# Supplementary material for: Genetic dissection of main and epistatic effects of QTL based on augmented triple test cross design
Source: PLoS One. 2017 Dec 14;12(12):e0189054. doi: 10.1371/journal.pone.0189054 (PMC5730204; doi:10.1371/journal.pone.0189054)
Supplement: S6 Supporting Information — (ZIP) [file pone.0189054.s006.zip › z1_1400_0.5_5.csv]

210.83	212.68	214.4	212.97	212.82	214.1	210.57	212.89	210.72	214.68	214.8	212.27	214.37	213.09	214.43	213.8	214.29	209.18	212.22	214.75	214.06	210.61	214.65	208.6	211.83	213.04	210.87	212.34	212.71	216.33	213.9	213.86	207.76	211.89	215.7	214.42	212.02	212.82	214.32	213.3	214.09	215	211.24	213.77	209.27	212.38	213.97	213.08	211.81	209.73
199.06	199.99	199.98	202.12	200.08	199.15	199.85	195.5	199.75	199.07	201.16	200.46	204.21	198.7	200.45	197.18	202.34	198.83	199.02	201.21	201.45	201.96	199.64	198.82	197.8	201.95	199.34	200.24	201.83	200.81	199.39	199.43	198.92	203.03	201.36	199.35	201.23	197.97	204.3	199.28	197	201.42	202.22	200.47	198.49	200.94	198.36	202.17	201.07	203.91
209.43	210.46	207.78	207.94	211.38	207.51	209.17	211.6	210.86	209.09	208.52	204.19	208.27	208.21	209.07	210.3	208.95	210.21	205.77	210.59	207.11	208.18	210.37	208.42	208.74	210.26	208.39	205.44	210.95	208.05	209.32	209.32	209.53	207.51	207.7	208.45	208.01	207.26	207.36	209.83	208.76	207.93	206.65	209.28	207.91	208.83	209.23	209.16	212.18	209.97
203.66	203.35	206.84	205.83	205.32	205.15	204.56	207.29	205.73	205.48	204.63	205.3	205.47	204.98	206.49	204.22	205.78	206.35	203.1	201.81	203.35	200.03	201.65	202.59	202.96	204.69	208.22	206.96	202.6	208.92	206.52	205.08	205.61	205.72	205.55	201.99	205.55	202.47	203.14	204.12	203.4	206.59	205.81	202.66	208.56	206.28	204.32	203.74	203.53	204.62
208.58	209.21	208.86	208.11	207.32	206.04	208.72	207.59	206.87	206.29	206.03	211.48	204.61	206.39	205.76	206.81	207.58	207.52	206.43	210.09	207.47	207.77	207.99	209.16	207.99	211.53	211.14	206.73	210.09	205.18	210.44	212.5	209.5	211.72	209.93	209.61	209.83	205.96	208.4	209.12	208.3	208.92	207.56	207.35	209.09	209.82	206.82	208.72	211.47	211.67
210.13	207.97	204.28	203.12	206.91	205.64	206.29	204.33	208.89	206.12	206.38	204.28	209.52	206.4	208.96	205.76	207.86	209.54	205.39	206.97	204.56	206.27	209.16	208.44	207.21	205.19	205.31	206.97	206.75	203.65	206.2	208.84	208.16	207.7	206.05	206.64	207.18	206.84	206.23	208.21	208.26	204.52	204.31	206.05	203.03	207.7	205.28	209.29	208.68	207.64
207.22	207.09	208.85	208.27	206.38	211.79	206.73	210.24	206.52	210.31	209.5	210.95	209.32	207.77	207.77	210.98	209.04	208.86	209.3	206.71	209.71	208.13	213.06	208.28	212.43	209.47	207.76	210.69	207.92	210.05	210.81	208.49	209.33	208.51	206.86	208.8	209.41	212.01	207.82	211.36	213.11	211.85	210.11	211.7	211.28	208.5	212.12	211.7	206.97	210.48
218.86	218.59	215.77	215.85	215.84	217.87	218.31	216.98	218.48	221.05	216.14	218.77	215.93	219.4	216.66	221.25	217.97	217.93	217.06	216.78	215.16	218.14	214.11	217	215.27	219.6	215.63	215.17	215.86	219.6	219.25	223.71	218.41	217.75	219.36	212.87	218.65	219.08	220.4	218.6	217.52	218.69	217.2	216.94	214.38	216.03	217.24	219.44	216.17	217.87
215.42	216.9	218.67	216.08	217.71	217.33	216.72	214.67	216.94	217.33	215.76	218.94	216.87	213.17	214.25	216.99	217.24	217.49	219	216.15	213.45	215.15	215.8	216.9	216.32	216.83	217.72	217.05	219.52	216.02	217.57	218.05	215.85	216	216.67	218.67	215.84	219.68	216.58	215.66	214.79	215.16	218.87	213.49	220.04	216.54	217.01	218.51	217.59	218.62
207.18	203.18	202.07	203.65	206.03	202.24	203.97	202.67	206.99	205.14	203.65	203.05	205.57	205.72	206.82	203.7	205.68	203.57	205.33	204.27	205.49	202.91	203.53	205.29	204.58	202.31	207.1	204.43	205.22	205.39	205.17	204.29	203.75	206.16	206.88	208.48	203.4	204.84	203.75	204.09	208.39	202.61	206.01	202.34	204.22	202.44	204.35	206.84	204.25	206.23
215.37	217.16	215.87	217.16	218.01	217.36	215.87	216.81	218.33	217.7	217.34	219.02	217.38	218.2	216.26	214.46	216.98	217.46	216.3	216.14	217.41	215.92	213.62	214.81	212.89	218.21	217.63	220.62	215.92	217.1	217.97	218.13	214.76	212.26	215.18	216.15	218.31	216.27	214.88	215.16	214.8	219.29	217.54	218.83	216.75	220.59	214.83	215.65	217.46	218.12
206.05	211.42	207.92	207.77	210.25	208.91	209.39	208.11	209.2	204.9	208.31	207.5	212.25	207.87	208.55	209.5	208.63	205.43	206.91	211.93	207.16	209.86	206.7	205.98	211.13	208.49	205.43	210.08	207.12	207.43	206.76	207.57	208	207.16	207.68	208.96	209.57	210.39	205.13	206.23	208.32	209.76	204.75	207.53	210.96	205.51	205.42	208.05	214.1	205.52
209.29	212	208.51	210.6	207.24	211.36	207.71	208.73	210.42	207.77	208.17	206.94	208.79	206.08	207.75	207.17	205.9	205.93	206.03	209.27	209.74	205.23	207.03	207.03	211.66	209.55	209.15	206.96	206.17	207.48	206.53	209.86	206.36	210.24	212.7	207.36	212.39	209.48	210.28	209.11	206.52	207.64	209.15	207.42	205.51	210.46	210.95	207.14	210.62	206.96
207.79	208.89	207.33	210.2	208.36	206.75	208.26	209.09	206.15	205.33	206.57	208.92	209.32	209.13	209.42	208.04	209.25	207.45	207.93	210.08	207.89	205.91	209.6	207.93	208.15	209.87	205.07	208.74	208.56	209.35	206.61	207.69	210.72	208.01	204.86	208.08	207.89	204.8	207.81	207.43	211.16	206.84	207.58	208	207.48	208.25	207.02	206.4	209.1	206.71
205.65	207.33	209.02	209.3	209.48	208.71	207.52	209.59	207.83	208.52	210.13	211.5	209	209.66	207.19	207.93	207.53	205.54	207.96	203.87	209.7	212.61	208.88	207.11	210.6	209.22	206.3	209.75	204.25	207.12	211.35	209.7	211.42	209.55	210.5	208.13	204.82	204.08	209.36	208.65	208.56	206.99	212.97	210.55	209.25	209.47	209.52	209.01	207.82	205.62
212.9	214.87	214.41	211.59	213.31	211.16	212.51	212.35	211.11	211.93	211.4	207.62	214.48	213.55	212.25	212.31	213.2	211.95	212.6	212.58	213.1	213.15	211.71	210.83	209.98	214	213.77	211.89	212.51	211.93	210.53	212.81	215.77	208.89	209.45	209.64	209.54	209.22	212.11	209.92	212.17	213.33	213.64	212.68	211.94	212.99	212.5	208.24	212.1	212.56
214.91	218.41	219.99	217.92	214.11	219.35	220.97	218	220.24	216.74	216.23	218.46	219.2	218.81	217.8	217.25	213.77	217.87	217.25	219.4	218.36	218.93	214.2	218.06	218.82	215.01	218.8	215.41	217.92	219.32	219.03	220.8	219.87	222.06	218.54	217.31	218.01	220.51	219.44	217.2	219.74	217.24	217.59	218.9	217.55	218.18	220.44	219.93	215.49	217.88
203	201.28	204.23	201.36	205.27	202.38	204.3	200.55	203	203.46	202.34	204.42	201.9	199.73	202	200.56	201.05	205.11	202.53	201.87	203.49	203.79	202.15	200.6	200.38	201.49	203.33	201.89	200.68	203.12	203.65	206.55	201.59	202.43	204.35	199.42	201.53	203.32	204.15	204.15	199.03	203.62	206.71	205.19	204.09	199.46	201.77	202.15	202.02	203.86
205.68	208.21	210.67	209.51	209.11	207.6	207.08	209.39	206.26	204.33	208.29	207.98	209.81	210.97	212.12	209.45	204.66	205.08	210.85	207.28	208.44	211.95	207.62	209.58	209.39	210.59	207.37	207.94	207.02	207.39	209.92	210.21	211.17	207.95	213.34	209.43	210.58	208.65	208.12	209.6	210.35	207.64	208.65	208.38	209.08	208.84	207.01	208.27	209.48	209.98
204.07	205.83	205.74	205.88	211.33	203.75	206.8	206.19	203.41	203.78	206.7	207.08	207.11	202.75	205.87	206.86	206.14	204.13	205.41	203.77	203.61	204	205.81	202.2	206.8	205.41	202.08	205.38	205.64	204.48	206.31	206.3	205.21	205.62	203.56	207.14	207.61	206.6	205.61	203.71	201.28	203.28	202.54	205.68	205.97	203.13	201.92	205.92	202.91	206.03
202.08	201.23	201.12	201.65	197.57	200.97	199.71	200.51	201.21	198.91	201.99	202.14	200.87	200.01	201.38	198.93	200.18	199.07	201.44	199.09	199.15	199.95	200.52	201.69	200.85	197.53	202.11	203.76	197.51	200.71	202.52	199.4	197.83	199.36	197.34	198.65	201.21	202.43	197.66	201.14	199.97	199.31	198.44	202.75	200.17	202.01	200.09	201.08	200.77	200.77
212.58	214.34	209.88	213.35	215.33	215.3	213.76	211.81	213.73	209.58	213.77	212.32	212.15	212.54	212.1	217.31	211.41	211.7	209.17	214.11	210.46	210.17	211.34	209.39	211.66	214.56	212.33	213.31	212.33	212.9	209.72	209.23	215.62	214.25	210.68	216.9	215.28	212.71	215.23	215.22	213.51	213.82	215.02	211.66	213.97	213.77	212.05	210.96	213.57	216.76
208.93	210.66	209.32	210.33	208.96	211.54	211.1	209.59	207.83	210.31	207.89	209.98	209.52	208.07	210.19	207.7	209.18	208.96	208.87	206.81	210.17	206.11	208.24	208.9	209.21	206.79	208.28	208.62	206.57	208.37	213.86	209.15	208.16	208.29	208.8	209.95	211.47	210.48	211.16	209.8	209.91	208.95	207.84	208.99	209.64	210.92	208.38	209.21	211.8	209.53
212.06	211.39	213.27	210.75	214.26	211.67	211.02	210.98	215.1	209.91	214.15	212.3	212.58	211.59	213.63	212.54	214.7	209.55	212.76	211.68	213.36	209.66	213.85	210.58	213.09	211.83	214.06	212.42	212.04	212.82	212	211.93	213.19	209.48	212.96	216.19	210.4	209.52	213.69	214.69	213.92	211.96	214.11	212.18	211.71	212.53	213.64	211.59	213.1	213.51
210.01	207.51	209.39	208.15	207.12	207.01	210	209.84	208.08	210.12	207.71	207.59	209.35	209.01	209.29	208.48	207.57	208.46	208.38	209.62	208.77	210.46	208.51	210.91	207.93	205.79	206.05	209.68	208.76	210.3	208.72	208.88	207.36	208.2	205.89	208.13	208.52	208.02	211.8	207	212.15	206.45	209.51	208.27	209.23	208.59	206.14	210.05	210	209.61
210	208.45	209.52	209.5	212.12	209.32	214.25	211.34	211.3	210.96	209.93	206.75	211.45	206.14	210.66	211.75	210.03	210.8	212.65	209.7	208.26	209.34	208.18	210.27	210.42	210.37	210.48	209.78	210.41	211.05	206.07	210.57	209.33	209.28	210.86	208.06	209.63	210.52	208.05	207.16	209.5	209.71	210.33	205.72	209.87	210.45	207.65	209.91	210.55	206
203.27	202.84	202.66	200.51	199.21	205.01	204.28	205.24	202.28	202.7	203.1	203.43	201.74	199.47	202.94	202.12	203.42	203.65	204.67	203.01	202.14	202.99	202.03	205.43	205.18	203.55	203.57	202.87	205.84	203.12	203.26	202.14	205.31	204.65	203.68	200.16	200	200.04	201.82	201.7	199.97	203.07	203.23	204.84	202.87	203.73	202.55	203.84	203.14	200.44
207.94	206.9	209.19	208.23	212.42	208.04	206.36	210.03	209.29	208.44	208.5	210.07	207.5	209.3	207.49	210.11	208.51	208.99	209.87	208.01	209.4	206.34	206.14	209.86	208.92	209.08	209.56	205.89	205.55	210.06	207.63	209.68	211.55	212.42	208.43	209.21	213.14	210.97	210.93	205.93	209.76	208.31	209.93	209.04	209.44	209.19	207.42	207.1	209.87	208.85
196.15	201.12	199.47	197.69	201.13	197.28	196.93	197.83	198.68	199.19	197.54	200.85	196.41	201.14	198.72	196.24	195.92	197.57	200.25	199.58	197.48	199.59	196.24	195.97	198.24	196.1	196.54	194.15	199.92	200.96	197.03	196.48	198.22	198.66	199.28	197.39	199.46	201.09	195.47	198.84	196.55	195.91	194.94	199.63	198.78	195.78	196.56	200.99	199.53	197.63
198.16	198.89	200.56	196.4	199.58	196.76	197.95	199.93	200.36	197.51	199.61	200.52	199.65	198.6	200.44	195.12	197.16	200.27	199.31	198.3	198.02	198.98	196.6	197.88	198.11	196.54	192.78	197.08	199.42	199.12	196.64	198.88	198.67	196.14	198.69	196.54	196.85	197.83	196.25	198.3	198.45	199.61	197.03	197.12	196.01	198.1	198.31	198.36	199.78	198.2
197.09	200.07	196.78	198	195.9	195.71	199.7	197.07	194.81	198.05	196.86	200.49	197.75	196.48	198.79	200.42	200.2	197.52	196.2	201.82	193.09	195.65	197.06	196.7	196.28	195.41	200.89	197.8	197.31	196.67	200.03	198.53	197.45	196.82	200.16	200.56	196.35	197.73	199.68	197.76	196.14	198.81	198.14	201.04	200.21	194.78	198.55	198.64	196.32	200.76
201.36	204.61	203.36	200.05	201.56	202.38	206.67	202.23	203.74	203.47	200.54	204.89	206.09	203.56	203.37	203.11	204.2	203.4	207.83	201.6	202.05	204.94	204.27	203.9	204.53	202.2	206.54	204.92	201.11	201.89	200.39	203.28	201.49	205.1	201.62	202.34	202.61	204.78	203.76	201.67	201.35	203.26	205.3	206.25	205.32	204.07	203.39	203.38	204.2	202.28
208.51	209.06	206.66	210.29	207.03	209.92	208.92	207.59	202.98	210.26	209.38	209.66	208.07	209.74	207.73	208.95	209.92	206.23	205.74	205.68	208.97	206.64	211.37	205.66	206.31	208.07	208.21	208.48	208.14	209.02	210.94	206.49	207.14	211.35	212.24	209.03	203.23	207.75	208.29	206.57	203.93	207.4	205.76	207.51	209.05	203.67	209.06	205.71	207.8	206.18
212.89	214.7	211.76	209.4	209.27	213.37	211.5	206.92	213.91	211.53	213.07	209.67	212.71	212.78	212.14	210.83	208.11	210.67	210.21	209.98	211.41	210.09	211.83	212.31	213.25	210.66	209.67	211.89	210.92	210.07	213.2	210.92	210.06	212.39	211.43	210.27	210.62	210.17	211.51	212.04	211.04	212.69	214.49	212.08	211.13	209.87	212.85	213.04	212.82	212.58
215.3	211.81	211.89	210.27	213.38	210.32	214.98	210.92	210.58	212.12	210.49	212.19	210.57	211.61	211.87	213.37	210.2	213.39	212.54	210.86	214.85	213.13	211.4	211.91	213.38	210.39	212.2	211.53	212.5	212.28	213.16	210.78	212.25	211.57	209.9	213.7	213.16	210.06	211.21	211.02	212.64	210.82	211.71	211.25	212.96	211.03	214.18	214.32	212.98	211.98
215.68	218.28	216.37	217.06	216.43	218.89	217.14	212.88	214.13	215.61	214.97	217.45	212.72	216.57	216.24	218.12	215.62	217.33	218.18	216.12	218.99	217.14	217.53	213.65	219.33	216.22	216.34	214.22	215.75	217.18	217.76	220.7	216.57	215.13	217.57	214.3	215.72	214.86	218.67	219.79	215.96	216.52	218.61	221.43	214	218.07	216.62	216.89	217.98	218.58
208.15	201.72	199.85	204.44	199.84	200.51	204.77	202.5	202.45	203.4	201.61	202.97	203.51	201.6	201.06	197.17	203	200.43	202.12	203.92	202.35	204.83	201.19	202.4	204.27	201.05	200.01	204.66	202.02	201.07	201.69	203.95	201.03	201.69	201.07	201.08	203.57	201.65	199.97	201.78	199.2	203.21	201.91	203.82	199.72	202.58	203.15	203.64	202.61	201.35
210.32	208.11	212.33	210.13	210.34	210.07	209.58	210.27	214.09	212.82	214.51	211.6	215.73	211.24	209.69	212.3	212.29	208.92	209.73	214.05	211.83	210.92	215.16	212.77	210.46	211.97	208.56	212.01	215.79	211.52	210.86	214.28	211.48	213.98	210.76	214.33	212.73	210.65	214.73	210.74	210.41	213.16	215.63	211.85	213.06	213.53	212.2	211.74	206.8	213.47
195.55	199.5	195.46	194.1	196.75	193.42	193.81	192.94	194.78	194.96	195.65	194.46	194.51	197.36	191.48	193.87	193.47	192.58	192.31	198.36	194.66	195.55	197.12	198.56	200.37	195.09	196.82	193.97	196.71	193.34	196.53	193.43	192.49	193.55	192.53	194.82	196.09	195.84	195.09	193.72	192.23	196.11	198.64	193.52	192.9	198.28	197.37	195.77	196.24	192.92
207.82	210.8	212.82	208.87	213.72	210.41	209.8	207.98	207.33	207.03	207.38	210.52	210.15	209.99	207.36	205.75	209.14	210.34	211.78	211.05	205.96	209.23	208.07	209.52	206.84	209.39	208.12	211.19	208.55	209.2	208.71	210.14	208.22	210.05	207.67	207.78	210.52	206.38	205.62	209.69	208.61	210	207.47	206.79	205.76	207.97	210.49	208.98	209.09	207.61
217.65	216.22	214.92	218.3	216.28	217.41	218.19	218.83	218.82	216.42	218.44	212.59	217.88	218.12	220.76	215.9	219.17	218.66	216.53	220.63	216.31	217.96	217.76	215.41	219.09	217.7	214.5	217.58	218.84	214.41	217.85	214.16	215.62	218.12	217.79	217.67	217.59	215.73	218.44	213.89	214.48	218.19	219.17	218.24	219.04	218.65	217.55	221.55	215.08	217.09
193.23	194.83	193.41	194.38	193.82	194.34	198.09	191.18	195.12	193.89	195.15	195.2	192.82	195.33	194.04	195.75	195.92	197.35	194.57	192.4	195.52	194.16	195.91	193.23	191.19	193.37	192.84	194.35	194.7	196.68	193.3	193.6	194.19	194.63	194.83	194.76	195.59	194.81	194.26	194.42	192.84	192.8	193.2	194.39	191.26	191.38	190.69	194.01	192.94	194.05
212.95	209.38	211.14	212.76	210.59	211.34	207.05	208.49	209.57	210.78	208.26	208.11	210.57	207.62	208.69	211.83	206.86	206.62	206.42	207.5	208.51	209.64	207.75	211.83	209.21	209.68	211.33	209.56	210	212	211.4	209.16	210.87	209.1	208.92	212.94	206.03	208.47	205.45	208.52	209.32	212	209.24	211.3	209.48	209.02	205.43	209.63	210.09	208.62
206.79	210.91	209.94	205.91	207.64	209.34	210.37	208.46	209.36	208.88	209.18	207.4	212.97	207.18	208.29	211.56	207.5	210.29	207.75	209.86	208.16	209.76	208.45	205.65	208.49	212.14	208.67	211.89	206.19	208.11	209.5	208.68	209.06	208.2	206.06	206.94	210.19	208.09	210.56	210.14	207.01	205.75	206.8	207.3	210.39	208.79	207.89	210.38	207.16	210.14
202.73	200.2	202.88	200.84	203.63	199.92	199.74	203.49	202.54	200.1	199.75	205	202.11	204.37	199.87	199.81	201.56	201.26	200.64	202.49	201.51	200.09	200.11	202.6	203.27	203.94	204.22	198	204.49	207.98	200.9	203.28	201.7	202.31	200.57	200.83	204.56	201.11	201.57	203.77	201.69	204.87	200.97	200.85	201.04	201.67	201.3	199.54	203.73	203.89
206.86	207.9	207.81	210.75	206.24	208.16	208.82	207.89	207.26	208.32	205.1	209.22	206.92	209.02	208.56	208.91	209.39	207.58	208.97	210.17	209.67	205.23	207.16	205.76	210.43	208.43	207.54	209.12	210.63	208.93	206.5	207.22	203.34	205.52	211.3	208.38	208.43	208.58	210.99	209.45	213.19	207.95	209.54	209.04	209.67	208.04	208.95	205.54	208.91	208.64
213.21	212.13	213.04	211.79	211.85	209.05	212.48	211.66	211.15	210.57	212.11	211.41	213.35	208.14	212.6	209.55	208.71	213.98	209.55	211.2	211.99	211.49	208.12	211.44	212.32	211.63	211.57	210.95	209.15	213.04	209.13	209.7	212.82	209.88	214.29	213.89	213.2	211.21	210.68	209.03	215.4	208.01	211.71	208.78	212.23	213.17	213.67	209.96	214.66	210.36
203.81	202.08	207.54	201.63	204.19	204.82	207.36	204.32	205.56	203.44	204.84	202.05	204.14	204.51	205.15	205.43	203.27	206.3	202.07	205.15	205.17	205.01	202.78	203.78	204.74	203.97	205.97	205.54	203.69	204.86	208.71	208.01	206.49	203.75	205.57	206.81	204.23	205.11	205.94	205.85	203.6	204.5	205.84	203.6	203.43	205.03	202.84	207.81	206.03	201.84
203.42	202.31	206.5	203.85	200.78	204.34	204.57	203.23	201.72	201.08	202.1	203.43	201.35	204.61	205.26	204.3	205.77	203.14	205.35	205.2	205.39	206.57	205.06	202.01	204.35	203.16	205.4	206.34	203.23	201.8	202.54	202.66	206.09	204.24	203.4	200.77	206.76	202.88	202.82	201.81	202.68	202.14	205.9	206.14	203.21	205.8	204.07	203.01	204.27	202.89
213.87	207.92	214.25	210.19	209.63	214.63	213.03	212.48	211.92	211.55	210.31	209.88	209.31	212.91	211.36	211.21	213.85	213.83	213.93	210.39	208.67	210.66	214.27	209.29	214.87	215.22	208.72	209.98	214.42	211.21	212.81	207.92	210.29	211.55	214.5	211.61	211.18	211.14	210.46	212.27	210.04	210.7	209.28	209.84	210.19	210.37	211.1	213.06	211.2	210.36
205.3	206.4	207.36	198.88	204.13	202.95	201.55	201.25	203.02	202.87	203.62	203.64	204.71	202.42	200.92	204.34	202.8	204.15	202.74	199.83	206.43	200.82	203.36	204.2	202.3	205.26	204.78	205.57	201.25	202.97	203.26	200.39	201.04	203.12	204.56	201.97	203.46	203.38	205.06	203.69	202.14	204.78	203.94	205.78	200.79	200.63	202.55	200.62	204.22	204.25
200.69	202.53	201.99	203.18	200.4	202.54	202.94	200.84	205.73	199.4	204.33	201.39	203.03	201.24	202.23	198.06	200.7	200.85	203.79	202.35	202.15	204.27	203.59	200.19	200.97	204.22	201.39	201.06	204.91	204.11	202.09	201.77	200.57	201.9	205.77	200.16	203.06	201.19	205.69	204.41	198.62	203.34	203.32	203.2	203.73	202.65	199.93	202.2	201.02	199.01
207.27	204.43	210.07	207.72	207.58	206.8	209.55	206.22	209.43	209.04	208.67	206.77	206.76	207.43	207.83	208.66	212.93	209.11	205.89	209.11	206.63	206.87	209.72	205.83	208.62	205.24	206.33	212.16	209.97	206.3	211.39	210.83	208.8	208.12	207.33	209.31	205.6	208.94	205.53	208.9	206.13	209.86	206.29	207.82	206.52	206.1	206.96	208.05	207.31	208.41
218.37	216.4	221.36	218.34	220.56	219.41	219.71	216.68	217.78	219.78	219.48	218.92	220.29	217.54	213.83	217.77	220.21	219.76	219.12	215.75	218.49	218.67	216.54	219.81	219.79	215.39	218.6	217.79	222.62	215.53	216.15	215.4	218.17	220.85	220.8	220.18	216.92	214.75	216.45	222.82	216.31	218.03	215.19	218.51	218.8	218.19	216.2	221.12	216.63	218.79
207.85	206.5	204.83	205.93	205.78	206.36	203.98	203.98	203.94	205.81	200.44	202.92	205.52	204.82	205.34	207.37	205.4	207.09	207.26	205.93	201.58	202.72	203.91	206.79	202.89	205.64	207.49	207.15	204.34	205.21	204.21	203.59	202.83	201.02	201.67	206.09	206.37	205.21	205.33	205.1	205.08	206.04	204.92	203.63	207.57	208.23	207.62	205.05	206.89	204.71
210.71	209.48	209.02	211.22	207.7	210.05	210.46	209.72	213.4	207.39	209.7	212.44	209.26	210.93	209.98	212.32	206.61	211.88	209.41	207.93	209.88	208.83	209.7	210.34	206	209.17	209.43	208.14	209.15	212.67	207.72	208.64	209.77	207.88	209.13	210.59	208.07	211.83	208.85	211.36	209.07	209.16	211.14	206.62	210.49	209.22	207.28	207.78	212.31	210.77
218.04	215.2	217.33	216.24	218.65	221.01	222.13	217.63	216.62	216.69	220.52	219.33	215.18	217.47	216.93	217.98	220.09	215.34	219.31	217.09	219.04	216.31	217.71	217.25	218.2	216.13	222.11	214.58	216.27	219.31	218.55	214.26	217.35	215.05	221.75	216.15	215.3	215.66	218.83	217.66	217.01	216.62	218.26	215.4	218.49	219.75	217.67	217.63	217.03	220.89
203.37	203.46	204.17	203.95	201.18	201.61	202.96	206.28	200.62	202.11	203.44	203.29	201.24	203.37	205.04	207.45	202.03	203.6	203.84	204.89	204.63	200.56	204.74	200.04	202.33	202.18	204.07	202.18	202.02	205.42	204.32	204.07	206.1	202.59	205.51	201.86	203.02	203.56	204.49	203.85	203.52	202.86	203.68	204.27	204.55	205.5	205.46	204.69	203.11	204.37
217.43	217.99	216.12	216.21	219.85	214.05	219.28	216.01	215.74	216.35	218.06	217.24	216.93	216.98	219.47	216.28	218.19	216.56	216.73	218.27	219.26	214.98	216.87	217.45	218.25	219.95	218.81	215.62	212.99	217.1	216.61	218.95	215.5	210.71	218.38	215.07	215.56	214.4	215.97	217.85	214.47	216.58	217.91	217.2	216.92	217.48	216.3	217.41	212.88	217.41
198.38	201.71	201.11	199.16	199.14	198.42	199.93	200.98	199.26	204.73	200.77	200.87	204.54	200.79	200.65	199.27	199.48	199.87	200.21	200.56	200.92	196.63	200.22	200.23	198.65	197.49	201.29	199.07	201.86	199.5	203.86	201.77	201.19	201.93	197.24	201.62	201.19	201.19	198.89	200.33	200.02	200.22	199.75	200.58	200.3	201.7	199.65	197.51	201.35	201.11
216.96	217.2	216.93	215.73	217.73	218.67	215.3	219.23	218.97	218.39	216.29	214.77	215.55	217.51	219.38	217.31	217.91	217.27	215.41	217.58	214.81	215.09	221.07	217.06	220.19	217.97	215.24	213.85	219.06	218.67	219.33	216.7	216.79	215.92	217.43	220.14	217.71	218.17	221.24	215.58	218.71	217.72	219.18	219.91	217.89	217.71	217.25	217.83	219.79	215.82
206.89	208.41	210.68	208.37	211.51	212.15	206.83	210.97	207.1	212.7	208.18	209.61	207.45	209.57	207.98	207.06	207.7	205.31	207.34	208.77	206.82	209.45	208.58	208.57	208.5	208.45	206.54	210.58	207.69	207.42	205.54	209.06	208.52	210.67	207.17	212.61	208.65	205.15	209.08	209.66	206.68	210.43	208.34	208.2	207.54	206.63	208.85	203.49	204.8	208.52
208.77	207.29	208.13	209.25	208.11	207.55	209.04	210.26	212.46	209	209.1	209.86	209.51	210.51	208.32	207.67	210.95	208.35	205.68	208.29	208.6	209.01	207.13	207.18	207.84	209.07	210.72	209.58	209.65	210.81	210.29	208.59	210.73	212.88	211.22	210.79	205.78	210.17	207.72	209.36	205.07	210.41	208.61	209.81	208.72	209.33	208.42	209.23	206.9	209.19
208.61	208.21	206.45	209.07	209.55	208.76	209.31	211.32	206.85	211.7	209.34	208.12	208.51	210.15	208.21	206.6	205.9	209.63	208.51	207.87	206.25	206.87	210.58	205.81	209.12	208.44	210.22	208.22	204.05	209.32	208.79	210.7	207.88	208.47	206.69	206.91	207.5	207.84	205.61	210.88	206.6	209.67	206.96	211.96	209.35	207.78	207.83	206.53	207.44	210.5
200.67	200.89	203.23	204.61	199.5	205.66	203.62	202.96	203.68	201.43	201.68	201.53	200.56	201.24	204.31	203.3	200.5	201.46	201.01	204.71	201.79	199.87	203.76	206.73	201.14	201.82	201.31	200.84	203.19	201.38	202.13	203.41	204.75	201.37	202.49	202.69	198.85	203.61	204.24	206.28	202.11	199.17	205.59	202.76	203.35	203.62	202.22	201.91	203.99	203.12
215.23	215.91	219.03	217.24	214.57	216.56	215.74	217.72	218.7	217.44	216.12	216.87	215.43	216.85	218.43	216.85	219.46	219.03	213.97	215.95	217.31	215.56	214.95	220.26	216.39	218.12	216.71	217.94	218.28	216.57	216.78	217.25	219.48	212.1	217.36	215.54	218.92	221.01	217.07	216.96	219.09	218.83	216.72	220.37	215.02	216.08	214.39	213.93	215.57	219.61
203.85	212.24	209.43	209.1	209.57	206.75	208.52	208.01	205.78	208.75	211.09	208.43	208.18	212.21	207.65	207.78	211.47	206.05	209.95	211.54	208.32	211.51	209.28	209.22	211.69	212.21	206.2	205.35	208.66	210.72	207.31	207.22	211.5	211.35	209.73	211.23	205.78	209.64	207.97	205.93	208.47	205.5	210.12	209.36	208.93	207.95	208.55	209.84	206.67	212.03
206.34	207.48	207.47	204.06	209.98	207.63	209.93	210.41	208.38	208.23	207.71	207.01	209.77	208.41	210.26	207.86	209.4	209	213.74	208.98	210.96	210.07	208.47	209.45	210.46	211.88	208.6	212.93	209.15	210.44	210.05	208.84	204.82	209.94	210.41	209.49	203.02	206.82	205.98	207.15	209.75	208.87	207.01	209.26	209.31	207.63	209.04	205.5	209.4	206.78
208.31	206.3	205.42	207.86	205.37	207.02	211.12	210.27	208.84	209.07	209.45	206.79	210.03	210.44	205.23	208.27	205.69	207.84	206.44	210.05	207.1	207.01	205.57	207.74	208.49	208.04	210.52	205.15	209.61	209.35	205.15	206.44	204.66	211.24	208.11	207.54	207.56	208.73	208.93	208.61	210.89	209.45	209.08	203.68	206.9	206.35	209.15	208.97	209.71	209.92
209.26	211.54	210.83	215.69	213.99	215.14	214.32	216.47	212.85	214.2	212.52	215.12	214.43	213.04	217.41	212.94	213.37	214.95	213.6	214.01	211.72	216.69	213.25	211.71	216.8	213.27	213.65	213.33	213.35	216.35	213.55	212.45	214.36	212.2	211.46	215.63	212.94	214.46	212.24	214.23	214.12	213.66	214.27	211.32	213.08	216.93	210.31	214.97	214	209.28
204.15	208.56	201.34	204.11	201.68	202.29	202.04	204.24	203.86	206.43	201.54	203.21	207.06	203.39	201.28	202.42	199.83	204.03	201.69	206.72	204.72	203.17	204.45	202.62	203.18	202.63	204.45	199.89	205.55	203.24	202.41	203.89	201.3	201.18	204.44	202.82	205.03	205.49	203.17	200.18	202.67	202.77	202.19	203.18	202.27	203.71	205.41	200.74	203.11	199.02
205.46	202.39	204.23	205.64	206.19	203.89	204.69	207.7	203.07	208.16	205.61	205.16	206.45	205.47	206.77	206.95	206.67	202.92	203.61	206.89	205.09	205.78	203.02	208.37	206.61	206.76	201.83	205.1	203.72	205.88	206.17	204.05	206.96	206.52	205.63	205.18	206.04	205.31	204.9	203.35	203.59	205.21	209.98	203.81	203.17	205.48	204.3	202.15	207.33	209.77
201.54	199.53	200.72	201.68	201.09	199.91	202.53	200.99	200.51	198.5	199.61	201.87	201.35	202.02	199.92	202.01	202.06	200.91	200.65	201.6	201.8	200.05	198.9	202.46	199.48	200.95	203.74	200.87	201.02	200.79	200.81	197.69	196.8	199.06	199.81	198.8	201.58	198.54	197.07	202.77	198.61	201.37	201.39	199.3	200.49	201.43	199.83	202.41	202.41	203.04
201.61	201.13	203.14	206.17	205.27	204.93	203.32	204.35	204.53	204.97	207.69	203.43	206.02	202.26	203.75	203.46	201.31	203.25	205.74	202.24	205.75	201.41	202.29	205.56	201.04	203.98	204.35	202.07	201	203.01	207.58	204.48	203.4	205.08	201.73	203.98	202.03	201.89	205.51	202.79	207.01	201.36	201.85	204.34	206.25	201.4	200.2	202.92	204.94	200.74
211.48	207.84	209.47	206.62	210.07	209.2	208.41	211.33	209.58	209.77	205.95	207.64	210.22	206.73	208.86	205.89	209.18	211	206.53	209.07	207.04	211.64	206.14	210.2	208.61	208.5	210.83	209.8	209.95	208.3	210.73	211.28	211.02	208.22	206.63	209.12	207.4	209.26	208.25	208.5	208.29	209.41	211.03	210.3	208.03	209.85	203.06	211.78	210.98	208.27
209.01	209.3	209.31	210.86	210.82	206.38	207.42	207.96	209.34	211.09	211.43	209.26	206.12	211.43	210.11	210.18	206.17	208.19	206.78	208.13	210.6	209.78	204.46	209.21	209.66	207.74	205.81	209.78	204.16	209.62	206.59	204.02	207.19	208.64	207.22	207.79	208.94	208.97	208.02	209.83	211.82	205.89	207.45	212.09	208.43	207.71	210.78	210.09	209	207.85
200.18	200.01	196.84	200.21	200.44	197.16	199.01	198.21	198.95	200.79	198.14	197.47	200.88	198.46	198.51	201.28	198.31	200.11	200.14	201.29	199.71	200.63	201.67	196.54	199.47	198.7	199.87	199.22	201.11	202.08	198.97	199	202.3	201.04	198.32	201.01	198.19	201.47	202.34	198.65	198.81	197.06	199.05	199.76	200.42	200.69	200.44	200.1	199.83	200.41
214.67	214.72	213.69	218.02	214.34	215.39	214.97	210.79	209.74	212.71	216.29	213.66	214.79	213.51	212.66	215.4	211.21	212.22	214.23	211.52	214.08	212.45	212.53	210.29	213.6	209.39	211.73	211.93	212.36	217.19	213.62	216.79	214.2	214.43	211.73	213.39	212.74	212.06	214.36	215	211.62	214.62	214.13	210.82	213.58	211.93	216.02	213.82	213.25	213.75
208.17	205.21	211.37	202.78	207.03	207.29	205.57	205.8	207.79	208.73	208.94	208.75	209.94	207.65	206.57	206.11	207.05	208.13	208.05	209.07	208.5	211.13	209.06	206.09	206.39	205.56	206.71	208.46	205.11	209.69	208.14	207	208.97	206.62	204.61	204.66	209.9	209.12	208.39	211.4	205.96	205.99	205.35	208.94	205.85	209.49	207.33	208.77	212.02	206.93
200.24	200.65	201.37	201.75	200.08	200.99	202.42	201.94	202.11	199.01	201.11	199.74	201.62	198.4	200.44	201.56	203.4	200.07	200.44	197.84	202.97	202.52	200.95	202.52	199.69	203.91	200.42	200.57	197.83	203.78	200.27	201.15	200.59	203.6	201.29	202.03	199.57	202.72	202.23	206.15	201.23	201.79	202.64	200.25	202.79	198.57	200.91	204.62	201.69	204.23
207.2	206.54	211.44	210.29	207.81	211.54	207.43	207.93	210.26	208.18	212.84	207.47	207.69	205.98	207.59	209.39	209.65	209.56	206.36	208.78	209.34	207.78	209.96	207.1	210.9	208.47	207.94	210.6	208.88	211.42	209.77	211.56	207.81	206.89	209.9	208.91	207.08	211.88	208.12	209.06	209.05	208.9	207.63	207.37	207.66	207.23	207.16	209.05	209.43	208.34
195.35	197.26	194.69	197.27	197.79	195.31	196.71	194.2	195.06	194.19	196.96	194.51	200.65	194.44	198.16	195.2	194.88	198.32	192.38	194.21	195.7	196.42	194.4	193.85	195.77	195.56	193.86	193.59	196.92	193.99	197.97	194.24	195.85	193	195.99	195.79	195.69	193.71	198.93	193.92	195.14	196.38	195.85	193.36	195.5	192	194.18	194.91	195.28	198.04
198.94	202.98	197.86	199.35	197.91	199.46	199.91	203.71	197.74	198.22	200.06	201.04	195.57	199.34	201.57	197.66	201.87	197.86	197.86	198.73	199.44	200.24	198.27	200.04	200.73	200.84	200.36	198.61	202.75	199.84	200.77	200.92	201.56	199.43	197.27	197.88	201.22	199.94	198.59	200.39	200.99	201.54	197.92	200.93	197.25	202.49	201.66	201.68	201.16	198.6
213	212.41	212.93	210.22	212.42	213.07	214.59	213.8	211.45	215.87	211.93	213.46	211.67	211.75	209.8	210.14	211.54	209.67	208.2	211.23	213.49	211.77	209.18	211.17	214.43	210.43	208.03	207.69	211.37	213.53	212.78	209.08	211.25	213.07	209.55	210.76	208.02	211.9	211.68	209.59	210.93	210.48	215.84	211.25	211.73	210.7	209.4	213.54	207.72	211.3
210.31	208.62	212.02	212.2	210.11	213.72	213.67	211.99	211.23	211.73	211.1	214.56	211.08	213.08	214.2	214.96	214.93	212.7	209.65	213.3	210.22	211.8	210	211.02	210.71	209.56	212.21	211.11	210.84	210.97	211.1	211.54	213	215.07	209.93	212.06	213.39	212.36	211.9	209.48	208.37	210.79	209.19	212.53	211.32	212.82	211.8	211.45	209.44	212.46
201.23	195.5	200.37	198.41	200.38	200.46	200.61	199.72	197.77	198.83	198.88	198.26	201.34	201.1	200.2	207.5	201.41	198.35	201.55	205.1	199.31	202.08	201.12	197.94	197.71	199.63	198.91	198.87	203.08	198.92	198.97	202.66	199.9	202.74	199.5	199.47	197.38	199.41	202.07	198.1	200.46	200.82	203.2	201.59	202.23	201.18	200.69	201.56	202.14	199.09
216.52	218.57	218.92	219.63	221.72	219.55	219.12	215.02	215.23	221.02	217.43	216.42	214.87	216.5	220.32	217.97	217.56	216.63	218.02	218.34	218.34	215.08	214.3	215.46	219.04	218.05	214.25	219.24	216.71	218.74	217.13	217.6	219.7	218.61	215.75	220.65	215.92	215.29	217.55	216.13	217.02	218.08	219.15	215.76	216.19	216.23	220.21	217.57	219.4	218.47
208.18	206.88	210.39	210.68	209.06	206.08	209.98	209.96	207.46	207.47	209.06	206.3	209.26	210.13	209.75	206.62	210.16	205.74	208.39	207.74	209.89	206.47	206.58	210.17	209.07	210.69	205.69	209.3	209.22	207.26	207.07	208.33	205.44	211.56	206.3	209.27	205.61	209	208.05	207.87	205.64	208.5	208.7	209.5	207.4	207.24	209.41	209.76	208.57	204.8
198.6	200.11	200.02	198.91	201.78	199.21	198.84	204.37	201.47	203.83	201.56	200.63	197.86	204.72	202.8	201.54	202.58	199.46	200.23	199.76	200.1	200.64	200.86	199.35	201.82	201.54	199.83	200.26	201.1	204.02	200.19	199.55	202.45	201.28	201.43	200.25	201.51	200.99	202.09	201.44	202.5	199.83	201.61	201.27	201.55	202.12	198.72	200.76	202.57	202.37
206.99	207.54	206.82	209.77	210.68	206.25	207.86	208.3	207.62	208.19	205.45	209.56	206.61	207.85	207.82	209.78	208.47	208.19	210.48	208.46	207.54	205.53	209.26	208.02	204.12	209.33	207.87	204.79	206.23	207.57	208.71	213.11	209.95	209.32	207.73	206.63	209.32	207.02	205.81	205.42	209.27	212.17	205.53	204.24	205.74	207.9	207.25	208.88	209.49	209.36
210.75	209.02	205.42	209.54	208.81	209.24	208.43	205.48	204.22	207.94	211.35	210.4	206.08	210.35	207.46	206.5	210.65	207.42	207.95	206.32	207.21	206.66	207.2	208.65	209.77	207.71	203.88	207.05	208.56	209.48	207.32	208.92	204.94	207.34	208.34	209.56	204.85	207.17	205.69	208.81	208.47	205.68	208.22	204.8	206.8	208.89	205.58	205.17	205.68	207.61
204.82	205.76	203.21	204.35	206.76	202.86	207.04	205.63	204.89	202.65	204.78	207.57	199.19	205.99	203.86	202.83	203.48	205.79	205.62	201.54	204.11	204.04	204.36	205.1	206.84	200.17	205.92	204.57	205.21	206.71	203.57	203.76	204.92	206.2	203.34	207.73	203.06	202.02	202.82	202.55	202.95	201.98	204.23	204.65	205.44	203.57	205.69	202.99	202.98	203.81
214.73	211.23	212.17	212.66	211.09	213.6	212.23	212.82	215.16	214.06	213.35	215.67	214.79	216.73	215.73	212.08	211.43	215.19	214.37	211.11	210.91	211.12	211.61	217.81	210.72	215.58	215.23	214.12	213.64	212.41	212.64	209.75	214.1	208.78	213.63	212.98	210.78	211.05	216.43	214.02	211.38	215.39	212.49	211.28	211.33	212.65	216.15	211.46	212.88	212.53
203.74	206.03	204.54	203.56	202.09	202.06	202.26	203.73	203.15	199.42	203.2	203.2	202.18	201.08	204.74	202.73	203.26	203.06	203.46	200.94	200.34	208.12	202.14	202.89	199.03	203.12	201.48	202.47	203.92	202.1	202.43	200.95	204.29	203.01	201.04	203.29	204.09	201.36	204.75	202.65	204.21	202.18	201.4	201.75	204.74	204.93	203.78	203.05	200.12	203.14
198.58	197.91	198.14	200.08	198.57	200.99	196.03	196.56	201.55	200.19	199.27	201.61	200.96	199.94	198.36	195.5	201.23	200.21	197.54	202.37	201.68	199.38	201.31	199.96	199.76	198.72	198.57	201.07	201.54	199.07	194.82	198.63	197.61	199.14	199.53	199.94	201.7	199.59	196.8	201.27	197.82	200.02	201.34	199.88	199.84	199.11	201.19	201.57	197.38	196.85
208.35	208.37	207.6	207.94	206.41	205.98	207.91	209.76	206.61	208.05	203.41	208.69	203.12	202.59	207.14	205.91	208.84	203.91	206.32	201.9	209.76	207.2	205.76	210.06	206.03	208.6	203.88	200.37	207.35	203.99	207.55	207.83	202.41	205.88	208.38	206.34	208.9	206.32	204.26	205.79	207.13	205.95	208.07	208.29	206.43	204.97	206	206.69	206	208.14
205.08	207.03	208.93	209.53	205.46	211.53	209.51	208.28	208.86	207.9	210.92	209.94	211.19	211.3	208.2	207	210.8	210.27	210.23	207.87	208.61	208.5	210.32	212.04	204.16	210.33	207.84	210.12	206.24	206.99	207.77	209.38	206.97	209.77	208.77	209.89	208.31	209.57	208.97	208.26	210.19	209.39	206.53	206.67	207.16	209.07	210.03	207.67	209.96	211.1
200.36	200.37	199.84	201.91	201.97	198.38	204.01	196.66	197.93	199.9	201.92	201.23	202.18	204.12	199.19	200.1	200.33	199.3	200.8	201.08	198.81	201.21	203.41	202.95	198.74	198.31	198.67	204.11	200.32	200	201.78	199.62	198.58	201.01	198.42	199.35	199.55	198.32	199.08	202.01	202.47	198.29	202.26	199.87	201.68	201.32	204.81	203.33	199.36	202.13
208.23	207.38	210.23	208.29	209.94	208.05	208.82	207.99	206.69	209.52	208.46	207.27	208.53	205.64	205.83	207.91	207.34	209.84	207.16	212.05	208.63	209	207.27	208.63	208.61	210.16	206.71	210.03	209.7	207.46	207.09	210.18	208.71	206.48	206.81	209.91	207.91	210.52	209.5	208.2	209.26	211.03	206.56	209.37	208.82	211.3	209.58	208.45	206.39	208.07
205.95	208.12	208.93	211.56	209.33	208.94	209.1	209.93	205.87	209.02	208.74	211.4	207.45	210.77	211.29	205.67	208.55	206.41	209.23	209.13	207.46	208.33	205.16	207.9	209.92	208.56	210.01	208.18	208.47	205.71	209.54	207.92	209.26	206.37	208.37	212.36	209.9	206.64	208.21	209.56	210.96	210.82	208.7	209.34	208.61	207.39	209.98	210.33	206.74	208.38
212.55	213.43	215.36	216.38	213.35	213.4	210.78	212.51	213.83	212.58	214.67	213.17	215.22	213.73	212.11	212.26	214.46	212.47	211.46	214.69	214.33	210.66	214.87	213.29	213.72	216.35	215.44	212.8	212.49	211.6	214.65	213.2	212.05	211.94	214.21	214.18	208.8	213.52	212.2	212.81	212.34	212.28	216.01	213.89	213.46	216.24	214.05	212.51	212.29	214.12
214.13	210.62	213.19	211.17	212.54	211.73	211.83	213.9	211.05	209.53	211.76	213.01	214	212.53	208.93	213.6	209.06	212.79	208.64	209.84	213.86	209.62	212.89	210.86	213.49	210.02	213.99	216.39	209.87	211.96	212.65	210.69	214.57	212.94	210.33	208.26	213.22	212.28	211	212.6	213.79	212.28	212.01	209.42	212.91	210.79	208.7	213.6	213.19	211
196.33	196.6	198.17	199.57	195.34	197.04	197.98	200.03	199.32	195.04	196.47	196.87	194.66	199.17	197.26	198.65	199.6	194.79	196.18	198.19	198.44	198.72	198.07	196.74	194.95	199.49	199.33	199.13	198.2	198.5	196.21	197.37	199.75	196.36	198.77	197.96	196.99	198.7	196.94	198.26	197.77	197.92	196.92	197.32	197.63	198.3	200.19	196.41	196.85	199.88
207.26	207.94	209.23	209.33	207.19	209.63	208.24	208.47	209.94	207.75	209.97	208.84	208.5	208.9	206.08	206.76	207.33	208.96	207.04	207.22	209.41	207.38	208.28	209.29	208.87	210.69	206.92	210.82	204.28	210.36	207.27	206.89	207.79	208.89	212.48	208.73	207.91	210.21	207.91	206.31	210.18	210.97	208.04	206.22	208.71	211.11	209.44	205.81	206.03	206.23
204.25	202.76	202.29	201.93	202.11	203.99	202.69	201.42	199.6	203.24	200.5	200.58	203.39	200.87	200.89	204.1	203.53	201.01	202.83	201.98	206.75	200.87	201.61	203.54	198.47	205.77	200.42	201.43	206.09	205.47	203.66	200.86	201.3	201.84	203.55	199.7	203.53	202.39	201.25	198.62	203.25	203.72	203.16	201.08	202.39	200.5	201.69	204.91	203.37	199.75
209.41	212.5	207.24	210.17	210.63	212.54	206.79	208.68	209.15	205.33	208.89	209.41	210.47	207.61	208.67	210.8	206.21	210.73	209.47	206.53	208.09	208.1	210.1	209.61	207.8	208.81	205.72	205.96	209.46	208.79	209.29	209.09	207.1	209.32	205.39	204.57	208.02	208.28	204.65	210.97	207.36	210.39	209.44	210.3	210	210.43	208.15	210.67	206.99	211.15
209.07	206.83	209.48	209.85	210.67	210.25	207.36	206.45	209.1	211.76	210.35	205.68	208.34	209.34	210.81	208.05	206.12	207.72	209.39	205.7	208.92	208.53	209.25	211.46	209.2	207.37	209.85	206.5	205.99	205.82	210.68	205.64	208.43	207.43	208.41	208.41	209.11	207.76	210.04	209.11	213.28	206.86	206.16	208	208.57	207.01	210.87	210.68	211.79	208.11
199.03	197.81	199.34	197.89	202.67	202.93	202.18	201.1	198.44	200.04	199.79	203.06	197.53	198.14	201.62	198.99	202.45	197.84	198.73	196.6	197.41	196.05	195.89	198.28	198.65	198.84	198.12	198.21	196.91	198.93	199.96	199.31	202.67	197.01	197.52	201.36	196.72	198.82	199.76	201.37	201.99	201.52	199.19	197.76	199.87	198.51	199.39	196.57	198.29	202.78
207.58	206.06	207.18	208.1	209.19	207.14	208.43	207.48	208.58	208.03	211.18	209.37	207.74	208.81	205.7	208.95	207.13	209.27	210.05	205.16	206.71	205.15	207.17	207.14	211.04	210.82	204.78	208.99	203.58	207.32	208.71	208.89	207.88	204.95	206.32	208.56	207.77	209.39	208.93	205.81	209.66	211.77	206.52	207.44	209.54	205.29	210.05	207.43	209.82	212.15
210.14	210.06	208.6	206.82	209.3	210.59	210.71	212.23	207.32	208.53	207.92	211.03	211.43	208.38	208.01	210.94	208.38	209.63	208.16	211.33	211.24	210.53	207.59	208.62	209.97	208.44	207.99	207.21	209.63	209.72	212.34	208.49	211.35	210.43	207.35	211.57	210.31	211.63	210.16	210.59	210.05	207.46	210.79	208.32	209.09	209.77	214.49	207.94	210.28	208.12
196.34	196.5	195.2	194.26	193.46	201.06	196.82	196.47	195.94	198.63	197.65	201.92	196.11	198.76	198.87	198.65	196.93	196.94	196.83	197.39	198.77	196.7	194.8	199.5	193.67	198.82	195.81	196.92	198.09	199.93	200.05	198.48	198.11	198.03	197.31	195.79	200.93	199.92	198	196.87	200.41	200.41	197.65	197.78	199.2	198.97	197.74	197.79	198.93	198.9
206.56	206.32	205.07	204.46	202.84	204.73	205.07	203.07	200.09	202.36	204.26	207.18	205.58	202.48	204.78	206.94	204.3	203.26	208.59	202.61	207.53	206.42	203.63	204.2	205.63	201.98	202.81	205.61	206.72	206.64	205.11	203.56	205.99	203.35	206.38	206.39	203.62	204.8	201.91	207.98	204.6	205.53	204.24	205.9	204.78	205.38	205.43	205.23	205.35	204.28
202.98	202.92	206.7	203.44	206.64	205.65	205.6	204.61	206.09	202.67	204.21	204.02	205.78	203.38	206.73	205.19	206.08	202.64	204.2	204.09	206.88	204.45	203.55	202.95	203.46	203.68	203.69	205.49	202.23	205.82	203.59	205.01	205.1	203.15	200.69	204.13	201.07	206.29	204.27	203.03	205.64	201.62	208.89	202.36	206.3	204.74	206.07	204.06	204.46	203.82
206.71	204.71	204.05	207.44	203.46	206.15	202.65	206.08	206.64	204.62	205.16	205.47	202.73	201.86	206.19	206.18	206.86	205.69	203.2	206.42	206.03	205.49	200.47	204.48	205.44	209.81	208.4	205.12	205.18	207.14	203.12	202.48	207.3	203.79	203.98	202.44	204.98	206.27	206.19	204.72	203.14	203.38	203.23	203.56	205.08	203.37	204.88	206.64	202.85	204.06
203.64	203.74	204.41	206.48	206.31	206.4	204.75	201.12	203.04	206.67	204.75	206.09	203.52	206.98	206.08	207.25	204.99	203.59	204.66	204.56	204.72	206.64	205.51	204.92	205.6	202.79	205	205.46	205.88	207.4	203.47	202.97	204.63	204.15	203.65	205.25	207.14	209.49	204.48	202.36	204.02	203.19	204.86	205.82	202.62	205.18	205.33	206.97	203.64	201.21
202.36	199.57	211.62	204.46	203.38	204.59	204.29	205.52	204.2	200.04	204.33	202.76	201.06	205.13	203.85	203.6	201.59	204.82	204.51	200.46	206.29	203.48	206.94	205.21	203.89	203.59	206.91	204.96	204.67	203.56	205.28	204.81	203.91	202.37	201.75	200.75	205.38	205.72	204.09	200.01	203.19	204.97	204.16	206.99	204.61	204.27	201.91	204.81	202.39	203.15
200.99	205.12	204.96	203.08	204.43	205.87	201.32	204.42	202.18	207.02	202.87	205.51	204.38	205.27	205.11	208.49	204.75	205.36	203.91	206.12	204.59	202.23	203.14	202.42	206.57	204.08	201.65	200.95	201.4	203.14	205.46	205.7	204.2	202.89	204.27	205.56	203.1	203.79	204.04	207.5	207.75	207.17	205.62	204.7	204.43	202.87	203.34	203.12	203.69	203.61
202.38	199.94	196.96	195.97	197.3	201.5	202.92	202.78	201.31	204.6	197.5	199.43	201.46	201.2	200.56	201.49	202.02	200.62	198.58	200.64	199.54	201.82	198.51	202.14	203.17	197.77	199.12	197.45	202.93	199.79	197.27	202.11	200.88	198.77	201.49	198.16	198.75	201.8	202.79	201.08	201.2	198.75	201.53	199.66	197.23	201.81	201.56	201.48	197.86	202.06
207.28	206.61	209.04	209.78	210.89	204.92	208.76	207.81	206.21	209.28	203.22	207.97	207.99	207.75	207.07	209.32	206.2	206.28	207.14	206.35	206.23	206.72	205.25	209.62	207.25	208.06	208.91	205.99	207.39	208.68	207.18	207	204.89	208.18	208.08	211.12	208.18	207.12	207.59	209.47	208.66	204.64	207.62	209.94	205.52	207.95	205.82	206.1	206.19	209.3
205.2	206.53	207.74	207.07	207.26	205.08	207.02	207.55	208.23	204.86	206.48	205.27	203.89	203.55	208.35	206.94	205.65	204.34	205.68	205.9	204.26	206.48	206.38	204.22	203.33	205.04	204.81	206.55	206.22	205.56	209.54	204.27	203.69	205.17	206.41	205.73	208.49	208.08	205.02	208.3	206.08	203.74	202.95	206.28	207.1	204.18	206.88	208.51	205.24	209.02
194.39	194.74	192.99	196.02	193.61	196.59	192.65	197.78	197.47	194.24	193	195.69	193.7	191.41	195.74	198.38	194.43	196.95	193.87	195.01	196.14	188.89	195	197.92	193.76	194.35	194.72	193.32	195.37	195.79	191.72	195.33	192.09	196.66	196.01	195.99	193.84	192.83	194.74	194.21	195.36	194.61	195.04	197.16	195.15	194.06	195.8	194.1	194.19	194.74
203.58	211.68	207.84	207.49	206.3	208.08	207.82	206.77	208.13	209.19	204.83	206.35	209.65	207.38	205.49	208	206.33	204.92	208.03	206.63	210.6	206.63	209.28	206.75	208.96	209.97	206.42	205.38	208.86	209.06	209.61	207.69	208.82	209.37	206.59	206.41	206.85	208.77	207.36	207.17	208.42	208.77	209.66	206.79	207.07	206.5	207.56	208.67	205.79	209.52
211.5	210.53	213.88	214.22	211.82	213.91	209.78	213.67	214.41	214.42	213.9	212.77	211.84	210.98	214.66	214.32	211.65	210.54	212.62	209.3	210.7	216.09	212.76	214.1	214.69	210.33	214.69	214.07	215.62	212.45	212.92	214.97	212.98	214.35	213.22	211.6	211.17	211.54	211.97	213.25	213.26	211.12	211.35	212.51	211.64	214.52	210.56	216.25	211.99	210.76
207.87	209.02	206.59	211.51	211.02	213.65	207	205.76	208.91	213.3	208.63	212.27	208.03	208.53	208.9	210.71	210.52	209.12	207.27	211.16	210.78	209.34	207.22	209.01	209.97	211.64	211.12	212.54	209.05	208.28	209.58	209.52	210.1	208.26	212.24	211.17	207.36	212.38	210.06	212.12	213.35	209.41	210.27	208.09	212.12	210.5	207.14	208.6	209.45	207.63
211.49	212.97	208.48	210.14	209.33	209.56	212.1	212.82	211.67	213.6	212.63	215.35	211.37	212.63	209.04	211.93	210.67	212.75	210.48	211.93	214.33	210.91	209.82	213.45	211.33	210.57	212.11	210.26	213.81	212.53	212.99	210.55	213.03	215.36	207.67	209.12	212.17	211.2	208.7	209.13	211.63	210.48	211.64	208.56	213.85	211.04	210.4	208.95	213.41	213.49
212.4	211.83	214.85	211.59	210.77	210.52	209.12	209.38	213.83	208.29	210.39	210.86	213.58	213.26	213.67	210.47	208.47	211.48	213.57	209.37	209.03	211.02	210.95	212.11	210.64	209.47	211.17	210.18	209.18	211.74	212.99	211.23	211.48	213.58	214.27	212.92	211.82	211.95	211.01	211.34	208.68	212.59	212.27	210.17	213.14	211.6	213.59	208.16	211.51	213.01
218.22	217.59	220.06	217.01	216.92	218.16	217.22	214.9	216.92	217.69	217.33	218.78	219.26	217.4	217.61	216.1	215.59	218.83	217.45	216.65	219.52	214.52	220.21	217.66	216.9	217.11	216.34	217.31	220.4	218.01	217.41	214.01	217.18	216.79	214.55	217.22	216.04	217.25	211.2	214.9	215.1	216.17	215.53	218.59	217.38	219.31	213.47	220.52	218.53	217.05
214.46	211.28	216.47	211.22	210.68	208.75	212.01	211.98	209.78	211.96	209.88	210.92	212.27	212.35	210.16	211.17	209.51	210.88	214.02	211.88	211.33	213.37	210.12	212.62	210.52	212.85	211.75	211.07	211.72	216.95	210.12	208.87	210.96	212.34	210.71	208.27	210.41	212.55	210.05	210.92	211.16	214.1	209.94	212.41	215.82	211.79	214.79	210.98	208.26	212.28
207.04	206.03	207.97	208.18	212.2	205.74	207	209.22	208.39	205.43	208.46	207.4	205.62	212.09	210.08	204.47	207.7	208.86	208.47	206.32	206.35	207.65	209	210.03	208.06	211.65	205.88	206.63	207.82	207.56	209.09	211.03	207.47	209.06	207.13	210.99	208.25	206.64	206.88	205.47	210.18	206.62	208.16	210.77	206.41	211.14	205.82	210.71	208.74	209.58
208.65	207.8	207.33	211.31	206.68	206.66	203.75	210.46	211.48	207.33	206.76	209.43	207.73	207.82	206.62	210.26	209.36	204.35	206.26	205.93	210.7	209.09	209.33	209.66	206.49	212.14	207.57	208.99	208.73	209.22	211.35	206.23	206.56	207.47	210.26	203.59	209.82	211.38	207.12	205.48	206.61	207.73	208.38	207.49	210.93	207.61	208.47	205.23	208.82	207.82
196.95	201.91	197.81	202.11	200.81	201.14	200.83	198.79	201.11	198.03	199.45	199.29	200.27	199.55	200.32	196.44	199.93	197.37	199.22	199	198.57	198.24	198.79	200.03	202.97	202.24	196.87	197.48	201.24	197.34	198.03	200.46	201.37	199.58	199.75	200.15	201.21	198.54	200.68	197.72	198.05	200.29	199.26	199.68	199.66	201.03	200.15	198.77	198.27	198.99
211.99	207.78	210.99	209.34	210.12	208.12	212.74	205.9	210.16	207.49	212.03	208.8	206.48	212.45	209.77	209.52	212.19	213.54	210.76	209.66	211.87	207.66	208.39	209.52	212.04	207.72	208.11	210.06	211.46	208.52	207.88	209.63	205.79	209.12	209.77	210.51	208.43	207.41	209.12	210.56	210.69	205.68	208.2	209.72	212.2	209.56	210.42	205.05	213.24	207.98
215.5	217.38	215.5	217.69	217.58	213.15	217.95	218.15	218.98	216.89	216.08	214.54	220.4	218.75	220.52	218.29	220.29	214.63	215.82	216.64	218.67	218.4	217.43	219.75	216.3	218.39	215.93	213.37	216.57	217.66	218.87	217.93	216.95	216.76	215.72	214.65	217.44	215.39	217.31	214.29	215.98	218.96	216.02	214.51	213.14	213.48	218.43	219.08	219.5	216.77
212.88	212.23	212.75	210.67	210.68	208.16	213.7	213.65	211.38	209.91	211.09	213.16	211.18	213.57	211.95	210.25	210.53	210.65	210.48	212.14	209.12	210.72	210.93	210.28	209.98	211.72	210.47	213.16	211.87	210.74	211.43	213.01	208.33	211.65	211.49	212.86	211.83	213.54	211.46	213.75	213.69	212.05	211.16	212.81	212.56	211.47	210.12	211.5	212.85	209.31
205.62	205.85	205.22	205.07	204.13	203.18	207.92	204.09	202.86	205.62	202.77	210.03	205.16	206.17	201.79	207.2	206.2	204.78	202.98	207.34	204.81	205.85	206.89	206.32	207.01	203.54	205.47	204.57	205.81	207.2	205.38	205.23	203.55	202.46	203.64	203.22	205.69	203.03	204.71	204.09	205.33	204.06	207.56	202.4	204.92	205.61	206.8	204.83	202.77	204.64
206.79	207.6	206.63	203.35	207.26	203.95	209.21	203.11	207.58	206.34	203.54	206.07	208.87	204.03	208.03	207.48	205.8	206.29	207.5	203.68	208.16	209.56	205.29	205.98	206.58	206.49	204.64	205.82	205.38	206.27	203.92	204.01	206.56	206.94	203.96	210.06	206.17	202.99	207.96	210.21	205.19	205.12	206.62	204.96	205.89	204.61	206.6	206.04	206.67	207.48
203.7	205.34	199.87	202.85	203.55	204.68	203.73	204.55	205.25	203.25	203.37	204.76	202.17	205.19	201.35	203.72	203.91	200.85	205.26	203.16	201.85	202.42	202.96	201.18	201.35	205.44	205.25	204.57	202.61	200.77	203.97	204.02	202.35	205.28	204.36	202.45	205.43	199.98	203.2	205.48	202.63	201.59	206.39	204.65	204.53	202.67	202.12	206.33	203.7	204.88
201.04	200.03	201.37	201.86	204.97	203.08	205.15	203.91	202.84	204.71	201.82	204.43	202.47	200.65	199.8	203.55	202.12	201.66	203.65	203.78	205.19	201.38	204.14	202.18	199.83	199.04	200.71	201.36	203.92	200.47	204.62	204.9	199.24	205.26	205.18	204.39	197.52	204.02	201.61	199.35	202.65	203.88	198.7	202.13	202.71	201.45	204.19	202.82	199.57	202.35
213.65	212.86	211.64	211.61	214.31	215.15	211.95	211.75	208.48	213.02	216.74	213.59	216.19	212.87	211.52	210.69	210.73	211.44	211.28	215.05	210.69	216.84	212.29	209.53	209.36	210.41	208.53	212.81	210.23	213.35	210.74	211.17	211.16	212.58	214.83	213.82	212.23	211.89	212.11	211.45	212	210.91	210.57	211.08	212.85	214.7	212.58	209.38	215.31	211.55
210.86	212.85	211.68	212.03	213.35	212.37	211.66	214.25	213.51	209.89	213.3	212.02	211.54	212.23	215.33	213.69	214.21	211.87	211.68	211.33	212.7	213.1	212.79	212.11	214.26	213.73	215.88	210.77	214.86	212.41	214.62	211.07	213.42	212.27	212.79	214.17	215.38	215.93	210.51	212.85	215.17	212.26	214.83	211.96	212.1	209.39	209.05	212.62	211.42	215.02
203.57	203.66	205.35	203.86	204.87	202.75	203.53	200.84	203.17	205.29	206.88	206	207.33	203.35	205.82	206.68	208.06	206.62	204.23	203.26	205.29	206.76	202.72	205.41	204.32	206.11	205.2	206.57	203.61	206.61	201.55	203.59	204.82	204.84	204.04	202.72	201.76	204.5	209.72	207.55	203.08	206.41	205.95	206.41	209.21	204.77	203.3	203.25	207	202.99
205.8	208.5	206.25	204.8	205.68	208.08	210.26	209.64	208.89	204.98	206.26	208.97	209.05	204.7	206.61	208.46	207.06	204.57	206.39	210.17	205.74	210.25	207.26	206.74	208.79	207.51	208.75	208.66	209.44	207.25	208.41	205.76	209.35	207.04	210.08	207.28	206.08	206.91	208.92	206.38	205.62	209.5	210.47	205.63	210.24	209.85	205.27	208.47	204.48	205.81
213.51	215.21	211.57	212.14	214.51	211.05	213.29	212.04	214.04	216.7	211.02	210.75	211.61	212.65	213.99	215	213.15	211.27	216.8	216.47	212.87	210.91	213.13	212.15	211.73	214.61	214.43	215.56	214.4	213.53	210.94	212.32	214.89	212.73	213.85	210.61	210.66	214.14	210.35	213.57	212.66	212.48	213.96	214.14	213	214.16	211.75	213.39	214.36	211.93
208.47	207.41	206.62	210.22	207.81	207.97	207.09	209.45	211.71	207.74	206.86	211.49	211.22	207.89	203.15	208.6	210.48	209.79	212.08	207.48	210.27	207.86	208.41	208.71	208.12	206.14	211.54	208.89	205.98	206.82	210.82	207.38	209.53	208.88	210.54	205.04	210.38	208.68	208.2	207.21	207.77	205.92	206.88	210.86	210.01	209.81	209.92	209.83	206.12	210.59
204.08	200.19	206.42	203.55	202.77	204.43	202.61	204.89	201.19	201.58	205.72	201.77	203.6	202.85	202.01	199.95	201.8	204.01	204.23	204.69	202.77	203.49	206.16	202.45	204.38	200.03	204.3	202.28	201.43	204.17	206.88	203.48	198.07	204.53	204.05	202.57	205.03	201.97	200.86	205.06	203.9	202.95	199.82	202.23	204.05	203.6	204.67	200.52	201.8	205.13
205.21	205.4	205.66	208.58	209.68	205.83	203.49	206.75	205.92	207.34	204.08	209.93	204.08	209.48	207.79	204.55	208.51	208.85	206.06	205.42	205.37	206.51	207.26	203.09	207.92	203.6	208.33	206.19	207.36	203.2	202.04	205.51	206.72	206.87	204.93	204.16	203.87	205.99	208.05	204.12	208.59	207.04	207.93	207.68	208.31	207.85	206.15	207.2	204.41	206.32
202.29	205.43	201.65	204.69	201.77	201.49	207.43	201.86	203.61	203.31	205.28	203.37	201.44	204.83	204.03	204.21	200.88	204.29	204.29	204.56	201.03	202.2	205.52	203.3	204.38	204.76	205.91	204.72	204.06	206.91	202.66	204.84	203.03	205.31	204.12	200.48	207.63	202.88	204.28	202.86	201.53	207.36	204.73	205.48	206.93	201.45	203.38	202.98	204.54	203.49
213	212.34	211.98	214.31	209.05	216.22	211.4	214.31	218.31	214.71	214.38	213.15	210.34	213	210.01	213.26	214.67	210.98	215.41	210.42	210.85	212.44	212.74	210.06	212.33	214.89	215.67	210.59	214.29	214.76	209.36	213.03	214.12	214.36	211.55	212.54	212.48	216.13	212.24	209.95	210.41	212.42	210.67	211.21	213.28	212.63	210.74	213.27	211.42	214.59
219.22	216.07	218.13	219.16	218.11	216.1	222.38	217.69	219.7	220.03	216.36	216.36	220.81	215.78	216.56	219.48	220.36	218.32	216.93	218.85	216.09	216.47	218.78	214.82	222.3	217.86	218.81	218.48	217.46	215.27	213.27	213.15	216.93	222.34	217.43	215.93	218.07	216.23	217.45	220.73	215.57	217.16	221.62	214.71	219.45	219.64	221.58	218.18	217.43	220.83
206.03	205.88	205.71	204.57	204.8	203.25	206.35	205.83	203.78	205.75	201.76	206.09	204.94	204.68	200.6	202.3	203.35	203.73	204.44	203.5	205.16	204.69	204.1	204.22	204.8	206.83	203.41	205.04	201.67	205.85	205.06	203.32	205.96	204.79	204.48	205.77	203.68	203.87	206.96	204.72	206.5	208.19	206.14	201.8	204.87	202.06	205.48	206.18	202.12	204.21
199.94	199.76	200.64	199.68	202.59	199.07	198.29	201.65	197.87	202.63	200.53	198.53	197.47	199.75	200.07	198.49	198.4	200.01	201.73	199.28	199.22	199.11	199.15	201.64	200.49	199.79	200.69	198.37	200.56	199.5	197.97	195.29	200.24	200	199.84	198.42	199.56	198.13	198.53	198.69	195.4	198.54	201.97	199.54	198.5	201.06	197.94	198.68	198.31	201.07
209.32	206.89	207.2	207.95	208.4	207.29	208.48	207.52	206.92	209.44	206.67	208	209.38	209.85	209.52	206.61	204.17	209.45	207.02	207.77	205.9	210.72	209.88	206.5	209.35	206.47	206.86	207.39	209.27	207.42	209.56	207.41	207.89	210.02	209.68	210.12	208.32	209	208.09	209.33	207.05	205.97	210.07	206.36	207.88	208.74	209.38	210.07	208.24	210.97
202.79	203.52	204.18	204.16	202.37	203.16	203.88	202.56	206.66	202.29	203.97	202.68	202.83	201.81	201.86	200.92	202.31	206.1	205.8	207.43	206.76	205.07	205.66	202.32	201.91	205.93	203.81	201.85	208.28	204.28	201.45	206.06	203.24	205.06	205.31	207.63	203.01	201.4	207.43	203.59	201.58	207.09	201.34	204.17	204.58	200.83	202.42	203.66	204.42	201.46
214.54	212.31	212.95	211.86	212.36	209.98	212.75	210.84	213.66	211.55	212.13	213.1	214.15	214.08	214.88	210.43	210.59	213.54	214.46	213.23	212.57	212.88	214.84	214.32	212.93	212.23	214.65	215.12	216.37	214.54	214.4	212.54	208.42	214.04	214.78	210.72	213.42	213.31	213.76	212.72	212.05	213.56	210.28	214.11	214.64	210.94	212.91	213.7	214.26	209.98
203.35	204.34	201.68	197.75	202.25	202.52	200.8	203.13	204.54	201.2	200.93	202.7	202.58	203.13	199.83	200.94	202.15	202.32	207.09	200.48	204.39	204.43	203.44	201.35	200.17	203.3	201.99	206.21	204.38	201.15	202.06	205.44	201.7	199.96	203.62	204.8	200.64	202.56	204.71	201.96	202.66	203.89	201.43	201.01	200.35	204.05	201.44	203.54	203.35	200.3
195.51	194.37	195.13	193.78	193.21	191.82	192.77	194.89	190.98	196.31	197.25	194.31	195.22	196.33	193.71	195.13	193.11	194.86	194.6	195.99	193.23	192.6	194.8	193.32	195.53	195.06	193.35	193.57	191.81	193.49	195.1	193.45	190.76	195.98	192.8	192.65	193.7	191.01	193.9	194.28	192.62	194.77	193.86	193.61	189.44	195.46	192.13	197.74	193.55	196.75
198.88	197.56	198.91	197.21	198.26	199.13	199.51	195.52	200.53	201.28	198.95	198.83	198.11	200.04	202.22	194.46	198.71	199.17	200.63	199.02	198.89	201.92	198.62	194.71	197.27	198.82	199.77	196.88	197.72	196.86	196.29	198.59	198.74	198.58	200.71	197.52	198.08	200.34	199.62	198.35	197.78	200.93	195.87	199.67	201.06	201.48	201.09	197.65	199.01	197.18
211.49	209.47	213.47	214.43	210.26	213.03	212.78	211.43	213.09	212.88	210.93	209.73	210.99	211.2	212.46	211.53	209.72	213.43	213.01	211.31	214.06	209.69	211.55	213.98	214.17	212.91	212.97	214.73	213.92	211.96	210.35	213.07	209.76	212.84	211.39	213.13	213.29	212.32	209.49	210.09	211.57	209.74	208.19	210.2	213.52	213.78	211.2	210.62	212.8	212.59
212.03	212.24	213.06	212.17	210.65	214.41	213.67	212.89	212.46	211.34	214.23	210.29	216.93	211.51	213.8	212.33	218.08	210.41	212.54	214.7	209.98	209.85	216.02	210.55	209.38	215.65	209.02	210.31	214.36	212.53	213.28	212.39	211.65	214.05	211.36	214.23	212.24	210.35	213.94	212.6	215.58	211.91	210.94	214.51	214.42	212.95	210.79	210.34	213.28	212.58
211.68	210.54	210.31	209.96	210.91	214.13	210.27	211.16	214.16	208.52	213.41	210.74	212.87	213.48	210.36	212.37	214.47	212.09	214.69	214.04	210.13	213.33	210.27	210.46	212.16	211.8	216.28	209.12	213.63	214.17	211.1	213.29	212.47	216.27	209.95	210.07	214	212.71	211.53	214.84	213.86	213.58	210.88	213.54	212.78	211.84	207.74	215.27	214.17	211.09
213.51	212.69	209.98	215.08	207.81	211.32	211.76	212.68	212.54	211.94	211.74	212.02	213.92	212.85	208.1	214.64	213.76	209.68	212.11	210.63	210.37	214.03	211.33	212.62	212.5	210.09	210.83	209.97	213.23	210.92	211.15	209.62	210.19	211.84	209.87	215.98	213.8	213.66	211.57	215.68	215.89	206.73	213.32	211.95	211.47	206.79	211.66	209.96	211.3	209.31
210.77	210.3	210.91	208.14	207.27	209.3	209.8	206.77	208.91	205.77	202.26	208.88	206.17	211.69	212.68	209.42	209.3	210.95	210.79	209.19	209.03	206.47	208.65	208.25	210.71	210.8	210.08	205.18	210.59	209.22	208.13	206.46	206.22	209.38	210.32	209.86	206.71	211.32	208.08	208.55	211.29	210.85	210.25	210.16	207.37	208.62	209.39	204.43	207.57	211.2
217.03	217.95	216.57	216.63	218.07	218.32	216.37	216.7	217.53	218.38	219.59	218.41	221.29	217.44	219.57	215.41	219.78	215.29	216.83	215.51	217.33	217.44	217.44	215.91	216.01	213.63	216.5	216.58	218.85	218.67	218.22	219	216.48	214.22	218.12	214.9	216.11	217.15	214.45	219.98	213.97	218.28	216.43	216.6	217.18	216.17	217.63	216.48	217.97	216.67
209.31	204.92	207.96	207.25	205.71	206.47	206.47	209.61	206.81	207.3	206.78	206.28	205.63	208.17	208.24	205.94	206.61	206.71	205.05	206.24	206.3	208.68	204.9	209.27	207	208.19	205.52	203.74	203.4	207.34	205.09	206.77	206.88	208.27	207.37	203.74	206.12	206.03	206.75	204.81	206.76	209.11	205.52	206.09	201.3	206.47	208.58	206.2	206.52	207.58
203.41	203.04	204.23	202.22	203.45	202.83	204.29	204.97	204.84	206.41	200.82	202.03	204.8	200.33	201.12	204.34	202.53	203.82	201.31	203.77	204.67	204.79	202.24	207.31	206.54	203.23	204.08	199.61	205	202.05	204.86	205.4	201.93	201.81	203.8	202.52	206.65	202.19	202.6	201.28	205.24	200.61	205.93	201.92	203.78	201.82	203.78	206.92	200.87	202.33
198.9	195.23	201.88	198.14	198.82	196.75	200.27	200.08	197.34	197.63	198.25	198	197.83	196.06	201.5	199.78	195.07	196.77	198.72	200.2	200.23	198.14	198.83	198.16	199.28	199.28	196.92	197.03	195.84	200.71	197.89	196.88	199.18	195.85	200.99	199.1	199.13	201.53	197.19	195.62	199.61	199.17	200.16	199.28	198.47	198.16	199.83	198.85	200.15	200.68
216.64	215.7	216.18	217.87	215.58	215.77	218.51	214.35	217.63	216.78	219.33	216.43	213.45	216.19	218.81	220.27	217.12	218.6	216.43	216.78	219.94	216.32	217	218.2	217.17	217.18	215.06	215.41	217.5	216.87	219.19	219.52	215.37	215.05	220.27	216.28	218.2	216.89	215.41	217.22	217.19	214.87	214.98	218.6	214.29	218.15	217.56	215.75	215.05	216.19
211.38	207.95	207.96	211.72	209.05	207.01	208.85	209.13	206.2	209.18	208.28	209.46	206.53	208.9	206.32	205.5	204.61	208	206.66	209.66	209.17	206.34	207.28	207.19	210.17	209.26	206.01	204.99	209.61	212.49	211.82	205.67	207.14	208.29	206.44	208.03	206.46	206.38	212.3	209.42	207.93	209.26	212.07	209.18	207.75	207.43	211.07	208.73	208.24	206.96
194.49	198.06	193.45	199.86	196.28	200.95	199.31	199.6	195.57	195.61	198.68	196.88	195.24	198.08	194.22	199.85	199.24	198.84	198.8	196.8	197.08	196.9	201.39	199.33	198.11	195.93	198.36	197.21	198.63	195.74	196.31	196.39	196.65	198.21	200.42	198.96	196.58	196.44	197.7	199.34	198.33	196.93	198.8	197.13	197.69	197.55	197.6	195.73	198.83	196.99
211.84	215.11	210.8	208.38	213.43	211.84	214.25	211.95	213.96	210.81	212.48	214.84	214.35	211.03	212.69	214.32	210.72	214.53	210.1	215.72	211.72	216.04	210.77	212.29	215.25	213.47	211.59	213.99	213.56	212.48	209.88	213.02	213.33	213.59	212.98	213.67	212.52	212.82	214.16	214.8	213.63	211.05	209.36	211.61	216.72	213.71	215.53	213.3	214.6	214.53
203.43	197.59	200.53	201.87	201.57	202.38	200.76	199.07	200.78	200.41	199.99	198.48	200.48	200.83	199.01	203.22	199.61	198.93	203.21	199.43	198.27	200.57	196.9	200.06	199.43	201.39	200.01	198.73	199.51	198.96	200.58	202.19	198.23	200.09	200.33	201.92	201.27	198.14	201.36	199.79	202.59	199.72	198.62	202.89	200.7	201.21	201.11	200	196.81	201.16
206.29	209.3	208.1	206.98	212.09	205.51	208.7	205.84	209.37	210.5	208.26	207.14	208.17	210.34	206.98	209.04	209.88	208.12	210.34	208.51	212.42	207.99	207.5	207.01	207.73	206.47	208.6	208.64	207.92	205.95	208.63	211.2	210.07	206.08	209.43	212.42	206.35	208.03	209.28	208.16	210.46	211.44	208.79	206.51	208.7	209.96	209.87	208.05	211.21	208.24
207.42	209.73	208.09	211.96	207.77	208.66	208.64	211.7	211.05	209.46	211.63	207.99	208.96	211.82	209.52	211.89	206.19	208.91	208.32	211.65	212.67	207.45	210.68	211.05	207.87	209.17	207.31	208.15	210.78	206.43	211.92	211.85	207.72	211.25	208.02	210.32	207.7	210.33	209.84	209.98	210.84	211.1	210.63	209.04	209.68	211.21	210.78	209.37	209.65	208.14
201.56	199.41	203.26	199.38	197.4	202.3	201.29	197.27	199.32	203.48	200.44	202.79	199.78	201.83	203.9	199.39	199.09	200.06	200.27	198.75	196.97	200.36	197.26	203.01	199.22	196.62	199.02	199.76	201.32	200.13	198.38	198.39	198.48	197.83	200.08	200.97	201.59	200.04	199.37	200.1	199.05	201	202.57	198.93	199.9	200.04	203.53	200.95	200.19	199.6
219.88	220.55	219.57	218.79	218.64	219.16	218.91	215.09	219.3	218.06	218.55	218.27	217.7	217.87	217.29	219.05	219.31	220.74	217.37	214.86	219.81	222.36	216.12	221.88	215.94	219.12	214.82	217	218.61	217.14	216.72	216.71	215.96	218.55	215.83	220.3	215.44	217.61	215.22	216.72	216.4	219.33	218.71	217.74	219.27	216.78	218.19	219.81	212.66	216.15
205.35	203.23	201.87	207.54	203.47	201.06	206.32	201.76	201.96	204.24	202.26	203.89	199.97	207.12	205.76	204.08	204.13	205.32	203.12	205.53	204.84	207.49	205.24	207.34	204.99	203.94	206.48	203.9	202.85	203.92	203.32	201.51	204.14	203.57	204.34	199.69	202.36	200.16	204.01	204.46	203.12	201.35	200.98	202.99	204.18	204.8	201.43	203.71	202.53	206.3
204.52	206.86	206.53	205.18	204.29	203.52	203.72	203.71	203.52	206.95	203.95	204.11	207.04	202.88	204.32	204.73	206.73	204.92	204.17	202.18	203.13	207.47	204.53	201.67	204.53	204.38	204.78	203.2	206.03	203.56	205.28	205.5	203.89	202.93	206.76	205.05	204.69	205.39	206.2	208.27	206.12	204.58	204.01	205.07	203.76	204.58	205.04	204.1	205.63	201.94
206.02	203	205.77	206.05	207.33	201.3	206.74	207.76	203.39	207.25	207.7	206	210.2	205.17	205.86	205.05	204.82	208.92	202.08	205.66	208.27	204.19	204.78	207.29	206.47	207.6	204.87	204.56	203.83	201.53	203.63	205.77	205.09	207.56	203.69	204.11	208.33	206.31	207.02	204.69	208.27	206.95	204.58	206.76	205.01	205.19	205.28	206.69	204.88	207.87
206.05	205.07	203.96	208.22	207.82	207.38	207.25	208.7	203.8	207.14	205.12	207.18	206.5	203.83	205.32	207.37	205.44	208.09	210.55	205.36	206.67	206.55	207.19	206.69	210.56	206.66	203.91	208.98	204.39	207.15	209.64	206.6	205.22	203.58	206.12	206.22	206.1	206.34	206.11	204.73	205.62	206.1	205.28	204.48	207.06	210.61	206.25	205.41	208.65	207.6
198.99	200.11	199.6	198.79	201.54	202.61	199.77	199.4	202.03	203.53	201.77	199.22	202.18	200.75	200.43	199.77	199.81	200.45	201.33	200.84	198.03	198.23	200.25	199.65	199.52	198.94	202.6	202.2	197.37	202.85	202.75	198.96	195.63	199.2	202.72	200.99	202.14	198.91	197.2	201.93	199.43	198.07	198.77	202.88	198.84	205.94	197.28	201.1	199.67	199.96
211.6	213.24	208.2	211.59	211.81	208.93	209.44	212.98	211.68	212.23	211.98	207.98	213.22	211.5	209.52	212.7	212.36	209.8	213.27	208.75	208.25	211.81	212.35	214.03	210.54	212.16	209.33	210.66	215.92	210.02	211.92	213.06	211.76	211.31	212.04	211	209.93	211.61	208.43	210.79	214.31	209.63	211.99	215.53	210.58	211.02	212.13	212.9	212.75	211.64
211.77	212.23	212.97	211.9	214.15	214.53	212.64	213.61	211.61	213.29	214.19	211.74	212.34	213.03	209.42	213.07	210.97	211.71	212.06	210.37	216.11	211.01	212.54	211.67	214.89	215.91	209.34	213.65	212.9	211.34	211.61	210.61	215.82	210.74	213.26	209.96	210.29	212.37	216.38	212.24	211.32	209.81	218.04	212.61	211.55	212.72	211.51	212.25	212.87	211.55
201.87	203.49	203.82	203.08	204.14	203.45	200.09	202.07	205.53	203.5	203.65	201.72	203.98	204.3	202.2	204.99	204.59	200.68	198.92	201.95	204.64	200.7	204.96	201.03	205.8	201.48	202.3	204.22	205	204.4	204.91	203.77	201.89	202.56	202.08	202.32	205.58	202.87	201.68	202.92	204.74	202.71	204.05	202.03	199.66	205.36	204.57	201.7	200.93	203.08
217.5	218.68	217.22	218.41	219.14	216.41	216.34	214.09	217.44	216.42	216.39	219.58	215.88	218.17	214.27	214.96	219.2	213.1	218.19	220.15	216.34	215.83	217.64	212.29	215.15	221.05	218.24	218.5	216.93	217.82	213.92	216.87	214.24	220.19	218.03	218.02	215.57	217.57	215.73	214.66	215.75	218.21	215.36	217.18	215.49	215.95	218.5	217.64	219.42	218.87
210.69	208.73	209.23	208.78	207.37	205.58	206.2	209.6	206.48	205.91	208.5	208.04	205.67	207.84	206.17	208.75	207.04	208.24	210.14	209.2	209.21	206.49	208.38	209.68	209.45	208.91	208.12	208.9	205.65	209.57	206.71	209.65	207.14	206.44	209.18	208.1	204.38	207.48	205.64	205.91	209	209.8	205.43	205.97	206.74	206.05	207.15	208.03	207.6	209.71
203.88	201.32	202.73	208.88	204.99	204.57	204	203.28	203.44	201.47	204.95	204.11	206.05	201.19	206.31	205.36	203.95	207.81	203.48	202.13	203.2	203.74	204.06	203.61	201.46	205.06	202.58	200.49	201.34	206.99	203.5	204.39	205.94	204.97	202.49	207.81	207.42	205.54	203.5	205.45	202.4	206.12	205.08	203.08	205.1	205.47	203.66	205.18	203.63	203.83
211.94	211.94	211.03	215.19	211.27	214.33	209.63	211.56	210.68	206.85	213.43	210.98	211.5	212.36	212.73	213.79	212.55	214.22	213	212.99	207.38	213.17	209.95	212.64	211.92	212.17	213.27	210.16	212.03	215.06	211.48	214.06	214.73	211.48	210.17	208.39	212.44	210.21	212.35	212.3	214	210.49	209.53	213.06	209.43	209.57	210.23	213.11	213.55	213.9
203.85	203.84	204.62	204.9	204.68	205.58	204.41	204.01	203.18	204.51	207.62	208.91	205.83	203.77	205.8	206.13	208.06	206.68	205.57	207.1	205	203.85	204.57	205.06	205.49	205.35	203.75	206.81	208.58	207.72	206.16	204.41	209.17	203.18	206.7	205.2	200.56	204.42	205.04	203.7	207.68	204.01	205.14	207.51	205.04	207.25	205.56	206.46	204.65	202.68
214.47	212.32	214.44	213.19	213.32	212.43	209.68	209.77	211.81	210.04	210.55	213.06	213.41	212.07	213.73	212.27	212.79	213.67	211.67	212.01	212.84	207.25	211.53	214.19	210.01	212.09	212.01	211.61	212.23	211.4	212.7	213.4	211.03	211.55	210.32	207.7	209.95	210.74	213.11	211.52	207.63	213.72	209.98	211.06	210.61	209.09	211.65	210.82	211.98	212.56
209.33	206.6	208.82	207.85	208.69	211.89	205.59	206.36	211.41	209.45	206.51	208.93	211.54	205.53	208.15	207.22	211.11	205.92	206.38	207.99	207.74	205.07	209.16	209.23	208.87	207.89	206.44	208.86	208.07	207.77	210.66	206.33	206.29	208.95	208.39	207.88	208.32	208.08	205.03	207.5	212.13	207.18	206.92	207.37	207.93	209.24	210.17	203.84	212.56	206.68
190.8	194.7	195.33	193.9	194.99	198.27	194.59	195.46	196.34	194.92	195.26	194.62	192.06	190.99	191.8	194.57	193.25	192.46	197.55	195.31	193.23	197.62	193.42	194.41	194.87	193.02	193.69	190.9	195.67	196.33	194.57	192.38	195.73	191.72	191.84	193.78	196.17	194.44	193.53	195.13	192.4	193.27	195.1	191.26	194.53	194.31	194.67	194.69	192.6	192.68
203.38	204.29	207.01	205.29	206.57	204.2	206.11	207.59	203.95	206.57	203.07	203.19	203.47	205.14	203.88	204	206.23	202.7	205.42	206.56	201.73	206.21	202.83	205.2	204.98	203.79	202.04	205.58	204.41	206.53	203.54	206.31	201.23	205.33	204.94	207.9	203.31	204.16	206.88	204.14	201.11	205.37	202.83	203.03	207.12	203.13	200.9	206.61	204.41	204.4
211.29	208.15	209.21	207.77	206.57	210.15	211.69	205.98	210.65	206.23	207.07	209.24	208.03	208.48	209.89	211.42	209.94	212.1	210.38	210.43	210.58	207.2	209.48	207.18	210.85	204.95	208.29	210.54	206.09	205.6	208.86	209.4	208.2	207.71	209.35	206.61	211.14	210.64	208.92	208.92	206.98	209.38	206.39	209.52	207.27	212.91	210.66	210.08	209.79	209.74
212.11	213.03	211.91	212.09	211.13	211.59	216.45	212.61	211.84	211.32	211.39	214.54	209.84	211.94	212.18	214.47	212.99	211.36	209.05	212.8	209.7	209.91	211.9	210.68	212.16	212.23	213.74	214.75	210.42	212.61	211.99	212.4	212.2	210.27	212.99	210.69	211.86	210.19	211.68	213.09	211.68	213.44	212.02	211.07	211.78	213.45	211.22	209.83	210.94	208.79
206.86	205.17	208.8	206.95	206.5	205.01	208.43	202.46	204.95	208.35	203.83	202.53	208.03	204.45	205.46	204.14	208.47	208.81	205	206.14	206.23	207.68	205.06	208.42	206.23	205.12	207.82	204.67	206.73	206.54	207.88	205.49	208.05	206.35	206.57	202.91	208.66	208.13	205.97	205.78	207.11	208.06	208.53	205.3	204.91	207.41	206.29	204.79	207.86	204.86
209.61	208	208.9	207.61	204.37	209.41	209.67	206.77	209.89	210.51	207.87	208.81	208.02	207.19	207.15	207.07	210.69	208.76	206.25	205.67	207.6	208.02	206.63	212.04	209.5	209.92	211.22	209.7	206.46	210.37	208.89	211.17	208.94	209.38	210.43	207.52	207.47	210.31	207.05	209.57	204.53	205.81	209.24	205.6	210.02	208.32	206.38	208.83	208.01	209.74
215.98	213.67	216.14	216.26	218.1	213.11	214.46	214.15	217.84	214.92	217.22	217.2	216.25	216.58	216.05	218.52	217.41	214.87	216.6	216.75	217.1	214.08	218.1	217.73	216.17	218.93	216.79	217.35	216.21	217.86	218.77	214.78	211.99	215.4	216.06	216.85	214.46	217.02	219.39	215.49	214.69	215.37	216.81	217.09	215.95	210.35	217.68	217.24	214.29	218.87
205.71	203.93	204.56	205.05	205.11	202.64	201.58	203.34	202.73	205.14	202.67	205.33	207.12	203.55	204.61	201.91	201.46	202.96	208.99	203.02	203.07	206.39	206.06	206.42	203.56	203.54	205.18	204.92	201.56	202	204.49	207.15	200.46	207.64	204.97	205.94	202.66	204.36	202.66	201.3	201.45	203.61	203.36	202.37	205.24	203.28	203.63	204.95	205.74	204.34
212	214.49	211.22	214.33	211.1	213.47	211.62	214.04	216.06	211.31	209.87	211.12	212.57	216.18	212.47	213.62	215.92	210.34	215.63	213.21	215.32	213.26	214.19	211.53	212.89	212.9	210.85	209.97	210.1	212.27	213.78	212.19	214.08	211	212.7	212.63	212.79	209.74	210.46	214.45	212.78	215.84	214.78	214.34	212.76	211.8	212.21	213.15	211.27	213.06
217.67	215.41	220.75	219.68	216.24	217.77	217.32	216.32	221.17	215.28	218.93	216.72	219.97	218.16	218.25	218	214.93	221.63	220.41	218.23	217.91	213.4	219.42	218.92	218.89	214.42	215.05	219.73	220.76	220.32	218.64	219.36	215.4	216.17	220	218.27	220.71	213.29	219.91	219.38	216.57	217.38	215.58	219.46	216.95	215.25	218.28	218.26	217.57	217.93
201.36	206.38	204.24	203.16	203.2	205.98	203.48	208.99	205.72	204.33	205.93	208.13	206.61	206.37	206.21	207.31	204.54	209.91	207.7	210.92	205.22	205.54	207.9	204.6	205.88	205.9	204.99	206.16	205.75	202.05	203.67	204.91	205.91	203.83	204.9	206.35	208.17	204.95	201.9	208.17	206.4	205.51	204.8	205.22	204.74	205.64	205.96	207.7	207.53	201.14
210.22	204.33	208.06	206.4	210.22	208.79	206.37	209.78	209.45	209.74	206.81	208.92	207.97	206.14	205.34	207.03	208.36	208.36	205.03	209.06	212.15	208.02	208.05	204.45	209.35	208.75	205.64	207.53	206.53	210.2	210.2	210.42	208.62	206.64	208.45	207.42	208.16	211.03	210.5	206.15	208.97	211.04	204.48	206.49	208.42	205.39	209.55	207.48	211.72	207.61
213.18	210.78	213.07	215.72	214.71	211.39	212.34	214.32	213.34	211.9	212.77	212.06	213.19	216.33	215.56	209.55	210.81	211.91	211.78	216.4	213.16	215.2	209.17	213.33	213.48	213.48	208.23	212.87	213.79	215.2	213.37	214.65	212.55	214.64	211.93	211.55	213.58	212.82	214.44	212.92	211.58	211.61	210.82	214.6	212.16	215.08	214.76	212.18	213.89	210.5
214.79	210.99	213.88	210.51	213.42	210.12	214.35	210.69	212.88	209.69	208.03	211.63	209.27	215.98	214.43	212.77	210.94	210.84	211.02	210.1	210	214.53	214.34	213.51	208.01	214.15	214.5	210.5	214.35	211.18	212.41	211.14	211.46	212.59	212.37	211.73	210.67	213.21	211.49	214.11	212.06	213.82	212.54	212.75	211.24	211.74	213.89	212.32	210.59	212.62
201.77	198.08	198.7	202.8	199.86	198.54	202.88	199.99	198.92	198.39	198.9	198.48	200.32	200.39	197.81	200.94	196.99	195.72	197.85	201.42	197.78	199.47	195.77	202.96	200.1	198.51	203.18	195.82	194.78	197.95	198.49	197.37	197.43	202.33	201.29	196.89	201.43	196.15	201.14	201.87	202.06	198.49	200.06	197.66	196.75	196.67	202.89	198.31	198.67	199.88
217.93	217.09	219.51	211.89	220.85	218.26	219.46	217.54	220.15	216.51	214.6	217.73	215.76	218.39	218.35	217.06	219.41	217.78	218.33	216.77	216.64	216.31	219.68	217.37	217.86	216.67	217.91	217.13	215.52	219.19	217.93	215.88	214.58	219.71	218.5	217.87	217.53	219.06	218.83	219.45	216.72	218.9	220.48	218.52	218.39	218.97	217.36	218.13	216.75	218.32
209.73	210.55	209.29	206.85	205.28	208.54	211.73	205.69	207.72	207.8	206.81	208.54	205.69	208.19	205.33	209.75	207.97	207.78	206.83	206.66	209.23	209.11	209.43	205.42	209.39	207.12	206.75	209.67	210.01	205.53	207.35	206.78	208.58	208.13	209.83	207.23	208.87	208.94	208.93	206.11	205.48	208.35	209.03	208.54	207.94	209.63	205.6	208.84	207.86	207.85
211.53	210.57	215.77	214.29	212.74	214.45	214.49	216.11	213.32	215.73	212.44	212.86	215	212.24	213.03	213.67	213.35	212.07	214	214.01	214.76	214.13	213.28	212.1	217.24	208.18	215.72	216.14	213.19	216.78	212.44	213.15	213.48	215.17	214.89	210.6	216.44	216.92	214.95	214	211.54	212.73	211.78	212.6	211.28	213.99	213.23	211.63	214.16	216.08
208.02	209.18	210.19	208.21	209.01	210.18	207.36	210.31	210.41	208.58	207.03	209.58	207.86	212.5	210.61	210.77	208.2	212.37	207.36	210.05	210.93	210.15	209.37	211.76	209.08	208.97	207.29	213.99	208.79	208.25	210.7	208.48	212	211.71	208.96	210.94	208.28	207.75	210.93	209.89	208.18	212.21	207.7	208.92	211.01	210.02	210.82	210.82	210.63	214.38
191.74	194.78	195.9	197.35	194.23	193.15	191.76	193.02	196.32	193.76	195.13	197.11	195.07	193.68	195.47	195.83	196.95	194.91	195.83	194.66	191.76	194.75	194.25	195.32	194.01	195.41	195.41	196.05	194.09	195.02	196.51	193.61	192.13	195.07	196.43	197.22	192.92	196.58	193.77	196.46	195.3	197.37	196.46	194.28	197.21	198.63	195.33	192.01	195.18	194.38
208.02	208.43	206.2	204.37	206.09	208.25	211.2	205.1	208.11	209.08	208.8	210.28	208.19	206.34	209.15	209.05	206.82	209.89	210.23	208.15	209.57	209.61	208.51	206.23	204.4	207.34	205.36	207.63	207.92	210.15	207.11	206.47	205.67	210.72	208.22	207.13	208.63	209.41	205.74	208.13	206.39	208.52	207.28	206.25	206.93	211.15	204.27	209.21	206.32	208.73
215.69	217.27	215.8	214.72	218.63	218.37	218.75	218.05	214.17	218.76	215.05	217.88	218.53	215.98	215.97	213.71	217.39	215.68	215.76	216.66	220.07	219.15	214.54	216.3	216.29	216.64	216.95	218.4	218.29	217.81	216.77	221.5	217.65	218.49	219.59	216.45	217.75	217.04	218.65	220.36	216.24	221.22	217.71	218.49	217.86	220.22	220.11	216.94	216.32	212.89
198.89	198.91	199.98	196.03	199.05	199.18	200.29	202.21	200.43	199.41	198.91	195.51	200.64	199.15	203.91	199.67	200.62	199.75	204.3	201.39	199.74	199.01	197.44	198.97	204.98	200.05	203.35	198.81	200.51	201.12	200.34	198.83	201.85	202.83	200.78	197.36	201.91	198.48	196.96	198.96	200.99	197.71	199.57	200.91	197.99	200.92	197.97	201.01	198.26	200.32
205.66	208.48	207.69	208.43	208.93	207.77	207.36	208.02	208.5	210.11	207.73	208.98	205.63	206.44	207.59	209.55	210.43	204.58	207.34	204.63	207.06	207.6	206.64	207.67	203.79	205.86	206.53	206.27	207.72	208.59	208.08	204.18	210.03	207	208.56	209.46	203.58	207.55	208.21	207.38	207.93	205.88	206.35	209.18	206.78	207.27	208.97	206.61	209.71	207.78
212.17	208.9	209.02	208.16	207.43	213.25	209.44	209.04	208.55	211.34	211.83	210.39	208.91	210.53	209.64	207	209.2	211.04	211.17	210.06	209.45	206.75	209.51	211.23	208.82	207.52	208.39	207.92	211.04	210.09	209.4	208.79	210.73	211.61	212.91	210.68	209.39	208.61	211.72	207.84	207.53	207.3	209.26	209.76	209	209.29	210.05	210.04	205.55	208.23
212.68	212.03	215.82	210.77	211.4	216.04	209.63	213.34	214.06	210.2	208.44	211.27	212.41	208.64	213.83	212.72	216.54	210.09	212.97	209.54	212.7	212.4	213.34	209.7	210.64	211.03	212.72	208.65	212.53	209.18	211.48	212	211.83	211.59	211.61	207.58	212.06	212.72	210.91	210.54	212.45	212	210.44	214.47	211.44	212.07	215.84	213	208.27	214.31
212.27	212.4	210.58	212.55	211.75	210.41	211.98	212.35	208.71	210.14	213.57	212.46	211.86	211.19	209.1	211.08	214.25	210.03	214.27	213.01	211.09	213.93	210.84	210.97	212.63	210.21	213.41	211.36	208.39	211.63	209.81	212.85	211.36	211.16	209.77	212.15	212.65	208.63	210.81	211.45	208.93	211.47	214.51	212.6	213.54	210.85	208.66	213.3	212.67	214.1
208.3	209.19	209.84	209.44	208.2	207.68	205.9	207.73	209.69	207.81	208.85	205.97	211.14	208.29	212.2	208.7	206.22	208.72	206.57	209.01	206.63	207.33	209.39	209.49	205.76	209.49	207.6	206.7	208.88	207.43	208.59	207.85	204.47	209.69	209.25	210.01	211.57	209.97	208.83	208.06	210.15	206.13	210.27	209.23	205.18	209.36	209.27	209.55	211.11	211.3
204.83	207.66	203.8	203.79	209.08	207.14	205.52	208.86	207.75	205.99	208.8	205.19	205.84	207.93	204.46	205.78	209.66	202.27	205.27	204.14	207.1	206.53	207.11	206.34	202.66	208.36	209.17	207.19	207.52	203.1	203.55	208.7	206.57	205.14	203.32	204.7	204.71	205.93	208.02	205.29	204.26	206.29	208.83	205.76	208.41	209.82	207.26	206.2	203.96	205.26
198.62	200.97	200.01	201.22	196.94	200.88	196.77	200.79	196.65	198.23	201.33	198	195.67	200.01	201	201.33	196.3	201.17	204.13	200.92	196.13	198.4	198.73	201.31	198.18	199.86	198.42	201.15	199.79	200.4	197.21	199.88	197.5	200.44	201.9	200.72	198.93	198.02	195.9	197.92	200.41	196.68	201.56	199.01	200.84	201.39	199.86	197.6	199.56	201.21
205.09	199.76	204.08	206.18	210.68	207.78	205.06	203.23	203.66	207.27	202.19	203.35	203.86	203.26	203.89	205.34	202.2	205.13	204.17	207.13	202.31	204.88	207.44	204.59	203.46	203.75	203.07	207.14	203.38	205.62	204.9	202.86	207.06	205.15	204.49	204.88	205.31	204.23	202.32	203.76	205.08	205.88	202.61	206.02	205.28	208.28	204.51	205.86	205.2	203.1
198.65	199.31	198.98	198.83	195.52	200.95	201.26	197.4	198.95	202.14	198.6	200.19	200.47	197.92	199.22	194.59	194.81	195.25	199.53	196.33	198.21	197.91	196.87	199.24	197.17	197.63	197.81	200.05	199	197.23	198.41	198.45	198.09	200.42	197.77	196.61	200.1	195.76	196.99	199.22	202.63	198.56	200.06	199.99	199.65	198.11	199.67	200.4	200.21	199.92
210.75	210.95	212.3	210.82	210.02	212.02	212.08	212.82	210.77	211.16	214.09	214.95	211.04	208.57	213.69	210.1	209.38	210.41	211.04	212.83	211.29	213.92	213.64	214.28	213.08	210.57	210.55	211.41	215.16	212.86	212.28	212.72	210.03	212.26	212.49	213	210.15	209.71	208.95	210.65	212.22	212.3	213.93	210.22	209.08	210.42	211.66	214.18	213.63	214.15
204.16	206.3	201.18	203.96	204.6	204.41	205.46	203.06	204.96	203.27	206.63	205.19	203.62	207.35	204.19	200.75	206.65	205.05	206.76	204.81	205.91	206.22	205.59	204.3	203.72	204.41	205.72	205.04	203.57	204.48	201.79	206.54	202.32	204.04	204.55	204.58	201.76	205.57	203.27	202.31	202.69	205.94	206.6	205.9	204.14	204.84	207.07	201.06	206.47	205.06
211.59	205.54	208.89	209.35	209.78	209.88	208.08	208.64	208.03	209.87	210.39	207.51	207.91	209.83	210.92	210.82	205.36	207.88	208.07	208.04	209.39	209.97	208.39	206.83	208.47	208.9	212.39	208.98	204.06	208.35	210.48	209.5	211.01	206.84	204.16	206.85	206.66	209.81	207.1	209.55	208.34	207.56	208.35	206.47	210.03	208.08	209.31	206	208.93	210.11
201.74	208.88	202.59	202.15	204.38	204.9	203.72	206.44	203.27	204.6	201.67	205.75	204.2	207.22	206.21	201.91	205.53	207.77	205.27	203.09	204.86	203.1	206.29	205.28	206.66	205.7	205.15	205.87	200.57	203.8	201.89	206.83	208.55	205.52	205.5	203.89	204.2	205.27	206.3	203.98	207.08	202.68	206.48	203.21	205.52	202.98	208.35	203.86	206.84	205.49
202.64	200.05	200.87	203.25	201.06	200.02	204.53	204.18	202.56	205.02	204.99	203.27	202.74	203.98	204.41	204.32	204	202.5	205.74	203.87	201.6	199.9	204.93	204.53	203.95	202.86	203.81	204.13	202.01	201.7	204.42	202.85	201.34	206.06	208.15	205.03	201.96	201.35	201.08	203.62	202.42	202	200.85	200.62	204.36	205.35	203.51	203.58	203.62	202.41
209	203.73	205.29	205.2	206.27	205.86	210.22	207.95	206.17	204.77	209.44	206.37	209.67	208.31	207.68	208.83	206.7	210.06	207.65	209.11	207.59	208.36	210.12	207.86	206.82	206.84	209.55	206.58	206.68	208.82	206.82	206.73	202.93	208.34	211.7	208.49	207.74	207.98	209.73	207.36	210.89	207.5	210.34	209.26	208.96	206.79	211.66	208.14	206.07	207.68
214.85	214.36	214.27	213.51	212.08	212.29	213.5	216.06	212.51	212.22	214.33	214.06	212.42	213.56	213.18	215.49	216.86	214.35	214.78	210.73	216.26	217.14	214.16	214.03	215.01	215.89	216.83	216.34	213.76	212.83	214.22	214.26	213.76	213.23	211.8	213.66	215.05	212.46	212.51	214.19	213.51	215.33	208.84	212.8	213.45	211.23	214.16	209.08	213.07	213.19
209.92	214.64	211.99	212.75	210.34	210.87	210.24	210.64	212.65	210.03	208.4	210.28	212.79	212.63	212.77	211.86	210.61	214.01	211.21	208.72	213.07	208.08	214.19	212.56	211.69	210.04	211.23	209.29	212.79	212.03	211.31	211.65	208.92	212.73	211.13	210.65	212.4	210.79	211.69	211.93	209.29	213.63	209.39	211.93	214.93	210.77	214.5	214.18	211.98	210.94
211.65	216.53	216.27	212.5	210.55	213.66	214.88	211.56	210.66	214.61	211.35	214.12	209.41	212.89	217.67	210.21	212.37	213.91	211.65	210.68	208.08	212.7	211.73	213.06	211.32	211.97	213.28	211.89	213.41	213.38	214.57	213.87	214.52	211.77	216.26	213.33	212.35	212	212.94	211.21	213.66	214.7	214.19	212.32	211.99	212.86	210.47	208.99	211.48	210.35
214.45	213.71	212.87	215.05	211.91	211.51	212.89	213.21	211.51	210.2	212.85	211.81	207.87	211.28	211.19	212.53	214.78	211.78	210.9	209.84	209.88	212.17	212.45	209.18	214.24	212.37	213.44	210.81	210.52	210.67	212.6	209.76	211.45	209.42	211.47	209.84	212.13	212.67	210.95	210.09	210.47	212.08	215.45	210.13	215.19	210.12	211.89	212.37	211.07	212.33
199.19	197.03	196.51	200.4	196.69	195.37	198.68	196.63	199.21	196.92	198.35	196.63	198.14	197.18	198.72	198.78	197.34	197.91	196.54	194.85	199.4	199.27	201.04	197.58	196.69	201.16	197.23	195.07	198.7	194.6	200.42	196.22	197.1	197.34	200.78	195.96	200.85	197.86	198.79	196.44	199.19	199.26	197.33	197.28	196.87	198.79	193.75	197.8	198.04	198.55
211.25	209.34	210.96	209.12	212.91	212.83	211.18	213.17	213.55	212.93	212.68	212.21	210.66	213.69	211.86	212.08	215.67	210.29	207.73	209.01	210.92	212	212.95	211.41	213.07	213.62	214.42	211.75	212.32	211.69	212.01	213.25	207.96	208.35	213.22	213.13	213.83	210.9	210.59	212.33	214.58	212.92	211.94	214.66	211.44	210.13	214.47	209.76	212.13	210.54
200	201	199.17	204.92	200.36	202.41	202.43	204.19	201.84	200.24	199.31	202.42	202.52	198.03	201.49	201.79	202.77	197.95	198.33	199.95	197.7	198.39	196.85	197.78	201.35	198.32	201.24	202.25	199.5	200.53	197.67	200.35	198.04	202	200.83	202.39	197.96	200.16	200.76	199.24	198.91	200.15	202.08	199.91	198	203.16	201.37	202.48	202.32	198.85
216.91	215.4	215.15	216.85	214.52	217.3	219.44	217.28	217.46	214.92	217.3	218.14	218.43	216.25	217.28	218.73	215.24	219	214.82	219.26	218.61	215.23	218.87	215.92	219.24	218.55	218.75	217.48	216.25	216.97	217.84	215.15	217.86	217.95	218.78	219.93	217.24	219.97	219.02	219.22	214.85	217.38	215.17	216.74	218.39	217.64	219.63	217.91	217.01	217.05
205.04	208.23	207.01	207.35	207.54	207.48	210.29	208.63	209.75	208.91	207.7	207.71	207.92	208.55	208.77	205.43	205.58	204.36	211.01	206.01	207.74	207.51	206.82	209.07	207.75	208.35	206.15	207.18	213.03	205.31	207.62	208.32	206.4	209.41	206.52	208.99	208.41	208.26	208.33	207.14	207.23	204.76	206.95	208.5	207.61	208.72	209.44	208.52	205.87	207.01
207.61	206.83	206.01	211.3	210.33	210.05	207.43	207.77	208.4	207.09	209.35	208.77	207.58	207.73	206.97	209.15	210.36	206.38	210.67	205.48	206.24	206.57	205.47	207.76	208.37	212.1	206.86	208.22	209.83	208.59	207.67	208.26	208.21	206.36	209.18	204.94	205.44	207.48	207.23	205.4	207.59	211.58	209.03	207.61	207.52	209.33	206.81	209.53	206.3	205.23
203.47	200.29	204.81	202.6	203.61	203.21	202.81	205.14	203.99	206.53	207.85	200.96	201.51	201.62	202.4	203.94	204.76	203.34	204.17	202.58	206.68	200.44	204.91	200.64	204.06	202.55	200.58	204.87	203.6	203.9	204.69	202.23	200.58	204.18	200.58	203.33	202.78	204.36	202.6	205.99	202.11	201.74	203.25	202.53	204.4	206.01	205.96	205.45	203.14	204.26
209.78	207.41	206.76	211.53	209.11	210.06	207.98	210.69	207.56	208.15	211.58	206.72	212.56	210.85	205.7	206.02	209.93	207.46	208.54	207.65	212.54	210.32	209.83	208.29	207.46	208.33	207.55	208.44	209.1	209.1	210.6	206.5	208.26	207.43	208.26	209.57	208.42	208.93	207.2	208.7	206.77	209.24	208.32	209.96	208.93	208.24	207.06	208.94	204.29	208.52
212.24	209.74	213.45	214.05	213.81	212.22	210.05	210.37	208.52	215.26	210.51	211	210.95	210.01	211.03	210.62	206.75	211.96	210.56	214.01	212.33	213.03	213.29	214.66	212.97	211.87	211.01	214.54	210.49	210.19	209.6	208.53	210.51	210.34	211.37	209.77	213.02	210.46	213.76	209.47	211.44	213.46	211.42	211.52	211.77	212.22	212.18	212.17	212.01	213.31
202.32	204.44	202.85	201.07	199.94	202.93	206.75	204.17	200	205.05	201.08	204.59	204.07	203.26	206.59	204.37	202.58	201.64	200.09	203.01	201.96	203.91	205.2	201.79	200.58	204.43	202.48	202.78	203.08	203.29	202.7	205.29	200.76	203.96	203.04	205.01	202.67	203.89	203.73	205.68	203.3	203.23	201.73	205.39	204.66	202.93	203.38	203.03	203.24	200.24
204.12	205.78	208.47	211.13	211.81	210.04	209.11	208.12	207.65	210.32	208.83	207.81	207.62	208.86	207.84	207.83	208.71	205.56	208.63	209.19	210.36	206.17	209.12	209.13	207.17	206.33	209.33	208.79	210.98	208.9	209.43	210.77	209.18	206.13	208.67	208.33	207.05	208.14	210.03	207.66	203.45	209.25	209.21	210.38	207.98	204.93	208.06	208.6	206.45	208.45
209.2	207.98	209.91	207.36	205.97	211.44	207.04	207.2	207.39	209.15	211.47	209.62	207.3	206.94	208.89	208.25	211.27	205.39	205.88	206.43	204.57	209.62	210.06	209.52	210.21	206.99	207.99	207.42	208.23	208.72	205.27	209.09	209.68	206.6	206.72	208	209.89	206.06	207.1	210.5	207.28	207.89	210.13	206.78	207.65	209.31	207.92	208.78	208.79	208.9
218.25	215.96	217.91	221.31	215.29	219.86	216.14	215.93	215.78	216.41	219.76	215.72	217.56	219.46	216.43	215.74	217.85	215.88	215.07	213.22	218.83	218.79	216.64	218.65	217.01	216.82	215.02	215.35	217.09	214.53	218	215.7	214.97	215.59	216.31	223.12	217.28	216.02	216.08	216.16	216.1	218.6	216.78	216.38	216.68	217.75	218.8	214.36	216.71	217.91
205.51	208.99	207.52	208.26	205.61	209.66	207.72	206.57	206.73	208.3	207.82	206.9	204.76	204.12	207.12	205.53	210.52	207.41	206.94	209.3	207.78	207.19	208.03	204.09	205.82	208.53	207.9	208.87	206.44	208.9	208.17	209	206.63	207.49	208.2	207.15	210.12	211.6	206.42	207.89	208.37	209.07	207.16	206.54	206.08	209.46	209.17	208.69	205.45	206.72
211.02	208.49	207.34	210.26	211.04	206.97	209.78	208.75	207.95	206.29	208.58	206.93	209.38	207.76	210	208.47	208.14	211.75	207.15	205.86	207.41	210.93	206.53	209.79	208.82	206.81	209.41	209.91	205.73	208.73	208.92	210.49	210.28	207.75	207.82	208.04	210.05	205.32	207.37	210.24	206.43	209.12	207.16	211.36	210.78	209.57	207.53	208.73	207.54	205.39
208.95	206.79	207.14	208.96	208.92	210.06	209.52	206.14	208.5	205.21	210.04	208.74	212.97	208.47	208.56	207.77	207.29	210.97	210.58	206.4	208.94	208.75	209.05	208.27	207.64	211.64	209.15	206.82	209.87	211.57	207.75	208.12	207.67	211.92	209.77	206.58	209.11	211.71	207.27	207.86	208.65	208.01	207.54	207.83	208.89	208.77	209.43	204.38	207.56	208.07
203.1	204.64	206.06	200.87	207.39	203.13	204.16	200.68	206.43	203.95	202.77	202.38	204.42	205.17	204.58	206.18	203.91	202.66	205.48	205.93	202.85	199.59	204.36	205.12	204.06	204.77	205.81	202.11	199.73	203.85	203.73	201.64	202.1	205.96	202.54	203.75	204.14	203.88	204.59	203.45	200.61	203.96	203.42	202.67	203.04	203.25	206.12	202.46	202.35	204.91
218.02	218.57	216.97	219.89	217.41	218.63	221.54	213.55	219.2	213.76	219.61	217.09	216.84	217.82	218.49	217.43	218.92	219.71	219.04	218.79	218.39	220.88	217.5	215.52	215.33	216.07	217.21	216.09	216.55	219.25	218.64	220.51	218.03	216.42	219.5	218.53	219.01	216.74	216.67	220.29	217.03	217.26	214.38	216.58	217.51	218.15	222.54	217.81	216.15	218.15
204.26	200.14	203.25	204.03	203.29	205.59	202.23	201.46	204.04	203.07	202.82	205.53	204.91	203.23	203.65	203.64	203.78	205.05	203.49	200.49	208.09	202.92	206.43	202.89	207.6	202.53	203.12	203.46	205.17	202.91	204.44	206.28	202.65	203.38	200.52	204.24	204.23	202.43	205.67	200.22	205.1	204.86	201.2	205.03	203.57	202.24	204.97	202.68	201.98	206.09
214.8	214.27	218.36	218.78	218.65	216.04	216.74	216.58	215.47	215.44	217.51	215.53	215.46	214.74	212	214.78	218.18	216.49	217.9	218.67	217.9	218.66	217.5	217.36	216.63	216.97	217.02	214.16	218.07	218.13	216.44	216.22	214.76	214.47	215.21	221.61	219.12	216.58	215.45	218.38	214.04	221.2	217.37	215.37	215.62	215.38	215.83	217.9	214.17	214.23
214.12	215.88	216.23	214.97	214.91	218.28	215.47	217.65	218.66	218.18	215.59	216.26	214.58	218.81	216.32	215.08	219.05	216.8	218.04	217.66	218.4	217.54	217.42	215.9	215.66	215.57	220.67	218.53	214.8	217.41	219.1	215.49	216.96	216.69	218.43	217.67	216.8	218.41	216.99	213.58	218.64	214.87	218.32	218.52	215.2	220.58	214.95	218.49	220.79	216.06
208.94	207.73	209.83	207.99	208.22	213.21	207.29	210.37	211.09	208.38	209.28	207.37	209.15	209.73	205.19	209.45	213.07	208.91	207.61	207.08	210.32	204.43	210.5	208.45	207.36	211.39	212.88	211.08	208.33	206.82	211.04	207.6	207.46	210.6	206.04	210.79	210.38	209.15	208.97	208.87	210.26	207.72	210.95	207.57	209.49	207.85	207.53	209.38	209.1	208.85
203.51	204.33	199.66	203.68	205.81	201.84	203.02	205.15	207.4	204.89	202.96	202.06	203.32	206.51	203.86	204.56	206.04	200.22	204.3	204.45	204.04	203.56	205.57	205.34	206.01	204.84	200.2	206.89	201.01	202.48	204.63	202.28	203.86	203.51	204.19	205.64	200.42	205.99	201.93	206.11	204.39	204.08	202.7	203.73	203.87	205.36	204.03	203.53	204.7	202.82
206.98	209.25	207.02	207.04	206.09	205.15	208.1	206.04	208.6	207.7	208.1	209.92	206.43	209.07	207.67	207.27	204.53	205.3	208.35	207.59	208.13	203.77	205.51	205.85	210.1	205.37	206.7	208.2	205.24	206.45	204.84	208.37	205.74	208.84	206.08	207.89	206.53	207.13	208.45	209.09	208.62	206.91	208.65	205.5	209.61	207.42	209.7	208.98	208.56	207.31
200.88	201.1	203.95	204.64	205.6	204.52	203.72	205.79	204.24	201.95	204.41	202.52	206.23	202.11	202.43	207.09	203.21	201.9	204.28	203.27	201.7	204.16	202.19	202.23	203.95	202.86	203.12	205.12	206.48	205.72	205.7	202.62	208.02	202.59	206.68	204.74	203.2	203.43	204.7	204.37	204.07	204.51	202.24	202.89	203.12	204.65	206.25	205.48	205.03	204.23
203.61	206.55	205.68	199.36	205.11	205.72	205.27	202.49	201.53	205.75	203.51	204.6	203.61	205.36	208.98	205.74	205.95	205.26	203.07	205.85	202.54	205.44	202.33	204.72	203.76	206.92	205.44	208.04	206.92	207.04	203.67	204.81	204.65	206.28	201.52	207.18	205.4	204.21	205.52	203.93	201.66	205.15	202.61	205.32	205.46	203.97	206.96	202.18	204.27	204.35
198.51	200.16	201.68	199.02	200.33	199.67	201.86	200.05	199.64	200.21	201.19	201.64	199.91	202.38	200.42	201.63	198.59	197.78	199.33	200.97	199.9	199.41	199.45	201.31	199.14	203.35	201.37	199.7	201.03	198.71	198.34	199.89	199.29	199.23	200.1	199.74	198.97	200.38	201.93	201.52	199.19	199.99	200.22	201.77	201.13	202.44	201.2	199.89	197.97	202.57
206.42	204.94	207.03	206.76	206.68	205.66	207.96	212.27	209.24	207.73	208.75	211.14	207.93	207.78	207.83	207.94	206.74	205.6	205.99	206.33	208.31	209.94	206.23	208.1	207.34	210.12	205.38	208.5	206.52	206.43	209.15	204.24	206.89	207.29	209.7	203.8	207.49	206.72	204.64	205.56	208.11	206.9	207.64	208.12	208.81	208.2	207.07	207.06	206.49	208.26
204.7	202.42	203.37	202.81	206.54	204.46	205.65	202.93	202.47	205.7	203.87	206.89	200.09	202.71	202.38	205.06	205.95	200.08	202.66	205.57	203.55	202.82	201.35	202.5	202.73	206.2	201.88	201.94	205.02	207.96	202.98	205.39	205.95	204.99	200.9	203.66	200.83	200.16	205.45	202	203.33	203.74	204	201.59	200.46	203.46	204.77	203.87	204.84	203.78
207.62	208.09	209.73	207.21	205.98	208.91	208.11	208.55	209.12	208.54	208.07	211.5	207.79	211.25	210.59	211.33	212.92	208.84	206.74	210.78	208.45	208.72	208.68	208.69	210.59	210.03	211.23	207.49	206.83	206.94	210.32	207.41	210.97	209.63	209.8	209.39	205.93	207.59	208.57	208.38	210.23	208.97	207.88	209.07	207.4	206.94	211.42	208.01	210.64	203.58
207.78	210.21	206.12	209.21	209.04	208.88	208.15	208.63	209.54	209.82	208.64	209.06	208.16	207.53	213.7	209.19	210.66	211.39	207.67	208.27	205.69	210.08	205.77	211.37	210.32	207.18	206.21	207.85	208.01	209.37	205.95	207.73	206.05	208.38	208.77	206.19	206.93	207.1	207.77	211.06	207.7	206.18	203.23	208.54	207.49	205.49	210.83	205.51	210.3	206.66
197.1	198.04	194.27	195.08	196.43	192.46	194.59	193.37	196.33	194.84	193.88	194.21	194.52	192.31	193.29	194.18	190.1	195.23	194.89	195.25	197.78	193.88	192.09	193.79	194.2	192.47	190.01	194.09	193.43	195.67	198.69	195.1	191.42	193.12	196.23	195.66	197.51	195.42	192.46	194.32	193.5	197.48	194.58	192.57	194.22	192.87	192.89	196.83	194.98	193.02
208.8	207.25	209.05	206.11	210.98	208.01	208.46	206.52	205.69	210.8	208.54	208.06	209.54	206.89	210.13	208.16	209.94	205.28	208.86	209.76	205.75	211.72	207.01	210.98	207.18	209.87	205.31	209.56	210.64	208.06	205.55	207.21	211.47	209.99	208.63	207.4	209.62	207.16	208.14	204.7	210.52	208.44	209.76	209.29	208.6	210.94	208.11	210.71	211.07	212.05
206.99	207.22	209.66	210.24	207.73	212.44	211.64	209.96	210.69	207.76	210.56	207.49	207.86	211.31	209.26	207.99	212.94	210.38	209.69	207.17	212.41	210.14	208.92	210.16	209.34	210.55	210.24	207.56	209.35	210.83	206.95	206.99	208.91	207.67	212.43	209.3	211.19	210.29	207.6	210.71	210.57	211.74	210.06	208.71	209.03	210.54	211.97	210.29	208.5	214
206.99	205.3	211.87	207.12	207.57	208.76	208.57	207.9	211.05	206.69	208.72	207.3	208.62	201.88	203.94	207.24	208.81	208.81	206.67	208.39	209.45	209.76	207.26	208.2	207.69	210.31	209.03	207.71	206.3	206.82	207.32	210.28	207.31	210.1	207.51	208.88	207.85	204.18	208.51	206.65	203.94	203.87	207.46	205.32	208.99	207.78	205.96	209.12	207.32	207.23
207.38	204.59	207.9	206.91	209.06	206.78	205.7	205.89	206.14	208.03	208.86	204.74	207.05	207.81	207.45	208.36	206	208.94	208.12	211.64	207.69	209.54	207.61	204.1	209.06	209.35	206.07	209.86	206.52	210.5	204.84	206.57	208.63	207.41	208.89	209.84	206.37	204.07	208.41	206.87	205.74	209	209.18	207.04	206.97	208.01	205.51	208.65	206.49	207.85
205.29	208.03	203.05	209.26	205.95	204.95	205.16	205.63	209.28	204.4	204.15	203.21	207.21	207.37	205.16	206.95	202.03	203.51	205.35	203.13	205.58	203.17	205.62	206.54	205.34	205.21	209.23	207.39	204.51	204.94	208.97	208.47	206.85	204.07	204.69	204.08	205.21	205.71	207.49	205.41	206.45	203.23	204.89	204.12	206.09	206.27	208.77	206.05	204.1	203.74
206.13	205.62	206.7	202.84	204.33	205.81	202.99	206.1	203.62	205.92	206.05	206.21	205.56	203.19	204.16	203.79	204.14	206.5	206.36	205.19	203.47	201.93	205.66	204.85	208.21	204.03	205.73	204.16	203.72	205.32	205.74	207.48	205.96	208.37	206.53	202.94	204.95	208.18	203.68	205.05	205.03	202.82	205.56	204.84	203.08	207.16	204.47	204.08	207.91	206.56
202.12	203.35	200.42	204.17	205.08	202.4	201.26	203.67	199.97	204.1	201.34	203.53	202.77	200.28	200.31	203.23	203.96	203.75	202.97	202.82	202.23	201.66	203.72	203.06	202.39	204.57	202.72	201.61	203.82	201.73	202.89	203.01	204.19	202.88	202.87	201.97	204.76	205.43	201.8	205.29	204.29	202.36	203.09	202.04	203.81	204.73	205.86	200.4	202.51	204.57
213.12	211.53	214.28	213.83	215.47	214.01	214.08	213.14	216.14	216.4	210.81	210.47	211.34	217.38	210.45	213.79	215.6	214.96	211.13	215.08	214.75	214.66	215.88	213.08	212.73	213.17	212.34	213.78	214.79	215.69	217.74	211.45	215.71	213.4	211.46	215.33	213.21	212.22	214.96	216.52	213.65	216.18	212.21	213.03	213.36	213.55	213.54	214.49	213.06	212.19
219.01	215.54	218.36	216.62	216.72	218.87	216.68	214.29	218.07	216.08	219.91	216.15	219.99	217.04	217.95	219.33	217.15	217.27	217.33	217.58	215.69	217.01	218.18	214.54	215.63	212.7	217	216.23	217.34	215.86	218.42	219.01	216.7	214.53	220.29	215.06	218.03	216.4	219.58	220.27	217.05	221.13	216.02	217.68	215.42	214.91	217.82	221.85	216.42	219.65
205.67	204.73	203.6	202.67	202.62	201.5	204.51	205.52	204.55	203.35	206.47	203.9	204.03	204.1	205.7	203.18	206.4	204.03	204.29	201.27	201.87	203.54	203.8	206.72	201.45	206.29	202.45	200.08	205.16	204.25	203.29	203.28	203.37	202.26	205.81	203.45	205.55	200.79	205.57	201.18	203.67	202.92	204.29	201.23	203.67	202.87	203.31	202.2	202.6	204.96
209.1	206.68	207.83	211.89	208.81	206.01	208.22	210.93	210.34	206.92	210.08	207.71	209.97	204.46	208.72	211.14	208.6	209.7	210.37	210.45	207.82	208.73	207.7	208.93	209.04	209.28	207.47	209.63	207.33	208.34	205.49	207.38	208.96	212.67	209.49	205.33	206.09	208.34	209.25	208.16	206.55	209.08	208.48	209.15	206.08	209.33	208.81	207.22	213.83	208.79
203.89	199.83	199.81	201.24	199.69	200.71	198.96	199.81	203.86	198.18	199.98	198.6	197.25	199.52	200.28	199.76	198.25	200.2	200.94	203.96	201.96	198.83	200.44	199.73	201.44	196.6	200.88	199.23	197.84	201.25	200.27	200.8	199.68	199.57	203.22	200.09	199.7	201.98	199.02	201.16	201.46	198.96	200.06	202.01	201.1	203.26	198.49	202.47	201.03	202.59
202.97	203.38	201.18	203.64	201.63	203.92	201.63	205.28	198.33	201.31	203.23	204.04	204.56	201.41	201.23	204.46	203.46	203.74	205.07	206.73	202.75	200.5	200.89	202.97	203.86	205.1	203.6	203.94	202.45	202.88	200	201.56	204.41	202.93	202.49	205.61	204.73	202.15	205.45	197.58	202.63	201.63	206.27	199.5	202.56	206.31	202.76	202.63	197.97	200.03
202.44	201.7	200.91	198.5	201.19	199.62	201.19	202.55	201.82	199.8	201.61	202.61	202.9	201.53	201.78	201.78	199.57	197.25	199.05	200.93	200.63	203.14	203.42	202.52	199.65	199.35	205.37	200.8	201.25	202.4	199.74	200.03	201.06	203.27	202.05	206.16	200	202.69	201.72	200.99	200.55	202.8	203.07	201.52	199.04	204.05	201.78	200.58	203.22	204.23
204.21	205.57	201.22	201.78	205.01	201.84	201.55	203.19	202.72	206.55	204.45	202.77	197.2	202.89	205.96	204.5	204.15	203.27	202.26	201.3	202.93	203.23	203.96	203.54	203.24	202.71	203.06	202.93	202.09	205.85	202.42	204.82	201.68	206.42	204.27	204.3	202.66	203.16	200.05	200.95	198.08	199.51	202.08	203.81	203.7	203.06	202.92	202.99	203.25	203.67
199.08	200.2	199.94	200.52	196.31	202.35	197.43	199.03	197.32	195.14	199.96	198.79	200.73	202.5	199.78	199.29	200.33	197.85	197.51	200.85	200.44	199.68	199.35	195.94	196.53	198.89	197.4	197.81	197.44	200.74	196.85	199.58	198.82	201.6	198.57	201.1	199.1	202.08	199.43	201.13	197.17	198.54	198.18	202.04	195.43	201.09	199.16	198.71	196.82	199.98
199.06	199.93	201.61	200.31	200.31	200.61	199.1	199.68	201.61	195.79	202.6	199.22	199.21	199.5	198.53	199.47	199.62	198.49	195.42	199.56	199.17	198.86	196.52	200.51	198.31	200.19	201.67	200.07	200.27	196.96	198.02	199.94	200.51	197.64	199.29	198.94	198.85	200.21	197.96	199.99	201.39	198.76	199.38	202.29	200.39	196.98	197.44	199.32	200.67	205
208.69	209.38	209.32	211.89	212.03	212.5	211.16	209.63	210.4	213	212.46	211.25	214.64	211.97	212	211.81	212.12	211.51	210.45	209.56	210.69	214.15	213	213.94	211.28	210.53	211.9	212.52	209.11	211.32	210.51	209.04	209.67	209.11	211.99	212.8	210.94	211.36	208.65	211.06	208.58	214.12	211.27	211.67	212.94	212.53	209.92	212.5	215.13	209.31
192.05	193.93	192.14	195.23	195.41	193.35	193.29	191.77	193.78	194.33	195.93	195.57	193.52	193.2	193.13	191.49	197.39	193.64	197.63	194.19	196.68	194.29	194.11	193.09	194.29	197.22	194.76	192.81	192.39	194.5	194.27	195.23	191.5	196.38	191.5	192.96	191.9	194.84	193.98	193.7	191.24	192.91	193.54	191.23	197.69	191.66	196.86	193.7	195.28	196.93
206.88	205.87	206.07	211.09	209.84	209.03	209.56	209.66	207.34	208.43	209.22	213.63	210.23	206.08	209.76	212.44	209.44	210.97	208.26	210.71	205.76	208.42	207.12	211.83	205.29	208.64	207.13	207.69	208.76	211.11	208.9	206.57	211.67	208.16	207.04	208.88	212.35	203.84	210.71	209.22	206.83	209.09	207.14	206.55	208.97	208.15	209.36	206.95	207.41	209.24
205.72	204.85	205.15	205.38	208.46	206.38	209.79	206.9	205.08	208.34	205.4	205.07	205.65	203.95	204.99	205.85	209.76	206.15	206.1	206.5	209.26	202.52	207.05	207.83	204.45	205.05	204.76	205.55	205.47	204.62	206.89	206.39	207.42	206.55	203.53	211.02	203.96	207.8	206.85	208.9	207.15	205.96	203.1	204.13	201.46	206.99	207.59	205.84	207.88	204.55
209.76	205.46	205.53	212.91	208.62	207.09	208.68	211.01	207.65	206.73	207.77	206.58	206.36	206.09	207.17	205.87	205.13	210.12	209.78	208.51	208.37	208.02	210.17	206.37	206.68	206.6	205.41	209.84	207.07	203.55	205.14	209.52	209.11	207.4	207.79	209.4	210.62	206.11	208.1	208.62	209.05	211.48	208.5	205.6	208.03	209.58	206.99	208.2	205.67	205.54
204.73	204.21	202.71	203.79	202.68	204.74	204.1	203.35	200.99	203.5	205.56	204.71	202.28	206.1	203.9	202.17	201.84	205.77	201.79	201.39	205.88	204.26	199.78	203.51	204.25	205.5	204.12	202.97	204.39	203.85	202.37	205.43	203.43	202.13	206.2	204.95	204.78	204.34	205.91	203.56	204.39	203.49	200.54	205.3	202.78	202.32	205.22	202.99	202.44	202.26
205.15	202.8	200.87	201.13	201.43	202.75	203.04	203.64	203.68	203.12	200.49	200.96	200.96	201.56	205.13	200.65	202.8	203.48	203.7	203.2	199.63	201.29	205.91	201.05	202.33	202.21	202.39	201.92	205.22	202.07	200.41	202.19	200.68	205.03	204.21	199.75	199.16	205.38	202.25	199.07	204	204.28	204.88	200.51	201.71	202	202.46	203.68	204.37	201.97
212.93	214.05	208.31	211.23	211.93	209.05	208.95	213.09	213.95	211.33	211.77	208.81	216.28	208.92	211.95	209.29	211.47	215.02	212.63	211.86	212.59	211.55	214.17	212.81	210.79	214.11	211.04	213.06	214.69	213.7	211.25	214.48	214.58	208.17	210.72	213.9	211.13	213.15	211.46	214.29	214.47	211.31	208.86	211.84	212.49	210.46	216.54	205.75	210.54	211.65
219.86	217.28	220.74	216.18	219.09	217.86	218.74	216.79	216.67	216.2	215.68	216.48	217.96	217.79	218.2	216.49	215.22	215.75	217.33	216.63	218.97	215.91	212.95	216.13	216.61	219.59	217.25	217	218.14	218.51	217.7	220.38	220.88	217.02	215.57	215.76	218.72	220.78	218.63	218.1	219.06	218.85	222.5	216.64	218.85	216.37	218.95	219.01	217.65	218.8
209.59	211.14	210.23	212.88	213.54	211.52	213.88	212.09	210.38	212.49	210.75	210.25	213.96	210.8	210.46	213.53	210.86	209.64	213.62	210.23	212.68	209.42	212.76	209.94	213.89	211.05	212.69	210.59	209.83	213.59	211.15	210.7	213.35	212.62	211.19	210.7	211.26	211.56	209.47	214.43	211.06	211.46	213.51	213.34	212.11	211.3	212.54	213.53	211.92	209.06
205.3	205.78	211.12	208.51	208.31	204.89	208.62	206.23	206.46	206.5	209.27	206.75	207.27	210.31	208.31	206.55	207.91	208.38	207.89	209.33	205.83	209.08	207.48	206.6	205.47	205.41	208.23	208.26	207.95	206.78	209.95	208.95	208.37	207.17	207.08	211.14	208.37	207.1	209.46	205.75	205.55	208.38	206.76	208.62	208.26	208.19	206.62	208.69	207.57	206.82
209.37	208.53	213.31	209.54	210.81	212.51	210.85	212.03	212.61	212.56	214.42	211.24	211.26	211	212.74	214.4	213.07	209.75	213.59	211.44	210.18	211.76	212.73	210.73	211.34	206.43	212.13	214.42	209.99	215.36	209.3	214.86	209.21	214.11	209.48	212.15	209.26	211.24	211.63	212.39	211.69	213.06	213.29	208.39	212.19	213.77	212.17	213.24	213.9	209.21
205.88	207.89	208.25	207.57	212.5	207.8	209.43	205.54	208.16	207.32	207.68	207.34	207.42	205.68	210.02	207.28	211.12	207.83	208.72	208.41	207.21	206.12	208.86	209.98	209.16	206.41	208.61	208.19	207.33	208.43	208.37	206.34	207.03	205.63	203.33	210.64	209.01	207.19	206.07	208.72	209.42	205.31	204.56	210.49	206.87	206.39	207	205.11	209.44	210.66
202.77	203.3	204.72	202.21	204.72	201.87	204.77	204.95	203.83	207.2	204.85	202.21	203.37	203.77	204.99	204.8	201.72	203.07	204.38	206.9	203.54	203.66	201.5	202.64	202.29	203.68	202.57	205.24	203.19	201.11	203.86	201.31	204.83	204.52	205.54	204.59	201.4	201.71	201.41	203.2	204.13	203.1	203.33	205.52	204.57	204.89	201.62	206.66	200.98	206.63
206.55	207.25	208.2	208.05	207.55	209.87	210.74	210.01	207.36	208.58	206.76	210.18	207.71	206.71	208.14	204.43	208.2	209.75	209.95	207.95	207.29	208.25	213.19	212.32	210.5	208.51	209.65	208.05	208.2	209.22	211.06	207.81	211.95	211.14	208.43	209.79	210.67	212.13	210.06	210.26	208.79	209.54	206.96	208.94	211.06	206.04	207.65	208.94	211.85	205.71
209.33	206.97	205.09	208.21	206.89	207.38	207.65	207.72	209.82	207.75	207.61	206.67	210.01	210.22	207.22	203.58	206.41	207.58	207.51	206.78	208.05	206.67	206.01	207.57	211.52	208.39	208.2	207.24	209.86	208.15	208.9	207.64	208.92	207.51	210.35	208.7	205.93	211.22	212.18	210.13	206.03	209.17	208.99	209.07	205.93	208.54	206.3	205.66	209.96	206.53
201.15	200.81	199.26	199.82	202.22	199.95	199.14	198.27	202.31	201.65	200.09	199.19	204.47	196.24	196.98	198.37	201.47	196.55	199.22	197.76	201.29	198.73	200.95	197.35	201.51	198.96	202.9	198.74	198.12	197.6	197.75	202.21	199.93	200.23	198.89	201.36	203.12	199.52	194.79	200.75	198.61	200.57	200.88	198.21	201.68	199.73	197.94	198.48	198	198.85
203.45	199.73	198.6	200.42	201.14	204.64	199.49	201.52	202.45	200.64	201.47	202.07	204.24	202.42	204.59	202.55	203.24	201.8	203.8	203.13	202.68	201.67	200.68	201.02	206.51	203.16	202.1	204.15	204.27	203.48	204.54	204.48	203.7	203.06	200.68	200.16	201.97	200.22	203.05	201.4	203	203.85	201.74	202.32	203.61	203.04	202.22	198.77	201.58	205.27
203.79	199.3	199.36	201.55	200.37	200.5	200.46	196.76	198.98	198.99	200.67	203.24	200.04	201.43	202.06	200.84	200.29	199.75	198.29	200.2	201	200.28	201.64	200.97	202.49	200.31	207.63	198.28	196.84	198.97	200.65	199.77	200.47	198.58	203.01	200.33	199.03	199.66	202.32	199.68	198.21	200.11	200.75	201.82	198.59	201.71	198.01	199.33	199.55	199.43
198.19	197.04	195.9	193.5	194.33	193.44	198.63	196.84	194.09	193.21	196.67	195.86	196.29	195	195.92	193.82	193.78	193.81	196.43	194.15	192.47	196.32	192.77	196.37	192.42	198.74	193.68	195.15	192.96	192.92	195.26	196.76	194	190.82	195.76	195.87	195.28	194.64	194.33	192.88	192.29	193.42	191.6	193.94	196.83	191.97	192.45	195.13	193.41	192.05
215.93	217.65	217.27	218.46	217.65	216.5	214.12	219.96	218.43	215.91	220.43	213.78	215.71	221.17	218.1	218.53	217.3	218.43	215.75	217.96	215.67	214.98	218.07	218.27	214.15	218.31	217.56	216.71	219.72	218.18	216.22	218.11	217.03	218.69	212.74	212.9	217.95	217.98	220.86	216.93	215.31	216.7	218.43	215.48	216.28	219.64	217.59	217.49	217.15	217.78
208.63	207.67	206.66	206.46	210.85	206.11	208.81	206.34	208.39	209.37	204.88	206.02	208.45	209.93	209.56	209.18	206.22	204.67	209.74	207.86	207.95	205.8	209.07	209.8	209.65	206.51	206.17	206.89	209.84	209.12	206.49	208.9	205.61	205.1	207.74	207.15	207.71	210.84	212.02	206.36	212.23	208.68	208.67	208.01	208.8	209.81	208.81	207.79	208.47	206.49
208.93	209.09	215.4	210.7	210.85	211.44	209.34	210.04	211.81	210.28	211.65	210.46	211.93	213.29	211.57	208.77	213.56	212.38	211.78	211.39	208.33	210.06	210.52	208.08	212.23	209.65	212.54	214.54	211.88	214.75	211.31	211.78	212.73	211.13	210.38	210.38	212.84	210.74	212.78	210.16	213.92	215.41	210.27	209.78	211.45	212.12	208.83	207.69	211.97	210.91
208.75	207.47	208.06	209.39	207.82	210.05	209.01	206.49	210.5	211.49	207	211.29	208.49	206.75	209.72	210.44	209.11	205.26	211.25	208.4	209	206.69	210.86	207.73	209.85	207.33	207.42	212.01	207.41	209.43	209.32	208.43	209.96	207.83	210.24	208.89	207.55	208.31	208.7	212.27	211.99	208.78	208.84	206.67	210.19	206.95	206.68	209.14	211.88	206.12
208.92	209.3	211.74	207.86	211.14	211.15	208.31	206.31	207.63	211.72	210.82	211.2	208.9	209.08	207.66	210.28	211.87	210.32	211.31	210.86	214.61	208.98	211.28	207.93	209.46	206.84	211.87	208.72	211.61	208.72	211.7	210.2	209.99	211.59	206.86	210.99	210.93	212.06	212.08	206.74	212.29	208.67	206.95	211.25	208.87	211.63	207.33	209.92	210.81	209.34
209.66	208.5	208.81	210.59	210.2	213.3	212.19	211.93	210.9	209.06	208.77	213.28	213.27	210.04	211.47	212.1	211.36	209.77	209.47	210.13	211.13	208.12	210.31	213.1	210.29	209.49	209.38	212.45	213.1	214.03	210.07	211.2	208.82	212.63	211.69	212.86	212.02	212.71	209.91	208.34	211.67	210.4	208.48	210.45	212.41	209.99	213.12	211.18	209.56	208.89
215.87	213.53	210.73	215.07	214.08	212.57	214.96	213.19	213.15	215.91	212.93	212.16	211.21	214.79	216.41	211.98	212.09	214.01	212.29	210.46	210.39	215.89	214.06	211.42	214.95	215.25	211.11	214.62	214.44	212.78	211.87	214	215.12	214.25	214.3	215.86	214.38	214.05	212.5	217	213.48	213.19	214.03	214.85	214.01	213.94	214.62	213.64	213.84	216.99
199.68	198.87	200.5	198.4	195.47	199.87	198.15	201.27	199.41	204.18	200.24	200.68	200.21	197.69	198.98	198.41	199.03	199.83	199.39	199.71	197.04	201.11	201.17	196.95	198.09	202.83	197.88	200.71	201.41	196.75	200.35	196.27	199.05	203.24	201.2	199.29	199.78	200.37	200.48	198.04	200.11	199.58	204.13	200.11	200.12	196.4	197.18	199.35	201.55	199.5
209.37	207.21	210.12	208.71	210.7	208.89	207.43	210.25	210.43	210.07	211.05	209.43	207.44	210.23	210.54	209.62	209.3	210.1	209.38	209.47	210.16	210.94	209.8	209.24	209.72	208.16	210.26	210.43	212.76	211.4	208	209.36	212.31	212.51	211.01	205.45	209.31	208.45	212.28	206.77	209.4	207.76	211.14	211.8	210.18	208.72	211.02	208.16	208.35	212.15
215.23	214.79	215.5	215.57	217.28	218.39	216.89	216.95	217.59	218.4	218.48	212.08	218.7	218.72	214.01	215.04	218.93	219.38	218.78	218.21	216.95	218.31	217.33	213.7	216.77	214.47	214.89	218.58	218.2	218.98	217.75	214.17	218.16	218	220.04	216.89	213.47	218.25	216.16	214.69	214.38	217.2	217.63	217.69	217.6	214.93	216.2	216.85	215.01	214.38
202.88	203.4	202.87	201.62	203.84	203.77	202.32	201.73	206.65	202.92	204.5	206.53	205.71	207.46	205.33	203.08	201.22	207.6	202.98	202.9	205.72	200.37	205.12	203.18	201.22	201.71	202.96	204.24	205.59	200.39	204.55	206.11	202.8	204.55	205.53	201.09	201.26	205.21	204.69	207.96	203.73	202.86	207.51	207.37	201.81	205.06	201.64	202.43	205.68	204.98
204.76	207.49	204.51	205.51	207.62	207.28	207.85	204.63	206.79	205.47	204.26	204.77	208.76	204.18	204.96	206.28	208.91	207.39	207.28	206.48	204.11	207.95	207.71	207.12	204.51	204.62	205.11	205.54	205.28	205.35	207.46	204.46	204.05	206.42	208.64	205.24	204.61	209.47	208.96	203.77	205.28	208.58	208.94	208.36	207.22	206.31	207.9	205.29	206.03	208.31
207.22	209.59	208.29	208.71	208.77	210.01	211.5	207.13	210.8	210.36	208.16	208.17	206.46	208.15	207.98	207.16	208.33	211.36	209.41	209.01	205.87	209.19	210.27	208.71	207.63	207.06	208.05	207.42	209.58	210.33	207.73	210.13	207.3	207.55	209.68	205.9	211.52	208.7	208.52	205.79	209.26	205.98	212.18	212.9	207.68	209.06	207.81	210.7	209.07	208.48
216.86	210.68	212.2	214.94	212.74	211.36	209.79	214.63	213.01	215.25	214.3	212.93	212.22	211.83	212.03	211.91	213.23	209.39	213.71	213.75	215.51	211.61	212.97	212.51	212.52	214.18	209.61	212.63	211.69	210.18	215.17	209.42	213.58	212.9	212.98	211.73	216.97	214.62	214.02	211.62	213.02	212.91	212.2	211.11	211.23	210.89	212.53	213.39	217.14	213.75
199.46	198.85	199.33	199.73	198.81	200.53	195.44	200.35	196.47	198.56	200.31	198.7	199.41	202.35	198.74	203.72	197.67	199.15	201.45	199.76	199.86	200.66	200.21	200.89	200.34	200.54	201.33	197.61	199.32	200.88	199.51	199.88	198.53	199.8	196.76	197.28	200.35	199.43	199.13	201.97	198.09	198.1	199.41	199.03	199.31	199.23	199.89	201.34	199.56	201.53
198.89	199.63	200.25	200.53	200.33	195.5	198.06	197.28	199.3	199.42	201.68	197.94	199.28	196.66	199.17	201.28	200.33	196.46	199.44	197.43	198.89	199.13	201.27	203.08	203.86	199.71	196.56	197.23	198.46	198.92	201.3	200.08	202.12	200.24	204.31	200.42	200.22	199.16	199.11	200.95	200.6	200.64	199.53	198.12	198.85	199.89	197.29	200.56	199.8	198.54
208.87	213.5	213.9	212.09	212.45	212.38	210.64	212.21	211.68	213.66	210.74	214.48	210.45	212.66	214.68	211.49	211.73	209.8	211.41	211.15	214.98	211.27	211.13	214.77	211.65	213.33	210.52	213.51	211.23	213.88	210.61	211.91	213.23	210.52	212.11	211.79	211.52	213.07	214.38	212.82	212.47	211.21	215.44	215.14	213.54	212.61	209.79	211.52	216.19	207.35
205.13	205.28	206.53	208.97	208.8	207.32	205.59	205.43	202.75	207.57	209.88	207.06	205.92	209.57	209.39	203.58	209.46	207.12	207.89	205.08	208.19	210.21	208.56	208.48	207.16	207.75	208.48	207.55	206.6	207.32	207.08	207.23	210.33	207.89	209.8	208.73	206.8	205.71	208.63	208.49	207.36	207.42	211.44	207.74	209.54	208.27	207.42	209.19	208.88	209.1
215.98	216.49	219.46	217.95	218.45	217.22	218.27	216.19	215.45	218.95	218.77	215.55	214.91	216.86	215.88	220.28	215.91	218.08	217.64	218.97	216.37	217.11	219.41	214.77	217.73	217.31	216.61	217.2	215.63	217.28	217.6	220.39	218.6	215.56	217.27	219.43	214.51	216.49	219.04	214.85	219.94	213.64	216.21	217.07	216.3	219.24	215.93	219.42	216.53	217.77
206.88	212.51	208.99	209.28	207.21	205.98	210.17	207.3	210.15	210.12	210.31	205.11	209.41	208.41	207.66	208.35	206.73	207.97	208.27	208.26	209.99	209.03	206.72	210.42	209.9	207.51	210.05	209.94	207.93	208.39	207.83	205.93	211.46	207.3	210.57	209.39	204.39	208.8	210.27	208.71	208.45	207.05	210.09	209.58	208.14	208.79	208.42	207.75	210.82	207.46
204.69	207.77	210.53	203	206.76	208	207.73	205.73	206.78	204.21	205.46	204.73	206.1	207.85	206.17	206.32	208.15	206.9	207.06	206.21	207.71	206.18	209.94	205.09	206.89	205.93	206.46	205.89	203.29	200.87	208.59	207.23	204.52	208.34	206.28	206.32	207.23	206.55	208.42	207.69	205.7	207.5	201.61	206.8	206.45	205.32	208.4	205.33	209.33	207.9
199.73	198.67	196.59	196.27	195.92	192.91	195.96	198.06	194.08	193.68	192.22	194.74	196.18	194.73	193.69	194.36	197.22	194.21	194.92	192.82	195.01	196.99	191.82	193.11	197.43	195.56	199	195.02	194.27	195.54	195.03	193.07	195.02	195.08	198.21	193.58	196.11	198.23	196.19	192.1	196.71	193.15	191.01	196.35	197.25	193.73	195.57	195.3	193.68	198.72
197.12	200.37	198.62	199.39	198.28	199.19	200.87	200.87	198.57	197.69	201.26	200.76	199.1	195.7	201.75	196.72	199.76	198.14	199.06	197.96	200.72	200.18	198.54	196.84	197.4	198.9	198.05	198.91	195.79	197.66	196.73	198.35	199.3	198.37	197.61	197.3	196.06	200.67	199.76	198.42	201.03	201.08	198.98	198.36	201.94	201.63	195.2	197.85	198.08	199.68
206.12	201.71	207.5	204.86	202.46	204.16	205.3	206.13	205.3	207.57	201.2	206.16	203.66	204.87	202.32	203.34	204.89	203.47	206.19	205.36	205.23	205.48	206.05	204.48	204.57	205.64	207.35	205.67	202.18	205.61	206.94	205.67	205.29	202.94	209.37	206.13	205.85	205.52	204	207.45	206.07	207.61	204.78	203.84	204.29	205.21	204.69	205.01	203.25	205.33
209.63	208.36	204.16	213.55	210.03	207.28	208.23	210.34	208.43	208.49	207.12	209.6	207.58	207	207.34	205.43	207.79	209.39	206.18	208.48	205.07	210.03	209.14	208.8	207.78	211.04	209.99	207.86	211.94	209.52	208.53	208.33	209.68	205.31	208.95	209.82	208.78	211.79	209.98	208.11	208.34	210.55	209.13	209.58	211.84	210.93	209.38	207.23	207.85	208.84
198.37	201.65	198.64	198.71	202.52	199.96	199.45	201.21	197.44	205.93	201.13	201.89	199.97	201.81	196.89	200.73	201.62	199.21	201.62	201.66	196.85	199.85	200.55	200.44	199.91	197.99	199.3	201.61	198.69	203.3	197.41	198.31	202.32	196.76	201.62	202.52	197.44	200.44	197.56	203.36	199.47	200.47	198.69	200.41	197.61	200.03	202.03	199.86	201.18	200.72
200.44	200.26	198.19	201.65	199.8	193.33	202.96	199.77	201.58	201	200.75	202.77	200.2	200.83	201.41	202.24	201.63	199.94	199.55	201.68	201.79	199.54	203.85	200.09	203.42	200.34	203.91	201.71	197.39	198.23	201.37	200.16	201.37	201.87	198.81	201.58	196.44	198.59	197.7	200.59	199.53	200.66	200.88	202.53	199.14	198.76	197.65	202.19	199.87	203.15
199.69	202.73	197.04	197.26	199.87	199.22	200.69	197.95	198.35	197.94	200.88	199.69	199.63	197.57	198.7	200.31	195.45	199.28	199.22	201.17	200.98	200.41	199.45	198.1	198.18	199.16	200.54	200.57	200.14	199.65	199.34	198.78	199.31	200.18	200.28	199.21	199.45	204.2	201.17	198.33	200.61	203.62	200	199.37	198.13	201.25	197.35	197.72	198.85	196.68
211.34	212.38	214.6	216.25	210.28	210.74	213.47	215.17	214.29	213.27	211.48	210.96	214.42	214.05	213.47	213.56	212.72	212.68	212.93	212.65	212.66	210.85	213.89	211.52	212.44	209.9	210.96	211.18	213.91	214.31	211.11	211.94	208.15	213.12	213.31	211.45	211.47	211.7	209	214.56	208.84	212.63	212.14	213.54	210.27	214.57	211.29	214.49	213.27	212.21
212.41	212.56	213.62	210.46	211.11	210.33	211.07	209.49	212.06	209.12	210.57	214.07	210.1	211.11	212.34	211.61	213.16	209.4	208.52	209.62	209.47	211.42	211.09	215.19	214.62	211.45	214.52	210.09	215.55	212.43	215.49	215.48	211.74	208.46	212.97	212.81	211.02	209.67	210.84	210.72	212.43	212.77	211.08	212.77	214.19	209.32	209.6	213.37	212.81	210.27
213.98	214.84	212.11	212.98	211.63	212.15	215.78	214.28	211.55	215.1	214.43	211	212.48	213.75	212.05	213.35	210.77	212.89	213.94	212.32	214.95	211.91	211.43	211.08	212.32	211.22	213.51	211.67	209.01	212.11	213.87	211.19	212.74	213.04	212.27	212.99	213.8	213.5	216.13	211.61	209.02	209.79	215.89	210.01	212.95	209.53	214.31	214.32	213.27	211.59
200.31	199.79	196.99	199	199.04	198.58	200.72	199.09	197.43	202.46	197.65	202.31	197.6	196.34	199.21	199.29	194.4	198.06	200.09	196.53	197.07	197.96	196.74	195.91	199.68	200.41	201.17	201.05	198.86	199.05	200.44	201.08	197.53	200.55	199.26	202.05	196.55	197.01	200.22	196.66	200.38	200.8	200.19	200.69	196.44	199.8	196.66	198.3	201.75	200.87
209.6	206.78	206.53	210.45	209.18	208.9	209.2	208.41	212.03	209.92	207.25	209.06	207.59	206.99	209.75	209	208.92	209.63	207.85	207.7	209.59	212.21	205.15	208.72	209.73	205.85	210.19	207.36	208.89	210.1	206.75	210.35	210.32	207.8	206.81	208.74	205.67	210.23	206.71	208.99	204.21	211.99	207.81	206.87	208.75	204.56	209.86	210.26	211.66	210.53
211.95	208.02	209.45	213.13	211.21	212.02	209.51	212.75	210.35	210.32	210.77	212.11	211.19	211.22	211.21	213.05	212.29	210.98	210.83	209.49	212.68	211.26	213.39	211.14	209.67	212.14	213.63	209.7	211.95	213.51	215.64	209.81	209.47	209.6	211.27	208.51	210.39	209.74	215.11	213.19	209.23	212.56	209.96	212.73	211.37	210.5	214.94	214.56	211.95	211.47
216.15	219.07	216.46	217.24	215.93	217.39	220.44	217.52	218.85	217.81	216.3	219.08	219.04	214.62	218.51	214.29	216.97	216.11	215.65	216.55	218.12	214.82	218.05	219.57	218.57	218.17	216.57	213.74	216.66	216.86	216.96	215.81	217.6	217.02	217.61	217.64	219.18	217.11	216.97	218.52	219.13	217.82	217.81	216.05	217.98	214.52	218.28	215.52	213.75	217.06
213.08	209.36	208.52	211.93	212.98	212.32	214.95	211.59	213.28	213.19	209.49	213.18	208.86	214.19	212.2	210.68	208.3	213.23	207.83	212.02	213.07	211.67	214.54	213.86	213.79	211.93	211.76	210.58	211.13	212.41	209.06	210.89	213.55	210.42	213.23	209.32	212.86	215.24	213.79	214.53	209.81	212.58	210.56	209.89	211.15	211.51	209.41	211.77	213.56	212.51
207.28	207.94	206.05	206.33	208.09	205.91	207.74	204.84	204.89	207.23	206.83	204.25	208.57	205.86	204.66	204.32	207.43	203.28	206.1	205.83	205.73	206.34	206.13	202.03	209.37	211.87	205.21	205.14	203.71	204.94	207.13	207.9	202.46	205.59	209.54	207.2	207.33	206.22	206.32	202.69	208.26	206.74	205.73	208.3	206.64	204.39	209.87	205.55	207.84	208.62
209.57	206.37	205.17	209.08	210.36	205.44	207.65	208.12	209.62	204.89	210.17	207.73	205.31	206	207.06	207.43	205.87	209.29	211.46	207.72	208.73	204.56	208.1	207.06	210.02	209.15	209.62	210.01	208.58	207.09	207.18	208.68	210.17	210.51	205.13	206.14	206.11	206.89	207.34	206.32	211.03	208.2	208.73	204.69	208.2	207.16	206.04	208.35	208.62	208.72
202.17	202	204.33	201.9	201.62	199.37	198.46	199.66	196.37	198.09	199.81	200.44	201.7	200.31	199.21	200.42	197.34	197.73	200.59	200.36	199.78	198.07	199.32	201.51	197.36	202.67	200.41	199.89	198.57	196.63	201.4	199	198.95	198.23	199.85	199.25	206.12	199.86	200.31	198.83	200.87	199.79	199.59	201.16	198.86	199.83	199.07	198.28	199.72	199.01
208.72	205.11	207.45	208.49	207.12	207.13	206.63	210.01	208.31	209.54	207.8	205.34	208.75	208.03	208.38	206.58	209.95	206.77	209	211.26	207.74	212.09	211.43	209.66	202.45	207.22	207.48	207.05	210.06	208.17	207.86	207.66	204.85	208.91	209.57	205.15	207.48	209.35	206.43	209.16	206.93	206.51	209.9	208.3	206.78	207.84	206.59	209.14	209.07	206.07
209.61	209	210.75	209.77	207.35	210.59	206.76	210.26	207.52	209.56	210.04	208.46	206.74	210.21	210.83	209.25	210.52	207.66	208.48	203.95	208.98	211.6	210.65	206.14	208.63	208.75	207.55	209.59	209.61	211.14	207.97	206.62	208.65	209.66	203.65	208.57	209.02	211.19	206.67	208.26	207.33	207.48	207.73	207.4	207.42	212.9	209.25	209.3	204.68	208.2
196.27	195.98	199.09	198.73	198.93	195.55	200.31	198.47	200.09	196.36	198.66	197.95	198.37	198.28	198.41	199.22	196.89	196.24	197.06	196.31	202.28	196.3	198.37	196.64	198.24	197.51	195.62	196.14	194.94	199.15	198.8	199.99	197.08	198.65	197.72	200.57	195.74	197.5	199.71	199.32	198.09	199.34	202.14	197.9	199	196.11	197.36	196.07	200.18	194.3
198.8	201.84	200	196.93	197.99	198.49	197.85	200.65	196.82	198.88	199.31	198.74	199.06	197.73	198	196.36	200.64	199.94	198.62	199.71	198.39	196.48	199.56	196.37	194.71	199.2	196.19	197.1	195.63	197.03	198.25	197.59	198.43	197.71	197.05	195.76	198.87	197.56	199.35	198.82	196.34	195.96	198.34	197.38	197.81	196.33	197.59	201.64	198.63	198.08
212.17	214.68	213.23	212.84	212.41	212.9	212.85	214.02	215.34	213.73	211.39	212.66	211.96	211.46	213.64	210.2	213.63	213.44	210.64	211.08	210.56	214.4	211.84	212.79	215.35	213.01	214.43	213.94	213.98	209.87	213.64	213.66	212.53	214.81	212.52	211.63	211.69	210.06	216.67	211.17	214.02	213.4	214.87	213.1	213.01	212.83	213.06	210.94	210.54	213.9
209.02	209.28	205.66	209.87	209.95	209.32	206.79	207.97	208.08	212.78	209.77	209.48	209.85	209.41	213.15	210.3	209.59	207.03	206.4	204.87	210.6	207.92	209.48	207.36	207.97	209.47	211.2	209.5	209.35	210.86	206.63	205.93	209.91	211.91	206.96	210.09	209.32	209.26	205.74	209.23	204.1	207.3	213.49	209.1	207.41	209.79	208.42	207.99	207.87	211.34
214.65	221.52	215.61	219.07	217.38	215.99	219.7	218.79	219.25	215.02	219.39	218.64	216.62	216.79	216.63	215.69	219.14	218.86	214.75	218.05	217.37	215.49	218.16	217.59	218.8	216.35	217.15	218.32	218.98	215.59	217.54	215.39	213.83	217.92	215.74	216.13	214.26	221.21	217.07	216.98	217.37	213.03	213.49	218.54	218.43	215.74	218.29	219.5	216.37	215.4
215.7	212.39	214.1	210.93	214.85	214.56	212.16	208.95	212.98	212.86	213.34	213.13	214.43	215.39	211.58	212.42	214.54	215.37	213.57	210.15	212.38	212.27	216.27	215.67	213.93	211.26	214.11	215.37	217.39	214.63	220.1	212.37	210.6	212.06	210.47	210.22	214.48	216.69	213.43	216.92	215.49	214.64	212.89	214.36	210.3	214.93	209.43	210.91	212.08	213.63
211.66	213.65	213.15	210.69	211.12	213.42	209.04	213.62	215	211.68	210.05	210.76	212.8	210.73	210.39	215.41	214.82	214.41	208.23	210.49	210.85	212.35	213.7	210.11	211.45	213.3	210.75	212.31	209.56	213.88	213.06	215.15	215.13	213.33	209.61	211.38	213.07	211.09	208.37	210.91	212.28	210.47	210.45	207.64	209.8	212.7	214.66	212.92	213.48	210.8
207.85	206.75	205.48	207.11	209.19	207.28	206.3	204.84	209.36	208.27	207.38	208.31	209.91	206.79	206.59	207.24	208.41	208.13	205.71	209.35	210.01	209.61	207.78	209.62	203.72	209.22	207.44	203.86	206.1	207.65	208.29	210.2	207.31	209.61	210.1	207.22	207.56	206.83	209.25	207.53	208.17	205.63	208.32	205.16	208.67	210.76	208.46	208.32	209.79	208.93
198.14	199.23	198.45	198.11	198.1	197.3	199.65	197.65	198.06	202.1	199.65	197.63	199.02	194.65	198.25	198	200.22	198.32	200.89	197.98	200.14	199.96	199.86	197.83	200.59	199.93	200.32	199.13	202.67	200.69	198.25	201.76	201.56	200.2	202.41	200.61	201.22	201.5	198.32	197.92	199.98	200.52	200.17	197.15	199.14	197.91	198.01	197.97	199.94	198.16
201.43	203.86	204.98	204.96	202.3	204.26	203.55	206	204.25	207.44	202.57	202.29	201.64	202.61	203.52	202.01	198.52	204.11	203.59	203.01	198.31	204.77	203.02	202.91	204.04	204.19	203.02	202.58	203.37	204.15	200.97	204.02	201.5	202.44	203.32	204.38	202.33	204.72	201.77	202.7	204.21	199.92	203.74	202.71	200.94	202.69	204.59	202.51	200.41	202.03
209.77	212.22	207.74	210.45	208.9	207.53	207.68	205.98	208.31	208.19	207.52	209.95	206.65	211.18	211.69	210.53	207.67	205.95	205.63	205.96	208.77	208.34	209.17	208.27	208.81	208.38	206.69	211.5	211.1	206.49	207.08	212.22	206.97	208.48	211.28	209.64	208.09	211.3	212.48	210.32	208.24	210.39	208.81	210.19	208.1	206.31	207.3	212.53	207.03	205.8
213.54	209.99	210.34	209.22	210.74	211.39	211.78	212.04	210.94	212.36	210.22	209.5	211.41	210.51	211.62	212.06	210.6	213.12	210.86	212.14	212.04	211.6	212.57	208.83	212.38	212.51	211.39	212.74	215.04	212.98	213.62	207.74	210.36	209.7	209.92	210.15	213.22	209.84	213.87	213.05	212.84	211.18	208.61	211.55	212	210.24	210.53	209.58	210.82	210.9
208.14	209.37	209.49	213.96	207.95	208.71	209.9	209.3	208.39	210.68	208.22	208.28	209.4	207.48	208.83	209.4	208.09	210.23	204.15	206.27	206.19	211.28	205.63	208.89	208.26	205.82	209.85	210.39	208.88	208.86	210.13	209.61	212.12	209.91	208.62	209.74	206.94	207.19	209.84	208.6	208.83	209.09	210.86	212.87	208.54	208.83	209.58	209.77	209.86	207.68
207.45	208.08	205.21	211.01	206.57	204.64	202.96	207.15	207.12	207.93	207.76	209.39	208.11	208.06	211.05	205.32	209.27	209.94	208.27	205.12	205.53	206.58	208.49	209.63	206.17	208.6	206.49	206.36	203.75	210.52	209.5	208	205.31	208.36	208.54	205.61	207.45	206.44	206.44	207.79	208.32	208.61	209.61	207.58	207.42	209.49	207.2	211.02	206.81	207.14
197.24	202.98	193.11	200.64	202.98	201.62	197.93	199.39	196.2	199.88	200.59	199.61	197.67	195.75	197.71	198.83	196.42	199.62	200.76	197.04	196.07	198.78	198.88	197.6	196.75	198.7	196.58	199.4	197.98	197.83	197.19	200.04	197.9	197.92	197.14	199.38	201.42	198.91	196.6	199.61	196.78	197.41	196.08	199.28	197.89	196.91	196.83	199.7	196.44	196.93
211.6	211.03	209.62	207.93	210.68	208.51	208.66	210.09	210.11	209.67	209.21	210.4	208.42	207.86	211.43	211.89	209.83	211.62	212.23	210.81	212.98	210.06	211.07	210.45	210.4	208.72	209.81	208.34	209.38	210.18	210.18	210.3	207.64	209.52	210.93	208.44	207.59	211.14	210.32	206.94	209.21	209.52	211.44	209.03	208.16	209.13	210.47	208.73	210.79	206.13
205.77	206.31	206.77	207.22	201.84	205.03	208.1	205.13	204.98	207.14	210.82	206.19	206.65	204.26	204.61	203.41	206.7	202.21	203.91	206.18	208.44	204.8	206.99	205.91	205.46	204.46	207	204.59	205.89	205.33	206.23	202.99	206.38	207.51	205.82	208.14	202.21	202.3	205.77	205.24	205.05	206.91	204.44	207.26	205.79	204.6	206.97	203.48	198.06	204.13
208.34	210.07	210.53	208.17	205.84	209.43	208.48	209.14	207.8	204.18	207.26	209.65	209.41	206.64	205.61	206.27	207.06	206.14	208.06	210.71	208.22	206.38	207.02	207.9	206.76	210.27	208.99	207.89	208.5	206.07	208.97	206.47	208.36	205.96	211.58	208.66	208.94	208.39	207.73	210.84	205.97	208.54	207.61	208.19	208.9	206.39	205.23	208.48	206.66	209.54
207.19	210.8	209.98	207.02	211.41	212.61	207.05	210.63	207.15	207.51	210.39	209.31	209.66	207.98	210.24	208.99	208.73	209.9	208.11	210.75	212.99	209.69	210.44	210.03	211.72	207.82	211.18	209.35	209.46	206.85	206.87	210.24	206.77	209.43	209.13	212.5	209.25	204.7	213.91	212.29	211.16	211.94	210.16	209.7	209.61	207.29	210.26	211.96	210.98	209.2
202.05	203.16	202.55	202.64	203.17	202.15	205.14	198.44	199.73	204.22	202.95	203.31	202.2	200.45	201.89	199.15	200.92	203.65	201.54	203.58	200.58	204.78	203.58	202.94	202.47	199.39	201.69	199.79	201.76	201.1	203.78	203.37	205.39	202.14	203.07	205.39	203.56	202.97	203.36	203.39	200.92	203	203.28	204.44	206.18	203.22	202.66	205.44	205.05	201.86
210.17	212.6	208.37	210.24	209.3	206.26	209.59	212.39	210.19	210.14	210.29	208.42	209.07	206.08	210.15	208.56	210.87	209.97	207.77	207.89	209.7	209.44	207.63	208.27	208.94	209.43	206.04	208.07	210.46	206.63	209.69	207.53	209.54	205.92	208.32	207.53	206.02	213.65	209.66	208.36	209.58	211.76	208.2	208.67	207.09	209.31	211.67	211.64	209.38	208.27
201.89	198.2	198.39	197.9	196	200.15	198.82	199.66	201.86	203.23	197.2	196.25	199.81	198.23	200.56	201.11	197.22	199.36	201.5	202.86	199.78	194.82	199.2	199	198.18	199.46	199.11	199.16	199.54	198.62	197.08	198.17	202	195.63	200.48	197.44	200.02	198.67	199.05	201.96	201.35	198.89	198.35	201.65	201.06	198.19	198.85	199.01	199.81	198.68
214.79	212.55	212.58	215.29	215.94	211.63	216.01	213.05	210.45	212.3	211.63	217	210.83	210.06	211.48	212.17	210.96	212.03	211.54	211.25	212.42	211.94	215.23	213.23	209.87	209.85	214.25	216.32	210.08	210.11	208.67	213.03	212.51	212.83	212.52	214.71	214.54	211.79	213.55	212.23	214.67	212.9	214.97	216.98	214.04	212.83	213.42	213.25	210.59	213.93
213.25	213.02	211.57	212.62	215.03	212.33	214.23	210.35	210.51	208.77	214.42	210.78	213.82	212.2	213.43	211.72	213.59	212.34	210.66	215.1	214.27	215.02	210.91	212.94	214.78	211.1	214.71	213.55	215.23	211.58	215.19	215.37	216.43	215.4	210.15	214.07	214.5	209.4	212.25	213.82	213.27	215.47	211.03	211.62	210.42	211.59	215.22	213.57	213.31	213.78
208.78	210.87	207.8	211.32	206.23	205.72	205.91	207.98	207.35	204.93	208.73	206.35	210.98	206.95	210.06	211.51	211.13	206.02	209.06	207.52	207.07	205.34	207.61	206.77	208.34	207.58	206.51	209.91	204.55	212.87	209.34	205.81	210.45	204.6	211.76	208.46	206.63	205.17	209.13	205.36	209.66	208.57	207.75	206.73	206.77	208.35	207.44	205.86	208.62	208.57
209.77	208.81	208.93	212.98	210.79	207.32	209.04	209.47	205.7	207.77	206.87	207.25	206.91	208.35	209.93	209.14	209.03	207.83	209.35	208.01	208.91	208.18	208.02	207.57	205.04	211.81	205.7	209.34	210.12	210.41	210.47	211.62	210.36	208.69	209.7	210.96	208.69	209.36	209.66	210.12	205.38	212.43	209.59	206.89	209.51	208.36	205.12	206.17	205.7	209.6
208.72	209.26	209	206.15	208.38	204.84	207.95	208.67	206.71	208.86	209.25	207.29	207.87	207.64	210.44	205.48	206.2	203.22	208.8	206.03	209.08	203.56	207.07	209.57	209.14	207.32	207.61	205.23	207.07	207.27	207.32	207.33	209.26	212.09	208.71	205.9	209.28	209.96	206.09	208.96	206.6	207.5	206.44	207.57	205.4	206.24	209.71	210.14	205.84	205.85
212.73	211.33	211.62	211.59	210.74	211.57	212.92	211.34	206.33	210.84	209.58	212.53	213.07	210.24	210.92	213.6	211.23	211.3	211.75	211.5	213.53	208.6	213.74	214.71	211.29	211.24	212.08	210.81	212	210.34	214.62	212.69	208.85	210.58	211.55	210.42	213.55	210.27	208.86	211.32	213.55	212.24	212.39	209.13	210.94	211.35	211.85	210.64	209.51	212.29
197.82	197.96	198.26	194.72	197.37	197.33	198.59	197.67	196.55	200.45	199.11	197.89	200.14	200.02	198.14	196.07	197.83	195.48	199.07	197.44	193.91	196.54	195.57	201.44	197.36	197.64	198.73	199.44	197.11	197.44	196.52	198.35	199.78	199.63	197.76	195.81	198.5	199.05	199.31	199.7	198.74	201.2	194.94	197.05	197.89	194.7	201.62	198.74	198.71	199.39
201	201.78	201.56	200.17	202.36	198.82	200.88	201.15	199.34	201.76	199.95	200.95	200.3	197.22	201.97	200.45	200.31	201.88	203.26	201.73	201.08	199.44	201.46	201.33	202.53	201.88	198.55	198.44	201.79	204.25	198.86	199.34	201.6	199.61	199.57	198.34	202.09	198.52	201.4	203.58	199.32	202.51	202.53	198.14	197.85	200.07	205.58	201.54	201.34	203.15
215.69	221.22	218.72	217.05	220.26	219.73	217.41	218.82	218.09	217.64	219.12	218.34	215.12	216.93	217.17	218.07	217.03	216.46	218.25	214.46	217.15	218.04	215.41	218.07	216.52	217.31	218.99	218.79	215.63	219.56	216.3	218.82	215.01	217.03	213.23	216.28	219.3	217.7	215.48	220.67	219.21	217.5	217.28	219.05	218.92	217.43	220.06	216.92	217.21	217.31
211.3	210.81	207.32	207.73	209.46	209.67	210.99	207.39	207.66	207.06	212.52	206.16	208.07	205.99	208.13	206.06	208.66	208.17	209.78	209.33	209.21	206.93	211.26	211.17	211.75	209.95	209.51	208.26	209.81	210.11	210.34	206.96	209.88	209.02	206.16	209.25	208.27	208.43	206.51	208.71	206.4	209.44	206.04	208.85	208.5	208.88	207.85	207.65	206.38	209.04
219.07	219.13	218.22	216.66	214.71	214.71	219.73	217.51	219.02	218.24	216.39	216.33	219.12	219.13	216.48	216.42	216.17	217.13	215.44	218.68	218.85	218.41	219.01	218.4	218.15	219.82	216.31	215.57	219.4	216.78	217.44	216.67	217.11	216.03	215.98	218.18	214.79	216.18	215.6	214.82	217.87	218.16	213.9	216.24	217.16	214.39	219.77	214.25	215.8	214.71
207.6	209.2	207.59	207.48	206.8	206.39	206.94	207.84	212.61	205.6	210.58	207.6	203.79	207.85	206.49	206.82	207.08	209.41	206.56	210.48	209.37	210.03	207.09	208.36	205.57	210.02	210.35	207.79	205.37	208.23	211.9	206.94	208.54	210.49	209.3	210.47	205.11	208.61	207.85	203.76	209.06	209.19	208.5	209.07	205.93	206.91	210.21	207.23	208.95	204.38
207.47	204.68	201.19	206.79	202.72	206.04	207.01	204.23	205.01	205.43	205.69	206.99	204.62	205.72	207.2	204.05	206	203.86	205.32	207.01	204.68	202.32	203.07	204.02	204.71	205.23	204.31	200.63	204.37	201.83	205.03	206.86	203.29	206.73	206.22	205.8	202.72	204.97	202.14	203.33	203.28	206.02	203.82	208.81	205.65	204.84	203.75	204.72	204.4	203.54
211.57	209.93	206.55	213.45	211.26	212.63	212.5	210.09	214	211.06	215	209.34	209.77	216.38	212.21	210.11	211.14	210.02	211.57	212.65	213.66	214.36	209.91	212.52	210.12	213.83	213.65	211.42	210.87	210.13	209.16	209.46	210.21	211.27	208.82	209.36	211.29	211.15	211.75	211.96	210.87	210.04	213.95	211.03	210.52	215.36	212.19	213.38	210.33	211.96
211.84	209.65	211.46	208.64	213.63	211.85	210.64	212.55	215.03	212.06	210.14	213.23	212.83	212.1	212.29	210.78	212.07	207.3	212.78	212.59	211.3	215.72	214.27	213.15	210.03	207.62	208.52	210.32	213.61	209.73	212.52	212.99	208.23	211.07	210.92	210.28	208.37	213.9	212.82	212.06	212.17	209.75	212.52	210.61	210.25	209.42	210.61	209.91	209.56	210.6
218.57	215.49	217.5	214.67	214.78	217.78	213.89	218.84	218.18	214.64	217.23	217.9	215.44	218.78	219.46	215.71	215.84	216.11	213.68	216.03	218.5	218.1	216.63	218.26	219.14	216.89	217.86	218.68	220.32	215.15	216.21	215.35	216.87	216.53	215.96	214.31	217.16	217.55	219.25	216.81	216.89	219.96	215.84	220.32	218.73	217.14	220.31	217.43	216.88	213.43
207.91	208.89	215.88	212.73	213.77	210.77	213.25	215.95	211.39	211.82	212.4	210.9	210.74	212.81	211.08	213.33	212.74	212.28	210.19	214.01	211.68	209.78	212.37	209.47	211.17	206.5	213.5	213.38	211.86	212.43	210.32	212.25	210.16	210.93	216.38	212.03	213.8	213.25	214.5	212.93	208.3	212.32	212.19	212.44	210.36	214.56	212.1	213.72	214	211.5
205.95	206.07	204.94	205.44	203.84	210.43	208.56	205.12	205.5	205.94	208.15	205.07	206.12	207.4	206.94	210.71	205.33	203.89	207.18	207.2	207.21	205.94	206.43	205.88	206.49	208.66	206.87	207.99	205.61	205.5	209.69	206.96	208.31	206.11	206.45	205.73	207.51	205.48	204.13	209.43	205.4	204.48	205.95	209.71	205.69	208.42	207.71	206.91	206.7	207.28
206.34	203.42	204.27	205.32	206.06	208.67	203.84	204.01	207.26	207.52	205.24	205.2	205.68	204.53	203.93	202.08	204.29	206.22	208.16	205.74	205.05	202.77	206.74	207.1	206.61	203.38	205.03	208.41	203.35	210.47	204.98	203.76	205.82	205.16	206.72	203.09	206.42	208.38	206.05	206.55	204.62	205.38	204.48	204.97	207.99	203	203.12	204.28	205.9	205.54
213.69	211.41	213.11	214.59	215.09	212.43	213.6	211.41	213.54	212.14	214.19	212.56	212.4	214.11	212.16	213.82	213.74	213.3	212.49	211.12	212.88	212.48	213.03	213.05	210.82	215.93	213.85	211.2	214.39	212.93	212.16	211.1	217.06	213.08	213.63	213	215.37	213.58	214.94	211.57	213.6	209.43	214.39	215.19	212.29	214.84	213.21	209.12	211.19	211.4
205.32	208.32	204.77	207.48	202.88	204.35	204.92	205.22	206.24	205.29	205.31	206.14	206.43	207.62	205.98	205.57	204.24	203.11	206.36	206.83	205.87	209.4	206.44	204.57	208.6	203.56	203.57	203.62	207.55	207.65	205.9	204.32	208.57	205.06	206.64	203.99	207.34	202.91	206.94	204.71	210.89	205.72	203.61	206.41	209.15	204.36	211.97	205.78	205.13	208.28
211.07	205.61	204.31	210.5	206.94	210.99	208.05	206.91	207.29	205.27	207.87	207.88	207.28	208.72	209.48	204.07	206.73	206.86	206.27	207.42	208.96	208.92	208.91	208.28	205.16	205.02	207.84	204.67	211.11	206.69	208.69	206.64	207.85	204.74	206.32	207.34	207.61	208.2	208.45	206.38	207.09	206.44	206.25	203.6	208.36	206.32	209.4	208.59	206.8	208.51
211.07	205.77	206.9	206.87	208.6	209.17	207.94	206.88	209.05	209.29	209.3	207.14	204.73	206.9	209.17	205.12	208.8	210.62	207.66	208.24	208.41	208.13	209.31	208.06	209.85	206.64	208.01	204.53	208.81	207.99	207.98	206.66	205.97	207.3	207.85	208.68	210.96	209.12	206.26	208.87	207.98	212.1	207.25	208.93	206.12	207.97	207.63	207.05	205.89	207.98
203.5	198	201.09	200.3	202.65	199.12	200.5	200.88	201.54	201.65	204.01	199.59	200.99	203.03	201.56	200.05	203.73	204.07	200.21	199.88	198.62	199.92	201.66	202.14	199.56	201.74	203.65	199.48	200.66	204.12	201.84	198.7	204.54	199.55	203.65	200.32	203.03	200.62	200.42	202.15	202.99	202.26	199.69	201.07	201.93	203.5	201.26	201.34	200.27	200.01
206.7	206.78	207.78	209.62	205.91	209.89	208.69	209.51	210.15	206.83	207.12	209.32	209.87	206.11	207.84	209.44	206.77	206.94	207.58	208.26	207.27	207.03	210.48	208.41	207.41	205.7	204.45	209.09	208.13	208.13	206.02	207.35	208.77	205.31	209.22	207.96	206.59	208.98	205.41	205.27	208.4	208.9	213.69	207.58	208.18	205.73	206.69	208.54	206.47	211.21
207.82	210.26	208.25	206.85	208.22	205.57	207.96	204.9	208.57	208.2	207.78	209.15	206.94	208.65	207.66	207.26	210.73	207.93	207.63	206.22	206.58	206	204.46	205.95	207.2	211.74	208.25	207.17	210.08	206.48	209.18	208.96	207.38	208.95	208.34	209.93	208.49	205.26	206.54	206.75	207.89	209.77	209.85	206.88	207.67	205.83	205.26	206.44	208.43	206.56
208.09	209.1	207.27	210.85	206.23	210.45	212.78	207.26	205.95	206.14	206.16	208.59	211.03	208.84	208.45	206.84	208.28	208.61	209.4	209.75	208.15	208.76	210.26	208.32	208.28	209.36	208.89	208.13	208.82	207.43	210.22	209.01	205.67	207.12	213.08	209.45	205.95	208.19	207.06	209.59	208.36	207.18	207.21	208.94	210.75	206.26	207.52	207.27	209.16	208.37
215.96	212.61	212.04	213.05	213.79	210.56	212.03	213.79	210.28	215.33	209.68	210.68	212.15	217.11	213.48	211.75	213.56	209.76	211.88	214.33	215.51	213	212.7	211.87	213.63	215.17	212.12	213.94	214.08	210.24	211.41	210.34	214.23	210.87	212.3	210.94	209.99	211.99	215.38	213.19	211.82	212.54	209.73	211.81	213.93	213.49	209.91	212.77	214.19	212.51
217.68	214.35	218.55	217.25	217.5	216.5	218.37	218.05	216.02	216.48	214.49	216.96	217.88	215.52	216.89	217.8	218.85	215.03	217.87	215.26	218.1	216.81	219.59	214.16	218.81	215.26	216.86	215.91	217.12	218.26	219.29	216.97	218.99	214.33	217.92	217.38	214.99	217.01	215.06	218.78	219.28	218.73	219.07	216.88	217.28	217.84	217.24	217.22	214.98	216.39
209.56	203.91	206.5	208.99	210.63	206.86	206.47	205.4	209.53	208.16	207.01	210.48	209	209.37	206.26	208.48	208.8	207.74	209.88	209.39	205.5	207.87	206.05	209.43	209.97	206.31	210.4	207.28	208.67	208.89	208.97	205.91	210.35	209.48	207.38	207.64	206.08	208.39	209.76	209.09	207.42	204.68	208.46	207.9	207.65	204.76	209.01	210.67	208.52	209.17
200.49	204.73	202.83	203.17	205.08	205.43	204.32	203.05	204.9	200.19	203.44	203.41	203	205.37	205.01	206.4	207	205.45	206.07	204.73	203.96	202.03	200.89	200.31	203.34	205.33	203.22	197.83	206.45	203.85	202.66	200.77	204.73	202.7	205.08	202.06	203.07	201.1	204.71	202.77	204.28	202.14	204.61	203.94	205.09	201.29	203.12	202.79	201.15	203.18
196.09	196.98	192.8	193.39	190.86	194.96	195.29	196.07	196.56	194.68	195.56	196.37	192.58	191.09	195.88	193.52	194.27	193.18	195.72	192.57	193.75	194.5	193.4	195.32	195.48	194.76	191.4	194.64	195.25	195.76	190.88	194.37	194.47	195.53	193.53	194.2	196.63	196.78	193.88	193.25	197.14	198.88	194.58	191.91	194.44	193.38	192.48	196.28	193.25	194.21
197.75	193.07	196.95	193.25	195.61	189.38	194.88	193.1	192.2	193.47	194.85	196.09	196.19	192.86	192.3	193.74	191.91	193.57	195.62	192.8	194.52	194.28	190.65	192.84	195.24	193.92	193.65	196.38	193.06	192.89	194.42	193.85	194.04	192.61	193.39	195.56	193.09	193.32	194.73	194.32	194.25	193.98	192.83	196.15	195.48	195.2	192.34	194.65	191.1	194.62
204.3	201.92	204.86	204.69	202.89	203.6	202.05	204.91	203.26	206.17	203.39	204.87	203.5	205.42	203.36	204.09	204.39	203.02	203.06	203.74	203.62	202.61	204.05	203.07	205.47	205.21	202.17	205.48	205.19	202.84	204.07	205.47	201.77	202.11	201.72	203.95	201.68	204.48	203.85	206.42	203.23	202.45	203.27	202.04	204.99	205.49	207.95	204.54	200.44	202.09
204.8	207.66	207.64	206.24	205.91	209.54	205.88	209.15	209.42	209	207.3	204.68	207.35	208.89	208.05	207.51	207.54	204.88	208.03	208.08	211.01	206.98	208.11	206.88	211.63	208.22	209.02	210.1	206.14	206.24	206.06	206.2	208.9	206.21	206.84	210.73	210.2	206.65	207.86	210.5	208.11	205.91	209.24	207.89	209.02	210	206.78	207.06	206.18	207.4
202.33	204.08	203.64	206.39	204.25	203.85	208.1	204.56	205.39	203.87	203.09	203.17	204.71	205.83	202.74	206.99	206.6	203.25	203.1	204.8	204.18	205.27	205.11	203.08	205.27	204.66	206.38	204.13	204.88	205.02	204.87	202.56	206.6	206.89	205.19	207.66	204.24	202.66	203.65	205.7	204.36	203.69	203.36	209	202.18	202.64	202.85	203.54	206.74	204.17
203	204.14	199.91	208.92	203.77	202.66	205.25	200.54	203.58	202.49	204.04	203.38	203.72	200.03	200.63	203.22	204.78	202.24	202.1	203.25	206.07	201.78	207.07	207.76	204.73	203.68	204.65	203.8	203.64	204.68	202.24	203.03	204.96	203.71	206.52	204.13	204.12	203.88	204.73	203.8	202.23	203.24	206	203.73	204.18	201.28	199.58	200.92	201.26	203.19
202.4	201.57	201.61	202.25	201.22	200.15	201.44	197.28	197.89	201.09	199.1	201.32	199.72	198.58	203.95	202.14	197.93	196.92	202.28	199.89	200.95	199.86	202.98	198.85	196.61	202.25	199.27	202.3	202.74	201.39	199.95	200.99	198.56	202.42	199.9	199.61	203.71	202.63	201.34	199.83	197.69	200.13	197.34	197.96	201.41	197.71	201.42	201.38	202.05	202.2
205.2	201.38	204.79	205.35	200.71	204.99	205.12	206.56	206.55	205.02	203.55	203.84	204.28	206.38	205.61	209.5	203.82	206.49	203.39	204.33	205.01	203.96	204.05	204.68	204.49	203.24	202.19	205.07	204.11	204.55	204.34	204.23	206.59	206.4	207.19	202.37	203.96	203.49	205.7	209.2	205.12	203.56	207.49	203.39	204.85	206.21	204.65	203.88	203.17	203.18
200.7	199.45	201.9	202.68	198.9	202.59	197.68	199.66	199.7	199.62	199.27	199.07	202.57	199.01	200.26	198.83	201.37	199.65	198.69	202.28	199.57	199.12	197.49	198.18	201.44	202.74	199.25	201.66	198.36	201.03	203.76	202.75	197.97	201.89	197.72	201.71	200.48	196.3	201.06	200.19	199.88	201.91	199.63	203.27	201.47	202.08	201.76	202.34	200.92	202.62
205.68	208.79	205.89	205.44	211.09	208.27	207.71	209.53	207.96	208.74	212.06	210.7	208.51	206.57	208.37	208.02	209.68	209.66	206.83	206.93	207	207.7	207.2	209.85	207.6	208.65	207.63	212.03	208.38	209.7	206	207.11	208.23	209.65	206.46	208.32	207.18	208.66	206.81	206.92	207.02	208.35	206.27	207.4	208.12	213.18	207.19	206.09	209.53	209.36
218.84	218.4	213.24	215.27	217.95	216.79	218.78	219.2	216.43	221.52	219.49	219.49	215.16	216.82	213.83	216.35	218.66	217.08	216.58	216.32	216.19	217.43	218.2	215.96	215.17	217.15	216.95	218.91	214.9	214.45	219.25	215.96	216	212.82	218.45	216.4	215.93	214.19	217.27	218.39	218.83	218.2	216.51	218.96	216.26	216.65	216.52	216.17	216.82	217.16
212.17	213.14	211.45	212.12	211.75	212.65	212.01	214.91	214.24	210.02	212.53	210.91	212.29	211.48	209.57	214.23	213.05	212.41	212.6	212.94	207.88	212.21	213.78	211.81	210.9	212.3	212.1	212.54	212.63	211.66	209.66	211.38	211.75	213.63	209.79	208.5	214.14	212.34	214.63	211.76	214.04	213.92	215.3	211.32	209.95	209.98	210.2	212.05	212.27	213.37
208.32	205.38	207.49	205.91	207.9	213.3	206.98	211.45	211.47	208.37	209.76	204.72	206.49	206.85	206.49	207.44	205.23	207.62	206.89	207.94	207.98	208.21	210.07	207.27	209.07	208.53	209.01	207.3	207.08	207.02	208.96	205.03	204.35	207.9	205.19	208.13	207.94	206.35	210.05	210.8	208.04	206.19	207.46	210.64	206	206.6	208.1	207.89	206.41	210.06
209.17	208.94	209.97	206.4	205.88	205.57	209.46	206.79	208.06	209.02	206.19	208.27	205.98	208.42	207.18	206.26	211.64	210.87	207.11	209.05	208.51	207.61	208.71	210.59	209.87	208.49	207.96	205.46	210.58	207.75	207.46	205.97	208.6	208.62	207.27	210.65	206.52	212.41	204.73	205.61	207.55	205.6	209.52	208	212.47	207.62	206.46	211.02	207.81	204.42
204.4	204.16	205.76	204.99	204.69	202.83	206.06	201.88	202.31	205.1	199.73	203.98	204.31	200.77	201.93	200.46	205.35	201.72	204.24	203.34	203.19	202.63	205	206.43	199.06	204.04	203.42	203.41	205.27	200.29	202.02	205.25	202.35	204.08	204.56	201.77	202.74	202.95	204.96	204.77	205.39	200.93	202.94	201.76	202.88	205.97	202.72	199.69	204.48	204.57
214.49	215.32	210.14	214.36	208.88	213.07	215.84	212.5	214.19	213.25	214.5	211.5	215.44	211.9	215.18	216.05	212.12	214.83	213.61	212.06	211.73	212.7	213.03	211.21	215.85	215.88	212.37	215.47	212.1	213.95	211.28	214.15	214.78	215.09	211.79	210.04	211.42	213.91	212	216	212.63	214.39	214.34	211.93	212.61	213.23	213.36	211.58	211.42	213.93
217.76	219.23	215.5	214.63	216.53	218.23	217.18	217.37	216.88	215.6	217.69	217.18	216.21	214.73	216.13	215.58	215.05	214	218.84	219.12	217.81	215.12	212.45	215.79	218.27	216.06	217.04	218.47	215.19	218.32	217.88	216.37	218.67	216.61	217.75	217.54	216.59	214.56	212.31	219.19	216.33	219.52	218.88	216.15	221.07	217.73	215.55	215.34	217.12	216.7
203.45	205.66	206.28	204.91	208.2	205.89	204.21	204.9	204.16	205.37	203.36	202.63	208.73	206.66	206.79	205.04	208.23	207.61	208.35	206.53	205.46	206.44	206.43	207.5	205.51	207.62	206.22	208.35	206.41	205.21	203.98	204.46	205.41	202.25	203.32	204.37	205.91	203.46	203.3	208.68	206.14	208.29	209.58	206.81	206.61	202.22	204.5	204.67	204.31	206.77
205.95	207.78	206.87	206.11	207.5	209.96	210.01	205.97	208.2	210.05	207.51	205.41	205.4	209.21	212.35	207.04	208.63	210.61	206.29	207.19	210.47	209.07	209.5	206.76	209.97	208.59	205.75	206.38	207.65	206.54	208.06	205.82	205.64	204.4	204.71	207.53	204.2	207.76	208.91	206.62	208.92	207.89	207.86	207.76	208.64	211.49	206.32	206.58	208.13	205.46
204.73	202.94	202.81	204.97	201	200.28	201.71	203.77	199.84	201.43	206.66	199.97	205.16	202.38	201.66	203.92	202.19	203.12	199.2	204.92	206.05	204.22	203.31	200.81	204.24	200.77	203.23	206.09	205.57	203.05	201.13	200.98	202.47	202.66	207.21	205.29	202.87	203.16	207.18	206.13	204.13	202.81	203.73	201.32	203.7	203.66	199.5	203.24	203.24	204.96
194.7	194.41	194.19	194.55	195.07	190.75	192.38	198.77	193.98	196.17	192.94	199.28	195.63	192.84	196.13	194.15	194.16	194.29	193.95	195.35	196.62	193.48	196.16	192.71	192.07	193.66	196.95	197.3	196.51	195.72	194.24	195.66	195.28	194.46	195.63	192.3	195.03	192.44	197.62	193.87	195.14	193.79	194.79	197.95	193.26	196.14	193.86	194.63	196.52	193.52
209.01	206.67	208.92	209.91	208.54	208.69	208.24	209.56	208.59	209.99	207.33	206.52	209.38	211.09	206.79	209.24	206.14	210.5	208.85	208.47	211.2	210	208.52	210.94	206.97	207.77	209.15	206.44	209.59	205.97	209.03	207.26	204.55	205.5	210.4	207.27	210.12	208.63	207.18	207.03	207.4	209.72	206.64	209.41	207.7	206.48	207.62	209.49	208.77	210.54
215.19	210.6	210.96	211.9	211.31	211.68	211.01	213.04	214.99	211.15	213.03	213.92	210.39	213.12	212.62	210.29	209.75	215.57	210.76	214.93	210.94	209.33	214.67	211.12	213.69	212.19	210.37	211.76	212.04	213.29	212.22	209.82	209.64	210.37	210.6	215.37	209.05	208.99	211.96	212.21	210.23	210.5	214.18	213.9	213.8	208.78	214.64	210.38	213.21	210.89
213.88	209.68	210.01	212.67	212.17	209.93	209.61	211.64	211.53	214.29	209.61	214.55	210.86	209.48	214.31	211.98	213.82	212.95	212.53	213.85	209.76	212.47	213.84	214.16	209.07	214.35	213.68	210.03	215.07	211.12	214.83	214.44	212.11	210.18	212.48	210.5	212.55	215.17	213.2	208.64	210.92	214.61	212.16	211.84	211.65	214.53	211.53	212.41	212.73	214.91
212.3	211.18	212.43	209.42	212.04	211.23	213.26	211.93	215.23	209.96	213.76	214.8	212.08	214.46	214.07	214.4	213.52	212.92	211.16	212.78	212.35	212.56	211.07	212.45	213.71	214.4	208.57	213.16	211.93	212.74	215.41	214.35	215.38	211.19	211.09	216.18	216.71	214.64	212.33	212.57	208.41	212.11	215.47	213.76	212.61	213.69	214.33	216.5	209.89	211.43
212.54	211.4	209.63	210.83	210.03	208.98	211.05	211	208.03	208.31	208.73	209.92	203.84	207.84	207.26	207.62	212.63	208.12	209.89	207.26	207.77	208.5	204	207.83	209.03	210.21	206.79	212.34	209.44	205	210.87	205.26	206.49	204	208.15	207.54	205.25	209.53	209.91	207.15	207.65	205.84	210.92	212.97	209.31	203.55	207.22	211.17	204.99	209.91
198.92	201.02	195.87	198.44	199.42	198.75	198.48	196.59	196.15	198.62	201.44	201.19	197.96	199.44	196.8	199.37	199.87	197.12	197.64	196.83	199.56	197.23	199.36	199.08	205.37	199.56	195.31	197.68	199.98	195.05	197.47	197.73	195.83	195.65	195.56	197.31	198.32	199.39	197.99	199.47	199.71	197.03	198.43	198.11	197.09	200.48	199.97	197.52	198.12	197.59
207.01	209.09	208.12	208.55	208.04	210.66	211.36	211.96	204.8	212.22	212.06	211.71	210.5	207.49	211.96	206.94	210.56	209.87	207.08	208.67	209.66	211.21	210.35	208.91	209.5	205.84	210.51	209.18	210.21	209.01	207.94	208.43	209.46	208.63	209.82	210.15	208.93	209.41	210.11	209.19	210.03	209.13	208.3	210.83	210.35	210.77	212.1	213.78	207.4	213.99
206.75	203.75	210.45	203.44	208.31	207.34	207.5	208.2	208.56	206.74	207.22	205.14	206.4	209.54	208.35	207.55	209.58	207.2	207.49	211.04	208.99	206.97	206.32	208.61	207.33	206.99	207.4	207.67	208.13	206.6	209.83	210.55	210.1	207.37	206.84	206.89	211.27	207.48	208.58	210.52	207.35	205.14	208.65	210.81	207.25	209.39	209.51	206.8	208.38	207.5
207.26	206.1	208.29	207.99	206.11	211.04	211.25	206.3	208.82	212.79	211.11	209.46	210.45	211.55	209.91	208.5	207.59	209.6	209.77	207.76	209.24	208.41	207.86	210.23	208.1	208.49	211.11	207.34	210.33	207.37	208.35	213.08	211.06	213.08	209.39	210.39	213.26	208.71	209.77	208.86	211.22	211.33	204.7	210.01	208.74	212.48	211.17	208.88	210.25	208.41
209.14	208.56	208.88	208.8	205.01	204.87	206.58	206.68	209.42	207.28	208.32	210.87	207.83	211.85	207.9	209.31	208.77	207.21	206.32	209.26	207.43	208.35	211.7	208.64	206.03	209.52	208.29	207.8	207.65	207.22	210.04	205.38	208.12	208.2	207.08	210.81	208.37	206.17	208.91	212.27	206.52	209.85	209.16	208.63	212.75	209.06	206.88	206.18	208.76	209.05
205.45	201.38	203.11	204.68	202.04	205.29	202.03	201.94	203.59	204.32	203.64	204.54	199.22	202.29	201.61	206.54	204.13	205.7	201.57	206.87	201.36	204.6	204.28	204.86	203.46	202.59	202.17	202.35	199.51	203.73	201.56	206.12	208.62	200.73	202.25	200.95	202.04	202.92	207.09	204.54	200.15	203.6	202.28	203.99	200.62	204.44	200.43	206.18	200.44	204.38
203.62	200.62	205.25	209.9	205.38	204.26	208.72	206.97	205.1	207.57	202.58	205.15	203.64	204.06	205.04	205.32	203.38	202.69	203.01	203.3	203.8	204.83	206.14	205.67	205.35	201.56	205.31	207.3	203.56	204.72	207.12	208.19	205.99	206.28	206.35	206.86	204.59	204.72	204.53	205.9	206.91	205.15	203.44	202.84	204.08	206.2	206.13	209.38	206	205.63
206.59	203.85	208.2	207.5	204.86	208.55	207.19	207.24	207.68	208.07	204.87	207.78	208.41	206.43	207.67	205.44	209.67	209.07	206.68	201.9	208.01	207.59	206.62	208.2	210.88	207.97	209.05	209.71	205.79	205.51	211.21	206.25	207.54	211.61	207.48	207.95	206.8	207.89	206.86	208.01	204.3	208.1	206.09	208.19	204.16	208.51	207.05	206.2	209.9	204.76
208.21	207.59	207.43	210.49	206.01	208.82	208.62	209.97	209.68	209	209.46	207.55	208.22	208.09	210.77	209.29	209.51	209.13	209.19	209.12	208.44	208.06	211.36	208.11	209.52	207.38	207.37	208.09	207.69	207.99	205.21	207.54	211	205.62	206.91	207.77	209.95	207.6	206.32	209.48	209.56	209.84	211.66	208.03	211.31	210.86	207.82	207.25	208.39	205.79
205.8	204	201.85	202.79	203.19	202.04	205.19	203.45	204.28	203.37	202.96	198.28	203.94	205.89	206.86	202.65	205.51	202.56	206.43	205.05	202.43	203.43	204.69	207.07	204.56	204.23	201.92	201.31	200.85	202.38	204.52	202.63	201.83	201.63	203.32	204.84	203.79	201.37	205.93	202.18	206.81	206.48	204.09	206.87	202.06	202.29	207.24	201.85	205.35	202.78
208.2	206.59	205.6	207.8	206.78	208.43	204.65	204.51	205.74	205.1	206.66	207.7	206.34	207.66	207.45	207.52	203.71	209.74	205.18	208.39	205.95	208.25	205.38	205.73	210.02	205.29	203.65	206.26	207.54	209.37	207.78	204.82	206.08	207.45	206.71	208.59	204.37	205.8	208.79	205.9	207.35	207.13	204.86	208.93	207.57	204.48	206.98	206.98	204.8	208.6
208.47	208.07	209.91	209.06	211.15	208	206.39	210.84	209.2	210.98	207.15	209.16	210.57	208.15	210.68	206.14	207.61	207.72	210.13	210.4	208.86	208.08	211.53	208.8	210.9	207.84	209.47	208.06	208.68	207.47	207.64	211.48	208.76	206.46	210.71	205.09	208.45	206.53	209.63	211.89	207.09	207.46	205	208.77	208.64	203.98	208.05	208.05	207.42	206.7
206.1	207.3	209.04	207.98	207.37	206.19	210.32	210.25	207.31	206.91	208.27	206.96	206.98	210.46	208.33	211.63	208.06	206.63	210.03	209.3	208.63	206.34	206.57	208.06	209.65	206.12	206.43	206.05	207.65	208.66	208.73	209.11	204.9	208.15	208.86	208.6	206.83	208.28	206.85	207.98	205.91	210.03	211.18	204.15	206.7	207.72	210.21	208.68	206.53	206.06
198.95	201	201.46	200.95	205.13	203.98	201.86	200.27	201.36	201.29	201.53	201.03	202.92	199.85	200.97	197.85	202.63	206.04	200.75	204.16	200.99	202.09	203.01	201.14	203.02	203.11	201.16	201.21	204.66	200.52	203.84	201.24	202.09	196.6	203.42	204.13	201.56	203.87	203.87	200.92	202.68	202.26	204.85	201.44	205.85	202.98	207.07	202.69	202.65	204.77
206.27	207.15	205.16	203.89	205.93	206.93	208.53	204.69	207.36	208.59	204.76	203.49	204.55	207.29	208.77	206.84	207.36	205.33	205.13	204.94	208.09	209.52	210.1	203.5	207.56	207.14	208.46	205.92	206.3	206.96	207.38	206.01	204.46	205.78	206.62	203.86	207.71	210.01	203.95	207.68	207.15	209.85	206.9	208.02	207.47	204.12	205.06	206.59	206.89	203.02
205.69	204.43	202.59	202.67	203.19	201.59	203.71	200.79	204.22	201.98	200.73	200.94	203.57	203.83	205.04	203.69	205.24	200.64	199.01	201.92	202.06	204.63	203.05	201.6	207.96	200.98	202.44	201.1	201.55	206.8	206.7	200.83	203.43	201.51	203.6	205.82	203.44	200.62	200.14	202.48	200.99	201.64	201.47	199.66	206.34	201.45	206.79	203.37	205.13	201.19
210.8	209.7	208.85	209.72	208.85	211.24	211.4	209.28	209.27	207.71	212.11	207.39	208.86	209.14	212.63	211.23	207.36	211.05	210.35	209.36	210.33	210.69	208.33	206.58	209.49	206.66	211.97	206.57	207.22	207.36	209.99	208.58	209.14	209.77	208.78	207.45	211.47	208.26	209.89	209.53	210.75	208.11	210.76	210.3	207.19	212.43	212.27	211.75	211.06	206.25
208.69	204.38	207.06	205.71	205.63	207.45	207.42	207.28	206.57	209.34	207.56	209.57	209.85	207.19	206.86	208.87	210.23	205.25	208.4	209.51	205.74	207.1	207.82	211.75	205.91	208.31	207.63	208.04	209.95	208.74	206.45	206.52	207.98	206.72	208.08	205.77	211.52	206.89	211.06	204.85	206.26	208.92	207.04	212.26	207.15	206.58	210.62	207.6	207.66	209.02
212.59	213.02	212.67	214.83	212.95	212.94	212.23	212.26	214.1	213.89	215.86	213.54	215.5	208.17	214.43	214.93	212.57	210.62	214.54	211.91	213.95	214	214.18	211.85	215.52	211.85	213.21	214.78	213.25	214.44	212.47	212.31	215.55	215.71	213.83	212.04	213.08	215.19	212.27	211.27	211.18	213.05	210.3	210	212.23	208.96	212.76	211.36	213.46	210.35
214.37	218.54	217	215.98	218.61	215.52	217.12	217.21	218.14	217.93	218.93	214.13	216.57	214.65	219.36	219.77	220.97	218.52	217.21	213.57	218.79	217.67	216.25	219.44	220.67	217.64	218.05	216.42	221.6	219.05	216.92	219.18	219.35	220.22	218.42	215.85	218.24	219.54	214.79	218.31	215.75	217.28	219.74	218.08	218.27	217.14	214.09	218.71	218.06	216.7
214.52	213.6	212.87	217.31	212.98	215.06	214.66	212.91	213.21	214.24	209.94	213.46	215.48	217.66	211.52	211.37	215.13	214.83	214.42	211.45	210.34	211.79	215.55	219.92	214.7	212.14	217.7	211.9	211.43	213.33	213.21	214.74	216.14	211.83	212.6	213.72	212.18	212.96	215.82	212.59	216.12	211.16	214.1	216.62	212.31	211.45	214.57	209.85	212.92	215.24
221.7	219.23	216.48	217.25	214.16	217	219.65	215.96	219.18	217.77	220.43	219.82	219.29	217.98	217.26	219.64	219.94	218.56	216.84	218.83	217.53	218.09	221.9	217.7	219.27	219.92	218.51	219.09	220.34	216.87	215.46	216.26	217.31	217.59	215.14	217.25	217.99	216.9	216.43	216.18	219.64	219.32	219.35	214.87	218.85	217.86	220.38	221.9	216.8	218.56
218.16	218.34	218.99	216.3	217.92	215.21	216.75	218.77	218.04	213.79	216.65	219.38	218.61	221.1	216.93	219.39	217.31	215.88	216.36	217.76	218.02	216.47	219.02	218.17	217.2	217.24	216.99	216.65	218.14	218.16	217.58	216.34	219.74	218.23	219.15	215.08	216.51	217.8	219.3	217.49	214.03	214.03	219.15	214.88	215.78	218.24	215.37	220.2	218.2	217.69
202.44	198.25	203.75	205.29	204.7	205.8	201.75	203.36	200.32	203.49	202.31	203.28	201.14	203.56	201.31	204.82	204.96	201.82	201	199.09	203.35	202.89	201.82	202.69	203.38	201.94	198.69	204.23	200.81	202.84	202.73	203.05	203.07	205.98	204.64	206.88	203.78	199.11	202.34	203.36	204.48	201.74	203.18	203.16	199.45	203.65	200.98	201.85	202.74	200.23
200.56	197.04	199.97	200.04	201.06	197.29	202.67	199.81	197.44	201.23	200.28	201.5	200.63	199.8	201.33	200.42	199.41	197.81	200.69	197.07	198.98	197.73	198.7	195.01	196.78	200.04	197.91	201.48	200.34	200.82	197.93	201.99	202.84	199.06	199.11	200.37	200.59	200	200.94	198.38	198.5	196.32	198.11	198.5	200.49	200.08	202.56	201.25	201.34	203.43
199.26	199.09	200.47	203.42	199.37	199.07	201.02	201.04	200.86	198.59	202.19	200.32	199.03	198.95	203.68	201.34	199.21	199.98	199.98	201.95	200.61	197.19	199.97	201.34	197.42	202.21	197.8	198.41	200.13	200.42	201.04	196.76	197.65	197.92	198.12	200.92	196.78	200.28	199.2	198.55	202.9	201.7	196.22	200.16	196.81	199.33	199.18	200.76	202.57	201.15
192.33	194.56	193.62	193.79	194.41	195.49	196.57	192.49	192.13	191.86	194.05	194.52	195.09	194.14	194.15	195.18	195.06	194.36	194.49	192.84	192.69	196.04	193.87	193.16	194.56	191.67	190.57	194.26	195.39	190.71	190.55	192.96	194.18	193.62	194.76	189.66	192.98	193.49	194.18	195	195.21	193.93	193.98	192.25	197.38	195.44	192.22	194.42	191.93	196.68
191.44	193.91	196.41	191.82	192.35	193.21	196.17	193.82	194.08	195.11	191.97	195.95	192.59	196.72	193.91	195.46	194.7	193.72	196.59	191.9	193.38	192.35	195.4	197.77	195.11	192.55	191.75	192.68	192.52	195.41	193.62	195.56	192.36	194.12	190.93	196.56	196.36	194.07	191.97	193.35	197.16	193.04	193.37	193.47	192.39	193.24	199.47	193.65	191.89	190.64
216.52	215.71	215.4	220.1	216.64	214.31	217.39	215.86	218.99	215.65	213.64	216.97	216.37	216.42	219.85	218.01	218.52	214.4	214.75	217.2	216.07	217.08	215.42	216.75	219.23	219.55	219.06	220.29	215.78	217.29	216.08	217.39	219.48	219.95	216.17	215.59	217.08	216.36	217.2	217.44	214.83	212.59	216.66	215.53	217.54	215.64	218.84	216.75	217.89	218.32
201.03	203.51	203.55	203.44	203.97	203.86	199.53	202.83	201.86	204.98	208.42	203.18	205.8	202.32	203.27	205.17	205.32	200.95	203.09	206.7	204.83	202.42	202.28	203.99	205.69	204.21	203.5	204.56	204.85	203.93	203.89	203.19	203.73	205.13	202.81	203.64	203.77	201.86	204.17	207.15	202.68	206.22	204.9	200.03	204.73	204.18	203.32	206.37	205.02	208.9
208.57	200.36	207.43	206.86	204.5	204.65	203.94	203.85	205.26	202.92	206.17	203.59	203.12	203.04	204.98	204.8	204.49	205.73	203.74	205.53	204.24	206	203.25	205.15	206.17	206.54	204.72	205.14	201.74	206.18	204.78	206.71	207.72	203.81	203.05	204.19	204.21	206.69	205.25	204.43	207.44	203.87	206.33	203.39	208.69	203.5	208.27	204.39	203.81	204.66
204.4	205.62	206.54	207.74	203.01	207.6	204.09	205.13	204.06	210.07	205.97	207.36	207.22	205.3	208.37	206.66	206.53	203.9	205.59	209.17	206.87	204.73	206.01	205.45	209.82	207.79	205.03	204.74	206.02	205.51	206.78	208.75	207.39	204.95	204.79	205.18	209.8	204.73	208.22	204.94	203.73	206.1	205.69	205.76	205.56	202.72	206.33	205.75	204.99	210.27
206.57	209.15	209.53	208.59	208.52	208.46	211.45	210.47	209.86	205.86	211.26	208.13	209.29	209.84	207.75	207.61	206.99	205.2	205.6	209.15	204.61	207.09	206.18	205.61	207.85	205.31	208.71	207.31	209.5	205	210.06	209.99	208.27	207.2	209.34	207.72	210.57	208	203.85	209.52	207.78	208.38	205.13	206.1	208.81	209.78	209.81	209.4	208.06	204.63
206.81	208.93	209.66	207.72	206.37	206.39	207.7	206.12	209.85	207.66	205.36	207.29	211.03	208.62	212.1	204.53	207.69	206.09	205.17	208.88	211.3	210.06	208.69	212.78	205.29	207.92	205.77	206.65	210.34	208.51	205.66	206.63	205.56	208.94	207.92	206.75	210.15	206.72	206.13	208.93	208.04	210.91	207.68	205.35	206.07	208.45	209.24	207.7	205.91	208.95
197.73	199.81	198.51	199.61	197.09	198.88	201.31	201.08	203.55	198.84	199.35	200.07	204.58	198.31	199.79	200.65	201.14	199.34	201.54	200.04	199.53	198.84	197.67	195.75	201.95	198.56	199.31	201.61	201.2	201.39	199.04	199.92	199.85	200.4	200.63	200.88	205.21	200.29	199.26	199.62	199.14	197.71	199.7	199.49	202.25	199.93	200.58	199.33	199.23	199.73
202.12	206.1	205.68	203.18	203.47	202.43	204.09	205.88	203.38	210.22	201.36	204.55	202.13	203.42	204.56	204.26	202.2	202.26	201.95	204.01	207.24	200.81	202.68	204.41	203.25	201.68	203.19	201.61	201.6	202.21	201.78	204.36	204.85	205.08	205.75	201.91	199.78	201.81	204.95	204.04	204.95	202.41	204.36	202.53	202.49	203.95	200.83	204.47	200.74	203.24
202.22	204.24	204.56	202.9	204.99	206.05	203.48	203.14	204.52	204.69	202.63	206.81	204.97	203.13	200.92	200.92	206.26	206.74	206.85	202.91	204.12	205.81	204.66	207.23	203.34	204.03	204.23	204.38	204.77	203.88	201.18	206.46	204.5	205.65	202.24	204.64	207.51	205.14	204.29	207.72	205	207.42	205.36	206.17	203.17	204.28	204.98	208.87	204.19	206.99
213.37	208.86	214.14	212.65	213.81	211.11	211	209.45	212.87	208.93	211.7	210.75	212.16	209.48	208.96	212.16	209.67	212.43	214.93	209.89	211.56	211.22	211.47	211.14	212.39	214.26	209.94	211.99	212.19	208.66	212.03	211.67	210.5	208.31	212.91	213.35	212.38	210.17	212.76	209.58	209.59	210.16	208.82	210.34	210.65	208.96	211.89	216.09	213.11	211.8
216.5	212.86	213.19	210.73	211.06	211.32	211.76	210.81	212.68	210.21	210.05	213.82	212.22	211.54	210.36	211.75	212.92	215.43	212.05	214.12	212.41	212.23	210.77	210.56	211.94	214.71	211.52	210.11	215.19	212.03	214.89	215.86	210.06	211.57	212.53	216.44	213.81	210.61	213.28	213.32	215.89	210.92	213.31	212.98	214.34	213.41	213.34	211.63	214.83	217.77
206.36	208.2	206.81	207.59	207.05	207.52	208.42	203.56	207.03	204.85	205.98	203.02	206.03	207.63	206.37	206.85	203.54	207.82	207.02	203.8	207.16	208.94	208.74	202.61	206.3	202.76	208.9	206.66	207.04	206.39	203.99	205.78	206.09	209.29	207.16	204.11	208.57	206.08	206.92	206.43	207.81	208.74	207.48	202.85	207.94	204.82	206.54	201.9	208.19	205.64
207.48	203.05	206.13	206.5	207.03	206.8	207.88	206.53	206.09	203.29	205.53	200.48	204.65	204.3	203.98	206.78	208.54	207.38	203.89	207.92	205.71	203.82	203.37	207.44	207.88	205.95	206.85	206.87	205.94	209.35	205.43	206.02	204.09	209.28	205.81	202.72	205.58	201.76	205.78	208.76	206.59	205.2	206.82	207.76	207.56	206.07	206.66	206.53	206.26	207.42
207.42	209.88	208.43	206.33	211.77	212.29	210.6	203.61	208.09	208.61	209.54	212.16	209.96	211.3	209.54	208.77	208.74	209.11	208.91	211.03	211.34	207.33	206.55	208	205.81	209.77	211.7	205.68	209.08	209.28	210.84	207.58	212.4	211.65	209.01	212.13	206.75	208.64	211.55	205.07	208.56	204.04	210.22	210.65	208.06	208.05	211.57	206.22	207	208.46
206.4	206.37	206.81	208.11	206.7	206.3	206.67	207.65	206.82	206.63	204.09	209.66	209.79	208.43	208.8	210.02	210.56	205.78	209.87	205.16	209.53	209.44	208.06	207.38	206.84	207.55	205.44	206.55	210.3	209.99	204.32	209.15	208.18	211.31	205.76	206.93	207.49	208.39	207.37	208	208.99	206.37	207.94	211.92	205.62	206.18	206.04	209.38	207.79	204.58
210.07	214.37	211.07	212.44	213.34	214.82	214.06	214.42	211.2	214.9	215.48	214.28	212.64	211.53	215.72	211.66	213.13	212.76	211.68	210.49	213.04	211.55	214.63	213.89	213.69	213.28	213.62	213.47	214.01	212.01	211.09	215.36	213.99	210.3	211.36	215.06	212.82	211.76	215.72	213.57	212.27	213.88	216.37	213.01	216.04	210.82	210.24	213.67	208.6	214.35
218.24	213.02	215.39	209.81	207.06	210.11	212.41	214.25	212.88	211.55	214.47	216.11	211.57	212.65	212.79	212.29	211.12	213.61	212.56	212.12	213.87	211.9	212.06	213.26	210.86	210.36	214.93	207.97	209.27	212.02	211.16	212.6	214.13	211.38	213.38	211.75	210.67	211.37	211.76	212.45	212.27	213.1	212.18	213.66	213.59	216.42	213.6	214.36	214.1	213.65
211.64	207.87	213.03	211.77	210.22	212.81	211.88	212.1	215.06	210.76	214.03	211.53	215.33	212.78	210.4	213.52	210.89	209.63	207.6	212.73	213.88	209.97	211.82	214.85	213.96	209.28	209.17	212.72	214.36	210.74	214.6	213.32	212.32	211.09	210.54	213.66	211.72	208.87	211.96	212.98	209.69	211.95	210.09	211.58	213.85	211.03	213.26	212.04	206.19	212.2
199.42	196.69	198.98	196.85	196.61	199.48	199.96	198.29	200.74	198.11	199.25	197.07	195.18	198.27	197.41	199.06	197.97	198.96	198.09	196.04	198.1	196.33	200.53	196.91	199.52	198.77	199.2	197.57	196.44	196.29	197.66	198.54	199.73	196.35	200.18	201.01	200.12	198	203.88	198.1	197.54	198.11	199.5	200.49	196.04	199.47	196.2	198.02	199.33	201.66
209.24	205.85	211.66	204.76	209.3	208.78	203.26	209.64	207.4	209.33	207.08	208.37	204.02	209.19	208.43	207.04	206.5	209.89	210.56	206.01	210.76	208.25	214.33	206.09	209.55	210.47	206.52	207.31	208.32	206.69	211.74	208.93	210.93	210.79	209.54	208.56	207.55	209.71	208.56	207.86	209.77	209.27	210.59	209.95	208.75	208.79	206.99	205.92	209.17	207.09
204.9	201.65	197.12	200.18	199.73	194.34	200.59	197.56	200.82	196.9	194.61	200.5	198.79	199.43	198.22	195.83	194.25	200.8	198.07	200.95	199.31	203.68	200.64	200.25	198.31	197.84	200.69	202.06	201.85	196.67	199.06	197.51	199.11	200.03	199.85	202.68	198.22	202.15	202.18	201.51	199.22	197.99	200.2	198.72	199.71	198.07	200.07	198.07	201.49	200.51
199.88	201.43	199.67	202.7	200.49	199.26	198.06	197.6	200.69	201.01	198.28	198.62	201.02	198.65	197.56	199.5	198.89	201.03	196.71	198.8	203.29	196.54	202.54	199.93	199.3	200.81	201.57	197.69	196.18	198.87	197.82	201.13	200.18	200.7	200.12	199.17	200.53	200.46	197.58	198.21	199.35	203.8	202.74	199.77	200.88	194.51	201.37	196.43	198.22	200.61
194.79	196.4	195.14	200.9	195.2	195.2	193.88	193.04	193.46	197.8	195.43	193.23	195.88	196.45	197.38	191.86	194.86	196.57	195.56	195.57	196.15	197.46	198.28	194.66	194.58	195.66	194.27	195.67	195.17	195.84	197.71	195.92	196.39	196.51	196.43	193.97	196.53	194.95	195.71	196.71	193.95	195.75	195.03	195.33	192.69	195.64	196.6	196.03	196.54	196.65
213.22	216.4	213.41	210.5	215.03	212.72	209.82	211.27	210.21	211.97	214.19	212.11	214.74	209.15	212.55	212.22	214.24	214.87	212.22	211.23	210.97	211.23	213.45	213.02	212.95	210.9	211.44	210.21	215.83	215.02	211.16	211.31	215.06	214.34	216.2	213.65	215.28	212.1	212.19	213.55	211.34	212.17	215.4	213.29	209.47	212.69	216.28	213.14	213.36	214.41
201.17	201.17	204.01	204.5	202.15	205.11	201.88	201.87	202.84	201.7	201.26	201.84	202.8	203.21	205.13	201.56	202.58	201.36	204.6	204.11	200.41	206.58	202.32	202.08	203.06	203.73	204.69	204.54	200.38	201.31	203.63	202.45	205.22	204.16	205.79	204.9	199.13	202.43	202.95	201.85	204.01	205.14	206.12	200	202.88	203.89	202.01	202.27	204.53	204.72
217.62	218.07	221.39	217.56	217.64	214.94	220.24	216.32	214.89	217.96	217.06	218.85	216.85	215.49	217.85	220.24	218.47	213.85	215.64	215.62	216.68	216.57	217.04	218.67	215.71	216.83	215.66	216.95	217.39	217.7	215.37	217.94	214.5	217.51	212.25	217.31	215.76	219.88	217.66	214.24	216.03	218.69	212.46	217.78	216.22	213.94	215.01	216.33	217.47	215.71
218.81	219.95	215.16	216.52	217.91	218.72	216.87	215.97	216.93	218.86	218.73	219.28	219.74	215.95	217.11	220.53	217.93	215.09	219.15	218.08	215.95	216.43	216.58	218.44	218.01	219.63	215.09	214.92	216.87	219.36	216.05	217.62	216.35	216.82	214.97	216.53	218.1	219.23	221.72	216.21	216.96	218.14	216.46	215.81	218.37	217.79	219.33	220.79	218.25	216.85
197.75	197.34	195.44	196.09	199.84	193.61	195.12	195.29	193.13	197.1	194.27	197.48	194.9	193.69	189.1	197.25	189.5	197.81	193.5	195.29	197.58	193.93	195.73	200	193.93	195.38	195.33	197.25	193.12	194.53	196.13	194.08	195.45	199.93	193.45	192.01	196.82	195.11	194.59	196.88	195.32	195.37	194.56	195.6	194.91	195.64	195.54	195.78	196.27	195.05
208.32	205.98	206.34	208.14	208.9	209.4	207.09	206.39	207.04	208.06	210.66	208.78	208.55	204.65	211.05	207.14	209.89	208.25	208.37	209	206.24	209.36	206.16	206.67	206.29	209.64	209.95	209.34	206.01	209.48	206.48	203.56	206.69	207.78	209.63	208	205.84	203.68	205.32	208.18	207.41	207.72	207.84	206.51	208.3	208.73	207.54	206.86	207.07	209.92
200.02	198.61	199.59	197.42	198.59	196.6	197.45	197.78	197.36	197.57	196.54	199.21	201.37	199.55	199.67	200.25	198.73	195.97	199.83	196.63	200.02	200.85	197.46	200	194.59	195.6	198.4	199.12	200.47	198.99	197.55	199.81	197.06	200.75	196.09	197.52	199.25	199.25	197.96	198.98	196.86	201.62	194.97	196.91	199.42	196.12	195.79	202.09	199.03	202.03
213.92	219.24	217.89	216.76	217.54	216.44	216.04	218.95	218.86	217.16	216.64	214.91	216.78	220.84	218.19	217.41	219.03	217.01	219.08	216.83	215.92	219.04	219.71	217.71	217.99	217.62	218.13	211.99	215.56	214.41	215.08	213.85	214.65	216.52	217.44	217.2	217.88	217.49	212.97	219.94	215.15	217.41	219.54	220.32	215.08	218.63	218.17	218.19	216.75	218.54
217.5	217.32	216.7	215.47	216.33	218.24	218.24	217.91	217.52	214.82	218.19	218.43	219.36	215.72	218.14	216.47	215.32	216.9	216.3	216.83	217.05	217.58	219.16	215.52	219.16	216.11	217.34	218.58	219.18	219.22	216.35	218.79	217.88	214.16	218.35	218.28	216.24	219.61	215.19	215.21	218.98	220.91	216.84	216.57	215.22	218.57	220.31	218.22	217.07	215.65
210.74	207.61	201.46	208.41	207.32	210.22	210.14	207.54	204.97	205.98	207.28	208.92	208.15	206.89	206.17	204.67	208.56	207.65	205.03	208.82	202.92	205.66	206.09	202.54	208.61	206.11	203.21	206.93	207.47	206.41	206.46	206.68	206.38	207.04	205.51	205.44	206.48	204.3	203.82	205.83	206.34	207.04	207.4	205.78	207.62	206.28	207.54	205.83	208.64	204.45
213.49	213.39	214.71	215.97	213.93	210.02	213.88	214.76	213.62	213.63	209.56	214.25	213.43	212.56	214.65	211.17	216.22	217.31	214.29	210.27	214.2	212.69	214.87	213.93	214.91	212.99	215.25	214.45	216	210.04	212.3	210.65	212.5	214.58	212.79	212.37	213.96	217.6	217.64	214	214.37	213.85	213.94	212.47	213.68	209.09	216.36	215.36	215.96	215.27
216.42	218.23	216.14	216.47	215.27	218.07	220.12	218.33	219.11	216.2	215.96	217.71	218.38	218.7	219.61	218.44	216.65	217.89	215.15	219.17	217.99	215.55	219.49	217.18	213.67	219.04	215.83	219.97	216.59	217.47	217.1	217.1	218.2	218.06	217.93	220.4	222.09	219.43	217.42	219.15	216.93	219.53	221.1	216.1	217.05	221.94	215.87	220.09	219.76	219.47
203.38	205.35	203.71	203.43	203.5	201.75	205.44	205.08	203.27	203.87	204.91	201.3	206.48	203.3	205.21	206.2	203.51	200.65	204.35	200.4	204.1	202.7	201.66	206.08	203.65	204.62	199.86	203.1	206.28	205.49	203.56	202.82	201.88	203.71	205.06	202.06	207.7	202.51	199.57	203.86	206.18	201.96	200.1	204.71	202.03	204.68	203.71	203.44	206.7	203.66
201.5	200.62	201.09	198.89	202.34	200.03	203.15	199.46	201.17	198.57	200.18	198.28	200.69	200.18	203.99	200.96	199.84	199.23	198.03	199.82	201.01	199.73	197.73	198.22	200.37	204.36	202.7	197.71	200.33	202.21	200.18	198.5	200.58	200.62	201.06	200.52	201.17	201.67	199.12	201.78	201.17	201.33	202.59	203.15	201.16	199.66	199.12	203.63	197.39	199.93
204.64	204.82	205.72	205.59	204.4	206.39	208.84	201.58	203	207.97	202.73	207.89	207.63	204.61	204.7	204.91	205.64	204.57	207.14	207.12	203.23	203.97	202.72	203.72	204.12	202.69	203.18	206.08	208.43	202.41	206.3	205.01	202.92	202.67	207.04	205.08	204.64	202.5	204.62	207.36	201.11	204.54	204.74	202.68	204.29	204.72	202.59	204.4	202.59	204.79
203.01	202.55	203.12	208.79	202.54	204.3	206.73	203.49	205.14	205.63	204.78	207.08	206.21	206.58	203.89	204.97	208.67	201.42	204.49	207.8	205.75	206.07	206.43	200.96	208.81	208.9	204.34	206.15	204.25	205.78	203.44	204.86	206.13	203.85	203.08	205.47	204.26	205.93	204.59	205.29	204.08	204.88	205.68	207.47	202.51	207.39	200.97	204.17	203.93	204.17
212.44	210.44	211.71	211.15	211.51	211.56	210.26	209.01	210.37	214.59	212.32	209.86	213.01	212.85	212.66	212.44	211.97	211.43	211.14	210.65	213.11	214.06	213.09	213.74	210.08	211.02	212.92	209.05	210.54	213.84	213.3	211.4	209.41	212.32	211.2	213.85	212.02	212.24	211.45	213.86	210.82	211.72	210.35	210.03	210.56	212.65	209.26	212.83	210.41	212.42
190.33	193.4	190.71	193.55	194.04	198.58	196.08	196.24	194.13	193.2	194.38	192.79	197.62	194.75	197.51	191.3	193.64	192.78	195.26	193.49	193.54	195.57	195.08	192.74	196.95	193.73	194.92	194.96	194.54	196.99	194.19	191.53	196.79	195.22	195.11	195.86	193.66	194.03	195.32	192.84	196.05	195.46	196.4	194.74	194	194.02	193.99	193.83	192.22	195.19
200.85	201.89	202.87	204.1	205.91	201.69	205.48	203.18	203.74	202.73	202.69	205.16	203.24	206.15	204.51	201.63	202.51	200.93	204.99	202	203.37	200.93	205.05	205.19	203.23	201.38	204.17	203.08	205.1	205.87	204.38	203.42	202.27	208.3	203.77	204.06	203.1	201.7	203.34	204.02	204.39	203.61	205.45	202.1	201.4	200.59	205	204.88	203.13	204.26
204.01	203.86	202.06	206.15	207.51	203.65	200.82	206.14	206.2	201.55	203.6	202.88	204.47	204.16	204.52	203.72	203.58	203.34	202.34	204.56	206.85	202.45	206.59	202.1	206.4	203.65	202.71	203.19	203.3	203.47	202.72	203.09	203.71	200.42	204.12	206.85	203.99	204.1	204.1	202.58	199.62	207.69	204.81	204.66	205.3	206.74	200.21	206.08	206.18	202.99
204.43	203.21	205.19	203.49	202.36	202.63	207.76	202.46	202.16	202.59	199.27	201.39	201.24	204.56	206.55	203.03	201.79	207.62	205.73	204.35	203.01	203.29	206.85	201.91	205.47	204.53	201.31	200.54	199.54	200.46	203.81	201.01	204.24	202.79	205.19	201.21	201.33	202.35	202.57	205.27	204.85	201.72	199.78	203.6	204.09	201.32	202.14	203.88	203.2	201.66
217.16	217.71	215.11	213.94	217.82	220.61	216.22	214.6	220.56	219.91	217.65	220.51	220.03	217.23	217.11	218.1	218.06	217.87	217.41	218.11	220.63	217.08	217.42	219.16	217.27	216.12	215.89	218.09	221.01	218.94	220.27	220.42	216.78	220.02	220.08	218.24	217.67	218.35	216.13	217.7	219.49	216.2	216.48	219.71	222.06	213	217.65	218.34	219.53	215
205.78	205.37	204.95	204.57	203.99	203.06	202.33	205.63	206.59	205.84	204.59	208.14	203.86	206.84	203.16	207.08	204.99	204.71	204.16	202.18	206.31	205.6	204.59	203.95	206	206.94	207.66	204.01	204.94	203.33	206.48	206.3	204.83	204.09	203.11	206.78	204.93	206.36	204.49	205.12	206.37	205.68	207.21	206.67	202.71	203.82	207.75	206.3	203.72	203.25
197.87	197.39	196.55	198.76	197.4	198.73	200.44	198.77	198.11	197.12	198.78	196.38	196.67	196.82	199.16	198.46	196.95	197.29	197.31	198.02	197.91	197.28	197.61	197.7	197.67	196.83	200.39	198.06	195.41	197.92	199.66	196.63	198.41	197.34	196.53	199.05	194.38	197.66	196.54	199.05	197.67	197.9	199.38	198.88	200.7	195.62	197.48	198.91	198.18	197.66
209.73	208.79	207.28	208.45	209.04	210.23	206.05	208.57	210.17	208.43	211.6	211.73	210.09	207.05	209.97	211.69	208.53	213.03	209.23	208.97	208.46	208.09	205.32	212.53	209.96	211.33	208.88	210.31	206.83	208.41	209.22	209.05	209.77	211.08	212.6	208.4	209.61	205.7	208.27	208.23	211.32	208.23	211.84	208	209.05	208.96	212.14	209.18	207.78	209.1
212.95	218.78	215.58	218.31	216.3	218.29	217.82	220.05	215.48	218.44	219.53	216.97	218.07	217.46	218.16	218.58	215.38	215.7	218.21	215.19	219.33	216.21	220.18	217.07	216.18	216.9	215.55	217.08	215.98	216.44	218.24	219.47	217.37	216.65	218.71	214.81	221.4	219.87	216.93	216.22	220.05	215.66	217.75	215.68	216.04	217.22	215.27	218.55	220.35	217.74
209.96	209.32	207.89	208.59	207.35	208.75	209.3	207.28	210.51	208.4	208.2	210.06	206.19	208.68	211.42	210.34	208.14	209.57	208.45	208.16	208.01	209.44	208.82	206.45	208.29	207.41	208.21	209.28	208.65	209.21	207.21	207.63	209.08	207.65	208.23	207.22	205.98	208.02	209.42	209.18	206.54	209.66	209.4	207.95	206.41	208.73	210.45	209.47	212.04	210.06
209.54	210.37	207.19	210.34	207	210.05	207.78	208.76	208.54	210	207.69	210.47	210	208.64	205.97	209.5	210.67	207.81	212.18	213.1	207.08	209.78	213.08	208.03	209.52	209.96	211.87	209.61	208.7	210.33	207.12	211.32	206.46	206.74	210.21	210.9	208.39	213.55	210.2	209.15	206.69	208.92	209.22	209.74	207.56	213.53	207.89	214.87	210.4	209.74
208.33	209.93	206.02	206.55	208.87	208.66	207.27	209.05	208.09	214.29	206.49	205.5	211.64	208.79	210.52	210.05	207.93	208.87	209.87	206.87	207.21	208.42	206.62	206.8	207.45	208.1	208.41	210.93	207.55	208.1	211.2	210.27	207.68	207.88	209.75	209.87	207.03	208.87	210.46	209.57	210.05	206.08	211.23	204.65	207.7	209.67	206.7	206.68	205.03	209.71
205.09	205.02	206.19	205.96	207.92	204.37	203.8	204.28	203.45	204.47	204.41	203.78	201.85	204.85	203.34	206.17	205.05	203.01	203.84	205.31	204.5	203.35	206.49	202.4	202.74	203.4	200.56	207.82	202.71	200.77	202.58	202.34	205.52	204.29	203.45	204.65	205.15	203.37	203.68	206.67	202.69	203.22	204.16	203.37	201.72	202.18	203.83	205.5	203.28	202.84
203.05	204.43	203.53	203.26	205.44	204.96	204	204.72	206.7	205.51	204.52	205.31	205.5	203.06	204.94	200.45	204.95	201.23	202.21	203.27	204.56	206.39	204.9	206.13	202.62	203.48	202.86	207.1	202.94	205.03	202.9	203.88	205.42	202.34	201.25	202.57	205.44	203.16	204.8	203.66	203.69	205.16	201.63	204.82	201.57	207.1	204	205.2	201.8	201.99
208.7	207.24	205.55	208.99	205.46	209.96	206.43	204.28	205.69	205.79	206.66	207.47	210.83	211.7	208.55	206.94	202.25	208.02	207.8	208.35	201.4	207.82	208.51	207.96	210.74	209.12	210.06	208.09	208.52	206.26	207.67	207.88	206.01	208.67	207.49	208.51	207.5	207.88	212.41	209.91	206	206.53	209.44	209.52	207.83	205.47	205.78	208.81	207.07	208.06
201.42	197.68	201.61	201.31	202.3	205.72	200.92	205.17	202.96	202.66	201.43	198.45	204.08	203.85	202.34	202.22	198.36	200.57	201.61	202.79	199.32	202.93	201.82	199.78	199.83	202.28	202.12	201.7	201.05	199.4	201.52	199.03	203.74	204.17	200.42	202.74	200.87	200.73	200.76	201.95	203.79	203.26	202.19	206.27	200.46	197.09	201.46	200.66	197.3	204.12
208.65	207.11	207.36	207.63	205.83	208.32	208.83	206.1	208.13	207.54	206.18	206.63	208.74	211.11	207.95	207.84	207.2	209.06	205.32	209.44	208.18	207	209.46	208.65	208.52	208.8	206.57	208.23	209.11	209.61	206.26	205.36	208.13	207.6	207.34	208.78	210.02	204.61	208.57	207.6	206.5	207.69	207.96	208.54	208.82	208.47	210.31	208.16	209.17	208.65
207.13	205.01	207.73	207.73	206.28	208.09	206.29	207.91	207.55	208.71	205.24	209.77	207.07	206.64	207.87	208.04	205.42	208.98	209.14	211.05	207.76	205.07	209.68	207.27	210.98	207.05	206.74	205.7	210.84	209.72	206.63	211.59	205.44	208.96	210.56	210.32	208.03	208.19	211.4	203.39	206.44	204.73	208.78	206.78	203.58	207.18	205.16	208.62	208.52	208.88
210.35	211.39	211.28	211.41	211.65	213.12	214.36	213.08	209.97	209.67	209.09	211.37	208.92	212.05	212.2	209.15	209.89	212.74	210.8	210.6	209.51	213.39	215.27	210.88	217.41	211.05	210.56	211.99	211.38	210.06	213.55	212.92	208.94	210.89	211.1	211.69	209.36	208.48	210.58	212.67	210.3	209.18	211.07	210.56	213.4	210.35	213.93	212.12	208.32	209.1
203.49	202.09	207.14	207.27	205.46	204.32	203.83	206.61	206.55	201.68	206.84	204.93	207.62	204.18	205.72	203.12	207.8	205.66	206.14	206.7	204.24	205.6	202.26	204.18	204.22	204.7	205.76	204	205.63	207.69	208.4	204.33	207.45	203.92	202.67	206.3	204.36	206.14	205.86	204.28	205.14	207.52	204.28	204.49	207.06	206.12	204.55	203.17	203.23	207.82
206.23	205.13	202.79	207.31	203.29	205.8	208.31	206.49	208.6	205.46	206.21	202.24	206.68	208.35	205.77	209.68	207.51	207.61	205.03	208.13	204.71	206.25	206.45	206.71	206.05	210.42	208.39	209.38	207.44	205.12	204.2	208.9	203.65	204.35	209.11	207.63	200.57	207.27	207.04	205.98	202.27	206.08	206.59	205.16	204.94	208.93	208.53	205.55	206.18	207.01
196.17	196.06	194.06	196.58	197.94	195.98	192.81	197.41	191.34	193.48	195.51	193.49	194.42	194.54	196.57	194.36	195.87	198.24	192.97	194.36	192.97	192.55	195.8	194.64	195.3	192.4	192.5	195.28	195.2	195.84	195.24	196.47	196.69	195.28	197.89	195.25	196.93	190.55	197.84	192.61	193.64	199.29	194.68	198.58	194.8	196.26	197.7	197.01	195.08	194.91
218.27	214.69	217.31	219.38	218.8	218.04	216.68	216.65	219.57	215.41	218.91	217.52	219.04	215.84	218.11	217.89	216.71	223.47	218.46	215.48	216.82	216.76	217.46	216.65	216.66	216.34	220.34	214.72	217.41	218.46	218.14	215.57	216.45	216.43	217.24	220.93	214.99	219.22	217.57	217.92	217.11	216.64	216.51	219.73	216.62	220.12	215.62	217.07	216.88	220.99
211.38	212.66	210.38	211.15	215.27	211.56	212.54	210.13	208.87	211.36	210.15	210.29	212.16	208.55	215.67	210.97	209.73	208.04	212.22	210.77	210.03	212.16	213.8	213.01	213.98	211.64	210.21	210.9	209.3	212.08	211.23	208.33	211.03	210.82	213.95	214.68	210.58	211.64	214.97	211.01	210.44	211.36	214.35	212.92	212.26	213.06	215.82	209	211.35	210.14
216.79	217.76	221.89	217.45	218.12	215.2	219.03	215.25	216.73	218.41	215.35	217.01	219.1	217.8	219.69	215.56	215.61	216.69	214.62	218.01	218.32	215.87	215.03	219.46	215.65	218.36	220.06	220.07	221.14	217.68	218.68	219.81	214.17	219.72	217.7	218.55	218.84	217.69	218.01	216.38	218.12	216.47	222.65	216.1	215.21	216.24	215.57	219.67	218.34	213.04
206.74	206.9	203.29	207.12	207.21	208.37	208.27	202.43	206.67	209.6	208.92	206.04	203.04	205.83	204.88	208.83	204.53	204.97	207.08	205.41	209.47	206.96	206.68	206.73	204.59	208.7	208.12	209	205.47	208.91	206.97	208.02	209.9	210.07	203.19	203.47	205.01	205.68	205.88	205.88	205.6	204.44	207.78	206.93	204.95	209.82	207.27	205.99	208.6	208.07
200.05	200.4	204.78	199.05	200.09	198.95	198.67	200.37	202.34	197.55	201.17	200.16	202.56	202.11	198.65	198.66	201.33	201.45	201.04	200.9	201.03	202.57	198.06	201.08	198.53	202.08	200.9	198.05	202.09	202.25	200.37	201.79	200.36	199.05	201.64	197.42	198.09	202.6	197.74	199.41	201.17	199.44	200.08	200.3	199.07	198.44	199.19	199.34	200.27	202.26
207.32	208.29	209.47	210.35	210.41	209.57	210.62	207.07	209.34	210.25	210	210.98	212.29	208.81	210.27	209.45	207.29	206.72	207.93	206.81	208.12	209.47	207.43	210.36	210.64	206.05	208.38	210.44	207	208.36	207.68	210.18	212.52	207.59	210.5	207.4	210.22	210.77	208.57	207.99	208.24	207.37	208.15	209.27	208.75	207.36	204.55	206.83	210.07	209.52
212.76	209.54	211.67	210.71	210.43	209.57	208.93	213.81	208.03	210.28	209.63	213.71	210.54	209.87	212.74	212.74	214.02	211.29	209.29	210.56	214.11	211.83	211.46	211.99	207.07	211.71	212.96	210.66	210.75	213.32	212.41	208.04	208.52	211.48	210.95	205.82	215.02	214.28	210.92	212.28	209.89	213.87	209	210.26	212.15	212.12	211.82	209.02	209.31	210.05
201.17	205.74	202.98	200.12	199.99	205.01	203.34	202.65	202	202.37	203.98	203.47	202.08	198.37	205.26	202.73	203.94	205.31	203.05	204.37	201.91	204.67	200.1	202.62	198.1	204.79	201.41	202.64	199.21	205.05	205	204.31	202.56	205.3	203.89	202.71	203.75	202.25	203.31	204.36	205.17	201.11	202.6	200.8	202.07	202.88	203.4	204.28	202.22	203.95
203.35	202.19	203	201.03	203.02	200.9	201.05	200.81	203.89	204.32	202.83	203.52	206.48	202.25	203.15	205.94	201.73	202.13	200.25	204.49	203.76	204.1	203.09	201.33	203.11	199.98	202.17	202.91	203.1	203.82	205.12	205.86	199.86	201.57	202.96	201.58	202	202.96	199.39	204.6	201.39	201.04	201.46	200.26	202.83	204.41	202.28	201.9	201.73	203.96
203.26	198.93	203.66	204.88	205.94	201.98	201.5	205.88	205.17	204.09	206.07	206.93	204.45	205.47	203.86	204.55	205.81	203.53	204.63	205.77	204.41	204.07	204.78	204.62	202.33	205.03	206.54	203.11	203.53	203.41	206.83	201.14	206.24	202.07	204.1	204.52	206.08	202.87	209.49	207.77	202.6	201.82	204.65	204.56	201.87	206.16	204.63	203.79	201.8	204.77
219.22	214.22	218.84	216.93	218.04	215.45	210.81	213.33	215.68	218.51	221.97	218.36	219.68	216.4	219.38	217.49	216.77	215.13	218.4	219.68	220.08	213.16	217.9	214.92	217.79	217.06	218.73	218.7	217.5	218.41	215.68	219.52	219.14	216.82	216.86	217.28	216.76	216.62	217.54	217.93	215.59	218.8	216.4	215.82	218.86	216.42	213.97	220.61	220.23	213.53
201.04	202.33	199.55	202.43	203.25	199.33	197.6	199.98	199.85	200.16	201.46	199.53	199.39	202.09	200.7	199.06	202.07	200.29	199	199.74	201.15	198.76	200.68	200.21	200.35	201.39	204.63	201.43	201.05	203.02	200.11	200.47	200.53	199.95	202.52	199.47	201.45	202.01	198.34	203.49	201.52	200	198.19	200.44	199.89	203.4	195.83	202.09	198.96	199.55
208.51	212.32	211.28	207.74	211.8	211.27	208.12	208.98	208.19	209.44	211.01	207.41	209.58	210.48	209.77	210.94	209.27	209.07	209.84	210.98	207.48	205.18	207.16	208.49	209.59	208.8	210.23	208.63	206.17	207.31	205.95	210.79	206.27	209.84	206.47	208	205.25	211.78	212.47	207.72	209.72	207.02	207.08	206.01	206.86	209.47	208	210.17	208.09	210.3
202.29	200.16	201.75	206.89	205.78	199.83	205.77	201.5	206.28	201.11	204	203.88	201.57	202.71	207.33	204.91	205.71	201.95	204.43	203.76	202.16	201.8	203.54	200.6	200.19	202.92	204.1	200.7	203.27	202.33	205.11	203.75	203.47	203.68	202	205.37	205.6	203.07	204.87	202.55	202.67	200.31	202.12	204.32	201.53	204.05	205.13	204.82	202.03	203.45
211.74	208.15	208	209.18	205.89	208.9	210.47	209.26	207.8	210.31	207.97	210.89	209.58	207.65	209.78	208.15	209.43	209.83	206.67	209.48	207.68	204.56	206.69	206.92	210.56	210.71	206.46	204.04	209.59	209.45	208.73	208.84	208.72	208.61	208.34	207.51	206.45	210.68	207.48	209.64	209.84	208.1	209.04	213.16	209.44	210.65	209.85	207.13	210.04	207.61
211.11	212.89	212.02	210.26	212.16	212.64	210.3	212.03	214.58	213.86	213.02	211.12	210.04	210.33	209.88	209.5	213.53	215.08	211.85	213.64	211.54	212.33	213.97	213.35	212.77	213.74	211.95	212.47	209.07	209.94	214.02	212.26	211.85	216.62	214.13	215.4	216.29	212.49	210.18	210.87	213.68	212.17	210.56	209.06	209.37	211.23	209.1	211.37	212.27	212.01
209.25	207	210.36	208.39	211.36	209.39	212.71	204.86	208.82	206.97	206.9	207.42	207.57	208.67	209.22	209.23	208.47	210.35	211.29	207.64	211.59	211.17	207.35	208.69	212.94	210.56	212.67	211.43	212.49	209.22	205.84	211.27	207.79	211.7	209.37	208.5	207.81	210.77	209.83	208.19	209.48	206.91	212.2	209.89	208.83	207.17	209.05	212.78	207.55	212.05
209.56	211.44	211.47	212.81	212.05	211.59	210.8	213.4	209.83	209.33	214.12	211.5	211.77	214.18	212.77	210.04	211.65	210.41	210.33	206.14	211.81	213.73	210.55	212.47	213.64	212.33	210.74	212.84	210.38	212.93	210.66	215.85	211.35	210.87	212.06	213.98	209.88	213.69	210.04	211.56	212.24	213.81	213.92	210.99	213.29	211.73	213.77	212.28	208.69	212.47
199.81	201.63	198.65	199.41	198.79	204.57	199.93	199.42	198.42	196.84	199.61	199.54	198.16	196.31	199.2	198.19	201.08	199.9	196.04	195.13	199.26	198.37	201.38	194.71	196.44	199.21	197.81	198.62	197.49	197.77	198.71	197.07	198.61	196.32	197.97	195.46	198.57	198.41	199.93	199.44	198.67	196.11	195.42	197.4	196.49	198.35	195.65	199.19	201.54	198.68
200.38	202.08	203.55	203.06	206.12	203.88	202.81	203.29	202.49	203.7	204.93	206.93	202.82	203.34	202.44	206.69	203.06	201.6	202.66	200.07	203.75	202.64	203.14	202.93	205.18	204.02	204.76	203.65	205.99	204.84	205.32	204.08	205.31	205.61	203.52	202.2	205.61	204.49	205.25	201.74	200.14	206.44	203.4	208.04	203.09	203.32	204.9	208.02	204.53	202.33
201.86	202.37	204.53	205.02	203.08	201.23	201.44	204.94	201.02	202.89	201.23	203.57	203.32	203.08	204.66	204.36	206.33	200.92	201.05	203.25	203.74	201.41	207.38	203.44	200.26	204.67	202.33	201.5	200.61	203.16	203.49	203.59	203.67	201.6	200.92	201.93	204.4	202.27	202.17	202.4	205.37	203.01	204.74	203.06	203.92	203.87	205.2	203.77	204.03	204.03
208.55	209.64	204.68	205.59	208.44	210.01	208.86	205.1	204.07	209.63	208.47	209.4	210	210.08	207.34	209.73	209.23	208.6	204.41	207.74	208.27	210.61	207.49	209.01	212.08	207.4	206.57	206.6	209.22	208.73	209.17	208.89	209.92	211.52	209.04	207.59	212.08	206.54	208.38	209.53	208.14	206.03	209.27	209.54	208.83	208.42	209.51	205.92	206.98	210
210.19	209.42	206.86	209.44	207.73	206.9	208.46	207.34	208.62	208.37	206.84	210.73	207.87	207.68	205.5	210.06	205.81	208.17	209.26	208.51	206.4	209.99	210.49	208.82	211.36	209.18	205.94	209.26	205.96	209.49	207.88	209.46	207.05	208.59	210.03	208.38	209.02	208.42	208.37	209.55	206.57	207.37	210.71	206.34	210.1	210.85	213.18	210.25	208.61	208.63
204.61	204.5	203.05	205.44	203.16	203.56	204.86	202.15	204.19	202.92	203.29	204.47	203.05	202.84	206.49	205.21	201.23	204.37	204.73	205.38	205.22	204.31	203.14	202.92	202.47	200.65	203.28	206.18	203.65	203.53	206.58	202.94	201.93	206.97	202.54	208.16	206.11	203.16	204.2	204.57	203.49	203.18	205.99	203.49	203.57	203.59	202.24	205.52	205.78	201.65
209.79	208.59	209.64	209.02	206.68	212.57	209.19	208	211.94	208.91	208.81	207.46	209.12	207.34	206.73	208.31	208.99	207.81	211.79	208.49	205.51	209.69	213.3	206.46	208.96	207.74	208.35	204.18	210.72	211.11	211.35	209.38	209.44	211.74	205.6	210.46	209.96	206.34	209.05	210.9	208.24	209.36	210.38	207.75	209.89	210.31	208.32	207.15	211.69	207.8
208.31	206.5	207.92	205.1	203.94	208.84	211.58	205.11	206.26	205.58	203.71	208.03	208.59	211.15	208.11	209.65	206.19	207.05	207.99	207.85	204.6	205.88	201.35	204.89	207.51	202.91	206.77	206.96	205.94	202.89	206.34	205.04	203.18	206.1	208.13	203.77	206.06	205.99	203.11	207.31	208.36	207.26	206.26	204.5	206	206.53	207.66	203.66	207.4	204.44
207.79	207.86	206.79	212.36	208.97	206.79	208.68	208.4	208.67	203.8	207.23	211.12	208.47	205.56	206.59	206.7	207.36	206.98	207.29	206.13	210.68	208.43	211.72	207.24	207.5	209.35	207.04	207.69	208.47	208.87	206.86	208.14	208.09	209.37	209.81	210.18	206.76	208.68	210.34	207.01	210.14	209.14	204.88	209.73	206.34	208.26	208.64	207.82	209.21	209.44
199.11	200.3	196.75	198.57	200.04	196.45	197.15	197.21	200.18	200.29	198.11	200.19	197.42	200.98	200.57	197.43	197.57	200.04	199.05	199.01	199.66	197.55	197.78	202.58	196.89	196.45	196.92	199.96	196.97	201.54	201.78	198.93	199.06	198.25	198.47	200.92	195.72	199.39	194.02	197.31	197.97	196.8	197.81	194.89	200.74	196.9	199.49	196.04	200.46	195.65
200.52	202.22	203.31	203.57	203.62	202.88	196.63	202.52	200.35	202.92	204.86	204.21	202.79	204.12	201.38	201.6	202.27	203.47	200.46	202.8	205.35	204.47	202.63	204.97	202.58	206.21	205.54	200.09	203.01	204.71	200.01	201.95	202.53	201.94	202.95	203.09	202.86	202.5	202.65	201.63	202.62	202.93	203.2	202.74	201.23	201.85	201.12	200.2	202.17	203.81
210.84	212.48	213.05	214	215.19	213.19	212.89	210.81	214.05	212.85	210.81	210.42	211.89	209.55	209.6	212.67	211.09	212.37	211.77	211.19	213.21	210.34	213.91	214.8	212.86	211.4	211.79	214.31	211.11	214.2	213	213.42	212.16	212.15	213.22	214.49	213.84	211.2	215.88	212.38	211.94	213.33	210.3	211.25	213.61	213.17	213.82	213.45	213.68	212.26
213.9	219.33	215.3	221.02	217	218.68	218.5	214.45	216.84	216.61	215.5	216.86	214.63	217.6	215.36	217.31	218.68	218.61	215.22	217	220.34	215.77	216.08	217.7	216.51	215.3	218.08	217.42	215.95	221.25	218.99	218	217.91	217.69	216.49	217.55	214.73	216.67	217.12	217.58	214.65	218.2	217.27	217.84	217.95	217.58	215.17	217.19	218.69	215.91
197	195.89	194.46	194.98	196.67	195.3	194.42	195.19	192.49	197.86	197.02	193.11	194.85	196.47	195.39	195.1	196.07	198.14	190.68	194.46	194.93	196.55	196.47	193.9	196.16	193	194.62	195.94	194.3	193.89	193.76	191.16	197.49	193.53	198.79	196.28	192.57	193.14	196.12	194.84	192.77	195.36	194.32	191.65	195.54	198.05	196.58	194.78	194.28	197.28
208.35	212.01	205.72	209	206.8	207.09	206.02	204.03	209.36	204.57	206.1	209.31	207.51	206.86	204.78	205.34	206.22	206.93	208.9	205.1	209.66	205	210.54	207.15	206.43	206.98	208.18	209.28	208.8	207.85	208.59	209.08	208.75	209.26	205.54	210.1	204.54	208.44	209.46	205.2	208	207.31	205.98	208.92	206.95	206.02	207.73	208.73	208.24	209.62
197.93	197.5	200.6	198.91	200.78	197.93	199.84	200.01	202.18	203.41	199.25	199.89	201.1	201.25	201.31	203.66	201.46	194.95	199.13	201.73	199.98	199.4	201.89	202.23	198.82	199.04	202.75	201.62	198.62	198.82	201.6	200.49	200.04	200.45	200.3	199.4	199.03	202.53	204.12	201.14	201.99	199.11	200.65	195.55	200.95	203.28	205.02	200.81	199.84	196.89
206.29	204.87	205.87	208.95	210.79	205.73	205.48	207.63	212	210.04	208.06	205.98	208.49	209.45	207.77	209.1	209.09	207.07	205.98	207.08	209.2	210.08	203.81	208.93	207.67	205.64	208.95	207.8	206.11	209.98	206.54	210.86	206.52	206.93	207.62	206.05	207.86	210.11	207.95	204.51	208.22	208.7	208.98	206.47	207.8	209.81	209.4	205.35	208.51	205.83
205.14	208.65	207.35	212.16	209.65	206.01	208.27	208.93	210.38	209.05	208.91	207.37	212.28	205.63	210.51	207.53	207.48	206.45	210.93	207.9	206.53	211.49	207.95	208.94	204.26	207.09	208.79	209.77	208.99	205.71	211.06	209.23	210.13	209.03	205.44	206.7	208.57	207.94	208.75	208.57	208.15	207.3	207.19	211.24	209.1	206.73	208.19	207.46	208.53	207.67
206.42	204.49	205.73	204.17	202.61	205.12	204.9	206.98	204.35	205.77	204.27	202.22	206.18	203.21	201.9	203.69	206.45	206.95	203.58	203.09	204.82	201.61	205.8	206.46	204.2	202.9	204.74	203.33	202.03	206.64	206.35	204.32	205.91	204.96	204.72	204.4	203.83	204.46	203.22	206.5	202.75	203.09	205.5	204.82	203.16	201.11	205.02	210.02	205.47	204.76
217.06	217.12	216.6	218.8	216.69	217.61	215.84	219.29	217.09	214.46	217.16	211.98	215.44	216.92	217.41	215.25	220.93	214.92	216.74	216.51	216.52	219.09	217.59	219.73	218.07	216.72	217.16	218.05	218.82	220.63	219.59	218.68	217.38	216.72	218.16	217.73	217.95	217.34	217.54	216.9	216.85	216.04	218.21	216.93	214.17	217.11	215.22	217.84	217.62	217.94
214.74	219.3	219.18	217.4	213.65	218.23	215.26	212.05	217.3	216.48	219	217.78	219.35	217.65	216.63	216.42	217.68	219.94	218.87	216.82	216.91	217.5	216.91	216.73	217.79	219.37	217.82	214.23	214.94	215.46	214.75	218.71	216.66	219.58	217.55	216.63	215.92	215.56	218.96	219.8	216.24	218.14	215.58	216.55	217.07	216.05	217.66	216.64	217.69	216.08
211.65	209.77	206.93	209.77	207.74	209.31	208.68	208.43	207.94	205.92	209.75	212.25	207.72	211.87	212.24	208.83	211.68	209.6	209.84	211.66	211.12	207.73	209.62	207.75	209.87	206.79	210.25	212.28	208.98	208.1	207.22	210.1	209.82	210.47	210.74	208.28	207.39	209.36	209.14	207.98	208.62	209.67	211.1	207.92	208.16	207.53	210.06	207.2	209.42	210.03
208.35	205.68	207.58	208.77	209.91	211.17	208.43	206.01	213.49	207.72	210.77	207.67	208.28	212.1	206.79	207.31	207.96	206.21	209.25	206.08	209.44	210.11	206.91	208.69	212.79	209.68	204.79	208.13	211.73	208.93	205.07	208.31	208.28	208.7	207.61	205.95	205.89	209.78	206.91	209.32	207.96	207.59	207.93	209.32	207.09	207.82	210.21	207.44	208.61	207.77
196.13	197.71	198.47	198.59	199.18	196.6	200.39	199.31	198.47	199.14	201.49	199.15	200.37	199.47	199.03	199.13	201.02	199.64	201.08	197.61	200.31	199.15	199.8	199.07	201.09	197.95	199.83	198.65	199.66	200.41	200.87	197.07	198.32	199.03	196.55	200.62	201.13	202.34	197.24	199.97	193.16	195.77	199.1	200	200.23	200.78	201.88	199.27	198.17	199.56
214.3	210.99	213.3	210.38	212.86	211.2	211.02	212.8	218	212.55	212.24	214.78	212.91	213.88	213.05	211.98	213.49	212.94	211.84	209.43	213.11	214.25	214.15	212.67	211.71	211.05	214.13	211.63	212.97	212.39	211.36	214.39	211.52	212.66	212.13	216.29	214.16	211.62	214.3	215.12	215.52	215.73	216.73	215.91	214.64	212.21	210.08	214.34	212.96	214.86
198.42	197.22	201.72	200.81	201.35	201.69	198.57	198.77	196.64	196.01	202.15	201.88	196.93	197.81	201.95	201.76	197.8	198.54	197.38	197.16	199.5	196.95	197.5	200.97	203.59	199.21	202.09	199.16	198.89	196.94	198.57	199.27	198.19	201.27	202.36	200.8	203.49	198.22	198.87	197.67	197.52	198.66	195.84	202.12	202.91	196.72	199.79	200.34	199.91	201.24
212.09	211.54	210.93	207.84	213.43	211.4	213.3	210.55	211.4	214.85	212.34	210.64	215.16	211.15	211.43	212.81	210.02	211.95	215.41	209.92	212.07	209.89	214.07	209.13	214.11	209.76	210.3	207.9	210.3	210.17	210.25	208.77	209.7	214.89	209.79	214.99	208.54	208.96	209.55	211.84	208.17	213.97	213.05	210.93	207.57	213.31	212.03	213.58	209.87	212.09
200.77	200.52	199.11	194.99	202.38	202.37	201.27	200.75	196.53	198.28	198.33	198.72	201.62	196.88	198.89	198.22	198.78	197.72	198.84	198.01	196.41	199.01	201	197.15	197.96	196.31	203.55	196.6	199.28	196.46	198.21	199.9	200.29	199.29	196.76	202.78	200.04	195.73	198.3	201.03	198.28	194.44	199.5	196.58	200.17	200.27	200.63	201.47	197.74	196.6
205.82	204.2	201.56	204.76	204.26	203.3	202.39	205.04	203.15	206.32	201.72	204.42	200.85	202.39	203.46	205.09	205.43	203.45	205.41	200.3	205.96	201.97	203.41	207.45	204.64	203.81	203.14	203.79	203.61	201.19	207.47	203.8	205.5	200.94	204.93	205.82	202.34	208.18	204.54	199.49	204.15	204.25	203.41	204.73	204.97	199.61	203.96	204.09	205.25	200.36
208.93	205.51	205.71	206.36	208.17	210.92	208.41	206.38	206.43	208.77	209.41	209.03	207.71	210.03	206.87	207.08	206.06	209.23	209.06	204.45	207.64	208.29	209.26	207.62	208.69	207.5	204.34	203.12	206.89	207.61	207.77	206.26	209.71	211.13	210.07	207.29	206.49	207.1	208.31	208.41	204.55	206.03	210.79	206.77	207.91	208.02	207.27	205.07	209.42	210.32
204.4	207.21	203.6	204.7	203.45	204.04	203.77	203.36	202.06	203.85	203.16	203.96	204.5	203.64	207.99	204.44	203.65	203.84	203.65	204.3	203.29	205.83	205.29	205.64	201.12	202.63	203.82	206.22	205.47	206.26	205.68	201.66	205.61	204.77	202.92	203.38	203.54	205.42	205.03	202.94	205.37	203.12	203.74	201.84	200.5	204.27	204.49	203.87	204.08	201.58
208.29	206.74	208.15	207	205.85	207.42	209.43	208.4	204.61	210.87	209.39	208.53	210.67	207.96	209.55	207.97	211.75	210.48	209.54	210.81	208.24	207.94	205.11	207.89	207.36	210.16	207.03	209.5	210.02	207.34	206.36	210.46	205.38	207	212.05	205.72	208.88	210.26	205.47	206.94	207.58	208.68	207.24	209.96	206.26	207.26	210.96	212.13	212.83	208.53
207.92	210.1	211.3	209.92	206.09	206.26	206.47	208.82	213.22	210.23	206.8	211.44	210.12	208.5	209.17	209.25	208.91	209.74	209.88	208.42	210.08	208.97	210.19	208.8	208.51	208.67	208.75	208.1	205.72	205.22	208.91	213.63	208.18	209.02	208.4	208.69	207.95	210.22	209.19	210.73	207.5	205.75	210.86	209.67	208.41	208.01	210.32	209.9	205.32	209.42
207.29	210.56	210.39	208.29	208.81	208.87	210.09	211.55	209.21	207.66	211.92	206.33	205.11	208.67	207.9	208.89	210.11	206.53	206.99	208.03	207.06	209.39	210.76	209.04	207.8	209.32	208.29	207.5	208.26	212.26	208.88	210.23	205.13	207.83	207.72	206.42	209.8	211.03	206.64	205.76	209.13	206.03	210.77	210.75	207.04	212.51	207.71	208.47	210.78	207.75
213.2	211.19	210.39	216.37	215.17	209.02	217.13	213.37	211.11	215.29	213.84	210.13	216.43	210.91	213.58	214.91	212.54	211.05	213.83	212.93	216.6	211.05	215.8	212.5	214.87	212.09	211.86	215.91	213.97	212.86	213.2	216.03	212.31	210.17	212.04	213.32	212.34	211.4	213.45	214.68	213.03	210.29	211.75	214.53	213.68	212.11	212.34	211.92	215.26	212.58
209.9	213.18	213.56	210.14	212.01	210.16	212.85	208.19	212.68	210.81	215.37	212.06	210.72	214.38	212.28	212.12	214.89	214.31	212.39	213.75	213.32	211.41	213.13	213.69	212.48	211.28	214.12	216.45	212.22	210.64	213.93	212.76	211.06	214.13	212.07	214.04	214.89	214.24	209.17	214.77	213.04	209.3	212.53	215.83	214.38	214.23	214.52	212.91	213.83	212.69
199.72	204.9	203.14	201.57	201.91	205.51	200.02	201.75	202.66	202.01	202.76	203.97	203.56	205.13	202.79	202.23	203.11	200.44	203.26	202.51	204.46	199.79	205.32	201.69	204.45	204.63	200.59	200.35	200.65	202.23	201.69	198.04	204.35	202.22	206.29	200.79	199.8	205.01	201.59	205.62	203.22	200.47	204.9	201.9	203.74	203.6	198.32	201.01	202.86	203.29
207.69	205.75	208.05	207.09	205.15	206.79	206.48	204.5	210.87	207.08	205.8	208.55	208.94	205.97	204.56	203.64	210.6	207.73	207.1	208.15	210.97	209.04	205.56	209.21	204.51	210.32	205.48	205.81	208.71	206.06	209.12	205.29	206.57	210.33	210.56	207.86	209.99	205.82	206.65	210.32	207.77	207.65	206.54	207.27	207.31	208.67	206.07	208.6	207.86	207.21
206.42	206.88	206.21	204.34	205.04	204.52	206.57	205.23	206.48	207.78	205.24	204.62	207.46	205.83	204.68	208.62	206.49	202.88	205.05	209.63	204.24	206.61	205.81	208.14	207.71	203.7	204.77	211.94	203.07	206.53	204.18	207.28	207.11	206.8	207.79	201.77	203.86	205.43	204.42	205.43	204.13	205.36	207.59	206.67	207.38	204.98	206.87	208.77	205.88	208.98
208.2	206.69	208.5	211.92	209.21	208.58	208.2	208.64	209.16	204.98	209.31	209.82	209.89	211.05	208.67	210.95	208.46	207.72	207.91	209	208.38	208.95	208.94	208.22	211.28	206.01	210.42	207.26	208.91	207.72	210.17	210.05	206.43	206.86	210.14	206.12	211.84	210.5	210.03	209.53	208.71	205.14	207.28	210.42	207.09	208.48	208.76	207.86	209.1	208.63
218.63	218.4	217.26	218.38	215.18	216.43	216.57	215.67	219.58	219.8	217.05	219.11	216.32	218.6	220.12	215.37	219.44	218.08	216.38	216.14	219.09	221.03	218.43	217.86	217.96	214.68	216.63	217.32	220.47	212.7	214.6	216.09	217.61	216.17	216.21	219.87	218.77	221.89	215.77	219.56	219.51	217.31	221.43	213.94	218.2	219.93	219.29	216.17	217.67	218.43
199.1	204.44	203.79	202.96	203.58	203.07	204.42	199.85	205.2	200.44	205.41	203.23	201.68	201.76	203.83	205.13	203.34	202.98	205.83	201.26	203.63	203.89	204.66	204.13	202.08	203.62	202.39	202.36	202.92	202.97	205.76	204.53	202.63	200.88	202.46	204.77	203.86	202.66	203.89	203.16	203.18	202.98	202.94	202.01	203.85	203.01	202.95	200.78	200.85	202.17
209.89	207.09	208.46	207.12	211.17	209.58	210.84	206.1	211.07	207.38	208.2	208.89	206.73	209.84	210.04	208.6	209	207.56	206.51	207.86	206.02	207.42	208.03	207.92	207.73	209.93	207.46	210.81	207.5	208.61	206.96	209.49	209.2	207.64	208.94	210.52	208	204.51	206.94	207.7	211.25	210.8	210.93	208.76	208.87	206.13	206.81	207.63	205.89	204.12
211.29	209.25	210.08	209.93	210.48	211.76	210.57	205.82	208.12	210.25	209.92	209.61	210.11	209.98	207.36	210.44	208.03	208.95	208.77	208.89	208.98	208.26	210.42	210.32	209.16	210.41	209.79	207.6	206.4	207.85	209.1	208.48	210.38	208.49	210.63	211.35	206.77	206.57	208.86	211.2	209.73	209.41	212.1	210.59	215.5	208.93	209.36	207.74	208.95	208.97
202.72	202.6	206.19	207.38	202.17	203.7	205.57	205.97	204.14	205.28	203.8	203.71	204.67	203.43	206.06	202.05	205.75	201.81	204.05	203.14	205.33	205.13	202.36	205.36	201.62	204.46	204.37	201.33	204.87	203.77	205.57	203.1	206.85	205.56	201.83	204.85	204.96	200.36	201.96	204	202.98	202.97	205.59	208	202.6	205.65	206.76	203.46	201.67	202.4
210.52	209	208.46	214.52	213.59	212.04	212.37	211.9	210.02	211.1	213.37	213.71	213.37	211.62	212.03	210.98	212.48	211.47	213.78	212.59	211.36	214.35	213.64	214.92	213.74	212.55	210.67	210.35	210.52	210.45	210.58	210.19	209.22	214.02	212.92	212.13	210.08	211.88	212.2	213.78	211.53	209.75	215.72	210.85	211.06	212.4	211.19	211.28	211.11	213.71
209.95	207.67	207.13	207.45	207.54	212.03	205.66	207.84	208.24	207.94	208.65	209.77	210.8	208.31	207.09	208.01	208.15	210.99	210.18	208.82	207.3	205.85	209.39	207.32	208.31	210.45	208.16	210.94	208.6	211.81	206.23	208.65	207.56	210.47	208.52	205.39	211.19	209.66	208.04	206.8	209.99	207.83	205.83	208.66	207.35	207.84	206.27	208.87	208.48	207.06
208.09	207.94	208.56	209.69	209.46	208.76	207.51	209.81	208.36	208.29	210.35	207.41	208.24	206.85	207.4	205.64	208.59	209.15	211.27	207.5	207	206.36	208.62	208.24	206.78	206.39	206.95	209.72	207.02	206.15	211.42	208.86	210.21	208.59	207.72	209.32	208.57	206.45	205.55	210.17	213.7	210.78	211.31	207.03	208	207.04	207.76	209.3	208.47	209.65
202.23	200.87	204.79	200.83	205.33	202.25	202.69	203.47	200.71	200.67	205.05	203.29	200.03	202.33	202.55	203.26	201.21	202.65	203.2	201.38	205.28	197.96	202.74	200.88	203.66	203.21	206.68	202.67	202.98	205.92	202.63	202.49	203.74	198.87	202.26	203.84	200.05	201.63	204.57	206.04	201.41	201.71	200.96	206.51	201	203.23	201.82	202.42	200.82	203.74
194.18	194.69	194.58	192.85	195.32	195.63	193.39	198.6	197.28	194.78	196.73	195.83	194.87	194.28	195.43	196.45	193.65	195.15	193.22	196.89	194.53	194.63	199.65	198	195.64	195.07	196.05	192.57	196.94	194.85	192.44	195.19	196.53	196.07	193.08	191.21	193.34	193.31	193.52	197.45	193.3	193.67	195.45	193.4	192.64	192.38	194.38	196.28	191.45	193.19
215.55	217.07	218.58	216.69	217.71	217.96	215.93	219.57	217.76	216.48	215.97	216.59	216.1	217.52	220.99	214.01	220.99	217.11	217.8	217.05	217.33	216.87	214.7	218.67	215.02	214	215.07	215.54	216.98	219.46	218.15	216.81	214.98	219.75	219.49	218.84	219.9	219.18	220.07	216.29	215.96	217.26	217.92	216.05	214.05	217.04	217.39	217.72	216.09	218.15
210.39	210.54	215.1	212.14	210.09	211.3	211.42	211.53	213.08	210.91	210.83	215.05	208.99	210.18	209	210.83	212.24	211.21	212.81	210.24	210.1	213.7	212.65	211.31	209.15	208.69	213.36	211.58	212.2	214.41	208.74	211.22	213.23	210.44	211.57	212.41	213.87	211.92	213.29	211.75	214.08	210.26	210.78	210.72	210.39	212.47	210.67	213.1	211.16	213.63
209.26	207.51	207.39	209.15	208.25	209.34	205.91	209.12	206.19	209.97	206.4	210.05	206.86	207.96	208.72	207.76	207.5	207.17	204.7	208.51	208.29	203.1	208.76	204.62	208.79	210.35	205.07	208.82	208.69	205.91	209.24	205.72	210.97	208.83	209.01	206.87	207.87	206.92	208.83	210.82	208.81	208.81	208.3	208.46	208.85	209.92	209.73	206.59	206.11	207.9
209.98	210.2	209.25	206.4	208.45	208.81	211.52	213.59	208.12	212.12	211.13	211.13	207.57	211.7	211.64	208.26	211.05	209.58	207.31	204.25	210.8	210.37	208.17	211.94	210.67	207.44	210.96	206.69	210.78	210.71	207.51	210.3	211.65	207.48	210.16	209.11	208.61	209.73	209.16	206.32	210.6	208.68	209.57	206.98	206.38	209.1	208.02	209.08	208.27	213.71
203.91	209.44	206.87	203.1	208.79	203.96	205.35	203.46	207.03	210.23	203.92	204.95	204.93	204.81	208.35	207.14	202.45	203.47	205.73	204.18	208.14	208.17	203.63	202.99	204.62	203.9	205.65	206.1	205.87	206.58	207.4	204.36	206.7	205.51	207.65	205.79	204.92	207.81	202.28	206.83	206.32	206.5	208.32	209.41	206.95	207.63	207.4	208.02	210.92	207.63
207.89	205.85	205.15	204.88	208.77	205.95	206.68	206.95	207.48	206.51	212.59	209.98	204.68	208.65	208.31	205.69	209.53	207.49	208.86	208.45	205.32	204.03	208.7	205.55	209.57	206.72	205.46	207.82	206.4	204.43	209.83	208.75	206.87	208.81	207.12	209.66	206.17	206.58	205.37	206.22	205.38	206.84	212.55	209.66	206.46	206.35	208.99	204.71	207.22	210.99
205.06	204.71	205.75	209.41	211.39	208.64	206.02	209.2	209.33	206.46	205.86	211.25	211.19	211.15	206.11	205.48	207.2	208.17	208.49	208.4	209.91	207.93	205.9	207.37	206.67	208.98	207.23	208.77	208.76	205.14	205.72	208.2	207.12	206.31	208.88	204.77	208.64	210.19	208.56	209.58	207.14	209.84	209.46	205.99	209.58	208.19	206.23	205.73	208.79	208.29
207.72	207.56	208.83	205.95	210.25	208.76	205.35	203	205.52	209.82	206.18	208.21	209.83	204.13	208.05	205.48	205.88	206.28	204.51	207.47	208.14	207.32	209.21	207.21	206.63	205.6	209.65	209.23	206.9	207.14	207.44	208.9	206.64	208.08	209.13	208.45	206.56	208.99	207.49	206.97	210.86	208.89	206.79	203	205.92	208.39	210.38	206.76	206.03	207.92
206.92	207	207.81	207.81	205.34	205.6	205.66	206.28	207.82	205.34	205.36	205.1	206.93	201.17	207.07	208.29	203.8	204.45	206.4	204.64	206.64	206.98	204.24	207.92	206.53	207.76	207.85	203.74	210.24	207.43	210.01	208.55	205.72	208.47	205.76	207.28	205.78	205.31	209.36	205.09	205.38	204.36	206.23	206.8	208.81	205.58	209.35	203.59	208.85	204.39
203.63	202.94	207.15	203.95	204.79	208.28	202.45	205.99	206.41	208.31	204.47	203.99	204.69	207.78	205.82	200.91	205.74	202.28	210.31	205	202.67	206.19	203.29	206.95	206.79	204.28	204.21	201.48	204.5	205.04	203.23	202.57	203.85	203.32	204.02	204.88	206.39	205.75	204.12	206.16	206.37	204.74	201.37	203.34	202.18	204.05	206.62	203.79	207.02	207.7
210.57	211.54	208.07	204.93	209.78	211.71	208.11	207.13	211.21	209.99	211.37	205.66	206.35	207.16	207.94	205.93	207.56	205.43	209.15	208.03	206.41	208.21	208.01	208.49	206.85	213.83	213.03	205.81	208.59	207.69	208.67	210.43	207.17	209.2	206.3	208.18	211.29	207.42	207.27	206.54	209.75	207.51	209.04	208.78	210.77	207.34	208.81	206.46	207.38	209.58
217.43	218.68	218.77	216.4	217	222.07	219.19	215.12	217.27	212.91	213.26	219.63	216.47	215.94	217.79	221.03	216.08	221.45	217.58	218.84	217.58	218.66	214.22	214.5	218.7	218.49	216.34	218.02	214.05	217.77	216.52	217.67	219.6	218.24	213.6	219.56	220.41	215.47	214.86	220.85	215.73	217.26	218.42	218.38	217.65	214.93	217.54	217.64	214.24	219.79
205.1	199.67	202.34	203.23	204	202.63	205.56	204.46	204.81	201.58	205.14	202.18	201.19	207.43	201.59	202.99	203.82	200.83	202.82	202.16	200.31	202.05	203.08	206.47	203.25	200.92	203.36	200.71	204.77	205.11	199.15	202.27	205.67	202.85	204.91	202.07	200.88	201.01	200.5	204.36	202.01	205.39	204.06	201.9	201.41	199.46	204.21	202.18	203.21	202.17
211.77	212.62	212.79	208.73	209.42	206.13	204.11	207.91	207.49	207.77	208.94	208.66	206.3	208	209.2	208.88	208.89	207.77	207.48	208.43	209.65	208.93	208.47	205.13	210.77	211.34	209.44	210.72	207.43	210.51	209.96	207.36	208.74	209.2	207.3	213	208.32	209.04	207.08	208.41	210.35	207.72	209.01	209.51	207.99	207.25	205.08	210.07	204.34	206.31
207.1	208.51	203.38	207.21	207.85	205.19	208.28	207.64	204.94	208.84	204.57	206.23	209.12	207.98	207.42	206.85	207.55	206.38	205.27	206.79	205.65	204	204.7	207.09	206.96	204.16	206.18	209.26	208.27	207.13	208.46	206.76	204.86	207.67	205.95	203.83	208	204.82	206.74	206.54	207.2	208.75	207.24	205.34	206.26	205.47	208.28	204.85	204.98	207.83
217.35	216.47	218.56	218.63	216.82	215.64	220.56	218.29	215.72	214.3	216.87	218.26	217.75	217.81	215.29	218.2	218.27	220.91	216.4	217.01	220.97	216.55	219.09	217.48	220.97	218.06	214.64	215.46	217.68	217.21	217.92	217.44	216.87	214.89	215.81	218.38	218.05	217.82	217.6	217.32	217.74	215.72	217.87	216.92	213.33	220.64	217.38	214.75	215.55	217.02
212.54	209.06	211.5	218.6	212.99	211.36	210.65	212.42	215.15	210.49	213.68	211.92	216.48	213.37	214.03	212.02	213.82	214.58	211.56	212.94	214.27	215.84	212.51	213.87	211.18	213.84	213.69	214.33	215.97	211.3	212.74	212.59	212.24	213.43	214.38	214.98	215.9	210.77	210.29	209.89	210.42	212.46	212.12	208.79	216.76	212.45	212.23	211.45	214.62	213.15
214.07	214.74	211.23	215.48	215.67	212.13	213.2	215.79	212.98	214.23	213.35	216.28	217.54	209.38	213.57	214.37	212.19	215.27	215.29	215.06	213.25	215.15	212.41	211.53	212.22	211.36	218.24	216.44	215.33	211.03	214.83	215.29	216.51	212.58	214.44	208.09	212.89	213.3	214.38	213.52	214.16	217.15	209.93	216.81	216.42	214.92	215.72	214.22	215.25	216.94
203.02	206.13	201.6	200.54	202.88	203.19	204.35	203.33	203.19	202.32	199.89	200.31	202.09	203.53	203.25	206.39	200.27	203.33	206.39	199.6	204.93	202.28	203.46	199.73	201.73	201.25	205.17	202.73	202.39	203.29	205.51	202.86	202.01	201.25	204.01	200.94	205.65	203.15	205.85	202.62	204.03	201.59	201.73	200.16	203.08	203.29	202.22	202.71	202.82	204.73
201.76	202.37	206.91	202.36	201.66	203.27	204.98	204.88	204.06	208.82	203.83	204.67	204.49	204.9	205.85	202.95	204.4	200.52	202.04	202.23	205.48	201.96	202.61	204.32	204.04	205.25	203.81	203.69	205.44	202.33	203.3	205.42	203.03	206.81	201.92	209.46	204.55	203.18	205.03	205.35	203.92	204.17	202.75	202.38	205.03	206.65	203.49	204.53	205.88	204.61
203.05	205.06	202.22	207.96	204.89	207.43	208.81	204.41	205.53	204.66	206.07	204.4	202.96	202.98	204.27	203.59	206.02	208.66	205.71	203.15	203.02	202.82	204.62	204.74	204.63	207.89	201.15	204.99	206.28	204.48	202.2	205.09	205.14	205.5	204.38	201.35	204.28	204.64	205.98	203.67	204.72	205.89	207.62	204.8	205.29	206.26	202.33	206.82	206.73	204.63
205.28	203.12	205.04	207.24	203.8	206.04	203.93	206.61	203.82	209.2	205.27	205.37	202.56	205.54	206.27	201.97	206.64	207.17	202.07	205.01	204.07	208.32	203.67	205.3	205.95	206.99	201.87	202.62	203.75	205.19	205.76	203.6	206.05	203.63	209.29	205.3	207.23	206.11	206.88	202.57	207.34	203.92	206.33	204.45	207.1	205.78	206.38	202.58	208.53	206.42
205.76	207	205.22	204.79	205.94	208.86	209.69	204.51	205.23	205.68	208.88	207.97	209.07	208.01	207.57	208.01	208.21	202.5	207.64	208.63	207.06	209.91	208.88	207.93	206.06	202.72	206.26	210.31	205.7	208.01	205.57	209.74	205.46	208.81	208.07	209.5	207.51	206.38	209.26	207.51	209.38	207.33	206.35	207.95	204.59	209.53	209.53	207.91	209.5	209.75
194.51	196.2	195.49	193.84	195.07	193.89	195.35	195.11	193.72	194.18	193.35	196.71	194.35	193.11	194.83	197.11	194.95	195.01	194	193.03	196.7	193.05	195.23	193.12	193.85	193.34	196.42	192.89	193.66	194.12	191.09	192.52	194.33	193.71	193.82	194.68	193.19	194.5	192.85	196.5	192.06	193.43	195.57	193.44	192.99	194.21	193.87	193.17	193.11	193.23
211.93	214.11	206.05	210.55	210.06	211.83	210.16	213.64	215.36	210.97	211.16	215.06	210.17	211.49	211.54	213.46	211.59	210.58	212.68	212.15	214.41	211.34	211.28	211.66	213.4	213.13	211.47	212.82	211.69	214.29	211.78	212.11	213.29	212.68	211.55	210.72	212.7	212.72	215.49	212.02	209.53	213.36	212.5	211.92	210.98	213.87	214.38	211.4	212.85	209.65
198.57	201.54	204.39	200.61	203.18	199.87	204.28	201.76	204.02	203.43	202.85	203.25	205.92	204.17	204.84	200.86	200.13	203.78	203.63	203.73	203.27	204.14	204.56	202.67	204.49	206.58	203.39	202.96	203.77	203.44	202.06	201.51	204.49	203.12	201.71	202	201.4	201.25	202.47	203.5	203.72	203.7	201.86	199.66	203.96	202.83	201.76	202.27	204.17	200.53
202.82	203.17	201.61	205.79	201.05	206.25	201.02	204.74	203.35	203.34	206.47	201.78	202.43	200.85	204.09	202.63	199.74	206.21	203.07	205.45	203.75	203.48	203.89	201.57	205.31	200.17	201.73	203.67	203.24	201.16	202.12	202.05	205.3	202.08	202.89	206.29	203.14	202.24	201.99	204.4	203.39	203.74	203.38	203.03	201.39	202.94	200.72	203.64	202.76	206.94
202.54	204.41	199.48	203.92	197.92	201.58	202.54	200.84	204.45	201.76	205.75	201.85	205.26	203.16	200.08	199.24	203	207.23	202	203.86	200.89	204.12	201.32	201.09	201.82	200.92	202.62	202.25	203.78	202.53	203.6	202.22	201.26	203.72	204.02	203.7	203.55	204.73	203.13	202.63	202.87	202.34	204.67	202.22	202.79	201.68	202.94	199.32	202.29	199.75
205.29	202.88	201.82	204.14	202.13	202.3	206.89	201.3	207.42	204.54	203.93	206.04	202.88	203.17	201.82	204.55	203.83	203.86	202.95	203.75	200.96	202.35	206.51	203.69	205.43	206.78	203.43	202.29	204.14	204.78	202.59	207.74	201.99	206.21	203.28	206.4	201.8	208.58	205.85	204.46	203.45	203.7	203.65	203.95	200.47	205.82	201.55	203.11	201.77	202.09
201.14	200.73	201.4	205.73	206.88	205.92	203.8	200.88	202.7	204.68	201.05	203.67	203.6	203.2	204.61	207.11	203.87	206.96	201.85	204.69	205.99	207.07	205.66	201.19	201.31	202.56	202.24	208.04	205.3	204.45	201.54	206.27	202.15	203.05	205.31	200.84	202.79	205.62	202.85	201.02	204.13	201.25	203.39	202.72	201.44	203.37	203.41	198.86	200.34	204.91
212.56	208.02	208.85	204.21	209.38	208.47	209.39	208.41	207.33	209.95	209.43	207.92	208.14	210.23	211.42	206.44	209.8	210.54	210	205.63	209.17	208.99	205.58	206.06	210.53	207.24	206.93	208.09	209.09	206.5	207.55	209.83	204.69	206.75	206.52	207.68	206.91	208.19	207.4	210.16	211.33	208.49	209.63	205.61	208.47	207.87	205.02	209.15	204.99	204.99
210.57	211.06	209.36	209.37	212.15	211.04	209.04	209.41	207.42	207.49	210.39	211.31	208.02	210.77	210.55	207.33	211.9	211.32	211.9	208.2	211.64	210.81	207.3	209.22	211.01	208.87	207.94	206.77	213.16	209.97	208.57	207.28	206.49	210.2	208.91	209.98	207.65	210.66	207.82	209.49	211.25	210.37	211.61	209.77	209.41	207.01	209.06	206.9	209.56	211.1
210.5	206.14	209.52	209.5	207.24	206.96	207.92	207.29	211.2	209.91	210.78	205.72	206.95	209.21	206.46	209.2	209.8	209.76	209.07	208.89	209.48	206.31	209.14	209.96	209.39	206.86	208.43	209.01	210.57	210.53	209.29	208.52	207.46	208.79	209.44	206.57	210.86	207.33	208.32	212.75	207.35	208.15	208.79	205.01	205.2	209.59	211.5	208.11	206.23	208.94
201.21	198.17	198.24	196.64	202.57	200.37	201.98	199.25	199.05	199.25	199.92	204.34	196.97	196.92	201.22	202.99	195.22	198.11	201.76	199.29	198.77	201.39	201.03	201.15	200.48	200.51	197.26	200.9	200.94	203.79	200.84	201.14	201.64	201.28	200.65	199.27	198.52	199.57	199.31	197.66	197.33	199.05	201.58	206	198.87	202.45	200.52	201.8	201.08	200.41
203.74	201.81	203.88	201.88	203.06	206.4	200.32	204.04	204.47	202.71	201.51	202.6	205.18	204.52	206.25	203.06	203.78	204.47	199.52	205.71	202.13	204.21	204.61	205.56	204.76	199.88	201.22	204.23	203.06	200.32	204.37	206.05	202.27	204.92	203.37	201.49	202.57	200.32	202.96	205.26	203.2	202.94	202.97	203.07	206.38	200.17	201.13	200.38	203.85	203.18
207.7	208.63	208.06	207.82	206.69	203.84	206.79	205.25	205.65	205.78	207.85	207.23	210.51	207.6	208.03	210.94	205.34	208.9	209.11	207.88	208.41	206.73	210.26	206.41	211.49	208.86	206.26	207.57	208.1	208.52	208.46	207.49	210.7	208.29	208.82	208.35	206.53	204.08	208.28	205.97	206.33	208.07	211.65	207.23	207.31	207.48	211.47	211.44	207.38	207.63
209.6	205.32	208.37	209.57	206.38	207.93	209.04	208.83	208.03	209.61	212.55	207.92	208.86	210.17	208.24	208.2	207.79	210.45	208.6	208.52	210.36	209.15	208.78	205.11	210.88	210.84	211.25	208.58	211.2	211.17	208.97	212.59	211.16	207.19	207.26	208.65	205.31	209.97	206.27	212.87	209.09	207.07	207.31	208.02	211.68	208.52	209.2	208.41	204.4	207.73
209.88	212.02	213.08	212.81	212.13	213.12	213.28	210.68	210.25	212.01	214.27	210.64	212.72	212.35	211.48	208.48	212.3	216.1	210.85	208.57	211.61	210.37	211.76	211.47	210.74	213.76	213.06	212.14	213.41	212.9	213.61	210.86	213.31	209.36	211.27	209.91	211.99	212.06	208.85	208.77	212.73	212.42	211.25	209.27	213.08	212.12	210.1	208.57	210.2	213.14
200.84	203.61	201.68	202.8	204.36	203.41	202.15	205.59	202.95	202.15	201.18	205.6	201.8	202.36	202.12	201.03	202.43	202.3	207.39	199.89	202.97	197.14	200.58	202.5	203.4	204.46	204.63	200.07	204.29	207.7	201.24	206.77	205.38	204.22	202.96	202.34	202.36	202.07	204.94	205.99	200.45	200.42	200.72	199.24	202.11	202	201.93	202.89	204.01	201.2
211.65	213.49	211.95	209.56	211.25	214.84	213.92	214.48	213.21	213.48	213.42	210.84	210.96	210.52	213.05	213.57	213.86	211.67	214.77	210.67	212.83	213.72	212.41	213.65	215.55	210.71	212.28	211.47	208.11	212.97	213.32	214.26	212.45	214.57	211.24	212.17	212.8	211.21	214.57	213.15	211.03	211.64	214.26	213.76	212.36	212.1	214	211.18	213.3	211.04
208.97	210.79	208.49	208.54	205.52	206.91	212	208.08	206.29	209.99	209.41	209.71	210.11	207.2	209.85	209.87	211.01	205.36	207.28	208.26	209.02	204.71	209.35	207.98	206.23	207.8	207.06	209.88	207.17	206.49	211	205.95	207.53	207.9	208.78	207.65	207.99	207.27	211.99	211.87	206.22	209.65	208.46	211.7	209.93	204.98	208.83	209.19	208.93	211.15
218.67	218.98	218.37	216.24	219.25	219.28	215.61	217.53	216.89	216.59	216.35	219.72	217.32	220.29	220.68	217.73	219.18	218.71	218.18	216.19	216.52	214.88	221.79	215.61	217.44	218.5	216.23	221.86	218.69	222.11	218.7	218.76	214.42	217.06	219.15	216.67	217.01	216.71	217.14	217.36	219.87	219.54	219.44	218.83	217.72	219.51	217.01	216.02	218.7	214.13
206.92	206.68	208.41	208.11	208.55	204.19	205.36	209.36	208.83	210.98	207.76	205.92	207.3	207.9	209.69	205.86	205.59	205.39	209.5	206.96	207.1	205.18	206.33	205.01	207.2	203.78	210.25	209.49	207.41	210.35	204.13	210.23	204.76	205.29	208.2	208.57	209.39	204.44	210.3	208.79	206.15	207.73	209.29	204.86	207.37	209.02	209.42	208.25	207.65	208.05
211.52	210.03	207.65	210.68	212.35	208.86	205.81	205.37	211.07	205.84	209.28	209.79	209.29	207.58	210.61	208.61	207.35	207.77	207.8	210.92	210.5	207.99	209.84	209.52	205.79	211.74	207.16	208.35	209.79	211	210.5	205.98	209.57	211.79	211.11	212.72	210.03	210.23	208.72	207.87	210.34	208.51	208.65	207.53	210.59	213.7	208.99	208.48	207.62	210.39
193.82	195.81	196.21	195.28	194.18	193.04	193.79	197.86	194.14	192.35	195.09	194.51	195.88	194.5	196.72	193.38	194.27	194.61	194.8	192.12	194.08	195.48	192.23	193.06	195.82	194.49	191.91	194.14	193.81	194.98	196.31	191.44	194.36	193.59	194.44	193.86	193.86	196.15	196.23	193.35	195.12	192.83	194.88	195.15	193.78	190.86	194.03	192.53	193.95	193.5
204.9	205.29	210.44	210.91	209.03	206.77	205.13	203.76	206.35	210.59	210.85	209.44	205.4	207.63	208.4	204.85	207.21	207.89	206.83	208.42	207.79	203.4	206.03	207.47	210.17	207.8	208.56	208.04	208.93	208.26	210.09	207.46	209.47	208.32	207.24	207.56	207.97	208.05	207.8	210.31	207.31	210.88	208.22	208.77	206.91	210	207.1	207.93	208.08	206.56
204.94	205.48	202.12	206	204.59	202.17	202.24	204.58	205.33	203.21	203.4	206.5	206.84	205.49	201.83	201.37	205.72	204.75	206.33	205.91	206.7	202.74	202.77	204.61	202.86	203.2	205.12	204.45	205.61	204.51	204	206.79	203.69	207.53	203.77	204.63	205.45	205.78	203.41	201.64	203.02	201.83	201.82	205.23	205.77	203.21	204.79	205.38	202.92	205.89
194.21	195.21	198.43	195.99	193.62	194.11	195.78	195.4	196.39	192.61	193.1	191.37	192.63	196.55	190.52	196.9	198.35	196.1	197.49	196.78	197.79	194.34	193.77	195.61	196.38	199.36	196.56	198.47	192.83	193.07	195.14	193.01	194.93	197.44	197.82	194.26	194.8	197.87	194.23	194.2	194	195.31	195.67	197.09	193.27	196.08	194.91	193.31	195.23	194.7
209.49	207.28	208.34	207.95	209.46	208.5	208	209.17	208.08	213.11	206.46	208.81	210.34	210.09	206.42	212.33	212.88	207.27	209.57	209.58	210.57	209.47	207.3	209.06	210.89	209.99	207.77	209.56	208.58	207.76	207.15	207.15	211.07	212.56	208.11	208.93	207.75	208.09	212.76	210.65	208.74	209.11	212.42	212.85	212.16	208.08	210.76	210.38	210	210.67
197.13	195.28	200.96	199.33	199.39	199.07	198.8	200.19	197.82	199.08	197.84	198.23	200.66	200.65	196.98	197.85	195.58	194.81	199.43	197.2	200.34	198.28	199.19	198.42	200.85	201.41	200.53	198.44	200.86	203.29	198.08	197.9	199.68	197.96	198.64	197.66	197.14	199.46	198.03	196.12	200.52	200.25	200.66	198.32	199.51	198.06	197.25	202.54	198.74	198.47
195.04	197.93	195.38	195.58	195.7	195.81	194.51	195.63	195.01	195.69	193.18	194.55	193.45	197.04	197.82	193.83	195.66	196.78	196.66	192.81	194.72	197.04	196.34	194.47	195.95	196.7	194.31	194.38	195.13	194.38	198.01	196.03	196.49	192.6	195.22	194.89	193.12	193.12	193.92	194.76	195.25	195.52	193.05	194.27	194.52	196.95	196.05	195.57	194.96	196.86
203.99	201.83	201.37	200.89	201.82	203.01	202.6	203.29	198.1	201.62	201.68	201.95	199.46	201.11	201.32	202.52	199.69	200.19	200.92	198.25	199.79	200.39	199.01	199.71	198.49	200.84	199.76	198.06	199.67	200.31	199.83	197.61	202.72	201.62	197.9	201.66	199.98	202.06	201.71	201.47	201.41	201.22	198.64	199.41	201.97	201.65	201.63	198.44	199.67	200.92
205.84	206.6	204.11	210.23	207.64	206.09	207.68	208.39	203.76	206.01	206.78	208.44	209.1	206.68	205.34	204.32	205.77	206.68	206.21	207.49	208.48	208.36	206.91	205.72	207.35	208.06	210.3	205.42	205.28	203.69	205.56	204.01	205.84	205.5	207.96	206.56	204.83	207.67	205.79	206.79	207.72	207.8	208.56	207.14	203.78	203.06	205.98	208.17	204.64	207.48
210.2	209.75	209.43	208.77	207.54	208.37	208.1	210.65	210.01	208.48	207.66	207.09	208.53	210.02	210.95	210.53	210.24	205.91	209.68	211.27	208.9	211.47	208.87	207.18	211.27	207.88	208.69	207.16	208.43	205.77	211.11	207.28	209.55	206.39	208.09	208.38	209.84	207.83	208.23	210.47	207.7	209.58	208.97	205.69	206.79	208.4	209.23	206.46	205.66	209.06
199.15	203.67	201.4	199.92	198.04	198.02	197.05	199.64	198.8	199.2	199.47	198.94	197.54	198.78	204.01	202.87	197.38	197.74	196.51	201.74	203.35	199.27	201.54	197.66	196.21	197.13	198.29	197.13	201.2	199.96	199.53	197.4	201.59	199.46	198.4	200.67	198.42	199.91	201	199.62	197.34	199.15	196.59	198.81	197.64	195.74	198.99	197.19	197.06	196.61
211.05	211.19	208.62	209.7	210.02	208.85	208.92	209.05	210.48	212.64	209.86	211.6	210.98	206.03	212.35	209.05	210.35	209.91	209.06	209.75	206.82	210.28	208.7	212.56	210.72	210.2	209.57	213.1	210.68	209.21	208.55	209.95	210.25	206.76	208.17	210.34	209.23	213.35	207.87	207.89	204.88	207.15	208.63	211.15	211	207.73	210.42	211.16	207.81	210.76
205.11	207.31	208.4	208.23	208.39	206.96	207.64	210.44	206.63	208.24	208.18	206.57	207.92	208.82	206.79	209.14	208.7	205.76	207.72	203.89	204.66	208.64	208.83	209.94	206.86	207.92	210.09	206.12	207.81	206.54	207.27	208.31	209.49	206.28	206.9	208.47	209.06	211.56	206.66	207.77	207.25	206.18	206.2	208.65	206.13	208.38	208.11	208.05	210.66	207.52
212.88	208.34	208.13	203.89	206.58	207.82	210.12	206.19	206.38	207.07	208.18	210.44	208.77	209.46	207.81	203.89	210.26	209.37	209.43	210.21	207.98	209.55	208.17	206.2	207.88	211.56	206.66	207.98	207.96	208.49	208.09	207.72	208.45	209.53	211.07	207.66	205.53	208.41	210.87	211.2	208.72	210.13	210.52	208.51	209.61	209.58	206.74	208.52	206.94	208.28
204.97	202.31	203.03	202.75	206.82	202.85	205.05	202.91	205.11	205.36	205.27	203.11	205.98	203.88	200.37	205.17	203.4	204.57	202.12	205.43	201.1	204.73	203.51	204	203.99	201.23	201.05	204.09	205.6	205.98	204.21	199.02	201.3	205.53	207.78	207.16	204.93	201.27	203.96	203.35	204.77	201.82	204.03	205.93	207.13	203.14	201.09	205.39	205.16	202.75
205.84	205.16	204.63	207.04	201.62	204.32	201.55	203.16	203.81	200.38	201.68	205.13	201.84	202.8	205.99	201.48	201.34	204.42	200.74	200.43	201.86	201.74	198.51	202.32	200.89	202.99	202.79	201.34	204.71	203.94	201.24	205.12	203.53	205.93	202.67	199.95	204.87	202.04	203.13	202.77	204.57	204.93	201.31	201.29	205.62	202.67	204.94	202.09	204.13	204.44
216.32	217.81	217.52	219.09	218.64	219.92	219.63	219.04	217.18	219.77	216.61	218.48	216.76	219.59	215.85	217.79	217.21	220.44	217.52	219.26	218.67	217.44	216.21	214.36	214.02	216.58	218.83	216.93	216.94	220.46	217.52	215.3	216.87	215.83	213.5	215.55	219.14	215.5	219.06	217.81	218.61	215.93	216.1	215.97	217.88	217.28	215.72	217.1	217.78	215.95
214.94	215.54	215.75	218.54	218.34	214.65	216.7	217.9	216.2	215.82	219.35	218.11	216.54	215.93	220.66	217.52	216.66	214.11	218.39	215.94	214.83	215.56	215.27	218.58	216.62	214.2	215.69	215.16	212.85	217.72	217.46	217.12	218.59	216.97	216.47	215.84	218.32	217.5	218.06	217.9	214.74	217.28	215.3	217.24	219.12	217.74	217.18	214.2	217.68	219.63
207.45	203.79	204.53	200.49	203.38	201.81	203.87	209.92	206.6	203.52	200.81	205.56	204.98	203.07	206.13	202.74	205.44	210.41	205.13	202.98	203.96	206.05	204.41	203.28	203.78	207.58	205.98	202.95	201.15	204.05	205.13	204.58	208.42	205.24	206.79	198.91	206.93	204.05	201.23	205.1	202.76	205.83	204.18	202.89	202.11	206.63	205.29	206.01	203.34	203.89
202.57	205.28	204.16	203.26	205.54	203.06	202.87	205.03	203.38	199.94	205.35	202.77	202.25	205.38	206.02	205.51	205.44	201.48	205.17	205.97	201.7	203.88	203.04	203.32	205.34	204.93	201.71	201.11	202	206.68	202.2	203.89	206.27	203.9	205.58	201.45	202.7	205.16	205.16	203.22	202.76	201.23	204.32	203.39	201.97	202.66	205.13	200.89	202.58	202.53
208.57	207.15	206.43	208.61	207.32	208.22	207.6	206.32	207.73	206.97	210.36	207.93	207	206.11	207.71	206.91	207.66	206.34	205.72	210.75	207	206.66	209.22	210.64	205.71	207.92	208.68	209.33	206.88	207.08	207.47	208.04	208.67	206.16	207.65	209.84	207.51	209.15	212.12	205.24	208.76	209.82	212.05	204.95	208.06	205.85	208.69	208.17	208.29	205.91
212.08	212.62	209.31	212.23	212.72	211.23	213.05	212.47	209.94	215.34	209.04	211.62	209.66	213.08	210.38	213.96	212.85	211.33	211.46	211.05	213.62	212.55	212.69	211.21	209.66	213.17	209.74	211.52	212.66	214.02	210.77	216.33	213.83	212.16	210.26	212.21	212.88	210.37	209.99	214.75	211.03	212.9	214.14	211.16	211.68	213.44	213.22	212.22	210.82	211.58
210.68	208.64	210.03	210.77	210.73	209.26	210.17	210.96	208.78	212.88	209.16	210.01	212.95	209.1	209.84	209.3	211.04	208.19	211.69	209	211.46	210.67	209.48	209.37	208.78	211.61	207.82	210.18	209.74	210.02	206.11	209.31	207.07	209.67	208.84	209.97	212.72	209.78	208.81	210.86	211.1	206.2	210.31	208.4	211.6	209.57	210.26	210.32	211.06	207.81
205.95	205.05	205.13	202.9	204.71	205.63	201.42	202.25	203.06	205.58	204.55	206.56	204.8	201.42	202.97	207.69	206.32	207.09	203.36	204.48	207.5	204.86	203.92	203.97	203.33	203.25	206.04	203.78	205.52	203.54	208.8	205.86	205.31	201.87	205.47	201.92	204.61	205.73	202.78	205.32	203.9	204.98	203.48	202.96	205.79	205.89	205.73	207.13	206.38	204.49
202.82	207.01	204.44	205.72	206.47	205.55	206.63	205.94	206.02	207.9	208.01	208.44	207.74	204.24	205.72	205.32	207.85	205.43	209.4	204.37	207.19	204.07	202.84	204.17	206.11	205.85	204.96	208.49	203.64	204.52	209.67	205.87	206.83	205.85	204.32	205.58	204.97	205.09	204.77	204.69	206.99	208.2	208.18	206.3	210.92	204.52	205.52	209	206.93	204.8
200.01	197.38	195.44	199.84	201.16	196.54	195.88	196.19	197.4	200.4	200.93	199.73	199.36	199.48	200.18	197.55	198.96	198.65	197.64	196.92	198.78	199.76	197.6	199.74	195.64	198.84	198.4	197.9	194.92	199.48	198.45	202.12	199.35	196.43	198.98	197.69	199.36	199.96	196.06	199.27	197.92	196.76	195.25	200.41	197.86	198.81	196.4	198.85	197.35	196.02
210.36	212.17	214.3	212.47	210.87	210.26	211.83	211.93	213.72	211.78	211.23	212.59	212.66	209.75	212.63	212.07	212.29	212.31	211.06	210.86	212.34	210.95	214.77	210.93	209.05	212.14	210.3	212.43	213.85	212.69	212.78	213.8	211.61	215.5	211.39	212.48	212.35	217.56	208.59	210.27	212.45	210.75	213.38	214.48	211.53	214.93	210.88	216.8	210.89	212.3
203.12	203.91	203.08	201.26	202.79	202.05	201.29	199.17	203.83	205.4	206.27	201.66	202.62	202	201.61	201.14	200.92	202.19	200.93	207.29	204.51	204.25	204.21	200.79	202.67	203.41	201.45	202.73	200.2	204.06	200.19	203.71	203.05	200.07	198.85	203.21	201.66	202.71	202.35	206.83	203.94	203.07	199.97	204.9	201.62	200.78	202.38	200.47	204.09	201.3
208.77	209.12	208.7	207.09	207.95	208.72	209.34	208.35	210.29	207.62	209.98	208.59	211.4	211.13	211.26	208.1	208.76	208.04	205.6	210.47	206.18	208.16	213.98	211.62	212.51	211.13	206.43	204.2	207.12	205.65	207.69	210.16	215.01	210.46	205.95	209.02	212.47	210.74	209.31	209.21	209.85	209.28	211.77	207.72	209.91	206.23	205.82	207.73	208.54	208.21
200.26	200.34	200.74	200.3	201.05	199.42	201.06	200.68	199.99	199.28	204.19	200.53	202.39	199.83	202.95	202.64	199.7	200.84	202.28	203.56	204.25	202.52	202.29	199.98	203.52	200.6	200.38	201.2	204.3	201.6	200.62	198.94	204.67	201.45	201.49	202.3	199.93	200.08	202.88	198.48	200.82	201.07	202.13	198.5	206.07	203.08	202.05	199.43	199.36	199.9
213.93	212.28	212.59	213.11	212.83	211.46	214.08	212.18	216.33	211.74	209.53	211.49	210.89	211.67	207.24	209.71	212.34	212.61	212.77	214.62	209.34	211.44	212.96	210.62	206.33	210.76	215.29	211.58	210.93	213	211.4	211.65	209.19	209.64	210.37	210.35	213.83	208.14	210.48	212.24	209.71	211.07	213.74	213.12	212.96	215.06	210.43	210.88	209.95	213.78
214.96	210.86	215.07	211.28	212.53	209.33	208.48	212.95	210.73	213.05	209.99	212.21	212.03	212.67	209.17	211.26	208.46	209.72	211.18	210.54	212.41	212.18	213.53	211.91	211.61	208.79	211.57	213.32	212.89	212.23	211.71	208.36	209.67	209.86	214.21	211.21	212.27	212.01	211.15	212.71	212.28	212.61	210.09	211.48	213.69	212.61	212.71	212.6	211.11	215.76
213.47	213.82	213.33	210.12	214.85	211.47	214.13	213.04	215.38	212.57	212.39	213.56	211.76	210.62	212.4	213.18	211.67	210.04	212.33	212.59	211.05	210.51	214.6	212.28	213.9	213.93	211.42	213.68	213.48	210.69	212.79	214.1	212.39	211.07	213.46	211.4	211.57	212.89	216.53	212.11	210.93	211.52	212.74	212.98	212.86	214.31	211.36	213.75	209.91	214.77
219.22	215.38	216.96	218.5	214.89	216.31	215.66	219.44	220.16	218.42	217.92	220.76	216.53	218.77	216.42	213.76	215.92	216.25	220.07	218.71	220.66	218.53	216.32	215.5	215.86	220.18	218.15	215.93	219.75	215.68	217.39	216.97	216.74	215.36	217.62	219.43	217.49	218.04	219.26	216.6	216.43	217.37	216.15	217.13	212.96	216.71	215.98	215.92	218.2	215.67
199.92	200.22	199.37	197.16	199.42	201.62	199.03	201.43	200.72	199.26	201.13	198.87	198.99	196	198.19	196.03	199.76	198.82	198.97	201.3	201.08	201.49	200.23	199.58	198.67	199.58	199.95	199.47	199.69	193.07	198.5	200.61	197.2	198.45	196.82	197.06	197.76	200.55	200.06	197.65	197.91	199.35	197.4	199.27	196.99	197.15	200.32	198.42	197.4	199.01
200.86	197.18	202.7	199	200.67	199.57	202.03	198.71	199.54	201.88	201.91	202.23	200.78	198.93	201.9	201.03	201.09	199.21	201.19	198.95	199.33	195.72	201.22	197.84	199.64	199.64	200.68	200.68	199.08	203.28	200.85	201.83	199.6	198.28	200.22	201.08	199.32	203.4	201.04	198.99	202.45	204.01	201.54	198.59	200.69	199.15	198.73	200.55	199.3	202.77
203.59	203.75	208.03	205.17	205.16	207.96	203.43	204.92	204.84	206.82	201.06	205.22	206.01	205.59	207.23	204.93	205.21	205.16	202.6	206.54	205.99	203.11	209.08	205.16	203.68	202.77	205.01	208.13	203.19	205.04	206.84	209.18	206.96	205.48	206.34	203.02	205.51	208.55	205.48	206.9	205.26	211.59	203.84	207.26	205.75	208.28	203.78	201.79	204.37	206.81
201.44	198.91	199.59	199.66	200.86	200.14	200.06	201.52	204.28	201.12	196.05	200.04	200.09	200.16	198.91	199.96	201.05	197.52	199.4	200.16	201.01	196.6	199.15	198.59	200.36	198.44	199.95	199.8	200.75	204.89	198.86	200.86	198.35	197.05	198.42	202.08	200.93	198.22	200.72	203.69	200.42	204.96	203.2	198.14	202.31	198.76	201.17	203.37	200.69	203.84
204.79	204	204.21	204.18	201.13	206.08	205.38	200.36	203.13	206.27	203.78	204.48	202.65	203.66	202.22	204	201.58	202.52	201.39	199.8	203.08	203.49	204.96	205.26	202.02	201.79	204.24	205.22	202.98	202.82	201.14	204.07	204.38	203.51	201.83	206.11	202.1	203.39	203.23	203.54	201.91	203.38	205.62	203.14	202.84	206.11	203.5	200.86	203.12	206.26
208	209.92	208.78	211.11	209.22	208.9	209.71	209.97	207.61	211.93	209.78	207.59	209.19	208.67	207.18	210.34	208.15	207.15	208.51	207.84	205.99	206.92	206.29	208.42	208.16	204.74	208.84	206.77	209.28	208.87	209.39	209.87	208.01	210.3	210.11	208.79	209.33	206.1	209.97	207.4	206.25	209.02	204.89	208.97	210.08	211.8	207.44	210.71	206.09	210.52
206.54	203.46	205.86	204.15	207.62	205.58	207.33	200.16	206.6	205.26	205.99	207.77	204.51	205.57	201.97	206.93	202.22	205.6	202.77	205.4	204.54	202.77	208.55	206.6	204.24	206.5	202.14	204.9	204.75	203.11	205.54	204.74	205.81	202.1	201.66	204.3	204.74	205.73	204.1	206.06	204.08	206.52	205.21	207.68	204.52	204.12	207.12	203.86	205.08	206.01
203.13	206.12	207.55	204.55	207.7	203.18	203.36	205.85	203.3	202.96	202.66	204.25	201.14	207.75	201.36	202.32	205.47	204.94	204.1	202.97	202.8	206.54	201.74	202.54	206.3	201.68	201.3	203.76	201.73	204.59	203.79	205.48	203.73	205.56	201.75	204.39	202.44	205.36	202.32	204.28	204.45	202.77	205.35	206.06	202.87	203.43	204.12	204.04	201.63	204.07
199.55	198.64	201.4	197.73	198.67	199.62	201.79	201.71	202.54	200.99	202.8	201.55	201.49	201.61	197.57	200.1	198.92	196.09	199.06	200.19	198.72	202.06	199	202.48	200.37	200.06	199.92	198.79	198.57	199.8	202.2	199.85	197.39	200.44	198.58	197.66	202.62	198.39	199.31	198.95	200.19	196.46	198.66	200.41	196.92	199.43	200.8	197.5	204.77	199.17
201.51	199.45	202.55	198.95	202.03	199.54	201.04	199.61	199.38	202.6	204.06	199.31	198.74	200.22	201.1	199.07	201.56	202.2	200.01	198.05	200.46	197.72	201.35	202.55	200.7	201.6	197.78	202.58	199.74	202.63	198.75	203.94	200.64	199.39	203.72	201.67	203.33	202.04	198.94	201.79	200.39	203.36	202.47	201.26	199.29	201.37	196.98	201.61	199.58	200.48
201.25	200.2	197.39	197.48	199.02	197.1	201.28	198.68	197.48	197.33	197.42	198.46	197.88	198.41	197.52	197.62	196.24	198.85	199.96	200.91	201.4	196.17	199.14	197.75	198.17	199.15	200.25	197.08	198.14	197.51	202.72	199.24	198.91	199.54	198.04	202.3	198.88	204.23	203.34	194.8	196.9	196.43	198.5	200.55	198.4	196.52	200.59	198.76	197.9	201.51
209.36	205.83	205.37	207.92	207.06	208.91	204.17	207.72	207.96	210.77	208.25	207.5	207.73	208.37	205.06	209.62	206.39	207.99	207.71	207.03	210.12	208.4	207.71	206.97	208.99	211.8	205.23	210.24	207.4	207.92	207.21	207.93	207.04	209.88	208.02	209.21	207.7	209.32	206.15	210.49	204.47	209.11	207.81	210.53	206.96	206.4	207.63	211.23	209.4	208.15
205.84	207.65	205.73	208.11	207.79	206.49	204.52	205.39	206.94	205.75	204.71	209.09	208.53	210.44	207.15	204.77	206.66	205.94	207.26	208.89	202.93	207.25	206.81	204.29	205.13	207.63	205.14	204.65	205.65	206.67	207.34	208.72	205.16	203.84	208.66	204.28	204.81	210.08	208.34	207.28	208.87	208.58	208.83	205.07	203.56	203.56	205.61	205.49	204.89	204.76
216.97	216.5	215.55	215.12	216.98	216.75	215.98	215.45	216.79	216.79	217.09	215.13	219.01	215.84	217.49	218.09	214.04	218.99	217.75	215.83	218.76	218.28	217.35	215.45	220.18	215.31	214.67	217.06	217.99	217.77	216.06	217.38	217.37	215.85	214.03	215.55	217.43	216.53	215.46	216.97	220.15	217.34	215.78	218.56	217.08	216.12	217.49	216.67	218.27	218.94
204.82	207.75	205.86	207.43	202.98	211.29	209.66	211.2	208.6	205.64	207.52	207.4	209.61	208.54	208.38	209.23	206.47	207.45	204.99	206.67	207.28	210.03	207.19	207.11	205.67	211.14	205.27	208.77	207.39	209.23	209.63	207.31	207.42	210.59	207.04	206.92	209.03	208.69	209.44	204.78	207.09	210.76	205.02	208.31	211.6	208.02	206.69	209.71	208.33	206.13
210.81	209.03	210.79	207.05	207.25	208.2	210.27	208.99	208.34	207.44	211.25	208.53	211.22	207.85	207.23	208.32	210.51	208.37	208.54	210.55	208.06	208.12	206.53	208.45	208.37	210.74	210.43	208.69	205.95	210.78	208.6	205.69	211.32	208.31	206.64	209.9	209.47	210.6	210.1	207.76	207.41	204.62	208.03	207.9	207.53	209.92	207.9	210.48	206.91	209.18
207.16	209.51	212.19	213.88	211.57	209.72	210.6	207.9	209.89	212.02	213.39	208.64	212.05	211.27	211.73	208.96	212.48	209.46	214.52	212.55	210.78	211.46	212.74	211.51	210.36	212.58	209.96	210.89	213.51	210.88	212.72	210.92	213.11	210.36	213.49	211.97	212.33	212.36	210.16	214.42	211.79	212.56	212.23	210.49	212.07	213.17	212.63	211.71	212.35	211.97
210.9	207.09	207.08	208.51	208.26	205.55	209.97	206.56	207.35	205.67	206.53	204.53	208.86	207.53	203.91	209.45	208.49	208.02	205.66	207.32	209.59	210.63	207.9	208.37	210.92	208.05	209.63	210.11	211.59	206.22	205.23	207.21	205.91	206.18	206.78	204.78	208.52	205.2	207.3	209.56	209.72	207.32	207.4	208.53	206.23	206.86	206.98	212.12	206.36	210.97
205.18	209.47	208.26	206.39	209.11	211.78	207.68	213.18	207.83	211.72	210.02	208.57	207.37	210.79	208.3	206.1	208.76	207.39	209.35	209.92	208.41	207.47	208.63	208.13	209.21	207.57	207.57	207.26	211.1	207.68	209.42	209.29	209.17	210.17	207.32	210.29	204.91	207.85	207.62	205	208.81	209.68	210.01	204.95	206.35	209.21	207.83	208.89	208.34	209.88
207.92	209.93	210.61	212.62	208.85	208.68	210.57	212.42	210.28	213.39	211.2	211.41	211.31	215.04	210.28	211.71	209.86	213.93	211.91	210.9	213.01	211.83	217.2	215.48	209.89	214.76	210.56	211.94	211.7	213.29	208.87	216.59	212.25	214.02	212.69	212.63	213.37	211.4	210.17	210.48	210.96	211.53	213.7	210.9	210.85	208.9	211.39	214.73	213.32	211.5
210.58	209.51	207.76	208.63	204.16	210.73	210.45	208.3	208.97	206.72	207.53	210.23	207.3	213.3	207.64	205.97	209.29	208.56	209.07	208.99	209.84	207.94	207.78	208.01	206	211.97	207.34	209.31	207.47	205.91	209.05	208.06	210.77	208.54	212.03	209.86	208.84	206.94	210.12	210.41	209.65	209.58	206.28	209.49	206.87	207.06	211.06	208.14	208.47	207.01
206.93	207.76	208.21	208.78	210.48	209.6	209.38	207.59	209.77	208.54	211.36	211.08	206.18	207.95	206.12	208.36	208.28	210.33	209.41	211.28	207.76	209.69	210.53	207.3	207.97	204.08	209.17	208.5	205.42	207.6	208.52	205.83	205.92	208.09	208.42	211.92	208.52	207.61	206.63	207.2	208.66	209.13	211.46	208.18	209.6	207.41	211.22	208.74	210.69	207.45
211.38	209.47	206.19	207.77	211.07	210.1	208.04	209.78	207.01	207.59	209.67	207.5	214.69	207.72	211.81	208.04	213.46	204.12	204.73	210.9	209.18	210.14	204.97	206.8	209.82	207.39	207.54	210.74	210.65	208.88	207.03	206.73	209.48	212.95	208.94	209.1	211.75	208.79	209.64	209.04	211.01	208.07	208.8	209.69	206.32	205.43	207.18	207.42	209.53	209.3
211.71	210.37	210.5	211.89	207.42	211.03	215.72	211.21	213.2	208.18	212.97	214.88	212.71	210.5	211.97	213.91	214.18	215.73	213.3	212.58	208.46	208.17	212.38	211.28	210.54	211.18	212.54	210.45	212.33	209.22	213.33	211.58	213.58	210.96	211.72	212.22	212.26	210.31	209.36	212.37	211.81	210.47	212.81	213.01	212.42	212.63	210.03	211.75	211.06	211.48
203.29	199.72	202.99	205.34	202.77	203.09	201.28	203.09	205.04	201.45	200.25	203.08	198.28	205.13	201.13	204.28	205.65	201.87	200.65	200.66	205.28	202.92	201.75	201.69	203.04	202.36	204.56	206.41	198.14	203.15	202.68	203.48	204.66	204.46	202.73	204.35	204.18	203.87	204.69	205.35	201.3	204.3	202.23	198.6	200.66	200.83	203.86	202.68	208.38	205.54
220.88	218.83	219.23	218.97	218.99	217.81	217	217.9	217.42	218.14	215.87	221.9	215.56	217.91	215.43	217.43	221.86	218.67	218.17	217.94	217.58	218.53	218.87	218.01	217.43	214.05	223.38	219.92	217.34	217.06	219.38	216.88	217.16	221.33	222.29	215.09	217.1	220.79	214.42	215.78	217.45	217.66	217.14	217.41	220.54	216.61	216.91	219.3	216.58	219.64
202.27	200.75	204.25	204.62	203.27	201.97	201.98	201.88	202.8	201.31	203.06	204.04	202.82	202.49	203.69	199.41	198.47	203.52	205.75	200.92	201.8	204.04	202.59	200.96	205.05	201.63	205.39	200.19	204.12	201.12	204.19	205.95	204.34	205.98	202.05	204.53	202.85	201.52	202.23	201.3	202.4	199.41	198.21	205.9	203.47	203.3	202.38	201.61	200.53	201.97
199.98	199.11	199.77	202.34	200.07	199.9	199.08	199.25	201.7	199.4	204.61	200.41	199.1	196.9	200.31	197.52	198.68	196.89	199.65	199.98	196.8	201.51	199.04	201.83	200.21	200.58	202.8	199.33	199.15	200	200.81	199.33	200.59	203.35	197.8	200.74	202.2	199.5	200.07	200.35	202.85	200.2	202.92	201.14	200.73	200.69	201.54	202.91	200.54	201.14
199.51	203.15	199.92	205.26	203.55	202.68	203.8	204.87	202.26	206.21	207.85	202.1	201.62	202.29	201.55	204.02	201.92	205.54	202.8	200.26	201.31	202.07	204.11	204.54	203.76	206.53	204.13	207.32	203.72	203.53	204.35	205.21	203.92	201.09	203.39	204.95	204.64	204.34	203.79	204.78	203.15	206.57	201.88	205.65	206	206.39	202.75	203.87	204.89	205.51
210.31	212.5	215.09	209.22	210.63	210.33	211.71	212.11	213.91	211.75	208.48	210.39	206.69	210.27	210.39	209.73	212.55	212.28	213.2	213.88	212.93	212.65	215.04	211.21	212.47	212.42	213.71	212.8	212.22	214.46	212.85	209.48	209.98	212	207.74	210.27	213.55	211.01	216.52	212.3	211.42	208.28	211.38	210.52	214.69	213.48	210.03	213.11	213.16	209.69
205.1	207.77	210.17	201.45	207.6	205.17	206.82	210.13	204.82	208.67	207.56	203.66	202.76	207.39	205.29	205.09	209.62	207.54	207.04	204.05	205.7	205.34	206.42	202.43	206.81	205.64	207.77	207.64	204.76	206.62	204.02	208.37	206.31	207.06	206.09	208.68	203.07	204.88	211.3	205.88	205.7	206.21	207.57	209.87	207.11	205.77	205.81	207.61	204.34	208.62
218.08	215.96	216.72	220.17	217.7	219.01	219.89	216.79	215.24	215.19	217.95	216.57	217.3	212.7	217.83	216.45	217.88	216.08	215.71	214.84	217.14	213.82	218.35	213.18	216.84	218.85	215.58	218.7	220.53	220.25	217.12	217.07	220.35	216.09	215.97	219.54	217.57	217.33	217.76	218.7	213.58	217.74	216.68	215.31	217.76	214.01	218.52	219.11	216.69	217.13
207.13	210.5	212.48	206.89	209.7	209.4	210.58	211.23	208.05	207.15	208.02	208.85	208.89	212.4	207.13	213.13	207.29	212.38	211.33	209.58	210.54	207.68	208.41	210.14	206.74	208.57	211.6	209.26	211.04	211.64	208.68	206.37	210.16	211.44	209.45	210.27	209.57	208.13	208.78	209.13	210.49	208.16	206.92	210.52	207.94	208.59	212.54	209.37	211.5	205.9
215.63	217.26	214.14	213.84	215.24	218.34	219.57	216.64	218.25	217.19	214.82	217.05	217.89	215.5	216.97	217.72	218.23	217.13	221.26	216.27	220.88	219.43	220.8	216.55	218.21	214.99	217.75	214.26	216.93	215.5	215.28	219.82	217.64	217.46	217.63	217.89	214.67	216.93	215.14	219.66	216.92	218.85	213.94	219.55	217.07	216.84	216.19	218.23	218.25	217.78
201.42	198.71	198.71	201.4	198.95	198.05	198.85	200.65	198.77	197.76	198.96	198.44	199.88	199.65	203.31	198.58	196.64	197.71	201.83	202.35	199.8	199.66	198.17	198.35	200.36	198.3	199.06	198.76	198.76	200.34	194.58	199.04	197.04	202.1	200.87	202.39	198.96	200.91	198.92	199.82	196.51	198.38	200.6	197.25	200.15	199.36	196.02	196.37	199.64	199.91
214.24	212.31	212.87	215.63	211.32	210.15	212.29	210.08	211.33	211.78	210.46	210.69	212.29	211.68	215.64	212.91	211.46	210.56	208.41	211.6	216.33	207.23	210.78	208.89	210.03	209.32	211.9	212.18	213.87	212.32	209.52	214.03	211.3	210.52	209.87	213.3	211.61	207.9	211.59	211.97	211.3	207.5	210.54	212.82	211	212.61	211.77	209.28	214.68	213.86
208.93	209.29	210.27	208.87	209.62	204.78	207.75	209.28	208.18	205.64	212.31	208.27	205.97	208.66	211.66	206.75	208.79	210.34	208.33	209.29	204.41	207.91	206.52	208.56	208.36	209.01	210.21	209.85	208.04	207.16	207.74	208.07	208.49	209.07	207.82	209.88	209.65	210.72	209.43	205.34	208.14	208	209.92	211.34	208.98	207.02	207.67	210.2	205.7	210.4
202.2	200.87	198.96	202.36	203.26	199.8	202.91	203.03	198.63	202.03	197.39	200.54	198.47	201.19	200.04	199.54	204.33	200.35	205.98	203.33	200.29	200.6	200.62	203.02	198.99	201.44	201.74	200.79	201.75	197.27	196.62	202.81	199.44	198.67	202.24	197.46	203.15	203.36	197.93	201.22	202.39	202.63	200.55	200.71	199.23	200.92	201.37	202.14	201.7	199.91
200.44	194.37	198.12	199.08	200.25	198.92	197.94	201.22	195.36	197.91	197.3	199.03	197.4	202.42	196.61	195.78	198.76	199.13	198.74	197.3	197.43	196	195.36	199.51	196.73	196.47	200.5	198.96	197.82	200.79	197.47	195.07	199.18	198.21	199.43	197.68	197.31	196.39	196.73	200.32	197.6	199.39	196.1	199.79	199.16	200.05	200.48	197.44	196.74	194.28
201.88	197.68	203.02	205.84	200.45	196.69	201.07	202.69	198.88	199.19	199.89	200.87	200.1	201.3	203.73	202.85	196.66	200.65	199.94	200.88	202.56	195.75	198.97	203.43	197.69	200.7	202.74	201.11	199.74	201.02	201.28	200.86	203.62	202.77	200.34	200.46	196.13	200.76	201.6	199.23	196.61	200.37	201.98	202.1	201.42	200.98	202.29	198.94	202.85	196.89
218.15	215.68	218.84	217.24	217.41	214.76	221.24	217.93	218.38	219.49	218.34	217.87	214.46	220.2	216.68	218.65	218.31	217.46	214.57	216.21	218.46	213.48	219.77	222.06	217.36	216.29	217.63	218.61	217.91	218.44	219.22	213.7	219.61	218.24	218.53	216.05	215.78	221.15	217.85	217.92	216.45	217.38	217.99	216.26	215.93	215.66	218.72	217.1	218.72	215.03
207.94	206.85	206.8	208.01	209.37	208.04	203.76	207.83	208.32	207.22	206.53	205.35	208.23	207.47	205.93	206.56	210.63	204.67	206.33	209.57	210.52	205.31	206.37	206.58	209.01	207.03	205.46	206.45	208.82	208.4	205.35	205.93	208.06	211.06	209.04	207.95	207.31	210.83	206.56	203.98	207.58	207	204.3	204.41	206.79	205.71	208.39	208.89	207.82	207.74
206.49	202.21	202.13	204.89	204.83	203.03	205.39	199.25	203.45	201.93	205.19	206.59	200.15	202.87	201.4	201.08	202.27	203.67	202.07	205.01	203.05	202.33	205.19	202.22	201.8	204.11	206.5	202.96	204.98	201.34	201.37	202.89	203.57	205.3	205.43	201.69	203.17	201.98	201.29	203.69	204.89	208.81	201.74	204.86	203.2	207.48	203.38	202.06	205.8	203.56
208.7	208.69	206.66	206.59	207.13	208.96	210.33	207.92	210.62	206.45	208.2	204.11	209.19	205.73	206.4	206.85	208.28	212.04	209.67	207.85	210.16	205.25	209.4	210.32	210.34	210.36	207.95	206.16	206.3	205.26	204.71	208.58	207	207.05	208.43	209.48	207.94	210.11	206.89	207.34	206.29	205.68	207.21	207.8	209.41	211.02	206.96	208	206.87	208.79
206.28	201.63	208.41	205.81	203.84	203.74	206.02	201.8	205.42	207.29	206.29	202.68	204.69	201.33	202.81	205.68	204.65	206.64	202.75	206.8	205.26	206.86	201.32	202.35	202.18	205.25	207.04	203.11	205.23	205.93	206.7	203.47	205.17	204.99	200.64	205.98	203	209.56	207.25	204.31	204.79	205.17	209.35	203.79	204.8	205.19	205.14	201.95	201.6	202.38
206.9	205.32	207.63	210.66	208.77	206.63	208.79	208.58	209.57	204.84	207.51	207.22	206.01	207.44	209.66	208.07	206.54	207.07	207.61	208.64	207.81	210.06	207.79	204.68	208.53	210.6	208.89	209.54	210.61	209.36	208.03	208.18	206.33	208.35	210.37	210.85	204.83	209.19	209.23	206.52	207.9	206.02	207.31	209.59	207.66	207.62	206.38	210.72	209.26	208.1
205.03	208.67	204.16	209.32	208.52	205.49	207.78	211.44	208.02	209.32	206.11	208.29	206.21	204.71	207.87	204.71	209.78	205.56	207.42	210.22	209.18	206.51	209.24	207.86	209.98	210.43	207.96	209.83	208.05	205.32	208.83	208.92	207.64	208.56	209.71	209.71	208.78	205.36	210.61	208.98	207.34	206.07	208.69	207.06	208.64	207.4	206.98	206.22	205.64	207.26
206.85	206.28	208.45	207.5	209.96	207.88	206.47	209.01	209.38	210.02	211	208.97	210.35	209.81	209.29	208.21	209.8	206.36	206.67	206.28	208.2	209.29	208.9	205.94	209.4	211.6	209.35	205.21	204.35	208.39	204.45	208.32	209.78	210.91	211.25	208.75	210.52	206.9	213.29	210.36	206.55	212.15	207.58	206.64	206.92	209.61	208.66	211.27	211.06	209.5
209.72	210.51	207.4	208.99	208.88	209	209.34	208.81	209.67	205.43	205.28	209.01	209.49	210.19	207	208.83	208.22	207	207.68	209	209.85	209.84	210.82	208.08	208.68	210.98	207.51	209.66	207.27	207.6	211.71	208.93	205.57	204.43	207.38	210.33	206.51	206	207.42	207.84	209.4	210.05	207.83	210.46	210.14	209.39	206.01	207.23	206.84	211.06
203.88	207.85	208.07	207.75	203.6	207.39	206.27	207.09	205.57	206.86	206.47	206.68	206.55	207.58	209.07	206.43	205.37	206.39	207.13	205.29	209.18	207.94	205.9	206.25	207.88	203.36	205.59	208.23	207.89	207.22	207.72	206.09	205.69	204.68	205.19	205.03	201.22	207.7	206.97	208.55	206.06	204.51	204.6	205.99	207.74	209.59	207.46	211.31	205.66	203.84
205.54	209.96	211.42	209.08	209.77	212.73	209.07	206.99	206.92	208.46	207.26	207.14	207.51	206.86	207.39	205.72	208.72	208.9	205.71	205.45	209.42	209.53	207.38	208.23	203.85	210.12	209.07	209.24	207.53	206.34	204.03	206.92	207.04	207.34	211.35	208.35	207.21	209.23	208.41	204.68	211.23	204.37	206.25	207.9	207.57	211.44	207.38	209.07	209.23	208.91
198.13	196.47	197.37	200.98	197.62	198.62	199.97	199.11	199.15	201.07	197.93	196.92	199	200.05	197.48	199.52	197.85	200.96	199.54	197.36	198.86	198.05	197.31	199.92	197.03	197.7	201.11	198.9	200.48	194.12	197.83	198.57	198.88	199.26	197.49	197.4	195.62	200.01	199.5	197.47	197.89	197.71	197.59	197.62	198.6	197.76	200.84	197.27	199.9	203.28
214.76	214.17	211.6	210.02	209.99	211.14	215.85	212.36	213.28	210.45	213.83	210.98	211.89	209.46	212.13	212.47	208.3	212.35	207.91	211.32	212.55	210.47	211.92	211.69	210.78	208.31	213.34	213.51	211.86	213.33	209.2	213.32	213.01	210.47	209.87	211.82	209.87	211.95	210.34	213.92	209.93	212.67	210.19	210.92	212.59	209.13	209.64	210.56	209.94	210.08
207.9	205.29	207.93	207.08	203.28	203.92	205.66	207.05	208.3	202.91	206.28	208.13	208.19	206	201.88	205.58	206.29	205.35	203.83	207.46	208.41	207.62	204.97	209.29	207.27	207.81	208.73	207.46	204.49	208.05	208.16	207.18	205.09	205.22	207.11	202.51	206.68	209.93	207.57	206.33	207.65	206.49	207.06	207.43	205.11	204.21	203.59	204.64	204.92	210.69
195.6	194.34	196.07	195.33	198.04	193.72	190.37	194.47	197.05	193.47	195.44	192.46	195.67	193.32	193.57	196.09	197.08	193.66	195.97	194.62	197.53	196.05	192.95	195.88	195.14	193.09	192.6	197.59	197.47	193.95	194.53	193.99	194.47	197.3	195.78	197.4	195.37	193.79	195.88	197.03	191.73	197.31	192.86	195.7	194.68	190.62	195.05	192.45	196.55	192.88
213	210.36	214	211.87	211.25	213.06	209.24	211.74	210.54	208.79	211.19	211.14	211.24	212.18	209.94	213.42	213.13	209.71	211.21	208.9	212.28	209.76	213.73	212.01	213.78	211.55	212.11	209.03	210.04	211.84	211.79	213.76	210.36	211.23	212.41	209.37	214.35	209.39	212.42	213.26	208.05	215.47	211.99	212	212.86	210.96	214.14	210.67	215.53	212.58
218	216.43	214.15	218.07	218.97	217.84	215.3	219.21	217.98	217.72	218.14	222.42	216.29	218.35	218.41	216.89	217.83	219.1	216.75	216.9	218.13	216.31	216.42	218.54	216.48	214.07	215.88	217.89	217.6	216.98	216.72	216.24	221.14	216.02	219.11	218.18	217.12	217.12	215.82	217.34	217.58	220.67	216.58	218.25	217.4	219.54	219.16	214.64	212.58	221.13
195.59	195.15	189.24	196.06	195.12	196.29	198.03	196.28	196.18	194.19	194.35	192.33	194.44	194.36	195.59	193.09	195.95	195.6	192.09	194.14	192	193.46	194.53	193.67	195.73	193.67	192.03	195.12	197.1	196.35	194.23	194.22	193.47	198.09	196.21	194.38	194.63	192.32	194.85	193.38	196.71	197.23	192.65	191.47	194.44	194.51	191.5	193.58	195.62	194.64
203.55	202.79	203.3	204.68	204	206.64	205.63	201.7	202.88	204.48	201.38	202.66	200.4	204.24	200.56	202.49	200.92	206.79	205.44	201.56	203.25	203.69	202.59	205.4	205.38	203.85	200.45	201.78	200.1	202.28	200.83	202.77	201.93	206.17	203.98	203.66	206.37	203.55	203.25	202.16	200.49	203.9	204.69	206.51	201.02	204.59	204.92	207.1	204.15	201.69
207.69	204.29	206.78	205.62	203.02	205.29	206.63	203.24	207.49	204.92	204.21	203.11	205.42	204.65	206.03	205.17	206.52	206.95	209.76	204.88	204.52	203.61	204.16	206.49	200.19	204.78	208.03	206.52	204.86	208.84	205.13	206.22	206.1	205.4	203.49	201.55	201.58	207.37	207.24	202.88	200.35	204.67	202.47	204.99	205.27	203.98	207.08	203.88	204.74	204.62
195.58	193.92	194.67	195.2	190.29	195.11	195	191.94	192.18	196.61	194.18	194.17	193.37	191.96	193.43	194.53	192.29	194.85	197.32	191.66	196.16	192.39	192.86	195.16	193.88	193.21	194.01	193.07	195.96	194.68	193.58	199.35	194.1	194.69	196.37	194.22	193.17	193.44	191.13	195.99	193.44	192.9	198.57	196.5	192.3	195.35	196.37	195.55	194.2	193.63
197.8	200.89	202.4	200.32	199.25	201.11	201.55	197.23	202.56	200.91	195.2	201.5	197.04	199.5	198.29	199.29	199.96	200.61	202.42	198.81	198.91	199.01	200.66	199.85	198.58	198.87	199.14	200.4	199.65	200.93	195.79	200.84	199.84	200.43	198.86	201.07	198.93	196.83	202.59	202.37	196.79	199.48	199.34	197.96	195.08	197.42	201.34	199.21	197.52	200.82
219.41	219.02	219.99	218.21	217.18	220.28	217.96	219.99	219.25	219.2	219.57	215.98	218.01	216.73	219.26	216.82	219.82	218.71	217.92	220.19	221.16	216.11	218.02	216.78	216.35	218.44	216.27	218.69	218.08	219.95	218.01	218.52	219.57	215.77	218.83	215.66	220.71	218.56	219.44	216.04	218.08	221.04	219.31	219.5	217.48	217.73	218.42	215.3	218.98	221.31
202.92	206.47	203.26	205.51	205.57	205.09	204.47	203.37	201.89	206.22	204.31	205.19	201.79	204.46	205.51	204.39	205.78	204.84	205.13	206.95	203.87	206.22	205.82	204.65	200.97	207.31	209.57	203.43	207.16	205.53	204.81	204.85	203.15	205.24	202.97	207.58	205.33	204.91	204.22	204.58	203.54	204.27	205.75	206.89	203.97	202.13	202.69	206.44	205.7	203.85
204.74	202.34	201.34	203.17	202.1	203.93	200.92	202.4	205.49	204.98	202.95	201.87	202.42	203.79	202.18	204.27	205.28	207	204.08	204.76	203.17	199.52	206.95	206.12	202.88	201.03	202.24	203.84	203.22	202.86	202.86	203.07	203.22	204.17	206.41	199.86	200.62	202.5	199.56	204.92	202.01	207.04	204.19	201.96	203.02	201.42	199.65	205.87	204.86	205.6
205.58	206.5	209.67	204.28	207.57	209.45	206.47	208.46	208.73	209.99	208.65	204.97	206.48	206.12	209.48	210.26	207.24	208.38	206.97	209.04	205.68	208.68	205.76	209.24	208.61	208.25	208.65	208.66	207.62	205.76	204.65	209.69	208.47	209.51	208.78	209.24	207.54	208.77	208.04	207.91	208.74	208.08	206.66	207.75	206.28	210.06	205.88	206.56	212.63	208.8
202.15	201.82	201.89	202.72	205.12	204.75	200.79	207.93	205.66	206.8	206.18	204.95	204.05	207.93	205.04	203.67	208.91	204.62	204.63	204.58	206.92	205.53	202.46	206.57	204.76	204.2	206.2	204.04	200.14	206.25	206.71	202.42	206.55	200.59	203.5	205.33	205.64	207.04	203.69	203.92	207.32	198.84	207.64	206.65	206.91	207.18	203.6	202.6	205.6	210.27
196.29	196.15	198.74	200.06	198.89	198.99	201.54	199.26	197.3	197.85	195.87	199.38	198.86	199.1	197.99	196.33	194.07	198.05	199.16	193.68	200.41	197.21	198.53	195.11	195.95	199.08	195.87	200.13	197.69	199.11	199.58	198.1	199.55	200.21	200.59	201.67	200.3	197.38	198	202.37	197.31	197.09	196.38	198.07	200.32	200.06	198.43	197.74	200.86	199.91
205.14	201.19	206.73	207.13	205.42	201.24	202.75	205.27	206.62	207.24	201.75	203.48	202.51	204	203.28	204.35	202.57	203.26	202.75	204.1	205.28	204.47	206.13	203.1	208.9	202.12	206.43	203.08	202.74	207.16	206.59	206.54	198.42	206.73	201.1	205.96	203.73	203.24	205.31	203.81	202.47	201.99	204.42	204.27	199.96	203.81	203.76	204.83	205.86	202.84
203.82	205.92	202.11	205.72	203.12	206.38	202.71	205.14	202.22	203.86	201.24	203.41	203.47	204.05	203.16	202.83	203.98	203.5	204.6	205.48	202.49	204.04	203.87	202.84	203.14	204.14	204.36	201.51	203.44	205.56	205.55	205.81	201.66	204.32	205.14	203.03	205.07	203.44	204.36	202.71	206.01	205.12	204.82	200.97	204.3	202.16	205.59	204.68	203.22	203.31
196.28	200.87	198.21	198.45	196.03	198.85	199.11	198.63	200.58	200.76	200.41	198.84	199.66	197.76	199.66	198.45	200.42	197.57	198.66	198.33	201.22	199.09	197.06	199.2	198.87	197.11	198.17	198.58	199.62	197.97	198.85	199.68	197.69	198.17	200.17	198.01	199.49	200.47	199.71	200	200.76	198.26	195.16	196.94	198.95	200.37	202.04	201.06	196.73	199.5
208.91	206.05	206.44	204.75	207.12	210.6	208.85	207.1	208.75	206.81	207.61	209.14	208.19	209.23	210.15	209.21	207.44	205.27	206.8	208.77	210.16	206.2	208.45	204.12	206.57	208.88	206.28	208.99	207.75	206.8	209.11	209.6	205.56	205.13	210.67	213.48	206.99	208.03	205.86	207	209.59	207.62	208.01	208.04	206.96	204.9	209.9	205.55	208.5	205.58
215.36	212.52	211.45	213.95	209.17	211.9	214.17	211	214.76	210.52	212.63	214.73	212.14	212.9	211.59	212.33	211.53	210.43	214.81	208.92	209.45	210.01	210.89	216.23	210.82	209.74	206.74	211.04	211.62	212	213.31	212.98	212.95	212.67	211.56	214.66	212.18	214.97	208.28	212.28	212.06	213.36	213.17	210.66	211.57	213.73	209.56	210.26	212.78	209.5
201.4	200.88	201.76	198.5	199.87	202.05	201.12	198.26	203.32	201.75	201.41	200.81	196.54	203.45	199.13	202.78	201.94	200.19	203.04	197.8	197.87	195.16	202.25	201.99	200.85	200.45	199	201.35	197.52	200.36	200.26	200.81	201.5	197.83	198.74	200.57	197.1	200.36	199.1	197.01	197.81	201.88	203.62	201.34	200.77	198.22	202.39	203.36	202.75	201.03
204.18	201.47	204.79	202.06	203.36	201.77	206.19	203.71	204.23	202.78	201.62	204.12	208.4	204	205.15	200.23	204.05	198.58	202.17	202.03	202.51	205	205.87	204.99	203.49	205.07	203.15	202.99	201.86	203.06	206.09	202.34	205.47	203.09	204.04	205.51	202	203.36	204.26	204.52	202.93	207.98	201.45	203.82	207.36	199.62	205.86	204.33	204.71	203.26
208.57	210.42	209.54	206.27	212	211	208.04	209.42	206.64	210.73	212.08	208.92	209.76	207.03	206.97	210.16	209.53	210.74	206.65	208.27	213.24	210.54	211.34	212.61	210.91	213.36	208.2	211.27	209.36	210.47	208.77	207.94	209.11	207.1	205.1	208.54	211.37	208.19	208.41	211.21	210.42	207.97	209.41	207.06	209.49	211.19	209.05	211.4	210.07	207.73
211.21	207.77	207.4	210.45	209.15	207.9	208.8	209.23	207.77	207.2	206.42	208.04	208.79	212.77	207.71	209.7	207.67	208.49	208.85	209.41	208.36	208.19	211.22	211.24	205.87	208.87	209.17	207.39	206.39	208.19	212.1	203.76	209.77	209.13	211.68	207.16	210.52	211.82	209.89	209.87	209.57	207.4	210.03	205.41	210.03	208.66	210.98	209.47	210.11	209.04
207.89	205.08	206.75	204.57	208.91	201.81	201.14	203.12	204.72	202.6	204.14	203.91	203.03	201.67	203.73	202.07	203.91	204.52	205.77	198.8	201.6	204.54	205.15	204.96	203.4	200.06	201.79	205.9	203.83	205.31	206.22	206.74	202.87	200.22	204.83	204.66	203.42	205.47	203.73	205.09	204.63	207.43	204.51	203.9	202.88	204.53	206.31	203.27	206.62	203.26
197.81	200.2	199.08	197.05	195.94	199.97	199.22	193.56	200.28	197.1	198.19	197.61	198.2	197.54	198.42	200.97	196.72	196.92	200.03	197.06	198.88	198.17	199.07	198.06	195.85	197.53	197.42	198.66	198.45	201.84	201.2	195.84	198.85	201.44	199.96	202.21	201.28	203	201.13	200.45	198.54	198.58	196.61	198.81	196.46	199.48	199.44	200.41	200.92	198.83
211.48	210.46	207.32	209.67	206.41	210.33	208.94	208.04	207.02	211.33	209.75	206.87	208.55	206.91	210.59	208.17	204.26	210.22	209.47	207.61	209.3	209.81	210.99	207.31	207.78	212.57	204.8	207.64	209.35	204.36	207.38	209.23	208.32	206.25	208.02	211.91	206.36	211.36	209.18	210.3	208.29	207.98	208.43	204.97	210.95	207.43	209.63	208.97	209.78	210.09
205.34	204.57	210.72	209.37	212.52	208.02	207.27	207.61	210.27	209.32	204.11	209.52	206.6	204.8	209.65	210.96	208.41	204.56	208.98	204.59	206.05	204.55	208.44	208.56	206.38	209.31	208.69	204.38	206.49	207.02	209.14	205.61	207.29	204.53	208.05	208.45	208.54	207.82	211.01	207.6	207.82	209.02	209.47	206.36	208.04	208.13	207.59	212.27	207.74	206.99
193.86	196.97	196.88	196.35	196.74	193.15	194.21	194.76	196.72	194.85	195.47	195.57	192.67	195.37	196.73	194.75	196.06	192.1	190.84	196.68	195.43	193.94	194.82	196.53	196.08	196.14	196.94	194.13	196.76	196.04	192.26	192.83	194.5	195.79	195.07	192.3	194.45	196.43	193.47	195.85	196.68	189.92	196.85	193.06	193.31	192.51	189.39	191.86	197.74	192.35
203.37	203.02	200	204.19	201.68	203.62	204.5	205.26	201.45	204.69	203.34	198.03	199.65	203.45	205.45	201.64	203.22	204.42	204.75	201.39	202.37	202.2	200.39	203.75	202.87	199.7	201.65	204.95	204.06	197.21	201.6	200.97	201.2	203.38	207.6	206.17	203.77	202.83	204.25	203.14	202.86	204.16	200.59	203.5	203.22	201.91	203.61	202.38	206	202.3
212.25	210.05	213.99	211.56	215.09	214.68	211.54	214.45	214.58	210.53	215.23	213.84	214.34	213.47	214.96	216.86	212.91	217.7	214.3	212.92	215.87	211.87	215.7	213.34	211.62	213.98	215.86	217	214.04	212.04	212.07	217.07	212.89	214.34	214.23	212	212.05	216.15	212.38	217.35	213.34	214.06	215.51	214.23	214.02	211.08	214.09	214.81	212.13	211.92
190	189.12	191.75	194.62	194.83	194.84	194.96	198	194.56	194.96	192.62	194.42	194.42	193.32	190.89	191.97	194.48	193.11	190.55	194.6	191.28	195.41	193.58	194.13	193.14	194.67	189.02	194.27	191.82	194.59	192.08	195.11	195.01	192.79	194.13	192.81	192.71	192.7	198.73	194.44	194.52	193.65	192.75	193.91	196.28	192.16	194.76	193.64	193.64	193.71
206.47	206.46	207.93	208.4	207.67	208.09	210.46	208.98	202.78	207.16	207.53	208.12	206.79	206.91	208.51	206.78	208.72	207.14	208.01	211.78	209.62	205.08	206.98	209.4	209.93	208.34	206.96	208.41	208.77	207.26	206.15	207.96	206.55	210.38	207.23	207.26	204.18	207.41	205.28	205.73	209.26	208.89	207.41	208.14	209.13	206.05	207.14	207.11	207.55	206.76
205.22	204.95	205.95	205.69	207.29	205.34	205.74	205.53	210.12	204.08	206.82	204.59	207.77	207.55	204.72	205.75	206.9	207.05	204.96	204.53	209.3	206.4	206.34	205.67	208.34	206.44	206.24	206.89	208.95	205.71	204.04	205.51	207.46	204.11	209.6	203.4	206.43	204.93	202.91	204.82	206.48	206.31	201	205.04	206.7	203.2	206.88	202.74	204.5	206.98
200.65	200.94	201.02	201.74	199.99	198.99	201.95	197.75	200.14	199.23	203.13	198.32	201.48	201.3	201.55	204.71	202	202	199	202.59	203.69	202.79	202.33	201.39	202.45	200.33	203.04	204.73	202.38	200.77	202.27	203.08	202.77	201.89	200.24	205.02	201.78	202.79	199.91	199.87	203.12	203.47	200.03	200.42	199.75	199.39	199.68	200.85	200.31	201.26
207.62	206.98	207.2	208.37	206.65	208.88	205.95	209.52	209.36	207.91	205.59	209.32	206.32	205.24	206.06	204.7	207.92	209	209.89	211.16	208.03	208.06	205.96	207.33	206.01	208.41	211.04	208.88	210.42	209.57	209.26	208.26	204.94	207.41	207.84	211.21	207.53	207.84	209.51	208.33	206.99	208.77	211.73	210.19	204.36	207.41	210.33	210.29	208.03	207.73
207.09	205.3	207.14	205.39	205.07	205.55	207.38	204.37	208.24	205.7	203.81	208.47	209.73	211.64	204.8	206.42	205.29	206.98	207.32	205.47	206.24	208.52	205.06	206.82	203.15	204.32	207.46	208.11	206.86	207.46	205.55	206.62	207.47	205.33	205.91	209.63	207.52	208.39	208.55	204.73	205.14	206.7	209.63	206.37	207.01	205.17	207.76	205.56	206.39	205.63
197.69	198.4	199.14	201.79	200.42	197.38	198.46	200.09	198.45	200.48	200.11	201.11	201.39	198.75	200.55	197.84	201.16	200.92	198.59	197.41	200.13	198.65	200.87	200.16	197.27	202.06	197.61	200.87	198.93	202.57	201.73	199.77	201.89	198.5	202.37	203.26	195	198.75	199.13	198.68	200.16	199.19	201.38	202.02	198.48	198.52	202.18	201.33	200.38	198.06
203.56	202.73	205.46	201.53	205.17	203.63	202.7	203.93	204.22	206.43	205.64	206.53	204.05	205.31	203.19	205.69	202.76	206.36	206.88	203.12	204.15	202.89	201.15	204.43	204.17	203.01	203.86	203.79	205.03	205.02	205.72	204.29	202.06	205.52	203.35	203.2	203.07	204.17	206.11	203.5	201.6	200.56	205.67	206.9	204.31	204.5	204.52	208.99	203.1	203.7
208.86	206.76	211.06	209.43	210.23	208.65	206.14	210.45	206.83	203.71	209.87	207.49	208.68	205.95	208.79	206.4	207.66	210.34	208.03	206.97	206.49	206.73	206.6	209.14	206.83	207.49	206.14	210.79	207.96	207.59	205.01	206.71	208.17	207.47	207.79	208.19	210.26	210.52	207.73	206.88	208.56	206.12	206.83	208.66	208.51	210.62	209.35	206.74	207.65	208.26
209.46	214.56	211.54	211.24	210.16	211.81	215.27	214.25	212.42	216.93	213	213.47	214.82	214.94	211.88	213.12	216.53	210.65	214.93	214.04	214.79	211.04	211.79	211.73	213.79	211.24	214.54	210.09	210.41	215.18	212.08	212.33	212.62	213.67	208.55	213.4	214.76	210.87	211.1	214.95	210.3	211.45	212.84	212.66	213.87	210.93	212.7	213.41	211.66	213.17
210.17	209.65	211.78	208.31	212.71	207.74	211.87	209.67	209.28	210.84	207	208.29	210	208.91	208.92	208.48	206.34	209.48	211.15	208.85	211.99	208.3	210.58	209.31	209.33	209.03	210.93	209.28	206.23	209.34	212.95	209.48	208.52	210.41	211.01	208.61	209.11	209.51	207.29	210.1	209.01	208.6	207.41	211.88	207.67	207.74	209.04	211.32	208.47	209.59
216.23	218.39	217.07	218.5	216.84	219.5	218.47	217.22	220.33	215.88	217	219.82	215.76	213.78	216.93	218.18	217.41	216.27	217.48	216.83	216.05	221.12	219.69	215.93	218.56	220.17	215.16	217.21	216.13	218.01	217.35	219.82	217.61	214.63	217.18	216.34	214.1	216.39	218.34	218	219.7	218.64	219.94	219.56	217.63	217.61	216.65	215.07	219.8	217.64
212.58	212.34	208.96	212.14	212.34	213.77	210.84	212.77	210.52	212.59	212.56	210.24	210.48	212.01	211.11	214.28	214.17	208.58	213.74	210.99	211.94	213.69	213.99	207.87	212.67	211.76	212.89	211.89	211.28	213.18	208.22	209.98	210.17	211.96	212.27	209.28	209.09	211	212.28	210.31	209.02	211.55	214.52	215.26	212.04	216.15	211.25	214.8	208.25	210.31
207.92	207.48	205.9	207.88	207.09	211.38	206.29	207.3	208.17	206.85	207.41	205.41	205.09	205.53	208.7	206	205.64	204.05	205.53	207.89	206.83	206.04	204.11	205.21	205.23	207.69	206.74	207.04	205.69	204.56	203.72	205.23	206.34	206.4	206.14	205.01	206.86	204.24	204.17	204.8	205.55	205.38	205.74	206.67	204.8	207.58	205.9	206.55	206.01	204.46
201.79	200.86	198.19	198.19	200.27	199.18	196.91	200.81	196.51	199.41	202.26	198.76	199.88	198.72	199.83	197.39	202.44	200.33	197.26	202.07	201.04	199.51	198.86	200.2	199.99	199.13	197.1	198.06	198.56	199.79	200.68	197.99	200.1	196.37	200.12	197.05	198.25	196.21	202.01	199.92	199.57	196.57	200.41	197.45	198.71	199.22	199.23	200	197.3	197.91
207.34	208.16	205.72	207.27	208.5	208.04	209.3	211.42	210.21	207.91	208.24	207.52	205.59	207.86	209.87	209.62	207.79	210.58	206.22	208.04	208.43	208.18	208.69	207.74	212.36	208.92	205.15	208.9	206.7	207.5	208.77	209.24	209.44	206.25	210.78	208.69	207.27	212	208.85	208.67	206.02	208.06	209.48	208.23	209.28	207.73	210.8	206.9	207.84	207.31
202.05	200.21	206.27	201.28	204.99	203.39	205.48	206.21	202.99	205.63	201.49	203.42	202.72	203.08	203.98	205.41	203.95	204.46	204.47	201.04	201.86	205.54	205.63	200.47	203.78	200.44	203	202.43	207.29	204.33	202.07	203.43	203.07	203.99	202.75	203.87	200.65	202.07	202.37	203.56	203.34	206.14	202.19	203.22	203.02	205.03	205.41	206.82	202.81	205.86
198.85	199.01	198.07	199.19	198	200.12	198.14	197.69	195.3	200.22	194.66	198.99	195.88	198.28	195.62	196	200.47	200.89	200.25	200.26	200.28	198.52	197.92	197.06	198.59	197.87	195.24	198.04	195.85	198.73	201.66	200.71	201.41	198.09	196.32	200.14	198.12	198.25	196.94	196.93	199.08	196.1	197.07	196.26	198.38	197.39	196.95	200.3	198.03	200.55
200.37	199.74	200.53	198.04	202.13	202.13	200.03	199.86	200.7	198.37	199.65	201.01	200.65	196.5	201.07	199.14	201.21	201.56	201.04	198.76	200.79	197.41	197.88	200.35	197.25	197.89	201.31	202.05	201.07	199.44	199.69	202.32	199.43	197.83	202.16	197.12	199.36	197.04	198.99	199.17	200.62	200.94	198.75	201.63	201.51	199.68	198.52	196.23	200.18	201.34
204.02	207.59	203.52	203.92	204.3	207.04	208.72	204.32	204.99	210.07	205.75	205.43	211.46	208.33	207.37	205.97	206.5	207.65	204.21	205.19	207.41	203.36	206.15	204.42	207.36	206.65	205.73	205.94	205.34	207.42	206.73	206.39	205.84	206.52	205.23	209	206.95	207.29	205.04	205.73	206.05	208.7	206.06	205.56	209.43	205.05	203.89	207.65	209.34	206.29
199.86	200.33	200.71	196.93	200	196.91	197.97	198.31	197.65	199.88	203.01	199.44	200.11	200.28	196.58	200.99	199.56	200.2	199.54	196.72	197.73	201.01	195.93	200.74	200.85	199.02	200.7	200.85	197.37	197.16	202.47	198.81	200.47	201.6	197.62	198.78	200.1	199.39	197.36	199.86	200.03	198.25	198.48	200.49	199.59	197.84	200.9	200.39	200.27	200.14
215.74	218.84	214.57	216.72	216.32	219.27	218.18	215.39	216.64	214.91	217.03	218.04	217.86	217.66	217.82	216.97	220.04	218.3	217.3	216.98	217.45	216.04	221.01	215.11	216.15	220.59	221.64	219.25	218.84	216.26	217.57	218.07	216.94	219.81	221.02	218.21	219.13	217.65	216.57	218.57	217.43	218.01	217.75	215.41	218.74	217.06	218.25	215.96	218.32	212.16
211.69	209.86	210.6	206.49	208.31	209.52	211.2	209.4	205.65	209.05	206.51	209.41	207.53	208.68	210.81	203.42	206.72	207.58	208.93	207.78	208.28	206.34	209.31	205.61	206.92	210.12	211.92	209.92	206.7	208.17	209	209.05	210.41	207.5	211.06	207.64	211.68	211.12	207.78	207.91	209.38	207.64	209.54	208.07	210.04	211.28	206.17	209.79	209.13	207.67
209.65	209.45	208.63	210.58	208.24	210.28	207.48	206.24	207.58	209.49	210.86	207.86	206.68	207.23	208.19	208.08	208.03	204.64	206.64	210.29	205.66	208.04	207.31	210.79	205.09	208.33	206.25	208.7	208.59	208.38	208.1	209.24	208.39	209.64	207.26	209.07	207.21	211.18	207.43	208.43	209.47	206.95	205.54	208.39	208.14	208.84	206.01	209.78	210.11	208.3
200.44	199.19	202.24	200.71	199.61	200.35	200.98	200.08	200.79	202.09	199.95	199.61	199.84	199.42	202.19	202.43	198.08	201.6	201.86	202.04	198.05	201.49	201.39	200.97	202.91	203.5	202.79	199.11	203.27	205.25	199.24	199	201.23	203.27	202.29	199.86	201.67	199.47	197.6	198.66	202.6	199.02	201.79	198.23	200.78	199.06	206.72	201.32	196.34	201.92
203.59	204.29	204.55	201.2	203.52	200.5	205.99	204.62	200.8	201.07	204.51	204	201.05	202.65	200.69	203.74	204.5	202.58	202.41	206.25	205.91	204.4	200.07	203.91	202.59	200.93	204.98	200.53	205.34	198.46	203.88	206.24	204.12	205.4	203.49	200.15	204.25	198.91	204.28	199.39	200.79	205.43	200.16	199.47	203.2	203.42	205.15	202.7	203.12	202.22
215.95	214.19	217.42	219.66	218.76	215.28	215.84	219.31	219.28	213.55	215.41	219.29	218.46	216.39	214.59	218.49	215.49	216.23	215.09	219.19	217.55	218.36	218.07	219.16	220.79	217.45	216.67	217.82	220.2	214.43	216.86	218.09	217.64	218.82	217.73	214.33	213.33	217.67	214.1	218	215.92	218.95	216.87	214.75	218	213.43	217.6	216.71	217.98	218.21
211.73	207.53	203.8	207.67	204.71	206.74	206.2	206.76	207.73	209.97	207.48	206.75	209.36	205.84	206.85	207.01	208.83	209.93	208.11	207.71	207.08	211.7	210.52	207.74	209.42	208.3	207.64	207.54	206.04	210.62	207.12	207.7	209.32	209.2	206.31	206.12	206.1	207.81	209.67	205.05	209.83	207.92	209.29	208.85	211.46	204.63	209.19	208.61	207.87	205.79
210.93	212.28	210.67	211.62	212.46	213.39	214.3	212.15	211.02	210.44	209.47	213.25	212.12	212.8	212.12	209.28	214.86	215.97	208.97	209.35	209.1	210.43	206.62	215.22	211.08	216.21	210.02	211.63	211.04	209.37	212.54	212.4	212.11	213.05	210.65	209.12	214.15	212.65	209.59	211.99	210.08	210.42	212.63	213.72	214.83	210.57	214.2	212.05	209.33	212.86
219.59	219.69	218.39	216.23	216.98	216.58	218.57	218.48	216.85	217.59	216.05	216.69	216.82	218.08	217.1	217.58	217.16	217.91	217.59	216.8	220.04	217.31	217.72	215.53	216.68	219.1	216.82	216.8	218.74	215.3	216.83	218.14	217.77	215.32	219.38	215.98	215.15	215.4	217	215.9	219.44	217.7	218.08	216.94	217.25	217.23	218.28	219.12	215.7	218.27
207.71	202.1	204.77	207.31	205.14	204.2	207.16	204.7	203.66	206.21	206.26	202.97	208.06	206.65	204.1	202.98	202.63	206.11	204.99	205.12	205.37	206.73	205.11	203.17	206.35	206.45	208.49	205	206.1	206.41	205.53	205.21	204.98	207.31	204.91	203.8	202.94	205.58	209.41	202.94	206.13	204.87	207.13	203.22	205.83	205.93	204.55	205.15	206.7	202.35
209.58	209.22	210.69	211.63	205.67	208.78	208.52	212.24	207.89	213.29	213.69	205.71	207.79	208.56	207.79	208.32	202.87	208.37	210.14	210.18	210.84	210.34	209.44	208.45	210.28	209.38	203.78	212.41	208.85	206.7	206.08	209.95	206.93	207.33	208.83	210.98	208.96	206.42	208.45	209.68	209.48	208.63	207.97	207.03	210.53	208.48	209.95	212.82	207.01	208.69
200.23	203.56	202.2	200.58	203.41	200.75	201.19	202.67	202.66	203.22	203.66	201.9	204	202.99	203.78	202.1	204.25	200.8	201.44	200.95	201.1	202.03	201.41	204.59	199.06	202.6	200.39	202.54	203.72	202.76	201.82	201.86	205.58	201.82	201.12	206.29	202.43	201.61	202.74	202.96	202.45	202.7	203.58	202.79	206.38	199.65	200.81	203.85	203.17	199.88
200.3	200.73	202.54	205.33	204.94	203.62	203.38	204.81	200.6	203.1	204.31	201.76	201.31	201.67	202.54	201.8	202.99	202.49	201.29	201.4	204.07	201.87	201.79	198.9	203.61	204.78	200.26	203.94	200.52	201.37	203.57	202.06	199.91	203.63	202.61	204.71	203.05	199.51	201.96	205.8	206.11	200.17	204.91	202.74	204.77	203.74	205.77	203.52	202.97	201.81
202.03	200.19	200.99	201.29	202.72	200.76	198.85	200.86	202.5	199.04	200.95	200.5	201.4	203.15	201.71	201.85	205.84	199.28	200.87	201.71	198.48	202.6	200.31	198.76	199.38	198.99	197.41	201.76	199.43	200.6	198.05	196.02	199.84	201.44	199.84	201.84	198.17	201.3	198.78	198.31	196.32	195.57	199.69	199.94	198.23	197	202.43	201.02	198.31	201.37
206.67	211.48	206.8	208.98	206.82	208.52	206.65	206.7	205.63	208.84	204.48	207.73	206.45	208.29	205.84	210.8	205.65	205.46	209.05	209.06	206.44	206.67	209.27	207.61	207.94	207.9	212.44	206.2	207.6	208.27	210.42	208.49	206.53	208.28	210.14	207.62	204.03	205.33	209.32	208.34	208.25	206.28	205.62	208.96	207.73	207.48	210.63	207.13	206.62	207.79
208.18	203.03	207.87	206.1	208.69	206.22	207.96	209.66	206.79	206.51	205.41	204.35	209.06	206.69	205.94	207.77	207.92	208.33	206.57	204.04	208.21	205.06	204.44	206.43	207.44	209.33	204.2	206.26	207.16	206.86	201.32	207.48	206.51	207.56	209.52	206.56	206.43	205.47	205.25	205.5	207.92	207.26	206.62	203.69	207.19	206.82	205.87	206.21	205.59	206.56
209.93	213.68	212.83	211.75	211.02	213.27	212.79	213.93	217.3	211.41	214.61	210.38	212.06	212.07	210.73	215.24	212.67	211.84	212.21	212.28	213.95	212.97	210.5	210.75	212.18	215.3	211.83	211.65	211.67	212.05	214.34	210.52	213.96	207.69	208.78	212.62	211.27	212.16	213.1	213.37	214.58	211.19	211.84	213.8	212.89	214.65	213.29	210.23	213.07	211.11
207.65	208.73	209.14	206.61	204.96	208.7	207.3	203.93	208.62	208.33	211.02	207.61	207.22	209.03	206.84	209.27	207.96	206.62	209.19	206.4	209.19	206.3	208.14	208.72	206.6	205.63	205.39	205.96	208.79	207.98	203.84	207.62	208.17	209.81	206.85	208.43	205.8	208.26	208.81	207.94	205.33	210.83	207.19	207.86	206.98	206.57	207.32	207.02	207.62	205.82
209.1	210.32	207.67	209.18	208.28	208.06	208.13	210.54	208.06	209.26	208.44	212.03	210.06	210.67	208.82	206.14	208.08	208.33	209.4	209.97	208.85	210.22	209.46	209.62	206.43	209.54	206.88	208.49	208.74	208.72	208.97	209.96	207.52	210.03	209.12	208.47	209.74	211.29	205.1	209.5	208.39	209.16	208.91	208.21	211.14	207.87	208.75	212.31	208.75	208.89
205.9	206.45	207.41	213.46	206.5	211.7	208.44	208.7	207.89	207.03	208.27	208.8	208.03	206.82	207.77	209.74	205.06	209.52	208.23	210.72	207.48	207.59	206.08	209.67	207.92	205.48	208.51	207.67	206.85	204.54	206.68	205.54	209.89	206.18	206.64	205.85	210.63	205.15	206.2	206.85	208.54	208.92	208.76	207.18	208.28	210.82	206.59	206.99	205.64	205.26
207.42	207.21	207.54	208.89	205.65	209	208.39	208.98	210.17	205.01	208.52	205.97	208.26	207.95	206.04	212.06	207.7	209.28	208.42	207.03	207.86	208.64	210.9	208.53	203.31	205.45	209.51	207.76	204.81	206.92	207.26	208.47	208.34	209.01	207.87	207.11	210.89	207.57	209.02	205.65	206.33	207.88	208.76	209.12	204.78	209.41	206.7	206.73	207.17	205.69
205.54	206.02	206.41	207.08	207.55	206.11	205.86	206.87	206.36	206.14	206.42	204.63	208.93	205.79	206.02	206.93	206.97	205.42	208.13	205.24	207.14	206.26	204.6	202.38	208.29	206.27	202.51	207.37	202.76	207.04	208.16	209.87	206.29	203.06	207.74	208.59	210.83	207.08	207.46	201.68	205.45	205.12	205	205.43	204.62	206.72	207.41	207.88	205.03	204.68
207.9	207.72	208.52	208.46	207.68	208.93	207.16	206.65	207.31	208.77	209.82	206.5	208.22	204.5	207.77	207.13	208.51	211.26	208.13	209.66	208.36	210.29	208.35	208.16	211	206.52	208.2	210.74	207.2	206.54	209	208.7	208.34	209.8	211.44	207.71	210	210.65	208.41	208.06	207.94	207.08	206.44	208.36	210.11	209.6	210.3	205.87	210.8	209.97
206.45	206.56	205.56	207.17	202.55	208.22	203.45	202.8	204.6	204.79	202.55	207.62	200.45	205.25	204.07	204.48	204.46	205.75	205.22	205.08	203.72	202.57	206.23	208.93	206.87	206.02	206.08	205.57	202.28	204.88	203.34	204.43	205.19	204.63	202.32	202.71	204.58	203.34	204.33	207.41	204.49	205.73	206.77	204.84	204.69	209.15	204.04	204.99	207.31	206.89
206.55	205.84	207.2	205.11	209.61	207.28	206.13	204.83	204.55	206.6	205.73	204	204.93	206.85	206.83	204.87	205.19	206.32	209.27	207.4	207.54	204.5	209.12	209.41	206.01	208.43	205.81	206.1	203.9	203.87	206.85	206.57	201.66	204.91	206.87	205.08	204.19	204.87	207.39	206.28	205.97	204.39	202.49	205.73	208.08	206.34	207.79	205.37	205.38	205.24
200.87	199.93	200.14	195.32	198.48	200.92	201.14	203.04	200.81	199.98	196.81	199.63	202.56	198.9	196.18	196.51	199.49	197.75	197.15	196.49	197.17	198.15	199.71	200.37	200.3	201.78	197.09	198.14	199.86	198.28	202.45	200.47	200.86	199.56	197.94	201.07	202.36	201.6	198.72	200.55	201.3	200.09	199.11	198.2	197.38	197.37	199.01	196.58	196.37	196.28
218.83	215.34	215.67	217.31	217.95	216.6	216.74	215.15	215.93	214.79	216.63	218.35	219.32	216.66	216.96	216.38	217.91	216.65	217.51	219.55	221.22	213.2	219.04	217.22	219.11	217.75	217.72	216.64	215.38	213.77	215.6	217.34	214.85	214.83	217.93	215.8	216.85	215.79	217.9	216.63	219.17	220.2	216.83	214.94	216.48	217.02	215.85	218.69	218.46	220.45
218.19	216.41	214.27	217.39	214.75	214.23	213.27	215.29	213.53	213.32	215.96	212.52	214.11	213.4	215.18	214.36	210.68	214.52	212.97	213.5	212.54	214.68	214.32	212.4	216.11	212.21	213.8	214.77	216.43	217.33	212.44	216.14	216.07	214.06	213.65	214.98	212.88	212.84	215.61	214.28	212.73	213.89	210.26	216.31	212.41	213.29	216.36	212.3	211.44	211.42
207.47	211.04	208.1	210.43	210.19	209.1	209.62	206.9	207.28	208.77	206.54	209.47	210.25	204.07	205.9	210.03	206.77	209.96	207.34	208.22	210.81	209.55	206.24	210.93	207.45	212.27	207.99	209.27	206.34	210.98	207.82	208.32	205.67	208.1	207.9	205.38	211.46	208.16	207.9	206.34	207.62	205.54	209.82	207.22	211.05	207.66	208.02	210.19	205.41	208.92
203.55	200.59	201.83	201.67	199.21	198.49	201.3	201.11	201.51	197.68	200.51	200.52	199.91	199.89	201.28	200.19	199.78	201.88	201.82	199.67	198.42	201.18	199.74	199.51	195.58	202.23	199.53	202.36	204.16	201.3	201.82	203.72	200.5	204.47	203.08	197.2	199.74	199.1	202.11	198.14	198.87	200.88	202.29	201.19	202.97	197.41	201.82	200.51	201.63	199.97
209.33	207.37	208.16	203.94	208.31	208.83	206.43	209.78	210.34	203.97	205.36	206.53	205.42	206.05	204.09	208.35	208.2	209.1	205.57	207.48	206.9	210.75	208.56	208.6	208.39	208.69	206.34	206.79	206.04	208.15	206.8	207.55	207.94	209.92	207.82	205.87	205.82	206.3	207.77	207.07	209.3	209.41	210.6	207.94	206.72	207.57	210.18	208.17	210.24	206.36
213.24	211.73	212.48	212.42	211.93	212.1	210.76	212.88	211.89	215.2	211.74	209.69	213.93	211.87	212.66	212.06	214.29	213.61	216.68	212.2	214.99	211.4	212.33	212.86	211.76	211.34	209.79	210.49	213.82	212.14	211.78	212.58	208.34	215.46	211.83	215.86	211.14	212.78	213.51	213.93	211.71	212.47	214.43	212.28	214.36	212.17	213.38	210.78	211.12	209.79
218.3	220.67	215.53	215.84	218.02	215.27	216.08	216.63	217.34	214.39	216.17	216.5	214.56	219.34	218.06	215.14	215.42	218.05	216.75	216.35	220.23	217.45	216.37	215.46	217.72	217.71	218.97	217.36	218.35	218.14	219.29	217.97	217.46	218.98	217.44	217.43	217.71	221.2	214.92	217.08	216.85	218.26	219.19	217.45	218.45	217.65	216.93	213.35	216.06	216.53
210.26	207.39	209.13	210.96	206.67	209.34	211	209.04	206.6	207.72	208.72	208.7	212.57	209.99	208.46	209.58	211.77	208.59	212	209.81	209.28	209.06	208.11	209.34	210.01	209.82	209.09	211.88	206.18	208.37	210.77	210.24	206.88	207.5	209.06	206.42	207.2	209.66	206.96	208	206.63	209.88	209.76	207.09	207.48	208.63	208.3	207.81	208.69	205.85
205.4	202.56	202.26	204.76	201.65	203.15	204.56	204.19	202.82	201.87	205.65	201.4	202.73	205.61	201.07	202.67	202.7	199.72	200.74	201.11	204.06	202.49	199.73	202.05	204.63	203.54	204.98	202.38	205.53	204.03	202.5	201.59	203	204.13	200.19	200.09	200.58	198.36	202.95	200.89	204.12	203.45	202.71	202.23	203.68	203.51	204.26	208	202.02	203.93
203.56	200.47	203.05	200.96	199.78	196.24	199.76	197.73	202.6	199.06	200.82	196.6	200.58	199.94	200.26	199.35	202.88	200.03	202.15	201.84	199.64	202.51	201.58	199.12	200.88	201.47	202.43	200.5	200.55	200.15	199.68	200.11	200.31	200.14	200.04	199.21	201.36	201.6	199.12	203.72	195.51	202.77	200.38	200.27	200.49	199.43	203.7	201.49	198.61	199.63
203.37	204.76	203.69	205.5	202.37	204.52	203.74	200.92	203.94	204.65	202.95	204.38	203.85	204.57	207.45	200.83	201.87	201.76	204.25	200.44	206.07	204.18	202.45	200.17	206.38	201.35	204.42	202.12	200.33	201.45	207.72	202.23	202.37	203.73	205.54	202.43	205.66	204.92	205.99	201.17	201.76	204.65	201.32	203.31	202.62	203.64	201.92	202.12	203.23	202.47
216.29	218.68	218.37	217.83	217.31	215.4	215.07	217.23	219	213.69	219.24	218.31	217.39	216.09	214.58	216.93	218.71	217.82	216.82	218.66	215.69	216.52	217.94	222.14	217.35	219.96	218.1	216.06	218.63	216.91	216.36	218.55	217.77	220.73	216.77	216.36	219.36	213.91	216.38	218.7	214.74	215.8	218.8	217.66	216.15	219.62	218.41	216.49	217.06	218.03
212.24	212.91	215.15	212.81	213	214.65	213.45	211.64	212.56	213.61	214.01	214.08	213.72	213.14	213.67	214.87	212.94	210.52	215.06	214.4	212.88	211.73	211.46	211.15	211.88	213.61	210.91	213.97	217.53	210.63	214.45	216.75	215.13	210.13	215.33	213.41	214.01	211.96	213.4	212.8	214.46	215.31	213.63	213.39	213.09	214.16	213.5	213.35	213.02	213.9
217.11	217.53	216.68	215.15	215.53	216.77	214.22	215.81	219.08	219.55	217.41	214.96	218.12	216.77	215.93	217.21	218.44	215.52	219.6	216.45	216.39	217.12	219.06	218.16	217.5	216.06	217.38	216.48	217.5	216.44	219	217.27	217.86	217.17	217.64	216.32	216.93	217.31	214.71	217.37	220.94	215.21	214.93	216.98	220.8	218.57	220.57	218.66	219.66	218.66
205.71	201.81	206.79	205.65	208.23	207.46	207.38	204.23	203.22	206.63	205.93	207.93	206.39	205.43	204.36	203.55	204.25	205.74	206.25	202.66	206.01	207.54	203.64	204.25	206.35	205.56	206.22	208.42	206.55	206.7	202.74	207.73	207.62	202.55	207.75	208.1	205.15	206.67	205.11	205.9	207.79	206.46	206.86	205.44	207.14	201.68	203.74	204.2	203.83	203.94
210.04	210.47	208.4	207.34	209.38	207.6	208.05	208.95	211.56	210.53	211.99	213.19	206.33	211.93	209.14	206.85	210.26	211.77	210.06	210.14	208.05	208.85	209.92	209.23	209.17	208.98	210.08	208.2	208.24	208.9	209.61	210.15	208.45	206.06	209.9	209.51	207.83	209.02	207.84	210.56	210.99	209.68	208.16	207.88	208.14	208.1	208.85	208.73	210.59	210.17
203.2	201.9	198.55	203.36	201.97	204.14	200.91	203.61	203.65	200.32	201.32	201.37	201.32	204.52	201.88	200.58	203.32	201.78	203.06	199.85	203.51	204.83	204.2	200.79	202.43	202.1	202.44	202.56	199.49	203.92	202.87	201.34	200.92	203.99	202.49	201.45	203.75	204.59	201.31	204.1	198.31	201.52	200.06	202.42	203.28	202.76	201.59	203.21	203.15	201.99
204.01	208.83	206.29	209.34	206.44	203.82	205.01	205.34	210.91	207.47	209.51	208.37	203.46	206.6	207.48	203.21	207.9	203.32	206.91	206.4	205.57	205.33	206.06	208.03	206.4	206.97	207.57	205.68	205.08	207.75	205.75	206.27	207.35	210.11	203.57	205.84	210.39	203.82	206.46	205.14	205.35	211.12	203.31	204.16	209.41	206.8	206.1	205.86	207.47	205.97
201.42	200.66	200.28	201.46	203.58	197.61	197.55	200.95	200.69	199.4	202.72	198.61	196.91	201.74	198.2	201.28	199.7	199.24	200.05	204.86	200.7	198.73	195.24	199.01	198.74	201.93	200.2	197.16	202.25	202.22	198.48	200.79	202.41	201.85	198.09	199.75	199.26	203.54	197.41	200.81	201.4	199.86	200.83	202.16	201.03	199.89	201.91	200.2	195.81	200.59
199.31	202.09	201.89	202.28	202	201.99	203.23	204.05	203.61	203.57	205.38	206.67	201.39	202.89	200.26	203.2	203.11	201.02	201.93	202.81	201.89	202.06	204.68	203.95	204.72	203.38	203.04	201.97	205.15	202.48	200.62	202.91	201.37	202.08	201.17	202.86	203.82	199.55	204.8	201.54	200.69	206.22	203.74	201.5	202.39	203.43	201.92	200.49	201.46	203
202.62	203.49	201.46	201.13	202.56	198.55	201.85	202.26	202.57	201.89	202.24	201.21	204.24	203.46	202.99	201.48	201.5	202.15	199.33	203.6	198.95	202.97	198.71	205.2	205.4	203.32	202.49	204.75	200.27	201.3	203.07	200.94	201.99	201.74	201.7	203.14	203.88	205.12	203.75	204.15	199.24	199.73	204.58	202.63	205.24	203.51	202.34	201.32	201.26	202.45
212.36	217.53	213.35	216.7	210.1	211.23	214.22	212.89	214.22	213.24	212.43	214.83	215.25	212.86	214.12	211.1	213.81	215.66	216.14	212.04	208.99	215.43	213.91	213.73	215.47	215.14	215.97	213.91	210.19	215.65	212.73	214.73	212.96	211.97	213.11	215.05	216.19	210.82	215.2	214.05	216.54	215.38	213.25	211.35	212.51	212.21	211.59	211.44	215.24	212.39
204.47	203.93	206.1	202.43	204.35	201.51	204.02	200.75	206.26	203.06	205.43	205.29	202.8	205.77	203.87	203.9	205.21	206.54	204.07	201.78	203.02	205.43	204.57	204.16	201.99	203.75	205.14	207.96	205.7	203.12	203.59	205.34	202.95	202.67	203.26	205.85	206.8	203.02	207.9	208.69	208.93	202.82	206.16	204.1	205.55	208.62	204.55	206.61	204.08	205.54
209.57	209.54	209.28	207.14	207.59	212.06	208.96	206.8	210.11	208.71	207.71	206.37	207.22	208.44	206.75	206.12	209.07	209.21	210.2	207.39	208.31	208	209.42	209.35	209.14	207.55	208.25	206.5	207.44	207.17	210.36	208.78	208.83	208.54	210.7	207.05	205.24	208.53	209.69	209.99	207	209.3	209.08	209.53	208.39	208.01	209.97	209.54	207.66	209.69
204.09	203.9	204.2	207.78	206.69	202.42	204.49	205.65	205.68	206.9	205.97	206.43	203.43	204.1	202.18	203.93	204.04	200.77	203.99	202.34	205.11	202.52	201.52	206.06	204.74	201.68	200.39	204.81	206.42	205.7	207.77	204.16	208.03	203	201.29	203.84	203.51	207.38	203.15	206.83	201.32	203.66	207.2	204.3	203.71	208.08	203.12	204.3	201.69	203.23
204.01	202.81	204.14	201.72	205.39	203.7	203.93	204.54	203.79	203.6	205.62	203.47	203.87	204.45	201.89	202.64	205.1	205.38	201.48	204.9	202.51	204.66	201.01	200.03	204.97	204.6	204.5	205.41	202.03	205.41	204.26	202.48	203.73	203.46	203.13	202.51	204.28	202.37	203.88	204.7	207.08	202.68	204.08	204.42	203.03	203.79	202.9	202.01	203.8	204.52
204.87	206.38	203.78	202.85	200.89	204.46	203.91	205.5	202.95	202.47	204.5	203.69	203.49	201.05	202.12	203.45	202.68	201.86	204.29	202.02	204.27	204.91	206.08	202.99	201.63	203.02	203.46	207.5	202.76	202.99	203.99	204.5	204.82	205.62	204.84	206.42	202.87	204.5	203.64	206.57	204.8	203.01	203.19	204.71	202.73	204.31	203.05	204.24	205.14	206.69
209.97	206.95	207.42	208.58	209.83	214.66	209.56	211.06	205.22	205.61	210.54	211	211.16	212.15	210.4	210.17	209.4	210.67	208.65	208.4	209.51	209.31	208.89	210.54	208.02	210.63	208.42	211.6	209.15	208.93	207.83	202.75	205.91	210.58	211.24	207.61	207.55	208.89	209.02	210.61	210.7	207.52	208.06	210.85	209.28	207.26	207.19	210.89	208.77	211.2
217.62	216.62	217.06	215.59	219.38	218.5	215.32	216.84	218.45	219.77	219.19	216.01	216.84	221.56	217.61	217.95	217.39	215.01	217.76	220.99	219.07	220.19	219.9	219.55	215.44	217.26	217.11	219.68	220.75	217.75	218.68	219.67	219.76	220.26	214.59	216.25	219.57	220.08	216.32	220.39	214.36	218.37	219.54	218.61	217.69	221.58	217.86	220.34	221	219.2
206.12	206.19	209.97	208.09	209.33	209.97	205.81	205.22	209.37	207.05	208.48	207.92	206.04	207.53	209.25	212	210.73	207.88	207.28	206.35	208.85	206.8	209.03	209.13	206.6	208.55	211.14	209.13	208.01	208.57	208.99	208.6	207.96	207.61	208.52	207.04	206.99	204.77	203.78	208.82	206.17	202.15	211.28	207.66	209.84	204.85	208.43	208.07	209.16	210.47
202.39	202.95	202.37	204.51	203.23	209.51	204.92	204.77	205.88	208.86	205.29	205.27	202.65	201.88	204.43	204.61	204.03	204.89	203.4	201.85	201.18	208.39	207.03	203.36	204.9	205.66	205.8	204.55	203.41	202.31	205.05	205.82	203.58	203.21	205.49	204.88	202.66	201.9	207.56	202.92	205.34	203.71	201.58	202.29	201.79	200.82	202.67	205.6	206.07	204.82
209.01	210.43	205.31	210.78	207.55	208.83	208.42	209.1	205.08	208.87	206.53	207.73	206	208.29	210.2	206.13	207.08	206.91	210.66	208.42	204.95	210.27	210.51	209.95	206.01	209.34	207.34	208.04	209.75	207.08	207.47	208.81	210.13	208.4	210.21	208.63	207.1	209.02	208.42	209.92	205.69	204.9	204.26	210.43	213.56	207.12	205.69	207.49	207.29	204.02
203.23	203.03	204.06	203.61	202.08	202.24	201.52	204.73	204.56	203.16	201.32	207.05	204.62	205.32	204.82	209.01	204.24	203.69	202.54	202.3	199.99	206.49	202.36	201.84	206.05	207.25	203.4	199.23	202.36	202.62	203.98	204.39	202.11	202.37	203.25	203.8	207.17	206.37	203.1	204.68	207.91	203.68	202.76	201.42	205.61	204.5	202.23	202.27	203.64	205.78
210.29	208.25	209.07	210.48	209.16	209.35	210.26	207.89	207.43	207.16	207.07	208.48	209.28	204.81	208.33	207.44	205.06	210.57	210.16	206.34	209.39	210.19	208.22	207.59	210.07	210.36	207.24	207.31	208.77	208.04	207.63	209.16	210.64	207.57	207.82	208.49	208.81	207.57	208.24	208.14	208.66	207.14	206.7	210.06	208.84	210.28	212.76	210.19	207.98	212.08
196.94	193.75	195.54	195.72	191.56	196.32	197.49	193.27	192.79	192.13	196.51	197.23	193.95	192.08	193.05	191.4	194.98	191.35	195.5	191.83	194.29	195.3	194.94	193	194.51	195.25	197.99	191.58	196.25	195.54	192.19	192.73	194.83	196.34	193.98	193.82	193.99	195.34	193.67	193.41	191.3	192.22	193.05	191.67	192.61	193.01	193.72	193.19	192.67	191.79
203.5	203.1	203.37	204.61	199.25	202.79	201.71	205.3	200.33	202.76	203.56	202.31	203.29	200.08	201.89	203.32	202.04	202.84	200.88	201.64	204.43	202.6	199.47	203.14	201.17	201.66	204.13	203.42	200.95	203.7	201.59	202.43	201.5	199.47	202.24	200.28	201.11	205.09	204.22	201.92	199.43	201.86	200.07	203.03	200.57	202.07	201.28	199.29	201.42	203.03
202.3	197.19	197.56	199.63	198.07	200.04	199.31	197.73	196.01	200.75	195.24	201.14	203.59	199.24	201.93	199.98	200.5	201.02	200.28	199.08	201.45	197.81	198.61	197.14	201.92	198.78	200.81	198.49	199.17	198.61	199.02	196.64	200.96	198.24	200.25	200.14	199.84	199.65	201.39	197.77	202.55	201.94	201.08	202.68	199.99	198.19	200.2	201.25	197.69	198.66
201.87	198.44	197.33	197.8	197.85	196.95	197.69	200.73	202.36	199.58	198.05	199.73	196.81	198.18	201.91	199.36	196.22	194.88	196.75	198.5	199.99	198.4	200.25	197.88	196.91	199.15	196.38	198.33	197.11	200.5	197.39	199.61	195.76	198.36	197.23	197.75	199.51	199.1	198.15	198.03	199.7	199.33	196.4	198.18	198.46	200.29	196.91	197.76	197.79	198.36
204.79	205.16	204.26	205.96	206.92	205.9	202.41	202.47	205.51	202.75	204.96	205.1	204.71	204.65	204.29	203.73	202.78	201.78	208.69	206.34	205.2	204.48	205.24	204.88	205.2	205.01	203.59	204.64	202.91	205.82	204.43	204.48	204.25	204.38	203.2	206.18	205.22	205.35	205.8	204.34	202.97	204.37	205.7	206.35	206.27	203.95	208.25	203.51	204.55	204.08
210.92	213.14	211.11	211.68	213.25	210.56	209.29	212.12	210.57	210.64	212.36	211.27	212.61	211.61	211.02	211.8	211.61	212.53	214.6	209.94	212.75	214.43	210.35	213.52	213.72	210.04	210.27	210.25	209.63	213.81	213.91	212.66	213.82	210.3	207.81	212.43	211.75	211.34	212.89	213.35	211.1	216.34	211.3	212.05	210.02	212.53	214.03	215.07	213.07	211.63
216.98	218.28	216.51	217.37	220.84	216.55	214.74	214.76	217.01	216.13	217.92	217.72	215.85	219.75	214.87	218.89	214.73	214.78	216.72	215.83	214.98	217.4	217.73	214.26	217.2	216.41	213.16	214.54	221.14	216.99	217.44	218.26	216.17	215.07	219.69	220.19	217.76	216.37	215.85	217.78	218.91	219.42	218.34	215.33	214.61	217.06	217.46	217.14	216.67	220.06
213.5	209.59	211.58	213.9	212.3	209.55	213.28	210.89	213.02	213.65	216.8	208.75	213.3	212.48	211.95	212.79	213.74	213.09	212.78	211.62	213.12	213.26	211.35	211.17	211.31	209.74	216.17	213.44	215.1	214.52	211.65	213.07	213.98	212.18	215.89	212.24	213.59	213.46	210.5	208.84	209.86	211.08	211.93	215.23	211.69	214.09	213.83	211.75	215.05	212.57
204.52	204.9	207.35	202.35	199.81	200.25	202.34	202.71	204.98	205.88	204.35	203.28	202.31	203.96	206.31	204.63	201.06	204.64	203.53	202.93	203.99	199.93	204.14	204.84	204.33	202.38	200.76	199.61	199.45	203.4	205.71	201.76	202.74	203	200.74	201.23	199.53	203.8	203.44	202.19	202.05	202.06	202.62	201.88	201.37	203.82	200.8	204.68	203.9	204.57
212.76	212.68	211.71	210.52	211.32	213.23	207.45	210.88	210.59	212.42	213.46	213.39	210.76	210.45	212.86	213.53	212.26	210.43	212.41	209.39	212.17	211.76	211.54	210.17	210.47	210.94	213.73	207.8	209.89	210.15	210.38	210.42	214.11	214.17	211.91	212.69	208.94	213.09	214.89	212.15	213.63	211.8	209.79	209.41	211.53	210.57	213.43	215.24	210.67	210.83
213.47	211.46	212.63	215.31	212.15	212.57	212.69	215.54	213.88	212.44	211.34	209.81	212.35	212.44	211.23	212.74	215.48	210.48	213.27	212.9	212.38	211.38	210.96	213.41	214.64	212.53	213.72	211.51	214.07	213.23	211.82	215.5	213.74	214.04	214.46	211.85	214.93	213.57	213.67	215.53	214.48	212.65	213.97	213.35	212.91	213.31	209.47	211.3	212.94	214.01
200.59	200.65	200.83	198.12	199.69	199.16	201.3	197.83	203.25	200.12	201.32	201.2	199.89	198.78	198.89	197.52	201.09	199.15	200.68	198.66	200.75	199.84	198.77	201.71	201.31	199.67	201.16	202.96	197.88	199.48	200.72	200.88	199.62	199.49	203.58	199.06	196.52	202.84	203.76	200.63	198.87	200.95	201.38	200.47	200.43	202.94	200.48	202.33	198.1	198.82
219.06	216.52	216.42	215.6	217.94	215.83	217.59	219.27	219.73	219.15	217.59	213.2	215.42	217.02	213.97	215	217.95	218.97	215.09	214.07	217.67	218.81	216.28	218.88	217.32	218.44	215.7	216.54	214.94	217.22	214.43	217.58	218.29	220.11	218.55	216.39	219.25	214.15	217.31	217.3	216.27	216.06	216.24	215.2	219.22	216.42	217.95	215.71	215.14	217.53
211.28	212.31	213.59	211.87	212.75	210.27	214.02	213.43	214.89	213.03	214.46	212.83	211.98	214.42	213.56	213.63	210.59	211.55	212.27	214.51	215.87	209.77	211.14	213.33	211.09	209.24	215.93	214.95	214.04	212.44	211.14	210.5	212.05	213.04	214.4	211.45	210.27	212.52	213.33	212.17	213.71	214.56	212.45	214.51	214.51	211.48	215.89	211.68	210.83	212.03
203.04	205.86	203.2	205.69	204.49	202.23	202.25	205.33	203.57	203.7	202.25	201.23	199.88	200.93	207.42	205.88	204.6	203.46	203.49	204.65	202.16	200.56	204.42	203.47	204.39	203.04	204.68	206.57	203.3	202.29	205.33	203.37	205.28	205.27	202.72	206.44	201.32	200.74	206.84	199.83	201.64	202.77	205.52	202.96	204.4	199.53	203.61	202.66	206.89	200.47
203.58	208.25	206.58	206.86	205.01	205.68	205.7	205.37	209	209.19	206.8	209.11	206.95	205.51	206.15	202.21	212.48	208.58	208.23	208.2	210.75	209.59	208.74	207.41	206.23	206.43	208.99	208.72	205.66	204	209.78	207.47	205.13	205.91	208.11	207.97	209.08	207.93	205.52	206.78	211.44	205.95	204.06	207.42	210.26	206.76	205.17	206.94	206.69	210.69
206.68	203.44	204.31	204.44	203.77	206.01	205.54	205.09	205.37	204.37	205.28	203.79	202.18	201.45	206.35	205.71	204.63	206.5	205.41	204.62	208.71	205.69	207.72	204.16	206.51	204.42	202.4	205.02	203.38	204.61	203.86	202.5	206.37	206.13	204.81	203.77	206.46	206.89	203.83	203.96	201.59	206.43	204.28	206.15	206.09	205.58	204.85	202.56	206.4	206.57
199.31	202.64	202.68	200.68	202.71	201.09	201.06	202.5	204.09	203.88	200.53	203.23	202.02	202.46	200.8	203.44	203.19	204.07	201.68	204.39	200.91	203.79	202.56	201.16	198.57	201.71	204.77	203.92	201.96	200.04	203.86	201.58	201.28	203.3	202.16	201.35	200.62	204.36	200.81	202.94	199.96	204.81	202.91	202.6	203.16	204.45	202.12	202.02	205.79	204.86
214.77	218.28	217.67	217.61	217.83	217.76	217.94	220.96	217.89	216.97	218.49	218.1	218.87	218.63	217.31	218.09	220.97	216.07	217.7	215.25	216.38	219.28	215.99	216.04	216.44	219.31	217.76	217.85	215.93	218.24	219.18	216.71	217.26	221.53	218.31	218.08	219.64	216.32	220.9	216.31	216.08	216.36	217.44	218.51	218.56	218.4	217.1	215.7	219.24	217.64
217.97	215.21	219.86	216.06	219.62	216.46	217.35	214.38	214.75	216.45	217.14	218.71	218.46	215.43	216.14	214.35	212.66	217.78	217.23	217.14	217.28	217.65	216.1	217.25	217.27	217.28	217	218.49	214.94	215.48	215.68	216.14	215.49	216.71	213.69	219.01	216.71	215.08	216.36	219.04	215.24	217.97	218.19	218.56	217.21	217.69	217.62	218.06	216.57	216.23
218.49	219.81	218.77	214.78	218.82	217.51	215.78	216.41	217.49	216.21	214.63	216.02	218.7	217.94	217.12	217.74	216.54	217.81	217.04	218.07	216.31	215.9	216.72	218.3	219.72	216.66	218.18	216.92	215.37	218.14	213.69	216.67	214.47	218.18	213.9	218.09	216.92	215.69	213.42	216.85	219.07	213.23	222.61	217.89	217.45	215.96	218.98	217.39	217.18	219.88
219.54	219.38	215.72	218	219.24	215.37	218.57	218.31	218.92	217.16	221.83	220.96	217.08	216.63	214.1	214.97	218.54	218.61	220.42	217.86	217.81	216.57	218.14	217.93	218.82	218.3	222.22	221	219.03	218.51	216.99	217.8	217.13	219.25	214.69	216.24	218.65	218.36	217.65	215.9	219.1	219.1	215.95	216.2	216.39	219.72	215.74	217	215.81	218.24
204.77	206.27	205.87	201.81	203.16	203.27	203.63	203.07	202.09	201.02	203.19	204.94	207.67	202.2	205.53	199.66	204.73	203.98	205.56	201.29	204.11	203.21	203.14	202.24	205.94	202.17	205.09	203.76	202.56	205.86	203.51	202.39	205.92	205.46	203.95	202.44	202.35	205.05	203.55	207.25	201.11	208.11	205.43	204.16	203.35	208.42	204.46	201.46	204.81	201.32
196.22	200.17	197.3	198.63	203.22	197.97	197.29	199.4	203.55	201.87	201.54	199.22	199.21	200.1	200.55	198.3	198.95	201.42	199.74	198.98	201.2	201.6	201.04	195.92	200.36	200.89	202.31	200.49	200.62	199.51	200.1	200.55	199.43	201.91	203.36	199.53	200.63	198.19	200.48	198.62	202.45	198.68	199.37	205.25	200.26	201.09	199.9	203.2	201.08	200.79
217.67	215.93	215.43	216.66	218.56	216.27	219.47	215.13	217.16	215.61	218.3	218.61	216.6	219.72	215.92	215.31	215.29	217.19	217.89	216.6	219.82	214.91	216.88	218.63	217.18	216.02	219.13	215.4	215.89	215.22	215.24	218.89	215.79	218.37	218.07	214.83	218.39	214.48	215.18	217.05	221.42	215.3	216.43	217.01	217.41	214.58	218.98	217.37	217.59	219.23
207.74	208.42	210.1	209.32	209.68	207.72	208.29	207.45	206.42	209.3	208.55	210.68	206.47	206.24	205.37	208.27	205.89	207.48	207.66	205.08	206.64	205.58	207.38	206.94	210.66	207.54	208.47	209.04	207.38	206.56	210.45	207.01	208.22	209.65	208.14	209.32	209.07	207.23	209.9	206.7	207.67	206.29	208.93	211.98	209.65	209.84	206.95	206.16	207.24	206.72
204.04	208.91	203.82	204.07	205.69	203.74	208.28	202.64	205.65	205.44	204.78	203.38	206.38	199.97	202.2	203.43	203.71	204.47	204.7	205.07	201.45	203.47	202.37	204.49	201.54	203.34	201.65	203.88	205.82	203.73	206.04	204.18	205.35	204.43	204.24	203.87	203.27	204.78	205.63	204.09	204.18	204.29	202.57	204.9	202.49	204.65	205.74	203.55	205.19	205.63
198.24	198.8	201.65	199.34	197.46	203.53	197.55	203.32	199.51	200.16	198.26	201.74	198.15	198.14	200.98	198.89	201.01	198.99	200.99	201.9	200.87	202.06	199.58	200.34	200.9	199.69	202.73	201.22	200.28	202.56	201.68	198.01	200.92	200.83	200.93	199.39	199.61	199.45	202.93	198.33	203.33	199	199.83	203.65	199.04	199.98	198.42	200.32	197.95	201.29
198.53	199.7	201.19	200.89	200.57	195.95	195.36	198.28	199.11	201.32	199.97	199.02	202.23	199.01	198.33	199.64	199.79	198.92	197.71	201	199.96	198.41	199.32	200.69	202.62	198.36	199.84	199.9	199.16	198.14	198.67	202.38	199.21	198.8	197.07	200.09	199.26	197.58	201.17	198	197.37	201.97	196.31	198.68	196.18	202.41	198.2	198.73	198.57	197.66
203.8	199.81	199.18	200.38	202.78	205.01	198.99	204.02	198.87	200.55	199.49	198.67	203.55	200.05	199.48	198.93	201.74	195.13	199.66	200.05	199.03	201.86	201.44	202.52	195.54	200.38	202.05	201.05	199.41	202.65	200.48	200.26	199.68	202.01	204.15	200.71	197.33	201.94	198.61	201.13	201.4	200.84	202.97	200.29	200.96	201.04	197.87	200.34	201.25	199.2
206.29	200.6	202.59	204.14	202.79	203.56	202.11	203.78	207.43	202.88	202.32	204.09	207	199.95	204.24	205.78	204.89	202.95	201.86	201.62	202.25	201.74	203.25	206.13	202.84	202.99	206.82	203.51	202.73	206.36	202.73	202.78	200.5	206.43	203.94	202.7	200.15	205.24	203.36	205.18	200.26	205.62	203.29	204.66	202.58	201.18	203.44	204.54	203.09	203.15
197.65	197.49	200.83	202.55	200.31	200.56	200.19	198.8	203.29	197.41	200.56	200.25	199.01	202.45	197.51	197.21	198.9	197.74	200.75	198.86	201.51	201.04	200.14	197.76	200.94	200.97	199.32	199.17	196.27	199.17	204.01	201.08	200.62	200.22	199.01	196.62	198.92	200.34	198.63	199.54	199.37	199.83	198.94	199.89	202.19	200.46	200.6	200.34	200.67	199.73
201.84	203.56	201.77	198.86	202.32	201.84	199.1	200.58	199.71	197.91	201.33	199.24	197.68	199.78	199.76	202.4	197.74	202.04	201.32	202.77	202.11	203.57	201.29	198.22	201.02	200.17	200.55	201.34	199.21	201.47	197.25	202.67	201.33	202.04	199.59	200.21	200.49	201.44	199.81	196.59	200.75	202.11	200.63	200.05	199.47	200.95	203.66	199.9	200.02	201.4
209.12	209.26	211.14	205.72	206.44	207.78	211.95	208.66	209.04	208.53	204.2	209.05	207.25	205.93	210.42	205.69	206.05	208.39	210.54	206.98	211.57	210.45	210.33	210.31	211.28	205.02	209.1	210.18	207.31	210.01	206.28	207.53	206.1	206.61	206.67	211.71	206.99	209.8	209.33	209.68	212.21	210.09	209.16	208.47	210.75	209.34	209.69	207.21	209.15	209.16
201.66	199.3	198.25	201.2	197.34	200.01	201.74	198.44	196.99	197.89	202.49	198	198.5	202.41	200.63	199.63	200.33	202.56	199.92	205.15	200.9	198.42	201.82	202.29	201.95	200.66	198.14	196.54	198.99	196	200.5	200.16	198.87	200.8	199.23	198.38	199.69	197.64	198.31	199.6	199.69	198.73	201.98	198.74	203.22	203.43	201.69	200.11	199.92	197.78
205.99	202.49	205.45	206.7	204.43	206.67	203.49	203.39	206.69	207.13	206.8	206.39	204.89	205.88	204.22	200.21	205.41	206.12	205.78	202.99	201.98	204.36	200.57	205.35	205.9	201.32	205.25	205.09	203.9	205.48	205.06	201.06	205.29	206.99	203.42	205.99	206.34	204.05	206.12	204.34	203.82	207.35	206.45	209.1	206.19	200.63	206.28	205.14	206.27	205.62
199.71	199.75	199.95	201.23	198.3	201.62	199.75	201.29	195.8	194.05	198.33	199.73	197.26	195.82	196.32	198.63	197.88	194.02	199.47	197.22	198.83	198.04	197.54	198.15	195.06	200.29	198.44	201.28	198.17	197.94	198.94	202.4	199.5	198.23	197.19	199.38	196.24	197.02	199.86	195.95	194.72	201.44	197.2	199.74	197.73	197.51	200.56	193.82	198.85	199.08
213.11	213.05	209.11	212.96	212.15	213.06	214.51	212.06	209.03	211.23	215.18	215.08	208.01	213.35	216.09	211.21	211.27	215.41	211.3	215.1	213.05	212.99	212.16	212.77	210.3	210.92	212.15	214.05	209.98	210.49	211.6	210.51	212.09	209.52	214.78	210.9	207.94	210.58	213.33	216.04	210.69	213.59	213.83	213.93	212.86	212.75	213.58	211.92	212.9	213.28
210.92	214.73	214.52	212.11	207.45	212.25	212.89	212.08	213.09	210.61	211.92	208.55	207.59	211.44	211.79	207.01	212.25	212.35	209.41	212.05	209.63	209.65	211.66	214.32	211.52	210.32	215.24	209.55	209.06	208.24	210.15	211.54	210.08	209.89	210.52	213.22	209.6	212.88	211.81	213.54	209.92	213.56	212.96	210.26	210.3	214.22	215.7	211.7	210.11	211.07
208.38	207.82	207.92	210.76	211.22	207.94	208.23	208.94	209.51	206.83	209.5	207.51	209.2	210.32	207.93	206.68	212.09	209.48	208.45	205.26	205.49	208.78	209.48	209.05	206.56	208.04	208.31	207.38	209.84	209.95	207.43	206.62	206.54	206.93	207.77	208.71	208.28	207.95	210.56	209.27	206.67	209.01	208.01	208.11	208.15	212.43	207.81	205.17	208.22	207.62
212.5	211.48	213.08	209.5	212.4	214.1	213.49	211.15	213.83	210.15	213.57	211.94	212.91	215.46	212.73	209.6	214.11	209.66	213.23	209.9	214.91	212.17	212.12	211.05	210.68	209.8	211.03	209.66	213.27	213.31	210.26	208.29	213.49	211.22	212.44	214.24	211.19	211.9	212.82	212.89	213.29	210.25	213.04	211.55	212.2	211.24	214.11	209.5	210.63	210.63
198.05	201.21	203.14	203.98	202.19	203.88	203.64	205.56	200.65	198.61	202.63	202.8	200.02	203.27	199.73	200.82	204.92	197.38	204.35	203	199.1	203.17	202.96	200.47	202.56	203.28	202.88	200.86	201.18	203	202.12	202.36	203.45	206.4	203.36	202.18	200.79	202.9	204.5	201.88	203.42	204.03	203.82	199.75	201.63	201.03	203.28	203.49	203.82	201.61
201.06	198.92	201.6	202.07	201.01	197.43	200.54	201.48	203.21	202.34	202.7	200.23	201.19	199.9	199.2	201	200.67	203.14	201.3	198.12	200.3	201.07	197.17	201.8	200.26	198.15	199.85	198.1	199.7	200.6	200.83	199.93	194.26	201.9	202.19	199.68	198.22	196.28	201.03	201.31	200.88	201.5	201.25	199.82	200.84	197.84	198.76	197.19	199.22	198.82
208.01	207.92	205.03	206.45	206.26	207.96	211.65	203.79	210.2	204.69	204.36	208.8	209.2	206.92	207.17	207.13	208.36	209.02	208.44	207.92	210.99	206.96	209.85	206.74	203.26	211.6	206.23	205.91	207.79	208.35	204.74	208.35	206.33	204.37	208.52	211.41	209.55	205.06	206.82	206.47	208.07	210.29	207.77	207.78	207.38	204.92	209.38	208.49	207.22	207.74
205.75	207.06	208.44	206.67	209.19	208.88	207.18	209.76	208.98	210.86	211.57	206.4	208.92	210.35	207.76	210.22	210	210.77	209.35	208.42	207.4	209.9	206.38	207.21	211.68	207.02	207.54	209.25	207.11	203.62	208.37	208.58	208.77	205.77	207.89	206.2	207.87	207.32	209.55	211.42	206.27	207.14	207.79	208.49	209.13	206.06	209.07	210.56	206.29	208.49
207.6	208	209.56	207.11	207.31	207.16	205.64	208.05	209.61	205.67	208.05	208.87	209.08	207.86	206.95	207.28	207	209.59	207.08	208.79	210.6	207.38	208.82	208.68	207.94	207.98	208.74	206.51	205.98	205.21	203.18	208.34	202.32	203.9	207.65	206.56	206.78	206.4	206.05	206.7	208.56	207.56	209.72	210.49	204.91	206.31	208.2	209.1	207.36	209.78
209.72	208.09	214.31	212.2	214.78	209.09	214.01	210.35	213.84	210.58	211.75	214.54	212.02	212.13	212.89	213.38	214.56	210.84	212.79	211.17	210.63	210.61	211.93	212.35	213.33	213.1	209.62	212.86	211.59	211.2	213.6	213.57	216.18	210.08	210.54	212.04	212.04	213.17	214.3	212.08	211.91	211.07	211.92	210.37	214.63	213.44	214.07	214.5	212.67	209
211.94	208.48	205.91	208.42	208.89	209.76	207.01	211.49	208.03	208.01	205.91	210.14	208.73	208.93	206.23	207.53	212.52	209.77	207.49	209.53	209.72	208.74	208.49	206.37	210.12	208.01	206.74	211.59	207.52	207.81	210.34	208.08	208.14	207.87	209.36	207.28	209.62	208.45	209.76	206.93	207.55	208.94	207.16	210.08	209.39	208.79	209.03	211.51	206.27	209.4
211.92	212.66	216.14	214.05	213.6	213.75	213.91	212.67	217.85	213.37	213.48	214.09	213.49	213.98	212.96	211.67	213.28	215.27	215.57	210.43	216.41	216.96	213.88	214.57	213.98	212.47	208.9	211.97	211.73	216.2	214.63	212.72	211.94	213.33	210.95	211.98	218.03	216.8	214.58	217.41	212.87	215.78	215.69	215.86	212.66	213.98	212.72	213.91	213.89	211.39
201.52	205.57	205.25	202.47	203.42	203.65	204.82	202.51	202.7	204.04	204.14	204.26	205.6	206.2	206.84	205	204.42	202.42	200.92	202.35	202.37	207.3	205.08	202.59	202.12	202.16	207.81	205.39	204.16	201.39	201.9	204.34	200.62	199.65	203.23	203.87	205.7	205.42	203.99	206.1	203.95	203.47	202.94	202.11	203.34	202.57	205.01	205.87	201.82	204.75
204.1	203.24	200.39	203.64	205.63	203.3	202.18	201.55	204.15	201.62	199.98	208.6	203.54	201.28	203.63	201.09	201.32	204.28	203.92	203.25	206.5	200.78	204.71	203.69	201.04	204.28	204.06	205.31	202.99	203.21	204.08	201.21	205.75	201.09	201.52	203.06	202.08	200.34	202	199.58	205.32	204.85	201.4	201.92	203.25	203.95	202.84	203.4	205.21	202.53
208.75	212.91	214.92	214.85	214.01	210.48	210.87	210.61	211.55	211.12	212.05	214.98	213.68	214.61	211.84	214.69	209.8	214.45	213.97	210.94	210.54	211.58	211.62	217.7	216.03	215.52	211.63	213.97	213.08	212.07	213.63	212.28	210.55	213.58	215.27	214.04	210.08	212.66	211.74	211.16	212.77	214.48	212.23	211.41	209.59	212.03	212.33	213.22	212.14	213.1
203.32	204.72	201.8	207.18	202.07	201.25	202.26	203.44	205.31	200.84	204.74	205.12	201.88	200.37	204	202.99	203.53	204.18	203.07	201.94	207.26	202.24	205.46	205.13	200.08	205.78	203	201.86	202.57	204.27	202.5	203.87	205.65	204.07	205.74	205.14	202.24	203.61	207.81	204.23	204.42	206.92	204.26	201.64	205.39	204.51	204.18	201.95	205.1	203.74
202.9	199.24	199.98	195.98	202.89	199.53	200.43	194.25	197.69	202.45	200.67	201.15	196.27	198.51	200.96	201.2	199.76	196.98	200.96	197.05	199.29	201.7	198.53	199.6	199.75	198.6	199.07	199.31	197.52	199.41	199.39	198.05	195.24	197.77	200.43	197.4	200.32	198.84	197.88	197.36	201.05	197.92	197.25	201.46	197.19	199.07	199	199.29	198.23	203.23
209	208.48	208.79	205.62	206.16	207.99	209.71	208.63	205.87	207.73	207.08	208.38	205.88	209.15	206.33	208.17	208.04	207.29	207.86	209.67	206.56	208.66	208.4	209.3	207.19	209.72	207.75	208.13	208.37	210.73	210.53	205.67	204.53	210.45	207.88	207.37	207.84	207.27	205.63	204.06	207.72	208.47	210.64	208.73	205.97	207.85	204.68	207.52	210.13	211.85
210.47	205.08	206.58	209.58	207.6	209.62	207.87	209.53	204.25	208.79	207.72	208.19	205.55	205.6	206.93	210.33	208.62	207.44	209.13	208.52	208.2	212.66	208.47	208.09	208.87	209.24	208.99	209.56	208.51	206.92	206.71	210.49	209.36	205.42	208.29	205.19	209.29	210.38	206.78	209.15	211.74	207.77	210	211.28	205.63	205.58	209.21	205.39	207.85	207.88
210.11	211.34	209.32	206.74	207.21	209.62	206.82	205.62	207.83	208.13	209.47	210.07	208.91	206.09	210.59	208.64	211.39	206.72	207.3	210.7	210.94	207.28	205.94	209.6	209.11	210.58	210.12	211.85	210.12	208.03	209.98	208.55	208.75	208.59	206.87	206.13	208.47	209.34	207.24	209.03	205.72	209.3	211.49	208.43	210.67	209.79	210.45	212.33	208.63	210.05
213.71	210.42	211.28	210.48	211.97	211.48	212.73	213.93	213.07	210.77	211.49	213.56	216.77	215.34	213.41	214.98	210.46	211.94	209.08	209.31	214.75	213.57	217.2	215.8	208.38	212.22	217.07	214.76	209.5	215.12	209.22	210.06	212.47	210.59	210.22	212.14	212.77	212.14	209.28	214.47	213.01	212.43	212.16	212.34	211.84	217.33	212.66	210.16	210.5	214.48
199.25	201.86	202.95	205.55	204.07	201.28	201.14	202.4	204.44	206.32	204.09	201.68	203.83	204.77	201.8	204.34	200.98	204.04	204.3	203.18	202.55	204.34	199.59	207.28	200.69	202.06	205.83	203.79	202.99	198.17	205.43	204.48	205.11	202	202.58	205.29	201.96	206.23	204.57	203.51	201.97	202.95	206.05	203.48	204.23	208.79	202.51	200.28	201.84	202.97
206.43	207.14	206.31	205.96	205.27	202.8	204.81	206.85	203.66	204.37	203.3	205.35	205.62	205.57	205.06	209.99	200.85	204.67	203.24	203.25	204.2	205.03	206.18	208.19	202.66	208.04	206.42	204.42	207.28	207.95	205.75	205.54	206.29	204.67	205.78	202.03	206.64	205.79	206.02	207.47	205.07	206.57	204.33	201.59	207.82	204.65	204.87	209.05	206.38	205.03
200.61	197.88	199.43	199.06	201.52	198.42	200.4	197.63	197.72	198.3	201.63	197.17	198.97	201.01	195.89	199.66	199.33	200.57	196.01	199.3	199.68	201	199.41	199.86	199.64	197.97	201.23	197.01	200.84	200.24	199.47	199.14	201.08	197.46	201.68	201.09	197.59	198.96	198.17	198.39	199.24	197.86	201.9	199.98	199.22	199.47	198.4	200.52	202.8	198.78
203.21	204.83	206.2	206.3	204.65	203.32	202.89	205.41	203.72	206.45	206.95	203.95	203.46	208	210.28	206.05	202.55	207.22	202.62	204.66	204.49	207.74	205.22	202.5	206.7	202.8	205.65	206.32	205.65	202.35	208.92	205.13	207.69	206.54	204.51	207.46	203.78	206.66	206.62	205.23	203.34	204.64	204.45	206.49	206.08	204.17	209.79	203.87	206.58	207.09
207.17	207.99	204.74	210.92	206.91	206.96	206.4	207.72	207.82	206.72	205.1	206.59	206.38	206.81	208.85	210.41	207.42	207.67	207.24	205.06	207.96	212.69	205.33	206.41	208.02	205.45	206.9	207.35	208.11	207.33	208.79	206.38	208.09	210.45	207.8	204.61	209.73	211.93	207.25	206.73	206.54	207.65	210.01	211.02	208.04	207.74	208.89	208.22	208.03	208.69
208.28	205.65	205.55	208.08	206.85	207.66	208.97	206.61	206.96	209.03	207.41	204.83	207.34	208.74	211.69	205.48	209	207.1	209.7	208.34	205.3	207.21	210.34	209.66	210.21	208.52	205.5	207.43	210.37	207.95	203.92	208.36	207.24	202.73	207.35	206.25	207.55	205.13	208.34	209.6	209.3	207.24	207.16	205.62	204.06	210.26	209.57	208.37	209.2	212.07
211.4	213.02	211.92	209.41	213.93	210.77	211.5	208.3	211.54	208.74	210.19	211.25	213.43	211.74	211.6	210.45	212.91	211.72	214.92	214.03	215.48	213.32	212.92	211.77	210.82	208.49	212.98	213.25	213.01	212.65	210.84	212.6	207.24	212.89	209.26	211.74	213.91	210.19	211.83	213.11	211.74	208.63	213.06	211.33	215.08	214.03	208.82	211.19	209.79	212.9
211.7	214.95	213.81	211.55	211.92	214.65	215.18	213	213.03	213.66	214.58	215.6	211.18	213.49	212.78	210.91	214.25	212.75	213.12	211.23	215.1	213.52	215.87	211.66	211.66	210.55	213.05	210.53	211.87	212.35	212.64	213.29	213.65	214.71	212.87	214.52	211.96	216.73	210.94	212.85	210.06	211.35	215.67	212.66	211.85	213.22	213.32	212.07	215.94	209.55
201.86	203.38	204.39	206.82	205.75	201.68	205.23	202.15	201	204.84	204.81	202.1	207.47	204.09	201.56	203.01	204.57	203.48	202.64	201.74	204.36	200.38	202.52	203.21	203.82	203.3	203.91	203.69	200.75	203.72	202.49	205.56	206.06	204.75	205.31	203.28	205.61	201.24	202.96	201.86	203.26	202.28	203.25	202.77	205.11	203.52	204.3	202.29	205.53	205.19
212.32	205.29	208.34	207.67	211.73	206.69	211.27	209.52	207.62	209.55	208.75	206.53	208.8	206.71	208.65	210.97	207.13	207.23	208.54	208.54	209.23	209.75	207.9	206.22	209.08	211.25	208.69	207.47	207.11	208.31	208.77	207.9	205.12	205.68	211.46	208.49	209.21	205.91	205.99	205.11	207.39	207.04	210.08	207.92	211.02	204.43	209.53	206.01	209.21	207.13
206.78	210.47	212.88	207.65	208.58	209.73	207.71	208.48	207.94	210.94	208.12	209.31	208.76	207.18	209.58	207.19	207.79	206.55	209.96	209.71	208.46	208.05	206.23	212.58	204.44	206.07	211.98	207.46	209.54	207.52	207.18	209.51	212.73	209.43	206.92	210.98	208.79	206.62	211.78	208.12	207.62	206.15	204.98	209.08	210.93	205.45	209	208.39	207.72	207.44
219	220.07	217.21	219.68	216.94	219.92	220.71	217.09	217.42	216.49	216.78	219.95	218	215.97	216.81	218.43	218.12	215.34	216.74	215.83	218.39	217.22	214.99	214.03	216.6	216.38	216.42	220.84	218.3	217.54	216.35	214.63	217.73	219.53	214.88	222.72	220.48	219.26	215.2	217.91	217.65	217.1	217.96	217.87	216.99	220.78	217.82	217.08	217.28	221.05
218.7	216.04	217.83	218.38	218.26	215.93	215	216.18	218.18	213.62	216.94	216.81	218.14	217.98	217.14	217.06	216.25	217.87	214.75	215.66	219.09	218.15	217.09	217.93	217.13	218.44	216.25	217.7	217.75	215.43	216.6	216.82	217.36	219.75	216.96	214.48	216.59	217.71	216.9	215.98	220.28	217.26	213.24	214.38	216.76	217.58	216.73	218.93	217.72	218.02
210.21	212.46	211.23	209.63	209.64	214.38	208.45	210.33	209.87	209.68	206.61	209.75	213.19	209.56	209.14	208.81	207.13	209.6	208.84	210.06	211.02	209.21	209.5	211.78	213.44	206.93	207.5	209.52	209.36	208.98	206.71	210.4	211.57	210.08	211.46	210.16	210.33	208.28	207.93	208.62	210.13	209.71	206.42	208.86	211.71	209.32	209.86	210.9	210.96	211
211.7	213.93	211.01	213.75	210.29	213.23	212.07	211.3	212.28	213.88	212.4	212.45	210.04	212.9	215.87	211.43	213.03	214.96	212.42	210.55	212.79	211.79	209.94	214.32	212.39	211.58	212.89	214.31	212.51	208.64	214.06	209.66	213.8	210.73	211.95	213.17	212.86	211.36	210.83	208.7	212	211.2	213.73	212.54	213.23	213.54	212.22	211.77	210.46	209.57
216.39	216.56	216.8	215.1	218.51	217.42	216.13	220.1	218.25	216.97	221.18	218.65	216.48	217.7	218.28	213.82	215.31	216.12	216.93	214.71	215.6	216.98	217.4	214.61	217.11	218.65	220.3	215.86	217.85	217.48	217.47	216.76	218.91	214.21	218.05	217.18	217.75	218.46	218.49	218.42	218.94	215.67	215.35	218.75	216.52	213.44	214.5	216.69	215.51	216.71
206.33	209.46	207.03	210.56	208.84	205.61	207.56	208.21	204.54	207.2	205.58	209.77	207.58	206.41	205.29	206.44	208.14	208.3	208.02	206.77	207.71	207.89	208.2	208.6	207.64	209.79	204.73	207.72	209.29	211.2	208.74	211.09	209.39	203.8	208.07	207.64	206.06	205.1	210.13	208.64	209.74	208.96	205.87	208.45	204.76	207.01	207.97	207.14	208.38	209.95
207.63	205.71	209.38	207.54	207.72	206.36	210.21	209.27	209.17	210.09	208.74	209.54	208.13	211.97	205.36	206.61	210.56	206.78	209.49	204.52	208.06	208.39	208.29	213.47	206.01	209.88	210.22	205.7	206.74	210.59	206.35	210.3	209.21	205.72	210.58	207.53	204.94	207.99	210.2	209.45	209.95	211.8	205.01	211.24	210.26	208.12	208.48	208.91	212.09	207.92
209.45	211.91	210.81	210.38	209.76	208.93	206.1	210.58	208.88	207.74	210.06	209.35	209.9	210.12	209.68	208.48	210.01	209.13	207.24	213.14	209.02	210.64	210.57	210.07	209	208.3	208.32	210.55	207.56	210.81	209.28	209.18	207.85	208.84	207.28	208.45	205.95	209.45	207.4	209.42	210.52	209.18	208.89	210.9	211.86	207.47	209.87	206.07	208.03	208.94
200.33	198.86	199.79	202.29	202.2	202.52	202.39	203.48	198.77	202.58	201.33	199.84	201.16	198.63	200.32	201.64	199.75	202.75	202.66	200.61	204.79	200.77	201.28	204.15	203.72	203.65	199.65	199.62	202.48	200.58	201.8	200.39	201.29	203.93	203.24	201.76	202.38	204.53	204.13	199.26	202.46	202.28	200.04	203.68	201.52	202.59	208.19	200.79	205.43	205.11
208.95	207.19	206.41	206.95	206.94	206.8	207.4	209.58	210.06	210.07	209.66	208.76	209.22	207.55	208.15	210.1	208.64	209.71	208	205.88	209.37	206.34	206.87	206.03	206.4	207.03	209.95	211.04	208.88	208.78	206.92	212.42	206.68	210.73	208.44	208.56	209.84	208.52	208.92	209.69	213.63	207.16	207.71	208.59	207.05	211.09	203.48	206.49	208.8	209.42
202.03	199.78	201.27	203.82	202.01	200.96	200.93	200.27	198.33	201.48	200.52	200.25	203.15	201.88	200.06	198.67	200.68	202.5	200.72	202.85	201.73	200.27	204.27	201.01	201.48	200.34	199.03	204.29	201.98	199.62	201.13	197.7	199.87	198.43	198.79	201.83	199.66	202.35	200.73	201.17	196.19	200.48	202.92	199.9	203.08	200.88	201.82	200.92	197.69	199.96
210.58	213.52	213.47	210.64	208.43	205.63	212.97	207.87	208.78	207.35	210.73	209.32	208.19	208.15	209.09	206.26	209.6	208.05	212.55	206.93	210.28	210.02	208.73	211.26	208.53	210.89	211.39	208.07	207.25	210.88	208.76	208.69	213.25	212.44	211.88	209.39	210.38	208.33	208.24	213.64	212.15	207.01	209.62	209.2	209.42	208.4	209.78	209.85	209.65	208.52
195.02	192.87	195.95	194.15	193.98	193.73	192.49	195	196.13	196.99	194.67	194.56	189.14	192.88	190.87	194.37	192.42	197.12	194.4	196.73	193.47	195.12	192.49	196.18	193.97	195.94	195.75	192.07	195.62	193.71	192.88	193.83	194.9	193.44	194.94	195.14	196.37	193.09	194.58	197.06	193.49	195.12	194.57	193.6	194.28	194.98	195.95	193.85	190.66	197.59
203.8	204.6	200.73	205.05	201.15	205.39	203.13	200.52	202.57	201.33	203.37	202.37	203.02	204.43	204.84	201.67	201.07	202.5	205.81	201.9	205.04	201.84	200.89	202.81	204.16	202.01	204.38	202.54	204.03	204.56	202.27	203.08	202.73	205.54	202.54	202.95	200.67	202.08	203.61	204.21	203.38	202.67	203.95	202.17	202.74	199.41	204.2	205.01	200.61	202.46
205.86	206.72	203.25	203.87	201.14	203.95	206.67	202.5	204.36	199.52	201.83	202	203.7	204.36	203.4	203.66	203.44	202.78	204.38	202.84	203.56	204.91	205	198.95	204.29	203.84	202.91	202.71	204.92	204.67	203.45	205.5	204.78	202.34	203.22	201.84	205.55	202.93	204.62	202.66	202.22	202.78	203.12	203.65	205.74	202.31	204.89	206.94	205.04	206.61
212.47	211.87	209.63	210.11	208.2	209.17	209.48	207.13	210.18	209.88	210.6	206.6	207.51	212.27	209.8	208.39	206.46	211.02	206.49	208.24	205.12	211.84	212.95	209.12	206.62	207.15	209.21	210.26	209.82	208.56	207.88	208.81	208.31	209.22	210.1	210.26	206.18	204.44	209.25	210.52	211.17	209.24	210.26	205.97	208.15	211.19	208	208.8	211.32	208.52
214.19	210.93	215.52	211.06	215.53	214.1	213.64	208.72	211.81	213.09	214.9	211.42	211.41	214.25	216.84	212.41	212.17	213.51	212.4	214.73	212.13	211.48	210.23	213.37	211.88	211.36	212.18	214.26	212.94	209.16	213.24	214.48	216.49	213.3	212.16	211.84	213.01	214.9	215.49	211.55	210.39	214.52	213.24	211.8	211.46	212.64	213.86	217.06	213.18	214.32
215.44	217.27	216.37	213.18	216.55	216.71	213.07	216.73	219.91	218.29	216.43	213.49	216.45	217.33	216.18	217.16	216.52	217.9	217.64	216.95	219.53	215.41	216.13	215.95	215.83	214.21	215.53	218.71	215.56	217.87	217.51	215.13	218.88	217.13	215.49	215.84	217.42	213.33	216.49	217.23	216.79	216.77	216.96	217.14	219.15	215.68	215.57	217.71	216.69	217.12
210.1	213.17	212.46	212.74	209.86	212.12	211.58	210.28	212.5	212.27	210.4	209.81	214.09	213.43	213.94	213	211.83	211.87	211.96	212.09	209.84	210.74	211.28	212.16	212.82	209.81	213.53	212.58	210.24	212.93	211.92	209.53	211.03	211.85	212.04	212.03	211.61	211.13	214.36	214.25	212.26	210.95	211.47	209.57	211.42	212.03	209.69	209.78	208.64	209.39
200.14	201.4	201.07	201.28	200.42	199.48	204.09	197.19	201.05	200.12	204.03	201.56	203.12	199.7	199.68	200.2	201.29	201.53	200.86	204.39	202.79	204.29	203.04	200.9	197.97	200.45	201.47	199.44	201.2	199.41	201.55	204.16	198.48	201.04	197.87	199.81	201.08	202.01	201.42	199.83	200.81	198.93	201.24	199.68	199.51	203.29	199.97	201.46	200.59	200.6
200.94	203.25	200.77	203.27	205.26	202.36	206.2	201.48	204.12	201.49	201.5	204.4	203.28	201.47	203.45	205.3	203.94	204.88	204.73	201.62	204.36	201.56	201.82	203.91	200.88	202.19	204	206.39	202.63	208.18	200.03	204.85	203.02	203.04	206.16	204.47	207.23	203.86	205.92	199.02	203.25	202.89	204.12	203.71	205.47	203.07	200.68	201.32	201.56	204.12
205.4	209.68	206.01	208.13	209.14	207.49	208.15	208.44	210.58	208.25	206.83	207.05	209.29	208.01	209.28	209.47	209.36	209.51	205.19	209.82	209.01	207.8	210.2	206.73	206.27	209.3	206.5	209.18	208.21	210.11	214.02	209.82	208.48	211.42	210.03	204.61	210.55	210.99	207.96	209.54	209.86	208.91	210.65	210.21	209.19	207.72	210.66	204.49	212.79	212.9
208.23	209.23	211.4	209.37	208.61	206.97	203.8	207.85	208.13	206.75	211.17	209.47	209.83	208.21	209.66	211.36	210.82	209.42	208.63	206.91	208.77	207.51	209.97	209.75	208.56	212.07	208.66	208.38	204.32	209.37	211	208.06	205.43	206.67	208.36	209.21	210.48	206.94	210.77	210.2	209.12	209.46	208.82	207.31	212.84	205.74	208.23	207.6	209.41	208.13
207.26	203.98	211.15	211.29	209.94	211.43	208.05	212.43	209.69	206.04	210.42	207.48	209.17	209.12	211.72	203.33	210.4	207.97	208.59	208.98	212.32	206.14	205.07	205.96	208.22	206.53	209.73	209.57	209.86	209.62	208.92	208.14	210.21	211.31	207.94	207.56	206.75	207.61	208.71	210.05	209.24	211.13	211.83	209.09	209	206.36	208.76	207.86	207.62	207.24
216.81	218.01	218.15	214.98	216.05	217.54	218.63	215.82	213.21	215.46	213.45	218.7	217.99	214.02	216.75	215.6	216.48	215.24	218.05	214.24	216.5	216.35	213.23	217.91	215.6	217.2	216.79	218.22	219.42	219.6	214.15	216.68	217.69	214.17	217.85	216.93	221.82	218.16	217.36	216.05	216.78	217.58	222.64	216.78	217.83	216.04	216.69	217.82	216.57	217.5
203.16	203.77	204.33	203.03	200.7	207.12	202.86	203.28	205.8	204.6	204.15	205.4	198.89	204.34	199.19	204.04	202.63	200.7	201.75	202.8	200.6	203.01	201.52	202.39	200.9	203.19	201.78	203.12	200.22	205.61	203.27	205.15	201.63	202.28	203.76	204.64	202.54	201.87	203.82	200.81	201.09	203.81	203.41	202.36	200.86	203.97	203.42	204.69	206.7	203.69
200.59	201.31	203.19	198.46	201.82	201.91	201.63	203.67	206.34	202	204.71	201.84	203.23	199.95	205.75	204.39	198.16	205.41	204.64	201.11	199.39	202.52	203.82	203.63	201.53	203.68	201.68	202.51	203.3	201.27	203.14	205.66	202.86	202.65	201.91	203.09	206.62	203.54	202.38	200.92	201.19	204.13	200.16	204.41	205.27	201.81	205.65	202.5	202.23	201.06
214.43	209.4	214.4	213.08	214.11	212.69	211.27	213.85	213.53	213.25	212.65	213.02	212.06	211.94	214.46	209.76	213.8	213.36	212.55	213.55	212.01	212.52	209.76	211.27	212.74	210.27	210.95	211.17	214.89	212.09	210.76	211.37	209.41	211.68	214.22	215.32	213.67	210.76	213.72	212.41	216.03	210.83	210.64	213.31	213.92	213.4	211.58	216.92	211.63	210.06
208.58	214.79	214.52	212.19	212.84	210.75	215.44	213.71	213.72	207.41	209.42	208.87	213.12	210.23	214.58	210.29	209.11	208.23	212.97	209.2	209.32	211.44	211.44	210.78	214.89	213.72	210.38	209.93	210.45	212.54	212.85	212.96	210.73	209.29	209.87	208.72	209.61	213.58	210.2	211.64	211.35	210.97	212.17	212.08	212.5	214.75	213.89	212.7	211.45	209.9
215.04	210.25	214.99	215.79	212.56	208.46	213.64	215.25	213.83	209.82	210.34	211.34	211.91	212.74	214.89	210.59	210.74	213.47	210.04	214.05	210.62	210.89	214.3	215.56	216.64	213.59	210	212.77	210.47	213.19	215.36	213.8	212.64	213.58	212.33	211.65	209.98	209.09	212.11	211.54	212.68	213.05	216.12	210.96	215.06	212.04	210.55	211.63	212.65	215.51
207.96	209.07	209.25	209.22	209.44	210.23	207.38	210.65	211.84	208.01	207.51	207.88	208.67	211.43	208.6	210.73	210.56	209.95	215.33	209.07	211.39	209.2	213.07	208.87	207.41	209.64	207.69	207.38	210.42	208.48	208.52	210.85	211.03	207.67	212.31	208.01	210.77	209.05	212.3	207.85	213.09	207.53	207.78	207.96	206.2	209.18	211.94	210.36	207.25	208.52
204.53	204.91	202.9	205.95	204.17	206.59	208.58	207.48	205.13	204.19	207.63	205.99	203.71	203.04	203.06	205.91	206.81	207.12	205.22	205.78	204.75	204.04	208.19	206.09	204.28	204.99	207.53	206.63	204.07	203.75	205.84	205.04	207.3	203.55	208.36	206.76	206.98	204.03	207.73	204.67	204.55	209.42	202.98	203.89	205.4	203.62	204.93	203.34	208.05	201.32
204.32	201.68	201.8	200.73	204.69	204.8	199.3	204.15	204.97	202.94	201.82	203.43	203.89	203.07	204.22	201.22	202.69	204.92	205.62	203.74	203.31	205.11	203.27	205.41	202.09	203.19	203.69	202.12	202.98	201.37	200.95	205.21	199.65	204.48	204.65	204.78	202.78	205.4	201.7	207.91	202.21	202.79	204.7	204.17	203.68	204.67	203.68	203.12	202.81	202.68
211.46	207.38	208.47	208.17	205.63	206.73	207.42	205.56	206.53	209.4	209.24	205.85	207.49	206.77	203.11	210.14	206.04	203.88	209.6	207.37	206.22	205.72	207.64	208.41	207.82	213.36	207.77	207.85	207.27	204.51	204.69	207.67	204.85	207.78	207.33	205.13	206.44	208.21	207.37	209.07	205.74	207.07	209.6	207.6	209.49	208.03	207.76	204.43	208.52	207.93
215.81	217.45	216.75	215.92	215.83	214.16	215.39	218.42	218.32	216.63	218.54	215.41	215.07	216.71	217.73	216.25	215.61	218.12	218.95	217.87	216.19	215.56	217.24	218.66	214.86	216.58	217.1	217.09	218.94	213.75	219.03	216.15	215.44	216.18	215.56	216.99	218.34	213.34	220.73	215.79	217.67	216.92	216.97	218.61	217.23	215.78	215.14	218.93	217.65	220.76
200.07	199.95	199.05	197.34	200.32	195.66	195.81	200.89	200.03	199.01	197.45	196.33	199.52	200.49	197.25	199.15	196.41	196.43	201.97	200.94	199.46	201.69	200.44	196.92	198.35	199.29	196.93	197.48	200.9	196.84	201.83	198.54	198.04	196.1	195.82	196.75	196.07	198.11	199.48	195.33	196.74	198.31	197.86	197.43	199.68	199.38	196.41	200.03	199.48	194.81
204.91	207.93	209.14	212.55	208.34	207.7	207.92	208.2	210.85	207.64	211.14	206.86	205.87	205.68	205.68	208.07	211.09	204.1	207.78	211.09	205.48	205.17	208.01	207.43	207.71	207.92	208.39	206.61	206.39	206.53	206.1	208.37	208	211.03	203.23	208.97	209.14	208.36	207.14	206.29	206.65	209.78	208.28	207.97	209.06	210.32	208.8	206.97	207.76	208.31
206.25	206.22	202.59	205.14	206.54	206.05	202.14	206.34	203.13	205.37	203.75	207.28	202.29	205.58	207.43	206.55	202.04	204.79	203.59	201.02	202.35	201.35	204.41	204.82	203.13	206.2	204.5	207.04	203.05	205.02	204.69	203.57	204.09	204.29	202.17	202.98	203.34	204.92	204.51	206.06	206.11	203.35	204.96	206.21	203.69	204.75	201.14	202.8	202.25	200.33
213.23	211.95	210.16	211.71	212.9	209.07	210.64	213.22	211.79	211.34	211.78	210.11	214.33	212.53	210.03	211.44	210.67	207.34	214.15	210.82	213.18	211.08	211.31	210.55	213.06	211.83	210.11	212.32	211.39	206.39	210.53	212.69	212.11	210.29	211.8	211.61	213.82	213.82	211.32	212.61	212.76	212.63	212.27	212.24	211.16	213.98	213.08	207.84	214.27	211.7
211.87	210.19	212.99	213.28	215.03	212.09	214.86	211.44	213.04	214.04	210.94	212.74	207.08	213.57	213.26	209.74	214.53	213.06	213.19	214.61	212.59	213.46	213.05	212.72	211.9	213.63	215.87	213.21	217.07	210	212.82	212.76	212.4	209.58	212.06	211.9	207.41	216.4	212.78	214.25	211.56	211.17	211.19	211.31	215.29	209.78	210.37	212.9	211.62	211.71
208.93	209.93	208.16	210.37	209.11	212.93	208.57	209.63	210.09	209.09	209.09	207.52	210.78	205.92	208.41	209.13	204.82	207.72	208.68	208.69	206.88	210.81	206.91	208.9	206.4	213.75	209.46	206.22	209.79	204.59	206.09	207.2	204.28	210.68	206.89	212.61	206.89	209.8	211.17	210.11	207.25	204.78	208.34	207.05	206.96	208.47	209.66	209.19	209.79	206.91
203.65	204.04	204.42	199.33	205.69	202.49	204.68	200.49	203.37	205.18	203.47	203.74	204.08	201.12	203.91	205.3	202.3	203.49	201.99	204.48	203.64	204.11	202.65	203.28	202.29	205.15	203.74	204.69	206.2	203.75	202.4	202.92	204.64	204.38	206.25	203.9	200.81	203.1	203.7	208.3	203.77	204.08	203.4	203.58	204.79	203.65	204.98	206.28	203.03	204.92
209.28	210.01	210.58	208.79	208.28	207.11	211.12	210.19	210.32	208.38	208.24	210.5	209.01	206.8	209.28	211	207.51	213.74	210.42	210.09	209.91	209.15	207.26	205.87	210.06	210.21	211.11	212.14	209.02	210.68	212.83	208.93	208.82	211.51	210.27	207.6	212.98	210.88	209.76	206.74	209.84	209.77	206.86	208.37	214.28	210.87	210.38	209.49	211.16	206.54
211.47	206.25	208.37	208.65	209.3	206.02	210.91	208.33	211.57	208.15	208.81	208.08	208.15	210.09	206.79	210.07	211.54	208	207.56	211.64	210.17	203.26	208.57	207.62	210.58	208.56	211.96	205.31	208.14	208.13	208.54	207.43	207.26	209.92	209.11	209.77	207.31	208.88	207.53	209.98	209.17	207.59	206.12	210.75	209.58	206.56	207.96	211.69	209.59	206.12
209.45	207.65	208	209.8	204.88	207.18	210.42	210.41	210.83	209.9	208.42	211.56	207.25	206.11	207.86	209.66	208.55	208.75	208.44	207.01	207.35	209.13	208.59	214.14	211.02	209.07	207.81	207.1	208.8	208.93	210.47	207.51	207.94	208.25	207.2	207.28	207.96	207.72	210.75	207.64	208.61	207.43	208.15	210.1	209.92	207.08	205.73	210.96	208.78	209.01
206.74	204.39	209.46	209.08	210.06	208.83	206.42	207.73	206.42	211.84	206.86	208.67	207.93	209.13	208.51	204.7	210.47	210.34	211.64	209.85	207.18	211.81	211.68	205.16	210.77	208.9	209.2	208.31	208.06	207.41	211.32	209.54	211.42	207.65	206.43	208.66	211.05	209.45	207.89	206.13	209.34	209.56	205.98	207.09	205.52	208.02	211.52	208.95	210.14	207.51
208.09	209.18	209.81	211.03	212.22	210.26	212.64	214.31	212.14	212.17	212.92	211.96	208.88	209.58	210.19	210.23	210.44	210.58	211.47	209.28	213.74	209.48	212.43	213.68	214.17	212.54	212.17	213.97	211.45	212.35	211.58	211.64	206.92	214.22	209.42	211.12	209.15	212.08	212.29	214.14	208.05	212.27	210.49	215.06	211.16	213.29	213.66	208.93	212.89	207.63
199.22	199.26	198.12	197.29	201.38	201.38	197.96	198.32	196.41	200.11	201.17	198.74	202.27	198.72	196.37	199.01	199.98	203.55	198.38	196.47	197.37	198.4	201.62	199.33	198.86	200.52	197.7	198.52	199.13	200.02	198.4	195.03	196.55	200.35	201.28	199.02	197.96	198.47	197.87	197.27	197.37	197.94	197.45	201.1	198.35	198.65	196.38	199.72	197.88	198.76
212.85	211	210.97	207.77	207.16	209.17	208.68	208.67	209.83	209.01	212.56	208.35	207.29	213.6	211.09	210.46	210.91	210.66	208.2	210.42	210.42	209.84	208.69	212.34	208.55	209.01	208.12	208.1	208.44	208.9	209.02	209.98	210.18	209.94	209.18	211.29	210.9	209.01	209.83	210.43	210.6	212.14	210.55	211.26	210.95	208.95	210.63	210.64	211.12	210.32
217.9	219.26	218.36	213.26	213.36	216.05	217.62	219.21	213.53	220.01	215.86	216.9	215.78	216.44	216.51	215.56	217.08	216.44	212.7	216.7	216.43	220.81	216.94	215.29	218.06	215.9	218.74	215.68	216.8	216.8	219.31	216.01	217.18	216.36	217.19	215.28	215.38	215.78	217.69	215.86	221.88	214.04	218.7	217.26	222.34	217.97	216.11	215.49	217.71	219.89
202.95	200.87	198.49	200.27	201.49	197.37	201.24	198.88	199.74	202.08	200.52	197.6	199.62	199.83	201.48	202.05	201.76	199.72	198.69	201.41	198.86	198.59	199.16	198.85	201.01	198.88	202.35	199.4	200.37	200.88	200.35	201.42	199.41	202.78	200.27	199.82	201.7	201.03	200.26	201.96	200.27	205.22	202.64	199.75	202.79	200.98	199.41	198.13	202.63	200.29
207.02	204.86	205.79	206.01	206.16	208.55	206.73	210.51	206.07	208.41	208.28	209.55	211.87	210.24	207.27	209.27	209.04	207.36	207.58	205.18	208.29	205.55	207.98	208.4	207.84	207.14	207.68	208.39	205.46	210.52	204.72	208.59	205.21	208.04	209.29	209.12	205.68	208.9	206.98	207.02	204.81	204.66	210.74	206.45	207.21	206.15	207.27	206.6	208.03	208.95
207.9	204.4	207.05	203.54	206.22	208.46	207.29	205.32	204.8	208.21	209.82	205.2	206.42	205.36	205.71	204.34	206.32	202.24	203.91	203.75	204.63	205.72	206.37	207.53	205.16	209.16	204.12	205.35	205.64	205.27	203.79	202.83	207.62	204.26	206.78	204.63	208.69	206.34	205.73	204.67	204.87	207.31	204.22	205.26	204.77	206.22	205.58	204.49	207.12	205.9
208.23	209.16	206.87	210.44	209.15	208.02	208.55	206.66	210.14	206.22	209.59	207.86	211.07	208.57	205.6	206.37	209.87	208.87	205.93	209.37	208.26	207.95	210.2	210.31	206.73	210.43	207.99	209.79	205.75	213.35	206.87	206.67	209.37	208.62	210.97	210.7	212.25	208.25	209.13	207.74	209.7	210.2	210.29	209.74	207.89	207.03	204.8	207.06	207.5	208.56
201.94	202.5	202.37	203.12	202.28	207.1	203.58	206.67	203.72	206.44	205.93	206.95	202.59	203.37	203.67	206.17	206.1	203.88	205.53	207.55	206.11	202.49	204.79	204.89	204.41	202.56	200.66	203.25	204	203.91	203.42	206.22	202.54	204.35	202.14	203.14	203.51	203.08	204.37	204.56	202.56	201.11	201.23	207.14	199.78	202.14	206.61	201.44	204.26	203.85
215.05	213.37	217.89	217.95	218.15	213.82	216.74	216.89	214.2	214.27	219.98	217.8	219.21	217.43	215.65	215.78	217.21	217.18	219.55	217.83	216.85	215.01	217.14	220.46	216.17	218.08	215.23	216.94	215.88	215.46	216.18	214.7	218.34	217.73	213.48	216.9	217.1	213.48	219.83	218.11	215.82	217.3	213.45	216.11	213.83	216.93	219.13	216.56	218.48	218.21
210.44	213.09	214.35	210.76	210.39	211.4	211.43	211.26	211.02	212.09	211.02	211.49	211.12	212.12	211.17	212.04	210.2	212.42	208.81	211.05	210	214.53	210.45	209.71	213	209.61	211.53	210.6	209.64	214.79	209.85	214.15	210.47	210.02	213.97	213.78	212.13	210.22	211.38	213.18	211.7	210.17	212.53	209.89	209.26	213.33	208.49	211.13	209.94	211.66
205.69	205.78	201.54	207.8	203.35	202.27	205.47	203.6	204.72	205.58	204.41	204.1	202.24	203.25	202.9	204.07	205.19	204.26	201.53	204.8	200.54	204.77	203.74	204.58	203.25	206.94	206.52	205	203.9	204.96	203.6	206.35	206.44	205.03	202.88	203.19	203.21	203.89	204.54	206.2	204.83	204.91	202.85	203.59	202.76	206.15	204.54	205.01	203.38	204.61
210.57	211.43	212.11	214.44	212.61	214.37	213.57	210.95	213.41	214.54	214.58	214.19	214.53	212.92	212.56	211.47	215.28	213.47	209.87	214.69	212.37	212.83	209.77	211.35	214.57	212.47	209.92	213.63	214.3	214.23	213.06	211.31	213.96	213.18	211.32	211.38	211.25	212.87	214.45	213.87	212.16	213.57	214.42	210.74	215.94	211.59	217.3	214.54	214.85	214.98
205.57	205	209.01	207.16	204.21	206.89	207.78	206.71	207.26	206.27	206.2	205.49	206.81	207.86	206.08	203.4	205.13	205.45	205.42	206.95	207.53	207.47	207.33	206.26	205.4	205.06	210.24	208.64	203.95	206.38	205.77	203.58	206.56	203.72	210.16	205.5	206.73	208.46	207.33	210.48	209.59	208.93	205.28	208.54	209.95	210.49	206.76	206.89	207.78	204.62
201.59	198.29	202.19	201.17	200.83	202.33	197.08	201.32	201.5	201.31	200.11	199.01	198.09	200.48	198.12	201.25	200.12	199.92	199	203.67	199.71	199.04	203.54	203.66	197.24	201.12	201.59	199.84	197.2	194.04	199.04	199.3	203.04	199.95	200.62	202.46	200.57	200.63	198.51	199.71	198.5	200.82	198.69	201.71	201.39	201.39	198.36	198.39	200.05	201.98
206.61	209.19	208.44	205.56	210.32	205.69	208.53	210.34	209.32	207.17	208.16	209.99	208.15	207.83	206.53	206.86	208.17	208.29	205.32	209.57	209.3	207.5	207.95	208.56	207.65	207.29	208.9	209.12	208.65	205.62	209.74	209.03	206.79	208.16	208.95	207.22	208.57	207.49	209.71	209.24	212.15	211.15	210.65	209.02	205.31	208.27	208.87	212.12	208.52	207.54
204.5	203.92	207.42	207.9	208.26	207.94	208.21	205.66	206.11	206.62	204.91	209.43	208.91	206.46	208.09	207.99	208.22	204.63	209.23	206.97	206.71	207.21	208.25	207.42	206.44	203.72	210.77	205.78	205.97	210.07	209.19	203.84	206.61	207.93	206.56	209.28	207.14	206.18	204.69	206.12	208.64	207.21	206.96	208.47	208	210.2	207.09	209.4	208.59	208.09
198.39	197.58	201.24	198.93	198.26	199.89	200.24	200.34	197.91	196.66	199.22	199.17	196.89	199.79	197.54	198.31	199.03	200.21	203.15	199.33	202.76	199.98	199.35	199.22	200.6	201.75	200.24	200.54	196.39	197.47	200.25	199.21	200.07	199.3	201.79	196.88	196.24	203.87	198.82	197.97	197.98	200.65	199.04	198.21	197.28	197.88	198	199.37	198.46	198.7
213.99	211.19	208.83	211.41	211.47	213.41	208.6	212.27	212.16	210.84	210.34	210.12	209.65	210.13	210.61	213.8	212.27	212.24	209.59	210.41	211.75	212.74	209.08	209.63	211.46	211.21	212.64	211.54	209.99	210.14	210.81	213.16	212.24	210.97	211.53	209.91	208.65	212.79	215.72	213.47	208.68	212.58	209.59	210.72	211.29	213.23	211.79	211.27	212.72	209.65
219.7	217.94	219.61	218.86	216.58	217.03	217.07	215.75	218.88	218.5	212.88	220.34	216.48	215.39	216.56	216.18	217.92	217.69	217.96	215.62	215.39	215.84	215.18	217.93	216.81	218.72	215.38	215.85	216.4	216.03	219.3	216.42	218.2	217.11	216.36	218.03	217.12	216.46	216.89	216.81	221.26	216.84	215.74	219.14	219.8	217.16	218.86	213.12	216.3	219.44
201.84	202.22	200.93	200.66	200.9	202.57	198.21	200.85	199.83	204.5	200.62	204.25	198.93	202.6	203.81	198.53	200.52	201.75	203.24	200.76	199.34	198.23	201.4	203.3	200.67	200.72	201.04	201.12	204.75	202.58	200.3	201.14	201.01	198.82	201.62	201.93	201.66	201.9	201.64	202.54	205.53	201.4	200.04	198.25	200.25	201.13	200.7	201.46	200.32	201.12
201.2	200.99	205.09	201.74	202.66	202.19	198.69	199.99	202.73	202.66	198.73	201.7	202	199.53	202.32	201.7	202.69	201.13	199.13	201.43	204.37	202.18	203.83	200.71	202.74	200.3	200.64	201.51	203.36	199.72	199.82	203.3	201.85	200.39	201.43	201.75	200.84	201.32	204.19	202.23	200.1	200.99	203.72	199.43	203.8	200.15	202.25	198.26	203.35	201.05
207.14	203.35	205.34	203.84	204.4	206.9	205.62	204.71	206.42	205.85	203.65	205.14	204.22	202.7	205.33	204.14	203.87	205.54	205.45	202.55	203.82	210.35	203.31	204.38	204.71	205.95	204.21	206.35	203.31	204.53	206.22	202.42	203.12	204.22	204.16	207.62	202.29	203.86	207.02	204.86	207.8	205.59	204.4	205.93	204.11	204.03	203.62	203.08	205.25	204.03
213.69	214.52	213.56	215.19	212.7	212.46	213.21	211.74	213.48	213.65	212.83	212.46	214.6	209.77	212.89	212.98	212.68	212.7	213.08	215.52	214.48	211.61	212.93	212.35	211.29	211.35	215.6	214.43	216.42	212.56	210.13	212.45	213.14	212.25	211.73	214.07	214.19	210.36	212.02	212.46	212.27	214.37	212.83	213.6	214.54	215.86	214.7	214.41	212.68	214.46
204.98	204	203.26	204.1	205.38	202.5	204.6	206.16	205.98	203.95	204.3	208.1	201.3	203.58	205.63	207.74	204.73	205.54	205.53	205.28	205.27	204.23	204.74	206.83	206.53	205.71	202.34	206.61	204.94	205.72	205.11	205.09	202.21	202.81	203.35	203.6	205.37	202.49	206.97	205.68	203.97	202.14	209.67	206.68	204.43	206.85	204.43	205.8	204.45	202.03
217.31	215.91	215.1	217.91	220.21	216.81	214.94	217.19	218.05	216.78	215.91	216.18	216.93	215.8	215.15	218.66	215.81	213.72	217.2	214.21	214.48	217.75	217.8	215.81	215	217.77	216.04	215.94	216.56	218.94	217.76	216.62	213.74	216.77	215.24	215.55	220.28	215.97	215.3	218.78	217.4	220	218.52	218.94	214.44	223	219.21	219.87	218.14	219.66
202.35	200.14	199.72	203.23	201.07	196.6	203.72	196.44	200.58	203.03	198.42	200.04	197.61	200.02	200.38	202.48	198.55	198.32	200.17	199.43	202.75	197.14	198.49	198.83	198.38	198.43	201.64	197.32	200.73	200.13	199.35	200.21	199.88	201.38	198.44	202.37	200.6	197.79	201.01	200.09	200.18	198.78	201.45	201.92	198.47	200.6	199.29	197.98	198.69	197.36
210.38	209.22	210.44	208.54	210.96	208.98	209.74	208.93	212.27	207.9	211.57	210.05	207.59	209.81	210.85	206.13	209.07	206.81	211.21	209.76	208.54	209.34	211.65	210.31	209.28	207.63	208.79	208.76	210.26	208.47	209.31	210.98	211.43	213.3	208.2	209.11	208.94	208.62	210.85	208.36	211.01	210.58	205.36	208.38	209.93	208.57	207.75	211.89	208.68	206.22
213.42	214.19	212.9	215.87	212.1	214.95	212.7	216.44	212.88	212.7	213.28	212.94	214.49	212.82	211.41	214	212.56	211.68	210.56	216.63	210.05	216.62	212.98	212.75	210.89	215.87	213.82	208.54	213.37	212.67	212.78	212.43	217.87	214.08	212.39	212.48	212.09	214.01	212.13	212.5	211.77	214.24	215.55	215.76	213.7	211.88	211.91	212.72	215.05	215.29
204.39	201.63	201.85	201.28	199.28	201.12	202.32	197.51	201.93	201.47	200.15	200.32	201.9	201.75	198.64	199.81	203.23	201.54	203.61	202.1	200.36	201.3	205.68	200.86	199.71	199.26	201.69	200.84	203.32	198.65	201.11	203.11	199.5	201.97	203.21	200.94	199.01	200.31	203.38	201.15	204.57	199.35	199.86	202.53	204.35	203.89	201.3	202.12	200.26	204.76
198.48	199.44	196.96	196.77	197.55	198.22	199.29	199.92	201.89	196.01	199.77	196.66	200.68	194.66	199.23	199.08	200.47	195.7	195.68	195.06	197.69	197.87	199.62	196.02	198.22	199.07	199.75	196.13	197.34	195.12	195.72	197.57	199.45	197.34	198.79	199.41	198.32	193.79	198.59	199.64	194.69	199.06	196.34	197.76	197.88	199.81	199.5	198.78	196.76	200.06
209.59	210.65	211.49	207.92	212.38	209.69	207.43	210.81	210.28	207.41	210.34	209.08	212.14	210.11	209.67	209.35	207.27	208.85	210.86	206.77	212.5	209.61	208.72	206.51	208.07	208.43	210.79	206.52	209.93	209.16	208.8	210.32	211.37	209.87	209.03	209.82	210.2	210.84	213.54	208.91	210.32	210.29	204.9	208.22	209.6	209.47	207.47	208.2	211.29	208.97
213.57	212.64	212.33	217.73	212.79	214.7	213.17	210.28	215.99	214.33	214.01	215.01	210.39	212.43	211.49	213.87	214.18	214.08	219.01	213.53	212.57	217.16	216.38	213.86	212.22	215.42	213.99	213.73	215.42	209.71	212.3	210.91	217.52	214.97	214.42	211.96	213.97	214.62	211.46	213.92	211.71	208.85	217.24	213.96	220.14	212.93	215.31	211.68	214.29	212.94
212.53	213.35	213.04	209.16	210.67	214.31	211.52	208.69	213.36	211.14	210.74	211.48	212.77	211.1	208.79	211.07	211.71	213.8	209.76	212.25	209.84	207.76	211.99	209.5	214.57	209.14	209.45	210.2	210.42	212.79	209.42	213.37	209.21	207.27	211.17	211.42	211.91	209.54	210.88	212.8	212.24	210.51	214.64	212.95	214.17	212.44	207.5	211.8	212.87	213.12
209.88	211.63	208.85	211.18	210	210.16	208.16	212.65	210.98	208.65	206.55	208.28	210	206.52	206.99	209.76	205.5	205.57	211.46	212.2	211.63	214.83	210.57	207.8	209.57	210.48	208.82	210.7	208.41	209.1	209.43	210.05	210.97	209.76	207.55	212.32	211.46	208.12	211.6	209.58	206.45	209.72	207.36	208.75	209.03	209.28	208.73	207.34	206.63	211.04
201.62	200.92	204.36	199.1	205.75	205.44	204.37	200.98	202.49	202.04	202.77	203.66	199.23	201.84	201.18	201.82	204.44	201.14	203.73	200.3	201.09	201.94	199.89	203.48	202.93	204.02	202.41	203.27	204.9	203	202.26	204.12	201.32	200.93	203.41	203.94	206.56	202.52	204.02	198.2	201.32	204.22	204.03	200.22	200.1	203.04	204.69	203.66	202.98	202.04
205.13	201.47	207.57	204.83	203.78	202.33	206.74	204.26	206.92	208	204.81	201.88	203.96	204.09	202.88	201.06	202.81	203.8	204.94	206.24	203.3	204.45	204.9	203.73	207.86	201.95	203.73	204.67	199.02	203.41	202.57	207.57	201.29	203.27	203.78	206.5	207.7	205.92	204.69	204.67	202.78	205.1	202.96	203.01	204.42	204.03	204.05	204.52	202	206.42
206.85	206.62	206.7	207.83	203.49	205.69	205.12	210.82	206.25	206.59	204.84	205.7	207.1	205.39	205.5	205.5	203.89	203.32	204.77	207.85	203.8	211.12	203.99	203.95	207.36	205.26	207.36	207.91	205.84	206.92	206.21	206.81	206.29	209.2	211.97	208.31	204.11	206.35	207.59	210.9	206.41	207.94	206.93	206.6	205.29	203.89	205.16	207.33	208.12	205.62
207.45	207.1	207.28	205.25	206.49	207.12	207.62	207.62	206.64	205.05	206.44	205.61	205.15	206.84	211.29	204.95	208.04	206.49	210.01	203.61	203.87	206.99	208.13	207.48	209.26	209.08	207.89	208.18	205.41	203.24	206.05	207.86	208.4	204.39	207.51	204.38	203.69	205.1	207.97	210.05	206.9	206.18	203.97	204.63	210.18	206.88	208.91	206.85	206.03	204.95
217.35	214.51	215.19	216.7	214.22	219.35	217.03	218.76	220.03	214.96	217.53	216.09	216.06	215.37	215.9	214.37	218.68	217.65	217.74	216.19	214.23	216.28	215.97	215.16	217.7	216.52	216.74	218.51	216.89	216.54	217.55	216.5	217.78	215.25	219.64	218.27	214.67	214.36	217.17	217.69	216.47	217.05	217.9	217.1	215.14	217.25	218.92	217.85	215.03	215.32
215.47	216.43	217.25	216.29	215.39	217.11	217.47	215.39	217.37	215.88	217.17	217.35	216.42	217.01	215.38	216.89	219.34	217.09	215.95	217.06	217.03	218.92	219.6	218.01	219.01	218.23	215.78	216.95	215.35	216.02	216.05	217.6	216.19	214.35	217.34	216.87	214.01	215.39	218.41	218.64	214.71	218.62	215.9	219.53	217.49	218.94	220.4	218.6	219.77	215.39
210.64	210.68	208.42	209.42	210.37	212.06	209.41	207.87	209.5	208.42	207.81	207.3	207.69	210.97	207.41	207.17	207.87	209.81	210.5	210.99	210.16	208.43	206.97	208.12	208.05	209.34	210.29	209.98	208.7	208.38	210.41	207.33	203.32	208.22	208.9	210.12	210.39	205.55	209.91	210.15	211.89	210.55	210.81	206.88	209.53	209.88	208.74	205.75	209.82	207.34
205.02	206.24	207.31	210.48	208.76	207.99	207.25	207.21	207.3	207.4	208.52	210.03	207.48	207.73	206.84	207.64	211.08	207.62	209.26	208.35	207.84	209.49	205.69	210.37	206.4	206.93	204.81	207.77	209.2	204.68	209.45	207.01	209.75	206.11	209.89	209	207.52	206.01	206.36	208.9	206.5	208.68	204.05	207.41	211.57	205.63	208.04	210.05	207.32	208.29
201.19	203.05	203.83	206.63	204.04	201.04	205.95	207.23	205.5	200.82	202.27	204.02	203.42	204.87	205.11	205.62	201.45	203.19	204.68	202.02	201.73	205.42	204.69	203.77	205.53	201.21	202.98	203.25	205.71	201.95	203.94	204.05	203.6	203.09	202.08	206.63	204.5	202.59	202.58	203.03	201.89	204.6	204.13	204.66	204.54	206.1	204.72	202.13	206.55	203.73
198.92	198.86	198.27	200.76	201.92	201.86	197.26	199.75	198.57	202.74	200.34	200.54	199.04	199.06	201.41	201.32	196.66	200.63	199.19	196.39	199.27	202.23	199	201.76	199.82	200.27	199.17	198.26	198.5	196.21	199.34	197.99	203	198.34	199.14	198.52	199.41	198.31	200.16	199.2	196.88	196.45	201.7	197.44	197.39	200.16	202.27	199.98	200.19	201.14
211.1	209.03	209.71	207.16	206.57	208.64	205.49	209.45	208.73	209.7	208.31	210.22	207.41	208.43	208.98	209.73	207.9	211.1	206.15	208.62	209.64	208.75	209.06	210.37	205.63	208.27	207.96	210.28	207.7	210.52	208.06	206.31	211.69	209.59	206.62	211.44	210.32	208.1	207.26	209.94	206.91	208.21	208.07	210.92	210.62	205.99	209.71	208.18	208.48	206.17
201.27	199.25	198.55	202.55	202.74	200.73	202.52	201.08	202.5	203.84	200.11	198.09	203.32	204.83	202.08	201.48	202.86	200.14	200.31	201.86	199.32	199.78	200.16	202.48	201.54	199.97	200.92	201.9	200.32	201.63	202.64	198.94	196.15	200.25	203.64	199.71	200.86	201.61	202.47	201.23	198.69	199.47	200.64	202.59	197.18	200.19	204.37	203.42	203.94	199.59
195.7	191.27	191.92	193.87	192.5	194.48	194.73	194.21	190.88	195.45	191.62	191.72	193.16	191.17	191.18	193.07	194.91	195.59	190.02	192.8	195.76	193.09	194.46	194.16	193.86	193.46	195.69	193.43	194.7	193.5	196.29	195.5	195.63	191.43	195.7	192.68	191.92	191.77	197.04	192.6	193.42	194.52	193.95	196.17	196.23	195.16	194.86	194.11	193.22	195.3
210.01	205.33	206.34	209.65	209.66	207.21	206.99	206.73	207.04	205.01	208.58	207.08	208.57	207.99	211.01	206.13	208.22	209.11	209.09	206.21	205.92	208.11	207.64	208.98	208.38	203.71	207.18	208.57	205.81	206.1	207.54	208.37	206.55	209.15	208.33	208.18	209.01	205.35	210.82	207.73	206.24	206.95	208.06	206.83	208.3	208.93	206.48	210.76	206.49	207.95
208.78	210.61	206.08	207.32	212.12	209.06	207.8	211.85	210.38	208.04	207.45	209.71	208.65	208.78	209.72	204.54	209.42	204.14	205.54	209.16	208.52	208.77	209.37	210.27	206	208	211.18	212.16	205.99	209.41	207.8	207.44	207.51	211.75	207.39	207.78	208.9	213.68	212.45	210.47	209.75	209.37	206.04	203.66	209.49	210.46	210.92	209.54	212.03	211.9
200.62	204.88	200.24	199.54	199.45	200.48	203.75	197.63	200.79	197.87	201.68	199.7	199.13	198.18	201.61	199.6	202.55	198.52	201.11	199.41	198.61	199.34	198.62	201.53	198.25	199.65	200.13	197.68	198.33	197.88	201.85	205.89	199.96	202.15	201.51	197.2	203.55	200.37	201.2	199.17	201.64	200.02	200.57	197.08	200.38	200.98	200.94	200.82	199.78	201.57
211.97	213.63	215.41	214.57	214.39	213.72	213.41	214.29	213.34	213.26	212.33	214.49	213.63	215.35	213.6	212.16	215.02	214.48	213.66	211.68	212.02	212.81	211.01	211.79	212.73	214.96	208.55	214.53	213.3	211.54	215.43	209.12	213.66	215.97	217.51	215.05	215.15	209.7	212.22	213.19	214.81	216.97	212.61	212.6	211.83	213.92	213.65	215.19	213.81	214.33
210.01	212.83	212.05	210.08	211.91	209.47	214.98	214.62	210.74	213.23	212.13	209.44	208.15	214.88	214.49	213.78	212.3	212.06	213.04	212.41	212.89	210.78	208.88	209.61	215.23	210.76	211.67	212.25	214.85	213.61	211.1	207.97	208.96	211.77	214.72	213.36	214.16	212.83	212.64	210.57	213.38	210.33	208.8	210.46	210.02	213.05	211.9	211.72	213.62	212.81
205.71	203.23	206.38	202.95	205.74	205.49	207.9	208.24	207.22	205.64	206.25	205.69	205.05	208.18	204.13	207.76	209.09	208.76	208.2	203.87	205.35	205.31	204.87	207.03	206.37	205.98	207.49	206.92	210.09	208.3	205.53	204.28	203.49	204.09	204.81	206.64	205.9	208.15	205.12	207.46	208.76	203.09	204.74	207.33	207.58	205.99	206.89	206.68	204.82	207.03
211.03	203.4	204.95	209.61	208.9	208.17	207.91	209	210.25	211.76	208.1	206.28	206.01	207.22	206.43	210.54	212.26	208.67	205.23	208.57	210.66	206.35	206.89	210.45	211.01	207.96	205.46	210.98	208.69	206.33	206.84	210.46	207.63	206.22	209.18	209.12	206.52	209.51	207.02	209.71	208.31	209.37	211.08	207.6	209.87	211.09	207.71	211.49	209.42	210.57
207.58	206.74	208.34	210.32	207.54	207.83	207.95	210.39	207.84	209.03	211.1	208.03	207.1	206.77	204.42	204.58	205.51	209.04	206.15	209.81	206.85	207.46	206.9	205.74	203	208.98	205.29	207.32	208.58	208.65	212.57	208.41	207.92	208.69	206.21	207.13	208.48	205.8	207.24	208.03	207.83	205.41	211.91	207.21	211.1	205.62	206.74	209.45	207.04	206.95
199.15	200.52	204.53	205.29	200.01	198.42	198.68	197.75	200.76	201.17	203.29	202.19	199.65	199.72	203	202.94	201.6	203.93	201.39	198.38	201.21	199.51	202.77	201.46	199.03	202.77	204.45	203.28	202.5	199.19	201.94	200.96	196.7	202.61	201.91	203.24	197.27	200.53	202.04	201.74	200.97	202.89	200.33	201.3	199.81	202.64	199.78	203.38	201.93	204.34
201.49	202	200.06	203.45	202.78	204.61	203.56	203.76	202.76	201.67	200.02	201.01	202.25	202.97	201.94	202.13	200.23	205.61	202.22	201.85	200.41	203.48	200.85	200.57	204.15	201.27	200.17	200.63	203.84	203.97	204.04	203.64	199.27	204.64	201.94	203.36	203.61	200.89	201.35	202.67	200.54	205.23	201.79	208.27	203.56	197.88	203.9	199.86	204.47	206.02
217.13	219.86	219.82	221.06	216.99	217.66	220.11	219.23	217.05	215.39	219.02	216.56	218.02	216.57	217.96	216.51	217.67	219.71	217.01	217.02	213.79	217.53	216.61	218.35	218.01	216.09	218.01	216.73	218.98	216.41	218.51	220.69	215.73	218.32	216.32	212.08	217.93	215.35	217.33	217.7	219.57	217.87	218.07	218.21	217.26	215.87	216.09	216.53	218.88	219.69
208.27	211.1	209.51	212.99	208.63	208.87	212.2	207.1	205.08	212.47	208.37	207.93	209.06	209.1	210.45	209.47	208.28	210.37	213.45	208.86	210.23	210.22	208.61	208.11	209.91	208.75	210.09	207.24	205.59	215.68	207.78	206.92	207.79	210.34	209.19	208.09	211.57	210.81	207.93	207.98	210.21	211.47	208.83	211.67	212.22	209.82	208.23	211.01	210.08	211.24
207.08	206.39	204.47	203.51	203.23	204.26	201.99	204.26	203.63	203.02	204.65	206.39	202.45	203.93	204.77	202.84	201.95	205.43	203.54	205.45	206.96	205.34	200.89	205.62	205.2	204.89	208.58	204.03	202.52	204.48	203.53	204.09	205.28	203.23	203.31	204.48	206.84	202	203.11	205.06	205.52	204.73	204.84	204.77	205.7	206.62	206.04	203.69	203.96	201.54
208.96	207.5	205.56	206.97	210.13	208.33	205.54	208.47	206.45	208.94	206.79	209.71	208.4	206.97	207.76	207.63	210.2	209.23	205.32	207.63	205.34	208.47	206.74	207.51	203.14	206.44	209.85	209.21	211.23	208.57	211.4	205.6	209.52	207.04	207.75	211.17	209.28	207.72	204.77	207.37	205.34	206.16	206.42	206.93	209.27	209.26	211.65	202.86	211.55	209.84
203.78	202.89	203.19	205.79	203.8	203.6	202.66	202.67	201.49	201.51	204.13	204.52	203.19	200.66	203.26	200.78	202.48	205.35	202.66	204.14	202.6	202.96	204.14	202.12	205.33	204.24	201.9	199.94	203.36	201.05	203.46	201.77	201.49	201.57	202.75	203.3	200.5	200.53	203.17	203.79	201.93	205.72	205.96	202.59	203.63	203.99	203.97	202.84	201.35	204.21
209.39	206.13	207.69	209.68	208.14	209.12	205.46	208.95	208.67	206.73	210.32	210.03	206.27	211.19	210.37	207.69	208.21	209.12	205.12	208.59	207.71	204.81	206.87	209.48	206.57	207.27	206.29	207.74	204.32	205.93	206.37	208.48	203.39	207.97	206.24	208.64	208.7	206.53	209.21	205.9	204.16	207.97	207.54	210.24	208.72	208.71	205.52	208.83	208.31	207.69
217.46	220.05	218.82	218.25	217.49	217.49	217.66	215.95	217.58	217.46	215.85	217.55	219.18	221.35	215.39	217.5	218.02	217.22	215.95	216.05	220.37	215.89	217.13	217.46	216.95	218.26	218.36	214.6	220.04	217.26	218.07	216.79	217.68	219.91	220.24	215.81	217.17	217.96	217.37	215.47	217.74	220.16	214.92	214.27	218.57	216.58	218.13	219.88	216.37	217.83
219.19	215.97	216.52	218.44	220.75	216.77	216.84	217.14	215.8	214.95	217.17	215.19	214.33	213.28	217.62	213.7	218.73	214.53	217.73	217.17	218.7	214.72	216.95	214.93	220.05	217.52	217.35	215.11	217.74	216.68	214.97	216.25	217.33	216.69	217.19	215.15	219.25	216.77	216.61	218.06	218.28	216.21	217.2	217.17	215.52	216.02	219.51	219.75	218	216.05
212.31	209.87	209.46	208.39	209.59	203.12	207.54	209.3	207.28	207.75	207.4	207.77	209.83	207.85	210.63	208.27	211.11	208.75	207.45	208.38	207.38	208.89	210.64	205.98	209.64	212.02	209.82	203.95	210.94	207.54	208.17	214.02	209.11	209.17	209.95	209.92	209.74	210.93	208.37	210.32	208.74	207.57	208.31	207.78	207.55	208.55	206.82	207.16	206.6	208.09
200.95	201.64	198.55	198.77	199.53	200.14	198.69	201.99	200.39	197.11	199.49	195.47	200.63	197.89	197.03	201.39	199.82	197.96	199.67	199	199.91	201.54	201.14	199.14	201.98	198.21	202.08	197.99	197.68	197.78	195.43	197.3	199.12	197.88	196.15	199.07	196.93	200.02	198.96	198.03	197.28	197.86	199.62	199.33	199.83	199.65	195.96	198.73	200.62	198.68
208.9	208.68	209.31	206.04	205.04	208.17	207.59	207.78	207.95	205.55	208.65	207.74	209.03	205.6	212.47	207.75	206.33	205.41	207.07	206.05	205.59	206.92	209.46	208.05	204.26	206.12	209.98	208.55	204.4	207.95	211.18	208.35	208.07	205.67	206.99	205.32	205.68	208.99	205.63	207.67	205.93	208.6	207.39	210.01	209.55	207.41	212.05	204.54	208.49	203.66
198.43	201.42	199.11	197.65	196.94	199.75	198.64	199.2	199.97	203.15	201.39	200.11	201.89	197.79	201.3	202.03	199.93	199.91	202.01	200.93	200.19	199.71	198.77	199.84	201.6	200.11	200.9	198.48	199.93	203.1	201	196.01	201.73	200.78	198.36	199.8	201	201.38	199.58	199.02	200.88	198.8	201.37	199.52	199.26	198.6	197.6	197.61	203.16	197.57
212.63	211.73	214.07	214.23	212.57	213.82	213.57	212.01	214.84	212.98	210.67	213.22	213.1	211.69	212.12	211.63	208.91	212.98	209.38	213.11	208.25	213.94	210.11	210.63	212.28	211.19	209.37	209.85	211.13	213.89	212.19	213.49	209.32	212.35	211.08	207.36	211.96	208.21	213.33	212.49	209.56	210.94	211.67	210.34	213.51	212.54	210.82	210.57	211.21	212.39
204.18	203.79	205.17	202.42	203.44	200.26	202.65	201.56	204.25	205.26	205.54	206.06	203.52	205.93	202.87	203.74	206.37	203.22	203.08	205.07	203.45	203.05	207.34	202.15	206.42	205.92	204.71	203.7	202.62	204.18	204.05	207.36	205.14	203.25	203.6	203.06	204.25	202.81	201.91	204.96	202.81	205.43	207.49	202.16	203.43	203.86	200.16	206.15	205.3	205.6
210.89	210.06	209.79	210.37	209.56	208.33	209.46	208.63	208.95	206.24	207.61	209.71	210.06	210	206.91	210.41	212.7	207.72	207.96	210.05	208.49	209.03	209.95	210.69	209.96	210.75	207.13	208.39	209.45	206.52	208.51	205.92	207.21	206.13	209.79	209.23	208.69	212.36	210.22	206.48	210.36	209	208.92	209.85	207.53	207.5	208.54	209.05	209.16	211.09
218.68	218.27	220.66	216.56	220.48	213.74	218.95	221.65	219.69	215.91	218.52	216.62	215.73	218.47	215.6	219.3	215.83	218.66	216.94	218.23	218.18	217.76	219.69	220.51	217.91	219.41	217.37	217.87	220.54	220.24	217.73	222.87	215.02	217.51	219.1	218.16	219.88	217.47	218.86	217.28	217.35	218.53	215.56	217.3	217.97	213.87	214.03	219.53	219.94	216.02
209.86	210.98	210.54	210.82	209.57	208.26	207.21	210.4	209.25	207.6	211.21	209.74	203.19	211.66	210.49	207.95	207.35	212.6	212.75	210.58	210.5	213.14	207.31	213.41	213.04	208.76	208.64	211.3	209.19	208.45	208.4	208.66	211.42	211	211.3	212.82	210.37	205.41	211.58	210.34	209.57	208.62	210.06	209.15	212.59	208.84	208.4	210.78	208.96	208.82
206.6	203.64	208.27	204.72	201.13	202.78	203.19	205.78	204.55	203.18	208.56	204.26	204.82	203.96	205.24	204.1	203.83	204.05	203.22	203.26	206.93	204.81	202.11	205.85	202.78	203.55	201.38	204.1	206.02	204.76	203.85	204.78	209.94	203.67	205	201.37	204.94	203.76	204.72	209	202.73	207.01	205.51	204.15	206.5	204.28	203.89	204.22	205.91	205.71
201.94	204.89	207.33	203.15	203.37	204.14	203.14	202.54	205.24	203.18	204.19	205.67	204.63	201.68	202.71	203.25	205.8	207.5	206.79	206.01	204.44	201.34	201.79	201.19	203.54	199.98	203.23	201.36	201.92	201.17	204.9	204.64	204.37	205.78	203.77	203.4	201.87	205.06	203.23	203.99	204.75	204.55	201.43	202.86	205.61	202.93	204.24	205.69	203.49	204.16
209.17	207.08	208.36	208.49	207.18	206.1	208.41	205.69	205.64	207.99	208.46	208.75	210.32	208.02	206.77	207.66	206.66	205.46	208.63	208.77	211.65	206.58	210.56	211.33	208.73	202.43	207.07	207.25	206.46	206.76	207.17	204.1	206.95	208.91	208.97	207.21	207.64	209.1	208.51	209.99	210.06	206.12	203.01	211.93	210.37	208.2	207.85	206.43	207.21	211.31
198.62	198.32	199.07	203	199.85	197.09	198.26	199.12	199.74	200.39	197.54	200.74	197.22	201.72	199.96	201.48	199.23	199.07	197.06	201.12	197.22	199.37	200.29	200.4	199.01	199.76	199.43	198.87	201.43	198.15	199.63	202.01	199.6	199.5	198.26	198.55	198.23	199.19	196.41	199.13	198.36	198.24	199.06	200.9	197.85	198.9	199.09	199.86	197.55	205.69
215.82	220.84	216.36	218.59	218.6	216.04	218.39	217.11	220.36	215.95	217.93	220.55	220.47	216.58	217.98	217.65	218.19	217.88	216.38	219.7	217.67	220.11	220.33	216.88	215.99	214.92	216.96	217.14	215.94	216.27	221.58	217.73	220.12	218	216.88	217.93	216.03	213.94	217.4	218.21	217.58	219.48	218.48	214.44	219.08	218.47	215.66	219.89	220.67	218.83
203.64	202.58	202.04	201.66	202.51	204.96	203.11	202.45	202.76	204.09	201.15	204.62	200.97	202.34	204.95	203.18	202.67	199.86	200.87	200.25	202.41	204.93	201.43	203.19	200.63	203.09	204.03	202.39	202.57	201.89	203.41	204.77	202.14	202.17	203.13	201.26	200.84	201.51	199.29	201.31	200.3	203.24	202.11	203.53	201.76	204.13	202.77	201.98	201.76	198.89
210.44	210.91	210.56	209.12	210.88	212.43	212.88	211.12	211.74	211.47	211.22	215.05	213.1	210.91	212.44	212.54	209.91	213.25	213.44	211.83	213.94	211.38	210.99	213.26	212.06	213.09	213.54	213.11	212.37	215.01	211.78	209.89	212.1	214.2	212.07	211.68	211.53	213.55	211.19	212.32	213.25	213.85	210.06	212.77	210.36	210.8	209.96	213.16	211.76	210.53
206.98	211.35	209.11	211.33	206.37	208.83	209.07	209.54	211.9	208.08	209.79	210.6	210.18	209.85	207.81	207.43	211.32	209.02	208.28	209.6	211.88	207.46	209.45	210.21	207.04	207.08	206.12	206.8	209.75	209.85	209.3	209.06	210.21	206.42	208.92	210.38	209.6	210	207.14	211.62	209.34	211.94	207.17	208.46	208.54	209.62	208.99	205.65	206.39	207.44
196.28	194.66	199.49	193.95	194.94	193.89	193.35	195.15	193.68	191.41	192.42	196.69	196.33	193.67	195	194.45	194.39	195.85	195.37	194.99	194.27	193.02	192.98	195.6	195.67	195.07	196.8	194.44	194.44	199.05	192.81	194.71	195.13	193.16	195.26	192.55	197.6	195.87	196.05	196.4	196.84	193.17	195.83	193.96	195.21	193.25	196.45	195.2	197.31	198.79
199.06	202.77	203.7	203.01	202.48	202.06	204.31	205.64	202.41	200.34	203.36	204.11	199.48	206.52	204.63	203.88	203.59	203.13	206.21	200.75	202.65	204.3	205.6	205.34	205.51	201.07	203.28	202.4	201.77	202.83	204.09	202.46	203.61	200.5	204.14	202.91	204.81	201.9	200.45	204.79	203.39	204.67	203.18	201.08	203.25	203.7	202.49	209.83	201.51	201.61
207.25	208.56	207.29	209.27	207.91	208.57	205.26	208.77	207.19	207.94	207.19	209.04	209.2	206.32	208.47	210.73	209.05	205.66	204.12	213.06	202.1	209.08	206.74	205.26	206.89	206.54	208.64	209.89	207.74	208.24	207.6	207.9	205.93	209.48	208.16	207.01	207.59	208.08	208.66	207.07	207.16	207.3	205.38	206.84	205.94	208.01	204.28	208.57	207.47	207.32
208.5	205.81	208.71	206.94	211.25	210.68	209.98	207.11	210.49	209.17	206.52	206.53	210.1	210.9	207.21	210.01	208.17	203.25	209.38	210.34	208.69	205.43	210.34	207.39	205.19	209.67	208.92	208.77	203.56	205.05	207.33	202.75	208.76	209.51	208.63	208.11	211.39	206.37	209.38	204.89	211.86	208.96	208.66	206.02	209.44	205.49	208.51	207.18	206.94	210.96
209.24	210.79	211.29	213.78	214.1	214.23	212.37	211.91	214.57	211.38	209.47	214.23	208.59	210.28	211.13	210.7	212.43	212.18	212.03	210.41	214.54	210.46	211.23	212.1	211.85	211.5	211.07	209.51	213.16	213.23	211.27	211.76	211.08	211.1	212.44	209.18	210.31	214.25	210.82	211.55	213.19	211.71	213.6	213.69	210.06	209.85	212.74	211.44	208.06	209.95
213.1	212.29	210.16	212.67	211.04	214.76	211.22	210.51	213.45	212.08	209.75	209.62	211.43	213.87	209.87	214.61	213.76	209.2	211.1	214.05	214.53	212.9	212.7	214.15	211.63	214.36	211.17	212.32	212.38	212.53	212.22	210.85	210.43	210.49	215.36	210.04	212.4	212.07	211.26	213.29	212.8	213.25	212.53	212.36	213.64	213.42	209.83	213.07	213.68	211.58
204.56	203.13	203.15	201.38	203.18	201.39	203.73	203.59	203.67	202.89	204.85	203.19	203.51	206.46	200.55	199.91	203.76	202.94	205.26	200.94	201.19	202.34	201.75	203.87	201.41	204.82	200.28	202.51	204.08	207.26	204.84	205.69	203.04	203.64	204.02	203.55	203.4	204.25	202.35	202.78	203.63	201.25	200.85	202.34	202.19	202.14	202.69	202.09	205.4	202.12
209.25	207.34	206.38	208.81	208.07	209.94	205.73	209.98	208.85	207.8	210.04	207.64	209.62	209.3	210.38	208.75	209.96	208.89	205.47	208.93	210.62	210.32	208.25	205.48	211.96	207.63	209.77	211.56	209.4	205.72	208.54	209.66	207.97	208.62	209.59	209.75	207.26	207.58	209.3	211.23	209.95	210.39	208.18	206.94	211.25	206.59	204.6	211.61	208.45	208.61
200.61	200.96	199.14	204.34	199.63	202.68	203.22	201.82	203.99	204.37	202.39	201.3	200.92	203.89	202.98	202.83	205.67	199.57	203.25	198.95	204.13	203.33	205.54	206.85	202.89	202.78	204.69	204.22	205.62	202.68	202.2	201.43	200.85	199.07	201.42	203.68	205.04	200.08	199.98	201.06	202.04	204.05	203.1	199.83	198.84	200.39	200.91	201.83	203.14	202.82
212.66	215.96	211.97	210.41	213.35	210.73	211.08	211.94	214.61	215.42	213.25	209.32	209.98	208.89	212.73	210.54	215.06	212.66	210.09	213.25	210.74	209.81	210.75	209.54	212.91	209.25	213.03	217.47	211.02	212.84	212.32	213.72	213.33	209.5	211.32	209.92	212.05	210.61	211.5	212.58	213.62	210.33	211.28	211.56	212.3	209.23	212.07	210.63	211.87	210.31
217.45	217.79	213.02	215.72	216.34	217.87	218.72	214.94	217.64	221.29	215.4	218.08	215.63	216.95	220.16	217.99	216.6	218.09	218.98	214.79	214.55	217.57	216.76	216.03	219.4	217.52	219.44	215.18	216.49	217.45	213.6	221.37	215.31	218.03	215.98	216.65	218.51	215.58	217.59	217.75	214.43	221.29	215.19	218.72	217.7	216.57	213.68	216.02	214.31	219.9
211.78	213.16	212	216.26	211.91	212.96	210.98	213.93	211.57	212.54	211.77	213.3	214.77	213.19	211.92	214.79	214.8	214.96	211.83	213.56	212.85	211.5	214.37	214	214.55	212.14	216.22	210.7	212.04	211.83	212.74	212.23	213.98	210.84	213.53	215.02	212.57	210.34	209.83	211.76	214.29	211.82	212.13	213.09	214.73	212.42	211.34	212.53	211.47	213.27
200.82	200.01	199.61	203.08	201.22	198.89	200.8	200.22	203.65	201.8	201.37	200.66	200.43	200.04	202.73	197.15	199.61	202.05	198.91	200.59	201.71	201.67	201.15	205.55	204.67	202.22	201.78	199.7	199.43	200.53	200.91	198.28	200.32	203.61	203.52	201.68	195.92	202.39	198.36	200.18	199.48	202.47	203.51	201.39	199.97	198.18	203.39	202.31	202.32	201.22
205.13	201.29	204.51	202.27	202.6	200.94	206.41	200.8	198.15	201.33	204.49	203.56	204.49	205.6	201.4	204.54	202.51	201.84	207.14	203.16	203.79	202.32	203.46	200.9	204.06	203.02	204.42	206.05	201.95	202.72	202.76	201.17	204.2	203.49	203.31	199.96	201.55	205.36	201.41	201.88	204.86	204.67	201.54	203.69	201.9	204.25	201.66	203.98	206	200.11
211.79	211.54	209.98	207.74	207.43	207.54	208.24	213.77	209.23	208.36	208.15	207.57	210.42	209.63	210.75	211.88	208.53	206.55	209.72	212.18	206.79	209.68	210.4	209.68	213.46	209.75	209.93	209.33	208.44	208.39	206.67	211.43	209.1	208.23	211.49	209	212.15	211.15	209.41	207.96	208.23	208.95	208.31	210.38	206.24	213.04	209.25	209.18	211.3	210.7
215.1	219.18	217.66	215.41	218.7	215.39	214.83	216.78	215.97	215.66	214.54	216.97	219.2	219.19	215.86	216.91	220.28	217.78	217.88	217.21	215.31	218.19	216.18	214.66	218.3	215.1	218.95	217.47	218.88	215.41	212.91	215.93	217.61	216.9	217.54	214.71	216.95	217.42	219.84	218.75	216.27	220.4	220.04	219.29	219.68	218.78	216.11	213.69	217.78	216.22
205.14	210.44	207.97	209.47	206.21	208.81	207.69	211.11	206.04	208.04	208.23	207.53	206.98	207.45	209.19	206.02	206.78	206.97	206.25	207.95	211.89	205.58	209.56	210.37	208.96	207.75	209.5	208.64	207.67	208.81	211.12	204.68	207.99	208.91	207.04	205.59	207.57	204.06	206.89	207.58	209.22	209.61	207.44	206.12	205.04	206.89	206.98	208.32	206.37	207.51
209.9	208.49	210.82	207.47	207.51	207.52	208.43	206.78	205.71	207.72	210.3	210.19	210	207.41	206.23	210.59	207.43	208.24	209.07	205.99	207.91	208.57	206.14	210.27	207.08	208.7	208.98	209.11	207.34	208.24	205.98	209.87	209.47	209.26	206.88	207.97	207.9	207.66	209.15	208.04	204.5	209.91	210.79	210.92	205.74	208.07	204.82	209.29	211.11	206.48
213.46	213.68	212.07	210.42	215.02	212.66	212.05	212.01	213.41	212.19	208.38	211.72	214.68	214.01	213.92	211.92	212.1	210.28	211.59	212.65	210.34	211.37	212.3	212.09	209.83	215.16	211.47	214.11	211.69	213.78	210.87	210.28	211.81	214.05	213.12	210.09	216.76	211.91	216.23	210.73	214.71	212.44	214.63	212.16	210.31	210.33	212.98	212.84	212.78	210.58
200.51	200.27	201.6	199.07	202.82	201.42	200.4	200.91	202.6	199.6	201.45	202.67	199.8	205.93	198.6	198.17	200.65	201.04	202.75	202.26	202.33	200.54	199.57	201.01	199.25	200.52	198.8	199.46	202.54	202.76	198.73	201.31	198.02	202.36	203.68	200.19	199.88	199.59	196.46	200.6	201.72	201.48	198.43	199.55	204.51	201.93	201.66	199.6	202.08	205.38
210.63	212.06	209.9	213.98	212.53	214.12	213.46	211.79	213.86	211.47	215.82	208.62	215.16	211.42	211.84	213.13	213.73	209.67	213.99	213.16	214.31	209.89	214.35	215.46	211.21	213.82	211.22	216.87	211.66	210.39	211.11	211.37	211.74	212.28	212.14	214.02	213.24	209.48	214.49	211.77	211.77	212.2	211.1	213.33	213.18	212.81	214.14	214.74	211.97	211.55
212.86	212.08	210.99	211.63	212.06	213.74	212.15	212.66	211.13	212.08	210.76	210.63	210.07	211.42	212.13	212.4	208.41	214.58	211.63	210.29	213.02	213.45	212.22	213.28	208.95	209.71	213.49	209.85	209.54	213.04	210.79	215	213.73	211.52	213.13	211.41	210.85	211.77	208.53	210.84	213.34	211.15	213.87	212.63	212.76	212.19	212.29	209.75	212.33	211.38
209.69	208.3	208.24	208.77	211.46	208.46	210.69	209.47	205.46	212.43	209.82	208.77	209.69	207.59	206.73	210.74	211.38	211.6	213.27	207.72	209.64	206.73	207.11	210.77	208.88	210.37	209.42	208.64	208.7	211.7	211.04	209.38	208.29	211.79	213.68	205.35	212.59	211.87	207.49	210.88	207.25	209.82	210.07	206.77	206.91	207.52	210.71	209.46	213.16	208.02
204.5	203.34	204.76	203.95	205.98	201.54	203.41	203.64	201.12	201.59	203.66	204.9	204.92	204.23	205.13	202.66	202.46	204.49	201.51	206.75	204.43	207.98	202.67	202.11	204.89	201.59	206.5	203.08	205.92	203.4	200.74	202.61	201.05	202.61	204.17	203.72	200.59	201.34	204.93	207.19	201.92	203.48	204.83	203.85	202.06	203.48	203.65	198.12	200.08	202.65
204.11	203.53	206.22	204.59	207.83	203.76	203.62	202.16	205.23	203.85	205.84	207.18	200.55	203.06	202.62	205	204.58	200.76	207.42	202.91	208.35	206.09	205.35	205.11	202.39	205.44	206.26	199.48	206.5	205.44	205.03	203.05	203.67	205.52	204.04	203.57	206.25	205.19	207.01	206.16	202.41	206.44	208.09	204.67	204.98	205.14	202.85	206.7	205.58	206.13
207.28	210.34	209.12	210.59	207.51	210.07	210.67	211.46	212.6	207.55	210.38	211.91	208.84	207.84	209.26	208.82	210.31	208.07	209.7	208.3	208.42	209.53	212.74	207.95	209.7	206.83	205.82	209.9	207.54	206.71	207	209.41	210.3	205.87	207.87	210.11	208.93	209.05	210.2	209.13	210.64	209.8	207.12	208.34	209.15	208.42	207.94	208.83	212.07	212.35
205.53	204.98	203.52	202.75	206.85	202.23	203.31	203.27	202.28	203.29	204.21	202.39	202.55	202.56	203.22	202.73	204.34	206.77	200.49	203.98	204.04	203.8	204.15	203.84	207.09	203.9	206.33	202.67	201.57	202.53	206.01	203.48	204.88	205.79	207.03	204.94	202.75	203.92	202.15	202.46	200.58	203.92	204.61	203.34	203.98	204.79	205.5	204.31	204.85	204.53
212.87	216.34	218.5	217.03	215.43	218.03	215.69	218.88	219.77	221.5	217.26	215.49	219.08	215.6	218.35	218.75	215.67	218.18	216.11	217.19	214.5	216.38	216.72	217.15	214.51	215.78	216.1	218.74	212.94	218.82	217.58	217.2	217.23	217.64	217.59	217.15	219.25	217.28	213.88	214.36	218.19	217.1	217.83	217.58	216.9	217.33	217.28	217.13	216.57	215.34
206.7	206.56	205.9	203.45	204.85	207.21	207.42	208	208.67	208.18	205.54	206.68	205.33	206.3	205.21	205.75	202.96	207.9	207.65	207.42	208.33	206.04	204.57	209.91	203.84	208.35	205.85	205.46	209.99	204.93	208.19	203.72	206.19	208.11	205.25	204.66	205.32	206.74	205.67	202.66	203.05	206.29	205.5	204.43	204.23	207.76	208.76	208.63	208.37	207.3
213.08	212.11	213.17	212.1	211.39	213.47	215.11	216.13	214.46	210.02	212.6	211.66	210.36	212.59	211.14	211.83	211.72	212.44	210.22	212.72	209.67	210.45	210.35	212.65	212.24	212.33	211.37	211.03	213.03	210.88	212.13	213.17	214.07	211.8	207.02	212.68	214.26	208.85	212.82	213.03	215.81	212.91	212.97	211.3	212.78	210.15	211.75	213.7	213.03	207.95
216.5	218.91	218.08	219.07	216.58	216.21	218.14	219.64	216.92	215.74	219.59	217.42	217.29	217.28	216.05	217.63	215.96	218.43	217.06	215.38	217.33	217.91	215.23	216.09	215.97	217.81	219.74	218.23	218.91	216.35	220.44	217.53	217.16	218.72	216.52	217.13	216.64	219.31	218.14	219.2	217.51	217.85	219.61	220.05	216.35	215.1	218.45	217.42	216.04	217.94
207.5	209.66	210.27	207.32	209.37	209.7	209.29	207.38	208.46	208.56	211.89	205.82	208.93	206.25	210.38	210.35	207.36	207.69	210.48	210.02	206.61	209.24	209.96	210.81	208.56	209.43	206.85	211.54	210.49	208.12	204.27	210.5	210.94	208.95	206.78	210.49	207.6	209.06	210.36	207.08	208.48	205.89	208.87	207.98	208.79	207.44	208.7	206.09	210.06	209.49
197.81	196.15	203.97	199.47	199.88	201.49	203.86	202.26	197.02	200.37	202.27	199.75	197.57	199.32	199.75	196.95	198.5	198.43	201.69	198.85	200.64	198.22	196.8	200.29	200.15	198.04	202.1	200.19	202.98	197.67	199.59	200.02	200.84	200.37	202.8	197.82	199.67	198.61	200.54	202.37	199.99	199.6	199.76	202.1	200.25	197.41	199.62	199.64	199.91	198.45
200.79	206.2	203.05	199.54	203.79	203.92	205.23	205.47	203.67	205.77	204.86	205.33	202.9	203.93	203.68	203.68	199.43	206.72	204.89	204.19	202.4	201.82	201.48	204.08	202.26	203.21	204.38	202.14	205.29	202.34	202.91	205.13	203.69	203.57	202.81	203.55	201.28	201.6	203.5	201.39	203.53	204.57	206.03	205.27	201.5	202.45	204.43	202.69	202.77	205.58
204.59	202.36	204.04	203.78	201.4	202.45	204.72	206.49	200.05	205.99	203.76	201.67	205.82	201.1	201.61	202.38	203.28	206.92	204.24	202.62	204.05	205.33	204.76	206.52	202.83	200.78	200.86	206.07	206.49	198.59	204.17	202	205.94	202.63	205.97	203.01	202.78	202.9	202.24	206.76	202.19	202.82	205.27	203.69	205.88	205.14	201.89	203.63	203.75	205.28
203.39	202.53	199.33	201.08	197.81	202.08	202.81	200.81	197.17	201.36	200.58	201.27	200.65	204.67	198.61	199.52	201.32	198.52	202.1	202.99	199.72	199.36	200.61	197.29	199.74	203.09	203.42	201.38	201.91	201.17	200.66	202.64	200.41	202.9	200.78	205.17	206.83	195.71	201.8	201.74	203.73	203.5	201.16	199.2	201.56	199.94	202.63	202.36	202.9	202.04
195.82	193.51	197.33	193.44	196.63	191.11	195.58	195.5	193.74	194.14	190.64	194.18	191.36	193.74	194.06	194.64	194.95	194.52	196.38	198.93	196.65	195.65	192.9	194.3	193.65	191.2	193.86	194.93	197.66	195.48	195.47	191.45	192.27	193.3	194.68	194.91	193.66	194.99	192.44	196.6	193.68	197.43	194.5	194.65	191.8	193.14	193.98	192.7	196.16	192.61
194.89	196.58	193.05	193.82	197.43	195.81	200.52	194.95	194.54	197.26	195.63	190.7	193.88	196.38	196.27	194.87	195.8	196.4	196.69	192.93	198.49	194.68	194.01	196.48	192.31	199.58	195.32	195.7	196.55	194.42	193.62	197.34	195.47	193.59	191.06	194.36	194.67	195.33	194.18	194.75	194.61	196.65	198.93	196.49	193.39	193.31	194.43	195.01	197.9	194.5
210.6	212.92	214.34	211.31	213.05	210.58	212.38	212.74	213.23	212.14	211.2	212.55	214.05	214.38	211.31	210.62	207.94	213.83	211.64	211.57	211.44	214.64	212.33	212.37	209.85	207.61	209.29	210.57	207.47	209.79	211.79	213.19	209.5	210.78	210.14	210.69	210.14	212.96	211.4	210.55	208.06	211.27	211.46	208.72	212.65	216.52	213.39	213.45	215.61	212.62
202.83	202.22	200.52	199.39	199.04	200.25	199.4	198.61	202.62	203.69	198.47	198.74	201	205.25	201.37	197.18	198.86	202.58	199.86	200.39	198.51	201.67	197.51	198.36	201.6	200.6	200.03	200.75	199.9	199.96	199.49	199.39	200.68	202.41	197.72	201.77	199.66	200.5	200.85	197.78	202.41	200.98	198.85	198.28	197.33	198.62	203.04	199.96	199.67	200.16
210.11	207.42	207.6	208.15	209.45	209.24	210.4	210.13	208.14	209.66	208.78	210.47	207.9	208.25	206.5	206.19	209.08	208.36	208.09	211.08	209.83	205.46	205.77	205.12	206.38	203.37	207.53	206.5	207.3	204.15	206.13	207.81	207.39	208.64	210.13	207.17	204.53	206.89	204.48	207.91	208.07	207.51	208.36	212.11	207.93	208.76	206.19	208.64	206.86	209.1
202.92	202.87	206.03	206.69	205.63	205.84	203.79	203.53	204.88	204.06	201.73	204.96	206.53	207.32	204.38	203.78	200.14	207.93	207.71	206.49	204.76	200.29	201.35	207.49	203.73	203.84	201.55	210.29	202.82	202.12	206.45	204.32	205.91	204.88	200.96	202.93	207.18	205.33	204.83	202.32	202.19	205.35	205.04	204.75	206.23	204.8	206.42	203.18	200.95	200.8
202.48	203.91	204.73	205.55	205.99	201.3	201.79	203.51	201.59	203.03	203.17	204.53	201.07	202.08	204.5	204.13	205.4	205.32	203.82	202.25	204.33	206.28	206.15	202.49	204.4	205.61	204.25	202.09	203.05	204.35	202.66	202.59	200.39	200.61	204.11	203.58	205.59	205.35	202.64	201.94	201.21	202.81	204.16	205.54	204.7	207.7	201.51	201.23	205.44	206.75
205.46	203.97	204.36	202.85	203.31	204.22	202.96	200.74	199.8	203.73	203.02	206.53	198.81	203.11	201.56	204.26	204.39	204.25	203.52	201.94	202.06	201.24	203.53	199.79	206.09	204.55	204.31	202.64	203.71	203.48	202.59	204.28	203.23	201.63	199.45	203.39	200.61	203.06	202.88	203.03	200.2	201.16	202.5	199.23	205.17	201.75	202.49	203.81	199.85	201.26
206.1	213.15	206.28	207.94	206.01	209.55	208.27	213.21	208.63	210.75	209.83	211.22	205.59	211.99	205.43	210.49	210.82	207.3	210.03	210.26	211.38	209.09	210.42	210.64	208.18	209	206.07	206.52	209.2	209.72	209.15	208.94	210.15	211.11	205.8	207.82	209.78	208.27	208.84	209.33	206.85	210.45	206.53	211.67	207.89	208.31	209.18	209.69	208.03	203.97
204.37	208.07	206.76	207.46	208.83	207.29	204.38	204.53	205.69	207.31	206.55	205.12	207.45	205.65	201.9	209.39	204.43	206.58	208.25	207.97	202.41	208.11	208.74	206.27	206.34	208.44	208.87	207.97	206.8	203.46	207.99	208.41	208.66	209.13	208.47	207.1	205.05	207.47	205.96	205.32	205.9	206.2	204.96	206.96	203.4	204.1	206.95	206.34	205.66	207.24
205.78	211.68	211.58	209.85	210.02	212.07	209.33	210.53	208.26	205.59	208.18	208.81	210.49	208.26	207.21	208.68	209.64	212.25	209.19	210.43	208.98	208.29	209.88	211.26	208.51	210.11	210.05	209.54	212.07	208.1	205.54	210.1	210.42	212.49	209.07	209.42	209.95	208.95	208.14	209.03	208.02	210.16	208.62	211.15	207.49	208.76	208.32	210.37	208.36	211.13
207.2	207.79	206.6	209.14	207.62	204.78	208.92	208.06	206.83	205.42	206.75	208.56	207.2	207.14	210.57	205.97	209.53	207.47	209.71	204.19	207.77	205.2	205.22	209.31	207.66	208.11	207.03	205.51	209.6	206.37	208.76	206.13	211.57	207.37	209.25	206.17	211.09	204.33	205.74	208.43	207.49	206.49	204.38	210.26	210.1	210.6	208.4	206	207.24	210.44
204.31	202.08	204.8	200.28	206.11	200.64	203.78	201.8	203.42	203.15	205.18	205.57	203.27	202.85	204.2	207.05	202.56	206.35	202.26	207.81	205.71	199.26	202.68	201.41	205.06	199.85	204.38	204.73	205.03	200.17	205.21	205.62	201.52	202.42	205.94	201.27	202.39	204.55	204.64	202.47	205.79	203.53	202.69	205.46	201.81	202.55	201.99	202.52	205.42	203.9
207.06	207.56	209.85	209.43	206.41	206.62	209.69	208.15	207.59	206.66	209.53	207.81	206.9	205.06	213.04	208.12	211.45	205.6	212.4	206.87	206.26	208.15	207.61	205.19	208.56	208.64	209.05	208.21	209.31	204.11	207.23	206.81	208.08	206.98	209.94	209.12	207.62	208.88	209.42	207.85	209.03	207.8	207.35	206.88	207.02	206.36	206.84	206.15	206.3	205.42
209.87	211.72	208	210.95	206.89	209.14	212.29	212.1	209.88	207.98	212.25	205.91	206.44	210.81	211.56	213.42	209.75	208.56	209.16	210.6	208.67	208.43	207.27	207.2	206.26	209.83	209.71	207.95	209.22	206.62	207.52	208.21	210.52	211.77	211.15	209.74	208.53	206.93	207.73	207.75	208.71	208.69	208.76	210.24	209.71	207.57	208.87	208.32	207.97	212.85
200.8	205.52	200.12	203.67	204.12	204.31	204.46	205.29	203.06	203.51	203	200.26	204.62	204.52	203.1	203.07	203.54	201.83	203.03	200.46	207.42	204.09	204.57	206.64	202.03	205.08	207.48	202.85	203.32	206.83	202.56	201.34	205.04	203.62	203.11	199.06	201.81	203.41	202.07	203.34	204.67	207.19	204.11	200.95	204.37	204.18	200.22	199.45	198.72	204.66
214.92	217.11	214.53	218.81	220.05	214.23	214.6	217.35	216.07	217.04	215.28	216.04	218.02	217.25	217.44	213.06	216.7	217.59	214.81	215.61	217.82	218.8	215.79	216.03	217.47	219.87	214.92	219.09	216.15	217.42	219.46	218.02	214.61	214.78	219.74	218.74	213.2	217.99	219.31	219.57	216.92	219.08	219.41	217.13	218.03	215.68	219.28	216.96	215.77	216.9
206.65	205.69	207.25	208.35	208.9	207.7	207.36	208.64	206.7	206.96	206.08	207.03	207.35	208.04	209.21	208.37	204.93	206.12	208.2	207.98	209.15	208.87	208.46	210.38	207.19	207.05	206.16	211.47	207.46	208.91	205.01	206.31	207.55	206.97	210.6	209.23	205.6	207.11	208.97	205.92	208.33	205.47	208.75	208.15	208.2	207.64	207.31	207.15	207.44	208.62
221.12	218.83	216.97	218.01	216.55	219.41	218.84	216.3	217.83	216.45	217.7	218.38	219.46	218.37	220.63	216.19	213.88	217.98	218.54	220.12	220.88	217.54	216.15	214.78	218.27	217.19	219.17	218.1	218.43	217.62	214.42	216.33	217.54	214.84	215.01	218.3	217.82	216.74	216.34	216.25	216.78	219.88	217.2	217.86	220.27	220.21	219.45	219.27	221.13	219.43
206.03	202.77	206.27	207.84	206.26	207.41	206.93	208.61	206.05	211.25	208.93	208.27	209.28	208.44	206.37	204.21	209.96	211.45	207.08	205.14	209.46	207.34	205.9	206.91	207.94	204.73	210.49	208.06	205.9	205.27	209.85	205.74	206.77	209.83	207.27	208.97	206.8	210.41	210.23	205.44	207.28	205.73	210.78	211.23	206.58	207.8	208.5	204.73	210.32	210.68
207.35	209.24	208.54	210.06	207.91	210.12	206.3	204.65	209.71	207.25	206.71	209.72	209.23	205.68	209.64	207.13	210.89	207.05	210.69	208.25	207.06	209.05	212.16	208.83	207.59	210.89	210.96	210.86	207.7	208.37	209.16	211.44	207.53	207.74	207.91	207.04	208.29	209.9	208.72	206.63	211.08	205.93	207.81	210.52	208.73	210.25	207.43	209.42	209.48	206.9
207	208.3	208.6	207.18	212.02	207.83	208.39	206.23	208.52	208.07	206.93	207.45	208.07	210.05	202.58	208.51	205.89	207.26	208.71	208.1	208.4	208.21	208.18	208.58	205.33	209.64	207.31	206.85	207.9	208.47	209.78	209.32	208.46	208.45	209.61	211.18	206.93	210.88	210.39	207.03	210.4	211.52	205.41	210.86	207.68	207.37	208.39	207.17	209.06	209.09
210.6	207.26	209.41	212.26	207.24	210.31	210.42	208.82	211.36	209.41	209.11	207.98	209.21	210.37	209.2	209.59	208.29	209.01	207.19	205.08	206.31	210.17	207.12	209.79	209.09	209.68	208.27	208.85	207.72	208.14	208.27	207.25	208.29	209.09	208.87	208.86	208.54	208.78	207.92	208.5	207.74	209.59	205.74	206.82	210.89	209.67	208.72	205.46	211.89	206.98
207.53	207.91	203.62	207.4	204.92	206.08	205.16	202.43	204.71	204.47	204.42	205.65	205.57	208.04	208.84	204.93	204.76	208.23	205.41	205.64	208.2	206.17	207.41	207.29	210.45	209.57	208.92	207.06	202.32	207.32	209.89	203.39	206.26	205.7	205.63	208.29	205.41	207.75	208.76	207.92	206.02	206.54	207.16	208.81	207.78	204.37	205.27	206.87	202.46	207.12
205.27	203.64	204.77	206.14	201.14	203.28	202.5	203.81	202.87	201.26	203.59	200.72	200.71	204.1	203.07	203.57	204.5	204.29	201.26	208.54	205.76	205.07	204.78	203.48	205.49	204.92	202.37	206.36	205.41	204.93	202.3	202.7	205.26	202.43	204.52	202.35	206.78	201.41	199.16	205.04	201	203.32	205.06	204.13	203.27	205.75	205.75	203.64	205.68	205.76
202.43	203.71	202.29	200.8	204.14	203.32	204.14	202.89	203.54	202.77	203.32	203.3	202.77	203.27	203.65	203.3	202.66	204.79	200.91	201.64	202.29	202.35	202.96	201.15	203.69	202.41	201.59	200.41	205.12	205.39	203.8	205.76	202.12	203.86	203.05	204.58	201.85	205.07	201.5	202.74	205.72	205.39	201.3	202.29	203.09	203.66	204.62	205.3	203.53	204.35
211.29	211.27	209.81	207.75	208.4	209.6	207.39	207.66	209.98	206.86	210.91	205.65	207.18	211.56	207.83	208.22	204.62	207.23	209.97	209.26	206.07	209.32	210.71	207.43	207.66	207.63	209.14	207.54	209.58	214.3	212.51	208.01	210.42	207.81	208.71	209.44	209.34	210.01	206.26	206.28	209.32	205.42	208.08	211.58	208.96	206.3	208.17	208.34	208.05	210.62
215.43	216.41	216.06	218.77	217.22	216.29	217.94	219.35	218.01	216.1	214.09	215.37	219.47	219.52	216.86	218.81	217.13	215.69	215.94	214.02	217.49	217.57	214.55	215.93	216.61	217.69	218.78	217.1	219	219.72	215.44	216.74	217.35	215.84	217.9	222.39	217.12	214.09	217.57	220.04	219.5	216.96	214.15	217.99	216.25	215.98	217.75	218.22	217.73	216.5
211.73	214.42	214.2	213.5	214.91	212.72	213.9	212.52	214.77	210.01	215.04	213.82	213.13	212.06	212.35	210.52	211.79	214.33	211.61	213.25	214.75	211.56	212.46	217.17	214.88	213	214.32	214.88	212.65	211.97	214.59	212.69	213.83	212.84	216.94	215.5	216.54	213.81	212.27	215.07	210.96	213.27	213.13	212.25	217.39	211.54	213.77	211.06	212.76	211.02
212.35	209.41	208.05	208.22	208.02	208.74	209.27	204.44	209.57	210.5	208.73	208.2	205.68	207.14	206.98	209.96	210.54	208.79	206.73	209.89	208.28	207.04	209.53	210.73	210.04	208.13	210.98	209.51	209.03	206.96	210.78	207.94	208.52	205.89	209.26	207.77	212.05	208.75	207.72	208.86	208.85	208.41	208.63	210.47	210.94	206.46	208.96	209.14	206.17	206.8
204.2	198.94	198.91	203.79	200.5	204.56	201.17	202.87	199.09	200.6	203.33	201.93	198.93	203.98	199.84	199.18	200.26	200.11	201.37	200.83	204.04	202.52	205.11	200.02	202.01	202.34	201.3	203.55	198.29	203.51	200.06	204.05	197.67	198.96	196.11	200.77	199.02	198.69	203.17	198.4	203.7	204.92	200.97	200.52	202.58	200.22	202.27	201.23	202.48	203.71
212.77	210.49	212.23	212.59	209.71	209.88	211.7	213.9	212	211.5	210.85	211.19	214.94	210.46	208.13	210	215.85	211.77	212.71	212.39	214.02	211.48	210.34	215.39	211.55	211.91	212.15	211.23	213.49	209.63	212.23	211.64	210.41	212.13	213.87	212.88	211.99	210.64	213.67	213.57	212.28	211.97	211.86	211.08	209.65	215.02	213.32	209.74	208.97	211.19
208.62	211.51	210.19	211.94	212.41	212.99	214.06	212.48	211.04	210.88	215.86	208.54	209.98	209.01	212.04	210.94	210.57	212.19	212.27	211.34	213.51	211.75	211.75	212.15	211.08	208.8	214.69	211.32	212.55	212.37	211.47	210.2	212.58	213.71	208.35	208.4	209.45	211.29	210.54	212.35	209.58	206.18	209.69	213.02	213.54	214.6	211.47	211.04	211.96	212.15
213.57	216.34	214.79	213.78	211.22	209.04	211.27	211.88	212.75	212.03	211.96	212.48	215.33	208.84	209.35	213.21	211.36	211.3	214.99	215.65	212.22	207.91	212.8	210.03	213.45	212.85	213.07	213.27	211.79	211.02	212.58	210.45	209.21	208.81	212.95	213.94	214.14	214.32	215.82	212.92	211.67	212.5	210.22	213.2	214.49	213.58	212.67	213.09	209.99	214.61
211.93	210.8	210.23	211.35	213.17	214.98	214.81	211.94	211.97	214.83	209.07	211.09	210.98	212.75	211.29	210.3	211.92	212.64	215.74	213.12	214.37	212.96	211.09	214.31	211.61	213.94	211.13	209.39	213.54	212.51	208.94	211.44	209.74	216.28	211.72	211.08	210.49	209.59	209.93	205.95	211.28	211.75	211.01	211.99	212.99	211.96	214.42	210.42	215.93	211.5
211.02	213.35	210.22	213.99	211.35	211.22	209.59	209.76	212.83	209.9	209.56	210.49	211.92	211.8	212.65	207.4	210.84	212.23	208.95	213.7	211.63	212.57	212.69	210.11	208.84	210.04	211.17	210.19	211.37	209.02	211.13	210.74	212.54	210.66	214.24	210.21	209.16	211.31	212.98	211.82	211.8	214.91	211.48	211.98	209.69	209.94	213.04	210.97	214.23	212.51
212.12	208.1	212.43	210.62	209.86	209.54	210.56	211.54	214.64	213.79	212.62	215.62	212.64	212.32	211.46	211.75	216.72	212.14	212.38	214.01	213.01	211.81	212.03	212.22	214.46	215.99	212.84	213.09	216.67	212.65	212.54	211.3	211.92	214.69	212.21	214.03	210.99	210.56	210.15	212.42	215.25	212.35	215.33	212.84	212.59	214.83	213.19	214.57	214.73	213.33
210.22	211.39	208.39	204.76	213.31	210.47	209.28	208.88	210.26	209.73	209.82	209.98	208.91	209.83	206.46	211.16	205.08	209.2	208.18	210.35	212.88	206.03	210.55	206.75	208.89	209.33	206.95	208.93	206.77	209.25	210.21	207.86	209.35	206.06	212.85	209.73	211.5	208.98	210.37	212.11	208.55	212.75	209.14	212.95	208.45	209.69	204.78	209.27	212.16	209.42
200.52	198.02	199.51	199.5	200.42	200.56	201.84	197.33	199.57	202.74	202.76	200.17	200.04	199.41	196.72	197.74	201.42	199.37	200.62	196.1	198.85	200.52	195.52	201.9	200.88	201.05	200.45	199.33	200.16	202.28	200.4	197.87	199.35	199.77	200.31	198.79	199.73	200.6	201.2	199.22	201.54	201.4	203.11	200.88	197.89	200.18	200.38	203.21	199.96	202.35
202.15	200.89	200.75	202.17	201.47	200.56	201.38	202.71	199.18	202.49	201.39	201.23	201.07	200.2	197.42	198.73	201.61	203.02	199.2	202.31	201.42	200.97	201.61	203.46	201.64	200.69	203.31	199.44	205.08	205.99	202.16	203.62	199.78	202.67	198.89	203.8	205.95	201.55	200.78	205.79	200.2	202.01	204.14	201.65	198.57	203.57	200.85	202.36	201.73	202.79
214.55	219.44	214.74	220.96	216.39	215.42	219.99	214.91	214.52	218.76	217.64	218.18	214.74	216.25	214.96	216.82	217.75	218.67	217.1	216.85	219.01	218.86	216.3	217.65	215.48	216.23	218.93	215.87	218.26	214.42	216.37	215.54	218.48	214.33	215.1	221.59	215.44	214.33	214.15	214.68	215.72	216.22	216.01	216.29	216.91	219.19	216.14	218.2	219.6	216.8
209.11	209.02	210.85	209.04	209.16	207.86	210.44	209.61	207.9	208.98	207.36	212.01	209.77	207.28	208.96	208.89	208.89	210.66	209.04	206.75	208.69	211.46	207.05	209.5	213.28	209.73	208.2	208.4	204.72	209.21	208.59	211	206.84	209.36	208.51	208.22	207.39	207.23	206.5	208.27	212.12	209.9	207.18	205.42	207.49	207.07	209.32	208.2	207.12	206.49
208.52	208.91	204.53	207.14	206.75	208.07	212.32	212.78	206.8	207.53	205.78	209.32	208.69	210.05	208.61	207.35	208.03	207.6	206.48	209.44	209.68	209.96	212.2	210.1	213.21	206.12	209.28	206.75	206.61	211.29	207.7	208.09	212.86	207.83	208.54	210.11	208.14	211.89	206.97	206.98	210.3	209.89	208.17	208.97	208.98	211.77	208.99	206.54	208.79	211.2
216.42	217.79	215.06	217.05	214.25	216.52	220.88	218	218.62	218.14	218.13	215.98	218.1	219.07	216.13	215.56	216.2	219.8	219.14	215.13	217.99	216.79	218.76	214.39	218.41	220.68	218.18	220.08	215.7	218.76	213.29	214.6	215.04	218.09	216.13	217.57	215.23	218.03	214.69	215.29	215.87	217.3	217.18	217.43	219.81	217.89	217.2	217.54	217.76	218.6
210.62	214.33	211.6	213.16	210.85	211.82	212.89	207.35	211.35	210.05	213.15	212.26	210.03	209.11	211.7	210.98	211.91	213.52	213.27	210.55	213.6	209.57	210.99	210.75	212.45	208.13	210.85	212.27	209.63	212.84	212.67	210.9	211.55	209.62	211.75	211.83	212.8	211.67	212.32	212.95	214.48	208.31	210.3	209.81	214.89	210.36	210.88	207.36	211.85	211.84
211.07	209.57	214.9	210.31	213.63	210.54	212.13	211.64	210.82	211.01	210.37	209.95	211.78	214.33	210.84	210.81	210.06	213.11	211.71	212.97	211.35	215.48	212.39	212.65	212.08	215.34	210.45	208.89	211.08	211.94	210.01	211.08	211.06	209.28	213.59	212.53	211.69	211.38	210.3	214.26	211.37	211.64	213.82	210.98	211.5	212.64	213.09	212.33	211.11	211.92
210.87	210.87	214.04	210.96	210.81	209.36	210.34	213.71	211.31	209.68	212.15	210.74	213.93	214.4	208.43	211.75	211.76	214.89	209.99	210.53	214.06	211.41	210.81	215.23	211.33	211.05	212.63	211.84	211.62	211.04	212.53	209.88	212.01	209.7	210.46	213.26	212.2	213.64	212.19	211.35	209.68	210.6	210.94	209.74	211.23	212.32	210.37	211.27	212.97	211.94
205.38	204.27	207.11	209.46	212.23	210.09	211.23	210.14	209.82	212.79	209.59	209.35	207.78	207.05	206.26	209.93	211.75	211.6	207.64	210.74	209	208.02	208.23	210.88	209.23	210.16	208.64	209.46	209.65	208.95	210.7	210.36	210.35	207.7	208.02	207.1	206.16	208.98	210.05	211.02	209.41	213.27	207.72	208.23	210.52	210.43	210.21	208.16	207.4	207.91
203.31	203.27	200.96	198.2	201.6	203.37	202.2	204.02	200.62	202.27	199.99	202.46	204.63	202.43	202.5	201.6	204.26	199.57	200.43	201.81	203.63	203.25	200.51	202.12	201.22	202.12	205.15	204.37	201.48	200.33	202.63	198.99	203.37	202.2	203.75	200.69	204.2	201.57	202.23	202.51	203	200.36	202.74	203.76	201.89	199.58	201.83	201.93	204.98	203.22
215.35	215.96	216.74	219.34	215.75	219.86	218.21	217.73	218.52	220.55	215.81	217.51	217.44	215.45	216.53	216.29	214.11	216.19	218.16	217.23	216.19	214.66	216.33	216.29	215.28	216.2	217.02	218.55	221.65	219.5	215.84	216.61	216.7	216.57	215.77	216.36	217.47	216.13	217.25	217.14	211.78	218.75	215.62	216.29	215.05	214.31	216.05	217.68	217.57	213.39
213.64	211.76	212.57	214.97	212.88	212.16	213.8	213.16	212.34	213.6	210.95	212.6	211.8	213.85	212.93	211.67	213.72	214.78	211.39	214.2	213.31	212.17	214.38	207.31	212.02	214.04	211.93	213.83	210.76	213.41	214.25	214.92	211.55	213.25	212.9	214	213.3	211.76	213.46	213.79	210.18	215.42	217.07	213.05	215.25	212.83	214.29	214.48	214.55	212.64
212.1	211.22	207.33	213.77	209.75	207.17	209.07	208.8	211.06	211.91	208.51	210.36	207.15	208.17	210.47	211.89	209.49	208.11	208.59	208.67	208.03	209.12	208.28	209.31	211.88	211.86	210.95	211.43	210.22	211.38	208.88	208.74	211.82	207.13	209.64	210.73	205.94	208.28	211	210.61	213.46	212.36	209.31	210.11	206.14	210.52	212.44	208.42	211.54	210.56
212.64	213.43	211.89	211.97	210.45	212.35	213.36	213.83	211.8	207.58	214	212.43	213.16	213.97	210.07	214.72	212.61	213.49	210.41	210.06	211.89	208.87	210.1	212.06	210.41	208.5	212.39	212.84	210.92	211.75	211.45	212.35	212.98	213.98	211.73	213.4	211	211.04	212.15	212.72	211.93	213.63	211.31	209.59	212.08	211.04	212.43	212.1	208.02	210.88
211.38	212.54	210.34	214.5	209.17	210.99	205.42	208.92	210.19	207.83	210.92	209.36	207.72	209.39	209.69	210.13	209.59	207.91	206.4	211.62	208.89	206.1	207.49	212.13	206.69	209.63	209.01	209.77	209.54	208.18	209.16	210.72	206.8	208.27	205.57	210.96	209.28	210.26	209.36	210.99	213.18	209.75	209.6	210.01	210.52	207.39	208.99	210.65	207.33	205.69
211.27	210.34	211.83	211.95	208.92	211.8	213.18	211.28	211.14	210.19	209.86	214.65	211.51	210.93	212.56	207.16	207.59	211.09	214.31	211.1	212.06	211.35	212.18	212.01	214	213.41	210.65	209.58	215.63	209.86	209.98	212.46	208.9	213.65	210.76	212.35	208.45	211.5	208.12	207.11	214.28	212.54	215.11	210.88	212.73	211.88	211.02	210.34	214.91	208.49
213.3	209.81	213.09	211.48	209.53	208.72	212.55	212.69	212.54	214.49	212.87	211.28	211.28	215.38	211.08	213.28	214.1	207.84	212.75	213.33	211.57	214.67	211.89	212.35	211.21	210.87	212.72	213.07	211.67	208.86	208.33	212.02	209.41	212.64	209.93	209.99	213.33	213.4	212.31	209.82	207.63	212.01	208.61	209.59	212.37	214.41	212.06	212.01	211.04	213.55
210.28	207.82	209.26	206.99	207.84	210.67	207.34	208.01	209.42	209.07	208.96	207.42	211.15	210.28	206.39	205.84	209.66	207.26	208.1	205.56	208.71	211.2	207.88	207.56	207.69	210.34	210.96	207.76	212.93	206.85	212.35	206.71	210.52	208.15	209.23	206.71	205.67	207.55	208.5	211.02	207.12	208.23	208.63	207.75	208.04	208.06	211.84	207	208.54	210.18
213.16	211.7	213.45	211.19	210.59	210.84	213.02	212.5	212.03	212.4	212.15	211.8	211.14	210.72	213.13	208.31	213.9	211.06	213.64	211.93	209.15	211.68	216.26	214.11	215.1	216.3	210.63	213.51	212.53	213.3	209.69	215.09	213.51	211.41	214.92	210.55	214.15	212.74	211.37	211.8	213.31	210.59	213.42	216.62	211.58	211.37	210.56	211.72	209.83	209.93
208.51	207.06	206.58	208.42	211.04	209.06	209.43	207.43	207.66	207.66	209.61	209.7	209.49	211.21	206.92	210.61	208.82	207.76	209.22	209.14	209.16	207.97	206.55	212.21	207.84	211.52	211.13	207.21	206.7	205.48	208.34	207.92	208.59	211.21	209.6	211.68	210.04	213.56	207.38	209.61	209.15	205.08	207.11	207.1	209.37	206.47	208.97	212	210.74	210.37
211.08	209.06	206.38	210.7	207.35	207.18	208.05	207.88	209.02	207.31	209.34	208.88	212.05	208.52	209.88	209.17	204.84	206.15	207.47	206.96	208.4	208.96	207.37	206.94	209.12	208.03	207.96	206.34	209.63	209.01	210.79	209.6	205.58	207.19	205.75	209.34	208.38	207.86	205.59	209.98	205.33	207.32	207.45	203.74	205.56	207.48	207.75	209.77	208.66	208.84
208.39	207.68	206.1	206.81	208.51	209.52	208.15	209.8	207.78	209.36	209.11	207.99	208.16	210.48	207.45	208.27	206.99	207.79	205.27	208.91	208	207.87	208.5	208.65	209.52	208.54	207.56	210.63	208.49	208.28	205.1	207.92	211.67	207.36	204.17	206.15	208.68	209.58	206.51	206.23	209.21	206.46	205.83	207.02	209.68	212.2	210.35	209.34	208.91	209.84
201.93	199.7	201.53	200.16	201.33	198.58	200.58	199.27	201.33	196.72	202.1	201.54	199.12	204.36	198.31	199.03	195.65	197.34	202.86	202.16	197.83	203.66	201.34	202.01	201.45	202.14	200.06	203.13	200.73	201.06	200.76	199.15	202.44	204.95	201.77	197.62	202.55	199.15	199.62	202.25	199.33	198.81	197.56	200.26	201.02	200.23	196.65	199.89	198.04	201.1
209.97	212.75	210.2	209.51	211.46	213.8	209.7	214.77	208.34	213.3	210.46	213.94	209.98	211.03	215.93	211.4	211.03	208.76	210.11	210.13	212.62	212.39	210.72	210.62	215	213.57	213.81	211.29	214.07	210.6	211.39	210.89	206.59	211.7	210.37	215.51	209.93	214.1	212.43	213.89	210.63	210.82	208.06	210.65	211.21	211.76	212.66	211.63	210.95	209.51
207.67	214.86	214.05	209.26	212.08	212.93	212.28	212.9	216.52	209.34	209.55	210.75	213.45	212.26	210.89	212.37	210.62	213.1	208.62	211.54	210.37	211.83	210.99	211.76	212.27	210.62	211.55	211.19	212.94	211.18	211.23	210.44	210.23	209.22	213.31	210.47	210.97	213.91	211.26	212.22	209.92	215.79	210.16	209.31	214.06	212.18	211.15	212.1	211	211.95
200.75	200.58	203.5	201.11	205.41	204.32	205.56	199.51	200.22	202.71	202.47	204.34	201.03	204.27	203.3	200.21	203.48	205.68	203.31	205.17	203.33	200.51	201.25	199.88	202.87	204.88	200.28	200.73	200.74	202.69	199.59	203.97	202.17	200.11	204.32	199.85	198.97	204.32	200.97	200.24	202.21	204.05	199.72	201.91	204.42	201.93	204.58	203.49	199.8	202.18
211.21	208.53	208.1	209.11	209.36	209.39	210.27	211.78	209.29	208.79	210.19	206.41	208.26	207.96	208.66	207.63	209.88	208.16	208.35	210.08	209.57	208.17	209.31	207.4	207.77	212.65	207.65	211.47	207.95	209.3	208.9	206.99	207.17	209.05	211.19	212.45	206.62	209.35	209.4	206.18	210.04	208.15	211.45	207.26	207.54	207.05	209.52	208.41	206.54	210.48
204.37	200.7	205.2	200.46	203.83	200.09	204.15	200.67	201.66	200.3	203.45	200.78	201	203.4	204.03	204.65	202.45	201.42	202.2	202.37	204.67	201.9	206.1	203.4	203.46	204.09	202.9	202.41	203.04	207.63	202.45	201.61	201.51	205.15	201.28	201.44	204.34	201.59	201.39	202.51	203.2	198.58	199.64	206.41	201.35	200.85	203.06	203.59	201.76	202.29
207.79	209.04	206.43	208.1	207.09	207.7	211.35	208.76	207.28	210.66	207.1	209.77	210.13	209.39	204.98	208.25	210.94	207.33	206.32	207.08	209.96	209.84	207.87	209.24	205	209.63	206.22	208	209.67	210.51	208.69	206.76	210.61	205.78	206.35	208.36	207.24	210.15	206.43	210.93	211.58	209.83	206.85	205.44	208.26	208.68	205.26	208.9	205.62	209.49
209.65	207.15	209.78	209.31	208.28	209.97	208.25	207.59	207.06	209.52	209.98	210.61	205.36	208.46	208.54	208.43	210.23	209.43	206.34	206.01	206.76	208.56	206.5	210.98	207.05	210.73	208.51	206.01	205.6	203.16	208.11	204.65	206.45	209.05	206.62	206.86	208.95	208.36	209.52	208.47	208.88	209.14	207.59	203.8	208.93	208.53	208.15	206.29	206.04	207.88
213.84	210.21	211.34	213.94	213.14	207.42	215.2	210.43	211.45	214.42	213.55	210	212.26	212.51	212.58	211.24	210.42	213.17	210.64	209.72	210.28	214.11	211.91	210.37	213.85	212.11	212.03	213.78	212.76	212.39	215.56	209.9	208.2	212.14	212.65	211.54	211.47	212.22	212.53	213.36	210.2	211.2	212.15	213.5	212.22	212.38	212.29	212.66	205.99	209.08
210.63	207.7	208.31	209.7	204.23	208.93	206.77	208.43	209.09	209.42	211.07	209.41	208.37	206.15	208.27	205.23	209.22	210.01	208.38	207.31	210.37	205.08	209.93	210.3	208.45	207.06	210	207.64	209.4	209.5	206.4	206.63	213.48	211.58	207.78	208.42	207.98	210.1	209.39	208.1	210.14	207.8	206.35	207.4	209.97	205.99	209.44	209.59	208.84	209.35
208.98	210.12	212.46	211.29	209.43	212.06	212.09	210.78	206.85	207.32	212.52	210.61	211.14	211.02	209.39	208.21	208.13	205.38	209.08	212.33	211.84	210.64	208.95	211.29	208.78	212.13	209.9	210.7	211.94	210.05	211.34	209.87	209.6	207.47	208.66	210.68	211.26	208.44	207.26	209.79	210.63	212.44	208.27	206.6	209.8	207.69	208.98	211.22	210.46	208.06
217.45	212.06	211.42	216.74	215.19	208.48	213.47	215.36	213.6	213.43	213.01	211.28	212.22	215.73	214.28	211.82	212.74	212.07	211.59	213.98	214.03	214.35	211.97	211.43	212.36	214.09	212.98	212.4	212.62	213.66	211.48	211.98	214.23	211.47	212.14	213.78	214.86	210.14	211.23	211.82	212.09	214.04	212.65	207.26	210.76	214.83	214.98	214.16	213.33	210.62
215.49	214.83	218.06	217.71	214.5	220.23	212.33	219.4	218.54	217.46	216.54	219.47	217	217.03	218.61	219.21	220.49	215.26	217.5	218.68	218.62	217.47	218.71	216.06	217.57	216.69	220.08	214.89	214.47	217.67	218.8	216.33	215.01	214.64	217.19	216.6	215.63	219.5	216.57	216.53	215.03	215.42	217.49	219.07	216.83	214.74	213.37	213.51	218.03	220.24
208.68	206.05	210.54	209.83	208.36	208.22	209.71	210.25	210.87	209.34	209.14	210.45	208.47	208.51	209.19	209.12	209.8	209.94	211.72	210.18	211.04	207.21	210.71	210.26	209.02	204.55	208.48	209.78	204.62	209.41	206.66	210.43	207.65	206.57	210.73	208.99	208.57	210.33	207.68	208.84	209.61	206.69	208.48	209.76	209.41	207.13	206.44	207.81	211.46	208.51
208.26	205.73	212.73	207.16	208.03	207.88	207.09	206.96	205.7	209.52	207.87	213.27	205.6	210.55	210.02	207.88	210.12	206.87	210.94	206.06	210.37	208.07	209.31	206.24	207.25	208.96	209.13	207.3	208.55	205.14	208.41	206.53	212.08	210.94	208.51	210.79	207.98	206.9	203.86	205.68	206.03	211.14	207.12	209.58	208.92	209.62	208.56	208.08	209.5	207.05
211.21	209.72	214.19	211.79	211.04	213.39	210.51	211.26	209.36	209.77	211.21	211.56	210.06	210.89	210.17	208.5	211.33	211.9	213.61	211.23	210.31	212.59	213.52	207.13	214.05	212.48	208.66	213.59	211.25	211.33	210.43	211.8	210.47	211.06	210.61	209.6	210.65	210.48	212.45	213.45	210.88	213.08	209.52	212.63	210.79	212.82	211.31	210.65	212.31	210.46
202.71	201.74	203.08	201.7	202.73	203.77	202.31	204.81	202.84	197.65	202.48	201.3	202.57	202.01	203.16	202.68	202.68	204.21	202.05	200.72	205.9	204.4	201.97	201.35	202.92	201.79	203.99	201.61	202.8	201.63	202.26	202.06	203.47	204.54	203.55	203.69	202.82	200.88	200.85	201.54	201.33	200.72	203.66	202.97	205.26	204.23	199.37	198.46	201.74	204.15
218.74	216.26	216.1	215.58	217.94	217	213.62	219.68	215.42	217.21	218.19	218.56	218.52	214.61	217.36	216.13	217.52	214.96	216.31	214.52	215.65	216.97	216.19	215.67	217.33	218.38	219.12	218.4	217.98	215.93	218.06	220.17	217.24	218.39	217.19	217.59	216.14	216.07	217.53	216.69	215.11	217.43	216.7	219.23	217.32	222.22	215.84	215.54	215.05	218.39
201.63	199.65	205.98	202.64	202.21	204.87	200.59	204.13	203.89	199.69	205.16	204.44	201.77	203.28	202.86	205.45	204.44	204.5	202.53	205.07	201.23	206.9	204.79	202.37	202.76	203.58	205.37	203.09	201.95	200.03	202.03	204.39	205.23	204.11	201.77	203.26	203.14	202.52	204.23	201.66	205.47	203.69	205.17	204.18	207.89	205.4	206.36	205.72	203.37	203.14
213.02	212.99	212.81	211.36	215.23	212.72	211.55	213.7	211.43	211.91	211.36	211.26	212.86	210.18	212.16	211.04	212.51	212.74	214.18	211.21	215.49	212.91	208.19	210.91	214.05	211.8	214.06	211.19	212.5	210.24	210.76	216.26	209.68	212.72	209.36	209.12	212.27	214.86	207.5	209.93	211.96	211.08	210.57	213.18	211.59	212.8	210.41	207.31	214.09	209.39
201.51	202.04	197.93	200.01	196.98	199.47	203.13	202.08	199.73	199.07	203.3	199.53	200.96	198.44	200.33	201.68	200.26	204.44	203.06	200.91	197.26	199.85	199.1	202.15	200.38	198.55	200.96	196.74	200.35	200.81	200.63	198.81	200.03	197.78	200.57	198.42	201.75	204.91	197.9	199.97	199.86	199.31	200.51	200.1	199.1	200.64	198	200.32	200.83	196.52
210.67	209.22	211.41	209.2	207.55	206.74	211.55	207.56	207.96	208.65	208.24	209.98	209.79	206.46	208.06	209.06	208.5	207.05	209.76	211.48	209.77	209.18	209.47	210.36	211.08	207.15	208.04	210.48	207.46	205.53	210.13	208.78	209.79	207.69	206.48	209.99	210.07	206.55	208.9	207.53	208.36	211.65	210.88	209.27	208.49	208.62	209.7	206.54	204.97	205.82
214.83	213.67	213.5	212.21	213.59	216.79	217.06	214.03	213.83	209.88	210.67	215.24	212.82	214.34	213.81	213.32	214.39	211.37	214.72	213.84	214.93	215.7	212.19	213.93	214.03	215.21	212.78	210.89	216.19	210.12	212.17	212.15	212.09	214.51	210.85	213.31	214.28	212.03	211.97	213.28	212.24	211.1	209.5	211.5	213.53	212.79	212.15	214.1	214.88	211.92
211.34	210.51	208.37	211.02	209.6	211.62	204.29	206.76	210.62	208.05	207.82	208.55	210.73	209.67	210.22	206.42	212.18	211.27	207.58	209.15	204.82	207.93	210.91	207.38	205.76	208.72	207.65	207.48	208.21	210.13	207.8	209.44	208.71	206.33	207.93	209.59	208.48	205.58	207.19	210.84	208.32	209.62	208.64	207.94	207.81	210.27	205.73	207.57	210.91	210.65
213.01	218.27	215.31	215.43	215.98	212.41	213.35	218.93	217.87	216.85	217.89	218.59	217.07	218	216.77	213.65	217.24	220.05	216.4	215.69	217.9	219.34	215.42	217.84	220.64	216.54	214.63	219.41	215.54	215.81	219.75	217.86	220.01	217.1	217.75	219.5	218.83	217.82	219.55	217.17	215.99	217.82	213.16	216.37	214.79	216.52	216.72	216.95	216.62	218.79
206.27	204.82	207.28	207.11	204.36	203.38	205.48	202.65	205.76	206.14	204.64	205.71	204.72	207.15	203.53	205.05	210.2	205.32	206.12	206.28	203.02	206.83	207.03	200.73	206.13	204.13	203.6	203.05	204.86	205.51	207.05	203.94	199.57	207.93	202.04	203.04	205.18	203.17	204.62	203.59	201.4	207.09	204.21	204.1	204.02	209.83	207.88	206.06	203.51	203.16
216	211.46	214.7	215.12	211.74	211.71	214.61	210.31	213.11	214.22	210.94	211.33	212.42	211.94	212.92	217.28	210.7	210.43	209.67	213.69	212.36	216.98	215.46	217.08	214.61	215.93	212.7	211.84	212.19	214.7	214.03	210.06	213.12	211.16	213.91	211.68	215.29	214.14	212.17	212.53	213.42	216.07	212.97	215.15	216.11	215.94	213.69	215.03	211.58	212.13
209.86	210.47	209.32	209.01	210.5	207.37	207.61	209.26	208.51	207.09	208.85	207.06	209.36	210.88	210.62	207.82	208.46	207.39	206.49	207.71	209.85	210.46	206.38	211.31	206.96	206.63	210.36	208.46	209.74	209.45	210.64	206.27	207.96	208.89	209.13	207.8	210.38	207.76	210.04	208.82	211.49	207.73	207.4	208.27	208.08	213.51	207.72	205.75	207.99	211.68
213.06	211.76	213.42	216.63	211.85	214.7	212.11	213.41	213.55	213.42	212.03	216.24	211.33	215.01	211.79	214.2	210.78	212.84	214.73	214.66	215.08	212.85	213.64	212.53	210	215.19	211.51	215.61	214	210.73	213	211.2	214.68	212.66	208.58	215.16	214.69	213.14	213.85	211.53	209.81	213.56	213.11	213.35	208.7	211.09	214.19	214.48	213.44	209.66
208.48	209.15	208.65	207.92	209.45	208.23	206.88	209.29	209.18	208.76	209.28	208.06	208.07	208.48	205.01	208.63	207.51	208.11	208.8	209.53	209.83	208.84	208.01	208.39	209.26	208.21	206.48	205.78	209.02	209.09	206.37	208.21	208.26	207.71	211.01	207.87	210.68	207.97	207.1	207.77	209.26	210.08	206.47	206.14	207.58	204.81	210.79	210.98	209.28	211.72
204.34	202.97	200.07	202.74	201.67	200.88	204.21	201.12	203.8	203.74	204.52	202.95	204.54	203.52	204.52	206.17	202.64	204.2	202.06	204.46	202.77	202.11	204.34	197.6	201.76	202.98	204.82	201.2	201.33	202.91	204.18	202.84	201.87	203.32	204.34	204.67	202.01	202.79	201.29	206.71	203.75	204.28	203.01	201	203.84	204.98	203.03	203.22	203.25	203.79
211.92	211.61	212.39	210.79	210.07	215.45	209.15	211.28	212.08	211.65	210.85	208.66	211.08	211.81	207.82	212.27	209.95	213.09	211.17	209.45	211.59	211.61	212.17	214.48	212.95	211.16	215.04	212.12	210.19	209.5	214.24	214.48	211.62	209.84	215.3	212.03	212.44	211.56	212.14	211.34	212.2	212.09	210.77	210.31	212.92	208.9	210.55	214.28	211.78	211.72
211.42	210.15	208.6	209.88	208.15	207.21	210.35	206.83	212.24	203.41	209.74	207.48	210.06	210.9	211.53	205.42	209.59	207.52	211.15	206.79	207.16	208.18	211.16	206.14	204.76	208.38	210.96	207.38	208.23	207.1	207.16	206.61	208.02	209.77	209.02	207.68	211.74	206.66	209.24	210.16	208.16	207.35	210.8	208	209.17	209.3	207.97	208.67	210.38	212.32
209.25	211.77	207.18	209.49	209.68	210.34	208.54	209.28	210.21	209.62	207.85	206.53	205.87	208.66	212.23	212.54	210.62	206.75	210.11	211.53	209.93	207.03	206.9	212.1	209.65	209	205.74	210.87	209.87	207.5	206.01	209.27	209.03	207.77	209.38	207.76	209.41	210.45	207.64	208.31	209.6	205.69	208.74	206.8	209.68	211.39	210.06	212.41	209.48	208.08
[truncated: 249 more rows]
[truncated: 150 more columns]
