# Supplementary material for: Genetic dissection of main and epistatic effects of QTL based on augmented triple test cross design
Source: PLoS One. 2017 Dec 14;12(12):e0189054. doi: 10.1371/journal.pone.0189054 (PMC5730204; doi:10.1371/journal.pone.0189054)
Supplement: S6 Supporting Information — (ZIP) [file pone.0189054.s006.zip › z1_1400_0.8_10.csv]

194.32	194.35	194.89	194.66	193.84	194.44	194.06	194.8	192.95	194.37	193.95	195.8	194.47	194.54	194.61	194.44	193.81	194.4	193.73	193.93	194.73	194.25	194.79	194.33	194.22	195.32	194.02	193.93	194.86	194.44	194.71	193.38	194.56	194.51	194.05	194.36	194.55	194.45	194.1	194.29	193.96	193.82	194.76	192.95	194.83	194.94	194.52	193.4	193.74	195.05
200.77	198.14	199.69	200.04	199.07	200.44	200.29	199.61	200.41	199.94	200.06	199.7	200.02	201.21	201.29	199.21	199.61	199.72	200.62	200.05	199.88	200.11	200.15	199.94	200.95	201.09	199.79	200.69	199.79	200.09	199.43	200.69	199.44	200.71	199.95	200.11	200.65	200.7	198.47	201.09	200.18	200.1	200.44	199.79	199.53	201.84	200.06	200.68	200.05	200.54
202.98	202.6	202.16	202.17	201.14	201.55	202.87	202.35	202.93	202.58	202.71	202.59	202.16	202.6	201.61	202.29	202.78	201.75	201.94	202.88	202.67	203.09	202.59	202.81	203.97	203.16	202.22	201.58	203.63	202.27	201.25	202.73	201.71	202.39	201.55	201.96	202.73	202.39	202.31	202.67	201.94	203.56	202.13	202.95	202.02	202.11	202.93	202.82	202.84	203.12
207.92	207.39	208.88	208.47	208.31	209.18	208.86	207.58	209.47	209.21	208.84	209.24	208.39	208.81	207.8	207.84	209.15	208.32	208.31	209.03	208.9	209.43	208.46	208.25	208.41	208.41	209.01	210.07	208.35	208.36	208.01	208.61	207.93	209.2	208.57	207.7	208.91	208.76	208.08	208.55	209.41	208.18	208.42	207.72	209.67	207.63	208.51	208.45	209.44	208.1
201.53	200.95	201.27	202.47	201.48	201.13	200.72	200.51	200.71	201.34	201.84	200.78	201.8	201.77	201.03	202.37	201.02	201.7	201.3	201.47	201.25	201.57	200.48	200.58	201.04	201.83	200.41	199.86	200.85	200.39	201.28	201.14	201.92	201.12	201.8	201.55	201.2	201.28	201.71	201.52	200.87	201.43	201.25	201.13	200.65	200.79	201.73	201.91	200.45	200.39
211.56	211.05	212.06	211.17	212.45	210.72	211.98	212.12	211.88	210.9	210.69	211.72	210.93	212.67	212.63	211.41	211.75	210.89	212.95	212.89	211.69	212.18	210.95	211.29	211.12	211.04	211.44	211.82	210.32	212	212.61	211.27	212.05	212.44	211.71	211.07	210.94	212.29	211.39	213.04	211.15	211.34	212.07	210.89	211.34	211.89	211.29	210.77	212.07	211.67
212.13	213.26	212.43	211.65	211.5	211.57	211.68	213.18	212.06	212.22	213.36	212.15	212.75	212.22	210.92	212.28	213.56	212.83	212.28	212.7	211.63	212.42	212.41	211.9	212.17	213.22	211.4	212.27	211.63	211.81	211.76	212.36	212.79	212.39	212.9	213.26	211.17	212.06	212.36	212.65	212.56	211.92	213.9	211.7	213.32	212.01	211.97	212.37	212.52	212.95
208.17	207.59	208.55	208.4	208.07	208.01	208.23	207.62	205.8	207.68	207.98	208.06	207.5	207.3	207.11	207.52	207.79	207.45	207.98	206.73	208.24	207.96	207.91	207.57	208.85	208.5	208.02	208.32	207.19	208.1	207.08	207.65	207.33	207.9	207.12	208.19	208.24	207.07	207.74	208.9	208.4	207.96	209.04	207.64	207.53	207.66	208.37	207.55	207	207.41
208.66	208.62	209.07	207.6	207.47	208.93	209.77	209.36	207.57	208.92	209.02	208.63	209.06	208.04	208.09	208.32	208.26	208.98	209.45	209.52	207.23	208.77	209.13	207.66	208.78	208.47	207.49	207.96	209.85	208.46	207.7	208.49	208.2	207.92	209.49	209.1	208.78	208.96	209.35	208.47	208.63	208.73	208.2	209.65	209.28	208.93	209.35	209.13	209.45	208.31
207.6	207.78	207.66	206.83	207.29	207.92	209	208.75	207.06	207.73	208.64	206.47	208.28	207.16	207.75	208.21	207.55	208.66	208.18	207.68	208.14	206.88	207.19	207.28	207.95	207.43	207.79	207.17	208.56	208.11	206.34	208.15	208.33	207.56	207.48	207.33	207.58	207.11	207.63	207.22	208.23	207.46	207.95	207.94	207.95	207.55	207.44	209.05	206.5	206.97
206.9	208.01	208.09	207.8	206.08	208.36	208.24	207.62	207.61	208.01	207.63	207.16	207.92	208.47	208.06	207.71	206.16	208.14	207.73	206.5	207.82	207.1	207.24	209.12	207.83	208.22	206.83	207.87	206.84	207.91	207.51	207.36	209.09	207.25	207.26	208.63	207.35	208.66	207.91	208.29	207.38	206.87	208.77	206.72	208.93	208.07	208.22	207.31	207.03	208.76
211.99	210.37	212.51	211.66	211.46	211.2	211.51	211.95	211.57	211.6	212.45	211.18	210.93	211.4	211.64	211.65	211.45	211.88	212.04	211.14	212.38	211.79	211.14	210.39	211.61	211.6	211.94	211.76	210.47	211.69	210.76	211.92	210.56	212.21	212.46	212.08	213.07	211.85	212.46	211.25	211.54	211.64	212.41	212.57	211.19	211.92	212.06	212.03	211.62	211.26
202.82	204.22	203.66	203.58	202.92	203.22	203.32	203.42	202.7	204.14	205.27	204.17	204.71	204.09	204.19	202.79	204.21	204.21	203.86	203.3	203.12	203.52	203.85	205.16	204.43	204.31	203.9	203.1	203.1	203.47	204.11	203.65	202.9	204.01	203.46	202.3	204.27	204.31	203.09	204.23	204.2	203.85	203.73	203.27	205.1	202.12	204.03	205.24	203.93	203.73
204.7	205.01	206.04	204.19	204.22	205.16	205.03	204.85	205.08	204.75	205.43	205.3	204.29	204.42	204.71	203.81	203.69	205.53	204.05	203.96	205.19	205.12	204.88	204.28	203.6	204.13	205.19	205.07	204.9	205.24	204.96	204.5	205.48	205.21	204.21	204.98	204.05	205.87	204.99	203.69	204.35	203.34	203.85	204.8	204.07	204.18	204.08	204.46	204.54	205.12
217.08	216.55	217.45	217.38	216.14	216.78	217.1	216.81	216.77	217.39	216.34	216.28	217	217.44	216.71	216.29	217.54	217.23	217.93	216.57	217.53	217.73	217.28	216.98	217.07	216.95	217.03	216.6	218.31	217.37	216.11	217.1	217.71	216.42	217.2	217.59	216.48	217.16	216.67	216.65	218.06	216.34	216.94	217.08	217.32	217.03	217.96	216.76	216.79	217.33
211.03	210.42	211.6	210.83	210.62	211.81	212.64	211.91	211.45	212.44	212.11	211.02	212.28	211.98	211.95	211.85	211.03	211.36	212.9	211.31	211.39	211.73	211.92	212.23	211.09	210.99	212.1	211.31	211.15	211.46	211.97	210.68	211.51	211.63	211.11	212.6	211.61	211.55	211.65	211.48	210.94	211.63	212.32	210.81	212.03	211.77	212.13	212.91	213.25	211.64
211.76	211.56	210.47	210.78	212.09	212.02	211.72	211.39	211.36	211.13	210.04	211.95	212.54	212.17	212.19	210.46	210.53	210.91	211.71	211.31	212.18	211.33	211.34	210.65	211.97	211.55	211.55	211.07	211.2	211.67	211.05	211.8	211.58	212.06	212.02	212.62	211.83	211.06	211.43	210.97	211.76	211.55	211.9	212.28	211.12	211.36	209.87	211.51	212.22	211.69
204.63	204.89	203.6	203.53	203.8	203.76	203.89	203.41	203.59	204.1	203.92	205.3	203.11	204.4	204.15	204.04	205.07	204.89	203.69	204.39	203.84	203.65	203.35	204.36	205.34	204.78	204.47	203.91	204.72	204.94	203.22	204.26	203.46	204.54	204.67	204.61	203.33	204.13	204.53	202.99	203.64	204.34	205.59	203.58	203.81	204.56	203.78	204.07	203.98	203.61
194.99	194.5	195.52	195.09	194.81	194.83	194.05	195.9	194.72	195.85	194.66	194.77	195.68	194.9	195.03	195.39	195.28	194.35	195.25	195.16	194.52	195.88	194.84	194.55	195.77	195.55	194.25	195.22	194.68	194.99	195.57	194.95	195.35	194.56	195.67	194.89	196.22	195.11	194.5	194.54	194.68	194.73	195.42	195.78	196.29	195.76	194.47	195.48	195.33	195.78
200.71	200.58	201.11	201.14	201.26	201.25	200.3	201.73	201.73	200.77	201.39	201.31	200.51	201.03	201.95	201.75	200.43	200.61	200.96	200.5	200.88	200.48	201.91	201.83	201.03	200.09	200.95	200.85	200.01	200.73	200.96	202.02	201.4	200.7	201.77	200.39	201.08	201.14	199.81	201.86	200.51	201.69	201.42	200.84	201.76	201.19	200.88	201.89	201.8	201.82
212.99	212.98	212.87	213.31	213.31	212.96	213.45	212.39	213.74	213.26	214.19	214.52	213.86	212.75	214.07	213.78	212.96	213.32	213.56	213.25	212.44	212.35	212.79	213.34	212.98	213.87	211.78	212.48	212.27	212.22	212.76	212.97	213.21	213.76	212.88	213.73	213.21	213.19	213.01	212.53	212.22	213.46	212.09	212.64	213.08	212.76	214.13	212.66	213.49	212.11
203.76	204.39	202.77	203.96	203.69	204.86	203.48	203.27	203.84	203.65	204.02	203.56	204.61	202.36	204.87	203.66	204.33	203.42	203.63	204.45	203.19	204.64	203.6	204.78	203.74	204.12	204.05	204.27	203.43	204.83	204.5	203.52	204	203.67	204.85	203.4	205.29	204.39	203.68	204.44	204.03	206.22	204.24	203.07	203.21	203.62	203.74	204.91	203.64	203.5
213.92	213.39	213.37	213.46	212.55	212.75	212.49	213.27	213.31	213.49	213.77	212.13	213.46	213.36	213.65	212.99	212.77	212.83	213.27	213.21	214.14	212.24	213.55	213.04	213.04	212.18	212.81	212.81	213.5	212.49	213.49	212.79	212.89	213.22	213.1	213.11	212.75	213.79	214.37	212.5	212.93	212.14	212.46	212.62	212.9	213.71	213.99	213.3	213	212.36
200.45	201.53	201.12	200.68	201.21	201.05	200.41	200.51	201.18	200.56	200.23	201.86	201.9	201.84	201.21	200.35	201.42	199.89	200.43	201.92	200.71	200.4	201.56	200.32	202.04	200.91	200.54	201.33	200.15	200.51	200.15	201.45	200.94	200.36	200.6	201.72	201.39	201.52	200.9	201.48	200.68	201.1	201.71	200.44	200.51	201.43	201.37	201.84	199.47	201.89
211.69	211.17	211.92	211.54	211.44	212.58	211.73	211.21	211.03	211.05	210.84	211.62	211.51	211.54	212.38	211.92	211.96	211.94	211.59	211.66	211.39	212.13	211.37	211.74	211.63	211.64	211.74	213.02	211.1	210.38	212.06	211.77	212.49	212.16	211.24	211.24	211.11	211.13	211.7	211.08	210.81	211.06	210.57	212.19	212.71	211.34	211.29	211.79	210.95	210.38
198.24	198.71	197.41	197.63	197.62	198.24	198.14	197.25	197.45	198.69	196.78	198.26	197.63	197.79	198.53	198.14	198.58	197.62	197.74	197.61	197.32	197.82	197.87	197.45	198.45	198.73	197.46	197.51	197.55	197.67	198.32	199.51	198.16	197.65	197.88	198.41	198.15	197.39	197.21	197.33	198.29	198.07	198.21	199.17	196.3	197.73	197.02	198.31	198.02	197.19
212.08	212.46	210.4	211.88	211.1	212.58	211.32	211.85	211.68	211.91	211.01	211.37	212.8	211.09	212.13	211.84	211.27	212.25	210.15	212.08	211.97	211.33	212.56	211.61	212.43	211.71	210.89	211.76	211.27	212.47	210.88	212.29	211.19	211.22	211.91	212.85	211.06	212.21	211.8	212.22	210.22	210.9	212.04	212.6	212.27	211.31	211.94	210.75	211.22	211.97
200.27	200.12	200.95	200.29	200.18	200.25	200.95	200.45	199.41	200.35	200.35	199.97	201.1	199.91	200.87	199.48	200.41	200.42	200.02	200.09	200.61	199.73	200.6	200.13	200.3	200.19	198.85	201.21	199.83	198.73	199.28	200.26	200.73	199.72	200.06	200.95	200.84	200.73	201.46	201.05	199.53	200.19	200.58	199.84	200.13	199.73	200.43	201.18	200.53	199.6
202.2	202.97	201.95	203.87	202.8	203.29	202.33	204.68	204.66	203.16	203.02	202.84	203.13	202.5	203.09	203.47	204.35	202.86	203.27	201.95	204.54	203.86	202.59	203.59	202.17	203.45	204.13	201.91	202.35	203.87	202.92	203.41	203.19	203.47	203.8	203.39	202.36	204.48	202.65	203.14	202.71	203.25	203.23	202.75	202.79	202.74	203.77	204.11	203.44	204.27
207.66	206.94	207.61	207	207.87	208.71	207.62	206.88	207.41	207.33	207.5	207.26	208.52	208.87	207.12	207.42	206.55	207.26	206.24	208.37	207.01	208.02	207.85	206.72	206.69	207.92	207.64	208.09	206.43	208.04	207.45	206.75	207.09	205.97	207.87	208.07	208.34	208.32	208.54	206.89	208.14	207.13	207.12	207.36	209.03	207.48	206.58	207.14	207.83	208
199.43	200.11	198.97	199.91	199.87	198.85	198.27	200.05	199.41	198.51	199.58	199.93	200.81	198.56	199.96	200.61	200.01	199.51	201.35	199.46	198.54	199.32	199.05	198.95	198.09	199.88	199.77	199.91	198.78	198.52	199.7	200.07	199.31	199.01	199.09	199.19	200	198.87	198.02	200.18	199.58	198.42	200.03	199.35	199.09	198.93	198.42	199.55	199.26	201.2
207.13	207.47	207.08	207.72	208.55	207.71	207.36	207.3	207.01	208.03	207.12	207.66	208.15	209.15	207.29	208.22	208.57	207.32	208.1	207.21	208.28	207.9	207.24	206.4	207.52	207.08	206.86	207.01	207.47	207.72	208.61	207.58	208.17	208.54	208.06	208.09	208.08	206.96	207.47	206.71	208.23	208.26	207.44	207.65	208.81	207.67	207.32	209.1	208.36	207.14
218.1	216.32	217.54	215.91	216.24	217.15	218.1	217.21	216.98	215.43	218.41	217.57	216.47	217.77	217.56	216.18	217.56	218.61	217.81	216.48	216.79	217.34	218.4	217.55	216.53	216.48	217.77	216.34	217.25	217.15	217.49	216.55	218.15	216.6	216.86	216.72	217.52	217.25	216.99	217.33	217.58	216.12	217.87	216.72	217.07	217.24	217.96	217.06	216.74	217.61
207.9	207.07	208	207.82	207.78	207.3	207.44	208.67	207.95	208.45	208.22	207.6	207.39	207.75	207.96	208.96	207.81	207.81	208.04	207.4	208.64	206.77	208.07	207.68	207.73	207.52	206.9	208.47	206.33	207.99	208.33	206.83	207.21	208.01	207.37	208.33	208.55	207.62	207.23	209.21	206.86	208.87	207.47	207.44	207.63	208.46	208.64	208.33	207.78	208.29
204.01	203.86	202.62	202.46	203.21	202.45	203.39	205.18	203.07	203.36	202.85	204.01	203.69	203.55	203.26	203.03	204.63	202.57	203.47	203.82	203.65	203.64	202.82	202.79	204.06	202.39	204.31	203.58	203.72	203.44	202.31	203.17	203.92	203.74	202.86	204.01	203.56	202.85	203.92	203.78	204.17	203.38	204.26	204.6	202.75	204.31	203.63	204.5	203.29	202.91
198.83	199.01	199.17	198.78	199.95	198.03	198.02	198.39	198.33	199.46	198.53	198.77	197.23	199.21	198.96	198.66	199.23	198.97	198.48	198.81	198.55	198.61	198.8	198.57	200.02	198.95	198.88	198.73	199.43	199.32	199.1	199.19	197.79	198.54	197.55	198.4	199.53	199.48	198.77	198.4	199.1	198.97	198.88	198.99	197.78	197.41	198.83	197.91	198.43	198.87
201.48	201.27	201.66	202.13	200.96	200.58	201.01	202.89	201.52	200.67	202.24	200.28	201.5	200.57	200.88	202.49	201.28	201.38	200.54	199.53	201.59	201.23	202.27	201.25	201.97	201.06	200.62	200.95	200.07	201.29	200.86	201.61	201.04	201.48	200.84	201.82	200.77	201.19	201.25	199.92	200.89	202.21	201.77	201.72	200.96	201.68	202.06	200.84	199.95	201
203.2	202.14	203.59	202.94	203.38	202.65	203.2	202.96	204.99	203.81	203.57	204.32	203.86	202.91	204.79	203.43	204.31	204.21	203.41	203.17	203.06	202.94	204.88	204.76	202.72	203.95	204.45	204.46	203.55	202.66	204.29	203.86	203.53	204.57	203.53	203.49	202.62	203.33	203.31	204.09	204.14	204.51	204.26	203.44	204.43	203.4	203.95	203.28	204.4	204.05
204.78	204.04	203.5	202.69	204.41	202.92	203.65	204.03	205.87	203.81	203.78	203.13	203.92	203.86	203.49	203.19	203.07	204.23	203.61	205.45	204.97	202.79	203.24	203.58	202.9	204.02	203.24	203.02	204.58	203.6	202.13	203.33	202.9	203.64	203.76	204.87	204.39	204.08	203.33	202.86	204.19	203.15	204.03	203.8	204.46	203.45	204.42	202.89	202.49	203.09
209.78	208.05	207.02	208.77	208.1	207.56	209.1	208.31	209.79	208.86	208.1	208.58	208.1	209.2	208.08	208.84	209.13	208.65	208.8	208.15	208.18	208.52	209.32	209.25	208.15	208.87	209.07	208.9	208.53	208.56	209.08	209.22	208.2	207.87	208.6	208.6	208.59	208.85	208.17	208.53	208.54	209.22	207.67	208.27	207.92	208.41	207.6	209.21	208.06	207.83
199.02	199.13	198.48	198.72	198.78	198.16	199.26	198.16	198.46	199.36	197.95	198.97	198.09	198.85	199.98	198.79	197.86	198.42	198.57	198.29	198.84	198.75	198.12	198.91	198.06	198.65	199.32	198.82	199.48	198.68	198.72	198.84	197.59	198.79	198.99	198.01	197.31	198.61	198.62	198.63	198.84	197.99	199.27	200.12	199.74	198.7	199.25	198.24	198.43	199.25
207.37	208.11	207.13	207.27	208.33	207.28	207.68	208.11	207.01	207.79	207.7	208.2	207.26	207.4	207.57	207.28	207.73	207.35	206.67	207.31	207.76	208.97	206.26	207.74	208.03	207.85	208.26	207.92	209	207.53	206.63	207.39	207.09	206.93	206.76	207.32	208.24	208.01	208.25	206.48	208.28	207.08	205.84	206.57	205.67	209.08	206.84	207.02	207.12	207.28
208.17	209.04	209.02	208.71	207.91	208.32	208.29	209.25	209.12	209.39	208.28	208.3	208.46	209.04	208.71	208.83	208.88	207.57	208.92	208.22	208.64	209.37	206.83	208.04	210.25	209.6	208.59	208.83	208.01	207.96	208.96	209.45	208.38	208.77	208.88	208.85	210.23	209.03	209.34	208.22	209.58	209.06	209.23	207.44	208.4	207.42	208.15	208.83	209.07	208.6
194.07	194.81	194.13	193.55	193.83	194.84	193.89	194.82	194.31	195.06	193.96	193.21	194.5	194.58	193.54	195.1	194.37	195.33	195.04	196.15	195.2	194.35	194.52	194.89	195.28	193.95	194.75	195.44	194.32	194.89	194.79	193.76	194.08	194.19	193.51	194.76	195.13	194.06	193.62	194	193.56	194.28	194.32	195.12	194.23	194.26	194.3	194.74	195.07	194.57
212.39	211.52	212.32	211.05	211.58	211.53	211.25	212.2	212.78	210.85	210.59	211.77	210.36	211.99	210.28	212.07	210.93	211.72	211.45	212.14	212.68	212.95	211.07	212.06	212.63	211.83	211.46	212.24	211.77	211.92	211.77	212.87	211.17	212.17	211.14	211.02	211.79	211.78	210.89	210.71	211.02	211.59	211.56	211.6	211.58	211.11	211.57	212.03	211.46	211.6
208.04	208.32	207.06	208.37	207.23	207.79	207.99	208.64	209.4	208.27	207.27	207.71	208.91	207.24	208.49	206.58	207.11	208.38	207.05	206.58	207.26	207.26	208.37	207.48	207.59	208.34	208.01	208.83	207.12	208.49	208.07	207.36	207.95	208.2	207.36	207.08	208.42	208.06	207.88	206.91	207.55	208.08	208.59	207.81	207.72	207.86	208.38	207.95	207.93	208.3
207.58	208.02	208.3	206.48	207.45	207.33	207.95	208.39	207.63	206.55	206.48	208.23	208.32	206.79	207.69	206.69	206.53	207.66	206.79	208.41	206.57	206.97	207.88	207.19	207.64	207.32	207.53	206.66	207.83	207.35	208.03	207.36	208.45	207.97	208.97	207.96	207.67	206.7	209.01	207.12	207.74	208.26	207.7	208.27	207.35	207.83	207.18	207.32	207.26	207.87
209.68	208.36	209.66	209.41	210.03	208.52	209.05	208.67	210.3	208.49	210.06	208.45	208.89	209.14	209.73	209.02	208.75	210.15	210.74	209.48	207.71	209.09	208.94	209.89	209.94	210.14	208.29	209.54	208.26	208.68	208.94	209.44	209.82	209.1	208.65	209.39	209.5	209.77	210.03	209.46	208.77	209.41	209.55	209.48	209.15	208.6	208.8	208.55	209.18	209.81
218.58	217.67	218.58	216.84	217.57	218.56	217.85	219.3	217.73	218.24	217.03	216.67	218.06	218.74	216.62	218.09	217.19	217.93	218.37	218.05	217.45	216.73	216.98	218.2	217.76	217.52	217.37	217.66	217.14	217.24	217.04	218.12	216.66	217.99	216.98	217.66	218.02	216.76	217.73	218.5	217.53	218.67	217.75	217.99	216.85	216.92	218.24	218.25	218.86	216.69
206	205.47	204.53	205.33	204.62	205.1	205.2	204.07	205.16	205.24	205	205.43	204.57	205.23	204.73	204.75	205.45	204.2	204.1	205.45	204.45	203.65	204.13	204.38	204.81	204.18	204.49	204	205.04	204.52	204.86	205.36	205.26	205.56	205.48	204.99	205.05	204.4	203.5	204.29	205.23	205.17	205.72	204.61	204.44	204.86	204.45	203.37	205.42	204.37
213.66	213.61	213.59	213.34	214.05	212.75	212.61	213.26	212.34	213.93	213.57	212.01	211.42	213.22	213.5	212.32	213.22	213.66	212.46	214.19	213.75	213.24	211.96	212.98	212.02	213.6	212.94	212.83	212.52	213.76	213.26	213.1	213.61	214.18	214	211.62	213.47	214.2	212.6	213.64	212.57	212.94	213.68	212.58	212.61	212.89	213.07	213.37	212.74	213.67
206.69	206.58	207.75	207.61	207.26	208.03	208.15	207.7	207.53	208.31	208.28	208.28	208.46	207.3	208.97	208.57	206.72	207.44	208.71	205.72	207.38	207.08	207.25	206.83	208.09	207.83	206.94	208.13	208.46	208.34	208.86	207.03	208.2	207.6	208.45	209.45	207.97	207.9	208.87	207.03	207.71	208.55	207.97	208.76	208.45	208.88	207.56	208.28	208.26	207.27
217.41	216.32	216.72	217.56	216.5	216.04	216.34	216.69	215.84	217.2	215.59	217.38	216.4	217.34	216.65	217.25	215.66	216.93	217.05	216.51	217.84	215.91	217.2	216.96	216.4	218.64	216.72	217.02	216.74	217.16	216.76	216.13	216.96	216.47	217.39	217.44	217.61	217.24	216.71	217.65	217.02	216.63	218.09	217.55	216.92	217.02	216.27	216.04	216.34	217.43
201.41	200.19	200.01	200.12	200.58	199.36	202.25	200.55	200.01	200.58	200.24	199.71	201.21	200	199.84	200.65	199.94	200.5	199.86	201.68	201.11	200.88	200.91	200.69	200.75	200.29	199.66	201.38	199.99	199.38	200.47	200.88	200.14	200.41	199.54	199.7	200.8	200.65	199.39	200.72	199.9	199.68	200.84	200.38	200.45	200.78	199.66	200.78	200.59	200.49
208.38	208.06	208.35	207.56	208.33	209.53	208.86	209.68	208.17	208.47	209.49	208.05	207.94	209.5	207.95	208.48	208.66	209.11	210.13	208.55	208.73	208.65	209.16	209.32	208.75	209.08	207.45	208.24	209.33	209.24	208.13	209.62	208.45	208.81	208.39	209.46	209.41	209	208.41	208.64	208.1	208.48	207.11	209.99	209.56	208.69	208.49	209.41	208.85	208.36
209.57	209.79	209.61	208.03	209.37	211.29	209.09	209.44	209.73	209.58	209.9	209.27	210.71	209.24	209.89	209.73	210.59	209.08	209.26	209.44	209.72	210.34	208.46	210.01	209.63	208.33	209.86	209.61	210.38	209.28	209.58	208.33	210.17	210.44	209.64	209.41	208.99	210.34	209.94	209.36	208.16	210.11	209.09	208.82	208.71	209.77	209.39	209.48	209.22	210.76
207.78	208.26	208.57	208.54	208	208.03	208.34	207.39	207.75	207.44	209.47	207.13	207.76	207.95	207.56	207.47	207.62	207.41	207.93	207.77	207.72	207.46	207.96	207.59	208.45	206.65	208.96	207.58	207.86	207.51	207.56	207.41	208.21	207.71	208.57	206.91	208.07	207.7	208.09	208.23	209.18	208.07	208.14	208.55	207.72	207.92	207.2	207.84	207.96	208.34
211.22	212.04	211.66	211.95	211.86	211.55	211.95	211.26	211.44	210.4	211.35	210.06	213.25	211.64	211.97	211.83	211.37	212.08	210.95	211.66	211.12	211.18	211.24	211.99	210.44	210.99	212.97	211.91	210.16	212.22	211.1	211.44	210.5	211.07	211.98	211.93	212.18	211.18	211.68	212.08	212.74	211.5	210.96	211.46	211.53	211.99	211.81	212.54	211.64	211.91
208.48	208.96	208.73	208.21	209.18	207.48	208.71	208.51	209.09	208.62	208.62	208.86	207.75	208.49	208.96	208.18	207.27	209.24	209.04	208.46	207.9	208.03	208.42	208.91	208.77	207.45	208.94	208.16	207.62	207.53	207.48	208.29	208.71	207.82	207.33	208.84	208	208.43	209.27	207.95	208.3	207.95	207.39	208.77	209.21	208.28	209.39	209.49	208.96	208.45
212.03	212.89	212.57	212.27	211.87	213.85	212.81	212.97	211.83	213.1	212.45	212.17	212.88	213.58	212.89	213.42	212.58	212.37	212.41	213.35	213.14	212.56	212.16	211.85	211.59	213.18	212.69	213.18	211.98	212.13	213.69	212.52	211.34	211.78	213.33	212.6	212.94	213.68	213.53	212.53	212.44	212.87	212.54	211.72	212.34	212.75	212.48	212.61	212.67	212.55
203.72	204.93	203.98	205.59	205.28	204.97	204.93	204.57	204.59	202.95	205.91	204.48	205.55	204.25	205.27	204.28	204.85	204.87	204.69	204.79	205.28	204.99	204.3	205.35	204.24	203.7	205.37	204.38	204.93	204.41	204.73	205.49	205.04	204.99	204.85	204.08	205.01	204.14	204.66	204.32	204.96	204.3	205.08	206.05	204.41	204.77	204.73	204.78	205.65	205.23
209.3	208.16	209.2	208.87	209.36	208.96	208.81	209.23	208.46	208.72	209.46	208.45	208.01	208.44	209.16	208.94	207.65	208.38	208.88	209.23	208.05	209.22	207.5	208.6	208.22	207.93	208.33	208.6	208.2	208.44	208.49	207.93	208.01	208.55	209.14	208.8	206.98	208.34	208.91	207.8	208.46	208.97	207.91	208.85	208.67	208.36	208.2	208.18	209.4	208.77
203.32	203.08	203.3	203.55	203	202.53	203.77	202.07	201.66	202.83	203.9	203.05	203.17	202.96	203.14	203.64	201.72	203.84	203.3	203.26	202.79	202.09	203.77	203.26	203.42	202.62	204.81	203.05	202.87	203.04	203.58	202.97	202.64	204.03	203.86	202.16	203.43	204.1	203.89	202.85	203.08	203.95	203.01	203.27	203.51	201.66	203.33	204.58	203.23	203.16
205.54	205.29	205.38	204.63	206.4	205.3	205.76	205.79	205.34	204.59	205.81	206.45	205.32	205.18	205.74	204.62	205.45	206.29	205.65	204.07	205.32	204.75	206.43	205.14	205.12	206.36	205.66	206.98	205.56	204.95	205.56	206.27	206.88	205.81	205.56	205.71	206.22	205.32	205.83	204.41	206.32	205.44	206.05	204.28	205.28	204.96	206.1	206.34	205.76	205.15
211.53	211.47	211.81	211.2	212.13	211.44	210.7	210.89	211.26	211.7	211.9	211.01	210.32	211.35	211.89	212.29	211.96	212.65	211.38	212.14	211.4	211.59	211.21	210.71	211.49	211.55	211.91	210.53	209.8	211.15	211.1	211.5	211.87	211.92	211.44	212.13	211.7	212.6	211.94	211.43	212.3	211.89	211.04	211.66	211.98	211.51	210.54	211.14	212.43	211.21
202.82	203.79	204.17	204.39	203.68	202.43	203.95	202.95	202.48	204.11	203.52	203.7	204.01	203.42	202.83	203.29	204.53	202.62	202.76	203.53	203.72	202.66	203.37	203.43	202.36	203.35	203.78	203.2	204.98	204.39	204.17	202.84	202.43	202.41	203.41	203.29	202.87	203.23	204.72	203.77	203.33	203.79	203.99	204	202.6	203.86	204.32	203.27	203.58	203.07
204.06	204.42	204.88	203.93	206.12	204.75	205.48	204.59	204.62	205.13	203.88	204.67	205.81	205.38	204.1	205.9	204.8	204.09	204.87	205.04	205.25	205.17	204.11	204.15	204.13	203.8	205.14	203.96	205.41	205.75	204.64	204.85	205.04	205.15	204.14	204.53	204.57	204.86	204.55	204.81	204.63	204.24	203.23	204.57	205.52	205.05	205.24	205.74	204.1	204.86
208.55	208.2	209.57	207.69	209.3	208.01	208.11	208.26	208.34	207.96	208.2	209.81	208.48	208.33	208.42	208.64	208.56	208.3	209.16	209.09	209.11	208.18	208.11	208.35	207.6	209.38	209.52	210.1	209.4	207.73	207.5	209.28	209.32	209.77	209.24	209.06	210.09	208.13	208.3	208.44	208.28	208.41	209.26	209.31	208.51	209.11	208.75	209.15	209.46	208.22
209.87	209.46	209.96	208.99	209.13	208.83	210.93	210.18	209.4	209.82	209.38	209.6	209.32	210.02	209.39	208.82	210.21	210.49	209.44	209.36	209.24	209.34	210.08	210.18	209.35	210.09	209.75	209.81	209.18	210.31	208.69	210.59	209.86	208.97	209.76	209.55	208.14	210.14	209.95	209.42	210.04	209.78	209.41	210.12	208.69	209.26	209.57	209.14	208.82	210.49
208.99	208.04	207.68	207.93	208.71	208.31	207.51	207.57	208.24	207.35	207.91	208.47	208.16	206.75	207.61	208.02	207.37	207.87	207.1	207.76	207.82	207.72	208.69	207.81	208.95	208.49	208.14	208.16	208.61	207.56	208.22	207.82	209.22	207.58	208.53	208.43	207.89	207.13	207.37	207.86	207.28	208.16	208.65	208.05	208.28	207.74	207.91	206.39	208.6	208.72
207.45	207.92	207.41	207.64	207.86	208.98	207.85	207.48	207.72	208.12	208.27	207.89	208.27	208.81	206.43	207.19	206.93	207.56	208	207.99	208.09	207.51	206.76	206.63	208.36	207.02	207.63	207.83	207.98	208	207.62	206.89	206.88	208.18	207.83	208.1	206.9	207.84	207.41	207.67	208.85	207.15	208.01	208.75	207.88	208.34	209.15	208.77	207.18	207.63
205.07	205.54	205.35	206.36	204.55	204.13	204.35	205.46	204.24	205.22	205.69	204.42	204.9	204.94	203.75	204.98	204.98	205.81	204.48	204.5	204.2	204.19	204	205.38	205.43	205.75	204.4	205.52	204.88	204.65	204.48	205.57	203.3	204.87	204.93	204.83	205.28	205.17	204.39	205.3	203.35	204.9	205.3	205.3	204.68	205.3	204.25	204.14	204.29	204.98
199.52	198.76	200.45	200.19	199.7	198.79	199.7	199.77	199.97	199.75	200.49	199.21	199.6	199.85	198.71	199.63	199.84	200.19	198.69	199.79	199.3	198.27	200.34	200.06	198.51	198.83	199.75	199.21	200.05	199.84	199.36	199.19	199.12	198.85	199.49	199.03	200.11	199.77	199.22	199.7	198.5	200.21	200.38	199.69	199.7	200.16	199.57	198.88	199.29	200.93
196	195.36	196.12	193.38	194.07	195.13	195.29	194.49	196.22	195.33	195.27	195.12	194.88	195.72	195.88	194.89	194.71	194.64	194.36	195.63	195.7	194.86	197.31	196.07	196.03	195.46	195.75	194.96	195.93	195.09	195.21	195.82	194.87	195.48	195.53	194.59	193.97	195.36	195.37	194.33	195	195.01	193.91	195.15	196.14	195.31	194.79	194.89	194.55	195.79
203.19	203.21	203.42	203.82	202.88	203.23	204.09	204.71	202.75	202.27	203.01	203.64	203.81	203.36	204.7	203.39	203.88	203.01	202.89	202.86	202.88	203.71	203.25	203.2	203.19	203.16	203.42	202.66	202.29	203.48	203.55	202.88	203.23	202.19	203.76	203.49	203.35	203.68	203.07	203.65	203.03	201.95	204.08	203.45	204.19	203.06	203.45	203.91	202.82	202.91
198.06	198.7	198.33	198.51	196.99	197.8	198.35	198.68	198.81	198.44	199.38	199.11	198.77	197.86	199.02	198.89	199.11	197.29	199.06	198.58	198.41	197.33	199.38	198.36	198.86	197.83	198.88	198.95	199.9	197.75	197.91	197.85	197.49	199.03	198.94	198.8	198.67	198.85	198.4	198.67	198.4	198.11	199.21	198.55	198.39	199.61	197.71	199.62	199.12	199.58
209.59	209.65	208.91	207.91	210.17	208.1	207.9	209.3	209.84	208.54	209.66	208.99	209.14	209.87	208.33	208.1	208.24	209.29	208.52	208.34	209.2	208.14	209.53	208.93	207.86	208.94	208.49	208.17	208.94	208.74	208.16	208.71	209.31	209.73	208.59	208.7	208.16	208.51	209.14	208.88	208.18	208.43	208.55	208.61	208.19	208.18	209.68	208.96	207.46	208.43
207.38	209.45	209.32	207.86	209.88	208.94	208.46	208.81	209.64	208.04	208.34	208.98	208.82	208.56	209.04	209.35	209.39	208.25	208.58	208.14	208.61	207.82	208.46	208.73	207.24	208.75	208.02	207.68	209.56	208.67	207.63	208.69	208.98	208.05	208.96	207.3	209.05	209.7	209.3	207.55	209.88	210.22	208.61	208.85	208.34	206.94	208	208.59	207.78	208.73
205.83	206.53	207.06	206.73	205.94	206.72	205.92	206.61	205.81	205.37	206.42	206.22	207.15	206.22	206.14	207.41	206.72	206.34	206.75	206.96	206.21	206.77	206.71	206.63	207.56	207.36	206.3	206.99	206.8	205.64	206.53	206.56	207.61	206.28	206.38	206.63	205.85	205.9	206.05	205.07	206.85	205.94	206.27	206.39	207.27	206.57	205.78	205.51	206.55	206.79
211.42	211.93	211.54	211.05	213.06	211.66	212.11	211.78	211.32	212.02	211.9	210.25	212.6	212.39	211.59	211.05	210.76	211.35	213.36	210.06	211.78	210.9	212.38	210.95	211.79	211.01	212.04	212.22	211.92	212.07	211.72	212.08	211.95	212.42	211.59	211.67	210.85	212.98	211.75	211.77	211.79	211.31	211.54	210.7	211.03	212.27	211.63	211.61	212.26	211.33
207.52	207.66	208.05	207.77	208.81	208.15	207.46	208.1	207.98	206.26	207.33	206.8	208.53	207.61	208.69	208.05	208.1	207.62	208.34	208.03	207.55	207.47	209.36	207.8	207.07	208.26	208.04	207.54	208.72	208.19	209.12	209.29	209.26	207.65	208.26	206.9	208.23	207.43	208.3	207.81	207.85	208.18	207.77	207.2	207.97	207.94	208.21	207.27	208.31	208.62
199.2	197.79	198.82	197.5	197.98	198.7	199.87	198.54	200.27	199.37	198.56	198.87	198.58	199.12	196.53	199.09	198.64	197.88	198.31	198.66	199.19	198.49	199.43	198	198.16	197.89	197.48	197.61	197.89	198.19	198.02	200.27	199.35	198.17	197.94	199.72	198.24	198.39	198.79	197.93	198.71	198.66	198.81	197.81	198.5	199.7	198.55	198.88	198.5	198.75
212.89	212.74	211.46	212.31	211.72	210.56	211.43	212.23	211.82	212.03	212.18	212.9	211.97	212.33	212.02	213.33	211.76	211.64	211.62	210.87	211.12	212.67	211.28	211.22	211.49	212.71	210.36	211.39	212.17	212.53	213.13	211.29	211.9	212.39	211.68	212.86	210.84	211.41	211.66	210.98	212.17	211.38	212.03	211.13	211.99	212.67	211.81	211.36	211.68	210.96
217.9	218.93	218.38	217.06	217.25	217.45	217.59	217.37	217.52	217.5	217.7	217.73	217.95	217.89	216.99	217.94	218.79	217.54	217.16	218.39	217.19	217.78	217.21	217.12	217.98	217.17	217.32	217.92	217.2	217.72	216.71	217.53	217.68	217.37	216.23	218.5	217.8	217.06	217.01	218.64	218.01	218	217.77	216.99	216.77	218.12	218.06	217.34	217.01	217.19
211.7	211.2	212.45	211.83	212.56	211.22	212.21	211.37	212.36	211.37	209.69	211.16	211.41	211.43	212.07	212.52	210.15	211.87	211.7	212.83	211.78	211.49	212.21	211.67	212.38	212.05	212.01	212.3	210.03	211.82	211.79	211.06	212.36	211.89	211.72	211.64	211.77	211.56	211.13	210.72	212.14	210.15	212.02	212.38	212.03	211.54	211.04	211.74	211.7	211.26
203.75	204.3	203.42	204.1	204.05	204.09	203.63	204.16	202.85	204.43	203.79	203.83	204.55	203.77	203.46	203.35	204.26	204.83	204.1	202.51	203.8	203.53	203.38	202.9	203.53	203.33	202.98	202.98	203.77	204.48	203.54	204.09	204.03	204.93	204.6	204.42	204.02	205.61	203.77	204.26	203.99	202.87	204.43	203.35	202.88	203.53	204.08	203.6	204.18	204.01
212.73	213.46	213.41	213.24	213.33	213.37	212.93	213.34	212.62	213.09	213.26	212.29	212.15	212.27	213.12	213.83	213.93	213.17	212.66	213.71	213.79	212.17	213.31	213.91	212.45	212.6	212.89	213.85	213.37	213.23	213.38	213.48	213.16	213.77	214.44	212.57	211.88	212.77	213.2	213.62	213.25	212.99	213.75	212.67	213.98	212.58	213.23	213.98	213.48	214.03
216.52	217.02	216.71	216.92	217.78	216.81	218.22	216.26	216.66	218.72	216.9	217.66	216.89	217.57	217.11	217.1	216.34	216.56	217.3	217.38	216.41	217.85	216.19	217.19	216.35	216.74	218.31	217.11	215.68	217.37	216.8	216.78	218.26	217.05	216.13	216.49	215.35	217.3	217.78	216.49	218.23	217.25	217.72	216.91	217.4	217.99	216.86	216.53	217	217.35
208.04	207.82	208.27	206.82	207.65	208.19	208.23	208.03	207.09	208.13	208.17	207.49	208.48	208.51	207.71	207.69	207.8	206.66	207.98	207.84	207.46	207.74	208.35	206.66	208.76	207.77	208.09	207.91	207.85	208.13	207.42	206.94	207.1	208.14	207.95	207.89	207.19	208.25	208.1	207.94	207.52	207.92	206.66	208.05	207.43	209.31	207.64	207.51	207.31	206.68
208.64	209.03	209.69	208.82	207.12	208.09	208.94	208.91	208.79	208.94	207.67	208.21	208.24	208.36	208.04	208.7	208.74	208.88	209.09	210.27	208.33	208.88	208.28	208.22	207.5	207.89	208.19	207.66	208.59	208.62	208.02	208.17	209.98	208.08	209.11	209.15	208.3	209.04	208.15	208.25	208.42	208.83	207.66	208.22	207.41	207.62	208.15	208.67	207.33	207.2
207.17	207.91	208.8	208.13	207.11	209.63	206.87	206.32	208.33	206.97	205.43	207.12	206.51	207.73	208.04	207.66	207.23	208.67	208.38	207.74	208.12	208.23	208.32	208.94	207.69	208.38	208.77	207.58	207.24	208.33	208.09	208.48	207.62	206.94	208.9	207.17	208.11	207.56	207.51	206.24	207.16	207.72	207.62	207.06	207.14	207.27	208.44	207.02	207.28	207.52
204.29	203.53	202.77	203.88	203.44	203.34	203.88	203.37	204.48	203.53	204.24	203.48	202.88	203.48	203.29	204.09	203.23	202.93	202.26	203.77	203.27	203.36	203.65	202.53	202.18	203.21	202.94	204.34	202.79	203.53	203.92	203.26	203.54	203.89	203.37	203.17	203.45	202.75	203.18	203.68	203.13	204.06	204.23	203.18	202.81	202.26	204	203	202.63	203.2
208.46	208.07	209.74	209.36	208.44	208.85	208.61	210.21	208.42	208.76	208.57	206.6	207.82	208.12	209.21	208.56	209.27	208.5	209.13	208.21	208.15	208.55	209.15	208.71	208.61	209.2	209.06	209.79	208.44	208.28	208.57	208.15	209.33	208.51	208.11	208.96	209.36	208.61	207.84	209.49	209.41	209.22	208.44	209.33	206.95	209.12	208.33	208.92	208.72	208.97
197.98	198.54	197.52	197.53	198.66	198.18	198.8	197.93	198.64	198.09	198.45	197.8	197.95	199.02	197.11	197.71	197.64	197.37	198.77	198.54	197.15	198.86	198.86	197.65	198.07	198.45	198.15	196.69	197.3	198.14	198.26	198.92	197.76	197.49	197.77	198.12	197.32	198.35	199.49	199.13	198.1	198.71	197.59	198.12	197.83	198.12	199.83	197.61	197.7	198.7
203.9	205.97	204.6	205	204.4	204.75	203.93	202.94	203.29	204.48	203.81	203.65	205.11	204.2	203.93	203.67	204.12	203.24	203.23	204.51	203.66	203.91	204.05	203.26	203.22	202.62	203.62	203.96	202.54	203.98	202.59	205.13	203.26	204.32	203.56	202.98	204.66	203.36	203.43	203.67	203.67	203.25	204.3	204.5	203.59	204.74	203.76	204.14	204.33	202.4
205.24	204.73	204.53	204.05	204.37	205.42	204.93	203.41	205.29	204.52	203.8	205.16	203.68	204.95	205.76	203.86	205.1	204.39	204.55	203.98	203.82	205.73	203.93	204.47	204.67	204.75	204.95	204.33	204.18	204.12	204.42	204.74	204.34	204.31	206.72	204.26	204.29	203.93	204.63	204.72	204.85	204.94	205.3	205.06	203.78	205	203.75	204.55	205.45	204.84
207.95	208.17	208.65	207.88	208.42	208.28	208.8	208.42	208.43	207.96	209.38	208.88	207.85	206.95	208.41	208.62	207.9	207.83	207.64	208.42	208.86	208.41	209.2	208.32	208.38	208.31	209.12	209.03	208.55	207.49	207.87	207.62	206.27	208.98	208.22	208.91	208.58	207.83	209.12	209.88	208.73	208.17	208.58	208.36	208.42	209.01	207.81	208.58	207.53	208.26
207.59	208.97	208.91	208.83	209.34	208.49	208.51	207.73	208.65	209.18	207.86	207.52	208.72	209.38	208.78	208.63	208.66	209.51	209.29	208.74	208.05	208.83	208.95	208.55	209.6	207.29	208.07	208.22	208.89	208.59	208.11	208.95	208.79	207.99	208.39	209.09	208.62	208.36	209.43	208.17	208.92	208.44	208.47	208.14	208.4	208.25	208.13	208.93	208.12	207.41
208.36	209.91	209.14	208.01	209.65	210.03	209.57	210.35	208.91	208.5	210.23	208.19	210	209.13	209.75	208.16	210.19	209.17	210.71	210.21	209.02	209.8	208.98	209.99	209.35	211.18	209.43	208.86	209.34	209.94	210.34	208.75	209.02	209.49	209.68	209.77	210.23	209.51	209.14	209.67	209.8	210.73	209.89	209.69	208.69	210.04	209.39	209.28	208.82	210.63
210.77	208.81	209.66	209.65	209.55	209.43	209.72	209.08	208.47	208.87	210.02	209.37	209.96	210.36	209.53	210.07	210.27	209.76	209.15	209.67	209.75	210.07	208.03	209.82	209.93	209.61	208.59	209.91	209.63	210.6	209.64	208.83	210.1	209.76	210.24	209.01	210.28	209.69	209.44	210.18	210.19	209.48	209.86	210	209.62	209.24	209.6	209.64	210.67	210.17
204.38	203.89	204	203.31	204.25	204.42	203.32	204.08	204.53	203.71	203.88	203.45	203.39	204.74	202.86	204.43	204.13	204.37	203.9	203.66	203.26	203.49	203.89	204.68	203.47	203.98	204.48	203.19	204.46	204.66	203.59	203.44	203.65	204.25	204.3	205.31	203.51	203.01	204.31	204.56	203.49	204.45	204.06	203.3	203.62	204.07	203.7	203.41	203.95	204.56
195.6	194.68	194.75	195.56	195.06	195	195.94	194.6	195.56	196.06	194.46	196	194.92	196.03	193.36	194.54	195.57	196.03	194.9	196.55	195.47	194.81	195.11	194.99	195.78	194.82	196.62	194.8	195.09	193.94	195.69	194.74	195.77	195.58	194.5	194.92	195	195.01	196.04	195.72	194.94	195.87	195.31	195.52	194.14	194.66	194.88	195.73	194.76	196.28
217.03	216.97	216.13	217.24	218.56	216.44	216.63	217.59	217.46	216.08	216.84	217.35	217.93	217.59	218.25	217.08	216.82	217.39	215.94	217.26	217.44	217.48	215.79	217.12	216.15	217.18	216.74	216.3	218.84	216	216.24	217.03	216.99	216.73	217.19	216.6	216.9	217.46	217.19	216.71	215.72	216.81	217.79	216.93	216.65	216.41	217.49	217.44	217.38	216.99
212.11	212.84	212.45	212.64	212.5	212.63	212.03	212.28	213.13	212.73	214.39	212.37	212.51	212.42	211.85	214.44	213.28	213.41	212.57	212.64	213.35	211.72	212.11	213.57	212.25	212.53	213.57	212.41	212.68	212.66	212.82	211.8	212.7	212.33	212.45	212.87	212.53	212.73	211.77	212.44	213.44	210.92	212.12	211.55	212.24	214.32	211.49	211.59	212.36	212.47
203.17	203.12	202.53	203.21	203.31	202.83	203.43	202.94	203.83	204.94	203.72	203.41	202.46	204.12	202.26	202.23	203.66	203.39	202.14	203.82	202.78	201.93	203.27	201.85	202.98	203.2	203.24	202.51	203.86	203.1	202.86	202.4	203.11	202.94	203.47	203.15	202.8	202.67	202.81	203.08	202.97	203.88	202.84	203.72	203.68	204.27	201.72	203.19	203.7	203.33
207.24	208.11	208.29	208.12	209.31	209.05	209.11	209.13	208.52	208.53	208.19	208.5	208.56	209.43	208.21	208.95	208.45	208.18	207.55	208.81	208.33	207.37	207.96	207.84	208.39	207.1	207.83	208.06	207.74	208.91	208.49	209.21	208.27	207.39	208.88	209.28	207.94	208.97	208.12	208.24	207.91	207.8	209.26	207.95	207.03	209.09	207.62	208.87	208.26	208.44
207.14	207.45	207.34	207.69	207.64	206.54	206.15	206.52	207	208	207.02	207.05	207.44	207.57	208.5	206.88	207.24	207.23	207.4	207.56	206.98	208.46	208.7	207.56	207.74	207.74	206.87	207.2	208.16	207.02	207.69	206.98	206.67	206.95	208.05	207.39	207.83	207.01	207.32	207.68	207.66	208.13	207.57	208.72	206.38	207.2	209.34	207.73	207.58	206.85
209.22	209.04	209.03	209.01	210.34	209.75	208.95	209.22	209.12	208.94	209.91	209.79	208.5	209.51	209.3	208.84	209.6	208.69	209.53	209.65	209.87	210.32	208.21	210.5	209.44	208.64	208.91	209.73	210.18	209.58	209.15	210.72	209.74	207.34	209.32	208.98	209.28	210.36	208.19	209.89	209.26	208.28	209.8	210.02	210.17	209.21	209.78	209.37	209.53	209.02
208.2	207.78	208.45	209.02	209.04	207.7	208.57	208.59	208.14	208.86	208.76	207.51	208.61	208.82	208.55	208.69	209.05	208.98	208.8	209.93	208.66	208.3	209.2	208.1	208.53	209.13	208.23	208.22	208.22	208.76	208.06	209.12	209.21	208.77	208.97	208.15	208.01	209.33	209.34	208.44	208.92	207.52	209.6	208.06	208.78	208.67	208.65	209.02	208.83	208.28
200.16	201.69	201.03	201.96	200.83	202.1	201.62	201.06	200.99	201.6	200.45	200.5	201.55	201.73	201.42	202.13	200.6	201.96	201.6	201.69	201.86	201.56	201.44	202.71	200.62	201.65	200.21	199.77	201.01	200.71	202.12	201.74	200.19	201.36	199.77	201.94	201.3	200.91	201.83	201.74	200	202.02	201.19	201.43	200.18	201.03	201.33	199.93	201.32	200.81
211.79	211.57	211.57	211.41	211.55	211.3	211.97	212.97	210.81	212.44	211.87	211.14	212.01	211.24	211.65	211.86	210.95	212.08	210.71	211.03	212.17	212.72	211.56	211.12	211.99	211.94	211.59	212.41	211.91	213	212.85	212.3	212.11	211.57	211.55	211.5	212.15	212.09	211.92	210.79	211.57	211.69	211.43	211.69	212.02	212.23	212	211.59	211.59	211.99
212.64	213.07	213.55	213.8	213.75	214.13	212.49	213.21	214.35	213.68	212.14	212.24	213.41	213.39	212.14	212.25	213.05	212.99	213.25	212.8	213.51	213.2	213.82	214.09	212.83	213	213.09	211.86	212.57	213.26	213.51	213.43	213.33	212.23	212.26	212.7	212.97	213.96	212.76	213.14	213.67	212.2	212.38	213.36	211.95	211.48	214.03	213.24	213.42	213.63
199.38	199.54	199.11	198.64	199.39	199.21	199.4	198.69	199.69	199.71	198.88	199.22	197.3	198.81	199.84	200.31	199.22	199.99	198.47	198.86	199.41	199.35	200.67	198.99	199.5	198.43	199.41	199.28	200.54	199.63	199.64	199.41	198.78	199.59	198.48	199.18	199.68	199.83	200.17	199.5	200.07	199.79	199.95	200.27	200.57	199.39	199.49	199.78	199.39	200.89
217.72	217.26	217.65	217.22	218.84	217.16	219.13	218.75	218.37	218.05	216.68	216.84	216.87	217.96	217.55	218.13	219.04	217.68	217.19	216.75	217.78	217.4	217.24	217.55	217.94	216.66	218.1	217.06	217.24	218.41	216.74	218.36	217.78	217.92	217.45	216.75	218.09	217.82	218.27	217.72	217.23	218.32	217.19	217.81	216.7	216.44	217.25	217.36	217.77	218.12
193.22	192.85	193.67	193.65	194.05	193.78	194.72	194.54	194.81	193.27	194.66	193.75	194.32	195.19	193.36	194.32	193.83	193.33	194.93	194.33	194.02	194.69	193.99	193.58	193.88	194.67	193.38	193.72	194.06	194.36	195.12	193.95	193.91	194.76	193.52	194.74	192.52	193.2	194.9	194.11	194.62	194.37	194.54	194.35	193.17	194.72	195.59	195.65	194.1	192.84
207.32	208.18	209.21	208.63	208.77	207.69	208.22	208.95	208.69	208.05	209.1	209.15	207.88	207.24	208.58	208.87	208.09	209.14	208.64	209.55	207.99	207.35	208.04	209.24	208.72	208.47	209.74	208.5	207.39	208.32	207.88	208.41	208.35	207.37	207.33	208.97	208.24	208.65	207.7	208.19	209.21	207.4	208.06	208.25	207.87	208.49	209.26	210.07	208.64	208.19
208.46	209.22	208.6	209.63	208.56	209.3	209.81	210.33	209.63	208.94	209.67	210.26	210.08	210.06	209.63	208.91	209.33	209.24	208.93	211.26	209.09	209.59	209.49	209.17	209.85	207.96	209.92	210.55	210.2	211.19	209.58	210.65	209.87	209.86	210.2	209.26	209.8	208.8	209.8	209.01	209.61	209.56	208.6	209.01	209.42	210.84	209.8	209.87	209.59	208.63
211.64	211.26	211.87	212.51	212.13	210	211.29	211.07	211.88	212.7	212.28	211.67	212.26	211.6	211.84	211.35	212.04	211.24	211.73	212.13	210.5	211.79	211.69	212.63	212.96	211.43	212.37	211.61	212.15	211.81	211.79	211.88	211.82	211.66	212.08	211.51	211.76	211.57	212.14	210.66	211.04	211.57	211.06	211.55	212.6	212.43	211.65	211.06	210.88	212.46
205.01	202.9	203.53	203.32	203.46	204.43	203.55	204.21	204.74	203.9	203.59	203.52	204.48	204.37	203.71	203.48	204.63	204.06	204.66	204.56	204.09	203.66	203.67	203.89	203.87	203.68	203.72	204.18	202.97	203.36	204.73	204.51	204.14	203.82	204.71	203.77	202.91	205.1	203.78	205.31	203.61	203.76	204.86	204.69	203.39	203	203.35	203.68	203.87	204.7
209.17	209.13	208.23	209.63	208.77	208.18	208.86	209.44	209.68	208.68	208.94	208.01	209.38	208.57	208.88	208.81	209.89	208.51	209.15	208.58	209.8	209.36	208.02	210.08	208.96	209.36	209.58	208.32	208.17	209.73	208.96	209.57	208.46	209.24	208.3	208.08	208.52	208.27	208.22	207.4	208.19	207.94	210.15	208.6	209.29	209.08	209.69	209.42	209.83	208.17
207.87	206.93	209.08	207.03	208.04	206.62	207.7	207.27	207.35	208.41	207.26	207.77	207.6	207.94	207.38	208.4	207.1	207.77	207.84	207.26	207.46	207.02	206.42	207.07	207.44	207.51	207.91	208.79	207.69	207.28	208.43	206.82	206.74	208.24	208.63	207.8	207.76	209.52	207.47	208.17	207.71	207.55	208.26	207.19	207.31	207.64	208.21	207.76	208.16	207.34
198.61	198.42	198.24	198.24	198.68	198.58	198.54	198.21	197.53	198.15	198.35	199.02	198.38	198.88	199.27	198.6	197.89	197.68	198.51	199.09	199.44	198.68	198.13	197.61	198.52	199.14	198.85	199.17	198.79	198.08	198.12	198.85	198.4	197.73	197.94	198.43	199.1	197.57	198.78	199.53	198.01	199.81	198.71	198.86	198.43	198.35	198.03	198.22	197.89	198.19
207.46	208.23	208.03	208.59	207.69	207.29	207.52	208.87	207.78	207.53	208.13	207.56	207.42	208.14	208.48	207.86	207.64	207.63	207.37	208.49	206.97	208.01	208.67	207.92	207.76	208.82	207.64	207.66	208.01	208.3	206.86	206.61	207.97	206.81	207.28	207.38	208.07	207.65	208.17	207.95	208.39	207.57	208.27	208.45	207.36	208.25	208.34	208.12	208	207.5
203.48	204.02	205.3	204.74	205.55	204.81	203.93	204.64	204.09	205.41	204.72	205.25	204.73	204.14	204.5	203.29	204.17	203.8	204.26	204.31	203.18	205.18	204.15	205.42	205.24	204.04	204.29	204.78	204.36	205.3	204.59	205.1	204.83	204.05	206.02	204.26	205.03	204.23	204.99	204.89	204.96	204.97	203.99	203.99	204.06	204.28	204.06	203.45	204.62	204.78
208.39	208.19	207.87	208.56	208.42	208.58	209.21	207.65	208.06	208.37	207.22	209.03	208.64	207.27	208.66	207.89	207.74	208.42	207.8	208.46	208.82	208.09	207.98	208.77	209.17	208.05	209.47	207.94	208.26	208.72	207.8	208.88	207.02	208.24	207.85	208.46	208.52	208.79	208.06	208.72	207.34	209.06	208.01	207.85	207.4	208.94	207.23	207.76	208.72	208.25
206.86	207.31	205.91	206.75	206.2	207.13	207.4	206.89	207.21	206.37	205.85	205.47	206.21	206.48	206.23	207.63	206.26	206.37	205.93	205.32	206	205.89	205.42	206.56	206.71	206.83	205.19	206.39	205.09	207.03	206.63	206.8	205.25	206.63	206.79	206.23	206.94	205.57	205.63	207.16	206.21	206.64	206.48	207.37	205.65	207.26	206.24	205.05	205.79	205.1
205.04	202.41	204.03	204.86	204.62	205.08	203.99	204.19	205.69	205.02	205.27	204.86	205.09	203.75	204.17	204.75	204.67	204.82	204.75	205.18	204.17	204.54	204.28	204.24	204.98	204.97	204.1	204.35	204.83	205.34	206.24	204.76	204.35	205.64	202.8	203.87	204.61	204.45	204.71	204.56	204.37	204.18	204.39	205.62	204.76	203.88	204.9	205.59	204.88	205.46
205.51	204.73	204.78	204.74	205.06	203.91	204.13	205.15	204.29	204.9	203.94	205.36	204.68	205.14	205.22	204.7	204.78	205.22	204.23	204.5	204.12	204.72	204.69	204.8	205.52	204.38	205.19	203.98	204.66	204.32	205.39	204.13	205.61	204.83	203.52	204.93	205.77	204.71	206.11	204.96	205.8	204.52	205.8	204.8	204.61	204.61	203.72	204.36	205.05	204.8
198.4	198.67	198.56	198.58	198.67	198.74	199.41	198.8	198.5	196.94	199.72	198.72	198.35	198.71	198.9	198.69	198.67	198.43	199.17	198.72	197.86	199.88	197.86	197.06	198.23	198.91	198.02	198.53	198.8	198.31	199.87	198.86	198.74	198.52	198.07	198.07	198.95	198.99	197.92	200.51	197.54	199.03	199.85	198.79	197.29	199.03	198.52	197.77	197.9	198.7
199.25	200.14	198.79	200	199.74	199.58	199.15	199.9	199.59	199.36	199.18	199.5	199.65	199.5	198.86	199.16	199.39	199.64	199.18	199.31	199.24	199.96	199.91	200.31	199.86	200.03	199.35	199.39	199.11	199.62	199.44	198.41	199.27	199.32	200.02	200.01	199.93	199.49	199.06	200	200.41	198.25	199.59	200.18	199.47	199.15	200.12	198.9	199.24	198.96
216.14	217.69	218.64	216.08	217.08	217.01	217.63	217.34	217.06	216.75	216.07	215.95	217.61	217.14	216.51	217.46	216.68	217.12	216.63	216.03	217.58	216.08	216.94	217.48	217.65	216.56	216.87	217.33	217.46	217.02	216.96	216.79	216.6	216.69	216.97	216.18	216.41	217.64	217.8	216.92	216.67	216.64	216.48	218.35	216.33	217.24	217.3	216.77	217.68	216.65
216.48	217.14	216.76	216.8	216.9	216.61	216.3	217.51	217.06	216.23	217.19	217.79	216.55	216.05	217.43	216.57	216.29	216.53	217.51	217.04	217.84	217.57	216.67	216.7	217.02	217.92	216.93	217.21	217.39	217.4	216.47	216.96	217.83	217.29	217.69	216.38	216.99	216.46	217.51	217.33	217.65	217.31	216.2	215.62	217.23	217.48	217.89	216.79	216.1	216.36
203.91	203.41	202.83	204.6	203.17	202.45	203.73	203.94	205.22	204.75	202.47	203.93	203.75	203.37	204.73	203.88	203.45	204.18	204.35	203.79	204.27	202.22	203.91	203.77	203.38	203.86	204.83	203.74	203.01	203.85	204.77	203.87	202.91	203.91	204.44	202.97	204.28	204.62	204.38	203.78	204.46	203.84	204.08	203.39	203.31	203.98	204.63	205.03	203.31	202.9
203.89	203.73	203.87	203.77	203.08	203.76	204.01	204.01	203.22	203.76	203.35	202.53	203.39	204.26	203.21	204.4	203.7	203.78	202.75	204.45	202.76	204.83	203.76	204.38	204.26	202.75	203.04	203.37	204.08	204.1	203.44	203.75	203.88	203.22	202.87	203.76	203.77	203.5	203.64	204.26	201.68	203.73	203.3	203.96	204.13	203.54	203.45	203.5	203.14	203.84
209.42	209.64	209.39	209.46	210.45	208.2	208.42	208.43	209.05	207.65	209.4	208.78	207.77	208.61	208.52	208.01	208.17	209.36	207.89	209.69	209.51	207.99	210.14	209.6	208.55	208.58	208.68	208.51	208.51	208.32	208.86	208.74	207.5	207.55	208.79	208.38	208.25	209.33	208.63	208.47	208.72	207.93	207.9	208.52	208.75	208.97	209.26	209	208.54	208.98
198.52	198.24	198.79	198.6	199.05	198.49	198.1	198.93	197.86	198.62	198.81	198.08	198.93	199.29	198.8	198.38	199.29	199.36	198.44	198.43	198.22	198.72	198.91	199.11	199.11	198.35	199.61	199.91	198.99	198.83	198.9	197.98	198.13	198.25	200.23	197.38	197.83	198.16	198.88	198.04	198.41	198.83	198.67	198.1	199.03	198.7	197.88	199.73	198.56	197.59
208.19	208.05	207.62	208.32	207.78	208.46	207.89	207.12	207.82	208.56	208.52	207.96	207.47	208.18	207.4	207.23	207.72	207.23	207.27	207.57	207.92	207.72	207.82	208.19	207.65	208.48	208.33	208.32	206.81	207.59	206.92	208.4	208.15	208.91	207.4	208.12	207.13	206.59	208.43	207.81	208.9	208.13	208.1	208.45	207.19	207.35	208.11	208.14	205.99	208.31
213.25	213.82	213.43	213.63	213.47	215.24	214.45	214.07	214.26	213.7	213.56	214.29	214.78	214.19	214.41	213.19	212.76	213.8	212.54	212.98	213.67	214.78	214.15	212.85	214.75	213.06	213.23	214.07	213.88	213.42	214.2	212.58	214.82	213.69	212.53	214.11	213.61	213.33	213.48	213.74	214.23	214.04	213.54	213.78	213.96	214.56	212.86	214.81	212.71	213.45
202.44	202.08	201.81	202.34	202.48	202.26	202.58	203	203.35	202.23	202.29	201.9	202.25	202.48	202.36	202.53	202.58	202.41	202.8	202.21	204.13	202.51	202.28	202.76	202.61	201.4	202.89	201.98	201.88	202.5	202.84	202.59	202.2	201.19	202.67	202.11	202.87	202.27	203.07	203.08	202.03	201.61	202.66	202.25	203.63	203.04	202.62	203.02	202.31	201.41
209.09	208.81	208.86	208.15	210.56	209.09	209.07	208.76	208.99	209.62	209.22	209.6	209.04	209.33	208.84	209.32	209.06	209.96	208.14	209.38	208.96	209.88	208.95	208.92	209.03	208.89	210.65	209.43	209.26	208.51	208.45	209.42	208.91	208.72	210.13	208.85	209.08	208.74	208.46	208.78	208.13	208.25	209.53	208.92	208.7	210.62	209.28	209.18	208.96	209.06
213.66	212.91	212.95	212.84	213.68	212.6	213.86	212.39	211.81	212.71	213.26	211.88	213.78	213.07	213.78	213.79	213.04	212.92	213.46	213.42	214.37	212.88	213.41	212.84	213.4	213.81	213.59	213.33	213.07	213.38	212.78	212.89	213.29	213.25	213.22	212.9	213.08	213.28	213.49	213.17	213.06	212.84	213.29	213.38	212.33	214.14	212.79	212.61	213.19	212.77
206.15	207.31	206.16	206.25	205.29	206.01	205.17	206.39	206.07	205.07	206.2	205.33	206.77	205.92	206.43	205.69	206.51	206.67	205.94	206.55	207.5	208.2	205.86	206.76	206.64	205.47	206.73	205.93	205.77	206.46	206.67	206.6	206.8	205.77	206.72	207.85	206.73	205.65	205.53	205.78	205.8	206.3	206.95	205.86	206.39	205.67	206.34	206.42	206.19	206.4
202.39	203.51	203.94	203.34	203.12	203.57	204.39	203.16	202.64	202.77	204.35	202.29	203.38	203.61	202.69	204.5	203.52	202.53	203.19	203	203.25	203.75	202.98	204.12	203.04	203.28	203.08	203	202.78	204.02	202.34	203.38	202.96	203.73	203.12	202.5	203.48	204.56	203.86	204.56	204.93	202.5	201.61	202.61	204.75	202.48	203.57	203.3	203.47	202.72
211.96	213.27	211.99	212.06	212.23	212.58	213.29	212.88	213.32	212.83	213.94	212.64	213.29	212.97	213.82	213.33	212.97	213.61	213.48	214.15	212.54	212.89	212.96	213.98	213.86	212.53	213.36	213.83	213.59	213.62	212.34	213.6	213.73	212.87	213.05	211.73	214.09	212.58	213.45	212.08	212.63	212.48	212.41	213.38	212.78	213.39	213.18	211.72	211.06	211.29
201.31	201.91	201.01	201.73	201.5	201.55	201.9	201.2	200.85	202.08	201.4	202.01	200.92	200.74	201.1	200.45	201.65	201.06	200.82	200.43	201.18	202.41	201.99	200.92	200.94	201.29	201.73	201.72	201.12	200.08	201.03	201.56	200.67	200.67	201.17	200.47	201.19	202.76	201.31	201.54	201.09	202.67	200.68	201.67	201.08	201.87	201.7	200.58	202.81	202.38
198.41	199.2	199.48	199.72	198.63	198.59	199.35	199.19	198.14	197.97	197.36	197.42	198.66	198.48	198.87	198.78	198.96	197.02	197.98	198.9	198.82	198.16	198.3	198.89	197.73	198.68	199.52	197.9	198.34	198.91	199.87	197.74	199.75	198.36	198.83	198.79	199.31	198.01	198.43	197.42	196.95	197.25	198.26	198.17	198.8	199.41	199.05	199.08	199.72	198.42
216.45	216.96	217.09	216.24	217.25	218.3	217.04	216.31	216.82	216.76	217.05	217.19	218	216.17	217.28	217.09	217.78	216.99	216.74	217.75	216.14	217.09	216.58	217.21	216.41	216.96	216.26	217.03	217.15	217.24	216.43	217.07	217.23	216.63	216.56	218.28	216.05	216.76	216.54	217.07	216.81	216.03	216.65	217.23	217.44	217.85	216.48	217.74	216.33	216.73
207.54	207.54	207.2	207.65	207.42	207.95	207.55	206.38	208.15	206.88	207.12	208.02	206.97	208.45	208.06	206.62	207.71	207.19	207.7	207.47	207	207.53	207.73	207.14	207.87	206.9	206.6	207.32	206.83	207.2	209.35	207.74	207.83	207.67	207.6	207.25	207.16	208.2	206.84	208.38	208.04	206.6	207.54	207.85	207.59	206.51	207.64	207.58	206.88	207.27
203.53	203.68	203.41	204.46	204.76	202.74	202.02	203.74	203.88	203.38	203.93	203.42	203.5	203.94	202.36	202.71	203.39	205.15	202.82	203.09	203.04	203.79	202.82	203.07	203.67	203.11	203.87	204.87	203.69	203.56	203.9	203.09	203.61	203.68	202.9	203.29	203.67	203.27	204.06	203.74	203.13	204.29	203.42	204.06	202.73	204.58	202.57	204.04	203.53	202.78
193.98	192.23	194.44	193.52	193.62	192.99	193.26	193.49	193.27	194.21	194.4	193.59	194.75	194.28	193.92	193.81	194.41	194.95	195.38	194.33	193.78	194.89	194.39	194.5	194.55	193.83	193.52	194.95	194.46	194.26	195.17	194.09	193.76	194.5	194.08	193.4	194.71	194.31	193.62	193.21	195.72	193.85	195.01	194.17	195.35	193.73	193.8	193.33	194.49	194.4
205.79	207.39	207.62	205.83	206.24	206.55	205.8	206.1	206.67	205.37	206.12	207.31	206.87	206.23	205.39	206.18	207.23	206.16	206.91	207.22	207.8	205.58	206.52	206.75	207.22	206.15	206.63	206.55	207.34	206.73	205.94	206.01	207.33	207.74	206.47	206.23	206.5	207.06	206.88	206.03	205.36	206.43	207.56	207.13	206.04	207.14	207.34	207.39	207.31	208.14
216.88	216.9	217.22	216.78	215.9	216.97	216.2	217.92	217.1	217.85	216.74	216.37	216.38	216.57	216.5	215.68	217.44	217.15	216.82	216.37	216.61	217.18	216.49	217.71	217.97	217.53	216.28	217.18	216.74	216.97	216.76	217.95	216.17	216.72	216.65	216.6	216.71	216.31	217.42	217.71	217.33	217.13	216.65	217.01	217.6	216.85	217.73	217.48	216.25	217.47
209.37	208.76	209.5	209.49	208.35	208.61	208.05	208.63	209.2	208.95	208.27	208.19	208.43	209.18	208.63	208.74	209.81	208.41	209.58	207.99	207.18	208.84	208.22	209.7	208.15	209.57	208.01	209.04	208.04	208.02	207.79	208.35	208.59	208.22	210.11	208.51	208.54	209.05	210.09	209.56	209.31	208.56	209.29	209.32	208.59	209.1	209.21	207.83	207.26	208.7
211.53	211.74	211.75	211.97	212.1	211.54	211.45	212.23	210.7	210.53	211.53	212.56	211.71	211.83	210.63	212.97	211.1	210.45	212.31	212.63	211.71	212.84	209.98	212.4	211.78	211.91	211.86	211.93	213.69	210.97	212.22	210.79	212.18	213.13	211.37	210.92	211.83	211.48	211.66	210.74	212.1	210.73	213.03	211.05	211.88	212.89	211.67	212.13	213.3	210.8
212.38	211.24	211.52	211.44	212.91	211.68	212.51	212.02	211.56	212.87	210.85	211.57	211.45	212.01	211.24	211.96	212.84	211.46	211.66	212.13	211.67	212.45	212.09	212.63	211.89	210.78	212.77	211.53	211.83	211.72	212.15	211.63	212.54	212.23	211.14	211.49	212.41	210.94	212.1	210.97	211.64	212.32	212.93	212.17	211.84	211.9	211.69	211.28	212.87	212.14
212.86	213.57	214.27	213.81	213.08	214.51	213.74	213.1	214.3	213.85	212.36	214.95	212.98	213.26	213.78	214.54	214.05	213.02	213.82	213.57	214.06	214.53	213.27	214.1	212.9	214.51	213.97	212.95	213.29	212.35	213.56	213.36	213.81	212.39	212.93	214.05	213.99	212.79	213.32	213.7	214.24	213.62	213.1	213.27	213.06	213.32	213.55	214.26	212.75	213.07
208	208.08	207.95	208.03	207.87	208.41	208.77	208.25	207.29	207.04	207.79	207.77	207.55	208.14	208.04	208.06	207.22	208	206.97	207.8	207.69	207.09	207.5	208.05	208.03	207.07	207.8	208.51	208	207.16	207.16	207.65	208.65	209.58	208.39	207.89	208.86	208.22	207.06	207.13	207.52	208.57	207.77	208.09	207.83	207.66	208.3	207.94	208.17	207.63
194.54	194.37	195.04	194.43	194.22	193.22	194.48	194.15	193.86	193.82	193.34	194.58	194.09	194.39	194.13	192.4	194.56	194.21	194.2	194.38	194.26	194.71	194.87	195.19	193.77	194.83	195.41	193.48	193.47	194.18	194.19	193.41	194.43	192.97	193.4	193.4	193.72	193.3	194.1	194.26	194.4	193.85	194.75	193.41	194.32	194.31	194.41	194.68	193.65	194.32
201.5	201.56	201.84	201.84	201.38	200.42	200.74	201.93	200.71	201.22	201.06	201.36	200.9	200.85	198.94	201.48	200.71	200.41	201.28	201.36	201.25	201.97	201.29	202.06	201.73	201.66	202.25	201.6	201.33	200.88	201.19	201.47	202.12	200.57	201.03	200.69	200.97	200.39	201.18	201.02	201.34	201.18	201.02	201.01	201.22	202.21	201.51	200.76	201.17	201.79
207.36	207.89	208.6	208.25	207.33	208.05	207.24	208.06	208.45	208.29	207.65	207.75	207.29	208	207.59	207.22	208.1	207.36	208.16	208.09	208.57	208.53	207.68	208.9	208.75	209.41	208.16	207.62	208.7	208.07	207.46	207.18	207.42	208.87	208.39	208.58	207.77	208.55	208.18	208.35	208.43	208.43	208.88	208.44	206.67	208.03	207.83	207.27	207.12	208.76
209.41	208.62	208.12	208.15	208.15	208.29	208.8	208.23	207.95	208.5	209.43	208.31	209.35	209.88	208.27	208.79	208.56	208.05	208.43	208.35	208.1	209.35	209.3	208.2	208.52	210	208.3	209.01	208.3	209.99	208.73	207.89	208.84	209.55	209.05	209.08	208.42	209.45	209.48	209.17	207.72	208.88	208.45	209.18	207.81	207.77	207.96	209.18	208.62	209.52
207.31	207.34	207.04	207.42	208.08	208.33	207.45	207.41	208.06	209.07	207.02	206.26	208.15	208.68	206.81	207.8	208.01	208.22	208.32	206.72	207.44	207.97	208.1	207.91	209.29	206.92	207.52	206.82	207.23	207.32	208.64	207.51	207.1	207.23	208.16	206.72	208.44	207.35	208.13	206.98	206.62	207.52	206.91	206.69	207.84	206.7	209.9	207.61	207.97	207.66
209.06	208.79	208.11	210.02	208.85	207.95	208.64	207.95	208.65	208.52	207.49	209.44	208.44	208.99	208.04	207.75	208.11	208.29	208.5	208.81	208.86	208.08	209.16	209.01	208.59	209.1	207.37	209.46	208.11	208.24	210.08	208.71	208.7	208.74	209.3	207.87	209.43	208.48	207.98	207.94	209.11	209.19	207.74	207.48	208.5	209.34	208.54	209.34	208.19	208.96
202.87	202.75	202.26	202.57	201.55	200.38	202.02	202.63	201.97	202.55	204.03	202.39	202.24	201.56	202.82	202.69	203.65	202.57	202.01	203.42	202.17	203.14	202.77	202.73	202.23	202.99	202.73	201.97	203.22	203.46	201.5	202.82	202.43	202.74	202.61	203.13	203.16	202.1	202.3	202.6	202.84	201.78	202.64	203.27	201.95	202.78	202.58	203.19	202.2	202.38
203.81	203.65	204.85	202.67	203.23	203.97	203.79	203.25	203.76	205.25	204.16	204.5	204.99	205.01	203.81	204.08	203.99	203.42	203.84	203.89	204.05	203.92	203.45	204.4	205.43	203.95	204.14	204.26	204.11	202.61	203.59	204.02	204.17	203.09	203.05	202.52	203.17	203.63	203.54	204.47	202.09	205.34	203.5	203.16	203.49	203.82	203.24	202.64	204.49	203.65
209.28	207.32	208.53	208.84	208.76	208.55	208.69	208.03	209.77	208.62	208.11	209.29	209.75	208.64	207.73	209.47	209.44	207.98	208.34	208.98	208.8	208.31	209.3	208.36	209.22	207.47	208.82	208.7	208.22	209.11	208.69	209.51	208.74	208.03	208.7	209.36	207.97	209.25	208.46	209.1	209.12	208.92	208.57	208.93	208.6	208.65	208.55	209.89	208.32	207.83
213.85	214.32	214.16	213.87	214.16	214.25	214.3	214.17	214.52	213.29	212.47	214	214.15	213.66	213.11	213.27	213.8	213.99	212.98	214.27	213.76	213.1	213.73	213.64	213.63	213.54	213.92	213.94	214.37	213.98	213.31	213.52	214.98	214.15	213.47	214.1	213.48	214.37	213.66	213.8	213.98	213.38	213.89	214.48	213.26	214.01	213.47	213.16	215.17	213.05
212.03	210.87	211.12	211.53	210.99	211.12	212.08	211.06	211.43	212.11	211.97	212.39	210.74	211.96	212.45	211.9	211.84	211.9	211.8	211.22	212.58	211.38	210.81	211.87	211.84	212.25	212.16	211.01	211.51	212.19	212.03	211.41	212.09	211.47	211.86	212.12	212.59	211.67	211.4	210.5	211.18	211.6	212.05	211.1	211.62	210.27	212.99	211.16	212.45	211.48
203.98	203.56	202.99	203.64	204.29	203.4	204.4	203.69	203.76	203.65	204.11	202.9	203.27	203.79	203.47	203.92	203.35	202.87	202.68	203.56	204.29	204.18	203.75	203.03	203	202.9	203.75	202.76	203.48	204.41	203.02	204.13	203.34	204.67	202.89	202.76	203.74	203.37	204.95	203.59	204.14	203.23	203.67	204.4	204.04	203.2	203.3	203.22	202.95	202.91
217.4	217.04	216.92	216.58	216.49	217.9	215.78	216.98	217.74	217.52	216.78	218.13	217.17	217.05	216.07	215.36	216.84	217.03	217.51	216.45	216.02	218.48	217.68	217.08	216.88	216.5	216.7	217.33	217.14	215.66	218.16	215.72	218.05	215.54	218.18	216.99	217.52	217.21	216.71	216.53	216.73	217.68	216.63	217.03	217.52	217.35	216.53	217.47	217.26	217.88
206.62	208.2	207.22	208.07	206.68	207.56	207.1	207.44	207.06	208.36	207.13	208.63	207.88	207.48	206.87	207.03	208.17	207.22	207.59	208.51	207.07	206.99	207.57	207.14	206.27	206.84	207.11	207.96	207.4	207.97	207.91	207.21	207.47	207.17	207.84	206.77	207.02	207.79	207.78	207.63	208.46	205.94	208.37	207.65	206.76	207.12	207.17	208.31	207.4	208.13
203.78	203.15	204.61	203.05	203.56	203.33	203.66	203.56	203.65	203.93	204.21	203.31	203.96	204.22	202.72	203.62	204.81	204.05	204.87	202.82	203.26	204.14	203.7	203.48	203.84	203.16	202.97	203.63	203.73	202.21	203.77	204.3	203.39	203.47	204.8	203.83	203.36	203.68	202.83	203.26	204.14	202.83	202.34	202.85	204.53	204.37	203.66	205.32	203.49	203.91
202.66	202.56	202.62	202.2	201.8	201.57	202.56	202.06	203.02	201.33	201.37	201.98	203.21	202.17	202.84	202.09	201.68	201.93	203.55	203.51	202.18	201.1	203.29	201.59	203.5	202.21	202.15	201.96	202.45	203.34	202.01	201.95	203.71	202.5	203.1	202.23	203.11	202.96	202.87	202.7	203.28	201.42	201.5	201.88	201.88	202.21	204.4	202.54	203.37	202.72
194.14	195.05	193.77	192.85	194.43	194.08	195	194.35	195.48	194.29	194.38	193.31	193.62	193.1	194.77	193.86	192.73	193.54	192.39	196.03	193.64	195.04	192.75	194.97	193.49	194.41	195.1	194.42	194.52	194.04	193.62	194.84	194.71	193.76	193.79	195.19	194.5	194.65	194.45	194.19	194.44	194.12	195.07	193.97	195.04	194.41	194.16	193.79	193.17	194.03
216.49	217.43	217.13	216.5	217.31	216.93	215.81	216.19	217.75	216.83	216.41	217.12	216.77	216.66	217.01	217.95	217.19	216.73	217.15	217.51	216.91	217.21	217.45	217.64	217.29	216.53	217.39	217.08	216.7	216.86	217.03	217.07	218.3	217.09	216.54	217.41	216.28	216.91	216.52	218.11	217.75	216.29	216.75	216.91	218.04	217.21	216.82	217.88	216.51	217.6
205.33	204.7	204.14	205.3	205.42	204.32	204.21	206.1	203.5	204.98	205.54	204.69	205.14	205.26	204.72	203.07	204.1	206.09	204.71	205.46	205.5	204.67	205.44	206.42	204.35	203.58	203.91	205	204.47	206.02	204.71	205.08	204.98	205.53	205.12	204.83	205.19	204.56	204.8	205.16	204.41	204.89	204.68	203.82	205.04	205.39	205.41	205.08	203.89	203.34
208.02	207.78	208.22	209.19	208.6	208.39	208.15	209.36	208.47	208.48	208.5	208.39	207.45	208.67	209.4	207.72	208.79	208.71	207.87	209.25	208.37	208.76	208.58	207.58	208.14	209.86	208.94	207.03	208.26	209.24	207.61	208.47	208.19	209.59	208.14	207.49	208.89	208.81	207.87	209.08	207.54	209.5	207.94	207.79	209.14	208.11	208.72	209.27	209.04	208.44
210.69	210.88	211.72	211.08	212.77	211.62	211.26	211.04	210.44	211.32	212.47	212.08	211.19	212.05	211.54	211.02	212.75	211.3	212.45	210.58	211.56	211.89	212.49	211.8	213.06	211.85	212.64	211.92	211.31	211.35	210.69	210.7	211.08	211.04	211.86	211.73	210.51	211.49	211.8	212.08	211.35	211.11	211.56	211.16	211.59	210.91	210.28	211.49	212.33	211.39
209.24	208	209.21	208.19	208.86	207.68	208.24	210.15	207.72	208.16	209.26	208.57	208.62	208.03	208.7	209.32	208.76	209.42	208.11	209.19	209.39	208.71	208.18	207.94	209.35	209.33	208.41	208.5	209.44	208.69	208.93	209.1	209.45	208.28	209.08	210.24	208.61	208.06	209.42	208.32	208.57	208.18	209.76	208.34	209.05	208.3	208.56	209.33	208.51	208.67
204.05	203.14	203.91	202.55	202.49	202.2	203.98	203.87	203.63	203	203.51	203.96	205.04	203.64	203.19	204.23	202.73	203.45	204.15	204.29	204.02	203.18	202.43	203.36	203.12	204.45	205.11	204.03	203.77	204.66	202.99	202.63	202.93	204.5	203.09	203.78	202.83	203.55	202.93	202.82	203.78	202.35	204.07	203.97	203.4	203.08	202.75	203.5	202.86	203.07
207.93	206.85	208.93	209.38	208.28	208.31	208.72	210.23	208.74	207.93	209.16	209.01	208.46	208.32	208.64	207.46	208.57	208.27	208.27	209.77	208.54	208.4	209.57	209.43	208.49	209.21	208.23	208.77	208.81	207.85	209.76	209.3	208.69	208.7	207.97	208.54	208.73	208.47	209.86	208.26	209.74	208.42	208.37	208.02	209.43	208.89	208.2	208.58	209.38	209.26
214.58	214.27	213.3	213.57	214.58	213.71	213.81	213.62	212.02	213.6	213.46	213.36	213.8	214.33	214.58	212.75	214.29	213.87	213.47	213.2	214.72	213.52	212.7	213.83	213.89	214.2	214.15	213.49	212.56	213.92	213.74	214.16	213.93	213.96	214.58	212.88	214.03	214.69	214.18	213.89	213.83	215.14	214.16	212.53	214.19	213.67	213.48	213.53	214.07	214.48
209.88	210.88	209.01	209.72	208.95	209.99	207.58	209.51	207.86	209.88	209.55	208.49	209.67	208.51	209.68	209.48	209.13	209.5	210.16	209.68	210.26	209.38	210.26	209.63	209.45	210.62	209.12	210.05	209.85	209.77	209.64	209.56	208.65	208.49	209.74	209.43	208.76	210.33	210.4	210.69	209.17	210.03	209.56	210.23	209.03	209.62	209.37	209.2	209.26	209.73
217.41	216.51	218.34	217.68	217.76	218.89	218.23	218.16	218.11	218.99	217.99	217.76	216.75	217.9	216.72	216.58	217.87	217.4	217.7	218.12	217.55	217.51	217.09	217.08	218.93	217.11	217.7	217.85	217.9	217.63	218.52	216.94	217.54	217.81	217.84	218.22	218.06	217.34	217.27	218.1	218.54	217.75	217.99	217.62	217.61	217.02	218.4	217.64	216.67	217.9
208.43	208.39	208.07	208.93	207.09	206.48	207.07	208.09	205.86	209.16	207.32	208.69	207.88	206.78	207.48	207.85	207.38	207.78	207.87	207.67	208.47	207.26	207.74	206.1	207.32	207.98	208.35	207.42	208.41	207.82	206.66	208.59	208.39	207.74	206.92	208.34	207.84	208.25	207.59	207.24	208.42	208.71	208.7	207.73	207.25	207.82	207.4	207.74	206.41	207.93
208.69	209.1	208.4	208.42	208.53	208.98	208.44	209.47	208.52	209.27	208.79	208.07	208.93	208.34	208.08	208.99	208.61	208.49	208.69	207.72	208.44	209.08	208.52	208.88	208.26	209.62	208.94	209.07	208.63	209.12	209	208.63	207.94	207.94	208.51	208.98	207.33	210.17	209.12	209.26	208.2	208.56	209.92	208.77	209.37	208.05	209.77	209.13	208.09	208.81
210.12	209.94	208.92	210.21	209.01	209.45	209.72	210.03	208.9	209.24	208.81	208.46	209.29	209.97	209.68	208.79	208.4	209.34	211.52	209.15	209.84	210.34	209.42	209.81	208.78	208.7	208.95	210	209.73	209.92	208.61	209.45	209.25	209.44	209.43	208.9	209.88	209.54	209.47	209.51	209.66	209.74	209.43	210.18	210.01	209.28	209.93	209.31	209.21	208.68
207.51	207.4	208.4	208.52	207.19	207.81	208.26	208.03	206.92	206.77	206.55	206.91	207.51	207.02	207.13	207.61	207.04	207.81	207.44	207.74	208.39	207.77	207.89	208.22	208.36	207.89	207.8	207.84	207.3	207.24	207.4	206.4	207.2	206.43	208.28	206.97	208.58	207.76	207.8	207.07	207.24	208.05	208.41	208.95	207.85	206.23	209.03	208.74	207.07	208.47
206.3	205.43	205.21	204.48	205.09	204.47	206.02	205.48	206.03	205.52	205.78	205.44	206.3	205.5	204.44	205.29	205.16	205.17	205.66	204.6	204.91	204.56	206.05	205.24	204.44	205.12	205.08	204.29	206.69	205.48	205.84	205.59	205.57	205.46	205.34	205.22	205.62	205.33	205.33	205.43	205	205.44	204.35	206.2	205.89	205.18	205.93	205.09	204.55	205.72
211.31	212.55	210.9	211.23	210.68	211.43	211.63	211.6	211.33	211.16	211.83	212.38	211.16	212.22	212.1	211.11	212.1	211.66	212.22	212.27	212.19	210.76	212.54	212.62	210.94	212.63	211.95	211.66	212.14	211.68	210.08	211.24	212.68	211.75	211.75	210.36	210.05	213.05	212.64	210.67	211.62	211.62	210.7	211.7	212.56	211.56	211.25	210.99	212.09	211.4
209.49	208.87	209.04	208.12	208.17	208.93	209.17	209.22	209.62	207.55	207.67	208.06	208.73	208.44	207.37	209.22	209.59	208.11	208.85	208.26	206.69	208.14	209.76	207.68	208.91	207.88	207.45	208.93	208.58	208.89	208.71	208.98	209.53	209.97	209.5	207.83	208.5	207.98	207.94	208.84	207.62	208.16	207.31	208.96	208.42	208.4	207.47	208.95	208.52	207.63
197.61	197.69	198.6	197.67	198.27	198.26	198.28	197.92	196.79	197.66	198.04	197.63	198.13	198.27	197.38	198.31	198.62	198.11	197.48	197.69	197.66	198.63	198.87	199.79	197.7	198.63	198.51	198.02	198.21	197.89	197.69	196.64	198.09	199.16	197.71	198.98	198.31	197.49	197.78	198.5	197.93	197.93	198.64	198.18	198.8	198.85	197.9	198.68	199.06	197.82
200.44	200.78	201.69	200.58	200.93	200.71	199.89	200.19	200.28	199.74	201.05	200.9	199.3	200.31	199.58	199.13	199.89	200.65	200.35	200.41	200.81	200.61	200.34	200.97	199.84	200.58	200.64	201.56	200.42	199.88	201.24	201.36	200.21	200.77	200.75	201.09	199.34	200.52	200.57	199.99	199.86	201.2	200.53	199.06	199.64	200.95	200.69	201.05	199.87	201.08
207.98	208.9	208.36	207.9	208.07	208.72	207.65	208.57	208.72	207.58	208.14	208.79	209.59	207.76	208.69	208.73	208.39	207.92	209.36	208.22	208.91	208.68	208.16	209.19	207.96	208.14	208.23	208.16	208.3	208.93	207.99	209.31	207.94	208.28	208.41	207.46	207.92	207.06	208.01	208.27	207.94	208.23	208.23	208.09	209.02	208.96	208.64	208	209.11	208.1
212.81	213.15	213.79	212.29	213.24	211.91	212.65	213.15	213.02	213.11	213.24	212.11	214.08	213.79	213.16	213.19	213.26	213.41	212.51	213.57	213.4	213.36	212.35	213	212.43	212.68	212.91	211.71	213.22	214.19	213.47	214.26	212.12	212.79	213.32	212.78	213.36	212.91	213.43	212.78	213.14	212.97	213.08	212.65	212.58	212.91	214.2	212.41	212.82	213.68
201.11	200.94	199.78	199.9	199.47	200.32	200.21	201.1	199.88	199.68	200.98	199.87	199.79	200.79	200.23	200.4	200.63	199.93	200.15	200.77	201.2	199.67	200.15	199.81	200.58	199.51	200.33	199.31	199.55	199.27	199.92	199.44	199.79	199.6	201.09	199.38	199.91	199.36	200.11	200.12	199.23	201.27	200.29	200.21	199.94	200.32	200.85	200.63	200.77	199.14
194.46	196.38	195.62	195.53	194.39	195.02	195.14	195.32	195	195.29	194.81	195.48	194.53	195.31	196.42	195.46	195.05	195.86	194.4	195.37	196.52	195.28	194.7	195.04	195.45	195.51	194.47	196.09	194.52	195.51	194.02	196.18	195.57	194.96	195.46	195.14	194.55	194.26	195.25	193.66	194.5	197.02	195.67	196.8	195.5	194.77	195.33	194.81	196.12	195.56
211.81	213.42	212.72	214.38	212.61	213.79	212.58	214.7	212.13	212.9	212.85	212.92	213.17	212.48	213.59	212.75	212.24	212.98	212.3	213.28	211.91	211.96	213.13	212.36	212.16	213.67	212.06	212.43	213.53	212.89	213.03	214.02	212.9	213.76	212.36	214.05	212.44	212.37	213.34	211.97	213.34	213.05	212.69	213.01	213.09	212.96	213.81	213.25	212.9	213.43
213.19	213.32	214.31	214.71	215.49	214.8	214.6	213.86	213.86	212.66	214.33	213.48	214.23	212.96	213.9	214.84	214.3	214.02	212.99	213.84	214.83	214.94	213.86	214.67	214.3	213.07	215.09	213.11	213.29	213.89	215.31	214.45	214.66	213.55	214	213.69	214.78	214.12	214.04	212.47	213.73	213.21	214.45	213.74	214.87	213.97	213.06	213.86	213.6	214.93
208.39	209.64	209.94	207.85	209.61	208.16	209.04	208.75	209.27	209.69	208.24	209.96	208.84	208.93	208.48	209.34	209.33	209.61	209.18	209.04	208.81	208.27	209	209.38	208.51	208.43	208.98	208.98	209.6	209.94	208.98	208.8	208.63	208.75	208.64	209.34	207.96	208.29	208.64	208.73	209.16	208.05	209.08	208.7	208.49	208.85	208.12	208.91	208.62	208.25
194.53	194.71	194.75	194.39	195.28	194.77	194.98	194.09	195.7	194.26	194.8	192.76	195.02	194.31	194.04	194.24	193.25	194.29	195.22	192.52	194.65	194.63	193.75	194.02	193.64	194.48	194.55	194.04	193.43	195.06	193.59	193.53	194.11	193.34	194.28	193.47	194.31	193.92	194.03	193.48	194.15	194.2	194.55	194.97	194.49	195.36	193.42	194.06	194.64	194.51
202.01	202.57	203.2	202.04	202.61	202.82	202.24	203.11	203.61	203.19	202.62	202.86	203.22	202.27	202.14	203.51	202.59	202.99	202.08	202.64	202.5	202.05	203.02	202.65	202.35	202.07	201.83	201.81	203.39	203.65	203.05	203.47	202.63	203.58	202.46	202.52	202	202.04	202.01	201.76	202.66	203.2	203.62	201.65	202.76	201.97	202.09	203.3	202.67	202.8
204.25	201.95	204.32	204.15	203.34	204.48	203.15	203.86	203.27	203.02	204.31	204.08	203.91	204.33	204.86	203.66	204.49	204	203.81	203.85	203.32	203.68	205.11	202.95	204.38	203.86	203.91	203.88	203.05	203.91	203.77	204.06	203.8	204.44	204.85	204.01	204.06	203.96	203.8	204.03	203.77	203.13	204.25	204.02	204.42	204.32	203.82	204.93	205.8	202.81
209.33	209.51	208.62	208.95	208.25	208.07	209.42	209.11	209.25	209.7	209.93	208.71	207.74	208.24	208.73	210.31	209.25	207.64	208.23	209.02	208.67	207.49	209.14	209.17	208.61	208.72	208.19	208.25	208.28	207.26	207.93	209.1	208.66	208.83	208.23	208.9	209.12	207.95	209.05	208.78	208.75	209.64	208.04	209.01	208.41	209.18	208.51	208.68	208.78	210.72
209.71	211.22	211.98	211.41	212.03	210.87	212.04	210.78	210.93	211.82	210.7	210.51	211.96	212.61	211.92	212.39	210.72	210.73	212.26	211.58	211.34	211.26	210.7	210.78	212.16	211.44	211	211.62	211.79	210.71	211.9	210.56	210.86	210.33	211.88	212.37	211.68	211.17	211.06	210.18	211.05	210.97	211.11	212.48	211.71	211.64	211.56	212.55	211.93	211.29
201.84	203.42	203.04	202.96	202.64	202.53	202.58	201.53	202.49	202.22	202.25	202.66	203.23	202.45	202.49	203.69	203.66	202.53	203.55	203.14	203.02	203.1	202.8	202	202.98	202.02	204.03	202.76	202.68	201.77	203.26	202.1	202.7	202.59	201.93	202.17	203.47	202.42	202.16	201.63	202.76	203.1	203.44	203.24	203.11	201.68	202.39	202.76	202.23	202.66
203.42	204.09	203.54	204.54	203.93	204.38	203.12	204.91	205.03	203.28	204.66	203.47	203.45	203.5	203.38	203.8	204.1	203.43	203.85	203.91	203.49	204.51	203.15	204.71	203.85	203.79	205.23	204.77	204.25	204.85	203.6	204.78	203.3	202.44	203.6	204.68	203.8	204.08	204.17	204.33	203.23	204.16	204.72	204.26	203.86	203.44	204.36	203.27	202.47	203.99
211.96	210.21	212.69	210.97	211.92	212.02	210.92	212.61	211.41	211.38	210.18	211.87	212.57	211.47	212.29	212.14	212.58	211.7	209.74	210.21	211.4	211.72	210.81	212.38	211.46	212.04	211.3	211.79	212.58	210.77	212	210.91	211.86	211.55	210.75	211.47	210.97	212.22	211.26	211.55	211.4	211.64	211.45	211.31	211.81	211.29	211.41	211.59	211.76	212.32
199.84	200.87	200.19	200.31	200.43	201.54	200.81	198.57	200.28	200.11	200.24	199.79	201.29	201.16	199.36	199.61	199.87	199.93	199.45	200.91	200.02	200.84	200.72	200.99	199.68	199.73	199.41	200.45	200.75	200.93	200.56	201.01	199.97	200.53	199.7	200.46	200.12	201.24	200.11	200.18	200.13	200.85	200.06	201.05	199.68	199.87	200.86	200.76	200.56	199.65
208.67	209.04	209.11	208.07	208.02	208.13	209	208.49	208.82	209.47	209.18	208.56	208.59	208.75	209.09	208.83	208.44	208.22	207.97	207.86	209.07	208.84	208.7	208.99	207.91	207.91	209.1	208.25	208.43	208.91	209.21	208.72	208.94	208.88	207.38	209.74	208.36	208.86	208.57	207.61	207.98	208.74	208.41	209.44	209.77	208.32	208.48	208.27	209.5	207.91
212.6	212.38	213.8	213.23	212.27	211.92	212.68	212.54	211.72	212.15	212.58	213.59	211.99	212.1	211.96	212.4	211.43	211.7	211.69	212.39	211.34	212.72	211.25	213.35	212.35	213.58	212.75	212.49	212.99	212.85	212.92	213.42	211.93	212.29	212.22	212.81	213.64	212.49	213.25	212.18	211.13	213.52	211.92	212.1	212.64	212.33	211.86	212.27	212.14	213
198.83	198.89	199.27	199.18	199.1	198.75	200.46	199.53	199.8	199.71	200.46	199.54	199.14	200.37	199.68	200.02	198.76	199.22	199.68	198.9	198.86	199.39	199.01	199.32	200.74	199.61	199.62	200.14	200.18	200.67	198.79	199.66	198.83	199.63	198.82	198.69	200.52	201.19	198.73	199.87	200.05	200.1	199.15	199.74	199.77	199.1	198.92	199.81	198.97	198.7
200.22	199.96	199.2	199.58	200.16	199.41	199.25	199.06	198.89	199.28	199.86	199.37	200.43	200.38	198.85	200.31	199.32	198.82	199.46	200.03	199.13	200.7	199.09	199.53	200.03	199.87	200.05	199.3	199.19	199.34	199.12	199.46	199.45	198.99	199.05	200	199.52	199.5	199.35	198.64	199.59	198.8	199.24	198.67	199.94	200.72	198.94	197.83	199.82	199.39
212.26	213.53	211.99	212.35	212.77	213.28	212.13	213.44	212.09	211.73	212.63	212.5	212.19	211.94	212.92	213.27	213.13	213.08	210.89	212.18	213.13	213.06	212.27	212.22	213.5	212.02	211.93	211.54	212.22	213.21	212.35	213.1	212.1	213.2	212.03	212.7	212.42	212	212.91	213.78	212.67	212.58	212.72	212.82	212.51	214.04	211.58	212.52	213.6	211.4
211.44	211.73	212.45	211.59	211.8	210.78	211.85	211.77	211.91	211.34	212.19	211.93	212.37	210.85	211.8	211.12	212.33	211.61	212.14	212.32	212.41	211.46	212.61	212.26	211.5	210.94	211.54	212.08	211.51	211.6	211.81	211.54	211.56	212.09	211.2	211.81	210.99	211.39	211.44	212.15	212.34	211	211.66	211.65	210.4	211.44	211.93	212.69	211.79	212.6
207.47	207.04	207.83	207.38	207.49	207.82	206.81	207.18	206.96	207.63	206.02	206.93	207.15	207.89	206.04	207.83	207.62	208.23	207.71	207.96	207.81	208.63	207.75	206.9	206.84	207.65	207.98	207.69	206.95	207.63	208.53	208.89	207.49	208.73	207.44	208.02	206.94	207.07	207.1	207.76	207.87	208.15	208.46	207.02	208.06	207.99	208.76	206.87	208.08	207.46
207.07	207.34	208.39	208.19	207.15	208.37	207	207.2	206.99	207.56	207.41	207.32	207.57	207.28	208.72	207.54	208.22	207.36	207.34	207	207.76	207.29	208.11	207.79	207.38	207.42	208.11	207.52	206.49	207.94	208.02	208.61	206.69	208.18	207.59	207.62	208.07	206.91	207.65	207.45	207.3	209.01	207.89	207.61	209.33	208	206.96	208.57	208.3	207.25
206.17	205.84	207.56	206.26	206.64	206.91	206.51	205.89	206.29	205.94	207.13	206.9	205.96	206.36	206.6	206.33	205.79	206.43	207.53	206.03	205.22	206.16	206.68	205.85	206.39	206.14	207.49	206.99	206.76	204.87	206.88	205.29	205.13	205.27	206.1	206.5	205.65	206.49	206.81	206.85	206.14	206.76	205.92	206.28	205.81	206.13	207.31	207.85	205.86	205.69
217.13	216.73	217.26	216.85	216.11	215.89	218.45	217.72	217.8	217.55	216	215.94	217.26	217.51	216.37	216.4	217.46	218.61	216.7	216.18	217.9	218.15	216.46	217.77	216.01	217.76	217.15	217.93	217.6	216.14	216.59	216.34	217.13	216.33	217.85	217.39	216.53	216.47	216.38	216.79	216.25	215.61	216.18	217.12	216.36	216.88	217.35	217.85	217.31	215.82
206.52	207.59	207.76	208.54	209.34	207.47	209	207.5	206.67	208.65	207.23	207.48	207.46	208.41	208	207.28	208.59	207.55	208.26	207.5	207.07	208.91	206.55	207.06	207.58	206.8	208.72	208.21	207.65	206.9	207.47	208.34	206.85	207.01	208.23	207.98	207.72	207.48	207.61	207.12	207.53	207.31	207.95	208.24	207.84	206.96	207.16	208.18	208.18	207.89
208.63	208.81	209.45	208.7	209.57	208.71	207.93	208.39	208.18	207.6	208.09	209.51	209.76	208.11	207.64	208.61	209.09	208.27	208.88	209.12	208.79	208.58	209.38	207.84	209.87	209.59	208.3	207.36	210.52	209.05	208.63	209.49	208.13	209.45	208.13	209.56	208.34	209.3	209.26	207.9	209.26	207.61	208.54	209.24	208.73	208.68	209.14	209.33	209.3	208.72
207.76	208.29	206.92	207.54	208.24	207.74	208.15	207.66	207.78	208.13	207.47	207.04	208.14	208.21	207.36	208.1	207.42	207.59	207.59	207.5	206.94	208.05	208.07	207.62	208.46	207.99	208	207.52	207.22	208.09	207.96	207.7	207.98	207.23	206.93	206.92	207.15	207.17	208.56	207.53	206.99	208.03	206.24	207.35	207.6	207.4	208.57	207.98	207.88	207.99
207.95	207.22	208.13	207.88	207.54	208.61	208.17	207.03	207.92	208.04	206.64	207.75	209.08	208.16	207.94	207.28	207.74	208.22	206.45	207.26	208.39	208.05	207.51	207.54	206.95	207.63	206.88	207.86	207.64	207.17	207.13	207.28	206.9	207.71	207.19	208.68	208.2	207.96	207.41	208.05	207.91	208.35	206.79	207.9	207.76	206.83	206.71	207.61	208.16	207.81
207.46	207.94	207.38	207.93	207.15	207.75	207.54	207.53	208.34	207.04	208.42	207.07	207.83	208.44	207.86	206.42	207.27	206.97	207.58	206.91	208.11	207.3	207.34	207.43	207.8	207.05	207.94	207.7	208.78	207.19	208.86	207.33	207.47	207.66	206.79	207.6	207.34	207.01	207.25	208.56	207.21	208.96	208.53	207.4	207.82	206.69	207.52	206.44	208.14	208.48
208.21	208.07	209.68	207.84	209.11	209.43	208.26	208.54	207.57	207.87	208.39	208.59	207.55	208.22	210.06	208.78	209.09	208.7	207.78	208.94	209.6	209.4	209.04	208.54	207.78	208.31	208.37	208.81	209.13	209.45	208.3	209.51	208.49	208.93	209.5	209.72	208.43	208.56	209.2	207.46	208.62	208.24	208.38	208.44	208.15	208.61	207.9	208.42	208.6	209.49
213.4	213.31	214.41	211.94	212.86	212.87	212.29	213.45	213.69	213.12	212.79	213.96	213.45	212.67	212.78	212.36	213.26	214.27	212.4	212.61	212.7	213.9	213.3	212.45	213.08	211.47	212.89	213.96	211.99	211.87	212.27	213.56	212.13	212.9	212.31	212.82	213.42	213.3	212.73	213.15	212.86	211.77	212.64	213.19	213.47	212.6	212.62	213.08	213.69	213.81
205.64	205.75	205.2	205.74	205.13	205.1	204.91	205.38	204.26	204.68	204.61	205.36	205.54	204.79	204.89	204.7	206.06	204.97	204.33	205.08	204.86	205.29	204.72	204.24	205.58	204.34	204.32	204.52	205	206.01	205.22	204.56	204.63	205.29	204.61	204.14	204.68	203.88	205.18	204.98	204.77	205.18	204.4	204.28	205.68	204.53	206.47	203.75	205.34	204.72
208.19	206.88	207.39	208.95	207.81	207.16	207.92	207.69	209.1	208.28	207.65	206.8	208.35	207.68	207.51	208.21	207.58	207.03	208.27	208.06	206.57	206.19	207.86	208.88	208.17	207.28	207.63	207.11	206	207.02	207.52	207.8	207.19	208.31	208.58	208.12	207.91	206.92	208.43	207.46	208.07	207.99	209.63	207.64	207.97	209.2	208.85	208.5	209.66	207.58
208.98	208.14	209.2	208.89	208.57	208.11	208.12	208.09	208.5	208.22	208.94	209.63	209.2	208.53	208.97	208.19	209	208.99	208.33	207.37	209.7	208.71	209.23	208.23	208.88	207.95	207.79	208.06	208.52	208.87	208.61	209.84	209.73	209.19	209.27	209.2	207.58	208.76	209.61	208.59	208.6	208.13	209.24	209.32	209.01	208.97	208.04	208.68	207.79	209.34
195.05	195.93	195.65	195.1	194.94	195.12	194.54	195.49	194.88	195.64	194.79	194.53	195.42	194.29	194.36	195.16	194.96	195.03	194.94	196.48	195.48	195.69	195.39	195.55	195.02	194.59	195.54	195.9	195.17	195.38	194.96	195.59	194.28	194.31	195.6	195.32	195.04	194.81	195.93	195.3	194.38	195.29	196.07	194.48	194.9	195.05	195.55	195.28	195.11	196.33
207.6	207.92	207.59	209.59	208.48	208.47	209.13	208.6	208.91	209.18	208.04	208.3	208.69	209.09	208.72	207.69	209.53	207.52	208.03	209.25	208.38	209.22	209.39	208.45	209.01	208.67	208.04	208.08	207.96	207.9	207.68	209.22	208.93	208.61	209.1	207.88	207.9	208.57	208.53	209.18	208.38	208.71	209.93	209.66	209.17	208.58	208.94	208.49	208.98	207.92
203.93	202.58	203.02	204.48	203.82	203.31	203.79	204.27	203.19	204.01	203.86	203.58	204.28	204.75	203.79	204.1	203.43	203.29	203.06	203.96	202.73	203.25	203.69	203.65	203.02	203.46	203.97	202.58	204.14	203.9	202.67	202.88	203.55	202.84	202.5	202.98	203.92	203.96	204.15	204.25	203.41	204.32	202.85	203.53	203.9	203.83	203.54	204.57	203.24	202.78
216.34	217.02	217.57	218.13	217.36	216.96	216.59	216.3	216.93	217.15	217.88	216.17	216.85	217.88	215.92	216.93	216.12	216.45	217.28	216.71	217.13	216.92	215.83	216.45	217.64	217.36	217.99	217.8	216.53	217.33	216.87	216.57	216.59	216.78	215.39	216.64	216.79	217.63	216.88	215.96	216.47	216.92	216.56	218.11	218	216.6	216.25	217.22	217.07	216.15
211.22	211.86	211.56	210.28	211.9	211.66	211.14	211.21	212.35	210.28	212.67	212.03	211.61	211.99	212.13	211.61	211.4	210.82	211.65	211.73	212.02	212.24	211.48	211.88	210.99	211.59	211.17	209.88	211.82	212	211.55	211.88	211.25	210.65	212.26	212.28	211.29	212.9	211.38	211.83	211.11	211.27	211.87	211.07	212.06	211.93	211.72	211.14	211.73	210.92
197.66	200.27	199.71	199.88	199.5	200.69	199.62	199.79	199.14	199.73	200.4	198.34	200.07	199.23	199.34	199.42	198.85	199.21	200.26	199.1	201.18	199.53	199.16	200.37	200.02	198.73	200.04	200.54	198.96	200.76	199.55	199.6	199.22	200.3	200.15	199.42	199.65	198.92	200.13	200.45	199.15	200.63	199.72	199.45	199.33	198.94	199.38	199.31	199.19	199.65
216.71	217.82	217.2	217.05	217.1	217.44	215.41	217.02	216.99	216.8	217.07	217.68	217.84	216.68	217.3	217.4	217.35	217.48	216.9	217.51	217.54	216.92	215.66	216.04	216.07	217.35	217.32	218.05	217.19	216.74	216.71	218.03	217.08	218.05	216.67	215.76	216.99	216.85	216.44	216.19	217.09	217.81	216.64	216.6	216.46	216.78	216.1	216.97	217.46	216.83
203.81	204.31	204.96	204.8	204.57	206.01	204.11	205.78	204.84	204.49	205.29	203.66	205.72	204.68	205.22	204.54	205.47	205.27	205.2	204.94	205.66	204.21	204.69	205.92	204.53	203.58	204.68	205.83	204.88	205.49	203.46	204.39	204.94	204.57	204.95	205.1	205.04	204.49	205.01	204.17	205.06	204.4	205.03	205.28	206.05	205.66	204.31	204.76	204.92	204.14
209.77	208.14	208.35	208.64	206.95	207.82	208.39	208.78	208.29	209.32	209.22	208.37	208.96	208.08	208.6	208.4	208.18	209.23	208.52	208.55	208.42	208.44	208.71	209.37	207.74	208.59	209.69	208.6	208.03	208.15	209.01	207.85	207.57	207.76	209.22	208.44	207.93	208.88	208.23	207.65	208.21	208.63	208.32	208.35	207.71	208.36	207.9	208.07	209.15	208.31
194.71	196.01	194.58	195.66	194.71	195.33	195.05	195.75	195.38	195.8	195.88	195.17	196.03	194.69	194.63	194.9	195.18	195.13	194.09	194.03	196.1	195.14	194.74	195.84	196.62	196.06	194.72	195.11	195.46	195.95	195.34	195.52	194.15	195.11	195.75	195.81	194.99	194.09	195.64	195.52	195.38	195.88	194.54	196.34	195.16	195.39	194.8	196.07	194.76	195.53
203.16	203.32	202.47	203.19	203.09	203.44	203.04	203.07	203.78	203.29	203.33	204.83	203.55	203.64	203.62	203.99	202.68	201.84	203.13	203.03	201.97	204.06	203.3	203.91	203.38	203.47	203.17	203.8	202.59	203.05	203.62	202.85	203.84	203.14	203.51	203.33	202.76	203.27	203.38	203.95	202.47	202.83	202.6	203.07	203.6	203.33	203.26	203.37	202.83	204.2
208.4	209.3	208.97	208.34	208.39	208.41	209.2	209.17	208.12	210.01	208.05	208.85	208.12	208.87	209.24	208.02	207.92	209.46	208.32	207.37	207.69	208.04	209.41	208.5	209.48	208.9	209.11	208.11	208.3	207.72	208.86	209.02	209.03	207.84	209.87	209.01	208.82	207.78	208.21	208.23	208.52	208.6	208.51	208.56	207.61	208.93	209.28	207.21	207.14	207.78
201.85	200.45	200.86	198.76	199.35	201.2	199.68	199.84	200.36	200.92	200.89	200.55	200.78	200.79	200.69	199.79	200.44	201.34	200.09	200.79	199.26	200.18	199.82	199.64	201.19	200.75	199.89	199.68	201.06	200.37	200.29	201.06	200.33	201.03	200.08	200.45	200.41	200.81	201.67	200.67	199.36	200.26	199.73	201.34	199.95	200.85	200.43	200.12	200.93	199.67
199.81	199.77	199.09	198.46	198.95	199.16	198.45	200.13	198.81	199.3	198.67	198.92	199.85	198.93	199.98	199.99	199.25	199.72	198.46	199.89	199.05	198.7	199.8	198.89	199.72	199.48	199.62	199.49	199	198.69	200.53	199.65	200.08	201.13	199.07	198.65	198.88	200.45	198.6	201	199.3	198.36	199.22	199.81	199.5	198.68	199.28	199.93	199.55	199.39
217.07	216.41	217.12	217.2	216.13	216.28	216.17	217.22	217.3	216.67	216.3	217.51	216.43	217.63	216.99	217.06	217.46	217.78	216.77	216.65	217.34	216.37	218.2	216.98	217.74	216.05	216.46	216.8	216.13	217.15	216.04	217.28	217.84	217.54	217.31	215.73	216.72	217.48	216.39	217.86	216.73	217.93	216.11	217.09	216.45	216.12	217.63	217.03	217.15	217.88
205.96	205.5	206.89	205.54	206.76	206.98	206.41	207.19	206.11	206.31	206.71	206.77	206.3	205.28	206.66	207.24	205.98	206.17	207.04	206.5	207.44	206.6	206.04	207.45	206.74	206.07	206.59	205.93	207.19	206.05	206.59	205.89	206.25	206.82	205.82	206.81	206.66	206.02	206.61	206.64	205.03	207.02	207.55	205.93	205.65	206.5	205.37	206.74	207.29	205.53
210.53	209.82	209.67	209.44	209.93	210.4	210.43	210.46	209.67	210.29	209.48	210.1	209.92	209.51	209.2	209.04	210.23	210.21	209.73	210.41	208.74	208.11	209.58	210.44	209	208.42	209.6	210.21	208.72	210.07	210.31	209.37	210.28	209.29	210.08	211.15	209.97	210	208.66	209.81	210.1	209.67	209.62	208.87	209.03	209.87	209.62	209.5	209.83	210.62
209.63	209.45	208.99	209.37	209.1	209.67	209.56	208.63	208.28	208.41	209.44	209.01	208.13	208.92	207.86	209.57	207.52	209.12	208.46	208.43	207.8	207.57	209.03	207.75	207.8	208.96	209.22	208.12	209.3	208.96	207.98	208.9	207.7	209.56	209.38	208.72	209.24	208.53	209.34	207.71	208.04	208.16	209.38	208.66	208.64	208.75	208.41	209.32	208.17	208.61
199.28	199.7	200.6	200.1	199.67	201.33	200.5	201.23	199.11	200.29	200.81	200.85	199.76	200.62	200.96	199.78	200.09	200.57	199.74	199.38	200.37	199.77	199.23	199.56	199.98	200.52	200.47	200.6	199.15	199.91	200.25	199.81	200.35	200.09	200.92	199.48	199.83	199.57	200.1	199.28	199.9	200.14	200.13	199.82	200.24	200.21	201.3	200.44	199.8	199.58
217.66	217.32	218.36	218.36	217.23	217.68	218.03	218.43	217	216.57	218.37	218.02	218.17	216.83	218.02	217.53	218.38	218.24	217.61	218.24	217.64	217.66	218.12	217.8	216.52	218.06	217.99	217.13	216.29	218.34	218.46	218.45	217.74	217.85	217.66	217.53	218.19	218.19	218.74	218.39	217.4	217.41	217.37	217.94	217.97	218.01	218.22	218.11	217.61	217.39
208.9	208.55	209.18	208.48	207.84	208.14	209.04	207.85	207.87	208.43	209.07	208.51	209.35	208.15	208.76	208.86	208.91	208.16	209.45	208.56	208.93	209.48	208.55	208.51	208.7	207.99	207.95	207.99	209.23	208.4	208.92	208.55	208.61	208.92	207.82	208	209.43	208.73	208.64	208.54	209.18	209.73	208.96	208.46	208.66	209.34	208.07	209.39	209.51	209.18
212.67	212.07	211.97	212	211.89	212.4	212.81	211.78	211.36	211.64	212.6	211.74	212.8	212.1	211.81	211.21	210.64	212.5	211.48	211.59	211.8	212.18	210.91	211.05	211.36	211.09	210.99	212.84	211.78	211.27	210.52	212.47	212.1	211.59	211.68	211.34	211.89	212.9	210.47	211.72	212.02	211.24	212.55	211.69	212.11	211.57	211.19	210.57	212.46	212.08
218.33	217.34	217.36	217.54	217.5	217.39	216.49	217.14	216.94	216.76	216.6	218.29	218.01	216.88	217.38	216.96	216.72	217.3	217.35	217.58	217.28	217.62	217.9	217.41	216.94	217.4	217.18	216.57	216.52	217.48	216.43	216.92	217.9	216.38	216.61	216.81	216.39	218.27	215.81	216.41	218.23	215.9	216.56	216.52	216.08	216.69	218.13	216.2	217.05	216.97
211.38	212.38	210.92	211.56	212.9	210.41	211.77	211.96	212.38	211.53	210.86	212.06	210.9	211.17	212.04	212.2	211.19	211.3	211.34	211.2	211.72	212.57	211.46	211.62	210.6	211.59	211.46	211.81	211.92	211.88	210.67	211.31	212.12	210.86	210.77	212.25	211.03	211.25	212.19	211.86	211.67	211.29	211.67	211.09	211.82	212	211.79	211.36	210.59	211.81
199.09	198.96	199.29	200.2	198.94	199.18	199.71	199.67	199.77	200.27	199.68	199.77	199.33	198.99	199.29	198.86	200.26	200.17	199.44	199.08	199.66	199.76	200.37	198.96	200.87	200.05	199.85	199.46	199.46	198.25	198.51	200.05	198.28	198.71	199.06	199.74	199.51	198.52	198.3	199.84	199.35	199.28	201.3	199.11	200.39	200.11	199.08	200.04	199.04	199.84
204.68	203.98	204.21	203.88	203.99	204.75	204.85	205.91	205.06	204.89	205.41	204.19	203.87	203.91	204.48	204.98	205.51	205.36	204.79	204.32	203.38	203.65	205.37	204.93	203.85	204.55	204.89	204.21	204.51	204.65	204.67	204.84	205.04	205.07	206.14	204.06	204.57	203.58	205.96	203.36	204.81	204.43	204.59	205.44	205.06	204.87	204.06	205.66	204.97	203.34
208.29	206.48	207.37	207.62	207.73	206.8	207.13	207.45	207.76	207.26	207.75	207.07	207.73	207.74	206.82	206.75	207.46	206.54	207.4	208.19	208.28	207.7	207.09	207.26	206.93	207.84	207.76	207.18	207.44	207.37	207.52	207.6	207.71	207.1	207.2	207.34	206.56	206.97	207.52	208.92	208.04	207.05	208.48	206.95	207.09	207.43	207.53	206.94	207.38	206.88
207.47	207.99	206.61	207.97	208.41	207.72	208.38	208.98	206.61	207.3	207.5	207.99	207.8	208.18	208.62	208.26	207.32	207.97	207.67	208.44	206.91	207.91	207.32	208.34	207.53	206.57	207.01	207.71	207.31	207.35	206.84	207.99	208.28	208.63	208.85	207.72	208.31	207.28	207.28	207.26	206.9	208.01	207.58	208.17	207.92	207.97	206.68	207.45	208.44	207.4
202.29	202.95	201.9	202.43	202.27	202.56	202.43	202.64	202.57	203.02	202.55	202.7	201.68	202.52	202.3	202.71	203.75	202.93	203.64	203.32	202.97	202.94	202.6	201.5	202.69	202.59	201.53	202.32	202.37	201.94	203.35	203.81	202.43	202.35	203.26	201.62	202.49	202.94	202.17	203.69	202.19	203.05	202.14	201.85	202.14	203.79	202.02	202.02	202.63	202.56
216.95	217.43	217.06	216.25	216.53	215.81	216.77	217.59	216.85	217.48	216.18	215.93	217.61	216.68	217.57	216.41	215.97	216.34	217.35	217.44	217.62	216.17	216.86	216.85	216.96	216.97	216.39	215.69	216.08	217.71	216.97	217.51	217.39	216.69	216.15	216.9	218.15	217.49	217.75	218.12	217.66	216.58	217.73	216.64	216.41	215.55	217.92	216.14	217.8	217.85
209.15	209.84	209.81	209.64	208.93	208.7	209.87	209.75	208.94	209.74	209.04	209.24	210.75	208.6	208.31	210.36	208.98	208.62	208.94	209.21	208.8	209.29	209.6	209.98	208.78	209.08	209.14	209.8	208.86	209.6	209.71	208.98	209.54	209.59	210.92	209.93	209.86	210.27	209.49	208.76	209.27	209.21	208.04	209.43	209.64	210.28	209.74	210.65	208.73	209.15
212.02	211.14	211.99	211.73	210.64	211.56	211.86	211.37	211.29	212	211.57	212	211.47	212.12	211.31	211.62	212.01	213.01	210.21	211.62	212.46	212.2	212.98	212.21	213.49	212.08	212.46	210.4	211.55	211.44	211.04	212.39	212.2	212.77	211.84	211.04	211.63	211.34	210.92	212.62	212.08	211.37	212.4	211.48	212.69	212.42	211.48	211.12	211	212.26
203.66	201.98	204.38	203.33	203.77	203.03	203.18	203.73	203.03	202.83	202.95	204.01	203.46	203.74	202.89	202.31	204.41	204.17	203.59	203.09	204.46	203.54	203.45	202.64	203.3	203.19	203.89	203.68	204.41	203.66	203.19	204.1	203.14	203.44	204.35	203.83	204.2	204.92	204.56	203.35	203.37	202.78	204.05	204.16	203.39	204	203.86	204.02	203.19	204.01
200.22	199.21	200.82	199.6	199.35	199.8	199.69	200.03	199.2	199.13	199.18	199.54	199.5	199.03	199.18	199.1	198.89	198.69	198.97	199.53	199.85	200.05	199.4	200.69	199.12	200.11	198.61	198.37	199.34	199.33	199.28	199.42	199.41	198.81	199.01	198.85	199.21	199.37	200.68	198.23	198.97	199.78	198.62	199.33	199.71	199.95	199.79	199.89	199.82	200.27
199.33	199.25	200.14	200.89	201.41	201.63	200.28	199.86	200.63	199.36	200.47	199.73	199.59	200.5	200.43	200.17	200.57	200.02	200.07	199.35	200	199.84	200.65	200.18	200.28	201.39	199.55	200.15	200.6	199.56	200.35	200.79	200.24	200.55	200.52	201.13	200.1	200.89	200.52	199.47	200.01	200.82	200.9	200.11	199.07	200.24	199.41	200.66	199.43	200.25
199.82	199.31	199.71	198.66	199.6	200.32	199.44	198.75	200.14	199.07	198.48	198.98	199.01	199.59	199.51	199.29	200.31	199.75	200.1	199.37	200.28	199.72	199.47	199.23	199.66	199.2	199.77	199.91	199.07	202.01	199.42	200.19	199.36	199.36	199.82	198.68	199.58	199.74	199.98	198.88	199.19	198.92	200.34	199.08	198.74	199.46	199.22	200.08	199.71	199.19
198.71	198.57	197.52	199.17	198.14	198.54	198.53	198.49	198.64	198.64	198.32	199.34	197.8	198.28	199.31	198.73	199.35	199.24	198.09	198.99	198.85	198.03	198.97	199.42	199.66	199.69	197.05	197.23	198.45	197.97	198.55	198.91	198.59	199.26	198.09	198.87	198.97	198.83	197.9	199.12	197.47	199.63	198.1	198.44	198.14	198.15	199.2	199.15	199.44	198.81
212.25	210.98	212.82	211.35	212.53	212.13	211.8	212.3	212.33	212.14	213.17	212.38	211.62	211.49	211.52	212.46	210.56	211.74	210.91	211.52	211.82	211.26	211.42	211.22	212.31	212.01	212.33	211.84	212.09	211.67	212.46	211.16	211.95	211.95	211.75	211.13	211.12	212.03	211.74	212.04	212	211.52	211.5	212.76	211.65	212.78	211.2	212.13	211.85	212.19
202.8	202.99	202.72	204.29	202.46	203.66	202.33	203.44	204.88	203.68	203.71	202.78	202.34	203.34	202.88	202.77	203.41	203.5	203.53	202.84	203.46	203.08	202.75	203.72	203.48	202.4	203.28	202.25	204.47	203.06	203.32	202.33	202.74	202.74	203.5	203.63	203.64	203.4	203.14	203.3	203.21	203.1	202.24	203.43	202.91	203.14	203.22	204.53	203.15	202.91
199.62	199.56	200.76	199.68	200.19	199.92	200.71	200.33	199.6	201.83	201.41	201.34	200.13	200.93	199.61	200.67	199.81	200.76	200.14	200.36	199.55	200.24	199.86	200.73	199.83	199.65	200	199.25	199.93	200.71	200.36	201.17	200.46	200.18	200.72	201.04	200.29	200.05	201.72	201.23	199.81	200.01	200.08	200.79	200.59	199.84	201.37	200.94	200.06	199.91
203.27	202.35	202.5	202.43	202.64	202.72	202.07	203.02	203.49	202.38	201.58	202	202.41	203.23	202.65	202.7	202.35	203.65	202.17	202.81	202.45	201.88	202.57	201.81	203.12	202.36	201.89	202.19	202.71	202.11	202.67	203.69	203.58	202.57	202.68	202.6	201.76	202.74	203.21	203.04	203.84	202.94	202.47	201.75	203.77	201.98	203.78	203.06	203.6	202.51
205.14	203.88	204.83	204.81	203.91	205.45	204.45	204.41	204.69	204.67	205.5	203.41	204.71	204.37	205.15	205.05	204.38	204.48	204.5	204.1	204.24	204.09	204.52	204.27	205.05	203.95	205.1	204.05	204.92	204.3	204.07	205.38	204.03	206.24	204.21	204.57	204.52	205.22	204.61	204.95	206.1	204.08	203.83	204.84	204.39	204.36	204.51	204.97	205.09	203.66
206.59	207.45	206.68	205.96	207.68	205.43	205.88	205.69	206.74	205.44	205.84	206.15	206.21	207.11	207.51	206.1	207.04	206.05	207.26	205.91	206.97	206.43	206.44	206.54	206.85	206.05	205.85	206.8	205.42	206.28	206.36	206.11	206.78	207.23	205.89	205.33	206.87	205.95	205.88	205.9	205.63	205.87	206.33	205.45	206.79	206.35	207.18	207.69	206.8	206.99
217.39	217	216.95	217.35	217.34	217.11	217.12	217.8	217.52	216.7	217.06	218.13	217.18	216.46	217.96	217.43	217.28	217.15	215.66	216.37	217.65	217.36	216.35	216.63	217.29	217.84	216.7	216.96	217.74	217.52	217.17	216.79	216.51	216.8	217.36	216.92	216.51	216.86	216.46	216.97	216.06	216.09	215.85	216.88	216.74	217.52	216.57	217.46	216.73	216.59
200.87	201.01	201.75	201.38	200.7	201.28	200.87	200.93	201.41	200.86	202.25	200.88	201.27	202.02	201.9	202.91	201.97	201.28	200.36	201.2	200.4	201.35	200.44	200.86	201.55	200.36	201.39	200.86	202.15	200.92	200.36	200.53	200.88	200.34	202.45	200.5	200.98	201.25	201.52	202.42	200.24	199.86	200.68	201.34	201.56	200.36	201.2	201.03	201.58	201.08
212.01	211.65	210.9	212.29	211.27	212.68	211.77	212.48	211.03	210.69	210.96	211.2	211.21	211.76	212.39	211.95	211.62	211.33	212.68	212.38	210.38	211.57	210.51	210.51	210.83	211.38	211.11	212.07	211.43	212.01	211.53	211.77	211.24	210.78	211.26	212.95	212.69	211.68	211.02	211.96	211.84	211.59	211.81	211.54	212.74	212.52	211.64	212.78	211.88	212.16
202.12	200.9	201.13	200.51	202.46	201.94	201.6	201.86	200.58	201.69	201.64	200.51	200.63	202.97	202.56	201.97	201.42	200.26	201.75	201.39	201.5	201	201.88	201.46	200.43	200.06	200.89	200.69	200.63	201.07	201.5	200.55	201.4	201.85	201.98	201.32	201.79	201.63	200.86	201.78	200.6	200.77	200.98	201.3	202.52	201.11	202.2	201.04	200.23	201.89
207.43	206.88	208.13	207.73	207.67	207.98	208.5	207.86	208.38	207.55	207.14	206.9	207.38	207.9	207.95	207.85	208.01	207.76	208.58	208.25	207.36	207.94	207.73	207.41	207.51	208.19	207.13	206.8	208.06	207.95	207.62	207.54	207.4	208.32	208.37	207.93	208.15	208.19	208.38	206.3	207.96	208.71	208.19	208.04	207.6	208.28	208.07	206.6	207.59	208.17
202.83	201.59	203.76	202.08	202.6	202.63	202.91	202.43	202.9	203.53	203.35	202.78	203.48	202.27	202.23	202.36	202.3	202.73	201.7	202.02	201.65	202.57	202.18	203.79	203.01	202.35	202.75	202.64	202.15	203.05	201.45	202.42	203.38	201.97	201.88	203.33	203.72	202.6	203.6	201.99	201.92	202.3	202.82	203.3	202.47	203.03	202.14	202.01	202.35	202.26
205.34	204.58	205	205.06	205.25	204.86	203.7	204.23	204.75	204.89	204.35	203.74	204.72	206.13	205.15	204.34	202.98	204.03	205.14	205.31	204.63	204.28	204.21	204.77	205	204.14	205.04	204.21	203.76	203.79	204.75	204.87	204.37	204.26	204.18	203.87	204.81	205.15	204.13	205.24	204	204.39	204.8	204.59	203.99	204.19	205.78	204.28	206.05	204.99
209.64	209.18	209.9	209.92	209.71	210.24	209.2	209.82	209.87	209.47	210.82	210.12	209.31	209.44	209.67	209.18	209.61	210.34	209.78	209.86	210.49	210	209.83	209.3	209.94	208.69	209.32	209.63	209.04	209.27	208.22	208.87	209.87	209.47	209.08	210.09	210.04	209.5	209.2	208.59	209.36	209.04	209.65	210.23	208.79	209.34	209.62	209.25	210.52	209.34
203.49	203.11	203.8	203.71	203.42	203.06	203.76	202.79	204.41	203.72	204.36	204.1	202.8	204	203.26	202.66	203.97	203.79	203.91	202.87	202.43	201.91	205.37	203.77	203.72	204.37	203.09	202.62	204.13	203.7	203.74	203.93	203.77	203.68	204.2	203.24	204.32	202.81	204.59	203.63	203.77	204.12	203.28	203.58	203.09	203.29	204.41	204.41	203.61	202.37
202.59	203.19	200.76	202.69	201.91	202.27	202.6	202.04	203.46	203.45	202.8	202.55	202.2	202.44	202.68	202.21	203.36	202.48	203.47	202.38	202.07	202.38	202.79	203.15	203.11	201.92	203.15	203.18	202.75	202.05	203.44	202.18	203	203.23	202.08	202.31	202.53	202	202.79	203.16	203.11	202.89	202.37	203.96	203.92	201.8	202.92	203.03	201.46	202.99
208.6	209.85	209.88	209.93	209.74	208.6	209.78	209.59	208.24	209.2	209.16	209.83	209.25	209.96	209.94	209.05	209.86	210.38	208.63	209.71	209.4	208.28	209.5	210.23	210.67	209.44	209.01	209.68	210.17	209.86	210.29	210.13	209.33	208.77	209.39	210.77	210.21	209.59	210.07	209.98	209.87	209.95	208.82	208.19	208.93	208.37	209.98	209.18	209.55	208.71
218.26	218.36	216.42	218.07	217.97	217.82	218.62	217.52	218.02	217.38	218.5	217.58	218.17	218.55	216.28	217.62	217.94	217.51	217.34	218.22	217.82	217.33	218.72	218.72	217.67	217.88	217.97	218.38	218.35	218.03	218.16	218.16	218.48	218.41	217.63	216.89	218.29	217.55	218.45	216.43	218.6	218.05	218.62	217.98	217.58	217.91	216.56	217.79	217.48	217.47
209.31	208.76	209.43	208.82	209.56	208.64	208.73	208.96	208.92	209.26	209.36	208.71	209.47	208.56	207.88	209.48	209.75	209.77	207.98	209.45	208.58	207.67	209.12	207.93	209.42	208.91	208.94	208.39	209.06	208.8	208.34	208.24	208.49	209.1	207.97	209.43	208.4	209.53	209.33	208.78	208.88	209.65	208.64	208.61	208.67	208.53	209.24	208.99	208.67	209.04
209.13	209.01	210.28	208.67	208.84	209.12	209.57	208.73	208.35	207.8	209.34	208.09	209.31	208.24	207.5	208.66	210.25	209.45	209.68	208.6	209.26	208.73	208.52	208	209.18	209.67	208.35	209.45	208.8	209.4	209.58	209.2	209.54	209.27	208.87	209.49	208.11	208.4	208.71	209.38	208.8	208.15	208.83	209.06	208.09	208.17	209.01	208.46	208.97	209.35
202.53	201.61	202.92	202.66	202.42	202.84	202.13	201.33	202.78	201.69	202.75	203.14	202.28	201.65	202.6	202.77	201.03	201.95	202.38	202.23	202.3	201.7	202.13	201.88	202.47	201.71	202.88	201.93	202.97	203.33	202.19	201.5	202.47	202.25	201.99	203.2	203.13	201.94	201.94	202.89	201.94	202.58	202.27	202.14	203.52	202.05	203.46	202.21	202.29	201.72
207.71	207.42	208.09	206.98	208.39	207.7	207.9	206.95	207.05	208.44	208.07	207.55	207.95	208.53	207.83	208.84	208.33	207.63	207.99	207.98	207.71	207.89	207.55	208.55	206.93	208.53	206.75	206.98	207.83	208.43	207.28	206.56	205.99	208.91	206.52	208.06	208.84	207.39	206.99	207.05	208.13	208.1	206.71	207.44	207.45	206.6	207.42	206.79	207.68	207.4
212.08	212.05	211.13	211.83	211.99	210.86	210.21	212.27	212.45	212.02	211.6	211.98	211.86	211.65	211.52	210.64	210.68	211.87	210.68	212.83	211.66	211.09	211.37	211.76	210.97	212.02	210.33	210.94	211.24	211.96	210.97	212.26	209.71	210.95	212.65	211.72	211.84	211.86	211.27	211.88	211.96	211.65	210.93	211.88	210.77	211.69	211.33	211.22	210.6	211.76
210.69	209.23	208.42	209.65	208.71	209.15	208.9	209.16	208.19	210.2	208.54	208.87	209.08	208.9	209.61	209.58	208.29	208.97	209.13	207.58	209.3	208.08	209.51	207.81	208.84	208.88	209.4	209.11	209.68	206.8	208.43	208.89	208.78	208.95	208.09	208.96	208.42	207.4	208.13	209.14	209.49	209.85	209.26	208.83	208.45	208.58	209.81	209	209.9	208.67
207.02	206.9	208.25	207.53	207.51	207.13	207.75	207.23	208.88	206.7	206.47	207.32	206.56	207.93	207.41	207.8	206.6	207.93	208	206.57	207.37	208.13	207.56	207.59	207.12	207.11	208.42	208.47	208.2	207.65	207.35	208.23	208.13	207.99	207.38	207.89	207.41	208.54	206.61	206.74	207.58	207.54	207.63	208.88	209.36	206.62	206.85	208.02	207.59	207.11
199.45	200.15	200.23	198.35	199.86	200.25	200.1	199.75	199.73	200.47	198.4	199.01	200.39	199.62	200.41	199.56	199.54	201.03	197.66	199.6	198.5	199.07	199.77	200.03	198.99	199.09	200.49	198.9	198.6	199.04	198.66	199.24	199.93	201.05	199.04	199.28	199.66	200.07	199.91	198.87	199.25	199.61	199.51	199.4	198.56	200.04	199.78	200.41	199.15	200.48
198.27	198.73	197.89	197.45	199.78	197.87	198.63	197.76	198.03	198.86	199.02	198.27	196.7	197.56	197.45	197.73	197.61	197.79	198.5	197.58	197.64	197.93	198.32	198.3	198.15	197.91	198.45	198.45	198.77	198.22	197.82	197.83	197.12	198.03	197.64	197.08	196.26	197.89	198.11	197.24	198.53	198.38	198.86	198.09	198.47	198.1	197.27	197.25	197.73	198.56
195.07	195.93	194.65	195.9	194.51	195.26	194.96	194.85	195.34	195.71	194.66	195.79	195.85	194.98	195.56	195.19	195.09	193.97	195.3	194.52	194.94	194.05	195	195.23	195.42	195.08	194.93	195.21	194.45	194.39	195.69	195.45	195.28	194.41	195.23	194.78	195.67	195.57	194.96	195.9	195.22	195.55	195.06	195.19	194.96	194.98	195.82	195.62	195.58	195.88
204.96	202.95	203.77	203.78	204.23	204.06	203.64	203.39	203.29	203.69	203.22	203.18	203.58	203.77	203.23	204.24	204.55	203.77	203.94	203.76	202.85	202.87	204.09	202.5	203.2	203.64	204.11	202.68	203.14	204.09	204.99	202.97	203.97	203.23	202.35	204.09	204.45	202.54	203.99	204.28	203.87	203.92	202.83	202.87	201.95	204.97	203.41	202.89	202.96	203.95
207.67	208.57	207.35	208.06	208.1	207.84	208.3	208.63	208.52	208.66	209.1	207.49	208.84	209.14	209.19	208.22	208.92	207.94	210	208.72	209.46	208.21	207.91	208.47	208.41	208.66	207.74	208.18	208.94	208.78	208.36	207.89	207.99	208.69	208.43	209.67	208.19	208.03	208.02	208.87	209.44	208.89	209.24	208.64	207.58	208.72	209.69	209.23	208.57	208.37
212.55	211.99	210.89	210.57	212.4	211.59	212.25	212.12	211.28	211.23	211.57	210.59	210.11	211.82	212.19	212.42	211.31	211.06	211.23	211.29	211.43	212.28	210.29	211.01	211.47	211.46	211.26	211.7	211.48	210.8	211.39	211.86	211.75	211.51	211.36	212.87	211.67	212.1	211.06	212.25	211.85	210.5	211.35	212.64	211.22	212.53	211.31	211.1	211.7	212.05
207.3	208.81	207.9	208.01	207.67	208.1	207.45	206.65	208.02	207.1	207.84	206.8	207.48	207.55	207.54	207.77	208.2	207.58	208.49	207.25	207.47	207.44	206.83	209.17	208.18	207.68	208.16	208.46	207.69	208.24	207.64	207.32	207.82	207.16	207.43	208.01	207.31	206.83	207.51	209.19	207.37	207.35	208.16	207.96	207.35	207.7	207.27	207.26	207.6	207.02
205.81	204.88	204.58	205.06	205.52	204.54	204.9	206.25	205.2	204.51	205.06	204.62	205.1	205.43	204.63	204.16	204.8	205.35	204.32	205.16	204.53	204.36	203.86	203.95	204.91	205.54	205.97	205.66	205	203.51	205	204.49	204.79	204.77	205.09	205.74	205	205.09	204.94	204.09	205.23	204.95	204.95	205.27	204.85	203.86	204.64	204.45	204.38	204.4
204.32	203.38	204.3	204.13	205.94	204.45	203.8	204.81	204.81	203.97	205.1	204.61	204.91	205.32	204.5	204.71	205.03	204.44	205.07	204.67	205.01	205	204.82	204.18	205.05	204.68	205.49	203.87	204.73	204.27	204.05	204.22	204.82	204.89	206.49	205.82	204.59	205.23	204.5	204.06	204.4	204.72	205.31	205.32	204.54	202.8	204.17	204.35	203.96	204.23
203.49	204.31	204.08	203.02	203.81	204.83	202.51	203.3	203.78	204.37	203.76	203.04	203.13	202.97	203.7	204.57	203.06	202.82	203.8	203.77	204.23	204.15	204.35	203.96	203.31	204.77	203.78	204.08	203.92	202.91	203.51	203.62	202.96	203.1	203.33	203.07	204.28	203.11	203.73	203.17	203.49	204.17	203.18	203.91	203.76	202.92	203.56	203.78	204.19	203.36
210.63	211.47	212.63	211.54	211.43	211.07	210.8	211.5	212.09	211.79	210.64	211.52	212.13	212.41	212.5	211.1	212.7	211.54	211.12	211.16	213.01	211.96	211.86	211.29	211.75	211.2	211.67	211.05	210.56	211.57	211.52	210.84	211.33	212.41	211.03	211.65	213.5	210.73	211.7	211.33	211.94	211.49	211.21	211.96	211.67	211.58	211.76	212.44	212.01	211.45
201.07	201.47	201.14	201.8	202.2	201.73	202.2	201.18	201.48	200.91	201.05	200.77	201.78	202.48	201.73	201.45	200.81	200.93	200.27	201.16	201.65	200.77	200.67	200.88	201.4	200.71	200.63	200.62	200.65	201.75	200.73	201.81	200.56	201.8	201.34	200.51	200.64	201.68	201.47	200.69	200.65	199.82	201.26	201.06	200.44	201.51	200.68	201.27	200.5	201.74
213.16	213.68	212.23	213.03	212.67	213.49	212.43	212.42	213.6	213.55	212.65	213.01	213.24	212.8	212.89	213.11	212.36	213.84	212.6	212.68	213.14	212.32	212.48	212.96	213.07	213.7	212.84	212.64	212.93	213.52	213.09	212.7	213.66	212.28	212.64	213.45	212.73	212.65	212.5	213.09	212.25	212.34	212.9	212.37	213.83	213.03	213.12	212.88	212.58	212.77
212.01	211.52	211.63	213.09	211.54	211.59	210.73	211.29	211.93	212.13	212.05	210.9	210.29	210.94	211.01	211.37	211.21	212.37	211.97	212.09	212.03	211.76	211.11	212.21	210.8	211.67	212.31	211.49	212.84	210.99	211.97	210.63	211.53	210.83	210.54	212.27	210.96	211.72	211.13	212.41	213.05	211.28	211.71	211.9	210.47	211.66	212.6	212.12	211.74	210.83
213.4	213.08	212.92	212.89	213.11	214.32	213.03	212.88	213.27	213.21	214.19	213.32	212.98	212.31	212.29	212.97	212.72	213.41	213.24	213.42	213.6	212.73	213.76	212.69	213.17	212.75	212.41	213.18	213.21	213.18	212.24	214.01	213.52	213.46	212.59	212.2	213.08	212.85	213.67	213.08	213.1	213.05	213.01	213.58	213.33	213.16	212.8	213.04	212.06	212.85
199.46	198.86	199.29	199.12	198.2	199.12	198.97	200.32	199.92	199.91	199.49	198.87	200.03	198.6	199.03	199.39	198.49	199	199.64	198.63	199.34	199.39	199.85	198.97	198.33	199.51	199.34	199.02	199.46	200.53	199.98	198.38	198.94	199.78	198.73	200.5	200.73	198.5	200.88	198.52	199.26	199.26	198.76	199.78	199.39	199.66	199.3	199.8	200.48	199.75
203.89	203.21	203.51	203.22	204.98	204.18	203.93	203.08	203.07	203.7	203.15	203.28	202.27	203.1	202.97	202.96	203.7	203.51	203.11	203.22	203.94	203.68	203.61	203.84	204.34	204.28	203.61	202.82	203.45	203.44	203.58	203.59	202.94	203.03	203.45	202.96	203.8	202.48	201.91	204.74	204.06	202.56	204.06	203.13	202.74	203.51	203.53	203.43	203.46	203.31
210.07	208.54	208.81	208.61	207.96	208.46	209.29	208.99	208.02	209.07	208.88	208.51	210.03	209.48	208.4	209.31	209.75	208.55	209.01	209.17	208.26	208.32	208.73	207.52	208.84	209.45	208.85	208.57	208.99	207.76	209.33	207.86	208.94	208.72	208.84	209.88	210.26	207.98	208.77	208.76	209.72	208.72	207.97	208.44	208.71	208.02	208.47	207.88	209.41	207.3
203.85	203.58	203.67	203.68	204.28	202.97	204.58	203.31	203.88	203.8	202.85	203.36	204.6	203.2	204.41	203.89	203.67	203.85	204.38	204.72	203.49	203.9	203.25	203.73	204.01	203.62	203.13	202.94	203.39	204.31	203.43	204.44	203.9	204.27	202.92	202.53	203.38	204.24	203.14	204.67	203.37	203.59	203.27	203.01	203.36	203.88	203.35	203.85	204.67	204.56
205.16	203.53	202.57	203.66	203.76	204.2	204.7	204.28	204.63	204.1	203.52	203.75	204.19	203.14	204.05	204.36	203.98	204.39	203.69	204.7	204.48	203.63	203.35	205.37	204.07	204.69	203.95	204.71	204.46	204.84	203.64	202.89	204.33	204.6	204.15	202.37	203.88	204.37	204.09	204.07	203.66	204.19	204.34	204.04	203.87	204.43	203.08	203.49	203.61	204.36
207.03	208.04	207.49	207.75	208.03	207.22	207.8	208.56	207.17	208.07	208	207.84	207.74	207.97	208.09	207.79	207.63	207.52	208.67	207.41	208.1	208.09	208.08	207.08	208.06	207.19	208.54	207.73	206.57	208.01	208.38	207.82	207.39	207.58	208.78	208.22	207.74	208.2	206.53	208.17	207.51	207.65	207.14	207.74	207.82	206.63	208.41	206.16	209.4	208.28
208.62	207.68	206.86	208.64	208.31	207.77	207.84	208.37	207.64	207.6	206.76	208.5	208.43	208.47	207.8	208	206.75	207.88	207.32	207.18	207.88	208.85	208.78	208.48	207.73	208.08	206.83	207.49	207.39	209	208.02	206.37	208.47	208	207.86	208.38	208.52	208.24	208.7	207.5	206.42	207.33	206.83	208.51	208.06	208.38	207.9	206.88	207.95	207.24
208.75	208.49	208	208.09	207.89	209.56	209.4	208.7	208.86	208.1	208.13	209.71	208.84	208.61	209.94	208.25	208.99	209.26	209.63	208.01	208.56	207.46	208.66	208.66	208.3	208.69	208.33	208.12	207.79	208.29	209.52	209.12	209.33	208.58	208.42	206.89	207.65	208.82	207.57	207.57	208.39	208.98	208.3	207.85	208.63	208.42	208.17	208.15	209.34	208.52
212.71	212.89	213	212.94	212.63	212.18	213.32	212.96	212.7	213.66	212.47	214.33	212.64	213.2	213.17	212.71	214.21	212.25	213.44	213.48	212.39	212.32	213.57	213.85	213.18	212.79	212.89	214.01	212.54	212.72	213.51	213.28	212.81	213.37	213.39	214.94	213.35	211.73	213.95	213.47	212.33	212.95	214.06	211.87	213.32	212.19	211.84	213.25	213.17	213.82
211.01	211.8	210.83	211.66	211.77	211.69	212.27	211.55	212.13	212.3	211.39	212.42	211.9	211.74	212.21	211.45	212.41	211.17	211.23	212.76	213.35	212.27	211.79	212.33	212.39	212.16	212.47	212.15	211.94	211.69	212.11	211.29	211.09	211.58	210.58	211.9	212.63	213.14	211.3	212.17	212.01	213.27	210.95	211.81	211.33	212	210.75	211.87	212.17	210.97
213.99	213.6	214.44	213.92	214.17	214	213.59	213.66	213.55	213.94	214.68	213.87	213.85	214.26	214.65	214.47	213.16	213.8	214.12	213.68	213.82	213.29	213.67	212.78	213.5	213.62	213.43	213.56	215.17	214.4	213.99	213.97	213.65	213.88	213.76	213.92	213.08	213.08	214.1	214.54	212.55	215	214.41	213.52	215.04	213.63	214.37	213.31	213.78	214.13
202.82	202.57	202.25	203.25	202.07	202.86	202.42	202.7	200.63	202.14	202.09	202.34	202.98	202.25	201.82	201.56	201.8	202.86	202.11	202.08	202.53	202.17	203.82	201.84	202.56	201.97	202.23	202.28	202.5	202.19	202.03	202.74	202.29	202.23	202.6	201.61	202.94	201.92	202.87	202.53	201.72	201.64	201.49	202.51	202.36	201.49	201.86	203.44	202.92	203.42
209.7	208.87	210.16	208.57	209.1	208.14	209.48	208.82	209.09	209.33	209.05	208.72	208.84	208.96	207.89	209.27	207.77	208.44	207.34	209.31	208.8	207.94	208.96	208.29	207.66	208.62	208.87	208.83	208.49	209.73	208.87	208.07	209.38	209.21	208.86	208.8	209.05	208.77	209.25	208.78	208.8	209.74	208.56	209.39	209.05	207.91	208.21	209.53	208.6	208.31
206.66	208.04	207.29	207.85	207.88	208.25	208.4	207.76	207.93	208.14	207.85	208.53	208.25	208.43	208.35	207.66	207.31	207.97	209.78	207.87	207.86	208.34	208.42	207.97	207.69	207.35	208.03	208.22	208.54	206.53	207.91	207.97	208.87	208.18	208.33	207.35	207.91	208.31	209.15	208.17	207.67	206.56	208.1	207.71	207.95	208.26	208.07	207.47	207.03	206.8
213.21	212.91	212.67	214.09	212.97	214.23	214	213.2	213.87	213.63	213.52	213.86	212.6	212.91	213.98	214.63	214.4	213.97	213.09	214.15	213.03	213.1	213.62	214.53	214.27	213.31	213.21	214.63	213.31	214.06	213.58	213.63	213.9	213.53	213.6	212.86	213.74	213.71	213.96	213.3	213.76	214.56	213.94	215.59	212.71	212.45	213.45	214.54	213.7	212.97
216.44	216.12	217.05	217	217.3	217.06	216.36	217.44	216.79	214.94	216.36	217.21	217.71	218.22	216.99	216.52	216.34	217.78	217.07	217.76	216.17	215.77	217.43	216.65	216.66	217.41	217.49	216.25	217.5	216.81	217.46	217.47	217.79	216.98	218.07	217.36	219.02	217.02	217.48	216.79	216.31	217.47	216.98	216.82	216.41	215.85	216.39	216.98	216.93	217.27
203.51	203.93	204.57	203.94	204.53	203.42	203.56	203.95	204.07	203.71	204.88	203.96	203.09	203.21	204.3	203.16	204.46	203.44	204.6	204.41	203.66	203.77	203.43	204.05	203.57	203.84	204.2	204.39	203.93	203.6	203.38	204.55	203.55	205.1	203	203.82	204.19	203.48	203.3	204.37	203.23	203.11	203.89	203.2	203.58	204.5	204.26	202.81	204.68	203.19
205.25	204.09	204.65	205.22	206.27	204.94	204.15	204.59	205.1	204.88	205.49	204.4	205.09	204.48	203.9	204.47	204.2	204.06	205.07	204.41	205.39	205.3	204.91	203.82	205.8	205.15	204.98	204.12	204.1	205.75	205.42	205.4	205.43	204.09	204.57	204.02	203.84	205.63	204.82	205.27	204.79	204.89	205.12	204.36	205.65	203.95	203.71	204.95	205.08	204.19
211.12	211.18	212.88	211.48	211.25	211.42	212.06	211	211.68	211.28	212.84	212.16	211.28	210.87	210.99	210.02	212.09	211.23	212.46	212.39	210.95	211.88	211.99	211.64	210.58	210.86	210.94	212.23	212.15	211.99	211.76	211.52	212.12	211.14	211.12	211.15	212.62	211.7	212.7	211.1	212.65	211.79	211.42	211.62	211.84	211.97	212.22	211.36	211.63	211.36
204.58	204.44	204.73	204.98	203.43	205.03	204.49	205.46	204.85	204.64	204.02	203.86	203.96	205.37	204.07	204.43	205.52	205.22	205.95	203.95	205.84	204.51	203.93	206.45	205.06	204.48	205.09	203.9	204.9	203.46	206.14	206.15	204.52	206.17	204.38	205.19	205.73	204.94	204.58	204.19	205.01	204.35	204.51	205.19	204.15	204.18	205.13	203.82	204.54	205.51
216.78	218.43	216.91	216.22	218.04	216.11	216.83	217.9	216.63	218.53	217.22	217.19	216.13	217.11	217.57	217.81	215.4	216.94	217.26	217.16	216.86	217.93	218.36	216.74	216.31	216.79	218.46	216.35	217.65	215.8	216.88	217.04	215.96	216.23	217.65	216.36	217.62	216.71	216.74	216.89	217.77	217.8	217.46	216.59	218.03	217.19	218.18	217.91	216.74	215.99
204.43	203.46	204.18	202.49	203.71	203.23	204.36	204.72	203.49	202.87	202.84	204.37	203.22	204.17	204.46	203.2	203.58	202.71	203.89	204.38	204.47	203.45	203.38	203.63	203.33	203.9	202.56	202.43	203.65	204.16	202.87	203.36	203.65	204.67	202.98	203.45	202.88	203.67	203.77	203.94	204.09	203.82	202.88	203.66	203.59	205.29	203.54	203.91	203.57	203.75
209.23	208.51	208.43	207.76	207.44	207.93	207.69	209.4	208.88	207.61	207.83	208.72	209.1	208.61	208.24	208.37	208.46	208.52	209.34	209.06	208.93	209.16	209.52	208.83	208.63	208.02	208.63	208.79	209.67	208.08	207.7	208.77	208.53	208.44	207.8	207.99	208.62	209.34	209.8	209.81	208.22	208.87	208.33	208.33	208.45	209.61	209.31	208.55	208.43	208.09
204.58	203.05	203.24	203.66	203.6	203.64	203.26	203.12	203.4	203.79	203.92	203.25	203.62	204.29	203.18	203.63	203.45	204.7	203.94	202.91	203.73	203.54	203.2	202.78	204.24	203.41	204.05	203.46	203.67	203.86	203.08	204.2	202.8	204.95	204.88	203.76	204.22	203.39	203.52	202.47	204.3	203.64	203.5	203.91	203.29	204.37	204.13	204.29	203.32	203.87
206.6	205.91	206.34	206.82	205.95	205.99	206.76	206.88	206.45	207.61	206.15	207.15	207.43	206.91	206	205.56	205.73	205.56	204.99	206.44	205.6	205.21	205.73	206.23	206.19	206.31	205.87	206.37	206.43	205.56	205.82	205.67	205.57	205.82	205.58	207.13	206.54	206.89	206.01	206.99	206.83	206.05	206.55	206.29	207.46	207.04	205.66	207.24	205.94	206.75
208.23	207.79	209.86	209.48	208.31	208.36	208.99	208.11	209.42	208.65	208.14	207.95	207.26	209.19	208.68	208.64	208.08	207.39	208.38	209.57	208.92	207.81	208.76	207.67	207.96	208.49	207.61	208.51	208.74	208.54	208.09	207.67	208.77	208.23	206.75	208.22	208.14	207.86	207.91	208.14	207.78	208.37	209.1	208.1	207.63	207.4	207.67	208.42	208.51	208.37
211.72	212.73	212.6	212.68	211.66	212.08	211.79	210.56	211.96	211.71	211.99	211.28	211.77	211.44	212.35	210.9	211.06	211.16	211.83	211.32	210.54	211.29	211.85	212.02	211.63	211.2	211.8	211.17	212.05	211.56	211.76	212.27	211.91	212.13	211.36	211.48	212.47	211.71	211.99	211.26	211.19	211.09	210.5	211.75	211.13	211.29	211.62	212.21	211.75	211.8
203.14	203.24	202.73	202.91	202.91	202.43	204.62	202.03	203.3	203.6	202.88	202.87	202.68	203.41	203.17	204.38	204.27	204	204.07	202.81	202.37	202.91	202.17	203	202.56	203.21	203	202.58	203.58	202.82	202.97	203.57	204.3	202.65	202.7	203.15	203.51	203.46	201.43	202.77	204.55	203.16	204.5	202.36	203.96	203.04	203.87	203.87	203.65	202.85
208.24	207.76	209.33	207.95	208.89	208.56	209.32	208.83	208.35	210.46	208.95	209.42	209.42	208.76	207.9	209.62	208.16	209.4	208.59	209.12	208.7	209.51	209.66	209.18	208.3	209.19	209.74	208.97	208.29	208.31	208.99	207.45	209.17	208.09	209.54	209	208.31	209.13	208.23	209.47	208.14	208.78	209.28	208.51	209.18	208	208.49	208.61	208.08	208.09
211.76	213.03	213.35	213.42	211.81	212.27	213.25	213.12	213.04	212.8	211.6	213.07	212.4	213.27	211.9	214	212.09	211.9	212.16	213.08	212.11	213.73	212.84	212.53	212.11	211.8	212.44	212.07	212.16	212.71	213.73	210.79	212.74	211.4	212.43	211.73	211.56	212.55	213.99	211.95	212.77	211.32	212.14	211.75	213.22	211.74	212.39	212.22	212.32	212.53
208.87	210.38	209.06	209.19	209.33	209.12	209.86	210.75	209.62	209.9	209.43	210.22	208.99	210.31	210.19	209.71	209.83	209.33	211.06	210.79	208.36	209.58	209.62	209.23	209.65	209.11	209.84	209.6	209.25	209.72	208.81	209.01	209.82	209.71	209.49	209.64	209.89	208.35	209.83	209.43	209.4	209.28	210.79	208.45	209.78	209.72	208.29	208.51	209.93	208.75
217.01	216.64	217.78	216.35	216.7	216.91	217.47	215.79	216.83	215.62	217.88	217.43	216.7	215.99	216.38	217.49	217.1	216.94	216.35	217.96	217.95	217.01	217.71	217.19	216.43	217.32	217.41	215.72	217.24	215.75	217	216.5	217.23	216.58	217.05	216.84	217.03	216.17	216.63	217.99	216.32	217.98	217.06	215.99	216.91	217.45	218.86	217.62	215.73	217.18
202.92	202.45	202.17	202.38	203.64	202.67	202.93	201.54	201.88	203.86	202.76	203.49	201.97	202.93	203.35	202.09	202.28	202.7	202.48	202.49	202.23	203.52	201.84	201.79	203.83	202.24	203.33	202	202.05	201.61	202.46	202.36	203.97	203.26	202.26	202.83	201.72	202.43	202.43	201.51	202.64	203.52	201.47	203.14	202.23	202.49	203.04	203.03	203.55	202.02
208.67	208.72	208.45	208.8	208.69	207.92	208.97	208.1	209.28	208.06	209.85	209.6	208.87	209.45	209.66	209.76	208.69	209.33	210.05	208.14	207.87	208.72	208.93	209.72	209.34	207.45	208.06	208.4	208.02	208.75	208.43	209.6	209.26	209.44	208.65	209.3	209.49	209.68	208.69	208.36	208.73	209.22	208.5	209.09	207.82	208.77	209.18	207.5	209.35	207.78
212.46	211.65	210.11	212.42	210.17	212.52	210.95	211.95	211.93	211.37	211.92	210.24	210.84	212.2	211.48	211.22	211.72	211.07	210.98	211.46	211.6	210.9	211.76	213.34	212.01	212.46	210.69	211.73	211.36	211.7	211.65	212.31	211.55	211.23	211.83	211.38	212.24	212.43	211.52	210.33	211.81	210.78	211.65	213.03	211.53	211.2	212.04	211.02	212.86	211.61
204.63	203.48	204.68	202.98	203.92	203.75	203.43	203.54	203.56	205.09	204.7	204.03	203.41	202.88	203.69	203.87	205.26	203.85	204.23	203.23	204.56	203.38	203.39	204.42	204.36	203.65	203.31	203.07	203.96	204.33	203.46	203.56	203.61	203.72	204.46	203.64	203.87	204.28	204.31	203.66	203.82	204.62	203.92	204.66	204.62	203.78	204.36	204.72	203.87	204.27
212.13	212.76	213.12	213.19	213.01	213.26	213.13	212.4	212.88	212.42	211.77	212.14	212.69	212.91	212.99	211.9	212.2	213.42	211.26	212.41	212.27	211.45	212.61	212.45	212.06	213.13	211.84	212.16	212.78	212.1	212.7	212.26	211.9	211.42	213.04	212.7	212.26	211.86	212.87	212.13	213.27	213.37	211.14	211.6	212.91	211.93	212.82	211.46	212.39	212.84
207.49	208.32	208.91	208.49	208.11	207.91	208.88	207.45	207.93	207.5	206.43	208.69	206.8	207.93	207.49	206.47	206.84	206.86	207.26	207.99	207.62	207.95	207.82	208.42	207.43	208.38	207.27	207.33	206.89	208.04	208.49	207.84	207.9	206.68	208.41	207.93	206.94	207.38	208.66	207.9	208.27	205.91	207.47	208.17	206.81	207.94	206.72	207.12	207.22	207.58
195.77	194.54	196.07	196.11	196.08	195.62	194.04	194.44	195.31	195.53	195.21	194.57	195.31	196.32	196.22	194.93	195.02	195.81	195.86	195.36	195.68	196.29	196.32	195.33	194.41	194.66	195.92	195.82	196.54	195.14	195.46	195.81	194.87	195.11	195.01	195.43	194.32	195.12	195.38	194.89	195.89	194.84	194.56	195.16	194.18	195.41	195.29	195.38	195.45	194.74
209.28	209.68	208.91	208.28	208.35	207.76	208.15	209.41	208.37	208.24	207.68	208.96	208.99	208.55	209.04	207.87	208.43	208.31	208.24	208.18	207.85	208.01	208.03	207.77	208.66	208.78	208.1	209.67	208.79	208.6	207.65	209.42	208.74	208.09	208.76	208.45	208.64	207.74	209.45	207.41	209.71	207.68	208.6	208.85	208.73	208.29	208.63	210.02	208.94	207.89
206.13	206.37	206.62	206.3	205.51	206.95	205.8	206.9	206.4	206.14	207.09	205.42	206.33	206.42	206.15	206.93	205.85	207.54	206.08	206.67	207.15	206.91	207.06	206.63	207.26	205.97	206.22	205.83	207.46	206.79	205.43	207.27	207.24	207.33	207.18	206.78	207.84	206.07	205.97	205.52	205.48	206.21	206.21	206.68	206.76	206.69	205.38	206.57	206.16	207.13
205.59	204.52	204.54	205.47	205.45	204.84	205.18	205.52	204.38	203.5	205.02	206.08	205.03	205.21	204.41	204.66	205.8	205.35	203.95	205.65	204.72	204.74	205.02	204.4	204.89	204.45	205.79	204.64	203.94	204.58	204.9	205	202.6	204.15	205.22	204.7	204.28	205.41	204.07	206.56	204.24	204.67	204.61	204.48	203.86	205.22	204.64	205.18	205.44	205.12
216.7	216.33	217.57	216.77	218.13	216.93	216.4	217.32	216.68	217.95	216.86	216.39	217.96	216.79	216.72	215.69	216.14	216.55	217.09	218.2	217.09	218.33	216.93	216.87	216.51	216.31	217.81	216.69	216.87	217.61	216.42	216.55	216.9	216.08	216.4	216.31	216.99	216.73	216.97	217.12	216.4	217.18	217.63	218.23	216.86	217.49	217.44	216.2	215.38	217.51
215.73	216.36	216.77	215.94	217.25	216.99	217.11	216.32	216.43	216.17	217.85	216.78	217.32	216.93	217.15	216.86	217.45	216.55	216.52	216.18	216.58	216.84	216.4	216.43	216.48	215.78	216.53	217.06	216.65	217.63	216.51	217.5	217.97	217.22	216.05	216.38	216.79	216.72	216.88	216.63	217.07	217.4	217.77	216.76	217.55	217.2	216.95	216.82	217.9	217.29
198.82	199.28	198.87	198.89	199.04	198.97	199.35	199.54	198.18	199.97	199.41	199.23	198.52	199.67	198.41	199.93	199.54	199.3	199.67	199.39	198.58	199.6	200.09	200.3	200.39	199.52	199.46	199.02	198.86	198.58	200.02	199.96	199.61	199.49	200.1	199.72	199.57	199.28	199.63	198.43	199.22	200.22	199.69	199.62	199.11	199.06	199.8	199.09	199.01	198.53
208.53	209.39	209.11	209.39	208.54	208.63	208.79	209.52	209.74	208.81	207.71	208.53	209.4	209.06	209.38	208.65	209.65	208.25	207.5	208.41	209.11	206.93	208.1	209.55	209.5	208.9	208.68	208.01	208.71	208.36	208.6	208.24	208.17	207.93	209.31	208.05	209.21	208.8	209.08	208.33	208.74	207.87	208.31	208.94	208.22	209.5	209.63	209	207.73	209.01
217.71	216.92	216.43	217.46	215.67	216.77	216.38	216.64	217.42	216.37	216.74	216.99	217.57	216.74	215.99	216.09	216.87	217.18	216.95	216.69	217.21	216.79	217.11	216.45	217	216.85	217.09	217.45	217.04	216.27	216.95	217.17	217.11	217.39	216.1	217.27	216.94	216.59	216	216.61	216.26	216.67	215.85	216.97	216.58	218.09	216.96	217.43	216.82	216.94
203.49	204.31	203.94	205.14	203.74	204.46	203.73	204.05	205.56	203.2	204.46	204.68	203.56	205.07	204.74	204.94	203.98	203.8	205.59	204.65	204.65	204.02	204.59	203.66	203.9	204.03	204.1	204.46	204.48	204.18	204.69	204.53	203.94	203.92	204.7	204.16	205.23	204.8	204.63	205.15	205.43	204.83	203.38	204.97	203.92	205.41	204.31	204.77	204.02	204.14
208.21	208.54	207.94	208.55	208.38	208.04	208.4	208.81	207.57	208.15	208.74	208.65	208.94	208.22	208.73	207.57	208.7	208.35	208.73	209.81	208.39	208.5	209.67	207.39	208.51	208.85	208.11	208.46	208.84	208.09	208.92	209.41	207.62	209.41	208.03	209.86	209.27	207.98	207.13	208.87	209.27	209.12	208.32	209.12	208.91	207.58	209.16	207.88	208.35	208.41
212.25	212.04	212.17	211.45	211.47	212.29	212.46	211.08	211.98	212.3	212.64	212.81	211.64	211.72	212.33	211.73	211.66	211.15	211.53	212.12	212.51	212.8	212.81	213.08	212.51	211.21	211.47	212.2	212.39	212.21	212.29	211.86	211.8	212	213.07	211.79	212.74	213.09	212.36	212.32	211.95	212.2	212.1	212.26	211.48	212.46	212.16	212.97	212.68	213.06
204.73	203.91	204.13	205.44	203.81	204.58	203.92	204.3	204.29	205.21	204.82	205.34	203.92	205.74	204.24	205.12	204.38	203.67	204.25	204.76	204.34	204.42	204.93	204.28	204.19	203.46	204.99	204.95	205.25	205.12	204.39	204.72	204.28	204.5	204.76	203.42	205.48	204.11	204.82	205.2	203.99	206.22	204.02	205.69	203.96	204.13	205.33	204.3	204.34	203.87
204.69	204.09	202.31	203.87	205.09	203.23	203.88	203.81	203.22	203.72	203.86	205.02	203.71	203.38	202.66	203.44	203.71	204.27	203.46	203.76	203.68	204.15	203.44	204.13	203.08	203.89	203.79	203.98	203.85	202.93	204.59	202.23	202.33	203.98	203.58	204.76	203.9	203.72	202.97	205.22	203.44	204.55	204.34	203.44	203.41	203.72	203.67	203.89	203.74	203.31
211.87	210.8	212.3	211.96	211.88	211.62	212.1	212.21	211.65	211.58	212.13	211.32	211.16	211.32	211.12	211.85	212.08	213.01	210.89	211.56	211.65	211.97	211.83	211.56	211.62	210.69	210.11	211.79	212.68	212.28	211.63	211.61	211.37	211.34	211.11	211.15	212.45	211.86	212.6	210.97	212.17	210.32	211.58	212.61	211.26	211.91	211.48	210.63	211.35	211.26
200.37	200.3	200.67	200.94	199.68	200.68	200.12	199.12	200.06	199.71	200.76	200.59	200.46	201.12	200.35	199.26	199.87	199.17	199.88	199.47	199.33	200.21	201.31	200.92	200.71	199.99	201.35	199.87	200.6	200.01	200.28	201.36	200.03	200.26	200.66	199.66	201.17	198.94	200.34	199.95	199.77	200.84	201.27	201.15	200.14	200	201.09	200.94	199.45	201.1
213.23	212.81	214.22	213.94	213.29	214.74	214.24	213.87	213.25	213.84	214.85	213.53	213.07	212.26	213.24	214.23	213.44	214.12	212.66	214.03	212.88	213.77	212.88	212.9	213.49	214.65	213.7	214.45	213.48	215.11	213.8	214.53	214.06	214.66	213.71	212.59	213.71	213.75	214.18	213.78	212.33	212.61	214.25	214.13	213.61	214.34	213.88	213.64	213.19	212.89
203.16	203.96	203.1	204.84	204.06	203.61	202.84	204.43	203.65	203.08	203.04	202.39	203.21	203.5	203.07	203.43	204.06	203.19	203.06	204.42	202.66	204.18	203.95	203.34	204.52	205.25	204.33	203.48	203.89	203.55	203.52	204.11	203.67	203.27	204.34	202.75	202.63	204.17	203.57	203.78	203.57	204.2	202.85	203.18	203.7	203.86	202.48	202.95	202.75	204.51
199.61	198.86	198.99	199.39	199.36	199.73	199.01	198.79	200.02	200.02	199.4	198.88	198.92	199.07	199.51	199.51	199.87	199.2	198.37	200.33	198.48	197.88	198.05	199.89	200.03	199.82	200.38	199.67	198.61	198.46	199.06	199.86	199.5	199.88	198.83	200.08	197.83	201.13	200.02	199.37	199.42	200.5	199.5	198.73	200.05	198.73	199.42	199.81	199.33	199.26
215.83	215.97	216.57	216.99	216.9	215.93	216.24	215.73	217.98	217.29	216.75	217.3	217.39	218.29	216.46	216.28	217.32	216.87	217.39	217.64	215.98	217.21	217.11	216.31	216.71	217.39	216.74	217.02	216.53	216.35	218.06	217.08	216.86	217.82	216.73	217.96	217.92	217.19	217.64	217.65	216.73	216.71	216.74	216.43	217.01	217.01	216.01	217.49	217.32	216.29
202.4	202.29	202.65	203.12	202.31	203.4	203.38	202.87	202.58	203.64	203.66	202.55	203	202.32	203.18	203.03	203.29	203.28	203.86	203.62	203.91	204.51	202.41	202.18	203.24	202.64	202.8	203.37	202.25	202.76	203.47	203.43	204.29	202.59	202.65	204.11	202.96	202.93	202.78	203.8	203.76	203.96	203.18	203.32	203.6	203.47	203.68	203.33	201.89	203.19
199.83	199.25	200.34	201.22	199.42	200.71	199.94	201.13	200.6	199.9	201.41	200.52	198.84	201.09	200.91	201.22	199.92	199.76	200.92	201.48	200.65	200.3	200.06	200.07	200.36	200.31	200.64	201.01	200.71	201.91	202	201.09	199.82	200.01	200.09	200.38	199.45	200.41	200.01	199.66	201.1	200.53	200.22	201.55	201.4	200.36	200.5	201.13	200.75	200.84
208.71	209.24	208.41	208.18	208.3	207.32	208.49	208.45	208.92	208.86	208.1	208.09	208.55	209.44	207.53	208.56	208.63	208.7	208.72	208.81	209.25	208.75	208.53	209.19	208.18	207.95	208.59	209.32	208.19	210.12	208.95	208.94	208.96	209.44	209.37	207.84	207.57	209.67	209.14	209.54	208.9	207.54	208.38	207.86	209.52	208.02	207.18	207.85	209.63	208.29
206.84	208.61	208.47	206.78	208.37	209.19	207.07	207.4	208.57	207.4	207.84	208.77	206.93	207.29	209.31	207.98	208.13	207.29	207.22	207.79	207.99	207.09	208.91	208.12	207.56	207.07	208.57	207.66	207.28	208.52	207.74	208.23	209.18	207.2	206.05	206.95	207.4	207.7	208.61	208.72	208.72	206.77	208.03	207.69	207.07	207.42	208.83	207.99	208.44	207.97
207.28	206.76	208.19	208.76	207.26	207.49	208.53	206.83	207.45	207.84	207.91	206.31	207.74	207.76	207.12	207.58	208.28	208.52	207.64	207.19	206.93	208.16	208.06	207.45	208.49	208.46	206.66	207.15	208.3	207.61	208.93	208.05	207.79	207.11	208.62	207.71	207.61	207.04	207.92	208.07	207.58	208.46	207.53	207.03	207.96	208.49	207.48	206.99	208.11	208.8
204.56	204.42	204.61	204.25	204.5	205.95	204.95	204.82	205.32	204.87	205.28	204.06	205.01	204.18	204.48	204.28	204.89	204.2	203.89	205.63	204.69	204.83	204.49	204.67	204.06	205.87	204.65	203.95	204.46	204.35	203.93	204.63	203.81	204.92	204.65	205.45	204.57	203.73	205.46	204.54	204.56	205.81	204.47	203.66	205.12	204.73	205.51	204.4	204.65	205.05
213.32	212.39	213.5	212.11	213.32	212.95	212.77	212.9	213.82	212.64	213.02	213.09	214.4	213.24	213.3	212.73	212.78	213.03	214.32	212.01	212.51	212.84	213.86	211.56	212.72	213.23	213.77	212.75	213.72	213.05	213.46	213.4	211.77	213.08	214.04	212.63	212.24	213.18	213.46	212.7	213.43	213.45	213.11	213.76	212.51	212.13	212.88	213.84	212.19	213.55
207.8	209.02	207.91	208.64	208.43	208.43	209.13	207.34	209.79	208.1	209.02	208.46	208.58	209.46	208.81	208.3	207.56	209.25	208.96	208.83	209.38	208.46	209.3	210.26	208.73	208.75	208.6	208.86	208.64	210.18	207.75	208.14	208.24	208.73	208.38	208.79	207.96	209.12	208.08	208.82	208.58	208.02	208.93	209.7	208.67	208.27	208.72	208.52	208.36	209.02
203.51	204.16	205.03	205.31	204.47	203.99	205.54	205.41	204.87	204.77	204.62	203.8	204.07	205.17	204.33	205.69	203.29	205	205.22	205.25	204.94	204.66	204.54	204.02	205.15	204.18	205.22	205.27	204.61	204.59	204	204.78	205.48	206.5	205.11	205.46	204.79	206.22	205.74	204.21	204.74	206.25	204.7	203.91	205.41	203.59	204.93	205.3	204.64	205.11
198.43	198.24	198.92	197.41	197.64	198.82	197.85	198.28	197.2	198.59	197.8	198.15	197.99	198.22	197.82	198.06	197.62	198.06	198.16	198.25	198.89	198.05	197.14	197.2	199.21	197.83	197.84	197.68	197.49	197.87	196.98	197.81	198.63	197.69	197.8	197.99	197.95	197.47	197.75	198.13	197.24	197.83	198.68	199.33	198.31	198.63	198.83	197.39	198.76	198.19
203.52	203.53	204	204	205.11	203.09	203.57	203.4	204.5	203.92	203.98	203.58	204.51	204.14	204.41	203.67	204.46	204.36	203.83	204.89	203.19	204.17	203.63	204.67	203.58	203.61	205.39	204.37	203.96	205.37	203.42	203.12	203.92	202.66	204.37	203.96	203.59	204.47	204.18	204.33	204.87	204.58	203.66	205.03	204.48	203.72	203.22	204.38	205.13	204.59
206.94	206.91	207.91	207.44	206.56	207.72	207.07	208.08	208.35	207.79	207.08	207.35	207.92	207.64	209.56	207.46	207.67	207.23	208.3	207.76	208.84	208.79	208.22	207.86	207.16	207.37	207.45	208.4	209.17	208.19	207.25	207.91	207.94	206.99	209.28	207.3	207.52	207.57	207.8	207.17	207.51	207.2	207.25	208.29	207.08	208.34	208.7	207.49	207.92	207.43
202.65	203.53	202.92	203.06	203.68	203.07	204.26	203.67	203.65	202.46	203.47	202.62	204.17	203.09	203.51	202.84	203.2	203.04	202.77	202.98	203.82	203.18	203.29	202.58	204.15	203.55	202.41	204.16	203.16	203.63	202.89	203.81	203.47	203.28	203.23	203.1	202.79	202.23	203.03	202.83	203.66	202.7	203.1	202.66	204.5	203.55	202.68	203.77	203.75	203.22
199.02	199.39	199.83	200.02	199.65	199.45	199.69	199.21	200.92	199.49	198.98	200.08	199.22	199.99	199.02	199.46	198.98	200.06	200.28	198.27	199.25	200.93	199.75	200.61	200.58	200.36	199.83	200.71	200.08	199.1	199.56	199.43	198.91	200.39	200.84	198.97	199.28	199.05	199.77	199.65	199.86	199.66	201.03	199.82	199.38	199.78	198.8	201.14	199.11	199.67
203.04	205.23	204.05	205.27	205.25	203.93	205.56	204.53	203.84	203.9	204.23	204.34	203	203.45	203.27	203.18	203.73	202.57	203.26	203.46	202.76	203.12	203.46	203.5	204.86	202.97	203.97	203.46	203.47	203.39	204.21	204.89	204.04	204.77	204.94	203.87	203.66	204.4	205.02	204.28	202.69	203.19	204.29	203.69	204.94	203.72	203.74	203.11	204.06	203.44
207.9	209.29	208.65	209.58	208.86	208.89	208.58	207.99	208.82	209.08	208.34	208.03	208.29	209.55	208.98	208.62	208.2	208.45	208.73	209.64	208.74	209.43	209.75	207.95	208.69	208.55	208.59	209.52	209.07	209.2	208.8	209.71	207.79	208.04	209.58	207.14	208.81	208.97	209.2	208.68	208.45	208.27	208.76	208.28	208.9	208.9	207.85	206.79	209.7	209.54
211.32	211.56	211.5	212.4	211.04	211.83	211.21	212.02	210.71	211.57	210.87	212.48	211.24	210.18	211.26	211.16	211.76	210.51	211.63	211.69	211.44	211.73	211.97	211.66	210.66	212.33	211.26	212.37	211.38	211.32	211.22	212.04	211.97	211.54	212.78	210.71	212.45	211.24	211.9	211.65	211.67	211.15	211.84	210.87	211.13	211.27	211.9	212.05	210.63	212.49
208.44	207.88	209.63	210.21	208.33	209.04	209.08	209.2	209.03	208.66	207.59	209.07	208.83	208.85	208.56	209.55	208.31	209.7	209.22	208.27	208.1	207.69	208.53	208.43	208.93	208.46	207.92	208.62	209.07	208.65	208.95	208.09	208.6	208.17	208.42	208.97	207.86	209.09	208.54	209.3	209.1	209.63	208.1	207.18	208.87	208.78	209.27	208.04	209.31	209.59
206.85	207.34	207.78	207.53	208.88	208.54	208.1	207.29	207.06	207	207.62	207.54	207.95	207.3	208.79	207.03	207.08	207.71	208.09	207.59	207.73	208.32	208.47	207.99	207.99	207.49	205.89	207.61	207.66	207.06	206.8	207.53	207.23	206.8	207.06	207.16	207.25	207.31	207.32	207.45	206.64	206.59	207.71	207.4	207.08	207.22	207.17	207.62	208.82	206.86
208.28	208.4	207.31	207.9	208.95	209.13	207.96	209.55	208.21	207.93	208.01	208.53	208.01	208.89	207.66	207.98	206.86	207.8	209.38	208.53	208.64	207.89	208.98	208.34	209.48	209.27	208.62	208.33	208.23	209.4	207.47	208.26	208.49	207.67	209.02	208.55	207.45	209.53	208.7	207.91	208.6	208.97	208.53	208.34	208.81	208.44	208.97	208.7	207.69	208.09
212.7	213.09	212.89	211.37	212.35	212.51	211.88	212.38	211.34	211.78	211.88	212.7	212.05	212.47	211.89	212.86	211.14	212.7	212.31	212.04	212.24	211.98	213.62	211.89	212.33	212.7	212.76	212.06	212.09	212.23	212.81	211.72	211.28	211.4	212.28	213.76	212.07	210.91	212.98	212.07	211.43	212.73	212.56	211.7	212.09	212.68	213.57	213.51	211.38	211.61
200.52	200.59	201.58	201.4	200.05	199.59	202.13	200.39	200.42	200.02	200.61	201.01	199.91	199.98	200.17	200.4	199.26	200.28	201.03	199.95	198.72	200.26	201.82	200.29	200.41	200.17	200.04	200.89	200.77	200.33	200.11	200.06	200.73	200.5	199.3	199.96	200.48	200.19	201.17	199.8	200.53	199.33	200.04	201.33	200.59	200.28	200.72	200.32	199.66	200.36
201.7	200.21	200.51	201.04	199.81	200.9	200.69	200.63	201.72	200.15	200.42	200.65	201.57	201.18	201.83	201.98	201.38	200.81	201.25	199.97	201.68	202.66	201.47	201.6	201.66	201.53	201.76	200.21	202	201.68	201.04	202.27	200.95	201.83	200.83	200.52	201.08	201.86	201.76	201.05	201.95	200.86	201.16	201.27	202.5	199.99	201.05	200.07	200.95	201.96
202.72	202.47	202.5	202.09	202.85	202.28	203.86	202.17	202.87	203.35	202.92	202.56	202.18	203.24	202	201.7	202.16	202.11	203.02	201.6	202.51	202.25	202.54	203.2	202.22	201.81	202.97	203.16	202.95	203.16	202.77	203.84	202.65	202.44	202.71	203.25	202.15	201.31	202.11	202.56	202.73	202.85	202.07	201.26	201.95	203.74	202.43	202.47	202.3	203.15
208.1	209.79	210.16	207.75	208.02	208.51	209.05	208.47	208.92	208.87	208.91	208.74	208.91	208.64	208.43	210.26	208.62	209.96	208.86	209.4	208.2	208.51	208.82	207.19	208.4	208.86	208	208.39	209.83	208.45	209.15	209.01	208.65	209.09	208.6	209.36	208.42	210.05	208.64	209.38	207.95	208.79	208.53	209.38	209.12	209.4	208.27	208.9	208.19	208.03
203.11	203.42	204.23	203.83	203.11	203.94	203.73	205.06	204.59	204.17	204.2	203.98	204.79	204.59	204.39	203.06	203.34	203.1	203.67	203.2	203.42	203.46	203.75	204.21	203.7	202.35	204.53	205.08	203.11	204.47	204.54	202.65	202.88	202.27	204.67	204.36	203.47	203.04	203.88	203.43	204.2	203.42	203.97	204.7	204.7	204.02	203.5	204.19	203.71	203.68
204.26	202.86	202.77	203.81	203.66	203.87	204.23	203.82	203.48	202.68	202.84	203.15	204.62	203.31	203.15	204.15	203.86	204.62	203.59	203.67	202.05	203.13	203.04	202.95	203.78	202.85	203.37	202.86	203.49	202.67	204.21	203.58	204.25	203.87	204.04	202.43	204.38	204.84	203.25	203.58	203.63	203.24	203.62	203.67	203.74	203.92	202.99	203.36	202.93	203.43
217.54	216.37	216.48	217.6	217.05	217.17	216.94	216.99	216.96	216.51	217.41	215.87	215.06	218.29	216.72	215.94	216.98	216.41	217.77	216.24	217.1	217.48	217.59	216.77	217.16	217.66	216.21	216.94	216.29	216.78	216.45	217.48	217.37	216.93	215.82	216.19	216.66	216.92	216.95	216.15	216.71	217.78	216.69	215.87	217.17	216.3	216.15	215.9	216.7	217.93
204.3	204.18	203.27	204.11	204.1	204.2	203.48	205.14	203.79	203.6	202.93	203.85	203.96	204.06	203.92	204.87	202.46	204.67	203.99	203.58	203.09	205.27	204.21	203.84	203.77	203.47	204.1	204.25	203.73	203.35	204.04	204.03	203.94	204.78	203.91	203.69	204.18	203.44	204.03	203.14	203.45	203.91	203.54	203.98	203.92	202.81	203.98	204.46	204.14	203.92
216.89	217.63	217.91	215.93	217.05	217.19	217.01	215.96	217.04	216.52	216.81	217.14	217.06	216.63	217.52	217.76	217.14	216.1	216.62	216.9	216.58	216.39	217.93	217.96	216.47	217.28	217.88	216.68	216.73	216.37	217.41	216.67	216.75	216.93	217.63	216.95	217.15	216.94	217.74	217.56	216.72	217.4	216.57	216.71	217.29	217.72	217.67	217.7	216.94	217.31
199.14	200.24	200.33	200.06	200.03	198.56	200.53	200	199.81	199.91	198.94	198.93	200.02	200.21	198.64	198.99	199.45	199.05	199.25	200.64	200.38	198.56	200.35	199.14	199.69	200.87	198.87	198.7	199.27	199.27	200.21	199.24	200.17	198.7	199.11	199.59	200.71	200.49	199.23	199.81	198.43	199.57	199.37	199.05	199.56	200	199.16	200.28	200.13	199.46
203.09	203.61	204.43	203.09	203.19	204.39	203.46	202.64	202.39	203.34	203.62	203.51	203.05	203.99	203.84	202.82	203.92	203.3	202.93	203.51	202.71	203.22	203.34	204.85	203.46	202.58	204.62	204.1	203.66	203.75	202.82	204.6	203	203.87	203.9	204.04	203.11	204.09	203.98	204.13	203.18	204.03	203.49	203.23	204.01	203.33	203.63	204.03	203.32	204.2
206.72	205.58	207.08	205.15	205.04	206.84	205.54	206.23	205	206.24	205.22	206.18	205.1	206.37	205.01	206.24	205.14	206.08	205.46	205.27	206.3	206.05	205.71	204.57	205.46	205.13	205.94	205.66	205.76	206.2	205.73	205.02	204.56	206.39	205.5	205.62	205.47	205.79	206.08	204.65	204.41	205.6	205.32	205	206.98	204.91	205.7	205.31	205.88	205.71
200.86	200.32	200.89	199.68	199.76	201.49	199.73	200.18	199.54	200.91	200.23	200.3	199.92	200.72	200.87	200.16	200.47	200.3	200.28	199.54	200.97	200.83	200.06	199.5	201.06	200.63	199.98	199.78	199.77	201.27	200.72	200.09	201.07	199.84	200.35	200.56	199.99	201.26	200.18	199.94	201.03	200.58	200.6	200.34	201.13	200.62	201.02	200.71	199.37	200.7
211.96	211.87	211.53	210.99	211.3	212.14	211.02	211.29	212.06	211.14	211.59	210.99	210.87	210.26	210.85	212.47	211.6	211.6	211.92	211.93	210.39	211.76	211.99	211.58	210.85	210.9	212.02	211.83	211.47	211.57	211.06	210.89	212.1	211.46	211.06	211.68	211.31	211.57	211.17	211.86	210.93	210.8	210.86	211.92	211.58	211.59	213.05	211.34	211.38	211.6
200.59	199.83	199.12	200.26	199	200.41	198.59	199.09	199.83	199.7	200.23	200.71	199.14	199.85	199.9	199.31	200.02	200.06	199.21	199.72	200.43	200.59	199.12	200.36	198.66	199.61	199.29	198.48	199.85	199.26	199.78	199.39	199.65	199.02	199.41	199.52	200.01	200.03	199.91	200.21	199.71	199.19	199.2	199.72	199.09	199.15	200.03	199.42	200	200.57
204.71	203.71	204.27	203.71	204.35	204.65	203.7	204.51	204.38	204.89	204.66	204.25	204.6	204.95	205.61	203.76	205.53	205.89	204.71	204.17	205.27	202.99	205.35	204.34	204.68	205.87	204.55	204.38	205.66	205.21	206.08	204.81	204.69	204.83	202.59	205.35	205.18	203.97	204.19	204.64	205.06	203.83	204.66	204.66	204.37	204.93	205.27	205.57	203.84	204.97
203.2	203.65	203.81	203.81	203.32	202.49	203.93	203.29	202.37	203.49	203.93	203.54	203.04	203.51	204.6	203.88	202.71	203.8	203.17	203.74	202.06	203.92	203.47	203.93	203.4	203.93	203.16	202.91	203.54	204.51	203.46	203.22	203.78	202.38	203.09	203.35	203.75	203.42	203.03	203.68	204.55	203.12	204.63	204.07	202.31	202.56	202.95	202.61	202.36	203.92
203.88	203.32	203.79	203.62	203.88	204.86	203.8	205.16	204.13	203.12	204	203.88	204.07	203.44	205.42	203.65	203.31	202.88	203.44	204.48	203.6	203.01	204.15	203.96	204.04	204.05	202.53	204.53	204.15	204.29	205.12	203.86	204.45	205.06	203.88	203.77	203.47	203.82	203.89	202.63	204.88	204.13	203.81	204.53	203.04	203.59	204.75	204.57	203.66	203.69
217.97	217.36	218.82	217.39	217.53	217.32	217.33	217.25	216.92	217.52	217.52	217.24	217.62	217.62	218.31	219.05	217.7	217.94	217.46	217.08	217.05	217.64	218.86	217.83	218.36	217.66	216.8	217.68	216.54	217.36	218.37	217.43	217.26	217.25	217.11	217.52	217.97	218.24	218.29	217.17	218.42	218.36	218.99	218.07	217.55	218.19	217.75	216.98	218.23	218.53
200.31	200.88	199.38	200.51	201.1	201.01	201.14	201.7	199.89	199.96	201.13	200.64	198.21	199.84	201.08	200.18	199.67	200.18	200.26	200.05	200.55	200.54	200.15	201.42	200.31	200.28	199.92	199.89	199.36	201.53	200.09	201.03	200.4	201.74	200.42	200.55	199.69	200.14	199.82	201.06	200.89	200.87	200.42	199.97	200.5	201.38	200.24	200.3	200.01	200.18
208.03	208.36	208.47	207.87	206.87	208.19	206.76	206.77	208.01	209.45	208.71	207.35	208.27	208.27	207.74	207.75	207.38	207.93	208.38	207.3	208	207.43	206.82	207.27	207.76	206.2	207.89	207.61	208.07	208.17	208.81	207.41	207.45	208.15	207.32	208.12	208.29	207.72	207.93	208.93	207.48	208.09	207.25	207.98	206.79	206.64	209.08	208.2	207	206.05
212.17	211.49	211.51	212.35	210.89	211.25	212.27	210.67	212.19	212.03	211.3	211.71	211.53	211.75	211.55	211.58	211.01	211.48	212.88	211.51	211.21	213.07	211.28	211.75	210.46	211.4	211.18	210.75	212.85	211.4	212.25	211.64	211.72	210.91	212.36	212.11	211.38	212.52	212.78	211.55	212.89	211.05	211.97	211.17	209.9	213.03	211.85	211.79	212.41	211.56
201.93	203.23	203.07	202.86	203.33	202.63	204.13	203.14	202.16	204.75	202.69	204.98	203.35	203.1	203.09	202.29	202.54	203.1	204.01	203.89	202.81	202.74	203.77	203.76	202.4	203.36	203.92	202.86	203.48	203.76	203.56	203.44	203.89	203.87	202.73	202.29	203.9	202.51	202.73	202.14	202.59	202.26	203.19	203.39	203.81	203.68	203.59	203.26	202.8	203.24
212.33	211.61	211.64	211.93	211.59	211.73	211.92	212.04	211.83	210.63	212.91	210.37	212.22	212.31	211.05	211.41	211.31	211.9	213.38	212.24	211.08	212.1	211.21	211.96	212	209.83	212.52	212.28	210.98	212.2	211.7	211.7	211.24	211.41	212.7	212.02	212.89	211.54	211.84	211.92	212.27	212.08	213.29	211.83	210.88	211.98	212.62	212.29	210.92	212.47
204.39	204.63	203.66	204.83	203.13	202.94	203.9	203.24	204.87	204.38	203.89	204.66	203.93	204.03	203.53	203.2	204.51	203.97	204.61	203.62	204.39	203.43	205.22	204.5	203.29	203.77	203.76	204.39	203.68	203.73	204.84	204.61	205.92	203.96	203.94	204.78	204	203.93	203.87	203.04	203.36	202.06	203.78	203.53	204.01	204.26	203.32	204.35	203.49	203.83
208.21	208.8	208.43	208.57	208.81	209.58	208.14	208.92	208.18	208.29	208.11	208.19	207.6	208.51	209.17	207.46	208.53	209.01	208.19	209.56	207.22	209.01	209.13	209.06	207.98	208.43	208.48	207.47	208.93	209.19	207.83	209.56	208.73	208.33	208.73	208.64	208.49	208.29	209.05	208.27	208.42	208.07	208.32	207.93	208.46	208.52	208.79	209.64	209.53	208.52
204.05	202.75	203.59	204.4	203.84	203.88	203.77	203.01	203.95	204.04	204.34	203.99	203.86	204.31	203.34	204.08	203.92	204.24	203.62	203.79	204.71	204.46	203.48	203.92	203.45	204.04	203.8	203.62	204.13	204	202.65	203.59	204.37	204.06	203.94	204.41	204.62	203.55	204.17	203.89	204.63	203.97	204.18	203.32	203.76	202.12	203.62	203.98	204.2	204.74
212.05	211.39	211.92	212.03	212.45	211.81	210.49	213.21	212.23	211.51	211.75	211.47	211.84	211.29	211.96	211.55	210.99	211.23	211.7	212.17	210.96	210.63	212.46	210.77	211.9	211.84	211.68	211.79	210.36	211.19	210.64	211.55	210.65	211.97	212.14	211.95	211.17	211.81	212.8	211.87	212.27	212.55	211.65	210.51	211.37	211.39	211.02	212.16	209.98	211.57
211.49	210.53	212.42	212.02	211.85	211.2	211.9	211.3	211.45	211.26	211.69	212.39	212.19	210.46	212.39	211.81	211.65	211.25	211.1	212.43	210.95	211.99	211.82	210.66	210.86	211.74	211.14	211.18	211.55	211.42	210.62	211.46	211.43	213.12	211.34	212.02	210.26	212.95	212.45	212.03	211.72	212.19	211.94	211.54	212.13	213.08	211.38	211.05	211.52	211.03
203.47	204.37	204.96	204.45	203.27	203.36	204.62	203.06	203.5	203.85	202.92	204.04	203.96	203.92	204.16	204.36	203.88	204.11	204.61	203.83	203.92	202.82	204.28	203.53	203.34	203.94	203.38	204.46	203.76	203.9	203.17	203.43	203.37	203.42	203.76	203.71	202.28	203.7	203.63	203.66	204.01	203.91	203.28	203.98	204.32	203.97	205.07	203.78	204.59	203.29
211.26	211.72	211.1	211.09	211.14	211.28	211.89	210.69	211.6	211.31	211.99	212.27	211.25	212.63	212.28	210.98	212.17	211.94	211.05	211.8	211.91	211.64	211.94	211.82	212.73	213.42	212.12	211.92	212.56	212.21	212.37	212.68	212.7	212.14	211.75	212.04	213.17	212.58	211.68	211.3	212.81	212.16	210.15	211.16	210.47	212.51	211.93	211.36	211.52	212.49
211.6	212.05	212.26	211.52	211.47	212.18	212.13	211.07	212.88	212.1	211.69	212.62	211.1	210.97	210.88	212.47	210.62	211.02	212.12	212.72	211.13	211.51	213.68	211.96	212.02	212.39	211.33	212.33	213.02	210.72	211.86	211.93	211.58	211.52	212.25	212.21	212.18	212.1	211.07	211.33	211.01	212.36	211.53	212.34	210.86	210.55	211.84	211.96	210.56	212
211.83	212.16	210.72	211.71	211.92	212.8	212.35	212.8	211.33	212.48	212.99	210.71	212.58	211.52	212.32	211.44	211.27	213.58	212.32	211.74	211.76	210.52	211.11	211.28	211.12	211.65	211.48	211.33	211.89	211.65	211.93	212.09	212.59	212.37	211.41	212.26	211.21	212.33	211.23	210.95	212.2	212.37	211.61	211.46	212.34	212.71	210.75	211.58	210.48	210.79
217.72	216.39	217.43	217	217.93	217.58	216.26	216.29	217.38	216.8	217.48	216.76	216.5	216.27	216.53	216.89	217.13	217.29	216.69	216.07	216.17	217.6	216.98	217.23	216.98	216.79	217.6	217.6	216.15	216.45	216.54	216.48	217.34	217	217.63	217.21	216.37	216.17	216.09	217.88	217.2	216.81	217.38	217.71	217.15	216.59	216.86	216.81	216.32	216.42
208.05	207.82	207.05	207.68	207.42	207.59	207.13	208.36	207.68	208.1	206.54	205.55	207.43	207.1	206.83	207.76	207.99	208.43	207.89	207.07	207.57	207.93	207.82	208.71	207.56	208.26	207.76	207.02	207.72	207.18	207.15	207.51	208.41	207.38	208.48	207.09	205.5	207.89	207.44	206.51	207.22	207.28	208.07	207.97	208.23	207.61	207.92	207.7	207.4	207.85
211.09	211.11	213.27	210.96	210.92	211.59	211.83	210.97	211.19	211.2	212.11	212.31	212.01	211.9	210.79	211.42	212.21	211.46	211.84	212.43	212.15	212.23	210.84	210.73	212.13	212.09	211.73	212.22	209.96	212.02	211.36	211.36	211.59	213.04	212.44	211.31	211.52	210.63	211.07	211.53	211.21	211.02	212.61	211.13	211.35	210.98	211.01	211.73	213.26	212.46
207.87	209.37	209.86	208.42	207.73	208.64	209.12	208.25	207.94	208.8	208.16	208.83	208.35	208.47	209.51	208.5	209.63	208.78	208.7	208.04	208.92	208.01	209.21	208.88	208.5	208.86	208.93	208.68	209	208.42	209.98	209.89	207.61	208.57	209.78	208.41	208.76	208.89	209.03	209.64	209.35	209.07	208.74	208.58	208.03	208.94	209.06	208.54	208.26	209.07
207.62	208.69	209.69	208.38	208.64	207.81	209.71	208.34	208.82	208.95	208.81	208.82	209.32	208.21	209.23	208.8	207.49	207.93	209.21	208.54	209.12	208.37	209.39	207.75	209.15	208.33	210.14	208.93	209.6	208.96	208.46	209.25	209.8	209.09	208.04	208.6	208.75	208.94	208.81	209.46	208.45	209.48	207.71	208.88	208.47	209.02	209.55	208.94	208.62	209.44
203.33	204.11	203.42	203.23	203.84	202.73	202.86	202.81	203.63	204.36	203.14	203.67	203.46	203.93	204.48	204.35	203.93	203.45	203.24	203.34	203.64	203.73	204.1	203.54	202.3	202.96	202.64	203.95	204.41	203.7	202.78	202.97	203.57	203.49	204.09	203.66	203.58	203.14	204.02	202.53	203.14	204.26	203.46	204.13	201.63	203.9	203.45	204.32	202.57	203.05
212.43	212.02	211.96	212.01	212.06	211.46	211.44	211.8	210.72	211.55	211.03	212.18	211.26	213.03	212.53	211.94	212.47	211.32	211.99	211.45	212.06	211.33	210.97	212.02	210.99	212.38	211.5	211.31	211.93	212.19	210.85	211.17	210.86	210.74	212.05	210.95	212.98	211.76	210.9	211.25	211.02	212.52	211.39	210.28	211.5	211.1	211.54	212.17	211.42	211.86
204.18	202.02	203.74	202.98	203.42	203.25	203.04	203.08	202.01	202.32	203.28	203.63	203.57	202.84	203.22	203.25	204.19	203.99	203.49	203.2	203.74	202.43	203.31	202.61	203.07	203.95	202.72	203.87	203.31	204.57	203.46	203.79	202.3	202.94	204.19	204.65	201.89	203.29	202.98	203.11	203.68	203.44	203.83	204.08	203.28	202.94	202.83	203.31	203.35	202.34
204.84	205.56	204.86	204.77	205.41	205.48	203.95	204.76	204.69	205.62	205.81	205.07	205.16	204.24	204.72	204.23	204.57	205.03	205.45	204.81	204.69	204.43	204.71	205.1	204.82	205.81	204.91	205.8	204.81	204.97	204.76	205.4	204.86	204.76	205.12	204.75	202.77	204.94	205.67	205.12	205.51	204.55	204.97	204.56	204.22	204.68	204.23	204.96	203.63	204.91
212.39	212.3	211.43	211.26	212.68	214.21	211.83	212.52	211.42	213.2	211.87	212.85	213.23	213.76	212.29	212.65	213.54	211.29	211.79	212.7	212.12	211.38	211.54	213.25	212.87	212.55	213.05	213.3	212.16	212.31	211.35	212.14	213.19	212.15	213.53	211.99	213.25	212.72	212.32	212.56	211.81	213.38	211.69	211.69	212.53	212.67	212.41	212.58	213.01	211.04
208.45	208.95	207.94	208.89	208.85	208.65	208.43	207.36	209.09	208.72	208.52	208.2	209.06	209.15	209.18	208.29	209.06	208.85	208.53	208.6	208.75	208.69	208.92	208.33	209.19	208.26	208.62	207.9	209	209.26	208.69	208.04	209.31	209.89	209.54	208.49	210.36	208.68	208.27	208.45	208.37	209.14	208.49	209.06	208.85	208.98	208.82	208.02	208.08	208.77
217.06	217.91	216.96	217.42	217.14	217.29	218.14	216.77	217.24	217.4	217.23	217.25	216.95	215.83	217.11	216.94	216.98	216.71	218.36	217.27	216.05	216.46	216.14	216.87	217.34	217.57	217.05	217.73	216.41	217.9	216.07	216.85	215.95	216.82	217.45	215.85	216.53	216.75	217.03	217.69	217.78	215.61	217.41	217.67	215.49	216.37	216.86	216.55	217.42	216.41
217.49	216.87	216.14	217.65	215.78	216.44	218.03	217.68	217.03	216.56	216.49	215.97	217.86	215.6	217.17	216.72	216.42	218.04	216.13	216.8	217.05	217.01	217.23	217.19	217.42	216.76	216.32	216.58	217.44	216.62	217.17	217.13	217.05	217.45	218.38	216.68	216.05	217.13	217.4	216.02	216.46	216.64	217.96	216.55	216.69	217.08	216.74	216.85	217.8	217.74
202.37	203.05	203.65	203.11	202.86	203.01	203.77	202.58	202.77	201.94	204.42	202.34	203.22	203.02	203.3	203.28	203.11	203.14	203.7	202.78	204.15	202.84	203.46	202.82	203.67	203.38	203.7	203.59	202.8	202.9	204.18	203.59	204.76	203.27	203.55	203.07	202.75	203.75	203.7	202.89	203.06	203.94	202.64	202.89	202.88	202.41	202.79	203.19	202.69	203.6
199.11	199.28	199.36	198.36	198.91	200.19	199.87	197.86	199.39	198.41	199.88	199.21	199.52	199.1	199.73	199.44	198.98	199.34	199.01	200.09	199.25	201.14	200.17	199.17	199.21	199.51	198.21	199.62	198.14	199.35	199.62	198.74	199.82	198.7	198.02	199.29	199.15	200.75	199.88	199.48	199.44	199.64	199.47	198.28	199.11	199.47	199.89	198.28	199.17	198.15
207.29	207.9	208.42	207.31	207.01	207.42	207.52	208.22	209.03	207.42	207.66	207.09	207.32	208.4	208.44	207.37	208.22	208.39	207.64	207.59	207.1	207.94	206.71	207.1	207.01	208.2	209.21	206.36	207.44	207.9	208.12	208.67	207.87	207.53	207.79	208.37	208.42	207.34	206.86	207.6	206.95	207.64	207.9	208.17	208.57	208.5	207.47	207.7	209	208.61
199.41	199.12	199.21	198.5	200.17	198.81	199.37	199.35	199.02	199.2	199.83	200.37	199.92	199.2	200.23	199.16	199.29	199.01	198.79	199.05	199.5	198.88	198.91	199.54	198.58	198.81	199.12	198.75	200.97	199.55	198.42	199.62	201.29	199.67	199.34	200.27	199.76	199.6	198.73	198.41	199.66	199.71	199.15	200.39	198.95	199.51	198.75	199.65	199.18	197.99
207.79	207.43	208.2	207.63	208.22	208.41	207.39	208.65	208.93	207.5	208.79	208.43	208.16	207.63	207.57	207.46	206.71	208.08	207.68	207.25	208.14	208.65	208.16	208.96	208.34	208.04	208.36	208.11	207.95	207.58	208.62	208.18	208.5	208.94	208.68	207.98	207.89	207.06	206.15	207.21	207.57	208.18	207.7	207.45	207.61	207.03	207.74	206.19	209.79	208.42
203.19	203.48	204.21	203.71	203.69	204.51	203.84	203.84	204.12	204.18	202.77	203.9	203.67	204.36	203.51	203.66	203.46	203.04	203.8	202.12	204.07	203.4	204.38	203.44	203.98	203.31	203.48	203.95	204.14	202.65	204.25	202.57	204.29	205.12	203.7	203.7	203.7	203.8	203.19	202.02	204.37	203.42	204.07	203.08	205.02	203.29	202.99	204.06	203.56	204.6
212.86	214.65	214.19	213.86	213.24	214	212.74	213.83	214.32	214.67	214.58	212.8	212.81	213.32	213.73	214.23	213.53	213.36	213.66	213.78	213.94	212.94	213.64	213.54	215.24	212.34	213.28	213.09	213.61	213.58	214.22	213.25	213.54	213.45	212.89	214.32	213.41	213.92	213.8	212.95	213.66	213.63	213.45	215.04	215.35	214.49	213.31	213.92	213.69	213.32
198.26	198.89	200	199.71	199.33	199.67	198.97	200.77	199.63	199.94	200.09	200.46	198.88	199.63	198.36	200.95	199.62	199.37	199.14	198.97	199.71	198.47	198.93	199.51	199.22	199.23	198.6	199.37	200.88	199.11	199.76	198.91	199.72	199.63	198.51	199.52	198.97	199.29	200.01	198.83	198.78	199.71	199.8	200.06	199.87	201.37	198.75	199.36	200.08	198.77
206.09	204.96	205.19	207.19	206.58	206.16	204.78	206.67	206.71	205.85	204.38	205.65	204.97	205.96	205.21	206.52	206.38	205.14	204.33	205.45	205.43	206.07	206.82	206.58	204.65	205.7	206.66	204.26	204.46	204.83	205.1	205.64	205.14	205.34	205.83	206.34	205.53	204.89	205.76	206.72	206.38	204.44	205.47	203.64	205.33	204.39	204.79	205.96	205.51	206.74
212.94	212.31	211.53	211.35	211.88	211.53	211.97	210.96	212.13	212.28	211.98	210.78	211.92	211.26	211.84	211.1	211.52	212.4	212.45	212.72	212.41	212.09	211.19	213.25	212.3	212.83	211.92	211.86	212.4	211.4	212.05	211.03	212.22	211.19	212.21	212.72	211.82	211.73	211.03	211.68	212.42	212.33	212.43	212.38	210.84	211.82	212.05	211.89	211.41	211.1
204.76	204.15	206.07	204.49	203.29	204.69	204.93	204.85	204.4	204.44	204.43	204.5	205.37	204.43	203.98	205.02	204.44	204.56	203.45	204.3	204.42	204.77	204.13	205.58	204.62	204.58	204.59	204.69	205.08	205.72	204.82	205.78	204.55	203.78	203.89	203.95	203.97	205.59	204.46	204.13	204.84	204.43	205.09	204.14	204.36	205.4	205.04	204.94	203.79	204.9
211.54	211.18	210.41	210.92	211.06	211.36	211.67	210.92	212.62	211.77	211.96	211.28	211.79	212.32	211.08	211.34	212.2	211.63	210.13	211.5	210.59	211.97	211.74	211.81	212.67	212.1	212.24	212.5	212.16	211.35	212.33	211.91	211.26	212	210.92	211.43	211.46	212.75	212.36	211.95	212.72	211.75	211.52	211.66	211.85	212.26	211.73	211.89	211.52	210.89
198.82	198.54	198.54	196.86	198.09	198.26	197.59	197.63	198.55	197.48	197.76	197.69	197.83	197.81	198.05	198.52	198.1	199.05	198.04	198.7	197.12	197.84	197.58	198.25	198.48	199.02	197.78	197.84	197.82	197.87	198.56	197.74	198.71	197.66	197.89	198.24	197.86	198.42	197.75	197	197.03	198.57	198.52	198.1	196.37	196.89	197.84	198.32	198.55	198.11
217.69	217.1	218.07	218.18	216.98	218.12	216.69	217.63	218.24	218.07	215.61	217.24	218.72	217.69	218.16	217.9	217.97	218.7	218.17	216.81	217.76	217.76	218.27	218.23	218.01	217.75	219.43	217.74	218.6	218.39	217.8	218.83	217.89	216.69	218.19	217.87	217.47	217.56	217.19	217.91	217.48	218.13	219.13	217.27	217.49	217.34	216.77	217.8	217.44	217.69
203.17	201.46	202.38	202.52	202.53	202.95	202.37	201.97	202.71	203.14	202.93	202.78	203.68	203.86	201.66	203.82	202.9	202.93	203.74	202.49	202.02	202.19	201.91	203.19	202.99	202.16	201.7	201.11	203.45	201.23	202.56	202.43	202.47	202.89	202.99	202.05	203.03	202.5	202.74	201.99	201.71	202.41	203.4	202.22	203.16	202.92	202.68	202.79	201.81	201.48
205.68	204.97	205.88	204.66	204.89	204.27	204.83	204.31	204.59	204.05	204.15	204.65	204.68	204.76	205.12	205.11	204.47	204.57	205.56	204.65	205.23	204.4	206.23	205.05	205.11	205.17	205.23	204.64	204.31	204.16	204.58	205.09	205.71	204.29	205.75	204.79	204.11	204.99	205.49	205.42	205.15	203.9	206.05	206.04	203.63	203.73	204.4	204.86	205.17	205.49
201.1	200.97	200.83	199.54	200.46	200.2	201.76	200.68	201.03	199.62	199.1	200.2	199.61	199.62	199.81	200.52	200.52	200.38	200.05	201.05	199.58	200.93	201.05	200.1	200.37	200.97	200.96	199.14	200.36	201.25	199.84	202.03	201.01	200.54	201.62	199.95	201.22	200.99	200.98	200.36	200.47	198.98	199.23	200.56	199.49	200.24	201.08	200.1	200.9	199.75
205.39	205.07	204.38	204.04	205.05	205.4	203.25	204.83	205.2	204.95	206.13	205.25	205.32	205.05	205.39	205.32	205.27	203.71	204	204.53	205.21	205.91	205.82	204.88	204.83	204.52	205.06	205.69	205.29	205.43	205.64	204.98	205.24	205.18	204.69	204.36	204.24	204.42	204.81	204.25	204.8	204.49	205.01	204.79	205.1	203.82	204.55	204.75	204.38	204.41
211.91	211.82	212.85	213.95	212.89	212.25	212.17	213.2	213.13	212.35	212.49	213.15	211.85	213.01	212.23	213.45	213.32	212.47	212.59	211.71	212.21	213.86	212.89	213.45	212.6	211.99	213.48	211.81	213.34	212.24	213.75	213.45	213.04	213.66	212.78	213.35	212.41	211.32	212.9	212.21	213.53	212.62	211.82	213.4	213.66	213.01	213.45	212.09	214.51	211.77
203.35	203.17	202.74	203.13	202.82	201.78	202.86	203.35	203.45	202.46	203.62	203.69	203.6	202.4	202.92	202.54	203.56	202.47	203.16	202.28	203.09	202.72	203.11	203.42	202.74	202.73	203.43	202.6	202.25	203.01	203.14	203.23	202.8	202.54	203.56	202.69	203.18	202.35	203.04	204.05	202.5	203.32	202.79	203.81	202.37	203.23	203.34	203.58	204	203.66
204.9	203.88	203.92	203.85	204.11	203.26	204.57	203.92	202.96	204.03	204.45	203.55	204.49	203.28	203.96	204.41	203.34	203.58	205.34	203.03	203.26	204.43	203.64	204.74	204.07	204.35	203.03	203.72	203.57	203.62	204.29	203.17	203.91	203.77	204.89	204.68	203.12	203.2	204.25	204.1	203.82	204.51	203.23	202.56	203.62	204.63	202.8	203.83	203.36	204.06
209.07	206.64	207.95	206.96	207.7	207.1	207.49	208.96	208.55	207.93	207.82	206.81	208.21	207.9	207.44	206.23	207.81	207.44	208.02	207.94	208.93	206.98	207.48	207.73	207.55	207.27	207.26	206.24	206.72	206.58	208.67	208.27	207.91	207.99	208	208.39	207.66	207.15	207.26	207.86	206.97	208.45	208.38	206.26	208.03	208.14	207.32	207.13	208	208.59
206.93	207.25	205.32	206.53	207.37	205.97	206.52	207.04	205.34	207.46	205.86	206.14	206.69	207.02	206.84	205.97	205.53	205.86	206.34	206.82	206.44	207.05	205.97	206.25	206.47	207.15	206.31	206.58	205.94	206.23	206.51	206.86	206.14	205.66	206.61	206.48	207.64	204.88	206.2	206.1	205.97	206.01	206.41	205.8	207.91	206.32	206.31	206.8	208.02	206.72
210.78	211.64	211.74	212.65	211.31	210.67	210.06	211.73	211.57	211.51	212.79	210.85	212.34	211.3	212.32	212.03	211.71	211.39	211.89	211.5	211.59	211.73	210.93	211.43	211.97	211.01	211.82	211.87	211.75	212.04	212.5	210.35	210.44	210.99	211.53	211.57	212.42	212.45	211.41	210.92	212.47	211.62	212.23	211.97	210.98	210.67	212.04	211.53	211.69	211.7
207.77	207.92	207.64	208.62	208.65	208.69	208.49	208.04	208.69	206.83	208.67	208.81	208.77	208.56	207.58	207.76	207.73	207.71	209.12	208.36	207.56	208.69	207.07	208.72	208.38	208.16	209.57	208.54	208.33	209.09	208.4	208.1	208.35	208.37	208.85	209.54	207.9	209.65	208.99	208.21	209.27	208.8	207.72	208.56	209.36	209.25	209.98	207.82	209.27	208.34
197.15	198.16	199.01	198.33	198.45	198.53	198.92	197.75	197.22	198.8	198.26	198.24	198.86	199.09	198.01	199.5	199	197.67	198.65	197.75	198.17	199.4	198.8	199	198.61	198.61	197.93	198.55	198.54	197.5	198.01	198.48	198.11	199.04	197.93	198.84	199.47	198.8	199.24	199.37	197.14	199.15	199.8	198.96	198.19	199.24	199.27	198.97	198.1	199.4
213.85	212.01	211.55	212.43	212.48	211.67	212.09	211.31	213.36	212.72	213.05	211.93	211.94	212.76	211.58	212.68	212.16	211.96	212.38	212.06	212.81	212.81	212.19	213.17	211.96	211.7	212.23	212.93	213.05	212.15	212.59	213.03	212.73	213.11	211.16	212.65	212.28	212.53	212.18	212.37	211.65	212.3	213.4	212.65	212.92	211.95	212.99	211.39	212.03	213.35
208.57	209.71	208.64	209.82	210.64	209.16	209.53	210.19	208.86	209.8	208.75	209.4	209.61	209.32	209.17	209.06	210.89	210.59	209.58	209.36	211.17	209.29	209.56	209.78	210.13	208.83	210.83	210.63	209.55	209.47	210.12	209.57	208.84	209.79	209.63	209.53	209.63	209.53	209.4	210.51	209.26	210.23	210.41	208.81	209.78	209.12	208.98	209.49	209.35	209.47
208.33	207.59	207.38	208.84	208.59	206.94	207.45	207.87	208.47	206.84	208.57	207.62	207.69	206.07	208.1	208.41	208.09	207.95	208.01	207.23	208.04	206.52	208.5	208.52	207.47	208.64	206.97	207.28	207.93	207.26	207.47	207.66	207.89	207.4	207.64	207.67	207.47	207.17	207.82	206.81	207.96	207.95	207.74	206.58	208.87	207.36	207.17	208.13	206.78	206.32
208.12	208.77	208.79	209.73	210.11	209.22	209.6	209.09	208.7	209.03	208.81	210.28	210.85	209.39	209.37	210.68	209.55	209.5	209.27	209.67	210	209.96	208.79	210.07	208.99	209.35	209.48	209.19	208.7	209.21	210.42	209.63	208.98	209.56	209	209.64	208.59	209.3	209.43	210.02	209.31	209.79	209.32	209.46	209.77	209.3	209.31	210.17	209.98	210.21
207.15	207.92	208.9	206.99	207.47	208.73	208.95	207.11	206.32	208.47	207.31	206.89	207.59	206.73	208.05	208.2	208.45	208	207.05	207.09	207.79	207.49	206.52	207.69	208.43	208.4	208.72	207.46	207.85	207.75	207.93	207.65	207.35	207.85	207.89	207.97	207.78	207.15	207.97	206.86	207.98	207.29	207.42	207.78	208.2	208.41	207.16	206.71	208.48	207.16
203.69	203.28	202.94	202.68	203.45	202.97	204.21	202.65	202.39	203.38	203.49	202.81	202.56	202.81	203.33	202.2	204.33	203.66	203.79	204.53	203.57	203.33	202.19	203.62	203.45	203.81	204.29	203.41	203.27	203.3	202.74	203.73	203.22	203.15	203.38	203.41	202.54	203.88	202.22	203.05	203.47	202.78	202.66	202.86	202.93	202.89	202.03	202.61	202.89	202.57
205.23	206.07	205.84	205.16	206.78	206.05	206.01	204.79	205.88	206.59	204.09	205.7	205.78	206.43	205.81	205.71	205	206.14	205.25	206.08	205.28	205.1	204.87	206.1	206.07	205.12	206.23	205.31	205.07	205.38	206.46	205.1	204.28	205.03	205.92	205.4	205.23	206.45	205.23	204.99	205.66	205.06	205.41	206.84	206.22	205.57	205.71	206.33	205.38	205.71
207.48	209.35	208.95	209.63	208.36	208.75	209.08	208.83	208.35	208.28	208.87	208.46	207.84	207.98	208.89	209.21	208.82	209.14	208.08	208.57	208.36	208.76	208.77	207.88	209.2	209.4	208.26	208.15	207.96	209.23	208.53	208.78	208.9	208.78	209.01	208.46	208.63	208.72	207.6	209.26	207.8	208.09	208.45	208.3	208.36	208.62	209.89	208.78	209.1	209.29
208.75	207.86	209.13	209.47	208.63	207.99	207.81	208.15	207.96	208.19	208.31	208.58	209.68	209.24	208.77	208.53	207.33	209.58	207.31	208.29	208.55	208.27	208.36	208.27	208.25	208.04	208.49	209.24	207.79	207.87	209.81	208.3	209.51	208.39	208.8	207.43	207.64	209.42	208.74	207.39	208.02	208.07	207.78	209.2	207.71	208.78	208.29	207.88	208.11	208.09
211.17	211.64	213.14	211.91	211.17	212.03	210.94	211.1	212.2	212.04	211.39	211.93	211.31	211.03	211.75	212.34	212.21	211.75	212.44	210.85	211.94	211.14	210.75	211.02	212.18	211.59	211.62	211.01	212.31	212.08	212.11	211.67	212.21	212.51	212.66	210.63	211.32	212.07	211.91	212.08	211.62	211.98	211.94	211.48	212.3	211.07	211.88	210.7	211.19	211.45
213.58	212.07	212.88	213.38	213	213.83	213.67	212.05	214.03	212.32	213.01	213.05	211.97	213.06	212.26	213.72	212.56	213.07	214.1	213.13	213.02	212.93	213.12	211.68	212.84	213.09	213.19	213.8	213.34	212.1	213.67	212.16	213.03	213.08	214.46	213.23	212.33	212.13	213.16	212.88	212.95	211.92	214.31	213.41	212.4	212.72	212.8	213.23	212.74	212.22
207.98	207.84	208.05	208.06	208.8	208.15	207.17	208	208.42	208.11	207.22	207.37	208.26	208.52	207.57	206.78	207.81	208.37	207.97	209.41	206.88	207.86	208.11	208.78	206.89	207.7	208.12	208.15	207.43	207.71	208.26	208.12	207.73	207.95	207.25	208.45	207	208.36	207.69	207.87	208.08	208.53	207.52	207.97	207.06	207.12	208.45	207.97	207.09	206.99
198.91	197.72	197.81	198.32	197.82	197.93	196.71	196.91	198.36	197.87	198.28	198.38	197.85	198.04	197.9	197.98	197.71	198.47	198.22	197.89	198.76	197.72	198.48	198.72	198.39	197.91	198.54	197.47	196.7	198.46	197.4	197.56	197.1	198.38	198.34	197.7	197.95	199.03	197.36	197.66	197.86	197.75	197.92	197.97	195.72	198.16	198.65	197.36	198.32	199.17
211.79	212.57	211.34	211.35	212.35	211.51	212.26	210.42	211.81	211.66	210.99	212.66	212.9	211.94	211.53	212.2	213.45	211.32	213.2	211.22	211.93	210.77	212.52	211.81	213.23	211.13	211.88	211.18	211.72	211.66	212.3	211.78	212.28	212.42	211.22	211.16	212.57	211.35	211.63	212.57	212.42	211.32	211.23	212.05	212.02	211.51	211.44	211.5	210.84	211.62
204.99	204.87	205.96	204.7	205.04	204.44	205.18	203.91	203.31	204.66	205.04	205.54	204.38	204.41	204.6	205.05	206.82	204.96	205.1	205.32	205.55	205.31	205.25	204.7	205.9	204.86	204	203.96	204.89	204.7	205	205.74	205.57	204.36	204.25	204.93	204.91	204.5	204.07	205.78	206.06	204.58	203.97	204.21	205.11	204.89	205.15	204.33	204	204.18
208.9	209.05	208.71	209.57	208.81	209.4	210.08	209.72	210.82	209.24	209.59	210.81	210.39	210.12	209.84	208.96	209.51	209.27	209.69	209.33	209.84	209.69	210.1	209.75	209.87	208.9	210.42	210.39	209.09	209.93	208.4	209.3	210.16	209.42	209.57	210.06	209.82	210.04	210.04	209.59	209.04	209.01	209.16	208.95	211.29	209.88	212.45	209.94	208.29	209.51
211.55	211.76	210.74	212.15	212.23	211.45	212.48	211.87	211.78	212.5	211.05	212.11	212.13	212.27	212.1	212.01	211.55	211.8	210.62	212.61	211.48	211.28	212.66	211.41	212.29	211.31	210.84	212.13	211.76	211.47	211.36	211.07	211.61	211.29	211.98	211.82	212.76	212.34	211.45	212.44	211.79	211.57	211.02	212.02	211.75	212.54	210.84	211.78	211.5	211.37
208.46	208.49	208.76	207.69	209.36	209.83	209.46	209.07	208.89	207.62	207.9	208.09	208.66	207.59	207.41	208.68	208.38	209.38	208.94	209.21	207.65	208.9	208.45	208.57	208.49	207.97	208.43	208.6	209.52	207.82	208.46	207.96	208.52	207.75	208.69	207.67	208.86	208.22	209.21	208.83	208.81	208.75	208.55	207.94	208.54	208.21	209.11	208.46	207.94	208.28
198.85	199.98	199.26	199.04	198.8	199.15	199.08	198.67	198.44	199.24	199.55	198.67	199.07	200.03	199.89	199.43	199.5	199.7	199.23	199.25	199.4	198.68	199.94	199.91	199.78	199.36	199.82	199.09	199.95	199.6	199.22	199.54	197.7	200.12	199.4	198.91	199.91	199.57	199.53	200	199.71	199.48	199.76	199.34	199.91	199.3	199.49	198.53	200.33	199.3
206.75	206.19	208.07	207.16	206.42	208.57	207.69	206.86	207.9	208.12	208.17	208.38	208.47	208.19	207.63	208.61	207.42	207.9	207.27	208.54	207.82	207.99	208.64	208.38	207.85	207.5	208.35	208.62	209.04	207.83	207.12	207.77	207.65	208.75	207.7	208.35	208.05	208.25	207.57	207.16	208.1	208.62	208.37	207.9	207.59	207.02	208.03	207.14	208.55	207.51
217.47	217.61	217.81	216.4	216.61	217.3	217.66	216.71	215.96	216.21	216.48	217.34	217.67	217.82	217.21	216.35	216.47	216.5	218.23	215.88	218.13	216.52	215.61	216.94	216.38	216.35	216.24	217.91	217.99	218.12	216.96	217.65	216.42	217.54	217.26	216.5	217.3	216.94	217.82	216.11	216.5	216.96	215.9	215.63	216.68	217.48	216.53	217.27	217.03	217.62
217.04	216.75	217.83	217.28	216.96	217.21	216.88	217.17	217.78	216.26	216.7	216.21	217.4	217.15	216.68	217.34	216.38	216.72	216.16	218.01	216	218.36	217.52	215.43	217.17	216.99	217.18	217.74	216.49	217.24	217.94	216.91	217.75	216.25	217.25	217.06	217.05	216.64	218.75	216.98	216.1	216.74	217.82	217.14	217.82	216.97	217.12	217.23	215.51	215.66
211.85	212.48	214.02	213.12	211.62	212.85	213.51	211.86	212.99	213.11	212.9	211.72	212.96	212.97	211.45	212.32	211.74	212.15	212.08	212.45	211.98	212.5	212.44	212.2	213.54	212.27	212.26	212.58	212.89	212.07	212.87	213.39	212.65	211.89	211.86	211.59	211.88	212	212.23	212.47	212.69	211.83	211.41	212.34	212.21	211.35	212.14	211.67	211.7	212.37
214.57	214.38	213.76	214.55	212.75	214.83	213.91	213.65	214.39	213.53	214.9	213.22	214.48	214.66	215	214.69	212.57	214.42	214.76	213.75	214.61	213.18	213.87	213.7	213.69	213.69	214.05	213.97	214.05	213.81	213.42	212.79	213.31	214.22	214.3	214.88	212.3	213.39	214.52	214.39	213.96	213.86	213.68	213.17	213.54	213.45	214.27	213.66	213.98	213.48
217.22	216.65	216.75	216.79	217.25	215.77	216.84	216.63	217.45	216.99	216.69	217.65	216.25	217.41	217.24	217.74	215.91	218.12	215.73	218.38	217.46	216.57	215.98	216.71	217.34	218.24	218.18	218.12	217.24	217.11	217.5	216.79	216.85	216.7	216.48	216.53	216.25	216.21	218.01	217.56	216.68	217.11	217.44	217.78	216.26	216.27	216.57	216.54	216.79	216.48
207.97	209.12	207.33	207.78	209.31	208.74	208.93	207.99	208.74	208.63	208.72	207.73	207.7	208.03	208.02	209.82	208.49	208.05	207.96	208.45	208.09	208.37	207.24	208.17	208.01	207.27	207.3	208.25	208.74	208.61	207.63	208.11	208.16	208.47	208.02	208.79	208.55	208.72	208.2	208.37	208.14	208.32	209.19	208.79	208.58	208.45	209.11	208.87	208.79	207.72
211.83	211.83	212.32	211.11	210.88	212.36	211.4	211.66	211.2	211.37	209.72	211.46	210.81	210.95	211.64	210.9	212.68	211.97	211.24	210.15	211.15	212.3	211.92	210.96	211.73	211.38	212.04	212.16	211.75	210.98	212.12	212.01	210.54	210.75	210.68	212.04	212.48	210.87	211.72	211.73	211.97	212.69	211.39	211.22	211.17	211.42	212.03	211.1	211.99	210.9
206.74	206.63	206.85	207.36	205.62	206.42	206.57	205.41	206.39	206.23	206.31	207.26	206.04	206.81	205.92	206.46	206.73	206.82	205.82	206.57	205.69	206.69	205.86	206.15	207.17	206.18	205.54	205.81	206.29	207.1	206.19	206.65	206.05	205.81	206.13	207.42	207.12	206.53	206.89	206.86	206.76	205.65	205.44	205.03	205.86	206.88	206.75	205.96	207.53	205.34
208.54	208.44	209.6	209.13	207.26	208.14	208.33	209.18	208.6	208.43	208.22	208.44	209.03	208.13	208.12	208.67	208.54	209.5	209.46	208.85	209.23	208.35	209.07	208.6	208.37	208.65	209.15	209.04	208.58	208.82	209.46	207.37	208.77	207.29	209.41	207.76	208.64	207.46	209.35	208.81	208.25	209.42	208.4	207.99	208.17	209.41	208.35	209.43	208.66	208.71
196.86	198.87	197.17	198.12	198.83	197.52	197.65	198.38	197.37	197.1	198.75	197.54	198.8	197.37	197.41	197	197.47	197.35	198.89	198.44	199.08	197.56	199.25	198.98	198.1	198.2	197.87	197.61	197.8	197.74	198.56	198.1	197.45	198.5	197.8	197.71	197.75	197.6	198.17	197.68	197.69	198.58	199.15	197.43	197.91	197.48	198.63	197.84	196.96	197.26
203.52	203.63	203.45	203.39	203.76	204.1	204.17	202.68	203.32	202.57	202.85	204.65	204.22	202.44	203.99	203.22	203.93	203.72	203.07	204.53	204.34	203.27	203.85	203.81	204.27	203.36	205.2	203.04	204.54	204.21	202.79	203.64	203.42	203.62	203.37	203.24	203.3	203.81	202.71	203.75	204.29	203.71	203.4	205.11	202.92	203.2	203.52	202.18	203.88	203.67
199.46	200.97	200.35	200.16	201.01	199.67	198.88	199.74	200.69	199.09	200.12	200.19	200.82	200.24	200.63	200.21	199.72	201.1	199.37	200.4	200.02	199.59	199.31	200.2	199.89	201.2	199.95	200.83	200.02	200.6	200.11	200.59	200.11	199.92	200.4	201.27	201.14	201.35	199.44	199.17	200.28	200.44	199.32	199.53	199.99	200.81	199.56	199.48	199.68	200.09
208	208.38	209.7	208.81	208.87	208.42	208.3	208.39	208.3	208.25	208.96	209.71	207.6	209	207.96	208.29	208.29	209.61	206.16	208.52	207.82	208.38	207.62	208.36	208.46	208.12	208.1	208.81	208	208.79	208.62	208.59	208.33	208.27	209.62	208.63	208.88	207.92	207.92	207.9	208.13	208.91	208.85	209.36	208.54	208.33	209.46	208.93	207.92	208.59
203.4	202.99	203.78	203.53	203.61	203.86	204.89	205.05	204.65	203.69	203.42	203.06	203.98	202.8	204.65	203.21	204.48	203.06	205.02	204.47	203.58	204.59	204.17	204.03	203.58	204.51	204.13	204.1	203.12	203.83	203.61	203.16	203.59	204.24	204.45	204.66	203.5	203.94	203.16	202.79	203.43	203.4	204.94	204.35	204.25	203.23	203.83	203.94	202.88	204.55
213.03	213.53	213.31	212.16	213.11	213.48	212.43	212.24	212.36	212.2	212.58	212.93	213.23	212.15	214.08	213.42	211.82	213.16	213.2	213.08	213.33	212.88	213.47	213.37	213.22	212.24	213.8	212.92	212.68	212.74	212.25	213.73	212.44	213.01	213.43	213.27	212.85	213.91	212.82	213.42	212.39	213.64	212.72	213.27	212.66	212	213.2	213.48	212.73	212.45
201.73	202.56	201.87	203.89	201.67	202.08	202.46	201.64	202.01	202.48	200.89	203.57	203.59	202.72	202.65	202.49	203.34	202.5	202.4	202.23	201.13	203.75	202.86	202.99	202.86	202.63	202.11	203.41	202.65	202.49	202.55	202.57	202	202.01	202.71	202.34	202.24	202.56	203.14	202.98	201.08	203.79	202.24	202.68	202.3	202.83	202.02	203.08	202.24	202.53
210.69	211.2	210.74	211.63	212.4	212.15	211.32	211.85	211.8	211.16	212.25	212.33	211.96	212.15	212.52	211.67	212.24	211.52	211.58	210.34	211.41	211.75	211.03	212.21	213.33	211.99	210.96	212.19	212.29	210.79	211.71	211.48	211.33	211.59	212.68	212.77	210.89	211.76	210.73	211.72	211.18	212.28	210.63	212.42	213.04	210.69	211.64	211.22	211.29	212.51
204.23	203.39	202.51	204.61	202.33	204.9	203.34	203.43	203.36	203.85	204.61	202.79	203.37	203.96	204.17	203.87	203.42	202.79	203.42	203.66	204.18	205.08	204.02	204.72	204.37	204.12	203.57	203.81	203.35	204.94	204.59	203.72	204.5	204.47	203.48	204.24	204.53	204.51	203.52	205.55	205.64	203.45	203.02	202.62	203.6	203.99	204.46	204.23	203.96	203.18
212.18	211.27	212.45	213.26	213.65	211.04	211.41	211.43	212.39	211.37	211.84	212.26	211.62	212.16	211.1	211.42	211.19	211.42	212.08	212.23	212	210.97	211.35	211.12	212.9	211.72	210.88	210.84	211.01	211.87	210.89	211.75	211.11	211.14	211.35	211.72	210.44	211.75	212.01	211.38	211.91	212.05	211.51	211.81	211.77	211.9	210.26	212.26	211.25	211.81
207.48	208	207.93	207.03	207.57	206.76	207.38	207.28	206.39	207.57	207.14	207.68	208.47	207.59	207.32	208.11	208.33	207.94	206.92	206.48	208.04	207.54	206.86	207.82	207.74	207.42	207.79	208.06	208.88	209.16	205.34	207	207.79	207.85	207.41	207.59	206.29	207.03	206.53	207.77	207.95	206	207.08	209.06	207.2	208.02	208.21	206.82	207.81	207.9
217.57	216.82	217.32	217.26	217.58	216.79	216.72	216.75	217.37	216.39	216.74	217.78	215.69	217.55	217.16	216.89	217.28	217.34	217.31	216.46	216.85	217.65	216.45	216.56	217.05	217.23	217.81	217.41	217.26	216.83	219.22	216.59	217.93	215.78	216.83	217.26	216.83	218.39	217.09	216.04	217.01	215.95	217.29	217.01	216.91	217.65	217.02	217.57	216.96	217.4
213.28	213.97	211.99	213.98	211.96	214.54	212.39	213.04	214.06	211.4	213.31	212.35	213.75	212.54	213.01	212.91	212.48	212.67	213.38	213.66	214.19	213.67	213.19	213.89	214.46	212.99	213.13	212.79	212.97	213.04	213.16	212.5	212.85	213.62	213.25	213.34	213.53	211.83	213.27	212.09	213.33	212.34	213.01	212.67	213.97	212.73	212.96	212.66	214.1	213.42
205.91	204.25	205.25	204.22	204.23	204.91	204.08	205.28	204.92	204.77	203.46	206.2	204.69	205.58	205.45	203.42	205.09	204.53	206.83	205.39	206.44	204.84	204.36	204.01	205.49	204.04	204.56	205.18	205.2	203.87	205.05	204.63	204.52	204.55	204.49	205.63	204.59	204.96	204.79	203.54	204.51	204.52	204.81	205.28	203.94	204.88	204.74	205.43	205.33	204.9
200.27	200.72	201.59	202	202.31	201.62	201.58	201.6	200.59	201.02	201.03	201.11	201.42	201.26	200.98	201.93	201.19	201.12	200.66	201.06	201.19	200.8	201.46	200.18	200.14	201.14	200.55	200.22	201.21	201.99	201.42	201.58	200.56	201.55	201.16	201.48	201.29	200.51	200.44	200.18	200.43	201.08	201.36	200.52	202.51	202.43	200.39	202.17	201.67	201.09
216.76	217.67	216.58	217.97	217.74	216.22	216.53	216.62	216.11	217.56	215.51	216.59	218.14	217.14	217.51	217.81	217.24	217.39	216.71	217.06	216.54	217.69	217.2	216.17	217.6	216.71	216.74	217.13	216.7	217.74	218.59	216.33	217.18	216.76	217.83	216.28	216.85	218.26	217.52	217.15	217.43	216.53	216.08	215.86	218.71	216.86	217.26	216.63	217.22	217.2
207.52	208.12	208.53	207.7	208.65	209.6	208.1	207.81	209.25	209.08	208.5	208.19	208.33	207.7	208.03	209.09	208.96	207.22	208.3	208.34	208.87	208.57	208.22	208.3	209.02	208.77	209.04	208.23	209.34	208.5	209.1	209.24	207.73	207.72	208.09	207.91	207.87	208.72	208.85	208.92	207.51	207.44	208.17	209.12	208.4	208.28	207.53	207.85	208.06	207.72
202.99	203.31	202.53	205.05	204	203.43	203.02	205.12	203.14	203.3	203.71	203.3	204.34	203.29	204.38	203.07	204.61	203.86	202.74	204.19	204.53	203.7	204.92	202.84	204.71	204.12	204.22	204.09	203.36	204.01	204.9	203.94	203.25	204.12	204.62	203.62	203.55	204.07	205.16	204.52	204.42	202.52	204.57	203.96	203.78	204.32	204.32	202.26	204.04	204.48
207.34	208.01	206.58	208.31	208.3	208	207.19	207.77	207.55	207.48	207.59	207.22	209.7	208.35	208.73	208.21	208.34	207.85	208.14	208.09	207.79	208.34	208.14	208.21	208.23	208.58	207.69	207.25	207.5	207.93	207.89	207.9	208.37	208.43	207.99	207.99	208.95	207.24	208.09	207.66	207.38	208.11	207.58	208.28	208.31	207.1	207.64	207.98	206.17	207.56
205.44	204.3	204.77	205.64	204.69	205.35	204.62	205.02	204.96	204.74	203.82	204.68	205.22	204.68	205.54	205.66	204.83	204.82	204.79	204.65	204.33	204.28	205.49	204.33	205.11	204.63	204.62	204.7	204.5	204.59	205.64	205.3	204.35	205.56	204.09	205.32	204.19	205.34	203.88	205.36	204.42	204.89	205.71	204.51	205.16	205.96	205.4	204.57	205.81	204.89
208.23	208.09	209.35	208.48	208.26	209.66	207.21	208.63	206.94	209.72	208.52	209.37	208.1	207.86	208.2	209.06	207.67	208.64	206.54	209.04	209.7	207.94	208.67	208.18	208.93	208.01	208.68	208.49	208.58	208.45	209.35	208.19	208.68	208.43	209.03	208.49	208.81	208.7	208.73	207.9	208.55	208.53	208.28	208.82	209.7	209.71	208.53	207.77	208.45	208.34
208.14	207.18	207.05	206.58	208.11	207.25	206.37	207.75	207.4	207.58	206.96	207.38	207.19	207.46	207.33	207.71	209.14	208.1	207.76	207.54	208.55	206.69	207.63	207.44	206.78	208.62	207.79	207.95	207.25	206.83	208.28	207.32	207.09	207.91	206.3	209.14	208.51	207.13	206.81	208.75	208.93	207.14	207.62	207.21	207.98	206.67	207.36	207.22	207.8	208.18
212.44	211.69	211.46	211.97	211.4	212.21	211.84	211.59	210.13	211.31	212.58	212.07	211.62	212	211.62	212.82	212.13	211.58	211.41	212	212.14	211.66	210.47	211.95	211.29	211.35	211.25	212.47	211.47	211.91	211.76	212.13	210.57	211.84	213.08	211.42	211.69	212.62	212.42	210.31	212.45	211.4	212.36	211.39	211.9	210.71	211.97	211.37	211.43	210.91
211.77	211.24	212.71	212.55	211.41	212.57	212.91	211.89	211.69	211.77	211.7	212.46	213.08	211.81	211.88	210.09	212.59	211.55	211.31	210.74	211.66	211.19	211.82	211.6	211.92	211.56	211.1	211.88	211.04	211.75	212.29	211.33	211.14	210.48	212.7	211.13	212.12	211.39	211.33	211.81	211.06	211.65	211.76	211.76	211.29	210.94	211.08	210.45	211.57	210.88
208.23	208.15	210.55	209.61	209.17	208.93	209.73	208.58	208.49	208.99	208.77	208.43	209.78	207.99	208.05	209.41	209.37	208.77	208.11	209.38	209.01	209.34	207.89	208.22	209.18	209.8	208.25	208.45	209.51	209.04	209.08	208.9	208.55	209.91	209.01	208.13	208.69	207.5	209.46	208.28	208.22	207.34	208.77	209.11	208.53	208.39	209.18	208.31	208.77	208.14
209.96	210.37	210.7	210.62	210.71	211.44	209.16	209.78	210.44	209.44	209.59	209.91	209.83	209.51	208.73	210.23	210.44	209.13	209.13	209.01	209.39	209.77	209.08	209.29	210.24	211.01	209.48	210.06	210.47	210.22	210.32	209.52	208.52	210.07	209.49	209.61	209.52	210.49	209.71	209.81	209.21	208.98	209.2	210.63	209.41	209.25	209.42	208.91	210.25	210.13
212.32	211.93	211.69	211.93	213.07	212.97	212.27	212.75	213.51	212.98	212.58	213.39	212.65	213.79	213.69	213.04	211.13	212.31	212.74	212.17	213.31	212.44	212.66	212.59	212.56	213.14	211.92	213.4	212.08	212.01	211.72	213.17	213.22	212.59	213.47	213.02	212.44	211.85	212.77	213.57	212.69	211.34	211.66	214.15	211.66	212.56	211.3	213.11	211.3	212.47
202.29	203.03	202.01	203.68	202.9	201.64	203.18	202.83	202.55	202.51	202.24	202.81	202.33	203.05	202.8	202.36	203.09	202.62	202.32	203	203.19	202.04	203.14	202.22	202.81	201.53	202.42	203.58	202.52	202.75	202.24	203.07	201.01	203.74	202.67	202.5	202.08	203.02	202.2	204.78	202.2	203.82	203.2	202.76	202.73	202.11	202.69	202.91	202.54	202.52
207.55	207.24	206.2	206.91	206.62	208.33	207.64	208.14	207.7	207.97	207.62	208.32	206.82	207.53	207.91	207.01	207.54	206.94	207.41	208.41	206.66	208.07	208.36	208.08	208.13	208.45	206.44	206.88	208.31	207.7	207.76	207.56	207.84	208.29	207.11	207.42	207.36	207.81	207.1	207.36	207.96	206.89	208.77	207.72	208.66	207.07	208.55	208.23	207.38	206.96
203.7	203.59	203.55	202.72	203.96	204.22	204.43	203.05	202.04	203.75	202.34	203.81	202.82	203.82	203.31	204.33	203.46	203.44	204.09	204.89	203.93	203.27	203.2	203.61	204.74	203.76	204.05	203.7	203.61	203.71	204.28	204.92	202.72	204.65	203.27	203.92	204.25	204.27	204.08	202.72	205.11	204.13	204.23	203.49	204.03	203.21	202.91	204.53	203.57	204.23
209.08	209.85	209.93	208.89	208.63	209.34	209.17	210.96	209.17	208.25	208.4	208.43	209.3	209.47	209.02	208.7	209.57	209.01	209.83	208.89	210.07	209.27	211.22	208.7	209.78	209.46	208.59	210.06	209.54	208.66	208.55	209.13	210.09	209.99	209.59	209.39	209.6	208.74	209.36	210.77	208.72	209.91	208.62	209.79	209.32	209.19	209.69	209.32	207.97	208.34
202.49	202.8	202.26	203.24	203.7	203.13	202.78	203.17	202.54	204.12	202.35	203	202.45	202.99	203.26	202.8	203.4	203.32	203.43	203	202.91	203.32	203.16	202.2	203.53	203.88	203.3	202.66	203.68	203.44	202.68	202.38	202.71	203.58	204.19	203.79	203.12	204.12	203.01	201.94	203.07	203.15	203.46	202.63	203.53	203	203.94	204.17	203.19	203.02
203.3	203.88	203.59	205.19	203.04	203.29	204.21	204.17	202.77	204.05	203.52	203.81	203.98	203.95	204.83	203.7	203.22	205.53	202.69	202.96	203.81	204.26	203.48	204.05	204.7	203.6	203.88	203.53	203.96	204.68	204.17	204.63	203.71	204.04	204.02	203.67	203.27	204.14	203.15	202.96	202.47	203.81	204.69	204.1	203.16	204.52	202.23	204.16	204.31	204.29
205.37	204.47	203.76	205.01	204.83	203.69	205.3	204.59	204.63	205.37	204.96	205.05	205.6	205.58	204.45	206.01	204.58	204.54	206.36	204.82	203.87	205.12	205.98	204.29	205.58	204.86	205.37	204.85	204.27	204.99	204.62	204.08	205.16	204.81	204.63	203.76	205.6	204.99	204.68	206.16	204.93	204.66	204.52	204.79	205.44	205.75	204.23	204.8	205.52	204.31
208.34	208.59	207.61	208.35	207.37	206.93	208.06	207.67	208.06	207.04	208.17	207.23	209.13	207.8	207.19	207.19	207.88	207.96	207.96	207.56	206.73	208.17	206.73	207.51	206.39	208.14	207.96	207.51	208.95	207.84	208.03	208.44	208.07	207.08	208.39	208.24	207.49	207.58	208.22	207.67	206.64	208.13	208.01	206.16	206.87	208.01	208.67	208.3	208.39	207.35
217.18	218.23	217.88	218.21	217.36	217.62	218.09	217.4	217.72	217.44	218.5	217.83	218.06	217.98	217.64	217.87	218.16	217.64	218.18	217.9	218.59	217.35	217.69	216.96	217.16	218.09	218.91	217.22	219	217.65	217.37	216.58	217.19	216.24	218.04	217.99	219.05	217.27	217.02	218.28	217.79	218.7	217.13	218.64	217.77	217.54	217.07	216.25	219.54	217.53
208.32	208.24	207.35	208.43	207.92	207.88	207.05	207.26	209.57	206.39	207.06	206.85	207.13	208.37	207.33	207.73	207.68	207.6	206.72	207.68	207.22	206.53	207.67	208.42	208.14	208.94	208.11	208.09	207.59	207.06	206.97	207.37	208.63	207.49	207.25	207.78	207.91	208.08	207.76	207.5	208.45	206.85	209.08	206.58	208.24	207.83	208.65	208.07	208.07	208.7
208.86	208.35	208.08	208.43	208.05	208.45	208.72	208.48	208.47	208.24	207.97	209.42	207.01	207.67	207.75	208.39	207.4	208.6	208.7	208.56	208.82	208.71	208.55	207.97	209.17	208.76	209.55	208.42	209.04	208.34	208.98	209.32	208.34	209.66	208.94	209.2	208.85	208.1	210.52	209.17	209.17	208.97	208.69	208.38	207.48	207.8	209.12	208.11	208.74	208.21
202.46	202.42	202.98	201.84	202.77	201.6	202.4	202.37	203	203.58	203.17	202.88	202.79	201.67	202.88	202.15	201.71	202.42	202.28	202.13	202.93	202.02	201.83	203.14	201.58	203.12	202.05	203.37	202.77	202.31	201.91	202.28	203.17	202.33	203.27	203.01	202.41	202.32	202.54	202.82	203.17	203.19	203.05	202.92	202.68	202.38	203.01	202.94	202.96	202
208.94	208.83	208.82	209.43	207.93	208.95	209.09	209.17	208	209.12	208.66	208.25	208.39	207.87	209.6	209.89	208.33	209.31	209.98	208.26	208.5	209.59	208.3	208.62	210.18	209.9	207.95	208.53	208.04	208.14	208.43	209.83	208.97	208.99	209.14	207.78	208.6	207.69	208.62	209.28	208.75	207.73	209.75	209.57	208.56	208.34	209.04	208.86	209.35	208.56
208.58	207.39	208.27	207.81	206.93	208.22	209.05	208.06	207	207.57	207.63	207.49	207.26	207.68	206.77	207.89	207.04	207.12	208.31	206.41	206.56	207.84	206.1	208.13	207.45	206.72	208.73	208.12	207.61	207.8	207.68	207.39	208.73	207.75	206.88	207.44	207.12	207.92	207.04	207.31	208.02	208.78	209.04	207.69	206.86	207.04	207.7	209.23	207.38	207.35
200.37	199.35	199.75	201.75	200.32	199.57	200.78	200.22	199.16	199.58	199.86	200.32	201.04	199.77	200.44	200.98	201.21	200.71	201.35	201.17	200.7	200.2	199.97	199.28	199.56	200.48	199.55	200.95	199.76	200.76	199.99	200.3	199.97	200.77	200.14	199.61	200.2	199.98	199.27	200.31	200.25	200.09	200.59	199.84	199.55	200.5	200.41	200.37	200.12	200.25
213.12	211.62	212.15	211.34	211.87	211.62	211.81	211.58	211.2	211.48	212.13	212.43	211.78	211.32	211.64	211.71	211.2	213.04	211.92	211.08	211.53	211.01	212.52	211.51	213.04	212.08	210.6	211.66	211.41	211.83	213.4	211.98	212.19	211.3	210.45	212.02	211.71	211.77	211.27	211.91	211.59	211.66	212.38	212.5	211.51	212.46	210.89	211.95	211.09	210.66
211.55	212.31	212.37	213.45	212.85	211.65	213.03	212.98	212.41	211.56	213.37	210.94	211.7	212.38	212.63	212.03	211.37	211.58	211.59	212.63	212.64	212.84	212.1	212.25	212.52	212.89	212.6	211.93	212.36	213.06	213.04	212.39	212.73	212.79	212.11	212.11	212.77	212.85	212.37	211.97	212.1	211.86	212.52	212.66	212.91	212.04	211.4	211.86	211.8	211.97
211.39	213.13	213.77	212.76	212.21	213.1	212.96	212.96	211.79	212.13	211.73	211.32	212.34	212.51	212.01	212.95	212.79	212.84	211.75	212.46	211.77	213.12	211.95	211.91	212.26	211.59	211.92	212.31	211.43	211.48	211.68	212.63	212.72	210.93	213.28	213.03	211.97	212.53	212.98	213.07	211.76	213.48	212.65	213.3	212.66	212.76	211.27	212.68	212.04	211.32
218.38	217.84	218.76	217.24	217.2	218.23	218.38	217.84	217.63	219.12	217.35	216.51	218.66	217.84	218.42	217.63	218.11	217.98	218.14	216.71	217.57	218.18	218.64	216.41	217.46	217.61	217.31	218.22	218.28	216.17	219.06	218.29	218.65	218.99	217.67	218.22	216.78	216.92	217.08	218.01	217.81	217.34	217.31	217.68	216.64	217.61	217.61	218.2	218.21	216.84
206.11	206.2	205.85	206.35	206.25	206.71	206.86	206.42	207.04	207.11	206.49	206.65	206.9	206.39	206.37	207.34	207.02	206.8	206.71	207.33	206.06	207.09	205	206.16	206.51	205.9	207.1	205.95	206.19	206.29	205.87	205.29	207.1	205.7	206.96	206.98	206.9	206.18	207.91	206.42	207.14	207.17	206.67	206.3	206.44	206.04	206.32	207.03	206.36	207.15
207.83	209.05	207.57	208.32	208.28	209.12	208.09	208.13	208.58	207.75	208.09	208.47	207.83	209.32	208.12	208.82	209.61	208.97	208.95	208.1	209.18	207.77	208.45	207.36	208.51	208.89	208.49	206.9	208.9	209.04	209.51	207.95	208.99	208.75	207.64	208.02	208.64	208.41	209.08	207.09	207.76	207.55	209.41	208.8	208.71	207.85	207.22	208.33	208.56	208.67
214.09	212.46	213.38	214.09	213.62	212.93	214.3	212.72	213.21	213.64	214.2	213.76	214.04	213.22	214.08	214.2	213.29	214.56	214.59	214.44	213.68	214.05	215.28	214.14	214.06	214.3	212.34	214.27	214.12	213.77	213.88	213.76	213.52	213.61	213.85	214.15	213.69	215	214.33	213.3	213.2	214.99	215.24	213.61	212.35	213.12	212.86	213.65	214.69	213.45
199.67	199.55	200.52	199.37	200.07	200.48	199.89	200.74	200.41	199.9	199.7	200.13	200.97	199.82	199.54	200.42	199.85	202.17	199.05	200.59	200.33	199.86	199.6	199.98	200.14	199.64	200.6	198.51	200.31	199.74	200.65	201.08	199.37	199.37	199.71	199.8	200.48	199.79	199.64	200.9	199.31	200.19	199.68	199.8	199.78	200.04	200.15	200.68	200.86	200.23
208.02	207.85	207.09	207.91	207.94	208.05	207.97	209.28	208.24	207.24	207.84	207.95	208.11	208.57	208.79	209.68	208.43	207.8	208.47	208.24	208.46	207.74	207.88	207.4	208.26	209.7	207.19	208.23	207.24	206.73	207.58	208.18	207.39	208.08	207.73	207.41	207.4	208.22	207.05	207.67	208.03	208.02	207.84	207.46	208.28	207.73	207.41	207.05	206.92	206.91
212.31	212.63	211.18	213.41	213.01	212.73	212.94	213.24	213.55	212.27	212.33	212.12	211.81	212.12	212.63	211.68	212.37	213.51	212.05	212.95	211.69	212.64	212.78	213.06	212.29	212.86	212.17	212.61	211.54	212.25	211.69	212.49	212.83	212.2	212.59	211.81	212.99	211.55	212.61	213.9	212.84	212.54	213.09	212.44	212.13	212.57	212.07	212.64	212.68	211.78
199.86	200.62	201.44	200.25	199.71	199.1	201.01	199.87	198.94	199.94	199.58	200.46	199.72	200.91	200.99	200.55	200.9	200.49	200.35	199.94	200.44	198.97	200.19	200.16	200.08	199.53	201.09	200.15	200.32	201.05	199.78	200.69	201.01	199.81	201.32	200.34	199.57	200.26	200.38	199.77	199.75	199.88	200.48	200.8	200.75	201.14	202.05	200.33	200.07	200.92
209.01	208.79	208	207.88	208.81	208.96	208.5	208.58	207.74	208.07	208.47	208.72	209.17	209.06	208.49	208.44	208.1	209.19	208.88	208.3	208.06	209.22	207.97	207.23	208.45	208.46	208.05	208.57	208.15	209.67	208.22	208.79	209.53	208.74	208.57	208.57	208.52	208.61	207.68	209.01	207.91	208.17	207.45	207.01	208.69	209.2	208.74	208.28	207.09	208.48
209.3	208.23	208.38	209.11	209.15	207.72	207.38	209.35	207.8	209.4	207.57	209.39	208.22	207.9	207.94	207.64	208.88	208.05	207.6	208.19	208.31	208.13	208.1	207.97	208.79	207.96	208.74	208.76	207.02	207.88	208.82	208.72	207.58	208.03	209.29	208.93	207.96	209.26	208.52	208.28	207.87	207.33	207.57	208.18	207.95	208.3	208.53	208.87	208.67	207.97
199.06	199.22	199.24	199.1	199.22	199.75	200.19	198.85	198.36	199.35	199.36	198.97	199.02	200.16	198.4	200.34	199.42	200.54	199.57	199.72	200.03	199.95	198.87	199.5	199.74	199.17	199.28	200.15	199.2	199.63	200.13	198.8	200.38	199.76	199.97	199.66	200.57	199.38	199.95	200.49	198.97	200.04	199.35	199.81	199.86	200.16	198.76	199.45	200.01	199.58
203.48	203.2	202.8	204.66	204.01	203.02	204.53	203.75	203.49	204.24	203.4	203.22	203.48	202.66	203.32	204.32	202.9	204.42	203.91	203.48	203.54	203.44	203.68	203.96	203.46	203.86	203.04	203.01	203.68	203.97	204.01	203.01	204.98	203.36	204.25	204.41	202.64	203.43	203.55	203.39	203.68	202.93	202.95	203.68	203.47	203.53	202.36	203.86	204.52	204.41
203.52	203.83	204.22	203.04	203.67	203.57	203.12	203.34	202.89	202.98	203.38	203.35	202.71	201.7	203.48	202.15	203.1	202.91	203.03	203.15	201.87	202.38	202.89	203.67	203.17	203.18	203.35	202.57	203.6	203.78	205.1	203.1	203.03	203.83	202.53	202.37	202.83	203.23	203.94	203.61	202.43	202.57	203.74	203.16	202.04	202.55	202.96	203	203.44	202.98
204.09	204.78	206.47	202.94	204.73	204.84	204.31	205.17	203.97	205.38	205.02	203.98	204.5	205.1	204.45	205.37	203.04	203.83	205.35	205.08	204.6	204	204.3	204.09	204.57	203.89	205.11	205.05	204.13	205.83	204.68	205.13	205.39	203.61	205.38	205.03	204.92	204.55	204.18	204.58	204.78	204.31	204.61	203.8	205.5	204.41	203.67	204.9	205.6	204.21
208.65	207.61	207.13	208.79	207.76	207.87	208.71	207.56	205.92	207.22	208.33	208.25	207.25	208.21	209.02	207.97	207.13	208.01	208.35	208.42	206.74	206.42	208.16	208.12	208.14	207.76	206.81	206.91	207.4	208.73	207.28	207.44	207.46	207.05	207.43	208.51	207.38	207.86	207.92	206.8	207.6	208.49	207.87	208.46	207.59	207.5	206.64	209.56	207.05	208.51
199.59	199.5	201.43	201.15	200.74	199.13	199.69	198.38	200.74	199.62	200.4	199.47	199.94	199.09	200.3	200.5	200.39	200.67	200.3	199.17	199.75	200.2	200.02	200.97	201.13	200.14	199.97	199.92	200.29	200.3	199.94	200.01	200.04	200.23	199.24	200.41	198.83	200.37	201.37	199.63	200.06	200.52	200.97	199.65	201.27	200.73	201.73	199.76	200.08	201.12
206.86	207.9	208.22	207.86	207.84	208.19	207.94	207.92	207.01	208.23	207.93	207.98	207.11	207.04	207.12	206.58	207.04	207.99	207.38	207.24	206.75	206.91	207.69	207.53	208.46	206.4	207.32	207.52	207.78	208.54	207.83	207.5	207.16	208.03	206.91	207.23	208.23	207.6	207.34	206.62	208.25	207.64	207.43	207.47	207.05	208.37	207.47	207.9	207.2	208.12
206.35	206.33	206.22	206.28	205.24	205.51	206.48	205.52	205.91	206.23	206.83	206.25	206.19	206.77	207.36	206.88	207.3	206.45	206.16	206.9	206.44	206.61	205.97	207.32	207.01	207	205.29	205.81	206.24	205.34	206.56	206.21	207.28	206.13	206.21	207.15	204.84	206.5	205.78	206.19	206.98	205.52	205.91	206.16	206.36	205.81	207.17	206.68	206.14	206.22
200	202.42	201.15	202.08	200.6	201.4	201.09	200.85	200.79	200.46	200.02	201.16	201.63	200.45	202.03	201.29	201.15	201.24	201.17	200.98	202.07	202.4	201.13	201.09	201.33	200.69	201.68	201.84	200.94	201.21	200.09	201.58	201.17	201.24	200.63	201.87	200.35	202.05	201.74	200.24	200.17	201.17	201.41	201.71	202.12	200.35	201.57	200.8	202.23	200.93
207.03	206.91	207.65	206.67	208.52	207.03	208	208.3	207.49	207.33	207.52	207.55	208.22	207.78	206.99	208.14	207.66	208.2	207.41	207.4	208	208.5	208.28	208.52	207.82	207.87	207.71	207.62	207.13	206.49	207.8	206.9	208.03	208.35	208.28	208.67	207.43	207.5	208.96	207.84	207.92	207.86	208.65	207.62	207.17	208.45	208.48	207.82	207.34	207.3
200.09	199.96	200.73	199.91	201.08	200.49	200.36	200.61	200.94	199.26	199.69	201.04	200.23	200.6	201.12	200.5	200.21	201.19	200	199.92	199.74	199.7	199.31	200.81	201.61	200.1	200.55	201.38	200.49	201.03	200.92	200.43	200.06	200.9	200.66	200.81	200.26	199.9	200.58	200.35	200.12	199.28	200.78	201.05	200.79	199.98	200.13	199.75	200.93	199.45
211.39	211.61	212.42	211.79	211.07	211.93	211.62	211.28	212.34	212.62	211.77	210.73	211.47	211.24	211.5	211.63	211.03	211.35	211.85	211.31	210.29	212.04	212.1	211.89	211.75	211.8	211.51	210.51	211.27	212.06	210.54	210.81	211.09	212.5	211.34	212.57	212.62	211.47	211.17	212.19	211.44	211.56	210.91	211.78	211.18	211.59	211.72	212.39	211.94	211.04
207.52	207.99	207.99	206.51	206.57	206.95	208.01	207.36	208.41	207.87	207.3	207.04	208.25	207.64	208.16	207.88	207.41	206.81	207.45	206.68	207.92	208.31	208.04	207.76	208	207.61	207.89	207.39	208.18	207.34	207.54	207.21	208.37	207.93	207.51	207.83	207.36	208.12	208.47	207.34	207.29	206.25	206.67	208.04	207.78	207.22	206.83	207.52	206.53	208.16
211.62	211.66	212.22	211.27	211.41	210.73	212.78	211.29	212.33	210.91	212.72	211.6	211.48	212.2	211.72	212.42	212.46	211.86	211.64	210.72	211.99	211.41	211.4	211.55	212.08	210.76	212.18	211.45	212.33	212.31	211.12	212.63	210.87	212.9	211.81	212.88	212.65	212.6	210.96	211.94	212.07	212.45	211.56	211.49	210.87	212.19	212	212.18	211.41	211.42
206.05	205.76	204.48	205.33	205.01	205.95	205.5	205.25	205.68	204.64	204.84	205.38	205.52	205.07	205.51	206.47	205.98	206.4	205.34	205.42	205.73	206.2	205.85	206.57	206.04	204.96	205.7	204.59	204.98	205.46	204.61	206.02	205.55	205.86	205.62	205.19	204.9	205.15	206.35	206.68	205.06	206	205.38	204.93	205.67	206.75	205.29	206.05	205.93	206.21
209.44	209.89	208.88	209.8	210.32	209.28	208.77	209.21	208.43	209.62	209.19	210.64	209.72	209.61	210.02	209.28	209.83	210.16	209.95	210.55	209.25	210.12	209.82	208.99	208.92	209.88	209.07	209.62	209.1	208.51	209.37	210.58	209.31	209.19	209.65	209.55	210.43	210.44	209.47	210.12	210.05	209.39	210.4	209.33	209.74	211.39	209.49	209.1	210.05	209.17
208.17	206.88	209.25	208.22	208.97	207.8	208.45	208.35	208.82	208.7	209.07	207.29	207.96	209.42	207.75	208.71	208.58	208.58	208.41	209.47	208.27	208	207.91	209.71	208.72	208.26	208.42	208.72	208.28	208.43	208.04	208.76	207.28	208.01	210.18	207.9	207.83	209.98	208.71	209.61	208.32	208.73	209.05	208.68	208.92	208.3	210.1	209.04	208.52	207.4
202.48	202.75	203.46	203.64	204.31	202.47	203.43	203.7	203.2	202.96	202.32	202.12	202.52	202.46	202.57	202.8	202.93	202.8	202.7	203.93	204.26	202.44	202.96	204.3	203.42	204.04	202.75	202.98	203.17	203.04	203.44	202.9	202.55	202.58	201.67	203.58	203.36	203	204.74	203.48	202.31	202.24	203.57	203.71	203.97	202.25	204.05	202.68	203.86	203.48
208.71	206.48	207.98	209.23	207.17	207.67	209.14	207.49	208.04	207.91	207.45	208.7	207.88	208.24	208.25	207.85	207.88	208.44	207.41	207.66	207.62	208.07	207.65	207.82	208.05	207.67	207.27	207.93	207.62	208.25	206.83	208.49	208.27	208.06	207.56	207.54	207.64	207.8	208.99	207.07	208.31	206.79	207.92	208.58	207.73	207.73	208.08	207.31	209.41	207.05
211.95	212.27	211.87	211.24	211.5	211.39	212.83	211.03	210.64	211.78	211.04	211.52	211.21	211.54	212.15	211.06	211.48	211.7	211.59	211.53	211.79	211.53	211.67	212.23	212.04	212.22	211.62	210.91	212.99	210.96	211.78	212.13	212.1	212.05	211.54	212.36	211.29	211.92	213.32	211.42	211.14	211.64	211.72	211.95	211.5	212.35	212.32	210.41	211.18	211.42
201.45	201.31	200.54	201.22	200.41	199.96	200.58	200.13	200.57	199.52	200.49	200.41	199.63	200.21	200.86	200.96	200.8	200.84	200.91	201.22	200.37	200.33	200.36	200.52	200.36	200.25	199.42	201.14	200.12	199.45	200.62	200.23	201.35	200.62	200.19	200.23	200.48	201.78	201.51	199.67	199.09	200.84	200.34	200.35	199.82	200.88	201.06	200.1	200.7	199.71
211.67	210.8	211.27	211.68	211	212.08	212.31	211.78	211.56	212.18	211.53	212.82	210.86	211.35	211.82	211.64	211.98	211.9	211.94	212.43	213.73	212.55	211.34	211.42	211.22	211.92	211.16	212.51	210.99	211.66	211.13	211.79	212.47	212.29	212.44	210.35	211.75	211.87	212.16	211.76	211.8	211.73	211.99	212.45	212.51	210.77	211.73	210.79	211.92	212.34
217.49	218.18	217.44	217.87	217.22	217.9	218.86	217.51	217.86	217.78	217.39	218.26	216.9	217.32	217.7	219.28	218.34	217.24	217.9	218.59	218.44	217.34	217.59	217.73	217.26	218.77	218.29	218.58	217.19	218.4	218.83	218.2	217.65	218.39	216.65	218.43	217.73	218.74	217.74	217.91	217.09	217.04	218.39	218.39	218.39	218.09	217.98	218.8	217.2	217.37
207.47	207.02	206.85	207.62	207.48	207.9	206.96	208.5	207.34	207.5	206.53	206.88	206.81	207.6	207.52	206.6	207.97	207.97	207.06	207.46	208.09	207.6	207.63	208.54	206.78	210.13	207.43	207.85	207.9	209.23	207.72	207.84	207.46	208.79	207.56	208.37	209.2	207.95	207.82	207.44	208.9	207.77	207.01	207.67	207.48	208.43	208.09	207.95	208.64	208.04
204.09	202.92	202.83	203.15	202.51	203.4	202.44	202.34	203.19	202.85	203.77	202.65	203.46	202.88	202.44	203.5	203.18	202.9	202.38	203.75	203.58	203.79	203.09	202.47	203.01	202.66	203.78	203.58	203.53	203.46	201.63	202.59	203	203.41	203.23	202.95	203.57	202.4	203.07	203.88	202.65	204.27	203.2	203.68	203.69	203.53	203.82	203.43	203.83	202.63
206.85	208.62	206.8	208.09	206.64	207.94	208.14	206.72	208.95	208.67	208.75	208.45	206.95	207.94	207.68	208.22	207.63	208.26	207.12	208.36	207.76	208.18	207.99	208.09	207.91	207.1	207.45	207.52	207.98	208.58	207.08	207.21	207.53	206.57	207.85	207.94	208.77	207.1	208.38	207.51	207.58	207.72	208.46	206.54	207.46	208.25	207.38	207.6	207.68	207.75
213.24	211.94	212.97	213.62	213.79	213.74	213.68	213.08	212.53	213.01	212.79	213.17	212.72	213.57	213.46	213.44	213.65	212.51	212.68	213.65	212.88	211.99	213.42	213.77	213.29	212.05	212.48	212.68	213.2	213.9	211.81	212.61	213.35	212.32	212.87	212.23	213.8	213.36	213.39	213.35	213.83	213.68	212.3	212.14	213.68	213.06	211.57	212.47	213.91	212.18
207.21	206.41	207.43	209.69	208.2	207.96	207.94	207.98	207.87	207.53	208.29	207.29	208.82	207.58	208.21	208.24	206.88	208.24	206.45	207.59	208.99	207.4	207.78	208.11	207.71	207.9	207.87	208.66	209.08	208.05	208.06	208.35	208.69	208.19	207.53	206.71	206.96	208.03	207.29	208.14	208.09	208.06	207.65	208.35	207.9	208	208.1	207.57	208.2	207.93
206.14	205.64	206.92	206.33	206	206.31	207.46	206.99	205.69	206.91	206.18	206.62	206.96	206.6	205.91	206.5	207.03	206.26	205.85	206.2	206.43	206.15	207	206.61	206.07	206.52	206.9	207.58	206.19	207.29	207.43	207.13	206.32	207.46	206.45	206.16	206.64	206.05	206.35	205.84	205.91	205.33	206.74	207.98	206.57	205.95	206.17	206.53	205.86	205.63
216.12	217.62	217.36	218.05	216.83	217.47	217.15	216.28	216.55	217.65	217.33	216.6	216.27	219.02	217.07	216.65	217.23	217.69	217.13	218.14	217.73	217.1	217.02	216.52	217.59	217.06	216.68	216.57	218.18	216.89	218.34	216.02	217.12	218.15	217.62	217.13	216.2	217.38	217.92	215.94	216.82	216.5	217.23	216.12	216.74	217.72	217.33	216.9	216.19	217.19
199.41	199.19	198.87	199.55	199.23	199.64	200.2	199.63	200.29	199.4	199.58	199.59	200.23	199.53	199.56	198.73	198.72	199.81	199.43	199.58	199.4	198.45	197.89	199.26	198.87	199.62	199.89	198.92	199	199.4	199.43	198.78	199.05	199.48	199.11	199.22	199.15	199.28	199.49	199.01	198.86	199.77	199.04	198.96	199.07	200.42	198.94	198.91	198.51	199
208.21	209.29	209.63	209.95	209.27	209.05	207.53	209.12	208.42	209.59	208.7	209.58	208.55	209.75	208.26	209.2	209.24	210.19	209.93	209.13	208.62	209.03	208.31	210.22	209.5	208.36	208.22	208.31	208.34	208.02	208.29	208.73	207.63	209.81	208.05	208.94	208.75	209.26	208.13	208.76	208.64	208.78	208.86	208.84	208.77	208.58	209.15	208.6	207.82	207.29
207.83	208.55	208.55	208.59	208.64	208.28	208.39	209.37	207.84	208.42	209.39	208.73	209.22	207.64	208.97	207.76	208.24	208.37	209.34	208.61	209.3	208.03	207.71	208.53	208.43	208.86	209.41	206.93	207.95	208.83	208.04	209.22	208.57	209.25	207.58	208.35	208.85	207.95	208.14	207.48	209.2	208.71	208.31	207.46	208.46	208.6	208.19	209.74	208.65	208.06
202.67	203.77	204.62	203.5	203.79	203	203.54	202.96	203.14	203.65	202.28	202.76	204.23	203.65	202.96	204.1	202.08	204.61	203.12	203.38	203.68	202.76	203.39	202.99	203.58	203.16	204.02	203.63	204.24	202.56	203.51	203.42	203.45	203.14	203.45	203.55	203.85	203.52	202.98	203.91	202.5	202.96	202.1	203.04	203.96	203.33	204.31	203.41	203.16	203.78
211.77	211.84	212.05	212	211.29	211.83	211.38	212.1	212.41	212.13	211.84	212.81	212.14	210.25	211.21	210.84	211.07	212.5	211.67	211.4	211.64	211.16	211.15	212.53	211.54	212.56	212.07	211.63	211.16	212.63	210.32	211.52	212.02	211.74	211.06	212.67	212.02	211.7	211.41	212.35	211.81	211.94	211.52	211.89	211.66	213.03	211.12	211.34	210.85	212.4
208.09	208.59	208.63	209.04	209.45	208.55	209.46	209.3	209.67	208.24	209.08	208.38	208.67	209.42	209.62	210.06	209.85	209.74	209.08	208.17	209.68	208.7	209.1	208.49	208.35	208.13	209.06	209.48	210.3	209.53	207.11	208.34	209.57	208.53	209.13	208.59	208.53	207.61	208.57	209.23	208.15	209.1	208.81	209.46	209.62	208.66	208.96	208.55	208.09	209.23
217.54	216.52	216.52	216.85	217.31	217.87	217.78	217.13	217.2	218.1	216.93	217.25	217.35	216.29	216.84	215.94	216.75	217.05	217.31	216.76	216.51	216.15	217	217.6	217.19	216.88	216.18	217.08	216.88	217.32	217.11	216.49	216.31	215.5	217.07	217.92	216.56	216.23	217.46	216.86	216.63	217.31	216.45	217.51	217.56	217.36	216.89	217.56	217.25	216.81
207.97	209.18	209.4	208.79	208.23	208.73	208.98	208.4	209.6	207.43	210.06	209.51	209.18	209.97	209.29	208.66	208.16	208.19	208.13	208.15	208.13	208.85	208.97	209.41	209.29	208.54	208.94	208.77	208.06	209.59	208.76	209.08	209.56	208.25	209.71	208.9	208.4	208.86	208.79	208.69	207.62	208.15	208.99	209.05	209.41	209.4	208.38	208.87	208.57	207.59
212.01	213.59	211.71	211.31	212.82	212.99	212.68	212.65	210.57	212.36	212.66	212.59	213.41	212.88	213.19	212.11	212.25	211.49	212.63	212.1	213.08	212.98	212.02	211.55	213.75	212.01	211.87	213.12	212.22	212.52	213.44	211.52	211.85	212.76	212.79	214.43	211.99	212.23	211.87	212.17	212.99	212.07	212.69	213.55	212.53	213.81	212.81	212.04	212.02	213.13
205.63	207.06	206.6	206.95	205.95	205.8	207.02	207.67	206.13	204.91	207.89	205.88	206.54	205.83	207.68	207.71	206.67	207.33	206.53	205.92	206.8	206.17	206.49	206.22	206.46	204.89	207.63	206.08	207.23	205.56	207.8	207.61	206.54	206.26	206.47	206.92	207.07	206.48	205.87	206.37	205.71	206.26	206.09	205.86	206.18	205.58	206.45	206.24	205.7	206.69
210	208.1	208.53	206.97	208.03	207.88	208.83	207.8	207.35	208.78	208.21	208.24	209.95	207.93	208.72	208.29	206.71	209.01	206.99	208.42	208.65	208.48	208.49	207.56	208.19	208.67	208.6	207.43	209.07	208.06	207.85	209.27	208.59	208.73	208.76	207.59	208.39	207.62	208.38	208.24	207.58	208.26	209.04	207.26	208.12	208.3	207.81	207.96	208.46	208.97
206.8	207.55	207.61	206.68	207.09	207.32	207.51	208.05	208.46	207.08	207.39	207.46	206.52	206.93	207.8	208.5	207.55	207.07	206.85	206.84	207.46	207.64	207.9	207.66	207.26	208.18	206.11	207.53	207.96	208.23	206.65	208.36	208.06	206.55	207.58	207.78	207.03	207.84	207.9	208.25	208.19	207.48	208.43	207.87	207.74	206.69	208.12	208.05	208.37	208.06
203.63	204.21	203.71	203.79	204.35	203.37	204.01	204.84	203.39	203.14	204.13	203.18	203.63	204.04	203.64	203.85	204.76	204.78	203.29	203.63	203.69	204.12	204.35	205.29	204.43	204.35	203.8	203.85	204.17	203.66	203.86	204	204.13	203.36	202.98	202.53	203.84	203.9	202.79	204.8	204.03	204.07	203.55	203.44	204.57	203.39	204.02	203.03	203.96	203.82
210.1	209.74	207.82	209.72	208.93	209.54	209.96	210.15	209.47	209.37	210.17	208.98	208.5	209.72	209.64	209.51	209.37	208.73	208.77	210.2	209.51	209.79	208.8	209.47	209.85	209.35	209.25	209.07	208.81	209.63	211.08	210.14	209.78	209.77	210.03	208.8	209.64	210.27	210.33	209.25	209.64	208.35	210.23	209.91	209.41	209.66	209.96	210.18	210.31	210.38
211.15	211.17	212.51	210.57	211.34	211.83	212.07	211.17	212.13	211.72	211.86	211.72	211.87	211.46	212.7	212.34	211.57	211.08	211.27	211.11	212.12	211.23	211.78	212.23	211.12	212.19	211.87	212.14	211.57	211.83	210.97	211.13	210.48	211.42	211.82	211.46	211.57	212.19	212.37	211.5	211.11	211.26	210.84	211.35	212.47	211.4	212.01	211.64	211.21	210.22
207.09	208.44	207.82	208.08	207.76	207.96	208.81	208.3	209.52	208.52	209.41	208.78	208.33	208.1	208.44	209.01	208.94	208.1	209.18	209.05	209.12	208.6	208.63	208.7	206.84	209.79	208.38	208.22	209.65	208.39	208	208.51	208.65	208.09	207.24	207.87	208.71	208.59	208.34	209.07	207.96	208.6	209.2	208.21	208.41	207.29	208.96	208.83	209.05	208.82
214.23	212.29	213.63	212.7	213.8	212.24	214.01	213.36	211.4	212.35	213.29	213.26	212.92	212.77	213.52	213.55	212.74	213.11	212.29	212.63	213.01	213.52	212.5	212.91	212.74	212.44	213.74	213.42	212.62	211	212.2	213.53	214.01	213.5	213.4	212.52	213.92	212.76	214.19	213.69	211.99	213.39	212.39	212.18	213.39	213.29	214.32	213.25	212.6	213.01
207.32	207.93	207.63	207.79	207.68	207.91	208.22	209	207.29	206.58	208.75	207.69	207.3	206.88	207.55	208.52	207.39	207.24	207.52	208.35	207.07	207.69	206.5	207.54	207.98	208.62	206.45	206.97	208.68	207.6	207.57	206.65	205.98	207.51	208.02	206.91	208.23	207.15	208.22	206.7	207.74	207.18	207.81	205.9	208.06	208.5	207.53	207.94	207.13	208.18
202.09	201.88	202.57	202.32	202.52	202.78	203.16	202.29	202.11	202.67	202.87	202.12	202.67	201.16	202.42	202.93	202.51	201.8	202.67	203.66	202.23	202.46	202.14	201.85	201.94	202.35	202.75	203.42	202.2	201.38	202.03	202.21	202.69	202.91	202.71	202.1	202.51	202.13	202.49	202.51	201.41	202.07	202.36	202.25	201.18	202.66	202.39	203.5	202.17	202.11
199.78	199.69	199.94	198.46	199.6	199.47	200	199.85	200.26	199.81	199.55	200.38	200.06	198.53	200.23	200.42	198.9	200.08	199.53	201.32	199.25	199.58	200.03	199.88	199.64	199.12	200.72	199.46	200.1	199.21	199.11	200.08	199.58	199.87	198.96	199.85	198.75	199.31	199.65	199.69	199.03	199.39	199.44	199.35	199.72	199.13	200.19	200.42	200.1	200.36
211.44	212.28	210.69	211.59	211.32	211.03	211.08	211.47	211.49	211.03	210.93	211.15	211.62	211.14	210.92	212.91	210.9	212.24	211.71	211.16	211.41	211.3	211.88	211.6	210.65	209.97	211.33	212.05	211.43	211.42	212.13	211.53	211.66	211.11	211.85	211.88	210.64	211.95	211.29	211.97	211.54	212.26	210.26	210.49	210.79	211.64	211.93	211.84	211.95	211.75
216.57	217.56	216.46	217.26	217.17	216.97	217.84	217.14	216.81	216.75	216.64	216.61	216.34	216.68	217.72	217.16	216.43	217.62	216.16	216.51	218.25	216.52	216.31	216.91	217.13	216.59	217.21	217.05	216.87	217.68	218.04	216.39	216.56	216.81	216.7	216.6	216.97	216.36	215.62	216.52	216.05	216.64	216.68	216.95	216.56	216.99	217.3	215.12	216.97	215.61
212.21	211.68	210.72	212.32	212.26	211.73	211.91	211.6	210.29	213.22	212.59	210.19	212.16	211.99	210.27	211.71	211.61	212.94	210.31	212.26	211.51	212.3	210.65	211.71	212.58	210.73	211.22	212.6	211.05	210.77	211.71	212.75	210.46	212.46	213.31	211.4	211.39	211.38	211.26	210.82	211.29	212.02	211.15	212.27	211.43	211.39	212.66	211.88	212.56	211.64
202.22	203.2	203.81	203.4	203.94	204.96	204.22	202.72	203.84	203.39	204.1	203.57	203.34	202.91	203.98	204.66	203.84	203.6	203.65	203.76	203.97	202.87	203.13	203.78	205.59	202.78	203.3	202.64	203.14	204.01	204.46	203.63	203.57	203.22	203.28	204.02	204.05	203.55	203.42	203.09	203.69	203.17	204.37	203.16	203.99	202.76	204.61	202.82	204.15	203.24
208.63	208.59	208.62	208.41	209.34	209.8	208.2	208.36	208.95	210.03	209.1	208.77	208.42	208.12	208.8	209.27	207.77	207.67	209.96	208.65	207.97	207.99	207.8	208.73	207.8	208.98	208.82	209.1	209.18	209.36	210.13	208.43	208.41	208.3	208.58	209.14	207.93	208.5	210.04	208.51	208.84	208.73	208.83	209.05	209.72	209.21	208.84	208.56	208.34	209.61
194.29	194.02	194.02	194.19	193.64	194.46	194.51	194.62	193.55	194.33	195.03	194.11	194.24	194.61	193.09	193.54	194.37	194.35	193.84	193.79	192.55	194.2	195.23	193.34	194.34	193.83	194.16	193.87	195.11	194.74	195.03	193.32	194.38	195.28	193.79	194.74	194.36	193.94	193.47	194.51	193.91	193.92	194.36	194.39	194.26	192.9	192.63	194.28	194.27	195.35
213.53	212.83	212.05	211.94	212.69	212.86	212.73	213.52	213.2	212.63	212.54	213.5	214.37	213.87	213.01	213.14	213.87	212.15	213.02	213.6	212.71	213.1	212.68	213.46	211.96	212.95	212.69	212.51	212.99	213.41	213.81	213.12	213.52	213.32	213.41	212.71	213.22	213.17	213.09	212.74	213.5	213.29	213.65	212.54	213.03	212.97	211.71	213.33	213.28	213.31
202.44	203.53	202.56	202.79	203.17	204.11	202.39	203.5	202.74	203.86	203.77	202.98	203.23	203.37	202.43	202.45	203.3	203.1	203.43	202.17	203.11	202.57	203.08	203.99	201.75	202.3	203.04	202.09	203.88	203.91	202.7	203.01	202.11	203.7	204.04	204.99	202.72	204.14	202.63	202.75	203.06	203.28	203.89	202.32	203.71	202.74	202.71	202.61	203.55	202.68
194.45	194.86	194.95	194.81	195.59	194.19	195.43	196.16	195.31	196.02	195.35	196.12	195.52	195.81	195.21	194.86	195.28	194.13	194.85	195.81	195.41	195.68	194.72	195.08	194.71	194.88	194.77	194.04	196.08	195.54	196.27	194.86	194.38	195.32	195.2	196.03	195.59	195.07	195.4	194.95	195.34	195.95	195.57	194.01	195.12	194.84	196.25	194.99	195.28	194.58
208.13	208	206.64	207.96	206.02	207.12	207.44	207.58	208.56	207.37	207.53	207.23	207.08	207.61	207.82	208.01	207.39	207.3	208.08	208.31	207.28	208.25	208.28	208.41	207.69	209.09	207.42	207.79	207.58	207.87	207.58	208.35	207.92	207.88	207.16	206.97	207.85	207.53	207.36	208.16	207.41	207.52	206.65	208.26	208.04	208.07	207.26	208.23	207.8	208.32
204	203.72	203.5	203.77	203.51	203.89	203.01	204.18	201.8	203.87	204.9	203.58	204.04	203.25	203.32	204.44	204.06	203.95	203.25	203.8	205.01	204.59	204.28	202.78	204.16	204.36	203.84	203.71	202.91	204.34	204.53	204.06	203.39	202.49	203.77	203.25	203.47	203.54	203.17	204.14	203.78	204.25	204.21	204.06	203.3	203.51	203.83	204.29	203.85	204.73
204.9	204.41	204.28	204.8	204.26	204.86	205.08	205.1	205.3	204.98	204.79	204.18	204.6	206.16	206.34	204.41	204.9	205.03	204.47	203.6	204.76	204.5	203.74	205.34	205.17	204.39	205.21	205.2	205.23	205.18	205.56	204.56	205.84	203.84	204.08	203.93	204.96	204.77	204.89	204.68	204.39	204.78	203.89	205	205.14	204.54	205.12	203.67	204.99	204.46
199.16	198.15	199.64	200.18	197.99	198	199.36	198.9	198.54	199.2	198.42	198.52	198.69	198.84	198.61	198.5	198.28	199.66	198.85	198.56	198.83	198.63	198.79	197.79	198.21	198.3	197.14	200.08	200.16	198.68	198.95	199.54	199.31	199.2	198.67	198.17	197.52	198.46	198.54	198.92	198.06	197.77	199.05	197.71	198.92	198.73	197.67	198.3	199.13	199.1
204.75	203.51	203.87	202.71	202.7	203.41	203.86	203.91	203.35	202.79	203.02	203.7	201.77	202.66	203.16	204	203.9	204.51	203.53	203.14	202.64	203.15	203.21	202.81	203.33	203.9	203.69	202.62	203.31	202.94	202.76	204.13	203.92	203.43	202.22	203.19	202.54	202.23	203.58	202.89	202.64	202.85	202.82	203.68	202.58	202.7	202.78	202.27	202.97	202.66
217.14	216	217.41	216.75	216.15	217.14	216.64	217.74	216.81	216.99	217.42	216.14	217.61	216.86	217.78	216.33	216.66	216.31	215.94	216.02	216.5	217.79	215.55	215.85	217.24	217.55	217.06	217.19	216.5	216.66	216.36	216.41	216.15	217.4	217.96	217.04	217.33	217.67	217.1	218	216.91	217.53	217.94	216.87	217.16	217.47	217.49	216.8	217.26	216.46
206.42	205.34	206.74	206.39	206.55	206.42	206.03	205.99	205.69	206.12	206.85	206.45	206.32	207.5	206.43	206.2	205.97	205.53	206.62	206.13	206.04	205.83	206.22	206.62	206.18	206.73	205.98	207.35	206.73	205.75	206.11	205.76	207.3	205.89	207.04	206.79	206.83	206.83	206.48	206.16	206.76	205.41	205.24	205.19	206.03	206.51	205.29	206.17	206.26	206.86
212.06	211.57	211.4	211.03	212.05	210.76	211.62	210.4	211.06	211.02	211.8	210.94	212.12	211.79	211.98	211.59	211.92	211.42	211.89	211.77	212.19	210.72	211.99	210.55	210.48	211	211.62	211.63	210.34	212.27	210.56	211.81	212.55	212.21	211.91	211.35	210.88	212.06	212.32	212.09	212.53	210.83	210.92	211.71	210.49	211.35	210.49	211.36	211.58	210.94
204.09	204.31	202.73	203.46	203.38	203.26	203.29	203.74	202.1	202.76	203.76	202.85	202.63	202.16	202.48	202.81	203.75	202.65	202.5	202.47	202.48	203.37	203.61	202.62	203.59	203.33	203.3	204.24	201.79	202.51	204.44	203.41	203.34	203.63	202.49	203.59	204.17	203.18	202.64	203.09	203.99	202.91	203.84	203.55	203.75	203.98	203	202.72	201.9	203.92
207.51	207.12	208.71	207.81	207.45	208.15	207.41	208.01	206.71	208.02	208.8	207.03	207.4	207.72	207.23	209.17	208.42	208.2	206.64	208.84	208.05	207.41	208.47	208.55	207.87	207.92	207.27	207.08	207.6	208.4	207.41	207.7	207.93	207.93	207.96	207.03	208.22	206.54	208.46	208.36	207.99	206.98	206.74	207.91	207.32	207.05	206.71	208.52	208.5	208.53
207.93	208.25	209.02	209.45	208.65	208.96	208.27	207.64	208.27	208.9	208.67	209.55	208.78	208.61	208.48	208.8	208.44	209.99	208.37	208.93	209.4	209.45	208.66	209.17	209.94	208.87	210.23	209.26	207.9	208.3	209.09	210.43	208.12	208.73	209.25	209	208.6	208.91	209.65	208.12	207.52	208.24	208.39	209.18	208.39	208.64	208.9	209.74	208.9	207.72
200.21	199.71	200.73	200.73	200.37	200.58	200.45	201.69	200.39	200.31	200.03	201.6	201.24	199.66	198.96	201.1	200.21	201.05	201.61	200.26	199.82	200.18	200.25	201.9	200.52	200.02	201.55	200.2	199.92	200.11	199.82	201.61	200.66	200.72	200.54	200.05	199.12	200.95	199.26	200.07	200.34	199.62	200.13	199.32	199.66	200.76	200.28	200	199.39	201.77
200.61	200.06	200.61	199.64	200.37	200.37	200.81	199.88	200.75	199.7	200.37	199.46	200.75	200	200.3	200.51	200.55	200.77	200.11	200.89	200.96	201.08	200.93	199.6	200.74	199.48	200.9	200.12	200.7	200.73	200.81	200.31	199.81	200.84	200.01	199.72	200.8	199.81	200.07	200.87	201.31	199.07	199.56	200.4	200.44	199.77	199.63	200.45	201.02	202.47
209.38	208.34	208.9	208.5	209.26	208.35	208.26	208.34	208.41	209.18	207.85	208.12	208.33	208.2	208.65	208.85	208.29	208.87	208.57	208.54	208.95	207.94	209.52	207.38	208.15	208.91	208.71	206.86	208.28	208.47	207.39	207.82	207.92	207.8	208.22	207.88	208.28	208.56	207.44	209.67	207.86	208.2	208.14	209.04	210.24	208.2	207.59	208.38	208.22	208.17
200.74	200.23	199.85	198.18	200.05	200.58	199.19	199.82	199.96	199.53	200.46	198.79	198.25	199.92	200.54	199.16	199.8	198.98	199.66	199.98	198.89	198.45	198.74	199.7	198.82	200.05	199.47	199.86	199.92	198.77	198.59	199.94	200.89	199.33	199.75	199.31	198.74	199.17	199.83	199.12	199.2	199.25	199.43	200.42	200.43	199.94	199.48	200.29	199.63	199.89
202.88	202.12	202.14	203.16	202.33	203.46	202.19	202.48	202.23	202.74	202.88	203.23	202.25	201.46	201.62	202.41	202.21	203.33	203.29	201.95	202.67	202.17	203.23	202.51	202.87	203.02	203.1	202.33	201.78	203.2	203.32	202.41	203.01	203.29	202.42	202.6	202.2	202.33	202.14	201.97	201.6	202.85	202.16	203.32	202.94	203.09	202.46	203.04	202.59	203.44
213.64	213.14	212.5	213.1	213.71	213.6	213.61	213.04	212.83	212.67	213.27	211.77	212.96	214.26	212.69	213.22	212.75	212.29	212.82	212.85	213.37	212.85	213.33	213.45	213.15	212.46	212.87	212.98	213.31	212.83	213.26	212.97	212.79	212.61	213.34	212.89	212.8	212.17	212.08	214.25	212.17	213.88	211.77	212.12	212.14	213.34	213.76	213.02	212	213.31
208.74	208.33	209.32	208.19	207.06	209.15	207.83	209.8	208.82	208.91	208.84	207.81	208.24	209.52	208.03	208.69	208.92	208.45	209.5	208.24	207.43	209.29	208.84	207.69	208.67	208.06	208.06	208.18	208.54	208.68	208.02	208.63	209.06	208.4	208.66	207.97	208.78	208.07	208.27	209.51	208.1	209.97	207.82	207.93	209.98	208.56	208.97	209.36	209.12	208.69
200.57	200.57	200.69	201.68	201.16	199.91	202.05	201.52	201.93	201.05	200.05	201.56	201.18	200.87	201.01	201.9	200.09	200.6	200.6	200.39	201.22	201.63	201.99	199.9	201.12	200.99	200.34	200.68	202.92	201.06	201.78	202.87	201.04	200.64	200.66	201.21	201.37	201.44	200.28	201.63	200.79	201.05	199.82	200.46	199.79	201.4	200.04	200.31	200.67	201.05
203.32	202.66	204.42	204.15	203.49	202.77	203.39	203.03	202.48	203.58	203.03	203.97	203.36	202.84	204.3	202.18	203.12	203.47	203.34	203.74	204.04	202.95	202.55	201.76	204.54	203.24	203.44	202.71	202.87	202.67	203.51	202.01	203.63	203.7	203.58	202.5	203.02	202.96	203.71	202.43	203.05	203.1	203.41	203.12	203.17	203.85	203.18	204.12	202.57	202.51
208	208.32	208.56	209.39	208.95	208.79	207.47	209.13	207.9	208.78	208.9	208.33	207.46	208.3	208.58	208.61	207.01	207.7	208.66	208.14	207.46	209.09	209.39	208.86	208.82	208.83	208.42	209.06	208.29	208.78	208.3	209.28	207.79	207.94	208.84	209.31	207.93	207.5	208.77	208.47	207.96	209.04	207.59	208.64	207.83	209.67	209	209.65	208.45	209.43
209.21	209.32	208.6	208.62	208.95	209.32	208.95	209.64	208.34	208.31	208.61	208.17	208.08	207.88	209.21	208.52	209.13	208.93	209.08	209.3	208.74	209.74	208.98	209.16	207	210.05	208.67	209.01	208.71	209.61	208.48	208.17	208.42	208.52	209.07	209.14	208.74	208	209.03	209.64	208.18	208.68	208.28	208.93	209.72	209.25	208.27	208.82	209.15	208.19
202.76	201.71	202.96	201.62	202.77	202.22	202.86	202.4	202.62	202.67	203.76	202.78	203.53	202.18	202.86	202.48	202.29	203.69	203.95	202.52	201.7	203.15	202.44	202.75	202.91	202.4	201.84	203.3	203.54	202.7	202.84	203.33	202.83	201.73	203.36	201.93	202.43	201.85	201.93	203.41	201.69	202.73	203.17	203.39	202.36	202.43	203.47	202.4	202.3	202.51
201.95	201.65	201.79	201.99	202.17	202.32	202.02	202.74	202.17	203.32	203.3	202.76	202.49	201.96	202.37	201.98	201.87	202.3	201.96	203.18	202.06	202.48	203.11	202.49	202.89	202.1	201.02	202.08	202.74	201.22	202.05	202.53	202.44	202.63	203.22	202.28	203.47	203.4	202.52	202.2	201.82	203.14	201.81	204.19	203.39	202.6	202.56	202.51	202.53	202.22
211.09	211.74	211.25	211.74	211.98	212.86	211.3	212.44	212.19	210.94	212.36	212.13	212.7	212.11	211.58	211.12	211.09	211.94	212.07	212.14	211.49	211.91	210.81	211.25	211.57	211.81	211.58	211.82	211	211.2	211.64	211.18	210.91	211.3	212.21	211.45	212.33	211.82	212.83	211.08	213.42	211.86	212.48	211.76	212.19	210.61	212.26	212.65	211.56	212.33
207.49	207.41	208.35	207.93	206.22	207.15	207.74	207.42	207.6	207.46	208.5	208.28	207.8	206.34	207.73	208.34	207.31	208.38	207.2	207.05	207.79	208.46	208.2	208.28	208.02	207.91	207.98	208.89	207.6	208.03	207.55	208.41	207.61	207.75	208.61	207.39	208.01	208.06	207.28	207.71	207.2	207.02	207.47	207.86	208.7	207.95	207.61	207.9	206.25	207.63
211.47	212.37	212.72	211.94	212.43	212.28	212.08	213.51	210.78	212.38	212.28	212.75	211.81	212.46	212.8	212.57	211.66	212.38	211.97	211.91	213.45	211.4	212.79	212.31	211.44	211.72	212.02	212.63	212.04	212.08	211.93	210.85	213.02	212.9	211.84	211.49	211.87	212.43	211.68	212.13	212.56	212.98	212.47	212.44	213.16	213.07	212.29	211.68	211.88	212.92
199.46	199.5	198.65	199.57	200.4	200.54	199.68	199.74	199.07	199.76	199.4	200.95	198.7	199.31	199.38	199.03	199.74	199.16	199.74	200.53	199.87	198.11	200.59	199.16	200.19	199.77	198.99	199.25	199.61	199.04	200.23	199.46	199.83	200.44	199.49	199.73	199.54	199.46	200.32	199.69	199.69	199.56	200.34	200.11	199.59	199.06	199.81	199.99	199.23	199.63
207.57	209.3	208.64	208.76	208.86	209.04	208.18	209.62	209.63	207.88	208.89	208.04	208.91	208.74	209.29	208.12	207.68	208.62	209.34	208.69	209.3	208.96	208.85	207.47	208.38	209.28	209.03	207.59	208.54	208.04	208.44	208.54	209.49	207.37	208.43	208.98	209.36	208.21	209	207.81	208.38	208.87	207.42	209.57	208.8	208.95	209.37	207.5	206.75	208.18
207.62	208.77	208.26	208.37	207.94	210.09	209.17	207.79	209.25	208.83	208.93	207.9	207.42	207.27	208.48	209.06	207.99	208.65	208.22	208.7	208.24	208.51	210.37	208.81	208.54	209.25	208.26	208.9	208.83	208.86	208.74	208.62	208.32	208.84	208.33	208.2	208.64	208.18	208.95	209.06	207.75	208.86	207.83	208.15	209.43	208.45	208.45	208.32	209.13	209.56
207.95	206.94	207.24	206.96	207.41	208.38	208.49	208.06	208.61	208.76	208.24	207.52	207.22	208.87	206.69	207.55	208.13	208.29	207.14	207.47	207.8	207.99	207.34	207.57	207.7	207.72	208.23	208.42	208.19	207.13	207.75	206.42	207.53	207.87	208.79	207.54	208.57	208.49	208.41	207.57	208.25	208.25	207.42	208.22	207.55	206.06	207.61	208.03	207.53	207.5
204.64	205.12	205.42	205.45	204.13	205.34	204.29	205.33	204.46	204.86	205.06	204.53	204.88	204.85	203.82	204.06	204.8	205.4	204.83	204.89	204.73	203.7	204.61	204.55	204.49	206.71	204.75	204.8	205.24	203.87	204.07	205.63	204.8	205.28	204.79	205.25	204.84	204.78	205.25	204.67	204.85	204.14	204.39	204.83	204.97	206.04	204.36	205.41	204.87	204.36
217.47	217.8	216.57	216.81	216.47	216.57	217.23	217.45	217.48	216.82	216.52	217.3	216.29	216.56	216.38	215.1	216.91	216.81	217.16	217.04	217.48	217.21	215.93	216.18	215.61	215.54	217.64	217.24	216.51	217.06	216.48	217.82	215.99	217.25	218.04	216.7	217.06	216.79	216.2	217.48	217.21	216.07	216.84	218.37	216.37	216.1	217.51	216.63	217.75	217.83
199.89	201.13	200.59	200.33	199.96	200.19	201.23	200.42	200.39	201.86	201.03	200.23	201.05	200.31	199.63	199.39	199.06	198.89	199.8	200.14	200.88	200.58	201.39	201.01	201.89	200.8	199.79	200.12	200.57	200.47	200.01	200.66	200.95	199.35	200.63	199.76	200.28	199.82	200.3	200.41	199.77	201.65	200.42	200.47	200.32	200.49	199.98	200.26	200.38	200.73
210	212.31	210.68	211.7	210.66	211.23	211.96	211.38	212.19	211.3	211.73	211.17	211.47	211.23	211.64	211.77	211.86	211.57	211.43	211.92	212.72	211.49	212.28	211.9	211.97	211.46	211.03	211.58	211.35	211.03	211.08	211.53	210.2	212.29	211.25	212.37	212.46	211.23	212.38	211.51	212.16	210.75	211.88	212.11	211.06	212.04	211.32	211.67	210.6	211.23
204.19	203.89	203.54	203.36	203.94	203.74	202.45	203.26	204.98	203.36	204.49	204.32	203.59	203.57	204.05	204.69	203.18	204.23	204.87	204.21	203.04	204.35	204.62	203.22	203.61	204.54	203.21	204.28	203.6	203.42	203.79	203.15	203.39	203.12	203.96	204	203.89	203.99	203.76	203.96	203.31	203.75	204.3	203.98	204.99	203.03	204.94	203.91	203.07	204.51
211.68	211.4	212.67	211.76	211.71	212.36	212.31	211.1	211.84	211.8	210.53	210.64	210.34	211.98	210.59	211.11	211.97	212.27	211.53	212.13	211.84	211.85	210.64	211.87	212	211.45	211.33	212.25	212.05	211.38	211.23	212.07	212.13	211.36	212.14	210.82	212.05	211.97	210.66	212.76	212.21	211.29	211.2	212.2	212.04	210.91	211.78	209.85	212.1	211.21
208.09	207.27	207.15	207.52	207.76	207.21	208.2	206.54	208.14	207.32	207.07	207.92	207.28	208.08	208.41	208.39	208.23	208.71	208.54	208.34	207.77	207.44	207.95	207.68	207.82	206.76	207.77	207.91	207.06	208.15	208.17	208.91	207.94	207.05	206.98	207.59	208.17	208.71	208.14	207.73	207.43	206.36	207.46	207.73	208.11	207.72	209.51	207.56	207.45	207.7
209.32	208.89	208.14	206.88	208.04	207.06	207.13	207.62	208.36	208.33	207.3	207.78	207.26	208.97	208.11	207.86	207.45	207.64	208.4	208.46	208.55	208.45	208.39	208.52	207.43	207.23	208.63	206.02	208.3	207.33	207.85	207.77	207.52	207.85	208.58	207.85	207.84	207.45	209.04	207.54	207.32	208.51	208.36	209.01	207.6	207.67	207.31	207.37	207.24	207.19
199.47	200.1	200.08	198.46	199.54	198.93	198.55	199.18	199.86	199.08	199.92	199.72	199.33	199.94	199.2	199.54	199.33	199.61	199.72	199.13	199.86	200.18	200.4	198.9	199.71	199.82	200.17	200.72	200.07	200.95	199.66	199.02	199.48	200.06	199.82	199.65	199.02	199.85	198.76	200.78	199.07	200.06	199.23	199.67	199.68	199.23	199.68	199.31	199.93	199.49
207.4	206.96	208.93	206.99	206.59	208.87	208.1	207.29	207.62	207.85	206.73	207.86	208.33	206.69	208.55	207.15	207.34	207.84	208.04	205.95	207.43	206.98	208.67	207.18	206.79	208.21	207.82	208.15	206.87	207.84	208.32	208.35	206.93	208.49	208.04	207.77	206.85	207.27	206.65	207.66	207.96	207.84	207.68	207.87	208.23	207.33	207.53	207.68	206.63	206.41
209.17	209.63	207.95	209.75	208.74	208.67	209.84	208.78	209.46	207.44	209.09	209.98	208.47	209.46	208.27	209.04	208.98	208.35	209.42	208.35	209.83	208.85	208.56	208.35	209.28	208.58	208.71	208.83	208.19	208.76	209.03	209.74	208.89	208.99	209.21	209.78	210.1	208.53	208.99	208.05	209.42	208.67	208.19	208.28	208.34	210.35	207.82	208.76	208.68	209.19
210.75	211.39	212.14	212.58	211.02	212.3	211.84	211.44	210.48	211.22	212.74	211.37	210.84	212.2	211.06	212.17	213.18	211.91	211.01	211.87	212.55	210.25	211.59	211.86	211.47	211.56	212.5	211.45	211.46	211.36	212.17	210.52	211.72	211.08	211.6	212.49	210.87	212.68	212.88	211.11	211.81	212.02	213.75	212.1	211.26	212.24	211.16	212.78	211.02	211.97
207.66	206.88	207.2	207.12	206.97	208.74	207.27	208.65	207.45	208.48	208.03	208.48	207.22	207.63	207.01	207.44	206.78	207.7	208.22	207.66	208.43	208.36	207.31	207.59	208.12	208.14	207.77	207.87	207.48	206.18	207.89	208.3	207.22	207.28	207.96	207.76	207.86	208.22	207.09	208.67	207.94	208.12	208.28	206.78	208.07	208.14	208.92	207.43	207.67	207.15
213.68	213.82	213.71	213.31	213.16	216.03	213.08	214.08	213.78	213.52	214.27	215.39	213.08	213.01	214.48	213.05	214.43	213.73	214.51	213.68	213.22	213.64	214.73	213.66	214.42	213.96	213.49	214.06	214.14	214.53	212.91	213.28	213.82	212.68	212.83	212.95	215.45	214.39	214.33	213.41	213.31	213.78	213.4	213.88	213.9	213.43	213.66	213.7	212.8	213.14
211.55	211.94	212.67	211.6	211.81	211.45	212.51	211.66	212.36	211.29	211.45	211.57	212.08	212.01	212.57	211.72	212.04	211.19	211.93	211.58	210.12	209.91	211.27	211.63	211.21	212.57	211.88	211.1	210.91	212.02	211.41	211.49	212.42	211.39	211.88	211.22	212.08	211.87	210.27	211.42	210.6	210.95	211.05	210.75	211.43	211.33	211.72	211.75	212.02	213.32
203.76	203.96	203.2	202.99	203.44	203.85	203.77	203.62	203.43	203.18	202.52	202.97	202.96	203.66	203.39	202.4	203.49	201.77	202.78	204.4	203.33	203.26	204.14	203.6	202.59	203.96	202.73	204.32	203.24	204.04	202.69	203.55	203.77	203.95	203.43	204.23	203.35	203.92	202.13	202.98	203.41	203.14	203.14	202.95	203.25	203.4	203.55	203.87	203.17	203.16
209.99	210.42	210.39	208.53	209.67	209.93	209.25	210.23	209.69	210.25	209.11	209.75	209.69	209.68	210.74	209.74	209.31	209.96	209.4	210.35	209.71	209.69	208.61	208.8	209.43	210.27	208.46	210.17	209.69	207.88	209.49	208.56	209.87	210.83	209.65	208.4	210.11	209.96	210.26	209.95	210.14	209.92	210.47	208.46	210.1	209.8	209.54	209.67	210.25	209.83
200.57	200.31	200.61	200.08	200.91	201.38	200.54	199.53	200.03	199.37	200.55	200.23	200.99	200.98	199	200.66	200.33	200.92	201.49	199.95	199.8	200.34	199.95	199.99	200.66	200.81	199.41	199.05	200.92	200.59	199.41	200.26	200.98	200.87	199.46	200.09	200.21	200.46	199.54	200.51	199.36	200.83	199.49	200.45	200.1	199.27	201.38	200.39	200.58	201.13
199	198.27	197.56	198.99	198.88	199.03	197.32	197.47	198.39	198.39	198.85	199.31	199.99	197.58	199.37	199.12	199.03	198.88	199.6	198.26	198.44	198.28	199.37	198.13	198.2	198.23	198.78	198.16	198.96	199.44	197.98	197.75	198.92	198.38	199.01	198.13	198.93	199.28	198.89	198.48	198.73	198.38	198.56	197.82	199.06	197.8	197.9	197.71	198.6	199.26
211.26	212.01	210.94	211.56	212.82	211.39	212.18	211.41	212.3	211.12	210.58	212.11	212.3	211.08	211.51	210.81	212.16	211.5	211.81	211.37	211.54	211.08	212.19	211.14	211.57	212.19	210.99	211.69	212.42	211.34	212.69	211.87	212.32	212.68	211.31	211.86	212.24	211.67	211.25	211.87	211.06	212.03	211.48	210.62	212.07	211.97	211.35	211.52	211.31	211.63
217.38	217.31	218.19	217.91	217.72	218.48	218.11	216.48	218.06	216.91	217.36	217.47	218.14	216.99	217.44	219.19	216.8	216.06	218.7	218.43	217.76	217.83	217.99	218.71	218.53	217.38	217.99	216.9	217.4	218.22	218.15	218.33	218.49	217.69	218.44	217.8	218.27	218.33	217.21	216.97	218.54	217.58	217.73	217.44	216.85	217.44	217.63	218.6	217.21	217.21
206.51	206.51	206.6	206.33	206.55	205.82	206.15	205.92	206.16	206.39	206.58	207.58	206.28	206.23	206.89	206.58	206.63	206.03	206.59	206.5	207.58	207.09	206.94	205.76	205.87	207.38	206.57	207.03	206.39	206.07	205.68	205.55	207.22	206.09	205.33	206.81	205.6	207.21	205.77	207.51	206.94	205.59	206.64	206.57	205.22	206.09	206.13	206.37	205.11	206.37
203.54	204.77	202.6	203.06	203.4	203	203.65	203.86	203.37	203.6	203.12	204.07	202.77	203.8	203.38	203.69	204.49	204.21	205.14	203.87	204.2	203.59	203.4	203.03	203.49	204.17	203.59	204.35	204.13	204.28	203.63	203.38	203.32	202.61	203.64	205.04	203.42	203.35	203.93	203.72	203.18	203.75	203.88	203.29	204.49	203.23	203.27	203.93	203.22	204.48
210.54	213	211.62	212.08	212.53	211.26	210.9	211.96	210.34	212.52	210.85	211.75	211.83	211.29	211.72	210.64	212.94	210.83	211.31	212.33	211.76	211.85	212.68	211.32	211.26	211.17	211.45	210.8	210.85	210.74	210.63	211.39	211.31	210.95	210.16	212.16	212.05	212.05	211.73	211.24	211	210.89	211.08	211.55	211.39	210.57	212.08	212.3	212.27	211.37
217.32	217.17	217.29	216.46	216.58	217.03	216.33	216.4	217.43	216.73	215.88	217.34	216.3	217.45	215.39	217.65	216.59	217.04	218.04	217.12	217.79	217.02	216.34	217.09	217.05	217.32	216.35	216.64	216.83	215.47	216.83	216.36	217.39	218	217	216.68	217.22	216.58	218.41	217.47	217.6	217.74	216.15	217.33	217.42	216.98	217.69	216.37	217.22	215.55
210.62	211.83	211.75	211.82	211.04	212.91	212.21	210.79	211.73	212.19	211.3	211.75	211.68	212.59	211.89	210.47	211.11	212.81	211.46	212.26	212.11	211.66	211.38	210.91	210.95	211.52	212.04	211.26	209.76	212.12	211.72	211.69	211.68	211.48	212.24	212.2	210.79	211.55	212.72	212.03	212.44	211.37	211.21	210.2	210.8	212.29	212.18	211.87	211.38	212.41
205.01	203.88	204.17	204.72	204.72	204.45	204.11	203.91	204.39	204.02	204.63	205.39	203.79	205.74	204.17	204.41	203.98	205.77	203.65	204.51	203.96	204.08	204.53	204.34	204.84	204.98	204.3	202.89	204.77	203.32	204.9	204.9	206	204.66	204.98	204.87	204.67	204.87	204.44	204.65	204.68	204.41	205.22	205.84	204.2	204.43	204.95	203.86	204.84	204.64
208.97	209.14	209.48	208.84	208.65	207.54	208.3	208.37	207.88	207.52	208.45	206.8	208.81	208.58	209.24	206.88	209.12	208.93	209.37	208.34	208.77	208.47	209.02	209.27	208.22	208.89	207.6	209.2	209.47	209.05	207.94	208.56	208.63	208.87	209.2	207.65	207.98	208.88	209.55	209.64	208.73	209.53	208.41	208.45	208.54	209.89	208.7	208.55	208.81	208.83
203.45	203.82	203.74	204.9	205.21	203.99	204.77	203.89	204.29	203.31	204.23	203.07	204.36	204.32	203.12	204.24	203.88	204.06	204.52	204.57	206.46	203.56	203.41	205.53	204.1	203.61	203.12	204.22	204.1	204.73	203.66	204.37	203.75	204.68	204.95	203.62	204.45	203.76	204.43	203.75	203.2	204.16	204.07	204.53	203.89	204.48	203.51	204.2	203.43	204.23
201.55	203.24	202.31	202.31	203.06	201.49	202.82	203.03	202.24	202.7	202.24	202.18	201.88	201.9	201.15	202.15	202.55	203.15	202.68	202.48	203.33	202.94	203.34	201.57	202.49	202.04	201.14	202.04	203.12	203.82	202.82	203.21	202.27	202.4	201.62	202.42	202.43	202.93	203.06	201.69	202.55	201.51	202.92	201.42	203.13	202.14	202.79	202.04	201.62	201.74
196.09	194.8	196.06	195.01	195.5	195.92	194.71	195.76	195.72	195.32	196.04	193.89	194.14	194.53	194.11	195.43	194.75	195.67	195.28	195.55	194.86	194.49	194.34	196.17	196.1	196.19	196.27	195.3	195.54	195.19	194.89	195.19	195.37	195.7	194.77	196.09	195.29	195.64	193.99	194.66	196.19	195.55	194.63	194.42	195.15	195.12	195.29	196.76	195.75	195.59
194.75	195.53	196.07	195.65	196.02	195.08	196.22	194.16	194.69	195.69	195.02	196.13	196.21	195.14	194.53	195.79	195.17	194.6	195.93	194.95	195.45	196.5	194.19	195.36	195.81	195.2	194.28	195.37	194.59	196.1	194.51	194.06	194.32	195.28	194.52	194.97	196.43	194.67	196.06	195.55	196.18	193.55	195.46	195.02	195.85	195.76	195.75	195.58	195.26	195.23
203.09	202.4	202.98	202.61	202.6	201.64	203.95	202.29	202.75	203.53	202.24	202.66	203.82	204.44	203.19	204.06	202.31	203.59	204.02	202.7	203.17	203.04	203.43	203.5	201.98	203.18	203.21	203.65	203.4	203.73	202.96	202.11	203.61	203.21	202.61	202.77	202.7	204.73	202.88	203.32	203.64	202.48	203.99	202.88	203.62	202.8	202.72	204.66	203.53	203.32
208.93	209.93	208.9	208.99	208.94	207.52	208.87	209.62	208.53	209.62	208.67	208.92	208.12	209.61	209.56	207.1	208.22	209.67	207.98	208.99	209.23	208.63	208.36	208.44	209.04	208.28	208.55	209.48	209.28	209.93	208.67	209.26	209.11	208.4	208.94	209.4	209.96	209.02	207.62	208.55	207.94	208.08	209.55	208.58	208.77	208.14	207.94	208.69	208.62	209.43
218.11	216.49	216.43	216.39	216.94	217.37	216.74	217.15	216.67	216.97	217.53	217.27	217.79	216.86	218	217.14	216.63	217.55	217.79	217.69	217.62	217.08	216.59	217	216.85	216.76	216.34	216.68	217.48	217.89	216.71	217.38	217.21	216.7	216.63	216.26	216.92	217.73	217.21	216.27	216.86	216.38	217.44	216.92	216.61	217.32	216.99	217.37	217.73	216.12
197.39	197.38	196.78	198.48	197.44	198.84	198.13	197.21	198.64	197.43	198.02	197.9	197.86	197.92	197.97	197.17	198.2	197.75	196.86	198.09	198.52	198.39	199.08	198.59	198.34	198.06	198.71	197.87	197.49	198.39	198.19	197.48	197.32	198.31	197.64	196.97	197.96	197.14	198.64	197.09	198	197.96	198.66	198.53	197.91	198.04	199.16	196.89	198.19	197.93
212.06	212.96	210.91	212.05	212.12	212.48	211.01	212.54	210.5	211.52	211.14	212.64	211.28	211.52	211.65	211.24	210.81	212.32	211.36	212.61	212.76	211.85	211.85	213.19	212.26	211.66	211.35	212.39	212.09	212.83	211.9	211.56	212.47	211.56	212.45	210.54	211.55	212.67	210.26	211.63	212.74	211.94	211.41	211.28	212.35	212.36	211.64	211.22	212.31	211.63
200.05	200.88	200.65	201.16	200.91	200.39	199.95	200.76	200.12	201.22	199.99	198.95	200.01	200.99	200.29	200.5	200.61	200.67	200.34	200.41	200.03	200.37	200.97	199.39	200.32	200.99	200.46	199.79	199.84	200.96	200.06	200.37	200.36	200.16	200.05	200.4	200.22	200.61	200.85	199.53	201	201.69	200.91	200.16	201.16	200.2	200.62	201.02	200.98	200.32
209.27	209.34	209.35	209.95	208.67	210.15	211.86	210.5	210.01	209.4	208.49	209.67	209.56	209.37	208.41	210.29	210.28	211.11	209.98	209.58	209.83	209.65	209.2	210.66	209.57	210.34	209.69	209.94	208.86	210.32	210.14	209.93	209.28	210.09	210.2	210.72	209.51	210.24	208.92	210.38	209.09	209.39	209.8	208.97	210.39	209.7	209	209.5	209.28	210.21
214.05	212.76	212.9	213.66	212.65	212.35	213.32	213.3	212.81	213.21	213.24	213.53	212.64	213.26	212.65	212.88	213.53	212.35	212.75	212.51	213.41	214.05	212.6	213.73	214.03	212.73	212.6	212.21	212.81	214.24	214.63	212.77	213.06	212.11	213.08	212.47	212.16	212.7	213.66	213.61	212.68	212.73	213.18	212.78	211.75	212.67	213.1	212.82	212.71	212.27
202.83	202.4	202.76	202.14	202.41	201.99	202.99	204.08	202.53	203.19	202.36	202.4	202.13	200.82	203.68	202.29	201.37	203.41	202.46	203.59	202.86	201.88	203.56	203.71	202.88	202.95	203.35	202.65	203.38	202.15	202.67	202.18	202.8	203.04	202.5	202.11	202.82	203.53	202.54	202.9	203.15	203.49	202.46	201.16	203.14	202.75	202.02	202.17	202.1	202.76
203.8	202.75	203.4	203.47	203.55	203.42	202.97	202.85	203.11	204.18	203.17	202.83	203.45	204.09	203.34	204.27	203.3	202.41	203.48	205.01	203.06	203.29	203.08	202.6	203.05	202.61	203.24	203.3	202.79	202.67	202.74	203.72	203.27	202.29	202.86	202.69	202.61	203.41	202.91	203.02	202.72	201.98	203.06	202.86	203.34	202.97	201.88	203.27	203.36	201.88
199.84	200.31	199.88	198.97	200.22	200.19	199.96	199.23	200.26	200.76	200.97	200.64	201.13	200.13	199.5	200.3	199.39	201.34	199.81	200.6	199.8	200.11	201.4	200.22	200.27	199.66	200.45	199.57	200.47	199.41	200.08	200.8	199.93	199.69	200.03	200.32	199.6	200.58	200.05	201.23	199.57	201.46	199.56	200.52	200.54	200.2	200.63	200.08	201.21	200.45
215.99	216.66	215.81	218.46	217.22	217.31	218.78	216.87	217.2	217.91	216.89	217.08	217.05	217.53	217.4	217.84	216.79	217.1	217.69	216.85	217.19	217.53	216.15	216.22	216.95	216.64	217.43	216.78	216.8	216.79	217	217.77	216.99	216.26	217.73	216.89	216.66	216.13	217.63	216.83	218.49	217.12	216.9	216.67	217.84	217.26	215.76	217.11	217.21	217.37
211.4	212.95	211.98	210.65	211.55	212.39	210.75	210.85	210.92	211.25	212.08	211.11	211.67	211.62	211.03	211.48	211.18	212.63	211.6	211.63	211.68	211.58	211.27	212.91	211.08	212.83	211.37	211.72	211.37	212.24	211.21	211.14	210.88	212.15	211.63	212.17	211.61	210.91	210.65	210.63	212.48	211.92	210.99	210.66	212.26	211.13	211.82	212.16	211.93	211.38
207.02	208.5	208.39	208.16	207.62	208.08	208.01	208.54	208.5	207.5	208.46	207.65	207.33	207.57	207.91	207.45	208.68	207.5	207	207.01	207.46	207.49	206.4	208.24	207.52	208.58	206.68	208.67	208.15	208.02	207.71	208.54	207.22	208.53	207.46	208.43	208.53	208.1	207.71	208.14	208.09	206.68	208.33	207.77	208.16	208.9	207.63	206.21	207.18	208.29
197.51	198.05	197.72	198.12	197.49	197.07	196.98	197.68	198.57	196.92	197.43	197.95	198.36	198.11	198.32	199.37	198.54	197.87	198.5	198.71	198.9	197.94	196.77	197.54	196.93	197.69	198.78	199.22	197.04	198.66	197.14	199.01	198.06	198.28	197.88	198.53	198.31	196.58	198.12	197.19	198.01	197.65	199.36	197.61	198.67	196.94	197.98	198.24	197.61	196.67
216.38	217.08	217.4	215.88	216.38	216.86	217.48	216.32	217.78	217.38	218.21	216.8	217.15	216.92	216.61	216.79	217.7	215.92	216.16	217.3	217.93	216.67	216.48	218.48	217.45	216.28	216.91	216.61	216.73	216.34	216.26	216.31	216.39	216.64	215.13	216.96	217.4	216.65	216.29	217.76	218.23	218.78	217.69	216.65	216.5	217.5	216.58	216.89	216.47	216.63
203.42	204.23	205.19	204.12	203.41	204.54	204.46	203.77	204.91	203.19	204.43	204.2	204.44	203.26	204.74	204.3	204.07	203.6	203.54	203.32	204.14	203.26	204.74	202.72	203.9	204.18	203.89	204.02	204.04	203.86	204.62	203.82	205	204.4	203.53	202.76	203.32	203.55	204.42	203.63	203.55	203.97	203.99	203.56	203.4	205.54	204.03	203.26	204.36	203.81
203.58	203.96	202.46	203.62	203.78	203.35	204.33	203.35	202.83	202.69	204	204	204.29	204.18	203.54	203.26	203.35	203.72	203.57	204.16	203.02	203.66	205.84	203.81	202.94	203.83	203.91	203.27	203.55	203.05	204.85	203.3	203.57	203.94	204.29	203.78	202.78	204.34	203.22	203.04	202.54	204.31	203.26	203.04	204.68	204.63	203.45	204.1	203.65	203.63
203.1	201.49	202.71	202.68	203.83	201.58	202.69	202.19	202.98	202.75	202.23	202.83	202.49	203.5	201.49	202.92	201.8	203.04	203.08	202.08	202.82	203.5	202.84	201.69	201.78	203.25	202.96	203.18	202.28	202.87	202.36	202.76	203.23	202.71	202.35	203.69	202.96	203.27	202.37	203.95	202.84	201.97	202.24	202.38	202.68	203.01	203.05	201.58	202.3	202.12
209.08	208.23	207.79	208.34	207.45	208.29	208.34	208.62	209.18	208.72	207.72	209.4	208.94	207.96	208.89	208.95	208.87	208.21	208.74	208.11	209.24	208.13	208.29	209.92	208.56	208.5	207.93	208.41	208.91	208.09	208.76	208.32	208.58	208.97	207.67	207.59	208.73	208.44	206.89	208.26	207.86	209.62	210.06	207.91	209.96	208.2	209.01	207.82	207.23	207.5
204.49	204.94	204.61	204.66	204.54	203.78	204.05	203.87	204.43	203.69	204.51	204.27	204.15	202.93	203.81	203.79	204.07	202.89	203.87	204.37	203.64	202.98	204.3	203.42	203.27	204.11	203.43	204.37	203.48	202.81	203.96	203.97	202.76	203.83	203.31	202.22	204.36	203.05	204.2	202.89	204.11	205.07	203.32	204.55	203.44	203.5	203.83	203.51	204.04	203.83
217.04	218.76	217.69	216.14	219.33	218.39	218.43	217.21	217.86	217.33	217.69	217.76	217.53	218.13	218.17	218.59	218.29	218.67	217.02	217.43	218.03	218.02	218.32	217.86	218.49	218.16	217.76	218.11	218.11	217.75	217.41	217.63	218.39	218.75	218.19	217.15	217.61	217.52	216.45	217.66	218.37	217.5	217.74	216.73	218.73	217.66	218.37	217.39	218.89	218.07
207.87	208.11	208.29	207.9	207.61	208.37	208.01	207.75	207.22	207.64	207.46	206.42	208.75	207.61	207.65	207.38	207.76	207.96	207.61	207.75	207.83	207.21	208.09	207.16	207.66	208	207.98	207.81	207.54	207.76	206.55	208.73	207.26	207.65	208.34	207.96	208.28	206.81	207.88	207.53	208.06	207.47	207.17	207.83	208.95	208.15	207.56	207.8	208.35	207.75
209.46	209.28	207.72	208.51	208.86	209.5	208.08	208.32	209.18	207.74	208.32	207.96	207.28	209.47	208.39	208.55	208.84	209.63	209.54	208.5	208.15	208.94	209.7	209.09	208.12	208.19	208.41	207.79	208.58	209.85	208.49	208.66	209.35	210.58	208.4	207.84	209.01	209.54	208.57	208.93	209.06	208.67	208.62	208.08	209.66	209.26	208.69	209.01	207.33	208.18
208.24	206.21	206.23	206.04	206.07	207.14	206.23	205.89	207.1	207.24	206.97	206.86	206.41	207.17	206.36	207.59	206.1	205.21	205.75	206.91	206.57	206.43	206.11	206.15	205.75	206.78	206.97	206.64	205.45	206.28	206.65	206.23	206.78	206.27	206.58	206	206.97	207.66	205.62	207.24	206.69	207.06	206.28	206.09	206.36	206.67	207.27	206.39	205.95	207.62
212.34	212.5	212.63	209.77	211.12	212.26	212.07	212.23	212.3	211.55	211.78	212.06	212.53	211.37	212.51	212.07	211.73	211.72	210.78	212.9	211.88	211.83	211.12	212.76	212.15	211.99	211.45	212.21	212.01	212.04	212.18	211.79	213.45	212.62	213.11	210.77	212.27	211.93	211.25	211.92	212.35	211.23	212.24	211.72	210.57	213.01	212.17	211.16	213.64	211.9
209.01	208.78	208.11	208.83	209.02	207.36	208.83	209.41	209.15	207.18	208.21	208.84	208.32	208.09	208.61	207.74	209.07	209	208.74	207.38	208.71	207.38	207.8	208.05	208.74	208.16	208.43	208.45	207.35	209.15	208.9	209.11	208.53	208.51	208.31	208.7	208.79	208.14	209.56	208.32	208.81	209.01	208.5	208.47	208.89	208.21	209.02	207.58	208.01	208.69
199.79	200.52	200.44	198.94	199.49	199.97	199.34	199.86	199.91	200.35	200.44	200.58	199.98	201.65	200.7	200.68	200.15	200.1	200.06	199.9	200.28	199.83	199.42	200.1	199.04	200.83	200.27	199.69	200.95	200.15	200.81	199.87	199.28	200.07	200.28	200.61	199.45	199.51	200.35	200.66	200.2	200.85	201.23	199.92	200.36	200.34	200	201.59	200.21	200.01
213.22	212.03	211.67	212.05	210.92	210.99	210.94	211.08	212.15	211.05	212.22	211.36	212.65	210.84	210.27	212.04	211.95	211.85	211.91	211.13	212.52	211.02	212.47	211.23	212.38	212.22	211.53	211.13	211.25	211.35	212.57	211.92	210.37	211.88	211.83	212.1	211.45	211.04	213.26	210.53	210.37	212.74	211.96	212.14	211.02	212.03	211.02	211.02	210.82	211.79
212.2	214.6	213.04	212.04	212.53	212.84	212.45	213.43	213.17	215.4	212.97	212.69	213.71	213.1	212.52	213.02	212.87	213.01	212.87	212.53	213.34	212.63	212.87	213.91	213.2	211.65	214.05	212.7	212.91	213.03	212.76	212.95	212.64	212.64	212.82	212.87	212.94	212.25	213.63	213.63	212.81	212.49	213.03	213.48	211.85	214.24	212.76	212.33	212.43	212.91
204.8	203.28	204.18	203.32	203.06	204.22	203.47	204.31	203.51	203.68	203.23	204.56	203.86	203.66	204.45	204.67	203.8	203.55	203.34	203.53	203.64	204.06	204.04	204.11	203.59	202.77	204.18	203.65	204.12	204.01	204.38	204.53	203.37	204.11	205.42	203.46	202.99	203.6	203.56	202.9	204.11	203.93	202.97	203.83	203.44	203.55	203.51	204.98	203.06	203.78
195.26	194.81	193.82	196.62	195.08	195.2	195.55	195.4	194.48	195.25	195.11	196.59	194.86	195.74	196.13	194.84	194.57	195.36	194.93	194.94	194.97	195.34	194.56	194.33	195.53	196.05	194.63	195.09	194.73	195.5	195.14	194.9	196.13	194.63	194.43	195.58	194.24	195.32	195.6	195.4	195.45	196.1	194.07	195.1	194.48	195.51	195.04	194.79	195.63	194.69
209.78	209.37	209.01	208.64	207.95	207.75	208.45	208.74	210.73	208.98	209.48	209.33	208.75	209.33	209.04	209.31	209.44	210.03	208.26	208.43	208.05	207.09	208.11	208.89	209.65	208.6	208.94	207.98	208.24	208.72	209.02	209.18	210.03	208.49	209.12	209.04	208.22	208.63	209.26	209.28	208.74	207.46	209.3	209.68	209.52	208.29	206.48	207.78	208.62	209.1
194.37	195.11	194.31	194.85	194.21	195.81	194.97	195.19	195.1	193.87	194.75	194.39	194.56	195.04	194.24	195.24	195.43	195.98	195.47	195.35	195.24	195.17	195.34	195.3	195.58	195.91	195.23	195.98	195.43	194.25	194.83	195.37	195.84	195.55	195.44	194.14	195.61	194.38	194.28	195.31	195.64	195.62	195.74	196.35	195.21	196.18	194.46	195.44	195.31	193.69
205.34	204.6	204.78	204.51	205.77	204.46	205.65	204.77	204.7	204.37	204.55	204.06	205.36	205.08	204.61	204.08	205.06	204.41	204.66	205.05	203.97	206.13	204.87	205.53	204.64	204.8	205.13	205.18	204.16	205.02	205.3	204.84	205.42	204.82	204.04	204.76	204.09	205.03	204.98	205.08	204.58	204.96	205.21	204.64	204.78	204.78	204.44	204.34	204.74	205.02
209.2	210.13	209.75	209.29	210.62	210.23	209.08	209.4	210.47	208.77	209.04	209.6	210.37	209.05	209.48	209.57	208.97	211.76	209.51	209.52	210.1	210.69	210.41	209.04	210.12	209.2	208.67	210.56	210.48	208.51	209.58	210.13	209.63	209.05	210.02	210.47	209.9	210.25	209.91	209.7	209.26	208.9	208.72	208.99	209.3	210.06	210.16	208.72	209.59	210.03
208.79	208.54	208.27	208.88	208.61	208.3	208.17	208.58	208.05	207.84	208.61	209.16	209.02	209.39	208.23	208.09	208.65	208.97	209.03	207.21	208.66	209.67	208.71	207.79	208.91	208.21	208.12	208.26	208.96	209.38	207.91	208.83	208.72	206.72	208	208.79	207.82	208.68	209.26	208.58	208	206.88	208.68	207.65	208	209.43	207.92	207.98	208.5	208.48
203.43	204.94	203.41	203.91	203.78	203.57	204.53	204.16	203.7	203.15	203.22	203.16	203.94	204.58	203.44	203.68	204.55	204.18	204.28	204.14	202.83	205.13	203.17	202.43	204.15	204.67	204.31	204.96	204.1	203.55	203.99	203.83	203.48	204.53	204.2	204.35	203.98	203.92	203.86	203.47	203.43	203.79	203.77	203.97	203.82	203.96	203.83	203.19	203.93	203.99
199.96	199.7	199.28	199.61	199.4	199.45	199.25	199.47	200.07	199.49	200.18	199.19	200.06	199.52	199.96	199.85	200.38	198.9	198.63	198.76	199.79	198.73	199.82	199.76	200.1	198.66	199.29	199.78	199.23	199.76	199.39	199.97	200.51	199.48	198.89	198.49	198.66	199.66	199.81	199.13	200.12	199.16	199.87	199.64	198.16	199.02	197.95	199.55	199.98	198.82
202.75	203.65	203.94	202.87	204	203.73	204.17	203.69	203.74	204.35	202.51	204.41	203.26	203.34	204.01	204.47	202.59	202.97	203.24	202.78	204.58	203.04	203.42	202.6	203.65	204.56	203.88	203.79	202.92	203.6	203.01	203.86	204.64	202.9	204.21	203.34	203.35	204.64	203.39	203.35	204.55	203.97	204.73	203.14	203.31	202.33	202.84	203.43	204.22	202.8
207.82	206.88	207.64	207.62	208.15	208.77	207.48	208.54	207.63	208	208.84	207.28	206.96	207.15	207.46	208.21	208.54	207.93	207.44	207.11	207.54	207.55	207.18	208.42	208.79	208.8	208.09	207.61	207.47	209.01	207.87	206.21	208.93	207.57	208.25	207.16	208.29	208.19	207.59	207.11	208.54	207.35	208.07	207.84	208.43	207.22	208.65	207.67	208.73	207.43
207.28	207.53	207.45	208.04	209.3	208.77	208.67	208.19	208.8	208.14	208.95	208.03	208.74	209.57	207.93	207.59	208.21	208.6	207.24	208.1	208.68	208.24	208.56	209.61	207.73	208.58	208.09	207.67	207.52	209.5	208.5	207.78	208.88	208.86	208.66	207.32	209.16	208.46	208.39	207.68	207.94	208.7	208.43	208.43	208.79	207.96	207.53	208.6	208.55	208.74
218.24	218	218.05	217.28	217.64	217.58	217.88	217.72	217.83	217.82	217.35	218.54	218.19	217.92	218.54	218.48	216.39	217.38	217.57	217.35	218.15	217.77	218.5	216.61	217.27	217.84	217.23	218.63	217.1	218.25	217.71	218.95	217.42	217.16	216.93	217.9	217.31	217.41	218.11	217.29	217.37	216.6	217.04	217.38	217.8	217.77	219.75	218.41	217.86	217.92
207.08	208.92	208.69	208.31	207.15	208.32	207.12	206.95	208.08	208.16	207.61	207.92	207.9	207.77	207.44	207.64	207.9	208.57	208.23	207.82	206.52	207.01	207.44	207.68	207.08	208.37	207.4	207.51	206.46	208.05	206.98	208.89	207.13	207.2	206.8	206.61	208.12	207.98	208.03	207.23	208.05	208.02	207.84	207.48	207.95	206.71	207.49	208.01	208.27	208.46
207.25	206.07	206.54	205.47	206.08	207.17	206.24	207.01	206.48	205.03	205.9	207.86	205.67	206.46	206	206.25	206.75	207.92	205.38	207.03	205.62	206.5	205.82	206.12	206.86	206.71	206.21	205.69	207.12	206.83	207.06	206.99	206.33	206.23	206.01	207.1	207.04	206.77	206.46	205.58	205.81	206.42	206.86	206.18	205.44	205.74	207.42	206.47	206.97	207.35
200.71	201.01	200.76	199.86	198.97	199.78	199.69	199.85	199.39	200.49	200.32	199.8	198.34	199.99	200.56	199.01	200.11	199.49	199.48	199.28	199.31	198.82	200.16	200.09	200.03	200.21	200.64	198.88	199.8	199.91	199.26	200.12	198.73	198.61	199.76	199.71	199.79	199.54	199.51	198.98	199.18	199.67	199.93	199.75	198.63	200.56	200.69	199.12	200.35	199.22
214.06	212.98	213.14	215.21	214.58	213.05	213.44	214.03	214.3	214.39	214.06	213.19	214.51	213.23	214.14	213.21	214.35	213.26	214.93	213.8	214.48	213.19	213.82	214.27	214.98	212.46	213.81	213.11	213.67	214.93	212.24	213.03	212.76	214.58	213.6	214.41	213.94	213.45	214.56	213.49	215.25	213.98	214.87	214.27	214.01	213.15	214.43	213.5	213.98	214.58
212.7	213.19	212	211.37	210.72	212.09	212.21	211.11	212.58	211.64	211.04	211.65	211.85	211.53	211.3	211.59	211.23	210.85	211.41	212.43	211.85	211.54	212.92	211.71	211.74	212.44	212.12	212.21	212.59	211.17	212.85	210.85	212.76	211.86	212.83	211.61	210.96	213.08	211.16	212.08	211.18	212.41	211.85	211.09	211.23	211.59	212.04	210.68	211.04	211.89
203.38	202.95	202.69	203.59	203.66	204.43	204.5	203.34	203.14	204.35	204.18	203.58	203.24	202.96	203.51	204.18	203.3	201.89	203.37	202.8	203.27	203.75	204.55	204.47	202.59	204.73	203.22	203.09	204.39	204.18	202.63	203.49	201.91	202.79	203.81	203.78	202.49	204.43	204.32	203.64	204.2	203.6	203.75	202.48	203.74	203.32	203.62	201.82	202.99	203.2
207.89	207.65	207.34	207.54	206.84	207.8	208.16	208.09	207.97	208.22	207.69	207.3	206.15	208.06	208.51	207.64	208.22	207.7	207.44	207.58	207.63	206.96	207.94	207.26	207.22	207.85	208.46	207.85	207.79	208.01	208.13	208.15	207.6	207.45	207.54	207.55	208.22	208.48	207.79	207.3	207.88	207.05	208.7	208.32	208.14	207.92	209.34	207.73	207.59	207.34
205	205.65	206.13	204.95	204.59	204.6	205.56	204.11	203.96	205.14	204.59	204.49	204.86	204.91	204.88	204.61	203.28	204.77	204.37	205.2	205.25	205.35	206.18	205.72	205.12	205.11	205.18	204.11	204.6	203.74	204.95	204.35	205.57	204.46	204.85	204.53	204.67	204.74	204.78	204.8	204.15	205.17	204.31	204.18	204.32	205.72	204.76	205.29	204.87	204.67
212.38	211.22	212.51	212.93	212.01	210.65	211.39	210.46	211.07	211.35	211.71	211.85	211.66	211.99	211.59	211.61	212.69	211.73	211.33	211.94	211.34	211.88	211.29	211.64	211.13	211.71	211.79	211.77	211.44	212.79	211.51	212.44	211.82	211.68	211.65	211.37	212.39	211.75	211.55	211.79	213.32	211.37	211.05	212.71	211.66	211.98	211.42	211.22	211.97	212.06
208.18	207.57	207.6	207.73	207.59	207.57	206.53	207.44	207.96	208.3	208.08	207.93	208.48	207.64	208.85	207.49	208.04	207.18	208.21	208.2	208.71	208.48	208.01	208.35	207.54	207.85	206.96	207.58	207.62	208.1	208.24	207.93	207.67	209.13	208	207.39	207.71	208.1	208.03	207.29	207.32	207.71	207.09	207.15	208.22	207.06	208.51	207.71	208.98	209.12
211.75	212.63	212.09	210.72	212.82	212.21	212.62	212.11	211.67	212.21	209.98	212.06	211.37	211.15	212.3	211.7	212	210.71	212.41	211.24	211.65	212.02	212.82	212.23	212.45	211.61	211.18	210.48	211.2	211.73	210.76	212.1	211.64	211.09	211.87	210.34	210.91	211.13	212.73	211.63	211.35	210.71	212.07	211.05	211.15	211.85	211.72	210.99	210.74	210.88
217.15	217.33	216.48	216.64	217.11	217.82	217.23	217.23	217.85	217.22	217.28	216.44	216.07	217.63	217.23	217.35	216.53	217.5	217.15	216.63	218.13	218.41	217.18	217.63	217.27	216.62	216.43	216.55	216.52	217.17	217.73	216.84	217.43	216.62	216.45	218.28	216.36	217.26	215.85	217.54	217.61	216.37	215.45	217.67	216.57	217.96	216.89	216.01	218.49	216.46
199.66	199.94	198.69	199.37	198.93	199.52	199.25	200.16	199.02	199.84	199.2	198.48	199.52	200.11	199.35	198.67	199.28	200.19	199.08	199.31	199.3	199.14	199.92	199.48	199.25	200.1	198.55	199.84	199.5	199.44	197.8	198.74	199.92	198.83	200.08	199.78	199.03	198.82	199.08	199.67	199.31	200.08	199.88	199.64	198.01	200.33	200.36	199.99	197.49	199.07
213.05	212.62	212.77	212.37	212.3	213.91	212.42	213.34	212.29	212.9	213.19	213.29	213.53	214.02	212.53	212.99	212.53	212.42	213.4	212.47	213.45	213.19	213.31	213.42	212.48	213.89	210.92	213.06	213.02	212.65	212.74	213.71	212.55	212.67	213.07	212.34	213.09	213.75	212.42	213.39	212.25	212.43	212.91	212.27	211.85	213.51	213.01	213.09	213.18	211.98
203.54	203.64	205.25	203.45	202.81	204.41	203.33	204.61	203.67	203.31	202.74	203.56	203.22	202.94	204.01	203.46	203.85	203.1	203.71	203.21	204.05	203.03	203.17	202.57	203.33	203.4	203.07	202.7	203.34	203.61	202.98	203.29	204.07	203.29	202.55	203.97	202.91	204.05	202.2	202.13	204.62	203.07	203.74	203.23	203.98	203.09	203.19	203.61	203.94	203.48
212.36	211.6	211.01	212.23	212.14	212.28	211.05	211.65	210.87	211.27	211.88	210.66	212.36	211.1	210.5	211.26	210.88	211.14	211.25	211.81	212.04	212.6	210.88	212.08	212.24	211.54	211.82	211.73	212.51	210.21	211.8	211.86	211.7	211.24	212.01	211.71	212.35	212.06	211.17	210.49	211.62	210.71	211.75	212.64	211.41	212.52	212.01	211.74	211.39	211.4
207.87	208.78	208.13	208.06	207.04	208.43	207.98	208.71	209.85	207.67	208.03	208.71	208.94	209.01	208.73	209.05	208.39	208.56	208.95	208.27	207.99	208.03	208.51	208.4	206.99	208.65	208.11	209.3	207.93	208.99	208.96	208.78	207.84	208.3	208.8	207.26	208.09	208.03	208.38	207.89	208.56	207.73	209.09	208.7	209.29	207.97	208.73	207.77	208.26	208.55
206.24	205.85	205.62	205.87	205.1	205.56	205.47	205.39	205.18	205.26	204.92	205.74	206.47	205.38	205.66	205.32	204.95	204.59	207.1	205.25	205.8	206.13	205.98	205.61	206.47	204.52	206.45	205.98	205.34	205.06	204.37	204.94	205.55	206.39	206.67	204.14	205.7	205.87	206.32	205.28	205.08	205.66	205.54	205.12	207.19	205.77	204.74	206.48	206.17	205.76
202.05	201.69	202.68	203.19	202.05	203.14	202.08	201.13	202.26	202.78	201.88	203.24	202.43	201.77	202.01	202.25	202.15	201.38	201.86	203.3	202.12	201.84	202.14	203.37	202.74	201.76	203.13	201.19	202.33	202.76	202.11	200.63	201.76	203.73	203.32	202.39	203.08	202.03	201.83	202.63	203.08	202.19	201.32	201.85	202.84	202.64	203.1	202.64	203.36	201.76
193.6	194.36	194.29	194.36	194.6	193.43	193.5	193.43	192.94	193.19	193.67	193.24	195.02	194.8	193.68	193.03	194.38	193.36	194.42	194.16	194.7	193.99	193.19	194.42	193.99	193.73	193.29	194.91	194.12	193.79	193.8	195.24	193.09	193.22	195.02	194.69	195.34	193.99	194.45	193.93	194.43	194.29	194.58	194.08	192.68	193.95	194.09	194.14	193.48	194.9
210.16	208.62	209.33	208.62	208.71	209.21	207.7	209.17	209.92	209.13	208.52	208.73	209.6	207.78	209.25	208.92	208.96	207.51	207.89	209.12	209.15	208.43	208.42	209.45	209.55	209.16	209.15	208.22	209.42	209.29	209.16	207.66	209.29	208.15	209.1	208.02	209.03	208.97	209.35	209.2	208.08	210	207.92	208.56	208.88	207.73	208.52	209.03	208.05	208.7
216.14	217.55	216.72	217.51	217.38	217.48	217.77	217.01	216.65	217.69	217.94	217.07	217.74	217.13	217.75	217.65	216.34	217.61	217.77	217.67	218.27	217.87	216.58	216.57	216.78	216.33	217.21	216.73	217.15	217.49	216.13	216.4	217.5	217.42	217.1	217.45	216.34	216.68	216.91	216.88	217.39	216.83	216.77	216.94	217.23	217.52	215.8	217.14	217.1	217.21
212.64	211.87	211.37	211.76	210.73	210.89	210.81	212.19	211.42	211.66	212.2	210.99	211.86	211.22	212.46	210.11	212.02	212.28	211.25	210.46	211.91	211.37	211.7	210.39	211.71	212.78	210.45	211.71	212.36	211.05	211.87	211.87	211.18	211.93	212.6	211.46	210.55	211.41	212.13	210.98	212.36	211.67	210.32	211.91	211.83	211.14	212.25	212.88	210.9	211.09
202.73	202.14	203.05	202.81	201.89	202.69	202.73	203.15	203.28	202.97	202.66	202.93	202.01	202.7	203.12	203.2	202.69	202.16	201.51	202	202.55	202.19	202.59	200.76	201.77	201.87	202.83	201.72	202.99	202.26	202.44	201.76	201.29	202.25	201.95	202.64	201.84	202.83	201.67	202.99	202.3	202.36	201.84	202.52	202.88	202.17	202.35	203.2	203.8	201.93
213.12	212.14	211.29	212.11	212.93	213.13	211.6	211.61	212.66	212.81	212.75	212.38	212.72	211.72	213.19	212.89	212.09	211.77	212.29	212.42	212.46	213.16	211.94	212.02	212.59	213.22	212.98	213.1	212.49	212.27	213.59	212.61	213.46	212.63	211.49	213.09	213.26	212.71	212.01	211.5	211.83	212.92	212.74	212.96	212.15	213.18	212.59	213.19	211.91	212.56
202.5	201.25	202.69	201.46	203.37	202.54	201.66	203.53	202.96	201.81	202.24	201.89	202.17	201.4	202.25	201.86	201.86	201.49	202.11	202.96	202.38	203.59	202.33	202.96	203.34	202.65	203.42	202.25	202.49	201.84	201.71	202.33	201.8	201.23	201.82	202.54	202.57	202.63	202.97	202.97	203.24	202.23	201.07	202.32	202.21	201.87	202.5	202.04	202.01	203.21
203.81	204.24	204.56	204.08	203.51	204.02	204.18	204.31	203.86	204.37	203.6	204.37	203.62	204.37	205.23	203.63	203.59	204.88	204.25	204.43	204.06	204.41	203.77	203.83	204.93	203.24	204.11	204.4	204.38	204.45	204.06	204.03	202.21	203.57	204.16	204.57	204.51	203.98	203.66	203.54	203.76	204.75	204.08	203.76	204.68	204.92	205.1	203.44	202.96	203.04
213.25	212.78	213.46	212.6	212.5	212.32	212.05	214.18	213.09	213.28	213.15	213.12	212.83	213.7	213.51	212.43	212.52	212.77	212.97	212.81	212.94	212.4	212.3	213.04	212.52	213.6	213.77	213.19	213.35	212.86	213.14	212.1	212.88	213.66	212.85	212.72	212.61	211.54	213.1	211.89	213.37	212.96	214.24	213.23	213.39	212.26	213.05	214.62	212.68	212.83
203.5	204.8	203.9	203.28	204.3	204.1	202.13	203.48	202.68	204.74	203.37	203.17	203.55	202.99	202.49	202.32	203.25	203.23	202.16	203.01	203.8	203.02	203.46	202.58	204.27	202.4	204.29	203.29	202.57	202.86	203.68	202.47	203.07	202.85	202.62	202.9	203.65	203.06	203.66	203.3	203.49	202.98	204.03	203.41	203.13	202.66	202.65	203.38	202.92	203.7
212.33	211.26	213.79	211.57	212.22	212.86	212.85	211.85	212.52	212.73	212.17	211.48	211.77	212.66	212.27	212.01	211.28	213.03	212.59	212.93	212.15	212.44	212.31	212.69	211.8	213.07	212.84	211.66	212.26	212.74	212.25	211.82	211.4	212.85	212.4	211.24	213.31	212.19	211.34	213.03	212.89	212.28	212.95	210.99	213.18	212.65	212	212.28	213.4	211.91
211.52	210.5	211.24	211.48	211.57	211.57	212.56	211.12	212.07	210.54	211.81	211.27	210.53	210.84	211.27	211.31	212	211.21	211.58	211.37	211.6	211.33	211.27	211.17	210.8	211.52	210.91	212.55	212.25	211.65	211.84	212.72	211.79	210.81	211.87	211.84	211.04	211.94	211.37	211.11	211.79	210.79	211.63	211.12	211.83	211.85	212.17	211.76	210.69	211.42
202.22	202.54	203.89	202.72	203.05	202.22	202.57	202.1	203.11	202.51	202.39	203.05	202.47	201.67	201.82	202.99	202.73	202.52	201.39	201.58	202.58	203.52	202.59	202.01	202.05	201.61	202.62	202.3	202.52	202.32	201.98	201.51	201.41	201.5	202.9	201.64	202.38	203.38	202.12	202.82	202.22	203.06	202.2	202.55	200.88	202.2	201.23	202.49	202.51	202.12
206.03	205.65	204.94	206.33	205.31	203.74	207.72	207.07	205.75	205.3	204.79	206.01	206.34	205.45	206.46	205.94	205.44	204.61	204.49	205.49	205.95	204.57	206.04	205.31	206.05	204.67	204.65	204.51	204.6	206.24	205.16	206.45	204.52	206.1	205.76	206.63	206.28	205.25	206.81	206.11	206.21	205.84	203.8	206.13	205.91	205.34	205.14	204.96	206.22	207
204.87	206.42	207	205.13	205.08	206.17	205.91	205.09	206.54	205.48	205.78	205.82	206.96	206.08	204.86	206.06	204.87	205.36	206.52	205.07	206.69	205.83	205.98	205.06	206.71	205.98	205.75	204.99	205	206.03	206.41	205.85	205.74	205.16	206.13	205.57	206	205.88	206.43	205.92	205.76	205.72	205.01	205.02	205.36	206.51	206.21	207.59	205.33	205.5
206.79	209.08	207.09	206.85	207.53	207.83	207.19	207.06	209.03	207.19	208.19	208.44	208.15	207.03	208.37	206.94	207.47	206.75	208.63	207.11	207.64	206.65	206.55	208.72	207.27	207.41	206.56	207.71	208.06	207.96	207.4	207.56	207.58	207.9	207.98	209.39	208.46	208.12	207.14	207.44	207.27	209.21	208.34	208.41	207.08	208.16	209.79	207.86	207.96	207.53
208.28	208.43	208.74	207.86	208.32	208.44	208.57	208.49	208.33	209.13	208.92	209.21	208.84	208.4	208.38	208.67	209.25	208.91	209.09	208.21	207.79	207.78	208.91	208.03	208.59	207.58	209.32	208.94	209.38	209.11	208.24	209.41	208.44	208.06	209.24	208.43	207.32	208.39	208.74	207.77	208.66	208.23	208	208.65	208.78	208.2	209.7	207.67	209.5	208.14
205.7	205.81	206	204.98	204.14	205.4	205.18	203.91	203.46	204.69	205.13	204.64	203.63	204.88	204.86	204.38	203.45	204.64	204.62	204.19	205.37	205.1	204.74	204.36	204.22	204.53	205.73	204.92	205.21	205.24	204.76	206.25	204.42	204.81	204.93	205.44	204.48	204.48	205.13	206.92	204.88	204.15	204	203.8	205.03	205.01	204.85	203.73	204.98	205.62
194.92	194.7	194.49	194.44	194.03	194.88	193.83	195.51	194.62	193.69	194.38	192.57	193.08	194.33	194.54	195.08	193.39	192.99	194.86	193.71	194.38	195.96	194.5	194.79	194.52	194.37	194.41	194.06	194.67	193.93	194.02	194.49	194.23	193.68	193.77	193.41	193.81	194.15	192.95	193.62	193.13	193.8	193.83	193.79	195.37	194.31	194.24	194.44	194.68	193.91
203.42	204.31	203.2	203.2	202.88	202.53	202.88	204.37	203.4	203.05	203.38	204.17	202.94	202.97	203.23	203.01	203.5	203.85	203.08	203.89	204.02	203.98	204.58	202.78	203.7	202.74	203.49	204.58	204.07	203.05	203.23	202.43	203.94	203.8	204.13	203.99	202.87	204.28	203.3	202.56	203.85	203.87	203.1	203.65	203.25	203.96	203.11	203.33	204.83	202.83
195.6	194.64	194.87	194.15	195.82	194.14	195.1	194.48	196.65	194.68	194.57	193.74	195.51	194.77	195.09	195.77	195.86	194.93	194.93	194.83	196.08	195.49	194.56	195.57	195.27	195	195.17	194.92	196.03	195.72	194.91	196.2	195.71	195.32	195.57	194.4	195.88	195.75	195.44	196.19	193.96	195.86	195.29	195.45	194.94	195.15	195.39	195.52	194.19	194.64
208.98	207.88	208.78	208.75	208.93	208.77	209.03	209.65	208.8	209.67	209.13	208.22	207.53	208.39	209.08	208.45	208.85	208.51	208.08	209.5	208.21	207.85	208.97	208.84	208.61	208.79	209.09	207.71	208.89	208.33	208.46	208.42	209	208.55	208.47	208.89	208.89	209.51	208.5	208.49	208.06	208.63	208.36	208.18	208.73	207.48	208	208.66	208.57	209.04
203.56	203.42	203.73	203.49	203.44	203.1	204.26	203.6	203.9	202.55	203.71	202.76	202.62	204.11	204.24	203.46	203.4	203.86	204	204.58	203.06	202.89	205.08	204.22	203.32	202.8	203.26	203.38	204.43	204.17	203	204.89	204.07	203.08	203.09	203.51	203.22	202.97	203.53	204.53	203.16	203.45	202.99	203.25	204.33	201.9	202.88	202.24	203.66	204.01
200.36	201.04	199.53	199.62	201.47	200.33	199.84	200.43	200.18	199.56	199.03	199.72	200.34	200.69	200.04	200.47	200.22	200.71	200.11	200.76	201.6	199.07	200.92	200.6	200.12	200.57	200.38	200.89	200.03	199.87	200.52	200.12	200.29	200.26	199.4	200.07	199.7	200.41	199.65	200.88	200.3	200.48	199.32	200.45	201.22	200.64	198.3	198.99	199.85	200
202.71	204.28	203.4	203.94	203.65	203.48	202.79	204.36	203.18	203.1	202.46	204.12	203.18	202.94	202.55	201.86	203.23	202.32	202.63	204.46	202.35	203.49	203.53	202.83	203.21	203.71	203.61	202.96	204.17	203.21	202.94	202.65	202.64	203.35	203.03	203.9	202.91	202.49	203.27	204.45	204.24	203	203.34	203.29	202.12	204	203.46	202.88	203.5	202.33
217.62	218.57	216.44	217.37	217.7	218.29	217.79	218.07	217.25	217.72	216.67	217.99	218.03	216.73	217.86	217.96	217.64	217.8	217.82	218.44	218.78	217.78	217.57	217.9	217.01	217.13	216.82	217.12	218.15	217.13	218.63	217.71	217.66	217.59	219.24	217.61	217.89	218.28	218.64	217.34	218.84	217.98	218.39	217.24	218.3	218.02	218.05	219.28	216.93	217.53
216.39	217.16	216.99	217.52	216.15	218.22	216.35	216.79	217.11	216.54	218.53	216.89	216.31	216.37	216.92	217.82	216.61	217.92	217.61	216.72	216.65	216.22	217.41	215.42	217.63	216.44	216.35	217.04	216.27	216.4	217.9	217.18	217.64	217.03	216.29	217.19	216.79	216.13	217.28	216.46	216.12	216.69	216.95	216.96	217.68	218.14	215.85	217.99	216.01	217.07
203.33	204.77	203.43	202.76	204.28	202.84	202.39	203.41	203.74	203.52	203.49	204.08	203.93	202.96	203.28	204.78	204.25	203.79	204.13	203.05	203.43	203.51	203.62	204.33	202.77	204.03	204.08	204.36	203.03	203.71	205.04	203.86	203.16	204.4	203.93	203.01	203.51	204.4	203.27	202.82	204.56	203.53	203.93	204.22	203.36	203.32	203.97	203.47	203.19	204.42
208	208.74	208.02	208.35	206.36	207.65	207.43	207.42	207.91	208.46	207.89	207.62	206.44	207.86	206.62	207.74	206.13	206.45	207.28	207.89	207.39	208.28	207.38	207.26	208.7	207.63	208.12	207.17	208.27	207.23	207.9	208.73	206.6	207.96	207.84	207.19	208.56	206.79	207.6	208.19	207.9	207.35	206.54	207.72	208.01	208.08	209.06	208.46	207.97	207.27
210.76	212	212.1	211.23	212.2	212.41	212.01	211.31	211.3	210.71	211.55	212.64	211.79	212.12	211.81	212.12	211.05	211.98	211.56	212.19	212.32	212.07	212.02	211.72	211.89	211.66	211.65	210.96	211.87	210.89	211.82	212.65	212.12	211.94	211.86	212.32	211.77	212.7	210.76	211.1	212.97	211.37	212.01	211.58	211.99	212	212.91	211.97	211.71	212.05
210.06	210.25	208.87	209.44	208.7	209.48	209.56	208.84	209.78	210.13	210.28	208.62	208.97	209.86	209.68	209.26	209.5	209.27	210.11	208.99	208.74	210.2	209.16	209.29	210.04	210	208.07	209.5	209.38	208.82	209.4	209.11	209.02	209.81	209.28	210.51	209.49	208.93	209.88	209.59	209.67	209.33	208.37	209.33	209.51	209.52	209.48	208.97	209.38	209.5
210.3	211.9	210.58	211.55	211.15	211.35	211.72	210.95	211.72	212.35	212.51	210.29	212.23	211.48	210.59	211.46	212.25	211.11	211.76	212.21	210.14	211.81	211.52	212.04	212.29	211.56	212.1	211.98	212.77	213.22	212.42	212.37	212.08	211.56	211.39	211.75	212.26	210.93	210.66	212.44	211.65	212.26	211.28	212.72	212.11	212.1	210.7	210.46	212.5	211.06
216.41	218.74	218.42	217.91	218.68	217.2	218.38	219.26	217.44	218.14	217.24	218.46	217.78	218.56	217.76	217.21	217.86	217.28	218.54	218.16	217.83	219.27	219.01	217.48	218.31	218.53	217.67	217.67	217.67	217.41	217.87	217.72	217.34	217.21	217.78	217.3	218.08	217.43	217.97	218.15	218.04	216.97	216.86	217.45	217.82	218.22	218.5	218.41	218.94	218.27
213.42	212.39	213.09	212.94	211.81	214.36	212.27	212.58	212.84	212.7	211.71	213.43	213.78	212.89	212.06	213	212.99	213.43	213.41	211.8	212.82	212.37	213.66	213.08	212.53	212.66	213.3	213.82	213.58	212.9	213.11	213.07	213.31	213	213.22	212.83	212.99	211.88	212.53	213.68	212.08	212.33	212.84	213.74	212.77	211.9	212.21	212.08	214.15	213.09
213.68	213.22	212.55	212.08	212.12	212.21	211.68	212.08	212.42	212.88	212.4	212.08	211.74	213.15	212.38	212.45	212.88	212.17	213.28	213.13	211.69	212.77	211.78	212.86	212.73	211.5	212.85	212	212.12	213.22	212.7	213.15	213.27	212.07	212.17	212.14	212.15	211.7	211.69	212.82	212.69	211.66	213.12	213.56	211.97	211.81	213.13	212.11	212.53	213.12
218.32	217.33	217.7	218.5	218.25	218.24	217.83	217.57	217.98	218.73	218.26	217.81	218.1	218.26	217.37	218.23	218.8	217.4	217.7	218.44	218.41	217.23	216.97	217.09	217.05	218.48	216.64	217.71	217.27	216.68	217.01	217.26	217.24	216.91	217.75	217.08	217.51	217.21	216.89	217.64	218.81	218.97	217.31	217.85	218.08	218.14	218.24	216.97	217.81	218.15
216.79	216.38	217.38	216.59	216.4	217.76	216.47	217.31	217.18	216.11	217.78	217.27	218	216.69	216.45	216.49	216.97	216.81	216.81	217.26	217.49	217.51	216.41	217.55	216.68	215.81	216.78	217.84	216.91	217.2	217.08	217	217.23	216.94	216.1	217.53	218.1	216.71	217.24	217.97	217.62	216.32	217.05	217.22	217.51	216.98	216.99	218.1	217.65	216.45
209.12	209.15	209.27	207.9	208.02	208.03	209.17	208.81	209.17	208.04	208.82	208.37	208.15	207.74	208.44	209.12	208.84	208.43	208.24	208.18	208.46	208.39	208.57	209	208.83	208.68	207.73	207.83	208.96	208.81	207.76	209.49	208.34	209.47	208.56	208.93	207.02	208.53	208.93	208.47	208.93	207.39	208.1	208.38	208.14	209.4	209.14	209.97	208.61	207.77
202.4	203.1	201.81	202.97	203.49	203.45	201.89	202.63	202.29	201.99	202.8	203.91	201.69	202.95	202.82	202.68	201.37	201.72	202.62	203.49	202.07	201.53	202.57	202.98	202.28	202.87	202.72	203	202.07	201.82	203	203.27	202.87	203.2	203.18	202.37	202.84	202.88	203.27	203.19	203.18	200.78	202.88	202.52	202.48	202.13	203.37	202.17	202.25	203.44
211.97	211.73	211.93	210.89	212.37	212.22	211.72	212.02	212.25	211.77	212.12	211.38	210.73	211.36	211.06	211.29	211.95	211.93	212.36	211.21	212.21	211.76	212.34	211.3	211.8	210.81	212.32	212.24	211.02	211.62	211.64	212.03	210.67	213.51	210.6	211.96	211.81	211.4	211.53	212.3	211.15	211.03	211.79	211.4	213.27	210.86	211.88	211.34	211.91	211.4
194	192.85	193.87	194.1	193.1	194.08	194.56	193.85	194.41	193.36	194.56	194.03	194.46	193.87	195.18	194.28	194.45	196.02	194.66	193.33	194.6	193.27	193.76	194.26	194.6	194.07	194.34	193.75	194.99	194.06	195.81	193.4	194.21	194.76	194.12	193.89	194.89	194.96	193.76	195.46	194.58	194.6	194.55	193.68	193.44	193.93	193.2	194.06	193.4	194.24
201.69	202.43	202.57	203.37	203.03	202.94	202.75	203.47	202.7	203.05	204.02	202.53	201.08	202.94	202.83	202.83	203.26	202.71	203.55	201.5	202.91	202.77	203.44	203.44	203.1	202.53	203.18	202.05	202.89	202.16	202.86	203.07	203.53	201.7	201.83	203.09	202.92	203.81	203.14	202.39	202.07	203.15	203.68	202.73	202.74	203.28	201.76	203.17	201.96	202.01
207.31	206.69	207.35	207.7	207.46	207.12	208.46	207.35	208.06	207.48	208.3	207.58	207.3	207.94	208.17	209.13	208.06	208.46	208.02	207.66	209.1	207.55	206.57	207.99	207.91	206.94	207.01	209.52	207.86	207.96	208.02	207.79	207.53	207.59	207.49	206.92	207.84	208.23	207.45	207.76	208.59	208.08	208.08	208.19	207.32	207.37	206.54	206.37	207.6	207.64
209.64	208.41	208.91	208.39	209.57	209.44	208.34	208.99	209.58	208.8	208.77	209.12	209.15	208.99	207.63	208.99	209.11	207.46	208.7	208.93	208.34	209.43	208.91	209.55	208.56	208.62	209.85	208.55	209.7	209.02	207.96	208.98	209.27	209.54	208.45	208.77	208.7	209.57	208.04	208.39	209.78	208.89	208.93	208.7	209.47	210.07	210.14	208.38	209.97	208.58
210.73	209.01	209.69	209.17	209.03	209.2	209.58	209.82	209.67	209.59	209.17	210.23	210.35	208.89	210.37	210.14	208.9	209.15	209.56	209.75	209.21	209.05	209.22	208.22	210	210.46	209.85	209.7	210.4	210.26	209.08	209.52	209.72	210.41	209.2	209.76	208.85	209.23	209.67	210.65	209.49	208.18	210.54	209.83	209.55	209.09	210.05	209.66	210.18	208.49
204.15	204.18	204.92	204.92	206.06	204.51	204.93	204.85	204.15	205.11	205.73	204.67	204.29	203.76	205.1	204.57	205.29	203.94	205.29	204.51	205.14	204.1	205.3	205.61	204.69	204.4	204.3	204.62	204.96	205.23	204.87	204.59	204.5	203.78	205.07	204.95	204.55	204.77	205.09	204.23	205.14	206.5	205.28	203.68	205.24	204.73	204.24	204.32	205.78	203.9
209.28	209.08	207.63	208.55	208.82	206.97	207.89	207.95	209.42	207.99	208.6	208.51	208.93	208.96	209.64	208.11	209.19	207.44	208.23	207.56	207.82	209.48	207.93	207.19	208.11	208.41	208.92	209.16	207.66	207.48	208.27	207.84	208.45	208.49	208.2	208.15	208.11	207.47	208.82	208.9	208.11	207.55	208.04	209.3	209.15	208.18	207.11	208.2	208.34	208.93
218.15	216.75	217.12	217.25	217.98	217.49	218	218.35	216.67	217.34	217.2	216.76	217.14	217.34	216.32	215.86	217.65	217.54	218.09	216.71	216.99	216.28	217.25	216.99	217.09	215.77	217.69	217.86	217.64	216.48	215.93	216.85	216.55	217.4	216.83	216.57	217.45	217.33	217.76	216.86	217.94	217.53	217.77	216.87	217.17	217.13	216.72	216.51	216.86	216.85
193.76	194.35	193.85	194.75	195.97	194	195.37	194.51	194.07	194.62	193.39	193.44	194.57	194.21	192.97	194.49	195.84	194.14	194.03	194.35	195.04	194.5	195.01	194.75	193.32	193.44	193.97	193.54	194.83	193.87	194.44	193.11	193.88	193.94	193.31	194.84	193.25	194.29	194.55	194.27	195.05	193.99	193.87	194.17	193.53	193.52	193.33	193.93	193.85	194.19
216.88	217.79	218.16	218.38	217.67	218.75	218.45	217.76	217.47	217.87	217.8	217.19	217.78	218.02	217.9	217.75	216.87	217.32	217.19	217.29	217.22	216.82	217.88	218.16	217.66	217.38	218.53	216.88	216.51	218.78	218.1	216.85	218.21	218.02	218.6	218.33	218.55	218.34	217.85	216.77	217.54	217.77	218.37	218.07	218.42	217.17	216.65	217.19	217.45	217.95
193.77	195.25	194.68	193.31	194.21	193.69	194.3	194.28	193.26	193.68	194.97	194.69	195.12	195.82	194.38	194.46	194.27	193.99	193.98	193.71	193.88	194.2	194.42	195.03	193.38	194.71	194.51	194.15	194.04	195.12	193.86	192.7	194.93	195.54	194.9	193.67	193.25	194.9	194.85	194.56	195.21	193.32	195.16	194.28	194.05	194.61	194.95	195.01	193.99	193.76
208.83	208.69	208.56	209.33	209.7	208.34	208.07	207.66	208.46	208.15	208.1	209.02	209.4	209.05	209.88	209.5	208.59	209.52	209.14	208.9	209.14	208.88	209.35	208.33	209.41	208.26	209.03	208.45	210.18	209.4	208.49	207.52	208.15	209.09	208.38	208.88	208.69	207.31	209.86	208.39	210.18	208.59	208.48	208.61	208.47	207.88	208.4	208.2	208.63	207.5
217.36	216.78	217.62	216.51	218.41	218.35	216.46	217.79	216.47	217.05	216.99	217.04	217.42	217.35	218.31	217.15	216.81	217.43	216.61	217.22	217.37	218.01	218.19	217.6	216.2	216.66	217.3	217	216.44	217.4	217.31	216.08	216.63	217.01	217.2	217.57	217.92	217.32	217.09	216.81	216.53	216.75	216.03	217.92	216.86	216.44	217.32	217.29	216.41	216.37
201.56	200.82	200.67	201.79	200.6	201.76	200.7	201.14	201.6	200.83	202.43	201.86	201.57	200.86	201.53	200.78	201.03	202.32	201.08	201.25	200.13	201.06	201.71	201.47	201.19	201.49	202.19	201.12	200.39	201.71	201.05	200.94	201.08	201.35	202.06	201.42	201.19	201.79	201.3	201.24	200.34	201.51	200.79	200.95	200.35	200.46	200.23	200.5	200.68	202.33
211.92	211.39	211.45	211.52	211.43	213.06	212.62	211.88	211.35	211.82	211.52	210.57	211.79	211.1	211.55	211.06	211.42	211.93	211.19	212.56	212.58	211.65	212.58	211.55	211.56	210.66	211.33	211.6	211.82	211.62	212.18	211.01	211.6	212.18	212.25	211.83	212.25	212.05	211.99	213.09	211.76	211.64	212.28	212.05	212.65	212.63	212.44	211.03	211.58	211.3
207.67	208.36	208.12	208.84	208.27	208.47	208.83	207.67	208.58	208.13	209.47	209.12	208.64	208.55	207.66	208.72	209.64	208.71	209.23	208.19	209.22	209.35	207.9	208.57	208.81	208.63	208.66	209.03	207.84	209.41	208.9	208.82	209.12	208.89	208.2	208.29	208.26	207.28	208.31	208.45	208.03	209.4	208.44	208.39	209.17	208.24	209.19	208.12	209.5	209.23
212.19	212.02	212.13	210.3	212.2	211.16	212.02	211.45	211.04	211.92	211.68	210.88	211.72	211.36	212.66	211.15	212.13	211.44	211.69	211.56	211.73	212.41	212.42	211.6	211.21	211.55	213.05	210.91	211.05	212.32	211.65	212.03	211.89	211.86	211.56	212.48	211.72	211.54	210.58	212.23	211.6	212.46	211.03	212.61	212.39	211.05	212.06	212.54	211.44	211.84
203.95	201.92	202.86	202.23	202.45	202.28	201.68	202.97	202.21	202.48	203.88	203.53	202.17	202.94	202.39	202.85	202.66	202.17	202.64	202.2	202.9	202.54	200.92	202.53	203.01	202.02	203.02	203.08	202.64	202.76	203.03	202.61	201.8	203.25	202.28	202.86	202.5	202.95	202.72	202.56	202.83	203.25	201.16	203.14	202.19	204.04	201.7	203.41	202.68	203.4
215.64	217.56	217.44	216.38	217.21	216.27	217.02	216.81	216.88	216.62	216.36	217.06	216.67	217.56	216.61	217.39	217.5	217.9	217.87	216.79	216.98	216.57	216.29	216.58	216.73	218.19	217.49	218.51	217.71	216.71	216.7	217.49	216.2	216.96	216.08	217.53	216.71	216.15	216.31	216.51	218.24	217.24	216.89	217.14	218.13	216.54	216.17	216.4	216.51	217.22
204.51	204.98	204.77	205.19	204.17	204.04	205.15	205.63	205.07	204.84	205.05	203.46	204.82	203.99	203.38	204	204.85	205.18	204.51	204.71	204.62	205.45	204.55	205.93	204.15	205.73	204.98	203.8	205.74	204.04	203.96	203.86	203.05	204.73	204.2	204.35	205.57	204.94	204.89	203.96	204.58	204.41	204.64	204.69	204.5	203.22	204.93	204.37	205.13	204.96
212.8	213.64	214.01	213.3	213.61	214.4	214.3	214.76	212.89	213.48	214.16	213.32	214.52	214.01	213.84	212.67	213.39	213.84	213.73	213.77	214.64	213.12	213.69	214.31	213.72	214.81	213.46	215	213.07	213.81	214.47	213.93	212.73	213.83	214.14	213.16	213.23	213.57	212.59	214.71	213.44	213.59	213.4	213.42	213.33	213.94	213.49	212.44	212.92	214.06
198.8	197.95	197.42	198.82	199.63	197.32	199.04	199.01	197.69	198.26	198.15	198.21	198.55	197.69	198.64	198.45	198.66	200.43	199.12	197.29	199.02	199.14	197.86	198.13	198.24	198.4	199.2	198.36	198.56	199.3	199.32	198.87	198.76	197.78	198.05	198.56	197.92	200.18	198.49	198.09	198.91	199.49	197.88	198.54	197.79	198.5	198.55	199.21	199.06	198.32
208.22	207.75	207.65	207.87	207.1	207.27	205.96	208	206.95	208.64	208.45	207.04	207.98	207.55	207.91	209.23	207.42	208.84	206.9	208.49	207.33	207.93	208.33	207.59	209.23	208.54	207.55	208.01	207.77	206.11	207.41	208.09	207.69	207.69	207.63	208.14	207.4	207.59	207.99	208.26	207.66	207.33	207.91	207.26	207.06	208.55	208.04	208.01	207.75	206.87
217.36	216.87	216.76	217.14	216.43	217.31	216.78	217.34	217.61	216.54	216.75	216.37	216.92	217.36	216.37	217.06	217.08	216.96	216.92	217.64	216.72	216.65	218.05	216.25	216.42	217.01	216.99	217.24	216.71	217.97	216.7	217.46	217.94	216.26	216.8	216.65	216.66	217.03	217.29	216.16	217.23	218.04	216.93	216.21	218.21	217.26	215.62	216.75	215.95	216.75
216.98	218.26	217.69	217.99	216.85	218	218.99	218.55	216.81	216.77	218.24	218.39	218.18	217.12	217.73	216.85	218.51	216.46	217.42	217.26	218.22	217.66	218.15	217.89	217.82	218.38	217.49	217.48	218.26	218.7	217.95	217.27	217.7	217.72	217.84	217.88	217.98	217.77	219.56	217.1	217.55	217.76	218.5	217.12	218.18	218.71	217.32	217.38	216.84	217.94
206.5	208.28	207.67	208.47	207.14	208.59	208.14	207.87	207.19	207.76	207.72	206.41	208.61	207.51	207.99	206.76	207.36	207.27	206.85	207.53	207.78	207.61	207.38	207.67	207.79	208.2	207.9	208.03	208.17	208.3	207.23	207.73	207.63	207.1	207.45	207.67	207.23	207.47	207.13	207.2	208.07	206.21	206.96	207.75	206.34	207.3	207.13	206.87	207.74	207.44
203.34	202.85	203.39	203.72	201.63	202.2	202.61	203.72	202.63	204.43	202.16	202.51	203.73	202.72	202.58	203.72	202.15	202.53	203.48	203.92	203.36	205.15	202.95	203.36	204.01	203.39	202.78	203.63	204.79	202.88	202.89	201.85	203.44	203.08	203.04	203.05	203.3	204.21	202.49	203.23	203.68	202.99	202.24	203.17	203.2	203.3	203.46	203.23	202.62	203.35
203.26	201.71	202.71	202.16	202.25	205.08	203.58	202.33	203.71	203.64	203.62	202.34	202.57	204.17	201.64	202.53	203.23	203.11	204.12	204.21	203.27	202.94	203.68	202.91	203.08	203.6	202.77	204.35	202.79	203.51	203.19	203.38	203.56	204.6	204.42	202.92	203.9	203.06	203.45	202.57	203.02	202.85	203.1	202.35	202.76	202.85	203.43	202.83	202.87	204.23
203.06	202.14	201.48	203.14	203.7	201.8	202.29	201.85	201.21	202.78	203.23	202.15	202.05	202.22	202.81	202.7	201.03	202.71	202.9	203.16	202.57	202.1	203.22	202.29	202.75	201.87	202.79	202.45	203.39	201.96	202.48	202.17	202.84	202.57	202.94	202.84	203.08	201.61	202.92	202.48	201.75	201.46	203.41	202.82	201.92	202.14	202.58	201.62	201.75	201.6
202.84	203.68	203.84	202.74	203.07	202.3	203.26	203.94	202.19	203.48	203.15	202.59	203.55	202.57	201.79	203.36	202.96	203.95	203.97	203.99	203.77	204.63	203.16	203.8	202.75	203.16	203.89	202.85	203.65	203.57	202.07	203.82	204.11	203.04	203.27	203.26	202.58	202.86	204.09	204.14	203.75	203.6	202.32	202.48	203.51	203.1	203.9	204.12	202.53	203.67
206.21	206.26	207.71	205.97	206.81	205.33	205.5	206.97	205.7	205.77	206.93	207.37	206.18	207.03	207.1	206.22	206.76	206.47	206.77	206.05	206.42	205.5	206.91	206.27	206.27	206.88	206.74	205.72	206.42	206.78	206.99	207.05	207.3	205.65	206.82	206.39	205.96	205.64	207.09	205.85	206.57	205.15	206.18	205.96	206.37	205.9	206.36	205.93	205.78	206.19
204.78	205.05	205.5	205.63	203.59	205.11	203.54	205.08	204.59	204.8	204.59	204.7	203.45	204.93	204.13	205.18	204.59	205.56	205.07	204.3	204.78	204.69	203.57	204.08	204.57	203.52	204.63	204.58	204.4	204.63	204.07	204.46	204.33	203.64	205.32	204.27	205.4	204.19	204.52	205.4	205.24	204.01	204.81	204.6	205.02	204.6	204.37	204.82	204.22	205.05
202.61	204.99	204.45	204.21	203.23	203.24	202.54	202.87	204.29	203.43	203.29	203.21	203.34	202.22	202.07	204.24	203.26	203.22	202.95	203.65	201.79	203.07	203.88	202.84	203.08	203.71	204.05	203.59	203.5	202.55	203.65	203.06	202.6	203.41	202.41	204.16	202.72	202.9	203.03	202.99	202.86	203.41	202.66	203.14	202.8	202.96	203.22	203.31	202.94	202.61
212.75	211.34	211.48	212	212.88	213.26	212.76	210.65	212.26	212.57	211.87	213.57	212.64	212.21	211.93	212.78	212.05	212.26	212.85	213.06	210.39	213.15	213.36	211.79	213.42	211.53	212.45	212.26	211.52	211.98	211.11	213.13	211.85	211.04	211.26	213.4	213.7	212.23	212.14	212.07	213.21	213.18	209.87	212.79	213.33	211.54	213.09	212.09	211.85	211.93
202.88	202.04	203.36	202.91	202.53	202.75	202.91	203.18	203.81	203.03	202.89	202.49	204.29	202.97	202.34	203	202.5	203.71	203.48	202.49	203.97	202.13	204.1	204.04	203.31	202.56	203.21	203.78	203.3	203.16	201.37	203.55	203.58	203.64	204.06	204.05	203.88	203.48	203.25	203.71	203.37	202.15	202.46	203.54	203.07	202.39	202.62	203.24	202.65	202.55
217.27	217.35	217.07	216.58	217.82	217.91	216.39	217.08	217.16	217.14	217.23	217.66	216.75	216.26	217.78	216.62	218.08	217.12	217.61	216.57	217.54	216.89	216.02	216.87	218.21	217.14	216.63	217.18	217.28	217.43	216.4	217.38	216.64	216.97	216.59	217.15	215.89	216.6	217.03	217.27	217.05	216.61	216.5	217.16	217	216.23	216.74	216.35	218.05	216.55
209.19	208.89	209.53	209.52	209.85	208.6	209.4	209.42	210.66	210.06	209.29	209.09	210.55	208.94	209.56	209.54	209.26	210.61	209.04	209	209.12	208.84	210.08	209.27	207.14	209.99	208.88	208.08	209.09	208.79	209.64	208.9	210.33	209.42	210.12	209.91	208.9	209.33	209.75	209.4	209.48	208.9	210.05	209.95	209.94	209.09	209.59	210.39	210.53	210.24
199.17	198.71	198.82	199.43	199.01	198.85	199.12	200.22	199.76	199.16	199.05	198.35	200.01	200.25	198.75	199.82	198.12	199.39	198.52	199.64	199.33	198.18	199.49	200.17	199.58	199.9	199.8	199.8	199.05	199.58	199.36	199.09	199.7	198.59	198.62	200.25	199.92	199.39	199.41	199.03	198.57	199.5	199.89	198.97	199.19	198.92	200.01	199.07	198.88	198.82
215.04	213.71	213.87	214.57	213.08	214.81	214.19	213.09	213.54	214.38	212.82	212.76	212.72	213.82	213.8	213.04	214.24	214.65	213.62	214.38	214.13	212.64	213.07	214.38	213.74	213.02	213.1	214.92	213.66	214.31	214.5	213.7	213.95	214.18	214.06	213.32	214.17	214.6	213.49	212.41	213.57	214.36	213.13	213.34	214.15	213.37	214.09	213.15	214.19	213.7
208.73	208.43	208.03	208.73	208.6	208.48	209.25	209.35	208.96	208.35	208.6	209.12	208.6	209.64	208.68	207.98	207.98	207.91	208.97	209.14	209.1	208.67	209.06	208.51	208.37	209.32	207.66	209.21	208.17	207.55	208.28	209.33	208.11	208.78	208.12	208.78	208.12	208.81	209.68	208.48	208.16	209.11	207.91	208.61	208.99	208.05	208.72	210.58	208.66	209.47
208.56	208.63	208.83	208.65	210.36	209.8	208.85	209.07	208.99	209.4	208.56	209.35	209.06	208.73	207.88	209.45	208.71	209.1	208.07	208.03	209	208.63	209.55	207.84	207.66	208.37	209.21	209.16	208.26	208.02	208.17	209.12	208.1	209.57	207.4	208.21	208.02	210.25	208.88	207.86	207.6	209.06	209	208.91	209.18	209.04	209.32	208.37	207.83	209.22
211.4	211.37	211.77	211.88	211.71	212.01	212.56	211.94	211.99	211.44	212.93	211.33	212.15	212.02	211.3	211.11	211.85	211.26	211.18	209.53	211.15	211.16	211.78	210.17	212	212.18	211.62	210.63	212.3	211.71	212.35	211.44	211.48	212.94	212.14	212.46	210.8	211.26	212.23	211.37	211.92	210.92	210.58	210.57	211.39	211.9	211.08	211.39	212.08	210.38
211.91	212.22	211.71	211.65	212.28	211.03	212.25	211.51	211.92	211.45	211.93	212.62	211.89	212.62	211.32	212.14	211.54	212.05	211.29	212.46	211.25	212.07	211.97	211.64	211.75	212.73	212.12	211.52	211.69	211.45	211.88	211.4	212.1	211.41	212.26	211.35	211.62	212.82	210.92	211.2	211.09	211.18	211.67	212.54	211.81	212	212.18	211.7	212.07	211.33
203.69	203.29	203.4	202.63	204.34	201.46	202.96	202.77	203.02	203.95	204.02	203.27	202.46	204.82	201.62	204.28	202.68	203.49	202.54	203.79	202.79	202.67	202.78	202.55	203.14	204.08	202.41	203.93	203.35	203.22	203.24	201.81	202.2	202.76	204.28	203.57	202.57	203.53	203.09	203.61	203.14	204.2	203.27	203.89	202.96	202.84	202.99	203.82	202.25	203.54
209.46	210.29	209.85	209.68	210.56	208.81	210.52	208.77	209.49	210.37	208.9	210.59	209.66	208.91	209.84	210.04	208.75	208.77	211.43	208.98	210.24	209.6	209.85	210.3	208.97	209.77	208.47	209.5	209.78	208.46	209.79	209.26	210.38	209.03	208.7	208.96	208.97	209.08	208.57	208.89	209.21	208.24	209.67	209.75	210.04	210.27	209.98	209.71	209.19	209.86
212.88	211.81	212.85	213.19	213	211.01	210.98	212.96	211.95	212.6	212.06	211.31	212.73	211.59	213.22	212.47	212.35	213.35	212.58	210.98	213.02	213.25	212.62	211.67	211.85	212.6	212.74	212.57	212.11	211.32	212.53	211.78	212.52	212.11	213.13	212.98	213.78	213.09	212.44	212	212.53	213.11	211.81	211.72	212.16	211.23	213.35	212.54	213.03	212.86
212.14	212.7	212.08	213.77	211.38	212.12	212.94	212.46	213.33	213.39	211.39	212.76	213.79	213.45	212.41	213.19	213.04	212.02	212.49	211.22	212.92	212.95	213.08	212.22	210.98	211.98	213.03	211.27	212.69	211.93	212.17	212.68	212.91	212.07	212.54	211.04	213.13	211.79	211.58	212.84	211.52	213.59	211.51	212.47	212.18	211.84	212.74	212.45	211.79	212.29
212.03	212.27	212.45	212.6	213.04	214.23	212.88	213.98	212.12	213.63	213.61	212.9	212.95	212.65	213.82	211.94	212.75	213.41	212.34	212.99	213.9	212.99	213.65	212.53	213.57	213.11	212.28	212.41	213.72	213.1	212.85	212.57	212.9	213.26	212.02	212.7	213.52	213.77	212.59	212.89	214.2	213.37	213.58	213.31	213.01	213.2	212.65	212.72	212.85	213.78
202.54	202.88	202.44	201.36	202.68	202.5	202.54	200.94	202.35	203.32	202.65	201.79	202.42	202.19	202.39	202.83	202.3	202.77	201.05	201.96	202.22	202.71	202.03	202.13	202.64	201.72	202.23	202.81	202.83	201.98	201.83	201.74	202.96	202.63	202.1	202.71	202.45	201.7	203.06	201.92	202.67	202.65	202.53	202.37	203.23	202.18	203.23	202.31	202.02	203.71
204.66	206.35	206.31	206.01	206.66	206.7	207.21	205.79	206.95	205.33	206.94	205.32	206.45	207.47	206.39	206.6	205.28	207.11	206.7	207.3	206.28	206.3	206.24	206.78	207.04	207.35	206.74	206.7	206.06	205.14	206.21	205.85	204.99	205.89	206.02	206.8	207.13	207.68	206.16	206.86	207.51	206.56	206.1	207.25	206.63	206.59	206.25	206.31	206.47	204.78
203.35	204.62	203.59	203.83	203.09	202.94	204.34	203.42	202.99	202.98	202.97	203.68	203.38	202.98	202.44	202.5	203.87	202.31	205.13	203.99	204.74	203.39	204.25	203.52	203.57	202.91	203.19	203.09	203.33	203.81	204.82	204.57	203.13	204.54	202.49	202.71	202.18	203.32	203.91	202.93	204.64	204.34	202.71	203	204.09	202.48	203.08	204.08	204.52	204.39
213.94	214.44	213.58	213.39	213.6	213.3	213.86	213.82	213.34	213.97	213.83	213.84	214.34	214.01	212.93	213.17	213.83	213.97	214.86	213.18	214.28	214.35	213.04	213.64	214.04	213.65	214.45	213.12	214.1	214.03	213.91	213.95	214.32	214.35	213.96	213.76	214.11	214.08	214.21	214.48	213.81	214.78	214.94	215.19	214.85	214.07	212.87	212.58	214.28	215.47
205.55	207.41	206.86	207.45	206.99	206.06	205.76	206.34	205.77	206.03	205.95	204.54	207.87	206.58	205.64	206.89	205.82	207.05	206.46	208.38	207.25	206.98	206.49	207.23	206.15	206.34	207.21	207	204.88	206.41	206.11	206.75	206.12	206.14	206.81	205.95	207.95	206.15	206.1	205.25	206.5	207.08	206.04	205.84	206.07	206.55	206.51	206.81	207.86	206.52
211.86	211.52	211.41	210.56	212.1	212.47	211.19	212.33	210.53	211.59	211.14	211.19	212.17	211.9	211.36	211.28	210.42	210.81	212.39	211.57	212.15	210.87	212.21	211.31	210.73	211.22	212.38	212.18	212.22	212.18	210.57	211.32	211.93	211.96	211.55	212.16	212.57	211.31	212.18	211.65	212.22	211.05	212.1	212.27	211.18	211.44	212.06	211.97	212.47	211.62
203.54	202.6	204.32	202.01	204.27	203.48	203.04	202.72	203.82	203.01	203.06	202.61	204.14	202.57	203.93	204.55	203.11	203.59	204.07	202.99	202.2	202.49	202.98	204.02	203.2	202.69	203.92	203.39	204.02	202	202.19	204.56	204.17	203.6	203.77	203.25	203.78	202.24	204.26	204.74	202.59	203.58	203.3	203.07	202.47	202.77	202.9	202.09	203.52	203.44
203.32	203.52	202.94	205.18	204.12	204.83	202.82	204.84	203.71	204.28	203.3	205.21	204.02	204.11	204.35	203.09	203.35	203.7	204.63	203.4	204.8	203.94	203.26	203.92	203.57	203.93	204.8	203.92	204.83	204.1	203.07	203.47	203.52	203.94	204.18	203.77	203.59	203.27	202.67	203.14	204.91	203.56	204.56	204.11	205.19	204.52	203.75	204.83	203.63	204.54
205.17	204.88	204.48	205.03	204.93	204.4	204.73	204.72	204.54	203.85	204.49	204.28	204.87	205.57	205.24	205.97	204.33	204.12	205.06	205.42	205.74	204.03	205.23	206.07	204.36	204.59	205.09	204.63	204.27	204.15	203.23	204.05	204.53	205.23	204.49	204.36	204.88	204.36	204.32	204.16	205.58	205.1	205.19	204.8	204.11	204.57	204.76	204.73	204.96	204.49
214.73	213.87	213.46	215.59	213.91	214.84	214.25	214.4	213.96	213.19	215.21	214.48	213.76	213.21	213.08	214.14	213.71	213.19	214.38	214.35	214.48	213.51	214.29	214.35	213.61	214.07	214.99	213.23	214.43	213.76	213.83	213.58	213.3	213.39	213.59	213.87	214.3	213.61	213.18	213.25	214.59	214.24	213.72	212.41	213.16	213.66	213.49	213.8	214.66	213.31
204.46	204.18	205.2	204.92	204.73	204.66	204.01	204.46	204.89	204.91	205.55	204.22	204.11	204.38	205.74	203.87	204.78	205.33	203.97	204.97	204.93	204.74	205.51	204.15	203.51	204.16	205.97	204.29	204.77	204.58	203.59	204.33	204.64	204.36	204.03	204.35	204.32	205.05	205.46	205.11	204.69	204.79	205.09	204.43	204	204.11	205.15	204.23	204.62	205.09
203.79	203.19	202.58	201.92	203.55	203.27	202.49	202.6	202.2	201.73	203.12	202.52	201.69	203.36	201.63	203.16	203.71	203.02	202.95	202.31	203	202.23	202.38	203.19	203.2	202.19	202.67	203.49	202.11	203.27	203.1	202.45	202.97	203.04	203.64	203.02	203.54	202.46	202.43	202.75	201.96	203.64	201.93	203.04	202.78	202.69	201.74	203.38	202.59	203.03
211.78	212.75	212.61	212.58	213.56	212.78	212.95	212.66	213.27	212.72	213.04	212.44	212.18	213.56	213.06	213.4	213.72	212.36	213.6	212.52	211.79	212.03	213.21	213.41	212.48	213.39	212.74	213.18	213.13	213.89	212.67	213.88	212.95	212.1	214.27	213.66	213.01	212.62	212.32	213	213.04	213.1	212.51	212.22	214.16	212.88	212.78	213.9	213.39	212.71
211.86	213.89	212.52	213.49	211.08	213.4	212.67	213.52	212.64	212.27	213.47	213.4	212.47	213.68	213.21	213.67	211.4	213.69	212.01	211.99	212.57	212.91	213.52	213.71	211.79	213.38	213.47	212.6	212.04	213.41	212.71	212.51	213.57	213.97	212.82	213.94	211.79	212.87	212.74	212.93	213.64	214.16	212.41	212.63	211.84	212.48	213.25	212.17	212.89	212.49
200.19	200.41	200.72	201.08	200.31	200.22	200.88	199.59	199.46	199.58	199.31	200.45	200.68	201.19	198.9	200.97	200.14	200.77	199.9	200.21	198.58	200.34	200.35	199.65	200.37	199.29	200.43	201.14	200.02	200.28	199.56	200.59	198.77	200.49	200.61	199.93	199.51	200.95	200.28	200.59	199.47	199.17	201.67	200.79	200.13	199.57	200.07	199.81	201.01	200.13
204.04	204.37	203.37	203.64	203.53	202.7	203.75	204.6	202.95	203.31	202.36	203.21	203.55	203.51	204.42	203.55	203.2	204.17	203.78	202.82	203.29	202.84	204.85	204.32	203.32	203.24	203.63	203.05	203.47	203.67	202.86	204.46	204.31	203.41	202.95	203.58	203.77	204.29	202.88	203.34	203.95	204.49	204.8	204.95	202.9	203.89	204.14	203.97	203.96	203.96
194.14	193.95	194.02	194.13	193.76	194	194.99	194.64	192.85	194.66	193.93	194.52	193.53	194	194.87	195.08	194.79	194.16	195.24	194.05	194.5	194.73	194.44	195.1	193.75	193.13	193.73	195.13	195.42	194.52	194.29	194.34	193.6	194.46	194.02	193.29	195.34	194.92	194.74	194.62	193.28	194.96	194	194.68	193	194.7	194.29	194.84	193.67	194.59
194.96	196.39	194.77	195.33	194.78	195.49	195.16	195.77	195.99	195.59	195.93	195	194.9	194.7	194.61	195.92	195.35	196.06	195.26	194.61	195.71	194.7	195.47	196.65	194.52	195.2	194.99	195.97	194.26	195.51	195.37	195.24	195.01	194.97	195.37	194.8	194.93	194.7	195.45	194.78	194.17	195.89	195.54	195.71	195.59	194.41	195.07	195.22	195.06	194.96
203.97	202.53	203.5	203.8	202.67	203.49	204.52	203.62	203.47	202.94	202.48	203.55	202.74	203.04	203.27	203.16	202.61	203.35	203.98	202.89	204.09	203.76	202.77	203.29	203.39	203.13	203.31	202.02	204.08	202.78	203.04	203.08	204.01	203.5	202.83	202.37	201.68	202.36	204.13	204.3	202.94	203.32	203.23	203.65	203.14	203.21	202.78	202.63	204.19	203.79
213.18	214.7	213.37	213.62	214.19	214.13	213.67	213.69	213.5	213.18	215.05	214.74	213.9	214.12	212.63	213.66	213.76	215.08	212.73	214.8	213.21	212.88	214.02	214.09	213.85	213.25	214.03	213.58	215.28	213.53	213.81	214.47	213.84	214.59	213.31	213.25	214.1	213.78	213.97	213.26	213.75	213.81	213.26	214.37	214.11	213.84	214.43	215.04	214.43	213.8
207.51	208.66	208.7	209.16	208.26	207.89	207.87	208.52	208.15	209.25	209.04	208.26	209.71	209.67	208.47	208.3	209.22	208.64	209.46	208.24	209.58	209.02	208.48	208.42	209.29	207.75	209.27	208.58	210.18	210.1	208.32	208.59	207.89	208.13	209.15	208.11	208.65	208.49	207.96	207.56	209.87	209.52	208.66	208.59	208.84	208.49	208.04	208.64	209.03	209.21
200.03	201.24	199.87	200.59	199.6	200.35	199.71	201.18	200.5	200.06	200.27	199.35	200.27	200.88	200.34	199.7	199.53	200.27	199.98	199.42	199.58	201.28	199.74	199.74	199.89	200.78	200.54	199.29	199.93	200.24	200.02	199.77	200.47	201.37	199.57	200.7	198.75	200.41	201.21	200.81	199.39	200.43	199.88	200.13	201.34	200.68	200.56	199.29	201.21	199.61
216.93	217.6	216.6	217.95	216.92	216.35	217.49	216.3	216.57	216.84	218.15	217.28	215.64	217.19	217.29	216.2	217.2	217.49	217.66	216.72	217.77	216.2	216.43	217.32	216.65	217.26	215.75	217.25	217.11	216.02	217.45	217.36	217.41	216.7	217.15	216.75	216.63	216.73	217.42	216.92	216.93	218.34	216.93	215.74	217.01	217.26	217.1	216.96	216.67	215.8
206.86	206.48	207.39	207.15	205.59	206.28	206.56	206.27	206.38	206.43	205.44	206.32	206.07	207.2	205.49	206.21	206.77	206.13	207.72	206.83	207.04	205.73	205.25	206.3	205.95	206.79	206.41	205.2	205.36	205.47	207.04	206.17	207.4	206.28	206.21	207.18	206.41	206.43	206.15	205.31	206.34	205.46	205.96	206.11	205.91	205.23	207.58	204.97	206.5	205.23
203.68	203.86	203.77	202.6	203.11	203.47	202.8	203.89	204.76	203.76	203.69	203.48	203.6	203.07	202.98	204.94	204.43	203.2	204.65	203.26	203.64	203.72	203.47	203.34	204.13	203.09	203.42	203.9	202.04	203.78	202.7	202.63	202.77	204.97	203.43	203.85	203.37	202.71	203.69	203.69	202.3	202.81	202.55	204.28	203.16	204.13	203.45	204.59	203.17	203.52
218.04	216.96	218.22	218.26	217.76	216.91	217.85	217.87	218.57	217.96	218.25	217.99	217.49	217.91	217.57	218.22	217.67	217.97	218.52	216.69	219.19	216.92	219.15	217.53	218.79	218.21	217.73	218.1	217.29	217.42	217.19	218.36	217.38	217.61	217.63	216.5	218.39	218.17	218.79	217.73	217.46	219.06	218.2	217.7	217.63	217.31	217.05	216.98	218.56	217.83
198.1	198.36	197.25	197.21	198.65	197.92	196.98	198.99	197.98	198.42	199.01	197.76	197.36	198.4	198.35	196.34	198.19	197.37	197.97	198.19	197.37	198.34	197.69	199.15	198.31	197.18	197.81	197.88	198.58	198.46	198.82	197.22	197.33	196.85	199.14	199.47	198.24	197.59	197.22	197	197.5	196.11	197.79	198.37	198.23	197.74	198.09	197.52	198.75	199.81
205.79	205.67	205.63	206.18	205.71	206.13	206.42	205.2	205.49	204.68	206.17	205.79	205.95	205.22	205.87	204.28	205.94	206.35	204.95	205.94	205.07	205.75	205.96	206.68	206.89	206.05	205.35	204.49	207.12	204.8	204.99	205.22	205.6	204.99	204.93	206.13	206.43	205.03	205.59	205.29	205.56	205.3	206.2	205.72	205.87	204.15	205.66	205.15	204.88	205.87
209.65	207.99	208.69	208.96	208.8	208.58	208.88	208.99	209.46	208.75	207.83	208.32	208.57	208.77	208.97	209.13	207.94	207.68	208.82	209.38	208.67	208.59	208.83	207.95	208.41	208.05	208.8	208.65	208.91	209.58	210.49	208.56	208.79	208.84	208.78	209.31	207.39	207.23	208.03	208.63	208.45	208.44	209.08	207.39	209.15	208.07	207.52	208.61	209.05	208.79
205.06	205.54	205.7	206.04	205.82	205.44	205.84	205.23	205.81	205.73	205.98	205.44	204.88	204.33	205.3	205.99	205.55	205.62	205.34	205.97	206.75	205.4	204.83	205.7	205.84	204.31	204.76	206.24	205.48	206.96	204.7	204.77	205.59	206.44	205.44	205.55	206.78	205.51	205.93	205.56	205.68	204.58	205.8	205.79	205.71	205.3	204.44	204.88	205.09	205.33
203.62	204.52	204.21	202.73	204.29	204.23	203.99	203.84	203.07	203.35	202.24	203.77	203.45	202.65	203.68	203.36	204.05	203.74	202.62	202.91	203.4	204.08	203.4	203.75	203.86	203.26	203.35	204.38	204.48	204.28	204.05	202.48	203.89	203.36	203.03	204.14	203.73	204.43	204.39	204.14	203.88	203.18	203.92	203.72	202.73	203.44	204.06	202.74	203.65	204.19
208.63	208.35	207.86	208.49	209.33	208.38	208.5	207.96	208.78	208.34	208.45	209.98	208.11	209.04	208.22	207.26	208.77	208.45	208.6	208.1	208.35	208.13	209.69	208.18	208.07	208.27	208.5	209.67	209.21	209.1	207.88	208.29	208.92	209.54	208.63	208.48	208.61	206.86	209.3	209.6	208.49	208.47	208.38	209.09	208.8	209.57	207.65	208.36	209.78	207.88
199.64	199.92	199.54	199.63	199.54	199.11	199.86	199.47	198.33	199.64	198.82	199.59	199.2	199.6	199.98	199.39	199.46	199.23	199.03	198.66	200.12	200.04	199.19	198.99	199.13	198.22	199.22	199.05	198.47	199.13	200.29	199.94	198.97	199.3	200.25	200.3	198.96	199.09	201.5	199.9	199.1	199.22	199.26	199.25	198.99	200.25	199.82	199.73	199.67	199.31
216.68	216.73	215.48	215.44	216.32	216.84	216.19	216.38	216.36	217.63	217.34	216.13	217.85	216.68	217.36	216.41	216.35	215.91	216.07	218.02	218.19	216.56	216.9	217	216.68	216.18	217.06	217.29	217.47	215.95	217.01	216.65	217.27	217.57	217.27	216.69	217.08	217.6	216.71	217.49	217.69	216.16	217.16	216.75	216.06	217.85	217.44	216.34	217.1	216.68
199.65	199.17	199.09	200.33	199.31	199.48	198.66	199.08	198.5	199.89	200.85	199.84	199.4	199.18	199.69	199.3	200.26	200.31	200.24	199.66	200.33	199.3	199.95	199.82	199.21	199.44	199.95	199.9	200.16	200.16	199.86	200.68	199.48	200.25	199.57	199.88	199.74	198.97	199.88	200.16	200.26	200.37	198.77	200.74	198.2	199.29	199.3	199.91	198.13	200.19
201.26	199.52	198.96	200.23	199.67	200.85	200.29	201.5	200	200.17	200.62	199.52	199.62	201.06	200	200.36	199.23	201.26	199.29	200.63	200.72	200.21	201.01	199.85	200.2	200.98	200.02	201.51	201.71	199.96	201.22	200.4	201.12	200.21	199.69	199.31	200.65	200.97	200.04	199.66	201.42	200.13	200.24	201.36	201.77	199.9	200.46	200.67	201.57	201.44
217.15	217.67	216.68	217.76	216.82	216.6	217.44	218.08	216.47	217.79	216.68	217.33	215.81	218.1	217.69	217.27	216.6	216.73	216.95	217.46	217.11	216.47	217.34	216.53	217.07	217.11	217.08	217.44	216.44	216.23	216.64	216.35	216.46	217.18	216.38	217.62	217.24	216.58	216.29	217.72	216.96	217.35	218	217.05	218.32	217.79	217.19	216.36	216.84	217.79
204.15	204.75	204.23	203.46	203.11	204.71	204.46	204.68	203.88	205.42	202.4	203.92	203.82	203.48	204.1	203.15	204.44	203.74	203.43	203.46	203.5	203.94	202.52	202.5	204.46	202.85	202.91	203.51	204.14	204.84	203.05	203.89	204.27	203.45	202.79	202.89	203.24	204.48	203.4	204.49	204.62	202.38	203.55	203.02	203.94	204.04	203.75	203.82	203.79	202.52
204.26	203.22	204.82	203.73	203.2	204.2	204.49	202.69	203.4	204.63	203.72	203.19	203.85	204.59	203.94	205.22	203.66	204.89	203.88	203.38	203.38	204.55	204.72	204.03	203.11	203.98	203.94	204.53	204.16	203.75	203.04	203.22	204.45	204.44	204.06	205.11	203.69	204.63	204.14	203.92	204.48	203.87	204.8	203.31	204.52	204.45	204.46	203.34	204.77	203.99
216.93	217.03	215.46	217.29	216.68	218.16	217.25	216.36	218.03	217.93	217.56	216.89	216.87	217.24	216.37	216.98	218.02	218.36	216.99	216.63	217.05	216.17	216.99	214.65	216.26	216.74	216.61	216.59	217.62	218.18	217.1	217.16	217.37	216.25	216.97	217.43	218	216.3	217.69	216.49	216.14	216.77	217.5	217.2	215.58	217.76	217.67	216.67	216.06	217.97
206.86	206.87	207.21	205.51	206.01	205.85	207.34	205.58	206.54	205.82	206.29	206.01	206.18	205.08	205.6	206.5	205.47	206.12	207.08	205.91	206.99	206.54	206.59	205.8	205.5	205.66	205.8	206.28	206.2	205.8	206.5	206.06	205.32	206.22	205.85	206.05	206.68	205.61	206.38	206.4	206.88	206.73	205.66	206.58	206.67	206.74	207.79	206.28	205.52	206.82
207.74	207.38	208.01	208.36	208.07	207.27	206.98	207.72	207.8	207.71	207.8	208.57	207.84	208.31	206.85	208.02	207.31	208.85	207.79	208.63	208.09	205.73	206.73	207.8	207.51	208.7	207.81	208	207.7	207.78	208.36	207.94	207.76	208.42	207.77	208.08	208.82	207.2	208.37	207.85	207.54	207.72	207.78	207.09	206.84	207.98	207.9	207.81	207.68	207.61
210.01	209.35	208.71	208.73	210.29	210.01	209.67	209.02	209.99	208.39	209.61	208.97	209.28	210.51	209.58	209.18	208.73	211.07	208.15	210.03	210.61	208.81	210.13	209.7	210.83	209.38	209.16	210.21	209.64	210	209.85	209.68	210.1	210.06	209.59	210.4	210.84	208.68	209.84	210.37	209.46	209.82	209.85	209.6	209.21	209.08	208.28	209.25	209.42	209.23
204.09	203.89	203.09	202.46	202.42	203.37	204.13	202.31	203.3	203.3	203.07	203.43	203.67	201.85	203.98	203.24	202.46	203.64	204.1	204.12	203.34	203.27	203.85	203.63	203.19	203.33	203.97	202.29	203.68	203.47	204.32	203.39	203.13	203.95	203.1	203.1	202.45	203.73	204.49	203.22	203.42	203.12	203.39	203.49	203.63	202.95	202.41	203.56	201.99	202.54
206.78	206.36	206.45	205.14	207.08	206.2	206.72	205.84	205.78	206.38	206.36	206.9	207.11	206.62	206.28	206.21	206.62	206.67	206.73	205.77	206.47	206.65	206.44	206.77	205.15	206.39	205.69	207.74	205.7	205.12	206.73	205.9	206.59	206.74	206.33	207.11	207.23	205.88	205.17	206.29	206.34	206.58	206.39	205.72	206.05	205.81	206.02	207.48	205.55	207.52
209.43	210.53	209.06	208.96	208.53	210.14	209.27	208.79	209.77	209.06	209.38	209.5	208.96	209.87	209.91	208.99	208.55	210.63	209.75	210.15	209.44	209.65	208.28	208.72	208.34	210.47	208.7	209.77	209.82	209.44	210.01	209.02	208.82	209.55	209.76	208.75	210.39	210.24	209.76	210.75	209.39	209.48	211.32	210.23	208.87	210.89	210.05	209.6	210.57	209.89
207.58	209.57	209.19	209.35	207.58	209	207.6	209.47	209.15	208.7	208.63	208.4	208.78	207.91	209.94	208.57	209.44	208.85	208.17	208.88	209.32	209.26	208.32	208.77	208.38	209.25	207.8	209.08	207.97	209.49	208.28	208.56	208.7	208.89	208.32	208.02	209.17	208.17	209.45	209.65	208.68	208.46	209.23	209.2	208.88	207.24	209.3	209.82	207.96	208.61
204.72	204.26	204.09	203.86	204.27	203.89	203.61	203.95	204.5	204.64	204.34	204.54	204.13	204.32	203.52	203.71	203.94	204.15	202.68	203.68	202.48	204.29	202.58	204.47	204.46	203.63	202.73	204.04	203.45	203.82	202.93	204.62	203.85	203.33	203.82	204.38	204.16	204.33	203.57	203.88	203.83	203.64	203.32	204.54	203.64	204.06	203.78	203.34	203.72	204.09
193.95	194.39	194.01	193.82	194.37	194.07	194.37	194.15	194.62	193.13	194.49	193.94	193.79	194.13	194.55	195.33	193.83	194.33	193.56	194.7	194.56	194.73	194.83	194.51	193.83	194.05	193.97	193.69	194.47	193.13	194.14	194.5	193.03	194.61	195.24	194.08	192.99	194.15	194.76	193.71	193.77	193.58	194.53	194.27	193.45	193.57	194.99	194.54	193.39	193.68
216.92	216.1	217.33	216.74	216.9	217.36	217.45	216.41	217.07	216.18	217.17	217.4	215.92	217.17	215.89	217.9	216.9	217.14	217.31	217.92	217.41	216.77	217.29	217.24	216.43	216.86	216.89	217.92	217.28	216.85	216.92	216.7	215.58	216.31	217.25	216.57	217.35	215.39	215.63	215.71	217.63	217.18	217.53	216.77	216.81	216.95	217.98	216.44	217.03	217.75
197.92	198.76	198.32	198.31	197.03	198.13	197.92	198.17	198.14	197.89	197.1	198.13	197.01	198.29	197.93	197.26	198.62	198.06	197.61	196.99	198.32	197.85	197.87	197.92	198.28	198.2	198.59	198.46	197.5	198.08	196.97	197.98	197.49	197.71	197.91	199.22	198.79	197.29	197.74	198.19	197.55	198.23	198.04	198.08	197.66	197.5	198.05	198.5	197.94	198.03
208.43	207.96	207.62	207.05	207.3	207.48	207.83	207.85	208.93	207.67	207.26	207.01	208.62	207.73	206.61	207.96	208.05	207.49	207.25	208.06	207.82	206.74	207.98	207.96	207.95	207.85	208.09	207.96	207.26	208.06	207.27	207.8	207.87	207.08	207.53	208.26	207.96	208.45	207.42	208.41	207.49	207.53	207.14	208.94	207.28	208.59	207.94	206.37	206.88	207.69
217.61	216.52	216.92	218.14	217.3	217.22	217.75	218.13	218.19	217.16	217.7	217.35	219.27	217.53	217.6	216.77	216.89	217.98	218.45	217	218.37	216.83	217.72	217.38	217.28	218.51	218.23	217.36	218.29	218.61	217.48	217.84	219.73	217.39	218.34	218.17	218.24	218.25	217.17	218.41	218.37	218.03	218.39	218.11	217.47	217.84	217.67	217.76	218.07	218.37
211.36	211.55	211.86	211.96	211.08	212.13	212.19	210.25	211.12	211.19	211.34	211.79	211.81	211.4	211.12	211.63	212.16	210.73	212.02	211.41	211.53	210.47	211.53	211.45	210.87	211.22	211.08	210.85	211.84	212.34	212.1	212.2	212.06	211.25	212.42	211.9	212.04	211.86	211.92	211	211.52	212.05	211.2	211.67	211.46	211.5	211.43	210.12	212.29	211.25
204.02	204.44	204.38	203.44	204.42	203.03	203.45	204.27	203.55	203.67	202.74	204.23	205.1	203.24	204.49	204.14	203.68	204.83	203.27	202.86	202.95	205.03	203.98	203.66	203.25	203.13	204.37	203.1	203.34	203.3	204.13	204.19	203.47	203.17	203.31	204.14	202.95	204.63	203.43	203.26	203.9	203.82	203.56	203.13	202.31	202.19	203.27	203.02	203.86	204.5
206.75	207.55	207.47	208.02	208.22	206.91	207.57	208.34	207.5	207.71	206.54	208.59	206.77	208.42	207.7	207.41	207.67	207.54	208.98	208.42	208.32	207.78	207.46	207.66	207.58	206.74	207.28	208	206.78	208.02	207.6	207.64	207	208.93	207.23	207.44	207.31	208.2	207.98	208.48	207.55	207.82	208.77	208.42	206.94	207.34	208.53	208.28	207.57	208.22
207.58	207.49	207.4	207.58	207.49	207.3	208.05	208.42	207.25	208.58	206.61	207.76	207.63	207.65	208.37	208.14	208.05	206.71	207.96	207.89	207.52	207.12	208.93	206.96	208.35	207.43	206.79	207.53	206.82	208.69	207.42	208.69	207.9	207.74	207.12	206.99	206.76	206.86	207.27	206.9	207.17	207.1	207.54	206.71	207	206.53	207.47	208.3	208.47	207.44
211.18	211.77	212.03	212.49	212.32	212.9	212.71	211.89	212.47	212.38	212.67	212.28	212.89	212.62	210.96	212.88	211.94	213.68	212.34	212.29	212.95	211.47	212.14	213.27	211.88	213.01	211.61	212.85	213.64	212.88	212.71	213.21	212.34	212.93	211.54	212.2	211.91	211.35	212.94	212.12	212.05	212.52	212.39	211.77	213.23	213.19	211.92	212.45	212.45	212.05
194.35	193.59	193.85	194.15	194.83	193.71	193.76	195.03	194.71	194.01	193.53	193.89	194.22	194.02	194.39	193.72	195.11	194.02	193.88	194.23	193.99	194.53	193.44	195.01	193.62	194.78	194.68	194.85	195.93	193.06	195.43	194.53	194.71	195.15	193.43	194.01	194.62	193.28	193.47	193.61	194.93	193.68	194.75	194.22	193.36	194.33	194.54	194.31	194.16	193.67
216.45	215.63	216.71	217.18	215.54	216.78	217.54	217.42	217.03	217.97	217.25	217.29	216.91	216.23	217.3	217.57	217.51	217.44	216.63	217.07	216.8	216.75	216.32	216.77	216.75	217.78	217.91	217.6	216.8	216.37	216.95	217.49	216.82	217.55	216.53	217.16	216.25	216.78	217.93	216.37	216.73	215.61	217.51	217.57	216.24	217.84	217.44	218.08	216.7	216.43
206.74	208.83	207.43	207.31	208.47	207.35	207.08	206.69	207.7	206.84	207.33	206.44	207.59	208.4	206.66	208.17	207.36	206.58	207.29	207.36	207.39	206.59	208.26	206.82	207.66	208.39	208.08	207.89	208.15	207.51	207.58	207.21	208.38	206.76	207.65	207.06	206.98	207.14	207.66	207.44	206.26	206.41	207.6	207.07	208.42	208.21	207.85	209.13	207.92	208.01
206.96	206.87	206.82	205.84	205.58	205.82	207.05	205.83	208.09	205.66	206.74	205.62	206.18	206.29	207.1	205.9	205.73	205.37	207.41	207.11	206.9	206.48	206.66	204.94	206.69	207.5	207.62	205.52	205.94	206.43	205.98	205.99	207.41	206	208.2	205.81	205.81	205.86	207.22	206.36	206.28	207.29	206.86	206.46	206.66	206.13	206.16	206.86	206.07	205.87
199.34	200.49	200.69	199.74	201.41	199.55	199.01	199.26	200.17	200.68	201.11	199.88	202.01	200.2	200.69	201.01	200.62	200.54	201.03	200.65	200.46	200.69	200.4	199.96	200.12	201.11	200.72	200.74	200.53	199.99	200.99	200.63	200.92	201.32	200.89	199.64	201.09	200.93	200.61	199.51	200.7	199.94	200.82	200.44	200.38	200.93	201.13	199.92	201.14	199.03
208.27	208.62	209.37	209.56	209.99	208.45	207.92	208.5	208.74	208.13	208.34	209.04	209.42	209.7	209.82	209.6	209.01	209.29	208.46	208.81	208.12	208.9	209.44	208.41	208.13	208.85	209.69	208.48	209.21	208.41	209.22	209.08	208.88	209.25	208.79	208.81	209.22	210.01	207.8	208.4	208.94	208.54	208.4	208.93	208.36	209.19	209.3	207.97	209.95	207.59
204.12	202.83	202.42	203.18	203.04	203.25	203.17	203.33	203.29	204.39	203.17	202.67	203.11	203.99	203.14	203.54	202.44	203.66	202.59	203.69	203.44	203.52	203.73	203.93	202.91	203.14	202.51	204	204.01	202.42	203.61	203.72	202.86	203.06	201.59	202.65	202.92	204.27	203.86	202.57	202.44	202.41	202.87	203.76	202.66	204.32	202.2	202.45	202.95	203.04
205.99	206.64	205.42	206.01	206.42	205.57	206.35	205.54	207.06	206.7	205.52	205.32	205.03	205.83	206.33	205.85	207.37	205.91	207.98	206.47	206.63	205.61	206.21	206.27	207.6	205.73	205.48	206.81	205.94	206.02	205.74	207.09	206.69	207.74	205.89	206.46	206.03	205.01	206.7	206.71	206.68	205.76	206.9	206.24	207.08	206.9	206.91	206.15	205.04	205.87
208.45	209.13	208.61	208.28	209.03	209.19	209.1	208.17	208.37	208.19	208.46	209.08	209.41	208.75	208.34	209.87	208.84	209.95	208.85	207.43	208.02	209.29	208.53	208.79	208.16	208.56	208.7	208.84	208.92	209.47	208	208.88	209.29	209.09	207.96	208.77	208.52	208.94	208.77	208.6	209.48	209.29	209.92	209.3	207.35	208.83	208.43	208.81	208.81	209.06
199.73	199.75	199.15	199.31	199.78	199.92	198.91	198.38	199.82	199.55	200.25	200	199.2	199.38	200.2	199.87	200.05	199.45	200.42	199.77	199.76	198.31	200.21	199.71	199.73	200.31	199.74	199.84	200.86	199.01	199.98	199.4	199.95	198.99	199.91	199.18	200.61	200.29	199.46	199.48	201.23	199.14	200.23	200.94	200.61	200.2	199.59	200.24	200.73	200.22
206.9	208.03	207.13	207.87	206.84	207.57	208.08	207.23	208.04	207.19	208.79	207.14	208.28	208.16	208.24	207.77	208.5	208.7	208	207.47	207.89	208.04	207.87	207.52	207.87	208.9	207.6	207.26	208.19	207.89	208.17	207.83	207.88	206.94	207.92	208.14	207.13	207.83	207.23	207.65	208.3	207.67	208.16	207.36	207.46	207.4	208.12	208.53	208.35	208.3
203.35	204.55	202.72	203.92	203.63	203.97	203.5	202.83	203.09	202.98	203.11	204.43	204.16	203.07	203.93	203.16	204.16	203.68	202.93	202.83	204.65	202.21	202.9	202.74	203.44	204.03	204.46	203.9	202.62	202.81	203.27	202.26	203.55	203.62	203.35	203.56	203.55	202.84	202.58	203.21	203.22	203.03	203.25	203.84	203.33	202.61	203.21	202.96	203.22	202.96
208.95	209.27	208.07	209.68	209.94	208.68	208.61	208.8	208.91	208.2	208.61	208.45	207.72	209.34	207.87	208.5	208.7	207.97	208.02	207.33	208.46	207.98	208.18	207.54	208.41	209.57	208.65	209.35	208.61	210.07	208.97	208.82	208.31	207.53	209.21	207.92	207.85	209.33	209	209.47	209.77	208.03	208.53	208.21	208.09	208.1	207.69	208.37	208.44	209.28
205.13	204.36	204.35	204.47	203.16	205.22	204.16	204.96	204.02	204.03	204.85	204.44	204.81	204.94	204.5	204.2	204.99	205.94	205.07	204.67	203.36	204.6	204.91	204.3	204.59	205.27	204.58	204.31	203.93	203.14	204.6	204.39	204.9	204.79	205.15	204.4	204.77	205.1	205.01	205.33	204.14	204.95	204.46	205.16	204.21	204.25	205.03	204.81	205	204.8
209.03	208.77	208.63	208.13	209.55	209.09	209.34	207.98	209.21	207.81	208.78	208.68	208.92	208.05	208.95	208.7	209.14	207.63	207.78	208.89	208.46	208.77	207.89	209.55	208.67	208.41	209.58	208.6	207.35	207.65	207.79	209.33	209.26	208.68	207.92	210.2	209.31	209.97	209.44	208.71	208.73	209.93	208.28	208.86	209.16	207.77	208.71	208.77	208.92	209.03
200.11	200.83	200.44	200.7	200.2	200.48	200.67	201.26	200.56	201.09	201.36	200.4	200.82	200.75	198.96	201.3	200.01	200.52	199.17	200.19	200.94	201.14	199.55	199.31	200.27	200.26	199.88	200.55	199.68	200.85	199.75	200.06	200.75	198.66	200.98	200.39	201.02	199.82	199.58	199.64	200.42	201.83	199.92	200.26	199.2	200.18	200.4	200.23	200.19	199.32
208.25	208.9	208.31	207.96	208.23	208.53	208.47	209.84	208.29	208.86	208.01	209.55	208.39	207.25	209.23	208.5	208.28	208.68	209	208.35	208.45	208.64	208.12	209.25	208.65	207.9	208.82	208.01	208.96	209.07	208.85	208.07	207.8	208.83	208.35	208.73	208.2	208.82	209.66	208.45	208.68	208	208.93	209.18	208.58	209	208.75	208.74	209.33	207.9
204.09	203.79	203.69	203.4	203.02	203.07	203.86	204.53	203.83	204.41	203.78	202.99	203.53	204.22	204.19	203.52	204.28	202.77	204.09	203.55	202.48	203.43	204.63	204.3	203.39	204.01	203.52	204.01	204.37	202.96	203.19	204.12	203.9	203.45	205.62	203.62	204.8	202.75	204.19	203.78	204.51	205.58	204.39	203.44	203.11	203.74	203.07	203.77	203	202.55
213.24	212.77	213.12	213.76	212.81	214.4	213.91	212.68	213.68	212.67	212.07	213.51	211.87	214.43	213.24	213.78	213.26	212.27	213.28	213.19	213.82	213.05	212.81	213.46	212.6	212.73	212.97	212.62	213.61	214.02	211.86	212.95	214.04	212.23	212.77	212.89	213.45	212.43	213.35	213.25	213.58	212.14	213.09	212.67	213.24	212.25	212.69	212.74	212.89	213.51
216.97	216.52	216.98	217.54	217	217.24	217.59	217	216.25	217.28	216.87	217.38	216.94	217.67	216.74	215.73	216.35	217.32	217.12	216.21	216.98	217.61	216.62	216.57	217.2	216.72	218	218.11	216.14	216.83	216.36	216.91	216.53	217.77	216.95	215.97	216.71	217.24	217.84	217.3	216.34	217.85	216.3	216.44	217.19	217.79	216.48	217.44	217.36	216.89
213.2	211.02	212.96	212.43	212.55	212.05	212.37	212.45	213.14	212.5	212.39	213.17	211.22	211.75	211.04	213.74	212.19	212.45	212.54	213.2	211.06	211.84	212.36	212.97	213.39	212.52	212.49	211.63	212.12	213.11	212.83	212.31	211.68	213.08	211.38	212.54	212.43	211.84	212.35	211.86	212.11	211.92	212.85	212.61	212.72	212.61	212.38	212.31	211.65	212.19
201.97	202.67	201.87	201.81	202.83	203.09	201.16	201.44	201.97	201.98	200.63	203.59	202.34	201.79	202.52	201.78	201.54	203.95	202.1	202.12	202.26	202.11	202.51	201.71	202.4	201.53	202.44	201.6	202.21	202.12	201.85	201.21	201.74	202.5	202.96	202.49	202.14	202.03	202.8	201.82	203.67	201.56	201.96	203.86	202.36	201.02	202	203.03	201.6	201.56
211.39	211.18	211.56	212.02	211.89	212.47	211.73	211.07	211.05	211.06	211.83	210.45	211.17	211.76	211.58	211.48	212.33	211.71	211.72	211.36	211.75	212.19	211.18	210.9	211.47	212.09	211.49	211.9	212.46	211.69	211.39	212.65	210.91	211.77	211.59	211.03	212.21	212.26	212.18	211.34	211.13	211.48	212.1	211.79	212.37	211.88	212.17	210.94	211.47	211.78
202.66	202.07	202.9	202.11	203.11	202.8	203.09	203.49	202.64	203.66	202.61	201.68	202.18	203.9	201.69	202.57	202.58	202.53	202.08	202.96	202.77	202.85	203.43	202.52	201.67	202.95	201.93	202.44	202.86	203.49	202.5	203.14	202.23	202.07	201.52	203.8	202.62	203.16	201.71	202.32	200.89	202.74	202.28	203.14	203.07	202.08	202.34	203.16	203	202.62
209.26	207.94	210.03	208.54	209.85	208.44	208.95	208.73	209.04	208.27	208.61	209.37	209.58	209.74	209.04	208.59	209.16	209.15	209.92	208.24	207.92	210.28	208.87	208.05	207.48	209.81	209.16	209.01	210.02	209.12	208.07	208.01	209.41	209.52	208.19	209.17	209.95	208.41	209.58	208.63	209.97	209.03	208.81	208.72	208.36	208.29	209.92	208.8	209.23	209.5
203.89	203.63	202	203.83	203.87	203.17	203.99	203.37	202.68	204.54	202.97	204	203.52	202.61	202.6	203.78	204.09	202.85	204.16	203.52	202.41	202.58	204.34	204.22	203.25	203.13	203.41	202.45	202.27	203.67	202.99	202.75	202.93	204.51	202.87	202.56	202.92	203.14	203.01	203.12	204.31	203.67	203.67	203.8	203.12	202.33	203.22	203.5	202.84	203.23
201.11	200.89	201.41	201.48	199.89	200.73	200.42	200.44	199.31	201.46	200.39	201.54	200.95	200.7	201.16	200.46	200.67	200.51	200.52	200.62	199.85	200.23	199.41	200.15	199.62	199.94	200.56	200.36	200.78	199.53	200.47	200.72	199.77	199.09	200.2	199.96	201.81	200.16	199.46	199.71	199.46	201.15	200.33	199.82	200.54	200.73	200.85	200.67	199.7	199.68
202.38	202.51	203.16	201.94	203.89	202.82	202.42	202.55	202.85	202.33	202.19	203.25	202.39	202.42	204.04	203.21	203.25	202.35	202.96	202.97	203.15	202.65	201.1	203.34	203.13	201.97	203.41	201.35	203.35	202.67	202.24	202.37	202.31	203.41	202.42	203.41	202.59	202.39	202.69	201.59	201.83	201.48	202.59	202.7	202.9	203.48	202.37	203.24	201.39	201.91
216.9	215.51	217.13	217.56	216.41	217.23	215.96	216.72	216.59	216.52	217.18	217.78	216.11	216.76	217.26	215.97	217.39	216.8	216.98	216.62	217.25	217.77	216.46	217.36	217.38	216.82	216.34	217.27	217.57	218.41	218.24	216.59	216.21	216.24	216.87	216.41	217.09	217.4	217.67	216.6	216.27	217.14	217.57	215.67	216.71	216.58	216.91	216.62	216.42	216.94
193.78	194.13	193.46	193.89	194.24	194.26	194.17	194.44	194.87	194.26	194.19	196	192.82	194.29	192.8	194.67	195.14	193.7	194.73	193.12	193.09	195.06	193.36	194.06	193.28	195.16	194.62	194.13	195.3	195.39	194.24	194.35	194.36	194.85	193.51	194.78	194.05	194.93	194.76	194.59	194.77	194.57	193.94	193.43	193.84	193.62	194.6	195.11	193.25	193.37
211.07	212.04	210.69	212.63	211.79	211.76	211.29	211.24	212.52	212.25	211.61	212.06	211.93	211.91	212.1	211.89	211.27	212.62	212.23	212.47	212.08	212.09	211.13	210.46	212.2	210.36	211.05	212.02	211.29	211.96	212.54	212.46	211.26	211.34	210.72	211.29	211.97	211.75	211.31	210.97	212.46	211.62	211.88	210.78	210.59	211.7	211.3	211.42	212.72	209.96
200.95	202.5	202.27	202.12	202.51	202.53	203.93	203.11	202.37	202	203.62	202.92	202.98	202.98	203.25	200.97	202.09	202.98	202.95	202.55	202.5	202.75	203.28	202.8	203.33	202.68	202.44	201.29	202.47	202.91	202.26	202.72	202.63	202.61	203.17	202.46	203.02	201.66	203.77	203.02	203.9	202.87	202.09	202.2	202.7	203.17	202.32	202.86	202.89	202.91
210.83	211.39	210.85	210.96	210.45	211.21	211.08	212.04	212.32	212.24	211.64	211.24	211.73	211.74	211.41	210.06	211.64	211.4	211.6	211.22	211.54	212.04	211.33	212.63	211.75	211.77	212.1	212.11	210.87	212.93	212.36	211.75	210.84	210.96	211.27	211.15	212.09	210.73	212.24	211.07	211.82	211.83	211.57	211.9	210.35	212.41	210.83	211.54	211.3	211.16
203.88	203.92	205.08	203.08	204.47	205	204.12	203.62	203.93	203.84	205.3	205.41	204.28	202.65	204.47	203.9	204.4	204.3	203.65	202.65	203.88	202.42	203.53	203.98	204.17	204.59	204.5	204.42	203.62	203.98	203.31	204.33	203.88	203.58	204.15	202.98	203.63	203.92	204.42	203.04	204.33	205.07	204.63	203.11	204.12	204.15	204.67	204.17	204.51	204.54
203.44	203.12	203.58	203.62	204.21	203.02	204.58	203.84	204.68	203.4	203.79	204.06	203.64	203.15	204.7	204.68	204.56	203.87	203.43	203.28	203.23	204.32	202.55	202.53	202.69	203.45	203.33	203.17	205.17	203.04	203.42	203.47	203.11	203.67	203.75	203.52	203.79	205	203.37	203.15	203.66	203.73	202.76	203.8	202.8	203.96	204.15	203.95	203.5	203.72
199.06	201.45	202.39	200.26	200.89	201.48	202.35	201.23	201.44	202.18	200.99	201.58	201.12	201.18	199.6	201.92	200.55	200.37	201.54	201.83	200.76	201.23	203.15	201.24	199.98	201.19	201.57	201.24	200.51	201.05	200.84	201.19	202.3	200.79	201.03	201.11	201.44	200.33	201.1	199.99	201.31	200.95	201.94	201.74	202.54	202.19	201.66	201.29	201.8	200.31
199.58	199.97	198.57	198.72	198.85	199.54	200.37	199.79	200.27	199.53	199.31	200.25	198.81	198.92	199.71	199.21	199.98	199.35	199.14	199.48	198.35	199.28	199.39	200.45	199.36	199.21	200.11	200.4	199.19	199.5	200.8	199.88	199.7	199.71	198.07	199.95	199.55	200.14	198.93	199.63	199.04	200.14	198.87	198.86	200.05	200.08	200.34	199.36	198.89	200.16
210.96	211.3	212.15	212.16	211.28	211.27	211.55	212.42	211.75	212.22	211.06	211.84	211.75	211.35	211.61	211.83	211.74	210.29	211.84	211.76	210.85	212.27	211.2	211.73	210.64	212.45	211.9	211.2	211.56	211.67	210.64	210.81	210.77	211.07	211.2	210.97	210.7	211.46	211.57	211.83	211.01	211.2	211.11	212.09	211.56	211.46	212.71	212.03	211.91	211.56
212.8	212.69	212.97	213.26	212.11	211.58	212.14	212.33	212.91	211.76	211.59	212.74	213.54	212.94	213.19	212.8	212.96	212.03	212.65	212.22	212.55	212.25	213.51	211.39	212.15	212.06	211.84	211.39	212.96	212.88	213.58	212	213.56	211.72	212.37	211.52	212.18	212.4	212.2	211.18	211.75	213.34	212.43	212.56	212.3	212.56	212.74	211.71	213.39	212.58
208.51	207.95	208.41	207.76	207.35	208.99	208.17	206.81	207.47	208.28	208.05	208.77	207.43	207.96	208.83	206.9	208.41	207.68	209.03	207.53	207.38	208.21	208.52	207.65	207.31	208.11	207.24	208.01	208.48	207.2	208.56	206.96	207.22	208.16	207.73	207.87	207.82	208.58	208.22	208.27	208.34	208.92	208.38	207.25	207.59	207.21	206.83	207.52	208.13	208.17
202.33	202.4	202.14	202.94	202.59	203.15	202.74	202.59	202.46	202.45	203.26	202.54	202.75	201.52	202.81	201.73	203.25	202.83	203.69	202.3	202.15	203.4	203.08	202.54	202.59	202	202.26	203.42	203.51	203.28	203.26	203.29	202.77	202.73	203.42	203.75	201.73	202.51	202.35	202.95	202.15	203.19	203.02	202.58	202.9	202.56	202.78	203.42	202.27	203.81
205.27	204.47	203.55	204.21	204.43	204.77	203.55	205.08	204.2	205.36	204.77	204.54	204.28	206.05	204.68	204.44	204.06	204.86	204.22	204.11	203.81	204.52	205.42	205.05	204.99	203.7	204.3	204.02	205.53	204.99	203.78	204.27	204.55	204.77	205.52	203.66	205.71	205.05	204.21	205.09	204.81	205.48	205.15	204.05	205.67	203.71	205.06	203.84	205.16	203.61
208.67	209.61	209.14	209.29	210.43	210.18	209.82	208.97	209.95	208.8	209.71	209.32	210.24	208.88	210.39	210.62	209.04	209.48	209.33	210.2	209.41	209.91	210.74	208.76	209.93	208.95	209.08	210.46	208.6	209.78	209.83	209.03	209.67	209.25	208.83	209.27	208.37	209.8	210.28	209.73	209.39	208.98	208.96	209.86	210.37	209.78	209.3	209.83	209.29	209.34
200.52	200.91	200.89	200.84	200.1	199.4	200.07	200.52	200.04	201.1	201.35	200.39	201.47	200.15	200.13	201.23	199.38	199.82	200.26	201.21	199.47	200.2	200.59	200.48	200.06	199.85	201.08	200.41	200.1	200.27	200.02	200.24	200.56	199.8	200.59	199.29	200.63	199.92	201.42	200.82	200.87	200.77	199.66	199.64	200	200.7	200.94	200.28	200	200.08
204.76	205.48	205.21	203.82	205.62	204.89	205.28	206.25	204.04	204.6	205.03	205.22	204.07	204.44	205.83	204.11	204.19	203.76	205.46	204.88	205.41	204.61	203.92	204.4	204.78	204.27	204.36	206.06	204.7	204.71	204.2	204.99	205.44	204.85	205.04	204.79	205.32	205.2	205.05	205.5	205.67	205.22	206.63	204.71	205.39	204.52	205.46	205.07	204.01	204.96
207.12	208.45	208.34	208.98	208.3	208.09	209.2	207.13	207.58	207.71	207.54	206.83	208.4	208.29	207.18	207.16	207.21	208.11	208.27	207.79	207.36	207.71	208.84	208.01	208.19	208	208.35	206.65	207.64	208.7	208.27	207.52	207.48	207.55	208.11	208.56	207.45	207.67	208.07	207.26	208.22	207.21	207.18	206.59	207	206.99	207.62	207.88	207.7	207.96
204.13	203.83	204.61	203.53	204.77	203.07	203.8	204.37	203.77	204.19	204.39	203.44	204.29	203.33	202.14	203.78	203.84	204.61	204.59	203.13	203.97	203.03	204.49	203.57	204.02	203.89	203.42	203.7	204.96	202.92	204.14	203.84	203.77	203.61	204.64	204.49	203.88	204.18	203.76	203.51	204.34	204.24	202.95	203.35	203.68	204.06	203.25	203.87	204.27	204.24
217.45	217.1	217.01	217.07	217.49	217.55	217.09	216.89	216.4	217.16	216.69	217.45	217.22	217.4	216.29	217.5	216.15	216.48	216.72	217.47	216.2	217.3	217.17	216.72	216.95	216.5	216.96	217.47	217.92	216.37	216.71	217.1	216.75	216.77	217.82	217.52	216.73	217.01	217.12	216.46	217.07	217.38	217.05	217.57	217.07	216.56	216.33	216.51	216.52	215.94
208.08	207.26	208	207.8	208.11	207.96	208.74	207.08	208.23	207.75	208.9	207.68	207.19	208.27	208.53	208.59	207.76	207.82	207.6	207.97	208.91	207.37	208.16	207.47	207.53	206.5	207.2	208.65	207.92	208.28	207.44	207.42	208.77	207.53	208.52	208.2	207.55	208.54	207.88	208.02	207.83	208.01	207.48	208.06	208.78	208.17	208.77	208.44	207.2	207.2
213.38	214.18	213.27	214.68	214.37	214.39	213.74	212.24	213.27	213.34	213.98	213.45	214.37	212.94	214.27	212.37	214.22	213.22	212.71	213.66	212.37	214.2	214.19	213.99	213.53	213.37	214.39	213.37	214.91	213.6	214.4	214.85	214.18	213.4	214.06	214.69	214.4	213.69	215.01	214.27	214.86	213.05	213.36	213.42	213.4	213.97	213.44	213.4	214.24	212.78
207.04	208.18	207.6	208.72	208.11	207.5	208.16	207.23	207.91	207.5	207.41	207.78	208.32	207.23	207.46	207.61	208.45	207.45	207.58	208.18	207.63	207.29	207.69	207.27	207.96	207.49	206.97	207.19	207.48	207.1	208.16	207.79	208.52	208.06	208.04	207.52	207.29	207.45	208.39	207.25	206.58	207.51	206.11	206.49	207.85	207.6	207.67	207.11	207.65	207.79
204.88	205.18	203.81	203.16	203.25	204.4	203.82	204.33	203.33	203.94	202.82	205.12	202.82	204.24	203.27	205.39	205.4	203.7	204.53	205.05	203.68	203.8	204.31	204.58	203.93	204.32	203.85	204.29	203.42	203.86	204.15	204.33	204.22	203.38	203.16	203.48	204.59	203.66	203.59	204.29	203.95	204.39	205.27	204.22	203.78	203.23	204.7	203.6	205.32	203.58
212.97	213	212.09	212.18	210.97	213.16	212.2	212.78	211.61	212.52	213.03	213.11	212.07	211.66	213.55	212.96	213.76	213.3	212.39	212.62	212.57	213.21	212.66	212.04	211.84	212.59	212.42	212.31	212.38	212.11	212.17	213.31	211.21	212.72	212.87	212.7	212.17	212.99	212.56	212.53	213.02	212.17	211.88	212.66	212.85	213.2	211.94	211.05	212.41	212.16
212.36	213.41	212.1	211.6	211.25	210.23	210.82	212.06	212.12	210.96	212.73	211.52	212.29	211.6	210.76	211.58	211.66	211.97	211.71	210.9	211.68	213.04	211.09	212.44	212.13	211.2	211.37	211.17	211.99	212.22	211.93	212.5	211.31	210.8	212.03	211.31	211.59	211.87	212.28	211.88	211.92	211.85	211.49	209.78	212.74	211.37	212.37	211.75	211.39	211.45
204.27	203.12	203.7	203.57	203.69	203.51	203.21	202.98	203.53	202.92	202.77	204.31	203.68	203.81	203.37	203.26	204.47	204.16	203.05	203.75	203.94	203.26	204.15	203.44	203.4	203.41	202.27	203.26	203.98	204.74	203.73	203.7	203.58	203.97	203.55	204.24	203.14	204.82	202.99	203.79	203.72	203.4	204.02	203.44	202.7	203.83	203.53	203.12	203.42	204.66
204.35	205.24	205.7	206.63	204.47	204.94	206.37	205.6	204.52	204.77	205.09	205.4	207.01	205.28	205.23	204.38	205.47	205.12	204.8	206.05	206.53	203.69	205.51	205.98	205.29	205.11	205.04	205.84	206.29	204.77	206.02	205.87	204.43	206.08	206.54	205.96	205.89	205.6	205.47	205.25	205.59	205.9	205.85	205.31	205.42	205.51	204.92	205.26	205.4	205.49
207.92	207.01	207.69	208.31	207.29	207.68	207.85	207.67	207.53	207.53	208.1	206.62	207.33	206.93	209.35	206.19	207.45	207.19	207.17	208.38	208.89	207.43	208.52	207.82	207.14	208.1	208.05	206.31	207.73	207.41	208.39	206.86	208.97	206.47	207.62	208.74	207.69	208.25	207.25	208.07	207.97	209.14	206.61	207.99	207.54	208.31	206.92	207.76	207.08	208.43
207.2	207.52	207.89	207.63	207.78	207.99	207.92	208.16	207.62	208.07	207.78	206.98	207.8	208.25	207.97	207.83	207.34	208.02	208.24	207.43	207.75	208.06	208.88	207.23	208.87	207.65	207.68	207.66	208.39	208.07	208.13	207.06	206.55	207.02	207.12	207.43	208.38	208.34	209.02	208.14	207.37	208.06	206.74	208.31	207.69	206.42	207.7	208.51	206.96	207.93
203.4	203.36	203.35	203.74	203.77	203.15	205	203.19	203.62	203.38	202.97	202.97	202.43	203.77	203.66	204.08	203.9	203.99	204.09	203.8	203.8	204	204.02	204.55	205	204.35	203.62	204.03	203.2	204.33	204.03	203.02	203.61	202.92	203.76	205.59	203.91	204.45	203.73	203.42	204.66	202.86	203.25	203.99	203	204.06	203.4	204.44	203.31	205.33
204.85	203.61	203.59	204.94	203.53	203.42	203.72	204.43	204.3	204.59	203.93	204.23	204.1	204.04	202.87	203.25	204	203.64	204.65	203.76	204.58	204.2	204.9	205.41	203.36	203.09	204.18	204.5	204.93	204.46	203.57	203.42	203.4	203.86	204.87	202.55	203.59	204.1	203.5	202.41	202.9	203.34	204.05	203.2	204.1	204.03	203.42	204.68	203.63	204.11
209.11	209.52	209.41	207.99	208.9	208.05	208.6	209.12	209.93	210.15	208.2	208.87	208.45	207.81	208.96	208.19	208.76	208.82	207.89	209.88	207.65	209.16	208.26	208.07	208.51	207.31	209.44	208.67	208.43	210.07	209.36	208.56	207.65	209.79	208.52	208.68	207.63	209.56	208.88	210.2	208.36	208.83	207.59	208.92	208.09	209.24	208.23	207.9	208.93	207.83
203.34	202.86	203.55	204.26	203.37	202.96	202.93	203.13	202.94	204.09	203.08	203.71	204.06	204.29	203.57	203.14	203.39	203.9	202.97	202.44	203.67	203.34	203.55	205.11	202.5	204.04	204.55	203.24	201.79	203.13	203.01	203.17	203.83	204.16	203.82	202.45	203.71	202.97	204.17	203.32	203.46	202.95	203.82	202.61	203.74	203.1	203.43	203.27	202.96	203.25
204.68	205.97	205.21	204.73	205.71	204.45	204.34	204.62	204.39	204.35	205.71	205.3	204.55	204.31	205.46	204.47	203.96	205.58	205.15	204.56	204.47	205.3	204.51	205.62	205.56	204.19	204.51	204.66	205.92	205.16	206.32	205.34	205.42	204.47	204.88	204.91	204.26	204.56	204.6	204.94	205.82	205.04	203.77	205.7	205.18	204.24	204.91	205.75	205.9	203.78
211.84	211.11	212.81	210.59	212.13	213.1	212.42	211.19	212.69	210.96	211.85	212.95	211.07	211.4	211.34	211.12	211.32	210.96	211.87	210.81	211.68	211.91	212.21	212.12	212.07	211.61	211.57	211.48	211.89	211.76	211.67	211.28	211.57	211.3	211.22	212.01	212.58	212.28	212.16	212.39	211.73	210.75	210.51	211.18	211.29	211.17	211.48	211.81	211.45	211.59
208.88	210.66	208.85	208.56	208.56	208.64	209.21	208.77	207.52	207.82	209.59	207.57	208.69	209.19	209.54	208.03	207.5	209.2	209.6	208.35	209.08	208.63	209.68	207.88	208.73	208.15	208.42	209.47	209.4	208.4	208.13	208.67	209.58	210.15	208.46	209.48	209.67	207.69	208.87	209.14	208.86	208.58	208.92	208.36	208.69	209.17	208.49	209.09	209.53	208.73
199.85	199.98	199.53	199.08	199.97	199.63	200.73	200.08	200.03	197.91	199.98	199.27	199.57	199.8	200.63	198.96	199.43	198.32	200.35	198.57	198.65	199.99	199.18	199.74	200.37	199.86	199.94	198.55	199.08	199.74	200.49	199.12	200.28	198.98	198.61	199.26	199.26	199.12	198.33	200.59	200.51	199.9	199.91	199.48	199.91	200.02	199.9	200.16	199.39	198.95
193.22	193.83	193.16	194.55	194.83	193.76	193.56	195.09	194.44	194.66	195.28	194.37	195.91	194.54	194.53	193.94	193.53	194.75	194.33	194.65	194.51	193.84	194.1	194.97	194.34	194.21	193.94	194.21	193.08	193.8	193.4	194.45	194.64	193.25	193.93	194.66	193.43	194.16	195.17	193.84	194.77	193.58	194.47	194.94	195.36	193.73	194.23	193.09	194.46	194.55
204.01	204.3	204.63	206.14	203.39	203.38	204.1	203.16	204.48	204.35	203.58	204.91	204.19	204.07	204.33	203.91	203.22	204	203.14	203.19	204.23	204.39	204.32	204.5	204.14	203.31	204.97	204.53	202.21	203.51	204.97	202.78	205.8	203.18	205.19	204.26	204.26	204.52	203.45	204.12	205.12	204.66	204.53	204.52	202.65	203.65	202.77	205.03	203.95	203.99
209.72	210.68	208.87	208.93	208.91	209.71	209.56	209.75	207.92	208.19	209.02	210.33	209.75	210.31	210.09	208.48	209.89	210.64	209.6	209.64	209.44	209.47	210.33	210.22	209.84	208.99	209.54	209.36	209.42	209.4	208.77	208.47	209.71	209.38	210.21	208.76	209.81	208.37	209.66	209.14	209.46	209.24	209.06	209.02	209.34	208.14	209.71	208.15	209.27	209.18
211.02	212.29	210	212.05	211.75	211.16	211.35	211.88	211	211.77	210.57	211.89	211.07	210.67	211.59	211.24	212.38	211.53	212.05	210.58	212.84	211.27	212.23	211.67	212.22	211.68	211.83	211.92	211.42	211.51	211.25	212.25	211.59	212.03	212.45	212.09	210.88	211.51	210.95	210.91	211.5	211.57	212.46	211.84	212.53	211.11	210.74	211.74	211.82	211.81
201.62	202.38	202.19	202.68	201.98	202.55	201.63	202.19	202.7	202.58	200.46	202.46	202.68	202.52	202.11	203.26	202.62	202.93	201.56	202.77	202.52	202.4	203.16	201.74	201.91	202.31	202.44	202.01	203.71	201.81	203.38	202.54	202.75	202.56	203.04	202.52	201.63	202.51	203.34	202.39	203.42	202.62	202.31	202.47	202.64	201.87	202	203.35	203.59	202.49
217.07	217.69	217.34	216.79	217.73	218.11	216.82	216.99	217.81	217.55	218.24	216.63	217.09	215.58	216.76	216.82	217.03	217.4	216.17	217.76	216.81	216.14	216.73	216.32	217.27	217.97	216.38	216.72	217.92	216.97	216.78	215.87	217.58	217.49	217.01	217.25	217.52	217.51	216.76	217.9	216.99	217.15	216.42	215.92	217.32	217.83	217.46	216.69	217.49	216.93
209.51	208.63	208.8	210.42	209.19	210.04	209.21	208.4	209.9	209.49	209.81	209.23	209.2	209.28	209.61	210.67	209.96	210.54	210.6	209.15	209.61	209.71	209.24	209.88	209.57	209.88	209.17	210.21	209.97	209.53	210.21	209.77	209.87	209.64	208.6	209.77	210.21	210.7	209.48	209.79	209.84	210.12	210.46	210.42	209.8	209.65	209.97	210.08	209.87	209.31
211.45	212.31	211.74	212.19	211.78	210.96	209.63	211.54	211.74	210.85	212.81	213.29	212.48	211.71	211.28	211.69	211.71	212.22	211.87	211.21	211.59	211.75	212.6	211.33	211.91	212.34	212.6	211.81	211.77	210.74	212.22	212.6	210.13	211.27	211.86	211.38	211.58	211.52	211.69	211.84	211	211.45	213.04	211.54	211.44	211.88	211.21	212.02	211.82	212.86
208.84	208.63	208.03	207.49	209.12	208.31	209.82	208.17	209.45	208.75	209.09	209.36	207.75	209.3	208.99	207.96	208.93	209.01	208.24	208.45	209.8	209.33	208.53	208.71	209.75	208.91	208.26	208.81	207.27	208	209.27	208.77	208.48	208.85	209.53	208.73	208.88	208.17	207.7	208.82	207.98	208.22	208.02	208.23	207.68	208.55	209.29	206.22	208.25	209.6
196.31	195.17	194.44	195.6	195.51	194.64	194.65	194.59	195.53	195.06	194.86	194.56	194.43	194.39	195.94	195.24	195	194.62	194.04	194.31	195.35	195.97	195.31	194.69	194.96	195.06	195.37	196.05	193.83	196.42	195.79	193.61	194.71	194.93	195.84	195.15	195.26	195.18	195.59	195.42	196.17	195.76	195.14	195.19	195.62	194.88	194.71	194.41	194.27	194.95
208.66	207.65	207.72	209.23	207.55	210.15	208.32	208.97	208.66	207.59	208.96	209.02	207.15	207.76	208.71	208.57	209	209.77	208.71	208.74	208	208.53	210.18	208.67	207.54	208.65	208.33	208.07	208.94	208.58	207.02	209.46	209.04	208.97	208.77	210.06	207.52	209.16	209.32	207.71	208.04	209.6	209.57	209.31	209.02	207.99	206.71	208.67	208.62	208.08
206.89	208.09	208.12	208.66	207.12	207.29	208.03	208.32	208.5	207.29	208.25	207.53	207.85	207.67	208.92	208.12	207.5	208.35	208.61	209.11	207.75	207.13	207.24	207.22	207.62	208.22	206.59	206.83	208.65	207.75	206.93	206.84	209.06	207.08	207.42	207.72	208.51	207.51	206.73	208.02	208.25	206.35	208.64	207.69	207.58	208.79	207.79	206.9	208.72	207.96
208.16	210.04	209.74	209.54	209.79	208.74	210.12	208.33	210.06	209.16	209.59	209.08	209.52	208.49	209	209.54	208.59	208.46	209.95	208.81	209.23	209.15	208.37	209.14	208.39	207.94	208.32	208.51	209.39	208.61	209.25	208.48	208.81	209.29	209.44	210.35	209.35	209.35	209.04	209.34	208.47	209.26	209.32	207.93	209.99	208.63	208.44	208.96	208.6	208.72
216.96	218.4	217.04	217.53	216.95	218.57	217.22	218.09	216.76	217.87	217.94	216.97	217.11	217.98	217.68	218.21	217.05	219.14	217.15	218.16	217.64	218.01	218.42	218.22	218.2	218.82	217.62	218.98	217.76	217.27	218.15	217.87	217.47	217.34	218.58	218.26	216.84	218.81	217.11	217.8	219.07	218.47	217.75	218.56	218.09	218	219.24	218.15	216.91	218.07
203.72	204.45	203.42	203.48	204.12	203.44	203.6	201.92	204.35	204.06	204.12	203.21	204.22	202.96	203.41	204.54	203.25	203.52	203.61	202.1	203.66	204.4	203.28	203.53	202.84	204.86	203.29	203.52	202.4	203.27	203.37	203.33	204.07	203.72	202.56	204.25	203.49	204.16	203.17	203.64	203.79	203.64	202.79	202.9	203.39	202.95	203.57	203.73	202.39	203.19
210.87	212.3	211.34	212.31	210.76	212.85	211.29	211.51	211.79	210.62	211.02	210.83	212.26	212.25	211.79	211.85	212	211.8	212.17	212.42	211.29	211.76	209.99	210.5	212.94	211.52	211.64	211.82	211.83	212.52	211.89	211.84	211.45	213.2	211.35	211.63	211.54	212.03	213.5	212.71	210.78	211.98	212.39	211.34	212.08	212.44	212.54	213	210.91	212
213.11	212.05	213.28	213.78	212.46	212.7	212.76	212.79	212.27	213.64	213.71	212.73	212.84	212.39	213.22	213.56	214.71	212.57	213.89	212.45	213.2	214.15	213.48	213.08	212.16	213.68	213.06	213.27	213.52	213.42	213.32	213.56	213.24	214.02	213.2	212.6	213.68	213.02	213.37	212.93	213.51	212.55	213.06	212.45	212.57	213.3	212.95	211.37	213.52	212.51
210.57	211.81	212.23	212.65	210.87	210.7	211.91	211.75	211.62	211.22	211.5	211.42	212.73	213	212.29	210.98	210.29	211.17	210.77	212.46	211.5	211.85	212.74	211.86	210.98	210.81	211.39	210.8	210.8	211.35	211.59	211.81	211.89	211.66	211.62	212.28	211.4	211.77	212.27	212.53	211.82	211.9	210.81	211.55	211.78	211.42	211.62	211.49	212.34	210.81
203.52	203.49	203.96	203.85	203.75	203.79	202.92	204.43	203.16	203.64	203.65	204.9	203.99	203.89	203.13	202.33	203.3	203.62	203.57	203.76	204.74	203.89	204.52	202.1	202.59	203.31	203.74	204.09	203.96	203.63	202.92	202.98	204.23	203.4	204.13	204.48	203.58	203.9	204.59	204.69	202.38	203.78	203.4	203.49	203.57	202.6	203.28	202.57	203.28	204.19
205.64	206.66	207.03	205.99	206.66	206.34	207.2	206.55	207.07	205.85	206.11	206.49	206.95	205.87	206.16	205.22	205.54	206.7	206.11	205.83	206.52	206.89	205.46	205.7	206.38	207.76	206.25	206.76	205.52	206.61	206.22	205.67	205.33	206.57	205.13	206.33	205.68	205.35	206.43	206.57	206.54	206.62	206.09	206.08	205.84	206.79	206.53	206.24	207.44	207.17
206.74	206.15	205.97	206.57	206.28	205.65	207.26	206.56	205.89	207.34	206.6	206.73	206.94	206.2	206.85	207.27	205.54	205.9	206.9	205.79	206.29	207.38	207.64	205.27	206	206.83	206.31	206.98	207.2	207.36	206.09	206.22	207.08	206.97	206.19	205.99	207.16	206.34	205.81	206.57	206.62	206.43	205.72	206.19	205.92	206.44	205.56	205.5	207.2	206.64
203.63	203.66	203.83	203.93	203.47	204	203.32	202.81	203.23	205.42	202.59	204.31	203.84	203.28	203.81	203.55	203.71	203.5	203.2	203.86	203.2	203.22	203.84	204.3	203.41	204	204.75	203.86	203.53	203.42	203.8	202.64	204.54	203.85	203.7	204.24	204.13	203.79	204.08	202.84	202.32	202.46	202.22	203.88	204.02	203.55	202.76	204.14	203.52	204.46
195.2	195.02	195.14	196.06	194.74	194.13	193.98	194.8	195.41	195.17	195.53	194.73	195.04	194.97	194.63	194.65	195.66	194.04	195.68	195.33	193.93	194.66	195.1	195.99	195.21	194.17	194.58	195.06	195.77	194.84	195.28	195.88	195.43	195.24	195.25	194.67	195.81	195.98	195.44	194.65	194.03	194.85	195.54	195.4	195.3	194.92	194.91	195.26	194.79	195.41
208.58	207.34	209.05	207.02	209.08	208.61	207.59	208.07	208.87	208.77	208.09	208.76	208.91	209.1	208.88	209.32	207.93	208.27	208.7	209.44	208.81	208.81	208.52	208.13	208.45	208.14	208.79	208.64	207.67	207.2	206.94	207.57	208.53	209.58	207.7	208.92	207.76	208.25	208.29	208.63	208.3	207.34	209.25	208.22	208.15	209.67	208.56	207.88	208.22	208.75
207.35	209.1	208.29	208.02	208.06	206.34	208.93	208.19	209.15	208.25	208.08	209.23	208.24	208.67	208.48	208.86	208.13	207.62	207.86	209.23	208.47	209.16	208.43	208.36	208.26	208.12	207.16	208.25	209.1	208.17	208.09	207.39	207.49	207.65	209.29	208.3	209.84	209.23	209.96	207.92	208.52	208.48	207.15	207.66	208.03	208.12	208.54	208.48	208.4	208.88
199.73	201.22	199.18	200.48	200.1	199.91	199.27	200.55	200.93	200.51	201.02	199.78	199.51	200.73	199.43	200.23	200	200.34	200.72	201.21	199.76	201.14	199.35	199.66	199.73	200.09	200.98	199.99	199.89	200.27	200.93	200.52	199.28	199.48	200.51	200.58	199.68	199.63	199.98	198.97	200.63	200.52	200.44	201.07	199.02	201.12	199.87	199.67	200.62	199.78
204.74	205.38	205.69	204.17	203.64	205.16	204.84	204.34	203.45	204.48	204.8	204.73	205.24	204.16	205.23	203.8	204.86	204.92	204.92	204.66	204.91	204.32	203.39	205.78	204.85	205	205.8	204.03	204.49	203.97	204.31	204.44	204.76	205.37	204.54	205.58	203.14	204.09	204.35	205.89	204.33	205.21	204.08	204.33	205.27	204.52	204.03	205	204.61	204.36
207.94	208.17	207.82	207.83	206.24	207.79	207.8	207.81	208.65	206.79	207.9	208.21	208.52	207.23	208.43	207.14	208.22	208.13	207.62	207.31	206.9	208.33	208.74	207.34	208.35	208.33	207.58	207.6	209.17	208	206.92	207.44	207.19	207.23	207.41	208.85	208.82	207.36	207.36	207.4	208.43	206.48	207.91	207.38	207.82	207.51	207.74	206.91	207.27	206.68
207.66	206.68	208.28	207.86	207.92	207.4	207.22	208.56	208.06	207.65	208.68	207.56	206.9	206.61	208.6	207.77	208.4	207.53	207.58	208.66	207.92	207.95	207.33	207.22	207.15	207	208.15	206.36	207.53	207.69	207.9	208.27	208.24	207.81	207.87	208.65	207.07	208.1	207.89	207.93	208.58	208.56	207.93	207.72	207.19	207.55	207.85	207.94	207.54	207.36
207.95	207.9	208.96	209.18	209.45	207.79	209.11	209.05	208.65	209.43	208.38	208.01	208.82	208.19	209.16	208.72	208.73	209.13	208.57	208.45	208.9	208.46	208.4	208.1	208.06	209.1	208.31	209.28	208.36	208.46	208.12	208.92	208.52	208.37	208.96	208.11	208.22	208.59	209.34	208.3	209.4	208.38	209.23	207.45	208.31	208.58	208.53	208.91	207.98	207.36
217.25	218.48	218.28	218.43	218	217.7	219.15	217.61	217.96	217.59	217.14	217.28	216.88	217.32	217.87	217.15	217.05	217.36	217.8	218.96	218.11	218.32	217.35	218.71	219.03	217.71	217.15	217.59	217.48	218.02	218.01	218.02	218.21	217.68	216.61	217.39	217.57	218.22	216.93	218.69	217.39	218.17	217.5	216.51	217.61	217.87	218.27	217.51	218.46	217.68
199.35	198.45	200.94	198.68	199.46	199.1	199.96	199.91	198.84	199.78	199.38	199.35	199.59	199.65	200.31	199.35	199.37	198.47	199.45	200.15	198.34	199.28	201.1	198.94	199.66	200.07	199.62	199.86	199.4	200.09	198.33	198.52	199.56	199.72	198.53	199.89	200.44	199.71	200.19	199.65	199.46	198.5	199.68	200.34	199.06	199.06	200.12	199.64	199.47	199.45
202.92	203.15	203.57	203	203.93	202.95	203.07	203.04	204.21	202.87	203.21	202.74	203.22	202.27	203.46	204.03	203.34	202.61	203.26	202.98	203.95	203.44	204	203.97	202.58	203.42	202.15	203.24	203.15	204.48	202.88	203.33	202.99	203.07	203.46	204.31	203.65	203.59	203.31	203.18	202.69	201.89	203.21	202.79	203.49	203.28	203.84	202.49	203.32	204.27
202.94	203.53	202.4	203.48	203.42	203.1	202.71	203.34	203.77	202.95	203.43	203.54	203.36	203.48	203.8	203.76	203.89	204.74	203.42	203.75	203.7	203.99	203.29	203.11	202.76	203.15	204.31	204.22	203.96	204.34	202.94	204.26	202.56	203.99	203.54	203.41	203.3	204.2	203.27	203.37	202.69	203.94	204.06	203.22	203.73	204.36	204.49	202.21	202.71	203.27
203.02	203.17	202.8	203.64	202.81	203.37	203.23	203.78	203.3	201.97	202.86	203.71	203.41	203.27	203.75	203.3	203.11	204.26	202.67	202.74	204.14	203.85	203.41	203.3	204.14	203.72	202.59	203.79	204.15	203.54	203.52	203.32	204.51	203.6	203.44	203.12	204.2	204.59	203.01	203.47	202.9	203.26	204.28	202.88	203.06	202.9	204.06	203.8	204.44	203.75
193.09	194.77	194.41	194.08	195.31	194.45	194.19	194.28	193.52	193.96	192.1	194.15	193.84	194.64	194.5	194.17	193.3	195.79	194.58	193.85	193.41	194.56	194.62	194.47	195.63	194.24	194.62	194.2	194.25	194.69	194.68	194.14	194.53	193.46	192.94	194.35	194.33	194.65	195.18	194.23	193.96	195.1	195.52	194.82	193.98	195.01	194.63	194.5	194.53	193.64
218.26	218.29	218.52	217.14	216.5	218.31	218.3	217.58	218.05	217.97	217.61	219.52	217.39	217.28	217.53	217.53	218.28	218.32	218.67	217.08	217.09	217.17	217.75	218.23	217.1	217.65	216.86	216.89	217.06	217.6	218.47	216.99	217.7	217.39	216.51	217.08	216.89	217.67	217.93	218.16	218.06	217.6	216.75	217.42	217.64	217.76	217.89	217.16	217.65	217.42
211.98	212.56	212.12	211.59	212.38	212.24	212.42	212.52	212.14	211.56	211.26	211.63	210.83	212.42	210.72	211.32	211.38	211.56	210.63	212.06	209.86	211.89	211.25	211.14	211.65	211.58	212.56	211.04	211.58	210.68	211.16	210.94	212.38	211.46	211.56	211.29	210.36	212.03	211.78	210.62	210.83	211.55	212.2	211.65	212.4	211.54	212.66	211.98	211.83	212.42
207.1	207.87	207.49	208.13	206.81	207.41	207.83	207.75	207.99	206.77	206.33	207.59	207.44	207.25	208.58	208.24	206.78	208.13	207.48	206.84	206.89	209.44	207.94	207.69	207.84	207.18	207.71	207.65	208.07	208.02	208.92	207.45	206.38	208.51	208.4	207.07	206.68	206.88	207.78	207.9	207.72	208.06	206.81	207.87	206.71	207.32	207.76	207.91	206.25	208.66
205.08	204.51	205.31	204.82	205.8	205.43	203.86	204.21	205.15	204.88	204.94	204.29	206.19	205.23	205.32	204.78	205.16	204.86	204.15	205.99	204.49	204.8	205.74	205.23	205.52	204.32	205.3	204.72	205.07	204.21	205.22	204.5	205	203.66	205.74	204.75	205.73	205.38	204.34	205.04	205.31	204.91	206.02	204.65	205.14	204.12	205.34	205.63	203.39	204.31
207.42	208.17	208.69	207.77	207.79	207.13	207.15	207.75	208.19	207.67	208.6	207.5	208.18	208.62	207.31	208.38	207.95	206.99	208.21	207.57	208.17	208.97	206.82	207.87	208.14	207.88	205.88	208.23	207.74	207.72	206.73	207.64	207.39	207.45	207.99	207.86	206.83	207.29	207.7	209.18	208.26	207.57	208.16	207.8	208.81	207.88	207.19	206.41	207.97	207.43
212.62	213.07	213.22	212.96	211.86	211.85	212.82	212.56	212.93	213.2	213.01	213.59	213.22	213.8	213.28	211.87	211.72	212.32	212.79	213.2	211.89	213.11	214.19	212.66	212.98	212.37	212.24	213.98	213.31	212.74	213.8	214.01	212.75	212.62	212.39	213	213.53	212.95	214.07	213.44	212.84	212.06	213.16	213.09	212.66	213.27	213.72	213.74	213.44	213.33
206.83	206.64	208.36	205.48	205.93	207.02	206.72	206.52	207.26	205.56	207.02	205.45	206.42	207.17	206.64	207.03	207.15	206.54	206.27	206.48	206.43	206.07	206.81	205.32	206.06	206.99	206.06	207.34	206.04	206.82	205.76	207.44	206.23	206.52	206.05	206.12	205.72	207.19	206.63	207.37	206	207.81	205.66	206.28	204.85	205.84	207.08	206.32	207.45	206.82
209.07	207.43	209.42	208.53	208.43	207.92	209.37	208.71	208.01	209.29	209.01	207.91	208.37	207.49	209.36	209.01	208.99	209.06	209.93	208.58	208.4	208.51	207.63	209.06	209.1	208.32	208.98	209.26	209.68	208.57	208.08	207.25	210.11	207.93	209.75	208.48	208.5	208.89	209.71	208.41	208.48	209.54	208.15	209.19	208	208.85	208.61	208.75	207.94	209.91
212.15	212.55	212.36	211.84	212.69	212.49	212.23	210.93	211.96	212.21	211.8	212.32	210.73	212.07	212.67	212.07	211.41	211.04	210.3	211.34	211.53	212.02	212.8	211.39	211.32	211.59	211.97	211.04	212.61	212.68	210.61	212.62	210.34	211.97	211.57	211.99	212.12	212.25	211.45	212.46	211.42	211.98	211.86	211.18	211.22	211.21	213.26	212.04	212.13	211.3
205.49	204.83	205.36	205.23	205.31	206.06	206.12	204.83	205.05	204.29	205.26	205.72	205.17	205.65	205.42	205.03	205.63	205.63	206.32	205.76	204.96	206.42	206.12	205.56	206.17	205.74	205.2	205.65	204.77	204.67	205.98	205.01	206.01	206.47	206.17	206.09	205.23	206.23	204.88	206.2	206.06	205.55	205.55	206.42	206.59	205.68	206.27	203.95	205.59	206.63
195.01	193.06	193.51	194.55	194.09	193.77	193.09	194.33	195.37	195.25	193.21	195.49	194.91	193.49	194.74	193.85	194.24	194.22	193.57	194.31	193.41	194.64	193.96	193.44	194.07	194.3	194.19	193.86	194.04	193.81	193.41	193.64	195.42	193.6	194.78	193.93	195	192.97	194.35	193.36	193.99	194.15	192.34	194.22	194.49	193.75	194.97	194.24	193.35	195.1
213.26	212.6	214.33	213.53	214.3	213.45	213.47	213.31	213.54	214.15	213.88	213.93	213.61	214.55	213.63	214.04	214.51	213.82	215.1	212.41	213.58	213.72	214.36	214.75	213.76	213.97	214.37	213.49	212.4	213.74	214.28	214.43	213.71	214.29	212.55	214.34	213.28	213.71	213.16	213.4	213.98	215.03	214.08	213.99	214.58	213.34	214.51	213.58	213.81	213.23
202.37	202.6	203.75	202.09	202.98	202.1	202.25	201.93	202.01	201.7	202	201.88	202.21	203.15	202.12	201.63	202.46	202.16	202.58	202.59	202.95	203.12	202.45	201.44	202.31	201.84	202.25	202.63	202.54	201.74	200.93	202.02	202.97	201.42	201.84	202.01	202.28	201.66	201.56	202.98	201.99	201.89	202.14	201.86	202.18	203.51	202.67	203.29	201.73	203.11
207.75	207.66	208.14	207.45	207.21	208.27	207.19	207.8	207.53	207.46	208.38	206.95	209.01	207.14	208.85	207.42	208.13	207.84	207.86	208.32	208.03	207.89	207.14	208.39	207.62	208.74	208.08	207.92	206.76	207.45	207.28	208.58	207.71	208.32	207.93	209.39	208.16	207.84	208.53	208.04	208.2	207.75	207.92	207.23	207.15	207.33	207.61	206.7	207.71	208.36
212.21	212.22	211.76	210.62	210.81	212.39	211	211.67	211.84	212	213.28	212.01	211.57	211.46	211.4	211	211.86	211.68	210.76	210.67	211.01	212.05	210.95	211.48	211.3	211.53	211.55	211.29	212.98	212.39	212.36	210.94	211.18	212.68	211.13	212.24	211.14	211.31	212.53	210.91	211.91	211.54	211.63	211.02	211.91	211.49	211.23	210.52	211.41	212.18
200.64	200.34	199.4	200.45	200.04	200.54	200.64	201.14	200.85	200.57	199.97	200.64	199.48	199.28	200.22	200.02	199.78	199.85	200.34	200.35	199.87	201.26	201.14	200.09	199.21	200.06	200.87	200.26	200.09	199.74	199.54	199.36	201.32	200.44	199.98	200.02	199.57	198.99	200.59	199.58	200.14	200.34	200.3	200.84	201.76	200.23	200.64	200.02	200.67	199.96
217	216.6	218.68	216.3	216.49	216.61	217.92	217.71	216.9	216.93	217.05	216.42	216.95	217.21	217.33	216.93	217	217.51	215.81	217.11	217.92	216.94	216.47	218.44	217.73	217.41	216.56	217.48	217.79	216.63	215.91	217.36	217.01	216.97	217.41	215.28	216.03	216.59	216.21	217.14	216.29	216.78	216.82	217.67	217.36	216.81	216.93	217.7	216.64	215.98
209.34	208.61	208.84	209.08	209	209.1	208.47	208.67	208.37	208.32	208.16	209.16	210.21	207.29	208.68	207.97	208.18	208.06	209.13	208.19	209.32	208.82	209.12	207.68	208.46	208.52	208.84	209.2	207.5	208.55	208.62	208.24	209.39	208.78	209.02	208.59	209.01	208.9	207.93	208.77	209.39	208.48	208.51	209.03	207.84	208.4	207.31	209.93	208.73	208.96
202.5	202.84	203.32	202.57	202.66	202.26	201.62	202.29	201.43	202.1	201.94	203.33	201.47	202.73	201.83	202.18	202.16	202.35	203.38	202.45	201.99	202.84	202.12	202.55	202.03	201.89	202.73	203.36	202.01	202.77	202.34	201.92	203.2	202.36	201.6	203.36	202	201.98	202.8	201.46	203.28	201.39	202.72	202.7	201.83	203.26	201.88	202.77	202.13	202.54
208.25	208.17	207.94	206.56	207.14	207.51	207.23	208.25	208.5	207.84	207.5	208.96	208.57	208.19	207.99	209	206.8	206.23	207.86	207	206.94	207.69	206.17	208.03	207.57	207.55	207.46	207.48	207.09	208.4	208.48	207.32	207.43	207.49	207.22	209.08	208.13	208.5	207.72	207.02	207.76	208.27	208.13	208.17	207.39	208.48	206.97	207.69	207.35	208.45
208.7	208.77	207.72	208.61	207.71	206.95	208.26	207.5	207.74	207.16	206.99	208.18	207.61	207.57	208.07	208.22	206.71	208.87	207.74	207.18	207.83	207.66	207.39	207.74	207.36	207.24	207.51	206.84	207.37	208.35	207.42	207.83	207.53	208.11	207.48	206.57	208.08	207.5	208.17	208.02	207.9	207.88	208.03	207.02	208.06	208.08	208.11	207.02	208.28	208.31
211.3	211.14	210.74	212.37	210.68	212.15	211	212.09	212.31	212	211.77	211.82	212.08	212.16	212.34	211.91	211.83	211.81	210.76	210.93	212.02	211.54	212.01	211.8	210.6	211.99	211.66	211.34	210.6	212.33	211.27	212.15	211.03	211.87	211.88	212.5	213.04	210.06	212.82	211.59	210.96	213.14	210.6	212.28	211.76	212.21	211.52	211.81	210.8	212.39
198.33	200.33	198.81	199.47	199.03	199.26	199.46	199.5	198.95	200.11	199.53	200.21	198.37	199.38	198.91	199.96	199.86	199.61	197.75	198.8	198.59	200.48	198.65	199.99	198.94	198.68	199.81	198.52	198.52	199.54	199.43	198.7	198.97	199.26	199.7	199.73	199.22	199.31	199.09	199.46	199.24	199.42	200.32	198.71	198.91	199.62	200.29	199.84	199.13	199.96
213.14	212.27	214.05	211.75	211.3	211.04	212.26	211.7	212.65	211.7	212.16	212.97	211.39	212.13	212.18	213.06	212.12	212.86	212.52	211.78	212.6	212.88	212.72	212.41	212.54	212.52	212.41	212.84	213	212.9	211.7	212.17	212.66	212.84	211.98	213.05	211.88	212.42	211.68	211.95	211.92	212.72	212.92	211.48	211.04	212.39	212.63	211.87	212.35	212.5
212.21	211.49	211.47	212.07	211.91	212.73	212.37	212.28	210.68	211.68	211.98	211.74	211.88	211.13	211.99	209.96	211.53	211.76	211.69	212.35	211.55	211.52	211.37	212.37	211.45	211.79	211.41	210.75	211.72	210.84	210.6	210.55	211.83	211.49	212.37	212.74	211.66	211.04	211.92	211.53	210.68	210.82	210.98	212.29	212.36	211.7	213.23	211.07	211.87	212.86
203.32	203.41	203.22	203.47	202.8	203.33	204.59	202.8	203.57	203.75	203.07	203.95	203.93	203.53	203.51	205.2	203.65	203.71	204.45	203.19	202.93	203.45	203.56	203.85	203.4	203.83	204.05	203.8	204.71	203.86	202.52	204.2	204.22	203.81	204.07	203.76	203.45	202.76	201.87	203.34	203.64	203.71	203.23	203.69	203.26	203.15	203.49	203.44	202.86	203.56
200.28	200.22	198.89	200.12	200.92	200.15	200.31	200.22	201.13	200.62	199.11	200.99	199.7	200.71	199.29	200.06	200.56	199.73	199.46	198.99	199.69	200.35	199.68	198.73	199.54	199.8	200.66	199.86	199.88	200.22	199.74	201.1	199.83	199.36	199.7	199.97	200.43	200.53	199.69	200.86	200.8	199.82	200.9	199.26	200.55	200.42	200.28	200.69	199.98	200.16
198.54	198.1	198.71	198.86	199.05	199.42	198.49	199.68	197.84	198.85	199.64	197.5	197.05	198.15	197.84	198.06	198.69	199.99	199.57	198.29	198.18	198.47	198.85	198.53	198.85	198.91	198.57	198.77	199.55	198.27	198.1	198.53	199.1	200.31	198.33	199	199.38	197.88	197.91	199.21	199.72	200.19	198.64	198.03	198.86	198.48	198.55	197.22	199.31	199.38
208.86	208.46	208.52	208	208.08	208.78	209.4	208.1	209.22	209.15	208.41	209.43	208.72	207.61	207.45	209.09	208.63	208.64	208.27	208.84	208.97	209.12	207.9	207.05	208.44	208.96	209.31	208.94	209.44	208.68	208.37	208.46	209.05	209.18	207.77	208.74	208.02	207.55	208.3	208.78	207.66	208.03	208.68	207.44	208.62	208.56	208.42	207.73	208.83	209.18
207.96	208.3	208.6	205.46	208.26	208.36	207.54	207.04	207.51	207.76	208	208.09	207.19	208.38	207.75	207.7	207.69	206.26	208.35	207.19	207.72	206.47	206.74	207.35	208.1	207.85	208.64	207.87	208.46	207.87	208.31	208.28	207.33	208.32	206.9	207.37	207.7	206.94	207.07	208.3	207.93	206.85	207.13	208.77	206.72	207.85	206.78	207.62	207.49	208.62
211.65	211.89	212.43	211.72	211.1	211.56	212.19	211.13	211.23	212.45	211.85	211.8	211.45	210.93	211.95	211.25	210.37	211.26	211.22	210.89	211.63	211.33	211.64	212.47	213.74	211.37	212.07	211.16	211.46	211.56	211.82	212.68	212.4	211.59	211.62	211.86	211.9	210.96	211.68	211.36	210.58	210.18	211.04	212.4	211.56	211.43	212.2	211.81	210.3	213.1
203.63	204.48	205.44	203.65	204.58	204.32	203.77	204.88	205.35	204.13	203.28	204.07	205.35	204.32	204.73	204.93	204.2	204.58	204.17	204.99	204.72	204.09	205.09	204.87	204.22	204.11	205.28	204.65	205.58	204.19	204.77	204.25	204.96	204.38	204.37	204.12	203.6	205	205.06	203.94	203.7	204.38	204.32	204.78	205.21	204.13	205.31	204.6	204.87	204.77
217.27	216.4	217.21	217.71	216.62	216.96	217.02	217.81	217.29	215.94	216.79	216.94	216.75	217.11	216.85	216.76	217.1	217.25	217.56	216.93	217.24	217.01	217.65	216.86	217.08	216.84	216.82	217.81	217.41	217	216.93	217.72	216.92	216.51	216.72	215.77	216.66	216.01	215.68	216.83	218.02	218.08	217.96	216.99	217.5	216.83	217.99	217.25	217.05	217.43
207.67	208.02	206.82	208.05	207.2	207.54	207.18	208.14	207.34	207.12	207.63	206.92	208.32	209.1	207.79	208.53	208.9	207.23	207.06	206.85	207.4	208.26	207.9	208.05	206.84	208.71	208.84	207.13	208.09	208.29	206.53	208.13	207	207.89	208.86	208.26	207.3	207.27	207.73	206.72	207.14	208.34	208.18	207.55	208.15	206.99	208.6	208.49	207.43	206.96
197.95	197.8	198.09	198.37	199.18	198.16	198.61	198.68	197.97	198	198.36	197.65	198.29	198.31	198.12	198.96	198.27	199.23	198.45	198.52	197.37	198.9	197.99	198.3	199.51	198.21	198.45	199.68	198.31	198.2	198.32	197.99	198.82	198.79	198.59	197.54	199.27	199.27	199.77	198.36	199.93	198.46	199.65	197.95	199.46	199.07	199.07	198.5	198.19	199.43
214.17	213.69	213.02	214.91	212.86	213.05	212.89	213.82	214.2	213.76	212.88	214.48	214.04	214.03	214.29	215.41	213.49	214.49	213.52	214.02	213.73	214.54	213.35	212.49	212.83	213.5	213.92	214.24	214.08	212.74	214.62	215.12	213.23	213.76	212.8	213.64	214.3	214.14	214.65	214.05	214.26	213.72	213.71	214.53	213.35	214.09	214.04	213.33	214.48	213.75
209.94	208.3	208.6	209.08	209.2	209.14	208.85	209.14	209.35	207.96	208.16	208.18	209.65	208.81	207.9	209.36	209.1	209.03	207.84	207.57	208.46	208.47	208.83	207.82	209.75	209.31	208.61	208.3	208.59	208.7	207.53	207.52	208.97	208.94	208.98	208.63	207.76	208.01	209.27	209.02	208.22	209.39	208.32	209.48	207.77	207.83	208.6	208.92	207.68	209.51
216.28	218.03	216.98	216.86	217	217.1	217.43	216.06	216.31	217.09	216.04	217.98	217.47	215.99	216.55	216.79	216.92	216.6	216.56	216.17	218.03	216.61	217.42	217.46	216.7	216.94	216.87	216.54	217.98	218.22	217.72	217.28	217.59	216.65	216.12	217.7	218.37	216.5	217.4	217.83	217.86	217.6	216.47	216.28	217.02	218.08	216.92	217.42	217.38	217.38
199.93	200.04	198.97	199.61	199.39	200.89	199.48	199.83	199.68	200.02	200.44	198.79	199.62	199.03	199.24	198.6	200.02	199.45	199.14	200.2	199.59	199.44	199.18	199.63	199.04	199.57	199.32	200.23	199.06	199.47	199.32	199.61	199.28	200.02	200.23	200.15	199.03	198.94	198.99	200.62	200.18	198.94	200.35	200.46	200.12	198.74	199.62	199.43	199.66	200.99
207.73	209.18	208.78	209.06	208.58	207.72	208.87	207.46	207.51	209.72	209.17	208.19	207.68	208.83	207.6	209.36	208.19	209.84	208.96	209.02	209.02	208.89	207.46	208.8	207.83	208.62	208.23	208.83	208.57	208.85	209.11	208.81	208.36	207.56	209.57	208.6	208.31	208.18	209.29	209.31	207.4	208.78	208.08	208.88	209.39	208.57	208.97	208.16	207.8	207.91
203.26	203.2	202.52	202.67	203.53	201.41	203.4	203.8	203.66	203.77	202.91	203.07	204.23	202.84	203.98	203.45	203	203.03	203.72	203.52	203.32	203.76	203.98	203.34	203.96	203.81	203.33	203.52	202.49	202.35	203.37	203.85	203.47	203.04	203.23	202.42	204.46	203.27	202.69	203.85	203.34	204.19	203.14	203.89	203.44	203.76	204	202.51	203.52	204.4
201.65	202.45	201.81	201.36	200.62	200.73	200.2	202.32	201.24	201.53	201.84	201.55	200.92	201.08	200.91	200.15	201.6	201.96	200.66	202.3	201.6	201.78	202.17	200.28	200.92	201.54	202.3	200.57	202.46	200.67	201.9	201.37	200.96	200.81	201.68	200.8	201.21	202.16	201.66	201.88	200.98	200.87	200.53	200.7	201.35	201.9	201.29	200.5	201.38	201.96
206.84	205.71	206.1	206.16	206.07	206.14	205.47	204.92	206.18	206.18	205.61	204.98	206.44	205.64	205.62	206.51	206.7	205.43	205.51	205.4	205.43	205.14	205.91	204.53	206.3	205.38	205.14	205.89	204.86	204.5	205.23	205.25	204.78	206.65	206.12	205.18	207.38	206.66	205.75	205.42	206.75	205.63	205.59	205.54	205.37	206.16	205.89	205.58	206.24	205.57
208.14	208.95	208.89	207.83	208.06	210.26	207.65	208.74	209.81	208.87	208.1	209.13	209.47	209.11	208.77	208.34	208.22	209.1	209.48	207.8	208.4	208.09	208.89	209.36	208.93	209.61	209.13	208.93	208.48	209.3	209.3	209.58	207.54	208.36	207.33	208.86	209.18	208.77	209.14	208.62	208.88	208.35	208.5	209.07	209.71	208.8	209.4	209.32	208.34	209.04
206.71	206.8	205.65	206.03	206.76	206.98	206.22	206.95	206.75	207.3	206.05	206.42	206.66	206.65	206.25	206.36	206.8	206.95	205.27	206.38	206.67	207.46	206.49	206.53	206.34	206.46	206.05	206.17	206.2	206.77	206.78	207.13	206.33	206.53	206	206.38	207.46	206.71	206.03	206.83	207.39	206.06	205.8	206.33	205.69	206.32	206.65	206.36	205.64	205.81
206.66	207.05	207.88	208.91	208.84	208.14	207.98	208.3	207.54	209.23	207.98	207.2	207	208.03	207.61	207.48	209	209.32	208.1	208.54	206.12	208.05	207.41	208.42	206.96	208.03	207.32	207.63	208.1	208.37	207.59	207.62	208.74	208.37	208.02	207.01	207.27	208.04	207.58	207.24	207.33	208.22	208.22	208.52	207.42	206.55	206.93	207.85	206.81	206.77
208.29	208.4	207.25	207.12	208.45	206.77	207.67	206.59	207.48	208.87	207.82	208.57	208.22	208.37	207.7	206.86	207.23	207.19	208.46	208.67	208.62	207.37	208.9	207.77	208.08	208.14	206.84	207.82	207.18	207.29	208.71	207.96	208.21	208.08	207.6	207.48	208.89	208.57	207.78	207.06	208.28	207.12	206.93	206.73	208.63	207.54	207.57	209.28	206.99	207.33
218.34	219.01	217.74	218.76	218.16	216.92	216.85	218.09	218.01	218.65	217.55	217.4	217.32	216.79	217.8	217.74	217.22	217.74	217.52	218.13	216.87	218.19	217.64	218.72	217.87	218.11	218.09	218.23	217.45	217.84	218	218.12	218.03	217.89	218.42	217.95	217.66	218.17	217.63	216.92	218.09	218.31	217.16	218.28	218.58	218.18	218.47	218.04	217.64	218.56
208.96	209.24	209.23	210.14	209.77	209.26	209.92	209.24	209.93	208.69	209.35	209.53	210.06	209	209.81	208.92	209.15	210.66	210.72	209.91	209.7	208.59	210.53	209.34	209.59	207.05	208.32	210.32	210.18	209.7	209.44	209.77	209.65	209.9	210.35	210.03	209.43	209.73	210.15	209.43	208.58	210.43	208.94	209.5	210.2	210.07	210.88	210.29	209.86	210.23
208.87	208.52	207.98	208.41	208.76	207.95	209.44	208.88	208.95	208.92	208.09	208.82	208.09	208.72	208.38	207.88	208.62	209.16	209.34	208.35	209.31	207.86	208.07	209.27	208.35	208.11	208.76	207.58	208.91	208.4	208.08	208.31	208.92	208.59	208.46	208.59	207.66	209.07	208.49	208.66	207.63	207.72	208.56	208.72	208.25	208.73	208.27	209.81	208.35	208.9
209.07	208.92	208.66	209.09	209.82	209.2	209.23	207.3	208.71	208.28	208.16	208.95	208.86	208.44	208.25	207.5	208.89	207.95	209.06	209.13	207.54	209.09	207.23	208.92	209.37	209.43	208.33	208.59	209.16	207.56	209.47	207.47	208.46	208.55	208.54	208.15	208.82	208	208.5	209.19	207.9	208.03	209.48	207.82	208.2	209.39	208.04	209.42	208.09	208.29
208.47	208.34	208.43	209.28	208.31	208.12	208.46	208.36	208.25	207.66	208.67	209.25	208.99	208.59	208.33	208.6	208.54	208.43	209.38	207.5	208.62	209.77	208.18	207.88	207.8	208.46	208.1	208.45	208.54	208.11	207.27	208.3	208.67	209.45	207.8	208.71	207.55	209.23	208.82	208.73	208.65	207.82	209.04	208.14	208.95	208.53	208.77	207.49	208.44	207.93
206.32	205.43	205.81	205.8	204.87	205.67	206.55	204.68	205.77	204.14	205.88	206.29	206.34	205.71	205.92	204.81	205.7	205.62	206.49	206.31	205.33	204.81	206.17	205.08	205.21	205.35	205.94	205.88	204.74	205.62	205.66	204.73	205.02	205.28	205.94	206.21	206.39	205.48	206.02	205.51	205.09	206.27	204.81	204.66	205.68	205.36	205.39	205.74	206.08	205.54
208.76	208.4	208.68	208.64	208.32	208.81	209.15	207.53	207.57	210.64	209.38	208.16	207.95	209.28	209.45	207.92	208.69	209.37	209.03	209.37	208.13	210.28	209.19	208.01	208.01	208.55	207.72	208.33	210.02	209.39	208.18	209.45	209.3	208.15	208.67	208.93	208.82	209	208.11	207.48	208.46	208.49	208.2	208.75	209	207.57	208.74	209.05	208.53	208.63
197.86	198.08	197.07	198.08	198.53	198.69	197.84	199.1	198.44	197.79	198.59	198.28	198.63	199.98	199.08	197.85	198.27	201.14	198.61	198.44	199.01	199.26	200.47	199.12	198.94	199.54	198.54	198.43	198.47	198	198.64	198.01	198.72	198.09	197.99	198.43	198.08	197.89	198.62	198.7	198.88	198.49	197.73	198.56	198.83	198.49	198.67	198.82	197.54	199.49
211.97	211.86	212.92	212.08	211.22	212.01	211.97	211.88	211.66	211.24	212.77	212.5	211.53	211.39	212.76	211.36	211.52	211.31	211.68	211.48	212.25	213.1	210.98	210.9	210.97	211.74	212.32	212.58	211.89	211.65	211.41	212.36	211.63	212.39	212.34	211.86	211.43	211.94	211.94	211.62	212.94	211.04	212.25	213.73	211.89	211.21	212.05	211.4	211.1	210.97
196.17	193.97	195.87	195.12	194.04	194.42	194.73	195.47	195.72	196.31	195.45	195.07	194.89	196.44	195	196.54	195.48	196.61	195.39	194.66	195.43	196.13	196.31	195.74	195.66	194.95	195.33	194.6	195.79	194.6	196.55	195.21	194.44	194	195.6	195.64	194.63	195.56	194.83	195.72	196.02	195.63	194.32	194.22	195.36	195.99	195.16	194.63	196.32	195.58
208.11	209.38	207.97	208.34	207.96	209.4	207.76	207.4	209.7	207.94	208.44	209.23	208.54	207.85	208.25	208.06	208.54	208.97	210.08	209.52	208.6	209.4	208.9	209.02	207.65	208.82	208.28	208.79	208.6	208.62	209.65	209	208.49	209.31	208.69	208.64	207.47	208.45	207.9	208.64	207.85	208.04	209.44	208.38	207.87	207.51	209.6	208.09	208.54	208.75
203.52	203.3	203	203.68	202.68	202.88	203.69	204.07	204.26	205.15	203.47	203.44	204.54	203.17	204.16	204.81	204.66	203.37	204.95	203.38	204.21	203.74	204.3	203.57	203.34	204.01	202.66	203.94	203.66	203.66	203.76	203.76	204.43	204.65	202.98	203.06	203.36	204.32	203.48	204.43	203.53	203.78	204.41	203.39	203.91	203.38	203.85	204.52	204.68	203.78
209.26	210.64	208.73	208.56	208.34	208.51	209.8	208.65	209.36	208.29	208.98	209.5	208.74	209.21	209.01	207.98	209.38	208.24	208.38	207.87	209.03	209.56	209.01	208.85	207.27	208.61	208.9	209.64	209.18	208.23	209.44	209.25	210.16	207.41	207.83	208.26	208.76	208.57	209.03	209.97	208.69	209.58	208.07	209.12	208.71	209.52	208.69	209	207.22	209.36
208.99	207.87	208.75	208.6	207.85	208.43	209.22	208.91	207.9	208.17	208.46	208.58	209.5	208.3	209.11	207.68	209.01	208.3	208.15	209.78	209.5	208.56	208.19	208.85	207.74	208.62	209.44	208.53	209.35	209.09	208.8	208.46	209.78	208.89	208.33	209.2	208.22	208.51	208.42	209.04	208.76	209.1	208.56	207.94	208.37	208.52	208.78	208.04	209.2	208.68
209.7	208.17	209.71	208.96	209.56	209.29	210.18	209.88	209.62	209.12	209.02	210.38	209.35	210.03	209.91	209.61	209.74	209.87	209.17	208.45	210.06	209.92	209.2	209.51	209.85	209.06	209.51	209.85	209.82	209.9	209.71	209.68	209.65	209.54	209.74	209.57	208.92	208.93	209.42	210.27	208.78	209.28	210.01	209.31	208.32	210.37	209.49	209.9	210.53	210.27
197.58	197.98	197.27	198.1	198.65	198	198.23	197	196.98	198.69	197.86	197.48	197.73	197.8	198.21	199.23	198.73	197.4	198.29	199.13	197.49	198.29	197.62	198.16	198.65	198.72	197.52	197.95	197.78	199.33	197.11	197.88	197.84	196.37	196.89	198.82	196.9	199.03	197.03	198.29	198.11	197.68	198.17	198.2	198.4	197.66	197.1	197.54	198.62	197.5
198.78	198.6	197.94	197.84	198.17	197.79	198.22	198.34	198.71	197.56	197.83	198.25	197.19	197.22	198.4	197.98	197.96	198.34	197.57	198.6	198.35	198.42	198	197.41	197.7	198.38	197.25	198.18	198.75	198.01	198.22	197.12	197.38	198.49	198.07	197.58	197.38	197.82	198.71	197.99	198.31	198.3	197.7	196.9	197.28	198.32	198.32	198.58	197.46	197.93
207.62	207.08	207.8	208.24	207.5	208.69	207.38	207.88	208.03	207.65	207.07	208.01	208.21	208.58	207.59	208.07	206.68	206.25	208.22	209.27	207.68	207.53	207.84	206.88	208.19	208.53	207.23	207.75	207.96	208.78	208.1	207.79	207.11	207.38	207.71	207.83	207.83	207.99	206.59	207.67	209.03	206.51	207.63	206.73	207.78	207.01	207.48	208.83	208.24	208.1
206.1	206.95	205.54	206.42	207.56	206.17	205.92	205.55	207.69	205.79	205.75	206.7	206.99	206.67	205.23	207.54	207.02	206.39	206.27	205.66	205.79	207.65	204.81	206.55	207.4	205.98	205.74	206.44	205.81	206.1	207.35	206.22	205.93	207.27	207.01	207.19	206.42	207.06	205.87	208.09	205.71	205.85	206.69	206.08	206.23	206.17	205.66	206.25	205.31	205.98
208.09	209.28	208.91	209.29	209.46	208.79	208.6	208.8	208.38	209.01	209.1	208.3	209.12	209.07	209.35	209.58	208.48	208.68	209.23	208.34	210.36	209.04	208.99	209.27	209.04	207.5	208.83	209.29	208.37	208.89	208.37	208.71	209.01	209.3	208.07	209.46	209.5	208.88	210.69	209.44	209.31	208.46	208.61	208.33	208.91	208.56	209.8	207.87	210.14	208.51
202.88	203.22	201.99	203.34	203	203.77	202.51	204.16	204.57	203.23	202.96	202.43	203.15	202.39	203.14	204.06	203.13	203.47	202.9	203.36	203.84	203.59	201.55	203.23	203.45	204.33	204.06	202.51	202.55	203.82	202.47	202.68	204.15	203.48	203.48	203.45	202.55	202.65	201.86	203.3	204.17	202.52	203.05	202.42	202.74	202.81	203.05	204.28	204.26	203.78
212.04	211.89	212.08	212.35	213.23	213.02	213.11	212.13	212.5	212.52	212.57	211.65	212.11	212.69	211.89	211.32	213.5	213.73	212.96	211.32	212.27	212.29	212.9	212.94	210.81	211.66	211.96	212.08	212.15	211.37	212.18	212.81	212.31	211.91	212.36	211.38	212.71	212.08	213.23	212.4	211.68	212.98	211.58	211.68	212.28	212.54	212.99	213.53	211.93	212.88
204.03	203.87	203.68	204.02	203.73	204.19	202.91	203.46	202.82	204.14	202.46	203.67	203.53	202.86	203.79	203.5	203.86	203.65	202.37	202.96	203.63	204	203.92	202.34	204.19	202.72	203.15	202.83	203.47	203.65	203.76	203.94	202.61	203.37	203.59	203.72	203.01	203.11	202.88	203.96	203.24	203.65	202.18	203.09	202.98	204.19	203.4	203.43	204.01	203.5
207.99	209.15	209.69	208.43	208.45	208.62	209.58	207.99	207.97	209.16	207.79	208.4	208.22	208.63	207.63	208.81	208.48	208.64	209.07	207.77	209.35	207.62	208.9	208.24	208.49	208.63	209.47	208.36	208.83	208.96	209.35	208.6	209.01	209.26	209.19	209.44	208.91	208.68	209.25	208.74	208.69	207.22	209.22	209.4	209.56	208.07	208.97	209.11	208.67	209.5
209.56	208.48	210.57	210.18	209.15	210.34	209.66	209.88	209.49	210.03	208.78	208.86	209.72	209.35	209.45	209.87	209.27	208.71	209.85	208.63	209.49	210.56	209.69	210.18	208.97	208.53	210.09	210.19	208.7	209.14	209.36	209.02	208.36	209.29	209.08	209.54	208.56	209.57	208.6	209.59	209.26	209.98	209.65	209.45	209.94	208.69	209.93	209.48	209.84	209.81
208.29	206.8	208	208.51	207.46	208.87	209.3	207.73	207.07	207.84	206.88	208.1	207.3	208.02	207.79	207.33	207.16	208.01	208.3	207.2	207.5	208.67	207.48	207.96	207.57	207.53	208.62	207.61	206.56	207.68	209.1	207.95	207.24	207.32	208.68	207.36	207.62	207.54	209.85	208.36	208.06	207.35	207.96	207.51	207.66	206.99	207.68	207.67	208.71	209.09
208.86	209.13	209.12	208.76	208.2	208.83	208.13	208.27	208.57	208.48	208.7	208.63	208.44	208.18	208.48	208.85	208.4	210.16	208.46	207.6	208.09	208.53	207.05	209.18	208.16	208.59	208.09	208.34	208.75	208.83	207.07	209.37	209.33	208.16	208.84	208.97	208.44	208.81	209.54	208.49	207.71	208.07	208.13	208.25	209.37	208.43	209.58	207.81	208.78	208.45
203.55	203.84	202.87	202.58	204.52	203.37	203	203.66	202.1	202.6	202.33	202.62	203.68	203.31	203.45	202.73	203.17	202.82	204.39	204.33	202.7	203.66	203.35	203.34	204.13	203.45	203.36	202.58	203.07	203.21	202.8	203.12	202.87	202.52	203.71	203.75	203.99	202.87	203.27	203.51	203.78	202.48	203.69	203.13	203.02	203.36	202.88	203.42	204.12	203.03
206.87	206.25	205.99	206.24	206.89	206.88	206.5	206.69	207.34	205.67	207.12	208.06	206.03	206.46	207.12	206.58	206.72	206.07	207.22	206.64	205.54	206.06	206.59	207.37	206.55	206.59	205.92	206.68	206.99	206.43	205.74	206.07	206.31	206.47	206	207.37	206.65	206.71	206.83	206.69	205.78	206.36	207.23	206.86	207.61	206.94	207.05	206.41	206.38	206.97
201.27	200.55	200.35	199.74	199.79	199.85	200.17	200.83	199.91	199.65	200.19	199.64	199.96	199.76	199.97	202.1	200.28	201.18	199.56	200.42	200.42	199.51	199.74	199.77	200.41	200.75	200.38	200.45	200.2	199.5	199.81	199.98	199.42	199.12	200.72	199.32	200.15	200.41	199.92	199.52	199.46	200.31	199.13	200.39	201.38	200.99	200.4	200.02	199.71	199.36
207.16	207.45	206.72	208.06	208.19	208.7	206.94	207.04	206.88	208.17	207.88	206.92	207.96	208.47	208.02	208.11	208.6	207.83	207.47	208.03	208.44	207.63	206.81	207.9	208.35	207.1	206.88	209.44	207.59	208.26	207.63	209.4	207.84	207.22	208.19	207.46	208	208.89	207.59	208.56	206.95	207.28	208.5	207.58	208.05	207.4	208.7	207.82	206.9	209.04
200.16	200.58	202.03	201.65	200.61	200.23	200.55	199.5	199.82	200.16	201.66	201.19	200.33	200.14	200.65	200.39	200.26	200.28	199.26	200.42	200.57	200.49	200.72	200.41	200.5	199.83	200.38	200.32	200.19	199.47	200.26	199.33	198.74	200.47	200.59	199.03	200.61	201.03	199.66	200.1	201.04	201.2	200.28	199.6	200.11	201.2	200.14	200.36	198.99	200.88
194.21	195.12	194.4	194.83	194.97	194.55	194.49	193.19	195.02	193.52	194.19	193.56	194.48	193.81	194.64	194.29	195.83	195.52	194.18	194.08	194.14	194.06	194.32	195.12	195.71	194.38	192.47	193.9	194.86	194.76	195.55	194.29	194.67	193.88	194.56	193.21	193.96	194.32	193.93	194.47	193.97	194.48	193.75	193.35	194.92	193.5	194.32	193.92	194.5	194.39
217.69	217.36	217.2	217.71	217.4	217.53	217.94	217.08	217.52	216.46	218.08	217.79	216.8	218.18	217.41	217.72	217.27	218.14	216.42	218.82	218.31	218.29	218.13	217.31	217.82	217.67	216.5	218.16	216.75	217.95	217.12	217.31	217.86	217.51	217.77	217.84	217.89	217.59	218.08	217.38	217.44	217.82	218.32	218.32	219.21	217.87	217.53	217.07	218.5	218.62
208.69	208.18	207.95	209.83	208.39	207.73	207.9	209.19	209.19	207.84	209.74	209.65	209.12	208.06	208.79	208.31	208.11	209.28	208.38	208.67	209.42	209.58	209.27	208.51	209.51	209.22	207.68	207.68	208.36	209.47	207.92	208.78	208.87	209.43	208.52	208.24	208.94	208.95	208.84	208.44	209.65	208.07	208.56	208.88	208.44	207.66	208.66	209.45	208.29	209.59
201.61	202.94	201.67	202.49	202.23	202.48	202.89	202.18	203.23	202.86	202.6	200.69	202.3	201.55	203.62	202.43	202.81	202.44	201.86	201.93	201.77	202.18	202.74	202.42	203.66	201.7	202.39	202.62	202.02	202.5	201.94	202.59	202.57	201.82	202.38	202.51	202.7	202.39	201.67	203.06	202.25	201.8	201.78	201.98	202.57	202.21	202.8	201.84	201.56	202.82
202.65	203.1	203.64	203.36	202.14	202.52	202.75	202.72	203.45	202.93	202.85	202.33	201.9	204.04	202.5	201.72	201.87	201.94	202.54	202.48	202.41	202.18	202	202.7	202.89	202.67	201.77	202.44	203.02	202.84	201.93	202.08	203.27	203.37	203.13	202.26	201.4	202.98	203.04	202.79	202.5	203.15	202.61	202.73	202.5	201.73	201.77	202.6	203.03	202.59
208.74	207.71	207.41	208.03	207.8	208.01	207.51	207.79	207.4	206.85	208	208.17	208.9	207.74	207.14	208.28	207.97	207.82	206.95	207.88	207.37	206.82	207.81	207.65	207.75	208.49	206.9	208.14	207.28	208.1	207.24	207.41	206.78	207.89	207.34	208.26	208.12	207.57	208.02	208.32	208.68	207.57	208.08	206.88	206.92	208.91	207.96	207.97	207.76	207.91
209.96	207.98	208.42	208.58	207.5	208.43	208.27	207.45	206.6	207.9	208.12	207.17	208.43	207.25	207.65	207.49	207.94	206.89	209.04	207.7	208.09	208.62	208.45	208.14	209.6	207.68	207.02	206.79	207.67	207.88	208.15	207.03	207.92	207.43	206.79	206.93	208.1	207.06	207.52	208.42	207.6	207.22	208.32	208.19	207.3	207.83	207.98	208.51	208.32	207.07
195.26	195.69	195.23	194.56	195.36	195.88	195.01	195.12	195.57	193.55	195.6	193.38	194.35	195.68	195.92	195.22	195.8	196.39	194.91	195.02	195.47	195.87	196.46	194.74	194.38	195.73	195.14	195.3	195.59	195.73	195.38	195.5	195.12	195.27	195.06	195.17	195.92	195.28	194.61	195.41	194.79	194.89	196.22	195.33	195.5	195.51	194.95	195.82	195.57	194.86
209.42	209.28	209.7	209.21	208.99	209.65	209.7	210.95	209.92	210.17	210.25	210.11	211.08	210.54	210.58	209.36	208.36	209.33	208.94	209.97	210.04	210.07	209.72	209.25	209.91	209.47	209.95	209.68	209.41	210.58	209.28	210.07	210.32	208.9	211.46	210.3	210.6	209.69	209.37	210.25	209.78	209.45	208.99	209.13	209.75	208.82	209.39	208.96	209.2	209.39
211.87	211.46	212.31	211.35	211.28	211.82	212.18	210.72	210.83	212.32	211.7	211.26	211.32	211.58	211.87	210.96	211.27	211.3	211.38	210.41	211.4	211.73	211.42	210.98	210.7	210.95	211.75	212.13	211.69	211.85	212.65	212.15	212.56	212.71	211.04	212.2	211.37	211	210.66	211.3	211.59	212.91	211.2	211.89	212.72	211.9	212.39	210.77	211.4	212.52
208.21	209.12	208.56	208.19	208.08	208.91	208.6	208.24	209.15	208.27	209.09	209.65	207.79	208.42	208.47	208.01	209.07	208.88	208.97	208.75	208.43	207.71	208.06	208.68	209.74	208.12	209.61	209.46	209.91	208.17	208.95	208.8	208.27	209.47	208.28	208.33	208.49	207.17	208.83	208.46	208.04	207.51	208.96	208.37	209.28	209.26	208.43	207.99	208.24	208.43
206.73	208.3	207.55	206.74	206.57	208.7	207.33	206.89	208.04	206.23	207.37	207.38	207.49	206.64	207.34	206.98	207.69	207.79	206.71	206.89	207.8	208.76	207.54	206.92	207.81	207.03	208.2	208.18	208.87	208.16	207.14	207.19	206.94	207.62	208.52	207.49	208.26	207.06	207.66	207.54	207.46	207.12	207.8	208.19	206.96	207.33	206.85	206.71	207.09	208.01
208.43	208.17	208.16	208.04	207.27	207.79	206.44	207.69	207.52	207.52	207.47	207.67	208.02	206.99	208.3	208.07	206.92	208.21	208.05	207.85	207.57	207.88	208.07	207.09	208.98	207.84	208.03	208.15	206.66	206.94	207.25	207.43	208.09	207.35	207.97	207.49	208.31	208.12	207.04	208.27	207.03	208.59	207.71	207.33	207.3	207.59	207.71	207.93	208.15	207.54
208.92	208.06	207.69	206.99	207.24	208.21	208.87	208.13	208.27	208.71	209.13	208.51	208.43	208.1	207.77	208.65	208.72	208.25	207.68	208.26	208.78	209.28	207.99	208.1	208.22	207.98	206.97	208.09	208.37	208.29	208.22	208.86	208.53	207.92	208.78	208.92	207.93	208.3	208.59	208.99	207.8	208.23	207.65	208.28	208.2	208.18	207.98	208.51	208.1	209.1
210.16	209.03	208.16	208.61	208.06	207.74	209.29	207.78	209.44	209.25	210.1	208.09	208.56	208.97	209.44	208.49	208.8	209.33	208.88	208.83	208.66	208.3	208.29	208.96	208.67	209.16	209.81	209.05	208.38	208.95	208.36	209.95	207.87	208.59	208.14	208.59	208.87	208.61	209	207.55	208.89	209.41	209.45	208.47	208.62	209.44	208.33	209.64	207.13	209.44
217.04	218.13	218.15	218.11	217.75	217.23	217.78	217.37	217.57	218.97	216.81	217.86	217.37	217.85	218.36	216.91	217.77	217.37	215.91	219.27	217.81	216.68	218.26	217.84	217.07	218.6	217.82	218.18	217.67	218.16	218.06	216.91	218.37	218.71	218.28	217.59	217.84	218.38	217.48	218.84	217.64	217.75	218.84	218.46	218.61	217.47	218.4	218.32	218.1	217.61
206.88	207.73	208.48	207.5	207.51	208.44	207.66	208	207.08	208.92	208.43	207.77	208.63	207.71	207.57	208.24	206.67	207.74	206.72	208.75	207.49	207.52	208.43	207.51	207.6	206.23	208.45	208.23	208.16	208.3	208.1	206.78	207.33	208.01	206.83	207.16	208.01	207.84	208.2	207.75	208.49	207.47	207.88	207.56	207.51	207.46	208.91	208.47	207.27	209.15
200.55	200.94	200.42	201.67	200.42	200.16	199.63	199.92	199.65	199.08	200.16	199.87	201.54	200.4	200.61	200.28	199.86	200.92	200.95	200.15	200.46	200.91	201.65	199.87	200.48	200.34	200.68	201.05	200.44	200.9	200.83	201.18	200.79	199.77	200.61	200.23	199.55	199.7	201.4	199.72	200.19	200.49	200.16	201.19	199.84	201.19	200.63	200.83	200.34	201.69
203.94	203.95	203.64	203.75	204.15	203.66	203.64	203.71	204.1	203	203.49	204.22	204.32	204.24	202.83	203.3	203.21	203.67	204.84	202.94	203.73	203.36	203.9	203.59	203.99	203.09	203.3	202.82	204.56	203.78	203.37	205.31	202.55	204.58	204.17	204.52	203.35	204.13	204.19	204.15	203.15	203.41	204.6	203.38	203.34	203.34	204.32	202.42	203.79	204.97
207.99	208.63	209.59	208.92	208.34	208.68	208.49	208.78	207.88	208.07	208.8	208.22	208.68	207.8	208.26	208.19	209.11	208.7	208.88	208.91	208.84	208.23	209.63	208.9	208.78	207.87	208.4	209.51	208.07	208.73	208.74	208.82	208.6	208.81	208.71	208.1	207.5	209.48	208.16	208.47	208.64	208.43	208.85	208.57	209.57	208.02	208.88	209.57	209.36	208.17
211.1	211.45	211.59	211.74	211.74	211.6	211.8	212.13	210.85	212.68	211.05	212.44	210.93	211.64	211.8	211.93	211.02	210.72	211.39	211.53	212.55	211.81	211.33	211.59	211.77	211.72	211.66	212.52	211.7	212.04	211.2	211.01	210.6	212.07	210.43	211.04	211.75	210.61	211.63	211.27	213.33	210.76	211.51	211.41	211.74	211.59	211.94	211.79	212.7	211.83
208.16	209.43	208.66	208.34	209.28	209.15	207.9	208.79	208.2	207.49	208.97	209.05	208.47	209.15	208.68	208.25	208.4	207.85	208.66	208.45	207.61	207.91	209.97	208.42	209.17	209.22	209.24	209.44	208.99	207.56	209.25	209.07	208.02	208.72	208.71	209.32	207.79	208.34	209.22	208.87	209.42	208.91	209.23	209.18	208.39	207.97	208.29	209.23	207.71	208.15
200.17	199.59	198.69	200.22	199.1	198.24	200.02	199.2	198.51	198.69	198.76	199.41	199.96	199.95	198.82	199.33	197.92	199.58	199.07	199.5	198.36	199.51	198.85	198.85	199.87	198.86	199.39	199.54	199.28	199.03	199.2	199.57	199.57	198.77	199.52	199.3	199.1	199.56	199.43	199.53	199.5	199.58	199.52	199.53	199.49	199.06	200.41	199.12	198.42	199.41
207.38	207.03	207.82	207.68	208.13	207.84	208.8	208.5	208.01	208.41	208.4	207.67	207.34	208.98	206.74	207.84	209.08	208.94	208.1	208.56	208.05	207.03	208.1	207.49	207.76	207.55	207.66	207.64	207.03	207.27	207.23	207.93	207.89	207.23	207.45	208.85	208.64	208.29	207.74	208	207.64	207.7	206.14	207.4	206.97	208.17	206.98	208.05	207.19	208.82
218.1	216.46	217.56	217.74	218.17	217.61	217.8	217.12	216.71	218	217.51	216.73	217.44	218.72	217.52	217.62	218.34	217.68	217.95	216.08	217.03	216.49	217.71	218.54	218.78	217.48	217.77	217.99	217.19	218.86	216.85	218.33	218.53	217.29	217.11	216.83	217.05	219.03	218.28	218.65	217.73	217.21	217.81	217.24	217.92	218.25	218.7	216.95	216.74	217.55
203.24	203.2	202.16	202.07	202.51	202.5	201.88	202.66	202.74	201.8	203.41	202.26	203.48	202.85	202.86	201.94	202.79	203.91	202.97	203.3	201.94	202.22	202.44	202.93	202.71	203.01	202.41	202.58	202.98	202.53	202.65	201.99	202.84	202.05	202.06	202.56	201.84	202.41	202.22	202.19	202.75	202.06	203.55	200.56	202.6	202.98	202.93	201.72	202.91	202.75
211.53	211.85	211.15	212.03	211.31	211.24	211.91	211.13	211.54	211.96	211.65	212.08	211.92	211.2	211.82	210.22	211.8	211.98	211.98	211.88	213.19	212.04	210.79	211.65	212.29	211.1	211.52	211.27	212.31	211.1	210.4	211.72	209.31	211.59	211.33	212.07	212.11	211.89	211.27	210.77	210.95	210.71	211.09	211.54	211.18	211.91	211.75	211.25	211.82	212.57
208.51	207.93	209.44	209.24	209.26	208.61	208.48	208.9	207.43	208.81	207.51	208.36	207.88	209	208.35	209.69	209.66	208.58	208.16	208.31	207.68	208.67	208.34	208.63	207.59	208.1	209.27	208.18	207.77	208.98	208.69	208.24	208.24	209.17	208.57	208.26	209.12	208.4	209.03	208.47	208.79	208.71	208.58	209.52	208.24	208.8	209.36	207.83	209.01	208.45
207.56	208.28	207.9	209.59	207.81	208.94	208.98	208.87	209.51	208.68	209.36	208.53	207.73	209.17	208.73	209.16	209.81	208.9	208.86	208.45	210.21	208.19	208.57	208.15	209.49	208.35	209.44	208.52	208.78	208.74	209.25	208.49	207.96	208.31	208.95	208.92	209.46	208.24	207.89	208.66	209.38	208.57	208.87	208.1	209.45	208.93	208.83	208.34	208.79	208.24
199.49	198.25	199.31	200.09	199.14	198.97	198.57	200.16	200.17	200.07	198.93	198.31	199.99	199.25	199.52	199.75	199.45	199.71	199.35	199.49	200.15	199.5	198.27	198.8	199.46	200.01	199.96	199.16	199.09	198.46	198.69	198.87	199.51	199.77	199.93	200.61	200.09	200.1	199.29	198.99	198.94	199.07	200.1	199.19	199.34	200.16	198.62	199.82	199.08	200.31
200.9	201.06	201.84	200.19	200.16	200.13	201.34	201.08	202.14	200.39	201.09	201.02	200.15	201.33	201.61	200.03	200.5	200.89	200.46	201.69	200.41	202.39	200.75	200.99	201.86	201.12	201.3	201.48	202.15	201.13	200.1	201.88	201.64	201.14	200.87	200.57	200.57	201.01	200.68	201.55	200.87	200.94	201.27	201.97	200.49	201.04	200.93	201.69	200.67	201.16
199.4	199.98	199.94	200.79	201.08	200.99	200.14	200.21	200.48	199.73	200.95	200.4	199.43	201.68	199.22	199.38	199.61	199.44	199.33	200.16	201	200.57	200.88	200.68	201.07	200.44	200.42	201	200.78	201.28	201.05	201.15	200.33	199.71	199.73	199.56	200.72	200.42	200.24	201.18	200.59	200.89	201.74	199.73	200.55	200.7	200.3	200.38	200.31	200.66
199.13	199.35	199.78	198.75	198.4	198.68	198.94	197.74	199.23	198.49	198.12	198.81	199.13	199.44	198.85	197.5	198.63	198.07	198.79	199.44	198.66	199.25	198.72	198.92	199.19	198.61	199.8	198.44	197.62	198.64	198.38	199.19	199.72	198.73	197.82	198.15	199.03	198.58	197.56	198.92	198.46	198.49	199.01	198.31	198.91	198.64	198.94	198.41	198.35	198.84
209.06	208.84	207.98	209.79	208.56	208.39	208.48	208.21	208.73	208.9	207.7	209.87	208.27	207.78	207.82	208	207.82	209.53	208.28	209.37	208.1	208.3	207.81	208.93	207.66	209.19	209.03	208.89	208.63	208.47	208.37	208.67	208.84	207.52	208.93	208.42	209.22	208.81	209.13	208.2	208.66	208.86	207.31	208.89	208.55	208.85	207.13	209.74	207.8	208.2
208.42	205.23	205.95	205.79	206.74	206.66	205.8	206.54	206.44	206.32	206.18	206.86	206.63	207.42	206.23	206.37	206.92	207.35	206.43	207.42	207.73	206.52	204.8	206.4	207.39	206.83	206.8	206.75	206.54	206.91	205.98	206.5	206.43	207.79	206.61	205.76	206.95	206.52	206.93	206.78	205.13	205.57	205.71	206.71	206.2	206.59	206.88	207.8	207.27	206.04
207.88	208.01	207.71	207.26	208.24	207.98	206.22	207.77	207	207.7	207.41	207.47	208.33	208.07	207.37	207.68	207.19	207.56	208.42	207.68	207.97	206.93	208.31	207.94	208.55	207.55	207.66	208.13	208.16	207.23	206.72	208.6	207.97	207.41	207.99	207.51	207.98	208.66	208.08	207.81	206.68	208.42	208.55	208.23	208.02	207.76	207.68	206.53	206.9	206.63
209.32	208.36	209.19	209.18	208.82	207.2	208.62	208.47	208.52	209.1	209.48	209.59	209.24	208.34	209.93	208.52	207.94	208.7	208.88	208.14	208.75	209.22	209.11	209.26	208.71	208.87	209.07	209.36	208.97	208.93	208.71	208.05	209.84	209.27	208.9	208.74	208.32	208.78	208.1	208.79	208.54	208.5	208.37	207.67	208.63	208.43	209.24	208.5	207.25	210.26
202.46	200.42	200.84	199.25	199.55	200.39	200.46	201.73	200.14	200.7	200.43	199.64	200.92	201.42	201.48	200.83	200.67	200.32	200.08	200.53	200.88	199.65	201.24	199.09	201.39	201.09	200.26	199.99	200.14	199.81	199.65	200.07	200.06	200.6	199.91	200.42	201.1	200.12	201.08	200.89	200.32	200.29	200.14	200.9	200.56	201.96	200.5	201	200.08	200.57
211.56	212.06	211.55	212.01	211.53	211.78	210.53	211.54	210.1	211.92	210.34	212.08	211.82	210.29	211.34	210.76	211.91	211.76	212.83	212.06	211.71	211.37	211.04	211.84	212.23	212.06	212.76	211.74	213	211.62	211.02	212.25	211.05	211.22	211.53	212.3	210.45	211.71	211.33	212.44	211.83	212.14	212.31	212.29	211.53	211.57	211.37	211.3	211.46	211.08
207.33	208.97	208.35	208.45	207.62	207.92	208.58	207.77	208.89	206.65	207.36	208.47	208.04	209.13	207.7	208.11	208.48	208.14	208.86	207.37	208.39	207.76	206.3	206.27	208.35	207.69	207.2	208.16	208.15	207.8	208.19	206.07	207.38	208.57	208.11	206.63	208.64	208.58	207.63	206.92	207.47	208.06	208.46	206.54	207.71	207.31	207.99	206.88	208.33	208.12
205.39	205.16	204.52	204.12	204.88	204.7	205.28	205.2	204.76	204.69	204.92	205.57	205.35	205.07	204.54	204.85	205.01	205.25	205.38	205.48	205.33	204.4	205.05	205.42	204.93	204.24	204.61	204.34	204.82	204.17	205.39	204.91	204.15	204.21	205.62	204.81	204.84	204.98	205.16	205.1	205.03	204.29	205.14	204.38	204.27	204.3	203.98	204.46	204.29	204.4
211.86	212.21	211.48	211	213.31	212.39	211.52	212.2	212.89	211.91	212.92	212.54	212.2	212.89	211.67	213.04	213.92	212.42	212.11	213.09	213.29	212.15	211.9	213.29	212.46	213.26	212.6	213.32	210.9	214.05	211.97	211.4	211.87	213.27	212.68	212.75	212.9	213.17	211.15	211.81	211.05	212.65	212.08	212.68	212.2	212.45	211.71	212.21	211.71	213.31
208.99	206.88	207.09	208.75	208.4	208.42	207.65	206.58	207.73	207.77	207.64	207.15	208.38	206.47	207.95	208.15	208.08	207.47	208.02	207.53	207.7	208.76	207.58	208.46	207.57	208.71	208.59	207.94	208.51	207.91	208.2	208.62	208.05	207.53	208.1	207.15	208.15	206.82	208.12	206.89	208.72	207.77	206.86	208.4	207	207.75	207.4	207.87	207.48	207.51
210.79	211.95	211.73	209.56	211.24	212.07	211.38	212.06	211.25	211.29	211.59	211.73	210.83	210.6	212.54	211.77	211.87	212.16	212.69	212.67	211.78	212	212.54	211.9	211.8	211.42	212.02	211.37	211.89	211.21	211.3	210.23	212.07	212.04	211.66	212.36	211.69	211.67	211.52	211.71	212.25	211.55	212.47	211.32	213.01	211.77	211.79	211.87	212.11	211.38
206.33	205.98	206.86	205.97	206.25	206.29	206.33	206	206.1	207.01	205.51	206.58	207.66	206.7	205.85	207.08	206.67	206.11	205.7	205.79	206.52	205.96	205.4	207.33	206.93	205.58	204.9	206.88	205.34	205.84	205.65	206.65	205.75	206.17	206.19	206.16	205.98	206.47	206.18	205.19	205.61	206.3	205.75	206.07	206.9	206.25	205.47	206.26	207.22	206.04
207.9	208.57	208.35	209.34	209.21	208.26	208.83	208.09	209.26	208.48	208.91	207.55	207.77	208.41	208.28	209.29	208.88	208.11	209.47	208.36	208.95	208.75	208.81	209.02	208.31	209.78	208.66	209.35	207.72	208.3	208.37	209.12	209.42	209.13	208.83	208.86	209.62	207.76	208.31	208.11	208.76	208.49	209.06	209.43	208.23	206.94	207.29	208.91	208.96	208.91
202.16	202.97	203.33	202.33	203.01	202.26	203.12	203.22	203.39	203.27	204.1	203.23	203.24	203.17	204.12	202.93	204.17	202.6	202.19	203.73	202.85	202.96	202.28	203.11	203.32	202.74	202.8	203.33	202.88	202.79	202.85	202.88	202.81	203.45	202.88	203.99	201.43	203.44	203.39	202.45	202.55	203.07	202.98	204.49	203.56	204.41	203.36	202.98	203.24	203.06
211.45	213.13	212.36	212.13	211.35	211.68	211.93	212.04	211.62	211.66	212.86	211.03	211.45	211.94	211.24	211.62	210.6	211.82	210.82	211.97	211.47	211.45	211.04	211.06	211.28	211.33	211.15	211.9	211.43	211.61	212.74	211.24	211.11	211.67	210.93	212.6	211.8	211.52	211.3	212.09	211.38	212	212.1	210.97	211.77	212.78	210.76	212.72	211.99	211.29
210.99	212.7	212.28	212.81	212.16	212.28	211.91	212.02	214.24	212.62	212.59	211.73	212.87	212.96	212.97	212.18	211.8	212.72	211.79	213.62	211.9	213.09	212.79	212.01	212.22	212.65	212.42	212.5	212.37	211.17	212.16	211.67	212.7	211.13	210.93	212.77	211.6	212.48	212.42	211.53	211.84	212.45	212.56	211.85	212.68	211.29	211.98	213.72	212.52	211.52
209.16	208.56	209.17	207.42	208.17	208.25	208.89	208.9	209.12	209.48	207.79	209.97	209.6	207.83	208.69	208.76	207.95	208.2	208.53	208.6	209.26	209.07	210.27	209.22	208.63	209.35	207.93	208.23	209.89	208.55	209.6	208.42	208.22	209.56	208.2	209.29	208.08	209.44	208.61	209.22	209.13	208.97	208.91	209.49	210.2	208.2	208.71	208.66	208.37	207.41
217.27	217.42	218.23	217.02	218.49	218.14	216.45	218.41	216.63	217.88	217.54	217.94	217.3	217.97	216.81	218.31	218.18	218.84	216.7	217.64	219.34	218.03	217.73	217.95	218.52	217.78	216.9	218.53	219.13	216.53	217.84	218.15	217.03	218.32	218.11	218.12	218.24	218.1	215.67	218.56	218.72	217.16	218.41	215.58	217.9	217.14	217.91	218.42	217.32	218.36
198.4	198.6	198.43	199.25	199.31	198.75	199.27	200.14	199.79	199.63	199.96	199.01	200.08	199.43	199.57	199.73	199.59	198.91	198.86	199.45	199.33	198.74	199.88	198.35	199.84	199.61	199.92	197.96	200.03	199.02	199.88	200.18	199.02	198.86	199.47	198.87	199.41	199.92	199.99	198.42	199.52	198.9	199.96	200.8	200.11	199.85	199.79	199.81	200.26	199.97
208.8	209.04	208.55	209.31	208.88	209.08	208.04	209.03	209.23	209.58	209.89	209.62	208.3	209.49	208.16	208.94	208.69	209.72	207.85	210.36	208.83	208.8	208.17	208.2	209.4	208.68	209.41	208.54	209.31	209.36	208.26	209.15	208.55	208.02	209.84	209.13	209.45	207.55	209.58	208.88	209.6	208.41	208.15	207.53	207.99	208.35	208.54	208.1	208.92	209.09
217.25	217.52	217.86	216.43	217.05	217.19	217.72	216.88	216.48	217.21	216.83	217.8	217.23	216.62	217.41	216.8	217.76	216.77	217.33	217.34	217.33	217.15	216.78	217.5	217.05	217.13	217.06	217.07	217.36	216.72	217.38	216.93	216.04	216.13	215.75	216.79	216.77	217.22	216.61	216.95	217.95	216.74	217.29	217.31	216.82	217.06	215.84	216.57	217.31	217.5
201.27	199.72	201.34	200.63	201.05	200.72	200.69	200.23	200.42	200.77	199.1	199.74	200.57	199.68	200.06	201.57	199.7	199.32	201.31	201.88	202.07	199.94	200.58	201.13	200.11	199.81	199.45	200.96	201.36	199.72	200.39	201.18	199.75	199.4	199.91	200.97	200.76	199.37	200.22	200.71	198.95	200.92	200.79	200.25	200.75	199.42	200.88	200.2	200.64	199.94
204.91	204.16	204.97	204.08	204.87	203.81	203.82	204.74	203.98	204.32	206.28	206.34	205.75	204.28	203.69	203.88	204.49	204.43	204.62	205.02	204.4	204.75	205.28	205.92	203.79	205.35	204.33	204.26	205.22	205.48	204.75	205.06	205.33	204.59	204.25	205.25	205.27	205.07	205.49	205.49	204.73	205.01	205	205.09	204.66	205.05	204.39	204.59	205.12	203.45
211.38	211.06	212.96	212.05	211.61	211.13	212.59	211.31	212.16	212.07	210.87	211.16	211.99	212.4	212.78	210.86	212.12	212.39	212.59	211.36	211.58	212.33	211.51	211.68	211.69	211.1	212.6	211.97	211.37	212.5	212.15	210.52	212.4	210.87	211.78	211.93	211.26	212.01	212.65	211.36	211.84	212.96	211.25	212.06	211.95	211.2	211.92	211.34	211.38	212.08
208.75	208.28	207.97	208.03	208.5	208.08	209.48	207.45	208.63	208.06	208.84	209.58	209.33	207.67	208.45	208.22	209.92	207.7	209.38	209.36	207.22	209.28	208.1	208.89	209.32	209.28	208.58	208.98	207.8	208.68	210.03	208	210.03	208.25	208.55	208.62	208.08	206.83	208.52	208.76	208.15	208.84	209.13	208.09	208.07	208.96	207.74	208.15	209.13	208.72
206.48	206.79	206.49	205.84	206.06	206.44	206.13	207.48	206.5	207.31	207.17	206.45	207.27	206.04	206.55	206.19	205.85	205.66	206.76	208.15	206.25	206.92	207.1	206.85	206.76	207.47	205.95	207.29	206.11	205.64	206.5	206.66	206.37	207.3	206.36	205.97	206.92	207.14	207	207.8	205.82	205.93	206.44	206.5	206.73	206.19	206.19	207.25	207.26	205.47
217.95	217.35	217.16	217.89	216.73	217.41	217.03	216.55	216.75	217.81	217.28	216.95	216.5	215.79	217.24	216.84	216.9	216.14	217.08	217.34	216.13	217.92	216.13	216.47	218.18	218.29	217.02	216.91	217.33	217.18	216.06	216.73	217.43	217.85	217.37	216.09	216.8	216.62	216.88	217.03	217.07	217.36	217.08	216.87	216.96	217.69	216.68	216.5	216.75	217.63
194.73	194.86	195.91	195.84	194.41	195.12	195.75	196.26	194.29	196.09	195.32	195.29	195.4	194.33	195	194.82	195.3	195.32	195.1	195.64	195.31	195	194.78	193.79	195.75	195.26	195.56	195.27	195.45	194.4	194.63	194.99	195.36	194.93	195.27	194.94	196.95	194.71	195.39	195.81	194.64	194.78	194.62	194.67	196.28	194	195.85	195.59	195.07	195.48
209.2	208.28	208.58	208.29	208.58	209.21	208.01	208.32	209.01	208.21	209.13	208.28	208.31	208.79	207.84	208.24	208.9	207.5	207.92	208.36	209.39	208.22	208.87	209.71	208.63	208.69	208.41	208.27	208.88	209.88	208.3	208.73	208.42	208.59	208.01	208.28	208.45	209.74	207.01	208.49	208.21	208.71	208.19	208.77	208.88	209.5	207.89	208.81	210.66	208.69
209.26	208.63	209.24	208.21	207.21	209.04	209.57	208.03	209.03	209.27	207.81	207.88	207.56	207.63	207.36	207.87	207.99	208.25	207.82	208.54	207.48	208.88	208.51	208.27	208.03	207.43	208.72	207.78	208.04	207.59	208.73	209.52	208.74	207.65	208.21	208.83	207.75	207	208.28	208.03	208.22	208	209.34	209.54	207.59	208.72	207.15	208.67	208.75	208.7
203.68	203.27	203.44	202.69	203.37	202.7	203.95	202.18	203.85	203.85	203.55	202.72	202.62	203.59	203.56	202.28	202.87	203.19	203.57	203.86	203.32	202.98	202.96	203.54	202.49	203.02	203.3	203.44	202.86	203.83	203.21	203.49	203.08	204	203.28	203.2	203.96	202.64	202.82	203.42	203.16	202.91	203.46	204.2	203.46	203.87	202.64	203.32	204.12	203.7
198.96	200.48	198.82	199.51	199.75	199.44	198.64	199.42	198.84	198.92	199.46	198.85	199.94	199.34	199.82	198.56	199.55	200.04	199.33	199	199.5	199.23	200.42	199.68	198.98	199.12	198.67	199.86	198.95	199.95	199.92	199.21	199.76	200.28	198.51	198.94	200.25	199.89	199.95	199.95	198.33	201.26	199.12	198.82	198.75	198.67	198.78	199.64	198.58	200.82
206.27	204.65	204.92	207.07	205.85	205.97	205.38	206.2	204.85	204.89	205.88	205.85	204.52	205.05	205.32	205.77	205.4	206.22	205.86	205.82	203.12	206.19	205.41	205.15	205.28	205.13	206.44	205.54	205.01	205.49	205.95	205.17	205.83	204.57	205.52	205.1	204.75	206.55	205.4	204.76	205.52	205.26	205.82	205.63	205.9	205.16	206.03	204.99	204.67	205.24
205.58	203.87	205.17	204.66	204.49	205.8	204.82	203.57	205.55	203.9	204.74	204.86	204.66	205.4	204.21	205.15	204.91	204.71	205.07	205.15	205.21	205.38	205.43	205.59	204.94	204.79	205.11	204.96	204.44	204.89	203.89	203.52	205.39	204.03	204.28	203.71	205.18	204.51	204.79	204.1	204.84	204.58	204.02	204.43	204.86	204.01	203.78	205.13	206.01	205.33
195.47	194.94	195.4	194.89	194.53	195.7	195.24	194.9	196.13	196.17	194.59	194.99	194.74	196.09	196.12	195.42	194.98	196.47	196.06	195.13	195.91	195.4	195.5	195.35	195	195.15	195.4	194.95	196.09	194.88	195.27	194.82	196.28	195.15	195.24	194.72	194.85	195.74	196.02	195.43	195.3	196	195.47	194.53	194.79	196.2	195.11	195.69	195.1	195.36
207.87	207.27	208.76	208.08	207.61	208.38	208.5	207.11	208.31	207.76	206.9	207.37	207.81	207.22	207.81	206.9	207.89	207.97	207.67	207.6	208.59	208.06	207.65	208.04	207.93	207.57	207.37	207.77	207.9	207.19	207.92	207.33	207.36	207.43	208.03	207.22	207.57	208.01	207.48	207.43	207.72	207.32	207.98	206.69	207.69	207.23	208.25	208.13	207.41	208.17
213.15	212.97	211.83	211.39	212.16	211.88	213.14	212.36	213	211.97	212.92	213.5	211.93	212.12	212.37	212.43	211.86	212.51	213.4	211.92	212	212.58	211.67	213.16	211.91	212.72	212.99	213.27	212.67	212.57	213.35	211.82	212.27	212.09	212.58	212.41	212.36	213.64	212.79	212.34	213.13	211.67	213.87	211.94	212.35	211.88	211.92	212.39	211.95	212.8
207.63	208.05	207.85	207.85	208.39	207.7	207.12	208.36	208.13	207.95	208.58	208.23	207.15	206.57	207.64	207.36	209.48	208.07	207.76	208.44	208.07	208.98	208.01	206.39	207.05	208.52	207.73	208.18	207.81	207.68	207.55	207.93	208.74	208.52	208.08	208.35	208.45	208.53	207.23	208.11	208.6	207.92	208.57	207.91	207.97	208.08	209.44	207.75	208.81	208.56
200.43	200.57	201.08	201.52	201.83	201.39	200.37	201.26	202.05	200.45	201.09	201.4	200.61	201.61	200.38	200.45	201.39	201.36	200.74	201.86	200.64	201.25	200.91	201.53	200.92	201.31	200.77	201.26	200.71	200.26	201.46	200.76	200.44	201.34	201.04	201.48	201.3	202.44	201.43	201.62	200.85	200.86	201.58	201.66	201.72	201.16	201	201.11	200.16	200.47
216.43	217.16	216.25	216.58	216.78	217.66	217.88	217.3	216.48	217.35	217.1	217.13	216.73	217.44	216.73	216.29	217.07	216.66	217.19	217.32	218.65	218.62	216.98	216.83	218.48	217.44	216.34	217.25	216.75	217.25	218.31	216.06	218.09	216.03	216.99	217.39	217.07	216.86	216.89	216.5	216.79	216	216.83	217.17	217.56	217.33	217.85	217.68	217.65	216.43
209.07	208.48	209.3	207.69	208.29	210.25	208.91	208.39	207.98	208.71	208.85	208.71	209.27	208.9	209.96	208.67	209.97	208.76	209.93	208.3	209.05	208.77	209.25	208.45	208.7	209.03	208.25	208.67	208.19	209.27	208.18	208.91	209.1	208.63	208.32	208.23	207.13	207.86	209.89	208.71	208.6	208.56	208.23	210.03	209.03	208.67	209.15	209.1	208.7	208.82
203.69	204.95	203.71	204.32	203.26	203.57	204.16	203.93	204.81	203.67	203.62	203.26	203.88	203.95	202.03	204.05	203.25	203.24	204.77	203	203.81	204.84	203.65	202.74	203.44	203.77	202.64	203.09	203.85	204.53	202.67	204.1	203.61	202.48	203.42	203.32	204.13	203.92	203.63	204.56	205.3	203.43	202.65	203.6	204.36	205.58	204.65	203.44	203.1	203.85
214.24	214.94	213.64	213.97	214.32	214.77	214.11	212.55	214.46	214.45	213.42	214.07	213.48	212.78	212.41	213.33	214.68	213.94	213.95	213.85	213.15	213.52	214.09	213.57	213.78	214.23	214.02	214.1	212.14	214.1	213.48	213.7	214.05	213.74	213.14	213.54	214.15	213.42	214.28	215.08	212.8	213.55	214.11	214.7	213.54	213.22	213.11	213.71	213.17	214.05
207.9	207.98	207.18	207.34	207.66	208.22	207.89	208.53	209.32	208.2	207.39	208.03	207.45	207.89	207.89	206.72	207.37	207.02	207.15	207.48	207.31	208.52	208.52	207.92	208.75	206.86	207.72	208.14	208.31	208.16	208.32	208.07	207.15	208.36	207.26	208.93	207.85	207.29	207.47	208.69	207.15	207.98	207.07	208.94	208.01	206.94	207.81	207.05	208.26	206.96
209.11	209.43	208.4	209.4	206.73	208.2	208.21	209.4	207.98	208.43	207.98	208.89	208.48	210.45	209.12	209.19	209.29	208.98	208.22	208.62	208.6	209.01	208.39	208.38	207.91	208.5	209.23	208.58	209.88	208.64	208.86	208.16	208.24	208.2	208.99	208.59	208.98	208.81	207.25	207.98	209.01	209.76	209.66	209.25	208.47	209.78	209.08	209.37	208.69	208.59
217.56	217.1	216.74	217.52	216.12	216.21	217.38	216.83	217.64	217.81	217.22	217.1	216.89	217.84	217.03	217.3	216.46	217.47	217.3	216.91	217.34	217.21	217.71	216.57	217.58	217.17	216.94	215.81	216.36	218.1	217.73	217.15	216.4	217.67	216.72	217.18	216.46	217.3	216.33	216.64	216.59	217.8	216.83	217.63	216.68	217.69	216.29	216.75	216.99	217.06
202.13	203.17	202.74	203.56	202.56	203.71	203.36	202.2	203.62	202.7	202.03	203.93	202.25	201.49	201.93	202.3	203.86	202.15	202.82	203.58	202.99	202.31	202.23	203.32	202.85	201.98	203.33	202.92	203.27	203.33	203.5	202.77	204.23	202.39	203.55	204.08	202.95	203.58	203.4	202.49	203.34	203.44	204.08	202.44	203	203.36	202.17	203.93	202.96	202.22
208.95	208.81	207.82	209.66	208.87	208.83	208.53	208.26	209.22	208.59	208.65	209.31	208.72	210.2	207.96	208.24	208.53	208.68	207.83	208.47	209.3	208.32	208.71	207.86	209.24	208.63	208.39	208.67	208.09	210.53	208.14	208.69	207.84	208.99	209.11	208.37	207.71	207.95	209.31	209.31	209.29	209.34	208.19	208.98	209.31	208.05	208.83	207.75	208.57	209.46
211.79	211.29	213	212.14	213.8	211.55	213.2	213.67	212.77	212.02	212.67	211.66	211.46	212.54	211.61	213.36	212.24	212.36	211.68	213.46	212.57	212.52	213.61	212.02	211.89	212.8	211.85	212.85	212.37	212.39	212.34	211.69	212.3	212.98	211.64	212.82	212.97	211.47	212.71	212.69	211.42	213.14	212.45	212.58	211.09	212.97	212.12	212.45	212.82	211.66
211.81	211.65	211.9	211.9	211.68	211.63	211.51	212.07	212.2	210.98	211.1	210.89	211.5	212.2	212.6	211.67	211.45	211.38	211.85	211.95	210.94	212.03	211.79	212.6	212.5	211.54	211.28	211.18	211.03	212.37	212.35	211.26	212.25	212.82	211.54	211.18	212.04	212.22	212.34	212.92	211.44	213.03	212.63	211.38	211.33	211.8	211.88	212.27	211.03	210.21
209.25	208.85	209.62	209.1	210.18	209.26	208.78	209.27	209.15	210.27	209.54	209.37	208.89	209.58	209.56	209.75	210.09	210.26	210.17	208.43	209.59	209.19	208.88	209.37	207.95	209.34	209.41	210.09	209.58	210.13	209.67	210.28	210.08	209.37	209.43	209.74	210	209.76	209.81	210.1	208.71	210.41	210.12	209.86	209.77	209.09	209.91	210.32	208.92	209.26
196.93	198.95	197.45	197.74	196.89	197.68	199.19	197.41	198.61	198.42	198.17	197.12	197.06	197.75	198.68	198.04	197.25	199.1	198.47	198.19	198.03	197.77	198.59	197.45	198.9	198.43	198.32	198.85	198.34	199.04	197.87	198.01	197.37	196.99	198.59	197.41	196.77	198.28	198.16	198.53	198.45	198.35	197.44	198.52	196.96	197.94	198.34	198.17	197.71	198.14
208.49	209.17	208.9	209.34	208.98	208.45	209.85	208.47	209.7	208.55	208.91	209.01	208.92	208.44	209.22	208.83	209.29	209.09	208.79	209.22	207.97	210.11	209.3	208.61	209.58	208.37	208.27	208.7	208.58	208.73	210.47	208.14	208.58	208.61	209.96	208	209.47	208.53	208.67	209.05	209.25	208.47	209.4	209.44	209.24	209.45	208.85	208.42	209.24	209.76
206.63	206.22	205.24	206.96	206.85	206.61	207.35	206.95	205.22	206.94	207.84	205.79	206.13	206.6	206.9	206.73	207.33	206.63	205.37	205.89	205.79	205.54	207.38	206.49	205.7	206.5	206.93	205.45	205.61	206.76	207.29	206.32	206.18	206.27	207.16	206.52	206.9	207.7	205.33	207.03	206.12	206.3	206.67	205.8	206.02	206.36	205.7	206.87	205.89	206.84
194.24	194.24	194.94	194.08	194.38	194	193.97	194.95	194.51	194.86	194.62	192.96	195.21	194.96	194.8	194.46	194.4	192.94	194.43	194.1	194.08	195.25	195.14	194.18	194.75	193.08	194.33	194.59	194.39	194.32	193.98	194.52	193.96	193.68	193.15	195.14	194.56	194.9	194.3	193.46	193.95	193.33	194.56	194.88	195.79	194.81	194.92	193.77	192.67	194.3
193.75	194.35	193.32	193.49	193.2	195.53	194.16	193.32	194.58	193.06	193.09	193.43	193.76	194.12	194.34	194.17	193.88	194.26	193.85	193.5	194.99	193.97	195.19	194.32	193.26	194.25	194.32	194.62	194.82	195.02	193.99	194.96	194.08	193.4	193.41	194.4	194.57	194.01	194.27	194.3	193.79	194.71	196.13	193.85	194.12	193.73	194.67	195.08	194.16	194.12
208.67	207.92	208.32	208.3	208.53	210	208.2	208.2	208.2	207.94	208.23	209.02	208.39	208.6	208.28	208.84	208.74	208.5	208.85	209.29	208.58	209.71	209.04	209.06	209.46	209.12	207.81	207.74	208.58	208.84	208.75	209.21	209.23	208.7	207.59	209.35	207.46	207.93	208.26	207.73	208.48	208.6	208.42	208.31	209.19	209.29	209.07	208.64	208.67	208.73
211.5	211.44	211.76	211.74	211.15	211.65	211.71	212.06	210.9	211.73	210.26	211.77	211.83	211.36	211.37	211.37	211.24	210.34	211.34	212.61	212.61	212.08	210.99	211.84	212.86	212.22	211.89	210.99	211.82	211.71	211.05	210.93	211.72	210.77	212.13	212.5	211.96	211.13	209.96	210.76	211.35	210.95	211.44	212.88	212.79	211.31	212.16	212.24	212.72	211.72
194.08	194.63	194.77	194.15	193.68	194.71	193.21	194.61	194.62	194	194.25	194.69	194.54	194.51	193.32	194.73	194.16	193	194.77	193.67	193.37	193.6	194.18	194.73	194.25	193.11	193.48	194.3	194.33	193.55	194.53	193.52	193.77	193.97	193.54	193.93	195.09	193.8	194.01	194.22	194.15	193.62	194.49	194.1	194.15	195.14	193.59	193.86	193.54	194.76
203.73	204.6	205.08	203.31	204.55	203.13	202.95	204.12	203.95	203.67	203.76	204.34	204.41	202.81	204.65	204.18	202.96	203.9	203.59	203.35	203.6	204.45	204.31	204.21	203.88	204.91	204.46	203.39	204.82	204.73	204.75	204.5	204.18	204.41	204.22	204.45	204.66	203.55	203.26	203.42	204.59	204.58	203.21	203.26	203.49	202.89	203.85	203.69	204	203.76
207.92	206.79	208.15	207.94	207.98	207.71	208.58	208.25	207.93	207.81	208.63	206.44	207.32	207.72	207.98	207.46	207.43	208.79	207.86	207.19	208.1	207.88	209.04	207.31	207.47	207.77	208.24	208.15	207.71	205.97	207.31	207.4	207.47	207.68	207.67	207.53	207.73	207.75	207.32	207.97	207.89	207.08	208.3	207.37	207.62	208.29	208.16	207.81	207.1	206.96
209.74	208.23	209.4	209.51	209.19	209.53	207.31	209.39	209.28	207.71	209.62	207.56	209.38	208.73	209.11	208.62	208.26	209.09	207.37	207.85	208.35	208.71	208.56	207.71	209.67	208.46	208.21	208.65	209.46	209.08	209	208.55	209.04	208.78	208.62	207.95	208.95	208.98	209.4	208.59	208.09	207.78	208.03	207.75	208.68	209.45	209.08	208.66	207.83	208.11
200.88	199.95	199.93	201.06	199.91	200.58	198.74	200.57	199.72	199.94	199.59	200.03	199.63	199.62	199.87	200.31	200.48	199.67	199.27	199.81	200.32	200.75	200.89	199.38	200.78	200.52	200.79	199.99	201.59	200.75	199.76	199.66	200.57	199.38	199.75	201.57	200.69	200.41	200.56	201.05	201.17	200	199.46	200.22	200.24	199.41	201.42	200.49	199.49	200.89
203.65	203.74	203.43	204.34	202.03	203.91	203.29	203.12	203.64	203.33	202.84	203.64	203.04	203.39	203.76	204	203.79	203.01	202.23	201.9	202.57	203.04	203.74	203.53	204.37	202.3	201.98	204.38	204.01	202.93	203.01	202.03	203.13	203.5	204.05	202.88	202.86	202.35	203.27	203.72	204.55	203.9	203.32	202.98	204.48	202.42	201.51	202.64	203.73	202.4
211.7	211.19	211.44	210.63	211.57	211.36	212.43	211.91	211.09	211.37	212.76	211.62	210.48	212.08	212.53	211.23	211.97	211.13	212.79	211.62	211.11	211.76	210.46	210.84	211.16	212.7	210.74	211.1	211.98	211.79	211.53	211.24	212.59	212.28	211.64	211.4	211.83	210.58	211.09	210.71	211.94	211.42	211.27	210.95	212.28	210.73	210.94	210.44	211.09	211.04
[truncated: 250 more rows]
[truncated: 150 more columns]
