# Supplementary material for: Genetic dissection of main and epistatic effects of QTL based on augmented triple test cross design
Source: PLoS One. 2017 Dec 14;12(12):e0189054. doi: 10.1371/journal.pone.0189054 (PMC5730204; doi:10.1371/journal.pone.0189054)
Supplement: S6 Supporting Information — (ZIP) [file pone.0189054.s006.zip › z1_1400_0.8_5.csv]

202.94	203.78	202.78	204.05	203.25	203.44	202.7	204.52	203.9	204.28	204.51	204.54	203.2	204.38	204.36	204.9	203.34	204.46	205.04	203.72	203.61	204.21	203.41	203.21	203.52	204.06	204.81	204.6	204.81	203.68	204.94	201.89	202.94	203.37	203.93	204.06	203.69	203.76	202.49	202.3	203.71	202.95	204.53	202.64	205.08	202.2	203.78	203.1	204.25	204.17
205.9	203.56	205.7	205.54	205.24	205.1	203.86	205.6	204.17	204	205.26	204.5	205.3	205.98	205.52	205.05	207.42	205.37	204.67	205.29	206.21	205.65	204.44	203.42	204.08	205.41	205.46	206.41	206.67	205.61	204.99	204.74	204.64	204.29	204.25	205.2	205.95	205	204.14	203.72	205.02	203.82	205.8	203.97	205.56	204.43	204.47	205.69	204.87	204.8
210.28	209.24	209	209.36	209.77	208.64	207.78	207.18	209.47	209.81	209.55	209.21	210.43	211.08	208.94	209.5	211.19	208.32	209.09	209.99	210.07	209.52	209.9	210.07	210.72	210.04	209.03	209.37	209.74	208.94	207.68	209.27	211.49	208.82	208.52	208.81	210.76	209.97	211.36	209.48	209.51	208.08	210.42	209.94	210.64	210.54	208.1	210.58	210.36	207.64
203.03	203.42	202.43	202.56	204.51	204.22	204.44	202.04	201.49	204.13	204.58	203.47	202.93	202.61	204	204.4	204.45	202.92	203.43	202.89	203.35	204.74	204.53	203.41	203.68	203.09	204.28	204.06	202.91	203.12	203.46	205.63	203.69	203.87	203.55	204.11	203.96	204.95	203.29	203.81	202.73	202.23	203.63	203.36	205.49	203.19	203.67	204.37	203.23	204.8
207.54	207.15	208.33	207.74	208.42	207.81	208.45	207.37	207.99	208.01	208.89	208.13	209.29	206.75	208.07	208.21	206.86	208.4	208.62	208.91	208.46	208.16	208.24	207.56	209.28	207.58	207.94	208.75	207.96	207.23	208.7	208.34	206.28	206.36	207.96	207.55	206.27	208.97	206.02	207.68	206.41	206.13	207.47	208.32	208.48	207.36	207.75	209.22	206.7	208.39
210.11	209.85	208.02	210.79	208.58	207.95	207.67	207.18	208.08	206.56	208.21	209.15	208.58	208.48	209.68	206.64	209.72	206.86	209.11	209.21	207.57	207.85	208.56	210.9	211.78	208.89	209.46	209.22	207.65	208.55	208.69	207.63	209.34	207.39	209.79	209.15	208.64	209.37	208.96	206.48	208.13	207.39	209.96	207.73	208.8	208.03	210.38	210.33	207.54	208.31
218.03	216.47	216.2	216.63	216.79	215.25	215.91	217.32	217.98	219.1	215.85	214.44	216.71	216.6	217.29	218.08	216.08	216.24	215.7	216.47	217.89	217.76	216.18	216.35	216.56	218.31	217.22	217.81	216.63	216.68	216.51	217.34	216.65	217.47	216.92	216.24	216.31	217.22	219.95	216.74	217.7	216.78	218.02	215.21	217.5	216.86	217.25	216.95	217.61	217.57
214.09	212.58	213.37	212.94	214.89	212.92	211.9	211.84	211.16	213.21	212.42	214.09	213.39	211.83	213.12	212.14	212.07	214.05	213.6	211.93	211.88	212.02	213.28	212.21	212.45	213.56	213.75	213.62	213.74	212.27	213.84	213.21	211.82	212.57	213.93	212.41	211.77	213.01	213.8	213.06	211.64	214.23	213.17	211.58	211.32	212.57	213.48	212	212.89	212.56
208.59	210.87	208.06	210.04	207.97	207.87	208.77	207.56	208.32	209.69	209.07	208.31	208.41	209.52	206.81	207.96	208.28	206.69	209.56	209.62	207.76	209.49	206.55	209.39	207.69	208.55	208.89	207.5	208.74	208.66	209.32	208.05	208.77	207.55	209.78	207.58	210.09	209.72	209.47	206.85	208.41	206.69	207.96	208.99	208.62	208.93	207.71	207.74	209.22	209.37
203.58	204.06	203.86	205.05	204.15	204.51	203.36	204.31	204.38	204.36	203.43	204.4	202.61	203.36	204.62	204.18	202.56	201.74	203.64	203.75	203.2	204.81	203.81	203.6	204.39	203.71	204	204.3	203.18	205.06	203.74	202.39	202.6	203.33	203.73	202.9	205.32	203.83	204.33	203.76	202.13	203.74	202.35	202.74	204.27	203.45	202.49	206.81	203.09	203.96
213.11	214.04	212.76	214.39	213.04	210.42	212.83	213.18	211.93	213.67	211.47	213.14	214.13	211.78	212	211.83	213.52	212.17	212.47	211.93	211.49	212.89	213.74	211.22	211.45	212.58	211	211.32	213.64	212.54	211.59	211.84	214.8	211.17	212.88	214.58	212.34	213.15	212.18	213.55	213.55	212.41	211.73	211.09	212.64	213.05	212.22	212.88	213.02	213.87
203.11	203.23	202.85	202.14	202.79	202.04	202.68	202.57	202.25	202.44	202.05	204.8	202.64	203.07	203.9	203.22	202.61	203.47	202.31	203.27	203.92	203.18	204.21	202.96	203.44	203.92	202.46	203.4	202.88	203.73	203.73	203.26	203.32	202.33	203.39	201.17	203.26	203.03	202.41	199.59	204.7	204.39	201.93	202.23	204.23	203.26	203.02	202.65	204.03	202.92
217.49	216.85	216.16	215.87	217.76	217.72	216.08	217.18	217.03	217.73	215.76	216.76	217.05	216.7	217.08	216.54	217.96	217.12	219.35	218.35	215.61	216.91	216.39	216.98	218.04	216.28	218.19	216.71	217.72	217.09	216.34	216.9	216.29	217.74	215.46	217.12	216.96	217.18	216.92	217.42	217.9	216.36	216.81	215.99	218.48	217.97	216.84	215.08	216.95	216.32
203.83	203.77	204.73	202.38	203.93	203.44	205.27	204.2	204.82	202.26	203.36	204.34	205.33	202.93	204.67	202.37	204.64	203.63	204.23	205.01	204.01	202.28	204.2	204.59	203.59	205.76	204.73	205.09	205.07	202.83	205.36	205.32	203.22	204.47	204.24	204.7	203.41	204.53	202.05	204.87	203.96	203.65	204.41	204.48	204.48	203.8	204.43	202.84	204.66	203.4
209.4	208.45	208.18	208.05	209.21	207.82	206.86	208.76	209.81	208.47	210.01	207.7	207.67	210.88	207.5	207.46	209.12	208.04	210.83	207.54	209.22	207.41	208.36	209.43	209.14	208.6	207.71	208.85	210.18	209.6	207.76	208.84	209.77	209.05	207.6	206.55	209.84	207.28	208.75	209.14	208.16	209.1	207.95	207.5	208.11	208.95	210.37	210.4	208.53	208.52
213.22	212.39	212.79	212.18	212.32	211.4	211.66	211.03	212.06	211.8	212.05	210.01	209.89	211.93	210.9	212.03	212.13	211.28	209.3	210.34	212.16	211.17	211.7	211.03	211.06	211.89	212.71	211.63	212.17	212.05	213.42	211.72	211.07	211.97	212.11	210.65	210.44	210.37	211.67	211.04	213.07	212.73	211.92	210.75	211.14	211.04	211.03	211.26	210.8	210.89
211.97	213.08	214.22	212.34	212.74	212.59	213.81	213.08	212.76	212.54	212.2	211.11	212.44	213.57	212.32	212.89	212.55	210.73	212.05	213.73	213.18	212.22	213.04	214.67	211.63	213.17	213.39	214.29	212.83	211.7	213.84	211.68	214.49	212.58	212.78	211.84	212.68	213.68	213.09	212.9	212.64	212.12	213.23	212.34	212.38	213.91	215.59	212.67	213.69	212.67
209.1	207.12	208.61	207.11	207.46	207.43	207.72	206.85	207.13	207.2	208.82	206.57	207.76	209.42	205.8	207.98	208.5	208.42	208.9	208.34	208.84	208.37	207.89	206.41	206.59	206.44	206.33	208.57	207.73	207.81	208.43	208.23	207.11	206.93	208.5	207.77	207.57	208.94	207.53	207.81	207.87	208.23	208.18	207.6	207.04	207.29	207.07	206.97	207.77	208.34
207.79	208.79	206.95	209.12	208.77	209.03	207.11	207.4	205.66	208.45	208.21	208.41	208.32	208.05	206.68	207.17	207.43	208.1	209.45	206.76	207.72	207.73	206.37	207.5	208.94	206.93	208.87	207.12	207.55	207.48	208.01	206.1	208.25	207.36	208.3	207.79	207.78	207.48	207.3	208.74	207.94	207.47	208.15	206.9	207.93	208.04	207.85	208.4	206.99	208.05
210.63	211.77	211.58	212.2	212.33	213.02	211.29	211.06	211.67	213.86	211.75	211.84	212.5	211.81	212.24	211.49	210.61	211.07	210.93	211.86	210.51	213.32	210.24	212.93	212.07	211.16	212.31	210.88	211.22	213.28	213.51	212.45	213.13	212.63	213.1	212.05	211.86	214.5	211.45	212.01	211.53	212.28	213.41	210.55	211.18	213.43	212.87	211.24	211.43	211.34
208.66	209.75	208.24	206.99	206.29	208.21	207.81	208.09	208.98	205.27	207.88	208.56	208.49	206.91	207.88	207.1	208.84	207.59	207.42	207.49	207.78	208.03	206.19	207.51	206.56	207.51	208.52	208.47	206.69	207.27	206.83	207.7	207.65	209.44	207.83	207.59	206.45	208.5	207.59	207.05	207.47	208.13	207.24	206.2	209.21	209.21	207.45	207.77	209.28	208.11
200.19	200.49	201.22	201.41	200.05	198.45	201.23	199.73	201.19	200.99	200.95	199.11	200.43	199.41	200.13	198.48	200.64	200.18	199.6	200.91	201.18	198.69	201.49	200.22	200.07	200.64	199.4	201.29	202.99	200.4	201.04	200.36	203.16	200.38	201.38	200.12	200.75	200.88	199.76	201.09	200.74	200.43	199.63	200.97	200.83	200.08	199.7	200.64	200.53	201.22
206.93	207.08	206.37	207.92	208.96	207.35	207.39	206.61	208.1	205.02	208.94	208.52	209.59	207.13	206.19	207	207.93	209.28	206.22	205	207.8	207.68	207.89	207.79	207.68	209.91	207.98	207.78	208.73	207.16	207.7	208.39	206.12	207.65	209.39	206.84	209.48	208.55	207.81	208.6	206.75	206.3	208.48	208.81	209.16	206.38	208.22	207.76	207.01	207.95
213.74	213.65	213.96	214.34	214.8	212.41	212.7	212.7	212.56	213.92	213.57	212.88	212.58	213.33	213.43	212.82	213.39	212.51	214.54	213.48	211.45	214.5	214.33	214.52	212.65	214.57	213.89	213.9	213.34	211.36	215.35	214.04	214.33	214.01	214.51	214.22	213.24	213.53	213.54	213.62	213.02	213.57	213.48	211.97	213.28	213.61	214.39	213.33	214.73	214.07
206.79	207.4	208.5	207.59	207.16	207.33	207.88	207.71	207.64	206.65	207.74	208.69	206.89	208.4	208.19	208.35	206.97	207.76	207.98	207.89	207.47	208.04	208.09	209.96	207.03	207.16	207.32	207.4	206.56	208.14	208.13	208.15	207.75	207.83	207.64	206.09	207.72	207.19	206.7	207.8	208.52	206.71	208.7	207.01	207.15	205.91	207.02	207.41	206.37	206.75
200.48	201.45	201.18	200.7	199.64	200.52	200.28	201.29	201.51	201.43	202.19	202.98	201.81	202.94	201.06	200.96	200.27	202.18	201.68	201.2	199.99	200.72	200.73	201.82	201.63	201.65	201.62	200.98	201.48	200.43	202.63	202.13	201.61	201.64	200.72	202.06	200.92	200.13	202.42	202.66	200.51	200.84	202.07	201.04	200.78	201.02	200.37	200.73	200.24	202.32
217.77	214.89	216.98	216.22	217.92	216.87	216.76	218.21	217.81	218.54	216.41	217.05	216.88	217.45	216.86	216.77	216.7	216.18	218.22	218.23	216.5	216.06	216.35	217.89	217.75	217.26	217.3	216.82	217.3	218.02	216.76	217.44	214.56	217.63	216.45	217.04	218.12	219.1	217.64	216.44	218.15	217.86	216.4	216.68	218.37	216.95	215.69	216.46	216.44	216.74
205.23	203.75	206.62	204.11	204.59	203.36	204.42	204.18	204.14	206.44	205.77	204	206.06	204.08	204.59	204.78	203.32	204.64	204.33	202.83	205.41	204.44	205.53	203.69	203.59	204.04	206.75	203.15	203.13	204.52	203.75	203.31	204.52	205.17	204.42	206.11	205.41	204.66	204.85	203.31	204.78	205.54	204.61	204.77	205.48	204.72	204.89	204.07	205.2	204.46
215.99	217.23	216.02	216.69	216.5	217.32	216.57	217.34	217.26	217.09	217	217.03	217.24	215.22	216.07	215.82	217.01	219.03	216.92	216.5	219.48	217.94	216.13	218.05	218.43	217.28	216.87	219.01	217.04	216.83	216.85	216.47	217.39	218.65	218.36	216.97	217.79	215.65	217.01	215.86	217.97	216.71	217.82	216.46	218.5	217.53	218.16	215.06	214.54	217.54
211.37	212.6	213.19	210.9	213.12	213.93	211.7	211.1	212.43	212.7	212.82	210.95	211.15	211.41	211.38	213.08	212.67	211.67	211.65	211.04	211.8	212.44	211.08	212.98	211.8	212.74	211.17	213.14	211.76	211.95	211.27	211.29	210.4	210.11	211.61	211.41	210.93	209.55	210.32	211.2	211.6	210.27	210.82	212.54	210.95	209.74	211.05	210.76	210.5	211.46
202.97	205.97	204.45	202.44	204.65	203.36	205.64	203.35	203.49	202.76	204.58	204.53	203.84	203.88	203.72	204.03	204.25	204.5	203.56	204.05	203.91	205.09	203.99	203.5	204.03	204.68	202.46	205.13	204.95	204.89	204.56	203.4	204.28	204.03	202.63	203.95	203.83	204.1	201.92	202.7	204.63	204.13	206.5	202.77	204.01	203.72	203.3	203.07	203.29	204.47
208.2	210.59	207.69	206.7	207.92	208.39	209.45	209.11	208.32	208.48	207.93	207.97	210.27	209.41	207.73	209.86	209.35	209.84	209.79	208.63	207.98	210.26	210.05	207.65	208.28	209.43	208.28	208.83	209.39	209.26	209.28	209.89	209.39	207.76	210.01	208.32	207.72	207.22	209.53	207.55	208.5	211.27	209.01	209.04	209.86	208.35	209.03	208.41	207.21	209.49
211.83	211.71	211.4	213.48	210.24	212.72	210.46	210.36	213.27	211.96	211.26	212.57	211.41	210.34	210.25	211.54	210.61	212.4	212.18	211.01	211.53	212.37	210.14	210.44	213.46	213.58	212.14	213.11	211.91	212.24	213.04	211.67	212.74	213.33	211.71	211.81	212.46	211.23	212.55	212.49	212.68	210.3	211.06	211.09	212.01	211.28	211.34	213.07	212.74	212.34
218.69	216.69	217.4	217.47	215.97	217	217.1	217.17	216.77	216.71	216.36	217.43	217.77	216.98	216.8	216.96	215.57	217.97	215.99	216.02	218.37	217.73	217.63	217.34	215.97	216.62	217.62	217.79	217.07	218.43	217.12	217.76	216.32	218.23	217.22	216.61	215.27	216.56	217.9	216.33	215.13	217.78	216.94	217.26	217.61	216.55	217.52	217.51	216.96	217.31
203.6	203.92	204.03	203.66	202.38	205.36	202.45	202.66	203.57	203.93	205.24	201.88	202.87	204.97	202.95	202.61	203.62	203.37	205.19	203.29	203.75	202.34	203.75	203.37	203.83	204.73	204.33	204.94	205.73	204.7	203.13	203.82	203.73	203.1	204.27	204.86	204.46	204.75	202.65	204.41	203.38	202.4	203.33	203.97	202.57	202.7	204.99	203.89	202.62	202.42
200.85	200.37	199.91	200.72	200.34	201.23	199.25	200.11	202.27	201.52	201.26	201.85	200.19	198.41	200.58	200.96	199.46	198.95	201.42	198.17	200.11	200.77	199.93	201.04	198.64	199.11	200.75	199.58	200.21	201.64	200.21	200.44	199.93	198.57	200.87	199.09	200.41	200.7	200.21	199.5	201.21	199.62	200.38	200.38	200.61	200.66	201.66	200.41	201.43	201.56
209.42	208.25	209.97	208.62	210.26	208.86	208.66	208.3	208.79	208.2	209.36	208.17	207.55	208.96	207.75	209.44	207.98	208.59	209.37	207.66	206.36	208.15	207.33	207.83	207.57	208.8	208.81	209.73	208.48	209.63	208.74	207.88	209.1	209.27	208.02	207.55	208.43	209.45	208.2	208.61	208.85	208.06	208.35	210.21	210	209.58	208.61	207.88	206.51	208.9
201.82	204.82	203.21	203.43	204.49	202.21	204.15	202.28	202.85	205.36	202.26	202.18	203.08	201.82	202.27	202.74	204.31	203.09	203.18	202.67	203.18	204.71	203.37	203.83	204.37	203.65	202.87	203.24	203.92	203.46	203.39	203.13	203.93	201.39	200.72	202.79	204.24	204.91	202.56	203.29	202.94	200.5	201.65	203.6	204.43	203.55	202.8	203.66	204.89	201.91
205.21	204.94	204.42	203.71	203.57	205.51	205.74	204.29	205.11	204.86	204.81	204.12	207.45	205	205.85	204.33	205.55	204.88	204.71	203.94	204.7	204.15	205.36	205.98	202.78	205.77	203.73	204.1	204.78	205.83	206.77	205.51	204.66	204.8	205.15	205.56	203.88	204.22	203.66	205.09	205.82	206.05	205.35	206.03	203.48	203.58	204.15	205.82	204.34	203.13
204.03	204.15	203.98	204.42	204.05	205.48	206.27	204.08	204.59	204.81	204.64	206.44	206.41	204.71	205.95	203.82	205.24	204.07	203.84	205.15	204.73	205.12	203.51	205.09	205.72	204.3	205.62	205.52	205.06	203.57	204.91	204.72	203.59	205.97	204.91	205.82	203.64	204.74	204.04	204.87	204.49	205.48	205.42	205.53	202.93	205.57	205.92	205.83	203.74	205.1
218.05	218.68	217.39	217.02	217.58	215.87	216.31	217.21	217.31	216.38	217.68	216.57	217.11	217.95	217.12	217.5	216.79	216.41	217.39	216.14	217.04	219.46	218.38	216.66	217	216.22	217.91	215.66	216.65	216.63	216.64	218.09	217.69	217.04	217.54	216.88	217.07	217.52	218.08	218.81	217.18	215.43	218.48	216.75	215.75	216.4	217.28	217.5	216.62	215.74
218.26	216.58	218.69	217.3	218.08	217.24	217.31	218.38	216.46	217.64	217.41	217.87	218.7	217.82	218.75	218.73	217.33	220.08	218.37	218.63	216.87	218.27	218.31	217.5	219.2	217.87	218.91	218.33	218.38	218.79	217.39	217.12	216.25	219.47	218.01	217.08	218.46	218.5	218.72	218.51	218.8	217.54	220.15	215.24	217.59	218.79	216.6	216.35	216.47	218.06
209.87	209.15	207.71	209.14	209.82	209.39	208.29	208.57	207.85	208.34	209.23	208.44	210.38	207.63	210.2	208.05	209.36	209.06	208.38	210.16	208.99	209.49	209.76	209.15	208.79	210.14	210.05	207.93	207.36	208.99	208.94	210	208.15	208.82	208.82	207.98	208.07	207.94	206.26	208.66	208.12	207.7	209.68	210.35	208.78	209.16	208.41	209.08	207.75	209.23
217.93	216.61	217.29	216.59	215.76	217.56	216.56	218.25	217.49	217.43	216.91	215.88	216.14	216.06	215.31	217.66	216.08	216.45	216.43	218.01	216.4	217.4	218.92	217.58	217.34	216.66	216.95	216.24	218.26	218.49	216.59	216.43	216.48	216.24	217.95	217.26	216.37	216.57	217.92	217.13	216.62	214.59	216.74	217.63	216.93	218.45	216.76	216.57	217.44	216.79
216.8	219.43	219.28	217.03	217.5	216.13	219.07	217.27	217.49	216.19	217.8	217.53	216.54	218.04	217.18	216.71	218.8	219.76	218.94	216.6	218.09	216.05	218.7	218	217.61	218.97	218.56	219.3	218.3	218.22	218.53	217.31	218.36	217.62	217.88	218.09	218.11	219.23	219.11	218.45	216.75	217.29	216.53	218.23	217.38	215.96	216.91	219.51	217.54	217.94
211.72	212.63	212.87	211.88	211.48	211.52	212.46	210.83	210.2	210.63	210.17	211.21	212.29	210.59	212.48	213.68	210.96	213.82	212.31	210.86	211.04	212.06	211.72	211.75	211.7	210.95	212.16	213.43	211.24	211.14	211.9	211.15	210.12	209.19	211	211.22	211.75	212.5	212	210.26	212.02	210.9	212.33	210.76	211.71	212.5	211.13	211.81	212.69	211.87
202.42	201.52	203.37	202.52	201.13	202.91	203.11	203.48	201.24	202.29	202.25	202.58	202.13	202.06	202.28	202.67	203.24	202.68	201.51	202.34	203.23	201.05	202.53	201.84	202	202.74	203.25	203.83	202.48	202.48	202.63	200.89	203.93	201.22	202.23	202.81	203.61	202.67	202.75	203.09	202.49	202.21	200.82	203.35	202.39	204.31	202.12	202.51	204.76	200.82
212.68	212.47	213.5	212.47	214.59	214.25	211.92	211.7	211.83	213.23	214.82	212.72	213.73	211.99	212.72	212.06	212.61	213.86	213.41	212.95	214.52	213.15	213.92	214.23	213.63	212.59	213.16	211.55	211.74	212.76	211.78	211.69	213.59	213.12	213.4	213.95	213.02	213.08	212.17	212.84	212.36	215.75	213.44	211.85	213.08	213.24	213.48	214.21	212.85	213.07
210.89	210.51	211.44	210.04	212.45	211.16	212.82	210.88	211.35	212.91	211.25	211.73	211.08	211.73	212.58	210.51	211.45	212.03	210.98	213.31	212.26	213.12	211.55	211.84	211.52	210.42	212.49	210.42	213.11	210.95	209.71	211.34	211.29	213.68	211.78	211.7	211.95	211.95	210.56	210.23	212.02	212.77	211.13	210.56	212.34	211.39	212.41	209.17	212.15	211.71
213.27	212.01	211.2	212.04	211.07	210.6	212.99	213.02	211.35	212.72	212.48	212.82	214.6	212.18	213.6	212.54	212.68	212.57	212.72	213.47	212.44	213.15	211.26	212.88	210.68	213.33	213.08	211.49	211.56	213.39	211.75	213.27	213.94	212.7	212.92	213.7	214.58	211.65	213.18	213.44	212.78	213.57	212.21	210.87	210.91	212.96	212	211.82	211.37	213.93
207.68	204.94	205.14	204.1	205.45	205.29	204.21	205.33	204.73	203.76	204.14	205.97	202.82	204.69	205.76	206.06	205.03	205.08	204.86	203.97	205.17	203.8	206.08	204.63	205.92	203.96	205.18	206.03	204.48	202.98	203.67	204.42	204.39	204.24	202.93	204.62	204.16	205.64	205.42	206.32	203.76	204.68	205.74	205.13	204.13	205.32	204.46	205.51	205.42	205.82
199.38	200.96	200.03	199.81	197.85	199.98	198.19	200.05	199.59	199.41	199.46	199.75	198.69	198.83	199.22	198.39	199.61	200.16	199.09	198.42	199.39	198.6	198.46	198.72	198.49	200.37	199.92	197.97	199.48	199.91	198.78	200.47	199.97	199.03	199.9	200.2	201.61	199.54	199.3	199.85	200.05	200.6	200.49	200.46	200.35	201.31	201.62	200.5	199.84	198.76
204.64	201.89	203.07	202.37	204.44	203.46	203.89	203.61	204.09	204.48	204.09	203.91	203.37	204.34	203.44	204.14	204.51	203.15	203.53	204.79	204.04	204.84	204.18	203.13	202.7	205.72	204.3	204.2	203.73	203.02	203.53	201.42	204.91	204.81	201.84	203.21	204.53	202.83	203.5	204.79	203.99	203.4	204.82	202.07	205.68	203.96	204.2	203.97	204.3	202.68
203.34	203.34	205.07	203.72	203.82	203.79	204.16	204.41	204.19	205.2	203.59	204.92	204.43	203.72	203.11	205.64	204.18	204.43	202.13	205.34	204.2	203.12	203.68	203.01	204.66	202.81	204.51	204.09	203.34	205.38	205.9	204.51	201.62	205.17	204.37	202.93	204.4	204.21	203.82	205.12	203.96	204.16	205.24	202.95	203.5	203.02	204.46	202.73	204.1	204.09
199.97	198.73	197.53	200.42	200.07	199.85	200.06	200.35	199.08	198.2	198.83	199.84	197.59	199.32	199.01	199.67	200.38	200.19	198.44	199.35	200.03	200.22	200.08	199.78	199.74	200.04	199.71	201.29	198.71	200.22	200.09	199.65	199.72	199.54	200.47	199.08	197.38	199.19	198.45	199.95	197.8	199.44	200	199.52	200.07	200.82	199.86	198.32	199.3	200.23
202.45	203.82	202.99	204.22	203.19	203.51	204.63	204.87	204.33	205.64	202.77	204.12	203.48	205.15	203.24	203.94	204.76	203.98	203.73	203.87	203.77	203.76	204.67	203.43	202.45	204.61	202.62	205.25	205.17	204.34	203.13	204.14	204.37	203.65	202.66	203.9	204.46	203.12	203.4	204.8	204.11	202.54	204.39	202.77	202.52	204.24	203.44	205.25	202.53	202.15
204.52	205.04	203.98	202.9	203.24	204.2	203.16	202.61	201.85	203.52	205.48	204	202.51	202.58	202.24	203.9	203.07	204.38	202.94	205.56	205.07	204.53	204.2	204.47	203.89	202.98	203.57	204.87	204.03	202.44	202.76	204.15	203.55	203.68	204.84	204.47	203.68	204.49	204.22	204.86	202.88	205.21	202.4	203.53	202.82	204.84	204.24	202.88	205.95	202.2
209.27	207.16	208.37	206.62	207.17	206.76	207.13	206.54	206.92	208.64	205.93	207.21	207.98	207.42	206.57	207.86	207.34	208.01	208.96	206.99	206.85	209.76	207.77	208.05	207.8	209.08	207.15	207.98	207.51	207.92	205.92	208.48	207.64	206.71	207.56	206.27	207.72	209.63	208.3	209.01	207.7	207.74	207.89	208.51	207.21	207.14	207	207.79	206.76	207.63
207.33	208.12	207.2	207.94	207.3	207.77	208.04	209.39	207.2	207.13	208.29	209.12	208.14	206.69	207.58	207	207.21	207.06	206.81	209.28	208.43	206.92	208.82	206.13	206.64	206.29	208.67	209.16	208.94	208.35	207.61	206.67	207.57	207.45	207.12	207.24	208.35	208.99	207.37	207.94	208.68	206.87	208.52	208.16	208.3	207.17	207.53	208.31	207.94	207.57
201.15	200.82	199.63	201.47	200.48	200.79	202.47	198.9	197.97	198.8	201.27	200.99	199.64	201.06	200.45	199.47	199.73	200.75	200.13	200.97	203.3	201.55	199.52	200.36	199.43	201.54	201.34	200.46	199.43	200.66	200.75	200.19	199.46	200.06	200.22	200.93	201.41	197.27	200	199.1	199.52	200.02	198.89	200.49	200.52	199.84	200.39	201.16	199.65	200.22
203.02	203.88	203.52	203.12	204.2	204.78	203.57	202.49	202.99	201.95	201.28	202.39	204.43	201.92	203.15	203.62	204.43	203.38	203.19	201.29	203.45	202.05	204.08	203.28	203.28	202.57	204.33	203.98	203.17	203.23	202.99	203.57	202.97	202.92	202.75	203.3	204.07	205.26	204.14	201.85	203.41	203.18	203.63	203.77	202.69	203.71	203.91	202.09	203.96	203.49
198.1	198.43	197.14	199.17	199.16	198.72	196.47	198.01	198.98	199.24	198.66	199.88	199.96	198.3	198.88	199.34	197.38	198.82	197.6	198.89	198.76	198.39	198.58	197.38	200.15	198.58	198.82	198.65	198.21	197.97	199.61	199.24	197.97	198.62	199.05	198.86	197.55	198.2	199.03	199.75	197.01	197.81	198.05	198.99	196.48	196.65	197.76	198.57	198.59	198.54
209.31	205.04	206.91	206.9	206.83	207.25	205.91	206.51	206.85	208.82	208.76	207.86	205.85	206.47	206.34	206.75	205.18	206.82	206.9	206.31	206.61	204.42	207.24	205.45	206.64	206.72	205.92	206.08	207.04	206.42	206.96	205.18	206.93	207.25	206.57	207.31	206.34	206.13	206.68	206.9	206.95	206.1	206.88	205.91	206.19	206.3	206.53	206.73	205.36	207.97
207.96	209.12	206.19	206.64	206.1	207.98	208.3	207.09	207.06	209.2	207.54	207.29	206.99	206.84	206.22	205.6	208.01	208.63	209.4	207.46	208.72	208.23	206.08	208.14	209.16	207.32	206.97	207.64	207.43	208.93	207.61	207.43	208.07	208	206.38	208.64	206.99	207.91	207.53	207.55	206.32	208.76	209.11	208.88	207.48	207.23	208.45	208.2	206.46	208.46
207.47	208.35	207.17	208.69	206.7	205.47	208.7	209.18	208.29	207.87	206	206.91	208.26	207.69	209.72	208.69	208.98	208.35	207.32	208.84	208.11	208.11	206.63	208.08	208.82	206.99	206.89	206.97	208.86	207.66	207.85	207.54	206.57	207.23	209.51	207.81	207.03	207.96	209.02	206.9	209.02	208.36	207.54	208.58	207.01	208.11	206.73	207.87	208.12	208.51
212.47	214.15	214.52	213.15	213.84	212.74	213.57	215.05	212.35	213.42	213.14	214.98	213.11	213.69	214.96	213.14	212.95	214.1	213.69	213.83	213.73	214.45	212.85	214.57	214.01	211.41	213.56	215.34	213.12	214.12	213.76	213.32	212.77	214.45	214.73	215.98	215.02	215.35	212.16	213.27	214.95	213.19	216.18	214.59	214.61	214.87	214.36	213.25	213.55	213.93
211.82	212.03	213.92	213.33	210.7	213.65	210.99	215.01	212.19	214.82	212.61	213.54	212.31	214.61	214.06	213.42	211.92	213.15	213.56	213.72	212.88	213.02	214.17	211.61	212.74	212.98	213.78	212.6	212.19	213.09	212.2	213.24	211.77	211.41	213.37	213.06	212.56	212.95	214.06	212.35	212.13	213.41	212.63	212.64	214.64	210.96	211.73	212.79	212.94	214.67
218.23	217.46	217.08	217.98	214.85	217.01	217.45	215.86	217.33	217.01	219.19	216.72	218.54	216.74	216.27	216.2	216.31	216.47	217.63	216.89	216.5	217.78	216.72	216.73	217.6	218.4	218.08	216.77	216.86	217.17	217.43	217.36	218.54	217.62	216.42	215.35	216.58	217.43	216.36	216.04	217.05	216.43	216.02	217.04	216.72	216.13	217.04	217.84	217.11	215.72
197.26	198.04	197.75	199.21	198.69	198.72	198.52	196.23	197.7	197.54	196.9	197.29	197.53	197.8	196.22	197.89	197.49	196.89	197.2	199	198.83	197.52	198.3	198.41	198.14	199.21	198.93	197.95	198.32	197.14	196.63	197.42	198.66	196.99	198.55	198.92	199.56	197.33	197.27	197.75	197.64	196.89	198.55	197.35	197.72	198.6	197.01	197.87	198.3	197.91
209.01	208.13	208.34	205.82	207.02	207.67	206.85	206.96	208.36	208.2	208.32	207.27	207.39	209.43	208.64	207.67	209.66	207.21	207.4	208.84	206.54	206.84	207.7	206.23	207.98	207.46	209.01	207.98	207.93	207.86	206.14	206.92	207.73	208.7	208.54	209.12	209.22	206.97	209.15	208.48	207.18	208.51	208.88	208.8	207.69	207.49	206.12	206.89	208.45	208.21
209.09	208.84	210.22	210.53	207.98	209.42	209.32	210.08	208.17	208.29	209.78	209.88	208.04	207.66	208.31	209.55	208.07	209.56	209.1	209.16	207.13	209.3	207.82	209.57	210.15	209.38	209.18	209.01	208.56	210.19	209.51	208.8	207.21	209.23	208.68	209	209.72	209.46	208.61	209.54	208.78	208.47	209.52	207.88	208.23	208.17	209	207.95	211.52	207.18
203.84	204.12	203.59	203.69	205.47	203.23	204.31	204.95	203.31	202.82	203.27	203.8	203.66	203.08	203.62	202.28	204.65	203.22	203.17	203.93	202.9	203.9	204.22	203.57	203.13	205.2	202.89	203.74	205.57	204.54	201.37	203.84	203.5	203.89	202.9	203.63	204.87	203.84	202.39	202.4	202.88	203.43	202.21	203.09	202.69	204.34	205.47	204.48	204.15	204.19
204.98	205.91	206.6	204.82	206.56	206.17	206.02	206.56	205.75	205.5	207.8	207.45	206.05	204.67	206.64	207.33	206.91	205.73	206.18	205.38	206.37	207.2	207.02	207.64	207.06	205.93	207.17	206.49	207.48	208.02	205.92	205.15	205.54	204.5	206.62	205.5	206.34	205.96	207.01	207.12	206.94	205.42	205.71	206.89	207.67	205.37	206.37	206.83	205.74	206.88
208.45	206.53	206.62	208.22	207.1	206.87	206.68	206.7	206.92	208.19	208.52	206.39	208.07	208.14	206.73	207.01	207.23	208.11	206.42	207.64	208	206.64	206.14	206.86	207.25	208.92	207.63	209.61	208.33	207.6	207.85	208.18	206.16	206.84	207.42	208.13	207.2	206.77	208.47	208.57	208.47	206.66	207.14	205.77	207.56	207.32	206.74	207.87	206.87	207.09
204.2	204.75	204.32	204.1	204.13	204.78	202.99	203.72	203.47	204.36	204.29	203.96	205.32	206.36	204.11	204.71	203.19	204.13	204.22	203.54	204.38	204.87	204.29	204.67	204.92	204.76	203.91	204.33	205.02	204.24	203.21	205.24	203.3	204.56	204.08	205.18	204.91	205.43	205.2	203.94	203.84	204.67	204.92	206.28	205.4	205.58	203.69	205.18	205.67	203.81
208.92	209.92	209.01	207.07	210.24	209.2	209.82	209.52	208.81	208.01	209.41	209.18	208.26	209.34	209.24	208.37	209.12	209.21	207.83	209.65	206.73	209.93	209.57	207.95	208.46	210.53	208.7	209.31	208.13	208.37	209.02	210.57	209.27	207.63	208.76	208.55	207.05	207.22	210.36	208.77	208.07	208.56	207.6	209.39	207.77	210.13	208.15	209.71	208.88	209.47
207.46	207.09	207.9	209.59	208.41	208.17	207.66	206.53	208.98	208.27	208.15	207.51	208.55	209.27	208.23	207.41	208.97	208.09	206.97	208.97	206.71	206.86	207.86	208.54	208.22	207.8	208.32	209.45	207.81	208.04	207.2	208.59	208.66	207.54	206.83	208.81	207.68	207.04	209.35	206.39	206.57	207.03	207.37	209.16	208.92	208.61	208.3	208.14	207.65	207.54
198.92	197.67	200.62	199.13	198.68	198.32	199.87	198.91	198.89	198.55	200.15	198.7	199.44	199.28	198.28	200.25	198.81	200.94	198.81	199.34	200.01	199.15	199.37	198.41	199.5	199.48	196.35	199.4	200.83	199.26	197.96	200	198.85	200.15	198.8	198.87	199.51	199.83	199.81	199.53	200.22	198.15	199.06	198.71	199.52	199.11	199.85	200.11	200.68	199.12
217.14	217.94	216.79	217.58	216.84	215.52	217.21	217	216.87	216.08	216.35	218.23	217.2	217.18	217.98	217.59	216.97	216.99	217.42	218.36	216.55	218.15	216.21	215.14	216.51	215.63	217.43	216.53	216.29	217.63	215.97	217.27	217.95	217.2	216.8	217.3	216.24	215.87	217.04	216.54	218	216.19	216.99	216.58	218.1	216.77	217.44	217.97	217.02	216.21
204.04	203.32	204.3	201.86	202.13	202.83	202.49	205.23	202.29	203.96	203.66	202.51	203.89	203.39	204.54	204.14	204.8	202.5	203.84	203.93	203.58	203.7	203.64	204.32	203.85	203.5	203.51	201.66	204.13	201.55	203.51	202.66	205.37	202.93	202.03	203	201.82	202.72	203.96	204.24	204.84	202.35	203.45	202.78	205.76	203.71	204.61	202.89	201.99	201.91
202.48	202.97	203.32	202.51	202.79	202.26	203.19	203.45	203.13	205.26	203.98	201.59	204.22	205.45	202.11	202.95	202.91	203.59	204.64	204.55	202.7	203.8	203.68	202.48	203.64	203.77	203.26	203.27	202.21	202.21	201.89	202.93	202.63	203.47	203.34	202.47	202.08	203.22	202.3	202.76	202.53	204.98	204.78	201.51	202.99	203.69	203.62	204.33	201.88	202.18
212.25	213.46	213.7	211.7	211.44	211.18	212.82	213.67	212.12	211.92	210.94	213.4	210.78	212.01	211.92	212.02	213.01	213.19	211.45	212.8	213.86	211.98	214.35	212.91	212.75	212.69	213.8	213.34	213.01	212.25	213.07	212.81	211.6	210.44	213.63	214.61	212.53	213.2	211.67	211.44	214.08	212.29	212.51	214.42	213.18	212.26	211.77	213.22	212.15	213.04
204.13	203.43	202.44	203.09	204.96	203.06	203.43	204.97	204.97	201.88	203.15	203.98	204.49	202.72	204.81	203.31	204.36	202.39	203.65	205.67	203.83	203.42	203.26	203.91	203.46	204.03	202.54	203.39	204.22	204.62	202.21	203.35	202.76	204.45	202.85	204.17	202.97	205.63	203.31	204.15	203.47	204	203.72	204.47	202.92	203.35	202.94	202.93	204.36	203.62
217.71	217.64	215.78	217.71	217	215.62	216.44	214.37	217.76	218.13	217.24	216.04	218.01	217.17	215.93	217.49	217.46	218.29	217.52	216.41	216.01	216.62	218.08	215.54	218.14	217.96	217.98	216.3	216.55	217.36	218.3	217.07	217.31	215.93	219.17	216.27	215.9	215.84	216.3	216.45	216.1	216.9	216.11	216.5	218.63	216.39	217.18	216.78	216.19	216.98
212.82	211.65	210.83	211.39	211.65	211.06	209.8	210.97	210.84	212.47	211.64	211.72	212.01	208.33	210.42	211.72	211.33	211.9	212.11	212.7	209.88	211.23	211.34	209.53	211.11	211.32	211.42	213.96	211.45	209.94	211.42	211.4	212.36	211.44	211	212.95	212.1	211.82	210.95	212.32	210.78	210.46	213.23	212.01	210.91	213.28	212.44	211.97	211.06	212.44
211.71	211.9	211.4	211.54	212.74	213.23	211.79	212.9	212.5	212.86	213.4	214.69	212.61	214.4	211.41	212.36	213.96	212.13	213.07	212.7	211.37	214.15	211.95	214.31	211.37	213.83	212.37	212.49	213.48	213.17	211.32	212.31	212.05	213.01	211.51	212.26	213.13	213.21	212.39	212.99	213.07	211.68	212.61	212.86	213.6	213.54	212.98	212.43	212.66	212.53
209.27	208.53	209.48	208.64	208.54	209.02	207.84	209.53	208.71	209.22	208.59	206.8	208.63	207.87	208.31	207.28	208.64	208.56	207.91	208.69	209.4	206.81	208.84	208.36	209.91	207.8	208.99	208.88	206.9	209.24	208.39	207.96	208.43	209.43	207.94	208.61	207.75	207.42	208.83	207.58	208.53	207.25	208.58	208.42	207.36	207.94	208.01	207.59	206.88	208.88
207.2	209.11	208.28	208.04	208.84	208.02	207.25	208.05	208.14	206.15	206.92	208.06	208.21	206.73	207.64	207.36	209.07	206.23	208.2	206.22	207.27	207.2	210.09	208.35	208.43	206.2	206.52	206.93	207.39	208.12	208.19	208.13	208.93	208.35	209.76	207.25	206.62	209.02	208.43	209.15	207.79	208.07	208.98	206.44	207.5	207.11	207.43	207.69	206.12	208.47
207.92	208.42	207.81	207.88	207.67	209.92	209.83	208.31	208.85	208.61	209.41	209.54	209.09	207.77	209.32	210.01	207.89	208.53	207.88	209.95	208.77	208.13	208.69	209.77	209.88	206.88	209.45	209.17	208.62	209.41	208.21	208.29	206.44	209.21	208.63	210.26	209.9	208.53	208.95	210.35	208.05	206.99	208.88	209.79	208.99	208.12	208.46	209.37	209.09	209.01
204.87	203.19	203.01	203.43	203.95	204.81	203.53	203.06	202.19	202.88	201.85	203.15	202.52	204.71	204.61	202.44	202.24	204.27	205.08	203.54	204.59	202.62	204.12	203.35	203.37	203.71	203.65	202.46	203.19	202.35	202.83	202.45	204.29	203.71	205.71	202.35	202.68	203.8	204.38	204.57	202.78	202.38	204.21	203.51	203.63	203.49	204.42	201.7	203.77	202.9
200.14	199.07	199.26	199.11	201.64	199.29	198.92	200.02	200.89	200.94	197.87	199.56	198.58	200.32	199.12	198.97	200.03	197.82	199.32	198.21	199.61	199.76	201.18	198.93	200.04	199.28	198.42	198.97	200.19	199.37	198.74	198.87	200.2	197.9	199.88	199.6	198.6	198.08	201.29	198.99	201.4	198.65	200.2	200.33	199.71	199.46	199.28	198.48	199.73	198.86
201.66	202.2	203.58	202.51	203.26	203.7	201.45	202.17	204.32	203.03	203.28	203.06	202.2	202.35	203.9	203.9	202.12	203.2	201.46	204.25	203.62	204.52	202.65	203.56	203.05	203.16	204.55	203.69	202.17	203.01	202.82	203.89	204.33	202.48	202.05	202.41	203.58	203.85	203.63	202.71	203.7	202.38	202.56	202.27	204.27	202.41	203.39	202.06	204.06	204.41
205.92	204.35	204.04	204.74	203.69	206.31	204.16	201.76	205.4	204.12	203.79	205.92	206.13	203.22	205.04	202.34	204.95	204.35	203.47	206.18	203.32	203.05	204.86	204.14	205.3	202.56	205.24	204.87	204.7	204.2	205.47	205.52	204.72	204.41	206.35	203.47	204.91	205.78	203.32	203.62	204.19	203.72	205.4	203.17	205.61	205.28	205.89	204.15	204.38	203.9
199.75	199.48	199.38	199.11	199.81	200.69	200.54	198.69	198.11	200.4	200.37	200.81	201.89	199.94	199.95	200.73	200.43	199.99	198	200.5	199.59	200.18	200.17	200.6	199.52	201.74	200.52	200.94	200.06	200.25	201.44	200.04	200.5	201.1	199.73	200.8	200.85	201.36	200.23	200.09	202.9	199.85	199.51	202.15	200.5	201.27	200.29	199.83	200.44	202.28
202.67	203.2	201.48	202.48	203.03	202.12	202.46	202.92	202.09	203.91	203.45	203.04	201.99	205	203.16	204.11	202.6	202.68	200.98	202.17	203.17	202.85	202.3	202.24	201.85	202.05	203.87	202.31	203.17	200.48	201.52	203.33	203.29	203.34	202.75	203.94	202.37	202.15	203.68	203.39	203.46	202.56	201.19	203.36	202.42	202.6	203.89	202.14	202.69	202
205.91	206.04	206.57	203.95	204.45	203.9	205.45	206.93	204.56	204.74	204.61	206.17	206.09	207.11	205.08	206.29	206.43	203.82	205.44	206.72	206.02	203.95	206.08	205.06	205.31	205.43	205.13	205.14	207.08	207.39	206.68	205.71	206.79	207.04	205.84	207.01	206.95	205.62	206.84	207.25	205.78	204.87	204.18	206.46	206.7	204.22	204.56	206.7	206.41	205.28
209.39	210.34	210.2	211.93	211.02	212.01	211.66	211.84	211.68	210.57	212.32	211.69	211.61	212.2	211.75	211.02	212.4	211.91	210.52	211.04	211.07	210.53	212.15	211.82	212.76	210.38	213.25	210.25	210.34	211.41	210.18	211.67	211.85	213.09	212.45	210.54	212.28	211.51	211.62	211.47	211.33	212.77	211.85	210.3	212.49	211.68	210.55	210.06	211.81	211.67
211.18	212.55	213.2	212.17	213.25	212.08	210.2	212.97	212.55	211.8	214.42	211.3	212.64	211.74	211.95	213.8	212.68	214.03	213.44	212.98	212.09	211.73	211.88	212.16	212.41	213.52	212.33	212.68	211.39	210.89	212.74	212.47	212.58	213.51	211.83	212.38	214.1	212.39	212.8	213.01	212.42	212.21	211.98	209.59	212.68	212.97	211.35	211.65	212.85	211.76
209.91	206.37	209.09	210.43	208.01	206.89	210.15	209.92	208.9	208.08	209.95	207.95	208.85	207.97	208.11	208.15	209.66	207.04	207.18	209.06	205.29	207.97	208.1	210.29	208.92	208.61	209.3	207.84	209.13	208.31	207.17	208.64	210.21	209.54	207.66	209.62	208.63	209.25	207.66	209.29	209.21	209.5	210.1	209.74	209.63	210.88	209.56	209.41	208.7	208.73
203.9	202.85	203.31	203.84	204.96	204.25	203.45	204.2	204.03	204.49	205.42	203.36	203.39	203.22	203.63	204.32	204.86	204.17	204.83	203.49	203.16	203.99	205.02	201.89	204.12	203.86	201.71	205.11	203.76	202.85	203.46	202.89	203.06	203.11	202.38	204.06	204.51	204.26	205.01	204.5	204.06	203.97	204.67	204.21	204.62	203.04	202.86	204.29	204.48	202.17
217.39	216.51	216.63	216.96	218.02	217.61	216.94	216.12	217.54	216.82	217.49	216.41	216.97	216.31	217.5	216.72	217.77	216.89	215.32	218.06	217.69	216.94	217.48	216.38	217.81	216.7	216.47	217.88	214.85	218	216.77	217.16	217.39	218.67	215.83	216.62	217.93	215.55	217.17	216.15	216.33	217.29	216.64	216.64	219.07	216.44	217.64	217.84	217.21	217.45
210.54	214.26	212.15	212.55	212.32	214.25	213.66	212.57	213.2	215.03	214.36	213.76	212.46	212.23	214.33	213.1	213.83	215.43	213.98	213.84	212.4	213.16	211.84	214.17	213.55	214.03	213.95	214.14	215.03	212.45	213.08	213.73	212.72	212.68	214.02	211.54	212.1	212.63	212.95	213.4	214.12	212.58	212.61	213.67	211.6	214.56	213.26	212.25	212.35	213.33
204.12	203.94	202.07	203.85	202.8	203.05	204.35	202.99	203.79	202.62	203.98	203.09	203.96	202.45	202.94	204.17	203.87	203.99	202.21	203.29	204	204.56	204.1	203.57	201.53	202.36	202.14	202.93	204.38	203.23	200.58	203.84	204.37	202.14	204.72	203.8	203.4	202.96	203.31	202.31	201.51	202.15	203.46	204.04	202.33	203.25	203.89	203.41	202.82	203.47
204.08	205.49	205.79	205.68	207.87	207.12	206.51	206.37	206.7	206.09	207.59	206.11	207.14	207.36	207.34	205.99	206.2	207.22	206.02	205.46	205.91	205.59	206.4	205.7	207.6	205.8	205.62	206.66	206.07	206.8	205.99	206.85	205.56	205.58	205.47	207.08	205.44	205.92	205.42	207.76	206.38	208.06	208.35	207.42	207.23	205.14	207.28	206.87	205.7	206.94
207.72	208.94	208.56	206.93	209.29	209.22	209.35	209.04	208.74	208.89	208.44	208.98	210.04	209.79	208.8	209.73	209.5	208.19	206.78	207.39	208.21	208.13	209.05	209.5	209.67	208.49	207.9	208.88	207.93	208.77	209.24	208.12	210.04	208.78	208.31	207.43	210.36	209.4	207.85	209.03	209.32	208.82	208.09	207.45	208.77	209.28	209.06	209.53	209.8	208.26
213.3	211.27	211.14	211	211.18	211.89	211.68	211.93	209.68	212.41	213.43	211.12	213.69	211.63	210.68	213.64	212.35	211.46	211.48	213.43	212.41	211.57	212.65	211.41	213.1	212.3	212.47	211.71	210.6	210.72	212.05	212.57	211.33	213.5	212.32	211.88	211.65	213.99	213.56	214.13	212.2	210.85	211.71	211.92	211.96	212.98	212.05	212.31	211.56	212.22
202.11	202.94	205.1	203.95	203.26	203.11	202.74	204.09	203.88	203.29	204.49	204.12	203.58	203.92	204.1	202.8	203.69	204.63	203.77	202.99	203.5	200.85	203.15	204.59	202.99	203.44	202.9	204	203.77	204.28	204.04	204.39	202.25	204.48	204.02	203.16	203.35	203.08	204.7	204.13	205.3	204.51	204.97	204.9	204.06	203.41	203.47	203.38	203.19	202.24
203.12	202.75	202.64	203.58	203.94	204.19	203.64	203.41	203.6	203.68	205.03	203.85	203.36	204.73	203.14	205.01	205.22	204.14	204.82	205.73	205.57	200.35	203	202.81	204.62	204.96	205.04	203.53	202.89	202.36	203.66	204.7	204.11	203.69	203.13	202.84	202.83	204.64	202.88	203.41	203.63	204.33	203.36	202.81	203.3	202.29	203.78	202.71	202.76	203.44
203.47	203.33	202.91	202.42	203.3	204.69	202.67	202.87	203.68	202.73	202.62	204.5	203.99	203.32	202.49	202.62	202.03	201.91	202.91	202.45	202.52	204.21	201.27	203.52	202.88	202.15	202.85	204.49	202.06	203.72	204.02	203.08	202.85	203.65	201.48	203.46	204.59	202.94	203.21	202	202.3	203.86	203.86	204.24	202.2	203.52	203.82	203.49	203.23	204.11
207.33	206.75	206.03	205.42	206.36	205.46	204.82	205.62	205.08	208.46	206.13	207.29	205.88	205.58	204.44	204.28	205.81	205.64	205.35	205.52	206.28	206.45	205.62	204.12	205.29	204.74	205.25	204.31	205.87	204.42	206.58	205.87	205.88	206.17	206.72	206.44	205.23	206.63	205.28	206.57	207.11	205.76	205.24	206.61	205.67	205.29	205.54	203.22	204.67	205.79
211.6	210.55	213.13	211.37	209.96	207.87	208.61	209.41	208.01	209.16	209.64	208.58	209.39	208.14	209.2	210.6	209.38	208.75	209.21	211.06	209.77	210.17	208.94	210.13	208.46	209.13	209.33	208.48	210.39	208.4	208.37	208.09	210.22	210.59	209.95	210.81	210.12	209.17	207.44	209.97	208.11	210.7	209.89	208.91	209.28	209.6	208.78	209.97	210.73	210.87
205.39	206.06	204.32	205.34	205.06	204.54	203.43	205	205.5	206.7	204.82	203.72	204.25	204.55	204.85	204.96	206.66	204.3	205.3	205.27	203.77	205.78	204.73	203.97	204.05	205.08	203.61	206.24	204.87	206.17	206.48	203.94	205.33	204.83	204.86	204.39	203.9	204.96	203.69	204.69	204.31	204.3	205.42	206.05	203.99	203.4	204.08	205.28	204.5	204.47
204.32	204.58	205.61	204.47	203.88	205.97	206.42	205.14	205.65	202.78	205.46	204.29	204.81	205.43	205.43	205.13	205.02	204.81	203.89	204.29	205.62	204.97	204.64	204.7	204.73	205.82	204.59	204.1	204.59	203.34	205.69	204.78	201.64	204.99	203.01	204.95	203.86	204.9	203.11	202.72	206.79	204.37	205.26	202.44	205.34	204.17	203.89	205.43	206.61	204.26
196.85	198.88	198.13	197.35	198	198.54	198.65	199.16	196.57	198.18	196.32	197.34	199.13	198.78	196.78	199.05	198.77	199.4	197.58	197.54	198.82	198.33	198.47	197.45	198.1	199.12	197.58	197.97	196.68	198.26	199.12	196.77	197.47	198.76	197.79	198.19	196.23	197.11	199.66	199.89	197.58	198.07	197.35	199.08	196.73	198.06	197.02	199.71	198.27	198.33
207.52	209.06	208.44	208.86	208.41	207.57	208.72	208.16	210.18	208.24	208.22	207.79	207.94	209.5	207.23	207.49	209.34	208.61	210.18	207.18	209.64	208.75	207.69	207.86	208.57	208.67	208.13	209.51	207.92	209.16	209.47	211.24	206.8	210.36	208.24	208.86	209.01	208.53	207.93	208.68	207.79	209.35	207.34	208.42	208.72	208.91	207.96	209.24	209.55	207.31
209.61	207.73	210.64	209.86	209.9	208.98	209.88	208.7	209.4	209.74	208.1	211.65	209.22	210.15	209.67	209.28	210.06	210.88	210.2	210.45	209.37	208.7	209.36	208.22	208.36	209.62	209.57	209.93	207.73	209.65	209.61	209.95	210.04	209.66	209.32	209.5	208.9	209.22	210.16	211.4	209.86	211.08	207.21	209.37	208.1	210.78	209.86	209.09	210.08	208.68
218.77	216.49	216.12	217.84	217.19	217.18	215.74	216.27	218.19	218.28	217.94	218.3	217.59	216.08	216.2	216.57	215.93	217.42	215.54	217.8	215.27	216.83	216.84	215.86	216.12	215.95	216.41	216.33	216.21	216.39	217.9	217.1	216.56	217.23	216.66	217.01	216.98	216.11	214.88	216.28	217.87	217.27	215.94	218.8	217.3	215.15	217.54	217.26	218.03	215.76
209.19	208.49	207.37	209.19	208.39	208.55	208.07	208.61	207.43	209.02	210.46	208.64	210.68	208.79	208.22	209.45	209.9	208.25	208.71	210.27	209.11	209.13	208.7	208.41	208.51	208.25	209.49	209.55	208.87	209.73	208.21	208.19	209.7	208.76	208.55	209.89	208.35	209.11	207.07	207.67	208.35	207.8	209.97	209.59	210.07	209.21	208.14	207.92	209.26	210.57
197.21	197.9	199.92	200.57	200.9	200.22	200.43	200.31	198.65	198.32	198.5	200.14	199.01	198.97	199.73	200.68	200.62	199.37	199.57	198.32	200.03	199.92	199.78	200.2	197.98	198.62	199.48	200.42	201.85	200.39	199.5	199.1	199.23	198.81	199.2	199.22	199.71	198.55	199.28	199.48	200.66	200.04	200.3	199.78	199.74	198.81	198.78	199.43	200.07	198.28
204.14	202.55	203.04	203.71	204.3	203.88	204.66	204.62	204.92	203.09	203.51	203.07	204.13	204.1	204.88	202.54	205.28	202.46	205.81	204.38	204.88	203.76	202.98	204.18	204.06	204.66	204.08	204.44	203.89	203.5	203.92	203.28	203.48	204.9	203.72	202.86	204.27	205.85	204.69	203.8	202.85	202.38	202.75	205.12	203.81	203.86	203.14	204.6	202.22	203.58
212.5	211.25	213.77	213.59	213.31	213.15	212.41	211.84	212.3	214.44	212.65	213.34	211.67	213.73	213.98	214.17	212.24	213.19	212.82	213.37	214.16	211.61	211.26	211.74	213.52	212.21	213.05	212.91	211.08	212.96	212.26	212.2	212.64	212.24	212.39	211.81	213.26	212.44	212.79	212.12	212.17	213.69	213.22	212.08	213.83	212.01	213.36	211.83	212.33	213.26
203.72	202.74	203.4	202.58	201.13	204.13	204.3	203.19	202.22	204.39	201.9	203.3	203.54	201.71	203.21	203.07	203.1	202.78	203.91	201.64	202.12	202.29	204.41	202.23	204.83	203.4	201.74	203.22	204.09	203.87	203.87	203.5	203.93	200.67	203.87	203.58	205.73	202.74	203.27	204.41	203.8	203.41	204.01	203.49	203.05	203.65	202.93	203.98	203.15	202.97
203.71	203.34	202.17	203.28	204.18	202.53	205.25	203.94	202.43	204.69	200.7	201.1	203.01	203.74	204.27	202.33	203.98	203.1	203.41	202	203.15	204.3	203.28	203.35	202.19	204.6	204.59	203.33	204.24	201.47	203.45	201.8	203.52	203.94	203.77	203.08	203.5	202.73	203.13	203.33	203.67	205.53	202.25	201.83	203.82	201.98	201.94	203.15	203.77	202.75
199.9	199.51	198.97	198.75	198.81	199.61	199.02	198.31	199.55	199.27	198.01	200.2	198.76	198.76	199.04	198.4	199.29	199.58	199.78	198.69	199.27	200.73	200.01	199.93	200.18	198.52	199.38	199.78	201.79	201.5	199.88	199.84	200.61	199.85	198.74	198.79	199.48	199.34	198.77	198.73	200.08	200.19	199.11	199.88	198.13	199.7	198.53	199.36	198.3	199.15
206.43	209.74	208.29	208.51	207.53	208.66	209.32	207.52	208.06	208.42	209.02	209.36	208.59	208.01	209.31	209.01	210.14	209.83	207.64	208.59	208.78	208.26	208.72	209.81	209.17	208.17	207.65	208.51	209.24	209.26	209.01	209.24	209.44	207.26	210.02	209.74	209.11	206.73	207.63	208.81	209.1	208.75	208.7	209.1	207.14	208.9	212.23	208.81	207.77	208.95
208.08	208.14	207.55	206.61	209.09	206.72	209.31	209.21	208.57	206.99	206	206.06	207.39	206.97	205.87	206.83	207.43	208.26	206.75	208.16	208.06	207.67	207.99	206.98	207.19	208.27	207.72	206.61	208.05	207.23	208.01	207.4	206.92	206.75	207.07	206.7	206.49	208.52	209.61	207.82	208.31	207.97	207.48	208.3	207.74	207.62	208.02	207.5	206.59	208.75
202.04	201.39	203.45	202.81	203.42	203.07	203.3	202.89	202.26	202.19	202.07	201.3	203.47	203.33	203.29	203.31	202.15	200.6	201.6	202.7	203.33	202.33	203.06	202.65	202.9	202.77	202.28	202.55	201.08	202.39	202.9	202.36	203.03	201.6	200.93	203.47	200.7	203.21	201.97	203.16	203.24	202.71	204.65	202.86	202.23	202.41	202.97	202.19	200.96	202.32
208.43	208.23	208.02	208.54	209.42	209.42	208.92	209.07	209.35	207.39	210.48	208.58	208.23	209.5	209.83	208.67	208.02	209.9	208.52	209.6	209.68	208.7	207.85	208.15	209.25	210.34	206.95	210.18	208.33	209	208.38	209.18	209.43	210.09	209.28	209.87	211.21	209.58	209.66	210.57	209.83	209.03	209.46	208.58	209.04	209.05	207.8	210.67	208.97	208.9
218.11	216.34	218.27	218.44	218.43	217.94	216.25	218.16	216.62	216.59	217.85	216.24	217.07	216.52	218.16	216.22	216.86	217.06	215.59	218.18	216.61	218.89	218.22	217.85	215.9	217.48	216.77	216.2	216.06	217.68	217.37	215.75	217.3	216.66	215.96	217.36	216.72	216.32	216.75	217.82	218.6	216.94	216.11	217.98	217.23	217.29	216.29	216.49	217.36	217.48
209.78	211.07	209.12	210.72	209.41	207.96	207.66	209.66	211.25	208.44	209.12	209.9	208.64	210.95	209.65	210.63	209.97	208.82	211.03	210.72	210.95	210.42	209.47	209.16	208.71	210.52	208.75	209.93	209.37	208.95	209.94	210.12	208.98	209.07	208.93	210.39	208.8	208.76	209.26	208.38	210.49	209.83	208.43	209.95	210.02	211.52	208.71	208.73	209.52	209.31
211.77	212.92	214.02	213.21	212.83	212.51	212.2	213.11	214.77	214.11	211.76	212.85	213.98	212.67	212.84	211.74	213.38	212.97	213.43	214.41	214.29	212.77	213.07	214.22	212.23	212.91	212.55	212.45	212.03	214.05	213.32	213.52	212.43	213.6	212.52	212.23	213.15	212.31	212.71	213.87	212.48	212.88	211.8	212.4	213.35	212.03	213.64	213.11	213.34	213.89
202.94	203.59	204.05	204.52	203.43	202.86	204.48	203.15	204.69	201.68	204.71	203.58	203.03	204.52	203.49	204.39	203.55	203.2	202.84	202.64	203.82	202.9	203.85	205.37	204.39	203.5	204.71	201.25	203.31	204.06	204.96	203.42	202.85	202.74	205.37	204.38	203.42	204.4	202.26	203.79	203.69	204.21	205.11	202.39	203.84	203.95	205.03	204.46	203.96	203.33
218.69	217.86	217.75	217	218.51	217.21	218.15	216.33	218.36	216.79	217.42	217.49	217.27	217.7	216.71	215.62	217.64	218.76	217.36	217.42	216.87	218.24	218.47	219.35	217.79	217.87	219.27	217.53	218.23	219.84	218.9	218.28	218.09	217.26	218.81	217.41	217.5	217.14	218.17	219.71	217.68	219.55	217.51	218.03	217.91	216.53	216.97	219.25	218.59	217.72
203.72	202.81	202.89	201.93	201.18	202.73	202.56	203.76	203.77	201.6	201.96	202.75	203.1	203.99	203.84	204.26	203.36	204	202.44	201.89	202.89	201.66	201.59	202.87	202.12	201.13	200.58	202.97	202.97	202.96	202.05	202.98	204.61	201.48	203.5	202.95	202.62	201.82	203.33	201.6	202.43	203.79	202.03	202.47	202.13	201.84	202.57	203.52	201.22	203.47
203.73	204.07	202.98	203.52	203.26	203.57	200.47	204.49	204.55	204.29	201.95	202.63	204.26	203.36	203.32	204.28	203.75	203.2	203.1	202.14	204.51	203.41	203.49	205.76	205.32	204.08	205.08	203.97	202.64	203.67	204.62	205.81	204.4	203.95	203.8	202.21	205.23	204.13	205.16	203.71	203.79	202.97	204.54	202.82	203.39	204.95	204.03	202.56	204.13	204.46
207.73	205.32	205.83	206.65	205.56	207.32	205.63	206.25	207.22	208.39	207.38	206.79	207.47	206.81	207.27	205.69	205.64	206.16	207.49	207.32	205.33	206.76	207.64	207.01	206.42	207.44	207.2	205.8	206.5	206.85	206.66	207.08	205.88	207.67	204.86	205.17	204.55	206.52	206.45	205.31	205.16	205.87	207.48	206.5	207.46	207.07	205.93	206.35	205.52	205.82
209.94	207.15	208.27	208.87	210.29	208.9	208.77	208.52	209.24	208.62	207.68	207.85	207.36	207.34	207.83	210.33	208.11	208.92	210.17	209.03	207.66	207.01	208.19	208.45	209.91	209.39	207.91	209.81	208.18	208.62	209.75	207.36	208.86	209.73	208.34	208.89	209.09	208.33	207.67	208.24	208.82	208.9	207.03	207.92	208.31	208.64	209.51	208.66	208.94	208.72
194.45	194.87	194.86	194.19	194.02	195.07	196.08	195.18	197.05	194.72	194.37	194.51	194.64	195.13	196.06	195.69	194.55	194.79	195.8	196.13	194.36	196.28	196.33	195.11	195.15	195.1	196.57	195.6	196.09	195.14	194.39	193.95	195.5	194.9	195.54	195.91	195.07	195.88	195.72	197.14	196.27	194.65	194.87	194.14	195.78	193.93	193.5	195.38	195.7	195.18
203.42	206.99	204.21	205.09	202.74	205.1	206.86	205.69	203.55	204.71	204.12	205.04	202.52	204.87	205.53	202.69	204.63	203.49	205.14	203.95	204.42	204.9	205.36	204.61	203.7	204.83	204.42	205.64	204.68	205.74	203.9	205.7	204.95	203.72	205.21	205.91	206.49	205.45	204.88	205.07	203.94	205.56	205.36	202.43	205.42	203.2	204.58	205.55	205.77	205.86
217.86	218.67	215.24	217.05	216.43	216.54	216.74	217.8	217.12	217.2	216.31	216.3	216.36	215.7	216.69	216.39	218.48	217.88	216.19	216.66	216.1	216.6	217.87	216.83	217.27	217.79	217.43	216.85	216.3	217.88	216.83	215.52	216.36	216.72	217.18	217.97	216.94	217.64	217.06	217.24	217.73	217.9	218.77	215.96	216.21	216.78	216.69	215.67	216.18	216.92
203.46	203.8	202.72	202.38	202.92	202.13	204.27	202.94	201.47	202.72	203.16	203.1	202.51	203.14	203.22	204.18	202.86	202.48	203.82	202.79	203.04	201.84	203.95	203.11	202.03	202.39	203.3	202.44	204.16	203.29	203.4	202.09	203.79	203.13	203.33	203.43	202.54	203.12	203.16	203.3	201.88	203.49	203.92	203.11	202.93	203.55	204.8	203.13	203.64	202.84
208.06	207.27	206.74	207.29	208.34	207.33	205.84	207.81	206.74	207.02	209	207.35	206.18	209.42	207.64	208.8	207.08	208.03	208.75	208.9	206.3	207.68	207.56	208.82	206.88	206.18	207.69	206.73	207.81	209.07	208.95	207.87	207.71	208.28	207.6	209.05	208.45	209.65	207.8	206.23	207.1	206.99	208.76	208.45	208.15	207.47	207.58	206.85	207.38	208.3
201.44	201.68	201.84	203.52	204.2	203.23	202.35	203.88	203.02	202.86	204.01	205.61	203.38	204.77	202.03	203.25	204.57	202.45	202.04	202.59	204.39	201.56	203.43	201.91	203.79	203.1	202.9	201.41	204.81	202.35	202.06	204.1	203.62	203.51	204.23	204.07	204.17	202.8	203.22	202.74	202.63	201.76	203.23	202.63	203.23	202.6	203.49	203.71	204.02	204.58
207.61	207.17	208.26	208.62	208.67	208.52	207.92	207.99	207.51	207.83	208.36	207.15	207.74	207.8	207.42	207.61	207.39	207.33	207.11	207.02	206.6	206.94	206.88	209.07	206.76	208.68	209.09	207.37	207.28	206.8	206.39	207.64	209.04	207.13	209.01	206.1	208.73	208	207.41	208.39	207.61	207.75	207.11	206.39	207.22	208.18	209.31	207.45	207.84	207.07
209.27	209.31	210.02	209.58	209.32	209.04	209.52	211	208.56	210.03	211.01	209.95	208.99	210.29	210.03	209.89	210.32	210.56	208.27	207.92	209.26	210.05	210.6	209.54	209.15	209.51	210.1	209.63	209.33	208.62	209.47	210.22	209.63	208.38	210.81	209.07	210.24	210.12	208.61	210.02	210.28	209.56	209.44	210.07	207.83	209.13	209.57	208.83	209.12	211.46
208.11	209.07	208.87	209.57	209.93	208.27	208.38	211.16	209.19	210	208.17	208.94	208.94	208.99	208.91	208.29	207.78	208.09	209.86	207.14	209.79	208.54	209.23	208.59	209.53	210.61	209.3	209.06	209.11	207.87	206.59	208.3	208.57	207.72	208.42	208.52	209.11	208.19	209.05	208.53	209.32	207.57	207.59	210.5	208.89	207.43	208.57	209.8	209.46	207.82
212.23	210.9	211.56	212.05	212.22	211.08	210.44	211.27	211.64	211.61	211.18	211.09	211.44	212.37	211.69	211.13	212.33	210.32	211.03	213.45	213.18	211.99	212.17	210.29	211.07	211.34	210.18	211.32	212.05	211.34	212.33	212.51	210.3	211.72	212.44	210.54	212.82	212.85	211.99	210.93	210.3	212.44	212.33	210.69	212.02	210.48	212.72	211.43	210.6	211.22
216.87	217.85	216.96	217.29	215.57	217.46	217.97	217.58	216.26	217.75	217.23	217.51	217.11	218.45	215.02	216.2	216.65	217.39	216.55	216.49	218.56	216.72	217.9	216.32	214.63	217.36	216.85	216.73	217.33	215.98	217.31	217.47	216.87	217.1	216.88	216.86	216.03	216.52	216.96	217.3	216.9	217.58	218.43	217.65	217.81	217.15	216.49	217.65	216.6	216.16
209.38	208.6	209.4	208.75	209.4	209.1	208.97	207.8	209.04	209.44	209.63	210.93	209.26	211.53	209.51	210.68	209.73	210.56	210.32	209.08	210.04	210.53	209.55	209.17	208.42	209.9	209.19	208.68	209.96	209.75	209.89	210.38	210.72	209.06	210.24	208.5	211.19	210.37	208.42	209.14	210.22	209.62	208.85	211.04	210.34	209.43	210.64	208.43	209.63	208.74
205.36	204.07	203.44	204.65	204.95	204.15	203.66	204.35	203.4	204.38	203.76	204.81	203.79	204.19	204.1	205.27	203.58	203.89	203.43	203.7	202.48	203.19	204.07	204.57	205.72	202.41	203.88	204.41	204.25	203.2	203.96	202.96	203.61	204.55	203.95	203.78	203.24	203.6	203.57	204.06	202.71	203.19	203.03	203.23	203.43	204.33	205.76	203.02	203.61	204.13
218.79	216.1	216.69	218.71	215.71	216.96	217.62	218.27	216.53	214.99	217.47	218.63	214.93	217.79	217.43	215.97	217.36	216.42	218.75	218.37	216.84	215.62	216.5	217.46	218.2	216.34	215.72	217.84	217.01	218.07	218.2	216.71	218.53	215.27	218.48	217.3	214.94	216.54	216.47	217.73	217.62	216.04	217.56	216.42	216.31	217.2	216.93	216.04	216.58	216
198.48	199.84	200.02	199.14	199.56	199.47	199.73	198.16	196.88	199.04	198.86	199.64	199.67	200.79	198.83	199.58	198.74	199.84	201.49	199.05	198.98	198.34	200.38	200.56	201.74	198.8	197.19	199.84	199.09	199.01	197.41	199.94	199.04	199.98	199.82	199.57	200.98	198.04	199.49	199.08	198.12	201.08	197.38	201.93	199.06	200.19	198.72	199.52	199.32	199.79
211.82	211.05	209.43	208.92	209.84	210.44	208.98	211.68	209.37	210.22	208.54	209.14	208.44	209.73	209.38	211.41	209.38	208.99	209.6	211.13	209.06	209.03	209.4	210.35	210.54	210.19	209.74	210.62	208.06	211.09	209.79	209.41	208.52	210.97	208.98	208.64	209.15	209.61	209.89	208.15	210.06	208.92	210.23	208.53	210.21	211.43	210.47	208.78	210.99	209.06
214.94	213.45	213.07	213.97	214.54	213.46	212.42	213.55	215.12	212.58	212.61	213.23	215.37	212.88	215.2	215.01	215.72	212.43	213.31	212.25	213.57	213.55	213.07	214.09	214.1	213.61	214.3	214	214.28	213.28	213.92	213.93	214.15	214.04	212.83	212.04	214.81	213.87	213.12	213.83	213.69	214.28	212.54	215.53	214.36	212.78	214.7	215.02	215.77	211.9
203.23	203.46	203.56	204.09	203.61	204.77	204.01	204.33	202.57	203.23	203.26	203.58	204.28	203.22	202.44	203.71	201.77	201.76	203.12	203.23	203.44	202.9	203	202.97	203.28	202.01	203.75	204.76	203.13	203.92	202.77	203.63	203.33	201.95	203.12	202.81	202.98	202.54	201.61	202.68	203.01	202.96	203.34	202.06	201.81	202.7	202.49	201.76	202.84	204.02
199.19	199.33	198.63	198.04	198.81	198.18	198.24	198.27	198.13	198.96	198.27	198.64	198.31	197.64	198.91	199.11	199.71	199.52	199.98	195.68	199.34	199.26	198.2	199	198.39	198.18	199.22	198.87	197.58	198.14	198.89	199.65	199	199.57	199.28	198.53	199.85	197.45	198.43	199.09	199.79	199.26	199.89	197.79	198.3	199.15	196.98	197.89	198.31	199.42
218.03	217.05	218.26	217.36	215.89	216.58	218.02	217.8	215.66	216.72	217.19	217.42	216.73	217.92	215.94	218.36	217.77	217.01	217.68	215.95	217.66	216.42	217.63	217.96	216.69	216.09	216.47	217.4	216.37	216.32	217.29	216.61	216.63	216.8	218.52	216.43	217.46	218.74	217.22	216.72	216.98	216.98	217.86	216.7	214.49	217.69	217.24	218.1	217.91	217.67
209.14	208.6	206.76	208.7	208.52	208.93	208.27	209.19	207.72	207.48	208.4	208.23	208.23	209.41	208.84	208.84	208.43	208.37	208.9	209.23	208.17	209.06	208.28	208.1	208.76	209.58	206.86	207.49	209.28	208.8	210.25	208.76	209.15	208.28	208.8	209.7	209.58	209.71	205.15	210.09	209.48	209.59	209.58	208.8	208.89	207.28	207.45	208.74	207.8	208.14
208.51	209.06	208.14	208.01	207.93	207.86	206.86	209.24	207.56	208.4	208.21	209.35	207.93	209.72	207.92	207.95	208.18	208.07	208.82	209.66	210.87	207.51	209.16	208.04	208.48	207.23	209.92	209.44	208.06	208.35	209.61	208.27	207.2	208.93	209.62	210.03	207.72	208.85	208.66	208.27	207.75	209.45	209.25	209.89	208.06	209.22	206.94	210.08	208.75	207.73
198.41	200.35	197.7	198.45	198.82	200.13	198.7	198.81	198.92	200.65	199.25	198.57	198.91	200.62	199.44	198.21	199.93	198.8	198.66	200.28	199.32	199.87	199.78	198.9	200.98	199.24	200.67	198.32	201.27	198.49	201	198.66	198.93	199.29	198.87	198.6	199.71	199.1	198.91	199.21	201.34	198.25	197.7	198.4	199.33	199.01	198.2	199.36	199.3	199.15
214.03	212.39	211.64	212.4	212.34	213.56	214.61	212.26	213.13	212.28	211.91	213.08	213.21	212.99	213.37	212.99	211.48	213.19	213.96	213.25	213.85	212.58	213.46	213.57	214.99	212.14	212.55	213	213.01	212.87	212.43	212.12	211.83	214.49	213.85	214.7	212.71	212.73	212.6	214.43	212.92	214.6	213.99	212.72	213.5	212.63	214.08	213.1	212.52	213.52
199.98	201.06	200.68	200.09	201.2	201.84	201.6	201.41	201.13	199.98	200.93	200.87	199.87	200.67	199.73	200.42	200.78	200.17	199.5	201.04	199.54	199.64	200.39	199.56	200.17	199.96	200.26	201.36	199.56	200.27	201.31	199.29	201.33	199.57	200.55	202.17	199.86	201.3	201.89	199.07	198.82	200.12	200.32	200.33	200.21	200.01	199.96	200.67	201.44	200.52
203.84	203.43	203.04	202.75	203.25	200.59	202.07	200.91	203.4	204	201.91	203.06	203.83	202.73	204.16	202.61	202.65	203.85	204.06	203.04	201.82	203.18	204.74	202.32	202.82	201.92	201.96	203.39	203.15	202.75	203.74	202.09	204.14	204.54	203.8	201.94	202.77	201.99	201.95	202.64	202.87	201.31	201.64	202.39	202.39	201.76	201.76	201.17	201.55	202.46
204.67	204.87	204.7	204.79	203.68	204.07	204.24	204.39	204.01	204.83	205.66	203.98	204.87	204.95	204.92	203.08	204.52	204.76	204.88	204.33	205.87	205.02	204.39	205.77	206.43	205.09	206.48	204.14	204.08	205.91	205.89	205.62	205.34	205.28	205.79	203.87	204.56	202.78	204.68	205.01	205.66	204.24	204.72	205.12	204.2	204.88	203.43	205.22	205.77	204.77
205.53	206.53	206.1	206.81	206.98	205.28	206.34	206.17	205.26	206.32	206.76	205.79	206.76	205.53	205	206.97	207.9	206.31	205.31	205.92	206.1	204.77	206.76	204.96	207.16	205.29	205.48	206.64	206.11	207.93	207.38	205.43	206.46	204.83	206.9	206.74	204.65	205.38	206.09	206.11	206.46	206.08	204.21	206.09	206.06	206.92	206.13	206.71	206.9	206.55
202.73	203.34	204.89	202.85	203.89	204.17	203.51	204.42	202.51	203.45	202.7	203.01	202.45	200.94	204.37	204.39	204.04	204.41	203.93	203.82	203.13	204.71	203.24	203.59	203.2	204	204.99	203.1	204.61	202.21	203.7	202.69	203.5	203.8	203.56	203.51	202.11	204.76	203.94	204.66	204.59	205.31	204.62	205.29	203.13	203.56	202.99	203.49	204.47	205.78
200.38	201.48	200.38	200.91	200.03	199.88	200.69	201.99	201.27	200	198.95	200.72	199.07	200.39	201.5	199.33	201.15	201.51	199.69	201.37	200.51	200.36	201.55	200.56	200.2	200.17	201.19	200.82	200.31	199.24	201.07	200.08	198.9	201.17	199.67	200.97	200.13	200.17	199.93	201.52	201.1	200.86	201	200.85	201.64	201	200.87	201.42	199.95	201.27
208	207.1	207.68	207.65	209.63	207.41	209.55	207.32	207.85	208.25	207.77	207.66	207.71	207.21	207.9	208.92	208.83	207.48	207.49	206.62	207.71	208.56	208.19	208.74	206.67	206.63	207.87	207.53	207.91	208.49	207.23	206.76	208.78	207.73	207.04	208.19	207.04	207.51	206.65	209.36	207.66	207.63	207.01	207.25	207.4	207.12	206.92	207.39	206.55	205.44
208.91	209.39	209.06	209.04	208.46	209.5	207.55	209.9	210.14	208.08	207.44	207.84	208.52	210.68	210.79	208.04	207.64	209.84	208.55	207.94	209.31	207.11	207.53	209.42	208.79	207.43	208.45	207.11	207.34	207.66	209.9	206.65	208.62	210.35	208.04	208.95	210.24	208.88	208.89	207.63	208.93	209.48	210.77	209.37	209.11	208.25	207.95	207.31	209.64	209.45
212.44	211.55	212.21	213.58	213.02	211.54	213.9	211.38	212.96	213.3	211.32	212.29	212.32	211.61	211.62	214.5	211.1	212.14	213.21	213.82	211.85	212.6	211.2	211.82	211.97	212.46	212.56	213.02	209.72	212.25	213.13	213.7	212.02	212.56	211.51	213.64	211.8	211.83	211.38	213.05	212.72	213.75	212.66	211.66	212.53	213.53	212.13	211.63	213.47	212.92
208.73	207.86	208.92	208.81	208.89	211.3	209.76	209.96	210	208.1	208.82	209.23	208.26	210.58	207.62	209.89	208.26	209.08	208.82	209.4	209.79	209.75	208.75	209.31	211.39	209.47	209.9	209.03	209.83	209.88	209.52	207.5	210.12	210.63	209.3	208.64	210.59	208.74	209.98	208.77	208.98	207.19	210.89	208.04	208.16	209	208.59	209.18	208.72	208.97
204.64	203.76	205.69	204.08	202.68	203.94	204.63	202.02	205.99	205.2	204.5	204.01	207.21	205.34	203.68	204.19	204.73	205.75	202.67	204.06	203.82	204.64	203.44	203.09	204.73	205.8	203.82	205.05	206.18	204.25	204.52	203.34	204.3	203.43	204.32	204.16	204.89	203.23	203.56	202.54	204.28	203.69	203.31	203.07	204.35	204.53	202.88	203.99	203.44	203.54
217.61	218.58	218.32	217.85	217.21	218.51	218.35	217.41	217.69	215.95	218.1	217.32	217.39	217.76	217.43	217.06	217.79	217.29	218.59	217.75	218.26	217.8	217.42	216.26	216.38	219.01	217.69	217.46	216.69	219.31	216	217.61	217.69	220.35	219.33	217.9	219.38	218.45	218.31	216.91	218.2	216.44	216.96	218.5	218.68	217.45	217.97	219.42	219.02	217.77
203.01	201.78	202.11	202.59	202.14	204	202.37	201.87	201.3	201.49	202.94	202.2	202.56	203.41	201.98	203.22	202.67	201.39	203.49	201.5	203.88	201.88	202.93	203.29	202.84	202.92	203.02	201.09	203.02	202.42	202.71	202.7	201.94	202.07	200.86	204.2	202.22	203.33	201.98	203.41	203.18	201.25	203.74	204.82	201.83	202.55	203.24	201.58	202.64	202.97
211.37	210.84	211.93	210.38	210.03	210.35	212.31	210.81	211.34	212.64	212.36	210.33	211.41	213.01	212.08	211.53	212.69	211.4	211.4	210.81	210.99	211.51	210.12	211.66	211.67	212.32	211.74	210.35	211.7	211.84	210.18	213.46	210.1	211.05	211.07	211.96	209.16	211.88	210.45	210.49	211.58	210.89	212.1	210.67	211.91	210.13	211.48	211.76	211.92	212.64
213.56	213.82	212.55	212.26	211.72	212.7	212.86	212.33	212.55	212.48	211.98	211.17	211.91	212.58	212.73	213.33	212.66	211.23	211.88	211.82	213.08	212.44	212.2	212.46	210.66	212.63	212.75	212.48	212.22	211.56	211.73	212.29	212.76	213.53	212.43	212.76	211.66	212.26	211.95	212.3	211.1	212.44	212.62	211.63	211.97	212.64	213.92	212.41	213.82	210.67
216.67	217.88	217.39	216.81	214.72	215.85	215.55	217.74	216.9	218.94	217.56	215.64	218.15	215.75	217.79	217.67	216.73	217.01	216.42	217.05	217.86	218.48	216.67	215.61	215.64	217.01	217.39	216.87	217.68	216.38	217.06	217.25	216.06	216.67	218.2	217.47	217.1	217.87	216.68	216.82	217.17	217.92	218.05	217.3	218.12	217.17	216.53	217.01	214.99	215.94
208.2	206.76	208.32	208.48	207.68	207.97	207.92	207.29	207.44	207.41	207.38	207.81	208.14	208.8	205.23	207.36	204.91	208.19	208.66	206.39	208.28	207.97	208.51	207.3	207.41	208.24	207.44	207.04	207.44	208.85	208.77	209.61	208.95	208.81	207.69	208.62	206.15	207.64	208.46	207.71	207.99	208.32	207.74	207.69	207.52	207.71	207.36	208.73	207.97	208.86
201.62	201.28	199.5	200.88	200.77	199.83	200.57	200.7	201.57	200.21	199.48	200.85	201.23	200.67	200.56	200.21	200.29	198.63	201.31	198.86	199.37	201.26	200.22	200.2	201.45	200.43	200.24	200.77	200.33	201.51	200.18	200.75	200.13	199.08	200.79	200.09	201.71	200.11	200.05	201.95	200.42	199.38	200	200.78	199.53	199.97	200.81	200.44	199.74	201.07
208.66	207.85	209.92	209.34	208.54	208.71	208.19	208	208.78	208.72	207.58	209.43	208.92	209.61	209.3	210.95	209.38	209.52	208.66	210.74	209.45	208.25	209.38	209.61	208.56	210.29	210.31	209.57	209.66	208.38	207.67	209.42	209.12	209.87	210.35	210.02	207.73	208.06	208.47	209.29	209.69	207.74	208.24	209.83	207.11	209.46	209.88	208.82	208.28	210.05
203.49	203.97	203.05	203.01	205.08	203.7	203.79	203.91	203.51	202.66	202.34	203.67	204.49	204.34	204	203.32	203.25	203.67	203.06	203.49	203.63	204.97	203.88	203.16	203.92	204.56	203.01	204.79	204.46	204.82	202.13	204.7	203.07	204.61	203.34	202.39	203.84	202.24	203.4	204.3	203.29	202.71	203.88	205.21	203.95	203.69	202.99	204.12	203.06	201.99
203.15	202.55	203.68	202.54	202.6	205.04	204.11	204.57	202.86	203.04	203.25	203.07	204.09	203.74	202.14	203.7	204.55	202.83	203.63	205.49	202.9	203.97	203.18	204.47	203.82	203.18	202.95	202.71	203.41	202.62	202.52	203.29	204.44	204.29	203.36	203.66	203.68	204.47	202.94	203.45	202.41	204.01	205.14	202.56	203.21	201.92	203.57	202.63	203.21	203.35
203.56	204.38	203.95	203.9	202.61	203.98	204.19	204.53	205.61	205.59	206.73	204.59	204.76	206.2	204.05	205.15	204.53	205.86	204.72	206.6	204.96	205.89	204.77	206.56	205.5	204.08	203.98	204.29	204.31	203.47	205.22	206.12	204.79	204	204.58	205.11	203.43	205.4	204.61	204.47	205.27	205.8	205.07	205.44	204.87	204.71	203.89	205.15	203.2	204.33
208.04	206.95	208.07	207.96	208.88	208.67	208.75	208.62	207.77	209.35	208.84	207.4	208.59	209.23	207.53	206.74	208.28	208.17	208.79	207.48	207.99	206.95	207.81	208.1	208.27	207.67	208.23	208.58	209.72	207.58	207.67	206.96	210.82	206.94	209.15	208.11	209.12	208.56	209.34	207.86	208.43	208.21	208.59	209.75	208.13	209.33	207.74	209.04	208.93	207.21
208.11	208.03	208.19	208.31	209.94	207.04	207.76	208.38	208.71	208.67	208.61	207.2	210.03	207.72	207.59	208.76	207.1	208.17	209.03	208.48	208.16	207.91	208.53	208.27	206.44	207.48	207.88	209.2	207.46	208.84	209.45	209.6	207.43	208.11	207.16	208.73	209.97	209.79	208.29	207.99	206.49	207.73	210.5	208.29	209.84	207.69	207.42	208.02	207.23	208.18
211.56	212.02	213.09	213.04	212	211.95	213.01	211.45	214.01	211.79	212.92	212.78	211.81	212.67	211.05	210.62	211.81	212.02	212.09	212.78	211.79	210.13	212.5	211.37	211.36	211.99	211.56	213.6	211.13	213.33	211.92	211.29	210.9	211.55	211.41	212.39	212.43	211.57	210.88	211.79	210.96	211.73	212.85	212.9	212.58	210.9	212.32	211.82	211.6	210.9
200.99	200.83	199.57	197.76	200.32	200.49	200.05	200.44	200.52	201.13	199.08	199.98	200.48	200.39	199.92	201.66	200.07	201.36	201.01	200.15	200.56	200.02	200.45	199.99	199.99	201.4	200.37	202.33	200.64	199.75	199.83	199.8	199.35	202.55	199.75	200.94	201.95	201.06	200.74	200.87	200.83	199.13	199.65	199.09	199.88	198.89	200.95	201.77	199.87	200.87
199.1	199.34	198.53	197.58	196.29	197.33	197.29	197.86	199.02	196.87	198.98	196.68	198.73	198.65	198.7	197.55	198.55	198.01	198.84	198.95	199.5	199	198.48	198.23	197.94	198.58	197.35	197.77	197.52	197.75	199.24	198.61	198.13	198.81	197.55	198.06	197.25	197.49	197.13	198.24	198.33	199.58	197.95	197.26	199.3	198.84	197.5	198.73	197.79	197.89
211.18	211.4	211.64	211.86	210.63	212.33	211.07	211.5	210.76	212.39	212.82	210.49	210.87	211.79	211.26	212.13	211.88	211.55	211.06	212.18	211.3	211.47	210.96	211.91	211.08	211.55	211.73	211.01	212.71	212	211.23	212.05	211.48	211.34	212.07	211.49	210.99	213.23	212.12	210.35	211.23	210.61	210.89	213.05	212.81	211.77	212.67	211.53	209.91	211.56
203.07	203.29	201.73	203.12	202.79	203.97	203.24	203.83	203.12	204.55	202.13	204.67	203.09	202.98	205.52	203.63	203.46	203.45	202.96	203.52	204.15	203.18	204.9	204.43	203.75	204.03	204.76	203.87	201.61	205.89	203.54	203.33	203.99	205.08	204.23	202.55	202.06	205.06	202.36	203.78	203.32	204.06	204.24	203.98	204.01	204.65	202.6	205.18	205.71	204.71
207.82	208.59	208.07	209.37	207.69	207.09	209.33	207.38	208	209.14	208.37	210.3	210.51	208.39	209.57	210.49	208.12	208.36	207.09	208.87	207.45	208.33	208.54	208.31	207.46	209.03	209.49	207.66	210.45	209.91	211.22	208.48	208.45	209.17	208.26	208.79	208.41	209.92	209.73	208.91	208.72	209.32	209.74	208.37	208.99	207.92	209	207.99	209.46	208.42
208.44	208.19	209.33	208.42	208.43	208.57	207.13	208.25	209.99	208.13	208.61	208.55	208.68	208.15	207.74	208.78	207.98	208.41	207.35	207.79	208.86	208.27	209.42	208.11	210.22	208.27	210.23	207.85	208.03	208.61	208.88	208.2	206.84	207.68	208.23	207	208.55	208.15	206.64	209.64	207.42	208.61	209.15	208.28	208.75	208.84	208.12	209.16	207.73	209.46
207.74	207.91	207.74	206.98	207.55	206.95	207.84	207.9	206.8	206.83	207.14	209.03	207.13	208.33	207.04	207.04	207.83	208.25	207.73	207.72	207.34	208.26	209.97	208.47	207.79	208.38	207.48	208.37	208.68	208.63	207.43	207.82	207.16	208.46	207.32	206.96	206.69	208.63	208.59	207.19	207.16	208.76	206.16	209.32	208.55	207.84	208.74	206.46	207.96	206.86
210.4	212.7	211.99	211.88	209.82	211.98	211.98	211.09	210.84	211.54	212.41	212.05	211.02	211.29	212.36	212.28	212.24	210.79	213.85	211.27	212.42	212.29	210.5	211.51	211.88	211.01	211.26	212.67	211.03	211.74	211.2	209.62	210.02	211.75	211.14	209.31	211.45	210.56	211.77	211.65	211.84	212.17	212.94	210.45	210.91	213.04	210.31	210.36	211.45	212.15
199.98	200.78	201.24	202.34	200.33	200.76	199.18	200.68	201.28	200.4	200.06	199.32	201.01	200.6	201.5	200.51	200.63	200.75	200.72	201	200.94	199.48	201.79	202.24	198.36	200.76	199.43	200.24	199.32	198.5	201.82	199.81	200.72	201.55	199.38	199.74	199.15	200.97	200.79	200.9	200.52	199.9	200.39	200.1	201.31	200.02	200.29	200.96	199.38	198.89
202.49	203.31	203.6	204.7	202.49	203.64	203.68	204.14	202.43	202.31	204.86	204.58	204.77	203.15	203.72	203.48	206.32	202.71	204.62	204.18	203.32	204.85	204.36	204.97	204.97	203.01	204.65	202.5	205.19	203.08	204.85	202.42	205.12	203.75	203.35	204.01	203.74	203.63	204.56	203.88	203.16	204.92	204.39	204.02	204.2	204.73	202.66	204.52	203.54	203.73
213.17	213.4	213.23	212.48	212.06	214.19	211.48	212.54	212.36	212.54	213.37	211.41	214.48	215.12	214.54	213.07	213.96	214.19	212.84	212.46	212.57	213.29	212.72	211.47	213.47	212.09	212.2	212.87	213.95	213.25	212.48	211.7	210.45	213.55	212.65	212.51	213.42	211.73	213.31	213.08	211.69	212.08	214.61	213.34	214.03	213.57	212.6	212.58	213.12	213.38
205.15	203.23	204.05	203.92	203.77	202.14	204.25	203.54	203.67	204.88	202.69	204.85	202.89	201.52	204.83	205.45	203.96	202.53	203.35	205.38	204.18	204.83	203.35	203.42	203.61	204.18	204.91	204.23	202.73	203.8	202.76	202.26	204.42	203.45	202.55	202.32	203.3	202.42	202.95	204.3	203.83	204.63	202.45	205.05	203.82	203.21	205.29	202.68	203.8	204.01
204.86	203.32	204.24	204.22	205.29	204.93	203.19	203.59	203.57	202.47	204.29	203.94	202.83	204.3	205.25	203.38	203.8	203.21	203.13	204.03	204.38	205.27	205.87	203.67	203.76	202.19	203.19	204.38	203.17	203.52	206.54	203.42	205.38	204.19	202.37	203.09	203.38	204.77	205.53	204.81	204.22	203.39	203.66	205.4	203.85	205.3	203.25	203.3	202.96	202.47
206.52	206.57	206.61	205.9	206.41	207.13	206.29	206.11	206.26	206.05	206.16	204.94	206.85	206.72	204.84	205.4	206.37	207.24	207.48	206.09	206.94	206.27	206.74	206.56	205.69	205.37	205.74	205.8	206.04	205.87	205.94	207.31	206.96	206.39	206.67	205.43	206.68	206.98	205.6	206.85	205.16	206.69	205.05	205.69	206.73	205.11	206.54	204.17	206.41	206.51
208.24	207.59	206.98	208.35	207.7	207.78	209.21	207.52	206.58	208.65	208.19	208.41	208.43	209.62	208.71	208.1	208.41	209.08	208.36	206.77	209.57	208.59	208.5	208.36	209.9	209.71	209.46	207.77	207.41	209.51	207.95	208.83	207.37	208.49	207.32	208.93	208.84	209.06	208.67	208.66	209.53	207.93	208.79	209.01	207.97	209.27	208.4	207.32	209.47	208.5
208.73	208.32	209.63	208.67	208.37	209.72	209.65	209.04	208.85	209.35	209.08	209.13	207.4	208.69	208.65	208.76	208.35	208.78	209.37	207.05	210.31	208.11	207.74	209.05	208.43	208.87	208.57	207.45	209.01	209.39	208.54	207.41	207.56	208.46	207.71	208.93	209.84	209.3	208.61	208.57	208.54	209.68	210.93	209.15	209.28	209.67	209.25	208.14	210.19	208.94
204.1	203.07	202.24	202.71	203.49	202.91	203.79	202.43	205.51	202.65	203.3	203.96	203.74	202.18	204.79	204.55	202.79	203.74	205.18	203.28	203.83	204.32	205.1	203.71	203.74	205.21	204.36	202.51	202.74	202.45	203.45	205.31	203.06	203.62	203.49	203.14	204.28	203.93	203.82	206.09	202.87	203.32	203.99	203.27	203.43	203.18	203.66	204.41	203.7	204.86
208.46	208.23	208.56	208.76	208.17	206.33	205.87	207.63	207.79	209.63	208.57	207.94	208.11	206.96	206.41	206.23	206.6	208.47	208.12	206.21	208.88	208.88	207.3	207.01	207.64	207.53	207.05	207.6	207.32	207	209.78	208.57	207.63	207.23	206.66	206.9	206.47	207.11	208.41	207.62	206.47	207.63	208.38	206.31	208.75	205.6	208.32	207.64	208.34	206.58
216.84	216.09	216.98	217.46	216.4	216.69	217.34	217.17	218.3	215.24	218.29	217.4	217.59	217.2	216.08	217.24	216.77	217.35	216.57	218.16	217.15	217.17	215.21	216.86	215.2	215.86	218.06	217.27	216.66	216.93	217.63	216.43	215.51	216.39	216.77	217.37	216.33	216.56	217.59	218.42	216.41	215.85	218.66	216.85	217.23	217.04	217.09	217.27	217.77	216.08
200.1	199.78	201.7	199.87	199.86	198.51	198.33	199.51	198.3	199.92	200.62	198.95	198.14	198.92	198.36	200.18	199.74	199.16	200.04	199.83	198.43	197.3	199.23	198.16	199.48	198.97	198.78	199.68	198.48	198.59	200.27	200.35	199.47	198.97	200.59	200.74	199.37	198.3	200.98	199.52	199.74	199.46	198.35	197.28	199.57	199.53	199.59	200.67	200.36	200.08
205.73	203.58	204.21	203.56	202.88	202.84	204.44	202.23	204.18	202.82	202.35	203.47	204.16	202.66	202.15	202.21	204.12	203.99	204.37	202.99	205.44	202.7	204.41	204.64	203.84	204.19	202.61	203.08	204.67	204.88	203.92	204.05	203.99	204.2	203.67	202.56	204.82	203.58	204.08	204.1	203.5	203.05	203.57	202.87	203.35	203.27	202.8	202.07	202.25	204.21
204.22	204.98	204.19	203.08	202.49	203.31	203.92	203.65	204.47	203.14	204.26	204.48	204.56	202.63	204.52	202.58	203.48	202.51	202.4	203.12	204.78	203	204.61	202.67	202.85	203.89	203.38	203.82	203.16	203.28	202.14	203.45	203.75	204.33	203.54	203.09	205.31	204.32	204.04	202.99	205.02	200.93	203.77	201.45	203.11	203.66	202.6	202.94	201.69	204.38
205.09	203.73	205.12	204.72	204.53	204.3	203.02	205.19	203.61	203.86	204.71	204.56	202.39	204.21	206.62	205.13	202.87	203.55	205.28	205.25	204.38	204.8	204.08	203.9	202.38	205.21	204.03	204.82	204.01	202.44	204.24	203.17	203.74	203.23	204.99	204.98	203.78	203.72	202.95	204.34	203.53	202.82	202.97	205.36	202.8	205.34	203.19	204.89	204.67	203.81
212.12	210.48	212.73	212.03	210.76	212.12	211.72	211.84	210.46	210.96	212.42	211.2	210.98	210.4	211.61	210.22	211.51	210.45	211.61	212.35	212.02	210.58	212.88	211.14	209.87	212.27	211.46	211.3	211.02	211.54	209.81	212.03	210.77	210.8	209.93	212.22	211.07	210.71	211.88	212.83	209.97	213.31	212.84	211.93	211.72	210.69	212.67	213.71	211.3	212.17
204.34	203.72	203.1	203.51	204.1	204.39	202.59	201.23	203.36	203.55	203.07	203.41	205.43	203.78	202.57	202.03	203.07	203.16	202.86	203.62	203.95	202.72	202.92	203.02	204.66	203.77	204.07	202.87	203.71	202.82	201.94	203.55	203.36	203.58	201.3	202.69	202.78	201.56	205.05	204.65	203.77	204.22	204.53	201.83	203.94	201.27	203.22	202.22	205.72	203.06
203.23	203.18	203.91	204.88	203.31	203.43	203.32	201.82	204.25	203.86	203.61	206.34	203.5	204.97	203.25	201.26	203.91	203.58	201.85	202.73	203.19	203.75	201.72	204.6	203.71	203.27	204.73	204.2	203.55	203.82	203.99	204.74	202.85	203.89	203.18	205.23	205.07	203.63	203.97	204.14	203.97	204.14	204.22	204.05	204	203.44	204.02	204.84	203.53	203.44
210.04	208.6	209.94	208.92	208.98	209.74	208.03	210.12	208.83	208.02	209.3	208.3	208.49	208.38	208.39	208.23	210.08	207.48	208.48	209.28	210.34	208.36	208.26	208.99	210.25	209.25	210.57	209.86	207.15	207.43	208.5	208.61	207.28	209.11	210.13	208.74	208.77	207.61	209.29	208.19	209.82	210.07	209.09	208.34	209.09	206.97	208.23	209.14	209.12	209.04
207.93	205.75	209.24	207.76	208.14	207.85	208.3	208.54	206.01	207.98	208.93	208.83	208.46	207.55	208.09	207.1	209.27	207.6	206.15	205.77	207.79	207.6	207.18	207.97	208.94	208.07	209.57	205.4	208	207.53	207.08	208.23	208.42	206.48	208.4	207.4	206.93	207.18	207.2	207.67	206.78	208.43	207.68	206.75	207.51	208.53	208.23	207.68	207.37	207.4
202.52	202.65	204.47	202.98	202.2	202.84	204.53	203.66	202.5	202.83	203.61	202.61	204.08	202.1	201.91	202.07	203.54	202.56	203.78	203.18	203.66	202.83	201.85	201.79	203.74	202.61	202.27	203.73	203.39	203.69	204.13	203.68	204.55	204.01	202.5	201.65	202.26	202.51	202.65	205.11	203.67	204.48	203.9	202.96	202.79	205.04	204.61	204.39	201.37	203.33
212.4	209.61	212.14	211.97	212.82	211.79	212.35	211.05	211.15	211.34	211.69	211.4	211.17	211.38	211.82	212.31	212.17	212.12	210.49	211.46	212.67	212.58	212.72	211.64	211.36	210.02	212.82	211.6	212.63	212.19	213.23	211.59	212.05	212.24	211.28	212.47	212.38	212.17	212	212.79	211.73	211	211.48	211.82	211.3	212.14	211.75	211	210.35	210.11
202.8	202.54	204.19	203.29	204.13	203.51	203.48	205.11	202.77	204.14	204	203.43	202.89	204.23	202.86	204.72	202.88	204.16	203.48	203.76	203.94	205.16	203.59	204.39	203.71	204.67	203.33	204.87	203.8	203.93	203.99	203.93	202.97	202.92	203.35	204.56	204.21	203.49	203.5	204.12	202.83	203.03	203.54	204.26	204.32	203.84	205.43	204.96	203.48	202.25
217.13	216.66	215.26	218.05	216.32	216.28	218.07	216.8	217.09	215.85	216.45	218.62	215.12	217.54	216.99	218.7	216.36	218.03	218.57	219.41	216.9	215.99	218.38	215.45	216.56	218.25	216.39	216.89	216.75	217.62	217.4	217.34	217.19	216.64	217.43	216.48	217.56	217.36	217.14	217.42	217.54	216.97	218.81	216.52	217.43	216.63	217.53	215.88	216.59	216.96
211.27	211.37	212.58	211.02	210.54	210.14	211	211.04	212.86	212.34	211.75	211.83	210.96	213.27	211.56	211.72	210.59	210.93	211.2	210.8	209.54	212.14	212.75	211.39	210.25	211.4	211.62	211.63	212.18	210.64	211.84	211.38	212.34	210.98	212.06	210.56	211.73	210.95	211.11	212.32	211.14	213.23	211.7	211.07	211.34	211.61	211.88	209.8	210.53	211.84
216	218.12	218.21	216.02	216.76	215.71	217.96	216.14	216.67	217.49	215.85	215.77	218.25	217.85	215.63	217.28	216.72	218.1	217.85	216.79	217	217.18	216.05	216.53	217.07	217.57	215.64	216.75	216.98	214.95	217.22	217.49	217.84	217.81	215.75	217.76	217.55	216.26	216	216.08	216	218.19	217.81	216.29	217.67	217.91	216.86	217.69	216.91	217.72
212.33	211.31	210.77	210.63	212.26	211.06	211.6	210.67	211.95	213.6	211.12	211.18	213.37	211.39	211.55	210.59	210.52	211.21	213.58	211.46	210.54	212.07	211.95	212.33	212.53	209.69	212.05	212.24	212.13	211.99	211.95	211.72	211.3	211.71	210.21	212	211.06	212.67	212.27	212.55	211.43	211.7	211.54	211.73	210.39	212.69	210.92	208.81	212.89	211.65
208.7	209.42	208.05	209.7	209.3	210.67	206.94	207.46	207.82	206.98	208.61	209.28	208.98	206.15	208.23	207.61	207.83	208.13	209.66	208.17	208.31	209.32	209.09	208.87	209.5	207.94	209.3	209.57	209.82	207.66	208.11	207.92	209.73	208.5	209.67	209.27	210.74	206.49	208.56	209.19	210.11	210.48	209.94	208.07	207.91	208.86	207.77	209.11	207.91	207.66
203.83	199.46	203.4	202.36	201.46	203.56	203.92	201.95	202.24	201.67	203.32	203.2	202.61	202.31	203.65	201.51	201.81	203.85	202.35	203.39	203.89	203.03	202.34	202.4	200.73	202.19	203.98	203.66	204.21	202.61	202.74	202.72	202.33	201.93	202.31	203.49	202.55	202.47	204.2	201.86	202.46	203.16	202.01	202.73	202.07	200.94	202.65	202.85	203.65	202.59
207.6	208.71	208.06	208.32	209.21	208.12	207.08	206.96	208.2	207.7	207.74	206.97	207.33	207.16	206.15	206.85	207.98	205.32	208.07	207.66	208.76	207.35	207.85	207.98	208.34	207.06	207.38	208.77	208.91	207.63	208.6	206.78	209.75	208.29	209.21	205.91	207.94	207.74	207.45	207.07	207.91	207.75	206.47	209.29	207.66	206.14	208.83	209.84	206.88	208.84
208.57	207.8	207.64	208.99	207.51	208.95	207.22	207.68	207.62	208.79	207.53	207.34	207.51	207.34	207.08	207.76	207.7	207.48	207.3	207.5	208.17	208.61	206.38	207.67	207.45	209.14	208.07	206.88	208.32	208	207.79	208.29	208.63	206.94	208.88	207.66	207.33	208.53	207.12	207.01	207.15	208.05	207.82	207.71	206.33	207.07	207.37	206.25	208.29	209.63
208.77	205.82	207.5	205.7	206.2	208.68	206.6	208.39	207.1	207.8	207.32	207.15	207.28	209.26	207.13	208.11	207.19	208.47	207.18	208.2	207.8	209.11	205.91	208.19	207.57	206.35	208.98	208.23	207.27	207.83	208.57	207.42	208.9	206.31	208.34	206.67	209.19	207.8	207.56	208.44	206.65	207.36	208.35	208.03	209.84	207.45	206.38	208.93	208.02	207.88
207.96	207.67	210.13	207.46	209.8	209.35	208.88	208.63	208.72	209.01	209.77	209.36	209.21	209.65	208.97	207.93	207.47	209.59	209.85	208.23	207.99	208.46	209.51	209.57	209.72	208.04	207.89	210.53	210.02	208.72	210.03	206.93	209.23	208.88	208.9	208.54	208.77	207.5	208.4	208.17	209.01	207.85	208.73	207.61	208.64	209.29	209.08	209.65	207.16	208.39
218.12	216.79	218.24	218.11	217.66	216.65	216.86	217.24	218.38	217.75	217.36	217.47	215.4	217.89	217.86	217.92	217.5	217.7	217.72	218.06	217.73	217.01	217.08	218.65	218.37	217.89	217.22	217.49	217.23	217.71	217.18	216.57	217.37	218.19	217.51	218.67	216.96	216.99	218.36	219.21	217.59	218.37	217.29	218.39	216.03	216.99	218.29	216.52	218.23	218.22
211.2	208.92	208.71	207.94	209.83	209.13	207.98	208.97	209.48	208.31	211.03	208.21	207.7	210.08	210.44	209.31	208.91	207.72	209.33	209.65	209.06	208.34	210.61	208.73	207.76	209.19	210.05	210.3	207.91	209.21	209.97	209.1	210.45	208.56	208.85	208.61	207.12	208.11	207.81	208.83	209.46	208.94	208.36	209.56	208.71	209.72	209.23	207.96	208.64	207.66
204.62	204.86	206.82	205.99	202.59	205.02	204.7	205.95	204.25	204.18	204.56	204.8	204.43	204.58	204.15	204.8	204.39	205.01	204.71	205.52	204.34	206.42	205.12	204.9	203.67	204.88	203.8	206.82	205.1	204.36	205.19	203.05	206.59	204.47	205.17	204.34	205.23	205.42	204.45	204.48	207.06	206.03	203.27	206.33	205.84	205.14	205.42	204.8	204.31	205.62
208.67	210.08	208.57	208.4	208.05	209.59	208.33	209.69	209	209.64	207.84	208.21	208.83	206.89	208.29	208.36	208.68	208.75	210.35	210.1	209.57	208.96	207.35	209.94	209.57	209.47	209.01	208.83	207.51	209.64	208.88	207.1	208.58	208.12	208.44	206.75	210.36	207.92	206.34	209.06	209.13	208.11	209.21	206.17	208.74	208.9	207.65	207.81	207.66	207.38
209.63	206.8	208.19	207.3	208.74	209.06	207.33	209.8	208.62	207.6	206.7	208.88	211.57	207.97	210.37	208.1	209.16	207.68	208.61	209.78	208.35	208.11	207.49	208.35	208.1	206.59	209.41	208.77	207.86	207.74	208.36	208.5	208.33	207.48	208.99	207.53	208.12	208.65	207.19	209.89	208.52	208.33	208.83	208.26	208.31	209.77	207.97	208.23	209.64	209.12
212	212.41	212.71	212.75	210.79	212.21	212.24	211.48	211.01	211.18	211.81	212.81	211.64	212.53	211.01	211.41	210.12	212.36	212.06	210.63	211.66	211.06	212.84	212.12	213.46	212.29	211.67	212.44	211.41	211.44	211.92	210.5	211.43	213.05	212.06	210.2	210.78	210.59	212.39	211.46	210.47	211.87	210.87	212.13	214.41	213.92	210.97	211.63	212.54	211.21
204.25	206.65	204.1	203.15	203.54	203.3	203.5	203.7	203	202.89	203.47	203.06	204.13	203.12	204.44	202.99	203.24	203.66	202.44	204.76	203.88	203.13	202.86	201.7	203.68	201.89	203.59	203.31	203.65	203.9	205.05	204.96	202.87	202.23	202.79	203.31	202.79	204.45	202.98	204.13	203.1	203.29	204.67	204.37	203.48	203.65	202	204.95	203.22	203.21
200.1	200.16	200.35	202.11	201.21	201.52	201.55	200.46	200.89	202.27	200.79	200.39	202.54	200.19	201.16	201.02	201.89	201.07	203.3	200.72	200.68	199.73	200.76	200.5	200.56	201.7	202.38	200.82	200.14	200.56	202.22	201.32	200.63	201.82	201.71	199.83	201.72	200.37	201.52	200.99	202.77	200.51	201.08	202.63	202.94	199.94	201.24	200.17	201.64	201.14
204.82	203.89	206.06	204.95	205.44	204.91	204.97	207.5	204.79	205.97	202.29	204.74	203.75	205.88	204.52	205.52	204.03	203.07	202.76	203.73	205.63	204.26	204.33	204.27	205.09	204.22	203.1	202.6	204.92	204.09	204.31	205.62	204.94	204.66	203.52	205.8	203.58	205.6	205.33	204.29	203.53	205.53	204.72	202.88	204.5	204.19	204.41	204	204.82	205.31
193.72	195.54	195.52	194.66	194.37	195.07	193.94	194.18	193.91	194.62	192.26	193.72	193.23	196.85	193.07	194.1	195.67	192.82	194.86	194.64	193.56	193.81	194.94	193.68	193.71	193.7	195.11	195.85	194.61	193.24	195.11	194.42	194.74	196.17	193.66	195.3	194.45	193.89	194.25	193.37	194.7	193.8	192.82	193.65	193.72	194.96	193.87	196.28	194.49	193.39
205.41	205.61	206.83	207.39	207.61	205.91	206.3	206.31	206.72	206.93	207.08	207.02	206.95	206.58	205.1	206.48	206.23	207.35	209.36	207.36	205.56	207.47	207.09	205.84	207.37	206.58	205.66	205.23	206.86	205.9	205.68	206.19	205.88	205.54	205.55	205.95	206.68	205.04	205.61	205.61	206.33	204.24	208.42	207.77	206.5	206.21	207.83	206.57	205.54	207.02
204.28	205.04	205.04	205.25	206.41	205.21	204.46	205.79	203.26	205.62	205.48	203.85	204.77	203.55	203.76	203.95	206.04	203.81	205.43	203.71	205.15	203.67	204.76	205.87	204.57	205.68	203.18	203.94	204.22	204.14	205.61	204.73	206.15	205.8	203.65	204.56	205	204.29	203.3	205.57	204.57	204.41	205.04	205.44	204.44	203.88	205.36	204.23	205.12	205.56
199.82	201.72	200.15	199.98	199.36	200.29	200.76	200.49	199.49	199.65	200.42	199.99	199.63	200.16	201.51	200.7	199.1	200.89	200.68	200.13	200.91	199.37	197.88	199.65	200.63	198.93	201.09	198.67	201	199.9	199.92	200.65	199.55	201.61	201.25	200.15	200.67	200.81	200.39	199	202.47	199.52	200.41	200.06	201.55	200.45	201	201.82	200.51	199.47
204.08	203.09	203.74	203.94	203.3	202.27	203.06	203.51	202.21	203.71	203.41	203	203.28	203.39	203.67	203.86	202.83	204.45	204.39	202.93	203.05	204.09	202.79	202.69	203.43	203.13	202.59	204.24	202.37	202.62	201.87	203.28	201.7	201.58	203	203.75	204.97	201.81	204	203.19	203.73	203.93	204.15	203.08	204.63	203.26	203.48	202.91	203.49	201.79
210.11	209.32	208.77	208.91	209.76	209.73	208.35	211.91	209.64	209.37	209.67	209.27	209.08	208.24	209.52	210.65	210.67	211.16	210.75	208.98	209.64	207.89	209.2	210.16	209.33	208.8	208.97	210.92	209.41	209.76	209.71	209.87	210.06	210.47	209.49	208.11	209.86	208.55	209.07	209.01	210.24	209.52	211.05	208.69	210.13	209.98	209.46	208.59	208.22	209.47
203.78	205.78	204.91	202.93	206.16	204.46	203.66	204.38	203.51	204.76	204.15	205.27	205.42	206.24	204.77	205.16	204.47	205.37	204.18	204.36	205.85	205.21	204.54	204.62	205.12	203.43	206.75	204.52	204.21	203.57	206.7	204.44	203.57	202.89	204.57	204.51	204.82	205.42	206.21	205.36	205.39	205.38	206.11	204.6	204.2	204.76	203.65	203.86	205.56	205.79
208.32	207.32	208.05	207.6	207.72	207.95	205.7	207.79	207.91	207.85	209.46	207.01	207.84	207.93	208.87	207.15	207.95	207.65	208.44	209	208.37	207.85	208.33	209.56	208.53	207.12	209.68	208.49	208.86	208.01	207.47	207.15	207.62	206.28	208.79	208.49	207.31	207	207.68	208.69	206.85	208.65	208.25	207.78	209.14	207.77	207.2	206.47	208.64	208.94
210	208.38	206.21	210.17	210.18	209.73	207.6	210.15	210	208.22	208.24	209.21	209.19	208.95	208.38	209.51	208.85	209.4	208.89	209.23	209.37	208.5	208.28	210.03	210.38	210.23	207.74	207.64	209.86	208.74	209.28	207.46	207.04	208.26	209	209.07	208.76	209.81	208.9	207.11	210.47	207.6	208.83	209.45	209.21	210.08	210.05	208.93	209.69	209.39
210.51	212.41	211.1	211.54	211.33	212.59	211.57	210.23	210.26	212.93	211.28	210.76	210.84	211.82	210.51	211.86	212.2	211.11	212.74	211.44	211.44	210.25	211.51	210.02	210.4	212.8	210.13	211.5	210.93	211	212.78	211.84	212.31	212.61	211.29	211.44	211.53	210.18	210.94	212.16	210.68	211.83	211.33	211.73	211.13	212.11	211.46	210.47	211.34	211.92
204.74	204.55	203.89	204.59	206.17	204.42	205.63	204.63	206.24	206.18	205.52	203.84	206.98	204.76	204.38	204.27	205.55	204.15	204.55	205.73	202.94	205.33	204.41	205.33	204.49	203.99	204.71	204.5	206.22	202.54	204.9	203.73	204.14	205.07	204.34	205.48	204.25	206.2	204.76	204.64	205.09	205.62	205.08	205.43	204.28	204.72	203.42	204.03	204.21	205.15
211.06	213.18	212.27	210.02	212.35	212.55	212.17	211.05	213.32	213.27	213.81	212.09	210.69	211.46	213.47	213.28	213.85	212	211.68	212.73	212.26	212.43	211.71	212.76	212.12	212.91	212.73	212.07	212.3	213.75	213.15	211.11	211.49	214.08	211.85	211.91	213.56	212.14	212.53	212.62	212.18	212.82	211.68	212.45	213.24	213.57	212.51	211.93	212.94	211.51
201.97	203.83	201.76	201.42	202.69	202.44	201.86	202.22	201.57	203.42	202.82	202.59	201.42	201.73	203.62	203.51	200.67	203.29	202.61	204.62	201.89	202.95	201.61	202.7	201.55	203.27	202.61	201.32	203.39	202.71	201.63	204.07	202.35	201.57	200.25	202.61	200.63	202.75	202.18	202.19	203.08	203.85	202.17	202.24	202.28	203.06	200.7	200.83	200.43	203.34
206.61	203.95	204.99	204.75	204.51	203.98	204.36	206.34	203.05	204.3	203.83	206.65	205.09	205.88	205.37	205.58	202.88	204.88	204.2	203.82	206.24	204.24	204.47	204.58	203.99	205.22	205.04	204.81	203.71	204.82	203.81	205.64	206.44	204.04	204.62	203.96	203.68	204.75	204.84	204.81	205.35	203.94	205.33	203.98	205.3	204.2	203.87	204.3	205.42	204.06
207.66	208.46	206.31	207.76	207.32	207.55	206.08	207.39	207.25	206.77	206.72	208.77	207.42	209.05	207.24	208.16	207.06	209.97	207.95	207.5	206.83	207.6	208.36	206.97	207.59	207.79	207.87	207.53	209.9	208	209.74	207.04	208.94	207.46	208.41	208	208.81	207.64	207.92	208.04	205.5	208.5	207.33	208.28	206.67	206.73	207.43	207.19	208.37	208.35
217.28	217.31	217.34	217.59	216.71	218.56	217.31	217.75	215.71	219.07	217.85	218.26	217.15	216.97	218.24	218.63	217.43	218.12	217	217.9	217.43	218.6	218.31	219.89	217.45	217.84	216.28	218.47	216.92	218.25	217.15	218.22	218.86	218.67	216.63	218.25	216.77	217.4	216.9	217.08	216.71	217.85	218.12	218.24	218.19	217.65	217.23	217.24	217.06	218.24
199.22	199.84	199.6	200.96	199.68	200.18	200.41	200.84	201.8	200.97	202.14	201.21	200.79	200.63	199.25	200.16	200.33	201.68	200.65	200.74	200.82	199.55	199.24	201.53	201.41	199.88	200.66	201.46	200.92	200.77	200.46	200.92	199.61	199.93	200.04	200.45	199.46	199.54	199.95	200.35	200.35	198.95	199.94	200.92	200.31	198.71	198.92	200.13	202.03	201.77
217.67	216.9	217.76	217.72	216.55	216.97	216.17	216.12	215.63	216.78	217.87	218.33	216.83	216.63	216.42	216.47	217.1	218.49	216.14	216.41	217.2	216.33	215.4	216.38	217.99	216.85	217.28	218.34	216.99	217.37	216.99	216.08	218.37	217.85	216.64	219.21	218	217.05	218.17	217.44	217.22	216.28	216.57	218.37	216.64	216.83	218.27	215.74	219.53	216.51
212.26	211.3	210.17	213.04	211.65	210.73	211.84	211.28	211.35	212.53	214.66	211.78	211.11	211.53	214.19	212.08	211.39	212.96	210.46	210.73	212.52	212.43	211.32	212.36	212.76	213.56	211	211.78	210.68	210.61	211.6	210.75	210.32	212.22	212.48	211.58	212.67	211.58	212.94	212.14	211.65	212.4	211.84	213.16	211.66	212.19	212.76	212.93	212.92	211.26
211.8	212.83	211.64	211.85	212.88	212.66	210.71	210.88	211.01	210.83	212.11	211.35	209.63	211.26	211.99	211.34	211.42	210.6	210.83	211.19	210.05	212.35	213.54	212.51	212.45	212.18	213.2	211.41	211.69	212.96	212	212.95	212.43	211.85	210.81	209.84	211.97	211.92	211.37	212.18	211.21	211.62	213.69	210.96	210.61	211.82	210.04	210.68	212.05	211.43
200.04	199.17	198.3	198.92	199.83	200.43	198.74	199.14	200.27	198.95	200.4	199.56	199.47	200.29	200.85	198.63	197.46	200.64	199.29	200.5	197.73	200.06	199.38	198.59	199.32	199.48	200.52	198.6	199.79	198.97	199.36	200.2	199.29	199.4	200.03	200.24	200.09	197.92	201.35	201.57	201.05	200.31	198.85	199.19	199.68	198.85	199.4	199.42	200.2	200.11
206.98	207.13	208.53	208.31	208.48	209.67	207.35	208.55	209.64	207.71	209.05	207.02	208.52	207.42	209.84	208.89	209.73	208.45	208.94	209.28	206.8	208.63	208.94	206.86	207.28	209.04	208.61	208.66	206.54	207.03	207.74	205.83	208.62	208.79	207.2	207.61	208.43	207.46	209.2	208.86	207.35	210.17	208.79	210.41	209.05	209.4	208.57	207.87	206.29	208.13
201.11	199.44	199.01	199.57	200.61	201.01	199.56	200.54	198.38	198.79	201.1	199.53	199.88	201.55	200	201.7	201.16	200.91	201.24	200.52	202.05	200	200.91	201	198.85	200.76	200.49	200.07	200.52	198.9	200.82	201.35	202.11	199.38	199.97	200.55	200.3	199.93	200.75	199.63	198.8	200.6	201.62	202.52	200.22	200.75	200.78	199.53	198.52	201.1
202.91	203.07	205.44	202.83	203.94	201.05	202.83	203.62	203.41	203.8	204.23	203.38	203.4	202.83	202.28	204.51	203.83	203.62	204.98	203.16	204.48	206	204.21	204.25	204.68	201.85	204.49	204.52	203.09	202.07	203.73	203.61	201.67	204.31	204.08	202.93	204.7	203.61	204.11	202.58	204.99	204.47	205	203.33	204.94	204.61	203.45	204.11	201.9	202.28
207.89	207.72	209.17	205.72	206.99	207.63	208.49	207.49	207.11	207.98	207.29	206.8	206.9	207.95	208.23	209.64	207.89	207.48	209.78	207.97	206.7	208.65	207.26	206.82	208.29	206.99	207.31	206.27	207.94	207.02	208.41	207.11	207.3	207.12	206.66	207.66	207.34	207.32	207.16	206.09	207.16	207.58	207.29	208.02	207.42	206.75	208.16	206.04	207.08	207.51
200.31	201	200.32	200.77	199.13	202.31	199.73	200.35	198.83	201.08	200.13	200.69	198.52	199.7	201.09	200.73	198.54	199.01	200.52	201.57	199.36	200.88	199.66	199.75	201.58	202.1	199.87	200.34	201.08	198.85	201.75	199.98	201.17	199.83	200.54	200.4	201.02	198.87	201.37	199.52	201.07	201.29	199.87	201.46	199.61	200.93	201.58	200.01	199.58	200.98
212.71	212.9	212.97	212.68	211.13	213.05	211.69	212.69	211.46	210.58	210.65	212.13	212.13	212.51	212.85	212.4	212.29	210.43	211.85	210.88	212.2	213.17	212.24	210.56	213.47	210.97	209.58	212.02	212.38	211.35	213.01	211.01	211.18	211.31	211.87	212.21	210.24	211.63	211.19	212.11	212.18	211.21	211.54	212.13	210.9	210.21	212.88	211.74	210.52	211.86
207.89	206.45	207.42	205.68	205.96	205.06	207.18	204.92	206.06	207.65	206.05	207.11	207.49	206.85	205.82	206.64	206.29	206	205.69	207.33	207.13	206.51	207.36	208.45	207.23	206.52	207.1	205.5	206.56	205.29	206.11	206.72	206.68	206.64	206.27	206.64	206.69	205.6	207.02	206.87	207.53	206.31	206.76	206.79	207.34	206.08	206.62	206.23	204.93	207.43
195.32	195.7	192.28	193.18	193.5	194.45	195.46	193.38	193.57	194.88	194.55	194.63	194.17	193.57	193.16	194.31	193.58	194.68	193.89	194.62	192.54	193.56	196.77	194.42	193.95	193.79	193.01	193.58	194.08	194.86	194.18	193.95	194.66	194.64	194.46	194.37	192.91	194.36	192.76	194.79	194.22	195.3	194.67	194.18	194.62	193.97	193.87	194.29	194.97	195.34
208.17	208.57	207.07	207.68	207.21	207.24	207.13	208.14	207.6	206.85	206.69	208.94	207.83	207.49	207.68	209.36	207.88	208.02	207.62	208.46	207.81	207.07	208	207.18	205.58	210.55	206.23	208.14	209.56	207.3	208.93	206.75	207.74	208.44	210.18	208.8	206.3	207.52	208.35	205.85	207.84	207.28	208.51	207	208.25	205.86	207.24	206.85	208.93	207.88
199.45	199.71	200.96	199.29	200.05	199.63	201.32	200.47	198.68	201.33	200.66	200.87	200.76	199.51	200.55	200.61	200.23	201.3	201.33	201.65	200.98	200.51	201.1	201.11	200.31	201.47	199.95	198.37	199.88	201.33	199.65	201.82	199.19	201.77	201.15	200.39	199.45	201.87	200.41	200.95	201.52	199.59	200.22	201.68	200.23	200.18	201.04	199.03	200.78	199.86
203.91	204.17	205.47	203	203.73	203.52	203	203.53	204.17	203.49	204.29	202.51	206.39	203.94	204.35	203.66	203.98	203.3	204.47	204.36	202.19	204.6	202.56	205.08	204.75	201.63	203.48	203.41	204.73	205.64	204.53	205.43	203.63	205.46	204.11	204.44	203.8	203.95	204.9	203.1	204.4	202.19	205.66	204.04	204	202.39	205.02	203.92	201.58	203.27
212.95	210.15	211.08	212.77	211.59	210.92	211.93	212.65	211.8	211.94	213.15	212.81	210.42	210.4	210.3	212.05	211.29	210.45	212.53	211.12	211.08	212.32	211.85	210.9	211.82	211.95	211.26	211.36	212.07	213.3	212.66	212.5	212.34	210.8	210.58	210.72	209.23	212.32	212.46	212.19	211.53	211.47	212.58	213.85	210.1	212.39	211.39	212.41	212.11	211.12
216.62	217.3	215.08	217.38	215.44	218.43	216.47	215.46	217.56	216.5	218.69	216.18	217.57	217.64	217.58	216.5	215.43	216.25	215.4	214.17	216.88	215.82	216.36	216.58	217.35	216.81	216.5	217.96	217.19	217.63	216.41	217.04	216.43	217.41	216.25	216.44	219.62	218.26	216.19	217.29	215.97	217.13	217.85	216.72	217.8	218.19	216.21	216.82	218.27	217.25
208.44	207.98	208.81	207.69	208.83	207.86	207.89	208.35	207.27	207.6	207.76	209.63	207.6	208.32	207.43	208.54	207.13	208.12	208.83	208.44	206.82	207.51	206.73	209.18	207.77	209.21	207.46	207.27	207.72	207.9	206.02	206.59	208.91	208.01	207.65	208.78	206.85	208.83	207.25	208.56	208.43	206.81	209.36	209.22	208.35	208.79	209.21	206.21	206.91	206.29
210.01	210.46	209.18	210.02	212.27	210.52	208.49	209.59	210.07	208.04	208.7	209.36	209.68	210.97	210.71	208.29	211.02	210.03	210.63	209.06	208.77	209.63	210.07	208.83	209.8	208.1	208.44	207.56	209.52	210.48	210.1	208.47	210.85	210.88	210.97	209.47	211.08	207.93	209.22	209.72	209.19	209.8	210.28	209.96	212.24	211.22	209.95	209.88	208.48	210.53
206.02	206.18	205.87	206.21	208.34	207.64	207.57	206.29	207.09	207.27	205.98	207.61	205.5	207.16	206.7	206.69	205.68	207.28	206.36	206.4	206.25	206.11	205.22	206.38	206.85	207.11	206.05	207.14	205.58	206.92	206.67	205.98	205.6	205.88	206.8	207.09	206.59	206.87	205.5	207.16	207.71	206.37	207.02	206.79	207.08	206.02	207.74	205.73	206.69	205.9
213.3	214.5	211.85	214.01	213.08	213.38	213.03	214.53	214.5	214.87	214.5	214.14	214.29	214.27	212.42	214.39	213.41	213.37	214.62	213.8	213.78	214.46	215.08	212.78	215.39	214.15	215.64	214.19	214.77	213.93	214.08	213.29	212.68	213.88	214.59	213.24	213.51	211.42	212.58	213.87	213.27	214.86	214.85	212.8	213.26	215.34	213.38	214.87	214.49	214.92
215.87	217.35	216.82	218.93	218.27	217.44	216.33	216.63	218.39	218.49	218.16	216.98	217.19	220.21	217.13	216.94	218.62	218.01	217.76	218.12	218.04	218.86	216.54	216.11	218.3	217.92	216.56	218.71	218	218.73	218.77	215.82	218.12	217.63	218.28	219.51	216.75	218.33	217.34	217.79	218.85	218.69	217.05	217.92	219.51	216.83	217.87	217.22	217.81	218.08
194.31	195.6	193.3	194.24	192.85	195.12	194.02	193.25	194.84	192.22	193.48	193.34	193.8	193.82	194.62	194.7	194.37	193.13	194.14	195.92	193.83	194.04	192.91	192.39	194.66	195.34	194.93	194.14	195.67	194.77	194.25	193.69	195.1	195.99	193.87	194.18	194.83	195.65	194.89	193.46	193.92	193.84	194.03	194.27	195.42	194.21	194.19	194.01	193.21	194.98
213.32	211.86	211.35	210.6	211.34	212.01	211.75	212.28	211.85	211.45	212.17	212.83	212.22	211.31	212.25	211.15	212.4	211.46	213.44	209.99	212.48	211.94	211.75	210.42	211.93	213.52	212.13	211.83	209.7	212.67	211.1	212.64	211.53	212.63	210.32	211.46	213.98	211.23	213.46	212.69	211.95	212.31	211.83	210.95	212.01	212.68	212.41	212.44	210.89	213.19
209.59	208.82	210.95	210.41	210.61	210.08	208.94	210.33	208.86	207.93	208.8	209.68	211.3	209.14	209.68	209.85	211.02	209.79	209.91	209.74	210.84	211.03	209.95	209.42	208.3	208.92	209.34	210.26	210.11	209.48	208.86	212.01	209.64	210.4	209.9	208.76	209.89	208.62	208.45	209.71	209.95	209.87	208.98	208.66	208.98	210.77	209.91	206.73	208.37	208.21
202.21	202.86	201.7	201.46	203.06	201.45	201.84	202.26	202.88	201.68	202.67	201.31	203.46	203.13	202.29	204.07	202.78	200.43	201.94	201.62	203.37	201.25	202.01	202.43	202.7	203.25	201.38	200.62	202.38	203.53	201.57	202.27	201.58	202.6	202.16	202.28	202.24	202.97	203.45	202.33	202.84	200.71	201.29	204.26	202.67	201.38	203.19	202.78	201.33	201.17
208.49	207.78	208.2	209.64	208.25	208.91	208.98	208.79	207.55	208.09	209.29	208.3	210.42	208.67	208.86	208.16	209.72	209.25	208.63	208.04	207.59	207.96	207.98	209.21	209.18	207.1	210.85	208.81	209.45	208.27	209.51	207.68	208.2	208.86	207.44	208.89	209.16	208.05	208.48	208.53	208.46	207.7	208.77	208.45	209.55	208.86	208.37	207.88	208.77	208
210.86	212.19	213.15	211.67	213.76	211.78	214.42	212.15	213.3	213.71	213.27	213.31	211.97	211.83	211.47	212.32	212.27	212.26	210.94	214.06	213.58	213.44	212.97	214.05	212.85	213.4	211.98	211.96	211.04	211.39	211.9	211.8	211.85	210.31	209.71	212.55	212.99	211.02	213.95	213.07	213.6	211.18	213.8	213.51	211.94	213.19	213.68	212.35	214.49	211.96
208.33	208.41	207.54	207.85	207.19	208.25	208.01	207.9	207.49	208.02	207.85	207.37	209.35	206.99	207.29	208.68	208.31	208.53	208.29	206.2	208.23	206.19	207.21	208.23	209.02	207.97	209.38	205.83	209.47	208.12	209.04	208.01	208.73	207.61	207.88	206.73	207.41	207.17	208.68	208.31	207.48	207.27	206.88	207.24	208.98	207.78	207.69	207.85	206.35	207.93
210.73	209.37	211.36	210.45	212.4	212.53	209.88	211.93	211.29	212.26	211.15	213.3	211.76	211.69	211.73	212.19	211.28	211.04	210.77	212.18	211.83	212.87	210.04	211.13	211.93	210.86	213.33	214.58	212.05	212.04	212.39	212.14	211.11	212.14	210.73	211.19	212.98	210.33	211.54	211.98	211.93	210.75	210.84	211.07	210.76	211.62	210.73	213.26	211.85	212.26
202.34	202.71	204.75	204.74	203.37	204.37	205.43	204.53	205.53	203.91	203.95	203.56	203.31	204.64	202.49	202.24	205.19	202.53	205.45	203.63	203.32	202.96	203.22	202.84	203.29	203.76	204.56	204.14	202.37	204.29	203.14	202.83	203.47	203.88	202.62	204.25	203.45	203.97	204.25	203.93	204.1	204.78	203.5	203.64	205.27	204.25	204	204.02	206.18	204.2
201.06	203.28	202.31	201.46	200.18	202.13	200.73	201.91	202.3	199.92	201.37	201.91	201.11	201.89	202.08	201	201.71	199.3	202.44	201.39	203.17	202.04	199.98	201.59	200.2	201.25	200.91	202.21	200.68	202.66	200.12	201.54	202.29	200.13	201.52	200.7	202.25	202.03	199.49	203.02	201.31	199.9	202.77	201.08	202.54	199.98	199.49	202.99	202.07	200.12
217.61	218.22	217.15	218.15	218.49	217.7	216.93	216.34	218.38	217.84	218.45	217.39	217.26	217.51	216.36	216.46	218.18	216.39	216.71	218.45	216.68	217.79	217.79	218.11	218.56	215.51	218.47	218.15	218.14	217.69	217.95	217.56	217.96	218.82	216.59	216.38	218.25	217.88	217.54	217.93	216.78	217.26	216.53	217.32	217.13	217.54	216.61	217.43	216.76	218.02
203.71	203.31	203.48	201.24	202.57	203.26	201.64	202.46	203.23	201.99	200.45	203.1	202.72	202.73	202.1	202.25	202.04	201.41	201.13	201.49	202.52	202.83	203.38	202.94	200.73	202.52	202.03	203.11	202.13	201.4	203.03	203.29	200.66	203.56	202.31	202.59	202.01	202.21	202.99	202.97	202.78	204.74	200.74	202.05	202.88	203.57	203.18	202.07	201.69	202.13
204.07	204.2	204.76	204.03	202.65	203.38	202.15	203.86	203.13	204.67	204.29	205.12	203.72	204.23	203.36	204.16	204.12	203.44	203.43	204.57	205.37	203.34	204.65	204.57	204.81	205.11	202.69	204.21	202.91	204.86	203.85	204.23	203.3	204.95	203.48	204.49	204.19	204.48	203.91	204.03	205.37	203.12	204.7	204.05	204.19	203.43	201.51	202.94	204.8	204.15
216.72	218.35	218.84	218.52	217.67	217.86	216.28	217.34	218.79	216.23	217.28	217.92	215.72	219.78	218.13	218.28	216.14	217.52	216.84	217.06	218.35	216.04	215.7	218.28	219.25	217.35	218.21	218.24	216.81	218.02	217.26	217.56	217.75	218.48	218.28	218.26	219.01	217.75	219.06	219.78	215.88	218.09	217.74	218.76	217.56	218.23	215.67	216.92	217.75	219.12
209.3	207.93	208.1	208.51	209.17	208.9	208.76	210.27	207.92	207.68	209.38	209.93	209.51	208.01	208.55	208.99	208.07	210.52	210.11	207.13	209.04	206.72	210.04	208.84	208.66	209.26	208.47	209.43	209.21	209.75	207.47	208.29	207.81	206.69	208.12	207.35	208.51	208.43	207.96	209.44	209.87	207.23	208.41	210.39	210.3	210.18	209.24	209.64	208.37	208.16
203.31	204.92	203.51	204.04	205.75	204.2	204.26	203.36	204.84	202.16	203.07	206.37	204.5	205.61	202.83	202.27	204.8	204.05	203.52	203.75	202.07	204.67	203.27	202.09	203.74	204.22	202.88	205.1	205.11	204.48	203.03	203.04	203.47	204.16	203.49	204.73	203.16	204.49	203.5	205.4	201.96	206.08	202.8	205.8	202.88	203.2	204.93	205.6	204.16	203.97
207.83	209.44	208.2	208.87	209.61	207.58	207.9	209.5	208.1	209.46	209.1	208.45	207.62	207.16	207.42	208.14	209.44	208.43	206.56	208.33	207.83	207.94	210.24	208.55	208.82	209.03	206.81	208.76	207.37	208.33	208.93	207.62	209.01	207.43	208.17	207.61	209.27	209.34	208.56	209.28	208.56	208.42	209.37	208.95	208.91	207.93	207.23	208.02	208.16	207.43
211.91	210.61	210.69	211.92	210.35	211.37	210.61	212.33	212.82	211.97	210.74	211.17	212.12	210.41	211.78	211.6	211.98	212.05	212.42	213.21	210.8	212.23	209.86	211.34	211.34	211.71	210.13	211.04	211.54	211.69	211.89	210.38	212.71	211.84	212.24	211.24	211.8	211.41	211.86	212.32	210.73	210.76	211.75	211.33	212.34	212.55	212.53	210.46	212.46	211.88
212.9	212.23	213.15	212.41	213.23	212.57	213.27	214.68	212.11	213.15	213.02	213.09	212.22	212.6	213.66	214.24	213.15	213.58	214.29	214.05	211.85	211.6	212.6	212.34	213	212.53	214.35	210.34	213.07	212.8	212.64	212.54	212.95	214.64	214.06	213.98	213.09	211.54	211.9	212.88	212.11	211.89	214.36	212.26	213	212.83	214.03	211.68	213.74	213.5
212.43	211.54	212.11	210.09	211.47	212.19	212.41	212.19	212.18	213.52	213	210.9	211.92	212.17	213.29	211.21	211.86	211.71	212.17	211.76	212.22	211.07	213.39	212.27	211.99	211.93	211.83	211	211.38	213.13	211.81	210.96	212.92	212.53	213.77	211.48	208.87	211.36	212.62	211.61	210.73	212.84	211.8	209.29	211.03	211.8	210.38	212.79	211.29	212.21
209.24	208.96	208.5	209.45	208.99	209.2	208.95	209.34	208.36	208.68	209.76	210.05	209.73	209.22	209.35	209.79	209.97	208.36	207.95	209.84	208.13	208.64	209.95	207.62	208.89	209.19	208.86	208.7	209.88	208.91	209.39	207.62	209.51	210.14	209.82	209.88	211.32	209.48	209.05	208.25	209.17	208.79	210.38	210.04	209.77	208.62	209.32	208.37	209.62	209.67
217.73	216.12	217.68	216.82	216.32	217.63	217.11	217.21	217.77	216.33	216.21	215.75	216.83	217.88	216.78	218.92	215.86	217.12	215.89	217.11	216.3	216.99	218.69	216.88	218.46	217.26	216.99	218.47	218.3	217.53	215.32	217.54	217.22	216.24	218.87	216.68	218.16	216.89	217.23	218.04	216.9	216.58	216.83	216.7	217.33	217.66	217.45	216.67	214.42	216.8
217.53	217.73	218.29	216.76	216.42	216.65	216.46	215.51	216.65	215.66	217.85	216.21	216.49	216.48	217.38	216.78	218.77	215.51	217.33	216.19	215.72	217	216.87	215.93	216.63	215.79	215.61	216.77	218.06	216.73	216.93	217.41	215.13	217.78	218.8	216.88	217.29	215.98	216.38	217.05	215.94	216.22	217.36	217.61	217.22	218.21	215.91	215.29	216.65	218.86
211.67	211.13	211.13	211.9	210.56	212.96	212.62	210.89	210.26	210.19	211.81	212.17	211.89	212.04	211.93	212.22	210.35	211.14	210.8	210.22	212.08	212.26	211.08	210.8	210.58	210.9	211.75	211.78	210.3	210.4	211.25	211.51	211.1	211.23	211.32	212.97	212.61	210.66	212.92	211.4	211.26	212.74	212.02	210.51	212.79	212.11	212	210.45	212.11	213.4
210.42	211.76	211.92	211.9	211.3	211.79	211.99	211.74	213.06	212.43	211.93	212.42	211.19	213.54	209.99	211.21	211.8	211.5	211.93	212.19	210.84	209.57	212	211.9	212.08	212.7	212.25	213.94	211.4	212.4	213.51	211.07	211.36	211.86	210.47	212.08	210.79	211.2	213.24	212.21	210.77	211.91	212.6	211.88	213.09	211.29	211.29	213.35	211.32	211.86
206.36	205.73	206.89	205.89	205.5	207.81	205.86	204.44	206.09	204.99	206.83	206.54	206.19	206.32	204.99	206.21	207.12	206.6	206.94	206.67	206.23	206.24	207.09	206.05	206.31	206.51	205.75	204.89	206.71	204.81	205.69	205.32	206.9	207.01	206.02	207.47	206.7	205.75	207.12	205.7	206.5	207.54	204.86	205.76	207.08	206.66	206.78	206.36	206.45	204.59
209.43	210.34	209.06	210.66	210.34	209.93	210.13	210.14	210.68	210.23	209.72	207.55	209	209.79	210	208.04	208.53	208.92	208.01	210.4	209.68	208.59	208.9	210.45	209.99	211.14	207.55	209.51	210.9	208.22	209.14	207	208.18	210.09	209.7	209.02	208.77	208.58	210.15	209.27	208.36	208.98	209.11	210.76	207.89	210.17	209.75	210.16	209.91	208.32
208.5	208.9	209.62	207.25	208.96	209.34	209.02	208.76	209.84	209.86	209.74	209.25	207.89	209.15	208.39	208.9	208.3	209.43	207.29	206.95	209.09	208.1	207.73	209.05	207.92	208.8	208.77	209.4	209.32	206.95	209.54	209.01	208.55	207.96	208.83	208.23	209.04	209.85	210.05	209.19	208.03	208.29	208.65	208.64	208.24	208.04	208.32	210.02	208.56	208.47
207.37	208.07	208.71	207.9	208.05	207.47	206.09	205.72	208.66	208.37	207.08	209.18	206.78	207.15	208.45	208.15	209.22	207.33	206.28	208.91	208.15	209.51	210.05	207.12	206.55	207.31	207.31	208.95	207.91	208.37	208.03	207.63	208.39	208.1	208.45	208.66	208.99	207.6	208.46	207.05	206.97	208.22	208.56	207.78	207.97	206.54	206.01	207.6	207.46	207.34
194.31	195.88	194.46	195.63	195.56	196.32	195.46	194.61	195.53	195.62	195.41	196.33	195.94	193.88	195.6	194.19	195.12	195.68	194.72	195.76	195.84	194.25	195.79	194.9	195.3	194.81	196.81	193.08	194.63	193.34	197.38	196.35	193.85	193.17	192.43	195.19	194.72	195.97	195.46	194.9	194.64	194.18	194.94	196.22	194.54	197.67	194.64	194.98	195.28	195.34
211.95	211.85	212.83	212.28	213.36	213.54	211.66	211.98	213.52	212.22	211.64	213.89	211.77	212.29	211.29	210.91	210.81	210.88	212.12	214.01	213.15	213.22	211.99	212.4	211.96	213.16	212.18	211.39	214	210.55	213.09	213.61	211.98	212.97	213.53	212.25	212.92	212.25	212.72	212.84	212.83	213.96	212.76	213.2	212.68	212.01	212.11	212.63	212.27	213
206.77	207.52	207.08	207.55	207.42	207.16	207.78	207.31	208.37	208.23	207.59	208.34	206.29	207.7	207.04	207.99	208.44	207	208.94	206.85	208.67	208.46	206.12	207.56	208.32	207.85	207.51	207.92	206.76	207.48	208.12	210.44	207.45	207.98	205.69	208.34	208.68	208.49	207.06	208.29	208.34	206.43	207.29	207.42	207.53	206.6	206.9	207.53	207.04	208.78
206.26	208.53	207.28	207.79	207.57	206.07	206.85	205.58	207.12	209.01	205.66	208.41	207.66	207.89	207.5	209.6	208.66	207.08	207.27	208.33	208.4	205.29	207.38	210.39	206.94	206.97	207.35	208.07	208.68	210.32	209.74	207.46	207.57	207.02	208.32	207.28	209.62	206.53	207.51	209.01	206.1	206.85	207.02	208.73	207.63	208.42	208.93	207.14	207.24	207.46
211.46	212.47	211.86	212.8	211.81	210.57	211.1	211.03	209.78	211.52	210.82	212.76	211.54	211.15	211.8	211.56	210.46	211.7	212.95	212	211.43	210.77	212.33	210.95	212.45	210.83	212.6	210.69	212	212.68	211.11	212.05	211.89	211.74	213.24	211.35	212	211.92	210.75	211.92	211.51	212.18	212.64	211.39	213.87	212.11	212	209.98	211.82	211.35
204.13	202.02	204.45	204.37	203.42	203.97	204.88	202.34	202.9	202.89	203.18	203.42	203.1	202.96	204.14	203.64	203.52	202.31	201.75	205.14	204.29	203.83	204.73	204.21	204.15	202.58	204.28	203.09	204.26	204.01	204.62	202.81	201.93	203.74	204.16	204.01	203.68	203.38	205.06	203.04	202.85	203.93	202.69	203.66	203.23	203.7	204.63	202.75	202.76	202.48
197.26	199.86	198	199.58	197.27	198.72	198.63	199.27	197.86	198.98	197.83	198.09	198.36	199.54	198.99	197.39	198.15	198.86	198.23	199.61	197.63	200.11	197.95	199.07	198.89	198.43	200.28	198.2	197.69	198.69	196.86	199.82	200	198.88	198.75	197.64	198.52	198.96	198.09	197.09	198.37	198.62	198.94	198.83	198.89	199.09	198.53	197.19	199.44	200.03
207.66	205.59	205.12	207.19	207	205.5	207.4	207.18	206.46	207.02	206.24	205.95	205.83	206.21	203.82	207.24	206.73	205.87	208.14	207.33	206.77	205.55	206.57	206.52	206.26	205.91	206.14	206.4	206.46	205.07	207.18	205.27	205.51	204.46	207.49	205.61	207	206.03	205.82	206.89	207.67	207.96	207.49	206.16	206.03	206.33	206.23	206.99	206.22	205.82
208.77	206.52	209.29	207.31	208	207.44	206.59	208.1	208.36	206.29	208.5	207.61	207.83	207.03	206.94	207.94	207.83	208.57	206.37	207.98	207.79	206.81	207.34	207.37	209.17	207.93	209.83	208.61	207.89	207.42	208.74	206.71	207.1	208	207.49	209.58	207.93	207.42	210.66	207.06	208.3	208.03	208.48	206.61	206.79	208.41	207.29	206.73	208.9	209.55
207.66	207.44	207.77	207.46	207.86	208.04	207.88	207.22	207.96	209.01	208.2	207.86	207.24	205.87	207.58	207.88	207.41	208.92	207.39	207.97	207.96	207.38	207.79	206.61	209.39	206.8	207.57	209.28	207.73	209.46	207.2	206.15	207.58	207.1	207.07	207.63	207.68	207.61	206.79	208.11	206.1	206.3	206.24	207.9	207.79	208.39	207.43	206.76	208.65	208.75
208.5	209.72	209.26	211.01	209.82	208.86	209.43	209.21	208.69	209.31	209.91	209.37	209.45	210.44	209.87	211.3	210.39	212.14	208.94	209.2	209.2	209.18	208.3	209.24	210.66	208.12	211.03	209.06	211.96	210.1	209.79	209.48	209.4	209.61	210.02	210.42	208.28	209.97	209.98	208.6	209.86	207.72	210.3	208.5	209.12	210.27	209.89	209.97	209.53	208.33
210.29	210.68	211.25	211.75	213.57	211.04	211.17	211.5	211.64	212.56	213.64	210.72	211.04	211.2	211.32	213.02	210.9	211.92	212.19	210.75	210.72	211.85	210.52	212.02	211.71	211.15	211.57	210.01	210.95	211.17	210.98	212.65	211.21	211.78	212.13	210.77	212.69	209.68	212.25	212.24	212.11	210.75	212.17	212.05	211.69	211.35	210.95	212.62	211.21	211.77
199.94	199.44	200.55	200.16	199.92	199.93	198.95	200.65	199.49	200.17	201.58	200.33	198.58	200.62	201.71	200.37	200.97	200.74	200.3	200.39	200.53	202.04	200.6	199.52	201.08	201.82	199.41	198.28	199.83	200.94	199.63	201.33	200.23	201	200.66	201.28	202.13	200.52	200.91	200.18	199.95	199.99	202.26	198.78	199.64	199.08	199.01	201.36	199.97	199.85
203.71	203.69	204.37	204.95	204.48	205.91	203.67	204.12	205.18	203.82	206.33	204.5	204.54	203.81	205.43	204.57	203.85	203.72	205.12	204.25	204.57	203.52	203.71	204.76	203.74	203.55	204.21	204.97	204.59	203.75	205.24	203.7	203.8	204.93	205.21	205.46	203.7	206.03	204.74	205.33	205.91	204.95	204.14	206.42	204.25	205.43	204.91	204.62	204.28	205.34
202.28	202.27	200.79	200.12	200.35	200.03	199.02	201.26	201.51	199.43	200.75	201.71	199.5	200.9	199.62	199.83	200.24	199.29	199.15	200.37	199.93	201.13	200.41	200.46	199.46	199.74	201.45	203.04	200.49	200.13	199.43	199.5	200.52	201.45	201.12	199.77	199.33	200.18	199.74	199.74	199.32	200.43	201.32	199.61	199.78	201.61	200.77	200.95	199.98	200.03
207.28	207.63	208.68	206.72	207.86	208.42	207.47	207.19	207	207.66	206.35	207.31	208.52	208.83	207.48	208.2	207.48	209.85	207.32	207.58	208.8	208.81	207.93	208.81	208.61	207.4	207.79	208.77	206.5	207.8	207.46	206.59	207.69	209.88	206.47	207.35	207.42	208.31	207.06	206.89	207.23	207.37	207.2	208.73	208.25	206.62	207.51	208.4	207.41	208.65
202.99	203.12	203.16	205.31	203.59	203.97	204.3	203.46	203.1	202.58	203.07	203.08	203.43	202.92	203.26	203.42	205.39	201.88	203.59	203.59	204.41	204.67	202.83	203.24	203.71	203.58	202.97	203.9	203.61	204.39	204.07	203.72	203.17	203.68	202.14	203.59	202.45	203.49	204.32	203.69	205.4	203.81	202.49	201.83	204.26	201.46	204.86	202.61	204.52	204.06
208.16	206.59	208.62	207.64	208.05	208.43	207.73	206.13	208.1	206.41	207.92	206.72	206.41	208.48	209.59	207.67	207.91	207.13	206.68	208.4	208.36	207.12	206.79	206.87	207.67	207.35	206.52	208.83	206.98	206.79	206.68	208.39	208.64	206.5	208.01	208.28	208.07	206.84	206.24	207.62	208.4	208.53	208.01	208.05	207.9	207.32	207.51	208.12	207.14	208.25
214.72	214.96	212.96	213.01	215.69	213.42	213.22	214.21	214.64	213.23	214.29	211.87	213.41	213.23	214.54	213.3	214.14	213.22	212.88	214.67	214.1	214.73	214.36	214.82	213.46	214.08	213.49	214.82	213.32	213.67	215.16	213.73	214.44	213.63	212.61	214.52	214.59	214.31	213.41	214.84	212.28	213.64	214.33	214.79	213.62	213.52	214.45	214.59	215.29	211.96
206	204.41	205.59	205.26	205.31	205.01	204.26	205.72	203.45	204.58	203.57	205.07	204.6	204.79	204.69	204.01	205.22	203.98	204.3	204.71	205.71	204.46	205.63	204.87	206.02	204.63	205.29	203.12	204.39	204.69	203.5	204.64	205.42	204.74	203.7	204.04	204.5	204.76	203.42	206.35	203.6	204.75	205.1	203.98	205.13	203.57	204.57	204.68	205.09	204.65
211.91	211.44	211.77	210.87	212.78	212.32	210.94	211.56	209.93	210.32	211.56	211.3	211.35	210.72	210.42	212.28	211.92	211.75	211.55	211.02	211.58	212.47	211.21	212.22	212.42	211	210.58	212.19	211.37	210.49	211.01	211.62	209.59	212.17	211.97	212.42	211.79	210.32	210.18	212.79	212.18	213.46	209.71	212.15	212.02	211.7	211.59	211	211.74	211.82
209.85	208.15	207.4	207.54	206	207.58	209.35	206.77	209	208.64	208.09	208.36	206.97	207.91	207.08	210.04	208.76	208.6	207.32	207.85	207	207.47	206.97	207.4	206.83	207.53	207.79	207.02	208.24	208.47	206.93	207.29	208.56	208.08	208.23	207.13	206.45	206.23	207.21	208.07	208.59	207.85	206.72	208.19	208.14	206.2	207.61	208.29	207.3	208.11
198.22	197.66	196.95	197.6	198.06	197.34	199.04	198.59	197.96	197.9	196.86	199.15	197.61	198.68	198.54	196.61	199.37	198.16	197.82	198.33	197.7	198.99	198.46	198.23	197.13	199.41	197.36	196.03	196.56	198.59	197.89	197.67	197.55	199.05	196.4	195.96	198.06	197.49	198.5	196.09	197.88	199.27	198.76	199.31	199.32	197.15	199.13	198.21	199.15	197.94
201.01	200.5	201.44	199.33	199.53	198.41	199.76	199.56	199.1	200.16	197.8	199.89	200.54	200.54	199.71	201.46	199.79	200.69	199.09	198.81	199.74	201.99	199.78	199.96	197.94	199.86	197.75	199.64	199.45	198.82	199.27	201.19	199.51	200.31	200.09	200.03	200.15	198.71	200.8	199.6	199.24	199.11	199.99	200.52	200.42	199.58	199.03	199.26	199.28	200.43
210.51	207.22	207.31	209.64	209.51	207.9	209.26	208.04	207.68	209.52	207.27	209.9	207.65	209.79	210.24	207.56	208.49	209.22	209.16	208.69	208.33	208.65	209.56	209.12	208.89	209.29	207.2	209.11	207.8	207.95	208.59	207.96	207.19	207.65	207.65	209.05	209.09	207.35	209.28	209.18	208.21	208.33	208.81	207.8	208.99	207.17	208.72	209.57	209.16	209.46
206.34	207.25	208.97	209.15	206.7	207.64	208.12	207.95	206.37	207.5	207.96	208.75	207.69	208.55	207.08	208.45	207.94	208.67	207.52	207.01	207.36	207.03	208.12	207.46	205.7	207.68	208.24	207.13	208.21	207.91	207.07	206.39	208.38	208.76	209.23	208.27	209.09	207.62	208.62	207.39	207.85	207.73	208.8	207.08	205.37	208.24	206.63	208.56	207.93	207.47
206.96	207.02	207.41	207.38	209.33	208.88	207.24	206.74	208.46	208.49	207.85	207.57	208.45	207.39	208.51	207.47	207.2	209.07	207.42	206.95	206.08	209.35	207.5	207.08	207.75	206.74	208.24	208.56	209.95	207.54	206.54	208.24	207.99	207.8	208.48	208.89	207.13	208.14	208.84	207.41	207.36	206.95	208.85	208.58	207.69	208.27	207.64	207.31	207.37	207.13
205.54	203.77	203.63	204.44	204.21	205.45	203.64	206.08	203.35	204.43	205.48	206.53	205.42	204.45	204.23	204.26	206.04	203.9	204.35	204.76	204.55	204.95	204.89	204.38	207.47	205.18	203.66	204.79	203.99	205.85	204.56	205.18	205.65	205.97	204.79	205.27	205.9	205.49	204.16	205.44	205.61	204.71	203.64	203.84	204.42	204.63	203.89	204.12	203.71	204.37
206.1	207.24	205.42	207.79	206.05	206.72	205.96	205.14	206.43	206.18	207.14	206.02	206.84	206.89	205.95	206.12	206.28	205.94	206.17	207.67	206.29	206.13	205.73	207.99	206.25	206	205.82	206.5	205.33	205.44	206.8	206.04	207.04	206.97	206.69	207.12	205.54	208.02	206.52	206.91	206.11	207.77	206.43	206.22	207.41	205.38	206.54	206.33	205.53	206.33
214.22	214.81	214.44	213.94	212.83	213.71	213.66	213.99	213.77	215.27	213.67	213.5	212.78	213.43	213.07	214.79	213.3	215.37	212.51	214.67	214.08	212.32	213.94	215.65	212.26	213.98	212.65	212.44	214.73	212.64	214.02	214.43	212.98	214.36	213.57	213.05	213.81	214.15	212.96	212.75	214.53	214.59	216.6	213.74	214.22	214.01	214.42	213.37	213.78	213.88
207.04	209.08	208.12	208.2	208.46	206.7	207.77	207.87	207.74	207.04	208.18	207.38	207.09	206.89	208.19	207.98	208.29	209.29	207.43	207.38	206.42	207.55	208.66	207.05	206.84	207.5	208.09	207.56	206.27	207.48	207.24	208.93	207.78	206.82	207.86	208.08	206.86	209.3	207.14	207.9	207.63	209.17	210.3	206.37	206.98	207.48	207.86	207.38	207	209.16
207.72	208.22	208.9	208.85	209.02	210.67	208.26	209.43	208.66	208.43	206.76	209.25	208.84	209.43	208.88	209.4	209.61	207.5	210.65	209.02	210.94	209.16	208.09	208.04	208.77	208.87	204.96	208.86	209.84	208.39	208.43	209.29	206.72	208.74	211.4	210.01	209.54	208.3	210.68	211.4	208.29	209.87	209.63	209.71	209.94	208.86	208.71	209.62	208.2	209.49
208.45	207.13	208.33	207.02	207.77	207.2	206.42	206.8	206.8	207.63	205.74	209.07	206.18	206.6	206.39	206.52	206.36	207.96	207.94	208.5	207.35	207.42	207.15	206.3	206.87	208.02	209.05	208.49	209.3	207.88	207.33	207.73	208.78	207.21	207.75	207.16	206.73	207.44	208.51	205.09	206.71	207.75	207.85	209.1	208.98	208.07	206.41	208.41	208.78	207.95
201.59	201.76	200.91	199.46	201.31	200.54	199.81	199.38	200.49	199.61	201.53	199.39	200.61	201.93	199.73	201.1	200.98	199.92	201.03	199.73	199.08	201.09	200.3	199.9	200.69	200.9	200.79	199.06	202.39	199.5	200.62	199.48	201.17	201.65	198.33	201.35	200.91	202.51	200.43	200.94	200.94	199.86	199.68	200.59	200.34	199.66	200.39	202.05	198.24	199.49
199.39	201.17	201.43	200.94	200.48	200.63	198.53	201.18	201.54	200.98	200.02	199.67	201.54	201.76	200.76	201.99	199.78	200.39	199.43	200.75	200.55	198.93	200.47	199.15	201.89	201	201.25	198.87	199.73	200.08	199.41	199.04	200.15	199.34	199.14	200.88	200.42	200.87	199.13	200.62	200.75	200.23	199.81	201.71	201.32	199.26	200.5	201.6	201.09	201.55
194.54	195.03	196.01	193.93	196.7	196.02	194.97	196.29	194.69	195.36	195.34	195.6	194.04	195.26	195.33	194.45	194.38	196.38	194.3	195.63	195.58	195.71	195.25	196.58	195.18	196.08	194.48	195.8	195.34	194.75	195.62	196.77	194.63	194.65	196.84	195.25	196.16	195.86	195.09	194.69	195.78	194.76	194.91	194.73	194.97	194.99	194.04	194.76	196.28	194.53
202.25	203.05	203.5	202.19	202.04	201.53	202.09	202.49	201.61	200.97	202.16	203.79	204.14	203.34	202.13	202.65	201.49	202.88	201.24	203.76	201.89	202.95	201.77	202.34	201.44	204.21	203.5	202.12	202.81	202.46	201.94	202.9	201.49	202.46	202.54	201.36	203.83	202.75	202.19	202.18	203.58	202.48	201.99	202.8	201.44	202.18	202.45	202.84	202.62	202.14
203.84	205.1	206.25	204.75	202.9	204.39	204.52	203.79	202.91	206	202.79	202.36	204.49	204.68	202.97	204.06	205.03	202.93	203.67	204.31	204.48	204.43	201.44	202.39	203.74	201.69	203.25	204.71	203.2	204.17	203.79	201.76	202.15	204.03	202.98	203.27	204.9	204.96	203.29	203.99	203.93	204.28	204.93	204.91	203.68	203.39	205.02	205.43	203.63	204
212.5	213.2	210.79	210.36	209.33	212.04	211.58	212.51	212.17	212.24	212.03	212.27	210.93	211.12	212.79	210.34	212.39	211.58	211.53	210.77	210.42	212.21	212.59	212.12	211.33	211.25	211.91	212.13	209.96	210.34	210.3	211.31	210.62	212.97	210.87	211.65	210.39	211.86	212.22	212.31	212.09	212.19	211.62	211.75	210.26	211.51	213.49	211.38	211.97	211.49
208.66	208.51	208.51	207.6	207.84	207.73	209.2	207.76	207.27	207.64	207.93	207.49	208.24	207.34	210.11	207.55	208.19	207.23	207.12	207.59	207.01	208.94	205.48	207	205.68	207.34	207.36	208.34	208.75	208.29	207.32	207.73	207.98	207.43	208.18	208.25	207.23	208.22	207.3	208.59	207.54	207.28	208.1	207.68	209.3	207.92	208.05	206.67	207.51	208.95
202.72	204.15	203.41	203.36	203.32	204.9	204.13	202.77	203.95	204.28	204.12	204.65	203.76	203.93	203.2	203.4	204.17	202.75	203.18	202.07	202.22	204.51	203.33	202.71	203.73	202.67	203.73	203.66	203.09	203.4	204.13	203.67	202.21	202.78	202.84	203.87	202.5	202.53	203.85	203.38	203.2	202.7	202.45	204.06	202.36	202.06	203.98	202.35	201.25	202.87
214.34	212.71	212.21	214.45	212.42	213.44	213.34	212.37	213.24	212.67	213.49	211.69	213.68	213.36	213.63	213.69	212.5	213.55	213.12	212.54	211.88	211.93	215.02	212.03	213.56	214.8	213.49	211.28	214.25	213.34	211.72	212.31	212.86	210.05	214.29	211.76	212.34	213.95	212.13	210.82	212.67	212.56	212.99	212.51	212.67	213.95	212.7	213	213.82	213.45
208.74	210.5	210.4	209.27	208.13	208.81	210	209.08	210.47	209.76	209.2	208.08	208.98	209.73	209.88	209.66	208.87	211.87	209.18	209.98	207.49	209.75	209.51	209.96	209.9	209.44	209.76	209.89	210.57	211.15	210.26	209.92	207.56	208.85	209.96	208.42	209.23	209.17	211.5	209.95	208.97	210.69	209.26	208.88	209.56	210.2	210	210.31	207.64	210.12
212.86	212.12	212.55	214.4	212.25	213.98	212.16	212.88	214.86	213.07	212.84	212.62	213.84	214.45	213.55	212.89	212.06	212.04	214.27	214	213.72	212.19	212.7	214.26	212.73	213.29	212.85	213.12	213.8	213	212.88	212.6	213.71	213.13	213.85	212.4	212.75	214.09	213.05	213.7	213.39	212.03	212.92	213.56	212.83	214.43	213.39	211.87	211.89	212.6
210.05	210.55	212.21	212.95	212.81	211.58	211.14	212.45	213.28	210.82	211.95	211.68	211.55	209.64	212.05	211.42	212.48	212.73	212.05	209.97	211.17	211.58	210.22	211.2	210.57	210	212.08	211.98	212.25	210.51	211.69	210.87	211.07	211.21	210.43	211.4	210.68	212.61	212.44	211.79	211.5	211.94	211.03	210.99	210.72	212.5	211.79	211.48	211.27	209.97
206.29	208.18	206.19	206.26	206.41	204.19	206.62	207.66	207.22	204.67	207.06	206.61	205.66	207.09	207.46	207.26	206.77	204.85	206.56	206.12	207.29	205.97	206.48	207.69	207.03	205.2	207.5	205.63	206.89	205.83	208.05	205.83	205.76	207.09	207.05	206.93	206.78	207.44	205.52	207.21	205.94	205.57	206.99	206.06	207.3	207.13	206.45	207.61	205.46	206.76
217.07	216.73	218.26	215.65	217.47	215.81	218.83	217.37	215.71	218.5	218.47	216.29	216.86	218.05	218.77	216.87	217.61	218.48	216.92	217.58	218.2	216.55	217.21	215.67	217.1	217.19	217.51	216.53	216.67	217.23	216.94	216.41	217.69	216.7	217.81	217.73	218.01	215.49	217.51	217.25	215.62	216.78	216.3	217.66	217.31	216.23	216.81	217.62	217.43	216.32
211.39	211.61	213.18	212.12	212.88	212.46	210.74	211.51	211.83	210.87	211.81	211.27	213.07	211.66	211.9	212.03	212.3	209.93	211.01	211.57	212.88	211.6	210.34	210.92	210.08	213	211.47	212.82	213.54	211.16	213.03	211.93	212.52	209.86	212.87	210.61	211.55	212.09	209.91	211.31	211.94	212.18	211.98	211.46	210.02	209.56	212.21	210.5	211.57	211.47
212.54	211.66	212.36	211.76	211.37	211.14	213.7	210.7	213.3	210.66	210.96	210.58	210.73	213.94	211.05	211.69	210.8	210.27	214.01	211.45	211.68	212.19	210.38	210.64	210.94	213.22	211.33	211.95	210.85	211.25	210.82	213.55	212.17	212.84	210.96	211.82	212.73	209.5	213.17	213.69	211.56	210.14	211.28	212.18	212.38	212.04	211.43	213.75	211.76	211.8
207.77	208.34	206.61	207.03	208.43	208.31	208.24	207.93	206.3	205.61	206.97	208.2	206.78	207.56	206.61	208.52	206.07	207.38	208.42	207.03	207.69	207.15	209.29	206.54	207.03	208.63	206.78	206.73	208.44	207.89	206.65	207.48	207.77	206.35	207.92	208.78	206.58	210.06	206.72	206.12	208.67	208.33	206.02	206.91	209.1	208.02	207.58	206.82	208.18	207.46
202.84	201.59	199.81	199.73	200.4	200.69	199.56	200.83	201.48	201.29	201.04	200.78	201.05	200.09	201.03	200.7	200.9	200.98	198.59	201.24	199.27	199.19	199.78	200.11	200.34	201.75	200.23	200.79	199.11	198.19	199.55	202.07	199.99	200.18	201.46	201.19	200.54	200.78	200.59	200.19	201.36	200.56	201.07	199.99	199.51	200.96	199.65	199.71	200.62	200.45
211.73	213.11	212.33	211.18	211.87	210.83	211.19	212.88	211.61	209.39	211	211.06	212.41	211.31	210.94	211.51	210.5	210.85	211.17	213.29	210.9	212.48	213.09	210.99	212.16	212.09	211.9	210.02	210.66	210.42	210.94	212.25	210.3	209.56	209.66	211.75	210.91	213.83	210.2	212.08	212.24	211.07	211.26	212.36	210.89	210.35	211.22	211.48	212.26	212.64
204.51	205.16	206.8	206.91	205.49	206.24	208.08	206.51	205.69	204.42	205.65	205.62	207.35	205.17	205.21	204.86	205.14	205.97	206.57	205.44	206.64	206.04	203.46	205.42	206.44	206.27	206.08	207.4	205.98	205.55	205.28	207.12	204.87	205.69	205.83	206.83	205.71	204.86	206.12	204.37	205.31	205.35	205.7	204.96	203.54	205.17	205.14	203.57	206.8	206.03
197.59	201.56	199.04	199.49	199.17	198.68	198.36	200.36	198.26	198.23	200.37	199.56	200.56	199.39	199.13	199.96	199.06	198.58	200.6	199.8	198.5	200.44	198.7	200.07	199.22	199.88	200.15	199.97	199.3	198.96	199.01	197.71	199.09	199.26	200.61	200.88	199.78	199.47	198.93	196.11	199.16	199.67	199.31	198.39	201.48	198.9	199.2	198.13	198.71	200.07
198.57	200.08	200.17	200.74	200.81	199.12	198.66	198.74	198.49	197.72	199.8	198.41	200.17	200.21	198.35	199.01	199.32	200.04	201.36	198.58	198.35	199.37	197.28	200.48	200.66	200.59	199.44	199.84	200.13	199.12	201.05	198.71	198.81	201.16	199.28	199.5	199.56	200.57	198.87	200.01	198.71	199.74	198.71	198.58	200.08	197.97	199	200.16	199.46	200.53
211.21	211.39	213.09	214.48	212.92	212.38	212.16	212.68	211.34	210.92	210.22	211.29	212.48	212.36	212.38	212.01	212.44	213.74	210.99	213.25	211.29	210.41	211.24	212.65	212.81	213.7	212.39	212.31	212.98	212.28	213.34	212.19	212.36	213.57	211.83	211.43	213.23	211.46	212.93	212.72	213.47	213.14	212.55	211.55	212.38	213.8	211.79	212.92	212.89	213.64
207.35	206.83	208.08	207.29	206.85	207.46	209.74	208.16	208.03	209.01	206.75	207.62	206.86	209	205.94	206.53	207.08	206.88	207.1	208.86	207.37	208.52	207.49	207.84	207.97	208.58	207.56	208.4	207.77	207.96	208.23	209.03	208.23	206.45	208.76	206.33	206.84	207.08	207.82	208.4	206.8	207.66	208.02	207.2	207.57	208.13	209.31	206.36	205.95	207.27
218.15	217.33	218.27	217.47	218.34	217.06	220.09	217.39	216.45	217.8	217.36	216.44	217.09	217.26	217.37	217.96	218.74	218.43	218.29	217.23	216.08	217.66	216.75	218.14	217.34	216.94	217.73	216.8	217.86	217.83	219.29	217.29	218.66	217.2	219.69	217.84	218.06	217.94	218.05	217.81	217.98	218.91	217.79	219.35	219.03	218.03	218.18	217.35	218.09	217.14
204.72	204.34	204.79	204.1	204.63	205.87	204.81	204.91	204.61	205.02	204.92	203.16	203.62	204.28	203.18	204.77	204.4	206.6	203.5	203.68	205.22	203.44	203.7	204.31	205.78	203.97	204.4	205.27	205.26	204.58	203.74	204.2	204.49	204.99	204.41	206.01	204.48	204.11	204.52	204.74	206.18	204.87	204.68	205.81	204.3	203.22	206.09	205.29	205.19	205.13
202	201.93	203.8	201.48	201.85	203.92	201.71	203.1	204.23	203.93	202.87	203.24	200.5	202.02	204.37	202.23	204.46	200.9	202.51	203.69	201.34	203.95	202.28	201.66	202	203.02	202.61	201.82	201.75	202.45	202.64	203.24	202.18	202.81	203.42	204.32	201.29	202.64	202.59	202.76	203.94	204.4	202.72	202.41	202.33	204.31	202.47	202.64	200.51	201.86
208.61	208.42	209.14	208.37	208.59	209.1	208.18	208.13	208.26	208.87	208.4	208.82	208.82	209.23	209.58	208.3	209.82	209.57	207.8	208.92	209.27	208.56	208.46	209.67	208.89	208.56	208.23	209.07	209.08	207.84	208.81	207.24	211.23	209.38	209.31	208.6	209.76	209.11	209.22	208.72	208.65	206.84	209.25	209.25	209.59	207.85	209.35	208.75	209.76	210.77
206.03	204.79	207.39	207.95	205.8	205.12	206.63	206.49	204.9	206.79	206.77	206.29	205.35	207.73	205.55	205.71	205.65	207.37	205.94	207.61	207.31	205.71	206.83	206.73	206.09	206.85	207.41	206.24	206.75	207.63	207.25	206.45	207.15	207.34	207.14	206.67	206.9	206.87	206.56	207.37	204.7	206.15	206.83	206.16	205.37	207.51	206.35	206.06	206.23	207.33
216.83	216.05	216.48	217.15	217.2	218.76	217.96	217.25	216.66	216.94	219.02	217.69	216.98	216.24	219.04	216.59	217.98	216.29	214.8	215.85	217.68	217.55	216.25	218.18	217.49	217.31	217.99	217.42	217.26	216.09	216.57	218.33	218.16	217.59	216.5	217.99	217.02	216.89	218	217.94	217.45	216.59	217.53	217.34	217.36	215.91	215.68	216.84	217.31	216.65
207.68	208.63	206.5	208.27	206.55	207.65	208.16	207.81	208.34	207.51	206.39	208.73	206.52	207.31	207.82	207.57	206.1	209.45	207.49	206.89	208.34	206.78	207.03	208.01	207.11	206.65	208.45	206.09	207.86	207.22	206.45	209.22	208.36	208.85	207.2	207.99	208.2	206.44	208.97	207.49	207.75	207.58	208.77	208.54	207.69	208.02	207.67	206.98	208.06	207.47
207.66	208.84	208.69	208.13	209.08	210.03	208.89	209.01	210.2	206.87	208.19	207.99	206.92	209.5	208.57	208.74	207.97	209.45	207	208.76	209.55	207.91	208.88	208.63	210.38	208.78	209.75	208.96	208.55	207.38	208.51	208.71	209.11	208.21	210.01	207.47	208.35	207.44	207.35	206.62	209.42	207.83	209.58	209.63	207.63	207.9	206.57	208.6	209.72	208.19
209.31	209.88	208.04	208.78	208.46	208.87	209.33	207.73	209	209.19	209.09	209.77	208.99	208.07	209.45	209.21	208.56	207.59	208.92	210.68	209.21	209.32	208.34	208.13	209.43	208.64	207.73	208.71	209.43	208.75	209.78	208.68	207.51	208.45	206.62	209.37	209.47	209.44	209.01	209.58	210.06	208.35	210.3	208.3	209.43	207.08	210.19	207.55	209.23	207.81
210.74	212.55	211.9	211.92	212.51	213.8	212.06	210.11	211.35	213	211.89	211.5	211.55	208.92	211.8	211.51	211.95	211.53	211.36	211.2	211.23	210.61	211.53	212.29	213.21	212.75	212.23	213.01	211.82	211.5	211.07	211.67	211.44	212.42	212.67	211.1	210.91	211.81	212.31	211.22	211.88	211.43	213.2	210.43	209.79	212.18	212.6	210.85	211.14	209.73
200.73	197.34	200.69	198.73	201.59	198.51	200.41	200.01	200.29	198.02	199.45	199.28	199.57	198.99	200.88	199.9	200.56	199.03	199.78	199.1	198.88	201.21	199.11	201.29	200	199.94	198.99	197.96	200.74	200.85	198.32	200.06	199.39	200.04	198.89	199.56	198.9	200.34	198.45	200.1	199.12	199.45	199.47	199.37	199.11	199.67	200.26	199.65	200.52	199.08
216.5	216.47	218.37	217.17	217.87	217.24	217.77	216.61	217.23	217.37	216.66	216.26	216.17	216.66	215.64	216.22	215.92	215.95	218.12	219.84	216.23	216.21	215.3	216.91	218.64	216.39	215.85	218.51	217.04	217.23	215.66	216.95	216.25	217.18	217.25	216.34	216.75	217.75	216.2	218.38	217.91	217.79	216.6	216.47	218.85	217.31	216.54	218.2	215.48	217.06
205.96	205.34	204.56	206.35	205.89	206.83	206.76	205.07	204.26	205.93	205.05	206.53	205.48	204.25	204.85	205.36	207	204.83	205.77	205.27	206.57	204.91	205.38	204.8	205.73	205.49	206.6	207.23	204.6	206.15	205.93	204.47	203.93	207.18	204.95	204.52	205.7	206.48	204.43	205.28	205.71	206.93	206.74	205.94	206.11	205.66	206.45	204.41	206.2	205.36
205	204.36	204.76	203.98	203.4	203.56	202.61	204.17	203.46	204.88	203.54	205.49	203.66	202.76	202.52	204.83	204.29	203.93	203.72	201.79	205.24	203.53	204.43	204.36	203.87	203.18	203.71	203.9	203.79	203.2	204.08	204.32	203.82	201.59	205.9	204.86	204.04	203.48	205.42	204.75	203.9	202.93	203.72	203.67	203.38	204.34	204.2	203.4	202.11	204.68
199.92	202.29	199.87	199.56	201.5	198.72	200.18	200.9	200.42	199.62	199.38	198.43	199.11	200.11	199.56	201.88	198.28	198.92	201.65	199.95	199.65	199.99	201.32	200.58	201.5	200.58	201.04	200.2	199.69	200.3	202.17	199.73	200.32	201.25	202.17	200.05	199.89	201.55	199.47	199.19	199.82	200.31	199.37	200.02	201.54	200.63	200.88	199.34	200.24	199.36
213.39	212.79	212.85	212.89	213.1	212.04	212.42	212.56	213.3	213.9	214.37	213.91	211.13	213.81	213.12	213.63	213.78	213.67	213.22	213.23	212.67	212.84	214.85	214.17	212.24	213.01	213.45	212.06	212.79	212.95	212.75	212.66	212.03	213.86	213.22	212.79	210.89	213.48	213.21	211.28	214.14	213.43	213.62	212.93	212.89	210.94	213.2	213.5	213.74	213.01
209.7	208.29	207.2	207.32	206.14	208.1	207.34	207.12	207.26	207.87	207.11	208.21	208.74	207.65	207.36	209.48	208.16	207.46	207.95	209.07	209.69	206.62	206.62	208.92	207.99	206.14	206.94	207.74	207.85	207.13	207.48	207.17	208.32	208.27	208.06	207.3	206.99	207.12	207.58	207.11	207.82	205.8	207.26	208.69	207.51	208.88	208.74	207.81	208.69	206.84
194.32	194.6	195.25	195.19	194.12	193.94	194.53	192.98	193.33	194.4	195.09	194.47	194	194.05	193.85	193.41	195.84	195.45	194.53	193.53	195.6	194.58	192.4	194.13	194.07	194.55	194.12	194.41	194.76	193.87	194.41	195.13	193.71	194.11	195.77	193.51	192.39	195.14	194.95	195.14	193.94	195.03	194.19	193.42	194.54	194.97	194.85	191.67	193.61	195.54
215.83	217.91	218.47	217.03	218.11	217.78	216.69	217.48	217.92	215.86	217.63	216.92	218.53	216.72	217.92	216.34	217.76	217.13	217.99	219.46	219.55	218.93	220.32	218.18	217.14	218.9	216.53	217.42	217.37	217.48	216.52	218.53	219.1	219.48	217.54	219.04	215.64	216.9	218.27	217.65	217.27	217.52	217.6	217.47	217.51	218.84	218.14	216.42	217.37	217.47
208.9	208.29	207.81	207.53	206.93	208.89	206.42	209.06	206.48	207.32	206.88	207.5	207.49	206.71	208.25	208.04	207.25	207.62	207.19	207.68	209.25	207.13	206.21	207.12	207.44	207.59	208.79	209.19	207.66	209.45	207.59	208.38	208.34	208.42	208.14	207.81	208.42	206.68	208.65	208.08	207.39	208.33	206.62	207.7	207.82	208.15	209.51	207.37	207.49	206.75
196.55	197.98	197.49	198.17	198.61	199.7	198.47	198.9	198	197.19	197.8	196.03	198.65	198.07	197.83	196.46	197.87	198.37	197.84	197.63	199.13	198.73	196.31	198.42	198.75	196.78	198.65	197.81	197.76	196.6	198.53	197.11	198.02	198.77	198.92	200.24	198.31	197.62	195.98	199.47	198.08	198.68	197.29	198.66	197.87	197.83	197.78	199.49	198.88	197.33
200.99	200	200.34	199.48	198.76	201.54	198.77	199.63	198.81	199.29	198.87	198.25	200.62	200.26	199.58	198.27	199.5	200.38	197.87	199.96	197.66	199.18	199.64	199.68	198.88	200.22	199.48	198.77	200.85	199.23	200.47	200.86	198.12	198.76	199.22	199.16	198.6	198.28	199.49	198.73	198.67	199.19	199.33	198.43	199.63	198.28	198.88	198.44	198.94	199.42
206.4	206.1	205.91	205.87	208.48	206.49	205.77	206.75	207.1	206.43	207.11	206.33	205.95	207.82	206.79	205.87	206.35	207.51	205.59	206.07	206.32	206.59	207.87	206.99	206.97	206.69	206.71	205.8	207.13	206.65	204.72	206.55	207.16	207.11	206	207.53	206.88	204.92	206.63	205.42	206.14	207.57	206.92	207.32	205.58	206.45	207.45	205.82	205.46	205.66
212.14	212.91	212.58	214.35	214.6	212.82	214.09	211.78	213.93	211.39	213.04	213.52	213.28	213.61	212.23	213.51	213.65	211.89	212.44	212.75	212.25	212.47	213.05	213.93	215.12	212.09	214.03	212.8	212.35	212.43	212.11	212.74	215.17	213.2	212.41	211.65	213.65	210.44	212.48	211.97	214.25	213.11	213.45	212.39	212.88	212.68	214.03	213.55	212.72	213.63
206.85	207.51	208.24	208.86	207.43	208.46	208.02	209.06	207.64	208.61	207.88	208.69	207.41	207.91	207.44	209.05	206.6	208.32	208.51	208.71	208.34	208.92	206.6	208.17	206.86	207.07	208.38	206.86	208.05	207.22	207.65	207.14	207.37	207.68	208.08	207.82	207.59	206.67	205.65	208.87	210.13	207.77	206.73	207.18	207.26	208.55	208.67	208.27	208.54	207.43
199.55	200.33	199.63	199.37	199.32	199.67	197.55	200.31	199.48	198.62	199.64	198.86	199.55	198.18	200.3	199.48	197.99	200.6	200.08	199.41	198.55	199.6	199.01	199.41	199.76	200.02	200.43	199.56	200.38	199.66	198.61	199.08	199.83	199.52	198.91	200.11	200.81	200.37	200.08	201.4	199.07	200.2	200.21	200.14	199.72	199.49	199.34	199.65	200.04	201.36
203.83	204.09	203.02	203.68	203.65	202.05	202.23	203.33	202.24	202.79	203.81	202.77	202.91	205.12	203.77	203.65	203.23	203.18	203.45	203.6	202.82	203.21	203.16	202.95	204.13	203.69	203.09	203.08	202.27	202.18	202.44	203.01	202.65	204.78	204.68	202.44	204.63	202.74	202.69	204.61	204.81	203.81	203.92	203.77	201.91	203.61	202.8	203.66	205.66	204.16
199.93	199.67	199.62	200	200.07	199.95	200.26	197.69	198.96	199.74	198.74	199.96	199.32	200.02	199.57	199.77	198.64	198.68	199.21	199.43	200.37	199.94	198.91	199.09	200.22	199.34	201.14	201.12	198.93	198.57	200.39	198.62	199.8	199.2	198.96	198.64	200.65	198.93	199.68	199.86	200.07	198.71	199.48	199.64	199.78	199.86	199.81	199.6	199.35	199.45
213.15	212.32	211.37	211.31	212.48	211.31	210.73	210.44	212.56	212.37	210.93	212.4	212.14	210.08	212.37	211.26	211.27	212.69	212.69	210.53	211.5	210.14	211.12	209.78	211.53	211.84	211.4	211.7	211.2	212.84	210.27	212.75	211.88	211.71	211.38	210.5	211.39	211.74	208.54	213.09	211.18	212.24	212.34	212.36	210.5	212.89	212.43	210.84	211.8	212.48
207.93	209.24	208.97	208.9	209.2	208.36	209.96	210.12	206.4	208.58	208.71	208.62	207.18	207.73	209.49	207.95	208.53	208.31	207.79	209.71	207.93	209.41	209.24	207.83	208.93	208.27	210.63	209.87	208.81	208.5	207.91	209.41	208.32	209.09	208.98	207.68	208.49	208.91	208.59	208	210.43	209.41	207.38	209.07	210.04	207.1	208.99	206.37	207.32	208.37
207.61	207.49	208.8	207.65	207.56	208.12	207.31	207.82	208.63	207.15	207.82	207.69	206.74	206.02	205.74	208.81	208.28	206.93	207.76	208.32	206.25	208.56	207.44	207.92	206.12	209.01	206.88	206.65	208.15	207.63	207.14	207.04	207.95	207.02	207.5	209.5	207.71	208.26	207.31	208.51	208.81	208.52	206.53	207.94	206.63	207.02	207.41	206.54	210.55	207.95
203.37	205.82	205.45	205.02	204.62	204.05	205.75	206.23	204.65	203.7	205.84	204.95	205.42	203.35	205.49	203.96	204	205.3	205.3	204.85	204.53	204.46	205.81	204.31	206.06	206.09	205.98	206.27	205.87	204.09	204.52	206.44	205.15	205.41	206.45	204.33	205.21	204.99	205.07	204.53	206.39	205.13	205.01	203.81	204.87	205.06	204.29	205.26	203.57	205.65
208.03	209.09	208.07	207.26	207.07	206.85	208.72	208.56	206.13	207.51	207.62	208.34	207.36	207.97	207.65	207.6	207.09	207.87	207.45	208.08	207.29	208.01	207.73	207.17	206.13	207	207.55	206	207.88	207.86	207.94	208.47	206.84	207.97	207.26	207.81	207.22	208.35	208.66	209.23	208.08	207.88	207.95	209.09	206.82	208.59	207.89	208.16	207.87	209.1
214.01	211.51	213.34	211.58	213.95	214.15	214.79	214.28	214.04	214.07	213.99	213.67	214.7	212.55	215.72	214.51	214.22	212.95	213.75	213.45	214.84	213.87	213.63	214.26	213.62	213.71	214.85	214.5	213.08	213.5	211.67	213.28	215.84	213.45	214.45	214.22	214.35	212.4	215.47	212.1	215.1	213.79	213.49	213.57	213.78	213.8	212.65	214.31	213.53	214.71
208.72	209.66	208.73	208.79	209.16	208.07	209.34	209.64	207.75	208.04	208.23	207.42	209.07	207.42	206.35	208.06	207.98	209.16	208.05	207.49	207.52	207.65	208.48	206.91	207.68	205.09	207.31	207.94	208.84	207.17	206.76	208.36	207.37	208.77	209.1	208.75	207.49	208.47	208.09	206.45	208.73	206.78	208.63	207.77	208.27	207.67	207.12	207.23	210.09	206.43
197.96	197.44	197.3	198.5	196.73	196.25	197.45	197.44	196.27	199.06	198.58	197.78	197.15	199.76	198.36	199.26	198.71	198.2	198	197.31	197.84	196.68	198.79	197.21	197.71	198.56	198.33	197.78	196.59	197.03	198.16	197.37	197.98	196.85	200.23	197.04	197.64	196.5	197.38	198.02	196.93	197.59	198.03	197.81	199.53	199.55	198.58	198.53	197.1	197.58
208.13	207.34	207.95	206.53	206.48	208.17	207.91	207.48	206.86	207.17	207.89	207.35	207.82	207.75	206.7	207.74	207.48	206.41	207.22	205.56	206.48	208.23	206.48	208.04	208.06	208.2	208.14	207.29	207.8	205.98	208.02	206.9	207.21	208.57	207.07	207.73	208.7	207.46	206.41	207.9	207.23	208.63	206.17	207.24	207.41	207.31	207.84	206.83	208.89	207.58
200.88	201.51	200.98	201.45	202.89	200.82	199.88	198.5	200.21	199.85	202.86	200.66	201.61	200.83	201.27	199.48	199.42	198.91	200.79	198.96	199.35	199.2	198.78	199.49	200.23	199.81	199.93	199.03	200.55	200.88	201.14	200.41	200.5	200.95	201.73	200.68	199.43	201.09	200.7	200.28	199.17	200.99	198.95	200.6	200.67	200.41	201.04	201.14	199.36	200.18
199.97	201.14	200.26	199.75	200.62	201.24	199.56	200.68	200.43	201.17	201.64	199.76	199.81	200.74	200.09	199.31	199.52	199.45	200.93	200.37	200.41	200.62	201.37	200.7	201.06	199.79	199.28	199.38	200.93	200.68	200.89	198.79	200.93	200.88	200.32	200.64	200.15	201.36	201.16	200.54	200.83	200.43	197.99	199.7	199.54	199.85	201.76	201.44	199.56	200.38
198.39	200.76	199.98	199.36	200.16	201.12	201.29	199.58	200.82	200.51	201.69	198.91	200.86	201.26	200.19	200.71	201.46	200.94	200.28	200.73	199.09	199.83	199.58	199.81	199.46	199.16	199.8	200.53	201.45	200	199.75	199.81	199.07	200.56	199.78	199.74	200.81	200.27	200.17	200.32	200.42	201.96	201.05	200.98	201.28	198.93	200.59	201.54	200.87	199.48
208.48	208.75	208.4	208.69	210.27	209.93	206.27	207.98	207.65	207.94	207.96	207.96	210.59	208.11	208.04	209.23	209.77	208.49	209.42	207.43	208.64	207.44	209.15	209.5	208.04	208.93	207.31	208.43	210.1	209.39	209.58	208.58	207.6	209.89	209.08	209.85	208.08	209.82	209.6	208.24	208.06	208.73	210.18	206.25	209.11	208.86	207.23	207.71	210.07	208.92
208.06	210.39	208.73	209.45	208.17	207.3	208.66	208.47	208.4	208.36	208.71	208.52	209.69	207.89	208.37	208.74	209.68	209.45	206.04	207.54	209.48	209.26	208.03	209.19	210.1	208.66	211.07	209.91	209.88	208.34	209.33	209.81	208.04	209.41	210.64	208.22	208.7	208.63	208.98	210.57	208.07	208.31	208.13	208.87	208.56	208.39	208.23	209.46	207.44	209.21
202.84	202.72	203.59	204.48	201.03	200.82	203.47	204.07	204.28	203.39	202.21	202.6	203.88	204.67	204.33	203	203.37	205.23	204.97	204.37	204.39	203.71	203.07	202.51	205.04	203.53	202.84	202.5	204.1	202.43	202.19	203.93	203.56	205.78	204.53	202.98	202.88	202.46	203.65	203.74	203.69	204.09	204.99	202.49	203.51	202.82	203.42	202.76	201.97	203.64
210.32	212.17	212.52	212.29	211.33	212.97	211.82	210.9	211.92	211.67	212.45	212.62	211.73	211.48	210.54	211.99	211.52	213.37	211.93	211.26	211.55	212.43	210.58	211.56	212.71	212.44	210.75	212.89	212.46	211.17	213.8	212.03	212.43	211.23	212.41	211.5	210.99	212.3	212.68	211.63	213.03	211.73	211.99	212.62	211.65	212.5	211.97	213.85	210.55	212.31
207.19	206.53	206.88	207.59	206.33	208.98	207.75	207.66	208.84	209.34	206.87	207.19	207.57	207.67	207.58	207.42	209.28	208.52	206.85	207.93	207.05	207.83	208.51	208.11	207.85	207.91	205.98	207.74	208.44	208.74	206.56	207.44	205.29	207.18	207.08	207.6	207.48	208.57	209.23	209.04	206.37	208.82	206.39	207.81	207.64	206.07	208.58	208.49	207.48	207.55
207.94	208.8	208.96	208.8	207.18	208.59	208.6	207.73	207.07	208.9	208.82	208.52	207.54	206.89	208.03	207.13	206.83	208.45	206.8	206.9	207.01	207.9	207.22	208.26	207.1	208.03	207.16	208.82	209.01	207.44	206.94	207.39	206.98	208.1	209.32	207.29	209.1	208.13	208.07	208.61	207.22	208.76	207.38	207.64	205.77	206.49	207.63	207.48	207.96	208.21
211.59	212.03	210.23	211.72	213.26	209.79	210.43	212.38	212.07	212.87	210.8	211.64	212.83	210.53	212.4	211.58	211.38	211.84	212.51	212.43	210.91	210.98	212.12	210.59	212.03	210.89	212.95	210.55	211.44	212.04	211.86	212.07	211.79	211.5	212.63	212.51	210.95	211.85	212.87	212.12	212.05	213.19	211.7	211.61	209.26	212.04	211.36	212.67	212.33	211.22
203.51	204.33	204.07	203.64	203.91	203.43	203.25	202.74	203.02	203.86	203.49	203.27	203.89	203.56	202.1	202.55	206.11	203.47	205.05	204.17	204.53	204.25	202.91	203.16	202.41	204.9	202.56	204.64	203.72	202.94	203.43	203.05	201.92	203.76	203.82	204.11	203.23	204.13	202.83	204.82	202.75	203.51	205.7	204.87	204.47	203.7	202.65	202.16	203.91	203.38
208.57	208.63	207.42	207.41	209	208.74	208.3	208.05	207.6	210.71	211.76	208.98	208.38	209.14	208.45	210.34	209.51	208.66	208.73	207.49	209	210.09	210.29	208.38	209.81	208.46	208.08	208.76	207.88	208.01	208.37	208.79	208.91	208.64	207.52	208.39	207.8	209.36	208.88	208.74	205.43	209.34	208.38	209.82	208.83	207.68	208.55	208.57	208.79	208.56
208.09	209.04	209.35	210.01	208.92	208.32	207.74	210.14	208.25	208.87	208.27	208.96	206.85	209.19	208.88	208.31	208.46	209.03	208.23	207.2	208.26	208.21	206.26	208.48	208.28	206.84	208.81	208.46	208.11	207.14	207.78	208.45	208.87	209.29	207.64	207.7	207.65	207.35	208.26	208.69	208.46	208.59	210.25	208.13	209.15	208.98	208.48	208.59	208.94	208.18
206.28	207.76	206.73	209.46	208.19	208	205.92	209.34	208.72	208.23	205.1	208.98	207.61	208.19	208.43	206.96	207.59	208.61	209.1	208.68	207.49	208.42	207.27	207.91	208.02	206.84	206.74	208.02	206.53	208.16	207.78	207.2	207.74	208.46	206.92	208.21	207.62	207.67	209.53	207.12	208.58	208.47	206.88	207.16	206.9	207.24	206.6	207.74	207.39	209.38
207.64	207.21	208.16	205.88	206.36	206.46	206.54	207.89	208.61	208.45	208.94	207.71	206.91	207.87	207.23	206.96	206.7	207.45	207.46	207.85	209.31	207.6	207.36	208.44	206.68	207.71	207.5	207.42	208.09	208.35	207.29	205.57	207.3	206.68	206.89	206.13	206.3	208.03	207.6	207.33	207.56	207.15	208.16	208.27	208.28	208.07	207.04	209.63	207.16	209.41
203.66	202.96	206.28	204.22	204.8	203.01	205.47	203.09	205.77	203.78	204.87	204.36	204.53	202.42	203.57	205.03	203.14	204.65	203.46	203.49	203.88	203.26	203.89	204.79	202.76	203.55	203.2	204.42	203.45	205.02	206.25	204.37	203.94	205.14	204.61	203.52	203.72	203.08	203.83	204.37	201.23	204.74	205.31	204.22	206.2	203.59	204.05	203.81	202.52	202.54
202.85	203.25	204.34	202.78	201.29	205.09	204.87	203.32	202.94	203.8	203.84	202.93	204.9	202.27	203.7	205.17	204.18	203.18	204.45	203.69	203.43	203.71	202.87	204.69	203.87	203.08	203.2	202.99	204.44	203.28	204.52	203.92	203.19	203.15	201.12	203.08	201.16	204.68	200.91	205.87	204.52	202.71	202.66	203.82	202.03	204.46	203.13	201.92	203.37	202.92
206.43	208.7	207.13	207.27	206.35	207.43	208.8	208.92	208.46	208.42	207.94	207.62	208.87	208.49	208.48	207.27	207.74	208.21	206.82	207.42	207.62	207.03	210.36	207.72	206.76	208.8	207.1	209.74	208.64	209.24	207.03	207.78	207.99	206.97	205.67	209.15	208.5	207.57	209.21	207.99	206.81	208.53	204.86	207.16	207.17	208.52	207.91	207.81	209.26	207.56
202.09	203.86	202.6	202.23	202.62	203.21	201.82	201.63	202.96	202.94	202.16	202.66	202.66	202.54	203.48	202.73	201.78	202.41	202.74	202.85	202.9	203.65	203.35	203.38	201.85	203.52	203.49	202.5	203.75	200.84	202.35	202.49	201.3	201.24	204.11	202.92	201.89	201.4	203.21	201.48	200.64	202.15	201.1	201.35	202.93	202.62	202.57	203.85	203.49	203.42
200.52	199.6	200.89	199.79	199.76	200.58	200.47	198.78	200.41	201.24	199	200.01	201.61	200.76	199.99	201.55	200.74	202.14	201.48	199.16	200.43	201.37	200.36	200.97	201	201.39	201.1	199.94	199.61	200.67	199.27	198.53	200.05	201	199.65	200.46	199.86	200.22	199.93	202.58	200.85	199.78	199.07	201.05	201.06	201.19	199.71	198.86	201.57	200.39
211.97	211.22	211.09	211.05	210.83	212.11	212.98	210.98	210.42	211.76	211.32	211.3	211.73	210.87	211.2	212.04	213.72	211.47	211.03	211.39	211.45	210.64	211.79	211.41	210.69	211.99	211.55	210.72	210.59	211.4	212.96	210.4	210.67	210.39	210.67	210.94	212.29	211.11	210.79	213.22	211.21	211.52	211.31	210.64	211.27	212.1	211.83	211.47	210.68	212.64
209.12	208.01	209.26	207.53	208.53	209.61	208.47	209.19	208.75	207.72	209.5	208.23	208.4	208.99	209.49	208.11	210.45	208.63	208.07	208.42	208.12	207.71	209.37	208.35	209.65	207.63	209.73	208.6	208.71	208.73	207.27	209.44	208.16	210.07	208.94	207.92	208.09	209.11	208.42	208.99	208.27	208.12	208.45	208.68	207.8	209.53	207.52	207.27	209.8	209.52
205.72	206.45	205.44	207.06	207.3	206.98	206.07	205.81	205.32	206.9	206.3	205.84	207.15	205.76	206.08	206.48	206.1	206.73	205.87	206.39	205.69	207.59	204.33	206.48	206.11	205.42	206.1	208.47	206.9	206.82	204.84	204.59	206.4	206.34	207.9	206.25	208.26	207.47	205.9	205.88	205.58	207.29	205.73	205.75	207.52	205.01	206.15	205.97	206.13	205.35
209.38	209.63	207.96	208.48	209.15	207.79	207.89	208.97	208.5	208.7	208.76	209.33	208.75	209.34	209.4	208.62	208.49	207.84	208.72	208.13	208.24	207.61	207.89	209.19	207.5	209.29	208.8	207.84	206.81	209.16	211.02	208.74	209.3	209.11	208.28	207.91	208.82	209.77	206.9	207.55	208.83	208.37	207.66	207.54	208.89	208.45	208.9	208.57	207.72	207.57
200.17	198.64	198.61	199.66	198.5	197.93	200.49	199.37	198.01	198.91	198.92	199.35	199.73	198.07	199.82	199	200.07	197.04	198.65	199.44	200.16	201.04	199.21	198.92	199.89	198.67	198.9	197.34	198.73	199.19	198.09	199.9	200.5	198.06	197.8	198.81	200.26	198.98	200.44	200.54	198.28	200.53	200.78	200.17	198.62	197.6	199.52	198.49	199.44	200.21
200.11	198.92	198.9	196.72	198.12	199.28	199.56	198.41	199.5	197.44	197.61	199.48	197.94	199.17	197.48	196.84	198.49	197.56	196.98	197.32	197.21	198.3	199.39	198.56	198.75	198.3	197.6	198.34	198.61	197.2	199.1	200	198.44	198.03	197	198.95	198.91	198.19	198.75	197.91	199.42	198.21	199.35	198.39	198.09	197.58	197.92	196.77	200.12	200.13
219.76	217.15	217.97	218.1	218.58	217.81	218.72	218.86	217.32	217.12	216.34	218.76	219.39	218.36	217.66	218.28	218.93	216.22	217.88	218.01	217.67	217.49	218.02	217.41	216.52	216.76	217.34	220.22	216.91	216.98	218.97	218.32	218.46	218.34	218.7	218.75	217.68	217.85	217.4	217.97	218.33	217.67	217.93	217.87	217.43	217.87	218.93	218.69	216.87	217.69
210.09	210.65	210.71	211.57	212.02	209.76	211.26	212.67	211.79	211.39	211.84	211.02	211.27	212.47	211.81	210.43	212.08	212.67	212.57	210.43	211.96	213.19	212.42	212.49	213.49	211.59	211.81	210.49	212.37	209.82	211.33	211.75	212.3	210.39	213.1	211.79	212.38	211.19	211.55	212.72	211.24	211.46	212.11	211.25	213.32	213.2	211.84	213.3	211.73	211.18
206.97	206.27	206.38	205.39	207.45	205.46	206.74	207.04	206.01	206.54	207.1	204.81	205.87	207	207.45	207.72	205.98	206.36	206.35	208.26	206.82	206.94	206.94	206.54	207.53	206.08	206.49	206.92	204.78	205.91	206.02	206.12	206.55	206.91	206.16	206.93	204.77	205.57	206.83	206.09	205.69	206.56	207.59	204.69	206.95	206.61	207.53	205.99	206.06	206.8
203.4	204.12	202.38	202.4	202.31	203.14	204.57	203.22	203.36	202.26	204.47	205.23	202.63	203.12	203.46	204.11	203.64	205.04	202.38	203.41	204.72	203.5	202.7	204.14	203.13	204.24	203.62	202.08	202.53	203.19	203.19	204.33	202.45	203.54	203.33	202.59	204.08	203.36	203.41	204.52	203.71	203.93	202.54	205.27	205.21	202.54	202.94	202.31	203.84	203.25
211.09	210.75	210.98	213.09	210.36	212.3	212.85	210.51	211.48	210.49	210.95	212.65	212.37	211.84	212.32	211.75	213.01	210.87	211.99	211	211.15	211	211.5	211.15	210.89	211.22	212.93	212.97	211.14	210.96	211.92	210.19	211.23	213.95	210.95	211.69	211.19	210.85	211.4	211.69	210.99	212.3	210.1	210.03	211.91	213.32	210.74	212.92	211.91	211.73
201.65	202.76	205.43	204.52	205.76	203.79	203.66	203.52	204.43	205.93	203.95	203.65	203.71	204.04	202.87	204.04	205.05	203.22	202.96	201.54	202.88	204.58	202.4	203.02	203.27	202.96	203.28	204.42	204.81	203.99	203.94	203.77	204.29	202.98	203.89	203.1	204.46	202.75	204.33	205.31	201.77	201.73	204.35	204.04	203.6	203.48	205.18	202.65	202.04	204.08
201.47	198.99	200.32	199.4	201.14	201.53	201.78	199.55	201.2	201.42	200	200.04	201.03	199.62	200.24	202.01	199.95	199.73	201.06	199.16	201.48	200.6	200.41	200.67	200.44	199.94	199.06	200.27	198.98	200.6	200.61	199.72	200.5	201.1	201.36	199.56	201.55	200.47	199.54	200.4	199.77	201.91	199.33	200.32	202.38	202.34	201.48	199.35	200.28	200.03
208.68	208.57	209.58	208.96	208.8	209.02	208.89	207.56	209.9	209.53	208.94	208.72	209.43	207.04	207.96	210.1	208.32	208	210.12	208.88	207.7	208.56	210.13	208.5	209.6	208.7	208.7	208.99	209.37	208.52	209.83	208.4	207.56	207.62	208.37	208.36	208.71	207.28	208.76	209.42	208.92	207.94	209.05	209.41	209.12	209.66	208.91	208.11	208.46	209.18
218.12	220.12	216.43	219.83	218.2	218.91	218.02	218.31	217.45	218.67	217.74	218.58	217.64	217.5	217.92	215.01	216.58	217.17	218.29	217.96	219.28	216.44	217.64	217.44	218.14	218.4	218.28	219.05	217.76	216.93	216.67	217.21	218.44	217.21	217.73	216.79	219.21	218.4	217.85	217.22	218.06	217.44	218.65	219.22	218.92	217.72	216.8	217.78	218.73	217.26
199.9	200.73	200.91	199.9	202.38	198.93	201.72	200.14	201.32	200.62	201.2	198.88	200.17	199.03	200.59	198.7	200.13	199.97	202.09	198.78	201.01	202.47	199.62	200.21	200.82	199.46	201.74	200.43	201.2	200.87	200.65	199.72	199.71	200.18	200.14	199.3	201.93	200.88	200.16	200.35	202.4	198.14	199.45	198.88	199.06	200.78	202.19	200.63	201.19	200.5
200.24	203.85	204.71	203.27	204.03	203.57	204.23	202.17	203.63	203.7	203.71	203.07	203.7	202.37	203.18	203.5	203	205.32	203.09	203.51	201.94	203.78	203.78	204.55	204.13	202.81	204.26	203.33	203.44	204.19	202.57	204.82	204.36	204.31	203.02	203.78	204.04	203.65	204.16	203.43	203.42	203.53	202.38	204.45	204.71	203.95	202.89	202.93	203.54	203.32
199.48	198.89	199.24	197.7	199.99	198.06	199.77	197.91	198.27	198.88	200.18	198.16	198.31	199.6	199.18	198.94	198.85	197.5	198.47	198.73	198.96	200.27	197.49	198.87	197.29	199.53	199.51	198.3	199.13	199.91	199.46	198.29	200.29	197.01	197.61	199.52	198.68	200.08	198.59	199.57	198.37	199.66	197.53	200.2	198.93	197.09	198.55	197.57	200.08	197.54
211.31	212.61	211.84	210.93	212.97	212.86	213.58	212.58	214.11	212.82	211.82	211.74	211.96	212.68	211.96	211.71	211.9	212.84	211.86	211.69	212.82	211.31	212.57	212.16	213.25	213.51	212.62	213.18	211.95	212.78	213.22	213.95	211.8	212.16	212.53	213.04	213.09	212.11	211.73	211.04	211.46	213.2	213.24	213.5	211.12	211.74	212.42	211.61	212.58	212.51
209.37	209.75	208.92	209.84	208.46	207.99	210.54	208.76	208.66	207.91	208.16	206.51	208.69	209.59	208.47	208.98	209	208.61	208.59	207.63	206.98	207.51	208.46	208.6	207.56	208.88	209.92	209.04	207.39	208.8	208.92	210.54	208.29	208.71	208.92	207.43	208.42	208.79	209.48	207.79	208.63	208.56	207.26	207.85	209.52	208.71	207.85	208.55	206.51	208.82
201.91	199.93	202.9	199.55	201.35	204.06	199.92	200.29	200.89	200.39	201.85	201.4	200.94	201.64	201.96	201.07	200.32	201	200.69	201.55	201	203.64	201.11	200.66	201.12	201.3	202.18	200.42	200.46	201.94	201.87	202.32	200.54	200.83	201.33	201.48	203.13	201.29	200.59	202.27	201.81	200.96	200.89	201.43	201.77	202.33	199.89	201.14	202.12	201.55
208.07	208.67	206.9	206.88	208.09	207.43	207.86	207.82	208.86	206.8	207.84	208.54	206.5	208.51	208.14	206.75	208.37	208.54	207.36	209.01	208.61	208.76	207.63	206	208.1	207.76	208.11	206.76	207.11	208.36	207.5	207.87	209.22	206.89	208.02	207.87	206.94	207.82	208.49	207.55	208.16	206.03	207.66	208.71	206.5	207.11	208.46	206.42	205.61	207.76
209.38	207.1	211.11	209.79	209.68	208.18	210.47	208.65	209.7	212.34	208.35	209.48	208.68	210.9	210.4	207.14	207.75	210.21	207.93	209.58	210.45	210.22	208.5	209.88	208.76	208.49	208.36	210.47	210.94	207.87	209.45	208.87	209.77	209.67	209.84	209.9	208.59	208.42	209.36	208.93	208.83	210.1	208.67	207.45	211.25	210.4	208.49	211.08	209.82	207.55
208.68	208.71	207.79	207.62	208.52	208.43	207.71	210.01	208.38	208.02	208.86	209.09	208.4	209.63	209.03	210.23	208.8	208.19	208.77	208.24	207.76	208.89	209.1	209.34	208.32	208.43	208.25	207.04	208.07	208.16	208.01	207.46	206.57	208.12	208.68	207.97	208.87	208.11	209.17	208.16	208.15	208.55	207.88	208.51	208.17	208.72	208.18	209.32	209.1	209.14
202.32	202.83	201.07	203.91	202.84	202.89	204.39	203.48	202.2	203.96	203	202.73	203.55	203.69	203.54	204.55	202.94	202.17	203.83	204.2	202.35	202.85	203.74	204.3	204.03	204.18	204.29	203.77	202.7	203.49	201.79	202.81	203.66	203.08	202.93	203.04	202.46	202.4	203.1	201.41	204.76	203.47	203.48	203.97	204.39	203.21	202.75	202.92	202.95	202.4
201.91	202.84	203.3	204.49	202.74	202.9	204.09	203.1	202.96	202.02	202.41	204.63	204.96	203.57	202.75	203.8	202.61	203.15	203.29	206.15	203.01	203.57	203.41	203.06	202.77	202.81	203.04	202.92	203.52	202.73	204.83	203.19	202.7	202.1	202.29	202.61	202.73	202.2	203.02	202.85	202.97	203.2	203.66	201.49	205.73	204.48	203.2	203.14	203.64	201.88
208.77	207.45	208.05	208.05	209.91	207.2	208.7	209.22	207.8	206.4	208.28	208.97	208.35	208.41	208.26	206.04	208.55	209.27	209.31	208.17	208.3	208.92	207.78	207.52	209.34	208.29	207.91	207.76	208.13	208.82	208.47	207.43	208.09	209.96	208.35	208	208.69	207.58	208.09	209.53	208.45	209.4	208.83	209.67	208.18	206.75	208.16	207.52	211.46	208.11
200.12	199.27	198.88	200.01	200.24	200.48	197.97	200.92	199.88	200.97	199.67	199.73	198.49	198.3	200.15	199.25	200.91	199.52	200.03	198.82	199.08	198.54	197.41	199.12	197.61	200.27	197.88	200.21	200.09	200.8	198.3	199.77	200.13	199.63	199.73	199.65	200.05	197.9	199.65	199.53	200.12	198.92	200.35	199.04	198.18	199.68	199.42	199.06	199.97	199.59
209.43	208.76	208.41	210.51	207.68	208.3	209.67	209.26	207.47	207.66	209.79	207.71	209.11	208.3	208.85	208.52	208	209.55	209	207.71	208.89	209.54	208.73	208.29	208.26	208.97	209.44	206.64	207.91	207.37	208.41	210.13	209.48	208.8	208.31	209.37	208.39	208.03	208.95	207.48	206.61	211.01	210.17	208.57	208.23	208.02	209.46	209.26	206.81	208.51
218.82	216.82	215.88	217.42	217.29	216.52	216.09	215.99	216.45	216.28	215.87	217.96	216.18	216.8	215.67	216.53	217.32	216.83	218.22	217.43	216.98	216.48	217.2	215.49	217.68	218.05	215.79	217.65	217.33	218.29	216.9	215.72	217.93	215.93	216.57	219.02	217.58	217.95	217.76	215.06	217.06	215.08	217.04	216.85	218.27	216.43	216.52	216.87	215.72	216.19
207.46	207.95	206.99	207.16	209.08	207.56	206.36	208.64	207.79	208.44	206.31	207.25	206.86	205.71	208.39	207.86	208.3	207.23	208.05	208.81	207.79	208.8	206.36	208.19	208.14	208.03	207.05	206.36	205.76	208.07	209.29	208.26	207.16	206.36	207.84	206.11	208.17	208.58	206.98	207.12	207.38	209.43	207.77	208.29	207.61	209.22	205.87	208.83	207.63	206.76
217.47	218.47	217.76	218.6	217.79	218.31	217.32	218.31	218.51	217.86	218.17	217.16	217.33	217.34	217.79	218.05	217.39	217.29	218.64	218.23	218.05	216.31	215.85	217.31	218.11	217.96	215.85	218.21	217.62	218.07	217.48	218.46	218.54	218.87	215.82	218.3	218.25	217.85	219.89	218.03	217.15	218.97	218.86	217.75	218.1	218.67	217.84	218.03	218.9	217.97
198.12	197.34	199.19	198.76	197.71	197.98	199.02	199.54	198.91	198.4	196.79	196.85	199.47	199.14	199.05	197.79	198.05	198.33	197.34	197.44	197.75	199.08	198.38	198.27	197.9	199.74	198.6	197.86	198.23	199.36	198.12	198	199.52	198.82	199.12	199.12	198.39	196.43	199.14	199.37	198.49	198.31	199.04	196.82	198.28	198.96	197.96	198.89	198.47	199.93
208.67	208.83	208.4	208.38	207.81	209.9	206.25	206.32	207.54	206.36	207.7	207.2	207.36	210.25	208.81	208.71	208.6	208.09	208.44	207.82	207.5	207.77	207.92	208.14	207.67	209.93	208.52	207.6	207.96	208.49	208.59	209.4	206.76	209.74	207.97	207.62	207.23	208.32	208.4	207.74	207.85	206.88	208.27	207.93	207.85	208.86	207.3	207.82	205.68	208.31
201.99	200.52	200.99	202.31	201.41	200.77	200.09	199.9	199.85	200.97	200.71	198.75	199.88	199.19	201.83	200.84	198.56	200.52	198.2	200.4	199.9	200.73	199.62	201.98	201.26	199.99	202.53	200.23	201.03	202.38	200.86	200.87	200.52	201.1	199.29	200.31	197.7	200.87	202.1	200.1	201.06	200.82	199.69	200.43	201.13	200.99	201.46	199.23	202.06	198.96
208.42	208.51	209.09	209.35	208.99	209.55	207.76	208.21	209.97	207.83	208.69	209.91	209.44	207.94	209.03	210.12	208.06	208.87	209.82	207.18	209.37	210.01	208.51	208.37	209.66	209.4	207.98	207.56	209.02	208.42	209.4	208.15	207.87	209.18	207.34	209.24	207.97	209.2	210.13	207.82	208.58	208.87	208.83	208.69	209.57	207.51	209.06	209.86	209.3	208.73
197.97	197.61	198.71	196.5	197.22	198.45	197.96	198.31	198.77	196.84	197.6	198.67	197.5	198.16	198.05	197.59	197.18	198.15	196.81	197.4	197.99	198.8	195.16	197.96	200.4	198.29	198.51	197.46	197.2	195.87	196.96	199.3	198.7	197.9	198.71	197.42	198.3	198.7	196.77	198.16	197.84	197.18	197.08	196.78	195.76	197.62	196.09	197.55	198.01	197.2
204.69	204.41	202.49	204.49	204.41	204.41	203.74	202.19	202.94	203.81	205.81	203.55	202.63	205.87	203.07	204.36	203.61	204.57	204.44	203.95	203.78	204.77	203.85	204.97	204.86	205.66	204.23	202.74	204.45	203.54	202.67	204.06	204.08	205.29	203.12	204.84	204.85	204.38	203.65	203.99	204.74	204.24	205.23	202.06	204.42	206.27	204.01	201.98	204.11	205.64
204.52	204.93	204.87	204.74	204.79	205.22	203.65	205.08	204.87	203.64	205.33	204.42	204.14	205.35	202.81	203.72	203.84	205.5	204.72	202.75	205.09	204.75	204.87	204.62	204.78	204.71	203.03	205.55	202.87	203.7	204.69	203.85	203.87	203.77	204.62	205.26	204.24	205.05	204.46	205.15	205.02	203.31	205.03	205.04	204.7	204.96	204.57	204.5	206.26	205.07
204.92	206.07	205.43	205.92	204.46	204.04	203.96	205.7	204.86	205.94	205.68	204.7	205.86	203.29	205.56	203.66	204.06	204.91	204.69	204.31	205.47	204.56	205.34	204.52	205.53	204.97	205.89	204.67	202.94	203.58	205.06	205.47	203.97	204.69	203.97	204.32	205.59	205.07	204.91	204.43	204.6	203.64	205.08	202.78	204.95	205.98	203.45	206.17	204.75	206.07
202.65	202.48	202.22	202.29	202.74	203.65	202.82	203.49	204.53	204.67	205.05	203.76	202.55	203.46	203.94	203.78	202.41	203.16	203.12	202.21	204.84	201.19	203.86	201.93	203	202.32	202.68	203.87	200.44	203.76	202.65	205.37	203.93	203.51	203.42	203.23	202.94	203.68	204.12	203.47	203.79	203.07	202.94	203.76	203.29	201.44	202.29	203.03	203.4	202.66
208.55	210.27	208.8	209.23	208.84	209.21	209.82	208.3	208.45	208.87	207.8	208.45	208.92	208.78	209.04	208.56	207.8	207.7	208.42	208.86	208.03	208.24	206.46	208.08	208.18	208.64	207.96	208.07	207.24	208.42	208.46	208.81	207.2	209.98	209.56	210.34	207.04	207.15	208.78	209.02	207.64	208.51	207.61	207.13	209.99	208.63	209.1	209.54	208.99	208.48
208.65	207.35	207.82	206.95	207.78	208.94	206.69	207.76	208.28	208.48	207.86	207.86	208.39	209.38	207.31	208.89	206.36	209.1	207.46	205.99	208.41	208.27	208.28	208.57	207.79	205.51	208.82	206.74	206.45	208.75	207.22	207.51	207.2	207.78	207.62	209	208.99	208.64	207.49	205.54	208.08	207.51	207.75	207.62	207.74	209.09	208.32	207.21	207.35	208.35
198.45	200.26	199.25	199.64	200.11	199.33	199.27	200.16	199.52	197.77	199.16	199.33	199.49	200.05	200.28	200.32	199.41	199.45	199.98	197.26	199.77	199.4	200.3	200.12	197.46	200.03	200	200.33	199.27	199.31	200.6	197.82	199.8	200.57	197.5	198.95	199.48	199.02	199.49	198.43	198.56	200.22	200.03	199.62	198.78	199.81	200.41	198.33	198.79	199.54
206.5	205.61	205.65	205.93	205.65	206.33	206.69	207.07	206.27	206.42	205.54	206.35	207.38	204.19	206.51	206.34	207.43	207.03	205.71	206.36	205.64	206.95	206.58	206.03	206.09	205.34	206.15	205.87	205.81	206.77	206.5	207.39	208.1	206.45	205.44	205.35	205.92	206.03	205.99	204.67	205.4	206.28	205.74	206.77	206.14	207.31	207.36	205.89	205.81	207.39
204.75	203.34	202.58	203.23	204.68	205.06	205.09	204.18	202.99	205.51	203.84	203.51	204.01	202.44	203.21	202.77	203.89	202.78	203.61	202.11	203.26	202.95	204.39	202.35	205.37	202.38	204.03	204.77	205.61	204.11	204.94	203.72	204.41	203.74	202.31	202.77	202.71	203.28	204.07	203.11	205.06	204.29	203.31	203.7	202.21	204.1	203.6	203.98	202.21	204.28
209.58	210.1	210.72	210.54	209.92	209.85	209.9	209.14	210	210.54	210.65	209.14	209.41	210.74	210.08	209.2	209.22	208.19	209.16	211.09	209.01	209.4	211.26	211.25	208.46	207.45	209.06	208.49	207.6	208.8	209.1	209.77	209	209.63	208.29	210.82	208.44	208.84	209.36	210.83	210.4	209.74	210.48	209.68	209.61	210.16	210.49	208.65	207.95	209.79
208.1	208.76	209.31	208.49	207.66	209.82	208.15	205.57	207.74	209.98	208.11	209.25	209.7	209.18	208.06	207.36	208.7	209.08	208.84	209.98	209.78	209.29	208.84	208.8	209.12	208.25	208.29	207.11	207.65	208.16	207.51	209.75	207.12	209.84	209.44	209.02	208.34	207.34	210.22	208.65	208.88	207.46	209.97	210.4	209.01	209.76	206.57	209.36	207.48	206.97
198.91	197.9	198.87	198.44	198.6	199.39	197.43	199.14	198.08	199.3	198.16	200.19	198.78	197.89	198.67	196.79	198.67	196.45	197.79	197.4	197.81	198.07	198.5	197.88	198.33	199.47	198.78	198.15	197.98	197.68	199.41	198.03	197.78	196.48	195.88	198.01	197.6	198.73	197.01	197.33	197.23	198.45	198.88	196.87	197.64	197.37	196.46	198.4	199.2	198.25
202.02	201.37	202.51	203.29	203.46	203.28	202.64	201.76	204.63	202.72	201.39	201.53	202.85	203.16	204.39	203.74	201.47	202.73	202.63	203.64	200.77	202.24	202.51	201.87	203.03	203.5	203.38	201.96	201.19	202.79	201.91	202.49	201.75	201.54	202.06	201.87	201.91	203.76	203.95	203.14	202.88	202.41	203	200.65	202.64	203.67	203.11	203.38	203.3	202.68
199.92	199.64	199.97	199.98	198.97	200.19	199.73	202.31	199.84	200.1	199.78	200.82	200.85	200.38	200.65	199.86	199.94	200.09	199.99	200.25	200.33	200.61	201.03	200.57	200.7	199.51	199.87	199.74	200.54	199.98	202.11	199.78	199.02	199.05	201.8	202.44	199.53	199.84	200.33	199.18	198.78	200.74	199.68	200.42	199.84	199.24	199.33	199.97	201.63	200.42
200.46	199.97	199.66	200.88	199.89	198.87	199.2	201.43	199.31	199.62	200	198.64	199.64	199.51	199.67	199.46	197.94	198.5	200.37	200.24	199.65	199.86	199.39	198.83	198.9	199.7	199.1	198.94	199.68	198.51	199.93	199.67	199.19	199.55	200.76	200.72	198.97	199.47	198.61	198.42	198.59	199.89	200.08	198.66	199.5	198.98	197.5	196.54	199.19	200.92
208.79	209.13	209.29	210.55	208.88	210.37	209.88	209.35	209.26	209.75	209.02	209.8	209.41	211.17	209.7	209.76	208.67	209.95	209.31	209.66	210.43	209.55	209.89	210.6	209.52	209.78	206.72	209.57	208.41	208.89	210.01	209.27	210.1	209.79	210.19	209.03	210.04	207.96	210.05	209.39	209.74	209.56	210.25	209.16	208.68	209.44	209.02	208.06	209.94	209.28
204.44	201.24	203.61	204.25	202.6	202.71	203.58	202.2	201.93	203.07	203.26	205.59	201.6	204.53	203.63	202.24	202.77	202.19	204.28	203.88	203.97	205.18	203.06	204.9	204.63	205.24	202.41	202.81	204.6	204.76	203.41	201.61	204.07	203.69	204.29	202.38	203.74	203.17	203.36	202.19	203.69	202.42	202.98	203.67	204.52	205.2	202.75	200.61	202.11	202.15
203.57	202.27	201.33	201.58	202.35	202.08	203.25	202.58	203.66	202.31	203.08	202.26	203.1	201.4	200.94	201.7	202.54	201.36	202.34	201.4	201.6	202.7	201.47	203.52	203.1	202.64	202.44	201.56	202.62	201.85	202.02	203.51	201.35	203.29	201.06	202.03	202.46	203.58	202.23	202.65	200.89	201.41	201.62	201.48	203.58	203.61	203.98	203.55	203.22	200.68
206.72	208.36	207.34	205.94	207.64	208.54	208.8	208.45	207.71	205.7	207.4	207.68	208.08	207.9	206.77	207.63	207.03	206.05	207.8	206.82	208.02	208.45	208.57	207.74	208.34	207.45	208.34	207.16	207.9	209.37	209.14	209.58	208.11	207.06	206.62	207.76	209.55	207.19	208.81	208.09	208.05	206.53	207.73	207.6	208.72	208.04	208.42	207.3	208.27	207.47
204.12	205.02	202.72	203.79	203.53	204.1	204.11	203.68	203.18	204.23	203.02	201.73	203.4	202.91	203.46	203.06	203.99	204.18	203.47	203.57	203.95	205.77	204.02	202.39	203.79	203.77	204.05	202.84	202.92	204.27	203.97	203.53	202.29	203.31	202.93	204.43	202.61	203.26	203.81	202.47	203.98	203.17	203.48	203.3	203.25	203.92	202.78	205.34	203.09	204.89
208.1	206.71	207.35	207.98	207.82	209.93	208.95	208.21	208.85	208.94	208.11	208.79	209.81	204.59	208.82	208.87	210.38	209.71	208.11	207.93	208.16	209.59	207.59	207.61	207.3	210.11	208.51	208.57	209.75	208.46	207.39	208.68	207.75	208.53	209.47	208.56	208.09	208.11	209.86	207.84	208.09	209.07	206.82	208.17	207.56	209.26	208.76	207.75	208.55	208.85
197.13	198.04	196.88	198.64	197.19	197.73	197.33	196.65	197.38	197.18	196.85	197.49	199.05	197.73	198.49	197.21	197.03	199.12	197.46	197.51	198.85	198.28	196.49	197.33	198.37	197.56	196.99	197.84	198.91	198.3	197.91	197.94	197.97	198.38	198.34	197.97	197.8	195.48	197.25	199.46	197.89	198.36	198.13	197.84	195.89	197.81	197.66	198.22	198.58	196.85
208.74	207.77	207.8	206.96	208.49	207.68	208.93	207.59	209.18	208.03	209.13	208.5	209.14	207.09	209.25	208.71	208.15	208.03	209.92	208.17	210.48	208.18	209.06	210.07	209.47	208.48	207.62	209.37	208.76	208.81	208.69	207.85	209.3	209.18	208.32	207.97	208.26	210.58	209.82	208.92	208.47	208.32	208.26	209.02	208.1	209.33	208.38	207.78	206.93	207.56
217.25	217.16	217.99	217.92	218.99	217.73	217.37	217.03	217.19	217.76	218.39	217.14	217.02	218.07	217.88	219.79	217.91	218.33	220.13	217.98	217.77	217.96	217.13	216.63	218.46	216.59	219.11	217.56	217.19	216.54	216.84	217.48	216.44	218.57	216.81	218.97	217.49	217.25	217.42	219.12	216.9	215.52	217.99	219.87	218.35	217.41	216.6	218.23	216.7	217.3
201.25	201.96	201.97	203.03	203.84	203.16	204.13	202.22	203.2	204.01	202.45	204.17	204.08	203.25	202.16	203.83	203.08	203.22	202.97	201.74	203.59	202.8	203.28	203.44	203.82	203.79	204.46	201.99	202.59	204.62	204.3	202.58	203.58	203.04	202.32	203.83	203.64	202.35	203.53	204.07	202.66	202.78	203.44	202.37	203.55	204.29	203.88	204.76	202.44	203.2
217.89	216.6	216.18	216.3	218.05	217.17	217.11	218.07	216.49	217.5	218.85	217.28	217.2	217.56	216.41	216.84	218.78	216.7	217.27	217.68	218.37	217.64	216.07	214.97	216.23	215.78	217.2	217.08	218.43	215.36	216.73	217.37	214.84	217.05	215.82	217.46	218.91	216.61	216.61	216.78	216.66	216.55	216.91	216.84	216.91	216.14	216.08	216.02	214.62	217.14
213.12	211.59	212.57	211.74	212.88	211.77	212.5	212.64	212.09	211.95	211.34	212.84	211.5	211.27	211.22	211.99	213.1	210.91	212.15	212.16	210.84	210.3	212.16	210.65	210.76	212.67	211.89	211.89	212.27	212.44	212.33	213.17	214.02	212.53	210.4	212.6	212.02	211.63	211.88	210.86	211.95	210.62	212.1	214.04	210.35	210.89	212.7	212.85	211.05	213.22
198.04	198.31	200.13	199.28	199.81	198.69	199.94	201.05	199.63	199.49	196.49	200.19	199.57	198.93	197.09	199.6	199.02	200.3	199.72	199.39	198.85	199.45	199.68	200.74	201.09	200.86	200.36	199.24	199.82	199.46	199.79	200.15	199.53	200.26	201.04	196.86	198.76	198.59	199.4	200.83	198.21	197.16	198.44	199.8	199.43	199.52	199.05	199.21	200.99	198.6
209.78	209.44	210.57	209.09	210.54	210.55	209.37	208.86	208.71	210.48	209.21	210.09	209.16	209.02	210.47	210.42	209.41	211.03	208.95	210.22	210.52	210.16	210.22	209.09	209.22	209.07	211.82	208.37	209.99	210.28	210.72	208.54	210.37	208.57	209.12	209.45	210.42	211.75	207.62	209.23	208.56	209.71	211.81	210.2	208.31	209.22	210.3	209.71	209.34	208.2
216.43	217.01	217.27	215.71	218.41	217.33	217.3	217.8	217.16	216.07	215.6	217.21	217.59	217.77	216.83	217.09	217.19	217.72	217.79	218.61	216.01	216.63	217.53	217.72	217.84	216.27	217.93	217.89	217.6	217.23	216.44	216.78	214.77	214.19	218.87	214.33	216.14	218.28	215.54	216.73	215.37	216.99	217.51	218.71	217.98	216.85	219.43	216.93	217.84	218.34
200.48	200.36	198.89	199.72	198.5	201.22	198.72	199.75	197.83	199.17	199.48	201.02	199.13	197.36	201.49	201.24	199.16	199.38	198.32	201.24	199.52	199.33	200.96	199.81	198.57	198.41	199.43	198.02	196.16	200.28	199.58	198.57	197.22	197.47	199.1	199.1	199.23	199.21	199.38	199.65	200.55	199.14	198.67	198.82	199.65	198.81	198.37	200.01	200.08	198.7
218.47	218.07	219	216.87	216.31	216.41	216.66	217.12	217.62	217.99	214.74	217.94	216.39	217.25	217.34	215.44	217.98	217.18	216.82	218.01	217.03	216.22	217.85	217.99	215.83	216.29	216.9	216.9	218.62	216.81	218.28	216.77	216.69	215.36	215.59	216.66	217.25	216.45	218.3	217.11	218.01	216.89	215.89	216.85	215.17	214.91	216.88	216.41	215.73	218.21
207.2	208.54	209.01	208.33	208.24	207.04	208.65	209.45	209.01	208.93	208.56	208.43	210.41	210.25	209.47	209.15	209.53	208.07	208.57	209.94	208.83	208.81	209.05	209.19	208.36	208.64	208.67	208.32	208.57	208.72	209.2	209.23	207.1	208.78	207.43	208.01	207.67	209.02	208.93	208.45	209.47	208.18	208.67	207.72	206.82	208.05	209.18	208.66	209.31	207.96
204.2	203.59	203.61	204.35	203.58	203.21	202.19	204.32	201.53	204.5	204.01	204.43	202.39	203.84	203.01	201.48	203.68	203.87	203.84	203.6	202.55	203.23	203.72	202.96	203.03	204.73	203.98	204.14	203.95	204.12	202.63	202.15	204.67	205.25	204.55	204.81	203.83	203.18	204.17	202.97	203.84	203.84	204.75	201.64	204.07	202.25	202.78	203.33	203.58	205.34
209.48	210.22	208.86	208.84	208.68	209.12	207.68	209.33	208.59	209.44	209.72	207.96	209.09	208.78	208.33	208.19	207.32	209.34	207.98	208.08	207.51	207.84	207.91	207.76	209.68	209.56	207.51	206.86	209.27	210.27	208.84	208.27	209.03	208.97	207.34	209.19	208.38	209.65	206.8	208.75	207.87	208.75	208.19	209.77	208.09	208.47	210.4	209.89	210.56	207.93
208.5	208.25	208.57	206.53	208.79	208.42	208.16	208.05	208.66	206.31	206.69	207.27	209.41	208.74	210.06	207.21	208.01	208.78	207.66	207.75	206.99	207.72	205.51	206.94	208.02	208.36	208.5	207.95	207.67	209.18	207.18	207.26	208.43	207.33	208.1	208.57	207.64	207.45	208.4	208.83	205.49	206.29	208.35	207.98	208.36	207.97	208.74	209.09	207.78	206.7
202.35	202.77	203.65	205.54	202.69	203.82	204.54	204.27	203.49	203.14	203.95	204	204.5	203.99	203.55	203.24	203.41	202.06	202.83	204.67	204.53	204.32	203.93	204.85	204.55	203.41	204.82	204.73	203.34	204.64	203.33	202.97	202.9	204.72	203.23	202.98	203.74	203.21	203.07	204.07	203.7	204.95	204.01	203.36	202.9	203.56	203.11	202.89	203.08	202.34
195.13	195.09	195.34	194.44	194.7	194.45	195.08	195.73	193.46	194.59	196.09	195.27	195.29	194.8	195.45	195.55	193.92	193.5	194.73	194.43	196.95	195.51	195.06	193.92	194.61	194.01	194.79	194.77	194.11	196.1	196.34	194.87	194.74	194.63	196.08	195.65	196	195.66	196.07	195.39	194.38	194.79	195.2	196.27	195.45	197.9	194.07	195.41	196.33	194.63
213.26	211.34	210.38	210.72	211.83	211.06	212.11	211.11	212.64	210.75	210.26	213.34	211.54	211.77	211.08	211.57	210.59	210.74	210.74	212.25	211.09	212.07	212.43	211.7	210.11	212.34	213.58	210.95	212.36	211.35	210.95	211.11	209.68	212.57	212.49	212.04	211.18	212.13	212.53	211.91	210.56	212.05	211.54	210.6	211.21	210.82	213.26	211.91	211.49	209.45
211.28	211.56	212.15	210.76	212.71	211.85	211.64	212.1	213.21	211.86	211.16	211.79	211.32	212.41	213.58	212.45	210.75	211.38	211.6	211.63	211.99	211.73	210.8	210.33	211.39	212.09	211.99	210	211.28	212.66	211.7	210.91	211.43	212.78	211.73	210.21	212.45	212.45	212.64	211.64	211.94	211.87	211.47	211.97	212.84	211.82	210.56	211.73	210.77	211.22
217.66	216.75	217.95	216.63	218.03	218.6	218.33	218.73	218.44	217.68	217.8	219.69	217.66	217.1	216.98	217.81	218.72	217.92	218.6	217.55	218.32	217.85	216.76	218.54	219.1	218.03	219.41	217.73	217.33	216.13	216.96	217.03	217.87	218.5	217.82	218.98	217.98	217.98	216.31	215.59	217.05	216.98	217.43	217.56	218.29	217.7	216.4	216.75	218.4	217.4
202.42	199.67	202.11	199.08	200.51	200.18	201.6	200.52	198.77	200.92	199.91	199.46	200.4	201.78	198.14	199.96	198.84	200.2	200.34	200.12	198.19	200.51	199.8	200.17	201.27	198.82	200.18	199.27	200.01	198.84	200.75	201.59	198.23	197.65	201.62	197.97	200.08	198.83	200.92	199.18	200.86	200.64	200.05	201.5	199.33	199.07	200.74	200.71	201.37	199.94
207.32	209.02	208.13	208.47	207.19	207.43	207.39	206.74	208.12	208.81	207.28	207.31	206.69	206.98	206.96	207.72	209.83	205.96	206.77	207.56	205.59	208.71	207.98	207.87	208.29	208.46	208.4	207.22	206.6	206.65	206.2	207.76	206.16	206.76	207.16	206.89	205.56	208.15	207.57	206.67	208.03	206.81	206.2	208.72	207.56	208.59	207.63	206.28	205.91	208.57
199.26	199.38	200.54	198.02	199.19	200.16	197.78	199.42	199.32	199.93	201.15	198.85	199.83	197.59	199.65	201	200.25	198.42	199.84	197.47	199.49	199.89	199.2	198.5	198.37	199.13	200.46	198.61	199.75	199.57	201.11	198.74	197.94	199	198.96	198.93	199.49	198.79	201.27	199.39	200.08	198.98	200.51	198.65	199.28	199.67	199.43	199.37	198.44	197.85
209.61	208.27	209.33	207.79	208.31	209.64	207.92	209	208.66	208.09	209.25	207.79	207.76	208.24	208.79	207.36	209.06	208.2	208.28	209.09	208.75	206.62	208.86	207.88	208.61	208.66	209.03	209.12	208.25	208.9	208.66	208.35	207.22	207.32	207.97	208.27	207.35	208.13	208.59	207.18	209.36	208.97	207.38	208.09	208.91	206.25	209.55	208.1	209.84	208.02
203.72	202.9	203.57	202.39	202.34	204.24	204.19	205.69	203.05	204.53	204.47	204.18	203.09	204.61	203.97	203.66	203.81	203.58	204.24	202.96	205.95	203.22	204.21	204.14	202.7	203.71	203.01	203.9	204.01	203.15	202.48	204.45	203.38	202.89	202.75	204.8	203.45	204.81	202.41	202.47	204.27	203.81	203.19	204.82	204.73	205.21	204.47	203.47	203.57	202.37
217.93	218.68	217.11	217.71	214.95	219.39	216.5	218.3	217.36	217.1	217.09	218.13	218.26	217.88	218.77	217.94	217.47	219.16	216.62	216.88	218.59	218.01	217.51	216.93	216.08	217.66	218.24	216.94	217.19	217	218.99	216.44	218.64	217.02	217.73	218.41	216.98	219.77	217.11	216.99	218.07	216.75	217.96	217.4	219.45	218.07	219.18	218.48	218.66	218.38
203.44	204.72	202.94	204.39	203.69	204.22	203.5	203.49	204.96	203.67	204.57	205.06	201.87	203.6	204.27	204.58	203.64	203.77	202.36	204.83	204.99	206.39	205.2	204.12	202.38	204.56	203.12	204.22	203.17	204.07	206.37	203.48	203.92	202.86	205.06	203.51	204.68	203.61	202.64	203.02	204.37	203.7	204.34	201.78	203.43	204.51	204.43	203.47	204.09	205.38
211.41	213	211.87	211.95	212.09	211.14	211.23	211.98	212.18	211.69	212.31	212.2	214.11	210.68	210.86	213.44	211.42	213.08	210.55	210.8	210.19	212.11	210.43	210.05	210.84	209.91	211.65	212.63	211.3	212.05	212.77	212.65	211.85	211.81	212.7	213.24	211.24	213.36	211.46	212.96	212.29	211.15	212.78	210.35	211.1	211.27	212.4	211.82	210.94	212.5
204.57	203.62	203.71	203.52	203.66	205.14	204.1	204.29	203.43	202.41	204.91	203.92	204.33	203.84	205.31	203.12	203.51	202.98	204.53	202.04	203.81	203.25	204.18	202.44	203.84	204.94	203.99	202.49	202.46	204.02	203.41	204.24	203.52	202.89	202.62	205.29	202.35	204.44	203.47	203.57	204.61	203.8	204.38	203.58	203.64	203.08	203.23	203.1	204.95	201.42
210.56	210.21	210.01	213.3	212.32	210.78	212.22	212.18	212.65	212.63	211.15	211.18	211.39	211.4	211.24	212.17	211.51	210.6	213.35	211.47	211.14	212.09	211.92	211.65	210.24	210.51	212.94	211.22	211.76	211.06	211.61	211.22	212.33	211.47	211.59	210.19	211.84	209.72	212.66	211.43	210.45	211.53	211.7	210.89	211.24	211.78	211.95	211.67	210.97	211.11
217.41	216.85	216.93	216.51	217.52	216.09	217.48	216.85	216.11	219.6	216.97	217.3	217.21	216.31	217.85	215.71	218.65	216.2	216.12	216.13	218.9	216.93	217.13	217.07	216.72	216.71	216.16	217.07	218.35	217.17	217.44	218.65	216.58	217.89	217.07	217.34	217.55	216.83	216.81	217.4	218.26	215.87	217.51	216.88	216.6	217.03	216.49	219.24	216.88	217.23
208.46	207.37	206.18	209.23	209.84	208.54	207.62	208.16	205.73	208.79	208.54	208.71	207.42	208.27	207.39	207.36	207.93	207.72	210.41	208.41	208.86	208.83	208.37	209.15	208.45	208.04	208.67	208.26	208.71	207.63	209.81	209.79	209.16	207.41	206.88	208.81	208.06	209.48	208.27	209.01	208.74	208.61	207.86	208.73	208.6	207.84	208.39	209.49	210.81	207.37
205.37	203.79	203.43	202.99	202.84	204.68	204.55	204.17	204.56	204.5	203.6	202.81	204.44	205.2	204.54	204.19	205.06	203.39	203.28	204.73	204.43	203.13	203.71	202.3	203.28	202.6	203.49	202.11	202.36	203.15	204.25	204.97	204.39	204.38	203.2	203.08	203.12	203.34	204.29	205.42	204.56	203.88	203.78	203.45	203.62	204.54	203.35	204.8	203.99	202.25
206.62	206.36	206.41	205.88	207.25	207.29	205.16	206.28	206.43	207.72	206.55	206.55	206.28	207.2	205.18	207.51	206.28	205.94	206.92	206.49	206.01	207.54	207.06	207.42	206.22	206.38	206.21	207.68	204.89	205.69	206.47	206.52	206.23	206.7	207.13	207.81	205.87	207.57	207.65	207.34	206.06	205.9	206.21	206.25	206.05	206.02	207.15	207.16	207.87	207.45
200.06	199.71	200.71	198.58	201.09	201.12	199.48	199.78	198.4	199.84	200.12	200.29	200.19	200.28	199.22	199.8	200.47	199.25	200.05	199.85	201.42	200.4	197.87	200.69	199.02	200.65	198.99	199.84	200.61	200.14	200.57	200.79	200.45	199.26	201.7	201.66	198.81	201.35	201.06	200.17	201.34	199.56	201.11	199.94	201.37	201.16	198.83	199.68	199.8	199.68
202.72	203.01	204.51	203.81	205.54	203.96	204.88	206.62	203.34	203.14	204.57	205.15	203.08	203.43	203.75	204.72	203.98	202.6	203.64	203.52	204.33	203.56	203.51	203.25	204.66	203.41	204.73	203.47	202.79	205.04	202.66	202.98	205.15	204.41	203.11	203.79	202.45	203.66	204.36	203.46	204.51	204.21	203.75	206.13	202.22	203.8	203.39	204.78	203.8	203.52
198.75	196.59	198.08	198.42	198.25	198.17	197.49	196.68	197.12	198.93	197.85	197.35	198.73	197.93	198.9	198.1	197.27	196.15	197.19	198.11	198.87	197.81	198.07	198.45	197.66	198.8	199.27	196.98	197.21	198.31	196.97	199.41	199.01	199.13	197.76	198.14	196.45	198.25	197	198.44	198.57	197.92	199.37	198.04	197.21	197.91	198.71	196.97	197.91	197.38
201.22	203.79	201.86	203.08	202.47	203.17	201.61	202.68	200.6	202.04	204.14	200.96	202.48	201.87	202.25	203.13	201.22	201.88	202.96	203.1	202.36	202.64	200.88	203.18	203.41	203.1	204.12	202.93	203.47	201.47	201.19	202	203.15	202.5	205.37	204.61	203.22	202.97	201.69	203.13	202.56	202.72	201.73	200.06	203.55	202.83	201.81	202.36	202.39	203.73
209.51	208.89	209.29	207.74	208.35	207.76	210.84	207.78	209.36	207.8	209.92	208.13	208.86	210.54	209.16	209.3	207.97	209.62	208.71	209.7	209.88	209.09	210.33	207.76	209.17	208.36	208.38	209.33	208.46	208.33	208.77	207.05	207.21	208.42	208.87	207.8	208.55	208.07	208.93	209.2	209.2	209.22	209.04	210.02	209.31	206.61	209.53	208.66	208.87	207.84
216.79	215.22	217.38	216.59	216.6	216.97	218.8	217.53	217.69	215.71	217.71	217.31	218.44	217.39	217.37	217.32	216.82	217.48	216.23	217.05	216.86	216.5	218.15	215.01	218.96	216.37	216.86	217.04	218.08	218.09	217.57	217.03	217.75	216.29	216.51	217.16	216.93	217.31	218.06	216.89	215.67	216.91	217	218.43	216.73	217.02	217.86	215.27	217.58	217.23
206.1	205.1	204.51	205.03	204.19	204.1	204.05	205.2	204.27	204.54	203.86	205.09	205.64	204.12	204.42	203.08	206.66	204.72	203.06	206.27	204.08	205.37	203.94	205.44	206.72	204.02	204.14	206.2	203.57	204.8	205.19	205.79	205.07	205.26	206.49	205.42	205.73	204.14	205.16	204.79	203.58	204.77	205.88	206.76	204.84	204.23	203.63	206.26	205.52	203.59
202.87	202.23	202.8	204.23	204.79	202.53	203.18	204.12	202.21	203.99	204.31	203.22	204.51	204.34	204.18	204.12	204.84	203.85	204.47	204.03	203.3	203.99	203.22	204.47	203.85	204.26	205.56	205.27	203.75	204.12	203.3	204.11	204.58	204.37	203.27	203.63	205.23	203.66	203.88	203.27	201.9	202.72	204.12	202.83	203.35	204.94	204.08	205.62	203.92	205.28
208.62	207.56	207.47	207.49	207.99	207.64	208.55	208.68	208.55	208.13	207.16	209	207.94	205.5	208	207.72	207.61	206.85	207.39	208.46	208.18	208.79	208.39	207.82	207.85	209.1	207.67	208.34	208.04	208.57	208.78	208.45	207.1	207.89	207.71	208.46	207.57	207.58	206.6	207.15	208.77	208.35	208.22	207.9	208.49	206.88	208.08	207.6	207.66	207.81
209.06	207.81	207.29	207.91	208.38	208.04	209.25	208.47	209.6	208.67	208.82	208.27	206.36	207.24	207.74	207.85	208.79	207.04	208.68	208.9	208.5	208.98	208.65	209.09	207.87	208.94	206.94	207.53	209.52	208.03	209.69	209.16	210.23	208.76	208.19	209.22	208.34	209.01	207.53	207.21	209.96	210.02	208.09	208.41	207.7	207.49	208.95	208.71	208.96	207.57
207.54	207.45	207	207.21	208.9	209.04	207.84	206.69	206.8	209.92	208.38	207.52	209.2	207.26	208.23	207.91	206.8	208.59	208.26	206.83	208.3	206.93	207.76	205.74	207.04	206.56	207.05	208.89	207.62	205.78	207.49	206.67	208.03	207.29	208.47	208.03	207.38	206.09	209.78	208.88	207.73	209.77	208.6	205.71	205.74	208.51	208.4	208.31	207.49	207.06
212.35	213	214.42	211.18	213.15	212.98	214.04	213.82	214.3	212.78	212.76	212.78	213.9	215.32	212.48	213.54	213.23	211.79	213.68	213.92	211.85	213.26	214.08	212.16	212.88	213.21	211.78	212.02	214.39	212.78	213.87	215.29	213.16	213.68	212.02	213.1	212.93	213.03	212.91	212.37	212.03	212.28	213.03	212.65	212.01	212.36	214.41	212.59	212.7	213.1
212.31	210.12	211.19	211.51	212.09	212.03	211.69	208.34	213.02	212.84	212.47	211.89	212.92	211.86	211.46	212.58	210.62	211.76	212.42	211.93	211.19	212.57	211.92	211.13	210.85	211.54	213.08	212.11	211.87	211.36	210.69	211.08	212.8	211.01	210.23	211.78	210.49	211.14	210.51	210.95	211.08	212.53	212.65	211.59	214.61	211.23	212.59	211.98	212.56	212.55
208.6	207.06	208.33	208.55	207.77	207.64	208.58	207.75	209.42	206.71	206.99	208.29	207.59	208.18	208.88	207.67	207.47	207.84	207.36	207.25	207.14	207.68	207.63	208.17	208.77	207.68	208.53	208.79	206.42	207.73	207.97	207.75	208.15	208.05	206.37	208.6	205.84	207.05	205.17	207.89	208.85	207.46	206.62	208.51	207.26	209.63	208.2	206.65	208.29	207.98
208.17	209.02	209.26	209.76	208.73	208.65	209.68	208.41	208.08	207.51	210.26	209.65	208.44	209.38	207.54	207.11	208.63	209.16	209.03	208.54	208.51	207.67	208.21	207.83	209.3	207.64	208.28	208.23	208.98	208.37	209.3	209.02	208.26	207.62	209.24	210.71	209.9	208.86	208.8	208.64	208.09	208.31	208.34	209	210.13	208.8	209.12	208.55	208.54	209.52
206.4	209.1	205.78	207.68	205.8	206.68	206.75	207.83	205.67	206.23	206.75	206.29	207.76	207.05	205.12	205.95	206.8	207.24	205.41	205.54	205.41	206.87	205.76	206.04	207.32	206.17	207.05	205.17	205.19	206.12	206.1	205.23	206.51	204.79	207.06	206.73	207.39	206.3	206.32	205.84	205.54	206.82	206.55	204.8	206.57	206.05	205.39	207.94	206.75	205.72
209.45	210.15	209.34	207.05	210.85	211.42	207.81	209.42	210.03	211.05	209.05	209.03	209.3	209.71	210.59	210.31	209.43	210.9	209.15	210.25	210	208.5	208.08	209.62	210.6	210.78	208.91	210.36	206.84	208.9	209.13	210.64	211.42	210.36	211.13	208.56	209.57	207.58	209.18	209.54	209.08	209.33	209.37	208.6	210.71	209.34	208.69	208.64	207.45	210.6
204.15	206.41	203.39	204.24	202.8	205.53	204.97	205.27	205.15	205.71	203.78	204.7	203.59	204.74	205.86	205.59	206.29	205.44	206.2	203.12	203.89	204.72	204.59	203.79	204.16	206.7	205.74	204.46	203.54	205.34	204.45	204.02	204.73	205.36	203.52	203.89	206.23	204.16	205.51	205.18	204.48	206.02	204.1	204.71	205.41	205.75	204.88	203.94	204.65	206.25
206.65	209.02	209.11	208.48	208.05	207.5	207.67	206.3	208.54	207.58	206.43	208.31	207.87	209.58	207.17	207.94	206.98	207.39	208.07	208.22	206.7	207.35	207.8	207.31	207.69	207.93	206.86	207.51	207.8	208.31	206.56	207.4	207.33	207.75	207.89	206.95	207.53	209.51	207.94	205.72	207.51	207.74	208.18	205.96	207.99	208.32	205.92	208.14	206.55	207.61
210.4	208.53	209.06	208.66	210.79	209.46	207.89	209.04	207.73	208.17	207.33	207.5	209.41	208.94	208.3	210.67	208.14	207.15	207.43	208.53	207.9	209.34	207.03	207.79	208.69	208.27	208.68	208.5	208.86	209.52	208.53	208.43	208.29	210.12	208.47	207.65	208.85	208.2	208.09	206.89	210.32	207.64	209.79	208.85	209.83	208.06	207.92	208.33	209.39	209.25
207.24	206.89	206.4	208	207.65	207.2	210.33	207.61	207.92	207.14	207.74	207.98	208.1	209.4	208.33	207.41	207.74	207.97	207.22	208.81	207.14	208.23	207.6	207.67	207.53	207.49	205.9	207.84	207.23	206.9	207.66	207.86	206.25	208.57	206.41	207.34	207.49	207.03	208.18	208.08	207.87	209.64	207.7	207.79	206.98	207.45	207.58	207.86	207.3	207.92
202.93	206.42	204.47	204.85	205.62	204.76	205.48	204.39	204.35	203.99	203.78	204.88	206.68	203.75	203.52	206.72	204.97	205.54	205.28	203.92	205.65	205.34	203.23	205.37	202.99	204.17	203.68	203.07	204.56	206.06	206.17	204.39	204.18	204.93	204.62	205.59	206.48	204.37	205.6	205.56	205.6	205.64	204.25	203.47	204.38	205.61	205.54	205.05	204.4	206.36
211.03	212.48	210.27	211.5	211.98	212.29	213.44	210.19	210.43	211.52	214.33	210.39	212.35	211.39	211.79	210.74	213.07	210.86	210.91	211.07	211	211.71	212.18	209.31	210.93	210.43	212.9	210.95	212.98	212.6	211.03	210.1	212.6	211.29	212.04	211.19	212.6	210.63	211.29	212	211.34	210.54	211.51	211.86	212.58	210.83	211.59	210.13	211.89	213.32
209.05	209.14	208.74	209.4	209.1	209.32	207.95	208.59	208.94	208.49	207.17	210.04	209.44	209.6	208.22	209.73	208.06	208.13	209.2	208.04	208.35	207.91	207.62	209.83	208.8	210.13	208.52	207.14	208.61	208.83	209.34	206.28	208.96	208.58	208.26	208.62	209.25	209.11	208.33	209.2	209.98	209.5	208.55	209.3	208.63	209.89	208.52	206.83	209.5	208.8
197.64	198.25	198.13	198.47	198.39	198.02	200.37	198.34	199.54	198.38	198.89	198.59	198.74	198.47	199.4	198.29	197.67	197.94	198.09	198.11	198.28	198.2	199.77	198.48	197.64	198.64	195.97	198.1	199.22	200.09	198.5	196.35	199.87	199.95	198.95	198.51	197.62	199.96	197.79	198.08	199.62	199.03	199.36	199.27	198.17	198.99	199.29	198.77	199.57	197.14
208.47	206.4	206.65	206.02	207.96	208.49	208.03	206.24	208.02	207.59	207.83	207.32	209.12	207.69	205.72	208.18	208.07	206.3	207.45	208.13	208.14	207.23	207.51	208.02	207.54	207.76	207.74	207.97	208.31	207.64	206.35	207.05	207.96	207.45	209.22	208.49	208.79	207.01	207.26	208.15	207.98	210.33	208.51	207.9	208.69	208.42	207.86	208.46	207.55	208.61
209.21	208.14	206.92	208.04	206.2	207.82	208.23	207.26	207.58	208.25	208.2	208.48	209.11	207.62	207.96	207.91	207.11	206.74	208.02	207.59	208.71	208.08	207.73	207.84	205.02	206.9	209.04	207.98	207.87	208.5	209.13	207.19	206.38	208.14	209.26	207.67	207.81	207.91	207.21	207.29	207.87	208.67	208.02	207.33	206.94	206.45	207.44	206.57	208.16	207.93
199.6	197.69	198.66	198.64	196.95	198.5	197.58	198.65	197.43	198.08	197.93	198.97	198.25	197.97	198.55	199.49	197.49	199	200.17	199.07	197.16	198.12	198.57	198.22	197.14	197.5	199.2	199.12	198.27	198.82	199.97	197.4	198.56	200.52	197.74	197.54	199.11	197.76	197.24	197.43	197.51	198.69	198.04	196.8	198.2	197.13	200.03	197.13	197.16	195.82
207.8	207.93	207.84	207.9	209.61	208.4	209.5	207.73	208.73	210.63	207.64	209.9	209.28	207.89	209.09	207.94	208	208.3	209.2	208.25	206.77	207.96	209.06	207.97	207.65	209.12	209.41	208.42	208.73	207.07	208.64	208.15	207.47	208.69	209.45	209.03	205.6	207.17	208.45	207.27	208.97	206.58	208.97	207.03	208.15	207.98	208.09	208.67	208.63	208.65
205.13	204.54	203.29	203.08	204.21	204.95	204.01	203.21	201.4	204.67	204.19	203.47	204.6	204.69	204.8	204.12	205.13	202.88	203.74	202.88	203.57	203.37	204.95	204.37	204.17	203.78	203.66	204.25	203.64	204.98	205.04	204.21	204.28	203.97	203.3	202.64	202.49	203.25	204.8	205.52	205.58	204.59	203.6	204.48	204.73	203.82	203.51	202.78	203.29	203.64
207.45	209.08	208.38	210.02	207.76	208.21	208.49	208.01	209.97	209.23	208.81	209.84	208.5	207.31	208.78	208.85	207.25	208.55	208.08	207.01	209.81	209.92	207.98	209.27	208.6	208.76	209.1	210.23	207.99	208.47	208.06	209.05	209.25	209.03	208.97	207.45	209.15	209.5	208.32	208.13	208.84	210.02	208.51	209.12	208.31	208.51	208.84	209.8	208.69	210.2
212.58	210.98	211.61	211.07	213.2	211.46	210.79	211.96	211.52	210.92	210.97	211.9	211.61	212.83	211.84	211.81	211.71	210.21	210.92	209.3	210.8	211.08	211.89	211.47	211.71	213.17	211.19	210.29	212.51	211.16	212.88	211.77	211.44	212.42	211.72	211.14	211.06	212.15	211.26	212.42	211.79	212.39	211.12	212.06	213.23	211.37	211.76	212.99	212.61	211.95
210.42	209.64	208.35	208.39	209.41	208.33	208.63	209.18	209.03	209.26	209.64	210.28	210.62	208.09	208.29	208.62	210.15	211.02	208.28	210.67	209.63	209.83	210.07	211.45	210.78	209.78	208.14	208.79	208.45	209.87	210.38	209.26	210.2	208.59	209.86	208.79	208.07	209.39	210.39	209.7	209.71	207.85	212.18	209.3	209.54	207.9	209.83	210.18	209.38	208.86
206.34	204.95	205.52	207.69	206.47	207.04	207.29	206.86	206.62	207.32	205.52	206.55	207.41	206.05	207.23	205.09	206.72	204.91	205.97	207.38	206.13	206.49	205.88	206.46	207.92	207.1	206.69	206.17	206.31	206.07	205.17	205.94	205.33	205.88	205.65	206.74	206.72	205.83	207.71	206.08	205.53	206.04	206.56	207.11	206.04	206.21	206.4	205.36	206.27	207.77
213.99	211.94	213.75	214.58	213.04	213.24	211.82	211.9	212.81	212.22	213.27	215.11	213.26	212.88	212.08	212.9	214.54	212.99	212.45	212.44	214	212.52	212.97	213.4	212.77	214.05	212.98	213.66	213.86	213.09	212.93	212.47	214.3	213.18	211.19	212.3	212.44	213.82	212.93	212.9	213.18	213.01	212.57	212.45	211.75	212.36	210.9	212.6	211.2	212.66
217.59	216.08	217.85	216.24	216.92	216.96	216.33	216.57	216.9	217.13	215.78	215.87	216.56	217.92	215.88	218.29	217.2	216.54	215.46	216.08	217.02	217.61	217.32	215.31	216.3	216.05	218.1	217.31	218.36	217.87	216.8	216.79	215.76	216.4	217.9	215.47	216.29	216.21	217.34	217.78	216.4	216.98	218.14	218.09	216.74	215.53	217.55	216.12	217.35	216.84
194.41	193.84	193.13	193.81	192.56	195.4	193.75	193.98	196.09	193.74	195.56	194.04	195.79	193.73	195.48	195.7	192.83	192.86	193.31	195.1	193.66	194.24	193.03	194.26	194.08	195.3	194.28	195.12	193.22	195.3	194.51	195.17	193.19	194.88	195.97	194.56	195.18	193.63	193.83	193.84	192.77	193.3	194.04	192.38	195.37	194.37	193.4	193.84	193.4	193.24
211.97	211.2	211.33	212.74	211.83	211.21	211.63	212.25	211.78	212.11	211.59	210.69	211.06	210.76	211.41	213.11	212.52	211.29	210.76	212.02	209.35	209.84	211.67	210.68	211.92	211.61	211.6	211.42	211.77	210.95	211.02	211.39	210.66	211.35	211.54	211.83	213.26	212.76	213.05	211.53	211.15	210.24	212.02	211.14	211.93	210.16	212.67	210.05	213.23	211.98
208.11	207.68	207.97	208.38	208.86	209.17	207.74	206.84	208.33	208.16	208.96	209.16	207.27	207.04	208.81	208.06	208.22	208.37	208.55	205.61	208.36	207.26	205.21	208.16	206.66	209.15	206.6	208.01	208.81	206.27	207.94	209.15	210.1	207.42	207.89	207.17	209.13	206.5	207.4	207.41	206.97	208.55	205.87	206.66	207.76	209.88	208.15	208.48	207	208.39
211.67	212.32	212.18	214.02	212.22	211.8	210.96	211.12	211.75	212.8	212	212.29	212.45	212.4	211.22	211.26	211.41	212.64	210.72	211	211.85	212.52	211.47	211.16	210.84	212.04	210.68	210.81	211.56	211.93	210.54	214.11	211.76	210.46	212.23	210.47	210.68	211.48	211.57	211.21	212.17	211.9	211.16	211.22	211.14	212.95	210.41	211.55	213.21	211.28
198.68	198.36	198.4	199.96	199.74	199.61	200.16	197.78	199.4	200.24	200.11	198.91	199.31	199.53	199.32	198.52	201.13	199.44	199.21	201.42	198.78	200.55	200.14	201.28	198.42	200.13	198.35	199.74	199.71	199.24	199.93	199.24	198.26	197.73	198.95	199.29	198.65	199.75	199.41	200.38	199.17	199.99	198.61	198.72	199.28	199.35	198.77	199.68	198.75	199.18
198.9	196.86	197.61	199.48	198.03	198.57	197.21	199.98	198.92	198.94	199.83	198.25	199.6	198.52	198.8	199.53	199.33	199.09	199.19	199.11	197.66	198.97	196.57	198.23	199.59	198.75	200.21	199.68	197.99	196.67	199.57	200.22	197.76	199.4	198.48	198.59	198.74	199.1	199.34	199	198.96	198.14	199	198.79	199.07	198.5	198.45	198.49	199.07	196.39
211.05	209.69	210.94	210.06	208.52	209.46	209.57	211.95	210.02	209.56	208.24	209.28	208.59	210.35	210.55	209.05	210.02	208.5	210.01	209.41	210.58	208.99	210.2	209.66	209.59	209.91	208.89	210.03	209.82	209.59	210.74	211.06	209.65	208.44	209.08	209.13	209.69	209.69	210.84	208.21	209.69	209.15	211.71	209.91	208.34	208.03	210.55	209.01	210.86	209.08
207.12	208.21	208.74	207.96	208.35	206.93	205.73	207.53	207.56	207.8	208.43	207.18	208.27	207.11	207.15	209.64	207.32	208	207.58	206.78	207.14	207.04	207.72	210.17	207.25	208.55	206.82	207.42	207.2	208.38	208.11	206.86	207.43	209.36	208.63	207.97	206.93	207.47	206.05	206.57	207.2	207.24	207.41	208.45	207.83	207.12	208.76	208.15	206.23	207.43
199.83	200.55	200.37	200.67	200.23	201.57	201.09	201.62	200.79	199.21	200.94	201.19	200.25	201.54	199.1	200.2	200.22	200.09	199.78	199.3	199.63	200.28	199.91	200.36	198.6	199.52	201.23	199.57	200.25	199.85	200.02	199.27	200.56	200.6	200.26	199.76	199.72	199.73	199.93	201.35	198.96	201.08	200.8	200.01	200.71	200.57	200.47	201.59	200.86	200.67
202.81	204.24	201.14	202.26	201.36	201.55	202.22	201.28	202.51	203.77	201.78	202.33	203.45	203.8	204.23	201.49	201.53	201.43	204.18	202.34	202.77	202.08	201.5	202.85	202.32	202.73	203	201.6	200.6	201.8	202.57	201.7	202.91	203.16	203.97	203.31	201.02	202.44	203.78	201.98	204.18	201.73	202.58	202.42	202.84	200.59	201.87	201.44	202.48	202.13
215.34	217.45	217.66	218.2	217.28	218.77	217.82	215.7	216.27	214.98	216.32	217.17	216.48	217.93	216.56	217.44	216.91	216.7	215.92	216.24	217.49	216.93	217.51	216.24	216.92	218.27	217.76	217.15	217.95	216.22	216.96	216.74	218.36	216.78	217.53	216.74	216.13	217.6	217.87	215.47	217.11	219.27	218.19	217.61	217.3	217.06	216.6	218.51	216.24	217.19
202.47	203.61	204.69	203.51	203.79	202.41	204.16	204.9	203.89	204.52	204.24	204.85	203.96	204.56	204.73	204.82	203.52	205.37	204.61	204.13	203.68	202.73	205.27	203.75	202.22	203.51	206.3	204.49	204.26	205.25	203.1	204.72	204.56	202.63	203.38	203.79	203.51	204.18	202.73	203.91	202.89	204.52	204.01	204.77	204.18	203.01	205.43	204.4	204.43	206.58
212.01	211.79	210.79	210.81	212.58	211.49	211.55	210.81	211.6	212.3	211.53	211.65	212.54	211.7	211.62	211.93	212.37	210.84	213.2	213.22	211.98	211.92	212.57	211.85	212.74	212.08	210.9	211.61	211.17	211.42	210.81	211.14	212.38	212.97	211.75	211.09	211.99	211.25	211.73	211.95	211.01	211.75	211.39	211.33	211.36	211.04	213.76	212.71	212.14	211.01
209.05	209.01	209.43	209.59	208.56	208.97	208.31	207.01	208.53	209.11	208.74	208.11	209.96	207.62	209.21	207.86	209.77	209.31	208.72	209.43	209.5	210.04	206.81	207.95	210.45	206.94	211.31	208.02	209.22	208.96	210.04	209.17	208.62	209.04	207.29	208.61	209.8	210.53	210.01	209	208.04	209.59	209.76	208.38	210.43	208.6	209.16	210.38	208.14	208.82
209.36	206.22	206.7	207.33	207.45	207.92	206.85	207.74	207.64	207.55	207.33	207.59	207.62	208.09	207.66	208.85	206.91	209.19	207.3	207.53	208.38	209.63	208.52	208.45	208.2	207.89	208.23	206.59	208.41	206.86	208.7	208.28	208.85	207.69	207.75	205.62	206.46	206.73	207.14	208.16	208.51	208.14	209.75	208.01	209.28	207.52	207.13	208.3	207.01	207.72
203.51	202.5	203.01	201.75	202.9	205.35	203.19	203.85	202.01	203.28	201.9	202.18	202.69	202.16	203.02	203.18	202.91	202.21	204.1	204.23	203.83	202.78	203.7	202.82	202.71	203.1	204.09	202.75	204.85	202.84	204.06	202.61	202.96	203.39	202.93	201.29	202.83	203.11	202.18	202.32	202.88	203.21	202.52	202.67	201.45	204.01	204.06	204.27	204.17	202.92
212.34	212.74	212.13	211.61	214.9	212.04	212.49	212.55	213.22	213.87	211.19	213.22	212.79	211.07	213.44	213.25	210.92	210.85	210.7	212.43	212.82	210.24	210.97	211.4	211.27	212.77	213.98	211.91	212.76	210.89	213.02	211.55	212.9	211.08	212.2	211.98	212.22	212.44	213.26	212.58	212.54	212.29	211.56	212.85	212.47	212.87	212.51	212.71	211.95	210.86
203.3	202.38	202.94	203.39	203.43	203.55	203.72	202.57	203.87	202.35	204.48	203.6	203.8	203.94	204.1	203.3	206.07	203.13	203.03	204.68	202.88	205.9	204.39	204.22	203.67	202.25	202.16	203	204.27	205.3	204.83	204.88	202.75	203.77	203.96	202.55	202.43	204.33	203.61	201.52	203.15	202.87	202.75	205.21	204.19	203.28	203.92	202.99	206.3	202.94
215.84	219.04	216.3	215.98	218.01	217.49	217.09	216.89	216.87	216.35	218.27	216.77	214.61	216.12	216.85	216.3	216.46	218.09	215.61	216.61	217.03	216.48	217.13	217.28	217.66	217.72	215.38	216.9	215.84	215.94	215.55	215.9	216.65	216.32	216.21	217.08	216.69	218.23	217.77	216.93	215.92	217.12	216.23	215.95	216.58	216.42	216.22	217.46	217.63	217.5
209.94	210.82	209.58	210.34	209.57	208.97	210.75	210.51	208.03	210.7	210.05	208.42	210.76	209.66	209.46	209.73	209.41	209.15	209.9	210.85	208.58	207.74	209.36	209.75	210.2	210.49	210.82	209.36	209.01	209.42	210.56	211.24	211.13	208.05	210.37	209.59	210.61	211.2	210.76	209.78	208.65	209.4	208.08	207.78	209.27	210.14	210.17	208.52	210.14	208.58
205.07	203.86	204.97	204.37	203.53	205.27	204.76	203.47	203.86	203.56	203.05	204.6	205.11	202.17	203.44	205.73	204.78	204.2	203.35	203.9	205.26	206.09	203	205.44	203.22	203.28	202.83	203.46	204.89	203.09	205.04	204.8	203.05	202.9	204.23	203.1	204.19	203.81	202.49	203.8	204.78	204.88	203.78	204.65	202.98	204.21	202.6	203.81	204.76	204.11
212.68	213.47	215.32	214.22	213.87	213.43	213.94	214.99	215.13	213.76	214.16	213.85	213.46	213.08	214.59	213.24	215.12	214.57	213.99	213.43	214.42	214.83	214.5	213.22	214.63	214.27	213.29	213.04	213.31	214.08	214.47	214.12	213.68	212.84	213.76	212.51	213.16	211.39	213.87	213.67	213.92	212.13	214.12	214.17	214.97	214.9	213.48	213.6	213.41	213.73
200.65	201.38	200.08	199.98	197.83	199.24	199.76	201.3	200.3	200.99	197.76	199.49	200.07	199.05	198.56	199.63	200.99	199.92	198.94	199.98	199.8	200.12	200.17	201.38	200.63	201.18	200.77	200.74	199.45	198.38	199.13	200.03	200.42	199.12	198.42	200.16	199.41	199.95	199.08	196.63	199.88	200.34	199.81	197.68	199.48	201.68	201.82	199.37	200.12	199.61
211.48	212.29	212.95	212.8	212.97	212.48	211.52	210.1	211.59	212.17	212.9	211.26	212.57	212.51	212.5	211.44	213.34	212.13	212.43	212.61	211.99	212.8	212.69	211.77	212.41	212.52	212.46	211.47	212.89	212.66	213.29	212.63	212.32	211.66	214.76	211.86	211.4	212.05	213.6	211.48	212.54	212.63	213.83	213.4	211.41	212.28	212.1	212.93	211.75	212.69
212.8	212.04	211.14	213.45	212.3	212.02	212.02	212.24	210.74	212.49	211.62	212.44	211.24	211.43	211.21	210.8	212.43	213.07	210.01	212.19	211.22	212.81	210.5	211.92	212.55	210.1	212.24	214.56	211.1	210.89	211.01	211.76	212.41	211.99	211.71	210.71	211.48	211.51	211.38	211.43	211.73	211.44	211.12	212.9	212.37	212.19	212.12	212.84	212.43	211.32
207.92	208.42	206.49	206.81	207.69	206.55	207.12	206.41	206.35	206.92	205.86	204.31	206.25	206.13	206.31	205.49	204.89	207.81	207.04	205.65	206.01	207.04	207.02	206.58	206.81	206.81	207.97	206.62	206.43	205.72	206.57	206.18	206.91	205.43	206.65	205.93	205.94	207.37	207.73	207.14	205.39	206.24	205.04	206.38	207.2	205.39	206.69	206.86	206.55	207.23
198.92	200.26	202.99	198.95	199.68	199.6	200.35	199.94	198.74	198.71	200.01	201.95	200.28	201.33	199.97	199.89	199.5	199.3	200.59	199.61	201.15	199.73	200.45	201.65	199.68	200.22	201.51	201.31	199.96	200.02	201.96	199.27	200.84	199.6	200.68	200.02	199.36	200.14	200.06	200.75	200.18	198.51	199.36	201.15	199.29	202.07	200.56	199.56	198.94	199.72
208.29	209.54	207.55	210.03	208.05	208.82	208.3	209.11	208.66	209.83	208.51	208.78	209.67	210.06	209.62	207.83	209.27	208.43	208.64	209.51	209.96	210.28	208.89	207.48	210.03	207.43	207.51	209.4	208.71	208.05	208.09	209.88	207.61	208.99	208.7	210.44	209.89	208.62	207.19	209.23	208.71	206.92	208.3	208.39	209.47	209.58	209.21	209.24	208.56	210.29
201.35	201.2	203.66	202.55	203.24	202.7	203.31	201.96	202.12	202.13	202.28	203.69	201.94	201.41	201.38	203.38	202	202.01	201.34	201.23	202.55	205.04	203.62	201.22	202.13	203.83	203.71	202.27	202.63	203.07	202.44	203.31	200.62	203.42	202.15	202.28	202.92	204.39	202.93	201.21	202.45	203.31	203.35	201.63	200.75	203.72	202.82	204.12	203.22	202.31
202.74	203.92	203.01	203	203.39	203.01	204.34	202.85	203.82	203.32	202.55	202.11	204.22	203.36	204.29	203.33	203.61	204.44	203.81	202.87	203.05	202.99	202.61	201.3	204.04	203.91	204.63	204.1	202.03	203.05	204.07	201.91	203.35	202.38	203.15	201.26	203.05	203.76	203.51	202.76	203.24	204.88	203.34	203.94	204.15	204.61	201.86	203.14	204.5	201.48
207.45	207.03	208.77	207.55	207.43	207.98	208.06	207.93	208.3	208.27	209.33	208.42	206.98	208.26	209.26	208.01	208.67	206.49	209.09	207.45	207.8	206.33	208.52	207.64	208.76	209.31	210.54	208.97	208.55	210.22	208.42	207.45	207.72	207.94	207.56	207.56	208.11	208.54	209.05	208.33	207.34	208.66	208.83	208.21	208.09	209.53	209.44	208.29	209.21	207.64
206.65	207.48	206.97	206.87	208.05	209.44	208.3	207.95	205.6	208.57	207.74	208.3	208.51	207.53	208.85	209.3	207.51	206.5	208.07	207.24	207.81	205.7	209.12	208.11	207.72	208.29	207.34	207.7	207.57	208.12	207.65	207.52	209.35	205.04	209.55	207.48	206.75	207.7	207.36	207.99	208.64	207.39	207.55	205.77	206.63	208	207.29	208.9	208.78	208.33
195.84	195.03	194.43	195.62	193.97	194.49	196.16	195.24	195.18	194.31	196.14	195.26	195.42	193.73	194.75	194.62	194.18	195.9	195.14	193.77	196.18	195.78	195.38	195.42	194.12	195.8	194.84	194.36	195.13	195.73	196.63	195.45	194.97	194.89	196.65	196.86	194.51	195.95	195.7	195.36	193.67	196.9	195.41	195.51	195.04	194.66	195.89	195.42	196.18	195.46
209.1	208.37	209.45	210.1	206.93	208.75	208.65	206.73	208.38	207.35	209.7	209.3	208.38	208.8	208.52	208.01	209.5	209.12	207.7	207.21	208.8	208.26	207.19	209.62	208.39	209.32	207.79	209.74	209.6	209.08	207.57	208.2	209.1	208.87	210.24	208.31	208.07	209.64	208.28	209.34	208.31	207.62	207.01	206.81	206.5	208.08	208.93	208.51	208.57	208.35
198.71	199.66	197.64	198.81	199.56	199.49	197.24	199.06	199.06	199.17	198.25	199.19	198.46	199.5	198.47	197.98	197.42	199.46	197.52	196.63	198.5	197.89	200.09	198.82	200.48	199.54	198.46	198.79	198.17	199.28	199.13	199.07	199.55	198.64	197.62	198.64	197.16	199.42	199.73	198.05	200.19	197.96	196.7	198.91	198.95	197.57	197.67	197.65	197.52	199.03
204.79	202.68	203.98	203.81	204.75	202.63	205.46	202.96	203.82	203.62	205.07	205.17	202.82	204.43	204.01	203.57	202.69	203.41	202.53	203.3	203.45	204.76	201.94	202.82	204.11	203.63	203.96	203.5	204.57	204.87	206.78	203.34	203.86	202.72	204.66	204.95	204.46	204.48	203.15	203.51	203.52	202.8	204.29	203.88	203.14	203.12	202.15	203.94	201.43	203.38
193.88	194.33	194.83	196.1	194.63	194.76	196.1	195.55	193.42	195.66	195.03	195.74	195.69	195.22	195.16	194.57	195.51	194.44	194.79	195.77	196.67	195.49	194.81	194.9	193.36	196.36	195.69	195.41	195.41	194.62	194.13	195.03	194.94	194.8	194.94	197.23	194.94	195.79	194.37	194.8	194.16	195.77	195.27	194.96	195.23	194.7	194.27	193.82	195.74	193.16
207.22	207.17	207.4	208.52	209.3	208.81	207.51	207.75	207.28	206	206.34	205.83	207.56	208.14	210.48	206.81	207.2	208.45	206.7	209.31	207.15	208.52	208.55	206.92	206.39	208.24	207.8	208.65	206.67	208.57	207.28	208.27	206.91	207.26	208.97	208.41	207.55	208.09	207.33	208.18	207.76	206.41	209.18	207.14	207.74	207.85	207.92	207.97	208.78	207.42
202.26	202.89	201.93	202.49	202.99	201.71	203.81	203.07	202.41	200.63	202.93	201.63	200.76	204.19	202.44	202.48	202.84	202.14	201.42	204.66	203.45	201.59	204.13	202.69	203.08	202.06	202.48	202.98	203.12	202.27	201.52	202.41	202.85	202.15	202.38	201.4	201.5	201.46	203.8	203.42	203.61	203.03	200.4	202.11	202.28	202.09	203.54	202.37	202.07	203.02
215.04	211.96	212.93	212.8	213.58	213.13	214.06	212.81	214.28	213.11	212.89	213.87	213.76	213.33	212.45	214.96	213.07	215.88	213.07	213.08	213.52	212.48	214.77	211.52	214.52	213.85	213.81	213.77	215	213.8	215.1	213.79	214.13	212.07	214.68	213.91	213.84	214.54	214.02	213.19	213.24	215.77	213.41	214.07	212.18	216.5	214.89	214.13	213.59	212.73
213.37	213.39	211.92	213.1	212.22	213.93	212.17	211.02	213.35	213.52	214.42	212.39	212.16	212.91	212.77	212.47	213.22	213.13	213.84	212.84	213.14	212.57	213.56	213.41	214.06	212.22	213.1	213.34	213.59	212.2	213.68	212.74	212.74	212.41	212.77	212.25	213.64	211.88	210.74	213.84	213.65	214.28	213.63	213.75	214.72	213.61	213.19	213.51	213.39	214.08
200.16	198.19	199.1	197.31	199.14	199.47	198.27	198.76	200.39	199.22	197.65	199.56	199.97	199.35	198.04	198.9	197.68	199.82	199.31	198.28	199.34	198.43	199.86	199.66	199.25	199	200.54	199.27	199.87	200.41	198.88	198.73	199.5	199.96	200.34	200.38	198.31	198.72	201.12	200.37	199.84	200.31	198.5	198.9	200.61	199.39	199.44	198.6	199.73	200.33
208.63	209.33	208.59	209.51	209.1	208.08	209.38	209.16	209.54	207.65	208.83	208.4	208.25	209.17	208.09	208.93	209.75	208.49	207.49	209.6	209.98	209.04	209.2	208.07	208.86	208.34	209.5	207.4	209.01	210.36	207.85	207.35	207.63	208.28	211.47	209.22	208.3	209.18	209.35	208.57	208.48	208.8	208.74	208.94	208.23	207.93	207.83	207.39	208.25	209.42
199.35	198.15	198.07	198.79	199.3	200.23	198.53	198.74	199.02	198.95	199.31	200.23	198.3	199.37	200.37	200.06	200.64	199.02	198.36	199.41	200.59	199.37	198.7	198.66	198.89	199.79	200.39	198.6	200.43	198.84	197.24	198.85	200.67	199.42	199.84	200.02	198.84	201.19	198.35	199.37	199.73	199.62	198.99	198.41	199.32	199.12	199.99	199.2	198.78	199.03
218.54	218.79	217.79	218.82	218.62	218.59	218.25	217.16	218.25	217.39	219.41	218.24	217.36	216.76	218.3	216.87	217.98	217.67	218.19	217.52	216.88	218.3	216.58	217.83	216.49	221.48	217.84	216.87	219.05	218.77	217.89	219.46	218.97	218.5	215.97	218.88	217.73	217.83	216.96	218.53	217.85	216.5	217.06	217.28	218.2	216.32	218.46	217.99	218.35	217.96
193.71	193.64	195.67	192.63	193.63	193.71	194.44	195.16	193.49	194.6	194.27	194.76	194.17	194.25	193.89	195.31	194.51	194.9	194.62	195.92	193.99	193.79	194.62	195.15	194.49	194.62	193.87	192.8	192.83	194.95	193.33	193.56	194.02	193.24	193.17	193.96	195.37	195.18	194.14	195.53	193.52	193.93	193.86	195.44	194.52	193.74	194.98	192.96	194.05	195.31
196.71	198.24	196.97	198.33	198.37	199.23	198.39	200.19	198.73	197.94	197.39	197.97	198.29	200.52	197.84	197.59	196.57	197.63	197.55	196.98	199.03	198.47	198.32	199.2	200.07	197.17	197.79	196.51	198.19	196.39	198.25	197.65	198.08	197.26	198.54	198.68	198.19	197.5	199.48	198.5	200.35	198.03	198.51	198.48	197.27	198.43	197.4	198.02	197.31	198.25
194.22	195.04	196.49	195.87	193.36	195.46	196.3	195.04	196.06	194.1	194.47	195.9	195.54	195.45	194.97	197.03	195.12	195.23	194.4	195.93	194.36	196.25	194.34	194.77	195.98	193.4	196.47	196.48	194.41	195.29	194.9	194.48	194.39	195.1	195.51	195.44	196.25	196.51	195.71	195.28	194.5	196.07	195.28	195.55	196.72	195.99	194.38	196.43	195.78	195.51
200.73	199.45	200.34	200.01	199.25	201.23	199.61	201.53	200.25	200.57	198.2	201.77	199.04	200.49	200.21	200.53	200.87	200.07	200.15	199.49	200.8	200.52	200.93	199.66	200.96	200.57	200.6	200.44	200.99	200.44	201.13	201.41	199.44	200.05	200.61	201.02	202.15	201.05	200.43	198.86	199.59	201.59	199.47	200.55	199.85	201.16	200.95	200.29	200.56	200.12
199.13	200.45	198.51	199.94	201.91	201.78	201.09	199.86	200.17	198.83	199.64	200.04	199.89	200.44	200.72	200.23	200.97	200.98	200.71	201.3	200.57	199.22	201.41	201.74	199.62	200.68	199.23	200.11	199.36	201.31	201.77	200.55	199.77	200.14	200.3	200.03	200.38	200.2	200.11	198.84	201.35	199.96	198.86	202.53	199.77	200.63	199.28	199.88	199.37	199.64
194.57	193.02	193.57	194.71	194.57	196.17	194.91	193.29	194.11	192.35	194.45	195	194.82	194.9	193.32	195.05	194.95	194.97	195.59	192.86	194.26	192.79	194.37	194.21	194.51	193.27	192.32	193.96	193.66	194.95	194.79	194.5	194.67	193.08	193.4	193.46	194.21	194.89	194.45	195.08	193.25	195.12	194.91	194.45	194.04	194.39	194.68	192.59	193.8	193.9
207.27	208.04	209.55	207.31	209.72	208.1	209.07	209.07	210.58	208.19	208.93	207.65	207.87	207.33	207.55	207.32	207.82	209	208.43	207.45	207.92	210.1	208.99	207.97	208.1	208.94	208.82	207.52	208.22	208.04	207.71	208.59	208.16	207.06	206.4	209.22	208.98	207.21	208.89	209.2	208.61	208.33	208.94	208.01	209.21	207.41	208.39	209	207.22	208.74
208.33	208.17	209	209.32	209.82	210.18	209.53	208.28	208.11	209.45	209.08	207.12	208.67	210.33	208.82	207.56	208.06	207.69	208.04	209.36	208.6	207.55	208.51	208.22	207.72	209.1	209.36	209	208.02	208.36	208.31	209.68	209.38	208.91	208.47	208.56	208.14	208.58	207.69	208.54	207.2	208.96	207.67	209.93	209.36	207.76	209.87	209.26	209.14	209.94
211.63	211.66	211.82	213.32	213.66	211.42	210.87	210.79	212.54	210.91	212.21	211.94	211	213.28	211.31	212.1	209.66	211.29	211.83	213.08	209.74	213.37	210.8	212.98	211.42	211.5	212.87	212.44	211.01	212.55	210.87	211.67	212.32	211.65	211.96	211.65	212.98	212	212.89	210.25	211.22	211.6	210.11	211.56	210.35	211.36	212.24	213.36	211.36	212.1
202.88	205.37	205.05	204.67	202.29	203.9	202.7	204.66	203.72	204.55	202.36	203.68	203.81	204.09	203.99	203.32	203.5	203.04	204.01	203.72	204.52	203.04	202.87	203.43	205.53	203.48	203.77	205.15	204.89	202.06	202.45	202.94	204.58	204.73	203.65	203.62	203.67	204.52	204.5	203.89	204.52	203.15	204.15	202.98	202.94	202.71	203.87	201.61	203.55	202.96
204.74	202.17	202.36	202.26	202.59	204.29	202	205.13	203.46	201.98	203.62	203.61	203.09	203.79	202.98	204.34	204.34	203.75	202.22	203.23	202.97	202.87	202.71	204.66	204.08	203.47	203.07	205.06	203.76	204.95	202.73	202.41	203.25	203.65	203.55	203.72	202.5	202.52	201.95	203.28	203.64	202.97	203.86	203.36	203.15	203.43	202.06	202.66	204.12	204.62
203.01	202.75	202.86	201.26	202.01	203.41	201.77	202.04	203.05	202.89	202.02	202.5	202.33	202.66	203.08	203.84	202.36	202.47	202.92	202.23	201.81	202.8	202.57	203.74	203.19	202.17	202.9	203.25	202.61	202.52	202.17	202.5	201.64	203.05	201.37	203.44	202.31	202.33	204.82	204.05	202.35	201.85	203.32	202.96	201.32	201.18	203.11	201.27	203.39	202.23
208.22	208.86	209.07	208.9	209.12	208.47	208.9	208.35	209.18	206.49	208.81	207.98	208.69	209.29	207.35	208.59	207.42	208.75	210.69	208.14	207.82	209.23	207.41	207.92	209.46	209.78	209.49	207	209.45	207.81	209.38	208.18	209.79	209.29	207.78	208.45	208.15	208.11	208.31	207.28	209.17	208.74	208.32	207.52	209.2	207.64	208.97	208.97	207.79	209.59
202.54	202.63	203.17	200.81	201.15	204.36	200.32	202.4	203.64	203.83	203.07	202.65	202.65	201.65	202.49	201.13	202.72	203	204.48	200.86	202.72	201.14	202.61	203.88	201.04	201.07	203.85	204.17	203.22	201.38	203.71	202.48	202.4	203.43	199.99	203.44	202.09	201.47	201.32	202.99	202.61	201.63	203.32	202.48	203.15	203.35	202.92	203.89	203.41	202.65
216.35	216.45	217.4	217.21	218.76	217.08	216.65	216.52	215.61	215.53	215.9	218.36	216.4	217.38	218.84	219	219.1	217.18	217.12	217.81	216.78	215.41	217.73	218.21	216.32	216.36	217.11	217.98	217.05	216.45	218.92	218.37	216.67	217.89	217.57	216.77	217.43	216.95	216.02	214.94	216.84	216.91	216.37	216.48	219.49	216.94	217.4	216.19	216.6	218.58
216.21	217.72	217.64	216.52	216.56	216.34	216.84	215.75	215.57	215.99	217.64	216.53	218.38	217.13	216.52	217.92	218.24	216.87	217.36	218.33	216.12	216.57	216.12	217.14	216.42	216.58	216.78	218.34	216.05	215.39	215.88	216.12	215.67	216.73	216.85	217.01	216.62	218.15	216.45	216.69	217.24	218.86	218.18	215.77	215.05	216.73	217.08	214.95	216.42	217.38
199.38	199.93	198.25	197.88	200.44	199.49	198.13	198.7	198.48	199.61	198.62	200.27	199.98	200.06	198.27	199.04	199.44	199.72	197.23	199.51	200.92	198.41	200.15	199.32	198.49	200.8	200.28	198.11	196.92	199.12	199.37	199.89	197.9	200.03	200.36	199.88	199.31	200.39	198.13	198.26	200.38	200.15	199.58	199.17	200.41	198.13	198.99	198.16	200.41	198.96
210.5	212.68	211.8	211.81	211.68	210.77	212.89	211.94	211.69	212.01	212.06	211.51	210.85	212.47	211.55	211.81	210.12	213.48	210.99	211.33	210.28	210.37	210.62	211.73	210.47	211.28	211.7	212.23	211.51	212.12	212.19	211.21	212.61	213.29	212.59	210.76	211.76	210.21	211.18	210.92	210.99	213.04	209.9	211.33	211.54	211.94	211.75	212.37	211.15	212.36
206.52	205.27	205.48	205.84	205.82	206.99	204.83	204.9	206.21	206.57	207.21	205.68	206.3	206.63	206.22	206.38	206.59	206.51	206.9	205.87	206.11	205.8	207.82	204.75	206.46	204.55	205.93	206.21	206.81	206.91	205.47	206.39	206.01	206.1	208.17	205.69	205.7	205.11	206.08	206.9	205.4	206.32	205.53	205.18	207.32	205.45	204.95	206.64	208.02	206.81
209.63	211.18	209.07	208.42	208.61	209.03	209.73	208.74	209.13	208.54	208.08	210.8	207.23	210.7	209.32	207.64	209.25	208.37	208.87	207.4	210.24	208.52	209.07	209.02	207.42	209.4	207.77	209.81	208.89	208.28	208.99	208.3	208.01	208.38	208.72	207.89	208.77	209.8	209.09	209.21	211.21	207.22	209.24	206.94	209.18	210.35	207.12	208.36	208.31	208.88
204.78	203.29	204.15	203.89	203.97	204.09	203.78	204.91	204.66	204.07	202.12	204.95	204.75	202.36	204.76	203.89	203.45	204.45	202.88	204.28	203.9	205.18	203.77	202.56	205.95	203.04	204.2	204.95	202.29	204.68	204.55	204.44	204.11	202.67	205.57	204.93	204.26	203.84	204.18	204.17	204.17	204.4	203.35	203.16	202.89	204.34	205.19	204.21	204.27	202.8
199.85	199.4	199.81	200.5	199.4	199.34	198.5	199.52	199.35	201.19	200.18	199.02	199.25	198.34	200.04	198.89	197.68	198.92	200.17	198.03	198.48	201.07	200.77	198.83	198.74	201.7	198.01	198.48	197.98	201.47	201.55	200.18	199.43	199.88	199.91	199.43	200.63	199.17	198.43	198.9	198.35	198.62	198.35	198.81	199.99	199.47	200.06	198.47	200.69	198.34
201.55	202.53	202.3	202.76	202.2	202.07	204.14	203.03	201.86	202.4	200.95	201.44	202.71	203.73	202.9	202.55	201.38	204.3	201.88	202.5	203.21	202.29	202.14	201.45	202.51	203.19	202.72	203.97	203.3	202.26	204.14	203.76	201.72	203.09	202.94	202.44	202.29	202.84	203.78	202.43	204.47	201.93	202.62	201.93	201.49	202.46	203.81	204.02	201.62	203.28
216.95	217.69	217.81	218.33	216.56	215.63	216.75	217.07	216.71	218.1	215.45	216.17	216.66	216.74	216.81	215.45	217.96	216.41	217.31	216.08	217.78	216.94	218.59	218.14	215.2	216.24	214.93	215.74	217.91	216.11	217.46	215.85	217.65	217.13	215.54	216.94	215.99	218.62	218.07	218.67	214.92	215.71	218.63	217.37	217.89	216.62	217.73	215.93	216.64	215.32
212.95	211.5	211.13	212.69	212.86	212.2	211.81	212.73	211.64	212.55	212.11	213.51	212.33	211.64	209.73	213.45	212.06	212.53	212.02	211.5	210.89	212.3	212.94	212.76	212.69	212.47	213.26	212.52	212.46	211.86	212.5	212.54	212.18	212.42	211.47	213.62	212.68	210.65	211.84	212.42	212.42	212.46	212.33	214.26	211.48	212.53	212.23	213.52	213.17	212.95
212.95	210.79	212.55	212.78	212.33	212.05	210.96	211.89	210.23	211.85	210.32	211.77	211.05	210.56	211.13	213.25	211.84	211.82	211.54	211.64	211.55	211.03	210.61	212.67	210.72	210.56	211.72	211.44	211.23	211.56	211.26	211.95	210.8	211.3	213.46	210.97	210.76	211.61	209.77	212.66	211.07	210.03	211.73	213.62	211.52	211.1	213.31	211.24	210.76	210.6
205.82	204.18	204.83	204.3	205.59	204.53	204.62	205.46	205.45	204.47	204.09	205.68	203.16	203.53	202.58	203.67	203.47	205.67	203.95	206.14	203.82	203.86	204.68	205.69	204.9	203.98	204.03	206.47	204.56	205.08	205.06	204.86	203.62	204.3	206.03	204.3	205.71	204.41	204.74	204.3	205.2	204.24	206.93	203.73	204.72	204.79	203.63	204.52	204.21	203.59
202.96	204.64	204.48	203.14	203.47	204.37	203.87	203.55	203.66	203.8	203.25	203.23	203.4	203.79	203.67	203.89	204.75	202.6	203.27	201.97	202.77	204.17	204.36	203.57	203.08	201.68	204.25	204.78	202.96	203.4	203.2	205.08	204.74	203.39	202.92	203.95	203.04	204.11	203.38	203.92	205.38	203.08	203.57	204.34	204.44	204.14	203.33	205.3	202.91	204.63
206.61	207.5	207.89	207.96	207.74	207.48	206.9	208.08	208.41	208.09	205.47	208	207.77	207.86	207.06	207.81	205.75	209.44	207.7	207.38	207.58	207.31	207.22	206.18	206.85	207.87	209.02	207.39	206.38	209.15	208.93	206.29	206.51	208	208.87	208.36	206.99	207.42	207.23	208.53	208.38	207.49	208.68	206.46	205.9	206.54	208.32	207.15	207.4	206.38
201.12	201.71	203.45	202.03	202.6	202.4	202.55	201.79	201.96	204.19	202.81	203.12	202.51	201.52	204.55	202.19	201.57	202.78	203.1	201.54	202.14	201.24	201.72	202.53	202.46	203.82	201.29	200.79	202.75	203.04	204.25	202.51	202.77	202.1	201.88	202.44	200.83	203.11	202.28	202.42	202.16	203.48	201.98	204.02	201.53	202.23	202.48	202.32	202.99	204.89
202.49	203.22	202.34	202.52	203.18	203.21	202.27	203.74	204.04	202.12	203.05	203.23	202.4	202.6	202.03	201.24	201.66	204.21	202.83	204.85	203.41	202.75	201.98	204.88	203	204.95	202.93	204.03	203.02	202.9	203.55	204.52	203.67	204.25	204.17	202.59	202.4	203.49	204.45	204.1	203.36	202.76	203.8	204.57	202.6	202.53	203.98	203.08	200.89	204.11
206.87	209.51	208.34	207.41	209.05	208.39	209.41	207.97	208.31	207.32	207.43	207.01	209.31	207.95	209.24	207.82	208.61	207.95	209.29	207.76	209.76	208.44	209.54	206.91	208.86	206.82	211.29	208.1	209.31	208.88	209.87	207.82	207.98	209.19	209.18	207.1	208.5	206.86	207.32	207.48	208.47	207.87	208.69	208.09	208.01	209.2	209.6	207.71	209.06	209.1
208.52	207.32	207.33	207.54	206.8	209.09	207.81	207.22	207.43	208.29	209.52	206.78	206.5	207.48	209.68	207.85	208.71	206.98	207.89	207.89	207.49	209.32	206.87	208.1	207.36	207.76	208.04	208.31	207.9	206.66	206.69	206.67	208.54	205.56	207.83	208.14	209.51	208.27	207.72	206.94	206.59	207.67	207.52	207.23	208.7	207.04	207.8	207.27	207.58	208.47
199.5	199.76	199.47	200.93	200.29	198.6	198.5	199.31	201.13	199.52	199.24	197.83	197.9	199.93	199.63	200.9	200.09	199.65	201.66	198.93	198.78	201.27	200.66	200.09	199.96	197.85	199.51	199.25	198.47	201.07	198.67	201.33	200.97	199.18	200.74	198.05	198.69	198.72	199.68	201.2	198.57	200.78	198.2	198.85	199.75	199.88	201.31	199.73	198.19	200.3
203.54	202.95	203.44	203.83	203	203.6	203.21	203.99	204.14	202.75	203.56	203.3	203.17	203.57	202.81	203.86	204.05	202.69	203.17	202.44	202.11	203.64	203.64	204.51	205.32	203.67	203.59	203.25	203.25	206.03	204.49	202.79	203.6	204.35	204.71	203.43	203.04	202.99	203.47	202.03	204.03	203.1	203.46	202.45	203.78	202.81	203.78	204.31	204.09	202.14
217.58	217.39	218.68	216.68	215.67	217.97	217.7	217.1	214.95	216.02	216.82	217.43	215.85	214.98	217.98	216.86	217.35	217.23	217.2	216.68	216.57	217.94	216.46	218.81	215.3	218.35	216.42	214.88	215.43	215.25	217.08	216.53	218.2	217.45	216.94	216.77	217.66	218.86	216.06	216.82	218.21	217.13	216.22	215.56	215.3	216.6	216.04	216.1	216.49	215.76
211.58	212.01	211.87	213.05	210.92	212.66	210.63	212.4	212.67	211.69	212.6	210.9	211.31	214.51	211.9	211.59	213.53	212.03	211.77	212.56	211.66	211.63	212.66	211.47	212.93	210.22	212.35	211.94	210.45	211.21	211.64	211.3	212.31	211.29	212.55	211.68	211.93	212	211.08	211.15	212.21	210.76	211.5	212.02	213.09	211.4	211.66	210.58	212.51	214.26
202.79	202.29	201.99	202.43	201.59	202.47	201.81	202.52	202.27	203.21	202.7	202.46	202.99	201.69	202.9	203.29	202.64	200.58	203.54	200.73	202.27	202.12	203.93	202.41	203.17	203.37	202.82	202.9	203.54	202.49	202.42	203.76	200.85	204.13	200.55	203.87	201.77	201.55	202.85	201.81	202.75	201.71	203.12	201.89	201.57	202.2	201.4	202.02	203.65	202.75
218.66	218.69	217.83	216.8	219.17	215.97	218.21	217.75	217.6	215.83	217.21	218.47	216.78	217	217.22	216.47	217.47	219.02	216.98	218.78	217.11	218.67	217.63	218.41	217.56	217.48	217.24	219.03	218.49	218.01	218.33	217.51	216.27	218.9	216.33	217.21	216.62	217.01	219.16	217.55	216.88	216.97	218.31	218.3	217.57	217.48	217.52	216.73	216	216.55
200.75	200.98	199.66	199.85	201.55	200.37	201.25	200.5	198.92	200.82	200.18	198.57	199.61	200.62	200.35	200.26	200.56	200.78	200.38	200.52	200.29	202.25	200.27	198.45	200.52	200.36	199.48	200.47	200.79	199.26	200.72	198.92	199.44	200.82	199.67	200.23	200.46	200.71	199.48	198.78	200.5	199.85	199.83	199.43	198.2	199.44	200.9	200.07	198.47	199.58
211.86	211.71	212.82	211.78	212.52	211.96	210.71	212.13	210.95	211.96	212.56	211.12	212.65	210.57	213.13	212.95	212.7	211.25	211.06	211.23	211.53	211.86	211.77	211.79	211.96	211.75	212.37	211.72	213.58	212.17	212.73	211.25	212.04	213.38	210.96	212.88	212.01	212.83	211.32	210.63	210.82	211.41	210.2	211.5	210.66	211.05	211.22	210.96	211.09	211.27
215.6	212.87	213.82	213.94	214.44	213.83	212.74	212.15	213.08	214.42	214.81	213.78	213.43	214.86	214.85	212.8	213.08	213.11	213.79	215.45	212.68	213.53	215.41	213.58	213.72	214.68	213.58	212.72	214.1	212.63	213.58	213.69	213.69	212.33	212.73	215.1	214.39	213.54	213.39	213.95	213.86	213.62	213.99	214.28	213.69	214.14	213.1	214.51	212.39	213.65
205.31	205.62	204.62	204.58	206.42	204.57	203.73	203.81	205.53	203.01	203.67	204.11	204.39	205.43	204.94	202.9	204.4	205.68	204.67	205.49	204.92	203.12	204.52	202.52	204.74	203.76	205.98	206.18	204.7	203.85	204.96	205.66	203.51	203.91	204.06	204.81	203.19	204.55	203.65	204.76	204.82	203.1	205.56	203.33	204.9	206.19	203.15	205.06	203.63	205.54
208.67	207.19	207.1	209.41	208.91	207.26	209.71	208.37	207.91	209.37	209.12	208.49	207.91	208.55	208.76	209.33	209.02	209.07	210.43	209.21	207.95	207.51	209.6	207.53	208.96	208.29	209.18	207.65	207.24	207.74	208.44	208.07	210.06	209	207.82	210.17	209.23	206.82	208.78	208.94	207.43	209.7	208.5	209.22	209.01	209.96	209.87	208.38	209.95	207.52
209.05	208.83	208.55	208.34	206.82	207.55	209.34	208.54	209.18	207.36	209.19	208.91	206.6	210.03	209.05	209.34	210.35	209.08	208.27	207.83	208.88	208.14	208.81	208.24	209.59	209.47	209.85	208.13	209.62	207.66	209.49	209.8	208.53	208.08	207.86	209.68	208.02	210.23	208.99	206.83	207.93	207.77	208.82	210.26	208.71	208.6	208.94	207.62	210.19	208.29
198.42	197.74	200.66	199.98	199.73	199.25	200.17	200.1	200.52	199.02	199.75	198.93	199.21	198.87	196.58	200.38	200.17	199.72	200.37	200.07	199.01	200.41	198.76	200.27	200.53	200.28	199.07	198.28	200.38	198.55	198.13	199.3	199.31	198.62	200.12	199.32	200.23	198.9	200.38	199.47	200.07	199.48	199.42	199.15	199.66	200.46	199.8	200.07	199.43	199.67
203.17	203.88	203.08	202.08	203.76	204.84	203.11	203.53	204.18	203.79	203.43	204.88	203.75	203.33	203.82	203.28	204.1	202.69	202.82	202.56	203.64	204.39	202.33	202.45	204.37	202.66	203.56	202.94	203.38	201.96	204.16	202.63	203.27	203.16	203.29	202.96	203.92	205.29	203.12	203.9	203.27	202.62	202.16	201.36	201.93	203.49	203.44	203.5	202.98	202.89
207.68	205.5	205.22	206.97	205.97	205.36	205.47	205.86	205.74	205.9	205.75	206.05	204.37	207.36	206.51	206.5	204.5	205.9	205.44	205.03	205.09	204.86	205.21	204.25	206.64	205.43	205.85	207.16	206.33	205.4	205.03	206.49	203.52	205.77	204.09	206.48	205.77	205.14	205.68	204.77	204.8	204.5	204.45	206.12	205.58	205.21	205.1	206.58	205.47	204.51
204.91	203.27	205.03	204.97	203.05	203.44	204.55	203.81	203.65	204.77	203.74	204.57	203.93	203.1	204.98	206.01	202.99	203.21	204.8	203.59	203.75	204.65	206.45	204.48	204.09	205.42	203.89	204.45	204.43	203.15	205.06	204.68	202.95	204.21	204.24	205.37	202.62	204.9	204.73	203.68	204.6	204.49	204.84	203.2	203.29	205.02	205.96	204.5	204.25	204.55
199.49	200.18	198.59	197.94	199.71	199.49	198.3	199.18	198.33	200.1	199.36	201.04	199.25	199.26	198.58	200.17	198.44	200.3	199.69	199.14	200.46	199.11	199.48	200.01	198.88	197.89	199.1	198.6	199.34	198.35	200.85	198.53	199.73	199.83	200.42	199.5	198.98	199.18	199.5	200.13	199.99	199.24	198.51	200.23	201.08	200.41	198.64	199.69	199.51	199.88
206.92	208.61	206.34	208.43	207.38	208.1	208	208.75	208.31	207.6	208.64	208.03	207.8	208.76	206.54	207.91	207.61	207.83	207.26	205.94	208.04	208.73	208.18	207.28	207.76	206.65	206.84	207.18	208.35	208.89	207.97	206.57	208.5	207.02	207.8	207.57	207.68	208.19	206.97	207.95	207.7	207.35	209.21	208.19	207.74	207.78	208.78	207.14	208.58	208.95
218.65	216.42	218.61	217.8	218.01	219.08	217.03	215.66	215.66	217.93	218.23	218.63	218.8	218.53	216.69	217.27	217.46	217.65	216.89	216.79	219.44	217.41	217.08	217.39	220	217.09	217.43	218.88	218.41	217.12	215.08	218.72	218.68	217.56	218.5	216.74	218.6	217.31	217.24	216.61	218.44	219.07	218.98	218.25	219.12	216.87	219.63	218.09	216.52	216.48
199.87	200.82	197.77	198.68	199.48	199.55	199.8	198.05	200.45	198.79	200.21	198.78	199.36	200.46	201.57	198.83	200.62	198.93	200.51	198.71	201.11	199.11	199.06	200.13	200.03	198.75	200.47	198.67	198.87	198.87	199.79	197.18	199.93	199.61	201.06	199.93	198.88	199.68	198.61	200.01	197.83	198.91	199.98	199.98	199.17	199.79	199.69	199.25	198.7	199.02
208.84	208.26	209.46	210.3	209.28	208.88	207.7	209.52	208.34	207.75	209.05	207.54	208.87	209.7	207.9	207.77	209.63	208.88	208.26	207.33	207.38	208.16	208.78	208.8	207.16	209.16	208.56	207.01	208.15	210.08	208.82	209.21	208.22	207.92	208.27	208.03	207.89	207.68	208.6	208.36	210.07	209.75	208.69	208.37	208.61	208.37	207.78	208.34	208.37	207.54
204.93	205.15	203.54	204.38	203.91	202.25	205.81	205.34	203.37	205.53	205.35	206.55	206.09	203.88	206.71	205.16	204.96	204.9	205.44	204.15	203.65	205.63	205.01	204.56	204.26	204.46	204.97	206.47	205.87	204.89	206	206.67	203.87	205.3	205.6	205.32	204.58	205.07	205.59	205.59	203.78	204.83	204.89	203.92	205.2	204.99	205.05	204.37	203.84	204.8
204.53	203.92	203.56	203.52	203.49	204.13	204.22	202.82	203.68	203.31	204.04	203.52	203.33	204.19	204.41	204.13	202.64	204.3	202.56	202.96	203.64	203.73	203.15	204.63	203.4	203.4	204.69	201.83	203.77	202.84	204.14	203.31	204.47	204.68	204.99	204.1	204.05	204.04	204.22	204.27	204.36	203.41	204.84	203.5	203.82	202.67	204.23	203.09	204.65	203.35
207.12	206.1	204.71	204.76	204.87	205.94	205.33	206.12	203.98	205.46	203.5	204.64	204.32	204.28	203.32	205.32	203.6	204.26	205.19	205.75	204.95	204.74	204.13	205.49	204.46	204.58	204.3	204.19	205.23	205.15	205.18	204.79	206.23	205.05	205.07	203.8	205.01	204.79	203.84	207.12	205.2	204.67	205.57	204.52	206.34	203.57	204.58	206.42	203.88	204.13
202.9	201.24	202.55	205.03	202.74	203.85	204.51	205.25	203.49	203.75	202.4	204.21	203.27	203.33	203.33	203.53	204.25	202.81	202.36	202.51	203.37	203.07	203.94	202.34	202.75	203.63	202.85	203.08	203.82	203.54	202.56	203.89	201.57	202.86	204.18	202.95	203.23	202.69	202.89	203.01	202.23	203.08	204.16	203.45	203.97	202.65	202.96	202.9	202.77	202.52
211.9	210.57	210.35	212.96	210.13	209.7	211.32	210.93	210.6	210.38	210.59	212.04	211.63	212.02	211.9	212.09	211.12	210.88	210.68	211.65	211.37	210.61	212.25	210.61	213.58	212.43	212.17	210.67	211.5	212.51	212.06	212.58	211.1	212.81	212.95	210.74	211.85	212.24	212.12	213.9	209.97	211.03	211.4	209.57	212.04	212.33	212.25	211.96	211.75	212.24
211.66	212.98	212.73	212.21	211.84	213.67	213.05	213.59	211.85	211.87	214.01	213.77	211.75	213.46	214.3	212.8	213.08	213.9	212.51	213.47	213	214.49	213.66	211.17	213.07	213.94	213.37	213.76	213.26	212.81	213.82	214.65	212.96	212.75	212.5	213.84	212.87	214.34	211.87	212.77	214.15	211.28	213.26	212.86	213.51	214.69	213.9	214.41	214.98	212.9
204.67	203.5	201.76	203.04	202.02	203.53	204.19	204.09	203.08	202.94	204.74	204.04	203.7	204.47	203.45	203.82	204.47	203.64	202.79	202.42	204.37	201.88	203.78	203.63	203.08	202.78	203.31	203.88	203.5	203.78	203.42	202.67	203.89	204.32	205.51	203.11	204.25	204.14	204.35	202.33	204.24	202.87	204.8	203.89	201.87	203.18	203.66	204.46	202.8	201.99
198.94	199.7	198.39	199.36	199.46	200.83	201.26	199.34	201.11	200.27	198.82	200.68	199.18	198.57	198.76	198.68	199.51	200.28	198.64	199.43	199.42	198.87	199.62	200.51	199.93	200.33	199.35	197.46	200.2	200.7	198.1	199.04	199.45	199.31	199.53	199.53	200.18	200.35	199.18	200.28	200.01	200.72	200.06	198.37	199.89	201.39	198.6	199.37	198.14	197.89
198.09	199.39	199.91	199.05	200.24	200.21	197.92	198.66	199.76	198.89	199.11	199.87	199.16	201.49	200.99	200.9	198.85	198.28	197.77	199.67	199.66	199.41	199.49	199.35	198.42	200.46	198.52	199.89	197.97	198.58	200.04	200.31	199.98	200.44	198.09	198.94	198.78	200.02	199.74	198.71	200.12	199.68	199.2	201.99	196.77	199.21	196.96	198.05	199.67	198.36
194.89	195	195.76	195.88	194.44	195.15	195.73	194.98	194.9	194.5	194.72	194.29	195.43	194.2	195.27	195.43	195.13	194.98	196.06	196.54	193.3	196.57	195.36	194.79	195.59	194.46	195.75	196.7	195.15	195.2	194.92	195.36	195.37	195.98	195.35	195.46	195.59	195.36	195.68	195	195.21	192.99	195.83	194.26	194.01	194.4	196.13	194.2	195.71	194.31
209.1	208.41	208.42	208.79	210.67	207.89	209.12	209.16	207.26	209.46	208.95	209.38	208.4	210.04	209.52	209.26	208.89	208.14	208.59	207.14	208.55	209.18	209.39	207.7	209.04	209.24	207.92	207.25	209.35	210.19	210.21	206.97	208.41	207.44	207.31	209.11	210.13	208.17	209.57	208.19	208.13	207.83	210.4	209.8	210.01	209	209.78	208.95	208.95	209.74
203.45	202.54	202.52	203.13	202.12	203.46	204	203.15	202.75	203.25	203.95	203.39	202.21	203.92	203.02	202.42	203.4	205.07	202.36	202.22	202.11	204.51	202.53	202.83	202.79	203.02	205.12	203.72	203.72	202.59	201.69	202.12	203.78	204.18	204.13	202.74	203.29	203.51	202.45	205.06	203.07	203.96	203.56	203.79	202.43	202.34	201.6	201.5	202.76	203.36
203.64	205.54	204.87	205.57	205.95	205.15	204.78	204.94	204.92	203.4	204.55	205.25	204.13	205.63	205.92	207.8	205.33	203.4	205.16	205.19	204.95	203.73	205.56	204.56	204.79	203.54	203.56	204.05	204.22	204.79	202.31	205.55	203.4	205.49	205.21	204.08	204.31	206.24	206.02	203.67	205.01	204.5	204.17	203.74	204.33	205.8	204.97	204.32	204.9	204.76
216.4	217.55	218.94	216.3	217.9	217.06	216.88	217.11	217.04	217.68	218.64	216.69	219	217.48	217.7	217.4	217.64	217.58	215.44	215.95	217.87	217.22	216.88	217.56	216.41	217.33	217.45	216.04	217.19	217.05	216.96	217.44	217.26	215.99	216.62	217.1	216.6	217.09	217.47	218.47	217.72	216.49	217.04	217.09	217.75	217.12	217.08	216.34	215.98	215.85
208.53	207.95	208.65	207.66	208.08	207.48	208.5	209.14	208.74	209.4	209.93	209.83	208.59	209.59	207.87	206.86	208.75	208.65	209.05	207.82	209.15	208.86	207.41	208.49	207.78	209.41	207.41	207.06	208.39	209.57	208.75	208.64	208.14	210.33	207.65	208.25	209.65	208.74	208.79	207.01	208.84	209.69	207.93	209.72	208.67	207.35	210.43	206.65	207.22	207.31
199.49	200.37	201.43	201.51	200.18	200.56	200.3	203.92	200.01	200.36	200.96	201.76	201.2	199.04	199.97	200.99	200.26	199.34	199.98	199.54	201.32	201.05	202.67	200.29	201.22	201.15	201.49	201.28	198.76	199.1	200.64	202.33	199.56	200.77	199.85	200.35	202.03	200.72	199.7	200.11	199.8	199.98	199.74	198.61	199.83	201.19	201.16	201.66	200.75	198.85
199.93	200.22	202.08	198.88	200.27	201.28	201.34	200.16	200.48	199.84	200.14	200.39	200.36	198.91	199.97	197.25	200.53	200.64	201.45	198.91	200.09	200.92	199.73	199.52	199.67	200.53	201.13	199.76	199.36	198.54	198.66	200.26	199.17	201.14	197.99	201.38	199.82	200.69	201.13	201.45	198.25	200.81	197.88	201.77	199.52	200.89	200.7	200.08	200.18	199.84
211.79	213.31	212.57	212.58	212.71	210.95	212.55	213.58	214.67	212.25	213.24	212.68	210.98	212.04	212.33	212.11	212.67	212.17	212.52	210.81	212.57	211.81	213.87	212.89	212.02	213.4	211.77	213.58	210.78	211.73	212.78	210.84	213.3	213.12	211.68	213.03	211.16	214.06	213.88	212.71	212.54	211.48	211.96	213.86	212.92	213.6	212.47	211.5	213.31	213.23
217.21	216.7	216.75	216.79	216.55	217.41	217.75	217.07	217.93	217.32	216.14	217.57	215.62	216.87	217.76	217.48	216.59	215.83	217.04	217.27	216.49	216.21	216.51	216.28	219.27	215.76	215.85	217.78	218.59	215.89	217.63	217.99	217.57	214.8	216.53	217.49	216.97	216.72	215.33	215.98	217.6	218.63	216.46	217.55	218.5	217.67	218.03	217.05	217.78	219.67
208.53	207.73	208.94	208.2	207.44	212.09	207.31	208.47	209.03	210.63	208.19	209.89	208.4	209.9	208.75	206.4	209.05	210.08	208.63	209.23	209.06	208.8	208.54	209.43	208.41	209.44	208.51	208.5	209.38	208.73	207.84	208.68	209.59	208.12	208.81	208.71	208.4	209.04	209.37	208.43	208.53	209.61	209.19	209.42	209.38	207.58	208.5	209.17	209.35	208.44
202.21	201.32	200.98	201.46	201.85	202.37	203.05	202.73	201.28	203.21	201.79	201.64	202.01	200.44	201.07	201.33	202.7	202.2	202.49	200.5	202.77	201.27	203.34	203.24	202.54	203.94	202.16	203.16	201.58	204.31	203.08	202.25	201.75	201.88	201.78	202.6	202.52	202.38	204.57	201.49	202.57	202.56	201.8	202.59	203.02	203.13	203.71	201.55	204.55	203.29
216.91	216.91	217.03	216.46	218.19	220.15	217.52	218.8	217.81	218.92	218.87	217.58	217.02	218.8	217.22	219.14	218.71	218.34	217.58	217.88	218.02	218.28	219.46	215.95	220.45	218	217.26	216.61	216.46	217.28	215.6	218.25	217.99	217.66	218.21	217.32	217.03	218.33	216.65	218.45	217.04	216.56	217.05	218.97	216.57	216.83	219.04	218.46	218.15	217.59
200.72	199.33	200.25	201.29	200.03	201.11	200.96	201.08	198.89	200.21	200.99	200.47	199.79	200.12	200.86	201.14	202.14	199.84	199.12	202.11	200.66	199.08	200.63	201.68	200.36	199.24	199.73	200.28	200.79	199.85	200.26	200.55	199.35	200.79	200.04	199.75	201.76	201.29	202.26	200.54	199.39	201.66	201.86	199.16	200.3	200.48	200.67	201.15	201.09	200.2
210.91	212.97	212.93	212.48	211.41	213.48	211.18	212.05	211.3	212.5	213.1	210.76	212.48	212.45	211.15	211.16	213.5	212.64	212.38	212.33	212.59	212.57	212.08	212.38	211.08	212.49	210.2	211.47	212.54	211.53	210.92	210.75	212.25	213.41	212.41	211.31	211.38	211.22	212.16	212.49	213.1	212.81	212.48	212.41	212.37	211.73	211.77	213.12	212.13	211.94
202.59	203.86	202.43	202	203.31	202.93	202.59	203.24	202.25	200.57	201.58	202.86	202.52	200.75	202.29	203.89	202.37	201.42	202.48	201.12	203.03	203.47	203.92	202.78	202.21	203.44	202.14	201.24	202.36	201.85	202.21	202.05	202.57	202.69	203.2	205.04	202.81	201.38	201.86	202.9	203	203.07	202.55	203.2	203.04	201.75	203.09	201.86	201.36	201.28
207.9	209.14	207.97	210.41	209.21	208.8	208.44	208.53	208.75	209.38	208.82	210.09	210.36	207.64	207.47	209.41	208.74	206.88	208.89	208.63	209.34	209.19	208	208.82	207.59	209.01	208.18	209.08	207.81	209.02	208.41	207.8	208.97	207.87	208.39	207.93	208.97	207.84	208.04	209.76	208.71	209.45	209.16	207.22	210.69	209.38	208.74	207.86	209.27	207.77
202.3	202.05	203.23	202.82	202.57	202.64	202.87	201	204.29	204.26	201.92	201.79	201.54	203.59	201.06	202.91	203.06	201.52	201.36	203.2	201.74	202.48	203.42	203	202.67	202.31	201.82	203.25	202.38	203.34	202.39	203.63	202.51	201.26	200.58	200.57	201.86	202.77	202.32	202.43	202.86	203.14	202.73	203.03	202.64	203.04	203.56	203.19	202.14	202.72
197.6	199.03	199.47	201.01	199.33	201.09	199.27	199.87	199.29	199.86	201.33	200.17	199.6	196.91	197.2	200.18	199.59	201.19	199.05	197.72	200.84	200.03	199.98	199.5	198.09	199.21	199.06	199.59	200.75	199.69	198.77	198.49	199.55	199.27	200.51	200.37	199.88	197.59	199.15	198.63	200.97	199.37	199.45	200.18	200.02	198.82	200.25	198.62	199.91	199.31
218.54	217.73	216.39	217.3	217.57	217.39	215.7	216.82	216.78	218.23	217.32	216.12	217.8	217.11	217.87	216.93	217.03	217.76	217.85	215.64	216.66	216.82	216.14	218.67	216.11	217.74	217.18	217.23	216.54	218.34	217.78	216.07	214.76	217.08	218.55	215.52	216.8	216.52	215.96	217.24	214.69	217.18	217.46	217.1	215.91	215.69	215.72	217.08	216.71	218.19
212.2	212.07	212.58	210.94	212.42	210.25	212.29	212.13	212.46	210.64	212.23	211.82	212.28	210.51	211.88	211.98	211.81	210.97	212.1	213.92	213.22	211.42	212.05	213.23	211.24	210.08	211.65	209.94	211.59	211.77	213.13	212.33	212.01	212.99	213	209.7	212.49	211.85	212.07	210.94	211.07	211.43	212.06	210.3	212.34	213.01	212.31	211.6	212.34	211.73
203.83	201.23	202.06	200.76	203.02	201.56	204.53	203.71	203.7	203.37	204.15	202.07	204.91	203.41	203.39	204.23	203.86	204.03	203.18	205.12	202.9	203.18	203.87	204.27	203.65	202.18	205.48	204.46	204.32	202.08	202.06	203.84	204.18	202.39	203.22	203.26	203.55	205.3	203.83	202	203.08	203.79	203.57	202.87	203.16	203.53	203.34	203.34	203.5	202.94
206.84	207.26	207.66	207.4	208.56	209.08	207.35	208.17	209.53	206.66	207.94	207.46	207.62	207.25	206.76	206.35	207.51	207.96	206.49	207.91	207.04	206.84	206.76	207.79	208.39	207.76	210.15	209.69	208.78	207.49	207.41	206.94	208.27	208.8	207.1	208.52	205.98	207.55	208.15	207.17	207.98	206.83	207.64	208.35	206.45	205.72	208.93	207.78	208.24	207.01
213	212	212.58	211.63	211.52	212.81	210.97	209.78	210.55	210.92	212.72	210.17	210.61	212.18	211.99	210.37	213.15	211.61	212.79	212.64	212.08	210.88	213.21	211.42	212.18	211.68	210.56	210.08	211.52	211.25	213.17	212.33	212.4	211.23	210.7	211.62	211.73	211.89	211.35	211.64	212.21	211.76	211.42	211.55	211.59	210.68	210.36	211.34	211.92	210.94
204.36	203.33	203.96	204.46	203.73	206.19	204.31	204.52	205.25	203.6	205.87	204.45	204.35	206.66	206.19	205.54	204.7	204.07	205.06	203.16	203.77	204.15	203.8	205.63	204.97	204.89	204.65	205.86	204.24	205.19	205.4	203.98	205.01	204.91	204.83	204.71	202.75	203.3	204.41	203.9	203.46	204.6	204.9	204.65	204.33	203.97	204.81	204.33	202.8	205.79
211.49	212.66	210.42	211.4	211.28	212.42	211.53	211.41	212.68	210.85	211.65	211.43	211.27	211.88	213.82	211.98	210.78	211.86	211.68	212.51	213.46	211.51	210.74	211.93	211.19	211.29	211.12	211.72	210.74	210.98	213.23	212.08	210.13	214.03	212.18	213.38	210.2	211.55	213.13	211.76	211.32	212.55	212.9	211.88	212.1	212.23	211.98	210.78	210.79	212.39
204.41	205.52	204.65	203.96	203.54	204.86	204.69	205.59	204.27	204.05	205.44	205.17	206.19	205.49	206.14	204.98	205.69	206.22	206.11	205.57	206.18	204.48	203.59	205.88	205.51	204.75	202.75	204.02	204.31	204.32	204.07	203.06	202.99	205.39	204.14	204.72	204.57	202.45	205.52	206.36	204.11	205.88	204.49	204.81	205.51	205.81	205.66	206.08	204.99	203.33
204.19	202.81	202.24	204.8	204	204.84	202.48	203.88	203.47	203.66	202.88	203.17	202.79	203.32	202.14	202.93	204.19	204.62	204.27	203.14	203.15	203.33	203.39	203.7	203.58	201.2	201.95	201.46	202.43	204.66	202.59	202.99	202.33	202.68	201.97	202.97	203.09	204.31	203.99	202.35	205.69	202.67	203.21	202.02	202.27	204.49	202.3	202.55	204.09	202.41
210.28	208.44	208.47	210.36	208.82	209.47	208.17	209.86	208.78	208.83	209.85	209.07	208.74	208.24	210.46	209.23	211.71	209.87	207.67	209.39	210.65	210.08	209.72	210.66	211.66	209.3	211.36	209.05	208.35	209.48	210.34	209.51	208.92	209.14	210.79	208.72	209.56	208.89	210.31	209.86	209.85	209.59	208.44	209.52	211.59	210.03	208.46	208.84	209.1	209.47
210.2	211.43	211.99	211.23	211.84	210	210.31	210.08	212.96	210.96	210.96	211.4	212.39	211.63	210.34	211.46	212.87	211.92	210.67	210.91	211.38	210.57	210.93	211.65	211.16	213.13	212.07	209.99	212.73	211.11	212.74	210.87	210.71	211.15	212.04	210.97	212.06	211.07	211.82	211.46	214.58	211.51	210.3	211.48	210.68	210.48	211.63	211.13	213.7	212.26
200.36	200.03	200.24	198.72	201.57	198.88	200.35	200.1	200.02	199.32	199.73	199.12	199.47	199.1	200.26	199.09	199.37	200.33	200.68	198.44	199.48	199.01	199.44	199.24	200.35	200.52	199.27	199.78	200.03	200.4	199.94	199.16	199.25	198.37	200.91	200.61	199.42	199.3	200.4	201.36	198.36	199.07	199.81	199.53	199.35	198.42	199.18	199.11	200.17	200.31
209.32	211.11	209.64	209.73	207.78	209.57	207.47	207.01	207.91	208.9	208.28	209.78	209.88	209.52	209.73	208.12	209.31	207	207.46	208.64	208.37	208.26	208.97	208.43	206.95	209.6	208.18	209.72	209.39	209.39	208.35	208.43	208.76	210.88	208.44	208.3	208.87	207.67	208.99	210.18	207.58	210.43	208.74	206.39	209.8	208.47	206.15	208.47	208.88	208.88
204.06	203.31	204.56	203.75	203.3	205.59	205.58	204.06	204.62	203.55	202.95	203.19	204.53	203.99	204.33	202.82	202.72	203.51	204.69	203.12	203.5	205.12	204.37	205.43	204.54	203.43	204.78	205	204.56	203.12	205.1	203.62	203.76	203.72	205.14	203.93	204.58	203.22	202.39	203.57	205.14	203.32	204.75	204.83	204.56	203.77	204.79	203.48	204.05	204.39
202.83	204.32	203.82	202.33	203.21	203.96	201.73	200.73	202.4	204.43	201.2	201.48	200.94	202.44	203.55	201.93	202.87	202.47	203.99	203.04	201.43	202.86	202.35	203.74	203.54	203.17	203.59	201.29	202.52	202.62	202.52	203.46	201.73	202.1	202.49	202.08	202.51	202.62	203.27	202.66	203.74	201.56	203.28	202.67	203.76	202.16	201.21	203.33	202.21	202.87
207.81	208.65	207.97	209.42	209.07	209.08	210.5	209.33	209.44	208.83	209.46	209.74	209.78	208.95	208.98	208.06	209.68	207.78	206.89	209.85	208.64	208.09	209.44	208.26	209.21	209.66	208.21	210.61	207.91	206.97	209.01	209.39	209.75	209.78	208.57	207.78	207.37	209.3	208.79	208.27	208.59	207.85	209.08	207.24	208.36	208.96	209.2	210.23	209.14	209.49
199.35	199.36	199.86	198.71	199.32	200.94	200.72	199.56	199.31	199.4	199.78	199.54	200.15	200.43	199.52	198.87	198.14	199.62	200.82	198.92	199.97	199.84	197.81	200.41	199.06	199.32	198.73	199.59	198.69	200.83	199	200.6	199.3	198.75	198.42	199.49	199.06	199.35	200.1	199.47	198.69	199.01	199.86	199.42	199.29	199.11	198.54	199.33	200.22	199.08
208.74	210.8	208.04	208.35	208.09	209.22	209.02	209.25	208.41	208.37	207.59	205.84	206.99	208.66	208.45	209.15	208.24	208.86	209.25	208.88	208.53	208.5	208.86	209.19	208.32	207.53	208.71	208.08	207.84	210.41	209.84	208.23	208.86	207.74	208.03	207.02	208.98	208.97	208.72	207.95	209.81	209.84	207.83	209.42	209.87	207.65	207.42	209.37	210.26	207.09
208.41	207.65	206.77	207.75	207.54	206.71	206.31	208.96	207.36	206.77	206.84	207.39	209.16	207.12	207.01	208.39	207.54	208.76	209.09	209.16	208.59	206.38	206.91	208.69	208	208.4	207.66	205.95	207.88	209.48	207.66	207.18	208.11	208.36	207.66	207.43	206.73	207.29	207.54	207.09	207.69	207.72	209.46	207.24	206.88	209.12	207.04	206.52	209.48	208.06
201.87	202.27	204.13	205.11	203.4	203.92	201.56	204.27	202.55	202.54	203.58	202.17	203.06	201.8	201.99	202.55	202.9	204.14	203.43	202.67	201.3	202.88	202.88	201.7	201.16	203.57	203.8	200.28	203.26	202.55	203.32	202.84	203.38	202.26	203.88	202.4	202.26	202.62	200.23	202.43	202.86	202.4	200.64	202.53	203.29	202.68	202.39	202.59	202.35	201.77
200.04	199.89	200.05	199.4	201.18	199.59	199.3	200.46	198.68	200.1	199.01	199.4	200.92	200.24	199.57	200.06	201.27	201.84	199.82	199.89	200.24	199.59	201.24	200.07	200.07	200.07	199.64	199.11	198.93	199.43	199.43	200.09	198.88	201.1	199.49	197.96	200.77	200.28	201.46	201.7	202.7	201.04	201.53	200.86	200.61	200.93	202.12	198.42	201.62	200.18
197.58	197.53	199.47	199.1	198.59	197.58	196.59	197.67	200.22	197.75	198.02	199.14	198.39	198.47	198.25	199.24	199.61	199.36	200.22	199.67	199.24	199.5	198.24	197.48	198.59	197.46	199.69	199.49	198.2	200.19	199.92	198.49	198.43	198.32	199.91	198.08	199.04	199.22	197.84	199.85	199.95	197.36	198.56	198.22	198.41	199.14	199.95	199.95	197.45	200.02
211.68	212.93	211.93	211.08	211.73	210.54	210.99	210.15	211.5	212.27	211.02	211.66	211.87	211.12	210.16	211.25	210.23	210.65	211.3	211.36	211.12	212.12	211.8	211.18	211.86	210.11	211.62	210.76	211.16	212.04	212.46	210.66	210.52	212.92	213.46	211.95	211.71	211.2	212.62	212.65	211.06	212.28	211.96	212.07	211.45	211.97	210.84	212.36	210.27	212.57
198.85	197.96	198.56	198.89	199.11	200.99	199.97	199.39	198.96	199.11	199.26	200.2	199.29	199.75	199.44	198.67	199.63	199.98	201.34	198.47	200.87	200.04	199.43	199.56	198.14	199.04	198.82	201.12	199.49	199.45	200.69	199.13	200.74	197.94	202.1	200.34	198.9	200.26	199.94	200.35	200.26	200.74	200.49	200.41	199.63	199.1	199.53	200.07	200.01	198.84
199.53	200.76	201.04	200.21	200.99	199.14	201.64	200.28	200.71	200.68	201.16	200.56	200.17	199.98	200.65	199.43	201.95	201.58	199.27	200.16	201.5	200.31	199.56	200.63	200.96	202.11	201.13	199.38	201.32	198.72	200.12	200.3	200.35	200.8	200.67	199.68	201.36	200.86	201.61	200.69	199.94	200.93	201	201.29	200.7	201.35	199.9	199.74	199.36	200.38
199.29	199.82	199.9	199.2	200.37	199.42	198.61	199.92	197.93	198.66	201.08	199.41	201.61	199.96	200.21	199.27	199.43	199.39	197.59	197.83	200.42	200.18	199.07	201.12	199.31	198.96	198.51	198.59	199.94	200.04	198.92	198.55	198.72	200.47	198.82	200.44	199.51	199.04	201.3	200.58	199.62	198.9	198.93	199.67	201.02	199.8	199.24	199.81	200.5	199.95
211.61	210.3	210.95	210.46	210.91	211.69	210.74	211.55	212.8	211.15	212.24	210.41	211.14	209.89	211.18	211.43	211.72	212.03	213.06	211.8	211.83	212.83	212.09	211.85	212.74	211.83	213.6	212.79	210.27	210.82	211.2	212.08	211.83	212.56	211.03	212.15	211.48	210.18	212.3	210.79	212.63	213.15	212.16	211.08	211.72	212.59	210.77	212.78	211.23	211.1
200.8	200.07	200.34	200.57	201.43	201.93	200.52	198.93	199.68	198.49	199.75	199.95	201.48	200.21	200.4	199.05	200.45	200.48	199.07	200.32	200.25	199.34	199.75	201.01	199.07	200.18	199.04	199.25	202.71	200.07	201.16	201.09	201.63	198.95	200.5	199.42	198.34	200.38	202.09	201.7	202.52	200.32	199.79	198.61	200.49	201.53	201.82	200.89	202.32	200.33
209.2	207.4	209.02	207.75	209.35	207.16	208.49	208.18	209.83	208.81	209.23	209.7	208.08	208.54	208.15	209.11	209.23	209.57	207.32	208.86	208.85	210.51	208.01	209.6	209.07	209.24	208.75	209.62	209.83	208.95	208.71	209.84	208.33	209.64	207.36	208.05	208.83	210.17	209.47	207.46	209.19	207.91	208.86	209.58	208.74	208.45	209.38	208.73	208.72	209.37
212.39	212.73	210.59	212.57	211.57	209.12	211.25	211.67	211.07	211.21	211.66	211.31	211.91	212.41	211.57	212.71	210.41	212.14	210.51	210.85	211.64	211.4	210.57	211.88	210.64	211.89	210.92	211.43	211.18	213.41	210.82	211.09	212.32	211.64	212.11	211.66	210.58	210.39	211.02	210.69	211.47	213.28	211.15	210.38	211.83	210.93	212.42	211.86	210.69	212.32
208.34	209.3	207.94	208.64	208.58	210.3	208.9	207.99	208.48	207.24	209.07	207.97	209.7	208.46	207.36	210.67	209.13	207.04	207.65	209.24	209.71	208.2	207.13	208.38	208.91	206.62	210.03	208.92	208.32	207.57	207.22	208.64	207.31	208.59	208.37	208.71	206.55	206.71	209.49	208.68	207.74	209.43	209.32	207.05	207.79	208.65	209.9	208.21	207.89	207.6
198.25	198.6	199.17	198.84	200.81	199.37	198.83	198.28	197.1	197.01	197.38	199.58	198.17	197.64	198.09	199.12	198.65	198.77	198.48	199.41	197.87	197.85	197.77	199.94	198.74	198.74	199.69	197.12	199.5	200.47	198.72	197.71	198.59	198.13	199.67	198.82	198.52	199.32	199.84	198.34	198.17	199.11	200.17	200.17	198.22	198.26	198.87	197.49	197.28	198.89
207.02	208.35	207.58	206.34	208.18	206.89	207.86	207.55	207.92	208.71	205.45	208.16	208.76	206.56	206.73	208.99	206.29	207.93	205.45	208.48	207.35	208.24	207.62	208.46	206.1	205.83	207.96	208.4	206.14	206.68	207.25	206.73	205.29	208	205.5	206.69	207.22	205.8	208.43	206.64	207.54	207.62	205.48	207.56	207.03	208.32	208.51	207.83	207.44	206.99
204.2	204.2	203.55	204.24	203.18	204.26	203.76	206	204.1	204.72	204.9	204.6	204.18	204.93	204.58	204.07	203.93	205.42	206.52	205.25	203.87	204	204.54	203.7	203.82	203.91	204.14	204.24	203.49	205.31	205.49	203.02	205.2	204.58	205.67	204.94	203.16	205.63	204.1	204.17	205.69	204.52	204.89	205.75	203.35	203.16	203.91	204.51	203.37	204.09
204.32	204.56	204.37	204.32	203	203.83	205.13	203.24	203.81	204.31	202.39	203.05	204.11	202.51	203.17	203.97	202.22	203.89	203.22	203.82	203.31	203.68	204.33	204.33	203.23	203.64	204.29	204.44	204.31	203.13	204.42	203.2	203.93	203.67	204.28	203.95	203.1	204.19	203.47	203.25	203.32	202.25	201.9	202.42	204.81	205.41	203.93	204.49	202.75	203.4
206.34	206.4	205.89	207.06	206.52	207.89	205.98	207.44	207.74	206.06	204.93	205.63	207	206.41	206.9	204.54	205.14	206.87	207.24	207.67	207.17	208.21	207.21	207.88	206.71	205.24	206.75	206.42	207.78	206.95	205.86	206.52	205.9	205.68	206.02	204.71	206.93	205.98	207.06	205.25	205.67	206.17	206.42	205.9	205.9	206.21	205.84	206.65	205.57	207.73
206.62	208.5	207.16	206.36	206.94	207.83	208.16	208.24	207.26	207.78	207.69	207.77	206.44	207.46	206.9	207.82	208.7	207.6	207.73	207.9	208.29	207.74	207.33	207.86	208.87	208.06	208.02	207.11	207.8	207.93	206.84	207.41	208.11	206.81	206.98	208.04	208.11	208.45	205.67	207.58	207.58	207.62	207.71	208.98	206.88	208.36	209.14	207.5	207.61	208.81
203.1	204.19	203.03	202.93	203.97	202.03	203.91	202.9	203.39	201.78	203.73	203.49	202.95	203.71	203.49	202.42	202.03	204.08	200.85	202.71	201.97	202.56	203.25	203.3	203.56	203.63	204.33	202.61	201.73	202.29	203.72	203.3	201.67	204.14	203.98	204.7	202.35	202.57	204.66	202.73	202.17	203.49	201.97	203.51	203.33	203.98	203.04	201.51	203.85	202.15
212.57	212.16	215.01	213.07	213.8	214.59	213.12	214.06	212.61	213.05	213.25	211.91	213.42	214.2	213.93	213.87	212.6	212.5	212.68	214.49	212.19	212.83	213.44	213.89	213.16	212.57	214.25	211.86	212.68	213.08	212.76	214	212.45	213.99	212.7	212.65	211.85	213.11	214.89	213.19	213.74	213.2	213.37	212.79	212.99	214.08	212.89	213.55	213.47	212.8
200.21	200.14	200.01	200.02	197.88	201.49	199.76	200.97	201.13	201.04	199.76	199.48	199.11	201.38	200.01	200.17	200.8	198.99	200.27	198.89	200.29	199.82	202.32	199.75	200.39	199.36	201.13	202.12	201.12	199.96	198.36	198.57	197.76	200.45	200.77	199.97	197.61	199.45	199.74	199.75	201.04	199.93	200.45	199.7	200.49	198.81	201.91	198.99	201.53	201.34
209.25	210.52	209.47	210.59	209.99	210.88	209.5	208.96	211.12	209.33	210.59	208.72	210.49	208.17	209.82	208.5	210.01	209.46	211.23	208.99	210.85	209.01	208.97	208.69	209.44	210.12	209.58	210.77	208.73	209.19	209.25	209.99	207.95	209.25	209.95	209.4	209.79	209.04	209.87	209.97	210.05	210.32	209.9	209.41	210.12	209	209.58	209.72	211.5	208.42
208.09	207.99	206.62	208.23	208.11	209.43	208.27	208.51	209.15	209.07	209.38	207.7	209.01	208.51	208.55	209.83	208.45	208.39	209.73	207.19	207.85	208.94	208.21	210.08	209.39	209.59	209.6	209.91	208.34	209.12	208.51	209.88	207.06	207.32	207.38	208.18	207.75	208.89	208.23	208.47	208.23	208.4	208.25	209	207.7	209.08	210.03	206.05	209.11	208.85
203.97	203.06	203.33	204.16	203.71	203.43	204.36	204.91	203.24	203.47	205.05	203.04	203.45	203.74	203.35	203.41	204.15	204.78	203.46	206.5	204.28	202.22	205.04	203.35	203.6	204.93	203.84	203.39	203.48	205.19	204.55	206.26	205.17	203.37	204.54	205.29	204.66	203.35	204.44	202.82	204.7	203.86	203.32	203.51	203.03	204.35	202.62	203.91	202.28	201.98
215.24	216.79	217.34	215.11	215.8	217.83	216.9	216.73	218.73	216.76	215.42	216.77	218.01	216.06	215.38	217.17	216.31	218.27	218	216.25	216.82	216.14	217.4	216.47	216.63	215.34	216.66	216.63	217.47	216.67	218.67	215.51	216.09	216.95	216.84	215.75	216.8	216.56	217.34	216.77	217.58	217.04	218.45	216.72	217.78	216.91	216.83	217.93	215.27	216.19
206.53	205.67	204.91	206.93	207.15	206.74	206.2	206.47	206.42	205.6	206.33	207.09	206.87	205.29	206.47	205.07	206.52	206.68	206.9	206.22	205.6	206.3	207.5	206	205.45	206.65	205.28	205.43	206.55	205.96	208.12	207.27	206.23	206.76	207.21	206.66	206.39	206	206.72	206.68	207.87	207.37	206.67	206.48	205.68	206.33	207.92	207.29	205.63	206.63
213.4	214.29	213.85	213.82	213.52	215.02	214.56	213.48	214.98	213.63	212.88	215.38	212.85	213.13	213.17	215.36	214.04	213.91	212.75	213.69	215.21	214.54	214.78	213.77	213.22	213.37	214.65	213.56	212.41	213.13	213.31	214.17	215.09	213.66	214.35	213.81	213.88	214.58	213.94	213.94	214.1	213.63	213.31	214.39	216.45	214.59	214.4	213.91	212.71	213
198.12	196.84	197.42	198.86	199.23	198.97	198.05	197.52	200.02	197.8	199.04	197.98	198.25	200.04	198.03	198.86	198.58	198.4	198.28	200.37	197.91	198.52	197.32	199.19	198.41	197.41	198.22	200.57	199.76	198.83	198.39	199.73	197.51	197.89	198.11	198.17	198.74	199.13	199.08	198.78	198	198.22	197.3	198.53	199.04	198.14	198.8	200.05	199.23	199.57
199.19	198.15	200	199.28	198.6	199.17	199.95	199.76	200	199.8	200.07	199.03	198.86	200.13	199.86	199.15	199.28	198.56	198.87	200.79	200.13	200.13	199.21	200.09	199.37	199.95	200.08	200.84	198.68	198.11	200.14	198.12	199.22	198.7	199.35	197.89	201.15	199.74	200.46	201.42	200.93	198.51	199.5	199.32	198.92	200.39	197.72	198.53	200.73	198.84
203.35	202.74	202.92	202.08	202.16	203.18	201.29	202.11	201.5	202.15	202.58	202.55	202.17	201.43	203.17	202.66	203.64	201.34	202.37	202.17	202.11	202.29	202.33	202.85	202.45	203.27	203.46	201.55	202.56	202.26	202.46	202.88	201.75	201.97	202.66	203.25	200.66	202.54	201.67	201.86	202.57	201.72	203.36	203.15	202.38	203.41	202.49	202.35	203.22	201.33
199.31	199.61	199.26	199.21	199.35	200	199.94	200.28	199.95	199.15	199.51	198.56	198.89	198.69	200.27	197.99	198.59	198.55	200.26	199.64	199.4	201.56	199.76	198.26	200.34	199.28	199.7	198.63	199.65	199.95	199.32	198.25	200.03	198.19	198.52	199.36	198.24	198.09	199.94	199.32	199.12	200.53	201.24	199.1	199.67	199.17	199.38	199.19	199.73	199.78
197.98	198.09	197.85	199.44	199.08	198.59	197.94	197.76	198.92	197.82	198.61	197.18	198.27	201.02	198.62	198.96	197.56	200.01	199.02	199.35	198.53	200.2	198.7	198.6	198.67	198.83	199.45	198.37	199.67	197.65	198.55	198.96	198.18	197.88	199.36	198.63	199.8	198.93	197.41	199.29	199.82	198.14	199.32	197.76	199.37	198.1	199.08	197.9	198.38	198.56
206.11	204.68	206.24	205.21	206.7	204.67	205.48	205.93	206.37	206.36	204.65	204.45	206.05	205.7	206.4	206.11	207.21	205.92	206.23	208	205.07	206.05	205.38	206.12	206.43	205.31	205.63	207.17	204.89	205.69	205.66	208.15	206.71	205.41	204.99	205.77	205.68	205.36	204.76	206.07	205.46	205.73	207.84	206.37	204.78	206.28	206.5	205.22	205.72	205.45
200.05	199.65	200.25	200.18	199.85	202.07	200.14	199.33	198.77	201.1	199.64	200.34	201.18	198.81	199.53	201.31	199.48	202.03	201.33	202.35	199.1	200.79	199.08	201.23	200.35	199.95	200.53	199.58	199.55	200.95	200.05	200.27	199.86	200.73	200.79	198.59	200.59	200.39	200.06	200.16	200.05	199.69	199.98	202.29	199.28	200.24	199.53	201.75	200.58	200.14
208.87	209.18	208.11	208.13	209.25	209.54	207.63	208.35	209.16	207.43	207.51	208.38	209.03	206.16	208.53	210.39	208.64	208.58	209.12	208.16	209.16	209.11	208.77	209.02	209.28	208.36	208.98	210.16	208.14	208.66	207.48	208.59	208.86	210.56	208.72	208.69	209.48	210.35	209.18	208.52	209.09	208.41	210.19	209.4	208.85	208.72	207.76	209.12	207.79	208.04
206.79	207.7	207.07	206.44	207.06	207.49	206.4	206.83	205.87	206.89	205.3	208.34	205.72	204.73	205.19	205.25	206.27	206.55	206.29	206.79	205.44	206.45	206.08	205.83	206.09	205	205.2	205.51	206.97	206.67	205.04	207.31	205.95	207.67	205.99	206.09	206.94	206.12	206.56	205.03	205.31	206.97	207.05	205.82	203.4	207.04	207.98	207.08	206.16	206.24
200.84	199.68	198.74	199.52	198.89	199.83	199.85	197.65	198.62	200.02	198.88	198.99	199.64	200.26	198.47	199.14	199.36	200.11	201.25	200.43	198.8	198.93	201.44	200.33	199.86	199.32	199.32	199.87	200.36	200.41	200.4	200.86	201.05	199.81	198.07	199.64	198.1	199.22	197.43	198.94	199.14	199.21	200.25	199.12	199.3	198.68	198.73	198.6	199.01	200.26
202.11	202.98	203.18	202.65	202.53	202.86	203.32	202.94	204.93	203.76	203.94	203.6	201.63	205.94	203.51	201.75	202.53	204.04	201.46	201.38	204	201.73	203.91	203.36	203.49	202.87	204.18	202.96	202.44	203.61	202.52	203.79	203.74	202.93	204.5	204.8	204.22	202.94	204	202.34	202.44	202.99	204.18	202.59	203.58	201.17	203.7	202.88	203.69	203.09
204.72	204.1	204.12	204.34	205.17	204.18	204.27	202.04	205.11	203.07	202.91	203.86	204.52	202.98	203.48	204.39	203.66	204.27	203.77	203.29	203.47	203.45	203.32	204.16	203.97	205.14	203.96	204.25	205.45	203.07	203.86	204.43	202.91	203.97	204.94	203.88	202.98	204.26	202.66	204.63	204.5	202.92	202.5	203.97	203.36	202.66	203.1	204.53	202.25	204.63
208.15	209.77	210.16	209.45	208.83	210.18	207.51	208.61	209.24	207.87	209.41	209.21	208.41	207.66	210.12	209.32	209.23	208.45	207.65	208.58	208.68	208.48	208.93	208.09	208.19	206.96	209.3	210.13	207.42	208.78	208.43	209.74	206.34	209.43	209.9	209.49	209.56	209.76	210.73	208.02	210.18	210.27	209.52	208.11	208.54	210.67	209.54	208.8	208.5	207.95
206.79	207.31	208.81	207.18	207.18	207.69	208.33	208.6	208.26	209.99	208.84	208.56	207.86	206	207.74	207.67	207.54	207.83	208.81	209.48	208.27	207.71	208.65	208.74	207.36	206.48	208.35	207.41	205.53	207.26	207.16	208.6	208.72	208.71	207.73	207.05	206.86	207.29	208.93	207.02	209.74	206.96	207.18	206.46	208.36	207.08	209.06	207.83	207.74	209.53
200.31	199.11	197.89	199.86	199.83	200.09	199.46	198.56	199.16	199.65	201.55	197.57	199.67	200.28	200.53	199.81	199.1	199.48	199.63	199.24	200.92	200.19	200.58	197.87	199.7	199.71	198.93	198.74	198.69	199.65	199.83	197.93	199.68	200.25	198.79	198.99	198.09	199.49	200.66	200.19	200.12	200.54	198.89	199.15	199.92	198.84	199.47	198.7	200.33	199.97
202.48	205.22	202.06	203.03	202.92	204.17	204.72	203.2	201.98	204.5	203.71	204.5	202.14	204.74	204.41	204.61	202.81	203.52	204.67	204.56	203.87	205.78	204.14	203.83	203.88	203.82	204.67	205.19	203.64	204.16	204.29	205.24	204.24	204.55	202.7	205.23	203.17	205.01	204.58	203.16	205.11	204.42	203.23	202.38	204.32	203.05	203.16	203.34	203.74	203.51
206.19	206.43	206.41	205.48	205.63	208.2	206.44	206.54	206.6	207.21	205.97	207.3	206.51	205.62	207.85	205.96	205.95	206.55	208.08	206.99	206.56	206.73	206.47	208.17	204.56	206.98	206.5	205.4	205.13	206.34	207.04	208.39	204.62	206.97	205.63	205.97	206.43	206.9	206.17	206.07	206.61	205.58	205.74	208.28	207.31	206.51	206.75	206.19	207.4	206.09
209.04	209.39	208.45	210.39	209.1	209.52	208.88	209.04	208.32	208.46	207.41	208.08	207.9	208.43	206.98	208.89	209.81	209.59	211.26	207.38	210.11	208.47	208.44	208.89	209.09	208.81	207.35	208.07	208.45	208.07	207.63	207.78	208.12	208.51	209.04	208.85	210.33	209.03	208.07	209.14	208.53	207.49	208.72	208.63	208.13	208.48	208.12	208.5	208.3	207.6
203.09	203.9	205.56	205.65	205.06	203.37	203.3	203.7	203.87	202.53	204.17	204.07	205.43	203.04	205.01	203.35	202.46	205	203.2	203.14	204.37	203.38	205	204.48	201.9	203.45	204.5	204.31	202.8	202.19	202.3	204.73	202.39	204.7	203.48	202.77	203.27	203.8	204.65	203.41	203.63	202.06	202.68	203.61	203	205.05	203.39	204.11	203.2	203.08
204.6	203.41	203.96	205.04	201.56	202.08	202.72	202.77	203.66	203.01	203.63	203.12	202.79	204.56	203.13	203.38	204.42	203.31	199.98	203.43	202.52	202.91	203	202.87	201.81	202.65	205.18	202.26	203.86	203.78	204.24	201.91	202.99	203.12	202.42	201.48	205.26	203.41	202.97	202.7	201.96	202.84	204.15	202.98	204	202.16	204.64	202.26	204.07	202.84
206.91	207.41	208.65	207.9	209.15	207.71	206.61	208.59	208.36	208.27	206.82	208.53	210.3	209.31	208.31	207.01	207.94	207.98	207.63	208.18	207.8	208.12	208.98	207.71	207.62	208.2	206.27	206	207.59	209	206.13	208.25	206.8	206.74	207.32	206.97	207.45	208.35	207.5	207.05	208.54	207.17	208.09	206.05	207.04	208.64	207.75	207.61	207.32	207.21
211.66	212.09	212.94	212.35	214.9	210.52	213.52	213.38	213.99	213.48	212.26	210.7	211.31	211.47	211.03	213.87	214.21	212.76	213.78	211.8	212.49	212.59	212.56	211.22	212.1	212.57	212.2	212.33	209.9	212.01	212.72	210.65	213.19	212.82	211.97	212.94	211.58	211.41	213.44	212.01	214	213.14	212.35	211.18	212.86	212.52	212.77	213.39	214.31	212.02
217.06	216.07	217.34	216.07	217.27	216.78	216.06	218.15	215.16	215.24	218.01	216.57	215.7	216.06	218.22	216.72	216.87	219.09	217.15	217.36	216.79	216.68	217.37	216.46	218.23	218.03	217.97	216.37	217.15	216.55	216.59	217.84	217.29	216.97	217.13	219.78	217.76	217.01	217.87	217.75	217.89	215.7	217.15	214.97	216.98	218.68	215.62	217.74	218.41	215.46
194.83	194.13	192.93	194.29	194.66	193.52	195.26	194.07	195.92	194.45	195.27	194.11	195.55	194.29	195.55	193.9	195.15	194.02	192.99	194.41	194.11	193.33	194.94	193.24	191.84	193.18	193.79	194.9	195.28	192.86	193.69	193.49	194.43	195.65	193.76	193.29	194.07	195.56	193.56	195.22	195.11	195.48	194.93	194.73	194.7	193.21	194.87	194.52	194.61	193.38
209.74	208.46	208.99	209.79	209.79	210.39	210.68	210.15	208.82	209.65	209.53	211.67	209.33	210.48	209.46	208.72	209.55	210.84	209.02	208.85	209.05	210.96	210.42	210.65	209.13	210.67	209.53	210.33	209.31	209.68	209.27	208.96	211.21	209.43	208.91	208.81	209.19	209.42	210.31	208.19	208.81	209.16	208.87	209.29	210.64	210.21	210.27	209.87	211.28	209.09
207.61	208.6	208.66	207.89	207.04	208.87	208.49	209.58	208.37	207.73	209.74	209.84	207.88	208.67	207.78	210.27	210.26	208.21	207.27	208.63	209.06	208.06	207.29	209.32	207.22	210.41	208.7	208.26	208.03	207.53	208.85	209.25	209.86	211.02	207.84	207.95	208.84	208.75	208.67	209.56	209.47	209.41	208.08	208.75	207.93	208.9	208.59	209.07	208.35	210.48
208.08	207.45	207.37	207.88	207.74	208.58	208.12	208.3	205.83	208.19	206.55	208.12	208.09	208.81	207.16	209.44	206.97	208.3	206.61	207.73	207.43	206.73	206.99	207.47	208.97	207.48	205.99	207.09	207.32	207.32	207.25	206.74	207.57	207.84	206.75	207.38	207.89	207.12	208.08	207.75	206.51	208.71	207.76	208.44	206.28	208.53	206.31	208.17	207.32	208.19
202.8	203.06	201.42	202.91	204.22	202.16	203.62	204.7	202.91	202.54	202.49	204.97	202.54	202.62	202.97	203.85	202.47	204.67	203.13	203.32	203.16	202.92	204.4	204.99	202.01	204.24	203.61	203.62	203.75	202.52	204.17	201.55	202.98	204.73	204.01	203.23	204.43	202.98	205.29	203.03	203.85	202.67	203.1	203.57	203.75	204.47	203.09	204.99	204.04	203.25
208.48	208.77	207.55	209.03	208.98	208.11	208.09	208.13	210	207.43	208.51	209.62	209.16	208.33	209	209.37	207.77	209.22	207.26	207.66	208.13	209.54	207.8	208.68	207.85	208.38	209.29	209.5	208.08	207.66	208.55	209.27	209.55	209.06	207.93	209.12	209.52	208.67	208.49	208.26	208.99	207.93	208.84	208.8	208.3	207.12	208.61	209.08	209.06	209.57
205.72	204	202.89	202.33	205.23	203.76	203.12	204.69	204.22	205.17	203.65	202.7	205.75	204.13	204.12	204.26	202.61	203.67	203.64	202.74	201.83	203.05	204.36	202.83	203.97	203.76	204.77	204.18	203.52	204.15	203.09	204.28	204.5	203.99	203.18	203.94	203.1	205.23	203.62	203.3	202.65	203.03	204.1	201.04	201.92	203.34	204.06	203	205.25	204.16
210.38	209.67	208.39	208.6	208.81	207.25	209.48	209.74	209.02	207.46	209.43	209.08	207.76	208.93	209.26	208.51	209.62	209.06	208.97	208.26	207.54	208.96	207.9	206.67	208.04	210.14	208.75	209.2	207.73	206.79	208.52	207.58	208.06	208.21	208.83	211.25	210.52	208.2	208.16	208.15	207.62	208.97	208.52	208.78	207.45	207.47	208.56	208.17	208.41	208.25
211.37	212.58	211.86	212.09	211.15	211.77	212.57	212.13	209.8	212.09	212.13	213.32	211.58	212.38	211.43	212.87	212.11	211.89	212.54	213.6	211.8	212.59	212.28	212.47	212.25	211.53	212.38	212.61	212.32	213.07	211.99	211.74	212.42	213.12	213.97	212.77	212.38	212.16	212.56	213.16	212.1	212.63	212.69	211.51	212.85	212.91	211.38	212.53	212.59	213.55
213.45	212.17	212.09	212.76	211.64	211.95	211.2	212.37	211.4	210.27	210.88	210.66	210.31	211.9	211.43	212.21	211.1	211.76	211.97	211.38	209.16	212.42	211.88	212.16	212.04	209.56	212.69	212.9	211.57	211.93	212.1	211.22	213.42	211.61	211.83	212.32	211.13	211.58	210.41	212.31	210.73	212.53	211.3	213.39	211.05	211.9	210.38	211.19	211.48	211.64
210.41	210.27	211.08	211.17	212.86	210.2	212.61	209.75	211.18	212.57	210.34	210.99	211.51	212.12	211.17	211.42	211.92	212.29	210.57	212.69	211.83	210.52	212.46	210.1	213.72	211.46	212.33	212.65	211.85	212.38	211.59	212.02	210.87	210.27	210.83	211.23	211.2	210.29	212.78	211.63	211.31	211.24	212	211.11	211.41	212.21	211.36	211.48	212.65	211.51
203.4	203.31	205.37	203.24	203.34	204.27	204.24	204.12	204.07	202.85	202.44	205.14	202.85	203.4	203.7	203.25	204.12	201.66	202.98	203.88	203.13	204.07	203.87	204.21	204.07	204.41	206.54	203.54	201.63	203.02	204.84	203.48	202.67	203.79	203.31	203.06	203.42	203.54	204.18	204.54	203.27	203.67	203.95	204.01	202.87	204.85	203.67	203.94	203.61	204.71
207.69	206.74	209.23	207.76	207.88	207.44	206.44	207.71	208.39	206.98	207.99	209.75	207.36	206.99	208.48	206.44	206.88	207.27	209.82	206.85	208.02	207.97	208.15	207.32	207.89	208.33	207.92	206.58	207.43	207.46	207.8	208.63	207.45	205.97	209.01	207.52	207.62	207.98	207.49	206.47	207.47	207.17	207.64	208.96	207.34	208.1	207.06	206.34	208.47	206.53
208.63	207.11	207.24	207.27	208.31	207.77	206.51	207.93	208.16	207.04	208.4	210.15	208.25	208.19	208.6	206.99	206.38	208.03	208.22	206.37	207.24	209.48	207.13	208.6	207.93	208.1	208.87	207.26	207.78	209.25	208.39	207.02	208.05	207.68	207.6	209	207.96	208.09	208.56	207.09	207.13	209.54	209.1	208.41	208.48	208.9	208.83	206.66	207.65	209.14
210.92	213.05	212.99	212.5	213.05	212.52	212.67	210.74	212.69	212.76	212.23	213.07	211.9	210.9	213.19	211.14	212.75	212.79	212.89	212.35	212.02	213.76	212.49	211.37	211.28	213.15	212.92	213.81	212.18	212.38	210.94	213.82	210.4	212.93	212.37	212.65	212.33	211.14	210.85	213.1	211.74	213.57	211.36	212.53	213.02	212.32	213.56	212.06	213.83	213.54
217.14	214.99	217.21	216.47	217.83	215.9	216.02	216.82	216.19	217.71	217.32	218.07	217.82	215.35	215.74	218.03	218.08	217.55	217.16	217.48	217.4	217.46	217.26	216.41	216.46	219.21	217.14	217.52	215.11	217.2	216.02	215.56	216.57	216.7	216.7	215.63	216.26	216.58	215.28	216.41	216.52	216.22	217.05	217.05	216.92	217.41	217.69	217.46	215.79	216.33
203.56	204.44	204.99	203.68	200.82	203.51	204.17	204.76	205.34	204.72	205.78	203.48	206.21	203.65	204.16	203.94	203.07	206.25	203.47	204.11	204.97	206.24	203.57	204.49	204.74	204.61	202.22	204.62	204.07	204.44	205.22	203.53	204.74	204.38	204.09	204.1	205.72	204.75	205.69	205.17	204.84	205.75	205.58	205.86	205.75	204.81	203.72	204.65	204.26	203.9
210.62	211.31	211.9	211.25	211.31	211.97	210.05	212.45	212.15	213.05	210.73	212.69	211.21	212.92	213.88	210.26	211.06	213.19	212.5	211.52	212.92	212.94	211.67	211.58	211.31	212.34	211.43	211.9	212.09	210.7	209.48	211.23	212.07	212.03	212.54	210.31	211.69	211.26	211.73	210.96	211.98	212.05	212.3	212.01	211.76	212.01	211.03	211.35	212.46	211.23
214.24	213.47	213.87	212.93	214.05	214.18	214.46	214.86	213.94	213.53	214.42	214.03	215.31	213.41	213.77	214.61	214	213.17	213.63	212.44	214.09	211.79	215.59	213.63	214.81	213.94	214.7	212.2	215.05	213.97	214.28	213.25	214.22	213.72	214.52	214.42	214.2	212.44	213.73	214.03	213.65	212.7	215.78	213.87	215.24	212.42	212.86	213.06	213.62	213.81
210.28	207.18	208.1	208.5	208.1	207.59	208.96	206.56	205.73	206.39	206.76	207.68	207.39	207.57	207.11	208.87	207.92	207.63	209.3	206.78	206.27	206.41	209.41	207.59	206.28	207.95	208.65	207.92	207.33	207.54	206.95	207.17	210.58	208.68	207.25	209.18	207.41	208.6	207.65	207.69	207.88	208.67	208.34	209.3	206.88	207.23	208.08	207.01	207.4	208.96
202.87	203.46	203.96	203.68	202.67	202.18	202.6	203.98	202.43	202.42	203.15	202.63	202.55	202.17	203.86	202.8	200.99	203.96	201.96	203.09	202.83	202.82	202.03	202.55	203.02	201.51	201.78	203.95	201.65	203.57	202.11	202.94	202.99	201.12	201.92	203.4	200.55	200.8	202.84	201.83	200.23	201.54	202.11	202.09	200.4	201.72	202.63	202.79	203.31	203.92
195.93	195.27	194.99	195.58	196.63	194.8	196.46	196.81	195.97	193.7	194.54	195.51	195.13	196.85	192.93	196.86	195.74	196.08	195.81	195.99	196.87	197.23	196.07	195.02	194.58	193.6	195.72	196.54	195.75	195.05	194.55	195.95	193.8	194.84	193.62	195.73	196.61	194.7	195.17	195.9	196.11	195.72	195.34	194.75	194.99	194.92	193.97	193.79	194.29	196.5
201.47	199.51	200.45	199.32	202.41	199.86	199.76	202.12	199.94	199.92	199.88	201.16	201.03	200.73	201.69	199.32	199.61	201.52	201.27	198.64	199.41	200.55	200.12	201.04	201.34	199.98	200.67	198.37	202.04	200.58	199.98	200.62	200.65	201.37	201.55	201.06	199.96	201.36	201.34	199.45	200.42	201.79	198.71	201.53	198.88	199.94	200.83	201.48	199.74	199.48
212.01	210.92	210.21	211.65	211.96	211.51	211.45	212.27	212.42	210.15	212.55	212.4	211.47	211.36	213.86	211.68	212.34	210.68	212.24	211.61	213.14	211.8	211.8	212.09	210.87	210.39	212.82	210.73	211.52	212.02	210.81	211.16	211.77	210.82	210.79	211.07	211.56	210.83	211.38	211.26	211.63	211.45	212.08	210.04	211.85	211.67	210.4	211.59	211.46	212.59
211.23	211.01	211.43	211.44	211.36	212.82	209.72	211.45	211.16	210.15	212.72	211.17	212.84	210.8	210.41	210.65	211.11	211.36	210.68	212.15	211.47	212.77	210.46	212.61	211.23	211.57	211.8	211.58	210.37	211.55	211.78	210.69	211.46	210.32	212.31	211.96	210.86	211.26	212.2	211.26	211.65	210.7	211.14	212.95	210.5	211.09	211.65	211.62	210.48	211.2
208.42	208.63	209.14	207.92	207.2	208.47	208.51	209.22	208.55	209.22	209.3	207.92	207.96	210.1	210.18	208.81	208.54	209.07	210.97	208.88	207.97	208.83	210.27	207.51	208.72	208.89	208.69	209.24	209.51	207.25	207.79	209.46	208.54	209.12	208.27	207.42	208.45	209.39	209.8	208.57	208.65	208.33	209.54	208.28	208.03	208.25	209.44	208.17	208.9	207.07
193.9	194.96	195.06	197.03	196.48	196.87	194.7	195.16	195.94	194.89	194.13	193.53	193.27	196	194.76	195.42	194.47	194.29	195	192.16	194.64	196.01	194.77	195.72	195.63	195.37	194.75	194.11	194.14	196.59	196	195.26	195.05	196.74	194.84	195.04	196.59	196.06	194.13	197.06	194.15	194.8	195.03	195.35	196.17	196.2	194.51	194.96	195.67	194.97
203.45	202.5	204.15	203.88	204.73	203.38	205.11	203.64	205.12	204.52	201.9	203.06	203.83	204.28	203.47	202.95	204.56	206.06	203.8	202.42	203.63	203.31	204.55	204.9	203.04	206.3	203.56	202.63	203.05	205.75	202.37	204.74	203.76	203.19	203.79	203.86	202.88	203.42	203.16	203.88	204.28	204.58	203.56	204.79	203.67	203.48	203.45	204.66	202.42	204.32
204.01	204.07	203.57	205.68	204.72	204.27	204.65	203.54	204.31	204.55	203.77	203.66	203.74	204.57	204.44	203.44	205.7	202.46	204.64	203.8	203.76	202.14	205.75	203.35	203.45	202.71	203.92	204.85	204.48	203.69	204.33	203.5	204.13	204.08	204.89	205.77	204.01	204.12	205.39	203.71	203.6	203.85	203.49	204.4	204.57	206.02	204.73	203.1	205.08	202.68
217.75	216.52	218.52	216.28	216.87	218.42	216.18	218.15	215.97	217.69	217.41	218.32	217.06	216.27	215.96	217.46	216.66	217.06	216.78	216.32	215.87	217.1	216.06	217.62	217	216.17	216.71	218.44	215.9	217.69	218.56	217.6	217.03	217.91	218.5	217.21	215.76	216.18	218.57	215.87	216.32	217.88	217.41	216.61	217.28	216.89	219.05	216.69	216.13	216.56
204.52	205.91	205.86	205.47	206.6	204.65	205.75	205.01	205.75	205.32	205.4	205.49	204.2	206.06	205.87	204.08	204.9	204.18	206.82	205.35	206.46	205.53	205.43	206.78	204.47	203.37	206.57	205.33	204.32	205.38	205.18	206.87	205.95	204.85	205.14	205.88	205.17	204.47	205.8	205.4	204.53	206.85	204.93	205.7	205.99	205.35	206.56	205.55	206.82	207.08
200.52	201.24	200.6	201.63	198.73	200.17	202.04	200.56	201.75	200.98	200.6	196.7	203.18	200.42	201.06	200.07	198.86	202.05	201.86	201.57	199.4	200.54	199.06	201.28	200.14	200.43	200.2	200.14	201.12	202.5	200.47	198.74	200.15	199.77	200.82	200	201.27	200.76	201.04	201.84	197.82	200.52	200.1	199.92	199.46	202.16	200.49	200.55	200.85	202.37
200.13	201.47	199.87	202.41	200.85	201.98	199.36	201.1	203.01	201.61	200.71	201.25	199.64	200.38	202.3	201.05	202.28	201.67	201.79	200.25	202.46	202.15	202.57	201.1	201.67	201.01	202.54	200.79	200.02	199.66	200.25	199.44	201.38	202.44	202.33	202.07	202	199.95	200.63	202.55	202.22	201.62	200.04	202.37	201.36	201.65	200.63	201.42	202.19	202.21
193.33	194.56	193.82	193.58	194.74	194.75	193.85	193.48	192.18	193.02	193.62	194.67	193.76	195.24	196.16	194.81	193.75	194.67	194.92	194.08	194.37	193.41	192.84	193.93	193.37	193.48	195.89	193.63	192.52	194.65	194.23	192.87	195.32	195.81	194.02	194.52	193.61	193.62	194.09	192.88	193.44	193.88	194.5	194.46	194.5	195.02	194.38	193.57	195.09	193.56
217.36	217.6	218.23	218.45	218.14	217.87	217.89	218.02	216.78	216.67	217.58	217.25	218.97	219.59	217.98	217.14	219.74	217.86	218.71	217.43	217.29	218.44	217.48	217.49	217.14	216.48	218.72	218.19	218.64	218.75	219.01	217.76	215.71	217.92	217.96	217.7	217.47	217.05	218.06	218.99	218.45	217.33	218.37	218.23	219.91	218.57	217.43	217.07	218.05	220
209.22	210.06	208.99	209.3	210.37	209.61	210.41	209.89	209.38	207.54	210.14	208.33	208.32	210.84	209.66	210.03	209.82	211.21	211.91	208.84	211.25	209.98	209.59	210.05	209.68	210.25	208.85	208.26	209.84	208.97	210.11	210.08	208.87	209.82	209.08	209.4	210.44	209.54	208.53	210.93	209.78	209.67	210.23	210.06	210.02	209.15	208.84	209.33	210.23	208.89
207.57	207.12	206.58	208	207.62	209.21	206.5	209.55	207.26	207.22	207	207.81	207.1	208.53	206.99	207.44	207.98	208.71	209.19	208.72	209.7	206.61	208.86	208.01	206.73	206.52	207.96	206.42	208.2	207.15	205.55	206.69	205.68	208.25	208.66	205.98	209.17	207.83	208.01	207.78	206.89	206.74	206.96	205.78	206.72	206.48	207.86	208.44	207.1	208.53
203.07	203.03	203.23	202.48	201.5	202.84	204.11	204.21	200.91	203.13	202.78	201.99	201.26	203.28	203.27	202.52	203.82	202.08	203.04	202.82	202.2	202.11	202.19	202.51	202.87	201.84	201.66	205.06	204.6	203.4	201	200.49	201.45	201.73	201.96	203.6	202.64	202.1	200.98	201.37	202.38	202.01	202.4	204.38	201.84	202.38	202.46	202.73	203.35	202.25
213.17	213.24	210.79	211.33	211.58	212.69	211.2	211.68	210.8	211.46	211.7	211.75	210.39	213.33	210.52	212.17	210.09	212.47	211.38	211.69	212.66	210.77	211.02	211.86	211.62	212.87	212.43	212.74	212.62	212.91	212.59	212.12	211.15	211.01	211.71	210.16	212.42	211.6	212.84	212.26	211.36	211.78	211.15	212.2	212.06	211.78	211.98	212.25	209.94	211.39
197.54	197.83	197.34	197.38	199.58	198.78	199.62	198.7	197.67	196.99	197.19	198.06	198.21	198.7	197.22	199.43	197.42	198.73	197.03	197.44	196.59	198.63	197.02	198.82	197.85	197.41	197.68	198.51	197.72	197.63	199.18	198.2	199.01	196.22	198.2	197.23	198.93	196.33	198.19	197.04	197.3	199.37	198.94	198.49	197.72	197.9	197.54	198.05	198.06	198.87
210.3	211.71	212.55	211.85	213.09	210.12	211.37	212.31	212.07	213.52	213.38	213.61	211.63	211.48	212.57	212.16	211.43	213.2	210.9	211.12	212.81	211.74	212.22	212.2	212.27	211.02	212.62	213.07	210.49	213.88	211.29	212.87	212.52	211.85	210.46	212.29	211.8	213.57	211.86	213.11	209.91	212.52	210.01	212.31	211.29	211.34	212.66	210.55	213.01	211.62
208.91	207.96	207.87	207.18	207.04	206.89	208.43	207.4	206	209.1	207.54	207.67	207.84	205.91	207.68	207.34	208.31	208.44	207.56	206.57	207.61	208.08	207.71	206.92	207.24	208.68	208.05	207.07	207.11	208.51	208.87	207.85	208.43	209.14	206.54	206.76	208.85	207.26	209.34	209.27	207	206.33	208.8	207.13	207.91	206.67	207.89	208.22	206.61	208.93
208.5	208.37	208.17	208.34	208.19	208.02	209.15	209.85	208.83	209.28	209.61	208.12	210.53	210.48	207.12	208.83	209.59	209.41	205.77	208.23	208.51	209.74	207.27	210.09	207.96	209.9	208.15	208.93	209.87	210.36	208.4	208.8	207.62	208.94	207.94	210.34	209.45	210.25	208.51	207.54	207.95	209.8	210.91	207.79	209.82	208.65	208.87	208.47	209.08	209.07
208.86	209.83	207.82	206.55	209.67	207.25	208.47	209.94	208.83	208.12	205.95	209.01	208.84	211.19	208.38	208.77	209.43	210.35	208.51	209.06	208.7	208.35	209.5	208.05	208.93	208.71	209.03	209.02	208.55	207.83	210.92	208.25	208.89	209.61	207.09	210.63	207.74	207.87	208.97	209.66	208.21	208.43	209.62	209.74	209.12	209.37	209.12	208.84	209.61	208.79
208.61	208.96	209.31	209.97	208.89	207.53	208.8	207.93	208.73	209.11	207.52	208.82	208.1	208.94	207.56	208.8	209.59	208.28	210.12	207.39	209.67	208.09	207.54	207.83	207.29	208.89	208.02	208.48	208.37	207.78	207.86	207.29	207.5	209.13	210.28	207.81	208.02	209.32	207.07	206.69	207.22	208.89	209.02	209.08	207.7	208.75	207.26	208.01	207.98	208.56
217.46	217.2	216.15	214.42	218.32	218.68	216.09	216.95	217.41	216.66	217.71	215.84	217.83	216.84	216.5	217.2	217.09	216.31	216.05	217.85	217.14	218.64	215.56	217.33	216.69	218.01	217.33	216.08	218.13	216	217.42	217.1	216.82	217.05	217.78	217.61	217.24	219.12	216.31	216.97	216.38	216.49	217.41	216.29	218.41	218.67	217.5	217.77	215.74	215.8
195.01	197.29	197.03	195.22	195.78	196.11	195.38	196.17	195.47	196.99	194.3	195.51	195.89	194.85	195.44	195.63	195.2	194.13	196.01	193.49	193.67	194.86	195.55	195.77	195.47	193.25	194.77	195.93	195.89	195.86	196.51	193.74	197.2	195.61	195.63	194.94	196.94	194.72	195.34	195.06	194.44	194.67	194.5	193.93	195.09	195.59	195.32	193.97	195.82	194.63
212.05	212.3	211.42	211.58	211.52	213.19	212.29	210.7	211.82	212.56	212.11	210.76	211.87	210.79	213.14	212.51	213.4	211.8	211.74	211.82	212.63	211.36	211.96	212.47	211.68	212.28	210.51	211.49	210.87	211.64	211.38	211.15	212.45	212.09	211.38	213.6	211.72	212.25	211.26	211.14	212.16	211.66	212.45	211.13	211.19	212.85	211.21	213.16	211.5	211.39
208	208.78	206.79	207.78	208.61	208.58	205.86	207.52	209.2	209.12	208.43	208.26	207.34	208.4	208.27	208.33	207.51	207.99	208.8	207.66	208.74	208.09	207.97	207.2	206.48	208.71	206.96	209.96	208.74	207.32	208.08	208.48	208.56	206.51	208.55	206.9	208.3	208.48	207.42	206.6	208.32	208.59	207.51	208.83	206.51	207.57	209.22	207.38	207.45	208.45
200.6	197.77	198.31	199.61	200.96	199.86	199.51	197.94	198.92	199.44	199.7	199.07	200.21	200.31	199.42	199.97	201.22	199.16	199.31	200.56	199.44	198.63	198.91	198.28	199.82	198.86	199.36	197.59	199.8	199.23	199.61	199.26	198.38	200.17	199.14	199.03	199.81	200.16	199.17	199.79	199.88	200.39	199.61	199.13	199.61	198.91	198.04	199.74	198.2	199.59
195.12	196.54	196.15	195.23	197.09	196.48	196.08	193.93	195.07	193.96	195.35	193.65	195.66	194.51	193.53	194.8	195.78	195.08	195.4	196.15	194.99	194.98	195.53	196.22	193.88	195.53	195.37	195.89	196.54	195.76	194.2	196.03	195.41	194.72	194.81	195.92	195.38	195.91	194.74	197.71	194.23	194.62	194.94	194.58	194.38	193.86	195.09	194.3	195.16	196.42
211.37	211.96	210.96	210.6	211.66	210.93	214.78	211.31	212.61	212.32	211.98	211.68	212.18	210.25	212.02	211.23	213.03	209.85	212	211.95	212.39	211.88	211.36	211.29	210.93	212.73	210.46	211.32	211.81	211.95	213.08	210.74	211.34	212.4	211.49	212.27	213.62	212.32	211.72	211.4	209.35	213.68	212.13	210.96	211.29	211.12	210.61	211.65	212.02	213.07
212.21	213.12	210.81	211.3	210.21	211.75	213.15	212.5	210.91	214.16	211.7	213.46	211.04	210.92	210.91	211.23	212.26	212.39	212.54	211.57	210.48	211.68	210.82	212.73	211.37	212.26	212.59	213.31	211.32	213.3	212.01	212.96	209.79	211.23	212.07	211.88	211.31	211.69	213.31	211.82	212.25	211.97	210.89	211.69	211.03	211.78	212.1	213.06	211.81	211.79
203.61	202.2	202.02	201.32	202.09	201.66	203.62	202.77	201.66	202.83	202.48	201.97	201.76	203.68	203.47	202.19	203.1	201.88	202.05	202.89	202.98	204.31	201.57	201.12	203.65	203.36	202.57	201.75	201.96	203.5	201.94	201.45	202.63	201.4	203.23	202.86	201.78	203.8	203.43	202.47	204.53	201.48	201.22	202.94	202.11	202.51	202.85	203.4	203.5	203.68
207.09	206.55	207.46	208.14	207.13	207.84	208.44	208.61	207.59	207.93	209.43	207.88	207.44	207.73	206.91	207.82	208.23	208.92	208.83	206.63	206.6	208.94	206.27	206.9	208.85	206.73	208.3	208	207.62	207.19	207.62	207.81	206.58	208.29	208.23	205.79	207.48	207.18	206.09	207.01	208.23	207.67	209.29	208.05	208.33	208	209	207.88	208.74	208.02
212.01	212.56	212.73	213.11	211.99	211.79	212.74	210.29	211.33	214.55	214.73	213.38	214.69	212.09	214.11	213.13	212.4	212.04	213.02	212.63	212.22	213.32	212.52	211.87	212.42	212.47	211.68	210.83	212.42	211.32	213.58	212	213.86	212.7	212.83	212.59	211.81	212.4	211.55	212.43	213.13	213.22	211.32	213.31	212.71	212.61	213.26	211.94	212.42	212.31
207.25	207.6	206.78	208.41	208.53	207.81	207.73	207.9	208.7	208.48	207.95	208.49	209.15	209.46	207.87	209.23	208.16	205.74	208.66	207.58	208.18	207.28	210	209.19	207.65	208.81	207.49	207.29	208.16	207.35	207.3	208.29	207.32	208.63	207.2	207.83	208.54	208.15	210.04	209.16	208.05	207.93	208.11	207.48	207.63	209.41	209.15	207.3	209.45	207.18
209.28	210.38	209.51	209.6	208.3	208.95	209.82	209.71	207.57	209.19	209.02	207.66	208.89	207	207.03	210.04	209.34	209.25	208.24	209.38	208.91	209.03	209.35	207.84	207.5	206.95	208.52	209	208.89	207.32	207.24	207.21	209.61	209.16	209.67	209.37	209.67	208.37	208.74	210.41	209.44	207.45	209.79	209.65	209.93	210.43	208.17	209.36	208.07	208.79
208.62	208.21	208.2	208.11	210	207.21	208.7	209.8	208.26	209.55	209.31	208.39	209.89	208.27	208.69	210.01	209.87	209.31	207.01	208.18	210.58	207.68	209.15	209.05	208.09	209.01	207.92	207.49	208.58	207.92	206.48	208.81	209.07	209.2	209.58	208.18	209.01	208.49	208.76	207.52	208.47	207.07	207.66	207.84	207.49	207.62	208.67	207.5	208.65	209.17
212.29	212.28	209.92	212.82	211.63	211.95	212.74	212.92	211.98	212.27	211.23	212.17	212.73	211.2	213.22	212.72	211.94	213.15	211.67	211.22	212.45	212.56	212.25	213.68	212.35	211.94	212.62	210.24	211.75	211.88	213.76	210.93	211.84	212.99	212.14	211.28	211.04	212.87	212.37	211.54	212.97	212.84	211.41	212.43	213.66	211.23	211.33	211.91	213.15	210.26
216.99	216.86	216.7	216.56	216.12	216.93	215.9	217.23	214.47	216.71	216.01	218.06	215.87	216.42	217.89	217.74	217.05	215.94	216.43	218.52	215.91	217.64	216.76	218.16	217.64	217.05	218.23	217.57	216.45	219.03	216.94	217.31	216.03	217.49	216.32	217.22	217.79	216.66	217.34	217.8	216.71	216.55	216.47	218.18	216.88	217.47	215.72	217.85	217.85	216.24
211.12	212.86	213.04	212.09	212.73	212.47	211.46	212.25	211.47	210.14	211.51	210.94	211.38	211.96	211.81	210.87	210.55	212.13	213.08	212.28	211	212	212.93	211.82	211.22	212.72	210.07	213.7	211.04	211.27	210.74	212.65	211.54	212.25	211.78	212.21	212.21	211.35	211.93	211.16	210.69	211.66	211.87	211.07	211.81	211.48	210.78	211.3	213.04	212.98
205.48	204.07	204.97	205.25	204.54	203.31	203.23	203.31	205.65	204.27	204.18	204.17	202.64	203.78	204.7	202.47	205.19	204.16	205.47	205.24	203.92	205.08	205.58	205.64	203.99	203.49	205.96	205.46	206.04	204.91	205.04	202.2	204.56	204.37	206.32	205.06	204.11	205.98	204.91	203.82	204.85	203.44	205.78	206.53	204.48	205.71	204.12	204.6	206.32	204.93
204.6	202.11	202.27	203.79	203.07	202.93	203.84	203.5	204.54	202.4	200.79	202.41	203.99	202.48	203.8	203.84	202.82	204	205.43	202.33	202.51	203.25	202.04	203.59	203.44	203.06	203.46	204.03	204.98	202.73	203.5	204.18	202.23	202.8	203.53	203.4	203.21	202.67	203.31	202.79	204.06	201.1	202.88	201.82	202.87	202.92	203.47	203.74	203.85	205.1
208.79	206.39	207.49	206.77	207.46	207.52	208.51	209.07	206.96	207.75	206.42	206.71	207.44	207.78	209.11	207.83	208.81	207.77	208.45	210.07	207.95	209.2	209.12	209.7	207.09	207.97	209.17	210.55	208.85	208.91	208.62	208.61	208.86	207.53	208.08	207.66	207.58	207.81	206.53	207.06	209.03	206.69	207.58	208.68	206.54	205.76	207.59	208.22	209.03	206.56
209	208.35	209.29	209.4	208.76	209.46	207.52	209.03	208.67	207.62	211.31	208.75	209.14	208.28	207.13	208.17	209.06	208.35	209.23	208.21	209.15	208.65	206.95	209.65	209.6	209.31	210.28	208.86	207.84	209.16	209.89	209.36	208.96	209.72	208.8	208.75	208.17	207.48	208.43	208.68	209.36	208.04	211.84	210.03	208.54	209.21	207.94	207.64	211.04	207.44
209.85	211.6	212.42	211.54	209.87	211.96	212.02	212.29	211.55	211.97	211.05	210.99	213.29	210.68	212.58	212.5	211	212.28	213.15	210.67	213.28	209.84	211.06	211.41	211.71	211.22	211.64	210.5	211.08	211.77	211.85	212.28	211.34	212.94	210.23	210.83	211.05	210.42	211.28	210.89	210.6	209.17	210.91	212.46	210.93	212.69	210.85	212.33	212.19	211.73
207.61	209.84	209.58	209.04	210.39	209.04	209.38	207.59	208.74	208.11	208.33	207.85	206.37	207.93	209.07	208.07	209.18	207.98	208.47	209.28	209	207.4	208.51	208.16	207.59	208.45	209.89	208.74	208.46	211.16	210.12	208.91	207.83	207.31	208.4	209.81	209.12	211.22	208.6	208.94	209.14	209.41	206.78	208.86	207.92	211.49	208.53	207.81	206.94	207.78
199.94	201.86	201.14	199.58	200.53	201.01	199.93	200.58	200.8	199.72	200.86	201.61	201.56	199.38	199.44	201.01	198.87	200.68	200.75	200.12	201.66	199.86	201.3	199.29	200.53	201.79	200.28	200.94	200.87	200.29	200.38	199.56	199.75	201.32	200.24	199.91	200.35	200.42	201.29	199.09	200.96	200.36	199.01	201.2	201.27	201.92	199.63	198.74	200.29	201.08
208.81	205.25	208.58	208.36	207.98	208.52	209.04	206.31	207.19	207.06	208.25	206.87	207.53	207.98	206.46	207.56	207.19	208.32	207.92	208.97	207.83	207.79	207.61	208.31	207.93	209.07	207.9	209.12	207.93	207.93	206.1	207.88	208.67	208.08	207.38	208.03	209.54	206.61	207.03	206.97	209.21	207.95	207.9	208.19	206.78	207.59	207.4	208.4	206.96	208.12
211.63	211.11	212.1	211.58	212.26	211.45	211.48	210.62	210.84	211.41	210.62	210.33	211.83	212.98	211.81	210.82	213.31	211.1	211.48	213.19	209.2	212.12	213.1	213.28	211.7	211.33	211.04	211.79	211.81	212.63	212.37	213.2	211.48	213.15	210.41	211.07	212.11	210.79	212.78	213.58	210.47	211.6	211.61	213.07	211.26	210.87	212.72	211.22	210.44	211.45
211.26	211.3	211.39	211.2	211.9	211.18	210.86	212.56	213.28	212.66	211.32	211.84	211.88	212.01	211.46	211.3	212.12	211.93	211.57	213.03	212.19	210.44	212.47	212.53	210.25	210.7	213.39	209.75	213.15	211.54	210.74	211.38	210.25	211.09	211.89	212.99	210.8	211.8	212.27	213.18	212.78	210.66	210.24	211.14	211.57	212.44	212.85	211.84	210.81	212.75
195.24	197.09	195.01	192.94	194.5	193.52	194.14	193.79	193.76	195.09	193.52	192.54	193.26	194.4	194.6	195.45	195.49	194.24	192.92	194.77	194.05	192.45	194.48	194.22	192.42	193.77	196.07	194.93	195.97	194.43	195.53	195.06	193.45	195.36	193.81	194.97	197.03	195.26	194.65	193.92	193.11	195.82	193.57	193.71	193.68	194.45	193.89	194.84	194.45	195.38
208.24	207.24	208.76	209.37	207.12	207.49	207.6	207.2	206.94	208.23	208.08	206.66	207.56	208.69	207.26	208.66	207.37	208.32	208.07	208.04	207.36	207.4	206.12	208.3	207.8	208.65	206.97	208.91	208.21	207.04	207.39	208.09	207.06	207.74	208.27	208.64	206.6	208.13	209.42	208.21	207.46	208.1	208.59	208.62	205.91	206.39	208.25	209.63	208.01	208.07
203.91	206.07	204	203.2	205.14	202.91	204.08	204.41	201.99	203.08	202.64	202.93	203.87	204.88	204.53	201.53	203.92	202.25	203.55	204.45	202.58	204.34	204.63	204.61	203.48	201.79	204.41	203.81	203.11	204.63	204.84	202.28	203.75	204.3	202.89	203.9	204.24	202.65	202.44	203.61	202.98	202.82	204.7	203.24	204.1	205.62	205.09	200.89	202.18	200.75
201.29	199.88	199.5	200.2	201.17	200.05	201.43	201.4	199.83	200.22	200.16	200.35	198.52	199.41	200.55	201.82	200.37	201.07	201.05	199.02	199.59	200.44	201.33	200	201.29	199.96	200.6	199.5	199.21	200.23	200.72	199.05	199.34	200.82	200.43	198.42	199.82	200.39	201.1	200.19	202.24	199.51	200.47	200.6	201.02	201.42	200.7	201.01	200.72	201.25
209.32	208.21	208.73	207.75	208.32	210.49	208.21	208.72	208.41	208.51	207.22	208.33	209.16	208.5	209.89	208.92	209.97	207.55	209.06	208.4	208.37	208.31	209.78	208.34	209.24	209.78	208.27	207.89	208.07	207.41	207.62	207.82	208.02	207.74	209.27	208.16	208.63	209.87	208.36	206.45	208.68	207.12	207.51	207.11	207.78	207.93	209.48	210.42	208.34	209.04
204.07	203.34	205.29	203.81	204.78	205.54	205.52	205.01	205.28	205.81	205.22	204.39	204.62	204.76	205.19	205.5	204.29	204.4	204.94	205.79	203.83	205.36	203.88	207.02	202.99	204.58	205.5	206.5	203.29	206	203.72	205.72	204.87	204.47	204.21	204.67	203.65	205.75	204.31	202.67	204.53	205.9	204.13	205.3	203.59	204.65	203.68	205.31	204.15	205.15
206.77	208.25	206.95	209.07	207.83	208.15	208.18	209.72	209.54	208.2	208.71	209.04	207.9	208.73	207.12	209.45	209	208.33	207.81	207.03	207.9	206.36	209.16	207.14	207.2	207.4	207	208.57	208.61	207.28	208.18	209	208.37	207.76	208.06	208.43	209.32	209.63	207.02	208.88	208.4	208.16	207.63	206.83	207.84	208.64	209.22	208.97	208.39	207.58
204.25	203.87	203.39	204.01	202.91	204.29	205.17	205.2	204.5	203.93	203.75	204.13	204.18	203.39	203.23	202.43	203.87	203.89	204.12	203.18	203.46	204.36	203.72	202.94	205.46	203.35	205.58	203.64	203.81	203.95	202.6	204.46	202.81	202.92	203.02	202.24	204.98	202.99	204.24	204.73	204.92	203.75	204.12	204.25	201.89	203.88	203.43	202.32	203.3	204.6
202.77	204.79	203.16	204.98	202.99	202.2	204.45	203.96	204.18	203	204.19	204.24	203.11	203.31	204.38	204.79	201.44	203.42	202.47	203.46	203.86	203.63	203.26	204.07	203.63	203.2	205.37	202.99	203.26	203.58	204.02	203.12	203.82	204.59	205.37	203.17	203.46	203.62	203.98	201.95	205.37	202.62	203.27	203.72	204.19	202.69	202.68	203.8	205.05	203.32
208.71	206.81	208.02	207.66	206.68	207.92	208.86	206.54	208.72	208.24	206.82	208.16	208.89	208.45	209.84	209.26	208.52	208.64	205.98	208.21	208.28	208.16	208.61	209.16	209.33	207.38	207.26	208.73	206.36	209.23	206.72	208.46	207.89	208.51	206.97	208.26	207.08	207.11	209.32	207.77	207.64	207.38	209.17	207.45	207.89	208.16	207.56	209	207.44	208.36
217.64	216.15	217.71	216.44	217.91	216.11	215.9	218.53	216.31	217.85	216.98	215.16	217.2	215.77	216.67	217.71	216.89	215.74	216.72	217.84	216.83	216.58	215.82	216.33	216.98	215.84	216.72	217.28	216.42	215.96	215.74	217.75	216.79	216.88	217.72	217.28	217.05	216.76	216.81	218.49	217.31	217.96	218.15	216.38	216.71	216.92	217.16	216.09	217.73	215.85
216.27	217.5	214.91	216.89	217.35	217.62	215.67	216.97	218.32	216.94	215.8	217.67	215.21	217.54	216.18	217.98	217.39	217.39	218.65	215.82	216.62	216.49	217.28	216.14	217.5	215.66	216.42	217.29	215.75	216.74	217.42	216.17	216.79	217.55	214.5	215.55	216.64	217.78	217.18	217.31	217.94	216.85	216.82	217.6	217.79	215.23	216.6	217.24	217.33	215.91
210.45	209.58	209.29	208.92	210.18	209.23	209.16	209.33	208.68	209.68	209.08	213.22	209.13	208.49	209.12	208.61	208.46	210.13	209.19	209.17	209.13	208.26	212.03	210.98	210.5	210	210.7	208.49	211.53	210.9	209.94	210.17	208.34	209.6	210.39	209.77	208.44	209.5	210.05	209.94	209.53	211	211.59	210.23	209.87	209.16	210.47	210.7	208.37	210.17
217.01	215.82	218.68	216.61	215.77	218.4	215.51	217.99	218.02	217.49	216.37	216.02	215.99	217.27	216.36	216.9	217.48	214.96	216.16	217.18	216.02	217.39	217.41	217	217.06	218	217.56	218.49	215.58	216.98	217.64	218.85	217.93	216.51	217.54	215.9	218.57	216.75	217.97	216.68	214.88	216.47	218.96	217.46	215.87	217.56	217.41	217.61	215.84	217.4
202.66	202.14	202.26	201.5	202.15	202.37	201.3	202.04	201.14	201.39	202.04	201.82	202.68	201.56	203.79	202.28	202.14	203.84	202.5	203.22	201.45	202.96	202.87	202.38	203.31	203.13	203.26	202.73	203.35	201.81	203.52	202.86	203.17	200.72	201.33	203.4	202.67	201.43	203.79	201.35	201.1	203.79	202.14	201.78	201.53	202.82	202.25	203.61	201.26	202.72
194.36	193.93	195.47	196.4	194.51	194.3	193.6	195.5	194.53	194.22	192.36	193.76	194.81	194.33	193.66	195.07	193.95	193.95	194.37	193.3	193.65	193.81	196	194.49	193.87	195.47	195.85	194.41	194.45	195.67	194.72	194.72	195.07	194.02	193.45	195.23	193.98	194.4	193.54	194.12	194.25	192.53	195.48	194.29	193.47	194.86	194.65	193.66	193.42	193.09
207.59	208.63	208.34	208.97	207.96	206.44	207.43	208.77	207.83	207.35	205.93	208.89	207.63	207.52	207.67	208.96	208.18	207.75	208.12	207.22	207.16	208.11	207.49	207.99	207.87	208.22	207.76	207.73	206.32	208.35	210.07	207.8	208.04	209.42	209.43	206.91	208.92	207.4	207.18	207.7	207.56	208.89	208.71	209.67	207.69	208.19	207.2	207.52	206.92	208.84
193.88	194.77	193.42	195.42	194.92	194.16	194.09	193.51	194.82	195.92	194.4	193.98	194.47	192.76	193.54	193.64	193.91	194.88	193.17	194.76	194.29	194.14	195.63	193.71	194.16	193.52	194.61	195.01	193.05	194.11	194.26	193.5	195.56	194.82	194.24	193.74	194.33	194.74	192.27	193.39	194.19	195.56	193.44	194.82	193.92	194.37	192.97	194.22	195.36	194.12
211.41	211.9	210.91	211.13	211.38	211.56	212.14	212.55	209.71	212.68	211.39	212.88	211.92	213.75	209.21	211.67	211.78	212.4	211.31	211.77	212.77	211.05	211.7	211.85	212.43	211.41	211.77	211.69	210.84	211.9	210.01	211.13	209.96	212.79	212.19	211.04	211.73	213.46	212.74	211.33	212.49	211.27	211.81	211.31	210.22	211.32	211.69	211.14	212	209.72
203.47	204.79	204.67	201.81	204.44	203.89	204.78	205.26	204.45	204.6	204.28	204.42	204.93	204.7	203.91	205.78	205.37	205.68	205.51	205.1	203.86	204.49	204.51	205.25	204.82	204.69	204.91	204.58	204.27	204.74	204.91	206.07	205.52	203.79	205.06	205.39	203.67	204.04	202.96	203.87	203.25	203.48	206	204.84	204.62	204.25	205.33	205.46	205.39	205.36
217.62	216.99	217.1	217.36	217.11	216.61	216.07	215.39	215.97	216.62	217.53	215.26	215.95	216.88	215.6	217.41	218.72	217.78	218.38	217.39	216.71	217.87	216.96	215.73	215.38	216.38	215.93	217.23	215.77	218.11	218.2	217.66	216.58	216.95	216.58	217.93	216.4	217.75	217.18	217.36	216.27	216.91	216.67	217.12	217.06	216.28	216.1	217.81	217.19	216.92
198.84	200.99	198.32	199.78	200.27	200.04	198.18	199.83	199.52	200.09	200.37	200.89	200.71	199.29	200.1	199.71	197.85	199.65	199.21	202.19	199.67	200.5	199.01	199.6	198.98	198.81	199.38	199.17	199.84	201.02	201.73	198.63	199.84	200.79	198.23	199.22	199.92	199.71	198.07	200.26	197.76	198.31	200.3	198.85	198.8	198.88	200	198.82	199.67	198.99
203.1	202.06	203.2	202.73	203.45	203.23	202.46	203.25	205.17	202.98	203.57	203.54	203.42	202.91	203	203.89	202.45	203	203.5	203.64	203.9	203.12	203.93	203.12	203.28	203.54	202.84	201.18	203.33	201.71	202.38	202.75	202.39	202.49	204.58	201.7	203.25	203.37	203.26	203.71	202.1	205.03	203.79	204.39	202.57	203.36	204.83	204.12	202.8	203.96
203.63	203.62	202.94	203.34	204.42	204.97	204.94	204.1	202.7	203.17	202.31	203.49	204.45	202.38	203.52	203.81	201.92	204.14	202.13	202.92	204.52	203.96	202.75	203.8	205.18	203.39	203.81	204.99	204.2	202.5	204.23	203.99	203.07	204.49	203.99	202.65	203.13	203.03	203.47	202.91	204.5	203.94	203.5	203.61	203.51	203.39	203.59	203.32	202.31	205.07
211.24	211.63	211.28	213.61	212.13	212.79	214.16	210.6	213.3	213.47	213.96	212.29	212.3	213.73	211.96	214.1	214.76	212.74	214.24	212.2	211.85	213.58	213.27	213.35	210.87	214.25	212.39	212.82	212.65	214.13	214.81	214.17	214.5	213.6	212.22	212.43	212.65	213.36	213.15	213.38	212.5	212.6	211.17	213.19	213.08	212.09	212.43	211.96	212.01	214.21
203	204	205.53	205.43	204.25	204.49	206.36	204.14	204.41	205.13	204.23	205.25	204.74	203.92	204.19	203.98	204.86	203.55	204.99	204.37	204.48	205.12	205.2	204.91	203.69	204.05	205.15	203.76	204.62	205.52	204.9	204.11	205.03	206.08	204.75	204.71	205.17	206.71	205.62	204.86	203.45	204.31	204.3	205.82	205.36	206.06	205.33	204.96	205.84	205.95
206.99	208.01	205.16	205.92	207.67	207.73	207.08	206.87	205.03	206.91	205.54	205.87	207.55	207.49	206.35	206.76	206.23	206.54	206.59	205.93	205.27	207.03	205.76	205.54	206.42	207.11	206.01	206.13	206.53	205.75	206.47	205.7	207.26	206.64	205.94	207.76	205.02	205.82	206.8	205.85	206.54	207.67	204.35	206.13	206.83	205.25	206.34	206.28	206.2	208
208.99	210.05	208.13	207.92	208.38	208.04	209.01	209.93	207.39	208.29	210.71	209.5	207.22	210.34	209.25	210	209.19	206.29	209.75	209.17	209.46	209.25	209.52	208.45	207.19	208.51	208.24	207.37	207.41	210.5	209.14	209.95	207.9	207.88	208.78	208.68	208.59	207.19	208.03	209.44	210.12	208.37	209.72	209.79	209.7	208.67	209.44	208.23	207.81	209.12
204.19	206.33	205.11	207.41	205.8	206.56	205.76	205.09	206.65	206.18	207.02	206.21	207.5	207.82	205.85	205.92	207.22	206.62	206.54	205.45	205.52	207.15	206.2	204.94	205.74	207.2	207.08	208.62	206.97	205.49	206.53	205.7	206.98	208.26	203.85	207.3	206.78	206.24	206.76	206.56	205.51	205.87	206.21	205.89	206.97	205.35	207.26	207.64	205.82	205.86
203.88	203.63	202.65	203.92	203.97	202.7	203.27	205.01	203.92	203.87	204.98	202.62	201.73	204.18	203.93	205.9	202.83	203.4	202.13	205.47	203.61	204.62	201.74	205.31	203.31	203.09	203.2	203.44	203.29	202.98	203.99	203.9	205.03	203.4	203.61	201.99	203.22	203.47	203.77	202.97	202.74	203.1	204.13	204.6	203.44	202.29	204.69	204.05	202.07	203.39
209.7	209.29	210.48	209.58	210.44	211.33	209.61	210.43	209.27	209.11	209.74	209.2	210.75	209.58	209.4	209.26	211.41	208.75	209.33	209.82	208.41	207.87	207.65	209.48	208.13	209.37	208.83	209.41	209.31	208.92	210.53	208.82	208.78	209.84	209.57	209.99	208.17	210.54	209.34	211.29	209.4	209.69	210.69	210.61	209.44	210.83	209.49	209.89	211.12	208.63
218.38	216.72	217.41	216.43	215.99	216.67	216.39	215.38	217.7	217.08	216.94	216.06	217.23	216.37	215.65	215.92	218.88	217.41	216.49	216.39	216.28	216.75	216.93	217.64	218.16	217.12	217.1	217.32	217.1	215.93	217.16	216.64	216.87	219.23	216.63	216.04	216.62	217.14	216.87	217.55	215.69	216.72	218.09	216.48	218.64	216.45	216.68	217.49	215.43	216.5
208.28	209.26	209.7	207.46	208.55	208.46	207.76	208.65	208.68	208.32	209.1	209.45	209.53	208.13	205.55	211.07	209.63	207.03	210.64	208.31	209.98	209.37	209.68	208.06	208.28	210.01	208.98	209.73	209.55	209.4	207.02	209.42	209.03	207.62	209.44	209.61	210.35	208.89	208.06	207.92	209.36	208.33	209.67	208.12	210.15	209.09	208.88	208.47	208.44	209.8
217.02	218.14	216.29	214.99	216.54	217.42	216.19	215.5	218.11	217.23	217.05	216.47	216.5	215.28	216.21	217.49	217.25	217.28	218.44	216.1	218.8	217.53	217.24	216.48	216.01	217.42	217.13	217.85	217.53	216.33	218.74	215.47	217.76	217.61	218.6	217.18	216.14	218.29	215.78	217.83	215.75	216.68	216.1	215.07	217.39	216.57	217.28	217.54	216.18	214.84
217.73	216.95	217.33	217.86	217.65	217.09	216.21	217.83	215.58	216.77	217.43	217.48	215.43	217.47	216.96	217.15	216.41	216.87	216.75	216.39	216.47	217.37	218.87	217.5	216.88	215.6	217.08	218.28	217.84	217.18	217.7	218.71	216.33	218.17	218.42	215.59	218.41	217.57	216.1	218	216.15	218.27	216.89	215.51	216.98	217.03	216.76	215.8	217.25	215.31
211.4	211.31	212.01	210.79	212.32	210.5	210.92	211.18	212.16	212.49	211.45	212.41	210.69	212.19	211.42	211.5	210.89	212.16	211	211.93	211.56	210.91	210.71	212.14	212.51	211.57	211.63	212.44	213.1	211.67	210.73	211.88	213.59	210.95	211.72	210.6	209.61	211.82	211.78	214.11	212.26	210.87	212.62	212.53	213.18	212.1	211.74	212.23	211.18	210.29
205.42	204.57	205.13	204.09	203.13	203.98	202.76	204.56	204.49	202.86	204.7	203.91	203.63	205.55	204.26	203.97	202.81	204.11	203.51	203.1	203.74	203.44	203.58	204.17	203.35	202.54	204.34	202.56	204.66	203.76	202.66	203.6	202.46	203.71	203.86	204.04	204.11	204.86	204.02	204.75	204.1	203.99	203.86	204.64	203.87	205.39	204.85	203.75	204.32	203.8
199.55	201.2	200.87	199.91	201.07	201.73	200.26	200.47	200.37	201.88	200.44	201.47	201.17	200.09	200.01	201.49	199.57	199.75	199.77	200.71	198.85	199.17	199.33	200.47	199.72	200.28	201.12	199.48	201.09	201.32	200.75	200.3	200.91	200.54	199.65	200.06	200.95	201.58	200.21	200.6	201.6	199.78	200.23	202.64	200.94	199.39	199.08	201.24	201.25	200
204.6	203.57	203.89	203.8	204.71	203.99	203.38	203.44	202.41	204.16	202.54	203.46	204.42	203.7	203.11	202.43	204.52	203.75	202.04	203.06	204.33	202.6	203.25	202.83	202.46	203.93	202.52	203.44	202.93	202.12	205.67	204.34	202.89	203.38	202.02	203.23	203.8	203.88	202.49	203.03	203.75	204.36	203.08	202.8	205.36	202.02	202.01	202.34	202.37	205.03
218.61	217.53	216.96	217.44	215.64	218.42	217.07	216.19	216.47	218.83	216.6	218.45	217.06	218.26	219.03	218.26	217.97	218.4	217.12	217.36	215.84	216.82	216.38	218.24	218.29	216.11	215.76	217.75	217.39	215.82	217.63	216.46	217.19	216.46	217.46	217.08	218.26	217.67	217.37	217.49	218.27	217.19	216.16	218.69	218.07	217.97	218.13	217.43	217.89	216.87
207.94	208.95	208.61	207.83	208.27	210.07	209.86	209.65	206.93	209.41	209.17	210.25	207.96	207.91	207.87	208.33	207.62	207.81	208.58	208.44	209	209.99	209.4	209.07	208.57	208.11	209.15	209.1	208.62	208.88	208.73	209.23	209.05	207.73	206.61	208.84	209.51	209.38	208.95	209.17	208.4	207.64	208.54	209.85	208.44	209.39	209.58	210.74	207.51	208.3
209.92	208.52	210.47	208.11	209.52	209.58	210.18	211.02	209.09	209.62	209.86	209.51	209.69	208.99	209.74	208.86	211.73	209.09	209.31	210.69	210.56	208.93	210.08	210.21	209.09	211.25	208.52	210.06	209.89	209.63	210.04	209.1	209.86	211.28	210.55	209.42	209.19	209.88	209.27	209.17	208.68	208.18	209.93	210.97	209.75	209.46	208.76	210.5	208.69	209.68
216.52	216.85	217.58	217.73	216.25	217.43	216.55	215.82	216.1	216.34	215.21	215.44	216.57	217.57	216.67	215.97	217.65	217.09	215.63	218.18	219.27	217.33	216.65	218.6	218.38	218.05	218	216.57	216.28	216.77	215.84	217.12	216.62	218.26	216.66	217.11	217.2	218.68	216.44	216.87	216.64	216.05	217.18	214.64	217.61	218.39	218.06	216.84	217.77	216.57
201.57	202.23	202.16	201.28	202.08	201.2	203.23	203.5	203.3	202.5	202.73	203.87	203.92	204.8	202.21	202.27	201	202.11	202.19	200.48	200.41	202.39	202.97	201.92	201.65	202.47	201.86	201.17	202.69	201.91	201.49	205.32	202.71	202.39	202.78	204.05	203.31	202.64	203.31	203.57	203.34	202.56	202.85	201.72	200.82	202.87	202.36	202.99	203.72	202.58
210.11	209.17	208.24	209.51	208.35	207.86	210.36	209.42	209.62	209.47	208.59	207.45	209.17	209.08	209.17	208.65	208.16	208.74	209.97	208.64	208.67	207.62	208.92	207.7	208.98	209.17	209.02	209.95	207.89	209.33	208.7	208.57	206.66	208.88	208.05	209.87	210.74	207.23	209.57	208.73	207.77	208.92	207.74	210.86	207.88	208.41	209.5	208.51	210.3	209.59
213.48	212.2	213.06	213.38	213.27	213.09	213.19	213.4	212.55	212.39	212.53	212.62	213.81	213.81	212.28	214.06	214.17	214.34	213.56	213.08	214.35	214.11	212.95	213.48	212.92	212.73	213.1	214.25	213.33	213.98	213.16	213.25	213.79	211.75	212.26	214.17	214.52	212.42	211.51	213.67	212.54	212.72	213.1	212.15	212.76	213.67	212.95	213.04	213.01	213.73
212.12	210.67	211.52	211.59	211.02	210.59	209.3	211.54	212.05	210.23	212.54	211.59	211.83	212.26	213.33	209.68	211.21	210.62	211.5	210.58	211.18	211.24	210.97	210.68	211.63	212.05	211.69	211.3	211.1	212.12	212.6	213.15	211.32	214.09	211.97	214	213.63	211.29	211.9	212.18	209.67	210.78	212.28	210.24	211.95	211.56	211.8	210.23	212.31	211.2
213.09	213.92	213.5	212.1	214.01	213.24	214.65	212.73	214.06	212.93	214.34	212.05	214	214.93	213.18	211.86	213.26	212.92	213.71	212.61	214.41	212.04	211.2	213.31	209.99	213.05	212.62	213.22	214.07	211.58	212.68	214.22	212.65	213.48	211.79	212.68	212.9	212.69	211.44	212.38	212.8	213.5	212.33	211.97	214.22	213.14	212.97	213.65	213.11	211.24
195.43	194.68	194.44	194.54	196.57	194.08	196.47	194.34	195.37	194.53	195.72	194.62	193.75	194.83	193.62	194.43	194.47	193.98	195.37	193.91	195.85	192.85	194.41	194.46	196.49	196.88	195.26	194.5	196.85	194.42	194.69	195.44	193.87	194.92	195.11	195.13	197.34	195.76	195.01	195.53	195.13	195.08	194.67	195.59	197.62	195.35	195.76	194.49	194.5	195.18
203.16	202.6	204.32	203.44	203.43	204.58	204.55	203.84	205.1	202.2	203.86	203.76	204.31	204.57	204.12	203.66	202.74	204.4	204.33	203.09	204.29	203.54	204.12	203.27	202.17	202.83	205.16	202.55	204.5	203.36	203.67	203.6	204.77	202.83	202.89	203.07	203.29	205.91	203.87	204.27	204.06	204.52	203.81	204.33	204.2	205.31	203.66	203.84	204.07	202.64
212.67	209.9	213.3	211.83	211.78	212.53	212.82	212.93	209.98	211.15	213.1	210.72	212.53	211.9	212.77	212.22	212.86	211.04	213.24	210.47	212.13	211.81	213.49	211.5	212.83	212.04	210.61	211.14	210.7	212.87	211.68	211.71	210.66	211.39	212.88	210.58	211.33	211.78	209.83	210.73	212.34	211.89	210.79	212.59	210.17	211.35	211.72	212.5	211.14	211.46
198.85	197.79	198.45	199.86	198.8	198.1	197.43	198.46	198.24	198.64	201	198.51	199.13	198.41	197.57	197.19	199.24	199.46	198.07	197.9	200.09	198.58	197.91	199.79	199.09	199.42	198.41	199.18	198.51	199.2	199.26	197.97	198.87	199.51	197.75	200.08	199.28	200.95	198.95	200.14	196.56	199.66	198.46	199.77	197.13	198.06	198.61	198.3	199.56	199.84
200.83	200.72	199.7	199.56	199.26	200.07	201.06	200.43	199.05	199.95	201.76	200.49	201.02	199.82	201.26	200.06	199.21	201.03	199.52	200.92	201.97	199.44	200.11	199.22	200.45	200.47	201.4	201.02	199.54	202.6	200.68	199.75	201.47	198.89	200.04	201.28	199.87	199.83	199.73	200.54	200.27	199.97	200.23	198.76	200.86	199.42	200.19	200.19	199.91	201.15
208.61	206.37	208.32	209.06	207.64	208.24	208.6	207.07	206.55	207.82	207.96	208.09	207.92	206.61	208.59	209.11	208	207.7	207.68	207.22	209.6	208.7	206.26	208.9	209.42	207.38	206.96	208.64	208.58	208.21	208.81	207.93	207.76	207.17	207.69	206.32	209.22	208.89	207.33	208.18	207.16	209.16	208.39	209.52	207.49	208.01	208.79	206.32	207.69	207.94
208.47	206.92	208.48	208.9	207.28	207.9	208.52	208.73	207.33	209.24	209.51	208.43	207.88	208.41	209.61	209.47	209.97	208.76	209.31	209.48	206.38	209.47	208.26	207.58	209.52	209.4	207.84	208.36	209.15	207.49	209.3	208.72	207.53	208.48	207.92	208.54	208.27	209.2	208.46	208.4	210.42	207.37	207.98	208.44	208.84	208.99	208.84	208.41	207.48	206.83
203.52	202.82	203.5	202.61	203.03	203.47	202.36	203.36	204.84	203.88	203.55	204.67	202.51	203.52	201.68	200.82	204.28	201.88	204.83	202.91	204.42	203.16	203.44	202.26	202.59	202.96	202.66	203.81	203.98	203.31	203.38	202.5	202.96	202.66	203.36	204.61	204.47	202.9	203.06	203.5	201.75	205.42	202.91	204.91	203.72	203.7	201.45	202.53	203.3	203.45
202.92	200.66	203.82	201.92	202.58	202.65	203.56	203.69	201.2	203.58	203.79	202.34	202.18	202.51	202.89	202.84	202.33	204.2	201.59	202.29	202.34	202.46	204.81	202.78	202.29	201.72	203.06	203.84	201.96	201.84	202.12	203.6	203.37	201.83	201.85	203.31	203.02	202.35	202.24	200.73	201.63	203.54	200.7	201.56	202.94	202.68	201.83	202.21	201.02	204.47
210.74	212.32	211.01	212.04	211.46	211.88	211.63	210.77	211.38	211.08	212.63	210.29	210.97	211.57	211.09	211.7	211.44	212.41	213.19	210.96	213	212.75	212.8	210.23	213.42	211.96	212.26	211	211.8	210.7	211.14	212.32	211.75	212.93	212.02	211.82	211.17	211.43	211.48	210.46	212.44	212.37	212.43	211.32	210.37	212.04	211.35	211.55	212.51	211.33
208.1	207.55	209.52	208.34	208.12	208.33	208.55	207.64	208.19	206.79	208.02	207.02	207.6	208.7	207.12	208.6	208.06	206.77	207.79	206.05	208.92	208.51	207.21	209.3	208.69	207.51	207.44	207.67	208.4	207.18	207.3	208.18	207.84	209.9	208.83	208.92	207.61	206.46	207.84	206.95	206.05	207.68	207.37	207.92	207.74	206.24	208.05	207.52	207.62	209.26
202.55	203.03	204.37	204.04	202.87	202.65	204.14	203.71	203.83	204.32	204.44	203.84	201.68	203.35	204.32	204.1	202.97	203.8	203.26	204.88	203.19	204.82	203.74	203.57	203.7	204.7	203.08	204.6	203.3	203.83	201.98	204.43	203.4	204.29	203.17	201.76	202.52	202.94	202.38	202.57	203.61	202.74	205.19	203.34	202.91	204.18	203.39	203.49	203.52	203.07
203.85	204.66	203.45	202.77	202.8	201.98	202.93	202.27	202.96	203.31	200.84	203.58	203	202.02	203.05	202.55	203.36	203.04	202.26	202.85	201.12	202.62	203.3	203.54	202.91	201.7	202.98	201.14	203.24	203.01	203.05	201.62	202.36	202.84	202.13	202.65	201.79	203.3	201.53	202.29	202.8	201.9	203.74	202.84	203.76	200.58	203.45	202.98	202.12	203.09
212.87	211.05	211.63	211.25	211.07	211.14	212.98	211.98	212.17	211.34	211.89	210.95	211.21	211.19	211.69	210.81	210.51	211.28	211.65	212.14	211.23	211.07	211.74	209.89	211.92	212.13	211.12	211.19	212.36	212.72	212.96	210.56	213.27	213.44	210.72	209.69	212.36	212.09	210.31	212.49	212.55	212.34	211.71	210.2	208.89	211.92	210.51	211.78	211.89	211.25
215.24	217.72	217.09	216.01	216.78	216.62	216.77	216.43	217.05	218.95	217.2	216.25	217.72	216.46	217.4	217.53	217.75	215.84	215.87	216.87	216.56	215.33	216.5	217.69	217.19	216.04	218.49	217.26	217.54	216.57	216.88	218.87	217.47	217.1	216.88	215.48	217.8	217	216.85	217.35	217.57	217.18	218.75	217.4	214.56	215.34	217.7	215.96	216.01	215.26
207.51	207.98	209.5	209.84	208.26	209.13	208.45	210.05	209.33	206.91	208.86	209.12	209.17	209.46	208.32	208.17	209.35	210.06	208.82	209.51	207.88	209.25	208.38	207.27	210.55	209.6	208.23	208.48	207.91	208.63	208.67	208.99	208.8	209.93	209.59	208.03	210.08	207.66	208.92	208.12	208.08	209.99	208.13	208.87	207.82	209.39	210.57	209	208.45	210.3
211.69	210.81	210.21	213.53	212.79	212.38	211.71	211.79	211.02	211.13	210.83	211.93	211.85	211.19	213.42	211.83	210.64	211.96	210.59	211.78	209.35	210.44	212.19	210.91	212.39	211.83	211.74	212.43	209.86	210.12	211.13	210.23	212.37	212.18	211.22	211.29	211.05	211.08	212.74	210.19	212.14	212.54	211.32	212.53	212.13	211.41	211.46	211.69	211.81	211.94
206.55	207.03	206.39	206.43	207.59	207.16	207.27	207.97	207.23	208.6	207.52	207.51	207.41	207.11	208.4	207.11	209.01	207.89	207.61	208.73	208.78	206.55	206.77	206.18	207.04	207.62	206.3	208.27	207.48	209.37	207.43	208.58	209.95	209.08	208.25	206.77	207.12	208.52	206.99	209	207.01	208.53	207.39	207.17	207.64	206.89	207.68	207.87	206.91	207.79
218.01	218.03	215.81	216.88	218.8	217.6	215.12	215.09	216.47	215.44	216.2	218.35	218.23	217.69	218.42	217.84	216.72	216.92	217.07	218.76	216.08	216.33	217.66	216.5	217.33	217.53	217.68	216.74	217.8	218.46	217.21	216.73	217.53	216.44	218.22	217.65	215.64	218.57	217.45	217.21	216.72	215.97	216.5	217.2	218.02	216.52	216.66	216.58	216.42	216.12
214.26	211.33	212.06	211.29	213.18	212.52	213.01	213.11	213.82	213.67	213.82	213.06	213.43	213.44	212.13	215.95	212.31	212.5	212.45	212.75	214.12	213.31	214.21	212.12	213.65	213.35	213.21	213.58	213.72	214.19	212.42	212.21	212.33	212.5	211.66	212.22	213.2	212.52	213.08	214.04	215.77	213.69	212.74	213.53	213.12	213.58	212.6	213.27	211.48	214.55
194.92	194.87	194.55	193.72	194.75	194.11	195.16	194.19	194.47	194.88	193.21	193.3	192.33	192.44	194.07	194.8	193.8	194.01	195.22	193.65	194.24	195.24	195.44	195.5	192.75	195.51	194.11	193.2	193.45	195.27	195.25	192.52	194.3	195.01	193.93	193.52	193.75	193	193.89	196.6	192.55	193.88	194.64	194.59	194.96	193.18	195.02	194.7	194.77	193.82
217.59	217.05	218.75	217.9	217.47	216.7	216.81	218.02	217.92	217.13	217.73	216.13	217.81	219.7	217.5	218.53	218	219.82	219.95	218.87	217.9	218.56	219.28	217.14	218.79	217.56	217.3	216.34	217.13	218.24	218.34	218.96	218.44	218.35	217.43	217.74	218.21	218.73	218.24	217.83	216.76	218.41	216.8	217.29	217.73	218.08	219.36	215.6	217.48	218.46
217.57	217.7	216.4	218.35	217.39	215.31	215.59	218.48	217.45	215.88	216.75	216.77	216.22	218.13	217.64	217	217.44	216.32	215.49	217.34	217.26	218.11	218.25	216	218.02	217.34	218.81	216.72	215.09	218.08	216.19	215.84	216.45	218.14	217.38	216.42	216.59	215.32	217.93	216.19	216.44	217.01	216.39	218.03	218.11	217.57	216.98	216.58	216.13	217.73
207.44	208.14	207.66	209.85	208.37	208	208.57	207.23	208.97	207.73	206.89	207.28	208.14	208.25	206.99	205.45	208.39	208.25	208.89	207.23	206.36	209.27	208.97	207.5	208.2	205.75	208.15	207.53	208.6	209.15	207.11	207.91	207.57	209.42	207.44	206.92	208.77	209.16	208.21	207.2	206.82	207.02	208.39	208.1	208.53	205.73	207.99	206.35	208.07	207.85
205.21	203.52	204.3	202.74	203.24	205.96	205.41	204.59	205.48	204.94	203.49	205.01	204.18	204.71	203.68	206.05	203.81	203.85	205.47	204.63	204.37	205.18	204.27	201.63	204.53	204.73	203.74	204.53	206.13	203.25	204.58	204.21	203.43	205.86	203.92	204.16	206.42	204.8	204.59	204.77	205.27	202.54	206.13	205.19	206.88	203.59	205.79	203.59	206.31	205.47
205.66	204.16	203.01	204.71	205.13	203.1	205.96	205.45	205	205.82	204.35	203.45	203.41	204.33	203.34	205.02	202.99	204.28	205.23	203.16	204.5	205.44	202.64	203.92	204.69	205.2	204.78	204.72	204.1	204.08	202.84	204.87	204.86	204.66	204.96	206.44	205.2	203.8	205.12	204.82	204.6	204.77	203.77	206.03	205.19	204.73	205.07	205.12	206.15	203.48
210.11	209.91	208.37	210.17	211.38	209.52	209.52	209.19	209.04	209.6	209.22	209.04	207.9	208.83	208.79	208.91	209.71	210.5	209.5	210.8	207.58	208.9	210.85	210.27	210.03	207.81	209.91	208.38	208.42	208.25	210.22	208.92	208.7	209	209.34	209.8	209.73	209.48	210.43	207.43	209.03	210.85	208.82	210.99	209.41	208.64	211.18	209.95	210.69	210.56
203.86	204.93	204.04	203.28	202.91	203.91	202.57	205.99	203.15	203.16	204.44	202.37	203.79	203.4	203.77	203	203.58	202.52	205.02	204.97	203.89	203.01	203.44	201.81	204.68	202.65	205.09	203.34	202.67	203.82	204.44	203.78	203.33	204.31	204.4	203.51	202.18	203.76	203.38	203.69	204.66	203.24	204.12	203.7	203.19	201.94	203.95	203.65	203.79	203.35
217.66	217.07	216.75	217.16	218.04	217.53	219.28	217.79	217.39	218.89	217.74	216.48	216.99	218.44	218.98	216.21	216.63	216.84	219.06	216.71	217.99	217.07	217.82	219.8	217.22	218.46	218.32	218.77	216.82	216.88	218.33	218.32	217.62	216.94	218.93	216.99	217.45	216.6	216.7	218.22	218.07	217.31	218.68	217.34	217.9	217.89	219.51	217.97	218.84	217.1
214.91	215.27	213.87	213.9	212.84	213.46	214.42	214.66	214.75	213.69	213.72	213.37	213.66	213.77	214.23	212.83	212.81	214.62	213.92	213.76	214.55	213.22	214.08	214.08	212.69	213.01	215.51	214.47	214.37	214.61	215.29	213.02	214.86	214.43	213.3	212.96	214.76	212.49	213.67	214.42	214.91	214.01	212.95	214.27	214.75	214.63	214.64	213.69	214.39	212.89
202.19	200.52	201.76	201.49	201.96	202.75	200.88	202.91	201.11	201.96	200.5	202.1	201.2	202.6	201.24	202.62	201.43	200.91	201.49	200.32	199.68	201.09	202.2	202.21	200.74	201.25	201.46	201.2	200.99	201.98	201.37	202.01	201.99	200.06	200.74	199.78	201.14	201.51	201.06	201.71	201.2	201.26	200.91	200.82	202.12	201.14	201.24	201.56	202.05	200.18
200.16	201.22	199.6	200.36	201.29	199.89	198.72	199.24	199.37	200.09	201.47	199.56	199.48	201.3	200.56	199.84	200.22	200.4	201.56	199.66	199.48	201.46	201.2	200.53	199.06	198.05	200.28	201	202.21	200.41	200.07	201.24	199.61	201.42	199.45	201.09	200.1	198.82	200.35	200.87	200.23	201.48	200.31	200.25	200.94	200.17	201.03	201.06	199.25	198.94
204.29	204.16	204.36	204.26	204.84	203.69	202.9	204.38	203.55	204.11	204.09	203.72	204.28	204.02	205.22	204.69	205.37	202.64	204.2	205.97	200.91	201.54	203.65	203.85	204.11	203.22	203.49	205.19	204.03	204.52	203.23	204.32	206.07	204	204.78	204.95	203.6	204.11	204.47	203.54	203.91	205.4	203.92	203.63	203.13	203.4	202.95	203.07	204.17	204.16
204	204.01	203.76	204.72	204.58	204.62	205.32	203.65	206.07	204.18	204.04	202	202.55	202.81	203.97	205.28	203.79	203.7	205.56	204.14	203.3	202.99	203.46	204.12	203.56	203.85	203.31	204.11	204.14	203.52	204.78	203.39	204.12	203.26	203.13	204.67	203.66	203.31	205.65	202.93	204.09	204.2	202.71	203.75	203.17	203.36	203.96	202.4	204.35	204.99
207.66	207.45	208.32	207.12	207.32	207.38	208.43	207.67	208.44	206.18	207.1	207.39	206.77	207.65	208.36	209.02	209.33	207	206.81	209.14	207.38	208.87	206.92	207.17	207.19	207.49	207.14	207.09	207.46	208.32	207.71	208.36	208.49	208.83	206.62	206.9	209.34	207.64	206.68	207.73	207.89	208.42	207.77	209.77	207.6	207.98	207.88	207.27	206.64	207
217.86	216.69	215.68	217.68	217.57	218.35	216.44	216.8	216.53	216.94	216.57	217.84	216.62	215.94	216.03	216.09	217.22	216.63	216.71	217.31	216.58	217.56	218.14	216.97	217.41	216.56	216.44	215.17	217.92	215.98	218.03	217.38	216.66	217.66	216.52	217.75	217.21	217.08	216.06	217.61	215.82	215.85	218.81	217.04	215.94	216.96	219.13	217.09	216.71	216.99
205.88	205.99	204.69	206.26	205.84	205.61	205.69	205.35	204.12	205.25	204.85	205.76	205.4	202.87	205.48	203.38	202.69	203.16	205.89	205.85	205.5	205.22	203.51	205.93	204.61	205.27	204.86	205.64	204.64	206.02	206.75	204.49	204.98	204.92	204.13	206.53	205.37	204.81	204.84	204.36	204.38	203.5	203.63	205.2	204.9	206.22	205.23	203.02	205.99	204.47
211.75	212.1	211.52	212.5	210.73	212.55	211.92	211.74	209.81	211.26	211.76	211.71	210.53	212.79	212.14	210.54	211.77	213.03	211.98	212.21	212.18	211.63	211.1	212.55	212.15	211.8	210.7	210.75	211.12	212.33	211.97	211.84	211.57	210.96	212.88	210.23	211.75	212.17	211.64	211.37	211.27	212.11	212.83	210.47	210.85	210.97	212.33	210.82	212.35	212.66
208.96	208.92	207.43	207.41	207.53	208.45	207.69	206.69	208.39	208.88	209.36	207.12	207.58	207.67	210.12	210.01	209.44	209.61	207.75	208.19	209.91	208.42	207.41	209.09	208.52	207.96	209.25	208.23	207.21	209.17	207.63	208.95	209.53	207.68	208.61	207.55	209.14	208.38	209.59	206.35	207.2	208.45	208.35	208.09	208.05	207.94	209.02	209.3	209.32	208.32
208.24	206.3	209.64	209.35	210.01	208.56	209.06	209.44	207.83	209.3	208.88	207.2	207.7	206.57	207.76	208.2	207.01	208.63	208.43	208.84	208.41	208.4	208.34	210.29	208.41	209.06	208.47	206.44	207.81	208.47	207.17	208.71	207.74	208.76	208.97	207.91	209.3	206.96	209.09	208.12	208.7	206.8	209.58	208.89	207.78	208.04	207.41	207.79	209.42	207.91
209.17	208.88	207.14	207.75	208.4	209.35	206.94	207.47	207.15	207.09	208.21	206.89	207.17	207.91	208.29	206.99	208.33	208.36	207.69	208.8	206.81	208.43	206.77	208.87	206.87	207.5	209.25	207.42	207.33	208.27	207.32	207.65	208.65	208.97	207.61	207.47	208.34	206.73	207.2	209.48	209.04	207.63	207.48	207.27	209.3	207.3	209.06	207.72	207.04	209.54
213.26	213.39	213.55	212.98	213.29	213.2	212.35	213.09	213.12	214.08	212.32	212.4	213.7	211.92	213.09	211.74	214.33	210.91	212.86	211.04	213.44	213.8	212.59	214.85	211.53	213.47	213.27	210.71	213.93	213.44	213.43	212.83	213.55	213.04	213.23	215.01	212.59	212.5	212.54	212.14	213.13	211.83	212.52	213.7	211.51	213.37	212.78	212.32	213.25	212.74
203.91	201.7	203.18	204.14	203.81	203.1	203.43	202.28	203.86	201.74	203.78	203.68	201.78	202.51	202.15	201.66	202.38	202.46	203.45	203.51	202.82	203.61	202.1	203.44	201.59	202.09	201.77	202.56	201.38	203.37	201.84	203.57	201.7	202.58	202.67	202.52	203.91	202.19	204.73	203.91	203.55	202.09	202.8	202.55	202.94	202.05	202.44	202.11	203.17	203.69
201.82	202.87	203.79	202.84	202.28	201.58	204.16	202.26	204.86	202.44	202.23	206.13	200.41	203.37	202.59	201.9	204	201.21	203.24	202.43	202.69	202.98	201.91	203.46	201.49	202.86	201.36	204.16	203.77	202.38	203.16	203	202.69	205.39	200.73	201.85	203.41	202.12	202.06	201.89	204.22	200.94	203.37	200.7	203.32	201.46	202.63	201.88	203.84	202.53
205.37	203.82	203.85	206.2	204.36	204.84	204.41	205.36	204.83	204.5	206.39	204.05	204.2	205.57	204.95	207.19	205.05	203.91	206.11	205.9	204.13	207.48	204.66	204.64	204.46	205.15	203.3	205.24	204.48	205.55	204.47	205.3	206.34	206.76	205.32	205.19	203.54	205.03	205.1	205.71	203.42	204.47	205.25	205.51	206.24	205.25	205.81	204.25	205.87	202.87
209.65	209.96	209.41	209.75	211.25	208.46	208.85	209.42	209.99	210.42	210.52	209.09	209.21	208.41	209.27	210.58	209.29	210.08	210.05	210.98	207.08	209.46	209.51	209.39	208.98	209.26	211.16	208.95	209.82	210.91	209.15	209.66	209.41	209.98	209.53	210.11	210.16	209.48	209.79	210.07	208.88	210.07	209.11	208.81	207.43	210.28	209.29	210.36	208.32	210.4
198.86	197.6	197.48	197.41	198.27	197.67	198.37	199.02	197.29	197.67	198.69	198.22	200.36	198.52	197.72	198.69	197.58	198.31	198.24	197.28	197.96	196.67	197.58	198.19	197.65	197.84	197.75	198.28	198	196.54	198.18	197.45	196.92	197.95	197.23	197.99	196.31	198.84	199.22	196.38	197.32	197.72	198.25	198.91	197.68	198.96	198.53	198.51	197.21	196.42
207.56	206.5	207.83	208.07	208.3	206.96	207.97	207.3	206.05	206.42	207.5	207.99	206.81	207.46	208.88	206.67	206.46	207.91	206.7	207.73	207.35	208.81	207.74	207.11	207.67	208.23	208.32	207.85	208.63	207.71	206.81	209.07	207.67	206.69	206.65	208.67	210.45	206.55	206.03	206.92	207.74	207.25	207.89	207.8	205.37	207.08	207.31	209.65	207.49	209.4
208.87	208.36	210.34	210.12	208.71	210.38	208.93	210.01	208.65	207.63	211.05	209.82	210.82	210.37	210.48	209.03	208.6	209.71	210.14	210.42	209.02	210.07	211.07	209.96	209.72	209.36	208.88	209.26	210.66	208.44	209.78	210.17	208.52	210.09	209.68	209.41	207.91	209.45	209.06	208.32	208.62	209.78	208.09	209.57	207.82	209.87	209.66	209.52	209.69	210.88
199.42	199.52	200.25	201.07	201.78	200.42	198.85	199.08	199.96	199.98	200.19	200.41	200.36	199.1	200.61	200.94	199.72	201.33	200.72	201.29	201.1	201.29	200.77	199.63	200.3	200.08	200.31	201.41	199.89	200.39	201.71	200.55	201.08	199.14	199.71	200.72	200.38	201.97	198.49	198.03	199.32	201.49	199.23	200.83	200.45	199.73	201.29	200.18	200.38	200.69
217.46	215.82	216.53	215.64	217.76	216.95	216.65	217.24	217.12	217.86	216.57	217.92	217.13	216.07	216.47	216.87	217.69	217.63	218.32	217.45	217.03	217.9	217.36	216.07	216.49	217.8	216.74	216.47	216.97	216.96	216.6	217.77	216.47	217.05	216.54	217.01	216.73	216.46	216.16	217.14	216.5	217.83	216.07	216.45	216.43	218.08	216.81	217.54	217.32	216.51
212.65	212.28	213.47	212.85	211.8	213.26	213.76	212.7	212.72	212.1	211.5	212.94	212.59	212.01	211.29	213.11	212.83	212.72	213.76	212.58	211.95	212.93	213.58	213.36	211.16	212.58	213.53	213.15	212.06	214.47	212.44	210.43	212.11	212.41	212.3	211.81	211.15	213.09	213.26	213.22	212.9	211.86	213.05	212.12	212.1	212.48	212.24	212.89	212.61	209.98
209.03	210.36	212.13	208.39	210.34	209.73	208.69	209.57	207.99	209	210.15	209.9	209.81	210.33	210	208.42	210.05	210.19	210.91	208.67	209.31	208.46	207.37	209.64	210.07	209.74	208.28	208.52	207.73	210.1	209.03	207.69	208.2	207.93	209.15	209.35	207.64	209.35	209.57	208.68	209.53	208.22	209.67	209.16	208.03	209.84	209.41	210.65	211.42	208.17
200.23	202.61	200.36	201.11	200.97	200.17	202.23	201.43	201.74	201.53	199.66	201.42	200.47	201.88	202.2	200.62	200.99	201.57	201.65	201.15	202.51	202	200.73	201.01	200.7	200.71	201.58	203.25	199.17	201.49	202.61	201.08	203.13	201.82	201.52	200.72	199.76	202.09	200.81	200.41	199.97	201.7	203.08	200.09	202.81	200.6	201.5	203.02	200.15	200.6
192.92	194.7	195.84	193.87	194.15	193.43	194.8	194.44	194.64	195.15	196.41	195.49	195.52	195.1	193.88	195.2	195.37	194.41	195.31	194.25	193.83	193.65	195.17	193.24	194.27	194.43	194.72	194.08	195.15	194.21	194.12	193.61	194.43	193.54	194.46	195.05	193.52	193.89	193.51	194.65	192.64	195.06	192.5	194.87	194.21	194.36	193.47	195.49	193.46	193.78
208.02	207.94	208.65	207.34	207.29	207.62	209.79	208.89	208.17	207.4	208.97	209.52	207.95	209.58	208.22	208.32	207.15	210.75	207.41	207.91	210.7	207.14	207.79	208.03	208.87	207.45	209.36	209.48	209.18	208.68	208.41	208.71	207.71	207.38	208.13	207.92	208.06	209.26	209	207.13	209.75	210.68	208.41	208.25	206.97	208.61	208.36	207.2	208.69	207.4
211.77	212.63	212.86	211.74	208.67	212.3	211.45	212.47	211.15	211.13	210.56	211.03	212.14	213.4	211.39	211.35	212.28	211.32	212.95	210.93	212.67	211.92	211.68	213.44	210.37	210.86	211.85	210.38	211.29	211.53	211.34	211.48	211.48	212.37	213.11	212.33	209.38	212.88	212.86	212.92	212.67	210.53	211.76	211.38	212.93	212.75	211.7	211.12	211.34	213.78
204.34	204.26	202.82	202.31	201.44	202.01	201.76	201.92	204.58	202.87	202.55	202.34	202.3	202.42	201.63	203.06	203.12	202.47	203.03	202.58	202.6	202.61	202.41	203.55	202.36	201.81	202.18	202.59	201.05	201.38	202.83	204.27	202.44	201.45	201.38	202.84	202.34	202.02	202.47	202.2	202.08	203.16	202.63	200.83	203.78	201.37	202.38	202.26	203.18	202.69
209.77	209.36	209.82	208.69	208.86	208.1	209.49	208.72	209.47	209.86	210.05	210.42	207.99	208.08	208.65	207.55	208.65	208.48	209.74	207.09	208.23	207.82	208.31	206.93	207.45	207.24	208.99	209.14	209.66	207.68	207.19	208.95	209.26	207.89	207.95	208.19	207.98	207.68	208.15	208.69	209.9	209.62	208.85	207.8	208.22	208.73	210.12	209.47	208.16	207.72
204.94	206.26	206.24	207.42	206.39	207.08	204.87	207.15	206.83	206.28	204.72	207.68	206.41	207.46	206.42	205.44	205.31	206.83	205.03	207.13	206.45	206.8	207.22	207.49	207.03	207.06	205.37	207.67	206.96	205	204.35	207.24	205.96	206.66	205.13	207.68	207.19	206.32	207.79	206.54	206.35	206.78	204.54	204.79	206.18	206.97	206.64	206.88	204.59	205.7
200.87	199.79	201.73	201.29	201.11	201.75	200.68	200.59	200.42	201.14	200.84	202.17	201.65	201.39	202.1	201.76	200.69	202.6	201.82	199.65	200.75	200.9	200.23	200.74	201.78	200.9	201.24	202.3	200.99	200.57	201.13	198.7	200.72	199.92	200.51	201.83	201.63	201.8	199.29	202.14	202.61	200.85	201.93	201.99	200.64	201.82	202.18	200.57	200.88	201.74
207.61	207.87	207.83	207.4	207.01	207.48	207.29	208.87	206.53	208.47	208.36	209.16	207.3	208.51	206.68	207.42	207.82	209.71	206.61	206.36	207.55	207.07	208.06	207.9	207.55	209.23	206.85	207.67	209.48	206.67	206.89	207.75	206.8	207.87	206.98	208.65	209.48	207.7	208.21	207.14	208.47	208.89	209	207.87	209.19	208.74	209	207.37	208.9	208.68
195.55	193.63	196.09	193.55	195.6	196.89	194.4	193.81	195.57	195.41	193.95	194.48	196.13	192.96	195.96	195.94	195.45	195.82	193.63	195.89	194.54	195.59	192.92	195.31	196.41	196.34	195.14	195.5	194.24	195.54	195.43	195.39	194.45	195.5	194.54	195.38	193.45	194.79	196.02	196.22	194.63	194.72	194.21	195.13	193.87	195.02	196.52	194.88	195.21	195.29
206.6	207.14	207.16	207.16	208.11	207	207.03	207.64	206.83	207.05	207.22	206.53	207.09	209.34	207.9	206.23	206.68	207.44	207.92	207.19	207.74	207.68	207.31	209.33	207.42	208.47	208.34	209.14	205.94	207.37	206.83	207.19	207.71	207.97	207.04	207.38	208.17	205.44	208.44	206.13	205.97	207.29	206.44	208.98	208	208.22	207.06	205.32	208.05	207.2
203.94	201.36	203.05	202.95	202.35	204.23	201.52	203.12	203.14	203.25	203.12	202.75	202.1	203.98	202.3	203.17	203.47	205.41	204.38	203.55	204.1	201.96	204.4	202.87	202.55	202.55	203.03	204.85	201.47	202.12	203.68	202.91	203.4	204.61	204.21	202.15	204.27	203.37	204.15	202.71	203.59	203.66	203.76	202.96	203.58	203.73	202.57	202.95	202.14	203.2
212.07	212.57	214.55	213.01	211.45	211.86	214.62	213.22	212.64	212.93	213.41	213.12	213.25	213.51	213.15	211.72	211.8	212.5	211.57	212.19	214.83	213.16	213.02	212.2	213.51	212.98	213.39	212.05	213.93	212.09	213.27	212.1	212.31	212.46	212.34	213.06	212.48	211.38	212.83	214.34	211.6	212.65	213.9	212.75	212.97	212.04	213.58	212.36	211.18	213.3
207.54	208	209.83	207.8	208.27	208.93	207.74	208.95	207.98	207.2	208.95	208.45	206.94	208.02	208.73	209.44	210.1	209.19	209.48	210.15	208.19	207.35	208.58	209.99	208.87	208.14	207.12	208.83	207.89	208.39	208.3	209.1	209.72	208.84	208.81	209.07	208.52	210.03	209.48	209.38	209.67	207.88	207.87	209.56	208.27	209.56	208.74	207.96	208.45	209.59
199.95	202.39	200.33	199.81	201.04	200.13	200.77	200.24	199.58	199.96	200.56	199.97	199.32	201.63	199.47	200.35	201.03	200.05	199.48	199.75	199.5	201.02	199.32	200.67	200.34	201.76	199.73	202.1	200.16	198.43	202.02	199.96	201.77	199.15	201.62	201.58	199.44	200.6	200.73	199.14	202.68	200.19	199.35	200.76	201.31	201.26	199.49	200.89	199.85	200.27
216.87	217.95	219.09	217.18	217.56	216.59	217.47	217.38	216.99	215.94	217.76	217.11	217.17	217.32	219.02	215.57	216.11	215.8	217.61	216.37	218.5	216.73	217.38	217.8	215.95	217.45	217.8	216.72	218.01	216.31	216.67	217.94	217.48	217.6	216.94	217.06	217.2	217.06	216.62	216.8	217.25	217.49	217.67	217.99	217.56	215.52	218.03	217.28	217.92	214.99
199.07	201.56	200.98	199.58	201.46	200.74	201.15	199.91	201.49	201.29	199.58	200.22	200.88	200.22	199.3	201.37	199.8	201.47	200.38	201.1	200.16	199.34	200.69	198.47	200.57	198.31	201.84	199.77	199.69	200.37	200.68	200.53	199.98	200.09	201.14	198.25	199.32	199.62	199.45	200.06	201.86	200.19	199.19	202.85	199.21	200.59	199.9	198.71	199.41	200.37
200.8	200.76	199.32	199.67	200.18	201.12	200.45	200.8	201.9	200.39	199.17	200.27	200.37	200.36	200.36	200.37	200.25	200.71	199.42	201.65	200.15	198.74	199.79	199.41	199.34	201.19	198.14	199.88	201.92	198.37	201.46	199.78	200.95	200.15	199.02	201.36	199.98	199.28	199.39	201.22	201.1	198.61	201.99	200.93	201.49	200.34	200.73	198.37	199.21	202.54
207.44	208.64	205.03	209.45	208.34	207.36	208.9	208.54	208.73	209.76	206.67	207.4	209.52	207.2	207.75	209.18	206.95	208.73	207.6	207.56	207.94	207.32	209.16	207.92	206.41	207.34	208.36	207.04	207.33	207.68	207.13	208.07	208.49	207.06	207.08	209.24	209.12	208.39	207.49	206.98	208.56	207.79	207.72	209.3	207.92	208.29	207.87	207.81	207.22	208.71
208.47	208.93	207.96	207.97	209.38	210.01	206.57	208.97	209.97	208.58	208.81	208.9	207.44	208.61	208.64	207.44	209.09	208.46	208.6	207.79	208.73	208.71	208.31	208.17	208.91	208.48	208.76	208.11	208.85	209.52	209.98	209.8	208.99	209.05	208.17	207.46	207.46	210.48	209.52	209.08	208.62	210.29	207.94	208.28	209.96	209.02	208.92	210.44	206.81	209.56
203.8	205.33	204.62	203.87	205.91	203.53	205.06	204.97	202.87	205.11	202.38	204.67	204.39	204.13	204.73	203.21	205.85	205.42	203.04	206.75	205.59	204.17	204.2	204.24	204.81	204	204.95	204.31	203.59	204.09	205.81	205.35	204.57	204.42	204.66	203.98	206.44	204.58	204.26	203	203.84	202.86	204.16	204.91	204.82	205.28	203.73	205.32	205.36	205.74
207.31	207.16	207.61	206.84	207.19	208.53	206.96	208.32	207.21	206.82	207.03	208.6	206.94	206.85	207.14	208.08	207.23	209.48	207.96	206.63	206.26	207.19	207.45	206.7	206.23	205.37	207.04	208.82	208.57	205.64	207.49	207.98	207.88	206.94	205.73	206.02	206.64	207.11	208.35	207.73	207.68	207.77	210.35	207.32	207.51	206.58	208.93	208.55	207.84	208.36
207.79	206.87	208.52	208.38	209.2	208.99	208.52	209.85	209.55	208.16	209.39	208.36	207.53	209.03	209.91	209.71	208.58	210.95	210.08	207.99	210.06	208.86	208.17	209.85	207.92	208.53	207.67	208.17	209.01	209.34	209.5	208.76	208.95	208.07	208.49	206.75	208.42	209.33	207.27	208.27	209.64	208.52	207.85	208.81	210.55	208.89	208.83	210.2	207.65	209.29
202.24	200.43	202.14	200.89	203.09	203.19	203.29	202.88	203.15	203.42	201.68	203.37	202.24	203.13	202.36	202.66	203.38	201.12	202.14	201.78	203.34	202.7	201.24	204.74	202.69	201.41	203.96	201.19	203.11	202.18	201.66	201.12	202.71	202.04	204.02	203.32	203.24	202.24	202.64	202.09	201.43	203.14	203.34	202.79	203.3	203.4	200.47	201.03	202.03	202.4
204.61	204.19	202.73	204.56	204.67	204.59	203.84	204.65	204.34	205.14	205.79	203.07	204.45	205.41	203.58	204.39	204.64	204.57	204.25	204.89	204.59	205.02	205.86	203.32	204.65	205.7	204.51	203.17	205.66	205.35	205.45	203.74	203.84	205.46	205.26	204.63	204.92	206.08	205.85	206.53	203.2	204.56	205.56	204.64	204.12	206.54	202.7	205.38	205.94	206.06
213.12	213.91	214.77	213.43	213.4	213.79	213.56	213.04	214.17	213.93	212.58	214.12	213.4	214.97	212.89	213.34	213.49	215.05	213.39	214.25	214.27	214.53	212.82	213	214.97	213.9	213.43	214.11	214.32	213.15	215.22	213.06	212.62	212.5	213.44	213.44	213.88	212.61	213.89	214.27	213.34	213.99	214.5	212.88	212.99	214.19	214.66	212.3	214.2	214.35
207.62	208.33	208.76	207.17	208.7	207.9	210.12	208.93	206.63	207.84	207.75	206.47	207.11	208.35	207.91	206.78	209.74	208.77	207.46	207.76	208.65	206.97	208.83	209.03	208.11	207.49	207.61	207.84	207.29	207.96	207.77	206.74	206.68	206.71	207.1	207.65	206.5	207.73	206	207.19	208.24	207.41	206.36	207.3	209.16	207.3	207.44	209	208.22	209.14
209.11	209.32	208.59	208.49	207.45	209.34	207.06	209.86	209.99	208.82	208.88	208.7	208.13	209.18	207.93	209.78	208.29	207.74	207.75	209.8	209.14	208.18	208.87	208.54	207.92	209.55	210.08	208.65	209.69	209.62	207.23	208.51	207.35	209.49	208.92	208.45	208.88	209.28	209.8	209.12	208.5	206.82	208.77	207.78	209.64	207.97	209.39	208.84	210.25	209.11
204.25	202.82	201.83	202.45	201.98	202.53	204.63	201.55	202.67	203.02	201.22	203.61	201.99	201.63	202.29	202.25	201.64	202.72	203.14	201.32	201.82	201.71	201.99	203.23	203.31	202.09	204.16	203.62	203.3	202.16	201.59	199.87	203.26	201.74	202.25	203.69	202.69	202.52	202.49	203.09	201.73	203.3	201.9	203.49	203.51	201.34	202.01	203.02	202.06	203.17
206.18	205.78	205.2	206.17	204.54	205.47	206.76	205.31	207.11	203.13	206.34	205.07	205.32	205.65	204.3	204.5	206.22	206.4	206.02	206.06	205.14	204.29	205.99	204.45	204.71	204.85	205.54	206.81	205.28	206.15	206.43	206.35	205.07	205.27	207.36	207.94	206.05	207.19	205.35	205.18	205.8	206.34	205	205.17	207.46	205.15	205.96	204.75	204.36	205.27
198.62	199.01	201.04	199.95	199.15	201.19	199.68	200.59	198.61	200.61	200.28	198.5	200.42	199.83	200.75	198.37	199.62	199.23	198.75	198.49	200.25	197.82	200.41	200.73	199.15	199.97	200.63	199.58	200.15	197.52	198.07	199.43	199.22	201.25	198.3	199.89	201.61	198.31	199.36	199.87	199.85	198.17	199.09	199.81	198.67	197.8	198.55	199.72	199.38	199.04
211.42	208.89	212.91	211.83	213.75	211.33	209.95	212.31	212.33	211.47	211.92	211.99	210.13	212.67	212.43	211.12	211.01	211.88	212.16	211.65	210.73	211.07	211.28	211.78	213	210.64	211.28	212.79	209.42	211.37	212.05	210.74	211.28	211.14	211.53	211.97	212.5	211.22	211.95	210.36	211.29	210.96	210.75	211.97	211.7	210.73	212.3	210.61	211.26	211.4
203.56	205.2	204.31	204.01	203.2	203.36	205.35	202.97	203.77	203.22	203.97	204.5	204.32	204.47	204.06	204.51	203.68	203.68	203.57	204.61	205.23	204.66	200.89	202.28	204.32	202.26	203.75	204.99	202.75	205.16	203.48	201.68	202.3	204.04	204.87	204.19	203.07	204.33	203.29	203.93	203.34	203.16	203.16	203.73	203.36	204.53	202.51	204.34	204.01	203.44
204.12	204.6	204.53	204.75	205.92	203.56	204.47	205.61	205.2	204.19	203.43	203.96	203.63	202.88	204.9	203.18	204.45	203.66	205.07	204.99	202.61	204.55	203.65	203.18	203.87	204.92	204.45	202.96	205.79	204.54	203.7	203.96	205.64	204.2	204.22	205.76	205.05	204.3	203.46	203.82	205.18	203.19	205.91	204.96	203.58	203.96	205.53	203.78	205.74	205.34
209.89	210.88	211.23	210.74	209.04	209.29	209.15	211	209.95	209.84	209.3	210.05	209.81	209.78	209.99	209.23	209.65	209.44	207.41	210.61	209.27	210.62	209.85	210.45	209.76	209.1	209.62	210.01	210.17	210.85	209.99	209.73	210.18	208.84	209.69	210.21	209.86	207.96	209.39	210.69	208.61	208.56	209.28	210.71	211	209.07	211.02	209.47	209.9	208.9
214.07	212.9	213.59	213.01	214.52	213.53	213.4	213.74	215.08	212.81	212.83	213.2	213.65	214.11	213.05	214.05	213.2	213.55	212.97	215.03	214.17	213.48	212.95	215.07	212.94	212.94	213.77	214.21	215.24	213.57	214.99	213.43	215.63	214.79	214.09	213.72	213.7	213.98	212.79	212.65	212.15	212.79	212.24	212.14	214.61	212.77	213.09	214.21	213.68	213.09
216.4	217.39	216.54	217.13	216.91	217.36	217.23	215.75	215.69	216.32	217.91	216	216.98	217.76	217.2	216.74	216.3	216.24	217.34	217.91	218.46	217.2	217.25	218.04	216.83	217.45	217.11	216.46	216.44	217.86	216.93	217.18	216.73	218.01	217.35	217.41	214.79	218.57	216.49	216.94	216.75	217.2	216.39	217.9	217.73	216.53	217.73	215.6	216.77	217.54
203.15	203.23	204.15	203.09	205.41	203.79	203.67	204.14	202.52	202.89	203.85	202.47	202.97	204.14	203.81	202.65	202.33	202.02	203.39	202.15	202.16	203.3	203.19	203.37	202.05	203.49	202.59	202.55	204.48	203.8	203.44	204.48	202.6	203.75	203.26	203.79	204.63	202.32	203.52	203.15	201.71	201.81	202.48	203.31	203.76	203.27	204.05	203.31	203.6	203.1
205.18	203.75	202.81	203.78	203.77	203.17	203.82	202.42	204.42	205.02	203.2	204.75	205.22	205.31	204.26	203.71	206.05	204.41	204.24	204.07	205.58	203.01	202.72	203.27	204.45	202.56	205.34	205.65	203.94	204.72	202.9	204.21	203.76	203.39	203.04	204.09	203.58	204.07	203.57	202.63	204.64	204.14	202.98	203.3	203.63	204.96	205.26	203.23	204.97	205.8
206.48	208.08	208.58	208.61	209.95	207.25	207.68	207.85	208.77	208.97	208.23	208.15	210.22	208.43	208.81	208.29	209.41	209.8	208.27	208.85	208.13	211.35	208.98	210.17	207.88	208.11	207.84	208.68	210.2	207.59	208.94	209.46	208.21	210.47	208	208.32	209.61	209.33	208.49	209.36	208.06	209.27	208.61	209.91	209.07	209.93	206.61	207.64	209.13	207.09
207.62	207.66	209.03	207.98	208.1	207.29	207.53	208.26	207.99	208.41	206.7	207.07	207.56	207.57	207.63	208.53	208.01	206.21	206.74	207.43	206.95	207.89	207.79	207.94	208.17	208.39	208.43	208.51	207.58	209.82	208.67	206.37	208.02	209.09	207.43	208.33	208.02	207.41	207.08	207.09	208.63	208.1	208.29	207.37	208.94	208.56	209.5	209.14	206.92	209.05
202.22	203.66	204.58	203.98	203.04	203.91	204.1	204.24	203.95	202.48	202.91	203.18	203.69	202.32	202.09	205.35	202.65	204.74	204.18	203.31	203.81	202.06	202.13	204.08	203.49	204.11	203.18	203.09	203.39	205.18	203.36	204.78	204.55	204.22	203.62	204.09	202.88	202.12	202.61	202.05	203.45	203.77	202.43	202.55	203.17	202.76	202.38	204.17	204.76	204.68
216.98	217.45	216.18	215.75	217.33	217.47	217.1	216.63	214.18	217.65	217.16	217.04	217.03	217.04	215.79	217.48	217.57	216.47	216.78	217.4	216.48	216.72	217.48	216.24	215.53	217.74	216.55	217.08	218.45	217.03	218.32	216.86	216.23	216.85	218.49	218.45	216.14	216.02	217.2	216.25	217.99	218.15	218.32	216.29	217.52	217.08	216.84	217.6	217.22	217.34
202.76	202.39	202.29	202.85	201.66	201.77	201.17	202.73	201.13	202.14	203.17	202.49	201.89	203.48	202.65	201.64	202.38	201.3	201.66	202.34	202.19	201.93	203.71	203.05	203.05	202.4	201.99	202.79	202.71	202.28	203.5	201.56	201.16	202.8	202.39	204.01	201.57	203.32	203.01	203.72	202.6	201.53	202.52	201.84	202.05	202.74	203.42	202.13	202.6	201.7
212.23	211.79	212.45	211.88	211.19	212.3	210.39	212.2	211.96	212.43	211.48	212.37	211.85	211.83	211.93	212.21	211.87	209.81	211.86	212.85	211.81	210.84	212.5	213.71	210.19	210.13	212.04	212.75	211.82	211.71	212.3	210.29	211.37	211.78	212.14	211.25	211.13	211.11	212.91	211.55	212.38	214.51	211.33	210.79	212.29	211.76	210.71	212.19	211.62	211.28
213.54	214.44	213.43	213.37	213.02	213.3	212.87	213.59	213.17	214.89	215.37	212.71	213.7	212.31	213.35	212.17	214.47	212.6	213.48	213.1	214.12	212.43	213.07	213.57	213.12	213.53	213.05	215.44	213.75	215.08	213.77	214.15	213.76	214.4	215.89	213.23	213.5	213.39	214.88	213.03	212.22	213.63	214.69	214.5	213.73	212.36	212.47	213.28	213.5	212.99
206.26	209.51	204.34	208.03	205.49	205.53	207.27	206.1	204.66	206.78	206.22	206.19	206.89	206.88	206.51	207.25	205.72	206.75	208.03	206.76	206.66	205.88	207.17	205.14	205.8	205.91	204.6	207.44	205.12	205.41	206.48	207.09	208.43	207.47	206.62	207.14	207.3	205.42	207.08	205.8	208.11	204.46	206.83	205.18	205.54	205.78	206.65	206.25	206.65	206.47
206.25	205.46	206.42	206.61	207.79	206.65	206.04	207.22	207.16	204.88	206.14	204.5	207.3	205.79	204.05	205.93	205.42	206.29	205.47	205.92	205.49	206.18	205.37	205.42	204.83	206.99	206.07	205.94	208.76	207.78	207.4	207.61	206.28	205.98	205.01	206.78	206.12	208.64	205.85	206.49	206.28	205.13	206.53	206.3	206.32	203.84	205.88	207.27	207.81	207.15
209.11	208.2	211.44	209.73	210.49	210.42	211.16	208.04	208.32	210.35	209.81	208.54	209.2	208.28	210.03	210.29	209.29	210.39	210.81	211.26	209.43	209.4	209.69	210.51	211.31	210.65	209.1	210.03	209.56	210.26	211.25	209.13	210.51	211.26	208.07	209.65	209.94	210.32	208.83	207.91	209.29	209.69	209.82	209.34	209.59	209.07	209.95	208.73	210.36	210.63
205.12	205.59	205.92	203.96	207.32	205.88	205.92	205.49	205.3	205.18	205.88	204.27	205.79	204.99	206.61	206.15	205.6	205.7	206.01	205.16	205.52	205.04	206.66	206.21	204.42	206.94	205.77	203.42	206.04	204.3	204.97	205.22	205.72	205.91	205.69	206.53	206.53	205.43	205.16	205.31	205.25	204.55	204.29	205.68	205.41	203.78	205.33	205.93	205.38	205.86
202.54	204.32	202.2	203.65	201.25	202.74	202.13	202.62	202.95	203.12	202.81	202.92	201.23	203.58	200.98	203.03	202.12	202.92	203.16	202.58	198.93	203.31	202.59	202.98	203.76	203.24	203.1	202.41	202.82	202.71	201.61	202.4	202.09	202.98	202.8	201.92	202.03	202.78	201.89	201.93	202.95	202.5	201.73	201.02	200.73	201.83	204.34	203.41	203.66	202.69
211.46	209.93	212.32	212.69	212.79	212.2	211.66	212.46	212.23	210.77	211.28	211.12	212.07	212.17	212.65	211.99	211.24	213.97	212.57	212.48	211.93	212.43	211.78	212.86	210.97	211.21	212.9	212.07	211.65	210.87	211.9	211.82	211.75	210.87	210.67	211.76	211.46	212.06	210.08	210.65	212.72	211.65	210.68	211.42	208.94	211.8	211.42	211.26	210.75	211.59
212.51	211.9	211.48	212.86	211.91	210.85	212.27	211.59	211.18	209.26	212.55	210.7	210.46	208.65	210.83	211.54	213.62	210.81	212.97	210.73	212.56	212.4	212.13	212.15	211.05	211.85	211.15	211.92	211.25	211.25	211.92	211.42	211.06	211.96	211.61	211.8	212.39	211.83	212.05	211.56	209.65	210.89	210.54	211.81	212.5	212.03	209.97	210.85	211.36	211.66
208.74	209.35	207.33	208.99	208.03	207.77	208.71	209.26	209.17	208.09	207.72	210.26	208.2	208.05	207.88	208.1	208.54	206.76	207.81	209.25	206.69	207.47	208.31	207.18	209.9	207.31	207.08	207.99	207.73	208.35	208.37	205.99	206.73	209.43	210.36	210.2	209.66	208.15	208.26	207.92	209.43	209.09	208.25	207.87	208.74	208.65	209.31	208.2	207.25	208.33
205.57	205.8	206.23	205.66	205.14	207.86	204.62	205.19	204.27	206.22	204.24	205.72	204.7	206.37	206.15	205.52	205.7	205.24	205.6	204.28	204.86	206.83	205.4	205.79	205.73	204.73	205.5	205.02	207.16	206.25	207.67	207.05	206.53	204.21	205.95	206.44	205.56	205.03	205.6	206.77	203.99	204.27	205.93	206.95	205.6	203.98	205.93	205.87	205.61	205.56
210.15	207.52	210.34	208.94	209.87	209.24	209.61	208.03	208.49	207.45	210.73	208.58	207.62	208.18	207.97	209	209.43	208.71	208.21	209.14	209.01	208.13	209	209.18	209.06	208.54	209.32	209.55	208.02	208.14	207.47	207.71	208.6	208.7	209.95	208.73	209.02	209.25	207.68	207.61	209.14	210.41	208.56	210.25	208.67	208.24	208.7	209.83	209.26	210.79
211.99	211.91	211.27	211.77	211.28	212.63	209.35	211.09	210.03	212.27	212.92	211.74	210.43	210.63	212.56	210.92	213.13	212.61	211.15	212.09	211.55	211.62	210.21	212.11	210.64	211.75	210.59	212.09	211.52	211.74	211.4	211.33	210.61	210.77	211.67	211.16	213.17	211.97	212.38	210.76	210.89	211.58	210.9	212.6	211.67	211.39	211.49	212.87	211.87	211.22
210.75	211.6	211.09	211.57	210.88	211.58	211.57	212.13	211.94	212.45	210.74	212.43	211.07	211.93	212.69	211.76	212.72	211.3	211.37	210.9	211.61	211.53	211.33	213.09	211.33	211.73	212.11	211.43	211.82	212.36	210.77	213.43	211.59	210.7	213.15	212.52	212.68	211.49	211.27	212.42	211.33	211.83	211.81	211.45	213.04	211.97	210.55	210.59	211.7	212.32
216.79	217.08	218.62	216.21	219.46	216.44	218.06	218.24	217.78	216.3	218.15	217.91	217.12	219.88	217.8	217.73	217.95	217.32	217.49	216.7	216.94	218.22	217.24	217.25	218.65	217.25	218	216.88	218.22	219.64	218.17	217.31	216.85	217.55	219	218.03	217.83	219.12	217.23	216.53	216.62	217.43	218.46	219.01	217.78	220.23	218.72	218.2	217.49	216.23
200.52	200.52	199.88	199.07	198.62	199.87	201	200.08	198.76	200.78	201.31	198.81	199.78	201.22	200.45	200.31	199.65	203.29	200.91	200.29	201.49	200.65	199.77	201.02	199.1	200.7	201.16	199.19	200.12	200.33	200.03	201.64	199.19	200.85	200.39	200.64	200.14	199.23	202.05	199.38	200.42	200.35	199.7	200.44	199.14	200.84	200.99	199.83	199.73	199.34
211.55	212.84	212.47	212.36	211.42	208.86	212.85	212.77	210.74	211.88	210.83	209.87	211.98	211.91	212.84	209.3	211.12	211.11	210.79	211.01	211.63	212.27	213.38	211.28	210.18	211.83	211.19	211.94	209.27	213.52	210.75	211.74	212.27	211.43	211.49	211.24	211.37	212.02	208.64	211.12	211.61	212.1	212.52	210.46	211.02	212.92	212.37	210.91	211.07	211.79
208.78	209.55	207.61	207.74	207.94	207.33	208.08	207.08	208.29	208.64	207.69	207.24	210.24	208.39	209.91	209.8	208.49	208.21	209.26	209.14	208.9	208.98	208.6	208.43	211	208.83	207.56	208.57	208.98	208.71	208.25	207.82	209.14	209.57	208.35	209.16	208.84	209.65	207.28	209.1	209.77	208.71	208.97	207.18	209.31	209.12	209.34	207.86	208.11	208.52
201.09	201.54	201.08	201.68	199.74	200.83	200.85	199.84	199.36	199.01	200.13	201.53	199.04	199.02	201.05	198.34	201.69	199.7	200.56	200.11	201.41	201.55	200.31	200.16	197.86	200.46	200.97	200.49	200.28	199.76	200.1	198.14	200.18	201.17	201.16	201.48	200.67	199.85	200.33	200.95	201.65	200.73	199.21	198.79	200.93	198.68	200.4	200.71	200.85	199.79
208.22	207.84	208.21	206.77	208.84	209.6	207.98	209.07	208.05	207.63	208.66	206.24	207.77	208.26	207.43	208.04	207.48	207.41	209.98	207.39	207.73	209.28	207.28	208.4	210.19	207.52	207.67	207.54	207.63	208.44	207.63	207.98	208.63	207.52	207.34	207.01	208.61	207.65	207.94	208.25	206.86	207.44	208.26	208.26	208.31	208.03	209.01	207.69	208.11	208.26
208.31	207.45	207.56	208.53	209.41	208.07	206.81	208.93	208.19	208.25	209.06	207.92	210.31	209.2	209.8	209.01	208.56	208.32	210.81	207.74	209.54	207.62	209.68	208.41	207.97	210.2	209.16	208.97	208.65	207.24	209.59	209.82	209.73	208.96	208.75	208.57	209.04	208.7	209.11	208.6	207.26	209.09	208.02	209.04	209.07	208.66	207.5	209.05	209.33	209.17
204.69	202.32	202.3	203.07	203.26	202.5	204.01	202.41	203.53	202.32	204.02	203.26	203.54	203.62	203.5	202.59	204.07	204.15	202.6	204.22	203.03	204.1	203.45	204.79	205.3	204.37	203.79	203.96	203.07	202.78	203.36	203.9	202.66	201.07	204.51	203.59	204.61	202.88	203.61	203.31	202.66	202.52	203.56	204.06	202.57	203.59	204.11	203.66	203.08	202.66
211.92	210.03	212.93	212.6	211.44	212.26	212.57	212.86	212.79	210.88	212.26	211.68	210.59	212.9	211.64	211.9	213.18	212.08	212.36	211.27	211.27	212.01	212.08	212.82	211.46	213.32	212.02	212.25	211.04	211.63	212.78	212.3	211.46	211.22	212.45	211.67	211.77	211.77	210.67	212.64	211.34	213.33	211.67	214.32	212.29	211.76	211.96	211.75	213.58	213.73
212.49	211.9	209.97	212.7	212.03	212.26	210.98	211.2	211.58	211.77	210.87	210.89	212.76	211.51	211.38	212.1	211.64	211.66	212.26	212.86	211.83	210.79	209.82	213.05	212.78	211.96	212.03	211.13	211.49	211.94	212.93	211.49	212.92	211.71	213.37	210.98	211.68	210.5	211.09	212.77	212.65	211.56	212.24	212.19	211.21	211.94	209.23	211.26	212.95	211.59
199.39	198.58	198.62	200.17	200.18	199.9	201.44	200.17	200.38	199.65	199.16	200.11	199.87	200.55	200.41	200.26	201.33	200.38	200.94	198.15	199.47	201.3	200.95	200.65	200.96	199.78	201.8	199.74	200.03	199.34	199.49	199.42	199.69	201.96	201.1	201.98	199.27	200.13	203.77	201.88	199.23	200.83	200.77	199.78	201.21	201.11	199.02	201.39	201.59	200.97
204.17	204.45	203.87	202.16	203.19	203.12	202.77	202.74	204.81	202.12	203.59	204.54	203.58	202.4	201.37	202.31	201.91	202.58	202.54	201.46	202.58	202.43	200.78	202.6	202.87	202.56	203.22	202.81	203.08	203.29	202.95	202.45	202.1	202.32	202.82	201.05	204.18	202.77	201.89	202.07	202.24	203.96	202.46	202.55	203.23	202.35	202.95	203.16	202.34	202.52
208.22	209.2	209.24	209.16	208.34	209.25	208.45	206.52	208.68	209.17	209.14	209.32	208.47	208.44	210.32	209.92	209.86	208.62	208.11	207.52	207.8	209.38	208.42	209.35	208.25	207.54	209.1	211.35	209.45	208.02	210.28	207.57	207.8	208.06	209.39	208.29	208.01	208.52	208.22	210.31	206.86	209.32	210.14	207.91	209.14	209.37	208.48	208.51	207.18	210.04
211.83	212.13	211.59	210.41	210.2	210.8	212.43	210.31	211.48	211.24	211.65	210.92	212.08	210.89	211.87	210.06	210.67	210.64	211.14	213.4	211.14	213.04	211.14	212.23	210.12	210.08	210.88	212.39	211.32	211.75	212.4	211.92	212.27	211.76	210.99	212.58	211.17	212.24	212.13	212.23	212.63	210.38	212.55	212.19	211.95	211.02	211.62	211.79	211.11	213.12
200.68	199.61	199.85	201.68	200.85	201.27	199.42	200.27	199.4	200.33	201.28	200.37	201.72	200.88	201.79	199.67	201.29	199.88	201.08	201.07	199.69	199.39	200.56	200.09	201.16	200.64	201.76	201.42	199.71	200.15	199.88	201.35	198.47	200.31	200.3	202.07	200.46	200.55	201.28	200.31	199.92	203.04	200.95	199.88	201.64	201.01	199.52	198.63	201.15	201.3
203.49	202.81	203.21	202.57	203.66	204.32	204.65	202.59	205.24	205.06	206.23	204.98	204.51	204.67	202.54	204.35	205.61	204.18	203.42	203.32	204.33	204.89	203.83	203.82	204.77	203.27	204.31	203.79	202.99	202.44	202.99	203.63	203.69	204.1	202.29	203.71	204.07	204.5	205.3	203.59	203.4	203.31	203.18	204.47	203	203.86	203.91	203.56	203.7	203.33
210.49	211.62	209.94	212.3	211.52	211.3	210.85	211.57	211.98	212.98	210.34	211.94	210.96	213.07	212.97	211.69	211.69	212.17	211.55	211.14	211.24	210.57	211.42	210.37	211.65	211.55	212.54	211.22	210.93	211.85	211.61	211.39	211	211.47	210.89	212.91	212.36	211.67	211.36	211.63	211.93	212.51	209.86	211.47	212.11	210.23	212.39	212.71	212.42	211.18
207.18	209.43	206.4	207.41	209.08	209.74	205.23	207.77	207.61	207.7	208.34	208.12	207.69	208.22	206.91	208.27	208.04	208.67	208.82	208.13	209.51	207.78	207.96	207.78	209.62	207.04	207.69	207.41	206.93	207.64	207.82	208.2	208.28	208.49	208.3	208.46	208.45	206.81	208.9	209.13	205.97	210.71	208.65	208.41	207.21	209.2	208.3	207.88	207.96	207.3
204.41	205.62	202.85	204.16	203.09	203.2	203.87	202.96	202.85	203.18	202.88	203.48	202.61	204.07	205.69	203.38	202.36	203.28	203.7	202.89	203.92	204.47	203.66	205.2	204.57	203.4	202.01	201.28	203.76	204.28	204.62	204.74	203.96	202.66	203.79	204.26	203.57	202	203.79	202.9	203.32	203.17	202.43	204.05	203.78	203.91	203.32	202.91	204.14	203.13
208.19	207.31	209.46	208.48	207.83	208.75	208.01	209.62	206.3	208.57	208.99	209.4	207.58	210.1	208	208.05	207.89	210.19	209.43	208.08	207.95	208.99	209.19	207.51	207.86	208.54	208.63	209.1	207.97	208.19	207.64	209.49	207.13	208.03	208.74	209.07	210.32	208.36	207.54	207.64	209.12	210.95	207.83	210.13	207.85	208.05	208.52	208.23	209.89	210.38
201.5	200.76	200.23	199.72	201	199.37	200.9	201.01	200.71	200.13	200.57	200.74	201.05	200.27	199.56	200.17	200.95	202.19	201.35	200.04	200.9	201.01	200.84	201.26	201.59	199.83	200.17	199.4	201.29	202	200.44	201.33	200.3	200.87	200.42	201.23	201.44	199.44	199.4	199.28	200.84	200.71	200.68	200.09	199.32	200.03	199.19	198.33	199.53	200.31
212.17	211.56	212.85	211.91	211.14	212.55	210.83	210.31	212.55	209.67	212.01	210.99	211.91	211	210.68	212.26	211.39	209.89	212.73	212.51	212.77	212.08	209.93	210.98	210.53	210.76	211.3	211.5	210.14	209.92	212.01	210.53	211.43	211.87	211.32	211.03	211.3	211.32	211.59	213.06	211.37	210.29	210.9	211.06	210.7	212.24	211.37	211.09	212.04	211.21
206.7	207.96	207.26	208.88	208.51	209.09	208.09	207.2	207.45	206.83	207.36	207.13	208.65	207.54	207.56	207.45	208.69	208.8	206.68	208.71	206.74	208.18	206.86	209.12	207.69	207.5	205.96	207.68	207.12	207.51	208.55	207.48	209.37	208.44	208.68	207.04	206.61	208.58	207.72	206.78	208.24	206.98	208.13	207.57	207.77	208.17	208.73	207.38	206.8	207.71
203.54	203.79	204.72	203.43	203.87	205.39	205.07	203.78	203.86	206.54	204.2	204.6	203.9	204.62	205.77	202.61	204.52	204.47	203.85	203.55	204.27	203.6	203.83	205.42	204.03	203.74	204.47	204.46	203.97	203.38	203	205.06	204.63	203.15	204.42	203.54	203.06	203.5	203.8	204.84	204.65	204.46	204.95	203.4	203.74	204.34	203.88	204.31	203.98	204.6
215.67	216.5	216.48	218.01	217.54	216.69	217.97	217.75	214.4	214.98	216.62	217.88	216.83	216.02	216.55	217.05	217.22	217.5	217.96	217.61	217.16	216.81	217.87	217.9	214.07	216.93	217.04	218.13	217.07	217.32	215.95	215.94	218.07	217.33	215.29	217.31	217.57	215.93	217.4	216.66	216.26	216.3	216.24	217.4	217.77	217.02	216.7	217.52	216.18	216.21
209.08	208.23	207.55	208.71	208.82	208.32	205.54	207.98	206.98	208.09	210.14	208.22	208.56	207.4	207.99	207.82	206.42	207.02	207.71	207.11	206.91	207.4	209.03	206.65	206.74	208.32	206.8	209.25	207.01	209.81	207.47	207.1	208.53	206.24	207.26	207.48	208.93	207.44	207.64	206.89	209.63	208.34	207.99	205.83	208.72	207.96	209.16	206.99	209.26	206.02
205.13	204.39	204.84	204.78	204.63	204.34	204.38	205.14	204.01	204.95	205.69	204.95	203.92	205.69	206.44	205.38	205.43	203.83	205.29	204.81	205.66	205.91	205.83	204.13	205.83	203.77	205.06	203.51	205.43	206.02	203.18	204.08	204.36	204.89	205.11	204.69	205.87	205.29	204.09	205.04	202.99	204.86	204.4	204.79	204.65	205.47	204.8	204.92	205.02	206.39
207.97	207.79	209.01	208.78	207.64	208.85	209.23	207.88	209.34	208.59	208.18	208.12	207.69	207.6	206.81	208.77	209.68	209.37	209.43	208.85	208.18	209.71	208.57	209.89	207.77	207.67	207.87	209.71	209.8	209.75	209.14	207.37	209.07	208.27	209.19	208.67	209.68	209.34	209.2	208.51	209.51	209.28	207.66	207.59	208.69	208.24	208.28	208.34	208.94	209.98
207.9	209.32	206.97	207.41	206.46	208.21	207.68	209.25	207.41	208.17	208.75	207.69	207.21	206.63	207.82	207.91	207.63	207.41	206.2	208.23	208.01	208.11	207.3	207.85	209.23	208.47	207.02	208.38	208.21	207.44	207.06	206.67	208.46	207.68	207.69	208.5	206.36	208.79	208.88	208.13	208.34	209.12	207.48	207.78	207.84	206.8	206.67	208.93	209.29	207.51
205.66	203.7	204.42	205.92	204.49	205.99	204.48	204.25	203.81	202.71	204.05	204.19	205.81	202.99	204.42	204.56	203.83	202.67	205.28	204.61	205.41	204.06	203.59	204.46	203.29	204.73	204.05	205.95	205.05	203.72	204.55	203.17	203.44	203.2	205.58	203.91	204.75	204.7	205.43	205.88	204.74	204.33	204.57	203.49	202.47	203.57	203.14	204.08	202.24	204.43
208.71	209.2	208.25	208.28	208.5	209.43	209.68	207.55	209.29	207.97	208.86	207.61	206.75	208.94	208.53	208.23	206.92	208.98	207.79	208.97	208.59	207.76	208.57	208.86	206.85	209.77	208.73	207.19	208.21	208.67	208.85	207.65	208.35	207.57	207.59	208.07	207.84	208.55	207.52	209.94	207.84	209.52	209.31	208.54	207.54	209.82	208.31	208.12	208.16	208.58
217.52	216.18	217.56	217.01	217.37	217.84	217.18	217.51	219.64	216.88	216.93	217.59	217.23	218.15	218.28	218.13	218.1	215.1	218.72	217.32	218.61	218.28	216.19	218.37	215.14	217.26	215.37	216.42	216.24	217.11	218.44	217.05	217.28	215.85	217.39	217.19	216.3	218.56	217.95	217.58	215.86	216.42	217.28	216.43	216.16	217.33	217.38	215.93	216.61	217.48
203.01	202.91	203.35	203.55	204.99	202.67	205.78	202.78	203.09	202.62	201.61	203.46	203.68	203	204.32	203.03	204.55	203.4	201.92	202.63	205.03	203.65	202.18	204.78	201.78	203.23	203.65	202.45	202.94	203.85	204.4	203	202.86	201.67	202.71	203.39	203.92	202.66	202.27	203.09	202.96	202.64	204.11	203.31	202.82	202.98	203.43	203.97	203.68	203.43
203.1	201.95	203.48	202.56	202.7	203.11	202.33	201.91	202.09	202.31	201.71	202.48	203.32	202.09	202.2	201.79	204.37	203.4	201.59	201.73	203.8	201.86	201.94	201.42	201.6	202.45	201.58	200.79	201.64	203.25	203.7	200.85	204.86	202.34	203.27	203.95	202.57	202.1	202.65	203.92	203.07	202.45	201.38	203.18	202.15	202.58	202.62	203.5	203.03	202.82
200.58	200.03	201.29	200.12	201.22	200.94	201.28	200.79	201.43	199.67	201.78	201.38	201.67	199.6	199.19	199.74	200.41	200.21	200.54	201.26	201.05	198.7	198.31	200.46	199.36	200.47	199.87	201.34	200.82	199.62	201.33	200.16	200.14	200.52	201.5	199.22	200.5	201.25	200.37	201.45	201.02	201.24	198.95	201.73	201.5	199.5	201.22	200.47	200.05	200.23
211.06	209.4	210.57	208.89	210.35	211.13	210.69	211.1	209.4	208.42	210.27	209.23	209.45	209.3	208.76	208.32	210.14	211.17	209.51	207.78	208.82	209.08	210.12	209.73	208.08	209.22	208.64	209.66	208.86	209.59	209.34	208.17	211.26	209.95	208.12	208.85	210.49	208	209.41	209.74	209.46	209.92	211.76	208.39	209.79	209.34	211.77	208.82	209.02	209.69
201.03	199.73	200.86	202.66	200.62	200.54	199.74	200.35	199.04	200.17	200.63	198.92	199.06	200.98	202.05	200.47	199.26	200.48	199.67	201.18	199.64	201.17	201.21	198.45	199.69	200.24	199.18	198.86	199.49	199.36	199.81	198.91	199.4	201.25	200.73	200.37	200.87	197.95	198.87	201.21	201.94	200.13	200.83	200.91	199.41	198.82	201.99	200.47	200.37	199.46
210.33	211.33	212.2	211.17	212.58	212.46	211.28	211.62	212.49	208.66	210.6	210.4	213.38	209.3	213.09	211.51	211.99	210.36	212.29	210.75	213.07	211.59	211.42	211.21	212.3	210.89	210.76	210.74	210.7	210.87	210.3	211.27	211.04	211.09	211.1	211.79	210.92	212.11	211.55	212.37	211.27	212.47	210.93	212.88	212.29	213.37	211.41	209.5	211.08	210.8
211.1	210.55	211.58	212	211.04	212.19	210.84	212.51	211.35	212.41	211.12	212.07	211.32	211.04	210.2	211.03	212.04	209.16	212.67	210.73	210.24	210.8	212.05	212.83	211.62	211.7	211.47	210.89	211.41	210.43	211.69	212.44	211.67	211.52	212.17	210.27	210.92	213.7	211.16	211.51	212.05	210.25	211.51	211.09	210.35	210.56	212.9	211.89	211.34	211.98
204.12	201.72	204.16	205.68	204.28	203.45	203.41	203.38	202.18	203.14	203.77	202.68	204.38	202.4	202.39	203.64	203.54	203.02	202.44	204.26	203.08	201.51	202.58	203.34	202.35	204.43	204.22	204.55	204.84	204.79	202.72	203.49	204.16	204.32	203.58	203.74	204.21	204.1	202.32	203.99	203.48	204.37	202.51	203.64	205.09	202.61	204.18	202.86	202.69	202.2
212.31	214.66	213.94	213.97	214.48	214.71	212.44	213.92	213.97	213.2	213.32	212.55	213.36	214.03	216.48	214.93	214.24	212.53	213.32	215.45	214.29	213.63	214.54	214.03	215.39	215.31	214.34	213.78	213.57	214.34	213.73	214.15	214.64	214.37	215.6	213.78	213.06	214.83	213.72	213.23	213.92	213.04	212.75	215.34	211.87	214.07	213.24	213.41	213.06	213.83
208.54	209.11	207.76	207.55	207.7	207.06	207.03	208.71	209.64	209.72	208.42	206.16	208.44	207.11	205.99	207.86	207.04	206.94	208.68	207.37	207.38	209.5	206.99	207.12	207.39	209.09	206.22	207.36	205.81	207.45	206.93	207.4	207.79	208.71	207.17	207.85	208.13	207.93	206.11	209.1	205.28	209.42	208.28	208.14	208.97	206.28	207.96	207.97	208.77	209.77
217.06	215.19	217.47	218.04	217.57	217.16	215.93	217.23	216.35	216.07	217.93	215.49	215.64	215.99	217.39	219.46	216.1	216.98	216.85	215.85	216.31	216.07	217.49	217.82	216.98	218.28	216.14	217.57	216.28	218.22	216.11	218.24	217.47	217.2	217.05	217.37	217.64	216.81	217.08	217.51	218.16	218.1	217.54	217.46	216.99	217.05	218.46	216.89	216.78	219.33
199.54	200.91	200.29	200.19	200.88	201.53	199.41	200.96	201.06	201.19	200.73	201.65	200.93	199.07	200.75	198.35	199.56	200.43	200.89	201.78	201.44	199.71	200.46	199.03	197.21	200.91	199.63	202.09	199.69	199.85	199.38	201.05	200.4	200.63	199.37	200.57	201.56	200.08	201.56	200.23	201.62	199.97	202.2	198.96	201.96	201.41	201.86	201.73	202.79	201.37
197.86	198.77	200.44	199.31	200.77	200.78	198.67	198.28	199.17	198.57	201.42	199.86	201.26	199.53	199.44	200.37	199.35	199.79	200.18	197.88	199.29	199.12	199.31	198.8	200.35	198.82	198.47	199.58	198.55	199.14	198.95	197.22	199.29	200.04	199.88	200	200.09	199.09	200.22	199.14	200.5	198.54	202.54	200.13	200.14	199.33	199.4	198.75	200.6	201.92
197.77	200.26	200.89	198.02	200.06	200.33	199.09	199.18	200.78	198.56	202.29	199.45	198.22	200.12	200.18	201	200.21	200.11	200.17	199.38	199.8	201.59	199.46	198.45	199.3	200.08	199.98	200.2	199.51	198.75	200.93	200.13	197.63	199.63	198.69	199.7	199.22	200.33	200.84	199.59	199.24	198.64	200.83	201.61	200.65	199.44	199.39	198.44	199.69	198.99
202.28	202.85	202.5	202.45	202.27	202.21	202.15	203.37	203.09	202.2	202.17	202.81	202.32	202.37	201.07	203.29	202.56	203.81	203.22	203.26	203.14	203.58	202.71	202.79	203.85	201.64	202.83	202.47	202.29	200.96	202.72	202.78	201.81	202.36	201.38	202.92	202.45	202.77	201.99	202.6	203.91	203.62	203.33	203.74	203.5	201.94	202.08	202.89	202.63	202.74
206.6	205.99	208.48	209.03	208.72	209.13	208.13	210.29	208.08	208.15	208.8	207.8	207.64	208.46	206.4	208.47	208.24	207.84	208.12	207.24	208.1	208.77	206.62	208.84	207.37	207.49	208.43	209.01	206.89	207.38	207.82	207.08	207.56	207.67	207.57	207.71	206.28	208.12	208.55	206.64	208.15	206.46	205.88	207.11	208.24	206.77	207.47	208.66	207.4	207.75
198.09	197.69	198.95	198.56	198.66	199	197.99	199.24	199.19	198.77	199.65	198.71	199.82	199.57	199.61	200.25	197.83	199.33	198.59	199.43	199.17	198.83	198.54	198.42	198.74	198.31	199.27	196.34	198.39	199.94	198.91	199.64	198.36	200.51	198.01	197.72	198.16	199.9	198.6	197.86	198.74	198.84	200.25	197.52	199.29	198.76	198.88	198.52	197.48	198.03
215.99	217.26	215.87	216.74	217.69	215.74	217.16	217.52	216.12	216.85	217.05	219.2	217.36	217.72	216.35	217.63	216.65	218.43	217.77	217.58	216.09	215.85	216.19	217.47	216.89	216.63	217.47	215.21	217.17	217.47	216.81	217.27	216.39	217.72	217.98	217.54	219.06	215.87	215.87	216.56	216.27	217.25	216.41	215.92	217.81	217.59	217.72	216.82	217.36	216.53
199.95	200.9	200.29	198.33	198.49	201.16	200.41	199.57	199.31	199.4	199.9	199.96	199.38	200.3	200.08	199.23	198.78	198.66	200.37	200.02	199.46	200.2	200.32	199.24	199.5	201.12	198.97	200.31	200.17	198.78	200.41	198.81	199.31	199.74	200.01	200.27	198.9	199.45	201.43	198.68	199.79	201.53	198.76	199.92	200.05	198.13	199.65	199.37	199.89	198.17
201.21	199.14	200.78	201.07	200.82	199.75	199.73	201.28	200.94	201.38	199.56	200.54	201.25	202.3	200.9	200.98	198.97	200.9	200.58	200.34	200.39	199.96	199.5	200.77	200.42	202.21	200.89	200.46	200	200.12	199.34	202.18	199.87	200.75	199.39	200.79	201.39	199.35	200.67	202.31	201.15	201.66	199.93	200.26	201.44	199.76	200.41	200.7	200.64	199.44
207.4	208.06	207.31	209.16	208.7	208.44	209.77	207.58	207.59	208.68	207.45	207.92	208.49	207.75	208.38	206.69	207.19	206.99	207.14	206.92	208.13	208.46	208.77	208.9	207.88	208.1	208.28	208.24	209.38	206.96	207.9	207.54	207.96	208.43	206.97	209.11	208.37	206.32	207.61	207.44	207.51	207.23	208.12	206.93	206.81	208.49	208.16	208.29	207.04	207.41
207.44	207.03	206.98	206.4	207.17	206.15	206.11	205.41	205.93	207.17	207.55	204.37	205.36	206.88	207.38	207.26	206.12	205.38	206.79	204.5	206.83	206.96	206.91	206.84	207.45	208.06	204.85	207.07	205.27	206.6	206.65	205.94	205.71	207.61	205.17	204.49	205.13	206.09	204.1	207.24	206.36	205.67	204.95	205.33	206.65	206.27	206.89	206.38	207.05	206.5
211.1	211.53	210.4	212.84	211.36	211.48	213.83	212.6	212.42	212.98	212.03	212.4	211.06	211.97	211.54	212.9	211.07	211.68	212.3	212.71	210.99	211.16	212.82	210.8	213.04	212.17	209.56	211.43	212.07	213.14	210.72	210.98	211.73	212.55	210.39	210.9	209.97	212.58	211.91	211.08	212.55	210.58	212.14	210.7	210.75	212.56	212.03	211.45	211.29	213.12
208.53	206.59	208.79	210.09	207.7	207.24	208.51	209.34	209.02	207.6	208.99	209.34	208.71	207.71	208.49	209.19	208.12	209.03	208.63	208.9	208.72	207.79	208.62	208.38	209.29	208.91	209.67	208.96	207.51	209.76	209.22	207.94	208.81	209.44	209.89	208.84	209.68	207.15	208.29	209.37	208.23	207.8	209.5	207.95	208.14	210.56	208.12	211.23	208.76	209.02
199.7	201.28	200.85	199.43	199.79	200.73	199.6	199.59	200.25	199.23	201.17	199.61	199.47	201.26	199.68	201.14	199	203.03	200.04	200.5	200.07	199.71	200.1	197.83	202.04	200.75	201.43	199.85	200.21	199.97	199.64	200.22	198.84	200.42	200.73	199.13	200.7	199.55	200.32	200.09	199.56	200.57	199.85	199.54	200.35	201.41	198.93	200.03	199.31	200.12
211.21	211.62	212.63	210.52	210.29	212.07	212.12	211.7	210.84	210.42	211.53	212.29	209.87	212.37	211.6	211.16	210.55	212.28	212.21	211.01	209.74	210.88	212.11	211.63	212.99	213.08	211.89	211.91	211.61	212.05	211.34	212.43	212.46	212.83	210.4	212.8	211.41	213.62	211.65	210.97	211.34	211.41	211.18	209.92	211.72	209.69	211.24	213.37	212.15	210.93
210.09	208.89	208.92	209.36	209.4	208.85	209.92	209.92	210.67	210.43	210.35	210.55	209.3	209.52	210.45	209.15	209.17	209.06	210.32	210.3	210.04	207.79	209.21	212.79	208.64	209.42	208.56	209.58	209.7	209.18	209.7	209.26	209.88	210.49	209.23	208.63	210.39	209.64	209.98	211.28	210.12	209.27	209.61	209.57	210.23	206.52	209.99	208.88	208.73	211.49
197.72	198.18	199.4	198.49	198.79	198.88	200.67	198.17	197.07	198.88	198.59	197.93	197.31	197.85	199.62	198.47	198.1	197.73	197.88	199.3	196.87	198.18	198.13	199.9	198.59	199.62	197.39	198.99	197.63	197.29	198.21	199.49	198.93	198.8	197.72	197.06	197.91	199.24	199.05	198.91	198.91	198.59	197.66	198.28	197.18	198.28	197.65	198.52	198.36	197.81
211.24	212.29	211.31	212.3	210.58	212.47	210.38	213.16	211.68	211.11	211.19	211.61	211	210.57	210.78	210.45	213.24	210.74	210.27	212.08	212.96	211.71	211.46	210.83	210.54	211.78	211.56	211.65	212.37	212.42	212.18	212.11	212.13	212.66	211.04	211.88	211.19	210.68	211.27	213.29	210.26	210.43	212	211.75	211.03	212.41	212.62	212.96	212.36	210.64
203.62	204.67	205.19	203.5	203.36	202.61	202.4	203.83	203.78	203.44	201.46	203.55	204.23	203.02	205.45	203.02	203.29	203.6	203.62	204.67	205.6	201.77	203.85	202.72	205	203.61	204.23	204.42	203.71	203.48	203.21	202.69	203.75	203.18	203.54	204.01	205.22	203.73	203.96	203.91	202.17	202.42	203.31	204.55	204.24	202.33	204.28	202.81	204.65	202.62
207.08	202.89	203.16	203.98	203.32	202.45	205.01	203.94	202.59	201.43	204.86	204.55	204.71	204.09	204.79	204.75	204.12	203.37	203.17	204.33	205.23	204.33	204.45	202.8	204.19	203.98	203.06	203.45	204.1	204.98	205.24	203.48	204.34	203.43	206.37	204.03	204.12	205.89	203.45	205.23	204.97	204.08	203.13	202.51	203.73	203.49	205.13	203.51	205.13	205.2
204.39	203.28	202.33	202.34	203.26	202.94	202.34	204	203.38	202.93	204.6	203.29	202.05	205.23	203.75	203.11	204.44	205.27	204.33	203.62	203.46	202.66	202.54	203	203.29	204.73	202.96	204.37	202.47	205.08	202.23	202.79	205.19	203.13	203.48	203.61	203.27	204.47	204.11	204.14	203.21	202.71	205.5	204.03	204.14	203.37	204.51	203.5	204.3	204.03
203.46	202.45	205.2	201.99	203.05	202.3	202.88	202.66	202.42	202.68	202.61	203.27	201.59	201.59	203.04	202.33	202.66	202.36	203.16	203.21	202.39	200.55	202.61	201.58	203.1	202.28	204.03	202.4	202.44	202.24	202.38	202.41	201.15	201.52	201.96	204.09	203.24	203.64	202.59	204.1	202.95	202.31	203.11	201.75	202.83	204.07	204.13	202.22	202.04	202.84
207.7	208.05	207.81	208.84	208.16	209.21	208.73	207.65	209	208.83	207.56	208.64	207.44	208.93	207.76	208.6	206.94	206.9	207.25	209.26	208	207.88	206.11	208	207.11	206.72	209.63	207.38	207.15	206.95	207	206.66	207.69	209.18	207.62	208.37	207.93	207.76	207.61	208.62	207.78	208.4	209.07	207.8	207.58	207.95	208.8	207.55	207.37	209.23
208.4	206.67	208.22	209.08	207.75	207.38	208.33	207.55	209.12	206.99	207.05	206.89	208.13	207.83	207.29	206.93	207.64	208.54	207.38	207.09	208.74	208.11	209.92	207.51	208.84	207.59	207.64	208.03	207.79	208.21	207.09	208.5	206.26	207.95	208.29	209.18	208.47	207.33	207.81	207.81	206.07	208.73	207	207.77	206.74	208.22	208.47	207.14	208.49	208.86
212.49	211.12	211.08	210.44	211.7	211.54	212.81	212.2	211.64	213.35	212.08	211.34	210.47	210.75	211.35	211.73	212.91	211.85	213.14	212.1	210.35	212.45	210.23	212.02	211.09	212	209.68	213.79	213.61	212.41	212.38	212.24	212.63	210.16	212.01	211.16	211.46	212.47	212.72	209.82	210.9	212.68	211.36	210.88	212.81	211.33	211.03	210.84	210.7	211.14
207.67	207.72	208.16	207.55	207.4	208.16	206.76	206.67	207.26	208.16	209.53	206.55	207.34	207.34	206.26	206.7	206.03	208.07	208.02	208.4	206.64	208.68	206.92	206.91	207.05	207.57	208.37	207.92	206.28	208.8	206.4	208.85	207.69	207.88	208.34	207.28	208.57	206.92	208.54	207.28	208.03	207.95	208.47	206.66	206.54	208.69	207.5	207.32	206.33	207.46
198.42	198.84	199.36	198.91	201.2	198.58	198.71	198.52	199.28	199.6	199.45	198.21	200.17	200.54	199.56	198.53	199.59	199.2	199.14	201.83	199.32	199.41	200.03	200.74	197.72	198.16	200.36	199.18	199.92	199.54	199.39	198.6	198.02	200.83	199.61	199.38	197.91	198.47	198.98	201.02	197.74	199.32	198.83	199.28	200.87	197.82	199.67	199	200.64	198.04
208.51	207.93	208.27	207.96	208.24	208.52	208.06	209.21	208.3	208.5	210.19	207.65	208.72	208.8	207.92	210.27	209.63	209.33	209.07	208.61	209.14	209.09	207.63	208.42	208.63	208.6	209.17	208.23	209.33	208.77	209.29	209.23	205.8	208.21	207.8	209.18	209.16	207.54	207.98	209.2	207.63	210.46	208.63	208.64	207.55	208.02	207.88	209.53	210.44	208.02
208.67	208.61	208.52	208.06	208.51	208.62	209.39	208.12	207.64	207.84	207.63	208.03	209.07	208.87	208.82	208.03	207.19	209.77	208.36	207.42	207.52	209.4	209.41	208.83	209.03	208.5	206.95	206.45	208.4	208.73	207.95	207.65	207.9	207.56	208.77	208.21	207.86	207.41	208.79	208.79	208.21	210.11	207.88	209.08	207.81	210.04	209.02	210.19	208.45	209.33
203.13	204.4	203.29	202.18	202.87	203.32	202.22	204.01	203.68	202.99	203.33	202.35	204.9	205.41	204.03	203.6	203.09	203.43	203.89	202.67	202.47	202.52	203.62	203.11	203.88	202.99	202.82	204.33	202.22	202.65	203.95	203.98	203.83	201.72	202.76	203.5	202.66	204.15	203.74	202.32	203.54	202.88	202.94	203	202.82	204.41	203.74	202.99	203.38	201.9
211.35	212.76	210.77	211.57	211.9	213.27	211.56	211.04	212.7	212.19	213.51	212.43	211.53	212.57	213.29	212.59	212.18	212.04	213.33	210.17	212.04	212.11	211.94	210.2	211.39	213.29	212.27	211.62	211.52	210.69	210.85	211.49	210.78	211.5	209.81	211.63	212.11	211.71	211.01	209.88	211.33	212.61	211.55	213.4	211.18	211.47	211.74	212.93	211.53	214.95
203.49	205.05	204.35	204.3	202.44	204.7	205.35	203.21	203.61	205.06	202.82	204.31	204.7	203.89	204.47	204.83	204.52	203.55	203.7	203.75	203.84	205.03	203.77	203.96	204.04	203.06	203.12	202.76	204.51	202.79	205.21	204.27	203.3	204.85	204.12	202.11	204.21	205.16	203.68	203.39	202.93	205.34	202.93	203.8	203.41	203.64	203.12	203.2	203.92	203.09
204.56	205.46	204.38	202.88	205.82	204.69	204.71	203.8	205.42	203.64	204.36	204.71	203.98	204.03	204.14	203.59	203.76	203.97	205.94	206	206.12	205.53	206.54	204.23	204.58	204.14	206.36	205.23	202.7	203.63	204.07	204.04	204.44	204.52	203.52	204.33	204.31	205.16	205.37	204.61	204.06	204.29	203.27	204.27	204.59	205.41	201.93	204.3	204.26	204.68
204.06	205.01	204.65	203.23	205.37	204.4	205.01	205.68	203.7	206.52	204.61	205.33	204.13	205.74	204.96	204.97	205.35	203.35	205.35	203.92	204.81	205.59	205.42	203.38	204.91	206.5	204.58	205.23	204.74	204.35	205.22	204.33	204.99	204.78	206.12	205.67	204.32	203.28	205.04	204.54	203.6	202.84	204.2	205.65	205.13	204.62	204.92	205.68	203.06	203.74
199.72	201.08	200.67	200.26	199.64	199.23	200.71	199.79	199.23	199.9	200.93	200.69	198.42	200.45	200.22	199.8	200.01	199.55	200.88	200.33	200.38	199.89	200.38	199.13	200.07	200.64	202.17	199.32	200.08	199.98	200.71	200.83	199.48	200.24	200.89	200.13	199.41	201.1	200.83	198.83	200.61	200.81	201.46	200.95	200.7	200.65	199.85	201.16	200.7	199.37
202.41	204.97	202.97	204.71	203.11	203.06	202.46	204.02	202.4	203.93	204.38	203.76	203.18	203.66	203.16	204.5	204.93	202.7	203.81	204.6	202.24	203.76	204.45	203.08	202.25	201.24	201.51	204.47	204.35	202.49	203.51	202.84	203.57	204.09	202.48	203.15	202.98	203.58	203.38	203.35	204.97	203.3	203.58	204.32	202.72	202.46	202.87	203.81	205.22	204.15
207.25	208.04	207.44	209.22	209.97	209.8	208.32	209.33	208.55	208.17	208.19	210.24	208.57	208.94	207.51	209.71	209.06	209.49	209.51	207.66	208.31	208.91	209.73	208.8	210.27	207.31	208.86	209.43	209.26	208.63	209.24	207.39	207.82	208.54	209.22	207.8	209.19	208.33	207.54	210.28	208.58	208.2	208.69	208.64	208.96	207.52	207.91	209.7	209.16	208.51
211.52	212.27	211.76	210.68	211.87	212.12	211.28	213.01	211.5	212.39	213.25	211.45	210.06	210.87	211.53	212.52	212.63	210.18	213.04	211.05	211.25	211.81	210.22	211.17	211.67	212.21	210.53	212.18	212.42	210.98	212.14	213.24	211.62	212.15	211.7	210.83	212.12	212.18	211.74	212.09	210.1	211.34	211.29	211.46	211.4	210.29	210.7	210.45	212.19	212.04
192.94	194.02	194.72	195.02	192.59	194.16	194.01	193.17	193.32	193.74	194.71	194.26	194.38	195.73	193.59	194.85	194.01	194.67	194.13	194.4	194.39	193.7	195.27	193.98	193.94	194.43	193.75	195.32	193.85	193.52	194.41	193.47	194.79	193.34	195.24	193.66	193.92	193.74	193.22	193.9	193.84	195.6	193.3	194.27	193	192.8	194.41	194.43	193.69	194.58
206.09	205.82	205.49	206.5	206.51	205.46	206.89	205.8	206.63	205.72	207.15	208.93	207.25	205.17	207.74	204.68	205.86	204.78	207.28	206.64	207.02	208.83	206.49	206.27	207	205.57	206.61	206.4	205.67	206.54	205.85	207.37	205.96	206.87	207.59	206.3	205.91	204.78	206.33	207.04	206.62	205.58	206.02	206.49	206.46	206.68	205.55	206.48	208.6	205.6
208.93	208.77	210.39	210.68	209.3	209.25	210.27	208.76	208.25	208.53	209.59	208.05	209.55	209.24	209.32	208.08	209.36	209.65	209.27	209.63	207.36	208.37	209.32	208.92	208.88	208.96	209.21	209.9	209.07	209.47	208.41	209.79	208.73	209.02	209.53	209.25	210.14	210.21	210.38	210.35	207.05	209.92	210.11	209.83	208.4	210.67	208.68	208.24	210.35	209.79
201.42	202.92	202.05	202.72	201.75	204.05	201.8	203.49	202.26	202.21	201.85	201.52	202.3	202.06	202.82	203.08	202.3	203.06	202.03	202.43	204.26	203.38	201.84	201.46	202.24	202.3	203.01	201.84	204.01	202.46	202.28	204.26	202.52	201.75	203.28	202.22	202.78	204.03	203.86	202.65	202.26	203	203.44	203.24	203.47	202.57	203.55	202.95	202.74	202.09
214.68	213.84	213.21	212.57	213.05	212.02	212.7	214.59	212.07	212.67	212.65	214.11	213.2	213.08	213.23	213.97	213.9	212.36	212.44	213.64	214.12	214.35	213.56	213.9	211.5	213.28	212.65	212.95	213.68	212.16	213.36	213.43	211.51	212.95	213.31	212.77	213.44	213.14	213.11	215.15	213.57	213.6	213.54	212.19	213.23	213.24	211.79	213.74	214.18	211.59
201.36	199.69	200	203.53	201.36	200.06	199.37	200.3	199.64	201.06	200.52	201.63	199.61	201.37	199.97	200.05	199.94	200.45	201.11	200.81	200.07	202.46	201.09	199.59	199.7	199.34	199.71	199.21	200.44	198.9	200.77	198.58	199.78	201.91	199.01	199.56	200.51	198.53	199.1	199.31	200.24	200.62	199.71	200.36	200.13	199.85	200.56	199.96	201.59	201.31
218.33	216.83	217.68	215.91	216.67	217.44	218.51	217.15	216.73	216.45	216.36	216.54	217.38	215.31	218.4	217.44	216.23	218.01	216.01	219.06	215.46	218.62	217.5	215.45	216.14	216.37	215.81	216.32	216.66	215.51	217.71	218.52	218.29	217.56	217.22	217.21	217.56	217.95	218.22	215.11	218.25	216.75	215.98	218.89	216.96	216.94	218.19	216.47	217.15	218.07
209.92	209.47	210.99	211.38	211.86	210.22	211.39	211.13	212.62	209.84	212.09	212.27	211.29	211.96	210.41	209.96	211.61	211.43	211.83	212.49	211.93	212.19	211.87	210.95	210.51	211.1	210.98	211.89	212.61	210.69	210.67	212.95	211.8	213.48	211.11	211.62	211.1	212.72	211.56	211.45	210.7	212.75	210.46	210.05	212.68	212.68	212.68	213.04	211.6	211.64
216.14	218.5	216.1	216.84	216.66	217.58	217.33	217.44	216.35	217.64	216.29	216.36	219.02	216.44	217	217.95	217.24	216.92	215.78	215.6	217.37	216.88	216.34	217.73	216.99	217.36	215.51	217.86	216.71	217.54	218.29	217.63	217.05	216.55	215.78	216.53	216.39	217.21	218.81	216.59	217.53	217.14	216.85	217.46	217.07	217.11	216.11	217.16	217.69	217.75
211.83	213.63	212.33	214.37	211.03	213.08	211.91	212.8	215.2	213.72	212.56	213.91	213.5	214.46	212.98	212.29	212.74	212.09	212.65	213.41	212.42	211.87	213.27	213.09	214.79	214.66	213.17	212.29	213.33	212.88	212.22	214	215.37	212.57	214.26	211.75	211.38	212.51	212.98	213.89	212.88	213.29	212.16	212.05	214.46	214.23	213.38	213	212.11	215
204.58	205.29	204.08	203.98	202.77	204.14	204.35	204.56	204.37	202.72	203.99	203.38	202.5	203.26	202.8	202.71	202.81	203.61	203.46	203.94	204.26	203.24	202.32	203.2	202.78	205.13	204.73	203.45	204.54	204.89	203.53	203.6	202.86	203.21	203.73	202.89	202.18	202.02	204.7	202.86	204.53	204.59	203.87	205.78	203.4	204.17	203.13	202.65	204.91	201.96
208.62	208.35	207.45	209.92	209.18	207.8	208.04	209.49	209.23	208.39	208.62	208.73	208.57	207.21	209.37	208.82	207.68	207.26	208.01	209.05	209.05	206.93	209.23	207.75	207.45	208.93	208.86	208.19	209.77	209.3	207.67	209.92	208.93	208.43	208.11	209.12	208.6	208.39	208.23	208.11	209.11	206.9	207.34	208.69	208.48	207.7	210.06	208.07	208.95	207.65
205.47	204.13	206.21	203.43	202.87	203.42	205.11	204.25	204.21	203.09	205.06	202.56	203.41	205.15	205.5	204.75	204.32	205.13	205.39	204.28	205.35	204.91	203.54	204.22	204.02	204.27	204.58	205.02	207.14	204.51	204.55	204.13	205.14	206.14	205.36	205.51	205.26	205.86	205.47	204.57	203.08	204.88	205.28	205.65	203.64	203.9	204.98	204.89	203.34	206.54
207.87	208.4	207.64	206.69	209.86	208.05	208.33	208.32	208.35	206.45	208.08	209.17	207.81	208.74	209.47	210.25	208.14	207.36	208.59	207.65	208.7	208.04	207.48	208.71	206.24	207.01	207.8	208.87	209.18	208.46	208.64	209.08	209.03	207.99	208.36	208.11	208.25	208.77	209.36	207.53	209.35	209.67	210.13	210.27	208.43	209.58	208.27	208.06	209.55	208.17
208.74	208.29	209.3	209.32	209.22	208.8	207.81	208.2	207.26	207.34	210.85	209.24	210.04	209.12	208.05	208.57	209.67	208.21	207.91	207.91	209.55	209.84	211.93	207.34	207.63	206.79	207.46	207.99	207.74	209.4	207.78	209.59	207.97	208.56	209.86	208.56	209.38	209.46	208.3	209.81	208.88	209.43	208.28	206.76	209.97	208.71	207.93	207.69	210.96	209.03
201.42	200.57	199.77	197.44	201.19	200.16	199.37	200.7	199.42	199.45	198.86	198.38	200.85	198.02	198.33	198.69	197.89	198.59	199.92	199.25	198.33	200.98	200.17	199.38	199.45	199.66	198.65	200.38	201.24	199.62	200.26	200.35	199.12	197.4	198.32	199.45	199.15	201.07	200.89	198.86	198.68	199.99	199.99	198.75	198.98	199.61	199.44	198.57	198.68	199.72
212.34	211.22	213.41	212.5	213.16	211.39	214.2	213.65	213.48	212.13	214.05	213.98	212.04	213.03	214.48	211.7	214.17	213.69	212.98	212.05	211.67	211.09	211.79	213.93	213.09	214.93	213.11	213.61	212.13	213.47	212.49	213.09	213.57	212.14	212.32	211.88	214.78	212.14	213.99	214.01	214.13	211.51	214.01	211.9	213.54	214.24	212.61	212.52	212.07	211.76
210.42	211.09	212.97	211.95	210.85	210.72	213.17	212.08	211.39	212.62	214.16	213.2	213.5	212.18	211.25	212.72	210.62	211.62	209.79	210.25	213.06	211.12	210.78	212.03	211.16	211.83	210.96	212.46	212.23	210.41	211.7	210.72	211.92	212.31	213.06	212.4	211.04	212.43	210.37	211.6	210.89	212.02	210.98	210.39	210.62	212.78	211.85	214.41	213.13	211.1
208.09	207.82	207.22	207.66	207.88	209.05	207.61	207.2	207.32	207.37	207.45	207.95	206.31	206.71	207.75	208.04	207.44	206.41	207.04	207.46	207.61	208.08	206.91	208.5	207.89	207.23	207.27	206.55	207.04	206.69	208.05	208.98	207	207.98	209.28	207.92	207.47	206.31	208.17	205.57	207.09	208.14	208.05	207.58	207.16	207.38	206.11	207.49	209.4	209.55
213.74	212.77	213.21	213.22	211.76	210.71	215.18	212.62	212.33	212.64	213.38	212.95	214.17	213.03	213.95	214.44	213.37	212.9	212.79	212.94	213.77	213.81	212.72	211.72	212.91	211.46	213.47	212.62	214.18	213.21	214.78	211.87	212.98	212.76	213.56	212.9	213.08	211.63	214.19	211.41	212.89	213.85	212.45	213.8	213.32	212.26	211.98	213.09	213.14	214.05
199.34	200.74	199.07	199.78	199.3	197.37	197.71	199.33	199.94	198.92	197.55	201.08	198.8	198.79	199.06	199.56	199.01	200.62	198.61	199.72	200.75	199.04	201.02	198.79	199.41	200.76	199.19	197.76	200.03	200.26	199.37	199.63	198.67	199.6	198.99	199.23	199.99	198	199.53	198.6	200.02	199.05	199.14	199.29	197.83	200.44	199.92	200.55	197.23	198.94
209.32	207.99	207.7	209.49	208.5	208.44	208.78	210.42	208.93	210.41	208.54	207.97	208.43	210.77	208.53	208.82	207.95	209.15	208.83	208.31	208.65	208.02	209.1	208.53	209.51	209.16	210.51	208.99	208.15	209.44	207.28	208.9	207.83	208.53	206.89	207.84	210.21	209.31	208.81	209.5	208.01	208.4	209.68	208.18	208.9	208.75	209.18	207.74	209.62	209.17
209.91	206.96	205.85	208.47	207.32	206.94	209.07	208.03	209.86	208.39	209.29	207.68	208.52	209.28	207.7	207.88	205.83	208.85	207.03	207.35	206.47	207.27	208.49	209.19	207.62	208.85	208.97	208.6	206.7	207.66	206.88	207.77	207.36	208.54	207.48	207.27	208.59	206.45	207.2	208.12	206.1	207.31	207.36	208	207.27	208.98	206.87	206.1	206.22	207.09
206.41	208.41	207	207.38	209.3	208.55	208.13	206	207.93	207.15	207.71	208.04	209.41	208.64	206.79	208.77	207.12	207.83	204.91	207.84	207.99	208.07	208.09	207.17	207.44	207.92	207.03	208.09	208.2	209.16	206.93	207.52	208.27	207.37	208.79	208.3	208.72	207.64	208.21	208.13	207.11	208.69	206.89	207.09	207.05	207.67	208.88	205.8	208.93	208.98
213.46	211.65	213.13	213.08	212.09	213.26	212.87	211.14	212.9	212.04	213.39	214.12	214.33	213.68	211.64	213.08	212.77	210.52	213.1	213.05	213.72	212.41	214.28	214.19	212.51	213.12	211.98	215.3	212.64	213.98	212.91	213.46	213.98	212.94	212.48	213.58	212.6	213.37	212.99	211.74	210.93	213.33	212.64	212.26	212.95	212.68	212.81	213.4	212.92	212.66
204.77	204.57	203.56	203.36	203.19	205.37	204.95	205.62	203.7	205.53	202.99	205.01	204.24	206.42	204.18	203.13	204.49	205.6	204.59	204.85	205.64	204.84	203.88	204.99	205.19	205.37	204.24	205.86	206.71	205.18	204.31	204.87	203.86	204.91	202.9	205.51	206.49	204.98	203.77	206.29	203.56	205.4	202.88	202.97	204.66	204.28	204.76	205.41	205.02	204.54
203.47	201.99	202.37	201.98	202.96	202.24	203.03	204.18	201.48	202.62	202.5	202.11	201.78	202.97	202.25	203.53	202.01	204.37	202.36	204.34	202.63	203.48	202.57	203.94	203.19	202.39	201.06	203.54	202.05	202.46	203.69	202.11	202.88	202.4	202.79	203.2	203.87	201.97	204.5	202.96	202.31	201.86	203.33	202.51	202.32	202.1	202.01	201.52	203.45	202.83
203.74	204.74	201.37	201.88	202.02	201.77	200.51	203.58	202.71	202.5	202.61	203.78	202.83	202.49	201.84	202.62	202.2	200.74	203.76	202.63	203.64	203.78	203.4	201.94	201.77	202.46	202.48	201.83	203.1	203.66	202.51	202.24	201.56	202.91	203	201.66	201.83	202.08	201.55	201.81	203.05	204.21	203.39	200.83	201.5	202.7	202.55	203.24	201.13	201.88
210.25	209.73	209.18	210.53	210.56	209.11	209.54	209.99	209.49	208.76	209.25	209.62	209.52	209.24	209.39	208.8	208	208.17	208.48	212.24	208.46	209.19	207.61	211.23	209.53	209.69	208.75	210.19	208.86	208.47	209.4	209.23	210.44	208.29	208.12	208.99	207.96	208.63	207.47	209.35	208.31	207.96	211.4	209.3	209.73	210.26	209.54	211.67	210.4	209.13
216.22	218.32	216.38	217.78	216.97	217.25	216.31	216.97	216.97	215.63	216.22	218.37	217.2	215.95	216.71	216.37	218.86	216.61	216.01	216.04	215.72	216.28	217.54	216.99	215.6	216.08	218.12	215.99	217.13	217.67	215.14	217.99	217.91	218.56	217.1	217.39	216.62	216.66	216.43	217.77	216.47	216.7	215.89	217.54	216.96	216.51	217.85	216.67	217.3	217.56
212.57	211.58	211.77	212.64	212.72	212.32	211.91	212.08	211.34	211.42	210.32	212.77	214.46	213.13	212.73	212.91	211.27	212.32	212.96	212.43	211.41	213.65	212.13	211.21	212.5	213.6	211.67	211.49	211.9	212.35	212.72	212.97	212.87	213.64	212.59	211.05	211.83	211.67	211.72	212.56	211.63	211.62	212.63	213.47	211.3	213.02	212.79	212.89	213.17	213.7
209.99	209.35	209.36	209.35	210.11	208.48	209	209.38	209.46	208.96	210.43	209.36	209.08	209.74	209.96	210.27	209	208.52	210.01	211.72	208.53	209.38	210.34	210.68	210.84	208.29	210.31	209.34	210.8	210.06	210.13	207.78	208.93	211	210.62	209.52	211.14	211.71	210.28	208.86	210.47	208.53	210.06	208.82	209.73	208.44	208.09	208.32	209.76	209.1
209.69	209.3	209.23	209.1	209.76	208.05	210.09	208.6	208.98	208.7	208.21	207.28	206.15	211.81	208.14	207.65	208.95	209.75	210.38	208.87	208.01	208.71	209.33	209.27	208.69	208.69	210.39	208.55	208.98	206.95	210.61	208.8	205.85	206.5	208.66	208.39	208.87	209.43	209.51	209.28	208.2	208.57	208.39	209.46	208.44	209.66	208.76	209.07	209.54	207.67
212.01	212.62	211.59	211.91	213.5	210.63	211.36	212.96	213.01	211.99	211.84	213.18	210.47	212.01	212.85	209.9	210.39	212	211.93	211.52	212.13	213.33	210.95	210.96	211.35	210.81	210.9	212.55	211.73	212.02	212	210.84	210.9	212.11	210.18	212.53	211.34	210.79	212.99	212.19	212.71	211.62	211.9	212.31	212.82	210.71	213.25	210.5	211.44	210.87
213.15	212.35	212.61	212.95	213.71	215.28	213.01	214.13	214.34	212.63	213.8	215.76	213.44	213.38	213.74	214.16	213.87	213.72	211.69	214.95	212.75	214.84	214.2	212.5	215.58	214.29	214.19	213.94	214.31	214.61	211.34	213.41	212.99	213.05	214.5	212.3	213.57	214.71	213	213.1	214.27	213.78	211.82	213.33	214.62	216.39	212.54	214.24	214.96	215.04
209.75	209.27	210.11	209.34	209.77	209.45	211.97	209.53	210.45	209.3	209.52	209.43	209.27	208.64	210.56	210.33	209.65	209.84	210.45	210.07	211.83	209.88	209.2	208.37	208.96	209.54	212.18	209.29	209.42	210.27	208.38	212.2	210.01	210.72	209.76	208.41	210.29	210.6	210.18	211.59	208.41	211.09	211.52	209.12	210.08	211	208.52	209.2	211.66	207.64
199.33	198.8	201.36	200.39	200.94	199.04	197.89	198.5	199.79	201.4	199.94	199.35	200.44	199.07	198.2	199.23	198.77	200.25	198.75	200.76	198.66	199.56	197.94	200.74	199.05	199.33	200.42	199.03	200.36	198.24	199.51	198.7	198.55	200.05	198.47	199.3	199.29	199.69	198.12	198.28	199.32	200.76	199.67	200.2	198.93	198.81	200.21	199.57	200.13	199.67
193.48	194.1	193.44	195.79	193.44	194.03	195.5	194.93	195.59	194	195.17	196.11	196.04	195.37	193.52	196.59	196.05	195.55	196.17	193.24	195.1	196.03	194.36	196.79	195.82	193.42	196.13	196.33	196.7	193.99	194.28	194.06	195.87	196.13	196.81	196.31	195.38	194.31	195.48	194.39	194.11	195.04	195.56	195.51	193.65	194.8	193.57	194.7	195.04	195.86
212.83	212.85	213.21	212.39	214.16	211.57	213.81	212.38	211.5	212.94	212.48	212.69	212.83	212.08	211.69	212.69	212.95	212.98	213.21	213.88	214.46	212.02	213.06	212.78	212.87	211.94	212.73	212.64	211.88	213.58	212.08	211.44	213.34	212.42	212.95	214.91	212.06	213.06	211.64	212.7	214.33	213.8	212.43	211.55	212.96	211.09	212.49	213.76	212.77	214.59
203.36	202.55	204.23	203.08	202.1	203.39	203	204.98	203.82	201.37	204.89	204.67	203.49	203.18	203.92	203.71	203.78	203.89	203.17	203.95	203.83	201.9	204.18	203.88	202.34	203.8	204.37	202.33	201.82	202.8	202.85	203.55	202.88	204.41	203.41	203.73	202.82	203.53	202.74	205.43	202.39	201.86	203.52	203.1	204.54	202.61	203.32	204.88	202.75	204.29
200.39	200.94	201.87	200.58	199.95	199.95	199.44	199.46	199.82	201.17	199.72	201.55	200.47	199.69	200.77	200.07	202.01	199.73	200.53	200.74	199.26	199.18	200.42	200.24	200.29	200.4	200.82	198.79	200.92	200.51	199.79	199.89	199.71	200.91	199.63	200.12	198.83	199.6	201.49	201.14	200.5	200.68	200.72	200.45	200.75	199.93	201.38	201.26	199.25	200.51
206.34	205.93	203.89	204.83	205.92	204.02	204.25	205.18	204.79	205.87	203.98	205.63	204.1	205.71	205.61	204.33	204.74	204.14	204.91	204.2	204.04	204.38	202.73	205.07	203.89	204.24	204.1	206.02	204.32	205.64	204.03	204.54	205.8	205	204.04	205.4	204.5	204.27	204.3	205.17	205.13	204.5	206.03	203.11	206.11	203.22	205.44	207.26	204.85	205.55
199.96	200.77	200.93	200.51	199.5	200.37	200.2	199.91	200.77	199.6	201.02	199.5	199.55	199.4	201.7	201.07	202.21	199.85	200.6	201.89	201.84	201.23	200.68	200.07	201.49	200.63	201.39	199.39	200	201.38	201.05	200.46	198.84	201.31	201.18	201.93	200.65	201.28	201.54	199.91	201.78	201.19	198.83	200.41	199.27	199.43	201.79	199.83	201.05	201.57
207.24	207.36	208.09	208.35	208.61	206.33	209.28	208.82	210.02	207.37	209.01	208.52	208.85	207.96	206.51	207.68	208.4	207.94	209.62	208.83	209.13	208.73	208.78	209.67	208.79	206.46	207.45	207.07	209.17	208.25	209.19	209.33	209.9	206.89	208.88	206.49	208.45	206.55	207.99	207.99	208.8	207.81	208.05	209.54	208.46	208.73	208.28	208.32	207.96	207.47
218.01	216.64	217.69	217.23	216.85	216.5	217.18	218.94	217.29	215.7	218.01	217.33	216.94	217.14	215.29	216.6	218.61	217.53	216.39	216.35	215.02	218.87	217.47	217.37	215.79	217.32	217.46	218.64	218.96	216.28	216.86	216.17	217.41	216.71	215.93	216.02	218.12	214.14	214.98	215.63	216.31	217.76	218.12	218.33	217.33	217	217.22	217	215.96	216.57
199.17	198.69	200.61	196.99	199.84	197.61	199.88	198.19	198.88	198.87	199.96	199.3	200.31	199.46	199.5	199.67	200.41	199.85	197.93	199.19	199.38	201.01	200.09	198.97	199.53	198.99	199.33	198.76	198.1	199.53	197.75	199.26	200.43	197.56	198.03	199.27	200.31	197.51	199.48	199.1	199.47	199.95	199.58	199.4	197.58	199.45	198.93	199.74	198.86	199.39
200.45	200.39	201.05	200.66	200.27	198.88	200.38	199.22	200.56	200.35	200.73	200.04	201.49	202.59	198.67	201.04	199.53	200.08	200.75	200.17	199.04	201.95	198.95	200.21	198.53	201.08	198.57	199.2	202.34	199.97	201.49	200.47	200.57	198.58	200.15	199.71	200.52	200.44	200.55	201.35	201.84	201.13	200.9	199.89	199.85	201.12	200.91	200.66	199.65	199.89
212.47	211.21	210.33	211.03	210.77	211.43	210.09	210.61	210.43	211.34	211.33	211.79	210.87	210.22	212.89	212.14	211.79	211	212.58	212.21	211.21	211.5	211.62	210.76	213.06	210.11	210.76	210.49	212.17	210.62	212.76	212.03	211.66	210.97	211.35	211.4	211.89	210.35	211.14	211.97	209.99	212.58	211.76	211.29	212.77	213.3	211.35	209.99	211.96	210.47
212.34	212.06	211.49	212.46	211.02	210.89	211.87	211.85	209.74	210.95	212.91	212.58	211.45	211.48	211.46	209.64	211.1	211.94	210.88	210.96	210.44	212.12	212.16	210.37	211.96	210.32	211.12	212.63	210.96	211.92	213.01	211.07	212.02	212.54	210.82	211.27	210.56	210.61	213.81	212.78	211.04	211.79	211.4	211.18	212.36	211.61	210.87	210.16	210.85	212.3
200.34	201.01	199.48	200.6	199.51	200.07	200.07	201.3	200.88	199.83	200.32	199.37	201.72	201.14	198.43	201.92	202.17	200.51	200.33	199.92	200.98	200.35	201.86	200.48	200.61	199.52	200.99	202.01	201.43	198.62	199.03	201	199.21	200.22	199.71	200.33	201.94	200.89	199.51	200.7	200.85	201.19	201.61	201.2	199.84	200.65	200.33	200.97	200.23	200.4
204.83	204.77	204.86	205.35	206.04	206.12	205.83	204.55	203.11	204.96	205.44	205.14	204.93	204.54	204.54	206.48	205.43	205.12	205.12	203.95	203.24	205.24	205.21	204.04	204.15	204.93	204.62	201.98	205.85	203.12	204.33	205.21	207.7	204.97	205.37	203.96	204.77	205.63	204.51	206.38	205.83	202.42	203.25	204.66	205.33	204.83	204.79	205.35	205.09	205.09
205.89	208.72	205.98	209.09	207.34	207.89	208.81	206.78	207.25	207.98	206.59	204.88	206.83	207.72	206.3	208.46	207.73	207.71	207.15	208.55	206.81	208.05	206.38	207.17	208.09	208.75	207.33	207.08	207.32	206.78	206.79	208.79	206.71	207.58	207.57	209.31	208.18	208.35	209.69	206.35	207.08	209.36	206.63	206.6	208.41	207.38	208.65	206.56	207.63	206.12
193.77	193.96	196.02	195.67	196.71	195.45	196.24	195.14	194.47	195.54	193.01	195.68	195.38	195.71	196.57	195.13	195.58	195.51	195.87	194.29	194.53	196.34	194.54	195.4	195.51	194.68	195.29	195.95	194.84	195.79	194.37	195.46	194.96	194.83	196.19	194.39	196.42	196.24	194.7	195.24	195.35	194.41	194.47	192.29	194.37	196.02	195.22	194.3	194.84	193.38
217.26	214.94	217.86	215.72	216.88	216.4	216.82	216.21	216.77	216.72	215.64	216.57	216.35	217.31	217.09	218.01	217.84	217.71	217.14	216.63	217.34	217.05	217.06	215.54	216.66	217.75	216.23	216.59	215.74	216.18	218.16	216.54	217.44	216.57	217.16	216.1	217.21	216.96	216.97	218.21	217.94	218.55	216.66	215.69	217.53	215.84	217.19	218.3	217.75	215.98
205.5	202.86	203.78	202.29	203.86	204.1	203.52	203.43	202.24	202.42	203.45	203.09	204.36	204.17	203.12	203.42	204.34	203.89	202.7	202.17	204.21	201.73	202.66	203.2	204.5	202.37	201.9	203.02	203.77	203.73	204.28	202.33	202.21	202.56	202.32	203.8	202.34	203.45	204.38	203.86	203.04	204.29	202.74	203.16	203.53	202.76	202.49	202.51	202.31	204.15
217.23	217.16	217.16	215.17	218.33	218.05	215.04	218.4	216.94	218.69	216.58	216.81	215.69	216.84	217.58	216.79	217.99	216.32	216.59	216.28	218.26	216.51	217.36	217.37	216.62	214.97	217.05	218.03	215.74	216.7	216.03	216.56	217.29	217.49	216.3	217.37	216.66	216.64	215.45	216.91	219.43	216.3	216.25	217.31	216.24	214.79	216.85	217.32	216.16	217.23
203.8	201.73	203.9	203.55	205.35	201.7	204.44	204.67	203.37	204.75	201.56	203.02	204.49	205.72	204	203.9	203.56	204.64	204.51	203.59	204.36	203.06	204.91	203.37	204.62	203.85	204.01	203.59	204.05	203.88	203.56	204.79	203.93	203.87	201.4	203.79	204.73	204.56	204.51	203.76	206.7	203.97	204.61	203.09	204.18	203.4	203.98	204.41	204.07	205.43
213.07	212.59	210.48	212.53	212.64	212.06	212.89	213.17	212.28	214.31	211.13	212.2	212.68	212.42	212.64	211.89	211.49	211.72	213.3	213.56	212.23	212.05	213.86	212.17	211.91	213.16	212.19	212.38	212.78	213.32	214.08	212.6	214.26	211.32	212.55	212.45	212.99	212.77	212.63	212.61	212.51	211.47	213.3	213.33	212.68	211.77	212.7	212.63	213.13	212.26
201.89	200.34	201.03	200.85	200.12	200.02	201.12	200.94	200.76	200.32	201.44	201.04	201.19	200.53	202.06	199.78	201	201.28	200.61	201.67	201.77	202.16	201.21	202.6	200.4	200.3	202.07	200.18	201.65	200.84	201	201.79	201.49	200.95	199.32	200.25	199.25	201.7	200.48	200.05	200.48	201.19	200.46	200.98	202.37	202.43	202.98	201.32	200.17	199.36
207.99	208.57	206.98	208.01	207.49	208.24	208.66	208.6	207.32	208.33	207.17	209.34	208.08	209.89	209.26	207.16	207.1	206.99	208.9	206.54	208.8	208.53	207.84	206.97	208.03	207.59	207.93	207.4	208.94	207.82	208.69	208.26	207.65	207.7	207.67	206.8	207.62	208.41	208.45	208.65	208.17	205.95	207.04	206.92	207.51	207.21	209.35	208.02	207.14	208.97
207.79	208.99	207.88	210.05	206.95	208.38	208.68	209.52	209.95	209.37	207.56	209.54	208.35	208.95	207.65	208.99	208.74	209.48	208.44	207.78	208.9	209.32	208.22	208.12	208.06	207.96	209.47	208.31	208.44	208.83	208.79	207.85	207.71	208.9	207.61	208.54	208.24	208.86	207.75	208.73	208.47	207.95	208.72	208.58	206.87	208.73	207.72	208.42	208.52	209.21
211.46	208.46	209.86	210.11	210.02	210.22	208.57	209.3	209.57	210.16	209.58	209.39	209.59	209.6	210.88	210.08	209.48	210.34	210.56	210.9	209.47	209.03	209.86	210.29	209.16	210.22	211.05	210.17	212.21	209.99	208.52	210.35	210.47	210.47	209.75	209.24	209.94	209.66	211.3	209.5	209.4	209.88	210.37	210.78	209.45	208.74	209.65	209.64	209.5	209.42
194.04	195.39	194.97	195.66	194.62	193.6	193.93	193.73	192.96	194.83	193.33	194.18	194.29	196.45	192.75	192.43	192.73	193.76	195.66	194.05	192.55	192.39	192.83	192.58	194.44	194.27	194.27	192.92	193.58	193.93	194.18	194.66	193.5	194.5	193.32	194.3	192.73	195.95	194.14	194.03	194.08	193.74	191.85	194.89	193.99	195.16	194.28	193.82	194.12	193.2
216.29	216.8	217.28	216.78	219.31	216.77	218.56	216.88	215.62	217.71	217.56	216.87	217.63	216.39	217.49	217.18	218.19	217.56	215.44	216.09	216.93	217.64	217.36	218.23	217.47	216.93	216.29	216.15	216.8	219.08	215.86	215.93	216.39	217.41	217.81	216.51	215.63	219.19	218.08	217.71	216.19	218.5	217.2	215.75	217.04	217.73	217.65	217.55	218.04	218.54
204.57	205.4	205.37	205.24	204.16	205.28	205.27	204.73	204.27	203.02	203.11	203.17	205.21	205.02	205.12	203.85	205.7	202.83	203.85	203.36	204.81	204.78	204.6	205.42	204.61	204.57	204.54	203.85	203.26	203.26	204.23	204.21	204.94	206.11	203.69	204.7	203.98	204.37	204.02	205.28	206.73	204.26	204.54	205.61	203.96	203.91	203.88	205.29	203.54	204.09
212.9	212.42	212.32	211.55	212.68	212.51	213.19	213.7	213.83	211.18	212.16	210.93	212.9	213.43	213.13	212.06	212.17	213.48	212.09	213.77	213.31	213.58	212.97	211.76	212.49	211.76	212.03	211.34	211.84	211.9	211.71	212.32	212.73	212.51	212.31	211.78	212.98	211.43	212.26	212.84	212.34	210.88	212.23	211.42	211.87	212.43	211.62	213.38	211.81	212.86
210.01	209.36	208.73	208.99	209.81	209.49	208.88	209.9	209.11	209.36	208.59	208.71	209.03	209.52	208.39	208.42	207.81	209.69	209.92	209.78	209.39	209.62	209.41	209.18	209.12	207.72	207.72	206.98	208.71	209.82	208.82	208.85	209.9	207.4	209.34	207.96	208.6	210.21	208.64	208.38	208.58	210.43	208.32	209.65	208.12	208.91	209.07	207.92	208.22	207.34
210.05	209.22	208.66	206.92	209.41	209.65	207.88	208.59	207.31	208.67	208.92	207.42	208.92	208	208.07	206.77	207.45	208.68	207.57	208.43	208.01	208.2	208.32	208.81	208.22	207.32	206.87	208.03	209.68	209.44	208.85	208.72	208.11	208.94	208.99	207.96	209.11	208.27	207.88	207.72	208.24	209.14	208.44	207.56	210.04	208.66	208.34	209.98	208.43	208.09
200.38	198.78	199.83	200.02	200.02	200.3	200.2	198.87	198.3	199.99	199.68	200.12	199.02	200.76	200.03	197.89	198.65	197.31	199.02	199.63	198.97	198.93	198.15	198.25	198.96	198.56	198.49	200.28	200.35	200.35	198.99	200.83	199.99	198.25	200.27	200.21	200.06	199.49	199.18	200	198.61	199.94	199.62	198.05	198.76	198.12	199.49	197.23	199.35	200.03
208.02	207.42	207.51	208.6	206.33	207.91	207.35	208.45	206.08	208.15	208.52	207.55	207.17	206.55	206.53	206.83	206.68	206.25	206.82	208.15	208.78	208.54	208.22	207.73	207.9	207.52	207.66	207.84	208.35	208.72	207.25	206.8	206.15	206.54	208.69	208.14	206.88	207.42	208.43	207.82	208.24	208.05	207.46	207.21	208.31	209.19	207.95	208.05	208.47	208.2
203.06	203.47	201.24	201.22	202.27	204.09	203.09	201.81	203.51	203.49	202.82	201.83	202.45	201.76	201.53	202.9	202.98	201.41	202.03	202.7	203.03	200.58	202.85	204.46	202.08	202.06	203.75	202.61	203.4	202.21	203.19	202.63	202.62	200.59	201.68	201.65	201.8	203.67	201.68	201.85	202.61	201.08	203.02	201.83	201.17	201.52	203.18	202.99	203.52	202.25
207.12	207.72	209.23	207.71	207.52	208.32	207.04	208.13	207.84	208.03	208.49	207.74	206.06	206.92	206.63	207.98	208.23	206.42	207.43	206.84	206.88	207.57	207.58	206.43	207.6	208.64	207.15	206.18	207.38	207.39	207.31	208.32	208.85	207.03	209.03	208.2	207.76	207.58	207.31	208.58	205.86	207.82	209.95	207.06	205.35	208.08	206.48	207.86	208.63	206.42
200.32	198.81	200.14	202.23	201.96	200.68	200.51	200.5	198.67	200.03	200.61	199.83	200.54	201.16	199.65	199.75	199.83	201.8	200.25	199.41	200.49	200.84	198.56	200.43	198.94	201.01	200.84	199.56	200.54	200.57	200.81	202.08	201.21	199.41	198.22	200.91	199.48	200.2	200.29	200.73	199.97	201.41	200.67	199.74	199.42	199.59	199.75	200.7	200.72	200.91
207.25	208.74	207.41	207.82	207.21	207.88	208.2	208.52	207.71	208.13	207.21	207.26	206.86	206.17	207.99	205.99	208.07	207.8	208.2	207	207.68	206.79	207.25	208.83	206.57	207.31	207.05	207.16	206.28	208.83	207.33	208.16	206.45	207.62	207.29	207.65	207	206.42	206.39	207.97	207.57	208.26	206.93	207.51	209.07	209.04	208.35	207.1	208.64	207.65
205.8	206.47	205.59	206.43	206.34	207.08	205.78	207.33	208.29	206.42	204.7	206.81	205.08	206.11	205.55	204.99	206.61	206.75	206.3	207.53	206.82	206.94	206.4	206.83	207.57	206.95	205.27	207.3	205.49	206.13	205.5	206.74	207.59	206.42	206.91	206.54	207.56	205.75	208.88	206.95	206.17	205.49	206.93	207.09	206.13	206.61	207.73	206.26	205.6	205.61
202.88	203.29	204.39	203.11	203.46	204.47	204.35	203.75	203.23	203.45	202.51	204.39	204.73	204.14	203.48	203.41	201.87	201.89	203.9	203.66	203.06	204.39	203.39	204.51	203.78	204.42	201.39	204.68	202.94	203.37	204.41	201.99	203.14	203.77	204.59	204.32	205.14	205.27	203.21	203.29	202.44	203.7	205.26	203.55	203.89	203.21	203.88	202.47	202.62	204.54
204.11	204.36	203.37	204.28	203.45	203.86	204.15	202.62	203.83	202.92	204.2	202.69	204.1	204.51	203.62	203.29	204.43	203.68	204.58	204.35	204.24	200.13	204.19	202.19	204.82	203.25	202.75	205.17	201.67	202.52	204.2	203.78	203.94	204.07	203.24	203.46	204.22	205.13	203.32	203.24	202.62	203.45	202.4	203.97	205.32	204.21	202.44	203.5	202.73	204.92
208.1	208.14	209.55	207.1	207.99	208.13	206.01	206.6	208.99	207.86	207.05	207.87	208.1	207.76	208.23	208.24	207.25	207.38	208.55	207.83	207.83	207.09	206.75	207.95	207.71	206.85	206.94	207.77	207.26	206.77	209.45	205.71	207.82	207.82	207.46	208.19	208.57	208.25	206.22	207.75	207.72	206.71	209.44	208.12	208.56	207.59	206.68	207.77	206.37	208.39
210.56	212.79	210.08	211.58	212.4	212.73	211.57	212.88	210.82	212.76	212.42	210.05	210.47	210.94	210.02	212.88	212.48	210.76	211.93	210.65	212.64	212.8	212.76	212.31	212.17	211.91	210	213.52	210.49	211.12	209.64	211.24	211.92	210.82	212.54	210.73	211.87	212.47	212.11	211.34	209.56	211.12	210.87	211.92	211.74	211.08	212.05	211.82	212.34	212.52
210.24	210.25	208.36	207.75	210.73	209.17	209.56	210.28	210.54	209.83	209.5	207.44	207.43	208.38	208.56	209.3	208.71	208.42	208.86	208.87	208	207.96	208.16	209.83	209.38	209.04	209.66	207.67	209.58	209.22	209.29	208.14	208.66	208.8	209.24	209.53	208.98	208.86	209.49	209.29	208.37	210.43	208.91	209.31	208.35	209.52	208.74	208.51	208.43	209.21
207.99	209.02	209.1	209.03	207.89	209.74	209.56	209.43	207.71	208.52	207.06	210.02	207.58	207.23	209.63	207.11	208.08	208.89	208.45	207.36	208.02	209.52	208.41	209.18	208.85	208.06	208.11	207.15	207.88	207.79	209.18	209.24	210.62	209.01	208.41	209.03	209.59	206.81	209.76	207.58	208.6	207.68	208.73	209.11	209.27	207.93	208.66	208.66	207.78	207.15
201.15	200.12	199.07	200.88	199.9	199.87	199.71	199.69	201.12	201.79	198.22	200.62	202.26	199.66	200.25	199.82	199.25	199.19	200.27	200.27	199.81	199.7	199.96	198.97	199.16	200.27	199.29	199.11	200.26	200.64	198.9	199.83	199.55	200.47	200.29	200.92	201.21	201.99	198.85	201.22	199.75	199.65	200.9	200.36	199.25	199.31	199.74	200.67	199.48	199.72
203.47	203.46	202.57	202.85	201.28	202.84	202.28	205.69	203.66	203.59	201.91	203	203.57	202.53	202.85	203.33	202.86	201.5	202.85	202.59	202.85	203.72	202.28	204.11	203.98	203.1	204.29	202.71	203.56	203.97	204.19	202.97	205.13	204.61	200.64	201.98	203.39	201.9	204.41	203.13	203.16	202.44	203.68	203.75	202.5	203.22	202.57	203.16	204.15	201.2
217.11	217.28	215.85	215.78	217.19	216.83	218.75	217.33	215.03	217.67	216.43	218.35	217.01	216.3	216.9	216.61	218.03	216.97	217.47	216.08	216.64	214.36	217.91	217.06	215.37	217.14	215.04	218.58	215.83	217.57	215.66	217.9	217.13	217.86	215.92	216.34	216.48	217.5	217.85	216.72	216.06	216.48	217.38	216.5	216.02	217.33	217.57	214.6	216.64	216.55
204.18	205.27	203.42	204.35	205.56	204.48	204.46	206.67	203.81	204.68	203.84	205.78	206.09	203.04	205.08	203.47	203.65	204.98	204.33	204.91	204.67	204.04	205.65	205.79	205.62	204.63	205.68	205.45	206.35	205.57	204.85	205.26	204.29	203.51	205.33	206.33	205.43	204.65	205.31	206.15	205.47	204.8	205.01	205.17	205.09	203.83	204.87	205.24	204.67	205.21
202.48	202.26	204.16	202.41	203.02	201.33	202.54	203.58	201.8	201.51	203.29	203.17	203.23	202.43	202.37	203.45	202.41	202.14	202.24	203.41	202.61	202.31	201.88	202.97	202.62	204.34	201.08	201.92	201.8	202.74	202.52	201.98	203.06	202.82	204.18	202.41	201.75	202.15	201.89	201.75	203.57	201.14	201.4	202.66	203.03	202.41	204.02	202.58	203.39	202.36
200.86	200.26	200.21	202.09	199.29	201.12	201.5	200.7	202.11	199.9	199.64	200.47	199.14	200.73	198.87	199.6	199.79	200.96	200.85	200.25	200.64	199.51	199.16	199.2	199.32	200.43	201.31	201.73	201.56	199.39	198.92	200.99	201.32	200.95	200.46	201.51	200.33	201.94	200.16	200.69	198.58	201.46	202.1	200.76	200.71	199.83	200.65	199.24	202.24	200.3
208.98	210.41	210.36	208.43	210.76	210.09	209.67	209	209.55	209.22	208.88	209.59	210.04	207.59	211.55	209.63	208.37	211.1	209.41	209.78	211.05	208.62	209.8	209.41	209.7	209.85	208.32	209.82	209.79	209.91	208.35	208.5	210.68	208.77	209.27	208.66	210.76	210.94	208.5	210.19	209.84	209.35	209.74	210.63	209.97	209.58	208.8	208.74	211.13	210.17
213.6	212.64	213.47	211.97	213.56	212.59	212.01	213.43	213.52	213.12	212.41	214.96	215.03	213.26	211.86	214.13	214.54	212.39	211.72	212.16	213.14	214.05	212.86	213.25	213.44	212.26	213.13	214.18	213.6	213.11	212.93	212.64	213.19	212.37	212.54	212.15	213.73	215.69	213.22	212.75	212.55	212.06	212.33	212.51	212.71	212.2	212.34	214.67	213.22	213.03
211.24	210.13	210.47	211.09	213.09	211.61	211.89	211.55	211.87	211.33	212.2	210.32	211.87	212	212.51	210.77	210.33	211.61	212.41	212.12	212.12	212.09	211.89	212.09	211.09	211.71	211.56	211.57	212.33	210.6	210.14	210.18	210.03	212.71	210.44	210.7	210.83	211.35	211.05	212.66	211.05	212.66	211.46	210.53	212.69	211.53	213.45	211.28	211.61	211.75
210.15	209.72	209.75	210.61	207.22	208.74	207.35	207.93	209.03	206.82	207.37	208.84	208.64	210.47	210.04	208.71	209.55	209.63	208.46	207.92	208.27	208.52	207.97	207.6	209.09	209.71	210.67	208.59	208.09	210.11	207.96	206.77	207.1	208.32	209.22	209.1	207.99	208.55	208.94	208.65	208.23	209.63	206.01	209.27	207.14	209.51	208.42	208.68	208.23	208.31
217.41	216.52	217.36	217.8	215.92	217.02	216.53	216.83	217.22	217.41	215.6	215.57	216.64	218.87	217.23	216.5	215.63	217.16	218.52	217.02	218.24	217.81	217.29	217.24	216.66	216.22	217.86	217.29	217.22	218.61	217.4	215.89	217.55	218.07	217.03	217.3	217.64	215.98	217.69	216.95	217.22	217.9	218.03	216.99	216.57	216.84	216.96	216.14	219.09	217.63
202.74	202.36	203.79	203.74	201.3	203.51	202.66	202.95	203.44	202.47	204.47	203.35	202.39	203.95	202.6	204.02	203.24	202.55	202.78	203.76	202.09	201.79	203.11	202.43	203.35	202.7	203.2	203.16	203.82	204.36	202.82	203.44	203.61	204.47	202.7	203.84	203.81	203.08	202.96	202.69	203.16	202.64	202.81	201.99	201.91	203.93	202.92	202.53	203.37	203.14
214.45	213.63	212.17	212.43	213.03	213.69	212.46	213.47	212.98	211.24	212.44	212.28	211.86	213.58	212.38	211.1	211.35	211.73	213.75	212.85	212.11	213.56	212.68	213.57	213.3	210.69	214.32	212.7	213.12	212.27	214.25	211.77	211.11	212.36	212.54	212.54	212.05	212.94	213.26	212.31	210.45	211.35	213.05	213.96	211.52	212.61	212.51	211.7	211.7	212.97
216.94	217.84	217.32	215.57	217.74	216.49	216.15	218.11	215.62	217.35	216.36	218.34	216.47	216.72	218.47	217.88	218.21	216.79	215.92	218	216.17	216.54	216.36	217.37	216.86	217.59	216.87	216.13	216.28	218.49	216.4	218.49	215.57	217.52	216.47	216.57	215.57	217.94	217.49	216.17	217.61	217.02	216.6	216.85	216.62	217.08	215.61	216.5	216.5	217.41
209.43	209.46	208.84	208.06	209.61	209.05	209.44	208.99	207.37	208.31	207.9	207.29	208.79	208.28	208.67	209.21	209.17	208.69	209	208.1	209.22	209.01	209.26	207.07	208.92	208.01	206.94	207.47	208.09	208.13	207.79	207.85	209.8	208.04	208.71	208.81	208.82	209.11	207.46	208.58	209.13	209.46	209.03	210.16	207.41	207.9	209.49	208.42	208.35	208.38
[truncated: 250 more rows]
[truncated: 150 more columns]
