# Supplementary material for: Genetic dissection of main and epistatic effects of QTL based on augmented triple test cross design
Source: PLoS One. 2017 Dec 14;12(12):e0189054. doi: 10.1371/journal.pone.0189054 (PMC5730204; doi:10.1371/journal.pone.0189054)
Supplement: S6 Supporting Information — (ZIP) [file pone.0189054.s006.zip › z1_1450_0.2_10.csv]

199.23	199.17	200.71	198.03	200.79	200.51	202.93	199.3	203.07	204.66	194.89	203.77	198.81	200.76	201.27	198.26	197.6	201.06	199.47	202.01	202.61	203.89	199.48	197.92	197.93	197.52	202.3	200.55	198.42	196.29	202.02	197.09	200.92	202.15	197.84	200.33	198.87	200.31	199.45	200.59	198.69	197.1	199.2	203.15	197.05	198.8	197.75	201.61	197.83	202.14
209	210.92	206.92	204.32	207.21	207.28	208.93	212.3	204.03	208.74	210.49	207.53	207.59	206.82	210.71	212.43	208.82	209.47	208.81	205.66	208.09	207.26	207.25	209.01	207.35	207.72	206.72	203.35	204.88	209.68	210.48	209.66	206.18	210.3	210.08	205.85	209.82	210.14	208.73	208.5	211.72	209.49	211.77	213.99	205.28	208.89	209.1	208.42	211.25	209.6
217.14	219.12	216.04	218.26	219.05	221.49	214.37	218.25	214.08	215.6	214.64	214.14	217.61	213.11	216.05	218.54	218.12	211.63	215.78	215.54	215.7	217.68	216.65	218.41	218.7	217.08	217.77	219.72	216.96	216.17	215.12	212.74	219.51	215.59	219.29	217.78	215.59	216.42	218.82	216.01	221.39	214.28	216.76	218.09	214.46	213.24	220.36	217.86	218.81	219.98
206.4	205.99	208.76	205.08	211.38	208.15	206.27	207.55	210.65	205.75	207.72	203.21	204.31	207.23	212.74	207.71	207.01	205.98	206.78	208.03	207.6	206.16	210.75	210.4	204.25	206.5	208.4	206.6	206.57	204.13	209.54	209.17	203.08	205.97	206.5	207.57	206.88	207	205.8	209.72	208.59	209.35	211.59	207.34	209.41	208.45	206.47	204.74	204.88	209.55
211.55	209.66	214.17	214.65	214.95	214.13	218.35	205.09	214.86	208.28	211.32	213.99	210.38	212.8	212.65	211.83	209.59	215.09	208.59	214.15	209.84	212.73	216.48	214.8	212.23	211.01	212.28	212.95	214.7	212.84	218.66	210.53	210.47	214.97	210.33	207.69	209.3	211.96	209.92	215.84	214.44	213.93	211.12	208.7	209.23	215.15	212.12	213.69	213.82	215.37
212.05	207.17	210.48	213.41	206.95	209.49	205.32	208.68	206.36	213.25	208.58	214.77	210.54	207.48	206.95	213.67	206.05	212.01	211.71	207.48	211.8	212.12	208.05	211.77	207.64	209.43	209.83	207.23	213.36	212.19	208.7	208.87	210.93	210.24	212.8	208.5	209.82	212.25	208.96	211.26	205.91	208.94	211.99	211.44	207.95	206.9	212.58	206.35	205.49	210.96
215.22	217.38	210.3	220.7	218.2	216.6	217.52	222.57	219.58	218.27	216.19	215.75	213.26	215.99	215.31	216.15	219.59	216.96	222.52	219.61	218.81	219.34	217.92	217.35	217.21	217.49	213.42	212.41	218.1	216.19	213.72	213.25	214.18	214.76	219.4	216.4	216.18	216.42	218.51	213.16	212.65	215.3	214.49	215.28	214.01	213.85	214.19	220.66	219.18	219.19
219.89	219.81	217.71	216.59	220.28	217.75	217.05	214.01	219.86	212.69	215.99	217.27	220.18	221.78	218.49	218.08	222.29	220.15	217.51	218.23	215.38	211.52	219.28	217.62	217.45	220.01	220.99	217.38	218.7	220.02	216.51	217.19	219.37	214.95	221	218.09	221.03	218.36	219.02	216.72	216.55	220.32	224.17	215.6	220.01	220.98	215.88	217.65	213.69	217.91
206.6	210.67	204.6	211.96	210.7	206.58	210.13	209.75	206.34	209.33	209.81	205.89	207.61	209.66	210.87	204.87	207.83	205.25	208.82	205.62	209.42	207.64	199.76	208.46	207.64	207.51	205.62	211.65	209.29	207.82	210.17	208.33	203.39	207.83	211.47	203.51	208.22	209.81	208.29	208.88	205.09	206.4	213.71	206.11	207.25	206.88	206.82	207.83	208.33	203.61
212.39	208.92	211.09	212.07	211.51	214.1	212.41	215.35	209.86	207.82	211.04	214.26	208.71	209.69	211.63	209.71	209.9	215.79	213.94	215.47	212.1	209.83	215.77	210.77	214.36	213.87	211.66	211.12	208.91	215.28	215.78	212.92	213.24	208.52	210.14	212.88	210.29	210.33	212.48	214.29	213.33	212.58	214.24	211.94	210.81	206.89	214.49	213.05	215.23	210.86
207.44	207.09	207.76	207.88	206.26	208.17	209.86	205.62	208.02	209.3	202.71	209.34	210.97	206.3	211.09	209.14	209.83	208.58	210.12	210.57	208.13	209	208.56	205.82	204.51	203.74	205.42	209.15	205.58	207.67	208.48	202.06	209.82	206.04	202.62	203.55	201.66	203.36	206	209.91	203.12	206.95	204.61	208.47	201.98	204.73	204.71	206.19	204.16	205.09
202.55	202.84	204.38	201.82	199.91	204.88	200.2	202.4	200.62	196.49	198.43	202.98	202.81	203.72	205.02	204.71	200.5	203.34	200.42	199.9	200.2	199.99	206.45	201.5	205.76	202.45	204.39	206.77	202.98	199.53	201.51	199.74	205.24	204.1	202.4	204.34	202.62	201.79	201.23	204.28	203.14	203.22	202.8	202.25	199.84	206.17	198.38	198.32	200.91	203.8
204.21	208.02	208.5	205.25	208.27	206.29	204.51	204.43	206.3	205.8	207.08	207.86	205.57	205.27	206.16	208.77	207.12	205.59	204.93	207.45	204.9	209.38	211.56	202.73	205.68	209.29	206.63	203.69	205.58	205.7	207.14	207.73	205.92	207.18	206.54	202.8	204.58	206.61	206.3	203.7	207.86	204.4	202.4	212.3	206.37	209.31	209.3	205.04	206.42	204.27
196.95	193.28	194.78	196.33	199.46	195.3	192.62	195.39	192.64	194.25	197.11	194.61	193.9	194.78	193.15	194.55	188.86	193.54	199.73	190.93	194.55	197.54	196.72	197.28	195.21	195.42	187.62	197.14	194.5	196.72	194.77	195.55	191.39	188.13	193.69	192.53	193.3	195.64	194.14	190.96	190.14	198.45	197.7	195.26	192.85	197.32	189.48	188.56	195.21	192.12
205.84	200.42	203.53	202.54	207.72	206.27	201.69	203.15	210.79	205.56	204.48	202.55	202	204.63	204.79	202.73	202.13	201.76	206.12	203.22	197.79	204.25	201.71	199.2	206.12	201.3	203	204.95	206.39	206.1	207.71	201.27	206.34	203.02	199.5	206.25	202.04	204.09	202.18	200.97	202.86	204.49	204.99	205.61	203.03	201.9	205.68	201.57	201.99	204.93
205.88	212.24	208.6	208.39	210.02	207.36	211.12	208.81	215.92	209.05	210.62	205.22	205.03	208.33	211.65	208.13	211.63	207.71	210.28	212.2	210.3	209.66	213.71	204.78	209.42	208.82	209.35	208.03	207.5	208.58	210.22	210.1	208.56	207.75	208.39	205.62	205.74	208.33	206.71	206.17	208.92	207.21	212.93	210.98	205.71	208.82	205.66	208.71	204.02	208.73
197.28	198.2	194.4	200.38	205.16	198.56	198.13	194.28	201.34	201.44	197.71	205.55	203.78	195.6	199.27	202.4	197.6	202.34	201.77	198.47	204.9	203.59	203.3	205.48	199.6	196.1	200.81	201.03	197.16	199.44	204.88	199.19	200.77	202.84	201.2	200.06	198.35	197.47	201.52	204.88	195.62	197.76	197.29	198.55	201.18	197.83	199.09	204.18	195.95	198.99
212.65	209.91	212.59	209.93	212.72	211	208.03	207.17	207.76	203.71	210.17	213.29	208.56	207.03	208.05	210.08	209.42	205.92	205.68	208.73	210.15	210.59	213.98	208.73	212.31	212.75	211.57	210.33	205.71	210.05	210.51	208.97	210.93	205.98	209.45	208.27	211.03	205.39	208.63	206.48	211.88	212.33	209.38	211.53	208.87	211.02	215.14	209.45	209.57	211.46
213.08	209.29	209.88	204.73	199.94	209.1	213.79	211.02	207.99	206.51	207.07	210.34	205.57	209.2	208.52	207.83	213.03	203.87	208.19	211.03	205.59	206.99	206.51	208.97	208.52	205.13	207.38	203.07	210.1	211.24	202.61	206.02	204.27	214.94	208.65	209.37	205.21	212.22	208.75	209.44	205.79	209.9	208.16	204.84	212.48	207.41	207.78	205.62	208.05	207.3
208.91	206.51	208.86	205.8	213.34	208.95	207.96	208.77	206.48	207.39	202.25	210.82	206.28	209.3	210.91	205.47	210.66	206.7	210.29	208.75	209	204.24	204.94	207.41	207.95	206.24	212.35	209.25	209.74	204.39	208.96	207.69	207.88	211.85	206.62	211.71	203.73	206.17	211.41	206.31	205.19	203.92	208.43	210.95	208.03	206.78	210.09	205.14	207.66	208.71
200.93	205.43	205.9	205	202.5	204.5	199.05	200.55	203.72	200.47	203.83	206.21	204.78	201.77	203.64	205.71	205.01	205.77	201.16	206.54	201.46	203.9	199.91	208.56	203.77	205.24	207.51	203.75	202.88	205.5	201.26	202.9	206.98	203.38	198.32	202.51	202	201.66	203.73	204.61	202.5	202.75	202.94	200.1	203.99	207.59	198.54	201.67	202.44	203.82
203.32	203.29	200.54	206.37	204.44	205.45	205.24	202.5	204.8	205.14	205.2	202.63	200.65	200.72	207.71	205.72	203.54	201.39	204.52	202.19	204.94	203.97	202.55	204.88	203.7	206.5	199.25	206.56	205.19	203.46	204.18	200.27	205.93	197.11	201.39	208.19	207	204.33	204.5	204.9	202.5	199.1	204.19	211.09	204.92	198.99	201.82	201.11	202.23	204.81
208.58	211.02	209.19	212.52	214.84	213.22	208.31	213.69	212.58	212.52	212.55	213.82	214.12	209.69	212.24	212.66	215.27	215.32	208.51	215.07	211.08	211.61	212.49	212.67	213.28	212.93	212.49	208.13	215.83	209.93	211.83	211.66	212.6	209.13	214.96	212.93	210.06	214.25	212.29	208.15	211.28	211.11	211.41	209.16	212.9	210.66	211.57	211.77	209.74	211.99
209.33	206.93	206.28	206.4	204.21	207.86	210.15	213.06	208.63	209.25	207.62	205.68	210.39	210.88	207.28	209.36	209.18	204.81	205.59	209	207.95	208.35	207.51	207.2	211.24	208.12	204.03	210.17	211.42	208.05	207.47	205.2	204.57	204.14	207.32	213.4	202.18	208.33	205.2	208.4	208.94	204.92	209.46	207.39	205.28	207.36	204.98	208.55	205.73	208.89
209.25	208.8	207.09	210.5	204.09	207.71	208.99	210.56	209.84	211.7	210.11	210.73	209.7	206.2	205.15	215.96	206.47	210.89	213.42	213.54	204.53	210.09	210.09	207.47	207.78	209.9	209.01	212.52	211.63	208.32	208.26	214.22	210.16	208.43	206.92	210.1	208.39	208.57	212.11	210.92	206	207.68	211.04	217.79	208.8	212.92	208.43	209.07	204.54	207.97
201.22	204.08	199.13	200.19	197.08	202.04	205.84	204.58	202.21	203.87	203.31	199.15	201.7	203.59	205.27	201.11	203.23	204.43	202.69	201.15	205.21	204.19	201.29	205.21	201.78	201.6	207.11	203	200.02	203.13	205.33	203.51	204.91	203.85	202.55	200.69	204.7	204.5	204.45	201.98	204.21	204.82	207.94	199.96	208.25	204.97	201.28	202.48	200.57	200.69
211.55	211.08	210.92	207.75	208.69	214.26	212.81	209.41	214.91	212.81	212.22	208.43	209.62	213.18	210.36	211.26	209.67	215.21	211.86	215.98	206.92	212.67	211.75	211.92	215.49	210.66	207.11	210.54	208.96	212.93	211.6	213.55	211.92	212.61	211.97	211.91	212.2	212.23	211.61	212.43	212.06	208.41	212.03	207.17	212.79	212.57	211.67	214.45	212.07	212.35
206.45	206.98	203.77	208.24	205.62	209.36	207.16	206.77	207.68	202.92	210.35	205.75	205.64	208.36	211.12	208.17	210.11	210.72	211.54	208.6	209.88	213.6	211.42	205.92	205.29	206.94	206.65	210.37	206.03	208.69	210.34	209.66	214.36	203.58	209.32	214.93	211.09	209.65	210.82	210.01	208.01	209.97	209.11	207.3	211.21	205.54	208.44	206.48	205.38	205.24
210.81	210.16	204.88	213.93	210.45	207.64	207.58	207.08	208.22	210.45	206.31	202.46	205.38	206.73	209.65	209.97	212.64	207.88	205.41	208.3	205.86	209.39	212.95	208.82	210.4	205.69	205.89	211.36	209.11	210.74	214.23	207.51	206.69	213.02	208.89	207.08	205.63	209.75	210.24	202.57	209.61	204.18	206.56	211	205.18	209.47	208.01	208.13	204.91	208.42
209.55	209.23	207.38	205.31	203.94	204.75	206.29	212.34	206.56	207.84	207.4	205.32	209.05	207.23	208.46	207.4	208.01	204.62	204.32	209.47	207.51	208.13	209.56	207.98	210.29	207	211.86	208.17	211.15	206.95	202.83	211.34	206.74	207.54	211.26	204.13	204.22	207.12	208.3	205.75	206.95	210.19	206.14	209.41	207.11	203.85	207.74	207.4	206.02	208.85
209.18	210.8	210.83	210.06	209.79	209.33	212.4	209.93	213.4	213.1	210.11	208.3	208.38	213.7	211.89	213.79	212.28	214.19	214.69	208.12	212.36	211.73	211.13	209.11	209.01	216.96	214.58	212.3	212.31	208.22	213.25	212.61	214.13	214.83	215.34	209.62	208.24	208.81	210.58	210.11	209.64	208.09	212.49	215.41	207.74	210.06	212.17	211.28	208.7	211.55
204.31	203.73	199.6	202.94	205.44	202.21	198.15	200.41	203.79	200.67	204.1	202.91	201.96	205.14	204.36	201.44	200.79	204.47	202.61	199.67	202.57	205.91	203.44	202.51	200.45	200.92	203.03	200.53	201.34	201.9	199.1	208.77	198.8	204.39	198.72	199.93	205.02	205.22	201.02	198.14	200.55	199.78	198.27	197.52	206	202.7	201.51	200.98	197.87	201.57
216.57	216.32	221.84	215.16	218.55	213.01	217.77	217.44	217	214.26	219.67	216.92	222.53	218.15	220.5	223.46	215.12	215.02	218.93	221.2	214.97	217.07	215.62	215.59	214.65	215.16	218.69	219.42	219.25	221.41	216.94	217.78	219.48	217.48	222.32	219.01	218.41	217.94	215.32	219.23	219.65	216.17	213.79	216.39	220.12	214.84	216.89	215.4	215.78	213.56
209.89	206.79	207.29	210.11	207.12	210.4	208.03	203.77	209.47	209.86	212.91	211.89	206.5	209.54	205.11	211.43	207.61	206.33	206.23	206.54	210.15	209.49	215.19	210.35	208.76	208.42	207.79	206.5	207.82	207.59	205.46	207.03	204.45	208.86	212.04	215.81	209.04	209.33	211.5	205.81	211.66	211.48	211.85	207.59	208.27	206.05	210.69	212.14	211.06	207.47
211.51	212.37	209.37	213.06	217.32	215.92	213.4	211.92	210.09	213.98	213.08	213.66	212.61	213.82	213.26	213.87	214.92	207.88	212.34	210.19	211.39	212.8	213.31	209.03	214.77	215.42	210.92	207.56	212.21	212	211.52	210.35	213.65	212.06	212.03	213.75	211.74	210.2	212.68	209.65	210.94	214.27	212.21	216.8	209.55	213.16	213.32	215.33	210.85	210.73
200.01	202.94	204.76	205.01	199.91	203.81	203.41	202.54	198.79	203.67	206.83	204.25	202.12	200.41	206.69	207.84	206.73	204.24	203.67	204.45	200.73	206.68	200.13	207.72	207.23	206.55	202.01	205.81	205.76	200.34	202.91	197.98	201.27	205.96	202.38	202.12	203.09	204.2	202.94	205.24	203.11	204.28	205.77	204.9	205.97	209.2	204.82	205.46	203.11	202.74
210.83	207.98	210.89	210.26	206.88	205.47	212.13	206.21	211.77	205.53	205.81	207.59	203.9	213.68	208.59	214.11	208.94	204.33	202.22	207.77	215.44	208.46	209.28	212.34	207.09	209.77	212.79	210.54	205.62	212.37	207.94	211.33	207.32	207.82	209.2	206.59	208.91	207.86	209.84	207.96	208.78	205.89	213.03	208.62	208.68	206.96	211.25	210.13	207.41	203.94
215.87	209.21	211.72	209.36	212.22	210.21	215.48	208.82	210.94	208.72	214.19	205.88	215.09	216.11	210.59	210.07	211.37	213.87	210.51	209.69	212.53	209.05	213.64	210.61	212.11	212.84	209.68	209.19	211.68	206.22	213.52	208.67	212.98	211.49	212.43	212.44	211.2	211.56	209.81	208.68	212.57	212.27	206.58	212.32	213.66	214.21	211.05	212.09	207.51	209.04
201.53	205.9	208.14	202.49	201.01	201.35	201.45	205.69	202.72	203.8	198.6	199.41	198.96	200.19	203.87	199.99	203.13	197.62	201	209.32	205.6	205.98	198.18	203.81	200.74	201.88	207.02	203.35	206.69	201.73	199.47	204.97	203.56	203.97	204.68	203.74	200.27	202.52	204	201.37	206.09	200.06	200.75	200.89	202.77	200.52	202.34	204.12	197.55	201.78
204.16	206.02	202.48	201.73	205.28	203.96	206.01	207.35	207.35	207.46	203.32	203.38	204.9	206.47	205.99	205.74	206.18	197.53	208.83	208.32	203.42	207.35	206.98	208.74	206.92	204.92	210.12	206.32	205.01	205.35	203.25	203.81	211.17	205.82	204.81	204.99	201.62	206.4	205.99	204.71	210.01	201.14	206.47	202.13	209.91	206.94	210.74	205.21	210.01	209.75
200.37	203.37	208.05	205.92	202.35	200.99	205.67	205.34	202.28	200.14	201.5	200.69	201.09	200.07	206.42	203.91	200.86	201.69	206.42	199.01	204.38	200.56	202.5	203.26	204.87	203.27	200.84	200.19	198.43	203.34	202.76	203.25	201.28	198.28	205.17	201.93	208.41	204.4	206.32	206.6	205.85	203.39	203.03	201.35	206.75	204.8	202.19	200.09	206.94	204.44
215.93	219.23	217.67	211.76	217.97	213.46	218.77	218.5	217.84	218.31	217.25	216.21	217.67	216.1	215.93	222.39	214.7	213.2	217.17	211.02	218.87	224.51	211.77	218.66	218.75	216.26	214.96	215.29	219.39	219.84	218.08	218.38	220.06	216.74	217.89	219.63	213.81	217.1	214.73	215.05	220.71	215.36	215.13	218.12	218.91	214.84	215.37	218.78	218.82	219.45
206.08	211.27	209.23	208.61	211.97	205.31	206.76	205.4	211.43	208.07	206.18	207.05	208.11	208.82	204.32	209.89	208.69	203.59	206.07	208.04	212.48	207.34	210.13	206.5	206.09	209.15	206.44	208.08	213.62	205.46	204.62	208.8	210.67	205.58	208.66	203.51	212.93	203.99	206.12	202.75	207.27	213.38	205.68	213.28	204.72	207.3	204.5	201.94	202.67	203.67
207.66	206.69	211.34	204.61	205.45	203.11	206.09	206.6	205.21	200.54	203.39	203.73	203.55	205.73	201.23	204.67	206.09	213.29	205.74	203.4	204.6	206.22	204.01	205.33	204.58	207.27	204.62	204.06	205.8	204.58	206.47	203.51	198.8	205.71	202.71	206.06	202.79	202.68	197.33	206.39	205.91	204.67	201.65	205.22	206.14	203.45	207.73	201	202.9	204.38
205.87	211.98	210.32	210.7	212.44	209.78	204.66	207.21	205.55	207.7	209.52	206.49	208.8	208.26	208.31	206.25	204.53	202.89	203.02	206.39	204.2	206.53	206.68	207.77	207.6	208.88	208.15	211.35	204.08	211.39	208.11	210.24	205.34	208.36	206.12	209.34	207.33	211.95	207.62	211.57	209.72	209.28	204.32	206.58	207.77	204.17	207.97	211.4	202.06	209.87
211.33	210.7	212.29	210.54	211.26	210.23	209.68	213.37	218.77	208.33	213.72	210.33	210.04	208.25	213.98	211	206.88	209.21	210.32	212.01	207.56	211.44	211.97	212.74	209.3	211.87	209.23	212.77	213.27	211.77	216	213.12	212.49	213.36	205.38	216.1	211.39	212.33	210.83	215.35	212.42	214.94	208.32	220.03	212.59	215.98	214.24	212.07	212.11	215.16
199.41	201.19	203.46	203.4	198.91	198.63	198.85	198.25	196.66	194.66	197.49	201.87	204.94	196.26	198.75	200.58	197.49	197.25	196.66	197.48	196.76	201.2	200.21	198.49	202.03	200.52	197.89	203.97	203.13	203.89	200.97	199.65	198.3	201.06	193.28	202.51	201.11	197.98	201.32	202.18	202.41	198.92	199.99	198.47	201.56	199.8	201.26	200.93	197.72	198.03
193.16	191.99	193.61	197.2	191.58	197.61	193.24	198.33	195.31	193.17	198.04	194.35	194.43	197.15	193.8	193.68	194.45	191.15	193.29	195.44	197.14	199.18	197.93	193.56	196.75	194.07	195.03	194.59	193.89	198.83	194.61	194.65	191.54	194.34	192.2	192.71	193.3	195.15	199.57	196.48	193.34	194.12	195.37	196.1	193.76	199.19	195.3	194.21	197.68	192.21
201.66	201.55	202.03	198.54	201.63	202.61	199.73	203.72	200.87	207.02	198.84	203.02	204.17	200	203.5	199.28	204.12	199.89	201.93	203.34	201.14	202.71	205.07	205.19	197.12	207.45	202.1	200.96	203.61	202.95	204.55	201.6	204.41	200.78	200.56	202.68	204.81	208.2	207.82	198.5	199.02	205.02	204.7	199.33	200.19	197.79	199.39	201.2	203.93	200.08
198.85	200.9	202.23	200.26	201.04	198.42	199.82	203.24	202.08	203.75	202.2	198.3	198.65	199.43	200.09	199.53	197.85	201.94	205.69	200.42	199.71	197.48	201.7	202.72	201.75	197.32	200.62	201.44	198.11	198.63	202.4	196.44	197.79	200.75	200.28	200.67	202.25	202.1	200.24	203.09	205.93	203.16	200.34	197.79	201.23	197.95	202.06	200.45	199.7	202.01
213.76	211.97	213.61	209.13	210.04	212.7	213.58	210.86	212.91	212.92	211.73	212.04	211.69	206.87	213.5	214.05	210.3	211.79	208.48	211.75	212.44	212.3	208.47	213.78	209.32	213.46	212.91	211.77	212.46	215.16	215.67	210.09	210.28	212.95	212.73	210.66	213.18	209.78	212.26	211.5	211.61	214.96	210.02	210.02	212.38	214.5	210.21	210.11	212.8	209.39
208.88	202.4	208.33	203.91	205.61	199.97	201.26	197.79	203.22	204.39	205.97	207.67	202.33	208.59	204.81	206.93	207.22	201.48	205.31	204.54	203.95	204.73	202.02	200.26	204.33	202.08	200.73	206.86	204.12	202.66	200.12	204.1	204.24	208.56	205.43	200.1	205.68	204.62	204.92	201.68	207.47	206.22	205.21	204.99	201.69	202.71	206.98	208.02	207.51	204.95
206.9	204.59	206.77	206.68	202.66	202.62	203.22	207.37	207.73	204.5	206.57	205.4	203.94	203.9	210.65	202.88	204.86	204.39	207.03	208.74	206.93	209.72	207.18	202.54	205.9	207.15	206.03	205.14	206.07	202.17	205.58	205.4	204.61	209.38	209.86	203.65	214.92	206.84	203.47	207.47	203.51	205.51	205.78	208.86	209.37	201.17	202.48	205.76	211.15	212.31
209.71	212.16	206.03	207.75	208.03	205.53	205.5	209.16	207.68	206.86	207.59	205.38	205.98	204.83	207.14	202.85	209.39	204.24	204.45	206.67	204.69	206.48	206.43	206.13	208.29	207.39	198.82	205.87	207.86	203.69	206.98	208.21	208.6	206.27	207.76	203.08	203.89	204.53	204.21	201.46	203.98	205.29	208.05	208.87	202.78	206.86	207.37	207.31	203.62	203.63
209.97	204.17	208.34	210	209.57	208.76	208.01	206.86	206.14	209.53	205.37	207.43	210.78	209.32	206.72	204.71	212.92	209.25	207.26	209.03	211.96	210.88	208.84	208.1	209.74	205.12	212.98	209.01	205.29	201.6	207.22	209.74	208.81	206	211.34	209.04	207.72	214.73	204.04	207.5	211.6	209.71	206.34	207.06	211.94	207.68	209.3	207.69	207.31	209.49
196.32	198.08	201.25	200.62	200.4	201.49	202.15	201.84	201.25	200.46	200.2	202.44	197.35	202.82	197.33	201.48	204.04	200.13	198.92	200.7	200.61	200.86	200.35	198.11	198.53	198.94	197.41	201.54	198.64	202.29	202.79	200.85	199.43	197.91	197.14	199.91	195.85	197.41	197.57	201.53	201.96	200.33	198.85	201.82	200.54	198.25	200.96	200.14	202.4	200.79
207.81	205.16	209.64	208.97	205.53	211.55	210.5	210.92	207.43	210.96	207.8	208.21	208.15	211.61	208.75	208.73	206.93	202.81	207.14	208.38	212.09	211.18	212.22	209.83	202.59	211.41	212.75	210.55	208.49	208.84	210.55	206.28	209.07	211.52	207.59	207.98	208.46	206.93	206.57	207.35	205.08	211.23	210.18	204.1	208.35	213.23	209.53	207.8	209.69	211.51
204.9	204.62	203.15	206.08	201.21	200.99	202.27	201.83	203.62	205.88	204.53	207.57	205.47	208.59	205.67	202.77	203.61	204.15	203.62	204.5	204.21	206.52	205	200.62	202.62	208.58	204.79	207.2	203.98	199.69	206.43	203.64	203.42	204.2	207.07	207.93	201.89	201.84	203.25	205.84	207.49	205.9	204.12	202.28	204.1	205.84	206.52	203.77	206.32	203.04
201.33	197.8	201.09	199.52	202.19	199.04	199.46	202.97	198.53	192.96	200.34	197.69	198.9	203.27	200.33	201.59	199.05	203.32	199.42	197.91	199.58	197.71	198.53	200.86	200.36	203.52	199.6	199.24	201.48	199.68	199.56	195.66	200.55	198.27	198.23	201.03	197.13	198.26	198.56	201.2	200.18	200.35	203.09	199.36	197.98	199.44	196.18	196.32	196.93	195.15
199.83	202.97	201.51	201.63	201.98	198.53	198.13	199.62	197.76	202	195.64	197.77	204.75	200.78	199.68	195.38	199.13	199.2	199.29	200	202.53	198.3	197.69	194.95	198.48	202.27	201.45	197.41	198.02	200.58	196.14	204.15	193.79	200.38	200.18	200.39	201.44	199.33	203.95	203.67	201.58	198.15	202.72	199.61	200.66	196.6	197.12	197.3	200.56	200.44
215.53	211.1	210.67	208.98	206.44	208.38	212.98	210.72	204.14	210.05	214.74	206.62	208.9	210.73	209.22	207.75	205.83	212.46	209.15	206.6	202.45	205.76	209.68	207.44	206.22	209.41	209.28	209.77	208.85	210.52	206.35	208.67	208.61	207.17	208.38	211.05	208.61	209.34	204.23	206.56	208.33	208.07	212.66	210.16	210.24	207.24	208.24	213.47	214.14	205.22
207.51	206.41	208.53	205.4	202.52	201.91	206.76	206.31	202.91	203.21	208.04	209.87	205.47	210.05	207.71	209.09	212.53	206.28	204.9	208.21	204.72	199.2	207.8	202.63	205.49	208.3	204.75	207.63	206.93	200.45	201.43	207.26	208.68	206.83	209.9	205.8	205.5	207.01	206.6	208.29	207.88	205.84	204.42	207.84	208.34	201.55	205.62	208.16	207.86	205.46
206.52	206.8	201.59	204.26	202.89	203.5	200.89	204.64	201.18	200.7	201.22	203.05	201.98	202.09	203.01	206.33	201.95	202.1	202.98	204.33	198.5	202.82	207.99	200.78	204.96	202.25	204.75	203.71	200.59	200.33	203.1	202.4	201.87	203.75	209.29	202.18	206.1	208.46	210.61	203.71	204.81	201.79	206.16	205.66	202.49	201.66	205.82	202.42	205.93	200.74
205.73	203.21	206.75	203.63	205.08	209.64	203.58	202.21	202.34	206.33	205.54	209.47	199.36	198.45	202.21	206.49	206.7	206.63	209.64	205.59	210.65	205.84	206.96	204.69	201.73	203.03	204.54	204.03	202.01	206.09	205.51	202.07	205.73	201.45	201.72	205.19	202.39	202.64	202.09	205.86	208.13	205.62	202.44	208.04	207.66	201.86	206.38	203.72	205.66	204.47
206.91	202.71	205.08	204.79	205.86	206	198.33	202.18	206.85	203.69	206.14	204.2	205.02	203.31	201.65	202.98	203.68	202.9	205.14	203.44	200.51	202.22	205.73	202.6	201.44	200.52	205.58	204.37	203.63	203.89	207.56	203.95	200.36	206.71	204.54	209.15	205.17	206.76	205.24	205.27	206.35	199.63	204.89	206.42	200.97	204.93	207.42	205.71	203.41	203.72
200.72	198.95	200.83	206.56	204.17	200.56	200.91	200.21	206.34	208.94	208.45	205.7	202.13	204.57	205.27	206.1	202.42	201.24	201.49	199.12	204.91	200.99	202.44	205.33	204.3	205.7	203.04	203.13	206.49	203.36	205.36	201.6	204.89	202.58	205.3	205.1	201.98	205.6	206.19	199.85	204.68	209.28	206.84	202.47	204.23	205.51	205.15	205.76	201.56	200.84
216.9	216.77	220.92	216.68	218.97	212.54	215.96	216.55	219.65	213.78	211.38	218.96	213.08	218.37	214.87	216.13	216.08	217.54	218.05	218.04	223.11	217.07	218.14	217.07	220.73	214.03	215.05	217.5	218.21	218.85	216.07	216.65	215.5	214.05	223.79	214.01	221.42	220.26	218.6	215.49	219.03	211.83	215.44	217.1	215.55	214.39	215.86	218.5	214.05	218.58
204.71	203.74	203.5	200.79	202.75	201.96	198.97	203.89	203.76	200.53	201.4	205.87	203.05	203.75	204.16	200.33	205.27	200.33	202.74	205.46	202.75	203.58	202.98	205.91	201.79	204.31	204.32	201.49	208.68	205.87	208.29	207.39	209.2	207.85	208.08	202.84	203.93	202.55	202.33	199.26	201.2	204.19	204.02	205.27	202.5	205.72	198.99	204.68	201.05	205.14
193.85	195.55	195.55	194.09	191.73	194.15	197.16	194.47	194.73	194.76	194.65	192.47	194.06	196.23	195.64	203.12	197.74	198.01	192.38	193.38	195.63	191.07	193.2	196.56	195.34	200.22	200.24	198.5	194.05	194.15	191.08	193.58	193.29	194.25	193.36	193.16	194.55	194.27	201.37	199.31	191.9	192.03	198.39	199.48	195.69	198.01	197.11	197.41	196.24	191.91
203.47	205.86	205.82	206.13	203.36	200.06	205.42	206.88	199.65	204.74	201.14	201.98	198.46	197.45	204.81	206.9	206.24	201.29	204.4	203.99	202.13	203.19	207.61	198.89	202.3	201.89	204	209.27	205.77	204.56	197.22	201.38	207.73	201.83	200.9	202.53	204.64	208.13	200.88	202.59	205.16	203.07	204.07	204.97	209.35	201.74	201.63	204.27	205.37	203.42
207.52	204.82	209.44	204.35	207	199.19	206.48	209.1	206.46	207.48	209.26	207.31	204.21	209.83	205.65	203.74	206.76	206.49	207.06	206.39	206.71	205.53	207.2	206.81	204.17	208.88	208.69	204.1	208.91	205.5	206.25	204.46	213.44	205.28	207.01	201.91	207.38	206.57	205.01	204.21	206.83	210.93	204.17	212.65	204.83	205.71	205.48	211.33	205.56	208.08
207.12	207.59	205.71	206.18	208.8	207.04	205.32	207.74	207.52	208.52	202.93	209.85	207.55	208.88	204.35	213.45	206.4	211.65	207.62	208.33	204.11	209.7	209.64	204.67	204.25	208.48	209.22	209.05	206.67	210.04	207	204.22	207.26	206.13	213	207.54	207.31	207.97	206.78	209.13	210.67	212.84	208.38	204.99	202.88	203.55	203.98	208.47	204.77	212.54
210.77	214.28	210.56	213.86	215.81	211.67	210.29	212.7	210.19	214.67	210.88	211.61	215.22	212.52	214.07	210.59	208.03	212.46	211.92	211.52	214.18	214.65	212.25	213.19	206.64	207.9	211.42	216.31	214.43	208.48	211.99	212.41	212.02	211.9	214.63	210.62	209.18	209.82	208.86	212.72	214.54	210.61	210.09	210.13	210.31	211.84	214.25	213.47	217.1	206.9
206.08	207.46	206.68	206.48	201.93	205.76	203.55	203.74	205.78	210.77	204.52	205.69	206.45	201.07	205.1	203.58	203.69	204.1	205.36	202.02	205.09	204.85	205.27	203.79	197.9	211.61	205.87	205.13	204.18	205.49	205.56	203.86	207.1	205.16	203.92	201.95	205.86	205.33	206.4	206.52	201	204.37	202.58	204.6	202.21	205.24	209.76	204.61	202.99	209.18
210.23	208.64	208.67	209.29	209.48	204.99	208.84	206.08	205.91	211.85	206.56	209.28	209.8	210.07	209.65	208.17	205.6	207.42	210.36	208.91	210.81	211.86	210.78	207.81	208.03	202.55	206.11	206.85	208.18	206.57	211.38	211.58	206.46	207.53	208.71	212.54	208.12	205.73	206.97	206.8	206.13	207.63	208.83	206.81	208.89	202.43	207.16	211.7	210.31	207.15
206.89	205.01	200.66	204.23	201.12	202.12	206.76	205.96	204.12	202.03	203.88	205.85	201.76	205.98	202.41	202.78	202.65	204.7	205.35	206.18	205.87	200.61	199.7	206.26	202.45	202.5	204.61	199.19	205.86	201.6	200.95	201.37	207.56	199.14	205.45	202.98	209.79	211.14	208.82	207.69	203.06	200.4	200.53	200.16	203.41	205.59	206.93	208.74	204.02	206.35
198.4	204.48	202.93	205.62	203.83	206.67	203.55	199.31	205.72	206.49	202.73	206.98	201.65	199.03	201.37	203.62	203.37	205.2	205.64	202.41	202.47	202.7	208	200.97	202.95	203.64	200.66	200.41	206.04	199.42	202.02	204.89	208.63	205.27	202.17	205.27	202.84	203.58	205.55	201.14	207.38	204.12	204.09	203.81	204.27	202.82	205.14	200.94	204.25	200.91
204.92	208.99	204.32	199.76	208.16	204.96	208.46	207.64	207.03	204.87	206.75	205.99	208.35	206.56	201.5	209.29	204.31	197.81	205.12	208.72	202.67	206.77	209.69	206.51	208.78	199.37	203.52	207.67	208.56	206.74	203.22	206.21	204.7	201.95	205.32	202.15	204.85	205.37	208.27	204.43	203.77	204.63	206.17	202.95	204.62	204.28	204.32	205.03	206.12	203.64
208.03	209.63	207.24	208.68	206.04	204.35	208.83	210.21	214.31	215.52	209.18	204.52	206.19	210.25	210.62	212.94	207.59	209.31	212.33	207.27	205.48	209.29	209.27	204.47	213.42	205.68	211.73	213.04	206.95	203.94	206.91	207.57	209.9	209.83	210.56	212.49	209.71	208.24	208.66	209.95	207.82	206.03	209.57	211.09	204.46	214.91	210.26	209.67	206.13	210.98
212.18	204.52	208.16	207.31	207.55	206.57	208.7	207.19	208.89	207.44	204.16	208.49	207.23	210.04	209.28	206.51	208.57	207	204.85	207.75	208.86	199.76	201.94	210.1	205.73	207.54	204.73	205.44	204.92	204.69	210.53	207.91	205.48	203.99	209.32	207.44	207.95	212.46	204.12	202	205.4	203.38	206.64	207.65	203.82	206.34	203.99	208.15	207.43	203.64
208.25	209.61	206.81	207.83	204.68	205.74	204.78	210.14	209.9	206.72	205.7	207.17	208	212.3	208.52	206.91	209.8	204.25	207.91	205.24	204.84	205.13	209.78	209.98	209.17	204.38	210.39	209.39	207.58	208.22	210.69	209.69	208.8	203.73	210.09	206.91	205.26	205.12	211.48	206.68	209.11	207.86	212.97	209.7	206.37	206.25	205.38	207.66	206.96	206.98
210.43	214.65	214.37	209.11	212.46	214.48	213.86	207.61	207.82	211.22	209.77	211.96	212.55	205.37	215.83	211.67	212.03	210.26	215.69	211.35	211.05	208.51	208.59	211.97	210.83	207.03	213.2	209.13	210.27	209.37	207.97	206.37	213.65	212.05	214.71	210.49	210.31	214.86	211.73	210.63	209.8	212.17	208.87	212.56	212.6	209.47	211.31	214.92	215.34	207.18
210.93	204.88	209.26	203.73	210.5	208.66	205.3	206.15	205.4	209.2	207	205.13	205.11	205.66	205.32	204.34	207.56	205.18	206.8	211.35	206.51	204.56	209.08	207.05	201.73	207.71	206.54	201.87	203.14	207.81	202.85	207.76	210.09	206.7	207.31	207.46	205.67	206.31	208.74	208.15	204.61	202.81	207.54	205.81	206.79	207.34	206.4	207.23	205.95	204.69
201.41	202.24	199.44	200.53	197.75	199.58	196.57	200.19	198.45	197.36	199.44	201.15	197.84	196.87	201.25	198.32	202.06	198.72	199.82	200.48	202.58	202.45	198.77	199.03	195.34	196.63	203.14	193.52	199.32	201.96	196.75	197.72	199.87	198.29	197.55	202.28	200.34	198.73	203.29	199.4	200.08	197.81	198.96	202.54	196.14	196.77	200.38	198.22	199.7	201.24
207.26	207.71	208.89	209.74	208.06	208.02	205.96	202.3	211.78	206.17	205.77	204.44	208.59	207.19	210.54	202.34	209.41	207.01	206.25	204.93	207.51	212.44	209.79	209.28	208.06	202.93	211.42	206.09	209.12	210.57	209.78	205.59	209.61	204.36	207.31	208.32	204.99	201.97	207.79	210.24	210.97	206.33	206.44	208.13	205.22	208.93	215.27	209.49	206.67	206.87
211.76	204.18	209.94	208.06	207.2	209.04	207.49	210.05	211.11	208.84	214.92	207.09	209.99	206.84	207.77	215.5	209.54	212.77	204.58	208.9	211.69	212.25	209.65	211.66	206.7	210.85	211.22	208.22	206.79	208.12	209.31	211.88	208.02	208.46	208.25	207.82	209.41	210.71	207.3	208.8	211.35	210.08	215.27	209.46	207.9	213.02	212.68	208.77	208.96	210.35
207.82	207.02	204.41	205.27	206.08	209.57	207.36	211.07	211.92	211.73	208.24	209.29	205.86	206.38	206.95	202.38	209.2	211.85	208.87	204.97	212.78	205.87	211.09	210.26	208.18	209.03	203.2	203.73	207.46	209.66	206.69	207.89	211.05	208.61	209.15	208.35	207.58	206.63	211.08	207.95	207.29	204.48	203.98	207.94	207.37	209.8	206.95	204.81	211.42	207.9
196.85	201.39	197.48	197.16	197.08	201.68	196.84	200	201	201.28	197.29	194.84	197.2	202.34	197.54	200.71	198.82	199.03	199.64	197.13	198.94	198.37	201.67	198.63	202.97	202.31	200.9	202.58	194.03	199.5	202.07	196.28	201.94	199.76	199.94	202.71	201.27	199.41	202.2	199.78	195.12	202.95	197.02	197.6	198.56	200.91	199.24	199.15	198.62	195.85
204.5	198.92	205.31	205.84	208.5	204.04	205.26	205.05	199.79	202.15	204.47	208.23	202.97	197.91	200.65	203.78	202.28	202	207	201.37	205.44	208.27	206.09	205.21	205.66	206.38	201.64	208.34	203.28	207.27	202.01	206.03	204.31	203.26	204.8	197.93	207.78	206.89	203.26	203.9	203.36	201.91	204.42	203.02	204.01	202.15	198.33	206.37	203.35	202.41
209.07	208.87	209.1	210.36	208.79	208.5	212.08	210.49	204.98	212.94	212.03	214.87	213.56	211.04	209.25	202.22	212.66	208.1	210.69	207.62	210.74	211.53	212.06	214.04	213.02	210.61	212.4	205.81	208.93	208.71	212.87	207.19	209.37	212.73	208.96	211.46	206.39	211.33	208.75	213.84	212.01	208.31	210.5	211.62	212.12	211.81	211.37	211.6	207.61	204.28
210.78	211.1	207.4	207.6	209.29	211.54	213.94	212.23	211.21	208.45	208.53	210.63	212.65	214.39	212.74	209.61	207.55	215.31	211.48	215.25	204.84	209.07	210.49	211.75	209.17	213.14	205.95	211.06	215.66	209.95	209.09	211.4	210.3	217.57	213.32	211.17	209.79	214.13	208.43	216.03	209.66	213.31	208.81	212.76	210.51	212.06	211.92	211.34	218.82	212.93
196.91	197.77	196.01	202.05	198.84	196.85	199.57	195.99	198.81	200.44	199.97	194.22	200.79	198.05	202.93	197.73	196.38	199.04	194.58	198.53	191.9	196.85	194.7	196.75	193.12	205.11	200.45	196.85	194.09	198.23	193.56	195.38	197.29	197.52	196.64	193.22	196.92	203.09	195.16	196.3	198.27	197.94	202.77	198.28	196.04	197.73	200.03	197.13	198.77	197.32
198.9	197.28	192.08	198.86	189.69	191.39	193.6	197.9	191.52	189.23	191.88	193.14	191.47	192.79	196.85	191.65	193.27	192.78	192.96	191.63	198.08	197.78	198.19	195.4	197.97	193.09	198.03	194.8	195.56	193.25	191.98	195.73	191.4	193.52	189.09	195.72	189.82	191.34	199.14	195.43	191.64	190.5	194.27	195.71	194.2	198.34	190.17	195.77	193.26	195.88
221.5	220.83	217.6	217.91	218.95	221.74	215.21	217.22	221.01	220.74	222.1	213.21	217.87	220.08	215.76	218.44	215.42	220.09	216.59	216.07	219.42	221.08	214.48	216.21	219.58	216.88	215.57	216.98	221.8	221.43	214.47	222.93	218.29	217.91	218.84	219.77	212.76	215	216.36	216.62	212.96	216.82	217.84	217.35	218.14	215.24	216.66	215.4	216.95	215.01
198.44	197.81	203.19	202.96	201.56	200.85	198.4	200.53	202.47	203.44	197.65	204.82	201.41	197.33	201.97	199.25	199.24	202.94	194.16	200.93	202.51	204.01	200.43	200.26	200.17	201.14	194.01	201.39	204.39	205.31	205.79	202.29	200.26	198.28	205.09	197.79	200.23	200.14	200.19	201.74	204.38	202.04	200.59	200.97	202.97	200.67	201.72	202.04	202.93	198.14
209.26	210.54	207.3	210.91	207.69	211.53	208.59	208.06	209.7	205.79	206.83	211.1	210.07	210.05	206.52	207.82	209.32	210.44	210.39	208.38	210.14	209.38	215.07	205.81	211.82	207.73	211.64	206.82	212.69	205.71	209.12	205.47	206.8	208.77	213.69	214.24	204.98	208.44	210.8	210.96	207.62	211.04	209.88	208.21	205.31	209.1	209.96	209.06	206.12	209.54
197.41	193.86	191.78	191.49	195.41	190.43	197.45	193.89	197.02	193.26	192.54	193.48	197.28	194.68	197.42	193.25	194.67	196.42	192.63	192.94	193.37	193.58	194.92	196.15	195.93	193.12	197.63	192.73	197.48	193.81	191.3	194.95	193.99	196.55	193.78	194.87	195.75	195.06	189.94	195.97	191.42	191.76	190.9	196.59	194.28	194.57	194.63	191.68	190.59	197.05
219.67	213.2	218.7	216.35	213.25	214.69	219.92	218.29	214.28	220.31	215.56	218.03	216.72	215.84	222.41	218.27	217.65	216.64	222.56	215.98	219.27	217.3	217.61	221.69	215.62	221.3	216.43	215.28	215.86	216.53	215.77	215.75	219.68	216.82	219.49	217.39	217.43	216.02	218.7	215.44	214.28	220.08	217	219.79	220.04	217.38	221.35	224.25	216.88	217.5
210.81	211.53	210.51	211.97	211.94	213.39	215.9	212.81	205.34	210.94	210.98	213.67	210.88	212.05	213.02	210.02	213.44	211.31	212.01	207.09	214.61	213.9	206.71	212.97	216.18	212.67	211.28	215.25	210.64	213.36	215.64	210.46	215.15	208.25	209.56	210.24	210.16	211.13	212.85	209.38	214.05	209.68	210.31	209.13	213.33	212.31	211.55	209.75	211.08	209.22
202.08	198.42	206.11	207.88	203.16	203.9	204.48	201.79	202.16	204.5	199.15	205.52	204.28	203.33	207.04	203.37	204.79	205.19	205.18	205.01	205.37	202.16	199.68	202.91	202.55	204.42	208.12	201.49	207.95	206.08	205.03	201.53	203.39	208.72	202.59	208.83	202.88	201.98	204.81	205.38	205.02	203.35	205.73	205.91	206.11	202.53	203.81	203.95	201.64	202.36
207.52	211.54	211.75	205.27	213.96	207.75	209.56	206.39	214.96	210.54	207.82	208.52	204.75	208.61	212.63	212.15	210.35	210.05	206.34	210.74	210.15	210.97	210.68	213.79	205.02	210.05	214.01	206.34	208.38	204.34	207.88	210.37	209.15	211.44	207.41	207.57	207.03	209.02	211.81	208.44	203.96	211.19	208.35	206.58	210.9	206.89	209.14	209.15	209.92	212.99
194.69	194.43	194.58	195.64	196.35	192.35	192.04	196.05	197.19	198.22	195.13	192.25	195.66	198.89	199.86	194.51	193.96	195.81	195.04	195.87	196.82	197.35	191.51	196.39	193.73	194.39	195.68	193.4	200.26	193.63	196.47	193.12	198.33	192.97	198.52	196.86	199.94	197.26	198.25	194.08	195.39	196.92	196.29	193.94	197.08	196	195.31	191.87	192.94	196.53
205.82	212.5	212.49	210.73	211.42	210.56	209.18	212.17	208.31	211.57	208.78	212.86	209.64	211.84	211.76	208.92	209.95	211.69	208.52	207.97	214.59	213.51	211	214.11	207.71	211.67	206.57	215.96	212.32	209.16	208.4	209.31	213.92	208.79	210.83	212.19	209.88	210.02	212.36	212.97	212.11	211.56	210.11	211.4	210.55	211.56	212.5	209.97	215.5	217.01
209.32	204.62	204.24	205.63	204.97	202.83	203.93	203.84	202.9	209.49	201.42	202.64	209	201.09	206.11	206.32	205.22	208.48	204.53	205.77	205.94	204.16	205.05	202.38	205.5	207.01	203.02	203.39	204.75	202.7	205.14	206.44	205.46	203.91	206.2	202.73	204.35	208.07	203.76	203.72	205.29	201.84	206.47	205.27	205.49	204.36	207.34	204.57	205.47	204.59
203.13	205.85	201.26	201.55	207.26	204.21	207.37	209.52	200.4	205.51	205.53	203.22	204.65	205.9	207.32	204.01	202.98	204.38	203.35	205.97	203.41	206.64	207.14	205.32	206.1	202.93	207.47	207.34	200.58	205.03	202.47	206.46	203.56	206.35	204.43	205.84	203.07	208.37	204.04	203.02	204.29	204.4	207.18	205.98	203.23	205.14	209	207.39	208.56	205.74
207.7	207.7	212.1	206.69	207.98	206.96	212.27	209.11	215.01	215.11	210.65	211.01	211.55	212.45	210.9	209.23	207.86	210.15	213.13	209.11	207.35	207.66	209.75	207.3	209.72	211.96	208.52	209.56	208.13	206.56	209.17	209.02	205.56	209.78	211.97	209.87	204.34	211.77	206.96	205.9	210.37	209.81	210.48	211.27	211.94	211.25	212.07	211.7	211.87	209.55
201.76	209.46	210.51	204.77	205.76	204.72	212.09	206.51	200.8	209.24	209.84	211.35	203.7	210.48	207.12	212.22	209.15	208.76	203.98	204.26	206.12	204.07	208.33	209.2	211.11	209.49	209.05	209.61	203.51	206.26	207.35	205	205.22	213.57	208.88	209.78	207.57	208.68	207.24	211.6	205.39	208.24	205.62	206.99	205.85	201.55	209.21	207.38	206.31	206.42
215.91	218.38	213.58	222.49	217.17	220.66	216.7	216.02	216.93	214.8	215.38	220.73	214.77	217.27	216.89	213.95	218.13	216.82	214.02	217.14	217.89	218.55	216.07	216.68	215.36	218.47	219.46	217.41	214.86	216.05	216.17	214.72	216.42	215.52	216.97	216.92	217.47	215.87	217.01	217.41	219.3	221.08	216.59	219.77	214.68	219.26	219.62	219.74	217.71	215.64
203.26	199.88	199.76	206.85	204.99	199.52	197.05	205.04	203.9	205.39	198.63	203.23	201.45	203.78	203.54	203.3	203.05	203.96	204.46	199.1	201.37	205.68	202.47	203.87	199.08	203.37	202.38	204.62	199.68	201.19	201.38	201.11	205.57	204.03	202.59	200.86	202.16	198.68	203.74	199.78	207.36	201.27	201.89	199.38	202.72	205.4	201.12	204.55	203.82	199.94
211.03	213.89	213.47	212.83	216.24	214.98	219.69	210.51	215.88	211.59	215.42	210.8	212.01	215.53	215.61	210.3	212.77	211.24	214.77	215.44	214.16	215.88	212.51	215.85	214.29	214.25	211.41	217.77	209.79	213.54	205.42	209.95	214.35	210.43	212.42	209.99	210.02	215.65	211.42	217.74	215.9	210.06	214.33	213.92	212.51	213.81	213.9	212.77	213.28	214.49
208.55	209.65	207.79	206.98	208.59	211.87	206.16	208.65	205.26	207.61	205.72	204.7	207.72	208.78	203.4	208.2	208.21	208.67	201.07	209.46	206.45	209.07	210.59	202.92	208.32	206.92	207.03	208.85	210.73	209.49	204.6	205.77	206.92	207.34	209.27	207.08	207.54	207.86	208.6	211.04	205.4	205.92	211.62	203.89	211.27	208.82	209.5	206.94	211.51	209.91
204.79	204.14	201.52	202.03	198.81	201.54	205.71	202.52	202.78	202.99	199.39	201.15	205.14	199.82	204.5	201.99	203.92	204.5	199.51	204.01	203.55	206.87	204.43	203.45	203.45	203.45	207.67	196.35	199.79	205.14	205.04	199.45	203.99	203.61	202.95	195.94	205.12	204.84	199.45	204.82	207.16	202.07	207.02	209.13	202.84	207.72	205.94	206.17	205.43	200.2
207.73	215.2	210.21	209.09	210.2	207.9	209.77	209.92	209.26	211.24	208.13	209.12	209.48	217.22	206.52	211.55	208.11	206.33	212.09	210.72	207.49	211.44	211.07	208.96	207.59	214.19	206.31	212.3	212.19	209.27	209.13	211.09	213.16	204.93	209.31	203.16	205.95	206.8	206.76	211.74	211.77	207.85	207.08	210.27	208.85	205.07	214.78	209.88	211.64	207.52
204.48	210.92	213.52	211.89	205.88	211.55	205.76	208.17	212.91	207.66	209.83	207.73	215.39	207.88	209.99	212.18	208.26	207.41	205.67	204.31	210.46	211.02	207.71	210.76	211.26	208.45	207.97	210.61	210.18	211.12	212.44	210.72	207.59	206.4	212.71	210.75	211.39	210.73	208.39	208.51	213.2	209.9	205.84	207.29	209.43	209.69	209.96	206.38	211.95	211.18
202.59	203.15	200.55	207.02	200.21	201.65	209.31	202.52	206.74	200.44	204	203.22	199.44	205.73	204.65	204.29	200.28	207.12	209.63	209.49	207.09	207.23	204.46	205.15	203.55	202.57	206.89	202.44	204.28	202.18	204.32	200.24	202.93	202.19	204.16	205.23	203.92	204.39	202.26	206.24	207.15	201.75	209.64	206.51	200.37	200.17	200.22	205.56	204.65	202.1
204.78	211.9	207.82	209.06	212.13	208.91	209.84	207.06	212.58	208.54	208.09	213.05	208.12	209.95	209.59	212.82	210.52	210.26	209.61	208.56	209.63	210.32	208.86	206.75	203.54	203.68	208.22	211.86	208.92	208.16	212.75	205.56	208.28	208.87	206.73	208.54	214.47	212.46	208.43	211.84	212.14	209.85	205.5	207.2	201.61	209.06	206.76	208.77	209.14	208.2
209.55	211.02	218.12	216.68	207.13	209.67	214.8	211.07	214.58	205.66	214.42	207.56	207.52	211.69	209.39	213.84	210.81	211.36	214.86	214.44	213.75	210.33	216.08	218.11	217.02	212.52	213.63	211.34	211.51	210.22	211.46	211.01	211.63	214.13	212.21	209.69	214.1	213.37	214.2	213.63	210.23	216.19	214.38	215.34	210.77	212.68	211.78	213.87	215.6	215.86
215.07	210.94	211.54	211.29	215.75	211.02	217.38	213.23	211.73	213.32	214.04	211.53	211.32	209.51	212.3	216.37	216	214.22	211.16	209.96	211.38	211.36	209.64	211.9	208.81	212.92	213.02	213.24	209.23	214.15	209.19	212.55	214.9	214.19	214.42	208.66	211.7	213.18	212.43	212.86	214.4	213.21	209.68	217.34	213.7	215.1	214.78	216.58	215.77	214.83
201.21	200.78	202.58	201.61	202.73	200.53	201.21	205.01	201.05	205.06	204.53	205.41	201.81	207.25	202.1	202.6	203.14	201.9	201.05	203.79	202.95	199.79	203.69	205.63	203.81	200.82	205.24	203.08	204.86	199.4	204.88	200.73	204.15	202.31	203.01	208.29	205.69	205.47	210.53	206.47	203.89	204.4	204.77	204.59	205.09	204.49	207.78	201.22	202.26	201.17
210.12	205.7	206.74	210.23	210.02	210.66	210.97	212.03	213.65	213.39	206.32	210.51	213.87	206.22	204.28	207.3	212.45	210.11	204.95	209.1	206.34	205.96	211.39	210.97	206.14	208.04	204.92	210.91	208.29	209.37	209.89	208.74	210.75	206.71	208.29	206.64	202.48	205.26	211.03	199.7	207.21	208.03	207.52	206.38	208.64	209.95	206.26	211.38	212.18	205.24
216.01	216.06	215.99	215.95	219.14	216.58	218.16	217.62	213.58	213.19	218.02	215.57	215.51	217.38	214.4	214.83	214.83	212.97	220.1	219.17	217.95	217.73	217.37	214.18	215.78	213.79	216.59	211.36	215.61	216.69	218.05	216.31	217.84	215.58	215.98	215.04	218.8	215.84	224.24	218.02	217.11	214.99	220.86	212.92	212.75	217.47	215.84	217.03	216.15	217.38
207.09	211.5	215.47	209.22	212.09	214.54	210.23	208.01	210.62	214.93	213.6	211.85	211.69	210.18	208.55	212.97	213.94	207.57	213.49	209.1	215.46	210.47	210.09	210.79	211.61	205.47	212.56	208.72	209.49	214.69	212.8	215.5	210.22	213.48	209.3	214.66	215.51	213.62	208.81	217.44	216.68	213.62	212.66	209.37	210.07	210.83	211.33	213.36	214.79	214.69
202.06	196.4	205.78	202.95	204.61	205.34	204.4	199.41	200.25	204.49	209.03	202.33	203.89	201.74	203.79	199.89	202.2	201.07	196.19	206.51	203.64	202.96	202.04	204.19	196.39	201.5	201.81	203.31	202.15	204.14	198.78	201.8	201.53	203.02	204.18	198.75	206.89	203.39	201.24	201.97	201.45	202.35	207.4	201.04	203.02	201.53	205.63	201.1	205.7	199.85
215.8	216.24	219.09	211.09	206.91	212.25	211.64	209.04	217.47	212.23	214.04	214.27	210.22	212.06	215.68	212.07	209.86	214.04	217.67	210.24	210.56	215.38	213.13	210.81	213.74	213.64	211.49	209.19	213.45	212.95	215.92	211.49	210.31	213.49	212.21	211.2	211.5	212.18	211.93	211.07	213.63	215.89	211.22	207.26	209.56	212.14	210.35	214.05	210.27	213.84
195.17	199.14	197.69	201.84	200.06	200.36	205.99	204.88	201.03	203.05	197.93	201.87	202.94	203.12	199.86	201.98	200.86	203.99	201.2	201.7	198.45	203.47	196.5	207.08	201.94	205.99	197.66	202.04	206.53	199.61	202.86	200.44	199.21	200.84	199.87	199.3	201	200.3	201.24	199.38	202.41	200.49	199.51	202.13	203.99	200.59	200.14	205.75	200.86	198.48
200.83	200.18	201.87	200.96	202.74	197.7	198.75	204.73	201.86	201.38	198.16	202.51	202.99	197.46	202.93	200.88	200.19	203.76	200.69	198.27	202.65	199.94	197.6	201.49	199.34	198.59	200.93	203.51	198.26	199.01	198.43	198.8	197.17	198.64	195.5	199.54	201.94	202.52	201.44	197.48	201.89	199.33	202.12	200.63	202.52	196.66	199.09	198.78	197.85	199.59
211.01	214.63	217.51	214.48	210.34	209.26	213.14	207.49	209.96	208.86	212.18	209.36	218.18	210.31	211.58	211.35	216.58	209.74	211.61	212.3	211.87	210.66	214.33	214.03	210.13	215.71	214.09	212.62	215.77	210.79	207.31	213.81	211.95	209.27	210.81	207.62	216.17	213.16	213.23	211.06	212.48	213.53	215.21	215.47	211.65	213.41	214.67	212.8	212.06	213.18
211.32	212.09	205.99	208.38	209.98	206.47	208.18	208.1	208.51	208.13	209.02	203.85	207.13	205.4	206.19	211.14	215.76	208.91	206.31	206.05	204.49	210.15	205.11	204.17	210.44	201.51	209.63	205.7	211.18	206.55	210.04	212.22	205.97	204.17	207.85	208.5	207.71	202.79	202.84	204.44	204.22	204.88	212.35	211.08	207.39	202.86	207.61	210.32	209.33	200.78
202.01	207.53	206.57	212.35	209.28	212.35	207.41	208.33	207.12	205.1	208.4	207.61	207.7	210.67	203.99	209.2	207.31	208.23	204.82	208.4	205.01	209.41	210.48	208.57	208.19	207.64	206.14	205.57	213.42	207.25	210.27	210.26	206.14	209.42	208.73	206.54	210.36	209.54	210.08	210.04	210.16	206.65	207.64	208.7	208.29	206.93	211.65	210.36	206.06	207.57
209.47	200.58	202.43	201.96	204.98	204.14	205.53	204.73	199.85	199.78	205.44	199.56	204.22	204.65	207.05	206.69	207.23	202.93	206.54	203.6	202.88	202.62	205.43	205.45	202.35	202.9	202.7	206.31	204.48	200.74	202.25	202.41	208.96	206.54	202.54	204.11	209.76	199.01	199.15	202.07	203.16	203.46	204.42	201.64	206.72	203.3	199.63	203.23	199.85	199.57
200.7	198.36	205.58	199.98	198.41	198.92	200.2	201.4	204.05	196.95	202.47	202.27	199.15	198.69	201.76	197.61	201.84	197.6	199.03	195	200.68	197.89	200.27	202.14	203.07	203.04	200.94	201.22	198.55	199.06	199.14	205.13	206.23	201.28	199.14	202.91	203.12	201.43	196.34	200.18	197.33	202.16	201.98	198.17	197.27	203.23	201.52	197.52	197.81	199.95
210.16	211.21	207.83	209.34	207.57	206.2	208.66	209.43	207.52	209.02	210.99	210.96	210.81	207.69	211.53	208.48	212.68	212.62	211.78	208.25	210.35	206.88	210.9	208.82	205.67	208.15	208.78	213.33	211.25	210.79	206.63	209.22	211.87	207.81	211.3	208.22	206.14	209.85	205.21	212.24	209.21	206.46	206.16	206.09	210.58	207.3	208.09	208.43	208.95	206.96
210.57	209.44	211.29	208.92	210.74	208.97	206.54	212.87	207.72	209.31	207.99	211.38	204.87	212.84	207.07	209.26	208.44	209.56	210.1	208.96	207.03	208.54	210.93	207.34	206.89	210.27	205.52	210.33	204.73	208.14	206.59	208.62	204.5	207.85	206.96	212.63	208.04	210.61	211.75	209.97	207.45	207.26	212.56	211.02	208.58	204.96	211.12	216.01	212.8	210.09
204.71	206.26	205.03	202.16	200.71	203.12	204.16	210.52	202.38	204.76	206.7	205.19	204.03	205.15	200.27	208.92	206.29	202.17	205.6	202.65	208.13	206.91	204.83	204.03	206.19	208.17	205.03	206.07	201.95	204.73	202.7	200.6	206.94	203.72	202.79	206.79	200.72	204.66	204.76	203.27	203.73	205.22	203.76	203.92	202.31	206.82	203.9	203.4	208.13	207.13
217.19	213.67	216.39	215.71	215.41	219.22	215.37	217.31	214.98	215.81	213.46	215.88	219.89	223.57	217.61	214.4	215.21	218.21	218.1	218.75	223.26	215.21	214.6	217.75	218.22	221.05	216.85	217.19	217.57	217.28	216.39	217.42	213.36	222.38	218.21	215.79	217	218.56	220.44	218.27	217.98	218.25	216.12	219.47	215.41	213.62	211.75	215.21	220.93	214.52
212.3	212.5	213.42	209.76	215.03	208.65	210.77	210.32	210.11	213.49	212.38	214.99	215.29	209.51	211.71	210.95	210.84	208.47	210.83	215.21	210.19	211.55	209.39	215.43	215.08	213.29	212.06	213.09	213	211.37	219.8	212.35	213.36	214.14	207.67	208.66	212.11	207.08	212.25	210.54	213.59	215.12	211.67	209.84	210.24	212.89	212.7	209.22	212.92	210.4
212.55	211.75	213.3	209.06	208.07	205.68	207.36	206.78	208.25	211.37	208.97	203.87	208.19	206.72	210.01	208.05	213.16	207.75	209.04	206.9	208.21	207.95	208.92	205.26	214.46	205.15	209.87	209.44	210.77	208.93	203.11	208.09	206.98	208.73	205.45	213.35	209.25	211.48	209.02	210.74	208.28	209.34	209.68	208.62	209.02	207.22	205.55	209.9	212.26	208.27
212.32	211.74	213.16	212.49	211	212.57	214.42	212.34	215.71	213.64	216.61	216.7	211.53	217.56	213.3	210.64	208.51	213.24	215.87	211.82	212.23	213.02	209.47	214.06	211.28	217.11	209.32	209.96	215.73	213.3	216.94	211.79	214.49	210.87	212.68	210.65	209.82	216.2	213.72	213.9	211.73	215.6	209.9	212.01	212.34	211.27	215	210.75	214.32	214.17
198.9	201.46	200.68	200.68	199.39	198.77	201.42	200.24	202.08	198.81	199.57	204.6	204.03	196.55	197.88	198.78	201.98	199.12	198.35	200.65	200.3	202.98	197.56	198.01	201.04	198.28	200.7	206.94	199.6	202.3	199.5	205.28	207.46	201.88	199.81	200.66	200.9	201.75	203.81	199.74	199.56	195.62	201.77	203.37	206.01	203.21	194.6	198.84	205.22	197.06
207.11	209.63	209.65	210.98	217.87	210.86	207.03	207.07	206.11	203.03	208.95	206.78	208.8	206.96	212.03	203.47	209.97	207.16	209.03	210.13	209.42	209.45	212.18	206.66	206.25	211.55	203.91	213.04	209.64	209.08	208.79	209.07	210.81	205.77	209.64	204.78	207.6	208.51	210.18	209.48	208.73	205.07	210.19	205.12	212.73	207.12	207.68	206.04	211.69	201.81
213.54	211.16	214.33	215.08	211.46	216.42	212.07	213.11	208.61	213.56	213.25	212.87	215.77	210.32	212	212.89	210.97	213.97	214.82	211.82	214.24	215.79	213.54	209.43	211.51	209.75	214.78	209.19	215.74	217.18	210.31	211.15	208.58	209.39	214.48	206.92	212.45	215.99	211.86	212.21	208.93	210.75	211.03	208.47	211.5	215.1	208.57	212.16	204.99	213.17
216.06	212.91	209.95	205.31	212.89	211.44	213.51	211.96	210.04	207.04	216.28	207.04	208.87	215.6	213.77	210.98	215.33	210.68	211.2	209.86	214.37	209.8	211.19	215.47	213.64	207.75	215.35	207.89	213.17	215.33	214.72	212.31	213.63	212.7	211.4	210.7	213.55	209.87	208.97	212.79	214.18	213.09	211.89	213.93	212.39	212.88	209.25	209.36	212.96	211.69
202.6	197.88	206.05	203.76	203.46	202.34	204.81	202.91	205.82	205.48	206.51	197.8	202.82	205.65	199.56	202.44	204.21	207.02	205.58	204.84	198.72	202.86	204.7	204.5	198.52	202.9	205.58	207.42	204.7	202.85	200.1	205.66	204.87	206.98	203.58	204.49	204.31	202.83	209.47	206.23	205.73	203.71	201.21	204.1	204.51	203.37	200.57	201.8	206.44	205.38
205.94	207.39	206.52	208.44	209.09	209.48	212.16	208.92	206.39	208.77	211.92	208.47	208.6	208.69	208.45	213.1	206.73	209.07	205.29	206.07	209.44	210.85	210.16	206.63	208.58	215.34	210.63	209.8	207.78	206.26	203.7	209.98	209.98	210.92	209.9	208.05	214.92	208.77	212.01	211.07	210.49	211.38	208.25	207.68	207.18	211.22	210.92	207.02	207.55	207.65
213.99	213.37	211.81	214.99	216.7	210.48	210.91	211.97	208.45	212.28	212.78	210.86	209.94	210.35	210.39	209.02	209.38	214.29	213.32	206.43	212.62	208.35	212.73	204.9	209.35	213.17	209.73	211.22	209.67	206.03	213.86	213.09	213.37	208.71	209.91	212.67	209.55	213.15	213.45	210.56	209.78	212.41	208.8	213.22	211.86	213.89	211.76	214.05	216.29	209.47
213.78	205.2	210.53	210.91	210.11	212.42	215.29	210.62	210.17	209.87	208.63	211.91	209.36	211.26	214.54	213.75	211.72	210.48	213.08	212.52	209.51	209.08	214.24	211.72	215.27	214.47	206.99	214.14	211.33	210.87	212.52	211.27	212.6	211.27	205.61	211.22	211.66	215.78	213.99	212.93	212.36	213.49	208.61	211.98	212.07	209.12	208.62	208.61	213.17	208.35
212.19	208.28	208.46	208.12	208.98	213.52	211.09	209.56	213.35	215.41	210.35	213.8	210.35	215.46	210.62	213.19	212.26	209.48	213.45	209	213.45	216.69	213.16	209.45	211.47	214.17	215.11	217.12	216.85	214.02	212.39	212.58	213.27	211.52	209.85	212.81	208.77	216.89	211.57	214.6	210.09	211.7	213	209.72	216.4	206.65	213.45	209.54	218.38	210.05
202.92	203.32	200.81	206.13	198.32	207.25	203.29	201.87	203.82	202.32	207.54	207.85	204.13	197.83	203.66	204.65	200.77	198.87	205.23	203.26	201.24	206.75	203	205.05	202.53	203.7	203.27	204.82	203.14	207	202.4	199.83	206.08	203.29	203.21	203.7	203.41	201.61	203.1	202.92	203.48	206.68	207.53	200.07	205.18	202.38	204.53	202.84	199.69	206.39
205.53	207.17	212.13	203.75	207.5	206.44	204.23	206.1	205.78	207.82	209.99	208.38	212.93	206.93	208.79	205.9	208.43	203.43	210.91	208.03	209.13	206.47	206.85	206.19	209.37	210.92	207.2	210.26	209.98	210.29	208.46	209.38	213.66	208.71	214.71	209.82	209.59	210.96	206.53	205.64	207.62	210.86	210.17	205.82	211.55	207.11	207.71	206.67	209.36	208.52
209.86	210.18	211.33	209.88	210.86	207.31	208.63	206.26	210.52	207	210.36	209.98	203.59	213.55	206.72	209.97	208.74	208.2	209.63	207.72	209.42	204.83	212.96	207.61	210.47	208.96	204.83	209.33	214.32	209.05	209.51	210.47	205.2	201.31	208.26	208.59	209.78	209.17	214.68	211.06	209.87	206.56	210.46	207.57	212.64	205.61	208.58	207.86	206.06	209.62
200.27	198.07	197.23	202.67	193.27	195.98	200.51	196.95	203.73	200.69	198.48	198.65	200	194.15	196	198.73	199.54	200.19	197.83	197.94	199.49	198.04	199.64	199.8	200.78	201.78	193.9	202.47	199.37	200.49	195.58	199.82	199.15	196.44	194.58	198.45	198.12	199.87	202.95	195.2	202.8	196.2	199.21	196.56	198.83	197.85	199.93	195.91	201.86	199.03
213.44	210.08	210.26	211.73	205.6	207.79	202.31	203.68	204.18	205	205.64	211.64	203.7	206.93	212.48	202.8	203.14	206.93	207.68	203.62	209.37	206.17	207.85	207.63	208.09	212.54	207.42	207.44	206.14	211.5	206.97	204.96	208.37	207.85	206.43	207.3	207.45	200.66	207	208.97	210.53	205.16	210.9	206.19	211.9	203.81	209.29	209.26	209.66	208.43
212.16	210.45	212.74	217.73	214.14	210.83	217.88	213.82	209.64	209.7	214.82	211.69	211.46	207.37	213.36	214.58	213.23	208.72	214.47	211.38	212.11	217.14	211.25	210.93	211.19	207.01	213.87	210.65	211.89	212.92	209.69	208.02	213.6	211.57	212.08	210.34	213.18	207.54	210.02	211.84	210.23	212.57	212.27	209.69	210.39	212.79	213.6	212.74	214.42	213.14
209.04	207.63	212.57	214.13	209.92	206.01	207.42	208.77	204.52	207.49	206.36	206.57	205.38	213.11	205.41	203.7	209.33	209.39	210.37	210.88	206.61	209.11	205.98	208.52	208.08	206.55	204.93	207.8	207.33	211.07	207.63	204.52	208.43	205.24	203.84	205.95	205.69	205.54	205.6	201.28	204.3	206.64	205.83	209.33	206.61	203.13	211.01	208.12	209.8	210.19
208.43	207.36	205.19	208.07	203.82	208.34	205.65	203.86	206.88	205.04	203.42	201.24	204.71	203.51	208.65	206.87	205.83	205.94	205.65	202.23	205.36	204.04	205.46	201.39	203.6	206.24	200.62	210.62	201.33	203.52	202.41	205.49	202.46	202.99	203.23	207.48	209.49	208.36	206.59	205.86	204.44	203.86	201.8	205.52	208.38	206.73	205.43	207.58	207.47	202.52
218.92	214.26	223.46	217.24	218.35	218.02	219.02	220.35	214.82	216.93	218.54	217.7	221.99	215.91	221.25	218.91	215.82	218.23	216.29	217.15	223.52	216.34	214.55	217.5	218.12	216.18	211.63	216.91	216.78	220.65	216.48	219.01	215.89	217.34	218.12	220.97	214.46	218.74	218.2	215.56	213.84	216.57	215.88	218.82	221.69	217.38	219.74	214.7	217.26	215.64
207.51	202.07	202.73	203.58	206.21	205.67	204.48	205.56	205.94	207.28	208.45	200.03	203.75	201.25	205.7	203.11	204.6	206.47	202.54	202.16	204.3	204.85	201.97	200.42	201.29	202.99	207.94	202.89	203.3	202.94	202.24	199.36	205.13	202.81	205.17	203.32	204.3	204.14	202.97	200.84	205.51	202.96	206.68	198.68	207.41	200.24	204.09	200.56	201.8	199.29
201.37	198.41	204.9	204.03	202.7	204.62	207.19	207.07	211.46	201.28	207.88	205.22	205.78	203.74	205.67	210.42	205.25	205.48	207.88	203.91	203.03	202.7	200.75	205.96	201.55	205.16	206.79	204.72	208.8	206.26	206.18	207.39	204.73	201.47	205.99	194.07	207.71	204.29	206.01	205.02	204.24	202.76	201.43	202.56	202.73	199.54	204.63	210.19	208.83	203.08
210.83	207.01	208.26	214.02	209.48	210.98	207.73	210.21	211.02	210.78	210.06	212.35	206.26	209.74	206.8	206.53	207.35	204.23	211.75	210.6	210.17	211.26	211.16	208.17	208.99	211.89	210.5	210.31	208.44	208.87	211.07	212.74	210.13	211.26	203.46	205.93	211.82	208.91	203.71	211.85	208.76	211.74	205.81	204.59	206.95	213.05	208.19	211.08	208.29	214.93
210.18	207.99	213.67	206.69	209.55	212.54	215.94	213.99	209.59	217.46	210.01	210.53	211.86	212.55	213.02	209.57	214.51	209.78	210.21	216.68	209.68	213.34	209.79	209.18	214.71	213.11	216.35	211.43	208.56	214.91	208.85	213.55	211.18	210.51	216.31	214.57	212.15	209.66	214.72	206.83	212.78	212.09	212.4	215.1	211.11	212.47	215.93	212.08	212.2	211.14
208.08	209.89	207.11	208.34	204.91	210.6	211.83	206.73	206.03	206.74	205.28	205.49	209.59	206.84	209.73	208.65	204.68	211.4	206.32	211.27	208.84	210.97	207.81	206.96	208.54	209.02	211.37	203.9	204.87	209.11	209.54	203.84	209.99	207.22	207.14	208.09	208.86	205.28	205.03	205.74	205.44	212.31	206.75	206.13	201.93	205.63	207.37	215.71	203.92	214.98
198.11	194.94	194.68	195.04	197.16	193.84	191.83	195.01	195.84	194.76	200.87	196.82	194.11	196.23	192.51	197.12	196.65	194.96	190.34	197.5	195.03	190.46	194.9	189.88	198.13	191.49	193.44	196.47	198.66	195.8	186.91	197.68	190.17	195.14	192.8	194.12	192.87	192.83	195.85	195.34	187.31	198.07	194.95	193.98	195.25	193.65	194.94	199.35	191.37	192.71
202.3	200.23	199.46	198.72	203.22	200.26	202.18	202.33	198.95	203.1	203.04	199.52	199.43	200.93	204.4	208.3	199.86	201.1	203.58	208.89	202.6	202.14	201.59	202.25	203.21	201.6	202.98	206.81	204.35	202.8	206.78	207.93	204.2	207.3	205.64	204.97	204.35	201.87	201.32	206.21	199.18	201.19	203.21	204.14	201.05	201.52	200.48	205.57	199.37	204.35
197.3	196.12	199.79	198.68	193.6	199.14	195.62	197.11	199.33	199.59	194.32	199.59	200.94	197.28	202.11	200.42	203.02	200.7	198.48	195.86	198.03	196.63	199.78	200.55	201	192.01	201.09	193.66	196.32	202.2	197.49	199.31	201.97	199.77	197.68	200.16	198.82	194.77	202.15	197.53	197.33	200.36	195.81	194.63	202.8	197.67	200.57	201.12	196.99	202.32
209.56	211.51	210.07	211.82	208.87	210.61	206.67	212.48	213.49	212.08	210.02	211.32	214.73	209.22	211.13	211.97	215.8	212.09	213.86	215.34	214.62	210.67	214.09	215.41	212.08	215.17	207.37	214.64	207.15	212.33	211.52	211.5	215.05	212.12	209.85	212.69	212.19	209.7	209.61	211.38	204.62	209.36	211.72	211.36	206.68	213.52	209.84	209.52	212.1	215.6
208.67	211.11	208.38	208.75	209.07	210.09	207.33	209.25	211.57	209.77	210.74	207.92	211.95	211.74	212.56	211.9	214.98	211.15	213.15	212.91	202.33	212.57	208.02	212.49	209.62	212.48	211.56	205.77	209.11	208.55	206.15	204.3	208.8	213.16	210.34	204.99	210.18	209.49	211.86	208.79	208.87	208.51	207.4	208.37	207.87	205.57	208.16	210.22	211.29	207.64
204.07	206.03	203.48	206.8	203.02	205.59	201.4	203.8	207.73	202.32	206.95	204.42	200.64	205.67	204.34	203.06	208.47	205.18	199.26	203.54	203.58	202.04	204.21	204.55	203.41	201.78	200.66	203.91	199.43	204.86	203.29	204.33	203.81	203.62	205.71	204.69	199.98	202.92	200.74	204.61	205.57	207.27	201.23	203.53	208.4	206.32	199.16	202.44	204.58	201.66
205.2	195.8	197.95	197.27	193.6	194.4	198.87	198	196.51	201.1	200.47	201.35	202.2	199.93	199.82	193.4	195.34	199.44	197.68	197.94	197.4	201.55	199.71	201.48	195.73	196.57	195.34	196.4	202.12	197.91	197.11	197.9	198.04	198.84	197.89	196.79	198.53	196.74	196.56	198.51	199.96	199.52	204.7	196.36	194.97	198.81	199.73	200.75	201.42	191.51
198.96	198.26	197.75	199.56	197.57	199.74	201.41	202.44	197.9	199.9	197.82	198.81	195.16	201.18	195.93	196.77	198.61	200.93	196.02	198.19	198.89	202.04	199.78	200.55	201.95	197.94	198.7	199.59	200.32	202.18	204.35	200.07	204.49	198.69	197.81	195.85	196.91	197.32	197.84	195.15	197.59	196.5	202.79	203.71	201.57	199.24	202.91	195.27	204.66	196.06
213.33	210.74	211.45	209.41	205.7	208.43	208.88	205.31	214.9	213.54	214.14	209.62	211.91	212.17	214.41	209.3	208.44	209.16	213.49	208.11	209.51	211.18	207.4	209.52	210.66	211.33	205.96	210.49	209.67	215.08	211.7	209.4	209.08	209.04	212.49	210.21	211.19	209.94	209.33	209.5	212.72	208.09	212.91	210.97	208.38	214.62	208.94	210.82	210.85	211.2
210.82	210.78	210.01	211.66	208.07	210.55	211.78	208.64	211.11	210.8	212.07	208.51	212.41	213.98	211.67	212.96	208.31	209.42	206.43	209.35	209.9	207.84	211.93	210.58	206.45	207.44	205.12	207.28	213.93	210.16	206.27	208.93	211.87	210.94	210.17	212.76	214.72	206.53	204.71	212.11	212.15	210.77	206.19	213.43	207.6	205.28	207.26	208.07	207.08	211.46
208.82	206.56	203.68	209.13	209.35	207.87	210.3	207.47	209.12	213.15	210.23	207.29	206.17	211.27	207.2	207.76	210.16	202.12	203.03	207.8	209.59	206.5	208.26	207.83	206.52	207.37	209.11	213.85	208.3	211.04	209.94	210.35	208.73	215.52	209.74	204.17	204.71	209.56	208.76	207.89	211.06	208.16	207.59	209.13	208.53	215.2	205.48	205.21	205.92	212.68
208.96	207.69	211.11	209.23	211	207.01	210.75	211.98	209.76	212.8	208.08	208.61	210.25	210.88	205.2	207.68	209.54	207.68	212.42	206.2	206.66	210.21	212.07	209.42	208.08	204.91	211.55	212.25	208.16	209.8	211.05	209.11	203.34	205.79	208.96	210.83	208.37	210.98	212.37	206.86	208.44	208.81	209.97	210.56	208.26	210.71	212.37	206.89	208.78	204.9
205.82	208.58	203.86	206.65	207.6	211.97	209.29	209.67	204.12	202.8	210.83	204.03	205.99	204.53	209.1	207.12	206.52	208.05	208.82	206.1	208.82	208.71	204.73	208.12	206.84	206.85	208.67	206.44	210	201.92	207.52	204.57	208.64	206.14	208.06	213.01	211.04	210.15	209.84	207.89	210.01	206.19	205.87	208.35	206.97	207.91	210.69	209.17	210.07	212.02
210.8	209.24	209.08	205.45	209.26	207.56	206.98	209.3	209.9	205.12	206.36	208.99	206.76	213.46	207.72	207.85	207.01	208.34	207.64	210.14	206.01	208.31	209.95	201.02	214.12	206.63	207.35	209.2	211.29	206.68	209.35	210.04	210.27	209.39	206.73	208.16	203.81	209.45	206.5	207.35	202.41	205.9	211.34	210.54	208.5	207.2	206.54	206.43	209.88	207.93
206.78	208.31	207.48	208.09	205.85	207.85	206.86	209.49	211.64	210.05	204.34	205.74	212.46	207.67	206.8	209.8	208.99	209.53	204.65	209.98	208.98	202.55	205.17	208.79	207.18	202.8	210.46	206.94	213.67	209.04	209.3	209.03	209.96	211.18	209.63	207.88	208.35	207.45	209.24	208.74	204.34	207.6	210.42	204.76	204.04	207.74	206.37	207.95	208.54	210.28
201.34	200.2	202.25	200.32	203.5	201.02	204.06	197.95	201.56	196.78	201.29	198.82	198.76	199.49	198.66	197.25	206.76	205.3	199.65	203.16	204.29	203.82	197.99	202.45	199.9	195.78	201.64	201.44	201.84	201.81	194.56	199.2	199.98	201.42	201.27	203.94	197.99	197.27	201.72	196.32	195.52	199.92	201.74	201.47	202.66	198.52	204.07	201.51	198.5	200.78
196.47	201.87	198.75	203.27	203.05	199.37	199.6	201.23	203	199.28	203.97	200.66	198.4	199.37	198.62	200.8	199.52	197.58	200.72	204.42	201.02	197.45	196.38	202.06	202.52	204.05	201.72	203.23	196.98	198.38	197.99	201.3	200.33	199.97	199.65	205.33	199.45	202.41	200.89	199.6	199.22	201.54	202.17	198.08	207.12	199.92	197.38	198.65	196.88	204.47
204.82	208.94	211.31	203.8	205.56	211.71	208.61	214.92	202.83	205.56	206.07	208.68	204.94	208.36	205.16	207.29	206.33	209.84	211.28	213.18	206.56	210.96	207.05	212.6	208.2	206.61	208.81	210.73	209.09	211.05	211.02	212.77	212.78	206.42	209.75	211.44	205.4	210.61	210.21	211.92	206.47	206.18	212.36	209.79	208.62	206.22	211.1	211.37	203.78	208.81
208.17	206.56	205.16	206.46	209.92	208.68	213.34	211.23	208.51	209.89	207.55	211.46	207.55	207.01	205.91	205.43	207.74	208.38	207.67	208.09	207.98	208.84	202.1	209.84	209.71	207.69	209.21	210.83	208.72	203.65	205.7	209.13	206.34	210.38	205.82	210.47	206.61	212.39	207.85	207.74	206.71	206.75	209.86	210.24	210.83	211.48	209.9	206.4	212.12	211.76
216.35	216.38	219.45	214.77	215.28	214.08	216.75	215.67	216.32	217.36	215.21	219.88	218.4	219.59	217.67	215.75	219.74	213.64	215.66	222.2	219.51	215.12	217.67	214.21	213.35	217.7	218.55	217.66	214.7	216.86	215.46	217.47	219.66	215.66	216.05	216.83	212.9	214.11	220.73	219.04	217.71	217.64	217.86	213.36	218.99	217.05	218.08	217.56	220.44	214.31
211.05	208.22	209.98	210.64	209.42	210.46	206.99	205.34	211.4	208.61	210.88	204.74	208	205.34	209.49	205.97	205.62	207.47	207.48	209.75	208.92	210.28	205.89	207.45	207.54	214.7	202.85	207.44	214.28	211.09	210.02	209.11	209.11	208.16	209.07	209.09	203.74	208.83	206.33	208.3	211.31	209.07	210	209.61	208.57	207.95	208.67	208.78	208.43	209.29
208.22	206.88	209.49	211.95	207.03	203.64	208.03	208.03	204.79	209.23	208.4	208.76	207.33	208.24	208.1	206.41	204.51	203.95	207.17	202.8	209.05	212.37	211.82	208.46	208.1	208.02	207.22	206.92	212.12	207.75	207.32	207.75	209.83	212.05	204.76	205.79	204.99	207.93	207.8	206.76	206.38	208.69	210.9	207.38	204.26	207.65	209.32	208.45	210.97	208.53
214.41	216.13	218.04	214.45	217.48	216.67	216.92	215.22	219.51	220.19	214.42	220.65	216.63	215.24	218.73	215.44	220.05	216.87	217.72	217.05	213.01	218.54	217.04	213.87	221.53	220.61	219.24	215.84	221.55	214.07	222.46	213.12	216.46	218.03	216.49	214.02	217.17	218.22	215.18	219.08	219.8	216.5	216.63	216.05	217.38	216.98	220.01	218.41	216.01	217.36
193.66	189.33	193.47	188.9	192.35	193.91	190.56	192.38	192.58	198.59	195.43	193.58	193.58	194.46	193.26	193.01	197.33	196.92	195.12	193.27	197.33	189.41	196.87	194.48	195.76	188.45	199.58	200.65	197.88	197.27	195.52	197.56	198.14	196.41	194.21	194.53	193.4	194.3	193.86	198.56	196.22	196.99	192.66	195.56	194.43	192.76	194.59	192.38	194.84	195.2
198.97	200.96	197.18	198.62	195.13	194.41	199.25	199.98	194.51	199.09	199.25	199.36	200.47	200.92	196.17	199.13	197.95	199.44	193.92	199.38	200.46	197.01	202.06	196.79	200.12	197.12	199.31	198.77	198.4	197.12	199.1	204.34	201.03	197.26	192.54	197.67	199.91	195.79	196.61	204.3	199.55	199.02	198.3	198.91	191.26	199.89	196.38	197.16	195.95	196.22
212.2	212.92	215	211.69	211.42	210.54	211.83	214.12	207.4	213.53	211.26	214.47	211.85	210.5	217.7	212.9	214.35	215.06	213.12	212.64	214.24	214.17	212.18	214.97	212.67	210.6	214.73	213.59	210.76	215.83	212.48	214.74	212.86	210.27	212.76	211.59	215.42	212.66	214.46	216.5	214.08	214.82	208.38	212.31	215.42	213.2	212.82	208.9	208.6	208.94
196.51	201.15	197.73	197.18	198.62	197.33	197.06	193.27	201.76	201.75	197.01	199.2	199.36	196.45	195.27	198.49	195.41	201.08	198.64	199.09	197.2	203.71	200.27	201.44	200.78	195.15	198.78	194.43	198.3	196.19	197.07	199.53	194.73	198.53	200.89	199.29	197.09	198.44	199.47	202.19	200.46	195.4	198.32	200.55	197.41	199.97	199.77	197.55	196.98	199.05
200.96	201.83	202.15	202.02	201.38	198.46	198.26	204.58	199.26	199.79	198.92	200.08	194.73	201.84	199.28	197.95	196.08	201.65	200.9	197.25	204.98	202.16	205.39	198.36	198.4	202.48	197.83	199.15	200.69	200.15	199.65	201.42	205.75	200.6	203.8	198.86	202.41	204.35	206.09	195.98	202.51	197.16	198.28	200.46	200.35	200.08	204.32	199.53	195.35	204.17
206.65	211.22	207.95	206.2	210.54	209.13	208.4	208.25	208.03	210.19	202.77	207.77	206.67	208.19	208.81	210.61	208.86	208.44	208.45	207.59	204.64	209.39	203.56	209.85	213.47	209.34	204.83	209.2	206.95	207.28	209.21	208.58	212.36	206.61	211.63	206.71	204.32	208.52	208.43	210.09	207.73	205.76	202.27	210.32	206.56	210	208.97	206.31	209.23	204.24
212.96	208.49	209.48	209.56	210.62	208.52	206.18	208.03	209.76	213.03	208.01	209.17	208.56	210.98	207.31	206.54	204.46	210.8	208.6	209.07	211.59	206.04	205.38	206.81	205.77	208.23	210.44	211.88	207.42	210.76	205.21	209.8	209.47	209.47	209.88	204.05	204.93	210.04	209.28	208.66	208.71	210.26	211.19	209.62	211.55	205.86	211.92	206.35	202.98	211.4
203.77	197.76	203.5	199.14	203.3	201.22	201.34	200.73	200.73	199.39	205.12	202.25	201.84	199	200.38	205.14	203.21	201.22	202.53	195.58	201.6	203.48	198.71	201.16	201.45	195.09	203.84	197.93	200.56	200.05	196.77	201.35	199.82	201.36	200.83	202.62	202.48	198.42	198.95	205	202.99	198.28	199.09	199.42	200.18	202.44	201.73	200.13	201.49	199.91
210.87	215.22	211.45	211.21	210.8	211.37	210.48	214.8	213.13	221.28	219.81	210.04	213.89	213.52	215	212.02	218.31	213.11	211.5	213.21	211.81	213.4	212.95	212.55	210.81	214.66	210.98	212.76	215.56	213.69	213.89	210.73	213.4	217.28	212.89	212.29	212.53	213.28	212.82	208.7	213.09	214.99	213.97	210.91	213.12	215.02	215.27	210.63	216.07	215.36
210.89	206.25	212.03	208.41	206.24	204.21	209.41	212.89	211.21	207.23	204.95	207.09	208.63	208.9	210.59	202.46	205.15	209.59	207.85	211.87	208.56	208.35	209.19	206.9	207.87	204.62	208.12	204.3	209.35	201	205.51	205.9	214.09	207.98	207.93	209.13	210.2	207.7	206.46	209.48	209.77	206.28	205.96	209.01	208.17	207.92	207.76	209.74	206.12	207.48
201.94	202.28	200.27	201.43	202.36	197.26	201.64	202.71	203.95	204.47	203.88	201.29	199.93	201.07	201.2	199.5	196.58	203.02	199.28	199.13	198.78	202.33	200.31	196.74	201.63	200.99	197.63	200.82	199.88	200.44	200.89	201.13	203.29	204.58	200.63	201.26	200.9	199.17	200.15	203.23	202.89	201.22	204.66	198.38	197.28	201.76	200.61	199.63	198.8	202.07
191.57	194.18	199.5	196.89	198.26	197.69	199.17	200.75	200.56	197.28	199.95	196.36	199.73	196.08	200.08	200.81	196.26	196.61	191.05	199.32	199.94	189.73	199.23	200.82	198.35	196.39	199.61	197.06	195.57	199.41	199.43	200.89	201.27	194.74	203.18	192.48	196.4	197.33	194.17	195.99	194.15	195.49	202.84	195.25	197.12	197.91	194.78	198.27	194.06	195.46
212.18	210.28	211.29	211.27	210.79	209.46	210.59	208.22	206.96	215.22	212.99	212.35	214.62	207.26	210.08	212.26	210.44	206.54	213.86	211.49	213.6	205.79	214.79	214.12	218.01	210.19	214.68	212.03	213.06	211.51	210.61	211.72	209.61	208.7	214.42	214.41	210.96	213.43	215.77	213.33	208.58	214.17	210.49	217.93	216.36	209.35	210.85	208.48	215.66	212.6
203.7	198.82	204.15	196.7	202.44	200.36	203.84	199.36	201.65	199.08	200.81	200.24	204.52	200.94	196.51	201.75	198.86	202.76	200.66	199.12	196.74	198.24	199.54	203.3	198.44	198.74	200.31	199.09	198.85	197.92	197.67	198.12	194.44	196.3	201.35	201.77	201.18	200.01	201.52	203.24	198.32	201.23	203.79	201.92	199.25	198.62	196.78	200.44	195.9	198.24
203.33	202.18	204.74	195.9	200.33	200.71	201.68	204.1	202.23	201.84	200.32	204.85	203.1	201.93	197.08	199.12	200.91	203.68	201.24	207.47	204.59	203.45	205.26	199.86	198.43	205.65	202.72	202.66	202.2	197.56	205.39	208.87	204.48	200.58	204.66	203.05	200.76	200.6	203.51	202.35	204.57	209.22	202.88	198.69	201.07	202.7	203.48	204.55	203.49	199.9
200.31	208.13	203.4	200.94	203.61	202.65	201.12	208.54	203.99	202.11	204.47	202.42	199.75	205.95	203.37	201.9	203.48	201.15	202.66	202.88	203.3	197.06	203.22	205.05	205.42	204.33	205.76	204.26	201.06	200.61	202.8	201.54	201.76	207.16	202.2	200.63	205.07	198.43	200.36	198.17	199.85	204.66	204.99	204.27	200.86	201.2	204.52	204.6	200.19	199.58
206.52	207.22	206.65	209.39	209.52	208.92	212.29	210.16	209.63	205.63	212.41	210.15	208.99	209.34	206.33	206.51	211.33	210.95	208.73	206.91	207.29	206.75	206.62	207.24	210.48	208.16	211.21	208.25	209.58	208.09	206.82	210.42	211.96	210.96	208.23	208.28	211.54	205.74	203.9	208.83	211.52	215.17	208.46	208.48	205.88	207.48	213.91	212.46	208.46	207.77
205.96	211.93	206.52	203.16	205.19	212.65	208.33	206.19	209.11	207.85	207.36	203.46	209.2	209.05	212.37	209.68	205.84	206.69	208.46	207.66	207.02	214.26	209.63	207.27	207.66	205.39	210.19	208.3	203.69	208.26	207.64	205.28	206.52	202.53	202.79	207.17	208.22	210.56	209.59	208.41	208.23	203.66	207.81	204.91	211.03	213.55	209.59	208.33	204.07	208.26
213.84	212.37	212.43	210.58	212.83	209.35	210.36	205.49	214.23	213.16	212.84	211.67	214.12	207.79	207.76	214.81	218.92	209.86	212.58	212.08	212.36	212.19	209.05	208.73	210.89	214.25	209.45	212.15	214.84	209.35	210.92	209.57	208.78	210.18	214.3	210.99	210.8	212.03	219.86	212.04	214.09	211.4	210.55	211.67	212.67	208.66	210.82	212.22	211.97	208.75
203.84	202.84	200.67	202.91	201.34	206.76	205.56	202.46	210.57	203.7	204.7	199.95	205.82	205.57	203.34	208.13	205.81	201.62	203.19	201.43	205.25	202.31	202.08	201.89	202.13	204.13	204.01	206.68	201.92	202.98	201.28	203.44	206.19	204.93	199.2	203.73	206.89	204.85	205.13	201.39	205.84	206.19	204.61	206.19	203.31	203.91	201.12	206.82	202.56	205.23
205.2	211.62	206.02	206	202.98	205.5	210.96	208.58	205.83	206.18	199.25	206.62	204.54	208.84	203.33	210.31	209.05	208.57	211.94	212.95	205.78	210.67	208.84	207.22	204.06	209.16	206.57	207.07	206.13	208.82	208.85	206.32	206.58	211.41	203.6	214.74	206.84	209.14	205.88	209.62	204.75	208.81	209.66	208.51	204.25	207.3	203.81	208.22	204.87	206.33
215.38	216.02	216.74	215.9	209.36	207.06	210.97	213.23	213.98	210.41	213.91	211.94	211.31	212.69	213.58	213.02	208.24	215.65	210.56	214.36	214.32	216.6	214.68	209.9	213.23	211.48	212.94	212.23	212.57	213.28	216.8	209.41	214.41	210.32	215.25	213.22	214.44	206.94	214.35	209.7	211.79	213.44	210.96	215.09	211.32	211.81	213.32	211.5	212.42	214.59
214.94	216.07	218.23	217.24	217.6	212.64	219.55	217.19	217.29	219.27	224.43	218.41	218.37	216	223.1	217.94	218.63	213.68	217.99	219.08	219.38	219.56	219.9	217.3	219.08	214.56	216.61	216.65	220.99	218.85	218.26	214.36	216.23	219.01	215.99	218.93	217.74	216.49	219.21	213.83	217.52	217.42	218.42	218.24	214.33	220.16	218.28	219.22	214.06	215.69
217.99	217.55	218.91	215.87	217.87	217.64	215.48	219.47	217	216.96	221.96	219.62	215.44	219.78	223.54	215.95	220.28	217.31	218.01	217.29	217.9	222.7	216.84	217.7	219.43	218.77	215.79	216.82	218.06	220.65	215.45	217.58	215.08	219.89	215.63	219.98	217.13	216.2	216.42	215.88	215.76	218.67	215.36	215.87	215.01	213.16	216.62	216.23	214.9	218.72
205.13	204.89	207.17	203.18	202.32	203.67	206.86	202.35	201.19	201.63	204.75	204.43	206.91	202.96	204.17	203.57	204.68	207.47	209.14	206.09	204.35	204.88	206.69	206.27	205.86	205.96	203.18	208.96	202.49	205.78	206.03	204.1	205.36	205.91	202.64	198.72	206.11	203.64	204.45	203.3	201.75	204.5	203.83	204.58	202.54	205.59	201.75	207.47	202.88	204.05
200.4	199.77	198.48	198.21	203.74	199.91	199.57	198.57	197.28	197.68	203.45	199.82	199.93	195.74	202.21	201.32	198.69	196.28	196.2	203.06	198.64	198.24	199.17	194.77	201.2	196.45	194.38	197.76	195.33	197.55	199.9	200.3	200.42	195.79	195.64	195.08	196.61	199.06	199.52	202.08	202.38	202	196.22	199.18	205.06	195.81	198.08	202.67	202.59	200.37
212.79	217.79	207.92	209.17	215.8	212.77	214.72	212.11	213.18	207.99	212.38	213.1	210.73	209.76	208.94	215.13	212.5	216.07	207.93	211.31	215.22	214.7	208.34	213.82	211.73	210.74	216.63	214.31	210.85	213.37	211.52	205.62	212.87	215.46	210.89	208.36	213.72	209.61	210.08	211.82	214.17	212.33	216.24	211.98	209.07	213.82	213.64	212.54	210.02	210.08
204.87	205.54	200.05	201.92	200.97	201.5	197.15	204.28	204.37	204.52	200.94	203.29	201.79	205.78	203.86	202.15	208	204.53	201.6	203.8	202.64	202.8	201.77	198.64	200.65	205.5	206.35	196.48	198.81	200.66	205.62	203.1	200.76	198.38	203.56	201.51	202.49	202.07	201.14	203.58	202.78	207.59	201.52	206.2	203.92	197.84	203.6	203.96	200.96	200.11
210.05	210.75	204.71	208.29	211.05	205.82	210.86	207.73	204.04	207.97	212	209.91	210.32	212.26	210.22	209.09	210.17	207.97	207.58	212.45	207.04	213.67	210.29	210.75	210.51	203.78	209.27	204.27	208.75	211.79	208.6	208.73	207.06	206.74	206.96	206.75	209.38	207.1	209.69	206.49	203.28	206.08	211.79	212.77	209.33	207.08	210.7	207.31	208.08	211.48
192	189.68	193.74	195.24	197.56	202.26	194.39	195.09	192.81	192.47	194.64	197.39	196.39	197.76	197.01	192.52	192.6	198.68	198.47	191.09	197.37	197.48	194.32	197.28	195.16	197.4	192.38	194.08	193.18	194.58	197.32	193.14	194.54	196.12	193.71	192.5	197.06	195.06	196.38	189.77	198.09	193.13	197.61	200.44	197.45	198.13	194.17	196.57	194.93	192.44
203.1	205.85	206.97	202.36	209.36	206.77	204.63	203.01	205.54	210.93	207.14	206.92	203.65	206.51	207.11	203.08	204.73	202.29	208.21	203.36	207.44	207.07	207.28	202.52	204.51	200.69	208.06	204.96	207.57	206.47	206.11	205.96	204.35	206.62	206.8	207.72	204.77	205.42	205.27	210.22	208.28	205.07	203.4	200.06	202.98	207.68	205.62	202.53	206.83	203.05
215.47	212.92	210.44	214.76	208.97	214.99	212.19	209.71	212.26	212.5	214.73	209.28	210.36	211.6	211.31	212.22	209.99	216.36	213.96	210.07	212.81	211.27	215.4	204.18	217.64	213.03	215.83	213.11	211.45	215.83	216.68	214.72	213.69	209.84	211.45	210.83	216.13	211.69	216.75	208.79	215.6	212.53	219.64	211.86	214.14	216.91	210.64	214.5	215.88	214.05
213.7	208.68	212.39	216.97	212.47	213.48	208.87	212.69	216.97	212.52	209.79	210.64	213.61	209.8	214.34	216.22	215.58	212.59	212.31	212.87	210.77	215.26	213.72	211.88	210.55	208.08	212.7	209.24	210.21	213.63	214.13	210.66	210.93	211.98	214.28	214.78	213.81	217.84	216.12	215.89	208.45	216.26	213.1	210	212.81	212.8	210.01	212.21	211.93	209.7
205.45	207.94	206.34	208.19	207.19	208.23	210.14	208.38	200.9	203.27	212.62	206.86	210.3	202.91	208.99	213.86	211.85	208.31	211.57	207.74	207.13	208.05	208.61	209.25	203.48	208.16	209.1	205.78	208.54	208.93	209.52	211.36	208.31	208.4	204.85	212.19	205.24	202.88	207.55	203.83	207	203.74	207.33	210.33	207.44	207.3	204.6	209.66	207.34	208.12
197.37	194.42	198.89	195.79	191.82	196.04	193.7	197.88	196.48	198.28	194.55	195.58	194.69	197.18	199.28	196.4	192.17	190.61	195.27	196.1	192.04	195.4	195.58	195.92	197.17	196	198.87	197.51	196.43	194.72	194.08	196.55	196.14	197.15	196.56	194.02	194.77	197.18	196.36	198.77	192.82	192.58	192.46	197.83	192.9	198.4	201.47	194.92	195.77	192.64
209.61	208.77	208.42	206.59	205.52	207.76	209.31	210.63	205.64	209.01	205.54	211.2	205.4	210.42	209.21	208	209.88	209.64	209.16	204.77	203.03	207.52	210.69	211.24	207.51	211.46	206.65	206.29	209.34	206.75	208.37	210.58	208.28	209.89	205.05	212.14	210.81	210.93	205.28	209.37	208.76	212.85	213.79	210.45	210.13	210.96	206.91	209.08	209.17	207.23
207.91	209.82	213.32	207.2	207.36	213.58	212.93	211.66	209.82	212.5	206.51	210.6	211.9	207.61	210.26	210.91	211.95	209.38	208.09	209.65	208.84	207.95	213.57	211.84	209.97	211.32	207.81	211.03	212.67	207.39	209.78	212.51	209.83	211.66	215.33	209.24	211.55	210.24	208.71	216.81	209.31	208.41	210.51	208.52	204.48	208.61	209.58	207.38	209.06	207.84
207.53	206.9	205.44	208.51	206.27	207.06	204.46	206.39	205.93	209.42	208.26	212.69	212.61	204.84	208.45	209.61	206.99	208.84	206.98	207.78	208.66	209.01	209.86	211.38	203.9	206.89	206.39	205.79	210.56	207.49	208.31	212.76	210.95	210.51	206.33	214.46	211.53	204.01	211.94	208.62	209.57	208.23	208.43	207.98	206.19	210.18	208.34	205.74	208.97	211.56
201.61	200.85	203.26	203.28	205.51	202.91	201.6	199.43	205.27	203.47	203.65	197.99	201.78	201.67	199.11	201.59	203.51	204.43	199.56	203.75	205.94	207.5	206.82	201.99	202.48	203.45	204.46	199.83	200.84	203.61	198.91	204.32	202.01	204.06	199.98	199.91	201.64	200.41	202.86	202.17	200.46	205.51	205.78	203.68	202.47	203.76	200.97	199.02	203.8	203.59
216.99	209.37	214.21	212.66	216.71	217.13	208.61	214.04	218.09	211.58	212.81	209.85	213.4	211.37	212.87	212.56	211.98	209.16	212.17	209.07	215.85	213.16	214.78	212.12	214.74	210.46	211.93	209.62	208.29	214.82	210.56	213.16	214.62	209.93	212.19	213.57	216.07	210.31	211.99	214.62	209.14	213.48	211.47	212.59	214.81	212.12	212.66	214.52	210.26	211.02
203.27	200.14	199.03	204.22	199.69	198.08	201.36	201.65	196.54	196.89	196.7	199.35	202.18	199.53	200.43	196.42	201.15	197.08	207.81	195.8	199.09	202.65	195.55	202.08	201.98	196.37	202.9	195.82	195.36	202.44	196.69	200.1	199.78	199.44	196.4	201.92	199.4	200.06	199.22	196.53	199.14	197.49	199.65	200.83	194.01	201.51	197.38	196.68	204.03	199.01
208.2	211.67	213.79	211.08	215.69	212.36	212.2	212.7	211.27	210.72	210.67	211.36	213.28	210.58	204.1	212.82	210.84	211.24	213.18	208.24	214.16	213.35	211.42	209.77	213.01	211.02	212.15	210.62	211.27	211.54	212.61	211.44	211.03	213.62	216	215.58	215.25	211.85	213.18	212.56	209.47	209.18	211.07	215.13	212	211.06	208.17	210.99	212.41	209.78
208.98	211.88	208.2	212.38	212.33	219.98	214.87	212.1	213.17	208.53	212.91	212.16	212.45	214.62	214.75	211.48	210.93	210.56	212.16	211.08	215.93	212.83	213.11	211.05	213.85	210.95	210.69	217.6	211.43	206.86	212.39	211.16	211.47	213.13	210.46	214.43	212.88	207.91	218.91	211.43	212.98	216.19	215.67	209.13	211.02	211.54	212.96	210.56	210.04	209.54
201.51	202.76	207.07	204.04	202.01	209.72	206.53	202.96	209.07	208.85	207.85	204.79	206.17	202.79	205.9	204.43	205.81	205.71	201.66	207.92	205.68	200.31	206	206.69	203.63	206.41	200.89	208.62	205.53	206.58	202.14	203.11	204.26	203.84	201.72	204.82	206.04	204.93	206.97	202.86	204.49	206.18	204.73	202.19	206.86	207.16	201.85	203.15	205.39	206.94
198.88	197.87	201.27	201.24	199.97	197.92	199.51	197.11	203.08	199.58	198.47	201.8	196.72	199.35	195.53	196.11	204.04	196.75	201.14	197.44	202	196.61	200.68	201.47	199.46	201.27	200.73	202.07	199.92	198.61	198.77	203.08	197.28	199.55	197.75	200.52	197.76	208.03	194.22	199.36	204.73	200.05	202.13	196.27	199.34	203.51	194.05	200.23	197.5	200.47
206.32	207.45	203.24	209.97	208.91	201.16	211.01	205.78	208.63	208.8	205.97	206.84	204.25	208.43	214.9	205.69	206.75	204.53	203.94	212.12	211.62	203.43	206.2	204.78	208.35	206.7	208.56	207.73	207.13	207.03	205.11	210.73	204.03	204.29	205.53	208.27	207.82	209.28	205.38	208.86	205.32	205.06	203.04	206.13	206.66	207.18	207.64	211.1	207.57	210.06
196.12	200.87	194.44	192.08	196.18	190.92	199.46	196.19	197.96	199.46	199.14	200.19	194.89	197.66	203.16	199.25	199.45	196.7	197.19	194.92	198.49	198.69	194.89	196.41	198.37	199.91	196.47	198.69	199.65	197.99	194.6	190.43	197.88	197.2	200.63	195.71	202.2	201.1	199.04	194.8	199.96	199.4	196.16	198.35	198.06	198.61	198.27	197.53	202.19	198.15
213.08	217.08	212.71	208.8	214.9	210.78	211.27	214.92	214.82	213.85	209.64	209.79	214.49	212.67	212.56	217.77	217.01	214.59	214.53	210.23	211.12	212.71	207.19	217.75	210.65	216.26	212.73	213.27	209.03	210.12	213.97	208.71	215.76	216.09	212.49	209.95	207.76	213.41	211.79	216.68	213.19	212.9	210.6	212.93	211.89	215.27	215.31	212.2	215.5	215.38
195.34	198.54	197.73	197.89	202.5	194.47	196.86	198.88	198.16	198.09	198.78	195.6	200.35	198.1	203.54	198	197.74	201.56	199.48	196.34	199.17	202.39	200.14	199.01	197.97	195.39	196.38	194.46	195.18	197.94	192.81	197.64	201.1	194.77	197.43	200.62	200.48	194.6	197.92	200.29	196.14	199.33	198.38	201.21	200.1	197.68	199.92	199.86	198.83	198.87
214.13	209.16	213.13	215.17	215.36	212.98	215.1	216.71	215.7	214.22	214.46	213	212.43	214.26	215.09	213.24	212.72	213.93	214.55	211.14	212.38	215.19	210.41	215.29	210.05	212.79	216.12	214.19	210.73	213.51	216.28	212.18	212.91	209.49	214.53	212.71	210.95	215.81	211.43	213.19	215.58	214.93	214.94	218.23	213.99	213.54	213.8	214.86	214.45	212.97
207.29	212.95	207.63	211.83	209.32	210.32	207.98	208.37	210.43	210.07	209.16	211.85	208.92	205.35	211.1	208.41	206.5	206.32	210.95	212.1	206.27	212.12	205.14	207.55	204.62	209.24	204.08	205.31	207.19	205.83	212.9	207.57	208.64	207.67	207.91	210.23	206.92	206.88	213.46	214.46	208.93	209.3	211.21	206.53	202.85	211.05	208.7	207.06	211.09	209.78
209.29	208.2	205.29	206.39	208.99	209.29	205.01	208.25	208.62	201.68	210.04	207.83	209.24	211.9	206.88	207.61	207.03	207.43	204.41	207.86	205.09	207.09	207.44	208.51	211.66	212.9	212.76	207.95	206.32	208.42	205.33	206.41	208.86	209.88	207.41	209.97	210.1	203.22	210.54	210.27	211.64	206.69	208.69	207.99	207.14	207.92	208.1	208.8	209.17	207.68
202.24	198.82	199.55	200.59	198.03	199.72	202.04	204.82	198.76	195.45	204.19	202.62	197.41	198.92	199.81	196.28	199.74	203.69	199.07	197.94	195.58	198.14	198.04	198.55	200.06	197.95	200.22	205.37	200.87	201.14	200.33	199.28	206.77	201.37	199.08	201.37	197.61	200.78	192.35	198.74	199.1	204.16	196.69	195.69	194.73	200.77	200.73	204.16	204.58	197.98
199.11	201.4	197.72	201.86	199.78	203.05	198.37	205.06	198.17	197.75	197.08	199.04	199.16	202.13	196.69	197.06	203.36	200.93	200.63	199.83	199.79	199.68	198.21	200.71	199.21	198.72	201.08	200.29	196.96	195.04	204.26	203.59	200.66	201.22	197.8	197.51	198.02	199.91	193.24	199.69	203.54	201.86	200.85	201.59	199.67	198.96	198.95	206.05	198.22	201.45
194.8	196	193.99	199.07	196.75	189.28	191.97	199.66	193.3	198.77	193.23	190.71	194.74	195.68	190.89	192.52	194.56	197.27	191.71	192.19	192.35	196.28	196.07	188.28	190.9	200.22	193.49	193.35	191.56	196.06	201.87	191.06	194.71	194.01	196.41	193.22	198.99	194.85	194.78	193.69	190.99	194.37	193.29	191.76	194.91	196.38	195.48	196.48	191.89	192.28
209.03	202.94	205.01	213.69	210.98	207.42	209.99	208.81	202.76	205.43	205.72	206.2	205.35	203.85	202.87	205.99	212.77	201.17	203.61	203.48	205.97	207.21	207.96	207.61	203.35	205.01	207.23	206.43	204.57	207.13	210.09	207.8	203.55	209.33	204.62	207.19	206.66	208.31	204.87	201.51	204.37	206.7	207.68	205.8	205.74	205.85	205.42	205.67	204.44	204.48
219.84	214.96	218.28	214.79	217.07	215.99	212.55	216.42	220.75	216	214.68	213.7	213.45	213.96	212.23	221.35	217.96	219.38	217.39	216.24	217.25	212.31	221.99	218.09	221.12	215.11	218.36	213.47	216.24	218.91	217.47	217.13	217.45	215.27	217.87	219.12	216.1	213.5	217.13	217.45	212.61	214.49	212.6	216.84	222.89	219.54	216.05	213.46	217.83	215.9
211.05	210.14	214.78	211.84	215.83	212.56	205.99	210.57	211.73	212.08	213.16	218.28	213.53	211.43	209.19	209.94	216.11	211.99	210.63	215.04	213.72	211.72	214.55	214.5	217.04	212.54	213.94	218.14	214.71	210.95	214.93	215.14	208.86	211.38	217.66	215.71	214.2	211.04	210.14	212.35	213.75	212.08	211.09	209.37	213.95	211.62	214.75	211.62	214.24	210.96
205.2	207.04	205.25	204.36	208.37	209.19	206.55	204.76	210.26	208.81	206.27	208.39	210.59	208.74	208.51	209.57	209.46	207.79	207.84	206.03	208.47	206.62	210.32	210.65	208.73	207.94	208.66	207.29	209.53	209.85	210.01	209.45	212.83	201.42	206.86	209.8	205.61	209.25	206.96	207.47	210.06	203.41	209.19	211.27	204.72	211.03	207.84	208.76	208.8	208.98
211.06	205.29	212.7	210.84	210.59	208.03	201.76	208.8	211.93	206.83	206.38	209.54	209.5	208.44	208.31	210.69	209.41	207.57	212.63	202.85	207.17	206.55	210.43	207.66	205.2	208.59	208.95	206.54	206.27	210.78	211.51	205.21	207.83	210.77	208.22	208.36	210.34	206.21	210.66	208.26	207.87	206.56	208.61	210.16	207.51	206.19	205.84	209.49	208.61	213.14
205.16	207.33	209.27	207.29	210.05	207.1	208.62	205.61	209.18	207.21	206.64	208.18	204.54	211.59	207.84	202.53	209.93	205.71	205.96	209.57	210.13	202.12	208.06	206.13	207.47	205.84	208.76	209.39	209.37	205.48	208.41	208.72	208.81	208.52	211.23	212.12	206.82	202.27	205.89	206.79	210.69	203.13	211.98	204.21	205.57	203.03	203.32	212.25	206.07	201.33
203.95	207.59	209.56	209.3	209.64	208.86	208.42	208.01	213.38	203.83	208.59	210.38	208.52	208.25	207.87	211.31	209.38	215.11	207.15	207.1	211.31	205.63	207.59	211.65	207.02	207.11	210.99	213.28	210.76	213.76	209.22	206.25	208.46	210.04	210.97	209.08	205.57	205.76	208.17	209.2	213.6	208.72	209.71	206.33	205.03	208.79	208.05	206.74	211.12	207.04
207.55	208.09	212.52	208.24	205.06	205.68	209.88	213.11	208.67	205.75	207.89	203.39	209.91	209.95	208.84	204.76	205.93	210.64	210.71	211.28	210.73	206.76	208.23	208.01	209.05	215.84	211.82	205.23	202.41	208.48	208.76	213.36	208.88	211.9	210.34	210.45	203.74	210.76	213.14	207.3	207.23	204.96	213.11	209.21	210.99	215.03	208.89	207.11	208.66	207.71
211.06	211.78	210.86	217.97	212.9	215.33	207.69	215.32	213.65	209.83	212.44	216.3	208.15	212.58	213.27	211.97	211.83	211.96	206.41	212.58	210.01	209.46	214.57	206.22	206.11	209.32	208.24	213.88	212.85	212.3	210.37	209.6	210.63	210.68	214.19	216.79	208.98	210.14	211.39	209.41	212.52	215.07	211.67	212.22	212.42	215.94	210.11	211.43	214.83	212.94
199.56	201.49	199.53	201.01	201.31	200.72	202.05	198.62	196.61	201.92	199.23	200.32	201.83	201.89	199.93	199.84	200.28	203.72	195.43	198.95	200.35	201.06	197.86	193.62	196.53	201.62	201.78	197.95	202.14	196.31	199.44	198.97	199.1	198.75	197.94	196.3	201.47	196.33	202.52	200.9	200.77	199.12	196.35	201.93	196.46	197.32	197.17	197.19	199.72	198.08
210.45	211.82	208.12	207.07	208.3	214.57	208.4	205.68	211.07	208.56	210.44	213.27	204.52	208.84	208.84	211.32	212.71	214.99	208.87	209.51	203.15	211.66	212.25	210.54	206.56	213.27	207.96	210.21	213.67	207.59	208.87	211.77	206.64	209.02	212.95	210.82	213.14	213.48	209.66	206.51	213.57	208.26	214.18	209.18	210.17	209.14	209.97	207.73	211.94	207.57
210.48	210.65	210.97	214.14	212.38	219.46	211.46	213.03	212.27	211.55	209.15	214.79	211.23	211.95	213.77	214.32	208.64	211.97	213.89	213.08	212.5	211.86	212.78	218.49	211.75	215.85	209.79	209.72	216.12	207.1	210.68	212.88	211.65	212.58	211.03	214.68	211.75	212.24	216.74	213.77	211.64	213.52	212.09	213.64	213.9	213.55	213.26	207	210.01	211.14
195.23	193.27	198.18	196.11	200.93	197.48	194.57	192.74	194.31	195.2	194.88	195.08	190.96	193.63	189.92	194.94	193.5	189.58	191.68	199.79	193.39	195.08	191.13	190.01	193.94	191.69	196.56	197.49	194.74	196.39	196.27	194.65	193.34	195.04	196.52	194.9	194.86	198.25	195.91	193.96	189.19	193.74	194.45	192.64	192.31	196.14	189.99	195.84	190.22	195.24
202.45	204.22	206.18	202.73	204.97	199.95	201.32	201.98	198.68	205.6	202.35	206.24	203.79	198.95	200.2	202.19	202.6	200.54	204.45	204.7	200.53	202	199.53	203.52	206.44	203.23	205.36	201.32	200.95	200.85	199.95	198.38	199.83	203.07	202.21	203.01	204.53	202.12	202.28	203.29	202.6	208.07	204.06	200.42	201.45	202.11	202.12	203.73	202.64	204.63
215.09	207.1	215.83	211.43	213.31	210.25	210.85	215.15	216.7	212.98	211.19	209.15	214.46	209.96	211.33	215.18	213.15	211.74	210.83	213.04	212.62	209.69	210.26	206.51	211.5	209.22	209.24	214.97	215.89	216.38	214.55	216.71	209.5	211.41	210.91	210.35	210.02	207.54	215.57	210.98	212.29	214.3	213.44	215.78	217.17	209.52	213.64	208.25	216.67	210.28
206.48	207.91	209.59	207.32	211.22	208.12	208.49	209.83	205.21	207.86	205.66	210.73	209.48	206.16	210.94	207.8	210.51	203.83	209.67	209.71	211.86	206.28	210.96	203.21	207.45	208.14	206.82	208.3	206.82	207.71	203.37	207.15	209.09	211.88	206.58	209.7	206.03	206.86	206.88	209.86	210.17	206.37	209.42	204.7	204.54	212.82	208.58	207.91	207.98	207.95
212.28	212.25	209.03	215.13	214.37	207.19	213.28	215.01	209.78	210.86	218.65	213.09	212.27	214.4	210.15	210.06	214.86	217.13	210.39	207.89	214.3	209.29	213.77	214.53	209.67	213.21	212.4	207.3	213.89	211.38	215.35	214.45	214.15	213.97	213.14	215.32	213.32	212.89	207.82	217.7	212	217.1	215.75	212.16	214.44	210.1	212.89	211.19	212.03	208.32
221.94	216.79	216.66	223.72	217.28	216.72	214.83	219.22	217.5	218.14	218.07	213.02	215.22	216.4	220.6	218.32	216.27	219.94	217.78	215.11	213.91	214.09	216.86	217.07	216.35	213.55	217.55	218.77	221.59	220.88	219.02	221.49	216.1	218.54	217.65	217.45	215.36	216.55	215.64	219.79	220	216.31	220.28	218.73	213.53	218	219.8	214.96	215.61	219.82
209.33	209.7	209.61	206.26	209	207.66	208.54	208.83	208.56	213.96	211.64	207.43	210.35	211.1	209.11	207.03	209.61	211.85	206.66	207.74	211.32	209.89	208.12	209.56	205.34	208.1	204.47	209.48	205.68	205.33	205	208.63	210.51	203.61	211.95	207.76	206.62	211.14	211.85	207.41	206.3	212.31	209.53	210.77	206.31	208.92	206.62	207.23	211.71	209.04
210.79	209.66	210.99	208.5	214.6	212.65	208.83	211.47	213.89	210.87	216.71	210.76	210.7	215.62	213.57	214.76	209.24	212.13	210.83	212.99	214.79	212.75	215	210.83	214.47	214.32	213.76	210.95	210.61	213.57	213.92	213.88	216.03	216.44	209.45	213.91	213.82	210.72	212.85	210.14	212.03	215.15	215.93	210.91	215.08	211.04	210.26	213.57	215.05	213.05
203.03	193.17	197.07	203.54	197.87	202.39	198.52	198.14	200.69	198.85	195.82	201.74	200.06	200.6	198.95	197.6	198.49	198.26	196.62	198.83	200.49	200.97	195.26	202.76	200.05	199.6	198.49	201.52	201.51	193.38	195.67	199.14	197.72	200.41	200.32	201.82	202.77	197.39	200.8	198.07	197.43	198.65	200.86	196.37	197.33	197.88	199.29	196.91	200.06	197.58
213.96	217.77	213.89	219.79	217.51	216.1	219.96	217.74	214.41	214.1	221.8	216.98	215.8	216.77	219.56	218.36	217.32	215.81	221.07	216.76	218.67	219.57	215.36	216.29	213.35	219.12	220.22	218.81	216.39	216.25	214.61	211.21	222.39	214.28	212.98	217.2	214.05	217.11	221.95	219.08	213.72	213.62	216.02	218.7	218.38	219.63	214.18	220.9	212.97	214.15
200.97	203.71	203.44	196.6	203.83	199.08	196.69	200.29	199.88	199.66	200.34	196.88	198.43	201.42	199.12	195.92	200.24	202.75	201.97	199.34	198.62	201.53	197.13	196.09	205.03	201.74	198.06	199.32	201.63	198.49	201.6	200.44	199.89	201.06	196.98	199.18	196.57	199.7	200.69	195.99	200.66	195.41	202.17	203.19	198.45	201.9	200.54	197.3	202.66	202.67
198.69	201.99	201.66	199.69	201.45	199.95	201.8	202.41	205.55	198.16	201.19	201.51	201.92	199.35	204.95	201.16	203.43	200.55	202.71	200.92	203.76	200.31	201.98	199.33	198.51	202.24	196.18	208.48	203.18	198.59	197.38	201.51	201.19	203.69	203.51	198.67	201.46	203.05	203.88	197.85	201.57	203.12	199.63	202.15	199.41	199.5	201.39	202.06	203.28	199.29
199.37	199.8	200.85	201.4	205.08	207.37	203.43	205.51	208.47	204.62	201.73	202.98	204.42	203.27	201.12	202.89	203.01	201.99	205.61	200.2	207.29	204.65	198.54	206.07	203.1	206.07	204.1	202.18	204.67	203.97	204.61	204.13	204.32	206.3	203.21	202.49	204.65	200.89	203.57	204.19	202.45	205.81	201.32	207.1	207.56	205.26	207.73	205.65	206.36	202.11
191.22	198.63	194.79	194.15	197.06	193.31	195.85	194.89	197.76	195.02	199.69	195.9	201.16	197.07	193.47	198.2	195	196.88	194.87	195.84	194.8	198.64	195.93	193.78	194.91	192.13	197.19	200.31	197.38	199.33	192.94	193.51	194.32	193.7	194.17	193.49	190.69	195.36	192	194.97	193.75	199.59	193.29	193.48	199.72	198.79	198.12	199.2	195.39	192.89
211.24	213.27	210.85	209.96	214.35	207.97	214.36	214.72	211.03	215.39	214.66	216.96	211.96	211.5	210.83	213.59	215.47	214.08	212.69	211.88	210.66	213.56	212.41	214.34	216.93	215.35	211.87	219.67	212.27	210.39	221.55	216.79	217.36	212.44	213.2	208.06	219	214.29	212.3	216.94	212.46	211.02	207.94	208.96	209.54	221.22	214.21	214.49	214.36	211.45
207.49	208.81	211.82	209.72	202.41	208.76	206.54	205.38	208.66	205.95	207.05	202.74	207.04	207.59	206.37	212.5	210.96	211.28	207.45	204.17	211.82	207.36	204.55	208.95	208.41	211.39	207.58	203.96	203.5	210.45	204.5	209.08	206.04	205.99	207.95	212.85	209.87	207.41	208.46	205.6	211.18	207.33	203.67	206.84	208.18	206.51	209.39	208.53	210.47	205.81
211.97	206.28	211.49	208.3	207.41	212.52	209.52	207.52	207.61	211.09	210.69	215.07	208.98	212.15	210.56	206.44	209.91	207.62	210.36	208.44	206.8	213.21	208.41	212.58	207.73	210.35	207.38	207.87	213.08	205.97	208.32	211.6	210.44	212.28	204.47	211.48	209.05	215.19	213.29	211.93	211.6	209.94	212.99	210.46	208.17	211.79	207.06	213.25	205.67	209.49
201.29	203.17	207.62	206.18	205.85	204.73	209.25	199.42	202.24	210	206.41	204.86	199.18	207.59	206.37	205.4	209.04	206.39	211.73	204.46	204.41	201.61	208.79	202.65	203.86	204.17	206.02	202.08	213.65	204.63	207.82	209.6	200.56	203.98	206.46	205.89	207.82	205.3	208.04	206.85	205.69	201.81	205.44	202.33	206.87	206.39	206.94	206.63	203.13	206.16
202.32	199.9	202.66	202.33	205.97	200.7	206.26	200.7	201.01	204.21	205.77	201.31	200.94	201.95	202.96	204.32	204.67	206.25	206.32	204.99	202.38	204.88	205.63	199.26	201.98	199.31	205.37	209.14	198.61	199.19	205.91	204.48	202	203.86	202.3	202.84	199.53	200.06	203.18	200.07	204.94	197.27	199.57	203.02	203.37	202.24	204.22	202.15	202.47	202.09
197.5	194.29	191.59	194.88	194.98	189.51	191.62	189.62	193.46	197.97	191.97	189.76	191.78	196.47	193.82	192.65	193.82	195.74	190.14	194.32	192.72	198.22	199.09	196.25	196.15	194.17	194.72	191.72	191.48	190.81	195.56	196.03	189.26	194.47	194.25	196.61	196.81	191.28	187.95	195.78	195.66	191.93	192.37	199.08	195.11	192.38	195.37	194.64	196.1	196.55
203.56	211.33	210.6	211.21	204.1	207.14	207.9	209.9	211.84	206.36	205.2	209.17	209.74	209.38	203.88	207.69	207.82	210.32	211.94	209.39	204.54	209.28	208.04	209.17	202.33	209.83	208.83	208.62	208.36	205.86	211	209.29	205.69	209.89	207.1	204.44	206.01	209.94	206.25	204.71	206.07	206.51	205.3	207.52	208.1	209.48	203.97	213.5	208.27	209.58
211.35	209.48	209.2	207.98	207.15	211.3	208.9	206.12	207.98	208.42	209.64	208.81	210.83	208.92	210.69	204.19	207.02	208.26	213.07	206.11	206.75	210.68	210.58	217.89	211.29	210.06	212.44	205.49	211.59	213.22	210.99	209.26	206.8	207.76	207.17	208.64	211.15	208.38	208.93	205.97	206.45	208.36	212.24	208.52	210.45	206.75	214.38	207.02	210.49	212.32
203.33	207.63	206.8	199.39	208.39	204.47	207.35	205.35	204.46	206.01	203.36	202.97	204.31	201.48	207.51	202.33	197.36	201.41	209.46	202.75	206.38	207.25	199.61	204.04	203.96	206.81	201.77	205.33	202.53	204.61	206.27	206.02	201.44	200.54	205.7	204.6	206.75	206.94	208.66	204.3	205.26	205.77	201.59	205.99	204.28	201.68	205.78	206.45	200.4	206.69
217.3	215.46	213.1	221.05	217.09	213.9	216.17	219	216.42	220.6	216.18	216.47	218.89	218.34	211.94	216.74	218.27	214.97	220.1	217.69	216.2	213.3	216.82	215.13	214.2	219.38	220.16	214.21	221.22	214.35	213.59	214.63	215.5	216.28	217.76	217.94	219.5	213.96	219.07	216.78	216.86	216.63	215.39	219.44	216.42	218.62	220.51	215.79	215.69	218.69
210.26	213.18	213.14	220.34	212.32	205.87	213.48	212.94	211.95	210.39	214.9	211.57	213.62	213.36	210.85	209.45	208.17	214.47	215.42	213.95	213.37	214.22	213.42	215.42	214.28	209.8	212.39	211.36	213.26	212.39	215.03	213.95	214.64	213.66	209.64	212.63	209.44	212.7	215.52	212.53	211.56	214.77	213.78	214.84	210.37	214.2	215.42	211.76	207.55	214.24
216.71	215.3	213.23	218.56	215.84	216.74	213.68	216.01	213.72	219.31	214.76	215.72	215.64	217.44	219.69	221.38	215.24	220.5	220.36	215.73	219.09	212.78	219.98	218.65	217.16	216.71	216.46	216.05	217.87	217.5	214.41	218.7	213.7	216.65	214.54	217.75	217.48	214.49	218.65	213.6	214.51	215.39	216.23	216.22	217.37	216.28	220.26	219.55	215.86	212.63
207.53	206.46	207.85	212.95	215.01	207.75	211.54	210.88	203.95	208.99	210.66	209.01	209.16	211.61	204.26	210.25	205.97	207.8	208.47	208.28	210.52	207.94	206.27	210.37	210.42	209.04	212.46	207.9	208.72	210.11	207.73	208.04	207.85	207.22	211.75	215.67	206.86	204.44	207.2	206.83	208.49	214.16	208.53	207.74	206.63	204.76	209.59	212.4	210.52	207.92
203.51	200.15	203.32	204.27	200.91	206.9	200.7	199.33	201.83	203.32	202.09	202.46	203.11	206.12	204.37	202.36	198.95	201.46	202.88	203.23	205.69	203.29	204.43	203.39	205.07	202.2	202.9	204.51	202.12	205.21	205.42	203.99	203.45	203.5	203.2	206.56	201.88	202.35	203.91	205.55	207.7	203.82	204.57	206.5	201.23	208.63	206.73	202.76	205.08	199.93
202.86	204.77	206.43	208.06	210.78	209.27	208.87	212.58	209.31	211.8	208.43	209.29	210.93	208.47	206.03	212.94	206.09	209.91	212.48	205.03	211.92	208.57	204.24	208.97	207.82	208.15	205.17	209.95	213.04	207.07	206.5	207.62	207.46	204.26	206.12	206.04	208.73	209.57	206.97	205.49	209.62	202.5	203.92	211.86	210.27	207.45	208.07	209.13	209.86	209.76
201.85	203.57	204.3	198.47	202.23	206.86	205.09	204.82	204.78	205.33	203.25	202.23	202.04	204.09	202.09	201.13	204.65	197.88	206.13	200.57	206.31	204.19	202.66	200.5	203.85	205.15	201.68	201.31	204.53	203.95	207.56	205.58	201.85	204.78	205.81	207.64	201.35	202.2	204.51	206.08	204.84	204.45	206.17	208.2	202.63	202.27	198.85	203.22	203.28	202.11
205.53	209.27	203.49	206.88	209.67	209.31	207.13	209.27	209.99	205.52	208.39	211.91	208.68	208.72	206.75	204.39	211.28	209.73	205.64	207.95	205.03	203.94	207.86	207.55	209.84	200.57	206.29	207.17	204.32	205.5	206.65	204.73	206.96	209.86	206.26	212.89	207.67	204.48	208.96	209.41	208.75	205.64	203.46	210.6	208.84	202.66	209.74	204.4	207.1	211.61
209.52	215.29	213.3	215.05	217.83	213.14	215.28	209.26	214.05	213.1	206.82	212.24	212.38	214.56	214.38	212.36	210.48	213.54	212.97	214.24	212.65	210.7	210.2	211.98	211.83	220.3	213.71	210.54	213.17	210.67	213.95	213.09	212.33	213.54	213.23	214.83	214.74	213.55	216.23	211	206.87	211.62	212.23	214.95	213.12	209.65	212.82	206.98	214.19	213.15
198.33	198.46	205.01	200.26	203.52	203.63	195.54	198.04	197.22	200.61	200.07	199.31	201.31	199.36	199.21	199.96	202.24	199.5	200.32	198.44	202.55	198.27	198.75	201.86	198.34	194.98	201.32	200.24	200.7	199.23	202.77	198.74	205.03	199.59	198.74	203.05	198.62	199.07	201.67	201.51	197.06	203.01	206.88	202.45	202.4	204.21	203.34	195.88	200.32	199.08
211.69	206.82	208.49	206.59	209.13	207.69	206.76	212.58	210.78	211.11	209.99	204.14	204.87	213.38	209.65	202.93	210.37	208.87	209.37	210.25	210.32	207.87	206.76	205.58	206.35	204.52	208.88	209.34	210.32	208.29	204.86	204.61	206.01	201.76	211.34	210.82	212.55	198.46	208.21	205.99	204.38	210.29	210.24	205.84	212.66	212.93	199.83	205.99	210.56	208.2
203.63	209.83	206.6	207.04	207.74	208.74	206.79	211.35	205.92	209.31	207.7	204.83	207.28	210.25	207.75	209.16	210.55	207.97	209.07	210.1	209.04	213.43	211.88	210.37	212.09	209.71	209.68	209.53	208.8	214.37	211.96	209.77	207.65	208.45	214.38	206.97	211.52	212.05	204.77	208.16	209.72	207.83	210.49	202.97	201.91	210.63	205.39	212.48	205.79	212.75
215.89	210.4	216.3	211.11	209.9	210.2	211.93	209.28	207.65	210.13	210.63	210.72	210.95	211.89	206.59	214.37	211.88	211.37	213.98	210.6	210.85	214.08	216.1	210.36	209.84	213.89	206.71	210.97	212.81	208.88	212.26	211.96	210.17	215.22	212.38	209.58	211.24	212.62	208.62	212.95	211.92	211.43	213.2	214.19	209.54	209.47	211.6	213.47	213.31	213.03
204.96	201.75	200.66	201.75	204.86	209.25	201.17	204.59	203.03	203.06	205.2	203.2	208.24	207.06	208.09	209.01	207.37	200.42	208.79	201.29	206.47	203.63	205.81	205.53	199.5	200.6	202.77	205.29	203.21	204.54	203.51	200.04	204.96	202.75	207.17	204.98	205.59	204.94	204.04	198.11	206.93	201.09	205.81	200.32	203.42	207.12	207.27	204.23	206.36	200.72
208.96	209.69	201.3	204.63	207.74	208.31	206.87	209.71	205.63	207.71	208.61	209.57	202.81	204.92	202.13	206.49	209.91	204.7	209.72	207.51	204.11	204.28	200.33	208.93	211.43	208.1	204.79	208.49	206.55	209.09	209.13	202.52	205.86	208.98	200.05	210.19	203.42	208.47	205.9	204.22	204.54	203.45	205.96	206.5	205.7	207.97	208.07	207.78	210.09	204.96
215.86	216.43	218.49	216.37	216.74	214.53	221.39	218.84	220.63	214.53	215.46	221.35	215.96	216.33	216.42	219.35	214.06	219.82	215.94	217.62	216.14	218.33	215.06	216.93	213.48	216.96	217.09	219.08	216.19	215.01	216.65	218.87	220.4	219.23	214.52	215.75	214.47	216.11	217.82	213.27	216.13	211.8	216.51	214.74	217.59	217.78	219.65	223.11	219.12	216.52
205.8	204	200.42	199.65	203.01	201.63	206.28	200.4	202	199.9	200.28	201.57	205.55	202.89	204.19	198.74	202.25	207.9	199.91	203.44	201.54	200.69	202.91	203.07	206.91	200.84	204.94	200.69	198.55	199.5	205.89	202.59	203.09	198.44	207.07	205.84	202.65	205.03	204.16	203.62	207.62	205.11	202.74	205.12	207.27	200.43	202.68	203.25	203.36	199.78
198.33	199.84	199.49	203.11	203.78	199.08	198.83	201.66	197.55	198.62	201.28	203.29	201.67	201.24	198.23	198.75	201.43	198.48	196.71	201.98	198.74	203.68	199.53	204.7	203.58	200.08	199.01	200.46	200.51	194.81	195.61	200.64	197.73	202.24	202.44	202.2	206.91	200.56	198.26	201.78	204.61	198.12	198.31	201.37	195.71	201.75	199.74	197.85	204.41	202.84
205.74	205.41	210.82	204.44	211.42	210.31	205.32	206.19	211.33	207.14	204.91	204.49	207.02	212.6	207.23	206.86	208.1	211.54	208.28	202.99	208.26	205.82	211.1	205.38	207.42	206.32	211.19	210.72	210.65	211.83	211.25	207.44	206.98	208.22	208.6	207.31	210.53	207.14	208.93	206.53	207.25	204.86	207.5	207.23	204.28	209.41	203.94	208.3	207.61	206.39
204.75	199.96	204.52	203.99	202.94	207.73	203.12	206.17	199.45	205.87	206.78	202.86	203.77	203.27	202.33	204.27	204.09	203.84	200.2	201.86	202.31	200.12	205	206.65	201.23	198.51	203.93	199.45	205.32	203.81	201.31	202.89	202.93	203.71	199.94	200.56	198.6	203.32	206.5	201.77	204.83	198.55	205.62	203.22	208.44	200.59	203.4	201.87	201.03	200.28
214.33	213.18	216.96	213.59	210.1	212.19	211.83	213.39	211.02	214.21	208.76	207.1	216.68	211.66	215.22	214.65	219.31	215.29	211.71	213.49	211.25	216.21	216.91	215.08	207.92	213.03	214.24	215.26	211.19	215.95	210.85	212.59	213.89	208.23	215.81	213.31	211.74	214.93	212.56	208.88	214.77	211.47	210.45	211.65	210.09	211.09	211.24	213.97	214.28	211.46
207.29	210.13	207.73	206.63	208.54	205.84	212.73	209.94	208.91	205.09	208.26	208.3	207.09	205.09	208.19	208.61	212.22	208.6	212.33	205.64	205.47	210.78	208.76	207.8	212.07	206.46	206.74	209.24	205.24	210.29	210.61	209.36	210.53	209.77	211.44	209.35	209.91	209.03	210.09	211.51	214.36	209.48	214.83	206.17	211.37	207.6	208.27	208.79	210.01	212.08
206.39	209.42	208.52	205.42	209.57	209.92	211.84	202.33	210.11	209.52	210.43	205.82	210.49	209.15	206.23	205.37	211.33	207.1	209.13	211.54	205.26	208.43	204.43	209.21	205.73	202.82	209.27	213.5	213.17	211.4	206.8	214.1	212.92	207.18	207.66	208.57	208.42	209.9	207.36	210.57	208.68	205.54	204.37	208.47	208.27	209.02	206.49	209.61	206.79	208.74
204.94	206.21	198.39	205.33	204.74	206.2	204.34	203.69	205.11	202.8	206.63	205.47	202.15	202.04	206.83	205.69	202.41	196.84	201.14	201.4	206.11	204.49	205.16	201.74	203.16	208.98	206.76	200.52	200.36	205.22	209.5	201.51	206.3	203.46	205.52	207.71	207.36	207.26	208.51	203.39	207.62	205.9	202.85	201.92	205.87	202.39	204.57	207.39	203.72	201.65
205.49	206.61	205.1	202.94	200.2	204.41	207.18	203.64	205.23	203.39	206.37	205.09	204.3	201.56	200.31	206.52	206.34	203.85	208.12	204.02	203.72	206	208.73	201.04	207.27	207.26	201.61	204.38	201.52	202.84	205.99	200.98	204.09	206.16	204.38	206.77	200.59	203.68	201.22	205.25	206.12	204.6	199.32	202.82	208.38	199.85	203.59	206.43	202.74	204.73
217.33	214.1	218.64	217.02	216.92	218.96	211.35	220.72	213.9	217.45	214	214.33	216.03	210.86	216.07	216.34	215.95	216.13	214.12	212.98	213.37	221.33	219.59	216.24	214.82	217.16	216.52	218.19	216.07	218.03	215.99	211.05	219.36	215.41	221.46	218.85	211.85	216.28	217.92	221.53	216.37	214.6	212.97	218.46	222.09	211.19	216.2	221.48	217.74	216.38
220.84	218.75	218.37	217.69	213.71	219.34	219.65	219.19	216.23	216.91	218.67	219.78	218.64	219.38	221.37	216.18	221.69	217.92	219.16	217.89	219.23	215.96	216.33	216.71	215.45	218.26	217.69	216.74	222.13	219.53	222.63	214.7	217.55	216.13	221.7	219.19	217.56	216.35	215.03	211.61	218.41	215.39	221.36	218.64	217.62	215	219.04	218.84	220.62	216.96
207	205.94	206.98	208.59	209.34	210.09	209.26	211.94	207.81	204.61	205.5	209.83	205.29	208.13	210.64	211.21	206.51	207.82	213.15	206.63	206.64	214.29	207.13	206.66	210.53	214.85	206.24	210.06	204.21	212.91	210.59	208.75	205.44	204.33	208	205.26	207.72	205.33	206.36	210.15	205.54	209.84	209.95	206.34	206.46	208.57	209.79	207.99	205.45	207.55
208.28	210.18	210.09	208	208.36	206.19	209.18	211.57	211.36	208.29	205.42	212.16	209.31	209.46	210.01	211.69	206.42	211.78	203.84	213.29	210.5	207.08	204.38	213.05	210.21	208.72	205.69	208.78	206.84	207.27	210.24	209.4	207.69	209.97	211.15	211.34	212.04	205.37	206.69	210.3	210.15	209.04	209.48	209.16	206.94	209.04	213.65	209.79	207.91	209.8
196.89	202.82	202.08	199.17	196.1	198.45	195.29	199.16	200.65	201.33	200.69	203.73	198.29	197.59	199.37	201.26	195.72	198.98	204.41	195.76	201.31	196.06	202.44	198.57	200.16	200.79	202.55	198.47	193.38	200.2	200.61	199.2	198.46	197.24	197.48	201.87	199.76	200.35	200.32	197.36	198.14	201.86	195.36	199.48	197	201.62	197.3	197.56	198.21	197.15
206.06	203.66	204.36	204.04	208.16	202.39	211.21	203.16	210.75	209.83	204.73	208.84	208.82	205.61	207.28	206.65	207.27	205.41	206.25	205.44	203.12	203.45	203.57	202.67	206.7	209.83	208.39	208.03	207.5	203.91	204.72	208.5	206.55	205.31	205.89	202.08	206.78	203.13	209.48	207.52	206.88	206.24	206.94	206.64	210.7	204.25	207.94	208.59	208.84	207.9
213.47	209.58	216.92	212.4	211.78	214.54	207.91	211.19	207.78	208.92	210.97	210.67	214.38	211.08	211.8	211.17	208.32	213.33	214.24	212.03	210.57	210.22	213.32	209.81	211.15	210.24	214.46	210.22	213.96	210.8	212.74	212.41	214.14	213.94	210.54	211.89	215.19	208.82	213.21	211.68	211.26	210.07	212.11	216.72	209.89	211.82	206.87	211.6	209.48	209.71
214.47	214.17	212.28	215.36	211.3	211.03	212.41	210.71	214.42	210.05	210.39	210.6	207.01	212.34	207.38	211.84	211.88	212.23	212.25	213.97	214.25	208.51	209.45	209.83	210.98	209.26	209.56	212.65	208.55	209.14	210.8	211.2	213.07	215.17	212.11	211.81	210.77	211.11	211.3	209.34	213.54	209.58	216.81	219.74	212.01	214.93	210.85	213.02	210.71	215.04
209.47	199.29	203.96	206.35	201.66	208.31	197.55	204.41	199.95	201.86	201.06	202.81	206.29	205.87	207.83	199.32	199.5	201.16	206.21	203.87	207.06	201.48	204.66	199.81	201.84	198.42	202.17	203.84	201.31	204.36	200.46	208.44	201.64	199.34	199.45	204.74	203.61	205.72	201.72	201.3	201.35	203.05	205.54	197.82	199.72	202.77	205.04	204.35	206.65	201.28
201.4	199.93	200.75	201.75	198.48	200.69	201.23	199.84	202.18	197.37	198.6	200.44	199.01	200.67	200.32	198.88	199.1	205.64	198.85	200.3	205.51	198.3	208.62	199.56	201.25	201.97	199.47	200.8	199.52	197.64	202.22	201.43	199.48	200.89	201.91	203.9	196.68	200.31	201.84	199.34	203.15	199	200.49	202.15	195.53	200.66	202.08	198.98	204.05	197.7
204.86	204.64	205.99	209.62	205.52	209.75	208.65	208.52	208.01	204.61	207.86	205.89	207.45	208.37	202.95	208.61	201.75	206.1	212.85	204.76	207.74	211.69	209.39	204.09	203.18	206.25	205.95	200.59	202.47	206.99	202.58	207.39	204.99	207.87	208.95	209.08	206.7	207.07	207.58	207.2	212.02	206.03	206.86	204.98	206.78	205.47	203.96	210.69	207.44	207.32
212.56	209.67	206.41	208.98	204.12	209.38	208.11	210.81	204.6	210.78	211.14	207.3	211.05	209.27	207.82	206.02	209.23	210.02	209.56	211.64	211.82	207.41	207.63	212.49	207.96	208.75	207.27	209.78	209.64	206.51	208.9	209.44	209.55	207.75	210.16	203.95	209.94	211.22	210.33	208.17	207.87	215.54	206.12	204.36	212.74	211.26	208.35	207.1	207.37	205.23
203.48	202.14	202.24	197.48	200.79	204.69	200.28	197.12	202.33	203.42	203.6	205.84	205.12	207.64	207.19	199.19	204.01	205.51	204.28	201.38	200.9	199.27	203.3	202.52	198.67	200.28	201.28	202.7	200.91	201.76	202.89	200.17	203.2	205.11	200.67	203.37	203.79	205.01	201.78	200.13	202.97	204.95	202.34	204.72	202.21	208.32	204.73	200.32	201.59	202.16
209.54	201.06	206.74	204.72	204.84	203.36	208.65	204.57	203.89	202.84	207.06	201.2	205.79	209.94	206.07	208.58	203.74	205.09	208.25	206.89	209.76	204.36	204.32	207.04	203.35	206.73	205.78	205.05	208.41	206.2	205.12	205.56	209.4	203.7	205.16	202.64	209.29	204.9	209.6	206.64	208.07	205.61	205.71	208.87	208.33	206.95	207.37	207.04	206.85	202.96
214.14	208.66	208.19	210.72	212.14	207.76	212.51	206.41	212.23	212.47	206.4	208.49	209.63	208.27	208.56	210.38	205.38	208.72	207.45	212.3	207.06	205.04	210.39	212.61	209.76	207.56	211.82	212.79	210.17	211.32	210.51	211.38	205.98	208.35	205.65	206.75	212.45	211.53	207.55	211.28	211.75	210.93	212.15	211.4	209.48	208.3	217.21	213.24	209.13	210.85
210.65	212.1	214.58	210.51	209.27	213.42	208.76	208.84	208.63	213.28	209.09	208.18	211.05	207.91	210.72	214.85	209.24	209.36	210.72	208.57	212.12	213.41	209.28	210.64	203.39	212.64	209.1	209.55	208.03	212.44	214.42	210.92	208.95	212.67	208.18	211.12	210.63	211.06	212.24	211.04	205.17	212.57	210.12	213.66	207.61	212.4	207.25	213.4	210.46	209.81
210.16	207.76	206.73	204.05	209.9	205.33	209.26	204.69	204.88	206.98	208.6	205.3	203.25	206.8	205.59	206.56	206.56	204.06	202.71	204.29	208.8	204	199.66	207.18	203.29	207.92	206.77	206.85	203.47	208.5	204.99	205.59	206.36	204.28	206.34	207.64	204.32	204.51	204.86	206.41	204.96	206.42	205.21	204.05	206.69	201.96	206.29	213	211.81	207.76
204.97	207.3	209.89	209.13	209.13	203.98	206	204.93	206.03	204.48	204.52	206.29	208.27	204.27	206.22	208.62	205.42	209.61	209	209.17	208.94	210.09	206.44	205.07	207.17	209.37	207.84	207.25	209.39	211.28	212.75	206.78	208.37	208.59	207.94	209.35	207.25	211.64	213.18	204.88	206.43	209	205.82	208.97	204.39	204.66	208.12	206.55	206.51	210.89
213.64	216.45	211.35	209.44	212.95	213.84	212.96	210.34	208.87	208.62	213.71	210.12	211.15	211.45	215.95	211.79	213.33	211.99	210.04	211.97	208.35	211.28	211.8	210.02	212.93	208.67	211	210.85	212.75	209.51	215.89	212.04	209.89	210.88	208.02	211.78	217.37	212.25	214.13	211.65	209.16	207.89	210.78	211.94	213.49	210.1	210.01	211.35	209.75	211.84
211.3	215.86	210.66	217.81	207.75	215.02	215.19	214.19	212.51	213.66	206.75	212.53	211.77	209.05	211.06	209.06	210.92	212.52	213.73	216.03	210.24	209.56	213	212.7	212.63	214.13	211.36	211.43	211.72	212.54	211.68	209.11	212.17	211.18	212.01	212.22	213.49	208.57	209.59	215.19	216.1	209.02	214.62	209.7	212.94	215.1	210.82	211.56	211.76	213.39
206.5	208.67	204.23	206	211.35	204.82	211.06	209.03	207.97	203.68	209.17	206.55	209.27	211.77	208.53	211.22	204.9	208.55	211.58	209.07	204.53	211.44	207.6	208.22	209.48	209.21	200.82	211.06	206.74	204.69	208.3	205.77	205.92	211.22	208.81	204.26	207.5	208.98	207.69	204.45	207.45	208.42	204.75	211.28	213.13	208	206.53	208.74	206.33	214.25
214.38	210.35	212.47	211.65	215.3	214.37	209.95	213.17	209.76	214.23	212.61	214.44	213.32	213.08	213.6	212.15	216.71	212.43	214.72	210.2	214.91	210.82	214.64	211.86	214.54	214.62	217	210.13	216.66	218.09	213.77	214.78	213.48	215.14	216.52	209.05	217.22	214.26	213.99	216.98	212.78	214.29	215.71	213.31	210.89	213.3	214.86	213.03	214.89	217.2
197.93	204.47	202.82	201	202.11	197.76	202.45	204.23	205.19	205.02	204.72	202.56	200.72	201.59	204.18	204.17	204.57	207.4	200.65	200.46	202.05	204.58	199.72	200.33	201.69	203.25	205.92	201.43	203.78	201.33	201.73	205.53	204.83	202.74	205.08	203.55	207.43	202.29	199.12	200.42	201.82	199.31	201.94	198.64	202.88	204.41	202.05	199.87	205.03	201.19
195.72	202.03	200.33	200.99	206.28	197.95	200.86	204.52	199.72	199.1	199.83	200.35	194.94	202.51	200.59	197.98	198.03	197.31	198.91	199.43	201.72	197.13	200.36	196.03	196.41	203.09	203.56	195.86	195.38	203.69	200.74	200.46	198.66	201.18	201.15	202.44	199.68	196.95	203.35	198.6	199.41	197.74	200.11	201.19	196.77	197.74	198.57	202.88	200.65	197.69
199.68	203.52	201.35	201.09	204.84	198	205.48	196.81	200.19	198.59	203.38	198.46	198.63	199.16	202.02	197.48	199.03	198.25	200.56	203.05	200.74	200.92	198.93	202.85	205.9	199.87	201.77	199.82	200.23	201.18	198.58	197.39	202.27	200.14	199.35	201.33	196.29	199.38	200.85	198.09	202.4	202.32	196.72	200.68	199.31	202.02	198.02	202.55	200.08	204.11
216.38	212.37	212.56	214.24	209.24	211.3	209.41	207.05	212.25	212.9	212.8	212.41	210.11	210.98	209.28	212.07	211.86	209.57	213.78	208.34	212.38	209.32	210.32	210.39	209.74	213.05	216.17	208.91	210.55	214.2	211.88	213.05	209.55	213.4	213.94	208.96	208.44	210.8	213.04	210.94	210.41	215.15	209.35	212.98	212.05	211.96	212.41	210.85	210.63	209.98
202.22	201.99	205.46	203.45	203.73	204.21	198.66	202.95	202.65	199.48	209.45	206.06	201.12	204.86	202.75	204.35	200.41	200.4	205.6	202.19	202.04	201.2	207.41	204.66	202.75	201.46	201.23	203.93	205.77	204.9	202.06	205	205.57	204.4	206.3	202.42	200.8	203.44	203.84	199.27	201.59	199.24	206.27	203.49	209.14	203.09	205.28	199.81	204.68	200.69
193.24	194.72	193.45	198.84	195.48	195	189.45	195.57	193.99	190.23	197.02	195.06	195.02	197.85	195.82	191.98	196.71	196.17	193.88	191.2	189.12	191.7	192.85	194.4	193.83	193.87	188.72	190.22	193.91	190.11	195.94	192.73	196.02	197.93	197.16	194.66	193.38	198.66	191.65	193.32	194.58	192.95	193.34	196.13	192.74	197.75	194.53	194.39	198.13	197.92
208.81	210.52	208.52	205.79	207.56	208.57	211.07	206.51	211.34	205.73	208.06	208.79	208.39	205.69	205.1	206.45	207.51	207.39	205.21	210.08	210.64	201.7	203.98	204.97	208.06	208.75	211.4	208.84	207.18	206.86	212.52	209.75	207.8	207.58	206.78	212.53	206.41	206.19	208.94	206.06	208.6	204.33	210.75	206.42	204.85	208.77	211.92	209.12	202.78	209.48
198.91	197.22	197.24	198.97	201.6	200.04	194.61	203.65	203.88	197.4	202.22	197.43	194.86	194.49	194.17	198.35	196.89	204	197.13	196.25	199.07	199.62	199.28	197.84	197.63	196.43	198.07	195.05	198.73	198.04	205.07	196.07	195.35	201.63	199.49	200.33	198.59	199.86	195.44	196.44	199.91	193.86	201.41	198.89	200.49	202.33	196.52	194.51	202.35	195.03
210.43	210.01	210.7	210	214.83	212.25	212.62	213.35	214.03	214.98	217.88	210.48	215.44	212.5	214.11	211.13	217.57	212.96	210.96	213.49	214.58	213.07	208.44	211.94	211.36	211.42	215.69	213.26	216.08	208.94	209.72	214.42	217.31	213.69	212.75	216.64	214.51	212.21	211.57	213.13	213.42	215.45	215.32	212.43	206.8	210.26	209.7	212.43	215.15	207.83
213.73	212.49	215.28	213.95	213.69	211.38	215.37	209.45	211.21	211.41	210.55	211.24	213.12	212.47	213.12	212.55	212.69	214.09	211.89	208.34	213.18	212.39	214.36	213.06	211.72	212.62	213.57	213.75	215.38	210.79	207.99	212.89	217.27	214.16	213.06	209.12	217.2	208.88	213.05	213.05	212.86	212.43	218.4	211.66	214.06	213.81	213.36	214.69	214.88	214.62
212.09	211.14	213.92	219.65	213.38	216.76	219.35	212.21	212.31	212.35	209.05	213.02	212.67	216.08	218.4	215.85	211.79	218.1	217.46	212.43	213.48	213.76	214.06	210.32	213.71	215.2	210.35	215.64	215.66	214.72	217.69	208.38	215.61	210.93	213.69	214.58	213.55	209.58	214.21	215.13	214.38	215.84	213.62	207.37	214.22	210.86	211.2	212.6	213.47	214.1
213.38	213.17	213.98	211.55	210.42	209.37	212.81	214.55	213.34	215.38	211.25	208.26	207.85	212.88	216.05	211.09	206.22	213.03	207.55	211.17	213.7	218.53	209.2	211.81	209.75	214.24	209.7	210.26	215.52	211.52	213.7	212.73	212.67	206.87	211.8	207.83	208.95	213.41	214.01	213.27	210.65	209.68	212.41	209.19	208.65	206.17	214.27	214.09	216.48	212.16
219.05	217.81	221.22	218.68	218.36	220.11	216.51	218.34	218.39	215.42	218.95	219.67	218.33	218.36	214.89	214.46	211.93	218.31	221.27	217.29	216.36	219.99	216.44	216.85	217.76	218.2	214.99	214.14	215.28	219	216.86	215.67	212.28	222.84	213.75	220.99	215.53	218.69	215.55	222.85	217.08	215.61	212.41	220	221.85	217.39	220.17	218.25	215.77	216.26
196.67	190.3	190.89	192.93	197.88	198.09	193.56	194.97	192.23	196.55	190.66	193.77	194.37	198.95	198.79	199.52	193.63	198.14	195.78	191.34	194.74	195	196.33	195.1	197.06	198.58	191.98	199.65	194.04	195.26	193.46	194.45	189.15	192.58	195.96	195.04	196.16	195.69	200.07	193.13	194.24	195.59	188.8	195.66	192.64	196.79	196.67	197.73	195.27	197.32
206.73	208.16	211.55	204.52	207.24	210.17	209.85	208.24	208.35	209.79	209.16	212.86	210.26	208.34	206.12	209.77	209.54	208.21	207.26	210.2	206.27	212.34	212.98	210.71	204.08	210.14	210.61	205.08	213.11	205.58	211.74	211.84	206.85	209.93	209.2	205.34	208.81	209.49	209.21	208.46	209.08	208.61	209.09	202.94	204.98	213.08	208.1	204.24	211.17	204.89
211.01	214.04	215.78	208.22	205.11	208.08	204.43	203.75	209.15	205.01	211.56	207.63	213.17	207.04	208.33	208.5	208.23	210.78	212.33	213.59	207.4	208.82	208.56	211.49	206.82	206.82	213.45	211.17	210.41	209.16	203.77	209.91	209.11	207.11	208.49	210.13	212.42	211.8	207.05	208.83	211.37	207.2	209.52	207.83	211.5	207.59	207.14	210.8	209.93	210.19
198.95	200.1	197.79	197.07	198.49	200.47	198.49	198.52	198.64	202.77	196.49	202.9	201.75	200.99	201.42	201.22	201.24	199.9	198.68	199.35	203.78	195.81	197.93	196.11	200.55	198.84	198.73	195.77	200.04	205.24	193.75	196.21	200.19	202.05	199.28	195.8	202.72	200.21	201.77	200.35	198.65	203.17	200.4	203.83	198.31	200.38	200.34	198.51	196.99	200.51
206.72	207.52	203.09	202.25	206.13	204.41	204.68	205.49	204.06	202.23	205	203.98	206.52	203.63	205.51	205.47	203.89	202.29	199.02	202.87	208.49	206.14	206.08	202.23	207.81	201.83	207.68	205.89	205.68	202.56	202.26	202.53	203	205.5	202.49	203.29	206.7	205.79	206.19	203.84	209.06	199.79	202.01	207.64	204.53	200.9	203.33	203.35	204.75	207.49
214.22	207.93	212.24	214.54	206.3	213.55	215.27	209.49	209.59	208.19	208.13	208.8	209.87	211.14	215.57	212.78	214.97	215.92	214.62	213.13	208.81	213.47	210.85	209.64	211.95	213.76	209.9	211.38	212.63	216.82	207.19	211.9	215.9	211.88	210.42	209.88	204.75	216.5	211.1	213.42	209.76	209.33	211.98	210.87	211.88	212.72	212.87	213.53	212.63	214.52
205.4	209.87	206.03	209.94	210.98	211.99	206.95	210.16	205.56	214.02	208.7	211.58	212.19	207.03	209.83	208.25	211.47	209.09	208.72	207.18	208.74	209.86	207.04	205.23	215.32	206.17	207.34	204.8	206.42	215.2	213	209.5	206.76	207.02	205.22	208.55	207.23	208.58	211.09	206.21	203.66	207.98	212.93	209.4	207.1	211.09	207.53	211.32	208.73	205.42
207.98	203.75	202.65	203.87	201.08	202.09	204.19	201.99	206.16	199.31	205.84	200.31	200.79	202.4	201.99	202.42	198.61	206.24	205.19	202.86	206.38	205.11	204.31	198.31	203.53	203.7	205.48	205.03	206.73	203.95	198.61	203.56	207.68	200.46	200.39	206.51	207.16	201.29	203.4	205.77	207.46	203.79	200.88	200.13	200.92	206.07	201.67	199.53	207.16	206.55
204.8	211.42	209.88	205.56	206.06	212.26	211.08	210.07	206.57	204.3	207.23	205.19	211.37	210.4	210.83	207.67	209.55	208.6	210.15	209.69	206.68	208.41	208.31	209.33	208.96	213.72	208.15	204.68	208.73	211.43	208.34	207.15	206.85	209.84	203.81	206.25	209.95	208.36	210.41	208.11	207.83	207.15	204.81	211.35	208.21	213.06	213.61	205.45	209.46	207.83
204.17	211.35	209.31	205.58	209.81	205.25	210.22	207.9	208.17	208.88	208.04	208.63	208.1	208.07	206.74	210.19	205.39	205.87	208.67	207	211.74	205.08	204.98	207.63	210.67	210.62	206.07	204.71	207.48	207.93	208.12	208.75	205.44	212.54	206.9	207.16	205.51	206.72	206.73	208.91	208.52	204.71	210.02	207.16	206.44	208.25	210.03	209.25	204.14	205.21
198.95	200.03	198.4	202.19	201.1	199.89	199.93	203.23	196.5	199.19	198.98	200.09	203.16	203.23	201.64	199.66	201.83	199.61	198.91	199.66	201.14	201.98	203.27	197.29	197.54	199.33	202.37	200.69	204.31	199.61	206.28	200.26	199.04	198.28	202.57	200.32	198.66	200.65	199.88	201.55	197.63	198.89	202.77	201.31	199.6	197.96	204.91	198.13	201.63	204.16
221.79	219.26	218.05	216.57	219.07	217.14	215.21	213.8	216.28	217.28	225.59	219.48	219.14	215.76	218.05	216.89	214.51	215.66	216.38	217.23	216.22	217.47	220.04	212.93	217.77	214.22	216.77	214.81	213.01	216.62	218.7	222.75	216.02	215.36	221.42	218.05	220.26	216.77	217.15	213.78	215.93	219.71	219.24	218.69	216.99	220.92	216.84	215.47	217.54	216.12
207.01	209.17	205.56	205.2	208.77	206.87	207.28	205.93	209.5	207.86	207.03	205.84	211.52	204.62	208.67	207.69	202.09	203.95	206.99	204.35	208.38	212.3	207.81	207.12	210.14	209.43	209.62	212.26	205.82	209.76	205.69	208.14	206.51	209.96	210.09	210.16	204.52	206.32	209.62	211.76	205.28	204.93	213.48	207.25	213.76	205.38	208.12	212.33	210.81	207.65
199.01	203.27	198.14	195.06	203.31	201.44	199.39	197.49	198.67	199.78	196.88	198.25	198.96	200.19	199.6	201.94	202.93	203	194.22	192.79	197.58	200	200.04	197.34	199.1	197.22	197.51	198.84	199.54	197.48	197.97	198.34	198.34	198.19	196.06	201.84	198.63	200.88	198.29	197.47	199.76	199.22	202.89	199.03	200.61	198.52	199.71	200.16	200.85	197.08
192.9	192.2	192.47	195.26	192.7	194.8	197.03	193.64	194.43	195.37	200.9	193.63	197.89	192.21	190.96	191.5	195.68	190.54	196.51	194.84	193.28	193.46	195.7	192.26	197.52	191.17	189.01	195.58	192.02	189.6	191.82	194.74	196.54	195.38	193.93	193.34	192.55	189.1	196.07	193.2	193.83	194.53	194.52	194.11	193	192.19	192.16	193.49	192.38	192.31
202.18	203.69	203.03	206.52	205.23	199.86	205.93	203.29	202.62	201.51	200.83	207.76	202.87	199.31	207.22	205.8	196.06	203.55	205.16	203.98	201.57	205.98	204.43	200.87	198.09	204.23	204.92	202.08	204.13	203.62	208.09	203.4	208.94	207.21	209.21	201.57	205.41	200.2	200.54	202.85	209.49	203.77	200.03	202.86	203.41	203.59	202.8	202.55	207.2	201.68
202.2	201.98	200.32	205.09	205.54	203.6	202.52	210.8	208.2	202.82	199.6	204.81	204.18	202.76	204.24	200.36	203.48	205.52	207.14	204.94	199.86	208.96	203.12	204.46	204.52	203.9	203.88	204.6	204.23	205.92	205.36	201.51	204.66	205.6	203.47	196.09	206.66	200.89	204.75	201.28	200.55	199.31	202.51	205.58	204.72	206.75	206.92	203.93	204.85	202.28
196.13	194.9	195.88	197.15	197.45	193.62	193.39	192.63	194.95	193.77	190.23	193.13	189.26	196.03	191.82	196.26	198.83	195.61	197.76	197.08	192.33	192.43	195.79	197.55	197.59	200.39	193.3	193.7	193.17	195.49	193.67	196.47	199.71	195.27	196.76	196.34	193.98	192.19	196.37	198.7	202.02	193.52	190.23	195.71	195.16	195.72	193.13	198.62	195.17	199.86
200.38	200.67	202.31	197.71	195.06	200.16	194.27	197.36	198	198.01	200	197.36	203.81	196.99	196.7	202.44	198.91	200.05	205.25	199.03	198.2	200.25	198.86	199.54	199.82	202.81	198.77	203.29	204.55	196.15	196.58	197.64	199.32	199.97	200.75	200.19	202.68	197.41	194.63	201.07	200.83	197.82	201.42	199.41	198.65	193.9	199.42	200.02	200.72	204.96
207.22	207.68	209.25	205.19	206.58	206.35	204.96	205.83	211.98	203.02	206.53	211.4	202.78	214.43	207.99	208.17	204.7	203.05	207.83	202.27	208.93	208.51	209.83	210.78	210.13	206.31	207.79	206.66	209.3	204.87	206.94	205.59	206.37	209.92	204.87	207.41	209	205.54	208	204.95	208.82	207.72	208.21	205.42	209.65	210.59	206.95	210.44	205.09	207.44
211.35	214.44	210.73	208.8	212.49	212.31	209.69	208.32	212.77	214.08	210.62	209.56	214.23	214.99	214.13	212.49	215.6	209.99	211.55	207.79	211.93	210.2	213.48	210.24	210.37	212.26	214.69	212.35	209.9	216.26	208.8	208	214.1	212.31	214.09	214.13	211.95	208.93	211.84	209.74	209.43	216.15	214.43	211.16	213.12	211.6	209.54	211.68	211.23	210.73
206.09	200.6	204.92	195.09	199.38	201.66	201.59	197.64	200.77	199.42	196.99	200.64	197.49	199.83	203.81	204.08	202.16	201.41	200.33	201.11	200.83	197.21	195.42	203.94	203.11	200.38	201.76	200.56	202.26	200.54	198.84	201.85	200.57	204.91	200.37	198.48	197.95	201.53	197.36	200.49	201.85	200.59	201.01	203.78	200.69	199.64	200.08	201.27	203.47	196.27
200.36	198.43	199.16	197.63	200.89	195.65	201.09	197.53	199.06	199.88	199.75	198.04	198.5	196.91	202.42	197.24	202.84	197.57	200.45	193.1	197.94	194.38	194.03	198.86	196.58	194.98	197.69	199.41	199.32	197.19	195.83	204.38	199.2	197.72	195.99	197.19	196.85	198.65	198.41	196.66	197.52	197.57	193.23	199.31	195.95	200.67	194.09	193.94	198.13	197.54
214.44	211.96	213.07	220.06	220.54	214.57	214.06	220.29	219.62	216.14	216.27	219.68	217.47	216.44	217.41	217.22	213.6	217.29	217.53	218.11	221.66	216.53	214.35	221.49	217.21	217.66	214.24	218.99	217.77	212.43	217.7	214.92	217.29	216.54	213.57	214.79	220.54	213.34	213.81	214.32	217.25	213.2	219.99	218.77	214.88	216.79	216.01	219.2	212.92	219.82
208.07	210.79	208.03	207.48	203.03	206.92	209.08	206.94	208.66	205.82	207.91	207.48	207.63	209.2	209	216.1	209.06	206.02	210.04	206.56	207.02	207.67	211.16	207.99	207.52	208.29	213.96	205.89	208.29	212.96	208.67	205.23	206.13	211.67	210.57	210.09	207.56	203.53	206.67	205.59	211.73	207.06	212.08	205.46	211.49	213.6	208.22	212.55	208.08	209.05
210.96	206.96	210.5	208.31	212.77	208.61	206.97	207.96	208.91	207.75	207.35	210.61	206.08	210.17	210.08	210.62	210.89	204.88	208.43	208.55	208.11	206.47	210.91	210.07	207.82	213.27	211.61	207.4	210.94	212.36	208.68	206.24	214.96	211.18	210.55	209.2	211.04	204.73	205.14	204.51	204.44	208.84	209.95	209.8	208.22	208.05	212.81	211.88	208	205.55
202.33	205.11	200.19	204.51	204.35	201.13	204.77	201.28	206.63	201.27	208.33	204.71	207.22	203.31	204.48	202.74	208.16	205.89	205.48	207.52	206.2	200.07	201.14	201.21	205.26	203.69	200.79	202.42	206.35	198.1	199.77	206.06	202.53	203.54	203.19	201.35	203.01	210.4	204.59	205.11	204.38	206.1	205.61	204.46	202.84	204.5	204.09	201.57	206.46	205.34
209.94	210.5	217.06	211.19	209.09	207.74	212.17	209.98	211.39	213.73	210.57	210.76	208.27	213.16	214.99	208.68	215.62	207.42	215.1	211.55	210.68	208.69	213.67	209.11	210.3	206.29	210.86	212.05	211.46	215.32	212.73	210.07	217.05	205.21	217.68	213.5	214.7	212.15	208.58	208.78	213.58	209.3	211.88	208.73	216.38	206.3	210.11	209.05	213.02	210.56
198.27	198.86	203.25	194.83	202.08	197.21	199.59	199.03	200.84	198.14	202.64	201.07	197.33	199.65	195.63	201.97	201.44	195.31	201.96	200.42	202.53	203.14	201.53	200.29	197.32	199.36	198.42	199.57	198.83	200.16	196.79	201.7	198.72	206.22	198.64	197.29	197.92	200.74	195.98	201.49	195.02	197.57	200.16	201.06	197.65	199.69	202.25	199.88	200.59	197.46
205.34	203.91	207.46	203.22	202.44	203.42	211.92	207.51	207.89	204.03	203.15	207.62	203.57	203.55	205.42	204.49	204.03	204.65	205.64	205.34	207.58	208.83	206.78	205.87	206.65	203.79	202.69	205.68	204.3	203.34	205.28	203.76	206.78	204.99	205.81	205.23	202.44	208.04	209.14	203.91	206.64	207.26	204.93	203.96	207.09	203.52	205.03	210.36	202.61	206.59
205.12	204.79	203.76	201.78	203.06	204.88	206.25	205.06	201.86	200.85	202.96	203.46	207.36	207.02	204.4	204.1	205.43	205.61	206.35	208.49	207.44	209.79	202.91	203.39	205.73	205.36	202.62	202.5	206.58	203.05	201.17	200.28	200.46	210.13	203.46	202.95	204.33	203.18	204.73	206.41	203.85	205.46	203.7	200.77	203.34	201.51	204.38	204.04	202.67	205.8
214.39	213.21	207.34	210.59	213.38	215.43	209.06	207.63	210.4	211.57	209.37	210.33	211.81	213.45	211.24	215.79	210.86	215.06	207.01	212.58	212.46	208.42	211.07	208.42	210.5	210.95	212.1	215.44	212.26	214.22	212.88	210.8	208.38	211.31	209.31	207.36	214.52	212.31	207.87	210.14	210.98	209.93	210	211.63	209.06	210.79	214.01	212.99	211.51	212.5
200.77	205.31	203.68	208.79	204.85	210.53	208.79	208.3	205.7	204.09	208.37	209.34	208.45	206.88	204.15	212.21	203.87	207.14	208.87	211.19	211.21	207.32	214.09	209.95	204.96	214.39	205.91	206.68	205.7	201.61	205.77	206.29	206.54	205.96	208.28	210.26	205.4	206.06	209.98	209.53	209.01	206.41	208.58	210.48	209.2	207.6	208.27	210.26	204.92	211.12
199.35	201.84	203.94	208.75	207.64	202.69	207.84	205.1	200.54	203.3	208.29	203.41	204.57	205.59	205.81	202.74	202.84	205.12	204.07	203.92	200.82	209.32	204.57	206.1	203.31	207.47	208.35	207.82	205.38	203.63	205.73	203.09	200.38	205.88	205.9	202.65	209.38	204.46	204.02	210.19	209.73	204.04	205.58	204.42	204.54	205.26	203.73	204.68	204.24	203.44
208.5	207.73	206.47	206.86	208.55	206.84	210.54	205.56	210.57	213.09	203.93	206.93	209.12	207.89	213.23	205.73	209.63	204.12	211.5	211.49	206.37	210.34	207.64	212.03	208.36	204.75	209.4	210.94	207.88	208.58	204.27	205.57	210.69	209.12	210.29	202.01	205.72	209.51	204.43	207.76	212.2	206.5	211.72	205.44	205.83	211.54	209.99	217.09	208.29	207.88
202.97	205.82	205.69	204.76	202.75	209.19	204.49	205.34	207.63	204.89	208.1	208.12	207.26	204.45	209.34	208.58	207.82	206.66	200.91	208.94	205.13	210.5	204.18	199.8	207.86	203.1	205.93	206.07	209.16	207.55	207.28	208.61	201.47	208.31	202.07	206.81	202.26	208.55	206.44	207.38	202.57	208.3	205.41	207.58	206.35	207.49	209.41	204.61	204.16	208.4
200.43	206.94	202.09	208.92	204.29	206.83	205.4	207.41	204.15	204.61	205.66	212.29	208.96	205.35	203.39	202.88	205.79	204.39	206.2	206.85	207.21	203.26	201.75	205.52	205.84	204.16	204.31	203.68	205.87	206.96	204.04	205.34	205.99	202.74	204.09	203.63	204.55	204.6	204.67	207.81	205.14	208.85	203.29	204.84	207.18	201.41	203.04	204.15	208.39	207.26
215.35	212.46	207.53	215.01	217.25	207.58	210.85	208.91	210.75	218.2	214.08	215.74	213.57	214.67	214.33	215.06	213.01	209.8	212.21	213.01	213.72	213.78	214.68	215.67	214.61	210.05	216.68	212.44	216.69	216.1	211.84	213.43	212.99	211.35	212.85	208.03	207.01	218.98	213.78	214.99	212.08	214.31	212.78	210	217.07	212.59	217.36	213.69	210.09	211.5
210.38	210.61	204.89	211.77	210.04	210.61	208.21	204.35	207.14	206.59	209.54	213.6	210.68	212.86	205.74	206.93	209.22	211.53	209.87	208.93	205.2	210.13	209.84	206.34	206.71	203.53	208.82	207.82	211.6	205.73	208.76	203.67	211.18	209.56	208.75	213.02	211.26	209.41	207.5	210.1	202.25	208.58	207.98	211.41	211.53	208.67	208.45	207.46	206.22	210.43
217.7	215.94	215.83	216.34	219.16	216.29	217.81	215.69	213.8	219.54	213.29	215.76	216.67	215.45	213.02	214.68	219.27	216.25	220.03	213.57	214.78	214.17	217.11	216.2	215.97	213.64	217.85	218.15	215.25	221.86	216.19	216.79	218.92	217.35	216.55	216.26	218.03	218.74	216.16	216.49	217.55	220.44	212.58	210.1	221.75	215.16	219.43	217.16	214.27	217.37
201.01	208.82	202.21	201.74	201.18	205.31	204.96	205.27	202.28	203.55	202.97	204.79	200.36	204.5	202.77	202.21	207.36	206.93	204.27	201.61	201.72	199.97	201.37	203.21	202.81	201.53	201.18	204.97	204.3	205.81	202.04	201.34	201.31	204.56	202.96	200.43	201.25	200.55	197.48	203	202.58	201.8	208	202.81	202.25	205.63	199.41	205.93	201.71	205.45
208.68	202.95	204.56	201.37	207.89	204.61	202.54	203.54	203.79	203.99	205.66	202.78	204.58	207.9	203.7	210.54	204.33	200.36	203.45	207.89	199.56	201.5	205	204.07	206.77	206.8	208.54	202.97	210.09	203.63	204.54	205.07	207.99	203.28	207.04	205.83	206.69	202.12	201.57	202.25	205.72	206.01	201.42	205.5	201.93	201.41	206.87	201.57	207.53	207.12
205.98	202.65	203.86	204.54	200.9	207.51	203.53	203.54	205.97	204.81	209.43	209.09	203.88	204.59	209.05	207.64	208.3	207.52	205.33	202.99	204.54	202.89	204.21	201.73	206.3	204.59	212.45	208.27	208.14	205.31	207.08	202.45	203.19	202.63	209.46	202.13	203.11	204.82	202.35	207.29	205.92	200.73	205.71	203.07	199.85	202.28	202.42	200.13	205.77	200.63
218.78	216.83	217.45	216.91	217.53	218.34	218.87	215.51	216.71	220.65	216.83	214.15	219.96	214.29	220.62	215.34	221.67	211.95	218.8	217.09	221.73	217.74	218.85	217.45	214.62	215.97	217.31	209.57	216.6	221.75	215.64	216.7	216.98	219.51	218.47	218.67	219.32	216.32	220.95	218.57	216.67	216.77	216.03	211.41	217.44	215.2	212.91	220.53	217.82	223.66
207.59	211.36	209.46	213.91	209.18	214.33	209.98	211.05	212.73	209.12	208.83	209.44	212.83	210.48	210.91	207.46	211.22	210.76	214.2	212.95	209.57	214.89	210.38	212.11	213.22	215.43	210.14	209.18	213.7	211.58	211.31	210.68	211.8	209.48	211.5	213.73	211.31	214.03	208.01	212.15	209.47	215.72	212.02	211.14	213.28	211.01	210.31	215.24	209	217.07
197.35	199.93	201.87	197.36	200.77	205.12	196.79	202.03	199.07	198.75	195.28	202.39	198.51	202.9	201.62	196.18	199.46	201.97	197.79	205.91	201.02	198.24	198.94	201.9	197.27	196.14	201.88	202.66	195.98	194.35	200.52	193.62	199.8	197.6	199.61	197.27	202.6	200.32	199.15	200.15	200.24	201.65	198.38	197.75	197.61	197.63	197.21	199.04	197.51	198.53
218.29	215.78	217.41	218.78	217.02	214.23	215.87	216.37	211.45	217.33	217.86	215.72	218.57	217.67	218.48	221.86	214.2	215.56	216.8	220.32	218.19	218.52	218.16	223.2	221.45	221.32	220.06	213.15	214.23	220.24	215.23	213.49	215.18	214.02	220.54	214.49	212.47	220.1	214.27	215.73	217.12	222	211.44	217.14	213.56	220.36	217.35	214.26	216.43	216.11
211.45	214.7	214.26	212.13	212.83	214.01	214.66	212.51	215.82	212.56	207.81	214.63	209.01	212.94	206.25	206.05	212.37	210.46	213.88	210.78	210.92	208.96	212.2	211.12	211.79	211.64	214.32	212.99	211.86	211.76	210.8	213.73	213.14	213.16	210.99	214.37	211.42	209.37	213.86	217.25	213.18	213.88	214.22	211.32	213.37	212.11	214.02	209.89	209.84	212.73
214.65	210.69	211.18	214.72	211.52	209.89	209.1	213.62	208.32	212.51	211.13	213.74	210.93	214.37	212.97	210.25	212.49	213.68	216.92	211.74	211.81	217.44	213.34	209.92	210.19	214.21	208.92	212.94	208.35	210.58	209.28	212.18	211.23	213.01	209.4	209.84	211.32	212.32	212.95	211.22	213.81	208.45	212.46	210.5	218.04	209.16	214.88	211.86	215.64	212.35
202.49	203.36	208.43	203.19	205.55	199.28	205.48	207.33	204.49	206.64	205.94	205.98	203.44	206.64	207.22	202.82	199.41	206.86	207.57	207.13	209.68	207.62	202.68	208.25	202.23	201.67	202.54	201.64	204.68	200.67	204.03	202.69	203.1	207.75	203.55	202.27	210.07	206.05	201.72	203.96	205.88	208.44	203.29	206.05	206.19	206.83	203.39	203.54	206.26	206.19
212.62	211.09	210.9	209.18	208.53	213.02	212.39	214.39	210.56	209.06	210.81	218.04	214.05	212.77	211.51	209.2	210.25	209.05	211.35	211.52	214.5	215.1	212.89	214.96	212.11	214.96	207.24	208.36	211.11	212.81	214.78	212.61	214.74	208.94	215.4	215.23	215.03	209.93	212.12	213.69	211.16	211.93	209.86	210.09	210.06	211.38	213.3	213.95	212.32	214.85
198.4	196.33	199.92	199.93	203.77	198.83	199.85	198.27	196.32	197.37	197.66	201.92	198.4	201.99	198.95	198.63	198.69	201.33	198.01	203.94	198.03	201	198.6	201.28	200.08	197.69	201.45	198.16	195.82	198.71	202.48	204.74	204.8	203	196.22	196.93	199.97	201.79	199.53	204.46	203.22	197.75	202.63	199	202.4	202.48	205.99	204	199.49	200.25
202.13	199.65	200.1	202.15	199.41	199.34	204.69	204.61	201.95	203.87	202.18	202.08	202.13	202.53	202.01	198.1	200.4	205.39	200.23	204.15	201.12	199.4	201.48	206.27	202.42	201.1	200.74	199.8	201.33	200.07	197.78	202.89	199.63	196.17	205.58	204.87	203.21	203.47	201.58	201.2	201.87	200.26	203.2	197.62	196.74	199.93	206.99	202.69	194.77	201.14
221.81	216.56	221.51	219.17	217.4	213.91	215.5	215.24	217.27	217.36	221.6	217.64	220.26	218.96	216.8	217.36	214.52	217.71	212.48	216.9	211.94	214.96	218.5	213.07	215.9	215.68	214.36	214.65	218.36	214.37	219.16	214.7	215	213.15	216.56	216.85	214.15	215.22	217.64	216.25	215.57	219.22	211.61	214.4	218.86	220.7	217.55	219.77	216.71	215.65
219.43	220.49	219.84	218.61	218.69	213.52	219.92	219.79	216.68	219.12	215.41	215.55	216.91	215.85	220.08	216.94	217.74	217.71	217.6	218.34	220.21	218.61	218.86	221.19	218.34	216.48	221.52	223.88	212.54	216.19	217.44	217.36	220.83	218.05	215.33	219.18	219.07	214.9	219.41	215.54	218.9	217.92	219.88	215.85	216.61	218.22	220.59	217.8	214.75	215.12
212.78	208.83	207.69	212.18	208.45	214.83	214.66	216.01	213.76	211.35	217.17	208.53	213.52	209.84	214.51	210.64	210.32	213.99	217.23	211.12	210.35	209.95	206.86	210.75	211.66	212.44	210.83	210.28	215.81	209.04	208.7	212.24	212.04	215.69	211.32	211.81	205.04	213.15	213.57	214.79	215.96	209.82	210.77	214.37	211.79	209.95	216.55	214.55	210.09	210.9
204.98	209.71	208.16	204.87	210.69	211.29	207.26	210.48	208	207.72	207.25	207.88	205.35	208.54	209.13	208.77	205.82	209.95	205.94	211.29	212.69	202.99	205.73	206.33	204.02	208.36	205.59	208.55	207.19	208.48	208.32	207.66	206.94	206.86	208.13	204.37	207.62	212.15	209.78	207.3	201.67	201.88	208.23	205.3	208.28	205.87	209.88	207.19	210.55	208.23
209.85	204.83	203.67	203.64	208.35	206.37	203.37	204.3	207.22	205.59	202.69	205.28	206.22	206.6	204.02	203.3	204.93	201.52	204.77	206.66	205.4	206.28	202.86	207.7	201.61	204.68	207.48	207.95	207.57	201.42	206.63	207.12	203.8	205.4	206.33	208.94	205.46	203.3	206.76	209.99	201.63	209.09	204.75	203.81	203.95	203.04	204.66	202.19	207.03	203.51
208.07	211.4	211.65	208.79	211.77	209.5	211.24	208.26	207.31	208.12	212.12	207.99	211.66	209.88	209.47	210.63	209.2	208.29	204.8	209.23	210.81	208.57	205.35	207.44	208.97	207.91	205.87	208.16	206.46	211.34	208.63	204.91	211.25	205.77	209.67	209.63	210.44	211.96	216.64	208.39	209.44	208.53	212.31	210.67	211.74	208.33	207.63	209.98	210.74	208.84
197.19	197.25	197.53	200.83	197.34	196.4	203.33	203.04	200.19	196.67	196.57	200.11	202.66	196.83	195.72	198.81	200.04	202.22	197.7	197.68	198.18	199.64	199.21	199.53	197.93	196.39	196.72	198.24	201.39	195.97	197.72	201.58	205.01	201.2	203.76	198.14	197.55	201.14	198.78	201.57	197	200.5	194.67	201.37	195.87	205.42	197.98	199.31	203.28	196.91
209.68	209.58	208.06	205.71	204.21	211.03	203.38	208.89	210.14	212.07	208.06	202.7	213.34	205.43	212.21	206.64	209.66	207.51	204.01	206.97	212.26	207.45	208.97	207.15	209.82	212.87	205.3	211.61	206.74	205.51	208.11	209.57	210.07	209.09	210.44	211.4	208.81	212.13	210.29	210.66	209.89	207.74	208.38	207.6	210.69	210.13	206.52	208.04	211.39	209.54
215.38	215.67	218.26	218.59	217.35	215.77	215.94	219.86	219.77	220.48	215.93	216.91	218.98	217.12	221.65	219.54	216.41	214.48	217.42	217.87	212.94	212.06	221.04	216.31	214.59	216.2	213.35	219.05	216.74	217.53	214.19	216.6	214.77	216.02	219.14	213.4	216.8	216.1	214.91	214.65	214.63	212.92	214.27	217.4	215.06	216.25	213	216.62	221.78	220.11
203.96	207.21	208.74	206.16	206	210.33	205.13	207.21	210.12	209.31	206.32	206.35	205.97	211.25	211.24	207.59	208.02	207.68	212.18	206.88	204.9	206.93	204.65	207.98	208.75	208.52	203.89	206.85	208.68	209.63	206.69	210.31	208.74	208.01	206.1	207.59	206.61	208.95	205.07	205.01	204	209.17	206.36	208.77	206.08	205.4	205.95	209.94	208.18	210.05
205.09	203.38	197.53	206.69	204.87	207.5	201.65	201.01	201.01	204.69	204.85	204.21	203.74	200.54	204.51	200.21	201.99	205.05	203.67	201.84	204.05	202.34	202.67	200.53	204.07	206.03	206.51	203.11	204.59	202.78	204.91	206.12	204.81	203.8	203.36	208.54	204.86	205.83	199.89	200.6	205.57	199.42	201.72	203.27	206.79	206.56	203.96	204.2	201.47	198.38
210.54	203.19	210.24	212.44	210.25	206.91	206.33	205.32	206.85	207.16	209.64	208.07	200.9	211.27	204.83	205.31	209.61	209.45	200.61	210.7	210.04	204.07	207.79	208.3	209.51	205.22	205.01	207.76	204.46	210.95	207.69	208.61	208.96	206.92	213.32	206.93	209.67	206.83	205.24	204.07	208.21	207.99	205.11	206.49	208.41	210.3	204.33	206.95	205.28	209.02
210.51	208.53	207.43	209.83	209.14	205.26	211.58	210.81	206.49	208.33	203.91	206.24	207.68	212.56	209.01	205.17	202.09	209.93	209.68	208.3	205.89	208.49	209.7	202.16	207.21	209.34	208.6	206.12	208.41	202.97	202.89	203.94	207.26	211.33	208.62	202.01	205.42	207.71	210.28	204.44	204.33	207.4	206.62	203.49	208.04	208.19	205.67	205.24	209.83	212.2
209.81	204.87	210.37	204.83	209.85	206.62	208.83	209.67	206.24	209.43	208.29	204.93	209.59	208.91	204.62	211.96	202.87	205.88	209.93	206.88	207.38	210.3	209.88	210.76	204.54	205.68	208.26	207.11	206.61	207.8	208.18	209.54	208.77	209.77	206.71	209.03	209.19	213.64	208.46	207.75	210.16	212.03	208.68	203.77	207.52	203.38	208.52	209.45	207.99	209.68
201.6	207.23	199.76	206.08	206.34	205.8	206.12	204.57	206.19	204.23	198.89	203.85	199.7	203.23	205.85	205.96	201.27	201.33	205.47	206.44	205.3	203.45	200.56	209.17	202.46	202.71	201.71	203.24	202.81	197.6	202.73	201.52	211.84	204.63	200.56	203.46	208.56	202.05	204.21	198.93	203.72	205.35	202.58	201.28	204.39	202.18	205.81	201.91	201.72	201.86
211.63	209.73	211.36	214.66	213.55	214.2	212.26	214.88	217.61	216.01	215.19	211.81	215.6	215.12	213.19	209.03	211.84	212.36	215.82	213.41	216.7	211.64	211.64	217.08	213.65	212.83	212.2	213.27	213.64	212.32	211.84	212.75	209.63	213.87	212.34	211.42	217.91	213.61	215.21	213.93	213.63	211.42	210.82	218.18	212.88	218.48	220.22	211.42	217.45	211.73
212.41	204.27	206.3	210.02	208.8	213.01	211.65	212.04	209.56	207.81	209.65	209.44	211.47	211.84	210.28	210.23	207.65	206.84	207.63	213.58	208.92	204.4	208.98	209.02	202.62	210.9	210.65	211.15	208.73	208.39	207	209.42	208.97	209.94	204.52	209.92	204.88	205.15	207.16	210.08	209.93	205.84	208.13	207.15	207.94	205.11	209.48	211.19	206.34	207.55
213.35	206.5	212.79	216.16	207.24	211.67	209.83	213.95	207.39	211.19	213.48	212.34	213.67	213.31	214.64	211.87	212.96	214.02	211.34	209.47	215.07	210.8	209.03	213	210.46	215.77	211.23	211.67	210.85	210.64	211.7	208.04	217.32	215.05	212.32	211.81	210.28	216.68	213.43	212.27	211.15	211.3	211.06	212.87	215.01	212.07	214.93	211.49	209.73	214.09
210.26	209.12	208.19	208.96	211.98	205.5	208.65	212.49	210.64	207.5	210.87	212.19	211.9	211.7	211.29	208.55	211.24	207.73	210.07	209.11	211.96	211.66	208.64	208.16	207.24	210.38	208.52	211.57	208.98	210.46	212.82	212.96	216.12	210.52	208.53	214.99	208.22	208.08	209.7	210.61	211.9	209.39	208.42	210.88	209.15	211.79	212.43	207.38	211.12	206.06
208.59	211.1	211.77	210.65	212.9	208.38	211.42	215.47	211.75	213.9	215.48	212.33	214.21	214.46	214.83	209.74	213.91	208.11	215.22	211.08	211.46	212.36	209.46	210.76	209.59	209.3	210.72	211.22	204.87	213.71	210.71	211.25	209.89	209.96	212.41	218.42	211.88	212.02	212.26	211.57	211.11	211.52	209.47	209.92	212.69	215.5	214.14	208.26	213.36	213.16
212.34	211.93	212.81	215.05	217.18	212.86	216.47	215.36	212.27	212.65	217.33	207.85	212.96	212.51	213.68	214.36	213.41	213.61	214.59	211.57	213.85	212.71	217.3	213.6	210.88	208.38	214.92	209.36	219.21	209.62	210.94	209.79	212.06	215.06	216.8	211.94	214.34	219.11	212.03	216.8	215.23	210.95	215.12	212.64	211.88	213.17	210.61	215.05	217.11	212.72
204.2	201.83	198.03	200.49	206.29	205.8	200.79	201.76	203.88	199.57	203.13	204.06	202.44	208.71	205.22	206.5	206.48	204.15	203.23	204.94	202.53	204.02	201.09	207.61	199.56	206.63	201.95	199.35	201.98	202.56	203.33	204.4	201.6	205.81	206.1	202.52	197.01	201.65	203.15	202.69	203.8	206.84	205.34	202.21	198.76	201.15	203.26	202.98	202.06	203.94
206.45	202.41	195.48	200.78	199.88	200.98	199.89	202.15	205.02	202.07	197.52	201.78	198.12	194.42	198.83	200.19	199.42	199.16	201.23	197.83	202.12	198.57	201.4	203.04	196.58	196.86	201.5	198.62	204.21	199.26	200.3	201.27	203.87	199.48	200.52	197.4	200.31	199.4	197.32	199.64	196.17	195.05	203.07	197.21	203.02	201.31	199.62	199.78	198.4	205.69
208.28	211.56	207.76	208.41	206.08	208.09	206.04	211.73	207.63	208.39	207.78	207	207.39	205.3	210.08	207.6	206.64	202.87	210.04	208.84	210.55	212.52	209.29	207.41	205.36	211.4	208.61	206.57	209.28	206.06	208.28	210.51	205.27	208.96	210.12	204.36	206.23	207.38	205.69	207.36	204.71	207.87	209.7	206.18	207.36	205.19	206.04	203.83	207.89	212.62
206.74	212.61	212.25	211.31	216.18	215.42	215.76	213.07	213.24	216.43	213.08	214.58	214.56	210.99	216.68	218.62	209.67	214.47	217.87	217.77	210.94	215.17	209.11	207.62	213.54	213.19	211.21	212.68	215.52	213.01	213.78	214.16	213.17	209.64	213.38	213.51	213.37	218.42	214.59	215.16	217.68	210.48	213.63	213.54	214.48	212.76	217.1	210.34	212.26	213.51
215.88	209.01	216.29	210.22	211.73	209.78	215.42	212.6	208.74	212.7	215.86	204.81	210.8	215.43	212.79	216.81	215.34	211.89	208.87	216.08	210.86	213.14	212.54	211.13	215.71	215.66	211.61	214.87	209.21	210.28	210.48	211.88	214.76	210.8	215.66	213.64	209.55	210.78	212.56	213.28	210.96	214.58	213.63	220.14	212.68	216.15	216.49	209.68	215.67	213.73
200.59	198.71	197.96	202.3	193.08	199.49	200.89	201.59	199.74	199.41	194.03	199.77	198.83	197.2	198.86	198.94	200.08	201.63	198.21	199.12	201.1	199.11	199.85	199.81	200.73	198.57	196.72	199.42	197.93	199.55	198.43	201.57	202.11	200.9	200.3	199.67	200.71	200.92	195.21	201.86	196.24	199.43	197.83	196.89	197.86	201.79	199.09	196.14	200.27	201.21
206.3	205.63	210.71	206.86	204.58	204.85	206.98	204.09	209.23	206.82	208.13	210.56	207.67	208.24	210.49	209.08	212.7	204.14	210.41	207.07	206	206.44	205.2	205.72	207.56	206.36	202.65	212.31	202.87	206.72	204.53	206.11	211.42	207.54	203.24	204.52	204.89	209.87	207.85	209.27	208.18	216.3	209.73	203.73	204.87	205.3	208.57	202.04	208.85	207.26
217.43	210.81	212.19	212.03	212.71	216.04	209.26	209.19	213.79	210.93	210.77	211.54	216.21	213.54	210.02	217.73	208.31	209.21	210.41	209.7	216.02	214.27	208.87	213.69	211.96	213.09	212.18	212.83	210.58	207.23	209.23	212.69	210.89	215.57	214.36	209.34	213.78	210.57	206.85	215.06	215.51	215.8	214.4	210.33	210.95	214.19	214.05	212.55	215.91	212.57
201.96	204.47	201.41	205.85	202.41	201.6	202.58	200.31	202.94	201.5	199.13	199.39	205.71	204.98	202.74	199.85	202.75	205.54	205.72	205.6	203.68	200.46	200.34	206.33	200.9	201.28	206.67	200.48	205.44	199.76	202.95	200.37	200.71	206.32	205.4	201.43	201.1	206.97	205.28	201.64	200.97	207.02	202.89	201.75	203.14	202.02	203.85	202.56	202.96	198.1
221.96	218.18	217.19	216.7	217.53	219.33	221.33	217.33	217.77	216.12	222.06	214.17	218.19	215.85	220.78	216.39	221.8	218.79	217.69	220.55	215.88	221.02	220.28	215.26	220.43	220.61	216.42	217.66	219.32	217.45	218.48	220.29	215.09	222.84	215.21	211.51	219.26	221.92	220.36	218.26	217.46	222.31	219.35	217.43	216.18	216.85	214.39	217.52	217.25	218.35
200.11	199.3	201.82	203.03	200.01	203.29	200.3	200.6	202.98	201.1	197.85	202.17	197.38	199.49	194.27	197.59	203.13	198.21	195.08	198.16	203.39	196.67	201.77	199.13	198.03	198.89	199.92	198.57	197.98	200.95	200.88	197.21	198.03	201.89	195.48	196.37	198.39	201.64	198.73	200.15	197.36	198.53	200.56	199.08	198.41	198.76	198.28	196.02	203.34	201.09
197.95	202.78	197.4	199.57	205.33	198.11	201.43	200.71	197.59	193.72	203.48	202.05	199.11	200.41	202.23	199.15	203.4	205.74	204.61	199.68	197.08	199.46	195.53	202.59	200.06	201.84	202.52	200.72	203.17	197.77	197.27	197.58	202.24	199.72	204.51	197.27	198.82	199.6	197.95	199.9	197.41	202.23	204.64	199.37	198.43	197.63	201.87	196.67	202	204.57
197.3	200.39	195.49	197.41	198.94	200.75	200.59	195.66	196.74	198.94	196.07	199.03	197.56	198.25	195.66	198.96	196.19	203.78	198.88	198.17	195.36	201.06	199.84	200.33	195.22	198.41	200.96	199.67	197.38	193.26	201.73	201.2	197.18	196.27	196.25	198.86	198.37	198.37	197.48	192.89	200.48	198.32	197.46	200.39	196.2	193.3	196.65	197.22	199.65	200.54
211.99	206.76	205.69	210.21	206.95	209.28	203.79	206.5	210.13	206.23	206.37	203.61	206.58	204.42	207.14	208.21	210.18	209.81	205.42	207.18	206.9	207.55	207.08	208.36	206.68	205.38	208.78	207.37	211.26	212.05	201.81	209.5	204.22	203.78	202.8	207.41	205.31	209.3	206.78	203.97	207.78	211.18	209.19	204.79	207.2	206.23	206.93	208.63	210.21	208.17
201.08	203.84	202.14	202.42	202.75	201.73	204.06	207.05	205.77	202.68	206.34	204.59	199.98	203.01	199.86	206.9	201.59	203.85	202.98	203.66	204.58	202.54	204.81	203.92	201.12	206.01	204.03	205.01	203.76	203.57	204.12	206.26	198.44	202.93	202.17	201.66	201	205.19	203.53	201.4	204.38	204.75	200.25	205.54	199.29	202.46	200.7	207	201.8	204.14
201.33	206.79	202.06	201.29	202.98	211.31	204.28	204.14	202.35	204.62	200.96	204.85	205.82	202	203.98	204.06	207.2	201.59	198.3	204.62	203.43	201.87	205.07	204.62	205.88	199.84	206.59	201.35	205.51	205.12	204.12	199.42	203.34	200.6	207.79	201.59	204.31	199.75	205.38	207.39	203.67	202.77	201.81	204.13	202.01	205.88	205.8	203.86	204.97	203.64
199.65	197.13	200.28	202.01	200	203.94	198.32	203.06	199.78	200.09	199.65	199.61	199.78	199.08	198.06	198.77	198.28	197.8	204.49	200.21	197.11	197.6	201.93	197.56	198.16	197.02	197.54	202.63	198.5	203.38	197.86	199.07	199.53	196.22	197.78	194.47	198.52	195.45	201.83	201.44	197.65	197.25	202.29	201.82	199.73	202.03	203.97	197.01	198.72	201.36
200.62	205.84	203.47	201.01	205.82	206.17	208.17	201.28	201.37	200.84	204.35	206.38	205.86	201.28	203.26	201.69	200.75	202.5	205.77	204.93	201.84	206.64	206.16	205.31	202.74	200.49	205.08	204.14	209.66	208.76	202.56	204.56	203.46	205.5	202.67	208.57	207.75	204.88	205.06	202.44	203.73	202.92	201.56	203.2	202.46	206.6	207.56	201.38	202.93	204.37
203.6	200.89	200.77	202.37	206.52	197.52	206.06	201.64	199.4	204.17	201.96	202.63	204.8	198.82	199.17	201.67	203.87	199.12	200.33	205.46	204.62	199.97	201.03	200.1	199.9	203.59	199.69	200.62	199.54	199.81	201.22	201.63	200.86	202.99	200.9	206.75	201.42	202.14	201.93	201.16	205.77	199.23	198.97	199.72	198.29	199.24	197.5	201.79	206.8	205.49
209.07	210.35	211.14	209.82	209.14	206.12	206.85	203.6	210.21	207.67	210.75	207.55	211.21	210.22	206.06	211.05	210.23	213.85	206.53	211.58	209.79	211.9	207.31	208.94	209.2	206.7	215.07	208.91	205.47	208.41	210.33	207.02	205.63	213.61	209.25	209.55	208.24	208.27	201.57	205.34	207.76	211.04	208.79	211.04	213.52	211.81	210.7	209.87	208.29	211.01
209.64	208.4	205.79	212.84	208.85	211.11	209.98	208.8	209.39	211.06	212.2	209.37	207.38	206.71	210.51	211.91	208.16	211.99	210.66	209.17	207.1	211.88	207.87	210.15	214.58	209.63	209.41	209.39	210.65	205.87	209.42	212.67	208.9	210.63	207.68	208.81	210.77	212.71	209.97	207.53	204.98	209.69	211.03	212.4	209.03	207.98	210.96	205.88	214.22	208.98
207.09	203.07	203.5	206.06	203.61	204.56	203.76	201.23	202.85	203.3	202.97	201.61	205.08	204.47	202.83	205.37	201.1	204.55	204.68	199.72	204.58	205.83	206.31	202.11	209.58	204.95	201.21	203.87	204.91	203.1	204.78	200.31	203.22	203.72	201.19	202.23	202.65	205.06	202.57	201.73	201.58	201.3	202.77	206.03	201	208.85	205.99	206.4	199.68	205.85
199.62	202.94	199.17	202.09	198.48	199.93	199.77	200.43	195.82	196.64	194.64	199.17	196	195.49	199.11	200.62	200.7	200.03	196.75	195.06	199.94	198.58	198.6	201.59	190.48	197.08	197.99	191.25	198.34	200.52	198.59	198.09	198.52	201.85	195.32	198.9	199.07	199.34	203.63	199.65	204.58	197.45	196.57	199.39	196.96	202.52	199.88	198.23	196.47	198.43
206.01	207.49	205.62	209.93	205.52	203.27	205.28	204.34	208.71	205.95	210.36	205.15	209.56	204.35	208.89	203.47	203.63	207.5	208.85	207.06	204.49	205.23	206.05	210.25	205.64	204.56	207.48	203.69	206.51	206.46	209.05	200.66	205.53	208.41	206.27	206.58	207.54	208.1	206.63	205.08	205.66	207.53	206.63	207.58	207.86	204.64	206.98	204.02	209.39	205.74
208.64	208.49	203.93	210.13	210.84	211.13	204.77	207.29	209.87	204.14	208.73	210.7	205.2	207.23	208.76	211.44	209.5	210.09	208.16	208.47	207.44	211.25	207.48	210.06	211.24	209.58	209.08	209.49	203.94	212.03	206.75	204.27	206.38	206.61	209.54	210.45	208.39	206.98	213.36	207.14	207.1	208.15	206.52	213.87	208.81	206.67	206.9	207.07	208.64	210.08
206.92	204.61	206.64	203.36	207.51	205.77	208.01	204.33	204.46	203.69	207.4	206	207.9	205.67	203.82	207.89	205.89	208.64	204.6	204.71	209.03	206.1	199.7	206.44	203.82	204.72	201.65	205.72	205.82	202.92	203.92	209.91	208.37	206.67	200.52	205.97	204.24	201.44	205.44	205.06	202.1	201.54	202.91	205.07	204.84	204.36	205.86	207.72	208.05	204.49
208.33	209.01	207.12	207.25	206.71	206.57	208.91	204.91	210.31	206.4	207.88	209.12	204.02	209.77	207.42	212.14	212.04	207.52	207.08	205.71	206.31	205.02	207.33	208.46	205.39	206.73	210.02	204.37	209.57	210.06	211.86	209.02	207.34	205.99	210.96	212.09	208.2	213.4	207.54	210.65	205.97	206.19	207.17	210.27	205.56	204.02	208.55	210.94	208.95	207.56
204.31	200.57	201.21	203.59	203.02	203.29	203.47	200.47	205.94	200.75	203.06	200.31	201.84	205.11	203.1	201.62	199.84	205.97	200.93	200.65	200.76	202.22	195.18	198.14	198.05	204.03	201.42	203.56	205.42	200.9	203.86	198.87	202.68	203.78	201.16	199.6	202.09	199.7	204.7	198.66	201.34	206.63	200.26	204.84	199.34	202.84	199.66	200.55	200.28	209.19
208.5	210.52	209.61	208.78	215.44	206.18	207.38	207.53	214.97	206.35	209.9	207.99	214.55	212.58	207.72	206.06	207.02	204.9	212.19	206.44	208.64	207.99	209.76	208.2	206	206.56	209.76	208.77	209.63	208.03	208.09	204.05	208.81	212.95	205.77	210.06	209.19	203.66	206.48	206.68	208.45	209.03	202.91	209.27	207.62	205.39	211.43	206.94	212.67	207.37
200.78	200.38	201.65	204.54	198.78	203.58	199.49	201.27	199	198.69	204.02	198.54	198.96	205.34	199.73	201.4	198.82	202.5	204.95	201.86	200.68	205.6	198.64	200.9	199.71	197.22	200.6	200.22	195.96	201.85	201.84	198.57	197.29	199.98	200.59	202.15	199.95	203.45	200.75	198.81	198.68	203.74	202.04	203.72	200.8	200.88	200.2	201.72	198.64	198.08
211.92	203.04	203.2	199.78	205.21	200.74	203.32	201.79	201.52	206.38	197.37	205.46	204.74	202.36	202.34	203.5	200.46	204.2	202.85	202.79	202.08	202.06	209.18	204.52	208.24	201.62	203.31	203.47	202.8	201.3	204.97	203.91	197.66	199.43	203.54	201.16	201.11	205.5	201.39	209.21	203.19	206.42	205.59	203.17	205.01	208.17	208.84	201.62	208.03	204.76
203.16	212.02	204.38	203.69	211.01	207.77	203.4	209.77	209.48	204.85	204.22	208.33	206.14	213.81	204.52	201.62	206.57	207.12	209.16	206.18	209.02	203.3	213.07	207.89	208.25	207.74	205.13	207.5	203.59	206.9	207.49	213.56	209.39	206.97	204.71	208.48	203.09	206.84	208.03	206.51	209.57	206.42	208.01	208.52	203.03	209.99	206.8	206.12	206.91	212.76
203.15	197.92	195.58	197.95	199.64	202.43	197.79	195.76	196.28	194.01	194.18	199.66	198.97	199.22	199.6	201.97	196.69	196.53	199.57	199.1	201.97	197.72	194.83	202.03	199.94	194.88	200.17	194.22	196.18	199.23	200.83	195.4	195.5	199.46	202.06	195.2	198.64	195.66	196.63	200.96	196.56	199.22	198.54	200.82	194.76	194.13	193.86	201.44	199.6	199.41
207.03	205.19	212.71	207.8	211.09	209.39	204.04	205.6	206.77	207.25	207.51	206.69	211.8	204.99	207.56	211.99	207.58	204.65	212.44	211.47	202.03	208.91	206.32	206.33	206.59	209.9	207.3	210.38	211.89	206.9	208.63	209.55	210.73	209.49	208.17	208.65	211.32	208.24	205.59	206.41	208.07	208.12	207.71	204.28	205.12	206.1	205.6	206.62	208.42	207.86
196.98	199.75	198.73	195.48	193.77	199.85	197.96	200.35	196.24	201.38	195.51	194.45	197.92	197.25	201.74	199.96	193.38	198.32	198.55	201.59	198.44	202.08	194.53	198.07	198.22	199.05	196.72	197.15	194.31	196.93	199.52	200.17	197.8	200.2	201.08	199.65	199.03	201.17	197.15	193.27	196.26	198.04	198.95	195.71	197.04	196.38	198.84	193.06	201.15	194.01
199.5	199.14	200.86	200.56	198.25	200.17	199.21	195.9	197.85	194.65	198.96	197.9	194.74	197.84	201.29	195.59	198.57	198.88	197.84	200.71	197.8	199.39	197.98	199.93	198.95	196.04	195.07	196.18	201.61	203.45	195.88	199.35	199.68	198.31	198.89	196.52	199.46	201.27	197.63	197.74	202.23	198.57	199.65	195.85	201.15	200.08	198.77	196.75	196.76	199.56
200.95	204.08	204.67	202.75	202.44	206.35	206.07	198.16	202.17	201.04	201.86	202.85	200.9	204.3	207.42	205.53	202.42	201.12	201.78	208.41	202.49	205.84	202.34	200.92	204.8	205.79	205.42	201.77	199.77	202.01	205.12	200.71	202.12	202.22	200.38	209.39	202.94	207.31	200.02	206.29	205.03	205.71	200.75	205	204.26	205.48	204.67	198.04	205.89	202.84
206.78	209.24	204.65	206.16	209.11	203.6	211.55	209.47	204.44	208.85	205.63	209.22	211.2	207.31	211.56	209.59	208.87	205.97	208.53	206.88	206.65	208.62	210.86	208.62	207.31	207.81	205.32	207	205.27	205.76	212.17	210.35	208.06	206.93	210.15	207.86	208.75	207.44	205.76	207.95	210.48	212.79	212.68	212.1	211.31	210.64	207.72	213.14	204.75	210.59
201.46	196.37	198.93	195.7	197.17	201.97	200.31	192.66	197.25	200.89	199.5	195.76	195.73	198.65	198.73	198.26	199.61	196.32	200.35	198.25	200.8	199.19	200.13	203.59	200.96	206.61	199.82	198.75	195.47	200.43	200.65	199.84	197.67	198.4	199.42	200.78	201.23	200.71	197.83	196.23	203.49	197.21	198.33	193.48	200.37	198.48	204.22	202.1	201.46	197.71
207.04	204.28	210.18	211.27	205.49	207.75	209.94	208.57	213.69	206.12	206.35	208.36	203.69	208.61	209.7	207.98	209.13	214.21	215.86	209.44	211.84	207.14	205.37	209.06	209.17	206.31	212.2	211.36	210.9	204.99	210.05	208.47	209.06	202.75	209.84	207.94	211.64	210.88	205.8	207.98	208.2	207.49	210.69	208.85	211.87	207.28	211.75	208.27	207.92	208.22
208.88	200.35	201.38	205.28	202.91	204.63	201.37	206.85	209.36	203.67	205.27	204.96	204.56	204.56	202.91	201.77	204.82	201.68	201.97	206.5	204.72	202.47	204.71	200.68	204.42	205.53	204.4	209.25	207.66	205.92	201.45	207.13	205.53	203.32	205.07	205.36	203.35	206.14	201.21	201.05	204.16	201.51	201.64	201.76	206.95	204.29	204.5	205.82	203.04	203.01
212.23	212.18	211.32	211.31	213.6	212.89	213.57	214.87	209.5	212.86	211.67	209.01	209.34	209.76	212.74	210.45	209.72	211.47	210.56	214.06	214.17	214.05	210.67	209.58	211.49	212.55	214.23	210.1	210.11	209.95	205.76	212.01	212.27	211.56	212.98	211.9	214.2	208.52	213.67	213.1	207.7	209.17	212.16	211.74	209.8	207.22	213.04	214.77	211.24	214.35
209.31	205.06	207.68	205.65	211.03	210.4	208.92	207.06	206.1	207.33	210.72	207.15	208.61	204.57	209.03	205.34	206.45	208.06	204.48	208.71	209.7	204.57	209.09	204.9	206.77	200.66	203.75	203.22	204.43	207.2	208.15	208.55	203.07	209.23	207.73	207.14	207.98	207.92	204.27	206.57	211.4	203.78	214.07	208.66	208.09	206.18	207.56	207.95	207.86	209.33
206.53	210.25	204.62	206.77	208.35	208.67	209.06	207.98	208.19	211.28	208.95	209.38	207.13	209.88	209.3	208.64	210.47	207.59	211.65	207.74	210.8	209.64	209.11	209.42	206.89	202.71	213.2	206	205.33	208.18	206.45	208.63	210.42	208.3	208.52	206.58	207.56	205.6	210.98	208.68	206.49	205.85	211.8	207.74	204.22	205.96	208.47	205.08	208.38	210.35
211.89	214.85	214.06	208.8	210.31	212.32	206.33	213.69	216.7	207.98	212.11	212.78	215.34	213.33	213.05	211.96	211.53	207.34	213.48	212.43	205.18	213.77	206.85	209.05	209.88	212.15	209.87	215.2	213.69	209.25	206.42	212.1	215.8	210.65	212.23	211.3	209.12	213.93	210.84	209.3	215.5	213.22	215.16	213.12	211.56	208.8	212.71	208.75	209.48	212.2
202.96	202.01	204.65	206.52	201.76	204.81	202.71	205.69	201.74	203.9	202.61	207.39	206.2	207.66	207.05	204.02	205.24	205.08	206.17	206.47	207.46	201.49	206.25	204.81	206.43	206.84	207.5	202.17	207.25	204.68	207.36	205.78	205.09	202.32	209.5	208.1	202.68	201.75	203.24	202.94	204.97	203.41	207.2	201.57	201.88	204.11	204.73	203.81	203.35	207.27
200.75	200.79	202.88	197.58	204.68	200.76	193.97	198.44	198.45	197.85	198.78	203.62	204.75	198.85	196.9	196.51	206.73	203.57	197.2	197.52	197.48	202.4	200	200.12	198.01	200.85	201.37	199.47	198.71	198.47	202.83	198.09	201.45	199.26	198.27	201.28	198.56	200.19	203.1	194.58	200.47	202.8	197.92	204.68	200.23	198.55	200.71	208.72	202.3	200.94
208.12	204.28	211.63	201.85	207.77	207.5	207.38	209.74	205.17	209.79	204.48	208.79	202.94	209.32	207.69	205.1	205.25	210.62	211.22	208.29	205.89	205.57	208.74	208.13	205	205.08	205.74	206.11	207.63	210.3	210.29	205.59	206.56	205.99	210.42	199.94	208.91	206.48	206.65	207.5	209.54	210.19	209.3	207.34	208.84	205.47	211.33	204.27	207.54	210.53
216.09	212.39	216.47	216.42	213.96	218.52	219.33	216.83	215.72	218.86	213.76	215.41	219.86	217.3	217.2	217.11	216.48	216.65	214.81	220.66	221.38	216.74	215.29	219.06	216.99	219.92	220.06	216.84	221.47	216.53	222.11	221.66	219.88	219.73	217.05	220.5	218.6	221.05	221.72	219.79	219.27	216.01	217.88	216.72	213.7	220.18	220.43	216.74	219.83	223.82
213.05	208.44	208.08	206.4	210.4	205.47	209.46	213.4	209.44	209.22	209.95	207.95	205.86	206.58	208.4	208.01	216.46	212.3	212.25	209.95	205.58	209.46	206.73	207.01	206.98	210.02	203.47	210.34	207.17	211.49	210.41	206.85	211.68	215.53	205.83	206.23	213.04	208.74	212.28	207.47	206.29	205.64	209.33	213.8	206.75	203.64	207.75	211.45	212.89	208.49
208.79	208.61	210.45	208.23	208.78	205.26	205.22	209.51	207.67	205.15	210.63	210.95	208.6	206.49	208.22	211.63	204.7	208.33	207.57	206.78	207.76	210.5	210.25	211.5	211.61	212	207.26	208.24	210.03	210.86	210.48	205.1	209.39	214	210.55	209.94	209.41	208.65	210.07	210.77	206.41	207.36	209.8	209.79	205.72	209.08	209.95	201.15	207.31	210.42
206.16	202.94	202.15	203.96	202.01	204.2	202.01	206	203.56	205.41	200.16	203.75	206.34	204.41	201.78	203.48	203.61	205.24	205.13	202.49	203.97	200.37	201.09	204.36	202.16	204.8	203.94	204.6	207.79	206.33	201.16	207.34	208.52	205.09	200.19	202.18	202.17	206.22	204.67	202.39	205.41	206.98	203.79	202.64	205.53	201.42	200.1	203.35	206.65	201.06
200.38	200.57	206.89	200.21	200.93	197.83	199.15	198.32	198.62	199.5	197.16	200.36	201.66	199.51	199.09	197.42	199.57	199.91	201.28	199.67	198.29	201.28	195.97	200.59	195.57	197.42	202.46	198.15	198.02	197.52	200.21	200.86	198.86	198.98	199.77	197.06	198.92	196.43	194.69	202.03	200.58	202.15	200.45	200.15	203.1	198.86	198.89	201.13	202.48	196.62
214.22	215.22	211.51	214.48	209.44	212.02	209.9	212.35	211.95	214.46	210.35	215.7	213.42	212.3	213.14	214.07	209.05	216.65	210.04	209.17	212.2	209.39	214.25	211	210.97	214.77	206.9	207.16	214.46	208.32	210.03	213.62	213.6	211.39	211.06	214.17	213.04	207.77	208.82	212.06	208.85	216.02	212.76	213.23	210.68	211.37	213.33	210.22	211.7	211.35
206.43	210.74	211.76	212.25	212.22	214.11	215.49	213.25	215.78	213.89	216.2	210.49	211.95	214.92	210.19	210.91	211.04	212.16	214.06	210.63	209.97	209.54	213.65	209.97	217.21	213.31	213.98	212.63	211.51	211.57	211.74	211.28	211.33	208.49	209.33	214.4	211.71	217.76	212.48	212.4	210.12	216.11	213.78	214.99	211.55	210.72	214.43	213.95	214.2	213.3
208.75	206.52	210.38	208.48	204.45	208.13	204.18	207.54	204.47	207.7	208.58	208.1	207.44	209.97	203.64	208.38	207.31	210.57	205.71	205.5	209.09	205.92	206.39	208.07	209	211.9	205.84	206.45	208.32	209.09	208.98	207.42	206.14	209.27	207.97	206.76	209.13	210.87	208.65	205.92	211.94	210.34	207.02	209.82	206.88	207.56	208.31	211	205.6	207.24
216.72	215.4	212.88	217.14	219.83	217.5	218.05	217.15	216.61	216.63	222.22	218.6	214.42	221.87	219.55	219.76	219.02	220.9	218.46	211.6	209.77	218.9	219.27	216.45	217.2	216	215.92	219.9	220.04	216.95	217.51	217.64	216.31	218.45	217.15	220.15	215.11	218.3	213.49	215.64	216.19	216.97	218.75	221.13	218.1	216.94	216.06	215.64	219.8	214.86
207.98	203.39	202.21	201.87	206.09	202.11	199.07	202.55	199.37	201.64	202.22	197.76	201.06	202.86	202.2	199.28	203.23	205.43	201.27	201.69	203.43	200.18	201.46	203.31	204.69	198.48	199.56	199.26	200.56	203.22	199.24	203.55	199.14	201.2	203.66	199.91	202.6	203.48	198.62	202.61	203.45	198.86	203.05	202.95	204.03	203.28	202.3	201.99	199.21	207.01
201.65	207.07	202.13	204.56	202.87	198.7	205.04	201.23	203.72	203.27	202.31	199.48	201.68	202.44	199.13	199.86	202.4	197.57	206.26	203.74	195.93	204.41	204.36	203.85	200.62	202.73	198.4	205.27	204.44	202.07	200.24	201.1	203.41	202.12	206.1	199.32	202.78	202.29	203.69	204.4	201.9	208	200.72	201.76	201.21	205.21	203.1	202.4	206.97	201.79
212.18	210.58	218.61	212.65	216.63	215.85	211.73	211.82	210.66	209.67	208.76	212.48	210.65	211.4	210.99	211.44	209.39	216.42	213.23	207.23	211.02	209.83	212.98	210.07	214.02	213.76	206.02	212.04	210.71	211.17	207.68	209.68	211.52	210.77	209.55	207.69	216.15	209.97	210.41	212.99	213.14	211.84	211.92	205.91	210.7	211.72	212.33	210.36	211.37	209.32
205.9	205.8	200.04	209.24	205.47	203.32	200.72	202.66	209.1	201.45	208.35	205.68	207.11	205.88	202.36	207.51	204.95	204.54	202.65	208.03	208.19	202.2	208.21	208.36	200.89	204.53	208.15	205.64	207.05	207.1	205.45	209.18	202.97	206.46	205.34	200.22	208.77	208.57	200.36	205.61	202.27	208.75	203.85	204.97	205.84	200.99	203.16	209.1	205.45	206.16
204.06	203.5	204.04	204.46	203.64	201.86	203	201.79	202.36	200.13	204.16	202.82	205.75	205.63	200.14	209.28	207.12	204.03	205.21	203.96	204.46	205.42	201.65	207.49	201.5	204.18	201.03	203	198.03	201.55	206.23	202.27	203.99	205.24	205	203.38	202.71	201.84	204.41	205.7	203.82	206.08	208.65	201.48	205.78	203.99	202.09	201.25	207.53	200.59
202.09	204.43	199.93	207.52	206.33	203.86	196.53	199.52	206.18	205.18	203.38	199.62	201.29	200.6	200.72	200.99	200.22	202.16	200.02	202.92	202.96	207.32	202.22	204	202.63	201.57	203.9	204.13	201.7	203.82	202.98	203.26	198.88	202.68	203.16	199.11	201.56	206.73	200.72	201.11	204.13	203.16	200.16	202.59	204.04	201.11	202.28	208.01	201.42	195.36
205.89	206.42	206.7	205.29	210.28	206.96	215.74	205.63	210.21	205.19	206.86	211.62	206.43	208.8	204.51	208.76	209.43	210.96	212.74	209.87	210.7	209.43	210.39	210.83	209.18	211.73	214.13	209.18	206.67	210.05	208.92	209.37	210.91	209.1	212.04	207.31	211.96	212.92	209.82	212.31	209.76	205.17	210.92	210.67	209.48	208.25	209.15	212.4	208.23	206.72
219.29	222.74	220.39	215.34	218.85	215.72	214.87	213.19	218.94	215.84	220.02	218.16	218.33	218.93	220.26	217.06	216.43	215	216.82	214.69	215.7	217.93	212.58	218.41	218.72	214.21	217.46	216.69	213.03	217.64	215.61	215.53	215.54	217.25	216.27	215.18	218.23	217.87	217.84	216.1	216.1	215.31	217.15	219.78	210.96	214.76	217.13	213.01	216.2	219.66
208.26	208.8	210.95	209.63	208.04	210.24	204.93	206.62	206.11	211.85	210.46	211.26	209.04	207.22	204.38	204.88	207.29	204.37	205.52	210.59	206.07	206.59	204.79	206	209.45	206.98	202.92	210.88	205.54	210.5	202.72	210.6	207.22	206.66	201.15	208.25	204.58	211.26	207.13	207.08	202.85	206.95	203.97	209.37	207.82	208.63	208.89	207.21	208.99	209.03
208.34	206.58	204.59	209.2	208.35	210.6	210.9	205.3	205.37	209.07	210.98	206.46	208.9	208.11	209.49	204.92	207.01	206.12	213.26	206.6	212.67	210.39	205.52	211.17	209.18	208.92	209.06	212.69	209.78	207.95	209.39	208.47	214	211.56	211.26	208.54	209.83	211.86	208.32	212.6	208.01	205.47	210.05	211.75	207.76	208.08	208.79	210.69	205.79	210.9
197.06	202.26	199.01	200.1	202.19	204.53	199.63	201.72	202.04	195.89	198.26	203.36	201.25	204.22	201.99	202.78	199.91	201.18	205.63	200.86	202.6	204.99	203.23	200.99	199.74	199.23	200.39	197.89	198.82	197.89	198.91	196.82	200.18	200.79	198.26	200.58	202.73	205.95	200.94	199.66	197.58	196.99	197.3	205.36	198.8	200.95	195.89	204.36	201.88	200.91
201.42	206.59	206.88	203.54	208.71	203.73	207.12	200.7	203.8	202.47	205.29	201.67	201.23	204.94	204.19	204.97	207.44	202.61	205.29	207.83	206.14	204.23	199.44	204.52	202.74	203.92	205.37	210.54	206.26	205.44	204.69	207.02	200.42	200.8	201.12	208.21	205.61	203.36	204.54	205.56	209.76	209.11	204.65	210.8	204.2	205.23	202.24	205.16	204.78	203.47
201.1	197.62	196.99	201.3	204.32	198.97	198.19	200.64	199.63	200.91	201.37	199.22	199.18	194.94	197.72	199.68	201.91	197.74	197.67	197.09	201.38	201.97	199.38	198.17	201.17	197.57	202.65	197.41	200.51	203.8	201.41	199.97	197.35	199.31	196.78	198.28	201.22	205.14	200.12	199.08	201.09	203.68	195.57	200.01	202.57	197.28	200.28	199.95	202.08	201.17
196	200.09	199.51	193.39	198.94	201.55	198.26	201.35	198.67	199.03	198.48	198.6	202.53	197.7	196.82	199.89	198.92	198.83	196.25	198.87	199.76	203.82	198.44	198.09	198.42	200.68	199.95	197.19	195.19	196.95	204.16	196.52	202.86	200.24	198.36	199.94	198.29	200.66	202.44	203.2	200.09	199.85	199.64	202.02	202.2	204.07	198.54	198.57	198.12	195.16
202.18	204.11	202.72	203.6	203.55	206.16	206.38	203.3	197.37	203.08	202.2	202.81	203.91	200.43	201.52	198.06	203.25	204.03	204.58	202.79	205.13	202.38	203.27	207.46	205.54	203.01	206.52	199.38	204.39	205.35	207.58	207.85	200.01	203.59	203.49	205.29	201.45	204.1	202.46	206.02	204.48	203.1	202.23	203.53	201.94	207.84	203.22	203.13	206.43	203.59
199.33	199.42	198.29	198.95	197.79	198.21	199.49	197.2	201.6	200.67	200.38	194.01	194.61	203.19	198.73	197.4	195.99	198.77	200.71	202.33	197.96	197.55	198.71	196.39	204.65	196.91	202.42	199.43	200.98	201.43	195.33	200.57	195.3	199.54	196.67	196.95	200.09	196.7	198.26	198.52	197.62	193.97	200.64	199.31	197.41	203.25	196.98	199.01	204.35	196.4
208.98	210.07	208.79	212.44	216.83	212.48	213.42	215.71	217.03	213.79	214.35	209.38	216.42	210.58	214.04	214.33	209.98	213.89	211.76	214.64	214.48	216.32	213.44	214.45	214.71	210.92	213.29	211.56	216.33	214.99	210.62	211.19	212.74	210.44	213.22	213.25	214.41	208.56	215.39	213.44	217.89	215.06	214.13	211.44	213.15	217.03	211.02	208.46	215.28	211.47
205.83	198.65	199.59	202.87	204.61	201.98	206.23	203.46	205.62	202.38	202.11	206.19	206.29	199.34	199.64	204.3	203.06	201.8	206.77	204.98	203.72	203.01	205.17	200.33	206.09	203.51	202.99	201.58	204.66	204.84	204.14	203.07	203.78	206.99	201.69	202.13	202.29	205.11	199.01	200.24	203.9	199.71	205.51	202.79	206.2	201.16	207.68	202.93	200.72	204.62
218.95	221.46	219.36	218.89	214.55	214.64	217.77	219.48	220.64	215.69	218.34	217.66	214.58	219.65	221.57	212.22	217.87	220.52	217.9	220.43	220.85	217.79	214.61	214.49	221.19	216.22	216.81	216.09	222.24	217.79	217.3	218.11	220.98	219.02	219.56	221.23	218.2	220.28	218.67	216.42	214.79	213.97	216.09	220.14	224.34	224.43	217.56	214.84	220.46	213.97
212.88	214.97	209.1	211.66	210.73	211.63	211.81	212.77	210.62	214.21	213.71	211.03	210.89	206.31	210.33	216.99	212.73	216.74	211.08	208.97	211.97	210.81	212.91	210.48	211.18	211.76	213.47	214.51	210.95	206.24	210.77	208.03	214.28	211.79	208.99	213.47	211.58	209.12	215.5	213.27	214.22	212.03	209.96	213.24	212.87	218.72	211.85	216.62	215.39	215.16
206.94	204.32	202.7	205.36	202.88	202.45	203.31	200.95	202.32	204.58	200.16	200.57	205.01	205.77	205.14	203.08	203.12	207.19	204.03	205.51	198.49	202.22	204.34	206.82	207.47	201.81	205.17	204.09	202.84	200.66	202.19	198.24	202.74	206.29	203.74	206.14	203.07	200.96	205.83	205.56	202.21	205.27	204.62	206.86	200.73	204.45	202.88	202.73	209.4	204.94
209.41	208.27	209.23	212.21	210.35	208.44	211.51	211.95	207.81	211.19	207.54	211.15	208.74	204.92	211.16	207.34	208.1	208.63	208.72	212.13	210.69	207.62	205.96	209.75	208.68	208.01	204.58	211.32	208.71	212.16	205.89	206.24	205	205.41	210.89	205.48	207.4	210.61	209.45	209.27	205.91	209.11	208.81	207.47	207.7	206.38	205.34	213.09	210.04	209.26
202.01	197.57	201.41	199.97	200.26	204.01	201.29	197.62	197.68	197.63	199.82	198.21	197.13	196.87	201.29	204.15	202.08	199.94	199.39	202.22	200.65	202.74	200	201.15	195.51	200.55	197.79	202.11	201.64	200.97	199.07	198.58	198.15	199.48	203.29	197.32	200.96	202.7	194.75	200.37	205.47	202.29	200.41	200.58	199.74	199.89	199.16	200.04	200.02	204.28
209.43	217.23	213.88	212.04	212.97	216.61	211.57	212.6	210.6	211	213.88	216.11	211.35	214.55	211.6	216.09	211.86	208	211.92	213.77	213.36	210	214.89	210.45	212.99	214.69	215.39	214.46	214.11	213.26	210.59	211.88	213.7	214.98	212.58	216.72	211.12	213.52	210.83	210.35	212.97	214.91	212.99	212.85	211.78	208.94	213.45	211.87	213.88	213.03
207.31	209.99	206.29	207.01	208.35	211.55	205.59	206.95	209.95	208.22	208.05	205.27	205.8	203.59	209.37	206.38	210.11	210.93	206.47	206.25	205.09	208.52	208.88	208.68	205.27	205.81	209.27	204.74	207.55	204.01	210.27	205.48	205.25	207.06	209.8	208.48	212.03	207.27	206.16	207.21	210.33	205.03	206.9	206.09	208.39	208.93	203.92	209.08	208.47	204.54
212.13	209.16	205.77	205.96	210.7	203.49	204.46	204.92	208.06	203.37	203.31	205.73	207.52	204.89	209.87	203.01	203.13	206.31	207.64	202.05	203.42	207.46	208.39	195.16	204.26	209.83	202.94	206.73	202.84	209.25	203.98	205.15	206.88	207.88	214.94	204.61	206.57	204.31	204.11	207.12	205.04	205.97	204.44	207.57	204.11	205.81	207.02	205.7	205.28	207.46
198.85	197.54	198.78	199.72	201.21	197.28	200.49	200.51	202.69	197.34	202.6	202.74	201.32	198.5	196.19	199.41	198.75	199.81	202.05	193.45	199.38	200.51	196.77	201.02	199.18	200.82	199.18	196.25	197.91	198.46	202.53	199.02	202.25	198.03	199.96	198.35	197.61	197.49	201.54	198.05	198.47	202.86	199.79	200.57	198.22	199.29	202.69	202.16	204.69	199.59
206.99	208.04	209.15	210.59	206.49	203.33	210.84	208.85	207.92	213.95	207.39	204.79	209.95	211.84	210.76	209.93	207.41	204.77	211.03	206.53	206.53	209.89	210.77	205.83	204.42	212.64	206.75	212.86	206.2	207.91	214.41	205.39	205.91	210.37	207.24	211.07	211.7	212.62	205.62	208.7	203.82	207.29	209.94	208.4	208.32	210.57	205.01	210.19	204.7	204.24
206.75	210.2	213.16	207.07	210.88	206.8	209	210.14	210.58	211.34	206.19	207.14	206.35	208.04	212.78	207.16	208.49	211.14	208.1	203.82	209.28	209.7	210.56	208.35	204.35	209.44	209.39	206.47	209.96	207.22	207.05	207.12	214.64	210.01	202.82	204.18	210.69	207.64	210.56	208.24	204.33	215.24	207.68	208.08	206.83	211.96	211.61	207.77	205.32	205.17
204.67	203.81	204.88	204.57	209.69	204.96	201.95	206.35	207.02	205.95	201.11	204.02	202.82	201.83	197.67	204.58	199.84	207.83	199.83	200.72	201.57	205.11	204.08	201.56	204.54	209.7	204.69	198.62	209.06	203.37	205.99	199.39	204.09	202.64	204.22	204.65	202.62	205.48	202.31	202.62	201.75	201.89	198.83	206.49	202.62	202.12	204.59	204.74	201.92	201.84
214.45	207.07	206.31	205.06	209.78	211.22	206.59	210	205.77	212.36	209.8	209.04	209.3	211.19	208.89	206.78	205.84	209.85	209.92	207.66	208.32	208.86	208.47	208.18	212.36	208.66	211.79	209.48	209.76	202.29	209.33	205.03	206.21	207.38	207.51	210.13	207.98	214.09	211.23	206.63	214.01	208.21	209.72	209.61	206	207.65	204.59	210.97	207.66	211.81
211.57	211.39	213.97	212.77	210.15	211.28	213.12	206.27	217.88	208.59	206.33	207.32	212.37	210.38	216.44	210.27	208.42	208.9	216.83	216.13	209.55	215.96	212.57	211.41	210.08	207.12	208.39	214.67	212.55	214.33	211.8	209.14	212.06	213.54	213.53	212.56	212.84	209.3	206.66	208.53	215.45	213.68	213.83	212.2	213.07	211.55	211.67	208.23	208.17	211.66
208.49	205.61	214.11	212.93	210.26	211.46	213.93	208.66	211.41	210.41	216.19	212.45	207.05	209.59	210.17	213.11	212.57	211.66	213.41	210.52	208.85	211.41	209.62	216.78	212.09	209.98	210.89	212.34	214.68	204.16	213.01	209.09	214.85	209.92	210.03	212.47	213.78	208.77	213.11	202.39	209.11	211.43	213.65	213.92	211.22	211.6	211.42	204.94	209.21	212.3
196.91	204.62	203.85	203.14	203.12	199.28	202.57	202.1	199.45	203.73	199.2	205.1	204.34	198.87	204.03	204.07	202.83	207.22	200.62	205.62	201.72	199.56	207.53	204.02	202.54	202.54	206.41	202.82	201.72	202.25	205.04	207.54	201.52	205.37	206.98	204.6	204.62	201.78	201.96	206.52	203.84	204.1	203.86	202.26	203.08	207.01	207.07	203.04	205.98	201.92
208.14	210.73	205.02	209.51	208.43	205.33	209.72	209.05	203.65	207.78	207.29	205.55	208.65	205.72	211.16	204.01	207.1	211.91	214.11	210.24	207.83	210.68	206.17	207.06	207.99	213.46	208.69	206.79	211.53	210.06	209.54	210.71	208.52	206.09	208.49	203.05	205.84	206.61	205.21	205.69	204.73	209.89	210.88	211.28	208.55	208.29	210.82	212.76	209.03	211.23
198.74	196	192.79	198.95	201.67	200.99	201.24	204.42	200.64	199.62	196.31	199.77	195.84	198.09	193.89	202.28	200.8	200.33	201.2	203.89	200.43	197.78	199.07	193.57	196.79	196.7	201.77	201.48	198.41	201.6	198.2	204.29	202.03	204.68	198.99	196.72	200.34	194.49	201.09	202.34	201.5	201.01	201.48	196.02	197	196.11	195.37	197.96	199.5	197.58
212.9	209.6	212.14	211.95	209.29	206.65	212.81	210.84	212.27	209.46	210.71	210.72	209.77	213.6	212.25	210.15	213.85	212.19	211.34	208.63	212.16	215.57	214.34	211.22	216.99	211.48	211.85	210.95	209.23	212.69	213.15	210.24	210.22	214.76	210.69	213.31	209.78	204.69	212.31	215.03	212.93	217.81	206.11	215.73	204.21	210.8	209.77	210.77	210.17	208.95
201.49	202.66	201.25	202.65	199.39	201.64	207	204.92	203.29	200.73	206.43	199.47	206.83	205.28	203.87	201.97	208.24	203.86	202.76	203.85	205.88	204.5	203.29	205.96	202.67	204.81	198.11	202.36	204.14	200.99	200.28	203.44	207	202.46	205.19	205.12	204.07	202.46	201.65	200.86	204.74	198.89	202.97	204.55	205.99	201.9	204.12	204.08	202.78	205.4
210.31	206.85	206.17	210.8	205.91	210.85	206.47	211.04	208.99	207.48	207.98	206.61	209.85	209.5	208.42	213.43	211.95	207.42	209.9	208.04	212.32	204.38	212.01	204.66	210.64	206.32	206.37	204.05	207.58	210.33	211.39	209.15	212.55	209.25	209.1	206.29	206.58	208.9	206.49	211.09	207.23	212.18	207.9	213.34	210.66	208.64	210.55	214.35	207.21	210.03
199.29	201.82	207.01	203.86	202.02	199.59	204.1	201.84	203.4	203.13	206.5	206.46	200.63	200.82	203.27	204.22	202.31	204.05	204.45	201.62	201.71	205.94	198	206.46	204.14	199.42	201.22	205.02	196.19	202.5	200.53	202.69	205.68	200.86	202.82	200.39	199.53	200.03	202.17	205.74	204.14	203.65	203.69	203.72	200.41	203.34	202.85	199.17	201.15	200.65
220.88	213.99	220.16	215.23	214.86	214.92	216.33	217.49	220.47	216.12	221.65	219.22	216.1	217.27	214.93	218.16	217.43	214.95	219.1	216.13	217.91	216.74	218.14	216.94	219.98	215.09	219.89	217.52	218.86	216.86	216.33	216.02	218.44	216.15	213.24	213.73	218.89	218.77	220.84	218.11	218.62	217.39	217.73	215.13	219.18	218.64	221.02	217.64	213.89	213.98
215.08	213.33	209.48	213.47	212.64	211.63	210.62	214	213.14	210.71	210.33	211.09	210.26	207.82	213.32	212.46	204.79	209.71	209.45	212.81	213.75	213.39	212.3	212.15	210.16	211.64	208.33	209.45	210.02	209.4	211.98	209.26	210.22	210.05	209.81	212.89	211.3	207.27	212.85	211	211.52	210.16	213.17	208.48	209.55	211.99	212.62	206.79	212.08	214.74
201.68	205.06	200.14	205.41	200.22	197.86	201.14	196.67	200.74	206.67	202.7	202.89	209.65	206.32	210.28	205.61	204.73	203.86	206.76	204	205.3	202.23	202.9	205.84	203.59	205.17	198.83	201.22	199.82	208.74	205.18	203.12	202.7	200.28	197.71	202.94	200.96	201.2	202.09	199.59	203.14	201.5	199.02	203	205.84	206.26	201.35	203.27	205.24	202.96
202.82	210.07	204.9	210.22	207.13	209.22	208.13	211.61	206.6	208.72	209.64	207.18	207.98	209.21	206.96	205.76	203.64	210.46	211.17	209.68	209.17	208.26	207.86	204.82	206.9	209.26	210.04	211.13	210.4	207.44	209.31	210.55	206.78	211.52	207.78	209.86	209.58	205.98	208.94	206.36	208.34	206.53	208.07	207.03	207.58	204.85	213.14	207.71	207.24	209.02
212.46	210.29	208.45	206.76	214.49	213.5	213.42	212.45	209.67	218.5	213.47	213.59	213.65	214.98	204.37	211.42	208.34	209.19	212.42	201.26	209.13	210.42	210.28	210.89	212.53	217.74	208.53	210.17	210.04	206.54	214.67	213.62	212.73	213.24	210.82	212.56	209.48	210.67	211.48	210.01	208.99	215.22	207.15	213.41	211.48	212.92	212.78	211.3	214.55	212.42
209.55	215.06	208.61	205.82	204.27	211.09	211.79	208.92	210.82	210.12	207.14	202.96	205.47	209.95	206.71	209.45	209.72	206.31	209.52	211.53	213.14	208.25	210.08	207.68	207.86	208.25	211.07	209.93	209.18	208.25	208.77	209.94	205.98	202.94	213.89	208.27	211.93	204.26	208.27	204.96	213.25	210.33	210.07	203.21	214.3	208.73	207.83	212.21	212.34	209.13
207.55	202.91	206.74	199.69	203.7	203.9	205.59	207.64	200.72	200.72	203.68	205.19	203.66	205.73	205.01	206.44	202.51	200.51	203.55	206.84	201.7	207.09	205.77	208.95	204.07	204.7	204.1	207.17	198.26	206.03	208.69	199.62	204.51	204.5	206.12	207.69	207.31	204.68	206.1	203.02	207.35	202.95	204.5	204.82	201.18	201.99	202.66	202.3	205.8	201.14
203.32	205.13	208.91	204.64	204.7	203.83	210.53	207.47	211.04	210.29	204.92	204.95	206.52	209.23	210.19	207.1	208.1	210.4	203.64	205.39	206.97	205.54	207.32	202.51	206.51	205.9	204.13	208.76	206.44	207.82	205.42	201.78	206.43	208.54	205.96	210	202.72	203.89	204.64	206.31	211.51	207.35	204.06	209.3	211.32	207.31	206.88	200.75	207.95	206.51
207.38	207.75	211.15	210.18	210.98	208.1	208.49	208.18	207.58	206.73	206.79	206.4	209.9	205.44	207.06	208.87	207.95	206.73	206.34	203.98	201.23	208.83	208.68	204.97	209.79	201.06	206.94	205.15	208.99	206.97	207.17	206.32	208.09	206.79	204.74	205.7	206.21	212.33	207.71	207.86	205.76	206.08	210.09	209.33	202.99	207.69	209.95	209.29	203.88	204.63
205.66	209.2	211.02	205.61	208.37	211	210.48	205.98	210.43	207.91	208.23	213.15	210.58	204.83	203.43	209.43	203.87	212.87	209.18	208.91	209.41	212.53	211.56	209.3	208.49	212.96	207.88	208.08	206.06	211.66	205.43	209.06	209.09	208.98	209.51	209.99	209.77	211.43	209.08	208.64	212.57	204.51	209.98	210.57	208.35	209.58	210.08	207.26	206.65	211.85
202.35	206.14	204.36	202.68	204.99	200.55	199.73	202.82	203.73	199.71	200.12	201.99	207	199.7	203.72	205.72	204.23	207.83	205.14	202	201.92	203.67	202.09	207.41	203.77	202.17	202.8	206.82	203.34	203.48	201.14	206.69	205	201.13	206.01	202.17	202.78	202.87	200.37	205.99	200.73	204.37	205.26	203.24	205.74	203.66	202.17	207.23	201.98	200.14
211.83	214	213.33	209.62	213.31	214.3	214.78	213.63	210.63	215.71	216.5	215.63	208.73	214.15	215.07	211.2	209.33	217.95	213.97	211.17	209.35	218.4	214.56	213.45	215.06	213.63	215.13	208.24	213.41	214.15	209.41	214.62	213.25	214.86	216.85	210.83	216.06	212.77	214.29	210.03	216.6	212.97	212.6	211.94	209.98	213.84	209.57	213.39	210.27	216.41
190.93	194.49	194.58	192.83	196.92	194.35	195.93	195.07	195.94	191.99	197.9	194.52	193.94	194.48	192.43	196.34	191.34	196.23	198.5	191.49	192.64	198.31	191.85	196.79	198.31	198.97	197.24	190.65	195.47	195.13	194.27	192.89	192.84	192.71	195	196.19	192.95	198.01	193.57	189.11	195.67	197.15	193.12	194.47	196	194.33	196.14	191.37	195.67	195.02
219.39	217.04	215.52	218.72	219.67	217.69	220.36	217.75	219.82	215.63	220.7	214.75	216.04	219.05	217.12	215	216.43	214.25	220.44	217.65	216.1	215.42	217.78	220.01	218.98	216.84	220.34	219.21	214.27	214.16	215.49	217.98	218.18	215.38	217.98	220.58	219.61	216.48	212.13	218.37	216.88	216.66	218.82	216.17	218.55	217.74	217.93	215.01	217.56	221.49
210.24	209.38	206.43	210.13	208.3	206.82	208.82	209.65	204.14	211.02	215.39	208.85	210.16	212.02	211.99	216.2	208.59	208.83	205.98	211.31	207.48	210.15	208.41	209.89	208.46	210.2	210.35	208.98	211.8	208.73	211.34	209.69	210.32	207.69	210.31	209.42	210.81	210.74	206.68	210.96	207.41	212.84	212.27	210.7	209.67	214.3	205.82	208.89	205.02	209.12
212.91	213.02	206.6	209.97	212.02	214.81	212.53	217.2	212.85	213.58	210.17	211.31	211.74	213.91	211.96	209.51	211.14	213.19	212.95	212.34	210.26	210.9	205.68	213.18	214.37	211.39	209.86	211.56	209.72	209.12	207.88	212.63	210.15	210.46	212.79	208.04	210.38	210.7	213.58	213.28	215.16	213.71	215.51	214.89	214.82	210.39	211.78	213.76	214.03	211.14
207.22	210.58	208.21	208.77	205.78	205.7	207.31	210.5	208.24	207.74	209.25	208.88	208.59	206.65	215.79	202.8	204.66	206.7	207.53	208.61	207.4	208.27	205.28	205.39	210.06	209.25	209.38	209.99	210.11	211.53	212.6	206.48	205.23	206.68	208.15	204.45	210.8	206.66	211.39	211.62	208.22	206.48	212.27	204.62	206.04	207.86	206.91	213.63	208.14	209.08
205.11	195.28	199.68	201.41	197.08	197.77	198.17	197.75	200.23	199.58	194.83	203.42	203.46	202.62	202.87	200.56	198.28	197.61	204.21	202.58	193.91	199.89	200.43	197.57	197.18	194.52	199.23	198.8	202.22	203.63	198.02	198.78	196.81	198.16	199.89	200.17	201.93	196.63	197.03	200.58	199.16	201.22	197.36	199.48	202.18	203.6	197.06	202.05	201.31	201.95
205.18	203.6	206.01	210.69	210.7	215.09	204.94	211.24	204.62	211.55	207.15	204.11	210.11	208.43	207.97	208.58	206.7	210.72	206.35	207.8	203.7	206.05	208.57	209.38	209.66	203.57	209.73	204.14	207.68	206.46	210.13	205.78	210.03	210.19	205.12	205.86	205.85	210.75	210.74	211.84	204.57	205.02	211.02	209.35	210.25	203.04	212.13	206.82	208.94	209.9
203.92	203.76	202.63	201.21	201.34	202.19	206.22	198.19	203.37	198.02	205.75	204.07	201.29	205.69	200.31	204.46	206.36	207.38	202.76	204.7	209.39	204.26	207.76	203.93	202.88	205.45	204.23	204.84	204.92	201.76	203.94	205.58	199.95	204.98	203.05	202.49	202.79	203.83	202.76	207.95	204.2	205.53	197.3	204.72	205.85	204.74	201.83	202.92	207.87	206.24
202.45	200.66	202.54	205.39	200.46	202.85	203.89	208.78	206.67	208.87	198.79	210.83	204.27	204.5	204.47	204.75	204.84	205.46	201.69	199.8	202.52	200.78	203.85	204.33	203.4	203.52	205.85	205.06	206.63	207.11	204.76	205.9	204.38	205.16	203.56	207.64	208.67	204.91	203.5	203.68	201.07	205.34	204.3	206.43	204.48	201.28	206.15	200.52	203.3	205.9
201.33	201.62	201.41	197.32	200.1	200.16	201.03	204.17	199.96	197.41	202.25	199.15	201.41	204.15	204.76	206.06	202.46	200.48	202.02	199.66	195.19	200.49	199.93	203.68	196.41	200	196.14	200.23	203.53	199.81	199.34	202.77	202.76	198.9	202.72	197.72	201.58	205.14	199.83	203.75	206.17	199.7	200.3	197.33	202.35	199.26	205.64	197.19	196.77	200.62
201.21	199.52	201.52	197.02	197.98	195.31	198.26	194.39	202.11	195.64	198.06	200.35	202.47	199.68	200.16	198.58	198.01	202.59	198.71	197.89	196.57	201.74	196.86	197.09	195.24	198.13	197.78	195.93	198.65	200.68	203.46	200.48	197.44	199.49	192.78	199.69	197.6	199.26	197.95	201.41	200.95	200.13	200.84	198.21	199.31	195.1	198.86	198.83	195.33	198.59
210.27	209.97	207.17	213.9	210.4	214.85	214.44	213.64	214.02	213.27	213.51	213.76	210.32	209.05	206.6	214.2	212.71	210.76	208.86	212.15	213.72	209.06	219.3	206.79	209.97	209.67	206.51	211.47	212.02	212.8	214.13	211.67	213.81	209.18	213.65	210.79	214.33	211.85	211.54	211.32	212.4	208.29	208.37	214.28	211.45	208.47	208.66	215.88	211.66	212.1
202.67	198.46	204.37	206.23	205.4	202.27	205.52	206.6	204.65	203.37	206.15	202.53	209.14	205.07	208.33	205.77	203.87	209.45	208.08	204.77	203.56	203.86	205.09	207.84	202.09	207.6	200.14	203.29	202.75	202.76	201.37	206.1	205.17	203.04	206.24	200.81	197.8	202.45	204.78	204.26	204.26	204.03	203.65	203.36	202.13	201.6	208.87	205.26	200.94	201.79
206.42	207.74	210.72	209.86	209	210.81	209.59	207.56	211.42	209.69	204.99	206.6	207.97	208.92	206.56	208.55	203.07	205.91	209.67	208.69	204.41	209.92	204.14	209.48	206.9	210.39	208.25	207.22	210.73	207.53	212.89	204.18	206.98	214.82	207.75	209.08	211.18	208.08	212.22	209.08	211.75	213.59	212.34	211.71	205.78	210.14	206.52	201.09	205.24	206.26
206.6	206.97	208.98	211.6	208.05	212.37	208.17	203.94	210.16	209.12	208.75	212.65	207.95	204.63	207.26	207.92	205.63	208.27	210.25	208.14	208.66	207.42	208.55	211.31	204.4	213.16	207.86	210.82	205.03	206.11	208.01	211.91	213.68	208.58	211.93	206.17	208.78	207.51	203.08	207.98	201.77	203.62	209.5	212.38	207.38	208.47	209.73	207.85	209.61	207.72
202.1	206.86	201.63	202.51	202.8	202.74	203.35	208.84	200.88	203.53	202.83	202.46	198.42	198.39	199.62	201.24	204.19	205.71	204.61	201.46	201.04	205.51	202.42	202.53	205.97	205.44	208.18	199.91	206.49	198.98	202.31	204.46	204.46	205.72	199.13	205.53	201.82	206.63	205.28	202.16	199.11	201.87	204.33	202.71	201.45	204.29	205.88	203.03	205.45	206.34
209.29	207.46	210.39	208.03	207.43	205.29	208.25	207.68	207.4	209.08	203.04	207.04	210.07	209.2	207.28	206.09	210.52	211.32	213.6	207.45	209.75	211.26	206.36	212.4	206.65	216.19	205.15	209.46	210.2	209.05	211.59	206.62	210.03	208.45	208.55	210.66	210.59	210.88	210.17	209.95	212.41	212.82	210.27	206.77	204.62	211.48	213.11	207.3	205.83	211.13
208.27	205.19	205.37	205.28	206.94	207.62	205.35	209.85	206.26	208.08	206.44	202.81	206.12	206.29	206.08	205.62	205.6	203.83	202.98	209.84	207.19	206.13	206.82	203.64	209.89	209.63	209.6	207.29	201.25	206.66	210.84	211.09	207.84	208.5	210.86	205.66	206.04	210.03	203.41	209.67	209.23	208.08	206.54	204.6	208.37	205.65	205.08	205.27	204.78	206.98
213.42	212.21	209.72	207.88	210.33	215.48	212	211.97	212.1	210.49	210.09	213.84	207.21	213.29	208.89	207.68	209.51	209	210.22	211.99	210.58	212.79	215.8	211.05	209.92	210.4	212.05	214.72	211.44	208.38	210.31	208.67	213.18	211.76	213.6	215.1	208.14	216.46	208.16	212.92	211.3	208.89	210.25	214.95	211.94	210.67	208.54	207.14	209.95	210.23
208.46	211.84	215.93	213.69	211.65	211.94	204.92	211.3	216.05	211.29	215.96	209.2	216.08	212.51	210.27	209.49	212.11	213.99	210.4	213.97	209.98	213.68	208.84	211.53	208.32	208.57	215.66	207.1	210.14	210.24	209.95	212.76	211.65	212.75	213.79	214.24	210.51	209.93	210.41	214.97	216.77	210.54	208.48	208.19	210.36	209.34	213.84	213.05	211.12	208.99
201.69	205.08	204.83	203.21	200.49	201.69	202.56	200.79	208.62	201.11	206.79	201.14	203.07	203.05	203.45	205.48	205.68	203.26	204.88	206.26	202.24	202.63	203.42	200.89	200.5	204.04	200.45	201.97	205.37	196.86	202.39	198.9	204.65	203.69	204.3	204.11	200.08	205.75	201.72	203.84	202.91	205.08	205.14	202.82	205.64	202.49	204.44	203.12	203.89	205.98
203.99	199.71	200.41	204.29	203.93	206.63	204.85	202.46	205.67	207.62	206.48	201.61	204.61	204.52	205.34	202.42	199.94	204.16	205.91	205.08	202.03	206.43	205.64	202.13	202.49	199.43	199.82	203.06	205.81	204.32	203.63	208.06	203.75	203.23	196.9	201.05	205.42	204.64	200.52	202.22	208.44	204.02	198.88	203.84	203.55	203.19	202.13	207.07	200.96	202.89
215.89	212.12	211.16	211.31	215.75	213.37	210.06	212.67	207.54	212.32	212.11	214.34	208.6	214.12	209.26	212.39	209.93	211.65	213.4	210.59	206.47	211.35	206.98	207.41	212.08	213.91	214.4	208.55	214.27	212.44	213.91	213.04	212.96	212.1	218.14	216.9	212.3	211.93	212.63	214.96	213.24	212.35	209.79	208.13	207.41	213.64	211.52	211.7	208.8	214.06
204.92	204.55	202.13	200.1	199.5	202.56	205.17	200.53	205.18	201.48	203.29	202.42	207.4	203.27	206.96	204.61	199.17	206.12	206.23	200.44	201.89	204.42	206.18	205.77	203.61	202.35	203.19	201.33	199.44	200.95	205	205.6	205.33	202.84	203.71	204.73	208.13	207.48	203.86	203.75	206.5	202.19	205.68	205.3	203.31	210.32	202.04	205.79	208.46	204.52
204.76	207.38	208.49	204.72	212.73	210.97	208.55	208.08	208.76	207.55	211.24	209.67	209.55	208.13	206.03	210.05	209.57	210.41	212.5	210.54	208.65	207.96	206.22	208.95	208.86	205.02	214.51	210.24	204.08	210.51	209.03	207.84	209.41	207.97	208.93	205.95	205.99	208.99	205.06	203.71	209.1	211.87	207.75	210.87	212.07	206.92	206.33	209.82	206.52	208.79
209.86	208.98	204.96	207	209.39	211.66	210.86	209.95	211.52	209.26	206.8	205.53	213.89	210.48	209.53	204.64	203.85	215.24	214.75	207.93	211.77	204.65	211.2	210.3	214.94	204.26	210.14	208.75	217.76	203.86	208.05	208.43	211.53	212.48	208.94	209.67	207.72	211.63	213.4	212.66	210.69	214.54	210.9	210.4	205.32	211.25	205.49	210.33	209.66	205.8
196.94	194.04	197.6	195.37	191.94	189.32	189.09	190.34	197.01	193.64	194.89	198.77	195.98	193.37	194.85	198.03	192.34	194.34	194.08	193.66	200.24	191.68	189.91	197.58	197.21	194.11	193.88	191.7	194.61	193.51	193.9	194.26	191.4	193.96	191.96	193.45	192.83	196.18	193.14	195.65	192.14	198.58	195.26	194.96	189.52	197.19	191.16	196	191.79	190.33
207.96	212.77	213.29	216.54	211.8	211.16	211.71	206.96	212.22	213.75	216.71	215.42	209.22	216.52	213.01	214.99	212.16	215.49	213.03	211.94	211.29	211.47	213.62	207.05	213.89	213.79	213.44	213.34	209.45	212.53	215.51	215.68	214.25	214.46	214.97	211.34	212.39	213.11	216.89	215.09	210.84	210.07	212.88	211.12	213.29	218.65	212.82	209.49	213.76	211.82
212.36	212.96	214.52	209.83	214.19	211.7	215.91	212.89	210.75	211.78	211.73	216.25	213.77	208.09	213.38	211.84	215.67	214.13	208.86	214.91	210.7	213.51	214.37	217.31	212.52	209.61	211.19	212.2	210.37	216.38	208.39	212.46	209.67	213.3	214.23	208.7	213.74	214.28	209.05	209.5	206.55	212.26	213.25	215.45	209.74	216.58	211.94	214.95	208.25	216.17
203.56	208.46	208.47	209.16	209.35	203.85	206.58	211.08	206.09	207.87	211.66	205.21	209.11	207.08	208.06	206.53	208.78	211.37	207.45	210.13	203.54	207.44	211.24	215.27	209.27	210.77	206.96	204.89	207.8	204.61	210.78	208.56	209.56	209.11	204.41	210.32	208.18	207.4	206.3	204.97	206.43	207.84	208.1	209.13	209.1	209.95	211.46	208.48	206.19	206.6
211.99	209.21	209.24	209.51	209	209.89	206.16	208.3	208.87	209.53	208.98	206.42	206.83	211.19	209.84	209.34	209.66	206.91	209.56	206.49	209.68	208.1	206.02	211.62	206.42	206.56	211.63	207.2	209.47	206.56	205.31	208.57	211.69	209.77	206.11	210.34	210.93	213.68	206.44	207.52	208.66	210.24	209.78	209.11	208.01	206.85	205.31	206.72	208.69	203.29
209.23	205.05	208.23	209.51	204.75	201.75	205.87	209.98	204.1	208.61	209.36	204.66	206.74	206.98	207.62	206.94	203.75	207.71	205.64	210.39	209.96	204.08	206.23	202.63	204.85	204.92	201.65	204.68	203.9	208.78	211.5	205.09	200.93	208.83	203.69	204.66	205.12	207.93	203.14	204.13	203.59	202.19	210.53	207.62	208.11	207.16	211.08	205.19	208.28	210.62
207.54	210.59	205.49	207.44	209.91	210.4	207.76	210.35	203.71	205.79	208.83	206.76	211.28	205.32	207.29	210.38	204	211.19	209.51	204.09	206.67	206.27	207.35	206.79	206.88	210.16	210.02	208.62	207.87	206.71	208.55	205.96	213.11	211.69	207.64	206.85	206.08	203.08	204.53	207.35	209.06	210.9	209.86	206.28	206.58	211.1	204.74	207.93	210.99	210.23
195.64	193.34	191.81	191.78	191.71	193.24	196.39	194.35	195.89	196.8	194.33	192.52	199.5	195.08	193.81	198.17	197.58	195.42	191.41	193.8	195.35	194.6	192.77	197.6	197.35	194.8	191.65	192.06	191.97	195.32	198.83	191.31	194.18	199.6	191.43	192.28	193.87	194	192.67	197.83	194.86	197.13	193.76	191.44	194.2	193.11	195.84	195.97	198.42	197.04
213.47	213.56	214.89	216.59	213.34	210.61	214.74	214.42	213.37	215.73	213.45	216.36	213.37	214.05	211.69	210	210.04	216.27	213.6	210.65	214.73	215.5	214.3	209.46	217	214.1	217.53	213.12	214	214.28	211.01	212.79	212.62	211.69	206.47	212.16	213.94	214.65	214.22	209.23	211.83	212.36	216.18	212.83	210.66	210.25	212.55	214.47	212.17	217.23
213.8	210.98	214.69	210.1	214.75	212.98	214.71	210.62	212.16	211.05	213.24	214.12	214.01	210.75	211.06	208.84	211.5	214.85	211.19	208.26	210.65	213.37	212.51	212.81	213.97	209.08	211.43	208.72	213.11	213.78	211.85	212.88	213.28	210.44	213.14	210.64	215.39	211.27	214.64	210.29	215.93	206.3	211.15	210.51	208.93	211.62	211.73	214.71	215.39	210.52
209.77	213.73	206.32	209.17	207.78	210.89	215.42	214.09	211.16	207.87	211.37	211.12	214.08	215.24	212.94	213.25	209.32	209.23	213.5	211.58	214.24	211.94	210.43	212.64	209.41	211.13	211.72	213.38	213.21	212.27	212.25	213.37	208.63	210.15	211.39	209.23	213.97	211.63	215.76	208.86	211.22	213.54	214.04	209.35	207.3	214.22	214.71	215.77	212.4	211.93
199.69	199.83	197.08	198.7	198.87	201.92	201.57	199.68	194.01	195.18	198.33	199.94	197.19	197.28	197.74	204.07	198.3	197.33	199.03	198.94	199	194.59	200.64	198.67	197.83	202.41	198.91	198.43	200.57	198.09	204.21	200.08	199.53	199.61	196.71	201.44	197.95	196.81	195.16	196.68	190.98	196.08	198.36	203.18	199.32	196.14	194.84	202.95	197.36	202.28
196.44	196.24	191.61	197.43	192.03	191.15	199.02	193.66	195.41	195.57	189.34	193.35	196.88	191.86	193.53	192.39	196.31	192.17	194.43	196.7	194.47	191.49	192.13	195.93	193.87	196.93	193.96	196.05	192.56	191.16	200.1	193.95	193.5	192.9	195.36	194.94	192.26	194.16	193.97	195.53	193.78	189.63	196.61	191	197.19	196.34	192.16	189.54	190.57	197.75
196.79	188.74	194.74	197.94	193	191.97	192.62	190.28	197.06	194.33	195.15	192.62	198.11	195.7	197.21	193.88	195.24	191.65	196.95	199.19	197.9	191.81	191.35	195.79	191.25	191.69	191.33	194.53	195.7	196.75	194.33	192.1	196.06	193.44	197.88	195.96	190.88	198.9	190.49	197	191.9	195.33	192.29	196.01	194.4	198.82	192.67	194.02	195.42	198.25
203.23	201.73	205.33	199.71	202.58	203.33	201.07	203.31	205.74	199.22	206.71	209.39	206.48	206.62	206.38	206.65	199.3	201.78	202.36	199.81	205.4	204.73	202.62	201.68	200.99	206.08	205.8	203.85	196.31	205.74	201.46	204.8	201.11	203.78	202.44	203.59	205.93	206.34	203.3	205.93	199.33	202.39	199.28	203.35	202.75	203.95	208.19	202.31	202.47	204.21
202.65	200.63	196.83	198.87	198.55	196.46	196.96	195.8	196.85	196.78	198.5	198.23	200.66	197.32	198.1	196.16	198.47	196.73	201.5	197.65	199.79	204.88	202.04	201.13	196.97	198.69	198.15	197.6	201.77	200.19	197.39	202.47	204.9	200.51	197.46	200.55	201.56	198.14	200.08	201.39	200.36	200.78	199.85	196.66	199.32	200.93	196.38	199.53	197.8	198.81
208.1	210.2	206.64	209.04	206.07	211.18	206.92	208.87	210.46	209.41	206.37	206.14	205.7	207.9	205.01	208.53	201.29	206.3	203.97	212.87	209.03	212.73	208.5	207.83	203.49	209.36	207.31	207.15	208.04	208.17	208.34	207.67	209.28	204.32	202.03	209.52	210.24	212.55	208.37	208.62	204.63	209.69	202.46	204.39	208.56	205.94	205.3	209.89	208.99	211.39
207.89	203.12	207.68	203.11	203.87	205.51	207.94	203.82	207.8	204.59	205.73	204.95	203.78	205.55	204.46	208.23	206.32	207.16	207.35	204.55	208.98	205.59	203.42	204.96	207.65	208.38	210.48	206.1	205.72	204.29	202.14	208.69	208.4	206.96	214.42	204.9	208.68	208.75	206.72	206.35	205.25	204.93	210.05	207.13	202.98	209.04	205.83	205.06	204.88	207.6
197.36	202.69	200.77	199.81	202.43	200.6	204.01	202.54	202.22	198.37	197.95	199.86	202.39	196.67	204.06	196.76	198.09	201.64	201.44	197.55	195.68	198.39	204.87	195.55	195.94	201.86	202.26	197.96	202.71	200.55	200.48	201.26	200.31	195.02	203.56	199.74	197.17	201.65	202.49	197.48	202.76	195.99	200.56	197.61	199.71	205.78	196.38	202.62	196.1	199.59
211.26	216.04	212.71	211.46	209.49	211.45	210.76	211.92	216.97	213.74	211.64	210.24	213.76	209.35	213.72	215.25	212.19	215.38	212.89	208.81	207.65	209.16	213.27	213.55	208.9	220.35	211.67	214.53	216.31	207.3	216.11	214.53	213.12	209.86	209.34	213.12	211.79	211.65	214.13	209.23	211.85	211.96	216.48	212.8	214.82	213.04	211.52	209.26	217.06	205.4
203.9	202.42	206.82	203.81	202.01	204.18	204.97	202.03	206.29	206.55	203.86	202.83	202.57	200.3	201.49	201.61	204.22	204.26	200.52	205.45	205.72	203.4	200.21	205.45	202.7	206.52	201.46	201.58	203.3	205.81	202.16	204.64	204.85	199.73	204.47	209.98	200.59	203.57	206.61	203.85	204.41	200.73	205.54	197.12	198.49	200.61	204.05	205.06	207.43	205.95
223.1	217.6	212.5	216.31	217.93	215.69	220.64	221.52	216.03	214.94	217.22	219.05	214.24	217.35	217.98	215.81	216.75	219.9	215.72	219.84	217.89	216.96	218.63	216.78	220.92	219.08	216.5	216.51	215.18	215.64	214	214.64	216.09	213.44	219.59	223.84	215.51	221.32	214.94	216.73	219.56	215.32	215.61	220.22	217.93	219.28	217.59	216.85	216.82	219.34
218.26	210.89	209.48	211.44	215.22	211.17	213.14	210.05	211.64	217	209.81	217.61	212.63	212.52	211.82	208.75	214.67	211.62	211.25	210.39	217.52	215.21	211.08	211	209.92	215.76	210.36	212.12	213.98	206.69	209.06	212.71	213.35	211.36	211.62	212.31	209.29	212.94	209.25	210.37	212.63	213.06	211.51	212.75	208.35	206.78	211.8	206.42	210.31	214.21
209.41	205.28	208.33	208.99	206.87	211.43	210.86	208.76	206.32	204.2	210.17	207.4	206.63	207.17	208.03	207.8	207.41	208.72	207.66	205.18	203.37	209.11	208.24	207.25	207.8	202.97	203.03	206.07	209.64	209.37	207.13	208.9	210.68	207.03	208.43	211.16	212.56	211.63	206.68	206.24	203.76	201.97	206.46	210.88	210.12	213.52	206.39	213.13	207.06	206.68
199.84	200.84	199.53	200.3	197.39	200.44	200.36	203.59	200.37	196.05	199.69	200.94	203.33	199.54	202.03	200.34	200.35	197.78	200.74	199.46	200.05	201.24	200.4	203.43	199	192.97	202.1	196.26	200.69	196.87	200.25	197.49	203.16	198.72	196	200.24	199.98	199.88	204.21	201.31	202.07	201.64	202.15	198.56	203.25	200.61	198.5	204.46	199.14	199.48
212	210.34	204.13	207.58	203.07	211.69	206.42	208.76	211.37	209.87	206.93	206.02	208.31	206.83	210.18	205.52	211.39	206.82	213.26	210.11	209.42	208.14	206.71	209.12	205.32	207.28	212.62	207.43	212.37	210.62	209.87	206.09	211.1	206.97	205	211.24	210.52	209.22	213.03	214.32	207.73	207.85	213.78	206.98	210.51	208.21	210.51	204.59	208.53	210.68
199.85	196.92	198.34	196.86	201.36	197.15	196.27	193.3	199.5	199.24	195.75	202.4	200.78	201.59	201.58	204.68	199.13	199.6	199.02	202.07	201.34	198.81	197.89	200.53	197.67	201.46	200.84	202.74	197.65	199.76	200.44	205.21	198.97	201.96	202.91	197.86	194.84	201.69	198.74	198.18	198.7	194.61	197.84	194.67	202.62	200.88	197.92	200.53	197.59	197.22
217.88	209.49	211.92	216.87	217.3	218.44	212.77	217.43	218.91	214.73	218.23	214.22	219.46	214.81	216.87	215.5	215.7	215.32	220.12	224	212.23	218.25	214.24	215.24	218.22	217.29	214.3	218.47	214.85	215.96	221.11	219.61	218.9	212.9	216.54	212.68	213.91	219.17	215.8	220.19	219.12	215.45	212.29	216.23	217.36	220.83	217.26	217.64	215.58	215.82
209.17	207.52	206.35	207.73	209.16	209.06	207.43	207.45	211.03	209.37	207.61	206.98	209.25	211.18	210.76	206.52	209.63	208.35	206.05	211.02	205.54	211.31	212.23	211.78	203.67	207.59	210.69	206.53	209.26	208.43	211.27	213.74	211.45	209.55	210.48	211.16	207.07	206.27	210.4	209.51	203.92	208.73	212.65	208.21	211.24	208.88	205.88	209.75	210.68	207.46
206.34	208.58	202.54	206.84	204.88	201.67	203.77	201.18	204.15	201.38	201.16	202.67	207.55	201.63	204.82	203.22	200.38	198.98	207.33	204.54	204.45	203.03	204.54	202.16	203.12	201.64	205.06	202.95	202.49	206.8	204.66	201.9	200.28	202.63	201.09	204.38	208.11	197.95	200.83	204.28	199.39	204.62	199.23	203.34	203.36	208.36	202.42	202.17	208.84	202.04
211.95	213.84	214.21	215.32	215.65	209.88	215.77	213.39	212.18	211.99	216.02	213.43	210.78	211.83	210.99	214.76	210.94	213.74	210.05	212.69	213.54	215.12	212.05	209.32	208.87	210.94	214.37	213.13	212.15	210.7	214.6	213.55	214.82	211.22	216.06	212.15	216.42	214.33	214.76	212.04	213.07	211.92	212.58	212.31	209.27	214.03	213.44	210.93	211.48	213.82
205.98	203.89	207.03	202.38	204.71	205.71	202.36	201.01	202.13	204.13	202.35	201.43	205.23	200.59	200.61	203.12	203.07	205.34	205.69	202.04	207.65	208.01	207.86	207.11	199.04	202.69	204.12	202.81	202.03	202.8	198.58	202.83	203.61	204.36	209.75	202.39	202.49	205.03	204.13	199.4	199.8	200.06	199.37	202.74	203.53	199.43	202.09	205.22	206.17	201.33
210.51	210.63	201.63	204.86	202.37	207.06	206.3	205.85	207.23	201.9	205.25	207.82	198.78	202.87	207.87	206.22	205.34	206.09	208.35	205.11	204.37	207.22	205.33	203.86	205.97	205.59	202.3	206.96	203.62	201.58	205.62	206.46	202.68	204.22	203.03	206.42	205.4	205.61	210.03	200.62	202.38	204.88	208.66	202.95	205.61	205.77	206.87	205.41	208.72	207.91
212.31	209.11	213.85	209.9	213.17	210.66	210.09	208.97	205.34	211.09	208.03	208.7	210.01	206.27	211.3	208.27	207.52	208.68	204.8	209.17	209.81	208.24	213.52	207.34	209.94	208.41	207.99	211.63	212.62	209.84	207.07	209.48	212.4	211.69	209.19	209.97	210.83	210.21	206.51	210.51	208.94	209.33	206.69	206.44	204.79	207.74	205.28	210.96	214.06	208.89
206.04	204.57	198.04	204.64	197.26	202.16	199.25	203.56	200.61	203.27	201.87	198.81	202.74	200.31	206.03	205.17	200.28	205.04	202.97	202.78	200.81	201.4	203.63	199.62	200	204.58	203.97	196.71	198.07	197.87	201.59	203.44	203.62	208.87	203.02	201.49	199.91	198.68	201.06	202.85	203.2	201.75	199.72	201.66	203.75	201.15	198.71	202.68	202.04	202.25
202.68	205.99	201.96	200.85	204.9	210.15	204.79	204.86	205.59	208.53	202.79	208.45	203.82	208.47	206.52	207.53	204.99	212.73	206.66	207.73	210.69	204.12	210.56	206.16	206.33	209.47	209.7	207.74	210.82	208.47	207.31	204.15	205.63	208.92	206.8	209.39	204.8	209.56	207.28	203.89	208.93	203.45	205.51	208.24	206.77	208.33	202.36	204.94	205.7	207.09
205.74	210.21	207.36	209.14	205.88	206.95	204.6	206.82	214.34	205.94	206.61	213.07	212.08	203.8	209.23	207.08	206.15	207.44	208.19	209.37	211.05	211.59	210.11	207.12	203.62	211.09	206.53	206.04	209.07	209.13	204.17	210.37	210.88	203.81	205.81	205.4	206.67	204.64	211.44	208.72	208.4	204.92	206.24	207.61	214.17	204.87	208.33	211.74	210.88	209.2
200.28	202.49	203.44	201	198.26	202.05	205.09	206.12	198.29	198.53	203.67	203.62	203.96	205.01	203.85	201.89	200.79	203.78	202.1	200.73	196.69	204.71	203.28	204.96	202.35	199.64	204.37	205.31	199.38	204.63	203.6	202.03	202.64	196.26	202.67	207.26	198.32	200	206.55	205.63	201.88	201.07	201.58	200.68	207.1	201.25	201.59	198.25	202.59	202.51
206.44	211.67	211.12	206.96	212.49	213.16	213.39	207.86	206.48	213.91	211.91	204.2	211.92	211.42	212.3	207.67	203.52	210.98	207	209.63	207.24	207.12	206.83	205.63	211.96	210.15	210.8	213.3	208.16	206.72	212.89	210.62	210.71	206.86	210.46	209.08	210.47	209.37	205.45	207.46	209.55	209.55	210.16	213.36	207.94	209.72	213.9	205.36	209.76	214.25
208.77	207.17	205.95	210.39	211.51	208.51	213.88	205.32	211.57	209.93	207.2	203.84	208.91	207.73	208.35	209.72	202.52	211.55	208.61	207.06	207.38	210.26	205.9	203.55	204.86	212.46	210.79	207.03	211.17	206.9	206.91	208.58	207.03	209.2	204.05	213.89	203.14	211.84	209.71	207.84	209.15	205.79	207.21	208.44	206.22	208.21	202.62	205.22	209.07	208.24
210.75	211.49	207.87	204.94	212.19	210.74	207.91	208.55	205.58	207.61	209.3	210.28	206.66	210.95	209.46	210.12	208.67	211.61	211.11	210.69	208.83	210.34	206.89	209.88	211.44	210.85	209.08	210.14	206.06	211.47	211.2	205.47	209.45	207.09	204.74	210.77	214.26	207.21	202.71	211.37	209.59	209.66	210.3	209.09	207.37	206.54	203.94	209.33	207.45	204.72
202.2	204.7	204.42	203.47	204.08	200.14	205.8	202.47	203.19	205.91	201.65	205.31	201.38	203.84	206.63	204.32	205.91	201.57	204.16	201.43	206.35	203.04	203.07	199.84	207.4	201.94	204.79	201.46	204.62	202.96	202.23	206.1	204.76	204.26	205.07	198.61	205.44	200.45	208.02	203.26	204.64	206.9	202.63	204.51	201.07	203.4	201.89	204.36	203.21	203.98
211.21	205.93	203.09	208.16	205.41	208.13	206.42	208.42	206.25	205.11	206.63	204.51	205.55	210.77	205.5	207.06	206.51	206.66	207.04	209.09	206.49	204.87	205.71	207.41	206.29	207.41	205.54	206.52	208.86	210.94	212.08	206.53	204.8	203.76	202.84	207.82	207.06	206.09	212.48	212.14	211.49	207.86	207.44	205.54	208.39	205.7	207.11	207.79	207.86	206.83
205.88	200.07	205.54	204.58	209.45	207.55	208.19	207.6	208.85	209.08	204.94	205.31	208.51	206.25	206.01	203.32	207.98	208.24	203.17	204.66	205.16	203.35	206.97	208.65	206.32	206.2	204.39	207.38	208.63	207.59	206.21	210.47	207.88	204.95	202.57	204.33	202.46	208.63	204.27	202.04	203.73	205.91	204.28	209.89	209.1	207.17	207.28	207.79	204.61	205.49
216.43	219.17	217.44	216.68	222.03	216.57	214.35	218.15	220.04	215.12	217.79	215.78	218.06	215.44	216.79	216.44	213.99	216.61	214.41	216.9	217.43	218.23	221.43	217.08	214.88	216.21	215.83	214.32	215.6	219.41	219.32	216.76	216.82	214.18	216.68	218.33	221.46	218.84	219	222.74	214.41	218.65	215.69	219.55	216.47	217.41	217.73	218.65	220.4	217.67
195.83	204.45	202.03	198.04	200.16	201.36	195.81	200.28	203.03	199.47	203.24	205.1	202.65	196.08	201.57	195.25	196.5	200.98	197.1	206.74	203.43	203.33	201.75	203.43	200.97	201.37	206.91	202.39	203.72	193.8	201.32	197.12	200.67	202.39	195.86	200.99	198.69	199.8	201.5	199.25	200.14	199.77	198.9	199.98	205.67	201.75	200.47	202.85	202.51	202.29
206.75	206.58	204.61	206.36	208.34	210.45	209.76	207.88	211.03	209.07	208.17	204.62	209.16	207.34	208.85	206.97	208.44	207.99	207.01	210.87	202.72	210.33	205.97	207.69	213.86	207.13	210.33	210.9	207.2	209.04	207.7	214.49	206.53	208.9	208.93	210.37	209.48	204.88	204.99	208.24	206.21	208.48	211.23	203.69	205.65	206.19	213.33	205.13	209.57	207.5
197.4	199.97	196.04	196.9	195.9	195.38	195.48	196.45	199.35	196.48	194.33	198.16	196.59	195.73	192.32	196.14	195.81	195.87	195.78	193.12	199.03	192.26	189.37	195.16	195.07	196.52	194.84	197.66	195.86	195.59	196.51	194.68	195.88	200.46	193.35	193.32	196.6	198.04	195	198.7	193.41	192.77	189.65	197.73	196.04	195.38	193.98	192.01	195.13	192.68
215.06	213.18	211.02	211.3	214.24	212.54	215.1	208.86	211.82	208.3	216.73	211.43	212.89	212.16	213.37	213.41	212.19	210.28	212.5	212.37	214.05	218.74	211.23	216.7	212.28	214.47	213.19	212.89	212	209.97	206.74	218.41	213.34	212.15	213.52	207.65	207.36	211.56	213.38	215.38	214.4	213.18	212.74	215.32	212.11	214.37	216.69	209.47	215.82	210.94
207.55	210.34	207.25	206.62	212.58	209.36	207.76	206.27	209.17	209.17	209.07	212.7	209.14	205.85	214.4	204.55	207.02	207.57	213.29	204.05	208.28	204.94	203.82	210.65	208.27	207.43	207.46	207.53	208.46	206.52	211.7	205.76	208.15	209.76	204.7	204.41	206.23	206.69	205.41	205.39	210.98	206.91	209.14	204.1	206.78	204.12	210.57	206.72	206.53	207.23
206.32	203.35	203.76	204.91	206.82	199.69	208.42	201.77	202.46	206.53	207.77	205.48	205.2	203.79	204.15	202.33	204.12	202.52	203.63	207.11	199.87	204.49	203.57	209.02	204.73	200.54	202.42	207.37	203.64	207.37	203.71	205.05	204.97	203.37	206.6	206.66	206.48	204.31	206.83	205.17	208.04	202.82	199.03	205.22	206.56	206.99	205.96	206.87	204.51	203.37
204.18	204.67	204.68	205.3	203.94	202.29	199.62	203.46	206.02	201.26	201.99	201.4	204.16	201.59	204.39	205.11	202.24	203.33	204.83	205.42	202.31	202.87	202.53	204.01	204.6	206.12	202.66	204.44	204.57	200.09	200.78	202.38	202.97	205.38	210.11	205.53	200.43	206.13	204.41	202.85	203.31	207.31	204.21	203.49	204.3	200.38	204.8	204.76	203.81	203.7
205.68	205.9	198.22	200.18	200.72	199.43	203.34	206.18	201.95	201.98	207.6	199.86	204.44	203.99	202.38	205.31	201.69	204.13	202.05	203.05	203.41	201.51	200.28	203.63	201.88	203.26	206.83	203.56	208.2	206.59	202.8	202.08	203.88	201.29	200.4	202.84	205.45	203.91	205.12	203.74	205.7	208.9	203.07	204.86	200.37	203.18	203.57	204.99	200.27	199.43
206.3	208.53	214.38	211.73	211.44	211.43	209.08	213.06	211.1	207.5	211.88	210.54	210.45	213.06	208.03	212.57	215.68	209.42	205.34	209.48	211.51	209.61	208.76	209.04	208.23	213.65	211.1	210.23	209.94	207.86	206.9	207.65	213.05	209.96	210.02	214.82	207.35	205.32	208.6	213.24	205.91	209.4	210.08	208.5	208.3	208.13	212.01	209.75	209.98	208.43
197.28	205.55	206.29	202.81	201.99	204.36	200.27	198.39	199.48	200.36	202.02	204.79	204.42	201.65	201.19	205.08	203.61	206.58	204.94	204.52	205.26	208	205.52	203.62	204.95	197.83	202.09	201.34	199.35	198.47	203.8	207.17	200.49	199.32	196.32	205.16	203.2	200.97	203.41	204.38	200.15	206.01	203.76	202.88	199.01	203.71	204.7	207.71	207.22	204.45
201.09	198.77	199.64	200.96	203.43	202.11	202.16	205.74	199.91	201.05	201.42	201.81	203.85	203.84	202.36	200.7	201.59	196.57	203.61	199.59	205.21	199.91	202.35	198.45	201.43	200.15	205.22	200.34	200.29	202.03	195.79	199.86	199.77	200.54	203.82	202.54	201.83	202.31	202.17	203.29	203.04	203.16	201.11	208.28	199.29	201.64	203.29	201.24	202.61	202.47
197.84	206.21	205.29	200.83	201.67	203.89	202.81	202.5	199.91	205.19	203.01	202.77	204.66	202.61	205.09	202.95	200.86	202.4	201.72	206.82	207.52	199.43	200.9	202.78	203.5	201	201.11	201.85	206.08	205.33	204.71	200.27	206.07	202.43	204.7	200.86	206	204.87	198.98	203.48	202.2	202.27	200.99	203.14	203.06	203.63	206.32	203.73	202.9	202.36
197.15	197.93	194.44	196.99	199.92	197.87	195.59	197.23	196.58	196.6	202.04	197.96	198.77	201.46	203.54	199.08	192.74	199.63	198.7	197.41	196.49	197.83	199.78	196.56	198.1	194.65	198.73	202.86	198.47	195.01	199.15	197.04	201.06	199.79	198.51	197.03	198.33	200.02	200.68	201.19	194.64	197.1	197.59	196.7	196.02	198.27	198.58	200.3	196.25	198.71
203.66	206.14	206.45	209.73	206.51	206.24	208.55	207.73	204.35	214.11	205.65	207.79	207.65	214.75	208.01	206.26	212.39	210.89	210.07	205.44	206.23	206.54	213.95	208.31	205.81	212.33	211.88	208.13	207.24	212.67	209.18	212.9	210.06	208.98	207.2	204.27	207.54	204.7	205.66	208.9	205.96	206.48	205.59	207.84	211.7	209.21	208.63	205.91	207.66	207.81
201.4	200.04	202.92	202.26	203.94	204.09	200.13	204.81	196.15	204.21	200.94	200.44	196.87	200.77	200.4	200.63	197.27	199.54	198.9	194.99	203.27	198.59	201.79	203.89	202.37	202.93	205.99	202.13	199	200.39	199.15	199.21	205.93	200.19	199.01	196.26	199.92	200.53	202.14	200.68	201.43	197.61	202.53	200.3	197.32	199.93	195.54	204.13	202.84	197.62
207.33	210.6	206.67	213.39	207.99	207.69	209.81	213.92	213.13	210.75	208.68	206.47	207.95	215.47	209.03	206.43	209.83	212.46	209.49	206.62	207.67	209.12	208.92	202.2	209.88	208.18	211.07	208.13	209.3	205.23	210.71	213.38	209.98	203.53	207.41	210.57	206.16	205.14	209.3	208.19	208.55	206.12	204.98	205.08	205.74	212.45	211.83	207.84	207.9	206.94
201.08	204.66	201.71	202.3	201.54	202.08	199.98	206.58	206.39	202.56	203.27	201.31	204.8	202.13	195.36	201.03	204.63	204.44	198.03	204.37	202.72	207.28	204.61	201.57	198.31	203.58	201.08	203.37	203.55	197.86	204.73	198.33	197.26	201.43	203.46	199.35	203.36	203.47	204.17	204.24	203.14	200.53	198.57	204.43	204.13	205.22	207.45	203.59	204.38	199.5
198.77	200.47	201.53	200.25	204.26	199.88	197.41	204.14	197.52	195.38	203.5	201.7	202.8	200.18	199.3	197.64	195.78	197.09	201.88	201.27	197.45	197.6	198.74	202.08	198.77	200.45	194.94	203.68	201.1	200.48	201.97	199.69	198.84	198.29	201.06	201.23	196.94	201.79	195.94	196.29	202.92	198.95	200.38	200.23	196.75	199.23	197.83	200.36	202.66	200.92
202.22	203.82	206.03	198.38	202.1	201.06	201.82	202.32	207.44	205.36	202.31	205.17	203.28	204.82	200.68	205.44	206.33	202.66	204.65	205.2	202	204.56	204.02	203.73	202.94	198.8	207.21	206.19	202.19	204.42	201.47	206.39	205.4	204.75	205.06	207.15	206.32	205.16	198.11	208.92	204.93	199.25	206.6	202.32	202.38	205.44	202.16	199.18	207.35	204.37
213.48	214.27	213.48	207.62	207.28	210.87	215.31	212.99	209.11	214.32	212.46	213.39	211.28	215.52	213.23	210.37	217.13	212.27	216.71	213.34	213.63	212.99	212.6	210.27	213.37	212.44	215.29	210.34	210.16	214.54	210.34	207.76	212.78	213.62	214.99	209.64	215.2	212.94	212.8	212.81	216.72	212.9	209.36	209.53	215.4	211.98	216.55	211.23	214.01	215.87
211.7	207.62	207.61	204.77	207.59	206.09	209.1	212.42	206.66	203.69	208.22	208.62	207.42	206.34	209.73	204.09	208.3	209.28	211.4	211.85	205.94	208.56	207.85	208.52	208.34	203.27	210.51	211.84	209.92	210.42	206.66	205.82	205.11	208.56	208.82	206.7	206.21	209.39	209.3	211.36	206.48	205.82	209.97	205.02	208.36	205.19	205.97	204.65	214.17	208.58
214.18	223.81	219.88	213.97	219.1	217.11	219.84	215.95	215.77	217.88	221.29	217.88	223.54	215.77	216.97	217.94	217.14	223.34	218.33	213.68	218.87	220.68	215.98	216.21	218.17	220.85	215.27	216.45	215.52	220.27	215.36	218.26	216.13	218.01	213.31	216.31	215.15	218.79	216.23	216.48	220.47	215.62	216.8	221.43	218.52	218.32	217.52	217.72	220.06	219.8
197.89	202.63	199.23	203.81	201.46	202.48	196.66	206.62	198.27	201.31	203.28	201.64	196.97	203.44	200.02	202.42	204.39	197.61	199.78	200.05	204.45	202.48	197.89	201.85	197.09	202.49	204.84	199.11	197.83	203.12	201.62	200.22	202.61	206.64	201.01	205.07	197.93	197.48	201.88	201.97	200.89	204.88	199.73	196.62	200.41	202.44	203.3	205.25	200.75	203.69
209.92	207.24	209.69	208.72	214.45	208.97	212.3	209.68	211.42	207.01	207.55	208.29	207.79	211.4	210.9	207.08	211.58	207.79	209.88	211.12	206.13	206.74	203.81	208.69	215.04	210.43	210.96	204.47	211.62	212.01	210.15	209.95	209.81	210.2	207.47	206.66	210.15	211.4	208.16	213.6	206.67	207.93	207.96	206.37	202.69	209.37	206.6	205.31	205.93	207.15
212.96	214.73	215.31	209.98	213.47	213.31	213.1	217	212.81	215.29	210.27	213.37	209.96	213.89	215.61	214.82	213.04	209.67	211.25	211.03	213.01	212.24	214.43	209	214.73	212.5	209.61	211.23	206.21	211.59	209.74	216.22	208.58	212	211.3	212.01	218.49	212.56	210.25	212.52	212.86	205.69	212.73	214.89	210.5	212.31	210.48	212.84	213.41	216.38
210.87	209.86	214.25	209.76	215.95	218.56	207.74	211.65	214.15	212.12	213.29	214.75	214.65	210.98	211.09	212.43	213.55	214.23	212.84	212.4	214.27	213.68	213.01	213.91	209.66	211.24	212.19	209.31	213.44	213.35	214.5	212.92	213.4	210.29	211.62	208.49	211.15	212.34	209.66	211.22	214.8	212.39	213.08	212.41	215.49	212.11	210.56	212.29	210.83	210.57
195.27	195.1	195.67	198.04	199.66	193.69	198.24	198.85	195.07	198.69	198.36	200.02	198.57	197.98	194.48	201.29	196.78	198.85	194.42	199.53	203.62	194.83	204.23	195.41	197.46	199.61	197.13	197.21	196.05	195.51	197.56	202.19	197.89	198.21	194.01	196.04	194.4	194.05	195.92	201.51	194.3	199.52	198.36	197.38	199.7	200.99	196.69	198.5	197.16	199.09
205.04	208.18	206.3	208.92	206.03	210.57	201.76	201.13	209.72	206.35	208.03	212.27	208.32	209.04	202.86	206.02	202.42	209.79	206.98	205.75	203.89	202.73	207.99	203.09	209.38	206.26	209.91	209.45	207.73	208.02	206.81	208.62	206.5	208.63	204.43	209.41	205.5	210.81	211.85	208.65	206.12	208.23	209.37	206.6	208.74	205.38	211.17	209.05	205.85	206.26
207.76	206.98	206.93	208.55	206.74	204.14	203.7	206.28	204.99	200.83	208.68	208.44	208.2	204.77	201.73	206.41	206.76	203.41	204.3	204.77	208.37	206.92	209	206.45	208.09	207.6	204.6	205.68	209.6	207.54	204.3	205.66	210.51	208.34	205.16	207.44	206.72	203.55	200.61	198.47	208.42	208.24	207.31	202.39	210.39	204.6	204.79	201.9	204.26	202.79
204.07	204.48	199.64	206.33	209.95	206.5	205.4	201.82	202.51	206.82	204.09	200.93	204.1	202.41	205.95	201.91	201.74	207.76	202.81	206.7	201.9	206.81	203.69	206.21	201.46	202.7	210.71	208.2	205.41	203.92	203.03	205.65	202.55	203.8	205.75	206.05	210.91	206.48	200.77	206.25	208.69	206.61	201.31	204.52	207.12	205.06	211.17	204.33	204.26	206.32
202.94	210.83	213.08	212.72	215.99	214.16	211.31	214.06	213.68	212.32	209.78	210.05	214.36	213.04	211.17	213.53	211.44	210.14	207.92	210.67	215.23	212.08	216.82	210.73	214.03	212.67	214.02	211.12	208.33	211.27	208.9	210.11	212.99	213.64	213.97	209.37	209.98	213.75	213.31	208.11	213.04	216.34	208.88	210.71	213.71	211.39	211.66	209.44	212.3	214.13
206.21	200.91	201.33	205.04	203.38	201.53	208.3	198.15	199.08	206.55	200.75	201.65	202.19	202.27	209.95	204.92	204.06	200.19	200.4	205.84	203.94	207.01	206.21	208.2	202.14	200.02	205.15	202.9	204.67	205.53	204.18	204.33	204.61	205.44	204.97	206.24	206.24	201.47	204.17	203.28	201.82	202.92	201.98	203.11	205.11	205.54	202.37	203.86	205.79	201.67
206.6	201.62	203.59	205.78	205.08	200.64	206.71	205.25	200.2	199.28	201.53	204.71	199.25	203.87	201.62	201.84	203.54	199.37	204.55	203.48	203.46	202.17	200.14	200.64	202.58	206.06	200.51	202.99	202.72	200.27	201.25	199.46	201.63	205.61	205.41	202.93	201.04	206.85	200.39	200.49	201.22	199.57	205.26	204.3	200.28	202.16	201.19	200.78	201.63	200.08
208.59	208.19	204.96	207.5	206.57	201.85	206.97	209.9	208.83	209.34	210.33	206.35	211.01	211.99	206.44	209.55	207.77	208.25	208.66	206.95	205.73	203.59	209.99	202.96	205.34	209.96	211.03	204.46	209.37	210.27	206.9	205.77	206.19	208.52	212.63	208.3	211.59	209.83	209.2	207.77	206.17	207.28	210.85	212.52	207.49	217.93	206.72	206.33	212.66	205.91
199.46	198.99	203.41	202.6	199.67	200.74	194.35	199.12	195.3	196.31	200.9	200.61	198.09	197.62	197.6	196.85	201.86	202.31	203.2	198.86	200.18	198.6	200.24	199.58	199.37	200.01	198.56	194.98	197.61	199.57	201.7	201.4	197.31	199.84	199.71	193.96	195.86	203.52	202.4	198.98	203	203.13	201.45	195.04	199.73	196.95	196.91	202.93	199.4	197.23
207.09	207.37	202.3	201.33	208.28	205.63	203.86	204.2	208.12	205.14	202.78	202.34	202.44	204.36	206.76	210.71	204	207.08	206.29	202.03	203.67	200.41	205.12	201.17	204.93	210.73	202.24	203.83	204.22	206.05	207.66	201.88	204.38	205.52	206.37	204.14	206.33	205.48	205.74	211.03	211.42	203.39	204.51	202.99	204.77	209.42	200.31	205.07	204.72	201.74
196.86	191.53	196.69	191.3	195.16	193.26	194.52	194.57	195.15	194.7	193.37	198.55	195.77	195.93	190.59	195.14	194.42	194.21	191.97	196.46	192.41	198.4	195.37	198.45	193.55	193.77	191.56	190.92	197.69	195.26	193.92	196.69	197.68	196.08	193.73	192.13	196.87	195.98	196.32	193.92	197.57	194.37	198.04	192.5	193.48	197.47	194.08	199	194.87	194.36
210.74	210.21	210.81	209.56	206.58	208.26	206.48	208.78	205.82	205.12	209.89	206.1	212.87	208.87	209.51	205.79	207.29	207.69	202.82	207.33	212.62	204.56	208.78	204.79	205.15	207.96	209.79	209.02	204.14	204.55	209.15	209.8	206.81	209.14	207.67	208.88	207.72	208.39	202.78	210.65	210.48	208.83	204.98	206.67	207.19	211.88	202.9	209.14	209.62	208.32
209.49	205.67	212.26	209.69	204.37	209.91	212.05	206.04	207.6	206.97	208.33	208.36	206.48	209.34	206.37	209.98	209.76	211.07	207.83	207.29	211.46	211.85	207.82	206.32	208.11	211.25	206.2	207.1	205.66	205.97	209.04	211.49	209.38	208.5	209.99	206.24	213.9	211.88	210.14	205.5	209.38	205.2	206.24	207.71	207.45	205.68	211.45	208.79	212.82	208.73
207.54	206.83	214.6	207.5	207.5	209.47	207.4	208.87	206.61	207.26	206.63	212.16	208.92	208.86	204.83	210.17	209.25	207.19	203.48	210.07	207.13	206.4	207.06	207.27	207.17	209.82	207.36	207.04	209.88	209.39	211.11	210.19	209.56	208.06	209.21	207.1	204.19	208.57	208.32	203.66	211.29	208.4	208.98	209.55	211.07	211.48	206.34	204.58	209.86	209.74
201.37	205.89	208.86	206.09	209.22	209.08	204.73	207.4	211.14	210.9	206.74	203.65	210.28	206.55	208.41	209.05	206.53	208.51	206.26	208.08	204.51	209.72	204.7	211.26	210.43	209.27	208.15	207.27	208.88	208.34	207.47	208.93	208.02	208.74	208.34	205.4	201.12	210.36	208.78	207.56	208.87	207.52	207.96	207.17	203.55	207.28	209.58	205.71	208.62	207.67
208.95	207.49	207.75	208.46	211.08	210.73	209.11	204.91	203.64	207.34	209.81	210.93	210.68	207.98	208.7	209.82	209.62	208.36	210.77	209.82	207.94	207.79	204.11	210.52	207.75	209.55	211.19	209.63	207.65	206.09	207.83	208.93	205.31	206.04	207.71	211.9	207.82	206.42	211.18	206.36	203.84	205.66	202.32	207.04	212.02	207.53	204.32	204.04	206.69	206.38
205.72	206.59	205.84	210.71	209.96	201.94	208.3	200.19	214.11	210.79	208.47	207.16	208.39	208.18	206.8	202.41	205.45	207.65	210.35	205.46	206.72	208.66	205.28	203.81	207.42	210.42	209.21	204.14	203.08	204.35	207.31	209.97	209.82	207.22	204.86	209.73	209.74	207.5	206.29	209.31	199.54	208.32	203.48	208.94	210.02	209.43	205.21	206.36	207.53	207.02
220.74	219.94	218.39	214.71	221.07	219.36	214.64	221.02	219.97	220.3	213.62	217.42	215.25	218.47	218.89	218.4	220.98	213.09	216.22	220.56	217.58	217.82	220.99	218.25	217.24	219.94	214.97	221.89	218.79	215.58	218.4	216.22	216.73	217.76	215.81	217.98	220.85	219.67	215.29	218.3	214.23	215.59	220.98	222.06	217.1	216.64	214.72	217.01	220.03	221.27
208.17	207.83	210.34	214.36	205.83	205.89	210.87	206.57	210.52	202.99	208	207.14	209.24	207.06	206.56	211.11	211.61	211.05	210.59	204.99	207.16	206.37	207.46	209.85	209.25	206.52	210.84	206.77	208.85	214.06	213.41	206.5	209.63	204.86	208.28	208.43	208.76	207.96	205.42	209.91	209.21	210.19	209.49	210.36	211.19	208.07	206.37	206.51	210.67	208.53
208.28	213.74	212.51	214.18	213.18	214.65	212.82	212.4	211.87	208.98	209.42	208.09	213.3	210.2	212.11	211.78	212.26	209.05	210.99	215.64	209.81	212.71	212.55	215.07	213.64	210.78	216.22	211.37	212.72	210.17	210.3	210.85	212.2	212.56	211.89	206.73	215.91	212.57	210.38	211.87	208.62	213.92	209.99	209.21	213.13	213.31	210.85	214.94	212.19	209.16
208.58	213.34	215.04	211.21	213.36	211.4	212.72	212.55	212.44	213.01	217.63	211.81	208.25	210.07	212.19	210.26	211.81	212.77	212.28	212.71	208.33	211.27	208.91	209.65	214.62	213.04	213.58	213.05	211.05	215.22	212.74	210.42	215.43	213.97	214.19	204.71	208.27	213.93	215.6	215.69	209.58	210.82	217.32	214.79	207.8	212.92	212.78	213.91	208.04	211.86
209.03	208.54	208.52	204.22	203.86	206.95	208.59	206.4	212.65	207.07	205.26	210.55	205.4	209.39	209.86	206.86	206.28	209.19	207.5	209.15	201.91	208.27	206.59	209.18	206.65	213.13	215.94	208.33	203.46	207.03	209.34	207.05	207.35	208.55	207.15	205.83	207.7	206.89	207.45	211.05	206.3	206.56	203.26	210.52	206.55	204	207.8	207.32	209.71	206.82
202.11	201.5	204.94	204.72	203.77	204.65	200.72	203.16	208.43	204.86	203.13	204.23	202.25	199.54	204.44	200.86	201.18	203.18	204.83	202.71	203.42	203.5	202.46	204.27	204.42	207.99	203.51	204.28	204.24	204.18	201.16	199.05	206.94	204.13	203.52	204.33	201.14	202.09	202.7	203.66	200.83	202.66	199.57	203.08	203.63	206.01	207.05	206.81	205.04	201.41
220.7	220.82	217.39	220.21	218.12	214.67	216.17	211.64	217.38	217.2	215.76	223.02	217.24	218.08	219.11	217.77	217.64	218.54	217.65	215.87	215.7	216.67	219.49	217.8	220.53	216.98	217.54	214.93	218.69	216.24	216	216.71	218.79	217.68	219.53	214.12	214.05	222.19	220.56	215.6	216.08	214.37	213.78	215.87	220.01	219.56	213.72	216.59	219.05	215.94
211.63	207.97	210.41	209.99	206.79	212.49	210.54	210.76	205.72	212.45	210.81	207.72	204.81	207.6	208.89	206.89	209.84	205.49	212.61	210.62	211.3	205.61	208.48	207.71	208.16	211.55	209.41	206.1	210.48	212.2	212.12	210.69	204.83	211.29	209	202.96	211.27	207.6	203.33	200.86	212.39	209.6	209.13	207.85	205.64	211.79	209.4	204.31	205.57	206.3
195.45	191.11	196.51	198.95	193.17	195.82	195.38	197.19	197.56	195.89	194.5	200.02	193.87	193.75	196.08	195.88	193.04	192.75	196.62	196.37	193.7	192.36	197.38	197.12	192.31	195.03	195.67	197.59	193.85	196	191.88	193.46	194.7	198.91	188.06	197.21	199.63	195.19	192.27	193.86	195.5	194.82	194.79	198.75	196.61	194.06	191.84	195.18	191.91	196.55
211.31	212.07	216.18	214.13	208.56	210.22	215.4	208.74	215.86	209.34	213.25	208.87	210.36	213.76	218.54	210.06	213.05	213.74	215.21	212.73	207.68	207.7	213.54	215.56	213.67	214.14	216.86	212.88	212.5	216.37	211.63	209.81	213.85	215.89	209.89	211.66	217.13	211.63	220.17	208.35	218.33	213.23	214.19	212.92	214.23	210.2	213.53	208.14	217.15	215.06
210.41	215.57	216.4	212.74	213.9	214.8	213.61	212.75	206.86	210.25	214.43	212.66	213.69	210.29	211.83	210.14	210.32	209.01	210	214.45	209.7	213.79	209.07	215.11	212.44	211.6	215.14	216.1	209.76	211.94	209.57	210.97	205.32	209.16	213.06	209.09	211.72	212.29	212.59	218.37	210.27	216.71	215.03	209.99	212	212.28	211.7	213.94	207.67	210.14
208.53	205.43	208.27	207.02	206.01	206.54	207.44	205.07	207.81	205.06	207.55	204.86	204.04	209.09	208.73	205.34	204.87	207.87	207.34	202.01	206.26	208.27	205.81	206.95	207.23	207.35	205.35	207.25	203.47	207.97	206.23	207.13	204.1	207.25	205.14	208.4	203.11	207.85	212.64	206.46	205.12	209.25	200.69	205.75	212.15	203.85	199.61	206.71	208.56	205.98
201.54	203.32	201.36	204.6	202.88	199.59	208.07	200.37	206.48	203.87	203.62	204.36	203.51	202.68	202.13	203.6	200.29	201.89	204.04	203	201.84	202.73	200.21	200.86	205.62	204.23	201.37	197.78	204.03	201.56	204.04	202.36	206.09	202.11	202.33	203.62	200.91	198.3	204.29	202.74	204.07	202.53	202.13	205.38	201.9	196.68	206.61	206.47	203.92	201.08
195.58	194.38	194.22	197.64	194.06	194.52	197.54	197.64	192.95	197.98	197.34	198.73	193.28	196.34	193.36	192.45	192.54	194.65	192.64	197.18	193.06	190.11	199.33	192.39	195.33	196.49	194.45	197.53	193.88	194.43	196.46	194.46	197.17	196.54	196.24	196.55	195.99	193.62	192.99	199.27	193.36	195.12	192.11	194.84	197.55	194.24	194.02	193.48	197.21	191.07
201.64	199.53	202.97	201.4	205.03	197.38	198.72	199.27	205.96	202.04	203.41	206.51	200.96	201.62	205.61	201.92	206.42	201.47	204.35	207.82	201.58	197.69	204.62	200.8	203.96	206.54	206.59	202.82	200.5	198.76	199.42	203.45	198.51	202.95	203.41	201.78	199.75	205.58	199.96	204.5	199.5	204.99	201.17	205.68	200.01	200.29	204.29	202.5	202.47	203.75
209.01	211.43	214.28	211.66	213.94	210.39	210.28	205.88	213.8	213.4	213.6	208.82	212.25	218.83	213.16	216.24	215.45	211.56	213.47	210.06	209.78	211.31	213.6	211.05	215.06	209.65	211.62	208.81	209.91	210.5	209.68	215.43	212.09	213.73	211.77	209.55	208.36	215.05	212.16	213.02	215.32	214.81	211.47	213.01	215.85	208.29	210.96	211.87	217.29	210.33
204.32	203.32	202.58	198.88	206.76	204.57	200.87	203.58	203.97	199.57	205.9	201.44	202.26	207.34	202.24	204.15	209.1	199.96	204.76	199.55	204.53	201.62	206.47	200.07	204.16	200.84	202.92	203.18	207.41	202.11	207.82	206.85	205.68	203.97	200.96	200.95	203.91	201.67	206.35	200.46	205.09	206.44	199.63	202.62	204.54	206.18	205.58	206.32	201.96	206.67
219	217.08	217.84	219.48	215.64	219.33	217.06	216.28	216.6	216.87	214.46	214.05	221.08	217.92	213.05	218	216.96	219.33	221.5	215.65	214.29	215.01	218.11	217.25	219.59	218.34	217.51	218.31	215.49	218.57	218.77	218.08	210.64	218.12	218.82	217.94	216.63	214.11	215.88	219.15	217.31	217.83	218.48	215.28	225.66	216.4	220.45	217.28	216.17	221.07
199.83	198.21	204.69	203.7	201.26	200.46	203.55	199.9	199.74	199.75	200.18	200.96	199.47	201.34	199.97	205.63	199.24	200.86	201.74	197.79	202.31	200.22	201.01	199.32	195.3	198.72	199.76	196.95	202.75	196.07	200.87	200.72	197.74	199.29	200.8	202.68	198.58	203.71	203.05	205.15	199.42	202.15	206.8	205.85	204.33	201.52	199.34	195.48	199.59	201.53
208.66	204.38	204.51	207.92	207.13	206.76	201.5	202.13	210.29	210.55	207.86	205.07	211.95	210.05	201.88	207.73	204.43	204.43	211.96	209.6	209.88	211.11	209.96	211.7	207.86	206.81	205.17	214.11	206.65	206.27	206.95	209.46	209.1	207.88	210.69	211.12	211.95	212.41	205.96	208.01	205.33	204.73	211.31	210.73	206.79	208.33	207.36	205.28	207.71	205.92
218.53	216.05	216.63	220.08	217.29	218.91	215.27	212.08	214.71	218.76	218.93	215.55	213.68	216.42	213.02	217.39	216.69	216.81	217.07	217.69	218.24	215.15	215.83	218.67	219.45	216.89	218.71	215.84	218.63	216.67	213.92	220.65	218.34	216.1	221.36	220	216.21	216	214.34	215.57	219.82	216.98	214.44	219.85	214.73	218.45	216.84	218.22	215.03	221.15
208.86	211.29	208.7	210.41	211.48	206.02	211.23	209.96	207.71	208.15	203.95	211.41	211.76	208.84	208.25	207.43	207.04	205.35	209.11	205.13	207.41	203.77	211.15	211.85	208.25	209.3	209.04	207.21	209.54	207.84	206.69	203.98	209.94	210.27	206.12	209.73	212	207.88	212.56	209.9	208.34	208.15	207.8	207.68	210.01	211.09	210.64	209.4	208.78	210.49
207.75	210.63	214.3	212.29	214.18	210.36	208.73	208.38	213.35	213.27	209.7	212.16	207.81	215	213.38	209.94	208.41	213.5	213.59	211.69	210.48	213.82	214.28	207.38	213.02	206.18	214.92	209.43	215.12	211.39	211.98	208.84	212.06	212.38	217.02	209.08	207.29	207.31	210.78	211.89	212.12	213.4	211.98	208.84	212.85	215.74	213	210.68	211.74	211.14
203.47	208.06	209.21	204.58	206.31	204.09	207.48	207.56	204.44	201.14	207.7	205.82	203.67	203.16	204.69	209.67	206.23	201.7	201.85	203.59	204.52	207.84	202.34	200.93	204.71	209.01	208.06	208.13	206.15	205.4	204.39	201.04	207.04	206.7	202.86	208.02	205.69	203.26	207.94	206.77	203.77	200.34	206.63	203.47	203.96	207.52	203.12	205.91	205.19	204.77
203.14	194.91	198.68	193.92	200.09	200.83	200.62	197.58	201.91	196.82	202.06	200.88	198.43	199.4	198.58	193.41	198.6	194.15	199.14	200.76	200.84	200.88	200.89	197.06	200.28	201.6	199.13	197.01	200	199.63	198.13	195.91	201.79	201.35	198.47	197.24	201.66	199.99	204.46	202.44	197.91	200.17	197.05	199.18	203.17	198.22	201.29	204.2	200.87	199.81
205.66	200.63	203.72	203.72	208.74	203.96	197.89	201.86	205.92	204.39	200.97	198.62	203.47	206.12	203.53	202.32	199.34	197.16	202.88	203.4	200.73	202.52	203.07	201.32	204.11	206.02	201.8	201.56	201.65	205.5	204.18	204.77	201.18	207.27	205.08	204.71	202.81	202.15	204.03	203.34	206.82	203.87	205.19	202.24	206.11	200.77	205.37	200.62	200.66	201.6
202.89	204.03	201.5	205.04	202.98	200.76	201.02	200.61	201.32	199.07	200.07	201.02	196.94	197.89	199.62	197.93	201.27	205.38	194.46	201.78	198.85	199.5	198.24	198.4	204.62	201.09	201.04	199.02	203.35	197.66	198.41	201.46	200.33	198.82	197.9	202.24	201.78	201.81	203.14	205.33	204.06	201.07	200.01	199.37	202.33	202.26	197.21	195.01	198.34	198.85
213.88	212.72	212.92	207.81	214.51	210.03	207.3	208.6	211.11	209.47	212.31	214.26	211.92	211.15	210.89	209.02	211.91	208.54	213.51	209.09	212.87	213.32	214.81	215.64	216.23	210.88	215.19	210.58	209.19	215.47	208.77	213.52	214.4	211.97	214.27	212	213.25	212.99	214.61	208.38	212.77	211.67	211.46	208.96	212.38	210.34	211.29	208.78	212.04	215.45
203.89	207.19	211.97	208.05	209.65	203.24	203.75	207.66	206.19	209.4	207.35	214.3	210.35	207.82	210.27	209.24	206.61	210.4	206.36	211.48	208.98	210.07	212.74	206.95	204.13	209.93	206.89	206.46	208.99	204.41	203.95	205.21	207.54	206.97	206.66	209.67	209.44	205.18	209.93	209.03	210.11	207.78	212.48	212.31	208.61	210.84	214.4	208.93	205.5	211.15
211.36	211.93	211.65	212.28	204.23	209.26	210.84	208.98	209.22	209.43	206.25	212.2	213.4	214.17	212.98	217.21	209.63	211.25	212.77	213.82	212.94	209.74	209.54	210.7	217.58	214.14	213.25	210.73	209.84	210.41	211.61	213.73	212.92	218.72	209.18	216.49	213.42	214.77	211.61	213.15	213.77	212.98	211.67	206.57	212.04	213.83	212.62	216	213.16	208.65
211.63	207.16	206.54	207.91	205.28	208.76	209.92	207.13	206.34	210.44	209.03	207.07	205.46	210.27	206.39	213.54	210.15	210.55	207.83	211.87	210.23	209.44	206.58	212.42	212.32	206.05	211.16	207.46	208.23	210.97	209.05	212.47	209.35	212.55	205.1	210.22	208.41	205.93	208.62	210.95	211.69	211.95	211.52	211.41	210.65	212.93	207.23	212.41	213.51	211.89
206.68	210.32	208.38	204.8	205.5	205.94	207.15	204.73	202.09	205.52	207.58	203.63	209.8	207.07	206.39	208.01	209.94	203.15	206.67	210.25	209.88	212.45	206.52	206.36	209.32	206.46	207.94	212.04	205.92	204.98	208.19	200.38	207.87	202.23	210.86	206.88	208.82	207.17	205.29	209.02	205.75	207.71	207.1	206.92	207.89	207.64	208.67	208.14	206.38	210.92
208.55	207.57	203.21	206.23	205.88	204.9	204.54	209.32	204.01	199.98	204.83	203.57	204.05	205.47	208.14	203.67	206.99	202.96	205.33	203.17	204.39	207.21	203.67	206.79	206.73	207.1	200.52	198	204.46	204.39	206.27	205.98	212.6	207.44	204.31	203.26	203.44	209.02	205.25	204.46	204.42	203.04	203.76	207.26	205.95	210.22	204.66	201.55	202.05	205
218.41	216.59	217.08	214.38	216.05	219.36	216.14	212.25	218.28	216.83	216.09	216.56	215.06	219.09	217.22	214.55	216.18	217.8	217.44	218.63	218.12	213.26	219.7	214.8	219.13	214.57	221.09	221.21	216.81	214.21	217.4	215.83	218.88	217.66	219.72	218.47	219.87	216.79	219.19	217.2	210.75	219.54	215.29	217.37	217.17	220.77	219.33	216.81	222.85	215.6
208.68	209.91	213.16	218.55	212.71	210.16	209.61	210.04	213.81	211.84	208.98	213.12	211.46	211.86	213.42	211.84	210.26	213.68	213	210.91	211.62	207.67	210.71	208.88	211.34	211.2	211.59	212.67	209.97	212.79	217.38	213.5	214.96	212.04	214.99	219.13	213.08	211.68	206.22	211.52	216.15	208.35	208.32	212.69	208.74	210.99	210.62	212.68	210.42	211.73
205.02	201.63	196.89	203.72	205.28	204.01	204.57	203.67	205.88	197.62	206.49	206.72	204.15	206.75	202.31	202.49	199.98	204.96	207.5	204.12	205.3	207.35	200.25	207.29	202.39	202.83	206.37	204.22	203.63	203.52	200.46	204.17	203.53	205.07	204.38	204.97	203	200.87	207.74	206.08	200.88	201.89	201.73	206.12	207.96	208.34	205.43	208.21	206.89	205.26
201.21	203.67	203.2	206.64	204.78	201.52	201.09	201.58	207.27	201.14	203.09	198.67	200.13	201.93	204.18	203.27	205.87	204.07	202.08	201.22	205.04	197.13	205.46	204.3	202.8	198.81	199.4	203.79	203.81	200.34	206.37	196.81	201.1	204.08	201.26	201.78	202.32	200.46	201.25	204.16	203.62	204.3	203.39	201.26	206.54	204.28	206.33	205.91	202.76	205.06
214.38	211.32	215.61	211.45	215.59	211.87	213.02	216.77	213.48	212.27	210.67	211.55	210.93	211.57	215.93	212.8	213.87	210.45	211.84	210.9	210.71	208.42	212.33	210.87	210.69	206.84	212.4	213.72	207.9	207.08	214.18	212.27	213.91	208.45	211.54	208.77	209.28	211.82	210.81	211.4	208.79	213.7	215.76	212.22	211.21	210.03	209.6	215.53	205.17	208.55
212.24	213.19	208.78	214.45	215.05	206.84	212.35	211.07	210.19	210.07	212.61	210.79	212.69	210.58	212.2	212.33	209.82	210.93	210.3	212.08	210.03	211.5	212.63	212.36	211.86	213.54	210.96	212.54	213.48	211.87	214.21	212.62	207.72	208.51	207.37	212.25	212.74	215.48	209.88	213.82	213.44	213.48	215.21	209.98	212.12	212.9	214.55	210.92	209.15	209.48
209.58	210.36	210.46	210.23	208.54	209.19	203.01	209.64	206.28	211.99	209.47	207.94	208.54	210.1	207.79	212.75	207.01	206.39	209.92	212.19	207.48	209.26	208.88	209.99	211.6	208.23	205.58	206.63	210.71	214.27	208.81	210.47	210.58	209.99	209.4	211.97	210.5	206.08	211.46	213.19	205.79	207.15	212.06	207.03	208.12	207.68	209.09	207.37	204.63	209.08
208.91	210.5	205.98	209.1	205.62	207.65	209.46	206.96	211.11	210.71	210.52	210.36	213.43	210.06	211.92	209.37	206.31	209.79	211.85	211.28	211.81	208.96	207.58	209.24	207.86	208.56	208.68	209.3	209.99	207.55	206.97	204.26	206.72	209.18	208.47	213.63	208.88	210.11	208.01	210.14	211.15	212.45	209.31	209.04	208.33	211.02	211.24	208.32	211.05	210.31
209.89	209.23	208.5	204.6	209.46	208.26	207.49	211.9	202.41	210.51	206.61	209.82	205.83	212.56	209.29	207.92	213.04	211.7	208.28	213.58	208.12	207.91	212.71	207.31	213.44	208.12	211.36	207.62	206.36	210.41	208.98	206.4	210.56	209.62	209.77	207.99	207.96	212.83	204.34	204.42	211.06	208.35	204.48	206.92	209.53	207.37	211.96	207.41	213.3	209.12
204.51	207.55	205.93	207.47	210.83	207.47	211	207.51	208.72	211.11	206.59	210.02	209.99	206.27	207.19	208.24	208.33	205.64	209.86	209.67	205.38	211.98	212.72	204.44	210.66	207.92	209.15	210.4	208.26	211.55	207.36	208.13	211.02	208.93	211.09	212.13	209.69	205.64	207.94	203.97	209.62	206.71	207.02	207.92	208.63	209.59	204.91	204.65	209.67	205.94
210.58	204.77	212.32	207.17	209.5	207.46	204.84	209.68	209.93	210.07	204.48	210.65	201.8	208.81	208.71	208.19	203.57	203.74	207.21	207.86	207.34	205.46	208.3	209.61	204.37	205.49	206.86	208.89	210.1	212.3	210.12	204.87	209.67	205.86	206.37	207.87	208.27	203.9	208.78	209.57	208.31	206.97	205.57	209.29	209.55	205.52	211.35	209.76	207.53	210.06
204	202.1	201.4	200.86	202.16	200.48	198.99	202.82	197.4	202.01	206.55	199.24	203.72	201.22	207.25	197.28	208.44	200.99	201.49	200.33	202.3	201.01	200.55	201.37	196.11	199.72	202.86	198.81	204.8	202.8	199.88	200.61	201.16	201.31	202.63	204.81	196.74	199.75	200.62	206	203.23	198.67	200.99	202.29	200.21	203.3	204.1	198.82	205.77	200.66
214.43	210.56	211.09	208.47	213.26	212.35	210.67	214.77	209.44	209.84	211.49	207.64	211.85	213.2	212.91	210.4	213.93	211.36	209.29	209.75	214.84	210.86	208.79	214.8	214.94	213.49	216.63	211.43	211.58	210.14	207.78	207.05	209.98	210.72	212.87	210.59	214.15	212.23	206.37	211.83	207.8	209.46	208.04	211.9	214.99	211.56	212.97	213.43	211.86	217.94
208.66	206.65	211.98	207.27	208.96	208.79	211.08	210.28	209.77	206.43	208.84	209.52	210.5	207.35	209.46	208.46	207.76	204.97	207.43	208.84	208.81	208.32	209.21	211.59	211.03	209.36	209.04	210.51	203.32	208.11	204.82	207.2	207.72	212.29	206.22	213.79	212.72	208.84	205.28	210.45	205.56	212.59	214.62	207.61	210.95	207.58	207.2	211.34	209.71	203.94
197.78	199.03	199.03	196.7	197.67	203.86	202.79	203.33	199.08	196.95	195.85	194.14	202.61	200.09	200.3	198.21	200.63	198.93	197.04	196.7	196.87	202.41	197.33	199.5	196.82	199.14	201.35	196.42	198.93	201.01	198.29	202.86	201.45	198.45	195.92	199.82	199.6	198.97	197.01	203.26	201.09	197.43	199.14	202.14	198.71	197.2	200.05	196.66	200.2	202.14
202.22	201.7	203.38	202.94	199.95	202.64	200.42	201.83	200.78	202.5	204.05	207.19	202.94	199.31	198.55	205.63	206.54	197.96	203.09	203.07	201.78	205.26	204.47	201.66	202.7	206.14	196.14	201.24	205.39	204.35	201.27	204.91	201.93	205.19	201.87	202.12	202.85	198	203.77	202.81	202.63	202.09	197.48	199.78	201.16	200.18	201.25	203.63	201.19	201.81
213.58	214.33	213.98	211.4	212.02	213.76	213.55	211.47	214.24	214.88	211.63	211.44	215.98	213.99	210.2	215.78	214.29	213.08	215.77	212.02	208.97	212.54	208.63	211.47	213.48	212.08	209.01	218.31	208.89	211.41	214.72	214.16	213.34	213.27	213.64	212.05	212.31	213.59	211.84	213.81	213.33	212.33	213.57	211.18	211.42	214.6	212.18	211.27	213.49	211.29
213.9	216.47	214.38	218.19	216.69	214.42	218.12	216.53	214.24	220.96	211.57	225.34	216.35	212.09	220.62	219.1	213.98	217.24	219.37	219.05	216.57	213.37	216	219.7	214.1	216.1	213.98	219.8	218.95	218.7	218.35	217.49	219.82	214.88	217	220.92	215.48	215.64	216.74	216.24	219.89	219.35	213.91	213.36	214.62	226.34	219.57	216.48	214.02	218.24
213.22	209.51	208.25	212.49	213.05	209.88	209.4	210.1	215.71	213.09	211.91	212.18	210.6	209.55	215.94	213.17	213.6	206.44	212.81	208.79	215.27	211.08	209.97	206.98	212.63	211.14	213	211.08	215.58	215.62	213.7	215.52	210.09	209.4	208.27	213.6	213.43	214.9	214.38	210.87	211.97	216.18	209.55	216.17	208.98	212.39	210.04	213.95	211.45	210.27
203.99	211.37	205.36	207.36	211.97	200.4	206.17	210.04	208.2	207.05	208.67	211.08	203.58	206.55	202.74	207.32	210.64	207.46	206.79	208.17	207.13	208.71	211.77	206.22	209.6	203.68	205.44	212.68	208.43	209.02	209.59	208.07	209.8	209.97	205.27	211.52	205.59	209.84	207.24	205.4	209.11	210.04	212.51	205.4	208.77	204.87	207.1	213.01	210.5	207.91
200.75	197.91	197.95	202.62	199.35	202.07	197.8	197.27	198.99	204.9	201.79	200.05	199.59	196.74	200.3	199.7	203.74	195.3	201.81	202.36	200.33	200.07	196.72	202.87	198.46	199.63	201.46	200.72	196.86	200.75	196.69	197.35	198.57	196.75	199.91	200.21	202.33	200.04	194.86	203.32	203.34	195.29	200.1	202.73	198.81	197.06	200.08	198.29	198.69	199.96
205.96	208.03	201.95	209.23	206.41	203.68	202.79	203.86	200.32	199.39	203.54	203.1	201.35	200.01	204.64	204.08	204.41	207.37	207	200.6	204.3	203.81	202.47	202.37	206.1	201.59	207.07	205.71	204.93	204.78	206.81	206.95	202.54	203.16	203.61	203.27	199.77	202.18	204.22	204.74	202.04	203.69	204.58	207.42	206.6	202.33	203.87	200.03	205.8	204.05
205.79	205.52	211.99	209.89	209.35	208.16	204.42	207.82	205.38	204.68	211.75	209.57	207.41	208.74	209.53	203.73	206.82	208.02	207.87	210.09	208.07	208.02	205.56	205.55	211.71	206.78	208.04	204.93	208.76	204.83	208.78	210.83	207.76	210.7	207.15	207.54	209.81	207.35	204.36	211.97	208.48	206.77	202.89	204.26	208.28	206.56	206.36	208.84	207.33	209.66
206.86	207.71	207.75	210.85	208.53	205.06	206.14	212.18	210.9	204.11	207.96	205.76	206.42	205.63	208.13	210.49	207.88	211.53	203.09	212.13	208.5	206.41	209.54	204.09	207.35	212.03	207.6	209.27	204.7	208.71	208.12	205.55	204.66	210.58	209.93	207.4	206.35	204.44	206.69	207.29	208.8	207.94	209.35	206.46	203.31	212.34	205.88	204.85	206.75	210.42
215.02	222.74	217.31	214.29	215.35	213.12	216.29	212.2	220.6	216.09	215.32	217.74	218.55	221.22	216.79	216.23	219.35	217.42	220.18	219.31	213.3	215.39	220.7	215.82	213.14	219.29	218.16	216.77	216.1	216.46	217.21	219.21	216.57	215.87	218.72	220.87	218.23	216.74	214.78	220.83	215.87	216.01	214.1	218	214.27	218.86	220.09	220.18	218.55	214.02
209.13	209.17	206.65	208.16	210.04	207.3	207.36	212.02	210.43	209.47	209.34	211.22	204.72	208.82	212.15	207.78	203.14	209.18	209.2	208.02	209.36	213	211.16	212.22	207.65	213.1	207.33	211.29	209.24	211.1	204.79	206.15	208.68	207.76	212.6	211.85	211.18	207.87	208.46	211.1	213.03	210.91	203.48	209.72	208.1	208.38	210.21	208.96	210.72	205.34
205.67	204.57	211.51	208.85	203.34	208.06	205.38	207.97	205.66	208.87	201.15	206.75	206.49	206.66	207.89	207.38	201.15	209.23	207.74	205.27	201.57	204.56	205.5	206.36	201.83	207.03	206.15	205.87	205.27	212.18	206.68	205.4	206.47	210.06	207.55	206.82	201.95	205.27	207.57	211.57	209.44	206.73	203.88	207.79	210.33	209.98	208.82	206.83	209.56	205.89
208.79	205.35	210.7	212.64	208.6	204.27	210.58	206.95	202.19	203.29	208.57	210.74	208.57	207.63	206.38	207.4	208.44	207.57	209.22	205.28	212.3	212.05	211.5	206.77	206.33	210.91	210.37	204.85	209.03	208.18	209.89	207.92	208.09	206.57	208.88	208.17	204.91	211.48	209.84	211.43	208.62	210.84	209	209.33	211.21	211.57	205.83	205.36	206.94	206.04
215.87	214.25	215.82	212.79	209.4	211.22	209.65	210.83	211.63	209.87	212.45	212.71	207.46	209.89	216.58	212.75	211.84	212.22	210.42	209.9	211.33	214.78	212.14	211.72	210.89	206.15	214.58	215.05	215.81	206.87	212.4	213.79	210.91	213.54	210.75	211.75	210.73	205.93	214.35	210.73	211.92	216.92	210.39	214.66	208.27	208.95	213.74	212.69	213.48	213.76
202.99	206.56	201.39	204.75	203.62	207.68	204.38	202.74	205	202.45	200.45	200.4	206.46	201.62	202.45	205.35	203.1	202.8	200.12	206.68	203.64	202.01	202.82	199.37	206.69	203.74	204.51	211.16	204.74	204.9	201.22	206.33	205.18	201.11	205.22	202.32	203.39	204.05	201.68	204.85	196.66	208.3	204.43	204.81	203.08	201.09	203.64	203.89	204.47	201.2
204.27	206.13	204.36	205.51	207.49	197.06	203.29	203.99	201.41	203.47	205.16	199.34	205.05	199.57	205.49	204.07	199.51	203.76	207.69	208.71	202.28	204.72	207.85	207.39	208.32	202.79	204.9	203.63	201.11	207.22	205.36	204.17	208.47	203.36	207.57	204.39	204.17	203.5	203.88	202.51	204.79	202.66	205.07	206.33	199.21	200.82	202.82	202.85	203.54	201.17
207.53	202.83	204.47	204.82	212.8	208.22	205.31	211.5	205.52	207.65	205.74	203.59	215.46	207.93	208.61	209.36	211.91	206.13	205.71	210.23	210.76	204.07	205.88	205.54	209.26	207.5	203.01	206.94	207.65	205.41	207.11	209.94	207.86	210.34	208.34	205.61	208.88	207.55	209.3	211.06	205.78	208.77	212.27	209.49	207.02	208.04	208.98	205.5	208.6	204.25
219.66	214.3	215.08	220.92	220.49	221.52	218.5	214.36	218.5	217.2	218.98	216.18	216.32	224.56	218.39	219.41	217.47	217.7	216.92	217.67	216.57	217.19	218.88	214.81	216.46	219.09	214.73	220.65	218.68	220.38	220.99	223.77	216.47	216.52	216.66	218.4	212.69	218.05	217.4	213.77	221.8	214.27	220.96	214.99	215.97	219.41	216.57	215.72	219.1	219.17
198.92	195.99	202.72	201.85	200.74	203.88	201.3	198.72	200.53	200.58	200.98	200.02	203.63	203.91	198.32	202.67	200.66	200.39	204.02	201.93	198.98	201.87	202.12	201.12	200.45	202.17	197.89	200.41	200.79	198.47	194.25	200.46	196.8	204.68	203.11	198.05	202.59	202.63	201.56	202.23	201.7	202.75	198.98	204.16	197.59	202.32	201.19	198.5	197.91	203.05
211.11	210.73	206.35	206.7	210.79	208.21	208.7	211.74	207.91	213.67	212.19	209.54	206.48	209.24	210.66	211.55	211.87	208.86	212.94	210.01	210.2	206.83	209.41	215.4	215.3	208.33	210.18	208.61	207.57	206.76	207.89	207.04	207.61	214.48	210.14	206.74	209.57	213.83	210.47	208.32	209.86	208.29	207.35	213.26	207.93	209.3	210.5	211.83	206.67	209.42
205.83	207.26	207.65	207.12	207.88	210.25	208.01	212.2	211.75	211.11	211.58	207.96	212.57	209.21	207.78	207.95	209.58	208.37	213.52	211.16	207.08	212.9	211.12	207.78	209.87	207.38	207.69	207.8	208.26	209.14	212.21	208.67	212	206.37	212.75	209.14	204.5	205.79	212.15	209.23	206.75	211.21	213.79	209.28	211.14	208.26	208.75	208.15	210.53	212.94
207.34	206.73	207.11	210.88	206.69	204.07	207.57	205.4	202.53	211.1	203.46	206.61	205.28	212.84	206.8	203.57	205.29	203.49	205.99	209.65	208.34	208.66	208.21	210.58	205.19	204.19	205.52	208.43	204.78	204.22	208.88	205.44	206.12	204.84	209.39	204.72	207.34	208.55	203.9	206.43	206.5	205.63	213.03	206.69	206.54	206.71	205.11	203.51	205.54	206.96
210.21	206.36	209.85	205.82	212	211.91	206.66	210.05	205.06	207.8	208.24	214.07	207.45	207.27	208.09	209.53	208.24	210.37	209.63	208.66	208.52	207.51	207.8	209.59	210.57	206.52	210.73	209.47	208.96	207.65	207.79	205.07	204.89	209.89	209.87	207.64	211.44	206.42	209.87	203.76	210.25	209.94	210.01	208.93	208.17	211.71	207.81	206.72	215.13	210.84
214.14	216.71	215.45	212.6	214.89	220.2	217.75	217.16	217.68	216.56	220.66	220.88	217.27	214.82	219.85	215.15	215.14	215.52	207.97	214.29	219.02	214.81	216.61	219.7	216.73	219.44	218.27	219.67	212.74	220.25	218.32	218.52	218.32	221.12	212.99	217.79	220.28	217.52	216.05	218.18	218.19	216.06	215.52	214.29	215.33	214.13	209.39	216.17	216.66	218.48
202.5	204.68	204.21	203.41	198.74	201.35	200.17	204.32	203.05	204.96	204.83	200.61	207.6	203.24	200.41	204.9	201.5	204.66	200.9	204.85	202.66	204.56	202.28	204.45	200.61	199.07	208.77	206.64	198.91	203.59	200.11	206.45	207.51	202.3	198.33	202.35	202.47	203.23	200.01	201.9	202.09	206.91	204.72	202.86	204.15	206.17	207.01	202.26	205.41	204.59
212.77	210.63	205.54	212.25	203.05	211.73	209.55	205.45	209.65	212.37	212.97	214.4	207.93	209.23	211.8	206.62	206.68	207.01	208.64	208.22	209.03	211.58	211.53	211.94	209.8	208.89	204.08	209.04	209.51	210.05	209.12	209.32	209.58	208.48	204.29	206.65	208.38	205.99	208.82	203.66	210.81	208.24	207.52	206.98	209.21	202.84	212.51	206.61	213.86	211.14
211.69	214.98	212.27	216.4	212.08	210.77	211.99	216.3	209.48	212.51	218.95	217.77	216.63	216.13	218.1	211.08	212.48	210.94	215.28	213.06	212.48	214.48	211.77	210.8	216.44	209.88	213.48	214.24	209.98	212.16	209.59	215.35	216.38	217.76	209.26	216.03	211.68	213.87	210.54	216.7	211.94	214.47	218.48	209.09	213.1	213	213.04	213.47	215.33	210.54
219.19	219.22	215.46	225.03	213.11	215.56	215.6	218.07	217.61	216.99	216.96	219.23	219.43	220.45	215.88	224.35	218.21	217.74	220.95	217.87	215.89	218.36	216.67	216.38	214.51	216.16	216.7	217.06	218.77	216.45	215.36	214.75	219.7	221.07	217.25	218.41	215.86	220.08	217.81	216.68	216.32	222.51	221.08	212.23	219.43	215.24	216.75	216.88	218.08	221.96
214.08	214.52	213.26	214.52	213.92	212.61	211.5	213.98	210.34	214.64	213.92	211.06	212.49	213.04	209.93	209.64	211.99	213.47	209.33	214.75	212.58	216.03	214.25	209.81	214.35	208.88	215.51	213.25	208.01	214.86	212.53	215.11	210.92	210.06	213.23	211.94	209.4	209.47	214.11	216.35	210.92	215.48	207.83	212.37	213.97	211.34	211.24	210.95	212.9	213.3
213.02	211.76	211.48	211.07	215.55	207.73	212.37	214.47	212.48	215.68	214.26	212.23	212.43	210.01	211.58	211.26	213.35	211.97	209.46	212.88	212.9	209.2	214.24	213.24	212.74	211.5	210.27	212.11	211.23	212.75	210.89	213.24	215.14	212.62	213.39	212.96	208.68	212.52	208.87	212.15	216.36	215.54	215.85	210.27	210.08	213.33	209.77	214.54	209.85	211.24
201.43	197.37	202.86	197.75	199.1	197.82	198.39	199.63	201.22	197.65	197.69	195.93	198.28	201.01	202.69	197.34	198.02	203.07	200.32	196.23	203.61	197.43	200.23	197.29	195.04	198.32	200.28	203.33	201.16	198.61	198.05	198.66	198.63	201.25	200.19	198.56	200.42	200.84	200.47	200.03	199.18	200.43	195.98	203.57	197.9	199.94	198.19	198.8	201.43	202.41
215.38	211.62	214.79	207.26	210.17	214.27	209.03	215.92	214.14	209.16	216	215.75	214.55	212.61	213.31	211.48	212.64	213.25	214.06	213.16	211.1	211.38	213.29	211.89	210.43	213.63	209.05	216.98	214.08	213.1	214.7	211.04	206.95	210.31	209.92	212.43	209.3	210.13	208.58	214.06	210.75	212.21	213.24	212.01	215.3	211.97	213.18	211.76	213.38	213.86
211.4	213.67	217.59	212.31	214.19	213.49	214.29	215.85	216.75	214.64	217.52	212.52	213.98	215.85	215.15	219.29	215.99	216.85	214.62	213.52	212.62	214.23	215.3	217.03	217.43	212.36	212.52	214.44	210.15	214.01	214.97	214.99	213.41	211.07	213.77	212.69	215.29	214.91	216.91	211.47	217.58	213.42	216.68	217.68	217.04	214.07	217.21	211.97	212.83	214.08
208.88	211.37	207.64	209.46	205.6	206.92	208.87	206.46	207.24	208.74	209.12	207.02	206.97	206.98	204.76	209.86	208.73	208.16	213.21	206.63	208.69	206.66	209.67	205.05	209.48	207.28	202.45	209.14	206.25	205.69	211.01	213.04	208.72	208.82	203.19	210.05	207.23	207.71	210.85	208.1	208.63	207.47	208.26	207.95	209.75	208.5	210.74	209.35	206.46	210.84
207.73	207.79	209.05	206.01	208.53	204.34	206.66	211.04	203.14	205.68	209.7	208.36	207.85	210.29	203.79	210.99	207.83	205.82	209.32	206.09	205.02	210.56	209.87	210.44	206.39	213.03	210.5	204.15	207.31	207.93	205.58	211.92	204.68	209.15	205.75	208.09	208.06	204.27	208.93	209.75	208.38	208.67	207.11	207.46	211.14	210.24	209.75	206.16	210.01	206.15
204.19	208.63	204.46	202.68	206	202.16	202.57	206.13	204.78	206.11	204.26	203.79	203.26	202.4	206.42	208.14	200.1	202.25	201.51	200	205.83	206.81	202.01	205.76	200.82	205.96	205.68	204.6	204.62	204.15	205.02	206.65	206.59	207.59	201.52	204.76	204.78	202.35	208.93	211.48	205.22	204.75	205.7	200.57	208.03	209.72	203.82	204.59	210.88	205.76
202.75	198.88	199.17	199.32	200.46	200.83	196.48	199.87	198.28	196.67	196.33	197.95	199.86	198.28	196.25	197.65	200.68	199.09	201.02	196.36	195.79	203.3	202.39	200.49	196.38	201.96	198.28	197.96	203.37	201.73	198.13	199.12	199.58	201.71	194.74	197.3	200.04	196.44	195.78	196.35	198.42	194.74	199.69	199.27	193.84	200.76	199.66	198.35	196.61	196.69
205.79	204.63	203.85	206.02	209.95	209.74	201.69	203.07	204.87	209.25	206.66	204.39	204.24	209.87	201.54	205.61	201.29	209.22	206.24	200.13	204.8	204.37	202.72	205.32	204.89	205.81	207.61	205.86	208.26	209.3	208.46	203.92	207.36	199.02	208.19	208.28	208.69	202.64	202.9	208.67	206.9	207.31	209.03	208.73	204.42	208.72	203.33	207.95	210.43	201.74
219.39	212.69	219.54	217	221.45	216.37	221.9	214.21	217.17	216.51	217.83	217.3	216.98	215.65	218.86	218.66	220.07	214.12	213.37	217.57	221.93	215.2	215.25	215.28	214.41	213.1	220.4	215.73	217.2	215.06	220.97	217.97	214.51	219.84	214.59	210.69	218.71	221.26	218.52	218.86	213.81	216.36	220.08	218.09	215.11	219.41	214.07	216.89	220.17	219.57
209.76	215.3	214.06	211.58	211.32	211.33	212.61	217.11	214.08	217.64	212.88	214.07	211.54	211.6	213.12	210.83	214.28	214.48	217.8	217.11	211.33	209.9	217.8	211.96	214.51	211.09	215.98	219.47	210.8	210.89	213.35	210.98	212.22	210.07	216.55	212.64	212.14	213.86	209.43	211.52	213.01	211.91	210.53	210.8	213.57	212.97	212.01	215.73	212.11	207.7
204.28	204.71	206.26	204.85	202.05	207.2	203.5	205.84	204.86	202.58	204.22	201.04	206.99	204.88	206.81	201.24	209.57	204.97	203.36	205.23	206.94	204.9	208.63	207.33	206.03	206.3	205.69	208.58	202.52	206.34	202.69	205.6	201.13	202.2	206.82	204.09	204.54	204.39	200.49	200.18	205.42	203.62	202.88	202.02	205.65	204.5	199.66	202.86	202.15	202.66
202.19	201.73	201.52	201.67	198	207.62	202.72	204.07	201.9	200.54	202.62	204.2	204.41	200.03	202.82	199.27	203.34	204.31	198	198.1	198.75	197.25	202.88	201.8	200.46	203.55	202.47	200.38	198.98	202.71	204.19	200.66	200.7	202.35	206.39	199.59	202.28	202.69	197.59	201.98	198.56	198.16	202.38	205.45	203.84	198.16	200.6	200.65	205.72	201.69
190.88	195.95	197.76	198.4	196.55	196.28	197.82	199.55	196.73	198.19	193.36	202.04	197.64	199.4	196.15	199.12	200	197.18	197.29	194.27	197.93	196.01	198.22	195.58	201.01	200.85	196.41	198.38	194.27	195.29	196.7	198.47	201.55	196.95	195.37	196.87	199.97	199.19	199.44	200.4	198.97	200.66	195.87	195.89	203.35	198.6	199.17	200.13	197.9	198.39
212.06	211.89	210.31	211.49	210.59	211.42	212.14	211.45	210.97	208.58	209.17	216.65	213.96	206.34	213.98	215.62	208.88	210.46	210	212.73	212.65	213.06	214.74	207.72	210.6	208.57	216.42	212.93	209.68	209.35	215.26	212.83	211.57	213.26	212.19	212.19	210.02	214.32	207.22	208.41	215.29	210.21	212.87	209.77	209.61	211.55	211.82	214.63	212.94	214.64
214.74	211.61	212.54	211.19	213.91	212.26	210.72	214.32	207.11	216.72	212.33	216	213.26	214.97	216.67	219.23	214.16	212.54	215.25	213.47	211.08	217.77	210.41	215.46	211.88	212.28	212.68	214.82	215.01	213.49	213.66	215.1	215	211.16	212.23	213.28	217.38	213.01	213.05	214.17	215.52	215.43	211.32	213.01	213.39	211.18	209.68	208.52	213.97	210.11
211.25	212.27	215.38	218.57	217.24	213.05	213.04	214.71	210.01	216.07	220.38	211.52	215.1	216.67	212.06	210.64	213.66	215.82	212.22	211.19	215.54	208.64	208.34	218.37	216.68	210.12	215.42	214.43	213.41	215.25	211.53	214.83	211.67	216.2	211.87	214.7	216.43	211.5	212.81	211.35	210.93	216.4	212.07	212.96	211.24	211.69	211.84	212.6	209.29	215.98
211.88	211.72	210.36	210.89	214.83	210.83	214.72	210.57	213.35	210.95	211.32	212.26	211.16	212.98	212.37	214.53	217	217.61	214.65	213.29	212.71	210.14	212.69	213.48	212.28	216.75	214.87	213.79	211.58	209.73	215.35	213.67	212.66	211.96	212.7	218.41	214.08	214.89	211.59	213.74	211.88	216.84	214.62	211.61	214.91	212.75	213.64	213.29	215.26	214.16
217.43	212.24	211.25	212.32	212.51	215.24	216.01	212.68	212.23	215.2	215.68	211.6	217.16	215.01	210.88	213.99	214.38	208.95	211.6	215.25	212.27	212.6	211.19	209.43	216.32	213.31	209.2	215.2	207.61	207.01	209.34	214.14	218.87	219.89	213.06	215.24	212.94	210.9	211.02	210.73	212.52	207.58	210.66	210.36	213.42	211.47	213.23	210.97	209.31	217.46
205.86	209.59	210.96	210.32	207.52	207.82	209.08	210.71	208.06	208.38	208.94	209.4	204.33	206.88	202.28	209.43	207.08	207.45	209.34	206.55	211.15	208.76	209.22	208.64	208.76	207.98	209.77	206.68	204.91	205.78	206.56	206.99	208.97	206.36	206.9	204.9	213.13	209.84	207.2	204.47	210.24	207.24	209.93	210.86	207.14	214.26	208.76	207.48	207.18	209.74
210.57	214.09	207.36	206.16	208.66	206.28	207.08	206.8	209.93	208.07	209.45	208.17	206.86	210.16	207.79	209.43	208.11	204.71	212.11	210.15	206.93	202.64	208.38	210.27	208.58	208.58	205.77	208.06	206.5	208	205.23	206.99	205.28	209.16	206.4	205.02	208.05	207.64	207.85	207.19	206.84	205.41	209.15	208.81	208.46	208.46	205.67	206.18	207.61	207.86
205	206.81	211.36	210.16	210.37	213.96	209.46	206.04	208.65	209.15	208.67	208.01	208.44	207.75	210.88	209.42	206.83	209.83	207.61	207	210.29	212.15	213.18	209.15	212.19	209.85	208.49	202.96	209.67	206.23	211.83	210.85	208.79	210.24	211.19	212.03	211.51	209.06	210.61	210.55	203.92	208.42	209.95	211.74	211.31	208.59	209.98	206.74	209.99	207.66
200.7	203.82	204.26	205.17	206.42	207.98	204.54	203.35	198.37	209.26	200.11	204.61	200.71	202.77	207.82	199.48	203.56	199.71	203.49	203.61	199.99	206.09	204.95	198.08	205.51	204.01	207.18	206.34	205.49	206.15	207.81	205.3	204.09	203.29	200.91	207.71	204.48	206.76	204.27	205.06	203.12	204.56	199.92	201.08	203.35	201.24	203.6	203.03	202.64	210.79
198.5	200	202.72	205.65	200.22	206.85	204.62	202.85	202.55	203.5	204.71	206.06	200.76	200.86	201.44	200.37	203.03	202.59	201.22	200.91	204.46	206.71	202.2	202.18	204.7	205.56	198.39	201.19	203.65	201.78	206.5	203.38	200.24	203.31	202.13	205.87	201.12	200.64	198.71	202.24	207.56	200.95	202.57	202.5	204.69	206.02	201.86	203.21	200.82	202.79
204.11	199.21	205	202.74	205.96	206.61	204.72	203.55	205.68	205.69	200.26	204.95	205.63	208.95	203.89	203.22	205.08	205.82	206.33	207.2	204.48	208.91	201.47	203.7	205.62	207.29	203.56	204.47	204	204.71	202.72	206.74	203.42	208.21	205.1	211.87	212.37	200.03	208.89	206.27	206.64	206.78	205.73	210.09	200.74	200.21	206.1	207.46	200.19	206.09
209.5	205.31	205.11	206.47	203.76	205.17	209.79	208.49	205.07	207.46	207.02	206.69	208.08	208.24	209.6	199.51	207.55	209.61	204.18	202.2	204.06	210.36	205.82	205.55	201.92	206.16	208.26	209.07	205.74	206.9	205.87	209.02	201.51	209.34	203.66	205.36	207.37	210.31	206.72	207.38	203.36	206.12	204.16	208.07	207.43	203.12	208.31	207.03	204.64	204.61
216.54	220.92	217.88	215.93	215.62	218.1	213.96	218.74	217.32	219.19	216.07	218.31	215.57	212.92	215.67	215.78	217.5	216.87	217.77	218.35	215.63	215.21	213.04	216.92	219.61	219.3	213.39	218.16	215.71	213.5	215.9	220.11	214.53	216.6	220.34	217.33	217.29	215.42	214.89	221.3	213.6	218.62	215.89	214.88	215.68	223.03	218.51	215.88	214.99	215.18
198.48	200.61	204.61	200.79	199.99	199.48	202.09	203.36	197.58	194.05	197.12	201.18	202.99	200.25	196.85	199.13	203.99	200.08	195.85	197.41	199.93	201.46	203.05	201.16	198.53	200.16	199.65	198.35	204.75	198.8	198.41	202.32	203.13	200.83	200.63	195.89	204.83	203	199.1	200.23	201.39	201.41	200.73	195.93	197.66	199.77	203.42	203.73	199.23	198.93
210.91	208.92	209.51	208.5	204.21	207.22	205.69	208.68	204.44	205.9	205.28	208.35	205.17	204.79	203.93	202.08	205.22	210.36	208.2	205.57	204.31	201.49	205.37	207.54	207.09	206.78	206.41	202.26	205.38	204.41	205.66	204.5	207.63	207.91	212.58	202.67	202.78	208.98	208.6	206.27	211.5	199.63	207.45	206.79	202.6	204.68	210.92	204.56	208.5	203.47
206.85	202.15	208.98	203.88	204.61	205.13	203.55	203.29	203.29	206.43	202.9	206.28	201.97	202.78	209.45	207.1	207.38	203.4	205.47	206.46	204.3	202.61	204.81	203.93	209.22	205.59	201.61	206.41	204.66	204.34	207.12	202.16	204	203.03	202.78	200.98	202.74	202.98	210.03	205.84	202.2	205.54	202.58	206.15	206.49	206.32	203.27	203.19	205.6	205.3
203.6	209.68	208.3	211.5	203.65	203.76	208.59	210.82	209.64	211.46	208.29	205.03	210.2	207.8	211.74	208.91	206.49	208.04	210.55	205.63	208.04	205.25	205.88	210.34	208.41	206.89	204.72	209.68	204.78	203.44	205.16	208.66	207.16	207.37	207.68	207.91	210.03	208.46	206.61	209.6	211.32	209.67	205.75	210.42	208.95	203.72	205.9	209.44	205.41	207.11
208.51	212.23	214.32	211.85	211.47	207.74	214.74	213.76	213.06	210.88	211.16	213.1	208.24	211.1	215.23	209.8	214.1	210.22	210.55	210.68	212.82	213.7	209.74	213.28	208.49	210.62	212.65	211.24	214.83	211.78	211.76	209.42	217.15	209.25	211.3	210.39	214.68	214.65	215.24	211.29	209.59	211.22	212.56	212.62	210.89	213.29	210.31	211.31	213.12	212.53
212.74	213.23	210.49	212.73	208.66	211.09	209.23	211.32	209.71	212.83	208.67	207.97	210.75	209.57	212.33	211.96	212.64	207.23	207.58	209.4	205.7	210.07	212.96	208.36	206.15	208.88	208.93	209.72	205	211.11	208.22	208.76	207.76	212.14	210.93	208.65	212.28	212.07	210.49	211.6	205.17	209.39	205.85	209.88	207.45	207.64	210.48	210.52	210.75	209.57
205.12	212.4	210.36	212.41	209.61	208.71	207.93	206.28	207.24	207.33	204.26	206	211.71	213.02	206.84	209.42	208.54	209	207.85	211.83	207.58	212.54	207.64	206.48	204.75	205.4	203.2	206.42	211.23	208.13	205.68	206.85	211.28	206.66	204.65	208.63	207.48	203.19	203.19	208.84	206.07	208.5	203.51	204.9	212.08	209.33	205.71	207.94	206.12	206.1
208.67	207.1	213.43	206.35	205.68	206.02	212.96	207.16	209.22	207.44	209.27	207.81	208.47	210.88	211.15	209.4	208.21	209.33	208.21	210.53	206.98	208.38	210.63	204.87	210.21	210.05	205.55	207.18	212.11	208.81	208.36	207.2	206.31	206.36	208.51	208.13	213.21	208.52	208.09	207.82	207.93	209.09	208.42	208.84	209.51	211.55	210.28	210.07	206.81	208.34
197.36	197.59	199.96	196.1	198.98	195.97	197.25	198.38	201.77	196.43	200.75	195.78	195.41	195.25	204.15	201.68	198.96	200.72	198.58	199.5	199.75	199.84	200.18	204.09	198.59	195.2	201.65	196.95	197.55	196.93	200.35	201.06	197.58	198.86	195.39	202.61	201.34	199.39	195.91	198.5	201.07	197.21	196.99	199.97	199.87	197.73	199.04	203.42	196.35	199.58
200.82	205.16	208.55	204.23	206.8	204.54	208.75	203.75	205.29	206.98	200.53	207.32	200.4	206.63	204.51	201.07	203.16	200.15	201.37	203.42	205.23	204.21	204.5	200.78	200.8	205.56	203.45	201.97	200.35	206.6	204.73	204.55	197.49	198.22	197.03	203.85	206.47	207.2	205.21	201.36	203.75	198.54	200.76	201.98	204.23	202.66	202.75	204.4	206.21	208.13
212.73	208.46	209.03	207.55	210	208.96	209.54	209.16	210.03	212.73	214.46	210.47	215.47	210.85	214.01	214.94	215.02	207.82	212.78	212.45	215.27	211.24	211.49	210.1	208.03	211.71	216.17	214.83	215.53	210.94	216.67	210.79	214.35	212.99	210.23	210.61	211.9	212.74	212.96	211.57	212.78	213.87	213.83	214.3	211.33	214.34	211.17	214.35	212.29	213.19
194.23	195.63	195.08	189.43	192.32	195.37	195.93	194.32	190.78	192.47	196.38	193.38	194.09	198.85	192.65	193.64	194.03	189.91	196.59	196.18	192.66	201.31	196.66	191.39	195.44	192.28	194.88	193.42	191.07	194.39	194.74	195.59	199.73	193.93	195.06	195.11	191.38	193.64	192.75	195.36	191.77	194.36	197.41	194.28	192.02	196.69	195.65	193.78	197.62	191.74
207.13	201.5	206.41	205.33	206.27	205.93	198.98	206.45	204.88	204.52	204.27	202.18	203.74	205.64	205.28	205.71	203.54	208.32	211.13	202.53	208.25	206.13	201.96	205.73	209.43	205.27	208.34	200.48	203.04	206.45	206.61	206.08	208.76	202.52	207.06	202.29	199.55	201.94	203.81	204.03	202.23	201.96	205.35	202.81	206.65	200.79	204.48	204.53	207.96	205.93
193.76	196.3	197.08	193.91	190.53	193.74	190.88	193.07	195.03	193.52	191.84	192.51	194.08	194.24	193.6	189.69	195.79	194	193.27	195.94	193.07	192.88	191.54	197.99	196.62	191.32	197.19	194.25	194.05	196.21	197.91	193.42	191.97	196.16	191.66	193.16	195.01	194.24	193.37	191.14	193.41	195.41	194.27	193.54	195.74	191.11	194.02	188.82	194.7	195.18
214.67	209.07	212.16	213.29	213.41	213.57	210.73	211.77	210.44	214.68	213.21	214.03	206.78	210.73	216.91	210.92	211.43	209.86	212.98	213.32	211.84	215.46	212.85	209.48	212.67	212.38	214.72	212.37	208.95	215.18	211.89	214.11	211.09	212.36	209.36	209.71	212.84	210.61	208.98	208.31	212.46	209.97	212.71	210.18	211.93	210.18	209.7	211.98	211.05	206.64
205.87	206.83	201.25	209.24	205.45	204.54	206.96	204.46	203.94	202.54	202.55	205.79	207.89	208.2	205.26	202.77	201.74	203.78	206.96	207.74	206.85	199.56	202.46	200.57	205.78	202.82	203.26	205.14	206.14	204.03	205.73	203.37	202.14	203.45	206.76	203.07	204.25	205.59	205.95	204.78	207.44	204.54	203.67	202.9	208.89	202.8	203.52	206.57	202.99	201
204.85	204.2	210.52	212.36	207.89	205.31	204.99	210.79	210.32	207.98	208.89	211.29	207.41	208.97	209.19	210.9	206.96	206.54	209.89	211.03	212.17	209	201.83	204.89	213.06	208.16	208.73	210.36	209.53	209.93	210.4	208.91	209.99	205.99	211.44	211.02	209.02	206.46	209.74	210.75	204.97	211.52	204.92	208.62	201.76	213.22	207.86	207.32	205.46	206.74
193.86	199.36	199.25	195.79	199.36	194.77	196.04	200.66	197.2	194.77	195.3	196.14	198.8	197.27	197.06	200.12	197.18	196.24	199.72	197.81	197.11	200.46	196.58	201.06	192.93	193.46	198.66	200.7	199.54	197.96	198.51	194.24	196.35	197.74	196.39	197.44	196.27	201.46	196.56	200.22	200.73	194.72	199.27	198.27	199.13	200.16	196.7	197.52	195.96	198.08
199.49	195.58	196.85	199.94	201.76	196.6	196.85	202.6	200.76	201.97	200.66	196.19	201.38	202.82	202.09	195.22	198.24	199.83	199.49	198.67	201.19	201.41	196.46	201.14	199.9	196.52	195.99	195.35	196.83	198.88	201.72	204.52	199.82	205.39	199.73	198.73	202.85	205.95	203.98	200.96	199.28	202.27	203.27	200.85	200.71	202.95	201.16	191.26	200.54	203.14
203.3	204.49	197.5	205.52	200	202.77	199.02	196.79	199.87	200.52	198.95	202.58	202.84	201.63	200.8	202.5	203.29	200.13	198.71	203.81	206.03	203.5	201.42	201.53	202.78	205.34	201.54	199.01	199.58	196.43	203.17	198.14	205.41	201.71	201.26	195.68	201.46	198.34	202.31	200.2	202.56	199.3	200.12	203.24	203.31	200.17	201.24	196.87	196.51	200.66
206.1	201.66	205.96	201.36	202.36	205.46	206.68	203.15	205.34	205.64	207.01	205.01	200.5	202.82	203.98	201.81	199.43	202.15	205.93	201.82	199.85	206.6	205.87	204.14	204.54	201.62	206.16	198.63	207.05	204.7	200.46	205.7	203.26	203.82	204.85	203.16	199.03	202.35	201.26	203.34	198.98	202.67	202.19	200.64	205.24	207.77	204.73	207.51	200.1	208.7
204.7	204.63	202.55	202.65	197.96	203.95	199.99	203.67	203.5	208.17	206.18	203.13	201.8	204.42	206.47	206.72	207.11	201.45	204.23	205.01	201.38	206.78	200.26	203.76	206.53	202.32	205.64	204.06	207.89	204.72	197.64	206	208.47	206.35	206.32	204.02	205.22	207.76	209.72	206.32	201.23	204.42	207.93	205.18	204.36	204.64	209.1	204.94	205.86	203.5
198.43	201.11	201.18	200.56	196.1	201.68	202.95	203.54	200.1	198.58	197.26	197.74	201.2	199.05	200.99	197.89	202.61	202.11	197.74	200.82	194.15	198.92	198.85	197.92	198.42	195.64	203.46	198.86	204.88	199.18	197.16	201.89	200.69	200.35	197.78	198.01	197.65	200.96	201.65	200.22	200.3	199.01	200.97	203.3	205.1	202.12	201.08	207.15	198.75	196.79
206.41	206.32	205.47	209.15	209.97	209.73	210.94	208.01	209.06	205.34	208.25	205.41	204.61	206.31	213.03	203.82	210.43	212.69	210.02	210.68	208.96	211.05	211.14	210.42	210.32	213.28	204.27	211.74	208.8	209.83	211.76	206.96	207.82	209.38	211.1	212.4	209.9	209.33	207.94	213.76	212.82	212.66	209.21	206.69	209.67	205.87	207.93	208.42	210.01	209.15
209.82	208.46	210.23	208.54	207.18	208.9	211.35	210.24	207.74	207.75	209.27	204.21	203.86	207.04	207.7	208.82	210.31	206.11	207.32	215.1	209.17	208.16	210.21	205.91	206.09	210.55	207.97	210.61	207.41	202.96	209.12	208.71	209.55	205.69	208.58	212.89	212.34	209.36	203.3	209.13	210.67	210.64	209.18	207.75	206.32	206.61	211.34	208.88	208.14	206.83
200.14	193.56	200.31	195.05	198.41	201.72	198.62	203.87	199.28	200.33	201.63	198.73	201.11	200.7	196.07	202.41	203.58	198.6	197.96	201.48	205.7	202.28	200.03	199.54	200.52	204.56	200.54	202.46	193.61	202.2	201.47	196.8	201.66	200.45	201.07	203.81	199.77	196.62	202.16	201.47	203.82	199.52	201.76	202.28	205.96	203.48	199.04	197.2	199.37	201.39
198.59	201.67	197.47	202.4	201.17	201.9	201.53	200.03	199.91	200.31	199.5	200.73	196.68	198.87	198.03	203.07	199.83	197.52	202.69	201.36	199.75	200.77	198.85	204.96	195.41	200.77	196.6	198	195.83	204.28	203.26	197.49	202.16	198.7	203.5	199.55	201.23	200.08	199.86	199.25	195.84	199.61	197.76	194.67	202.09	198.16	202.24	202.63	199.15	199.77
213.48	211.42	211.04	211.92	211.98	213.71	217.68	207.62	213.25	211.97	213.6	214.48	209.02	215.1	210.88	212.81	207.52	211.8	209.81	212.6	211.04	215.21	209.26	208.25	212.2	212.1	216.41	208.3	214.95	214.22	214.81	214.1	213.67	217.13	217.01	214.87	215.65	213.64	213.45	213.49	217.19	208.99	210.56	209.55	210.6	212.14	212.48	213.98	211.71	216.2
206.76	206.54	206.82	210.52	210.96	208.58	208.28	209.64	208.18	208.65	208.12	206.02	210.52	205.16	205.02	210.15	204.56	211.14	209.7	207.63	204.04	202.03	210.52	208.94	205.9	202.17	205.77	210.85	209.12	208.05	211.65	208.46	204.31	209	208.95	205.48	205.3	210.15	207.73	205.08	206.1	203.28	204.95	206.74	206.06	212.48	207.61	210.66	207.01	205.37
210.17	202.99	209.68	208.12	207.43	208.98	208.28	216.35	208.48	205.65	211.63	209.36	208.31	210.5	209.77	210.38	206.52	205.62	205.87	212.41	210.5	208.37	210.08	207.13	209.18	211.44	212.36	204.91	207.39	207.5	208.18	209.44	206.72	213.73	206.89	208.81	208.14	208.85	209.31	207.25	205.43	213.13	211.67	206.91	205.4	212.92	207.5	209.92	206.09	204.53
206.95	208.68	211.15	208.77	214.14	208.54	211.54	209.13	209.15	208.7	212.31	210	205.97	206.14	206.07	205.94	210.87	209.85	208.17	208.72	208.53	206.02	208.86	208.05	207.7	210.71	212.74	204.73	209.53	207.61	210.37	208.79	210.64	206.1	203.85	211.91	208.55	210.03	209.03	205.41	212.09	204.98	207.42	205.89	207.94	206.14	210.48	211.13	206.06	203.4
205.11	207.26	212.87	202.93	208.14	207.25	206.03	205.28	206.26	204.47	205.64	205.95	205.88	209.25	207.74	205.58	204.65	202.13	202.38	206.14	203.28	208.24	205.22	203.6	205.5	203.89	205.36	204.64	205.8	205.03	207.86	203.83	203.09	203.98	204.37	202.98	202.78	202.76	204.63	202.57	205.22	201.3	206.33	202.44	204.89	210.41	211.56	205.43	206.41	201.67
213.43	214.65	216.98	210.7	215.09	217.88	212.53	213.4	212	211.1	213.36	213.03	211.27	209.22	216.71	212.49	211.81	209.9	207.85	210.9	212.08	206.4	209.11	211.71	209.51	214.13	210.54	207.47	210.14	212.62	207.26	217.05	212.09	212.01	214.37	216.87	212.88	209.71	213.65	213.03	218.24	211.24	208.21	211.9	208.56	209.79	214.53	212.22	212.55	211.5
207.98	205.53	206.16	203.48	204.04	207.61	203.09	206.89	207.81	205.68	204.33	202.95	202.56	209.1	208.14	209.1	209.11	201.73	206.76	214.72	208.78	204.86	206.39	200.36	209.09	204.34	203.82	206.04	205.42	204.65	208.07	201.9	206.36	207.58	205.42	206.98	201.92	205.96	203.38	201.41	204.81	208.77	213.18	208.01	203.19	206.77	207.17	202.8	208.43	208.04
201.66	202.64	198.38	198.38	199.5	201.38	201.94	198.84	203.77	202.99	198.86	203.79	204.43	199.95	200.26	198.89	201.26	202.38	199.33	202.81	201.87	199.83	199.57	204.34	196.8	202.84	198.54	201.85	196.76	198.39	204.86	197	200.43	203.37	201.69	201.06	202	204.45	198.98	199.44	202.99	202.06	196.6	204.82	200.06	197.92	202.15	202.48	202.38	200.96
208.57	209.17	201.17	205.73	205.4	202.64	206.29	203.63	199.79	201.67	201.63	207.42	208.64	204.13	201.53	202.85	202.23	207.96	205.58	205.14	203.97	204.05	202.69	205.54	207.79	203.57	207.19	206.11	206.06	206.55	202.62	204.2	204.43	203.25	205.68	203.12	209.96	202.83	207.19	205.3	202.23	202.62	204.79	204.48	205.55	205.79	198.59	207.87	208	202.28
204.72	201.9	200.55	200.52	207.09	205.44	204.73	203.1	202.75	202.39	206.08	204.03	202.97	202.61	204.02	204.82	203.46	199.71	202.61	204.03	207.09	201.96	199.39	212.15	208.45	202.16	205.06	201.81	203.49	201.53	203.19	204.07	201.72	202.44	200.48	199.14	205.07	202.22	201.88	203.9	201	200.27	204.03	206.77	201.85	202.17	198.93	199.68	200.32	204.28
199.97	201.7	203.57	199.49	197.79	196.51	203.46	199.04	204.79	200.99	201.85	200.77	204.01	199.88	200.14	201	205.79	199.8	202.53	200.51	200.39	199.77	206.79	199.65	204.16	203.4	203.67	201.98	197.77	201.5	198.59	195.87	196.95	207.1	205.87	203.63	199.18	201.98	200.11	199.88	199.25	206.48	201.72	200.79	198.49	201.97	201.68	201.11	198.68	197.19
200.57	206.3	201.96	202.85	206	202.43	205.35	205.26	205.9	204.09	207.63	204.37	195.44	201.72	204.09	198.17	200.88	201.17	198.18	203.33	203.84	199.62	205.28	202.99	202.46	206.19	202.8	205.2	206.67	204.25	202.15	205.26	205.3	198.62	201.91	201.95	201.3	204.55	205.41	208.55	201.17	199.68	204.1	199.75	202.84	198.72	203.78	199.28	202.35	201.11
217.76	210.69	220.94	217.83	212.75	218.3	216.72	217.25	215.52	218.24	217.15	219.21	216.93	218.01	216.94	214.38	216.89	213.38	220.26	216.93	217.95	212.35	216.66	216.96	217.23	218.09	216.87	218.61	215.56	221.1	216.29	218.44	217.14	217.73	218.59	219.04	219.45	217.7	215.61	221.8	216.25	215.46	218.29	218.85	215.72	218.61	212.59	221.59	220.17	218.62
203.51	201.86	205.14	203.56	201.36	203.71	198.72	200.65	202.53	202.57	201.55	205.83	207.92	206.48	199.99	206.87	202.92	197.47	204.6	204.03	199.9	201.43	197.63	199.84	205.04	200.55	202.02	201.95	199.78	200.34	205.26	202.63	202.13	199.56	202.08	200.61	206.41	203.9	205.49	203.01	201.06	206.25	203.08	200.8	199.94	204.92	203.83	201.83	204.3	202.59
213.04	215.53	212.16	209.89	215.49	210.78	214.3	211.8	215.08	209.96	214.89	211.45	215.97	212.71	215.1	213.52	219.15	211.58	212.59	217.74	211.63	209.38	215.82	210.42	212.59	213.38	210.94	215.38	216.74	211.94	212.67	216.31	211.06	207.33	213.99	208.95	212.11	212.56	212.14	211.18	207.93	210.62	209.37	210.33	214.6	214.37	211.99	211.8	215.12	212.31
197.97	199.77	202.57	203.87	198.8	205.98	201.69	202.56	201.32	204.06	200.63	199.37	202.51	199.97	204.85	204.4	201.27	204.43	199.13	199.72	203.78	204.11	199.77	206.49	205.57	203.27	201.26	206.29	209.4	202.19	205.85	198.12	205.78	201.89	204.12	202.13	205.21	201.05	206.59	200.83	206.69	202.23	200.93	202.21	207.4	204.71	202.19	203.15	200.38	206.27
218.26	217.81	216.73	215.95	217.49	220.13	216.81	216.5	217.93	219.65	218.87	220.44	218.68	220.46	217.05	217.27	219.79	212.5	212.78	218.85	215.1	216.47	215.4	217.03	217.93	216.98	216.01	214.91	221.56	219.76	217.03	218.23	218.94	214.52	214.71	216.02	217.92	212.78	215.86	220.07	215.37	217.99	218.76	219.58	217.3	215.12	219.24	215.46	215.59	219.44
207.05	208.9	210.1	203.85	206.06	205.98	201.64	206.93	203.03	206.76	203.78	205	205.47	207.93	209.42	204.43	206.95	200.79	206.92	208.15	206.99	207.08	203.93	204.83	204.85	204.74	207.42	204.9	209	207.4	201.8	204.71	204.68	208.53	206.16	205.62	202.45	202.77	207.86	204	207.96	205.5	208.32	201.81	204.17	202.04	202.83	208.46	202.67	205.13
200.16	202.53	201.92	203.43	199.31	200.76	202.56	204.86	205.08	202.94	203.08	196.91	202.79	203.28	200.56	203.81	202.72	200.55	203.82	199.81	202.7	206.35	204.42	201.29	200.78	203.47	201.35	205.83	204.18	203.04	202.08	199.47	197.71	198.92	203.7	202.99	200.21	202.46	203.52	202.56	201.9	208.55	199.98	197.29	204.55	203.66	202.76	206.06	206.18	199.71
204.51	204.73	201.82	206.89	206.68	204.85	204.69	207.13	208.77	209.04	203.47	200.11	207.1	204.11	208.07	204.65	202.7	205.89	204.61	206.22	196.6	205.1	204.32	200.23	203.87	204.81	201.75	203.21	205.2	204.78	205.55	204.16	207.33	204.32	208.39	204.5	208.37	207.52	204.47	204.55	208.12	202.62	205.84	198.54	201.73	202.68	205.79	199.55	205.36	208.99
203.7	202.7	205.44	203.91	204.75	202.02	203.43	208.39	202.22	206.38	201.92	206.16	202.33	205.64	206.85	208.52	205.11	203.93	202.87	209.33	200.45	204.05	205.15	207.24	199.86	203.69	200.64	206.93	204.16	202.46	205.43	205.97	203.47	202.91	198.78	205.5	204.29	203.02	205.49	202.63	200.88	199.3	202.87	202.46	205.7	207.05	205.63	205.44	198.71	202.47
219.77	219.05	221.25	216.76	212.05	216.95	218.82	214.63	215.9	213.59	216.7	222.97	219.13	214.44	216.39	214.52	217.2	221.53	218.67	216.84	217.24	221.79	212.42	218.65	216.34	219.54	220.72	219.38	215.81	216.02	212.89	214.91	219.1	216.56	217.72	215.8	217.93	218.45	219.7	221.65	222.09	219.27	217.54	217.98	220.68	220.61	213.59	213.11	217.87	221.22
201.05	197	202.13	201.71	201.21	204.31	197.19	199.8	201.66	201.51	201.43	200.65	198.98	197.95	197.18	196.94	198.38	199.88	203.61	202.71	198.54	200.01	198.63	199.75	203.5	201.95	203.5	197.43	198.41	200.16	199.86	199.52	193.22	201.45	199.04	199.31	196.62	196.56	205.25	201.7	198.92	202.29	197.12	201.12	197.69	203.01	199.6	195.67	199.44	198.8
222.57	216.21	219.23	218.18	214.72	215.6	214.57	216.35	217.4	218.8	213.26	220.78	214.79	217.17	222.58	221.25	219.81	217.86	218.37	219.35	217.53	216.99	211.58	217.19	219.01	215.79	219.52	217.8	215.57	216.56	216.12	218.53	220.57	219.06	221.35	220.66	216.68	221.35	219.53	221.24	214.71	217.22	220.47	217.02	217.63	219.78	222.23	211.21	215.27	226.67
199.35	202.53	201	198.09	195.78	199.82	198.19	199.98	202.21	197.45	195.8	198.61	195.12	197.71	196.86	195.83	202.38	197.76	197.41	199.35	195.86	193.19	198.22	201.29	196.11	199.81	196.56	201.84	195.48	200.85	201.26	198.39	201.39	196.2	195.25	197.31	199.64	199.23	198.24	194.29	196.9	201.42	201.89	195.92	201.91	196.08	196.59	193.46	203.29	195.13
211.82	210.21	206.64	207.83	213.53	207.72	205.93	207.2	206.88	210.43	208.15	204.01	206.76	207.8	207.61	205.75	209.25	209.85	209.01	212.83	204.85	206.96	207.89	209.21	208.16	207.92	206.71	206.14	208.46	210.54	207.03	207.52	207.32	211.71	206.9	212	211.45	206.05	206.65	206.96	205.91	207.9	208.75	208.64	207.02	207.43	206.76	212.04	208.36	212.35
208.21	208.08	208.29	207.13	204.59	203.59	204.87	212.97	210.24	211.29	208.68	208.4	202.32	207.7	211.06	209.32	206.69	208.94	209.04	210.56	209.74	207.53	208.48	208.29	209.46	212.64	206.44	207.07	211.22	209.74	209.61	210.28	208.33	206.66	207.04	208.92	210.99	210.64	210.69	207.4	206.17	206.22	209.61	208.17	211.11	210.91	208.65	205.49	204.23	211.76
205.74	206.23	210.63	208.71	199.09	205.77	204.4	202.24	205.57	199.98	201.54	201.02	197.98	201.23	204.89	206.24	205.97	205.57	209.68	205.5	204.28	201.85	208.09	205.67	206.28	203.07	208.11	197.04	204.44	206.88	204.09	205.57	205.29	202.52	205.5	205.9	202.54	206.8	206.87	203.94	205.16	206.82	206.32	204.64	202.84	204.16	206.87	203.4	207.74	201.19
213.81	207.33	211.18	208.72	204.54	212.33	208.78	208.02	212.74	207.84	208.31	210.5	205.28	210.37	206.12	205.45	208.08	207	212.96	213.89	206.31	206.22	203.43	205.22	208.97	207.51	209.32	215.46	213.06	208.38	206.29	208.69	208.89	208.22	207.29	209.4	211.05	210.93	206.87	208.14	206.33	206.7	207.35	210.49	207.49	206.47	214.3	210.34	202.25	210.52
210.03	204.67	205.5	207.16	210.1	211.88	206.48	205.2	209.03	213.58	208.32	205.42	206.89	207.24	206.38	206.57	206.47	205.55	209.56	209.73	208.04	204.54	207.57	208.1	209.16	208.76	212.36	206.88	207.74	205.66	211.22	204.69	212.09	211.17	208.03	211.97	208.66	211.63	210.1	213.57	209.25	212.08	205.56	203.94	206.4	212.02	210.99	205.89	208.08	204.14
197.84	198.64	205.59	201.43	201.51	198.12	201.33	199.76	198.53	203.16	201.2	202.12	195.93	199.3	199.65	201.6	197.27	196.37	198.05	198.67	197.25	200.79	199.78	200.61	204.13	200.95	200.12	199.7	198.31	197.97	200.15	204.35	198.68	197.13	200.18	199.15	204.09	204.43	200.09	201.4	201.82	200.54	201.55	204.23	199.06	199.92	199.75	197.69	200.69	197.18
210.34	212.28	211.92	204.36	210.14	206.81	207.02	211.83	211.97	208.04	206.09	210.79	208.21	203.16	205.9	210.59	211.21	207.69	208.33	208.22	206.32	208.54	210.16	208.13	205.78	212.77	208.17	204.87	207.49	207.63	205.34	209.09	210.27	207.24	206.25	210.93	208.26	210.89	207.65	203.57	209.41	211.89	209.35	207.45	207.03	208.97	206.19	206.5	212.55	209.69
198.58	200.9	204.85	203.14	199.62	196.79	198.93	198.53	199.39	200.31	200.08	199.19	199.13	200.43	199.05	201.9	201.58	200.67	201.05	200.56	200.42	196.94	202.02	199	205.29	200.56	197.84	201.58	198.87	201.18	200.71	204.48	195.98	203.68	200.54	201.6	199.15	198.18	198.26	200.07	194.51	201.44	195.87	202.79	200.45	199.86	202.87	201.98	200.84	197.22
209.9	212.49	210.09	207	210.11	209.75	206.02	209.3	212.97	208.13	210.47	211.3	211.13	209.85	211.62	207.99	211.2	213.05	206.27	210.43	207.49	208.73	210.8	206.62	206.85	209.34	208.54	209.98	210.55	208.07	205.97	214.68	212.37	209.71	204.71	209.91	207.18	206.1	209.15	213.47	208.58	213.17	210.73	209.43	206.27	209.48	211.14	207.32	207.92	207.48
218.9	215.82	215.48	219.01	220.82	215.6	215.59	219.44	216.78	217.71	221.06	213.27	216.9	218.69	214.97	221.18	217.83	218.06	220	215.03	213.56	215.11	216.61	220.64	219.08	217.79	217.61	216.17	219.17	218.12	216.91	218.88	217.53	215.86	214.51	220.53	214.9	218.31	215.96	215.91	212.88	219.92	217.65	214.74	216.11	218.28	212.79	218.86	220.67	218.72
208.67	210.26	212.66	212.91	211.04	212.5	209.73	208.48	212.89	213.51	210.57	213.05	211.63	216	213.52	212.49	214.57	218.13	209	211.73	211.14	214.02	216.52	211.98	211.5	210.57	212.85	213.74	213.62	213.96	213.05	213.94	208.48	213.78	214.14	217.02	211.94	216.75	216.85	211.45	208.94	213.16	210.82	214.21	213.54	210.35	217.74	210.63	214.08	212.6
211.31	211.45	210.4	206.83	212.95	207.41	202.5	210.99	206.52	210.92	207.13	203.27	209.63	210.34	216.55	208.94	209.66	205.86	207.48	209.01	202.59	212.52	209.47	212.7	208.64	206.47	209.15	211.13	210.53	208.32	209.15	204.87	206.32	211.93	208.9	207.45	208.02	206.8	208.08	210.31	214.43	209.13	205.92	213	211.12	208.07	209.49	213.4	211.88	212.77
207.69	204.62	207.43	211.43	205.66	207.73	205.03	208.03	207.35	200.2	207.79	205.06	205.31	210.34	205.5	202.22	205.79	206.18	209.38	208.11	207.57	206.26	209.58	206.17	202.05	206.18	208.31	207.64	203.73	208.06	206.71	204.46	208.84	210.49	209	207.22	209.21	206.62	201.1	207.95	211.07	205.85	203.82	204.91	206.73	210.7	201.98	207.11	201.7	204.9
201.39	201.42	198.76	200.84	200.19	202.39	203.42	203.71	201.28	207.05	205.63	209.56	205.62	202.77	205.39	203.44	206.17	206.41	200.1	202.07	205.87	202.52	203.35	200.39	201.87	201.59	202.27	208.64	200.57	202.04	205.09	205.19	206.5	204.38	203.23	203.89	201.7	203.25	202.66	207.68	206.13	203.59	199.41	204.94	206.12	209.09	204.56	199.78	206.63	205.61
212.9	213.34	212.79	213.4	216.43	206.12	211.89	213.24	211.68	216.18	209.06	211.45	214.85	210.87	215.79	212.99	214.68	209.81	214.28	211.84	216.47	209.24	211.57	212.63	213.83	211.16	211.34	211.74	213.04	212.11	214.01	209.66	213.44	210.94	217.28	210.81	208.59	212.46	210.8	211.67	210.54	211.31	214.67	214.15	216.89	210.08	212.5	211.79	213.75	216.85
205	206.79	210.04	208.74	210.8	209.05	208.02	203.67	206.45	204.31	210.4	208.92	207.88	211.55	209.14	209.4	206.58	206.26	205.45	204.55	207.13	202.81	204.12	202.67	208.83	206.51	205.28	209.98	206.88	209.41	206.29	210.75	208.99	211.15	206.49	207.59	208.43	204.77	209.54	204.2	209.42	205.05	207.51	207.62	206.45	209.09	208.75	210	206.3	202.28
201.93	207.49	203.09	206.71	206.93	201.14	201.2	205.68	201.87	205.92	208.35	205.41	205.9	205.36	201.06	202.21	203.81	202.86	200.75	203.63	203.11	206.76	205.59	199.6	204.13	202.54	203.88	206.46	203.22	203.77	203.28	201.86	200.99	206.11	204.45	206.88	205.85	204.61	202.9	203.76	200.55	206	202.45	208	201.68	200.3	203.52	204.22	202.1	206.71
221.36	218.74	215.01	214.15	217.51	218.19	217.02	219.46	218.41	216.54	216.9	213.67	217.98	215.09	217.34	217.71	218.79	216.07	217.58	214.07	218.76	217.3	213.96	224.07	214.09	218.56	221.62	217.64	219.32	218.17	217.87	219.83	216.64	216.39	219.09	213.25	215.2	216.29	212.97	216.19	218.6	219.51	216.19	213.99	218.61	212.5	217.86	215.96	216.6	213.39
201.33	206.61	205.56	200.19	208.18	203.74	206.34	196.95	201.48	200.65	198.61	199.97	202.87	207.79	204.76	204.48	198.46	201.42	203.22	205.99	202.04	199.7	199.14	207.24	203.58	204.47	199.42	204.47	200.66	200.84	199.2	207.38	204.61	200.85	201.32	203.46	201.67	200.64	200.12	207.77	202.28	205.67	207.8	201.89	202.8	205.27	202.36	203.14	205.5	202.44
202.67	208.16	208.86	209.36	209.68	207.01	208.28	209.84	205.44	207.49	215.56	207.38	209.67	210.82	204.89	209.95	210.07	209.74	208.59	206.08	203.7	203.65	206.45	211.52	208.26	210.11	207.73	209.02	210.74	210.17	209.97	207.08	210.74	208.09	203.3	210.07	205.3	210.79	206.07	209.66	211.34	208.28	208.96	203.18	206.66	211.6	204.2	207.48	210.64	208.5
209.68	210.36	208.35	211.59	211.44	212.84	204.19	205.36	211.54	212.45	208.01	211.69	213	208.67	207.22	210.95	209.33	209.02	206.51	209.05	212.07	213.91	212.8	209.24	209.63	210.04	209.99	209.19	209.04	210.96	212.04	207.53	212.33	210.77	210.43	213.01	209.24	209.43	211.07	210.86	210.12	210.55	209.69	208.29	211.23	212.4	214.5	207.12	215.14	204.79
211.63	205.61	212.46	206.23	203.04	206.7	205.59	204.83	207.93	209.64	202.23	210.13	209.77	205.87	207.62	210.3	205.3	203.66	207.5	202.65	207.28	203.98	205.85	209.49	209.38	208.46	205.86	210.11	208.85	211.24	208.85	204.56	208.1	207.47	208.8	209.73	210.91	204.82	202.97	209.85	204.88	207.75	203.25	210.98	207.58	206.96	202.8	206.11	204.51	208.99
207.98	214.51	204.64	204.18	208.36	209.71	209.45	207.52	203.09	205.28	210.67	208.19	206.15	212.94	209.06	208.62	205.75	206.84	211.59	211.47	205.67	213.38	207.92	209.26	207.76	206.59	209.89	207.22	205.69	207.36	208.37	206.42	209.7	206.3	203.38	207.71	203.62	209.82	207.57	210.99	207.9	211.1	210.13	208.85	211.65	210.67	207.76	206.57	205.65	206.6
212.95	209.84	211.4	213.37	214.76	211.02	214.83	206.51	211.27	208.86	212.86	213.66	211.87	212.99	209.44	214.23	212.02	209.57	211.65	212.4	212.49	208.63	212.5	210.67	212.48	212.53	212.69	209.39	213.82	209.2	212.64	209	210.45	208.32	214.14	212.69	211.23	215.07	215.04	206.19	212.87	212.65	210.8	214.27	211.96	215.27	210.03	210.16	212.82	213.33
201.66	201.86	199.36	200.82	196.24	205.56	199.52	196.91	198.09	199.17	201.86	201.33	199.02	200.23	195.25	200.74	203.03	195.17	202.89	202.16	201.78	201.75	198.04	198.53	200.51	199.8	201.57	198.66	197.27	197.23	202.24	202.05	197.93	201.18	202.46	195.96	199.82	204.59	197.08	199.37	197.96	198.42	201.88	201.98	199.65	199.34	201.83	200.38	198.66	200.49
209.95	210.23	210.8	206.72	208.74	207.93	205.4	210.54	207.83	210.56	209.48	205.74	208.3	207.7	205.98	208.5	206.85	207.55	208.29	207.29	209.87	207.23	210.08	209.22	205.82	205.35	212.63	204.33	207.97	208.87	208.21	208.67	212.36	204.31	207.51	208.86	205.71	206.91	209.18	208.95	203.57	210.13	212.65	205.45	207.94	211.08	206.43	208.82	204.84	210.37
207.04	208.5	203.21	208.51	202.02	208.68	204.35	206.23	205.69	203.91	202.94	202.5	205.72	205.8	206.24	207.1	207.54	204.46	205.26	203.97	204.23	205.37	208.32	204.34	202.87	205.97	205.69	201.24	205.86	210.82	207.41	208.6	207.3	204.21	207.63	211.03	203.5	204.36	203.74	208.5	201.92	202.34	205.58	202.93	204.3	203.78	206.54	206.92	210.41	205.55
209.17	211.68	204.98	209.75	207.01	210.63	210.84	207.07	212.25	214.33	209.8	207.71	208.38	211.3	206.47	206.73	208.85	211.01	208.32	212.9	212.05	207.03	208.84	212.48	210.1	206.51	210.2	204.84	212.66	209.53	212.84	206.4	203.97	205.1	211.25	203.64	210.52	206.22	212.6	206.96	208.3	203.87	209.51	211.68	205.88	209.3	207.3	209.57	205.8	209.74
200.59	202.16	196.22	202.06	200.77	201.06	198.87	198.77	198.73	203.94	198.28	197.47	194.92	200.56	196.55	198.87	198.62	197	198.43	201.53	200.43	199.53	199.13	198.68	200.39	199.91	199.45	200.96	201.45	199.73	201.24	200.19	201.14	202.06	196.18	197.8	201.22	198.23	201.71	197.65	202.45	197.49	200.43	199.68	196.84	202.83	202.82	199.49	201.06	200.5
203.57	200.25	198.08	199.8	201.1	201.2	205.52	197.38	200.92	196.23	196.72	203.76	203.96	200.5	201.33	202.42	198.97	201.07	201.58	197.54	202.63	198.77	201.85	199.85	200.65	201.08	197.28	196.98	204.75	200.15	202.09	205.18	203.68	203.5	196.69	205.16	198.03	201.73	204.04	200.04	198.93	196.66	203	199.79	201.56	197.64	201.42	203.59	192.26	200.64
212.13	211.26	210.43	216.83	217	212.53	210.27	212.72	210.54	207.73	212.8	209.06	212.39	209.09	212.74	210.47	209.88	215.59	210.67	211.89	211.76	212.87	211.47	217.18	210.46	212.97	208.34	208.08	209.76	214.03	211.98	211.25	211.69	212.85	212.25	214.72	213.68	210.92	209.44	211.35	207.28	214.77	207.11	213.32	210.93	209.46	212.05	206.62	206.43	212.35
201.94	208.01	204.99	204.6	203.33	207.53	200.36	207.07	208.43	203.25	206.78	201.29	198.13	199.55	204.32	197.95	200.84	203.26	205.36	205.95	205.26	201.45	203.69	205.07	207.08	199.3	201.78	203.92	204.36	201.7	208.23	199.12	205.87	205.66	203.74	205.38	203.18	204.04	200.68	205.13	206.37	202.82	202.6	208.46	204.55	202.88	206.57	202.38	203.06	199.88
217.63	216.63	215.99	215.98	216.98	216.95	221.82	219.13	218.1	217	215.81	214.44	217.88	214.24	219.03	216.02	219.35	218.89	217.65	218.53	217.68	217.71	221.29	214.79	217.13	213.27	218.06	209.68	219.35	218.32	218.7	215.47	221.55	220.36	218.19	219.77	212.66	215.82	217.75	210.55	218.86	217.41	211.68	222.33	220	214.16	219.02	218.39	218.05	218.11
209.32	209.98	210.78	209.14	209.42	201.54	211.85	207.56	209.36	206.64	208.96	212.99	208.35	209.69	204.23	206.87	207.58	208.67	203.33	209.23	209.87	209.94	202.74	201.33	213.61	207.49	207.71	210.46	207.9	206.76	207.71	210.23	206.43	211.01	210.74	201.9	202.08	208.85	208.71	207.42	208.75	206.82	203.92	209.99	207.8	205.31	207.96	205.31	208.81	206.32
204.78	203.29	208.23	204.03	202.28	205.02	200.19	206.26	201.83	205.01	199.38	205.08	204.88	206.3	202.32	202.93	205.58	202.46	204.95	203.05	201.74	202.57	202.55	203.28	203.92	205.67	205.66	210.54	203.04	202.3	207.31	204.89	204.27	201.73	201.74	200.92	208.01	206.58	202.2	203.15	203.87	202.15	201.56	203.54	206.83	205.33	203.86	206.58	203.2	205.43
210.93	206.71	211.74	208.02	204.61	211.05	203.99	208.91	212.05	209.13	212.77	209.15	210.76	209.16	207.09	203.18	212.34	207.53	205.25	204.33	208.33	210.71	208.04	206.69	206.59	207.34	208.26	208.4	212.23	210.02	210.19	209.24	203.22	208.74	205.04	209.83	212.66	211.17	206.63	205.58	210.04	216.2	206.32	206.72	206.57	210.15	205.69	208.4	204.82	212.58
200.74	203.25	206.38	203.58	204.7	203.57	207.12	203.52	203.04	204.51	205.5	206.88	207.85	205.48	205.58	205.61	201.51	204.43	204.73	206.53	205.52	205.49	204.3	206.95	207.19	205.73	208.13	206.19	206.29	207.4	206.27	205.01	205.28	205.9	204.01	205.43	208.89	204.56	202.67	204.81	203.33	205.05	203.23	203.3	207.11	202.1	204.99	205.18	202.42	206.52
212.52	206.3	212.77	205.74	212.13	212.09	213.81	209.06	210.07	207.66	212.75	208.2	206.58	207.88	205.57	210.41	212.14	205.72	208.45	206.87	207.18	209.29	209.65	209.58	209.35	208.62	209.65	209.43	209.61	211.03	210.95	207.17	208.49	207.17	207.87	209.35	207.71	209.71	211.1	204.8	213.11	212.7	206.72	213.46	207.91	206.58	208.01	206.63	209.32	206.48
202.83	203.96	198.34	201.43	205.94	209.73	205.55	205.17	206.17	205.43	204.94	204.54	201.79	199.59	205.63	203.31	204.39	207.27	204.11	206.79	201.4	202.96	200.81	199.94	206.85	202.03	201.85	207.97	199.25	204.8	203.34	206.09	199.73	200.84	204.21	206.69	203.36	201.84	205.9	203.2	211.56	201.39	202.81	203.11	204.48	204.25	204.11	203.29	203.35	202.31
208.79	211.62	212.23	206.95	207.56	208.27	212.88	206.97	210.89	207.05	207.8	207.64	209.95	208.75	208.47	207.59	206.66	205.31	211.3	204.19	208.28	208.16	206.17	209.75	207.09	207.46	209.37	206.25	209.57	210.29	207.67	207.94	212.12	209.32	212.09	203.46	212.98	204.9	210.98	209.07	208.38	203.66	209.07	208.44	206.74	205.64	207.26	201.48	208.72	209.83
214.69	211.31	217.26	214.24	212.14	212.95	212.22	207.58	208.33	212.46	207.96	213.86	213.61	212.39	213.38	213.52	214.37	214.21	216.35	215.86	208.9	212.65	211.95	212.2	215.91	217	215.57	215.44	211.69	214.12	216.06	211.24	214.81	214.36	217.77	210.76	209.93	211.69	213.2	215.2	214.11	214.13	215.46	219.38	213.12	213.44	212.21	211.53	210.74	215.01
205.9	210.01	208.14	209.25	216.34	208.67	210.04	208.26	204.92	207.55	207.82	204.44	211.05	210.6	204.63	204.83	204.47	205.05	207.11	209.96	209.29	207.41	206.96	207.42	206.99	211.01	211.55	207.41	211.71	207.19	211.36	212.15	213.53	208.62	207.35	208.76	207.03	207.87	207.67	208.62	206.84	210.28	208.22	207.45	213.17	207.3	207.5	212.48	211.58	209.56
203.97	204.84	199.28	202.72	209.46	203.35	208.17	205.28	202.75	206.81	203.75	203.15	208.03	202.64	208.34	205.31	203.52	203.72	202.34	202.91	204.14	208.54	204.12	202.45	206.18	199.75	201.56	200.08	205.05	203.76	204.31	202.51	204.17	204.63	198.87	205.05	210.88	203.89	206.11	204	206.15	208.83	202.3	204.5	204.19	206.11	204.15	204.43	206.15	201.86
215.52	210.61	215.03	212.97	211.7	213.47	210.77	208.69	212.02	210.23	211.07	212.94	210.52	212.42	214.05	206.5	211.27	214.25	212.06	212.05	209.69	210.73	210.91	211.71	213.65	210.43	209.76	211.59	212.59	210.71	212	211.21	213.64	213.38	214.9	209.67	212.8	209.52	210.95	211.81	212.05	205.68	212.13	205.69	208.54	213.93	210.24	213.57	208.89	209.42
202.08	207.69	203.29	207.48	208.36	212.08	204.81	209.5	208.91	201.33	204.7	206.09	207.83	210.89	205.35	202.43	207.94	205.26	207.05	209.76	205.63	201.18	208.79	207.79	204.7	205.23	204.9	206.52	203.82	204.45	201.18	206.74	208.92	206.41	207.93	207.27	206.3	204.24	204.09	207.97	202.95	208.84	212.12	206.78	205.4	209.9	205.85	208.2	207.34	207.73
219.16	214.62	219.03	214.62	217.48	218.13	213.9	222.45	214.42	220.35	218.18	215.32	216.23	218.27	219.76	219.16	221.36	221.21	211.86	212.18	219.5	219.32	218.69	222.82	215.16	213.66	219.74	221.65	220.38	218.96	219.54	212.57	218.27	218.78	213.81	215.66	216.95	213.52	215.83	215.12	218.82	217.94	215.57	217.04	215.87	220.26	217.83	217.36	221.21	221.98
198.75	204.85	204.95	201.76	198.08	206.92	203.21	204.1	206.42	202.61	202.27	206.15	204.62	204.92	203.06	201.7	202.9	203.27	206.85	203.84	201.81	208.44	203.52	207.56	206.43	203.63	206.16	199.71	202.24	199.48	202.2	206.02	203.08	202.88	199.39	206.51	203.76	204.33	205.44	205.1	206.09	203.9	207.42	199.8	203.76	208.6	206.54	203.61	203.88	201.59
213.65	214.44	215.18	213.92	210.16	209.55	213.41	210.11	212.1	212.63	210.63	212.67	210.84	209.11	210.21	207.86	213.45	212.2	212.1	211.5	213.26	213.7	209.67	214.23	213.53	209.49	214.79	215.37	207.37	214.46	214.46	211.62	209.41	210.56	210.45	213.82	215.68	210.33	214.21	208.45	210.68	213.8	214.87	211.37	216.69	210.9	209.72	211.13	212.96	213.8
201.39	207.31	205.95	201.66	202.67	204.15	202.29	200.15	206.04	203.13	201.11	207.96	199.41	204.64	204.44	203.79	206.8	201.1	200.9	203	200.32	204.53	201.2	202.06	199.73	200.41	200	203.45	202.5	204.63	208.12	198.8	199.44	204.67	203.81	205.47	201.61	201.02	206.57	204.37	206.36	203.09	202.74	201.69	198.6	201.9	203.09	205.08	200.19	204.47
220.97	215.96	215.27	215	220.14	220.83	217.06	212.69	217.87	221.08	214.52	216.26	212.31	221.03	215.41	218.82	217.4	219.64	214.61	216.45	215.99	217.55	214.79	216.83	215.16	216.6	214.95	216.39	216.67	219.72	216.86	213.26	216.85	217.35	214.87	213.06	219.33	210.76	218.14	215.39	215.71	216.16	216.91	217.53	212.89	218.93	215.54	214.54	218.72	217.78
204.2	205.36	208.77	203.53	202.8	201.68	206.72	202.53	206.88	208.03	207.59	209.4	204.27	205.33	208.11	204.94	203.08	208.08	203.65	207.38	206.4	210.18	203.18	204.72	199.75	204.16	202.94	204.19	204.05	206.16	205.08	203.79	205.06	204.18	208.06	208.4	205.53	202.33	207.63	206.29	203.85	211.27	204.27	207.96	207.61	203.17	206.87	201.75	203.05	205.53
216.29	210.46	209.46	210.07	207.1	214.29	208.38	204.6	209.04	212.88	210.31	213.97	209.21	203.41	216.95	208.36	217.53	210.47	217.09	205.75	211.68	214.79	212.32	207.69	215.58	210.64	208.85	211.62	212.31	211.53	210.09	212.14	213.11	211.98	214.06	214.24	207.18	214.85	213.09	209.41	210.8	206.86	211.01	210.87	214.52	210.58	217.22	210.76	210.97	212
207.85	204.62	205.12	206.83	208.85	207.54	205.54	205.49	204.4	208.2	206.93	209.02	206.97	208.98	204.99	206.22	208.61	206.22	207.93	203.85	202.6	208.41	205.72	210.12	211.45	207.54	205.5	210.12	203.94	207.94	207.2	202.69	203.41	206.89	210.88	207.94	205.45	207.27	204.29	203.05	213.36	203.69	208.24	208.44	204.84	205.44	203.88	206.49	209.96	210.37
216.39	219.02	216.03	215.21	217.35	216.26	216.36	216.73	218.58	221.41	216.4	215.44	217.69	217.88	216.88	215.5	209.09	214.67	219.77	221.45	217.63	218.98	214.48	217.57	214.47	214.44	221.61	218.38	215.77	217.53	212.9	215.23	215.22	216.23	217.41	220.48	219.44	216.81	216.09	214.68	218.31	216.91	212.64	219.99	218.34	217.83	214.88	215.48	214.77	220.11
203.29	206.26	208.2	204.12	206.77	204.21	209.45	205.57	205.76	206.74	204.51	203.34	202.81	202.01	202.31	204.8	203.64	202.17	204.7	207.11	207.97	204.82	203.71	206.05	205	208.28	204.65	208.31	207.23	203.12	200.72	206.59	208.11	206.44	206.21	205.61	207.27	203.73	206.4	209.82	205.79	201.4	203.75	206.37	203.3	204.9	208.49	207.39	209.44	201.79
206.97	211.53	211.05	211.05	210.28	208.84	209.48	211.13	211.43	210.48	208.57	208.41	207.08	206.78	211.9	208.75	206.96	212.89	213.73	205.63	203.7	208	208.75	212.13	211.02	210.3	204.64	210.2	210.38	209.8	206.13	203.05	208.16	211.91	210.68	212.75	211.01	210.01	204.44	212.85	209.44	207.86	206.35	209.72	212.72	204.77	210.69	210.67	210.06	210.93
199.35	202.86	198.87	206.34	202.2	205.22	199.05	202.37	198.68	201.04	198.74	202.22	204.22	202.08	198.3	202.64	201.9	205.6	204.86	205.52	202.49	201.65	201.97	203.29	199.51	203.78	200.76	205.88	205.06	205.31	203.46	204.66	203.56	204.1	204.48	196.66	205.02	203.77	208.46	198.1	205.32	200.27	202.02	200.53	202.53	203.54	204.39	204.94	204.71	196.28
206.02	207.7	208.04	202.19	211.66	209.21	205.94	209.4	210.03	208.47	206.21	209.97	201.56	208.42	205.97	210.77	201.94	206.15	201.08	205.38	206.71	203.28	205.48	204.79	205.84	212.56	206.72	203.17	204.34	204.13	207.08	208.64	207.45	208.08	207.94	207.59	206.01	205.19	208.96	205.91	207.3	203.83	206.34	205.06	209.93	205.88	204.95	207.3	208.33	205.37
202.74	202.38	207.66	201.48	203.53	205.25	203	200.61	207.03	206.05	204.35	204.57	203.25	205.45	203.87	202.67	208.69	201.92	202.13	205.19	201.55	203.89	202	206.15	202.6	203.72	201.95	205.98	204.08	205.66	201.09	208.93	205.77	205.09	207.47	205.96	201.25	206.13	204.21	203.41	205.4	203.37	205.15	202.63	203.66	208.64	205.65	199.91	205.53	202.29
202.44	202.66	199.39	204.81	204.94	203.01	195.93	204.48	203.24	204.71	202.69	202.08	198.69	203.58	203.37	207.45	202.59	200.11	201.71	203.21	200.89	203.6	199.56	203.32	208.05	202.22	198.53	201.44	204.65	201.51	203.69	201.44	205.38	205.92	202.82	204.68	206.72	200.35	203.93	204.34	205.56	203.96	202.86	201.26	205.94	201.99	204.28	202.66	202.91	207.02
218.43	209.04	212.71	214.28	214.21	213.84	214.85	211.04	213.41	211.19	208.74	209.77	214.17	211.3	215.99	212.82	216.93	207.55	213.67	210.43	209.89	213.42	209.49	209.79	209.47	214.76	211.42	208.77	210.64	214.04	213.11	214.91	215.96	210.97	211.93	211.67	211.17	213.04	215.53	214.92	207.49	212.94	212.58	213.14	216.62	208.03	216.01	215.64	208.65	206.95
207.99	208.77	212.24	212.21	210.05	205.68	208.63	203.95	210.59	207.65	207.9	206.43	206.58	207.32	212.07	208.6	212.23	211.16	212.12	209.91	209.76	211.46	205.28	206.25	209.42	210.42	203	208.24	204.01	207.66	210.42	210.55	208.78	205.87	212.47	210.59	212.72	208.08	204.39	206.83	207.9	202.5	211.43	211.28	210.15	208	207.33	209.81	210.01	208.13
199.11	197.16	196.27	202.51	199.88	198.63	195.32	194	199.63	201.34	199.45	202.18	202.5	198.37	197.42	197.19	200.59	194.71	195.78	196.8	199.81	203.61	205.02	199.53	196.83	197.32	200.31	197.31	198.69	204.99	197.98	201.86	197.1	197.65	198.63	200.49	197.53	199.79	198.66	195.5	203.9	199.71	193.19	201.6	196.65	199.15	196.46	200.46	195.22	201.07
206.4	205.48	210.37	204.36	206.46	211.46	206.91	208.53	210.76	207.62	205.45	205.87	207.7	207.11	208.58	211.04	211.31	207.28	207.9	206.27	209.31	201.34	212.48	207.09	208.05	211.42	209.89	206.03	206.58	202.84	206.65	207.55	204.77	210.21	211.6	206.27	202.92	211.36	210.84	213.29	206.13	210.94	209.62	212.26	208.75	209.57	208.72	208.28	209.37	209.48
207.22	207.42	211.08	207.21	209.37	209.81	206.73	205.16	207.77	208.01	206.22	209.73	209.24	206.6	207.31	209.23	209.67	209.67	206.05	209.12	205.96	206.21	209.87	207.35	213.75	207	206.25	208.82	208.84	209.88	206.1	207.7	207.94	204.64	208.74	206.57	206.05	212.27	210.84	205.41	214.38	203.19	208.35	206.38	211.54	204.16	213.97	203.94	204.64	210.85
205.13	204.69	205.71	201.86	201.21	198.4	203.84	202.39	204.06	196.97	198.98	204.87	204.25	202.14	201.8	203.32	204.04	203.17	204.59	202.74	200.7	199.84	200.26	199.98	200.66	198.05	200.42	205.87	202.71	204.67	201.98	203.09	202.67	201.65	204.87	202.95	203.38	201.76	202.83	199.79	204.7	203.89	201.22	205.83	199.95	205.24	202.38	198.96	204.89	198.94
204.92	205.65	206.5	204.12	204.96	201.37	201.95	205.75	203.46	199.67	207.36	206.28	207.94	207.72	202.61	204.2	203.43	204.05	208.86	209.26	204.52	205.03	206.81	204.88	201.49	205.49	210.12	202.38	209.36	201.48	204.57	201.57	203.9	202.57	207.53	205.87	207.75	204.71	207.39	201.98	207.46	200.6	205.49	202.73	204.61	208.95	202.46	209.69	206.38	205.5
197.27	195.78	194.18	194.14	190.75	195.07	194.22	195.21	195.88	194.41	194.66	193.67	195.45	190.99	191.38	193.62	193.18	194.54	194.44	196.87	195.57	193.07	195.73	195.51	193.02	194.32	189.24	192.55	194.26	197.34	195.67	192.67	193.57	196.47	189.84	195.43	192.02	194.48	190.24	193.5	194.65	195.92	191.71	194.73	193.56	190.58	198.47	194.46	190.94	195.23
203.91	201.76	200.95	201.17	200.4	204.22	200.7	196.67	196.93	200.76	202.73	204.88	200.65	199.27	199.98	202.07	196.22	200.81	203.44	202.26	200.61	199.55	198.64	202.32	204.66	202.32	199.2	197.96	194.17	198.96	197.75	197.36	198.35	202.85	199.19	198.92	201.87	197.84	199.38	196.07	202.57	205.82	204.37	201	201.72	204.16	199.07	194.99	202.08	200.33
198.8	207.79	204.3	209.69	201.2	203.68	204.19	206.88	204.52	203.99	205.19	205.03	201.44	203.52	206.44	200.5	201.69	207.57	208.34	204.92	204.65	207.19	204.59	205.13	205.32	201.69	203.73	198.35	205.25	206.85	201.85	210.04	204.92	204.03	207.36	204.4	200.91	200.58	205.28	209.14	200.86	204.53	205.05	208.43	204.82	201.76	203.07	203.09	206.96	204.11
214.93	215.85	212.93	209.75	208.12	212.87	210.77	212.87	214.06	213.5	212.75	212.53	211.94	216.8	208.4	216.63	215.01	216.67	213.49	216.9	215.44	214.24	209.43	217.51	213.48	214.26	213.57	210.9	214.65	213.56	213.15	212.36	212.92	213.05	214.53	213.06	212.16	214.38	215.71	211.61	216	216.04	212.97	213.02	218.6	212.29	210.44	211.63	210.93	215.75
215	217.6	217.82	210.08	216.64	222.75	218.16	216.95	216.78	221.07	214.83	216.88	217.78	215.87	216.4	218.88	214.17	217.05	215.91	219.12	211.16	215.37	217.71	220.01	216.98	216.06	217.23	219.22	218.18	219.96	213.21	220.35	218.12	215.46	220.67	214.49	215.61	218.18	216.29	218.09	218.74	219.95	219.91	219.31	218.99	221.94	215.57	220.34	216.28	218.2
197.68	201.09	203.19	205.3	204.55	203.62	202.25	203.45	202.36	204.38	200.84	201.89	199.02	204.91	201.88	202.4	200.9	204.02	199.65	200.85	204.81	199.52	199.84	201.55	204.61	199.38	202.06	202.32	200.03	200.4	201.24	200.19	202.02	202.51	203.34	205.3	208.23	202.8	198.36	202.57	205.47	200.48	204.73	201.06	199.74	204.7	203.58	200.95	206.28	203.79
210.76	211.63	210.18	211.57	211.39	211.37	211.06	214.69	214.42	212.32	210.67	211.96	215.85	213.9	213.89	209.57	212.85	213.23	213.71	209.78	215	211.11	211.39	209.16	209.94	212.7	207.25	213.42	211.95	207.59	213.78	206.88	208.5	210.76	209.35	212.31	211.06	206.24	208.01	211.16	210.35	214.57	211.93	213.98	212.25	212.43	214.22	210.01	205.88	212.13
218.92	217.6	221.85	216.42	216.73	215.81	215.45	214.11	220.5	219.72	216.12	216.21	216.15	220.53	214.46	215.46	213.48	223.8	217.5	219.59	217.47	218.46	219.02	220.24	214.7	217.42	218.04	214.44	216.91	218.07	214.79	222.96	217.99	219.67	217.97	215.19	214.42	214.42	216.64	216.93	218.57	216.32	221.93	215.84	217.14	218.33	218.22	217.42	216.9	218.03
210.83	213.03	209.43	216.55	212.24	211.4	211.39	214.88	213.66	214.47	212.84	216.08	212.85	208.38	211.79	213.06	216.26	211.52	216.53	210.04	216.7	211.89	207.62	214.81	212.86	211.53	214.68	210.16	209.05	211.65	212.85	212.92	211.45	215.05	217.7	209.88	212.38	209.35	218.03	212.47	211.97	215.26	215.76	209.11	212.67	218.5	212.85	209.64	210.29	212.51
214.09	216.82	208.65	215.68	213.55	214.25	209.52	214.91	209.6	214.93	218.94	218.04	216.72	214.37	210.08	211.47	209.66	214.65	208.75	207.68	212.53	213.09	210.42	215.13	216.78	208.78	216.75	217.16	214.03	214.9	218.39	212.45	216.97	217.36	212.95	210.28	212.02	214.04	214.54	214.9	216.17	212.65	213.68	212.74	213.12	213.58	214.73	210.69	213.18	216.32
205.42	208.85	210.07	210.14	207.7	204.1	205.79	206.7	208.09	206.19	205.47	206.67	207.27	206.18	206.7	206.1	203.24	208.62	211.15	208.79	209.75	208.52	210.79	203.73	204.93	205.51	205.23	202.19	206.92	207.37	204.44	206.68	206.7	206.09	206.66	205.66	204.94	208.88	205.61	209.58	207.56	204.38	205.85	206.82	207.83	210.32	206.52	203.8	203.49	207.02
204.08	200.45	202.83	205.54	208.37	198.72	199.93	201.18	204.12	204.16	203.37	202.51	202.89	204.95	204.64	203.82	203.29	200.38	204.63	201.45	205.45	204.99	206.39	203	202.71	201.7	203.48	200.87	201.25	207.62	202.77	202.4	204.94	205.99	202.79	200.91	207.62	206.3	202.01	208.01	203.58	205.69	203.3	205.89	203.98	207.13	200.23	204.42	204.67	203.01
199.13	201.35	201.91	200.68	203.68	199.71	203.83	201.67	198.91	197.48	200.08	201.93	196.28	204.01	201.59	198.92	200.75	204.18	195.79	195.7	198.44	200.04	201.01	201.47	198.4	198.03	198.99	196.54	198.61	203.15	197.31	198.68	201.58	203.57	199.76	198.07	204.41	203.67	198.59	196.98	198.04	201.72	193.49	199.69	196.9	200.14	203.67	199.97	200.05	201.97
209.03	208.58	211.23	213.76	212.47	207.56	208.72	213.35	209.13	207.44	212.05	211.23	210.02	207.07	214.18	207.88	209.04	214.93	203.15	210.45	208.61	211.48	208.12	206.11	210.57	212.31	214.41	209.74	213.81	203.36	208.94	208.47	209.89	210.37	209.28	208.1	208.99	207.32	210.47	213.04	208.85	212.69	206.63	208.38	208.26	206.9	208.58	207.96	211.14	208.96
208.3	214.16	210.3	213.3	210.75	210.6	207.55	215.18	215.36	209.66	216.42	208.08	207.75	211.4	210.97	212.57	212.62	209.11	215.14	215.92	214.04	214.67	215.56	206.77	205.34	210.54	210.46	211.85	211.33	210.61	212.37	214.37	211.93	212.4	213.45	210.27	208.53	215.55	213.45	212.45	218.89	207.14	208.27	210.83	211.42	213.48	211.35	211.83	209.45	209.17
204.23	205.35	202.48	206.41	204.92	204.46	203.4	202.55	206.45	202.66	203	206.66	200.15	205.01	204.52	206.31	200.38	201.41	207.89	203.21	198.82	202.35	202.97	203.15	199.62	205.26	206.66	203.28	203.07	203.16	204.36	202.95	201.06	202.06	207.39	198.21	204.21	207.47	200.49	203.18	203.45	206.9	202.5	206.61	203.47	202.68	207.48	206.66	206.1	204.7
208.04	205.92	210.55	209.26	204.65	208.05	205.79	202.54	210.02	205.01	205.97	209.54	208.68	207.22	205.86	209.26	208.24	208.61	207.45	208.79	212.35	207.49	208.15	203.93	202.73	203.08	206.2	204.93	204.91	205.31	211.92	206.74	205.87	209.19	204.95	209.11	208.18	208.41	206.75	210.17	205.28	206.88	203.92	212.24	210.11	208.78	211.3	205.06	202.52	203.66
209	217.04	213.12	212.1	214.22	213.78	210.57	215.47	214.66	210.08	213.31	212.66	212.75	212.71	213.23	216.97	213.52	211.91	213.46	216.29	211.47	215.62	216.5	217.28	215.41	217.16	215	214.44	213.8	219.54	215.67	209.66	217.9	213.22	210.76	213.11	211.7	210.46	210.4	214.23	217.7	216.08	212.82	214.04	212.69	214.84	215.51	218.42	210.45	212.31
207.51	212.62	214.07	208.52	209.93	210.25	211.59	214.35	210.41	213.88	211.27	211.98	211.24	212.37	209.01	212.31	212.18	211.45	212.6	210.65	216.45	208.45	209.2	211	211.95	217.82	211.01	208.35	209.7	207.32	213.13	211.3	212.28	211.07	209.02	211.34	212.17	213.66	212.83	210.46	212.39	206.02	213.23	206.86	211.35	211.08	218.7	216.86	210.63	210.24
200.66	203.64	205.95	203.7	203.65	203.36	206.56	204.25	205.76	202.65	203.73	205.86	201.41	197	198.54	202.81	202.19	201.65	205.54	205.16	204.1	202.29	202.61	206.86	203.81	202.29	201.14	203.33	205.41	201.34	199.01	202	198.52	201.38	198.02	199.61	201.85	208.6	201.02	204.11	204.56	201.95	206.59	203.62	201.46	202.08	201.25	201.32	204.06	203.42
203.92	203.09	202.92	204.26	202.5	200.51	201.89	200.54	197.44	203.78	205.36	207.67	203.79	203.97	206.25	203.69	206.02	205.32	201.17	202.75	202.26	200.58	204.29	203.81	202.87	207.6	204.69	204.97	204.1	206.7	203.4	201.99	201.32	205.85	203.55	198.89	204.21	201.13	206.52	203.7	205.56	201.28	204.23	201.63	205.04	201.66	204.59	198.59	208.79	204.42
201.5	197.36	198.67	203.91	202.66	202.97	197.07	199.93	197.71	199.83	198.95	198.96	199.58	197.27	196.98	193.3	199.8	201.71	200.33	196.8	194.04	195.14	197.61	197.99	200.48	196.13	197.28	199.95	198.04	201.08	196.7	200.9	199.53	201.35	198.9	198.79	195.7	198.2	199.5	196.79	201.38	193.92	201.34	197.56	197.56	199.85	199.37	203.51	203.87	202.45
205.35	212.3	210.01	208.12	206.33	208.23	208.55	205.94	211.56	209.95	208.33	204.66	207.92	211.18	203.23	209.29	208.44	208.91	209.91	206.91	208.87	207.98	211.17	206.9	208.84	205.85	208.14	206.28	208.77	207.17	208.26	208.49	202.72	206.69	205.95	204.38	208.53	203.96	207.74	202.74	209.03	206.53	210.9	207.73	206.29	205.84	206.57	208.93	208.61	209.11
197.47	205.09	198.12	204.07	196.77	200.58	200.38	203.89	201.14	199.61	200.4	201.72	205.23	199.64	202.15	198.94	202.41	197.47	200.16	198.89	201.34	199.37	199.23	201.85	204.95	203.16	200.57	201.5	201.4	204.3	196.19	197.44	199.62	199.54	199.52	202.62	201.41	204.79	192.97	200.32	196.94	199.5	200.75	198.96	199.86	196.86	198.13	201.89	204.31	202.41
213.69	217.28	211.06	210.33	213.58	209.76	213.1	213.21	212.57	208.92	209.01	211.3	210.83	211.85	210.91	210.62	210.58	211.02	212.37	209.46	210.3	213.55	210.06	213.54	211.61	218.02	209.54	208.4	209.27	209.17	212.62	210.86	211.08	208.8	209.7	213.1	213.2	212.47	209.57	208.31	214.2	212.08	216.38	210.53	210.3	214.19	207.52	210.86	215.75	210.32
203.47	204.07	202.95	208.09	201.27	200.45	199.96	205.65	206.49	202.75	204.45	201.32	204.34	206.1	204.27	203.85	202.5	206.43	202.45	207.46	202.38	205.25	203.36	201.45	206.52	206.69	205.74	205.98	200.7	204.17	205.16	199.54	204.98	206.26	202.3	204.94	202.37	206.39	201.12	203.5	202.53	200.53	205.69	209.63	206.02	205.69	206.98	201.32	203.94	198.98
211.3	210.46	208.36	207.1	210.33	210.23	206.01	207.64	213.01	210.66	207.77	206.61	211.42	210.44	206.23	202.9	204.46	206.42	212.66	212.59	203.29	206.41	210.86	208.33	208.35	209.54	209.82	206.72	212.36	209.81	210.66	201.46	207.5	208.73	208.58	207.32	210.08	209.92	207.17	211.48	206.96	211.29	209.01	207.96	208.62	208.2	209.52	209.49	215.22	208.18
212.3	210.94	214.83	213.4	212.23	212.09	210.77	210.88	210.64	212.03	213.49	211.15	213.32	210.85	210.46	218.87	218.78	209.35	213.92	212.35	210.33	213.25	211.11	214.18	214.9	213.3	212.4	214.36	211.3	209.68	213.62	210.81	213.3	210.78	213.15	214.32	214.48	209.58	213.94	210.42	214.72	210.69	212.71	214.05	210.05	213.37	214.46	210.31	212.49	210.75
215.02	216.56	215.16	219.38	215.28	214.5	217.9	216.84	215.18	217.01	215.93	218.54	218.94	220.08	219.17	216.44	213.92	221.37	219.9	221.51	219.66	217.05	219.36	216.69	218.69	218	213.98	215.46	219.34	219.53	219	217.37	217.23	216.82	217.7	214.86	215.76	215.83	215.5	215.33	215.21	214.18	218.72	217.23	216.48	220	211.12	217.85	212.22	215.91
208.06	205.95	204.35	205.41	208.4	206.51	205.68	206.46	209.58	207.28	205.6	203.92	204.97	206.06	210.21	204.5	204.29	206.74	202.19	204.93	202.63	205.98	208.31	207.11	202.58	205.61	206.26	207.83	208.09	205.38	206.1	206.26	206.06	202.76	210.42	209.34	204.74	208.3	203.08	206.74	208.39	205.74	206	210.4	211.14	208.47	209.28	201.97	200.54	207.95
203.17	206.09	203.55	208.65	202.9	201.46	205.28	206.56	202.31	203.76	199.72	204.74	204.62	207.37	203.11	206.19	209.2	207.53	205.07	201.84	202.89	204.64	204.25	207.77	205.98	204.29	207.87	203.56	207.96	206.17	204.39	203.28	206.71	208.83	205.58	202.31	202.51	206.76	203.92	206.87	206.43	205.92	204.9	203.35	206.36	204.62	204.11	202.03	203.66	205.91
210.49	210.23	208.97	215.73	212.54	210.56	208.21	212.75	212.35	211.2	217.08	212.25	210.7	212.78	207.93	214.05	213.35	215.03	211.37	213.7	211.8	218.27	213.48	210.15	214.41	210.77	215.83	213.75	213.39	216.56	212.83	216.15	211.13	211.34	211.31	213.47	214.82	213.28	214.48	210.55	214.92	209.77	209.34	214.33	210.28	212.14	207.81	218.04	212.16	208.45
201.8	205.77	203.86	205.62	205.39	205.29	208.71	204.29	200.2	207.41	201.61	204.78	201.22	203.2	203.65	208.32	206.84	203.98	206.32	207.12	209.4	208.86	200.01	198.11	209.91	204.89	206.88	208.95	205.17	209.09	206.07	203.9	203.7	202.39	205.99	206.72	204.07	206.75	199.82	208.14	206.78	201.34	205.84	203.63	202.92	204.93	207.92	206.25	204.43	202.03
209.49	212.65	204.55	209.44	208.21	209.52	206.03	213.2	206.19	209.05	207.89	214.29	206.7	205.78	205.93	207.61	205.13	210.63	205.59	210.94	207.58	209.41	208.22	209.13	208.92	206.77	207.18	205.73	209.59	210.16	207.31	206.73	206.07	207.26	209.52	210.21	206.56	206.29	210.38	208.72	210.82	211.75	209.73	210.97	208.25	205.36	209.4	206.99	206.2	209.46
201.3	204.82	206.51	203.3	206.37	205.25	206.86	203.2	203.75	204.65	201.93	202.36	208.54	202.61	206.27	203.08	208.17	206.59	204.8	200.65	204.93	204.27	200.11	199.99	201.22	205.8	200.4	205.15	204.64	207.08	204.61	204.27	204.53	202.69	200.72	205.01	200.34	208.14	203.32	202.65	204.05	206.27	206.17	203.52	203.25	204.91	204.86	204.11	206.07	201.32
204.54	204.63	207.73	205.08	202.74	203.94	205.48	202.42	205.72	206.21	204.87	199.85	210.67	208.21	202.14	205.75	207.65	204.62	203.73	207.07	203.64	202.3	208.93	203.87	202.01	202.9	205.91	204.21	206.69	207.63	205.96	204.87	206.48	204.09	208.03	206.24	204.68	204.92	197.47	204.59	199.86	205.13	205.22	202.25	205.37	207.01	204.89	207.24	203.39	209.5
218.54	216.91	214.94	216.01	221.99	213.4	216.53	224.5	215.2	216.2	211.43	215.55	217.63	217.66	215.8	213.21	221.88	220.52	218.67	217.03	218.04	218.21	212.36	215.67	217.13	218.66	217.66	212.53	221.71	217.72	214.04	216.73	213.93	215.39	220.3	215.75	216.09	216.67	220.56	214.18	214.7	212.68	213.35	221.02	218.8	215.3	216.55	216.62	216.72	212.32
213.03	209.13	214.01	211.11	210.66	212.35	211.25	209.56	212.39	210.87	215.17	213.49	211.94	213.54	213.31	214.4	211.25	212.95	210.23	212.34	211.62	208.82	212.88	212.95	210.15	210.28	210.44	205.61	211.67	210.46	213.43	209.44	210.12	212.28	210.28	215.04	209.69	212.99	210.63	206.58	213.08	211.76	214.03	211.1	211.01	209.84	211.53	211.52	212.75	212.55
209.88	210.14	209.13	209.11	206.42	204.98	204.75	204.14	205.51	207.32	211.24	211.96	208.45	205.94	208.7	205.82	211.33	208.63	210.41	209.44	207.31	210.95	206.65	217.86	207.8	202.88	202.24	205.18	206.77	210.54	210.14	211.17	212.08	211.72	208	210.8	208.96	206.05	214.39	210.8	209.37	206.96	212.24	207.77	212.53	211.48	207.64	208.81	211.19	211.3
197.24	201.31	206.48	199.43	199.63	202.17	202.82	196.77	198.57	202.1	196.45	199.27	199.4	202.65	194.31	201.11	195.63	198.97	200.11	199.66	197.73	195.71	195.7	203.88	201.44	196.82	200.12	203.39	199.22	199.11	199.51	203.94	199.61	200.63	200.78	205.23	198.34	200.48	198.67	199.86	204.96	197.59	198.26	203.71	198.91	196.35	200.13	201.2	198.41	201.6
208.46	207.76	216.63	206.9	208.79	210.63	207.03	207.63	208.49	206.95	207.15	210.28	204.39	208.35	208.91	206.69	206.59	211.01	210.55	210.61	209.07	210.12	211.47	213.26	207.4	208	207.89	214.71	210	207.2	209.02	208.18	207.62	209.72	205.8	212.03	208.29	203.87	213.86	207.23	206.7	212.18	209.37	212.62	206.72	208.76	212.61	210.08	209.72	208.04
205.45	206.02	203.69	206.24	202.5	201.97	201.55	203.32	199.39	203.49	202.33	210.36	206.85	206.69	201.82	202.94	207.11	203.07	204.78	201.45	204.69	205.18	203.91	201.12	204.97	204.39	203.05	202.37	203.83	203.23	203.69	202.42	200.52	199.7	203.12	203.56	205.86	202.62	201.29	205.27	204.92	204.3	203.66	197.65	201.91	206.29	203.93	202.51	202.05	204.11
201.64	204.68	201.81	200.88	201.44	196.54	198.78	202.65	196.76	197.08	202.21	200.58	204.22	193.43	201.14	201.89	200.57	196.7	201.76	197.99	196.45	201.71	202.06	206.63	197.56	201.11	204.89	200.08	199.73	202.54	197.42	200.06	205.13	205.86	198.52	203.72	201.06	200.59	201.39	199.94	201.66	206.67	199.77	199.84	199.15	201.62	197.19	199.72	202.32	203.75
213.64	212.92	209.29	212.56	213.4	207.8	214.64	209.18	214.65	212.95	209.98	210.51	213.42	209.45	214.91	209.72	208.72	216.41	206.34	214.29	211.53	215.22	215.67	209.31	214.19	211.07	212.5	213.04	213.77	212.24	217.88	210.6	211.6	213.15	211.7	207.68	209.13	216.31	211.66	210.84	216.31	210.58	209.73	214.09	210.01	207.98	210.76	212.04	213.48	209.61
197.92	202.45	197.76	200.25	195.72	200.13	195.27	197.24	201.76	197.28	199.47	201.73	199.34	197.45	194.21	194.58	197.35	199.58	201.71	202.51	199.51	197.79	195.79	197.76	196.99	200.38	196.65	196.76	195.07	199.22	200.14	201.29	198.57	199.58	200.1	200.3	201.54	197.63	195.32	194.9	199.62	201.62	201.11	197.99	195.69	193.96	203.57	195.35	196.71	202.68
210.35	212.55	208.04	207.27	206.64	210.07	213	210.82	213.71	208.3	213.94	212.14	208.59	208.66	209.13	208.4	205.93	207.79	209.83	204.1	205.59	209.14	210.58	212.38	211.04	209.89	207.23	210.12	205.81	210.44	212.77	204.03	207.48	209.85	213.7	210.89	208.7	210.53	208.27	208.94	205.21	210.62	207.18	210.57	209.43	209.74	206.52	209.72	208.94	206.6
218.85	215.55	218.3	220.75	222.14	215.81	216.43	217.48	216.6	217.9	214.79	213.36	219.22	215.12	218.88	214.11	213.57	215.59	213.87	215.66	214.73	215.85	216.04	217.93	220.85	213.17	214.28	220.06	219.5	218.45	217.41	216.98	217.56	217.75	221.55	215.38	214.96	214.4	215.15	218.09	221.32	216.42	219.85	215.54	213.41	215.19	217.13	213.65	214.9	215.27
198.5	197.81	197.74	202	200.92	195.05	199.03	199.76	199.91	200.94	202.43	202.56	196.84	199.79	193.8	197.91	199.02	198.94	202.82	192.43	199.75	200.65	204.2	201.59	200.37	198.04	200.18	198.48	199.27	199.98	200.35	194.22	196.67	203.98	202.4	197.49	199.05	202.6	200.4	200.19	197.21	204.39	197.29	198.44	197	198.25	197.92	196.8	198.04	199.97
196.91	193.58	195	198.72	194.1	193.69	197.47	193.38	194.26	196.4	199.15	197.63	194.26	195.32	191.67	192.05	190.48	194.51	199.09	193.89	191.34	193.48	192.41	194.42	191.32	191.92	196.01	196.95	196.76	194.71	190.79	194.09	193.39	195.06	191.58	191.94	194.99	197.32	196.33	195.09	194.45	196.3	192.2	196.08	196.42	197.68	194.78	195.02	194.58	196.2
207.39	209	206.96	206.26	209.44	202.14	208.9	212.44	204.95	207.29	206.35	208.07	205.85	203.24	208.74	209.27	209.46	212.29	207.32	207.17	211.27	210.68	203.35	206.7	206.19	208.93	208.62	209.99	208.23	209.44	209.29	205.47	212.02	207.48	208.59	210.38	205.37	206.98	207.41	207.16	210.35	207.76	207.89	210.75	205.64	205.42	207.16	206.15	209.56	205.08
210.69	215.88	210.93	214.82	210.57	210.09	207.44	213.65	214.8	212.34	213.45	207.21	211.6	212.69	212.27	210.08	208.74	208.21	214.69	212.82	211.44	213.19	216.48	207.66	212.13	212.21	209.92	213.05	213.22	210.67	216.49	207.35	211.16	207.7	210.74	212.9	211.72	211.75	213.86	211.47	209.62	214.1	208.44	214.06	215.57	212.04	213.46	213.53	213.38	214.95
198.74	199.95	200.43	199.73	198.41	200.66	204.48	199.63	197.72	202.04	201.92	205.03	194.04	198.35	201.99	202.76	202.1	196.81	200.65	195.56	202.55	200.99	198.36	201.69	199.96	198.87	198.6	200.01	196.39	199.77	198.49	204.58	199.25	206	200.25	200.2	199.89	199.39	200.15	198.38	201.34	197.56	201.5	201.88	203.78	194.28	199.71	198.68	202.27	196.07
198.58	203.94	199.81	198.84	197.81	195.76	201.92	199.74	199.32	199.65	200.92	196.62	201.15	197.54	197.44	197.97	200.28	194.82	200.98	194.57	197.52	198.6	205.14	203.41	203.07	203.5	198.18	196	200.53	198.09	200.17	197.85	200.73	199.91	197.76	204.58	204.08	197.47	201.05	200.64	203.4	199.05	196.78	203.71	202.5	196.02	201.29	194.22	200.26	200.27
202.41	203.32	198.21	201.23	198.14	201.6	202.05	201.9	202.31	201.01	203.14	200.41	198.86	200.16	203.86	204.83	204.1	199.14	204.26	197.8	202.14	206.43	207.16	204.73	201.72	199.47	201.81	207.4	201.93	201.62	199.17	207.28	199.25	202.2	206.03	201.18	200.92	206.39	205.46	202.45	204.45	199.73	203.14	204.46	197.5	198.73	199.69	201.72	202.42	200.71
201.73	198.41	203.39	199.37	204.48	199.37	199.41	196.97	197.88	197.86	201.1	198.86	198.37	201.62	201.22	198.98	196.91	197.41	202.46	196.72	199.33	199.96	199.33	190.71	199.74	195.57	200.87	202.12	200.81	200.4	198.16	195.73	201.86	200.61	200.94	204.66	196.04	199.25	201.51	195.69	197.18	201.63	200.48	200.14	198.54	199.7	200.68	197.51	204.59	195.55
195.76	197.74	202.04	198.78	198.52	200.85	200.57	202.22	201.27	197.25	201.59	200.73	194.44	199.33	198.39	197.85	194.95	200.46	198.43	199.09	200.25	195.74	197.91	194.62	194.6	199.58	199.99	206.69	199.96	199.18	198.14	201.33	194.54	197.42	201.71	201.51	197.81	195.3	194.76	201.78	202.06	203.86	199.02	196.64	203.76	198.77	199.1	200.91	197.21	197.56
211.85	209.76	208.08	210.38	213.35	205.82	211.5	208.66	210.71	210.86	211.58	210.69	208.86	213.56	213.29	211.47	211.48	205.24	210.03	209.78	210.35	209.65	208.03	209.61	212.12	208.19	213.47	209.05	208.7	212.43	205.62	205.9	208.67	205.74	206.89	207	204.52	209.65	208.06	212.36	207.59	207.13	211.7	209.8	205.1	206.86	208.83	213.69	215.24	209.91
211.63	208.93	213.22	215.59	214.29	213.86	213.69	212.01	209.61	212.06	208.29	211.67	212.48	214.41	209.99	214	212.01	209.84	212.17	212.55	212.74	206.38	211.46	220.74	211.38	214.7	212.29	214.5	211.55	212.73	213.41	218.88	212.94	212.83	212.38	213.65	211.51	210.77	212.6	215.22	211.1	213.2	213.34	211.46	212.29	207.95	212.52	210.5	212.77	209.65
213.54	211.82	210.27	215.51	207.31	217.5	207.58	209.76	211.97	212.05	208.15	209.86	209.77	215.04	210.47	213.79	205.09	208.28	212.32	212.3	212.22	212	214.78	214.23	210.29	215.02	210.21	214.4	208.11	216.21	213.25	207.5	213.33	209.48	211.37	209.86	208.88	207.23	209.49	210.86	214.46	212.42	211.89	213.23	211.21	212.42	209.23	210.37	214.39	209.01
219.99	214.54	217.78	214.59	217.59	216.57	217.72	216.54	220.78	214.87	217.75	217.29	218.07	215.86	218.53	215.38	223.12	215.33	218.07	214.96	216.3	217.86	214.64	221.53	214.15	215.87	212.2	218.42	212.9	219.38	216.45	219.29	221.57	220.2	218.1	214.77	215.24	216.64	217.74	213.3	218.55	218.44	214.33	217.42	216.3	216.6	217.97	214.99	220.85	218.81
218.65	216.23	216.97	221.28	216.12	219.05	221.76	222.49	220.61	217.73	216.61	217.9	218.84	217.42	218.59	214.51	219.91	219.93	222.01	215.85	215.43	219.74	213.55	219.3	218.51	216.36	219.05	221.08	218.01	213.88	216.21	216.98	217.78	213.23	215.76	220.13	217.93	215.91	217.36	217.17	217.38	223.11	215.06	213.17	214.04	222.95	224.42	219.82	216.44	213.57
209.87	210.74	209.35	208.71	207.85	210.65	210.58	207.92	209.15	206.67	207.51	211.88	213.32	210.2	207.32	210.01	210.43	210.24	207.39	205.08	209.24	209.59	210.17	210.57	208.68	209.55	214.44	207.44	211.95	209.79	210.68	215.38	210.84	207.63	207.87	210.87	212.7	205.63	208.91	208.08	206.56	204.9	211.03	207.4	210.62	207	203.63	209.08	210.7	209.9
219.79	216.85	217.67	221.49	217.07	214.24	214.54	220.09	216.51	215.6	214.72	216.18	215.97	220.09	211.8	217.5	219.63	220	214.74	221.34	214.3	218.88	217.96	214.8	212.26	216.69	214.59	218.96	217.18	219.86	213.49	216.91	214.95	213.91	218.06	219.16	215.82	217.02	214.62	215.29	218.23	214.55	220.54	216.19	215.11	218.25	215.7	216.91	216.25	215.61
204.3	208.17	208.45	207.78	209.97	204.97	203.57	204.56	208.08	205.75	207.01	206.57	203.29	208.08	203.92	205.8	208.64	211.3	203.17	207.97	203.61	202.03	206.39	205.83	204.57	203.13	208.4	207.09	202.74	201.1	204.3	204.27	203.77	202.69	208.41	204.29	205.33	207.33	207.56	208.75	208.91	204.64	208.33	208.55	208.64	210.8	206.26	204.34	203.57	208.73
200.33	206.36	200.47	203.84	203.99	203.9	203.72	203.44	205.44	204.17	203.25	203.55	201.47	204.62	207.51	203.02	206.28	202.07	204.26	198.01	203.31	202.85	206.77	202.18	198.61	203.98	209.83	202.36	204.44	202.84	206.91	201.52	203.47	204.43	205.11	205.18	202.24	201.55	202.14	207.48	204.9	205.15	204.72	207.21	201.6	202.87	203.15	199.62	199.2	201.16
210.67	209.83	215.37	213.1	212.44	214.34	215.1	214.11	213.47	211.48	211.68	213.47	208.16	215.76	212.91	209.85	213.72	213.84	213.84	210.94	210.21	212.38	214	211.66	211.76	211.86	211.14	211.51	210.82	208.27	213.54	212.4	212.28	207.39	214.96	206.9	213.09	211.47	212.13	211.76	209.18	207.07	211.46	209.85	210.37	212.87	210.47	211.42	211.82	213.85
197.58	207.09	205.06	209.69	207.08	208.56	206.63	206.93	206.9	204.82	202.5	206.57	205.05	204.13	206.07	205.85	210.45	205.55	204.79	206.64	205.77	203.37	205.86	203.85	201.14	209.5	205.5	203.3	205.29	207.23	204.89	201.33	201.7	201.94	202.85	202.06	207.93	202.6	210.06	204.72	208.03	204.34	207.69	202.08	203.92	210.14	207.61	204.64	202.64	206.26
199.78	205.44	205.72	201.77	201.86	205	198.44	208.9	203.53	206.61	203.96	200.77	204.05	204.83	205.02	203.65	205.21	200.52	202.1	202.47	204.44	201.03	204.44	198.81	204.05	205.62	204.3	203.35	205.48	203.84	203.61	204.87	204.64	200.74	205.48	205.75	200.58	204.87	202.42	201.47	202.51	199.81	203.48	205.25	204.58	205.61	204.1	200.5	207.34	203.86
201.17	199.76	198.15	201.06	199	198.18	201.46	201.15	204.98	200.32	198.84	195.3	202.95	202.03	200.74	201.26	203.01	199.82	202.78	195.4	195.2	200.43	201.89	202.33	203.71	196.42	200.4	197.12	203.32	204.65	196.04	202.1	202.7	200.18	195.92	199.64	199.73	197.62	198.4	203.1	201.43	201.47	202.45	199.48	202.45	202.07	197.26	204.6	202.56	201.55
199.71	202.83	198.83	201.43	201.9	203.71	202.09	202.38	201.34	199.55	199.1	201.5	198.94	191.92	205.51	196.87	201.22	198.14	198.69	200.14	199.79	198.63	200.01	202.43	195.28	200.8	197.3	199.58	195.67	201.22	198.69	203.29	195.7	199.21	203.07	201.11	196.79	195.95	196.5	199.38	202.39	198.2	196.58	197.3	199.79	203.21	201.36	201.49	200.38	199.79
204.91	205.21	205.31	204.51	209.21	204.45	202.52	208.33	207.17	204.33	205.92	200.7	205.85	208.38	203.7	203.29	205.17	203.37	202.96	201.88	205.81	205.84	201.92	205.78	206.92	201.94	204.81	204.34	203.22	200.33	204.47	199.6	204.02	201.62	203	200.93	198.54	208.37	201.56	205.19	203.72	203.06	202.75	208.18	205.47	204.46	205.09	207.33	206.24	200.86
219.69	218.77	217.74	215.4	216.33	217.75	215.56	217.29	221.05	220.79	217.05	217.86	217.07	219.07	214.84	217.27	215.73	217.14	216.14	219.66	215.92	214.08	217.01	216.53	216.82	216.37	215.85	217.34	219.5	214.82	216.42	217.58	214.33	224.58	217.45	214.39	218.69	217.68	222.41	217	221.79	220.9	218.05	213.67	218.32	220.89	224.95	219.66	212.68	221.2
197.1	197.17	198.18	202.26	203.27	202.21	199.13	203.47	195.01	197.29	199.06	201.07	193.84	200.68	200.03	200.94	198.37	205.11	200.69	198.92	197.86	203.94	195.87	198.37	203.62	197.86	197.64	196.58	201.16	200.36	200.1	198.56	201.99	198.44	197.59	195.67	204.19	199.58	201.35	199.57	201.07	201.47	197.93	206.11	202.06	204.87	199.01	203.17	197.71	194.61
202.86	202.66	210.36	203.17	204.7	208.42	201.67	208.06	206.76	205.27	202.46	201.87	207.87	206.68	205.88	204.08	207.14	201.88	203.27	201.65	206.45	202.29	202.99	203.36	208.55	204.92	206.52	204.7	201.45	203.19	199.26	200.6	203.85	205.96	204.76	203.64	204.2	203.08	203.42	200.17	204.78	202.8	205.52	207.2	209.57	203.29	205.06	207.62	201.6	207.21
198.78	201.12	205.11	200.42	206.56	197.86	202.04	197.96	198.69	202.63	198.8	201.69	200.65	198.37	196.93	196.72	196.32	201.76	203.74	201.08	197.92	196.43	199.52	199.78	203.61	197.21	202.83	201.93	204.34	200.96	200.79	204.24	202.04	200.62	200.29	200.01	200.06	205.17	200.04	201.37	202.72	202.32	200.37	203.55	202.84	198.88	200.75	201.25	193.91	197.63
211.02	207.13	207.22	207.76	209.33	206.91	209.91	210.18	207.31	210.82	209.33	209.82	209.66	205.69	206.12	208.17	204.17	207.89	209.4	209.28	212.99	204.24	210.51	209.93	206.5	211.51	212.06	209.36	214.6	207.66	206.69	207.43	210.11	209.84	208.34	213.21	206.59	211.32	207.95	208.84	208.79	206.3	211.69	210.54	209.8	211.94	209.41	205.82	212.25	208.49
206.61	204.05	210.82	208.9	210.99	207.02	208.37	206.9	207.49	215.48	208.28	206.91	205.18	208.97	208.69	207.12	210.74	205.3	210.14	210.26	209.45	208.27	209.64	207.38	206.71	204.86	205.27	209.3	212.2	210.74	206.23	209.8	208.79	205.03	210.48	202.22	207.29	215	211.42	210.72	211.29	210.34	208.39	209.57	211.08	207.49	206.45	209.36	208.24	209.59
207.81	210.4	210.09	208.19	208.7	208.5	207.93	200.28	206.93	207.68	205.57	210.26	209.76	208.03	206.87	205.51	210.33	204.97	206.04	205.03	209.87	211.23	209.97	209.93	203.53	211.97	205.63	211.82	205.28	206.33	208.63	207.13	203.68	206.58	207.4	199.83	207.26	210.99	209.22	208.42	208.79	205.81	204.47	204.81	210.92	207.69	206.01	209	209.52	209.35
211.37	211.32	214.93	214.6	212.03	210.12	212.8	215.36	209.94	216.05	211.35	210.23	218.79	214.03	219.46	215.12	209.83	213.05	211.24	213.32	215.05	212.84	209.27	213.72	215.64	215.07	216.88	217.24	217.49	210.72	213.06	216.51	216.84	210.57	213.86	214.05	216.44	214.93	209.97	213.87	213.06	215.36	210.26	218.47	214.38	214.5	216.96	214.77	211.83	210.96
208.71	207.45	212.03	206.69	211.1	207.3	206.86	213.32	210.65	208.17	207.99	209.23	210.94	206.42	208.21	212.13	207.8	210.21	210.21	208.54	207.91	211.52	206.59	207.69	208.84	208.75	206.07	217.48	208.7	201.1	204.43	209.6	211.63	208.71	208.84	210.92	208.38	211.39	210.07	206.75	207.31	212.8	210.62	206.79	212.2	204.57	210.17	207.29	213.18	206.97
207.55	211.1	205.29	209.8	205.84	208.9	207.42	210.01	208.79	208.32	207.41	207.24	210.3	209.47	206.17	210.42	209.54	207.41	211.54	210.25	210.34	207.56	208.21	205.15	207.3	209.66	208.34	207.28	206.13	207.57	202.79	206.38	205.74	203.06	206.24	209.1	212.81	211.18	207.98	211.97	207.96	206.12	206.53	206.66	212.48	206.56	209.72	208.23	208.93	210.29
208.44	211.45	213.11	210.99	210.18	211.06	206.13	205.98	207.71	205.63	211.64	209.78	210.61	213.73	210.31	207.12	203.83	204.58	210.24	206.43	204.81	210.11	205.46	207.98	208.57	204.25	206.62	201.93	200.77	208.85	205.13	203.8	206.9	202.67	204.52	202.77	205.78	207.53	207.26	203.19	207.41	206.1	207.31	206.79	206.57	208.47	208.29	208.68	206.8	205.38
211.88	211.53	213.51	211.8	211.17	208.05	210.07	210.95	212.08	207.84	212.55	211.97	211.67	209.98	213.22	214.34	211.76	209.44	211.52	212.43	211.42	210.73	211.32	211.69	210.92	211.73	212.23	213.86	213.34	214.48	212.78	213.55	209.56	207.19	214.26	210.71	208.96	210.58	215.55	213.58	209.92	211.47	208.54	206.83	208.5	210.57	216.46	215.15	209.9	209.94
210.07	205.89	206.15	210.74	207.53	210.42	214.77	208.31	207.41	207.59	208.89	210.56	202.88	213.2	211.48	213.39	202.93	210.27	207.68	208.4	209.85	211.42	210.15	208.72	205.5	208.04	211.59	211.84	209.57	213.04	211.05	208.33	211.72	209.5	208.19	209.43	213.53	205.78	213.83	207.98	212.35	209.1	209.05	209.44	205.94	201.56	209.68	209.26	206.35	206.73
214.27	214.61	211.27	211.52	210.23	207.9	208.3	214.54	207.92	207.77	213.34	216.01	217.7	213.7	210.43	212.05	211.8	214.44	213.63	209.82	216.33	208.24	214.21	211.16	207.51	215.34	209.42	211.16	211.77	208.56	215.87	217.78	209.66	210.28	208.94	211.73	212.74	213.52	215.61	212.27	212.66	208.55	213.63	209.35	211.46	207.69	215.87	209.5	209.21	207.75
210.25	205.32	210.62	206.04	209.7	210.56	206.59	208.31	215.72	214.27	212.34	208.39	210.35	209.08	207.34	209.78	209.1	203.52	207.83	205.65	207.84	207.78	205.51	203.69	211.23	213.38	203	208.98	209.74	206.99	207.94	208.8	205.91	207.67	206.12	205.41	206.89	208.25	207.44	202.87	210.27	212.84	208.95	212.58	210.77	205.35	210.44	207.73	206.58	208.37
210.04	211.37	216.52	210.75	211.24	212.61	211.77	213.48	212.04	211.54	217.1	217.04	214.87	214.95	211.87	218.44	211.01	209.89	212.32	214.72	211.17	211.04	208.68	211.59	210.79	214.53	213.33	214.02	213.39	217.12	215.15	212.75	214.45	218.65	215.04	213.63	215.51	213.45	217.74	208.14	216.94	213.53	211.35	214.09	214.57	207.09	208.2	212.73	214.17	212.53
215.7	213.26	211.75	213	214.4	219.87	214.56	215.45	214.41	214.67	215.75	211.48	210.97	214.13	216.51	211.55	212.77	210.67	214.79	215.01	215.49	212.43	214.25	213.54	210.94	213.79	210.59	212.84	215.35	220.59	211.55	213.85	215.14	212.37	206.71	216.14	216.48	214.97	209.98	214.12	220.05	216.82	214.42	218	211.62	210.69	214.93	209.35	215.29	213.28
204.46	203.96	206.18	207.17	208.56	205.45	208.56	202.22	212.29	207.85	210.94	207.59	206.86	208.29	211.39	209.1	206.89	208.94	210.11	206.82	209.62	205.24	205.53	206.54	208.29	207.52	208.61	214.01	207.1	207.32	202.97	203.02	212.15	209.04	206.68	203.9	208.02	204.4	208.29	203.74	207.79	204.38	204.97	202.61	204.7	210.21	205.2	209.2	211.4	206.5
218.95	214.17	219.02	211.6	218.42	215.77	214.46	212.3	213.44	220.92	218.95	213.11	217.47	216.76	211.94	213.94	218.02	219.31	218.83	221.15	214.3	217.71	212.84	217.84	217.15	217.57	216.97	217.65	223	221.07	216.17	223.76	216.81	214.13	217.03	217.43	219.36	214.89	220.95	213.34	218.38	216.8	218.61	217.19	215.81	211.63	219.95	212.16	216.46	216.31
208.66	208.02	214.1	204	211.52	211.67	205.9	207.14	206.2	209.27	207.23	208.69	208.09	209.94	209.25	209.63	210.41	207.46	208.07	209.9	208.16	208.86	203.53	209.35	209.75	206.04	212.32	212.43	205.85	205.4	211.71	210.76	209.67	208.78	208.31	207.73	210.54	207.11	206.67	209.3	213.62	205.87	207.11	212.33	210.93	207.87	205.34	211.13	207.36	209.97
196.51	203.28	199.85	203.29	205.57	197.6	204.5	203.82	200.88	199.84	198.36	202.96	196.6	199.85	202.27	197.61	200.73	192.94	203.77	199.98	195.22	201.37	200.69	203.12	200.34	198.33	198.87	200.46	205.57	206.77	199.79	201.51	202.48	199.25	201.06	198.7	199.49	197.64	203.69	200.36	197.67	195.07	198.61	201.04	197.26	195.94	201.85	201.84	199.75	196.36
218.9	219.94	217.27	218.86	221.27	215.82	215.31	212.73	217.74	220.47	215.83	217.4	213.48	220.31	216.65	217.62	215.92	218.7	213.92	220.07	215.84	214.92	218.83	220.36	213.25	215.62	219.49	217.47	216.11	213.67	220.02	215.51	215.52	215.13	216.49	219.14	216.4	218.86	216.75	216.5	218.7	216.55	220.94	220.82	215.7	214.46	219.01	221	217.14	217.91
200.41	198.9	203.76	199.71	201.16	204.11	201.82	198.05	197.09	197.81	202.33	199.32	203.85	204.24	196.62	199.95	199.34	201.02	199.14	198.64	201.04	202.71	199.95	205.69	198.98	201.4	197.54	200.9	198.33	203.24	200.3	202.9	197.63	197.55	200.7	201.26	198.54	196.23	199.02	198.13	197.54	204.7	199.99	198.51	201.47	202.92	203.06	202.42	205.43	203.86
209.56	209.91	209.68	213.43	210.86	209.89	216.66	211.04	208.29	209.77	214.41	215.06	214.84	211.96	215.13	212.1	212.02	212.76	210.9	213.39	210.6	213.37	208.88	212.07	210.49	208.37	210.12	209.98	207.32	213.93	210.29	211.38	208.13	209.43	213.82	216.67	211.44	207.93	207.75	211.59	212.64	210.11	208.61	207.93	213.08	212.47	214.61	213.41	215.07	216.37
206.11	202.2	205.75	200.34	205.25	203.78	201.68	206.88	206.91	201.51	202.04	205.2	202.46	202.24	201.54	198.47	202.96	201.95	207.9	204.78	205.19	204.52	202.24	204.24	202.07	204.07	199.35	201.46	200.4	207.68	203.79	202.11	204.43	203.6	202.03	207.82	202.49	204.01	206.06	199.85	203.45	205.18	204.62	202.95	205.12	209.9	205.91	207.91	203.76	207.57
211.33	211.65	210.4	210.95	211.46	212.56	213.17	213.6	209.79	211.21	208.84	210.77	212.41	212.48	208.22	211.57	215.52	209.37	213.23	215.33	210.44	209.69	207.6	210.57	207.33	208.92	211.23	211.89	213.05	209.99	216.17	206.45	213.15	213.34	213.4	213.71	215.77	211.5	214.9	214.41	214.53	210.31	209.43	208.82	211.03	210.63	207.48	214.91	213.35	214.04
207.61	207.03	206.09	211.22	207.37	208.65	206.39	208.45	208.95	212.54	208.01	210.72	215.55	208.4	207.31	211.41	209.34	206.35	212.27	208.53	205.62	208.1	210.89	208.52	210.45	212.16	209.52	210.78	209.18	206.49	208.68	208.73	212.46	205.59	210.67	207.29	207.93	207.82	208.84	210.87	209.77	211.34	201.24	207.38	208.09	211.78	207.52	207.18	207.69	207.54
209.35	206.68	209.28	208.64	206.43	209.11	209.7	205.39	209.4	209.3	206.95	210.16	210.24	207.5	206.35	214.27	208.99	212.11	206.93	209.47	204.15	208.53	208.01	209.52	210.01	207.91	208.25	208.94	208.81	205.67	209.11	208.89	210.86	203.96	208.92	209.74	209.09	211.41	202.78	211.03	206.41	210.45	211.59	208.6	209.09	210.57	204.29	205.77	208.18	207.6
203.1	206.35	202.94	205.39	201.69	195.46	199.06	207.06	199.58	201.33	206.86	205.49	209.8	203.18	199.87	204.59	203.21	205.07	205.44	200.05	203.25	203.84	205	202.67	204.01	204.95	204.8	206.5	197.54	204.68	201.07	202.86	202.68	199.49	198.59	204.6	202.47	205.42	200.6	204.92	202.9	202.98	203.74	203.38	204.78	202.11	199.77	199.79	208.02	201.38
201.43	203.05	198.55	201.21	197.65	204.7	203.7	199.94	202.39	198.57	196.79	193.09	198.96	201.42	199.06	199.15	199.66	197.53	203.64	200.18	198.06	197.56	195.84	197.49	202.68	203.05	201.84	197.1	200.5	197.92	200.28	199.15	196.66	203.07	200.03	197.25	200.23	201.5	194.81	200.5	201.61	193.58	196.42	200.49	202.84	197.92	198.98	191.38	200	197.99
220.45	218.18	218.62	216.1	218.19	215.7	212.58	217.85	218.22	218.16	211.5	216.83	213.7	217.24	218.34	217.12	214.68	220.16	217.92	214	214.65	217.93	218.25	215.94	220.14	215.1	214.01	218.23	218.99	212.04	218.03	216.29	219.27	219.41	215.58	220.52	219.79	218.46	218.29	213.71	215.1	215.71	222.42	216.8	218.15	211.45	216.14	219.26	215.83	217.27
216.69	218.48	217.78	218.47	215.44	219.92	217.87	214.97	220.76	220.14	219.99	219.55	221.13	217.29	219.16	216.32	220.47	217.56	214.77	213.3	217.46	217.37	215.5	212.86	214.47	215.55	217.99	214.59	223.17	219.49	214.63	217.74	217.76	219.07	216.52	215.76	217.79	216.14	215.17	219.14	217.47	217.57	222.62	219.15	226.49	218.62	210.5	215.38	216.6	216.92
209.75	209.43	206.47	209.95	204.14	208.12	205.7	208.29	206.09	204.37	206.08	202.74	204.69	209.26	208.2	206.77	208.51	210.25	209.02	207.53	207.52	205.46	206.02	205.18	208.22	206.26	208.24	205.95	204.17	209.97	213.27	205.08	211.31	207.96	207.78	207.68	208.54	209.46	208.63	210.53	208.5	210.77	206.89	205.77	206.55	209.51	207.32	206.53	208.4	208.1
210.07	207	208.14	213.07	212.77	204.01	210.52	207.53	207.68	207.82	206.2	207.9	209.99	209.12	209.06	205.88	207.48	207.54	210.1	210.58	210.4	209.85	210.17	207.42	208.69	210.62	208.16	208.5	209.95	213.02	208.08	212.74	208.87	213.53	207.66	207.26	206.12	207.16	208.89	207.64	205.97	204.81	209.27	207.37	207.4	209.67	212.74	209.3	212.16	208.31
205.95	201.5	207.66	209.38	203.98	212.19	206.65	207.88	214.37	206.3	207.46	203.7	213.67	211.15	208.92	211.22	213.13	212.03	208.01	207.46	202.65	204.79	208.84	206.95	212.18	207.13	206.28	211.77	204.83	208.79	208.54	211.14	206.85	207.8	205.67	209.54	205.12	203.84	207.63	204.81	209.67	210.26	208.89	210.45	207.11	205.76	209.72	208.18	207.11	210.86
207.96	214.8	211.45	213.59	211.95	211.43	212.3	210.29	213.34	213.5	212.17	209.19	212.72	207.88	211.03	207.77	211.63	212.13	212.2	213.88	210.77	213.24	209.8	208.98	212.71	211.99	211.54	213.84	215.13	213.67	210.47	213.8	209.76	212.12	212.84	218	212.93	205.76	211.16	208.52	211.26	208.19	212.39	211.01	211.18	211.3	213.21	211.04	211.05	208.52
196.46	196.22	195.68	197.45	198.65	202.23	200.43	196.4	195.07	201.15	196.31	196.31	195.35	192.81	199.69	200.8	199.14	197.88	197.82	199.81	201.21	198.02	199.21	198.95	197.43	196.12	196.78	194.55	196.19	199.75	199.76	200.44	198.02	196.88	191.06	195.83	201.32	197.33	196.07	196.77	199.36	201.99	200.94	200.89	195.96	198.57	197.86	197.26	196.55	199.79
214.71	210.48	209.04	210.39	213.68	214.71	216.1	209.31	210.58	214.97	211.81	213.16	207.45	210.03	216.09	216.81	211.36	215.65	211.96	214.59	209.61	214.22	208.96	217.87	211.65	217.53	211.77	210.69	210.65	214.7	209.72	216.68	214.12	210.4	209.47	212.22	216.18	212.59	216.27	215.25	212.5	211.16	216.51	214.94	214.67	213.27	213.17	213.51	216.57	215.58
216.36	218.52	216.98	220.29	221.01	219.66	221.28	220.63	213.63	216.6	217	214.28	216.23	214.28	212.19	217.46	218.29	219.02	214.15	214.43	217.91	221.02	217.64	215.02	213.94	214.77	216.35	216.7	214.57	219.73	219.04	218.88	212.61	216.86	217.06	217.99	217.7	217.87	216.43	219.62	216.94	215.87	215.72	214.13	216.91	216.76	214.79	218.89	216.77	213.87
213.53	207.45	208.68	206.92	210.97	206.61	210.96	207.76	210.02	209.82	212.26	210.8	216.58	210.43	208.09	205.5	210	208.69	208.11	207.05	212.18	208.09	211.11	206.12	208.08	204.55	211.04	211.56	209.15	209.64	210.79	212.03	211.35	212.59	212.18	210.73	209.44	211.71	205.91	209.46	208.41	209.8	205.39	212.34	208.01	210.15	208.36	209.03	206.78	210.78
192.28	194.29	196.43	193.86	197.22	192.71	192	193.42	192.57	193.87	196.81	195.13	191.24	196.8	194.1	191.95	194.81	195.78	194.21	193.37	189.51	195.02	193.77	190.98	198.89	196.71	196.84	192.86	196.72	192.51	192.04	196.69	195.77	200.62	195.84	196.21	195.27	189.81	196	192.87	194.15	200.27	194.42	187.82	196.58	195.18	196.28	191.6	194.95	195.87
214	217.78	221.37	219.71	218.22	214.89	215.62	218.87	218.19	216.14	213.68	218.64	218.41	217.31	217.8	210.1	211.69	218.07	215.68	216.54	220.91	217.51	218.52	221.42	219.7	216.94	217.07	216.66	222.14	216.26	215.14	218.03	222.21	221.39	217.01	213.46	215.84	216.33	217.43	219.45	218.03	220.29	217.22	218.11	213.75	214.49	218.99	219.6	219.95	219.57
208.08	209.02	205	209.38	208.31	207.12	208.92	208.11	209.16	206.23	208.2	211	209.46	206.45	213.42	209.27	210.18	210.32	209.26	210.22	210.78	207.27	203.97	205.52	210.19	205.2	207.34	210.53	208.01	207.38	207.4	211.69	210.57	212.65	209.21	210.21	207.5	207.73	211.31	205.53	206.04	209.97	206.21	208.03	207.83	209.52	208.45	205.09	208.92	202.74
206.71	204.54	207.66	201.37	204.28	202.15	204.4	205.52	199.36	200.53	201.49	204.99	205.8	203.61	203.79	204.3	200.3	200.91	207.64	203.25	200.7	202.62	206.62	205.08	206.16	202.81	206.25	202.17	203.45	205.4	196.69	201.79	200.42	205.57	199.63	200.81	204.69	204.31	203.89	205.55	209.14	201.21	201.48	202.45	204.44	203.49	205.01	199.26	204.55	205.92
196.82	201.8	197.11	200.13	201.03	201.02	202.85	203.42	199.91	202.45	198.73	200.14	203.09	205.51	201.06	203.06	203.81	201.51	200.65	200.81	200.48	195.39	199.27	198.62	205.85	198.67	195.05	199.44	201.74	195.51	202.61	201.38	200.79	194.63	204.16	200.33	199.08	205.65	199.8	207.41	197.19	196.19	201	196.9	203.24	202.49	197.55	199.97	201.26	201.4
207.65	206.5	210.83	212.39	208	210.41	208.54	206.02	209.79	208.8	211.72	210.44	210.7	210.52	207.47	211.07	204.46	211.06	208.13	207.73	209.77	202.45	209.17	213.35	208.41	206.1	211.99	205.37	209.86	214.12	208.35	206.51	206.92	211.33	210.1	206.85	203.98	212.5	205.15	208.52	207.01	207.51	206.86	208.2	203.45	210.94	211.68	208.43	215.24	213.33
198.48	208.8	206.32	202.39	199.66	202.18	206.14	202.98	204.26	209.33	200.31	203.38	200.48	206.01	200.29	204.68	200.3	196.91	199.54	201.28	202.01	198.63	202.96	199.48	208.74	206.26	201.56	202.96	206.61	198.95	203.27	205.73	203.11	204.66	205	201.06	204.42	207.33	205.19	205.41	202.99	202.34	201.74	201.23	207.84	207.53	210.03	206.59	206.5	209.07
210.28	210.91	204.76	209.39	207.72	205.41	210.61	211.76	210.06	211.98	207.22	203.78	207.59	211.86	204.48	208.13	206.41	210.77	205.62	204.32	201.96	207.99	209.63	210.17	210.71	213.14	208.45	206.78	206.3	209.56	205.16	204.76	207.71	206.84	207.92	204.79	206.94	208.1	202.9	207.59	204.67	208.38	208.85	209.29	210.33	205.09	209.02	204.17	207.65	210.41
194.33	192.47	194.18	193.36	192.07	194.76	193.05	200.5	198.61	196.61	190.12	199.49	193.34	193.85	196.74	198.07	191.41	191.55	195.31	195.99	191.89	193.34	195.16	194.23	190.1	193.05	194.04	193.28	196.49	192.99	187.67	190.14	194.74	193.41	196.47	189.31	194.29	194.88	200.71	192.93	195.9	196.27	194.64	193.39	194.42	191.91	195.28	197.57	193.29	193.81
204.08	208.42	211.41	209.07	206.07	210.6	204.47	206.96	205.35	210.93	211.05	207.76	208.52	205.7	210.19	209.59	209.06	208.23	207.4	209.31	209.3	215.76	207.67	214.18	207.49	208.73	208.18	209.53	205.11	206.44	210.4	206.13	206.58	204.82	206.99	210.22	206.83	207.98	210.45	209.31	208.9	205.24	210.82	211.64	204.78	209.3	207.44	210.61	209.05	211.75
209.98	210.2	211.2	214.54	207.39	210.54	210.25	208.77	214.49	212.86	207.41	211.55	214.61	211.76	211.39	209.97	212.08	209.63	212.64	206.68	217.05	211.58	209.3	210.96	216.2	209.08	215.44	214.41	213.4	213.96	210.2	208.9	209.12	213.56	212.58	210.14	212.94	208.66	209.4	210	210.7	212.01	211.12	211.57	211.54	213.25	211.98	211.08	211.99	212.13
206.12	203.47	211.32	207.55	210.71	208.11	202.47	212.37	209.03	204.06	204.08	210.01	205.8	211.4	208.87	207.58	207.99	208.12	210.42	209.81	205.46	210.02	206.75	206.98	208.4	209.54	209.93	212.66	206	211.96	210.05	207.97	209.33	208.36	208.57	208.56	205.62	206.14	209.1	206.07	206.94	207.35	204.57	209.97	211.09	205.35	201.24	208.55	210.9	207.73
207.34	209.34	209.98	206.02	210.39	208.64	207.07	208.58	207.1	206.89	209.1	207.09	209.79	202.32	210.42	204.92	206.38	207.81	211.6	205.76	208.09	204.75	210.19	205.33	208.26	204.72	208.17	204.51	207.26	208.99	206.74	206.61	205.7	206.37	206.18	204.88	204.77	207.68	208.87	210.17	208.7	206.34	210.32	205.73	209.08	213.62	207.21	207.02	206.45	207.81
213.51	215.94	215.74	216.36	213.15	212.49	215.53	216.28	213.86	213.61	214.96	214.74	212.73	215.44	205.75	215.86	212.47	209.67	217.66	208.5	210.97	208.33	213.36	209.02	215.29	217.36	210.66	215.34	215.41	212.27	220.27	212.29	212.28	210.42	214.79	212.94	212.13	213.42	212.4	213.71	214.47	212.52	208.95	213.06	214.95	216.17	216.32	214.32	212.81	211.16
209.45	208.43	208.07	208.95	208.9	206.95	206.99	207.81	205.61	211.43	202.59	204.82	212.45	209.81	208.05	207.21	206.41	203.29	207.05	209.43	206.46	209.96	204.71	211.68	207.44	208.7	207.51	203.3	208.42	203.92	210.16	205.01	213.54	207.45	209.77	208.33	206.72	205.71	208.39	207.53	202.11	207.91	202.73	210.71	206.09	208.98	213.45	208.2	208.56	208.47
204.17	204.38	201.07	206.35	203.03	199.12	202.64	203.78	206.08	205.2	198.59	205.34	203.73	202.33	205.72	205.87	200.73	203.32	200.63	207.55	204.19	203.04	202.47	203.43	209.56	201.37	204.5	203.56	202.67	201.38	203.03	202.18	207.03	204.4	202.17	203.25	201.36	198.53	202.58	202.14	207.88	209.07	202.56	199.97	209.13	206.7	201.52	203.8	199.35	207.45
210.16	206.4	203.91	203.61	210.65	208.14	210.39	206.19	207.31	200.93	205.2	208.5	207.86	204.63	210.45	209.36	205.71	205.94	205	205.16	211.47	203.77	208.19	204.19	211.98	213.56	212.48	209.79	203.19	210.96	206.11	208.4	212.45	208.55	208.88	206.13	204.82	205.46	209.15	208.86	207.91	207.5	211.35	206.56	209.32	205.35	208.68	206.4	210.23	207.54
205.24	207.5	208.48	209.98	211.37	212.52	209.3	213.45	210.02	212.16	204.98	210.56	208.42	210.52	210.15	208.57	207.08	208.1	210.5	208	206.98	209.61	208.19	212	207.03	214.51	208.24	216.33	207.9	214.63	210.9	208.83	210.3	211.76	206.7	209.72	211.54	210.75	207.65	205.42	212.77	212.02	213.33	208.1	211.75	213.09	209.52	206.64	210.76	209.24
193.21	200.14	199.71	196.04	198.56	196.12	196.46	198.51	195.44	198.68	199.14	200.39	199.28	199.14	199.67	201.01	196.3	199.78	197.16	195.52	198.17	199.36	201.66	196.72	193.86	196.91	198.38	199.71	193.84	198.84	196.04	198.04	198.69	199.11	198.93	199.48	193.83	202.88	196.42	194.02	195.75	196.61	197.61	203.77	199.09	198.26	198.97	198.59	197.57	202.56
204.26	205.54	207.85	205.84	206.14	206.06	205.65	209.53	207.77	211.42	208.86	214.01	208.67	212.67	209.56	207.35	208.38	209.13	209.1	209.53	209.23	209.93	207.63	210.38	211.21	212.1	212.01	207.25	207.84	213.28	213.46	211.94	215.3	206.58	207.78	206.93	208.1	207.79	208.04	208.35	206.81	207.04	207.13	208.18	206.68	209.63	207.79	205.04	207.04	207.21
207.03	202.83	202.48	202.29	206.39	206.72	205.5	203.41	204.79	201.43	202.43	202.07	204.68	199.84	204.62	203.27	198.3	205.9	199.33	201.6	200.78	206.64	204.66	206.65	202.39	195.44	204.77	205.82	202.83	204.39	209.1	206.08	206.21	205.1	204.33	198.52	199.76	206.54	206.14	201.38	208.73	204.8	204.36	204.75	204.42	204.91	203.52	201.71	202.68	200.42
199.21	197.42	202.94	201.51	199.23	200.53	200.21	203.55	199.89	195.71	204.44	197.39	198.74	201.98	197.84	201.83	199.33	198.92	196.62	197.49	199.19	198.89	199.93	197.25	199.26	202.7	197.19	195.99	203.6	198.64	197.69	194.36	199.75	199.98	201.22	200.26	202.19	202.64	202.56	201.92	201.54	200.97	200.48	195.8	202.42	199.08	202.39	197.93	199.44	200.25
207.56	204.53	213.05	211.13	207.32	210.25	206.14	207.1	206.87	210.76	207.51	211.44	207.8	210.15	207.52	207.53	207.77	201.65	207.9	209.52	211.63	210.12	206.53	212.83	211.02	206.91	207.45	207.6	201.03	207.86	201.43	209.47	206.96	210.67	208.34	210.66	206.65	204.11	208.3	207.81	209.13	206.45	210.84	209.73	214.26	209.32	213.49	205.79	212.57	212.41
195.91	193.91	193.97	194.98	189.71	195.65	196.18	193.06	197.48	195.79	187.72	194.72	193	197.98	197.69	196.38	195.71	194.4	196.49	192.16	198.51	194.71	191.13	194.8	194.54	191.66	192.42	191.72	199.78	193.87	194.89	191.59	195.11	190.7	190.28	188.46	191.86	194.41	193.98	192.95	199.42	188.82	194.2	196.4	192.39	195.14	197.61	195.01	192.16	193.47
207.48	208.65	207.8	212.63	209.99	207.38	207.84	205.1	208.98	210.08	208.39	209.56	210.25	209.33	210.66	208.3	210.89	210.09	211.08	211.37	211.91	207.13	208.54	207.64	209.39	209.58	209	207.13	209.61	212	209.76	204.25	213.81	210.43	211.59	209.94	207.02	209.44	213.35	207.63	208.4	211.68	206.2	202.09	208.69	212.53	211.22	210.35	211.26	213.66
202.26	205.24	205.69	198	201.73	201.03	199.06	205.77	203.54	203.43	199.34	206.88	204.38	201.99	205.14	200.53	202.77	201.25	202.68	202.1	207.74	199.51	205.69	203.63	205.01	204.28	201.77	200.2	201.57	204.67	198.99	199.92	204.79	202.97	206.07	203.9	203.49	203.26	201.13	201.75	203.05	194.95	198.74	205.3	202.25	201.39	203.23	201.12	200.8	199.91
202.38	205.82	206.88	203.07	204.2	202.87	203.46	202.48	203.52	202.71	201.97	201.05	204.74	204.63	204.98	195.61	205.55	199.49	205.93	199.54	202.74	200.43	205.79	204.82	202.53	201.52	203.87	200.96	205.24	198.97	205.6	200.99	202.12	205.69	208.96	202.05	203.87	200.33	205.1	204.66	203.18	201.08	201.81	200.34	201.85	202	200.8	202.44	197.76	204.87
198.88	199.01	196.68	198.36	193.91	199.66	195.46	198.94	198.53	196.23	199.85	202.94	197.36	200.25	202.03	201.03	198.5	198.53	198.82	198.37	202.59	200.39	196.68	194.39	197.41	199.83	198.44	195.33	195.74	199.91	199.2	195.47	199.38	198.59	193.25	198.61	200.09	195.93	197.11	198.25	198.2	202.47	198.22	194.94	194.78	201.55	198.79	195.06	200.2	199.7
206.31	213.41	209.04	209.23	206.8	207.83	205.66	208.48	210.75	208.54	209.12	210.46	210.07	206.02	204.55	212.1	203.23	208.22	211.87	205.13	210.45	208.43	214.09	206.12	210.12	206.11	209.22	210.01	208.42	207.59	209.48	206.73	203.38	207.41	209.25	209.69	211.27	205.43	208.47	203.64	207.03	206.28	208.51	205.45	205.08	208.08	211.39	202.73	205.43	208.86
208.7	210.37	209.8	209.75	209.62	209.32	208.41	208.27	208.61	205.25	208.42	209.29	208.98	210.21	209.78	209.52	211.19	210.95	209.39	211.98	210.77	211.46	213.01	210.82	210.13	208.86	211.41	205.88	208.4	213.09	209.82	208.56	216.21	206.7	205.01	209.58	208.59	209.08	215.41	210.79	217.28	207.51	212.83	209.06	206.43	213.38	206.69	209.97	210.14	207.93
201.65	200.36	197.19	198.99	196.61	202.7	199.27	201.51	199.35	200.95	203.14	198.51	201.57	200.32	201.61	202.31	201.55	201.02	202.64	204.98	202.89	200.38	203.03	197.62	201.44	200.57	199.65	203.56	202.66	204.15	196.86	199.29	201.5	199.24	199.99	197.98	202.32	194.11	197.64	202.04	201.75	198.26	202.1	197.98	198.1	196.96	200	203.73	204.03	198.56
213.67	205.37	205.55	213.47	211.39	212.03	207.19	205.85	209.34	209.95	210.81	208.5	211.83	205.11	208.24	209.38	208.17	205.3	211.36	208.08	206.31	206.57	207.28	209.69	210.78	205.8	208.06	207.95	210.77	203.26	209.06	204.18	211.35	209.97	210.87	210.2	211.34	210.71	208.41	209.82	212.34	205.56	207.83	205.23	209.02	207.06	212.86	207.82	210.62	206.27
200.27	201.49	200.42	202.91	200.5	201.52	195.25	199.35	197.09	202.62	201.74	199.64	205.06	200.05	196.97	197.36	200.45	195.57	204.05	195.13	202.12	200.34	195.12	192.33	199.85	202.07	200.75	200.74	201.93	203.24	203.1	196.06	197.71	200.81	200.33	200.63	198.64	196.35	199.94	201.42	197.86	199.51	196.95	200.44	198.58	196.98	204.86	200.34	199.46	196.57
208.63	210.18	208.44	210.49	208.27	212.29	210.94	211.47	213.56	204.48	211.54	208.73	208.43	209.86	209.46	211.2	210.1	208.56	209.47	212.37	213.64	207.63	209.01	208.84	211.29	214	207.8	211.05	211.76	202.89	204.3	207.12	212.73	208.75	210.19	211.65	208.77	207.49	206.77	210.68	205.57	212.13	203.32	211.62	209.23	207.59	203.04	205.03	213.53	204.66
215.34	212.69	210.75	211.72	210.7	211.63	211.34	211.47	213.08	208.74	210.64	209.24	213.25	210.63	213.09	210.86	212.35	213.14	208.64	210.18	211.55	209.52	218.33	215.68	214.72	213.63	213.14	208.93	208.36	214.55	212.45	209.59	210.75	212.99	208.16	217.82	216.41	215.43	217.81	211.98	210.36	214.29	214.01	211.54	212.26	214.66	212.14	212.21	214.53	210.4
217.47	217.53	216.89	219.7	216.35	219.09	221.74	214.76	215.4	217.84	216.16	222.07	218.27	219.96	218.34	222.49	219.61	214.8	217.39	214.76	216.22	214.63	219.19	216.11	218.26	215.35	217.99	219.17	218.06	216.8	220	215.87	226.5	218.87	219.73	218.86	216.9	222.94	217.37	215.8	213.69	217.35	217.32	216.25	217.69	213.39	213.89	217.52	215.42	213.63
201.49	209.85	214.82	204.2	206.98	205.95	207.19	204.59	203.61	203.33	206.8	202.14	204.9	201.04	200.2	203.88	204.04	206.88	204.16	209.79	202.05	205.74	205.52	200.76	202.17	204.94	205.63	203.37	207.35	207.02	208.29	203.13	201.08	204.19	201.63	204.04	203.46	204.69	206.9	200.32	205.31	206.29	208.71	203.4	204.95	202.41	205.73	204.75	198.07	207.3
199.59	201.97	202.53	201.87	199.89	203.23	202.3	203.12	195.6	196.66	195.71	201.67	198.77	202.73	199.59	198.39	202.67	194.62	202.65	198.84	196.74	199.32	200.36	202.06	198.39	199.16	200.65	203.35	198.8	200.11	200.31	201.89	196.81	193.91	196.91	199.83	207.84	200.34	203.45	203.75	197.39	196.41	204.53	192.61	199.51	200.94	197.93	203.11	200.43	202.82
199.13	205.18	201.95	201.16	206.08	206.5	203.62	205.59	200.38	204.66	204.03	203.17	206.85	200.62	205.34	201.08	200.84	206.06	201.37	201.36	206.02	204.66	208.1	200.76	204.07	206.22	206.07	203.61	201.67	203.61	198.6	204.71	205.44	205.77	206.77	202.65	204.03	202.46	201.96	202.96	210.82	205.68	204.67	205.17	203.46	202.41	201.7	202.32	203.52	206.42
214.8	214.16	216.92	214.48	217.59	220.64	219.36	217.02	216.07	217.07	217.7	217.5	216.97	215.38	214.56	219.41	218.81	217.31	218.56	217.96	218.44	217.63	218.08	218.79	215.53	214.11	218.96	215.9	213.47	216.54	220.14	221.23	220.02	217.58	213.45	219.2	216.61	218.12	215.36	218.69	218.12	222.41	215.98	221.99	216.75	218.74	220.35	217.53	215	220.38
206.04	205.3	202.64	208.75	201.08	200.36	202.71	206.57	207.35	202.4	207.42	206.29	201.22	201.6	201.35	199.17	204.51	207.82	206.41	206.72	202.6	205.96	198.33	206.56	207.42	205.86	205.6	205.22	201.34	204.89	204.44	201.97	205.8	202.13	209.72	205.2	205.59	204.61	206.65	201.02	200.73	205.74	205.32	206.19	202.37	207.4	204.77	201.99	204.18	207.66
201.19	208.92	210.56	200.24	203.24	202.92	200.92	205.43	203.07	203.81	205.24	204.81	207.59	205.55	204.47	207.18	202.95	201.02	201.06	201.44	207.24	204.78	203.56	209.19	204.55	206.4	202.52	202.87	202.63	206.32	204.32	202.08	204.19	201.04	200.37	203.26	205.57	203.72	204.29	207.1	202.27	199.43	204.88	204.73	207.54	206.34	208.44	205.93	202.63	202.76
204.35	203.14	201.99	200.34	202.96	205.27	198.55	207.31	202.04	202.99	205.25	202.44	198.34	202.11	201.33	203.99	196.8	197.85	201.56	199.69	198.48	205.72	205.04	204.81	202.99	204	205.71	195.54	205.22	203.06	203.74	204.28	204.5	205.34	209.43	199.48	205.9	207.17	204.18	201.79	199.42	200.21	207.43	199.91	203.74	200.8	204.28	206.98	198.23	202.46
206.48	209.31	208.47	210.57	211.57	209.06	205.17	208.04	212.94	207.7	210.33	211.18	209.49	209.9	208.06	208.96	211.36	210.2	208.06	210.44	209.49	211.18	208.22	208.38	208.05	208.88	206.72	214.27	209.3	211.23	209.06	208.14	210.26	207.96	210.32	202.71	204.92	211.71	209.03	208.5	207.25	208.53	212.38	211.91	211.16	208.56	207.88	207.83	207.01	205.02
206.78	201.56	205.89	202.4	205.1	203.96	206.81	206.4	197.52	199.99	202.76	198.57	204.31	201.59	203.56	205.3	200.48	201.57	206.19	201.95	202.89	201.15	202.2	206.1	205.73	204.16	203.87	207.36	202.4	203.95	204.58	205.5	201.71	202.13	201.36	202.35	204.59	206.92	204.09	205.42	205.71	206.83	205.27	205.74	199.87	208.95	206.07	200.27	206.26	205.76
214.89	211.79	209.2	210.34	210.19	209.83	212.51	213.94	212.3	210.22	208.62	214.88	207.97	211.55	207.74	211.83	209.53	215.45	211.9	210.31	212.3	214.41	213.26	215.12	210.27	212.09	214.01	208.9	211.89	208.81	211.55	211.16	214.77	211.53	212.03	206.67	212.72	213.35	215.71	211.47	212.31	213.14	213.88	212.98	211.5	214.62	208.74	214.39	210.04	210.36
201.93	202.99	199.84	201.62	203.76	202.17	201.19	202.81	202.76	207.05	199.28	198.84	206.03	206.8	201.35	201.16	207.37	198.98	201.33	199.43	199.4	199.85	204.2	205.01	203.32	200.12	201.65	202.49	203.28	205.33	203.2	202.47	196.71	202.41	200.39	204.05	201.7	202.5	200.65	210.63	202.6	202.47	202.88	204.31	203.12	201.82	203.52	202.96	205.96	203.35
209.78	205.7	208.14	205.19	209.79	206.56	208.88	205.61	214.34	211.85	207.33	210.43	205.91	208.67	204.07	204.16	210.64	208.57	211.38	207.31	211.55	209.56	203.18	210.79	209.85	203.76	212.22	211.5	211.69	210.73	209.51	211.43	205.54	209.58	206.37	203.46	205.99	207.45	211.29	205.82	208	211.44	207.9	209.75	209.16	211.21	210.26	207.8	210.49	207.46
204.34	204.15	199.17	205.96	204.05	197.99	202.7	205.71	199.53	203.33	200.85	201.94	208.41	198.28	198.56	202.29	202.05	205.46	200.52	203.05	202.98	199.95	204.06	200.76	204.8	200.8	200.78	201.03	204.8	201.57	205.22	201.72	199.43	205.64	200.87	204.09	204.89	203.38	202.14	204.01	209.23	203.24	201.1	201.52	203.08	202.84	206.22	205.05	199.82	200.76
195.12	204.07	203.09	199.53	198.26	201.76	201.51	199.8	196.14	199.93	199.61	197.76	205.64	197.2	201.05	196.2	198.84	198.5	198.17	198.78	198.61	201.5	201.9	203.28	198.19	198.95	203.2	203.1	203.15	198.56	194.16	196.34	201.58	201.47	199.09	195.58	196.94	199.62	201.96	202.49	200.72	202.58	204.54	199.76	196.87	198.69	200.38	199.85	199.08	200.11
204.28	204.46	200.08	202.05	201.48	203.79	204.29	204.03	203.11	201.72	202.66	198.61	207.12	203.66	201.99	205.06	200.93	201.86	201.84	201.85	202.72	201.77	203.06	201.89	203.42	203.7	200.34	201.76	203.02	202.2	200.8	201.94	204.04	199.9	202.21	198.81	198.25	201.39	203.06	206.6	202.03	201.23	199.76	210.06	198.91	202.59	203.1	199.02	206.56	205.95
202.72	205.93	207.27	206.39	201.9	205.26	204.9	205.09	203.53	208.59	204.79	199.41	204.59	200.99	204.35	207.26	206.66	204.23	206.08	202.34	206.46	209.19	203.85	205.33	201.78	207.02	203.59	205.14	200.71	201.92	203.35	204.94	205.98	203.68	204.68	206.4	205.64	206.19	203.63	205.17	202.8	207.75	204.25	209.28	202.3	205.93	204.33	204.12	208.75	205.46
205.21	209.24	212.4	211.41	208.56	207.47	208.98	208.89	212.21	210.36	210.28	209.06	210.6	208.87	204.22	207.46	206.27	205.99	205.41	205.81	213.58	206.82	206.66	207.43	211.24	208.39	209.22	207.93	206.27	208.45	206.91	208.62	208.88	215.21	206.11	207.34	205.99	206.99	211.09	208.44	209.54	208.68	207.05	209.74	208.64	210.61	214.49	211.41	209.13	207.52
210.76	208.39	210.1	207.9	208.52	207.92	212.12	210.53	211.11	205.18	207.82	209.72	208.12	210.76	207.53	210.52	214	208.43	209.49	211.92	204.22	206.27	209.33	208.97	206.97	209.63	208.54	209.12	210.37	206.66	211.15	209.5	210.01	207.33	206.91	207.64	206.72	206.09	206.44	207.77	205.92	205.56	212.29	208.82	207.4	204.83	209.15	206.4	208.5	208.6
209.7	209.2	206.93	205.7	207.97	210.41	206.39	209.6	212.17	207.89	203.88	207.1	202.98	202.48	209.08	203.01	211.86	205.5	206.6	208.15	207.05	206.39	207.84	204.24	207.02	205.38	210.1	207.99	207.35	207.65	205.3	210.67	204.98	208.63	209.85	204.01	209.32	204.59	208	204.7	204.35	209.73	208.81	210.45	206.06	208.22	210.65	205.09	211.43	210.68
196.12	202.85	195.96	197.5	196.87	198.12	203.24	197.48	202.63	202.72	202.97	200.56	203.13	203.45	202.73	200.71	195.75	199.62	197.59	202.23	197.07	200.26	199.76	198.06	200.2	198.02	202.12	197.72	201.78	203.96	203.69	196.17	202.91	198.95	196.68	198.51	203.53	199.71	203.57	201.92	203.95	198.05	204.66	194.65	197.13	206.64	202.16	201.28	201.01	200.67
202.06	198.64	207.56	200.01	199.49	206.19	205.87	202.15	201.76	198.3	201.46	202.61	205.53	201.36	204.59	201.5	205.92	206.79	200.99	199.52	204.66	201.78	202.78	201.18	201.98	206.16	201.31	202.76	203.37	199.97	201.27	203.77	200.42	206.73	200.66	205.51	203.13	202.59	200.96	202.13	204.85	201.24	204.14	205.5	201.15	205.64	202.03	206.63	204.37	204.96
201.91	209.66	202.8	204.33	205.75	203.01	204.44	201.78	206.29	204.36	205.41	204.21	208.19	207.01	205.34	205.98	205.83	205.35	204.82	204.13	209.58	203.5	201.56	202.22	204.96	205.62	203.36	201.61	210.32	205.5	200.75	201.38	203.78	202.29	201.78	207.12	203.23	203.35	204.71	203.32	206.65	202.3	203.89	201.68	202.9	205.66	204.84	205.42	203.81	209.05
212.65	212.53	209.1	213.33	207.52	212.38	214.7	210.9	211	210.84	216.5	210.2	217.6	209.96	208.9	213.58	215.75	214.27	211.61	213.11	208.97	214.6	211.41	213.08	213.22	216.33	214.41	213.03	214.38	211.39	209.73	215.43	209.07	207.97	211.77	208.13	209.92	209.7	215.73	211.78	215.14	212.11	213.06	209.77	216.91	210.44	212.57	211.52	211.87	213.38
204.18	202.17	200.81	198.86	198.75	201.26	197.66	201.89	199.86	201.99	198.24	198.02	202.49	200.59	201.78	202.25	201.47	198.75	201.55	201.3	199.49	199.2	201.16	201.36	198.71	203.49	199.72	199.66	198.05	200.47	198	201.99	199.75	201.85	201.6	198.53	197.23	201.16	196.85	196.89	201.78	200.54	201.75	202.91	201.53	200.24	198.1	200.73	198.54	204.79
212.65	223.07	217.44	220.15	218.92	217.44	218.61	215.1	217.62	214.27	216.92	216.82	218.92	220.1	218.71	219.54	211.6	214.73	217.98	218.6	217.17	221.54	215.76	214.28	216.98	215.39	217.48	213.79	217.06	217.99	219.18	218.39	218.6	217.68	215.57	219.47	217.55	215.27	217.63	217.33	216.58	216.56	218.04	217.19	219.94	218.69	218.71	218.02	219.42	217.08
202.39	203.07	204.57	201.84	207.81	205.18	200.99	199.32	205.41	204.22	202.38	207.1	204.84	197.9	203.82	200.71	202.96	202.29	202.76	202.64	204.63	200.31	204.18	201.89	204.91	199.6	205.25	207.22	203.13	205.18	203.83	204.04	203.99	201.86	201.78	208.52	201.49	204.6	201.42	200.69	204.53	205.92	207.64	204.45	202.09	200.7	204.71	202.98	201.75	196.87
207.42	207.12	202.18	203.59	202.41	206.39	210.25	200.35	204.05	211.07	210.62	211.67	204.56	209.47	209.15	211.37	210.03	204.94	206.51	209.45	206.4	206.81	205.44	212.96	208.8	203.55	205.97	203.58	203.31	208.47	207.63	200.2	203.64	207.87	206.42	203.59	213.11	206.08	208.33	203.54	206.51	207.64	207.17	204.61	204.27	206.66	207.45	208.63	207.52	206.16
205.71	205.81	203.93	203.01	201.93	202.11	202.47	204.12	204.11	201.95	199.06	206.4	202.34	203.98	200.32	199.72	204.5	201.42	202.26	199.31	203.97	208.34	200.19	201.55	198.26	200.24	205.55	204.69	200.32	201.13	206.39	200.81	202.18	200.21	199.85	203.47	201.62	200.11	203.05	205.78	198.33	201.72	204.48	199.68	205.27	204.45	206.39	204.28	206.11	197.23
209.3	209.49	208.08	208.43	209.56	210.31	210.76	207.31	206.76	210.83	211.19	210.75	212.65	208.74	210.2	210.97	212.54	209.86	207.08	207.83	208.58	203.11	217.05	207.04	210.01	208.83	206.21	211.06	206.48	210.16	209.21	210.1	204.52	209.83	203.44	209.46	211.61	208.63	208.37	206	206.65	212.01	205.5	203.85	209.14	211.19	212.03	210.38	207.79	211
200.22	203.32	204.5	204.14	202.73	199.46	196.51	198.8	202.67	202.33	201.34	200.17	199.04	203.93	197.74	195.8	197.55	198.49	203.52	196.79	201.65	202.52	198.17	201.06	202.58	198.92	197.46	199.87	202.72	196.24	199.98	200.51	201.33	198.14	196.46	200.82	200.83	203.66	201.12	204.3	197.79	199.93	194.18	202.54	195.46	201.14	197.15	200.64	198.84	199.09
206.22	204.72	203.78	205.78	204.06	201.45	203.4	199.54	202.85	197.27	207.16	204.25	202.48	203.7	205.73	204.89	201.93	208.84	200.69	204.31	208.16	202.81	202.22	204.95	202.17	200.92	203.65	208.63	203.75	202.58	204.68	203.85	201.72	206.53	200.52	204.98	197.97	203.71	198.99	204.19	201.44	206.65	204.08	202.58	203.7	201.05	203.53	202.51	203.49	199.72
212.5	212.16	211.22	211.65	213.55	211.97	208.67	214.44	209.15	210.91	216.46	209.8	213.43	213	211.51	210.61	209.67	214.39	214.1	213.95	211.11	213.88	210.39	211.88	215.84	210.57	210.34	208.27	214.31	213.38	211.87	208.97	216.75	216.88	211.04	211.99	210.9	215.25	210.78	211.55	215.39	215.95	211.11	214.17	211.73	212.68	209.89	212.32	210.45	214.76
208.88	206.66	204.38	208.65	203.59	205.91	207.92	209.84	211.21	206.99	208.44	207.16	207.24	204.33	206.27	207.81	211.3	211.18	210.24	205.74	209.44	209.05	211.58	212.34	209.12	205.33	210.46	205.74	206.92	210.97	209.57	210.97	205.49	205.84	209.31	210.46	206.96	206.35	210.74	206.7	205.76	209.73	210.06	209.82	207.25	212.63	208.95	210.27	212.31	209.26
198.67	208.5	196.39	204.78	204.07	204.7	203.97	200.8	199.48	198.91	205.76	203.61	203.48	206.66	198.72	201.3	201.72	202.42	206.27	198.05	205.8	202.93	203.52	203.75	199.94	201.72	198.7	197.83	202.26	203.23	202.07	199.52	206.43	200.59	204.99	199.56	204.8	206.3	200.97	205.75	202.09	202.87	205.12	202.11	202.92	202.34	204.16	200.77	201.99	203.56
206.86	206.59	211.1	212.29	207.45	203.71	204.95	204.05	206.53	203.26	205.15	205.51	200.62	208.78	204.96	198.79	208.61	202.25	202.65	207.36	202.07	204.96	203.05	206.81	206.76	209.12	204.16	207.39	203.55	207.51	206.73	207.59	203.48	202.02	206.3	206.11	206	207.51	206.42	209.97	206.24	202.71	202.71	207.89	202.44	207.25	205.87	206.16	206.86	204.63
214.83	213.23	213.13	212.6	208.31	215.18	211.01	213.27	215.57	217.95	215.66	212.89	213.77	211.61	213.47	210.95	212.38	216.89	213.55	212.19	210.29	215.3	208.02	211.48	213.06	215.57	214.16	212.98	217.92	210.69	212.45	214.37	211.77	216.46	211.31	215.1	212.18	208.39	216.58	215.26	211.57	216.03	212.16	212.3	207.96	211.08	212.28	212.49	214.76	217.23
209.47	208.43	209.56	210.37	207.3	209.54	204.98	210.47	202.53	202.73	208.93	204.73	208.81	205.65	203.65	211.64	208.34	203.73	204.5	207.8	202.71	207.53	204.01	203.62	204.26	209.07	209.31	203.84	200.11	208.76	213.03	205.79	206.96	203.24	203.8	203.98	205.53	205.21	205.35	208.43	206.74	204.62	207.96	203.64	209.56	207.12	203.08	204.7	205.89	206.64
209.16	214.07	212.25	211.4	211.34	213.5	212.35	211.02	213.12	213.63	211.3	215.72	212.47	213.63	215.87	208.93	207.76	214.12	210.22	211.52	214.05	215.11	208.15	210.72	212.7	209.95	212.44	211.38	212.41	211.94	212.56	209.35	210.96	212.9	209.14	213.06	212.23	206.76	209.94	210.93	214.38	216.03	213.49	211.46	209.12	210.15	209.41	213.16	210.43	209.98
193.59	192.85	195.23	197.41	192.1	191.99	194.72	196.78	196.64	191.63	192	192.27	193.99	194.75	192.03	197.1	191.5	194.57	194.68	190.81	195.37	194.21	194.7	204.14	198.95	195.31	199.08	189.27	194	195.39	190.94	195.54	196.47	195.77	191.74	195.37	194.53	193.5	191.98	195.22	193.03	200.99	190.58	196.65	193.32	191.82	195.41	193.62	193.03	195.82
196.77	196.62	199.1	203.3	199.06	196.59	199.08	197.18	203.61	204.43	199.46	202.81	203.36	206.38	200.01	200.12	197.68	201.21	200.49	200.49	200.88	200.29	202.81	201.9	202.98	196.57	199.83	204.71	201.99	199.55	203.83	200.63	202.28	198.53	202.08	194.52	201.91	200.47	201.52	195.01	200.29	199.61	198.91	201.18	201.4	196.13	201.75	200.69	204.21	202.81
205.24	206.02	204.9	206.67	202.86	205.59	203.91	204.05	207.63	204.42	207.26	202.07	208.11	201.65	201.6	205.88	202.19	203.68	203.5	201.96	201.61	202.41	205.07	205.32	204.37	206.41	200.64	206.54	204.09	203.73	205.58	205.51	204.62	204.68	201.6	202.35	202.91	204.51	202.53	202.94	208.7	201.52	206.3	206.57	199.45	206.65	207.01	202.74	204.14	206.59
203.61	199.63	203.02	203.32	197.66	207.5	199.05	202.12	200.28	199.82	202.93	199.12	198.94	202.17	206.22	203.34	202.15	205.48	203.3	206.28	202.92	201.11	201.07	198.38	206.83	203.63	198.77	206.59	209.91	202.17	205.63	197.74	207.25	200.63	201.07	202.27	206.79	202.86	203.17	204.95	200.67	198.44	203.12	204.61	202.09	203.68	203.23	202.16	203.45	204.61
207.85	209.17	207.15	205.82	206.11	204.67	210.65	210.28	207.63	206.5	211.19	208.3	205.99	210.35	210.01	206.85	210.63	208.35	209.22	207.45	209.92	211.52	209.61	210.56	206.91	209.86	206.14	205.76	208.15	207.31	205.23	207.48	209.74	207.53	212.12	209.71	211.79	215.23	205.41	207.43	207.2	214.24	208.97	210.36	207.11	205.6	204.23	208.82	211.13	209.32
210.64	209.18	207.56	215.55	213.13	219.65	211.24	218.21	208.37	212.19	212.37	208.48	206.87	213.87	210.69	214.69	213.92	210.13	212.62	209.65	209.18	212.01	210.51	212.42	211.09	209.22	211.23	210.15	215.97	212.49	213.94	212.43	210.92	215.68	211.3	212.73	212.55	211.59	211.72	211.22	210.39	206.99	212.16	213.65	214.08	212.83	210.71	211.93	218.7	213.7
197.16	195.76	192.57	195.01	198.46	196.99	196.71	195.31	195.29	194.95	200.57	200.06	199.07	193.42	192.45	194.29	198.43	192.51	193.57	192.78	198.98	196.38	193.25	196.36	197.18	192.89	193.15	194.46	192.94	194.92	196.26	195.87	195.09	196.17	197.99	196.51	194.87	196.24	195.96	191	197.67	195.9	193.81	194.46	191.95	197.65	196.85	196.88	195.15	195.14
211.72	210.67	211.52	211.88	211.19	205.73	208.63	206.6	209.76	207.79	204.99	207.27	207.1	208.16	211.41	210.07	207.47	206.49	210.69	206.14	206.04	208.46	208.73	208.34	205.75	209.64	205.71	210.14	205.23	214.3	214.24	212.73	209.13	207.11	209.63	208.26	207.26	209.87	206.72	211	209.11	210.17	208.58	205.56	207.91	210.76	202.84	207.2	211.43	207.53
206.44	210.49	206.56	209.8	208.62	207.27	207.64	207.01	212.46	209.2	206.73	213.82	204.38	211.91	207.11	213.37	205.47	210.73	205.32	205.31	211.23	206.36	208.74	210.23	209.94	202.16	210.82	203.82	205.53	207.07	206.52	203.84	207.4	205.61	205.35	210.52	209.66	208.48	205.44	207.85	209.61	205.69	209.39	210.8	209.57	210.38	207.07	206.43	206.92	206.29
210.27	206.09	209.12	209.88	203.64	204.91	207.42	208.2	209.34	207.69	204.06	206.83	209.54	205.91	208.63	207.36	212.56	205.46	216.37	209.39	208.75	210.04	210.75	204.7	201.6	205.92	207.69	209.51	210.53	208.28	209.38	201.86	205.77	204.13	211.51	209.59	204.35	206.81	206.54	209.01	211.38	206.5	200.56	207.26	207.69	208.37	204.71	206.47	210.35	209.24
212.16	208.97	208.82	213.51	209.71	209.88	209.18	206.56	207.82	210.48	210.99	209.04	207.21	208.81	207.63	209.97	209.68	211.18	208.68	205.72	212.91	206.06	210.09	206.2	207.77	209.29	204.71	210.41	208.96	207.39	204.06	207.62	211.73	209.82	214.49	204.75	207.56	206.46	210.69	209.69	207.96	210.65	208.42	207.04	207.64	208.06	210.77	210.27	206.96	211.67
207.9	210.9	209.92	207.72	208.28	213.19	207.35	209.33	217.97	208.6	211.3	207.56	212.95	211.22	209.78	203.59	210.27	207.8	208.43	206.9	210.16	211.01	208.6	207.36	212.05	215.66	208.16	205.76	213.04	212.97	213.38	210.65	206.84	209.57	206.92	212.15	210.55	206.44	208.72	208.38	207	212.58	205.48	207.94	212.61	207.93	207.39	209.29	208.83	208.74
205.49	203.04	201.76	201.97	208.18	204.87	206.8	204.79	198.31	207.18	203.96	203.03	201.54	206.67	205.58	201.4	207.8	206.66	202.51	206.64	202.68	199.08	198.48	198.36	207.36	202.28	200.44	198.2	203.34	204.65	203.52	202.24	202.74	199.89	201.09	204.24	201.75	200	207.31	200.14	203.65	205.48	201.02	202.35	200.38	201.48	199.8	203.7	199.92	202.27
206.43	212.47	214.04	205.32	210.14	205.47	209.24	208.44	212.56	210.44	208.92	209.41	210.65	212.22	207.8	208.07	212.08	207.64	209.75	210.37	209.83	210.1	209.9	209.21	207.85	212.39	210.96	207.48	206.89	207.47	209.29	210.73	212.44	210.29	209.21	211.42	211.12	211.14	207.61	211.31	206.37	207.29	211.95	209.27	208.62	210.63	213.15	210.64	210.68	207.17
217.14	221.02	221.24	215.02	213.21	221.39	219.07	220.88	215.15	216.43	215.38	221.49	217.06	217.27	212.48	215.06	212.37	218.1	218.27	219.7	221.94	215.84	218.3	216.34	214.43	214.72	219.13	219.71	216.39	218.22	220.7	216.06	214.07	215.55	221.55	219.56	217.56	218.21	217.66	211.39	218.05	216.7	216.6	216.38	217.94	217.69	217.25	218.82	214.88	219.09
203.22	208.53	202.52	198.99	206.58	204.46	205.73	200.98	205.13	205.68	205.71	205.86	203.58	203.19	201.12	199.09	199.95	198	200.88	203.48	202.98	201.02	203.81	205.89	203.61	204.7	202.12	202.94	201.16	201.45	204.72	206.05	203.65	201.93	203.41	209.22	204.93	206.74	203.4	196.58	203.23	203.49	201.58	204.99	202.1	205.93	203.56	205.18	204.76	202.54
205.18	206.69	205.01	205.16	201.71	202.85	205.13	200.36	205.01	207.53	206.42	203.06	202.04	203.96	205.1	204.82	206.17	204.38	205.73	203.9	201.14	200.96	205.2	202.06	206.42	203.14	204.65	203.56	205.75	208.57	199.25	202.57	206.55	204.95	200.58	206.58	205.32	203.28	202.17	204.23	207.28	208.46	201.94	198.52	205.19	204.91	203.45	205.65	204.71	205.58
218.6	213.76	208.31	211.81	211.51	212.79	213.04	215.51	218.26	217.06	212.4	214.31	210.36	214.27	213.39	213.13	214.6	215.27	208.63	212.04	212.56	215.59	213.92	208.99	216.94	213.99	215.93	218.69	209.21	214.83	212.43	213.95	215	215.7	213.54	212.78	212.85	213.52	211.96	212.27	208.6	213.84	213.04	212.14	210.97	212.18	212.37	212.8	214.16	217.96
204.58	206.85	211.92	206.66	210.95	208.07	204.76	202.67	212.81	210.79	209.58	205.59	207.25	209.87	207.66	204.82	206.61	209	209.53	208.7	205.86	205.38	213.34	206.29	210.1	207.78	209.02	206.97	211.96	209.07	211.41	209.79	207.24	206.61	203.74	205.94	212.17	210.46	210.13	205.2	212.86	207.18	205.67	211.47	205.03	206.4	210.02	207.82	210.65	211.65
212.99	210.11	218.16	216.09	215.69	214.98	211.28	214.6	210.17	208.87	215.53	213.55	215.25	213.63	212.34	219.06	212.62	213.12	212.84	211.6	214	214.75	213.4	211.96	217.42	213.07	212.52	215.72	215.4	211.94	208.34	212.36	211.94	214.07	215.8	214.58	214.5	210.11	217.67	213.94	216.73	213.88	208.53	218.41	211.76	215.19	213.68	216.21	215.52	212.37
197.71	199.37	194.79	200.19	202.54	197.22	198.84	197.72	199.93	200.51	201.42	201.72	199.98	198.02	201.64	197.25	201.68	196.48	197.31	202.02	198.86	201.22	200.13	199.73	199.36	198.52	197.48	199.38	198.64	198.08	198.88	196.04	203.18	199.6	201.13	202.05	199.98	201.25	200.69	196.87	196.34	194	201.96	200.09	200.32	199.93	202.92	200.25	199.77	197.82
205.52	205.46	203.58	202.99	204.06	201.63	198.75	201.94	201.8	204.28	200.34	202.66	202.02	203.95	203.45	200.85	198.19	202.32	199.19	201.92	199.82	203.1	198.83	202.47	200.48	203.45	198.65	199.3	197.79	201.56	197.88	200.07	201.03	203.88	201.91	199.5	200.04	199.94	201.4	198.68	206.65	206.23	202.29	199.8	203.58	200.53	201.89	203.27	203.21	198.42
209.8	207.61	210.49	207.02	206.69	207.8	204.76	206.76	205.74	208.76	205.11	206.55	210.17	207.61	203.96	208.53	204.77	206.26	208.45	209.28	206.41	207.16	209.97	211.37	204.77	205.87	203.95	207.99	209.19	204.02	207.61	207.84	209.36	209.64	207.99	212.74	209.61	208.78	205.82	206.46	203.49	208.02	205.07	206.21	208.86	204.01	206.56	207.08	208.22	215.22
201.07	204.66	204.2	204.35	199.81	203.29	198.78	208.42	199.98	205.33	204.04	201.26	202.89	200.32	203.02	203.26	203.48	200.38	205.25	205.48	199.79	200.17	201.01	204.04	200.97	201.77	202.87	203.64	202.6	202.63	200.74	198.49	203.15	201.77	201.86	204.43	202.55	204.51	198.89	202.16	204.96	202.89	202.19	196.1	200.99	204.56	204.69	202.91	203.29	204.53
197.39	197.76	202.73	198.57	197.08	195.72	201.3	199.36	193.49	199.06	193.38	195.08	198.59	199.02	197.57	192.96	199.64	196.63	199.22	205.31	192.18	201.75	193.23	200.42	196.13	201.19	197.71	199.46	204.07	193.98	195.92	202.29	197.43	196.37	195.05	194.87	191.79	196.76	196.82	192.16	197.93	197.3	195.89	196.7	193.96	199.3	193.91	199.92	195.6	200.11
209.45	207.64	213.22	213.05	211.67	211.15	206.71	210.41	210.38	218.04	212.27	210.73	211.5	209.02	212.21	213.76	212.57	209.26	212.89	210.08	212.45	209.51	211.01	209.8	210.02	210.31	216.95	209.85	215.48	216.81	214.44	210.42	210.2	212.62	208.49	211.14	210.54	211.01	212.67	214.95	212.03	211.53	212.61	210.21	210.56	209.66	212.83	213.74	207.13	210.86
204.41	199.91	202.41	198.99	199.16	202.93	200.82	201.18	200.03	205.5	200.52	200.23	203.76	194.38	197.52	195.87	204.8	197.08	196.96	198.36	199.6	198.53	198.46	200.27	196.1	200.31	199.62	199.18	196.89	195.21	198.71	199.34	200.67	200.76	197.69	198.36	197.7	198.32	197.38	198.78	200.5	198.02	203.38	196.65	206.33	202.56	197.5	200.42	202.85	199.47
207.64	206.52	209.33	205.96	207.02	206.68	210.13	212.46	207.61	211.87	203.76	209.82	207.27	209.02	200.4	206.41	206.16	207.94	208.94	204.03	212.19	211.75	213.3	202.98	211.89	206.53	208.08	206.57	205.62	203.76	211.08	207.87	209.19	207.65	205.59	210.17	208.38	206.79	201.48	210.36	211.07	210.25	204.73	208.25	208	209.37	207.79	213.2	207.73	207.99
215.51	217.48	221.69	214.74	217.93	220.74	215.54	214.73	213.61	221.02	215.63	220.2	216.9	219.18	217.62	211.05	219.27	215.07	215.03	218.16	220.88	217.85	217.08	218.69	220.95	213	217.96	210.26	217.27	215.41	213.16	216.87	218.68	213.73	215.6	217.84	217.37	218.19	213.93	221.27	217.04	217.55	219.81	212.87	215.52	218.87	218.42	219.86	216.4	217.56
208.85	209.68	214.03	212.95	211.63	210.54	211.16	209.06	207.22	210.92	212.95	208.38	210.72	211.11	210.98	211.64	212.05	213.87	211.81	207.91	212.87	212.74	208.82	212.59	210.96	214.13	213.12	210.29	213.12	213.4	213.56	210.15	206.72	210.74	212.01	209.56	210.06	209.97	213.42	207.17	206.89	210.34	212.88	207.54	211.67	212.49	213.68	214	215.79	213.84
211.75	213.06	213.92	211.74	211.05	214.34	211.36	213.1	212.9	214.41	209.52	210.62	210.98	208.72	211.62	211.3	213.15	213.54	211.1	215.3	212.42	208.68	209.25	213.2	212.75	213.47	211.22	210.99	216.7	212.32	209.8	214.1	213.49	213	209.8	216.84	209.39	216.43	215.11	212.32	211.96	209.64	212.4	216.93	209.72	211.91	216.32	212.31	210.39	215.42
209.74	209.51	209.05	211.95	214.48	209.06	212.42	212.4	209.78	216.53	210.15	207.45	213.6	209.84	213.83	210.77	205.9	210.5	213.03	212.9	210.76	210.46	210.7	212.66	211.17	210.35	214.92	217.17	208.96	207.74	211.65	212.11	211.79	209.8	211.58	210.99	214.1	211.34	210.37	208.46	208.92	207.24	207.79	212.04	211.79	209.23	205.5	214.21	211.97	209.23
215.39	214.2	219.3	215.45	216.57	219.12	220.29	222.47	215.39	218.65	218.5	221.95	219.08	216.71	215.21	216.74	217.27	219.07	218.28	218.57	214.13	220.55	218.54	223.14	221.37	221.4	214.7	219.92	217.05	215.4	215.46	220.5	216.73	219.73	219.9	222.13	214.44	221.05	216.45	217.16	222.2	217.84	213.02	216.43	216.06	219.03	223.05	217.62	217.84	220.78
203.59	202.65	201.47	205.63	198.83	202.9	194.51	202.17	198.79	194.8	196.7	198.93	197.11	200.77	197.74	198.96	205.34	203.21	202.34	202.54	198.41	204.42	198.39	201.28	200.75	200.15	203.24	198.25	203.58	203.53	200.66	196.3	198.39	203.3	201.74	201.61	199.08	198.14	201.17	200.91	202.88	194.96	203.26	199.59	199.21	200.81	199.08	201.35	196.88	198.58
212.17	212.98	213.75	212.46	213.22	211.83	209.64	212.75	212.39	214.4	210.65	213.69	211.58	208.53	212.49	210.63	212.7	210.79	216.55	207.16	205.73	210.1	214.04	211.72	208.91	213.23	215.79	212.07	210.46	213.07	215.02	209.99	213.92	210.56	210.28	208.51	209.29	212.26	210.74	215.55	212.17	213.69	216.67	213.41	208.21	211.31	212.88	214.59	211.5	220.23
210.45	208.62	207.41	205.12	206.27	209.96	206.92	203.69	210.91	208.62	204.08	204.7	207.71	208.24	207.09	209.11	209.01	204.66	204.94	209.97	211.68	209.16	207.13	206.79	211.94	208.8	209.58	209.37	204	204.31	202.51	206.09	209	204.54	209.08	206.51	201.61	210.48	207.36	211.32	211.42	207.57	208.46	206.67	206.43	211.54	211.19	202.6	209.01	210.47
210.18	202.5	208.2	212.67	205.09	209.56	206.71	205.73	210.13	208.4	208.12	207.38	211.16	210.81	207.08	205.37	205.93	209.37	211.1	207.14	211.72	206.14	206.9	207.92	208.81	211.17	209.17	212.94	211.13	209.29	204.39	207.28	212.22	206.66	207.95	204.53	210.56	208.56	208.66	205.32	207.01	208.11	207.66	207.08	209.06	206.54	208.27	203.15	208.78	210.95
214.99	218.87	219.55	219.99	216.97	215.82	216.96	218.51	217.63	218.68	216.79	212.52	215.26	219.4	219.48	215.31	216.17	213.45	217.92	221.26	216.13	220.11	214.52	217.05	217.37	217.87	215.97	218.18	213.32	220.43	221.66	216.95	215.79	213.83	219.11	219.13	221.83	218.78	216.17	215.83	216.36	221.02	214.23	217.22	219.19	215.28	213.83	218.7	214.23	217.64
205.94	209.28	205.38	208.16	211.05	210.63	211.94	205.35	208.13	208.47	207.03	210.42	211.95	208.28	206.57	208.46	210.48	210.23	206.88	210.01	205.43	207.15	209.01	207.56	208.98	207.28	205.34	207.52	206.84	208.72	207.73	206.02	204.67	211.08	207.89	207.29	211.43	210.64	207.51	208.36	209.74	207.44	207.98	205.26	211.48	208.82	206.96	208.8	210.85	206.34
206.32	209.73	208.89	209.12	204.25	207.27	210.33	207.9	211.11	203.91	207.76	205.88	203.25	206.33	209.54	209.01	206.63	207.99	205.33	209.8	208.24	203.74	204.87	206.18	209.27	206.17	208.09	209.41	211.59	211.7	209.29	206.63	210.11	209.03	208.66	208.29	203.98	211.25	205.16	209.93	211.92	209.53	207.9	205.95	203.23	204.5	204.08	210.94	206.76	206.74
206.62	202.41	201.46	201.13	197.82	203.72	205.1	198.89	199.91	198.43	199.8	202.16	202.8	200.22	200.17	206.43	203.49	201.53	199.59	201.23	202.61	197.35	202.11	200.27	198.37	199.79	197.23	201.37	197.62	199.68	198.89	195.1	199.9	200.3	198.22	197.71	201.08	202.48	199.6	199.12	196.4	200.26	205.3	203.5	200.34	204.69	199.59	199.6	205.21	204.84
204.01	205.65	200.02	203.98	202.9	207.87	208.44	205.2	204.59	200.7	203.48	201.02	207.73	208.03	209.39	208.53	205.56	204.94	205.05	201.07	200.9	205.61	211.03	207.77	203.52	207.5	206.03	207.25	205.8	202.29	206.68	202.91	199.96	201.38	201.13	205.98	202.4	204.93	203.13	210.69	202.28	200.99	207.59	200.73	202.91	203.14	205.14	210.17	204.76	202.55
217.42	216.1	222.34	218.49	218.15	220.68	220.04	216.51	218.58	215.56	217.86	218.26	215.97	218.77	216.95	215.74	219.71	219.17	217.06	215.9	217.99	217.04	216.8	216.6	215.61	217.56	217.27	216.01	218.28	216.05	221.79	219.58	213.33	214.02	215.86	216.72	217.92	219.59	215.74	214.53	214.25	218.16	215.74	220.02	213.39	218.46	214.64	218.23	217.36	219.56
211.56	207.19	212.44	212.8	208.42	213.13	212.77	214.51	215.44	215.49	211.63	212.77	208.55	211.91	210.75	212.93	214.4	217.34	213.04	213.68	209.63	213.07	215.21	210.04	214.14	211.79	210.15	213.12	213.72	208.82	213.39	211.45	207.88	217.09	214.97	208.42	209.08	212.04	211.89	210.49	210.85	213.71	212.09	215.44	211.54	208.59	208.58	211.23	213.25	216.22
200.68	203.72	204.67	198.07	203.29	196.34	205.31	198.16	201.01	202.74	204.14	199.58	203.04	193.99	202.49	196.55	199.5	197.95	200.73	198.91	201.03	198.92	200.06	202.6	198.63	200.34	200.64	200.04	202.47	201.23	202.48	200.95	201.35	201.24	196.01	196.05	196.26	203.08	201.28	201.83	200.27	199.29	198.86	200.12	205.69	198.61	198.6	199.06	200.66	196.36
208.29	207.03	209.69	210.8	206.7	206.6	210.14	206.64	206.61	206.26	209.81	209.95	206.34	213.85	207.56	207.47	207.73	209.35	209.23	207.46	209.86	208.18	212.9	210.82	204.57	206.97	208.55	208.68	208.09	205.84	206.41	209.1	210.59	207.17	211.12	212.57	214.7	213.81	210.72	206.68	207.71	213.31	205.62	207.35	211.4	207.78	207.34	209.15	209.25	209.5
202.54	207.06	202.77	201.73	208.45	202.46	204.38	197.37	204.76	201.66	208.7	205.84	197.62	203.31	199.21	199.05	200.57	203.88	202.49	202.75	202.31	203.86	199.17	206.84	199.62	203.75	204.15	201.2	205.2	207.71	201.98	202.76	204.42	200.56	202.37	198.84	206.73	205.86	202.09	207.49	198.64	202.68	203.06	202.95	205.34	201.79	204.33	203.4	202.29	204.06
202.37	202.53	201.26	201.01	204.72	196.47	201.07	201.21	202.73	207.5	199.58	203.21	200.71	204.1	203.83	203.64	203.42	199.99	201.9	200.94	201.07	200.96	204.69	202.93	202.68	206.14	200.51	200.06	204.71	202.72	199.65	205.53	204.3	199.79	202.04	196.59	201.03	201.56	204.43	201.52	198.83	201.07	201.62	200.98	201.46	205.38	199.39	199.98	201.4	203.79
203.94	206.18	204.87	202.33	208.21	206.32	204.09	204.79	202.08	204.97	199.44	208.11	203.23	199.51	204.73	207.43	206.58	203.87	205.42	201.36	204.83	206.22	201.16	204.38	207.88	200.76	208.61	205.58	205.46	202.52	204.2	207.24	202.52	205.15	202.59	198.93	198.91	204.41	202.32	203.04	208.79	200.1	202.54	205.04	202.48	205.46	203.06	203.58	200.72	205.6
210.97	208.53	206.07	207.26	211.48	208.9	205.07	208	207.59	204.72	209.29	207.48	207.13	204.33	207.25	209.11	208	208.84	207.02	212.66	207.45	211.29	206.88	210.17	207.27	207.22	206.06	209.51	207.47	204.47	207.46	208.75	207.64	208.54	204.6	208.52	206.03	210.29	212.08	208.34	204.47	211.04	210.47	208.72	206.7	209.71	211.74	203.7	208.45	212.5
199.41	195.51	200.72	196.8	201.78	199.81	199.01	202.29	194.43	198.03	195.61	199.46	199.1	200.05	201.41	200.38	204.41	197.09	200.91	199.02	200.22	195.93	199.04	201.89	199.95	198.72	199.13	202.45	202.9	199.06	205.4	199.28	197.19	201.38	207.22	200.83	198.18	197.63	202.27	201.44	198.15	203.26	198.94	204.34	200.58	204.87	202.96	200.75	201.32	197.54
222.6	219.78	217.78	215.1	217.94	215.8	214.52	216.88	215.27	212.65	219.95	213.69	223.7	222.52	216.1	218.25	221.69	221.63	219.39	216.87	212.32	221.16	219.47	218.12	217.22	221.37	217.37	219.21	217.64	217.74	218.65	220.59	219.77	220.32	214.13	215.65	219.52	218.94	218.02	216.62	217.8	216.7	219.05	217.46	216.87	216.37	213.48	217.61	219.27	217.87
196.8	197.99	205.01	197.01	201.92	199.56	199.8	202.36	201.51	197.03	199.62	197.49	199.47	203.22	202.11	200.17	201.73	195.78	195.58	198.76	196.89	199.71	201.67	197.25	198.62	195.87	203.13	206.89	201.82	200.78	201.61	202.4	199.38	203.5	199.29	205.1	201.33	195.63	192.84	199.09	204.6	198.17	195.33	202.12	201.86	196.64	202.81	197.41	199.59	201.05
198.4	200.92	211.43	198.87	205.74	204.42	209.04	206.47	203.29	202.87	203.54	198.87	203.52	205.75	205.25	206.51	204.2	208.27	202.61	205.79	203.08	202.86	204.31	197.47	208.65	202.52	202.38	203.46	206.29	204.4	205.55	201.73	200.61	206.14	202.81	204.35	202.24	207.66	201.61	201.17	206.88	202.79	206.23	204.35	201.08	197.7	202.09	202.06	200.74	202.3
203.42	200.91	208.55	207.53	205.17	203.41	202.22	203.61	202.08	201.76	204.85	203.26	202.61	204.83	202.9	202.59	199.71	205.86	203.13	203.77	201.66	207.04	208.52	201.48	203.5	209.06	200.41	200.63	204.18	207.76	200.47	204.87	203.35	208.67	207.16	204.88	199.69	205.06	201.5	206.27	208.38	207.63	201.67	206.28	203.08	205.74	207.48	208.22	209.36	200.87
198.92	201.85	195.79	200.39	199.62	199.61	201.38	199.08	200.12	199.43	197.88	195.02	200.09	198.02	199.51	199.86	202.54	201.06	197.91	199.69	201.64	200.62	202.18	200.57	200.27	196.29	202.59	201.84	193.91	198.08	203.91	201.26	201.9	201.95	198.5	201.57	200.7	199.07	203.7	197.5	202.5	197.29	206.3	203.75	202.57	202.41	199.52	193.58	198.26	199.59
216.69	213.8	212.32	208.11	211.91	214.75	216.73	218.22	214.57	212.22	214.02	213.19	215.73	213.5	212.43	212.1	214.26	210.03	212.71	216.41	213.05	214.07	209.4	215.5	208.23	216.88	212.85	213.51	207.83	208.91	211.36	210.93	214.47	212.49	214.34	212.29	217.67	208.81	213.27	213.11	213.6	207.3	213.18	214.88	218.22	210.3	210.55	213.8	208.89	214.66
212.33	217.29	215.49	223.04	218.88	216.11	216.08	220.05	218.73	217.8	215.09	216.83	217.64	221.64	216.81	216.43	215.25	217.27	216.39	219.01	223.96	216.83	216.97	218.49	221.51	215.25	217.09	215.77	218.84	220.94	215.97	220.39	220.06	218.86	215.08	219.4	216.34	218.56	218.53	217.66	220.29	219.2	219.86	219.64	215.11	211.01	213.25	215.49	221.31	216.92
216.16	215.75	216.61	215.27	222.55	215.68	219.52	219.65	212.02	217.6	220.25	217.75	221.64	218.9	216.48	219.7	223.51	212.61	220.04	214.9	212.29	218.01	215.74	218.46	217.89	213.8	218.08	218.74	213.66	214.15	218.7	220.8	217	221.59	215.1	217.75	216.92	212.71	217.77	219.45	215	216.71	216.17	218.86	221.47	215.76	220.62	220.62	215.12	216.31
216.01	219.8	216.16	217.19	215.54	213.53	218.89	216.37	217.53	214.59	221.19	215.41	215.2	217.52	221.45	219.67	217.94	220.12	218.94	213.99	215.59	218.13	220.25	221.98	216.83	217.23	217.05	216.47	215.38	221.28	214.1	212.82	221.52	211.84	215.83	216.94	212.68	216.12	220.15	215.64	213.93	218.15	217.33	214.19	218.13	219.6	214.94	220.65	218.28	215.93
199.4	205.89	201.2	202.77	202.95	204.85	204.59	201.95	198.36	201.12	205.02	200.68	199.63	197.2	205.89	201	201.82	206.09	203.69	203.98	201.35	204.58	200.89	200.29	203.01	204.26	200.59	202.33	207.05	202.9	199.49	206.09	205.24	204.55	204.83	202.26	204.95	202.39	203.3	201.04	199.21	209.47	204.5	205.27	203.7	203.32	202.98	198.11	202.17	201.44
211.07	209.2	208.24	212.23	210.6	211.31	210.92	209.21	210.96	206.86	208.4	210.91	212.09	212.1	212.71	208.69	204.79	207.85	206.09	209.15	210.31	207.3	208.43	208.29	208.21	209.39	215.13	210.14	210.91	208.29	206.85	207.95	212.56	215.17	206.24	207.54	205.97	206.27	208.84	206.48	216.43	207.05	205.98	210.71	211.01	207.52	209.4	212.35	213.37	209.19
205.68	202.7	199.4	195.17	194.59	199.88	200.54	202.95	205.88	205.16	199.62	197.32	201.52	201.03	200.52	199.84	199.34	202.59	197.39	201.22	194.71	198.19	194.64	195.27	199.64	198.85	199.92	197.64	199.88	204.01	200.3	198.3	196.78	202.02	201.69	199.95	200.28	202.02	200.67	201.31	199.19	199.19	198.77	205.46	195.89	201.12	199.33	202.72	200.85	200.75
213.19	215.07	213.04	211.09	210.14	212.19	211.5	213.96	212.89	216.01	212.66	208.72	214.2	212.8	212.68	210.84	212.34	212.61	217.48	211.89	215.01	211.35	212.23	213.85	213.5	211.27	205.89	214.6	211.87	209.54	210.06	211.02	215.27	212.41	210.41	210.31	213.45	215.78	210.85	212.09	208.35	213.37	214.61	218.24	214.77	210.69	216.49	214.08	213.21	214.57
201.8	199.75	200.23	199.99	200.9	199.23	199.26	198.14	193.01	199.74	198.39	196.78	202.26	196.09	202.03	195.47	199.72	194.03	196.69	200.37	199.69	204.52	196.79	192.85	201.74	199.23	202.24	200.11	198.31	196.87	200.24	200.38	194.74	196.51	196.24	196.05	198.41	201.06	197.68	194.73	200.94	197.46	198.48	195.91	202.67	194.14	196.61	194.88	197.53	199.8
202.41	207.7	206.63	208.86	204.76	209.23	206.78	205.43	209.05	207.71	208.81	205.91	211.25	210.15	205.47	205.89	212.34	212.75	205.05	208.83	204.73	208.22	205.05	205.47	207.47	211.28	210.94	207.03	210.19	208.38	208.3	210.45	204.26	206.2	212.07	205.15	210.46	209.06	207.48	209.94	207.88	208.33	206.16	205.41	207.26	211.17	206.32	208.99	206.56	214.12
203.25	207.3	205.75	208.84	204.85	208.08	204.26	206.55	207.21	204.21	206.76	211.56	207.26	210.76	206.5	204.7	206.92	208.18	212.25	207.51	208.84	208.22	207.56	205.54	209.11	204.75	207.55	206.42	207.13	205.61	208.99	204.35	213.61	209.27	206.28	210.32	209.8	206.17	208.94	209.32	211.28	209.28	208.81	206.38	210.01	210.36	207.93	210.54	210.4	204.63
214.18	219.12	211.8	215.22	218.22	213.92	216.92	219.05	214.9	222.42	212.73	215.38	220.94	216.4	218.87	220.14	213.32	212.05	213.36	212.81	215.3	218.48	215.61	213.58	215.18	217.73	212.71	219.98	218.07	219.74	221.53	219.84	217.06	215.81	216.94	218.46	221.42	216.14	220.3	213.41	218.42	215.62	216.99	217.23	222.47	215.53	213.35	216.09	217.17	221.36
216.94	221.24	219.27	215.74	218.02	218.72	222.13	216.14	217.04	215.18	218.95	212.45	220.12	217.16	217.17	216.47	216.04	214.92	216.18	215.18	216.75	214.53	218.66	215.44	219.52	217.31	216.49	216.94	214.75	216.75	218.01	217.52	214.62	218.92	217.13	219.95	217.28	219	214.63	220.48	214.4	216.52	218.9	217	220.44	216.55	217.03	219.56	223.83	220.98
207.32	208.77	212.39	206.49	211.58	211.61	207.87	207.72	206.38	210.34	212.33	207.85	205.35	206.31	209.6	204.22	207.92	207.25	215.68	209.43	209.85	208.63	207.66	211.75	209.37	213.06	214.32	205.85	212.25	207.94	213.02	208.88	208.55	207.43	210.27	208.27	209.24	210.64	206.92	207.81	206.8	210.79	205.69	209.96	209.42	207.83	210.94	210.77	208.57	208.95
209.75	207.39	207.25	209.05	203.48	204.78	211.73	209.26	209.39	206.69	210.08	206.9	203.58	205.6	210.84	210.16	206.71	211.72	215.47	207.95	207.35	206.68	205.11	204.56	209.94	209.62	206.74	208.61	212.25	206.69	207.38	212.08	207.66	208.63	211.41	206.87	208.59	209.19	211.2	206.96	209.91	206.61	208.21	205.25	209.83	211.68	210.95	211.58	207.96	207.36
208.96	209.37	210.97	207.25	209.05	209.86	206.48	201.75	205.26	206.97	208.26	205.76	206.64	204.99	205.59	208.97	204.28	207.87	206.04	210.04	205.06	208.34	206.6	206.23	207.38	210.61	205.03	208.76	202.98	205.97	206.6	211.41	213.91	207.68	212.37	207.19	211.1	206.98	206.44	206.8	211.54	208.58	207.59	208.59	208.65	208.22	210.79	205.42	202.3	209.63
201.83	205.69	204.66	199.83	204.19	204.88	208.17	202.08	203.49	203.52	198.34	199.99	202.44	202.07	201.26	202.25	203.17	205.52	207.41	205.09	206.08	207.62	207.54	195.88	205.32	202.25	201.34	204.01	206.12	202.51	208.43	202.34	205.62	204.54	206.43	209.43	205.09	205.71	203.89	204.01	199.35	200.49	202.75	207.73	206.45	199.6	206.43	201.92	201.3	208.45
205.49	204.92	204.08	207.69	209.6	210.2	203.03	201.3	204.58	204.76	204.91	206.82	208.74	204.97	205.76	205.97	203.49	202.79	205.51	206.05	211.68	205.35	207.18	206.02	206.24	202.84	204.16	205.19	206	205.28	209.89	207.59	209.76	206.83	209.53	209.14	207.85	206.72	209.08	203.22	208.45	206.3	203.2	204.07	207.19	207.91	207.11	206.15	207.39	206.31
214.22	217.79	219.13	217.09	218.33	216.53	216.37	217.4	218.32	220.32	219.04	223.71	217.04	219.42	220.89	218.18	221	214.83	215.23	221.96	220.43	216.48	215.39	218.81	217.75	219.37	217.7	219	218.1	209.85	217.8	220.83	214.69	214.47	217.11	212.91	217.24	215.29	216.4	216.04	214.99	215.85	213.35	219.81	219.94	220.13	215.72	217.97	224.17	215.91
195.05	200.81	206.73	203.8	205.83	204.34	203.75	197.27	202.58	209.62	207.17	199.36	202.12	202.31	201.57	203.77	202.01	206.46	201.66	202.09	202.23	200.52	203.75	203.38	202.57	205.04	203.53	200.99	206.25	206.47	202.77	205.9	203.55	199.74	203.02	196.76	203.65	206.55	203.6	204.51	201.9	201.06	206.41	199.42	200.71	201.73	203.01	201.13	202.78	200.58
212.88	210.41	210.52	212.94	209.75	205.85	207.02	211.2	209.69	210.54	210.52	210.25	207.3	211.42	205.05	207.81	209.95	208.68	209.33	213.96	210.02	211.68	208.69	214.2	203.19	213.95	210.11	211.3	210.47	209.53	202.84	208.18	205.98	212.33	209.6	211.57	213.32	211.14	209.74	207.99	208.28	208.39	208.09	212.24	212.08	209.11	212.48	208.51	211.89	209.96
197.58	205.93	202.75	203.43	200.87	199.47	203.26	199.93	197.17	203.19	199.67	201	198.93	201.86	203.75	199.21	198.18	198.07	202.46	204.52	197.39	203.28	202.5	203.14	200.78	202.9	197.86	202.76	206.54	201.03	200.8	198.61	201.5	200.03	202.75	199.97	199.88	204.89	200.25	200.32	198.94	201.33	197.86	200.86	201.78	199.51	201.48	200.96	199.3	200.39
208.9	214.65	211.8	211.55	209.27	212.92	210.95	210.76	210.11	211.03	209.08	212.43	216.44	214.82	212.45	214.48	212.23	215.39	213.51	209.22	211.52	211.33	211.94	216.3	216.42	211.68	214.19	208.71	212.1	209.43	206.99	214.5	210.06	212.95	214.21	212.2	216.82	212.14	214.06	208.85	215.11	210.96	211.07	211.16	209.32	214.77	215.42	208.21	211.56	208.82
221.21	218.73	215.06	215.72	219.95	219.38	220.09	215.77	213.36	219.75	219.02	215.97	221.6	214.04	220.2	215.86	214.13	221.6	216.97	215.75	214.66	217.58	216.53	218.33	220.21	217.37	215.49	217.45	218.14	218.16	216.83	221	219.29	212.73	213.25	218.31	215.2	219.4	220.4	217.67	220.6	216.9	219.16	219.31	219.57	220.47	221.55	215.39	215.1	214.44
213.65	212.81	208.91	215.53	213.63	216.48	210.36	211.4	210.14	209.09	213.37	211.77	207.98	212.07	212.22	208.95	214.55	214.98	211.01	213.47	214.14	212.88	209.24	208.56	211.59	208.45	216.29	211.88	212.36	212.83	207.04	210.34	208.45	212.5	211.76	212.19	209.31	214.68	211.27	211.03	209.72	212.17	212.19	213.5	210.26	209.44	216.12	209.48	215.51	208.86
219.04	216.97	215.72	218.77	217.33	214.41	215.38	215.78	223.55	216.06	214.26	216.32	222.09	214.87	218.04	216.98	217.57	216.43	218.79	217.88	215.94	221.17	218.23	214.45	215.72	222.01	219.08	219.26	218.28	217.26	213.72	223.02	217.64	217.06	217.49	214.04	221.46	215.95	218.24	213.62	217.6	221.48	218.27	221.17	218.52	217.02	219.47	222.11	220.23	217.33
207.34	208.22	208.63	207.27	206.08	211.65	209.37	205.16	210.36	207.07	209.5	208.1	207.12	205.87	207.69	207.61	210.11	208.21	212.28	209.82	210.97	206.31	214.83	208.71	214.83	207.67	208.58	209.99	211.55	211.35	207.22	211.22	204.85	201.47	210.04	210.53	205.83	206.26	211.58	210.74	208.34	207.88	206.37	212.3	207.45	208.67	211.77	212.85	206.91	206.4
214.97	216.63	211.39	212.38	213.45	209.53	212.87	212.08	213.51	214.27	216.08	210.89	216.65	215.86	211.28	212.23	215.43	212.56	211.8	210.59	214.93	214.52	210.5	211.63	217.55	219.43	209.54	216.8	212.61	211.4	210.11	214.7	210.51	211.56	213.99	217.04	214.74	215.93	210.97	217.65	214.61	214.8	212.9	214.01	219.6	212.85	209.12	216.92	215.58	216.95
210.12	213.4	212.08	212.68	212.75	214.08	206.69	209.93	211.84	208.96	212.08	213.8	215.54	210.66	212.83	212.92	209.42	211.84	207.07	212.64	209.66	210.65	212.14	213.19	209.78	204.61	213.91	211.74	213.97	210.32	213.38	209.81	206.03	211.84	206.18	210.66	205.22	213.61	210.13	212.13	213.33	214.07	212.16	213.03	213.97	212.33	213.26	210.53	206.74	212.95
197.88	196.43	197.8	198.23	198.19	199.07	197.53	196.7	198.06	202.05	201.53	199.1	197.49	195.56	203.36	195.7	200.18	200.28	195.58	200.63	200.95	198.88	197.02	199.47	198.69	200.94	196.94	198.91	199.34	196.77	196.11	199.18	198.77	197.68	199.83	198.6	197.03	198.38	197.03	200.34	201.83	198.86	199.5	201.25	200.05	196.08	201.14	199.56	195.47	201.11
211.22	210.45	208.36	214.22	212.42	211.7	209.21	212.69	209.74	209.76	208.35	211.99	211.11	213.04	211.55	213.01	210.18	209.76	211.7	216.11	213.15	213.97	211.83	215.82	211.29	215.7	207.07	213.85	210.89	208.76	210.16	211.52	210.98	209.42	211.91	216.03	210.36	216.83	212.51	215.69	212.11	206.07	220.8	212.47	209.8	210.72	217.87	210.92	212.73	210.19
210.27	210.25	212.3	214.05	214.19	213.91	213.74	210.91	213.83	210.76	208.61	214.39	213.53	213.56	214.96	209.24	213.56	215.68	214.18	211.22	208.96	215.09	211.86	216.49	212.8	215.88	208.88	210.07	213.13	208.08	213.51	213.29	211.86	205.18	210.49	214.48	210.74	214.56	214.32	207.95	214.19	212.52	214.75	215.02	212.05	213.15	216.69	211.53	216.03	213.72
208.63	210.41	214.17	213.57	211.49	207.02	214.13	209.16	211.86	209.19	212.12	215.84	215.01	212.68	211.67	213.6	214.29	213.39	208.52	211.63	213.07	212.65	213.03	211.55	217.21	215.43	212.03	212.65	208.39	210.09	214.73	211.59	208.58	213.28	212.72	212.45	214.49	213.19	215.04	212.72	209.43	208.96	210.13	206.93	208.93	210.09	208.4	210.54	210.87	215.72
207.1	205.83	208.95	213.35	208.52	208.23	204.37	204.58	211.07	203.88	210.15	207.55	207.09	207.21	211.97	209.47	208.08	207.15	206.05	212.34	205.79	210.5	203.96	209.35	204.2	210.3	211.41	208.7	206.9	202.12	208.96	213.51	207.63	211.08	206.42	207.1	207.17	208.17	208.81	209.31	205.18	204.69	214.39	210.24	207.71	209.21	210.34	206.76	208.91	209.7
213.84	211.07	208.89	213.48	212.25	215.11	212.12	210.51	217.7	215.02	213.68	210.5	208.53	205.31	211.68	210.65	216.84	211.23	210.52	212.21	211.44	212.16	214.57	211.48	212.15	217.54	211.49	215.53	212.85	215.54	214.13	213.47	213.96	211.06	213.61	211.79	212.72	215.34	212.62	217.53	209.56	204.74	213.26	212.66	207.34	209.3	212.84	213.58	211.15	211.96
200.53	199.28	196.35	202.02	201.47	196.33	200.93	198.75	203.93	200.06	202.16	202.34	203.29	201.26	203.43	198.56	198.67	200.74	199.1	195.49	201.35	193.44	200.89	201.48	201.21	197.28	202.65	199.02	199.33	197.4	199.85	202.06	202.54	200.14	199.61	196.87	199.63	201.11	193.91	197.87	201.62	198.99	198.98	201.51	201.85	202.94	202.16	198.43	204.3	198.29
198.5	200.66	200.31	200	202.62	206.14	202.54	206.69	203.26	202.52	196.98	203.71	207.46	202.27	194.74	201.29	207.45	204.79	202.51	202.36	201.56	202.71	202.5	201.9	209.57	204.34	200.4	199.77	203.29	203.75	204.25	199.23	204.29	205.9	203.93	205.7	203.69	204.94	203.19	204.68	202.93	204.73	199.53	203.77	203.66	202.17	204.96	202.2	200	201.26
203.48	201.42	205.16	203.49	206.52	198.24	200.4	207	207.03	203.06	203.81	204.8	203.95	204.99	199.72	204.84	203.79	200.47	201.43	205.85	202.11	202.2	202.96	203.13	207.22	203.68	203.98	202.67	206.43	206.48	203.3	205.04	205.51	207.18	201.79	211.58	202.4	205.3	201.85	200.84	208.41	202.66	206.04	205.77	204.5	201.57	205.98	206.79	199.85	208.71
194.77	199.69	199.33	199.38	200.39	198.28	198.38	198.46	201.65	204.92	203.92	202.08	193.89	200.51	199.2	199.51	196.67	202.13	202.05	201.6	196.63	195.13	203.48	200.56	203.92	202.67	201.01	203.07	201.39	201.91	198.62	203.65	202.25	199.9	203.86	204.23	198.4	199.29	200.32	199.05	201.93	196.49	197.96	200.02	202.25	197.11	200.81	202.54	196.79	201.56
194.78	199.43	193.67	197.98	196.72	197.01	198.72	190.67	197.88	195.64	191.79	199.41	197.97	191.71	196.36	192.5	192.22	195.39	196.65	194.75	192.32	192.62	200.51	192.32	193.43	194.39	194.2	193.59	195.76	190.68	196.81	189.88	195.55	197.66	194.56	193.31	202.59	194.68	197.23	197.11	192.3	196.01	191.29	197.41	188.67	188.56	192.98	185.99	195.87	194.3
204.65	199.13	207.41	204.25	204.84	205.27	205.48	203.3	202.62	203.91	204.27	200.57	204.32	202.9	203.14	200.88	204.61	202.2	203.54	204.98	202.09	206.45	204.3	208.97	200.7	203.81	210.2	206.78	203.84	198.96	201.02	201.87	205.72	208.29	202.51	197.69	204.49	206.11	206.36	207.15	205.88	203.95	205.19	201.48	204.02	203.35	203.02	203.95	203.98	203.06
202.7	190.43	198.06	199.79	199.77	201.46	199.56	195.01	198.77	195.88	202.14	194.84	192.37	197.36	201.05	200.66	200.09	197.93	199.38	198.23	202.06	196.51	196.41	194.72	203.37	199.28	195.69	201.5	197.87	198.82	200.07	194.64	199.76	196.9	196.68	202.72	197.43	193.87	196.9	200.52	196.21	199.76	199.35	203.21	196.94	196.57	195	195.33	195.39	194.13
211.48	210.82	210.25	205.57	204.93	208.47	204.23	208.8	208.85	210.7	204.7	209.14	207.06	205.98	208.3	212.11	205.17	210.25	209.21	208.65	208.32	208.24	206.74	210.86	206.08	207.16	208.41	214.96	214.88	210.2	212.96	207.86	209.81	208.87	209.74	208.54	209.16	206.72	205.66	206.79	206.7	205.76	214.12	213.14	205.61	211.08	210.9	207.6	209.16	207.6
212.06	211.65	216.49	215.2	210.22	213.17	210.77	214.07	211	209.99	214.03	216.74	214.01	212.08	208.93	212.08	212.87	211.91	216.94	213.39	214.84	215.36	215.2	207.58	209.93	212.18	213.4	210.6	217.03	214.12	215.51	210.74	212.54	214.61	215.7	209.11	211.45	212.44	213.74	216.22	213.52	216.41	211.93	213.44	213.89	213.36	209.79	213.32	214.23	212.99
221.2	221.27	219.76	218.91	219.38	215.19	214.97	218.17	213.78	215.12	220.52	215.82	215.22	212.87	218.66	216.72	219.41	221.64	212.49	219	219.45	213.65	212.71	216.98	218.12	214.34	218.21	215.21	217.78	218.42	219.7	215.78	219.24	215.24	217.67	216.04	217.78	213.62	216.84	218.66	214.81	219.28	217.57	219.28	219.7	213.07	216.81	220.41	215.39	211.8
211.38	210.49	213.37	211.53	217.11	212.09	208.79	213.2	214.08	212.62	214.34	213.4	212.12	214.18	210.63	211.65	213.9	212.38	210.71	214.2	208.11	208.85	210.45	211.66	214.16	215.21	208.79	210.41	210.97	205.9	211.11	209.33	211.64	210.61	211.3	211.93	210.78	216.65	211.44	211.74	210.81	209.11	209.6	209.13	214.74	212.65	208.15	212.56	210.64	207.13
200.81	204.45	203.49	203.88	204.08	202.09	203.4	206.33	202.86	203.99	203.44	202.17	198.72	204.12	202.36	202.06	203.06	203.4	204.15	203.92	205.72	203.98	207.04	199.74	202.35	207.48	205.28	199.77	203.5	202.78	201.9	206.03	206.79	204.37	204.55	201.31	200.2	202.07	204.51	207.42	206.32	203.23	206.45	202.35	201.94	204.69	202	198.38	201.38	198.28
209.37	211.85	205.02	215.2	210.31	209.01	209.54	210.26	207.86	213.18	205.83	205.87	206.27	207.27	211.91	207.9	214.57	210.5	210.35	207.22	206.2	209.18	207.53	209.86	207.65	212.19	208.88	210.07	209.23	212.07	210.23	206.06	211.79	211.71	210.46	209.99	208.88	211.38	204.57	208.75	211.55	212.29	208.04	208.38	207.78	208.89	214.89	210.65	210.74	205.11
209.01	209.64	210.5	207.92	206.37	210.95	207.32	208.79	209.59	211.26	206.49	208.26	206.56	213.87	212.06	205.73	208.07	206.25	207.62	211.03	209.36	206.57	208.63	209.31	203.31	209.55	207.78	210.6	212.18	211.52	206.56	201.04	205.16	213.23	208.04	209.36	210.77	205.68	208.19	210.16	206.81	209.51	203	209.15	209.68	208.81	210.17	209.51	209.61	208.9
211.65	208.7	208.64	217.35	215.17	205.61	211.94	213.14	216.45	212.97	213.98	213.27	211.19	212.67	215.77	215.82	215.85	214.87	213.88	214.31	213.88	212.67	210.44	213.97	217.41	212.92	216.49	216.13	211.26	209.06	211.75	211.99	213.33	210.6	210.04	210.57	210.71	216.72	211.54	218.89	212.83	212.86	213.87	212.86	214.61	216.54	211.02	207.86	208.84	211.58
203.77	199.51	199.18	192.97	199.68	199.85	200.79	192.89	200.13	200.37	197.43	198.85	197.7	200.68	198.52	200.3	201.45	197.23	198.07	198.88	202.54	203.49	199.15	195.27	196.61	195.87	204.58	200.24	200.19	203.19	199.67	200.14	199.15	196.95	199.01	198.55	198.97	199.48	202.34	200.41	197.16	198.35	199.27	198.62	196.74	201.36	196.66	200.14	197.91	202.5
214.33	207.46	211.5	208.85	204.05	207.91	210.29	213.07	210.61	211.97	213.66	210.56	211.93	213.13	207.21	209.63	208.38	211.22	208.4	206.99	212.3	208.94	211.99	208.53	215.35	208.95	208.24	209.18	209.25	207.75	210.18	202.94	209.93	211.06	209.87	207.41	210.36	211.58	206.55	208.95	207.92	207.49	213.53	209.77	208.82	205.42	209	207.79	205.05	209.5
215.46	216.22	220.27	212.87	220.35	217.17	218.69	219.33	219.46	214.15	217.97	214.35	218.11	217.03	216.35	214.24	217.26	216.98	222.5	215.7	213.57	216.15	216.45	216.2	216.58	218.42	219.02	217.73	222.54	221.22	215	222.39	218.53	216.06	214.72	218.51	216.5	216.36	217.58	216.16	215.37	216.33	218.79	218.96	215.4	218.91	216.13	218.6	215.6	217.8
213.16	206.98	205.99	205.28	210.74	209.54	206.84	212.08	209.96	205.66	210.98	211.71	210.06	209.65	209.39	210.14	208	208.8	210.11	209.15	209.6	205.47	207.89	205.8	212.26	207.61	206.16	205.39	212.16	205.55	207.13	206.15	207.21	210.46	207.4	206.16	207.97	207.54	208.69	205.8	208.74	210.61	204.95	207.67	213.62	208.54	207.85	208.02	208.34	205.29
203.2	196.24	200.76	199.03	199.29	197.34	198.99	199.06	197.93	198.04	197.77	196.99	200.21	197.43	202.15	196.71	198.24	196.2	198.28	200.22	195.13	198.09	197.91	199	200.88	197.99	199.61	196.22	201.32	205.35	204.22	200.03	200.85	200.25	197.1	200.1	196.1	200.06	198.19	200.53	200.22	200.69	198.07	199.19	197.23	196.23	198.86	199.2	202.96	195.02
[truncated: 300 more rows]
[truncated: 150 more columns]
