# Supplementary material for: Genetic dissection of main and epistatic effects of QTL based on augmented triple test cross design
Source: PLoS One. 2017 Dec 14;12(12):e0189054. doi: 10.1371/journal.pone.0189054 (PMC5730204; doi:10.1371/journal.pone.0189054)
Supplement: S6 Supporting Information — (ZIP) [file pone.0189054.s006.zip › z1_1450_0.2_5.csv]

212.89	216.5	216.96	214.12	212.37	212.2	213.54	207.33	214.07	215.71	212.53	210.03	209.2	211.94	211.4	211.81	223.42	214.59	223.1	210.6	212.41	216.6	213.47	210.62	217.89	216.99	216.9	215.89	215.29	217.65	214.81	209.18	211.76	206.68	210.29	216.8	215.84	214.66	212.68	209.06	213.54	218.43	213.14	214.34	215.88	206.97	212.09	209.19	217.76	215.78
203.32	205.79	213.52	204.55	206.24	198.59	202.76	204.35	202.33	207.43	203.76	201.46	208.18	200.98	197.92	206	210.35	206.38	206.19	202.3	205.5	203.45	200.28	203.98	202.26	200.37	206.31	198.19	202.57	201.18	205.68	203.02	207.97	206	203.18	205.69	207.27	203.92	205.78	203.11	199.84	208.56	205.26	208.04	198.33	200.13	200.98	199.33	206.49	203.56
218.22	215.29	223.33	216.26	222.36	217.55	223.62	213.01	209.93	216.2	221.28	212.41	215.54	221.87	212.44	218.36	218.01	221.18	214.57	217.92	216.17	222.86	217.51	221	215.95	215.72	210.56	223.18	216.79	214.39	222.78	222.39	215.73	210.63	215	215.75	219.78	214.2	220.61	213.78	216.59	216.5	217.05	218.67	212.7	221.06	214.83	220.17	214.85	214.61
211.48	210.31	210.99	207.56	212.8	207.92	211.71	211.88	210.35	210.43	212.47	208.41	208.41	209.65	215.17	210.56	208.62	208.48	209.67	218.49	211.4	214.19	209.81	200.93	210.06	213.26	209.99	210.73	207.16	203.19	210.27	207.8	210.32	206.7	216.36	208.64	211.73	215.33	215.57	210.87	211.41	206.16	204.73	213.26	210.54	211.89	212.21	201.49	215.4	212.68
202.99	204.42	207.5	202.63	205.98	199.86	208.65	198.89	205	205.12	205.29	204.53	200.28	204.36	206.71	201.19	206.85	201.81	200.01	203.53	201.96	201.76	204.28	201.5	208.55	204.18	205.96	205.42	206.39	205.73	204.58	207.71	204.01	205.49	203.1	207.97	206.27	202.2	208.79	205.53	209.16	204.55	203.23	206.68	205.68	196.56	208.43	210.52	201.67	203.67
223.48	216.64	215.12	211.87	216.28	215.24	221.59	222.63	216.13	214.84	221.89	216.43	213.24	212.45	221.95	220.83	215.29	212.68	222.07	215.73	213.09	218.69	217.09	222.89	210.87	218.32	216.36	214.75	212.84	218.82	209.15	216.93	209.37	208.73	220.96	214.16	222.46	217.26	215.53	217.73	218.09	216.73	216.85	209.79	223.62	214.18	220.05	220.67	218.52	215.74
208.03	212.91	216.63	210.09	209.59	210.05	219.47	212.85	212.4	213.09	212.45	206.75	210.16	208.65	209.48	215.8	211.59	216.93	214.74	214.25	209.49	214.08	213.92	204.35	213.92	206.7	213.98	204.2	220.99	210.36	211.15	214.14	210.9	213.34	206	211.26	213.47	214.24	210.25	209.41	212.17	208.32	214.01	214.88	213.01	210.69	205.33	207.16	208.32	214.36
209.42	216.1	216.35	207.98	214.49	209.48	215.01	211.85	210.15	212.57	216.55	214.57	215.68	211.23	210.53	210.24	213.55	209.87	213.42	219.03	207.13	214.03	214.9	213.19	211.47	212.31	211.74	214.33	215.43	214.08	212.17	208.42	213.55	210.95	220.41	212.21	208.89	210.93	212.95	217.13	213.58	211.35	214.82	207.77	212.55	211.01	215	214.69	217.47	207.27
214.27	217.99	218.94	224.64	223	212.13	210.77	215.8	219.93	215.7	214.1	217.48	223.63	220.99	212.12	223.5	219.38	219.6	213.57	213.54	224.43	217.03	222.61	215.82	220.77	213.58	219.52	217.01	221.85	213.96	214.38	215.35	213.87	216.61	220.15	214.08	215.52	220.24	218.03	216.79	212.72	215.43	217.82	212.75	214.24	218.6	218.91	209.41	212.05	219.85
206.65	213.08	205.64	210.83	206.47	208.31	216.74	205.89	208.96	210.4	209.26	209.38	209.17	209.26	210.13	214.74	215.63	211.06	209.02	211	206.72	208.26	210.53	206.17	207.13	211.14	207.02	207.56	211.49	203.43	206.97	205.26	212.07	215.99	210.69	210.06	210.8	205.32	200.69	213.87	210.01	210.44	217.72	206.99	213.93	209.42	207.31	211.31	216.24	205.7
200.52	202.84	205.51	204.3	200.96	211.74	205.24	208.37	197.18	200.05	203.23	205.13	203.58	209.66	195.29	206.24	201.14	200.08	204.74	201.52	205.66	201.04	199.49	203.86	204.2	199.53	196	205.57	205.87	202.16	208.66	205.55	196.81	204.69	204.38	201.95	201.99	200.22	200.87	201.74	199.85	205.56	202.13	204.84	187.85	197.99	207.18	201.99	193.38	202.28
204.1	208.98	198.28	198.89	201.54	203	202.17	205.4	203.73	204.02	201.25	200.93	196.73	207.42	205.51	205.13	201.27	199.37	206.95	202.28	204.89	205.1	209.08	200.16	203.56	204.65	203.05	210.68	205.88	202.82	202.67	203.96	202.5	198.14	204.55	206.08	202.83	202.82	200.3	200.52	204.38	198.59	198.81	206.24	205.3	195.01	199.89	203.23	196.3	196.7
210.81	205.91	207.82	203.64	207.52	215.84	209.98	204.94	210.72	205.15	204.91	206.84	211.76	213.84	211.77	208.8	206.41	209.99	205.1	211.03	210.51	219.66	207.03	199.21	211.08	205.91	209.9	208.72	205.98	205.04	207	213.73	209.45	206.63	201.99	209.29	211.48	214.45	213.74	214.49	209.64	208.94	210.58	214.27	207.2	206.25	207.58	207.8	205.26	207.07
197.31	203.78	207.44	204.17	210.71	205.66	204.21	203.31	204.98	203.63	205.51	205.68	203.15	201.41	203.58	203.67	202.94	207.73	205.38	202.51	212.35	206.91	199.67	201.72	198.67	212.22	203.19	202.94	195.46	205.57	193.51	200.67	198.27	196.48	205.24	210.6	204.98	209.1	207.84	208.34	201.37	207.01	197.69	201.46	204.49	206.6	201.72	197	206.33	206.59
208.53	212.92	205.59	214.88	204.23	201.88	210.09	210.67	207.77	206.86	211.76	217.81	208.97	206.67	206.13	210.16	211.8	216.87	206.15	209.65	210.15	212.96	210.3	206.29	214.95	201.23	206.57	212.25	201.26	206.72	210.54	206.78	207.2	212.46	204.03	210.49	212.4	212.24	212.97	206.46	206.74	214.38	213.36	208.68	213.93	201.39	208.08	213.11	210.12	201.99
206.09	198.72	196.64	209.52	206.81	199.47	203.41	201.27	195.17	196.14	197.11	199.96	197.79	199.66	197.45	197.71	202.04	196.9	196.98	205.21	201.15	202.82	197.82	202.56	202.05	196	204.27	200.7	196.62	198.11	199.8	197.96	200.23	191.08	195.08	201.18	204.41	200.4	200.29	199.46	198.37	198.45	199.79	202.06	196.59	191.76	200.23	195.14	192.17	202.93
205.78	208	211.09	208.9	212.92	211.06	205.38	206.42	213.89	209.08	204.34	206.71	214.44	207.49	211.22	208.55	205.21	210.34	212.1	211.95	208.83	204.55	207.74	212.19	202.73	200.38	204.52	211.33	206.71	200.59	211.63	212	205	206.04	204.28	206.29	204.46	207.66	209.42	209.98	206.62	209.61	211.49	214.31	204.04	207.79	210	212.82	210.27	212.28
214.41	215.78	212.65	205.9	214.66	217.09	206.63	212.72	206.82	209.06	211.29	212.57	213.55	211.83	212.87	208.94	203.45	212.56	211.29	204.49	217.01	213.99	209.18	207.13	207.27	212.42	213	215.26	208.18	213.42	210.6	208.88	218.04	205.11	214.66	207.09	214.57	208.49	205.9	209.39	209.05	215.87	211.63	210.63	213.16	210.73	216.4	217.91	212.29	206.33
216.28	202.87	217.01	212.64	217.42	216.8	218.03	213.33	208.43	213.79	214.39	214.3	214.75	216.24	210.97	222.9	204.87	210.46	219.85	214.59	213.21	209.92	214.72	211.31	212.45	217.93	210.71	214.4	213.44	210.68	214.59	214.17	206.26	213.15	214.18	212.41	214.1	209.21	217.58	214.53	214.15	211.22	212.42	208.47	211.67	213.94	216.8	210.27	218.82	209.38
209.04	208.42	204.69	204.15	207.81	205.19	207.11	203.09	204.46	202.88	210.29	200.47	207.94	205.02	205.07	202.09	200.46	206.97	207.27	208.58	210.55	199.32	210.18	202.95	202.5	210.68	204.66	208.95	208.79	204.71	203.14	212.34	211.3	199.19	212.96	211.95	200.54	210.72	211.85	201.53	205.13	204.26	205.81	209	206.65	211.18	211.89	207.7	203.57	207.11
199.03	205.77	199.07	207.33	198.46	204.26	202.79	201.07	201.76	202.01	200.27	206.86	201.08	208.6	202.38	202.7	203.39	205.33	197.87	202.2	197.83	200.01	202.57	203.51	195.35	205.31	209.06	205.83	201.94	200.05	205.99	200.19	206.6	207.88	206.22	206.1	208.06	207.3	203.68	201.33	195.89	201.8	201.1	205.24	200.78	203.33	205.06	203.27	209.13	205.78
216.79	210.04	213.02	214.02	213.21	217.91	212.53	213.77	210.67	213.08	214.61	214.68	210.44	211.45	216.81	217.14	218.02	219.8	209.98	214.08	214.69	217.23	213.17	209.98	208.96	213.93	212.27	209.71	209.22	216.21	216.52	221.6	213.37	222.46	213.42	212.6	213.2	215.13	213.45	212.71	213.92	210.54	215.73	218.11	211.51	211.27	214.19	216.67	208.61	222.2
197.74	200.49	193.77	199.41	198.5	203.23	199.02	197.44	199.06	195.58	194.02	191.75	193.93	193.97	194.34	202.91	204.27	200.62	197.72	198.79	201.96	194.92	195.17	200.6	199.14	199.14	196.99	192.5	193.83	196.91	195.98	195.77	204.25	200.44	202.4	194.97	202.64	192.41	202.54	196.27	202.78	197.31	201.05	200.76	204.63	205.6	193.87	195.79	197.35	199.26
216.56	213.99	210.39	207.96	202.95	209.69	205.85	209.01	208.35	208.29	208.71	211.63	210.54	211.05	210.37	210.55	216.71	203.73	215.81	211.11	213.95	208.7	209.34	212.97	212.14	208.85	215.57	207.4	212.17	209.28	208.47	210.41	204.32	206.96	206.15	207.69	209.58	213.42	207.06	211.42	207.3	209.89	208.71	213.21	217.66	212.4	210.3	210.27	211.44	207.1
195.36	194.74	201.3	197.72	192.4	190.53	197.88	192.77	192.55	192.37	197.81	197.93	196.28	189.04	189.44	193.41	186.79	192.23	195.29	196.13	193.12	193.58	193.26	194.5	192.88	196.72	188.1	188.18	196.55	194.09	192.66	198.46	190.41	197.33	194.96	195.1	195.51	190.68	191.74	193.98	196.1	200.04	196.37	202.55	200.18	199.03	196.99	188.25	193.92	188.98
208.69	202.45	207.16	202.56	210.86	207.06	204.96	209.56	206.24	211.43	214.63	204.62	209.88	207.72	202.12	210.96	204.57	208.38	207.69	203.79	210.78	210.93	208.13	212.29	214.18	213.45	205.77	206.14	210.93	207.7	208.74	209.5	209.09	204.23	209.66	208.18	202.55	208.07	205.47	208.97	198.48	212.65	204.99	211.2	201.65	204.04	205.96	211.73	204.31	205.91
203.81	208.17	204.79	218.08	210.51	205	207.03	209.58	207.5	215.66	208.96	206.26	214.66	216.45	207.29	208.07	211.32	208.19	213.31	203.22	205.63	208.07	209.79	210.14	208.08	212.83	206.06	211.25	212.28	209.89	205.85	206.03	207.91	202.38	202.71	209.67	206.55	205.6	215.86	208.96	208.69	206.42	205.2	209.1	209.07	208.51	210.64	208.34	208.51	208.26
201.88	207.35	207.01	199.46	206.75	196.8	207.52	208.13	203.34	202.63	205.08	206.32	203.49	201.8	201.17	201.91	210.65	200.46	208.38	202.46	199.79	203.33	202.83	200.73	206.71	200.51	208.02	215.72	206.34	200.59	200.48	200.46	198.03	209.64	205.78	206.83	208.44	203.42	205.72	204.99	212.33	201.02	203.03	208.31	202.39	201.62	203.49	198.99	204.19	200.67
210.12	203.05	202.57	209.4	213.26	214.77	210.96	206.44	207.15	205.45	206.65	201.97	207.72	207.37	201	206.9	207.47	211.01	206.23	201.97	211.71	212.21	212.15	206.54	207.2	205.73	202.8	214.57	206.51	208.68	210.89	208.53	204.95	208.6	207.89	210.61	207.93	210.69	210.08	208.48	204.27	207.23	209.64	206.03	211.68	208.2	208.99	211	214.09	210.29
207.73	208.39	210.23	203.67	205.14	204.96	205.36	207.55	205.32	211.28	205.62	210.31	207.48	205.18	214.94	214.48	210.96	203.89	209.97	204.34	206.78	212.34	212.5	200.59	207.39	202.27	207.52	208.44	208.5	212.57	210.71	202.72	209.74	207.02	209.43	206.95	207.74	206.96	205.38	201.79	209.68	210.94	210.82	206.93	212.37	205.86	202.03	208.46	206.48	204.55
214.81	205.1	205.34	206.38	206.45	207.51	207.17	202.99	210.14	211.79	207.41	208.79	200.88	206.07	216.65	204.22	208.32	205.59	213.48	216	208.64	203.71	206.83	206.17	209.37	202.66	208.17	206.5	207.23	209.15	207.25	205.7	212.91	209.85	208.86	208.06	208.61	211.37	207.91	210.3	208.21	206.27	208.89	207.68	211.06	202.39	205.87	203.81	211.83	204.99
213.13	203.33	205.94	206.51	200.57	202.3	202.34	198.06	205.11	204.43	200.6	206.42	205.09	198.9	207	200.99	200.84	206.02	200.82	204.09	208.37	202.43	201.07	198.87	204.99	206.21	203.01	210.36	202.31	205.08	202.67	206.26	203.64	210.23	201.94	202.03	207.28	202.6	200.8	202.56	197.98	204.9	197.54	199.44	198.07	203.76	204.67	201.17	205.63	207.12
205.88	212.81	210.84	207.98	206.72	211.69	203.3	209.2	209.83	210.81	207.31	206.78	208.89	208.99	205.27	210.8	206.78	203.31	208.86	203.22	206.44	201.57	209.53	213.81	209.2	205.27	207.46	212.36	207.2	207.92	204.34	207.14	209.28	208.35	208.25	202.88	206.47	213.66	209.05	207.95	205.19	204.24	213.44	210.63	213.59	213.71	207.53	209.71	215.89	206.1
211.74	204.85	211.99	208.09	202.48	208.54	211.33	207.13	201.39	203.03	202.23	209.74	209.2	207.49	204.12	206.09	208.21	215.14	209.27	204.64	205.13	213.48	204.83	209.24	210.68	216.95	208.49	213.42	204.61	207.34	208.86	210.1	204.07	214.09	209.94	213.93	205.03	202.51	211.4	202.11	212.08	206.9	210.37	204.67	210.24	210.41	211.2	205.43	206.8	207.6
215.49	216.2	212.07	214.04	212.01	215.09	214.07	218.74	220.91	218.18	214.74	215.54	219.24	218.27	216.98	216.39	218.77	212.81	213.79	221.13	220.2	214.07	219.49	219.05	214.62	211.55	218.47	214.91	219.17	218.69	214.06	216.5	215.88	219.99	217.15	212.78	209.91	214.9	224.79	215.27	215.68	216.13	220.97	210.97	215.94	219.37	213.08	218.37	217.16	215.23
204.51	201.29	209.62	205.8	205.96	210.85	209.85	206.46	211.26	201.78	204.95	204.7	211.16	203.39	206.31	211.18	204.66	205.77	210.29	203.14	205.86	202.84	204.21	208.06	209.81	201.81	208.15	204.57	209.86	207.31	200.4	204.44	203.86	208.46	207.19	210.38	212.1	209.76	208.03	204.09	213.29	202.27	208.42	205.77	201.41	204.78	208.19	206.39	208.44	205.85
204.73	205.38	210.7	206.92	215.03	201.77	215.49	211.9	203.28	206.37	206.43	202.28	211.79	207.96	207.6	213.74	203.58	206.59	207.46	208.48	208.21	207.38	211.85	210.42	205.63	211.57	209.46	208.82	211.28	209.27	205.35	206.16	208.03	207.74	204.99	204.44	208.34	214.99	206.07	205.09	203.37	205.79	205.56	212.53	215.1	205.94	199.52	208.45	205.75	207.32
205.58	209.09	213.32	216.58	212.12	213.81	214.01	214.61	209.6	211.46	207.96	211.98	221.4	209.44	204.35	212.7	208.69	211.79	209.96	209.54	204.11	214.12	205.78	213.82	213.32	211.91	214.18	210.08	214.55	209.31	212.99	213	208.72	213.91	216.41	216.53	204.16	213.29	221.05	212.84	207.76	209.76	213.53	210.64	214.36	213.92	208.09	212.27	215.14	212.32
211.89	205.21	209.12	204.97	202.2	200.51	205.2	203.13	198.74	208.65	204.72	203.28	204.27	200.65	201.66	215.84	201.01	210.92	205.81	199.95	205.8	201.3	208.26	200.74	200.68	201.94	203.99	203.24	202.05	202.02	209.18	205.93	202.4	210.1	203.23	201.36	208.02	202.2	204.84	207.95	207.02	207.89	211.35	201.6	208	199.54	202.74	202.02	205.33	197.37
203.98	203.19	206.83	206.19	210.52	208.48	205.92	208.11	206.6	201.65	206.66	206.36	206.78	208.44	204.37	207.52	207.59	208.16	213.11	208.3	206.23	209.95	206.7	210.41	214.4	204.6	214.55	215.31	210.66	201.22	213.64	210.77	209.77	205.99	203.63	209.22	201.77	203.98	204.23	207.45	204.23	207.95	204.01	210.26	211.79	207.2	205.94	213.07	204.95	205.15
207.84	208.86	208.15	209.96	212.55	204.72	207.89	208.39	210.22	208.47	205.99	208.46	206.08	208.81	203.83	211.28	210.69	210.48	199.14	210.83	200.99	204.08	204.59	205.88	210.17	206.68	208.2	209.16	211.3	206.4	215.9	212.54	209.26	205.5	200.45	208.1	205.68	210.42	218.79	204.45	206.58	213.09	210.31	213.4	209.59	205.89	209.36	209.75	210.14	210.31
203.26	200.76	204.58	212.01	210.69	205.67	203.1	209.58	207.53	201.1	206.86	209.85	212.54	208.55	212.06	205.54	205.2	209.16	202.82	210.81	215.2	208.32	206.4	209.01	212.98	204.21	208.77	208.29	210.25	207.6	210.34	208.36	208.55	202.93	209.5	207.74	204.43	208.66	207.06	204.3	200.15	202.86	201.02	203.95	209.14	204.96	214.75	212.12	206.94	204.93
205.54	210.44	209.11	203.36	203.39	203.64	207.67	208.76	210.44	204.74	208.54	210.02	212.48	212.33	205.31	207.41	206.7	214.27	207.73	208.46	203.79	208.69	206.15	207.08	210.19	205.2	206.63	211.63	214.73	202	203.08	209.42	209.72	206.95	208.36	215.05	211.76	203.28	211.22	211.1	210.97	207.75	206.27	209.16	214.6	210.07	205.9	208.06	203.92	205.09
213.24	209.44	210.63	207.45	213.67	210.46	217.06	211.65	216.33	206.72	207.1	211.93	211.48	214.78	213.96	215.4	214.17	212.34	213.89	208.21	217.13	211.37	214.91	218.78	209.61	210.17	214.77	217.31	210.7	216.28	214.94	216.01	217.69	212.3	217.8	216.71	212.39	210.48	213.41	214.96	209.09	212.88	212.27	207.52	217.26	216.26	218.21	210.39	212.65	222.65
211.84	220.75	207.93	214.1	213.89	208.54	215.57	211.38	205.59	213.48	211.69	208.96	208.99	206.95	206.8	209.72	208.82	210.91	212.06	213.99	205.55	207.46	211.93	212.22	208.56	204.62	211.76	217.04	213.33	208.95	213.35	211.83	212.91	213.27	210.78	207.65	213.35	216.41	212.03	216.39	214.61	210.44	214.91	210.49	205.72	213.37	209.12	210.45	209.66	202.69
209.29	213.7	209.36	212.89	215.37	207.43	212.85	214.7	213.74	207	219.67	214.2	217.99	212.99	215.34	214.1	209.06	214.71	209.46	208.79	207.73	214.35	211.83	213.91	214.64	217.42	211.27	214.49	210.15	211.25	213.85	215.18	214.65	206.85	217.03	219.02	213.68	214.57	208.59	212.32	210.95	217.61	213.87	207.52	208.79	211.08	214.62	215.64	204.66	214.68
205.53	205.58	211.51	198.96	206.92	206.66	206.34	207.09	206.89	204	209.54	216.8	209.48	208.5	206.24	203.88	208.25	203.94	207.49	208.05	206.78	208.06	208.66	209.08	209.51	207.19	207.19	201.91	212.05	204.98	207.44	212.87	211.61	208.83	208.75	206.46	211.28	207.83	203.87	203.43	203.72	210.59	207.92	199.62	206.81	200.99	209.64	212.59	210.89	208.58
207.76	203.81	204.03	199.65	201.75	203	203.1	204.45	208.28	206.3	201.41	200.58	199.6	208.85	202.68	198.25	205.13	199.72	203.62	203	197.64	207.45	204.67	210.26	202.08	204.77	200.06	198	204.81	197.24	208.14	197.42	204.65	204.89	203.69	198.53	202.01	202.72	201.06	210.03	202.52	210.68	207.05	201.41	205.63	213.13	204.8	211.86	209.85	201.62
208.5	214.28	211.91	208.73	212.16	209.62	212.29	209.94	214.18	209.05	214.71	215.07	209.74	210.34	212.63	210.56	211.55	210.35	217.36	211.94	213.69	204.09	213.01	210.15	214.53	212.98	211.48	210.68	207.59	208.91	213.68	209.58	208.8	216.51	214.29	207.92	214.65	206.42	211.31	214.28	209.55	216.83	216.35	208.28	209.82	204.74	209.75	209.67	213.46	214.22
201.36	197.85	205.42	204.36	210.69	197.58	209.02	194	204.72	203.93	199.77	197.8	207.41	197.66	202.55	194.58	204.94	205.35	198.64	196.54	200.15	204.24	198.64	206.71	202.64	201.17	198.17	197.61	198.7	205.2	197.25	206.47	200.41	199.46	200.59	200.89	200.46	206.84	201.42	207.72	202.5	199.89	196.29	200.86	201.61	201.89	203.6	207.01	200.85	201.06
203.96	207.42	198.62	191.79	205.19	201.36	198.41	202.26	201.8	200.03	208.06	200.94	195.63	196.4	197.11	205.44	200.42	199.65	204.04	193.61	202.22	201.09	202.9	202.95	199.55	199.7	205.96	204.27	201.62	205.31	203.56	199.81	201.41	203.53	206.57	203.42	207.14	199.43	199.32	196.2	201.14	201.87	199.48	201.92	199.73	201.22	206.64	197.78	205.87	202.03
211.96	205.97	213.43	203.42	207.4	211.58	207.2	207.99	209.39	206.97	207.95	214.08	206.43	207.16	206.92	202.97	204.99	206.96	208.34	205.67	205.9	210.55	204.11	209.36	207.77	207.08	210.21	205.59	211.35	210.86	213.75	208.97	206.52	213.4	205.97	207.4	207.75	207.88	210.32	208.98	208.05	210.39	211.79	209.59	204.53	214.59	207.04	205.11	213.6	198.36
208.58	213.34	209.62	204.34	208.32	201.42	200.22	204.47	208.8	202.67	204.55	208.1	217.82	208.35	209.46	209.95	206.12	206.95	208.2	210.09	206.9	209.42	206.71	211.22	203.28	204.56	214.65	210.26	206.07	204.72	209.31	208.42	208.03	207.94	202.74	206.64	211.55	209.04	209	205.14	209.99	211.16	199.9	206.49	206.91	207.89	204.9	205.48	207.2	202.57
214.37	218.75	212.07	217.22	216.68	216.97	215.22	219.14	216.49	214.45	211.6	217.29	214.3	216.35	216.2	221.69	212.8	216.77	216.21	222.94	216.23	217.95	217.56	218.85	221.94	216.07	215.75	220.94	214.95	212.66	216.42	218.64	217.82	223.63	214.37	213.45	213.17	217.99	221.81	222.32	217.86	214.36	218.9	214.47	217.14	218.55	210.93	219.11	218.16	219.2
209.37	194.98	201.97	206.46	206.84	202.74	202.1	210.51	202.08	208.68	203.83	206.27	202.91	203.08	202.48	209.35	216.79	206.76	203.41	203.24	204.17	211.46	200.56	203.66	199.83	202.43	206.18	202.94	203.47	205.27	209.6	202.83	205.48	205.43	208.05	207.25	201.7	204.22	202.16	203.65	205.19	203.02	207.23	205.14	201.46	203.59	202.11	201.93	206.05	206.9
205.96	207.52	200.05	195.99	206.06	208.34	209.09	205.03	199.6	200.19	205.9	205.16	206.87	203.62	208.59	201.58	207.78	211.47	208.93	200.34	207.08	202.69	199.88	203.59	205.59	205.47	207.91	196.63	210.22	209.69	209.7	208.92	209.72	200.1	206.36	206.52	202.52	198.3	208.53	202.71	204.98	211.86	209.25	211.37	208.7	202.27	203.94	202.77	202.42	208.95
204.3	211.07	209.85	208.92	203.4	204.82	209.3	205.29	201.37	204.97	213.84	202.6	204.48	204.51	210.67	209.98	206.33	213.26	209.88	212.14	209.29	206.59	209.38	210.07	210.25	212.25	204.94	210.27	204.2	208.89	213.12	209.7	205.89	207.05	206.01	210.31	203.54	209.78	209.41	200.96	207.26	207.63	208.77	205.53	206.54	208.24	205.79	205.51	209.84	204.21
206.28	204.58	209.29	210.46	210.19	212.16	207.88	208.23	208.13	211.14	215.71	215.32	208.2	205.91	210.77	205.41	209.14	211.42	203.6	210.78	209.77	211.54	214.19	204.67	209.67	212.54	205.91	209.74	208.91	206.11	212.12	208.79	203.22	208.43	206.42	208.15	205.01	208.28	209.5	208.71	211.93	211.67	203.07	210.62	213.43	215.01	212.1	209.3	215.01	216.3
219.8	209.41	223.21	216.83	218.63	213.71	214.77	217.81	223.06	220.49	217.79	219.01	220.01	223.72	220.2	214.02	221.7	221.75	211.17	219.2	222.44	219.13	216.82	226.32	213.51	215.51	213.69	214.19	226.17	213.5	216.69	219.35	214.67	214.76	220.5	214.61	214.3	218.13	217.83	214.51	217.38	212.33	216.96	221.77	215.71	215.47	219	223.53	215.97	214.02
201.46	203.4	209.32	209.14	206.32	202.83	206.44	210.06	204.95	212.57	211.88	212.25	202.9	213.74	208.19	207.83	205.53	210.22	205.26	206.3	214.01	211.17	207.37	209.66	208.1	207.97	202.92	205.13	203.05	208.27	208.89	213.52	209.7	216.71	201.21	203	210.93	209.56	202.93	205.11	209	213.72	206.55	208.06	209.85	207.36	212.62	206.23	208.3	206.15
213.94	208.34	214.83	204.42	212.16	204.35	209.11	216.57	209.23	205.71	205.98	206.66	208.5	207.31	216.71	211.56	203.2	203.09	207.85	206.12	203.16	210.05	210.62	202.78	210.22	210.36	212.84	207.59	207.93	209.92	204.9	196.76	208.7	212.45	211.18	212.94	216.86	206.5	206.71	205.99	210.81	204.99	205.48	209.58	201.56	201.59	204.21	207.07	209.64	211.15
205.48	202.36	206.88	203.65	203.88	205.62	208.1	207.88	203.99	197.92	200.94	202.4	209.67	206.02	198.44	206.81	203.03	195.58	202.69	203.77	209.06	206.91	202.11	204.37	205.78	195.25	201.25	195.07	202.29	202.03	197.65	208.02	202.22	200.38	209.5	198.3	205.94	206.9	200.76	205.93	199.24	207.19	206.35	200.38	205.42	203.18	203.02	206.08	206.8	202.98
207.47	196.18	205.27	206.08	199.3	203.31	210.7	200.5	208.01	204.73	203.06	199.65	204.37	205.44	210.84	198.8	202.35	209.15	202.27	196.4	206.91	205.28	195.98	202.81	198.15	202.18	199.05	208.79	208.26	205.93	201.76	207.01	204.74	203.13	203.86	198.99	210.14	207.6	203.26	204.25	203.78	203.16	209.42	203.45	207.18	207.95	207.19	199.82	201.43	208.7
198.83	201.6	201.8	201.3	202.67	202.92	210.73	203.03	205.68	203.58	202.28	197.94	194.09	205.18	208.63	197.2	205.18	200.19	199.66	199.36	205.7	205.68	196.61	196.55	205.97	203.98	201.25	203.3	204.4	203.83	198.75	202.85	206.13	198.27	206.08	205.06	193.45	197.54	204.36	196.92	206.48	199.26	202.26	204.95	199.88	198.86	200.7	199.86	208.19	206.28
200.93	194.86	200.35	196.36	191.58	196.68	192.83	197.11	197.28	187.44	193.4	188.61	192.65	196.97	195.61	204.38	191.15	200.98	193.37	194.59	196.07	195.77	198.89	199.45	191.4	195.79	198.43	192.47	192.69	194.39	198.31	190.29	191.1	196.99	202.17	194.1	194.18	195.24	191.84	197.04	196.76	195.9	194.19	195.36	198.52	195.4	194	201.13	191.5	193.42
196	202.11	200.35	199.37	201.17	197.79	202.13	196.38	196.07	198.57	198.07	202.06	190.2	201.17	201.77	197.96	201.31	204.3	198.43	201.37	204.37	192.32	197.75	201.6	196.51	201.34	199.02	195.33	200.5	195.45	203.49	201.49	194.51	195.28	200.21	200.21	206.26	203.66	201	199.44	191.91	193.26	195.85	196.8	201.45	206.17	204.03	202.39	199.17	198.34
215.69	211.21	215.09	217.62	215.06	215.28	215.51	217.52	214.39	214.9	210.41	214.06	214.1	212.23	213.23	211.39	213.86	210.6	209.3	209.88	213.43	215.41	208.41	212.67	210.1	211.24	213.19	207.93	214.53	214.06	209.37	210.65	216.47	210.76	212.41	214.67	211.25	210.57	210.31	210.44	212.19	216.96	217.78	210.93	214.11	216.95	215.04	213.94	212.3	211.21
205.81	198.38	205.9	198.82	206.61	205.67	201.2	213.4	200.57	199.71	210.79	200.58	209.73	199.18	203.18	201.9	198.53	205.32	199.79	207.87	197.31	203.3	200.19	204.67	208.77	209.15	203.36	204.67	204.54	209.22	202.26	201.18	208.01	203.5	196.84	201.97	205.04	197.92	203.35	202.57	202.02	203.02	206.55	205.11	201.02	204.19	200.22	205.36	205.64	202.95
198.48	207.35	201.48	201.91	197.01	202.22	202.31	206.84	195.9	207.7	203.68	196.83	206.46	200.89	203.58	203.59	202.86	196.51	202.38	191.49	195.54	198.17	200.58	202.83	198.69	201.67	196.8	196.84	201.31	198.99	197.62	204.77	200.89	197.24	204.02	194.16	200.11	198.23	198.76	204.15	209.19	204.56	205.41	200.8	199.57	201.13	192.28	197.22	204.71	201.62
208.5	212.88	204.57	212.48	216.56	208.76	205.88	216.44	211.49	210.98	214.82	214.79	216.03	218.34	216.7	206.44	214.45	214.92	210.2	217.75	210	213.23	216.68	211.98	212.01	221.82	210.4	208.74	203.23	213.35	215.11	212.12	208.25	211.6	214.11	209.28	215.7	215.34	209.44	211.83	215.4	209.47	209.38	213.2	209.77	208.46	216.2	214.67	213.5	219.98
194.61	197.36	198.93	198.62	198.81	198.01	200.45	200.02	196.39	201.24	193.86	193.27	201.96	201.88	201.11	202.54	196.11	194.35	198.08	201	196	197.38	193.68	198.75	200.08	199.42	203.54	194.15	204.33	197.67	197.47	196.18	200.52	188.62	197.69	200.37	200.92	199.99	196.55	197.52	206.06	199.57	200.2	200.99	197.49	197.72	202.56	204.96	194.83	198.78
198.13	201.22	205.88	203.78	203.93	209.66	207.09	202.83	199.11	206.67	208.99	202.2	209.58	205.48	205.61	195.53	202.82	200.02	202.58	206.75	203.19	199.34	199.98	205.33	203.31	205.12	203.1	205.45	199.16	203.22	204.71	204.71	201.32	199.39	201.26	199.93	199.59	206.87	204.81	201.52	204.59	204.69	204.29	207.93	205.71	204.15	202.54	200	197.75	200.7
201.76	207.48	200.63	198.54	201.54	201.36	202.32	201.56	203.5	202.31	204.71	206.43	203.55	201.42	209.49	211.62	206.18	203.57	204.01	202.83	201.66	204.61	201.44	199.25	198.65	205.92	207.53	201.52	204.37	197.07	201.62	203.54	209.56	202.88	202.64	200.79	204.7	212.94	199.79	202.55	204.24	206.28	195.99	204.18	203.29	205.3	204.36	202.27	205.15	201.61
204.84	210.37	217.67	209.94	209.85	204.42	208.07	207.72	209.14	210.65	208.61	202.14	209.87	211.53	207.45	204.67	206.99	207.69	209.89	208.2	205.96	212.25	207.43	210.73	208.1	202.73	201.8	210.49	200.79	203.93	208.39	211.49	211.69	215.72	207.46	208.4	208.18	209.43	207.27	213.65	206.64	212.42	204.83	211.85	203.87	218	204.19	207.75	208.45	203.17
211.05	208.05	205.09	200	202.8	204.85	201.21	210.74	198.41	207.31	206.7	205.41	205.72	200.72	198.3	202.58	198.87	205.88	203.07	210	204.04	201.6	208.5	204.91	205.19	198.78	204.03	201.97	198.43	198.24	207.28	214.98	206.43	202.66	199.53	203.04	206.68	197.57	209.29	212.16	204.24	206.62	203.69	202.92	213.7	199.44	201.46	203.01	204.61	199.67
210.36	214.22	214.96	218.42	213.11	219.79	216.86	218.84	214.26	216.61	213.54	219.07	219.61	221.72	217.76	218.55	213.29	210.82	216.31	218.49	214.97	213	218.9	216.56	214.98	212.87	212.2	221.88	207.16	220.12	221.16	216.94	212.89	218.12	222.82	211.22	218.67	215.48	220.58	214.45	216.22	218.02	221.97	222.16	218.33	219.22	210.82	217.42	217.76	217.1
216.71	206.49	210.27	205.57	207.66	214.36	211.03	214.35	214.02	211.02	210.84	208.75	210.33	218.95	217.25	217.71	211.76	211.66	207.73	210.02	208.87	217.26	212.99	220.8	213.64	214.08	217.1	210.61	212.81	207.64	221.01	212.59	209.94	216.99	221.82	213.12	216.05	213.84	212.89	214.12	211.5	213.72	213.11	215.53	215.59	214.22	210.63	215.64	212.82	214
197.32	204.18	202.77	200.87	203.88	200.36	202.42	195.25	195.23	194.62	202.56	204.01	199.85	200.45	208.26	201.41	203.63	205.59	206.58	198.89	194.58	197.01	202.21	196.22	201.88	201.71	205	200.53	197.77	206.02	202.12	202.42	193.98	201.84	194.6	195.01	208.38	199.59	200.62	201.29	197.47	203.69	199.04	205.53	201.63	202.57	207.14	205.1	196.25	205.61
211.18	206.54	213.01	202.51	206.5	211.3	198.64	201.83	208.37	201.2	206.31	205.22	209.42	210.31	205.19	206.56	212.22	211.75	209.96	207.17	206.78	208.62	207.21	206.44	211.79	215.61	209.5	207.39	211.29	206.51	208.7	210.53	204.1	206.75	207.22	205.68	211.76	213.19	209.38	206.85	207.98	211.69	205.96	202.79	206.45	208.44	206.22	208.36	209.98	211.81
200.77	210.97	199.84	204.62	202.31	196.62	200.38	202.39	202	199.18	203.8	206.17	199.4	200.24	204.53	202.72	206.69	204.44	201.67	201.88	200.13	196.47	199.93	202.38	206.2	202.5	204.07	201.86	204.37	205.52	198.32	198.99	199.63	207.36	199.44	204.4	197.15	206.16	208.75	208.22	202.59	199.15	197.71	203.56	199.92	201.78	200.99	201.21	196.91	201.06
203.96	204.57	206.8	205.24	207.4	205.24	210.22	207.6	207.37	209.59	214.31	211.75	212.71	208.97	205.09	210.1	215.93	210.91	206.87	204.29	208.83	211.98	207.31	207.44	212.55	210.96	207.51	208.21	210.71	210.64	206.84	212.98	213.7	206.55	210.19	212.31	207.22	209.12	205.81	209.98	213.41	217.53	206.53	208.99	211.61	211.42	211.22	208.18	208.76	207.81
203.6	209.22	202.64	201.73	201.11	203.21	194.14	206.58	201.28	199.77	203.88	197.28	206.76	198.41	201.56	204.7	203.97	206.68	201.36	203.24	197.82	199.46	202.5	201.26	199.46	208.89	203.85	202.91	202.9	199.06	202.97	201.55	200.17	200.9	206.22	201.15	201.71	203.51	196.94	202.22	205.77	203.84	201.81	199.52	206.19	195.08	197.06	206.36	198.61	206.2
202.39	204.21	198.25	203.84	202.26	202.16	203.76	203.17	200.32	204.32	205.75	197.76	203.6	206.47	201.37	206.34	206.02	196.35	200.83	204.14	198.98	212.33	197.66	203.32	208.17	205.04	203.69	205.9	209.28	200.37	201.02	206.21	203.59	208.85	205.77	201.86	204.54	203.94	203.84	205.8	206.82	200.87	202.6	211.63	201.56	204.33	203.53	209.12	203.74	199.43
201.08	199.47	206.41	209.14	200.53	208.09	208.42	204.68	204.52	204.62	204.77	205.72	204.17	209.81	203.91	197.56	203.08	202.88	203.17	200.49	203.84	206.76	203.73	207.04	200.34	199.29	203.22	206.26	203.8	201.7	203.27	199.7	207.98	209.12	210.67	203.17	203.01	200.21	200.15	203.15	199.45	203.71	205.73	200.55	195.99	203.1	206.24	199.41	203.71	209.5
205.49	199.46	202.34	205.22	203.4	202.16	200.99	206.78	207.01	203.64	206.28	205.74	205.69	207.58	203.2	208.06	206.1	207.46	207.5	206.2	195.94	202.47	200.81	205.31	200.06	204.32	204.86	197.34	198.1	202.46	200.56	203.36	208.34	207.05	201.41	201.65	206.62	205.09	209.29	203.28	203.18	206.48	200.01	203.84	203.68	207.39	200.1	209.19	202.38	199.68
217.02	211.68	205.37	211.62	206.82	214.04	211.88	214.68	218.61	205.67	213.24	206.26	214.37	210.21	210.46	214.54	217.3	207.8	215.15	207.94	210.3	202.45	210.98	207.82	211.41	211.36	213.96	212.45	211.66	211.11	209.61	207.64	214.04	211.87	207.73	213.1	210.69	214.97	217.9	208.14	214.87	213.13	212.86	212.82	216.77	209.47	211.16	216.29	215.86	210.33
202.31	198.3	198.08	208.55	198.2	206.95	201.24	202.87	203.35	206.5	201.98	203.33	199.91	207.92	204.97	203.83	205.85	198.75	203.18	200.14	202.54	201.37	198.18	202.53	201.82	195.08	199.53	197.49	201.44	200.41	202.88	200.25	203.15	199.9	207.51	207.2	205.16	205.65	203.55	203.85	203.07	206.03	210.36	200.56	203.8	201.18	205.74	198	205.48	204.87
217.8	214.57	218.93	214.51	223.04	216.04	218.03	210.36	220.8	219.77	214.56	217.58	219.07	218.76	219.03	216.65	216.38	214.83	214.85	222.74	216.01	217.28	217.51	214.09	215.93	215.09	218.75	219.5	218.83	224.05	217.45	209.58	219.35	211.55	221.1	226.67	213.9	219.39	213.14	215.53	218.79	219.59	218.67	219.44	222.71	217.79	216.07	217.54	218.2	217.12
204.8	200	201.91	206.83	208.08	205.22	207.11	201.36	205.88	198.91	202.36	199.06	200.03	200.65	203.76	197.68	200.94	207.06	205.64	202.99	204.58	203.25	204.01	205.24	202.48	203.28	200.41	206.33	205.31	209.32	204.04	204.28	200.05	199.79	203.37	202.64	202.36	203.23	205.75	202.05	202.92	205.7	200.33	201.48	203.25	197.38	198.22	199.94	199.47	203.31
214.54	213.64	209.55	203.45	215.18	204.33	204.34	206.43	207.02	211.15	209.71	212.59	208.71	211.27	209.8	212.41	206.98	210.14	208.57	208.67	204.46	206.98	219.43	204.24	212.39	210.94	207.23	210.1	212.13	208.05	207.36	212.26	211.82	208.42	207.84	205.43	205.31	212.43	211.2	218.85	200.44	208.73	208.21	210.85	213.76	211.27	204.65	208.65	212.54	214.87
206.58	211.58	206.64	205.11	207	203.08	207.08	212.37	209.45	207.6	204.26	204.78	208.38	209.54	205.46	214.91	210.14	204.74	206.5	203.02	203.92	213.26	206.5	208.13	207.43	205.01	202.31	205.02	208.43	208.15	204.54	202.72	202.63	203.07	206.49	207.69	205.75	211.5	205.62	200.64	200.84	202.11	207.82	203.04	208.31	209.85	205.78	209.3	203.6	207.16
215.87	205.4	205.11	213.08	212.6	203	202.87	212.21	210.67	210.08	208.44	205.98	210.71	204.48	208.14	206.26	207.78	205.46	208.83	210.23	205.39	202.07	210.68	213.68	206.77	199.79	214.05	211.52	211.65	211.29	214.19	213.74	210.66	214.43	207.76	209.39	206.44	203.83	213.48	206.59	203.89	206.12	211.11	210.35	214.7	207.28	209.4	208.08	202.72	204.3
206.59	209.61	204.97	205.04	206.77	203.78	207.26	205.75	205.4	211.36	205.01	208.41	203.22	195.97	203.01	207.01	206.42	202.98	206.91	203.81	199.17	204.07	199.36	203.71	204.88	204.12	204.85	204.31	208.01	200.83	204.3	205.9	198.7	199.8	200.69	201.34	201.57	198.77	201.2	200.41	206.72	200.54	201.21	204.41	207.56	200.24	210	204.33	207.98	209.18
209.24	222.52	222.4	217.1	214.8	214.58	214.38	214.63	211.32	211.67	216.82	219.38	220.26	211.23	214.85	218.08	217.03	206.94	219.27	209.56	219.78	219.39	214.88	214.96	216.74	216.88	219.88	218.12	215.56	212.72	222.1	218.09	221.54	210.21	216.06	224.47	214.86	211.69	217.86	219.31	216.23	214.27	217.82	212.82	222.49	225.15	215.9	215.45	224.89	211.26
204.79	201.18	200.29	204.36	203.21	206.3	200.83	204.39	207.56	206.21	199.8	206.08	198.3	206.82	204.58	202.35	204.69	201.74	202.75	207.66	201.66	199.03	203.86	203.79	202.2	203.46	201.23	206.06	200.47	204.54	197.25	199.65	203.34	202.17	204.02	203.14	205.43	208.76	209.05	203.54	205.3	200.91	203.56	202.27	197.12	204.19	200.64	197.3	203.65	202.2
209.03	212.46	197.25	207.86	206.59	209.6	209.8	210.13	208.21	206.79	211.41	205.22	210.86	208.25	199.97	205.76	208.37	205.95	204.1	211.31	208.13	206.79	211.41	207.76	210.25	212.08	210.58	207.44	211.03	211.07	206.19	205.32	211.59	210.52	215.64	204.91	207.94	207.22	209.11	215.85	210.38	210.94	214.64	210.22	208.11	208.65	207.83	210.98	211.4	207.03
207.19	205.62	207.91	209.86	213.86	210.19	207.47	204.27	204.09	206.35	207.22	202.97	206.53	205.79	211.29	211.26	211.91	208.11	210.92	205.69	212.64	206.53	203.04	209.77	211.27	207.63	206.24	211.59	208.17	204.38	206.68	206.77	207.55	206.89	210.79	205.7	206.93	203.76	207.8	210.02	206.19	213.62	211.95	210.96	209.77	207.04	211.61	209.13	206.47	201.75
213.8	206.08	212.39	207.87	206.77	208.51	207.05	208.99	206.41	208.09	206.45	214.48	212.85	207.33	204.03	213.24	206.25	203.08	218.35	200.44	210.45	210.65	204.04	217.55	210.44	208.41	210.07	218.05	206.81	208.49	208.42	206.61	208.47	205.17	207.64	202	200.64	212.87	208.14	208.84	202.67	208.09	209.12	210.54	211.78	209.91	209.83	206.71	206.97	205.67
208	203.95	215.55	208.42	206.52	208.54	208	209.66	210.54	202.35	203.41	212.46	210.2	204.49	208.35	210.11	215.4	213.14	210.95	209	208.62	206.09	206.51	211.22	209.41	205.17	204.71	206.58	207.31	204.45	207.02	210.03	207.78	204.96	215.79	208.78	204.9	204.72	210.07	201.1	214.41	210.43	209.25	203.58	204.75	207.09	205.56	204.57	215.43	206.01
198.63	203.18	198.96	205.74	201.02	210.68	205.01	209.41	205.34	206.2	206.84	207.16	207.69	202.45	200.04	201.25	201.74	203.34	200.94	197.11	200.98	201.84	205.27	202.96	208.83	204.49	212.86	198.59	200.67	207.42	209.41	209.18	199.66	211.07	210.76	209.66	205.07	210.49	203.21	208	203.78	204.24	206.16	199.8	200.29	206.29	207.37	199.2	204.55	198.35
205.45	207.71	200.81	205.59	200.1	200.52	207.2	204.16	197.7	206.11	204.34	203.04	202.43	206.18	199.89	203.38	207.59	204.72	204.04	206.58	207.01	200.03	198.95	208.75	208.42	203.85	209.14	203.48	204.21	203.95	205.79	202.72	204.72	205.93	208.02	203.53	210.38	208.95	199.45	201.63	206.56	205.78	204.98	203.56	204.03	205.81	204.81	206.24	198.42	198.67
195.71	200.97	198.55	201.18	199.81	202.82	205.61	200.57	195.92	200.48	198.35	201.22	200.75	204.18	203.19	201.13	202.16	201.76	202.93	199.2	198.72	208.01	200.27	198.64	196.42	205.32	196.81	193.78	201.79	200.41	197.5	202.89	197.49	206.19	200.56	204.3	204.92	197.96	203.16	199.37	198.58	198.18	200.84	209.36	200.72	203.76	202.47	196.08	202.79	203.41
205.28	205.89	197.1	200.84	200.26	203.97	198.23	198.6	202.67	199.69	200.51	206.05	203.16	202.69	200.87	200.49	206.43	200.81	202.89	198.56	208.54	204.76	203.17	201.06	201.36	204.85	200.46	201.79	208.63	199.97	204.98	196.12	202.79	208.69	203.15	205.08	204.59	205.06	202.1	203.32	208.18	201.33	206.57	198.59	200.71	207.1	204.85	200.28	211.85	200.43
201.5	205.71	201.39	199.78	193.5	198.81	203.11	199.06	199.87	201.06	203.34	204.73	204.91	198.35	199.55	193.48	198.64	194.2	199.18	200.54	205.42	208.04	197.94	200.05	195.74	197.65	201.07	197.22	202.06	195.01	196.95	207.16	196.28	202.29	206.6	200.9	209.54	205.46	208.68	201.85	201.25	198.75	200.27	198.81	202.09	193.24	205.01	208.09	199.01	203.22
211.48	205.88	206.93	203.64	203.93	202.57	209.59	201.95	205.81	202.74	206.79	208.93	218.3	209.56	210.63	205.91	204.44	215.24	210.58	204.92	203.51	206.19	199.21	204.34	205.91	212.35	207.91	203.83	201.92	211.96	205.52	208.92	197.37	202.97	208.95	211.21	207.17	208.15	205.98	205.34	205.31	204.41	210.42	204.69	206.39	204.78	202.94	207.59	206.98	215.64
211.26	220.21	212.02	217.85	220.35	220.15	220.84	214.57	219.31	213.89	220.44	214.27	217.33	217.4	218.52	215.47	223.75	217.82	218.01	216.36	216.44	211.84	214.16	214.98	218.13	218.58	216.04	216.29	219.5	217.85	216.66	219.22	217.14	217.58	215.93	223.52	217.88	215.9	221.51	211.87	214.33	216.65	215.31	224.13	221.13	218.91	222.2	211.3	219.36	215.39
206.68	204.3	203.08	198.7	200.37	203.75	204.19	195.5	201.98	206.2	198.61	201.43	206.04	196.22	194.94	202.83	209.09	205.79	198.28	195.52	199.33	204.9	200.18	197.94	200.07	199.66	194.47	203.85	201.15	198.86	198.44	198.76	202.63	192.45	199.39	202.07	195.41	203.52	197.55	202.42	200.88	201.09	204.13	201.51	201.14	206.57	201.54	202.91	201.95	200.76
213.16	209.19	210.71	205.09	214.88	203.03	206	202.52	212.78	204.12	211.02	205.49	202.76	207.49	213.29	203.79	204.75	209.76	208.06	212	211.02	205.58	212.36	209.51	203.82	213.27	213.29	207.12	205.74	209.21	209.05	203.71	204.52	212.59	208.66	202.12	208.82	207.14	206.04	210.69	202.05	211.18	211.01	199.99	211.42	203.67	208.06	209.71	210.33	200.68
213.19	209.13	214.89	216.37	213.28	210.31	211.65	210.45	213.79	207.71	210.54	213.37	211.7	217.64	210.69	218.32	209.07	212.12	205.13	205.4	214.91	211.48	219.53	213.43	214.28	213.52	209.41	214.4	212.73	209.24	205.83	211.1	210.18	207.42	214.73	215.85	211.37	207.91	213.56	211.97	210.09	216.63	212.75	212.6	213.75	210.48	211.41	206.57	215.49	207.4
207.03	202.89	206.97	203	207.25	203.88	198.6	204.76	194.52	201.57	201.72	208.74	203.84	202.8	207.58	204.11	204.99	208.59	206.78	213.38	209.16	209.59	204.32	200.17	204.97	205.62	201.26	202.55	210.15	205	206.8	210.64	202.6	209.7	198.89	201.39	205.75	201.87	203.21	204.54	199.62	208.2	194.93	198.73	201.61	202.3	204.37	206.02	204.88	205.56
203.59	208.69	210.64	208.88	206.73	208.18	207.81	214.85	208.8	205.69	206.91	203.15	208.85	210.85	211.95	202.05	205.9	208.01	203.21	213.76	204.19	204.86	210.56	206.88	206.32	204.82	207.34	212.71	212.24	209.5	207.11	206.3	200.95	207.95	209.72	212.15	205.24	211.58	204.21	211.65	205.59	204.39	204.39	203.54	206.89	205.39	202.78	209.27	211.24	211.38
198.18	206.69	199.96	206.89	206.95	202.74	202.06	211.69	197.94	203.23	207.83	207.75	208.5	212.16	207.54	203.26	206.92	203.42	207.76	198.85	202.2	206.3	208.27	207.57	205.3	200.59	207.45	198.22	203.1	202.76	207.66	204.86	205.43	203.33	199.09	199.69	203.83	201.09	203.74	204.92	202.98	205.82	204.88	201.5	211.63	202.17	206.03	202.62	200.68	204.79
201.64	202.07	201.38	205.69	203.08	204.41	200.74	201.87	199.98	203.74	205.38	205.2	209.44	203.46	208.8	202.76	199.81	209.07	205.95	204.9	199.39	196.65	198.63	203.82	200.78	208.84	196.58	201.6	197.7	205.48	197.33	206.23	202.66	209.14	199.49	201.29	206.26	202.8	203.42	202.26	204.58	200.78	203.19	201.48	208.06	203.21	198.77	207.53	200.06	205.81
209.25	211.86	209.99	209.21	208.99	204.1	204.6	214.42	204.3	198.28	203.3	210.27	209.81	206.68	206	201.03	205.12	211	215.36	213.36	208.24	208.55	210.41	204.42	211.85	206.23	203.74	202.37	203.39	212.69	215.72	213.19	212.59	209.06	214.06	203.03	205.19	205.64	210	212.67	207.31	212.35	207.49	208.58	209.51	210.33	206.45	212.94	214.63	214.92
214.17	214.15	209.89	214.08	212.25	211.27	213.46	211.83	213.36	216.13	206.88	214.82	211.28	212.45	218.7	204.27	211.1	212.44	212	214.55	210.97	214.61	208.47	209.69	214.25	212.92	217.62	211.31	212.51	214.89	207.01	213.59	217.91	216.28	210.03	214.18	207.46	215.15	215.68	211.92	214.59	206.21	210.12	213.01	205.6	213.59	205.48	211.51	210.97	209.78
200.98	202.88	203.01	206.81	203.12	210.67	203.66	198.96	207.76	202.67	207.76	198.41	193.92	201.94	198.51	203.58	199.01	201.57	201.2	197.37	206.63	206.52	205.96	209.94	198.22	206.16	206.55	201.31	203.91	201.9	200.43	208.33	199.68	200.47	199.69	199.99	203.98	202.84	205.18	202.47	209.15	202.11	206.18	208.63	207.41	201.1	204.71	203.91	200.55	202.48
208.15	210.14	200.69	213.13	212.84	205.39	207.54	206.81	208.8	206.81	208.81	208.27	209.34	203.07	212.8	203.62	205.88	207.55	205.81	205.55	204.9	201.58	201.97	206.02	201.49	208.39	215.72	208.05	210.8	206.39	202.64	207.9	207.8	208.88	208.84	208.68	208.44	203.46	211.31	208.8	210.68	205.31	203.99	206.16	205.32	209.56	199.7	210.96	206.83	203.92
203.62	204.47	204.21	199.74	204.07	201.06	204.31	200.46	201.07	207.83	207.06	203.52	197.69	203.29	197.7	204.59	197.57	207.5	210.39	200.9	202.8	203.1	216.51	198.96	207.26	202.6	198.01	206.28	202.88	198.7	200.36	202.28	201.79	207.33	202.34	204.41	204.91	205.82	202.81	202.54	198.22	202.22	201.62	210.5	200.52	207.44	203.17	206.13	204.83	205.62
205.72	209.94	209.21	204.61	215.47	208.4	199.17	206.91	207.42	209.24	209.8	210.31	210.81	209.1	206.6	210.52	206.11	206.82	207.4	206.91	215.15	206.01	207.96	207.39	206.24	209.02	208.71	201.84	207.79	206.01	202.68	206.89	205.03	210.97	208.89	208.23	219.66	212.42	210.18	214.31	205.26	207.91	209.74	211.4	209.33	209.81	206.59	204.64	210.46	209.97
208.03	209.15	205.58	207.19	210.81	208.01	207.6	207.8	207.65	207.61	209.37	214.61	205.25	206.19	207.93	201.74	206.07	208.78	211.52	212.95	206.67	211	208.68	209.56	209.84	207.3	198.82	207.68	212.14	202.33	204.72	207.22	209.98	208.97	206.2	206.14	210.42	205.8	211.72	203.76	208.71	207.28	203.5	206.91	203.49	202.4	210.45	207.21	202.45	201.57
195.85	199.62	198.04	196.31	200.9	198.88	203.23	194.78	202.94	206.33	200.81	200.09	200.13	203	201.34	201.69	202.32	196.82	194.17	196.65	197.78	206.1	204.02	197.28	196.76	203.9	200.72	200.65	197.53	200.71	197.48	198.88	197.34	199.85	196.04	194.47	193.14	195.34	200.27	199.44	200.13	192.04	200.63	200.09	201.75	202.91	201.93	202.08	198.41	198.56
198.68	202.03	198.39	201.83	197.55	198.9	205.73	193.72	202.21	195.02	198.23	202.76	193.53	196.36	202.44	193.1	198.48	197.79	204.13	199.09	200	197.36	203.81	204.8	194.1	202.73	198.12	200.12	199.93	206.89	198.44	198.46	194.84	201.19	195.69	198.18	205.32	196.99	196.21	201.75	190.7	196.98	196.16	199.46	199.74	198.61	198.8	191.18	198.63	205.44
207.95	211.68	203.68	207.39	214.33	213.7	210.25	209.84	205.81	207.45	201.7	207.45	205.57	209.13	210.16	211.88	211.24	213.9	203.45	201.62	213.13	205.56	206.96	210.73	208.65	215.35	206.99	214.86	209.71	210.08	204.8	215.01	207.28	203.86	210.01	204.37	216.46	212.4	209.09	214.7	209.78	203.47	203.87	212.11	208.41	210.6	210.79	205.91	202.65	207.9
203.02	201.64	203.72	195.28	200.29	205.31	203.93	207.65	206.54	198.06	206.65	192.07	202.68	202.77	198.67	196.32	205.91	206.87	207.52	199.41	201.96	201.03	201.69	209.72	201.28	199.54	197.2	211.92	205	200.25	201.6	207.63	199.76	202.19	195.7	203.76	201.53	201.83	197.99	203.75	197.35	198.41	199.04	203.62	196.52	202.37	199.54	197.86	209.92	199.55
209.58	214.64	217.47	214.85	207.6	217.77	209.71	211.09	211.7	210.55	209.65	210.38	201.63	215.59	210.53	217.28	206.1	202.63	211.82	212.09	211.24	212.11	214.55	210.59	209.86	209.57	218.25	206.12	208.44	214.01	204.88	210.32	208.47	208.96	213.27	215.24	209.28	215.31	207.48	207.05	213.75	211.9	213.97	212.71	214.3	206.95	207.56	209.53	206.3	205.61
213.63	206.21	207.3	215.71	207.23	209.86	214.21	210.51	207.18	215.76	206.7	210.36	215.81	214.32	206.46	211.83	211.28	212.72	206.91	210.58	207.13	216.5	207.79	211.97	214.92	209.13	210.94	217.35	206.55	206.79	211.64	210.68	210.02	205.25	211.6	215.18	200.57	207.74	207.97	209.09	211.36	215.15	209.55	203.57	203.44	208.17	211.85	209.96	206.01	205.07
212.34	210.22	206.22	214.05	207.35	204.76	203.18	208.6	209.32	205.18	212.73	207.93	205.34	207.03	208.73	217.3	210.07	209.98	208.57	201.54	211.9	204.67	208.53	213.18	200.85	210.26	210.38	206.66	212.26	202.88	211.57	203.76	205.34	204.63	208.21	205.45	212.56	215.52	209.09	206.7	207.76	207.2	207.07	208.19	212.34	201.62	207.55	200.87	203.24	205.74
206.25	205.64	199.65	199.51	202.66	200.25	203.04	204.11	207.09	200.78	198.84	203.75	201.52	204	203.68	203.22	201.95	203.02	203.95	198.67	203.93	199.94	198.93	204.38	202.73	207.95	207.3	199.13	201.25	202.63	199.57	203.64	203.69	207.74	200.86	202.56	194.72	198.53	208.83	199.28	205.62	205.48	208.28	208.98	202.92	203.97	198.69	204.39	205.37	207.09
196.4	194.54	192.93	198.69	191.74	199.94	197.03	193.66	189.53	193.81	190.17	195.32	181.93	193.18	193.79	195.2	193.42	195.55	195.17	195.87	193.61	198.86	195.36	195.3	194.02	196.25	198.19	192.48	197.29	191.77	195.31	191.21	196.53	201.96	190.26	189.83	196.77	186.86	188.6	203.21	192.02	195.32	192.4	196.77	189.64	192.29	191.01	197.66	202.94	189.64
199.03	204.95	210.33	211.88	201.65	206.74	195.95	193.75	198.77	202.44	205.31	204.23	200.87	201.92	195.03	203.04	200.59	204.4	201.77	205.19	202.07	197.97	196.69	206.62	203.34	204.84	199.14	203.2	202.88	208.07	200.77	205.51	202.91	210.8	204.32	201.43	204.87	207.47	205.07	209.75	208.81	200.61	199.24	201.87	207.82	199.62	203.99	201.11	196.45	201.48
209.42	209.77	205.04	209.2	210.97	215.3	209.59	210.42	200.75	203.17	206.29	210.53	209.47	206.33	208.64	210.57	216.15	202.87	209.71	211.58	205.71	205.63	212.15	209	207.55	213.19	213.09	207.15	208.94	213.26	206.33	205.78	203.97	209.71	210.76	205.18	209.01	205.35	199.74	216.96	204.43	206.69	205.04	203.77	213.45	205.66	208.65	201.55	215.3	213.2
211.17	210.03	216.51	212.01	210.49	213.45	208.86	210.82	216.72	207.92	214.62	211.44	202.3	212.39	211.57	210.37	208.29	209.93	216.24	214.65	217.2	211.45	206.7	210.21	212.76	212.58	212.97	208.97	205.5	209.23	213.02	213.64	214.32	207.87	215.73	209.28	212.86	210.48	212.09	212.57	210.01	215.82	210.57	213.97	213.65	217.26	218.07	213.92	211.83	216.79
215.96	214.27	208.84	212.07	210.35	212.97	212.91	208.57	214.47	214.92	214.4	209.87	209.35	214.98	207.97	213	213.43	209.63	215.14	214.67	214.9	212.71	201.6	213.34	213.52	204.71	211.42	216.86	211.21	211.73	206.58	216.87	216.05	214.01	212.75	211.21	214.2	207.05	207.95	209.73	213.21	204.02	208.57	206.88	206.48	214.68	212.44	214.04	213.53	215
200.87	213.51	206.78	212.51	202.36	209.02	210.39	204.87	209.29	207.29	204.99	208.68	209.91	203.6	209.67	209.19	207.18	209.52	202.34	211.8	209.5	208.55	214.53	207.21	211.91	209	211.22	211.59	204.38	209.24	207.02	210.62	207.29	206.49	205.17	208.92	210.44	206	205.24	209.94	205.49	208.14	200.94	203.61	207.39	205.46	202.25	204.18	208.86	204.79
204.57	202.78	205.79	202.21	202.21	201.38	204.29	205.64	208.85	209.76	205.25	205.92	200.05	203.4	201.87	209.61	203.34	207.93	205.83	203.99	202.75	206.2	199.23	207.79	203.76	205.82	212.12	199.81	206.08	200.63	201.4	196.43	200.37	214.9	203.3	206.86	204.55	201.69	203.38	200.46	206.49	203.28	202.79	205.13	197.13	208.43	200.62	200.64	198.21	204.08
213.89	208.79	210.33	204.42	201.6	209.93	204.52	208.57	210.82	204.15	198.6	200.87	212.18	205.44	203.09	203.39	206.34	201.87	203.07	204.61	203.24	206.38	204.82	203.14	210.17	204.4	198.01	197.8	200.56	202.16	199.35	203.52	201.1	208.8	199.4	201.14	203.57	205.28	198.69	205.14	195.72	199.25	210.43	210.1	204.49	209.93	206.79	208.33	204.35	209.38
200.71	206.65	198.14	206.87	201.57	203.1	207.39	196.71	207.68	201.8	201.9	208.65	201.8	202.83	203.72	204.96	199.1	197.23	195.39	195.51	201.51	205.41	200.77	205.42	201.51	199.71	202.16	200.18	205.24	209.09	204.45	200.26	208.38	204.19	202.47	203.48	204.5	194.83	203.72	202.04	208.44	202.76	206.01	208.73	197.65	203.79	198.35	205.81	199.94	207.03
216.28	211.98	214.35	215.78	208.75	208.89	212.31	210.84	211.77	210.9	210.06	203.76	218.85	209.04	211.84	213.95	209.13	209.12	215.47	215.31	202.65	212.95	209.92	206.18	209.68	207.75	207.96	208.75	205.2	214.47	209.13	207.09	209.68	205.51	206.52	218.74	210.13	215.9	206.91	206.16	214.25	207.96	204.94	205.88	208.46	207.67	204.57	212.27	205.36	214.97
203.06	200.44	205.33	200.74	198.53	201.58	204.92	195.84	203.22	208.64	199.6	210.57	199.36	202.49	204.52	201.78	210.29	200.53	196.65	193.41	202.01	205.13	195.49	198.62	203.35	201.38	207.97	197.86	197.27	202.55	205.75	205.78	204.42	196.24	207.67	206.97	200.38	193.32	205.62	201.1	193.37	200.91	204.09	199.73	205.74	199.71	203.34	204.89	194.66	200.15
201.41	204.26	203.48	202.1	202.72	202.11	197.29	197.56	206.43	195.29	207.76	202.12	205.46	208.8	202.46	207.79	205.66	203.64	199.11	205.98	204.8	209.57	205.27	199.15	198.69	201.84	203.81	203.87	206.94	215.81	205.97	207.76	205.53	200.51	211.05	202.71	206.61	204.28	203.41	204.39	201.3	204.73	200.05	203.38	197.02	201.06	202.7	205.61	199.94	204.04
196.85	202.87	202.59	203.01	200.62	203.1	206.8	209.09	198.54	196.3	206.76	197.28	201.47	204.28	204.79	207.5	203.93	197.91	201.91	212.98	202.61	207.97	200.15	209.16	201.32	199.78	209.49	202.44	203.84	204.2	201.02	207.19	198.39	205.2	202.71	203.32	201.49	197.17	206.68	208.29	199.89	208.67	200.24	201.52	201.42	206.7	195.25	202.61	198.43	200.52
214.95	215.82	208.88	209.08	209.46	217.79	209.49	217.25	220.83	214.72	212.06	212.55	211.51	211.34	219.47	208.94	211.12	209.19	208.27	204.49	213.05	212.37	217.04	211.75	210.76	210.2	210.76	213.07	213.1	217.8	209.64	206.19	212.06	219.91	202.16	215.1	211.41	210.24	218.58	217.54	217.14	213.15	214.28	221.25	209.53	213.26	211.43	212.8	215.09	209.78
215.93	214.15	215.52	215.79	218.42	209.24	208.82	214.39	209.59	211.03	213.13	209.3	206.16	213.19	210.1	212.66	211.37	211.57	209.72	215.61	213.35	210.25	217.11	207.62	215.33	204.15	221.36	208.76	207.87	214.3	205.9	215.5	206.58	209.53	211.63	218.77	216.56	211.21	210.97	210.21	209.85	208.96	209.54	210	216.84	213.17	207.07	220.85	214.48	213.86
210.39	200.98	199.34	203.62	207.96	200.61	199.92	202.41	200.75	199.76	200.59	202.89	197.86	199.59	203.17	204.96	210.12	207.43	198	198.69	197.54	196.54	202.66	206.83	206.5	206.28	200.07	200.07	199.07	202.01	200.56	207.92	202.04	194.78	207	195.61	194.45	203.83	201.57	200.53	200.64	198.9	203.7	204.62	197.79	201.87	208.45	196.05	202.8	206.28
212.42	214.64	205.59	215.22	214.59	214.82	215.33	216.1	217.15	214.54	209.54	214.69	213.47	218.53	219.19	212.77	216.2	215.28	218.96	215.75	213.77	206.7	213.87	216.61	218.7	214.2	215.91	210.86	210.18	209.9	206.58	207.43	216.33	215.32	211.12	211.45	213.12	206.1	211.63	212.87	205.9	220.33	213.83	215.12	216.28	206.87	216.23	215.17	212.5	207.67
199.15	202.6	207.54	201.3	200.49	196.03	196.37	195.67	203.5	202.19	204.92	197.4	203.77	203.5	196.77	198.06	204.98	199.77	206.14	196.79	202.29	199.88	201.99	203.1	194.1	195.98	196.69	203.85	196.36	194.51	199.33	198.5	205.73	199.38	196.52	201.04	209.25	201.25	202.33	198.35	200.81	198.99	199.37	196.22	204.95	196.8	196.26	197.69	195.98	199.08
193.06	200.69	199.97	196.86	192.57	193.03	197.32	196.82	191.4	199.93	197.54	194.01	201.06	188.86	195.17	197.29	194	210.09	190.26	197.25	200.25	192.53	199.93	198.24	199.17	197.73	191.78	196.06	196.63	201.56	205.14	196.74	196.65	195.48	200.11	198.02	199.29	196.99	195.71	194.95	198.46	197.74	203.79	197.71	196.05	196.94	196.23	197.13	205.38	195.61
211.33	201.21	206.44	205.72	207.54	209.2	207.02	209.18	210.31	207.78	204.65	203.15	202.17	206.26	202.04	206.4	209.24	204.82	201.93	205.35	206.38	209.17	210.55	206.17	207.97	202.88	206.48	204.49	211.36	206.47	210.74	205.04	203.97	208.76	203.3	207.54	205.56	203.09	203.16	204.01	202.89	208	201.31	199.68	210.58	201.07	211.27	196.42	201.68	199.52
205.71	204.8	204.81	210.53	206.8	204.33	208.57	211.69	203.11	204.99	201.65	214.28	207.95	206.64	205.02	206.18	208.85	211.57	205.77	206.03	206.3	203.35	204.28	203.15	204.3	212.97	200.53	208.42	205.74	203.6	207.43	208.88	202.37	205.8	208.91	206.51	206.45	207.23	205.19	205.11	209.84	206.12	205.83	212.76	210.5	203.16	207.28	207.47	207.07	212.85
210.8	204.9	219.95	214.9	212.15	216.61	212.47	210.82	204.7	214.82	215.55	213.77	205.55	215.24	217.36	212.92	209.71	210.57	215.74	213.15	213.53	208.83	212.57	208.49	207.17	210.34	217.79	213.61	212.73	211.54	215.38	207.3	205.63	214.36	208.23	212.15	208.87	204.57	211.09	212.65	216.1	212.69	210.75	216.78	208.08	211.34	216.62	209.57	215.75	212.92
197.68	202.29	208.26	194.57	196.33	199.26	199.01	195.62	194.31	196.49	195.13	201.39	194.78	198.1	196.61	187.57	194.15	195.42	191.15	198	192.13	193.63	191.75	197.13	199.86	196.09	196.52	194.84	193.13	199.3	188.29	196.82	196.67	195.45	191.71	195.21	199.54	198.76	194.46	197.27	191.84	199.16	200.48	198.16	192.59	191.06	197.11	200.86	197.43	192.82
204.04	207.76	197.43	205.54	208.44	209.73	207.38	211.33	199.29	194.37	206.27	208.78	200.49	206.95	207.17	208.83	206.78	206.99	206.95	195.72	213.22	204.18	208.82	205.15	199.75	205.67	204.19	199.72	198.27	209.97	203.92	199.41	204.06	202.99	201.59	206.47	199.46	199.59	207.73	206.09	208.95	200.99	204.69	209	203.65	201.43	208.96	204.57	205.76	200.27
209.49	213.89	208.29	212.29	211.19	211.62	216.39	209.99	213.35	210.11	214.71	209.21	210.07	212.58	207.37	213.95	212.65	212.65	213.31	213.03	214.08	215.04	212.12	210.42	212.84	211.24	207.73	214.25	211.04	215.32	215.92	217.78	212.1	212.62	210.04	211.22	210.57	211.91	214.03	216.14	215.46	210.67	207.04	221.66	215.03	208.62	215.65	214.19	215.62	209.46
218.86	216.14	214.78	216.34	220.44	214.23	211.44	215.15	215.58	220.82	215.03	223.15	215.75	227.18	218.6	220.51	213.44	222.56	215.81	216.98	215.75	216.91	218.58	219.83	217.93	215.25	214.75	218.58	217.83	220.9	218.79	216.98	216.72	215.49	215.97	219.19	218.55	223.4	214.14	221.45	222.86	223.25	222.21	222.64	217.73	225.23	221.22	219.14	216.15	212.91
203.77	204.32	206.16	207.79	203.16	206.52	199.31	201.31	199.47	205.77	204.04	204.75	205.11	192.34	203.18	199.39	207.9	201.18	205.67	205.63	204.79	202.39	203.09	206.29	197.7	205.87	210.12	204.6	206.54	203.39	203.85	204.3	202.42	204.17	206.65	197.66	195.8	197.1	205.62	208.72	200.33	200.67	192.71	196.72	196.19	200.95	205.54	197.83	203.44	203.19
205.02	200.65	202.88	205.09	203.71	206.63	202.12	202.09	203.31	211.99	205.24	198.43	200.74	200.61	205.85	199.39	202.28	199.38	207.73	202.61	203.53	202.54	206.57	196.91	215.2	212.05	199.6	201.36	202.58	203.99	199.25	197.83	197.52	194.6	204.63	200.6	210.52	206.38	202.6	197.01	202.65	200.62	202	204.58	203.66	206.17	207.49	202.43	201.81	202.87
206.82	197.66	199.44	211.66	207.74	206.63	199.12	200.04	206.16	202.32	197.05	207.49	205.31	205.52	206.59	202.32	205.71	205.1	202.24	208.3	203.92	207.66	206.85	205.22	199.44	205.6	208.5	206.9	204.2	203.38	201.14	204.46	205.19	201.23	198.36	199.96	202.5	199.56	202.88	196.48	205.04	205.3	204.67	206.42	201.23	202.89	203.92	207.22	208.28	204.56
204.93	200.34	194.98	198.22	207.51	203.7	197.22	203.57	205.44	205.81	197.29	198.58	199.07	198	198.48	205.62	199.86	198.36	198.87	201.41	202.2	202.17	200.99	201.65	198.8	201.34	206.09	203.32	201.37	202.21	204.77	201.79	204.62	194.27	212.5	203.99	201.29	207.89	196.61	200.38	198.22	199.63	194.4	204.76	198.75	198.88	201.84	199.07	199.59	196.84
210.49	211.92	206.21	209.73	211.35	202.02	206.75	204.03	208.02	205.28	205.13	207.91	215.68	212.52	209.82	204.01	213.09	209.35	214.18	215.09	205.08	212.27	211.61	213.01	205.14	201.36	212.51	207.88	204.93	205.27	211.13	208.24	204.68	214.5	208.74	205.62	206.64	210.37	215.88	215.63	202.56	209.88	209.28	211.21	213.33	211.45	210.16	215.96	210.94	209.78
208	204.18	200.97	210.16	202.17	206.66	199.94	204.03	207.57	203.16	206.56	208.32	201.38	204.39	202.66	203.28	198.39	209.7	202.27	201.51	203.66	205.82	207.84	212.3	203.72	204.32	204.26	204.56	207.16	211.62	204.37	198.72	204.4	206.68	206.35	203.24	207.48	202.43	205.58	204.87	199.45	204.75	200.87	199.94	205.62	203.83	204.65	210.81	202.94	202.1
220.81	212.83	215	217.16	219.23	221.42	222.08	222.97	224.06	218.81	216.65	223.41	212.5	209.33	221.47	213.61	219.88	219.88	215.42	220.77	209.55	222.89	221.16	212.57	228.13	219.4	219.89	215.52	220.16	216.95	214.01	210.79	211.98	220.87	211.4	212.15	219.83	220.58	215.98	215.22	216.75	217.71	217.1	219.35	221.43	219.69	219.82	221.46	210.44	224.33
205.32	202.33	208.9	201.89	206.92	197.2	195.6	197.83	201.35	208.34	203.05	208.39	204.98	206.28	203.18	213.55	202.39	206.26	200.91	203.68	211.11	207.36	199.97	200.79	202.01	209.47	211.06	204.03	199.53	211.15	208.58	198.74	201.27	207.71	201.6	204.05	203.08	209.89	199.25	199.55	203.74	201.19	199.83	201.89	213.89	205.47	205.44	207.09	207.98	202.88
206.08	197.45	203.34	201.66	207.62	202.07	202.45	202.56	208.08	197.02	202.02	208.1	205.26	202.85	203.97	206.94	202.52	207.53	201.01	206.16	206.36	208.14	205.76	214.49	206.02	202.89	199.6	193.97	206.61	207.42	207.3	205.23	198.86	205.59	209.77	206.39	204.4	206.8	200.47	203.93	202.05	207.56	209.77	207.61	204.46	202.07	209.67	205.9	204.31	200.73
207.77	210.42	206.21	209.85	206.92	206.66	212.67	206.78	204.79	207.05	207.99	202.83	211	204.08	212.43	206.86	208.62	207.36	202.27	204.83	199.64	200.84	204.66	208.21	197.92	207.37	209.18	202.84	209.22	202.19	207.96	211.6	203	203.9	206.7	210.7	201.74	204.48	203.69	208.71	209.31	207.4	212.18	204.25	210.13	204.74	202.42	201.56	208.59	205.4
189.8	191.94	194.35	195.31	194.95	198.28	190.63	202.48	189.26	191.93	195.91	191.51	199.97	195.2	195.95	191.77	190.96	194.38	201.68	192.54	196.08	195.8	194.63	198.31	188.78	200.38	201.41	198.04	196.45	194.26	189.83	193.44	194.73	200.97	190.5	189.94	203.26	192.84	195.2	193.66	198.81	196.76	196.82	189.5	191.6	196.28	189.37	188.42	195.95	199.29
211.47	210.73	208.6	214.57	207.04	213.72	208.27	202.07	207.48	211.21	210.59	203.98	209.91	201.77	208.1	210.53	206.07	212.87	213.59	208.26	212.25	206.49	205.28	208.63	209.61	209.92	208.77	212.48	210.7	207.32	215.46	211.18	213.27	206.96	203.54	214.47	205.68	206.43	208.91	208.69	209.75	208.02	210.8	213.7	202.78	211.31	202.71	206.2	209.67	204.5
208.84	208.56	212.7	203.67	211.18	215.9	204.56	209.79	205.13	205.7	216.19	206.33	205.69	208.44	211.83	207.17	212.75	210.18	207.47	201.27	205.17	208.2	212.58	214.23	206.05	205	210.65	214.64	209.82	205.61	209.93	205.62	206.56	210	205.52	210.49	204.43	205.36	208.29	208.06	203.09	211.34	208.88	210.95	212.9	210.14	214.92	211.4	213.44	200.8
205.34	204.88	203.46	204.64	208.73	206.79	209.75	209.57	205.6	204.7	207.04	207.75	205.58	204.56	205.25	208.37	205.82	200.67	204.67	196.85	201.68	195.62	201.92	198.3	204.8	200.1	212.31	206.72	206.6	205.12	203.28	203.44	203	204.4	202.45	206.1	206.33	203.27	207.32	204.6	207.11	208.22	203.61	204.1	206.49	202.86	207.11	205.79	206.92	199.5
211.54	215.98	217.14	221.55	220.79	214.84	212.4	215.01	222.12	214.71	218.95	215.97	218.63	217.55	211.66	216.22	222.04	220.26	215.56	215.22	215.98	220.18	222.27	215	217.23	218.14	217.99	209.96	221.34	215.05	213.63	214.69	216.6	216.62	214.93	216.07	221.84	215.72	220.05	212.72	216.51	216.49	215.12	221.9	215.96	216.55	213.35	215.81	213.77	217.76
212.35	205.93	196.61	206.31	203.55	203.04	203.03	205.01	206.98	195.19	205.21	204.83	203.45	204.69	206.07	198.12	205.54	202.73	211.28	198.98	201.66	205.21	196.5	207.24	207.66	210.14	208.54	208.7	207.03	198.9	201.83	207.38	201.8	205.35	206.67	198.79	210.84	207.05	203.96	204.78	206.87	199.08	205.59	201.82	207.91	206.8	212.18	203.66	207.2	197.25
204.06	211.31	202.73	205.19	212.23	205.69	209.83	212.4	206.39	204.65	205.14	211.26	210.26	205.54	205.14	206.51	211.84	207.67	211.91	206.02	206.49	208.01	207.57	206.3	217.14	208.49	209.48	210.12	212.57	205.79	202.55	203.39	208.94	213.02	208.91	204.48	210.86	207.99	204.3	204.32	209.61	209.09	209.36	206.84	203.94	212.28	209.41	206.25	206.44	208.17
195.72	203.43	197.91	195.8	207.79	197.93	203.57	205.71	193.7	203.21	195.66	200.46	198.38	205.81	196.97	206.86	208.3	200.19	202.63	197.17	197.29	198.39	197.25	198.81	197.77	196.94	204.1	194.69	198.51	205.73	199.3	200.9	202.95	207.79	205.54	200.91	206.26	203.69	195.79	205.93	200.87	199.54	195.46	202.16	198.76	203.14	200.53	205.86	204.06	205.59
203.82	192.13	198.92	198.51	200.87	201.65	195.93	199.65	196.63	199.83	200.6	196.81	196.91	200.24	194.26	201.85	202.94	204.65	193.78	197.03	203.93	194.39	201.33	203.65	198.21	200.28	198.72	200.6	198.83	195.76	193.7	203.38	204.55	190.52	200.25	200.11	195.78	198.45	201.16	203.69	200.73	196.72	196.61	203.21	208.11	199.85	197.3	204.07	198.79	200.07
207.73	205.36	210.55	212.99	206.62	206	210.96	213.75	208.46	210.9	211.78	209.38	206.81	206.45	212.2	205.55	218.79	211.84	211.9	211.23	209.79	205.98	207	209.45	212.92	212.36	210.05	213.59	208.48	206.88	206.38	211.01	211.17	211.56	210.15	207.66	206.59	217.99	208.85	213.31	205.89	210	213.63	198.45	209.81	210.33	210.68	211.15	211.55	210.35
197.52	207.91	206.8	202.47	201.83	202.87	201.36	205.91	205.06	208.35	198.83	197.5	197.62	206.99	211.89	206.31	210.86	198.39	199.63	203.91	209.72	206.12	208.54	206.75	203.02	204.2	205.79	198.9	203.4	203.27	200.56	202.41	202.37	207.22	196.39	208.73	200.84	204.08	203.76	206.06	202.36	204.4	203.03	205.75	207.31	203.26	200.05	200.53	207.12	208.69
215.76	216.35	220.05	212.44	213.45	214.05	212.52	211.51	211.45	211.31	206.05	208.38	213.12	216.06	211.26	213.9	212.82	210.28	208.42	216.4	213.17	211.59	214.69	216	209.7	210.28	213.22	209.79	214.7	213.81	209.3	208.84	210.92	212.67	213.88	214.71	219.35	210.52	212.73	208.74	218.26	213.99	213.38	215.54	210.59	208.72	215.81	210.55	219.13	214.5
214.91	216.04	211.5	217.26	212.72	213.82	212.17	207.71	215.12	207.47	213.75	212.41	209.12	213.56	213.38	221.12	211.72	210.45	211.37	216.25	211.26	218.19	212.04	214.75	206.89	208.29	207.22	217.04	212.44	210.41	209.78	217.51	211.58	206.86	207.33	209.85	206.79	215.1	204.97	208.38	211.74	216.57	219.08	212.42	210.47	212.89	218.12	217.93	213.42	209.99
191.97	196.08	199.04	197.43	194.03	206.96	194.74	191.03	196.92	200.31	205.24	194.79	196.62	202.97	196.7	201.27	195.45	195.51	197.37	202.02	198.71	200.42	198.16	197.89	196.12	196.3	197.72	210.26	197.74	196.19	199.52	197.49	193.11	197.6	199.9	201.06	195.33	198.96	188.85	198.91	196.16	196.16	196.45	198.32	199.35	201.25	192.1	195.44	194.52	196.56
202.1	211.95	206.53	211.24	207.17	206.06	202.42	206.19	203.43	206.46	207	204.51	204.53	203.21	208.38	205.78	201.57	205.28	212.7	208.3	213.17	205.59	202.03	202.9	206.37	209.74	209.64	208.26	202.51	200.34	213.28	202.5	202.87	202.22	203.26	208.68	207.72	206.51	208.32	205.91	207.86	197.9	207.39	206.77	211.92	203.99	201.91	209.48	197.66	199.8
206.89	205.11	210.82	215.97	205.06	209.07	207.67	211.18	205.65	213.26	211.86	210.16	209.76	210.75	214.5	208.01	210.92	208.01	206.33	210.01	203.06	202.91	199.76	210.49	211.66	203.06	206.34	209.81	211.35	205.75	212.48	203.7	207.92	209.22	209.62	208.88	211.95	211.18	208.14	203.58	206.68	208.96	211.17	207.76	210.57	202.98	205.68	206.03	206.63	205.84
210.97	208.89	211.74	215.7	203.22	211.77	209.3	210.13	210.72	208.4	204.14	210.16	209.16	211.99	208.53	208.19	207.2	208.84	210.99	211.63	209.87	212.99	212.68	206.66	206.11	206.08	205.63	215.89	207.84	213.46	205.33	205.79	203.6	204.4	212.35	216.07	211.03	210.63	213.85	209.35	208.03	210.56	208.68	207.77	210.88	210.77	209.18	208.99	207.24	209.73
210.8	206.75	209.17	212.24	208.26	208.11	215.2	211.22	206.33	208.14	212.37	214.75	208.54	208.27	210.4	218.27	208.57	216.56	210.77	207.46	207.23	201.82	213.83	212.26	212.5	207.37	203.25	211.76	214.28	208.72	217.74	206.94	208.15	212.33	202.99	212.85	209.33	205.17	202.82	208.5	216.71	205.95	212.04	213.23	202.59	207.49	202.57	218.23	206.13	205.68
196.21	197.07	206.18	200.03	203.71	197.59	195.82	203.5	194.69	197.1	197.95	208.8	196.31	197.41	198.21	194.27	197.9	196.98	197.7	195.26	198.34	205.16	201.42	199.87	197.98	196.99	197.93	199.62	202.42	199.69	204.84	200.93	196.7	198.15	208.37	202.35	203.14	201.17	198.54	196.28	201.63	205.4	203.54	199.53	197.34	201.03	196.62	200.01	200.05	197.8
206.74	209.89	210.17	203.27	202.46	204.1	210.22	201.9	208.12	210.71	203.95	205.82	217.17	206.04	208.77	204.99	210.93	210.33	205.39	208.98	206.86	200.97	208.12	213.96	201.18	217.97	207.31	206.38	212.74	205.4	202.84	206.16	209.45	204.99	206.73	204.86	211.51	208.36	209.51	200.96	209.49	208.6	205.35	210.18	215.15	211.81	206.59	204.72	216.71	205.16
203.95	199.82	198.53	199.67	203.2	198.28	197.94	198.89	198.06	198.67	195.28	206.13	204.11	198.03	193.28	197.64	201.62	198.1	203.36	198.1	202.17	202.41	197.53	198.56	203.19	201.37	196.1	201.63	200.8	204.76	202.28	203.15	203.66	200.95	195.17	204.16	202.7	202.85	199.94	197.64	199.17	201.59	198.28	195.68	196.32	197.34	199.51	198.37	205.07	196.74
220.48	219.62	215.16	211.67	217.7	218.62	220.54	215.85	210.78	223.67	221.03	209.01	218.94	215.32	209.34	216.82	210.57	219.51	220.78	220.83	222.36	215.03	215.96	216.27	219.62	215.76	222.37	215	213.77	221.68	222.98	217.52	217.62	220.26	217.4	217.67	211.15	213.45	218.22	213.71	219.36	221.52	213.46	212.69	218.84	219.33	211.02	212.71	211.89	214.2
189.64	197.66	195.78	201.33	196.22	196.82	200.61	202.56	198.25	195.46	193.84	194.61	195.29	195.07	197.82	195.53	191.93	202.48	197.61	204.08	198.08	200.58	196.96	199.28	191.5	197.62	191.28	193.72	195.68	197.14	196.2	192.9	196.14	196.96	195.22	195.76	199.49	197.89	202.45	197.74	195.61	198.34	198.69	197.68	201.09	190.98	198.27	201.8	198.01	196.86
205.27	209.54	208.4	210.51	213.18	209.2	212.67	210.33	211.06	209.85	212.85	207.61	213	205.73	203.95	200.83	211.2	210.22	205.49	209.81	211.15	206.36	207.77	211.58	205.53	211.57	211.33	207.58	206.22	212.25	214.36	215.37	204.23	215.73	208.63	208.53	205.09	204.21	208.03	210.86	201	213.89	206.82	208.64	212.54	208.76	211.83	203.91	203.8	206.92
202.3	208.96	201.61	205.81	199.42	206.31	205.14	207.22	205.69	202.6	209.01	209.52	204.33	203.79	211.46	201.94	209.15	199.96	199.52	202.65	199.1	203.31	209.32	204.96	201.51	203.35	205.05	210.79	213.46	203.17	207.22	207.78	206.93	211.65	201.5	204.32	203.17	202.89	201.46	205.02	208.31	206.86	205.75	208.51	204.6	198.78	202.06	203.69	206.97	208.07
203.86	208.27	209.54	203.93	208.99	198.65	203.57	200.44	203.77	201.89	203.56	198	206	196.28	205.01	203.49	206.56	197.47	200.52	203.38	202.81	205.34	200.62	200.49	204.38	201.21	201.52	202.26	201.78	199.1	204.74	197	201.86	203.92	204.47	208.34	203.18	202.32	201.54	200.96	198.72	204.02	201.75	205.96	200.31	205.13	206.74	203.47	202.67	200.02
203.8	200.28	196.75	204.54	199.85	201.05	204.7	203.89	196.04	195.48	200.95	199.53	201.87	201.39	198.89	197.44	201.91	202.09	204.24	204.46	207.63	204.46	204.64	197.85	197.39	191.04	197.44	207.72	196.87	205.25	199.35	200.12	204.8	195.53	201.77	204.11	203.18	199.6	197.14	204.14	198.52	199.82	197.15	198.07	203.21	203.9	198.79	199.89	196.93	199.22
211.34	212.16	207.52	209.28	206.72	207.19	209.6	204.45	206.11	211.6	208.87	205.78	206.61	209.94	207.25	207.58	209.98	209.68	207.87	210.13	207.36	210.56	210.64	210.82	209.52	210.41	208.66	212.2	208.71	205.87	211.9	210.58	202.51	209.35	209.84	207.42	208.55	205.91	208.85	210.75	205.24	208.84	213.44	204.9	208.13	209.57	203.56	211.93	202.19	215.76
209.67	209.64	202.21	210.1	210.43	212.41	208.92	201.01	217.89	200.8	209.22	206.29	210.71	204.98	204.89	215.51	204.55	206.37	204.2	203.32	203.05	207.89	213.72	201.43	210.9	212.61	207.02	206.48	207.07	208.43	205.23	204.68	207.94	212.85	204.87	204.5	215.71	205.9	201.73	209.9	208.43	205.17	205.47	209.01	204.16	211.62	210.71	210.64	208.19	209.62
204.21	203.12	205.7	201.53	203.2	196.41	203.9	205.53	206.2	207.72	200.63	201.59	197.51	203.96	206.54	204.21	203.82	203.74	198.03	205.09	202.49	206.36	206.83	203.69	210.14	209.68	203.1	202.6	198.97	197.48	200.14	199.28	205.43	205.1	206.32	206.55	202.95	194.61	200.25	193.34	202.77	203.8	201.09	198.04	205.87	203.29	207.45	199.12	203.99	196.57
209.24	209.94	210.32	209.05	207.47	212.19	209.54	204.79	204.9	200.7	204.9	204.49	214.13	208.45	199.61	204.9	212.24	208.09	205.49	205.29	205.76	204.08	212.45	213.5	205.88	208.05	203.5	210.81	208.11	206.47	204.21	208.64	204.06	204.55	203.76	207.48	208.16	202.58	212.05	210.88	212.13	208.21	211.97	212.75	211.02	206.77	210.74	207.71	200.91	205.13
206.01	206.07	209.13	200	203.04	204.78	204.33	203.26	203.28	203.87	202.41	200.55	204.95	204.47	204.28	202.38	205.84	209.01	212.87	208.93	208.53	203.33	208.47	209.81	203.39	207.44	206.08	204.14	203.9	198.36	210.16	200.42	208.02	207.3	203.27	197.03	211.93	205.39	200.38	202.88	203.84	205.69	199.02	207.22	205.93	203.21	205.11	197.79	199.4	207.88
217.5	204.46	210.66	205.44	212.66	213.59	213.23	208.28	210.13	214.32	210.89	213.52	213.75	208.17	214.84	204.83	213.36	208.58	211.66	211.39	210.31	212.93	208.95	206.82	212.63	212.2	215.41	208.03	204.64	210.92	207.17	204.9	210.19	211.94	210.03	215.89	205.05	212.38	214.89	211.13	215.77	212.01	211.21	215.77	207.37	211.02	212.06	214.6	212.19	207.35
209.91	204.19	209	206.62	204.13	211.45	207.38	215.89	204.94	212.5	203.13	216.76	206.08	207.35	208.42	211.45	207.47	204.68	206.57	201.69	209.14	211.48	203.66	210.21	209.43	207.8	205.68	207.25	208.44	207.87	213.51	206.61	208.37	212.27	209.5	207.55	209.6	205.11	204.23	203.95	210.76	208.68	207.95	209.4	202.82	215.59	210.49	212.77	207.23	209.45
210.07	211.57	214.46	209.56	211.95	211.91	212.8	207.75	210.94	209.94	213.52	211.27	207.63	206.08	212.76	203.5	218.32	203.37	214.59	209.18	205.64	213.23	211.23	206.38	206.73	212.29	208.54	211.21	210.73	213.05	203.18	214.07	216.06	209.47	213.01	217.47	213.71	204.61	215.01	205.41	208.62	214.41	212.83	211.47	213.61	208.55	202.54	211.07	211.68	209.22
212.01	211.2	216.87	213.28	218	220.37	213.51	211.56	215.22	219	219.3	222.19	216.02	212.44	222.1	214.5	218.89	214.86	215.65	216.53	216.52	208.05	217.76	214.51	217.19	218.83	215.23	215.56	219.42	220.54	218.83	216.06	218.6	215.83	216.48	217.06	219.33	217.58	218.6	217.82	212.76	213.77	216.76	219.88	215.8	213.09	219.75	219.32	220.96	222.48
201.48	199.66	202.96	201.27	203.8	207.23	206.08	204.66	198.11	202.68	207.14	207.35	202.33	200.78	200.28	198.09	209.84	203.29	199.49	205.04	206.54	206.11	203.51	200.35	203.27	204.17	206.9	200.23	201.36	202.52	204.9	200.42	206.18	203.77	205.11	198.96	203.62	200.43	198.92	204.3	200.92	202.25	204.19	203.31	202.17	210.5	202.67	206.19	207.83	202.97
204.35	200.43	204.89	202.33	206.65	202.57	203.84	209.4	200.98	208.9	202.57	207.91	205.48	206.14	206.4	210.63	207.28	208.01	204.3	203.72	204.93	199.87	210.51	198.83	207.77	202.76	211.49	202.91	204.33	200.12	207.12	209.16	206.5	198.33	204.99	205.58	209.56	205.39	208.73	200.05	204.87	204.62	200.34	206.47	209.04	207.07	206.93	203.82	206.65	212.62
198.31	191.23	193.99	192.82	197.14	197.84	195.62	193.22	191.41	196.38	203.57	191.25	200.66	193.73	193.95	196.59	193.17	196.06	194.01	198.62	199.98	195.3	195.37	193.71	193.86	192.57	193.93	195.33	196.24	193.87	192.08	193.57	191.56	198.5	199.49	197.02	188.48	189.85	197.25	199.6	198.34	191.1	197.72	199	191.53	192.06	192.48	194.66	197.7	191.91
214.54	211.89	208.22	214.6	212.41	215.67	212.75	209.4	211.21	208.44	213.32	206.78	215.4	218.28	214.74	205.81	207.16	209.67	210.18	210.4	207.39	215.05	214.09	209.49	210.82	204.14	209.57	214.84	217.26	214.04	212.29	210.1	203.84	208.22	211	213.8	208.85	208.18	202.93	212.32	214.82	210.64	210.86	207.74	214.93	213.81	220.29	211.68	215.07	212.73
205.02	196.4	205.42	205.08	200.68	207.62	204.6	206.16	206.11	203.2	202.61	210.36	198.67	207.39	204.38	201.41	203.4	204.29	207.43	201.28	204.47	200.31	209.09	204.96	204.15	203.2	206.22	207.45	207.06	205.34	205.09	205.31	208.02	202.18	202.9	203.36	206.79	206.29	204.15	206.03	203.35	198.97	203.81	202.24	209.39	209.32	199.27	204.51	204.72	204.57
209.31	206.27	204.9	208.65	208.47	205.82	204.37	206.12	203.73	207.24	210.04	204.21	203.52	210.77	206.77	208.73	211.96	208.91	209.03	209.17	204.36	213.19	211.17	207.9	211.44	212.84	207.58	205.09	204.09	201.74	207.27	202.37	205.28	211.9	209.11	206.42	207.64	207.92	203.63	205.18	209.62	209.7	202.56	207.3	212.28	200.71	205.23	203.88	209.87	206.47
210.46	213.4	220.42	219.36	215.02	216.58	215.73	215.47	213.34	219.95	215.05	218.39	215.23	214.7	215.8	218.55	218.25	218.91	217.48	214.77	221.77	220.44	214.38	217.97	212.44	218.97	219.92	216.64	221.68	219	213.37	209.87	219.27	216.76	215.84	219.15	218.09	217.7	221.45	212.89	221.3	217.67	212.27	222.16	222.72	218.62	213.73	223.79	221.71	218.22
206.19	203.3	202.73	203.99	208.88	203.74	204.46	202.23	206.12	209.73	201.31	201.25	204.07	212.33	204.27	207.4	202.26	206.49	205.44	205.59	202.59	206.06	201.42	204.52	204.79	210.11	201.24	206.7	214.03	208.5	200.51	208.51	204.81	209.21	196.63	210.56	204.11	202.11	206.25	203.56	211.28	212.35	209.31	205.45	202.82	209.02	202.06	212.01	197.41	202.38
204.13	200.4	199.95	207.95	203.55	200.63	197.4	199.52	201.3	200.7	209.66	200.92	203.5	199.89	202.74	210.35	208.44	200.33	201.76	205.28	203.17	205.32	203.8	201.76	203.88	202.97	206.31	201.73	201.16	206.35	195.68	205.71	203.68	204.32	204.59	203.23	199.2	204.76	201.1	202.07	198.81	204.94	202.96	205.57	199.06	203.39	206.56	204.09	204.05	200.09
199.1	198.05	199.82	199.56	201.32	202.95	194.76	196.15	197.84	202.45	197.08	205.21	200.19	201.19	195.73	201.04	203.65	205.21	202.66	196.34	199.47	203.27	201.17	197.19	202.85	205.69	200.01	196.04	197.36	194.9	198.23	201.49	200.25	198.33	194.93	205.6	205.38	198.77	202.91	192.86	194.67	201.05	199.79	195.15	191.64	199.28	199.07	196.54	198.3	202.23
206.53	205.42	205.2	207.84	210.35	203.57	206.54	210.12	207.26	205.82	206.32	212.49	205.95	208.84	207.39	209.09	207.87	206.94	205.29	205.06	205.72	205.8	203.2	207.81	206.52	207.31	209.86	195.18	207.2	206.01	200.48	212.22	202.12	206.14	205.3	207.18	203.47	204.14	209.81	202.04	200.48	201.58	210.39	206.38	205.59	206.61	207.56	205.22	206.96	200.73
205.77	210.87	212.94	213.79	211.13	210.26	214.78	209.75	211.19	221.05	213.73	213.01	208.77	219.74	215.46	213.58	209.77	214.86	219.82	208.28	221.98	207.28	209.25	210.98	212.27	209.79	208.22	207.76	212.04	215.47	213.84	218.99	212.96	210.39	211.25	212.06	213.19	210.96	212.73	207.64	209.4	222.83	206.68	212.17	210.85	205.29	207.01	211.44	213.46	214.18
211.75	217.8	217.04	211.99	210.75	219.12	214.63	220.46	211.97	210.06	209.64	210.43	214.09	209.1	212.12	212.81	218.76	208.6	210.47	208.26	212.2	208.94	205.45	202.55	211.53	206.76	204.37	203.98	215.52	208.8	200.22	217.98	209.3	206.06	210.03	206.22	217.61	211.37	211.63	216.59	216.37	208.71	212.1	212.53	208.93	213.75	214.37	209.61	210.42	211.7
192.85	197.95	194.81	192.65	197.83	193.29	192.87	194.1	196.5	196.12	191.79	195.33	193.81	193.77	199.97	195.15	194.33	193.46	187.79	195.31	192.71	198.84	201.11	196.72	193.44	197.21	198.81	200.6	199.5	192.75	205.62	196.28	191.77	196.12	192.12	196.81	196.83	193.07	196.37	195.77	193.78	192.84	194.27	196.79	189.45	202.38	196.03	187.69	196.97	195.26
218.08	213.86	215.45	208.39	212.7	213.2	214.91	213.34	212.79	215.68	202.79	213.79	215.89	208.95	207.4	212.26	209.71	216.12	210.85	215.99	217.09	216.91	209.77	218.39	212.9	217.57	220.13	212.36	202.94	210.05	211.67	213.87	213.17	212.31	207.21	220.75	212.63	212.82	215.11	205.93	205.69	207.68	212.71	207.95	212.82	214.85	215.77	212.75	217.43	212.94
198.13	198.42	203.05	200.19	203.49	202.46	206.65	196.65	206.94	204.22	204.46	200.06	201.72	200.87	198.49	201.34	200.99	200.5	203.3	197.23	206.91	207.28	209.26	200.89	209.09	201.82	199.2	206.6	206.24	203.43	208.98	203.45	203.55	207.96	208.34	198.16	203.46	206.19	201.04	200.96	207.8	203.92	200.32	207.76	208.89	211.84	204.65	202.28	203.02	205.06
210.56	216.49	220.47	214.41	218.96	214.17	216.61	215.18	218.49	218.51	215.92	217.54	222.6	217.06	217.2	219.19	220.07	225.76	220.09	212.55	216.48	217.84	218.52	215.48	214.82	219.84	225.88	211.67	216.84	219.66	216.27	210.29	221.31	217.38	218.04	217.47	217.39	212.03	221.52	216.71	216.02	217.27	225.03	220.92	216.41	220.73	221.38	213.43	219.6	214.44
204.15	206.76	210.72	203.31	206.82	199.36	205.89	203.95	197.12	206.99	202.27	207.35	201.91	208.14	192.26	205.24	201.61	207.06	201.11	201.12	203.93	201.06	203.11	204.22	198.7	207.83	205.46	205.93	200.84	200.59	207.42	202.85	209.25	207.05	200.7	203.03	205.27	202.56	202.86	208.43	201.98	204.64	203.62	205.34	205.75	198.8	206.8	203.09	203.36	202.67
201.89	203.5	206.85	209.24	210.47	191.24	202.89	208.78	208.08	204.32	207.94	208.09	208.76	201.81	206.4	209.55	202.71	207.66	205.63	201.3	209.96	215.65	204.8	204.66	200.47	204.98	202.43	204.67	202.8	203.59	195.78	200.82	204.17	203.93	204.45	204.91	203.44	203.75	205.63	208.77	202.72	200.33	205.72	214.71	199.17	198.63	202.05	204.67	200.6	199.72
204.46	201.14	203.8	207.88	205.98	208.35	204.37	205.25	207.03	201.49	205.08	201.8	201.63	203.86	207.96	207.41	205.27	206.25	209.29	204.86	196.96	211.49	207.63	205.65	205.17	201.72	206.51	210.43	204.27	212.1	203.89	206.92	204.15	206.65	204.34	203.05	210.99	215.4	201.12	201.89	204.47	203.01	203.91	205.2	200.98	206.09	204.22	211.12	201.85	209.05
205.3	205.19	213.02	213.03	206.48	207.7	205.73	204.33	207.96	212.76	204.36	208.01	204.42	208.59	206.52	206.99	208.72	207.3	206.83	209.45	206.45	206.97	207.67	206.13	202.47	205.2	212.85	212.51	207.75	208.81	205	209.36	211.72	207.28	209.95	208.04	213.92	206.2	200.34	208.18	210.39	200.87	204.1	206.38	206.3	206.27	206.48	206.94	200.68	199.3
209.44	213.39	217	219.11	220.04	213.61	208.56	211.33	213.36	210.79	206.17	212.68	210.64	216.37	215.54	214.3	212.23	214.65	213.62	214.7	211.52	211.72	211.6	213.91	211.84	211.98	218.14	215.14	210.36	206.23	219.74	207.73	206.14	214.5	215.59	212.5	217.22	214.7	209.03	219.66	215.82	214.11	214.96	210.98	215.73	212.9	207.13	213.98	215.13	211.46
207.61	214.39	207.71	206.97	205.05	205.1	213.61	209.09	209.45	209.21	213.97	210.93	210.87	212.81	209.6	210.98	212.15	208.38	207.84	205.59	210.66	209.21	207.5	209.98	213.82	206.83	214.76	207.06	205.95	210.23	205.69	212.09	211.16	210.71	207.39	213.21	202.27	209.72	208.69	206.39	208.49	209.74	208.39	208.1	208.41	211.81	216.79	207.56	208.18	207.75
201.73	199.75	193.82	199.49	204.96	202.89	201.69	202.21	202.34	203.66	196.75	199.51	202.76	202.23	201.93	197.12	202.04	206.01	200.46	195.01	196.84	203.54	200.73	202.54	195.9	204.92	195.65	198.68	195.73	201.47	193.81	193.95	203.14	201.92	201.59	202.07	200.89	199.32	201.42	203.97	202.64	203.18	201.33	199.94	199.61	194.58	197.36	209.46	197.66	193.56
215.46	206.39	220.56	217.22	212.36	209.87	211.87	215.35	216.2	206.27	208.17	209.29	211.87	213.19	210.43	214.35	216.46	214.45	208.66	214.48	218.45	214.08	215.46	212.6	212.49	215.79	212.91	216.69	213.05	213.42	220.34	209.16	214.91	212.61	211.13	214.64	211.72	211.82	220.35	210	213.44	217.91	211.93	211.82	219.02	219.13	210.87	213.48	211.53	217.63
208.94	195.3	202.62	198.89	195.29	205.77	206.72	192.59	203.88	200.2	202.79	196.27	206.48	200.01	198.58	208.11	197.73	202.99	204.98	199.3	204.79	199.95	201.88	204.07	202.97	201.99	203.58	204.71	198.03	204.03	201.67	196.88	198.04	201.72	200.4	196.1	204.22	199.07	199.48	198.1	199.24	200.32	198.53	208.12	201.93	200.44	203.56	200.43	206.03	193.59
206.31	207.85	213.7	211.26	209.95	210.98	212.81	218.45	206.03	212.26	204.24	209.22	206.71	208.42	210.47	202.81	204.58	207.1	206.45	209.98	206.63	212.05	204.98	211.35	207.81	213.26	210.83	204	212.02	211.59	213.31	202.7	212.27	207.69	208.71	207.73	209.39	203.71	211.73	209.59	207.09	213.75	216.41	211.8	205.41	208.09	202.42	213.39	208.89	209.81
202.91	198.08	201.58	204.45	208.29	203.35	202.61	196.01	197.56	200.6	206.62	194.53	202.07	200.15	200.25	202.85	206.29	197.16	198.37	203.22	205.43	202.28	199.96	201.47	203.72	203.68	193.43	203.72	200.66	202.37	201.66	207.79	200.45	201.37	195.25	200.36	197.68	199.02	198.51	200.07	195.46	197.38	200.26	198.17	199.37	200.75	194.23	197.63	200.59	198.98
203.12	196.29	197.81	202.38	199.01	194.55	195.57	202.14	205.21	202.91	200.7	194.82	199.9	195.03	199.26	201.07	202.46	204.23	197.22	197.32	198.69	203.68	202.65	204.51	200.19	205.12	196.14	199.94	199.6	199.17	198.58	200.58	204.6	195.98	190.72	197.8	197.95	198.99	195.35	211.86	195.23	203.16	196.67	199.85	202.38	205.44	191.3	201.51	199.59	204.62
215.15	211.84	211.73	214.06	210.95	205.76	209.32	212.76	216.4	213.56	210.26	212.13	208.05	212.65	215.7	209.41	212.88	208.57	216.67	211.33	210.74	213.45	209.77	212.41	215.44	208.12	213.34	211.76	206.39	212.66	215.72	207.96	215.95	203.59	209.25	214.01	210.94	209.68	210.9	210.11	208.25	217.22	212.05	208.1	210.51	216.67	207.23	214.02	216.41	211.89
208.79	206.88	212.89	208.91	204.05	206.02	207.03	206.45	209.94	207.69	204.94	213.12	209.25	207.77	206.93	209.1	207.78	210.35	205.52	208.4	204.6	206.58	203.45	203.01	207.53	201.89	206.71	204.12	208.19	215.94	209.25	211.68	209.89	211.05	208.08	203.87	204.12	204.45	212.45	208.57	210.65	208.6	211.54	202.19	210.82	211.65	208.41	208.77	207.77	203.43
200.95	196.32	201.92	200.19	200.69	202.6	198.83	198.5	199.16	200.8	197.41	198.26	196.15	201.88	206.77	204.54	201.34	202.24	201.61	203.19	200.7	203.58	202.06	203.47	193.83	192.92	201.56	202.91	193.32	203.57	205.84	204.71	198.3	200.77	206.97	197.32	203.31	202.23	199.24	197.43	201.85	197.37	202.66	198	199.36	204.98	197.39	201.29	198.96	200.87
215.74	216.53	213.37	220.98	212.56	217.75	206.58	204.76	208.69	210.44	208.72	210.49	210.64	211.96	219.21	210.89	213.68	218.61	217.73	214.18	211.56	209.3	214.05	214.51	215.21	210.97	209.4	217.3	212.78	211.65	207.87	214.47	215.6	211.17	206.73	214.32	209.17	219.09	206.48	213.27	214.3	214.55	214.07	215.19	211.27	214.12	218.8	211.13	208.01	212.46
206.6	207.89	204.19	209.57	206.09	202.9	208.42	207.13	215.72	209.73	209.95	204.97	204.9	205.24	208.39	208.94	207.48	206.51	211.56	210.45	210.17	205.11	208.8	206.1	208.76	211.39	200.75	206.69	207.04	200.23	208	214.03	212.25	208.19	206.46	208.24	217.01	208.92	209.8	203.23	212.23	210.14	207.22	202.18	208.84	211.24	210.06	210.31	204.14	205.98
216.77	211.11	213.01	211.97	210.82	208.45	210.74	216.4	208.79	211.09	214.73	213.56	211.99	211.26	209.46	208.38	214.52	216.29	213.47	211.02	212.22	210.95	215.1	205.54	211.47	212.33	210.22	209.12	201.2	211.9	216.54	211.15	218.72	218.1	215.18	213.53	211.38	213.23	215.12	205.39	209.8	216.03	214.87	209.99	206.78	213.22	209.59	213.57	211.18	213.53
192.85	197.95	203.92	193.6	201.65	200.31	201.6	202.03	197.62	198.94	203.38	198.75	199.63	192.68	192.36	197.56	199.37	198.01	196.45	197.16	200.67	201.18	194.51	200.39	197.78	200.67	189.92	203.66	194.04	195.52	190.3	195.67	202.72	195.37	194.72	199.96	198.4	205.5	200.82	198.78	190.97	195.84	200.7	199.17	198.67	201.66	195.56	195.53	193.14	199.99
196.84	191.5	194.94	196.91	193.28	200.51	195.53	191.68	198.64	186.88	194.25	191.38	196.94	199.58	195.91	193.62	193.01	195.61	187.42	188.98	200.01	193.34	194.45	193.55	191.87	186.73	196.31	199.09	204.57	194.2	197.93	192.94	193.44	186.28	198.57	192.84	199.73	199.46	197.2	192.64	192.26	198.9	196.6	190.65	197.79	196.46	198.36	194.41	193.87	193.43
215.03	203.46	210.2	208.93	210.46	214.1	204.62	205.47	206.88	213.46	208.86	201.09	203.14	211.6	206.05	212.41	207.56	209.27	209.54	208.32	208.37	205.11	212.57	211.83	208.58	213.16	214.33	206.13	210.3	209.91	209.03	208.34	213.13	210.42	207.11	202.7	213.78	209.66	210.06	201.37	204.88	213.51	211.06	211.25	211.79	204.53	210.22	216.59	212.12	202.25
205.66	200.41	208.23	204.71	203.88	201.39	203.29	192.97	207.01	198.55	198.23	204.09	202.75	200.49	201.21	201.19	197.13	202.17	200.01	199.74	204.6	196.71	213.65	204.11	203.18	199.79	199.03	205.96	204.9	205.66	197.65	203.74	204.57	202.67	201.75	206.31	198.22	202.72	203.3	199.99	203.25	210.59	201.85	200.61	203.72	200.73	203.62	202.35	203.7	208.63
212.29	208.91	210.57	207.98	208.32	208.62	202.53	209.23	214.16	213.16	211.41	212.46	210.07	206.59	216.13	211.17	212.87	208.7	211.48	207.88	206.5	211.23	215.59	205.95	209.09	209.26	206.59	208.09	213.96	217.23	212.46	212.11	208.18	211.33	203.65	213.51	210.46	210.96	214.09	206.51	206.57	208.15	215.45	214.28	205	211.53	212.4	209.82	203.8	214.49
220.22	214.77	217.09	222.55	216.57	220.18	212.67	225.77	221.67	221	219.09	219.8	218.23	217.61	220.89	217.64	221.54	215.57	216.39	220.6	224.48	215.88	222.59	220.05	220.71	217.43	218.18	219.3	217.86	224.24	222.83	217.99	217.21	218.89	219.03	218.43	213.74	218.43	214.04	214.45	217.08	212.07	211.76	212.76	216.58	215.38	222.3	216.99	217.6	218.68
199.19	199.62	196.99	197.41	200.48	191.8	192.99	197.32	201.15	198.77	196.24	193.43	202.73	196.52	196.1	191.11	203.17	196.5	196.63	193.36	202.72	198.05	197.53	203.36	195.25	200.71	203.9	198.93	195.71	198.39	202.66	196.07	199.51	199.39	191.95	200.64	197.99	194.06	199.79	196.82	197.4	195.62	201.19	198.72	196	195.09	194.64	197.16	199	199.02
212.58	211.4	206.98	210.31	210.71	203.73	206.62	209.29	209.39	211.22	207.08	210.33	206.66	210.61	214.17	210.74	207.18	213.28	211.33	212.79	206.14	210.41	205.71	205.23	211.64	204.44	206.43	205.04	209.38	210.12	209.15	210.7	208.58	205.22	211.3	215.65	204.24	215.36	213.28	207.86	208.68	213.93	204.34	210.87	210.19	210.1	211.24	209.09	207.25	212.47
208.16	205.16	213.06	204.99	207.83	209.83	209.25	204	206.12	208.42	208.59	211.66	208.48	208.12	207.99	208.85	216.39	209.07	206.58	210.41	206.16	209.81	213.72	203.44	215.22	206.82	203.65	212.84	205.92	216.2	211.21	208.8	208.8	202.73	210.35	212.21	213.18	210.49	209.25	211.58	213.99	209	211.14	207.89	206.83	213.88	205.78	205.91	211.62	210
206.18	203.5	206.39	203.97	207.06	210.12	204.61	202.38	205.91	205.43	208.1	205.83	203.56	204.71	202.36	201.94	200.84	206.41	202.38	200.14	203.54	199.52	200.51	204.47	203.05	202.39	203.12	203.61	207.04	202.96	207.45	204.72	204.18	200.86	209.52	199.25	197.57	197.89	209.17	206.84	201.94	201.55	197.42	206.88	205.26	205.33	203.36	207.35	202.44	203.56
212.4	211	208.72	204.8	204.03	208.43	206.64	205.12	209.52	214.21	208.58	206.97	208.93	204.81	212.64	199.31	207.65	205.96	211.17	217.45	213.26	207.3	205.56	207.69	211.57	212.39	218.95	210.34	209.64	206	210.82	209.95	204.97	210.79	206.73	210.84	209.35	210.93	207.01	212.94	206.34	204.82	211.41	207.73	206.42	202.3	203.11	208.26	208.18	211.99
206.1	192.17	202	201.47	203.66	204.14	201.36	199.08	196.66	202.69	196.52	202.97	198.22	200.51	195.66	199.19	197.34	206.92	198.29	197.18	200.22	197.01	205.04	200.29	199.98	201.58	207.33	201.54	208.44	201.86	197.24	204.02	197.24	200.21	204.26	195.46	203.17	198.82	194.48	201.63	202.19	206.42	197.32	195.24	198.69	198.65	199.4	197.44	196.16	205.24
217.69	219.87	217.47	215.36	214.29	216.52	218.03	212.01	222.55	224.12	217.5	222.89	215.67	215.51	219.7	217.8	220.71	213.78	218.93	218.28	217.15	223.79	216.73	212.04	216.13	211.38	215.21	220.95	220.65	221.51	219.51	217.94	214.25	220.69	211.89	218.54	218.49	217.75	219.25	218.5	220.88	219.88	219.33	221.71	222.4	214.77	213.74	212.9	215.87	216.33
209.79	204.81	206.63	213.06	209.76	211.95	210.19	210.5	209.32	206.88	205.76	210.56	211.75	202.26	212.65	211.3	208.48	209.28	212.34	208.25	204.82	211.2	208.2	204.61	201.96	209.87	211.63	214.09	204.24	212.84	207.25	210.14	213.06	209.14	209.93	204.89	211.91	210.88	206.62	205.88	208.12	214.17	208.93	209.74	209.94	206.76	208.26	207.39	206.72	207.38
214.34	215.97	212.42	209.07	210.63	205.15	217.05	217.39	212.85	212.58	215.43	213.44	215.59	213.26	215.7	212.46	210.55	212.19	213.98	209.83	212.14	213.45	214.5	208.26	213.32	217.29	225.3	209.63	217.06	208.51	223.34	212.65	212.67	217.77	215.97	211.46	209.57	210.68	213.62	215.87	214.79	216.38	216.38	214.06	214.08	214.55	212.62	219.5	216.36	214.55
216.37	217.87	217.91	214.42	224.26	216.47	222.21	222.04	223.19	210.18	213.38	219.32	217.21	222.48	213.99	221.15	219.35	209.42	219.93	216.13	217.58	214.43	216.41	218.65	219.57	217.98	216.67	219.89	221.07	219.28	217.24	215.24	216.11	216.44	212.78	215.75	221.78	220.6	216.51	221.95	217.66	219.2	218.85	213.86	218.03	219.76	212.25	220.42	219.69	217.32
219.25	217.14	224.26	217.13	217.52	219.35	219.91	219.09	214.14	217.73	218.98	218.86	219.53	216.23	219.05	215.48	215.12	212.95	218.83	211.93	210.76	211.92	218.33	214.32	215.98	220.25	220.22	219.69	209.52	219.98	216.18	221.91	218.62	226.33	215.49	217.72	220.71	217.13	222.36	217.23	217.87	219.73	218.12	216.17	215.41	221.47	219.58	216.94	214.59	217.09
208.54	214.65	213.06	212.1	217.52	208.37	210.18	211.42	214.95	213.14	212.94	214.6	216.1	216.84	216.52	210.72	215.74	207.65	219.24	213.17	212.73	217.71	208.17	214.89	219.77	214.85	210.32	213.32	208.8	211.08	208.51	212.89	209.5	213.39	207.36	210.4	212.06	217.72	214.11	207.52	218.54	212.25	209.01	214.04	211.55	213.59	213.61	210.48	213.2	216.18
205.12	210.82	199.42	205.19	197.77	200.19	201.3	198	206.3	203.96	203.23	202.02	205.79	207.13	198.15	206.04	197.99	204.55	207.12	202.66	204.29	207.15	202.77	201.03	205.44	197.1	204.72	199.53	199.9	202.07	201.24	200.98	200.85	200.11	203.62	198.1	199.51	204.37	197.06	203.8	199.77	198.27	200.17	205.44	202.39	199.37	206.97	205.99	204.11	205.85
207.36	212.11	201.28	211.07	211.36	208.57	206.95	208.48	211.13	208.59	206.18	208.22	203.76	214.02	207.89	209.37	200.38	208.67	199.19	205.15	203.41	207.72	206.23	207.92	201.69	210.79	207.69	201.44	210.2	206.58	205.13	204.65	204.75	206.39	202.76	206.04	203.7	206.21	204.64	202.71	198.77	209.15	200.42	211.89	203.16	201.15	204.38	208.83	207.49	202.67
207	205.85	204.43	206.81	199	215.51	210.5	211.29	204.44	204.94	204.79	202.91	208.6	209.22	204.93	210.01	201.62	207.7	209.25	209.28	208.44	209.02	205.21	212.64	209.03	209.75	200.75	205.91	209.9	210.31	198.22	212.34	208.65	206.8	211.82	204.27	209.05	208.31	207.02	207.89	209.83	215.44	213.92	204.68	207.25	201.99	208.45	205	210.21	210.71
208.27	199.93	199.77	202.83	201.68	200.12	205.82	207.14	202.76	201.71	197.21	203.68	203.8	202.94	197.05	200.36	210.11	204.67	199.11	204.77	210.41	199.77	208.57	199.85	205.24	205.19	196.05	194.35	199.73	204.93	201.55	199.95	203.49	203.33	201.48	203.35	199.68	205.61	205.21	198.73	205.5	199.82	204.04	206.39	203.09	202.21	206.62	193.97	202.46	198.38
211.28	212.53	204.84	203.97	206.6	208.2	211.78	209.1	201.72	209.88	212.47	208.27	203.84	204.5	210.55	205.04	210.22	210.21	203.64	204.98	200.24	209.69	210.19	214.08	206.75	203.25	210.78	207.17	211.89	210.66	206.17	206	212.69	212.97	208.03	211.38	204.72	209.3	205.15	212.61	208.31	209.34	212.06	209.29	215.08	214.73	214.88	209.51	205.71	212.58
201.75	199.05	203.75	204.72	198.82	201.72	205.23	206.64	203.41	201.59	203.27	200.27	207.34	205.11	200.88	209.46	202.04	201.56	205.59	204.88	200.53	204.48	198.25	203.71	208.78	200.6	199.9	200.26	206.09	201.08	198.84	202.11	206.25	207.58	202.53	204.47	197.59	205.25	201.42	206.82	201.97	205.08	203.36	205.96	204.18	206.74	200.67	195.71	202.3	201.33
213.69	208.11	210.86	212.08	202.05	208.9	204.33	206.5	211.44	204.97	210.42	204.04	209.63	209.05	203.07	207.34	216.45	213.06	203.9	207.01	204.43	215.83	201.59	208.95	206.57	211.5	209.56	209.82	207.42	209.95	211.33	207.51	210.46	210.39	212.05	220.49	211.87	210.49	218.51	210.53	208.24	209.22	208.37	216.63	211.83	208.99	210.26	212.56	212.07	204.34
212.96	207.35	213.97	211.9	211.18	199.88	207.17	204.74	207.47	206.99	211.85	209.13	199.03	211.14	214.74	211.08	215.62	210.01	207.16	213.99	211.8	211.69	204.12	198.27	206.58	213.09	207.99	216.21	207.21	208.95	207.81	208.03	212.1	207.21	209.81	208.91	212.61	205.49	215.11	208.5	211.52	209.49	207.98	200.43	207.34	206.54	211.05	204.24	210.67	208.64
208.37	211.38	208.78	212.33	210.91	209.52	213.64	209.37	206.1	217.31	215.62	216.22	205.28	212.01	200.88	206	209.08	211.15	205.75	207.36	209.42	212.5	211.18	212.52	217.68	208.8	204.38	214.04	214.25	212.55	217.94	209.85	212.11	211.07	209.75	208.96	210.89	213.68	210.86	208.55	214.22	207.15	209.04	216.5	210.13	208.89	203.6	206.85	208.92	207.58
205.51	211.73	213.62	210.72	211.67	207.52	213.03	211.92	215.72	213.5	210.12	210.99	216.78	207.87	214.31	208.37	214.02	212.49	205.65	208.17	212.48	213.99	210.74	211.14	209.58	206.37	212.7	209.35	212.03	203.19	206.88	212.36	209.29	212.72	213.98	207.96	217.93	214.49	204.6	212.85	217.32	209.27	210.47	205.98	212.26	213.96	207.36	211.07	206.44	209.58
222.66	213.02	214.1	222.96	219.88	217.66	215.64	220.53	211.74	217.8	209.33	218.38	219.88	217.87	218.19	210.84	218.93	214.02	218.04	204.06	224.51	223.95	207.25	220.07	211.54	220.68	217.4	218.74	219.81	217.19	216.8	213.13	215.6	210.29	218.66	220.42	214.13	216.95	213.52	217.19	213.74	216.57	215.89	218.64	226.12	216.37	216.58	220.83	216.28	216.7
217.37	220.8	213.24	218.55	214.23	219.34	223.79	215.31	222.98	217.38	217.69	219.8	215.57	215.41	223.41	218.45	215.18	215.41	217	223.1	218.38	217.89	215.01	222.65	222.36	218.51	217.67	224.62	216.17	215.39	219.94	224.36	210.94	218.08	221.79	216.8	220.49	213.06	217.49	215.82	217.04	214.48	214.5	221.54	215.43	222.62	216.94	216.06	217.93	223.53
207.39	203.9	208.23	209.34	206.42	205.07	204.76	206.48	203.06	209.05	203.13	208.64	205.48	208.36	207.46	205.7	203.47	211.13	203.95	213.93	204.07	206.46	211.75	210.89	198.08	204.31	209.73	207.66	209.66	208.42	199.75	203.56	208.86	211.48	202.85	206.63	210.97	207.05	208.92	205.04	209.46	203.87	212.6	203.78	206.24	206.81	205.9	207.06	211.1	207.23
199.1	197.66	203.28	192.98	198.99	200.24	197.98	192.69	197.79	203.25	197.24	197.87	200.74	202.46	194	197.13	195.53	203.43	206.72	196.19	195.26	190.88	198.21	193.96	200.39	194.07	198.53	197.54	192.35	199.99	199.56	196.05	194.48	193.37	197.84	201.95	200.1	206.94	204.67	196.94	199.26	193.81	199.92	201.99	202.28	196.84	202.31	195.75	197.63	198.93
210.69	208.27	206.28	210.08	215.1	210.95	205.57	205.06	206.62	206.82	208.6	210.17	206.31	209.56	211.87	203.83	211.33	215.64	205.17	209.69	201.35	200.11	209.92	208.94	203.57	197.92	205.03	210.31	208.78	201.82	211.51	209.03	208.25	203.04	205.36	208.62	206.02	211.76	205.78	212.42	207.85	213.13	207.82	200.71	207.45	210.98	207.76	206.97	205.6	207.62
196.79	201.94	209.42	200.02	201.05	200.48	205.4	204.5	196.93	207.45	198.64	207.97	202.39	199.94	202.94	202.92	203.58	204.94	205.64	202.21	204.08	202.75	198.42	201.66	205.4	202.95	211.39	204.44	207.21	206.71	202.31	202.03	209.27	203.52	203.59	202.05	197.85	198.24	205.57	203.86	202.76	202.62	204.2	201.75	203.03	196.77	207.31	204.42	197.09	196.87
204.22	203.9	213.11	211.42	213.14	211.55	205.78	208.84	209.48	215.43	205.22	208.21	205.57	203.88	207.8	208.05	209.24	207.72	209.92	206.81	206.69	206.79	208.97	210.91	200.17	209.08	209.5	215.52	209.05	209.33	211.21	209.99	208.86	206.75	207.64	206.87	214.24	209.02	207.15	209.23	209.02	207.46	213.61	210.05	210.41	209.1	204.83	212.01	206.03	205.52
207.23	204.18	202.33	199.58	205.64	203.49	196.59	205.54	202.84	200.44	200.51	206.42	199.27	198.32	203.56	203.45	203.11	207.15	207.29	204.43	208.22	198	200.18	197.46	200.96	195.67	207.07	206.52	204.22	202.31	199.66	197.4	197.15	204.38	208.48	202.83	198.38	200.21	206.36	203.3	201.76	200.74	200.94	208.83	199.81	200.18	205.26	200.04	202.67	197.27
203.38	203.13	201.57	206.73	203.91	210.65	202.02	204.98	199.47	207.94	202.04	204.2	205.54	200.28	204.33	205.72	205.96	206.06	201.52	199.05	199.35	206.9	198.41	199.56	204.53	211.02	204.77	208.78	203.81	201.17	202.26	204.87	208	204.07	210.46	195.58	199.43	206.14	209.51	204.34	205.56	201.08	199.22	204.44	205.58	210.14	198.92	201.82	203.39	203.03
198.84	196.23	200.95	204.64	203.89	198.51	202.93	204.93	195.14	198.5	201.14	202.55	200.09	197.21	196.76	200.25	199.17	201.05	202.48	201.55	195.01	204.49	201.61	196.66	200.07	198.48	197.42	196.57	195.69	197.42	195.62	203.41	208.86	204.16	197.7	199.19	203.93	200.71	207.69	204.63	201.56	206.93	198.18	199.48	205.07	202.93	201.74	205.23	198.99	198.88
204.39	200.43	204.85	204.21	203.98	206.6	201.99	195.6	209.08	205.82	207.56	199.13	200.78	198.86	199.64	200.7	202.2	197.97	203.05	204.13	199.31	201.53	197.76	203.17	201.7	202.4	207.34	199.2	197.36	194.45	205.88	203.55	201.76	200.96	204.07	200.58	203.72	204.31	208.38	200.64	207.11	208.59	204.52	201.51	203.99	203.23	202.47	209.45	200.87	203.85
204.28	209.16	210.9	198.8	211.87	203.1	209.4	210.36	212.86	215.07	202.78	205.95	208.12	216.73	210.13	209.83	214.2	203	207.63	207.23	210.29	204.92	210.6	211.05	212.51	205.21	202.26	207.89	206.3	210.2	209.89	213.36	207.95	206.46	208.59	208.14	204.38	210.75	209.23	211.42	211.64	209.33	203.56	209.86	208.73	209.99	211.57	200.66	204.89	209.59
209.92	212.05	214	207.84	211.78	217.72	214.68	209.31	211.9	209.34	216.42	208.84	208.36	210.79	206.64	217.99	211.61	206.03	210.26	214.66	211.06	213.54	208.66	211.98	214.87	207.5	212.32	212.96	217.65	217.09	215.44	208.82	212.25	210.4	219.28	205.91	212.44	208.29	211.05	210.48	208.62	211.64	208.24	216.91	213.42	209.73	217.08	209.9	210.04	212.18
221.18	214.82	214.18	217.05	216.16	221.8	216	212.38	205.01	218.29	217.47	215.37	223.05	219.58	214.13	218.06	219.32	218.3	218.68	215.56	222.7	215.38	213.66	221.86	215.28	214.81	213.21	217.87	220.3	221.39	219.01	218.14	219.41	220.48	220.24	216.81	216.73	223.75	216.49	219.95	224.6	226.64	210.65	216.55	211.27	220.25	221.22	220.41	216.48	216.05
203.98	203.71	201.26	207.03	209.19	203.7	206.47	205.58	204.15	204.35	206.82	205.96	208	210.56	202.85	199.7	207.35	208.6	207.83	203.76	209.56	199.04	202.44	208.24	208.17	205.05	205.69	210.22	206.83	204.73	208.53	204.46	202.79	207.05	206.19	201.56	205.57	208.58	205.64	214.13	199.48	206.83	204.8	212.94	203.61	198.94	206.07	211.67	206.24	206.25
212.9	217.85	220.66	211.86	219.18	223.44	222.41	220.23	214.09	214.37	212.9	216.52	210.83	213.5	220.46	220.51	217.03	216.99	209.14	220.76	215.27	213.49	219.02	218.64	210.65	216.42	210.01	222.34	215.37	223.87	215.69	220.7	219.84	221.47	217.47	214.63	211.85	211.16	213.8	220.3	221.25	219.32	225.88	213.39	215.21	211.97	214.62	221.59	215.44	214.67
211.81	204.61	202.43	206.01	208.6	207.56	214.28	206.67	201.23	206.38	210.26	204.56	211.95	207.04	209.71	209.93	201.29	204.21	203.75	206.89	204.25	212	201.33	208.89	209.08	205.46	196.32	209.68	206.21	211.12	199.46	203.03	201.71	198.7	200.52	205.03	206.56	203.07	206.12	201.03	201.45	207.26	205.02	207.13	203.77	208.52	206.48	204.31	204.11	200.99
216.27	217.08	218.27	218.77	222.6	219.86	219.34	220.71	216.82	219.76	212.57	217.1	215.71	216.44	219.4	220.9	217.19	215.52	217.03	219.21	217.23	221.09	213.19	208.62	215.52	221.83	210.74	217.47	213.06	216.8	220.49	219.43	213.9	215.81	213	216.61	224.17	216.59	223.02	222.32	217.61	220.07	213.82	216.86	224.95	224.48	214.49	209.38	218.3	222.92
214.58	205.74	208.09	209.52	212.87	207.46	216.59	207.83	204.98	206.43	217.5	210.53	206.54	200.09	204.35	204.61	216.35	212.07	207.71	205.13	210.2	215.03	218.13	204.66	210.81	209.65	207.38	208.37	211.15	204.98	207.22	211.26	211.65	208.79	215.2	217.44	206.43	204.8	201.62	203.19	206.03	206.89	205.84	212.29	212.03	209.52	209.81	207.84	199.65	207.75
206.28	203.19	203.54	207.89	207.1	205.64	206.35	204.35	210.12	205.42	202.18	206.92	212.51	204.46	202.32	205	205.62	208.41	204.31	209.53	205.69	208.96	202.36	213.01	207.17	202.96	204.05	205.78	200.43	206.77	206.99	206.78	207.76	199.43	208.44	203.59	209.33	207.74	206.44	208.91	206.83	198.69	206.89	212.6	207.8	204.17	207.66	215.15	199.09	207.3
210.88	214.19	204.52	207.13	202.49	221.35	205.61	206.76	213.3	204.62	208	203.22	203.21	205.36	218.33	208.44	208.34	210.53	212.19	210.28	210.69	214.63	210.3	212.34	206.82	213.71	203.1	210.83	208.68	205.09	209.49	210.62	215.06	210.45	212.24	212.82	210.58	211.34	212.48	207.4	205.21	204.14	199.12	205.49	203.95	213.8	214.22	208.05	204.84	209.25
212.92	213.87	210.27	208.43	208.22	206.55	210.99	200.84	201.03	206.6	205.06	205.94	211.4	216.69	207.23	205.95	208.6	209.38	210.93	203.83	206.14	204.1	204.82	211.47	205.24	209.27	210.12	210.44	213.84	208.27	210.97	203.27	210.3	210.98	212.9	199.37	202.43	203.92	209.88	213.64	210.42	205.77	212.6	209.72	211.84	208.64	207.99	214.32	208.62	207.69
206.14	211.39	204.8	207.06	210.95	206.68	205.04	207.39	213.04	209.09	202.7	207.69	210.47	209.18	208.76	206.12	207.25	210.06	209.05	207.6	204.78	204.59	213.75	206.48	210.43	213.89	212.18	208.1	203.26	199.56	207.54	205.83	211.58	206.3	212.92	212.44	204.9	209.91	209.42	207.73	208.34	207.53	205.77	213.37	210.86	212.31	202.62	211.14	210.55	211.5
201.96	200.25	197.85	200.45	198.48	202.17	198.64	206.44	200.55	204.82	197.54	202.82	197.89	205.22	200.02	202.78	199.67	200.57	196.35	198.92	198.37	199.09	199.16	206.92	196.42	196.52	194.31	193.96	200.64	207.88	204.03	203.17	202.72	199.58	205.96	197.39	195.01	200.73	205.5	197.26	198.78	200.81	196.79	198.83	205.94	204.32	188.66	199.65	203.13	204.33
190.23	194.3	202.04	195.3	190.77	192.87	195.14	194.14	195.81	195.66	199.25	198.26	195.49	192.95	188.46	201.6	201.07	194.51	189.63	193.83	194.38	192.93	199.66	202.32	195.24	184.2	194.54	195.7	194.82	193.48	192.18	201.83	192.86	192.57	198.99	193.36	199.51	197.77	199.67	192.85	195.72	194.12	194.49	195.08	196.88	192.05	199.46	180.76	195.08	198.87
219.57	218.06	217.7	211.54	217.21	217.93	219.86	209.7	222.06	217	219.63	210.76	209.37	220.34	228.72	210.41	216.94	211.79	217.73	220.15	218.9	218.88	221.45	212.57	216.96	217.56	212.42	216	219.41	218.34	220.35	217.11	215.23	218.34	218.38	220.76	215.78	216.53	222.37	211.41	219.44	219.45	212.74	217.02	221.19	221.06	218.08	218.22	225.35	210.13
203.55	199.01	203.74	202.01	200.5	197.12	199.84	198.49	202.62	198.79	206.08	205.68	199.21	202.58	203.72	203.13	201.25	199.82	199.02	205.12	205.58	196.55	197.49	199.38	198.63	196.06	201.39	201.59	198.26	202.07	201.7	198.16	198.88	201.02	200.65	201.65	203.67	203.38	197.84	199.33	198.03	201.22	193.04	196.19	197.22	201.81	201.41	196.01	200.22	195.7
205.17	213.22	214.25	206.54	211.48	216.12	210.55	197.06	210.08	212.1	203.11	211.52	209.17	210.98	209.7	207.33	206.56	206.73	207.22	212.57	202.95	213.64	213.59	209.33	205.75	207.61	212.78	205.51	216.13	212.06	211.3	207.54	205.87	215.66	208.83	212.99	211.66	215.03	209.4	209.14	207.91	205.12	212.92	212.37	208.63	211.45	212.28	214.66	200.7	210.67
205.42	204.44	202.81	202.24	203.25	205.58	208.16	202.8	200.35	208.34	205.45	202.2	198.16	205.69	209.94	195.3	208.64	201.26	204.53	203.83	209.59	205.17	206.05	205.2	198.1	197.55	196.5	201.77	203.72	204.91	202.19	199.98	206.44	202.6	197.59	204.7	203.53	202.35	198.24	201.99	209.37	205.7	206.45	204.08	196.04	205.03	204.78	210.95	203.34	197.87
207.09	195.97	211.51	201.32	194.44	199.65	197.32	205.87	201.92	202.41	194.41	196.15	201.99	196.53	200.11	199.68	205.82	198.11	196.66	206.1	202.03	201.41	199.86	206.04	204.95	199.42	203.91	196.68	191.93	197.76	205.62	196.83	199.19	197.71	195.75	199.7	197.57	204.53	199.75	197.92	201.53	195.26	201.05	193.04	198.81	199.64	201.63	205.06	199.53	197.75
208.21	212.48	209.68	213.56	210.19	204.96	206.32	208.14	213.22	208.24	219.11	214	214.12	212.33	210.11	208.27	209.98	209.8	207.01	206.33	218.51	207.56	217.45	210.63	212.86	216.79	215.22	206.52	207.7	211.14	212.47	215.09	209.36	207.25	214.31	211.59	210.66	208.42	217.04	213.43	212.35	208.32	211.59	207.09	212.49	209.41	211.96	209.65	208.96	215.79
207.06	206.23	212.14	208.02	204.8	204.33	207.82	213.02	211.39	208.32	211.7	210.17	212.48	208.82	208.85	213.44	209.2	213.46	205.74	204.91	214.82	203.04	211.9	204.81	211.92	210.64	212.76	213.26	210.03	215.03	205.83	207.4	209.67	208.32	203.6	204.24	210.52	213.69	208.55	211.91	208.16	211.5	213.42	205.07	205.86	207.04	208.6	208.95	204.91	203.27
215.58	224.29	211.7	216.33	220.09	218.1	215.18	219.52	207.88	212.39	219.84	218.59	215.45	218.83	218.3	206.49	220.39	214.83	221.24	212.33	219.94	219.78	216.74	212.96	212.21	217.11	223.07	219.21	212.27	220.26	221.33	215.85	220.02	216.61	222.12	222.86	210.76	214.24	219.35	211.17	217.1	220.86	219.9	218.62	221.19	221.66	209.39	213.52	213	216.18
200.3	208.11	204.67	198.03	200.76	207.46	203.87	195.45	203.83	198.79	201.77	204.65	199.96	205.7	202.52	204.87	208.15	206.37	202.76	205.96	209.83	199.81	204.5	203.13	202.89	207.68	209.2	205.92	202.81	203.61	206.56	203.2	205.58	204.7	202	205.77	197.16	201.35	206.62	199.16	201.19	200.57	200.33	202.62	203.5	210.06	198.72	202.84	199.41	201.81
202.72	211.34	200.46	211.16	214.15	209.26	212.44	205.39	214.48	211.66	213.1	207.74	209.95	209.46	205.61	208.31	210.9	207.94	205.55	207.79	212.91	205.99	209.76	200.64	210.38	205.24	212.33	208.57	214.97	205.1	212.71	204.51	209.45	211.39	207.76	212.34	210.18	205.71	210.31	205.08	209.59	206.18	207.99	216.68	208.72	207.64	211.7	207.19	208.68	210.94
211.59	211.88	206.79	211.82	211.58	212.58	209.09	210.91	215.82	215.97	209.87	205.25	208.83	213.9	211.94	208.22	205.81	222.21	211.52	204.02	212.9	211.1	214.35	210.43	204.46	212.34	209.57	209.49	210.17	205.79	215.39	205.65	212.03	207.6	209.07	217.42	207.8	214.01	206.1	218.76	207.67	219.39	204.07	213.25	214.74	212.66	211.43	215.53	213.42	215.58
205.74	209.8	210.14	210.2	213.62	216.17	213.64	212.04	204.01	212.25	215.18	211.77	211.38	213.94	205.42	213.13	208.63	208.2	212.89	210.81	210.53	213.8	218.48	214.06	210.98	211.11	220.81	209.78	209.2	207.52	207.72	209.63	210.37	217.26	212.08	216.9	213.32	210.99	216.84	209.81	216.56	210.11	210.07	209.13	213.46	210.39	213.21	212.84	216.17	216.32
204.71	210.5	212.25	208.79	211.53	204.72	208.54	212.61	209	206.45	212.71	217.71	210.18	206.08	212.01	212.08	205.56	212.38	210.19	211.23	204.46	201.76	208.24	211.1	210.49	211.38	203.7	211.31	206.05	213.92	207.03	212.58	207.84	209.68	204.03	215.59	213.26	204.38	207.45	217	205.31	208.75	213.75	209.98	209.87	210.07	210.32	211.64	210.68	208.17
218.02	218.52	210.93	209.75	219.42	219.3	219.78	220.83	218.98	218.06	224.74	213.13	219.22	213.67	216.49	214.4	217.43	222.07	213.52	226.38	216.31	219.52	217.99	220.52	215.56	210.45	215.38	219.46	217.81	218.77	219.58	213.99	217.56	213.62	221.04	215.64	216.72	220.88	213.09	221.63	219.01	216.75	217.58	219.08	217.96	219.83	220.29	215.96	215.46	216.85
213.57	216.8	223.47	214.06	214.32	218.93	216.68	216.76	220.81	218.91	216.1	218.02	209.45	215.07	215.72	214.71	217.85	215.55	216.96	219.74	219.53	216.95	222.64	213.46	217.95	215.66	220.35	219.48	224.32	220.72	219.65	215.15	217.17	217.55	218.92	209.64	224.46	219.2	209.96	225.85	218.62	214.85	212.7	219.87	218.95	211.94	214.41	217.08	223.09	220.94
213.45	204.7	212.12	206.59	206.54	202.66	197.62	208.57	208.73	203.89	212.23	204.73	208.29	207.53	209.27	201.69	206.64	208.18	212.47	197.37	202.79	199.9	206.42	199.99	209.44	211.19	208.46	206.13	208.77	202.93	210.26	205.86	210.21	206.96	205.92	212.79	202.48	210.14	208.35	212.78	204.55	201.29	212.92	204.82	208.67	204.62	203.45	202.63	204.82	205.36
208.45	211.34	215.49	217.54	211.27	213.69	212.47	212.19	216.55	214.21	204.91	216.27	213.39	212.26	218.61	211.41	211.23	208.82	213.77	211.45	214.34	221.17	208.11	215.45	211.94	215.59	211.44	215.34	219.42	211.75	215.23	216.93	210.26	209.39	215.75	216.97	209.66	216.66	215.06	215.62	219.55	210.12	211.22	211.61	213.33	215.44	214.1	218.9	217.73	210.32
192.09	198.2	194.4	203.42	190.12	197.59	193.24	198.92	196.04	198.09	193.23	200.78	189.35	200	196.4	199.05	196.68	202.13	194.83	192.73	200.13	195.11	198.88	198.98	195.1	195.23	195.99	200.34	199.14	195.15	201.92	200.86	202.63	201.82	202.08	200.12	201.07	192.54	199.03	196.89	205.2	197.57	199.23	193.64	200.41	190.44	205.45	201.69	196.35	193.67
220.27	216.5	215.5	216.66	217.97	216.12	219.41	212.07	218.95	219.27	220.76	220.13	221.5	219.02	215.53	214.86	212.27	217.01	219.42	224.23	219.55	222.72	218.38	220.83	216.5	215.27	221.03	216.03	217.23	215.32	216.42	219.42	218.2	215.94	213.77	216.72	223.8	216.39	216.25	222.94	217.73	216.91	214.65	221.41	222.86	220.6	216.21	212.77	211.95	210.99
197.8	195.81	194.19	202.81	190.64	195.41	188.61	197.75	190.27	198.25	198.73	189.05	196.52	197.53	194.91	194.33	193.09	191.46	197.59	191.72	198.45	198.71	197.55	196.05	191.26	190.89	197.25	194.41	190.15	197.2	190.41	195.35	197.05	192.73	202.67	199.04	193.45	189.46	195.74	199.98	193.75	195.02	193.39	191.44	188.38	190.89	196.38	198.7	191.85	193.35
205.54	209.96	203.69	206.34	200.47	207.28	205.37	202.11	201.24	206.64	204.03	199.53	203	206.4	208.22	205.27	207.92	199.98	200.38	199.55	199.6	204.46	199.55	203.11	206.03	204.22	205.94	203.27	197.87	203.67	209.3	200.3	201.34	209.64	201.84	199.56	199.31	206.91	203.65	205.35	208.04	199.82	201.08	209.56	202.11	201.02	204.4	208.73	205.85	202.3
206.09	205.98	207.75	216.33	202.75	203.98	206.49	211	207.97	205.12	208.64	206.3	205.33	211.35	204.94	206.29	209.11	213.06	213.19	207.15	204.08	207.52	206.43	214.82	203.82	209.77	219.7	208.4	207.44	211.43	208.95	206.16	207.32	204.71	205.92	207.01	208.68	204.78	207.48	205.68	208.37	204.06	208.54	206.96	204.75	208.1	207.93	206.69	210.47	205.87
198.9	198.15	206.16	201.45	198.04	197.73	200.91	202.26	201.66	199.62	195.9	202.5	199.94	204.6	206.02	199.95	203.05	202.54	209.55	197.32	204.8	205.79	201.17	199	195.56	198.87	205.26	197.01	204.2	207.26	206.93	199.6	202.9	202.23	204.42	190.8	194.08	201.65	197.94	203.28	208.98	195.04	198.62	200.06	204.31	201.59	197.36	200.26	201.02	199.45
217.95	211.61	217.35	218.44	219.6	215.79	214.92	219.13	216.25	216.62	218.46	210.9	219.46	218.06	215.32	213.01	216.6	220.58	216.56	210.37	217.02	220.59	220.2	221.79	213.65	216.35	211.77	221.16	221.18	223.34	215.09	216.83	213.9	214.68	214.37	217.21	219.66	214.47	221.37	214.8	215.27	218.33	217.56	227.18	216.75	220.17	215.31	215.61	218.68	214.52
204.54	204.37	198.85	198.4	200.14	202.33	203.36	208.87	200.93	202.23	196.5	206.25	198.45	200.91	203.92	203.25	202.24	203.88	198.44	208.08	207.61	201.38	208.2	205.42	206.22	203.44	195.83	204.08	204.36	203.21	203.12	202.21	204.1	205.76	207.21	200.52	200.82	199.2	210.41	199.66	210.68	196.7	199.74	200.25	207.25	204.65	211.04	202.48	202.3	208.04
211.39	218.42	213.84	219.58	223.83	216.05	219.79	208.76	220.87	214.83	215.4	216.29	219.39	221.41	219.08	217.03	212.49	217.93	220.56	214.47	216.72	214.66	226.72	221.05	219.38	220.22	215.63	209.85	218.05	221.48	218.07	221.19	209.29	213.04	215.98	219.51	214.23	219.79	219.76	215.14	215.63	211.45	216.07	215.57	214.33	215.4	218.62	219.46	219.76	222.84
213.57	209.86	211.62	216.92	208.09	217.63	205.34	213.85	219.09	211.44	204.89	213.73	209.97	209.83	209.31	203.71	216.5	203.59	207.99	207.29	210.94	203.49	216.16	202.77	209.76	208.52	204.64	211.2	212.34	205.88	205.8	203.81	213.79	209.89	208.64	215.4	207.7	209.08	212.93	208.31	206.55	206.84	216.57	209.63	208.22	214.47	210.78	203.98	206.13	207.61
210.42	215.76	208.93	209.64	209.87	216.56	217.54	208.89	211.33	208.4	214.94	212.65	221.67	212.35	208.28	207.64	213.27	206.29	210.94	207.21	204.43	204.01	210.88	207.14	207.66	209.93	209.77	209.94	209.73	208.77	212.14	209.85	209.18	211	204.84	208.73	212.03	207.76	204.82	210.05	208.5	215.84	209.08	211.95	212.95	207.63	209.01	210.71	216.53	206.2
209.07	215.84	208.25	207.32	210.17	212.3	208.32	208.58	206.86	216.15	213.57	208.77	203.14	206.09	207.61	203.04	205.3	209.12	211.04	207.86	207.47	214.28	208.79	208.86	212.89	201.78	206.1	214.44	211.46	206.8	206.81	207.59	207.7	212.49	210.5	211.01	203.07	208.16	207.32	209.21	207.46	209.25	206.2	204.14	203.76	213.99	204.59	203.46	211.83	200.34
209.18	205.68	207.91	210.57	213.84	205.45	209.91	210.18	210.28	206.43	210.35	210.22	212.95	214.16	209.82	201.82	211.68	210.46	212.57	221.83	207.69	213.05	211.84	211.64	212.46	211.27	204.37	210.64	216.14	202.47	206.6	213.08	208.27	204.58	215.22	215.19	207.47	211.24	203.22	210.29	212.58	202.52	205.8	208.61	210.43	214.3	214.12	206.42	211.19	207.69
215.19	211.25	207.64	213.34	209.52	215.13	217.92	211.52	209.76	212.72	206.98	209.89	212.51	203.61	210.47	214.51	210.2	210.17	208.44	216.57	207.15	210.17	204.62	210.84	211.62	212.67	209.67	208.46	207.55	206.39	205.1	211	208.2	211.93	213.91	206.78	216.94	216.3	215.68	209.56	210.89	211.83	210.33	216.68	214.62	209.91	213.98	216.2	220.52	212.57
212.43	214.87	214.64	209.42	212.63	212.94	212.73	207.99	218.77	208.8	217.26	213.27	215.12	215.42	209.16	209.38	214.06	206.86	214.02	211.97	210.89	216.59	212.81	209.24	207.64	208.36	212.35	206.86	213.73	222.3	207.79	210.79	214.02	218.43	213.67	216.71	202	211.7	211.69	214.01	214.95	217.38	208.24	213.33	210.75	215.74	211.41	210.7	212.88	217.58
195.66	204.57	196.67	207.03	206.22	208.08	199.62	201.94	205.37	202.72	207.91	201.69	207.4	200.5	207.22	201.1	208.79	206.76	200.03	206.19	201.82	204.2	204.37	201.07	207.3	199.34	208.23	203.86	203.45	201.45	211.27	202.06	208.39	205.48	208.24	203.17	196.17	207.52	200.38	209.53	199.48	200.61	198.23	203.88	203.53	206.02	199.77	209.73	197.74	208.81
193.79	194.17	196.38	206.21	195.65	198.07	193.41	194.5	204.53	199.84	197.39	201.08	194.09	192.06	195.92	197.82	188.32	193.45	194.65	197.57	198.55	198.32	196.14	204.25	196.61	190.83	199.82	194.57	199.47	192.75	192	196.29	202.76	200.8	194.67	202.35	196.68	197.86	199.34	200.99	201.37	195.55	198.44	196.79	197.56	198.31	193.93	192.86	199.17	198.63
215.43	207.39	215.31	206.5	219.48	209.26	207.11	217.08	210.22	215.98	214.43	215.1	212.19	213.24	213.15	212.19	206.62	216.07	211.73	214.17	215.72	211.24	210.85	213.85	211.57	206.52	216.11	211.46	215	208.78	215	209.68	209.05	211.82	213.61	214.51	204.94	212.63	211.61	208.36	207.28	214.74	205.87	214.01	211.38	210.19	215.8	211.65	210.34	214.41
205.44	206.21	204.44	200.65	209.63	202.91	207.63	205.42	211.78	208.53	211.64	206.15	212.11	208.21	210.44	207.52	208.09	211.68	200.74	206.66	205.2	212.65	210.93	204.43	214.19	206	213.02	207.17	208.58	208.15	201.11	204.96	212.83	208.29	209.18	209.14	216.47	204.93	209.92	205.41	214.62	204.21	207.75	215.6	204.23	207.69	205.64	201.6	210.48	208.55
214.01	210.18	207.91	213.89	213.92	209.86	214.73	211.67	209.01	204.59	210.56	217.28	212.09	213	211.23	209.12	209.23	211.29	210.76	213.48	214.01	215.87	211.41	213.54	207.9	207.42	206.98	213.49	213.3	209.97	213.77	213.25	211.2	203.27	211.7	207.48	214.38	211.02	210.16	213.51	209.85	216.52	209.51	212.03	211.48	212.19	211.24	209.43	208.79	202.5
207.16	213.81	212.05	206.29	207.96	212.24	212.86	214.77	209.18	208.73	212.33	215.79	214.56	211.91	212.96	211.96	212.22	211.37	205.64	205.87	207.49	216.54	208.03	212.35	207.07	212.31	208.44	214.37	207.66	213.89	209.71	204.71	212.4	210.71	213.42	213.26	213.1	216.81	203.33	208.76	208.31	215.16	221.35	218.01	211.3	210.22	211.87	203.61	217.54	210.38
208.04	213.13	216.05	208.99	216.84	212.16	210.84	213.35	216.9	213.06	212.08	214.33	216.7	206.22	210.58	214.97	220.54	214.46	212.41	215.61	210.97	212.03	219.2	209.95	215.14	215.33	214.6	213.72	218.26	213.26	210.57	208.98	215.87	216.08	217.97	218.38	215.28	214.11	207.82	210.56	210.87	215.31	208.36	213.54	208.67	216.58	216.14	213.59	207.71	207.58
212.84	212.33	211.11	207.31	201	203.85	206.93	211.67	208.29	205.38	208.39	205.44	210.35	208.98	206.02	207.35	212.1	211.36	212.8	200.49	209.25	210.28	207.88	199.71	206.89	210.69	213.15	206.34	207.11	207.4	207.34	208.53	207.65	206.89	210.24	204.71	213.26	205.4	212.12	209.72	198.61	210.55	206.96	208.24	205.35	211.96	206.33	206.92	206.37	206.78
217.95	213.99	217.95	215.19	216.86	221.16	220.8	219.46	219.45	210.43	219.26	217.17	218.23	217.33	209.64	220.68	214.79	210.1	215.15	210.04	212.35	215.45	213.71	218.03	212.56	216.19	217.29	219.08	215.52	218.93	215.42	216.81	217.51	218.78	213.79	216.48	214.38	217.07	219.33	215.41	214.33	216.99	218.59	220.37	214.99	214.85	223.58	216.62	223.26	226.46
210.57	206.31	214.6	205.73	203.04	203.22	206.1	200.75	204.6	201.37	200.76	207.44	201.11	206.41	201.03	207.86	204.67	200.46	200.8	203.14	205.89	200.42	204.78	212.32	209.39	205.81	201.93	203.52	202.42	205.42	206.18	202.09	205.62	208.26	199.6	205.8	202.72	195.11	201.85	203.65	199.34	203.98	199.98	199.58	196.57	205.69	210.21	205.39	202.06	202.27
211.22	211.39	205.71	210.46	204.26	206.57	213.45	208.13	216.76	209.4	204.54	213.72	214.48	208.79	209.15	209.09	205.52	217.49	209.8	207.98	215.26	207.37	212.39	213.47	210.56	208.78	211.19	209.42	208.83	210.51	208.41	212.06	213.06	208.97	211.23	206.87	209.34	208.92	210.49	204.93	215.69	206.34	207.17	204.02	201.97	208.73	209.86	211.68	205.15	209.87
222.2	218.52	218.19	215.16	222.01	214.85	217.32	219.93	212.77	217.75	209.91	220.26	217.58	213.38	220.26	207.86	216.71	224.12	217.05	220.38	222.96	215.83	216.76	222.1	214.14	209.49	213.58	210.05	213.05	211.17	208.89	212.84	207.66	211.83	216.04	219.48	224.26	214.18	216.35	213.78	212.27	217.58	216.88	214.49	211.58	215.07	218.68	215.44	222.81	212.99
199.84	203.19	200.48	199.85	202.11	197	196.49	204.72	199.85	202.21	196.99	195.69	200.94	197.76	195.27	198.26	200.04	206.84	193.7	195.07	194.62	201.42	197.63	204.71	197.24	204.14	193.09	200.28	196.08	198.81	204.26	202.49	193.57	196.52	200.24	202.04	201.96	198.95	192.78	204.31	201.22	201.7	199.45	198.71	192.53	198.89	192.59	199.38	205.02	201.15
199.12	210.41	209.54	208.2	203.2	199.94	203.93	201.82	205.58	200.68	200.01	202.54	204.8	206.43	206.81	200.25	205.64	208.05	205.11	203.57	205.35	201.52	201.76	198.73	208.99	204.89	206.57	202.24	207.41	207.36	210.74	204.17	202.92	202.95	201.81	212.46	204.62	202.86	214.44	204.21	213.45	206.48	203.83	204.05	204.06	205.1	212.49	208.1	206.63	208.7
202.82	204.14	204.4	207.4	203.88	197.88	200.88	206.48	201.07	199.38	201.44	201.71	204.48	209.71	202.19	196.35	205.39	205.25	201.49	203.36	203.69	203.5	201.45	208.07	205.04	203.4	206.02	202.12	207.51	202.64	198.9	201.16	207.28	208.8	200.29	204.28	207.57	202.43	204.71	202.84	199.47	198.65	203.01	201.61	204.45	197.75	203.82	203.4	204.01	203.11
208.19	197.99	209.76	211.21	205.19	207.32	207.63	207.14	207.48	206.94	209.5	200.39	197.75	208.83	212.56	204.97	201.86	201.69	214.43	201.38	213.73	214.18	203.35	205.33	204.58	208.27	211.24	212.83	209.37	208.48	204.77	211.63	205.32	208.9	210.38	211.68	212.17	212.45	207.67	208.35	207.75	212.9	207.96	205.03	202.82	210.31	207.92	208.15	203.05	204.05
206.67	213.57	211.22	204.23	213.03	211.48	208.32	211.14	209.65	206.77	216.28	214.31	213.15	206.54	210.58	215.12	203.03	216.18	206.96	211.24	218.69	208.65	213.72	214.97	211.09	216.67	213.24	212.81	213.48	218.29	209.58	219.53	205.71	212.41	204.93	209.56	204.05	213.73	212.57	213.1	218.8	214.43	208.78	207.64	211.64	210.73	213.11	206.86	212.68	211.3
209.45	195.67	198.01	206.25	209.23	205.42	200.03	203.99	204.04	200.29	201.06	210.34	207.01	207.54	209.72	207.88	200.65	199.13	201.73	201.88	202.33	204.22	201.15	208.05	204.14	199.19	197.85	207.36	193.79	199.07	209.22	196.89	200.09	199.95	199.38	203.53	196.55	201.27	198.05	201.05	203.05	206.75	204.34	203.24	203.62	203.86	203.98	205.73	211.51	200.1
206.34	208.22	214.26	214.87	211.65	208.37	210.14	213.44	215.17	212.18	216.43	215.87	209.69	209.56	216.86	212.68	207.06	213.99	209.63	210.75	208.03	212.63	209.29	215.26	213.89	215.01	212.22	208.52	203.74	210.14	214.31	213.17	208.66	206.32	206.49	206.45	209.78	212.67	211.89	212.27	212.44	217.01	205.3	210.37	210.24	211.79	208.71	211.23	213.4	207
200.81	201.29	202.29	204.65	200.73	212.25	198.58	203.52	199.32	208.43	198.7	203.13	203.96	209.13	201.94	205.77	202.39	201.88	207.89	199.94	205.82	198.87	198.92	206.15	193.94	201.49	199.22	199.54	203.89	204.06	202.11	200.54	206.94	211.59	206.9	206.77	205.77	205.58	204.29	200.18	204.7	198.14	199.44	205.3	204.88	200.71	207.3	207.43	202.82	199.7
205.51	213.5	209.65	209.37	207.5	209.08	208.32	213.97	208.69	209.45	209.73	205.92	205.78	209.96	209.3	201.89	212.36	213.16	214.65	210.73	204.19	212.06	207.79	213.76	210.68	209.52	213.29	205.84	208.31	205.73	208.54	202.34	212.11	214.49	206.2	211.26	204.03	207.33	204.02	210.12	209.45	212.49	209.36	205.45	213.7	214.89	202.31	201.91	208.33	207.9
208.63	211.57	208.69	211.15	203.03	206.13	211.43	214.8	213.94	210.11	207.81	209.34	205.04	207.64	209.91	202.09	213.18	212.58	210.92	211.69	205.89	211.56	208.75	208.97	207.53	211.81	214.83	209	208.45	209.63	207.06	208.39	202.62	208.27	209.13	211.56	212.3	205.82	205.29	206.11	206.3	210.42	203.51	208.15	208.02	210.04	211.06	214.62	206.29	210.36
205.6	200.79	201.52	207.31	208.83	206.81	206.62	199.8	206.52	206.21	205.24	202.86	199.38	204.56	207.22	206.66	208.25	202.76	202.38	201.93	202.19	203.42	206.75	199.63	211.41	205.93	201.92	206.57	208.83	198.84	211.46	201	207.61	213.36	204.71	207.39	210.82	207.35	203.07	204.25	207.42	192.69	208.75	207.45	209.73	208.4	199.35	209.71	210.42	204.91
218.19	212.84	216.02	220.62	210.01	211.79	207.66	210.6	213.64	211.52	217.73	212.92	207.55	211.77	212.35	207.14	213.64	208.98	213.7	211.64	210.78	213.05	208.35	210.26	209.91	210.79	210.32	206.51	211.91	211.35	213.31	217.83	207.8	214.23	206.43	213.97	208.08	205.23	206.19	216.78	210.88	216.07	213.77	211.21	214.23	209.21	208.12	215.72	208.08	208.88
218.28	211.58	214.36	221.46	214.37	219.13	220.04	216.04	216.4	220.01	214.16	218.67	221.64	216.97	223.54	215.62	220.75	214.24	221.35	220.54	219.52	217.87	221.15	215.43	212.43	214.9	215.81	211.59	218.65	219.5	215.05	214.73	213.41	223.92	214.52	218.66	222.56	211.53	218.5	218.48	214.23	220.43	223.48	213.46	214.67	218.11	220.7	225.67	213.51	221.11
193.84	194.71	197.53	202.17	193.64	194.17	195.63	196.53	187.97	190.7	192.68	190.62	197.34	196.08	194.57	191.49	199.21	197.32	192.46	188.94	196.12	191.92	196.16	195.5	190.71	199.34	201.27	199.33	194.12	194.59	187.79	189.56	193.03	200.84	191.94	196.44	192.54	190.82	193.9	193.49	193.16	196.94	190.26	199.34	196.6	191.72	200.27	199.56	188.57	200.44
215.09	214.28	213.02	220.55	218.68	214.55	218.31	210.46	210.9	218.82	214.59	223.58	212.41	216.92	215.45	214.8	211.29	216.15	216.1	212.26	213.42	214.74	210.88	213.53	215.76	208.66	217.07	218.47	218.81	210.57	213.47	212.1	209.58	207.86	213.48	208.57	213.53	214.28	209.53	212.52	222.28	207.95	213.09	213.97	216.38	215.07	217.86	220.39	209.31	217
203.44	207.3	204.63	207.93	215.69	207.44	207.23	204.08	217.16	209.6	206.11	205.47	202.79	214.47	212.61	214.1	200.51	203.04	203.58	200.01	207.13	215.04	208.77	208.74	213.26	210.2	206.75	205.94	211.73	217.21	210.36	210.14	208.98	215.13	212.72	207.41	201.92	209.05	206.01	222.05	210.42	206.77	202.84	207.25	208.61	212.33	208.06	205	207.29	211.97
208.91	205.6	204.35	207.12	212.79	206.19	207.55	202.88	207.69	202.88	205.83	208.04	208.64	212.6	203.06	212.19	213.23	209.01	207.12	212.47	206.55	206.55	209.21	207.55	206.47	208.25	209.51	207.65	209.97	207.31	203.42	210.7	210.88	210.24	208.09	209.56	211.18	208.62	207.06	201.3	207.77	216.21	211.21	211.1	202.68	208.07	207.34	203.53	206.56	213.09
196.5	199.46	206.84	200.79	204.93	207.48	206.42	205.14	200.92	205.13	204.29	208.17	200.1	210.42	202.31	204.6	205.48	205.42	203.81	205.77	204.34	206.37	201.55	204.06	199.75	210.03	202.32	201.54	203.06	204.78	206.96	203.67	202.46	204.78	205.16	206.21	199.52	205.16	208.93	202.34	200.83	194.26	203.75	198.85	203.61	202.67	205.88	199.97	201.33	198.63
211.95	206.29	216.02	214.65	210.04	213.21	210.9	209.5	213.3	207.83	212.16	211.21	209	209.68	207.31	210.9	209.17	210.19	215.22	207.07	216.9	208.57	209.08	207.34	210.94	217.11	203.65	206.88	210.31	204.29	211.86	205.92	205.56	214.13	209.28	212.23	215.7	212.33	215.47	205.03	212.34	214.65	207.6	209.37	213.65	212.24	217.24	207.37	212.55	207.92
201.9	204.38	212.02	201.41	207.06	204.66	202.61	206.65	204.25	203.96	203.43	200.99	202.98	203.77	208.67	205.65	206.05	204.21	206.83	207.44	205.59	202.27	203.76	202.9	201.57	205.88	208.36	206.85	203.78	207.78	210.1	210.26	205.25	213.42	210.48	203.2	202.28	209.33	200.14	209.18	209.48	204.07	208.97	208.02	205.08	207.95	201.64	207.26	208.82	206.9
215.03	213.06	217.66	220.51	214.96	216.5	222.35	217.33	219.94	213.59	218.22	215.02	211.97	214.47	213.27	211.2	223.86	215.01	214.72	217.87	217.68	208.82	216.49	210.13	216.49	226.1	220.46	220.23	224.65	218	217.24	215.53	218.16	217.12	211.95	217.08	213.31	221.84	219.47	221.4	220.17	217.72	214.87	220.77	211.94	217.49	217.59	211.99	218.54	219.84
201.16	203.79	202.23	197.31	199.09	194.18	201.03	198.93	195.83	195.41	202.72	196.8	201.07	192.77	195.98	196.35	203.7	203.16	196.42	198.55	202.79	202.13	194.58	198.4	201.88	195.84	201.31	200.69	204.1	195.85	200.98	197.84	200.01	202.49	195.49	201.82	198.9	200.79	194.37	199.09	198.16	202.78	193.99	196.91	200.63	200.68	200.18	205.17	198.77	196.8
207.65	199.46	208.15	199.23	208.79	201.51	206.75	204.5	203.68	211.05	206.73	211.79	202.71	202.93	199.69	201.19	199.27	204.12	205.14	202.23	206.45	201.7	205.3	203.53	207.09	208.93	204.33	209.91	207.35	204.41	204.33	201.91	200.86	207.06	198.13	210.49	199.76	207.12	203.54	199.61	206.95	203.53	199.16	203.48	200.97	199.05	202.5	204.12	201.47	198.32
210.78	210.7	206.23	209.22	213.34	209.02	220.3	211.97	208.31	213.68	215.58	207.55	205.96	212.38	215.47	215	208.02	214.79	210.65	209.21	209.08	213.8	208.01	205.22	216.84	212.29	210.7	218.47	217.93	213.43	209.86	210.99	218.21	212.16	214.54	214.31	216.46	214.23	211.48	214.31	217.9	215.18	208.65	206.14	214.12	211.16	210.27	218.13	208.64	212.17
218.01	214.89	218.32	218.38	217.72	219.03	225.26	217.69	220.04	208.79	215.85	220.8	214.54	217.74	218.34	215.87	219.13	214.79	221.32	212.31	212.71	215.97	217.95	216.81	215.52	212.3	216.33	217.83	216.5	213.6	219.22	214.06	213.82	215.61	211.98	220.64	216.88	211.1	221.31	213.58	213.19	216.63	214.28	220.82	219.87	214.76	216.84	220.73	226.51	216.1
204.82	211.91	205.45	205.14	201.47	205.34	203.95	208.45	204.13	202.77	207.63	200.44	205.57	207.46	208.81	206.29	207.37	206.05	207.16	204.26	207.31	208.36	199.72	197.33	206.03	204.51	200.03	198.43	205.93	206.49	208.11	210.23	204.27	204.01	204.86	214.39	205.83	196.18	206.93	200.43	208.3	205.29	200.3	206.9	203.64	207.85	200.35	202.84	209.62	203.98
207.63	206.59	212.7	201.63	208.21	203.86	203.73	213.07	203.94	209.76	210.49	208.59	206.66	211.55	210.55	207.48	207.12	210.04	208.76	207.37	204.55	209	208.07	213.36	195.6	203.73	203.24	209.88	209.73	202.3	206.74	206.83	208.67	210	204.99	205	207.7	210.13	216.68	205.5	208.27	206.33	201.91	208.51	211.21	206.11	204.25	204.84	209.84	203.93
198.66	207.86	207.42	212.49	207.01	201.15	206.9	211.73	210.51	204.3	201.07	205.63	206.19	212.31	208.62	212.68	205.93	206.29	214	212.84	202.89	201.75	207.87	208.74	207.7	207.91	205.22	210.94	201.92	207.17	203.48	205.94	210.59	203.85	207.92	202.56	204.56	215.19	210.69	208.79	208.63	201.89	208.15	203.51	216.37	208.22	210.17	214.46	204.37	207.06
201.16	192.07	207.41	214.45	198.68	207.88	208.33	207.91	212.02	204.91	206.22	203.78	207.08	202.54	200.55	206.88	207.01	202.57	201.22	209.23	207.61	200.39	202.45	199.23	202.52	205.97	202.2	205.65	206.98	205.84	205.46	203.04	207.56	207.27	203.88	198.6	202.71	205.82	205.72	204.57	197.75	205.46	205.99	200.28	205.27	202.42	199.09	202.2	200.54	199.88
203.65	206.77	202.96	200.6	212.06	207.36	203.81	197.99	203.41	206.61	200.15	202.71	205.09	206.18	207.28	208.58	202.16	202.45	204.66	201.82	205.26	201.71	205.86	202.75	209.62	203.08	199.02	200.47	208.39	203.39	207.64	208.69	205.5	205.02	200.37	204.47	203.79	203.88	203.58	211.97	205.79	208.29	208.77	202.95	208.94	202.06	203.53	203.22	203.82	207.88
207.66	214.03	211.84	213.16	206.49	221.03	208.73	209.85	212.61	210.09	214.93	212.94	207.26	205.83	213.07	219.54	211.38	210.48	216.51	214.78	214.2	213.36	216.5	213.02	210.34	207.69	212.82	214.17	209.54	211.78	210.5	212.2	204.62	206.67	213.46	209.56	210.32	209.48	212.96	213.34	216.52	214.91	203.74	212.86	219.46	208.18	214.6	213.05	215.2	215.96
209.69	209.84	210.53	210.38	208.13	206.6	206.49	208.36	208.78	209.74	200.81	209.13	213.81	209.86	212.75	209.82	213.24	206.1	211.19	203.53	207.81	204.33	208.4	209.99	203.86	211.08	212.91	210.64	212.98	206.98	210.75	208.94	212.36	207.53	209.26	217.76	210.1	207.8	212.81	204.55	208.84	207.21	208.02	211.78	211.36	208.74	207.81	210.61	214.13	218.27
204.9	208.41	207.42	207.33	203.91	209.9	209.26	204.69	207.14	207.27	210.65	209.4	209.59	207.53	210.55	207.67	216.95	211.85	202.55	208.83	211.14	209.67	208.8	214.94	208.26	201.65	207.4	210.61	212.74	206.05	205.82	206.53	202.69	215.27	208.17	211.37	210.51	207.08	205.34	205.13	209.62	202.4	212.54	211.33	211.92	209.23	208.26	204.36	208.09	198.63
195.32	202.46	199.48	200.46	200.05	198.84	203.16	200.66	200.62	205.74	194.77	200.19	199.92	203.88	196.37	205.17	204.35	198.21	206.89	204.53	195.9	201.24	199.88	206.44	196.76	195.65	201.48	195.38	197.94	200.37	204.38	195.56	203.47	196.59	202.94	201.82	197.22	198.74	201.8	201.47	200.24	203.37	199.76	198.92	205.25	196.26	197.36	200.54	198.88	194.23
196.5	198.91	200.94	206.06	203.91	202.05	207.24	207.35	202.89	199.33	203.7	201.57	198.71	200.16	205.84	206.19	203.58	199.67	206.39	208.38	201.69	203.98	202.19	204.63	196.99	201.81	207.46	205.37	200.8	198.65	208.89	205.62	208.17	200.61	198.58	201.63	205.46	199.93	197.89	204.49	199.65	194.5	205.28	204.33	202.17	205.02	209.47	198.63	199.37	202.5
210.9	208.67	206.77	209.92	198.52	210.47	209.86	203.46	204.95	214.68	204.74	203.93	213.39	208.17	206.63	205.54	208.41	211.18	204.66	209.38	213.86	208.32	206.43	206.78	199.8	207.36	206.01	207.43	206.99	203.76	207.64	209.24	208.65	208.01	210.34	204.12	199.34	202.68	206.33	212.62	207.26	208.22	212.52	205.52	202.48	208.21	209.06	207.6	211.85	204.32
210.84	206.45	211.71	209.23	210.75	207.36	204.52	206.19	206.97	211.77	202.59	211.9	203.86	207.44	210.93	201.81	205.54	213.62	204.33	208.18	202.96	208.06	211.06	203.98	211.58	212.46	208.79	220.77	203.73	207.55	206.46	207.74	211.84	207.87	206.67	208.43	204.23	206.98	212.28	203.26	208.34	206.91	214.02	203.14	205.3	217.19	204.21	200.93	209.97	209.6
206.43	212.66	212.78	210.78	205.31	206.46	210.26	209.59	212.57	215.19	213.14	218.47	212.91	212.37	212.81	218.06	216.97	205.52	204.25	213.69	205.59	213.42	212.01	211.18	215.27	213.08	205.7	210.23	212.31	215.04	207.2	206.31	202.33	207.73	218.56	215.12	216.72	214.35	212.06	210.8	205.02	213.83	215.62	206.1	212.8	213.75	211.69	213.9	211.46	217.1
200.09	199.75	195.22	191.39	190.99	188.12	188.18	191.48	189.54	192.59	197.48	197.94	187.96	194.76	195.49	196.32	198.08	188.11	192.84	198.35	191.03	191.5	198.3	195.52	195.91	188.83	193.07	198.69	191.82	198.64	194	198.98	190.73	201.4	195.47	193.15	195.83	198.32	194.82	194.25	196.81	201.13	198.36	195.22	193.74	193.99	197.23	195.04	196.36	191.22
217.75	212.54	207.47	214.44	215.12	204.22	216.46	209.76	207.66	210.39	218.56	211.79	216.55	211.02	213.42	218.69	210.68	213.87	207.91	217.47	212.05	214.89	213.77	218.94	215.66	207.07	215.78	216	208.78	210.61	216.14	216.36	207.58	211.38	217.43	212.55	215.82	220.54	210.53	215.05	212.68	212.41	210.58	212.13	217.95	210.46	215.78	209.52	218.11	214.04
214.64	217.52	216.79	208.45	215.2	217.54	216.46	218.97	217.01	217.77	217.76	215.54	216.76	224.66	218.79	220.61	212.4	222.41	216.21	229.43	210.53	222.55	213.05	218.71	216.23	215.53	216.61	214.33	219.02	219.69	212.34	217.62	217.59	212.67	224.2	213.66	218.62	221.3	219.55	215.96	218.32	216.14	213.35	220.78	217.27	215.03	220.92	216.22	221.97	219.17
207.99	206.35	203.84	202.01	199.4	196.13	196.73	206.79	206.69	197.02	206.75	208.86	204.23	202.92	203.58	199.3	203	203.81	201.61	199.3	202.02	211.17	205.72	207.04	204.53	195.41	197.93	202.54	203.56	205.93	204.16	200.7	201.46	201.93	202.01	199.26	199.57	205.36	202.27	198.9	207.94	199.89	196.08	205.01	200.63	207.01	205.56	200.85	200.17	203.31
212.38	210.82	205.49	206.69	203.74	210.84	200.11	201.89	203.63	207.82	209.08	209.58	206.83	210.7	209.83	209.4	208.78	208.09	213.16	211.21	207.49	203.65	207.41	205.73	213.75	210.26	208.87	212.71	210.42	205.46	202.73	201.21	209.31	210.9	212.52	209.94	207.38	206.76	210.23	208.5	203.39	212.19	209.9	205.44	203.99	200.93	212.32	207.02	213.39	211.15
201.86	199.22	196.44	198.64	204.25	206.12	198.83	202.39	204.56	197.48	205.69	200.64	208.34	201.53	203.35	201.25	207.03	207.04	205.2	200.56	201.69	202.83	203.47	195.63	202.76	199.6	202.84	194.66	201.53	196.17	198.87	198.6	198.2	196.09	200.56	199.98	199.75	201.36	198.89	210.52	200.53	203.16	208.37	207.11	204.25	196.82	200.56	202.98	202.11	199.99
209.54	203.32	209.74	210.7	210.62	214.75	209.86	210.27	212.08	209.99	209.89	211.47	213.78	212.97	212.98	212.6	213.58	213.62	209.48	216.56	211.9	209.62	211.87	212.63	211.44	216.02	208.03	209.99	210.32	215.23	212.17	220.76	212.04	208.83	205.45	210.64	214.25	217.93	210.31	208.49	212.3	214.42	214.31	215.32	209.05	210.47	212.29	208.15	209.25	214.15
208.03	213.73	214.97	209.49	217.93	213.62	208.89	210.13	207.6	213.5	214.01	212.75	210.52	215.46	215.68	216.9	215.99	212.33	219.29	213.9	218.47	225.36	214.93	212.42	211.13	208.35	214.67	206.31	209.66	206.07	212.55	210.64	215.13	210.51	212.85	207.31	207.19	212.5	207.87	214.96	210.33	211.6	215.08	212.58	211.91	209.16	211.42	212.17	209.9	209.75
205.14	210.81	208.17	208.3	207.2	211.56	208.29	213.52	213.2	212.41	210.76	209.91	210.93	208.05	199.71	205.67	205.8	211.36	211.18	208.66	202.81	211.65	210.84	209.4	203.25	209.11	211.24	212.15	210.08	207.75	209.88	207.47	208.38	212.49	206.66	207.64	211.84	208.41	210.27	208.75	212.67	199.74	203.84	201.18	210.93	211.8	208.31	210.86	206.99	206.41
203.18	210.62	209.45	204.72	210.91	204.18	209.25	208.94	212.35	206.24	215.18	210.91	206.26	205.53	209.58	205.76	205.12	210.18	213.46	209.14	210.16	209.89	208.64	211.69	210.62	213.44	210.18	198.87	213.9	216.53	204.52	214.82	211.44	204.95	209.31	208.68	207.83	203.57	203.01	205.14	215.19	202.75	207.95	203.31	206.78	207.37	207.18	207.3	207.11	211.09
202.78	197.47	203.08	202.44	199.82	195.28	198.6	194.96	201.97	194.91	201.05	201.38	198.32	200.28	198.57	198.63	202.43	198.49	202.63	203.33	197.37	201.39	202.51	207.26	203.78	195.13	199.4	195.21	202.97	206.12	199.04	203.28	199.66	202.37	199.04	195.83	193.28	199.02	204.3	194.38	196.24	197.83	194.37	199.66	198.74	199.12	205.18	204.96	198.08	197.7
211.07	214.43	205.74	211.12	203.2	212.21	204.56	209.68	209.91	206.59	209.65	212.71	211.2	206.71	205.27	208.76	204.52	204.51	215.52	206.35	209.25	214.87	205.92	204.3	205.69	204.51	210.89	205.32	213.1	207.33	206.97	212.13	205.29	205.6	213.68	204.07	208.22	208.72	208.27	206.83	211.75	208.22	204.81	205.09	214.1	206.97	206.82	207.05	208.91	212.42
201.74	198.26	204.24	201.89	203.32	194	198.17	199.62	195.79	199.04	203.09	200.16	201.15	200.2	200	197.79	200.5	204.32	198.79	196.06	205.07	196.8	198.95	198.77	194.61	201.07	200.78	197.68	198.79	191.73	201.21	199.35	199.01	202.7	206.61	205.67	203.93	196.27	194.59	199.44	200.63	201.22	196.26	195.2	204.96	201.76	201.85	198.64	193.46	204.08
206.24	205.95	210.92	211.17	211.7	213.92	208.2	205.97	211.58	210.6	213.98	207.24	212.68	212.8	205.52	212.09	207.94	210.47	210.9	212.06	199.27	210.4	209.84	212.4	211.43	206.99	203.46	216.79	213.58	209.01	215.81	208.56	214.09	212.08	212.37	214.8	214.26	214.59	208.4	209.2	211.48	201.39	207.94	203.4	211.73	211.73	206.91	208.43	212.74	205.28
199.06	198.26	204.22	204.75	200.99	205.66	199.94	202.13	200.17	200.82	203.48	204.59	200.29	203.41	201.36	197.01	203.38	202.45	209.02	204.26	205.1	203.66	200.04	205.46	194.94	208.93	198.02	201.93	199.78	207.63	205.43	207.41	199.27	207.57	201.45	200.7	202.53	202.28	199.34	205.66	200.84	205.55	202.62	195.71	201.6	202.84	199.84	204.42	198.37	199.13
214.31	202.12	203.46	206.45	208.03	204.3	203.79	212.54	209.54	200.6	206.69	219.04	210.84	208.67	207.77	208.97	204.49	206.79	209.06	209.34	206.79	206.18	212.51	205.08	208.91	212.33	206.28	208.05	213.57	205.57	208.14	207.35	207.7	207.87	211.14	213	215.58	205.6	207.74	206.58	211.47	208.83	210.8	204.09	209.92	215.57	208.83	210.8	206.66	210.35
204.07	216.85	213	212.51	212.63	207.87	217.17	208.67	208.76	205.96	212.79	213.14	206.18	211.3	209.17	204.86	203.22	217.42	210.08	206.31	213.91	207.77	207.83	208.22	208.84	212.69	209.14	201.91	210.1	204.8	210.8	212.43	205.28	206.15	210.93	208.84	207.66	208.85	203.29	212.08	205.66	204.23	211.85	207.44	208.33	205.72	208.15	213.03	211.43	208.1
203.05	203.28	203.73	204.79	200.01	211.02	203.43	214.5	202.54	204.91	204.06	205.16	207.32	201.13	208.93	204.96	204.4	209.69	205.47	208.94	205.21	199.88	203.09	206.54	204.29	201.53	201.97	205.95	198.23	204.89	210.61	201.01	207.13	203.84	211.11	208.49	211.3	206.59	205.98	204.95	208.22	199.42	200.07	200.3	198.36	207.62	204.87	200.49	199.39	200.13
198.68	199.46	199.6	203.14	199.07	197.61	203.65	200.78	201.21	198.05	198.45	197.16	196.5	201.42	203.05	194.13	197.41	202.38	199.81	200.77	194.88	205.34	195.45	202.52	201.46	206.08	205.55	199.88	198.78	192.22	201.11	207.52	194.76	198.91	198.43	193.98	196.92	201.4	200.69	194.08	206.22	199.47	199.74	202.58	196.08	202	202.78	202.51	200.15	200.4
206.59	209.15	211.53	210.34	207.25	211.2	209.99	206.63	206.14	205.04	205.3	206.87	208.66	209.66	205.17	211.52	206.07	212.78	206.1	205.37	204.55	202.86	209.57	209.32	209.16	204.13	206.91	210.06	207.24	209.66	208.67	203.34	201.89	206.39	206.29	208.17	212.41	206.42	205.77	207.52	211.84	207.73	200.42	216.52	202.92	206.31	206.39	204.36	207.35	209.83
206.58	202.79	199.14	206.44	204.72	205.6	200.86	204.99	200.82	200.55	203.24	199.36	199.69	203.88	201.59	201.51	193.62	203.65	204.75	202.85	199.77	201.5	206.47	203.4	194.28	205.97	203.03	203.95	203.81	209.18	201.24	204.88	201.01	202.47	204.02	207.64	204.73	203.13	207.5	203.71	197.61	195.67	194.42	204.21	201.81	201.88	199.55	207.17	211.1	207.45
211.82	214.74	210.87	210.65	215.88	213.47	210.33	211.56	217.09	209.15	212.26	211.45	212.34	220.03	214	207.04	208.65	212.52	210.75	215.62	209.56	215.53	214.96	213.88	215.23	211.27	218.31	212.95	213.82	210.21	210	207.43	217.8	212.24	214.48	213.57	214.26	219.72	214.15	209.14	218.18	215.04	217.2	218.83	205.26	205.19	210.86	211.31	209.79	210.71
205.41	206.18	205.29	205.51	208.4	208.9	197.15	201.42	203.04	201.05	200.44	207.73	212.99	206.95	199.4	199.38	211.82	201.93	204.61	196.07	212.31	200.85	205.63	203.03	204.75	199.38	200.29	201.07	203.74	210.95	202.6	204.19	204.71	206.37	207.61	200.57	201.37	210.51	199.82	206.6	208.04	205.67	198.05	205.4	199.79	201.47	202.21	206.92	203.18	200.88
197.37	196.96	204.77	201.24	199.55	195.01	202.12	202.07	203.16	200.78	207.44	197.66	206	197.28	197.02	196.42	204.24	199.68	193.94	205.91	203.83	201.68	204.44	194.27	200.3	204.39	200.83	198.96	200.24	200.58	199.02	201.85	200.84	198.37	197.21	199.4	200.58	205.07	201.03	197.12	197.74	196.33	201.04	201.75	197.97	205.27	202.45	202.43	200.26	200.59
204.46	201.07	206.61	206.09	202.75	204.15	200.36	203.15	202.63	212.66	207.34	195.25	202.78	208.69	206.04	208.18	204.42	201.46	207.51	203.55	203.93	203.8	199.12	205.95	206.89	204.96	200.79	206.84	208.93	207.51	205.06	204.19	206.48	206.64	199.69	209.35	211.29	203.9	209.79	204.21	206.68	199.96	207.3	201.21	205.97	204.81	205.42	209.78	206.32	201.86
204.08	201.14	207.76	210.12	204.88	207.57	209.5	202.87	198.04	205.97	206.71	205.56	208.78	201.04	212.38	210.49	199.73	207.17	214.22	207.99	201.25	207.05	205.09	212.29	201.59	205.3	206.86	201.16	206.35	199	202.67	203.58	204.03	207.62	204.75	211.71	208.71	203.91	209.58	205.37	204.48	202.03	203.43	203.96	212.25	205.37	201.83	204.42	202.01	207.01
208.6	206.2	205.05	211.66	203.7	209.61	212.74	212.31	211.9	215.73	214.02	209.38	207.97	210.18	211.69	215.95	206.14	206.71	211.3	207.16	207.04	209.41	208.32	208.57	211.58	208.04	202.19	210.87	207	211.74	214.1	204.81	209.75	206.67	207.16	205.63	213.12	215.58	210.6	204.94	207.02	203.82	209.59	207.78	200.42	205.07	205.48	212.29	212.89	205.9
213.16	208.45	208.67	209.72	201.51	211.58	207.55	204	208.79	207.94	200.74	204.76	203.01	202.45	203.97	204.17	209.42	207.24	209.7	215.45	211.8	210.13	208.78	200.29	203.76	204.55	205.38	202.8	208.67	210.76	204.17	203.27	211.04	206.79	204.14	211.26	209.8	211.59	209.29	203.73	205.31	213	203.42	209.87	208.51	214.3	204.26	214.78	204.88	212.92
219.3	206.1	210.1	208.16	209.43	205.81	207.7	207.81	204.28	212.16	206.95	212.57	201.13	205.21	203.8	213.96	209.19	209.21	206.04	213.1	213.9	214.74	211.94	210.59	207	208.54	214.84	201.47	210.36	207.52	206.39	201.95	209.94	202.82	208.09	208.7	207.95	205.55	206.2	207.46	205.81	208.83	212.23	206.28	199.54	208.38	209	207.82	208.99	212.65
200.99	202.12	204.83	200.57	199.33	204.4	197.61	201.12	203.24	201.61	202.26	201.65	207.85	201.72	205.65	206.73	203	200.7	204.31	198.61	204.81	199.88	206.12	207.91	195.66	198.89	202.49	205.62	202.09	203.55	203.98	199.88	196.56	202.56	202.53	204.03	200.84	198.08	197.24	205.54	201.38	194.41	198.86	206.15	199.51	197.99	206.18	202.48	190.73	200.87
207	205.8	211.06	211.71	209.56	204.54	209.67	203.83	205.06	204.58	208.55	199.74	208.12	208.63	206.23	203.52	208.5	209.16	208.78	202.56	209.46	209.06	208.15	212.47	207.91	204.85	206.72	211.17	204.53	211.03	217.91	204.6	215.14	204	200.07	204.43	208.3	205.95	208.47	210.55	211.56	205.72	211.75	214.57	207.89	207.46	210.39	206.75	212.81	203.25
212.32	209.04	201.88	204.97	203.89	203.95	203.02	200.21	211.73	205.66	208.04	204.14	205.39	206.95	207.14	201.61	208.8	204.66	202.89	209.32	208.07	206.27	201.37	207.33	204.8	205.98	203.12	203.13	205.99	200.37	206.33	211.56	207.94	200.89	208.41	207.44	207.83	210.8	218.62	209.42	210.78	200.05	195.13	201.45	203.55	199.46	210.18	206.03	200.66	204.39
195.71	199.23	194.25	195.2	193.91	196.14	192.61	196.75	196.1	200.76	199.19	194.85	196.11	200.65	198.56	196.26	197.41	195.92	189.93	191.17	193.68	202.95	189.22	192.65	186.51	199.39	193.7	191.48	197.57	204.39	196.99	194.92	189.37	196.01	195.55	196.65	198.37	192.42	198.62	193.22	196.22	192.72	194.99	191.34	196.06	192.06	196.24	193.79	201.42	192.14
200.71	201.57	214.1	202.82	205.36	204.91	202.32	208.28	212.39	217.34	206.06	203.76	202.87	204.03	202.26	200.35	212.69	202.43	201.57	202.78	199.69	208.5	204.08	204.77	205.88	201.41	204.69	200.3	211.66	202.15	200.92	205.34	205.73	206.15	207.08	204.73	202.62	200.1	204.3	203.33	208.35	202.69	198.84	213.82	210.13	200.68	202.63	203.06	204.77	206.13
209.18	211.85	212.92	212.16	213.15	213.88	209.68	214.13	210.66	214.31	208.9	207.03	211.79	207.82	209.53	209.41	210.41	206.61	212.92	208.33	212.64	214.39	214.23	221.46	219.84	214.97	212.49	215.87	216.19	217.74	207.8	220.4	212.84	207.81	215.22	214.6	212.18	214.15	211.91	210.77	215.59	213.05	212.62	214.82	216.02	213.15	210.18	208.32	216.85	209.37
206.62	202.11	213.54	206.53	211.86	207.49	208.87	205.02	204.89	204.48	206.3	207.18	211.58	207.36	214	204.4	206.82	200.62	207.44	205.44	207.41	205.53	204.09	211.53	202.57	200.72	205.24	212.05	210.64	206.57	206.34	214.03	203.28	202.52	207.64	202.56	204.56	215.78	202.37	208.67	211.18	207.35	211.39	209.85	209.92	213.56	203.91	207.99	205.96	202.76
219.76	217.1	218.88	217.7	220.15	218.79	214.28	220.32	211.06	218.27	216.84	213.9	214.37	218.35	224.33	214.59	218.18	216.12	221.97	214.97	217.14	221.42	218.76	214.06	223.67	215.23	210.88	218.68	216.04	220.63	224.92	223.52	215.27	226.59	219.79	214.12	219.56	217.73	215.35	221.33	214.27	216.44	218.97	216.23	212.87	218.56	223.98	217.24	225.31	213.01
202.67	205.2	201.52	205.79	203.11	204.01	204.77	202.07	201.24	201.53	205.87	207.05	197.49	207.24	204.22	208.93	210.32	203.88	204.82	204.52	203.98	208.84	199.06	197	200.12	199.26	201.12	200.23	205.78	202.07	204.27	213.4	201.45	203.01	203.09	201.29	209.37	203.22	205.18	203.22	202.27	212.08	204.54	203.26	204.43	209.81	205.45	200.69	208.04	207.1
209.7	210.01	206.87	204.83	210.5	210.27	210.4	210.39	214.03	199.1	212.91	211.94	206.46	210.59	216.6	210.96	208.69	199.56	207.96	210.1	201.35	209.26	208.8	208.4	216.49	208.54	212.62	210.12	205.96	209.77	205.59	205.2	208.13	200.22	213.41	207.2	211.54	205.06	207.11	207.24	210.01	215.24	206.65	206.41	200.7	208.28	205.45	204.02	210.16	202.85
206.73	201.44	195.21	199.23	206.82	197.6	207.37	207.81	201.76	204.97	203.34	205.17	204.37	206.27	200.23	201.35	195.87	201.15	202.89	198.66	206.49	209.13	203.91	205.79	198.7	199.08	205.42	206.44	200.36	207.98	204.94	205.24	203.05	203.22	204.01	199.82	200.04	206.3	214.14	203.69	204.81	204.37	202.94	203.21	203.56	204.08	202.21	198.83	203.58	199.8
203.09	203.69	208.14	204.41	208.47	215.31	207.57	210.22	211.18	206.38	202.9	206.74	207.62	216.87	211.76	205.64	218.34	208.13	207.72	203.02	204.49	208.2	207.02	207.88	208.04	205.74	209.53	208.19	204.16	214.67	209.58	207.38	202.49	201.74	205.36	207.64	204.54	204.95	202	210.33	207.55	204.72	203.88	207.64	209.81	201.82	208.13	208.35	196.79	207.91
200.71	205.92	207.67	204.6	207.18	207.69	203.76	202.7	211.15	205.16	201.72	200.61	202.7	203.15	210.06	206.23	205.24	202.77	203.97	207.88	203.6	202.43	204.1	202.9	201.34	205.65	208.18	204.88	201.08	203.77	208.6	201.74	205.95	207	205.54	203.74	204.84	200.85	200.18	209.36	198.56	206.53	211.41	206.78	201.62	202.96	209.42	209.02	201.52	206.18
207.71	202.69	199.72	204.95	205.98	201.69	200.64	204.54	199.41	202.03	202.48	199.86	198.67	209.34	204.11	204.46	201.11	202.02	202.94	200.18	207.41	205.2	199.23	204.51	202.31	205.02	195.8	204.95	205.79	207.96	195.3	206.41	205.08	205.43	201.56	205.26	207.96	205.45	204.15	204.62	206.93	205.97	203.29	206.97	204.57	202.51	202.01	205.71	201.82	206.2
207.15	213.55	208.13	205.76	214.37	214.58	206.03	204.95	206.24	209.81	215.45	213.53	211.15	206.98	210.42	205.15	212.58	210.97	209.14	211.2	212.22	215.67	210.49	207.68	214.62	208.27	210.83	209.46	212.11	215.16	208.84	205.03	203.47	212.91	209.65	210.14	212.41	211.89	212.59	204.59	212.79	214.77	202.82	211.02	209.88	212	211.97	220.38	210.28	211.94
206.1	213.09	204.04	209.62	212.96	208.92	199.25	212.47	208.54	215.45	210.25	207.87	213.42	213.33	212.09	209.66	204.05	208.96	209.02	209.89	203.84	209.97	205.97	210.57	210.85	212.8	205.5	214.53	203.96	210.85	208.89	209.22	211.79	207.99	204.75	214.58	208.56	210.16	202.52	207.64	213.26	207.84	210.33	212.31	211.51	207.9	212.84	211.52	199.99	209.82
199.47	209.82	199.29	203.47	198.31	202.7	208.7	206.87	205.4	202.47	205.86	196.29	206.09	209.5	203.18	198.11	205.21	202.29	210.03	202.85	199.27	211.02	210.12	199.96	206.99	200.98	205.4	197.85	203.28	200.3	204.88	207.31	200.34	204.91	197.4	208.74	200.39	204	202.45	203.43	198.21	201.91	201.12	203.53	204.91	202.68	202.35	202.01	208.11	204.56
215.56	226.96	218.16	211.44	209.47	214.5	220.87	219.36	218.62	213.43	214.69	217.11	219.88	217.7	220.88	219.8	213.92	216.17	222.99	215.55	216.65	219.8	214.51	220.39	213.72	219.84	213.38	215.33	215.33	218.31	217.17	221.52	215.48	206.87	210.54	222.17	218.34	216.32	213.38	212.97	220.53	221.38	216.64	216.69	218.8	220.79	212.54	213.47	217.96	222.27
221.95	213.57	229.82	219.25	217.26	212.91	217.35	210.57	214.6	216.33	214.62	220.35	214.88	216.19	220.06	217.15	221.64	217.41	219.29	219.42	218.43	218.59	221.56	212.24	216.36	215.27	217.77	218.9	217.73	215.25	222	221	213.72	220.56	217.95	212.24	215.45	219.75	219.02	221.71	218.42	213.33	217.83	206.03	222.04	217.02	221.11	217	220.31	214.6
203.76	204.99	201.99	207.28	206.63	206.44	207.45	210.12	203.63	203.5	201.2	204.68	205.51	198.76	209.33	207.79	202.64	198.9	207.2	211.65	203.73	203.4	206.27	203.89	204.58	207.3	206.94	198.44	209.69	208.02	203.71	210.42	209.1	207.97	202.32	213.68	201.41	208.79	200.36	204.81	205.42	203.41	200.25	212.12	201.19	205.39	208.03	209.48	206.03	209.96
209.65	206.92	207.48	206.04	208.44	206.85	209.26	204.54	211.8	214.24	203.35	215.02	203.55	206.27	212.44	212.2	209.19	199.84	209.77	206.63	205.12	208.48	205.9	210.4	207.45	203.22	210.08	208.22	214.58	213.12	209.67	206.49	206.8	208.66	207.76	205.91	210.69	210.02	208.48	202.3	205.17	206.43	207.39	211.14	200.74	207.2	206.07	204.2	208.86	203.79
210.28	212.67	212.39	215.18	212.66	209.87	206.63	210.29	208.55	213.81	207.03	211.03	213.35	211.25	210.73	206.37	217.93	210.26	212.08	206.66	206.89	213.23	211.64	208.3	217.42	212.08	209.54	213.86	204.23	210.55	207.54	211.38	213.58	208.81	204.89	215.27	210.51	212.56	214.39	211.38	213.47	209.82	210.88	208.81	209.08	213.99	208.92	211.06	214.84	207.23
204.35	200.6	205.77	203.41	205.66	195.49	202.73	198.76	204.63	200.52	205.31	202.29	204.32	209.46	200.51	201.38	200.67	203.89	204.34	204.19	201.5	206.16	209.08	200.42	205.93	205.54	207.35	204	203.81	200.63	203.38	205.09	208.3	197.37	209.92	203.75	198.68	201.59	202.27	206.68	203.8	200.17	198.45	201.62	198.68	205.71	201	201.48	203.23	202.12
202.18	205.69	206.29	212.99	206.53	206.16	205.12	205.48	208.54	208.79	206.11	207.1	206.23	204.76	204.81	209.97	209.37	207.94	209.41	211.38	204.69	210.44	213.88	204.34	201.59	210.04	209.45	207.01	207.71	212.03	207.45	208.6	210.52	207.25	204.97	206.46	211.82	212.14	211.99	213.63	216.12	207.58	204.63	204.57	207.41	207.69	201.77	211.77	200.05	215.14
199.02	204.91	200.39	199.11	205.02	200.24	208.45	203.15	207.01	203.4	205.21	208.36	204.07	208.9	202.23	204.24	208.93	206.58	200.1	204.85	204.54	200.15	203.66	199.75	202.55	204.72	202.64	197.49	199.18	204.93	204.96	202.47	198.93	204.51	202.96	202.01	200.3	204.46	199.1	200.73	203.19	195.66	206.5	202.59	198.36	203	207.19	192.61	199.68	203.67
212.5	215.59	216.79	215.44	208.86	213.59	213.13	210.74	209.65	214.08	216.82	207.13	211.29	208.22	204.42	215.45	214.21	215.49	211.36	212.91	209.91	208.39	218.68	215.34	206.79	209.01	209.99	211.21	211.06	210.7	216.13	216.73	216.09	215.29	213.72	213.91	211.04	217.59	211.18	213.84	212.68	219.33	214.77	212.54	214.43	206.08	210.21	209.08	209.84	209.21
204.87	207.05	204.17	204.87	205.76	204.98	199.66	201.65	202.11	204.49	206.67	198.85	200.99	198.43	199.32	209.78	204.83	205.99	205.77	205.29	205.4	206.38	203.47	207.04	200.92	202.16	200.05	199.97	198.99	204.18	203.7	199.89	201.36	198.75	199.37	201.7	206.06	200.39	206.59	202.26	198.85	197.38	201.34	207.63	201.6	200.48	213.7	205.04	203.18	201.43
208.02	208.55	203.6	218.18	211.43	205.76	208.67	208.29	208.85	208.37	204.16	206.9	209.44	213	208.15	206.3	214.2	212	206.38	205.02	209.6	206.37	203.24	207.94	211.21	203.81	205.74	210.24	206.75	210.95	202.68	209.51	209.08	204.4	210.47	199.18	206.95	208.35	202.69	207.6	212.56	213.46	212.89	203.18	208.17	200.29	208.19	205.68	210.39	209.58
208.47	202.75	197.9	208.04	202.14	202.81	208.24	208.23	211.55	203.69	206.83	205.17	208.08	206.9	207.51	205.3	203.11	204.3	210.03	208.55	207.43	210.66	208.13	201.66	204.55	207.35	204.95	202.72	203.77	201.13	199.88	210.97	204.72	206.52	204.13	207.98	203.43	202.53	203.33	208.95	207.29	212.74	206.48	201.83	206.03	204.12	204.93	202.64	201.74	203.86
210.56	211.37	212.19	206.68	208.76	211.88	204.28	203.14	209.27	211.89	204.02	206.43	213.43	209.88	209.71	204.3	211.63	198.55	203.23	213.45	206.5	215.12	205.42	206.35	212.56	207.22	207.66	207.63	211.13	210.41	207.72	209.08	210.53	214.04	207.14	207.97	208.29	208.66	208.67	205.12	216.23	211.52	212.11	206.76	209.41	207.47	212.22	202.37	210.59	211.24
209.22	207.18	210.24	209.11	215.48	207.59	212.25	209.77	209.31	213.99	205.95	207.72	211.77	208.44	207.89	212.4	201.66	201.71	211.85	208.97	207.49	212.59	205.89	211.93	209.38	209.89	203.73	211.96	205.25	207.16	208.81	216.02	207.22	206.93	208.13	212.78	209.83	212.93	203.48	205.79	206.48	210.31	211.56	209.92	207.42	211.05	200.85	209.68	210.88	203.86
213.94	213.24	212.61	217.64	213.67	209.45	211.06	214.73	207.27	211.12	209.26	213.11	206.93	210.11	214.55	212.66	209.8	213.57	214.15	211.21	218.84	211.02	209.3	219.34	211.9	209.63	209	212.75	212.01	210.87	214.94	211.76	214.36	211.57	207.37	211.51	207.82	210.49	208.42	212.77	216.99	204.44	206.79	208.92	211.62	206.66	208.05	216.69	210.55	209.93
206.7	200.91	197.84	208.35	203.94	205.11	212.22	212.63	200.04	206.81	203.56	210.53	207.73	210.31	208.03	204.51	211.5	209.95	214.2	209.31	208.67	211.68	206.51	204.68	216.63	208.71	209.05	209.81	210.13	208.4	210.66	207.03	212.59	210.77	213.23	210.36	203.8	209.01	211.54	204.82	200.67	206.25	205.04	203.14	207.44	207.89	207.78	213.07	211.68	205.55
209.28	205.27	211.54	208	205.25	203.24	203.87	199.2	210.77	207.47	196.27	205.71	204.62	203.26	206.7	207.73	204.12	201.86	202.38	203.78	206.95	201.23	199.62	205.84	208.24	205.68	200.5	201.09	204.71	205.03	207.03	204.08	205.22	204.94	203.61	204.4	205.13	208.81	197.39	204.86	203.47	209.02	201.56	203.35	201.07	202.75	204.24	211.92	208.2	203.78
203.13	201.43	204.1	208.88	209.67	201.04	201.06	206.22	200.15	203.27	210.21	199.21	208.73	195.83	201.51	202.77	208.14	200.79	210.87	202.44	204.3	205.37	200.48	204.82	204.35	208.24	203.07	204.91	203.63	200.28	207.31	207.1	201.71	205.71	201.28	207.19	198.69	203.9	199.71	202.89	207.69	201.94	202.69	206.04	201.57	202.19	203.91	205.93	201.24	204.6
202.88	202.31	206.21	205.18	204.83	208.12	217.02	208.14	210.38	209.3	202.9	208.32	208.35	203.5	211.79	210.5	206.84	203.89	203.02	199.94	209.17	202.1	208.05	206.29	208.73	202.99	202.19	207.69	204.8	207.76	204.87	206.76	205.61	208.56	203.98	203.57	194.93	205.13	208.4	206.18	204.21	210.17	208.67	206.41	208.11	202.2	208	203.9	209.23	207.48
209.34	207.73	215.44	210.23	214.02	215.55	211.56	210.85	210.63	208.88	212.69	214.99	210.49	217.83	215.74	212.31	215.17	217.02	213.43	214.03	219.74	216.1	215.64	213.59	214.68	211.2	214.09	211.3	213.61	212.87	215.28	221.77	216.78	209.19	213.15	213.48	210.13	213.4	215.1	211.56	214.99	205.59	214.85	216.36	214.35	210.31	219.14	209.08	216.05	216.18
210.05	213.96	216.3	204.67	211.6	211.03	208.71	211.69	211.65	206.87	214.29	211.01	212.96	213.82	211.29	206.24	210.69	215.02	212	214.82	216.71	213.92	217.86	215.24	204.83	215.4	212.57	213.21	208.74	212.72	211.46	208.18	210.77	215.1	217.66	216.56	208.99	217.1	209.37	212.5	215.27	209.99	220.2	207.81	209.49	211.94	209.04	210.74	209.62	210.82
207.25	196.61	205.21	197.33	196.41	196.43	204.1	200.65	200.2	198.29	200.87	203.05	203.14	198.93	203.06	201.16	198.82	196.98	203.04	200.35	189.87	201.27	200.01	203.45	196.58	194.48	201.95	204.82	202.48	195.59	204.3	198.16	194.97	196.51	200.76	197.6	196.94	201	200.63	195.17	201.13	206.02	210.49	202.92	204.53	202.13	198.03	209.16	205.47	198.91
208.24	205.31	206.57	205.69	201.56	204	211.98	205.38	209.06	201.04	211.48	207.45	202.72	198.08	207.62	207.18	207.47	207.79	204.69	198.2	200.78	207.94	209.96	207.45	198.68	207.68	215.49	209.68	204.95	209.13	206.15	201.91	205.15	202.44	208.15	205.54	206.46	203.23	205.35	203.95	198.05	205.81	204.83	202.7	204.7	205.54	209.96	203.63	203.4	209.11
204.14	196.85	199.94	199.07	206.85	201.93	198.22	191.13	197.98	200.89	197.17	196.83	195.53	198.35	194.02	202.03	200.13	200.71	200.16	196.55	199.73	197.4	193.54	202.68	202.24	199.65	194.71	191.63	195.42	198.3	202.85	195.98	206.76	205.62	199.53	194.15	192.98	192.75	196.86	195.59	197.78	204.06	197.17	201.12	198.49	203.48	204.12	197.41	200.27	200.45
212.48	216.26	212.69	207.8	213.28	215.94	214.87	215.73	206.17	216.75	205.76	216.65	209.77	212.52	206.64	212.7	210.94	218	216.57	217.66	213.46	211.85	205	210.97	210.78	208.44	212.98	212.39	209.2	211.64	210.08	211.55	204.37	218.13	213.58	216.7	218.48	208.37	213.93	217.17	214.48	206.95	214.17	213.03	213.56	212.91	212.78	214.95	217.21	212.22
205.49	213.17	216.53	211.65	213.36	215.3	215.09	211.34	216.64	215.25	208.07	211.69	212.75	214.19	216.5	213.01	212.38	216.33	213.7	209.26	210.55	214.31	211	209.41	212.98	211.69	215.16	211.52	211.08	216.35	208.32	213.48	213.95	207.76	205.71	212.27	215.67	211.86	215.6	213.98	213.49	211.91	214.66	214.37	216.02	214.45	213.39	211.08	216.96	204.35
202.85	195.81	197.74	200.36	196.09	199.23	197.07	196.2	198.36	195.64	205.55	200.86	201.32	199.19	197.36	199.18	201.97	197.22	201.7	204.74	196.11	204.59	198.33	207.11	198.68	205	207.31	198.57	200.66	203.89	197.45	200.85	197.18	204.74	198.41	198.42	207.26	190.57	196.73	207.28	197.15	204.19	209.6	200.2	195.72	200.51	201.03	201.54	208.11	199.39
223.39	219.21	222.14	212.95	216.69	217.2	215.06	211.65	217.32	214.5	212.14	219.89	219.92	214.59	215.07	218.23	216.67	220.43	214.7	220.48	217.42	213.41	215.61	220.07	220.59	214.74	215.29	220.09	210.49	215.74	214.73	216.71	213.16	217.07	216.44	217.37	216.45	221.89	216.25	219.4	219.57	221.13	214.81	216.36	215.43	208.56	216.91	214.35	217.82	215.43
217.76	215.19	222.88	219.07	220.51	223.68	218.9	207.88	212.76	221.76	213.32	218.92	213.23	217.15	212.09	215.63	220.97	215.36	215.56	216.38	218.3	219.71	213.07	217.49	221.6	216.39	216.52	218.17	213.63	214.55	210.81	212.62	215.45	211.15	221.93	209.39	214.02	214.15	218.65	213.17	214.41	215.31	216.15	221.69	222.09	211.96	216.39	212.44	218.7	220.41
203.01	202.46	203.62	200.31	207.67	198.99	205.44	205.56	204.55	208.2	204.43	202.68	201.84	197.43	207.86	206.81	196.53	199.71	199.92	207.48	204.36	202.29	205.18	197.99	203.31	197.58	201.96	207.06	202.63	207.13	207.23	201.43	201.45	205.27	205.38	204.33	202.92	203.26	203.46	207.37	210.82	206.04	203.21	200.88	203.37	201.46	203.98	197.68	203.72	206.91
200.66	199.52	199.42	198.12	200.13	203.14	201.6	207.51	191.51	197.36	202.92	198.75	195.15	203.43	198.56	201.25	200.53	204.28	199.91	200.87	198.82	193.81	196.87	202.84	202.23	201.81	201.44	197.4	198.49	204.98	201.74	203.15	202.07	197.83	202.54	201.14	192.38	191.54	196.13	202.67	207.87	199.2	201.91	200.29	199.87	202.69	200.68	204.43	195.49	203.67
202.89	198.18	199.95	195.67	193	204.11	200.56	205.76	199.67	194.92	205.4	202.06	195.68	195.29	204.34	192.09	202.64	204.19	194.53	200.48	199.72	201.45	194.14	205.99	199.1	196.95	198.47	204.26	201.84	201.6	197.94	201.14	202.06	196.09	197.37	197.72	199.63	204.52	202.46	200.34	198.39	203.58	197.56	199.15	199.2	194.78	206.98	201.44	196.22	199.55
205.73	206.07	209.83	211.14	206.4	205.33	209.03	202.89	208.38	206.39	203.14	207.87	208.19	209.98	202.71	209.59	202.75	206.66	205.37	204.35	205.72	206.16	203.18	206.22	208.47	208.92	201.57	209.55	199.96	208.71	205.91	202.27	201.53	207.47	203.05	204.96	210	205.98	207.09	202.49	205.42	212.69	202.91	207.82	205.14	207.68	201.62	205.79	203.37	204.12
204.17	210.48	209.48	204.2	206.98	206.51	214.7	209.4	204.3	211.61	205.85	211.39	207.36	211.49	211.88	207.17	206.25	203.71	210.52	208.06	212.47	204.79	201.24	212	208	210.98	210.43	209.06	211.88	206.27	214.1	212.29	207.05	210.74	210.93	205.35	205.52	203.39	207.61	207.91	204.34	210.87	212.76	214.56	209.75	212.6	204.25	208.77	205.05	201
189.69	193.51	201.92	190.79	189.77	185.71	195.29	191.66	192.97	198.36	190.45	189.94	194.67	194.47	192.65	196.03	192	199.9	192	188.7	193.98	193.74	202	190.54	204.17	192.81	190.15	191.59	196.58	191.95	193.03	197.55	199.1	192.11	199.6	193.17	195.1	187.81	190.48	200.16	189.99	191.88	190.57	190.06	198.26	192.27	199.19	193.72	193.32	191.25
191.8	196.71	193.86	206.88	202.92	196.26	191.88	199.39	194.37	200.82	198.58	207.71	198.98	197.7	201.93	196.63	193.07	193.88	200.08	196	194.91	193.33	193.13	199.77	202.79	193.15	196.76	197.82	195.56	195.32	189.44	196.96	190.63	198.67	200.74	197.83	205.25	198.24	198.95	195.77	201.88	200.66	198.28	190.71	205.36	203.56	192.92	201.05	200.56	195.64
201.06	202.35	205.97	206.29	205.03	205.03	206.2	209.49	198.19	204.33	197.93	197.72	206.94	208.2	200.42	203.03	204.39	196.33	198.95	198.45	207	200.47	204.36	201.59	205.83	208.92	208.09	205.42	197.88	200.94	204.97	197.24	201.86	206.59	198.04	201.35	199.51	204	210.13	204.66	203.64	206.52	200.08	202.54	205.2	200.99	207.93	207.47	202.87	204.37
205.45	201.86	196.38	203.99	201.84	203.39	201.34	201.1	202.87	202.74	201.29	198.9	203.36	204.11	199.53	204.01	202.56	208.83	200.1	202.69	201.65	202.54	209.85	206.57	206.73	205.51	199.8	207.95	201.33	199.91	200.71	204.35	195.95	200.39	206.12	193.76	195.76	200.95	198.99	206.13	202.63	202.28	204.82	204.18	201.5	199.81	200.62	200.9	202.8	206.74
209.27	210	206.85	205.49	209.08	209.3	211.86	206.37	204.76	207.97	210.94	211.67	204.04	207.18	207.76	210.3	210.41	209.97	206.27	206.64	206.26	212.93	215.22	213.03	205.57	210.69	206.72	212.78	204.03	203.47	202.02	204.13	207.28	208.58	210.7	212.55	209.43	206.67	208.09	208.01	206.19	201.7	202.45	210.89	209.7	199.47	210.39	205.41	207.5	210.14
203.07	209.37	205.36	213.16	214.27	210.82	205.92	213.19	204.89	211.86	216.3	212.12	210.75	211.73	200.84	216.52	217.52	207.85	203.54	211.49	213.13	209.85	211	212.02	211.36	210.81	212.01	208.2	215.39	214.69	211.62	209.43	209.72	208.2	210.5	213.82	211.73	207.41	206.51	215.85	213.71	211.86	214.34	213.62	213.84	215.82	211.47	207.9	212.61	206.17
211.55	208.33	214.9	212.75	210.38	206.96	212.79	214.76	208.04	209.53	208.65	212.53	214.36	219.67	211.74	216.18	206.72	205.57	212.65	206.03	209.85	210	215.53	216.87	208.71	212.5	213.8	213.9	213.29	210.77	204.66	219.88	217.62	210.37	218.67	210.27	217.96	210.37	218.11	205.48	214.23	213.08	214.15	207.36	201.96	215.76	218.25	209.2	215.57	206.7
212.24	209.31	209.76	219.3	213.99	209.32	217.49	207.93	212.7	208.28	214.54	212.98	215.75	214.21	213.39	211.09	214.45	211.43	213.97	212.15	216.13	212.3	214.63	211.38	215.34	210.76	211.14	218.41	212.2	209.44	212.18	214.53	210.17	213.51	211.19	212.1	212.35	213.69	211.26	214.13	207.37	214.17	214.79	215.2	215.81	223.34	212.76	207.87	215.81	210.32
203.24	199.34	198.61	203.03	205.67	203.29	200.52	206.11	197.09	202.09	203.11	197.62	195.91	204.26	201.76	205.24	201.74	201.62	194.63	201.56	200.44	199.99	203.19	200.81	210.29	200.83	200.76	205.05	202.53	204.11	200.59	198.2	203.12	198.83	203.65	206.18	199.24	200.25	204.94	202.58	205.89	203.1	199.13	202.82	204.75	205.59	204.12	196.59	202.43	203.47
196.32	206	200.33	203.37	197.21	200.88	202.15	201.48	198.95	204.15	194.21	197.06	200.69	208.67	199.46	198.47	206.1	202.61	193.9	203.27	205.83	200.48	201.86	203.36	202.14	200.72	202.84	197.28	203.93	201.91	198.52	197.86	197.95	197.06	204.6	199.55	194.29	200.07	205.1	199.64	197.95	200.44	203.33	195.31	204.77	202.73	192.16	190.75	194.02	199.91
209.29	214.73	207.32	211.9	205.49	208.82	215.16	216.3	212.61	215.57	219.26	212.47	213.46	212.71	217.55	213.08	210.08	219.61	210.92	221.83	212.99	208.12	211.69	205.13	208.05	213.14	210.66	214.5	210.25	212.58	211.26	213.77	212.49	216	215.51	215.32	210.29	205.55	210.55	218.42	207.52	210.77	211.86	216.34	213.23	212.83	210.12	214.33	210.57	215.75
209.82	205.75	214.81	215.14	214.35	209.33	215.46	211.22	211.58	211.09	217.43	212.67	215.57	206.93	217.54	210.35	213.94	211.69	213.46	213.91	216.41	208.75	214.18	212.86	208.26	212.19	212.44	212.17	215.61	213.01	212.75	211.56	213.1	208.22	212.06	223.25	213.42	214.84	212.63	212.5	214.81	207.93	215.69	216.84	212.55	218.63	216.52	215.63	218.39	211.35
203.33	205.34	209.99	211.4	206.47	207.2	203.14	198.4	206.74	208.37	204.96	205.24	210.1	206.37	210.78	208.66	198.46	209.89	212.53	204.38	201.27	206.84	199.21	209.44	200.89	213.41	205.19	209.97	201.2	204.69	206.83	201.14	207.1	207.76	204.74	206.13	207.62	206.26	211.18	206.51	205.01	213.17	201.48	204.35	205.03	206.55	207.67	202.75	209.53	205.83
214.34	207.99	208.83	207.98	211.5	206.87	212.75	210.66	213.53	201.95	212.17	210.87	211.19	211.8	210.46	209.21	205.17	210.43	211.87	204.32	207.14	203.33	217.64	212.88	210.16	205.06	212.47	210.51	205.3	205.63	203.96	208.73	213.47	202.68	210.09	211.64	197.2	211.53	208.27	211.87	210.68	207.23	210.58	211.54	210	205.91	207.93	216.1	212.3	205.57
209.58	209.1	214.32	215.35	210.47	210.28	212.48	206.84	211.83	206.94	208.5	203.05	204.23	204.72	203.43	206.75	206.39	210.63	211.79	206.75	208.47	201.77	213.23	213.04	213.43	207.76	205.12	207.17	206.73	212.71	210.1	209.28	210.13	216.86	210.6	213.7	208.12	204.63	206.38	206.32	202.87	209.14	209.45	208.94	209.58	208.9	206.82	206.65	213.43	210.85
211.63	211.3	205.64	203.38	206.93	208.85	203.4	205.42	212.98	197.38	210.64	201.59	207.26	210.99	210.91	208.16	206.46	207.75	210.02	208.29	208.05	212.9	206.55	208.38	205.38	209.7	208.3	209.44	214.57	219.01	209.23	214.17	203.67	211.76	209.73	202.77	208.47	206.46	213.99	210.02	214.27	206.99	210.2	210.48	201.12	208.36	205.88	211.2	212.57	210.58
199.34	198.03	193.3	207.8	200.48	202.5	199.8	197.34	193.94	193.97	197.44	196.73	209.51	199.62	195.21	204.56	203.5	196.33	196.3	194.32	195.8	194.54	191.88	200.44	202.33	194.98	197.99	201.8	195.11	197.16	200.5	192.27	200.18	201.98	194.77	197.95	198.09	201.58	194.98	196.82	199.08	196.37	200.04	202.93	200.96	197.84	194.76	198.6	199.6	202.01
211.5	213.18	207.04	206.97	213.93	209.95	208.1	212.2	202.84	215.36	206.95	216.69	217.87	209.91	210.25	204.44	209.96	213.11	213.12	203.85	210.42	209.63	206.11	207.13	210.71	206.79	209.29	214.01	211.87	214.17	213.13	208.06	210.39	209.44	197.52	214.35	204.31	210.59	207.36	211.22	204.68	210.51	209.02	202.8	213.25	211.38	209.48	207.21	207.09	207.06
207.43	209.67	205.85	203.87	200.81	206.4	203.3	203.47	206.32	203.06	205.91	199.27	200.93	206.53	207.55	202.95	203.68	210.49	205.85	203.4	208.91	207.12	203.55	208.57	203.31	204.91	204.18	208.88	203.14	200.61	202.71	202.93	199.45	202.4	206.64	201.05	206.07	200.25	208.72	209.22	202.28	203.38	198.15	202.58	201.74	206.67	204.92	206.49	207.35	204.98
212.51	203.64	211	209.1	203.73	206.66	209.56	207.14	210.87	205.7	215.6	210.78	207.81	200.58	214.79	209.51	215.9	205.82	210.98	209.31	212.98	205.48	208.37	206.37	204.25	207.94	209.21	201.66	212.92	208.1	202.32	206.43	212.11	210.08	209.44	208.25	203.48	205.28	206.71	211.76	210.61	212.09	207.55	215.58	212.2	206.97	211.95	207.21	210.77	205.86
216	212.6	217.74	212.32	215.35	214.22	214.7	215.78	216.94	217.04	213	215.1	219.72	210.76	214.62	221.87	218.31	217.4	217.56	218.66	221.09	218.92	218.2	226.72	224.42	215.42	215.8	216.52	217.25	215.68	211.94	217.74	222.15	215.45	213.64	212.88	214.08	214.7	216.69	222.55	217.28	217.27	211.78	210.88	216.4	212.8	219.98	222.15	215.37	214.58
208.88	211.46	215.04	207	204.18	202.4	205.81	206.16	203.55	210.54	207.47	211.16	212.61	206.19	205.68	211.21	213.12	209.76	206.73	211.26	208.54	213.11	208.2	203.84	202.03	207.02	203.97	203.46	209.46	207.82	205.17	207.46	205.07	207.06	210.71	207.61	208.36	208.62	204.52	203.82	206.99	208.44	208.09	210.72	206.32	205.69	210.76	212.21	207.44	209.53
214.94	208.13	210.8	210.82	216.42	208.52	208.81	214.45	201.36	207.28	212.43	209.04	203.54	207.57	211.73	213.94	201.88	209.16	204.99	208.91	212.3	211.05	206.44	204.47	209.65	210.21	209.14	211.38	211.81	210.76	210.12	205.85	207.74	204.66	216.57	204.09	211.66	211.18	211.76	211.96	204.92	206.86	211.88	208.26	216.27	205.7	208.09	202.51	208.37	203.47
196.77	207.68	201.7	202.88	203.7	198.5	196.69	204.06	197.9	201.4	197.46	204.9	203.73	202.66	199.14	208.65	198.17	201.03	198.14	201.61	199.64	206.27	200.16	197.51	198.57	200.38	204.63	201.68	207.94	210.51	197.26	196.6	198.57	200.75	203.3	201.76	197.62	205.21	192.06	198.06	195.57	198.67	205.45	198.07	202.75	203.84	206.59	200.03	199.74	207.12
221.04	218.3	213.31	223.53	216.7	212.34	219.12	213.04	219.93	213.99	217.81	218.37	219.28	215.24	218.84	221.71	210.84	207.52	220.51	220.44	211.67	220.45	220.65	217.22	217	214.9	217.12	214.08	215.96	222.12	212.86	211.41	216.2	212.92	221.6	213.53	218.84	208.32	214.24	216.83	215.38	218.17	214.87	223.05	222.11	223.55	220.54	216.77	219.8	217.39
215.61	212.56	213.07	211.36	208.36	213.96	215.37	217.83	215.57	205.85	210.32	205.01	209.48	217.61	209.54	210.93	207.09	220.48	223.14	206.37	211.04	212.13	217.54	216.15	211.26	212.31	212.61	212.63	214.6	207.27	216.46	214.04	211.32	211.39	213.15	219.37	216.69	216.9	217.58	212.97	206.15	206.26	204.44	208.56	214.07	212.26	214.87	215.73	213.25	214.83
217.4	211.28	209.51	211.43	217.64	211.23	214.96	217.06	218.63	215.82	209.7	210	206.68	210.78	213.6	208.34	216.2	216.75	206.47	214.41	216.47	215.6	211.2	213.61	215.35	219.48	213.28	205.2	216.84	210.71	208.65	208.53	211.45	207.16	207.3	216.45	213.28	214.12	212.61	202.61	208.19	204.37	206.12	210.3	216.27	208.25	209.74	220.89	213.51	211.41
211.21	210.44	214.87	203.39	211.82	209.44	209.87	215.44	213.97	216.47	208.97	209.97	217.05	209.5	215.62	209.78	219.93	216.56	208.33	211.74	213.79	212.14	202.78	214.25	215.65	211.23	215.5	212.67	214.45	217.47	208.04	213.82	218.28	214.77	207.8	212.57	217.57	208.03	211.52	211.36	212.17	213.1	205.56	213.16	211.31	205.69	213.26	210.87	209.45	209.31
217.78	218.04	220.25	217.67	215.44	211.88	213.38	211.92	214.02	214.19	219.98	216.94	212.27	220.96	214.31	215.52	217.49	217.16	217.1	217.58	214.3	217.14	216.95	216.32	214.7	211.01	219.45	214.73	213.45	213.95	213.92	221.95	219.21	217.24	215.41	219.78	209.58	221.68	216.8	216.97	220.69	217.06	216.18	214.95	217.15	218.27	222.56	225	215.13	212.86
204.17	209.73	212.35	203.67	207.08	209.13	207.85	209.07	200.5	211.25	213.38	200.96	211.73	210.54	206.68	207.69	208.52	209.06	209.43	213.23	201.56	203.89	210.08	207.3	206.95	203.96	207.21	208.78	211.74	204.74	210.19	201.57	204.42	211.72	211.1	204.84	207.29	206.74	206	205.96	206.39	212.19	209.54	205.25	204.77	210.16	213.81	206.59	209.3	204.06
201.55	205.12	197.69	201.06	206.15	196.11	211.28	210.37	196.33	199.36	205.04	205.83	209.77	200.49	203.93	202.43	200.06	198.9	204.88	199.71	205.27	205.99	205.77	208.35	202.6	206.29	198.36	208.02	204.09	203.79	203.83	204.03	206.68	207.19	203.03	203.05	203.44	199.88	202.09	207.72	202.86	209.02	205.91	212.79	206	203.62	201.11	202.41	200.22	203.63
212.21	207.33	210.5	208.55	208.64	211.32	206.93	205.77	207.22	207.68	208.65	210.98	209.97	213.27	209.14	203.77	207.95	200.53	206.16	206.55	203.81	203.43	210.53	207.72	210.48	216.83	204.68	203.41	208.9	205.63	210.22	210	216.94	209.27	205.43	207.74	206.06	208.4	209.61	209.33	206.71	213.07	205.73	209.12	203.18	217.73	206.88	213.72	205.03	206.81
207.53	198.58	208.1	198.78	205.65	204.69	203.1	207.23	197.13	207.73	204.44	201.72	201.72	206.79	206.92	199.95	198.98	210.06	200.12	202.61	198.71	201.44	207.83	207.22	199.94	196.62	201.77	198.51	197.45	200.36	207.53	204.08	203.64	204.43	199.37	207.99	200.76	204.59	204.57	203.35	206.24	205.34	201.74	200.57	198.2	203.25	204.63	196.76	206.36	207.12
191.16	194.28	199.85	192.79	198.13	195.68	196.5	200.51	198.41	196.49	197.56	192.59	197.53	193.94	198.88	204.47	198.8	204.48	202.11	199.58	197.75	200.46	199.82	196.62	195.04	190.77	200.32	192.99	197.2	198.55	198.43	199.54	201.82	195.35	200.64	194.14	195.11	201.05	205.48	200.11	198.22	201.91	199.31	198.21	201.54	195.36	202.13	204.32	204.46	205.5
221.92	219.12	217.35	213.22	211.93	212.02	213.56	213.89	207.8	210.04	210.88	208.97	208.11	218.19	212.3	213.48	210.63	213.85	204.07	212.18	213	215.78	211.5	210.5	212.31	211.97	213.37	214.53	212.81	208.19	216.29	210.05	217.87	209.91	210.97	212.72	216.34	213.84	212.26	209.61	215.35	211.79	209.5	210.61	207.22	214.15	214.8	214.11	214.68	211.08
210.66	215.54	210.5	211.71	211.19	212.39	209.19	213.84	209.94	215.65	210.65	209.45	207.65	207.74	211.17	208.75	208.83	220.9	205.59	217.61	208.83	208.01	210.49	209.97	206.66	207	219.25	213.63	209.95	213.01	211.24	205.93	215.15	216.78	208.13	212.02	216.64	212.37	210.35	214.53	208.89	212.11	212.85	211.64	213.87	208.74	209.32	210.79	203.63	210.85
210.39	212.36	213.86	216.93	214.75	208.11	211.39	214.55	210.86	212.81	214.21	216.52	206.04	208.17	213.59	213.79	209.68	214.61	215.99	213.94	211.74	210.7	211.35	213.23	203.55	210.44	215.99	214.41	210.95	209.13	206.9	213.62	212.91	205.82	207.9	209.25	211.13	213.98	208.55	207.39	216.6	214.54	210.83	214.1	208.35	209.87	211.3	211.99	207.58	217.26
204.6	202.41	203.96	209.63	205.58	211.03	211.84	206.86	203.94	211.81	208.96	211.43	201.35	207.5	209.65	203.08	207.34	204.18	205.57	208.38	207.99	206.07	209.26	206.62	207.15	207.17	198.96	206.38	207.5	206.17	204.18	204.27	207.19	209.5	210.16	206.7	201.58	207.92	206.93	205.61	208.21	202.46	206.85	205.1	201.74	207.42	212.23	205.83	211.86	205.64
200.08	199.88	202	196.6	200.08	198.76	198.67	197.61	203.5	202.91	195.53	208.36	201.02	197.88	192.55	198.51	201.08	191.61	203.07	198.74	198.06	198.27	203.99	196.54	198.9	200.55	197.82	199.47	201.66	202.26	202.45	204.21	200.21	200.15	196.72	206.35	197.34	201.39	198.29	201.88	196.8	199.22	204.28	196.77	199.28	193.31	193.07	200.44	198.05	196.55
207.7	205.17	211.28	208.98	208.01	211.74	206.05	213.71	207.36	213.75	207.05	212.32	209.56	213.9	206.77	211.41	205.01	214.02	210.71	213.89	215.83	207.14	210.79	209.3	210.08	209.6	202.41	214.11	205.09	210.88	205.67	206.96	203.56	214.41	211.88	208.27	214.16	209.71	216.44	211.78	200.67	207.08	219.91	207.3	209.07	210.78	213.72	212.13	210.69	207.68
216.92	217.44	210.54	210.35	213	202.67	215.22	215.59	211.41	201.99	212.67	217.13	216.58	207.84	209.64	208.99	214.18	215.46	214.78	215.13	207.22	220.4	210.23	209.05	220.75	208.83	207.53	208.56	214.42	214.79	211.43	208.74	212.44	216.47	213.25	215.87	212.54	212.34	213.75	208.61	211.51	211.8	211.79	209.21	210.25	215.8	213.16	211.98	212.13	215.2
215.02	210.05	211.38	208.1	213.23	207.06	217.62	211.81	213.16	207.29	214.04	218.15	207.88	215.75	213.41	210.53	206.1	221.7	215.65	210.12	214.99	213.18	212.26	206.77	208.77	209.59	210.53	217.27	213.29	214.39	204.15	214.48	210.92	205.84	210.78	210.96	209.7	214.15	208.87	204.26	213.59	204.92	207.65	214.59	205.14	210.81	215.9	215.35	205.81	214.89
210.2	216.72	210.26	212.78	211.98	209.07	212.18	212.54	207.23	215.12	213.66	211.27	215	217.2	211.19	211.39	219.94	215.13	215.03	208.99	214.4	212.17	212.39	209.3	210.05	211.47	206.48	207.02	215.12	218.4	210.45	214.67	209.59	210.94	210.22	211.43	206.82	214.92	214.33	204.79	207.16	217.25	210.75	210.36	210.82	204.66	210.18	213.29	210.16	215.59
204.93	200.18	203.26	201.42	201.51	204.21	205.06	209.24	209.04	209.9	205.5	207.61	205.35	203.01	199.84	200.41	206.25	210.49	208.55	197.46	203.24	202.67	203.04	205.65	201.59	207.39	208.83	208.59	201.04	201.85	202.98	204.18	208.26	206.53	202.28	202.18	208.03	207.43	210.22	207.42	198.73	208.32	205.45	205.12	199.78	205.7	206.64	203.8	206.4	203.48
202.05	201.72	203.07	198.74	199.43	210.23	202.46	207.79	206.84	208.15	204.21	206.22	209.69	205.73	205.07	207.6	208.54	197.18	205.22	209.55	206.3	205.45	208.9	208.72	199.69	199.59	200.03	208.47	203.72	203.57	203.97	204.88	201.61	208.38	201.7	205.11	203.81	203.56	209.83	196.65	206.61	207.25	196.45	200.93	204.86	201.38	201.1	207.21	210.46	202.89
204	199.43	199.39	205.37	206.71	201.3	204.17	203.82	202.13	203.36	200.19	212.4	205.21	207.4	204.53	205.88	200.26	205.19	205.17	206.06	201.96	200.27	204.69	207.16	200.14	206.77	200.02	206.67	204.25	204.78	203.22	204.01	202.22	199.35	196.43	202.12	207.66	205.83	205.91	207.42	205.51	200.13	200.7	200.86	209.95	206.89	204.18	197.39	202.68	208.09
198.13	201.97	200.51	202.31	192.12	207.66	197.33	197.78	198.49	196.76	195.76	201.3	196.53	193.64	200.96	197.77	198.16	202.71	199.03	197.43	204.59	195.23	194.78	200.11	203.11	195.59	196.09	196.59	190.84	202.81	195.07	198.65	204.59	201.07	196.31	198.81	199.19	196.97	198.66	198.18	199.01	196.84	194.69	196.78	201.61	200.82	198.75	200.75	196.7	200.49
192.46	192.71	197.17	206.72	196.31	199.13	200.95	195.75	199.18	204	198.16	200.93	192.26	209.13	192.54	196.88	194.05	198.44	197.02	196.65	202.35	198.03	197.92	207.33	197.67	201.58	196.54	191.67	201.18	198.4	201.39	196.28	201.85	198.11	195.84	199.92	202.49	200.75	198.67	200.19	193.27	202.77	199.81	202.12	192.59	191.2	200.49	202.24	197.81	197.16
209.89	206.29	208.1	210.62	206.85	208.18	203.22	207.95	204.18	210.76	205.38	208.58	210.9	210.29	211.29	209.99	205.19	207.42	205.7	201.63	203.57	211.5	206.74	206.47	203.48	203.37	207.97	208.6	210	206.51	206.08	203.39	203.64	209.58	206.34	208.96	207.82	207.39	206.93	205.94	211.08	207.84	211.87	209.22	205.37	210.45	205.98	214.46	208.14	216.96
194.4	204.76	197.97	200.39	210.2	203.63	199.14	206.65	203.28	196.84	203.28	205.09	206.84	202.18	194.5	205.25	202.89	204.49	210.7	205.64	201.1	204.56	202.37	204.69	200.78	197.27	208.92	195.32	202.66	201.91	207.19	203.76	206.23	206.58	203.99	198.8	210.56	201.27	202.89	209.76	197.01	200.35	200.34	207.69	195.91	204.27	206.41	205.12	206.09	194.82
200.2	198.21	202.53	199.2	201.89	203.21	200.16	207.24	197.13	198.7	198.64	196.72	194	202.4	204.29	198.3	201.18	199.44	193.44	197.41	199.87	192.24	202.74	201.39	201.59	203.67	192.58	198.42	202.18	204.35	202.23	203.29	196.37	206.16	204.09	197.93	206.85	203.89	199.35	203.04	199.57	199.39	198.33	203.22	202.89	206.47	202.4	197.52	200.83	197.53
203.81	205.86	202.63	207.91	206.05	201.88	196.66	203.99	210.58	202.11	211.46	208.22	204.01	209.38	206.57	205.21	206.21	203.94	208.91	208.99	202.92	200.55	208.85	205.01	205.55	203.69	202.55	207.82	202.12	215.84	203.61	208.31	207.72	209.93	207.22	202.3	200.53	202.63	206.22	203.05	205.03	204.04	200.95	201.44	210.92	210.08	204.03	210.01	205.79	205.75
202.92	197.56	197.28	195.13	199.74	198.82	203.59	200.59	196.26	202.37	193.55	200.06	195.51	199.87	194.4	198.66	197.43	192.91	203.43	198.76	199.44	197.66	195.45	201.36	198.5	200.1	195.36	197.99	194.68	195.65	195.82	200.58	197.05	197.77	199.27	200.24	194.71	194.83	201.55	196.35	191.35	199.37	197.28	196.13	199.37	193.8	198.78	196.37	197.03	195.49
212.03	208.62	208.58	214.72	213	211.75	209.46	204.27	204.23	208.46	214.04	205.51	211.3	211.09	212.39	206.01	214.78	208.97	212.74	204.21	205.55	213.3	210.27	210.98	212.59	206.59	208.05	207.21	212.5	208.25	203.01	205.19	213.84	206.9	215.54	207.65	209.27	217.71	209.02	214.88	212.62	215.21	210.1	214.42	212.22	204.41	212.86	204.9	214.9	209.76
200.09	203.48	210.73	201.33	206.94	212.82	208.12	205.42	209.05	209.17	211.77	214.38	201.3	206.57	204.66	207.39	208.92	205.95	216.04	207.85	210.73	208.36	207.46	210.76	213.44	204.51	207.29	206.58	205.37	209.55	206.48	205.52	209.54	205.69	208.58	207.97	208.57	211.88	209.27	209.07	199.43	210.11	209.4	207.33	201.29	204.56	208.89	211.52	212.45	204.1
211.6	213.02	218.59	209.44	213.31	204.12	217.1	211.64	212.16	213.24	217.35	216.01	211.19	212.35	211.19	209.94	211.48	217.78	208.74	211.07	211.54	211.3	211.6	208.76	210.22	206.35	216.9	216.71	216.25	215.98	212.03	218.27	211.72	213.81	211.04	210.32	215.83	212.8	214.12	211.41	209.24	207.98	210.56	216.69	215.51	211.01	214.1	216.58	210.38	212.47
191.76	194.29	201.38	198.51	199.46	201.21	197.17	192.3	198.18	201.21	199.41	190.73	197.54	196.31	199.99	197.47	199.06	198.34	194.8	194.42	198.35	200.71	197.27	199.69	193.53	197.37	200.53	198.91	203.73	206.65	203.03	194.68	201.35	199	199.04	196.68	191.59	197.9	199.45	203.21	193.89	190.19	199.51	196.46	196.72	200.59	199.96	195.82	197.31	203.11
205.31	204.83	200.02	198.64	204.52	203.94	202.72	199.34	199.02	205.74	205.09	201.78	202.34	197.59	206.46	199.27	207.2	201.98	203.09	205.15	199.48	203.4	211.4	201.38	201.65	203.9	205.18	211.98	206.02	197.04	203.72	208.97	198.97	201.3	204.49	205.52	194.94	206.78	199.93	202.15	201.25	203.76	201.7	204.42	203.37	207.25	200.08	197.15	206.99	200.53
207.76	209.18	205.92	198.83	205.62	206.52	201.46	210.78	210.77	202.67	211.2	205.62	210.2	208.74	206.2	205.42	200.77	203.78	208.09	203.19	203.99	201.25	209.83	204.41	204.55	207.78	205.73	204.02	210.27	199.35	201.82	203.78	201.95	204.4	208.59	207.36	203.2	200.49	205.24	210.27	208.75	200.25	207.2	203.32	206.93	210.09	204.66	207.42	204.42	204.18
207.9	206.39	205.97	208.24	210.95	207.54	207.22	212.32	209.37	204.55	200.38	208.14	208.24	207.29	210	203.7	208.38	212.19	207.42	216.11	209.95	210.74	206.67	213.27	205.22	210.56	203.11	213.14	206.43	200.19	208.41	206.09	208.7	212.35	203.04	209.87	206.75	211.82	207.53	210.2	210.05	206.05	211	208.68	208.79	209.27	207.82	215.18	210.83	209.35
203.69	198.65	204.97	207.29	200.58	208.48	202.92	205.82	201.24	200.33	202.1	202.83	203.49	192.02	202.05	197.04	205.35	203.81	202.07	206.4	195.51	207.11	203.64	206.67	200.47	202.36	201.2	204.57	201.65	202.2	202.41	198.78	205.91	204.58	194.5	202.69	199.66	202.1	202.39	205.74	209.05	207.4	204.27	203.12	198.48	208.38	205.62	196.53	204.02	201.16
220.13	213.54	213.4	204.08	210.48	216.78	219.42	213.69	209.96	216.54	210.11	214.11	214.75	216.81	223.66	213.62	206.3	212.18	208.41	212.11	211.17	219.83	210.31	218.23	212.32	209.9	208.97	212.83	211.01	211.83	206.11	210.44	203.21	212.52	208.59	214.14	213.59	210.17	209.93	211.94	207.66	206.22	209.4	207.45	214.43	212.22	212.04	215.91	213.36	212.56
211.7	215.33	208.86	212.01	206.26	205.84	203.98	208.09	204.08	212.15	209.94	212.66	211.9	207.61	210.91	201.48	209.01	209.26	215.32	212.47	214.86	210.25	216.44	209.22	208.91	211.66	202.86	211.23	218.85	215.88	210.71	212.78	206.55	209.81	214	211.2	208.72	205.4	214.62	206.91	202.61	207.9	213.52	207.65	213.77	209.32	211.61	208.03	213.4	211.53
205.09	214.22	211.35	213.12	212.53	207.21	206.53	214.86	212.26	213.52	215.11	211.11	216.25	217.06	210.74	216	216.38	212.2	210.44	212.9	212.23	212.56	216.42	216.6	215.26	216.41	206.52	211.95	214.45	211.55	208.41	217.56	214.66	214.99	219.39	210.31	216.32	210.91	214.82	212.96	216.69	211.56	207.83	214.33	213.17	210.87	212.85	209.96	209.21	212.79
204.76	209.22	202.49	206.9	209.47	207.45	209.31	208.71	205.06	208.78	210.26	203.97	213.99	215.15	212.27	202.14	204.44	207.51	210.24	210.15	209.25	210.85	202.98	208.81	212.13	204.14	205.94	207.86	209.26	207.92	205.52	209.99	207.89	207.31	215.66	208.27	206.25	200.83	212.25	207.35	212.13	212.26	212.48	202.88	211.98	205.5	206.84	205.47	205.66	212.44
193.53	193.85	195.91	194.37	194.19	193.14	192.83	191.82	197.44	192.77	194.42	197.84	194.8	195.7	192.11	191.99	193.59	194.38	192.73	195.68	193.05	190.85	189.73	192.33	192.99	199.92	193.98	198.36	190.97	190.03	195.23	194.46	194.7	196.91	191.55	195.34	199.19	195.19	191.78	199.33	192.24	189.34	196.62	194.09	190.43	193.6	195.88	192.76	202.38	196.04
203.2	206.5	204.35	204.75	201.93	208.15	207.01	202.59	205.74	207.22	212.86	212.96	206.8	206.94	201.38	205.17	208.35	203.16	204.3	205.58	204.85	206.08	208.45	205.06	209.69	206.89	205.49	209.8	203.04	204.99	204.64	203.64	199.08	204.24	209.1	211.68	200.34	200.59	211.42	210.62	211.08	203.83	201.05	202.25	206.04	207.51	205.85	205.91	206.86	203.95
208.65	201.57	205.15	207.02	207.24	208.48	207.3	199.71	207.05	208.54	201.42	207.98	208.24	202.13	202.6	201.51	204.72	202.81	202.14	204.85	205.8	206.71	206.85	205.96	204.78	202.3	210.17	199.44	206.29	215.72	202.34	208.5	207.6	208.62	203.95	218.51	202.12	204.55	211.61	201.82	201	207.97	205.83	201.4	205.9	205.18	204.97	207.33	201.13	207.61
215.5	220.53	221.74	214.74	217.99	217.16	211.91	217.11	219.54	217.74	216.79	218.52	220.28	218.28	217.13	211.78	220.81	218.64	219.81	215.46	217.99	213.5	215.23	214.87	220.62	216.27	215.65	221.47	229.42	215.77	208.55	216.91	215.81	214.76	218.65	223.29	217.07	207.88	215.42	217.38	219.37	218.53	214.05	218.37	211.65	215.19	216.84	216.87	218.24	220.74
199.98	194.81	196.34	199.36	204.38	204.57	204.16	198.77	202.51	206.64	206.78	199.41	195.48	196.27	197.82	198.05	199.96	206.53	197.49	192.55	195.07	193.38	197.38	203.03	198.43	198.31	210.01	203.25	200.21	201.54	203.26	199.07	194.95	192.74	203.24	196.19	195.68	201.77	205.79	196.59	199.17	203.03	199.72	204.96	205.01	202.62	204.17	199.67	194.62	197.86
211.23	204.67	213.27	213.92	201.22	200.82	208.85	212.16	206.69	211.06	212.86	213.22	206.98	212.18	207.97	203.57	204.03	208.69	209.42	203.94	212.21	212.71	210.34	212.99	212.34	208.78	208.64	209.36	212.14	209.32	211.8	210.37	215.6	212.22	207.4	210.58	205.34	210.27	208.94	212.45	204.26	208.22	209.49	208.25	208.32	206.44	210.67	215.28	207.22	208.66
207.8	214.84	212.28	207.76	214.14	208.38	206.87	210.46	212.41	211.76	210.6	206.46	209.39	209.77	207.15	210.67	212.09	211.21	210.57	208.84	204.83	204.61	210.47	213.05	207.15	212.73	201.85	207.63	210.77	202.53	209.66	211.73	206.1	212.39	213.42	215.53	209.31	208.95	205.17	206.75	211.71	217.37	209.31	206.87	217.8	206.8	204.14	214.71	207.81	209.99
215.71	210.04	203.18	211.9	215.72	212.68	219.98	213.11	210.38	206.62	207.75	205.11	215.97	209.8	210.65	212.48	207.08	206.89	212.05	207.47	211.73	214.2	210.17	213.5	212.8	214.33	211.54	210.23	216.43	215	215.95	207.64	211.82	208.77	213.25	212.49	210.2	203.93	209.69	212.94	217.31	211.2	217.33	211.67	216.67	208.49	217.52	209.57	209.68	213.32
209.24	215.93	202.45	209.83	206.75	203.85	204.99	212.98	206.22	209.18	216.53	212.54	214.55	212.17	207.71	205.83	212.02	205.02	212.24	208.3	207.08	213.08	207.89	211.79	207.46	208.81	204.59	210.16	211.6	213.21	211.89	214.25	207.53	215.58	209.71	212.86	208.82	203.52	208.22	207.39	211.06	204.11	208.1	206.49	207	212.89	215.33	202.78	211.72	211.2
213.85	205.54	201.07	201.63	203.99	213.89	212.45	210.41	213.93	212.11	206.16	208.36	215.69	205.15	208.55	215	209.43	210.56	210.92	209.24	212.8	207.57	206.05	207.82	207.01	210.42	210.84	207.57	209.1	209.1	202.59	216.68	207.34	210.35	211.04	207.33	208.05	206.34	210.74	203.51	201.83	209.22	204.43	204.74	205.22	213.25	211.48	203.1	204.32	209.07
218.48	221.28	215.95	216.15	216.41	219.96	220.76	216.26	214.77	221.49	219.05	218.09	216.22	214.7	217.4	216.18	222.08	217.7	213.2	215.88	219.01	221.73	220.46	213.85	214.93	218.3	217	215.65	215.52	212.32	217.65	208.05	217.6	212.46	217.95	222	217.29	219.57	219.27	225.28	214.95	220.02	216.69	211.45	215.88	217.23	211.92	219.17	222.6	213.4
207.88	203.23	210.14	213.74	210.96	207.33	210.67	202.42	209.74	208.64	200.71	206.43	211.53	212.71	209.54	209.63	209.77	213.07	201.56	206.44	207.05	206.55	208.04	215.88	210.54	209.37	207.41	214.08	209.06	202.19	220.07	204.45	202.97	202.99	205.62	202.34	209.17	209.89	207.46	208.41	215.83	212.13	205.8	207.62	207.05	207.92	202.74	209.18	210.24	205.33
213.75	212.5	215.54	212.43	210.98	212.89	208.01	206.48	206.79	212.21	207.41	206.41	208.67	219.18	208.7	204.36	215.52	211.29	203.47	216.98	213.51	206.62	211.13	212.76	211.51	209.57	214.81	212.64	213.61	216.01	211.45	213.03	210.84	202.71	221.55	209.28	209.91	210.67	213.71	206.8	204.51	211.21	212.18	216.08	214.65	214.91	207.83	213.26	211.24	217.34
209.13	201.95	207.38	207.49	208.53	202.25	206.71	205.34	202.52	203.22	208.92	202.48	204.35	209.49	206.25	207.67	207.84	201.4	206.24	199.01	205.56	206.96	205.51	211.04	211.25	202.12	211.67	206.71	202.57	210.15	203.47	204.09	203.17	205.79	205.36	201.04	211.12	203.88	207.53	205.01	202.29	205.08	205.09	206.84	202.36	211.7	204.69	205.3	206.34	202.44
206.54	207.97	205.25	215.31	210.06	204.58	212.55	211.95	211.16	209.71	209.04	216.39	207.14	201.68	203.29	208.93	206.58	211.1	207.45	212.8	217.71	207.81	210.8	216.41	206.66	212.15	206.85	205.6	206.61	211.85	208.97	208.57	209.73	210.58	204.04	206.38	207.46	206.21	213.68	210.29	213.1	206.86	211.34	209.74	207.18	209	215.28	209.68	210.81	207.59
201.21	201.66	209.04	200.53	205.56	208.77	205.39	197.97	203.21	199.32	207.56	205.61	199.18	200.3	203.76	202.88	205.9	203.74	208.13	203.82	201.55	201.62	203.51	202.87	201.88	207.5	204.03	204.19	194.51	206.33	193.06	200.66	201.49	203.2	210.42	200.97	206.78	197.19	205.06	206.72	208.39	209.61	203.29	201.09	202.15	205.27	203.21	205.08	207.34	204.54
206	211.31	209.94	211.85	211.11	212.56	213.69	214.31	211.07	209.15	209.06	204.84	211.19	209.01	210.2	207.94	211.66	211.68	207.34	207.07	207.67	208.68	206.46	211.1	212.39	212.39	207.22	208.21	207.23	206.85	203.9	211.87	207.54	203.84	212.77	203.99	205.35	209.16	210.16	209.37	211.02	207.73	209.9	209.2	210.47	211.62	210.22	212.4	215.23	210.22
210.05	206.14	201.02	212.35	211.72	209.26	211.35	200.5	205.98	213.48	206.22	205.91	200.05	207.49	211.85	209.12	207.98	196.34	204.94	207.52	215.3	206.24	210.59	202.66	209.74	209.92	209.53	208	205.59	204.5	208.9	206.8	201.62	206.75	212.45	218.37	212.08	210.41	211.96	205.64	207.24	204.2	207.37	206.9	206.84	207.84	208.11	205.2	207.43	207.05
202.46	207.18	197.28	202.59	201.79	204.3	203.63	203.87	197.22	191.12	202.88	196.3	197.05	202.35	199.07	197.39	206.87	202.89	207.12	193.18	206.56	201.4	199.45	201.86	196.05	198.57	192.85	196.37	196	199.02	193.62	202.02	196.19	203.42	204.39	205.96	195.58	199.52	195.12	199.85	201.7	206.75	201.8	195.96	197.55	195.66	197.5	189.27	198.61	197.77
206.46	196.61	197.3	201	197.02	199.51	197.26	202.05	199.16	201.23	202.03	192.18	201.31	201.37	200.89	202.42	195.08	196.11	205.64	196.04	199.3	200.67	191.92	197.85	195.3	199.12	198.32	206.95	207.92	204.01	203.9	195.26	203.64	195.34	202.96	200.69	199.82	197.51	204.65	199.95	203.13	201.09	197.68	194.74	202.19	198.7	205.34	194.71	207.54	202.85
205.53	211.36	216.1	212.64	206.85	209.73	213.9	207.96	209.27	209.11	208.19	204.57	207.69	203.74	204.25	208.6	207.27	208.17	210.12	210.53	206.13	206.77	210.34	204.32	213.48	210.61	214.3	209.15	211.04	207.5	207.71	207.49	208.68	210.03	210.86	209.19	204.02	211.77	207.46	211.49	206.94	211.78	211.11	207.31	205.83	208.97	201.35	211.7	207.78	216.36
197.94	198.7	196.63	199.46	201.52	194.57	201.75	201.08	201.4	194.73	202.79	202.03	199.05	196.12	199.32	200.82	198.17	202.8	197.77	192.32	196.41	196.86	195.29	198.21	200.1	194.99	192.63	197.11	204.11	194.75	204.16	201.39	202.29	194.97	194.14	200.56	199.57	199.26	193.59	198.51	198.68	205.85	200.2	197.17	198.1	196.31	196.94	194.05	197.45	194.36
202.53	200.28	198.35	201.88	198.59	201.59	196.52	192.74	203.14	201.38	199.36	200.59	192.95	194.72	194.55	200.14	199.52	196.52	199.34	201.76	198.34	198.07	203.44	198.82	198.26	202.74	198.65	208.4	200.99	197.65	198.16	197.9	200.28	197.27	199.78	191.06	198.4	190.51	203.06	200.75	199.38	202.57	196.07	197.19	204.42	195.87	192.98	203.45	199.32	203.77
196.62	197.11	206.49	198.01	194.94	205.13	197.43	198.87	197.1	198.95	201.95	199.08	200.24	199.93	200.05	202.03	197.77	204.05	193.08	203.16	193.86	201.4	199.5	203.56	197.5	201.34	200.89	200.79	203.66	202.94	202.33	200.5	196.62	199.31	198.65	198.89	198.63	201.91	201.31	198.16	210.03	202.41	206.37	198.24	199.24	204.06	197.23	206.4	196.58	204.73
216.77	215.35	219.29	213.94	217.56	220.11	214.44	223.91	212.43	214.03	215.81	219.37	218	223.01	220.12	221.69	211.45	217.95	219.16	211.66	220.54	214.05	214.93	219.68	213.23	221.12	218.75	217.81	220.86	217.86	219.18	221.05	221.77	217.14	218.8	219.03	218.12	214.03	213.96	217.17	217.88	217.15	215.95	215.73	214.22	220.79	221.18	214.87	222.6	217.52
208.76	205.73	204.22	207.44	205.31	207.73	199.22	204.24	214.88	200.82	211.2	202.77	204.11	204.11	203.63	212.48	207.3	202.9	206.42	204.29	207.64	209.56	207.47	203.26	201.41	206.31	209.04	201.21	201.85	204.61	203.4	200.21	206.8	205.91	205.8	206.16	204.75	205.32	211.08	203.7	211.51	203.07	209.97	200.4	211.5	208.62	205.56	208.37	197.58	205.26
210.72	202	200.06	207.26	203.12	203.77	205.13	203.01	206.1	201.8	206.72	210.08	200.13	198.26	207.36	207.36	208.18	202.51	206.68	199.62	203.69	198.85	204.84	202.34	206.54	200.95	202.11	209.57	207.57	201.03	211.71	202.26	202.7	203.6	201.37	203.81	206.07	204.21	207.38	206.14	207.66	211.6	201.09	206.6	207.82	206.15	205.15	207.32	202.13	206.15
211.27	220.28	216.25	213.02	216.56	212.39	214.63	228.21	222.57	220.04	218.04	211.32	216.28	218.69	217.11	216	209.53	225	213.29	219.78	222.16	215.88	214.2	221.49	220.66	224.12	211.33	215.47	217.76	214.1	218.55	219.54	207.75	213.85	214.93	207.36	215.89	222.32	223.62	216.59	215.02	214.76	216.04	216.46	220.01	214.22	219.83	214.73	216.84	211.9
193.4	194.85	198.03	196.71	196.52	198.96	192.37	195	198.21	199.53	194.1	197.62	199.01	194.27	187.83	195.54	189.81	197.74	199.73	190.39	198.33	190.63	192.46	196.27	192.51	189.66	194.8	190.57	191.34	192.62	193.63	202.48	192.82	197.11	194.76	192.74	197.52	191.1	196.63	194.43	196.52	193.41	186.18	195.78	192.67	193.86	197.27	196	187.41	194.28
194.52	200.59	199.21	198.12	194.71	205.13	201.88	195.8	201.24	197.87	202.73	199.7	200.58	198.27	199.66	207.31	195.59	199.29	198.02	206.54	206.39	200.4	197.36	200.76	199.01	194.79	200.96	207.15	205.17	199.95	204.33	202.6	199.33	197.57	202.24	203.7	205.76	194.34	201.9	208.01	193.26	195.88	196.54	195.33	199.97	203.8	197.89	195.86	199.7	198.19
199.21	194.31	198.15	200.15	192.81	191.85	198.29	197.03	195.11	193.7	195.54	199.8	190.38	196.44	191.4	195.88	193.48	188.66	194.18	195.41	199.76	194.61	195.78	199.1	192.11	193.35	191.08	197.11	201.03	195.19	196.73	194.72	196.23	195.68	199.26	197.38	195.81	192.96	193.91	196.22	196.5	196.36	191.99	192.39	194.65	191.57	194.7	186.08	194.99	190.6
208.82	207.1	211.46	217.61	210.19	207.38	213.93	210.73	206.75	205.51	211.99	209.87	207.72	205.69	209.53	206.93	205.53	211.62	211	203.25	209.82	212.66	210.72	206.38	207.59	209.09	211.96	208.11	210.45	205.73	208.5	212.43	208.18	204.38	211.04	203.32	210.06	212.03	205.81	214.58	205.92	213.37	209.64	209.41	199.75	212.81	207.93	212.63	202.56	207.87
203.8	208.32	202.34	194.55	200.09	209	202.91	207.28	205.96	195.02	196.63	205.32	205.33	205.5	201.54	198.9	199.28	208.87	197.17	198.05	206.47	201.09	204.02	200.31	199.09	206.87	195.94	195.89	202.85	199.87	205.57	196.7	204.96	198.33	202.91	201.67	199.52	201.57	207.26	200.86	206.04	201.18	198.7	205.93	197.88	200.23	204.33	205.27	197.94	205.15
195.31	200.22	200.45	200.93	194.86	199.91	198.22	189.93	201.79	203.52	199.42	200.13	198.02	201.62	200.69	201.44	205.96	194.24	196.75	198.6	195.08	199.17	198.21	201.91	200.81	205.16	195.62	192.18	196.52	192.26	206.16	198.43	205.39	200.39	204.05	198.02	193.18	203.85	196.17	200.12	198.58	199.6	201.53	197.32	204.97	202.11	201.77	200.27	199.58	200
205.35	203.01	202.13	211.58	201.96	203.29	199.09	206.03	207.69	201.91	210.27	204.26	204.1	199.45	207.1	206.39	206.28	208.08	200.99	205.9	207.57	205.32	203.84	211.98	206.9	201.39	204.47	205.1	209.68	203.41	205.4	204.88	204.05	203.52	204.77	207.14	207.14	204.98	204.69	208.81	209.29	204.22	205.65	199.17	200.02	201.11	209.79	198.23	198.37	208.05
206.55	209.96	203.77	209.95	205	207.01	210.46	202.33	207.36	205.99	212.83	209.4	213.14	208.36	210.94	212.22	210.76	210.27	213.97	211.22	207.47	213.46	206.94	211.76	201.59	214.75	210.54	212.88	211.23	207.78	209.5	215.07	213.69	218.79	211.19	206.62	210.77	212.05	206.54	207.49	210.67	203.37	208.4	202.72	211.81	206.81	209.13	204.25	206.69	199.95
205.63	205.68	210.49	216.82	212.62	213.76	213.62	210.25	212.72	212.66	213.04	210.99	217.85	206.16	215.49	213.8	211.26	213.67	213.66	215.92	217.73	208.97	213.25	224.18	215.16	217.45	207.7	212.19	209.71	215.35	211.63	212.83	214.18	215.35	217.18	212.83	214.22	209.56	213.77	205.94	212.11	211.63	212.58	214.58	214.61	217.35	208.41	208.83	208.96	209.01
220.78	214.44	211.49	215.35	215.8	218.92	213.07	216.85	216.77	221.02	216.61	226.54	219.94	224.85	217.13	218.24	219.05	212.56	217.52	219.59	219.42	216.97	219.27	218.65	208.52	220.82	213.73	218.09	212.4	217.62	223.1	219.94	219.99	218.42	211.77	218.6	217.21	214.26	209.71	217.44	222.92	212.95	225.86	216	223.04	217.87	218.46	214.9	218.4	217.81
210.58	209.32	204.17	201.03	210.62	208.04	207.9	206.18	214.68	208.76	206.73	204.15	208.99	202.47	195.94	207.86	197.48	209.5	209.73	209.68	213.84	212.26	201.53	200.42	211.73	210.45	215.23	208.56	202.95	208.45	212.24	206.96	204.89	205.3	211.24	204.41	212.18	205.69	210.4	213.1	207.59	210.17	207.73	199.61	211.82	207.87	202.23	205.19	208.25	203.9
200.89	197.59	197	196.37	194.61	203.42	201.2	201.33	199.94	205.27	202.27	203.25	198.53	203.61	197.92	198.86	196.01	198.6	202.51	203.14	197.8	201.37	201.03	204.76	199.83	197.92	195.48	201.16	203.34	202.07	204.36	202.85	206.83	207.29	204.19	197.66	198.81	196.99	193.79	198.44	197.01	202.71	198.09	196.49	199.27	196.35	194.89	202.83	190.86	203.35
200.64	206.66	210.01	201.18	200.48	207.91	199.71	203.48	201.57	203.94	209.21	205.17	202.24	200.07	205.27	203.34	202.28	204.73	205.34	205.49	208.79	208.18	205.08	203.23	202.71	201.14	203.57	202.67	201.08	201.21	202.11	206.99	202.81	199.28	202.3	200.98	205.23	204.21	202.77	202.56	200.26	201.81	206.13	199.27	198.77	196.05	205.78	206.6	206.18	204.75
199.38	204.47	203.96	193.94	203.66	199.98	200.6	199.22	197.63	207.57	197.17	200.53	199.37	201.36	196.36	196.2	196.92	206.21	198.62	204.62	198.79	197.31	199.24	197.91	205.53	203.07	205.69	195.85	199.83	204.13	197.18	200.62	202.54	200.17	201.05	204.08	203.93	201.87	202.85	205.15	205.86	196.82	205.76	196.17	197.24	198.29	204.81	198.33	204.91	201.59
208.04	214.26	200.85	203.73	209.84	207.24	203.47	206.33	207.51	205.07	205.13	206.12	213.19	200.97	206.91	209.53	206.56	200.42	210.22	205.34	209.24	198.38	206.7	207.89	210.29	206.38	213.88	204.97	199.86	204.91	203	202.85	204.08	203.63	196.3	205.82	201.82	202.32	203.27	214.76	209.02	209.74	209.18	208.88	202.68	207.47	209.86	204.72	202.37	208.58
207.59	208.87	208.01	207.93	206.26	205.52	211.3	216.72	209.42	207.69	211.13	201.48	209.65	209.09	209.82	207.3	209.79	218.49	210.91	216.45	215.25	217.81	214.45	211.68	211.56	205.48	213.04	213.1	206.32	211.68	209.63	209.44	213.35	213.27	216.07	207.17	212.19	210.97	208.07	215.68	210.08	208	213.8	213.47	219.41	214.57	211.04	213.9	210.59	207.28
203.84	202.66	207.55	202.28	206.09	206.35	200.76	204.63	206.25	207.93	212.22	203.35	201.25	204.61	204.1	204.32	201.04	203.4	208.46	201.91	201.9	206.44	203.17	205.43	203.57	214.66	199.43	210.15	205.98	208.03	204.87	204.32	205.98	206.19	206.88	200.46	202.78	204.73	205.35	206.77	204.2	201.82	199.82	204.1	204.28	199.63	204.75	197.59	206.58	197.59
209.51	205.85	210.78	203.01	207.58	190.87	205.83	204.7	205.37	204.39	206.55	200.59	203.03	205.17	203.8	202.26	207.78	206.39	215.54	211.41	200.81	203.15	204.53	209.64	209.07	208.09	208.12	203.01	206.16	203.91	205.98	202.57	205.19	205.04	211.26	208.19	208.58	202.01	209.33	207.27	208.68	208.74	206.82	203.7	204.8	205.32	206.65	206.57	206.01	205.22
206.34	199.29	206.03	208.4	201.14	199.26	205.78	203.86	207.39	204.94	203	205.26	201.77	209.27	204.85	202.57	205.52	200.92	204.81	200.24	208.08	205.74	204.14	206.81	207.07	201.45	201.27	206.73	202.12	203.76	210.44	204.38	205.15	196.87	205.94	204.02	200.07	207.39	202.27	202.08	210.16	202.13	203.2	205.68	203.45	204.53	205.78	204.3	204.53	198.09
195.34	203.99	198.42	192.18	204.09	192.8	195.65	199.35	198.26	200.52	204.64	199.78	200.13	203.89	196.83	202.3	200.7	196.89	196.2	198.02	196.81	191.62	196.07	198.53	200.94	198.03	199.54	201.3	195.62	201.63	201.06	199.71	201.58	196.32	197.84	204.23	205.63	202.57	197.74	201.56	194.79	197.94	204.61	195.36	201.25	200.45	201.07	204.31	193.49	194.41
203.39	198.57	205.45	197.63	202.67	194.34	208.75	198.77	197.73	194.53	199.42	196.69	196.05	198.38	196.76	207.92	196.09	199.61	189.66	191.38	196.18	196.18	198.28	197.09	198.79	199.94	195.87	205.85	193.89	197.27	200.79	203.01	196.65	199.21	199.11	194.84	199.23	196.82	197.97	200.23	201.45	197.21	199.04	196.45	195.85	194.94	199.35	202.81	199.13	201.89
210.34	207.3	213.4	206.59	212.06	209.03	214.71	208.46	209.18	211.41	207.73	204.86	213.7	212.24	214.99	208.8	210.9	209.47	207.77	205.82	205.32	212.36	204.54	210.85	203.34	209.39	207.94	208.34	208.23	207.71	206.37	211.54	211.16	205.41	209.14	215.54	207.79	201.09	216.19	211.18	208.88	211.51	207.05	213.78	211.03	214.07	206.16	204.39	214.32	210.5
195.06	189.24	190.94	199.91	200.05	195.36	190.91	190.23	192.49	196.61	190.87	194.78	187.55	192.89	196.73	197.23	197.39	189.62	191.33	201.4	187.74	195.15	193.91	186.65	194.11	194.92	195.61	197.91	193.98	192.68	192.93	201.62	192.17	188.59	190.78	193.96	198.62	190.77	193.35	195.51	189.17	195.02	199.34	198.64	193.81	194.23	194.66	194.66	196.24	198.53
199.13	195.54	198.31	193.68	190.63	203.15	193.49	201.49	200.44	195.42	201.83	197.62	195.67	196.33	195	198.72	197.49	199.04	198.64	197.9	197.9	195.33	201.39	196.48	199.25	196.09	199.61	196.58	193.2	202.61	197.66	199.04	198.98	199.77	201.43	195.5	205.59	195.01	202.47	192.76	204.47	204.66	190.42	194.51	201.39	199.14	193.66	192.62	192.93	200.68
214.1	207.54	212.62	218.41	204.49	215.08	214.31	203.54	219.12	212.2	214.45	218.34	212.19	209.81	211.19	215.2	207.16	208.95	210.43	214.09	208.73	212.62	204.23	213.64	209.18	213.09	215.6	212.56	203.53	214.08	217.64	208.79	210.08	209.86	210.89	208.17	216.29	215.05	203.79	213.66	210.9	209.05	212.39	207.66	207.05	217.83	214.37	207.76	210.71	212.43
201.97	203.54	201.16	204.1	204.49	203.38	197.52	199.85	205.32	204.93	200.64	198.94	204.69	205.03	202.45	203.79	211.09	195.02	203.15	199.73	198.81	205.13	201.85	204.71	209.54	207.15	202.46	204.63	201.73	200.14	199.54	201.77	207.27	203.44	198.43	206.41	199.7	201.01	205.47	197.24	203.45	201.33	200.18	194.85	201.78	198.28	201.57	203.85	207.18	204.65
204.83	204.24	206.42	208.08	203.85	211.61	211.56	209.92	204.33	208.93	211.42	208.21	210.66	209.78	211.15	204.7	209.04	206.08	200.07	216.98	205.63	210.42	210.7	197.77	212.22	211.23	208.01	211.63	207.68	207.91	214.82	209.59	208.35	211.69	208.73	207.01	204.76	211.9	209.64	210.18	203.42	214.6	206.73	202.71	211.34	205.89	214.57	210.7	211.54	208.31
205.91	207.39	194.6	205.16	201.2	200.61	197.83	204.7	199.82	195.74	200.38	200.55	195.5	194.57	200.14	198.73	198.8	200.86	195.69	190.52	198.97	200.75	197.23	195.61	201.82	205.13	206.1	203.97	195.21	205.72	198.65	194.94	199.09	202.73	201.91	201.52	198.6	193.17	206.58	203.77	200.11	199.39	193.64	201.66	200.93	198.39	200.97	204.42	200.89	193.95
207.35	204.68	207.68	209.89	204.68	209.15	213.14	207.32	204.43	206.42	208.54	206.57	204.42	207.09	210.16	206.45	207.26	206.51	216.61	208.11	216.35	205.63	202.7	207.43	207.16	210.3	211.99	208.11	209.06	205.32	204.62	206.8	205.94	197.6	206.94	213.21	208.67	201.16	209.83	208.9	211.11	202.46	210.16	215.11	203.67	216.89	204.33	201.67	203.49	205.77
216.8	216.12	208.07	211.89	206.49	212.45	218.21	207.99	204.15	215.89	211.91	216.87	216.88	213.73	216.74	211.59	210.15	219.74	214.6	208.51	220.6	214.63	213.66	206.94	215.41	213.06	211.26	211.28	215.48	214.23	215.4	215.32	206.02	210.24	218.78	204.36	213.63	214.43	217.41	210.58	210.75	219.99	210.3	214.45	217.73	210.26	213.17	220.62	212.64	214.26
198.91	196.76	201.65	198.9	196.12	207.33	199.6	190.91	195.78	197.18	196.68	195.76	204.42	199.72	195.87	200.71	198.76	198.52	198.5	198.61	195.92	201.54	196.99	197.03	197.38	191.52	198.51	200.46	197.28	196.26	197.38	201.45	198.33	202.53	196.85	193.13	194.42	194.67	196	198.25	207.33	195.12	193.04	197.71	196.51	196.11	195.35	200.63	198.39	196.04
223.35	216.95	220.06	216.46	211.84	217.82	221.16	223.15	217.29	223.65	217.26	221.23	216.49	214.59	217.11	215.64	211.37	211.6	220.31	219.41	216.18	220.56	216.93	217.31	223.29	216.86	216.26	220.18	217.09	212.93	214.18	227.29	218.71	216.31	218.49	212.97	213.48	221.19	227.96	216.37	215.02	212.86	214.38	217.79	215.91	218.93	221.4	216.91	222.52	217.52
204.89	209.7	210.12	205.8	213.33	204.36	216.47	213.71	211.87	211.91	209.28	207.44	210.03	213.29	210.52	206.53	202.61	214.65	209.36	210.54	209.93	204.66	205.89	204.47	206.45	202.84	215.17	205.1	206.09	217.85	202.1	211.37	210.08	209.85	209.5	209.3	209.14	210	208.51	205.51	205.64	211.07	205.69	212.62	208.32	214.97	212.78	213.82	205.85	212.11
210.6	204.17	203.54	208.48	205.48	209.4	202.74	213.62	202.64	211.97	210.78	211.28	202.89	211.81	206	209.43	214.33	209.88	209.43	207.99	214.59	211.68	209.16	206.15	207.42	214.13	201.56	208.6	213.14	215.62	208.39	212.95	207.54	209.81	206.15	208	206.6	209.98	205.16	207.39	209.84	203.97	208.17	211.74	209.65	203.16	213.48	209.3	207.95	211.02
216.11	201.33	203.21	217.38	204.8	205.43	211.81	204.56	207.15	205.73	207.26	209.63	209.63	208.44	209.8	203.9	202.43	208.4	208.46	208.24	204.27	204.25	208.63	208.39	204.04	210.34	206.81	207.93	203	203.52	207.78	206.31	210.66	202.61	209.17	205.15	205.81	202.06	205.71	210.14	213	200.9	203.14	206.02	208.41	204.71	207.97	206.2	211.07	209.86
219.91	215.09	214.12	219.76	217.54	215.25	216.88	219.38	216.5	222.25	222.05	217.37	215.74	218.75	213.15	220.02	221.96	218.7	217.61	211.19	214.41	217.09	217.43	220.76	218.62	215.61	221.58	212.43	217.85	225.27	212.85	215.57	220.91	218.53	216.23	215.11	221.42	221.5	212.62	221.53	208.68	217.98	220.72	215.17	215.87	215.74	217.54	214.88	215.66	216.15
196.06	197.12	191.03	196.15	193.51	196.99	191.59	199.75	193.7	196.5	195.49	195.43	192.3	197.86	199.88	197.08	188.12	197.87	194.6	199.9	191.83	195	196.16	187.39	197.86	192.8	187.17	196.16	197.74	198.02	194.08	194.13	199.91	195.28	193.71	190.36	193.29	195.25	190.41	190.69	190.98	189.12	195.7	197.05	191.53	186.28	189.66	194.86	196.11	198.46
203.31	208.93	207.89	200.5	199.58	202.51	208.1	210.94	211.79	208.11	201.73	204.04	202.96	200.5	203.8	200.18	214.83	200.59	204.04	204.86	209.52	204.44	205.63	205.03	202.17	199.15	202.84	203.72	206.87	213.53	206.83	205	197.44	194.38	208.34	207.31	203.97	206.01	206.99	207.72	200.75	206.05	204.11	203.82	204.68	206.13	207.97	205.01	202.49	196.92
206.36	197.78	202.75	200.69	193.35	201.18	202.27	205.19	208.03	195	209.74	200.06	202.43	199.03	204.36	199.21	197.56	199.55	206.66	203.87	199.93	200.37	205.33	198.89	199.98	200.69	199.31	202.93	206.74	201.56	197.28	203.99	197.63	203.73	207.13	200.14	205.67	201.98	204.27	193.18	203.08	203.43	199.33	204.65	201.17	207.67	204.43	198.37	201.4	202.68
212.8	211.76	210.64	210.79	209	207.87	210.62	207.79	203.84	213	211.95	209.65	216.52	210.78	209.92	215.03	209.42	215.63	210.32	209.31	217.19	215.5	213.34	208.17	213.72	217.86	207.11	214.29	216.94	213.32	205.94	210.41	213.76	210.72	206.56	204.67	209.04	212.93	214.19	206.39	212.88	208.64	214.63	208.13	207.12	210.14	216.04	208.49	211.19	211.85
207.66	205.4	204.89	207.88	205.65	205.84	205.97	213.49	210.42	207.51	206.6	201.2	206.77	209.82	200.95	200.08	202.61	205.5	206.8	206.57	205.36	210.36	206.35	204.6	208.43	203.6	202.64	209.97	211.08	203.82	202.59	208.34	201.46	207.86	212.75	197.75	200.15	206.61	208.63	201.42	202.3	200.92	205.5	210.74	211.77	209.1	215.22	198.69	205.51	205.27
211.69	208.58	215.16	212.41	203.08	210.22	209.77	204.06	206.55	208.04	210.86	209.86	206.89	212.03	207.81	205.64	203.88	204.33	210.34	213.36	199.15	212.01	208.9	213.42	212.31	210.52	207.56	211.33	206.72	212.46	214.44	212.23	204.38	206.41	212.49	211.47	212.36	208.95	212.81	205.68	214.17	202.33	212.61	209.26	204.96	204.07	205.76	209.15	205.99	207.03
198.62	198.92	203.26	194.31	203.16	203.59	193.54	198.65	203.8	199.54	199.44	195.24	198.34	197.81	195.71	194.28	197.44	195.06	200.51	201.81	202.48	192.16	198.88	199.38	201.4	197.47	202.17	199.5	201.4	202.02	203.37	198.1	197.35	202.75	197.5	200.22	195.85	198.21	195.62	192.43	201.43	195.34	197.3	201.49	197	198.83	196.47	203.57	197.09	198.19
211.49	210.2	204.31	210.19	203.93	207.07	206.22	204.73	217.66	208.6	210.57	211.8	206.64	212.07	208.88	203.09	208.86	207.88	207.91	213.75	204.19	209.62	210.59	206.21	203.47	209.98	209.15	207.26	206.18	206.1	209.79	207.87	206.3	205.32	214.72	212.23	204.23	206.64	204.06	207.17	208.45	204.46	208.56	211.6	208.53	208.41	204.97	207.94	211.74	208.42
211.88	217.78	210.75	212.09	213.06	212.52	209.01	213.23	215.25	212.78	214.45	213.81	213.85	214.42	207.61	214.47	217.24	211.07	209.87	210.15	215.32	214.71	211.23	214.36	216.99	209.31	213.41	216.14	210.79	217.26	212.75	212.58	215.84	219.73	211.2	209.96	215.92	208.51	214.83	214.19	212.67	215.54	212.95	211.86	208.86	209.16	208.93	215.96	207.3	213.84
206.49	203.14	214.58	206.44	206.57	208.71	207.25	210.28	206.38	208.63	201.27	210.21	212.6	216.74	207.49	209.68	211.32	211.16	207.88	216.04	209.91	211	213.12	212.21	215.63	213.24	214.21	211.62	207.17	208.55	205.65	207.1	210.41	213.65	207.09	209.47	209.09	208.74	205.79	214.23	212.6	210.64	203.15	202.67	208.61	207.71	212.4	213.37	212.07	213.19
210.63	211.16	213.61	212.29	207.11	206.26	209.36	205.39	213.56	204.05	211.7	212.43	215.3	217.65	210.65	216.03	209.56	218.68	211.4	205.55	209.7	213.13	215.07	208.37	210.13	212.58	207.6	204.66	208.59	205.47	211.5	220.36	210.64	208.92	210.34	205.73	213.22	206.89	209.22	208.08	207.94	212.22	208.44	222.45	212.13	211.28	206.23	212.94	206.53	206.84
207.74	206.43	208.53	205.56	208.33	199.98	210.56	213.47	207.63	203.41	205.28	208.93	207.17	210.67	202.14	206.62	210.86	209.14	210.49	210.29	214.08	207.92	207.3	212.11	205.93	205.81	213.36	215.21	211.81	208.27	211.68	211.05	207.31	211.92	213.35	212.23	203.01	210.62	208.47	203.79	210.42	207.08	207.93	208.62	207.43	207.79	205.41	208.28	207.69	217.33
215.85	214.03	205.3	210.94	202.38	207.22	205.12	203.47	205.19	206.06	210.86	207.68	212.7	212.52	211.77	206.5	214.62	213.14	207.61	215.65	211.09	208.4	205.89	203.91	209.28	205.58	211.36	207.45	207.43	205.99	210.51	214.85	207.5	209.42	211.26	211.43	209.53	203.69	209.18	211.66	203.4	202.61	210.15	209.14	202.7	200.52	206.01	208.72	213.33	212.89
208.16	210.66	211	208.54	203.78	207.79	201.58	210.59	204.46	208.15	209.88	207.75	210.42	206.1	208.8	211.29	209.61	202.92	203.32	218.79	204.33	213.97	214.96	209.87	206.1	204.84	208.47	206.43	213.45	208.2	207.75	203.92	207	208.57	206.52	216.07	212.62	204.36	208.2	207.33	207.96	207.3	209.12	212.89	216	210.35	210.05	211	207.79	212.65
207.86	200.62	207.25	202.76	203.45	208.04	205.05	201.08	199.71	201.55	200.83	202.43	203.7	200.03	202.56	200.84	201.82	199.31	206.04	201.15	199.64	201.45	207.6	201.59	210.37	197.71	202.39	200.26	200.64	208.16	195.54	206.27	207.16	195.58	202.97	197.51	202.25	203.53	200.61	204.29	203.32	198.57	203.75	200.83	202.75	199.06	201.67	204.35	202.13	199.28
211.4	213.96	215.15	216.32	210.52	217.24	220.55	214.37	218.14	214.82	220.28	217.21	211.84	217.26	206.91	216.82	219.47	223.32	213.7	213.53	217.07	211.35	211.45	221.38	216.14	222.38	208.79	212.34	216.89	213.16	220.45	221.72	218.68	221.13	214.72	222.38	216.74	218.58	210.45	220.99	215.19	216	220.14	213.54	216.42	213.99	220.16	212.7	215.79	219.39
201.25	204.16	199.87	201.63	201.21	196.24	197.11	205.93	201.48	199.49	200.37	197	201.1	202.2	201.77	194.32	200.78	199.58	199.43	194.1	200.06	198.58	199.39	192.99	201.53	208.18	196.2	198.91	200.46	202.08	197.23	210.77	196.87	200.3	203.77	194.39	196.88	200.28	202.28	201.52	204.15	202.29	197.65	197.55	199.27	201.43	203.04	195.71	200.38	194.36
211.06	217.03	213.3	211.2	215.03	208.47	215.4	214.02	218.17	206.25	213.51	210.64	209.66	214.31	213.42	213.31	209.04	213.76	212.45	220.29	208.83	208.73	215.46	210.42	211.89	217.03	211.96	214.59	208.52	210.33	211.64	218.76	210.96	215.77	215.93	212.19	212.14	216.4	216.77	213.7	211.35	211.69	215.68	213.71	216.04	214.77	216.66	216.66	212.97	219.87
214.02	207.66	206.86	208.74	210.04	211.93	212.58	209.38	209.24	211.15	207.64	208.2	208.83	204.44	206.61	202.22	212.73	200.47	209.67	210.49	202.05	212.67	210.37	202.8	213.88	211.01	207.18	205.76	209.72	213.51	212.43	207.69	207.2	208.57	209.9	210.61	206.03	212.5	206.61	212.4	202.88	203.68	209.34	212.01	210.56	207.2	211.75	208.82	209.82	210.94
200.8	201.22	201.78	208.33	197.49	201.24	199.08	200.53	201.77	205.95	208.48	205.17	208.71	204.89	207.47	203.22	207.2	206.21	205.76	196.74	201.16	213.14	198.67	204.21	203.33	204.36	202.31	206.77	204.77	210.07	205.26	205.87	204.38	205.59	204.38	206.88	204.42	204.16	206.96	208.34	203.72	202.69	207.26	202.07	206.55	205.21	200.81	197.35	206.05	204.17
200.32	199.29	193.12	199.02	202.51	193.11	206.22	200.22	201.93	195.39	199.28	194.54	199.47	195.27	194.62	198.11	203.19	199.38	189.46	201.59	199.84	202.85	192.75	195.1	198.22	193.11	197.42	196.16	197.32	193.77	199.27	201.49	197.67	202.57	193.86	192.15	197.19	197.6	207.03	196.77	194.49	200.88	197.09	199.16	189.09	193.18	199.05	196.38	198.7	196.25
210.59	213.47	210.88	210.45	209.6	208.77	208.03	210.54	215.25	210.44	216.43	209.15	205.66	216.74	209.84	211.44	217.15	214.29	205.22	208.82	211.34	211.25	214	210.49	214.54	210.19	205.99	209.27	209.71	214.41	216.51	214.98	209.49	213.3	212.27	212.49	209.7	209.45	213.82	213.95	210	212.97	216.05	210.4	212.44	215.52	210.84	210.03	211.83	209.46
215.18	208.71	202.59	210.73	213.55	207.56	213.05	205.87	208.08	210.41	209.21	207.66	204.42	213.24	204.33	212.8	203.86	210.59	204.87	211.51	206.62	209.06	213.28	205.72	204.95	211.44	207.54	206.62	214.92	208.86	211.33	215.25	204.98	205	206.72	212.93	211.31	211.6	208.07	207.72	208	205.43	212.42	209.82	207.04	206.15	206.61	208.57	212.69	207.18
213.27	209.19	216.59	217	217.32	213.82	214.95	209.56	212.44	216.46	210.61	208.59	212.98	214.68	211.99	213.57	211.31	206.97	207.06	209.23	209.21	209.49	213.99	216.54	210.81	207.57	207.55	218.41	209.5	210.64	217.86	216.81	208.98	215.58	213.67	208.67	213.94	211.99	215.28	207.32	207.01	209.15	213.02	202.93	214.55	218.79	211.45	209	204.51	217.61
211.19	216.63	211.69	207.25	217.15	209.18	209.49	212.08	209.3	207.56	204.68	211.92	210	210.57	209.05	207.58	217.18	215.23	210.37	206.87	212.88	208.65	212.59	214.75	211.21	215.4	213.47	207.24	212.81	206.65	210.92	211.38	211.07	207.17	212.57	200.63	217.31	216.42	213.75	208.73	215.94	207.8	210.93	209.74	211.86	212.02	215.96	206.22	203.53	207.15
205.51	201.95	206.97	208.34	202.81	203.89	203.82	205.36	201.75	207.81	199.43	208.01	206.3	201.67	208.17	203.88	204.82	198.55	202.69	207.4	201.49	205	210.22	202.79	205.09	206.16	205.95	205.93	203.57	200.03	210.5	206.19	203.79	202.85	197.38	205.6	203.24	204.14	201.22	213.3	205.75	198.76	208.44	202.92	202.59	202.01	204.61	199.23	204.86	206.16
216.66	213.58	215.96	213.01	217.59	216.91	216.43	213.36	221.44	218.72	210.42	217.61	212.32	216.2	220.65	220.74	220.58	221.49	220.58	213.57	216.23	217.4	214.11	222.4	216.13	213.22	213.43	222.74	223.28	216.76	215.28	215.38	216.01	215.56	216.1	221.34	218.26	210.58	213.15	218.94	219.44	215.86	215.65	214.72	222.7	222.36	215.6	221.15	212.93	214.79
216.05	223.12	214.52	215.84	219.61	217.68	216.43	223.06	210.14	221.02	225.06	211.52	219.35	219.85	215.03	215.98	220.76	221.25	211.88	222.12	219.11	219.74	211.45	216.67	221.39	217.51	213.68	215.27	222.96	218.15	217.52	217.54	222.02	219.64	221.15	218.26	216.93	222.92	217.79	211.19	221	215.93	217.44	215.57	222.28	221.3	213.96	214.48	215.73	217.97
199.38	202.73	191.82	200.63	199.15	197.01	195.38	194.78	203.74	201.59	199.75	200.19	196.54	196.92	196.49	203.95	199.93	196.8	196.72	194.58	204.75	201.97	195.63	197.34	197.59	206.49	205.04	203.47	203.34	202.43	203.19	195.58	199.7	197.4	194.91	195.56	195.12	201.85	196.23	205.15	194.33	204.83	207.6	197.88	195.07	204.99	198.64	192.32	205.06	192.72
209.56	211.55	207.3	206.44	209.44	211.9	207.68	209.03	205.79	218.48	206.7	208.35	203.48	212.28	206.55	212.05	214.82	209.02	209.15	207.28	206.35	214.93	203.32	202.11	209.2	206.01	206.06	207.48	210.66	210.09	212.54	213.37	210.77	209.26	202.66	201.33	207.42	208.36	204.86	208.42	209.54	210.64	201.19	206.08	206.25	213.13	210.58	203.53	208.73	209.2
205.63	198.97	207.06	206.25	203.52	200.3	202.36	204.26	206.75	204.24	203.55	210.54	206.78	199.99	207.85	210.62	203.68	203.12	203.77	206.15	205.14	205.23	213.75	206.62	204.1	203.73	208.29	197.7	200.94	203.81	201.12	200.13	206.45	203	203.25	199.52	204.14	202.53	205.27	199.36	201.74	199.16	202.33	206.83	201.96	203.9	207.2	205.12	199.85	199.85
205.85	201.9	211.23	204.47	218.82	208.69	201.48	204.54	210.27	211.17	212.15	208.45	212.39	206.31	210.03	207.65	210.18	201.66	207.3	210.62	204.75	202.7	208.19	210.27	205.09	212.47	212.04	206.63	203.92	205.77	209.53	212.24	208.75	206.62	209.71	206.51	208.31	213.14	210.25	212.47	208.17	211.29	201.12	208.72	208.11	209.36	207.03	212.03	207.46	208.72
214.28	211.08	213.55	210.34	215	212.17	208.18	216.31	213.14	214.21	208.36	214.44	213.54	209.38	213.67	212.26	207.78	211.52	209.58	204.92	209.19	211.97	205.93	217.43	213.45	206.48	204.42	213.91	211.79	210.12	205.06	214.6	208.09	207.08	210.62	201.6	208.97	215.93	209.14	215.68	206.32	207.52	208.85	216.28	208.71	209.02	219.44	212.55	207.68	211.28
210.4	210.2	213.58	211.33	208.27	209.74	214.44	210.9	210.83	205.94	212.1	219.85	204.1	209.75	215.06	215.5	210.78	212.5	206.96	212.99	217.28	212.66	216.28	209.91	208.11	212.81	207.82	208.5	207.71	211.8	207.37	212.27	209.53	211.66	214.95	209.86	215.07	215.1	210.97	211.15	211.49	209.96	212.28	208.87	214.18	213.26	208.09	205.7	211.28	202.53
208.98	203.43	208.87	209.7	218.34	209.66	210.01	213.85	203.44	215	206.52	205.43	209.54	205.09	207.93	211.62	211.92	200.19	213.85	207.74	208.97	207.14	215.05	204.15	203	197.51	212.22	211.1	207.72	212.18	208.89	208.18	211.36	205.95	213.12	208.25	208.38	205.44	207.46	202.6	205.52	207.02	205.46	198.79	204.3	206.14	209.6	209.37	210.4	210.6
198.89	196.63	204.04	200	203.55	196.85	200.26	199.22	203.23	204.25	200.34	196.56	197.94	202.06	200.04	197.04	197.4	201.4	198.45	196.54	200.41	203.68	197.22	192.85	201.5	198.06	201.15	196.49	201	198.1	197.94	203.86	203.23	201.8	195.42	196.23	201.79	196.85	198.16	199.78	196.57	195.69	196.26	199.16	200.89	198.88	199.25	196.33	194.29	201.31
216.47	213.63	210.23	206.13	211.58	207.1	203.82	215.02	212.52	213.32	208.95	213.09	204.3	215.58	212.36	215.69	209.1	213.39	207.16	213.87	200.83	212.67	211.96	215.84	213.34	211.39	212.77	207.36	203.24	212.37	210.18	209.2	208.24	212.53	204.37	213.95	206.42	211.42	212.1	209.45	207.33	212.87	210.34	209.88	214.01	212.47	215.1	211.2	215.33	209.84
200.98	199.03	200.29	198.39	195.4	204.54	199.92	200.11	200.12	206.82	205.78	201.23	197.25	196.24	198.64	203.42	203.12	196.73	202.29	202.49	201.59	204.03	199.96	205.76	203.92	202.12	199.92	202.03	198.39	198.56	202.94	203.77	203.63	199.03	201.89	204.18	202.61	197.11	201.49	203.62	200.29	200.3	194.21	204.52	196.98	204.96	208.1	199.7	209.34	194.53
197.12	202.05	202.53	205.44	209.3	205.42	201.84	198.4	208.05	207.7	200.78	204.4	205.47	204.5	207.28	203.21	202.33	201.68	204.5	201.8	206.84	203.83	196.96	201.32	206.43	200.54	203.77	207.9	202.32	203.16	200.41	201.83	199.08	208.61	201.01	200.57	196.25	207.68	208.38	213.05	202.18	202.96	200.55	203.06	205.61	201.42	203.75	201.41	204.82	200.02
220.77	220.18	216.92	216.36	212.56	220.93	213.17	221.27	220.06	215.66	216	214.38	217.49	214.23	220.66	216.79	216.29	211.13	214.52	215.72	222.48	215.72	218.49	215.52	213.7	216.75	211.21	216.89	212.94	218.07	216.7	215.15	215.9	213.64	215.83	211.11	219.51	222.53	220.61	221.24	219.91	220.99	217.35	218.48	215.38	218.61	212.52	218.57	221.2	215.39
208.4	209.24	214.18	212.53	201.2	204.73	210.67	206.39	214.67	207.66	208.34	207.26	205.83	208.07	203.51	205.68	212.6	211.5	210.7	211.45	209.43	203.7	205.03	207.88	209.5	210.59	205.31	212.52	208.84	207.35	207.44	211.78	212.13	211.32	215.41	209.81	212.46	207.75	205.26	209.18	206.25	205.41	209.28	213.45	216.27	207.99	212.11	207.1	212.52	207.88
200.58	195.45	196.37	201.34	204.26	195.81	200.4	195.59	197.24	200.05	200.27	193.12	196.19	199.77	202	196.83	199.04	194.18	199.09	199.9	203.48	196.17	202.76	203.28	199.13	194.31	199.21	196.59	199.42	202.1	194.62	204.88	204.52	202.56	201.57	200.26	199.22	200.2	202.9	196.19	197.79	198.42	202.62	200.43	196.82	201.78	198.29	204.48	198.19	211.23
200.9	198.16	199.32	200.49	203.9	197.06	201.86	198.36	202.89	201.78	205.19	194.06	197.46	201.84	198.77	194.9	205.78	204.57	200.92	204.78	208.72	198.44	201.66	198.7	204.64	199.17	199.7	197.83	207.93	203.56	200.98	199.42	201.3	202.34	193.42	202.87	196.76	200.34	202.38	200.14	201.66	199.1	200.55	201.58	199.71	197.08	195.13	200.77	201.8	198.93
196.1	199.59	199.64	199.09	194.24	205.22	196.21	198.01	199.91	200.87	203.9	207.48	197.57	202.17	196.41	201.45	200.25	205.39	198	208.66	198.97	199.5	198.1	202.02	194.01	200.41	198.07	197.94	210.49	204.95	195.9	197.25	199.52	201.51	201.28	203.31	198.56	197.7	203.9	202.68	203.24	198.91	198.55	198.44	197.01	199.96	198.64	194.92	198.35	202.05
200.3	193.75	201.88	196.74	196.66	197.16	194.98	193.06	195.55	201.88	192.58	193.23	198.36	196.61	195.87	197.26	204.21	197.91	196.55	197.17	195.29	197.23	200.58	201.63	199.11	191.77	189.78	204.03	197.79	203.51	198.89	202.92	200.25	202.21	204.52	199.75	195.25	201.26	193.86	199.19	202.12	199.42	201.65	195.25	203.41	195.3	198.85	198.12	198.58	203.09
205.86	206.78	212.49	208.24	209.89	208.25	202.41	202.58	206.91	211.13	213.19	209.72	210.34	209.39	208	211.08	210.04	207.84	210.14	205.99	211.3	208.71	205.74	213.26	211.33	209.87	213.94	207.41	207.25	206.75	205.05	206.17	204.1	203.97	200.94	209.38	212.62	209.22	212.82	209.24	210.29	208.43	205.78	207.26	208.48	207.45	208.08	205.92	210	211.42
211.53	211.17	203	211.91	214.35	207.17	206.41	210.79	209.67	219.45	211.03	204.88	211.11	210.48	209.36	205.12	204.17	207.46	209.6	208.58	205.67	208.34	203.72	214.88	207.03	210.56	204.83	207.5	211.47	207.65	205.97	206.31	207.84	206.65	204.93	211.5	210.52	208.93	211.77	202.36	206.84	212.74	206.98	201.9	209.27	206.59	206.22	203.97	211.3	211.54
208.95	203.14	206.88	210.59	209.78	207.23	210.16	215.37	207.83	200.82	206.01	203.86	206.2	208.64	208.8	211.72	210.73	202.51	204.26	207.92	203.82	204.25	207.24	207.84	212.35	202.92	208.24	205.17	208.63	206.38	213.05	208.86	205.87	206.59	210.7	211.1	209.16	208.25	209.34	208.79	203.89	211.43	204.77	207.74	205.62	203.54	209.8	209.93	216.15	206.56
203.08	202.84	206.35	212.67	208.01	214.55	206.32	202.08	205.05	207.55	207.77	203.2	204.33	211.19	200.99	203.54	207.1	209.78	207.91	210.6	202.08	210.2	205.1	219.24	206.25	207.4	207.39	206.83	202.72	209.15	201.81	203.57	211.03	207.89	207.74	209.15	208.63	204.9	201.2	214.15	209.71	204.97	211.67	204.74	211.48	211.25	202.27	205.74	203.92	206.29
205.72	200.98	210.26	205.92	205.83	202.69	200.04	207.21	205.2	202.35	207.36	205.34	204.13	207.7	209.49	215.51	209.11	207.85	210.05	212.71	204.87	211.99	210.84	211.97	203.73	208.9	204.42	207.41	208.18	209.84	204.36	201.43	209.21	208.77	208.27	214.64	208.74	207.7	204.31	207.01	203.81	210.07	210.66	217.2	207.04	200.89	204.54	204.35	211.79	207.74
197.55	198.03	200.16	191.48	202.68	195.03	201.09	200.86	201.64	201.86	196.5	198.58	200.08	200.01	193.94	198.5	198.19	206.04	197.21	205.55	195.69	201.29	196.72	197.28	204.39	203.55	199.15	202.39	203.59	200.66	201.55	204.76	203.09	195.59	203.69	194.65	199.58	206.1	197	204.39	199.72	197.27	199.02	190.67	201.96	198.58	202.68	201.55	200.48	197.18
212.05	207.9	209.95	209.07	208.97	201.02	208.61	204.55	205.8	210	207.76	201.22	203.5	204.14	205.07	205.95	210.28	210.53	204.74	209.72	205.76	202.76	202.4	209.71	200.62	213.15	206.41	210.84	209.82	211.56	209.46	207.43	209.14	209.3	208.26	203.7	208.05	208.43	211.5	209.41	213.61	208.77	205.58	212.29	208.78	205.06	204.59	198.98	204.84	211.7
196.23	203.97	195.74	195.53	192.6	202.34	204.42	198.21	199.53	199.79	202.51	191.57	197.18	199.72	194.14	202.06	197.67	200.82	197.43	198.18	201.36	200.71	206.43	202.02	200.73	201.23	194.61	200.98	196.19	195.16	198.48	199.32	203.28	196.47	198.51	202.13	197.33	202.07	204.44	200.74	198.26	198.54	197.37	199.7	198.39	196.96	194.18	199.43	203.32	200.22
202.62	205.32	199.22	199.96	205.45	211.34	202.83	208.86	207.39	202.75	211.28	208.25	205.18	210.73	205.15	198.03	200.32	197.83	207.95	207.97	207.76	207.65	200.57	199.82	203.62	200.11	203.14	201.68	202.95	200.9	207	202.92	205.49	204.15	194.28	204.69	205.04	203.09	207.41	204.13	205.25	205.84	208.67	209.21	206.86	203.67	201.68	200.99	196.88	200.57
196.02	198.42	202.28	199.99	198.18	196.55	204.14	197.54	199.74	202.96	204.17	200.58	194.54	199.27	203.01	201.17	199.76	198.97	196.51	199.12	199.7	197.79	199.8	202.64	206.26	202.1	194.11	203.15	201.11	198.77	202.35	205.25	205.08	204.95	200.45	192.24	196.49	193.43	202.51	201.69	206.74	196.12	202.89	197.7	194.27	202.14	201.65	201.52	203.71	195.63
202.31	202.93	204.59	202.23	203.98	205.48	211.18	205.47	208.35	206.91	207.56	201.9	200.89	199.93	205.71	203.38	203.65	211.54	207.56	200.64	203.74	205.67	205.5	200.84	207.78	201.79	207.73	207.16	204.76	207.36	201.45	201.79	203.15	200.91	207.22	201.87	207.12	204.29	211.16	197.21	205.63	198.73	206.49	198.08	207.03	203	203.41	202.47	202.55	208.88
203.14	199.68	199.58	199.78	206.93	199.55	200.61	203.2	205.62	205.55	194.96	207.21	206.43	207	202.42	199.52	206.6	204.73	203.72	200.35	207.71	206.9	203.69	196.13	200.04	205.4	203.7	201.11	199.15	207.39	208.13	197.14	205.24	203.29	198.65	212.95	207.83	206.32	200.26	200.59	200.79	201.19	205.01	200.56	203.26	202.3	203.16	209.03	200.22	200.88
200.06	207	212.23	197.89	209.9	202.06	207.26	207.32	200.11	201.09	199.96	199.94	204.62	195.7	200.71	206.58	203.54	205.76	203.44	205.91	205.2	205.31	199.64	205.26	204.63	206.99	205.73	205.92	200.3	209.11	210.62	206.85	203.89	199.08	207.23	202.43	213.16	205.83	210.24	204.87	204.55	205.07	203.24	202.69	204.54	213.6	210.35	200.5	200.28	210.27
214.84	211.53	206.76	214.22	207.21	209.8	206.12	207.28	210.05	213.01	205.83	203.25	210.94	203.57	212.8	212.66	207.21	210.27	206.19	207.09	211.8	209.09	211.54	212.43	209.57	206.44	201.21	213.12	208.67	208.11	215.61	208.36	212.01	214.07	204.97	207.35	208.62	209.59	209.51	211.47	210.46	210.28	206.85	207.77	221.68	205.25	211.06	204.83	207.01	208.86
215.68	213.7	210.18	213.03	218.78	213.45	211.36	215.15	213.4	207.25	208.35	209.32	203.07	213.29	217.16	214.47	212.4	213.05	210.02	207.03	212.37	219.55	214.83	210.96	210.84	207.84	207.93	211.06	212.71	214.39	216.74	208.13	215.18	212.84	213.17	212.05	206	209.61	210.33	212.75	210.84	214.24	211.89	217.6	209.93	215.35	209.74	208.11	211.2	210.77
208.24	208.48	216.59	201.79	207.07	202.48	200.82	210.06	209.66	203.79	205.85	207.29	197.2	204.29	205.55	202.66	201.08	205.1	202.88	205.56	198.87	204.33	196.28	212.15	200.02	203.61	202.44	204.81	210.46	210.14	198.39	201.6	209.41	202.59	205.41	201.27	203.32	200.85	201.33	203.99	210.62	203.65	206.55	205.59	207.88	202.88	204.99	207.91	205.57	199.06
202.07	206.33	204.56	208.44	204.82	205.28	202.24	199.09	205.86	203.9	202.53	203.65	204.25	209.51	202.33	207.09	207.03	207.41	199.32	205.73	208.99	200.42	204.84	207.59	199.92	198.87	208.46	200.94	203.53	202.46	210.81	207.14	203.61	199.11	201.53	199.16	200.15	205.64	205.28	206.62	200.58	199.5	200.48	204.24	203.84	203.12	201.94	206.48	200.17	203.6
199.75	204.74	193.03	198.94	194.6	190.3	194.48	199.71	197.65	197.95	200.67	196	197.23	195.37	195.6	196.76	194.27	195.22	201.5	196.14	200.57	198.58	195.55	197.58	194.35	194.24	199.6	200.57	193.28	198.76	203.89	188.75	199.77	197.66	194.65	202.98	202.67	201.31	200.2	196.25	197.23	199.4	202.52	197.3	195.91	195.54	194.52	198.71	198.68	198.15
190.39	193.31	194.62	195.75	195.28	203.29	195.8	196.72	201.29	208.95	197.99	199.42	191.92	192.15	203.34	192.31	195.4	197.47	194.26	195.97	202.6	201.72	194.61	203.52	199.57	195.6	201.12	198.5	196.48	197.15	195.07	197.15	194.86	201.37	196.89	203.58	197.85	205.69	203.35	203.48	199.34	198.76	201.4	206.08	195.83	198.84	194.88	199.41	199.79	194.25
212.98	204.69	213.68	203.57	205.79	207.71	203.62	204.48	208.71	210.65	213.9	210.05	213.17	210.06	204.81	211.72	208.78	208.53	209.71	207.28	214.94	211.51	210.88	209.62	209.45	205.92	207.16	212.32	216.53	209.52	206.57	205.37	215.13	210.4	215.87	205.28	212.12	206.66	209.94	208.07	213.14	209.54	214.42	204.09	208.69	206.58	210.75	209.83	209.21	211.58
204.33	209.24	196.29	200.88	202.08	201.84	200.01	199.5	205.1	201.96	201.85	203.38	201	202.4	205.06	204.82	202.69	207.13	198.72	196.34	202.53	201.14	205.25	202.26	198.5	200.17	200.43	207.96	206.65	194.06	202.74	203.43	206.31	205.02	199.6	205.31	204.75	204.49	206.97	204.41	195.21	206.13	202.23	203.89	198.5	206.12	199.68	197.88	207.59	208.93
200.65	197.22	197.91	194.43	208.16	201.41	204.93	194.74	201.74	199.9	201.8	198.21	199.3	199.39	200.39	199.57	206.41	202.78	201.38	197.02	200.98	193.71	195.42	201	202.77	197.21	198.74	201.45	195.37	200.02	200.45	204.38	203.59	197.64	194.9	202.95	192.76	198.96	199.01	204.33	195.95	198.31	198.22	202.76	193.65	196.96	204.83	208.41	199.11	201.82
214.62	207.66	209.82	214.86	214.03	210.23	214.64	215.37	212.79	207.72	208.29	211.63	218.95	208.04	213.07	211.24	216.42	205.51	216.31	213.12	214.29	211.01	217.56	211.67	212.33	205.72	211.93	212.82	206.83	216.48	214.8	217.18	208.87	206.83	214.15	207.36	209.27	205.77	209.73	206.99	213.53	214.83	211.52	215.21	207.8	212.65	215.57	210.28	209.92	208.05
204.01	202.68	201.84	198.84	203.27	207.11	200.7	197.14	207.1	203.94	200.13	197.28	206.21	198.23	205.62	203.15	194.09	211.06	199.48	199.11	204.71	209.32	202.49	196.53	200.27	201.4	202.95	199.25	202.87	198.22	207.14	196.94	204.3	201.78	204.45	203.06	200.03	201.12	201.73	204.72	201.83	197.93	196.7	204.05	204.79	200.55	200.79	202.27	205.14	203.58
208.86	213.15	214.25	213.35	209.6	215.07	209.57	213	209.48	203.34	199.19	210.65	206.02	215.07	206.47	210.22	208.13	210.68	205.96	207.57	202.59	203.49	210.1	207.38	207.9	208.13	207.86	205.17	211.4	203.6	210.49	208.08	207.93	209.45	205.2	208.86	210.34	205.7	212.11	201.35	210.49	207.15	205.32	212.03	207.6	207.46	210.14	209.46	215.85	211.64
205.05	205.81	207.46	206.3	199.05	206.9	207.32	207.38	200.99	205.15	204.22	203.59	204.73	210.53	198.42	202.79	203.01	193.25	205	202.17	200.41	198.17	203.97	198.39	201.72	196.3	206.03	201.01	207.8	200.02	203.37	208.01	200.6	204.03	206.99	201.37	204.3	207.95	203.45	196.97	210.08	201.41	202.59	194.72	201.23	207.37	201.08	196.71	207.52	208.04
218.52	213.34	212.55	212.57	215.89	209.33	207.93	206.31	215.22	210.53	210.93	213.01	211.83	208.4	220.44	214.85	216.38	204.88	215.3	213.64	211.53	212.79	212.9	213.96	213.84	212.85	209.12	213.19	209.86	214.93	213.39	205.67	209.31	209.12	222.75	215.2	211.95	209.96	208.98	212.55	205.46	213.14	206.44	210.19	213.82	217.31	210.7	209.05	212.94	210.28
225.42	216.34	218.83	217.44	216.97	220.7	216.95	216.39	212.37	214.28	215.82	220.19	215.28	221.39	221.16	215.57	224.41	219.56	211.87	218.31	218.44	216.06	224.75	218.27	215.98	222.82	220.92	215.95	211.94	214.83	215.71	215.38	223.63	216	223.02	226.4	212.59	217.53	220.51	222.5	217.84	222.68	217.96	217.49	214.09	210.22	216.64	212.94	219.86	222.12
201.89	199.37	204.28	191.2	200.02	202.04	198.42	201.26	201.51	199.49	193.73	201.98	199.56	198.83	197.25	194.87	195.54	200.56	194.63	199.2	197.16	192.21	202.96	202.52	196.23	187.08	199.13	200.34	200.93	200.27	199.26	201.6	201.48	200.24	192.79	201.36	199.45	192.48	196.39	196.72	198.97	190.75	193.4	199.44	200.92	196.05	196	199.99	200.11	195.53
203.87	208.21	208.57	210.46	203.15	212.27	208.47	211.44	203.87	209.62	203.6	210.9	210.06	214.12	207.87	211.52	210.93	210.04	207.11	213.18	211.3	216.42	211.52	204.76	208.36	208.74	210.63	206.23	215.99	209.27	208.01	209.25	208.82	209.16	216.8	204.5	209.56	211.92	208.64	215.28	214.28	209.38	209.77	206.3	211.96	210.53	208.79	204.39	206.32	202.6
199.61	197.92	199.05	199.96	199.31	201.75	198.41	205.66	202.73	202.76	204.5	208.77	198.88	203.04	208.35	206.22	203.37	205.12	204.01	201.28	204.34	201.75	198.27	199.95	196.45	199.76	205.73	203.92	204.19	204.44	203.45	204.08	202.9	203.45	200.84	200.19	203.44	196.28	201.9	201.59	200.55	199.11	206.33	201.3	201.69	200.46	202.58	200.48	196.95	200.95
211.04	208.4	205.94	210.91	203.09	210.93	202.11	211.8	210.33	208.94	206.08	210.09	204.67	210.17	207.3	209.45	208.98	206.77	200.4	211.99	204.7	211.81	209.38	213.27	215.84	207.67	214.23	208.59	214.96	212.72	207.07	208.87	204.21	209.36	205.71	216.62	206.71	211.83	206.87	212.31	205.69	211.69	210.67	211.17	214.71	208.72	208.36	206.59	213.6	204.99
215.21	213.34	211.16	212.27	210.76	208.42	212.27	210.37	211.01	212.81	201.89	215.06	206.17	216.12	214.38	211.95	213.03	209.02	215.87	208.17	208.31	207.1	210.14	214.1	214.39	217.98	213.13	210.48	210.46	217.27	212.02	207.08	207.91	209	212.21	209.77	209.94	206.2	215.88	214.47	207.2	214.15	215.9	217.38	211.68	202.89	210.6	212.79	210.43	212.1
199.86	205.19	205.5	204.16	200.99	206.17	205.76	198.81	203.84	206.32	197.02	202.34	202.7	205.87	208.37	197.18	202.97	202.6	202.15	202.49	201.77	207.31	203.81	205.01	205.58	206.71	203.69	202.05	207.09	204.34	210.27	199.81	198.66	204.37	199.63	210.31	196.08	202.24	207.45	196.51	207.04	206.3	198.77	196.72	204.28	205.34	202.58	201.24	204.31	204.14
219.72	216.3	215.64	223.46	219.75	221.22	215.01	222.84	216.71	223.62	215.77	216.65	213.41	222.63	212.52	218.3	218.79	214.88	218.69	213.03	215.77	215.58	218	214.7	214.22	221.02	218.27	224.37	212.66	217.58	215.16	228.52	213.78	218.16	216.69	219.94	217.53	214.54	213.16	220.51	218.69	219.12	214.88	213.74	216.69	214.34	221.99	223.46	211.92	217
213.51	211.06	212.94	208.61	216.63	218.96	216.72	213.86	218.1	217.5	214.99	215.48	212.45	215.67	214.22	216.93	214.07	218.41	217.39	216.04	216.15	208.91	219.28	219.28	213.43	213.86	218.32	218.93	212.81	220.86	218.77	213.38	212.53	217.17	223.38	224.35	216.41	211.16	215.71	218.62	220.98	211.26	215.89	219.77	214.26	216.8	217.98	220.07	210.52	216.26
212.86	215.78	219.5	218.84	217.19	219.15	220.46	219.47	216.5	220.15	213.74	217.48	219.62	209.86	214.41	216.34	211.67	215.04	219.26	215.32	211.26	220.03	217.56	215.48	222.53	225.7	215.74	219.54	217.24	213.39	221.18	220.65	219.31	210.84	217.61	224.15	216.68	211.75	212.7	219.67	217.33	218.84	221.82	218.45	220.16	219.91	221.25	219.71	217.9	223.16
199.4	207.06	199.56	202.69	200	204.14	209.48	207.86	196.14	202.63	195.98	204.3	202.23	201.14	201.3	199.29	201.96	198.51	197.79	198.72	205.23	203.52	204.56	206.71	200.41	199.5	200.14	201.48	209.14	212.32	202.39	202.72	201.08	203.14	199.33	200.62	205.24	201.81	203.61	206.72	205.15	203.41	206.38	207.86	204.25	204.53	205.7	199.84	194.62	197.15
208.13	204.93	202.5	196.74	194.22	203.72	203.84	197.43	205.64	204.46	199.85	203.74	206.61	200.32	200.04	199.77	207.2	193.72	202.99	204.03	204.38	205.54	205.78	207.43	201.33	206.84	206.31	206.7	207.7	199.8	208.11	207.88	199.97	191.93	204.93	207.59	203.28	200.02	205.09	201.64	203.3	201.67	202.46	200.71	202.02	205.35	202.49	206.85	207.37	203.01
204.55	216.44	215.42	207.91	208.03	213.22	208.46	212.81	211.41	210.93	209.12	205.76	215.4	216.35	203.83	208.1	216.8	208.53	212.15	212.27	215.24	210.56	214.61	214.2	211.12	210.28	218.31	215.79	222.2	209.29	212.94	207.42	212.26	217.13	219.02	208.81	207.99	217.82	214.97	212.59	205.17	207.25	214.95	214.35	209.7	213.46	214.87	210.56	205.59	213.96
211.39	211.57	210.7	207.85	216.95	206.84	209.05	208	209.12	214.15	211.63	209.82	213.48	208.29	213.31	213.91	209.63	209.33	207.9	203.55	213.93	210.56	209.56	214.47	209.01	211.15	211.2	214.58	205.7	211.82	205.7	200.55	205.37	214.17	212.13	208.62	210.64	201.37	207.2	203.27	210.01	210.89	207	209.96	208.07	204.97	206.19	214.86	219.06	207.92
197.19	199.29	195.11	199.04	202.64	199.97	201.48	199.69	202.1	198.73	198.1	200.81	195.52	202.66	200.78	199.26	201.33	199.19	204.09	198.51	201.04	201.4	200.07	207.16	199.64	198.08	208.03	201.37	202.76	207.13	200.59	202.84	201.33	200.81	199.04	203.17	194.16	202.26	197.73	200.69	202.72	202.8	195.33	196.39	200.36	202.03	198.34	206.67	203	200.25
204.76	204.96	209.44	207.12	210.03	210.08	207.18	207.52	208.86	209.31	203.12	209.57	212.74	209.35	212.76	205.85	212.31	208	212.2	208.02	208.18	217.5	207.75	207.97	208.66	212.23	210.69	203.77	214.07	205.33	213.27	206.67	211.81	204.15	206.13	212.37	201.14	208.39	206.47	209.25	208.01	207.47	217.28	211.11	209.44	202.33	210.58	210.77	209.71	208.97
210.83	212.43	213.2	214.08	216.54	211.31	205.85	208.99	208.45	217.42	206.93	206.6	208.84	204.91	209.21	214.25	209.08	207.5	209.39	211.6	210	206.37	212.61	206.29	210.87	204.49	210.32	208.43	207.19	205.43	210.67	208.6	208.61	208.52	206.76	210.68	205.39	211.39	207.58	210.1	206.31	206.65	207.52	211.04	208.62	205.96	206.01	207.32	212.78	206.98
209.68	207.1	203.43	202.68	201.33	201.24	198.02	196.73	200.24	204.05	201.78	206.23	207.38	204.24	199.56	206.64	211.44	205.26	204.33	204.4	208.42	205.03	205.23	197.77	204.2	206.4	206.11	200.87	198.53	195.86	198.36	202.53	203.72	204.88	205.98	207.68	207.8	198.85	204.08	202.26	206.4	200.94	202.22	207.58	205.8	200.01	207.13	208.39	203.52	206.19
194.51	199.72	190.91	198.86	196.2	194.51	203.18	195.58	201.33	203.6	201.49	197.4	192.78	194.27	199.93	196.88	196.09	201.66	204.54	203.33	199.36	199.23	195.06	199.28	198.8	203.49	202.43	198.47	202.39	197.53	196.96	202.12	201.25	193.96	198.86	198.41	196.39	199.45	203.7	193.8	198.81	194.36	200.15	200.54	202.1	194.84	204.49	202.22	195.7	204.57
222.01	209.19	220.19	217.24	215.42	217.24	216.63	222.27	223.01	209.79	224.64	219.88	216.66	224.31	219.56	216.84	211.4	218.46	221.81	217.17	218.67	214.23	217.86	220	218.4	217.54	211.63	215.73	213.21	220.4	214.75	217.97	222.64	220.01	217.4	214.73	216.18	215.16	216.51	218.2	220.06	209.23	215.07	219.84	216.63	216.64	216.95	213.54	217.07	218.49
209.98	212.56	206.97	212.05	205.6	202.71	210.94	210.71	214.08	206.65	208.56	211.31	216.44	209.76	211.93	215.28	207.35	212.51	212.03	205.08	210.07	212.54	211.38	203.29	203.55	209.05	209.75	204.74	209.45	204.77	207.04	207.06	206.29	211.39	206.56	213.41	207.61	208.16	208.16	206.69	211	211.01	208.03	211.61	207.77	213.79	206.24	207.84	206.9	213.34
217.76	222.48	212.23	218.56	218.38	215.58	217.59	218.29	216.02	215.92	216.8	217.47	218.5	217.92	221.25	213.63	217.83	215.01	214.41	214.27	220.24	215.91	212.39	217.41	219.28	217.12	220.13	217.82	214.11	207.26	214.29	212.49	214.16	214.5	217.26	221.59	219.63	219.18	215.31	214.95	219.51	216.48	216.25	216.78	218.58	220.4	217.92	215.02	220.27	217.78
201.79	206.93	197.46	203.34	206.06	197.4	204.39	200.03	203.02	206	195.96	198.42	197.96	201.67	206.52	205.37	198.37	203.96	199.38	204.01	203.6	202.02	200.96	200.53	196.66	196.32	206.32	200.44	198.92	202.62	194.94	196.73	202.34	196.43	203.84	198.67	194.97	194.62	200.87	203.52	203.13	195.31	199.59	195.02	197.53	195.99	198.16	200.77	203.67	204.08
209.17	209.44	219.88	213.48	210.89	211.41	208.68	212.33	217.83	204.32	214.66	210.95	215.43	213.73	213.78	216.1	210.16	215.62	211.4	215.98	212.61	205.06	204.59	217.3	206.58	208.98	207.6	208.32	212.64	210.15	210.78	209.47	210.42	213.45	216.09	209.13	206.53	211.77	214.55	209.98	210.7	209.21	207.42	216.2	209.02	213.5	210.22	212.32	211.62	217.55
215.96	215.22	209.1	215.16	216.08	221.99	221.79	221.27	208.39	215.3	212.85	209.33	213.95	211.35	217.33	217.21	209.58	212.67	203.39	215.49	210.43	215.43	211.36	209.48	213.25	213.07	216.25	210.38	215.17	223.11	210.07	216.44	214.67	216.04	212.7	217.86	215.33	212.14	209.17	217.94	216.75	211.12	214.53	212.9	211.45	212.73	213.72	219.31	216.53	211.32
209.5	197.55	208.19	207.29	208.92	205.74	205.58	204.49	206.49	207.65	206.51	212.63	209.63	212.15	207.14	206.66	207.6	205.76	203.95	206.31	212.35	209.05	212.88	206.68	209.04	207.53	209.25	210.82	212.63	208.02	208.13	202.37	209.91	207.49	204	203.31	213.66	211.07	204.67	207.15	214.25	202.53	221.37	208.12	210.77	210.94	206.68	205.09	208.34	212.97
214.42	211.46	209.54	212.31	209.22	211.45	207.43	216.6	209.65	209.79	213.09	212.85	219.22	210.41	212.87	209.3	217.34	206.33	211.75	212.44	214.57	208.76	209.59	209.92	214.85	209.21	209.1	215.29	216.75	205.02	215.26	214.47	206.27	202.95	210.16	209.33	211.92	215.04	215.76	208.78	208.13	215.47	210.97	213.39	215.37	204.74	212.67	217.84	215.92	207.13
207.58	205.5	199.17	204.99	202.58	206.13	200.98	201.83	208.18	204.06	205.95	203.3	207.52	205.4	197.87	202.73	197.22	208.21	207.29	197.74	209.6	198.95	210.79	205.69	205.22	202.46	200.36	201.34	207.23	206.78	207.12	205.56	211.03	201.89	207.1	204.71	201.27	205.46	200.25	208.8	207.44	199.33	202.74	196.18	197.61	209.83	200.13	198.72	204.47	203.67
204.81	202.93	208.11	202.8	207.54	194.69	199.98	203.88	201.4	197.68	207.43	199.71	202.73	204.86	203.08	208.66	199.94	205.87	208.13	202.77	199.32	208.99	202.76	200.35	201.72	198.93	204.27	203.69	198.99	199.76	205.22	208.66	203.36	203.38	197.22	209.05	209.71	199.98	202.22	195.68	203.63	206.45	203.97	196.55	201.88	211.93	202.37	207.25	203.37	204.84
206.21	204.86	203.74	199.44	206.08	211.49	208.2	210.09	208.67	206.57	205.98	206.83	209.91	208.97	211.85	208.16	204.71	208.03	208.56	203.15	209.23	203.61	207.25	204.65	201	205.97	204.75	210.99	205.07	206.93	205.98	211.44	210.42	206.23	204.88	208.25	201.66	211.52	211.44	208.47	213.48	212.42	202.59	211.08	205.82	212.15	207.34	208.55	206.4	206.12
197.34	201.92	197.15	197.72	201.16	205.68	196.69	201.31	202.98	201.06	203.52	199.93	198.24	199.21	202.7	199.14	193.64	199.87	200.6	196.99	201.41	196.58	198.81	196.71	203.39	196.89	198.89	199.09	200.48	196.37	202.62	199.34	200.98	199.1	198.7	202.1	196.89	201.74	201.7	202.65	199.41	195.02	201.75	202.03	198.41	198.17	203.09	208.42	191.49	195.77
214.8	215.42	215.25	220.59	216.9	212.24	217.7	220.49	214.85	215.72	208.36	220.18	216.55	215.71	214.76	217.7	212.9	219.88	213.33	213.39	208.91	221.21	216.59	220.06	220.8	213.11	213.48	214.63	215.22	218.11	218.64	221.63	216.37	210.16	210.39	212.89	214.25	212.77	216.75	220.44	217.82	222.74	213.01	215.72	210.56	213.44	220.21	218.18	220.72	224.88
205.52	203.31	212.33	213.9	210.55	205.92	200.12	215.3	210.69	207.83	210.45	205.62	203.48	202.32	206.67	212.17	201.64	214.86	209.57	203.4	206.76	205.67	208.25	209	204.34	213.92	209.29	213.32	211.56	211.47	211.81	210.51	210.51	211.77	205.74	202.86	210.51	205.65	202.22	210.73	212.66	210.39	207.69	207.44	207.42	210.31	211.2	208.66	206.31	209.5
210.3	212.81	203.95	207	200.98	206.99	197.93	205.61	211.15	202.82	197.33	198.95	203.97	204.44	209.28	201.2	204.51	201.25	207.23	210.52	204.61	198.42	210.22	205.47	203.46	210.53	203.74	197.8	204.45	203.12	198.7	208.67	209.21	206.14	207.04	206.07	206.63	208.99	204.85	205.49	204.6	210.79	209.67	209.47	211.38	207.76	207.08	211.11	210.84	196.89
217.5	218.01	215.75	218.33	226.41	218.72	223.51	225.82	220.8	217.54	220.21	210.48	220.32	216.65	218.04	215.6	221.52	212.74	213.54	213.59	220.39	215.04	224.9	227.19	209.75	217.51	219.06	220.69	213.49	219.04	218.35	212	218.58	209.88	214.56	220.02	219.62	214.55	219.16	219.66	217.4	217.86	216.4	217.49	211.15	216.06	216.04	217.28	222.47	214.82
209.13	209.75	201.89	206.22	205.36	206.93	208.15	210.72	206.39	202.31	202.79	206.88	210.24	208.24	215.72	205	210.38	211.18	216.57	207.66	201.97	216.61	208.08	207.83	207.5	206.63	208.43	209.53	204.84	205.84	207.89	203.39	203.71	203.95	211.01	205.45	210.93	206.75	211.07	205.46	206.63	217.6	216.91	210.49	202.76	210.12	207.3	211.08	206.84	205.25
203.94	209.51	206.59	205.39	211.11	213.87	207.39	208.9	206.56	209.79	208.94	203.52	206.57	212.79	207.83	207.8	209.25	208.14	209.75	207.5	208.16	207.11	211.57	206.15	212.59	209.45	213.11	209	212.35	208.27	210.54	208.95	205.67	207.72	208.96	212.01	209.9	205.4	206.23	207.21	208.11	205.63	208.11	213.81	206	205.29	211.78	203.21	213.01	213.05
208	206.52	205.37	206.8	209.3	213.84	209.93	203.85	212.89	209.45	203.93	206	210.81	203.39	207.83	202.36	203.99	203.92	212.81	209.65	208.55	209.81	196.47	211.52	206.84	204.83	210.07	212.6	212.42	213.78	202.86	215.45	207.02	206.81	205.05	208.9	217.61	210.16	205.02	208.97	204.91	207.56	211.89	207.39	210.9	205	203.86	207.6	203.48	211.11
206.23	210.56	209.67	205.47	209.54	202.19	214.88	202.4	210.1	209.39	211.96	210.81	210.54	211.44	211.23	207.42	201.56	209.61	208.53	211.05	208.82	207.25	212.46	207.92	210.12	204.32	208.93	207.27	209.81	207.69	207.96	200.11	209.02	213.17	205.09	206.26	209.89	215.17	207.08	212.58	209.02	208.5	206.37	206.2	208.59	202.62	202.21	207.23	213.37	204.58
205.97	205.91	207.74	202.8	203.86	208.89	211.66	207.5	209.59	203.9	201.82	201.49	207.04	205.33	203.57	207.24	203.24	207.81	198.98	202.36	206.59	204.21	204.26	202.87	202.69	205.98	204.42	203.61	206.38	202.28	210.42	207.52	207.42	202.23	205.01	210.96	210.2	207.7	211.09	205.42	209.96	211.07	208.29	206.64	207.84	200.34	209.5	209.17	196.11	210.02
208.39	208.72	208.49	212.23	208.86	207.94	212.12	208.61	199.83	209.38	202.3	206.05	205.95	207.37	209.16	209.12	212.67	205.88	206.77	205.5	210.91	204.11	208.45	207.42	209.58	204.44	209.72	209.12	208.85	204.46	210.74	212.29	202.8	209.5	207.56	210.82	212.24	204.37	212.76	215.15	204.38	211.89	208.04	216.97	201.54	206.42	212.18	213.78	208.73	205.34
198.19	195.53	199.66	200.21	210.71	202.62	201.96	195.25	205.23	195.59	200.82	204.42	195.89	196.73	200.84	195.01	197.54	199.12	192.53	207.67	205.03	197.69	200.64	202.42	201.06	206.92	205.48	198.41	197.94	194.78	199.88	198.13	205.41	196.27	202.02	203.64	198.4	192.24	197.95	198.97	198.01	203.96	200.32	198.6	201.96	198.1	197.03	206.92	203.65	198.82
213.03	212.01	205.5	209.02	206.11	211.67	214.59	209.76	209.32	207.5	204.74	208.55	206.97	202.72	206.45	205.04	209.79	205.68	211.11	212.73	209.12	213.64	207.92	216.81	209.1	208.67	212.72	206.91	205.65	214.2	207.45	212.04	204.48	213.09	208.82	208.58	206.26	209.25	217.78	204	210.66	206.28	207.48	206.14	209.54	206.56	209.23	209.4	214.2	205.68
217.11	212.2	207.1	214.05	214.9	215.88	212.59	210.48	209.44	212.39	211.63	212.58	216.25	212.26	214.74	211.15	211.83	215.21	210.14	214.61	220.26	216.5	214.22	214.64	211.51	213.48	213.98	208.8	214.91	213.36	209.95	208.79	215.42	217.5	213.52	215.56	206.72	212.55	216.02	212.31	211.58	211.58	215.66	217.19	214.63	210.97	212.31	214.45	215.82	213.16
205.65	212.11	214.18	212.12	212.29	209.09	212.29	213.68	214.9	206	215.63	209.23	210.97	214.03	209.7	211.13	210.5	207.86	217.48	212.48	212.76	210.11	214.42	206.8	218.38	218.29	221.51	204.9	212.8	202.72	209.64	209.77	208.19	213.73	213.35	213.45	213.8	208.87	210.74	213.17	210.84	220.97	208.19	211.25	211.31	210.23	210.11	213.08	203.3	216.31
208.3	211.31	210.81	205.95	205.61	209.91	208.61	210.42	208.82	199.8	211.74	211.56	204.98	204.67	210.04	205.1	212.77	211.69	197.46	205.68	209.33	206.72	213.07	203.28	200.53	207.59	209.5	207.36	201.1	206.21	210.89	207.38	208.73	209.01	218.05	204.89	213.48	212.11	208.16	204.65	213.84	210.24	203.11	216.7	214.01	207.27	210.82	203.56	205.98	210.57
198.6	191.54	199.45	194.47	193.97	198.1	191.18	191.27	200.7	191.61	192.18	196.75	189.13	194.39	196.97	205.42	197.69	200.78	195.51	194.43	193.51	195.8	193.42	196.57	199.09	190.29	197.93	189.16	192.34	199.82	202.84	191.78	191.63	203.6	193.18	193.79	197.23	197.4	198.22	198.32	192.92	195.82	194.88	194.09	192.32	195.36	198.14	192.04	199.68	203.37
204.61	196.73	197.62	203.54	202.18	202.83	198.14	205.17	203.71	203.44	203.2	199.56	198.17	198.71	204.68	206.92	200.87	204.28	195.56	201.54	201.71	196.17	201.62	201.66	200.37	205.02	196.94	204.35	210.18	204.15	200.11	198.06	204.28	200.48	203.04	203.49	198.88	202.96	200.51	203.56	196.26	201.67	204.93	211.16	203.68	205.83	201.4	201.46	201.89	201.51
203.28	204.98	212.6	202.57	206.16	203.61	212.69	208.34	206.95	203.06	204.8	206.9	204.74	199.61	202.85	199.97	210.41	208.09	206.85	200.46	197.22	207.99	203.03	207.21	207.65	209.07	200.96	208.92	207.43	209.53	209.7	212.04	202.22	209.91	210.98	202.85	206.63	207.06	206.14	206.21	208.09	210.38	203.97	204.26	213.78	208.41	213.32	210.93	201.68	208.37
211.03	216.73	211.03	211.82	219.32	210.12	212.19	206.41	206.71	211.09	207.2	206.96	214	204.2	208.74	215.41	213.99	217.53	209.7	211.73	219.31	208.43	212.46	210.6	207.59	207.29	211.03	211.41	210.51	212.86	206.19	210.64	214.5	217.43	212.79	213.87	205.38	216.18	211.66	212.97	213	212.14	207.26	215.38	208.37	209.86	211.2	207.69	212.4	210.54
206.34	214.65	213.01	208.8	213.69	217.41	212.05	222.91	213.14	213.38	199.32	206.91	215.78	208.28	213.93	210.31	212.42	210.4	205.33	204.33	212.05	216.84	212.68	220.37	210.17	206.71	211.21	213.12	213.64	208.37	206.45	213.84	215.31	216.65	214.42	212.26	212.29	205.3	206.12	213.97	217.67	210.32	209.11	216.59	214.78	209.85	207.32	213.35	215.14	202.91
210.87	215.97	218.14	210.19	211.61	209.34	208.02	208.35	210.95	214.31	209.47	213.74	213.31	214.25	203.72	205.91	212.84	206.81	209.65	215.95	208.86	211.59	207.18	213.46	209.01	214.11	204.7	211.73	200.82	211.15	213.01	215.75	210.43	213.52	210.94	207.76	210.36	207.13	204.95	210.16	209.04	218.06	211.07	209.83	210	206.49	213.12	209.51	216.4	211.34
210.94	214.66	207.8	219.36	212.58	214.39	212.72	213.19	206.22	209.83	213.81	204.6	206.65	207.48	207.98	208.9	211.64	220.18	209.6	210.97	211.21	206.5	214.2	206.94	220.21	209	211.25	216.52	206.51	217.88	214.1	209.46	208.17	217.05	217.44	206.95	216.61	215.88	212.32	212.55	208.7	209.63	213.56	211.71	213.23	207.72	210.09	218.09	210.34	207.46
192.79	188.15	195.07	185.46	196.77	192.28	194.73	190.65	195.98	195.86	194.73	196.48	193.68	189.61	184.38	187.31	202.45	190.62	196.9	198.18	195.25	186.55	189.81	192.54	188.33	192.04	192.75	190.35	194.04	189.89	194.31	189.95	193.39	191.53	198.88	196.25	197.15	194.91	194.52	192.63	191.98	199.64	191.06	191.11	188.83	191.6	195.11	182.73	190.76	198.81
200.42	207.49	208.01	209.93	205.19	208.82	209.59	205.18	210.12	204.47	212.12	209.07	203.04	209.47	207.47	203.2	214.83	205.99	212.1	208.01	207.22	214.13	210.24	208.13	208.45	208.52	208.96	210.48	208.27	204.24	211.43	205.11	207.53	211.75	210.64	212.58	216.78	209.23	211.46	210.4	201.43	213.56	209.79	209.13	209.42	215.86	209.03	215.68	206.5	204.91
208.69	212	206.74	211.51	205.19	205.34	206.26	206.52	207.97	208.35	203.38	212.36	205.16	210.3	214.04	215.31	215.58	208.13	215.25	206.76	214.19	210.72	215.11	208.04	214.07	210.6	210.57	208.01	209.04	210.1	211.86	207.98	213.44	204.2	212.68	199.6	211.14	219.01	213.5	207.79	212.51	211.3	210.79	211.53	207.99	210.82	206.69	209.21	211.77	215.14
197.86	193.7	201.19	198.27	198.54	202.89	200.13	204.77	202.34	205.91	210.55	200.06	198.78	210.82	197.29	202.93	206.92	203.63	204.44	204.77	201.79	199.61	206.01	198.44	203.72	202.55	199.66	199.64	198.46	202.48	202.71	201.92	204.62	202.15	204.89	203.78	198.31	201.83	203.53	198.58	200.75	199.92	205.28	202.22	195.74	196.5	202.26	206.42	204.92	197.16
209.92	208.46	203.22	209.56	198.17	204.73	206.7	200.69	199.29	208.02	203.2	211.34	203.82	202.03	202.25	195.98	208.75	203.85	203.47	201.58	203.44	204.04	197.77	203.54	199.41	200.2	198.29	199.9	206.1	206.2	200.39	199.31	202.12	203.78	199.6	208.13	203.34	202.41	200.78	204.92	205.09	202.11	202.27	201.66	204.48	203.6	201.93	202.92	201.35	206.76
210.92	207.04	210.82	201.95	220.58	211.82	202.63	206.94	212.94	211.55	214.5	215.76	213.31	211.07	209.21	205.42	215.2	214.53	207.37	206.96	214.98	213.26	208.3	215.13	208.71	206.84	206.54	212.08	210.35	211.47	211.94	210.36	210.74	207.34	207.1	207.92	210.77	209.79	204.79	202.76	202.95	208.42	206.43	215.78	208.9	209.54	205.6	211.67	209.05	206.01
214.8	215.16	212.66	218.01	212.33	214.82	214.88	217.09	210.41	211.78	215.51	214.79	214.4	208.85	213.9	211.62	212.94	216.08	209.01	213.65	211.23	219.38	210	212.37	209.09	210.5	217.81	213.27	215.88	210.25	218.03	220.57	214.84	217.8	215.11	220.1	217.86	210.98	210.93	211.9	213.42	219.25	214	215.56	210.73	210.19	209.51	217.21	211.47	218.01
208.69	206.92	205.51	207.95	207.75	204.3	210.49	204.31	208.49	206.27	210.18	212.97	207.09	208.67	204.04	206.82	209	201.32	206.54	204.98	208.45	206.71	206.04	206.36	198.6	205.12	204.97	202.45	205.29	207.66	208.8	207.82	213.17	208.6	210.54	209.34	214.85	210.36	206.12	205.26	207.55	204.01	208.62	205.22	210.34	203.62	207.58	205.04	212.03	207.94
206.7	210.35	219.26	213.65	214.53	209.07	211.31	218.95	211.63	209.6	211.33	217.57	216.07	211.55	205.72	212.59	207.24	214.24	213.67	209.84	214.56	210.38	212.44	206.38	214.45	214.18	210.54	217.18	209.36	215.13	214.47	207.94	210.54	209.65	214.73	215.4	213.77	210.11	215.62	217.36	208.89	210.67	210.94	215.09	208.01	209.06	211.99	214	210.78	217.77
219.02	216.89	217.28	216.59	213.13	215.95	214.56	222.5	215.87	218.49	215.96	214.43	212.38	221.37	220.28	221.58	219.1	222.87	217.02	217.61	214.74	219.11	220.38	219.59	213.8	216.13	217.67	224.67	216.71	215.68	218.23	219.96	213.97	215.35	221.17	215.78	222.29	217.89	213.32	211.46	217.26	215.25	220.45	214.38	212.95	214.31	221.63	215.83	208.71	215.83
209.82	208.92	211.01	211.89	207.95	207.87	201.89	207.27	208.69	209.56	207.89	210.61	209.68	211.37	201.86	207.72	208.82	210	210.82	211.56	209.03	214.44	210.35	209.92	205.9	208.5	218.9	206.53	213.55	209.71	209.2	206.11	209.16	205.88	211.16	209.04	208.57	215.89	208.34	214.99	214.18	207.98	212.45	201.56	217.87	209.19	212.77	210.93	208.39	205.9
207.42	209.75	208.18	216.71	214.12	214.57	215.51	214.39	206.44	203.48	212.17	210.66	209.03	216.28	212.99	211.85	208.74	204.88	208.94	207.29	201.27	211.26	205.72	207.34	205.46	209.01	208.36	207.15	211.93	208	216.96	208.9	212.87	206.98	203.83	212.84	209.59	216.25	219.99	212.67	206.71	209	212.1	209.6	209.16	209.23	208.99	208.58	202.18	215.31
205.89	209.34	205.27	205.25	208.11	207.85	206.45	208.2	206.53	206.23	206.36	212.01	208.89	212.08	200.31	206.66	201.19	218.14	208.79	208.61	207.63	202.65	205.8	210.64	209.02	208.12	209.07	206.17	202.14	207.53	204.96	212.62	204.54	206.95	207	209.43	205.34	207.88	209.29	205.89	209.59	210.07	209.11	209.63	211.95	209.18	205.18	205.45	212.83	207.81
210.77	218.03	211.2	212.69	210.58	205.04	209.67	209.31	215.66	211.33	208.78	211.89	210.46	213.53	211.38	209.43	213.4	207.23	210.63	213.32	200.19	213.77	212.51	205.09	201.77	211.84	213.68	201.14	206.35	211.27	212.56	213.55	208.51	211.06	207.11	212.53	209.96	213.12	212.38	209.89	206.08	208.29	210.6	211.38	212.46	206.14	210.64	209.11	217.22	211.3
204.85	213.89	205.32	211.9	208.14	207.85	205.33	197.47	206.84	211.88	207.07	212.34	212.54	204.23	204.7	212.52	206.33	207.68	208.9	211.28	208.44	211.64	205.54	208.8	209.15	204.28	204.08	212.02	204.95	204.94	205.71	211.15	208.33	209.2	209.25	209.14	209.97	212.74	210.61	206.13	209.72	212.79	203.95	210.31	210.16	209.07	208.94	209.75	212.81	205.57
203.28	204.07	204.9	199.57	201.62	200.2	207.75	204.47	204.72	203.16	205.13	206.48	200.45	207.26	201.04	200.95	199.9	205.48	200.48	197.36	206.22	198.1	207.1	203.89	199.88	197.42	202.71	210.29	196.74	206.52	203.03	199.08	200.27	210.34	213.26	198.31	204.64	210.71	204.8	203.02	204.38	206.95	203.38	197.24	199.19	199.31	201.57	206.48	201.56	203.54
211.34	219.47	212.55	211.49	217.85	217.38	212.64	208.38	217.06	208.52	221.91	216.19	213.83	211.83	208.7	212.41	210.45	222.3	214.29	214.89	218.11	217.78	213.74	215.62	215.97	209.22	216.16	213.31	216.19	213.63	215.29	218.09	212.81	211.07	209.51	221.4	206.52	214.46	219.03	218.81	211.65	215.94	201.89	213.44	222.21	216.13	212.69	214.54	212.63	212.3
205.84	201.33	199.88	202.13	198.8	206.9	193.76	193.75	194.21	201.35	196.07	194.34	189.96	196.38	192.44	189.88	198.71	198.03	206.64	197.52	195.35	204.24	196.38	203.43	205.87	195.53	196.73	192.81	196.94	196.93	200.34	194.28	201.76	198.49	195.08	193.92	197.81	201.19	206.79	196.14	195.97	196.73	199.95	197.25	198.82	199	200.68	202.33	199.54	196.42
219.98	220.92	216.67	219.75	219.47	220.14	214.25	217.98	215.15	218.21	220.99	216	217.84	215.49	214.81	219.03	219.25	215.08	220.07	214.57	216.3	217.14	214.8	210.78	217.62	222.94	223.16	219.82	216.52	218.66	218.15	217.9	221.85	214.64	218.97	212.25	215.23	215.46	214.88	210.17	215.36	217.69	222.91	219.48	214.74	220.34	214.48	219.1	217.03	210.45
205.79	204.62	211.51	208.38	207.74	206.31	206.8	199.23	202.21	209.82	200.06	201.25	204.23	204.3	210.08	203.37	204.21	203.36	205.94	208.47	203.22	212.12	212.16	205.91	210.37	213.09	203.71	207.28	211.1	204.89	206.89	202.88	203.55	206.85	208.65	202.27	207.15	209.78	210.1	217.6	213.74	210.68	209.69	202.03	206.53	210.86	198.83	209.52	206.63	207.25
210.98	213.95	211.6	214.99	209.9	214.97	216.71	215.12	215.02	213.92	209.8	209.05	213.44	211.45	209.92	206.84	206.39	206.88	209.67	216.71	217.45	208.98	214.12	214.25	214.31	211.1	211.73	211.61	209.55	208.64	210.78	210.57	212.67	213.26	207.55	210.66	212.81	216.14	208.24	215.69	213.25	206.45	209.55	218.46	219.04	214.23	214.5	207.84	213.57	211.41
196.24	200.52	202.41	205.4	200.38	197.99	206.36	208.51	201.57	203.36	201.57	202.16	203.42	200.92	200.19	203.3	209.48	206.88	201.4	205.19	209.24	194.56	198.96	206.23	206.15	205.17	198.88	201.18	206.54	208.58	200.73	204.94	201.54	202.28	203.78	208.95	203.41	200.57	196.35	202.96	200.3	202.46	204.81	201.36	202.11	199.89	200.65	206.82	213.32	201.64
211.27	207.55	212.76	212.49	215.03	211.91	213.96	217.4	211.76	216.83	202.59	207.38	212.54	202.99	214.15	208.08	203.57	212.68	214.96	211.69	205.69	210.87	214.65	215.64	214.09	215.23	220.51	209.06	207.68	207.99	206.93	216.95	213.51	209.53	207.58	206.79	214.11	214.34	214.93	211.57	215.41	208.29	211.68	213.85	216.22	207.35	207.51	219.24	207.4	209.55
214.44	214.55	200.96	210.42	210.63	211.89	207.84	212.02	208.7	208.17	205.98	211.96	211.18	208.79	211.18	201.43	208.73	211.71	210.73	205.59	209.73	211.21	207.21	216.11	203.52	210.12	206.26	208.81	214.74	213.86	211.4	205.51	213.58	213.67	202.32	203.93	211.26	210.14	209.74	211.3	203.66	202.09	202.37	211.95	207.22	204.74	208.53	210.77	205.98	198.63
215.83	208.6	220.31	215.67	215.96	217.09	211.78	211.08	207.2	220.78	215.72	213.79	214.45	203.31	213.92	208.91	215.48	208.22	206.13	209.65	205.43	207.11	213.71	216.61	212.6	214.97	215.28	215.42	210.82	210.56	213.3	214.46	213.46	221.65	212.57	207.98	208.17	209	208.64	210.89	220.05	204.28	213.61	213.94	209.56	210.3	210.38	211.32	220.78	208.04
212.03	207.17	211.71	205.79	204.53	211.08	204.49	207.5	206.02	209.19	214.94	201.14	205.71	205.08	203.74	208.22	202.73	210.18	209.93	209.67	202.24	209.84	205.91	207.03	205.04	209.81	209.59	205.92	211.04	209.38	210.23	211.23	214.01	204.75	201.45	212.07	212.11	209.74	204.52	211.24	211.22	209.6	216.05	216.59	212.52	202.74	209.64	212.41	214.7	205.86
197.66	198.43	204.31	195.04	199.65	208.5	200.71	197.07	193.35	205.45	202.39	191.71	198.83	196.45	197.63	196.73	194.86	203.72	194.24	199.67	195.61	194.17	205.88	201.98	191.88	197.86	194.68	199.83	197.19	202.88	198.4	195.53	199.64	197.62	207.46	197.72	199.31	195.54	199.96	203.81	201.97	199.81	196.49	193.31	203.39	204.88	201.01	193.7	200.67	197.5
214.52	212.42	214.26	212.59	217.78	215.69	207.8	206.29	215.19	216.42	210.17	228.69	215.46	220.06	216.11	218.61	211.73	218.38	221.83	221.85	219.19	217.96	221.38	215.58	219.27	217.84	222.05	221.13	216.76	212.41	222.37	216.19	210.24	209.9	214.81	223.82	213.68	214.33	216.76	220.94	216.79	217.77	216.3	220.22	214.65	216.67	218.96	218.89	216.9	217.78
210.67	215.34	215.93	213.59	213.54	212.13	218.76	221.43	212.43	216.43	208.55	211.15	218.69	207.81	213.99	213.37	211.48	217.31	204.77	213.34	209.64	209.28	215.97	217.33	215.46	215.19	214.47	209.13	218.54	210.74	217.83	214.22	211.75	211.68	211.58	218.72	216.01	215.27	219.6	218.71	220.01	212.34	214.52	209.81	214.52	216.82	208.63	214.26	215.25	209.7
213.5	211.38	207.91	205.21	203.41	203.66	204.51	212.61	202.81	207.62	212.51	205.51	201.8	211.78	210.07	206.84	209.72	210.42	204.66	206.85	209.13	214.25	205.42	205.91	211.79	212.52	207.69	203.87	210.65	205.25	203.46	206.94	206.67	208.27	202.09	208.48	204.71	210.61	207.98	207.63	204.39	210.62	207.48	206.48	212.56	204.11	212.18	211.94	207.54	207.59
202.54	205.83	197.29	216.84	200.31	209.31	202.22	201.84	202.06	203.1	204.57	202.41	199.84	203.96	204.67	208.67	209.17	204.56	200.02	204.68	203.96	210.37	199.51	198.25	201.74	209.03	209.19	200.51	205.25	205.8	199.34	202.47	207.62	212.17	200.81	204.12	202.94	202.45	202.56	199.84	203.57	203.62	202.24	201.17	194.24	203.55	201.33	212.77	202.84	204.75
211.71	210.23	214.16	210.4	208.71	203.72	205.69	207.42	209.32	212.43	204.95	211.65	209.54	208.17	208.31	205.52	200.22	206.74	208.36	212.64	210.35	202.4	207.92	205.42	209.77	202.34	205.39	209.36	209.76	212.94	210.81	208.74	201.76	206.75	213.56	208.83	212.91	205.83	205.47	200.22	210.74	213.83	207.01	217.53	209.78	206.58	206.16	210.17	205.26	208.4
202.19	202.98	201.44	200.55	202.27	200.04	204.85	207.3	198.14	206.08	209.08	205.51	205.96	206.48	202.35	202.47	203.94	194.36	203.66	203.36	212.31	199.56	199.65	205.58	201.01	204.16	208.01	197.51	203.09	200.85	202.97	197.62	201.83	202.16	197.05	200.58	199.09	201.98	205.88	204.69	207.6	206.27	198.17	199.39	211.46	205.17	204.61	201.29	206.52	204.5
220.45	219.2	211.71	218.82	215.51	218.12	215.59	211.07	213.87	222.55	212.67	216.19	220.44	213.83	218.68	216.05	215.98	223.48	215.54	219.73	220.75	214.63	207.66	218.57	218.9	217.9	216.22	215.3	219.19	217.01	223.57	218.75	216.5	217.39	222.82	216.24	213.56	216.46	222.12	211.89	212.98	218.91	216.03	213.04	219.51	216.51	211.85	215.14	215.29	209.74
210.59	211.77	208.24	212.95	206.53	213.26	212.46	212.83	210.71	212.31	212.17	209.51	210.08	205.67	216.32	212.74	210.91	216.29	212.59	219.35	204.22	215.19	207.51	212.63	217.83	213.37	215.47	216.53	212.82	217.19	208.19	214.07	215.56	211.66	215.22	213.87	214.08	210.83	220.07	212.11	213.18	208.76	217.46	214.49	209.14	211.58	217.52	206.88	213.98	216.32
204.14	203.23	202.25	198.26	202.78	198.51	198.35	203.13	205.64	202.14	197.54	199.65	204.1	204.16	196.33	203.84	199.12	204.89	203.86	201.71	204.04	207.21	199.88	210.15	205.35	197.41	201.42	208.97	202.67	201.4	200.19	202.08	202.67	206.03	199.94	205.12	205.85	199	194.8	199.08	196.33	195.14	201.02	200.84	201.33	196.94	195.76	208.23	196.26	200.85
213.1	208.4	211.57	210.29	203.98	200.69	208.79	212.34	208.47	210.21	202.4	209.49	209.08	207.03	205.68	214.31	210.45	207.96	214.31	205.51	207.47	210.86	201.42	210.25	204.17	208.89	212.82	203.79	209.33	209.78	214.76	205.13	206.15	201.6	212.33	201.27	205.7	204.86	210.07	213.75	210.67	210.21	207.49	211.27	204.89	212.41	210.56	211.92	207.02	210.36
204.3	205.21	198.68	200.75	203.86	199.66	209.49	203.69	201.33	200.73	205.01	205.31	198.39	204.66	196.98	203.66	206.94	201.88	200.37	199.89	198.99	205.99	206.55	200.66	201.87	202.47	203.57	200.76	206.89	206.99	204.13	195.86	207.34	204.22	202.35	202.08	203.4	203.71	200.59	209.24	203.9	202.46	212.76	203.4	204.62	208.66	203.07	206.25	200.57	207.74
205.2	204.65	207.32	206.27	202.89	216.64	204.83	203.65	209.95	208.6	201.53	211.43	211.38	200.19	199.68	201.88	209.41	208.04	205.79	206.21	204.29	201.68	201.88	204.59	203.12	203.76	203.78	200.33	203	203.31	191.99	207.32	198.43	205.64	202.73	203.15	205.59	206.52	204.06	205.05	200.24	202.2	209	206.32	198.35	206.34	202.88	207.41	209.36	200.68
207.78	213.67	208.27	209.6	209.99	212.86	218.63	207.46	203.37	215.09	211.56	217.08	208.66	204.76	211.43	216.15	212.89	207.44	211.46	209.7	206.94	209.82	207.04	211.6	216.51	213.49	213.95	216.24	212.8	211.45	213.19	213.26	206.38	208.3	214.09	214.76	208.96	208.26	214.9	210.34	210.27	211.57	211.54	214.25	208.64	210.75	212.71	211.62	204.74	215.27
213.24	210.6	215.31	214.92	212.26	215.7	213.16	211.56	213.87	216.04	216.44	215.85	222.24	210.44	215.64	215.65	211.13	205.57	211.87	211.95	215.98	217.89	205.29	211.01	209.27	214.53	211.83	221	213.65	218.23	211.1	211.22	221.1	213.02	205	212.74	214.15	214.51	213.35	218.43	214.72	217.93	211.21	216.65	219.59	214.9	204.75	217.29	213.31	212.17
201.71	204.07	203.22	203.92	199.42	197.19	203.88	206.24	201.18	207.05	201.22	208.21	205.39	203.77	203.7	206.06	202.02	197.95	207.11	203.72	199.8	207.25	204.59	198.99	202.92	198.63	207.52	198.19	205.71	202.6	201.53	196.83	198.43	204.89	204.5	204.3	203.83	203.91	199.75	204.83	207.39	205.88	203.73	198.76	201.01	204.86	201.76	206.59	206.02	201.89
213.77	210.32	210.62	210.01	210.31	204.77	206.59	214.58	204.83	208.2	204.88	205.95	213.21	208.97	206.86	210.34	207.7	205.39	205.87	213.36	218.16	195.77	203.24	205.56	206.33	206.64	207.69	207.46	209.47	213.39	206.28	201.04	208.11	211.19	211.18	209.12	209.17	208.82	207.44	206.67	208	207.75	208.04	201.43	208.51	203.17	212.13	206.56	212.58	200.6
214.34	218.4	211.07	216.3	217.87	214.54	212.83	216.66	210.79	218.53	219.15	215.37	218.88	217.54	221.49	213.93	214.81	219.81	221.59	219.82	220.68	214.38	214.37	215.02	216.59	219.05	213.55	216.97	216.57	212.14	219.87	209.5	217.86	219.95	209.84	224.65	218.27	215.07	226.42	215.09	221.73	220.05	217.69	218.91	213.89	213.4	220.74	219.4	214.65	215.95
213.67	212.56	205.25	208.06	207.2	214.21	208.47	203.45	214.6	210.88	211.35	210.85	208.24	209.74	210.63	210.49	215.01	212.54	206.5	209.05	213.45	210.08	207.66	210.93	207.47	210.87	208.42	205.1	215.22	209.75	206.18	204.99	213.29	215.94	205.09	210.96	215.86	204.44	207.83	206.77	205.77	207.43	207.65	200.57	214.84	210.42	206.37	212.72	211.71	209.55
211.89	209.76	205.97	207.81	212.74	209.44	207.95	208.89	210.25	210.99	207.62	212.53	209.14	210.05	215.76	204.81	209.75	208.55	210.1	201.2	203.54	206.91	207.13	204.73	211.31	203.25	211.62	206.55	203.18	211.27	205.93	213.53	202.62	206.51	202.83	211.01	216.05	208.46	210.26	206.33	210.48	197.11	209.48	207.31	203.95	212.03	206.5	208.96	207.47	205.91
204.49	203.82	202.22	201.08	204.68	199.9	199.07	205.89	207.47	203.82	195.73	201.74	198.21	202.08	205.16	203.76	204.12	204.35	199.68	202.3	197.86	203.82	198.48	208.43	206.71	200.93	198.9	198.81	201.32	195.04	205.96	204.16	206.34	206.07	205.49	209.21	198.52	199.03	202.77	208.38	205.64	207.82	202.77	198.94	202.61	206.07	212.68	198.98	204.7	205.42
206.82	212.64	204.86	207.18	212.86	211.22	204.91	209.64	206.81	210.07	215.11	208.63	206.42	203.8	202.98	199.45	211.3	209.87	207.56	204.36	205.55	198.33	202.24	212.09	205.09	205.95	204.11	202.88	204.83	205.67	212.56	210.29	212.31	205.92	207.59	210.27	209.72	210.74	212.21	211.26	203.97	207.5	207.54	203.31	205.89	202.66	203.56	200.8	206.65	204.63
199.78	198.97	196.16	201.93	197.45	198.88	197.96	197.84	197.63	196.12	195.99	195.34	197.93	190.38	200.55	198.09	197.7	199.52	198.62	196.19	191.26	195.37	197.27	197.24	198.59	190.39	196.12	199.36	198.55	201.21	195.1	198.31	196.28	194.88	197.51	198.08	199.76	194.24	199.55	196.87	193.96	201.67	196.8	204.09	203.25	201.34	197.03	201.94	204.23	206.05
209.56	205.25	202.35	212.21	206.17	215.21	206.51	204.42	209.91	196.73	206.04	203.79	206.15	199.65	207.68	201.62	206.36	204.03	200.78	206.98	200.86	207.03	200.3	200.31	211.65	213.29	207.16	206.53	208.46	206.8	201.65	207.11	207.31	200.96	209.54	200.03	201.37	210.72	200.57	207.1	211.65	199.23	203.89	204.17	204.62	205.83	206.13	210.2	214.72	208.6
213.38	203.05	204.69	210.13	210.68	212.16	211.2	211.57	215.41	207.56	210.42	210.12	203.42	205.38	208.19	208.84	213.29	205.16	216.22	209.04	205.39	210.2	207.91	208.82	208.44	206.84	204.34	203.69	206.43	213.29	210.08	207.74	206.77	213.49	206.54	204.6	207.19	206.93	206.37	208.89	204.28	210.41	202.09	209.06	214.84	200.45	206.82	217.06	210.16	205.97
200.05	198.87	197.81	195.96	201.55	209.43	204.98	197.24	199.45	197.74	197.7	195.4	195.39	194.1	202.34	197.32	203.69	200.72	196.99	199.62	198.97	203.64	197.45	202.57	194.23	204.99	196.01	197.02	202.77	198.13	198.15	191.99	200.06	198.22	200.83	202.58	201.81	194.38	192.09	196.83	199.65	204.04	195	201.44	192.39	188.83	190.09	192.8	193.65	199.63
207.23	205.96	209.13	215.18	217.23	213.9	210.02	217.57	208.59	210.13	214.07	207.5	214.52	206.33	209.16	211.43	206.81	208.75	214.55	215.12	205.1	209.04	209.47	211.2	218.12	208.82	207.94	216.8	212.86	215.43	211.41	204.33	210.71	214.82	212.37	211.2	208.52	208.8	213.01	208.44	213.19	217.27	209.84	212.88	205.93	213.44	205.48	211.45	210.65	208.2
207.36	210.62	209.69	204.71	208.97	211.31	215.17	203.45	210.09	205.96	207.97	212.14	211.67	211.1	206.67	208.98	206.55	203.17	213.05	204.62	210.86	207.54	209.71	202.53	211.68	211.95	213.69	217.07	202.36	211.51	204.38	207.75	209.56	203.69	206.78	210.46	207.11	210.76	205.07	215.01	208.52	206.31	205.07	207.92	209.75	204.8	210.06	212.83	217.26	201.48
201.66	190.9	195.88	202.81	197.24	204.18	204.86	194.7	196.04	191.49	204.98	196.61	203.83	203.67	197.36	199.32	207.27	199.56	197.82	200.35	200.92	197.57	195.98	200.93	200.35	199.5	199.55	199.18	197.45	199.09	192.62	196.52	201.73	198.16	201.99	206.86	196.41	201.9	193.24	200.76	192.4	199.96	195.35	199.88	194.39	195.91	194.63	202.43	201.77	195.69
216.81	217.98	219.62	218.2	222.01	217.05	222.44	216.61	212.48	215.26	213.41	221.02	215.85	216.47	215.83	220.81	218.37	215.04	216.91	222.01	222.14	218.93	215.66	215.74	218.5	212.27	220.82	222.6	214.41	220.39	215.84	215.09	217.97	209.01	213.57	220.87	218.06	217.51	220.44	218.46	221.83	215	218.24	218.83	226.12	225.39	218.65	218.3	223.45	216.61
214.56	211.81	214.63	209.82	212.86	213.74	216.35	218.82	216.59	204.35	213.75	210.75	208.99	211.81	212.7	210.53	215.88	219.05	212.14	211.04	208.09	209.72	214.56	217.68	216.24	211.02	212.13	215.51	212.01	210.22	215.8	210.74	215.21	212.82	218.3	214.26	208.97	216.97	219.71	213.81	210.37	207.33	213.59	216.82	209.03	212.26	211.47	215.74	213.31	214.58
213.16	210.11	209.69	215.18	214.28	216.76	219.18	215.45	217.58	217.17	216.01	213.33	215.42	216.18	209.7	211.32	219.1	218.11	218.61	216.61	216.92	219.64	218.08	225.02	218.06	223.59	214.62	222.36	216.52	221.22	215.47	213.61	215.99	212.57	217.99	215.45	221.37	213.14	227.47	222.82	221.57	221.86	217.43	219.13	220.86	216.78	220.59	218.09	213.92	211.2
212.38	217.44	204.1	206.48	209.12	204.86	213.79	211.34	208.14	214.85	217.77	212.71	202.17	212.1	210.74	214.75	214.34	210.09	207.17	203.56	213.04	210.95	216.35	218.26	214.04	209.24	208.65	207.36	207.93	213.38	208.38	209.72	209.88	214.7	208.51	204.06	207.06	214.66	207.64	207.74	216.9	213.56	208.49	209.67	210.03	206.97	215.84	211.38	206.85	214.9
208.35	204.57	208.03	206.15	212.27	211.73	205.27	206.15	206.86	205.82	212.1	214.58	210.31	204.62	211.94	208.04	200.3	207.56	208.08	209.35	210.73	208.67	209	206.92	209.72	208.56	211.29	212.99	213.45	207.83	206.56	212.9	214.51	204.69	205.87	210.68	203.21	208.9	207.16	204.62	211.56	202.97	213.18	215.4	209.42	214.17	212.03	205.57	206.9	210.01
203.1	208.4	212.41	208.32	211.17	207.64	210.51	209.54	206.55	205.84	206.65	209.27	211.58	213.19	216.72	202.38	207.35	211.15	207.87	207.01	209.21	209.63	204.54	208.81	205.03	205.14	207.93	206.31	207.41	211.19	211.64	210.12	209.72	203.33	205.88	215.2	212.66	217.4	205.28	215.9	204.62	204.59	214.65	210.95	206.98	203.43	209.74	206.36	212.13	207.94
201.11	198.5	198.16	206.34	199.67	202.24	201.53	203.95	205.53	199.45	206.05	197.37	207.79	201.95	204.14	203.48	199.74	200.91	207.32	198.63	205.71	204.38	206.12	202.72	208.44	199.8	205.27	198.86	198.65	195.41	210.04	205.53	200.9	204.62	203.32	201.71	205.96	200.67	204.92	201.62	200.77	206.42	204.47	202.25	205.91	201.98	203.03	200.69	200.64	203.91
207.13	208.93	206.26	205.68	202.91	204.67	198.64	207.24	204.7	203.13	196.39	200.27	200.7	206.54	201.87	205.01	208.73	205.87	207.55	200.92	211.94	201.87	203.23	204.02	201.62	206.69	210.04	205.83	203.57	207.83	200.1	201.41	201.83	200.73	202.44	206.41	203.95	204.2	202.97	205.52	207.89	206.07	204.23	210.27	197.72	206.26	207.97	195.18	205.71	209.38
205.91	210.31	205.4	206.37	207.83	207.47	204.43	209.5	213.73	207.98	209.43	201.49	207.27	203.6	210.21	205.39	211.35	206.25	203.93	206.07	210.56	201.89	206.03	206.93	200.83	214.15	208.11	210.18	209.01	207.37	208.88	209.67	202.98	209.91	212.46	207.23	209.87	205.32	201.9	208.93	207.94	213.23	203.56	205.6	207.99	204.75	202.84	208.46	206.36	205.23
208.55	203.78	213.39	203.81	207.66	206	205.64	206.5	211.87	209.65	211.56	211.03	201.86	204.3	206.95	214.07	203.82	202.09	200.79	205.02	204.85	210.69	206.89	206.77	207.12	206.65	204.56	209.53	199.55	206.29	206.8	202.61	206.29	202.47	206.15	196.79	211.45	202.49	208.07	209.61	212.8	215.93	210.12	204.73	200.24	205.37	209.48	206.54	205.82	209.28
197.97	208.85	203.66	196.67	203.73	197.44	198.02	200.33	198.52	201.05	206.88	208.13	203.64	202.19	205.32	200.31	204.73	196.04	203.77	200.93	195.58	206.21	204.06	204.27	202.38	203.99	204.39	200.79	201.09	196.7	194.73	203.2	209.78	201.47	199.51	201.64	199.19	205.87	209.71	200.78	205.8	196.74	202.81	200.67	205.13	201.38	204.42	200.11	202.31	207.26
204.88	206.73	211.36	203.63	207.02	211.88	206.63	208.43	207.04	201.3	200.14	208.38	202.23	194.86	207.1	202.71	201.54	210.1	214.54	204.47	206.62	211.64	201.33	202.97	200.56	204.88	203.58	206.41	202.09	198.06	208.47	209.3	204.25	202.09	205.3	200.82	206.08	204.06	205.57	208.55	204.35	206.27	202.38	206.88	206.79	209.14	209.69	207.59	206.38	211.63
191.88	192.73	198.23	196.98	197.5	189.84	194.77	188.03	192.73	191.97	190.37	194.91	191.72	197.68	203.69	189.47	190.39	194.18	193.67	199.41	192.03	190.88	189.6	197.41	195.09	189.71	192.29	194.1	197.93	194.98	191.45	190.98	192.89	193.89	187.96	197.4	199.34	187.33	188.1	192.95	193.9	194.53	198.16	199.16	191.36	199.43	200.54	188.34	192.15	197.3
217.47	214.07	218.07	213.99	220.08	216.49	213.32	221.09	214.09	211.03	220.65	212.36	216.63	217.12	218.64	217.33	210.49	209.81	215.36	214.33	218.53	212.4	213.51	217.84	214.43	219.96	211.42	213.28	221.63	216.22	215.94	211.4	214.32	218.18	217.33	227.48	223.72	216.72	218.03	223.44	218.76	214.21	211.82	219.71	213.59	216.8	218.41	213.19	215.08	218.56
205.15	202.97	217.43	211.43	203.49	209.61	202.45	204.88	203.73	204.28	204.89	208.49	214.66	204.14	205.94	209.35	204.38	205.54	208.67	208.47	207.71	208.03	203.43	213.43	207.99	203.34	203.65	207.77	207.94	212.9	208.07	210.73	208.96	211.12	210.28	206.17	207.74	211.9	210.52	212.1	210.88	208.37	203.67	206.02	208.11	199.6	204.53	204.72	215.66	200.88
202.34	202.31	200.35	201.41	203.93	196.66	202.2	199.08	200.87	192.46	189.18	199.01	200.88	196.97	194.46	199.71	198.51	199.85	202.33	194.83	191.55	202.65	194.32	200.08	198.28	197.15	200.48	194.87	197.82	199.62	198.64	200.89	202.07	201.75	200.63	195.14	198.33	196.66	197.18	195.96	198.28	196.18	199.96	195.94	197.78	195.48	197.96	194.92	195.62	197.87
205.26	200.53	205.18	201.19	202.2	200.77	199.22	205.4	200.5	206.14	201.37	198.23	202.25	205.62	204.69	201.2	208.53	200.18	206.02	194.84	205.14	201.53	199.77	211.02	208.22	201.61	206.2	200.98	206.55	205.65	199.98	202.13	203.85	196.81	202.52	206.33	202.8	202.5	200.29	212.04	199.88	199.93	202.76	206.2	200.39	206.97	200.97	200.6	202.03	199.38
215.4	226.55	213.54	225.51	221.63	222.97	214.04	214.51	215.58	219.32	219.62	217.26	220.51	220.31	212.3	213.88	221.82	216.57	217.2	218.51	214.9	216.09	215.58	219.34	217.01	220.93	215.49	215.72	220.53	217.46	214.56	221.1	214.81	223.31	224.68	218.08	214.38	211.91	219.24	214.7	216.01	214.34	219.32	224.53	223.68	223.57	216.1	213.92	223.11	216.25
215.87	217.32	221.85	217.23	218.47	214.39	224.05	212.18	214.49	217.89	220.93	215.44	224.54	219.61	216.71	208.77	215.34	218.95	221	215.61	219.02	219.28	220.45	219.76	225.22	219.68	218.26	223.6	220.25	216.75	216.59	217.37	226.47	216.93	214.11	221.43	214.98	220.53	217.07	223.34	216.9	216.03	213.63	218.43	217.51	209.03	212.62	217.6	215.9	218.93
206.67	204.26	206.07	204.94	203.54	211.13	200.86	206.05	215.65	213.66	210	203.87	210.49	203.76	213.07	208.13	208.76	212.18	198.72	208.24	204.29	204.53	202.75	204.18	203.68	214.87	212.51	210.99	207.7	208.45	201.68	212.89	207.88	202.75	205.63	202.05	203.59	203.71	209.81	201.01	204.94	206.13	199.12	214.85	208.3	208.88	207.99	211.23	210.15	209.2
201.72	212.9	210.32	210.16	212.92	209.77	217.42	210.96	211.5	208.83	213.59	209.35	214.35	211.92	213.8	210.54	207.58	210.84	211.53	211.62	208.84	206.59	215.35	213.79	207.83	210.8	211.76	218.03	213.89	216.9	212.69	210.04	213.41	211.14	214.63	209.72	212.31	202.02	217.69	211.69	208.99	208.27	211.76	206.83	208.11	205.5	219.62	211.04	213.08	216.09
214.47	207.55	212.05	217.62	223.59	221.61	219.12	218.54	216.01	214.88	220.48	219.74	219.45	210.63	211.89	220.22	212.91	210.26	215.08	209.78	220.36	217.88	225.65	218.1	220.87	222.25	218.41	219.52	212.44	216.36	216.23	215.07	214.64	220.01	216.75	216.99	217.13	221.85	212.45	218.53	218.71	223.87	214.98	214.14	219.72	224.78	220.14	215.35	214.84	217.04
207.59	209.2	210.75	208.33	208.65	212.38	207.98	212.77	203.24	205.53	202.8	208.89	203.81	212.51	210.92	209.42	204.25	208.64	200.73	205.76	202.61	210.43	212.03	208.68	209.05	212.66	208.85	211.6	212.73	206.64	214.52	207.38	208.11	208.08	210.88	218.14	206.72	211	210.6	210.97	196.38	212.28	208.07	212.94	207.76	214.22	213.57	212.04	207.61	205.16
207.54	207	206.34	212.62	202.06	204.69	208.45	207.68	203.85	209.08	211.84	207	210.02	205.99	200.93	208.15	211.83	211.28	210.02	212.21	208.14	204.28	206.81	207.01	207.51	205.51	208.89	207.57	212.82	207.56	210.86	209.37	206.85	210.73	213.48	208.03	209.11	208.5	208.39	204.11	208.21	206.86	207.8	214.82	212.46	211.57	212.83	207.17	208.32	206.36
200.78	196.03	203.24	204.62	197.6	199.47	199.34	203.48	199.09	200.05	200.5	201.49	200.93	203.09	200.26	194.89	193.42	198.85	200.25	201.54	203	196.68	201.32	198.19	197.45	196.72	202.17	190.77	199.94	203.56	195.14	205.38	201.27	205.94	200.83	199.73	198.63	202.32	195.33	201.91	197.93	195.26	199.16	196.69	199.54	202.33	195.82	197.55	203.13	199.43
202.95	198.62	198.06	198.77	202.43	205.4	199.73	199.56	207.41	202.76	202.21	199.1	202.01	200.4	199.73	205.26	197.63	196.22	197.37	195.31	203.03	199.12	202.01	199.1	198.98	200.78	198.74	200.6	203.38	200.17	194.8	201.55	202.41	201.79	206.12	205.42	196.12	197	205.37	199.46	195.48	202.9	209.11	205.51	196.79	201.96	201.09	196.16	198.1	191.49
205.17	203.72	205.62	209.12	211.11	210.4	206.9	209.43	205.86	204.15	207.51	206.31	201.64	207.45	201.25	201.94	204.74	211.38	203.09	203.88	203.82	203.61	201.73	205.6	207.08	206.44	205.54	203.6	201.05	199.9	208.04	208.99	208.06	206.82	206.94	208.04	206.51	209.28	208.63	205.96	207.41	209.28	196.66	210.77	202.13	208.98	209.41	205.09	203.1	207.76
203.04	203.84	204.85	200.49	200.72	202.49	202.88	204.28	205.33	199.85	207.65	206.4	198.93	205.2	205.49	205.37	204.42	205.46	203.03	202.77	206.48	208.72	203.39	204.37	203.67	203.46	206.44	209.62	200.8	204.32	211.62	205.97	205.36	211.69	205.68	208.25	202.7	209.68	207.43	199.42	202.51	204.85	206.04	202.82	204.12	200.59	202.43	203.56	202.88	208.02
204.39	197.25	202.56	206.45	204.36	205.68	205.86	206.66	199.93	199.37	200.98	199.9	204.01	204.09	205.35	204.79	200.46	202.71	212.44	208.22	199.04	205.01	202.62	204.81	199.56	203.95	205.61	202.97	209.55	205.23	209.98	207.61	208.79	201.18	190.41	199.52	204.86	198.46	199.23	203.37	203.47	198	201.78	204.19	200.47	198.19	208.67	202.21	200.52	204.38
213.43	221.45	213.58	211.84	215.67	213.18	214.43	214.77	210.69	211.23	211.03	207.93	214.41	211.9	208.36	210.78	214.27	211.48	219.13	208.29	214.46	209.77	216.31	213.8	216.79	218.22	217.45	210.81	209.25	216.66	216.98	210.26	212.56	216.11	211.48	211.72	209.5	217.97	213.4	212.87	216.34	213.48	224.06	216.59	218.77	214.76	216.44	213.7	208.96	214.16
199.04	204.83	212.17	206.92	210.97	207.94	205.5	205.14	211.23	210.6	207.7	197.98	206.91	201.68	213.54	204.39	214.53	208.03	201.46	203.66	211.61	211	206.92	214.93	209.63	198.43	206.89	202.43	205.25	203.51	207.5	202.27	207.75	207.53	210.48	206.19	211.36	206.15	209.78	210.38	208.13	212.04	209.87	206.96	209.35	212.8	207.66	210.94	206.56	201.54
201.11	205.4	204.08	208.54	207.67	201.13	204.19	207.69	202.49	208.09	205.75	203.9	201.75	200.64	198.29	209.19	207.54	205.71	200.75	202.43	201.9	207.87	205.06	211.81	210.51	200.04	198.04	199.05	204.63	207.32	200.37	202.03	208.25	203.66	199.33	210.96	202.98	197.01	204.41	205.85	208.05	201.55	197.86	203.33	204.46	212.74	208.7	203.89	207.2	201.99
215.53	220.22	212.3	218.36	218.29	215.47	222.09	218.94	216.46	220.31	215.4	216.65	213.23	218.75	216.85	207.68	215.9	220.18	220.74	211.13	224.23	218.88	222.16	222.01	216.71	219.54	216.92	217.57	219.74	215.94	215.8	217.76	207.84	215.54	216.66	218.17	216.2	214.42	220.09	212.14	216.61	218.94	217.93	217.8	219.15	216.4	216.26	218.09	211.45	216.85
210.22	206.88	208.33	206.29	205.71	203.58	206.34	210.08	212.86	202.93	212.41	204.58	199.48	203.25	203.85	209.6	206.76	208.98	200.25	212.12	210.15	202.23	210.44	208.21	213.02	204.4	210.21	211.63	202.97	209.67	212.72	205.28	207.3	210.63	209.06	205.38	205.98	203.55	200.79	203.37	209.25	200.26	206.13	201.7	200.67	203.88	208.92	205.73	213.93	207.83
212.18	214.33	210.29	213.24	210.24	212.4	222.58	208.34	210.54	212.94	213.2	215.17	211	207.12	213.5	209.27	206.36	217.39	207.58	209.2	210.26	219.77	211.37	216.23	207.96	208.04	207.49	211.48	216.58	207.64	212.13	215.85	216.99	208.27	209.24	213.43	206.88	212.61	213.7	216.11	209.45	207.89	214.06	212.44	213.14	213.88	209.53	205.44	214.97	213.64
200.96	198.51	198.98	196.03	192.88	200.48	195.31	197.47	202.62	202.58	203.21	198.06	198.05	193.35	194.46	197.04	200.73	197.85	204	195.14	195.45	199.18	199.62	196.44	193.08	197.82	197.97	200.93	202.88	198.04	196.14	197.92	202.54	189.64	204.66	202.11	199.89	198.38	197.88	199.87	193.18	199.3	197.2	199.04	199.47	200.49	196.2	201.29	190.01	193.41
216.98	219.84	222.17	221.23	224.1	219.1	216.86	216.55	223.74	215.85	214.25	213.45	220.67	217.34	221.57	219.04	220.96	211.3	224.04	219.46	214.86	218.74	221.74	214.23	218.12	217.68	217.7	214.92	219.82	222.09	217.96	215.83	213.95	215.24	214.99	218	216.28	211.47	216.98	217.31	217.83	222.55	224.61	223.17	221.44	224.31	220.44	226.7	218.5	221.66
213.24	211.24	208.5	214.95	205.68	209.99	208.57	208.42	205.28	208.48	212.11	203.91	204.74	209.3	207.69	210.19	200.84	202.38	212.92	207.46	209.83	206.51	210.58	208.69	207.01	206.05	210.94	205.17	204.96	206.17	209.89	202.33	209.65	205.7	211.94	207.55	208.71	203.59	210.04	214.76	208.36	211.44	204.34	203.52	204.05	207.58	203.64	207.65	204.23	204.99
205.47	209.52	200.74	197.3	203.75	200.63	200.14	203.52	203.49	202.75	196.36	201.15	203.01	202.69	203.4	203	195.92	197.55	201.11	205.61	201.59	199.65	207.46	193.5	202.46	205.77	205.92	199.58	203.36	200.42	195.42	204.59	206.92	198.99	199.54	201.46	204.73	206.49	198.52	204.79	202.47	200.22	205.25	207.86	203.53	210.15	206.12	197.86	207.89	200.92
217.91	219.05	210.62	218.8	212.66	213.91	215.81	217.65	219.56	214.79	214.66	217.62	214.89	217.63	215.64	216.39	215.57	227.17	211.67	214.84	216.3	218.75	217.21	213.24	214.89	220.89	220.88	214.72	216.18	224.19	217.7	215.84	209.95	215.98	210.46	221.07	218.2	217.48	216.75	217.1	217.22	214.33	217.05	217.89	215.34	215.41	225.69	215.98	219.34	215.2
208.24	211.02	207.7	205.01	214.91	209.45	218.99	206.33	205.68	207.27	211.33	204.3	206	212.77	213.56	212.04	211.11	212.34	212.48	209.58	201.94	212.06	212.83	206.18	205.94	209.36	207.18	213.61	206.36	209.35	209.54	213.41	213.05	212.77	210.64	207.89	208.5	204.89	209.43	206.47	213.46	206.16	211.05	216.84	207.32	209.57	215.84	210.61	210.79	213.85
207.17	207.86	209.96	207.07	202.13	206.62	200.84	210.39	210.92	206.53	209.47	206.65	205.21	208.27	210.53	206.15	208.86	204.36	210.79	206.06	208.6	209.93	210.27	208.16	205.93	207.58	210.06	207.81	204.92	211.18	209.66	209.33	205.37	207.53	207.79	205.17	206.98	207.79	208.94	200.79	207.79	209.83	211.78	203.16	210.89	206.63	207.95	203.01	206.08	210.05
205.84	210.56	206.26	212.43	209.75	205.56	215.76	206.27	213.07	205.07	209.13	203.47	208.59	207.99	209.92	211.54	208.12	203.38	205.66	205.9	208.65	211.11	210.44	209.49	209.07	208.36	207.97	208.89	215.72	208.1	210.78	211.14	209.84	208.59	206.76	208.55	213.82	205.12	206.24	207.58	209.89	203.41	204.3	211.67	208.37	211.14	212.38	204.28	208.79	208.26
196.39	206.26	206.57	198.16	204.83	202.35	207.1	205.72	203.88	209.01	202.28	200.28	206.96	203.47	201.25	204.31	200.92	202.61	207.03	204.72	205.01	206.69	198.03	204.64	204.9	202.9	202.46	199.82	203.86	204.05	197.84	200.67	203.43	202.71	204.94	203.56	203.92	202.94	205.15	203.98	205.51	206.31	200.04	203.63	201.01	201.67	202.07	204.23	198.33	204.52
213.44	223.99	215.42	215.12	218.4	215.42	221.86	218.08	220.89	212.55	213.6	216.06	219.93	214.8	217.19	216.68	219.28	220.38	224.09	215.3	218.87	217.84	220.78	213.21	221.2	218.51	217.46	212.58	220.04	216.4	216.85	218.81	219.12	214.37	216.1	218.94	218.67	213.88	216.41	217.86	218.33	221.26	224.74	216.02	214.57	222.85	217.34	223.11	214.89	215.12
193.62	196.37	194.7	194.3	190.36	189.91	196.82	191.73	190.93	187.59	189.33	189.81	201.98	191.6	193.37	193.38	191.88	193.51	201.21	196.01	190.9	195.16	193.8	194.01	198.2	191.35	192.69	188.72	193.6	193.57	196.16	198.22	188.96	190.69	193.91	195.16	196.23	195.27	197.54	200.03	196.16	187.4	193.77	188.29	192.34	191.9	191.52	196.8	191.18	190.61
206.6	207.13	210.63	209.33	207.28	205.51	211.77	215.98	209.25	204.76	207.46	206.69	211.26	213.43	207.85	208.98	212.12	202.76	212.36	210.28	209.17	207.19	210.08	212.46	206.42	211.19	210.34	217.03	205.67	221.73	210.62	210.71	212.43	208.71	205.43	206.5	206.14	205.61	215.76	201.62	214.25	211	211.49	208.77	211.57	212.81	211.52	210.2	208.35	211.51
216.19	226.1	214.1	209.97	220.91	213.82	216.94	217.23	220.77	218.79	216.59	220.59	217.53	219.7	213.76	215.85	215.38	217.68	217.64	216.43	218.48	220.75	213.2	213.26	212.63	222.94	215.06	217.61	217.13	217.13	211.89	217.92	225.03	214.04	220.76	217.88	224.47	216.67	218.21	216.86	222.84	211.61	213.11	216.48	216.77	219.88	217.62	214.99	219.31	215.1
213.7	209.17	207.02	216.59	208.56	211.59	209.81	213.23	208.56	212.28	206.78	208.62	208.67	216.95	209.42	219.25	211.28	212.74	209.62	210.64	208.03	213.75	214.61	217.62	212.06	212.88	207.49	213.14	204.81	213.06	208.8	208.71	215.01	212.53	207.32	212.34	217.67	212.86	205.99	217.15	203.52	211.66	211.46	211.58	209.22	216.31	208.55	206.78	220.4	211.02
205.06	208.13	204.55	207.36	203.24	204.71	200.32	207.37	203.68	201.55	204.47	208.06	204.02	202.65	209.22	200.53	202.47	203.34	210.59	205.11	199.88	204.45	213.01	200.13	212.14	203.99	203.51	209.6	204.1	206.49	208.59	200.48	207.33	209.1	209.59	201.28	208.65	201.98	205.45	201.88	205.02	207.79	208.13	208.55	208.18	201.54	208.53	206.07	202.47	204.08
200.23	203.65	198.7	204.63	204.34	209.68	197.6	208.12	204.18	206.91	202.29	201.61	203.25	212.33	201.42	208.75	208.67	207.47	204.11	201.79	198.12	205.19	207.33	206.76	206.99	201.9	203.04	201.17	213.64	210.97	200.47	204.94	206.06	202.06	203.55	200.87	202.87	202.18	201.78	206.36	193.3	203.89	209.1	206.55	211.34	201.19	200.44	203.43	201.68	208.28
198.96	210.35	206.24	213.14	205.55	208.06	213.38	211.04	205.54	215.37	207.38	210.98	209.69	207.24	208.15	204.46	211.79	203.13	210.1	207.3	205.08	204.74	207.53	211.1	213.05	206.29	216.05	209.59	210.19	206.62	204.85	209.87	212.41	206.74	199.41	208.96	208.4	211.84	205.52	206.06	208.97	190.72	208.25	211.88	207.14	206.65	209.42	203.6	211.28	211.95
205.9	202.89	211.17	201.23	204.96	209.14	203.96	207	209.6	203.29	217.12	211.96	212.56	208.69	208.57	210.11	206.59	206.83	205.88	211.41	204.49	206.72	210.98	206.93	205.25	208.33	209.06	208.33	205.83	208.4	208.44	210.85	202.04	209.82	205.49	208.43	205.74	207.88	204.67	204.14	205.37	208	210.59	212.27	210.41	213.23	208.72	208.74	207.22	203.21
213.83	203.89	201.92	207.76	204.9	203.36	203.59	209.56	207.1	202.37	205.38	211.74	214.14	201.27	209.03	205.29	205.14	208.55	201.5	205.74	207.04	204.87	209.95	208.42	209.78	204.9	211.63	205.9	202.42	212.59	212.28	204.91	203.19	210.7	199.4	206	205.66	204.17	208.78	209.73	202.39	213.57	209.04	206.82	208.02	208.98	206.07	206.42	204.21	203.08
191.84	195.92	191.86	197.64	196.9	196.81	199.12	192.41	196.62	194.57	196.85	198.8	189.6	190.7	196.61	198.1	192.94	190.84	197.49	190.98	189.78	192.55	196.32	194.74	193.22	192.53	200.09	196.41	190.34	190.27	201.52	197.73	199.33	195.52	192.88	193.06	200.06	192.84	201.19	190.07	195.77	189.1	195.22	192.69	192.24	198.9	194.48	194.2	202.18	191.75
215.06	215.59	214.15	222.16	216	216.98	214.42	216.16	218.05	213.9	216.41	219.46	219.34	216.47	216.31	215.25	218.69	220.88	211.05	213.84	213.39	219.39	213.59	223.22	220.51	214.18	213.61	218.75	213.23	221.12	225.2	213.88	210.61	215.09	222.89	222.36	221.41	217.74	217.72	217.75	220.95	210.5	220.68	215.34	215.5	212.8	214.03	213.49	220.07	209.54
214.73	212.65	212.13	210.3	212.52	211.57	210.42	218.13	212.86	205.39	212.39	202.24	211.75	215.14	212.75	208.16	209.16	202.92	210.64	220.12	213.57	218.99	206.2	209.84	214.53	206.85	210.49	213.02	216.1	219.59	210.3	208.66	221.95	215.53	210.79	210.53	212.03	209.58	211.08	213.8	211.8	213.45	215.29	211.89	209.7	219.13	211.45	216.22	217.57	214.09
207.07	207.37	211.22	202.65	204.58	207.98	209.88	210.52	209.79	208.58	208.62	210.09	206.98	211.68	210.87	199.87	210.57	205.16	205.27	209.34	201.92	209.17	204.63	206.44	210.66	208.82	207.61	202.19	204.54	211.76	206.36	211.69	208.6	207.24	203.93	199.86	203.33	211.47	207.1	209.17	206.48	206	204.23	203.84	205.24	213.22	205.8	213.53	214.22	213.92
209.11	209.98	202.32	207.71	208.99	202.04	201.56	203.91	207.46	208	214	214.24	209.9	205.58	205.52	209.72	207.21	206.45	212.07	212.2	207.64	210.58	215.04	209.22	218.41	207.58	206.36	204.21	210.38	210.8	202.29	203.29	207.76	208.84	209.06	216.49	207.95	202.51	209.24	210.22	205.25	209.32	208.42	209.86	210.4	205.47	207.26	205.96	211.9	220.75
202.43	211.67	215.5	205.47	205.87	208.54	208.17	213.14	208.92	205.86	205.37	197.7	208.53	213.49	202.5	210.63	201.37	208.31	211.05	212.19	206.03	212.96	209.29	210.75	202.82	211.74	200.95	210.38	204.38	208.57	204.67	209.2	204.65	213.25	207.02	206.54	209.58	209.55	207.61	210.64	207.85	202.97	209.18	211.51	208.93	218.97	207.78	214.25	209.14	213.14
200.31	202.64	198.62	196.15	191.77	200.01	202.56	197.29	202.93	196.94	197.47	196.8	200.79	195.68	198.16	200.05	198.89	197.12	194.66	201.57	202.19	200.58	196.24	195.37	203.86	196.95	192.86	200.28	196.3	202.79	204.46	197.15	202.25	199.82	188.72	200.25	194.77	193.18	192.55	195.49	201.97	202.79	200.43	196.24	201.52	194.05	198.8	196	197.31	198.49
205.93	209.14	201.42	197.26	203.85	205.67	201.51	204.5	203.4	200.76	205.88	204.54	209.35	201.9	203.22	204.03	201.08	206.36	205.07	202.1	206.48	201.59	206.67	205.86	205.33	206.35	210.52	201.04	204.73	208.23	202.7	208.46	204.62	202.25	199.88	208.14	204.69	200.86	211.02	201.84	211.04	205.47	204.62	204.25	201.11	200.16	205.15	204.09	205.83	202.44
210.8	209.26	207.05	206.92	205.18	206.04	221.32	205.58	210.42	207.4	212.7	205.4	209.59	203.7	206.41	206.85	213.37	206.28	205.29	210.63	205.61	206.86	211.46	206.7	205.68	210.58	206.41	208.8	206.42	210.21	209.35	204.28	207.24	209.57	211.71	207.23	209.32	206.11	208.09	213.04	219.94	202.02	210.07	208.55	207.38	209.01	212.21	210.92	207.69	209.44
210.42	208.46	207.75	210.26	208	215.2	208.35	209.81	207.94	214.82	211.24	218.35	202.42	211.93	205.42	206.1	207.81	207.92	211.58	208.91	203.06	209.69	203.07	210.47	212.12	206.04	208.46	208.5	207.8	214.17	208.58	198.3	214.48	209.11	215.72	210.31	211.68	203.17	212.85	202.83	211.83	210.63	210.87	206.98	210.59	205.4	206.75	208.62	205.1	209
193.55	202.19	200.21	201.74	196.55	203.4	200.32	199.48	197.85	195.41	198.05	200.25	203.08	199.23	196.89	200.1	201.33	189.86	197.39	200.28	198.1	204.22	196.87	200.07	192.39	190.12	199.34	197.26	203.32	200.94	200.61	195.99	202.83	196.68	199.4	199.3	195.15	204.91	198.15	194.31	193.85	198.23	198.31	195.33	195.57	204.07	200.77	199.66	200.26	197.69
212.34	202.34	207.45	217.21	207.25	203.44	203.36	207.26	215.26	203.17	206.6	209.17	204.83	207.77	211.97	205.3	207.62	203.29	209.73	206.23	208.35	208.7	211.86	206.91	205.12	211.11	207.84	206.35	213.83	209.07	208.91	202.62	211.46	209.24	214.6	201.16	211.69	207.97	207.95	207.33	213.46	210.82	209.93	200.89	210.08	209.48	204.82	203.1	208.99	206.5
204.78	205.62	204.94	209.21	207.05	204.43	200.76	201	200.02	200.95	202.54	207.9	206.78	205.6	203.79	198.87	201.94	199.92	204.65	201.27	197.97	200.44	195.61	200	203.75	203.52	202.5	195.25	207.13	204.81	207.05	201	201.3	201.45	200.92	199.71	210.18	203.97	200.78	206.99	206.2	206.92	200.32	202.99	202.2	201.28	202.37	210.66	204.96	198.93
207.88	212.19	215.07	213.1	215.34	218.23	204.47	204.25	210.71	205.62	206.79	213.1	209.58	211.69	217.41	214.11	212.55	203.88	210.45	202.83	207.29	207.1	201.69	207.32	207.97	209.01	203.93	210.02	205.37	208.48	211.92	210.24	208.7	213.2	207.15	208.09	211.23	209.09	209.1	215.77	205.17	202.5	207.62	214.99	205.12	211.82	206.82	212.24	216.41	208.25
208.33	205.26	203.22	203.09	204.92	208.75	208.45	205.98	203.75	207.81	205.61	207.35	204.35	204.65	204.92	204.87	201.45	202.74	202.93	206.56	206.52	203.28	214.8	212.77	204.02	208.32	207.85	208.54	205.5	205.03	207.86	199.88	204.27	205.11	198.47	204.7	200.68	207.97	202.76	207.93	199.09	206.63	194.99	204.51	205.07	202.69	201.35	203.21	206.1	208.73
214.31	212.67	211.43	208.5	215.04	207.55	206.22	213.72	211.63	216.83	209.07	205.08	207.52	210.41	208.41	206.45	208.97	210.79	207.02	207.2	210.71	210.63	208.83	209.49	208.08	212.27	205.99	210.96	208.43	211.62	210.5	201.72	210.34	215.57	210.91	210.46	208.54	212.65	211.75	212.38	210.92	215.12	216.9	211.13	206.37	217.02	214.38	201.37	207.57	214.31
202.96	206.35	204.79	204.08	202.39	203.5	201.81	205.94	205	206.43	201.61	204.56	208.56	208	203.95	206	200.94	201.7	197.93	201.63	205.05	204.66	203.22	207.62	203.08	203.63	201.94	203.92	204.16	204.35	214.11	204.97	203.92	207.11	203.75	204.74	202.34	195.12	205.05	202.14	202.32	203.13	203.79	205.71	206.34	204.66	199.22	207.88	205.02	204.98
203.53	206.69	208.42	212.5	208.59	205.01	207.66	211.34	209.14	211.84	213.93	204.37	205.16	216.09	210.09	212.25	209.65	215.65	208.69	211.43	204.32	209.24	211.52	211.76	211.28	204.31	212.65	206.84	207.43	211.32	209.4	207.22	215.52	208.45	213.4	210.28	205.86	215.89	205.84	203.3	210.48	205.12	207.69	206.83	205.87	215.01	210.29	211.83	208.78	209.74
203.24	211.51	212.96	216.79	211.87	215.04	214.88	216.89	216.03	208.3	211.31	208.83	213.59	210.1	211.81	214.23	212.64	214.23	201.49	220.05	213.35	211.21	212.16	209.86	215.75	214.33	218.14	214.49	214.66	213.63	216.57	213.91	206.06	211.78	217.49	208.63	217.18	217.9	212.78	215.68	216.22	212.82	212.62	212.75	217.8	213.82	219.31	215.49	219.41	214.64
201.01	203.53	199.92	198.49	199.59	199.53	203.47	201.43	200.43	197.72	197.69	202.03	197.9	200.75	201.19	194.96	195.62	191.9	203.57	196.45	195.73	198.07	195.14	198.56	206.75	205.33	201.05	207.04	200.21	195.05	202.32	196.63	200.49	200.47	197.05	208.38	199.2	194.13	199.6	203.3	203.77	200.94	199.35	199.73	202.47	197.49	194.62	203.51	195.2	198.4
203.19	198.6	206.39	207.51	203.84	198.63	200.81	196.86	204.02	197.88	208.85	202.69	202.1	201.17	200.48	196.82	202.63	197.63	207.11	201.74	190.52	205.75	203.16	201.59	202.23	201.69	199.2	196.09	202.76	197.36	201.93	200.25	201.52	204.31	202.5	199.42	197.8	196.46	204.72	199.8	204.76	199.78	203.03	203.44	198.93	203.68	201.22	204.17	201.19	201.13
211.94	205.47	207.45	209.2	208.42	204.22	205.62	197.27	210	203.82	205.14	206.92	211.5	203.2	205.31	204.93	205.54	206.53	211.14	202.99	204.71	207.41	211.2	206.27	210.27	205.3	209.64	208.07	203.55	200.57	205.02	208.6	206.24	202.62	197.62	204.44	211.73	201.66	206.23	205.22	208.33	204.95	212.08	206.03	202.36	203.95	205.82	202.08	208.94	213.06
216.77	225.13	220.05	216.81	214.2	215.71	214.04	220.92	214.89	213.66	215.13	225.3	217.46	220.29	210.34	220.26	218.57	218	223.04	218.59	218.35	216.94	214.13	224.22	220.52	218.43	214.48	216.41	212.89	222.43	212.89	216.73	216.28	218.9	213.98	218.13	212.74	218.67	215.44	218.59	219.4	218.09	228.72	219.38	220.44	216.29	213.83	211.85	214.63	221.57
205.45	207.96	205.96	202.36	205.54	202.23	198.27	209.12	199.64	200.65	197.12	201.84	198.46	205.96	203.84	202.8	204.99	199.84	197.25	201.63	208.39	209.92	207.4	201.92	200.18	200.06	204.67	206.13	201.91	196.7	203.48	205.46	200.32	206.49	205.76	205.34	205.03	201.56	206.66	203.08	202.8	206.81	204.65	199.52	205.55	199.85	198.87	204.16	203.44	205.76
206.54	198.17	203.65	202.22	203.86	212.41	207.46	203.61	210.24	205.64	202.29	207.12	215.56	202.89	202.3	205.23	201.94	200.49	201.8	204.18	211.14	205.38	206.82	204.85	204.71	200.71	202.47	203.36	202.39	202.11	203.86	201.1	209.79	203.37	203.67	201.88	211.46	205.39	209.25	197.47	206.88	208.24	209.92	199.1	207.76	204.65	204.53	202.25	210.71	208.87
210.58	211.28	218.91	214.07	211.76	210.72	208.94	208.04	216.58	210.53	214.25	212.68	206.04	217.04	211.64	212.95	212.51	212.75	211.99	210.1	213.54	216.35	218.62	210.19	216.7	214.03	214.81	208.92	218.09	212.89	211.49	210.44	214.69	211.66	212.74	209.39	220.03	209.28	209.5	204.42	206.33	212.15	213.1	210.29	210.74	219.87	209.39	206.22	210.61	210.56
210.08	202.85	212.37	211.31	207.35	206.69	197.5	204.36	205.95	206.8	208.53	207.91	207.59	202.42	205.94	204.24	212.68	210.48	201.59	207.39	206.31	210.63	204.89	205.07	206.47	207.23	213.67	210.8	212.54	202.65	209.3	202.9	207.62	204.06	212.31	208.14	213.4	205.33	201.21	206.57	198.32	203.34	209.87	201.57	207.98	207.68	203.05	203.94	212.55	203.1
202.75	197.75	203.7	202.84	196.52	196.2	200.71	202.16	205.4	211.94	202.71	203.97	203.05	200.01	203.91	203.73	206.69	203.64	202.5	200.86	209.64	207.46	206.22	197.61	203.93	199.11	204.6	209.4	203.11	208.21	203.49	203.77	200.09	201.86	204.6	204.07	200.36	201.59	207.12	202.83	207.88	200.72	207.31	206.79	208.07	207.7	203.73	202.95	198.78	206.15
209.9	209.79	207.43	211.07	207.64	213.6	207.86	217.82	203.68	210.05	205.21	210.37	218.98	211.26	207.93	211.2	206.87	204.32	208.38	210.91	210.42	217.37	208.47	208.67	210.24	210.71	216.12	202.03	208.61	210.08	206.8	209.16	207.57	212.46	209.49	209.33	202.65	208.61	211.45	218.22	210.33	211.15	207	206.95	206.54	210.04	209.88	208.83	210.88	210.08
200.08	201.48	199.12	209.23	202.21	198.75	207.23	195.44	207.51	208.16	200.21	203.46	205.89	196.66	206.41	210.5	204.42	205.98	199.9	206.18	202.12	200.47	198.74	199.98	200.88	197.54	204.66	201.17	198.57	201.79	206.54	205.44	203.31	200.62	208.04	205.57	205.4	206.23	199.6	198.98	201.13	202.45	206.82	204.7	201.66	210.29	200.91	207.72	200.72	208.41
198.18	203.41	204.41	194.81	199.66	198.57	200.51	199.41	199.66	194.62	203.42	198.15	205.21	200.82	196.04	198.13	197.29	207.56	206.11	202.24	199.19	204.46	200.61	198.13	200.45	198.75	204.4	199.01	204.45	207.74	200.45	199.63	201.13	198.01	200.81	201.08	200.57	194.98	202.65	205.48	210.23	208.37	199.02	198.95	197.79	196.81	207.41	201.47	204.11	199.6
203.81	215.02	210.41	207.52	214.48	208.85	208.4	214.98	207.62	209.37	213.63	209.87	207.56	217.39	206.92	208.53	204.53	213.25	208.27	207.21	209.71	206.41	205.69	206.9	211.03	205.37	209.59	213.81	208.06	212.18	211.84	211.66	208.37	206.37	207.39	207.47	212.94	211.88	201.69	202.11	211.32	208.43	204.92	207.4	211.11	208.84	205.81	206	216.24	206.25
216.54	218.71	215.14	213.74	216.89	223.88	225.21	215.21	215.01	210.33	220.91	224.19	219.65	212.94	213.6	218.77	217.74	218.29	215.97	210.21	214.55	211.86	215.97	218.04	213.37	218.83	222.82	216.61	223.24	215.2	215.78	215.25	216.93	215.31	213.17	212.66	215.62	221.23	221.71	216.85	211.15	219.87	218.14	221.24	219.45	213.74	219.59	212.14	215.8	212.68
193.36	194.62	193.52	200.06	186.77	195.9	190.2	192.45	193.96	191.68	189.5	199.06	196.95	193.92	194.21	190.08	194.07	194.81	194.53	197.14	193.26	194.59	192.4	192.49	194.58	191.25	193.52	202.4	197.68	187.84	188.56	194.18	188.63	196.81	197.09	193.46	195.6	192.35	191.16	190.59	186.14	182.21	191.6	191.1	199.04	195.58	195.38	189.64	193.4	198.39
204.89	203.53	203.2	206.9	204.75	208.71	203.58	202.7	200.28	202.54	203.66	203.97	204.76	205.25	201.88	199.42	204.31	202.22	203.49	207.6	203.87	204.79	197.66	201.77	204.86	202.36	209.76	205.04	203.37	201.16	205.66	205.48	201.37	202.2	200.53	203.14	200.34	205.04	204.93	203.61	202.3	201.87	201	201.13	201.38	203.12	201.98	203.53	204.81	205
205.21	204.55	207.39	198.95	206.31	194.6	208.12	199.95	203.6	202.56	202.1	203.71	201.56	201.82	200.95	199.87	201.94	208.06	205.55	196.42	198	206.48	205.85	203.99	197.71	194.79	198.36	202.14	197.52	203.35	198.64	204.11	209.51	198.85	207.38	206.53	204.83	206.54	199.03	203.93	205.18	202.92	203.83	206.96	203.47	206.8	191.99	199.38	191.07	203.19
208.31	209.94	203.87	204.8	214.94	204.71	209.25	203.41	212.27	208.35	213.32	212.13	205.31	207.43	206.66	209.21	205.02	207.82	211.89	205.36	209.08	202.65	209.12	209.51	213.06	208.31	203.06	204.62	205.07	209.8	211.82	205.44	207.75	207.24	209.74	207.85	209.04	210.1	207.89	209.32	209.49	208.88	209.56	212.86	208.45	207.04	206.17	206.51	207.71	212.55
205.93	199.59	200.59	206.88	202.67	203.93	198.76	202.97	206.39	199.97	207.26	208.49	206.84	201.76	203.7	202.65	206.16	205.95	201.93	202.98	200.47	204.71	207.47	196.4	203.18	202.78	204.51	202.13	206.21	200	202.82	197.42	200.95	199.61	202.25	206.28	209.53	201.22	198.93	204.22	199.65	203.01	202.34	204.63	206.3	204.8	197.53	201.43	201.34	205.48
201.98	199.83	199.49	197.95	203.55	194.44	200.4	197.65	197.96	201.38	201.46	194.56	191.86	201.42	199.28	196.11	203.1	198.63	198.87	195.59	205	203.54	195.53	199.53	200.19	197.5	190	201.72	194.61	196.65	196.22	201.83	199.28	200.08	190.92	196.76	197.74	198.83	200.43	203.48	197.75	199.78	197.74	196.86	200.28	199.16	198.89	204.46	195.48	195.59
199.03	203.08	198.5	212.99	205.33	204.2	201.73	206.42	201.58	204.31	207.77	203.68	204.68	205.24	204.12	208.92	206.29	199.85	210.07	200.85	206.48	204.82	206.61	203.08	205.7	206.28	199.64	202.46	209.81	205.22	199.7	207.92	204.47	201.98	209.45	203.74	212.94	203.17	203.44	206.78	204.27	202.51	199.44	202.97	202.67	201.26	204.62	203.41	205.13	204.25
214.5	213.57	208.28	211.79	213.82	211.78	212.17	213.77	215.56	213.21	218.16	215.72	218.45	212.7	213.82	215.09	217.17	209.71	211.48	214.34	214.75	215.15	213.65	214.95	216.3	212.29	210.68	216.04	215.21	206.88	213.27	210.47	207.35	210.93	217.87	211.85	208.4	212.1	210.04	210.42	213.22	215.14	212.53	215.96	210.59	207.53	210.34	210.63	211.74	210.59
198.95	201.04	200.47	199.37	208.52	202.36	204.15	207.98	203.16	204.99	198.57	201.05	204.04	202.18	202.77	197.3	201.64	204.06	199.63	208.14	203.43	201.79	207.8	200.88	212.02	206.59	200.36	202.13	206.41	197.93	202.98	205.94	200.54	205.12	201.01	200.91	205.89	206.81	201.97	202.79	203.72	200.88	209.21	207.59	208.15	201.37	205.27	207.42	205.04	203.3
203.8	207.99	204.76	206.67	205.56	206.16	216.47	204.73	213.94	205.11	207.54	209.4	206.62	205.24	206.93	208.48	215.13	214.4	210.29	211.18	205.96	212.8	211.06	212.83	208.53	210.36	203.91	205.49	209.58	211.38	216.3	207.1	214.9	214.35	209.35	208.45	206.11	207.96	209.55	202.31	212.47	205.47	206.99	209.32	211.92	208.35	200.47	208.36	212.97	213.43
200.47	206.61	204.69	204.35	205.1	198.39	205.26	196.86	207.1	210.86	206.22	198.47	199.04	210.2	205.26	201.3	199.96	210.16	208.96	201.46	204.05	202.8	207.21	198.92	204.27	211.55	204.78	211.46	204.1	205.52	201.94	199.34	206.25	201.84	205.44	204.65	206.17	206.54	198.66	201.47	201.94	204.54	202.89	204.25	200.08	203.27	205.58	194.63	209.36	205.44
208.2	212.21	207.84	215.7	206.99	203.03	210.28	206.03	206.45	206.03	208.94	212.82	203.39	212.9	205.24	218.57	206.98	208.9	212.53	203.2	210.3	204.98	213.05	204.08	210.78	204.93	209.19	210.75	208.11	212.59	206.13	206.54	212.62	206.32	210.71	202.25	207.49	208.2	208.57	210.76	205.59	212.17	212.27	208.97	210.1	205.29	203.81	209.6	211.74	205.09
205.53	204.32	203.46	205.54	214.05	205.62	211.3	209.74	209	206.85	211.45	206.6	203.05	210.31	204.21	207.18	205.74	207.01	201.13	212.6	202.92	210.04	206.91	208.77	206.04	210.44	210.92	205.26	211.19	209.69	198.51	202.44	212.3	210.27	203.02	205.16	200.77	206.17	199.78	202.41	208.59	204.77	202.04	205.73	205.37	204.83	205.99	202.94	216.19	200.94
203.67	206.52	203.32	201.3	209.78	206.75	209.27	211.02	210.93	204.21	208.72	211.69	202.39	206	213.06	209.21	207.49	207.33	205.58	204.61	207.18	208.34	207.83	210.92	205.76	211.92	203.63	207.77	201.3	202.99	207.86	205.11	209.21	201.72	201.32	208.08	206.73	210.25	212.29	213.37	205.76	212.78	202.78	207.74	210.6	209.74	201.72	205.9	204.85	205.61
215.02	221.17	219.99	222.5	220.63	221.63	217.31	218.58	217.9	216.09	214.79	213.32	214.3	216.88	219.8	221.54	213.44	220.33	214.22	217.53	214.1	220.96	221.94	209.03	216.86	213.18	217.83	216.44	212.78	213.25	219.64	218.74	216.38	211.14	211.69	211.82	222.14	217.04	215.98	208.8	218.25	220.93	215.99	216.05	216.13	221.66	208.11	216.5	217.22	219.33
206.07	200.92	199.37	201.43	203.61	206	199.54	204.78	202.91	204.35	197.2	207.83	203.04	208.4	202.11	206.85	203.6	201.36	200.77	205.72	200.32	203.93	200.21	211.97	200.7	199.21	205.13	198.73	205.66	203.44	200.84	210.9	208.43	206.42	205.65	210.91	195.79	207.93	201.42	193.46	199.9	204.05	201.65	206.04	209.69	200.97	202.39	200.64	205.98	204.5
213.99	211.61	214.81	213.43	217.3	209.16	217.64	217.6	218.05	218.03	212.51	215	215.65	221.34	218.05	222.71	213.58	212.11	220.09	217.01	220.48	212.15	218.03	216.99	214.83	214.06	218.91	213.93	219.28	214.68	210.66	211.95	214.64	223.11	219.29	219.2	220.18	219.26	216.32	207.72	220.16	215.65	214.74	220.7	216.16	221.87	220.75	210.78	214.09	214.99
205.4	210.8	209.64	201.56	208.97	203.81	208.17	210.46	199.71	208.24	204.19	205.52	207.73	201.76	204.55	206.5	209.22	203.52	205.13	209.49	208.22	211.74	198.62	208.76	207.52	210.72	200.81	202.21	215.74	204.63	209.09	210.6	208.16	211.22	209.75	202.68	208.3	203.36	211.98	209.94	202.41	209.56	202.47	204.26	206.3	214.14	207.53	199.79	209.77	206.34
220.39	219.97	214.63	215.02	216.11	212.27	217.47	220.66	219.31	220.45	220.17	216.82	216.48	212.47	214.44	208.85	223.31	218.19	212.81	220.66	217.92	214.47	217.49	221	223.39	214.16	221.01	222.08	221.12	213.21	222.46	221.32	221.19	217.95	212.07	215.46	220.77	220.07	218.81	226.1	220.18	211.43	218.99	222.87	218.59	217.04	220.91	217.1	219.73	220.26
205.81	205.86	209.22	205.2	198.03	205.37	209.87	212.08	206.64	201.74	209.13	207.67	215.33	206.25	203.68	200.74	209.54	206.86	212.52	208.43	202.36	210.72	206.06	209.62	208.38	211.48	205.1	211.64	202.29	212.83	199.32	206.93	203.68	209.84	204.82	208.6	202.54	205.99	204.03	212.02	207.51	203.09	207.07	206.92	202.03	208.31	210.11	203.05	198.13	205.75
199.6	197.86	194.88	202.45	197.2	192.9	199.08	200.9	203.08	197.56	201.91	198.58	196.01	202.8	203.66	197.1	201.84	198.53	201.69	196.45	204.4	198.8	205.21	199.07	195.66	200.46	205.7	196.72	202.68	196.96	195.18	196.76	200.86	199.67	200.57	194.28	198.65	202.85	197.02	198.33	199.75	199.57	200.23	190.54	200.82	202.49	194.25	201.84	196.67	194.35
203.96	202.11	199.79	205.31	201.19	196.9	192.75	202.19	204.95	200.8	203.17	202.23	198.17	201.48	200.43	194.95	203.46	200.28	204.81	199.59	194.52	198.43	205.53	200.27	192.25	199.11	203.44	195.45	199.36	202.23	200.17	204.92	195.24	194.35	196.33	200.25	205.12	193.42	204.61	194.62	203.98	200.64	200.88	201.76	201.92	196.36	194.23	198.94	193.07	195.79
204.96	209.2	205.11	207.27	207.37	209.84	206.41	214.25	215.03	203.62	209.98	210.07	209.03	203.64	211.05	215.08	204.63	204.61	204.76	205.68	211.99	201.39	207.73	209.81	203.3	206.18	218.64	210.28	206.06	203.21	209.76	216.92	216.97	208.23	204.85	209.9	208.24	208.33	214.83	205.42	207.72	207.67	213.92	208.5	212.92	200.88	207.98	207.56	206.25	210.64
206.63	205.73	200.84	203.94	201.39	201.85	205.11	203.37	202.12	205.02	203.77	208.67	202.1	202.46	201.32	203.4	194.61	206.41	204.27	209.45	203.31	201.06	203.54	204.88	204.51	200.94	200.04	201.28	203.45	201.72	202.76	202.93	199.58	201.81	202.87	201.62	200.41	202.91	205.32	196.58	199.22	198.19	203.68	200.31	205.53	206.54	206.08	207.55	204.44	200.08
208.21	206.23	206.81	208.08	201.91	204.42	200.59	204.25	206.47	203.31	205.55	199.25	201.74	205.46	197.56	205.36	209.11	196.22	204.18	206.73	200.28	203.86	203.24	202.95	211.33	208.68	204.2	202.5	196.83	205.47	206.68	205.42	202.54	202.88	206.81	209.79	201.32	202.91	207.44	198.75	210.05	200.3	204.52	205.08	201.72	208.89	203.8	207.27	205.4	198.32
203.21	199.56	203.15	202.18	205.62	200.43	208.16	202.11	203.54	205.64	193.71	206.61	195.89	204.2	201.41	208.06	207.16	204.51	205.05	203.01	199.72	202.64	200.7	199.57	206.74	198.15	205.74	209.33	204.25	202.47	205.51	201.9	206.5	200.37	210.89	202.48	204.45	203.82	198.86	206.99	203.57	196.85	203.64	206.95	209.15	204.86	206.33	197.36	206.89	207.09
203.24	205.17	202.99	195.18	205.15	201.23	204.2	201.5	208.14	205.92	198.21	209.61	200	199.59	198.82	199.37	202.32	199.42	204.72	200.45	198.36	208.17	210.59	206.85	203.99	198.87	195.09	205.98	201.59	204.08	200.72	206.54	200.59	209.16	203.83	213.44	202.92	205.41	204.98	205.28	211.17	202.07	199.26	202.15	199.24	202.88	208.65	201.29	198.98	202.27
200.2	203.84	203.77	199.64	198.39	199.6	197.59	196.66	198.45	198.71	197.51	203.3	194.42	199.5	201.86	196.86	190.33	195.69	194.35	198.42	193.16	191.37	188.82	198.42	196.23	198.57	203.38	194.82	186.99	202.87	196.22	190.02	197.27	193.7	194.21	196.05	205.6	195.33	198.83	198.12	194.98	202.39	196.69	196.45	193.85	204.82	192.93	199.41	201.26	202.26
206.59	204.24	204.44	195.49	204.73	207.96	208.2	204.3	193.58	202.5	205	199.56	204.76	206.07	202.44	204.51	200.55	202.87	203.57	203.5	203.24	202.16	209.95	200.18	196.86	202.11	199.27	207.3	202.43	204.32	203.19	202.05	205.39	198	200.11	202.23	207	200.69	204.05	206.27	202.79	205.69	203.02	202.4	198.01	205.13	207.65	203.46	203.09	199.44
209.04	210.66	206.3	210.09	205.84	205.65	210.97	213.52	204.99	206.94	212.34	200.41	206.4	212.85	203.46	206.44	204.08	211.06	207.57	206.93	208.28	207.09	216.18	207.03	205.36	208.19	212.29	207.46	206.1	209.6	208.38	207.67	204.48	210.2	212.04	205.27	198.33	212.51	205.44	207.22	199.86	207.26	202.6	204.4	207.95	210.49	197.25	211.04	210.31	219.2
214.24	213.5	217.47	219.18	211.63	210.74	212.29	207.78	216.72	214.89	214.54	214.6	212.17	214.17	203.88	211.57	215.08	206.24	215.25	214.67	208.77	208.32	212.89	212.17	212.72	215.01	211.28	213.49	208.34	217.44	211.28	209.67	213.4	222.02	214.08	211.28	207.63	210.88	212.63	214.48	210.93	218.76	216.27	214.42	210.03	205.96	208.23	215.42	217.47	217.5
191.63	200.71	198.63	197.26	200.37	196.92	200.99	197.18	197.09	200.41	201.92	196.07	195.21	204.43	201.82	198.91	207.28	198.93	202.16	202.47	202.06	195.59	200.63	201.12	201.34	202.71	201.65	198.28	201.18	202.69	202.72	191.92	204.92	203.78	197.67	197.39	205.31	200.6	203.64	197.07	202.78	202.31	206.89	194.62	194.17	196.92	205.39	199.76	203.64	201.19
212	205.82	205.73	205.77	208.64	213.69	209.17	204.98	208.04	203.09	210.45	212.02	210.14	210.08	208.62	213.99	199.9	203.8	204.64	209.43	210.08	210.55	210.85	211.33	207.63	215.16	206.4	204.49	211.51	206.22	205	213.55	207.59	206.72	203.8	213.44	211.3	212.08	201.53	207	206.14	210.56	208.11	207.02	202.53	206.21	211.36	203.59	204.07	199.93
208.08	208.46	206.73	211.87	203.59	202.24	210.21	206.81	209.31	204.15	199.83	208.18	199.92	213.5	203.55	208.34	205.04	209.62	199.39	210.17	207.68	202.46	211.87	202.19	213.08	205.44	209.59	208.38	212.86	204.09	211.3	207.2	211.17	209.86	212.71	210.64	210.28	213.16	205.81	208.71	206.73	209.5	210.62	206.16	210.51	206.28	209.69	201.6	209.02	208.36
205.6	207.75	202.4	205.67	201.28	203.41	202.35	201.45	208.43	206.78	199.63	206.38	198.4	202.7	196.87	196.34	202.9	205.77	203.87	210.58	202.65	204.84	208.84	200.2	198.4	197.89	197.51	199.82	207.9	209.84	206.51	202.49	202.13	198.92	200.5	205.07	209.21	202.15	207.36	204.23	199.82	201.7	208.2	203.09	197.97	206.95	198.79	196.03	203.31	198.16
209.19	214.9	207.26	205.04	209.59	216.3	215.12	207.11	206.84	211.24	215.92	210.85	213.02	211.11	209.19	210.8	206.86	208.43	214.81	211.77	214.6	215.46	212.53	215.81	217.44	211.95	210.47	210.12	212.43	207.26	208.87	207.97	215.52	216.51	210.49	217.38	211.56	213.64	207.51	213.41	215.88	212.64	213.46	208.92	211.3	210.64	216.12	208.23	213.16	210.66
204.4	211.07	207.32	201.52	203.75	212.38	205.03	201.75	208.71	206.37	207.25	206.53	202.38	204.95	208.29	208.41	202.53	207.6	209.99	206.45	211.62	209.46	206.89	206.94	207.05	202.51	203.46	208.46	204.55	203.78	205.24	208.8	208.66	200.33	207.59	208.29	212.57	202.59	199.44	205.69	202.19	205.97	206.2	208.49	208.65	206.38	209.08	205.2	202.75	207.28
217.09	212.67	209.55	214.75	218.19	214.06	223.23	218.31	216.03	212.6	215.36	210.46	223.45	225.38	220	218.56	208.19	217.88	216.95	219.54	213.48	215.96	213.97	221.97	213.6	218.53	216.12	217.53	218.11	216.96	215.02	216.5	219.32	217.98	221.4	212.15	212.54	212.67	216.25	222.86	219.65	218.53	213.63	215.25	225.2	215.15	223.25	219.42	214.26	216.48
207.13	208.35	205.37	204.64	202.67	211.36	207.13	207.91	207.13	208.12	208.1	208.49	205.15	204.54	213.37	206.51	203.99	205.59	213.93	202.94	209.02	207.87	206.56	215.8	210.59	211.17	211.8	205.81	213.31	207.88	208.67	207.02	207.08	208.37	212.19	207.47	207.65	214.82	211.86	204.27	210.19	207.59	211.84	201.61	207.33	203.96	214.7	204.51	213.61	211.9
208.92	217.67	210.14	215.43	200.52	209.06	218.03	213.53	213.16	209.41	211.9	209.58	211.9	209.79	212.04	208.48	220.52	206.18	214.09	213.68	205.94	213.48	211.45	220.78	213.86	212.32	207	217.19	208.05	210.89	221.49	213.04	211.58	214.57	212.46	210.44	209.79	215.22	215.76	210.99	209.32	214.98	214.23	210.41	211.63	216.34	213.93	213.39	210.33	219.73
209.76	204.78	214.82	205.7	211.19	214.47	207.64	208.14	206.08	208.48	210.48	203.1	214.54	212.24	212.65	209.07	209.39	207.94	209.92	213.76	211.44	208.68	209.63	211.13	210.01	211.51	205.5	210.31	207.86	212.51	215.83	209.68	209.93	209.01	205.04	205.59	211.87	212.93	210.12	213.61	205.49	213.39	206.76	210.04	214.04	206.53	214.61	211.74	206.46	206.32
211.78	203.86	207.06	211.91	199.79	210.37	206.32	202.64	203.76	206.9	199.77	205.92	205.34	203.11	206.39	207.84	208.49	206.01	205.28	208.71	203.35	204.87	206.35	209.93	207.38	205.69	211.6	212.58	208.75	203.23	206.95	201.99	210.47	210.11	208.2	210.77	208.59	206.25	213.69	207.68	205.75	212.58	209.23	209.21	207.07	212.14	202.81	210.14	202.33	212.53
213.71	211.97	218.38	209.23	211.79	211.41	207.57	211.93	203.36	212.26	216.36	209.67	222.03	214.14	216.82	209.86	217.84	211.76	209.67	206.34	215.03	208.29	213.06	213.6	213.57	219.52	212.27	215.31	209.31	214.12	210.74	212.3	208.36	211.64	214.29	218.63	217.45	211.42	214.85	206.95	205.31	210.52	207.35	211.59	210.3	215.91	211.71	210.88	220.28	215.01
212.98	207.97	210.04	210.46	211.01	208.73	206.7	205.77	204.88	206.21	209.27	211.33	204.82	207.39	205.82	205.31	211.43	209.06	210.55	205.11	204.95	210.57	210.39	212.96	205.95	207.75	201.13	205.96	204.94	207.78	205.37	203.03	212.28	206.99	211.65	202.8	208.27	211.26	205.22	206.33	204.55	206.02	213.58	206.72	204.94	204.8	208.53	206.9	210.77	206.85
202.06	203.38	201.86	203.46	200.67	199	201.06	206.9	199.99	194.68	194.14	196.71	200.06	198.96	200.66	201.79	203.54	195.56	196.86	196.22	199.65	208.75	198.53	202.65	202.3	200.16	195.3	198.15	202.08	199.05	197.96	208.3	198.74	204.24	195.36	199.71	195.44	198.6	199.71	200.15	203.1	197.61	198.07	198.99	196.27	194.1	197.73	199.53	198.8	207.41
211.84	210.11	210.11	207.79	209.41	215.21	211.83	202.41	217.94	211.13	210.89	213.3	206.62	210.09	214.74	211.03	212.49	213.18	206.75	211.83	214.02	210.03	217.65	205.47	212.73	215.96	212.13	206.99	212.92	215.93	207.6	210.37	213.89	212.63	207.8	208.43	212.16	214.07	215.62	214.68	208.86	214.31	216.47	209.34	205.76	212.54	213.21	204.16	209.65	204.57
208.96	199.87	206.12	204.36	204.28	199.3	209.52	201.54	201.53	208.49	208.93	205.69	204.64	210.88	202.34	208.16	202.27	204.48	210.23	201.43	198.54	197.42	209.65	205	209.41	209.69	203.66	197.67	207.07	203.73	208.91	206.45	203.24	208.28	208.21	199.65	207.15	205.83	208.36	202.53	212.36	197.07	209.59	208.94	205	199.06	212.28	203.04	205.9	206.46
207.2	202.73	200.89	204.11	200.08	214.37	199.4	206.02	212.35	212	211.67	208.15	200.38	208.44	209.59	214.76	207.07	201.95	203.22	210.39	206.35	201.4	198.97	213.13	209.25	212.44	205.1	201.95	211.94	208.7	202.81	205.08	214.6	208.52	211.07	210.06	203.46	206.47	210.99	207.06	206.9	203.27	211.68	204.95	203.78	201.81	208.78	207.73	214.26	205.01
206.53	208.04	214.51	210.24	211.43	205.01	203.91	211.25	205.16	207.16	216.8	204.5	203.52	206.72	215.04	208.07	201.71	211.33	211.89	215.26	211.42	214.83	207.63	208.66	209.57	211.62	212.4	207.61	209.31	207.91	204.56	205.63	208.66	203.25	205.63	211.49	204.81	208.72	209.36	210.76	209.49	214.16	213.42	208.52	200.25	206.09	209.99	203.99	209.12	206.41
201.96	213.82	203.53	205.41	206.64	203.34	206.44	204.79	210.97	205.43	213.92	211.05	210.54	207.09	206.1	203.7	212.64	207.9	212.55	200.52	212.9	206.15	209.48	211.43	210.5	210.63	208.63	205.58	202.43	210.23	208.24	207.93	207.48	212.54	207.5	208.64	209.53	205.81	209.1	211.39	205.89	210.2	205.71	210.44	205.83	203.45	211.48	213.9	207.87	210.1
207.52	207.81	199.03	200.3	202.62	206.18	203.34	207.58	209.91	208.76	199.81	204.94	209.01	199.81	204.9	208.64	209.84	209.83	209.85	208.34	212.03	207.47	203.87	203.73	206.27	201.26	211.64	208.61	204.44	212.69	208.72	205.2	208.64	206.46	205.92	204.68	204.25	204.69	205.49	206.55	213.99	211.68	206.35	213.84	204.29	206.85	205.8	207.7	205.36	213.29
206.78	211.51	208.59	209.38	207.94	204.64	209.45	210.53	207.99	207.61	207.65	208.7	208.1	203.49	203.7	210.32	212.06	206.13	212.62	211.71	210.39	204.67	205.69	209.41	211.96	205.26	211.23	206.28	213.97	205.7	210.66	203.49	209.28	211.03	206.23	210.96	202.41	211.2	205.23	208.23	206.79	214.16	201.11	197.76	207.87	203.77	208.31	201.59	208.71	209.08
200.17	196.87	200.96	190.11	192.85	193.65	195.69	191.71	199.6	195.34	196.2	192.99	198.36	193.18	201.65	195.65	192.83	191.08	199.42	192.03	200.99	197.98	188.95	193.77	194.1	193.49	190.43	190.62	195.1	198.01	189.38	194.63	196.41	199.6	194.79	194.54	187.44	200.36	202	199.78	196.24	197.83	191.26	187.99	190.16	197.63	192.3	192.76	195.15	191.06
201.5	204.56	204.79	211.58	199.3	201.82	204.89	201.69	208.53	202.63	214.27	207.94	202.61	204.13	202.31	204.26	202.5	208.71	210.35	210.59	206.88	208.33	207.07	202.05	204.41	206.31	203.09	206.9	203.86	204.73	203.4	204.25	197.49	207.39	202.62	207.21	207.89	203.97	199.55	200.56	207.89	206.87	208.18	204.61	211.26	207.83	203.47	200.55	211.63	208.78
204.51	209.18	202.12	198.15	203.97	201.72	205.29	199.6	210.06	207.41	202.25	202.57	203.54	199.13	201.67	202.82	210.21	208.05	202.31	199.03	207.58	210.37	208.06	195.22	202.35	202.98	204.2	205.59	198.08	202.27	199.99	207.9	197.18	197.62	203.16	207.74	200.94	211.74	201.76	213.34	211.58	206.93	209.27	199.09	204.43	209.82	204.21	205.87	206.87	206.76
208.55	211.99	210.33	210.97	210.46	210.83	209.13	212.54	199.99	207.42	207.71	218.34	209.77	208.13	211.89	210.41	213.7	204.28	218.64	215.53	210.77	224.73	211.05	206.66	213.87	211.9	204.33	213.58	210.29	217.37	210.99	213.09	213.57	210.37	211.95	212.28	214.16	213.09	211.68	208.66	212.87	207.93	209.15	210.79	203.47	216	218.68	209.06	214.5	206.4
215.29	207.89	216.58	205.52	206.31	207.59	211.86	209.2	210.48	209.27	210.32	203.92	204.3	208.3	204.86	208.29	211.95	209.14	208.2	210.21	206.58	207.42	212.65	203.62	212.46	207.01	208.31	210.12	213.62	205.67	209.44	206.51	202.22	211.44	212.54	206.23	211.5	214.5	206.7	210.28	208.43	208.07	207.98	205.81	206.99	206.84	216.15	207.41	210.21	215.69
210.31	203.7	212.49	207.01	204.46	208.37	203.17	204.72	204.88	202.49	204.92	200.84	205.18	209.81	204.42	213.13	202.09	204.78	204.72	210.52	206.72	203.72	200.74	210.14	204.6	208.15	202.94	203.05	197.69	205.69	206.49	202.85	204.77	202.18	205.64	205.94	201.55	209.46	208.27	206.61	207.43	212.27	205.53	210.67	210.5	203.81	203.66	206.63	206.84	209.62
211.67	213.97	204.43	215.17	207.65	210.74	205.99	213.24	211.15	205.71	202.62	210.96	205.35	210.8	212.63	216.21	210.75	211.53	207.69	211.61	207.11	206.85	207.17	209.81	202.53	206.84	206.64	209.32	208.9	213.56	212.47	213.93	208.72	199.09	205.42	211.4	215.16	210.2	213.51	203.36	215.08	209.05	210.17	212.51	214.95	208.35	206	212.86	206.71	213.55
203.85	201.43	194.43	201.98	202.42	202.61	196.77	190.93	193.41	200.88	205.2	193.71	202.44	205.15	204.35	200.96	190.51	197.67	196.49	201.1	197.81	199.33	199.93	206.57	203	197.41	200.12	198.85	193.15	196.56	204.55	207	200.62	198.52	199.48	205.32	193.51	199.91	206.35	203.94	195.16	205.71	203.37	198.83	205.57	204.42	199.97	203.36	203.24	198.35
205.15	215.51	213.33	214.02	219.38	225.08	216.3	219.26	217.49	214.36	212.74	213.67	218.69	216.47	215.9	215.11	216.43	217.87	217.85	217.54	217.54	217.5	218.01	217	214.4	211.15	216.53	213.4	222.46	221.02	218.24	214.08	217.84	225.24	212.93	214.78	217.41	221.17	221.96	213.94	212.72	225.78	221.41	216.16	218.53	219.25	215.11	216.31	218.42	215.67
193.08	191.62	195.98	194.17	195.27	195.16	197.34	187.78	193.98	191.17	194.02	199.68	199.25	196.24	203.38	189.93	193.91	192.58	191.97	189.98	193.03	198.14	195.31	198.92	195.98	194.8	192	190.44	200.26	189.09	191.74	192.23	193.6	192.84	201.83	190.8	189.83	195.52	201.03	204.25	192.85	194.52	191.97	193.27	198.33	193.85	195.41	188.45	194.37	201.69
206.83	216.77	212.87	208.27	212.82	205.09	213.17	212.5	207.71	210.98	205.74	206.56	207.8	208.71	210.48	208.56	208.98	204.03	210.44	209.75	211.57	208.42	209.74	210.05	204.05	204.48	207.04	212.35	208.65	206.61	210.49	210.31	206.45	209.83	208.14	205.95	206.56	213.47	211.81	206.03	210.22	215.98	207.84	204.45	204.94	211.21	214.27	209.88	205.23	213.67
205.19	212.39	211.32	207.67	210.18	203.49	208.95	209.5	213.07	207.59	210.88	205.45	207.5	208.91	205.93	208.3	209.72	210.39	208.87	209.72	216.59	207.79	213.85	207.17	211.76	206.21	212.67	204.49	215.43	208.07	210.42	207.04	208.05	207.55	210.96	204.03	207.85	210.88	208.77	212.02	212.77	207.04	204.44	208.71	205.1	205.24	213.58	210.28	210.02	207.82
199.67	204.39	197.12	200.56	195.1	202.45	200.16	197.17	206.16	201.42	204.43	196.79	196.4	196.09	196.13	205.72	202.97	193.59	201.89	197.82	194.35	193.96	202.51	203.79	197.03	200.88	200.74	192.35	203.04	201.45	201.28	201.89	198.95	201.16	201.08	196.6	200.54	196.28	195.14	198.06	196.88	199.06	197.98	198.76	193.55	199.57	199.84	200.81	197.97	204.34
219.96	213.42	214.72	214.31	214.72	215.2	211.16	216.42	212.22	222.84	219.65	223.83	217.42	212.53	219.66	210.07	211.61	220.49	220.82	220.82	217.7	216.58	219.16	221.74	213.9	214.03	217.59	211.21	215.77	209.89	219.76	215.04	220.08	216.16	213.47	220.46	217.36	217.52	218.76	214.12	222.41	218.32	218.85	219.02	223.02	221.11	209.5	216.76	215.69	216.16
204.99	199.6	198.14	204.17	201.65	200.91	206.89	201.34	205.74	194.03	199.43	201.53	201.19	200.02	208.28	204.98	202.87	201.93	198.6	200.67	200.82	201.35	203.78	199.27	204.57	202.58	202.53	200.99	198.69	207.98	209.76	197.19	202.76	201.28	200.45	207.49	202.69	205.24	202.84	201.43	201.8	203.36	195.46	200.7	198.17	197.66	202.29	212.76	199.05	203.38
207.81	210.32	209.35	210.63	216.9	212	215.52	215.67	212.08	213.63	215.53	210.63	211.09	216.86	208.75	213.93	209.9	215.27	212.15	213.99	214.07	213.27	219.23	213.24	215.35	211.51	207.87	214.37	215.61	218.97	212.7	213.16	214.47	210.88	212.1	216.8	203.81	208.66	213.62	214.23	214.54	214.89	216.76	217.83	212.79	218.93	215.63	220.98	214.21	217.11
210.45	207.27	206.27	209.69	208.58	209.25	207.98	213.14	205.78	206.86	207.48	213.29	209.12	210.6	205.84	208.81	207.63	211.42	210.05	204.3	215.93	208.62	205.75	204.77	214.82	205.01	214.19	205.32	205.68	208.1	207.18	208.76	209.83	204.79	213.29	214.89	203.26	209.31	218.05	215.74	208.93	206.9	209.89	202.59	213.04	207.88	198.64	205.77	202.94	202.92
218.34	219.8	222.02	225.72	218.43	215.63	221.25	214.51	220.64	218.13	214.38	214.91	217.32	219.34	219.8	216.4	219.42	221	222.29	223.49	221.19	208.43	220.5	219.43	221.26	220.66	216.76	216.57	213.32	221.73	219.18	217.96	217.52	220.82	216.97	223.42	216.05	217.06	214.18	218.9	220.37	216.62	215.24	223.89	217.12	219.94	218.02	215.36	219.7	215.83
194.9	204.22	202	200.35	200.57	191.25	198.89	196.54	199.01	204.44	203.81	198.6	203.41	196.99	193.68	197.09	198.02	193.85	198.56	197.49	200.05	195.7	197.28	194.09	192.03	201.06	198.92	199.57	206.28	206.53	203.79	197.48	196.16	198.55	200.96	199.52	195.61	196.4	202.72	200.29	197.82	194.62	196.36	200.62	201.78	199.77	200.63	199.7	204.32	192.8
221.46	223.01	217.44	218.06	221.18	219.83	220.23	223.46	211.59	225.98	216.57	218.27	212.64	219	213.21	212.7	214.93	220.44	217.34	216.81	219.33	214.32	214.06	215.37	220.57	217.92	209.22	218.13	218.65	217.52	220.15	215.37	222.66	220.16	215.71	225.33	219.03	212.28	221.31	215.99	219.98	222.31	218.45	219.24	216.25	223.28	217.45	219.89	217.42	216.54
202.34	202.13	206.41	195.27	206.32	201.91	208.23	201.48	200.81	200.24	201.19	196.32	201.1	204.77	206.7	207.7	201.55	204.57	208.39	203.35	207.77	204.07	199.63	202.93	200.89	201.02	205.69	208.55	198.46	207.69	208.57	203.51	207.13	198.15	202.97	200.71	208.65	201.53	204.44	208.51	204.75	201.41	201.61	201.9	196.31	201.84	199.21	200.36	202.17	205.74
207.82	211.77	204.7	210.87	208.35	208.9	209.73	206.45	204.53	207.55	214.51	204.75	204.2	211.96	212.29	209.83	208.73	207.12	204.69	212.03	212.33	200.79	212.73	205.35	207.21	210.45	209.28	204.74	213.93	214.94	209.43	208.81	208.27	207.44	209.88	213.97	210.72	204.23	212.32	208.86	208.67	202.02	212.49	211.67	205.49	212.96	202.88	213.73	205.8	206.39
211.53	205.92	209	212.69	206.77	199.16	203.75	196.12	207.3	203.6	213.89	207.85	203.14	204	203.33	205.25	202.65	202.36	211.76	205.06	209.06	200.67	207.86	206.2	201.49	197.86	202.72	201.86	203.73	202.3	208.21	212.14	205.79	199.55	201.11	208.15	199.36	206.4	203.75	201.31	206.86	206.99	206.94	208.3	201.77	209.24	208.9	208.96	204.64	202.29
209.07	204.17	210.38	203.41	208.82	210.09	211.37	208.84	206.98	199.11	209.61	207.22	210.39	200.82	209.47	204.82	213.55	208.58	210.9	206.94	208.04	205.25	206.47	208.32	207.77	210.82	209.87	207.9	207.27	210.43	206.72	207.38	211.93	212.16	213.17	213.14	214.08	208.37	213.72	203.72	211.02	210.88	208.04	205.33	210.98	205.33	206.81	212.58	210.88	208.51
205.5	204.42	205.84	207.88	205.6	204.05	207.62	199.38	196.48	198.48	211.58	204.25	202.32	204.99	205.28	198.27	200.02	200.5	206.11	206.81	198.57	199.56	200.86	197.59	202.88	207.56	206.91	206.93	200.44	202.31	206.09	205.57	200.08	204.63	205.1	197.68	205.26	201.44	200.21	201.86	203.12	205.44	203.88	204.94	205.37	195.83	204.48	198.72	204.69	206.99
198.66	195.77	202.01	197.2	200.13	197.81	193.11	194.24	197.21	197.14	204.31	205.14	197.91	194.86	196.16	202.69	200.82	204.36	202.12	196.58	205.26	195.09	197.69	198.45	193.18	195.13	198.61	202.07	193.69	199.22	198.49	200.74	197.12	206.82	196.17	199.48	192.14	191.2	196.69	201.19	200.1	198.78	192.41	202.92	195.41	204.36	195.65	200.58	197.43	200.31
192.94	191.68	197.81	198.26	190.81	198.85	193.55	200.28	197.08	195.85	196.01	191.97	199.9	194.39	194.02	194.64	192.5	195.73	195.31	192.68	191.31	197.33	195.5	192	191.96	194	193.14	194.31	192.22	195.41	194.06	191.74	202.84	199.39	197.93	196.53	192.45	197.76	193.44	193.23	200.3	195.22	194.71	199.17	187.31	196.58	195.91	194.35	197.14	200.05
198.19	208.38	200.38	205.3	205.15	204.76	205.59	205.22	202.21	205.01	203.58	208.56	203.87	204.55	207.67	206.76	197.76	200.99	206.51	203.14	204	201.37	201.88	205.11	197.46	198.22	199.48	209.03	205.3	200.91	207.56	203.15	203.86	202.31	202.09	202.98	202.25	203.2	204.05	205.6	203.77	201.64	202.64	204.07	201.86	207.04	204.62	206.7	210.57	208.37
202	213.89	208.78	209.52	210.25	208.07	211.65	211.19	212.49	209.02	214.78	207.55	204.44	207.91	207.34	204.5	208.08	209.86	204.75	204.7	202.66	204.38	209.98	204.08	214.22	206.91	203.04	208.8	214.48	210.04	212.33	209.91	210.19	214.25	204.67	208.93	205.1	206.1	208.02	209.18	207.77	206.9	209.37	209.08	206.39	206.25	212.85	213.56	212.47	203.97
198.55	201.94	197.1	202.92	197.77	205.09	197.57	201.86	199.24	197.06	199.88	202.08	199.89	199.98	196.38	200.3	205.5	193.67	198.33	200.62	200.19	192.37	196.5	201.83	205.78	200.08	204.68	196.21	194.02	198.38	203.24	197.33	194.85	202.06	200.13	199.68	202.61	203.19	200.73	196.77	200.9	201.67	203.83	201.18	204.88	191.16	203.74	201.36	200.66	197.47
192.6	193.45	191.92	194.01	190.62	193.33	190.13	195.58	198.15	190.35	193.01	192.83	190.52	192.58	195.29	197.35	197	192.63	197.84	193.22	198.28	195.09	195.77	191.11	195.81	201.52	200.55	197.15	194.33	192.57	195.58	190.16	192.69	189.3	197.49	190.18	195.33	190.97	198.13	194.07	188.98	199.27	193.96	188.68	194.87	191.89	193.63	200.93	196.06	201.21
197.99	196.06	204.49	205.08	198.19	200	200.72	197.01	202.13	199.55	195.27	205.75	197.98	201.59	200.04	198.53	202.24	199.71	198.13	199.27	198.87	202.52	202.72	197.81	199.03	197.39	195.88	195.14	199.07	193.07	201.34	201.84	193.5	197.24	202.2	197.76	194.32	204.16	201.55	202.88	197.68	203.42	201.65	202.48	201.52	204.2	197.45	199.14	198.79	194.87
204.52	204.13	197.35	205.87	196.6	201.51	203.91	202.35	202.7	206.59	211.43	199.96	202.17	199.08	204.86	209.43	204.5	198.61	198.5	205.12	204.29	201.11	199.7	207.68	206.57	202.96	208.03	203.11	205.33	207.76	198.76	200.43	203.12	203.19	201.16	207.01	199.22	204.91	198.68	202.74	197.87	199.06	201.51	203.41	205.19	203.46	197.25	205.75	202.75	200.22
199.6	205.95	199.9	204.8	201.48	202.82	207.07	201.91	204.12	203.83	205.92	199.23	207.63	204.33	206.57	207.46	195.44	198.61	206.31	197.01	205.35	204.36	200.81	198.74	199.65	202.83	207.33	204.03	206.92	203.23	208.87	203.97	203.62	200.65	202.37	201.73	200	202.72	204.83	204.08	205.67	201.38	207.78	204.61	201.51	211.21	204.89	200.01	205.67	196.39
214.65	213.58	216.19	218.02	208.75	209.36	207.93	203.04	215.69	214.1	214.78	212.68	214.61	212.23	215.34	212.15	208.66	216.95	209.78	210.31	215.58	215.36	210.53	212.48	211.42	215.18	210.68	211.77	206.14	212.1	209.54	213.76	215.53	205.18	216.94	207.02	208.71	206.98	210.95	210.12	213.69	208.97	216.31	222.16	213.73	209.68	217.17	208.78	208.38	208.59
200.96	200.69	206.32	203.48	199.82	206.19	200.03	206.55	208.51	203.02	203.26	202.98	201.02	199.61	197.5	199.47	204.28	202.25	205.46	202.04	194.5	197.2	205.63	202.45	201.21	199.88	205.91	203.23	203.51	200.93	197.02	201.45	202.76	201.52	200.76	202.53	208.77	204.38	196.21	200.48	204.41	200.82	207.18	204.33	200.56	199.1	199.92	206.68	205.35	199.26
214.47	211.38	209.54	209.32	206.63	212.63	211.36	212.64	206.43	214.87	210.92	212.58	211.53	211.12	214.36	211.16	216.39	200.37	203.97	210.85	216.25	213.18	211.5	212.78	210.39	217.24	209.22	212.97	212.56	209.5	209.56	217.46	210	211.91	211.45	207.74	210.2	210.49	215.08	213.38	208.74	211.78	212.59	208.54	214.6	211.81	221.85	210.24	212.25	217.84
211.51	210.6	212.05	220.09	206.9	217.26	208.32	213.56	208.33	209.46	209.71	217.73	214.5	208.11	209.84	210	209.54	210.94	214.56	210.84	207.12	214.03	208.14	215.09	211.12	217.49	212.31	208.94	216.19	211.85	211.71	209.68	211.62	212.46	215.39	213.98	212.8	214.67	214.29	215.26	205.47	206.9	217.88	216.16	217.77	205	213.53	213.32	212.9	211.65
213.75	213.32	206.44	212.57	208.29	213.02	215.31	205.97	210.78	210.49	214.86	214	215.06	212.21	208.79	211.12	219.3	206.51	212.91	217.19	211.66	216.08	208.82	211.54	217	215.54	213.4	211.97	214.54	212.21	212.07	210.9	209.21	211.68	212.1	208.75	208.8	209.59	212.49	205.12	213.1	210.52	216.59	206.38	203.05	209.03	209.6	209.16	209.11	210.19
208.84	205.67	208.48	210.05	199.06	204.53	210.26	203.17	208.15	206.91	207.74	211.65	206.74	207	211.31	210.1	205.41	204.08	204.56	205.94	203.73	205.95	200.87	209.62	204.33	206.2	212.5	211.18	211.75	210.19	206.55	204.96	203.16	200.61	207.65	210.3	206.23	208.71	208.06	207.58	203.25	204.38	210.69	210.33	208.36	207.45	205.63	214.07	213.75	204.39
207.84	201.19	206.44	209.26	211.42	208.23	211.08	208.94	208.08	208	208.79	210.12	208.2	210.21	212.09	209.5	210	215.26	205.5	212.24	212.9	206.04	210.96	207.3	204.06	206.66	215.56	208.29	209.8	210.92	210.19	209.98	205.35	207.03	205.96	207.9	213.34	210.28	208.03	209.91	217.31	207.41	207.68	201.06	211.27	206.72	204.77	212.19	209.69	206.48
200.51	204.36	201.28	205.21	202.73	199.92	204.5	202.68	205.61	202.78	199.74	206.78	203.6	205.8	200.48	202.34	209.9	197.64	203.13	202.16	198.65	202	202.89	208.24	201.58	208.42	209.15	205.37	206.46	195.43	203.13	202.27	208.89	196.9	198.66	207.9	200.82	201.99	206.66	199.99	199.98	204.76	203.19	207.63	204.83	205.89	203.57	201.77	205.04	204.84
203.98	196	198.83	201.76	202.9	196.99	203.87	191.98	200.39	197.05	201.99	201.21	201.15	201.32	204.38	199.97	194.4	200.14	201.96	203.52	198.62	202.27	200.62	204.03	198.99	197.17	199.09	198.38	199.39	205.02	201.14	203.57	195.53	205.6	195.52	199.9	197.58	204.18	203	201.62	206.34	200.19	205.38	198.67	205.46	199.29	201.26	203.62	198.92	201.72
215.08	212.78	207.68	209.89	211.56	208.99	211.38	214.45	209.81	210.79	210.12	215.88	213.88	211.88	215.43	207.05	211.95	209.03	216.06	214.02	217.87	210.06	212.22	211.54	208.92	217.31	212.56	214.05	215.91	216.17	215.2	215.28	212.03	212.19	217.39	210.94	213.88	212.67	215.61	213.68	215.19	208.78	213.53	213.04	208.62	212.9	214.97	207.56	214.02	215.92
203.15	199.67	196.73	191.44	196.53	196.57	203.8	193.83	196.61	200.32	201.86	202.29	198.2	204.17	198.1	202.53	199.75	205.47	202.74	200.19	198.97	197.68	202.48	199.94	196.87	198.51	199.08	201.14	199.85	194.1	202.43	197.44	198.61	199.69	206.72	202	201.84	196	195.08	196.71	201.77	196.46	201.41	205.37	198.71	195.94	196.83	202.65	202.43	202.06
216.11	206.73	206.76	209.14	209.67	210.95	211.12	209.68	219.46	213.52	209.08	206.09	205.89	202.5	203.5	207.39	210.41	209.95	210.76	204.42	218.01	209.18	208.34	203.27	211.26	205.54	206.44	208.84	212.62	211.98	200.32	205.52	207.44	208.48	209.11	204.33	208.59	204.88	210.96	209.25	209.66	207.06	209.52	205.46	212.43	212.05	213.09	199.8	211.9	214.55
211.37	214.31	208.25	209.28	206.06	216.14	208.26	206.97	206.67	207.26	203.86	210.04	210.48	206.57	210.68	206.32	207.36	209.83	210.51	210.42	207.24	211.46	207.26	207.97	211.4	205.37	209.35	207.06	205.14	213.59	210.15	207.22	207.36	214.06	209.28	214.32	206.12	203.36	204.33	208.76	206.78	212.83	203.62	207.42	207.04	209.4	217.49	201.53	207.88	203.98
199.91	210.34	206.8	205.71	202.04	208.02	215.35	205.43	203.61	208.05	209.06	206.58	204.05	205.91	215.34	211.95	205.25	207.06	205.19	206.3	207.1	204.24	202.18	203.81	204.15	207.54	204.5	201.91	207.89	202.02	209.59	207.61	207.98	202.8	207.47	216.76	207.96	210.49	207.92	203.01	201.98	200.29	213.44	204.99	201.27	210.6	204.95	211.97	202.85	205.69
193.89	191.19	193.61	199.5	196.95	202.89	193.58	193.45	194.77	194.43	196.72	195	198.83	192.81	200.19	191.64	200.52	190.76	194.82	196	198.51	194.13	201.51	189.15	197.84	190.29	198.12	194.15	193.99	194.45	193.86	198.72	196.64	195.16	199.34	190.91	198.06	195.59	195.62	191.98	194.4	190.73	200.87	194.46	192.48	194.89	191.71	198.41	195.6	192.9
205.23	211.67	199.24	203.23	200.18	206.91	203.47	212.59	209.32	205.49	206.01	203.92	202.33	206.7	205.63	199	202.21	202.95	206.17	199.27	202.88	199.19	207.45	207.74	202.37	203.49	210.18	199.41	200.89	207.47	207.62	205.04	199.85	208.64	200.8	204.65	207.7	203.5	208.27	196.98	205.2	207.77	207.13	201.95	201.98	208.38	201.18	206.43	201.26	201.26
216.82	225.49	215.3	216.85	214.46	215.84	213.07	212.14	220.21	214.12	213.34	209.75	214.12	223.94	215.25	219.47	215.96	220.28	219.03	219.75	223.62	223.23	219.17	219.69	219.61	219.41	220.37	217.21	216.98	217.67	213.6	222.99	210.88	218.47	219.01	215.3	211.97	218.66	220.45	217.95	222.02	215.57	217.47	216.63	212.37	217.76	212.3	215.34	216.94	215.53
212.21	208.14	208.31	216.57	199.67	207.8	211.72	210.07	209.34	207.82	205.48	209.56	207.22	208.77	206.23	209.07	207.25	206.93	212.3	208.24	209.19	206.02	210.51	206.31	210.65	206.24	208.89	209.76	207.31	208.22	216.75	213.3	205.15	209.03	208.61	206.49	206.4	206.16	202.89	209.96	208.58	209.24	214.63	202.77	207.96	207.3	207.58	209.81	210.2	212.85
208.32	204.34	202.94	208.58	207.89	206.16	205.39	205.85	204.64	202.89	198.71	210.27	196.78	205.76	203.66	205.51	204.32	207.95	203.71	199.52	202.43	208.07	198.41	217.46	206.83	200.9	211.49	212.77	200.15	200.96	204.84	200.95	206.58	202.76	204.15	211.37	211.39	203.06	207.12	204.23	206.03	199.65	203.29	208.78	211.05	202.02	206.48	199.31	202.18	199.34
200.9	207.04	201.58	202.19	204.7	210.9	194.68	199.93	194.49	205.03	199.02	199.66	201.44	205.38	203.56	197.76	204.1	199.37	205.12	201.88	206.06	200.38	201.26	204.92	205.88	206.73	200.88	209.09	204.31	201.77	196.44	204.25	201.58	209.04	208.66	203.99	200.29	203.97	200	208.77	199.8	198.32	199.56	205.18	207.32	196.58	199.84	205.79	202.03	202.53
201.59	205.44	210.96	207.15	207.09	206.68	207.61	205.64	203.2	204.75	201.54	204.07	204.61	207	201.5	205.91	208.3	206.73	204.92	205.87	212.58	205.2	202.37	211.59	205.27	207.06	206.77	209.22	210.79	200	209.67	203.75	205.15	205.65	207.01	208.15	205.42	203.58	207.79	211.19	197.79	205.08	203.13	207.1	202.99	199.28	207.26	204.22	202.72	207.33
213.21	209.64	208.79	214.5	206.42	208	211.6	208.67	209.44	204.37	209.7	212.79	206.98	204.63	206.29	208.01	209.68	211.52	211.5	209.94	209.01	215.8	209.05	207.74	207.97	210.74	207.96	207.18	210.67	213	206.26	209.3	207.49	208.69	203.81	212.24	205.45	206.52	206.24	208.29	204.3	209.39	212.61	208.58	209.83	205.47	210.81	208.13	210.07	209.29
202.66	204.43	195.47	201.52	200.38	198.51	197.1	203.66	204.5	198.63	202.61	194.4	203.78	200.25	197.97	197.66	208.15	200.06	203.74	210.06	213.71	201.83	195	198.05	205.81	200.85	205.77	203.45	196.91	207.19	202.38	191.08	205.55	211.77	200.85	204.71	198.28	205.95	198.96	204.48	202.8	204.26	202.41	208.67	202.73	200.98	204.26	197	199.7	207.16
199.87	202.69	200.42	199.49	202.39	203.08	199.5	204.16	194.48	194.7	201.41	197.5	198.7	197.18	204.02	198.91	198.5	199.72	196.55	203.32	199.32	200.93	206.04	200.23	197.26	201.56	195.73	198.18	198.77	197.95	195.58	204.8	199.25	207.93	206.01	194.28	200.98	196.39	197.48	205.92	198.11	190.24	203.87	200.18	199.03	201.49	199.06	198.68	203.07	199.67
209.29	207.56	217.26	215.82	209.87	213.04	209.04	212.34	214.04	214.6	210.12	211.36	212.47	212.59	216.02	208.77	214.98	214.08	218.97	213.17	215.19	212.08	221.04	212.28	207.52	208.97	209.32	215.58	210.3	212.19	211.79	214.36	211.99	206.17	216.35	210.06	218.63	223.66	215.28	210.92	211.08	214.24	213	210.72	211.03	213	209.32	211.41	208.94	217.02
207.66	207.56	205.39	216.9	210.69	208.3	204.48	207.6	208.36	208.85	213.24	206.97	211.77	210.66	209.57	205.13	208.89	208.31	210.15	209.84	206.24	212.87	213.34	202.11	210.4	204.84	207.94	207.07	210.1	205.01	211.96	210.61	213.32	212.04	207.06	211.05	201.33	212.67	211.36	208.12	204.72	199.26	212.81	207.35	206.91	205.97	206.82	208.16	206.7	209.38
199.27	206.96	200.18	198.16	201.31	204.56	200.36	199.93	209.78	206.3	202.48	207.14	209.44	205.08	204.93	204.47	201.63	204.92	209.08	206.52	200.3	208.17	200	202.22	205.55	201.84	197.62	201.8	205.84	211.55	200.43	199.6	202.45	202.89	205.07	203.75	195.93	206.2	201.61	202.8	208.79	210.04	205.15	194.24	199.56	208.38	205.54	208.13	198.38	208.82
209.22	202.59	212.38	207.59	206.14	202.69	203.02	203.49	203.9	209.63	208.69	204.29	197.64	202.05	196.86	204	205.61	206.58	209.1	206.01	206.08	205.62	201.36	202.39	207.07	209.99	209.36	206.52	206.13	205.9	206.04	205.31	206.99	209.87	201.74	208.55	208.74	204.45	204.58	209.68	209.44	202.43	211.11	206.17	206.27	202.52	212.25	210.89	209.74	204.4
207.52	214.41	205.12	205.15	208.23	205.18	201.35	204.22	200.94	203.91	206.57	210.02	205.97	199.79	207.22	213.95	203.79	214.96	200.48	209.28	208.8	206.81	205.93	205.05	203.17	203.96	208.11	206.48	207.56	211.05	199.55	207.07	203.2	208.07	209.22	206.77	209.94	204.44	207.08	207.34	210.67	204.96	214.68	204.36	215.07	210.99	207.17	206.95	208.6	199.64
193.17	201.57	201.24	198.75	203.51	203.64	207.45	199.66	200.58	201.19	204.18	207.21	193.12	204.15	200.65	195.39	198.92	201.8	202.94	203.61	200.17	199.82	193.86	192.11	196.44	200.15	198.93	203.58	208.05	199.44	203.94	205.97	200.04	201.5	203.94	200.62	201.28	198.2	200.87	199.12	205.19	206.57	200.59	202.79	208.84	196.44	204.89	196.81	205.02	203.65
208.84	212.75	206.52	206.21	210.53	211.76	202.55	203.84	210.2	212.94	209.09	210.01	205.56	205.88	205.64	213.82	210.31	209.12	210.93	208.33	200.8	214.44	204.25	212.58	214.4	206.49	211.18	213.55	204.45	207.77	203.11	204.54	210.11	211.73	201.7	210.03	210.13	206.09	214.4	211.07	204.49	208.87	205.68	207.87	207.85	208.75	210.34	209.55	210.11	206.15
205.18	211.61	216.02	207.2	207.96	203.67	208.26	218.73	214.47	211.51	212.77	211.9	209.12	208.68	212.46	207.67	203.09	213.05	207.74	208.14	210.35	216.4	212.8	207.4	208.07	207.72	213.47	208.98	212.05	214.25	212.96	213.82	206.85	208.32	211.5	206.54	209.15	210.76	217.45	214.42	207.68	211.57	207.9	213	206.26	213.89	210.32	210.64	210.13	215.83
215.19	213.25	214.7	213.86	210.34	211.2	217.5	217.7	212.58	209.85	213.2	215.31	216.8	215.64	211.85	218.98	216.32	214.07	209.85	219.3	208.28	206.91	215.35	211.14	211.88	211.66	219.08	215.64	218.99	210.28	212.86	212.07	211.05	209.99	218.45	211.12	211.1	214.59	212.79	209.43	217.45	213.05	209.4	206.26	215.5	212.1	218.37	216.23	214.53	213.92
201.95	195.79	195.94	198.32	194.87	199.16	203.35	203.62	200.52	200	202.33	198.8	198.75	195.2	203.59	199.69	197.85	201.95	199.21	197.36	197.03	198.02	206.34	200.62	199.82	197.5	202.72	195.82	201.29	200	199.51	202.56	206.55	203.06	200.28	199.91	194.18	197.99	203.53	201.22	196.95	203.45	203.97	195.33	200.91	197.49	199.49	206.65	199.99	194.03
211.34	208.63	210.3	202.85	212.84	208.3	212.48	205.25	210.24	208.16	204.02	205.05	201.85	210.69	208.03	215.24	207.73	213.04	207.51	210.8	208.17	203.19	203.43	208.14	207.08	212.78	206.67	209.23	208.84	200.88	207.28	209.66	208.22	206.77	210.35	211.04	205.99	207.11	211.7	201.62	207.85	216.04	210.93	205.41	206.01	212.12	209.35	204.84	207.58	206.56
209.7	210.19	209.74	204.13	214.08	211.92	210.79	212.79	211.88	206.09	215.44	211.11	209.62	213.49	205.4	210.99	209.46	206.73	202.86	207.43	207.77	212.15	211.65	206.4	213.95	207.43	210.82	205.48	211.44	212.88	204.67	209.05	216.2	217.84	201.66	208.23	211.23	209.4	209.05	206.25	208.74	217.24	208.69	209.68	206.1	208.28	207.58	206.5	208.73	204.62
208.92	207.02	211.98	212.36	206.22	207.72	209.53	208.84	204.41	209.76	201.69	205.29	214.27	213.05	210.17	216.04	215.79	205.65	205.97	207.73	209.72	208.8	210.15	206.08	210.3	212.54	203.86	209.34	212.34	208.45	202.01	203.74	210.06	211.93	213.61	212.18	212.87	212.02	206.5	205.97	210	203.1	212.45	208.92	205.3	210.19	202.95	206.2	208.23	205.44
210.7	203.84	207.48	207.88	208.01	207.31	207.89	204.6	204.42	200.97	210.58	211.27	202.45	202.92	212.85	205.12	207.77	211.44	210.16	198.93	205.25	202.68	214.77	207.3	202.17	206.87	206.13	207.21	207.22	198.27	210.67	209.16	209.11	203.97	205.62	211.45	203.34	209.7	202.74	208.93	206.19	212.76	202.29	211.15	209.35	208.38	210.49	205.14	208.28	208.67
211.65	206.21	208.2	203.54	207.65	205.5	205.45	209.35	202.28	211.78	206.46	211.96	206.76	206.98	205.95	206.63	207.64	210.56	207.06	205.78	212.18	204.97	205.71	208.5	205.01	206.3	205.94	203.56	208.93	210.91	210.19	206.19	213.6	201.62	203.95	210.85	203.6	204.75	208.95	202.19	205.13	208.33	201.44	206.69	206.54	211.78	205.42	211.97	208.75	212.19
207.49	211.98	208.24	214.74	212.31	208.85	213.53	216.48	213.96	211.44	216.44	212.98	211.54	210.61	206.16	214.39	221.5	205.72	213.95	212.09	214.6	210.96	208.68	216.3	213.64	215.19	215.71	214	218.64	219.2	220.18	210.61	214.86	212.67	215.72	211.5	216.1	215.04	216.03	217.04	215.22	214.38	214.08	217.78	212.21	210.96	218.15	211.72	213.7	208.15
203.17	201.23	207.79	201.81	202.47	204.1	207.46	200.56	203.68	201.66	206.17	206.6	201.95	207.22	201.97	203.45	201.6	198.6	208.33	201.05	193.98	200.66	205.5	201.7	199.87	204.65	203.01	193.58	207.81	207.76	205.23	205.16	201.19	197.15	203.54	202.26	208.33	205.43	198.18	202.57	201.49	202.56	201.41	205.37	201.52	196.45	204.33	199.51	208.48	205.27
203.9	200.13	213.87	208.96	209.21	212.04	210.02	205.83	209.15	205.66	206.38	210.64	207.16	214.85	212.15	211.36	207.34	209.27	207.32	209.16	212.76	207.46	211.04	200.71	205.94	209.09	208.2	213.23	204.24	197.93	209.56	210.77	221.44	204.95	212.67	210.22	214.04	206.11	204.54	206.98	211.08	204.24	210.41	202.08	206.3	203.48	215.28	212.49	212.37	209.98
203	199.89	204.73	197.04	197.98	194.99	208.69	199.25	200.45	204.67	206.74	201.85	196.74	197.49	204.84	198.89	206.2	196.76	203.51	197.96	201.2	199	196.72	200.22	203.28	203.18	201.94	197.55	190.79	203	194.48	205.25	199.7	200.88	198.38	198.62	202.57	200.98	198.03	201.28	198.11	203.11	199.62	204.37	203.57	201.38	203.52	200.58	193.56	195.78
212.82	215.3	218.95	212.83	217.71	213.79	215.23	222.52	217.8	221.99	208.71	215.57	220.26	214.91	218.81	220.28	214.29	221.87	213.49	215.72	219.86	212.05	215.5	221.53	216.88	215.87	220.26	218.54	211.01	222.31	219.24	215.57	216.97	217.08	221.09	220.93	220.62	214.2	213.99	216.49	222.56	222.18	216.68	221.03	216.96	217.47	218.19	214.07	210.18	223.11
207.75	198.6	204.81	196.67	209.92	210.94	204.52	211.26	211.42	206.99	207.27	209.11	209.54	207.85	199.98	207.53	209.93	208.51	202.97	205.26	214.11	205.18	206.5	209.42	208.59	210.67	207.03	208.77	211.54	200.08	198.87	204.31	205.1	201.63	211.24	200.79	209.39	206.39	205.08	205.81	206.12	206.32	206.49	205.21	202.38	206.44	206.61	203.16	209.44	208.02
204.94	209.05	207.3	203.66	207.32	211.2	209.14	213.51	208.01	200.34	205.93	214.87	205.72	211.49	208.83	202.29	210.46	205.78	205.58	204.08	200.32	209.42	208.54	202.42	204.36	204.96	204.97	210.5	215.04	202.86	211.41	202.92	204.41	207	206.27	198.29	205.58	211.54	212.06	206.2	209.96	211.03	209.28	206.58	210.06	211.26	205.9	213.8	203.84	211.05
207.08	204.17	209.23	208.62	210.06	205.28	212.15	204.37	207.9	203.65	207.66	210.98	211.73	212.64	199.67	203.82	209.38	203.76	210.58	208.23	213.01	205.27	207.98	207.35	206.34	208.12	211.41	207.18	203.51	209.44	209.55	213.37	208.18	211.43	209.26	211.87	201.07	205.8	205.07	209.39	212.33	208.07	208.3	210.95	211.3	209.32	216.42	208.53	209.42	204.7
203.1	200.78	206.46	199.04	209.65	199.79	198.61	203.46	201.2	195.45	205.22	201.93	202.6	200.66	208.32	200.92	208.52	198.98	202	203.71	206.88	202.8	191.39	205.9	201	200.45	203.08	200.03	198.43	197.92	205.96	201.93	206.75	200.61	211.64	205.29	200.28	202.69	203.26	202.79	202.25	205.39	205.29	205.41	196.31	202.98	204.64	207.4	210.8	205.45
206.01	207.9	205.07	204.62	195.92	200.62	202.99	205.04	205.12	201.13	200.11	206.74	211.98	205.45	203.89	204.2	207.5	207.21	199.57	199.89	203.42	204.64	199.86	205.14	191.02	200.2	200.49	203.27	208.34	201.71	205.79	208.31	207.89	202.95	205.78	200.87	208.17	205.41	200.62	199.92	204.43	203.25	205.4	205.82	203.2	200.18	202.7	202.25	202.38	201.4
195.23	201.87	198.76	199.71	204.09	199.17	200.52	197.6	204.26	195.53	199.28	202.12	196.8	200.59	204.04	201.66	199.32	195.75	192.03	203.22	204.35	197.55	201.14	204.77	207.67	196.42	193.63	194.92	199.02	189.69	202.83	206.11	198.96	192.98	201.36	198.62	205.86	201.41	202.5	203.2	204.78	202.65	193.63	200.56	199.68	199.36	194.64	201.15	195.39	199.91
201.2	202.3	201.14	203.71	203.92	197.57	200.9	204.66	202.36	202.91	205.1	198.66	205.53	202.89	205.19	201.47	202	202.79	205.2	201.5	196.93	206.02	203.69	207.44	194.14	205.83	201.19	202.52	205.44	200.14	204.65	197.66	204	205.4	201.51	198.19	207.96	202.87	204.76	199.86	203.5	203.1	200.8	207.38	204.67	198.31	204.5	204.35	206.29	197.84
217.2	212.99	215.85	219.43	213.16	211.51	220.2	217.88	214.45	216.5	218.8	210.41	217.39	210.02	211.53	209.08	211.37	211.73	212.07	211.97	217.79	215.94	214.89	212.04	215.96	215.18	218.69	216.1	219.98	209.05	209.65	210.89	212.92	214.46	217.47	216.69	204.16	210.43	208.83	212.31	213.16	215.56	204.65	216.07	212.86	212.92	210.27	220.06	213.69	209.29
200.21	200.7	200.73	197.2	203.31	202.82	195.85	204.19	199.78	202.63	196.21	201.97	207.48	202.54	202.24	200.19	202.33	198.8	200.17	197.61	198.24	202.53	202	203.02	199.38	200.85	205.76	202.25	203.32	201.16	199.87	202.18	200	199.09	198.66	194.11	205.71	196.57	195.44	194.74	195.95	195.88	201.28	199.61	204.58	201.91	200.98	207.87	205.71	203.19
202.12	205.91	206.31	210.79	202.11	205.1	203.15	209.63	209.87	207.57	205.63	198.09	208.84	213.08	209.31	210.57	212.1	208.54	205.01	208.08	206.16	203.07	204.87	197.36	210.47	208.45	207.38	204.85	208.07	206.29	204.33	208.25	209.33	217.23	203.49	210.45	205.62	210.88	211.27	204.03	202.05	209.48	203.89	206.86	204.04	201.16	205.05	204.77	205.61	208.13
214.14	214.42	219.35	214.76	217.88	217.03	216.7	218.53	221.41	219.41	222.63	223.05	214.81	216.65	220.5	217.34	215.49	212.72	214.84	220.49	222.92	217.09	213.69	212.68	219.78	219.78	220.11	221.59	219.27	214.38	213.82	221.45	214.92	220.12	216.05	219.37	221.09	215.55	214.29	225.27	220	219.27	217.19	211.94	218	216.04	221.86	213.47	214.5	216.08
207.42	203.62	206.42	213.72	206.74	212.63	211.21	209.45	212.13	203.95	207.59	201.56	214.83	211.36	204.91	211.43	201.69	202.1	210.99	205.16	210.2	213.78	216.01	204.9	210.15	213.5	205.81	210.15	209.31	208.56	211.27	202.51	207.11	209.78	208.05	208.92	204.3	211.54	206.69	206.65	213.99	208.43	211.23	207.59	206.09	212.24	209.41	214.99	199.11	205.64
209.01	213.17	213.38	211.62	204.97	209.05	210.59	210.23	211.91	207.99	205.74	210.86	206.74	213.19	211.95	210.17	206.89	207.39	208.74	210.73	209.41	206.22	209.2	207.34	211.48	209.85	208.94	210.67	212.8	204.69	212.54	204.03	209.36	208.77	206.76	211.86	208.03	215.18	212.69	208.08	215.31	202.88	211.87	211.49	205.46	209.21	206.14	202.14	207.28	210.57
206.16	204.92	196.82	207.3	204.87	204.36	206.78	206.38	200.83	203.32	205.14	211.65	201.36	202.46	205.11	203.46	204.51	203.55	207.42	205.18	211.73	204.88	203.22	213.37	197.64	209.53	200.28	203.39	204.42	208.16	203.11	204.1	207.55	203.19	201.17	202.77	205.57	207.33	201.7	203.26	206.89	201.17	206.34	204.77	203.61	202.21	205.82	205.9	198.5	197.79
197.58	189.81	189.89	203.14	195.64	195.61	197.85	195.8	200.22	187.67	193.35	196.21	197.99	190.69	196.25	197.25	199.62	199.66	198.15	192.61	196.56	194.27	201.03	195.4	199.03	190.71	185.68	188.69	194.97	190.53	195.43	191.09	188.46	196.17	195.72	198.39	188.37	192.72	194.09	193.84	196.23	193.28	196.68	192.88	190.51	190.55	193.45	183.62	191.53	192.33
210.38	217.6	210.93	214.34	214.57	215.42	215.12	215.14	207.07	211.01	215.54	214.08	214.13	208.81	210.66	218.37	213.12	210.79	213.86	206.88	211.1	207.28	211.78	208.91	210.29	206.92	214.87	210.13	206.92	212.97	208.99	206.82	214.88	208.4	206.96	219.46	213.71	204.95	211.33	216.59	210.36	205.98	211.11	207.33	209.99	211.69	215.41	213.93	209.91	215.85
214.84	215.39	210.65	217.91	210.4	219.34	216.37	212.44	213.65	208.57	212.35	215.33	207	215.73	207.84	213.82	209.45	214.16	214.58	214.84	215.45	211.13	210.07	210.71	214.74	213.12	216.47	209.46	211.41	215.8	210.5	212.66	211.64	214.25	216.41	216.62	219.44	217.39	212.21	222.19	217.42	214.16	214.14	213.61	211.33	216.69	217.01	212.79	215.15	207.8
205.06	209.38	203.21	205.4	209.87	199.93	216.43	205.98	213.12	210.95	210.09	207.01	205.23	210.46	205.97	208.2	212.64	201.4	207.01	212.13	208.7	212.01	208.5	212.63	202.74	209.36	208.98	210.92	213.88	203.79	207.72	209.43	210.32	203.87	208.6	213.49	205.66	209.27	204.19	209.81	208.35	209.71	201.94	210.87	199.26	209.39	206.39	204.64	212.63	204.28
202.66	210.89	210.52	206.27	208.43	207.18	206.32	205.82	204.4	204.19	208.63	201.84	213.56	208.3	208.93	208.89	209.91	209.26	207.31	200.6	210.87	206.11	207	207.44	207.7	209.4	209.88	208.7	202.82	207.93	206.58	200.2	211.67	207.21	218.86	212.45	205.14	208.52	203.42	209.42	202.7	205.36	203.81	205.27	202.17	210.25	204	201.1	209.44	207.26
212.88	209.38	216.5	198.87	208.78	209.72	210.46	208.31	200.08	204.02	211.18	210.38	211.28	204.47	199.61	209.34	208.56	204.47	205.24	209.48	207.57	207.86	205.44	214.37	210.81	212.88	204.16	205.46	208.83	209.52	215.11	206.52	209.22	203.34	208.96	208.23	204.83	206.02	200.94	208.43	211.35	213.38	201.98	204.62	207.86	209.38	210.44	210.56	205.58	204.76
213.72	205.54	209.87	213.53	213.33	210.64	212.13	215.93	219.98	214.15	206.75	209.55	211.25	213.84	210.83	209.05	209.16	216.62	214.28	210.06	216.21	210.61	216.24	212.83	206.02	209.12	211.6	209.95	213.14	211.28	216.15	214.89	206.23	205.51	213.95	203.29	211.99	212.11	210.05	203.51	211.54	207.75	213.22	213.64	212.95	206.47	209.39	212.69	209.67	210.58
204.99	206.38	206.73	200.45	207.1	203.38	205.55	203.99	205.95	207.33	205.32	199.53	205.14	204.09	203.33	203.68	195.9	201.69	204.2	209.86	203.65	205.13	211.14	202.17	206.42	206.16	204.7	209.63	207.77	205.41	206.83	206.31	206.3	205.49	205.13	206.52	209.75	207.88	208.27	207.35	210.85	204.6	197.28	204.1	210.53	203.98	205.23	201.01	206.45	206.48
208.05	201.28	204.6	201.6	201.88	204.32	202.53	202.95	197.45	203.17	209.93	205.3	201.2	202.44	204.02	201.79	207.19	203.06	206.07	203.45	210.47	206.19	203.07	205.18	201.18	207.33	205.65	205.05	202.37	207.4	202.27	209.16	206.02	208.52	199.53	195.16	202.77	207.68	203.09	204.42	201.96	206.82	203.71	198.5	206.37	198.25	204.35	196.55	202.54	199.28
195.77	199.74	192.61	190.98	193.37	187.25	193.6	193.94	189.7	193.83	194.17	195.43	187.54	193.84	190.34	197.6	192.22	199.28	199.92	191.8	197.12	190.62	203.08	193.27	200.9	198.44	192.4	188.2	199.34	192.46	192.18	195.96	202.87	191.47	192.03	193.68	190.63	189.95	196.44	193.94	199.49	193.47	186.34	195.58	195.52	194.04	195.55	192.9	199.2	191.83
195.96	204.07	199.83	197.72	205.09	199.03	206.88	202.76	207.69	202.77	207.04	201.16	196.22	200.53	196.29	202.92	200.88	197.99	208.58	203.52	202.21	203.44	207.25	200.17	209.53	200.13	203.72	200.98	204.75	203.36	202.26	202.18	198.33	211.24	205.91	202.79	202.48	201.59	200.42	205.35	198.9	198.45	203.38	199.83	201.17	199.19	197.74	202.17	204.55	201.71
212.25	217.78	209.99	209.72	217.58	216.31	214.15	215.48	210.73	209.47	213.24	210.62	211.03	213.63	215.44	209.55	212.11	213.15	220.2	215.15	203.82	209.08	212.53	215.18	205.46	213.29	212.67	211.06	209.84	212.94	217.35	204.24	208.3	204.73	208.81	209.61	212.63	219.45	209.7	208.32	209.11	210.03	211.94	207.51	212.75	212.78	210.85	213.53	213.09	210.9
207.84	207.93	205.8	202.87	207.58	202.74	205.8	202.55	207.55	205.44	207.67	204.96	207.38	211.04	205.47	201.05	205.06	205.61	207.32	207.75	197.97	204.93	208.04	206.09	200.38	205.15	206.64	210.89	204.25	207.03	205.18	200.46	205.5	203.52	206.47	198.69	207.89	202.63	207.72	208.04	199.79	202.39	196.18	204.12	199.58	204.93	202.38	201.51	210.51	202.45
206.06	208.08	207.86	208.19	212.54	208.74	200.52	203.75	200.44	208.1	212.31	209.94	204.15	211.34	199.16	208.16	201.41	198.01	201.68	210.32	206.47	206.54	205.86	206.47	206.53	207.6	206.38	209.14	207.79	202.01	202.98	203.41	209.92	208.78	204.9	210.07	206.86	209.41	207.5	199.48	206.74	211.23	206.85	204.34	207.45	204.81	210.72	208.22	203.2	203.7
217.12	213.58	211.47	217.04	214.86	214.38	221.08	213.12	218.82	222.25	209.66	216.69	216.56	215.21	215.46	217.16	214.63	215.87	212.25	216.27	209.81	215.32	210	216.64	215.91	218.33	215.4	219.75	215.35	216.06	212.56	212.57	221.86	218.96	219.4	220.9	223.21	214.01	211.49	215.41	223.67	216.63	215.37	226.82	214.3	216.16	215.44	217.43	221.37	220
200.81	202.1	206.29	204.87	204.61	209.94	203.41	205.61	196.85	202.33	201.17	206.28	204.6	206.26	202.03	203.75	202.12	203.31	204.43	206.45	198.48	198.33	201.95	207.34	197.22	200.85	208.38	214.42	203	203.96	205.54	202.54	199.6	210.21	202.87	202.31	200.78	204.6	206.83	200.06	203.72	199.01	203.27	208.57	213.18	204.25	202.18	205.35	201.77	194.14
210.85	207.95	207.74	205.22	211.2	211.44	209.22	206.43	209.37	215.61	204.82	203.69	208.28	219.52	202.16	205.8	210.58	211.19	207.59	211.16	212.28	209.28	212.76	215.72	201.14	202.85	215.42	211.11	209.96	207.84	211.06	213	204.89	208.68	210.7	203.46	210.89	214.03	213.81	207.07	205.95	210.16	206.06	206.98	210.51	211.46	208.42	204.23	210.19	208.38
205.82	200.26	200.79	205.45	207.6	199.95	205.8	202.97	211.79	198.88	199.91	206.18	205.69	203.2	200.01	205.63	195.79	203.49	200.6	208.41	209.94	204.91	208.93	204.26	202.07	194.92	204.29	195.3	204.66	209.64	210.68	208.83	208.83	201.12	200.39	203.41	206.06	206.86	206.91	205.79	202.31	204.05	200.47	211.02	203.73	201.28	202.7	202.06	203.61	204.97
212.55	212.67	212.72	206.32	212.14	212.81	218.35	210.75	209.98	213.02	212.8	212.19	213.88	214.65	211.21	214.76	208.9	207.49	211.19	213.42	214.25	214.28	211.55	215.09	212.95	208.86	220.68	218.59	203.8	207.24	204.89	216.96	213.66	202.16	211.55	212.57	205.75	209.79	218.88	219.56	213.95	215.48	212.73	210.58	208.63	213.22	215.84	207.67	211.34	208.73
190.81	194.14	195.6	189.51	198.33	189.35	195.57	197.79	196.29	196.9	200.27	201.36	190.17	197.17	199.69	196.06	186.49	194.57	188.31	194.89	200.08	198.12	190.07	201.52	189.57	194.58	200.58	194.72	193.79	197.67	196.58	191.3	201.39	195.2	191.66	200.19	194.09	199.51	197.81	192.18	201.28	188.88	197.95	192.16	191.1	193.26	199.53	191.71	193.55	191.67
206.86	202.41	210.21	203.33	206.68	210.54	204.31	204.27	205.56	210.19	204.68	204.49	204.76	209.91	204.96	209.41	207.17	204.77	207.24	207.19	213.7	207.79	200.85	207.71	207.56	208.62	204	202.98	200.27	205.52	206.48	209.71	210.13	209.46	209.07	211.43	208.03	201.9	205.39	207.6	205.71	207.47	208.5	209.02	204.26	210.14	205.41	203.79	212.98	204.39
207.42	206.29	207.56	199.69	201.93	211.53	209.13	208.98	209.99	203.12	209.82	208.81	205.91	205.41	207.13	204.84	210.88	207.21	210.2	205.73	211.15	215.82	208.23	210.33	210.07	210.24	211.37	204.39	207.07	207.37	209.61	213.23	206.16	210.58	207.05	216.73	207.25	209.41	207.05	204.81	207.68	202.48	209.53	204.81	206.56	208.61	207.6	208.96	208.68	205.58
208.31	208.99	203.56	203.15	203.7	214.99	205.29	204.2	216.2	207.72	210.36	204.51	212.59	206.67	209.3	208.72	206.8	203.78	198.54	205.26	211.83	210.09	212.55	208.06	208.02	208.16	211.24	209.19	207.06	202.1	204	205.52	214.71	208.64	212.5	205.37	205.58	203.15	210.1	204.93	198.65	198.12	210.49	203.33	214.7	207.12	211.82	208.55	210.37	208.72
191.01	190.19	193.37	194	196.4	196.54	194.82	193.88	198.09	192.94	191.43	191.1	199.52	189.79	192.01	192.78	191.95	192.55	190.06	197.59	194.33	193.1	190.64	196.53	200.79	201.58	192.73	193.69	189.43	200.01	191.88	190.28	196.53	195.16	194.4	192.49	199.72	194.19	190.04	193.73	187.83	195.41	190.59	194.28	188.29	199.36	191.77	197.46	197.74	197.6
209.19	213.51	208.74	209.39	210.5	210.16	214.68	212.22	212.76	208.79	216.14	208.03	213.9	214.47	211.05	213.56	205.76	206.84	215.56	205.91	214.98	213.68	210.04	211.02	213.23	211.33	208.42	218.66	209.16	211.74	211.64	210.48	216.97	214.13	209.71	210.25	211.54	209.45	216.5	212.92	213.89	214.18	212.12	217.28	200.87	214.88	210.36	212.24	211.38	213.53
212.58	214.19	212.23	215.47	211.6	213.85	212.51	212.12	216.55	207.54	211.91	212.17	212.49	212.22	218.34	209.12	214.01	207.01	205.17	204.15	213.06	215.56	212.29	207.06	214.05	209.78	207.69	210.05	207.7	209.41	209.75	214.93	214.51	213.72	212.2	214.83	212.54	212.05	210.01	216.74	213.7	214.22	213.35	212.47	212.69	211.78	219.09	218.76	214.1	205.26
211.94	210.07	209.85	209.42	204.54	210.76	205.88	210.47	212.5	208.5	213.91	210.29	208.65	208.69	208.58	210.39	201.72	208.75	208.31	213.97	210.21	207.41	207.08	203.69	207.25	202.52	201.51	207.24	208.71	209.4	207.2	206.7	208.66	207.75	205.83	208.13	209.4	201.53	212.94	218.61	214.99	207.74	209.47	212.8	210.74	206.35	212.58	200.94	208.8	210.43
198.75	208.28	214.74	207.97	202.67	207.17	210.63	205.55	201.98	205.79	210.54	203.59	206.39	205.47	209.1	204	207.16	202.27	205.94	204.03	203.96	203.99	207.3	203.48	208.61	199.67	206.46	198.7	211.35	207.51	214.63	202.13	199.49	203.85	199.37	204.12	201.84	204.41	204.94	206.27	204.84	206.26	209.62	203.75	204.83	201.19	205.77	209.69	203.26	208.98
214.34	206.05	205.83	206.97	210.51	216.53	208.04	207.49	209.04	206.23	209.26	206.39	211.7	206.05	206.9	209.44	208.56	208.59	202.29	208.57	213.88	211.99	215.57	203.63	212.71	205.16	213.16	209.24	209.08	217.25	209.45	207.35	202.31	205.73	203.68	209.69	206.61	208.2	204.3	211.6	207.71	212.53	206.18	210.21	212.53	215.28	206.72	205.66	208.91	205.47
215.99	213.76	213.23	214.92	214.17	222.45	216.65	224.17	214.13	215.48	216.64	213.5	216.26	218.1	220.12	210.84	223.56	218.13	214.44	216.76	217.88	217.82	221.22	213.82	225.02	214.99	214.12	211.08	214.44	216.43	220.47	218.18	217.03	215.3	212.97	217.58	213.4	223.3	216.07	222.28	216.48	210.57	214.85	217.98	214.41	217.39	221.86	221.19	219.76	218.23
199.86	200.92	203.77	196.67	202.2	199.85	198.51	200.75	204.4	197.18	199.34	203.14	196.99	196.09	196.4	203.39	200.43	209.5	197.62	202.02	197.78	193.07	199.68	195.43	199.75	201.6	201.58	196.92	196.4	198.07	203.8	197.1	196.58	207.81	197.59	201.33	209.68	197.68	198.95	208.42	201.06	206.1	199.57	200.67	203.38	200.46	202.07	201.78	193.21	201.08
208.78	210.47	215.76	205.84	205.58	214.31	207.4	208.32	205.89	213.11	206.58	206.83	215.08	207.07	205.31	212.51	211.14	202.73	217.51	207.09	214.27	217.17	198.4	210.65	204.07	215.01	207.64	204.26	215.25	207.8	206.52	205.23	209.73	210.35	212.1	208.48	207.48	211.8	210.05	210.19	204.73	211.69	209.75	207.14	208.24	202.24	208.05	206.68	210.21	213.26
215.54	217.69	220.37	214.06	217.78	213.1	215.93	214.36	219.71	214.43	216.88	215.64	217.38	215.62	215.26	217.63	220.52	215.01	214.95	219.96	217.84	215.18	222.03	215.98	225.76	219	223.5	225.11	221.2	219.13	220.1	222.67	215.35	218.57	215.91	217.46	224.65	221.64	219.45	217.88	214.2	221.47	217.18	210.88	217.96	215.01	215.79	220.6	215.67	216.89
203.83	199.81	202.62	205.98	197.71	202.13	201.27	202.74	204.31	203.95	204.79	204.29	211	203.41	208.48	204.4	203.91	200.77	206.89	207.19	210.19	199.74	205.14	208.1	206.13	212.45	208.18	204.98	200.27	197.68	209.57	204.94	199.2	199.92	200.79	208.37	205.67	203.78	201.27	210.1	202.36	198.17	201.53	205.41	210.92	203.5	199.46	201.17	202.67	205.64
204.82	203.65	206.56	202.78	208.52	204.42	207.18	199.2	208.78	200.43	209.75	205.68	202.67	202.18	202.05	206.55	204.45	207.02	207.1	210.17	205.08	210.88	208.06	206.82	199.32	205.43	206.93	204.24	205.09	205.35	207.56	202.55	206.9	205.63	212.05	204.96	215.93	208.63	209.45	205.74	201.28	201.46	209.69	205.05	204.17	208.42	204.97	204.12	199.9	207.01
217.89	218.38	219.22	216.05	219.86	220.38	211.89	220.1	220.66	221.37	215	222.8	223.49	217.43	219.82	222.83	212.88	219.19	218.96	212.56	213.37	215.65	218.82	211.91	218.28	215.83	222.92	221.33	218.27	214.31	216.69	220.46	217.88	212.74	215.05	219.2	217.54	217.02	214.55	210.87	224.9	215.51	218.8	213.77	214.85	214.14	215.59	221.2	214.35	216.83
210.08	206.71	211.07	204.35	204.31	206.61	215.81	206.2	208	210.28	214.16	211.79	212.61	215.18	204.23	213.69	211.68	213.67	207.24	209.5	209.84	202.82	206.43	209.89	206.45	212.08	212.03	205.7	212.04	210.84	205.43	209.81	213.13	212.63	207.42	206.33	207.99	207.34	208.62	212.59	207.17	210.59	212.9	206.06	208.8	208.62	210.23	205.95	206.36	205.48
212.35	209.5	213.16	202.67	207	212.17	214.61	210.29	208.83	211.5	203.75	218.26	211.35	216	209.16	203.65	218.07	203.56	206.36	209.62	212.94	206.8	209.15	199.17	214.44	210.87	206.41	212.79	212.12	206.4	212.79	209.39	201.76	214.02	210.33	204.23	213.44	209.11	208.66	213.16	209.67	211.98	209.43	210.06	205.83	204.86	203.83	212.04	214.67	208.17
207.64	210.69	218.8	214.85	215.14	209.85	213.5	216.54	211.17	205.32	208.96	210.04	217.3	210.22	211.85	214.82	206.39	208.06	211.84	206.77	209.71	207.79	210.07	205.42	210.91	208.2	208.84	209.21	214.91	208.75	210.94	211.46	212.78	211.91	211.93	213.06	204.16	213.42	208.5	213.28	219.63	211.55	207.73	216.34	209.57	207	213.61	215.31	211.71	204.22
202.02	204.95	202.43	204.35	200.52	203.46	201.32	199.74	210.55	204.78	198.7	205.21	204.03	200.18	203.79	202.64	206.4	198.81	202.97	198.65	197.65	204.75	202.38	205.92	204.91	203.47	206.28	205.59	199.01	198.33	203.74	205.26	208.47	208.5	207.02	200.54	199.04	202.18	199.73	204.51	200.65	201.01	207.58	206.29	198.92	208.63	207.67	203.22	198.85	201.96
205.08	202.78	204.64	206.66	202.04	201.68	202.9	204.64	207.71	211.39	199.5	205.03	201.15	204.2	204.29	206.55	205.56	200.02	200.15	203.47	205.84	204.57	203.67	205.68	210.19	200.59	202.57	202.66	204.43	203.25	206.45	201.06	204.31	204.18	206.86	202.24	205.69	198.34	197.62	207.04	209.95	209.44	201.88	205.28	200.22	211.99	212.57	204.36	200.67	203.61
205.36	209.61	207.72	208.1	203.09	207.28	204.18	213.4	207.67	205.75	203.89	211.08	206.57	205.03	210.44	208.47	206.82	208.23	199.97	210.68	208.82	205.56	201.43	203.81	208.45	207.83	207.47	208.67	208.62	211.78	206.2	210.53	203.36	210.11	212.4	210.28	211.01	208.13	212.16	208.68	210.61	207.7	200.73	211.18	204.53	213.56	209.96	207.19	203.93	207.43
200.86	195.84	204.74	202.48	202.61	206.18	203.41	202	204.37	203.1	204	201.06	204.25	202.41	201.48	206.29	195.03	201.71	197.61	210.11	204.23	202.27	197.92	202.49	202.32	193.43	205.85	204.4	199.47	205.36	202.72	199.55	199.47	198.69	200.86	201.95	204.25	201.63	197.4	210.16	195.59	198.55	210.08	195.31	200.69	200.98	201.43	200.77	206.88	190.74
208.09	197.7	206.68	205.45	207.08	204.36	198.29	198.43	205.82	203.59	201.94	207.31	200.69	199.74	205.43	202.35	206.86	202.32	205.83	210.65	204.68	202.65	198.78	213.91	202.08	201.38	205.19	204.88	205.04	195.71	199.33	201.52	208.27	202.68	204.23	208.28	211.8	201.58	206.65	203.6	203.26	212.82	202.88	205.84	203.9	200.74	203.92	201.5	207.05	201.29
209.4	205.56	208.13	209.23	208.9	204.2	204.35	204.1	202.8	200.25	201.81	206.04	202.84	205.45	201.61	211.02	206.64	205.08	204.42	205.12	209.32	210.35	202.92	208.19	209.02	207.45	203.9	208.45	205.69	214.25	207.15	204.76	202.07	208.63	214.08	212.79	201.81	210.69	207.98	208.86	208.45	209.99	207.77	196.51	208.14	206.41	202	212.13	203.39	205.34
210.37	211.98	212.33	208.75	215.83	209.19	207.33	212.5	205.49	215.57	215.35	213.7	207.95	209.19	201.92	211.33	216.59	217.71	216.62	217.28	209.44	203.49	217.41	209.93	211.04	212.66	213.26	217.88	209.46	208.17	209.64	216.58	212.61	210.57	207.47	213.63	210.44	209.71	212.84	208.61	219.03	212.39	205.66	215.22	217.05	215.93	207.38	207.25	210.38	210.14
214.29	220.1	217	216.09	213.29	222.57	217.1	220.38	214.03	213.89	223.46	217.82	223.48	212.25	218.26	213.61	216.53	211.96	213.79	222.17	224.15	211.1	216.91	220.4	221.64	220.19	216.84	225.22	211.71	218.25	216.23	215.85	218.24	217.34	217	213.49	220.03	211.87	213.46	218.23	220.9	218.5	219.18	220.48	215.06	215.92	217.43	214.76	221.27	215.96
200.56	203.95	205.43	196.86	202.27	201.04	191.48	204.7	190.83	203.23	201.88	199.8	195.21	205.74	200.72	195.67	203.85	201.69	204.69	201.79	207.84	208.27	206.81	204.13	201.14	206.74	206.04	200.97	205.84	201.28	208.64	201.3	205.06	193.46	203.4	203.05	199.68	196.36	204.73	203.74	201.4	205.51	204.46	198.85	198.85	204.56	196.26	207.33	203.12	195.39
187.58	191.12	196.1	195.34	187.52	195.9	191.13	190.16	199.21	197.36	201.88	189.14	197.63	196.31	189.64	193.99	195.73	200.58	195.48	198.97	189.48	194.52	194.19	193.51	198.48	192.81	199.71	197.79	203.42	191.09	189.13	203.38	195.31	189.16	205.24	193.02	195.14	195.5	196.08	193.66	196.3	196.34	194.85	191.21	197.59	196.69	197	193.48	197.77	198.15
209.99	207.91	211.54	209.03	208.58	207.47	212.1	205.83	215.99	205.9	211.37	207.8	213.11	209.05	211.05	202.87	205.08	207.89	208.57	214.43	201.82	209.35	205.89	211.54	210.16	201.99	207.17	206.2	204.75	205.25	206.31	209.31	205.12	212.51	207.39	210.74	204.17	210.91	205.76	209.6	205.03	206.87	205.06	213.99	213.32	209.34	202.39	211.13	210.66	205.5
206.09	205.01	202.81	209.52	205.69	205.61	206.63	207.97	209.36	208.13	209.51	211.63	207.81	204.88	211.64	209.25	208.6	204.54	205.87	209.92	210	203.88	211.44	202.82	210.81	215.29	211.98	198.41	210.15	208.89	210.81	208.81	206.46	207.95	205.44	208.13	201.44	209.42	213.56	208.24	216.25	203.78	214.42	212.25	207.43	207.87	212.23	208.78	211.72	208.72
210.55	204.61	214.98	216.02	213.44	218.15	207.06	209.08	210.39	207.1	213.81	205.04	209.26	217.63	209.24	212.37	214.83	213.08	205.95	206.46	207.85	206.87	217.54	209.26	203.33	210.57	213.94	217.84	209.49	208.68	207.14	211.74	207.07	214.74	216.7	212.99	214.81	210.33	213.94	212.11	214.03	207.72	212.72	208.88	213.29	215.69	215.71	210.55	213.1	210.74
201.91	210.87	210	212.08	205.09	202.2	205.56	209.82	211.18	206.18	209.22	207.37	216.9	203.29	209.64	209	207.93	209.36	209.43	214.24	204.99	203.35	210.08	210.33	206.43	213.19	213.2	207.5	205.01	206.21	205.98	211.3	205.55	204.6	217.42	206.61	204.61	198.91	210.85	208.82	212.59	212.03	203.34	207.28	200.03	210.59	204.36	204.35	204.15	212.33
206.65	206.49	218.24	204.8	209.01	212.27	209.78	208.97	213.24	207.15	209.61	209.09	209.58	215	207.66	207.52	209.7	207.47	204.12	210.97	212.59	206.08	211.7	203.55	213.04	214.6	205.7	205.48	212.35	213.84	207.79	211.63	206.92	214.39	208.94	209.65	205.16	206.26	202.99	207.9	206.33	211.63	207.33	210.49	208.36	207.95	213.81	212.12	208.05	214.61
204.81	204.3	214.12	204.09	208.74	207.05	210.64	208.12	200.4	204.52	211.92	209.92	207.58	213.06	208.58	207.14	212.62	206.92	209.16	210.32	211.8	204.37	205.74	200.85	209.42	210.95	212.28	206.13	205.04	205.96	206.96	206.59	212.52	205.88	209.41	210.43	208.99	205.25	206.7	207.26	206.72	205.58	209.43	203.45	207.24	208.63	213.72	203.97	208.95	205.76
203.24	210.21	206.11	206.72	206.07	213.25	200.68	210.88	206.66	204.61	204.58	211.69	212.26	203.79	207.66	210.13	200.93	205.1	210.34	204.8	210.47	211.63	205.19	206.25	208.94	207.12	211.1	205.85	207.06	205.74	208.45	202.04	211.21	211.03	203.04	208.28	206.82	208.99	207.5	216.33	210.93	205.37	203.16	211.9	206.33	211.75	202.55	208.38	207.09	210.4
212.71	207.44	212.97	216.8	214.47	214	214.06	219.84	207.4	208.06	208.36	216.62	211.5	208.5	217.24	213.88	207.31	211.35	210.02	212.76	207.18	213.23	208.49	210.08	213.65	210.13	217.19	216.12	217.76	210.81	214.52	209.33	211.32	209.07	210.73	208.52	207.91	213.51	206.5	212.52	211.23	208.09	212.37	210.49	211.08	205.86	209.39	210.07	211.3	217.39
219.92	220.69	222.66	220.08	216.87	215.25	213.87	214.99	212.92	212.77	213.81	217.33	224.23	215.09	222.66	220.22	220.2	217.16	220.46	218.6	212.62	211.11	213.29	219.29	214.6	219.89	215.75	221.84	219.88	217.23	212.82	217.19	206.76	212.17	215.48	223.05	213.04	214.46	215.31	217.74	223.79	221.12	219.98	221.79	222.13	219.12	219.12	213.43	222.38	218.06
200.35	204.85	199.18	206.58	203.65	203.78	202.69	203.3	204.35	205.96	204.57	201.61	205.9	205.76	210.18	208.41	197.33	205.07	207.42	202.64	202.41	205.52	206.34	202.38	202.38	202.72	206.83	208.19	211.27	202.36	206.43	203.25	204.8	204.68	200.92	203.98	202.55	206.75	206.34	204.52	205.3	207.71	203.23	199.11	197.76	206.34	204.81	202.77	201.35	204.63
189.68	193.64	194.2	195.43	197.99	196	190.88	201.24	194.71	195.98	196.27	196.21	189.03	192.95	200.27	198	194.33	201.54	194.7	199.36	195.29	188.93	199.68	198.23	191.32	194.88	193.22	191.99	190.15	195.85	196.23	197.03	196.23	191.37	196.69	191.93	194.69	190.33	193.91	190.63	189.31	197.3	205.96	193.55	192.97	192.92	198.29	194.73	197.35	197.2
196	189.5	194.83	195.82	193.92	192.08	191.75	193.4	192.95	198.15	188.46	193.24	188.45	198.82	189.8	198.33	191.92	195.13	196.69	195.33	189.1	198.87	197.75	191	191.52	188.45	195.81	197.73	189.35	196.11	189.37	193.79	193.77	194.22	200.02	189.62	195.02	193.26	192.81	195.67	192.32	196.97	189.96	197.22	190.03	194.43	190.8	193.17	201.3	191.54
212.08	213.32	215.97	206.38	211.93	211.19	212.09	204.83	207.74	207.16	212.54	211.74	210.25	209.68	208.81	204.94	206.66	210.65	207.89	209.9	206.04	207.41	211.29	201.89	206.88	203.05	211.15	205.48	214.88	205.17	214.93	205.1	206.99	203.89	213.98	204.68	210.16	210.58	210.35	208.2	209.01	202.88	209.08	204.05	209.13	207.57	213.35	213.72	209.69	204.35
212.83	210.76	212.7	215.63	219.08	208.08	212.56	211.99	212.63	214.06	219.47	209.22	213.41	221.71	214.87	215.77	210.87	218.39	218.08	215.31	218.38	216.37	211.88	208.11	209.58	213.9	212.58	212.18	217.17	210.85	217.27	204.93	214.08	209.17	210.79	222.22	218.85	210.53	215.25	210.59	207.99	217.58	208.61	216.31	220.51	209	217.22	213.67	217.42	217.69
198.84	203.21	202.03	198.49	195.6	199.9	198.89	202.91	199.08	200.42	199.4	204.01	198.91	201.83	203.14	199.33	199.6	195.39	198.33	203.1	189.94	199.33	200.77	195.85	206.73	204.41	200.75	196.29	203.57	205.37	196.9	199.84	198.33	203.9	203.72	199.91	199.11	197.37	195.04	200.92	197.01	204.06	196.71	203.06	200.2	202.56	201.49	198.06	200.74	199.04
210.13	203.81	209.29	201.26	209.51	211.26	208.56	207.55	216.28	207.95	205.2	202.25	212.06	208.82	211.74	205.56	208.43	200.47	207.05	204.01	209.79	205.74	203.84	207.06	204.84	205.52	208.32	214.3	207.24	213.98	206.98	207.21	208.57	205.01	201.48	208.15	200.41	209.54	207.32	209.87	200.33	210.2	212	207.84	205.01	202.59	207.5	201.31	207.35	207.09
205.67	201.33	203.82	201.57	204.09	198.01	207.94	200.92	202.59	198.92	205.55	201.33	207.11	201.59	206	206.57	206.84	207.38	203.38	206.39	208.71	209.34	200.92	205.9	204.54	206.55	208.28	203.39	205.24	208.76	202.73	200.69	206.37	200.96	213.12	203.7	206.06	207.15	207.02	210.72	199.3	208.68	209.35	202.25	203.63	205.39	200.25	206.45	204.8	204.3
211.4	219.29	214.15	213.38	215.1	216.16	209.11	208.69	214.5	218.74	209.47	214.22	209.95	217.03	213.21	215.37	202.34	212.33	215.27	224.64	205.4	218.42	209.86	214.66	206.44	218.02	207.59	223.24	211.83	216.84	211.06	209.42	209.19	210.39	212.12	213.57	205.09	220.75	213.16	214.42	217.94	214.45	220.02	214.85	209.71	216.5	212.9	212.65	209.34	216.53
207.12	206.17	213.82	206.81	212.71	200.55	200.02	211.49	209.48	211.35	207.19	213.45	203.39	210.64	210.57	210.6	217.3	201.08	208.77	203.44	206.75	207.16	211.12	208.78	205.77	204.04	209.82	202.43	208.6	206.49	204.52	205.69	207.68	208.98	216.49	214.22	209.63	202.41	209	211.82	205.06	205.75	210.28	205.44	208.43	206.11	209.14	214.25	203.6	203.96
202.18	200.21	203.3	198.61	201.51	203.19	205.02	198.98	202.92	206	194.83	203.82	204.8	202.8	203.29	200.38	198.93	205.98	199.94	203.14	209.2	207.81	204.55	208.85	206.01	197.51	201.12	204.29	198.81	201.88	206.51	205.81	204.66	203.46	207.77	200.01	206.12	196.67	203.19	202.73	209.23	205.61	202.99	204.9	202.36	202.35	205.17	212.83	199.65	199.77
194.98	199.49	194.81	193.15	189.45	191.82	200.55	196.09	194.91	194.87	200.58	200.62	193.89	200.25	195.24	193.45	193.74	195.04	193.71	192.94	193.47	191.69	196.62	198.76	196.6	191.3	195.01	193.72	195.32	194.99	191.44	195.43	197.34	194.96	195.06	197.87	195.28	197.56	197.23	194.79	195.89	197.46	198.31	194.76	196.23	199.15	190.58	197.03	196.68	192.08
208.91	212.81	205.68	203.84	206.91	208.42	212.53	209.08	206	208.11	203.5	206.57	213.28	208.88	201.27	206.83	212.83	214.07	210.54	204.37	211.18	213.12	208.34	211.62	201.2	207.87	204.54	206.53	203.93	212.97	210.63	204.93	208.84	206.88	214.01	203.63	205.55	207.45	206.26	208.32	214.93	201.98	209.16	205.34	208.24	202.36	209.43	205.7	204.56	208.79
207.53	208.37	208.87	215.44	204.25	200.74	202.79	205.12	202.2	209.29	208.64	216.02	219.05	207.46	208.24	211.3	209.4	207.09	212	210	205.47	207.71	214.04	208.2	210.42	207.56	206.33	208.7	211.33	214.16	211.27	203.37	206.81	211.27	203.72	203.93	204.23	205.71	211.81	209.64	207.99	205.75	207.65	206.34	215.86	217.72	210.58	215.31	212.02	208.16
207.17	210.62	210.93	204.17	210.19	215.95	207.72	209.26	214.58	206.84	210.61	212.36	214.77	208	199.78	212.15	206.07	211.31	206.74	204.87	210	217.53	208.2	204.47	206.18	212.33	210.29	206.27	208.44	207.14	207.77	214.65	212.76	206.49	210.56	207.85	207.7	214.63	211.3	205.51	210.87	211.29	210.46	206.21	208.35	208.13	206.61	210.61	211.76	203.43
200.59	204.17	202.98	201.91	203.73	197.93	203.47	205.19	195.3	201.59	192.76	194.5	199.64	198.28	199.33	194.68	194.81	204.47	200.72	197.08	196.01	195.56	204.49	208.27	198.04	199.28	200.56	195.23	197.98	201.26	207.13	199.61	200.53	203.49	191.84	192.05	197.03	198.32	197.94	194.72	199.34	209.57	193.72	199.7	201.7	198.11	203.89	199.94	195.64	200.02
208.48	209.99	215.94	209.85	205.35	210.31	214.14	211.49	209.02	205.01	210.15	210.5	217.1	212.39	207.37	209.44	212.18	208.64	210.14	213.27	203.03	211.14	205.07	213.51	209.09	207.47	212.81	212.18	205.3	211.29	205.83	209.59	211.21	205.75	205.57	214.31	205.49	204.91	211.77	210.45	214.24	211.13	213.28	208	202.15	211.68	211.14	215.79	208.74	208.57
218.76	217.86	211.17	211.73	214.95	211.36	216.59	210.64	211.62	216.47	211.89	215.67	202.82	215.31	213.42	216.11	213.22	210.48	210.76	208.21	211.48	214.25	221.04	209.15	210.86	214.87	212.32	215.61	213.51	212.43	209.83	212.23	210.9	214.51	213.84	211.63	207.43	213.1	212.03	210.5	207.32	209.9	211.13	214.74	214.49	213.62	210.59	214.36	211.75	219.08
196.51	202.79	205.88	212.14	203.41	208.79	203.56	205.59	201.91	200.46	198.76	208.03	202.86	197.84	195.63	191.98	205.64	203.72	201.65	201.11	203.44	202.22	199.16	206.43	199.15	203.83	204.97	205.63	209.52	198.44	205.84	199.64	198.45	200.22	199.54	202.45	203.64	202.92	205.42	198.85	201.59	201.02	201.21	201.34	206.2	205	205.44	209.85	205.38	205.47
209.05	209.48	205.66	210.26	209.74	213.04	211.76	207.72	204.76	208.29	204.42	204.82	209.72	210.54	203.5	208.8	208.59	213.99	205.14	206.68	209.17	207.6	215.04	210.72	215.02	207.81	201.67	206.85	210.1	208.74	213.82	205.76	208.37	207.47	202.4	205.62	206.24	210.51	210.75	210.32	207.82	204.14	213.5	209.51	209.82	202.78	214.51	215.06	213.18	212
205.97	205.16	207.18	205.22	203.64	211.32	202.85	208.9	207.29	198.71	203.06	200.28	210.52	200.42	199.33	199.53	202.13	206.89	200.57	203.16	206.08	198.17	197.02	209.82	202.01	204.25	209.52	209.72	204.36	206.78	200.48	206.79	202.29	204.4	203.55	204.71	205.74	203.01	202.86	201.86	206.18	206.16	203.61	206.8	207.24	206.69	208.24	204.86	208.62	210.73
222.25	220.32	216.69	219.08	215.98	215.63	216.11	211.48	220.18	220.32	213.94	215.42	217.48	219.9	216.53	224.33	219.04	225.82	219.37	220.1	216.23	210.59	218.37	220.49	211.04	211.23	214.19	219.03	218.55	218.44	216.86	213.28	216.14	216.71	218.57	219.5	216.63	221.49	221.5	216.67	216.91	217.1	220.02	218.11	215.69	214.74	217.64	217.52	223.4	213.89
207.03	205.57	202.78	201.72	202.16	208.55	202.21	203.93	203.67	205.72	211.25	205	203.81	200.95	203.15	209.09	207.73	202.71	203.05	203.12	200.94	199.98	196.69	204.13	204.66	203.07	205.11	203.56	199.67	199.04	202.55	199.73	200.27	197.72	205.48	202.45	204.18	200.95	202.95	198.81	204.19	199.73	200.51	194.82	200.78	203.19	200.49	198.19	199.47	209.48
205.72	196.91	199.66	211.91	191.3	199.02	206.01	199.67	205.64	195.8	200.03	203.82	205.85	201.8	200.82	201.5	208.76	206.83	202.59	207.44	204.67	202.35	209.03	196.59	206.69	215.47	206.46	210.59	204.3	205.49	197.67	198.76	211.75	202.91	205.62	201.9	211.03	200.24	201.98	204.03	209.41	199.71	201.76	205.89	197.98	206.13	203.19	200.06	201.83	198.7
207.65	209.56	208.96	212.58	201.5	207.83	207.11	207.11	209.17	207.39	207.48	209.29	207.15	209.87	195.2	210.22	204.39	210.42	211.68	203.41	211.19	213.28	208.98	206.68	205.83	199.53	203.91	208.38	209.56	210.19	201.56	207.42	211.56	208.73	205.78	206.16	201.22	201.66	204.88	202.7	201.78	206.84	203.3	206.63	199.32	205.43	206.88	206.49	213.15	206.17
207.52	212.59	206.8	212.64	210.24	211.58	209.29	210.66	205.71	212.29	206.68	213.71	210.63	209.67	210.03	214.39	208.92	203.88	206.26	204.95	207.77	205.43	214.42	212.3	209.95	210.8	206.82	215.31	201.05	210.03	212.26	208.33	204.17	216.18	214.04	208.56	208.79	211.18	208.6	209.89	206.75	210.53	212.18	202.32	198.94	203.89	202.77	213.22	207.06	207.88
218.3	221.61	219.13	211.82	217.17	223.76	219.22	215.49	216.59	218.71	221.17	221.26	218.09	217.37	211.65	219.18	214.89	218.52	215.21	217.23	216.15	217.01	222.08	221.8	217.19	217.51	217.59	214.27	217.88	217.63	215.35	211.89	217.61	215.65	218.79	213.11	217.92	217.53	218.91	221.58	218.89	211.01	222.72	215.68	222.34	223.75	221.24	215.04	215.47	221.87
217.34	215.67	217.44	214.68	217.83	217.54	211.63	217.44	211.97	217.38	218.72	219.39	215.3	225	216.33	215.31	212.97	214.08	217.81	213.88	214.87	213.28	218.54	210.8	212.92	213.68	217.45	220.75	218.29	215.25	220.2	215.3	215.65	216.09	209.37	219.14	217.08	215.96	216.02	223.38	224.63	220.38	215.84	213.2	216.57	220.41	210.42	215.19	213.52	216.56
214.29	207.72	215.3	201.98	206.57	206.59	204.92	204.09	209.94	212.36	209.27	211.55	212.12	205.41	203.53	208.31	206.16	207.4	209.2	207.3	209.34	216.64	207.78	208.37	207.38	203.24	209.83	202.44	214.56	210.33	210.43	214.91	211.89	208.73	214.39	204.33	205.52	209.74	206.35	213.16	206.09	207.84	206.65	207.7	214.94	207.3	205.73	205.1	205.14	214.99
211.38	217.78	209.89	209.27	209.03	208.64	206.39	200.62	209.22	206.02	212.33	209.67	208.37	208.54	210.72	207.26	207.71	215.36	217.37	212.38	213.42	211.81	207.52	207.78	209.6	212.91	208.3	205.84	204.7	215.76	208.02	201.66	205.93	209.87	204.31	208.8	209.52	213.56	204.96	209.14	208.98	209.76	207.19	205.58	206.48	199.09	208.59	211.51	208.14	208.88
208.36	201.86	203.66	205.23	198.53	207.39	198.73	207.72	202.15	210.78	207.27	208.58	197.62	199.62	203.03	200.35	206.91	203.57	213	204.19	198.87	201.32	210.08	202.41	204.29	210.7	201.37	203.32	213.94	203.44	198.97	201.36	208.16	200.95	200.99	201.92	206.73	199.78	200.32	204.47	204.41	202.09	204.16	206.01	203.82	199.45	204.03	202.13	206.16	203.19
196.63	198.89	195.53	198.99	198.23	198.29	192.61	198.08	199.08	187.53	194.84	198.2	190.94	187.41	201.54	193.82	193.64	199.41	198.74	196.49	193.23	196.16	194.83	195.47	203.97	193.37	192.63	202.36	196.24	193.56	193.22	194.25	197.13	196.69	198.35	193.9	199.79	195.25	193.48	199.58	192.25	195.23	191.54	193.99	191.18	201.54	193.06	204.12	198.11	190.42
199.1	202.1	205.24	202.72	205.18	201.27	205.92	207.36	200.83	200.95	203.82	205.31	197.38	200.84	205.06	196.79	199.9	198.23	195.61	200.48	203.01	201.47	197.52	201.32	204.93	196.81	201.29	195.86	205.88	203.24	194.37	198.36	203.63	197.46	200.44	200.76	198.08	199.63	200.73	200.69	198.93	200.99	193.67	202.41	204.48	198.14	207.95	198.43	198.29	199.54
201.56	205.66	199.7	203.88	206.19	206.27	202.2	205.49	203.26	200.89	197.71	199.71	197.29	206.16	204.43	203.46	204.83	198.56	208.41	202.62	201.1	203.43	204.92	212.85	203.69	201.06	198.98	203.29	204.79	208.74	200.83	203.01	200.02	200.56	206.18	205.98	203.18	200.42	202.62	202.2	204.66	209.73	199.59	207.94	206.34	207.03	202.06	209.81	198.31	207.17
210.35	204.47	208.85	213.61	204.36	214.91	211.8	213.88	209.82	206.52	210.02	209.92	206.08	203.64	210.55	208.51	206.37	203.84	206.81	212.3	215.65	208.28	209.66	206.61	209.59	209.63	209.06	212.73	204.84	211.38	215.08	210.19	201.65	210.02	204.05	200.9	207.87	204.4	212.29	206.79	203.85	201.9	211.93	209.18	212.4	206.04	206.88	206.12	207.82	207.92
209.51	216.3	209.55	212.45	210.44	206.78	219.15	211.17	217.03	204.25	208.41	206.84	208.33	211.47	206.45	213.4	211.29	205.25	210.42	212.04	206.94	213.35	205.69	208.47	208.96	216.08	207.07	208.11	212.53	209.6	203.27	208.23	212.76	200.77	208.99	209.14	212.61	209.52	214.38	216.41	209.94	208.51	216.92	212.92	210.82	205.63	213.46	209.24	211.77	210.46
204.01	200.8	200.34	207.4	208.47	204.12	209.09	207.19	202.06	203.62	209.89	209.39	211.46	200.24	204.18	207.22	201.43	208.48	207.13	196.03	206.68	203.67	203.25	209.81	207.44	202.82	205.29	205.89	208.15	207.28	205.9	205.69	209.68	208.13	202.28	211.04	206.42	201.29	198.54	208.04	206.76	202.87	204.17	203.35	204.62	209.49	204.51	207.58	204.04	203.59
189.7	201.57	199.58	192.95	196.18	192.3	197.19	192.19	192.14	191.2	192.67	193.63	190.72	198.46	198.08	190.48	201.3	196.01	191.41	193.15	194.3	193.76	196.1	189.65	196.03	200.61	193.41	196.9	200.69	198.15	193.13	202.06	192.67	193.22	195.51	188.86	194.4	199.25	191.99	192.1	200.38	188.81	196.83	193.2	198.85	197.23	201.18	192.52	200.96	193.99
212.74	218.38	207.71	203.3	210.35	211.62	214.54	204.7	209.19	203.5	202.37	213.19	211.81	208.78	208.52	206.67	209.64	203.57	206.37	204.12	213.33	211.64	207.2	211.95	206.4	207.77	211.5	212.03	215.29	203.46	212.36	212.29	199.37	207.58	210.36	205.78	216.2	209.42	214.5	204.97	211.98	206.49	202.06	211.47	209.04	208.59	207.24	206.77	207.89	206.72
203.62	208.07	202.36	204.89	202.69	205.55	201.25	204.87	209.61	203.24	203.91	209.03	210.94	206.31	207.28	204.49	201.8	209	206.41	206.6	200.07	211.81	198.71	203.91	208.08	201.54	204.76	203.09	197.21	206.68	207.25	200.53	205.21	204.68	207.03	204.36	207.17	206.14	204	205.94	205.39	202.27	201.78	204.73	205.28	200.97	207.66	200.05	200.15	199.14
211.69	203.78	208.53	206.17	208.59	201.12	209.65	205.64	204.16	211.43	215.16	208.4	209.71	209.2	207.6	212.11	210.78	199.6	211.57	208	205.23	205.39	208.47	210.11	212.57	206.21	207.77	207.75	207.76	209.8	202.9	208.47	208.51	206.66	202.86	204.01	205.48	204.83	207.95	211.3	211.58	207.23	204.8	206.53	212.24	200.33	210.56	207.54	204.01	211.31
204.93	211.78	211.19	209.98	210.14	212.03	211	207.72	211.68	211	213.48	207.89	214.05	214.94	206.94	209.51	213.7	210.66	211.84	211.29	206.92	201.58	209.57	209.82	209.07	211.02	212.34	211.57	212.29	211.48	212	213.59	209.64	213.66	212.67	214.17	202.14	206.16	213.06	207.84	211.21	199.96	213.91	213.66	210.83	203.87	208.62	211.95	210.75	212.95
205.42	198.62	207.56	205.13	201.62	204.3	209.95	206.6	201.94	198.2	206.99	204.85	206.68	202.88	203.48	203.24	208.87	202.41	208.14	208.08	199.92	207.71	206.86	210.15	206.58	202.14	206.34	206.49	198.87	202.21	205.09	210.52	205.36	204.01	206.37	201.94	209.77	211.32	205.85	201.13	206.8	202.57	208.18	209.71	204.71	202.55	206.65	205.03	198.62	204.58
207	203.02	194.89	200.53	206	197.45	203.55	199.33	209.1	207.26	199.89	199.39	205.33	195.31	204.34	204.69	205.44	197.05	202.96	198.35	198.29	202.61	202.03	207.81	205.42	201.38	199.59	202.23	204.51	199.27	205.1	203.32	203.72	207.23	195.53	203.46	199.03	204.83	205.77	206.4	202.01	202.32	207.92	196.16	205.02	199.79	200.53	200.77	199.56	199.5
211.21	218.94	210.78	214.07	213.99	212.55	203.53	215.6	203.81	207.22	216.4	212.6	215.17	215.53	215.48	210.38	218.07	215.6	207.46	206.26	218.97	212.53	210.45	211.12	211.58	216.62	209.51	213.01	210.87	218.47	211.64	209.39	212.07	210.24	209.35	210.17	205.15	208.61	213.17	208.72	211.42	215.14	201.82	212.99	215.89	217.98	210.67	207.43	219.76	213.04
216.38	211.02	215.75	214.21	213.26	211.25	206.68	209.89	210.05	207.13	214.7	219.34	210.13	216.18	209.39	211.1	215.27	209.93	216.91	213.47	218.64	204.08	212.81	214.54	219.23	209.96	208.45	218.16	216.65	207.15	216.17	217.27	210.15	216.31	208.77	213.47	211.35	213.59	206.03	206.81	215.35	213.26	209.45	210.72	217.94	209.15	212.41	214.2	210.07	212.6
215.73	210.48	216.26	210.59	214.41	211.57	211.91	215.48	212.38	216.86	213.29	217.53	212.1	212.12	209.39	210.61	209.6	212.24	215.31	212.28	211.19	205.56	213.5	213.54	212.86	214.99	214.74	210.31	212.22	210.41	214.24	212.99	204.71	216.19	213.97	209.23	210.96	216.19	208.28	210.56	223.03	216.04	217.29	212.53	214.69	207.25	218.29	208.25	210.81	213.27
202.62	209.88	206.93	202.9	205.89	210.34	212.12	210.04	212	208.83	210.38	209.01	207.69	207.34	212.13	210.03	208.73	205.3	209.03	206.71	205.68	208.65	203.08	205.54	209.87	202.6	203.77	202.46	206.25	204.45	210.99	204.02	212.14	210.61	210.35	211.94	212.7	204.98	212.99	211.04	206.8	209.43	206.29	201.07	211.34	204.93	207.03	207.29	212.08	209.53
210.92	213.05	210.99	212.19	213.54	205.71	215.59	208.87	206.97	212.63	212.61	211.7	213.87	211.19	210.91	205.2	219.44	214.43	214.88	209.17	213.5	213.48	219.14	210.1	217.37	209.65	212.27	215.53	214.84	213.76	214.94	213.39	214.42	210.46	213.51	217.65	218.48	217.81	213.15	211.92	214.81	212.75	208.87	210.76	205.73	212.6	214.31	210.35	207.38	212.7
192.29	193.86	192.11	190.95	196.36	193.88	195.42	191.98	195.7	193.28	193.44	202.15	188.24	191	197.66	193.88	193.71	190.53	195.9	194.98	196.68	191.76	192.31	189.23	190.64	193.32	188.96	198.63	195.27	196.37	193.88	194.23	194.47	195.36	188.29	201.14	190.48	192.73	197.92	193.91	193.38	193.06	195.42	194.55	194.65	192.19	198.09	195.39	190.42	194.39
203.21	201.63	203.39	205.44	198.93	205.11	206.39	208.17	205.86	208.95	212.46	205.6	206.51	203.02	200.8	207.15	205.25	208.66	201.58	210.05	204.3	211.67	202.5	208.63	208.19	207.97	204.46	212.18	207.51	201.87	203.42	191.15	207.7	205.64	202.5	209.56	203.21	207.11	205.15	202.76	205.5	207.35	208.63	206.81	197.95	210.88	204.34	202.53	206.07	204.55
209.65	213.14	209.78	204.26	213.49	209.89	210.84	211.44	204.76	202.47	210.92	204.01	211.56	208.77	212.87	211.22	205	208.19	210.79	204.6	204.57	208.89	207.6	209.1	214.01	206.91	207.01	209.17	206.27	208.05	208.29	209.85	209	209.39	209.45	208.65	208.51	205.81	206.24	210.79	208.8	211.84	208.75	205.17	209.45	213	208.3	206.09	207.41	207.63
201.69	201.78	195.6	203.66	200.48	200.71	195.94	192.47	207.24	191.92	199.07	200.12	201.08	201.82	197.11	195.73	193.65	196.72	197.27	204.07	205.74	193.7	193.69	194.27	196.74	194.11	198.81	197.8	197.32	197.52	204.11	202.62	200.42	198.96	194.27	196.55	197.68	197.52	200.81	194.93	203.99	194.17	199.4	201.4	195.81	197.08	200.61	201.21	206.36	196.63
192.2	194.55	194.21	192.84	187.46	189.97	194.36	196.53	197.93	186.67	198	196.27	196.04	192.02	194.6	188.28	196.98	196.22	191.91	193.99	200.3	196.02	194.78	190.19	191.27	193.27	193.99	191.37	191.96	191.44	197.15	201.63	199.33	192.82	193.38	195.82	194.62	194.63	195.21	193.22	191.98	197.13	194.82	195.1	201.55	188.9	193.14	199.75	197.08	196.24
212.32	205.74	213.24	209.73	206.4	209.08	198.73	200.95	206.89	203.42	209.43	206.58	205.09	210.05	213.41	211.14	211.78	204.75	208.25	202.98	205.96	208.52	207.66	212.7	205.25	206.53	210.35	209	209.45	202.09	208.33	205.71	208.71	211.06	212.1	208.6	212.52	210.41	203.44	211.11	213.57	204.33	207.29	215.32	201.07	204.66	208.32	202.92	200.96	205.9
217.86	221.45	226.51	222.69	212.15	216.36	220.76	220.98	216.58	209.58	219.18	221.34	214.6	218.23	218.03	215.73	214.92	217.56	213.96	220.22	214.08	215.63	212.22	221.77	217.11	220.47	215.91	219.56	224.38	219.95	218.55	221.51	217.22	217.41	215.01	217.04	212.92	217.4	216.61	216.31	216.76	216.28	214.9	217.87	209.01	217.32	217.15	216.1	221.01	214.74
216.47	213.32	219.34	227.8	217.33	220.04	211.03	216.13	218.96	221.45	218.08	220.34	217.66	220.76	218.19	213.63	220.26	217.67	220.5	214.53	217.45	216.27	214.93	224.81	218.17	220.25	218.14	219.26	219.31	211.14	209.66	221.72	222.26	221.26	218.51	216.51	212.66	219.1	223.92	217.15	212	218	214.49	212.18	219.28	216.12	217.49	217.55	216.02	214.42
210.33	210.65	206.77	214.39	212.25	211.71	211.33	210.58	215.54	212.27	212.61	210.66	216.63	209.28	209.64	207.79	217.36	214.07	216.06	205.88	217.45	211.56	209.75	209.98	209.53	211.15	210.74	210.74	213.43	212.3	217.73	211.96	215.09	214.09	209.33	214.33	216.98	208.13	209.39	209.05	215.14	212.32	210.48	210.5	214.07	215.78	211.1	219.56	212.98	214.02
197.42	195.35	195.25	195.81	193.61	194.66	194	198.08	195.09	207.03	194.6	196.09	194.78	196.86	202.18	201.8	193.82	202.05	195.08	199.63	189.57	197.61	196.99	200.32	199.36	199.22	199.05	194.29	199.11	203.87	193.08	202.14	201.12	199.78	205.16	202.58	196.53	198.32	201.85	194.07	194.15	202.37	195.08	198.96	202.61	198.83	191.84	196.79	199.16	196.74
203.03	203.65	199.96	199.5	204.75	207.23	201.12	203.82	201.22	203.23	201.29	194.45	197.05	204.44	206.71	202.49	196.32	202.3	204.6	202.47	209.03	204.07	196.95	200.6	203.3	200.34	203.95	203.67	193.31	201.56	200.97	200.41	204.73	207.27	204.81	201.51	206.6	200.37	209.66	201.19	202.07	201.88	207.69	205.61	200.23	210.57	203.92	197.49	202.02	211.58
204.3	201.43	199.16	204.53	201.15	195.95	205.86	199.33	202.67	205.44	202.61	204.49	203.75	207.14	198.26	204.73	203.16	198.49	202.22	201.89	205.79	203.45	211.35	203.76	200.49	202.19	200.56	199.21	206.29	206.12	209.4	205.12	206.69	203.52	204.44	205.97	204.19	206.55	203.22	202.73	203.05	202.59	196.23	209.1	193.61	200.85	205.83	204.77	195.81	202.08
208.54	214	211.64	205.63	215.25	210.64	211.4	211.87	207.69	207.85	210.77	214.6	207.19	211.89	213.88	206.03	215.89	215.28	216.96	213.92	213.93	214.25	221.11	213.37	223.27	210.44	209.67	209.01	215.93	211.89	210.11	212.84	206.48	212.33	209.52	211.14	215.05	218.72	210.84	212.5	211.97	216.08	216.58	219.09	206.98	215.22	214.19	210.02	212.8	214.74
199.77	198.36	202.59	203.22	201.3	200.63	209.09	194.98	199.4	206.29	202.57	197.12	208.85	204.84	201.81	202.22	202.07	200.65	203.28	199.82	197.15	206.73	206.84	202.15	206.95	197.65	195.94	205.01	196.92	205.77	198.93	197.95	205.76	191.4	200.81	200.2	204.41	202.01	208.57	195.54	195.78	201.46	206.31	200.37	200.81	206.05	200.71	198.45	200.82	196.89
200.51	192.12	201.33	201.84	197.8	207.03	199.42	201.58	199.42	199.33	199.5	196.51	194.5	196.31	198.29	199.48	198.86	199.44	197.83	200.89	201.62	205.04	198.64	196.12	198.69	203.32	203.92	202.74	201.45	193.3	195.12	198.84	197.85	198.62	192.77	200.3	196.17	204.62	200.29	200.91	200.02	198.65	200.39	196.87	202.91	198.02	201.42	202.54	198.03	198.75
201.54	206.78	200.44	197.88	203.12	198.01	203.62	207.29	209.04	210.59	206.53	200.73	204.89	199.44	207.38	203.37	206	200.08	202.77	205.77	201.47	201.6	205.47	204.73	208.77	213.41	207.54	207.83	208.52	209.58	200.26	203.39	202.69	203.43	204.58	208.23	206.68	201.94	208.5	201.06	208.96	208.15	207	207.41	207.9	201.26	205.43	206.53	204.16	202.36
200.42	193.94	200.8	199.82	204.28	198.62	201.56	196.78	202.38	194.53	198.43	191.59	205.64	187.86	196.87	197.08	207.24	201.62	209.54	199.23	196.1	197.17	199.67	204.09	206.65	195.46	202.9	204.6	194.54	200.15	201	201.05	202.73	202.34	198.4	197.13	207.87	201.99	196.19	193.71	195.76	198.08	195.37	195.77	200.22	200.29	199.58	205.46	199.06	199.27
205.37	206.8	204.59	201.16	204.78	204.89	200.97	212.17	205.92	203.94	199.81	205.86	205.21	201.88	208.3	200.33	209.01	204.04	203.98	207.36	206.44	206.7	205.65	197.21	205.51	204.42	203.46	207.15	202.82	207.98	202.85	205.75	208.5	205.5	201.66	202.31	201.55	209.7	204.38	210.86	201.32	202.37	199.3	203.11	204.68	204	205.76	204.33	203.43	208.22
208.82	203.23	210.07	206.12	209.22	210.94	204.62	206.31	207.35	211.64	203.56	203.05	205.95	204.37	200.44	207.58	211.59	206.23	200.41	212.42	203.48	208.61	211.75	210.78	214.43	205.63	206.58	209.19	212.02	203.06	201.06	207.51	209.73	209.68	211.1	208.16	211.37	211.65	214.86	198.88	205.97	200.7	205.68	208	204.42	209	194.49	206.97	212.21	205.61
204.5	192.14	200.7	202.22	199.49	202.04	199.45	192.38	198.29	199.08	195.75	199.8	200.96	201.51	203.66	198.85	202.24	208.34	201.41	202.95	203.6	206.11	200.89	199.31	195.51	197.45	193.29	196.26	196.61	200.51	207.43	193.13	205.24	205.74	200.52	203.05	201.87	197.08	193.2	193.21	201	200.2	197.08	197.56	201.12	196.48	203.12	200.84	201.67	199.24
205.84	206.06	210.3	208.59	208.28	210.84	205.95	204.43	209.41	212.02	211.58	211.14	216.05	209.51	209.24	203.89	203.64	207.59	200.78	209.37	201.82	208.09	202.58	203.12	207.3	207.05	209.32	206.16	213.3	208.45	204.67	207.48	206.75	204.78	211.48	208.46	213.1	208.19	201.22	212.69	202.52	210.43	212.01	204.7	209.04	206.63	207.05	210.23	206.98	213.21
205.85	200.9	201.85	201.35	201.62	205.53	208.57	201.92	201.97	196.9	207.76	204.12	210.96	208.49	199.47	203.7	198.44	205.18	205.57	194.43	200.59	202.78	199.18	205.48	207.16	202.12	209.1	201.64	204.93	198.32	201.71	205.17	203.3	204.16	203.54	197.45	197.91	207.25	196.2	201.69	211.51	204.88	198.46	199.17	200.53	209.51	197.7	204.02	207.76	201.53
205.7	205.33	207.37	204.33	201.74	209.95	214.55	205.6	206.84	204.85	200.45	207.27	209.94	211.08	207.24	203.92	211.74	205.59	211.43	213.85	207.79	210.55	206.84	205.7	201.41	203.39	207.56	203.7	209.42	204.35	207.37	210.14	204.5	211.91	210.74	208.95	208.57	203.34	205.74	206.83	208.86	202.06	213.45	217.56	202.95	202.22	204.11	207.44	210.22	210.73
205.25	201.6	200.28	200.95	206.33	197.06	200.5	199.02	199.05	204.42	204.38	206.4	201.77	204.18	201.38	204.38	202.98	204.19	206.14	199.39	203.37	198.38	202.44	203.94	208.74	197.29	203.12	199.51	202.89	200.41	205.51	204.21	199	193.72	204.44	204.05	206.06	199.83	204.38	207.57	207.67	207.54	204.6	203.7	203.74	209.12	201.86	200.67	203.65	206.39
206.98	206.78	210.83	202.76	209.69	208.07	206.07	203.13	208.04	200.57	207.41	199.25	200.53	202.2	202.56	207.77	205.2	203.8	205.6	199.99	201.85	202.16	205.84	197.81	202.41	203.37	203.96	202.85	203.24	208.56	206.8	203.53	207.3	206.35	205.11	197.94	207.62	200.13	198.04	206.09	205.27	208.16	198.51	203.23	203.55	200.95	201.82	203.52	206.23	205.55
216.27	212.93	214.32	217.95	216.8	219.31	211.59	215.18	224.04	217.21	222.83	218.08	217.78	216.93	213.15	214.18	216.4	216.87	214.44	213.89	218.11	223.99	221.71	216.19	222.91	213.02	219.62	219.55	219.53	215.36	217.94	220.09	211.76	224.66	210.74	214.2	221.15	216.69	222.15	217.72	214.95	217.3	215.27	215.88	219.42	216.79	217.99	217.98	216.14	217.73
221.94	216.64	217.37	219.2	223.29	219.03	220.74	217.39	215.33	220.46	218.02	213.02	217.65	220.82	212.59	217.1	218.09	218.7	209.68	213.06	222.03	214.27	215.53	216.38	216.64	218.93	214.76	213.59	220.54	213.6	223.81	213.85	215	215.51	216.39	220.88	218.3	221.43	220.94	214.38	206.31	213.08	215.49	212.2	221.16	217.37	214.95	220.33	211.79	213.4
208.08	200.2	202.09	204.13	201.92	202.57	198.61	198.3	196.56	199.3	208.29	204.46	196.35	200.82	202.19	199.25	201.34	198.13	203.57	204.87	202.08	203.77	204.63	206.79	196.02	203.71	206.06	204.92	204.38	197.92	205.45	197.47	203.51	202.41	205.2	203.15	202.16	202.89	199.85	203.91	202.85	204.5	202.57	203.6	198.59	203.89	209.54	205.39	204.55	201
199.5	205.82	202.69	207.55	205.51	205.5	203.8	200.45	205.63	210.48	206.63	205.36	202.17	205.06	207.46	201.07	202.7	201.21	202.44	205.65	203.12	204.54	205.35	205.45	202.62	204.67	203.53	197.83	201.31	205.68	198.95	203.8	203.69	199.78	206.52	202.01	201.06	204.77	201.42	208.14	198.2	201.58	207.07	201.86	198.02	202.47	208.57	196.9	205.88	202.07
199.84	192.65	199.11	196.62	193.67	192.34	189.55	192.32	196.73	195.17	193.22	192.41	199.69	203.45	200.01	189.49	190.65	193.57	194.13	194.06	199.31	195.16	195.87	192.46	192.58	195.2	200.29	196.09	193.47	191.11	198.89	198.77	199.1	193.76	198.18	186.18	189.33	200.03	188.49	197.17	193.17	189.56	196.99	192.02	192.35	196.06	194.91	195.65	195.08	189.93
209.24	211.04	208.3	213.98	212.38	207.55	212.57	213.04	212	209.44	209.51	207.1	208.4	209.74	209.88	210.12	204.55	211.84	202.46	207.86	213.65	200.08	207.38	208.32	211.17	213.93	202.98	208.6	213.22	209.74	205.83	211.33	210.59	205.21	209.4	210.98	209.87	210.82	216.12	215.41	208.42	210.39	206.59	213.3	212.33	210.47	210.34	203.62	208.78	207.28
205.97	210.9	213.27	220.67	214.17	213.25	216.63	215.64	212.09	203.38	210.31	215.96	211.72	220.2	213.82	213.09	211.84	210.33	209.04	213.74	211.33	209.77	210.2	212.62	217.52	212.59	216.25	214.89	213.39	213.39	214.5	211.07	215.99	210.92	206.09	216.46	214.34	215.73	211.84	210.52	210.28	203.91	212.66	214.79	213.54	213.68	214.92	211.63	210.79	211.55
206.59	206.18	207.91	210.13	208.48	205.58	205.69	205.29	207.06	204.34	204.22	207.71	207.92	206.84	209.05	206.58	207.83	209.15	212.4	198.81	209.72	209.54	207.89	211.2	210.07	211.79	208.25	214.21	207.21	206.08	204.35	205.99	209.52	210.22	213.15	208.93	212.85	210.46	209.32	211.77	207.43	210.81	211.38	212.8	209.26	208.76	214.56	202.05	215.01	211.51
213.09	208.98	207.21	198.77	208.78	206.53	213.81	211.95	204.54	205.68	210.85	203.72	209.32	209.72	208.29	198.01	208.02	203.85	212.15	208.23	206.86	210.17	211.71	207.6	205.06	205.94	210.88	207.11	212.83	205.65	206.65	206.15	207.57	204.62	209.15	215.48	209.46	206.54	210.86	205.13	211.37	207.18	204.07	205.92	201.93	203.26	208.95	209.85	207.89	214.58
195.36	207.33	205.6	201.32	207.64	200.78	206.03	201.71	203.53	204.76	204.78	198.71	196.94	201.68	193.76	209.44	203.04	201.34	202.38	202.9	208.27	202.29	205.42	199.78	204.57	204.66	198.47	204.18	199.15	202.07	204.99	204.96	203.25	203.59	204.62	209.53	208.17	207.96	195.13	204.89	202.44	207.07	201.44	205.38	199.8	201.54	193.82	206.31	207.32	202.84
208.89	200.09	199.44	206.5	202.2	200.6	198.54	203.83	206.9	206.29	200.25	199.59	208.06	209.14	204.74	197.84	202.26	199.23	203.06	202.61	201.08	203.89	197.37	199.2	200.56	204.96	206.6	202.58	206.12	205.55	198.77	201.98	202.61	200.33	198.29	200.81	200.92	204.52	203.59	196.87	201.84	205.69	206.99	207.64	201.59	201.46	200.18	197	197.72	203.93
199.94	202	203.15	190.98	197.68	198.91	196.52	201.81	193.82	199.12	204.89	200.74	198.91	199.27	194.73	204.42	194.52	201.35	199.09	199.52	193.56	200.76	198.41	201.01	193.38	192.05	197.38	195.85	196.61	209.42	199.44	193.16	204.58	200.15	201.46	200.84	198.36	197.42	203.68	200.58	202.88	197.59	204.08	199.19	198.92	203.83	200.54	199.21	199.43	200.04
218	219.62	220.45	218.41	220.19	218.26	220.55	215.48	208.99	216.36	210.3	222.68	216.52	222.5	218.39	215.37	218.65	214.69	212.6	227.74	220.65	216.07	219.31	223.28	222.96	219.75	216.26	216.99	213.75	213.84	220.82	216.37	218.66	216.54	218.46	212.27	220.46	220.62	217.04	210.81	224.45	218.19	219.5	222.26	222.41	213.11	217.58	220.19	222.27	222.27
190.38	193.13	190.36	200.33	195.7	201.73	195.45	197.63	192.9	197.71	193.24	195.38	193.79	195.12	198.96	196.11	194.55	191.41	199.87	192.24	193.39	200.44	200.65	194.96	188.59	196.66	193.91	192.47	200.89	195.98	193.63	201.36	198.58	193.5	197.98	196.19	189.52	193.07	193.96	192.45	194.19	191.76	191.08	195.89	201.49	193.58	201.25	200.59	193.89	188.5
207.48	215.2	212.29	212.85	213.26	217.84	214.86	211.69	215.79	208.57	214.25	207.99	207.5	209.04	208.07	211.74	217.51	215.42	215.77	209.73	214.12	213.34	219.06	215.77	213.01	212.31	212.73	213.83	210.15	209.04	206.62	215.64	213.73	214.93	213.82	209.56	206.91	203.9	211.11	214.31	213.79	216.27	214.42	208.71	213.82	217.04	207.32	214.27	210.3	218.9
210.4	204.77	204.4	208.89	201.03	203.78	205.38	204.22	209.41	211.61	206.4	207.95	208.39	208.44	206.11	208.87	204.57	203.94	208.55	204.7	204.48	198.67	202.64	209.92	205.42	204.49	210.96	206.67	203.26	198.16	195.97	206.31	205.27	202.22	205.78	211.32	206.73	212.01	212.57	204.87	205.64	208.23	211.53	206.41	207.55	199.71	200.7	207.08	208.95	203.57
211.28	204.54	206.1	201.84	211.29	202.39	205.8	210.9	204.21	208.9	212.34	212.99	207.31	212.34	210.6	210.4	214.72	202.19	207.75	205.54	203.94	212.31	206.27	204.32	210.92	208.18	206.86	203.48	207.56	211.46	203.07	207.55	206.17	215.63	209.46	211.07	215.24	213.48	203.39	208.21	212.12	201.28	214.35	205.72	212.23	206.35	206.93	207.16	209.3	208.49
214.14	224.94	220.7	216.08	219.03	211.62	219.2	212.23	212.22	215.76	215.38	217.49	218.17	213.37	212.09	216.23	215.76	214.37	210.27	218.41	217.44	217.97	217.39	216.14	218.58	218.17	213.87	216.19	229.23	210.3	220.19	219.18	215.39	218.31	220.65	214.62	213.24	214.11	210.66	216.6	215.85	219.14	217.99	216.31	216.36	218.24	219.64	215.52	216.71	211.68
207.58	210.47	211.92	209.68	206.06	211.08	207.13	205.18	200.19	208.37	211.47	211.03	216.03	219.03	203.99	213.46	208	211.55	210.62	208.81	207.88	214.39	208.88	205.94	203.32	211.78	210.84	207.33	197.84	204.83	201.22	212.88	208.61	211.25	206.32	208.65	211.29	210.29	204.66	212.48	209.27	202.19	210.96	214.16	206.3	203.16	209.78	206.49	208.2	208.14
206.13	199.93	206.58	196.24	193.81	197.78	203.27	196.83	198.88	201.91	194.87	195.03	196.78	195.98	197.43	198.77	197.4	193.72	200.87	200	197	199.71	197.08	202.47	202.45	200.96	195.04	202.39	198.95	203.38	198.9	202.36	200.46	202.81	196.03	200.06	196.36	195.12	202.08	195.67	205.74	197.92	199.16	205.71	197.84	200.59	203.75	200.22	199.14	201.86
208.13	208.61	207.57	206.56	203.59	203.61	207.78	211.96	207.23	203.9	204.02	200.93	208.55	205.28	204.07	208.32	202.13	204.45	208.08	205.83	207.88	206.97	213.26	208.03	203.58	214.03	200.99	205.97	199.97	204.45	208.73	203.16	197.28	205.2	207.02	207.42	209.01	210	203.7	203.71	206.88	208.59	204.21	206.83	197.36	202.84	203.43	205.33	197.2	205.19
192.22	193.96	200.54	202.4	197.47	194.22	206.16	199.09	203.06	205.01	200.9	198.54	200.99	206.4	193.39	202.14	203.05	192.57	194.98	199.2	193.4	192.13	200.21	193.44	198.71	202.56	196.01	202.06	195	201.03	198.67	194.12	205.52	191.88	192.28	193.96	201.54	196.05	197.32	196.53	199.33	198.75	194.33	197.64	198.53	198.86	204.28	194.41	192.21	195.27
216.41	218.24	216.29	215.69	217.15	218.03	210.93	217.97	213.22	216.32	214.43	220.23	216.95	215.28	216.81	218.23	223.26	217.5	210.37	219.87	214.35	213.53	222.83	217.88	218.15	220.88	219.92	215.57	214.02	214.01	216.26	218.22	221.81	210.11	217.04	217.74	213.81	218.02	218.59	215.89	216.65	214.94	217.91	219.11	215.59	210.53	216.87	215.45	216.57	215.08
195.42	190.04	191.72	196.56	203.49	195.44	199.22	191.34	196.64	194.1	191.62	200.47	197.49	204.53	199.31	184.45	197.9	197.16	205.97	203.31	195.17	197.93	194.2	195.38	195.77	199.48	195.93	202.91	199.56	204.08	195.43	198.58	193.65	202.07	200.81	197.34	198.11	198.97	194.99	201.21	202.49	196.98	199.47	203.14	204.35	198.39	193.39	195.52	194.14	194.93
190.23	193.89	195.44	192.61	193.67	194.78	194.32	199.49	190.29	194.64	191.41	191.2	194.51	190.98	199.51	194.12	196.94	196.96	191.01	196.79	185.29	189.96	194.51	190.36	195.87	192.75	197.32	196.67	195.16	200.32	201.74	191.1	195.65	192.73	189.85	197.01	191.51	194.4	190.77	198.18	196.72	200.85	197.48	192.12	190.65	190.89	189.64	194.23	193.87	193.52
203.61	194.89	200.08	201.64	198.39	194.73	204.46	197.37	201.83	194.8	198.65	200.1	204.86	208.19	199.96	198.3	202.28	205.92	198.18	199.24	192.27	203.5	201.75	199.5	198.9	198.39	198.36	201.81	202.46	199.76	199.76	197.64	199.97	200.38	201.46	206.74	202.34	198.55	199.32	203.22	199	193.64	198.58	199.49	202.33	202.09	200.1	199.46	195.78	204.01
219.03	221.51	209.21	219.62	223.87	213.25	213.72	222.32	214.42	218.16	212.89	222.41	213.76	218.94	217.08	217.8	217.69	209.21	214.78	222.11	214.62	214.28	217.99	215.86	223.38	209.61	213.29	212.43	214.16	219.58	214.66	223.66	219.83	218.97	217.74	219.88	223.38	220.68	221.77	222.59	213.12	217.66	214.83	216.64	217.68	225.09	217.8	214.96	223.4	213.89
205.36	215.16	207.22	201.61	205.81	210.52	205.37	202.18	208.8	211.26	208.5	210.43	204.17	210.65	214.85	208.51	204.17	206.21	208.97	214.75	212.02	210.63	212.72	206.25	207.61	210.76	201.03	208.91	210.05	209.47	209.99	208.24	207.79	207.81	207.04	211.25	209.64	209.31	209.9	207.93	215.4	202.05	205.27	213.38	213.18	207.7	207.27	212.58	216.85	203.57
198.05	193.01	200.77	202.3	206.43	210.14	200.13	207.74	200.16	197.11	200.85	196.82	191.95	198.99	196.99	197.81	192.33	194.7	202.14	206.35	200.93	197.72	200.99	196.05	202.43	196.73	205.19	204.8	198.84	195.97	196.74	197.86	204.84	195.95	197.01	202.84	198.21	202.4	203.71	202.33	202.49	200.23	203.5	202.3	200.09	205.98	196.6	203.29	197.29	199.44
[truncated: 299 more rows]
[truncated: 150 more columns]
