# Supplementary material for: Genetic dissection of main and epistatic effects of QTL based on augmented triple test cross design
Source: PLoS One. 2017 Dec 14;12(12):e0189054. doi: 10.1371/journal.pone.0189054 (PMC5730204; doi:10.1371/journal.pone.0189054)
Supplement: S6 Supporting Information — (ZIP) [file pone.0189054.s006.zip › z1_1450_0.5_10.csv]

213.22	210.61	212.34	211.16	211.89	210.34	211.87	210.32	211.86	210.98	209.49	212.13	213.34	212.17	210.84	213.41	212.59	211.66	214.65	212.14	212.95	210.24	213.98	211.51	211.3	210.37	211.15	214.44	212.46	212.08	213.2	212.44	210.07	215.32	211.44	212.07	210.98	213.07	211.82	212.72	211.94	212.48	212.41	212.13	213.73	209.44	211.04	213.62	212.38	211.76
211.5	212.49	211.52	212.43	214.5	212.96	212.23	211.09	211.44	210.05	212.85	215.45	207.72	209.79	212.6	213.42	212.22	211.13	210.74	212.16	214.57	214.57	213.92	211.49	213.24	214.92	213.78	213.68	211.7	214.25	210.74	212.09	212.7	213.93	210.96	211.18	211.69	213.52	213.42	211.93	212.48	212.71	214.16	211.28	214.27	214.03	210.95	212.13	212.36	213.95
208.74	209.55	208.1	207.91	208.16	209.83	209.21	207.7	208.69	207.89	208.91	209	210.44	207.86	205.88	207.62	209.47	208.49	208.1	205.95	208.72	206.91	209.22	209.8	206.95	211.21	207.4	206.32	205.57	208.24	205.99	208.28	207.21	208.38	206.08	208.39	205.84	208.33	207.5	207.29	209.16	207.55	206.86	209.44	208.66	209.59	207.31	205	205.75	208.16
200.97	202.11	198.64	199.27	199.6	198.94	198.32	196.48	200.55	199.07	199.26	197.94	200.26	199.44	198.06	199.15	199.19	199.76	201.19	200.83	198.36	197.63	201.14	200.09	199.61	199.27	198.91	199.81	198.51	199.71	199.39	199	200.09	201.36	199.31	199.91	199.17	199.52	198.83	199.91	197.04	196.97	201.64	199.89	198.23	199.18	199.86	199.29	200.85	199.46
193.25	195.84	195.27	193.88	194.12	193.04	195.98	194.33	194.99	192.75	193.56	192.44	194.26	193.95	194.16	192.86	194.44	192.65	194.99	192.81	196.38	194.13	193.78	194.2	193.05	195.41	193.17	194.61	192.4	194.1	197	192.48	195.24	193.75	193.27	192.18	196.04	193.14	194.73	194.77	194.46	196.62	195.63	191.5	195.89	193.54	194.74	197.21	195.88	194.32
204.92	205.91	205.33	207.41	204.13	203.95	204.53	205.62	206.82	206.96	206.03	204.63	207.65	204.33	206.98	205.49	204.57	205.36	206.35	206.5	207.44	205.71	205.42	205.7	204.7	204.8	207.93	204.92	206.67	205.42	205.46	204.72	205.49	206.5	203.77	204.44	206.76	208.36	205.82	206.65	207.78	205.74	205.77	207.23	207.79	205.51	204.2	208.26	204.92	205.88
217.84	217.22	216.82	217.92	219.15	217.65	217.4	216.15	217.22	218.14	218.13	218.72	216.87	216.37	217.41	215.94	217.91	218.35	218.68	217.14	220.64	217.03	219.02	216.87	216.68	217.36	220.11	218.2	218.2	217.77	218.55	216.44	219.11	216.18	218.66	217.97	217.05	216.73	218.52	217.98	218.92	215.85	217.72	215.81	216	220.12	218.77	216.73	217.62	215.79
196.94	200.08	197.35	197.35	199.87	199.87	197.48	200.08	199.77	196.59	197.01	198.17	197.64	195.18	197.76	197.72	198.45	200.38	198.41	200.3	197.34	199.62	197.95	199.21	200.59	199.1	198.58	199.21	195.74	198.05	199.88	199.8	200.14	198.07	198.21	197	198.27	197.33	198.42	198.78	196.95	196.12	197.12	198.73	195.94	199.15	200.62	197.1	197.43	199.99
217.24	215.2	218.8	215.27	216.6	219.07	218.69	220.98	219.52	215.94	219.46	218.62	219.23	217.79	218.45	219.21	215.9	217.32	218.91	217.38	218.01	217.79	217.34	220.38	216.35	218.26	218.44	218.66	218.34	216.72	218.5	217.92	217.79	218.37	218.17	214.94	215.45	218.32	219.14	217.75	215.42	219.16	218.12	216.32	217.03	219.21	217.51	216.75	218.44	218.83
217.58	216.68	216.49	218.5	218.59	217.14	218.69	218.76	218.53	219.74	216.2	216.09	218.4	215.98	216.26	216.63	215.41	219.31	216.06	217.4	217.71	216.83	217.04	216.96	217.95	217.35	215.69	218.27	219.13	217.55	219.29	218.63	218.43	219.97	216.81	216.55	217.38	217.52	219.6	217.35	217.26	217.67	218.55	217.65	216.32	219.73	216.82	217.18	218.39	217.67
212.33	212.78	211.28	212.19	215.07	209.89	213.38	212.06	212.8	212.14	210.74	211.02	213.86	211.85	208.95	212.99	214.14	211.37	212.19	210.58	213.61	212.91	213.8	214.39	211.83	211.82	211.17	209.83	213.34	210.71	211.84	213.44	211.92	212.95	214.09	213.12	211.48	214.78	212.43	209.92	212.57	214.29	214.3	210.61	211.55	213.26	212.75	212.97	213.43	212.78
209.79	210.36	206.36	210.16	210.47	207.87	206.14	209.45	209.94	207.99	205.32	208.36	205.53	210.42	208.8	208.47	207.43	206.9	208.84	206.9	210.04	209.48	209.28	206.02	209.56	208.41	209.08	208.1	209.52	207.48	209.68	207.21	208.27	208.62	209.31	207.86	208.79	208.78	209.13	209.05	209.25	209.07	206.97	208.2	210.92	211.54	210.26	208.27	208.67	209.91
211.34	211.47	210.29	211.83	211.88	214.5	211.43	210.1	214.01	210.9	213.17	212.53	209.81	210.54	212.32	210.66	211.13	211.3	213.28	210.28	211.79	210.16	212.22	212.27	210.81	211.22	213.04	211.54	210.72	210.22	211.21	212.96	211.38	211.61	212.14	210.49	210.72	210.56	211.68	211.36	211.08	211.21	209.99	213.35	211.25	214.08	208.57	211.75	211.06	212.52
212.57	212.28	211.42	211.37	212.78	210.14	211.59	210.57	212.52	211.27	214.68	211.99	211.02	212.29	212.77	212.98	212.28	211.73	212.2	211.29	211.24	211.98	212.87	212.8	212.32	211.89	213.79	214.52	212.27	213.28	213.42	213.46	213.7	211.72	212.62	212.82	212.84	211.78	210.27	209.07	212.07	211.76	212.89	213.02	212.75	213.31	210.68	210.66	210.92	214.67
211.8	211.6	212.91	211.26	211.81	211.27	210.94	211.02	210.58	212.07	212.21	211	215.04	211.06	212.64	211.15	209.58	213.98	212.21	211.92	210.98	212.05	210.53	211.68	211.92	211.87	213.32	210.29	211.94	212.19	210.59	211.27	212.84	211.47	212.8	209.27	211.81	209.93	210.5	210.89	213.01	210.1	209.41	211.16	210.32	213.36	212.33	212.7	213.18	213.24
218.45	216.44	217.91	217.76	219.29	216.25	218.54	217.42	216.02	215.52	214.54	218.6	217.82	215.1	217.93	217.05	217.7	218.06	217.09	214.51	215.55	216.32	218.28	216.64	217.69	217.15	217.65	215.75	216.83	217.37	217.58	217.13	217.55	217.23	216.62	216.64	216.03	215.86	217.25	220.19	217.04	216.75	217.07	217.86	215.27	218.43	215.15	218.35	218.24	218.89
217.52	218.88	219.65	217.8	220.66	217.23	215.51	217.02	218.3	215.02	219.61	218.8	217.12	218.8	221.29	216.99	218.79	215.81	217.34	219.69	217.11	217.69	217.04	215.64	215.42	216.45	215.96	215.7	219.19	217.95	218.14	217.62	215.81	218.26	216.64	216.97	215.9	219.16	216.54	220.63	217.35	217.16	217.21	218.96	217.92	215.48	218.95	217.2	217.45	218.5
217.42	217.73	215.9	218.35	215.19	216.96	219.33	216.83	218.99	216.49	215.17	219.69	216.05	216.54	216.92	217.02	219.68	216.82	219.83	218.32	217.28	219.5	214.58	218.8	217.38	216.49	216.04	217.31	216.38	217.32	215.25	217.63	216.97	217.64	220.32	220.1	218.45	216.97	217.34	218.53	217.19	217.24	217.87	216.36	218.05	218.33	218.52	215.41	216.83	220.01
208.89	209.83	209.78	211.16	208.98	209.45	210.58	207.25	207.97	209.17	208.07	209.81	209.71	210.85	208.83	209.06	211.76	209.93	210.26	208.52	207.5	209.48	206.94	207.68	209.37	211.5	209.48	208.02	209.12	209.79	210.04	209.37	208	208.85	209.7	209.82	208.16	208.54	210.58	211.65	210.81	207.49	209.23	211.66	207.41	210.9	209.48	209.07	209.81	208.46
216.87	214.98	217.62	217.08	216.58	215.96	217.52	216.18	213.6	216.52	215.5	218.25	218.91	215.69	215.63	216.5	214.65	218.42	219.18	214.38	217.21	215.3	217.48	217	219.38	217.6	215.96	218.07	218.09	218.94	219.08	219.26	216.15	217.21	216.39	217.63	217.22	216.34	215.48	216.75	219.37	218.98	216.41	217.76	216.1	215.6	217.51	216.92	215.46	214.63
206.8	209.23	206.79	207.04	210.98	209.01	208.7	210.4	208.33	209.05	208.94	209.82	210.66	207.04	206.53	209.66	210.52	207.88	209.14	209.21	208.95	207.42	208.44	207.55	208.85	208.68	208.56	208.96	207.39	207.21	210.82	208.19	208.78	209.33	209.02	206.74	208.87	207.64	208.93	207.19	209.17	207.28	205.77	209.17	207.97	207.74	206.34	209.02	211.04	208.16
200.2	201.6	199	199.83	200.96	198.07	198.63	201.76	199.44	198.07	200.53	198.86	200.25	201.47	199.7	200.25	198.59	201.49	202.45	197.7	198.88	198.8	199.98	200.69	201.83	203.65	200.2	201.77	201.33	200.97	200.85	199.17	201.73	198.66	201.95	199.3	198.78	202.7	199.21	201.94	201.41	200.41	199.57	199.86	198.02	197.99	200.7	199.31	201.97	200.6
217.84	216.55	215.76	217.13	217.14	215.76	215.4	218.02	218.7	217.84	216.03	218.27	217.19	217.33	217.12	217.15	216.85	216.47	217.14	216.54	215.06	218.39	218.22	218.14	217.1	217.48	217.55	217.74	216.03	217.63	216.51	216.25	217.2	217.21	217.57	216.37	215.57	217.01	216.95	219.33	217.01	216.39	216.17	215.91	219.1	216.29	217.86	217.1	219.36	219.23
206.92	208.63	207.77	208.04	207.27	206.79	206.35	208.09	208.99	208.85	205.77	207.61	206.47	207.83	207.58	206.89	208.04	209.11	208.64	208.63	207.14	208.49	208.61	207.41	207.83	206.53	207.76	207.58	208.06	206.73	205.79	208.48	204.11	206.46	204.54	206.92	210.7	206.63	207	209.98	207.4	206.73	210.15	206.74	207.22	208.02	207.94	208.82	208.28	206.7
218.43	215.57	216.33	217.29	215.95	216.08	218.55	218.19	217.97	218	215.94	217.82	219.27	216.96	217.69	215.21	216.73	214.7	218.64	217.34	218.79	218.14	217.28	219.11	215.99	217.67	217.6	213.93	217.58	217.26	216.28	216.39	219.63	218.3	217.85	216.91	217.91	216.97	218.7	218.94	220.03	218.31	218.1	215.71	219.12	216.41	217.02	215.64	215.25	217.08
199.23	199.22	198.87	200.38	200.51	198.67	199.52	201.41	202.54	199.79	198.49	197.35	202.06	200.08	200.29	198.06	200.33	200.49	200.13	199.59	199.53	198.61	201.39	198	199.45	200.02	198.29	198.24	202	198.97	199.46	200.91	197.27	199.72	201.11	199	200.87	198.43	199.5	201.97	198.82	197.22	197.25	201.87	195.86	200.15	200.92	202.4	201.24	199.95
196.03	195.21	197.3	195.49	192.91	193.49	195.8	193.97	196.4	194.13	193.46	193.93	195.23	195.84	195.79	193.92	194.48	195.27	197.93	193.94	195.42	195.33	195.29	195.27	195.2	194.13	194.1	191.94	196.87	193.8	197.54	195.85	195.12	194.12	194.48	195.55	195.58	193.61	195.09	192.96	196.86	196.05	197.16	192.86	196.09	197.43	196.66	195.33	196.45	195.56
200.06	200.34	196.58	197.98	197.92	199.86	199.89	198.23	199.05	197.91	196.91	197.56	197.91	197.42	198.64	198.05	198.76	198.55	196.69	197.29	196.52	195.23	198.49	196.28	199.32	197.77	197.36	198.12	198.22	197.27	199.11	198.87	197.29	197.46	199.38	196.62	198.47	195.6	197.93	198.19	199.92	198.29	197.36	196.37	196.43	198.22	197.48	199.3	195.42	197.06
195.07	193.08	193.49	194.76	196.44	194.57	193.1	191.35	193.65	195.23	194.92	195.01	192.75	195.46	192.46	193.93	194.56	192.34	195.14	193.07	192.47	191.92	196.53	191.16	194.79	193.34	194.52	193.54	194.13	194.81	193.17	194.65	194.21	196.11	191.23	195.18	192.66	195.1	196.37	193.83	194.27	192.27	195.62	193.98	193.34	190.76	193.11	194.07	193	196.06
207.89	208.66	209.92	207.68	207.05	207.39	211.31	208.99	209.13	210.98	208.91	209.06	209.42	210.26	206.81	208.31	210.42	207.95	210.03	209.78	210.47	206.58	208.95	207.74	207.38	211.65	208.57	207.59	207.89	205.54	209.23	209.29	210.41	209.53	208.3	207.83	209.28	208.1	207.98	209.48	208.2	207.49	208.51	207.34	209.12	209.27	209.89	208.77	207.71	209.66
201.21	204.92	205.55	202.73	203.34	202.37	201.65	202.47	203.67	203.37	202.46	201.68	203.31	202.68	203.36	201.99	201.47	201.31	201.44	202.43	202.6	202.31	203.17	200.69	202.64	203.13	202.71	201.82	202.67	203.1	204.12	203.72	203.22	202.88	202.17	202.59	201.78	201	203.53	204.92	203.2	202.26	203.41	202.95	202.68	201.74	202.52	204.02	201.42	201.81
216.96	217.35	217.31	216.2	217.29	215.14	218.19	216.4	214.63	216.96	216.79	216.76	218.69	217.57	218.6	216.14	216.86	216.85	216.44	215.13	216.1	215.62	216.62	218.73	216	215.02	217.82	218.12	215.61	217.61	218.09	218.07	218.2	217.01	216.17	216.71	218.47	215.32	215.1	216.56	215.17	217.78	216.45	217.13	216.65	215.47	215.04	218.38	219.09	217.42
210.51	213.21	211.83	210.36	213.22	213.5	210.04	211.21	211.62	210.89	211.21	209.18	211.38	211.94	210.7	212.59	211.98	213.23	211.58	212.06	209.34	212.11	212.42	210.57	211.08	210.31	211.53	214.26	211.55	210.86	209.8	211.13	211.63	212.96	214.07	212.4	211.78	211.96	211.42	211.16	210.3	211.79	210.47	209.99	212.69	211.75	212.11	211.24	211.1	212.55
213.18	212.72	213.21	213.24	211.21	212.78	214.44	213.4	215.09	210.22	213.25	214.04	213.1	213.88	212.9	211.56	210.03	215.52	211.06	212.29	212.2	213.01	211.24	212.85	213.43	213.75	213.95	215.53	212.85	212.16	212.05	213.98	211.75	212.02	211.67	212.02	212.31	213.32	212.08	211.85	210.53	210.41	211.89	211.89	212.79	213.64	213.31	211.13	214.51	210.89
198.14	194.3	194.09	193.78	193.97	193.87	196.54	196.35	194.75	193.92	196.43	193.86	194.83	195.77	194.25	196.03	195.06	194.8	197.14	195.9	196.08	192.56	194.49	196.19	196.25	195.69	194.63	197.14	194.15	195.2	194.5	193.65	195.78	196.14	194.31	197.28	195.81	194.19	193.72	193.46	195.8	194.94	194.6	196.68	196.56	194.95	195.83	193.12	195.02	196.54
211.91	211.44	215.61	211.44	212.46	214.95	211.23	211.52	213.56	209.91	213.09	212.73	212.41	211.74	211.97	212.05	213.53	213.14	214.68	212.41	210.93	212.79	215.15	211.17	211.29	214.85	211.49	211.49	212.61	211.75	211.58	213.59	214.2	211.18	213.64	210.89	212.8	211.75	211.79	209.22	212.95	213.17	213.08	213.64	210.56	212.94	209.65	211.61	212.18	212.88
203.38	204	205.33	203.48	204.22	202.35	203.04	203.4	202.64	202.67	203.05	200.76	202.37	202.19	203.3	203.99	203.91	202.68	203.23	202.55	203.66	203.41	206.2	204.39	204.27	203.88	205.52	202.46	204	201.3	204.76	202.26	202.89	203.23	202.11	203.35	202.98	205.27	203.35	203.65	204.27	204.48	202.54	202.24	203	203.41	204.97	204.26	203.04	202.4
213.36	213.56	214.11	213.35	213.6	214.68	213.2	211.23	212.14	212.27	211.7	213.31	213.92	211.65	213.21	213	214.33	213.09	212.39	213.71	213.55	213.11	211.51	212.95	213.34	213.91	212.8	213.88	213.17	213.14	212.02	214.98	214.6	214.34	210.44	213.29	212.51	211.83	213.34	213.15	211.13	212.77	213.71	212.91	213.57	211.22	214.87	212.36	214.47	214.57
211.89	211.65	211.34	211.89	210.64	210.7	212.63	214.67	209.13	210.84	212.44	209.97	210.8	209.56	209.87	212.86	214.21	209.76	212.05	210.52	212.26	211.7	212.01	213.61	212.66	211.57	212.06	213.39	209.35	210.21	212.73	211.37	211.69	211.64	213.69	211.26	212.51	213.57	212.85	211.56	210.54	210.95	211.73	213.18	213	212.06	212.26	211	211.2	211.19
208.57	209.38	208.9	207.39	209.59	210.89	207.01	209	205.87	207.63	208.27	210.4	208.38	207.67	208.78	207.97	208.83	207.31	210.37	208.03	210.01	209.15	207.84	208.05	210.43	210.79	207.72	206.43	206.93	208.33	207.99	209.86	208.52	208.15	207.42	209.76	209	212.24	208.31	208.81	207.48	209.28	208.25	209.21	208.37	207.94	209.21	207.01	209.61	208.97
217.14	218.43	216.94	217.11	215.98	218.74	216.16	215.27	215.65	215.04	216.4	216.47	215.04	214.25	217.83	216.82	218.23	215.87	214.72	216.98	216.61	217.16	217.15	215.22	216.06	218.27	215.37	219.85	215.93	216.79	216.87	216.71	217.83	217.56	217.99	217.39	215.11	214.4	218.21	216.48	217.89	217.43	216.12	216.54	218.51	217.18	216.99	216.18	216.29	216.02
199.99	200.29	201.8	199.79	200.11	202.85	200.02	199.19	200.69	201.19	198.73	201.48	201.45	201.16	199.95	199.45	199.88	199.28	199.54	201.11	201.56	201.02	201.95	199.87	198.55	201.03	202.49	201.52	200.39	201.61	199.65	198.95	199.86	202.07	199.76	199.22	199.84	201.16	201.84	199.78	198.99	199.91	198.54	200.93	197.43	201.98	199.65	199.61	199.61	202.36
204.36	204.94	202.12	205.69	203.07	202.1	203.69	205.11	202.19	204.53	203.83	202.28	202.41	203.77	203.12	199.39	203.86	202.83	202.71	202.81	202.93	204.4	204.29	205.17	202.51	204.63	203.38	202.88	202.4	202.38	203.87	201.88	202.63	204.52	202.47	204.03	201.81	200.84	201.21	201.77	203.78	206.07	203.31	202.93	204.01	204.93	204.79	205.5	202.07	203.41
207.72	210.3	207.85	208.98	206.54	208.41	209.42	208.33	207.86	206.27	207.69	206.72	208.88	207.86	206.26	209.23	209.15	207.69	207.09	209.26	209.7	208.44	210.04	206.92	210.62	209.33	207.34	205.35	207.73	208.85	208.65	209.19	206.7	206.69	206.9	211.4	208.51	207.4	207.77	208.06	207.13	209.16	208.83	208.91	210.75	210.05	207.13	206.29	209.04	208.43
199.81	199.33	200.43	199.34	197.7	198.63	199.47	200.53	202.3	199.3	199.79	200.72	199.97	198.99	197.86	197.38	198.57	200.9	197.86	198.42	198.78	201.14	199.43	199.6	200.27	201.55	200.14	200.57	201.64	199.25	201.01	197.76	201.78	199.35	200.08	200.21	199.03	201.83	200.69	200.45	200.51	200.67	198.88	200.54	200.28	200.57	200.27	198.11	199.99	201.12
207.46	206.72	209.56	208.96	205.55	207.12	209.61	210.21	206.82	208.28	207.32	205.08	206.14	209.07	207.33	204.64	209.15	209.38	207.01	207.71	207.01	206.32	209.47	207.95	207.76	208.45	208.94	207.5	207.56	208.17	205.67	207.71	206.67	206.05	206.32	208.51	206.62	206.98	209.3	207.14	207.08	211.31	207.93	211.76	208.58	206.94	210	207.9	206.32	207.15
209.3	209.21	207.06	205.8	208.03	206.83	205.69	205.06	209.16	208.77	208.08	206.66	208.42	206.33	206.54	207.57	208.52	208.21	210.12	208.11	205.2	208.06	207.53	209.15	205.42	207.48	208.01	205.9	207.77	206.33	206.03	207.63	207.85	205.9	207.28	208.36	207.72	206.67	206.96	206.89	207.87	207.72	208.32	208.24	208.96	206.51	206.66	206.85	208.63	207.35
192.57	195.49	195.18	194.66	196.3	193.75	195.18	193.23	193.17	194.97	193.82	194	195.35	197.08	195.81	197.64	192.88	196.08	195.43	194.86	195.77	194.56	194.85	194.14	194.85	194.02	195.23	194.88	194.7	196.8	195.53	195.95	194.37	192.74	195.21	194.09	195.91	195.26	194.84	196.5	194.74	195.12	195.19	196.6	196.25	196.8	196.24	197	194.69	195.57
217.04	217	216.91	218.2	217.37	216.21	214.41	215.4	219.37	216.11	218.27	215.76	219.13	217.01	216.34	216.43	217.06	217.43	216.55	214.29	216.94	217.31	216.42	218.22	217.31	217.95	216.18	217.01	215.8	215.13	219.08	215.86	215.9	219.32	217.67	218.04	217.14	215.62	218.06	216.35	217.94	213.48	217.3	217.84	218.36	219.49	219.66	216.17	219.07	218.52
209.02	207.12	207.78	208.24	206.98	209.72	209.2	209.33	206.41	207.57	208.89	208.98	209.99	207.42	207.5	209.63	207.79	210.48	209.99	208.38	209.42	207.78	207.98	210.85	208.07	210.68	209.71	207.83	209.56	207.72	208.52	209.8	207.51	208.24	209.02	208.82	208.56	208.8	207.59	207.82	211.15	208.77	206.5	206.99	208.48	208.76	207.8	210.56	208.49	208.23
203.1	203.1	202.43	201.91	202.89	204.75	201.4	202.42	202.91	203.47	202.44	202.19	205.72	202.88	203.1	203.97	202.76	203.86	205.33	203.25	203.78	205.7	203.24	200.16	202.71	205.42	202.79	203.1	203.35	204.26	203.92	204.29	202.62	202.37	203.79	204.86	204.26	204.37	205.05	204.87	203.7	203.52	204.61	203.26	202.81	204.9	204.8	203.53	205.38	206.48
215.23	213.01	211.64	211.67	210.73	211.01	211.91	212.19	212.08	210.17	210.75	211.77	213.48	214.39	212.39	210.93	211.24	209.7	212.69	212.82	212.25	211.22	210.18	210.74	210.41	212.58	211.04	212.91	211.68	210.86	211.4	210.65	209.51	211.63	211.65	210.94	211.12	210.64	206.75	210.82	211.47	210.88	209.35	211.48	211.42	210.7	211.94	210.37	211.56	210.3
199.44	199.14	201.29	202.86	199.7	204.44	200.68	202.9	200.99	201.97	201.36	200.4	203.07	202.4	200.6	199.75	201.53	203.02	199.51	199.35	200.94	199.97	200.08	200.91	199.05	202.55	201.47	201.23	200.53	199.84	201.85	199.46	200.62	199.59	200.58	201.47	198.98	199.44	200.12	201.21	200.13	199.64	201.04	199.41	201.25	199.86	198.55	197.68	200.31	199.95
209.89	206.16	205.89	207.99	206.73	206.72	206.86	209.39	208.77	206.33	205.74	209.01	206.6	208.26	207.35	207.83	208.37	207.83	206.07	207.9	206.76	208.14	205.54	210.35	207.83	207.77	209.57	207.27	210.16	207.61	208.25	209.03	206.99	208.62	210.26	206.38	207.64	207.76	207.01	207.44	207.73	208.81	209.67	207.86	207.89	208.73	205.39	207.96	208.61	207.69
197.07	199.03	204.15	197.98	200.51	199.15	200.31	199.57	200.72	201.46	199.32	198.29	202.34	200.39	198.15	197.39	201.17	200.8	198.29	199.16	200.56	199.35	200.37	201.2	199.21	200.36	201.04	198.67	197.55	200.96	202.41	196.78	199.21	199.96	198.33	199.17	197.74	199.27	199.7	199.92	198.05	198.97	200.58	201.19	200.24	200.1	200.07	199.68	197.5	199.35
211.86	214.37	213.58	213.9	211.99	212.46	213.44	212.98	214.25	211.6	211.9	209.68	214.17	213.02	213.85	210.81	210.6	211.59	214.12	213.62	209.92	215.06	213.17	211.21	214.56	211.83	212.87	211.89	213.78	213.77	211.97	214.68	211.03	213.91	211.52	213.01	212.64	212.69	212.96	211.58	212.4	213.36	213.3	210.43	212.9	213.87	213.4	212.87	213.62	212.19
206.82	207.88	208	208.21	208.95	209.15	207.51	208.21	210.36	206.82	208.31	209.27	207.3	206.18	207.25	209.64	207.52	208.97	210.37	207.86	207.15	208.92	206.42	206.44	207.38	209.66	210.2	207.18	207.79	209.21	209.32	207.43	209.22	208.56	205.82	208.84	208.69	207.21	209.04	207.16	207.25	206.71	206.93	206.59	209.69	208.57	207.4	207.51	210.44	209.64
204.66	204.02	201.57	202.46	201.81	204.77	204.65	203.31	203.25	203.26	202.83	203.53	205.58	204.09	204.42	202.65	202.65	201.81	203.26	203.18	203.27	204.35	201.54	204.64	201.62	201.79	203.93	204.89	202.72	202.94	203.43	204.55	201.45	203.55	202.26	203.21	201.76	203.46	202.66	201.57	203.86	203.84	203.47	201.76	204.23	203.53	203.96	204.8	201.39	203.73
205.38	207.69	203.02	206.01	207.06	206.45	205.3	205.03	205.08	206.24	207.14	205.65	205.59	205.04	207.2	205.17	207.19	205.35	206.28	205.49	204.95	205.24	204.04	205.28	207.41	207.51	203.13	207.71	205.82	205.42	205.74	207.11	202.67	208.15	207.59	206.35	208.32	206.6	207.44	203.46	205.14	206	207.12	206.27	205.93	204.08	206.27	206.75	204.74	206.1
200.63	199.53	199.87	199.85	198.35	198.49	200.01	198.95	198.87	199.9	197.91	201.07	200.15	198.91	197.79	200.93	202.78	197.16	201.66	198.37	202.04	201.39	201.71	199.33	200.18	199.97	203.24	202.06	200.83	201.19	199.51	200.81	200.33	201.89	201.62	202.38	200.08	200.72	200.95	201.81	200	201.4	200.66	201.08	197.73	199.04	199.92	201.05	197.81	201.11
217.6	214.12	219.32	217.77	216.95	218.07	217.12	218.04	217.22	217.14	216.19	216.91	216.13	219.25	217.91	218.33	217.79	218.17	219.49	217.61	215.76	215.47	218.42	215.13	215.47	216.28	216.85	219.36	216.54	216.24	216.09	217.5	216.04	218.85	217.41	218.03	219.06	217.8	216.9	218.37	217.26	219.22	216.72	215.87	217.56	215.73	216.9	216.08	217.46	215.85
192.69	191.17	194.09	192.07	194.08	193.37	194.35	193.17	196.71	196.52	191.25	192.75	196.28	198.08	193.7	194.71	195	194.34	193.71	194.64	194.78	195.43	195.71	195.61	194.32	194.96	194.65	194.16	194.72	194.29	195.58	195.52	198.64	195.46	194.88	195.24	194.61	192.34	196.2	194.74	194.72	195.11	194.63	194.26	194.77	193.8	193.65	195.39	193.79	194.69
202.47	202.08	202.66	200.7	201.27	204.07	203.91	202.34	203.8	202.57	203.39	203.38	202.83	200.58	203.56	201.69	204.58	202.13	202.57	204.54	203.96	201.11	205.06	201.92	202.2	202.54	200.88	201.84	203.21	202.52	201.64	202.22	203.34	202.33	202.48	202.9	203.1	202.81	203.59	204.82	204.62	201.61	203.89	201.66	205.89	201.64	202.55	202.84	204.42	203.9
208.71	208.24	208.62	208.06	210.69	209.47	212.39	210.83	205.34	207.98	208.1	209.15	209.95	210.54	208.82	209.34	206.77	209.3	209.94	208.52	210.18	208.38	208.74	206.95	208.03	209.1	206.31	211.36	208.2	209.07	208.25	208.53	208.06	209.64	210.97	207.57	209.9	208.88	208.11	209.87	209.43	207.93	210.05	207.18	208.61	209.81	209.96	207.68	209.25	208.39
213.48	207.39	209.27	210.4	212.95	209.99	207.6	208.88	210.48	211.28	208.38	208.41	211.7	209.34	209.92	211.41	211.15	209.28	209.17	211.21	210.19	209.93	210.16	208.49	209.92	211.86	210.53	209.97	209.79	210.71	206.72	209.94	209.85	209.07	210.41	210.52	209	208.18	207.2	210.61	210.02	208.34	209.44	209.35	205.22	209.39	210.27	209.05	207.18	208.57
206.78	201.3	203.15	202.15	202.16	203.75	201.53	203.36	201.51	200.16	202.93	202.76	203.62	203.11	202.85	202.28	202.65	203.16	202.53	202.69	201.6	204.03	203.69	202.44	201.81	203.18	203.12	201.67	202.82	206.08	201.36	203.33	202.66	204.16	201.33	204.83	202.95	201.37	202.09	204.23	203.62	201.75	202.82	202.08	201.95	201.77	202.69	204.07	203.78	202.59
206.61	207.97	205.96	208.8	208.43	208.94	207.32	205.47	209.88	206.37	207.4	208.18	206.24	207.94	206.57	207.94	208.08	207.9	208.23	205.6	206.17	209.15	205.26	207.8	208.43	206.32	210.27	206.01	206.28	207.53	206.59	205.58	207.43	208.42	208.05	205.03	207.35	207.28	207.42	205	208.84	207.05	208.98	206.66	208.25	209.65	207.63	207.43	206.43	207.4
201.48	202.31	204.1	202.81	200.24	200.19	201.34	202.12	201.36	201.54	203.68	201.01	201.63	202.79	202.95	202.71	205.14	201.68	203.29	202.46	200.78	203.9	202.42	204.62	200.92	199.86	200.69	200.56	203.49	201.92	203.48	203.32	201.93	202.39	200.54	203.88	204.44	201.46	202.49	200.77	202.5	201.17	203.15	201.29	202.43	203.19	205	203.38	202.2	201.51
209.29	205.81	205.86	209.92	207.84	207.67	207.18	206.99	207.3	208.67	205.5	208.83	207.18	206.97	208.13	208.16	205.98	206.98	208.1	209.14	207.97	207.84	207.75	208.3	207.41	207.59	206.17	208.71	206.12	205.86	208.27	207.41	209.71	209.61	207.01	209.33	207.77	207.45	208.95	205.11	207.86	204.75	208.79	208.87	204.44	207.53	205.73	206.57	208.76	207.69
207.31	208.14	208.55	207.46	207.93	207.23	206.83	207.91	209.5	207.75	208.05	207.26	208.11	208.73	206.05	205.99	206.33	205.68	209.67	209.11	207.97	207.02	210.45	209.73	206.44	209.21	207.66	208.43	205.92	207.68	208.12	204.76	207.62	207.34	207.03	207.61	207.37	207.68	206.79	209.27	207.03	207.98	209.26	204.29	209.93	208.35	206.41	208.63	205.64	206.43
199.29	200.12	198.78	197.92	199.44	200.19	199.6	198.57	199.78	199.31	199.21	202.57	197.93	200.57	199.06	199.83	200.2	199.57	197.98	200.44	200.35	197.26	199.26	198.85	199.52	198.52	197.26	200.92	198.8	201.27	198.94	197.36	197.94	200.69	200.58	198.52	198.34	199.75	199.74	198.36	198.7	197.93	200.53	200.19	200.49	198.81	201.04	199.22	198.06	199.48
204.14	206.08	204.13	206.48	204.29	201.8	206.27	203.8	205.7	205.59	204.92	205.04	203.45	204.86	205.32	206	205.93	205.63	204.52	203.9	203.25	202.52	205.58	205.39	204.38	204.75	204.79	205.47	205.15	202.63	204.73	203.81	205.87	201.57	204.97	203.74	203.75	204.25	204.41	203.38	205.16	206.18	206.67	205.23	207.06	207.07	203.57	205.87	206.74	205.5
198.97	198.73	198.86	201.22	198.86	199.02	201.59	201.2	201.21	199.78	199.46	199.09	199.82	201.31	200.67	201.56	199.17	197.95	199.58	201.64	202.88	199.62	199.29	201.3	201.1	198.01	199.03	201.49	201.53	199.29	199.9	201.64	200.87	200.87	201.15	198.89	202.43	200.42	200.69	200.87	199.55	198.97	200.62	202.24	199.94	201.37	200.38	200.88	196.13	199.24
213.05	214.56	213.71	213.78	213.73	211.95	212.8	212.23	212.52	214.48	213.98	212.54	210.47	214.56	212.06	215.67	212.69	213.43	212.73	212.4	214.81	212.36	214.07	213.15	213.77	211.27	212.72	212.54	211.87	211.91	215.48	212.78	213.26	212.06	212.49	212.2	214.19	213.25	210.52	216.2	214.93	212.23	212.84	214.62	213.58	210.06	210.71	216.03	212.56	212.28
200.26	199.71	198.75	197.67	201.02	197.52	199.93	199.54	199.55	198.24	196.35	199.42	199.11	199.84	199.41	201.31	202.29	199.1	200.43	199.74	199.97	198.29	197.88	198.9	198.1	198.68	198.24	197.98	200.91	199.76	199.96	200.78	199.18	199.62	198.94	199.01	196.84	199.44	197.95	198.39	197.85	199.6	196.9	199.64	200.77	198.99	198.06	199.98	198.7	199.14
207.32	206.7	206.71	208.47	207.98	209.39	209.25	206.39	208.8	208.29	208.9	208.02	206.07	208.83	208.95	210.37	206.12	208.45	206.11	206.33	208.93	209.18	209.44	208.24	207.63	210.62	206.92	208.66	206.06	207.16	207.19	207.83	207.39	209.77	207.59	207.79	208.62	208.19	210.35	206.64	210.13	210.53	208.27	207.88	207.78	205.52	207.29	208.26	207.95	207.87
206.79	206.87	208.44	209.98	209.93	207.83	207.52	209.29	206.55	211.5	207.68	208.44	210.81	210.22	209.87	208.35	206.24	208.27	209.33	209.87	208.49	210.62	207.38	209.46	207.9	208.23	211	207.67	210.34	208.87	208.02	206.45	206.27	208.74	209.32	207.6	208.19	208.79	208.74	209.25	208.84	208.3	211.98	206.81	210.53	207.67	210.02	208.9	209.82	208.44
204.58	201.97	204.88	202.86	201.88	204.72	204.26	204.68	204.29	204.97	205.78	204.96	204.34	203.43	205.13	204.45	202.56	202.63	206.01	206.27	203.7	203.52	204.16	202.93	205.33	204.41	204.7	205.08	203.62	202.98	202.28	204.88	204.84	203.7	203.02	203.28	203.39	204.55	205.39	204.07	202.9	203.69	204.36	203.52	203.2	202.07	205.03	204.01	204.08	202.57
197.98	197.22	196.2	197.77	197.98	198.27	196.28	198.63	196.93	197.75	198.88	199.02	199.78	200.62	198.75	198.15	199.05	198.62	198.3	197.51	197.71	200.74	200.12	197.87	197.3	198.72	196.84	197.3	195.69	196.65	196.96	199.72	197.1	199.05	196.11	196.82	196.93	196.81	196.99	198.43	200	199.63	197.77	197.28	197.04	196.68	195.21	198.2	197.73	197.38
216.86	220.64	216.88	218.4	218.72	218.21	217.72	217.43	217.44	219.89	219.2	217.73	218.71	217.04	218.42	218.89	217.6	219.47	217.35	218.56	217.76	217.86	218.83	217.06	219.31	216.53	218.18	217.14	217.04	216.7	218.42	219.75	215.54	216.53	216.08	217.42	218.55	218.84	215.61	217.32	216.52	219.55	216.61	218.75	219.87	218.5	218.27	215.65	219.22	217.74
204.52	203.15	203.56	204.13	204.09	204.26	202.85	201.67	208.37	202.96	205.61	203.11	203.7	206.75	204.2	203.29	202.82	202.35	205.58	205.62	204.52	203.5	203.65	205.48	203.63	204.09	200.73	202.25	204.79	203.69	204.05	206.11	203.88	205.29	203.65	204.76	202.6	203.51	201.5	204.3	205.27	201.74	203.54	205.13	205.06	203.55	205.21	203.24	201.74	204.39
210.13	209.53	209.12	208.43	209.37	208.14	210.24	208.52	208.14	210.33	210.73	207.85	208.71	206.42	207.11	208.32	208.78	210.65	208.05	208.41	208.19	207.76	205.64	208.55	210.5	209.53	209.94	207.91	207.31	209.85	208.02	208.46	210.85	208.96	209.23	209.09	207.51	209.9	209.22	209.03	208.18	209.31	208.72	208.11	207.15	208.53	209.82	209.01	208.23	210.39
204.75	205	204.8	203.78	203.12	203.07	204.23	205.23	205.13	205.34	203.84	203.92	205.32	207.63	204.94	202.12	204.39	205.1	205.09	205.67	205.04	202.63	205.5	203.51	205.36	204.79	203.71	207.3	202.7	204.79	204.5	207.71	204.37	204.66	204.67	204.88	204.65	201.95	205.07	203.6	203.5	205.98	203.93	204.74	203.25	204.55	204.23	202.65	205.83	204.35
197.87	201.06	198.5	199.38	196.35	199.53	198.75	198.65	198.76	199.13	197.56	198.93	198.83	196.56	198.17	198.93	197.05	197.22	198.26	198.95	200.26	198.39	196.69	197.99	198.56	199.79	199.37	198.87	198.9	199.57	199.26	196.59	198.74	196.63	197.4	198.16	198.45	198.34	198.21	200.26	196.14	198.34	198.09	198.08	198.11	198.44	198.32	197.17	198.18	199.43
201.75	202.79	204.66	203.35	203.59	201.98	203.77	203.04	203.19	201.88	203.56	202.84	203.56	204.42	201.77	203.43	202.34	203.34	201.94	204.05	203.49	202.67	200.25	202.96	203.75	202.85	203.3	206.39	203.99	201.28	202.22	203.32	201.54	204.12	202.26	201.43	203.4	204.95	202.13	204.19	201.95	203.3	202.42	204.83	200.22	202.03	201.65	203.15	203.04	203.52
219.06	217.68	218.5	220.01	219.68	217.52	216.85	217.89	217.24	218.48	216.2	217.3	217.93	218.12	217.72	219.05	216.17	219.23	218.81	217.19	217.18	218.28	217.46	218.96	217.14	218.68	217.67	218.18	217.18	216.65	219.22	219.34	218.13	214.72	218.69	216.23	217	217.45	216.73	218.65	216.97	219.74	217.7	218.96	218.14	219.16	219.35	217.67	218.16	217.85
204.94	207.98	207.19	208.64	208.46	207.69	208.68	209.74	208.19	208.62	208.67	208.63	209.58	209.57	205.02	208.09	207.85	207.13	206.54	207.51	211.02	207.17	205.88	205.92	209.3	207.57	207.01	210.54	206.53	208.19	207.08	208.67	206.56	206.73	207.92	207.49	207.96	206.98	207.05	206.59	208.96	208.25	207.98	207.76	207.91	207.79	207.26	207.69	207.71	208.01
202.43	200.53	204.22	204.87	201.48	203.5	204.67	202.04	202.97	203.76	202.05	202.12	205.17	202.27	201.09	203.02	199.77	200.77	203.31	204.14	200.85	200.78	203.52	202.96	202.61	203.15	202.66	202.88	204.52	202.55	204.55	201.85	203.26	201.91	204	202.18	202.64	201.53	200.93	201.24	203.25	202.11	202.86	202.82	203.33	203.27	203.76	202.74	201.31	201.76
209.89	210.03	210.93	210.83	208.59	209.82	211.32	208.13	208.29	210.53	209.28	209.87	209.86	212.54	210.76	209.38	208.12	210.54	207.96	208.64	210.44	208	209.3	210.64	211.32	210.59	207.36	209.55	208.71	207.51	206.49	208.44	209.27	208.39	208.38	209.84	209.65	209.86	208.92	209.35	211.79	208.55	211.11	208.77	209.75	210.08	207.87	209.66	210.58	210.33
201.03	199.49	198.5	200.84	199.98	200.15	201.61	199.08	202.33	200.57	202.43	200.71	203.27	201.38	199.93	199.57	202.98	202.71	202.49	202.16	200.89	198.75	200.47	201.36	200.5	201.42	202.1	201.62	203.18	202.12	201.78	201.05	201.95	198.41	200.2	199.48	201.59	200.61	203.41	200.96	200.6	202.1	200.3	201.01	198.29	199.49	201.09	200.69	201.99	199.71
197.82	197.24	197.5	198.02	198.81	198.33	199.66	196.67	198.24	197.53	198.27	197.38	198.42	197.55	195.82	197.76	196.7	199.62	199.94	198.9	197.78	198.26	200.55	196.88	198.24	198.29	198.69	198.56	196.97	199.74	199.15	198.98	196.35	197.14	198.27	196.94	197.6	196.33	199.08	198.86	195.62	196.83	196.55	199.24	199.83	197.87	196.36	197.82	198.65	200.66
206.85	207.21	208.63	208.27	207.46	208.46	206.07	206.92	208.27	208.73	209.5	208	210.89	209.62	206.8	205.79	208.6	206.68	208.2	207.88	208.91	208.15	206.22	206.66	208.68	205.42	209.4	205.64	208.05	205.24	209.23	206.26	208.71	208.74	206.85	209.44	205.92	210.77	207.16	208.55	210.28	207.67	209.75	208.53	207.83	206.18	206.63	207.13	208.43	208.62
211.19	209.1	211.6	209.96	212.28	211.43	211.79	211.9	210.43	212.28	211.99	211.1	209.64	212.37	211.05	213.54	211.98	210.57	212.96	209.43	210.92	210.41	210.32	211.69	211.41	210.93	211.83	210.16	213.77	209.75	213.07	211.33	211.8	212.8	210.61	209.37	211.84	209.69	209.65	214.07	211	212.04	210.68	211	209.93	213.28	210.85	209.45	211.58	212.63
213.5	213.23	212.48	214.01	215.3	212.7	213.65	212.74	213.47	215.41	213.47	211.38	217.04	213.72	211.4	213.95	213.26	211.37	212.2	212.68	212.05	211.79	211.77	211.13	214.07	213.9	212.4	213.59	210.83	212.73	213.46	211.18	211.47	212.62	211.31	213.59	214.7	213.21	211.07	212.04	213.79	213.9	212.37	213.76	213.42	212.9	212.84	213.59	211.31	211.34
204.28	206.36	205.28	206.62	203.66	205.19	207.09	206.17	208.76	205.36	205.53	207.95	206.01	206.24	206	204.79	205.36	207.2	206.04	207.39	205.32	205.63	204.68	209.99	206.02	206.19	206.88	206.27	204.78	207.16	207.1	206.9	207.91	205.69	208.89	207.95	204.54	207.88	205.7	206.91	204.88	205.42	206.39	206.1	203.99	202.3	205.7	205.36	208.45	204.62
199.44	199.56	199.16	199.97	198.69	199.65	196.63	199.86	199.17	196.67	198.78	199.75	197.96	201.96	199.96	200.81	199.14	200.3	198.91	198.63	199.04	197.79	198.47	200.09	198.42	199.66	199.54	199.4	200.43	201.19	200.07	200.36	201.47	200.36	200.74	197.2	199.54	200.87	199.73	200.83	199.09	199.98	198.84	200.32	200.23	198.87	200.06	198.13	200.18	200.95
206.96	207.67	208.36	207.52	209.25	206.34	208.46	208.75	207.8	206.22	207.87	206.41	208.49	208.54	207.87	206.37	208.35	207.82	206.57	206.24	205.69	205.91	206.66	208.1	207.77	207.41	207.34	207.12	209.01	207.85	208.63	207.63	208.43	207.13	209.83	206.68	205.73	209.27	207.36	208.68	209.15	206.61	206.37	207.34	208.36	208.18	207.99	209.45	208.58	208.46
219.6	218.32	218.02	216.66	218.54	216.92	216.52	216.84	216.53	216.33	215.75	217.89	216.37	216.63	217.35	219.4	215.59	216.03	217.36	216.79	216.04	217.51	215.61	217.64	217.44	214.96	218.48	216.45	217.08	217.78	217.15	217.89	215.52	216.47	217.39	219	217.57	216.69	216.74	217.05	217.53	217.2	217.71	218.28	217.97	218	216.67	216.46	214.78	215.56
213.22	213.35	211.47	212.77	215.51	211.83	211.76	214.46	213.14	215.5	213.91	213.47	213.99	212.86	213.14	211.1	210.8	211.89	215.31	212.1	212.19	213.46	210.83	211.66	210.29	213.42	214.5	212.34	215.64	211.9	213.63	214.05	213.33	213.76	209.86	212.55	211.91	214.33	214.34	212.85	213.39	214.62	213.21	212.24	212.59	211.73	214.45	212.55	212.64	213.16
200.99	203.7	204.41	202.41	201.59	202.35	203.07	200.5	201.45	200.53	202.13	202.85	203.28	201.77	201.88	204.36	199.3	202.01	202.26	202.17	200.78	203.18	204.47	201.29	201.21	203.13	201.84	201.52	204.13	202.07	202.1	202.18	204.2	200.59	201.79	202.09	202.7	203.93	203.32	202.81	202.44	206.1	201.59	203.93	200.55	202.76	201.92	205.03	203.53	203.62
203.74	203.73	202.29	204.99	204.72	203.42	202.27	205.16	203.19	203.16	201.5	203.72	204.83	201.9	204.29	203.28	203.59	201.41	204.31	203.06	204.9	205.12	201.99	202.25	203.03	202.04	203.07	205.06	203.79	206.18	203.44	205.34	203.41	203.79	204.23	205.1	202.62	203.17	203.5	203.05	203.24	204.91	202.63	204.16	201.88	204.32	203.16	203.4	202.02	204.82
200.08	201.35	199.32	199.79	199.8	200.17	197.7	200.29	197.28	199.08	200.66	199.75	199.25	199.43	200.78	197.59	198.72	199.1	200.37	198.6	198.8	197.53	199.87	200.76	200.73	198.55	200.9	198.14	201.27	197.58	200.02	199.5	199.38	197.9	202.89	200.58	199.78	201.66	200.57	197.93	200.72	199.59	198.27	199.74	199.14	199.03	199.83	201.64	200.48	200.67
207.52	210.83	207.26	209.66	208.34	208.7	207.4	209.66	208.73	210.2	206.56	208.58	208.11	211.6	209.25	208.79	207.74	208.1	208.7	207.97	208.86	209.27	209.55	209.16	207.95	209.91	209.39	207.85	208.11	208.33	210.66	208.9	208.68	207.99	208.5	208.54	207.91	210.65	209.17	207.84	208.45	205.75	209.46	205.67	208.24	208.55	209.4	208.3	209.68	206.93
200.2	201.51	203.71	200.18	200.48	199.47	201.34	200.91	201.4	201.16	204.95	202.91	202.55	200.18	200.74	200.03	200.89	204.15	197.98	199.62	200.5	202.86	200.6	202.38	202.84	199.91	201.69	201.1	202.04	201.16	200.03	200.08	200.69	199.05	201.78	200.08	203.76	200.74	201.18	200.86	200.21	200.58	202.48	200.96	202.77	201.73	204.51	202.06	198.28	200.68
199.27	200.26	197.72	197.97	199.93	201.16	200.8	199.02	198.4	200.32	199.37	202.07	200.34	201.24	200.03	198.63	200.02	198.36	201.05	199.47	200.24	201.06	200.39	198.7	198.15	199.27	199.94	200.57	200.76	200.3	199.75	199.98	201.4	197.62	199.48	199.15	198.64	199.68	198.11	200.14	198	199.07	202.03	199.67	198.35	202.56	199.97	198.77	198.56	200.62
198.8	198.89	199.84	198.94	199.45	197.85	199.19	197.93	199.95	198.07	200.24	200.26	197.41	197.8	199.51	201.3	200.52	199.06	197.48	200.42	199.67	199.81	199.86	198.23	200.1	198.91	196.91	198.99	201.39	199.27	198.88	200.57	199.73	199.62	198.91	200.66	201.97	199.74	199.27	198.83	199.1	197.73	199.23	200.12	200.96	200.86	198.53	199.75	201.1	199.03
200.92	199.76	200.95	197.94	200.17	199.33	200.15	200.52	198.01	200.17	202.13	199.5	200.56	199.52	200.07	200.71	200.92	199.41	200.78	200.66	199.68	199.24	200.98	200.37	198.68	202.18	200.14	199.89	201.33	201.37	200.62	199.37	200.77	200.3	199.55	199.46	202.47	200.25	200.27	202.2	201.89	200.95	200.28	201.97	199.38	201.18	200.59	199.67	201.91	200.43
215.41	213.77	219.44	217.53	219.55	217.03	218.66	216.49	218.53	215.36	216.08	215.41	216.9	216.58	219.12	216.69	218.25	216.3	216.49	216.6	215.89	214.33	216.55	216.25	218.04	216.8	216.02	214.27	217.45	219.18	218.38	220.55	216.58	218.54	217.51	216.59	217.11	218.42	216.43	216.83	214.88	217	217.71	219.4	216.26	216.24	216.86	219.27	217.11	217.37
204.59	202.79	204.36	204.59	208.28	203.07	205.08	202.38	204.09	202.1	203.21	203.05	202.25	203.69	201.6	202.87	204.74	202.47	204.7	201.93	203.92	202.74	204.29	203.71	203.63	202.4	204.2	204.1	204.58	204.17	202.08	204.68	202.62	202.88	203.46	201.91	201.35	204.14	204.09	204.13	202.98	201.92	203.59	203.27	202.68	203.12	202.33	201.24	204.76	203.09
205.13	208.48	205.17	206.85	206.37	204.89	204.9	206.12	207.36	207.72	205.58	204.11	206.4	206.15	207.58	205.34	206	208.11	206.06	204.43	203.94	206.67	206.21	205.51	206.42	204.58	204.79	207.13	206.79	207.48	206.77	206.74	206.66	205.69	207	209.37	204.23	203.92	205.59	206.39	205.21	204.03	208.33	207.33	206.69	206.56	207.06	206.87	207	206.66
203.27	203.02	201.87	203.84	203.51	203.08	204.87	203.72	201.84	203.79	206.63	203.46	202.7	205.61	205.15	204.93	202.55	202.89	202.74	204.18	202.58	205.21	201.15	204.53	204.31	204.2	202.64	203.94	204.1	204.23	202.83	202.92	205.22	203.4	200.69	201.32	204.11	204.36	204.06	204.03	202.09	203.09	203.57	202.73	203.2	203.68	204.57	204.69	201.56	201.48
203.74	203.25	204.37	204.53	204.59	205.96	205.45	204.36	204.08	206.26	205.19	204.75	205.63	206.21	205.33	206.98	204.87	203.37	205.05	204.64	204.48	205.44	204.17	205.45	206.74	204.18	204.55	205.44	203.49	204.93	205.07	204.43	205.58	203.65	205.01	205.62	205.04	206.39	204.37	205.34	203.43	205.09	204.59	206.39	204.51	205.97	205.61	202.7	205.46	203.85
208.14	207.91	208.48	205.5	209.88	208.52	208.18	207.5	210.11	208.86	208.21	209.14	207.81	207.28	207.32	210.11	210.38	209.95	205.33	208.69	209.03	207.8	208.92	207.64	208.26	206.09	208.28	208.3	208.14	207.26	208.31	209.3	209.47	209.3	207.41	210.85	209.04	208.46	211.5	207.69	208.89	207.82	208.23	209.27	206	209.22	209.48	208.63	209.47	211.33
206.07	201.95	203.32	203.4	202.71	204.83	203.32	203.49	202.11	202.36	203.54	205.42	203.77	204.38	203.33	203.48	204.75	201.6	203.71	202.91	202.9	205.04	201.62	204.51	204.61	202.46	202.6	204.11	204.88	203.14	203.51	201.98	203.56	204.75	203.4	200.94	202.06	203.13	200.87	203.77	200.77	203.36	203.76	203.65	203.6	201.32	204.9	204.25	202.14	202.54
197.39	199.08	199.52	197.17	197.43	198.41	198.89	198.33	197.67	199.06	197.2	198.66	199.5	198.99	198.46	198.65	199.87	196.63	197.13	199.67	199.35	198.18	198.64	197.68	197.73	199.17	199.56	197.26	197.1	198.26	198.53	198.1	196.45	197.16	199.39	198.33	196.46	197.64	196.44	197.06	196.69	196.2	197.98	197.28	198.57	199.83	196.43	198.59	197.17	196.76
198.54	198.91	201.36	200.71	200.17	199.8	196.88	199.95	200.95	199.56	201.65	201.05	200.24	200.51	204.26	200.08	197.47	199.96	200.03	202	201.74	200.36	201.84	202.73	201.05	197.13	202.52	201.02	200.2	200.12	200.36	201.64	199.24	202.74	199.81	199.57	199.29	200.24	200.88	200.69	200.29	201.1	201.29	201.55	200.43	199.86	200.4	200.13	200.26	201.02
209.52	207.51	207.65	208.35	209.56	208.82	208.79	208.57	207.68	208.13	209.72	207.97	209.02	204.27	209.3	207.46	206.87	210.9	210.72	208.62	208.38	206.94	207.86	209.46	208.36	207.55	207.34	208	210.48	207.43	208.02	208	205.66	208.18	209.67	206.86	208.68	207.98	207.3	206.78	207.31	210.2	208.58	209.9	207.97	210.13	206.93	206.93	206.54	205.91
206.94	208.28	208.9	207.74	209.28	207.9	208.3	211.61	210.82	208.99	208.5	208.13	207.73	210.33	207.6	212.13	208.56	207.87	207.7	207.56	210.78	211.09	208.74	210.44	211.22	208.68	208.57	209.48	207.6	207.52	209.96	207.26	208.42	209.82	209.22	207.62	208.97	211.23	209.46	209.67	207.92	207.94	209.71	210.65	208.59	210.7	207.65	210.75	207.64	210.89
201.5	202.8	202.27	204.95	203.83	202.95	201.77	202.57	202.71	202.63	201.41	203.26	201.83	200.35	201.11	200.43	201.92	203.1	202.95	204.89	203.19	204.03	201.86	201.75	203.4	201.86	201.46	203.29	200.22	202.82	201.93	202.17	201.75	203.02	203.95	204.48	201.03	202.92	201.6	202.5	201.92	202.73	203.71	202.42	201.72	204.26	203.75	202.23	203.01	202.03
213.46	211.46	210.51	212.04	211.55	211.96	212.25	211.21	211.26	212.96	209.63	211.87	211.6	209.44	211.34	211.34	212.55	208.88	212.92	213.23	209.78	209.2	214.32	210.53	212.49	212.88	212.26	211.09	210.28	211.38	211.3	208.32	211.77	210.55	209.03	213.19	212.51	210.41	214.17	211.88	210.77	210.81	212.03	212.3	211.13	212.99	210.4	212.75	210.64	211.75
196.97	198.67	201.16	197.83	198.91	199.4	200.35	200.63	199.36	201.71	199.32	198.28	199.41	198.2	200.34	200.08	198.99	201.68	197.99	198.05	198.51	198.47	199.42	199.15	199.17	198.22	199.46	200.77	202.07	196.24	197.96	199.3	198.62	198.86	199.95	201.73	200.43	200.27	201.02	198.52	198.7	199.37	198.03	200.75	197.18	199.46	198.2	198.52	199.47	200.77
205.36	204.23	205.49	205.26	206.07	205.04	203.38	206.39	205.15	205.46	205.73	204.33	207.02	202.06	204.95	202.29	203.91	205.08	205.8	204.03	204.75	203.89	206.28	205.92	203.26	203.58	203.27	205.22	204.83	206	204.62	205.64	206.07	203.43	204	205.79	203.56	207.8	204.76	203.3	205.68	206.22	204.14	206.46	204.01	206.34	203.38	205.8	205.65	205.09
200.06	201.67	204.95	202.4	202.13	204.71	200.31	201.09	203.21	202.53	200.93	201.84	201.89	201.81	203.08	203.67	202.4	201.94	201.39	203.51	201.56	203.73	204.05	203.29	200.53	201.37	203.66	204.16	203.16	200.42	203.56	200.98	203.76	200.27	203.74	203.16	200.96	204.03	202.89	203.15	201.36	203.54	200.86	202.12	202.15	202.12	203.12	201.83	202.62	202.27
209.03	210.89	209.54	211.57	208.79	208.55	209.76	208.83	207.91	208.99	209.37	212.53	207.45	211.39	208.42	208.08	208.24	206.94	209.12	208.32	211.08	209.13	208.7	211.68	210.07	211.56	208.07	209.63	208.82	207.58	211.48	209.21	210.92	208.86	209.35	209.87	209.25	209.9	209.57	209.55	208.32	209.43	208.34	208.98	209.24	207.97	210.39	208.45	210.47	212.3
208.15	208.51	209.53	207.43	208.29	209.08	207.42	208.29	207.95	209.01	206.33	208.36	208.06	207.46	207.76	206.68	207.3	207.99	206.85	207.56	208.01	206.34	207.11	207.2	208.34	209.34	207.64	207.97	208.72	208.14	206.46	211.64	205.08	205.59	208.67	207.5	208.13	206.98	206.18	206.79	208.35	209.2	206.68	207.24	208.75	209.93	206.09	208.57	206.46	206.93
208.5	208.49	209.27	208.45	209.72	208.13	208.57	210.51	208.71	209.73	207.76	207.54	208.62	210	207.53	208.23	209.09	210.06	208.75	209.62	207.61	210.18	209.23	210.35	207.78	208.32	209.45	208.47	206.57	207.97	208.02	207.25	209.74	207.32	208.85	209.4	210.36	209.17	208.25	211.53	210.14	208.6	210.88	208.78	209.86	209.32	208.5	207.57	209.33	207.59
209.86	212.29	211.95	212.26	211.23	210.49	210.92	210.94	212.29	210.58	209.75	213.94	211.77	212.09	210.22	211.03	210.49	212.34	210.63	215.13	211.89	213.74	210.42	209.57	210.21	211.88	210.47	212.17	211.09	212.31	211	213.49	212.06	208.58	211.1	213.13	211.85	210.29	210.33	212.35	211.1	213.71	211.93	212.71	210.61	211.79	213.44	211.57	210.59	212.21
193.73	193.51	194.87	195.78	194.14	195.38	194.78	196.12	194.26	195.61	198.9	194.74	194.84	197.7	195.01	195.69	194.48	195.04	194.74	195.27	195.58	193.42	196.48	195.72	196.48	196.32	192.77	195.39	195.02	195.53	197.86	196.98	193.85	196.07	195.75	195.38	196.22	195.26	194.75	195.54	192.31	196.44	195.02	194.38	196.09	196.27	196.7	195.33	194.24	195.43
205.18	202.58	203.65	203.8	204.28	204.01	205.13	203.69	203.46	203.74	201.39	203.67	203.89	203.69	205.86	204.88	201.34	202.6	202.25	203.15	205.65	206.27	203.92	205.33	204.69	205.16	203.63	203.24	202.85	202.99	205.62	206.71	204.56	204.82	204.11	202.74	206.17	201.53	204.69	202.93	203.29	203.12	204.63	204.74	204.94	205.97	202.45	203.16	203.52	205.62
216.37	216	216.17	215.96	217.37	218.61	216.25	217.06	215.5	214.8	216.57	215.73	215.63	215.67	216.7	216.61	218.51	216.26	216.81	216.06	218.44	217.5	217.19	218.94	216.81	218.45	215.51	215.81	214.48	218.64	216.25	217.77	217.21	219.17	216.91	216.61	216.35	217.3	218.03	216.26	215.49	218.36	218.19	215.44	217.97	217.18	216.58	216.26	214.29	216.82
204.64	205.86	204.46	204.16	204.83	204.96	206.54	205.28	206.28	204.26	202.56	207	201.19	204.85	204.17	205.67	205.71	203.34	205.01	203.82	205.84	204.74	205.23	203.42	205.55	205.28	205.47	202.36	204.05	204	205.13	205.7	201.7	204.12	204.81	202.47	203.04	205.55	205.18	203.65	202.57	205.51	205.04	204.82	203.8	202.75	203.11	203.02	205.08	204.39
217.4	217.66	219.04	219.92	218.2	215.96	217.55	219.5	214.97	217.22	215.07	215.92	217.35	216.86	216.47	218.31	217.15	217.35	218.05	218.16	220.18	217.1	216.62	220.37	216	215.19	216.01	219.91	218.17	219.38	217.7	217.18	218.28	219.22	218.47	217.03	217.44	217.02	217.32	217.65	219.49	217.03	216.04	215.62	217.63	217.18	216.7	218.32	217.19	219.08
207	208.99	208.73	210.26	210.96	207.95	209.33	207.91	208.48	207.58	209.33	207.47	207.46	208.31	207.13	207.07	208.33	208.13	209.36	209.89	209.75	209.19	206.92	208.41	208.54	208.51	209.22	207.8	206.61	207.56	208.76	206.24	212	209.14	208.68	207.26	208.77	210.58	207.92	208.78	208.61	208.33	207.85	209.72	209.76	209.3	206.42	210.98	209.27	207.47
207.5	202.41	205.38	203.95	205.4	204.85	202.62	207.63	205.43	208.28	206.42	205.55	204.65	205.96	204.66	205.28	205.62	206.63	206.98	207.11	205.42	204.58	207.7	207.75	206.4	205.95	203.69	205.86	208.22	207.06	206.63	206.16	205.33	205.3	206.98	204.79	206.61	204.81	206.2	204.14	205.5	206.77	204.6	206.73	204.97	203.31	203.62	207.18	207.84	206.39
213.33	213.03	213.03	210.81	211.52	211.24	213.08	211.3	215.87	214.34	213.09	211.57	213.56	214.05	212.64	214.12	215.13	211.62	212.16	211.42	212.25	212.21	212.53	213.32	212.71	213.5	213.18	215.22	212.87	210.13	213.95	210.57	212.93	213.19	213.94	213.58	213.74	212.77	211.68	213.03	213.6	210.75	212.59	211.21	214.12	211.35	214.96	214.76	213.07	213.65
213.26	213.09	215.13	213.51	213.8	213.22	214.06	213.81	215.22	212.31	214.47	212.77	213.78	215.29	214.5	214.45	215.36	212.26	215.36	214.82	214.34	212.79	213.59	214	213.05	213.6	213.14	214.16	213.08	213.29	214.16	215.13	212.58	214	212.93	213.04	216.15	214.49	214.16	212.85	213.59	212.97	214.59	211.85	213.74	214.62	213.67	213.71	214.19	215.54
203.44	201.55	202.91	202.04	201.55	204.04	202.94	204.22	204.34	204.52	206	203.05	201.64	204.09	204.83	205.33	204.95	204.68	202.27	203.49	204.28	204.49	203.85	203.92	203.13	201.77	204.02	203.94	203.97	204.77	203.19	201.81	203.63	203.81	202.64	203.6	202.98	203.02	203.87	205.84	202.15	204.08	207.18	204.18	204.24	203.97	204.73	206.04	203.28	202.22
212.93	209.12	211	212.2	209.67	212.12	210.74	214.02	213.44	211.31	212.28	213.49	211.8	213.59	214.16	210.65	212.93	213.53	210.78	211.55	211.32	211.98	211.36	211.89	213.89	213.59	211.81	210.5	211.6	210.65	210.64	213.34	212.08	209.81	211.19	213.9	211.38	213.23	210.51	209.78	212.54	212.84	210.33	211.4	213.84	211.73	210.75	211.76	211	210.85
206.89	208.79	207.48	207.71	205.08	207.49	208.88	207.94	209.16	206.26	207.48	210.32	206.7	207.49	207.5	208.31	207.24	208.87	208.54	207.19	206.35	209.26	207.49	210.01	207.24	206.19	209.62	206.48	205.77	209.75	208.25	208.3	208.71	210.03	206.85	210.04	206.63	206.29	207.49	207.37	208.41	209	210.48	208.13	207.73	208.48	207.59	208.69	208.26	208.11
210.8	212.11	214.15	213.15	212.3	210.71	210.68	212.29	212.44	211.58	213.64	212.83	211.47	209.48	212.4	211.52	212.18	211.3	212.55	211.61	210.55	212.18	214.48	210.15	209.75	214.35	208.49	212.95	209.94	210.02	210.72	211.38	210.92	214.01	211.25	212.85	213.34	209.8	210.58	210.23	211.63	212.8	210.93	212.64	213.05	212.89	212.83	212.05	214.6	212.98
203.35	200.87	203.98	203.89	203.45	202.61	206.32	202.02	203.38	202.37	202.48	201.55	203.48	199.25	200.56	201.79	202.36	201.49	200.23	203.32	200.89	204.47	203.19	202.67	202.46	204.5	203.2	201.49	202.35	200.73	204.44	203.03	202.92	201.79	203.88	201.44	202.92	203.71	203.19	200.08	202.36	202.21	202.93	204.34	204.2	204.99	201.4	202.9	201.14	201.5
203.45	201.59	202.49	202.13	204.01	201.53	202.25	201.41	203	203.21	201.74	202.25	206.85	200.83	202.16	202.24	204.49	200.85	203.07	203.53	203.69	202.41	200.13	203.02	203.76	202.92	202.96	203.2	203.98	203.71	203.04	201.21	202.56	204.69	202.4	202.95	200.18	201.27	201.17	202.71	203.95	201.8	201.08	203.79	202.15	200.82	204.2	202.32	202.92	201.63
203.19	201.34	203.75	202.2	202.95	201.38	204.41	204.27	203.5	203.6	203.44	202.06	203.73	200.59	201.74	202.22	203.19	202.26	203.06	202.66	204.57	202.25	201.26	200.34	202.06	201.82	201.46	203.29	202.55	205.37	203.08	203.08	202.06	203.75	202.1	200.83	199.97	204.05	204.01	204.89	203.22	204.47	202.4	203.98	203.45	200.93	201.47	202.03	203.67	202.91
213.66	211.1	211.95	212.12	214.94	213.47	214.65	210.3	213.26	211.89	214.36	211.72	213.06	213.54	211.45	213.06	212.94	213.11	209.78	212.3	211.75	213.7	213.21	212.93	212.59	211.32	216.01	214.09	213.91	211.95	215.34	212.72	211.26	213.75	213.62	211.39	213.95	212.29	212.61	213.13	211.56	216.62	212.36	212.4	212.21	211.96	213.65	211.69	213.7	212.86
213.11	213.09	213.84	212.78	211.7	213.13	211.39	212.02	213.42	213.87	213.62	213.67	213.95	211.95	212.04	212.88	213.05	215.05	212.98	212.86	211.61	210.85	210.92	213.91	211.33	211.84	212.24	214.18	213.59	211.82	212	212.87	213.96	210.1	214.08	212.37	211.16	213.66	213.46	213	213.62	213.36	211.93	213.52	213.09	214.13	214.61	212.59	211.57	213.3
218.55	217.96	212.77	215.76	217.03	218.36	217.04	218.05	218.93	217.62	216.87	214.53	218.56	217.93	218.75	216.31	216.27	214.06	216.46	215.54	218.03	215.72	217.32	217.29	216.73	215.37	218.22	216.83	218.16	217.32	218.78	216.96	218.84	217.2	216.03	219.98	216.75	217.1	216.08	218.89	217.42	216.39	219.2	216.93	216.87	214.74	215.91	216.95	215.23	217.47
206.1	205.33	203.48	201.1	203.81	203.99	204.36	206.03	205.87	203.49	202.84	205.26	205.89	204.1	205.48	204.09	204.15	205.43	203.76	204.56	205.55	207.11	203.7	204.19	205.06	204.15	206.01	206.51	207.37	203.42	203.31	206.38	206.35	203.17	206.15	206.04	204.58	205.63	205.44	203.53	202.1	205.09	204.95	203.22	203.84	204.1	204.78	203.69	205.31	202.97
209.94	208.85	209.83	206.6	206.16	206.02	206.28	207.58	208.08	207.06	206.89	210.68	208.75	206.31	207.88	208.19	206.71	209.35	205.81	207.78	207.83	205.09	208.72	207.84	209.65	210.16	208.84	208.17	209.84	207.7	208.6	207.76	208.73	207.62	209.74	206.55	209.09	209.47	210.07	210.63	206.82	208.3	208.01	207.54	205.69	207.42	207.48	208.33	207.03	207.77
204.56	204.75	206.28	203.27	203.3	203.13	202.45	205	201.15	201.36	206.11	205.16	204.43	204.38	204.36	205.14	203.05	204.07	203.79	203.43	204.36	203.04	205.81	205.08	206.83	202.06	206.86	204.54	202.16	203.67	204.33	203.46	201.96	204.81	203.8	202.35	202.54	203.47	205.04	203.71	203.98	205.3	204.79	203.55	204.08	204.34	204.45	202.43	205.15	202.35
217.05	218.53	215.53	218.66	217.95	218.12	217.74	217.61	218.13	219.13	215.74	215.43	216.91	217.08	215.45	214.91	215.86	218.99	217.84	212.12	218.08	213.62	218.93	216.11	215.56	217.12	217.21	217.81	217.09	217.29	218.5	218.29	217.6	215.43	214.73	215.46	216.81	217.23	214.6	216.39	216.55	217.3	216.6	217.2	217.13	215.79	218.15	216.97	217.79	217.09
207.75	207.62	210.48	208.43	207.98	207.43	208.75	207.43	207.63	206.87	207.82	208.47	208.03	207.8	206.82	204.44	207.79	207.79	206.04	207.19	206.98	210.08	208.37	207.69	206.91	206.75	210.14	208.68	208.17	207.59	207.89	209.14	206.89	206.63	206.6	207.81	208.9	206.78	207.05	207.68	208.16	209.01	207	211.27	207.69	207.24	207.21	207.89	209.31	208.92
206.39	204.85	208.5	204.92	206.52	203.14	202.88	203.16	206.19	204.1	205.55	202.46	203.18	204.64	204.25	204.04	203.16	204.9	205.67	203.77	205.33	205.32	203.51	206.25	204.59	204.55	205.94	204.48	203.36	205.38	203.18	203.59	204.98	203.74	204.45	204.71	205.06	202.62	204.91	202.83	201.96	204.13	206.55	204.18	202.71	203.98	205.66	205.91	203.47	203.02
202.62	203.29	203.55	204.02	203.17	203.65	203.9	202.75	204.59	203.48	203.91	201.42	201.39	203.1	201.9	203.68	203.02	203.7	203.41	204.05	202.49	203.9	203.2	202.59	203.18	203.02	200.81	202.56	201.74	203.41	203.33	203.92	205.23	202.24	203.67	204.25	203.3	201.59	203.11	200.76	202.99	202.66	204.3	203.32	202.3	204.34	206.04	205	203.45	204.15
211.52	213.55	213.87	212.51	211.38	214.94	212.22	212.96	209.9	215.72	213.42	212.07	213.93	210.25	210.66	212.08	214.14	214.28	212.78	211.88	212.51	213.03	213.35	212.62	211.43	209.38	211.88	210.39	215.62	212.66	213.63	212.09	212.8	213.8	211.85	211.71	213.12	212.84	211.41	212.68	210.95	214.98	214.04	215.38	211.08	213.17	211.91	210.55	211.48	211.28
204.86	203.99	203.94	203.26	204.31	205.7	209.15	206.79	204.85	206.77	204.52	206.24	205.02	201.53	204.86	205.11	205.65	205.6	206.27	208.32	206.9	205.65	207.46	205.92	204.83	205	205.67	204.54	207.6	205.14	205.39	204.6	205.79	204.67	204.58	204.78	206.86	206.84	207.1	204.64	205.65	206.79	204.21	206.36	205.77	207.01	207.91	207.95	204.77	204.13
198.88	199.28	197.65	199.21	198.33	199.01	197.52	197.64	198.35	198.84	198.81	198.45	199.35	197.85	196.99	198.69	201.5	196.89	198.77	198.24	199.86	198.72	198.76	196.59	200.05	200.6	199.85	200.28	197.14	197.6	198.47	195.78	197.81	199.12	202.77	199.28	197.65	198.18	197.62	197.49	198.68	199.72	197.11	198.5	198.72	200.16	199.94	197.9	198.03	198.47
210.21	211.42	211.68	212.64	210.79	210.99	210.9	215.5	211.4	213.55	212.49	212.86	210.93	211.59	211.3	210.59	210.5	210.32	211.52	211.72	211.12	211.92	210.1	211.7	213.67	212.23	211.85	214.76	212.28	211.07	212.49	212.79	213.88	214.11	210.08	209.68	211.77	211.05	211.94	212.73	212.26	212.79	210.48	211.87	210.27	209.47	208.51	211.01	209.78	209.88
211.64	210.96	208.21	210	208.92	208.84	208.81	208.43	211.7	209.39	209.9	208.58	208.08	209.79	208.89	208.95	211.74	208.8	207.7	208.89	207.84	209.66	208.39	208.87	209.01	210.5	209.77	209.53	210.82	209.84	210.71	208.51	210.6	209.22	212.18	210.66	209.93	207.46	209.7	209.65	209.99	209.2	210.2	209.36	208.03	207.58	208.85	210.41	209.73	210.06
207.43	208.34	209.62	208.92	206.79	210.28	209.38	206.88	207.42	210.12	208.36	209.12	207.35	208.06	209.53	209.93	210.94	210.65	208.43	207.82	210.27	209.15	207.34	210.26	209.72	205.6	208.39	209.43	207.53	207.08	210.33	209.61	208.48	209.73	209.33	207.2	208.96	206.92	207.66	211.02	208.72	209.91	206.74	208.38	205.59	209.26	208.29	208.8	206.79	210.36
208.46	207.49	208.38	210.31	208.26	209.06	208.12	210.5	208.16	207.2	208.02	209.9	208.93	209.14	209.67	207.68	208.41	209.33	210.95	209.87	209.71	208.44	208.78	208.17	207.34	210.1	210.96	210.08	208.65	206.3	209.14	209.49	208.08	207.78	208.61	209.85	209.51	208.31	211.34	208.74	208.53	211.06	209.6	208.68	207.79	208.37	208.73	207.6	207.6	208.39
210.09	209.34	213.9	210.95	210.53	211.74	213.66	212.53	213.92	212.31	212.37	212.6	209.79	212.26	212.33	211.06	215.89	212.18	212.33	213.6	210.85	210.94	212.13	212.84	213.15	209.02	210.35	212.15	210.46	213.32	213.7	211.26	212.4	209.69	213.16	211.76	209.69	212.37	211.37	209.53	211.01	213.35	212.17	211.97	210.42	212.81	212.63	211.88	211.77	210.53
210.08	210.13	212.41	211	212.33	212.25	207.73	213.02	212.65	211.94	211.2	210.94	211.18	211.29	209.59	211.73	209.07	212.18	211.89	214	211.25	211.97	212.06	210.72	212.66	213.02	213.18	211.32	211.01	210.78	211.11	214.21	212.82	212.64	212.81	211.25	214.25	211.33	210.93	212.55	211.95	209.9	212.73	212.91	212.89	212.65	210.25	211.38	211.52	211.48
208.5	209.75	208.58	207.17	206.52	207.52	208.1	206.8	206.11	208.16	206.36	208.55	207.4	209.52	205.23	210.35	207.44	208.83	206.72	207.91	207.53	206.55	209.59	207.03	207.73	208.92	208.09	207.96	209.45	208.48	207.07	209.06	210.12	207.33	206.73	207.73	207.66	208.13	207.35	209.13	208.13	207.47	206.43	208.37	206.03	207.67	210.21	207.47	206.93	208.97
208.71	208.24	208.25	210.43	210.09	208.45	208.5	207.47	208.33	207.75	209.02	209.01	208.9	209.4	209.97	208.48	209.11	208	208.72	208.81	209.75	209.9	208.48	209.73	210.65	209.23	207.54	206.59	209.95	207.18	208.44	209.61	208.29	208.92	207.56	210.29	209.71	205.49	209.07	209.71	207.68	208.36	210.02	206.53	210.27	210.7	208.77	206.97	209.26	209.04
212.38	212.47	211.55	209.4	210.47	211.03	210.13	211.45	211.32	213.51	210.71	212.31	211.41	213.24	212.96	211.12	211.39	211.38	211.65	212.06	212.2	212.87	213.56	210.83	211.99	211.12	212.6	215.26	211	211.11	209.42	210.33	212.68	210.99	212.15	212.51	210.97	210.91	210.43	211.86	213.22	213.4	214.01	213.73	210.13	213.47	210.59	212.91	212.84	212.31
209.38	210.98	210.62	210.43	210.33	209.31	208.77	208.8	211.82	211.7	208.59	209.59	209.35	208.79	212.23	211.64	209.14	210.8	209.09	210.22	209.69	210.09	211.82	209.49	212.12	209.45	206.84	209.77	208.62	210.91	212.09	208.92	208.06	209.48	209.52	211.03	209.26	209.69	208.06	207.47	208.7	209.7	206.05	209	210.71	210.47	208.54	209.61	207.89	212.83
208.44	208.62	208.54	211.75	207.46	208.67	208.06	210.23	208.8	209.78	208.77	210.83	205.97	210.97	208.62	209.47	210.1	209.04	205.9	210.6	208.42	208.46	207.76	208.46	206.59	206.88	208.86	208.38	208.72	209.7	209.57	209.94	208.71	208.38	209.94	207.77	206.21	207.08	209.4	209.19	209.69	209.45	209.59	207.84	208.53	208.27	209.55	208.01	208.59	209.22
209.5	206.19	208.41	209.93	207.44	207.51	209.81	208.62	207.64	210.36	208.69	208.19	207.23	210.58	207.69	209.77	206.26	208.07	208.43	208.19	207.75	208.42	209.61	209.6	210	209.41	205.97	208.22	207.66	209.57	205.19	209.43	208.69	210.49	210.37	210.57	207.62	209.1	206.78	208.98	208.54	209.38	207.73	206.25	210.15	208.52	209.35	207.19	206.57	210.74
213.32	213.02	212.03	211.8	212.7	213.37	209.63	211.65	212.16	211.16	209.95	211.85	211.6	210.51	212.84	212.42	211.91	212.45	210.43	213.51	209.05	212.35	211.02	209.09	212.01	212.18	211.65	212.22	212.13	211.68	211.24	210.07	212.77	211.41	214.44	212.74	210.68	213.16	210.32	211.04	211.66	210.54	209.11	215.15	210.7	213.01	213.83	211.15	211.32	210.95
218.04	218.25	218.54	218.51	216.59	217.23	218.97	219.61	221.16	218.54	218	218.68	217.52	218.92	217.24	216.4	218.46	217.32	217.58	216.07	217.76	217	218.42	216.37	219.38	217.95	220.36	218.85	218.15	216.06	217.8	218.56	219.37	216.34	218.81	218.12	218.85	216.57	217.22	218.49	218.6	215.42	218.94	216.65	216.7	217.95	218.28	218.41	215.81	218.73
205.1	203.52	202.28	201.53	203.05	205.27	201.37	203.25	203.72	203.61	205.95	202.59	203.26	201.19	202.34	202.88	201.89	203.98	202.7	202.69	203.02	203.61	201.34	203.1	203.55	202.07	201.08	204.9	204.47	205.63	202.35	204.21	202.84	203.56	201.57	204	201.55	202.7	204.77	206.01	202.85	204.25	206.07	200.83	201.55	204.42	201.81	204.17	204.03	203.19
204.93	201.24	206.22	203.85	203.96	204.72	203.66	203.43	204.53	202.24	204.99	204.97	204.9	201.95	204.23	204.44	203.69	202.36	204.59	203.87	206.46	202.92	202.23	203.69	203.83	203.22	203.65	201.81	206.56	204.06	202.37	203.28	202.25	204.36	204.37	204.98	201.28	203.48	203.28	204.41	203.58	205.14	203.1	202.02	204.59	205.21	202.5	203.25	201.66	201.75
208.28	209.69	208.24	209.63	207.18	210.95	207.81	208.38	208.72	209.72	210.59	206.27	208.47	206.67	207.91	209.19	209.63	210.41	209.18	210.23	208.31	208.44	208.09	208.84	208.27	208.01	207.62	206.5	209.12	208.92	209.7	208.58	207.41	207.8	209.48	209.69	208.05	209.68	210.4	210.46	210.77	207.31	210.75	210.56	209.5	207.8	207.68	207.9	208.95	206.88
203.26	203.16	201.87	204.3	200.96	202.85	205.52	204.43	202.46	200.12	203.63	203.25	202.95	202.84	204.71	202.53	201.48	202.11	203.54	201.18	201.77	204.53	203.49	201.76	201.09	200.23	202.78	201.17	202.14	202.47	204.1	199.4	204.29	202.34	205	201.54	200.83	202.19	203.68	204.24	200.36	203.2	203.27	204.13	202.7	201.75	205.72	201.45	200.8	201.05
200.21	199.87	200.86	199.48	200.48	199.65	202.42	200.45	200.63	200.02	201.01	199.72	199.88	198.92	200.37	198.72	201.06	200.84	200.69	200.25	198.97	200.56	200.56	199.8	200.38	200.13	199.54	200.56	200.91	199.34	199.7	200.84	202.75	199.17	202.81	201.75	201	200.67	202.61	198.92	199.82	200.96	200.09	201.65	201.5	198.55	200.18	202.26	199.64	201.72
199.08	196.26	199.55	198.43	198.39	198.06	199.93	197.46	198.16	200.01	202.09	197.16	198.05	198.06	200.66	196.34	198.02	198.55	200.76	200.5	198.48	197.9	199.01	198.04	198.32	200.23	200.73	199.26	198.56	198.46	200.9	198.45	198.21	195.33	197.71	201.1	197.72	198.03	197.18	196.96	201.17	198.83	197.4	197.34	197.07	199.13	200.75	200.94	198.48	199.51
208.8	208.4	206.33	206.8	208.88	209.37	210.59	208.95	206.45	210.45	208.1	207.4	208.69	209.17	208.74	208.86	207.24	208.39	207.81	207.18	207.18	208.49	208.96	208.82	209.07	210.61	207.99	206.26	208.58	211.22	208.01	207.6	207.32	205.82	209.24	207.22	209.68	208.95	209.2	207.43	209.35	209.39	209.52	208.92	207.57	207.6	210.36	209.99	211.21	207.44
217.85	218.17	216.24	218.16	214.99	213.84	217.88	218.17	217.96	215.97	214	214.65	216.07	216.31	218.04	216.55	215.35	216.33	218.23	217.98	214.95	214.79	216.39	217.38	218.14	216.37	216.61	218.21	216.33	217.76	217.26	218.37	216.85	216.11	216.48	217.33	215.74	218.62	217.75	216.6	217.45	216.61	216.95	217.85	213.8	217.09	218.36	213.87	218.72	217.91
211.78	211.94	212.19	210.27	212.67	212.36	211.26	209.92	210.24	212.23	211.81	212.07	213.6	211.47	211.49	211.44	211.26	210.43	212.82	213.37	212.27	207.75	212.8	211.2	210.17	210.71	209.65	211.31	210.07	211.52	212.17	212.08	210.1	211.36	211.01	209.68	209.75	210.25	210.53	210.65	209.62	212.88	210.61	212.23	210.15	212.59	211.05	208.63	210.42	209.18
202.17	201.5	200.44	201.88	200.74	199.92	200	200.15	202.17	201.05	201.01	199.6	199.29	202.86	199.28	201.44	202.19	201.52	199.6	199.86	199.98	200.23	202.05	199.6	201.82	201.55	199.83	199.6	198.93	199.21	198.31	199.97	201.1	201.24	201.07	201.31	200.48	198.47	200.74	201.06	201.91	201.32	200.03	200.35	199.29	201.08	201.22	200.69	199.37	198.11
212.97	211.5	212.91	211.49	210.25	210.59	211.84	211.8	210.18	212.85	212.61	210.6	213.85	212.87	211.36	211.35	210.26	212.89	212.95	210.79	210.24	212.18	210.58	210.92	208.25	210.5	212.58	212.76	212.49	212.65	211.81	209.77	211.81	212.67	210.15	212.31	212.4	211.55	211.58	212.34	211.59	211.27	211.44	212.31	211.78	211.84	210.58	210.34	213.22	210.15
210.15	212.08	209.5	208.87	209.15	211.62	211.72	210.75	210.7	212.55	207.66	211.63	209.89	206.75	207.13	210.35	207.99	211.59	211.81	208.74	208.89	209.86	209.29	210.51	208.97	211.44	210.65	211.35	211.89	211.79	207.35	208.57	210.19	208.93	211.24	211.59	207.76	208.06	210.38	208.23	210.77	207.93	210.08	209.82	209.44	209.69	211.56	208.74	211.89	210.54
208.02	209.04	207.99	208.65	208.7	207	208.4	208.23	208.09	206.78	208.74	206.64	207.4	207.94	206.12	211	205.75	207.16	208.05	206.86	208.06	207.53	207.16	209.26	206.81	206.83	206.66	208.86	208.67	207.78	208.95	206.41	207.8	206.61	205.32	208.06	207.08	209.63	209.43	207.25	206.32	208.22	208.61	206.49	207	209.29	206.28	208.01	208.84	207.61
203.24	203.65	205.25	203.91	203.46	203.23	205.42	205.22	203.22	203.54	204.13	204.03	206.59	205.02	204.26	203.07	203.67	204.32	201.51	206.77	205.3	203.32	204.37	203.04	203.68	205.02	204.62	204.14	200.66	204.89	203.57	201.93	204.87	202.38	202.99	204.26	204.6	205.01	204.05	203.79	202.34	204.29	206.33	202.15	206.13	204.54	201.04	204.69	205.7	204.08
208.03	211.47	209.75	208.16	209.74	211.29	209.31	209.37	210	209.08	208.68	208.14	209.96	213.74	210.52	210.75	208.42	208.71	211.46	211.67	210.63	207.96	208.99	208.6	209.9	207.75	208.4	209.38	210.29	211.05	208.91	210.13	211.13	207.97	211.4	211.95	212.64	207.92	207.97	205.1	209.64	209.38	208.81	208.75	210.09	209.48	210.3	209.07	208.82	208.81
202.74	203.09	203.23	203.27	202	204.52	204.58	203.56	201.92	203.63	205.42	203.88	201.74	203.09	203.17	203.99	202.66	202.27	203.2	203.13	204.78	203.39	203.84	204.02	204.18	202.93	203.81	203.29	201.32	203.12	201.9	203.42	204.59	203.78	204.34	205.37	203.71	202.84	201.82	204.36	203.6	202.3	203.05	203.73	204.3	202.73	202.49	203.29	202.18	203.59
215.83	218.49	215.27	216.27	217.36	217.55	218.84	214.38	217.09	215.36	217.97	218.28	215.01	216.65	217.23	216.92	215.53	215.41	217.75	216.39	217.55	216.22	218.67	216.09	218.7	214.66	218.38	217.74	216.45	214.98	215.6	215.37	216.73	218.1	217.59	217.15	217.72	215.04	218.6	218.5	215.42	216.21	215.22	217.53	217.12	217.98	217.24	219.01	214.12	214.54
207.77	209.46	207	207.75	209.02	205.83	209.25	210.39	207.93	208.08	210.45	206.98	207.85	208.63	209.14	208.96	207.95	210.49	210.41	207.97	210.42	209.27	209.15	208.11	209.09	210.04	206.86	207.06	210.62	207.59	211.08	207.87	209.56	207.86	207.88	207.97	208.01	213.02	208.11	208.74	209.23	210.67	210.24	210.62	209	210.05	208.57	209.39	208.07	209.42
209.34	209.62	210.14	210.21	208.18	209.33	210.57	208.62	209.06	210.61	209.89	210.59	211.9	210.79	208.3	210.29	210.66	209.63	210.08	207.39	210.73	209.23	209.04	211.06	209.92	210.44	210.82	210.02	206.9	209.59	210.56	210.32	208.86	209.99	207.73	207.01	210.61	208.99	209.36	210.03	207.75	211.01	209.06	210.72	208.36	210.49	209.06	210.64	211.67	208.33
215.97	216.79	215.28	216.25	218.11	217.28	217.06	218.32	217.66	217.37	217.79	217.95	217.58	218.09	217.12	217.47	218.29	215.18	215.21	216.29	219.62	215.35	213.95	217.74	216.95	219.08	219.21	217.43	218.11	218.75	218.01	217.21	216.96	216.3	217.54	213.54	218.12	216.97	217.62	217.07	217.93	218.16	218.47	216.06	217.34	216.95	216.54	217.92	216.97	215.08
209.47	211.05	211.79	209.41	208.67	208.2	208.39	208.57	210.09	208.16	208.46	209.44	207.2	208.28	210.41	210.32	209.5	208.29	209.5	209.04	206.95	211.45	208.99	210.17	206.6	210.93	210.58	209.21	210.66	208.62	209.82	208.85	210.08	210.69	210.23	208.29	209.45	209.56	209.54	211.11	210.08	209.36	209.92	208.86	209.32	208.31	209.95	209.01	208.64	209.93
201.55	201.19	201.72	199.23	198.89	202.65	200.12	199.04	199.54	199.93	200.94	202.2	198.29	203.24	199.96	203.15	201.75	202.32	201.27	199.49	198.87	198.95	200.48	200.4	199.6	201.55	197.2	198.65	201.53	201.22	200.58	198.36	200.71	201.25	200.53	199.1	198.99	200.5	199.3	201.56	201.6	200.95	201.57	200.51	200.9	197.08	198.63	201.28	200.6	201.39
203.46	203.01	201.21	204.34	203.4	202.04	203.56	204.01	205.33	202.8	201.6	203.92	204.38	203.24	203.07	202.1	201.53	204.03	207.14	202.47	202.65	203.45	203.37	202.52	203.79	203.19	200.4	203.57	203.17	202.01	201.99	204.46	200.85	204.91	204.65	203.43	200.9	205.42	203.12	201.74	204.73	205.71	203.07	204.33	203.49	201.82	203.92	202.45	204.39	201.7
210.68	207.78	208.1	210.28	209.08	208.76	210.14	209.43	209.55	208.84	210.58	209.1	209.89	210.25	210.54	208.52	210.4	210.75	209.97	208.56	209.61	209.95	211.92	210.27	207.37	210.24	210.5	212.04	210.43	207.96	208.13	208.37	210.8	210.32	208.27	209.4	208.74	208.71	207.36	210.06	210.42	209.44	209.84	209.86	209.96	210.23	207.71	209.88	209.29	208.17
211.36	213.06	212.94	214.09	212.22	212.5	215	212.98	213.01	212.21	214.38	214.65	214.38	213.08	214.97	214.66	212.11	215.36	213	213.78	213.87	213.08	213.77	211.81	213.05	212.91	213.71	213.62	213.46	213.38	214.84	215.74	212.85	214.92	213.28	213.95	215	213.99	213.27	213.86	214.4	214.1	214.41	212.63	214.31	212.05	212.46	215.75	212.7	215.39
203.42	207.7	203.05	203.18	204.23	202.31	206.81	202.26	203.76	201.94	204.06	202.89	204.32	203.23	202.87	204.21	202.69	202.54	202.98	204.18	203.38	202.59	203.07	204.41	205.04	206.89	204.95	204.23	205.17	203.93	201.61	202.26	204.77	203.25	203.63	202.82	202.42	203.83	204.92	202.75	202.02	203.28	204.46	203.42	203.24	204.93	205.13	202.77	203.55	203.46
201.97	200.76	199.59	201.38	200.8	199.9	200.21	200.83	202.55	199.5	200.03	201.32	201.23	196.19	199.65	199.99	198.77	199.38	200.53	199.07	199.37	199.17	199.52	201.16	197.3	200.43	199.77	198.21	199.71	202.58	199.73	199.39	200.89	200	198.83	198.28	198.01	200.36	199.61	200.15	200.94	201.33	199.95	198.39	200.53	202.14	199.95	198.72	199.44	198.12
201.2	201.04	201.41	199.94	198.68	199.42	199.64	199.82	200.97	200.76	200.97	198.48	200.44	198.49	197.76	200.24	199.96	197.63	197.53	200.48	199.99	197.12	202.18	198.14	198.83	198.28	198.13	197.12	198.45	200.05	200.55	200.91	198.51	199.67	197.55	199.01	201.25	200.05	200.63	199.98	198.63	200.54	198.51	198.64	200.84	198.91	201.5	198.95	197.77	196.99
197.95	199.81	200.78	201.38	200.96	199.09	198.03	200.18	201.44	198.42	202.63	201.86	200.87	201.04	198.16	197.88	200.77	198.59	200.33	200.94	201.77	203.49	198.76	200.85	198.63	200.43	198.71	202.37	198.58	200.16	202.22	202.1	201.52	199.43	201.56	199.21	198.41	202.49	202	200.49	198.79	200.02	201.24	200.12	199.46	199.91	201.92	198.55	200.19	199.72
200.51	199.91	198.64	200.06	200.64	197.52	200.88	199.97	198.69	201.51	199.04	199.18	199.94	199.13	201.17	198.71	200.99	200.07	199.27	201.41	200.91	199.71	199.62	200.24	200.99	201.09	200.25	199.62	200.75	200.22	202.24	200.75	200.11	199.49	201.07	200.39	201.26	202.4	201.63	199.95	197.85	199.99	201.32	202.98	200.38	199.59	199.75	201.09	198.15	199.46
207.35	208.97	207.8	208.55	210.86	206.13	212.39	209.38	210.38	207.49	209.9	209.91	208.04	207.73	207.51	206.16	208.19	208.52	208.68	209.19	208.51	207.85	209.63	206.73	208.19	208.42	209.06	208.38	208.84	210.85	209.38	206.91	210.86	207.29	209.5	207.55	208.53	208.18	209.76	207.67	211.52	209.09	207.68	206.08	206.63	207.07	207.52	208.21	209.11	206.82
202.6	200.04	205.22	203.8	203.77	203.67	203.27	200.45	202.96	202.59	204.11	203.67	204.1	202.42	203.96	204.44	205.71	203.87	203.72	206.6	203.06	204.97	205.59	202.19	202.51	204.2	205.2	202.27	203.68	204.69	204.27	203.2	202.03	203.5	204.07	203.29	204.83	202.85	202.7	202.33	203.78	204.73	205	205.19	203.95	204.42	202.29	204.14	201.96	201.55
207.01	207.66	208.55	208.02	208.27	209.32	208.1	208.11	207.86	209.1	208.04	208.45	208.4	208.36	207.55	208.68	209.78	209.28	208.13	209.25	208.55	210.26	208.66	209.41	211.65	208.26	209.01	208.88	206.6	206.87	207.35	207.54	207.52	211.11	207.47	207.75	210.45	209.17	208.69	208.71	208.02	208.13	208.66	206.78	209.97	207.73	210.88	207.94	207.92	206.87
205.27	203.26	208.22	204.17	204.31	204.61	205.53	204.3	203.11	206.09	203.94	204.41	204.7	204.84	205.68	205.08	204.58	204.28	203.81	204.64	205	206.24	204.73	206.18	203.96	205.07	202.24	207.54	205.11	204.66	204.43	204.9	204.35	204.64	206.15	204.28	204.64	205.91	205.39	206.83	206.81	202.46	205.89	203.3	204.45	203.53	203.77	204.76	203.23	205.83
201.4	199.06	201.77	199.42	200.56	198.93	199.72	199.87	198.48	199.83	197.91	200.8	200.8	201.45	200.15	197.28	200.4	200.96	200.11	200.01	201.13	199.82	199.83	201.3	199.88	199.72	197.52	199.77	198.83	200.58	198.73	203.02	200.01	198.43	200.68	199.22	198.39	200.3	201.68	201.77	196.29	199.53	199.43	198.84	200.76	199.69	199.92	198.71	198.27	199.93
212.18	211.15	215.17	210.72	212.89	213.47	212.49	211.29	211.97	209.97	211.04	212.42	211.54	212.1	211.13	214.95	212.01	213.82	211.53	213.06	211.56	213.08	211.61	212.28	212.45	214.2	211.12	213.49	211.3	210.84	212.16	213.42	214.58	211.55	211.07	212.52	211.27	212.84	212.76	212.18	213.24	214.45	212.93	211.11	212.32	213.23	212.9	209.94	211.11	214.28
210.22	208.85	209.36	208.73	209.11	211.32	208.93	208.3	207.69	207.04	207.73	210.47	208.03	207.11	207.36	209.52	206.8	208.41	208.36	208.79	208.44	206.02	207.09	208.76	208.56	209.57	209.31	207.66	209.86	208.79	209.81	210.05	207.41	210.59	208.2	207.06	208.77	208.65	207.56	208.12	210.33	208.98	210.03	208.98	208.33	208.94	208.98	207.95	209.68	207.09
207.34	203.52	205.06	204.49	205.17	205.63	203.95	204.38	205.42	203.77	204.86	203.84	204.95	205.34	203.86	205.54	204.86	205.82	205.04	202.42	204.36	204.33	204.57	203.95	204.84	205.6	204.58	202.81	205.16	206.71	203.97	201.83	204.12	207.67	206.32	203.5	203.3	205.53	204.94	204.42	204.8	204.28	205.23	205.41	203.27	205.61	206.2	203.91	204.48	205.11
198.98	198.92	201.3	200.24	200.18	197.32	197.83	199.38	198.96	198.84	198.93	198.65	198.96	199.04	198.46	203.96	199.97	197.3	198.21	199.93	200.72	199.28	199.11	198.36	199.38	200.03	199.36	199.95	199.05	200.72	199.92	199.02	202.12	196.6	200.34	200.54	202.01	198.97	198.5	200.49	199.64	200.75	200.03	197.43	200.11	200.45	199.97	200.08	197.73	199.63
208.79	206.92	208.84	209.83	208.26	209.74	209.56	206.89	208.69	206.32	208.29	208.93	210.24	209.59	210.81	206.74	209.99	206.91	208.96	209.14	207.4	210.36	208.38	208.99	207.23	211.28	209.12	209.89	209.33	209.69	206.23	209.07	208.45	209.15	208.78	209.3	207.42	206.96	207.59	208.13	208.55	208.81	208.25	209.12	208.49	207.94	208.75	209.74	207.98	208.38
208.04	207.84	205.3	205.13	207.13	207.14	205.63	204.53	206.13	207.22	207	206.34	206.19	204.65	204.81	207.49	205.64	206.09	205.47	205.76	207.63	207.72	207.44	206.45	203.44	208.65	205.31	206.48	205.1	202.96	206.73	206.95	203.4	205.97	206.75	207.49	206.05	206.77	205.31	207.67	206.81	206.13	204.54	204.33	207.07	205.24	208.59	205.36	206.63	206.98
201.89	200.76	202.45	202.04	202.78	202.04	201.81	201.02	201.42	203.92	201.94	202.33	201.42	200.38	202.91	200.65	200.72	201.33	199.73	200.63	200.23	198.84	199.41	199.69	201.35	200.85	203.46	201.55	202.02	200.58	202	200.93	200.42	202.81	200.71	201.98	201.79	202.07	200.31	199.82	202.97	200.43	200.59	200.05	201.25	201.2	202.8	201.55	200.66	200.7
206.26	208.34	207.45	208.1	208.63	206.92	209.78	208.61	207.94	209.34	206.14	206.57	204.92	207.5	207.31	206.83	206.31	209.63	207.55	206.27	207.92	206.34	210.68	206.88	208.11	207.86	206.86	208.28	205.61	207.47	208.82	208.81	208.66	207.7	206.68	205.96	207.88	206.51	208.04	207.87	208.04	208.25	206.09	208.74	206.03	206.26	207.53	207.78	205.98	208.18
204.08	204.6	203.69	203.68	204.21	203.93	204.39	204.78	203.33	202.1	202.85	203.06	204.05	206.72	202.92	201.49	202.73	203.69	204.69	204.01	202.69	204.21	201.81	205.07	202.31	204.14	203.51	201.1	202.82	204.1	204.26	204.7	201.95	204.72	206	203.04	202.74	202.26	202.91	203.49	202.48	203.46	203.42	201.15	201.59	204.57	202.39	205.86	203.85	202.57
203.16	203.26	202.59	202.76	202.7	203.95	203.68	203.05	202.69	202.81	202.44	199.81	203.02	204.46	204.94	202.75	205.04	203.46	203.36	204.12	201.46	203.47	202.94	202.99	205.11	202.83	203.13	203.92	203.84	203.88	202.19	200.47	202.11	203.45	204.27	205.54	201.66	202.47	203.96	203.71	201.22	205.11	198.65	201.68	200.43	202.43	202.01	204.05	200.32	202.94
212.46	209.22	213.15	212.04	214.53	214.12	214.65	214.24	215.52	213.17	212.43	212.51	210.51	209.65	214.99	213.3	211.51	214.05	212.21	209.93	211.77	212.61	216.14	212.59	209.36	210.2	211.87	213.85	214.2	210.28	210.36	214.95	213.88	213.67	212.63	212.97	213.73	210.4	213.57	212.95	211.05	213.92	214.21	213.26	213.46	212.39	212.37	214.06	213.22	210.4
216.49	213.8	216.45	216.04	215.66	214.14	215.44	217.3	217.55	217.59	216.32	216.12	218.5	218.33	218.2	216.65	217.27	216.87	218.47	218.55	217.97	218.31	218.14	218.36	216.3	216.04	217.71	215.76	215.91	218.34	216.19	217.73	217.78	218.27	217.35	216.17	216.76	218.52	214.88	215.89	218.58	217.52	215.61	216.11	217.25	217.69	215.37	218.18	215.08	216.77
216.75	217.1	217.88	217.38	215.87	217.02	217.16	215.64	216.17	216.8	217.06	215.85	216.47	217.98	216.76	214.25	217.59	217.65	214.89	217.47	215.69	216.72	217.23	216.92	217.8	216.93	217.46	217.93	217.6	216.13	219.51	218.58	216.68	217.49	217.56	216.06	217.61	217.16	217.12	218.48	215.48	216.2	217.17	216.6	216.39	218.44	217.46	217.38	217.08	217.92
195.9	196.82	195.37	196.99	193.89	195.38	194.62	195.59	194.74	193.49	195.11	194.32	195.25	193	195.67	196.05	195.9	195.78	197.86	194.4	193.99	193.76	195.67	195.77	193.69	195.31	193.34	194.99	194.75	195.05	195.54	196.01	195.62	196.54	196.76	193.25	192.33	193.75	195.42	196.87	196.74	195.57	194.19	193.97	193.95	194.1	196.09	197.88	195.94	196.09
206.62	206.46	205.25	204.81	208	208.09	206.18	204.05	207.94	205.36	207.04	206.94	207.03	205.82	205.53	205.58	206.75	207.19	204.49	206.89	204.83	207.53	207.73	208.92	206.91	206.91	206.3	205.34	206.98	207.26	209	205.34	208.55	204.48	210.44	205.72	205.84	205.54	208.12	205.72	206.24	204.68	206.11	205.9	207.91	206.04	207.75	205.06	207.15	206.73
201.49	199.51	200.59	198.73	200.28	200.92	201.29	200.15	198.06	199.89	199.44	197.12	201.79	200.21	199.35	201.73	202.73	200.44	201.06	198.6	201.83	200.43	200.22	200.95	201.24	201.5	197.94	201.18	200.48	201.48	201.26	200.75	201.34	202.49	198.43	199.78	200.14	199.72	200.26	199.71	199.1	200.3	201.17	201.19	200.24	199.44	202.83	198.57	201.51	199.19
205.99	207.15	203.71	204.45	206.68	206.91	202.58	206.53	205.33	203.97	205.97	204.93	203.74	206.61	204.64	205.07	205.3	206.09	204.76	203.87	204.73	205.19	201.79	203.71	205.7	204.3	203.65	205.38	206.45	204.56	206.89	205.54	204.57	206.28	205.52	203	203.84	205.17	202.32	203.85	205.05	205.88	203.92	202.95	203.35	205.34	205.89	204.32	204.18	206.7
215.6	217.71	217.05	218.24	217.66	215.08	215.9	216.64	217	218.05	217.23	217.13	217.37	214.68	219.4	216.58	216.58	215.67	216.28	218.77	216.95	217.81	216.12	217.49	219.05	219.31	215.42	220.38	217.04	217.53	217.24	218.27	217.52	214.53	218.16	218.61	218.6	216.69	214.99	216	215.51	218.18	218.02	217.73	218.38	215.67	216.81	216.67	214.32	215.54
201.49	199.67	199.57	199.32	197.71	198.85	197.03	197.97	198.76	199.69	199.96	199.78	198.83	199.52	199.04	199.07	197.41	200.73	197.98	200.27	200.8	199.96	200.5	200.46	198.14	197.85	199.51	200.27	198.74	198.83	202.88	200.26	199.37	198.83	199	198.01	198.19	198.61	200.95	200.24	199.6	198.15	199.86	201.86	197.57	199.11	201.02	199.77	199.49	199.35
194.38	194.13	195.55	196.62	193	194.63	193.97	194.51	193.75	194.8	196.15	192.87	194.29	195	194.96	195.3	195.46	197.2	194.66	195.88	194.64	195.24	193.91	195.35	194.69	193.34	193.78	192.74	195.22	196.07	195.17	194.25	195.06	194.26	196.19	195.33	194.63	195.68	194.81	193.51	195.91	194.38	194.59	195.98	192.74	195.56	194.69	194.23	196.97	195.02
217.91	214.68	217.89	216.73	216.76	216.66	217.68	216.27	215.75	216.15	216.85	216.95	217.63	216.69	217.49	219.59	218.21	216.03	216.51	217.33	215.87	215.03	218	218.45	218.29	216.48	214.9	217.07	217.71	216.35	213.73	215.94	218.39	219.02	215.99	216.88	217.98	217.13	216.86	219.29	215.89	219.41	216.41	219.05	215.67	219.44	216.27	218.43	217.41	216.33
212.97	212.12	212.97	211.08	213.42	213.49	214.03	214.26	212.21	211.78	212.58	213.68	211.99	214.07	211.9	212.11	211.59	213.47	212.62	214.85	213.36	213.98	213.88	211.81	214.02	213.94	210.98	212.01	210.71	214.96	210	214.4	215.04	214.68	215.56	212.42	212.08	213.7	213.92	212.32	211.07	214.11	214.3	215.56	211.83	213.3	211.44	215.52	213.03	215.26
206.61	203.71	204.44	206.58	206.29	205.32	204.69	203.82	208.21	206.07	207.17	206.55	205.04	203.3	205.64	205.39	204.19	204.88	205.84	207.12	202.05	203.64	205.8	206.83	205.6	206.72	205.56	206.07	203.74	205.63	203.94	203.98	209.59	205.57	206.93	205.03	204.67	204.81	205.48	208.18	203.78	208.83	207.7	205.86	207.46	209.42	205.25	206.33	205.36	203.39
208	208.38	206.95	208.78	207.03	208.69	209.87	208.14	208.45	207.51	209.03	210.12	209.78	209.22	208.6	209.37	206.68	208.56	209.26	209.95	208.99	208.76	209.55	208.33	207.49	209.97	207.8	209.19	205.91	209.2	210.29	207.18	206.6	208.42	210.12	209.01	210.46	207.74	208.11	208.7	209.84	209.53	209.54	206.62	207.54	209.77	209.15	209.18	208.5	208.4
210.72	211.65	212.49	210.23	212.88	210	211.62	211.85	210.71	209.87	212.36	210.1	211.33	213.36	210.6	211.94	211.57	212.56	212.15	212.32	212.36	211.41	211.74	211.51	209.69	210.4	210.63	211.34	212.51	212.12	209.5	212.73	211.52	213.63	210.38	211.18	208.88	212.12	212.55	210.76	211.74	211.01	211.56	210.42	213.82	211.87	214.24	210.58	208.74	211.55
205.33	209.01	208.05	211.35	207.87	205.56	208.23	206.87	208.19	207.26	208.39	207.55	208.47	209.02	208.07	208.62	205.75	207.91	208.27	207	206.92	207.05	206.77	207.92	207.65	208.4	208.38	207.52	207.6	207.82	207.4	208.23	208.7	210.89	209.19	205.03	208.27	206.12	207.91	208.38	207.65	207.49	206.47	205.57	206.88	206.69	206.84	209.03	210.42	209.3
208.6	207.88	208.3	207.64	207.29	208.74	209.04	207.28	206.07	207.35	206.86	206.59	207.61	208.55	209.1	209.12	205.99	207.68	209.35	209.85	209.88	206.3	207.54	205.99	208.74	208	207.32	210.8	208.05	206.26	206.46	206.15	208.25	206.94	207.84	207.95	205.83	205.85	207.95	208.55	207.17	209.64	207.31	208.31	207.96	209.17	206.86	208.97	210.1	206.16
202.55	201.6	200.4	198.77	200.26	199.6	200.32	200.36	199.89	201.07	198.38	201.24	199.59	202.2	198.92	197.55	201.55	200.69	199.62	199.64	202.11	202.03	201.56	201.48	200.33	199.4	200.54	198.51	200.14	201.2	200.69	201.1	201.46	201.76	199.61	199.62	199.73	199.56	200.49	200.42	199.44	200.92	201.53	201.38	196.96	198.67	200.79	200.55	201.62	200.12
208.64	210.13	208.48	210	209.22	207.51	208.22	207.82	208.54	210.28	205.78	208.79	208.95	206.46	209.07	210.13	209.55	207.4	207.1	208.58	209.96	207.12	209.44	209.14	207.92	207.86	211.48	209.37	208.13	210.42	207.17	210.1	208.39	209.87	207.69	210.02	210.66	208.74	207.58	209.53	209.68	208.18	209.56	210.58	209.47	208.28	209.26	209.23	205.46	209.73
208.63	207.88	208.04	208.57	209.01	205.97	207.35	211.15	206.5	210.14	208.8	209.53	208.47	211.03	206.45	207.22	209.85	209.75	208.15	207.22	210.02	210.11	209.58	207.28	210.04	207.49	207.95	210.24	208.44	210.26	208.04	211.97	208.96	209.52	207.95	208.74	209.06	208.85	208.96	210.07	210.37	208.49	209.41	208.19	209.55	209.82	209.42	208.6	207.75	208.96
210.82	210.62	210.38	211.73	212.01	212.19	212.48	212.07	211.77	212.72	211.22	210.9	212.57	210.64	212.85	210.01	213.44	212.21	212.33	214.52	209.56	211.06	210.49	210.84	213.65	212.81	211.15	213.62	211.96	213.08	213.95	211.2	211	211.25	212.73	211.73	211.68	211.83	211.36	211.7	213.8	211.21	210.48	209.74	211.56	212.08	212.25	213.62	215.03	209.07
206.88	208.05	208.64	211.7	208.81	209.55	207.12	207.46	208.18	207.64	206.37	211.03	210.28	210.8	209.02	210.16	210.18	206.57	210.32	208.87	208.9	208.77	210.02	209.27	209.69	210.59	210.73	210.52	207.43	207.78	207.77	208.29	208.24	210.87	206.24	209.83	208.67	206.15	208.46	207.74	208.27	207.57	208.33	207.28	207.2	209.77	208.93	208.75	205.64	206.83
213.41	213.83	210.16	210.07	211.83	210.45	209.42	211.24	211.53	212.5	210.89	211.04	212.27	210.59	210.58	211.14	209.96	213.27	211.92	210.35	211.37	212.72	211.84	212.05	213.22	213.02	211.69	211.61	211.94	214.56	210.76	210.71	211.3	211.86	213.15	211	212.08	211.47	211.25	211.71	213.27	211.31	212.84	212.73	212.42	210.6	212.39	212.25	210.94	209.68
210.99	212.59	210.07	210.96	214.07	212.8	212.16	213.54	209.5	211.94	213.48	212.9	211.97	213.37	213.3	214.68	211.73	211.98	213.67	209.29	212.04	210.97	210.45	212.6	211.92	214.84	213.87	211.56	211.04	212.52	210.98	212.26	210.85	211.74	211.76	210.22	214.25	210.35	211.76	210.51	212.8	211.17	209.06	211.03	214.45	212.12	210.61	209.73	210.99	212.72
207.69	207.46	207.41	210.45	208.69	209.25	209.11	208.33	208.55	207.39	208.48	207.99	207.55	211.59	208.65	209.48	208.39	209.03	206.76	211.64	208.64	206.54	207.05	206.98	207.6	205.34	210.65	208.68	206.31	212.12	208.65	210.17	210.47	208.35	207.64	207.94	207.88	206.68	205.67	206.81	208.65	208.27	207.7	210.97	207.2	209.3	210.59	207.42	208.65	209.13
204.22	204.66	202.22	202.26	203.08	203.74	203.13	201.53	202.52	201.33	203.15	203.53	203.66	204.29	202	201.69	205.07	200.01	201.05	203.28	200.73	202.87	205.17	202.83	203.82	204.7	203.44	201.89	203.3	202.02	201.03	202.65	203.04	203.71	205.83	203.54	204.25	202.88	202.06	201.14	201.17	202.28	203.58	202.51	202.52	205.73	204.28	202.19	198.69	204.92
215.3	218.62	217.77	216.95	215.8	216.74	215.84	214.8	215.39	216.21	217	216.91	218.35	216.11	217.55	216.79	215.85	215.61	219.33	218.04	217.09	220.35	216.86	217.69	217.65	215.28	216.46	218.69	216.21	215.62	218.91	217.37	219.29	217.63	214.99	217.19	217.26	217.54	217.8	216.55	216.27	217.81	215.68	216.9	217.11	217.04	219.44	218.95	215.8	215.16
208.07	208.17	208.27	210.3	208.52	207.93	210.79	209.22	209.76	208.62	210.25	208.63	210.24	208.24	209.01	209.38	209.26	209.64	210.76	212	207.11	210.22	207.09	208.94	210.75	209.44	205.93	209.82	210.31	209.61	209.26	212.07	206.91	213.24	208.8	207.93	210.72	210.09	210.74	209.75	208.73	211.61	208.19	208.08	208.57	209.53	209.52	210.79	210.43	210.53
206.92	207.72	208.64	207.53	207.12	204.77	208.35	208.82	206.37	208.45	209.65	207.63	210.94	208.91	206.61	206.51	207.03	209.91	209.15	209.61	209.13	208.34	207.77	207.98	206.89	208.38	205.65	204.77	209.87	206.37	207.72	208.24	208.45	208.18	205.92	208.4	206.84	206.06	207.45	208.58	206.51	207.53	208.81	206.24	206.63	205.51	207.59	206.28	209.78	208.61
205.37	202.78	205.45	205.59	204.76	204.85	203.59	204.48	202.53	202.17	203.12	204.43	203.1	206.13	204.85	203.05	203.86	203.71	202.07	203.25	203.53	205.75	204.02	205.84	204.32	201.5	204.16	202.83	204.23	203.48	204.58	205.97	204.62	201.96	201.64	204.08	202.7	204.16	204.41	202.23	203.47	203.86	203.14	203.85	202.78	205.91	204.98	201.34	204.62	202.36
198.93	199.71	199.98	200.18	199.56	199.81	199.02	199	199.07	200.19	202.65	199.17	200.61	199.96	199.34	202.13	198.66	201.83	201.13	199.22	198.85	198.6	197.53	199.89	197.15	197.87	200.77	200.69	201.38	199.85	198.74	199.42	200.11	197.89	200.62	198.77	199.73	199.22	202.95	198.32	200.37	198.5	198.34	201.74	197.76	200.84	201.75	200.56	198.95	198.36
205.25	203.86	203.24	201.86	206.12	203.85	205.91	203.94	206.55	204.83	204.63	204.13	203.78	204.59	205.44	205.29	204.43	206	205.74	204.92	204.63	204.61	205.31	203.7	203.94	205.69	206.09	202.65	203.78	205.26	203.45	202.27	203.35	203.56	206.44	205.45	205.68	205.26	207.58	205.51	206.35	204.31	206.14	205.26	205.68	204.88	204.55	204.37	204.51	202.8
198.23	198.57	197.42	198.67	197.23	198.38	197.12	196.95	199.68	198.43	199.11	198.45	198.58	198.44	198.95	198.23	197.95	200.3	197.88	199.84	199.48	195.48	197.86	200.38	198.6	197.91	198.19	199.44	198.48	197.24	199.38	198.48	195.79	199.63	198.59	198.65	198.3	199.3	198	199.45	198.01	198.07	200.59	199.32	199.53	199.4	198.51	198.29	196.55	198.58
206.36	207.11	204.81	204.17	203.86	201.55	205.83	205.07	205.89	204.89	205.24	203.98	205.14	206.24	207.05	200.13	205.34	205.38	204.37	205.34	206.92	202.78	203.14	206.16	205.69	206	204.95	203.06	205.27	206.27	202.68	204.54	204.19	207.46	204.4	203.76	208.14	204.96	204.11	205.33	201.88	204.69	205.78	202.02	203.77	203.94	203.73	204.46	201.93	205.75
211.03	208.57	211.78	210.71	210.04	209.74	208.82	207.44	210.2	209.32	209.59	208.02	209.35	210.97	209.32	210.38	210.78	209.93	208.38	207.64	209.98	210.35	208.31	211.01	206.65	208.83	210.34	207.09	210.32	211.02	209.03	209.67	210.03	209.33	210.07	210.31	208.55	209.8	210.06	210.69	207.42	209.68	208.54	209.05	208.15	209.9	209.36	208.27	210.48	209.78
211.8	215.53	211.8	212.91	211.24	211.79	211.33	212.52	212.82	211.94	212.1	212.83	209.37	211.9	212.46	210.08	213.53	210.7	211.12	210.45	213.73	212.41	210.51	212.52	211.68	212.2	212.81	210.87	212.46	211.17	212.55	211.92	211.16	212.07	209.81	212.29	212.54	212.16	209.53	213.06	209.83	212.82	210.68	211.52	213	210.73	213.62	210.7	211.16	211.05
199.83	200.93	199.32	200.43	200.14	197.99	198.92	202.1	197.59	200.88	198.1	199.26	200.59	199.77	198.94	198.51	197.95	198.05	198.3	200.96	201.36	199.99	199.78	199.98	200.37	199.5	198.22	199.31	199.08	198.91	199.81	200.22	201.89	200.86	201.26	199.19	198.11	198.71	199.55	196.87	198.09	199.08	200.82	198.43	198.31	197.86	201.92	197.95	200.24	197.86
211.01	209.09	207.51	210.42	207.03	209.5	209.61	209.06	209.29	210.74	209.74	208.59	210.36	209.27	209.73	208.51	211.28	210.62	209.21	210.82	210.33	209.71	209.82	210.92	213.07	208.83	209.52	208.96	209.26	208.95	207.91	207.95	209.47	207.8	212.06	208.6	211.4	212.6	209.11	209.9	208.46	209.86	209.95	207.63	212.4	208.71	208.18	209.4	209.63	206.63
205.21	203.23	204.7	205	204.05	205.36	203.01	203.74	203.58	204.82	201.65	202.71	204.17	202.64	203.46	204.29	201.24	204.05	202.54	205.01	205.81	202.41	204.74	206.33	202.7	202.97	203.13	201.99	202.86	204.81	204.11	202.41	203.47	203.61	205.27	203.87	204.66	202.59	200.8	204.59	204.03	205.67	202.2	205.61	203.81	204.68	204.41	203.46	202.46	203.31
208.49	205.02	209.62	208.69	207.34	208.84	207.17	210.59	205.79	209.96	208.2	206.91	208.72	208	207.25	210.29	208.12	207.68	206.36	207.03	206.64	208.13	206.81	210.07	209.05	206.48	208.72	207.61	207.36	208.71	209.31	208.91	207.66	208.14	206.55	206.71	206.44	207.56	207.86	210.52	209.4	206.69	208.46	207.5	206.9	207.64	206.64	208.1	207.39	205.5
198.89	196.79	199	197.81	198.62	198.12	196.98	196.84	199.57	197.98	198.16	199.13	199.28	196.86	199.38	197.18	197.81	197.77	200.51	199.07	199.17	198.33	201.59	199.18	199.83	198.14	196.6	199.28	197.42	197.25	194.79	197.62	197.84	198.57	197.42	198.09	196.73	196.91	198.73	200.88	198.01	198.4	198.15	197.32	196.97	197.9	198.77	198.33	199.35	197.92
206.91	205.11	208.55	209.12	208.85	208.09	209.52	208.07	210.37	208.27	207.55	207.52	207.97	208.36	206.3	207.21	207.95	208.11	206.73	208.64	206.84	206.24	208.75	205.4	207.46	209.93	206.43	206.61	207.49	207.87	209.17	207.49	209.24	208.77	207.35	208.82	208.27	207.42	207.91	205.17	210.23	206.75	208.94	208.11	206.26	207.1	209.12	209.75	207.69	208.64
210.05	211.73	212.54	212.02	211.34	211.9	210.83	210.99	212.17	212.58	211.72	212.16	211.08	208.8	211.45	210.07	211.63	213.08	211.97	212.68	210.29	211.19	212.96	211.03	210.64	212.94	212.39	211.57	211.04	210.92	210.89	211.65	211.09	213.21	210.84	211.69	211.17	208.96	212.4	210.65	212.64	213.16	213.39	210.69	210.39	209.91	212.27	211.57	212.48	211.98
210.41	208.85	209.96	211.2	208.64	207.87	209.71	210.89	209.16	208.53	208.31	209.05	209.86	209.69	210.13	208.47	209.07	209.63	207.64	208.02	207.68	206.38	207.85	207.95	208.84	209.61	208.52	210.22	210.19	208.06	208.48	206.03	207.91	210.43	208.51	209.26	207.13	209.44	207.13	207.63	208.61	211.35	211.39	209.48	211.04	207.99	208.67	209.26	209.39	209.35
204.47	204.14	204.07	205.88	205.8	204.69	204.91	203.8	203.51	204.67	204.17	204.52	202.42	204.29	203.94	202.81	201.26	202.76	201.77	203.14	205.29	203.27	200.25	202.04	205.38	203.09	204.49	200.28	202.58	205.15	203.01	204.9	203.64	205.09	202.66	205.81	203.14	203.09	203.04	204.4	203.57	201.14	205.01	204.83	202.76	201.18	203.47	204.48	202.59	203.47
209.18	209.32	212.39	209.54	207.56	209.03	211.32	207.95	209.23	208.24	209.71	210.95	210.63	210.71	211.5	210.11	207.73	212.1	210.28	209.23	211.95	208.84	208.45	210.06	209.25	206.51	209.66	211.11	209.13	208.87	206.21	208.3	209.59	208.94	208.75	211.17	210.94	208.17	209.36	210.34	208.21	209.38	209.47	210.44	210.6	208.7	209.22	213.27	210.23	208.42
209.82	211.06	209.21	208.1	207.97	209.29	209.49	209.47	209.2	207.45	208.21	207.68	207.31	208.66	208.07	209.36	208.4	208.62	209.06	207.57	211.03	206.67	205.91	208.89	210.41	208.88	208.06	207.96	210.58	208.71	210.62	207.21	209.3	208.44	208.6	209.41	210.65	210.07	208.33	208.23	206.37	207.87	209.48	209	209.86	209.47	207.47	208.69	209.89	208.39
214.47	213.55	211.78	214.93	212.58	213.21	212.98	213.81	211.92	214.09	212.02	213.87	213.59	212.84	213.6	212.18	213.59	213.83	212.61	212.86	214.9	212.65	212.68	211.72	213.22	213.41	211.97	212.88	213.34	212.5	212.9	211.69	213.12	212.56	214.35	213.06	212.64	212.88	212.23	213.36	213.54	212.44	210.21	212.3	212.95	216.33	211.99	213.25	212.51	212.46
209	211.04	211.15	208.51	209.66	211.75	209.63	208.6	205.46	207.46	212.75	207.34	210.69	209.01	208.4	209.37	209.78	209.02	211.06	208.78	209.83	207.8	208.74	209.17	211.08	210.09	209.92	210.09	207.97	210.45	208.35	210.37	209.26	209.33	209.29	209.67	208.84	208.33	210.83	209.89	209.08	209.12	208.48	208.96	211.24	209.35	207.52	210.95	209.52	208.24
209.66	209.54	207.45	208.13	210.09	209.09	209.43	207.24	208.16	205.65	209.57	207.94	206.39	209.43	207.67	209.14	210.1	210.82	207.01	208.34	207.82	210.35	208	208.48	209.74	208.19	207.58	205.89	207.17	209.63	208.91	207.83	209.63	208.95	209.4	209.81	208.32	209.06	208.38	207.44	211.8	209.66	208.02	208.39	209.05	207.66	207.66	209.34	209.81	209.2
217.83	216.47	216.34	216.17	219.04	218.52	217.68	219.31	216.93	217.57	217.51	221.05	217.88	218.55	218.61	219.27	216.13	219.69	218.45	216.66	216.93	217.81	218.57	217.66	221.61	218.47	215.27	216.88	218.69	217.45	216.12	216.89	218.21	218.32	218.47	218.8	218.33	219.46	217.48	217.76	217.73	218.25	218.28	216.74	217.61	217.53	217.58	217.93	217.55	215.26
219.03	217.63	218.78	216.25	218.87	218.41	218.19	218.16	217.09	217.41	219.05	218.94	217.26	217.46	218.32	218.4	218.08	218.62	218.09	218.41	216.31	218.71	217.99	218.18	217.23	216.95	216.53	215.44	217.48	219.91	216.87	217.23	218.94	216.92	216.41	218.99	219.66	218.02	219.23	217.73	216.36	218.13	218.82	216.75	217.98	217.87	216.62	219.29	218.52	218.26
211.81	212.48	210.17	212.09	210.82	210.33	213.69	210.43	212.2	211.23	211.75	211.24	211	210.29	211.38	212.64	210.89	211.05	211.05	211.44	208.74	212.73	211.24	210.22	210.21	211.53	212.78	210.09	212.86	211.47	210.35	210.94	212.16	210.99	212.74	212.54	210.42	211.76	211.29	210.41	210.62	210.89	211.62	211.32	211.2	210.26	211.39	211.81	213.78	211.33
204.16	203.69	202.81	205.22	203.88	204.96	201.36	202.24	204.78	205.09	205.09	203.96	203.9	202.24	204.09	204.12	205.54	203.29	205.04	201.71	205.1	202.72	203.25	205.27	201.33	200.92	203.31	202.08	204.03	204.02	204.56	205.56	203.51	199.78	204.65	205.46	204.57	203.11	204.49	203.73	203.05	203.46	204.14	206.14	204.17	204.86	202.67	204.93	203.71	201.51
208.45	206.91	209.09	209.26	208.2	208.77	208.4	210.42	208.6	209.21	207.98	207.8	208.29	206.15	209.77	209.62	206.19	209.37	208.89	207.91	209.07	208.48	207.04	208.79	208.69	210.43	207.89	210.69	210.74	207.07	208.97	209.82	208.25	209.34	208.88	207.63	210.61	210.04	211.98	210.85	208.6	206.72	209.65	207.05	208.04	208.06	209.08	207.36	209.2	209.26
209.05	208.67	207.16	210.42	206.64	210.13	207.84	208.6	208.22	207.28	207.61	208.91	209.99	211.38	209.65	210.18	208.43	207.67	208.75	208.93	207.69	208.61	207.23	207.5	209.63	209.59	207.23	211.32	208.48	208.14	209.02	205.04	207.68	206.6	208.5	209.39	209.68	209.86	208.26	209.34	207.81	208.38	209.38	206.58	209.24	207.45	212.72	210.53	209.58	207.64
208.54	206.94	207.56	208.33	209.66	208.37	209.66	206.98	208.05	207.99	208.24	210.72	207.96	209.15	208.4	209.5	208.56	210.23	208.78	208.87	208.11	211.94	209.64	211.75	209.38	208.91	208.57	207.23	208.04	206.92	207.41	207.82	208.37	209.38	209.61	207.8	207.11	208.6	207.75	209.25	208.68	208.08	208.88	208.41	209.96	209.66	209.79	209.3	208.19	207.35
215.64	217.58	218.17	217.16	217.63	217.43	217.88	216.24	217.83	217.56	217.82	218.24	217.85	220.33	219.64	216.88	217.03	219	218.83	217.16	216.67	218.04	217.23	216.92	214.89	215.94	214.37	215.95	217.45	214.68	220.15	215.89	217.47	215.96	217.93	218.23	215.36	218.83	214.12	216.21	216.46	216.75	216.45	217.17	216.48	217.68	216.84	216.06	216.8	215.79
197.14	197.56	198.59	197.38	198.22	198.8	198.38	201.02	198.94	199.42	198.78	199.42	198.13	197.65	198.62	198.13	197.59	200.05	198.68	198.89	200.38	199.88	195.66	200.88	198.69	197.95	199.11	199.39	200.95	197.46	199.15	197.28	198.06	198.04	198.28	198.22	198	200.76	198.26	199.4	199.3	198.51	199.17	197.26	198.9	198.9	197.8	197.88	198.91	198.33
197.98	198.2	198.41	196.63	198.48	199.12	194.91	197.03	198.28	199.03	197.67	200.44	200.43	197.39	199.44	198.19	196.73	198.8	198.85	198.67	197.25	199.06	197.05	195.2	198.07	198.3	196.48	199.47	198.23	197.58	200.28	198.69	198.48	196.1	198.99	198.9	196.17	198.42	197.61	199.99	197.3	198.84	197.84	200.58	196.25	196.37	197.56	199.77	199.58	197.71
218.68	218.78	216.3	217.41	217.8	217.6	219.03	216.59	216.52	219.04	218.05	218.91	217.43	219.52	218.49	219.14	217.62	220.57	217.76	219.6	215.29	218.08	219.01	217.19	219.65	217.64	218.28	216.51	219.14	216.2	219.15	216.72	217.59	217.25	214.86	217.21	217.48	219.11	217.77	218.61	218.7	216.67	217.02	216.18	216.13	217	215.65	216.21	217.37	218.59
212.36	210.55	210.29	210.84	211.02	212.55	209.96	211.22	210.82	211.74	209.93	212.57	211.51	211.01	212.73	211.11	213.1	209.87	209.08	212.89	211.35	210.16	210.54	211.3	211.83	213.36	211.96	211.21	209.82	211.93	210.34	212.09	212.27	209.23	211.76	211.36	212.18	210.56	212.57	211.54	211.85	212.08	213.43	211.02	211.42	213.56	210.55	211.87	213.1	212.63
197.42	196.71	199.77	198.93	197.09	199.59	199.99	198.24	199.64	196.27	199.6	199.95	198.12	199.27	198.03	196.98	201.46	199.99	198.07	199.14	196.83	198.37	201.18	197.37	199.11	197.67	198.23	196.68	199.04	199.2	200.55	200.09	200.6	198.7	196.58	199	198.39	199.18	201.2	198	197.36	198.56	198.91	199.08	199.03	197.24	200.43	197.2	197.1	197.93
218.25	217.93	214.83	219.63	218.94	217.63	218.82	216.25	219.05	217.63	218.77	218.35	216.74	215.66	219.14	217.99	220.9	216.22	216.66	216.94	218.52	217.83	219.24	214.36	218.27	217.39	217.73	219.79	218.49	221.52	216.47	216.43	218.13	218.41	219.58	217.08	217	216.74	218.99	220.45	214.94	215.98	215.35	218.16	217.84	217.73	216.8	217.7	218.09	218.26
215.88	216.16	215.04	215.75	219.2	215.16	216.76	218.16	218	216.15	216.17	215.49	219.2	217.91	216.24	215.56	217.97	218.25	217.75	219.61	217.55	215.04	219.11	216.59	218.27	217.9	216.17	217.69	215.42	217.84	217.15	216.5	215.64	216.72	215.96	219.34	216.16	216.51	217.27	219.33	217.58	214.71	215.66	219.92	214.76	217.74	217.66	216.82	216.77	217.56
200.03	200.85	199.99	198.93	202.42	199.73	202.1	198.12	199.62	200.46	200.77	200.94	200.18	201.94	199.46	200.74	199.32	198.21	202.26	200.1	200.06	200.5	199.85	199.22	199.3	201.85	198.88	200.04	200.51	200.7	200.95	201.23	200.92	202.4	198.56	199.44	202.19	200.2	200.67	199.69	202.74	200.76	202.08	198.74	199.48	200.04	198.09	197.67	200.62	198.57
207.6	208.4	207.45	209.61	208.54	210.79	207.34	207.36	208.5	209.73	209.1	207.26	207.78	207.75	208.9	208.39	209.48	206.25	209.12	207.04	208.64	210.79	208.86	206.48	208.33	206.63	208.07	208.81	209.64	209.54	209.06	209.15	211.06	207.15	209.22	209.43	208.45	210.83	209.71	207.51	207.83	208.21	207.26	207.38	210.13	208.1	206.84	209.7	206.55	209.17
210.97	211.25	210.17	213.61	211.56	210.8	212.91	211.25	211.88	210.93	210.75	210.26	210.49	212.95	212.32	212.46	209.97	211.73	211.75	212.42	211.6	211.45	209.91	209.38	213.12	212.55	211.14	210.84	210.34	212.26	213.25	209.34	210.99	211.12	214.55	209.33	213.23	213.62	212.51	210.27	212.19	213.25	211.08	212.57	211.48	210.4	209.75	210.51	210.77	213.02
196.65	197.59	196.98	198.6	198.16	195.84	198.88	197.54	198.57	199.55	200.94	198.67	197.79	197.81	195.37	199.09	196.56	196.55	199.13	198.37	196.31	198.54	198.49	197.23	197.17	196.8	199.17	197.31	198.52	197.16	198.27	197.31	198.86	196.5	198.2	199.5	198.82	195.73	198.74	196.31	196.24	195.82	197.21	198	200.6	197.05	198.89	197.68	197.44	197.81
211.1	208.81	206.56	209.88	207.44	208.84	209.45	208.86	210.43	209.87	211.03	212.31	210.62	210.11	209.43	210.99	212.83	210.28	208.36	210.64	211.79	209.08	208.03	208.68	208.44	209.92	210.99	209.85	207.08	206.21	208.35	208.98	209.37	207.26	208.56	210.28	208.48	211.04	209.05	211.19	209.48	208.75	207.61	209.28	212.29	209.11	209.01	210.63	209.2	210.91
210.7	212.03	210.5	210.42	211.64	212.61	212.24	211.99	212.9	210.98	211.24	210.58	212.76	209.37	211.85	212.18	210.64	211.51	211.02	211.91	210.17	210.61	209.3	213.79	208.55	213.3	211.5	212.47	211.26	209.73	211.27	211.14	209.69	212.32	209.35	212.14	210.78	210.71	211.84	210.72	209.47	211.41	212.75	210.94	211.6	213.08	210.18	210.54	213.66	209.79
206.5	205.33	205.41	202.85	204.25	205.29	203.17	203.27	204.21	207.46	205.32	204.63	205.37	200.59	204.66	206.27	204.7	203.2	205.66	203.74	203.87	204.19	207.79	202.11	203.49	204.44	204.74	203.44	205.98	205.53	206.97	201.85	204.4	202.94	207.18	204.14	205.86	205.45	204.19	203.45	202.79	204.33	206.13	204.54	205.99	207.88	203.56	201.3	205.86	204.13
207.34	208.18	209.14	206.29	207.98	208.94	206.88	208.49	210.53	207.65	209.72	207.13	208.46	206.97	206.94	207.26	206.86	206.43	208.96	210.76	208.48	207.71	206.76	209.37	207.62	207.88	207.57	207.24	207.83	206.55	206.09	207.5	207.63	205.38	206.26	207.69	208.17	210.9	207.18	207.55	209.69	207.82	209.86	208.28	206.38	207.02	207.63	207.12	205.62	207.17
210.28	211.98	208.83	206.54	209.57	209.84	208.75	209.18	209.34	206.65	209.38	208.55	209.16	210.94	208.7	209.74	208.19	209.09	211.17	209.92	209.26	208.93	208.96	210.56	210.34	210.51	208.13	211.71	209.85	206.36	209.51	207.56	210.77	210.87	211.76	210.52	207.52	210.55	207.85	210.46	208.85	208.59	211.67	209.95	207.83	208.51	207.75	209.26	210.17	210.76
211.54	213.24	212.35	210.46	211.43	212.69	211.78	211.73	211.76	212.38	211.65	213.08	211.44	211.49	212.2	212.02	212.52	210.2	212.94	209.91	211.73	209.89	211.17	211.43	212.8	211.83	212.2	212.5	213.36	210.9	212.5	211.21	210.19	211.85	210.28	212.58	216.09	211.42	212.66	213.91	212	213.62	210.8	210.89	212.86	211.21	211.98	211.22	211.67	211.94
191.27	192.97	193.8	193.4	195.91	194.5	193.01	195.17	195.49	194.96	195.39	193.91	192.5	195.34	193.49	196.09	192.73	193.19	197.02	195.85	193.71	195.32	195.04	195.22	196.51	194.79	195.66	193.26	193.74	191.84	192.13	192.99	196.62	193.54	195.57	191.7	194.72	193.79	194.42	194.48	194.02	192.15	194.02	193.51	194.31	194.43	194.25	194.6	194.79	195.04
218.37	217.72	217.5	217.09	217.93	217.39	219.61	218.54	220.59	216.72	216.13	218.63	217.53	218.7	218.43	219.46	217.95	217.62	215.37	219.05	217.53	217.83	217.65	217.47	219.19	217	217.1	219.78	216.71	215.14	216.93	220.92	215.85	217.43	216.98	216.54	218.64	217.36	217.67	218.9	217.35	217.84	219.22	219.03	218.06	219.35	215.89	216.93	217.5	216.82
210.45	207.73	206.67	208.41	210.62	209.13	207.88	207.84	208.93	206.57	206.61	209.46	208.41	210.48	206.87	206.15	208.87	208.81	206.52	206.95	207.02	207.6	207.67	208.67	209.74	207.6	209.29	208.64	208.8	208.31	205.95	207.89	207.24	208.26	208.39	209.84	207.14	209.14	206.59	209.11	208.77	208.77	208.22	208.2	206.5	207.91	208.42	207.69	206.85	207.69
212.27	213.62	209.2	208.61	210.68	213.64	211.64	210.93	211.39	211.93	212.38	212.2	213.05	211.34	214.22	211.52	209.45	210.9	212.69	210.97	212.09	213.71	212.43	209.81	210.46	212.36	210.96	212.61	211.35	211.79	211.53	211.08	212.32	211.53	212.38	211.3	210.38	210.93	213.13	213.5	210.67	211.33	212.01	210.18	213.26	212.51	213.68	209.69	212.86	210.31
208.51	209.05	209.74	209.63	208.41	211.35	206.59	208.46	208.71	210.08	208.01	209.7	207.53	207.01	208.54	208.11	211.7	206.94	208.91	207.63	209.2	206.91	207.14	207.89	207.29	208.46	206.81	210.71	209.62	209.21	210.56	205.33	209.14	209.16	207.34	211.59	211.55	208.63	209.69	208.88	206.98	207.26	209.99	209.59	209.69	208.45	209.36	209.07	209.88	209.62
201.19	202.18	201.4	201.34	203.08	203.46	203.12	201.32	202.43	200.88	203.39	201.83	202.83	202.03	200.57	202.99	202.56	202.75	202.43	203.83	200.93	202.61	203.64	202.14	199.9	200.22	202.27	203.29	203.76	201.66	203.11	205.5	202.1	201.58	202.22	201.48	202.15	201.03	200.11	201.74	201.74	201.76	203.05	201.69	201.42	201.38	203.13	201.74	204.51	202.68
207.93	206.76	208.84	207.69	207.95	206.21	208.11	208.05	206.98	209.63	209.86	209.04	208.09	209.73	208.45	208.35	210.2	208.74	208.59	207.37	207.06	207.54	205.96	208.37	206.41	208.21	210.17	206.76	208.38	207.03	210.35	207.33	207.92	207.51	206.95	207.16	207.42	206.62	208.19	207.92	204.09	207.66	207.85	207.9	206.37	207.59	209.76	207.32	207.61	207.45
213.92	212.77	213.5	214.72	214.57	213.26	211.3	213.37	213.85	214.28	215.03	212.1	212.63	211.27	210.98	212.81	213.72	211.67	212.67	212.17	212.52	211.73	211.13	211.49	211.74	213.85	213.76	211.58	214.16	215.55	212.49	212.58	214.47	213.82	214.45	214.83	209.85	213.66	214.15	213.27	211.69	211.41	211.05	213.43	211.9	210.4	212.77	214.37	212.28	212.66
207	204.19	204.68	206.51	205.85	206.71	204.85	202.87	205.85	206.74	206.85	203.96	204.25	206.34	208.58	204.12	206.24	207.24	205.75	204.81	204.84	204.82	204.18	205.31	205.35	205.67	208.01	205.46	205.97	206.43	203.7	204.81	205.26	202.62	204.04	207.15	206.26	206.88	207.45	206.14	204.7	205.66	204.8	206.18	202.22	207.07	206.91	207.53	207.49	207.77
208.38	208.54	207.87	208.28	209.17	209.44	207.89	208.88	207.93	208.41	207.16	210.49	209.07	207.79	206.91	212.53	209.2	210.81	207.58	206.14	208.7	207.42	209.49	205.73	207.14	210.18	207.35	208.79	208.49	211.86	209.07	209.31	208.92	211.31	210.42	209.05	207.66	211.01	208.2	210.06	209.82	208.55	206.19	208.9	210.6	209.88	208.8	207.8	207.64	210.03
208.96	208.58	208.91	206.29	208.8	204.86	207.26	208.52	209.11	206.93	208.23	206.96	206.42	210.65	204.34	206.53	208.37	209.49	206.46	207.65	208.26	206.77	208.77	207.14	207.79	208.98	207.16	208.11	207.56	206.7	209.35	205.99	205.93	208.06	208.94	205.44	206.9	207.21	209.17	208.21	208.5	206.17	207.05	205.18	205.26	207.14	203.51	208.3	207.12	207.66
206.46	209.43	209.4	210.18	206.15	206.82	206.26	209.1	210.4	207.75	208.27	208.95	209.48	207.17	208.21	206.93	207.08	207.68	206.37	208.08	207.54	209.12	207.56	206.87	207.62	205.33	205.34	208.44	208.02	206.51	207.39	209.16	208.53	209.33	208.11	208.27	206.46	208.72	206.41	208.24	210.13	209.32	208.16	209.75	207.14	206.88	206.93	207.86	208.57	206.51
204.2	203.13	203.65	204.84	203.16	202.73	201.91	201.66	205.26	203.76	202.23	203.88	202.14	201.81	202.04	205.25	202.63	202.91	203.81	201.81	203.21	203.73	205.24	203.81	203.19	202.86	202.45	204.12	203.19	204.91	202.13	203.07	203.29	202.83	204.69	201.6	203.91	204.97	201.45	204.09	203.47	205.43	204	202.61	201.63	202.87	201.24	203.04	203.18	205.49
198.66	198.67	197.81	195.59	198.22	196.91	195.79	197.09	198.7	198.64	198.23	199.49	198.98	198.01	197.83	199.31	195.64	195.93	196.98	198.79	199.37	199.7	197.53	197.98	195.12	196.47	198.12	195.76	197.92	200.8	196.95	198.43	198.5	195.2	200.46	195.36	196.5	198.58	198	197.35	197.95	198.84	198.87	198.5	199.72	198.36	199.58	198.31	196.8	198.49
208.89	207.4	209.87	210.28	207.58	205.96	207.39	207.96	206.95	207.99	204.92	207.6	206.93	205.77	205.23	208.56	208.9	206.74	206.75	206.8	206	206.59	208.11	207.4	207.45	206.68	209.23	209.64	207.64	208.21	206.64	208.09	208.33	208.34	207.38	209.37	206.43	206.2	207.34	205.75	205.27	207.3	206.22	205.4	205.77	205.25	208.1	206.94	210.02	208.7
206.93	209.67	210.48	208.63	205.76	207.04	205.49	207.6	208.67	207.39	206.22	207.21	205.32	206.04	208.65	208.21	205.65	210.18	206.43	207.15	208.69	208.38	206.9	207.64	207.85	207.07	207.54	207.81	206.74	206.6	207.93	206.49	207.05	209.96	208.51	209.04	207.2	207.38	208.63	208.73	207.77	206.86	208	208.32	207.03	208.32	205.26	209.09	207.07	208.15
208.01	208.8	207.51	208.02	206.17	206.96	205.76	205.53	206.01	205.78	206.92	207.32	209.11	205.29	207.09	207.84	207.59	208.98	205.96	207.82	207.93	208.71	209.29	206.46	209.46	207.29	209.51	206.26	207.7	207.68	209.39	205.3	207.92	206.32	206.68	209.22	209.45	208.8	208.74	208.12	208.98	207.19	205.1	205.58	208.05	207.36	205.87	208.04	210.18	207.94
206.42	207.1	206.06	207.24	205.15	206.52	206.89	207.03	207.42	202.98	206.48	207.22	207.74	205.91	203.08	207.99	204.55	207.86	204.53	206.11	206.94	205.52	206.73	205.41	204.88	205.89	205.32	204.48	207.21	206.53	208.3	206.16	206.75	204.21	207.6	204.47	205.99	206.04	206.87	205.73	206.95	206.47	205.31	207.8	206.01	205.8	207.09	206.55	207.82	207.7
209.23	206.41	210.93	212.04	208.09	208.9	207.75	208.37	209.55	211.66	207.6	209.11	208.26	210.13	208.06	210.69	205.97	210.02	209.11	209.44	210.21	208.75	208.47	208	208.91	208.72	207.92	210.16	210.53	209.32	208	210.97	210.09	208.17	209.95	208.23	208.23	208.62	207.33	210.13	208.45	208.67	210.22	209.38	208.15	210.32	207.47	207.19	208.17	207.85
201.13	200.24	201.61	199.8	198.25	199.19	199.34	199.68	201.33	197.15	201.34	199.17	199.01	199.7	197.99	200.03	199.09	199.73	198.4	200.39	201.68	200.78	199.7	199.54	200.78	199.31	199.73	200.82	201.16	199.64	199.86	198.56	200.12	199.28	200.58	201.4	200.22	201.89	200.72	198.57	201.85	200.44	200.96	198.37	199.46	199.76	200.01	200.12	199.86	199.36
207.67	207.69	205.06	206.9	206.3	207.21	205.59	206.03	207.33	206.05	204.92	208.21	207.49	206.57	205.33	206.53	206.09	203.15	204.19	206.61	206.98	206.59	207.27	204.79	206.41	208.16	204.17	204.99	204.52	204.77	206.3	207.14	206.59	207.41	206.69	205.28	204.69	207.41	208.82	206.58	206.93	204.44	204.75	205.92	207.17	204.85	204.81	206.79	208.08	205.1
208.05	207.54	208.66	208.92	207.71	209.06	209.13	209.08	207.71	209.71	207.14	208.38	208.15	208.51	207.24	208.77	210.45	209.45	209.42	207.59	208.35	207.76	207.17	208.57	208.22	208.97	208.4	208.5	208.58	207.13	208.65	208.62	208.4	209.98	208.01	209.78	208.22	206.88	208.92	206.11	208.85	208.74	208.73	208.86	207.84	209.81	210.02	210.12	208.56	208.44
199.67	201.04	198.89	199.76	198.58	202.31	202.23	202.71	202.15	202.32	198.27	200.28	200.64	199.3	199.47	199.62	201.79	201.86	201.18	200.41	200.4	198.82	202.83	200.09	201.84	199.35	198.61	199	201.35	201.03	201.67	202.09	200.62	199.62	200.49	199.97	197.63	200.44	200.16	198.64	199.56	200.18	198.91	200.95	200.98	199.33	199.06	201.2	199.02	200.47
209.73	208.41	208.1	207.27	207.9	207.53	206.98	210.55	208.19	207.82	210.63	207.15	208.89	209.51	208.95	209.29	209.93	211.76	208.58	209.93	208.28	209.54	209.85	206.6	209.14	208.19	207.48	208.05	208.33	209.92	211.27	208.83	211.64	208.49	208.45	209.5	209.76	208.69	209.07	208.66	209.48	209.86	207.68	208.22	210.84	208.41	208.85	206.42	208.8	210.89
206.47	208.2	205.52	206.13	203.93	205.88	203.87	204.09	203.87	204.41	206.01	206.09	205.1	206.33	205.41	204.98	204.05	207.06	208.55	204.89	205.19	204.87	204.09	204.55	207.05	205.76	207.98	205.35	205.89	205.02	204.82	206.48	205.67	204.38	203.92	203.86	205.48	204.17	205.87	203.6	205.95	204.53	205.97	204.43	207.02	205.31	205.61	206.93	203.22	206.74
214.06	212.35	210.64	211.95	212.09	214.45	213.08	213.33	213.91	211.61	212.11	212.49	212.6	213.03	210.7	213.57	211.85	210.35	211.93	211.02	211.63	213.12	211.77	211.89	212.63	211.98	212.17	213.19	214.79	214.88	212.42	213.32	214.87	212.9	211.88	211.63	213.04	213.82	213.56	212.29	214.16	211.92	212.61	212.44	210.2	214.27	212.32	211.86	212.11	213.86
199.16	198.96	196.66	200.54	199.28	200.99	199.26	201.33	199.95	200.64	200.12	200.84	198.45	199.88	200	201.97	199.86	200.92	199.13	198.83	200.25	200.34	199.39	199.28	197.41	200.61	200.72	199.51	198.22	199.72	198.82	201.44	201.64	201.1	196.78	199.24	198.53	200.74	201.23	198.31	200.42	198.83	198.76	200.73	201.99	200.38	199.83	199.19	199.66	199.49
209.52	207.46	207.5	206.75	208.75	207.7	208.23	208.02	209.13	207.99	208.86	206.62	207.15	206.3	208.51	207.89	209.21	209.66	206.77	208.65	208.97	207.72	208.72	206.92	208.14	209.69	208.74	210.29	210.73	210.32	208.88	209.91	208.44	210.37	210.01	209.31	207.2	208.64	209.05	208.26	208.29	209.43	207.57	208.98	207.09	208.48	208.36	206.01	207.62	208.5
202.27	199.97	200.41	198.81	199.1	198.38	199.1	199.81	199.03	199.69	199.84	198.29	200.43	199.91	201.8	201.68	199.31	199.61	201.78	200.15	198.96	198.03	201.16	198.7	200.04	200.6	199.24	200.08	199.35	197.99	200.78	200.03	197.88	198.8	196.74	200.4	199.02	198.43	199.64	199.64	199.41	197.42	200.2	201.36	201.16	199.53	199.17	199.78	200.9	200.42
207.04	208.84	210.05	210.78	210.19	209.51	209.17	209.78	210.27	206.6	210.68	209.03	208.31	209.82	206.62	209.25	209.02	209.31	208.1	209.93	209.48	209.06	211.13	209.61	207.95	207.9	209.74	209	208.87	208	209.5	209.87	207.63	210	207.66	210.05	208.43	210.42	209.47	210.08	207.03	209.6	205.98	208.75	207.1	207.64	209.27	207.31	210.94	206.85
210.19	210.72	208.25	210.59	210.51	209.2	210.1	209.76	211.19	209.71	208.38	211.13	211.07	210.72	210.03	209.27	208.53	210.97	209.97	210.31	211.87	209.96	206.73	209.39	210.28	211.3	210.95	209.1	210.63	209.76	210.43	208.67	208.51	210.2	208.96	209.16	212.09	209.53	208.22	209.39	208.89	208.79	212.05	211.21	208.96	208.52	210.19	207.47	209.18	208.81
200.55	200.52	200.46	200.56	202.27	199.65	201.46	199.91	201.09	200.53	199.59	200.44	202.5	199.82	197.9	200.24	200.94	197.88	200.97	200.2	200.5	201.62	198.28	200.71	201.86	202.94	200.91	200.21	201.48	200.88	199.44	199.79	201.19	197.08	199.24	200.06	201.5	200.27	199.38	200.22	200.43	198.27	199.86	202.65	201.69	199.99	200.64	201.86	200.63	197.71
195.4	196.39	195.53	194.27	196.01	196.66	194.91	195.14	194.34	195.28	194.15	196.68	194.48	194.42	194.72	194.31	195.1	195.1	195.59	196.76	195.89	195.19	196.12	193.93	194.49	194.69	196.65	195.68	196.08	194.7	195.69	193.96	194.26	195.28	194.93	194.37	195.05	194.53	196.08	196.6	194.83	194.33	196	194.71	196.51	195.03	194.68	195.88	195.88	194.84
202.97	202.99	201.46	204.97	204.81	202.62	204.71	204.28	202.18	204.34	201.73	203.12	204.79	203.2	204.98	204.56	202.99	203.73	204.14	203.56	206.56	205.49	204.71	203.24	203.97	203.11	200.89	202.9	205.66	206.16	203.68	202.74	203.6	203.05	202.01	203.83	205.82	203.4	204.32	205.48	203.52	204.62	206.06	204.56	205.05	205.51	202.97	204.78	203.74	205.11
208.9	210.62	210.65	208.69	207.85	209.97	209.41	209.34	209.35	207.63	208.6	208.81	210.18	209.62	208.48	207.32	210.62	208.17	208.07	210.48	208.48	210.86	210.77	210.37	210.09	206.66	209.36	207.6	211.33	211.2	209.99	210.05	208.47	207.42	208.4	208.08	211.21	209.15	210.26	209.71	209.13	208.31	208.91	210.73	209.85	206.24	209.86	211.79	209.19	210.77
212.33	211.66	213.87	209.91	213.87	211.44	212.75	214.83	212.01	211.25	214.75	213.59	212.58	212.05	213.53	211.43	211.46	211.44	214.08	214.05	213.57	213.02	213.44	211.14	212.7	210.57	211.96	211.34	212.93	210.65	211.13	214.03	215.04	211.45	211.42	212.31	212.62	214.39	210.61	211.99	212.95	213.08	211.53	211.7	213.74	212.67	211.1	215.2	212.6	213.45
198.64	201.13	199	199.74	200.75	198.66	199.92	201.26	198.59	199.9	201.41	200.33	199.46	200.12	199.59	199.3	199.04	200.7	200.7	199.57	200.43	199.48	199.52	198.55	200.03	197.41	198.5	200.03	198.81	198.86	199.05	196.97	196.49	200.01	199.33	199.73	198.91	199.47	199.24	200.51	199.15	197.99	195.61	199.12	199.2	197.3	200.02	199.33	197.89	199.13
199.24	201.01	199.71	200.25	199.74	200.2	199.85	199.29	200.22	200.68	200.79	202.59	198.75	200.15	198.63	199.36	198.91	199.51	198.29	201.54	199.53	198.04	200.94	198.66	201.09	198.96	201.15	198.18	199.65	199.22	200.37	198.31	199.97	201.07	199.57	199.16	201.47	199.71	199.42	199.31	199.39	197.65	199.24	199.62	200.55	200.06	200	198.48	199.14	197.68
205.87	202.45	199.84	201.55	202.17	203.44	202.58	204.19	202.95	203.95	201.76	203.96	204.51	202.88	204.31	204.72	202.98	203.06	203.25	203.88	202.45	203.03	203.04	202.29	204.35	204.32	202.22	203.4	201.34	203.94	203.89	204.44	203.52	204.11	204.25	204.13	204.08	202.53	204.31	204.13	203.77	203.01	206.31	204.93	203.28	205.62	203.38	204	203.74	202.14
214.68	217.07	215.17	216.97	219.02	217.22	218.65	218.11	216.2	215.74	218.19	216.5	217.05	218.32	217.06	217.5	216.72	216	217.81	218.68	218.55	218.37	216.64	216.15	216.76	215.9	217.14	215.86	218.51	214.98	218.95	217.23	214.64	216.36	217.66	215.19	217.12	217.69	216.83	217.76	215.16	217.77	218.53	216.78	216.2	217.1	216.87	214.79	217.05	217.41
208.75	207.41	212.68	210.48	208.47	207.24	210.25	210.87	210.01	210.2	210.41	210.9	209.19	207.87	208.53	210.19	207.91	207.88	208.5	206.73	207.36	208.96	208.95	210.43	210.74	208.47	206.97	209.01	209.13	207.05	209.99	209.34	211.73	210.98	208.52	208.54	210.74	210.02	210.16	207.45	209.83	211.91	210.03	209.8	211.6	210.91	209.52	210.05	209.55	210.32
201.19	201.13	200.38	200.86	201.32	200.26	198.46	200.6	200.85	197.62	201.92	201.93	200.31	201.45	201.71	201.39	202.52	199.56	199.16	199.52	201.47	200.11	200.77	201.3	201.39	201.75	201.36	201.23	201.79	202.05	201.02	201.85	201.52	202.49	200.69	200.62	199.72	201.18	204.84	201.42	202.12	202.05	201.97	201.44	201.47	199.26	201.88	202.75	200.14	201.29
204.77	203.33	203.46	202.31	203.35	202.92	202.64	205	203.22	203.16	205.26	203.5	203.19	203.58	203.57	203.33	205.75	203.2	201.69	200	204.3	203.56	204.37	206.15	202.87	201.99	202.67	202.52	202.96	201.55	203.03	203.89	201.95	203.23	202.24	201.32	203.22	204.16	200.45	202.97	205.35	202.52	204.13	203.27	205.34	203.19	204.87	203.15	201.57	204.11
210.45	210.48	207.96	210.56	208.59	207.67	208.78	208.26	207.53	207.51	206.83	205.64	208.92	209.55	210.57	211.74	209.75	209.92	209.64	207.78	210.51	207.5	209.14	207.94	209.78	210.31	210.13	208.53	209.38	209	209.19	208.61	209.36	208.73	208.46	208.96	207.57	207.43	207.72	207.84	208.35	209.41	209.98	210.94	208.73	210.74	207.8	208.94	211.46	209.65
200.3	200.02	200.89	199.12	200.2	199.78	200.13	201.15	202.43	200.83	200.45	200.03	201.5	197.87	200.43	202.36	201.12	199.89	203.19	199.32	199.99	198.54	200.17	201.52	199.62	203.18	200.72	202.47	200.92	201.74	199.75	199.84	200.69	198.68	198.32	200.28	200.04	200.55	199.74	201.97	199.08	198.67	200.69	200.93	201.71	200.73	199.54	200.03	200.04	200.85
212.48	214.23	213.06	212.25	213.96	211.78	211.16	213.3	213.7	210.66	211.68	211.02	211.27	214.91	210.74	211.53	211.33	212.15	211.58	211.11	213.01	209.02	216.46	212.13	210.98	212.32	211.15	213.4	213.63	212.61	213.6	212.49	214.11	211.77	210.07	213.15	214.58	212.07	212.91	212.62	212.91	213.09	213.55	213.54	212.43	213.85	213.61	211.52	213.13	212.59
209.16	206.5	210.89	208.01	208.08	210.18	208.64	210.93	208.26	208.82	208.57	206.01	210.55	209.94	209.36	208.01	207.66	208.63	209.67	209.06	209.79	207.08	210.86	208.43	209.18	208.69	208.6	208.69	206.34	207.64	210.19	208.65	207.73	209.2	206.15	208.26	208.37	208.42	207.17	209.13	208.92	210.69	208.96	207.82	206.88	207.43	208.46	206.86	210.02	208.45
202.71	201.12	204.2	201.15	202.63	203.54	203.83	203	200.78	201.67	204.58	201.42	205.32	202.97	202.99	203.38	201.21	201.52	201.58	203.81	202.56	202.23	202.34	201.92	200.46	202.79	205.54	202.18	203.61	203.27	199.51	201.97	201.31	203.32	203.27	199.53	202.15	203.78	203.32	202.04	203.03	203.13	204.21	200.58	202.21	201.65	201.44	202.01	201.98	204.68
204.73	202.6	203.8	204.49	205.14	205.61	203.68	205.7	203.14	204.91	203.79	204.85	202.63	204.49	203.48	201.93	206.42	203.86	204.19	203.75	204.47	202.97	204.47	202.72	207.18	204.74	202.98	203.49	205.04	202.98	204.14	202.26	203.18	201.32	204.27	203.43	205.48	202.92	204.38	203.68	202.64	202.72	205.64	204.13	203.75	202.2	203.22	203.21	201.76	203.38
199.99	199.56	203.53	203.85	203.69	202.87	201.86	204.57	203.35	202.13	203.96	202.82	202.06	204.05	202.5	202.9	202.94	204.85	200.82	203.35	203.69	202.48	200.22	202.37	203.75	202.01	203.78	202.22	203.32	203.87	202.97	205.74	203.42	203.13	202.95	204.98	202.87	201.13	203.55	203.34	202.09	202.86	203.24	205.5	203.69	206.33	202.24	202.84	203.05	204.14
207.76	208.98	209.26	207.66	208.85	209.43	209.88	208.63	208.98	208.72	209.06	210.65	208.34	207.98	208.5	207.25	210.09	208.34	206.66	208.22	205.96	209.4	210.18	206.61	208.75	208.09	210.11	208.07	208.35	209.47	209.69	209.65	210.53	209.39	208.74	209.74	208.61	209.33	207.55	208.1	210.32	205.7	210.6	208.42	210.43	208.92	207.86	208.56	206.47	206.65
211.41	209.07	211	211.36	210.23	212.3	209.51	209.6	214.09	208.72	209.27	211.33	210.93	209.01	209.96	211.62	213.08	211.3	211.01	210.2	211.76	210.7	212.03	212.45	214.2	211.48	213.85	212.65	211.86	211.21	212.63	214.03	211.84	212.16	212.95	211.44	212.79	214.78	212.84	210.89	213.37	210.6	212.92	212.83	212.85	209.75	212.18	213.14	209.77	211.84
210.67	208.91	210.68	214.3	211.84	211.56	210.8	213.61	213.07	210.73	212.06	209.52	213.77	213.62	214.1	213.14	212.28	213.21	212.12	214.59	214.93	213.44	214.81	211.68	213.01	212.08	211.94	212.63	213.08	212.24	214.88	212.84	211.97	212.45	211.71	212.27	212.78	210.94	214.42	212.85	211.94	211.55	212.41	210.76	213.15	210.41	211.13	213.58	211.36	210.61
205.81	205.51	204.42	207.17	207.12	204.48	206.37	205.5	205.42	204.98	206.49	204.4	206.07	207.01	206.05	204.42	205.81	204.72	204.1	209.12	203.91	204.95	205.47	205.43	205.94	205.54	204.05	204.86	206.82	207.65	203.92	205.75	206.51	206.45	204.93	202.08	206.56	206.07	204.6	205.76	205.49	207.67	205.11	207.28	203.06	207.53	206.24	206.06	205.86	208.69
212.52	213.2	213.3	213.59	212.31	212.08	211.17	215.22	212.86	213.46	211.01	213.29	214.9	213.96	210.91	215.84	214.1	212.42	212.65	213.56	212.46	212.13	214.11	213.9	211.87	212.72	212.2	211.57	212.72	214.09	212.99	213.66	212.39	213.44	212.61	214.23	212.74	213.39	212.97	209.74	212.51	212.27	212.86	213.18	211.85	213.59	213.49	212.11	214.36	214.27
206.27	210.51	208.61	209.36	206.03	207.63	206.89	210	206.3	208.43	208.29	209.34	208.47	207.39	209.81	206.95	206.84	208.07	208.01	207.17	207.63	208.02	207.26	207.89	206.63	206.52	207.85	208.61	209.99	209.41	207.56	206.75	208.01	208.69	208.59	207.42	207.61	208.51	209.45	206.29	210.57	209.16	207.26	206	208.73	208.35	209.37	204.77	208.3	208.37
203.88	203.34	202.95	200.84	202.93	204.22	202.5	203.63	201.98	205.89	202.67	203.1	203.54	203.41	202.43	203.34	201.74	203.05	201.98	203.79	203.74	201.66	202.26	200.31	205.19	201.96	202.41	202.73	204.89	203.52	203.98	203.49	200.21	203.48	204.64	203.65	201.17	205.51	202.52	202.2	203.24	201.89	201.71	204.46	203.99	203.09	202.41	203.63	201.63	202.93
210.04	207	209.05	210.1	208.81	209.89	207.25	208.44	207.9	207.89	207.12	208.08	207.87	207.49	208.71	208.93	208.93	209.11	206.8	207.08	209.59	207.81	210.95	208.65	209.09	207.34	209.24	207.86	208.04	209.05	208.82	211.73	210.97	208.48	210.13	209.93	210.09	209.24	206.42	209.82	209.7	206.8	210.28	208.49	209.42	207.23	207.76	205.76	209.65	207.32
207.23	206.04	209.76	209.92	206.3	209.49	206.11	209.05	206.55	205.51	209.31	207.73	208.78	205.11	207.54	206.82	208.16	207.43	207.77	207.38	208.47	208.45	208.82	205.34	208.36	205.78	205.71	203.92	208.71	207.39	207.56	207.12	209.32	208.03	206.19	207.69	205.15	209.37	208.26	207.91	207.41	207.36	208.25	209.26	206.92	208.44	207.37	207.86	208.62	208.41
212.34	214.36	212.34	211.75	212.48	213.01	212.81	212.56	210.62	213.6	211.2	212.44	210.75	212.42	211.96	212.59	211.82	210.21	211.84	212.46	213.34	211.53	212.61	211.34	212.9	212.54	214.45	212.14	211.49	210.98	210.9	211.33	213.37	213.75	213.72	212.48	211.21	212.16	211.14	212.97	213.44	212.44	210.07	213.25	211.42	211.95	210.41	211.93	211.49	209.01
205.8	204.46	204.36	204.77	203.09	206.1	204.66	205.3	205.02	206.03	205.43	205.04	205.91	204.23	204.77	204.26	204.98	204.42	204.62	204.75	206.44	204.23	203.74	206.83	206.58	206.8	206.63	203.86	205.75	205.44	203.78	206.99	204.71	205.29	203.29	204.72	205.19	207.75	205.85	206.06	205.39	206.7	207.33	205.01	203.99	205.28	205.14	205.06	207.69	207.75
205.43	207.27	205.8	206.87	206.09	205.94	205.4	204.43	206.2	207.42	204.78	205.07	207.16	207.77	204.47	204.15	207.37	204.17	206.44	205.89	207.72	205.41	205.38	207.3	206.49	205.67	205.43	205.01	203.82	206.28	204.87	204.23	203.46	205.05	206.26	206.87	207.74	206.13	205.88	207.06	204.73	204.57	206.46	207.91	205.7	205.88	203.99	207.48	206.09	204
214.03	211.32	210.56	210.46	212.61	209.83	210.33	212.26	209.9	211.51	211.52	209.38	212.72	210.57	212.64	211.94	212.96	211.4	210.06	210.09	211.79	213.89	214.72	210.46	210.67	212.1	208.34	210.8	210.03	214.59	210	214.29	210.67	212.88	209.94	211.31	210.07	211.44	213.09	211.12	211.03	212.55	210.94	211.19	210.87	213.31	211.85	210.31	214.72	212.88
216.02	216.68	216.91	216.38	218.92	218.04	218.7	216.61	218.51	217.19	216.45	217.13	217.5	217.05	218.77	217.12	219.3	219.74	216.03	217.98	217.76	217.95	216.92	216.42	218.11	217.27	217.79	218.93	217.74	214.6	220.03	217.52	218.5	218.73	218.21	218.82	219.1	217.36	215.88	216.51	217.85	218.42	218.59	218.27	214.75	215.12	216.77	217.23	218.86	217.85
203.65	201.14	199.16	200.44	202.61	202.57	204.32	200.78	204	203.28	202.43	203.3	203.35	201.03	203.05	201.41	201.2	200.65	204.59	203.7	204.18	200.87	204.76	202.64	201.77	204.55	203.86	200.58	201.45	202.1	202	203.09	202.6	201.58	201.23	202.27	200.8	202.14	203.32	201.35	200.07	201.18	201.63	204.09	200.35	203.54	203.16	201.72	200.94	201.76
199.82	200.26	197.36	198.88	198.78	201.4	200.85	198.82	200.73	202.26	199.43	198.55	199.81	200.96	201.06	201.29	199.58	204.66	201.36	201.55	198.95	202.32	199.41	199.62	198.13	197.86	201.57	199.87	198.8	199.7	199.89	201.09	197.15	202.12	199.99	201.99	200.96	200.36	203.06	200.81	200.87	200.37	197.89	202.9	199.55	199.71	201.69	200.64	200.27	200.07
219.88	217.01	216.87	216.74	216.07	216.92	217.7	214.44	217.05	216.54	218.5	216.53	214.37	216.22	218.37	217.83	215.92	219.63	215.42	217.93	217.88	218.49	218.34	219.65	216.46	217.51	218.38	217.65	216.1	216.02	216.21	216.23	217.48	218.04	217.78	217.98	215.6	218.57	217.89	216.4	215.85	218.93	216.62	217	219.22	218.02	216.85	216.11	217.35	216.49
217.6	218.01	217.31	216.04	215.96	214.35	217.51	217.44	215.5	217.84	218.45	218.57	218.15	216.65	215.37	215.3	215.94	217.31	219.46	217.25	216.21	216.88	216.85	215.4	216.76	218.41	216.21	217.59	216.24	215.76	216.13	217.52	219.1	217.41	216.28	218.44	217.72	217.25	214.88	217.28	218.18	218.97	216.8	216.35	218.69	216.31	216.46	215.33	217.72	216.43
206.58	206.58	208.56	207.42	206.15	208.22	207.19	206.47	205.03	207.76	206.83	209.65	208.37	207.47	207.64	206.22	205.85	209.06	206.93	208.6	205.17	207.83	207.67	206.74	204.98	209.04	206.49	208.26	206.89	207.82	205.95	208.15	208.08	209.21	206.46	208.12	209.08	208.47	211.57	207.8	206.22	207.24	210.65	207.64	207.22	208.77	208.84	208.66	205.53	207.44
210.41	211.39	211.41	213.19	211.8	214	211.3	209.02	209.87	210.25	208.37	211.83	210.57	210.66	212.02	212.69	214.87	210.92	211.62	210.74	210.35	209.7	209.36	212.89	212.34	211.19	211.12	209.4	212.36	213.81	212.94	209.69	211.03	211.22	212.26	212.24	211.52	209.39	212.34	210.91	211.63	214.3	212.02	212.6	212.65	209.91	207.91	211.19	211.57	213.24
207.22	207.47	208.71	206.52	209.41	209.34	208.51	210.94	208.5	209.01	207.89	208.05	208.15	207.83	207.96	209.6	209.14	209.89	207.11	208.45	208.19	210.84	206.96	208.67	208.86	207.95	205.98	208.12	209.3	209.04	206.31	209.19	206.4	209.43	209.69	209.81	210.67	208.45	209.19	209.8	208.66	208.64	208.61	210.89	207.49	210.69	207.61	208.69	210.03	209.83
213.03	214.54	214.57	216.49	215.7	213.75	214.23	211.89	212.97	213.19	213.74	215.1	215.24	212.6	211	215.9	211.73	213.42	214.46	214.98	213.42	214.35	213.29	212.85	213.18	213.11	213.9	212.04	214.52	211.52	212.45	215.15	213.17	212.77	216.02	214.7	213.23	213.93	213.11	213.89	214.6	216.15	213.32	213.01	212.47	214.56	216.14	213.06	213.69	213.97
212.25	211.35	209.67	210.49	213.54	211.31	213.44	212.35	214.99	212.7	213.33	211.06	208.61	212.22	207.5	211.78	211.73	213.9	212.09	210.15	211.83	210.99	208.82	210.3	212.53	212.94	210.62	211.64	209.65	212.42	211.69	211.05	215.51	211.75	210.48	213.31	210.96	211.18	212.14	212.38	212.54	213.63	211.42	211.37	214.49	212.41	210.46	211.39	212.6	211.58
212.97	211.77	210.43	210.4	209.78	211.4	210.61	211.92	210.93	211.98	213.63	213.77	210.96	209.19	211.63	212.11	212.93	211.82	211.65	210.7	210.25	211.58	208.23	211.98	213.2	214.66	211.56	211.34	214.7	210.05	211.02	210.45	212.66	212.78	213.41	215.31	211.28	211.35	211.48	209.79	211.39	211.64	211.74	211.53	212.11	212.97	210.63	211.87	211.71	212.72
206.91	212.42	208.86	209.41	207.35	206.88	210.32	209.05	207.48	207.69	209.88	210.6	207.64	209.6	209.83	209.72	209.17	207.98	209.31	208.71	205.61	207.14	210.11	208.61	208.47	207.8	210.46	208.25	207.63	205.79	207.12	206.88	208.01	206.3	209.37	209.73	210.28	208.69	208.04	208.9	208.59	209.08	210.67	210.6	209.91	208.06	206.88	208.29	206.73	207.59
214.61	214.62	211.39	211.11	215.21	211.91	213.92	213.29	214.44	214.58	215.11	213.59	214.03	214.74	214.7	216.23	213.7	212.94	213.21	214.75	215.67	211.99	213.16	213.01	213.65	214.15	214.29	215.65	214.71	212.43	212.01	212.22	214.09	214.31	214.5	213.48	213.05	210.75	215.06	211.82	214.24	211.9	212.1	214.15	213.61	214.96	215.5	214.33	213.04	214.61
208.73	207.52	210.22	208.86	209.18	211.33	208.2	209.93	208.7	209.87	210.2	209.28	208.8	210.03	209.18	209.88	208.66	210.11	210.04	210.97	210.66	213.17	214.16	209	208.51	210.71	207.53	209.63	207.97	208.04	209.74	211.02	207.96	206.19	207.9	208.14	211.63	209.27	209.36	208.65	210.33	207.27	210.16	208.87	210.64	212	208.73	210.41	209.33	209.53
199	199.85	196.85	197.92	199.64	196.85	197.46	198.8	198.02	198.48	197.3	195.9	198.75	198.06	196.7	198.21	199.14	198.41	197.54	197.07	199.78	198.75	197.95	199.27	197.96	197.76	197.73	197.4	198.96	196.55	197.02	198.62	198.33	199.95	198.83	198.18	197.68	197.31	195.46	199.17	198.61	195.95	196.52	197.28	196.98	198.63	196.65	197.46	198.25	198.92
202.28	202.92	202.24	202.04	204.03	203.33	201.72	200.77	202.08	200.86	202.83	203.53	201.5	200.92	199.99	202.42	201.8	204.89	201.35	203.9	203.75	204.6	203.36	201.58	204.33	202.86	203.83	201.03	202.9	202.08	202.08	202.52	201.11	203.99	201.11	202.23	204.22	201.31	203.34	204.39	202.37	203.74	199.22	205.6	201.08	202.34	203.14	202.85	203.37	202.78
193.08	194.33	195.11	194.09	192.34	194.9	195.65	192.52	195.04	194.35	193.75	193.32	193.17	194.46	194.06	195.22	194.51	195.68	195.25	194.64	194.28	193.67	195.27	193.99	193.93	194.32	194.89	191.02	194.62	194.58	197.07	197.42	195.08	194.36	192.03	194.03	194.37	193.2	194.01	196.19	196.29	195.59	192.81	193.34	194.89	195.79	193.43	194.89	193.81	193.95
208.74	208.89	208.82	207.9	208.79	209	208.69	208.72	207.46	208.83	207.92	208.54	209.83	210.54	209.8	210.74	208.36	208.44	208.63	207.26	207.8	207.36	210.17	207.74	208.61	208.9	209.26	207.93	205.23	209.69	208.26	211.2	208.53	208.28	207.06	206.49	208.56	208.4	208.93	209.93	208.43	210.65	208.44	208.47	207.76	205.77	209.08	208.41	209.38	207.76
211.02	207.42	205.8	212.29	207.47	207.85	207.14	210.6	207.66	207.09	210.07	210.41	209.49	209.31	210.4	208.75	208.46	208.74	209.03	208.3	208.34	209.18	208.89	208.6	209.66	209.42	208.57	209.37	209.01	208.95	208.7	209.17	207.58	208.22	209.91	209.03	209.48	207.86	209.15	208.51	208.68	210.17	208.11	209.14	209.39	207.48	208.05	207.6	207.73	209.71
201.56	198.39	201.18	196.52	199.33	198.87	199.32	199.83	200.73	201.12	199.97	198.22	199.72	200.91	198.59	199.65	199.72	200.27	199.54	199.9	200.6	201.08	199.72	200.21	197.84	202.25	198.57	198.12	199.3	201.59	199.41	197.91	199.17	199.73	201.43	197.86	197.75	198.85	199.75	200.75	199.98	198.39	200.66	199.16	199.15	197.27	198.43	196.57	198.7	197.19
193.24	193.08	193.31	192.95	195.64	197.94	194.13	194.28	193.6	194.32	194.82	193.23	194.41	193.5	195.01	196.18	191.66	191.48	192.12	192.35	195.85	193.28	192.72	193.88	194.11	192.07	195.5	194.06	194.52	193.2	194.13	194.09	195.54	195.32	194.72	193.81	194.37	196.54	193.79	194.08	195.31	192.15	195.53	193.12	195.21	193.81	193.22	192.18	193.99	191.85
199.87	195.57	200.26	198.35	199.32	196.17	195.61	198.49	199.5	198.28	199.85	197.09	197.32	198.02	198.57	199.2	197.15	198.51	194.72	197.73	199.31	195.47	200.22	200.27	197.21	198.29	197.45	195.93	196.83	198.09	197.69	196.92	200.07	199.76	197.82	198.49	196.01	198.28	197.73	197.44	197.57	196.59	197.31	200.39	198.15	197.6	198.4	197.44	197.48	198.2
207.99	209.87	206.88	205.48	207.68	208.04	207.94	207.95	209.05	207.25	206.34	207.56	208.19	207.99	208.41	207.09	208.29	209.3	206.61	207.26	208.61	209.4	209.06	207.34	209.27	207.26	208.11	206.92	207.84	209.32	205.64	209.63	208.75	209.1	207.14	209.55	207.98	209.48	206.76	207.28	208.24	208.56	207.26	205.51	207.04	208.85	204.9	208.16	205.29	207.99
204.73	203.55	201.87	205.69	204.46	203.04	204.47	203.09	203.42	203.99	202.43	202.4	203.27	204.33	204.64	202.59	203.41	205.47	203.83	204.29	203.6	203.76	204.09	203.53	204.13	202.83	202.34	202.58	204.54	203.64	201.35	203.7	207.1	204.89	204.62	204.59	202.7	201.69	202.79	204.57	204.25	203.4	203.85	204.36	203.68	204.15	204.24	203.89	203.55	205.29
209.78	208.6	206.44	209.05	209.34	207.46	208.17	210.06	207.96	210.54	209.77	207.41	210.02	207.33	207.09	209.06	208.46	211.74	206.32	208.13	209.94	208.89	208.27	210.47	208.35	211.18	207.53	209.11	208.88	209.84	208.1	209.22	207.09	211.04	208.68	208.64	206.28	207.96	208.63	211.62	205.59	209.55	208.07	209.83	209.67	210.89	207.5	209.53	209.34	207.93
217.69	216.93	218.3	216.95	217.24	218.05	218.16	216.8	216.68	216.82	217.29	215.67	218.64	214.95	218.36	218.06	218.46	218.68	218.77	216.58	218.71	217.45	218.19	218.97	217.81	217.22	216.4	216.92	217.13	218.33	216.57	216.94	218.45	217.21	217.63	218.59	217.09	217.68	218.22	215.89	217.87	216.51	217.03	216.49	218.55	219.09	218.11	217.72	218.02	217.71
209.96	209.06	209.39	208.42	207.13	210.84	208.93	210.51	208.08	208.62	210.53	207.92	210.05	209.06	211.33	208.33	208.63	209.31	208.23	208.67	207.32	207.81	210.03	208.01	210.7	209.01	208.97	207.71	208.83	208.79	207.61	208.07	208.57	207.43	207.14	207.74	210.84	210.42	208.96	208.33	209.19	207.16	206.8	210.02	209.04	206.51	209.2	206.59	208.76	208.02
201.93	203.58	205.03	203.98	202.89	201.88	201.85	204.54	200.94	202.85	205.34	203.41	202.3	201.48	203.16	200.44	204.74	203.92	203.23	201.78	205.12	202.32	202.06	203.03	205.18	202.99	205.54	202.95	202.1	203.93	203.94	202.48	203.88	203.2	204.01	199.84	202.48	202.39	199.85	202.46	204.03	203.32	203.93	201.4	203.22	200.7	203.13	199.78	203.64	205.05
208.58	208.79	208.22	206.1	207.51	209.77	209.37	206.41	207.4	208.54	209.69	207	208.51	205.29	209.08	207.51	207.04	208.8	207.34	209.03	208.31	206.9	207.15	206.97	206.26	206.77	207.83	204.88	208.41	207.27	207.73	207.09	207.29	205.27	206.3	205.14	206.5	206.59	210.04	207.17	205.79	209.64	207.41	208.36	206.44	206.98	206.22	206.56	207.34	208.06
209.49	210.18	211.21	210.21	210.91	212.81	208.17	211.49	213.32	211.69	210.29	210.39	211.22	211	209.81	212.15	210.44	211.88	211.97	210.15	211.13	210.46	210.79	212.54	212.84	211.26	211.31	213.04	212.99	211.75	211.59	210.59	211.62	210.68	209.05	212.28	211.76	211.98	212.46	212.27	213.96	213.68	210.96	213.22	212.84	212.24	212.84	211.49	209.47	213.1
208.81	208.14	208.38	208.69	208.53	206.99	206.82	208.21	210.65	209.53	207.37	209.86	209.37	209.32	208.73	209.59	208.64	209.2	209.96	207.81	208.51	208.01	208.22	209.2	208.8	209.47	210.99	208.8	207.34	209.87	207.59	208.16	209.39	208.78	209.03	208	210.03	208.4	210.71	205.74	209.16	209.89	207.43	209.73	210.78	207.89	209.3	210.13	209.58	207.11
198.89	198.36	198.22	199.7	198.19	197.97	197.63	201.26	197.31	197.97	201.19	198.71	199.92	199.61	198.48	200.22	199.26	198.08	200.91	200.83	199.76	198.72	197.33	196.78	197.95	199.04	199.43	197.22	199.94	197.78	198.9	198.48	197.37	197.49	198.88	198.92	198.44	199.35	198.23	201.01	198.82	196.68	200.66	200.51	197.19	198.62	198.55	196.71	200.45	198.11
202.45	203.97	202.52	202.25	200.83	200.58	201.82	200.58	203.49	202.43	201.19	201.65	202.29	202.26	200.03	200.78	201.58	199.52	201.03	198.51	199.73	200.22	202.35	201.74	202.32	200.31	201.8	202.47	201.89	199.96	201.01	201.68	201.91	203.4	200.97	200.56	203.29	202.45	202.69	202.29	201.69	199.69	200.91	199.89	200.6	201.39	199.69	198.78	202.74	203.1
204.94	205.9	202.06	204.37	204.7	203.32	203.12	202.29	203.15	201.32	202.04	202.3	203.16	201.97	202.1	203.63	202.71	199.97	204.83	204.25	203.52	203.05	202.42	203.49	201.42	200.98	206.03	203.18	202.92	205.59	202.63	202.79	204.32	200.01	202.24	203.43	204.5	201.42	203.38	202.02	201.73	204.44	203.92	202.16	202.16	201.8	202.65	203.3	201.59	202.56
200.69	199.62	199.36	199.01	200.42	201.47	201.52	200.29	200.49	203.13	199.76	201.37	198.94	201.18	198.52	201.03	201.35	200.15	199.64	198.64	199.91	201.54	200.43	199.45	197.74	200.44	201.23	199.46	198.64	199.32	199.48	200.41	200	199.93	198.89	202.97	198.83	200.69	198.88	202.72	201.6	201.07	198.91	202.53	198.51	199.49	198.59	200.19	198.69	201.61
198.93	199.05	198.03	200	200.79	198.07	199.08	198.83	201.53	199.64	200.3	198.81	200.9	199.1	198.18	198.93	198.88	197.71	201.05	197.7	199.51	197.18	197.82	197.22	199.44	198.21	200.49	197.46	199.89	198.13	199.46	199.34	197.64	199.9	200.38	199.33	198.41	198.16	197.81	201.49	202.32	199.6	199.62	199.28	198.55	198.95	198.35	197.95	198.91	198.44
199.15	200.79	198.82	200.41	200.03	201.9	197.85	200.43	202.28	201.7	200.02	202.07	200.49	200.45	200.23	199.28	199.96	199.75	199.51	200.53	200.27	202.17	200.1	200.73	202.16	197.96	201.54	201.35	200.08	200	200.65	201.23	198.16	199.25	200.36	200.62	200.09	198.66	198.15	201.11	199.58	201.55	201.39	200.72	197.82	201.4	199.08	200.01	199.73	199.32
208.55	209.81	207.29	209.98	209.17	210.84	208.34	209.2	208.39	209.5	211.64	208.59	209.74	206.67	208.09	208.11	208.78	209.11	211.42	206.3	210.6	209.38	206.66	209.23	209.71	207.95	209.08	208.49	206.25	208.42	208.48	208.33	210.79	208.16	204.8	208.63	208.84	210.44	208.96	210.32	209.44	209.47	207.99	209.7	208.63	208.63	208.73	209.65	209.72	209.56
199.53	197.81	198.88	199.64	198.33	199.58	197.66	198.44	198.48	198.29	199.74	198.15	200.59	200.2	198.33	199.63	197.4	196.97	198.41	197.86	197.7	198.16	197.44	197.76	198.24	197.96	197.39	198.47	200.23	199.28	199.54	197.85	199.08	197.72	197.73	199.35	200.45	197.68	197.31	198.62	200.51	197.01	197.54	198.45	200.04	198.38	199.37	197.24	199.07	197.7
203.75	206.16	203.95	206.12	207.45	205.16	203.07	203.81	206.67	203.24	203.52	203.47	203.11	204.35	203.11	204.13	205.37	205.38	206.13	204.36	204.54	206.61	206.99	206.77	205.81	206.71	206.47	201.75	204.84	203.25	207.02	204.63	203.23	204.91	205.9	204.22	204.9	203.93	205.92	204.38	205.77	205.71	206.44	205.92	205.74	206.18	204.64	204.05	205.46	205.78
206.49	203.25	202.67	201.7	205.55	203.27	204.55	202.86	205.81	204.13	203.96	205.15	203.75	201.82	205.43	203.6	204.05	203	203.93	206.22	205.9	204.37	205.61	205.71	202.96	203.52	203.81	206.16	203.1	203.84	202.76	205.85	203.57	206.24	203.85	204.74	205.52	206.16	202.49	203.29	203.43	204.38	203.49	202.86	202.59	205.81	203.36	205.46	204.37	202.5
196.81	201.03	200.19	200.13	200.15	197.78	198.66	199.48	201.09	199.45	200.36	200.01	199.98	199.45	199.85	195.14	198.9	200.73	198.85	199.27	198.04	199.94	200.36	199.29	200.26	203.12	199.54	198.96	199.33	200.54	198.9	199.91	199.86	199.08	199.25	197.71	199.57	200.01	199.27	199.74	198.22	199.73	198.98	201.92	199.45	198.71	199.5	200.47	199.46	197.71
215.83	211.06	211.09	211.91	212.79	211.58	211.85	216.15	213.88	213.94	212.61	214.63	211.23	212.65	214.57	210.9	212.84	213.8	213.24	212.88	212.55	211.85	215.3	211.99	214.32	211.91	213.71	214.41	213.5	211.58	213.23	211.43	214.05	212.61	213.6	214.58	212.94	213.61	209.61	212.79	213.72	213.94	211.98	215.73	211.64	213.77	212.9	210.22	215.87	213.95
205.33	201.59	203.19	203.58	203.42	202.2	201.26	204.55	203.98	203.68	200.35	203.72	202.42	202.25	202.85	204.65	203.8	203.95	203.8	201.2	202.96	201.66	204.35	202.3	204.72	204.86	201.51	202.87	204.12	201.35	204.5	204.28	202.49	203.26	203.33	202.14	203.45	205.19	203.85	199.94	203.57	203.11	202.17	203.76	204.22	202.82	204.67	202.37	203.87	203.63
209.31	205.48	208.41	207.46	208.63	207.93	204.81	206.71	207.83	207.86	206.36	207.09	209.46	207.86	205.94	206.81	207.61	206.17	209.05	208.25	207.29	210.09	209.79	209.02	206.74	207.22	209.72	207.09	207.11	207.21	207.6	208.28	209.43	205.87	206.42	206.95	209.23	208.54	208.24	207.84	207.33	208.09	206.95	206.88	207.62	207.63	205.29	207.51	204.34	208.17
219.26	214.8	216.99	215.58	217.88	216.79	217.97	216.97	215.66	215.83	216.75	216.82	217.45	216.13	215.78	215.48	218.73	216.35	217.29	216.99	216.86	217.53	215.26	216.49	217.42	215.05	217	217.8	217.68	215	216.86	214.09	215.88	218.1	218.4	215.94	217.02	217.7	217.05	216.11	217.68	217.22	216.86	217.01	218.93	216.39	216.04	216.68	216.21	214.87
208.37	209.23	211.07	207.97	209.84	211.18	208.4	210.18	211.38	208.9	207.19	208.87	209.03	209.9	209.09	207.58	209.57	208.84	209.05	209.3	207.94	209.58	207.86	209.06	207.17	211.81	209.49	208.26	210.4	208.41	209.78	207.55	208.6	207.15	208.88	210.61	207.49	209.11	207.83	208.16	208.32	210.46	209.23	207.56	209.65	209.53	209.57	208.42	208.2	207.39
204.53	204.88	205.95	203.05	202.64	204.58	204.01	203.15	204.84	201.34	204.46	202.05	202.82	203.42	205.14	206.3	203.63	206.83	203.67	205.15	203.99	204.91	202.6	204.4	204.82	201.82	203.19	202.74	202.67	205.73	202.91	201.82	202.56	203.02	203.21	205.7	204.36	205.79	204.11	201.9	205.41	203	202.23	202.66	202.18	204.05	203.02	203.17	203.41	204.35
199.54	199.2	202.49	198.31	200.1	199.56	200.29	201.63	200.78	199.78	201.53	198.49	198.54	199.58	200.32	199.72	199.35	200.89	199.57	202.16	198.54	200.94	199.56	199.85	201.42	200.27	200.61	201.27	201.23	203.67	200.06	201.98	199.54	199.83	201.03	201.24	200.89	201.5	199.01	198.61	201.1	199.85	198.83	199.59	200.98	199.95	199.56	201.11	202.33	201.04
208.34	207.03	209.1	207.6	207.93	206.22	210.24	207.37	206.66	204.2	208.37	206.24	206.4	207.71	206.16	206.47	208.63	208.94	210.14	209.27	207.88	208.77	207.05	209.02	209.64	209.06	209.93	206.21	206.23	204.75	210.52	206.66	207.23	207	209.87	206.02	205.34	209.24	206.37	208.96	208.28	209.85	208.33	207.48	207.5	207.01	207.59	208.46	209.04	207.99
205.87	207.04	207.18	206.13	207.68	206.89	208.03	206.09	206.59	208.38	207.63	206.7	208.57	208.23	208.35	207.22	209.63	207.64	208.29	208.97	205.18	209.4	208.44	206.03	208.2	208.48	209.65	205.21	207.23	207.76	207.14	206.32	207.44	209.88	207.54	208.74	206.58	205.89	208.61	207.28	206.43	207.89	208.09	206.77	206.6	209.57	206.69	207.58	206.41	208.74
203.63	203.67	204.09	205.45	205.77	206.92	204.81	204.24	205.97	205.35	205.85	204.77	205.6	204.63	206.82	204.07	205.97	205.04	204.01	203.2	205.18	204.21	202.48	205.91	205.99	205.32	205.22	204	207.51	204.03	204.91	206.28	204.89	205.65	205.9	206.29	204.79	204	202.89	202.76	203.44	206.02	203.83	205.62	205.97	205.53	204.67	205.58	207.91	205.13
207.69	207.3	207.3	207.65	208.29	208.53	204.28	208.11	206.56	206.16	208.87	207.86	207.63	205.54	209.03	206.76	206.67	210.07	206.73	209.53	207.6	209.41	209.62	205.84	206.17	206.92	207.43	203.41	209.48	209.29	207.64	206.48	206.34	206.83	209.33	208.57	207.96	208.66	207.77	207.34	207.36	207.47	208.26	208.32	209.11	207.36	206.76	207.5	206.64	205.95
209.35	211.87	212.39	209.76	211.87	212.45	212.42	212.7	211.55	211.17	210.63	212.04	213.29	213.56	212.43	212.22	214.05	211.83	212.73	210.94	213.67	210.94	211.67	211	213.17	212.21	210.55	210.15	212.71	214.69	210.15	213.57	210.91	210.6	209.3	213.53	212.17	211.94	213.93	211.5	210.99	210.93	211.11	211.52	214.03	212	211.08	211.26	213.08	214.85
201.8	202.99	204.54	202.53	204.08	202.79	201.08	201.79	203.15	200.73	202.76	204.98	204.96	203.48	206.43	202.96	206.21	201.39	204.35	201.28	204.08	202.05	201.8	203.84	205.69	203.15	202.91	202.65	204.41	203.16	201.67	203.75	203.42	203.03	204.18	203.26	204.31	202.47	202.34	204.77	206.34	202.15	202.8	204.43	203.27	205.08	202.36	203.71	202.28	203.77
194.51	192.51	195.16	194.4	197.62	196.16	193.6	193.33	194.83	196.63	194	196.36	193.86	196.35	195.14	195.28	193.96	196.14	194.59	192.91	195.4	194.24	195.51	195.64	196.27	193.24	195.52	194.19	195.32	194.97	195.27	195.52	194.96	198.31	194.52	195.5	194.64	194.2	196.59	195.45	194.97	195.09	194.81	197.09	195.74	195.21	194	193	194.49	196.11
206.46	207.73	208.3	206.3	206.63	207.2	205.63	204.67	203.31	206.58	206.81	207.18	207.04	206.98	207.82	207.09	207.99	205.37	206.76	207.87	205.32	206.23	206.12	206.99	206.32	205.92	204.98	207.23	206.08	207.91	205.96	207.53	205.47	206.74	205.09	204.85	204.33	207.71	209.05	207.48	207.51	206.63	206.46	204.11	207.01	209.3	203.68	206.72	207.19	202.7
202.75	203.82	206.03	207	205.04	203.76	207.21	203.65	202.85	203.57	204.46	202.2	203.38	204.43	203.55	203.7	206.29	204.78	203.47	205.68	202.04	204.69	204.06	204.53	205.61	205.74	204.04	204.41	203.48	202.84	203.52	205.6	205.48	203.25	206.34	204.47	202.54	207.12	206.21	204.25	203.65	202.76	204.8	205.58	204.67	203.91	204.41	203.66	204.53	205.09
212.94	214.43	211.4	212.46	211.64	211.01	211.39	211.28	210.72	213.43	212.55	211.21	210.38	211.7	214.87	211.97	212.59	212.01	215.66	211.11	214.4	211.6	211.08	212.51	211.18	210.96	209.21	213.08	213.58	212.08	209.73	212.32	211.87	211.94	212.39	211.09	212.12	212.15	212.51	210.35	211.37	212.25	212.95	210.8	211.17	211.23	212.09	210.93	211.86	210.92
203.58	203.62	203.73	202.14	205.18	204.52	203.73	204.9	204.42	204.58	202.94	204.53	204.28	204.38	202.71	205.75	203.48	205.09	202.87	205.51	203.8	204.02	204.18	202.45	205.21	204.73	204.04	202	203.1	204.25	205.77	204.49	204.62	202.82	202.66	202.52	204.94	204.84	203.41	205.89	201.73	204.22	204.25	205.74	202.53	203.11	204.16	205.46	202.05	206.19
211.71	209.74	213.63	212.73	212.07	210.47	211.39	212.26	209.46	211.56	211.9	210.77	209.41	211.47	210.32	210.71	211.09	211.91	213.73	209.65	212.26	212.85	211.12	210.94	213	211.71	210.24	210.6	211.48	211.06	210.7	213.18	212.24	210.72	212.18	211.16	212.96	211.58	210.64	210.22	212.28	211.62	211.55	211.33	210.65	211.75	209.96	211.33	214.5	211.74
204.52	206.62	205.97	207.39	205.17	207.27	204.32	209.01	205.27	206.46	205.85	206.18	204.65	206.84	204.43	207.12	207.61	208.15	205.55	206.11	205.69	206.32	205.7	206.48	208.13	206.74	205.56	208.34	205.49	208.94	207.83	204.24	206.48	206.87	205.49	206.83	204.1	206.87	206.51	206.74	207.47	205.47	207.42	205.12	206.11	205.67	206.78	206.31	206.47	208.08
218.09	216.58	216.84	217.06	216.37	216.56	216.66	218.66	214.28	218.07	218.1	218.4	216.3	217.99	216.33	216.53	215.53	215.47	217.91	215.7	216.05	218.73	218	217.05	216.1	214.76	216.46	215.57	217.23	217.59	217.66	217.02	216.99	217.65	216.93	217.57	218.34	215.84	217.15	216.79	215.57	214.97	217.69	215.73	216.01	218.14	218.45	217.75	214.32	217.22
210.4	211.04	211.24	206.3	207.67	209.19	207.45	210.46	209.02	207.53	207.34	207.46	209.65	207.72	209.61	207.54	205.74	206.31	208.44	207.53	207.65	208.29	208.22	210.24	207.06	211.95	208.96	208.57	208.75	208.62	208.39	210.27	209.7	207.19	206.96	210.52	208.01	208.38	207.98	209.23	209.26	207.48	207.15	211.03	208.84	208.96	208.76	207.87	209.56	207.08
203.81	204.42	205.87	204.08	203.32	203.44	205.03	203.16	203.59	205.1	204.65	205.27	203.76	203.02	205.24	205.91	204.79	205.87	204.4	201.92	205.05	204.04	204.93	206.77	204.6	204.49	203.53	205.54	203.16	205.39	202.52	204.74	205.45	202.73	200.47	203.53	203.88	203.06	202.12	205.55	203.62	203.91	205.82	205.88	204	203.92	207.47	202.61	204.13	204.18
215.52	215.71	218.39	213.91	217.34	214.58	216.42	217.75	218.08	217.82	216.14	218.07	216.59	214.43	216.86	216.36	218.51	218.74	219.3	216.82	215.48	217.25	220.52	215.8	217.2	217.44	217.08	215.96	217.26	219.86	216.92	219.98	217.45	218.68	215.8	216.13	215.8	218.78	218.24	216.04	216.57	216.69	219.35	217.13	218.88	217.66	218.32	216.5	216.92	217.41
202.29	201.53	203.57	201.99	202.83	203.92	203.93	200.68	200.44	201.83	202.98	203.92	202.4	202.1	203.95	202.71	200.09	201.1	201.34	202.39	201.14	203.33	202.13	201.95	203.97	203.09	200.38	202.74	199.87	201.3	201.09	201.71	203.44	202.4	202.76	201.4	203.56	201.41	203.44	202.28	204.3	201.33	203.08	202.95	201.87	203.68	204.03	202.27	200.71	203.58
216.82	217.89	214.45	218.31	217.35	217.7	215.95	216.21	217.55	215.66	217.1	217.64	217.55	218.66	215.91	217.84	217.6	219.58	218.83	216.13	216.87	218.17	214.57	217.38	218.99	216.91	218.3	214.35	217.03	218.11	217.66	218.07	215.42	215.64	220.19	218.07	217.45	216.8	218.82	216.82	216.15	218.51	217	216.76	215.62	218.21	217.45	216.2	215.83	220.1
205.44	206.17	206.39	206.33	205.56	206.64	202.22	204.33	206.48	205.79	205.45	206.94	204.08	204.61	207.17	204.56	206.54	204.92	207.71	206.45	207.13	205.5	204.77	206.22	205.71	208.48	207.08	205.02	206.44	205.46	206.28	206.47	203.65	207.21	206.94	205.82	206.54	206.38	205.71	206.21	205.52	204.95	203.65	204.43	203.02	203.65	206.83	206.61	205.99	206.01
211.96	213.51	212.51	213.47	212.97	212.67	210.28	209.83	209.6	213.03	212.05	213.35	211.39	212.46	213.18	214.01	211.51	212.32	212.29	210	212.73	212.63	213.3	212.44	210.35	211.41	211.88	212.52	214.45	210.72	212.33	212.29	212.43	211.11	213.8	209.21	210.55	212.1	211.18	209.3	211.18	213.86	207.39	213.27	213.05	211.34	212.02	212.82	212.23	211.33
204.51	205.27	205.99	204	204.03	201.99	204.17	206.98	205	204.65	204.77	202.47	201.96	202.48	204.33	203.81	204.49	204.65	202.75	201.43	202.81	204.8	203.45	206.73	203.11	205.04	204.44	202.35	205.96	203.82	205.45	203.86	203.95	203.02	202.55	204.86	203.6	203.34	203.87	202.89	203.81	201.78	203.45	204.47	204.24	203.38	203.81	202.91	203.98	203.45
202.98	202.65	204.64	204.27	203.33	204.36	206.34	202.24	205.27	203.41	205.1	202.96	204.67	203.77	204.24	202.15	204.72	204.49	202.77	204.61	204.46	202.63	203.84	202.85	203.87	202.48	205.02	204.05	201.7	203.42	201.16	203.2	203.26	204.25	202.69	203.78	205.16	202.96	205.84	205.12	203.28	204.82	206.04	204.63	204.94	203.73	202.55	203.95	203.37	203.31
219.3	216.69	215.95	219.4	217.76	217.16	216.95	217.9	219.48	217.61	220.1	219.8	220.52	217.34	217.56	215.32	216.89	215.89	217.02	218.51	219.34	219.27	219.96	218.6	219.68	217.57	218	218.65	219.09	217.03	218.97	217.32	217.4	219.8	218.49	219.25	217.79	216.33	217.8	215.3	218.23	216.57	217.87	218.94	219.1	215.36	217.36	218.53	216.3	216.58
214.69	215.26	218.85	218.18	219.13	215.9	215.03	215.8	216.81	220.07	217.01	216.61	218.52	217.42	218.11	217.65	218.02	217.47	215.64	216.92	220.31	215.69	216.69	216.04	217.11	216.05	217.52	215.46	216.18	216.44	216.92	217.21	217.42	217.12	218	217.34	218.58	215.33	216.39	218.21	218.17	217.48	215.63	218.59	216.32	214.77	216.11	218.98	216.15	217.47
199.14	199.71	197.7	198.33	198.13	200	199.31	198.16	198.59	198.53	200.15	199.09	198.69	199.85	198.66	200.62	198.32	199.73	198.68	199.26	198.79	200.75	199.17	198.92	195.9	200.28	200.31	198.82	200.06	198.9	199.12	201.72	197.67	199.58	199.71	200.11	201.49	199.31	199.41	200.89	199.59	199.8	200.93	199.14	200.08	201.07	198.68	197.57	200.15	199.95
204.35	203.27	202.28	204.56	202.05	204.24	202.22	204.07	204.85	202.03	201.6	205.76	204.23	202.41	202.61	204.65	203.81	204.52	203.89	201.4	204.36	203.46	204.06	202.46	203.06	202.19	204.12	205.75	203.48	204.41	201.4	201.34	205.01	204.52	203.14	205.8	202.12	203.35	201.2	204.95	202.85	203.48	204.88	204	203.03	202.95	203.28	204.8	203.4	203.88
200.39	199.01	198.73	197.67	198.82	199.15	199.5	198.32	197.86	200.28	198.59	199.13	196.41	199.33	201.27	200.3	200.5	200.08	198.52	200.33	199.47	198.27	200.65	198.49	198.04	199.57	199.38	196.98	198.67	198.93	201.2	198.79	198.56	199.73	198.97	200.55	199.31	201.41	199.85	197.73	201.34	198.14	200.1	200.12	199.33	200.42	200.06	198.48	198.44	198.65
207.76	207.97	207	211.2	206.72	211.32	210.49	207.81	209.42	208.23	211.02	208.97	205.45	206.78	210.81	207.86	206.81	209.31	210.03	208.06	206.16	210.23	210.28	210.44	208.74	207.36	210.09	205.45	209.5	207.61	207.9	206.73	208.26	210.22	209.82	207.9	209.78	209.65	207.03	211.12	208.12	210.99	207.67	208.28	207.95	210.68	208.92	206.74	207.84	210.38
210.82	214.1	211.05	212.81	210.5	209.69	212.19	214.07	213.13	213.48	213.2	212.7	211.5	213.63	214.25	212.04	211.85	211.78	209.8	212.16	212.61	213.88	211.82	216.53	212.02	211.76	212.99	210.81	211.71	209.65	213.65	212.5	214.07	213.61	211.42	212.48	213.03	213.5	210.89	211.43	209.47	211.96	210.88	213.03	211.84	209.75	212.69	214.68	211.29	212.6
209.19	210.81	207.79	210.04	209.91	209.33	211.27	210.41	211.7	210.27	207.55	210.63	209.66	207.19	210.62	212.23	209.82	210.49	212.08	210.52	209.75	211.46	209.2	208.92	210.32	207.68	210.02	207.8	209.07	208.75	207.16	210.53	207.91	208.41	210.34	212.2	209.18	210.58	208.95	207.83	210.84	208.85	209.27	211.49	208.95	211.14	207.31	209.47	207.77	207.93
210.12	208.88	208.38	207.91	206.37	210.01	210.3	209.23	205.78	209.65	210.15	210.28	207.83	209.44	207.8	207.71	208.58	212.63	206.68	208.3	209.94	208.26	209.43	208.02	206.76	209.43	207.4	210.62	209.94	208.6	208.01	207.53	207.51	209.37	210.64	208.57	207.02	209.83	208.74	208.34	208.32	207.57	208.52	207.68	208.56	209.33	208.77	210.15	204.86	208.24
203.42	203.99	207.74	204.35	204.63	203.74	204.76	205.39	207.02	203.21	204.12	203.4	203.42	202.98	205.44	204.91	203.39	203.5	202.6	206.33	205.44	203.24	203.92	207.35	205.72	203.03	205.45	204.07	204.77	208.04	206.21	203.34	201.43	204.13	206	206.9	204.7	200.95	206.78	204.53	205.73	205.07	204.27	205.06	202.78	202.78	206	204.47	205.89	205.15
196	195.22	195.95	194	194.67	195.68	195.19	194.4	192.19	194.98	194.33	192.32	194.92	195.37	194.59	194.08	193.63	193.04	194.85	194.01	195.69	193.61	192.94	194.28	195.25	196.14	195.08	194.06	194.24	192.63	192.61	193.36	194.87	195.93	191.22	193.9	192.72	196.52	193.95	194.47	190.9	195.14	195.06	194.46	191.29	196.82	194.5	194.22	193.84	195.89
208.75	208.26	210.05	209.98	208.09	209.65	210.11	207.68	210.15	207.64	209.29	208.35	209.77	206.44	210.73	212.49	207.91	209.17	208.66	208.59	209.11	210.38	209.71	212	209.09	209.85	209.22	205.53	208.45	208.88	209.98	207.81	209.23	208.28	210.28	207.79	207.38	207.15	208.69	207.49	205.57	209.8	208.95	209.29	207.8	207.88	207.52	209.14	208.37	209.53
202.35	203.71	203.29	202.59	203.66	204.15	203.91	203.53	202.63	205.37	201.24	204.2	203.01	204.17	203.85	202.05	202.15	204.82	205.08	201.07	202.09	203.2	205.97	203.29	202.89	203.82	203.39	203.1	203.5	203.41	202.35	201	203.81	205.42	202.33	203.24	206.25	204.85	205.53	202.32	202.55	203.53	204.49	204.11	203.21	203.86	203.04	202.83	205.06	205.29
207.36	207.41	205.64	208.57	204.22	207.78	206.86	206.16	205.72	204.55	206.51	206.51	206.2	205.63	206.75	207.43	205.49	207.1	205.92	207.55	206.1	202.95	204.87	206.88	208.24	205.08	205.44	208.38	206.62	207.28	208.72	207.84	207.46	205.07	204.39	207.16	206.35	206.15	207.03	206.6	207.03	207.78	206.87	206.87	207.17	204.97	209.96	206.77	205.45	205.85
207.55	207.56	206.55	207.27	208.21	207.15	208.3	206.57	208.78	208.72	208.9	205.78	207.21	207.04	205.49	206.68	207.63	208.26	208.9	210.45	208.78	206.11	207.53	207.35	208.1	207.26	206.44	206.93	207.77	208.26	208.86	209.31	206.69	209.38	206.49	207.08	205.65	206.41	207.06	204.08	210.5	206.92	206.02	207.15	207.15	208.25	207.78	208.08	206.77	209.62
203.34	203.46	202.12	201.14	200.55	199.7	200.23	199.8	200.06	201.27	203.54	201.45	199.44	200.28	201.17	200.01	198.63	200.58	199.62	198.56	201.37	202.07	202.11	202.39	201.56	200.04	199.22	202.02	201.23	202.74	200.63	200.01	198.1	200.68	199.56	203.11	200.12	198.95	199.54	204.03	202.26	201.14	201.75	200.24	201.25	202.13	202.47	200.41	204.31	200.47
212.44	212.95	211.19	211.98	210.92	212.62	211.15	212.02	210.51	211.17	211.2	210.42	211.06	212.44	210.24	210.77	210.02	212.68	210.56	211.05	213.16	212.66	210.99	213.59	211.1	212.33	209.76	210.27	211.47	213.91	211.12	211.1	210.59	211.2	209.65	212.42	211.44	212.55	211.75	209.6	211.5	209.83	210.42	212.68	213.47	210.37	211.13	214.12	209.74	211.7
207.2	205.38	205.82	206.86	208.31	206.25	206.18	206.74	207.19	206	204.39	208.19	204.04	206.43	206.36	205.6	206.93	206.24	207.22	205.51	206.15	205.9	207.54	204.92	207.75	206.82	204.6	205.78	206.23	204.42	207.8	204.95	207.45	205.04	205.98	206.04	207.97	204.98	205.1	206.89	204.63	210.87	205.34	208.81	207.21	204.99	206.4	206.41	208.66	206.01
208.41	209.97	207.12	208.46	209.3	209.58	210.92	211.52	209.12	208.17	207.03	209.25	208.64	209.12	206.57	207.74	211.19	207.71	207.36	208.86	208.42	207.77	209.53	208.48	209.57	206.38	209.45	209.41	209.4	210.54	210.29	207.5	209.91	209.78	209.04	208.39	207.93	206.7	207.84	207.48	209.79	208.24	207.99	207.91	208.22	210.01	207.19	208.34	208.94	211.39
212.56	210.46	212.49	212.31	210.84	211.05	209.85	210.72	212.18	209.23	212.26	210.86	210.76	214.09	212.24	213.38	210.34	212.03	211.79	211.16	210.84	209.87	211.11	210.38	212.98	211.25	212.83	212.61	210.14	211.28	210.79	212.55	212.86	211.25	212.06	211.39	212.75	210.92	210.96	212.41	209.3	212.48	213.31	208.05	212.66	211.21	211.44	212.61	211.67	213.22
202.23	201.97	200.41	201.31	202.51	198.42	203.03	200.37	203.36	201.25	202.47	201.88	201.42	201.42	200.09	201.24	200.12	203.75	201.8	201.17	198.94	200.99	201.85	201.7	201.14	201.95	200.89	204.93	200.67	201.05	199.89	201.25	201.7	199.21	201.54	203.08	201.98	202.39	201.51	203.07	201.42	201.55	201.31	202.17	200.58	201.93	200.23	200.35	200.94	200.17
200.15	200.59	201.32	199.24	200.15	197.9	201.28	197.99	199.43	202.47	204.51	199.92	200.3	200.23	201.72	202	199.55	199.39	200.32	200.63	198.35	200.55	202.36	199.05	199.95	200.09	202.1	200.87	201.47	198.9	200.82	201.97	201.05	199.01	199.65	198.88	200.83	201.47	199.25	200.89	202.18	198.86	201.99	199.87	201.08	199.79	200.71	200.86	201.52	202.79
213.64	215.36	213.87	213.9	213.46	212.56	214.18	212.38	213.36	213.32	213.79	211.59	215.56	211.45	212.93	215.61	213.55	214.01	214.03	213.62	214.39	213.53	212.11	212.09	213.3	212.52	213.17	214.46	214.15	213.67	212.78	211.53	212.98	214.88	213.03	211.46	213.8	212.82	213.95	215.06	214.07	213.7	213.36	213.72	212.96	213.89	214.84	212.11	212.27	212.74
203.04	201.38	202.88	205.11	205.09	203.3	202.71	202.29	203.17	203.04	202.4	203.27	203.47	205.04	199.95	202.31	203.2	203.07	204.38	202.5	201.58	202.98	201.93	203.42	205.4	205.04	203.02	202.3	206.08	204.41	200.44	203.11	201.97	203.75	203.58	203.04	204.05	200.57	202.28	203.13	200.42	204.67	202.05	201.89	203.51	202.73	203.43	204.18	205.07	201.35
210.3	211.67	212.94	212.85	211.64	212.9	211.05	212.11	210.61	210.49	210.08	211.7	211.3	212.57	211.58	212.11	211.26	212.46	212.71	210.59	211.53	211.09	212.52	210.78	211.71	211.68	211.34	212.65	210.83	211.22	211.42	211.7	212.16	212.12	210.63	211.83	210.74	212.01	212.38	212.4	211.94	212.88	212.48	211.54	209.71	210.71	212.39	212.55	211.92	211.15
207.63	206.86	205.92	208.15	206.07	205.84	207.15	207.41	206.34	206.87	208.06	208.4	205.73	206.99	209.83	205.82	207.5	207.98	208.55	209.82	208.66	206.31	208.03	207.94	207.38	207.42	206.8	208.28	208.94	207.2	207.95	207.17	207.02	207.28	209.06	206.62	208.59	208.7	207.7	207.42	206.97	206.62	208.91	209.48	205.22	207.55	209.37	208.53	206.82	209.09
201.59	201.84	199.07	198.41	200.47	202.21	202.9	200.35	201.75	201.9	200.98	200.18	199.8	200.64	200.91	201	201.95	202.77	201.21	200.2	202.65	202.19	200.57	201.38	200.01	199.3	198.68	202.43	203.05	201.86	201.36	202.97	202.33	199.8	202.77	201.6	201.01	200.97	200.81	201.19	203.33	202.1	200.9	200.85	199.64	200.5	203.33	202.57	201.29	200.22
212.94	212.8	211.51	210.2	211.94	210.83	212.65	211.85	212.25	213.77	211.96	212.78	212.45	213.86	211.76	211.78	212.47	212.36	211.98	207.88	211.45	210.02	208.99	212.4	211.5	211.91	213.12	209.58	212.19	212.68	212.2	212.63	211.93	211.58	209.92	210.31	211.08	211.16	210.96	210.99	211.7	211.4	212.57	209.3	209.83	210.04	212.58	208.86	212.88	211.19
194.97	194.01	193.4	195.06	196.96	194.06	193.48	194.37	195.03	195.71	193.61	196.44	195.47	195.39	194.77	194.42	195.04	194.85	194.26	195.18	196.56	194.84	195.93	193.4	195.39	197.16	193.69	193.36	194.81	193.09	195.78	196.76	194.61	196.08	194.45	195.11	194.67	194.77	195.09	194.89	195.15	196.23	196.96	195.45	193.94	192.81	197.17	195.11	193.58	197.62
211.18	211.12	211.51	213.51	212.42	212.25	211.39	210.92	208.62	210.97	211.94	212.48	212.38	211.98	212.04	211.35	208.09	211.24	212.99	210.91	210.71	211.75	211.45	213.47	210.74	210.43	211.94	211.69	210.64	211.8	210.8	212.68	213.26	210.48	212.21	207.56	211.06	210.55	211.76	212.53	211.25	212.05	211.78	211.56	211.07	212.52	212.81	212.56	210.98	211.1
208.58	208.64	207.52	209.42	207.66	207.11	208.26	207.81	206.91	208.26	208.4	208.09	207.01	208.64	208.13	207.97	206.93	208.99	207.11	207.64	206.37	206.73	208.46	208.19	207.1	206.68	208.67	208.11	207.7	208.61	206.04	207.3	207.67	209.36	208.85	207.08	208.55	209.81	208.24	207.66	207.61	207.98	206.6	206.42	209.1	207.46	206.89	210.28	208.1	208.55
207.97	208.42	209.47	208.32	209.93	209.16	208.67	207.42	210.18	207.96	208.4	207.73	210.26	207.55	207.54	208.76	207.96	211.16	209.54	209.66	209.85	207.75	207.93	208.93	207.97	206.77	209.17	209.13	208.32	209.35	207.72	210.67	209.16	209.38	209.78	206.98	207.82	209.59	207.65	209.52	207.59	207.72	210.29	207.14	209.06	207.89	209.55	210.03	208.62	208.62
204.95	204.01	203.64	205.16	203.08	204.35	203.53	204.04	204.86	202.04	205.58	204.98	204.7	202.32	203.52	205.75	204.13	201.47	203.81	203.96	203.16	204.31	203.59	204.47	205.9	203.38	204.65	206.59	203.49	201.96	201.8	204.32	205.3	203.03	204.59	206.45	204.51	205.75	203	205.78	205.43	203.77	202.51	202.61	206.44	204.51	202.4	205.39	205.6	202.46
209.66	206.35	208.5	209.21	208.96	210.26	207.53	208.36	209.7	207.3	208.32	207.75	207.97	209.03	210.62	207.63	210.97	210.24	209.97	210.91	207.06	208.99	207.74	209.21	211.74	211.69	205.28	210.43	209.09	208.81	207.22	207.8	210.26	209.33	207.17	207.58	209.75	209.33	208.48	207.82	210.96	209.17	207.84	209.32	206.18	204.8	209.84	208.6	209.35	207.69
204.66	204.11	204.95	205.17	203.24	206.01	206.64	205.24	205.24	205.21	205.36	203.79	204.61	205.83	202.96	204.42	206.73	206.1	205.86	203.45	204.23	205.42	205.6	204.88	203.26	204.2	203.05	204.64	203.65	204.35	206.42	203.96	204.19	204.58	204.39	206.15	204.21	207.69	203.26	203.89	203.29	203.33	206.44	203.61	206.29	202.53	205.56	205.82	204.8	205.01
210.53	210.14	212.26	211.69	210.54	211.58	211.37	209.82	212.5	210.78	209.65	213.88	212.06	213.19	210.14	210.51	211.65	211.27	211.56	211.91	211.09	211.18	214.29	211.7	213.28	211.24	211.49	212.88	213.1	210.39	212.09	211.53	210.28	213.42	210.73	211.85	212.58	211.45	209.75	211.08	209.78	212.92	212.71	211.77	209.84	210.38	209.81	211.61	209.66	210.82
208.62	207.95	210.39	207.87	207.93	208.94	206.68	207.47	208.2	210.81	209.25	209.19	208.37	208.64	211.18	209.16	207.25	210.18	208.16	207.77	210.16	210.32	206.93	207.8	208.94	209.13	208.61	207.27	211.6	210.94	208.35	209.7	209.33	208.54	207.46	208.29	207.34	210.67	207.85	208.54	211.15	208.32	209.8	207.82	209.93	210.76	206.88	208.99	210.54	208.93
209.97	212.74	211.54	212.63	212.98	214.5	214.38	213.33	212.74	211.19	213.25	210.15	214.08	212.04	212.21	212.61	213	212.77	215.11	210.53	211.91	215.89	210.74	212.2	213.12	212.5	210.9	213.24	211.33	211.74	212.82	213.6	215.47	211	212.07	213.18	213.48	213.38	210.67	213.61	211.74	211.73	208.96	212.4	213.02	211.53	211.09	213.73	213.76	213.09
194.78	195	195.38	195.97	194.49	192.39	194.66	194.01	195.65	194.95	192.69	197.47	196.17	194.94	196.75	194.28	194.89	195.22	194.39	194.81	195.37	195.21	195.16	192.2	193.64	194.57	196.81	195.12	196	196.82	198	195.69	195.93	192.15	193.6	193	197	194.78	197.14	194.3	196.06	193.94	194.49	193.77	196.4	195.72	194.8	195.24	195.14	195.92
207.53	209.88	208.81	209.79	208.48	206.44	209.47	209.69	209.76	206.37	208.13	206.17	209.43	209.62	207.39	208.93	209.19	207.37	207.81	207.03	207.04	209.38	209.83	207.18	209.73	208.72	209.94	209.59	209.78	210.62	207.47	208.56	208.93	206.91	208.51	210.26	207.87	209.28	207.04	208.56	211.46	207.38	212.4	209.12	207.26	209.74	206.69	209.87	209.63	209.28
205.81	212.29	208.1	208.08	209.89	208.94	208.77	207.45	208.34	209.77	209.42	209.86	208.07	207.83	209.8	206.31	207.08	209.11	209.43	209.05	208.57	207.76	208.8	211.12	207.25	208.12	206.98	209.55	209.19	209.39	209.98	208.12	206.61	210.58	208.75	207.21	206.6	208.95	208.76	210.6	207.44	208.25	208.21	206.8	205.78	207.2	207.71	209.68	207.96	206.53
207.84	206.26	207.97	206.98	207.31	206.05	206.36	206.92	206.09	207.67	207.79	208.12	207.89	206.4	208.59	208.46	207.77	205.9	205.66	206.77	208.07	208.16	205.49	209.04	208.81	209.32	206.37	208.18	206.65	206.7	207.56	204.99	210.06	206.88	207.77	207.57	207.85	206.43	208.55	210.34	209.13	206.91	208.15	208.08	206.74	205.72	208.65	208.56	208.51	209.08
202.77	200.17	202.53	203.5	201.38	201.99	203.96	203.97	206.15	203.94	201.29	205.49	203.42	205.1	202.83	203.95	205.24	202.96	204.82	206.44	205.42	202.81	204.62	203.59	203.64	204.72	203.12	203.48	204.12	203.04	203.61	202.1	203.71	204.45	203.03	205.73	201.69	204.8	203.23	204.23	201.1	202.05	202.77	203.84	202.71	202.67	204.24	204.94	201.85	203.38
204.45	201.08	204.22	205.06	204.2	200.98	204.56	202.67	203.96	204.15	204.53	204.1	205.01	204.21	203.07	203.59	200.69	203.05	203.86	202.31	202.04	201.65	202.42	201.63	202.38	203.05	201.51	202.03	201.56	200.39	202.38	203.1	204.79	202.26	202.28	205.32	204.02	203.02	203.76	203.14	205.25	202.68	202.11	205.17	203.51	202.28	202.15	205.65	202.6	204.38
211.72	209.47	212.28	211.53	210.93	212.59	212.71	211.2	212.53	211.97	212.42	211.67	212.15	210.52	212.11	211.39	209.86	210.32	211.75	211.19	212.68	210.27	212.54	214.05	210.64	210.6	210.28	212.51	212.15	210.77	208.33	212.32	211.46	209.75	213.72	211.67	210.47	211.36	212.4	211.7	213.19	210.21	210.87	212.76	213.72	210.46	211.03	212.65	211.51	211.15
209.9	211.34	212.12	212.16	211.09	209.55	211.99	211.76	210.13	211.38	211.54	211.83	211.76	211.16	213.99	212.15	208.77	210.08	211.99	214.16	216.04	210.46	211.82	209.6	213.09	214.14	212.11	213.27	208.63	212.87	210.67	211	208.88	210.76	210.74	213.88	211.53	212.48	211.75	208.3	211.41	210.62	212.5	213.22	211.19	210.8	212.67	211.05	213	210.05
203.22	203.91	203.08	204.2	203.82	204.16	202.57	203.71	204.15	203.68	201.9	204.38	203.02	203.91	205.32	202.8	204.14	203.38	203.4	203.91	205.36	202.49	201.71	203.98	204.14	202.27	204.02	202.35	204.79	204.03	203.24	203.69	204.37	203.55	201.36	203.66	205.13	205.08	202.25	205.81	202.78	202.24	204.76	204.36	203.46	203.74	205.21	203.18	205.4	203.85
207.79	209.28	206.67	209.6	209.31	207.21	208.64	206.56	206.43	209.08	209.65	208.56	208.03	207.2	208.04	207.49	211.55	206.9	206.24	207.95	209.54	208.35	208.97	207.74	207.71	209.55	208.44	210.03	205.85	204.63	207.84	208.32	208.48	205.78	208.37	207.26	209.49	208.96	207.26	209.6	208.25	208.4	209.02	207.42	209.25	208.85	209.78	208.25	208.71	207.7
202.69	200.45	201.2	204.72	202.6	202.09	201.69	201.92	202.34	204.28	202.51	203.36	203.25	204.63	203.56	203.91	203	202.93	201.36	202.68	203.25	202.96	201.81	201.25	202.58	204.06	203.29	201.65	201.1	202.79	203.19	203.07	203.45	201.86	202.7	204.95	203.22	203.08	203.98	202.24	203.14	204.09	203.79	201.33	202.39	201.74	202.88	202.78	202.3	200.18
209.41	210.31	208.93	207.92	209.47	207.65	207.87	207.99	207.46	209.53	207.77	207.42	208.12	207.64	206.94	205.6	208.84	208.37	206.85	206.71	207.28	206.94	211.17	207.51	206.83	207.72	208.15	206.32	208.77	207.48	207.15	208.48	207.81	211.45	208.86	205.44	207	208.58	207.22	207.53	207.66	208.25	208.3	207.53	205.81	206.78	207.64	208.48	209.59	207.32
210.25	213.83	210.75	212.96	210.04	213.28	214.26	213.6	214.18	213.67	214.75	215.7	214.73	212.66	214.58	215	213.88	212.18	212.5	211.84	210.34	212.43	213.49	210.46	214.45	211.53	214.14	212.29	212.25	214.62	212.98	211.28	212.11	211.09	211.85	214.34	213.49	213.12	212.05	214.31	211.41	212.73	214.05	216.22	213.56	210.75	213.3	210.9	213.55	213.65
206.39	203.99	207.3	207.75	207.8	207.54	205.91	206.76	206.31	206.4	206.17	207.41	207.9	205.94	205.95	204.28	205.66	207.12	207.01	207.97	207.08	205.66	206.61	208.34	206.39	208.11	204.14	205.89	204.46	203.99	204.26	206.68	206.21	204.82	204.79	205.97	208.36	206.83	206.04	207.61	206.44	205.52	206.75	208.29	204.75	205.06	206.71	205.99	206.65	207.4
207.2	206.27	208.42	210.76	209.04	208.85	209.29	208.49	206.57	209.55	207.69	209.92	209.7	209.09	209.02	206.48	210.01	206.83	208.77	208.46	209.16	206.88	208.98	211.65	209.09	210.25	210.72	208.02	210.38	208.92	209.72	209.51	208.35	208.43	208.27	211.65	209.58	209.84	209.59	209.26	208.42	209.6	207.89	207.94	207.14	207.82	208.94	209.38	209.27	209.35
206.69	209.95	211.25	209.73	210.72	208.9	209.68	210.33	208.84	211.57	209.39	209.81	209.82	211.69	209.62	210.53	210.22	209.82	209.37	207.28	211.47	210.68	210.19	212.14	209.3	209.52	211.41	206.91	208.4	211.08	208.93	209.49	209.27	211.02	209.23	208.47	207.58	208.5	208.81	210.97	209.15	209.63	209.51	211.23	209.44	209.58	210.71	211.81	211.77	211.26
218.11	216.17	216.72	215.75	219.04	216.41	217.74	216.18	217.73	218.05	216.93	215.07	215.25	217.92	217.64	215.69	218.01	216.44	215.44	215.47	216.52	216.13	216.02	216.5	217.33	217.72	215.61	215.94	216.85	216.56	216.25	217.72	217.35	216.78	218.63	216.1	217.24	219.91	216.97	217.95	217.09	216.18	216.78	217.88	217.14	216.08	215.82	216.04	217.5	217.72
210.46	208.11	207.68	212.36	208.65	206.83	209.38	208.17	208.72	207.25	206.75	209.51	208.05	208.83	207.74	207.91	209.88	209.41	208.56	208.03	209.01	209.67	208.6	209.95	209.92	209.41	209.18	208.89	210.29	206.99	208.69	208.15	209.41	208.45	207.81	209.42	208.99	209.27	208.34	210.64	208.5	208.13	208.49	209.66	209.32	208.26	208.24	209.32	209.19	207.69
215.79	217.48	216.8	216.4	216.69	217.59	218.13	216.36	216.84	217.96	215.91	217.81	219.79	217.74	217.59	218.31	216.77	220.1	215.65	216.3	216.35	215.62	218.18	216.13	218.45	218.09	218.55	216	216.84	217.13	217.22	217.54	217.36	218.55	217.94	219.38	218.39	216.42	218.66	216.8	218.35	217.49	217.47	219.09	215.56	218.41	216.24	216.45	216.45	214.43
209.97	209.57	211.31	211.79	210.37	208.67	210.15	207.61	211.2	209.6	208.85	211.85	207.27	210.05	208.01	208.11	210.28	209.21	208.84	207.15	210.72	207.62	209.11	211.24	211.21	208.06	209.81	211.32	208.66	211.08	210.42	210.32	207.99	207.54	209.13	211.03	209.88	209.79	206.92	208.09	212.84	211.18	211.8	210.14	208.95	211.14	206.8	209.32	209.09	209.53
209.12	208.97	208.94	208.37	207.25	208.15	206.03	207.14	205.08	208.43	207.17	206.77	207.1	205.91	206.13	210.69	209.78	207.19	205.47	207.84	205.92	206	208.58	207.7	207.42	207.22	209.3	207.14	208.72	206.62	209.04	206.86	207.63	206.45	207.57	208.66	206.04	206.8	207.88	207.15	205.26	207.24	210.37	207.98	209.42	207.82	207.9	209.59	208.26	208.07
210.45	209.25	205.3	207.94	209.09	208.05	208.59	206.52	208.54	206.1	209.15	207.68	208.46	206.98	206.36	205.55	207.26	207.86	209.27	207.74	206.94	206.27	208.08	204.99	207.32	206.25	208.18	206.09	205.82	209.3	204.55	207.94	210.19	206.49	207.24	209.91	207.89	208.75	208.26	207.37	203.96	210.19	208.43	203.8	206.09	206.16	210.07	206.15	207.4	207.55
199.35	197.71	199.58	197.7	197.52	196.27	198.24	198.01	197.75	197.99	197.81	197.47	199.17	198.43	198.48	197.98	197.57	199.46	197.47	198.06	195.58	198.15	197.7	197.74	198.32	196.23	196.59	197.97	197.3	198.11	198.19	198.05	196.07	198.7	197.73	195.97	195.85	197.99	199.1	197.61	196.33	197.24	199.02	198.6	196.42	199.22	198.47	198.87	196.12	195.31
199.13	198.58	197.83	198.94	199.79	199.87	199.14	197.78	197.3	200.74	200.03	201.47	198.53	199.98	199.6	199.1	201.04	197.93	200.85	200.48	200.69	196.68	200.62	199.51	199.68	198.94	200.61	200.23	197.59	202.23	200.76	198.56	196.85	198.79	200.5	197.5	198.65	200.22	201.07	200.98	199.03	200.21	200.31	199.26	197.69	198.1	199.66	198.76	198.69	197.37
207.5	208.75	206.58	207.35	206.46	206.85	209.51	209.14	207.87	207.47	207.95	207.7	209.65	206.02	208.39	205.86	207.61	206.56	209.58	205.92	209.26	207.5	207.87	207.61	207.04	208.62	208.96	206.06	209.64	206.91	206.44	205.99	208.97	210.08	208.03	208.06	207.22	207.98	208.55	209.16	207.93	210.08	209.5	207.35	208.62	208.73	206.29	206.04	206.36	207.99
198.44	199.44	196.94	196.49	197.19	198.61	199.08	197.34	199.28	196.83	198.27	198.37	198.48	198.98	196.88	197.04	198.23	198.89	198.97	199.2	200.99	197.2	199.34	199.82	197.79	198.69	198.3	198.54	198.7	199.9	199.01	199.15	198.06	199.53	199.69	198.93	195.19	197.65	198.77	198.21	198.12	198.26	198.1	198.47	196.45	199.09	198.58	198	198.2	199.02
205.68	204.51	203.35	202.82	202.59	205.67	205.13	203.91	203.06	205.55	207.11	205.51	204.1	206.16	205.2	206.66	203.08	205.52	205.53	205.26	204.58	205.24	206.54	203.05	204.21	203.91	205.04	205.73	205.57	207.36	204.47	204.25	206.18	205.27	204.85	205	203.94	205.12	203.22	205.11	203.46	204.64	208.06	203.68	203.47	202.66	205.08	205.98	205.78	203.29
211.73	212.53	210.11	213.07	213.22	209.7	209.23	211.05	210.36	211.73	210.42	212.39	213.81	209.42	211.22	211.79	210.52	210.46	212.55	210.44	211.98	211.95	212.71	210.74	211.06	212.65	212.84	211.68	210.8	211.86	212.6	209.72	213.14	209.59	211.94	210.2	211.24	211.52	210.99	211.94	211.87	212.21	214.42	209.82	211.6	211.13	211.78	211.13	210.97	210.22
197.82	200.34	199.37	196.59	196.96	201.78	196.8	197.88	199.43	197.99	196.59	196.7	199.8	199.67	197.92	196.15	197.47	198.59	196.49	198.44	198.43	199.77	199.24	199.83	194.96	196.23	197.36	199.17	198.26	199.85	199.71	196.13	195.97	201.78	197.24	199.53	198.72	195.38	195.84	198.71	196.07	199.04	198.44	200.47	198.05	198.06	198.04	198.9	196.88	198.83
202	206.04	205.37	202.93	203.25	203.77	205.25	204.92	204.66	203.96	203.61	206.66	204.25	205.75	204.7	205.7	205.25	204.25	205.51	204.78	205.92	207.64	205.65	205.77	204.3	205.76	208	205.15	203.55	203.21	203.86	205.4	204.31	205.3	206.28	204.79	202.12	207.72	205.42	202.57	205.11	204.92	205.39	204.33	204.26	205.72	206.57	203.43	202.74	206.94
199.85	202.43	200.95	202.42	199.63	205.22	200.75	202.89	201.35	200.69	202.02	200.86	200.77	202.33	201.83	201.16	201.18	198.94	201.55	200.22	199.41	202.39	200.51	201.24	201.25	202.76	202.07	201.38	200.27	200.49	200.22	202.48	201.11	200.81	201.21	199.08	201.19	202.25	200.56	201.93	201.66	201.75	201.14	199.12	203.16	200.7	202.17	197.85	203.3	201.28
210.42	208.35	208.46	207.49	210.3	210.4	210	207.51	209.42	209.63	210.64	210.17	210.4	209.14	211.55	207.39	209.43	208.63	211.68	210.05	210.05	208.68	208.29	210.05	207.28	210.26	209.71	210.08	208.19	210.69	210.6	210.15	209.46	208.06	209.09	208.32	211.77	208.28	210.67	210.92	209.86	209.26	210.27	210.77	210.32	209.22	209.72	209.41	209.88	208.51
205	204.32	207.79	206.05	208.02	205.2	203.7	206.64	204.92	206.94	204.86	205.57	206.5	206.19	205.1	206.8	205.46	206.08	207.74	205.53	205.21	206.04	205.05	202.56	203.8	206.15	206.02	205.06	204.94	203.16	204.08	205.16	206.05	206.22	204.66	204.35	205.24	204.28	207.63	203.45	207.92	204.93	204.69	205.88	206.55	205.09	206.17	206.35	206.25	207
210.32	211.1	212.56	211.75	214.07	213.39	212.44	211.29	211.24	212.78	211.71	211.58	213.01	212.42	215.07	212.88	214.3	213.51	211.33	211.45	212.94	211.72	211.52	212.94	211.75	212.72	212.07	211.39	209.76	212.19	213.91	213.66	208.83	212.71	215.83	215.43	210.93	212.49	213.91	210.58	210.23	212.19	211.22	213.6	213.81	211.59	213.62	212.34	212.16	209.32
203.07	203.43	205.91	202.71	201.92	203.69	204.3	202.26	201.64	204.82	205.34	204.93	203.3	202.98	201.75	201.45	205.41	203.22	205.4	201.63	204.76	203.99	202.12	203.33	203.08	202.46	202.69	203.74	202.76	205.55	203.95	206.88	202.39	205.43	205.69	204.83	204.24	202.1	203.14	204.44	203.51	202.34	203.9	203.87	203.82	202.18	201.87	202.29	204.15	202.35
208.51	212.19	211.39	210.1	211.61	211.43	210.88	211.27	211.22	209.43	207.9	210.62	208.11	208.45	209.74	210.55	210.23	210.41	210.9	211.5	209.03	210.87	209.47	208.85	208.9	208.92	210.09	209.23	210.48	208.53	207.86	210.67	208.79	207.84	210.1	210.3	209.95	210.12	209.44	210.36	210.61	208.39	211.03	208.54	210.31	209.84	209.23	210.53	207.69	209.1
205.93	208.65	209.73	208.97	206.79	211.63	207.11	206.92	205.85	207.82	208.22	207.53	205.19	210.29	206.09	206.19	208.69	207.56	207.87	207.21	209.27	208.94	209.07	211.01	207.89	208.58	207.54	207.59	209.43	207.05	207.4	206.27	207.69	207.88	206.55	206.77	207.69	208.43	207.4	208.87	206.62	207.83	208.48	206.39	210.29	209.13	208.29	211.02	207.94	209.25
208.01	207.94	207.31	208.28	206.74	208.01	210.17	208.82	208.44	207.59	208.94	207.87	207.54	207.47	207.46	210.68	206.43	209.19	208.57	208.21	207.59	208.23	205.27	207.06	207.81	209.18	206.58	207.17	209.71	205.88	209.35	209.49	205.83	208.27	208.3	207.77	208.49	206.48	209.72	206.99	205.76	205.39	208.48	207.57	204.48	207.46	206.75	210.07	206.78	207.81
219.65	217.43	218.68	217.66	215.73	217.74	217.26	216.69	218.42	218.3	217.54	216.69	216.94	217.65	217.78	216.81	217.32	217.33	216.58	218.74	217.33	217.29	219.37	217.78	218.8	218.37	218.39	219.23	218.3	220.04	218.18	218.74	216.1	218.29	215.78	219.76	217.73	217.94	215.86	218.13	217.24	218.76	216.03	218.63	216.74	216.74	218.95	216.42	218.83	219.42
206.86	207.72	207.14	207.5	207.95	207.36	207.81	209.71	205.35	208.96	207.05	207.76	207.44	209.39	208.29	206.61	206.52	209.64	207.13	205.78	210.43	209.09	206.43	209.76	209.32	206.41	207.16	207.56	207.6	207.14	208.89	207.97	209.52	209.13	208.38	208.64	208.16	209.97	207.23	208.03	207.64	206.76	206.56	206.98	208.54	206.69	208.38	209.03	211.05	205.46
209.61	208.47	207.33	209.53	207.63	208.68	208.24	208.66	208.91	205.81	207.84	209.89	206.42	209.24	207.9	207.67	209.17	210.95	210.25	208.57	211.23	210.13	207.12	209.85	208.63	209.73	209.91	207.77	210.53	210.51	209.26	209.14	209.11	206.12	208.08	208.15	208.3	207.37	208.63	207.85	209.26	208.94	208.85	209.12	209.7	207.5	209.75	208.24	208.54	209.76
207.36	207.62	210.18	209.03	209.59	208.75	206.45	207.76	206.75	207.5	208.98	209.73	210.33	210.09	209.87	208.41	208.38	210.16	208.91	208.96	207.96	209.01	208.63	210.49	208.68	209.15	209.55	207.97	208.25	210.28	206.91	209.87	208.43	206.3	209.71	209.1	210.18	209.2	207.08	209.46	209.99	208.44	206.64	209.09	208.15	209.31	209.81	209.67	208.91	206.96
219.46	219.33	218.12	215.8	215.22	217.42	216.97	218.11	218.96	217.91	219.51	218.44	217.07	216.27	217.93	220.23	217.89	213.88	219.02	219.57	215.12	217.28	218.43	216.75	218.74	219.28	217.78	219.98	217.82	218.19	216.22	217.5	215.55	218.91	217.48	219.51	218.84	216.59	217.02	219.34	217.73	218.58	218.04	216.44	217.53	219.03	218.43	216.3	219.19	217.47
199.94	199.16	199.51	200.49	198.67	199.91	199.44	199.13	199.82	199.73	200.45	203.1	198.01	201.03	200.94	198.6	201.01	199.42	199.27	199.41	200.35	197.94	201	199.41	200.57	199.89	198.96	198.96	198.77	201.8	199.87	201.28	200.05	198.28	198.75	201.6	200.71	200.04	201.78	200.78	201.69	200.04	199.49	201.3	201.87	200.96	200.17	199.14	198.52	201
203.96	205.41	206.85	202.33	204.15	202.73	202.96	202.86	200.22	203.58	201.67	204.37	201.83	204.4	203.97	204.53	202.58	204.52	203.97	201.97	205.55	204.76	206.21	203.8	203.23	205.2	204.09	203.35	204.43	204.18	202.47	203.68	203.61	204.03	205.41	203.5	203.35	203.88	205.47	203.5	202.01	203.5	202.03	202.72	205.19	204.95	202.63	204.63	204.06	205.08
206.25	206.08	209.13	206.62	206.27	207.51	206.26	208.26	205.96	207.66	208.32	207.42	209.17	208.65	208.98	208.71	205.94	207.69	207.5	205.79	207.65	205.55	210.33	207.27	206.69	206.24	207.37	207.94	208.13	207.88	206.15	208.02	207.73	208.38	207.02	207.09	208.15	208.49	208.2	206.36	207.13	208.1	208.49	208.8	208.25	207.3	207.94	211.11	207.62	208.04
211.37	211.64	213.82	212.16	209.8	216.05	215.56	211.76	212.01	215.73	212.93	213.59	213.73	213.56	211.03	215.31	212.52	215.29	212.99	214.46	213.15	212.79	214.1	212.26	213.54	214.62	214.13	211.99	214.09	214.57	212.12	211.84	211.37	209.91	211.01	212.06	211.34	212.5	213.27	214.05	210.03	213.12	212.18	212.25	213.6	212.48	212.03	212.51	216.99	214.04
217.01	215.96	219	219.01	216.27	219.09	216.88	217.74	217.99	217.92	219.33	215.08	217.23	218.44	217.12	217.51	217.77	215.61	217.75	217.22	218.96	217.89	218.49	215.91	218.94	217.33	218.32	215.5	215.57	216.34	217.91	218.32	217.79	214.48	218.51	215.7	214.86	217.91	220.64	216.91	217.13	219.71	217.01	217.72	217.63	217.89	217.23	219.25	218.72	219.73
207.63	209.8	207.43	207.71	208.22	205.77	205.71	205.94	205.82	206.43	207.24	212.13	208.74	208.4	206.53	208.09	208.87	205.79	208.57	207.61	206.33	208.36	207.46	210.08	207.88	206.91	208.48	206.19	207	207.03	207.23	208.03	207.82	206.44	208.32	207.4	206.76	206.08	206.73	209.7	208.21	209.42	209.17	208.04	208.64	208.17	206.82	207.31	208.12	208.47
200.56	199.69	203.17	201.8	201.47	200.01	200.46	200.47	198.93	202.59	199.74	200.06	199.86	199.59	200.36	199.65	201.52	199.01	200.73	199.88	201.96	201.32	200.18	201.02	200.57	200.67	199.22	200.83	200.04	201.13	200.48	198.91	200.13	202.11	199.16	199.23	199.4	202.07	199.48	200.85	199.72	200.7	200.93	199.2	202.27	201.26	201.68	199.55	197.71	202.99
205.59	202.46	205.29	204.88	205.68	203.78	203.11	203.12	205	204.8	202.98	204.73	205.36	204.33	206.44	204.91	204.13	203.91	204.23	205.22	204.74	204.79	204.93	205.78	202.74	203.38	203.23	202.86	204.7	204.71	204.71	204.45	203.62	204.17	205.07	205.38	206.65	204.13	205.83	206.93	205.74	205.93	202.77	205.26	205.2	204.02	203.32	203.95	205.22	202.95
208.46	204.96	205.35	204.43	206.26	206.24	205.63	207.67	207.12	206.2	207.76	206.39	206.88	207.89	204.69	207.19	204.02	206.34	206.01	205.2	204.25	205.55	207.51	205.21	207.01	205.21	207.25	206.15	206.18	206.36	206.47	204.6	205.37	205.13	204.44	207.7	205.33	204.3	206.48	205.74	205.34	205.17	208.49	207.72	204.69	204.99	207.5	206.57	207.36	204.16
208.45	207.14	207.91	207.46	210.42	207.8	207.4	210.43	209.1	207.66	209.17	206.89	207.99	208.24	208.02	209.37	206.13	209.25	204.95	210.1	209.43	209.91	208.4	210.09	207.8	209.17	209.06	211.33	208.98	211.13	209.93	209.55	209.81	209.25	210.41	208.83	209.89	206	208.63	208.93	206.95	209.13	209.53	207.35	206.03	208.71	208.96	209.25	206.78	207.53
208.27	207.01	209.89	209.36	210.03	208.56	207.81	209.41	208.42	209.77	209.19	209.17	209.37	208.83	209.97	210.05	209.98	211.01	210.94	207.49	210.15	208.16	211.03	208.07	210.68	207.53	209.85	209.17	211.09	208.68	208.49	211.3	207.53	210.14	211.75	208.4	209.27	208.84	210.23	208.45	209.71	209.8	208.82	211.13	208.53	207.23	208.7	210.43	209.08	208.48
203.53	204.29	204.14	203.79	202.23	205.25	206.32	202.12	203.14	204.27	203.65	202.47	205.82	203.43	203.67	204.63	204.76	204.12	202	203.35	204.08	202.52	205.23	201.79	203.03	204.12	202.4	203.98	204.66	203.25	200.44	203.34	201.88	203.21	205.42	205.35	202.13	204.41	204.16	204.9	201.27	203.12	206.44	204.12	204.16	202.63	205.61	203.76	201.11	203.47
197.19	198.31	201.04	200.4	198.2	201.68	201.26	198.98	197.94	199.16	200.8	198.3	199.01	200	199.89	197.92	197.11	198.16	197.28	199.85	198.9	198.56	198.19	199.89	200.9	199.82	200.53	199.6	197.07	198.6	199.69	199.14	199.31	199.73	199.67	198.76	198.5	199.46	200.91	200.1	198.2	200.62	200.5	200.11	199.47	199.87	201.99	199.32	198.55	199.69
214.74	214.57	213.66	215.18	213.36	214.97	213.8	215.31	213.26	213.22	215.42	212.82	213.51	213.68	213.36	214.58	212.99	215.18	211.9	213.43	215.44	213.59	212.18	212.69	212.55	215.1	212.79	215.23	212.2	213.36	213.23	213.58	213.46	214.21	213.36	214.15	211.92	214.4	212.45	213.88	211.8	213.94	213.66	213.65	215.47	212.36	214.12	212.51	213.07	213.1
211.42	212.7	211.08	211.51	211.7	213.61	210.49	212.78	211.26	210.83	210.43	214.06	210.65	214.42	210.19	210.47	210.72	212.82	211.16	211.57	209.47	212.84	211.81	210.81	210.5	211.49	209.65	211.97	212.17	211	211.85	209.41	210.32	209.12	214.34	208.94	208.86	212.02	210.85	210.42	211.47	209.82	212.3	209.53	212.82	211.67	213.89	209.3	209.05	211.11
205.52	207.78	205.79	207.32	207.57	205.69	208.81	205.41	209.14	205.29	205.92	206.7	205.39	205.57	206.74	205.97	205.97	205.45	204.43	204.78	207.06	207.06	207.39	205.16	206.06	206.46	206.9	206.39	206.58	204.89	204.6	204.92	206.11	208.43	208.58	207.92	206.57	208.83	207.45	205.59	207.11	205.51	204.79	205.31	206.83	208.52	208.47	205.28	201.86	205.2
208.81	208.78	208.83	210.41	208.52	210.54	207.31	211.08	209.97	207.72	209.75	208.32	209.32	211.19	209.52	209.33	209.82	208.42	210.72	208.98	209.82	209.73	213.39	211.08	210.75	209.94	209.26	210.06	209.34	208.89	208.35	208.51	211.92	207.48	209.68	208.91	209.68	209.73	207.76	211.82	211.04	209.66	209.42	206.87	207.8	208.87	209.89	206.99	210.29	211.08
208.18	209.73	207.69	208.5	210.62	207.91	206.39	208.97	206.82	208.33	206.18	207.56	209.56	208.74	207.19	205.2	210.69	206.06	206.45	208.69	205.76	207.5	206.61	209.39	207.22	207.35	208.41	206.83	206.64	208.13	208.2	208.08	206.8	205.46	207.94	208.99	208.83	205.95	205.6	208.91	207.89	207.56	208.81	208.99	205.48	208.68	206.81	208.81	207.58	208.48
202.92	203.69	202.86	202.46	205.28	203.55	202.18	203.68	203.39	203.01	206.01	201.16	202.43	204.5	204.03	204.24	203.93	200.78	202.29	205.02	203.32	201.51	204.91	204.11	205.87	203.48	203.16	204.62	204.19	203.43	204.9	204.17	199.94	202.07	201.31	202.34	201.25	205.48	202.61	205.66	203.79	201.69	202.64	202.91	201.53	204.38	204.67	202.67	203.11	203.77
216.86	214.75	217.62	219	217.13	216.07	217.17	216.82	218.17	218.64	217.54	216.62	215.16	219.05	217.72	216.87	217.17	214.68	216.12	219.58	216.72	217.29	217.21	216.42	217.82	218.05	217.17	217.13	214.55	217.74	216.6	215.73	218.89	216.66	217.99	218.95	216.82	216.32	215.77	217.9	218.93	216.26	214.67	216.21	216.02	218.01	216.82	217.45	219.24	215.69
204.48	199.56	203.36	204.52	201.22	206.31	202.11	203.71	202.44	205.09	201.32	203.27	202.81	202.84	204.1	202.48	204.03	203.97	202.87	203.56	200.29	203.64	201.45	202.81	204.1	203.74	203.15	203.99	203.68	204.49	202.41	203.15	202.37	204.71	202.98	201.54	202.3	202.91	201.92	204.49	201.42	204.92	202.95	202.74	203.99	202.25	202.31	202.86	203.38	201.94
205.52	206.05	204.28	208.14	204.08	205.63	204.96	206.07	205.86	204.49	206.83	205.15	206.91	202.96	204.23	207.63	205.88	206.52	203.14	206.24	206.56	204.05	205.75	205.5	205.91	205.67	205.56	205.03	206.9	205.46	206.03	205.61	207.51	203.6	202.24	208.17	204.82	205.93	205.88	206.29	204.95	205.32	204.5	206.49	207.61	205.06	204.87	206.12	206.19	203.76
203.13	200.48	204.83	203.9	201.17	202.76	204.08	203.4	203.7	203.08	201.98	201.37	205.96	204.28	205.08	203.16	204.12	203.82	204.58	202.93	205.88	202.36	203.62	205.34	204.6	206.09	203.93	204.09	203.75	202.9	202.85	203.69	205.47	203.89	204.79	203.12	204.19	205.38	202.39	201	204.43	206.44	202.29	202.73	205.07	203.57	202.88	201.4	204.97	203.38
200.34	198.71	202.59	200.18	200.99	200.47	201.64	198.37	201.66	198.83	197.71	199.41	202.63	202.11	198.97	199.36	198.03	198.48	201.99	198.16	201.91	199.29	200.71	203.02	200.31	202.15	199.93	199.87	200.53	202.48	200.68	200.82	198.65	199.33	201.58	198.39	197.68	199.5	200.45	198.1	201.84	201.86	199.71	199.27	202.68	200.06	202.46	201.59	201.04	201.62
212.19	209.07	211	207.79	208.02	210.11	210.1	208.44	209.19	207.87	211.61	208.03	210.75	210.65	209.3	208.85	208.3	210.7	209.5	210.91	209.22	207.87	210.68	210.11	207.64	209.52	208.04	210.03	209.94	207.24	210.66	208.37	211.07	209.84	208.59	209.26	208.19	208.04	209.75	207.15	209.72	208.75	208.42	207.86	211.35	209.29	211.93	207.5	209.93	209.47
208.22	209.95	209.34	209.13	210.62	210.71	210.56	208.84	210.51	213.58	209.85	209.87	209.14	210.01	209.97	209.27	210.03	209.33	209.72	210.42	208.38	209.42	208.35	210.88	209.9	209.57	209.07	207.66	210.23	209.13	208.57	208	209.04	210.35	207.51	209.15	210.36	209.42	211.45	210.37	206.14	209.97	210.76	209.95	207.45	210.52	211.79	209.32	213.59	208.84
214.19	213.89	215.76	211.04	212.84	213.55	213.07	213.3	212.25	211.77	213.24	210.88	212.94	210.24	213.37	213.27	213.39	212.36	213.25	213.07	210.3	215.8	210.1	212.88	211.39	211.57	211.84	213.42	212.72	214.64	212.66	213.12	212.83	214.57	214.54	212.07	214.19	213.15	212.1	215.59	212.83	210.16	213.87	212.14	213.05	212.25	211.4	213.72	212.98	213.35
209.71	209.04	209.44	209.34	209.25	209.99	209.05	210.36	208.47	209.93	206.11	211.57	209.83	209.89	208.28	211.64	210.02	210.04	208.93	209.37	207.04	209.56	208.74	209.63	209.13	210.05	208.41	207.2	209.16	208.63	209.92	207.56	210.08	209.52	206.91	208.14	207.52	210.16	208.64	207.99	209.24	207.46	207.97	211.2	207.33	209.57	209.98	210.76	208.48	209.98
204.43	204.06	202.9	205.09	203.77	205	205.36	203.47	205.13	201.04	204.67	202.58	206.75	203.78	201.98	204.41	204.05	206.24	203.98	206.19	202.88	203.09	201.75	203.47	204.58	203.16	205.64	202.66	202.97	203.2	202.99	206.97	204.83	203.07	202.4	204.67	204.05	204.33	203.53	204.16	202.08	205.91	204.03	202.86	204.04	205.06	205.4	205.21	203.74	202.93
210.75	209.79	208.26	208.46	211.23	211.62	210.2	208.95	206.74	210.18	207.47	208.44	209.29	210	210.82	209.67	208.9	210.08	210.83	207.54	209.51	211.56	208.69	211.46	211.17	209.24	208.38	208.74	209.95	209.08	209.23	210.51	211.24	212.22	210.13	207.56	208.55	210.77	210.23	207.35	207.05	209	208.77	210.6	208.11	210.53	207.46	210.51	206.85	210.79
206.73	202.25	203.54	203.26	203.25	203.84	203.65	203.99	204.85	202.64	204.19	203.09	202.28	202.43	201.14	204.07	202.94	204.61	203.7	203.21	204.25	200.99	204.54	204.42	203.22	204.14	204.29	203.58	202.94	202.33	203.61	201.88	202.94	205.79	201.84	201.59	202.96	202.58	204.41	201.2	203.03	202.36	204.33	202.2	203.93	204.88	200.69	205.72	202.2	203.79
202.25	207.18	205.92	206.32	206.24	205.36	206.45	204.61	203.66	205.86	205.35	204.22	203.28	203.78	204.44	203.9	205.3	204.34	206.11	204.48	204.19	206.91	203.9	204.69	204.61	204.7	204.03	207.52	203.08	204.88	204.5	206.43	204.15	204.67	202.28	205.53	205.99	205.61	206.1	203.19	207.72	206.69	206.97	204.59	203.71	204.04	204.24	205.96	205.14	205.76
217.68	216.73	215.98	219.64	218.81	217.16	218.07	216.4	217.9	217.49	217.57	214.46	216.69	215.24	216.99	215.32	218.27	217.15	216.45	216.56	218.01	219.47	218.38	218.42	216.34	215.76	216.87	217.06	216.64	219.02	217.86	215.17	218.88	215.62	219.2	217.6	218.31	217.29	216.92	218.13	219.29	216.78	218.07	216.7	218.71	216.84	215.81	218.08	217.17	215.85
209.66	209	208.92	209.4	209.9	208.48	211.58	209.38	210.35	210.02	208.72	208.95	207.36	208.27	210.46	208.42	207.11	208.02	207.91	210.63	210.26	210.12	209.86	209.34	211.39	209.13	207.59	209.3	207.84	208.38	207.34	207.83	208.19	211.39	208.15	207.57	208.07	209.49	207.01	208.53	209.02	209.76	210.07	209.26	211.87	208.21	206.65	210.75	208.57	205.25
195.66	195.12	194.31	194.61	196.36	195.45	196.64	194.76	195.31	193.61	196.44	195.69	195.01	192.98	194.24	195.11	196.09	193.28	193.84	193.1	194.87	196	196.78	194.99	196.5	195.25	196	196.05	194.19	193.41	195.63	194.5	191.66	193.65	194.93	194.44	195.42	194.62	193.26	194.11	194.59	194.35	197.14	195.2	196.12	193.24	194	194.75	193.54	194.01
218.5	218.79	216.03	219.3	218.74	217.48	217.62	217.82	217.35	214.78	218.83	215.2	217.06	216.77	219.66	217.1	218.38	219.4	216.45	217.92	215.19	219.63	219.15	217.61	216.65	217.24	219.2	218.46	217.26	215.57	217.94	219.22	218.83	220.7	217.85	218.41	219.79	217.75	215.2	216.72	218.01	218.29	217.48	217.28	218.09	219.97	219.46	218.92	219.42	217.61
210.15	208.29	210.26	207.58	208.23	207.24	208.41	209.11	206.6	209.96	208.82	209.87	207.14	207.81	210.06	208.26	211.18	209.38	211.18	208.62	209.25	210.87	209.43	209.97	210.95	209.93	211.53	209.64	206.66	207.99	206.89	209.62	207.39	207.17	207.66	210.25	207.75	207.8	210.38	208.39	210.32	209	210.76	205.91	210.86	208.65	210.67	207.51	207.66	210.27
205.2	206.45	208.23	205.62	209.6	208.7	208.83	208.82	208.28	207.27	210.86	206.86	210.16	209.32	208.66	210.32	208.33	209.16	207.92	209.82	208.27	209.11	208.18	208.11	209.61	210.71	210.21	208.76	206.92	208.46	209.1	207.01	209.5	207.93	208.6	206.97	207.65	209.07	207.77	209.29	208.13	209.11	208.6	210.62	208.58	207.04	208.33	207.76	210.93	208.72
212.55	213.07	209.69	210.71	210.63	212.64	209.57	214.86	211.76	212.86	211.8	212.81	210.01	211.77	209.37	210.94	213.46	213.09	211.19	210.98	210.23	210.79	209.63	213.04	210.2	211.57	211.77	210.7	212.87	212.4	213.38	210.9	212.27	211.26	212.43	209.99	209.9	210.53	211.74	210.94	213.17	212.36	210.98	213.48	210.66	211.32	211.12	211.81	211.9	213.05
202.03	201.79	204.23	201.92	205.11	205.3	203.81	202.91	204.73	201.58	204.72	203	203.02	204.35	203.95	203.98	205.56	201.71	203.03	202.63	203.59	204.86	205.12	202.73	203.61	204.91	203.27	202.39	203.91	202.76	205.7	204.99	203	204.73	201.18	204.86	202.42	205.06	203.76	201.65	205.82	204.86	201.97	203.77	205.35	200.14	204.07	205.21	203.68	203.06
199.14	199.48	198.11	199.04	196.73	196.16	199.14	199.1	199.43	197.52	198.15	197.43	198.55	197.89	198.7	198.75	201.14	200.38	198.66	198.88	198.54	197.85	202.08	198.07	198.37	198.16	197.81	198.3	198.03	199.39	196.46	198.45	198.94	202.05	200.94	199.69	199.09	197.65	199.98	198.04	201.06	200.05	199.06	198.6	198.24	199.08	197.23	199.24	199.09	199.1
211.31	212.65	210.93	212.12	211.87	212.35	210.76	212	211.77	212.84	209.22	210.27	212.24	212.66	210.86	211.02	211.4	209.62	211.4	210.7	210.75	210.9	210.06	212.46	210.41	211.03	214.06	211.46	209.65	212.55	212.91	212.08	211.57	212.28	212.47	212.62	213.2	212.79	211.17	211.02	212.66	210.48	212.77	213.95	212.18	211.76	210.57	212.77	211.85	212.7
202.11	201.63	200.56	202.05	199.58	200.76	202.17	202.25	199.63	202.59	198.39	201.64	201.28	201.25	199.9	202.5	201.7	201.49	201.59	202.58	202.83	201.39	200.84	200.28	199.9	200.83	203.72	200.22	201.06	203.09	201.14	199.72	201.66	199.66	200.91	199.78	201.4	200.44	201	198.61	203.02	203.07	200.85	198.96	200.74	198.24	202.01	201.12	201.96	200.56
204.93	201.49	199.46	202.54	201.37	200.41	202.59	204.79	202.16	201.58	203.69	201.34	204.15	203.44	200.85	202.42	202.9	201.53	201.43	201.62	201.04	203.99	204.25	202.8	200.63	203.24	201.58	201.58	203.26	202.14	202.22	201.54	201.1	199.83	202.85	202.08	201.18	201.54	201.5	201.26	200.61	201.52	204.64	203.11	202.73	199.57	203.63	201.3	200.83	204.78
208.74	210.71	210.41	209.06	210.11	207.67	208.31	206.96	210.11	208.99	209.99	209.35	210.54	210.26	208.63	211.95	208.44	207.49	208.68	209.51	210.46	211.36	207.59	211.16	209.3	211.26	209.27	208.41	210.76	209.43	209.37	209.23	210.12	211.85	208.39	209.16	209.17	207.98	209.41	208.45	209.58	210.82	211.28	209.49	210.15	208.17	208.93	208.4	207.41	210.55
200.4	200.1	199.84	196.13	200.5	198.89	200.72	201.08	200.35	199.96	200.47	199.39	198.65	201.4	198.52	199.1	199.27	201.9	199.55	198.26	198.87	198.37	199.6	199.93	197.98	201.7	199.8	201.78	199.38	199.42	199.06	200.19	199.86	201.11	200.86	199.11	198.3	199.36	199.19	199.97	199.8	198.42	198.74	200.87	198	202.12	199.8	200.11	197.39	202.54
204.48	204.73	202.53	204.02	202.38	204.5	203.67	203.61	204.73	204.08	205.66	202.51	201.84	204.04	204.49	205.45	205.32	203.06	204.87	204.54	203.91	205.7	206.32	204.94	204.84	203.94	203.09	204.91	202.66	203.88	203.07	204.75	201.52	203.2	203.45	202.14	204.15	202.64	201.79	206.51	205.41	203.42	203.72	202.17	201.2	204.7	203.27	204.42	202.54	201.8
210.64	213.7	211.78	210.55	213.81	212.66	212.57	212.54	212.04	211.9	212.6	210.19	211.94	210.9	214.23	213.33	211.99	212.82	212.13	212.93	211.55	213.2	213.31	207.56	211.76	211.7	213.08	211.72	212.79	211.83	214.31	210.8	212.54	213.69	210.9	213.41	213.2	214.94	211.54	213.51	212.56	213.09	212.58	212.11	213.38	213.24	212.2	212.12	212.36	210.62
209.29	205.67	208.18	208.69	208.53	210.96	210.97	209.31	211	209.36	208.9	208.54	208.56	208.38	204.94	210.93	208.56	208.77	207.94	208.6	210.1	207.53	210.46	209.5	209.14	210.33	207.34	211.68	209.05	210.94	208.41	209.46	209.46	209.52	208.67	210.1	207.6	210.51	208.83	208.18	209.36	208.76	206.65	204.9	208.72	207.41	209.14	210.14	208.04	209.47
209.92	208.46	206.01	207.71	209.06	208.69	210.42	207.96	209.04	207.43	206.58	209.85	208.63	210.61	207.69	209.27	209.49	209.6	208.63	209.49	207.86	207.07	211.55	209.85	207.86	210.66	208.86	209.16	208.53	211.09	208.57	210.68	210.6	206.52	208.66	209.29	207.01	208.17	208.13	209.98	207.59	206.71	207.29	210.61	209.28	206.53	208.8	211.02	209.45	208.45
207.78	208.29	209.06	207.61	210.08	209.64	210.76	208.17	207.44	209.71	210.19	209.7	209.47	208.07	209.18	210.08	209.47	207.83	207.47	207.35	207.71	209.91	209.44	208.19	205.84	206.74	208.18	207.3	206.62	205.64	208.52	208.12	210.13	209.2	208.22	208.53	207.77	210.07	209.55	208.47	208.28	209.43	210.37	208.17	209.75	209.01	207.93	208.22	208.54	209.79
201.49	203.41	203.26	204.57	207.07	201.86	204.85	202.27	203.84	201.79	203.58	204.22	201.72	203.56	202.81	202.95	202.74	202.65	203.95	203.48	204.69	202.32	205.11	204.68	203.95	202.38	204.89	203.09	203.58	204.66	203.15	202.43	204.41	202.25	202.75	201.74	202.03	203.16	203.28	204.22	202.34	202.62	202.13	202.69	204.34	201.56	202.96	203.93	203.69	200.99
211.38	212.75	213.53	211.98	209.76	211.76	213.12	215.8	215.4	212.7	212.11	214.05	211.27	213.59	212.49	211.3	213.73	212.18	211.28	214.1	212.97	213.72	213.24	210.92	214.24	210.16	212.76	212.7	215.43	212.05	210.67	212.49	213.2	209.29	214.52	211.21	211.93	211.79	212.64	212.18	211.26	212.18	212.06	213.9	211.02	211.25	211.3	211.94	210.07	212.5
214.33	209.87	214.96	212.94	214.1	214.37	211.85	212.82	212.87	215.35	211.29	213.29	212.16	211.94	213.32	212.59	214.8	211.98	215.24	213.11	214.11	211.1	212.78	213.92	211.93	213.96	213.19	212.04	212.17	210.77	214.06	211.14	212.68	213.73	211.89	212.74	212.62	212.57	213.4	212.73	211.36	213.67	212.63	211.75	213.64	214.92	212.66	213.06	210.94	211.43
201.51	200.51	200.21	199.36	198.98	203.21	198.14	201.25	200	201.34	199.58	201	200.31	200.08	201.08	198.32	200.32	200.79	199.88	197.1	200.22	199.65	199.48	201.32	201.51	198.83	199.42	199.99	199.41	199.16	202.25	198.92	202.02	199.37	200.02	196.4	200.77	201.4	199.4	201.89	204.37	199.34	197.37	200.1	202.06	202.34	198.44	199.81	198.65	201.64
211.8	213.07	210.08	211.68	212.34	212.06	212.07	214.02	210.09	212.22	213.13	211.05	212.84	209.75	211.03	210.58	211.56	211.02	211.32	210.86	211.52	214.01	213.48	211.61	210.65	213.18	211.53	213.3	212.35	210.86	212.98	211.54	213.25	211.42	211.43	211.47	213.19	212.67	212.8	212.98	213.46	212.23	212.23	210.83	213.36	213.69	209.96	211.13	210.93	211.8
210.91	214.77	210.78	212.42	212.2	210.97	211.09	211.7	213.94	214.33	211.37	211.69	213.02	211.22	211.3	211.16	211.79	211.88	212.36	214.33	211.23	209.56	210.07	213.73	210.23	211.5	210.47	214.96	211.71	213.52	209.52	209.89	209.08	213.92	211.03	211.71	212.85	212.62	208.73	209.18	211.68	212.31	211.94	212.78	214.59	211.65	211.38	213.71	211.4	212.44
206.17	206.78	207.79	208.93	205.32	206.22	205.98	206.03	205.7	206.16	206.94	206.93	207.89	205.44	205.52	207.48	205.73	205.61	207.5	208.67	204.48	207.66	207.2	206.49	206.45	206.71	205.62	206.93	206.96	205.84	206.37	206.29	206.63	206.22	204.37	206.53	206.6	205.48	207.09	208.46	206.86	206.02	206.03	206.49	205.51	207.8	206.43	207.77	207.74	206.39
209.62	205.53	207.31	207.12	206.41	206.89	208.68	210.99	207.76	207.62	207.76	206.05	206.37	208.7	206.2	207.84	208.01	207.77	208.51	209.91	207.73	208.06	208.25	208.4	206.8	207.4	207.04	208.44	206.28	208.43	208.86	209.9	207.4	206.47	208.12	209.13	208.46	207.87	208.85	207.93	206.52	206.49	206.66	208.15	205.39	206.88	206.79	209.14	206.77	206.7
208.18	208.15	209.01	209.27	210.32	209.92	207.49	209.37	208.73	209.21	207.5	208.8	208.84	206.93	207.99	206.71	208.08	206.82	209.47	205.2	207.2	209.91	209.52	207.56	207.91	209.08	208.18	209.8	208.05	206.96	207.35	209.1	207.46	206.87	210.26	209.27	208.83	207.33	210.28	208.87	205.56	209.07	208.69	206.93	209.71	209.74	208.88	207.69	207.83	207.8
205.64	205.63	206.93	208.17	207.56	205.55	209.94	206.87	208.35	205.81	207.05	206.44	207.85	208.13	208.94	207.85	207.26	207.88	208.35	206.4	209.04	207.79	208.99	208.16	208.83	208.34	208.7	208.44	207.04	209.27	207.8	208.84	209.1	207.59	207.94	206.91	209.52	207.71	209.14	208.16	207.67	207.58	206.97	207.98	208.42	208.11	208.85	209	209.59	207.13
206.36	206.47	210.24	207.07	206.18	206.14	207.72	207.16	207.09	204.43	206.88	205.77	206.33	205.37	207.66	205.95	207.22	203.52	207.6	202.86	206.76	207.48	206.78	208.16	207.33	205.51	206.98	208.18	205.51	203.07	209.22	205.37	206.09	208.19	207.9	205.08	205.77	208.57	207.29	206.97	206.59	208.11	206.25	207.72	205.19	206.56	207.23	205.7	205.32	208.08
203.16	201.94	202.73	204.34	200.49	200.01	201.42	202.33	201.39	201.83	201.87	203.18	203.72	203.84	202.84	203	198.72	204.27	204.86	202.83	201.72	202.61	202.42	202.92	203.1	203.17	202.34	203.06	204.1	201.27	202.17	203.9	204.87	203.03	200.65	203.15	202.57	201.43	199.87	201.97	202.12	202.63	202.34	200.45	203.33	201.56	202.35	204.09	201.85	202.82
201.48	199.88	198.59	201.16	199.56	200.81	197.71	200.24	199.87	196.14	198.66	197.42	201.21	198.16	202.41	199.01	200.61	199.96	200.2	200.41	198.94	199.05	198.29	200.49	199.52	198.15	201.15	200	198.33	200.7	201	201.42	196.8	199.98	199.13	196.54	195.96	199.53	199.56	197.5	199.22	200.68	199.56	199.54	201.3	197.35	199.67	200.63	196.18	200.37
195.64	192.23	190.34	194.67	194.58	195.33	194.63	194.89	193.71	194.4	194.44	191.88	195.29	194.81	192.45	195.13	192.49	193.46	193.91	194.59	195.41	194.47	194.83	195.08	192.97	194.89	192.79	193.14	195.05	196.53	195.18	195.25	194.98	194.43	195.37	195.02	194.68	194.94	191.43	196.44	194.65	192.93	194.12	194.61	191.77	193.12	194.17	194.55	193.81	193.58
200.76	199.58	201.04	200.76	199.94	200.91	203.09	200.94	197.79	202.3	201.49	200.01	199.25	199.13	201.43	197.37	201.06	201.56	203.11	197.81	200.72	200.36	198.24	202.31	198.28	200.84	198.51	200.85	198.32	200.27	199.26	201.75	201	199.07	200.08	202.28	201.5	199.82	199.78	198.76	201.66	197.65	199.65	200.35	201.14	198.84	200.98	202.18	199.73	200.87
202.81	202.55	204.6	205.51	202.03	200.32	205.1	202.2	203.01	204.02	203.25	204.94	202.71	201.63	204.89	202.62	203.24	202.92	201.65	203.09	202.49	203.71	204.81	203.87	205.01	203.94	204.1	201.73	201.85	202.68	204.12	204.2	200.89	203.01	202.44	203.75	202.51	203.93	203.72	200.79	200.16	201.4	203.51	205.29	203.08	204.07	203.05	205.11	201.86	202.53
207.58	209.43	205.38	208.87	209.49	207.54	208.52	206.57	207.17	207.73	209.65	207.68	210.45	208.03	207.07	208.03	208.89	206.15	209.04	207.09	209.07	210.52	209.71	207.06	208.65	206.8	209.7	207.43	206.4	208.89	207.27	207.76	205.43	205.38	206.13	209.36	206.57	209.07	208.69	207.48	205.88	208.49	209.69	208.26	208.58	207.74	208.6	207.48	208.78	209.2
204.8	204.44	202.89	204.8	204.59	204.68	201.71	203.89	204.75	205.12	205.91	204.73	204.67	204.6	202.44	205.65	204.83	207.64	203.78	204.41	204.65	202.84	201.36	202.78	204.32	206.89	204.09	202.92	205.5	202.93	204.98	202.36	205.19	206.37	203.4	204.45	204.86	202.31	203.63	205.2	204.36	204.44	203.16	205.22	203.7	205.26	205.41	204.61	204.8	202.1
203.98	204.82	204.36	204.74	205.19	201.77	205.64	204.39	203.21	201.92	203.09	202.91	202.56	204.13	201.87	203.51	202.79	205.4	204.33	206.18	201.47	204.13	203.51	205.21	205.63	204.52	204.9	203.09	202.37	204.92	205.77	205.39	203.2	203.73	202.36	203.91	203.86	202.58	203.76	202.19	205.22	205.13	204.07	204.6	202.88	205.75	204.9	203.2	204.05	206.76
208.16	209.04	207.77	208.44	208.81	211.08	206.76	205.47	207.72	208.53	206.39	209.42	207.84	205.8	206	205.86	208.03	206.96	208.09	208.37	208.28	207.53	207.89	205.9	206.09	205.59	205.62	208.42	206.94	208.33	206.56	210.48	207	207.4	207.14	208.77	208.47	209.43	208.7	208.35	206.95	207.5	210.94	208.09	207.37	206.87	208.96	207.55	207.24	204.65
196.56	196.92	200.09	196.66	196.25	195.52	196.7	197.5	198.31	197.7	197.83	195.48	197.23	198.78	197.19	199.19	196.65	199.46	200.86	196.4	197.74	199.94	196.44	199.23	198.85	197.34	197.45	195.47	197.11	196.45	197.91	199.7	197.08	199.12	199.83	198.67	197.17	199.44	199.3	198.69	198.67	199.08	197.3	199.64	198.47	197.69	200.63	199.22	197.93	199.76
208.15	206.76	207.3	208.97	207.7	208.33	207.69	209.09	208.68	207.21	207.73	206.99	207.67	208.76	206.99	206.59	207.73	208.63	206.02	209.07	207.92	207.86	208.24	208.4	208.43	206.78	208.47	207.54	206.51	209.27	206.93	206.18	208.34	207.94	207.92	208.26	211.04	208.28	206.88	207.21	206.64	206.52	208.27	208.65	204.53	207.35	209.71	207.56	208.35	207.3
214.29	214.46	213.19	214.6	213.69	214.87	214.33	210.81	212.15	212.77	211.69	211.12	213.45	211.66	213.82	214.9	211.54	214.62	211.63	213.7	211.35	214.87	213.81	212.7	213.09	212.75	212.68	213.09	211.46	212.57	211.58	213.45	211.91	212.34	214.65	213.94	214.56	215.71	212.01	213.16	212.7	213.49	211.58	214.52	211.37	210.98	213.03	211.94	215.27	212.82
203.39	206.45	206.39	206.71	206.63	206.66	203.57	207.3	207.18	204.7	205.61	207.95	206.26	205.96	206.98	207.12	207.14	205.63	206.61	208.06	204.49	208.51	207.42	207.63	206.61	206.16	207.27	207.32	206.95	207.21	205.08	206.98	204.8	205.15	208.49	205.99	208.62	207.12	207.38	206.75	204.75	206.22	206.29	205.25	206.76	205.53	208.53	204.78	205.19	204.71
208.79	209.74	209.29	209.94	209.53	210.21	207.27	208.34	208.91	207.34	210.27	208.81	207.44	209.56	208.74	210.56	210.14	209.89	210.21	207.72	210.47	209.35	209.37	208.85	210.11	208.3	209.43	210.32	210.1	208.66	208.94	207.62	211.53	209.86	209.31	208.14	209.37	210.87	209.29	207.93	209.21	209.31	209.48	209.24	207.99	210.18	210	211.46	208.86	212.3
204.56	206.45	206.1	205.32	205.95	202.11	204.36	205.35	204.84	206.35	207.08	207.2	205.59	206.89	208.75	204.99	203.33	203.33	203.38	204.64	202.62	206.07	205.21	205.45	204.13	203.92	206.09	204.26	204.06	204.57	205.51	204.63	205.05	204.49	205.42	202.39	206.96	205.32	205.83	206.2	203.8	204.32	203.31	205.74	205.05	205.81	206.15	203.21	206.25	204.5
212.72	211.24	210.8	210.43	211.39	210.9	211.37	211.18	212.06	212.19	212.17	210.11	211.27	212.67	211.55	212.4	213.85	211.56	214.49	212.36	212.56	211.09	213.14	212.66	212.2	210.8	211.67	210.96	213.56	215.08	211.74	213.59	213.07	211.14	212.9	209.5	212.19	212.94	212.62	211.21	211.17	211.52	210.55	209.99	214.45	210.9	211.03	212.47	210.66	212.97
208.3	208.98	208.72	208.47	209.19	207.15	207.68	209.86	209.52	209.86	208.34	210	208.25	208.11	206.62	209.09	208.34	207.47	207.78	208.31	209.96	207.54	208.83	208.33	209.42	210.15	208.26	208.49	207.59	208.47	208.82	209.72	208.99	208.61	208.34	207.62	207.08	207.54	207.34	208.01	209.75	208.58	206.63	208.77	208.01	208.63	207.49	207.71	209.26	208.99
203.97	204.11	204.5	201.59	203.16	204.04	206.03	202.65	202.35	201.96	204.05	204.14	205.77	205.25	200.57	203.33	204.36	203.61	201.03	203.13	203.71	204.49	203.58	204.59	205.5	200.18	203.06	201.83	203.72	205.56	203.82	203.9	204.11	205.89	202.13	204.05	200.98	204.31	203.36	202.88	203.21	204.86	205.22	205.24	203.77	204.64	202.98	203.94	203.28	200.75
203.78	202.75	203.7	204.79	203.35	201.76	201.66	202.71	202.02	203.9	203.72	202.01	201.91	203.4	203.36	203.06	200.95	202.4	203.15	204.12	201.08	202.65	202.13	201.5	200.38	202	203.99	202.86	204.74	201.58	203.43	200.6	201.56	202.03	204.19	202.12	203.54	200.16	201.36	203.2	204.01	201.91	202.93	203.3	202.42	204.68	201.22	201.72	202.69	201.85
205.34	205.92	207.91	206.62	207.66	206.8	205.69	206.26	205.68	204.72	207.63	205.63	205.58	205.08	206.11	205.9	207.81	205.86	206.29	205.91	205.42	208.98	206.2	207.83	205.82	207.4	208.07	205.85	207.06	206.8	207.02	208.38	206.51	206.88	206.43	206.63	206.4	204.61	204.45	207.93	207.49	207.51	206.08	207.68	206.18	208.41	206.58	207.38	204.67	207.28
212.49	213.22	209.21	211.55	210.83	211.75	212.01	210.66	213.31	211.38	213.66	213.16	213.21	212.62	209.62	212.16	212.12	211.53	212.77	214.39	211.92	212.8	211.21	210.57	213.4	212.75	212.32	213.45	210.66	210.52	212.8	211.16	211.18	212.95	212.84	210.28	211.32	214.55	212.24	213.13	210.66	212.55	211.3	214.05	211.15	212.15	212.38	213.25	210.77	211.78
207.69	208.95	207.81	209.68	208.73	208.43	207.28	204.96	204.62	208.37	207.35	207.88	206.55	208.3	207.53	210.26	207.29	208.65	209.75	208.01	208.18	208.93	208.38	207.41	206.91	208.23	207.85	205.01	208.59	208.78	205.66	204.63	208.62	209.08	206.85	206.88	208.4	206.26	209.6	205.55	207.89	208.33	207.31	208.04	208.54	208.18	207.16	207.77	206.74	208.4
202.9	202.38	200.94	203.88	202.13	203.25	201.99	204.42	203.39	202.42	203.76	203.09	200.67	202.33	204.61	203.61	203.54	201.69	201.61	204.11	203.8	201.97	202.15	202.51	203	203.78	200.7	203.56	203.17	201.06	203.62	203.52	203.22	203.36	201.13	203.64	205.32	202.24	202.71	203.11	200.96	203.8	201.38	202.22	201.02	200.86	203.02	201.85	203.92	202.27
204.19	203.04	204.25	203.47	202.54	204.06	203.23	203.69	204.33	202.96	204.92	204.84	205.11	204.05	205.4	204.3	203.5	203.35	203.13	203.89	203.3	200.46	203.84	204	206.16	202.04	205.41	203.04	203.64	203.85	203.28	203.62	205.2	204.61	205.53	201.23	204.66	202.95	203.9	203.39	204.73	204.53	204.27	202.77	204.41	203.26	203.12	202.3	204.29	204.42
210.97	210.69	212.83	214.39	213.19	215.42	212.88	210.7	209.46	211.44	212.18	216.58	212.22	212.83	212.4	210.25	209.91	215.9	211.36	211.42	210.04	212.09	211.64	211.35	212	211.81	211.11	211.22	211.26	210.87	210.83	211.94	212.84	212.46	211.44	212.89	209.95	212.46	212.89	211.92	210.55	211.63	210.7	210.88	211.76	212.82	210.68	211.81	211.94	214.04
208.75	207.55	211.24	209.82	211.17	209.37	211.59	210.91	209.9	210.18	208.37	209.44	210.4	210.41	210.79	209.61	208.42	210.11	210.48	209.54	208.73	209.59	208.28	210.64	207.55	210.55	211.81	209.66	208.99	209.77	210.73	210.44	208.73	209.24	211.04	209.8	211.32	210.49	210.61	210.48	207.06	207.24	211.38	211.15	207.53	208.68	208.92	209.84	208.9	210.41
203.43	202.06	204.95	205.01	203.36	204.36	205.09	204.03	205.09	203.72	202.69	203.51	203.74	203.4	203.2	204.16	203.61	204.05	204.38	204.07	202.69	203.37	203.49	204.23	202.21	204.73	205.55	203.69	202.79	201.54	203.01	203.68	204.11	204.51	203.48	202.62	203.82	202.45	202.1	202.13	204.66	202.66	204.22	204.26	203.8	203.63	203.87	203.43	204.2	203.64
210.58	212.45	213.55	211.38	211.99	211.81	211.88	212.14	213.6	212.99	214.27	213.11	213.14	212.57	213.91	210.91	213.28	213.61	213.33	212.41	213.63	212.77	214.75	211.96	212.53	214.92	212.68	212.33	211.4	212.45	214.12	211.4	211.64	215.01	211.31	215.51	215.51	212.67	213.08	214.38	212.79	213.11	213.34	212.88	211.51	211.43	212.66	213.44	213.2	215.83
208.45	213.24	208.9	208.4	209.25	207.4	208.2	210.67	206.23	208.47	210.47	211.14	209.72	207.3	211.63	209.56	206.71	208.07	209.53	209.88	210.83	208.36	209.99	208.18	210.3	207.37	208.69	208.4	208.49	209.25	207.03	208.68	207.31	208.88	208.13	209.93	208.32	208.53	207.58	209.4	207.99	207.67	211.06	208.6	209.63	207.08	207.28	208.52	208.36	207.37
194.43	192.47	194.85	195.75	195.47	195.51	195.55	196.32	194.3	197.25	195.43	195.53	195.11	196.07	195.76	192.67	195.95	194.26	193.3	192.83	196.03	193.43	193.86	194.61	194.37	195.14	195.38	195.88	192.63	196.54	196.13	195.62	196.22	195.44	197.31	193.94	194.81	195.33	195.2	194.9	195.41	195.5	193.81	198.58	193.88	196.17	194.52	192.68	195.36	195.98
202.46	203.5	201.31	203.63	203.79	204.35	202.16	203.72	202.35	204.05	202.59	202.34	204.32	202.76	202.48	203.67	200.82	199.92	201.84	201.6	202.45	201.29	201.82	202.79	200.86	202.59	204.05	202.01	201.94	204.47	201.78	200.81	202.76	204.36	201.44	200.46	203.39	200.03	200.76	203.04	204.09	199.83	203.03	201.35	202.44	202.9	200.59	202.31	202.71	202.57
207	204.67	207.82	205.23	206.08	206.68	206.42	203.92	206.81	208.54	204.37	207.82	207.33	206.82	205.58	207.3	206.87	205.35	206.14	206.49	207.41	207.72	206.68	205.88	205.55	205.85	208.02	207.09	208.83	205.97	207.29	203.1	207.23	206.61	205.7	206.21	207.55	205.28	209.52	205.95	208.69	207.45	208.43	206.65	207.53	206.26	206.13	203.57	207.91	205.41
199.39	198.67	199.46	198.87	200.34	198.38	197.81	197.54	199.74	198.42	199.61	200.78	199.99	199.71	194.94	198.88	197.41	197.52	200.49	197.06	200.03	198.96	198.92	199.16	200.62	199.45	201.35	196.96	197.97	197	196.5	200.26	197.89	197.78	197.87	199.89	199.86	197.23	197.88	198.34	196.89	196.82	199.99	197.59	197.91	198.84	198.55	200.05	199.65	198.15
203.84	203.65	203	204.77	204.48	202.36	204.47	203.54	205.1	203.02	203.7	204.19	204.8	205.96	204.58	201.52	201.32	203.94	201.28	202.21	203.37	205.58	203.24	200.65	204.41	200.84	204.59	198.98	202.6	204	203.43	202.5	203.38	204.86	203.19	205.14	201.89	206.35	202.31	202.74	204.3	203.52	204.17	203.49	201.93	206.14	204.46	202.75	205.42	203.32
208.6	207.71	208.73	210.05	210.67	209.62	208.89	207.96	208.76	206.1	208.63	205.78	207.9	208.94	209.05	208.86	209.32	211.2	208.83	206.92	207.84	210.25	207.96	208.47	207.43	209.65	208.32	208.64	209.79	207.41	208.56	210.61	208.46	206.43	207.81	207.57	208.42	206.68	206.83	207.56	209.88	209.1	207.73	207.38	209.56	209.86	207.51	208.53	210.4	205.91
209.93	211.47	210.13	207.71	209.09	209.19	208.96	209.39	210.17	207.85	208.09	209.48	208.24	207.66	206.77	210.7	211.55	210.28	209.02	212.38	211.7	208.45	208.98	209.31	207.95	208.91	208.54	207.67	207.78	209.34	206.93	209.99	207.39	206.69	207.87	209.27	209.53	209.48	208.85	209.11	208.25	208.07	207.36	209.25	207.89	208.37	209.46	207.17	208.13	210.25
208.34	207.15	207.17	207.57	209.37	209.61	207.69	208.19	208.83	206.52	208.59	206.79	207.46	206.54	210.52	205.24	206.37	205.67	207.82	207.11	207.74	208.39	207.67	206.76	206.67	209.09	206.96	205.95	206.77	207.53	206.71	206.69	207.1	209.13	209.88	205.73	208.31	208.6	204.98	205.88	208.54	207.87	204.69	207.29	209.52	209.76	210.66	207.58	207.62	208.03
199.29	198.29	199.23	198.76	199.42	201.25	197.86	197.1	199.26	197.65	197.52	198.25	200.44	198.62	200.83	201.45	201.01	198.48	200.44	198.84	200.33	200.15	198.28	197.9	200.33	197.62	202.24	200.41	199.31	198.41	198.25	198.87	198.26	202.35	201.06	200.7	198	201.02	198.71	200.93	198.4	198.79	198.32	198.85	199.89	198.84	200.97	200.65	199.2	200.03
200.2	200.63	200.66	200.76	199.04	199.44	201.37	201.6	199.8	200.29	198.49	199.34	198.79	200.83	199.69	200.21	200.43	201.13	200.31	198.98	199.07	199.88	199.16	200.17	198.96	196.21	197.81	199.77	200.74	198.52	200.32	198.42	200.25	199.2	200.55	201.06	199.61	199.57	198.9	199.9	198.6	199.68	200.91	197.68	199.89	198.66	200.46	201.15	200.11	199.55
201.33	199.59	198.28	199.98	200.63	199.47	199.2	196.84	200.79	196.15	200.05	197.42	197.68	200.45	200.91	200.04	198.95	199.69	201.32	198.92	200.21	198.49	199.29	200.73	198.85	197.56	202.05	197.06	200.96	201.66	202.14	200.98	201.37	198.99	199.8	199.35	199.17	200.1	199.35	199.59	200.04	199.32	199.76	200.62	201.08	200.12	201.27	198.18	200.5	202.25
208.53	211.29	209.68	210.45	209.94	208.74	210.29	210.99	207.27	210.78	208.51	210.51	210.57	209.38	210.64	208.23	207.76	209.69	211.81	209.74	208.99	209.31	211.31	211.72	210.55	209.55	209.09	211.03	207.4	209.05	209.06	207.71	209.83	209.53	208.29	208.9	211.11	211.05	207.74	209.13	210.14	210.64	210.14	211.06	210.05	209.81	210.26	209.42	208.47	209.48
218.31	218.67	217.18	217.22	216.35	219.56	218.05	219.01	217.54	217.21	216.74	219.33	217.51	217.66	217.12	217.82	217.06	217.1	217.26	219.18	217.43	217.3	215.89	217.6	217.69	218.73	217.87	219.12	217.48	216.31	219.27	218.33	216.71	219.59	218.9	217.73	218.09	214.79	217.25	217.01	218.1	219.4	215.75	215.73	215.92	217.83	219.36	220.41	217.54	219
214.79	213.53	212.93	211.94	213.31	213.09	212.86	213.91	211.86	212.14	212.8	214	212.37	212.18	213.26	211.7	212.97	211.58	210.24	211.53	209.96	213.47	210.75	211.42	212.07	211.93	211.01	210.8	212.43	211.01	212.33	212.89	213.5	212.28	213.57	211.33	214.25	210.95	211.15	212.23	211.1	212.47	210.87	214.94	213.14	212.36	213.37	213.25	213.7	211.47
208.5	208.35	205.68	206.76	208.05	211.02	208.34	207.83	207.95	207.08	207.92	209.02	208.89	209.89	207.53	210.16	208.96	208.13	206.26	208.69	208.07	207.56	208.75	208.09	208.32	210.58	210.48	210.62	207.14	210.32	208.57	208.8	208.31	207.93	209.65	209.26	206.91	208.07	209.53	207.5	209.27	209.57	211.8	209.2	207.27	208.97	209.33	207.32	207.19	208.42
209.08	209.1	208.22	206.57	206.87	209.28	209.72	208.39	206.91	207.74	207.6	206.64	207.18	209.15	206.69	207.49	205.39	207.28	207.81	205.99	206.52	205.69	205.14	207.76	207.25	207.58	208.04	207.67	208.67	209.1	208.18	208.86	207.98	205.93	206.19	208.28	206.5	206.54	206.98	205.08	208.63	206.81	207.75	207.83	207.95	207.75	207.53	207.31	208.11	205.9
203.49	203.93	202.26	202.22	203.22	204.03	203.32	201.06	204.89	204.43	201.15	202.7	202.3	205.48	203.28	203.32	201.66	203.75	202.97	202.25	204.9	204.15	206.02	202.62	203.53	203.91	203.67	204.54	202.18	205.19	203.14	204.3	202.85	205.29	201.05	205.89	203.74	203.89	202.18	203.45	201.39	203.3	204.24	203.8	205.04	203.8	204.92	205.27	203.35	201.79
203.29	205.15	204.41	203.34	206.21	204.46	205.09	204.58	205.05	204.68	206.01	205.91	204.67	204.16	203.69	205.35	205.2	204.88	205.3	203.16	204.65	203.23	205.04	207.47	205.89	204.09	205.62	204.74	204.11	203.29	202.88	204.47	203.87	203.96	202.33	208.2	206.09	204.51	204.26	204.35	205.17	204.39	202.47	205.25	205.81	202.46	205.4	202.9	204.04	205.35
206.22	207.38	206.57	207.36	206.8	207.59	208.7	206.12	208.27	209.8	207.3	208	209.66	207.06	206.85	207.04	207.58	208.3	209.48	208.63	207.93	210.94	207.22	207.72	208.44	207.09	207.6	208.05	206.75	209.77	208.02	208.18	210.53	207.79	207.26	206.29	207.84	208.77	208.74	208.37	208.28	207.59	207.28	209.95	206.76	206.67	204.83	207.8	205.2	207.35
212.79	211.19	213.59	213.21	213.71	213.14	211.29	211.61	212.09	209.72	209.98	211.68	210.76	211.61	209.05	211.74	209.96	213.49	212.9	212.19	209.52	210.75	211.97	211.68	211.64	209.79	210.74	211.07	212.35	209.26	211.67	212.91	211.68	211.97	211.09	210.68	212.09	212.39	210.63	210.63	211.23	210.34	212.97	210.21	212.03	214.43	212.11	211.26	212.11	212.32
198.62	198.85	199.05	198.78	198.12	197.9	197.27	198.99	199.36	198.62	200.56	198.17	199.47	200	198.12	198.24	198.21	199.85	199.48	199.33	200.5	202.2	199.05	198.43	200.79	201.81	200.54	199.9	200.17	197.35	201.65	198.77	202.28	196.84	199.79	199.5	199.64	198.44	200.23	201.93	198.47	197.75	198.54	199.34	197.53	197.75	200.08	199.64	200.79	202.1
205.17	204.08	204.35	203.86	205.48	203.62	204.71	204.69	206.21	204.6	203.21	203.23	204.61	204.37	204.31	202.23	205.7	203.48	203.63	205.92	203.38	205.83	204.32	204.95	204.3	204.27	205.93	206.43	203.4	203.79	206.38	205.04	205.18	204.47	204.9	205.86	203.79	205.56	203.77	205.5	203.81	204.56	205.75	203.71	205	204.09	204.48	203.87	203.35	206.65
204.63	206.23	205.87	206.58	207.08	205.58	205.71	204.14	206.51	207.08	207.29	204.44	203.63	208.25	207.28	206.77	203.97	207.14	208.01	205.02	205.43	206.59	207.48	206.8	206.28	205.05	203.45	205.34	206.59	206.02	206.14	206.65	206.29	207.34	206.38	207.24	206.88	205.87	204.7	207	203.74	209.03	207.32	207.75	206.25	206.19	203.62	203.83	205.12	203.92
221.29	216.66	217.6	217.52	216.74	216.86	217.43	217.55	215.94	215.86	215.66	219.05	218.52	216.86	217.73	217.28	217.36	219.28	215.34	218.5	217.18	216.87	219.53	215.73	218.58	216.97	216.32	219.4	216.79	216.22	217.32	216.59	218.77	218.91	217.27	217.18	216.77	216.74	217.69	216.89	218.32	218.33	218.7	217.78	217.2	217.17	217.26	218.11	218.51	216.18
202.85	205.31	203.23	202.98	203.45	205.1	202.51	204.33	202.78	205.6	204.36	205.82	201.83	205.05	205.9	204.79	202.64	204.51	201.67	203.82	204.01	203.63	202.69	204.98	202.89	203.55	204.4	204.52	205.2	204.64	204.92	204.43	205.22	205.96	204.62	201.48	205.28	203.4	204.5	204.44	204.62	202.27	205.31	203.53	204.32	204.02	203.6	203.59	205.15	203.1
214.16	211.64	210.87	212.37	211.24	211.41	212.79	212.9	212.44	210.08	211.22	211.96	213.34	210.14	215.72	212.58	213.63	212.7	211.25	211.28	213.85	213.72	212.17	213.31	210.78	210.56	213.71	212.6	211.93	210.97	213.53	213.98	212.63	212.33	212.93	210.85	211.31	214.08	210.42	211.3	211.16	212.04	215.06	211.7	211.12	211.22	212.5	212.53	212.68	211.95
210.12	211.45	211.54	213.07	210.5	214.41	212.39	212.72	210.63	212.97	210.37	211.87	214.2	212.22	211.03	211.11	210.97	211.74	212.2	210.34	212.41	212.72	211.68	210.4	210.84	213.43	210.74	210.75	210.87	210.79	211.23	212.36	212.39	211.51	210.46	210.28	211.1	210.68	213.63	212.21	213.46	211.98	212.91	209.54	212.76	212.14	208.82	212.17	210.08	212.06
201.77	203.98	204.45	205.64	204.62	204.05	202.58	203.35	202.16	203.85	203.17	201.47	202.8	205.26	203.44	200.94	205.65	205.7	203.39	205.22	204.76	204.73	204.5	204.01	202.33	203.17	203.11	203.65	201.88	204.68	204.85	202.95	203.17	202.63	204.22	204.98	202.82	203.99	204.23	204.75	203.85	202.65	204.87	204.27	203.07	203.28	203.95	205.51	203.96	203.65
206.89	209.23	207.59	206.96	206.56	205.6	204.83	206.05	208.45	205.54	206.43	207.57	205.71	206.54	208.13	207.52	206.18	205.75	207.5	207.66	205.56	205.49	208.29	207.45	205.95	205.98	205.67	206.86	205.85	206.42	204.9	204.66	204.01	206.44	205.66	205.62	206.81	208.23	204.26	208.8	206.42	208.09	205.5	206.59	206.56	205.28	204.65	205.44	204.57	207.94
208.83	206.4	205.85	207.08	209.03	207.23	208.29	208.61	207.93	208.55	206.44	207.29	206.03	208.4	207.85	209.69	206.97	209.17	205.33	208.14	208.3	205.96	206.34	208.26	206.99	207.27	210.04	206.77	207.49	206.28	210.01	205.03	208.43	208.49	208.13	208.3	206.89	208.49	207.31	205.77	209.62	205.53	207.07	209.41	210.34	207.62	209.37	205.51	206.11	206.26
211.75	212.31	213.91	212.55	213.54	215.51	212.79	213.23	214.18	213	213.77	212.31	213.71	212.43	213.67	215.15	208.82	214.78	214.46	213.86	213.91	211.05	212.16	214.59	210.37	211.5	213.67	212.15	212.83	212.92	213.69	212.39	212.23	213.06	210.69	211.89	211.56	211.93	214.63	214.85	215.18	213.21	212.57	214.07	214.53	213.64	212.86	211.07	214.67	210.97
217.35	218.56	217.22	218.62	219.32	217.11	215.93	217.18	218.94	215.94	218.11	215.94	217.26	218.93	216.8	215.29	217.6	216.94	218.94	218.06	218.51	215.83	217.01	219.03	219.17	216.15	216.46	216.66	218.5	216.47	217.23	217.16	218.05	217.74	219.9	218.47	217.53	216.47	218.26	217.6	214.84	217.86	216.69	216.11	217.93	217.55	217.05	215.53	217.25	216.86
198.64	199.85	199.15	199.24	200.22	198.98	198.56	199.98	201.35	197.66	200.45	200.09	199.08	199.7	198.01	199.02	199.04	201.06	199.65	198.98	199.55	197.49	199.81	201.11	200.06	199.92	197.73	200.62	199.18	199.16	200.69	198.55	199.25	199.06	196.35	199.83	198.18	197.89	197.86	200.36	199.9	198.52	200.07	200.51	200.17	199.48	197.83	198.68	197.58	200.01
205.83	207.29	207.71	207.08	206.73	208.2	207.56	207.08	207.49	207.64	206.42	209.57	210.38	207.95	205.74	207.3	209.78	206.3	209.1	206.84	208.19	206.19	206.86	209.47	207.8	207.02	207.7	209.79	205.89	207.3	207.42	206.93	207.2	207.94	208.17	208.54	207.39	209.31	208.4	208.79	206.53	209.7	207.88	209.03	207.27	207.05	206.94	206.46	208.09	205.63
210.52	212.98	211.43	211.98	212.71	210.89	211.49	212.31	212.63	212.7	213.22	213.17	212.38	211.49	210.78	213.43	210.79	212.41	214.57	210.93	211.19	212	212.56	213.98	212.45	210.55	209.04	213.18	211.66	212.7	210.34	210.9	211.35	213.41	209.88	210.17	211.28	213.89	211.5	212.37	210.43	211.41	212.35	211.81	213.42	211.37	211.16	212.34	210.28	212.52
212.74	211.94	211.38	214.94	213.9	210.83	211.65	211.89	210.15	212.32	211.41	210.41	210.88	212.67	212.19	209.18	212.51	211.95	212.34	210.49	212.76	210.88	212.95	209.53	210.04	210.62	212.96	213.94	210.24	210.98	211.1	214.49	210.71	211.19	213.36	212.84	210.31	210.98	210.38	213.74	212.67	212.04	211.47	211.1	213.81	210.61	208.12	214.02	209.71	211.04
205.46	204.34	206.7	204.48	204.91	207.82	204.85	207.99	204.63	205.5	205.57	207.83	206.8	206.27	207.07	206.55	205.53	205.92	203.43	205.79	206.5	207	205.37	205.86	206.5	205.72	204.42	205.64	205.82	207	205.62	203.94	203.36	204.11	205.49	206.89	206.59	208.58	205.1	206.82	204.94	208.15	207.38	206.25	206.78	205.43	206.33	208.67	204.11	205.88
203.49	203.38	203.78	204.34	201.82	203.8	200.04	203.43	204.2	204.54	202.43	204.02	204.79	204.52	206.12	205.45	202.75	201.55	202.44	204.9	200.95	204	203.74	205.66	202.89	203.98	201.52	203.25	202.15	203.51	204.72	204.28	202.9	202.37	204.19	205.97	205.15	202.88	205.08	201.92	205.02	202.9	203.83	201.26	205.05	203.95	204.24	202.91	203.9	203.13
206.61	207.64	205.64	204.52	208.67	206.05	204.94	205.4	205.11	207.1	206.23	207.42	207.24	204.15	207.17	205.72	205.26	208.13	206.58	208.76	205.54	206.43	206.78	207.05	204.69	206.35	207.75	207.26	206.1	205.35	204.23	206.48	208.28	207.09	207.69	206.94	205.46	206.44	207.19	205.82	205.4	207.87	204.24	208	206.92	206.1	209.28	204.93	206.24	206.35
209.58	207.65	210.33	208.34	208.77	208.8	209.1	207.72	210	208.76	209.38	208.94	207.92	206.83	210.49	208.09	208.43	207.65	208.7	209.15	206.22	208.38	208.22	208.31	208.03	207.84	207	207.5	206.9	205.72	207.55	208.12	210.27	207.28	209.46	207.97	206.11	208.35	206.18	207.93	207.58	208.72	207.17	210.37	207.96	209.59	207.84	204.71	210.4	207.15
209.47	208.43	208.22	209.17	209.99	208.85	209.77	207.46	208.57	207.95	208.54	211.39	208.33	210.75	207.83	208.66	209.71	208.2	207.21	207.95	209.8	209.61	209.77	211.85	212.61	208.44	209.97	209.93	208.88	209.2	207.65	208.14	209.92	208.66	209.76	208.06	207.63	207.41	209.71	210.09	208.23	212.93	208.19	209.5	208.91	209.57	208.62	210.15	209.75	207.98
203.47	203.06	205.91	202.96	203.24	203.37	202.82	201.55	205.42	204.13	201.9	204.37	202.92	203.42	202.69	201.17	204.25	203.25	199.9	205.07	203.3	205.03	201.7	203.23	202.51	203.04	204.97	202.64	203.6	202.18	202.27	203.82	203.91	204.31	204.22	204.31	204.27	203.73	203.94	203.84	202.99	203.45	203.97	203.52	203.18	202.65	203.35	204.01	202.95	202.07
201.89	206.11	202.14	202.39	202.22	200.09	202.5	202.11	202.45	202.06	202.52	202.08	201.83	202.65	205.13	202.58	201.8	203.01	203.51	201.57	200.93	202.67	202.29	200.03	200.74	202.97	202.04	200.98	203.06	201.76	204.68	199.42	202.97	200.5	202.33	202.29	201.6	203.17	201.77	200.01	201.24	203.7	202.96	200.2	203.53	203.31	200.25	200.87	201.08	205.72
213.99	213.18	216.03	215.62	215.11	214.31	213.58	214.14	212.23	213.01	215.41	213.86	213.31	212.18	214.73	213.57	214.86	215.55	215.25	213.24	214.56	215.28	214.88	213.8	214.32	212.26	212.83	213.66	212.38	214.59	213.51	213.86	214.63	215.16	214.7	216.63	215.69	215.25	211.69	214.06	211.89	215.76	212.58	216.1	215.01	212.69	212.49	214.72	213.64	213.89
211.54	213.57	211.36	211.19	213.54	213.31	212.18	211.07	210.08	210.29	211.65	211.16	212.53	214.09	212.37	213.71	210.52	212.72	211.19	213.68	213.56	212.45	211.11	209.65	211.98	213.38	210.02	211.73	212.6	213.61	211.44	212.42	213.34	214.11	210.65	212.28	212.19	211.85	213	212.69	210.97	210.99	213.96	209.86	209.89	212.45	211.84	210.34	213.45	211.47
206.37	203.13	204.01	205.66	204	207.27	204.6	206.39	206.58	205.5	204.2	204.41	202.88	204.25	206.79	203.89	205.69	206.65	202.53	206.25	203.88	203.13	204.98	203.7	207.07	205.42	205.41	204.21	206.01	203.57	204.31	204.95	205.75	205.7	202.39	206.54	204.12	204.39	202.78	207.58	205.19	206.85	206.14	204.59	206.19	207.34	203.76	202.07	203.64	204.99
211.29	210.76	211	212.16	212.38	209.89	211.87	210.74	212.63	211.25	210.78	213.65	213.79	210.82	209.8	214	211.18	213.24	208.61	211.17	212.09	213.03	211.34	211.92	210.46	210.08	211.37	209.36	212.06	213.63	211.09	213.17	211	212.29	211.14	211.62	210.15	212.63	212.57	211.54	209.85	211.65	211.03	209.95	210.13	212.35	211.78	208.6	209.91	212.38
199.29	200.46	198.07	196.51	196.51	198.09	195.98	199.41	197.58	197.03	198.36	198.38	197.24	197.88	198.89	196.64	194.6	197.35	197.22	196.38	198.7	198.34	195.41	197.77	196.99	198.18	197.86	198.7	197.3	198.07	198.22	198.55	197.16	198.66	199.33	198.74	195.82	198.58	199.14	200.77	196.05	197.3	199.45	197.07	198.17	199.29	194.46	199.71	200.27	196.64
213.4	213.77	213.7	212.69	213.69	213.01	214.23	213.33	214.76	213.84	212.77	212.71	213.48	213.3	211.27	213.51	214.41	214.22	209.43	212.28	211.46	214.43	213.15	212.15	212.86	213.65	212.3	213.75	215.18	214.48	210.89	213.97	212.11	212.94	214.3	213.89	210.41	212.31	210.78	214.55	209.77	210.49	214.16	214.79	211.81	214.31	213.71	213.01	213.8	211.73
213.18	214.87	215.43	213.9	213.82	210.16	212.52	213.42	215.24	215.32	215.97	216.93	213.7	214.14	214.15	213.05	214.32	214.83	215.34	213.29	214.72	212.37	214.22	215.18	215.53	213.17	214.95	213.6	213.16	211.98	213.72	214.08	213.89	213.63	213.87	215.65	213.76	210.61	213.63	212.81	213.02	211.5	217.58	210.78	212.7	213.87	213.45	211.87	213.24	214.59
207.34	208.91	206.88	209.39	212	211.54	207.49	207.45	213.55	209.54	209.41	208.41	208.94	206.42	209.32	209.39	209.06	208.23	206.6	209.43	209.02	207.51	208	209.77	209.98	208.82	208.91	207.89	208.54	209.4	209	210.61	207.68	209.55	209.84	209.86	209.02	208.25	212.25	211.58	209.71	208.19	206.04	210.06	207.38	206.35	206.57	207.63	208.63	210.02
204.98	202.82	203.47	204.85	202.15	203.45	205.55	200.81	204.15	203.39	204.94	202.4	204.45	202.25	203.1	202.37	202.32	202.92	203.18	205.37	202.43	204.17	205.56	202.15	204.9	203.17	202.27	205.35	203	204.62	205.68	204.6	205.36	203.92	203.38	203.79	203.2	204.7	202.26	204.49	204.38	204.62	202.82	204.56	204.62	201.31	204.99	205.52	202.88	204.19
206.42	206.32	205.98	206.86	207.81	206.49	209.32	207.33	209.05	208.2	207.94	209.42	208.21	206.32	208.64	208.67	205.25	208.56	207.44	206.78	207.43	207.64	208.59	208.3	207.65	207.61	205.71	206.72	207.75	206.53	208.86	206.56	206.29	207.59	208.61	207.81	207.9	208.2	207.43	205.91	207.82	205.85	207.58	205.46	207.32	207.03	208.23	207.19	209.36	207.72
207.3	208.29	205.45	204.84	206.98	209.08	206.93	209.96	207.48	207.52	205.84	209.33	207.71	209.46	209.07	207.78	205.41	207.18	209.17	207.39	208.35	206.96	206.76	209.28	206.16	204.05	206.95	206.39	207.27	208.08	206.71	209.44	208.08	204.51	209.77	209.85	210.02	207.08	206.95	207.39	210.24	206.82	207.39	207.41	206.25	209.95	208.22	208.01	208.39	206.93
202.08	203.58	204.49	202.96	202.7	203.13	203.77	204.24	201.24	202.71	202.8	205.33	203.01	204.87	204.25	201.95	205.08	201.36	205.72	200.85	203.81	205.1	202.7	206.18	203.22	203.63	205.08	203.47	203.16	205.6	204.35	203.85	202.7	204.37	203.97	203.67	202.1	203.24	203.02	206.98	204.21	203.71	202.91	205.22	199.99	205.28	203.74	206.35	205.88	203.18
202.07	203.94	200.95	204.05	204.34	201.58	203.49	201.7	200.91	203.66	202.67	204.43	202.92	204.36	203.62	201.07	202.95	199.26	203.29	201.9	200.63	202.37	202.23	201.63	203.4	202.23	204.28	200.55	202.7	200.76	206.08	204.01	202.77	204.15	203.08	200.74	203.31	201.84	203.06	204.08	203.1	200.21	205.09	200.45	202.03	201.76	202.66	202.06	202.34	202.58
219.41	217.72	216.84	218.24	219.24	218.68	217.87	215.93	217.4	218.36	216.75	217.84	217.43	218.52	219.64	215.08	220.22	214.99	220	217.17	218.04	219.29	218.48	219.33	218.92	219.26	216.76	215.88	219.13	219.22	217.69	217.25	217.73	217.88	218.38	217.99	218.95	217.54	217.86	218.67	217.8	216.25	218.2	217.85	219.24	218.61	214.7	219.04	218.68	217.13
212.41	211.25	211.56	212.85	211.41	211.97	212.8	211.84	212.23	211.73	210.29	212.91	209.92	214.29	211.06	212.42	211.01	210.96	211.39	209.57	211.17	212.73	209.36	211.25	211.91	211.15	211.49	214.03	212.76	211.8	209.79	211.29	214.31	213.03	212.69	211.41	210.83	210.99	210.28	212.74	210.46	210.47	214.08	212.07	210.18	214.45	212.04	213.07	212.02	211.38
205.19	203.99	202.51	205.06	200.28	202.75	205.44	202.63	201.38	201.31	202.76	202.74	203.93	204.24	204.58	202.96	200.28	202.11	203.42	204.23	202.87	201.43	204.23	202.24	202.51	202.94	200.85	202.19	202.55	201.53	202.51	203.46	201.95	204.42	203.7	203.84	203.72	200.87	202.25	204.29	202.53	200.62	205.98	202.71	204.73	204.64	201.95	202.42	203.38	203.13
204.55	204.91	204.62	204.42	204.52	204.2	202.53	203.75	205.65	203.64	203.95	203.34	202.35	206.97	200.66	206.08	204.81	205.09	205.88	201.5	206.09	204.85	203.66	205.82	202.9	204.47	203.93	206.11	206.3	205.24	204.92	204.11	203.49	205.35	204.69	204.37	204.19	204.94	204.9	205.47	205.4	200.77	205.79	204.57	206.11	204.8	203.28	204.3	205.43	205.84
197.24	198.72	199.5	200.1	199.97	200.8	199.65	202.24	199.86	197.17	200.49	199.86	200.78	200.44	200.13	197.22	199.18	199.28	202.58	199.36	199.54	199.21	199.54	198.32	198.73	198.32	200.07	197.51	198.28	198.15	202.02	198.9	200.66	200.87	200.08	199.57	198.85	198.2	200.44	199.11	196.48	199.37	199.25	199.07	200.69	200.14	199.33	200.7	198.35	199.29
205.57	204.15	204.23	203.77	206.92	205.7	204.37	203.68	205.16	206.62	203.71	205.17	203.76	203.68	204.97	208.86	202.6	205.07	205.99	203.64	204	206.47	205.56	205.95	206.69	207.38	204.82	204.42	203.81	205.42	204.6	204.27	204.51	203.12	204.39	201.89	202	204.98	204.06	205.38	205.4	202.78	203.79	204.41	204.23	206.59	205.53	206.78	203.42	202.4
208.64	208.84	208.48	211.21	206.9	206.29	208.1	210.12	209.2	209.17	208.66	207.15	207.23	207.71	206.85	209.6	209.34	207.72	208.46	207.23	209.59	208.76	210.95	208.14	210.94	207.8	209.39	208.36	207.1	204.09	209.81	209.98	206.72	209.67	208.96	208.55	205.73	206.69	207.96	209.84	207.26	207.46	206.09	206.93	208.7	209.18	209.88	208.46	207.61	210.58
204.04	204.83	203.67	202.39	201.64	202.01	203.63	202.6	205.81	203.48	202.79	204.07	202.78	202.86	204.45	204.14	202.12	201.59	204.87	203.71	201.44	202.67	202.32	204.07	203.55	202.31	204.12	203.64	203.02	202.27	201.63	203.55	203.1	202.67	205.71	203.69	201.11	203.07	204.3	204.04	204.57	204.09	203.54	202.89	203.19	200.65	205.33	203.42	202.74	205.23
208.46	208.31	209.74	207.11	210.69	207.43	207.01	208.25	206.19	207.9	206.92	206.46	206.58	208.53	209.09	205.8	208.57	207.31	208.75	207.94	207.97	209.39	207.09	207.74	209.26	210.81	207.04	207.26	209.07	207.58	208.92	208.77	208.3	208.78	209.21	208.46	208.41	209.14	208.08	205.95	210.52	207.8	206.13	211.29	207.54	207.5	206.07	209.24	207.55	206.23
203.27	202.05	202.62	202.02	203.56	203.93	203.02	201.99	202.77	203.67	200.52	203.1	200.86	203.36	203.26	202.4	203.73	202.02	202.89	201.15	201.92	204.12	201.71	200.83	202.04	204.1	201.93	202.05	202.77	203.71	200.4	205.29	204.32	204.88	204.77	202.79	202.88	201.76	201.32	200.03	202.23	202.72	204.22	204.49	203.64	202.77	203.9	200.24	203.29	202.35
210.6	212.13	211.84	210.31	210.65	210.75	211.99	211.46	210.1	210.12	212.18	212.75	210.46	212.63	213.53	212.8	211.31	211.53	213.38	212.09	212.65	211.87	210.89	212.87	210.12	212.89	211.03	213.67	212.61	211.91	212.18	210.43	213.37	212.84	212.86	209.89	210.1	210.01	211.64	210.26	212.11	210.88	211.26	210.95	210.75	213.56	211.7	211.05	213.13	214.33
206.34	209.02	204.4	206.05	207.02	207.95	207.59	206.53	206.33	205.31	206.23	207.84	205.56	210.97	209.24	205.71	205.84	207.23	206.9	207.26	206.99	206.3	209.06	206.37	206.82	206.36	208.84	207	206.76	208.14	206.32	208.31	208.72	206.3	209.57	208.42	206.51	206.86	208.15	208.84	205.4	208.53	208.44	204.66	209.25	208.6	207.25	210.08	208.68	205.61
208.85	207.48	208.98	207.6	206.48	209.5	209.57	207.19	210.48	209.36	210.3	207.52	205.35	208.2	210.33	209.3	208.24	208.91	209.51	208.38	209.45	207.89	207.81	208.79	207.64	208.7	209.25	209.22	208.22	208.92	209.56	208.73	208.68	207.73	208.43	209.4	208.11	210.21	210.06	207.88	208.85	206.75	208.5	206.38	208.86	207.3	207.49	208.18	209.39	209.7
206.82	204.58	205.73	207.57	204.6	207.48	209.31	204.54	205.12	207.34	205.85	206.3	208.77	207.62	205.67	205.96	207.14	204.1	207.26	207.33	205.51	205.65	203.9	203.63	204.23	210.27	204.28	206.79	206.32	208.98	205.18	206.2	205.53	206.82	208.36	205.4	205.72	204.6	207.88	207.14	205.79	207.36	205.4	206.03	205.97	206.66	205.71	207.07	206.25	206.65
212.03	210.4	207.13	209.5	210.76	208.02	210.83	207.08	208.56	209.51	210.33	207.51	209.51	210.2	208.16	209.38	209.69	209.22	207.38	210.77	209.99	210.22	209.19	210.86	207.96	206.38	209.92	210.19	210.85	209.83	208.82	208.56	209.71	208.62	209.71	208.24	209.18	206.48	210.05	209.66	209.82	207.55	210.21	208.78	207.95	208.74	207.5	209.79	210.03	207.9
208.47	209.4	209.09	208.92	208.99	207.47	209.06	207.22	207.45	207.32	209.53	207.35	208.47	208.42	209.36	208.8	210.74	208.53	209.08	210.24	207.4	208.89	207.78	208.7	209.46	206.8	210.25	208.41	208.57	208.84	208.36	208.67	208.67	207.75	208.86	210.49	207.5	210.23	209.48	209.1	208.76	208.93	209.61	205.79	210.43	206.47	208.57	210.05	210.97	209.29
198.18	196.98	201.3	197.64	198.01	199.16	198.05	198.01	200.01	197.94	197.8	197.68	197.77	197.68	199.64	200.25	199	199.67	198.7	197.99	198.7	197.91	200.14	198.18	199.96	199.52	200.25	197.94	198.3	197.59	200.37	197.29	197.64	197.07	198.94	200.04	199.59	196.97	200.11	198.36	198.71	194.94	198.44	198.28	198.66	199.67	197.03	198.34	196.85	196.74
202.31	205.68	202.77	204.43	203.92	203.06	202.42	202.02	202.62	202.53	203.63	203.84	202	202.9	203.33	205.24	204.04	204.57	205.43	205.27	201.96	204.3	202.39	201.48	203.52	206.04	202.14	203.28	203.76	203.35	203.76	203.01	202.17	204.34	201.63	202.31	204.92	204.55	203.47	202.81	205.46	204.4	202.59	204.35	202.21	204.51	203.73	204.31	203.3	203.85
205.1	209.23	207.71	210.16	209.35	210.94	209.64	208.24	210.14	207.58	208.69	206.3	206.22	206.99	206.54	207	207.95	208.08	206.13	207.6	207.41	208.45	208.13	208.69	206.78	207.84	205.18	207.22	206.65	207.95	205.6	208.46	205.54	207.69	205.04	208.53	206.67	208.33	206.85	211.03	206.63	209.82	204.14	206.94	206.58	206.99	207.71	207.02	209.4	208.13
217.12	216.74	216.83	213.97	217.19	217.66	216	214.81	213.82	216.21	217.04	217.59	216.11	216.69	216.4	218.18	218.44	215.41	218.29	217.11	215.34	216.83	218.01	214.82	218.01	217.17	217.28	215.5	216.65	216.86	218.01	218.94	217.2	217.44	218.24	216.84	217.23	216.83	213.45	217.01	216.28	215.33	216.96	216.6	219.23	216.32	216.57	216.53	217.72	216.58
198.37	201.76	200.94	199.5	200.08	200.03	201.22	198.69	198.56	198.11	198.09	200.77	198.17	202.15	198.69	199.38	199.02	198.24	199.54	199.82	199.64	201	198.21	198.97	197.95	200.51	200.42	200.2	198.98	201.16	201.38	198.94	202.7	198.51	198.67	200.2	197.52	199.88	200.66	198.71	201.42	197.61	200.06	198.57	202.19	199.86	200.24	202.29	200.18	199.49
208.94	210.7	208.08	208.61	207.4	208.68	209.16	208.06	208.95	206.13	209.26	209.06	210.68	210.76	208.48	209.44	208.85	206.92	208.91	206.97	208.38	208.26	210.02	208.18	210.24	210.78	208.85	210.43	208.61	209.05	208.76	207.3	208.17	207.97	209.04	208.87	208.89	207.88	208.88	208.06	208.26	209.24	208.67	209.56	208.88	207.2	208.89	206.58	207.84	210.56
205.86	208.47	208.39	206.85	208.76	207.71	207.92	207.15	207.1	208.32	209.55	211.17	206.43	208.81	208.73	207.56	208.96	207.83	210.29	208.07	209.06	208.98	207.83	207.69	211.09	208.99	207.82	211.94	209.19	209.43	207.33	210	209.12	209.8	209.76	209.26	210.05	209.33	206.35	208.14	209.15	210.02	207.4	205.67	208.63	209.07	209.39	211	210.71	207.89
211.08	210.94	212.31	212.72	214.26	212.5	212.48	212.96	213.08	211.41	212.33	211.69	210.89	211.34	214.54	212.96	213.23	213.41	213.93	213.18	211.5	213.9	214.2	214.67	213.23	214.01	212.23	212.8	214.37	212.98	211.46	213.7	212.74	212.53	213.47	213.63	211.04	211.68	215.29	213.82	215.38	211.15	214.77	212	211.75	212.91	212.06	215.69	214.24	211.74
207.11	205.01	205.5	206.76	207.61	208.53	204.4	207.05	205.15	205.22	204.27	207.17	204.7	204.27	206.49	206.6	203.63	205.8	204.46	205.6	205.77	206.22	204.94	207.53	204.92	206.06	204.1	205.8	205.88	204.06	207.48	207.46	203.99	205.95	203.15	205.37	204.2	205.42	204.73	203.14	200.05	207.02	205.84	202.97	206.3	204.95	207.49	206.14	205.78	205.81
195.7	198.81	200.74	198.62	200.61	198.64	197.74	200.96	199.63	201.16	202.13	197.2	201.39	197.75	200.93	200.1	201.46	199.39	198.56	200.76	198.62	201.2	196.74	200.29	198.79	199.61	200.07	201.07	201.57	198.72	200.56	197.89	201.22	198.96	200.39	199.94	200.82	199.42	200.42	199.05	199.49	199.71	199.11	201	199.68	200.26	197.78	198.7	200.47	199.28
203.67	203.28	203.83	202.29	202.75	202.59	203.49	203.54	203.58	205.4	204.54	202.14	203.03	204.75	201.48	202.44	204.74	204.35	203.2	204.24	204.09	202.09	204.01	203.26	204.41	202.09	202.11	204.99	201.88	204.42	203.62	203.37	203.43	204.4	201.67	202.72	204.77	200.37	203.15	205.16	202.62	202.89	203.03	202.71	202.54	202.8	202.83	207.46	201.52	200.97
207.14	210.16	206.39	205.44	207.59	206.92	208.73	206.65	206.3	208.98	206.79	208.57	208.48	206.1	206.99	209.13	207.83	207.23	206.15	206.93	207.08	208.26	207.07	208.36	207.52	205.06	207.15	208.75	206.02	207.23	207.83	206.43	207.32	209.63	208.92	207.05	206.36	208.04	210.99	206.81	208.91	207.18	208.4	205.81	209.35	208.41	206.12	206	209.08	209.1
207.03	204.98	203.91	205.63	202.75	200.99	205.83	203.67	204.32	205.56	205.85	206.25	205.8	204.57	204.42	205.2	205.9	203.18	206.7	205.17	204.21	205.5	205.28	204.62	206.99	203.54	204.05	205.57	206.16	205.16	204.97	203.62	205.77	206.17	203.88	204.38	206.53	205.18	206.35	204.41	204.26	205.28	204.56	204.19	206.51	206.65	203.27	204.25	205.43	204.1
199.56	197.22	197.54	201.77	198.47	198.76	197.29	196.98	197.99	199.31	200.3	199.99	199.95	200.1	200.49	200.62	198.73	199.85	200.03	198.82	197.15	201.56	199.34	201.33	198.87	200.49	199.72	198.3	199.28	202.32	198.46	200.02	199.26	200.01	199	199.7	199.07	199.1	196.04	198.99	201.54	198.98	198.27	201.16	200.07	198.5	199.5	199.51	198.96	199.91
212.48	213.55	212.97	210.55	213.53	212.57	210.09	213.27	212.97	212.97	209.86	212.75	211.19	212	212.41	210.83	213.36	212.06	210.24	211.31	209.39	212.32	210.8	210.04	210.3	213.28	210.97	213.34	211.05	212.41	213.58	212.14	212.18	212.24	213.9	211.68	212.11	212.2	212.69	210.92	211.38	212.01	210.73	212.82	213.04	211.33	210.2	212.01	211.76	212.97
210.39	208.74	206.08	208.21	205.06	209.22	208.92	208.7	209.52	207.56	206.1	207.37	207.43	207.81	208.5	206.71	207.7	208.67	207.8	209.95	209.86	207.22	208.76	209.08	211.86	206.96	210.41	208.69	206.46	207.38	207.76	208.79	209.08	207.85	208.82	207.61	208.95	208.3	207.68	207.25	208.53	206.85	208.68	207.55	207.53	208.26	209.05	207.86	208.95	208.28
211.58	213.03	210.42	214.53	211.42	214.52	213.1	212.44	213.21	213.61	211.93	212.59	211.41	214.75	212.33	210.6	212.34	209.56	213.84	212.53	211.64	211.93	215.06	212.26	211.65	211.98	212.22	213.32	211.31	208.8	211.34	215.56	210.92	213.44	211.6	212.65	214.14	213.43	210.92	214.57	213.12	213.48	213.65	213.25	213.27	213.52	211.8	214.05	213.41	211.36
209.13	207.99	207.61	205.51	210	208.66	208.37	208.97	205.63	208.83	207.88	211.31	209.89	208.87	209.73	208.4	208	211.86	207.51	208.25	207.34	210.14	208.28	208.26	208.87	209.15	209.51	209.79	206.7	206.39	208.71	207.89	209.3	208.54	208.61	209.38	208.65	206.87	209.61	208.8	208.33	208.11	208.4	207.67	209.62	208.53	208.95	209.41	210.14	210.37
202.33	201.87	204.96	205.58	200.14	204.63	203.32	203.47	201.47	203.19	200.86	203.8	201.5	204.44	200.28	199.72	203.04	204.92	201.95	201.81	202.59	204.68	202.72	203.01	203.64	201.82	201.85	200.45	205.61	203.19	203.36	203.18	200.7	202.86	203.39	203.7	203.31	204	200.15	203.52	201.2	202.49	203.93	201.45	201.7	202.47	201.18	203.16	202.18	202.78
197.52	199.82	199.34	200.3	198.61	198.85	198.68	199.55	197.44	199.48	199.44	200.08	198.95	198.79	198.47	198.65	201.52	199.32	200.55	198.65	198.72	199.14	200.16	199.24	198.92	200.69	197.92	200.66	200.74	200.51	199.43	196.6	200.41	200.25	198.61	200.46	199.76	199.05	199.03	200.08	200.7	199.92	199.48	201.63	200.26	199.04	200.29	199.08	197.85	200.08
213.94	212.59	212.99	214.49	214.39	214.21	213.44	213.6	213.82	213.25	213.88	213.14	213.19	213.4	213.49	213.13	213.76	215.1	211.79	213.93	214.63	213.44	215.44	213.66	215.73	215.43	214.29	213.01	215.77	213.38	213.73	214.31	213.06	213.12	213.67	213.1	216.24	213.62	211.96	213.34	216.3	212.3	214.6	212.18	214.49	215.21	214.12	213	212.75	215.26
212.48	213.04	213.19	211.98	213.56	213.9	212.33	213.61	213.86	212.02	213.44	212.19	214.54	212.4	212.75	213.16	214.14	214.84	214.73	211.35	212.28	211.31	213.38	215.18	212.72	214.17	212.45	213.81	212.3	213.21	213.07	213.58	212.58	212.74	211.83	213.6	212.35	212	214.27	213.92	212.35	212.72	212.61	214.15	211.59	211.96	215.03	214.47	212.44	214.08
208.49	207.87	207.53	209.43	206.74	209.9	209.92	209.55	209.27	208.41	209.02	209.46	208	208.53	208.24	209.83	211.06	208.73	210.12	208.96	210.22	208.92	207.15	212.35	207.62	207.3	209.23	208.39	208.9	208.84	207.33	207.48	208.18	209.45	208.09	210.02	209.85	207.56	207.28	208.29	207.87	207.21	207.18	208.41	209.25	206.71	208.02	207.85	210.27	208.14
201.93	204.22	203.23	202.26	202.55	205.03	200.42	201.48	201.16	203.85	203.89	202.99	204.76	203.8	202.7	200.96	204.09	204.31	202.81	204.9	203.55	204.41	205.05	202.06	203.38	202.9	201.94	203.55	204.42	202.94	202.55	205.39	200.11	203.77	204.13	203.96	203.54	201.37	203.71	202.87	201.76	205.86	203.31	202.68	203.7	205.06	203.53	204.46	202.34	203.12
207.9	208.25	209.16	209.57	209.91	208.09	210.75	208.68	208.32	207.94	209.24	207.34	208.53	207.27	209.65	210.15	210.37	207.56	209.09	209.22	209.46	206.98	210.34	207.28	210.28	207.74	208.82	210.64	208.73	209.7	206.82	209.47	209.15	207.62	210.07	206.38	210.34	207.21	209.84	210.32	209.27	209.66	206.43	211.71	208.45	208.65	207.29	209.39	208.38	208.47
208.33	204.95	206.8	208.66	206.73	207.57	207.56	209.3	205.74	207.98	209.91	208.75	205.04	206.23	207.32	210.56	207.7	208.26	204.58	208.36	207.99	209.96	206.07	207.13	208.57	207.28	205.72	206.6	207.24	206.2	208.94	207.89	208.26	205.66	209.83	208.24	206.79	207.11	208.34	207.72	208.37	207.05	209.3	206.7	206.28	205.81	206.59	208.94	207.05	207.54
205.67	203.7	206.42	205.71	204.36	205.44	202.95	202.47	204.03	202.9	203.9	203.97	203.3	203.65	206.48	203.78	203.16	205.52	203.75	204.55	205.07	204.93	203.25	204.14	202.28	203.9	204.05	205.01	202.74	204.04	204.01	203.01	203.46	201.15	204.54	203.32	204.44	202.78	204.45	206.69	202.7	203.49	204.01	203.08	204.6	202.2	203.89	205.51	204.67	204.42
213.94	217.54	218.93	218.08	216.86	218.99	216.42	215.48	216.51	216.25	216.49	217.41	217.41	217.18	218.61	218.58	218.6	216.73	216.9	220.52	217.11	215.95	217.12	215.51	217.64	215.48	216.49	217.46	218.45	216.19	216.81	215.98	217.57	215.63	217.83	218.23	216.21	218.57	216.19	216.95	217.34	215.53	215.47	216.14	213.97	217.47	217.69	214.5	217.63	216.24
203.69	203.88	206.63	201.37	204.44	203.22	200.84	203.47	204.25	203.89	205.46	203.25	202.73	200.99	204.98	202.21	206.45	202.76	205.94	204.36	203.59	205.32	201.91	204.18	204.43	203.68	203.99	204.34	203.47	203.46	204.47	203.92	204.83	204.61	202.78	205.09	205.6	205.18	202.78	204.16	205	204.87	204.95	203.99	202.3	203.6	203.19	204.04	202.72	203.78
216.98	214.71	217.1	219.99	213.34	218.74	215.68	215.08	216.95	216.34	217.77	215.6	216.78	218.61	217.93	219.33	215.38	217.67	216.18	220.71	218.14	219.17	216.14	216.67	215.35	218.37	217.08	216.26	218.45	216.6	214.53	219.74	218.97	217.52	217.1	216.08	215.23	215.68	215.25	217.03	216.22	215.83	217.9	217.36	215.5	219.24	217.05	214.63	217.68	217.34
203.68	198.82	205.39	202.67	202.67	201.25	204.67	204.12	203.06	202.93	201.39	204.16	202.52	205.09	205.25	202	203.91	202.1	206.91	202.73	204.14	205.5	204.6	203.61	201.82	204.06	202.85	202.82	202.04	203.81	203.07	203.28	201.87	203.29	204.55	201.79	205.59	201.22	204.34	203.37	202.7	203.05	202.82	202.76	204.79	205.3	203.05	203.36	204.83	203.73
203.18	203.72	205.27	204.39	205.24	202.68	205.81	202.28	204.84	203.9	203.9	200.59	204.66	203.7	203.47	202.98	205.62	202.62	201.55	204.62	204.51	204.66	204.68	200.99	203.28	203.66	203.55	204.67	201.6	202.5	204.18	204.24	202.49	203.9	203.74	205.77	205.29	202.17	203.19	202.99	203.85	203	204.58	204.98	204.52	202.79	203.18	202.29	202.02	202.93
198.87	199.34	197.68	199.08	197.83	198.18	199.97	201.07	197.73	197.47	200.35	199.43	200.24	197.77	198.9	201.42	198.11	196.39	200	201.07	200.52	199.87	199.77	199.68	200.09	199.08	200.53	201.4	199.86	199.16	200.1	201.12	199.86	198.11	199.73	199.62	199.5	198.88	200.6	199.73	199.85	200.23	201.04	199.55	200.79	198.45	201.37	199.77	197.33	198.03
205.77	202.4	205.17	203.59	206.14	204.41	202.74	203.64	206.3	203.94	204.67	206.04	207.18	203.76	204.67	206.86	206.31	203.67	207.07	205.55	204.98	202.5	206.57	206.25	204.58	204.81	203.06	204.06	205.31	205.05	204.32	205.58	205.32	204.3	202.97	204.91	204.31	205.02	206.28	205.66	202.7	203.55	206.06	207.57	203.37	206.75	204.44	204.12	205.39	205.58
200.45	199.85	198.25	200.07	201.3	201.17	200.04	199.64	200.69	199.6	200.7	199.65	199.86	200.88	200.03	199.82	200.04	198.38	201.66	200.8	201.63	200.71	196.49	200.84	201.34	201.6	201.22	201.83	201.76	200.49	199.44	200.74	200.59	197.47	198.94	200.99	200.55	198.95	199.17	200.07	201.27	201.45	200.66	202.06	199.49	202.08	201.16	198.74	200.21	200.43
204.1	205.71	206.31	207.81	206.23	205.19	206.65	205.41	205.97	204.59	207.08	205.76	202.92	206.4	204.55	204.12	206.31	206.69	205.07	205.42	205.41	206.12	207.22	207.4	205.03	207.43	207.03	205.95	203.77	205.26	205.97	203.12	204.3	206.43	204.37	205.3	207.24	206.2	204.07	204.84	205.36	204.13	205.78	205.19	205.81	207.78	207.07	205.66	205.2	205.34
196.1	197.72	193.72	194.05	194.34	195.26	192.86	195.39	194.43	194.59	194.24	196.58	194.72	195.15	195.98	198.14	195.25	193	195.2	195.48	193.46	194.49	194.18	195.67	194.03	193.97	195.22	192.94	193.38	195.92	196.6	192.42	193.79	195.8	195.33	192.96	194.24	193.32	195.15	193.25	195.17	196.36	192.62	191.8	193.05	196.33	191.55	192.73	195.31	191.42
211.29	211.51	211.52	211.96	211.79	213.16	212.59	210.12	211.74	213.46	212.62	211.97	212.79	211.72	214.32	211.01	211.96	210.8	212.86	212.15	209.24	212.79	212.01	212.06	211.76	210.18	212.08	211.43	212.78	213.7	210.2	211.28	213.91	214.44	210.2	211.75	210.64	212.24	212.34	212.46	209.88	212.62	212.37	211.33	213.2	211.5	212.87	210.05	213.87	213.92
208.44	207.6	211.17	209.73	209.1	210	211.86	208.89	207.23	210.37	209.9	209.97	210.12	210.21	208.86	209.85	206.5	211.83	208.84	207.98	207.45	210.34	210.05	209.07	211.5	209.93	209.86	208.86	208.77	207.75	206.89	211.19	212.36	212.01	209.99	208.33	208.03	210.53	208.19	210.26	209.72	212.37	208.22	208.25	208.62	211.7	207.81	209.84	207.51	209.25
217.61	217.11	215.18	216.61	215.98	216.98	215.69	220.08	216.62	215.87	215.65	216.13	220.37	215.82	217.01	215.33	215.39	219.78	216.28	218.9	215.39	217.7	216.14	217.03	217.1	216.79	216.64	216.79	216.04	215.96	216.24	219.11	218.69	213.6	218.72	216.8	213.85	218.28	217.89	217.85	218.61	215.19	215.76	217.25	216.34	218.06	217.45	216.87	216.28	216.69
198.36	200.23	200.53	199.89	200.56	201.03	200.33	197.69	200.22	198.91	200.28	200.77	200.21	199.81	198.28	199.25	201.04	200.06	200.29	201.6	199.57	199.05	199.59	197.39	198.46	200.35	200.42	200.31	200.43	198.48	200.61	199.37	197.73	201	198.31	200.45	198.65	201.44	200.15	199.68	199.26	199.13	201.58	201.14	197.28	199.33	200.19	197.69	201.27	198.63
210.64	211.74	211.6	213.07	212.1	211.88	210.36	211.67	211.65	211.04	210.73	210.84	211.51	212.18	211.35	212.13	212.63	212.89	212.95	211.88	211.07	212.12	212.01	210.54	213.54	210.39	211.05	209.93	209.93	210.31	212.09	212.49	211.03	212.71	214.27	211.84	212.64	211.75	213.93	209.13	210.45	212.87	213.56	210.87	210.26	211.19	212.72	214.35	210.37	211.37
217	216.52	217.95	216.7	216.03	215.93	217.72	217.69	217.27	215.59	216.24	217.2	217.02	218.13	216.73	217.01	217.48	216.39	215.95	216.55	216.28	215.18	216.33	215.72	218.21	216.2	214.86	215.99	216.25	216.63	217.94	214.88	217.06	215.89	218.93	217.24	216.51	215.8	217.58	217.54	216.42	216.58	215.57	216.15	215.64	218.13	217.4	219.01	216.29	218.03
202.31	203.2	203.67	205.09	203.08	204.77	202.96	204.76	201.82	201.55	203.12	203.62	202.7	202.3	202.46	205.7	205.74	201.44	203.46	203.28	205.06	201.42	203.25	203.18	205.68	202.79	201.89	202.75	203.63	206.32	201.29	205.81	204.14	203.8	205.96	205.06	203.57	204.68	201.49	201.19	204.28	203.82	203.43	203.46	204.6	201.27	203.15	203.31	203.51	202.57
205.43	209.5	207.27	206.87	205.31	209.07	210.51	208.4	208.3	208.05	205.65	207.39	206.39	206.39	208.22	209.9	205.79	206.63	206.8	207.94	209.76	209.89	204.98	207.24	206.83	207.92	207.25	207.15	206.36	209.38	208.26	209.95	207.44	208.9	207.43	208.74	208.44	207.88	208.72	207.84	206.46	207.97	207.96	210.36	205.02	208	206.47	207.41	209.84	206.7
202.58	203.81	200.79	201.89	201.31	202.1	200.4	203.01	204.23	202.26	202.28	204.33	200.46	201.77	201.29	202.37	203.96	203.17	200.98	202.66	204.2	202.47	201.1	203.68	203.15	201.53	204.05	200.8	202.17	201.58	202.57	201.62	205.25	204.07	203.81	203.49	203.83	202.83	201.62	202.93	203.59	203.54	201.84	200.62	202.63	201.7	201.83	201.72	204.17	202.86
208.72	208.36	209.6	207.32	208.23	209.02	209.19	208.23	206.94	207.05	208.38	206.67	205.04	205.89	206.92	207	206.86	208.59	207.19	207.81	206.73	206.2	207.79	208.57	208.64	208.04	205.54	205.32	207.36	208.17	207.69	206.82	208.36	206.95	206.68	208.79	208.9	206.31	206.54	208.12	206.37	207.29	207.63	210.34	208.22	209.15	207.02	206.68	207.16	208.98
204.07	202.25	200.7	202.09	200.64	200.88	204.39	200.45	198.4	198.52	201.23	202.22	200.38	200.77	203.88	200.38	199.86	200.59	200.63	198.75	199.43	200.47	199.58	201.7	200.83	202.12	202.99	201.27	201.36	203.15	202.49	201.4	200.36	203.29	201.02	202.79	199.91	203.06	202.15	200.6	198.85	200.94	199.41	199.67	201.69	200.7	198.76	199.26	202.08	201.52
212.98	214.16	212.53	211.86	211.74	210.87	211.95	213.95	212.14	212.2	212.34	212.32	211.4	212.74	211.99	211.6	214.07	214.29	212.08	211.97	213.16	213.45	211.78	213.05	211.85	213.14	212.41	215.44	211.51	211.43	212.72	213.74	212.15	212.82	212.4	211.54	211.88	212.92	211.91	212.57	210.68	209.78	213.1	210.7	213.58	211.96	213.82	212.02	212.34	213.18
210.68	211.83	210.95	209.86	207.63	211.4	211.18	210.14	209.49	209.58	208.63	210.52	209.98	210.49	211.64	209.13	211.52	210.37	208.6	209.77	211.05	210.47	210.61	209.99	209.79	212.03	209.75	208.99	211.29	212.25	206.99	209.88	206.87	210.54	210.44	210.92	208.57	209.1	210.37	211.5	207.71	210.99	209.13	210.09	208.22	210.18	209.29	210.97	210.39	208.96
206.08	205.26	207.31	206.48	204.89	204.23	203.79	208.54	204.82	205.5	207.47	205.3	206.21	204.57	205.45	205.42	205.17	206.45	206.15	204.56	207.53	206.36	202.85	203.77	204.71	204.09	205.18	206.59	204.06	204.54	205.22	203.64	206.24	204.56	206.29	205.93	205.54	203.46	205.87	206.16	202.38	205.99	206.37	205.32	206.52	207.29	207.7	206.77	203.64	205.89
207.27	206.62	209.42	209.39	210.11	210.76	208.86	209.38	207.19	207.71	207.13	208.67	207.68	209.07	211.19	210.48	207.46	209.3	209.41	208.86	210.64	208.4	209.27	208.44	209.33	207.45	209.83	210.33	208.99	208.84	208.46	208.7	207.26	209.85	211.13	207.83	209.72	207.63	208.73	207.99	208.32	210.29	206.91	208.88	207.51	208.53	208.23	207.62	210.18	208.78
203.06	200.59	199.97	201.87	199.94	202.17	201.81	202.39	200.91	200.19	200.62	200.01	199.65	203.3	200.87	201.76	199.27	199.75	200.82	200.32	199.81	201.2	198.69	199.62	200.13	198.67	201.38	200.35	200.96	199.65	199.92	201.02	200.21	200.75	200.66	200.32	200.08	198.82	199.84	198.82	200.94	200.82	199.96	201.13	200.3	201.49	201.58	200.05	199.06	200.3
194.28	194.07	194.46	195.77	193.52	195.59	196.67	192.54	192.83	195.8	193.92	194.35	195.09	194.27	191.09	196.07	194.1	195.64	193.96	195.64	194.92	194.39	193.03	196.14	193.42	194.99	192.19	193.39	192.2	194.64	195.05	193.86	194.61	195.08	194.15	193.7	195.18	194.88	196.13	194.22	195.61	192.07	193.94	197.19	195.57	195.81	193.78	193.52	193.66	193.51
205.39	205.64	207.23	204.84	206.43	204.83	206.72	204.61	204.64	205.66	204.86	204.34	205.53	205	207.14	202.61	204.82	205.98	206.37	207.79	207.24	206.64	206.78	204.67	205.01	205.93	203.46	204.71	206.66	204.57	207.48	205.28	203.85	205.72	205.72	204.81	207.47	206.55	207.86	203.77	203.33	206.13	205.34	206.59	205.65	206.69	205.2	205.72	203.15	204.65
208.06	208.71	211.12	208.25	204.78	208.39	208.31	207.03	206.94	208.15	207.26	207.59	207.92	207.97	208.46	206.76	209.81	206.94	207.17	208.62	207.92	206.35	206.95	208.21	207.48	207.15	207.1	207.12	205.72	206.58	209.1	209.19	207.35	207.47	206.5	208.35	207.77	206.7	208.2	204.99	208.02	206.57	208.19	207.2	209.31	212.17	206.77	207.48	208.23	208.56
213.63	212.31	212.24	212.83	213.51	212.07	209.98	212.3	211.64	211.14	212.01	214.1	211.75	212.2	214.33	211.74	213.23	211.25	213.78	213.95	215.11	213.08	213.75	214.31	212.11	214.29	212.75	210.45	213.69	213.9	213.63	213.05	213.38	215.89	213.44	212.72	213.08	210.89	212.67	213.45	211.3	211.28	212.21	213.24	213.18	214.74	211.97	212.65	212.84	215.11
212.91	210	210.46	213.61	212.05	211.89	210.26	209.99	211.46	211.91	213.97	212.1	210.79	212.95	209.8	210.54	210.02	211.72	210.38	211.76	210.82	212.4	209.83	212.25	210.45	210.72	212.74	210.57	212.19	211.96	211.79	209.84	212.94	212.12	210.89	214.18	214.96	211.85	212.45	212.32	212.06	215.69	211.43	210.36	213.5	209.78	211.36	213.93	213.62	210.69
208.23	209.05	210.26	207.77	206.72	207.82	208.51	208.45	209.72	208.63	210.57	207.81	206.44	208.48	207.97	208.84	205.62	209.71	207.4	208.29	209.41	209.99	209.29	209.22	206.98	209.38	210.57	206.99	208.89	209.37	210.45	205.59	207.53	208.42	207.59	208.62	209.02	209.4	207.33	209.16	207.07	211.06	208.45	208.9	207.83	206.04	208.74	208.45	208.83	209.52
218.79	215.67	216.78	216.82	218.01	215.19	215.89	215.35	216.34	215.42	217.32	217.92	216.35	218.75	217.57	218.71	217.69	215.59	215.85	219.99	217.18	217.27	218.18	216.1	217.28	215.97	218.87	215.59	217.43	217.15	217.39	218.36	218.02	215.5	217.65	217.39	217.21	218.48	216.44	216.34	218.11	216.08	217.15	216.95	218.98	217.99	219.66	216.23	217.03	220.06
199.81	200.04	200.99	200.3	201.06	201.9	201.69	201	202.83	201.29	202.3	202.63	201.23	200.35	203.55	201.03	199.04	200.67	202.88	199.85	200.96	200.52	203.12	200.68	201.57	200.89	202.24	204.27	202.06	202.16	201.96	200.74	200.97	200.7	199.79	201.27	202.03	202.14	200.83	201.18	203.57	198.81	204.31	202.38	199.88	201.78	200.84	201.25	201.1	202.11
196.36	192.82	196.64	195.38	194.58	191.72	194.44	193.73	195.33	193.7	194.76	193.31	192.1	195.11	193.92	194.13	193.47	192.87	195.26	192.23	193.9	193.69	195.56	193.36	195.56	194.64	196.29	194.14	195.3	196	194.14	192.81	193.25	193.83	197.54	194.07	195.14	193.34	194.39	195.28	194.75	196.27	194.26	192.12	194.19	196.42	195.93	193.82	194.65	194.8
215.9	214.19	213.49	213.94	213.82	213.5	212.46	215.13	214.34	213.63	213.22	212.78	212.95	215.45	215.1	213.66	213.64	213.77	214.39	214.66	214.84	215.31	213.77	213.46	213.06	215.18	213.39	213.31	213.63	213.59	211.17	214.39	212.61	212.9	217.78	211.58	214.07	213.94	211.09	213.36	215.42	214.03	212.28	214.44	212.06	214.77	213.74	216.37	215.21	212.67
205.48	207.66	206.55	208.92	209.23	207.75	206.54	208.11	207.93	207.71	208.79	206.08	206.77	208.33	207.94	206.81	207.81	208.09	209.53	206.14	209.4	207.73	207.59	208.58	207.72	207.7	207.97	208.12	209.2	207.36	207.26	208.28	209	206.4	205.99	206.41	208.29	207.27	207.39	207.14	208.22	208.32	207.64	207.99	207.46	208.84	207.21	208.49	204.59	207.21
209.3	210.32	210.38	212.05	209.68	209.3	209.55	212.04	208.67	208.33	208.95	210.82	209.21	209.24	209.13	210.46	209.47	209.54	208.35	210.73	212.06	211.46	210.24	208.74	210.9	210.59	209.29	209.64	206.81	208.52	208.85	210.38	209.05	205.98	207.02	211.67	210.05	208.06	208.83	210.09	208.11	210.96	209.24	209.23	207.77	210.64	208.79	208.9	208.27	208.19
207.31	208.91	209.52	209.59	207.67	206.25	208	209.63	206.66	209.7	208.83	209.93	207.49	210.16	207.57	209.24	211.81	208.24	208.78	207.24	207.63	207.51	207.18	208.9	209.47	207.59	207.99	208.53	209.45	208.39	208.04	207.58	208.59	208.36	205.14	209.89	207.41	209.79	208.22	208.17	209.02	209.51	207.92	206.58	209.21	209.54	207.23	209.66	206.86	210.68
213.62	213.95	212.72	212.41	213.92	213.28	213.94	213.71	214.88	212.39	214.43	211.29	213.61	214.79	213.75	213.4	214.4	214.31	212.74	210.66	213.71	212.41	214.86	212.74	211.35	213.78	215.15	211.73	214.38	211.83	213.85	214.42	212.68	215.04	211.55	213.67	209.71	211.63	213.49	211.34	213.68	211.75	212.83	212.24	210.99	210.39	212.38	212.68	210.81	212.98
205.32	207.88	208.46	208.99	206.43	207.1	209.83	207.28	208.56	206.44	208.16	206.69	210.46	208.42	207.07	207.09	207.15	209.59	209.05	206.38	208.64	210.04	208.34	206.86	207.18	207.16	207.8	207.96	206.97	207.07	209.18	208.1	207	208.98	207.92	208.4	209.07	207.32	208.9	206.73	206.69	208.41	208.6	209.7	208.91	211.61	206.6	209.34	209.83	206.02
205.08	199.27	203.17	203.17	199.09	200.04	201.26	201.5	202.38	202.16	203.76	201.02	201.73	202.14	204.55	202.36	202.37	202.86	200.94	202.62	201.88	202.48	203.16	203.88	202.2	198.92	205.28	203.6	201.43	202.89	202.03	202.57	201.2	202.17	201.85	202.54	202.45	202.2	203.56	203.77	203.81	202.52	202.4	203.16	202.37	200.57	203.16	203.08	202.27	201.91
201.47	203.15	201.4	200.89	199.61	199.04	201.17	200.11	200.6	202.46	201.47	201.72	200.24	201.2	201.28	200.26	201.54	201.63	202.26	201.32	199.03	201.91	200.57	200.06	198.3	202.56	201.52	202.94	201.87	200.92	202.24	200.59	201.92	200.42	201.84	201.41	203.75	200.21	202.1	199.31	203.53	203.57	201.8	200.51	200.31	200.79	200.9	201.52	200.05	199.4
197.92	197.79	197.71	200.06	199.38	196.35	198.21	199.47	198	197.51	197.98	199.74	198.12	198.38	199.77	198.58	201.35	195.46	197.85	199.59	198.51	198.93	197.97	198.82	200.25	197.92	196.28	197.25	198.41	198.52	199.32	197.64	200.26	197.83	198.52	198.42	198.78	197.43	198.54	197.2	198.52	198.88	198.38	196.25	199.21	196.6	198.91	199.47	200.07	199.05
195.27	195.77	193.59	196.09	195.64	195.21	196.46	194.96	194.35	194.56	194.21	195.72	194.89	196.64	194.32	193.88	196.52	197.8	193.73	198.19	195.55	196.24	194	195.51	195.82	194.85	192.95	195.04	194.87	194.7	195.18	195.79	195.48	194.52	196.29	194.6	192.93	196.4	193	194.05	196.59	195.55	196.19	196.69	196.75	193.74	197.11	195.78	196.1	194.91
210.91	210.47	208.45	208.75	207.61	210.03	206.97	208.09	207.97	207.78	207.88	207.77	206.94	209.95	209.26	208	208.8	207.16	206.97	208.41	207.92	209.49	208.46	208.01	208.63	208.27	208.59	208.63	209.04	207.97	211.34	210.41	207.86	206.92	210.53	211.37	209.63	208.43	209.08	207.65	211.84	208.84	208.79	209.65	207.74	210.11	207.28	209.06	209.95	209.19
208.41	206.75	206.61	208.32	207.3	207.52	207.05	207.5	209.06	207.93	208.29	208.19	207.33	207.81	207.25	209.17	207.08	208.12	207.7	205	207.02	208.32	204.97	207.23	206.26	205.93	207.64	204.47	206.83	207.37	208.4	208.26	208.08	205.18	206.12	209.69	206.81	206.6	207.6	207.46	209.35	207.5	206.04	209.85	207.97	208.2	208.97	207.33	205.74	209.6
212.05	214.71	211.84	214.99	212.65	211.93	211.37	211.03	211.63	209.97	211.35	211.26	210.75	213.29	212	212.37	212.75	209.12	213.29	212.51	212.57	212.39	212.4	212.27	210.62	208.09	213.15	212.03	213.43	212.61	211.43	213.63	212.78	210.71	212.25	211.39	211.86	212.28	212.28	213.24	210.96	211.91	209.32	214.64	212.98	211.65	212.73	211.59	213.02	208.92
212.69	214.16	212.2	213.79	215.08	215.47	212.86	212.82	211.91	210.81	214.27	213.16	214.21	213.25	212.46	213.3	212.88	212.75	213.93	214.02	211.93	212.75	212.72	212.04	212.27	212.59	212.06	212.64	212.19	214.5	210.6	213.34	213.01	212.38	214.33	211.62	213.87	215.43	213.12	212.91	211.64	213.08	215.72	212.81	212.91	213.24	213.69	211.67	210.8	214.11
198.71	199.23	197.67	199.5	200.27	200.59	196.11	200.72	200.57	201	200.49	197.7	198.24	199.11	201.82	201.04	200.62	199.88	200.78	200.71	199.25	200.01	198.67	197.15	199.83	199.94	199.18	199.3	198.7	199.94	197.23	200.27	200.03	198.55	201.48	200.12	200.35	201.03	199.35	200.21	200.04	200.13	199.66	201.08	199.17	200.13	197.58	198.19	198.28	200.62
203.16	203.24	206.1	202.38	203.79	205.1	201.8	204.45	201.75	203.75	203.42	202.97	205.82	203.44	203.39	202.73	203.88	201.8	205.11	203.41	203.86	201.2	201.58	205.34	204.11	203.38	203.68	205.2	203.63	201.91	204.66	203.71	204.64	203.12	203.41	205.35	201.67	205.09	203.14	204.8	202.21	203.84	201.86	202.22	202.84	204.99	203.36	203.97	205.85	202.16
209.55	207.89	209.7	210.59	207.14	208.27	207.3	207.25	208.71	206.32	209.45	208.26	209.38	208.94	208.03	207.39	209.2	208.25	210.31	209.39	207.46	209.01	208.82	208.58	206.25	207.35	209.32	208.28	207.06	208.33	209.86	209.82	208.28	211.55	209.1	206.41	204.58	208.59	209.57	209.77	209.02	207.55	207.16	208.17	206.78	208.84	208.61	211.7	208.39	207.45
205.16	202.87	204.21	202.05	204.31	202.26	202.33	202.88	205.4	204.65	202.91	205.43	202.84	204.63	201.95	206.07	203.98	202.92	203.42	204.85	203.53	202.55	203.06	205.19	205.5	204.4	204.09	204.33	204.41	204.99	202.88	204.96	202.42	207.01	203.88	201.83	203.48	203.1	202.95	204.98	204.09	202.42	202.07	203.75	204.14	204.02	202.4	204.02	203.26	202.44
205.84	205.93	205.02	207.27	206.97	207.51	205.38	205.78	207.36	206.93	206.23	206.62	208.39	206.32	204.34	205.61	206.22	206.49	206.66	206.55	205.42	205.94	203.63	206.42	206.89	206.72	207.37	205.62	209.05	205.4	207.8	205.37	206.79	207.29	207.95	207.4	206.43	206.29	206.33	205.17	206.4	206	206.38	208.38	206.32	205.17	206.15	205.53	206.72	207.35
195.1	193.43	193.43	194.44	197.09	196.55	190.88	194.41	196.89	193.49	195.84	194.17	196.08	196.68	193.75	195.15	194.17	193.33	196.81	194.89	193.78	193.08	193.64	194.47	194.3	194.67	195.74	195.62	193.26	194.32	193.35	193.92	195.22	195.41	196.47	194.15	195.2	194.8	191.7	193.55	194.01	192.51	195.26	196.03	193.64	196.98	194.5	194.84	193.23	193.12
203.43	206.65	205.46	204.3	205.39	206.53	204.43	203.02	205.77	203.58	204.44	204.55	203.98	203.78	203.28	204.93	203.37	207.13	203.01	205.97	205.68	203.43	203.07	207.12	202.84	206.62	205.09	204.25	204.61	204.77	204.15	209.53	206.19	204.77	203.91	202.83	206.42	203.16	205.54	204.86	203.81	203.82	204.6	205.12	205.07	204.09	206.33	204.6	204.23	205.05
207.66	207.16	207.9	207.6	208.52	206.63	208.61	208.74	206.8	207.79	209.55	208.09	206.69	209	208.54	208.01	207.71	208.38	207.83	208.65	207.85	208.55	205.88	207.71	208.89	207	207.97	207.19	206.53	209.17	205.81	207.1	206.11	207.83	208.57	208.27	204.17	207.71	207.44	209.15	209.03	207.89	206.78	208.43	207.26	206.56	207.71	208.65	208.77	209.05
208.44	208.44	209.11	208.55	208.4	211.43	209.66	209.82	205.86	206.69	206.74	208.52	209.32	208.55	210.04	209.28	208.15	206.46	208.29	207.94	209.43	210.23	209.7	208.37	209.39	208.6	208.32	209.31	208.97	209.87	208.79	209.61	211.23	210.41	206.34	206.77	208.81	207.1	209.65	207.06	207.62	209.9	210.48	208.74	208.32	209.35	210.28	209.32	208.04	207.53
214.62	213.57	215.31	213.33	212.86	214.39	215.09	214.56	215.83	214.06	214.09	212.72	213.85	211.47	211.84	212.64	213.67	212.54	211.3	213.33	214.13	216.7	214.47	214.96	214.23	214.57	212.64	213.18	214.34	213.06	213.65	213.22	214.59	212.4	212.93	212.68	213.5	214.74	213.14	213.82	214.58	214.77	211.21	216.49	213.74	215.32	216.3	215.53	211.35	214.18
211.58	208.01	207.44	208.37	207.71	208.08	207.94	209.49	209.58	209.93	209.88	208.73	209.02	210.24	205.89	208.16	209.95	207.31	209.05	210.01	207.8	210.37	210.44	210.99	209.66	206.97	211.45	211.13	209.26	210.23	208.83	206.94	211.87	209.13	209.73	208.86	208.82	207.5	209.54	208.56	208.71	209.95	208.99	207.17	209.55	209.51	207.32	207.52	208.62	209.16
217.44	217.15	217.09	216.82	217.63	218.73	218	217.6	218.75	217.24	216.41	220.53	216.82	216.52	216.34	219.15	219.58	219.93	216.01	219.16	216.9	219.28	218.4	215.62	218.63	216.76	219.2	216.36	216	217.59	218.56	216.46	219.89	219.55	217.01	216.42	217.86	218.42	216.48	217.96	218.83	218.85	218.07	218.1	220.39	217.67	217.17	218.16	219.02	219.86
203.26	201.93	202.45	204.6	205.36	202.49	206.56	204.21	204.98	204.05	204.41	203.45	204.18	203.29	203.97	205.45	203.53	205.79	203.61	202.39	200.59	202.02	202.56	203.09	204.4	203.25	201.8	204.8	202.96	205.36	203.75	205.49	205.08	203.57	204.78	203.07	203.97	204.38	204.12	203.91	203.02	204.46	202.95	203.33	203.83	204.31	203.57	202.53	202.99	205.22
205.88	205.6	205.19	207.29	205.79	207.13	204.6	205.84	207.7	204.56	203.09	204.04	204.65	203.95	203.27	205.46	204.47	204.04	204.61	203.79	205.12	202.53	204.87	203.57	202.99	204.15	206.72	203.99	205.47	204.19	205.06	205.38	202.93	203.14	205.53	207.28	205.61	204.71	203.45	204.89	205.33	204.8	205.94	200.99	203.63	204.61	205.66	203.1	205.32	206.05
204.87	203.76	203.72	203.33	204.11	204.59	203.23	203.83	205.07	203.34	204.09	203.53	205.92	204.16	202.2	202.65	203.94	202.18	204.18	205.88	202.98	206.81	204.12	203.36	203.31	203.71	202.21	204.41	204.29	202.22	204.98	205.63	202.14	204.57	203.24	203.37	202.03	202.29	202.64	202.99	205.72	203.87	204.81	204.29	202.23	204.58	204.63	205.98	205.5	201.16
206.09	207.12	205.17	206.78	205.45	207.06	204.45	205	204.86	205.8	206.19	206.7	205.13	205.94	201.43	206.11	203.17	205.27	205.23	203.86	202.78	203.21	205.51	205.14	205.77	203.3	204.63	203.93	204.33	207.17	205.5	203.39	206.04	202.18	205.15	202.79	203.59	203.19	205.25	205.24	203.18	203.8	204.85	203.63	204.29	204.26	204.33	207.04	204.41	205.01
208.41	210.77	207.34	209.94	209	206.6	205.61	206.03	208.12	210.41	209.6	208.36	209.13	206.07	209.44	210.38	208.06	209.04	209.4	206.49	209.19	210.78	208.33	208.08	207.31	208.96	211.26	209.57	209.78	207.77	206.45	206.46	209.26	209.41	209.81	209.49	207.82	210.32	207.21	210	207.6	208.62	212.37	209.67	208.6	209.73	208.15	206.72	208.63	208.21
203.48	202.71	202.97	203.92	204.48	201.89	204.92	204.19	203.94	202.31	204.45	205.8	203	204.47	204.09	202.86	203.97	204.08	204.34	204.03	205.72	203.13	202.48	203.41	204.38	206.56	206.78	203.74	203.13	203.92	203.19	204.33	204.4	204.32	204.13	205.72	204.4	203.85	207.48	204.7	202.82	205.47	204.36	203.15	203.39	203.28	204.62	205.75	204.41	205.53
199.17	197.51	196.62	198.28	197.64	197.55	199.33	198.32	196.87	199.73	199.53	199.03	194.12	197.18	198.12	199.85	195.16	199.99	199.17	199.42	199.72	197.53	195.1	199.17	198.5	198.18	197.64	197.02	197.54	198.12	198.44	199.27	198.66	197.77	199.35	197.01	198.36	200.95	198.97	198.51	197.87	198.01	197.25	198.03	196.71	196.2	199.01	197.33	198.23	201.2
199.17	197.85	200.12	198.29	200.48	200.33	197.48	200.01	200.2	198.08	200.71	200.06	199.41	198.05	197.92	201.22	197.67	198.78	201.23	201.71	198.11	198.87	197.36	200.84	200.27	198.53	199.07	196.86	196.76	199.22	200.33	199.98	199.65	199.02	197.9	199.99	199.19	200.39	199.46	196.47	199.36	199.25	200	202.27	197.65	200.54	198.7	201.44	199.26	198.8
198.73	200.81	198.17	201.01	199.35	198.69	198.93	201.45	204.82	199.76	200.44	199.44	199.29	199.31	201.39	198.37	199.89	199.44	199.54	198.98	203.04	201.79	200.16	199.87	197.93	200.49	198.29	200.26	198.12	200.66	199.78	199.54	199.26	201.58	201.62	199.75	202.83	200.08	200.97	201.3	201.16	199.27	200.25	201.83	203.18	200.52	201.78	200.44	200.77	199.53
209.45	208.63	207.78	207.41	208.74	207.18	209.07	209.2	209.87	209.34	209.18	206.78	210.44	209.87	208.52	208.65	207.6	208.12	209.59	210.53	207.4	209.68	208.72	207.42	206.79	207.65	207.45	208.76	208.49	209.96	206.07	209.42	210.95	208.26	209.71	208.15	208.2	209.05	206.86	208.25	208.55	209.23	207.43	208.53	209	208.53	208.63	208.57	206.95	206.59
212.53	209.87	207.37	208.48	207.99	208.39	207.21	206.56	207.83	208.29	209.34	208.51	207.62	206.63	210.76	209.88	209.57	207.57	208.24	210.15	209.73	207.89	208.99	209.35	207.64	209.41	206.36	210.95	208.69	209.27	208.48	210.04	206.78	210.09	208.14	210.09	210.9	209.38	208.57	207.34	208.39	206.45	208.63	207.54	207.38	209.52	208	208.58	208.81	208.81
206.9	207.43	207.85	204.23	207.99	208.3	206.55	207.44	208.88	208.68	208.13	205.59	206.28	210.5	207.19	208.35	207.19	207.79	209.08	207.82	207.39	208.25	209.08	208.68	209.01	207.61	206.35	206.2	208.04	208.57	207.24	208.1	206.01	208	208.17	206.42	206.82	207.41	206.61	207.43	207.47	207.04	208.13	206.42	207.17	207.99	208.01	207.17	208.25	207.85
213.47	213.84	213	212.94	214.31	216.48	214.93	214.59	213.28	215.29	214.43	211.46	213.88	215.13	214.36	212.18	213.57	214.77	212.46	213.57	214.53	214.75	214.47	214.22	213.67	215.86	214.79	213.94	212.61	213.41	212.22	213.73	212.36	215.14	212.93	212.46	214.75	215.65	213.77	214.36	215.83	214.39	214.28	213.31	213.5	212.16	212.8	214.96	213.1	215.61
204.88	201.72	202.12	203.39	204.36	203.21	203.75	202.22	202.39	202.21	204.24	203.92	204.83	208.23	202.55	202.33	202.67	204.19	203.66	201.86	202.91	203.16	203.38	202.95	202.83	201.06	204.35	205.62	202.33	203.36	202.63	200.72	201.23	203.3	204.85	203.72	200.42	202.47	203.76	201.77	204.35	204.11	203.61	205.08	204.38	204.67	205.33	205.12	205.33	203.34
199.7	200.35	199.79	200.02	199.89	199.81	199.46	197.74	199.55	199.63	199.83	198.99	200.16	200.35	199.5	199.1	199.04	198.73	200.73	199.32	198.85	199.07	198.8	199.49	198.91	198.27	201.34	200.36	199.19	199.02	201.84	197.33	199.89	197.87	200.48	199.33	199.44	199.76	198.78	198.5	198.74	198.4	200.61	199.25	199.42	198.3	199.94	197.2	199.49	196.36
203.92	203.81	204.88	203.24	204.51	204.29	201.21	201.87	203.1	202.03	200.36	202.81	204.19	203.01	199.78	203.35	201.18	202.65	203.76	203.65	203.74	206.28	202.34	202.63	204.21	203.54	204.73	204.93	199.68	205.16	200.62	203.07	202.36	202.58	206.16	204.16	200.05	202.84	203.93	204.08	203.36	205.11	202.73	205.51	201.4	201.67	204.53	204.87	204.3	201.56
207.13	206.47	207.2	205.46	205.5	205.81	207.35	207.53	207.9	207.19	206.2	209.03	205.88	205.11	208.14	205.99	205.85	208.1	205.03	206.07	208.63	207.11	206.2	206.3	207.79	207.03	211.17	208.62	209.15	206.43	206.32	208.24	207.47	208.4	208.32	206.52	206.72	206.89	206.18	207.88	208.2	208.26	208.62	205.74	207.09	207.88	205.31	208.7	209.07	208.15
210.95	213.48	212.24	212.87	212.43	212.91	214.9	213.52	213.62	212.29	211	212.62	211.95	210.57	211.54	211.59	212.45	212.59	214.88	209.94	212.22	210.9	213.74	214.56	211.59	212.31	211.98	213.41	213.61	213.57	210.74	211.91	210.78	213.6	213.2	210.29	209.38	212.25	212.98	213.93	212.28	210.36	211.38	211.81	210.79	213.57	212.62	212.31	212.27	214.39
207.86	208.3	208.43	208.88	208.15	209.41	209.21	208.35	209.38	210.52	208.84	209.76	207.02	208.77	209.14	208.55	208.26	206.95	208.5	208.38	207.97	210.14	208.78	206.45	207.42	210.12	207.6	208.21	207.37	208.57	207.06	209.85	208.49	207.3	208.59	209.35	209.1	208.87	209.38	209.19	209.99	207.11	207.2	209.81	208.47	210	206.74	206.96	208.84	210.02
210.63	210.34	213.57	211.11	212.2	212.06	211.93	210.55	213.01	211.98	214.47	211.71	210.72	211.29	214.89	211.17	212.29	214.04	213.73	210.99	211.29	211.12	210.03	210.9	211.38	210.05	211.35	210.82	213.69	212.23	213.13	210.51	211.18	210.46	213.27	208.96	210.49	210.91	212.31	211.3	212.01	213.06	210.09	209.43	210.26	212.81	211.93	210.35	211.96	210.68
211.42	211.53	210.63	211.37	209.94	209.62	209.23	210.39	213.99	212.58	210.61	210.76	213.54	213.83	211.61	214.25	210.91	215.59	211.43	211.12	212.69	211.14	210.24	210.25	210.47	208.12	211.22	211.96	209.86	210.44	212.47	212.99	212.08	210.61	211.05	210.31	211.1	212.52	209.84	213.23	211.41	211.83	212.03	211.96	211.39	210.57	213.76	212.39	211.6	211.52
194.52	192.29	190.06	196.46	192.43	195.03	193.94	193.61	190.61	193.59	195.23	196.24	194.81	191.87	195.29	193.36	193.28	192.16	196.41	193.57	195.01	193.81	193.94	192.63	193.65	194.59	193.79	195.27	195.29	195.29	193.53	192.25	194.97	193.93	192.46	193.79	196.51	192.05	192.56	195.62	193.78	195.01	195.34	193.8	195.75	197.51	194.4	195.73	195.07	194.67
209.89	207.21	208.23	209.82	210.45	210.13	210.16	210.17	209.97	209.09	208.33	209.8	207.86	210.34	208.01	211.14	210.45	211.13	208.71	207.29	209.32	210.8	208.48	209.61	208.73	210.1	206.33	210.18	209.19	209.08	209.66	210.09	209.71	207.44	210.16	207.08	209.16	212.09	209.17	208.09	210.11	210.47	209.8	208.09	211.08	209.16	208.94	210.86	210.42	210.36
207.35	209.5	208.81	209.87	208.3	208.85	208.74	209.26	207.24	209.63	209.07	212.69	210.08	208.79	208.82	209.05	209.03	207.09	209.59	208.69	209.72	210.96	209.15	208.57	210.48	208.04	209.2	207.16	209.68	208.43	208.97	207.58	206.63	209.95	209.2	212.44	209.17	210.44	210.2	208.29	209.91	208.66	210.17	209.51	209.51	210.66	209.27	207.76	211.56	210.82
204.57	204.51	203.95	204.54	201.57	203.09	205.19	205.64	204.95	202.81	204.34	204.83	204.84	205.05	202.44	203.2	204.35	204.87	200.9	204.56	202.83	203.65	205.08	205.73	205.31	206.72	202.17	204.55	203.32	205.15	204.95	203.5	201.97	203.3	204.06	202.8	203.94	205	202.22	204.78	202.54	203.06	203.51	202.99	203.58	203.26	203.39	204.53	203.7	204.28
213.12	211.71	209.99	210.28	211.86	209.38	211.35	211.87	210.89	213.18	212.9	213.22	212.11	213.04	211.04	213.46	212.16	212.94	211.43	210.63	214.12	210.97	212.19	212	212.78	210.41	212.29	211.6	211.52	212.48	215.77	209.98	212.13	213.01	211.61	213.54	214.58	213.36	212.88	211.77	212.33	214.28	212.17	212.41	211.42	211.98	211.23	211.38	214.81	211.41
199.81	198.52	198.51	200.41	196.76	199.74	198.51	196.31	196.97	197.49	197.21	197.59	198.88	197.84	197.97	198.45	198.15	199.95	199.37	200.47	198.9	199.35	198.3	196.66	198	198.7	196.05	197.1	198.38	195.72	198.94	196.99	198.25	200.11	197.47	198.76	199.15	199.41	196.54	197.74	196.61	199.83	198.9	199.66	197.39	200.75	196.43	198.13	198.24	199.72
213.79	213.72	211.59	211.41	213.69	213.19	213.17	212.33	211.56	214.34	214.98	212.99	213.62	212.57	215.23	215.68	212.96	213.32	212.92	211.22	215.99	212.56	214.3	212.1	210.8	212.28	213.87	214.42	212.38	211.67	213.04	215.22	212.45	213.98	212.77	214.73	210.19	214.15	213.44	212.15	214.85	215.85	214.46	211.56	210.07	212.13	213.26	213.86	216	212.83
198.04	199.04	198.91	198.25	199.27	199.24	197.84	198.17	198.47	195.62	200	198.76	199.3	200.01	200.17	199.58	200.47	198.85	199	197.91	198.52	199.06	197.82	198.32	199.34	194.96	197.99	199.5	197.25	197.24	198.46	198.42	196.57	198.92	196.8	198.73	199.1	197.35	198.37	197.69	199.47	199.31	199.19	197.91	196.39	197.5	200.54	199.35	197.86	199.64
203.7	207.16	206.52	205.78	207.62	208.81	208.71	208.68	206.75	207.83	207.35	205.48	205.53	204.81	205.07	206.58	205.75	208.42	205.57	207.85	207.49	207.81	206.06	206.05	205.54	203.96	206.17	206.3	205.94	206.26	204.65	207.29	207.2	205.82	205.91	206.86	209.1	207.01	206.15	206.53	206.69	207.88	208.24	206.1	205.92	208.5	205.05	205.84	206.93	205.68
195.33	194.95	195.6	196.47	195.08	195.4	193.84	196.46	196.28	195.38	196.18	196.07	193.61	194.43	195.62	194.08	194.78	194.85	195	195.23	197.86	193.58	197.03	196.21	195.47	193.06	195.41	194.67	197.52	193.95	194.22	194.34	196.1	196.44	196.4	194.33	194.14	193.66	194.93	194.65	194.34	194.81	195.48	194.17	195.87	195.56	195.15	197.27	195.69	194.31
208.67	207.97	207.92	209.38	208.71	210.89	210.39	207.78	208.03	207.67	210.88	209.17	208.54	207.87	211.41	210.1	211.32	209.23	209.27	210.01	210.52	211.87	209.66	207.37	210.36	206.92	209.8	210.29	208.52	210.39	209.51	210.4	207.76	208.99	210.08	212.02	211.37	207.93	207.95	209.03	207.99	207.36	208.38	208.69	207.18	211.01	208.95	208.73	209.56	210.62
207.65	205.57	206.68	208.54	207.42	207.91	209.01	207.39	207.51	205.84	207.04	208.37	206.9	209.96	206.53	207.8	206.65	206.12	207.99	209.51	207.64	208.18	205.37	208.18	207.68	209.14	206.51	207.72	205.48	209.53	207.24	206.71	205.28	208.1	209.45	209.21	207	207.41	206.63	205.67	208.91	208.26	207.5	203.98	207.83	207.3	205.62	208.89	205.97	208.7
203.92	203.74	203.27	204.63	202.57	204.41	200.78	203.51	204.93	203.66	201.18	203.67	201.45	204.42	202.31	203.67	203.46	201.69	203.27	202.66	203.42	203.44	202.8	202.89	202.01	203.5	203.77	203.48	201.01	203.63	203.68	202.64	203.07	201.93	204.57	200.98	204.51	202.35	201.19	202.36	203.6	202.23	202.57	203.57	203.18	204.43	204.51	205.52	204.39	203.23
203.52	199.71	201.35	199.21	198.94	199.1	197.86	199.87	199.59	199.35	201.44	201.52	197.88	198.7	199.45	200.35	198.63	199.77	197.89	199.69	199.88	200.36	201.33	200.8	200.24	201.31	201.76	199.32	200.22	199.24	197.88	199.38	199.7	196.68	196.14	197.94	198.57	199.3	201.17	199.39	198.77	200.7	199.01	199.58	195.69	199.21	200.76	199.24	197.04	198.5
208.18	208.88	207.14	206.98	208.38	206.5	207.45	207.97	209.1	207.85	208.14	205.33	208.62	206.43	208.36	207.92	208.69	207.99	207.38	209.16	208.09	209.48	209.52	206	209.36	211.57	207.51	208.48	209.17	205.75	206.81	207.15	206.82	208.45	209.18	207.65	209.62	207.8	208.79	206.98	207.28	209.76	205.28	208.54	207.24	207.29	206.5	209	207.12	207.6
201.16	200.66	200.53	200.6	200.36	201.88	197.83	201.17	198.41	198.3	200.4	201	200.13	200.73	197.61	201.5	198.4	198.62	198.98	201.4	201.82	200.69	198.43	200.98	199.26	199.99	200.14	199.68	198.79	199.07	200.62	200.77	197.29	198.3	200.25	201.98	197.97	200.56	200.94	199.72	199.91	200.58	199.19	199.41	197.1	198.39	198.99	199.45	199.62	200.83
201.03	199.06	200.65	198.92	197.7	198.52	198.31	198.6	198.05	201.04	199.88	199.77	200.18	199.23	198.93	201.93	201.19	199.85	199.16	199.35	201.71	200.02	197.59	198.92	201.85	200.32	199.44	198.33	199.45	199.24	197.87	200.81	200.52	197.44	197.86	200.71	199.52	198.03	202.43	200.45	198.94	197.7	200.06	201.55	198.32	197.61	199.28	199.09	201.24	198.93
200.11	205.03	201.09	201.06	199.15	199.19	199.1	198.43	202.15	200.31	198.4	200.77	200.48	201.29	201.2	199.47	197.26	201.39	201.24	199.9	201.96	200.97	203.69	200.38	198.64	197.45	199.38	200.86	200.6	200	200.81	201.93	201	200.28	203.21	199.46	200.46	198.54	200.56	200.84	201.8	200.93	202.09	200.01	201.9	199.26	199.26	199.88	201.26	199.67
208.15	208.53	206.8	207.77	206.93	208.52	205.92	208.01	207.36	209.47	206.92	207.36	206.62	211.09	207.28	209.95	208.1	207.81	208.39	208.21	205.68	208.54	206.76	209.28	208.68	205.2	207.98	208.58	207.22	206.64	208.7	208.99	206.04	209.45	207.19	210.68	208.59	207.14	208.21	208.57	208.27	208	208.31	206.54	207.34	207.19	208.62	210.04	211	207.9
201.31	203.5	204.24	205.99	201.16	203.03	204.68	205.51	204.24	205.73	205.87	203.72	204.62	203.71	202.82	201.29	205.16	204.55	206.88	202.75	202.83	201.51	203.08	202.06	203.78	202.86	203.21	199.97	203.41	202.75	203.38	205.79	202.68	205.21	204.26	203.97	206.39	203.46	205.3	202.74	201.81	203.32	204.96	203.41	204.22	203.4	201.97	203.5	203.89	205.37
207.58	206.67	207.75	208.73	208.55	205.75	207.9	209.42	206.51	207.81	209.64	205.17	205.24	206.81	207.12	210.18	208.27	207.93	205.97	207.15	209.17	206.39	208.01	208.55	207.73	207.32	207.05	207.67	207.41	207.51	209.67	207.8	205.07	207.74	208.84	207.64	206.93	207.68	207.68	207.11	208.03	209.73	206.8	207.86	205.68	210.41	206.89	209.61	207.84	206.99
204.27	203.76	204.25	202.4	204.84	203.56	203.49	203.22	204.19	205.25	203.76	205.45	205.82	202.75	205.37	204.23	204	204.61	203.51	204.04	202.5	201.4	202.77	203.53	203.82	206.32	201.94	202.64	203.01	205.67	206.64	204.96	202.64	200.9	202.01	201.99	203.5	204.03	202.74	202.91	204.04	202.66	204.49	204.11	205.38	205.23	202.61	204.06	207.14	203.14
205.84	208.67	207.88	206.74	207.22	206.15	208.41	207.97	206.64	207.9	207.23	205.69	208.78	206.16	207.02	209.18	208.42	207.96	209.63	208.54	207.03	207.88	206.89	208.78	205.72	207.17	207.48	207.67	207.74	206.65	207.79	207.19	207.69	208.19	205.43	206.9	207.69	206.38	208.49	206.69	210.19	208.08	206.79	206.68	208.42	207.95	206.94	208.02	207	205.54
202.07	200.99	202.05	199.52	201.67	201.55	198.84	203.23	201.06	204.96	205.1	201.21	199.78	200.4	200.43	201.48	198.34	202.01	199.31	200.58	205.03	198.96	201.96	201.97	201.7	202.18	202.16	201.55	203.12	201.51	202.35	201.95	201.22	199.99	200.96	203.45	202.23	202.82	201.86	200.83	201.69	202.71	201.86	204.27	200.4	202.2	203.84	201.02	199.59	201.19
195.54	195.21	195.22	196.32	191.97	197.37	194.63	193.67	196.56	194.49	195.52	192.28	192.96	194.07	195.33	195.56	193.9	194.19	194.61	196.21	192.06	195.36	191.72	193.03	192.81	192.59	193.06	195.48	194.14	194.22	193.94	193.69	193.58	193.2	194.9	190.5	195.66	196.47	192.53	197.53	193.68	192.74	195	195.24	193.88	194	194.38	193.77	191.58	193.38
202.7	203.29	202.58	201.3	204.48	205.05	202.42	204.2	201.93	202.22	201.99	202.38	201.81	202.99	204.81	204.56	203.46	201.05	205.07	202.8	201.62	204.62	204.42	203.51	203.23	204.15	205.56	204.04	202.66	205.35	203.91	203.71	204.25	200.51	202.99	204.47	203.47	204.94	200.17	204.1	203.04	204.57	203.33	202.22	203.66	204.77	204.03	204.26	201.44	203.84
200.63	202.85	199.64	201.74	198.98	200.61	199.49	199.84	201.43	200.34	198.4	199.11	199.26	198.12	203.44	201.89	199.31	200.52	201.63	198.52	199.69	200.92	202.24	199.94	196.98	200.39	197.94	200.76	200.15	200.25	201.45	201.45	199.08	198.96	200.91	199.82	199.69	202.47	201.15	202.2	200.39	200.92	201.69	201.3	201.61	201.24	200.19	201.84	202.99	200.28
211.57	208.19	210.38	207.2	207.21	208.2	211.58	206.14	209.79	208.29	209.02	207.92	208.16	207.03	208.56	210.22	208.91	207.48	211.34	207.91	208.02	211.11	207.86	208.99	208.24	206.5	209.8	207.84	209.74	207.38	208.38	209.48	206.59	210.14	209.72	206.49	209.73	208.4	209.38	207.77	208.19	208.35	207.98	208.78	207.37	210.4	208.63	210.24	209.33	209.07
208.92	208.82	208.65	206.66	209.08	209.01	209.95	210.85	209.86	210.71	209.33	207.67	208.89	210.61	210.63	210.46	209.69	206.76	207.46	209.92	211.17	208.12	209.25	211.33	209.73	210.46	212.1	209.26	207.83	207.95	208.34	208.97	209.74	207.81	210.32	208.36	207.62	211.24	211.33	211.15	210.81	209.8	207.6	208.45	209.22	209.54	209.68	208.87	209.8	210.13
205.62	205.84	207.16	205.44	205.02	207.36	204.64	203.74	203.75	205.97	205.35	205.91	206.23	203.96	204.83	204.53	204.51	206.21	204.66	203.97	204.18	205.79	202.61	203.81	204.06	203.9	206.67	205.7	206.38	203.97	205.11	203.63	203.76	206.46	204.22	201.72	204.69	202.24	204.98	206.02	203.27	205	203.51	205.63	203.49	205.98	205.21	207.31	204.84	204.54
212.55	210.81	212.91	213.01	209.38	210.88	210.58	211.19	213.93	211.02	213.21	212.64	210.11	212.79	210.83	210.36	212.02	210.47	212.14	211.6	211.49	213.39	213.23	211.97	214.57	211.11	210.86	213.04	210.52	214.18	210.32	212.06	209.76	210.75	212.07	213.59	211.12	212.14	212.22	211.77	211.14	211.63	212.34	210.81	210.66	212.46	211.93	210.95	212.65	212.95
198.6	199.45	198.27	198.98	198.91	196.73	197.83	198.85	200.48	198.57	198.44	200.01	199.57	199.16	196.24	198.68	198.56	198.73	195.99	198.41	198.54	197.49	198.11	199.9	199.13	196.35	196.91	200.03	199.76	198.51	197.76	197.62	199.74	202	198.42	197.49	197.23	200.17	197.8	197.15	200.49	197.7	198.93	198.4	198.18	197.07	196.06	197.76	199.71	198.5
204.5	204.23	206.02	204.95	203.96	204.24	204.94	204.97	202.68	206.19	204.68	205.3	202.47	204.66	204.17	203.5	204.46	204.28	204.68	200.2	205.04	203.55	203.86	202.93	203.85	204.39	202.17	203.46	201.91	204.87	202.37	200.18	202.83	206.43	204.43	204.25	205.13	206.2	204.76	203.22	203.68	204.28	205.25	203.81	203.21	202.91	204.03	203.64	203.67	202.63
200.04	201.13	198.13	201.77	201.33	198.41	199.62	200.86	202.06	198.99	199.52	199.56	200.07	199.54	201.78	200.15	201.25	199.21	201.35	199.76	201.45	199.33	200.4	198.14	201.43	200.72	200.59	200.02	199.18	200.2	198.77	199.96	200.55	198.74	197.65	199.23	197.18	200.77	199.44	199.04	199.03	201.93	200.83	198.45	201.04	199.43	199.99	201.51	200.22	199.29
209.38	207.87	208.55	211.03	208.61	208	208.02	208.13	208.59	208.41	210.15	209.18	208.71	208.15	207.56	207.6	208.04	209.57	208.14	208.14	209.72	210.55	207.74	209.22	208.24	209.13	207.27	207.69	208.94	210.43	208.45	208.57	207.87	209.22	208.12	210.22	208.86	207.96	208.16	210.89	209.06	209.69	208.35	208.42	207.55	208.25	206.45	210.69	208.24	207.22
209.05	208.15	205.86	204.21	207.91	207.07	207.96	207.2	206.23	206.8	206.31	209.88	207.91	207.53	205.61	208.27	208.3	209.68	208.61	206.78	209.15	207.83	210.33	204.67	207.49	207.05	206.13	208.48	207.36	207.05	206.82	207.86	208.02	206.07	207.98	208.18	206.36	206.59	208.43	207.54	207.2	208.48	209.23	209.45	207.92	206.67	209.21	206.07	208.68	208.39
202.65	202.61	202.99	204.42	202.3	203.78	203.4	202.83	201.43	200.3	203.67	200.67	201.49	204.16	203.54	203.33	204.82	201.92	203.06	202.96	202.38	205.74	204.21	204.17	203.28	202.96	203.17	205.11	201.19	201.58	206.08	204.87	205	200.8	203.73	204.63	203.81	205.18	200.9	201.12	202.54	203.39	202.53	203.62	202.87	201.89	200.22	202.13	203.58	202.06
206.16	206.46	203.74	203.34	201.68	204.15	205.58	205.51	204.35	203.53	205.09	206.45	203.52	203.96	203.78	204.99	203.24	203.33	203.01	203.47	204	203.58	202.93	204.12	203.47	205.88	203.52	205.64	203.64	205.45	203.88	205.17	205.46	202.5	206.2	202.54	205.84	203.51	204.03	203.1	202.47	205.09	204.81	205.07	202.94	205.71	203.79	203.47	205.78	204.69
203.13	201.79	201.68	203.95	201.94	201.78	203.08	203.75	201.56	201.06	205.2	199.91	201.95	202.52	200.95	203.11	201.8	204.89	200.01	201.61	202.06	201.82	200.01	201.71	202.18	203.87	202.92	201.6	203.2	203.88	202.18	202.55	204.26	202.95	201.72	200.63	201.54	204.32	201.33	204	201.12	202.46	203.28	203.51	202.04	202.42	204.11	202.3	202.48	203.36
205.52	202.9	203.36	207.49	205.38	205.86	204.79	206.16	205.03	202.81	205.55	204.57	204.97	205.12	205.56	204.92	206.16	202.8	206.41	205.88	203.83	204.92	205.01	205.14	207.48	204.66	203.62	207.03	202.7	205.38	205.15	206.43	205.41	204.73	205.18	204.85	204.78	205.12	204.98	204.3	205.7	205.19	203.5	203.51	203.17	206.88	204.96	202.77	205.14	205.42
217.28	213.43	218.44	218.46	216.25	219.31	216.43	219.56	216.49	215.77	215.2	217.61	217.52	217.2	218.61	214.87	216.79	215.3	217.57	216.47	218.4	217.01	215.72	218.42	217.4	216.08	217.04	217.71	215.98	215.95	217.17	219.13	216.15	214.5	215.33	216.79	216.71	217.44	217.4	216.68	217.91	218.76	219.75	217.75	217.7	218.11	217.29	214.92	216.26	217.14
200.79	201.89	199.36	200.26	196.11	201.31	198.93	198.96	200.24	197.46	198.8	198.13	197.77	201.45	197.75	199.62	196.92	196.78	200.18	201.72	200.94	200.38	196.42	199.11	198.96	196.88	199.84	199.74	197.65	197.89	199.62	198.55	200.46	199.65	198.03	199.92	197.96	198.16	200.12	200.18	199.53	200.01	198.77	199.51	200.1	199.03	201.11	200.12	202.1	201.57
195.48	196.27	196.76	197.5	195.48	199.42	197.28	200.15	195.67	197.73	197.9	197.47	197.16	201.53	198.22	198.46	199.44	199.17	198.44	198.75	198.72	199.78	197.78	199.36	197.4	196.86	198.25	199.08	195.59	198.22	197.97	197.55	195.49	199.44	198.45	196.83	201.93	197.32	197.05	198.37	196.94	198.6	197.39	198.36	199.51	199.25	197.87	200.88	199.06	198.38
217.25	217.41	217.09	214.93	219.27	218.11	214.41	219.57	218.13	219.4	217.93	218.26	218.87	215.99	217.77	219.02	217.86	219.41	218.2	216.31	216.59	218.6	216.48	218.64	220.94	216.56	218.61	217.78	220.08	215.35	216.8	216.38	218.4	218.57	217.03	218.83	217.79	219.82	216.73	217.63	219.4	216.1	216.8	218.75	219.57	215.14	218.52	219.21	216.34	217.44
210.14	210.96	211.31	209.55	211.82	211.6	211.87	210.45	210.95	212.93	210.16	212.29	212.99	211.26	212.74	211.28	209.84	212.45	209.76	212.46	212.46	211.6	212.79	213.3	209.4	211.48	214.09	210.49	212.64	213.32	210.62	211.49	212.7	211.41	212.24	211.75	211.77	210.71	209.26	212.63	210.74	212.32	212.08	210.89	211.53	211.5	212.9	215.31	210.84	211.8
208.55	210.24	209.36	209.71	207.42	209.4	208.97	209.78	207.96	206.95	208.78	207.7	209.76	206.86	208	207.22	208.88	210.9	207.67	207.37	206.14	209.83	208.82	208.82	209.41	207.87	207.22	209.4	205.8	209.82	207.57	210.23	206.28	209.22	210	209.34	208.53	209.43	208.56	208.28	207.5	208.76	208.78	209.52	208.97	207.9	209.18	207.97	208.42	208.59
208.15	209.72	209.56	210.2	210.61	210.04	207.51	210.46	206.6	208.72	208.92	209.09	210.44	207.95	209.61	209.12	210	210.82	206.53	209.85	212.82	212.12	213.53	208	209.92	209.59	209.3	209.47	209.83	210.03	210.19	210.63	208.71	211.2	209	209.52	209.64	209.98	209.94	211.6	206.17	210.75	210.72	210.2	207.53	210.31	211.22	209.22	209.11	208.74
201.38	200.36	199.36	202.28	201.73	200.44	199.6	200.46	199.04	199.7	202.12	199.53	198.87	197.51	196.45	198.22	198.15	198.36	201.58	197.24	200.07	198.91	199.53	199.38	198.07	198.93	197.09	199.42	198.38	201.09	198.58	198.35	197.76	198.01	201.86	198.11	200.82	198.31	198.06	201.66	199.44	201.28	201.09	198.76	198.48	197.41	197.62	199.57	197.99	199.45
204.73	203.72	202.26	202.14	201.48	203.73	201.83	204.72	201.83	202	199.61	200.55	201.37	201.58	202.85	201.39	203.23	202.13	202.49	203.26	203.16	201.95	202.37	203.08	202.91	202.84	202.71	203.72	202.75	201.16	203.46	204.74	203.59	201.3	201.08	202.34	202.71	203.34	202.04	204.52	204.49	200.86	201.58	204.76	203.58	200.41	202.39	202.46	202.26	200.57
193.9	194.7	194.04	194.55	195.03	195.36	194.8	195.44	195.44	192.75	193.96	195.39	191.69	192.99	193.13	196.58	196.18	194.21	195.21	193.36	193.16	193.66	195.18	194.02	193.39	191.43	193.64	195.47	194.71	195.68	191.09	194.08	193.48	194.12	194.15	193.46	194.64	194.43	191.48	195.2	191.48	194.49	194.76	192.42	193.42	193.32	194.42	192.67	194.26	194.5
210.94	209.64	208.48	210.33	210.62	209.58	210.61	212.2	210.47	210.22	208.74	207.77	208.01	207.64	211.82	210.48	211.03	210.79	208.88	210.1	210.46	209.82	209.18	207.51	206.66	210.32	208.58	210.55	209.75	209.4	211.59	209.81	210.54	207.16	209.72	210.23	207.65	209.39	208.19	209.2	210.05	209.24	209.25	209.7	209.82	210.25	208.65	209.07	209.05	209.57
213.64	211.57	211.18	212.43	210.17	214.47	213.22	212.97	213.9	212.11	211.55	214.54	211.81	213.56	214.13	212.22	213.7	212.56	211.02	213.44	210.52	211.66	211.87	214.12	210.82	213.85	212.22	211.47	212.53	213.81	212.57	210.93	211.61	211.14	212.49	211.95	211.94	213.27	214.9	213.07	214.33	213.31	212.92	213.18	213.38	214.08	212.73	213.27	212.58	214.88
203.51	202.81	202.53	205.86	202.13	204	205.56	203.43	206.12	203.56	204.48	201.73	206.57	203.31	205.03	203.15	202.98	203.25	206.4	203.01	203.24	203.89	204.5	204.63	202.77	206.06	202.7	204.35	201.48	206.49	204.91	206.42	205.98	204.22	203.89	202.69	204.67	203.06	202.39	203.93	202.64	205.24	203.09	203.88	203.96	204.18	202.56	205.9	204.37	201.2
207.62	207.85	209.47	207.98	206.24	207.34	206.05	207.05	206.92	207.75	207.5	208.77	207.8	207.91	206.2	208.19	208.02	208.26	207.65	210.44	207.95	206.56	207.38	206.97	207.66	209.57	205.97	208	208.36	208.32	206.27	207.78	208.06	208.48	207.94	206.95	207.59	206.34	208.04	207.75	206.86	208.42	208.11	207.21	208.35	207.05	208.75	207.9	208.71	210.66
213.48	212.58	212.21	211.82	211.77	214.23	211.53	212.7	211.7	213.4	213.39	212.57	212.22	211.18	211.87	210.29	210.69	213.27	212.39	210.9	211.78	211.91	211.8	211.9	213.05	213.15	214.21	212.79	211.36	214.14	212.37	212.11	212.31	210.59	211.99	211.61	212.1	212.74	212.51	213.59	213.29	211.98	214.39	213.18	213.34	212.11	212	212.88	213.02	211.7
212.55	213.51	212.74	211.75	212.49	210.23	213.55	211.74	213.27	212.21	216	213.39	214.46	212.52	214.65	210.41	212.2	213.26	214.14	212.04	213.66	215	211.52	212.65	213.24	212.72	212.89	211.97	211.81	214.45	216.1	210.76	214.8	211.9	213.25	212.08	212.22	214.07	214.81	213.36	213.11	215.79	213.27	212.41	212.86	212.55	213.82	211.8	213.55	213.42
209.48	208.52	208	208.84	210.3	207.74	208.31	209.57	208.27	208.33	208.72	209.65	207.26	206.55	208.48	207.75	210.89	209.62	207.74	208.07	208.57	207.94	207.41	208.8	211.07	209.36	208.43	208.62	209.65	210.91	209.7	207.86	211.29	210.49	208.54	209.07	208.28	208.31	207.8	208.27	207.56	206.4	207.9	211.19	206.99	206.64	209.93	207.76	207.61	208.86
201.53	202.11	200.98	200.76	201.91	201.9	202.75	199.1	199.41	201.45	200.46	201.61	199.26	201.08	201.94	203.1	200.46	200.44	198.83	202.77	202.21	201.4	199.97	202.06	199.35	201.43	202.08	201.58	201.41	201.91	197.31	201.83	200.11	200.38	203.66	201.78	199.96	203.6	201.47	199.83	201.74	201.82	202.72	199.77	200.97	201.24	202.86	199.41	199.79	202.15
199.26	199.52	202.67	199.51	198.71	200.29	201.98	198.41	196.68	200.5	198.35	199.31	201.3	199.75	198.42	200.08	199.71	198.67	200.73	199.01	198.59	197.86	199.2	199.82	201	198.58	199.31	200.04	201.02	199.86	198.67	197.47	200.69	201.48	198.51	198.85	198.92	201.07	197.01	198.95	198.04	199.16	198.27	198.23	197.99	199.55	198.15	201.24	199.07	201.58
204.76	210.08	205.8	208.16	208.17	210.4	206.78	208.59	206.55	210.43	207.69	206.63	206.99	208.44	207.05	207.27	206.43	207.85	209.07	206.91	208.93	205.38	208.74	205.44	207.39	206.75	207.29	207.95	207.49	206.15	208.85	205.47	207.84	207.1	209.58	206	207.58	209.3	207.6	209.27	206.39	207.55	208.76	208.06	207.01	209.3	207.62	207.42	207.45	206.92
199.39	200	198.4	202.67	201.53	199.04	198.33	200.51	200.07	199.53	199.21	200.52	200.18	200.49	200.16	199.37	199.52	199.9	199.9	198.72	200.08	199.62	201.23	200.61	200.35	198.29	200.42	201.19	198.98	199.47	199.39	199.57	202.32	201.04	199.58	200.09	200.29	200.05	199.75	200.82	200.83	197.96	202.08	200.8	196.31	202.99	200.13	198.87	198.49	199.91
207.85	208.97	209.06	208.34	209.71	207.85	207.83	209.98	208.28	207.42	209.03	210.54	208.7	210.07	210.54	208.83	209.03	209.76	210.3	209.46	209.42	209.71	208.72	207.75	207.91	206.71	209.87	206.1	209.28	209.48	209.85	210.73	211.51	208.05	211.17	210.14	210.19	209.59	209.04	211.02	207.74	209.61	209.83	208.57	209.14	209.12	210.75	207.03	209.44	207.41
218.1	218.71	217	218.01	218.17	218.31	218.9	215.95	220.56	217.3	216.93	216.33	216.35	217.18	217.51	217.89	217.72	218.41	214.8	219.64	216.6	217.32	218.75	217.87	218.26	219.88	219.53	219.43	217.77	218.4	219.56	218.41	218.73	219.75	216.31	218.59	218.26	217.71	216.68	217.63	220.43	218.93	218.9	217.07	220.57	217.38	218.22	219.9	221.05	218.9
211.08	211.44	209.21	206.25	208.31	209.24	209.53	209.89	209.75	208.91	207.96	211.19	209.14	208.57	206.3	207.39	208.37	208.58	208.45	206.3	208.32	205.35	208.81	206.69	209.03	207.53	208.01	209.7	208.26	208.67	209.66	210.77	207.87	208.23	206.64	207.95	210.95	208.92	208.98	208.79	208.77	208.74	208.48	210.24	209.71	209.55	208.42	207.88	208.08	207.61
208.07	210.07	208.69	208.78	207.69	206.97	206.58	207.09	211.13	208.73	205.62	207.33	207.84	208.64	209.4	210.19	209.43	205.94	208.57	207.48	209.11	207.64	209.56	207.75	209	207.21	210.68	207.75	210.17	209.96	207.54	206.97	209.44	209.82	209.03	207.68	208.43	206.73	206.99	208.98	208.91	207.18	210.27	208.85	208.81	207.01	207.97	209.59	208.48	208.76
206.32	209.3	207.57	209.48	209.77	210.68	208.26	206.49	206.15	209.22	207.48	208.2	206.15	207.4	206.76	208.61	207.51	207	208.16	207.2	207.1	206.99	208.91	207.63	205.4	206.57	208.05	208.12	206.67	210.5	209.4	207.68	206.04	208.77	209.99	206.01	208.65	207.79	208.9	208.05	207.28	208.47	208.89	207.92	207.39	208.79	205.56	206.73	209.09	210.02
192.26	192.53	198.05	195.57	193.92	193.64	196.71	192.67	196.81	194.99	194.85	197.85	193.63	195.2	194.38	195.34	193.15	193.42	195.41	193.44	194.21	194.4	196.56	195.54	197.63	195.74	197.21	196.39	194.26	194.81	195.09	196.33	195.39	194.21	198.59	193.11	198.77	195.42	197.12	193.92	195.08	196.06	194.74	194.74	194.28	193.84	196.16	194.79	194.66	195.88
213.47	214.16	213.96	212.03	212.26	211.95	214.61	213.39	214.31	214.96	214.68	215.31	213.15	212.93	213.16	214.26	211.06	214.71	211.36	211.03	212.97	213.76	214.63	213.07	211.97	213.92	212.77	215.1	211.34	213.51	213.1	213.38	213.12	212.68	214.12	213.11	211.02	210.67	211.45	215	212.83	210.51	211.66	213.33	212.89	213.08	212.99	212.24	212.65	213.04
215.59	216.2	217.32	214.51	217.83	215.63	215.67	216.58	215.65	216.85	217.2	218.52	217.99	217.45	217.04	216.85	220.29	216.69	216.7	218.1	217.3	215.53	215.46	217.59	217.15	218.98	215.41	218.72	214.69	219.52	219.96	215.81	215.13	216.62	217.91	218.09	218.28	216.02	217.02	217.66	216.87	217.11	217.3	214.44	218.16	217.59	217.72	218.41	216.36	216.38
201.16	203.65	200.97	200.28	202.51	201.83	201.15	203.71	202.97	199.89	201.8	204.23	200.95	201.86	203.05	201.89	201.79	205.07	203.72	201.16	200.87	200.3	201.64	202.46	202.23	201.96	203.55	201.14	202.46	203.45	202.18	199.77	202.15	202.05	203.51	203.97	203.72	200.31	199.74	203.39	201.36	203.39	202.61	204.69	199.98	203.33	203.27	203.22	201.73	202.68
196.36	194.12	194.26	195.65	196.18	195.18	194.8	192.7	194.59	192.34	193.8	195.71	196.29	193.89	194.51	193.23	194.8	194.92	194.9	193.48	193.28	194.24	193.56	193.65	194.95	194.97	194.77	196.27	193.67	193.93	196.59	194.34	193.83	197.56	195.54	195.7	195.33	196.43	193	193.96	193.3	192.48	192.98	194.35	193.32	194.98	194.46	194.71	192.87	194.26
205.99	205.6	203.69	203.49	203.49	203.51	204.76	203.53	204.16	205.76	206.3	205.51	203.73	207.24	204.27	206.26	206.15	205.63	204.62	205.8	205.97	205.56	203	205.57	205.34	204.5	203.6	204.77	203.63	207.62	205.72	204.52	204.92	203.11	206.24	205.11	205.85	204.34	203.78	206.31	205.86	205.6	205.25	205.16	207.11	205.34	203.94	202.18	204.45	205.27
216.25	217.16	219.04	216.76	216.09	215.47	215.92	215.81	216.83	215.96	219.35	219.71	218.69	219.3	218.65	220.77	218.95	217.08	216.99	217.3	218.53	218.18	216.43	216.55	218	217.69	219.22	217.71	219.79	216.11	217.1	218.21	216.01	217.82	219.45	217.94	219.01	220.07	217.05	217.95	215.68	219.4	218.93	215.47	219.41	216.98	217.04	217.24	218.53	216.56
208.86	208.29	207.66	209.5	209.72	207.94	209.6	209.11	206.64	210.13	207.29	209.04	208.77	208.94	209.74	210.03	208.68	207.7	208.53	208.3	208.51	209.8	208.4	209.07	209.65	208.79	207.08	209.51	206.41	208.65	209.23	210.2	207.79	209.12	207.34	208.73	207.66	205.72	208.72	208.08	209.63	209.55	205.53	206.91	207.25	211.55	208.29	209.36	208.93	208.48
210.79	212.44	212.31	212.41	213.68	213.55	211.44	212.14	211.97	212.69	210.87	212.66	210.72	211.75	212.27	211.62	211.76	213.87	213.84	214.97	210.46	213.81	212.23	211.4	211.71	209.63	210.89	213.86	213.26	211.72	214.16	211.76	211.36	213.89	212.16	211.8	212.61	212.33	212.61	212.38	211.34	210.37	210.37	211.39	210.78	212.56	211.11	211.84	211.84	213.75
207.26	207.19	207.02	207.94	210.78	208.72	207.2	205.13	205.78	208.45	205.38	206.16	210.21	210.3	207.35	207.25	208.58	209.37	207.36	206.92	208.27	207.86	207.84	208.08	204.59	206.02	207.15	207.56	205.89	206.41	207.78	208	207.17	209	208.62	209.27	207.09	207.57	207.75	209.02	207.49	208.87	208.94	209.08	207.98	208.66	207.68	208.51	208.82	207.22
209.64	208.89	211.5	210.65	209.12	207.65	208.75	209.55	210.7	210.04	211.01	209.7	208.88	209.85	208.87	209.83	208.96	208.71	209.96	210.39	211.07	208.89	209.85	207.84	209.96	210.07	207.76	208.84	209.87	209.52	210.07	210.88	211.54	207.88	208.8	209.73	209.57	207.69	211.73	209.88	210.58	210.36	209.06	210.27	210.43	209.54	210.31	211.01	208.48	211.72
218.65	216.85	217.95	219.12	216.6	217.95	216.11	219.08	218.51	218.97	217.23	216.67	217.08	216.89	217.77	214.83	218.05	215.87	218.39	217.46	215.01	218.59	218.51	215.41	219.46	216.18	217.66	217.8	218.48	215.6	216.64	217.68	218.6	218.1	217.01	216.12	217.37	216.91	218.16	218.01	215.87	216.46	217.59	217.71	216.22	216.96	217.82	216.89	215.32	216.22
206.63	209.2	205.47	206.41	208.58	209.42	207.44	206.32	206.18	207.38	208.86	206.79	209.14	209.51	209.5	207.81	208.39	206.09	206.13	207.23	207.91	208.73	208.22	211.06	209.06	209.36	207.57	207.65	206.99	207.35	207.77	206.51	208.96	207.99	205.31	208.88	206.96	206.14	209.67	207.58	206.86	209.02	205.38	210.08	206.31	208.65	207.44	209.44	207.2	205.34
202.82	205.74	203.36	202.87	203.54	202.08	204.02	203.86	204.05	201.36	199.77	203.68	203.91	203.02	203.84	204.32	202.53	204.5	204.32	203.52	202.76	202.48	201.77	203.16	202.18	205.21	201.71	204.4	201.86	205.89	203.86	202.93	204.15	204.39	202.31	202.52	204.32	202.52	203.66	203.73	203.7	203.53	206.25	200.61	204.39	203.1	202.18	204.62	202.29	205.65
197.74	198.53	200.62	200.56	199.55	200.59	199.56	200.6	199.56	201.24	198.67	198.07	198.74	197.83	199.32	200.33	200.47	196.87	199.13	200.87	202.13	199.81	198.47	199.53	200.58	201.3	200.28	198.79	198.58	198.57	200.45	198.53	199.96	200.35	198.08	199.72	200.15	199.57	200.56	197.92	197.85	200.41	201.22	199.33	199.91	198.66	198.34	199.69	198.54	199.46
204.3	202.63	204.43	204.61	202.37	201.64	203.12	204.28	203.46	205.23	203.01	202.06	204.13	203.92	204.66	202.62	206.54	201.75	203.63	203.73	204.16	200.31	204.83	203.44	203.56	203.23	203.14	203.26	203.71	203.58	204.19	201.67	201.62	204.44	202.66	203.88	204.8	206.5	204	203.62	201.34	201.98	202.25	201.46	203.26	202.1	204.38	201.46	203.91	203.59
203.9	202.83	202.35	204.74	204.02	202.63	202.5	203.37	204.24	200.87	203.6	205.33	204.79	203.6	204.16	203.98	204.55	202.8	201.71	202.58	203.02	201.61	203.97	202.86	206.2	201.93	203.71	202.93	203.66	204.24	201.51	204.52	205.58	202.62	203.49	202.81	202.82	203.91	202.64	206.06	203.53	203.64	204.44	205.63	202.06	200.45	202.5	201.43	202.26	201.35
208.63	209.47	209.32	208.84	207.71	210.46	208.36	207.93	207.92	207.47	207.07	209.92	208.72	209.24	208.65	207.33	208.06	208.23	208.01	207.94	207.36	208.13	209.23	210.1	210.82	206.71	209.01	210.07	208.51	206.84	207.83	207.83	209.04	207.05	208.22	209.94	205.94	208.93	208.74	210.47	208.98	208.37	208.02	208.45	208.59	208.42	209.27	207.63	208.81	208.88
215.54	212.54	213.57	211.53	210.44	211.98	213.77	211.32	213	210.56	211.97	213.78	212.82	211.79	214.15	214.74	212.35	211.14	210.29	211.34	211.94	212.98	210.8	211.52	213.18	212.51	210.98	211.66	210.16	212.47	213.61	211.53	210.41	212.39	211.74	212.37	211.62	211.34	211.84	211.81	213.62	211.71	211.13	214.31	210.94	212.91	211.79	212.29	212.22	212.7
198.08	198.28	201.48	201.52	198.3	201.84	199.7	197.62	200.03	200.6	199.82	198.54	197.61	199.8	199.68	197.6	199.95	198.96	200.43	198.02	198.28	200.48	200.77	200.57	199.72	200.93	197.43	200.96	200.87	198.25	200.27	200.65	200.79	198.35	196.85	199.67	199.8	197.45	197.85	197.76	200.43	202.49	197.59	200.71	198.25	199.59	200.54	201.82	199.57	200.66
207.76	209.2	209.41	207.66	208.12	208.59	206.27	208.09	209.54	209.6	209.21	207.62	208.52	207.92	208.07	207.45	209.64	206.41	207.13	207.75	208.19	209.03	208.38	208.12	210.8	207.17	209.43	211.43	207.07	209.06	207.13	208.16	208.68	206.72	209.32	207.48	207.32	210.03	208.49	207.11	207.38	209.89	208.78	211.05	208.71	210.44	208.72	209.12	208.3	205.81
205.8	204.06	205.25	204.88	203.68	207.11	204.62	205.12	203.76	204.71	205.7	203.71	204.17	208.04	206.08	204.67	204.49	202.49	206.77	207.35	204.27	204.64	204.35	203.79	204.06	204.8	203.94	205.61	206.35	203.98	205.47	203.58	202.7	206.67	202.92	205.11	204.56	206.35	203.52	206.07	206.83	206.28	205.08	207.21	205.3	205.6	203.84	204.36	204.22	204.1
208.14	210.5	209.53	207.63	210.46	207.88	210.64	209.2	207.94	208.74	209.78	207.29	209.68	209.41	209.6	207.15	207.27	207.95	209.8	207.52	208.95	207.79	209.76	206.72	209.11	208.83	209.06	209.02	209.85	208.21	207.56	206.09	207.2	208.57	207.36	208.8	209.37	209.63	209.07	207.66	211.76	208.78	207.06	209.14	209.18	208.46	209.04	207.89	209.95	209.07
206.74	206.92	206.79	207.36	207.76	206.3	206.92	204.59	207.54	208.03	208.32	209.46	207.72	207.24	209.45	207.74	207.29	209.43	207.53	205.95	209.57	207.89	208.49	207.43	205.46	208.25	208.51	207.25	207.15	203.63	208.61	208.85	207.93	206.55	207.95	206.8	206.86	207.92	207.36	207.16	207.02	206.6	208.44	207.81	207.37	205.69	209.16	208.92	207.04	209.31
217.75	220.56	217.33	217.46	216.62	217.83	216.56	216.69	217.52	215.87	217.69	216.58	217.06	218.08	217.4	219.23	218.58	218.72	219.69	219.37	217.36	217.74	217.43	216.21	218.97	218.22	219.49	215.98	216.6	217.23	217.4	215.35	216.97	218.92	217.57	220.25	214.96	217.64	216.92	219.28	218.44	218.04	216.16	218.86	217.09	214.66	217.64	216.81	220.23	217.41
208.71	208.87	208.91	208.24	206.85	206.31	208.09	206.87	208.1	207.75	210.51	210.12	208.75	207.24	208	207.92	208.51	206.8	207.71	208.57	208.56	207.08	207.47	208.81	208.18	208.4	208.46	206.04	209.11	208.05	207.6	208.72	209.3	207.17	205.6	207.41	208.05	207.15	209.27	207.47	208.82	207.47	208.11	209.6	207.88	208.97	210.28	206.02	205.06	207.91
196.65	197	197.18	199.55	199.21	200.01	197.08	199.15	197.99	198.02	198.33	199.11	197.6	198.89	200.27	197.01	197.86	198.15	199.08	198.64	196.91	198.97	198.69	199.23	196.24	198.56	196.07	198.87	196.93	199.54	198.88	195.19	196.83	197.62	196.98	196.55	197.87	199	197.85	199.1	199.76	198.33	197.19	195.19	195.5	199.72	198.46	199.3	199.62	198.47
202.48	202.52	203.23	201.74	202.35	204.14	204	203.37	201.35	205.02	201.28	202.06	203.51	205.3	201.85	201.62	204.38	203.79	204.41	201.88	203.17	203	205.09	202.18	204.33	203.76	203.59	204.05	202.56	203.4	204.46	203.3	204.86	204.5	203.85	200.56	204.41	201.98	204.77	203.21	206.05	202.98	203.02	201.89	203.4	206.16	202.26	205.56	201.42	201.18
203.94	202.46	202.38	202.63	205.96	201.26	202.53	201.73	204.25	202.88	202.41	203.74	201.6	201.89	201.71	201.93	203.57	203.32	204.47	202.42	202.16	205.18	200.86	203.55	204.27	202.92	204.24	202.73	204.58	203.52	203.82	203.71	203.27	203.97	203.21	204.04	204.72	202.74	201.14	202.94	201.56	203.27	203	205.04	204.55	203.87	205.64	204.77	201.97	202.69
207.36	206.3	207.67	206.59	207.93	206.67	207.96	208.06	206.27	208.04	207.03	207.4	207.61	208.28	206.37	207.83	208.8	208.14	208.54	208.05	206.3	208.94	209.15	208.21	205.72	209.28	208.05	205.32	205.51	205.97	207.41	206.68	206.99	208.04	205.52	206.6	207.96	207.16	208.09	207.59	209.01	208.08	205.65	208.1	207.35	206.76	207.52	208.69	207.79	207.03
210.84	213.06	212.97	211.99	212.43	209.64	211.43	212.04	212.37	213.22	212.23	211.61	211.5	213.64	211.82	211.85	210.7	212.37	211.89	211.86	212.21	212.84	212.16	211.88	212.02	211.88	212.14	212.81	212.71	216.17	210.87	211.96	210.35	211.83	212.65	212.96	212.6	210.18	211.34	210.7	213.21	211.51	211.62	215.38	213.27	211.36	211.2	211.17	213.87	214.92
200.73	201.56	202.37	203.42	200.04	200.73	203.68	201.46	204.9	204.34	202.63	202.81	203.97	201.81	202.35	202.35	204.42	202.86	200.29	200.47	201.29	201.59	203.16	200.91	202.55	202.15	202.6	203.01	200.21	201.71	203.29	201.72	201.33	202.59	202.23	199.43	201.7	203.02	205.44	201.09	200.78	202.91	201.18	200.55	204.69	203.49	203.09	202.71	203.91	203.03
207.19	208.82	207.6	207.75	203.7	205.99	206.28	205.82	205.4	207.21	206.38	205.75	206.38	207.35	205.36	205.5	208.12	209.5	206.7	205.33	206.44	205.51	205.21	206.86	205.4	204.07	205.46	209.39	210.72	207.06	205.75	204.75	205.49	204.47	206.93	208.56	205.73	209.34	205.55	206.07	205.97	207.94	206.65	204.45	208.41	207.84	206.49	205.37	205.43	205.8
206.47	202.69	207.34	203.68	203.41	205.2	208.25	204.75	206.03	204.49	204.95	202.59	204.29	203.27	204.42	203.73	203.71	202.76	203.28	205.13	205.78	204.26	204.18	205.65	202.58	206.76	204.1	206.12	203.86	204.7	207.81	205.8	206.46	202.8	202.43	203.17	203.88	204.73	204.09	203.85	205.2	203.88	204.49	204.56	205.08	204.01	206.45	204.52	206.43	202.33
203.67	202.79	203.52	204.64	202.65	203.12	202.64	202.06	201.42	204.16	202.84	202.71	201.76	204.63	201.94	202.69	202.98	204.13	202.73	199.81	203.76	203.65	201.54	202.92	205.67	202.68	203.72	200.76	204.98	205.84	204.14	203.92	204.4	205.24	202.17	203.34	203.29	204.13	204.54	203.48	205.52	202.54	201.48	203.84	204.12	205.03	203.12	202.25	202.28	206.47
210.09	212.47	214.69	212.9	211.69	210.85	210.5	211.17	212.08	211.1	213.63	215.06	214.19	209.84	210.47	211.44	212.19	213.53	212.36	214.1	213.82	214.03	211.66	214.61	213.7	212.19	211.03	214.02	215.09	215.03	215.44	215.48	212.67	213.95	212.39	214.38	212.65	213.69	214.35	212.22	212.77	212.39	212.48	213.99	215.18	211.89	213.27	211.45	214.53	213.28
207.73	205.33	207.44	206.4	207.07	209.35	208.79	205.97	210.83	206.82	208.15	204.28	208.28	207.07	208.33	205.73	207.69	207.74	208.25	207.45	204.99	207.07	207.65	207.72	206.15	207.16	209.06	207.85	209.92	207.89	205.9	208.72	206.49	207.76	208.54	209.99	206.64	208.22	206.18	210.12	207.74	209.65	208	209.45	205.3	206.42	207.22	207.78	204.42	209.73
201.45	202.97	204.26	201.24	200.91	199.7	202.76	202.69	202.7	202.54	203.29	200.71	204.14	206.07	203.27	200.38	202.07	201.33	204.41	202.25	202.95	201.52	203.98	205.72	202.36	202.17	201.57	204.13	205.37	201.51	201.34	203.8	202.89	201.68	202.56	203.72	204.33	202.36	203.6	202.12	201.72	205.97	203.82	203.47	204.63	201.01	202.87	201.67	203.54	202.84
212.83	212.4	211.11	213.42	214.7	213.56	213.3	214.22	213.62	212.3	211.23	213.37	211.93	214.64	212.95	213.28	213.62	210.33	212.7	214.6	213.92	210.94	213.07	211.73	211.48	213.94	211.01	213.57	212.9	210.63	210.12	214.09	213.07	214.02	214.83	213.95	211.9	213.27	212.2	213.1	211.26	213.92	211.68	212.54	211.65	213.41	212.48	211.07	212.72	214.73
206.46	209.09	208.85	208.38	211.6	211.3	207.36	209.14	210.15	208.73	208.05	210.16	208.93	208.39	210.93	207.84	209.59	209.32	205.37	207.86	206.17	209.37	209.45	208.94	210.72	208.58	209.53	208.98	211.89	208.31	209.09	208.89	206.35	207.33	209.34	209.46	209.09	207.51	206.96	207.53	209.85	209.37	209.37	207.87	207.27	209.64	207.26	209.31	209.34	208.61
196.92	197.64	199.03	201.41	199.07	198.28	199.27	201.65	198.86	200.23	200.26	199.59	200.81	197.89	197.02	197.28	200.35	196.51	200.67	197.03	200.73	198.87	199.74	198.35	199.47	198.92	199.87	199.64	200.15	198.11	195.65	197.75	200.42	201.05	200.32	198.53	199.04	199.65	198.84	197.13	199.46	199.62	200.93	200.9	199.29	195.94	199.97	199.43	199.39	197.9
197.86	195.74	194.18	196.32	193.96	195.88	195.28	195.21	195.78	194.09	195.25	195.74	194.9	192.54	195.69	194.98	193.9	197.61	193.76	195.57	196.95	194.33	193.48	193.99	196.34	195.49	193.46	197.45	195.36	195.84	194.25	194.52	196.35	195.27	192.6	195.89	195.28	194.24	196.12	195.76	194.36	196.22	193.6	193.72	194.95	194.85	195.19	194.27	193.8	193.37
209.45	207.28	209.29	208.11	207.62	208.93	205.78	207.02	207.87	206.53	205.97	209.29	206.1	206.57	209	209.01	207.57	206.03	207.83	208.6	206.73	205.3	209.69	208.41	206.91	207.29	208	207.06	209	208.16	207.79	208.47	207.05	208.7	208.07	207.27	207.72	207.97	205.92	207.58	209.23	206.6	206.55	208.57	210.29	207.6	207.43	206.94	207.93	209.03
209.41	207.93	207.9	207.68	207.76	207.82	208.7	208.39	211.05	208.42	210.81	210.28	208.57	209.74	208.1	207.24	207.06	210.72	208.97	209.27	208.18	211.28	209.43	209.99	209	207.62	209.04	209.6	209.01	207.71	209.35	208.8	210.38	210.25	211.37	211.24	208.92	209.45	207.6	209.04	207.95	208.84	212.43	209.48	209.27	208.28	209.91	207.89	207.39	207.88
196.05	202.44	201.37	199.09	200.41	198.88	202.28	200.56	203.95	200.34	201.42	199.76	200.04	200.72	199.9	201.37	200.36	201.45	204.29	199.85	199.48	199.31	202.81	200.65	200.57	202.01	200.85	200.58	197.75	199.69	198.6	200.86	199.57	200.34	200.99	199.84	202.19	201.46	200.36	201.03	200.26	197.97	200.42	201.34	200.64	199.83	198.79	201.75	201.91	199.45
202.29	203.72	203.31	203.83	205.3	203.26	204.67	203.23	204.78	205.21	205.23	204.36	203.26	203.75	203.46	203.97	205.1	204.96	204.73	206.3	205.3	203.04	203.64	203.81	204.59	203.34	202.62	205.29	202.44	203.92	202.81	203.11	203.92	205.36	206.34	206.54	204.68	203	202.68	203.9	204.42	203.13	203.47	202.27	204.8	205.9	202.98	204.82	204.7	205.5
204.11	205.19	204.51	204.43	201.76	203.61	203.55	204.78	204.21	206.03	204.94	204.06	203.68	203.06	202.69	203.13	205.54	203.64	204.98	201.78	203.65	203.73	204.16	203.51	203.71	204.69	205.27	202.87	201.6	203.4	205.71	204.75	203.81	206.46	203.25	204.56	205.8	204.29	204.12	203.92	204.88	205.12	204.05	202.22	202.49	203.79	204.74	201.51	206.15	203.3
198.48	201.7	199.84	200.12	199.17	199.89	200.71	197.99	200.7	197.48	198.11	199.07	198.7	198.84	196.99	201.13	199.49	197.53	200.13	200.16	199.69	199.28	199.34	197.72	199.56	196.36	200.64	200.29	199.85	200.05	200.43	197.92	198.68	201.68	201.76	199.78	198.73	199.48	198.2	198.7	200	200.9	200.33	198.61	196.55	200.19	200	199.44	198.93	199.96
208.82	209.36	206.79	208.25	208.08	206.1	206.14	206.24	207.15	205.91	208.03	207.28	207.39	207.22	206.98	209.04	208.81	207.56	208.07	208.72	208.07	209.77	208.7	209.47	209.19	209.62	208.63	205.85	207.02	206.91	207.67	206.6	207.4	205.49	207.68	209.24	208.12	207.81	206.8	208.38	206.2	208.6	208.51	207.4	206.09	205.71	207.57	205.79	205.98	209.5
209.34	205	211.47	206.7	208.3	207.89	210.7	210.16	208.22	206.17	208.41	207.3	206.81	208.97	208.39	208.19	208.61	208.62	209.3	208.12	210.68	211.65	210.83	209.56	209.85	207.38	206.18	208.01	206.48	208.79	208.97	207.86	208.09	208.01	207.87	208.89	209.16	208.76	208.08	208.69	206.15	208.04	208.8	207	208.16	207.19	208.72	209.42	209.87	208.38
207.2	209.18	206.91	208.96	207.29	208.2	210.33	210.19	210.75	208.03	209.45	210.67	208.28	208.68	208.14	207	209.96	210.28	207.61	209.31	208.49	209.96	209.08	208.32	207.33	208.5	208.33	210.03	207.27	209.1	210.27	210.53	208.44	206.95	208.12	210.54	207.93	207.67	206.98	210.14	206.7	210.01	209.47	209.39	208.79	207.22	207.47	213.01	209.98	210.1
207.76	206.09	207.43	209.6	208.77	209.71	208.28	208.88	209.5	208.05	206.97	207.2	209.24	208.95	209.14	207.65	207.55	208.01	209.39	209.34	207.4	208.77	210.13	206.49	208.52	211.42	209.17	208.26	208.04	209.74	208.71	210.38	207.08	207.58	207.34	206.84	208.5	207.94	209.51	207.66	207.75	208.47	209.74	208.96	209.41	208.2	210.39	209.33	209.28	206.28
194.69	195.88	196.62	194.48	196.96	196.34	196.16	194.14	196.47	194.7	193.34	194.77	195.05	195.74	193.65	195.06	196.7	196.45	194.66	196.34	192.21	196.08	196.19	195.2	195.69	194.66	193.16	196.47	194.17	197.62	193.78	196.38	197.9	194.92	194.96	196.37	193.55	195.66	197.23	196.75	195.4	195.74	196.72	196.7	195.36	195.37	194.02	194.12	195	194.71
217.11	216.94	215.78	217.83	216.95	215.86	217.25	215.39	217.06	217.86	217.47	218.38	217.05	217.38	217.58	216.82	216.72	218.97	214.83	219.53	217.36	218.81	218.46	219.31	217.79	218.29	216.89	220.41	217.78	216.1	217.32	217.58	216.51	217.96	215.99	218.85	217.82	217.31	216.49	216.39	218.7	217.84	217.09	218.53	219.9	217.21	216.12	218.1	219.22	218.92
201.6	202.01	201.38	201.93	201.68	203.72	203.77	202.29	203.6	201.03	202.8	202.13	204.02	203.36	201.38	204.44	201.29	202.75	202.42	199.73	201.46	201.28	204.5	203.64	201.96	203.63	201.95	201.95	202.09	202.76	202.64	204.17	201.86	203.97	202.86	203.21	201.63	201.6	203.63	202.56	200.05	202.23	201.59	202.52	202.9	200.97	203.18	203.17	202.72	203.15
208.21	209.54	207.85	211.16	209.53	209.13	209.35	206.75	205.39	207.71	210.3	207.01	208.11	208.4	205.6	209.1	206.47	208.84	207.42	209.84	208.12	206.32	211.2	207.03	206.87	209.3	208.79	207.48	208.75	208.09	208.47	208.58	206.93	208.27	209.58	206.35	210.57	208.58	208.56	207.17	209.42	210.53	209.33	209.37	209.93	208.18	209.94	208.95	207.41	206.15
197.11	197.78	197.88	199.91	197.17	198.32	197.53	198.55	199.07	198.34	198.25	195.83	198.58	196.77	198.95	199.93	199.19	199.78	197.14	198.88	198.79	198.3	201.21	196.96	197.93	198.04	199.02	196.77	198.94	197.33	199.22	197.13	197.08	196.82	197.08	196.3	198.24	196.14	198.65	199.91	198.6	198.92	197.62	198.38	198.1	197.45	197.8	197.39	194.88	197.83
211.03	211.57	212.83	210.79	211.44	212.41	212.87	211.41	212.43	212.68	208.69	211.62	211.69	212.53	211.46	211.62	208.9	212.43	212.24	212.66	210.88	211.54	211.43	213.98	213.54	212.3	212.42	210.39	211.16	211.8	211.28	210.65	210.45	210	211.45	213.88	211.59	211.45	211.9	211.47	212.51	213.37	212.02	211.48	211.95	209.77	211.86	210.08	210.54	210.44
208.55	208.81	211.09	209.37	209.52	209.54	207.15	209.63	209.52	208.57	209.25	208.95	206.9	209.24	209.58	208.79	209.87	208.95	207.64	209.02	209.03	207.24	208.19	208.39	207.6	207.45	207.12	208.33	208.16	207.53	208.82	210.45	208.04	207.06	209.59	207.69	207.58	210.89	208.18	209.82	209.71	207.78	207.95	206.84	207.26	211.94	208.51	207.62	206.8	207.93
218.48	216.89	217.67	218.85	216.23	218.83	219.27	218.37	218.12	218.45	218.21	216.83	217.29	217.28	216.19	221.07	218.81	220.01	217.84	216.76	215.84	217.74	216.63	217.84	217.91	214.97	216.32	218.18	216.69	214.82	215.88	218.08	218.37	219.3	216.19	216.5	217.28	219.72	217.63	217.86	218.28	218.71	217.51	215.78	214.44	217.85	218.66	218.95	217.22	220.49
201.17	203.54	203.53	204.16	203.39	202.89	204.99	204.86	205.01	203.23	203.15	203.68	202.02	204.42	205.46	201.6	204.2	204.83	204.39	203.96	201.99	203.86	203.87	202.13	201.96	201.48	202.77	203.37	202.26	202.35	204.24	203.84	203.63	204.31	203.78	203.91	204.51	203.12	202.75	204.71	205.25	204.66	204.76	203.07	204.84	203	204.45	202.13	204.19	204.44
213.4	211.74	212.21	213.74	211.88	213.53	211.54	213.43	214.63	212.03	212.1	213.53	214.58	214.38	214.56	213.05	214.48	211.69	212.71	212.53	211.73	213.24	214.77	212.7	213.29	214.55	213.7	212.88	213.72	211.57	212.82	213.85	213.21	212.43	210.81	213.51	212.63	213.83	214.21	211.38	215.67	210.76	212.32	213.65	214.63	212.84	212.7	211.86	213.05	212.1
199.96	200.93	201.62	201.24	202.54	203.27	201.6	204.28	203.37	202.57	202.34	200.37	201.84	200.44	201.94	202.51	204.04	201.35	203.18	203.86	203.64	202.64	203.62	201.15	204.21	203.28	200.47	202.71	203.4	203.48	202.25	203.72	203.1	203.83	202	200.14	201.72	204.33	202.16	200.56	202.34	203.65	201.66	202.73	202.99	202.43	200.42	203.14	202.46	203.77
202.36	201.53	202.84	206.14	203.39	203.1	204.47	203.12	201.34	204.66	204.29	202.47	200.51	203.9	203.27	204.18	205.24	204.39	201.34	203.62	203.21	202.28	203.4	203.93	203.99	201.59	203.74	203.6	202.67	202.9	200.6	206.68	202.16	202.55	204.41	202.48	201.38	204.03	203.68	202.71	201.63	201.19	203.68	202.99	201.39	203.12	203.57	203.24	204.75	201.84
205.92	206.86	207.16	205.81	207.87	206.51	204.6	208.52	204.5	204.66	207.93	205.84	207.17	207.71	206.13	207.53	205.57	207.24	205.12	206.23	203.93	206.96	206.18	204.64	206.91	206.82	205.47	207.49	205.71	208.68	207.33	207.71	205.97	206.44	207.43	207.87	207.28	206.62	205.94	204.7	205.8	206.56	206.29	206.94	208.13	206.17	206.82	207.86	205.66	207.43
208.2	210.21	209.27	207.73	206.66	207.33	208.35	207.61	206.9	208.56	210.42	209.73	209.6	208.9	208.94	207.95	209.55	208.64	210.63	205.91	209.31	207.9	209.96	206.02	210.44	207.49	206.33	207.95	209.23	209.6	209.24	210.9	209.48	209.74	209.4	210.02	208.09	209.29	207.89	209.55	211.85	209.3	210.48	209.97	207.68	209.66	210.32	210.21	208.94	207.77
203.18	204.04	205.7	201.59	204.5	202.63	206.63	204.47	203.91	204.45	203.39	202.45	205.59	202.41	203.53	203.74	204.14	201.78	204.17	203.51	202.7	204.86	202.67	204.83	204.9	206.47	203.18	204.66	202.57	203.24	204.29	203.14	205.24	202.4	202.49	204.82	202.36	202.08	203.9	202.09	202.73	204.16	202.19	204.4	203.25	203.91	202.56	204.09	205.74	202.4
204.54	203.62	207.09	207.09	203.95	204.02	205.78	205.21	207.46	205.57	205.13	206.88	206.39	205.43	205.08	205.28	206.4	204.3	206.22	204.93	205.42	206.78	206.13	205.18	204.74	206.54	207.09	203.26	204.32	203.23	206	206.19	203.59	206.25	205.04	204.06	204.22	206.13	204.24	207.7	205.82	206.09	204.62	205.12	205.53	203.8	206.28	206.43	204.2	204.53
204.71	204.03	203.2	202.43	205.58	203.04	204.87	205.83	206.64	203.47	206.08	204.51	204.42	204.3	203.82	203.11	202.69	205.37	203.28	205.12	203.35	204.96	204.92	203.32	201.84	204.49	205.38	205.19	205.64	202.72	203.09	203.39	204.97	206.18	203.17	203.21	204.21	206.11	202.7	203.82	205.68	206.66	204.11	202.67	205.21	202.39	205.97	207.28	204.43	206.28
210.75	211.74	213.97	213.38	211.52	211.69	214.1	212.49	213.13	211.26	212.99	211.36	212.95	211.7	211.76	213.16	213.39	211.2	213.64	211.82	210.84	211.91	211.98	213.41	211.98	211.96	214.66	212.84	210.62	212.62	213.18	210.67	211.77	213.29	209.96	212.28	212.05	213.8	211.36	212.87	210.04	208.62	210.69	214.16	213.1	214.5	211.59	213.85	213.46	214.69
204.12	201.15	203.99	202.63	202.85	202.35	203.53	200.83	203.06	203.71	203.74	201.93	202.86	202.79	202.5	202.54	201.71	204.05	205.92	203.17	203.63	203.93	202.1	200.47	204.8	204.27	200.95	204.11	202.71	203.63	202.37	202.51	202.6	203.09	201.86	203.14	204.58	202.64	201.87	203.04	203.27	204.13	203.25	203	205.58	203.84	202.31	203.72	203.89	201.46
202.83	201.01	205.19	202.37	203.61	201.76	203.06	201.87	204.56	203.71	201	201.77	206.02	204.53	200.71	203.66	204.4	205.14	205.76	203.49	202.29	203.9	202.97	205.39	203.79	202.51	206.28	204.56	202.77	203.57	203.76	202.66	201.91	203.08	203.18	205.03	204.76	204.41	205.01	203.04	205.2	203.25	203.66	203.93	204.11	203.23	201.94	199.97	202.47	205.28
209.85	211.81	212	212.83	213.01	214.04	212.13	214.25	213.97	214.37	212.96	213.76	213.98	212.18	209.81	211.83	210.13	210.86	213.49	211.97	214.1	213.83	214.05	214.16	214.1	211.36	208.96	209.91	213.98	211.97	212.26	211.71	212.07	212.04	212.47	211.26	212.12	213.47	213.24	214.95	214.18	211.29	214	213.4	214.48	212.62	213.87	211.43	212.37	211.13
207.87	207.1	207.88	207.22	207.39	207.41	207.62	207.49	207.29	208.55	209.14	207.03	208.02	207.13	210.46	208.24	206.5	208.96	205.8	206.2	207.4	205.11	208.37	209.21	207.19	208.01	204.98	208.11	208.58	207.09	207.14	207.92	206.53	208.54	209.58	209.48	206.92	206.47	207.93	206.22	207.56	208.37	209.39	207.05	208.16	206.04	207.54	208.64	206.9	204.57
203.24	203.44	204.17	203.28	202.35	202.29	204.23	202.25	203.24	203.02	202.86	203.06	205.36	201.93	202.48	205.34	201.99	203.05	203.24	203.54	203.35	201.44	203.66	203.23	205.5	203.75	204.09	202.09	203.45	203.14	202.98	201.77	201.95	203.42	203.35	204.13	204.84	204.05	204.87	203.52	204	200.07	200.73	204.7	204.04	202.43	202.01	202.97	202.26	204.52
204.85	206.63	207.63	207.04	203.25	205.5	203.47	204.28	204.45	204.13	203.84	204.98	203.68	202.81	203.38	205.03	205.93	204.89	206.96	206.17	206.43	205.85	203.04	203.99	203.15	204.18	205.06	203.63	204.1	205.26	205.83	206.57	205.32	204.92	203.8	205.33	204.35	205.44	203.45	206.56	203.4	203.02	205.04	204.22	203.09	205.21	205.3	204.96	203.2	203.5
203.46	203.71	203.01	204.55	203.52	204.22	202.46	202.04	204.23	203.45	204.06	201.39	202.66	203.42	204.93	205.22	204.83	202.85	204.33	204.36	203.87	205.81	204.65	204.27	200.54	205.74	202.4	203.58	202.32	202.43	204.86	201.65	202.53	204.57	205.01	204.41	204.09	206.19	204.34	202.94	204.85	201.33	202.55	203.59	204.45	205.96	205.34	202.15	205.93	203.69
203.16	207.61	207.57	207.61	204.69	207.22	207.88	203.59	206.97	206.68	207.23	206.82	207.28	204.48	206.77	205.75	206.92	206.11	206.54	205.4	204.13	206.36	207.78	205.91	204.13	206.16	206.41	207.01	204.62	206.58	207.22	204.74	205.68	206.72	208.79	205.59	203.68	205.6	206.06	207.72	207.69	206.07	207.41	205.96	206.95	207.95	206.82	206.41	205.07	208.9
210.28	206.66	204.33	207.1	209.15	207.03	208.85	207.44	209.94	206.81	208.12	208.32	207.03	206.58	206.83	207.46	205.23	205.82	207.2	207.18	207.21	207.79	208.53	208.12	210.65	206.77	206.69	207.04	208.97	207.26	208.39	207.54	209.56	208.49	208.47	208.78	206.36	209.42	208.12	209.12	208.78	209.43	208.35	207.43	206.79	205.76	207.7	207.98	208.44	208.66
215	215.03	215.12	213.57	212.63	215.32	213.98	211.3	214.43	214.37	213.5	216.12	214.29	214.77	212.87	214.87	214.93	213.47	212.62	212.88	214.57	214.66	214.03	213.39	214.47	211.73	215.13	214.55	213.29	213.33	212.94	214.2	213.99	213.05	212.94	214.85	214.96	211.54	214.47	214.01	213.07	214.47	212.72	213.23	213.94	213.7	213.37	213.55	211.74	215.66
200.84	199.51	200.26	201.41	200.96	199.52	200.48	198.8	199.79	199.55	199.63	198.7	197.79	201.42	201.68	200.03	199.22	200.08	199.69	199.64	202.25	199.64	199.74	199.33	200.81	197.91	199.5	198.2	202.08	202.3	200.7	201.82	200.99	200.9	201.33	200.37	198.96	199.06	202.67	201.46	201.69	200.86	199.15	201.07	203.46	200.4	201.35	199.29	197.2	200.16
203.72	204.7	203.21	203.42	204.37	203.79	205.96	202.82	202.38	201.32	201.76	199.71	201.39	201.07	201.94	201.07	203.73	203.39	203.14	201.44	201.94	201.18	203.44	205.26	201.1	202.77	202.76	202.47	201.96	201.87	203.8	200.58	203.39	201.33	202.14	203.4	203.39	200.7	202.5	203.22	203.02	204.21	202.56	202.53	201.89	201.01	202.75	204.38	202.42	203.61
209.25	206.37	208	207.39	208.89	207.39	205.33	209.39	209.16	207.37	207.59	205.32	208.92	208.19	207.56	208.1	207.44	206.75	207.16	205.87	207.74	207.33	205.48	207.39	208.64	205.93	207.61	208.86	208.58	205.75	209.05	207.93	206.33	207.3	208.19	207.7	206.85	207.33	211.31	206.85	209.2	208.96	209.01	207.6	208.34	207.59	206.78	203.45	207.88	205.99
210.71	211.28	212.29	211.6	212.04	209.35	210.57	210.52	214.27	210.47	211.87	211	212.03	211.06	210.61	211.96	212.42	209.7	210.21	210.83	212.45	210.17	212.47	214	210.69	213.43	211.6	213.7	212.68	209.97	210.33	211.97	212.36	211.06	209.83	211.03	210.21	212.26	210.46	210.39	211.22	211.13	211.48	210.75	210.73	211.14	210.68	212.05	212.45	210.5
204.41	206.67	206.33	204.17	204.91	204.88	203.3	205.2	207.22	204.61	203.84	205.64	206.46	204.83	207.45	204.17	201.06	206.86	204.48	206.34	206.48	204.95	206.26	205.95	205.32	205.88	202.89	205.58	206.84	205.4	204.77	207.14	205.26	205.34	205.63	206.52	204.34	205.92	206.43	205.42	203.71	206.12	207.81	203.87	204.99	203.12	205.96	205.25	206.85	206.61
202.18	202.69	204.08	204.44	202.92	202.55	205.34	204.65	205.39	204.32	203.51	205.12	205.96	204.02	205.12	205.5	205.19	203.63	202.55	203.19	204.01	203.24	204.69	202.2	202.85	206.24	205.29	203.99	200.69	201.42	203.52	205.34	203.77	202.77	203.59	203.6	203.83	205.01	203.71	203.03	206.34	204.29	203.85	202.71	203.34	203.91	203.19	202.82	202.98	201.79
216.61	218.5	215.9	217.64	218.68	217.37	216.31	215.97	216.74	216.21	215.28	218.45	217.63	217.59	216.66	217.3	216.14	219.14	218.98	217.59	216.49	217.59	217.53	217.46	216.06	217.16	217.69	216.05	218.05	216.17	216.18	216.21	217.13	216.01	217.55	217.27	216.29	215.55	218.39	219.64	217.22	218.78	217.46	214.95	217.14	217.8	215.81	218.01	218.31	219.09
202.29	204.5	202.74	205.86	201.86	206.15	203.96	205.08	203.67	204.97	203.53	202.14	204.11	204.69	203.1	204.97	201.16	202.76	203.42	201.73	203.76	203.04	204.09	202.27	204.24	202.26	204.38	203.37	202.1	202.82	203.09	202.18	203.67	202.68	203.91	204.91	202.7	203.98	204.62	204.88	202.43	202.45	204.18	204.42	203.47	203.08	205.62	202.56	203.87	201.26
208.86	209.84	207.49	208.87	208.99	207.7	208.58	210.13	208.68	207.68	209.75	208.98	211.04	208.57	207.86	209.51	208.64	207.27	208.02	211.18	209.24	208.29	209.99	209.45	209.29	209.53	209.95	210.3	209.86	208.19	208.33	209.63	208.02	208.33	208.38	206.85	207.96	207.86	209.21	209.32	208.8	208.87	208.15	208.02	209.7	207.31	208.52	210.28	207.53	209.62
211.4	211.52	211.81	213.5	213.81	211.47	210.33	211.76	211.93	210.87	210.1	211.38	212.23	212.04	211.08	210.17	212.16	210.67	212.54	211.9	213.9	211.41	210.46	210.85	210.82	209.82	210.71	211.15	212.45	213.21	213.19	213.22	211.35	210.68	210.77	212.34	211.71	210.62	208.92	213.09	210.43	212.31	211.97	214.33	212.78	214.61	211.19	212.79	213.9	212.91
206.57	209.9	207.27	209.13	206.96	207.01	208.65	207.96	207.59	207.81	207.44	208.76	209.15	207.97	207.19	206.72	208.17	208.58	207.64	206.5	210.24	208.15	208.25	208.65	207.02	208.87	207.44	207.79	206.78	208.88	206.94	207.08	206.32	207.21	209.19	205.82	206.34	204.77	207.32	208.04	206.95	206.96	208.04	207.82	204.74	207.86	208.63	209.05	207.78	208.06
208.61	208.74	208.46	209.55	208.34	209	209.43	207.75	208.77	207.21	208.57	208.74	207.85	207.69	208.22	208.21	206.48	210.25	207.55	205.6	207.42	205.99	205.43	206.92	208.54	207.53	206.88	206.98	208.55	210.62	206.2	209.08	206.21	206.99	206.42	206.69	208.67	208.99	209.42	209.9	208.42	207.41	207.64	203.74	206.92	208.73	207.47	208.83	207.56	208.65
208.33	208.14	208.44	208.75	209.53	208.52	210.78	208.41	208.2	209.1	209.35	208.63	207.86	209.52	208.97	209.72	211.25	207.35	210.15	207.64	208.8	209.94	210.73	208.73	208.71	208.81	207	207.36	209.8	208.01	208.99	208.92	210.59	209.15	208.19	208.59	209.43	207.09	210.71	208.43	207.58	208.04	209.79	209.65	210.19	212.8	208.67	208.87	209.09	210.06
207.1	208.1	209.66	209.71	211.32	211.39	209.07	208.09	208.81	208.8	204.56	208.06	208.67	210.25	209.66	208.45	205.41	208.65	207.78	208.93	209.37	209.28	210.42	208.97	208.13	207.3	207.48	210.16	208.12	206.74	209.47	206.96	207.33	208.24	208.78	207.06	208.9	209.64	208.35	208.19	208.67	207.06	207.35	208.51	208.54	209.2	206.86	209.22	208.35	208.1
212.98	206.82	207.4	210.17	209.68	207.72	209.53	208.07	210.5	209.35	209.19	209.47	208.69	207.79	211.02	206.82	207.08	210.84	207.93	209.75	208.1	207.52	208.95	209.52	208.76	207.6	208.14	207.45	209.14	208.61	208.28	206.93	208.05	209.51	208.48	209.33	211.1	209.25	207.73	207.13	207	208.43	207.45	211.85	207.91	209.95	208.92	209.05	209.68	207.8
202.95	203.77	203.45	205.01	206.11	201.93	205.92	207.2	202.73	203.64	205.79	203.57	203.04	206.65	204.73	205.92	207.2	207.14	203.54	205.44	202.5	203.93	205.87	205.44	205.71	204.72	202.41	203.01	204.19	205.28	204.86	203.63	205.97	204.11	204.5	206.18	206.06	204.97	202.05	204.74	207.17	205.07	204.09	204.15	206.08	204.97	205.21	204.49	204.69	207.07
210.03	209.63	208.44	208.91	211.19	208.89	211.36	208.13	209.71	208.9	211.67	209.62	211.7	208.49	209	209.79	208.6	211.03	208.06	211.61	209.81	208.95	211.08	208.2	211.79	209.71	209.94	209.78	212.83	206.93	210.36	209.37	210.19	207.68	208.14	209.73	208.1	207	212.55	207.99	208.12	209.88	208.93	209.54	210.76	207.56	208.58	206.64	211.43	210.28
201.31	195.36	198.84	198.29	199.31	200.99	200.83	199.88	200.51	200.23	198.7	202.98	200.15	200	201.59	199.66	197.26	201.43	199.37	200.56	200.55	199.92	200.7	200.71	200.06	197.7	196.09	200.15	199.97	198.08	199.75	201.7	200.87	199.5	198	197.38	201.54	199.15	199.52	198.32	200.99	199.71	199.06	199.8	197.67	198.95	198.94	199.3	201.24	199.87
200.97	200.69	203.66	203.86	201.41	203.68	202.75	203.07	199.5	203.11	203.16	203.96	202.19	201.89	201.35	204.29	203.01	202.74	201.03	202.93	203.38	202.57	202.17	200.73	202.06	202.28	201.23	202.46	201.52	202.2	201.47	202.13	201.58	202.34	203.49	203.73	201.39	202.94	202.16	202.18	202.37	202.45	202.22	201.5	201.84	203.41	200.72	202.67	201.13	200.12
214.55	213.74	212.48	214.37	213.34	213.65	213.42	213.86	215.96	214.6	212.6	213.27	212.58	212.11	210.36	215.27	212.92	214.04	213.88	213.75	215.04	213.06	213.9	213.63	215.36	214.67	212.88	212.86	215.38	213.68	212.27	213.23	214.68	215.4	214.29	214.9	212.83	216.61	212.38	214.11	212.3	211.99	214.73	210.78	214.15	212.59	212.11	213.13	213.55	214.18
213.24	211.34	212.48	211.91	214.45	213.62	214.48	213.23	212.28	212.72	213.38	216.59	211.03	212.89	212.25	212.17	211.03	211.03	213.06	212.52	213.42	211.87	213.49	213.6	212.83	212.16	212.75	212.27	213.37	211.21	212.1	210.42	211.58	212.68	213.67	211.83	211.1	212.68	210.98	211.74	211.2	215.52	209.88	212.24	211.62	214.92	212.61	215.49	211.03	211.98
206.07	208.97	207.06	202.64	206.88	206	206.92	206.05	208.1	208.77	206.41	206.74	204.66	205.47	207.34	206.24	204.16	205.8	204.7	208.84	206.68	207.54	206.98	205.54	205.92	207.32	208.52	205.53	204.23	206.57	206.05	207.21	206.14	207.04	206.27	204.06	206.78	205.83	204.58	207.22	205.79	206.22	207.68	207.47	208.84	205.88	208.55	206.68	206.62	206.75
203.26	204.53	203.6	201.66	202.84	203.23	202.25	201.08	202.06	201.74	202.81	202.37	201.59	202.29	202.1	203.04	199.68	204.88	201.87	202.31	201.26	201.31	203.19	201.71	200.83	204.38	204.61	203	202.43	202.11	203.11	201.68	202.1	202.84	202.7	203.13	203.76	202.6	203.26	202.85	201.29	203.14	202.1	202.41	204.53	200.81	202.08	202.96	204.11	203.56
209.45	207.07	208.52	209.21	209.64	207.99	210.58	209.7	208.25	211.04	206.35	209.05	208.83	209.44	208.51	210.25	209.49	210.31	208.63	209.21	212.13	206.67	208.71	207.05	210.97	212.11	207.45	206.86	209.63	208.15	208.05	208.79	209.83	210.24	208.23	207.6	208.4	208.68	209.36	205.32	208.07	207.74	208.12	208.84	209.05	208.61	209.16	209.17	209.21	208.19
216.64	217.13	218.52	218.4	213.63	217.05	216.99	219.52	218.34	215.5	215.39	217.6	214.8	217.55	213.85	216.79	217.42	215.42	217.8	216	217.39	214.35	217.74	216.42	215.69	218.73	217.73	215.35	216.96	215.95	215	215.25	218.17	218	218.9	215.59	216.54	215.19	218.61	216.93	216.96	218.11	218.75	216.91	218.32	219.95	219.42	218.39	217.39	214.57
209.19	207.16	208.88	208.85	212.03	210.71	208.54	209.52	206.19	209.58	209.8	208.36	206.27	208.86	208.89	207.28	209.5	210.59	209.14	209.99	210.39	210.02	209.27	208.74	210.15	209.68	210.69	207.96	211.15	208.22	210.35	208.72	209.72	208.33	209.1	209.04	210.62	209.26	207.57	207.73	210.11	208.31	208.62	210.48	208.69	207.67	209.27	207.7	209.11	210.79
191.93	194.61	193.04	193.46	192.76	192.79	193.57	193.79	193.46	195.54	194.34	193.65	195.03	194.69	194.61	195.1	192.06	192.55	194.91	194.55	192.75	194.77	194.35	194.52	195.03	193.93	192.79	195.15	193.11	195.95	194.13	194.53	193.14	195.03	194.26	194.39	193	194.47	194.8	195.14	194.87	193.42	195.27	192.62	196.15	194.8	194.54	195.97	192.95	192.53
207.56	208.72	208.11	208.86	208.51	208.39	210.48	206.45	206	209.86	208.55	207.85	209.05	210.41	207.58	207.74	208.71	209.21	208.42	208.95	207.91	208.72	208.21	208.45	204.38	209.47	210.03	206.61	208.89	206.29	209.35	209.46	207.17	209.78	210.03	209.47	208.35	205.93	208.84	208.84	208.77	207.9	208.87	207.25	210.06	208.68	207.4	210.27	208.81	208.52
211.95	210.04	213.46	211.86	211.92	210.57	210.89	213.33	209.96	212.19	211.59	210.08	210.75	210.27	210.52	208.88	210.79	211.55	211.55	211.39	211.91	211.7	211.38	215.21	208.74	213.2	212.47	211.13	212.52	211.42	211.92	210.51	209.65	212.68	211.02	213.84	212.04	213.35	211.44	211.36	213.41	208.96	210.37	211.44	212.2	212.64	211.2	213.79	212.71	212.72
195.82	193.96	194.41	196.28	197.33	195.16	191.69	194.04	194.43	193.51	192.09	191.47	196.86	193.21	194.21	192.19	194.86	194.08	194.75	195.97	194.96	193.37	195.25	193.32	194.06	191.92	196.85	194.12	193.84	195.22	193.3	193.73	194.31	192.16	195.61	196.76	195.81	193.47	193.3	192.39	193.96	196.46	193.82	195	192.34	195.32	192.77	192.77	194.1	192.21
212.03	209.66	213.8	212.26	212.14	215.29	213.09	214.9	210.73	213.19	212.36	213.21	210.27	209.96	212.38	214.9	211.34	211.66	212.16	212.77	211.26	211.54	212.49	213.5	213.91	212.48	209.21	212.87	212.94	210.67	211.8	212.6	211.82	212.38	211.36	212.4	214.62	213.2	211.68	213.58	214.21	214.31	211.04	214.32	210.51	213.24	214.56	211.34	212.23	211.2
201.04	201	197.59	202.15	203.21	201.33	204.48	200.83	201.12	200.08	199.81	201.33	201.26	202.21	200.11	201.55	201.41	200.96	203.23	198.98	202.41	200.02	201.79	202.64	202.72	198.21	200.71	201.94	201.22	201.43	201.23	200.2	202.67	199.57	200.2	200.96	201.69	200.29	200.63	201.62	199.08	202.17	199.69	201.35	200.52	200.91	200.64	200.97	202.21	200.67
219.05	214.62	216.73	218.05	215.31	218.2	217.9	216.23	217.05	218.84	216.98	216.46	216.61	216.77	217.49	216.61	219.62	215.81	217.93	217.78	217.55	216.36	216.71	216.76	215.75	217.44	215.69	216.33	217.41	214.95	218.38	215.81	218.95	216.65	221.02	216.34	216.78	216.34	215.89	217.31	216.01	216.91	218.83	216.87	218.41	216.71	217.46	218.6	217.94	217.61
200.79	199.9	200.89	198.13	200.95	197.89	202.34	201.13	199.3	201.15	198.33	198.67	199.22	199.24	200.12	199.97	199.02	200.49	197.52	199.27	201.35	201.81	201.05	199.69	199.51	199.65	198.37	201.82	199.45	199.22	199.78	200.45	197.22	198.93	199.88	199.52	201.32	200.08	200.29	199.18	201.35	200.23	199.32	197.58	201.23	198.23	202.56	200.18	199.35	199.61
211.49	211.68	213.48	212.3	213.17	210.68	209.8	210.3	212.33	211.47	211.61	212.38	212.16	208.87	211.9	211.87	210.43	211.15	210.94	209.9	209.31	209.59	211.14	209.19	213.26	213.91	211.51	214.64	212.16	213.58	211.91	210.76	213.94	212.34	210.77	213.36	210.77	212.67	212.96	213.53	211.7	213.33	211.74	212.01	210.44	210.87	211.03	210.4	212.38	211.07
209.87	208.69	209.62	209.61	209.77	209.86	208.81	210.25	207.48	211.67	208.65	208.23	209.1	207.49	207.9	209.63	208	211.04	210.69	208.95	209.02	208.55	206.31	208.78	210.03	210.28	208.59	207.81	208.81	209.03	208.23	207.46	207.14	209.57	209.65	208.78	207.69	209.25	208.15	208.41	206.68	209.44	207.49	208.85	208.88	209.49	208.33	208.21	209.21	209.14
209.38	208.74	209.17	210.1	209.63	205.78	206.88	207.93	210.15	209.23	208.62	208.44	208.88	208.94	206.44	206.05	208.19	207.81	208.11	208.35	207.57	207.56	209.25	207.26	208.43	208.78	209.22	208.45	209.42	207.19	207.83	211.19	209.07	210.8	208.83	206.76	209.83	207.77	208.87	208.18	206.89	208.58	209.3	207.24	210.99	210.59	207.18	206	208.42	209.59
203.23	205.2	202.99	204.67	203.11	203.7	205	203.68	205.6	204.79	201.12	202.18	205.57	202.51	202.43	204.95	203.62	203.09	202.17	204.17	205.56	203.99	203.08	202.64	203.51	202.88	205.55	205.88	205.49	202.23	204.98	204.48	204.22	202.42	205.38	204.73	206.93	203.8	203.89	203.57	204.69	203.91	204.92	204.07	204.51	204.18	204.16	205.84	204.8	204.28
203.7	202.2	202.61	203.22	203.97	202.91	201.7	203.94	203.75	204.54	201.49	205.21	203.43	204.76	205.54	201.85	203.22	202.94	204.58	203.3	205.03	204.49	204.53	201.2	202.79	204.38	205.8	204.65	204.01	201.82	201.75	203.13	203.36	203.23	203	204.06	201.88	204.02	203.22	202.65	202.29	206.77	203.41	202.11	202.77	202.61	202.36	201.65	203.68	205.18
210.44	213.15	211.45	211.94	213.49	214.5	212.87	212.32	211.17	214.46	213.14	214.08	212.51	213.51	213.66	213.43	211.6	212.18	212.08	213.82	213.2	213.23	213.56	212.32	212.75	213.06	213.82	214.94	214.94	214.57	214.76	214.21	210.97	211.94	212.62	212.18	213.36	213.89	213.19	214.53	211.5	214.9	212.7	212.72	213.91	213.52	212.57	215.33	213.23	212.91
201.3	201.9	202.56	201.09	203.28	202.22	204.94	200.35	201.93	202.14	203.26	203.33	203.68	203.38	202.39	199.54	203.75	201.46	202.35	203.82	201.45	202.42	202.87	202.72	200.07	203.09	203.46	204.19	204.12	203.42	202.47	200.98	203.52	202.47	202.38	202.54	202.17	201.51	205.17	203.86	202.62	202.38	201.82	201.6	200.28	202.87	201.46	202.87	202.13	201.64
205.74	206.77	203.28	206.21	204.73	203.37	203.76	205.65	205.61	207.39	207.2	204.19	205.55	207.89	204.62	206.16	205.8	203.68	204.34	206.67	207.57	206.05	203.93	206.09	205.29	206.07	206.27	205.93	204.92	204.52	205.61	207.19	207.53	206.01	206.99	204.1	206.31	204.86	206.92	205.33	205.99	205.89	204.05	205.56	203.95	206.67	205.71	203.48	206.66	206.43
218.16	217.53	214.15	219.15	214.68	217.74	218.53	217.82	216.32	219.64	218.05	217.08	216.31	216.19	217.81	216.99	217.35	216.87	216.68	215.95	217.52	215.13	216.34	218.78	216.64	217.31	217.85	215.8	216.18	219.93	216.65	215.65	216.87	215.48	217.86	217.87	216.02	218.51	215.26	217.46	215.71	216.32	218.28	216.97	214.25	214.99	218.75	218.65	217.78	217.55
210.82	209.07	208.82	211.22	209.04	210.2	209.46	212.53	209.56	211.04	209.9	208.46	209.46	210.48	209.04	210.67	211.37	208.45	210.8	210.47	210.32	209.97	209.31	208.4	209.78	209.49	209.44	207.52	208.5	209.54	210.68	209.69	210.51	212.23	209.77	210.35	208.25	208.31	209.08	211.7	208.59	210.11	208.25	209.45	210.25	209.77	207.21	209.26	211.19	209.68
200.37	203.56	203.89	203.37	200.71	203.33	204.36	201.48	201.36	203.21	203.88	202.81	201.2	201.77	205.38	204.14	203.01	203.19	204.5	201.32	203.42	204.84	203.18	202.85	201.04	205.61	201.61	202.67	201.88	200.91	202.45	201.57	204.28	201.89	202.89	205.51	205.21	203.81	202	204.33	203.26	203.73	202.06	203.25	203.18	203.01	202.64	201.39	204.36	202.09
203.05	200.25	201.75	199.92	199.73	198.97	202.05	197.91	201.37	202.04	198.76	197.18	199.44	201.98	199.1	200.47	201.69	201.36	201.87	202.44	199.08	201.39	199.68	201.74	199.92	199.53	200.94	198.7	198.93	201.2	198.86	200.88	201.17	202.99	199.9	201.8	201.8	197.25	198.57	199.28	201.33	199.87	200.19	200.57	198.38	199.21	202.74	198.81	200.19	199.48
207	209.37	209.6	209.86	210.55	209.92	209.33	209.89	209.6	208.14	208.99	208.45	208.46	208.44	206.43	208.28	208.6	210.12	206.2	209.4	210.34	208.67	207.67	209.55	209.85	208.27	208.66	206.5	205.78	208.86	209.96	208.87	208.05	208.67	209.06	209.04	208.07	210.72	210.23	210.84	208.58	207.27	207.86	207.43	209.29	206.72	208.28	209.25	207.37	209.14
202.96	200.51	201.72	201.58	203.28	203.76	200.95	202.35	203.5	201.41	202.78	200.43	203.58	202.8	201.67	200.57	199.94	205.16	203.14	203.9	201.76	200.69	203.01	200.66	204.88	204.9	200.14	201.19	204.93	204.02	203.68	200.16	201.76	202.19	202.84	204.2	202.64	203.31	204.23	204.26	205.21	199.54	203.68	201.5	200.21	203.25	203.85	202.78	200.36	202.3
216.58	217.65	219.54	216.21	216.73	218.2	216.76	215.66	218.44	217.51	217.18	216.87	218.63	217.29	216.32	217.05	217.76	217.77	220.23	217.56	217.5	215.9	217.24	217.66	218.93	217.14	218.58	219.33	216.42	218.37	218.09	218.76	217.71	218.08	219.53	218.4	217.46	216.95	218.42	219.33	217.26	215.69	217.36	218	218.36	216.04	215.83	215.89	217.91	217.14
202.76	203.21	203.17	204.14	204.52	201.66	203.13	204.65	201.73	202.58	205.51	201.64	202.97	203.39	206.26	202.89	204.17	204.1	204.17	203.87	202.27	204.53	201.99	204.14	201.94	204.54	203.39	201.81	203.77	204.27	202.41	203.3	204.36	204.96	203.57	205.33	203.85	203.56	203.99	203.3	205.22	203.18	203.01	203.1	204.58	204.72	201.67	203.03	203.27	203.94
208.46	208.02	209.77	209.55	209.68	208.68	207.23	209.56	210.27	209.47	208.52	209.44	209.35	209.47	207.86	207.08	206.71	208.92	209.72	208.62	209.32	209.54	210.13	208.99	207.47	208.67	210.66	207.07	209.36	206.43	209.45	206.45	209.5	210.05	210.13	209.16	207.81	208.74	207.12	209.74	206.79	209.12	208.97	209.32	207.07	205.77	208.87	208.11	207.8	209.72
202.62	204.21	203.95	206.12	204.16	203.7	205.95	204.67	205.49	205.78	204.49	203	204.35	204.54	202.57	202.4	204.45	203.52	204.76	205.41	205.83	201.3	202.3	204.7	204.46	203.69	203.5	201.22	204.03	203.97	205.57	205.74	203.02	203.49	201.61	204.01	203.08	203.32	203.77	204.87	204.32	204.89	204.49	204.01	204.92	204.94	204.34	204.74	204.44	202.89
197.89	197.68	198.6	198.77	198.91	198.77	198.88	198.44	199.35	200.27	198.48	201.22	198.86	198.97	199.86	200.18	198.61	198.54	198.53	200.35	201.68	199.1	199.45	199.77	199.95	200.56	198.98	198.34	199.87	200.18	200.01	200.05	198.57	199.27	200.35	201.43	198.34	196.56	201.03	200.31	201.52	199.74	200.61	196.63	200.22	197.64	198.27	200.06	196.77	199.23
216.55	215.66	219.14	217.89	218.65	219.03	216.86	219.95	218.06	217	217.8	215.16	219.69	216.73	215.67	217.19	218.05	218.91	217.43	216.69	218.11	216.31	218.92	217.58	217.62	217.01	217.02	216.29	218.78	218.38	217.39	216.73	218.46	216.89	219.55	216.24	217.8	216.44	219.21	216.63	217.34	218.7	217.97	216.46	217.55	217.16	218.22	218.01	217.41	216.92
209.81	207.77	208.53	206.05	206.51	210.73	206.6	206.05	207.37	206.77	205.76	207.07	208.81	206.35	208.71	208.55	209.51	206.44	208.29	209	206.94	206.77	209.81	208.29	208.32	207.32	209.21	205.2	207.29	208.7	207.95	207.76	208.15	208.05	209.43	208.46	207.9	209.29	207.16	207.46	206.2	209.7	208.91	205.8	208.62	208.92	206.38	210.23	208.16	207.67
211.3	213.89	211.58	213.41	211.86	213.15	211.58	212.17	210.28	212.98	211.57	210.48	212.14	212.16	211.59	211.3	211.1	209.62	212.77	211.45	212.55	212.6	212.02	211.82	211.3	212.93	206.63	211.13	212.7	211.54	212.66	211.07	212.33	210.15	213.45	213.65	212.11	211.96	211.19	211.84	210.35	211.92	212.02	213.92	212.87	211.33	210.67	209.37	212.46	210.93
204.17	205.06	202.07	201.76	203.35	202.23	204.96	201.94	201.77	203.37	203.61	203.9	204.33	204.61	205.26	203.77	202.68	203.79	201.95	201.84	206.35	204.42	203.73	204.13	205.75	205.66	202.38	203.49	204.42	204.56	203.34	204.16	203.14	204.17	204.25	204.49	203.37	205.45	203.29	203.59	203.47	202.68	203.83	205.29	204.83	203.93	202.05	202.1	204.16	203.78
199.93	199.56	199.76	196.74	198.48	199.54	197.62	196.88	199.12	197.01	197.98	199.99	196.24	196.54	198.25	197.63	196.9	197.7	198.48	197.93	199.02	198.43	200.91	198.89	200.15	198.52	200.01	199.05	195.63	199.61	199.28	199.63	196.06	198.16	198.92	197.72	197.57	197.23	196.82	200.1	197.35	198.44	198.23	200.81	197.24	198.27	197.01	198.08	198.57	198.77
202.54	201.44	204.26	201.98	205.15	202.82	204.45	202.97	202.52	203.49	201.26	202.73	203.26	201.07	204.11	202.53	202.88	204.98	204.01	202.07	202.95	204.8	202.4	204.72	202.28	203.24	200.65	206.15	202.02	202.8	202.38	201.51	202.14	204.2	201.21	202.93	204.22	202.1	204.05	200.73	202.34	201.87	201.25	204.6	200.44	203.07	201.13	203.49	203.73	204.46
215.2	215.26	213.56	214.26	216.86	212.89	214.03	213.73	213.39	213.67	211.92	216.89	211.28	214.74	212.43	214.43	213.87	211.91	215.13	213.51	213.38	212.12	213.8	215	211.62	215.32	212.72	213.74	213.36	213.1	212.38	213.99	213.16	213.62	213.4	214.43	212.57	215.07	213.86	215.05	213.78	214.19	215.42	213.68	214.98	214.65	212.28	216.28	211.78	213.57
208.81	206.72	207.87	206.49	207.75	208.31	206.8	210.09	208.83	209.18	208.55	206.64	208.17	209.55	209.6	210.71	208.66	209.15	208.8	208.1	208.37	207.71	209.24	208.38	207.46	207.99	206.69	208.27	208.76	208.65	209.43	209.11	208.85	209.22	206.48	207.36	207.62	206.75	207.68	207.57	206.65	206.59	206.92	209.15	210.76	207.33	209.38	208.34	210.53	208.77
204.89	205.42	204.61	205.63	207.03	202.86	203.58	204.34	205.79	204.61	202.3	206.06	202.68	205.12	204.7	204.5	205.72	204.06	204.74	203.41	207.07	204.61	203.41	204.06	203.96	204.28	205.95	205.35	203.38	207.54	203.96	204.77	205.39	204.83	206.35	202.19	205.64	205.03	205.69	206.24	207.03	202.9	203.43	205.84	206.14	206.01	204.15	206.37	203.89	204.56
200.32	201.18	201.59	201.99	202.04	201.02	204.29	201.28	201.81	201.05	201.59	202.44	201.06	202.67	199.97	201.21	199.78	199.55	200.34	201.42	201.25	202.84	200.23	201.38	202.49	200.81	201.16	201.53	202.4	199.14	200.94	200.88	200.64	200.46	200.48	201.53	201.96	199.57	197.56	202.28	200.9	199.21	200.97	200.9	200.21	203.02	201.85	200.88	200.68	199.16
207.93	207.31	208.64	206.76	206.77	206.3	206.94	207.95	207.55	204.78	207.11	207.47	208.99	206.17	206.99	210.22	207.88	208.02	209.96	206.83	207.32	206.89	208.6	209.11	207.41	208.72	206.54	211.92	207.69	207.3	206.19	209.58	208.13	208.12	207.45	206.78	207.97	206.72	207.8	208.34	207.93	208.9	207.92	206.4	205.98	207.7	207.19	208.11	208.75	208.71
212.79	211.83	210.42	212.43	211.36	210.8	211.23	212.09	210.02	211.78	211.85	210.85	210.48	211.08	209.47	209.79	212.05	210.34	212.44	211.36	210.63	212.26	212.59	208.09	211.84	215.27	212.13	211.29	213.41	211.37	212.98	212.82	211.95	212.57	211.36	210.95	212.03	211.71	209.65	213.08	212.13	210.75	209.54	211.5	210.37	212.39	210.82	210.88	212.12	210.08
214.51	210.58	212.3	211.6	212.14	212.6	210.78	212.27	212.42	212.57	212.01	211.73	213.69	214.04	212.5	210.24	211.8	213.3	212.23	208.58	212.16	210.12	213.25	210.98	213.8	211.85	213.2	211.56	210.87	211.1	210.62	211.26	209.77	210.54	213.36	211.13	211.26	210.88	209.87	213.42	212.5	211.68	212.02	211.82	211.4	213.32	211.2	212.65	214.9	211.21
206.76	205.79	208.17	210.34	206.06	206.56	208.01	207.36	207.61	205.84	205.45	208.64	205.73	208.35	206.5	208.43	207.71	206.79	208.07	209.01	211.66	207.67	208.49	206.01	208.78	207.08	207.72	210.51	204.56	209.68	206.5	207.18	208.55	208.16	207.96	206.24	207.85	207.88	207.76	207.36	206.71	206.17	208.1	206.8	207.82	208.1	207.29	209.07	207.35	208.53
218.66	218.97	215.3	215.59	217.04	217.61	218.35	218.65	220.05	217.86	217.28	217.3	218.62	218.39	216.32	219.77	219.18	217.63	214.31	217.63	217.54	217.35	216.91	219.43	220.31	217.07	217.57	214.73	218.4	217.34	220.62	217.62	217.32	218	220.27	216.95	220.35	218.45	219.41	218.4	217.41	216.84	218.44	217.94	216.86	218.3	218.38	219.16	218.35	216.49
202.44	202.72	203.12	201.46	205.3	202.21	203.28	204.31	203.36	201.74	200.67	202.48	201.45	202.54	200.59	203.14	201.09	203.99	203.47	201.38	201.62	204.3	201.53	202.55	204.63	202.55	201.53	201.22	203.12	201.76	200.19	201.08	201.64	199.97	202.04	202.5	203.52	202.85	202.38	202.47	202.37	203.17	202.69	203.52	205.35	204.07	202.45	203.18	202.92	200.74
209.23	211.57	212.29	211.49	209.04	206.78	209.74	210.83	211.75	211.02	210.59	210.52	211.8	210.29	209.52	209.72	209.63	209.19	209.41	207.73	208.6	209.86	211.89	209.4	210.9	208.7	209.85	208.45	209.09	210.43	209.67	209.05	208.39	211.23	210.36	209.36	208.88	209.28	211.12	209.53	211.59	210.35	210.5	209.59	211.28	209.61	210.23	210.59	212.17	211.24
209.29	206.18	209.72	208.21	206.21	208.23	207.02	208.79	208.65	206.35	206.91	207.14	206.76	207.3	206.63	205.69	207.74	207.89	206.87	205.33	209.06	207.12	209.4	208.9	205.96	207.45	207.12	207.79	208.05	208.3	207.69	208.14	209.97	207.27	208.76	207.92	207.7	209.37	208.32	204.56	205.92	208.11	205.49	207.02	207.83	206.47	209.52	210.12	207.89	209.12
199.21	198.83	197.33	197.92	197.54	198.37	196.54	196.6	199.12	197.09	198.98	197.74	198.86	195.96	195.64	196.65	197.63	198.44	198.41	198.48	199.19	196.59	198.97	200.39	198.29	195.74	198.44	197.59	197.41	196.07	200.89	197.47	199.52	198.63	197.99	198.76	196.51	198.95	199.88	195.85	197.78	196.99	198.5	197.35	198.21	200.39	198.41	198.05	199.4	199.13
202.43	201.79	199.23	203.47	201.41	202.13	202.45	205.15	203.41	203.62	203.85	203.68	202.75	202.77	203.11	204.66	204.06	203.6	203.4	204.65	204.95	204.37	204.91	203.82	202.63	206.16	201.52	202.48	203.73	202.95	205.9	203.32	204.46	203.18	203.83	204.24	202.71	204.65	204.21	203.06	206.01	202.58	203.01	203.76	203.72	202.56	202.78	203.61	202.93	203.04
217.1	217.55	217.86	215.14	219.23	217.28	215.06	216.13	220.28	214.53	215.46	217.02	216.64	218.64	220.34	216.29	217.61	215.94	217.98	215.9	218.83	218.36	217.31	214.12	215.22	217.63	218.49	216.85	218.49	217.45	217.92	215.88	216.36	217.93	216.09	216.1	216.38	216.59	216.55	218.16	217.1	216.94	217.72	216.72	216.64	216.68	218.6	217.6	219.51	215.86
217.98	217.09	219.33	219.69	217.72	218.26	218.8	220.33	218.19	217.29	217.27	218.2	217.84	218.47	219.38	217.63	216.43	217.55	218.18	218.21	217.78	219.61	219.88	218.39	216.52	215.52	217.8	216.28	220.2	218.23	217.64	216.7	219.34	215.99	216.4	216.27	218.6	218.24	218.32	217.77	218.79	216.91	219.44	219.83	219.2	218.28	218.09	217.44	216.78	216.89
207.09	211.25	207.87	208.75	211.3	208.37	209.49	209.71	209.36	210.18	211.02	209.33	209.97	210.62	208.84	209.72	208.02	210.35	210.18	209.84	208.85	208.86	210.58	210.02	212.09	208.31	210.65	209.43	210.45	210.28	208.18	209.91	207.85	211.12	209.9	211.47	209.58	209.24	210.95	210.3	209.4	208.39	209.11	209.49	208.57	211.3	209.81	210.53	208.02	210
203.36	201.88	204.17	203.01	204.21	202.45	202.28	203.5	204.69	204.1	202.27	206.04	206.36	202.51	203.23	203.71	205.06	203.5	204.89	205.45	205.63	203.27	201.33	202.57	202.72	202.68	200.73	206.09	202.18	203.49	206.83	204.02	204.9	206.17	201.32	203.68	201.73	202.98	202.79	201.52	204.52	202.88	203.88	203.11	203.78	203.27	202.27	203.96	201.32	206.17
203.23	204.23	202.29	202.05	203.09	204.22	201.9	202.14	203.65	202.06	205.09	203.54	203.33	204.21	204.44	203.06	203.35	201.43	201.32	203.49	202.43	202.2	203.97	204.2	204.85	202.69	202.72	201.88	202.36	201.29	204.4	202.95	201.82	205.04	203.59	204.04	203.81	203.37	205.25	202.34	203.52	205.06	204.36	203.19	204.75	201.3	199.98	205	203.17	202.03
207.92	206.48	206.58	207.81	209.23	209.95	209.12	207.2	209.85	208.21	207.61	205.93	205.96	205.77	209.62	206.57	206.65	205.21	205.96	209.59	209.65	208.68	207.31	209.11	207.46	210.03	206.65	207.99	207.43	205.83	206.35	207.23	209.58	207.9	207.9	207.43	209.11	210.32	209.6	208	208.57	207.28	207.46	209.07	207.51	208.47	208.59	206.79	206.95	205.85
199.67	198.74	200.54	198.87	198.48	198.47	198.92	200.96	198.61	200.17	198.85	199.55	197.64	198.66	198.85	200.01	198.6	198.84	198.13	201.41	200.39	196.34	198.02	200.55	201.52	199.9	200.4	199.35	197.11	198.72	200.32	198.2	197.48	198.74	198.66	199.31	201.77	199.78	197.4	199.73	201.7	200.37	202.58	197.03	197.96	200.17	198.73	200.12	200.88	200.03
199.48	200.59	197.61	198.68	198.44	198.21	200.97	197.4	198.68	199.1	198.14	201.61	198.77	199.59	200	201.57	200.36	198.16	198.97	196.98	197.29	200.49	199.96	199.56	199.73	200.63	199.57	200.4	199.28	200.11	200.74	199.4	200.46	199.98	198.65	200.66	198.81	197.73	201.09	200.76	202	200.5	197.7	198.17	199.16	198.94	201.05	201.15	199.13	199.5
205.92	207.3	205.13	207.03	209.12	209.58	206.05	209.74	205.4	207.38	206.33	207.64	206.92	206.03	209.12	210.88	210.02	207.4	205.47	210.74	208.63	208.27	206.51	208.02	205.21	208.76	206.9	209.46	208.73	206.76	210.82	208.16	205.9	208.31	205.84	206.42	207.78	208.18	208.64	207.84	206.67	209.23	207.29	208.47	205.91	206.96	207.82	207.46	207.85	207.29
211.27	211.9	210.21	210.92	213.31	211.55	210.43	211.02	211.05	208.7	210.86	210.1	210.29	212.96	210.26	211.62	210.54	211.19	210.53	212.89	208.51	211.69	210.38	213.43	212.41	208.08	212.95	211.71	212.64	211.32	215.67	211.37	213.21	208.65	211.46	212.53	209.88	209.2	211.05	213.23	213.41	212.26	212.62	212.13	212.17	211.6	213.76	210.56	212.26	211.57
215.47	217.9	218.12	215.24	217.89	217.54	219.49	217.74	216.56	216.14	217.56	216.6	217.61	217.63	218.69	216.1	215.89	217.35	217.85	217.07	217.15	215.7	214.93	216.25	218.46	217.91	217.14	217.91	214.34	217.63	217.66	216.84	219	220.1	216.64	220.22	220.57	216.37	219.14	219.91	216.51	219.67	216.84	216.03	217.91	215.31	217.29	215.71	216.92	217.43
207.63	207.75	207.17	208.26	208.49	207.7	207.23	209.99	209.18	208.2	207.33	207.24	209.54	207.52	209.3	206.54	208.32	208.95	210.04	210.21	208.28	208.41	210.72	208.63	210.59	209.05	209.11	208.23	206.18	210.56	208.33	208.09	210.99	209.49	208.38	208.27	207.8	206.3	210.91	207.81	208.78	208.62	209.77	208.31	206.82	209.23	209.68	208.19	208.31	207.45
209.53	208.74	207.66	209.96	207.57	209.09	207.22	208.6	209.6	207.89	209.59	206.06	208.32	206.86	210.34	206.56	208.31	209.2	206.67	208.04	207.36	209.73	208.01	208.8	210.11	211.34	209.26	208.91	208.91	209.36	209.64	208.02	210.58	207.99	209.04	210.52	207.52	209.14	210.17	209.01	207.9	208.69	209.9	208.38	208.99	209.04	209.15	208.09	208.59	209.84
213.31	217.42	216.86	216.95	217.32	217.89	218.99	217.17	216.31	217.22	218.95	217.2	217.64	218.57	216.96	215.11	217.08	217.79	217.71	216.72	216.49	218.9	217.76	216.08	217.26	217.37	217	217.78	217.88	217.41	217.19	218.55	217.94	218.92	217.49	217.19	215.7	216.83	215.05	216.54	216.4	216.9	218.61	215.57	217.26	214.89	216.88	217.48	218.63	219.36
204.93	203.2	206.71	206.9	203.35	205.87	203.36	206.84	204.79	205.85	203.96	205.35	205.11	206.93	204.5	204.08	207.68	205.08	204.92	204.89	204.53	206	206.51	206.66	206.41	205.92	205.88	204.5	207.43	204.58	206.47	206.62	203.49	204.93	205.57	204.43	204.97	206.74	204.72	206.15	204.69	205.61	204.13	203.55	206.38	204.24	204.42	204.48	208.46	203.13
211.29	212.11	209.9	210.52	211.77	212.98	212.62	209.28	209.82	211.14	211.23	210.9	211.94	211.25	211.61	212.41	212.21	210.7	212.29	212.48	210.93	212.2	211.74	210.5	210.72	211.54	210.66	214.11	211.6	212	210.48	212.55	212.55	209.87	210.53	210.39	214.25	213.78	211.59	212	210.53	212.12	210.78	211.58	209.71	209.53	211.78	212.29	211.24	212.59
206.05	202.71	204.24	205.86	204.47	204.79	205.13	204.17	204	206.62	206.22	203.61	203.61	204.95	204.37	204.92	204.93	203.6	205.4	208.06	204.97	205.62	203.29	203.48	205	206.61	205.12	205.4	203.83	204.45	205.04	203.22	204.56	203.77	204.86	205.35	205.67	202.68	203.12	206.13	205.43	203.23	206.87	205.86	204.06	202.91	201.96	207.53	204.24	205.64
209.36	207.32	209.88	206.95	206.25	208.14	209.73	209.49	207.1	209.64	210.17	208.64	209.08	210.07	208.58	208.27	211	210.66	208.87	207.42	208.42	208.29	208.98	209	209.14	209.13	209.56	207.36	206.04	209.77	207.22	208.93	208.48	208.24	211.85	208.7	206.32	206.33	210.26	210.01	208.68	209.9	208.81	210.39	209.35	208	206.97	208.2	210.06	209.89
207.53	207.3	210.8	207.51	207.2	207.11	208.57	208.97	208.83	207.85	209.61	208.29	208.26	210.2	205.49	209.19	208.64	209.36	208.4	208.13	208.06	207.9	209.48	207.16	209.91	208.5	209.12	210.1	209.64	209.94	206.88	208.88	207.67	208.47	208.69	208.43	207.11	210.36	208.87	208.42	208.6	208.82	207.88	207.11	204.76	206.76	205.64	209.43	209.77	208.71
200.96	198.41	201.57	198.58	200.65	202.6	197.28	200.06	201.59	201.56	198.71	199.62	198.38	201.32	199.24	200.11	199.15	200.71	199.46	200.21	202.1	201.44	199.07	201.79	201.43	197.99	201.4	200.19	199.57	200.18	199.71	201.57	201.6	200.66	197.86	198.51	204.03	202.26	202.33	201	200.76	200.33	202.16	199.71	201.43	200.97	199.48	200.4	202.04	200.23
208.21	207.97	206.55	207.36	208.73	207.61	207.94	209.01	210.56	209.27	208.23	206.79	209.12	208.71	207.35	208.62	207.77	208.4	210.54	207.78	209.66	208.73	206.98	209.08	209.1	209.32	210.43	207.6	209.79	208.8	207.74	207.76	206.55	208.62	209.1	207.58	207.81	207.15	207.63	209.24	210.06	208.55	210.14	208.73	209.96	207.67	207.26	209.79	208.83	208.03
206.36	204.94	205.07	204.58	204.99	205.52	208.13	206.75	206.46	204.69	204.05	207.77	206.06	208.01	206.73	205.44	206.76	205.96	206.35	206.16	207.31	205.52	207.08	205.82	204.83	206	209.11	206.53	202.58	207.68	205.83	205.96	205.42	206.62	207.46	204.91	204.82	203.27	204.7	207.35	205.19	206.73	207.38	205.34	206.97	205.4	207.71	207.51	207	205.7
205.97	202.28	202.44	203.57	202.56	203.35	205.21	202.69	203.8	201.94	203.37	203.63	202.53	202.99	204.36	203.62	204.14	203.74	202.45	205.05	204.93	205.46	204.93	201.74	205.39	205.73	203.53	202.66	201.33	203.14	205.55	203.8	206.27	204.34	203.76	203.26	203.79	201.11	204.8	203.81	203.51	201.98	206.5	201.89	203.69	201.66	202.7	207.08	203.99	203.87
200.15	198.23	201.29	200.63	199.85	198.93	198.87	200.6	203.38	199.68	198.88	199.83	201.41	199.84	198.62	201.14	201.59	200.7	202.05	198.99	200.85	201.24	202.72	199.44	200.59	199.33	202.24	199.94	199.15	198.76	199.91	201.99	203.57	199.73	200.32	199.98	197.43	201.05	200.15	199.94	199.53	200.79	200.2	198.44	200.26	199.91	197.85	199.16	199.13	200.17
212	210.82	212.59	211.39	213.77	212.4	212.47	211.85	212.99	211.54	212.18	212.63	212.65	213.16	210.21	214.07	212.47	211.27	210.75	212.91	212.88	211.37	211.67	211.88	210.78	212.43	211.38	212.22	212.7	210.84	212.51	211.04	211.23	213.84	211.73	209.37	212.45	213.13	211.41	211.32	210.73	212.11	215.45	213.11	213.54	212.94	213.48	210.64	212.74	210.41
203.04	203.03	203.51	203.67	202.3	204.35	203	203.64	205.55	203.6	201.67	202.44	202.33	204.38	204.39	205.26	203.29	203.89	204.8	205.49	203.4	202.27	204.25	203.73	202.66	204.69	201.75	206.47	203.87	204.08	202.77	205.19	205.39	202.2	202.93	203.65	202.96	203.71	203.33	205.31	203.58	203.63	203.79	204.67	204.22	203.99	204.58	202.66	203.05	201.33
203.64	204.68	205.07	205.61	205.01	203.21	203.08	201.79	202.59	202.09	202.48	204.6	205.37	202.43	204.99	202.17	201.78	203.45	203.4	201.47	203.62	203.57	204.06	201.83	202.35	201.5	201.39	201.19	202.71	205.02	205.87	204.19	202.69	202.75	203.98	204.76	202.3	202.33	204.08	204.57	204.08	201.87	203.73	204.63	202.89	202.75	204.68	201.75	202.89	202.78
202.73	203.93	204.56	201.17	200.28	204.29	203.18	204.81	203.07	201.89	201.83	202.65	201.89	202.08	202.58	204.35	202.92	205.22	201.84	203.84	203.15	206.03	204	204.3	203.79	202.17	203.36	205.09	202.88	200.51	202.43	201.82	206.78	202.61	202.18	204.92	202.78	203.11	203.98	201.34	203.24	201.91	202.86	199.73	202.13	202.83	202.98	202.89	201.39	201.47
203.65	207.7	204.13	203.47	205.69	205.01	204.12	203.12	209.12	202.88	206.01	205.26	203.27	205.82	205.47	206.44	203.62	205.51	203.14	207.08	204.1	208	206.05	204.67	203	206.15	204.16	206.46	204.96	207.07	203.97	204.04	204.57	206.29	204.46	203.23	203.93	203.66	202.45	202.8	204.21	204.66	204.42	205.26	202.94	201.91	204.47	205.28	204.71	205.34
206.75	209.88	209.76	208.93	208.06	207.42	209.43	208.55	208.07	207.05	208.12	209.47	206.41	209.48	208.9	208.3	208.63	206.84	208	207.67	209.07	211.39	210.08	207.16	208.25	208.91	209.07	209.15	207.35	205.93	209.45	208.34	208.76	210.1	210.21	208.04	207.81	208.44	207.57	208.92	208.77	208.19	207.9	208.48	208.24	208.2	209.5	210.05	209.62	209.14
211.77	210.4	208.53	210.87	210.06	209.71	209.55	211.41	210.89	211.33	209.98	209.58	208.41	211.58	209.86	210.47	211.07	211.28	208.74	209.88	209.08	208.95	210.61	210.21	209.73	211.73	207.72	210.52	209.69	210.52	208.65	208.82	211.22	211.97	209.72	209.99	210.15	210.16	207.94	210.93	210.15	211.15	210.4	209.41	210.12	208.54	210.57	209.48	206.27	208.83
214.88	211.49	217.74	214.34	211.63	210.66	214.51	214.46	214.63	215.51	212.72	213.78	214.13	214.82	212.29	212.98	212.31	214.05	213.81	213.47	212.79	211.45	214.98	213.55	214.84	213.14	214.57	213.02	213	213.18	214.62	213.26	212.09	213.61	215.02	214.03	212.99	216.87	212.42	211.74	210.48	214.33	212.64	213.41	213.21	215.49	214.28	211.94	213.53	213.23
211.98	216	212.7	216.06	215.11	210.46	213.63	212.23	211.89	214.04	211.31	212.38	213.77	210.61	215.73	212.25	211.27	211.38	213.74	213.6	212.56	211.92	213.27	211.52	214.1	213.67	214.68	214.36	212.19	210.92	211.91	211.36	212.64	214.49	213.44	212.14	214.83	212.01	212.29	212.04	212.89	211.84	211.15	212.19	214.04	212.71	212.47	214.51	213.56	211.16
199.49	196.17	198.23	197.57	197.9	199.09	198.16	199.94	196.93	196.92	199.53	197.16	198.03	198.01	199.5	198.47	199.32	197.21	199.63	198.46	201.6	197.27	199.53	202.41	195.87	198.58	198.87	197.62	198.4	195.98	199.73	196.79	199.03	196.41	199.14	200.29	200.39	200.07	199.57	198.53	195.86	198.67	197.13	198.4	196.06	198.08	198.1	198.87	196.76	198.71
197.62	197.27	198.91	200.32	198.89	199.33	196.83	197.39	199.08	198.58	198.08	197.65	198.41	197.07	196.79	198.14	200.19	198.26	200.43	200.37	199.32	196.15	198.83	199.2	197.84	199.32	199.03	198.87	196.05	196.03	197.62	197.16	198.29	195.28	200.23	198.97	199.4	197.44	195.97	197.62	196.97	199.53	198.41	198.71	198.31	196.98	197.75	197.94	196.77	197.97
202.91	204.76	202.14	203.04	202.08	202.98	203.2	202.62	201.95	202.31	203.52	202.03	203	202.52	201.9	200.75	201.7	205.08	201.77	202.37	201.5	200.26	204.61	203.57	202.55	201.55	201.19	202.25	202	203.92	203.6	202.53	203.72	200.56	202.36	203.79	202.07	203.55	202.66	203.91	201.8	203.77	202.55	201.88	203.09	201.61	201.84	202.61	204.54	203.5
212.75	213.37	213.25	213.65	215.64	212.4	215.57	214.5	212.99	215.52	211.43	214.59	213.74	211.41	213.14	213.97	213.82	213.48	213.75	213.96	213.65	216.16	214.55	214.76	213.43	215.69	212.27	213.84	214.8	212.45	213.43	214.29	211.57	214.9	214.71	214.99	213.62	216.06	211.86	213.83	212.59	214.73	211.09	212.76	213.29	216.56	213.66	214.19	212.67	214.47
215.72	214.07	214.09	213.2	214.68	213.58	215.63	215.67	214.33	213.15	215.83	214.38	213.83	212.68	213.7	215.1	213.18	214.22	214.26	214.06	214.91	212.84	214.1	212.66	215.54	213.12	214.82	212.7	215.25	213.73	212.85	214.09	214.14	213.33	215.41	213.78	214.8	213.41	213.17	214.72	212.18	215.39	213.76	213.28	215.36	215.62	213.26	212.68	215.02	212.27
206.84	207.13	209.4	207.16	206.31	207.85	206.13	208.1	208.51	207.12	208.9	207.73	206.72	209.83	206.65	207.19	207.23	206.72	206.77	207.67	207.34	206.39	207.03	208.76	207.47	207.3	208.2	210.09	207.95	209.28	207.71	207.47	208.83	208.87	207.45	208.59	206.88	209.78	209.83	209.6	207.95	211.63	208.16	208.05	208.44	207.15	208.1	209.46	207.21	206.95
211.27	213.65	213.82	211.72	214.67	212.4	212.46	210.16	216.4	213.16	212.26	213.35	211.64	213	213.62	214	213.17	213.2	214.99	212.13	212.93	212.45	214.16	214.8	212.54	214.07	215.66	212.81	213.11	213.04	211.26	212.57	209.45	212.73	213.56	213.19	211.12	213.25	212.74	211.85	211.7	214.59	213.47	213.39	213.47	213.05	212.71	211.13	213.46	212.47
201.74	199.69	198.62	198.78	202.31	199.01	200.26	199.99	200.86	200.34	199.45	200.66	200.68	198.53	200.93	200.98	199.18	200.35	197.35	196.72	199.47	203.41	200.21	200.34	200.87	199.05	200.04	198.44	200.88	199.55	199.79	202.29	197.59	199.87	200.56	201.74	201.35	201.31	202.01	199.96	199.89	199.2	197.97	201.69	198.89	197.43	199.4	202.67	200.22	197.96
204.19	205.72	205.75	208.13	207.32	206.08	206.2	206.92	206.41	205.59	207.4	207.1	208.01	205.25	206.26	205.9	208.47	205.65	205.64	204.89	208.07	204.69	208.33	206.01	207.83	206.3	207.96	206.84	206.75	204.17	204.47	208.7	206.33	206.76	208.61	206.76	207.78	205.14	207.07	204.34	208.4	205.75	204.94	202.23	204.66	204.48	203.83	204.32	203.78	207.65
201.16	201.7	204.03	202.93	200.1	202.7	203.26	204.54	202.74	203.8	202.82	202.21	202.37	203.17	203.14	203.96	203.19	201.36	202	202.46	201.77	204.58	202.77	202.86	202.79	204.05	201.83	204.96	204.03	201.47	201.75	202.18	202.11	202.74	202.45	203.36	204.46	202.8	199.86	203.09	203.39	202.96	204.69	203.55	204.32	201.5	203.24	204.18	201.94	202.33
202.28	202.37	202.16	203.22	203.9	203.78	207.01	202.88	204.23	204.95	205.55	201.65	207.19	202.45	204.5	206.39	206.2	203.27	200.54	205.28	202.51	204.94	203.2	205.64	204.14	204.59	204.35	206.58	202.38	201.31	204.67	205.19	205.34	202.66	204.34	203.41	204.19	205.28	204.96	204.64	204.63	204.99	204.26	203.49	206.16	204.62	204.3	204.48	203.33	204.18
204.15	200.5	203.16	202.93	203.3	202.87	202.72	201.39	204.5	201.2	200.33	204.92	202.45	203.36	202.02	204	204.35	202.9	201.58	204.31	204.64	200.79	204.57	204.71	202.42	202.28	202.55	201.11	203.39	202.57	202.55	204.25	201.34	203.9	202.71	204	202.51	199.95	203.35	201.72	201.67	203.96	202.82	201.2	202.43	202.72	201.66	203.1	204.51	203.99
209.09	207.9	206.84	204.9	206.82	205.13	204.98	206.39	205.86	205.95	206.31	208.75	205.94	204.84	207.15	206.28	206.54	204.74	207.11	207.44	206.24	204.61	207.26	207.7	207.31	207.05	208.38	206.85	204.75	206.55	206.09	205.95	206.88	206.12	206.97	206.09	208.37	207.25	207.75	206.64	205.04	204.1	204.27	207.41	205.61	205.55	204.76	206.54	207.46	206.28
218.58	216.02	216.9	215.69	219.44	216.24	217.05	217.77	218.17	215.42	216.78	216.58	216.3	213.93	217.28	215.76	217.47	215.29	216.3	217.96	216.04	216.15	217.79	216.24	217.45	218.59	215.6	215.46	219.09	215.7	217.35	218.73	217.4	217.5	219.62	216.19	218.04	217.2	215.39	217.51	217.48	217.62	214.87	217.75	216.91	219.06	216.39	216.6	218.63	216.97
202.26	204.89	204.72	204.9	204.75	203.85	201.87	203.49	203.25	203.99	207.1	203.61	203.07	204.96	203.13	204.68	203.74	204.54	204.23	204.86	205.91	204.69	202.27	207.01	203.87	205.83	203.19	205.56	203.76	205.07	203.17	202.23	202.48	203.95	202.7	204.46	204.37	204.01	204.86	204.05	204.9	203.16	202.08	203.28	204.83	203.98	203.33	203.76	204.19	203.92
209.62	210.33	209.45	206.46	210.7	208.78	210.76	209.74	210.43	208.47	207.85	210.98	209.78	209.45	208.22	210.83	210.58	208.7	210.11	210.99	209.84	210.15	210.1	209.79	210.49	207.69	209.56	210.13	208.56	206.68	211.26	209.17	209.43	208.29	208.67	210.92	209.69	207.53	209.32	210.62	210.29	210.93	208.67	206.9	208.01	211.86	210.68	209.55	209.78	209.47
204.96	207.21	205.93	207.82	207.9	207.98	206.69	206.98	208.55	206.48	205.45	206.87	209.47	205.47	208.62	207.76	206.12	204.47	204.2	206.41	206.32	205.45	207.26	206.67	207.27	205.76	206.19	207.46	204.83	205.83	205.78	208.15	207.57	206.77	207.26	207.31	209	206.34	205.66	207.36	206.26	208.8	208.24	206.35	205.74	204.93	207.35	207.65	205.61	204.98
202.86	202.98	204.32	204.96	201.99	205.03	202.94	201.03	204.69	203.05	203.44	204.74	200.35	203.58	203.4	202.05	202.65	205.06	203.55	201.8	206.47	204.8	204.27	200.84	203.11	203.01	204.75	202.52	203.16	203.85	204.24	202.66	201.58	205.35	198.92	202.79	201.21	203.39	203.77	204.33	201.15	205.17	205.6	202.65	202.87	203.88	204.63	204.2	202.49	203.27
211.45	213.16	213.58	211.55	212.8	211.46	212.12	209.82	211.08	211.73	214.59	210.75	213.86	211.49	212.84	214.78	212.36	214.26	213.88	212.49	211.62	211.44	212.1	213.02	213.81	211.4	211.58	211.65	210.94	211.41	211.44	211.25	210.19	215.19	208.8	211.69	214.93	210.12	212.47	212.78	213.04	212.44	210.7	211.81	211.3	214.47	212.3	210.29	212.37	210.26
211.85	211.96	211	212.18	211.36	211.35	211.2	211.85	211.77	213.28	210.85	213.04	210.78	212	212.33	210.18	214.06	214.8	209.39	212.02	210.99	210.81	212.15	210.2	212.31	211.52	214.49	211.71	210.36	211.52	213.3	212.12	212.59	210.92	210.92	214.51	212.97	211.59	212.11	212.87	211.98	211.15	213.05	210.59	211.53	210.68	209.76	209.98	210.11	212.65
201.17	198.75	199.8	199.06	199.21	200.16	201.72	201.93	201.39	201.07	202.05	201.1	201.55	198.81	199.7	198.96	200.44	200.62	200.58	199.19	200.95	200.46	201.91	199.3	201.91	198.74	202.05	200.57	202.55	200.24	200.84	201.06	199.98	200.2	200.71	199.68	200.89	202.08	201.03	199.44	199.33	201.26	200.06	200.31	199.14	200.03	201.64	199.55	199.01	198.85
203.97	203.88	204.19	201.56	202.89	204.52	202.67	204.27	203.61	206.74	200.69	203.57	202.61	202.3	201.86	204.4	205.81	203.26	202.53	202.64	202.93	204.37	205	203.56	200.14	202.36	203.99	202.52	204.6	203.29	202.29	203.7	200.9	204.72	202.16	203.4	203.82	203.69	205.45	202.67	203.97	201.68	204.06	204.24	203.53	200.22	201.93	201.8	202.94	202.6
214.83	212.27	212.11	212.16	212.33	211.11	212.81	209.43	210.2	213.59	212.05	210.78	212.24	211.43	209.11	212.32	212.08	210.85	210.69	210.73	210.73	212.25	207.83	212.62	210.22	210.19	212.01	211.66	212.83	212.67	211.74	211.36	212.75	211.99	212.03	212.14	212.13	212.14	213.9	212.79	213.19	212.84	212.38	210.91	211.3	209.41	212.17	209.9	209.9	211.25
217.13	217.23	217.68	216.71	217.9	215.64	217.04	216.87	215.57	216.64	215.5	217.63	216.46	216.76	215.78	215.47	215.52	215.24	218.67	216.4	218.6	220.21	216.22	216.38	215.76	216.22	216.12	216.19	217.32	217.26	217.68	218.55	218.55	216.58	218.53	218.07	217.88	218.54	216.61	216.22	216.56	216.69	218.7	217.08	216.52	216.15	215.83	217.5	214.54	218.01
202.29	203.74	205.24	206.55	203.84	206.05	203.4	204.5	205.02	203.67	204.28	203	204.63	205.27	204.5	204.13	204.34	203.29	205.95	202.58	203.32	204.21	204.79	204.42	204.4	205.23	205.75	204.97	206.07	206.63	205.06	204.22	205.14	205.16	204.66	205.78	204.74	203.01	201.67	204.59	206.04	203.41	203.41	203.73	203.31	204.48	204.56	203.42	203.67	204.59
208.66	210.2	207.17	208.12	208.6	206.26	208.95	204.94	208.27	208.85	207.78	208.07	207.8	208.13	206.83	207.66	207.94	208.1	206.3	206.98	207.63	210.03	207.53	208.12	206.93	208.92	208.94	207.06	208.93	206.95	206.62	208.14	206.3	207.54	208.1	206.96	209.51	208.56	208.15	209.92	206.4	208.79	206.32	206.35	210.5	208.34	208.39	208.3	206.75	210.83
199.22	196.91	197.47	198.31	198.35	196.08	197	198.99	198.01	196.83	199.79	197.61	199.41	199.26	195.66	199.91	197.48	200.71	202.37	200.33	198.45	196.3	196.21	198.39	199.85	199.83	199.04	196.61	199.13	197.03	195.37	197.55	199.36	197.8	195.46	197.52	198.66	199.03	198.53	199.46	199.64	200.21	200.25	199.65	195.94	200.77	199.36	198.22	197.25	198.34
210.15	207.43	208.38	207.95	205.33	209.07	208.73	208.2	207.4	209.55	206.25	208.36	209.31	207.27	209.05	207.8	209.99	207.24	208.88	208.46	206.55	207.02	206.09	207.11	208.38	206.7	209.06	208.28	207.47	209.24	208.89	208.03	208.21	206.93	207.81	208.49	205.52	207.88	206.24	208.45	205.75	209.58	207.67	207.61	208.27	209.12	207.34	208.19	205.04	206.57
205.22	205.14	208.32	205.78	205.65	205.13	206.42	202.77	207.48	206.75	206.98	207.35	206.39	203.42	206.15	205.06	201.93	207.01	205.66	206.68	207.95	206.13	205.24	205.39	205.46	204.16	204.97	208.47	203.57	202.75	205.32	205.44	204.19	205.54	204.19	206.54	205.4	204.66	205.23	206.69	205.98	205.17	205.82	204.61	205.02	209.6	206.35	205.78	206.74	207.32
208.47	207.47	207.54	208.21	207.54	207.48	209.32	208.11	207.74	207.21	208.3	208.75	206.17	208.54	207.21	208.3	205.74	206.53	206.71	208.66	207.06	206.61	206.1	208.89	206.84	208.2	209.37	207	205.95	205.78	208.92	207.22	209.05	206.36	207.88	206.24	207.79	205.47	207.95	208.8	207.9	207.4	206.87	208.78	208.63	207.16	207.35	206.07	208.07	206.04
212.98	212.63	212.53	213.24	211.68	214.17	213.65	211.95	212.97	211.96	212.17	212.27	210.95	212.66	215.64	213.34	211.42	210.72	209.62	215.61	213.39	211.1	213.63	213.42	212.54	215.27	213.52	214.28	211.46	213.29	211.4	212.48	214.4	211.73	213.71	214.55	214.61	214.42	212.92	213.02	212.69	212.75	214.03	212.36	215.51	211.71	215.1	211.9	211.02	214.19
208.92	208.98	209.15	210.21	208.68	206.67	208.74	207.58	208.99	208.67	208.04	205.95	207.31	207.53	208.67	207.69	206.07	209.43	209.14	208.58	207.39	208.41	207.74	209.06	208.52	208.68	208.49	207.91	206.92	207.73	207.01	208.4	208.49	209.21	208.4	208.75	209.9	208.42	208.03	208.19	210.35	208.34	207.16	209.65	208.27	210.25	209.07	209.76	209.43	208.13
207.23	210.12	208.96	208.83	209.21	206.11	206.88	206.09	207.16	207.96	207.93	206.45	208.89	207.15	207.07	209.41	206.57	209.56	206.69	208.61	208.28	207.42	209.6	208.14	208.25	207.58	207.03	209.74	206.97	208.85	206.03	207.93	207.36	208.94	206.88	210.06	209.07	207.45	206.37	208.97	208.44	205.97	208.58	206.06	206.54	206.35	206.75	208.98	208.26	205.93
216.13	215.63	214.9	216.65	215	215.82	216.89	216.75	216.86	216.97	217.74	217.27	217.65	218.24	216.59	215.2	219.77	217.17	216.85	218.99	216.07	216.94	216.38	217.67	217.49	214.51	218.14	217.84	218.27	216.62	218.72	218.01	217.21	216.11	217.07	218.03	216.68	220.24	218.89	216.93	215.82	216.63	218.04	215.37	215.81	215.91	219.13	214.29	214.57	216.85
196.16	199.71	198.4	200.04	198.63	198.26	197.52	198.35	197.97	198.07	198.31	198.75	200.85	199.46	199.28	198.76	199.04	199.47	199.31	199.42	198.58	198.06	199.18	198.8	199.34	199.76	199.95	198.3	201.43	198.53	196.57	198.57	196.32	198.23	198.79	198.27	199.36	199.79	196.04	198.24	198.69	195.91	199.49	198.45	197.1	199.07	197.09	197.99	197.57	200.56
197.14	198.05	199.72	198	198.95	198.82	201.26	196.07	199.26	199.52	199.97	198.2	199.85	200.45	199.29	198.83	200.4	199.39	197.52	199.47	200.04	196.99	198.62	199.83	200.93	197.98	198.71	201.06	197.55	199.26	199.21	200.87	199.63	201.16	201.22	199.41	199.71	199.91	198.39	199.61	198.51	199.31	199.49	195.88	198.96	199.02	199.13	199.06	197.99	198.18
200.72	204.65	199.58	199.6	203.22	202.97	203.26	203.74	200.43	202.95	202.06	204.7	201.94	200.17	201.72	201.4	202.11	202.8	202.21	203.67	203.62	201.76	201.54	202.81	202.75	203.18	202.77	201.47	204.04	203.36	203.73	202.75	203.28	203.65	201.3	202.38	204.35	200.62	201.44	202.81	200.7	201.52	201.09	200.97	202.13	203.47	201.91	201.24	202.49	201.9
198.65	199.12	199.54	201.59	199.89	200.48	199.72	198.2	198.41	199.98	199.15	198.9	200.64	199.47	200.79	197.83	200.18	199.88	201.17	198.54	198.26	198.79	198.53	197.71	198.92	199.14	199.01	200.46	198.08	196.63	198.23	201.57	197.73	197.7	200.1	201.1	201.12	199.71	196.87	202.22	200.69	201.29	200.88	199.64	199.65	199.31	200.68	200.16	201.57	201.51
215.34	217.11	216.79	215.76	216.31	216.07	219.05	215.89	216.45	215.99	219.22	216.77	216.01	216.04	216.79	218.53	216.76	217.6	218.32	216.69	216.86	216.81	218.09	218.92	214.45	214.99	217.27	215.84	217.5	216.03	218.07	218.48	217.08	218.89	217.98	216.26	213.08	216.38	216.41	216.81	216.35	216.08	218.13	215.28	216.11	217.46	216.94	217.85	217.84	220.25
212.73	213.37	213.11	213.36	211.84	215.06	212.87	212.96	213.35	212.5	213.83	213.31	212.54	214.3	212.94	214.45	213.27	216.08	214.36	213.27	216.45	214.42	213.05	212.19	212.76	216.25	213.08	214.38	215.37	214.84	215.05	213.03	214.43	213.44	213.21	215.28	211.6	212.51	214.68	213.06	213.27	211.67	212.73	214.86	213.41	214.07	213.67	214.01	216.13	214.4
203.27	204.12	203.71	203.57	202	205.37	204.21	203.96	202.46	203.45	204.72	204.63	204.04	203.52	204.62	203.75	204.54	201.56	205.39	203.95	203.68	203.61	205.1	204.73	204.36	204.59	202.79	205.94	203.93	203.25	205.81	201.97	202.93	202.47	202.72	204.25	202.64	203.72	203.64	205.38	203.2	203.37	202.71	204.58	205.68	204.46	204.95	205.82	204.63	203.9
203.87	200.88	203	199.29	203.56	203.76	200.42	200.8	201.92	198.34	201.6	198.96	200.62	201.68	203.11	199.63	201.23	200.77	201.89	198.5	199.53	198.43	201.96	201.79	201.66	201.39	201.8	201.34	200.74	200.64	197.54	200.65	203.19	203.06	200.7	200.58	197.99	203.83	201.8	202.77	201.65	199.22	201.27	201.45	198.37	203.18	198.48	200.62	202.54	201.13
209.33	209.31	207.43	207.82	207.34	207.03	207.67	210.52	207.11	208.01	206.06	208.94	208.51	208.54	211.27	210.57	210.01	205.36	208.37	206.94	206.7	209.79	206.57	209.89	207.57	207.47	209.14	206.78	209.85	208.67	208.34	208.1	210.79	209.31	208.42	209.38	206.08	206.45	207.57	208.77	207.12	209.32	210.2	207.75	207.7	208.71	208.96	209.43	211.63	206.14
205.73	209.32	208.68	207.91	208.77	208.55	209.05	207.51	208.08	207.25	206.75	207.21	205.46	208.28	207.78	210.25	207.34	206.28	207.49	208.42	206.74	207.52	207.09	210.38	208.17	208.21	210.13	207.62	206.6	206.45	206.2	207.07	207.84	207.38	207.48	206.3	208.28	207.96	206.19	208.61	208.44	208.86	207.53	207.56	207.33	208.61	208.69	209.97	205.84	211.1
206.43	209.95	206.26	207.16	207.91	208.97	208.16	205.41	204.25	206.83	207.2	207.89	207.21	207.57	205.73	208.44	205.03	206.82	206.3	208.08	208.32	206.61	207.69	208.25	207.79	205.99	205.36	209.14	209.21	208.85	207.18	207.37	208.12	207.3	208.14	208.27	209.27	204.18	206.84	205.58	207.96	208.55	206.16	207.32	208.34	208.74	208.39	207.72	208.58	205.51
202.97	204.77	201.35	205.54	204.06	202.54	202.42	202.23	202.96	202.26	203.43	201.57	203.44	201.33	203.61	200.96	202.54	202.62	203.26	201.35	202.18	202.88	203.88	204.53	202.43	202.14	203.56	200.71	202.58	200.81	201.7	201.71	200.87	205.69	204.23	202.61	203.93	202.19	203.79	201.8	200.89	203.31	203.7	201.12	203.69	201.69	203.03	201.6	202.57	203.49
199.57	200.22	199.38	200.97	203.59	201.33	202.75	200.84	200.08	200.15	199.6	201.41	200.8	201.28	202.29	200.73	199.14	200.73	201.43	199.8	200.11	202.77	200.36	200.75	199.27	202.74	200.96	197.85	201.38	201.08	199.95	200.69	199.14	200.83	202.41	200.57	200.34	200.56	201.57	202.5	200.93	201.88	201.71	200.36	198.43	202.24	199.01	201	201.5	202.3
219.05	218.04	219.02	217.14	217.26	219.21	218.1	217.54	217.89	216.69	217.77	217.82	215.46	214.81	217.26	217.98	216.48	216.77	215.9	217.48	215.31	216.2	216.16	217.67	216.32	216.15	217.83	214.69	216.32	215.33	216.85	215.8	218.5	213.79	216.47	216.99	216.75	216.92	217.06	217.64	216.27	216.12	217.64	215.74	216.01	217.89	216.68	216.05	219.83	216.49
209.62	207.73	207.21	206.53	205.9	207.77	207.66	207.32	208.42	207.57	207.66	207.4	209.32	208.11	208.43	207.15	206.94	204.66	208.4	209.24	207.58	207.79	207.4	209.15	207.24	210.06	209.13	207.32	206.92	208.2	207.61	206.77	204.88	208.83	207.49	208.83	206.31	206.98	207.78	206.59	206.72	207.49	208.34	210.08	208.36	205.88	206.93	209.06	207.46	209.4
207.26	205.68	207.13	209.93	209.01	207.58	208.26	208.75	209.7	206.76	206.07	208.21	207.66	206.29	209.55	209.55	206.22	207.29	208.78	208.89	207.33	207.2	208.38	205.51	208.32	207.98	207.43	205.99	209.26	206.61	207.03	208.36	209.31	208.65	205.27	209.17	207.29	208.16	208	207.18	208.92	208.04	207.02	206.92	206.65	205.44	209.79	206.71	209.1	208.5
205.37	207.08	208.24	207.56	209.31	207.83	208.52	210.13	207.19	209.25	207.04	206.81	207.18	206.87	207.34	208.25	208.72	209.31	207.4	209.09	207.77	206.34	208	208.98	208.53	208.7	208.09	208.65	206.73	206.71	209.02	207.31	207.39	210.4	205.8	206.82	206.48	209.31	208.05	207.46	206.9	207.49	206.36	208.38	205.82	209.54	208.83	205.97	206.98	207.45
213.11	211.6	211.88	212.02	212.75	213.5	213.28	214.41	214.46	214.65	214.47	211.06	210.93	214.06	214.1	213.65	211.84	214.23	213.4	213.46	211.95	211.34	214.62	211.24	212.17	213.04	212.26	212.97	213.21	213.58	210.45	213.03	211.15	212.39	212.3	213.16	213.81	212.49	214.45	213.09	213.72	212.79	212.43	213.42	213.75	213.7	212.39	211.67	213.29	212.85
203.85	204.53	203.57	204.71	203.53	206.55	205.43	202.57	203.96	202.32	205.83	205.2	205.91	205.94	203.22	203.87	204.95	203.47	207.08	204.45	202.82	204.91	204.9	204.07	206.16	205.17	205.86	203.99	203.44	203.79	205.55	204.06	203.4	208.37	204.22	206.03	204.21	203.86	206.98	204.81	204.96	204.39	206.27	204.69	205.33	204.96	205.39	205.49	204.15	204.28
199.07	200.57	196.88	200.12	198.46	198.72	198.55	200.01	198.51	200.37	199.94	199.02	199.28	200.81	199.97	198.76	198.04	199.36	199.95	198.74	199.62	197.44	199.4	199.65	200	199.93	201.3	199.41	198.55	200	199.9	198.18	196.94	200.25	199.99	199.17	201.44	199.02	200.72	200.66	200.11	200.24	198.24	197.31	201.13	201.07	199.36	201.78	199.57	201.72
198.46	197.63	200.26	200.22	199.64	201.5	199.73	199.67	199.98	198.11	198.96	199.36	198.33	197.89	199.65	200.39	199.94	199.38	200.69	199.79	200.75	198.55	200.43	200.11	200.89	198.97	199.83	200.93	199.95	199.25	198.15	202.15	198.13	199.9	201.51	200.89	199.4	199.21	198.41	199.28	201.8	201.13	199.63	199.86	198.79	196.25	200.4	199.44	199.25	199.14
202.19	204.61	203.41	205.02	203.37	203.92	203.52	203.77	203.24	203.46	204.31	204.64	202.59	201.34	203.98	203.41	203.22	201.73	202.66	203.56	203.98	205.23	202.94	202.66	205.43	203.56	204.98	203.62	204.84	203.26	206.07	205.69	203.64	204.92	205.58	203.79	204.43	203.55	203.27	204.6	204.76	204.99	200.48	204.34	205.45	202.42	203.66	201.56	204.06	205.13
202.48	204.45	201.89	202.97	203.72	200.92	203.6	202.4	201.11	202.44	203.79	202.47	200.11	203.89	204.54	205.03	205.55	204.6	200.28	200.55	203.06	203.71	202.89	202.35	202.94	204.22	203.07	200.85	202.97	204.95	201.73	202.81	204.93	204.95	204.31	204.86	202.93	202.95	202.95	202.27	203.71	202.81	201.89	203.33	203.64	204.98	204.16	203.1	204.38	202.89
207.25	207.18	209.2	209.56	210.22	208.58	208.73	210.94	209.65	209.07	210.69	209.22	208.55	210.69	210.59	209.8	209.43	212.3	211.62	209.9	211.75	210.22	211.79	209.34	210.26	209.36	207.55	211.72	208.07	208.89	209.83	208.79	208.18	209.09	210.4	209.77	207.86	209.26	209.53	209.05	208.44	212.76	208.59	206.79	210.81	211.23	208.32	209.57	211.83	209.68
208.44	209.86	208.53	207.87	206.8	208.53	208.78	207.67	207.39	207.68	207.85	206.61	209.93	209.46	207.84	209.94	209.72	208.1	208.54	207.81	207.96	207.82	206.49	207.48	208.28	209.7	207.14	207.48	209.47	208.47	209.66	210.84	207.18	207.34	207.28	208.06	209.64	208.1	207.83	210.31	210.11	208.69	208.21	208.09	209.97	209.03	207.55	207.37	207.22	208.39
213.05	210.25	212.24	212.94	213.96	213.08	214.56	211.42	214.36	214.55	212.18	213.08	214.24	212.19	214.19	211.55	212.41	214.28	213.45	214.42	212.71	215.68	211.75	213.04	213.09	213.01	215.1	212.33	217.48	211.76	214.75	213.34	213.12	214.01	213.85	213.27	212.35	211.44	212.02	215.06	211.41	213.73	214.64	214.23	212.35	213.34	210.63	213.69	214.38	212.16
204.13	204.31	205.12	204.94	204.94	204.25	205.53	203.45	204.02	205.97	205.51	203.71	205.5	206.45	204.36	207.55	203.82	202.98	204.12	203.74	205.07	205.3	205.46	205.81	203.94	205.2	203.21	203.51	202.89	207.26	206.62	207.05	206.27	203.61	205.35	204.66	207.44	206.29	204.77	203.46	205.58	203.12	206.87	204.22	204.81	204.62	205	205.8	205.28	205.58
204.11	206.62	205.78	205.09	206.19	205.49	208.42	205.85	207.27	206.31	205.59	205.81	207.36	207.74	206.74	206.2	207.37	207.21	206.49	208.12	205.9	207.16	207.57	208.05	207.76	206.52	207.72	205.45	204.79	206.89	204.64	205.2	206.95	207.98	206.8	205.78	206.14	207.5	209.74	208.51	203.58	206.51	206.37	205.87	204.35	206.18	205.89	207.86	205.47	205.89
203.43	202.91	201.74	202.27	202.91	201.24	202.13	201.91	203.43	201.51	202.47	201.76	201.51	203.42	202.07	200.99	203.24	201.94	204.31	204.26	203.42	200.94	204.36	202.5	204.34	201.13	201.63	204.22	203.01	203.51	201.48	204.14	201.99	203.22	199.81	202.94	202.73	200.38	203.57	204.57	202.06	202.93	200.84	203.43	203.56	200.73	200.89	202.34	202.15	201.59
203.1	203.78	203.05	203.02	203	204.62	203.66	204.9	202.81	203.36	205.75	203.57	203.67	204.13	205.31	202.66	203.2	202.96	203.92	206.47	204.38	202.21	203.17	202.46	203.39	204	204.82	202.94	201.44	203.09	203.05	207	205.56	202.57	205.35	203.11	206.4	204.5	203.96	205.65	203.35	205.15	202.52	203.43	205.31	203.57	203.36	204.56	204.03	203.6
213.6	216.26	214.85	213.86	213.91	212.35	214.18	214.14	213.47	214.63	213.13	213.86	211.94	213.1	211.31	211.63	215.71	212.74	213.2	213.06	215.16	211.09	212.45	214.15	212.19	217.58	210.49	213.62	213.28	212.59	212.83	213.55	212.77	213.2	213.38	210.75	211.1	212.95	212	212.19	211.4	213.83	211.92	214.06	215.44	212.23	213.16	211.59	213.81	213.17
199.73	198.02	199.78	201.93	202.99	199.37	201.58	198.01	201.55	198.96	200.24	199.09	199.37	199.48	201.31	198.89	201.47	199.72	200.53	201.36	201.27	197.96	200.7	200.76	198.97	202.22	200.3	198.02	200.48	201.11	199.56	200.48	199.56	200.67	200.78	199.89	199.59	202.44	199.72	200.74	200.83	198.76	200.14	200.45	200.23	198.06	200.79	201.49	198.71	202.13
207.47	207.6	209.35	206.43	207.26	208.09	206.22	204.45	208.59	206.99	206.7	207.44	207.64	207.27	207.13	207.28	207.43	208.85	207.21	205.83	208.66	206.21	207.34	206.52	207.7	208.78	207.64	209.12	206.68	207.68	209.32	209	207.42	207.51	208.44	208.89	207.96	205.22	208.86	209.26	210.99	208.72	206.32	211.41	208.21	209.24	206.62	206.74	207.7	207.89
198.02	199.41	202.18	200.01	199.56	199.41	200.33	200.04	200.05	198.11	201.37	201.64	199.68	198.34	200.79	198.54	199.52	198.76	200.22	199.69	199.55	200.79	198.22	198.31	199.55	201.11	199.74	200.37	201.97	200.46	200.03	200.8	200.81	198.21	200.29	200.47	197.4	197.15	200.76	199.26	197.43	199.85	198.16	200.6	197.45	198.73	199.41	199.67	198.33	201.22
208.09	207.64	207.76	211.51	208.52	206.54	207.66	208.54	210.02	208.85	207.65	208.17	206.05	210.4	207.75	206.89	208.93	208.67	209.91	206.63	207.39	210.39	207.47	208.48	208.38	207.86	210.43	208.11	208.19	207.73	211.27	207.45	209.53	206.73	207.63	210.81	206.81	208.98	207.51	206.84	207.7	209.22	206.68	208.07	206.01	209.27	209.35	206.28	209.82	207.14
208.51	208.68	208.45	206.35	207.68	208.4	207.94	208.14	205.23	207.98	208.47	208.31	205.27	207.58	207.37	206.69	205.96	207.4	209.88	208.2	208.48	208.02	208.38	205.85	207.77	206.8	208.79	205.59	208.69	209.45	205.43	210.4	206.59	210.1	207.02	208.02	209.36	208.49	206.94	208.5	207.46	205.67	208.65	207.7	206.69	207.9	208.29	208.69	204.54	207.31
208.31	207.67	210.11	211.25	208.38	211.95	210.64	211.07	210.96	209.71	211.49	208.41	207.73	208.99	209.3	209.39	208.57	210.64	210.71	209.85	209.91	210.31	209.47	208.72	209.71	209.75	210.28	206.9	210.93	208.75	209.44	211.04	208.88	209.15	209.92	209.73	209.69	211.21	210.77	210.92	210.34	209.18	207.17	210.49	208.22	208.95	208.99	208.52	209.59	209.26
199.89	199.32	201.85	201.49	201.52	199.69	202.89	199.49	202.25	201.9	202	198.44	200.97	200.46	198.98	200.44	198.32	200.34	201.95	198.95	200.52	202.53	200.67	201.91	200.08	201.37	200.56	199.55	202.07	199.56	201.65	199.25	198.7	199.65	200.89	200.68	198.13	199.55	201	199.02	198.8	202.42	200.29	200.35	201.42	199.64	200.68	200.12	202.26	200.06
218	220.46	217.12	216.6	219.91	217.45	216.86	216.77	218.72	216.75	219.03	219.5	217.95	218.31	218.65	215.51	217.84	220.69	218.22	217.96	217.93	218.39	217.66	217.88	217.77	221.13	220.34	215.14	217.43	216.74	220.07	216.18	216.76	217.36	214.96	217.67	216.57	217	215.58	218.99	217.94	217.9	219.58	217.28	217.89	216.46	216.1	218.6	217.71	217
208.23	206.64	206.33	209.15	207.99	211.77	212.05	207.1	209.17	208.53	209.65	211.23	210.23	209.18	208.27	209.47	209.68	209.74	208.83	207.39	208.18	207.98	206.88	208.79	206.18	206.58	211.58	205.84	209.07	207.77	208.28	210.89	208.15	207.89	208.41	209.78	209.76	209.82	209.17	206.93	207.76	210.31	209.54	209.56	210.5	210.12	210.94	208.79	209.82	207.95
204.37	203.68	204.75	202.6	201.93	203.23	202.41	201.55	204.1	203.45	204.82	203.62	203.47	203.77	202.64	201.85	203.28	204.5	204.69	202.95	205.33	204.2	201.86	204.14	204.46	205.33	203.45	203.16	201.3	200.71	202.82	203.42	202.65	203.48	204.68	204.67	203.78	203.42	201.31	203.01	204.63	203.6	201.86	204.04	202.77	204.41	202.71	202.8	204.11	203.37
216.61	217.83	218.65	221.07	217.62	216.37	218.56	217.31	216.68	216.55	217.98	217.17	217.92	214.94	218.44	219.58	218.9	219.77	217.58	219.19	217.49	216.26	217.93	217.41	219.3	218.65	214.92	218.28	220.85	215.85	219.21	218.27	216.78	217.04	217.85	217.74	219.02	217.27	216.75	221.11	219.96	216.32	216.77	218.93	215.78	215.32	217.62	217.73	218.21	218.12
207.79	210.47	208.46	207.19	207.6	208.21	209.74	209.01	208.86	210.1	209.29	209.38	206.67	204.46	208.02	207.16	206.97	204.4	207.45	209.84	206.25	205.56	207.76	208.7	208.05	207.7	207.95	207.42	209.95	206.47	209.12	209.56	207.79	208.29	209.9	209.14	206.43	207.69	209.07	206.8	208.61	209.88	205.13	207.27	209.51	208.99	208.08	208.79	208	207.01
208.43	207.94	208.89	208.59	209.24	208.24	205.68	207.21	209.08	209.52	209.1	207.98	210.08	208.54	209.37	210.33	208.35	207.95	209.15	210.29	207.95	209.64	207.3	208.75	209.21	209.92	208.93	207.21	210.36	208.65	210.39	207.42	209.43	207.31	209.98	207.3	208.43	210.88	207.76	210.82	209.22	207.56	208.73	208.89	208.2	207.32	208.74	208.7	208.59	206.3
207.55	207.41	208.16	207.43	209.04	206.58	208.08	210.11	207.63	205.02	207.92	208.01	204.8	208.48	205.87	203.4	208.14	207.31	208.54	208.32	208.26	206.59	208.98	206.2	206.5	209.64	208.04	208.19	206.58	208.72	208.26	210.19	208.37	207.71	208.9	208.33	207.88	206.76	207.78	209.98	208	207.18	206.07	205.9	206.87	208.84	207.83	207.78	207.51	208.74
200.88	200.78	201.77	198.68	199.06	199.33	198.38	199.6	201.78	201.84	203.59	199.64	202.24	201.53	198.97	201.38	202.87	201.6	200.96	201.77	200.9	200.91	202.95	201.14	203.21	199.2	201.95	198.33	201.16	201.03	200.28	202.49	202.1	199.54	203.32	203.47	199.83	202.42	202.12	202.26	201.35	201.64	201.57	202.69	201.35	200.69	198.92	199.65	202.84	201.45
218.98	217.7	216.71	218.75	217.52	218.2	219.12	218.47	217.37	215.7	216.94	215.78	216.69	215.6	217.29	218.91	218.79	216.88	217.72	218.13	217.65	216.06	217.98	220.54	215.76	219.57	216.12	217.18	219.77	219.23	218.26	219.48	219.87	219.14	218.36	217.37	219.11	217.9	216.01	216.42	219.05	218.32	216.2	218.14	216.44	219.17	215.67	217.18	218.31	218.49
209.61	209.67	209.21	209.32	210.67	208.02	207.49	209.71	208.63	208.03	210.82	209.47	207.93	205.94	208.99	210.08	210.83	207.1	208.69	209.4	208.35	211.27	209.89	208.9	209.11	209.48	207.56	207.84	211.04	209.43	207.77	209.48	208.19	211.22	207.02	206.81	206.68	207.56	208.75	207.69	207.41	208.29	205.49	208.83	207.72	209.61	209.79	209.36	206.67	208.88
199.93	198.18	199.76	203.34	200.4	200.11	199.62	199.23	200.1	200.16	202.45	201.15	199.31	201.64	201.09	201.19	201.68	199.93	199.58	199.27	202.89	200.72	199.12	199.44	201.34	199.41	202.22	201.35	200.35	201.5	201.56	202.64	199.98	200	200.12	199.38	200.67	200.08	198.31	199.62	201.52	198.49	200.6	199.89	200.33	200.02	200.56	198.78	199.41	199.53
217.19	216.77	217.86	217.02	216.71	217.55	218.5	217.84	214.52	216	219.73	216.58	216.86	217.49	215.65	217.42	214.57	216.57	216.15	217.64	216.51	217.61	217.06	219.36	217.43	218.88	218.68	215.77	216.23	217.49	218.31	217.25	217.92	219.08	217.4	218.4	217.29	215.94	218.54	218.85	217.61	218.02	219.62	216.78	218.14	217.07	217.83	218.27	218.32	219.11
212.06	211.88	215.07	211.38	214.06	210.54	211.78	212.61	212.43	214.27	213.61	213.58	213.55	213.88	213.14	213.69	212.73	213.52	215.88	213.58	213.72	212.74	211.84	210.98	212.54	212.89	211.36	212.46	211.07	212.01	214.83	213.43	212.26	213.67	215.26	215.72	211.73	214.96	209.14	212.61	211.88	214.96	213.97	211.7	213.59	210.35	213.51	212.93	212.78	211.21
208.13	210.39	208.09	210.16	207.9	207.62	210.76	208.09	208.43	207.27	208.8	209.18	207.31	210.68	208.7	208.38	209.53	208.51	207.89	209.83	209.3	208.84	209.42	209.66	209.62	209.15	207.38	208.94	208.61	209.01	206.66	209.66	208.75	210.56	208.63	207.79	208.28	208.09	209.74	207.64	208.41	211.66	209.01	208.12	208.69	209.9	208.13	208.66	207.79	211.98
208.96	206.77	208.41	209.69	208.09	208.21	207.19	207.71	207.79	205.2	207.04	205.14	207.94	205.97	206.71	205.85	209.26	205.55	207.89	207.76	207.37	207.42	208.24	205.45	208.55	207.89	208.11	206.15	207.94	209.1	209.29	206.6	209.32	207.59	205.28	206.78	207.25	209.87	208.02	208.19	208.76	206.75	205.88	208.87	209.34	208.68	208.52	207.67	207.1	206.1
212.04	209.93	210.29	212.98	212.93	211.93	210.46	211.04	210.53	210.24	209.63	212.52	212.53	211.33	211.97	210.9	212.18	212.89	210.87	212.79	212.66	212.99	210.73	212.65	210.08	211.28	210.99	209.05	212.56	210.68	210.68	211.09	212.77	211.85	208.88	212.1	215.78	210.56	209.59	211.42	213.27	211.91	214.22	211.07	213.08	212.09	210.81	213.47	210.35	210.37
210.26	208.82	206.76	207.99	207.66	206.81	206.1	208.02	205.81	206.97	208.28	206.41	208.4	209.66	209.65	208	207.1	207.61	207.08	208.59	208.09	207.95	209.94	209.05	207.17	207.05	209.12	208.28	207.78	207.71	205.3	209.06	205.9	206.22	205.04	210.09	208.28	207.6	206.1	208.35	209.86	205.57	207.93	209.5	206.6	208.73	206.49	208.7	210.44	206.16
199.52	198.38	198.87	201.38	197.92	201.45	198.4	200.23	200.83	195.92	200.62	198.41	197.46	199.4	200.81	198.86	200.97	201.92	198.58	201.84	199.85	201.88	199.42	198.7	200.55	200.49	200.69	200.63	200.63	200.05	197.99	199.45	198.96	203.07	198.85	200.4	202.79	199.86	198.65	200.64	200.07	198.26	201	200.89	198.36	200.85	199.65	200.6	200.35	199.99
209.51	209.89	210.8	207.95	208.61	209.64	209.06	208.13	207.5	208.99	209.81	206.04	207.03	206.67	209.08	209.15	210.25	208.18	209.31	208.57	209.65	208.83	210.51	211.79	207.7	209.57	207.77	209.05	207.46	209.59	206.9	207.11	207.73	207.75	210.52	208.16	209.28	207.65	209.02	207.62	208.85	207.93	207.65	208.87	208	209.33	207.42	207.7	210.11	209.77
211.84	211.95	212.58	212.97	214.37	213.6	212.86	211.26	214.45	213.25	213.64	213.03	213.3	214.03	212.73	212.88	215.59	211.6	214.45	213.01	212.46	212.89	214.14	213.85	212.8	211.78	212.17	211.8	214.13	211.59	211.64	216.41	211.3	213.52	213.69	212.92	212.54	212.73	211.05	211.83	212.1	215.47	211.54	212.91	213.49	215.14	211.88	212.09	212.05	212.2
209.83	207.54	209.1	206.91	209.77	208.44	208.82	210.06	208.6	207.96	207.64	208.53	210.65	208.68	208.44	209.32	207.49	209.44	208.29	209.51	208.38	209.23	213.08	208.6	209.48	209.85	209.5	211.15	209.86	207.3	209.26	210.06	207.14	209.68	207.3	209.48	210.12	207.62	208.02	210.96	210.34	207.6	208.68	209.44	209.3	207.51	208.88	206.74	207.09	212.22
218.07	216.82	219.78	216.01	217.43	215.25	214.66	216.38	219.11	216.16	216.28	219.36	215.85	217.05	218.03	218.13	216.01	218.01	214.9	216.79	217.05	217.59	219.32	215.76	218.03	216.38	216.11	215.67	217.91	216.79	215.86	216.6	216.37	214.72	216.49	216.66	218.44	215.44	219.29	215.91	217.9	217.3	215.92	217.27	217.48	216.9	218.02	216.01	219.39	218.39
207.48	208.92	207.17	205.2	205.7	206.5	206.74	208.15	208.66	208.92	207.21	206.77	206.06	208.38	206.87	208.13	210.43	206.99	209.45	207.53	209.46	207.87	208.94	206.58	205.29	208.52	205.04	208.84	206.21	208.18	206.9	206.47	205.29	207.02	205.23	209.27	205.86	210.52	206.71	207.27	207.89	206.13	209.17	209.57	206.98	207.33	207.85	205.77	210.81	206.08
205.3	208.24	209.23	206.91	207.07	208.71	207.08	208.31	207.03	206.96	208.12	206.86	207.38	206.19	207.06	208.49	205.24	209.35	208.11	206.99	209.76	206.95	205.5	206.84	210.22	208.04	207.45	207.05	206.26	206.33	207.91	209.57	208.11	207.99	207.2	208.35	207.3	210.04	207.83	206.94	207.56	208.09	209.64	209.55	208.56	207.05	206.25	209.46	207.08	206.75
210.41	208.15	209.68	207.56	209.3	209.34	208.51	209.6	209.03	207.33	205.79	207.97	210.78	208.81	206.25	207.27	207.51	205.94	207.19	207.42	210.62	206.82	207.23	208.19	209.35	206.98	208.79	206.26	209.33	206.55	208.3	210.17	209.84	209.99	209.81	208.69	209.41	209.28	208.69	207.59	209.6	209.91	208.89	208.98	207.69	206	211.62	209.81	207.67	208.21
207.47	208.37	209.24	210.22	208.86	210.1	207.59	210.28	210.06	210.41	208.59	210.39	210.85	211.4	212.29	209.81	208.51	212.69	211.02	207.45	206.35	208.36	208.19	211.63	208.67	210.3	209.94	210.06	209.39	208.55	210.69	209.19	208.37	209.87	208.73	209.17	210.26	208.94	207.3	208.4	209.07	209.86	209.03	208.52	209.37	208.89	210.37	210.37	208.4	207.91
201.62	201.28	199.83	198.99	200.7	201.11	197.34	201.17	200.46	201.64	200.93	201.25	202.9	199.5	198.6	199.63	201.18	198.75	199.57	201.65	201.12	202.84	201.26	200.48	200.39	201.04	200.77	201.03	200.13	200.57	200.72	198.63	200.5	199.6	199.83	202.1	200.15	200.84	202.36	201.22	202.29	200.3	201.98	201.13	198.26	199.81	199.73	202.32	200.71	201.69
208.73	208.43	207.91	209.75	207.43	210.95	210.09	210.31	209.82	209.44	210.05	208.94	210.32	209.56	208.94	207.54	208.55	209.22	209.54	210.96	209.05	208.07	211.43	210.15	208.42	210.21	209.98	208.33	209.72	209.9	210.11	208.94	210.23	208.83	211.44	210.11	210.12	212.14	210.98	211.43	210.2	208.03	210.16	210.28	208.7	209.77	211.71	208.33	208.64	211.45
215.86	217.51	217.76	215.92	217.65	216.56	218.93	215.33	218.69	216.91	218.5	217.3	217.69	215.3	216.98	216.27	217.43	218.15	218.09	217.55	215.96	218.09	218.54	217.47	214.49	216.15	217.51	218.69	217.13	216.8	218.83	218.75	217.16	216.6	215.88	217.34	218.21	218.1	216.41	216.63	216.31	215.19	216.42	217.1	217.49	217.54	216.27	216.48	217.92	217.77
203.07	202.9	204.81	202.11	205.61	203.55	205.26	203.6	203.05	203.55	203.7	201.48	202.12	201.05	202.46	206.64	203.09	204.62	203.9	202.52	203.36	203.42	204.49	200.86	203.84	201.63	206.26	204.97	203.32	201.43	204.1	204.67	204.39	201.76	203.94	203.7	201.91	201.95	204.92	203.45	202.01	202.85	202	204.66	202.97	204.08	203.82	202.83	202.74	204.4
209.87	209.04	207.87	207.16	208.55	205.7	208.57	208.88	207.42	208.19	208.3	208.34	208.8	207.35	207.7	209.28	209.13	206.86	208.19	208.29	210.07	209.19	207.33	208.69	208.57	210.07	207.06	207.33	209.58	207.63	207.94	208.45	210.09	208.06	208.17	207.22	209.1	208.58	204.26	207.96	208.56	205.98	209.08	209.44	207.57	208.48	208.71	207.92	206.89	209.23
210.85	211.44	209.46	211.46	211.12	212.14	211.18	211.48	210.44	214.23	211.09	213	212.11	210.23	212.24	212.51	209.06	213.11	211.29	211.2	210.48	209.7	210.46	211.42	210.25	212.16	212.64	212.01	210.96	211.73	211.64	210.11	209.45	210.91	212.6	211.55	211.39	213.79	210.59	211.62	212.58	210.77	211.62	212.19	212.63	213.1	213.73	212.57	211.84	212.9
195	195.96	195.26	195.05	195.61	194.44	196.35	196.71	194.76	196.02	193.96	196.62	196.35	196.33	192.48	194.92	197.85	195.36	194.75	195.77	195.82	193.89	196.11	194.03	197.08	193.72	195.95	195.69	196.4	196.02	195.59	194.58	196.2	194.43	197.78	193.07	197.39	195.95	196.88	194.6	195.96	197.2	196.28	195.23	195.17	194.8	194.23	195.11	194.75	195.3
205.3	207.68	208.81	208.65	205.28	205.07	207.56	207.72	206.34	205.51	205.6	206.47	207.06	206.5	206.53	205.39	205.69	206.68	206.29	208.07	206.81	206.85	207.69	205.97	205.79	205.86	206.4	205.42	206.75	206.5	206.74	206.59	207.88	204.43	205.38	206.42	207.16	206.5	205.44	205.88	205.14	207.4	206.51	207.31	206.39	207.4	207.95	206.71	205.35	204.79
206.06	207.52	205.28	208.05	206.11	206.18	206.58	206.17	207.19	207.35	207.59	206.55	207.8	207.65	205.54	206.19	207.07	206.24	203.7	207.62	207.16	205.61	204.8	206.05	205.49	206.85	206.98	205.05	203.51	206.3	204.76	205.07	206.25	207.75	208.21	207.99	204.76	207.47	205.76	206.51	207.84	207.63	206.96	205.96	207.42	207.26	206.59	206.07	206.02	205.74
209.32	208.13	208.65	209.63	209.43	211.06	209.43	209.47	209.95	209.51	208.73	210.16	208.11	209.07	209.76	208.21	208.97	209.73	211.33	209.32	210.5	208.56	208.23	207.28	210.16	206.89	211.22	208.27	208.7	209.06	210.86	209.85	209.04	209.65	207.47	208.03	210.18	210.62	207.4	211.19	212.04	209.39	210.49	208.29	207.58	210.19	211.66	209.85	209.62	209
203.71	204.15	204.32	203.3	204.52	205.37	203.37	205.27	205.58	204.12	202.76	205.07	201.67	205.73	204.23	205.19	205.78	202.97	204.44	206.24	204.11	205.18	205.71	204.1	204.84	204.57	200.96	205.47	205.48	204.84	204.59	205.14	207.59	206.09	204.27	205.14	203.36	206.12	206.2	204.77	206.08	204.45	205.56	204.7	204.19	203.79	202.23	206.1	202.63	206.13
202.5	201.85	203.67	205.62	202.86	202.94	202.37	202.52	203.96	202.08	204.15	203.11	200.98	202.72	205.18	202.65	202.59	203.74	202.2	201.78	203.88	200.65	203.14	204.75	202.37	203.31	202.51	202.48	202.4	203.7	202.64	203.65	203.92	202.8	201.47	200.52	204.25	201.17	203.28	202.75	201.88	203.48	203.35	202.73	202.41	201.65	203.89	202.57	203.35	203.86
202.17	203.12	200.34	201.11	200.91	201.49	199.67	201.82	200.93	199.5	201.05	201.51	204.43	203.32	202.04	201.88	200.85	199.64	199.87	200.28	202.69	200.62	197.71	201.23	202.11	200.69	200.91	202.82	199.82	201.48	203.99	202.56	203.59	202.66	201.73	202.21	201.45	200.97	201.39	203.03	199.9	202.05	203.22	201.26	200.62	201.13	202.8	202.52	201.39	201.03
208.68	210.71	211.22	209.52	208.36	210.93	208.3	208.55	209.34	209.18	208.14	208.89	210.59	205.8	209.18	208.03	210.76	208.2	208.19	209.41	210.78	205.05	209.52	207.8	209.17	207.01	209.53	209.87	206.33	209.41	208.41	210.2	209.79	208.66	204.81	210.07	208.13	208.35	208.39	209.42	206.77	209.43	209.24	209.27	209.23	208.23	208.39	209.12	208.38	208.05
201.12	198.4	199.29	200.9	198.43	199.17	198.48	199.02	200.1	199.57	198.82	198.31	199.15	200.67	200.04	200.95	199.1	199.61	197.78	199.13	199.91	197.91	197.32	199.46	200.82	199.55	201.05	201.02	197.47	197.46	200.24	199.78	199.58	198.4	201.92	200.68	199.56	198.49	199.3	200.57	197.87	198.98	198.77	197.99	198.82	197.19	198.51	199.53	199.08	200.5
209.56	208.26	208.25	210.25	207.45	209.52	207.12	209.32	209.17	210.24	209.04	208.43	210.39	207.94	208.72	212.33	207.73	208.33	209.99	210.04	211.15	205.63	210.13	209.15	209.05	208.4	208.17	208.83	207.23	207.74	209.7	208.66	208.18	208.71	206.5	210.16	207.84	211	209.47	207.49	208.98	208.41	208.56	209.11	209.3	205.63	206.23	208.52	207.29	207.79
204.38	207.34	205.09	203.83	206.9	208.48	203.8	206.87	208.12	206.03	206.29	203.72	205.76	206.9	205.51	206.69	207.77	205.56	205.32	205.95	206.39	204.85	205.42	207.96	204.88	206.96	204.3	208.11	206.3	206.04	204.12	207.26	206.04	207.45	206.27	206.85	205.02	206.79	205.61	205.04	205.71	204.77	206.51	206.07	204.38	207.32	205.79	205.77	207.39	207.62
202.78	203.85	202.49	202.14	205.74	204.73	201.74	203.12	203.89	202.05	202.36	204.71	201.31	203.45	204.56	202.89	204.26	204.81	201.64	204.59	204.58	203.08	203.37	204.08	203.87	203.77	200.87	202.01	203.8	201.43	203.37	204.81	203.47	202.72	204.89	201.2	201.56	202.77	204.99	203.54	202.74	202.23	201.46	202.41	205.28	204.38	203.83	202.74	204.93	203.58
210.52	212	211.4	213.02	209.91	211.38	212.62	211.86	212.68	212.65	211.83	213.59	210.54	211.28	211.16	212.87	210.52	209.63	212.45	212.74	211.59	210.93	210.56	212.02	211.73	210.93	210.75	212.34	211.44	213.73	211.92	211.89	209.39	212.46	211.24	210.23	211.68	209.24	209.62	212.6	211.36	212.93	211.62	213.06	210.45	211.29	209.8	211.32	213.38	212.83
204.38	205.7	205.19	206.49	205.41	207.62	206.76	207.09	208.18	204.16	204.77	205	205.82	207.04	204.46	205.8	204.19	204.65	208.16	205.5	206.88	207.62	206.45	207.26	206.78	204.82	205.63	206.72	204.7	206.31	207.82	205.26	204.63	204.7	203.35	206.32	205.65	205.1	204.98	206.64	203.31	204.69	206.25	204.7	205.46	208.22	205.41	203.6	204.97	207.6
214.94	217.16	215.83	217.2	217.2	215.89	217.24	218.95	219.8	218.43	218.48	215.07	215.68	219.16	216.67	215.43	218.51	218.05	217.02	218.2	218.86	215.94	216.93	214.98	216.32	216.52	216.74	216.55	217.68	217.76	216.29	216.9	216.92	215.77	217.56	215.6	216.5	218.05	217.02	217.01	219.59	216.78	219.88	216.28	213.74	216.44	216.46	216.6	217.22	217.56
213.38	212.47	212.24	214.12	213.02	214.89	213.48	213.19	213.08	212.62	212.16	212.66	213.4	212.41	213.51	214.02	214.68	215.49	213.49	213.06	214.98	214.81	213.95	214.42	213.44	215.26	214.22	215.34	214.36	214.04	213.14	212.31	214.07	212.63	212.36	214.28	215.03	216.26	212.75	213.55	213.37	215.68	213.49	213.26	214.16	213.95	213.07	212.86	213.63	214.1
[truncated: 300 more rows]
[truncated: 150 more columns]
