# Supplementary material for: Genetic dissection of main and epistatic effects of QTL based on augmented triple test cross design
Source: PLoS One. 2017 Dec 14;12(12):e0189054. doi: 10.1371/journal.pone.0189054 (PMC5730204; doi:10.1371/journal.pone.0189054)
Supplement: S6 Supporting Information — (ZIP) [file pone.0189054.s006.zip › z1_1450_0.5_5.csv]

202.3	202.42	198.86	204.45	204.75	200.88	201.34	200.43	199.25	204.05	202.43	196.49	200.8	201.54	202.03	201.53	200.78	197.77	199.94	198.59	199.03	202.38	196.81	200.45	200.71	202.41	202.32	199.08	205.04	204.43	200.08	198.36	201.16	201.96	200.56	197.22	201.64	202.37	206.71	200.49	200.72	199.2	199.05	201.74	203.47	201.72	202.52	200.33	201.72	201.57
212.5	206.13	206.63	207.71	205.32	208.93	205.04	207.57	209.87	209.57	207.29	208.43	209.82	206.85	208.68	204.84	204.56	206.08	208.33	204.14	206.71	207.59	207.07	207.28	209.73	207.85	210.68	208.92	204.8	209.05	208.23	209.72	208.02	209.31	206.47	206.7	205.32	207.56	209.25	207.88	209.31	204.41	207.02	207.93	206.58	208.91	206.73	209.18	207.46	206.48
216.96	218.72	216.64	216.87	216.29	217.84	217.61	217.37	213.95	219.29	221.75	216.81	218.07	213.94	217.86	219.46	216	215.82	217.82	217.63	217.07	215.68	217.02	217.58	218.88	218.72	214.44	220.19	218.77	217.26	218.37	217.81	219.28	216	218.48	213.26	216.96	219	220.14	216.73	216.06	216.71	215.35	217.64	218.15	219.06	217.35	215.29	217.6	217.78
201.35	199.58	196.73	199.25	200.27	197.79	201.16	199.96	199.52	197.39	197.27	200.84	199.45	201.64	197.67	197.61	198.51	199.33	200.57	202.27	197.61	199.64	195.89	196.81	203.7	198.53	199.7	195.88	198.49	197.37	197.26	199.14	199.01	200.95	198.28	201.56	198.39	199.18	196.55	200.35	198.53	201	199	203.22	197.92	201.48	200.04	200.11	199.59	199.96
202.8	204.06	198.54	200.12	202.98	200.96	200.5	199.21	200.67	200.57	201.27	198.12	199.87	201.07	199.46	200.72	200.57	199.56	199.65	200.93	201.91	198.97	201.4	200.91	204	199.65	200.45	201.75	200.8	200.69	200.7	198.23	202.95	198.42	200.36	198.93	200.73	200.85	202.32	197.62	197.65	202.88	199.3	202.98	199.63	203.94	201.56	204.43	201.42	200.52
215.35	214.22	213.22	212.96	213.27	213.08	215.48	213.14	214.41	214.76	216.88	213.8	214.5	214.36	211.31	214.91	212.29	210.4	211.17	213.06	214.15	214.92	211.84	217.35	213.55	213.37	215.71	216.62	214.25	213.45	211.62	213.55	210.58	216.7	215.9	214.84	214.16	213.45	213.51	214.1	217.31	214.48	212.35	213.96	213.16	212.94	214.34	215.71	213.58	212.79
205.25	205.61	206.87	205.87	203.77	206.07	205.13	203.51	206.04	203.74	207.1	200.87	201.2	204.77	206.5	206.45	203.45	200.73	207.09	205.18	203.11	204.8	203.84	203.62	206.59	203.84	205.77	203.94	204.52	202.57	203.89	204.06	204.78	203.06	203.21	205.33	204.68	207.33	202.5	206.4	204.69	204.13	202.98	203.2	203.64	203.56	205.78	202.22	205.55	202.7
213.57	211.76	213.58	212.13	213.95	215.08	216.47	210.98	212.82	213.26	215.6	215.95	213.67	214.1	212.52	212.91	212.65	212.7	215.4	212.78	214.32	213.84	210.94	212.43	215.69	214	211.2	214.08	216.18	213.2	212.62	212.1	212.36	211.77	211.01	213.97	212.61	212.8	212.59	211.47	212.02	214.59	210.56	213.36	210.49	209.89	210.07	213.64	210.44	210.24
212.72	211.55	213.11	211.9	210.18	212.07	207.04	211.15	212.62	209.92	210.98	211.75	209.95	207.73	210.17	214.12	212.73	214.03	213.27	212.55	211.2	210.03	213.03	209	209.87	209.77	215.67	212.31	211.94	208.99	211.76	212.24	210.62	207.68	211.04	212.3	213.51	211.59	212.71	212.03	214.24	209.36	207.95	210.23	214.4	211.63	213.55	213.63	210.4	208.61
206.82	207.61	206.58	209.22	205.94	209.63	206.43	207.29	207.7	207.5	208.33	210.51	206.6	211.21	209.17	206.32	210.08	205.33	209.49	208.18	206.48	208.99	209.94	210.43	206.3	203.18	210.63	207.47	209.35	205.29	208.02	206.77	209.84	211.29	206.09	205.87	209.32	206.7	208.41	208.47	204.73	208.57	209.86	207.29	206.87	206.13	207.84	208.28	208.07	207.51
203.39	200.09	204.07	203.88	206.12	201.13	204.16	203.1	202.24	201.79	204.1	204.05	201.06	202.24	202.51	202.27	202.18	203.23	201.16	203.18	201.42	200.38	202.88	203.13	200.72	205.17	205.28	204.23	204.98	205.82	200.99	203.01	201.88	200.48	201.04	202.17	201.05	203.85	200.49	203.04	204.88	200.99	199.96	202.34	203.87	203.21	204.26	202.99	201.09	204.15
206.88	205.17	210.23	208.29	205.72	204.08	206.88	208.62	207.91	207.16	207.21	209.22	208.12	209.04	209.06	207.03	206.07	207.16	205.91	206.16	209.59	205.05	208.65	208.69	211.08	207.32	208.31	205.44	206.99	205.6	207.6	205.03	208.66	208.34	206.42	209.74	205.27	209.07	205.31	210.1	204.86	210.57	205.15	209.22	210.17	211.34	206.33	207.92	207.26	211.8
199.92	201.31	203.72	203.45	204.49	203.69	199.09	206.6	202.86	203.49	202.4	200.18	203.2	204.39	201.53	203.43	202.65	202.48	201.16	202.04	205.05	201.4	201.72	204.64	204.68	202.28	200.88	203.61	203.37	200.08	202.24	201.98	200.74	206.33	201.82	206	202.55	202.47	205.53	201.55	201.4	201.48	200.94	199.97	203.76	204.2	205.81	203.59	201.8	201.85
220.64	217.78	216.97	219.32	220.09	214.85	218.59	217.1	216.51	220.1	218.66	216.83	217.19	216.36	217.49	213.86	216.65	216.65	219.5	219.36	218.25	217.77	214.83	217.68	219.07	219.24	220.9	219.63	216.1	217.89	217.78	216.86	216.61	218.15	216.55	216.25	215.26	218.23	217.22	217.06	219.21	221.37	218.15	218.74	218.98	218.41	218.88	216.07	221.39	222.79
202.51	206.43	202.92	204.77	204.24	203.75	204.18	201.61	203.99	203.48	203.05	201.36	202.66	203.69	204.37	203.78	204.58	204.1	205.91	201.82	201.51	202.58	207.45	204.36	202.14	204.25	203.54	203.46	201.79	203.26	203.62	203.65	203.68	200.69	203.69	204.06	203.23	202.24	203.25	203.12	202.2	203.31	202.66	204.99	202.49	207.8	204.94	202.89	205.63	204.56
210.1	212.31	210.26	209.67	207.17	210.21	208.41	209.19	209.97	207.22	210.96	208.31	209.8	209.15	208.04	207.75	210.56	212.17	207.85	206.98	205.4	210.23	208.93	206.68	209.7	209.7	209.05	211.7	209.09	207.28	206.09	206.29	211.14	206.17	211.87	208.89	211.49	204.71	208.02	205.37	207.25	207.04	207.66	209.93	205.87	208.3	208.12	211.39	206.44	208.69
217.78	214.65	217.61	215.43	215.21	219.7	217.73	215.13	217.62	215.63	218.14	217.29	219.96	215.74	216.61	217.25	216.96	215.19	212.7	219.39	219.4	217.05	220.44	219.05	217.08	220.75	214.88	217.67	217.21	216.95	217.66	216.35	217.05	217.61	217.99	216.15	218.23	219.13	217.63	216.55	217.26	220.08	216.66	216.99	216.74	214.87	216.42	217.17	217.68	220.58
208.02	212.01	206.93	207.12	208.79	207.69	208.45	208.63	209.23	207.3	212.54	209.76	210.49	211.03	208.66	212.35	209.37	213.1	207.47	203.16	208.31	211.66	207.67	209.09	209.48	206.9	207.73	209.99	208.34	207.62	207.79	206.03	207.59	211.6	208.31	207.23	206.54	209.44	207.94	208	207.18	209.14	207.63	208.32	211.49	208.6	209.46	207.89	209.37	208.86
205.62	208.18	204.77	208.4	208.11	204.99	205.31	205.47	203.72	207.46	207.62	206.53	207.56	206.3	205.4	204.29	207.14	207.57	205.32	208.12	206.16	209.04	204.81	207.37	211.37	205.47	205.31	205.54	204.51	206.8	207.89	205.84	206.69	206.51	209.18	207.1	206.74	206.07	205.94	206.59	205.19	205.38	203.93	206.95	205.32	204.16	205.11	206.7	208.73	206.16
208.07	206.44	209.63	208.04	207.43	206.88	203.13	203.95	209.3	204.63	208.04	204.41	209.37	204.44	205.51	204.94	203.39	207.93	206.08	206.34	207.35	207.88	206.89	207.67	208.87	204.55	205.17	207.2	207.9	207.64	208.82	207.29	208.13	207.25	205.24	207.54	204.8	207.93	205.81	203.5	208.06	205.76	208.07	207.35	206.02	207.16	204.28	205.66	206.3	208.71
214.94	211.57	215.98	213.37	211.37	210.97	215.08	212.9	211.69	214.26	214.71	213.59	211	212.78	215.8	213.66	213.55	213.7	213.46	213.39	215.04	213.13	213.13	212.74	211.23	213.84	211.14	210.95	210.64	212.6	213.77	213.08	214.37	213.88	213.59	212.52	215.36	213.87	214.51	214.26	210.75	209.61	211.87	214.2	211.54	210.97	214.35	215.16	212.94	214.87
205.52	200.54	203.82	203.36	203.6	202.86	203.59	201.71	199.74	204.41	203.5	206.44	202.3	201.59	205.54	201.33	200.66	202.17	200.99	202.51	203.49	203.5	200.61	198.93	204.21	202.28	201.89	200.5	203.42	203.2	200.11	203.7	202.9	200.82	201.46	200.17	203.74	202.57	204.1	202.69	202.61	207.15	205.61	202.36	205.07	198.39	202.8	201.12	200.64	202.39
212.96	212.06	214.55	213.63	213.09	214.91	210.85	209.66	208.17	211.53	213.74	211.92	212.96	213.83	212.6	211.66	211.44	212.51	212.44	210.65	215.57	210.18	215.19	213.57	216.86	212.04	215.49	215.37	213.74	210.72	212.5	212.82	211.62	213.44	214.9	213.56	212.78	213.04	214.6	212.28	209.55	212.93	210.32	214.8	212.94	209.23	215.27	211.7	216.07	213.14
200.21	197.97	197.98	196.99	198.83	199.71	200.67	201.13	199.55	196.47	199.07	200.68	199.47	197.3	202.79	199.09	197.88	198.63	199.5	200.48	198.12	202.84	197.51	200.74	198.59	199.74	200.24	202.57	199.96	197.19	201.94	202.98	197.21	201.84	199.3	201.66	199.17	192.5	198.89	199.15	199.65	199.11	198.66	197.89	197.47	199.72	198.97	199.22	197.87	203.02
202.57	202.8	202.55	200.08	200.46	198.82	202.22	202.56	200.42	200.68	205.25	203.74	200.81	201.24	200.07	200.91	198.8	203.32	202.43	200.7	201.48	201.83	201.96	203.37	201.33	203.1	203.2	203.96	202.1	203.23	201.15	203.65	203.3	204.49	200.78	204.04	200.06	201.21	206.46	204.89	204.5	205.84	200.73	204.34	202.24	205.76	201.33	201.37	203.12	203.13
211.34	207.56	208.94	205.06	206.33	206.01	206.26	208.56	207.1	208.92	208.03	207.91	206.64	209.46	203.53	206.86	208.2	207.23	209.01	204.71	210.67	207.93	208.79	210.62	206.81	204.95	204.05	207.11	208.75	208.02	207.98	209.31	211.15	206.66	209.21	210.82	212.26	209.83	209	207.24	212.43	210.17	206.77	209.32	207.22	209.9	208.1	206.07	207.23	208.1
204.29	208.32	205.73	208.04	207.09	207.73	206.19	205.7	206.13	211.4	203.01	206.82	205.91	205.6	207.21	208.59	206.42	209.82	206.18	207.39	205.25	205.72	208.03	207.53	208.78	207.88	207.37	206.32	208.02	205.9	206.15	209.88	206.22	205.21	206.81	206.25	207.23	209.36	208.56	207.31	209.99	207.36	206.29	208.67	212.07	207.65	205.71	204.69	209.16	208.13
218.7	215.42	218.88	216.35	218.66	220.42	216.11	218	218.3	213.7	217.12	218.31	221.13	212.88	217.21	216.62	214.29	214.93	216.23	217.43	213.24	217.42	220.14	221.72	217.22	217.68	217.25	218.12	217.98	218.18	217.99	219.95	219.01	217.38	215.66	216.56	216.71	217.38	218.59	219.1	217.58	218.1	216.93	217.33	217.79	212.75	217.45	219.08	219.63	217.03
210.45	210.98	213.66	212.02	213.61	212.16	214.41	213.9	212.82	214.68	211.76	214.09	211.65	210.5	210.64	210.48	213.62	209.97	212.14	208.68	206.68	215.11	211.46	212.31	211.35	211.74	213.6	212.94	211.27	211.08	214.93	213.96	209.93	210.75	212.76	214.29	209.81	212.93	210.08	211.74	214.7	212.34	212.19	214.74	209.04	214.15	211.38	213.05	210.12	211.15
201.17	196.77	199.04	199.04	200.6	198.27	200.1	200.27	199.19	202.11	197.27	199.91	199.51	198.07	200.1	198.78	199.74	199.41	200.44	199.5	201.56	202.35	200.82	200.92	197.74	201.96	201.65	197.16	201.8	198.22	202.13	199.55	197.74	199.37	199.48	199.87	198.2	201.23	197.69	199.56	198.99	196.56	197.6	201.13	198.29	198.9	200.92	201.45	201.47	201.62
197.38	197.1	199.7	197.38	196.02	197.08	198.97	197.44	199.05	200.34	197.73	199.32	200.27	199.24	199.29	199.16	199.34	200.29	197.21	198.44	198.64	198.42	197.69	195.43	200.49	197.81	198.15	196.15	199.98	201.32	197.91	194.29	196.84	199.26	200.5	198.75	196.12	197.14	199.86	200.47	195.45	198.96	198.46	197.62	198.09	198.38	199.52	199.81	199.03	198.31
205.45	209.94	208.02	209.73	211	208.02	205.48	208.66	205.89	210.2	206.57	207.5	206.02	206.67	204.68	207.22	210.94	210.69	210.6	207.03	209.34	207.78	207.66	209.49	211.57	209.78	210.6	208.4	208.91	207.66	210.65	207.63	209.26	207.01	209.55	209.42	205.63	209.08	209.6	210.3	207.56	208.7	209.55	206.6	209.98	210.87	208.88	209.27	208.41	210.75
198.27	198.85	197.4	197.12	199.12	198.48	200.36	196.72	196.86	197.08	196.99	198.99	201.58	200.64	199.94	201.17	201.93	196.26	199.61	200.46	199.45	195.43	198.57	199.63	198.53	194.75	199.6	196.63	198.45	199.19	197.07	195.69	197.95	197.77	201.54	200.34	195.04	200.3	197.58	198.38	196.91	195.91	196.91	198.04	200.04	197.11	195.93	199.39	198.31	201.29
205.71	205.67	207	204.6	209.21	207.66	207.5	208.21	208.35	205.9	208.72	209.9	209.21	206.59	207.68	205.82	206.37	208.69	210.18	206.89	207.38	204.54	211.07	208.79	205.87	208.53	206.46	207.22	209.13	206.17	206.19	209.9	211.1	208.17	209.58	208.33	209.57	209.15	203.43	207.29	208.09	208.62	207.85	210.06	209.92	206.71	207.57	206.11	209.41	209.02
203.59	205.19	202.39	205.93	203.67	203.19	204.58	203.06	201.09	205.07	207.64	201.81	201.96	206.69	201.75	202.91	201.84	202.56	203.51	203.19	205.69	202.65	202.02	204.91	200.32	205.02	205.01	206.25	202.79	201.97	205.03	206.01	203.37	203.08	204.08	203.27	205.04	206.15	202.43	206.89	202.91	202.63	205.57	202.13	201.35	205.82	206.09	203.15	205.02	204.56
217.37	219.1	217.71	217.18	216.57	218.97	218.46	219.31	217.47	217.01	218.48	214.82	218.42	218.85	219.96	218.77	212.5	216.64	217.22	218.15	215.66	222.2	215.62	219.73	218.81	216.24	218.21	218.59	215.9	218.17	217.45	217.91	219.08	221.79	216.66	214.76	220.25	220.66	217.73	213.23	216.44	220.13	216.83	217.75	217.8	216.55	215.34	218.59	217.23	215.5
203.34	207.38	204.41	199.14	202.56	203.31	201.52	201.39	202.76	202.8	201.55	205.94	202.94	201.09	199.73	203.55	204.8	204.11	205.08	202.08	204.23	205.27	204.19	203.42	200.18	199.69	200.62	204.7	204.98	206.21	202.09	202.77	201.99	199.98	205.14	205.02	205.37	204.26	205.92	205.67	200.15	203.42	203.24	199.69	206.03	205.86	204.37	204.03	206.74	201.57
216.48	216.4	215.46	219.94	215	216.3	217.4	216.41	217.2	216.96	216.99	217.1	218.16	218.07	216.82	218.1	220.71	215.93	215.91	220.12	218.75	216.35	218.22	216.29	214.41	215.95	214.4	216.17	214.46	217.76	218.68	218.87	218.27	215.61	216.95	212.85	214.23	216.33	215.97	216.51	216.78	218.65	218.88	217.96	213.48	215.85	218.73	217.1	219.58	216.68
204.87	201.88	200.64	204.66	202.53	204.43	206.84	203.58	205.84	204.08	206	202.59	205.68	203.1	204.73	207.95	205.81	204.66	205.99	206.6	203.75	204.48	203.99	207.09	206.08	206.22	202.77	207.18	201.46	201.81	199.56	201	204.5	207.67	203.83	202.11	202.09	204.39	204.87	205.51	203.66	205.35	203.67	203.73	204.22	203.96	205.22	202.58	206.49	204.23
203.42	202.26	200.9	203.01	204.79	203.04	202.55	202.68	202.69	202.3	203.34	202.8	202.81	203.46	204.01	200.59	204.27	203.19	200.35	200.4	202.57	200.3	203.19	202.31	200.87	204.37	203.42	199.46	201.73	204.17	203.4	200.07	202.67	199.86	203.04	203.08	204.52	201.52	201.18	203	203.87	199.57	202.53	201.15	199.59	204.63	203.42	200.87	202.14	202.64
207.53	212.83	209.71	209.54	209.64	209.65	206.96	207.2	212.93	209.09	210.43	208.9	209.92	205.74	206.95	207.33	210.58	212.86	206.37	209.27	208.91	211.06	207.26	209.18	206.15	206.42	207.92	209.04	208.54	210.44	203.22	209.68	205.85	209.54	210.9	212.6	205.36	209.09	209.86	208.57	210.49	209.66	210.26	207.2	209.87	210.01	206.19	208.46	210.77	211.54
212.26	210.51	210.4	212.47	211.85	213.23	213.28	213.13	212.14	215.21	208.19	214.37	215.8	218.27	212.99	212.76	211.18	214.15	211.44	211.17	210.59	212.56	213.85	211.86	212.12	213.5	213.42	213.28	212.54	213.08	216.16	213.56	212.56	213.31	215.37	210.56	214.94	216.69	210.99	211.97	213.26	210.5	209.51	212.37	211.53	215.45	211.06	211.22	212.47	214.99
208.96	212.1	207.53	209.84	205.49	211.7	208.04	206.78	204.28	208.7	207.91	211.33	210.05	207.31	206.36	213.05	210	209.29	208.48	209.03	209.57	210.03	211.9	210.54	211.3	207.38	208.4	208.04	207.13	209.21	209.83	208.75	206.65	207.65	209.19	208.8	212.12	208.36	206.81	211.48	208.14	208.15	207.5	211.06	207.79	209.96	205.66	206.63	206.85	209.3
208.04	210.37	207.84	204.86	208.03	209.56	208.37	209.49	206.7	207.15	210.06	211.71	209.13	213.84	209.89	206.62	209.47	210.83	209.47	211.04	212.08	206.81	209.54	206.3	209.03	207.67	211.44	212.53	210.08	207.53	208.12	207.92	210.19	208.91	207.51	208.16	210.94	207.72	209.37	210.15	209.99	209.69	209.51	207.15	208.98	209.47	208.02	205.84	206.09	210.56
207.35	207.79	210.07	210.16	209.79	210.36	207.5	210.89	207.56	206.41	206.87	205.03	207.87	207.74	208.81	207.94	205.52	207	209.66	207.61	208.77	210.96	205.97	209.37	205.38	205.19	208.26	207.21	205.69	206.97	206.44	209.54	207.91	210.06	211.23	207.98	206.1	207.62	211.78	207.13	209.4	207.87	208.52	209.03	209.38	208.29	207.46	210.65	207.18	208.77
209.4	207.72	206.89	210.1	205.96	208.79	207.45	207.97	207.79	209.38	206.18	209.33	208	211.97	209.72	205.01	206.1	210.91	208.05	208.65	209.79	207.75	207.12	207.76	209.18	205.53	209.55	209.77	205.55	209.98	209.66	210.32	209.23	209.27	207.01	209.27	206.13	206.66	205.37	208.26	204.78	211.44	209.04	206.66	207.81	208.98	207.27	205.94	207.89	206.29
203.29	202.24	203.58	203.23	202.62	202.02	196.65	201.94	200.69	203.11	198.98	199.33	203.13	203.8	200.17	202.6	201.55	204.47	201.85	202.51	207.05	202.5	204.45	202.27	200.41	203.47	202.77	201.52	205.76	202.24	202.11	203.66	199.49	202.37	200.51	202.94	200.66	201.63	202.24	199.76	203	204.8	201.66	202.87	204.58	202.35	205.47	202.64	202.34	200.84
206.15	205.4	204.59	204.57	200.32	204.82	202.34	204.43	203.61	205.9	203.93	198.65	202.78	203.08	202.7	201.1	206.69	204.25	201.76	201.21	204	204.78	205.19	203.35	203.25	203.62	203.07	200.11	205.37	202.39	203.55	204.29	206.94	205.61	205.38	202.58	205.16	206.39	206.22	202.99	203.38	202.07	205.94	205.2	199.98	200.42	201.82	202.02	202.54	201.73
206.19	208.78	206.36	206.57	206.22	208.17	209.8	204.46	208.07	211.2	211.58	208.37	208.84	210.45	208.87	209.13	209.82	206.14	209.44	212.24	210.54	208.01	211.57	206.35	208.83	210.92	206.56	211.17	206.75	207.38	209.54	209.5	208.76	212.77	206.09	210.11	210.9	207.06	207.51	208.27	210.49	207.9	209.47	205.41	207.97	208.2	209.66	208.27	205.68	208.89
210.59	212.3	212.18	207.04	210.67	210.78	210.57	207.96	209.64	209.59	210.42	209.94	209.71	209.58	206.34	207.25	209.77	209.97	209.9	206.81	207.99	210.61	209.83	213.5	210.14	211.14	209.15	207.64	209.22	209.3	206.23	209.39	209.46	210.34	208.59	210.68	208.08	209.95	209.51	208.16	210.23	206.49	207.56	208.94	210.2	208.08	209.87	208.13	208.29	208.75
208	206.19	205.84	209.91	208.5	207.03	208.35	209.31	211.84	205.64	206.59	208.33	207.86	207.92	211.44	208.06	206.73	208.93	209.51	209.83	207.24	208.25	207.88	202.6	207.07	211.06	207.05	207.65	207.38	206.05	206.03	209.25	206.97	208.47	206.04	207.53	206.19	208.12	207.66	206.63	209.97	208.9	209.54	207.42	207.32	208.69	206.52	207.98	205.14	209.88
208.88	206.05	207.37	210.57	206.43	206.08	209.47	208.04	211.04	208.4	208.77	210.18	207.56	213.98	210.77	206.09	207.21	207.98	208.82	210.62	210.66	205.6	207.79	208.68	212.64	210.38	209.72	208.06	209	212.7	209.22	212.03	209.63	210.39	208.01	209.52	211.29	209.17	211.73	210.61	210.86	208.75	211.64	211.08	210.57	207.77	208.88	213.47	209.34	205.53
212.97	212.18	208.52	215.4	211.87	214.25	214.11	211.41	212.55	216.69	213.61	210.86	212.07	213.15	213.53	213.57	209.93	214.87	209.7	213.02	208.5	214.5	211.78	212.33	210.32	212.66	211.93	210.28	212.83	209.85	216.86	214.82	211.08	211.75	213.03	213.11	213.79	212.18	213.87	212.71	213.17	212.33	211.72	211.05	213.34	209.04	214.13	211.97	215.2	212.91
202.28	203.09	204.48	205.05	203.01	200.57	204.46	202.09	205.83	200.07	203.82	204.09	203.78	203.84	201.86	204.57	203.39	204.29	202.63	204.86	203.03	204.63	202.99	204.54	202.26	202.54	200.92	203.23	203.76	203.78	201.28	202.69	202.75	206.12	203.66	204.23	203.12	202.74	204.41	202.05	204.65	205.3	205.72	208.29	202.96	199.42	205.19	203.11	202.21	201.51
202.09	203.81	204.94	204.23	205.21	205.72	205.16	202.53	201.28	204.58	204.37	203.17	203.64	203.55	208.18	204.72	204.18	200.93	205.25	203.34	203.2	203.59	207.21	205.17	206.79	203.51	201.42	203.22	205.26	203.6	204.12	200.7	201	203.46	203.53	203.59	206.74	202.96	203.67	205.53	200.54	203.53	206.7	209.26	203.67	203.82	204.13	203.2	201.16	202.44
204.74	207.13	208.25	210.39	205.02	208.16	205.5	209	209.84	207.68	209.33	207.16	210.51	205.58	210.4	207.44	206.65	208.83	208.98	207.72	208.44	206.63	208.6	205.16	209.22	207.15	209	206.75	207.32	208.36	208.55	207.47	207.47	207.24	210.03	205.89	208.82	205.16	206.59	207.88	207.8	208.22	208.29	208.92	209.93	207.08	207.17	206.78	209.6	205.07
209.55	206.57	210.5	209.93	205.38	212.14	210.03	209.17	208.33	208.34	210.44	209.07	209.9	209.5	209.39	212.06	211.05	207.79	205.83	208.24	208.79	207.48	207.13	207.53	205.68	208.16	209.21	207.48	208.1	208.05	207.73	209.26	209.67	206.45	209.77	209.4	204.26	206.26	214.04	207.27	207.13	208.95	210.54	208.11	212.94	209.98	207.62	209.8	211.68	207.2
204.04	203.36	205.04	204.51	201.25	202.01	205.75	203.59	206.07	203.15	202.82	201.75	201.09	203.08	204.52	206.76	203.65	201.37	204.57	200.71	205.83	202.1	201.67	204.54	204.34	202.42	201.25	205.02	204.14	203.8	202.89	202.4	201.54	205.01	204.3	203.78	204.19	205.72	207.59	203.59	204.27	200.7	203.14	203.71	202.92	205.53	205.59	198.33	200.85	205.16
209.98	209.59	207.86	210.31	210.15	209.33	206.83	206.99	210.99	211.78	208	213.68	207.77	208.27	211.16	205.93	211.41	209.73	212.2	211.65	208.57	209.64	209.33	209.69	209.59	207.91	209.4	208.97	208.48	208.25	209.52	214.77	210.26	208.36	209.82	208.82	205.64	210.72	209.43	209.85	210.66	209.87	211.15	210.04	209.97	212.06	207.32	211.34	206.11	209.33
206.54	204.69	202.21	205.7	203.01	199.41	205.84	205.25	205.45	205.54	204.02	204.44	202.56	205.95	202.93	205.47	204.42	203.87	201.79	201.46	207.32	203.65	202.57	205.66	205.37	203.98	205.27	202.13	206.18	205.45	201.61	205.49	204.1	206.12	205.58	206.48	203.94	205.57	203.24	205.57	205.07	204.19	203.75	201.71	206.51	201.47	203.46	203.51	203.65	203.26
200.03	201.83	198.9	199.11	196.68	203.49	197.64	198.81	201.59	197.28	201.78	199.53	198.38	198.52	201.52	201.24	198.15	198.66	199.82	200.42	199.95	197.45	198.34	194.85	201.14	197.46	198.48	200.03	198.8	198.89	199.04	198.18	198.92	201.42	195.46	200.79	197.55	201.99	202.26	197.76	201.55	201.52	198.13	203.52	199.41	201.7	197.26	197.33	200.42	199.85
203.71	210.23	207.93	207.48	208.58	205.87	206.19	210.62	205.67	208.32	206.47	207.29	206.5	207.42	206.76	209.16	209.58	209.12	209.92	208.71	205.24	208.69	205.13	209.55	210.99	207.41	205.94	207.77	208.34	208.24	204.45	207.2	205.65	207.77	206.03	208.38	208.47	205.19	207.39	209.02	205.93	208.3	208.2	207.72	204.8	209.54	211.4	210.42	208.21	208.4
199.11	196.32	197.95	201.34	198.97	198.47	198.67	201.95	200.84	200.74	200.86	198.3	197.77	204.12	200.32	198.42	197.75	200	197.83	199.24	200.28	198.28	201.27	201.48	198.97	202.47	199.25	196.12	198.02	197.18	199.93	200.31	200.94	199.32	197.58	200.18	198.8	199.03	198.1	200.19	198.29	196.48	200.54	198.92	199.18	199.38	197.89	200.74	197.29	200.12
214.83	213.33	218.46	216.41	214.89	217.64	215.72	214.95	215.82	219.42	216.77	216.58	218.62	216.98	216.47	215.5	213.28	217.59	218.11	216.1	216.29	214.35	216.46	220.54	218.33	219.29	217.34	213.02	218.29	219.7	220.75	220.65	215.02	215.24	219.38	216.59	220.41	217.97	218.68	219.68	218.1	217.04	215.84	217.77	215.3	213	215.88	217.04	219.12	217.74
207.1	208.29	208.38	204.82	206.37	205.85	204.74	204.85	205.27	206.66	207.96	205.18	205.56	208.08	209.48	209.05	204.76	207.4	206.43	206.78	205.71	203.88	207.24	208.27	205.46	205.58	206.78	206.52	206.01	207.73	205.04	204.33	206.17	203.66	205.48	204.17	205.07	209.54	205.81	204.22	206.01	207.82	208.62	205.59	207.63	204.45	203.91	204.39	206.11	202.33
201.79	202.13	199.06	200.33	197.05	198.22	200.54	200.28	198.09	200.7	200.55	198.64	201.41	198.92	200.31	197.41	197.54	200.38	200.01	195.46	198.68	199.71	196.56	198.17	198.63	197.92	199.87	200.65	199.07	198.29	200.59	198.14	201.19	200.51	199.39	200.79	201.04	200.06	198.09	198.97	202.43	200.15	197.71	199.41	200.04	199.6	197.44	198	199.43	201.1
205.92	204.75	202.44	203.87	202.86	205.79	202.72	202.48	203.85	198.04	203.84	202.55	203.27	204.38	202.52	203.71	204.14	201.15	202.67	204.67	202.2	199.31	203.35	203.64	203.39	205.35	200.45	203.72	203.68	202.92	203.37	205.66	205.14	201.85	204.43	204.42	205.82	203.1	201.95	202.32	203.6	202.81	204.66	200.35	204.48	203.38	203.82	205.04	202.29	204.41
214.5	221.91	216.83	217.67	217.99	215.69	218.9	214.97	216.96	212.85	216.64	212.99	218.52	219.22	216.98	220.9	217.53	218.72	216.04	217.09	219.04	214.78	218.35	219.57	216.41	218.24	216.55	215.63	216.29	215.14	212.89	216.76	219.41	216.27	214.14	215.92	219.72	217.1	218.99	218.21	216.11	218.59	217.23	214.7	216.2	217.44	216.94	212.9	220.37	217.26
203.9	202.8	201.2	200.97	203.38	202.51	200.11	206.13	202.92	201.34	206	199.01	205.11	204	201.52	204.39	201.2	202.17	202.99	203.63	204.07	205.29	206.36	201.13	203.82	203.2	202.92	204.08	204.85	206.02	204.79	201.62	205.2	201.11	203.52	202.75	203.86	202.54	203.72	202.91	206.39	201.05	203.31	203.58	202.76	202.46	203.28	203.42	204.66	202.26
206.8	206.58	199.6	203.65	206.96	205.01	202.98	203.41	202.08	204.59	204.41	203.33	204.18	201.97	202.33	204.27	204.79	204.59	203.83	204.5	205.57	207.71	205.62	204.54	204	201.47	204.44	203.92	201.55	204.2	205.31	204.62	200.67	205.62	205.22	199.96	202.69	204.05	201.77	203.75	205.46	208.59	203.05	204.23	204.17	202.68	203.57	202.03	201.98	205.41
217.03	219.05	215.9	214.91	217.31	216.19	216.13	214.87	216.55	215.49	218.6	218.34	215.27	218.19	214.8	217.5	216.14	219.49	219.11	218.04	218.26	216.5	217.55	217.81	220.72	218.31	218.97	216.05	218.06	217.94	217.34	218.98	217.14	218.48	215.26	221.37	216.38	221.1	214.92	216.68	215.52	216.14	215.33	218.71	216.2	216.88	217.63	218.98	215.25	216.69
213.32	213.89	211.09	210.33	214.36	213.31	213.17	213.71	213.89	212.8	212.34	213.35	212.47	212.53	216.03	209.54	211.3	212.24	212.5	210.19	207.77	215.16	213.72	210.04	212.3	211.44	211.31	211.75	210.6	212.72	210.21	211.91	214.08	212.4	212.72	213.29	218.89	209.13	211.99	214.63	214.74	214.41	212.89	214.33	211.57	212.79	212.83	210.92	214.14	211
206.97	207.18	206.85	203.73	205.01	202.34	206.65	205.82	206.31	205.23	206.59	205.02	204.24	205.96	204.63	207.22	209.67	206.73	207.29	208.45	205.53	204.86	204.77	204.49	206.7	202.53	208.24	204.29	205.44	204.24	208.58	205.11	207.23	203.29	205.07	210.18	204.74	208.44	209.59	207.05	203.14	204.91	204.72	203.5	203.28	204.61	206.52	206.77	208.62	208.53
202.03	202.63	202.67	204.82	206.51	205.27	203.37	204.4	206.65	203.73	205.62	202.61	202.24	201.96	206.36	204.6	202.7	201.9	204.43	204.6	202.4	205.15	200.34	204.21	201.7	204.09	200.56	202.14	202.07	204.05	205.42	204.14	203.81	204.05	203.05	205.01	202.54	204.21	203.18	202.15	202.99	206.17	203.23	203.21	203.06	203.38	203.67	202.69	201.63	205.63
211.3	206.78	205.64	210.66	207.92	210.37	208.85	207.74	210.93	208.7	207.22	210.85	209.82	210.66	209.92	206.32	210.28	207.1	208.61	209.52	208.82	209.69	203.54	207.24	206.09	209	208.93	208.74	208.7	209.71	209.4	207.52	211.07	205.84	206.88	207.74	209.21	208.72	209.83	210.29	206.18	211.55	209.2	209.73	209.04	205.23	208.92	208.24	206	207.98
206.01	209.49	211.33	210.2	207.11	208.89	210.69	209.41	208.72	205.62	212.72	211.03	209.01	210.79	208.86	209.52	211.49	207.91	209.37	210.29	209.56	208.9	207.21	208.24	211.47	210.96	210.52	208.54	210.83	208.16	211.71	209.27	211.32	207.67	210.13	212.49	211.31	210.39	208.23	208.88	211.42	210.31	209.34	210.62	207.6	209.72	211.36	212.61	209.24	207.84
197.24	202.01	198.97	200.31	199.27	197.11	194.27	198.05	199.85	200.42	197.47	200.73	199.23	201.39	200.91	196.93	198.97	199.62	198.23	201.36	199.65	196.77	198.3	198.3	198.51	198.85	196.52	200.63	199.96	198.91	197.72	196.52	203.15	200.41	198.47	198.34	200.57	195.47	198.71	199.4	197.13	196.09	195.59	195.26	199.87	200.03	197.27	196.63	200.09	198.38
200.86	201.56	199.82	203.11	205.76	204.22	204.48	204.6	204.08	204.42	204.35	206.28	204.29	203.2	206.61	206.69	204.09	206.05	201.7	204.34	206.94	201.15	205.78	204.31	204.21	203.49	205.22	206.69	201.61	207.28	202.52	203.06	206.25	202.84	200.85	204.81	203.51	204.9	205.25	201.09	201.38	204.56	200.69	203.03	201.57	205.91	200.99	204.82	202.62	204.06
201.96	201.84	200.32	203.67	199.69	198.85	200.53	200.33	203.3	201.3	198.93	200.33	199.64	199.77	201.61	200.3	198.74	202.12	201.22	202.18	202.14	200.95	204.55	202.26	200.14	201.31	201.81	201.3	201.54	200.8	202	201.73	200.61	202.34	198.37	202.04	201.57	200.3	199.35	201.89	200.39	201.2	199.05	201.54	199.31	201.25	199.31	203.72	203.62	203.57
199.21	203.22	196.92	204.18	200.86	201.05	203.31	202.21	203.13	202.65	203.59	203.78	196.75	203.66	202.48	199.85	204.31	198.82	199.29	198.22	200.61	199.07	198.7	200.78	203.7	201.12	198.99	202.99	200.77	203.64	197.84	199.82	202.61	200.14	196.93	199.55	200.09	202.53	198.96	201.37	205.11	200.59	202.87	202.54	201.57	199.77	200.2	198.28	202.98	202.59
199.6	197.59	200.72	200.68	201.7	201.4	195.2	201.41	201.11	200.01	196.13	197.16	204.18	201.29	199.38	204.78	201.5	199.01	200.74	202.15	200.69	199.92	202.33	199.26	200.95	200.77	200.16	201.21	200.18	200.8	200.84	198.79	200.81	202.6	202.9	197.42	196.94	199.77	199.77	201.78	200.98	201.67	201.14	201.36	202.18	200.53	200.18	197.34	201.33	202.9
212.58	208.02	204.76	207.3	209.47	210.53	210.89	212.49	207.74	207.69	208.42	210.02	211	208.79	207.75	212.05	212.25	208.02	206.01	209.01	210.51	207.08	206.5	210.68	207.97	209.39	212.65	208.29	207.35	208.84	206.52	210.39	209.7	208.39	206.36	210.97	210.75	209.39	212.61	206.21	208.04	209.37	210.63	207.26	208.8	208.8	211.11	209.92	208.47	210.68
199.92	199.63	199.57	200.75	199.63	200.11	196.98	197.27	198.64	197.31	200.47	199.72	202.89	201.24	197.83	198.85	197.76	203.04	200.58	199.89	202.03	199.19	199.59	199.92	197.49	198.55	198.45	199.97	199.8	200.08	201.08	199.62	200.48	198.1	196.71	197.12	200.3	200.13	197.85	198.96	198.47	197.77	196.56	199.16	199.61	201.62	199.93	199.68	201.35	198.93
208.07	209.3	204.87	211.05	209.67	209.85	209.6	209.12	207.4	206.45	211.17	205.28	209.19	209.36	207.42	206.35	207.42	209.17	205.64	205.04	210.01	207.15	206.24	207.57	207.77	206.41	209.83	206.16	209.26	209.72	207.99	207.36	208.17	208.05	206.85	205.85	209.41	206.08	208.38	208.92	208.36	208.69	209.13	210.22	209.32	210.61	208.2	208.52	205.17	207.24
205.87	205.87	205.34	209.37	207.44	203.8	207.96	208.52	205.77	208.13	206.34	206.04	207.25	204.83	207.26	206.48	206.94	204.88	207.87	207.67	204.41	205.93	206.84	204.01	205.75	209.85	205.83	204.77	202.35	206.6	206.05	208.09	206.6	207.81	204.94	203.91	202.58	205.83	204.51	207.6	206.11	208.27	205.48	206.28	206.96	207.52	206.74	206.01	204.07	206.6
203.19	205.23	202.26	207.87	202.4	204.82	206.24	202.95	202.02	205.6	203.91	200.52	204.15	204.15	201.96	203.34	206.2	205.1	201.97	202.56	203.64	205.35	202.39	204.25	201.65	202.29	204.18	205.41	205.17	203.3	205.76	202.29	202.15	202.65	201.66	204.39	199.15	201.33	203.65	204.49	200.23	205.22	201.81	206.24	200.98	205.19	204.56	199.18	204.39	203.48
212.99	210.92	216.71	215.33	211.82	212.12	211.25	214.49	212.77	211.23	210.79	211.66	211.35	214.59	212.5	208.91	210.91	214.2	213.64	211.66	214.71	212.88	210.38	211.86	215.54	215.61	212.2	211.09	211.46	212.01	210.11	208.05	208.01	215.77	209.67	210.29	213.01	211.81	214.01	209.41	214.7	210.77	212.26	210.97	211.22	211.18	211.82	209.29	213.73	212.44
202.77	208.37	210.25	209.23	206.36	209.76	205.65	204.37	205.75	206.47	205.53	206.2	208.2	207.63	209.85	210.29	205.28	204.12	206.76	205.17	203.76	205.31	206.55	208.1	209.74	207.75	208.12	204.39	203.93	206.85	207.97	207.71	204.56	206.52	207.5	204.9	204.34	202.27	206.44	206.69	202	207.81	208.62	210.25	205.97	205.74	207.37	206.08	203.96	204.11
203.63	205.65	200.53	199.68	203.48	205.32	205.97	200.8	204.21	202.66	200.6	202.52	205.94	200.25	203.85	200.86	203.98	201.18	202.45	200.57	201.74	200.3	203.37	201.84	200.9	202.88	201.27	205.65	203.21	202.6	205.45	203.42	205.83	204.67	205.15	201.18	205.95	202.01	205.83	205.11	200.69	204.09	199.39	204.52	204.58	201.23	203.31	202.6	204.25	202.87
218.68	217.6	218.26	217.52	220.07	218.23	218.7	219.11	218.88	218.24	217.22	218.36	219.28	215.8	216.01	217.47	220.85	214.45	216.35	218.47	221.02	220.93	217.16	221.55	216.75	217.46	214.36	216.59	219.24	215.42	220.21	216.92	215.5	219.86	221.05	218.38	216.3	220.43	214.88	217.21	218.45	221.38	217.75	217.86	216.41	215.49	215.49	217.91	220.81	215.94
207.95	205.86	204.51	206	205	204.8	208.09	206.13	207.28	206.48	203.88	203.6	205.01	207.99	208.94	205.7	205.56	207.55	205.79	204.3	205.1	206.81	203.33	207.15	208.25	206.34	207.48	205.94	206.86	207.06	205.02	209.73	206.04	207.15	212.49	206.39	204.8	208.3	205.4	206.7	209.13	204.99	206.15	206.64	204.71	207.01	208.57	205.3	207.31	206.66
203.18	199.82	201.84	199.45	202.58	199.68	197.68	199.66	201.02	199.95	201.2	200.05	200.5	201.96	202.15	202.54	200.47	196.85	202.1	200.64	202.52	198.92	201.96	202.07	200.55	200.05	201.6	200.35	199.52	201.74	204.51	196.19	199.59	201.09	200.47	203.1	204.7	200.34	202.44	200.79	201.68	201.11	200.34	202.73	201.22	201.05	199.01	197.99	201.39	201.15
210.48	213.05	211.79	213.21	212.54	212.57	213.33	210.41	208.99	212.67	209.93	211.58	212.91	210.48	214.2	213.09	210.84	211.83	211.96	213.84	212.34	209.55	215.92	210.55	213.51	214.88	209.97	213.2	212.04	214.6	212.75	213.87	209.93	213.46	212.25	213.48	210.85	215.44	213.08	212.52	209.03	214.29	214.04	213.14	212.03	213.98	212.67	208.52	216.21	211.54
209.42	207.89	206.84	206.05	210.9	209.12	210.8	209.69	206.74	207.92	208.27	208.44	208.49	206.22	209.65	206.93	210.39	209.37	207.74	208.55	208.34	209.13	209.14	210.06	209.32	208.33	207.03	212.05	208.41	208.73	205.69	205.72	209.63	209.84	209.43	210.99	208.13	209.32	208.66	207.69	208.19	210.3	206.8	209.64	210.89	211.47	206.81	209.58	209.27	207.07
209.61	212.81	210.77	208.16	210.4	210.97	209.56	211.41	210.62	208.92	212.21	214.82	209.89	207.06	209.03	209.35	208.51	213.38	208.8	208.36	207.19	209.7	208.46	209.03	210.92	208.25	213.21	209.63	210.39	208.48	210.51	208.9	209.44	210.79	208.44	209.04	212.04	210.49	208.13	209.95	209.24	211.59	210.04	209.39	209.79	209	210.21	208.02	212.92	209.89
204.34	204.23	203.16	201.63	202.01	203.32	203.4	203.59	207.6	204.45	202.56	203.92	203.29	203.74	202.97	200.45	201.61	203.6	203.42	203.62	204.91	205.89	205.18	202.85	204.26	202.69	204.41	206.12	203.66	203.4	204.14	204.54	202.86	203.63	204.94	203.74	207.03	202.51	204.06	202.33	203.45	204.02	200.29	202	205.68	205.99	205.77	204.08	204.2	206.89
200.85	200.9	198.5	199.79	198.53	201.96	202.48	200.35	204.69	198.43	199.99	199.77	199.08	198.46	201.17	198	202.29	194.13	199.21	200.69	200.48	199.13	200.67	201.18	199.19	196.34	200.73	199.45	199.67	197.1	196.41	197.78	200.78	196.88	200.3	201.33	202.2	201.54	200.08	201	200.53	195.28	199.72	201.13	200.45	198.65	200.54	198.95	200.61	202.08
201.42	198.61	201.86	199.87	198.9	199.78	201.34	199.96	200.71	202.88	199.33	198.35	199.6	198.72	199.74	199.83	200.21	203.07	200.04	199.04	201.66	199.63	199.79	201.01	197.77	197.68	201.54	198.8	197.56	198.51	200.89	200.1	198.39	200.49	200.2	195.64	200.67	198.8	199.26	196.29	199.16	197.55	199.9	197.14	204.06	195.36	198.58	201.1	199.7	200.96
211.24	208.16	211.09	206.86	205.93	208.89	210.24	210.27	208.41	209.43	209.28	204.04	207.67	207.34	210.69	207.85	208.15	209.48	209.71	209.84	208.21	206.75	208.3	210.08	208.5	210.5	209.71	206.71	208.28	208.38	212.07	210.06	208.65	211.9	208.29	204.82	207.95	209.91	211.74	205.74	208	211.55	209.66	211.4	208.1	212.48	206.8	208.89	210.62	210.3
201.42	202.84	204.4	202.89	202.98	201.45	207.62	204.16	202.85	203.29	202.25	204.48	205.92	204.02	205.08	202.71	203.24	204.05	204.81	203.81	203.11	206.48	203.95	202.46	205.11	204.27	203.28	203.73	204.22	203.4	203.4	205.41	202.04	204.93	202.77	202.9	203.49	202.38	201.12	204.62	203.84	205.91	202.1	200.62	203.83	204.98	204.31	202.65	202.9	205.66
200.89	201.05	199.59	198.5	201.14	199.97	197.59	201.3	199.16	199.66	199.79	199.41	200.04	197.77	197.62	200.3	197.6	199.35	200.34	200.79	198.82	198.46	203.7	197.25	198.58	196.52	201.55	201.29	198.23	195.97	197.44	202.24	199.09	200.35	199.94	197.52	202.26	196.12	198.95	201.26	198.59	197.89	197.54	198.09	202.9	199.3	197.97	199.65	199	201.69
201.64	198.61	197.97	199.93	198.45	200.5	199.44	199.3	200.96	200.07	198.26	198.51	199.72	197.28	200.52	200.37	197.67	198.78	196.06	198.23	197.98	201.38	197.37	202.78	199.53	201.29	199.57	199.46	200.22	197.55	198.92	196.88	199.65	198.26	197.93	199.36	200.84	201.17	198.91	201.28	201.19	201.67	196.72	200.24	197.1	198.12	201.13	199.2	199.45	200.39
208.78	208.57	211.99	207.3	207.59	204.5	206.48	208.69	207.94	206.08	205.05	207.3	209.09	209.68	207.4	210.29	207.87	208.81	204.7	206.97	207.16	207.87	208.92	209.44	208.47	208.35	205.07	206.12	207.3	203.13	208.76	207.97	207.12	204.69	205.06	208.66	207.6	205.76	206.11	206.36	206.28	207.35	207.47	208.84	207.79	205.07	209.69	207.87	208.23	205.41
200.49	202.95	198.16	200.54	202.59	201.83	204.2	195.97	199.29	197.32	198.7	198.63	197.94	201.66	196.94	201.11	197.77	198.77	196.15	199.09	197.87	200.63	197.67	200.56	197.34	199.54	200.52	195.09	200.34	200.66	199.48	199.21	199.62	198.43	198.96	198.21	200	200.15	199.76	200.64	201.72	195.77	198.28	199.89	200.56	198.94	198.99	202.83	199.25	197.72
212.51	212.42	211.3	207.7	211.23	211.5	213.37	208.83	213.56	209.42	213.18	212.49	212.41	208.49	209.27	213.13	209.59	210.57	209.94	212.75	212.94	211.49	212.33	210.49	211.2	211.38	211.56	210.82	211.87	211.87	207.85	213.55	213.03	209.91	210.33	209.29	210.25	212.01	212.15	212.04	211.67	209.23	212.04	211.35	214.2	212.92	210.95	215.48	213.57	212.9
222.08	215.66	220.54	215.58	216.72	215.63	216.42	218.88	215.85	218.66	217.72	216.21	216.51	218.85	220.21	219.69	216.31	221.46	214.61	218.12	217.53	215.48	214.83	216.3	213.17	215.96	217.67	213.08	219.34	216.95	218.35	217.35	219.67	218.66	217.39	216.49	216.7	216.81	218.92	217.33	216.81	216.74	218.51	216.56	215.9	219.56	218.19	218.82	215.56	213.74
210.18	210.6	210.63	211.32	215.16	212.64	214.06	211.8	212.75	213.71	210.23	214.11	210.24	214.08	212.24	211.04	214.78	210.53	210.03	209.92	209.67	212.09	212.8	210.01	209.84	213.59	209.86	210.21	215.1	210.48	212.08	209.08	208.41	211.84	212.74	212.38	212.05	211.75	210.93	211.73	210.42	210.45	208.68	211.01	212.86	211.53	214.26	210.03	213.07	213.09
200.07	201.85	201.17	199.19	202.4	195.85	200.84	200.91	199.47	198.35	201.2	197.59	199.14	199.1	200.83	198.52	201.75	199.67	200.58	199.31	200.61	203.15	199.63	199.04	201.26	199.86	199.25	198.29	200.08	202.27	200.47	202.09	202.09	197.12	202.65	196.94	203.94	199.54	197.73	201.61	198.4	203.14	201.16	205.04	198.45	202.82	199.32	201.59	199.83	198.57
217.02	215.87	218.35	216.58	214.66	218.6	217.07	218.99	217.62	218.54	218.45	217.53	219.24	218.41	217.13	215.72	215.48	213.2	218.99	217.16	216.4	219.05	216.98	216.37	215.27	217.66	214.77	216.6	215.19	217.43	219.54	217.44	216.45	216.88	216.5	214.81	217.87	216.6	216.64	217.49	216.17	215.19	218	215.42	216.03	216	215.03	217.6	216.21	216.05
209.24	207.75	207.35	210.96	204.46	210.04	207.94	207.83	205.23	204.26	208.27	207.27	204.22	210.86	208.13	208.76	203.52	210.12	208.02	206.6	206.2	209.09	210.43	209.91	207.83	206.01	209.49	205.5	206.09	208.14	205.92	208.67	209.71	207.66	203.98	208.11	212.46	205.19	206.12	207.73	207.36	206.9	205.4	207.58	205.01	211.38	207.69	207.47	207.09	206.74
211.53	210.22	208.01	207.98	209.97	210.58	210.44	211.26	210.41	208.43	207.81	209.45	210.47	208.92	207.2	207.21	208.09	209.17	208.58	208.91	209.3	207.76	211.55	209.95	209.5	206.64	209.4	207.85	209.27	209.24	208.37	209.25	206.36	211.59	207.35	206.45	210.09	211.16	208.31	211.59	210.35	209.09	208.14	210.79	207.38	209.42	212.5	208.75	210.65	210.37
212.46	210.89	207.06	209.35	208.51	210.05	205.29	207.1	207.46	211.25	208.56	207.42	207.12	209.85	205.31	208.07	208.55	209.03	209.39	208.36	210.27	209.82	211.11	208.13	209.07	208.98	210.82	207.73	210.92	208.18	211.15	209.63	209.55	207.15	206.24	210.25	207.98	209.08	208.88	212.8	208.52	207.68	208.27	209.09	205.9	208.53	209.89	206.44	206.84	208.34
194.22	198.45	193.87	195.4	192.98	198.61	192.46	195.46	194.29	194.91	195.54	195.87	196.81	198.07	196.04	199.04	193.85	195.54	195.27	195.63	195.16	195.19	194.1	194.62	195.1	196.16	193.96	195.58	194.07	194.05	195.89	192.22	195.12	195.42	196.93	195.8	197.54	196.15	195.57	192.15	195.47	192.25	195.54	194.61	198.25	195.7	195.77	199	195.93	191.35
208.61	206.48	211.8	210.93	207.1	210.77	210.89	210.29	207.39	210.94	210.24	209.14	207.68	205.25	213.44	207.8	205.97	208.73	210.47	209.17	211.14	207.37	209.25	208.53	209.7	207.42	207.05	208.25	207.66	210.85	204.22	211.08	204.97	207.86	208.76	211.04	207.29	210.27	208.48	213.46	207.29	210.27	207.91	207.94	208.68	207.85	208.81	210.08	206.14	209.03
204.4	201.5	205.79	203.62	206.14	199.47	203.47	202.86	203.62	203.01	208.31	202.69	203.96	203.68	202.35	203.47	203.46	203.91	205.24	206.8	202.41	204.7	203.35	206.82	203.78	203.14	202.83	200.87	201.38	205.21	200.54	202.55	200.71	208.33	201.89	205.12	203.67	202.19	206.16	201.56	205.59	207.33	203.83	204.93	201	201.76	204.44	202.13	201.58	203.04
208.29	212.36	209.36	208.37	207.43	211.1	212.16	211.78	210.5	212.76	208.46	211.72	211.19	213.16	211.31	210.41	210.47	211.49	212.43	210.12	208.5	213.19	211	213.65	211.32	210.78	211.07	211.42	212.51	208.48	213.27	212.8	213.86	211.18	211.89	211.38	210.53	211.77	211.75	213.4	210.95	214.52	210.92	210.62	209.39	210.31	214.65	214.23	210.51	207.75
208.8	207.53	206.35	209.81	209.78	209.82	206.02	211.62	209.7	208.43	208.84	209.88	208	206.46	205.65	211.48	206.11	207.58	208.41	208.31	210.09	210.44	208.79	207.23	209.16	208.3	207.65	208.55	211.69	207.52	210.72	211.64	206.26	209.07	207.38	210.77	209	212.01	206.31	208.46	209.19	206.36	208.28	210.33	211.08	209.9	212.11	207.93	207.61	206.33
217.67	213.49	212.98	213.52	211.48	215.75	215.24	210.85	211.61	214.61	212.53	213.03	208.61	212.81	211.45	209.06	212.67	215.04	213.96	215.01	213.78	213.9	212.4	212.92	212.5	213.79	212.2	209.45	210.63	212	213.48	210.07	214.87	211	211.54	213.02	212.83	210.74	217.39	212.8	213.5	211.9	211.72	211.8	214.26	212.7	210.67	211.96	212.7	209.95
210.65	206.92	205.58	207.84	205.23	207.6	211.46	208.74	206.45	207.2	206.55	204.74	204.34	206.43	205.33	206.4	208.45	207.26	209.19	207.54	207.51	208.37	211.18	207.8	205.79	207.59	204.58	209.69	209.22	208.64	208.68	208.36	206.85	207.92	207.13	207.25	206.65	208.25	206.05	209.33	207.33	210.7	210.5	208.74	207.07	208.66	210.29	209.63	207.57	209.93
217.93	218.59	219.07	219.43	216.73	217.77	216.2	216.96	215.02	216.66	218.99	218.75	217.69	219.8	218.77	215.7	218.5	219.39	215.64	216.44	215.23	218.75	214.51	217.8	217.64	215.48	218.61	217.09	217.64	217.12	218.04	215.72	219.29	217.81	216.4	218.12	221.53	215.65	216.89	213.78	217.35	213.69	218.1	217.46	217.02	216.49	215.93	218.81	215.37	217.86
197.52	199.57	199.52	202.73	201.19	198.63	199.37	200.47	198.95	201.65	200.78	200.65	198.43	199.23	202.06	199.34	200.65	200.03	198.73	199.41	197.06	197.04	201.72	199.74	197.39	198.15	199.43	202.4	199.63	197.73	202.1	200.37	197.06	200.28	199.71	201.66	203.05	197.49	199.2	200.37	198.61	198.81	203.95	198.67	197.56	200.71	199.64	199.01	202.96	199.53
208.32	204.74	209.11	206.68	209.39	203.78	208.04	207.04	206.1	208.8	209.37	208.32	208.33	207.94	207.59	207.27	204.45	208.04	209.16	207.82	204.33	212.97	208.34	206.77	208.57	203.14	209.07	212.27	206.98	207.44	209.75	211.08	207.43	208.45	207.57	208.13	209.72	206.27	207.77	205.81	209.66	205.04	205.4	208.57	207.04	210.69	207.8	210.4	208.94	211.98
218.31	220.46	218.65	217.18	219.03	217.54	218.94	216.19	216.27	215.84	218.44	218.87	214.77	217.44	220.07	222.1	218.12	221.33	216.93	218.41	222.46	218.51	218.42	218.26	221.43	218.63	216.42	217.32	219.86	219.81	216.94	216.75	216.73	216.36	220.21	217.8	221.19	215.7	218.29	217.48	219.44	216.5	217	217.19	220.43	215.16	218.74	218.11	219.4	217.44
203.85	206.54	203.72	204.62	202.31	199.22	200.74	201.71	201.44	201.5	205.08	202.99	207.13	201.34	203.66	204.93	201.65	201.39	204.75	203.55	202.39	202.88	201.77	203.02	200.13	204.44	203.44	202.67	200.83	202.98	197.05	199.89	203.02	203.19	200.22	202.77	198.22	204.22	199.76	200.85	203.23	201.59	203.12	201.44	201.78	202.42	198.18	202.11	202.08	199.66
211.39	206.54	209.85	210.17	204.57	207.74	209.56	205.79	209.06	209.14	210.62	210.81	212.21	207.67	205.93	211.58	206.48	207.06	205.46	209.47	210.93	208.8	205.04	208.26	209.51	206.36	209.54	209.44	205.8	211.14	208.25	208.2	209.31	208.22	207.1	207.58	208.91	206.97	208.93	208.28	209.34	204.61	207.58	208.15	211.83	207.47	207.8	209.18	208.06	209.02
217.65	215.76	217.13	216.48	219.54	217.38	215.65	219.94	218.08	215.29	217.09	218.49	216.19	214.87	215.19	218.48	217.77	218.89	216.22	218.49	218.51	217.08	218.71	220.81	217.03	217.74	217.13	218.52	219.72	215.11	218.18	217.01	214.89	215.97	213.39	216.55	212.51	215.68	218	215.48	216.52	219.3	216.39	215.6	216.84	218.25	217.43	212.74	216.94	219.66
211.34	207.85	206.1	209.12	209.19	211.76	209.4	207.9	210.93	212.76	206.19	209.29	207.1	208.82	206.96	207.63	205.09	209.45	207.87	206.7	209.2	211.3	207.31	207.1	210.05	211.76	208.75	206.58	209.88	207.97	208.41	209.31	209.69	209.06	208.93	209.23	207.6	210.05	210.88	209.45	209.59	205.91	207.94	209.01	207.06	211.28	206.97	210.38	208.93	206.47
205.75	207.62	202.94	205.38	202.39	202.09	203.11	204.48	202.78	205.22	206.03	204.14	204.2	204.02	202.46	204.13	204.17	205.35	204.45	207.18	204.12	207.78	205.33	205.7	204.46	204.43	205.64	206.6	202.51	204.01	200.55	204.55	206.05	206.4	203.78	201.21	203.78	205.16	204.95	207.68	201.92	208.58	207.28	205.95	203.38	203.55	202.75	203.69	205.59	208.31
208.1	207.58	205.53	210.47	207.76	209.57	210.38	208.72	211.47	206.54	207.76	208.98	208.49	208.63	211.1	209.96	209.07	207.65	207.17	207.96	208.03	209.58	209.28	211.87	206.14	209.35	204.73	211.94	208.38	208.61	208.25	210.78	210.45	210.9	209.03	207.49	207.88	207.7	209.08	207.91	209.71	209.15	208.53	208.86	209.62	206.66	210.21	206.77	209.78	207.66
200.88	200.67	199.32	201.26	200.42	201.91	200.58	202.58	199.93	201.26	201.52	200.18	203.08	198.9	198.64	200.1	200.93	202.34	198.7	198.95	202.23	202.23	201.82	204.3	200.83	197.97	200.23	200.48	198.33	202.95	198.11	200.11	200.53	200.17	199.62	200.43	196.35	199.08	203.48	201.71	204	194.96	203.71	200.97	197.91	200.36	199.06	200.23	198.15	203.24
200.51	202.6	197.93	198.34	201.3	200.94	204.12	203.12	202.51	201.44	201.64	202.75	203.18	201.86	201.09	203.86	199.55	198.65	204.82	201.29	200.98	202.77	201.59	198.54	201.55	202.18	201.19	200.1	202.34	203.38	198.69	202.76	201.3	201.06	204.15	203.1	202.06	204.31	200.51	204.96	203.11	202.92	202.98	204.03	200.92	202.03	200.8	203.52	203.4	202.37
211.74	211.94	212.26	211.83	207.82	210.03	208.95	211.75	210.68	211.84	213.94	212.85	211.29	211.89	211.31	211.73	208.43	213.75	209.11	210.26	210.32	211.8	213.31	211.35	212.79	214.61	215.6	208.11	212.66	214.71	212.09	211.21	213.67	213.67	208.95	210.55	210.88	209.8	214.26	209.31	209.5	210.51	209.76	210.64	211.64	209.55	210.97	209.94	210.76	211.87
202.7	205.05	204.47	204.44	201.19	205.26	207.56	202.47	204.5	205.97	203.53	203.43	205.09	204.36	205.61	204.31	203.34	207.08	204.16	204.8	202.23	203.73	205.36	204.67	204.84	204.43	203.02	203.85	204.7	202.14	202.8	208.61	204.77	206.34	204.01	207.03	204.98	205.65	206.82	204.58	206.86	202.57	203.65	207.62	203.64	200.89	205.18	206.37	208.68	204.17
203.19	206.25	205.79	204.61	205.6	204.46	206.36	207.65	205.67	205.68	203.6	205.38	205.6	202.76	207.94	207.54	204.97	208.55	205.5	204.15	203.62	206.31	204.37	201.81	204.13	205.4	203.47	201.62	203.99	204.77	203.9	205.36	205.43	203.45	204.12	208	207.18	206.64	205.94	206.52	207.21	207.51	206.08	207.5	205.84	203.39	206.86	207.39	208.21	205.81
216.85	214.54	218.5	216.74	217.8	217.03	217.68	214.64	217.99	217.28	220.68	217.29	214.61	216.05	219.07	215.7	218.36	213.57	215.96	218.86	220.57	215.96	216.86	219.01	214.72	217.37	217.91	216.18	217.86	213.56	216.02	214.82	220.69	215.73	217.95	216.12	215.92	216.96	219.42	219.07	217.86	219.23	219.08	213.8	217.61	216.48	214.72	220.86	216.19	220.75
214.37	213.52	212.22	212.49	212.45	213.79	210.59	212.86	211.66	214.21	211.97	212.81	215.6	212.46	209.69	216.13	207	211.66	211.15	210.88	210.29	209.82	212.05	212.02	210.94	211.51	211.44	215.59	211	210.18	213.39	209.73	209.64	208.53	212.09	208.51	211.5	210.96	213.53	211.6	212.1	212.45	214.49	210.39	210.07	211.54	212.12	212.72	212.47	211.03
215.48	219.73	219.73	218.12	216.57	217.92	215.68	215.89	217.29	217.83	218.95	215.55	217.86	215.19	217.46	217.96	214.91	217.98	216.84	218.06	218.96	217.56	215.22	215.13	217.68	216.51	217.94	217.41	214.64	217.23	217.37	220.19	217.36	214.64	217.33	216.04	218.66	218.8	217.63	218.13	216.27	214.29	215.98	216.92	220.65	216.41	215.79	216.51	216.37	214.4
207.06	207.8	208.49	208.54	213.61	211.98	210.85	206.13	210.45	208.6	205.07	208.13	211.53	208.96	211.12	209.06	209.83	207.92	206.6	207.83	208	210.38	208.19	209.38	209.67	205.08	211.36	208.69	206.1	209.13	211.27	206.1	209.14	213.64	208.21	209.82	210.14	209.09	208.54	212.7	209.23	209.25	204.89	209.26	209.7	209.05	208.62	210.8	211.88	209.25
207.65	208	209.01	207.63	208.24	206.29	205.67	208.89	209.53	207.29	207.19	206.69	207.16	208.43	209.66	207.97	209.22	209.06	208.29	210.74	210.06	206.87	208.3	206.51	209.5	207.14	209.71	209.61	208.33	208.95	209.99	207.73	205.86	207.55	208.98	208	208.19	208.84	211.89	205.61	204.95	204.51	209.41	208.39	207.27	207.2	206.37	209.42	208.3	212.08
207.92	205.66	209.46	207.62	206.84	209.95	207.57	208.52	207.55	204.44	207.19	204.16	205.86	208.29	207.06	208.13	209.27	206.42	207.37	206.5	209.77	210.17	207.02	208.69	206.17	209.74	207.22	205.34	209.01	203.81	208.02	205.45	208.83	210.01	206.21	209.62	209.94	209.43	206.5	208.83	206.12	211.31	210.68	208.27	208.34	207.65	207.19	204.58	209.16	207.19
201.23	201.74	205.78	204.61	202.86	202.51	202.82	201.74	200	202.78	203.7	205.82	202.31	203.81	200.94	202.74	205.07	204.12	204.25	200.06	204.46	204.76	205.65	203.14	202.18	203.25	205.1	201.75	203.9	200.5	198.89	204.52	205.66	202.55	199.25	201.55	204.39	202.06	200.07	199.58	204.14	204.06	200.52	202.12	204.7	205.38	205.33	203.26	204.64	203.56
203.94	202.44	205.35	205.33	206.45	204.09	203.86	203.67	204.99	205.26	208.32	202.77	203.97	203.37	203.22	206.96	200.94	203.76	201.73	203.69	201.9	201.13	202.09	204.4	202.33	200.41	203.33	204.79	205.49	204.94	205.99	205.69	205.17	204.9	202.12	204.1	202.38	205.56	203.04	204.75	204.33	204.82	200.79	203.78	207.94	203.11	203.68	200.77	204.86	205.38
197.46	195.92	197.61	199.95	200.51	197.03	198.09	199.08	201.19	198.18	195.72	197.26	197.99	198.02	199.38	195.12	201.18	195.27	198.69	196.78	196.91	199.24	198.26	196.58	198.46	199.18	198.39	197.32	198.81	200.61	197.69	196.57	198.93	198.45	199.91	198.13	199.05	197.44	199.17	197.8	198.9	199.11	200.12	199.11	199.94	199.19	198.56	199.51	197.65	196.19
195.93	198.14	197.56	197.29	197.13	199.91	199.98	199.19	196.74	195.33	196.44	198.02	198.32	195.17	198.25	199.69	200.33	198.13	197.96	202.5	197.12	197.56	199.98	200.73	197.34	195.22	196.18	195.8	195.34	196.89	196.55	195.28	199.5	200.92	198.27	199.68	194.24	196.81	199.58	199.67	197.88	197.41	195.28	197.85	199.02	196.57	197.46	199.01	197.85	198.03
207.77	205.34	205.47	201.44	207.1	205.96	204.98	207.03	208.26	203.02	207.83	205.89	206.46	206.99	204.67	204.17	203.07	203.4	205.94	207.11	203.04	205.8	205.95	206.94	203.7	204.62	200.84	205.17	203.41	203.5	204.94	205.17	207.72	207.38	205.6	204.5	206.09	205.83	208.46	211.03	207.82	207.2	205.07	205.13	205.3	206.08	203.66	202.84	204.93	207.84
205.44	205.01	203.73	207.72	209.65	208.68	206.22	207.61	204.96	209.65	206.27	207.05	207.33	208.09	207.92	207.94	205.54	206.33	207.01	208.29	204.26	205.66	206.09	207.45	205.81	206.68	209.23	208.45	208.84	203.74	206.67	208.96	209.27	207.35	207.88	204.58	205.23	205.2	205.65	204.57	208.47	205	203.75	205.45	207.14	205.79	207.14	206.66	202.71	205.38
198.61	200.18	198.78	198.88	199.18	200.45	198.67	200.89	199.85	201.81	195.86	199.11	199.32	199.86	199.82	200	197.8	202.17	201.09	199.31	201.85	201.68	198.24	200.42	198.36	199.73	196.99	200.5	201.18	196.52	197.94	199.51	198.23	198.65	200.61	198.45	200.71	201.72	198.53	198.48	200.98	198.31	199.76	199.85	201.02	198.08	198.12	198.09	198.61	196.54
197.23	200.05	201.41	201.5	197.67	195.68	197.84	197.09	198.63	201.34	196.13	197.39	198.19	199.62	200.38	196.3	197.92	201.64	197.81	199.79	197.98	197.4	200.27	198.97	198.3	192.45	194	197.57	197.53	200.76	197.2	199.57	193.95	200.7	199.99	199.05	198.77	196.32	198.72	198.78	199.1	195.93	196.85	198.95	194.64	199.04	198.91	198.56	199.12	195.57
209.24	207.53	207.51	210.04	209.76	209.67	210.51	207.06	208.54	211.29	210.91	208.84	211.41	211.09	208.27	212.47	211.55	209.78	208.72	209.26	207.54	210.36	209.03	208.74	208.55	207.18	209.97	206.35	207.99	206.85	204.69	209.18	209.78	206.31	207.06	210.07	210.32	208.89	209.8	206.41	206.95	207.59	210.09	206.5	206.49	208.93	210.81	206.83	209.33	208.43
212.17	209.88	212.47	214.76	211.96	212.88	213.46	213.55	211.48	213.91	211.01	212.27	211.1	209.64	214.78	214.11	209.06	212.79	211.49	212.84	210.13	213.42	211.39	212.77	215.76	212.21	209.27	213.7	215.23	208.93	206.56	211.53	210.33	212.05	211.37	212.76	209.86	214.66	209.27	209.48	213.25	214.9	211.46	212	213.73	210.84	211.25	213.26	213.07	212.84
215.01	218.63	214.03	218.56	219.08	216.28	217.85	217.1	219.14	219.73	218.43	218.12	220.08	217.88	215.85	218.57	218.76	219.36	218.58	218.71	215.37	217.1	220.61	218.7	219.61	218.29	218.04	213.74	218.56	217.65	215.81	220.28	218.19	218.93	218.23	219.25	215.95	219.17	218.17	219.72	217.69	219.28	221.07	217.4	215.44	215.43	218.37	218.56	219.17	219.13
203.46	203.44	204.37	207.62	203.44	208.01	206.17	205.57	204.77	207.18	204.05	202.63	204.77	205.82	207.7	204.51	203.81	207.21	208.11	204.04	203.61	204.18	202.05	202.26	203.68	204.48	204	206.13	204.09	204.75	203.43	205.77	206.63	205.17	200.72	205.09	204.19	209.09	203.5	204.24	203.74	205.13	204.75	204.43	205.1	204.58	205.65	202.54	207.19	206.2
207.6	210.08	210.05	209.08	211.88	209.02	207.28	211.32	208.86	208.9	209.18	211.98	212.11	206.15	208.18	205.71	209.1	211.19	211.87	210.25	209.74	209.76	212.04	209.61	212.62	209.85	208.26	207.95	208.98	209.18	207.3	211.94	207.75	210.05	211.41	207.65	208.79	211.22	206.79	210.51	213	210.33	212.63	208.21	210.27	211.12	211.18	208.1	209.25	208.51
207.25	206.17	207.5	208.43	209.02	206.37	211.07	210.19	204.97	210.49	207.36	208.5	207.26	210.14	212.02	207.55	208.01	206.6	209.27	209.47	207.85	207.15	207.47	206.95	208.56	212.47	205.86	207.1	207.61	206.82	209.56	205.77	205.9	208.26	207.91	206.21	208.9	211.53	206.25	207.49	206.26	209.46	206.03	205.43	210.73	207.49	206.46	205.95	209.26	205.6
206.89	204.77	203.35	203.67	202.4	202.58	204.85	201.42	200.8	204.88	200.57	201.08	202.91	203.6	204.71	202.49	205.73	204.25	203.89	204.46	203.78	200.9	206.11	200.69	201.62	202.81	205.26	202.56	207.16	201.35	205.27	201.75	208.58	205.38	202.37	203.43	204.72	205.8	201.28	203.84	204.1	203.06	204.33	206.07	201.11	204.64	202.47	205.45	206.37	201.96
202.99	204.04	201.19	202.93	201.24	201.45	205.15	206.31	204.93	204.16	204.98	203.23	205.69	200.76	206.22	206.07	204.59	202.98	203.31	204.91	203.94	206.46	203.69	201.68	206.28	201.46	203.72	203.64	203.06	205.93	202.02	201.76	203.94	202.92	203.14	198.95	202.73	202.48	202.45	202.78	204.89	206.02	204.73	203.66	201.61	205.53	203.04	203.08	206.34	205.13
193.12	192.56	193.83	191.93	193.86	195.72	194.97	195.09	194.43	194.58	192.96	195.16	193.33	195.5	192.41	196.35	192.48	192.45	196.94	196.16	193.34	194.19	193.57	193.54	194.67	197.6	196.47	195.09	192.97	197.36	198.62	197.35	195.11	195.04	198	195.89	195.82	196.64	198.47	195.96	199.24	196.08	198.03	197.92	193.25	195.2	193.58	198.63	196	194.66
218.99	219.39	219.75	220.01	217.58	218.01	218.49	216.53	219.22	220.21	220.8	219.88	220.35	215.16	218.86	220	217.97	217.67	214.2	219.23	217.38	216.42	224.97	216.39	216.61	218.82	215.81	213.87	215.22	218.8	220.57	217.89	216.37	217.81	217.04	215.6	216.53	218.86	220.84	220.84	218.53	216.49	219.77	219.93	219.37	217.12	219.71	218.2	219.9	217.17
209.84	209.43	210.74	206.63	208.31	209.89	211.66	210.54	208.32	210.22	212.72	205.45	209.75	211.6	209.48	204.22	207.34	209.32	205.67	206.1	208.77	204.47	210.43	209.75	208.61	208.63	213.93	207.3	209.18	208.94	208.05	204.97	204.77	209.84	206.69	210.33	207.67	207.59	209.37	208.53	210.22	205.71	206.96	207.13	208.12	209.86	207.61	208.48	207.24	209.05
203.44	200.01	205.63	209.35	205.61	202.61	208.32	206.15	204.01	205.07	206.67	204.67	203.47	209.08	205.73	206.05	201.93	207.59	204.97	203.89	205.99	202.4	206.3	202.55	206.27	203.25	204.2	205.21	204.14	203.04	204.58	203.25	204.48	206.35	203.19	203.51	202.07	205.2	202.44	204.65	202.51	201.48	202.56	204.6	202.03	204.91	204.78	204.54	200	204.97
210.55	209.24	210.42	208.87	209.39	210.91	210.19	210.93	208.52	209.89	206.5	210.24	207.55	209.29	208.06	209.04	207.27	206.06	208.64	209.15	207.33	207.13	211.67	208.24	206.91	210.07	208	210.36	208.31	207.28	212.94	206.7	209.37	210.1	207.15	210.44	206.47	207.81	210.99	211.1	207.85	208.79	208.79	209.53	209.31	211.06	213.85	209.51	209.8	209.72
215.76	218.67	218.14	216.86	219.38	219.05	220.41	219.24	220.86	216.98	216.58	219.5	218.84	218.6	215.01	216.33	215.26	219.32	215.45	220.2	217.48	215.69	218.54	218.09	217.52	219.2	214.01	217.5	219.13	215.05	220.15	215.55	218.94	217.21	220.23	215.71	216.87	217.73	217.66	218.92	215.72	219.94	219.29	216.72	216.69	216.23	218.1	219.47	217.06	217.57
200.27	199.92	200.5	200.59	201.74	199.49	200.13	203.06	199.36	198.5	198.82	199.72	198.88	199.58	200.44	204.22	202.32	201.8	200.9	204.02	205.24	202.73	200.77	202.52	202.71	202.79	202.41	204.5	204.6	204.42	198.82	200.65	200.09	197.84	200.55	203.22	201.5	200.48	198.99	203.52	202.83	202.47	199.32	206.02	203.03	203.06	201.83	198.74	202.6	201.91
206.23	206.93	211.02	211.19	208.46	208.28	207.07	206.13	208.08	209.17	209.32	208.14	207.98	209.92	208.11	209.79	212.16	205.14	207.57	210.75	208.74	208.2	204.52	207.53	205.81	207.91	211.03	208.97	210.23	208.67	207.98	210.31	206.12	209.39	213.28	207.82	207.92	206.4	206.61	207.31	208.82	208.82	209.17	205.62	206.54	210.29	209.23	206.43	208.99	206.11
197.53	199.67	200.9	200.11	199.67	199.13	199.18	198.41	198.35	198.86	201.9	200.9	202.37	204.21	199.48	200.74	201.16	197.75	198.31	196.44	198.1	199.09	201.67	202.47	199.93	200.5	200.86	201.14	199.5	201.31	199.61	200.01	200.64	198.12	200.22	199.61	198.58	198.32	202.24	197.11	200.75	200.41	202.12	198.73	201.27	200.94	200.76	197.73	201.25	197.73
207.53	204.74	207.64	205.54	204.27	204.63	205.22	204.05	207.92	204.4	207.75	209.07	207.64	207.63	207.7	208.9	205.94	208.11	207.5	202.85	207.21	206.8	208.02	203.19	209.91	206.94	202.36	205.35	207.28	205.91	205.74	207.22	209.48	202.3	206.03	207.8	205.52	206.26	206.76	206.14	206.36	206.95	209.13	207.57	208.72	204.43	204.53	207.17	203.9	204.18
207.71	208.61	208.74	209.31	209.8	206.41	208.22	209.03	209.59	208.39	208.87	210.33	211.06	208.84	210.39	208.97	208.67	211.49	208.89	211.63	208.04	209.16	205.59	207.85	209.24	210.96	208.79	209.56	213.45	209.63	209.74	208.1	206.47	212.13	205.4	213.34	210.31	209.03	209.53	211.65	208.3	206.03	207.61	207.9	208.53	210.9	208.6	205.57	209.95	206.73
203.19	201.29	200.99	201.53	199.08	198.75	202.69	200.95	201	201.41	199.5	200.72	200.32	202.25	197.77	199.03	201.75	200.87	199.71	200	200.07	199.63	200.27	200.68	200.13	201.42	199.87	201.84	200.58	199.85	199.55	200.53	201.47	200.19	200.05	201.1	199.52	202.18	202.12	199.66	201.5	199.97	199.6	197.94	197.59	199.67	199.26	202.2	199.94	202.41
211.76	213.24	213.72	211.51	214.02	210.29	213.44	214.25	207.63	211.05	210.98	211.05	211.32	211.54	212.68	208.66	210.77	211.29	214.97	211.24	212.06	211.38	208.26	212.58	210.18	213.16	211.39	210.1	210.79	210.65	207.41	212.61	210.53	213.68	211.24	210.68	215.27	208.38	211.63	209.27	210.9	209.9	212.11	207.01	212.2	210.78	210.99	212.37	210.72	213.48
205.54	206.75	202.68	204.5	201.97	204.92	201.21	203.65	203.96	202.82	202.79	204.52	204.93	207.74	199.4	208.09	201.92	207.01	206.22	203.02	204.5	202.95	202.52	204.37	204.51	206.47	203.15	203.42	203.97	205.85	206.25	205.96	206.2	200.69	203.42	202.57	201.07	204.55	203.53	203.12	202.73	203.49	205.88	204.17	204.29	202.66	201.26	206.06	207.81	203.31
219.85	217.81	218.91	217.42	219.53	218.7	216.35	218.5	216.67	211.82	217.33	215.41	216.21	217.79	218.28	217.28	213.71	220.09	219.01	217.78	218.88	214.29	217.46	216.09	219.21	215.38	216.23	219.24	215.21	214.09	216.34	215.33	219.66	216.9	219.28	213.07	218.88	215.34	218.48	214.65	216.86	217.18	216.23	216.8	217.84	217.52	216.89	218.99	218.54	217.59
211.9	210.45	214.69	213.51	211.77	214.7	213.44	215.85	210.69	211.51	213.06	212.04	215.62	212.49	213.42	213.44	213.49	206.87	211.7	215.57	212.07	210.54	218.06	210.97	212.37	213.66	212.62	212.52	214.08	213.52	212.56	212.41	210.93	212.05	215.6	213.18	214.11	211.21	212.55	213.28	211.96	212.64	209.14	213.17	213.57	211.13	213.55	212.36	213.69	210.9
212.15	208.9	211.97	210.81	215.62	213.85	207.29	209.84	208.48	213.22	210.93	214.64	210.2	210.16	212.43	215.28	210.12	211.12	209.55	210.55	211.99	212.12	211.82	212.09	210.04	213.69	211.71	213.1	212.46	210.08	210.97	214.4	210.44	211.47	212.05	208.53	214.2	211.28	211.53	212.93	213.11	208.98	213.37	209.99	211.71	214.39	208.92	213.56	211.14	210.95
201.72	204.02	205.95	204.62	201.58	202.16	202.87	200.25	205.39	201.85	204.25	203.73	200.82	204.79	205.82	200.14	203.43	205.11	203.7	202.3	201.41	204.35	205.9	202.21	203.18	205.59	203.09	204.76	201.25	204.53	203.76	202.91	203.98	202.43	202.84	204.53	204.29	202.75	202.73	201.95	206.35	203.78	204.03	204.01	202.49	200.06	205.54	203.65	204.43	204.13
206.93	208.46	207.28	206.19	205.23	208.73	209.27	208.84	206.27	206.54	211.11	207.08	206.9	211.08	206.93	207.22	208.46	206.07	208.17	205.98	207.3	206.4	208.44	205.85	208.76	209.73	209.62	207.58	207.26	206.09	208.34	207.86	210.16	208.89	206.4	204.66	210.14	205.81	208.8	205.76	208.69	209.3	202.62	205.65	207.57	206.8	208.99	207.84	209.55	205.68
207.99	207.65	208.27	208.82	208.78	207.73	206.74	207.97	209.64	207.78	209.21	207.42	210.3	209.78	208.68	208.58	208.99	211.28	208.4	207.46	207.68	209.68	207.51	208.76	208.22	209.06	207.51	208.11	209.26	208.36	208.73	206.94	207.03	208.12	207.46	208.5	207.38	206.55	210.06	206.33	212.15	209.82	208.36	211.53	208.89	207.67	211.66	207.73	208.24	211.47
208.12	212.07	208.85	207.01	208.74	210.17	207.36	208.33	210.47	209.06	209.81	210.31	211.05	210.91	211.9	208.8	206	207.52	210.26	210.95	207.62	207.28	206.37	209.72	210.8	206.63	209	209.98	210.1	206.4	207.53	210.4	212.37	205.76	210.73	209.39	212	208.51	208.26	210.36	211.9	210.35	210.53	211.65	209.35	205.9	210.28	206.33	210.38	207.9
210.19	212.88	212.25	216.68	214.12	210.35	213.96	212.34	213.2	214.46	211.91	214.05	213.75	213.36	213.76	210.04	212.7	214.05	212.74	213.38	212.66	213.49	209.98	213.97	215.14	213.4	214.92	212.89	211.43	213.49	211.49	210.58	211.23	211.48	209.55	212.04	211.58	212.59	212.39	212.49	213.06	214.03	212.61	213.13	212.73	214.47	212.24	212.17	215.61	213.81
216.72	220.05	215.48	214.96	214.77	215.56	218.62	218.09	215.62	215.96	217.02	218.91	220.71	219.87	216.84	216.38	218.91	216.6	218.08	219.11	215.23	219.03	215.85	215.67	217.5	218.32	218.15	219.04	218.49	218.96	217.54	219.08	218.39	216.99	219.42	218.39	217.72	217.12	216.08	218.57	219.28	217.1	215.47	220.41	217.84	215.46	218	214.41	215.41	214.26
208.63	203.15	204.19	205.32	205.64	205.78	206.23	205.46	207.24	205.93	205.71	206.12	205.13	203.78	207.22	207.94	207.52	209.58	208.2	207.55	203.13	205.82	202.78	203.18	204.96	206.01	207.71	206.7	206.3	208.63	206.67	207.16	202.83	205.34	206.54	203.71	206.88	205.62	208.35	206.77	209.45	208.06	204.14	205.68	201.86	207.83	206.95	204.7	207.72	205.52
213.66	213.42	211.73	212.99	211.75	214.66	209.81	213.97	212.05	211.23	212.98	211.3	209.44	211.47	212.78	210.92	211.08	212.86	212.81	211.16	212.97	211.3	210.02	213.39	212.02	212.43	211.17	211.92	213.89	211.17	214.11	212.54	213.56	214.42	215.3	208.25	209.84	212.69	214.28	215.1	211.35	212.49	212.21	210.63	214.4	213.12	215.17	213	214.19	214.92
202.65	204.96	205.25	202.99	203.52	201.13	201.19	203.09	202.93	203.67	201.78	202.67	203.62	202.97	201.61	201.11	201.11	202.95	202.6	198.93	204.46	203.11	200.69	198.74	202.9	204.41	203.53	204.93	200.44	206.1	201.98	201.45	202.15	201.82	207.88	203	207.46	201.76	207.12	201.99	203.47	201.08	199.37	202.46	204.81	200.82	202.96	203.23	201.85	201.9
213.73	212.85	216.93	214.02	213.42	212.03	214.07	212.67	212.84	213.69	212.29	210.33	212.88	214	211.69	210.36	213.88	213.92	215.59	214.27	210.65	211.82	211.79	213.7	213.63	210.87	211.38	213.69	214.08	211.06	215	211.83	210.56	212.56	213.56	211.66	212.34	210.44	212.11	211.86	212.89	212.89	210.48	214.13	212.17	212.12	212.89	213.48	212.53	212.26
207.11	208.55	205.63	210.63	208.36	209.84	212.77	211.62	211.64	206.32	209.6	203.69	207.78	208.13	208.25	208.82	208.83	205.88	207.98	207.29	206.51	207.33	209.69	207.75	212.51	203.86	206.4	208.74	209.85	208.28	210.75	210.01	206.59	204.83	209.39	209	208.39	208.48	210.04	210.89	208.49	210.65	211.54	210.57	207.43	206.75	209.02	208.67	209.63	207.78
202.5	201.26	201.34	198.33	199.91	199	200.92	200.95	199.65	200.72	200.97	201.2	202.89	203.1	202.1	200.32	199.67	201.4	199.3	204.61	197.72	200.74	201.22	201.27	199.26	202.26	201.84	198.95	204.56	197.7	201.31	199.46	201.19	199.61	201.91	199.6	198.55	199.58	200.24	196.61	198.44	203.26	200.16	197.19	200.71	200.04	202.23	200.75	199.89	196.7
204.12	202.98	202.78	201.08	200.52	205.72	202.48	204.76	203.26	202.16	202.22	201.3	199.69	199.95	202.29	203.75	203.28	197.97	200.57	200.93	204.7	202.12	203.02	203.96	201.89	201.08	203.28	200.47	202.67	206.49	201.98	204.28	202.58	201.66	207.97	201.39	203.68	203.02	202.43	203.62	200.71	201.82	198.47	201.88	205.44	197.83	199.48	201.57	202.21	202.46
198.18	201.39	203.49	201.33	199.35	197.99	200.99	199.53	201.12	200.38	204.9	198.99	201.2	199.28	203.13	199.56	197.55	198.57	200.02	201.76	200.64	202.64	200.2	201.99	202.26	199.98	198.51	201.09	201.14	201.45	198.06	199.5	199.17	198.71	198.98	196.41	198.46	202.92	201.44	200.49	200.33	197.67	198.59	201.28	204.58	199.36	198.34	199.75	198.88	198.8
210.69	207.87	213.08	206.52	207.8	209.63	207.79	211.12	209.23	207.83	210.47	209.67	209.28	210.21	205.93	208.19	208.77	207.68	209.07	206	212.37	208.6	208.92	206.14	209.56	208.53	209.49	210.23	206.25	205.78	206.33	211.04	210.11	207.41	209.72	209.04	210.64	209.21	211.36	208.14	206.96	205.94	208.46	208.26	210.29	208.95	207.94	206.92	206.62	211.69
198.99	199.94	200.78	200.19	202.34	196.74	198.71	197.45	200.48	199.08	198.93	198.89	198.83	198.1	197.73	201.31	198.42	198.91	199.56	199.67	199.9	199.06	196.8	198.49	198.29	196.15	196.43	199.37	196.98	200.19	195.13	199.71	201.69	200.41	198.59	204.09	199.19	200.65	196.7	202.05	199.69	197.82	201.29	196.84	200.42	200.17	197.3	200.3	198.97	201.53
216.74	215.72	218.5	216.89	218.2	217.52	213.21	214.39	216.45	216.06	216.47	214.99	217.77	216.54	219.19	216.71	217.02	219.93	217.25	217.51	217.16	215.89	218.7	214.53	214.6	218.65	215.09	216.87	218.28	220.13	218.2	218.97	217.23	216.36	216.59	216.48	217.21	219.48	214.23	214.88	217.23	216.74	219.93	220.79	214.45	219.86	217.01	215.89	220.04	216.92
210.26	208.78	210.48	209.96	209.82	206.3	204.69	207.1	205.09	205.51	207.56	208.57	205.47	205.8	206.39	206.17	212.29	205.22	205.68	204.64	207.66	202.93	204.76	205.98	206.41	207.01	207.49	210.5	207.69	210.81	207.78	204.26	208.31	208.29	207.25	208.92	205.97	207.94	207.27	209.05	205.52	208.9	205.84	207.09	206.34	208.13	211.31	204.09	207.6	208.55
206.43	207.21	211.66	204.68	206.29	206.54	208.95	207.93	208.48	211.63	209.18	210.53	206.71	208.77	207.13	210.81	208.19	210.92	206.51	205.94	209.83	208.84	211.31	210.99	210.61	206.56	208.9	211.81	208.36	210.43	209.87	210.42	209.85	208.07	209.2	206.12	208.17	206.72	208.24	210.63	207.6	209.73	207.91	209.69	207.8	206.75	210.58	211.63	207.75	208.89
203.39	201.77	204.34	205.71	202.95	205.18	204.46	201.83	203.94	200.82	204.16	204.49	204.05	199.86	204.17	205.22	204.2	202.3	202.82	204.53	204.02	201.74	207.78	204.74	203.65	206.3	205.98	204	204.82	203.52	205.39	205.92	203.69	204.59	203.77	199.39	207.08	206.16	204.77	204.44	202.57	202.84	204.95	204.83	202.81	205.86	205.2	201.19	202.58	202.53
200.48	203.14	199.07	201.9	199.96	200.56	196.67	201	200.29	202.96	199.66	197.95	201.21	201.19	200.29	201.7	198.53	197.18	199.16	201.52	202.34	200.31	199.28	196.72	200.68	199.45	199.8	199.31	198.5	203.58	199.08	200.98	201.84	196.94	200.73	201.98	200.74	201.16	200.46	203.47	200.53	199.63	202.3	203.77	199.75	198.9	202.65	202.04	200.09	197.44
208.13	207.29	207.37	210.06	208.21	206.23	207.19	208.24	207.65	209.58	201.44	203.96	207.9	207.37	208.09	209.53	206.32	210.68	207.31	209.62	208.47	206.91	206.51	204.86	210.2	204.94	206.29	206.5	204.73	204.7	209.43	207.72	208.43	206.9	205.83	211.52	206.49	210.62	209.49	206.99	206.08	211.3	207.55	209.7	205.66	204.76	208.11	207.28	207.04	206.77
205.4	203.17	204.33	206.33	203.56	205.04	203.95	204.77	205.9	205.01	207.62	204.45	205.85	204.7	206.9	201.45	201.11	204.36	204.14	203.85	204.05	204.64	201.63	206.76	205.41	204.67	202.5	204.91	203.46	203.08	202.49	206.48	203.06	205.11	204.06	205.12	206.81	204.72	204.04	202.05	201.83	204.14	203.41	205.96	207.22	204.47	203.66	202.31	204.3	207.05
203.85	201.72	202.26	205.55	202.73	201.81	203.4	205.66	202.74	205.36	203.29	202.8	205.38	202.61	204.24	206.16	203.27	202.29	204.68	201.92	199.57	202.77	200.12	202.74	202.52	201.64	203.44	201.59	200.82	205.66	204.05	206.59	201.97	204.52	204.91	203.64	201.56	204.94	201.62	201.9	202.04	203.34	202.14	202.77	205.3	204.1	203.54	201.42	206.5	201.73
211.77	209.56	210.58	206.14	210.88	206.56	208.63	210.18	210.88	205.69	207.92	209.4	207.58	208.17	210.85	209.02	211.24	210.77	208.47	209.1	208.91	209.05	209.83	205.62	210.6	211.95	206.56	209.2	206.58	207.46	208.89	209.15	212.19	209.92	207.17	208.61	209.86	209.85	211.47	206.74	210.74	208.5	207.89	209.57	206.73	209.09	210.36	213.92	210.77	210.77
210.33	208.87	212.75	209.51	207.53	206.88	208.84	209	207.94	206.49	209.88	208.9	207.52	207.74	208.93	211.09	212.43	210.71	210.56	205.37	210.81	208.85	206.27	207.61	209.26	211.67	210.88	205.4	208.44	209.99	208.79	209.38	211.72	213.48	210.01	208.04	210.78	210.66	209.72	208.57	209.86	211.5	209.85	205.57	207.65	208.2	211.39	207.87	208.9	207.72
213.28	213.16	214.34	211.1	211.11	209.41	208.25	215.09	211.03	213.35	211.72	210.69	212.53	209.88	209.8	211.09	211.94	212.72	208.46	212.82	213.15	207.47	212.68	210.99	211.55	211.22	215.12	213.65	208.33	211.16	212.33	210.3	211.05	212.38	214.08	209.48	215.65	212.86	211.31	212.38	214.31	210.01	211.8	211.06	216.08	211.88	212.18	214.26	210.8	209.28
210.16	210.92	214.79	210.49	212.25	215.23	213.33	215.47	213.63	212.3	209.03	213	212.01	215	208.77	207.56	213.74	214.91	212.38	211.25	212.77	213.28	211.98	210.95	214.45	209.69	216.62	211.86	211.9	213.54	214.42	210.25	213.56	209.36	209.93	212.25	213.76	210.11	210.81	212.92	211.33	212.19	211.05	213.7	209.95	216.15	210.82	211.89	211.6	215.55
212.04	210.84	211.37	212.34	214.86	212.15	211.02	209.38	212.98	213.43	214.22	209.9	209.97	210.26	211.09	213.81	211.91	210.97	212.38	210.45	211.22	212.58	210.21	215.36	211.74	215.01	212.14	213.21	212.78	211.58	212.91	208.82	210.14	212.17	210.06	213.54	211.49	210.95	213.27	210.42	211.46	212.79	211.65	212.78	210.88	212.28	212.53	210.31	212.75	213.37
200.92	198.17	197.87	200.81	200.4	200.31	197.6	198.23	200.43	201.58	199.75	198.86	200.11	200.76	200.9	199.13	197.56	199.77	199.08	200.73	199.09	200.12	196.92	199.66	200.84	200.72	199.39	199.72	200.86	200.84	203.07	199.43	200.66	199.1	202.1	201.82	198.58	197.81	199.73	203.12	199.4	200.61	200.9	198.69	197.99	198.19	201.01	201.37	199.19	200.36
207.44	206.97	207.87	204.41	205.9	205.31	207.09	205.68	202.78	205.5	205.28	206.96	204.96	204.98	204.15	204.57	204.98	206.61	206.89	204.87	206.83	205.35	203.47	200.82	208.42	208.72	205.64	204.22	205.87	207	206.62	207.76	208.85	207.17	205.28	204.22	203.62	204.52	204.59	205.7	205.49	204.42	206.1	204.91	205.38	210.18	206.09	207.22	205.1	206.48
211.11	213.11	210.21	209.61	213.04	212.4	208.29	214.27	214.12	212.71	212.17	212.09	214.57	213.02	211.85	210.92	211.52	211.65	213.81	214.21	209.99	210.75	209.61	210.43	211.06	212.11	210.09	210.81	212.48	210.37	211.32	211.35	212.93	210.78	210.77	214.38	210.18	212.97	216.86	211.27	212.47	212.28	214.21	211.02	213.78	210.62	210.38	209.61	214.4	210.4
208.54	207.74	210.36	211.81	209.35	209.34	209.47	206.93	209.23	211.11	208.46	210.86	208.01	211.89	210.94	210.53	211	208.85	211.47	209.84	208.92	208.41	210.14	210.45	208.5	208.94	211.8	210.1	210.08	208.39	213.77	206.89	210.42	209.79	207.65	208.11	209.21	207.47	209.39	210.26	209.16	212.43	210.67	209.99	207.9	209.61	209.6	206.15	208.8	210.01
205.25	207.12	208.78	207.45	204.82	203.73	205.56	209.75	206.63	209.47	206.59	204.34	210.07	206	203.91	209.32	208.41	205.63	207.54	207.86	210.17	210.2	204.27	209.95	207.89	207.69	206.76	207.91	207.26	206.18	209.24	208.75	206.72	209.06	206.15	208.51	208.71	209	208.89	206.3	208.54	208.98	208.36	208.15	206.78	204.56	208.11	207.84	207.56	207.96
213.41	211.32	214.57	210.89	212.27	212.33	210.36	210.85	213.29	213.73	210.02	212.47	210.85	212.04	211.26	211.19	214.97	209.85	210.02	213.58	211.76	209.87	213.23	214.47	213.59	211.66	209.49	215.5	209.17	213.95	211.87	213.37	212.61	214	214.47	211.49	215.89	211.97	214.2	215.64	211.21	213.39	215.85	208.9	214.15	215.25	210.84	211.42	210.55	211.54
212.18	211.27	212.96	212.45	215.74	213	210.59	210.78	212.25	213.53	213.4	213.14	212.01	207.29	212.68	213.18	214.95	212.63	208.91	208.55	213.01	208.34	215.62	212.68	213.86	206.98	213.02	212.99	210.18	214.63	212.19	212.09	210.01	210.67	209.23	213.07	214.07	209.56	208.74	209.72	211.03	211.36	211.18	212.41	213.17	214.03	214.02	210.35	214.67	213.13
205.57	205.91	202.92	203.35	200.71	206.07	205.07	205.71	202.15	201.9	202.42	204.34	204.06	206.6	201.97	205.29	202.64	208.89	202.87	201.96	203.33	202.9	201.16	204.61	204.23	205.47	200.25	204.77	201.61	203.26	206.13	208.07	202.44	201.32	199.88	204.32	207.41	204.04	203.91	201.33	205.35	207.36	202.28	203.89	204.74	206.65	205.55	205.64	206.47	207.73
222.75	218.13	215.99	216.05	217.86	217.3	217.71	215.4	215.5	217.43	219.33	217.78	218.15	218.08	216.32	216.2	217.55	217.47	218.8	215.38	215.29	218.47	217.53	218.71	219.49	216.07	214.67	218.75	217.05	218.88	216.01	216.53	217.89	218.26	216.3	218.3	216.89	217.2	216.45	216.52	217.18	215.67	218.2	218.86	219.25	216.5	213.8	217.59	217.49	216.26
210.05	208.88	214.43	211.39	213.89	211.95	211.47	212.7	211.87	209.69	212.55	211.17	213.09	212.68	211.89	210.73	211.45	211.89	213.11	210.85	209.96	214.22	211.43	210.58	210.96	212.5	213.96	210.11	211.62	209.82	209.99	213.54	211.68	212.7	210.67	212.84	212.09	208.92	210.73	209.15	209.02	211.18	212.28	211.28	209.62	212.08	208.52	213.24	213.3	211.26
201.8	200	201.12	197.89	199.8	201.95	199.76	200.76	203.68	199.93	200.79	200.79	200.2	204.36	200.5	200.46	198.69	201.01	198.81	199.69	196.32	199.39	202.56	196.79	200.8	198.43	197.96	198.2	200.61	199.88	200.64	198.45	198.86	200.48	199.73	200.08	196.59	199.48	198.48	201.35	200.72	197.23	202.81	196.1	197.66	197.37	201.43	197.56	199.54	200.69
215.33	215.06	219.49	215.81	217.94	217.14	215.78	218.59	216.13	217.92	218.68	216.77	217.85	214.74	217.34	218.41	215.14	218.72	214.41	218.57	217.27	220.84	218.57	217.51	213.79	215.62	214.48	213.93	216.11	214.42	215.18	216.99	216.49	218	215.21	217.87	219.2	219.41	215.57	217.89	215.23	217.12	218.23	218.52	220.47	220.13	217.36	220.51	219.85	220.03
206.37	207.64	202.84	203.86	202.23	205.18	203.19	201.85	204.93	204.36	205.64	202.84	200.1	204.76	202.77	202.27	205.51	204.41	205.19	205.73	204.73	203.56	201.31	205.86	204.35	206.17	203.02	203.82	201.82	203.86	202.69	202.77	206.15	201.99	205.08	200.54	203.25	205.51	202.03	201.7	200.6	202.18	203.69	203.47	203.29	199.69	204.21	202.39	203.39	204.49
211.04	214.46	213.46	209.51	212.12	211.79	212.22	212.66	212.61	212.45	215.25	213.82	212.35	215.33	213.75	213.85	212.5	212.12	212.5	210.49	210.94	212.83	209.07	209.21	212.85	207.81	213.34	212.7	211.15	210.4	211.64	212.96	212.71	211.43	210.33	213.27	211.12	215.71	211.7	213.09	210.29	214.14	212.35	210.61	213.18	209.91	213.19	212.43	208.81	208.79
203.8	205.51	208.71	209.37	209.83	207.24	206.94	208.4	206.97	209.21	206.08	208.34	210.08	208.33	208.65	207.66	207.22	208.89	210.22	206.93	208.9	207.27	205.72	210.85	205.11	209.18	208.92	207.41	207.9	209.49	211.35	209.31	207.13	208.12	209.53	208.62	209.39	211.89	207.33	211.47	206.7	211.84	211.39	209.27	210.68	211.67	210.42	209.25	209.85	208.83
207.7	206.68	208.42	208.43	207.76	207.73	207.32	206.54	207.65	208.72	208.16	207.58	207.44	206.49	210.19	207.55	207.08	205.97	208	207.38	209.11	208.22	205.83	206.52	208.03	207.79	207.32	207.49	208.24	208.62	209.3	210.68	209.58	209.73	211.21	209.38	207.28	207.3	211.19	211.2	206.59	207.65	206.44	209.41	207.93	206.41	208.47	208.68	206.73	208.83
211.35	208.71	211.17	209.8	216.12	210.78	209.48	210.11	208.96	213.94	212.02	212.84	213.42	209.29	210.54	212.61	213.49	211.94	209.07	213.14	212.49	214.28	215.01	213.32	212.93	212.14	211.95	210.77	210.41	208.64	213.07	213.03	211.4	211.72	209.8	214.13	210.02	212.52	210.84	208.13	210.26	212.26	213.29	210.63	211.85	212.89	212.63	215.14	212.4	210.9
209.84	207.19	208.96	209.6	210.15	207.38	210.11	209.45	205.08	205.58	210.12	209.86	205.67	207.96	208.68	209.91	210.02	209.08	208.75	209.96	211.62	209.56	207.11	207.99	210.93	209.95	207.92	209.3	208.82	209.63	210.44	211.74	212.01	207.56	209.18	210.4	211.05	211.12	205.41	210.53	208.92	205.84	206.07	210.04	210.1	205.71	207.79	205.28	208.29	207.39
207.81	208.45	206.86	206.06	205.45	204.15	205.43	207.89	206.99	210.17	210.86	207.22	209.9	209.66	207.66	207.62	209.73	208.34	206.8	204.9	208.59	208.42	209.25	206.79	208.41	208.2	205.4	206.09	206.69	207.06	204.46	203.97	211.82	209.77	207.51	208.23	208.01	206.43	208.45	204.99	204.45	206.48	206.21	205.53	204.91	204.81	206.76	206.8	208.81	208.16
208.91	208.26	204.8	208.03	204.64	207.24	207.99	208.2	209.73	210.28	208.82	206.6	207.53	207.48	206.51	208.6	207.07	206.65	206.38	205.34	206.75	206.38	205.78	206.6	208.24	208.95	207.69	206.29	202.58	209.29	207.78	207.5	208.56	208.13	204.49	203.97	208.69	207.4	202.63	208.19	208.84	207.02	207.56	208.3	206.4	204.85	210.03	207.46	208.85	208.14
204.17	203.62	206.44	207.23	203.57	202.72	205.63	204.27	204.68	205.4	205.27	205.45	202.7	207.86	201.77	204.39	207.08	206.2	208.05	202.56	205.07	205.61	205.22	204.41	204.58	208.7	205.43	204.49	201.87	204.04	205.97	204.77	205.69	207.28	203.93	207.28	202.37	204.63	208.14	207.87	204.02	202.83	206.8	204.35	204.99	202.71	205.05	200.97	203.86	205.29
210.32	209.36	207.4	210.32	208.73	207.97	208.85	209.1	211.28	208.76	206.34	209.4	208.22	211.74	207.23	209.02	209.81	206.2	207.72	204.57	206.97	210.1	207.41	210.89	207.2	209.29	209.03	207.37	204.74	206.94	209.15	208.06	209.75	206.73	205.86	206.64	210.97	209.8	208.85	206.26	210.21	207.48	208.27	207.56	209.16	208.12	210.17	206.52	210.42	208.99
220.59	219.82	221.34	218.71	217.29	222.52	216.42	217.83	216.16	218.99	221.1	217.19	219.53	219.22	217.09	217.76	217.62	221.87	219.74	218.71	215.07	217.51	216.02	218.79	217.08	217.95	218.68	218.74	215.74	219.42	219.92	217.93	218.34	218.52	215.71	219.67	216.52	216.27	219.83	220.05	218.46	217.65	216.69	219.7	216.18	219.77	218.5	218.71	214.34	216.76
208.64	204.98	203.97	200.46	206.1	202.65	204.23	204.17	201.36	205.05	207.4	204.01	202.75	206.09	203.13	203.83	205.41	204.79	205.73	202.93	203.47	203.02	202.12	202.08	207.32	205.75	206.1	207.99	204.3	203.15	205.86	202.16	202.91	206.18	206.8	208.19	199.37	206.38	207.6	204.46	207.09	206.96	201.78	202.78	204.61	202.38	203.45	205.94	206.96	203.24
209.59	204.78	207.14	206	206.65	206.37	208.48	207.62	208.73	205.25	208.44	207.96	204.48	207.5	206.38	208.62	209.99	206.47	205.37	206.28	205.84	210.4	204	207.36	211.15	210.23	207.36	208.08	206.03	209.23	205.76	207.98	205.84	206.26	206.87	207.63	206	208.06	206.41	208.48	207.17	209.81	209.1	212.25	212.89	207.88	209.14	206.78	207.61	210.91
208.02	208.54	207.71	210.78	211.21	207.28	207.88	209.8	211.18	207.96	209.22	213.69	210.38	209.99	208.21	209.48	209.53	209.37	208.64	209.25	213.56	208.75	211.25	210.07	210.21	211.48	212.38	211.61	212.2	209.96	207.05	211.22	210.36	213.99	211.77	210.95	209.86	209.74	207.09	205.73	208.96	212.85	208.61	211.34	211.87	205.46	209.12	210.4	209.06	211.27
201.85	198.72	198.9	200.29	200.96	203.28	201.42	199.61	202.92	200.27	201.96	200.41	198.56	201.19	202.75	201.33	202.63	196.12	197.53	201.51	202.1	198.14	201.6	197.46	201.66	201.77	199.33	202	201.45	200.64	200.79	200.06	199.86	200.83	199.45	200.16	202.75	198.83	201.06	200.12	199.62	200.81	199.36	199.19	200.33	199.57	201.54	197.52	200.59	203.54
212.29	213.01	209.88	209.29	210.45	212	210.55	209.75	208.65	213.29	209.73	209.95	213.19	211.99	210.27	213.03	214.09	211.94	211.24	212.33	211.53	210.96	212.63	213.64	215.69	211.67	210.34	214.28	211.41	213.55	214.18	209.48	208.71	211.67	212.77	212.25	211	211.83	212.83	206.68	212.53	208.55	213.42	215.35	209.48	209.74	210.84	210.77	210.44	210.45
206.45	207.31	206.04	210.68	207.09	206.5	206.35	210.55	208.32	208.87	205.1	209.41	210.61	208.54	206.85	207.54	205.78	208.91	210.32	209.63	207.58	207.9	207.94	210.51	206.56	207.69	205.93	209.53	210.07	210.14	210.05	204.45	210.23	208.28	207.88	209.46	208.77	209.01	207.62	206.3	206.81	207.52	206.94	211.3	208.16	207.63	207.28	209.55	209.08	208.96
208.85	212.44	207.76	210.85	209.98	212.08	213.18	209.9	209.28	213.4	208.96	208.68	209.11	212.18	209.19	207.83	206.42	208.62	206.8	210.59	211.29	209.66	207.86	208.5	208.78	209.01	209.55	213.24	210.67	210.15	211.57	210.51	208.32	211	211.26	209.59	211.75	210.45	209.13	211.1	209.69	211.37	211.18	208.2	211.05	209.94	209.49	210.63	211.88	211.22
211.81	209.15	213.88	212.59	212.49	210.72	211.79	213.34	211.16	213.85	213.01	212.02	211.86	210.41	212.27	209.63	211.87	212.76	210.81	210.97	212.42	212.49	210.51	211.75	212.61	213.9	209.71	210.52	216.19	211.88	213.07	212.12	211.29	212.44	211.21	212.55	211.99	212.69	212.17	210.88	211.36	211.53	213.44	209.51	213.05	209.91	209.59	209.82	210.51	210.44
198.61	201.16	196.98	197.55	200.58	201.39	201.28	200.61	201.23	202.49	199.51	196.17	201.56	201.79	202.42	201.9	197.84	200.85	203.06	201.36	199.55	200.1	198.45	202.11	196.97	199.88	201.8	203.42	201.35	200.33	201.01	202.22	199.56	199.84	198.83	200.86	200.14	199.58	202.42	200.16	201.61	198.93	200.75	201.33	200.73	196.86	200.97	201.73	199.36	201.63
211.09	212.3	212.51	212.3	209.86	213.05	212.63	214.99	210.98	208.71	213.14	211.57	214.7	212.98	212.38	210.99	212.3	214.83	214.29	215.15	214.36	213.92	213.13	209.45	216.16	207.17	215.02	210.69	212.51	212.5	210.29	209.27	210.54	212.3	213.77	210.88	212.4	215.77	209.59	213.32	215.29	211.21	213.41	212.46	210.43	211.61	216.04	213.19	214.88	212.35
214.22	211.88	211.1	211.68	213.59	208.63	211.38	210.96	212.38	214.97	209.81	212.4	211.75	214.53	213.1	211.84	211.46	210.48	211.89	210.2	208.48	210.94	211.38	211.38	211.6	211.64	213.14	213.1	211.31	210.14	211.79	210.88	211.47	208.64	213.08	214.87	214.49	209.74	213.17	215.29	212.73	214.12	210.33	212.94	209.3	210.75	212.42	210.45	209.08	213.91
203.32	205.76	205.96	205.46	204.59	205.83	206.71	206.06	204.05	205.94	203.94	203.38	203.67	205.67	204.76	205.32	204.49	203.82	206.04	205.66	205.2	205.07	210.64	206.17	205.59	207.42	205.21	202.4	210.78	204.57	207.18	204.32	202.65	203.32	203.13	202.96	206.73	205.38	207.92	205.66	207.68	205.27	207.94	205.96	205.06	210.98	206.49	206.38	204.93	207.61
204.08	202.25	202.45	204.81	202.15	209.36	205.58	206.31	205.67	205.25	202.58	205.6	204.72	205.44	199.75	204.52	203.68	203.33	205.46	203.81	202.38	207.51	204.13	204.94	206.46	205.35	203.29	205.58	203.27	203.05	204.29	204.16	205.59	202.21	203.03	206.57	206.01	203.66	202.68	205.61	203.6	204.2	206.42	203.93	208.01	201.75	203.1	205.26	204.13	204.27
207.67	209.9	209.21	208.99	208.57	208.02	208.33	206.38	210.11	209.46	207.02	206.67	209.55	208.49	210.51	211.35	208.43	205.68	208.84	209.13	213.35	206.41	210.51	209.07	206.35	206.85	208.1	210	208.03	206.53	207.15	205.95	210.23	204.31	209.98	204.51	208.01	207.38	210.57	206.96	208.21	208.31	207.23	209.6	209.21	208.06	210.33	210.13	204.72	211.31
208.08	208.59	206.75	211.63	204.76	207.65	206.96	205.48	206.49	207.13	205.81	206.45	208.64	209.44	209.91	210.84	206.73	207.37	205.31	202.76	207.71	207.27	204.22	210.52	205.93	208.09	204.91	206.86	206.64	206.92	204.75	203.61	206.57	206.76	203.69	209.39	205.42	211.48	206.84	208.24	207.15	203.86	207.15	208.63	204.99	208.65	208.09	207.34	208.05	205.7
208.08	211.04	209.06	209	206	209.4	208.97	210.08	208.43	210.65	210.86	210.26	205.61	206.78	208.98	208.32	210	208.34	209.71	207.64	209.32	206.78	211.94	207.64	207.78	209.09	211.4	210.86	206.37	207.97	208.35	209.46	207.03	207.81	207.42	207.1	205.76	210	209.27	208.05	207.81	208.23	213.72	210.36	206.72	211.16	208.93	208.32	207.33	210.39
213.15	210.36	211.4	210.49	213.55	212.16	212.94	210.13	210.96	210.32	212.73	212.76	210.68	212.43	213.3	211.16	208.97	213.34	210.26	212.23	214.62	208.9	213.58	210.86	212.93	211.8	211.68	213.34	211.9	209.65	210.34	212.63	215.38	214.7	210.05	211.82	215.87	209.28	211.45	210.15	212.86	211.04	210.31	211.14	211.57	215.34	211.52	211.79	212.3	211.51
211.06	213.8	208.95	212.28	210.73	209.67	215.4	212.25	214	210.19	214.47	211.65	213.43	211.86	211.11	211.97	212.03	209.19	210.52	209.17	211.7	210.25	210.22	208.95	213.14	209.63	208.12	208.72	216.33	211.86	215.39	211.96	211.64	211.83	211.39	212.91	210.02	211.28	214.28	213.64	210.74	210.79	212.18	209.81	209.62	211.93	211.78	213.6	208.79	211.2
200.32	200.35	198.27	201.21	197.69	201.15	200.71	200.29	200.95	201.04	198.95	198.3	197.82	200.28	201.59	197.29	196.3	199.72	197.99	199.68	199.71	200.83	199.08	200.51	199	198.78	199.99	199.01	195.9	200.77	199.66	198	198.72	199.86	200.13	199.93	200.72	198.37	201.32	196.8	196.98	199.34	202.4	198.2	198.91	198.76	198.43	197.5	198.24	197.63
202.64	202.16	206.6	202.82	202.97	201.39	202.76	204.97	201.72	204.23	202.37	206.93	206.21	199.69	202.26	203.23	208.41	205.31	203.72	203.04	203.25	204.18	203.5	203.79	204.22	204.6	205.04	203.94	203.53	202.82	204.17	207.08	203.47	202.56	202.23	205.79	202.21	204.93	205.83	202.48	202.43	199.78	204.05	201.22	201.4	202.59	202.77	201.19	202.4	204.94
203.59	204.5	208.72	206.51	206.74	207.87	206.81	205.09	210.25	207.93	205.05	207.16	205.27	205.76	204.87	202.15	210.04	206.08	204	207.02	206.37	207.9	207.37	203.65	206.27	209.52	205.33	201.85	206.88	204.78	206.44	206.43	205.7	206.08	205.59	204.3	207.13	205.07	204.81	205.64	204.73	205.91	206	206.4	206.4	204.79	203.66	206.09	207.94	207.9
218.58	219.45	219.52	218.96	219	219.66	221.79	217.2	219.02	218.78	215.08	218.41	214.4	215.73	217.92	219.23	218.46	217.5	215.78	217.61	217.92	217.16	220.9	218.86	215.31	217.58	215.54	218.98	215.39	218	218.23	217.55	218.27	215.8	222.26	217.53	215.24	217.53	216.16	217.44	220.05	220.07	218.81	218.95	220.18	220.15	220.12	215.71	217.87	218.32
209.14	211.54	210.62	209.14	211.43	211.21	214.08	210.76	211.33	210.08	211.57	211.48	213.87	212.11	211.37	211.03	212.71	214.38	214.19	213.22	213.49	212.94	212.71	213.9	211.49	211.28	213.73	209.04	213.25	210.96	208.83	210.19	214.29	211.39	211.02	213.49	212.38	210.32	210.11	209.18	214.39	211.82	210.92	207.45	210.74	213.25	213.8	214.89	209.77	212.64
209.67	208.23	208.12	210.61	208.57	204.18	208.81	206.03	209.16	204.65	207.63	209.91	209.27	206.79	203.13	205.22	207.84	208.58	205.55	207.5	207.16	208.85	207.91	206.02	207.57	206	207.99	205.76	206.79	208.7	206.27	209.72	209.55	207.28	209.57	204.04	206.32	205.89	208.77	205.22	208.68	204.04	206.95	207.66	203.53	207.67	204.82	206.71	207.77	209.2
210.19	211.95	209.52	209.99	208.16	212.74	207.65	211.32	210.55	210.39	209.89	212.04	210.02	207.74	209.56	208.64	210.71	214.48	210.89	208.67	212.45	206.02	211.28	211.22	207.76	212.03	210.01	213.85	206.27	208.11	208.2	209.8	208.25	212.75	209.63	208	209.63	209.9	212.03	210.5	211.38	206.86	209	209.8	207.26	208.17	212.01	209.81	211.14	210.76
206.37	206.32	204.38	202.56	206.99	204.82	207.85	208.13	207.19	207.54	204.55	208.45	204.93	203.93	207.16	204.5	204.67	205.23	208.27	207.08	204.45	207.49	210	206.82	205.01	205.07	206.65	204.48	206.48	204.59	204.49	208.85	206.79	207.21	207.13	210.57	203.01	208.18	208.32	207.65	204.47	205.89	206.9	206.36	206.04	203.92	208.14	205.61	207.66	207.02
209.79	210.19	207.34	208.54	206.48	208.96	206.63	210.5	209	206.45	209.26	208.73	207.41	206.74	205.72	209.48	205.44	207	207.03	206.53	207.16	207.57	204.22	206.72	209	208.81	210	211.1	206.76	207.13	209.89	202.65	210.14	205.8	203.53	207.47	210.22	210.55	206.53	206.9	208.25	208.67	205.17	210.2	210.61	205.76	208.19	207.09	205.66	205.08
213.45	214.15	213.24	212.93	209.05	209.19	213.32	210.45	209.59	212.65	210.46	211.84	213.24	212.82	214.92	208.04	214.94	211.11	214.34	207.4	212.41	213.22	212.6	210.93	210.68	213.77	208.85	212.93	213.45	214.77	210.38	210.35	210.23	213.68	210.37	210.89	207.18	211.04	212.39	212.05	211.97	211.31	209.8	212.11	213.45	212.5	209.09	212.06	211.79	211.26
195.77	197.61	194.91	194.41	192.57	196.28	195.61	192.46	197.8	194.02	194.34	195.98	190.54	194.78	196.8	192.72	195.1	197.68	192.51	195.58	191.91	193.75	195.24	194.37	195.54	191.71	191.44	194.69	196.56	191.3	194.11	193.51	194.19	195.97	196.95	194.23	192.76	194.61	192.24	196.12	190.66	192.46	191.24	197.3	194.12	195.39	195.71	194.84	191.86	195.9
205.95	211.45	210.19	208.27	209.04	207.9	210.07	208.87	208	208.12	208.45	214.86	208.7	207.02	209.96	209.04	208.08	207.01	208.83	206.98	207.84	209.96	209.06	208.06	207.96	206.66	209.58	210.59	210.41	212.21	209.32	207.86	207.42	205.46	210.26	213.41	210.4	211.27	208.75	211	209.14	206.56	207.25	207.18	210.91	208.7	209.34	211.55	207.69	207.47
197.93	196.24	202.3	201.34	201.17	202.8	201.43	202.45	199.34	197.97	198.25	196.23	200.73	199.62	197.39	201.82	199.01	201.3	201.38	202.05	199.57	201.84	199.7	202.69	199.43	201.34	201.15	200.43	197.62	201.99	201	198.7	201.5	196.45	200.84	202	199.58	202.02	199.57	202.08	198.33	200.95	201.9	198.67	199	198.01	196.51	197.98	202.82	199.9
210.25	211.64	216.49	211.04	210.53	212.56	210.13	212.25	210.24	208.8	211.34	211.9	209.83	211.86	209.25	209.69	211.65	210.05	210.32	212.23	210.75	211	212.28	211.57	209.37	214.13	209.54	210.29	211.92	213.46	212.54	213.17	210.89	211.37	212.83	212.63	212.48	210.73	211.59	214.59	212.68	211.29	214.27	210.31	211.83	211.58	211.24	215.13	212.05	212.62
201.35	203.6	201.77	201.19	202.57	203.52	201.83	201.36	200.27	201.7	203.23	205.41	202.92	203.27	203.31	204.78	199.85	203.79	206.11	201.79	204.15	202.09	207.4	204.76	204.24	203.45	201.16	200.92	201.08	203.11	205.49	201.45	203.59	202.91	204.09	201.63	202.1	205.64	201.97	202.9	199.93	204.68	204.22	200.36	202.16	201.37	200.41	198.8	203.61	201.28
211.78	210.36	210.51	212.22	211.12	211.11	207.98	210.41	212.11	208.53	210.78	210.23	209.43	212.95	210.79	208.41	213.03	206.95	208.12	208.23	206.16	211.07	210.11	209.78	211.23	206.74	210.03	209.42	208.07	208.43	209.79	207.3	207.77	212.49	212.31	208.15	213.15	211.69	207.84	208.06	211.78	208.88	210.81	211.79	207.81	209.79	206.67	207.87	204.82	209.31
207.56	206.28	206.92	206.14	207.93	210.01	206.98	210.03	209.61	205.8	207.68	207.92	207.33	209.89	209.03	208.8	205.82	210.52	208.77	208.35	211.21	206.84	207.66	211.25	204.35	208.38	212.82	207.2	209.8	211.44	208.77	206.69	208.2	208.75	207.45	203.79	210.04	207.63	208.92	208.46	208.86	209.58	211.45	207.99	207.67	210.55	210.19	205.99	208.77	209
209.4	208.55	206.73	210.35	211.1	206.79	207.52	208.09	207.74	204.05	207.34	209.95	206.77	209.98	207.76	206.93	211.48	205.52	211.16	207.46	209.2	205.6	207.83	211.29	208.96	207.27	208.79	210.29	212.69	208.72	209.96	209.67	209.94	211.52	208.65	208.91	210.9	209.92	210.78	206.67	208.45	209.82	208.12	209.94	208.74	208.59	206.72	207.68	213.23	208.03
207.61	209.79	211.64	210.32	210.91	209.53	207.43	215.43	206.32	210	209.22	209.98	208.4	212.02	211.05	207.29	208.37	208.82	207.47	207.44	208.45	209.28	208.98	207.45	208.27	207.97	208.39	207.61	208.13	208.07	209.04	212.72	206.58	210.31	207.05	209.95	208.17	207.37	206.01	207.7	209.76	208.34	207.12	206.82	208.39	204.45	207.82	208.98	207.65	207.22
200.73	200.66	198.71	197.63	198.3	199.96	198.04	200.25	201.65	198.87	197.38	198.86	199.34	199.25	199.29	199.69	198.49	197.98	199.44	196.75	197.29	199.99	199.42	199.31	198.41	198.33	197.73	197.37	196.69	197.96	199.03	198.6	198.2	198.09	197.38	200.49	200.67	196.51	202.46	200.85	193.66	200.77	200.74	196.71	198.48	199.74	197.95	196.12	199.79	197.53
205.5	205.25	206.39	206.25	203.39	205.16	204.15	205.68	208.15	205.99	204.9	204.31	205.29	207.93	204.49	206.42	203.66	204.06	204.85	204.83	205.37	206.94	204.76	205.17	205.91	207.48	207.89	206.12	208.8	204.63	205.76	203.25	209.62	206.55	205.28	205.29	209.55	208.32	204.43	207.57	203.84	209.73	206.03	206.53	204.5	203.06	206.83	206.24	204.97	202.44
212.02	209.2	211.25	207.77	207.26	207.66	207.36	211.73	207.6	208.52	211.79	208.55	209.74	206.89	204.58	211.16	205.88	207.97	208.29	206.58	203.58	205.38	208.27	206.26	209.84	208.5	206.01	207.15	206.58	204.54	209.43	205.88	210.69	208.02	212.98	205.69	209.37	206.07	211.2	207.45	209.56	207.81	207.09	206.15	207.36	209.26	205.64	208.64	208.26	210.15
202.56	205.39	203.97	205.38	200.63	202.75	203.95	205.3	203.93	201.94	200.51	200.55	208.21	203.63	203.98	202.44	206.32	205.48	203.67	206.46	201.28	205.44	205.34	207.38	202.75	203.49	204.42	204.36	202.39	204.51	203.06	204.23	202.2	200.43	200.98	200.78	202.81	206.24	202.98	202.41	200.33	201.82	205.17	203.24	200.96	204.93	206.88	204.96	202.28	202.82
210.77	208	210.69	209.98	208.25	211.09	210.52	208.15	210.53	208.13	208.98	208.46	210.28	210.59	214.08	207.3	207.77	211.89	211.91	208.66	209.37	205.77	209.84	207.92	208.87	211.01	209.13	211.3	209.36	208.84	208.91	207.05	207.75	209.15	210.01	207.67	208.19	207.52	209.77	208.47	210.38	209.67	208.4	212.12	207.8	211.08	210.7	206.26	209.65	211.76
207.43	208.11	204.42	207.7	208.72	205.87	204.96	208.05	209.12	204.6	206.1	206.75	205.54	207.17	205.16	208.67	208.68	207.96	207.61	205.7	209.68	209.47	208.84	207.37	209.46	209.64	204.54	207.27	208.89	210.47	207.16	205.3	206.7	208.7	209.34	208.41	208.33	204.99	207.68	208.21	207.45	208.41	210.55	204.58	208.54	208.41	207.99	206.22	205.5	211.53
200.49	201.04	200.64	201.38	202.49	202.21	202.65	204.77	200.24	202.91	204.85	204.63	202.47	208.9	203.51	200.26	203.94	204.58	204.84	202.52	202.17	204.4	204	202.21	202.13	202.99	199.93	201.51	204.05	199.61	202.18	203.02	202.47	202.38	204.23	201.44	201.81	201.98	205	198.08	203.97	201.57	205.44	202.28	202.92	201.91	202.77	203.67	199.18	200.34
209.16	213.78	208.91	210.29	208.69	206.99	212.35	207.72	209.11	208.24	205.02	209.93	210.06	209.21	209.79	206.36	211.56	211.35	207.05	210.43	210.18	208.1	210.88	207.45	205.88	210.33	207.55	209.54	209.71	209.25	209.97	208.32	210.5	209.03	206.94	210.1	209.05	207.26	211.08	209.63	210.19	208.07	204.3	211.49	208	206.85	209.44	208.27	210.81	210.34
216.2	215.94	219.27	216.92	216.58	214.95	217.05	221.38	217.14	218.17	216.54	217.1	217.45	217.55	217.13	216.61	218.6	218.94	215.91	218.5	216.9	214.77	216.45	214.7	212.72	215.24	216.34	215.12	216.76	216.45	217.6	219.01	216.75	213.84	218.21	217.96	214.7	219.4	217.16	219.13	217.55	215.16	215.91	217.43	219.74	216.07	218.1	215.36	215.56	214.53
211.48	209.97	208.93	211.46	215.05	212.22	209.95	214.77	212.97	208.81	211.83	214.95	210.51	211.12	208.68	210.71	212.04	212.02	212.09	210.03	212.42	212.51	208.78	211.24	214.35	213.19	212.19	212.48	213.16	209.12	212.01	212.61	211.74	212.45	212.05	209.58	210.98	212.91	212.23	211.99	210.24	209.98	210.54	209.35	212.77	210.85	209.21	213.61	209.94	210.14
209.2	203.75	209.85	208.91	209.65	206.64	205.76	209.09	207.93	206.65	210.38	205.93	205.88	207.33	208.45	205.22	208.5	205.92	206.04	212.27	205.36	207.13	209.26	206.53	207.66	207.78	207.04	210.4	207.43	208.63	206.48	210.6	211.12	207.33	209.72	206.77	209.03	207.57	206.49	206.7	207.52	210.79	205.8	207.87	207.05	210.45	209.64	209.59	206.23	206.99
208.81	206.94	206.56	207.6	206.09	206.22	206.07	207.7	208.39	211.58	208.55	209.08	209.42	207.5	205.33	207.24	209.28	207.11	207.8	206.71	206.56	205.72	210.14	205.37	205.33	210.04	206.45	208.9	209.28	208.27	208.61	207.54	205.72	208.06	205.5	206.99	207.03	207.19	208.02	206.2	206.98	207.93	209.45	205.93	211.32	207.15	205.92	207.19	208.87	208.89
213.17	208.71	213.36	212.08	211.33	212.26	210.49	208.47	214.43	209.17	210.05	211.12	213.07	212.25	211.8	212.48	211.32	211.58	210.53	210.38	210.2	208.7	211.61	212.42	213.26	214.56	214.81	209.85	209.4	209.11	211.04	215.23	213.42	211.15	211.37	213.54	213.11	212.46	210.34	211.88	210.24	210.62	210.37	212.77	210.06	210.05	212.59	211.84	210.42	208.69
199.98	202.65	202.51	200.56	202.06	202.79	203.14	206.32	200.75	200.67	199.48	206.72	201.09	202.28	203.31	200	203.67	204.33	203.39	204.04	202.97	203.76	203.24	201.4	204.11	201.56	201.33	199.95	204.04	203.07	201.72	204.17	205.06	200.41	202.99	204.62	202.65	199.11	207.02	199.22	201.55	199.01	201.94	202.48	201.54	199.35	202.33	201.63	202.37	198.99
204.68	204.64	203.88	200.37	202.12	200.74	203.41	204.93	205.32	203.53	200.73	203.74	204.63	203.62	202.43	201.29	201.33	203.43	206.15	203.78	202.82	205.82	206.45	202.6	205.08	207.17	206.35	204.24	201.55	205.36	203.55	205.78	204.91	202.46	200.94	201.01	202.53	204.47	203.57	201.64	203.12	204.88	201.4	204.25	205.88	202.84	201.46	204.12	203.31	203.12
208.15	206.01	207.65	207.51	206.61	210.18	209.35	205.08	208.06	209.42	206.88	207.56	207.72	206.04	206.89	208.23	207.77	206.86	206.44	208.55	208.31	208.81	207.83	206.5	208.38	208.44	212.02	207.33	210.52	205.93	207.19	207.16	208.01	208.04	206.47	211.12	205.3	206.72	208.81	209.7	209.93	205.93	205.57	206.38	207.64	209.58	205.3	204.01	205.71	206.86
209.41	209.34	208.5	212.34	214.57	213.24	208.99	213.2	214.25	214.39	211.55	210.23	214.05	209.84	212.94	213.67	209.88	208.87	211.16	208.48	210.82	212.9	209.33	211.87	210.12	209.71	211.96	210.32	211.33	214.53	211.69	209.98	210.9	213	210.4	211.5	208.01	212.76	210.81	212.06	209.33	208.89	213.99	210.98	210.92	212.93	210.27	210.34	212.86	211.12
211.98	212.64	209.64	209.44	213.3	210.34	212.7	212.5	214.4	210.25	211.97	213.14	211.23	213.75	210.45	210.81	211.05	212.26	211.09	211.53	213.75	212.4	213.46	214.19	210.09	212.24	211.35	211.3	211.7	212.91	211.85	212.98	211.58	211.9	208.7	210.83	211.39	211.59	213.17	215.55	213.02	212.37	209.5	210.55	211.38	210.32	212.25	210.27	213.7	212.15
203.92	202.67	204.3	204.99	202.4	203.65	206.09	205.41	204.04	202.18	203.51	204.31	204.34	206.73	204.66	203.33	202.81	202.81	201.62	201.31	202.23	205.28	202.94	197.64	202.32	204.68	205.11	205.98	203.7	200.55	202.95	205.21	201.57	200.96	204.06	200.98	203.62	202.69	203.73	204.87	203.58	206.33	206.04	204.13	203.79	203.57	204.04	203.57	202.39	205.5
210.03	206.65	207.31	207.66	208.6	209.08	206.31	206.89	207.74	205.29	207.22	208.26	205.99	208.15	211.22	207.67	208.02	205.92	208.23	206.14	208.97	204.45	206.21	211.52	205.64	206.79	208.44	205.2	207.55	209.01	209.42	206.65	205.13	207.59	207.2	203.52	207.21	205.39	204.93	212.39	208.3	207.21	210.21	205.59	203.97	207.88	206.97	205.29	209.88	207.84
199.26	198.09	200.72	197.73	200.12	203.06	200.24	199.05	199.39	201.03	196.91	200.18	203.8	198.98	199.72	200.97	201.32	197.96	198.94	200.65	195.27	198.95	198.99	201.01	199.6	200.56	198.75	198.23	199.21	201.18	198.8	200.54	200.61	200.53	198.4	197.63	198.43	201.16	197.22	200.15	195.99	202.1	201.78	200.53	200.16	198.79	202.01	199.2	202.24	198.11
206.23	202.96	201.88	203.58	205.91	203.27	205.59	200.16	205.1	204.12	202.31	205.3	202.52	202.72	204.37	201.99	200.69	202.13	203.41	205.36	200.47	204.36	204.24	206.89	206.06	203.41	203.2	204.65	204.99	204.6	207.09	199.03	203.05	204.47	206.31	206.95	205.51	205.78	202.53	201.47	201.36	202.35	202.64	203.73	204.49	200.41	202.54	203.98	202.75	204.73
214.44	210.26	211.07	214.19	212.93	212.91	213.75	215.09	214.15	211.31	212.18	211.82	211.14	211.83	216.35	211.91	211.56	211.58	211.23	212.94	211.54	211.74	212.82	212.82	208.36	211.98	212.71	210.37	212.38	212.27	209.37	210.22	211.7	212.6	213.31	213.9	213.33	212.2	213.21	212.34	211.32	209.68	212.32	213.36	210.66	211.58	211.26	211.64	212.5	210.16
206.27	207.05	207.94	208.07	209.18	209.44	210.82	208.16	206.3	208.71	207.43	211.75	207.37	208.43	205.79	206.47	208.25	207.72	206.77	209.52	208.08	206.12	209.2	205.99	206.7	206.53	205.99	205.83	208.63	211.28	207.52	204.8	210.89	204.06	207.86	208.4	209.12	206.82	206.45	208.29	207.23	207.96	210.95	205.25	207.55	207.98	208.73	211.3	206.58	207.95
194.13	193.48	192.92	196.83	192.08	195.8	189.11	193.83	196.76	193.56	190.58	194.84	196.69	192.21	196.44	196.02	191.57	196.58	192.74	196.64	192.39	194.21	197.26	193.87	194.03	193.68	194.64	193.01	190.2	193.03	195.95	192.99	195.44	195.23	194.09	194.95	197.06	191.99	196.53	194.94	195.69	193.42	195.57	195.58	197.08	193.11	194.6	193.72	191.63	191.78
205.19	209.56	207.44	205.93	209.89	205.57	207.1	209	203.5	210.98	206.72	207.8	206.04	208.93	207.56	205.84	209.92	206.34	208.93	210.89	211.54	208.05	205.57	207.34	205.78	206.64	208.59	209.02	208.22	206.92	206.19	207.62	208.73	207.91	205.05	203.24	209.75	208.22	205.1	206.43	209.41	207.99	208.15	204.43	204.32	208.63	206.76	210.53	206.41	206.38
208.03	206.53	209.23	209.66	211.74	205	206.54	207.47	208.49	210.39	207.34	209.73	207.77	208.14	204.78	205.77	210.32	207.54	209.43	207.07	207.95	211.24	210.01	207.32	209.6	206.16	207.92	206.74	208.44	204.31	207.02	205.92	207.25	209.42	206.99	207.89	206.95	209.03	209.21	204.88	208.19	213.05	203.07	207.06	211.08	211.81	209.02	208.01	204.31	208.14
212.32	211.44	213.16	210.13	213.15	215.49	212.29	214.64	211.49	211.56	213.67	213.77	211.89	212.83	212.83	213.75	210.96	213.45	213.44	212.59	211.59	213.53	212.76	213.88	210.1	211.02	213.44	213.52	213.6	213.11	213.41	211.61	209.37	213.32	211.59	214.69	211.66	218.67	216.47	210.86	212.82	213.18	210.34	213.25	211.33	211.47	210.85	212.49	211.67	213.71
203.75	202.33	203.13	202.98	203.2	203.8	204.84	203.39	203.74	207.66	201.45	205.4	203.81	206.41	203.88	204.6	203.67	205.65	203.29	204.83	201.58	206.15	201.58	204.82	201.63	203.48	206.52	205.26	203.31	205.66	204.61	203.64	205.8	202.59	203.11	204	205.65	204.86	205.45	204.63	206.98	201.5	204.78	203.08	205.16	207.59	200.21	206.11	204.09	200.87
209.53	208.82	209.19	206.43	211.81	208.35	207.69	207.99	209.05	207.47	206.14	208.53	210.28	209.5	206.59	207.18	209.18	206.89	206.09	205.93	208.61	206.12	209.42	205.73	209.28	206.1	204.35	207.54	209.8	210.08	208.38	204.31	209.52	208.44	208.35	207.29	207.49	207.04	208.38	207.41	204.74	204.63	205.43	206.99	207.4	204.99	206.3	205.24	210.53	206.02
208.35	206.81	206.16	204.8	204.04	207.99	205.58	203.45	205.17	204.9	205.11	206.99	206.07	206.96	210.21	207.48	202.83	201.63	204.92	206.98	205.61	205.41	208.12	204.46	206.59	203.53	205.85	207.96	208.77	204.45	206.58	207.52	205.98	205.43	207.51	205.38	206.93	207.75	208.19	203.74	208.18	206.11	206.24	205	207.89	206.52	207.05	204.24	205.21	205.8
200.31	201.16	199.14	201.71	200.64	203.17	202.04	198.76	199.98	196.59	201.33	199.29	197.62	199.6	198.01	197.03	198.29	204.61	198.41	200.4	201.21	199.37	200.95	198.66	200.35	200.57	200.42	199.01	199.25	202.17	197.27	199.63	200.24	199.26	199.07	198.91	197.02	198.99	198.63	203.36	199.5	197.06	196.28	196.01	201.26	200	199.9	198.75	201.21	202.21
210.03	215.67	210.84	210.27	210.13	212.14	210.38	210.72	210.3	214.24	211.19	217.58	213.25	212.89	213.2	214.57	214.33	209.79	211.65	210.5	211.52	212.52	211	212.48	213.01	213.03	215.03	212.36	213.92	212.92	214.74	213.83	213.1	214.18	213.77	209.86	213.37	215.75	211.12	212.35	213.65	209.68	212.41	212.69	213.4	211.17	214.37	212.94	212.3	214.63
215.43	211.81	210.92	214.07	215.83	212.38	211.11	210.89	212.32	217.25	210.27	215.41	211.89	214.39	213.88	211.57	214.22	213.88	214.56	213.35	213.39	214.14	213.24	212.01	213.36	211.22	215.17	215.69	213.63	214.67	212.23	213.8	213.32	211.83	214.92	210.8	213.98	214.46	212.56	213.4	212.54	211.47	214.38	213.78	211.85	215.17	211.41	212.7	210.48	213.17
212.31	211.65	209.43	211.16	212.66	211.49	211	208.86	207.63	208.79	211.94	215.62	216.01	213.79	210.09	210.4	215.01	212.15	212.75	213.46	213.22	212.87	209.63	209.39	212.39	213.49	211.71	215.92	211.48	208.32	213.24	210.57	209.54	214.54	213.96	212.03	212.75	213.11	210.81	213.23	213.66	213.2	211.84	214.25	211.91	209.62	212.69	211.74	212.16	213.31
208.29	210.7	207.5	207.75	209.32	211.94	207.33	210.12	207.38	207.75	208.36	210.58	209.16	208.43	211.13	207.85	208.03	207.94	207.7	209.02	208.29	208.11	208.05	211.1	207.52	208.21	210.98	207.75	210.86	209.37	210.76	212.65	206.98	208.99	212.46	210.74	207.49	209.1	208.55	209.71	210.89	207.07	208.98	209.01	207.53	210.81	208.79	211.65	211.97	205.72
201.73	199.75	199.9	199.86	197.55	197.61	202.35	202.44	198.6	201.46	198.13	200.59	202	199.88	200.92	200.34	199.94	198.35	199.44	196.39	200.03	197.87	201.92	199.55	199.15	197	202.5	201.17	197.06	201.81	200.47	200.6	197.69	200.84	199.82	198.5	200.59	199.17	197.29	198.75	197.97	199.95	199.38	198.43	198.35	200.74	201.9	201.9	197.46	201.52
211.09	213.05	210.87	208.85	211.29	212.45	210.12	214.63	210.47	209.4	208.19	209.4	208.11	210.92	211.85	210.33	210.31	209.63	211.21	209.71	212.13	212.75	210.41	211.69	214.03	209.45	211.72	212.18	210.15	211.88	213.48	212.36	208.18	215.78	211.28	211.7	208.94	210.44	213.28	208.57	212.58	212.74	210.14	212.63	210.62	214.09	213.34	211.03	214.2	212.52
204.85	208.31	207.93	210.43	210.25	206.63	209.94	209.85	208.4	208.54	208.69	205.86	206.43	208.02	207.69	207.51	206.54	207.36	207.21	205.9	210.24	209.01	208.61	208.78	204.62	208.82	205.13	207.64	208	206.53	205.44	207.49	207.04	204.97	207.58	206.28	208.1	209.62	207.41	206.07	208.12	209.55	206.41	208.61	206.99	206.19	209.73	207.35	207.94	208.24
204.91	208.75	206.77	208.23	205.94	208.06	208.49	207.77	205.33	205.66	208.77	208.78	207.77	206.67	207.75	205.9	210.1	208.42	208.55	204.73	207.17	208.72	212.34	206.96	208.93	203.9	210.83	206.59	208.33	207.66	204.78	210.37	207.56	207.15	208.99	203.41	207.76	209.65	208.19	205.11	208.52	208.86	203.86	208.04	208.67	211.29	209.89	208.97	211.29	206.02
195.57	191.99	195.87	193.77	195.22	191.17	198.06	195.49	194.98	195.13	191.77	194.48	194.33	194.28	196.48	195.12	196.09	196.04	197.15	194.06	192.35	196.4	198.73	193.98	195.08	196.97	192.84	195.09	194.92	195.69	193.42	195.4	197.24	196.77	195.75	194.8	194.99	195.37	196.72	192.11	195.01	193.72	195.51	191.74	197.27	196.05	194.36	194.96	195.1	194.91
204.04	205.08	204.53	205.13	204.84	208.23	202.78	206.07	202.83	201.76	203.85	205.49	206.71	206.42	206.38	202.05	205.94	206.02	202.4	202.84	203.93	203.3	207.77	203.11	205.13	204.42	205.55	205.03	205.58	206.63	205.97	207.31	203.86	203.88	205.5	206.25	205.06	201.36	204.32	203.91	204.85	204.39	205.04	205.47	204.41	205.22	205.4	207.12	205.57	203.92
211.57	211.74	213.02	215.24	212.68	213.28	213.52	211.55	213.93	212.07	212.64	212.74	212.52	212.1	213.31	209.43	212.75	212.71	206.79	212.23	212.4	211.12	211.78	213.95	210.07	211.12	213.14	212.55	210.32	212.84	214	211.65	212.67	214.87	213.07	212.47	210.04	210.89	210.06	212.24	214.14	213.65	211.95	210.48	212.51	213	210.88	211.18	211.68	213.54
206.14	208.18	207.6	208.8	207.85	206.48	210.55	206.61	205.44	207.69	205.2	210.27	206.42	208.25	208.59	208.15	206.83	205.49	209.54	207.62	207.94	207.49	207.46	205.96	206.85	203.07	209.99	206.03	204.03	205.73	208.17	205.11	208.25	205.53	204.58	206.03	206.35	209.28	208.76	206.41	209.96	208.25	206.98	209.97	208.85	208.25	207.93	208.73	209.24	208.07
212.69	209.21	211.55	214.77	210.98	215.5	212.21	207.57	208.76	212.86	209.57	215.34	213.59	214.11	209.24	211.06	212.56	213.09	213.06	213.5	214.51	211.28	212.1	214.72	210.93	212.4	212.17	212.63	215.65	211.06	212.53	210.44	212.16	211.94	211.45	212.9	210.33	210.42	212.59	209.9	208.57	210.73	210.53	211.05	212.35	209.01	211.66	215.52	212.58	209.72
203.15	203.28	201.16	205.42	204.38	200.96	203.26	202.74	202.88	204.94	201.81	203.77	201.75	203.22	203.59	205.34	204.74	203.75	203.54	201.97	206.02	204.05	204.36	205.51	206.8	203.18	203.74	202.38	204.22	202.32	202.9	202.45	203.27	204.47	202.13	204.12	202.74	201.54	202.88	199.99	202.61	199.02	203.69	202.46	203.69	200.85	204.31	204.76	201.92	202.38
199.49	196.2	201.49	200.13	198.94	198.59	202.72	198.96	200.2	197.27	198.18	200.94	201.83	199.94	197.16	199.63	200.56	197.67	200.99	199.5	198.09	199.36	199.29	199.99	197.84	196.46	197.88	199.74	198.77	199.02	198.33	198.11	196.14	197.78	200.86	198.45	197.87	199.63	199.43	201.11	197.47	199.08	199.12	200.04	197.22	199.54	200.54	199.18	196.09	200.15
213.25	217.86	215.08	212.23	209.89	212.7	211.2	210.02	212.88	209.72	208.59	212.83	214.57	211.06	211.63	214.17	212.67	212.39	210.7	211.66	212.89	214.2	217.12	207.27	210.23	213.95	209.82	209.24	212.64	213.5	212.36	213.81	212.82	211.47	214.32	210.84	212.92	208.92	214.44	213.07	209.9	210.32	213.62	210.86	209.33	211.51	216.33	214.2	210.63	211.15
198.94	195.82	200.46	199.9	198.73	201.91	199.99	199.88	196.64	201.54	202.15	197.1	200.95	197.57	205.11	200.82	198.67	198.71	199.62	200.14	200.58	199.95	200.41	199.02	200.2	199.48	201.84	200.85	196.43	202.46	196.81	199.97	200.94	199.38	197.89	201.01	200.39	200.77	200.73	202.59	201.51	202.07	200.13	200.65	197.77	200.59	196.42	199.27	194.89	200.18
206.84	204.14	208.11	208.87	207.98	204.99	210.5	210.01	208.18	213.44	208.44	204.09	210.46	209.03	212.02	202.85	206.96	209.2	210.74	206.71	203.56	205.19	205.15	207.83	210.24	202.14	206.93	206.03	207.23	208.34	208.65	208.82	207.35	210.33	207.78	207.08	206.72	208.65	206.63	208.52	210.28	205.5	210.46	209.49	210.85	205.36	209.27	207.5	208.56	208.01
197.32	192.72	195.57	196.32	196.83	194.49	194.65	196.14	194.59	192.55	190.46	193.41	191.21	198.12	193.77	195.06	191.14	193.46	196.6	193.91	192.78	190.93	194.69	192.61	192.62	193.6	190.89	196.95	192.61	192.37	190.7	191.89	194.05	192.79	196.26	194.16	194.08	193.64	195.34	195.39	191.92	193.46	194.03	197.52	193.95	195.08	196.22	191.98	193.2	194.89
206.76	207.21	210.27	208.31	203.49	209.16	209.67	207.03	211.4	204.63	208.57	206.85	208.81	208.49	208.05	210.35	208.51	210.59	207.46	207.02	204.77	203.4	208.87	206.91	203.61	211.17	208.31	207.41	210.24	207.32	206.02	202.71	205.09	209.75	207.47	206.86	208.84	209.26	206.96	208.35	205.53	208.11	209.46	208.07	207.13	206.13	206.03	213.25	208.22	208.55
216.53	211.15	214.47	213.21	208.94	213.23	212.26	211.31	211.19	211.08	212.78	216.54	211.2	213.24	208.5	213.29	211.03	213.37	210.3	212.74	210.68	212.24	209.08	210.02	212.78	210.13	212.52	212.67	211.98	210.7	210.07	214.62	208.85	210.67	209.22	208.67	212.62	212.1	212.77	212.33	213.38	210.78	211.65	208.76	210.91	210.35	210.58	213.53	212.01	212.98
208.41	209.28	208.35	210.61	207.1	207.59	209.89	208.44	206.15	210.68	207.35	210.56	209.11	208.39	208.77	208.65	209.39	208.33	206.84	209.79	208.23	209.83	209.68	203.41	210.06	208.94	211.34	207.25	207.47	207.51	208.26	206.81	206.51	209.93	211.88	205.59	208.67	210.36	208.53	208.28	208.79	209.05	208.21	205.91	209.45	207.35	207.42	209.28	209.17	210.55
207.06	207.67	207.95	207.05	204.1	207.82	206.75	206.11	204.71	208.34	204.51	206.47	204.73	208.03	205.74	206.92	208.27	207.61	206.47	205.32	209.64	204.19	205.63	207.12	206.18	209.35	204.09	205.52	204.73	208.26	208.48	203.94	205.64	205.53	204.3	205.66	208.09	209.19	202.75	206.05	205.42	204.6	206.18	207.11	206.21	206.7	206.56	204.68	207.5	208.4
206.45	212.07	208.62	208.79	208.8	210.42	207.89	209.54	208.79	207.9	206.07	208.46	206.01	205.46	207.78	208.14	208.59	209.41	208.82	210.27	208.25	208.44	209.26	208.6	207.2	210.82	210.34	207.03	205.42	209.51	207.41	212.03	207.99	208.65	209.88	206.78	206.53	210.81	206.49	207.06	206.31	210.06	211.83	208.03	210	209.42	207.14	209.35	206.14	207.85
214.07	207.29	211.54	212.48	209.71	215.26	213.17	208.49	212.4	215.03	210.5	217.16	209.92	208.81	213.13	209.13	213.09	212.74	209.82	211.03	214.86	214.1	212.79	212.78	211.98	213.01	215.62	211.38	213.47	214.83	211.17	212.83	211.89	211.1	209.39	209.48	211.69	208.35	213.74	215.64	208.65	213.14	208.4	212.12	211.75	212.75	209.88	211.79	212.08	209.46
207.2	211.99	209.88	211.27	209.32	211.89	211.86	211.02	213.27	212.07	213.37	210.01	211.21	211.47	210.43	209.53	213.12	212.36	211.61	212.94	209.05	210.75	207.65	212.96	209.13	212.26	216.19	212.94	212.3	209.42	211.88	214.19	214.63	211.19	215.33	210.06	212.35	211.89	212.07	211.48	210.04	209.77	210.69	208.29	213.81	210.18	213.23	210.17	211.17	212.53
214.84	216.83	214.93	212.12	212.55	211.62	214.31	212.17	212.06	212.39	211.92	212.12	213.86	213.47	213.6	212.72	212.92	215.95	214.92	211.89	215.65	214.36	213.33	212.89	212.4	213.15	211.88	213.34	210.26	212.23	214.52	212.6	211.35	208.48	212.87	209.7	212.93	213.8	212.87	213.88	214.15	213.54	212.59	215.06	211.36	213.32	215.47	211.29	211.18	213.98
210.9	210.75	211.72	212.01	209.23	212.96	210.68	207.94	205.38	210.29	209.06	210.12	209.56	210.68	209.1	206.4	209.99	207.31	209.65	210.22	210.75	211.54	207.55	209.6	211.7	210.04	211.81	210.1	206.9	211.07	207.22	208.69	206.62	213.49	207.77	210.06	208.67	210.52	208.73	212.32	208.99	209.67	212.25	210.13	208.62	210.06	210.61	207.19	208.69	207.01
197.97	197.49	199.04	198.84	195.93	199.78	201.44	202.19	199.91	200.19	201.29	197.21	200.81	201.51	197.01	196.68	199.62	197.95	195.88	197.82	201.04	201.61	199.7	198.71	203.44	198.31	198.98	199.33	199.43	200.45	198.94	199.63	198.58	197.89	197.77	198.71	196.93	198.9	198.84	198.88	197.38	200.68	196.16	200.99	199.17	201.73	198.86	198.04	201.22	199.33
210.28	213.83	214.13	211.91	211.74	211.76	214.69	216.52	213.21	212.13	212.08	213.28	210.44	215.58	212.74	211.88	213.72	212.46	213.99	211.52	214.97	214.22	210.48	210.68	216.24	215.02	213.62	213.99	211.86	213.9	212.84	210.25	212.78	214.37	211.03	211.88	212.78	211.5	212.61	213.28	212.98	212.14	213.78	212.54	213.45	211.86	212.15	213.45	213.7	211.58
212.77	211.19	211.33	212.13	213.49	211.05	212.59	211.97	207.23	209.88	213.22	210.01	206.86	212.54	211.12	210.54	213.11	212.77	211.25	211.91	210.94	211.91	211.12	211.49	211.72	213.31	209.42	217.6	210.51	209.29	212.49	210.93	210.26	212.92	213.8	210.62	212.37	209.85	211.26	209.56	208.15	212.64	211.86	214.89	208.82	211.94	211.16	213.24	208.27	212.3
219.68	218.9	215.72	216.6	217.01	217.19	217.67	216.91	220.16	219.74	216.42	216.04	217.56	218.07	217.72	217.04	216.05	215.11	215.07	219.8	217.37	215.21	214.34	219.06	215.92	214.32	219.61	217.39	215.31	217.47	214.78	216.62	215.61	217.62	219.27	217.99	215.55	217.65	218.72	215.14	214.98	216.14	220.98	212.9	218.61	218.43	216.25	215.18	217.46	217.65
211.02	209.25	210.36	214.2	213.67	211.52	209.28	213.99	209.87	210.69	210.64	212.13	208.97	207.59	210.43	212.82	212.36	213.52	213.9	211.21	211.3	212.61	211.1	211.99	212.27	210.26	211.85	211.36	214.41	210.82	209.41	211.04	211.08	209.63	210.13	211.64	210.87	208.88	211.61	213.72	210.52	211.93	210.46	211.24	212.82	212.96	213.88	209.34	212.44	211.88
213.32	212.49	213.33	212.13	213.13	209.75	214.34	211.52	212.18	212.95	211.77	211.63	212.48	211.92	212.14	210.7	210.64	209.2	215.98	211.9	211.24	213.34	212.08	213.74	211.39	211.95	210.63	212.19	209.62	211.41	212.96	208.55	211.17	212.12	210.35	210.73	214.5	211.06	211	213.3	210.3	212.37	214.41	216	212.12	209.49	210.95	212.21	212.63	216.04
207.56	209.57	212.19	207.47	209.16	208.68	211.01	208.97	208.51	208.48	208.58	207.43	208.05	208.38	207.71	208.55	208.32	204.88	210.22	205.6	209.45	205.73	209.5	207.45	208.45	203.79	208.27	206.98	209.8	205.95	207.05	209.03	210.29	205.21	207.74	209.33	207.94	206.35	206.52	209.4	209.73	208.8	208.67	206.37	209.86	204.45	206.84	206.88	207.08	207.27
205.15	196.84	202.66	204.66	204.33	203.16	202.42	204.29	202.07	201.55	199.49	206.93	200.65	204.03	202.17	201.7	200.24	204.47	198.7	202.43	204	200.43	201.9	202.18	203.8	199.06	203.19	204.47	202.49	202.83	200.02	202.13	201.83	201.73	204.27	200.86	201.13	201.68	202.38	203.7	203.14	203.18	200.72	204.82	203.4	203.68	199.41	200.68	204	199.17
210.86	209.38	207.57	209.53	207.11	211.08	212.4	206.99	211.61	209.95	211.25	210.17	206.55	210.15	207.74	209.51	209.76	207.5	209.4	208.43	209.77	211.71	210.43	209.86	206.57	209.95	207.87	209.23	209.37	209.1	209.6	208.75	208.26	210.64	206.9	211.89	205.95	208.28	206.18	206.9	207.58	209.35	208.67	209.01	211.35	209.53	212.26	209.63	208.9	205.9
209.65	210.01	206.27	211.38	210.15	208.42	209.97	205.78	209.49	206.36	208.47	210.18	209.5	212.68	206.52	209.32	210.74	207.91	210.34	208.01	208.82	209.81	208.69	205.75	209.1	207.49	208.65	208.09	207.74	208.54	208.6	208.36	207.46	206.94	209.41	206.1	207.48	206.63	207.52	210.26	209.78	205.6	206.91	211.13	209.87	208.73	207.42	208.41	209.3	211.45
201.16	199.48	199.05	198.68	199.27	199.48	202.94	199.44	199.63	201.31	200.6	197.89	197.5	198.42	197.49	201.94	200.72	198.68	201.66	199.48	199.28	200.16	200.19	200.48	198.03	196.76	199.89	200.87	198.91	199.62	196.33	202.5	197.95	198.43	197.74	199.75	199.56	197.8	198.29	199.03	196.64	200.16	197.59	198.36	199.24	198.54	197.97	198.61	199.16	199.94
209.63	211.7	209.22	205.73	208.74	208.02	209.68	208.48	207.76	210.25	208.47	206.53	207.29	206.03	207.21	205.76	205.85	205.77	208.27	209.34	213.48	207.79	206.59	214.32	208.22	211.46	206.42	208.28	207	206.19	207.64	206.47	207.73	208.35	211.31	209.17	206.53	209.87	209.15	208.24	209.03	208.87	206.19	209.97	211.3	208.78	206.32	206.43	209.38	210.58
194.66	195.62	192.38	196.89	195.13	193.88	195.42	195.96	194.48	194.77	194.38	195.66	191.69	194.63	197.8	191.18	193.59	193.44	195.46	193.11	194.92	195.08	196.63	195.22	195.52	195.45	196.66	195.36	194.29	196.59	196.69	194.01	193.36	194.66	196.99	192.25	196.72	195.91	194.28	196.09	196.43	193.9	191.99	197.91	195.33	194.39	196.01	195.21	195.95	195.86
210.06	208.04	210.42	210.11	209.42	212.37	210.38	210.68	209.12	210.92	210.45	209.36	212.1	211.07	209.34	211.28	208.63	211.28	208.28	206.67	208.81	206.63	208.66	208.96	211.08	208.19	212.84	207.16	209.13	211.68	209.03	208.13	209.68	211.99	209.7	211.51	208.97	211.64	209.47	206.3	206.31	211.02	207.36	210.12	213.26	207.95	211.59	211.11	208.58	211.71
213.92	211.89	212.11	213.24	210.87	211.21	212.7	212.25	215.51	211.19	212.13	214.6	213.76	211.17	212.01	209.98	213.83	210.88	215.67	215.22	212.98	212.15	213.43	214.01	210.85	209.58	211.58	217.28	211.01	212.39	210.77	213.68	215.1	214	213.72	210.77	211.52	211.31	213.61	213.67	212.54	212.49	211.68	212.85	212.67	212.23	213.15	215.38	213.16	211.03
214.65	211.93	216	213.53	212.01	212.11	213.26	213.03	214.94	214.69	214.73	214.99	216.66	211.45	210.71	210.74	210.64	212.47	214.57	212.45	210.09	213.08	217.41	212.36	211.08	210.25	212.35	212.6	211.28	213.38	212.83	214.89	215.37	210.97	212.97	213.48	212.06	212.25	212.11	213	216.83	211.65	213.32	214.5	212.43	215.35	213.53	212.16	214.36	213.55
193.96	192.67	194.8	196.23	195.67	192.8	191.46	194.15	192.21	195.21	194.98	193.39	193.66	193.74	189.86	194.14	195.06	196.93	193.31	197.2	193.55	194.67	193.32	192.68	199.42	195.11	193.2	193.36	191.36	194.32	197.49	194.76	192.95	194.09	193.9	195.66	194.06	194.66	191.95	193.81	195.02	194.53	193.91	194.3	194.29	197.19	193.99	192.8	193.17	192.3
211.16	208.54	206.63	208.45	210.81	205.3	204.32	208.53	207.45	207.31	207.06	207.2	211.16	206.81	205.11	209.81	208.65	209.52	206.53	206.84	208.74	207.83	206.83	208.63	206.51	208.47	207.82	212.01	206.37	207.18	208.45	210.77	210.13	209.93	206.26	207.43	208.43	207.54	208.83	208.27	208.17	207.76	205.8	210.41	207.19	207.21	207.82	210.8	206.57	205.81
202.43	204.3	200.61	200.35	204.98	207.12	206.12	201.74	204.01	202.1	203.33	204.88	208.6	204.86	203.61	205.04	200.68	205.69	207.35	204.21	201.95	202.27	202.87	202.17	204.55	200.84	204.8	200.37	203.93	204.16	202.81	204.99	203.57	201.14	200.73	201.48	202.97	201.54	204.23	203.19	203.62	204.35	201.3	203.71	204.53	204.96	201.11	204.11	201.6	203.59
209.38	204.87	209.5	208.18	205.27	211.2	210.9	207.37	207.83	207.12	208.14	208.88	209.88	208.89	206.9	207.17	206.76	209.54	206.95	209.82	208.8	208.69	208.93	207.94	205.26	208.81	206.77	208.15	207.92	208.49	206.35	206.09	208.96	207.21	206.47	205.15	208.15	207.77	208.72	209.61	210.56	207.77	209.75	205.8	206.77	212.71	206.95	208.39	205.83	205.95
202	203.14	203.11	206.2	200.86	202.39	207.57	203.24	202.23	205.69	203.96	206.57	203.78	205.88	202.64	203.53	205.98	206.77	204.46	207.14	204.71	202.62	202.9	207.27	203.54	204.17	207.81	201.92	206.55	204.74	202.75	205.74	202	205.74	205.19	206.13	206.12	203.68	204.97	206.03	203.18	206.75	204.84	203.82	204.62	204.62	207.5	205.64	204.23	206.71
201.31	202.47	203.39	197.15	198.79	202.92	201.21	199.71	202.12	199.59	201.15	200.88	200.37	203.79	201.2	200.27	201.14	198	204.83	202.27	202.29	201.61	204.47	203.58	200.54	203.14	199.97	199.7	201.49	200	201.57	201.85	200.18	200.48	202.4	201.53	199.41	200.89	202.55	201.74	204.22	196.94	203.5	200.34	199.59	201.11	202.67	202.15	202.3	200.88
212.87	210.72	209.48	211.56	212.9	209.91	211.65	214.24	215.37	213.28	213.57	211.43	213.47	211.26	215.59	213	211.99	210.97	212.41	214.18	213.77	212.58	212.27	214.35	209.37	213.02	212.08	213.13	214.47	212.51	212.54	212.33	213.68	214.38	211.19	210.58	212.4	212.9	210.8	211.31	213.81	210.55	214.68	212.51	209.48	211.61	211.94	209.42	206.71	212.58
205.99	208.17	207.74	211.17	209.19	210.96	209.19	210.13	211.05	210.47	208.14	212.41	210.12	208.89	209.13	208.82	208.86	213.62	208.59	210.41	211.73	210.36	210.12	207.06	209.53	210.64	210.28	208.28	209.21	209.58	211.15	212.02	209.03	211.11	211.66	210.1	209.45	211.46	210.08	208.85	206.73	207.68	208.83	209.69	206.73	209.2	209.76	209.07	208.33	211.41
211	214.38	212.11	208.57	213.29	211.07	210.86	211.29	212.02	213.02	208.25	209.36	211.08	212	211.96	209.79	210.97	207.57	211.54	213.43	210.56	209.84	212.01	215.54	214.09	211.87	209.9	214.02	210.8	212.05	212.24	213.05	210.39	213.4	211.39	213.03	213.08	209.95	212.71	212.67	210.15	210.67	212.11	210.11	210.01	210.27	213.21	211.28	212.96	212.89
210.84	210.59	211.29	212.46	211.11	215.13	213.38	212.34	209.62	214.54	211.13	211.85	210.97	213.16	212.01	216.03	212.35	213.44	212.38	214.38	212.99	214.13	210.66	216.13	213.4	212.18	212.65	211.52	216.15	215.96	210.87	216.01	213.82	213.1	213.72	214.71	212.88	211.49	212.61	213.02	210.23	213.72	210	211.39	213.95	210.96	212.53	212.16	212.1	213.47
200.54	204.82	203.02	200.73	199.86	203.69	203.14	203.41	204.77	201.65	200.42	203.8	199.8	202.68	201.87	201.23	204.74	202.85	199.48	200.21	203.62	201.98	203.71	202.63	202.21	203.51	199.09	206.87	205.85	203.59	205.51	201.19	202.36	203.87	204.76	202.04	206.49	201.08	200.05	200.77	203.12	202.07	201.14	199.66	203.39	203.24	203.57	201.64	201.29	202.18
208.29	205.73	209.91	208.55	207.87	210.91	204.49	210.25	208.56	208.55	209.92	210.05	208.22	208.31	213.65	208.81	207.11	205.97	209.52	212.31	208.09	209.72	208.81	210.38	206.5	210.79	207.98	207.93	210.33	207.61	208.03	209.39	209.69	210.43	207.44	209.01	209.38	207.7	207.81	209.11	210.39	211.54	207.72	211.02	210.8	210.77	208.42	208.74	207.42	207.29
197.78	197.98	200.25	199.62	199.29	199.25	203.48	200.9	196.99	201.04	202.19	197.74	201.38	201.23	199.55	198.94	200.84	199.39	199.39	198.09	198.73	199.72	201.44	198.42	199.02	200.96	203.24	199.06	203.02	200.9	200.5	201.64	202.65	198.76	200.92	198.39	200.4	199.69	198.87	202.56	203.14	199.88	200.35	202.11	204.25	201.08	200.45	199.9	198.77	202.09
214.96	217.42	219.62	216.6	217.19	215.81	214.54	219.06	215.53	216.19	218.86	217.32	218.13	214.08	214.7	216.46	217.26	217.97	219.95	216.82	217.15	218.31	220.68	218.06	215.96	218.82	216.89	219.76	219.35	215.07	215.72	218.84	214.55	218.07	214.82	216.56	219.46	214.25	217.61	214.44	214.84	216.74	215.48	215.93	217.02	220.87	216.74	219.2	217.59	215.09
207.2	209.51	207.36	207.1	204.94	207.09	205.97	207.72	206.27	207.78	207.62	206.13	208.7	205.95	207.96	208.05	208.47	209.07	208.87	209.22	209.09	206.8	204.51	208.89	210.74	206.22	210.65	210.81	205.02	208.96	205.29	208.73	212.06	205.99	210.53	207.72	208.17	207.97	210.25	210.72	205.15	205.47	206.18	204.15	209.14	210.03	210.27	209.58	208.45	209.98
204.5	207.23	207.6	205.86	208.07	207.18	206.06	207.68	211.67	204.95	207.22	209.56	207.8	208.58	210.21	209.23	203.49	207.07	205.65	207.66	208.83	209.21	207.39	206.93	208.29	205.02	211.52	209.75	206.48	208.3	207.04	211.64	207.97	207.32	206.84	209.89	207.98	203.9	208.75	208.15	207.12	207.26	209.13	207.64	208.71	205.47	208.09	206.88	209.6	205.11
210.63	210.27	211.66	212.89	210.38	211.15	209.02	212.11	215.55	209.58	212.41	213.96	214.18	211.39	213.79	208.12	209.44	212.72	212.24	213.03	213.48	213.44	213.27	211.12	208.12	207.22	211.94	209.43	212.69	211.75	213.36	211.38	213.1	212.27	211.06	212.81	214.67	216.26	213.03	213.09	214.99	213.64	210.12	214.03	211.12	211.95	212.39	211.26	208.62	212.73
213.82	210.33	210.11	206.76	210.72	207.85	208.63	207.84	206.73	210.61	205.14	207.29	207	208.1	206.11	209.15	205.14	208.51	210.15	207.79	208.62	209.17	207.61	207.6	210.24	209.22	209.78	209.7	209.56	207.47	210.66	211.9	208.15	211.35	211.03	209.82	205	207.09	212.76	207.87	207.63	209.68	207.8	207.39	207.77	206.43	211.37	208.06	208.38	205.85
206.33	207.52	208.37	206.37	210.4	211.28	208.01	209.14	205.78	213.41	206.61	208.05	209.34	210.96	207.73	209.82	205.12	209.53	207.28	209.63	206.76	209.26	206.97	207.97	209.29	207.98	206.13	207.13	209.08	207.46	205.88	208.39	207.86	209.18	208.8	209.34	209.34	209.6	207.98	210.51	208.04	208.89	211.15	209.26	211.92	210.44	209.96	209.58	210.44	211.36
215.88	211.1	210.05	212.48	211.96	209.12	215.45	213.22	212.16	211.52	210.14	211.43	211.95	217.74	211.67	211.91	212.56	209.6	212.37	212.47	213.21	212.59	208.78	211.26	211.27	214.29	208.69	210.33	211.58	209.27	214.31	212.26	211.7	212.16	211.16	212.52	212.12	210.49	213.83	208.56	212.99	212.32	212.31	209.69	209.1	211.43	211.14	210.42	214.56	211.11
207.4	207.99	206.52	208.43	208.17	207.82	209.35	211.05	210.97	207.17	208.93	208.49	208.3	207.78	210.87	209.88	209.88	207.12	207.24	207.64	206.4	204.44	208.89	206.9	206.88	206.18	205.82	207.34	206.57	208.67	206.4	208.15	206.23	208.2	208.9	211.26	204.77	207.63	206.22	204.6	207.34	206.74	210.4	209.69	209.22	205.01	206.25	206.96	205.75	207.6
208.87	210.21	208.44	206.68	210.47	210.32	210.32	207.98	208.12	211.34	209.51	208.56	210.5	212.39	207.02	209.26	208.6	206.78	209.74	207.35	208.67	208.4	211.46	211.32	209.6	208.58	209.52	207.86	206.59	208.77	208.57	209.38	208.92	210.89	208.38	208.11	210.11	210.72	208.77	209.52	209.11	210.38	207.24	208.31	203.51	210.88	211.19	208.6	208.97	211.14
205.11	206.27	203.13	205.18	200.93	205.37	204.32	207.74	203.02	204.18	203.64	199.23	203.36	204.85	204.16	203.11	209.07	205.43	205.36	200.29	202.24	202.68	200.31	203.63	202.91	203.25	204.37	204.27	203.73	204.8	202.19	204.3	203.01	204.83	204.79	199.76	202.63	202.73	203.61	204.32	204.23	202.56	201.2	205.6	204.66	202.37	204.56	205.29	203.99	202.64
206.02	201.48	204.5	202.31	204.97	204.76	203.94	204.61	206.57	202.75	202.8	202.54	204.4	199.94	203.06	203.34	203.74	204.95	205.77	203.74	201.2	202.19	203.63	203.86	197.06	202.16	200.1	201.63	202.73	199.75	201.32	201.19	206.24	202.57	202.56	204.59	205.28	202.01	205.57	202.14	202.31	202.03	204.77	205.91	204.87	202.95	205.57	202.86	202.46	204.35
202.77	203.41	202.5	202.16	207.75	202.46	203.25	202.63	205.88	205.6	202.16	201.49	205.88	201.47	202.87	201.78	199.01	203.7	201.61	200.92	200.31	202.92	204.56	201.48	201.94	204.36	203.65	204.35	201.49	204.69	202.1	203.07	204.14	203.51	200.48	202.61	201.11	200.65	202.9	203.93	202.8	203.56	203.58	200.33	202.14	205.32	203.62	203.21	202.51	199.47
213.73	215.85	216.01	216.33	216.32	216.97	216.71	218.53	218.01	219.62	215.28	216.36	216.36	214.8	216.09	214.31	217.67	217.89	216.33	216.88	219.87	215.32	216.1	216.99	215.78	217.51	218.08	217.92	217.62	218.97	217.74	213.65	219.23	215.42	214.56	215.52	217.43	216.84	216.39	217.29	215.19	216.58	215.66	214.69	216.41	217.56	216.67	217.24	215.56	218.61
204.12	208.51	209.16	209.01	208.12	209.15	210.24	207.53	207.84	209.65	209.48	207.77	209.46	207.52	208.2	210.8	207.9	207.65	205.45	207.68	211.75	207.88	208.66	205.44	209.01	208.67	208.01	205.78	207.85	208.53	207.55	204.6	208.46	207.21	205.37	207	210.3	211.01	205.06	207.35	209.36	208.89	208.78	207.4	207.95	209.38	204.27	207.89	209.1	209.83
207.25	206.04	207.31	205.52	208.89	207.7	203.4	209.72	205.21	206.68	205.78	203.79	205.18	203.7	206.96	207.82	203.51	207.07	203.1	205.97	204.84	208.96	205.65	208.95	206.09	206.61	206.78	207.85	205.55	204.83	206.87	206.9	208.69	205.13	203.41	203.67	203.09	207.43	205.24	204.92	203.76	203.51	205.64	205.83	205.4	203.56	210.16	205.96	206.05	205.76
207.32	206.63	207.44	211.13	209.08	209.87	207.85	209.91	209.03	208.56	204.49	209.44	208.83	206.36	211.06	207.7	207.88	211.3	208.4	210.03	210.85	209.22	211.37	211.42	208.13	203.65	211.87	209.08	208.75	210.11	205.81	210.15	207.6	208.28	206.47	207.65	209.85	206.91	210.13	208.85	209.51	208.25	210.08	211.01	210.16	206.96	207.83	209.71	212.29	209.7
218.5	215.32	217.55	213.98	216.19	216.07	218.16	217.19	215.51	217.13	218.19	218.12	217.14	219.33	216.14	216.42	218.39	217.29	214.71	216.88	214.76	217.93	215.97	212.52	218.6	215.35	214.99	219.43	215.82	218.33	217.28	217.64	218.72	216.62	216.07	216.62	216.98	214.92	216.87	215.23	218.81	219.37	218.17	215.26	216.91	216.19	219.56	218.54	217.74	217.53
205.81	205.61	207.07	202.08	202.4	204.34	206.76	204.53	203.23	204.06	205.76	203.29	202.21	206.34	203.65	207.84	201.65	205.73	204.01	200.66	203.99	200.66	203.59	202.09	203.95	204.32	202.13	204.64	203.23	206.09	202.84	202.15	203.11	205.57	202.37	203.64	204.27	204.34	206.08	206.5	204.81	202.36	206.57	203.33	203.76	202.26	206.72	205.14	204.33	201.93
215.83	215.38	220.5	217.65	215.87	217.97	218.2	214.01	217.26	217.38	218.63	215.97	222.37	214.93	218.19	218.59	217.21	216.54	217.41	219.25	216.79	216.87	217.33	223.43	218.25	219.61	219.35	217.84	215.63	218.83	217.38	216.6	220.92	218.01	217.01	217.93	216.98	215.35	217.34	221.13	217.18	219.14	217.73	215.26	217.93	219.74	216.54	219.04	215.74	215.66
203.02	204.56	203.96	204.53	202.58	205.58	205.24	202.78	203.66	205.41	203.89	201.92	201.93	201.49	204.07	202.51	201.24	205.67	202.22	202.68	200.41	200.99	207.81	204.61	201.09	202.59	203.93	204.28	205.34	201.31	203.93	201.51	202.8	201.79	203.54	203.16	203.85	202.08	203.41	204	202.67	201.19	202.47	203.5	204.74	199.66	202.88	205.1	203.17	199.55
199.9	198.92	201.42	200.6	203.31	205.32	202.43	201.51	202.28	203.49	200.5	200.6	200.7	202.28	201.42	204.46	205.15	201.28	203.52	198.4	200.5	201.67	199.73	200.5	205.5	201.13	203.07	199.5	202.55	202.96	203.05	202.85	202.87	203.09	203.05	201.42	203.25	203	201.57	200.49	202.82	205.27	201.42	204.24	204.41	200.7	202.46	203.51	203.67	203.29
207.73	209.46	204.5	206.53	209.53	208.3	207.19	205.86	204.58	209.62	206.33	204.42	210.63	206.6	206.52	210.44	204.88	209.98	208.55	209.46	207.28	209.1	208.52	211.28	205.11	207.99	208	205.58	207.28	205.53	202.51	209.09	213.26	208.49	208.69	206.2	207.35	205.37	209.83	203.66	205.31	207.91	205.81	210.09	207.96	204.63	206.16	208.06	208.63	205.86
209.99	206.62	210.64	211.09	210.16	211.93	209.34	208.09	208.78	210.11	207.65	210.65	209.91	209.82	210.13	213.48	210.84	210.79	207.53	210.69	208.78	207.83	212.25	207.01	208.08	208.63	211.94	210.44	210.35	209.18	209.11	211.85	207.35	212.29	211.73	212.45	211.25	206.06	208.47	205.51	208.43	211.19	205.28	212.88	208.95	209.2	210.26	208.75	210.58	206.67
201.61	202.09	199.06	201.1	200.28	198.62	198.81	199.44	199.91	199.61	201.97	200.23	199.88	198.91	202.26	198.7	201.98	201.3	198.77	198.83	200.35	198.35	198.73	198.48	198.35	197.98	201.22	202.23	200.6	200.07	201.07	202.31	197.13	198.95	198.81	202.79	199.42	200.21	200.17	201.21	198.24	202.45	199.55	197.34	201.23	200.58	199.78	201.18	199.18	200.85
199.94	200.54	196.47	198.02	198.72	196.02	195.3	198.05	195.95	197.1	198.15	197.89	198.58	197.75	197.38	197.92	197.34	193.23	195.72	196.98	197.97	197.81	197.37	195.82	197.96	194.74	200.23	200.02	197.99	197.5	199.59	196.75	198.3	200.53	197.03	195.76	197.26	199.42	200.56	199.85	200.54	196.7	198.76	197.39	199.02	195.5	196.35	198.49	194.03	197.46
217.3	219.5	220.39	219.24	216.83	216.31	217.37	220.01	217.54	214.91	218.53	217.07	216.84	218.79	220.01	218.27	216.6	221.38	219.23	215.18	216.79	219.51	219.51	217.57	217.02	216.53	220.32	219.99	215.93	218.82	216.41	215.16	218.44	217.57	215.84	219.28	215.53	214.35	214.14	219.77	215.72	219.61	219.01	215.89	217.51	217.34	218.33	218.4	219.71	220.23
209.27	209.83	207.17	207.97	206.77	209.05	205.55	207.24	209.65	209.16	208.25	207.82	209.69	206	208.7	210.21	208.27	209.79	211.26	211.89	207.89	209.23	209.36	210.05	207.67	207.92	205.33	206.22	208.86	208.73	207.78	208.43	206.47	207.66	207.09	205.44	207.05	208.28	204.45	204.77	205.87	208.19	208	206.64	208.9	207.54	205.86	208.73	205.08	207.22
213.13	211.8	209.77	211.12	210.67	213.59	215.55	213.79	211.83	213.55	214.21	212.73	211.91	213.66	209.37	214.19	210.69	212.56	212.43	210.57	213.62	214.93	212.37	214.65	212.8	209.74	211.38	209.57	211.83	214.31	214.64	215.89	213.85	213.89	213.45	210.88	213.45	211.66	210.13	213.4	210.33	211.94	214.75	211	213.88	211.47	214.43	212.26	214.41	212.52
200.12	196.03	199.54	198.88	195.57	198.05	198.84	196.83	200.52	198.19	196.8	198.53	199.94	198.55	199.66	199.12	201.23	199.65	200.28	198.58	198.95	198.82	199.15	202.1	200.35	200.47	199.53	197.71	199.77	198.98	199.28	198.58	198.73	197.61	198.2	198.8	200.19	199.04	198.97	199.1	197.12	200.78	197.4	197.3	200.74	200.25	198.53	198.58	196.39	200.69
203.89	206.61	204.71	204.99	202.21	204	204.23	200.82	202.89	206.39	201.76	203.49	204.61	205	200.89	205.99	206.11	202.23	199.98	201.19	198.98	201.34	204.91	203.14	201.76	207.18	203.66	203.09	202.81	202.28	206.25	205.28	203.75	203.27	205.55	204.19	203.08	200.78	200.92	201.21	205.85	203.36	201.99	203.11	201.19	203.65	202.31	201.83	202	202.71
206.11	211.25	207.4	211.81	205.24	210.01	205	205.91	213.17	207.22	209.71	209.07	208.07	207.25	209.18	208.72	206.5	205.47	207.25	207.61	205.68	207.45	206.61	206.08	206.38	207.72	206.5	209.61	207.37	210.26	210.62	207.68	209.84	208.38	207.39	209.49	209.58	210.67	205.69	207.29	209.47	213.61	208.87	206.22	211.94	205.33	207.25	209.23	209.08	206.77
203.87	204	202.24	204.31	203.31	205.87	202.86	204.37	202.94	204.96	206.8	202.03	206.7	208.34	203.27	207.74	203.06	206.7	203.62	203.82	204.32	203.94	201.6	203.79	203.05	202.27	204.8	205.14	206.44	206.89	201.14	201.59	199.2	203.83	205.17	203.56	206.38	204.77	205.92	201.52	204.44	205.33	203.18	202.7	205.82	202.34	203.34	204.77	205.61	203.08
207.65	206.6	207.47	206.16	209.01	209.16	210.22	205.74	207.63	210.37	207.19	209.69	209.58	211.42	208.64	210.23	209.96	210.42	210.66	207.49	206.53	208.01	208.26	207.92	210.84	208.79	209.39	213.04	206.61	208.23	211.53	207.73	208.19	209.05	205.11	208.82	210.73	208.96	205.42	206.65	209.85	206.13	209.33	210.06	207.62	210.6	207.15	205.25	207.08	208.18
203.89	201.09	202.08	204.44	205.29	204.41	205.41	204.95	200.99	205.28	204.93	203.83	205.46	202.06	201.83	204.55	202.96	204.05	204.31	201.17	203.2	202.54	203.78	202.67	204.98	207.58	202.68	204.13	207.06	204.37	203.64	205.66	202.39	202.49	204.7	202.51	202.72	203.42	202.26	201.83	202.89	204.25	203.37	203.17	200.41	205.5	203.74	203.95	204.21	206.97
205.04	204.2	204.38	207.63	207.56	207.07	203.58	203.45	208.55	201.43	202.8	205.58	204.37	206.94	203.24	204.35	206.25	205.52	205.66	206.92	202.08	202.01	206.59	201.18	206.42	205.18	209.5	206.41	206.24	203.05	204.78	204.87	203.71	205.45	202.52	207.63	201.96	203.12	204.73	204.07	205.07	204.29	207.86	206.31	204.73	204.2	204.25	201.69	203.08	207.89
205.39	206.2	201.66	204.07	205.57	203.93	202.7	204.75	204.11	204.99	206.17	201.22	203.12	204.43	204.45	206.05	204.22	201.12	202.41	200.17	204.87	205.06	201.81	201.89	205.8	201.03	206	202.47	200.73	205.22	202.45	201.18	201.67	202.89	200.55	202.62	204.24	201.89	205.86	201.23	202.09	201.01	202.85	203.27	204.97	202.93	201.03	201.11	200	202.17
206.95	210.32	202.53	211.47	209.2	208.04	212.79	205	210.25	209.1	210.95	206.95	209.13	209.18	209	206.4	212.09	210.96	207.53	207.88	205.22	208.22	208.37	209.73	208.85	206.24	207.36	209.56	209.03	209.02	207.94	207.84	208.39	210.47	209.24	205.87	208.61	208.66	208.47	207.11	211.13	206.71	210.09	205.69	210.53	209.15	209.75	209.35	206.52	211.62
203.06	203.11	202.73	205.15	204.65	201.72	199.99	205.43	197.76	203.56	202.91	203.68	202.23	197.9	201.8	203.32	203.68	201.42	204.9	200.51	202.99	203.53	202.74	202.39	199.51	202.42	202.39	200.73	203.82	202.94	203.81	201.41	201.15	204.63	202.99	202.02	202.16	204.02	202.12	200.84	200.52	202.82	205.71	203.87	201.04	202.31	200.71	201.86	203.77	203.28
211.69	215.97	215.22	212.98	215.2	210.42	214.24	213.34	213.61	215.63	214.81	209.53	215.65	214.18	212.18	213.67	215.27	212.06	211.78	213.95	217.08	213.3	212.23	211.05	214.47	213.82	218.02	213.56	213.32	215.67	215.49	213.3	209.2	215.46	212.6	213.39	219.36	217.56	215.49	213.51	211.47	214.73	216.48	212.33	211.91	213.28	214.17	214.07	213.09	211.99
209.54	212.35	209.58	213.72	212.59	210.7	209.83	212.38	211.64	209.83	209.53	212.29	214.11	211.5	211.27	217.91	207.64	211.38	209.7	209.75	213.28	209.03	214.16	210.54	215.79	209.77	211.07	210.36	209.69	213.9	211.14	213.11	209.52	210.92	211.02	212.29	213.9	209.85	209.99	211.51	213.17	215.1	213.65	213.61	214.14	212.02	213.25	210.29	214.26	211.09
205.36	202.51	204.06	204.04	204.79	204.63	197.93	206.87	203.32	203.42	202.91	203.97	205.26	202.77	202.02	204.76	204.12	202.39	199.69	203.58	202.83	201.47	201.8	201.24	204.09	203.79	202.31	201.33	198.18	203.4	202.75	201.07	206.29	202.96	204.34	200.79	201.51	203.84	201.56	203.7	202.86	203.37	202.11	204.48	208.24	201.95	201.66	203.19	205.6	203.53
212.18	206	207.59	207.29	206.99	207.42	208.31	207.9	209.72	208.47	211.92	205.97	208.74	208.37	209.91	208.29	207.5	206.66	208.51	208.25	205.38	205.8	206.15	208.01	206.63	207.49	209.68	207.16	204.42	204.9	209.56	208.08	211.86	209.47	206.96	207.48	207.68	206.04	207.54	210.69	206.58	207.32	208.59	209.34	206.82	206.28	206.68	208.76	206.53	208.25
205.04	201.47	205.66	204.8	203.64	204.3	204.42	202.12	204.45	205.19	201.84	201.33	202.91	200.71	205.83	201.88	205.83	205.21	205.41	207.28	205.22	204.09	204.88	207.47	204.09	203.32	207.22	203.07	205.22	204.95	204.4	201.28	201.54	202.5	202.32	202.66	202.36	202.81	202.5	200.6	203.7	205.86	200.8	204.64	202.8	204.19	205.51	205.06	201.24	201.47
201.72	203.96	201.55	203.9	202.95	202.87	202.44	201.68	201.9	202.44	202.58	203.17	201.53	203.21	199.52	203.09	204.47	201.37	202.12	204.25	203.92	200.17	203.8	203.56	200.17	203.22	204.41	199.95	204.93	200.54	203.97	204.95	202.16	204.18	201.75	199.6	201.98	203.13	202.42	202.12	204.53	202.56	205.48	202.21	201.07	201.97	202.41	199.35	201.88	203.59
195.8	199.87	200.62	200.08	198.79	200.91	197.61	197.96	199.53	203.03	200.86	200.31	200.52	197.45	197.09	202.22	195.64	200.24	200.24	201.45	198.62	199.86	199.69	199.67	200.34	195.88	198.59	200.63	198.79	197.98	198.41	202.87	200.83	200.03	201.21	198.49	199.11	198.28	201.06	198.32	199.78	199.22	200.82	198.07	200.42	199.25	199.13	202.14	197.78	200.71
215.78	216.18	216.39	211.75	216.58	212.95	213.06	216.4	212.49	216.37	212.66	214.82	215.22	213.53	215.34	214.35	215	214.84	217.37	209.99	214.62	212.84	215.06	215.76	213.3	213.34	215.38	212.34	212.27	215.6	211.31	215.12	213.53	216.16	213.71	215.59	215.41	215.54	213.86	215.58	212.4	216.43	213.63	213.66	215.2	214.56	211.88	212.15	211.46	213.49
211.91	206.85	208.78	208.04	207.68	208.3	205.87	206	208.27	208.33	208.46	207.55	204.9	205.43	204.24	209.11	209.12	211.21	203.37	207.26	207.83	207.67	208.8	205.98	203.67	207.2	208.94	204.92	204.71	208.27	206.87	207.27	211.1	209.41	209.69	208.9	208.24	207.39	207.38	208.29	208.32	207.86	211.26	206.76	203.56	207.68	209.65	210.52	205.87	208.91
208.01	209.66	208.75	203.97	208.14	208.59	206.26	207.51	209.21	209	208.06	205.43	208.86	209.28	207.73	211.09	206.18	206.94	206.13	206.46	205.64	205.26	205.32	207.9	208.37	210.16	209.53	205.09	207.49	210.83	208.23	208.1	206.92	208.27	208.28	207.05	207.89	206.84	211.71	205.79	209.85	206.27	208.54	208.71	207.99	204.25	209.62	208.57	207.59	208.84
209.14	209.58	209.11	209.62	209.25	207.89	207.57	209.84	208.71	210.03	208.29	207.61	210.17	208.95	209.46	209.11	209.82	208.95	211.59	209.53	211.15	209.33	209.73	210.98	209.06	210.03	209.55	210.15	208.82	207.89	209.29	207.91	208.5	209.17	209.42	207.89	207.65	210.87	210.72	210.78	210.2	208.31	209.32	210.97	208.16	210.15	210.53	208.3	208.97	209.74
210.31	212.45	210.44	211.5	214.83	209.49	210.84	208.99	213.56	210.31	208.67	211.05	211.83	211.95	211.83	212.08	209.3	214.04	210.67	210.99	211.04	214.59	215.61	206.18	211.07	214.04	211.57	210.92	212.82	213.6	213.09	212.41	211.83	210.14	213.86	211.02	210.66	211.73	210.41	210	214.34	207.76	210.17	211.17	214.02	211.41	212.69	213.33	209.51	209.61
205.47	207.29	206.52	207.6	206.26	208.87	204.73	207.15	206.13	211.41	209.43	207.18	206.26	206.38	208.89	207.19	206.8	207.98	210.89	210.98	210.75	207.8	208.87	206.52	210.81	207.8	208.76	207.68	207.28	207.76	208.02	207.98	208.03	205.01	208.46	204.97	209.42	207.45	208.7	208.19	208.39	209.12	207.24	207.96	208.78	207.41	209.27	208.31	209.51	209.92
202.42	205.57	203.77	205.6	206.45	202.21	203.54	203.68	204.84	202.7	202.83	205.93	203.61	205.42	207.19	204.36	204.25	206.51	205.11	202.42	204.57	207.02	202.19	205.46	202.06	205.85	202.23	205.01	202.99	204.4	205.09	204.8	203.41	205.26	208.32	204.57	207.62	202.13	204.62	204.89	205.73	202.71	206.09	202.81	203.93	200.41	208.19	203.43	207.43	208.13
201.99	204.36	200.8	200.52	202.03	196.13	203.02	202.64	199.25	203.75	197.9	201.44	202.7	201.6	199.63	202.9	201.19	200.62	203.72	200.14	201.6	203.46	198.46	199.98	199.12	201.93	204.64	201.43	202	200.99	200.23	199.95	199.94	204.36	199.99	199.11	200.68	198.6	203.52	201.12	206.13	203.42	198.74	198.2	198.7	199.85	200.79	199.63	201.03	199.61
208.41	209.55	208.81	207.86	210.03	211.22	209.27	208.54	209.38	206.1	207.28	210.22	206.1	210.49	207.09	206.54	210.68	205.08	209.43	208.54	206.6	209.04	208.98	212.12	204.49	206.94	205.96	207.15	205.69	209.28	209.23	207.86	209	208.15	209.76	204.5	205.76	209.82	207.47	207.71	206.29	206.49	208.4	209.86	210.02	208.21	206.7	209.51	211.26	207.46
205.77	203.76	206.73	209.12	202.79	206.16	208.11	205.45	207.55	205.35	205.65	208.92	211.34	204.63	205.8	207.72	204.55	206.43	209.59	206.62	206.17	205.55	206.66	207.13	205.75	205.48	204.93	205.59	208.44	206.64	205.05	207.54	203.36	205.81	207.74	206.15	207.72	208.04	204.23	206.29	207.1	209.17	205.75	206.3	206.81	205.79	204.13	207.35	210.62	205.94
220.81	216.76	215.14	216.37	215.84	217.28	215.36	215.34	216.44	216.3	219.5	218.99	218.13	215.58	215.17	216.89	219.51	217.93	220.18	218.05	216.94	219.54	214.18	214.37	215.36	214.22	218.67	217.6	216.45	219.16	218.16	217.68	217.58	215.24	214.31	220.38	214.99	217.14	217.78	218.42	216.67	217.94	216.25	218.82	217.73	216.91	214.85	216.32	220.24	218.16
198.29	201.14	200.4	201.85	197.69	200.64	198.67	199.34	199.4	198.96	202.24	199.09	197.37	200	197.16	199.94	198.34	199.85	200.52	198.71	198.8	199.93	200.84	196.41	201.49	197.47	199.67	198.51	199.7	201.51	199.31	198.9	200.27	198.65	198.25	200.19	200.75	201.58	195.19	199.78	202.24	202.58	200.65	200.49	201.56	198.46	202.06	202.69	198.57	195.85
206.1	209.35	208.74	206.5	206.87	208.42	205.89	210.06	208.81	206.49	205.42	207.48	209.23	208.03	207.59	205.31	210.17	207.37	208.87	208.55	206.73	204.82	208.84	208	209.17	207.92	208.67	206.22	209.03	206.44	206.37	211.55	208.65	209.69	209.34	209.7	207.71	211.48	207.45	208.55	207.78	210.14	209.71	210.96	209.5	209.51	206.78	208.84	207.82	207.69
210.68	206.9	209.49	204.61	208.98	204.13	211.09	207.91	209.02	209.71	213.07	208.54	204.77	207.15	208.12	206.97	209	209.18	208.44	212.14	207.25	211.85	206.35	209.69	209.52	211.36	206.27	208.68	208.11	205.39	206.14	209.44	210.77	210.52	205.42	206.89	206.63	210.11	208.66	205.51	211.49	209.72	207.97	209.86	207.4	207.49	212.74	208.68	208.39	208.84
209.18	208.53	204.69	208.6	208.4	209.95	207.77	209.38	206.1	209.26	207.09	203.23	205.43	209.67	207.73	204.23	210.5	206.67	206.78	210.23	207.43	204.41	205.38	210.13	204.68	206.39	205.53	207.93	208.97	208.44	205.83	206.85	207.18	209.5	207.07	207.88	207.24	209.1	206.91	209.62	207.38	211.83	208.42	208.61	206.33	206.53	206.85	210.66	208.26	207.79
204.74	202.27	204.47	202.83	203.15	205.05	199.53	204.16	202.11	209.41	203.46	203.94	204.35	206.57	205.98	204.03	202.24	204.41	203	204.74	201.71	206.5	204.12	203.85	204.31	199.26	204.38	207.09	205.09	205.11	205.43	200.74	200.37	205.76	206.18	206.4	201.77	203.54	201.89	202.5	203.52	200.65	200.59	203.94	202.16	201.2	204.09	204.71	205.33	203.02
213.88	212.57	212.02	211.09	213.88	212.08	211.11	211.62	210.06	212.08	211.5	210.15	214.62	213.01	209.96	212.64	214.58	210.44	207.99	212.23	207.77	208.97	210.57	213.4	212.46	210.93	212.85	213.86	213.57	213.78	211.45	209.69	212.17	211.12	210.17	210	213.88	210.26	214.95	215.3	211.88	212.03	215.03	208.54	213.74	211.75	210.65	212.48	209.72	212.74
219.92	214.14	220.05	215.64	214.42	219.71	217.48	215.79	218.14	210.5	217.4	219.78	218.57	216.85	217.93	214.9	218.68	214.37	214.08	217.53	216.12	214.2	217.1	218.69	217.22	215.06	216.71	215.9	219.04	219.17	216.63	215.8	217.96	221.14	217.57	217.01	214.16	216.73	217.56	216.01	215.39	213.12	217.61	217.94	215.81	218.3	217.31	216.29	219.35	215.71
203.48	202.3	203.54	203.5	202.52	201.83	200.74	202.18	200.84	201.82	199.73	203.65	200.77	203.43	205.56	201.17	203.4	202.93	204.97	205.07	201.25	202.43	202.67	202.33	201.73	204.44	203.55	202.86	202.6	205.68	205.01	204.41	204.04	202.76	202.94	204.06	204.48	203.99	203.36	203.75	201.55	203.04	202.74	204.53	205.22	200.73	202.81	200.33	200.28	202.98
204.69	202.69	202.58	204.77	203.31	200.82	204.22	202.27	201.04	204.54	199.94	204.77	200.3	203.19	201.35	202.36	202.87	203.09	201.55	206.06	204.67	203.54	201.37	200.86	203.17	200.37	204.76	204.61	202.84	204.44	202.07	205.28	202.98	201.84	204.41	199.08	203.04	200.97	204.25	205.1	203.04	203.76	205.07	204.06	202.79	201.64	201.97	204.98	200.18	201.3
202.73	201.51	201.84	202.17	199.49	198.67	200.44	204.1	203.91	199.94	200.82	199.7	198.54	199.32	202.48	200.24	200.57	197.61	202.75	199.94	201.51	200.89	198.23	202	201.27	197.99	200.56	202.37	201.16	197.28	201.08	203.19	200.19	199.56	197.42	200.2	196.68	200.61	198.13	198.25	196.78	202.12	197.29	200.25	200.69	196.41	200.36	198.06	198.45	197.85
197.65	199.8	196.62	197.02	195.02	199.87	198.29	198.12	199.25	199.85	197.09	199.49	200.4	198.87	195.65	198.88	197.71	196.81	197.59	196.17	196.92	194.35	199.95	198.71	201.66	199.38	199.45	198.35	197.25	194.87	197.46	198.72	198.93	198.99	198.95	197.63	196.3	195.09	199.83	202.01	199.49	197.38	195.13	198.1	198.16	197.59	197.24	197.69	200.47	198.09
206.82	208.85	206.41	205.62	209.29	209.07	208.84	207.77	208.68	207.7	209.94	208.74	206.51	205.59	209.23	210.51	206.61	208.18	207.06	209.93	205.69	204.54	209.54	210.25	209.61	206.52	207.03	208.18	205.44	205.84	206.98	207.09	206.27	206	207.59	207.2	205.58	207.68	207.1	207.09	207.96	206.59	208.04	208.09	207.61	208.54	204.41	208.62	210.2	203.2
205.9	207.61	208.79	210.41	208.28	205.37	209.89	206.96	206.05	208.59	209.09	207.83	206.68	206.63	204.9	206.68	209.92	209.69	207.1	212.64	204.9	210.44	208.57	205.63	207.85	207.45	208.56	207.59	206.76	207.66	209.56	206.98	209.88	204.95	207.95	204.36	206.21	206.9	211.74	208.82	208.56	206.51	205.85	207.77	206.66	207.84	207.74	209.21	205.63	208.58
197.11	194.89	200.86	200.83	197	196.79	199.5	199.49	200.55	199.43	199.23	202.18	195.62	198.58	197.38	196.52	197.75	200.03	197.74	197.54	198.12	197.53	196.47	197.28	197.71	197.92	197.49	199	197.53	199.07	196.07	198.07	199.53	196.34	196.59	199.51	197.32	198.18	196.89	200	200.13	200.95	197.19	197.57	200.01	200.05	200.39	199.49	198.37	198.53
211.19	209.93	212.36	209.26	210.39	211.56	208.01	212.52	211.41	209.21	210.22	208.11	206.28	211.6	209.59	208.26	209.76	210.71	210.39	211.02	210.36	210.56	205.35	211.78	209.12	209.99	207.9	207.53	210.51	208.95	210.3	208.03	207.22	207.89	210.28	212.29	211.05	209.5	211.31	207.06	211.79	211.07	208.22	210.68	210.29	207.95	207.19	209.2	209.64	209.62
204.29	205.52	207.49	206.14	207.43	206.86	206.8	207.72	207.74	202.86	209.4	206.37	207.07	207.02	205.74	209.51	205.03	205.89	207.26	209.14	208.52	204.51	205.71	203.49	211.66	209.09	203.58	204.7	203.94	205.68	207.91	207.95	209.37	208.15	206.37	207.94	208.23	203	208.32	206.6	210.52	210.57	208.84	207.85	206.95	207.81	205.31	206.73	204.56	209.33
206.68	207.78	206.25	211.08	209.98	211.09	210.36	209.59	210.81	209.46	211.98	209.49	209.3	211.18	209.99	207.97	208.91	210.34	207.23	207.72	209.49	210.01	210.93	213.02	210.19	210.3	207.49	208.13	207.73	208.91	207.86	209.3	206.39	209.9	210.32	212.11	209.55	211.91	209.93	206.73	210.03	212	211.66	207.89	209.24	207.76	207.31	208.96	208.84	207.88
206.93	204.44	203.29	206.59	204.21	204.85	204.74	205.92	203.78	201.41	200.9	205.97	205.29	205.36	206.86	205.93	206.1	205.89	204.32	203.77	201.98	202.26	203.38	204.75	202.18	206.2	206.03	204.41	203.83	204.86	204.11	205.26	201.98	203.51	206.57	204.55	204.45	202.41	206.39	206.33	203.13	202.77	205.11	205.83	204.84	204.91	202.14	205.63	203.37	203.51
199.73	202.57	199.29	200.32	203.85	202.08	200.39	199.97	199	198.66	200.84	202.13	197.45	203.4	202.82	197.51	196.57	199.98	200.57	199.87	198.84	195.26	198.31	199.11	201.63	198.74	199.92	197.61	197.43	199.38	199.15	199.06	201.42	198.98	195.47	201.46	201.25	198.43	202.51	200.85	200.85	195.53	197.99	198.28	199.43	196.89	199.02	199.1	200.93	197.7
208.42	206.92	208.72	207.97	205.67	207.96	207.99	203.79	207.08	205.03	206.08	206.43	210.74	209.86	209.22	209.92	208.09	206.02	204.54	208.19	207.71	209.4	203.9	208.22	209.62	205.49	207.08	210.47	207.73	204.58	206.19	210.93	207.83	208.3	207.37	209.41	208.45	209.59	204.31	206.57	208.15	209.73	206.57	206.83	210.2	206.57	209.05	208.19	206.71	204.19
202.36	196.05	200.53	198.83	200.58	199.14	197.55	198.55	198.13	197.34	201.12	198.77	199.95	198.18	198.93	196.41	201.9	198.36	201.97	198.95	201.47	200.62	199.98	195.67	201.65	200.24	199.17	200.25	199.85	200.34	199.78	201.02	202.45	198.24	201.6	200.47	201.55	196.49	199.97	199.54	201.12	202.73	199.47	199.77	200.27	200.57	196.98	200.02	198.38	200.93
214.04	213.9	215.17	207.96	214.05	211.54	212.86	211.9	211.78	212.51	211.87	211.14	210.67	211.27	215.73	214.38	210.55	212.49	211.52	211.57	210.63	210.66	213.07	214.7	210.62	213.25	211.41	210.97	212.44	213.39	207.19	207.52	209.75	211.35	209.94	210.26	211.51	212.64	211.98	210.76	210.02	211.18	210.52	214.05	214.7	209.9	208.33	213.29	212.31	210.9
204.49	205.92	202.75	202.34	205.04	202.02	203.86	202.28	203.72	202.17	202.84	200.48	204.27	204.28	205.94	204.26	201.15	203.77	202.25	202.43	204.5	204.5	203.36	201.62	201.29	202.15	203.03	203.35	203.04	199.38	201.7	205.17	202.61	200.79	205.01	205.13	200.93	204.83	201.66	203.33	202.27	203.41	201.84	201.52	201.85	205.56	201.72	205.74	206.39	202.97
201.7	201.39	197.2	200.67	198.7	199.63	199.53	200.8	202.4	197.48	201.14	198.92	199.82	197.7	203.66	198.3	200.06	197.81	202.28	199.73	200.4	198.33	197.68	198.11	198.14	198.33	199.97	197.06	198.61	201.3	198.69	196.63	198.84	200.05	200.51	199.34	198.72	200.44	201.92	201.89	197.18	198.14	200.55	199.48	199.39	200.05	197.75	200.69	200.64	199.73
208.85	205.24	203.53	208.63	203.62	205.37	204.84	204.21	203.84	205.92	203.25	204.77	207.87	202.71	206.75	203.87	204.02	204.85	205.45	203.85	206.85	206.02	204.39	207.94	203.08	208.04	200.74	203.61	206.4	203.78	201.99	205.24	203.95	205.14	204.72	206.6	205.44	203.25	208.54	203.9	204.31	204.18	204.57	204.48	203.68	205.74	204.92	204.52	205.58	204.4
211.94	207.23	207.69	208.66	206.36	209.29	204.79	207.68	205.11	206.73	206.97	206.25	208.45	207.52	207.31	209	208.33	208.51	209.3	208.57	209.95	206.38	209.63	210.69	207.88	209.32	209.61	210.89	209.88	211.42	207.01	209.34	210.78	209	210.41	207.92	206.81	211.97	207.49	213.28	209.25	209.76	208.66	208.51	209.39	208.77	209.5	210.09	209.87	211.83
202.5	202.79	203.45	203.23	203.01	201.32	202.97	202.91	204.91	205.14	206.8	203.89	205.44	201.68	205.51	203.16	203.99	202.93	200.91	203.68	202.52	204.09	206.5	204.88	204.6	201.91	202.69	202	201.42	207.97	204.73	204.87	206.75	201.76	203.29	199.29	201.78	202.01	205.67	205.49	203.48	206.77	202.46	201.61	204.97	205.03	203.68	202.08	201.63	200.99
218.41	218.21	219.96	217.1	219.31	217.84	215.32	216	217.58	217.15	216.14	220.34	221.95	219.5	219.58	217.76	220.72	217.24	218.92	218.84	215.66	220.76	215.28	219.04	217.45	218.56	215.44	218.16	216.93	214.32	217.02	215.7	218.43	216.63	217.73	219.13	216.27	216.92	214.12	218.37	215.98	219.97	216.37	218.6	218.2	217.59	216.51	219.17	214.32	213.88
200.9	200.17	202.23	202.89	204.53	204.13	204.69	198.87	203.22	201.36	202.5	200.23	201.67	201.18	200.79	201.16	203.39	202.3	202.98	203.44	202.82	202.71	200.5	204.5	203.37	204	202.88	203.22	201.9	206.77	201.8	201.88	203.29	203.52	199.19	203.47	203.7	203.93	205.26	201.59	207.67	198.79	201.81	201.9	203.82	203.94	206.89	204.18	201.9	202.29
210.45	210.87	210.12	207.95	207.64	208.46	207.96	212.03	206.25	211.42	210.21	208.67	209.83	210.49	207.71	208.92	204.24	208.86	208.65	209.43	206.78	206.97	211.99	207.74	210.67	207.52	206.95	210.43	205.66	205.9	211.26	205.22	207.98	208.46	210.05	207.83	208.34	210.91	208.83	206.74	209.03	206.65	210.72	207.72	207.19	211.17	208.7	212.61	208.41	208.96
212.05	208.02	211.98	207.81	209.16	208.28	208.09	209.37	205.41	205	206.03	208.67	212.12	205.93	208.4	210.06	207.58	208.52	210.62	208.35	207.71	210.1	205.18	209.56	207.26	208.22	209.37	209.76	207.1	208.06	209.82	211.59	206.97	206.18	208.51	209.31	208.25	207.91	205.93	211.54	208.16	209.81	205.43	205.71	208.53	210.24	208.84	204.67	209.58	208.61
207.38	206.71	204.25	207.51	204.38	205.24	204.84	205.98	207.47	208.31	205.36	204.43	207.23	206.18	206.97	205.26	205.34	206.39	204.78	206.21	207.94	207.12	205.47	208.2	205.53	206.96	203.54	208.88	206.88	205.04	207.55	206.82	206.59	205.77	206.14	207.54	206.99	206.19	205.25	204.07	205.03	206.29	208.77	206.03	204.81	205.78	205.45	207.94	208.21	208.19
214.6	216.05	220.08	217.28	220.97	219.32	217.24	218.04	217.85	219	215.35	217.43	219.04	220.56	215.61	216.71	216.76	216.97	218.81	215.74	215.33	217.49	218.6	222	217.57	216.57	216.23	217.55	219.37	217.09	217.44	217.46	215.29	219.08	218.35	215.54	217.2	220.3	216.98	219.42	219.19	218.47	221.67	219.42	213.99	219.82	217.01	218.14	216.17	217.4
208.83	207.67	207.36	210.35	210.35	210.65	211.97	210.4	210.42	210.37	210.75	208.7	210.59	211.93	210.86	208.91	209.35	211.2	208.52	209.24	208.23	209.2	207.38	211.68	208.38	210.24	209.13	211.67	210.52	209.9	208.17	209.55	211.79	210.31	208.46	211.25	209.14	208.33	211.28	210.86	210.09	210.31	210.21	210.25	208.74	209.73	209.77	210.28	208.25	209.24
208.27	208.11	212.24	207.93	210.02	209.51	208.5	206.16	208.09	209.06	208.39	210.83	205.66	211.38	209.24	208.74	208.05	207.16	206.84	209.42	205.75	209.76	210.86	210.2	208.05	208.74	209.8	208.91	208.51	210.66	210.53	205.14	207.67	206.16	210.25	210.49	209.12	210.89	209.75	206.84	210.59	208.83	209.6	207.61	207.48	211.82	210.59	208.67	208.56	209.04
205.93	208.29	203.88	205.12	201.45	201.66	204.91	203.64	202.75	203.22	202.3	202.58	202.59	202.18	206.5	204.97	202.61	202.19	201.26	206.21	206.91	203.79	205.61	204.65	205.64	207.41	206.65	206.77	203.29	201.83	203.25	204.65	202.1	202.72	205.56	203.9	204.02	202.81	203.85	203.51	205.14	201.61	204.7	205.58	199.5	203.4	205.43	205.27	202.33	205.5
195.93	195.82	196.84	192.67	196.19	199.37	194.61	197.38	193.78	191.55	193.44	194.27	196.63	191.73	193.32	194.06	194.37	192.35	196.39	193.16	189.1	193.32	197.23	194.61	196.64	193.82	195.87	193.19	191.8	195.15	193.45	194.8	196.95	196.08	194.62	191.48	192.45	195.29	194.63	193.32	195.61	194.74	194.52	194.72	195.33	194.66	197.59	191.74	192.18	194.07
215.88	217.62	215.43	215.86	219.43	216.12	218.28	216.78	220.92	216.86	216.03	220.82	215.16	216.79	216.8	217.33	213.11	216.46	217.98	218.03	214.3	219.28	216.67	216.56	215.01	217.1	218.37	216.58	216.01	218.02	217.7	216.51	217.89	217.59	216.61	216.72	217.31	216.79	217.17	220.3	217.63	217.12	219.77	219.94	217.4	218.31	217.1	218.03	219.06	215.08
211.16	209.2	214.25	211.85	213.65	212.31	211.93	213.79	212.95	210.9	211.59	211.45	212.87	209.74	213.32	214.54	213.18	211.9	211.56	215.24	211.48	211.86	211.79	210.82	211.61	212.21	210.47	211.34	211.58	211.34	213.09	213.35	212.29	213.29	209.48	211.12	209.35	213.21	214.33	212.34	207.35	212.97	212.19	209.87	210.22	213.86	213.3	210.74	212.76	212.64
201.38	202.94	200.12	199.74	199.01	197.64	200.85	201.9	199.27	202.53	197.98	195.19	198.98	202.22	202.65	199.49	195.15	201.66	201.05	202.56	195.72	201.7	199.31	203.28	200.52	202.01	197.59	201.33	194.81	199.29	199.22	201.87	200.14	198	201.24	197.67	196.11	198.02	199.71	199.96	197.13	199.61	199.07	202.59	198.64	200.82	203.86	201.27	204.07	200.32
203.24	205.69	207.16	209.27	202.98	207.74	204.83	205.31	207.58	203.97	202.77	203.9	204.79	205.97	204.21	205.98	205.57	206.92	203.68	205.75	207.93	204.63	207.74	205.16	205.22	207.62	207.83	206.86	207.37	204.25	205.56	206.99	204.57	204.63	204.16	205.99	207.25	204.96	207.29	205.4	203.52	203.38	204.52	206.22	205.89	207.85	204.42	205.18	206.58	206.46
211.24	210.61	214.09	211	208.3	212.06	211.62	210.25	208.15	212.32	207.41	210.57	214.75	207.29	210.01	207.55	212.23	208.91	210.76	209.32	209.12	210.99	205.55	211.26	211.76	213.21	211.4	212.8	211.95	213.67	211.33	213.61	212.22	211.93	211.47	216.12	211.59	207.93	212.3	208.65	212.13	211.31	211.92	212.63	210.65	213.1	209.85	212.54	214.85	212.74
202.01	200.43	205.39	203.07	203.1	203.51	202.39	206.96	199.33	202.1	199.6	203.7	201.5	202.67	204.55	204.47	202.93	201.29	199.28	201.86	205.35	204.41	202.72	202.11	206.28	205.34	202.07	201.9	202.29	200.99	202.12	202.81	203.1	202.53	199.7	204.49	205.62	202.73	202.76	202.44	204.14	202.29	203.03	204.65	205.96	202.82	201.8	203.42	202.96	202
202.59	199.7	197.94	200.96	196.48	198.82	197.62	198.52	201.17	199.56	201.36	200.57	202.03	199	198.74	201.96	201.15	199.57	198.42	199.34	201.37	203.51	198.11	197.83	195.47	203.86	201.62	202.12	200.99	198.2	196.62	196.12	201.06	198.68	197.57	202.9	198.2	202.61	199.73	199.44	202.24	199.91	201.24	198.83	200.97	198.92	198.86	201.1	199.47	197.74
204.27	202.73	202.45	203.87	204	202.32	203.59	204.39	205.34	205.07	206.58	206.98	203.96	204.15	203.52	204.52	204.04	205.3	203.5	202.91	204.02	208.38	203.41	201.84	199.78	204.69	206.12	206.07	205.06	207.18	200.73	205.1	204.37	206.38	204.44	205.06	202.6	203.38	203.44	204.22	204.64	202.03	204.76	203.72	204.23	199.56	202.46	203.1	202.13	202.45
209.57	209.99	207.83	214.86	212.33	213.85	211.69	208.81	211.68	214.86	211.44	209.21	210.12	208.61	210.52	210.99	211.01	211.39	211.54	207.65	213.33	209.77	210.78	210.57	208.72	211.52	210.37	210.96	211.22	213.65	209.44	210.39	212.71	211.18	213.22	212.7	209.78	213.41	210.84	212.28	209.85	211.05	209.95	213.95	213.21	210.18	208.97	212.5	210.76	214.04
210.57	212.71	212.7	215.63	216.18	210.14	215.58	212.64	213.94	209.68	213.33	210.16	215.68	210.67	210.09	214	214.29	209.71	214.87	210.86	215.63	210.58	214.16	209.55	212.47	211.68	209.66	212.34	209.91	212.8	212.88	209.09	212.22	212.99	212.26	214.94	212.26	211.46	209.51	212.39	208.76	209.27	214.57	212.48	210.79	213.13	212.85	212.27	211.05	213.31
199.91	199.68	198.04	197.8	201.66	197.17	200.53	198.96	197.04	200.86	199.27	202.32	197.88	199.08	195.84	196.98	201.46	200.1	199.71	198.13	200.88	199.93	197.67	198.57	200.96	200.21	197.05	195.78	200.81	200.61	201.63	201.58	198.75	200.24	196.87	198.08	195.86	201.98	198.58	200.28	201.51	197.6	201.01	200.39	200.18	202.3	198.33	197.84	201.59	197
208.86	205.76	205.66	205.39	207.48	206.52	209.12	202.42	205.19	206.97	204.34	205.17	205.48	206.31	206.8	205.29	204.81	203.4	206.07	206.57	204.92	205.33	206.14	206.26	205.27	205.51	203.33	204.68	205.7	204.32	205.74	204.83	203.33	207.22	204.91	204.44	203.43	203.57	205.24	206.49	205.15	207.47	205.59	207.11	206.64	204.97	205.72	208.97	205.06	207.13
205.48	211.78	208.13	205.86	208.89	208.28	205.41	207.83	209.57	208.33	209.06	205.31	209.8	206.46	208.6	206.57	204.54	208.44	208.03	209.29	207.86	208.53	207.48	208.83	208.8	210.33	210.17	207.69	207.81	211.19	205	208.13	208.97	207.85	206.82	207.09	210.58	205.02	208.15	208.87	210.48	207.16	208.95	211.15	207.11	208.97	206.75	208.68	207.59	204.16
214.94	213.83	210.95	211.85	211.56	212.09	209.21	210.41	212.41	211.89	212.24	211.37	213.27	215.16	209.52	212.98	210.62	212.11	211.8	211.17	211.8	210.4	212.5	213.08	212.55	210.76	213.73	209.05	213.54	211.02	213.4	214.95	215.11	211.51	210.68	210.95	212.52	212.56	213.56	216.12	211.45	213.01	210.46	212.7	210.9	210.12	211.17	213.22	214.04	211.67
200.18	200.43	195.04	202.77	201.91	202.32	196.9	198.3	196.96	200.38	199.03	197.96	201.37	199.47	199.74	200.36	199.38	198.93	202.74	199.57	197.02	199.91	198.06	199.89	199.31	201.35	200.14	202.04	199.75	198.53	200.32	201.06	197.86	199.2	196.85	201.14	199.73	196.23	196.29	199.37	199.81	195.64	196.86	201.17	200.83	202.22	197.1	200.3	198.59	200.84
205.79	205.85	208.38	207.55	208.39	205.32	208.28	205.36	207.38	206.37	206.64	206.37	206.01	205.81	205.86	207.75	203.35	206.93	206.26	204.57	206.35	209.09	206.84	207.33	206.16	205.63	206.01	206.67	206.21	208.87	207.31	208.62	205.59	207.48	207.42	205.32	205.47	205.28	203.18	206.58	207.8	202.64	205.03	206.3	204.41	206.27	208.51	206.49	206.71	204.67
214.18	214.58	216.3	213.8	215.4	212.62	213.92	213.12	217.31	214.18	212.44	213.81	214.66	212.52	213.97	215.93	213.67	210.97	210.74	212.08	215.67	216.57	218.42	213.67	212.9	213.3	210.18	215.66	210.2	211.42	213.68	211.83	213.76	213.21	212.36	212.52	214.07	214.07	214.16	212.75	214.1	212.03	213.88	210.19	214.21	214.15	212.4	213.53	217.01	215.95
200.1	203.27	202.52	200.7	203.86	200.22	201.48	201.75	200.26	202.04	202.91	201.59	201.43	204.71	202.18	203.96	201.82	201.6	203.93	197.81	198.95	206.18	203.88	203.54	200.54	200.7	199.22	204.93	201.34	201.39	199.79	200.52	203.28	205.78	201.3	204.08	201.54	205.61	200.34	205.22	203.89	203.18	200.17	201.62	201.4	203.4	200.39	205.56	202.13	204.4
208.61	210.76	206.13	213.36	205.4	209.95	208.67	208.5	208.49	210.41	210.27	207.8	207.32	208.95	210.57	208.97	207.65	207.02	207.92	205.89	208.38	209.09	208.26	209.75	205.82	212.86	208.7	209.49	208.67	210.2	209.31	207.41	211.27	206.66	210.17	207.17	212.11	207.69	209.57	209.58	207.49	206.04	207.97	209.13	203.53	208.16	209.3	209.12	208.44	207.69
217.27	214.58	213.55	215.96	215.09	214.75	215.03	216.61	217.06	212.06	215.24	215.93	213.93	214.76	211.33	216.65	213.78	213.64	215.84	214.36	215.47	211.95	213.21	213.21	216.81	213.84	214.2	211.85	210.88	209.6	214.44	212.02	214.54	214.94	214.01	212.86	210	214.02	211.95	212.56	214.6	214.16	211.48	216.99	209.74	211.9	216.57	211.2	211.49	215.04
210.88	213.31	210.14	212.34	213.48	209.7	207.18	209.6	214.71	214.2	211.19	209.66	209.68	210.13	211.7	209.18	211.53	213.1	208.29	210.57	211.39	210.41	213.33	208.67	214.62	210.99	210.72	213.33	211.78	213.04	210.24	208.67	210.52	211.02	212.12	210.04	210.43	210.56	210.55	210.99	210.82	211.91	210.05	208.96	213.04	212.73	211.43	211.21	212.22	212.98
208.4	208.94	206.13	209.6	210.95	205.58	209.47	207.89	210.5	209.08	206.89	207.94	209.5	207.5	207.32	206.2	208.9	210.01	204.94	204.37	207.02	206.53	207.09	207.67	210.17	205.29	208.72	207.84	210.4	207.01	206.74	208.02	208.32	209.08	209.35	207.99	208.28	207.39	206.91	210.11	209.4	207.58	206.87	205.61	211.25	210.97	207.43	206.51	207.64	204.45
205.79	206.04	201.53	200.09	201.26	200.63	204.15	204.75	203.9	200.74	204.27	204.14	203.13	201.82	204.75	206.17	204.22	204.16	202.91	205.07	205.04	204.45	202.52	202.65	201.44	206.64	205.12	204.63	202.98	199.68	202.28	203.64	199.92	201.19	202.68	202.17	206.56	200.44	204.37	203.72	203.94	200.53	200.22	204.86	203.1	202.46	202.62	201.5	205.44	204.18
208.76	206.25	208.96	206.86	208.6	209.26	207.7	207.96	207.36	205.81	204.53	211.64	206.79	206.34	203.53	209.07	210.42	208.57	209.48	206.15	204.74	210.7	203.53	206.77	211.05	208.34	206	204.27	206	209.54	207.23	205.94	206.84	207.16	210.36	208.12	208.96	205.12	205.99	208.47	206.68	206.54	209.28	208.75	207.68	203.16	207.13	205.93	208.34	206.76
208.54	211.25	205.67	212.4	207.09	209.85	208.69	208.21	207.61	210.47	207.94	207.95	205.64	212.29	206.95	207.29	207.79	207.52	205.25	208.59	207.49	208.01	208.6	208.41	203.69	208.48	206.97	208.65	211.96	208.36	205.68	211.49	211.21	204.41	208.79	208.36	208.2	211.21	208.14	206.1	207.78	205.91	211.04	205.74	207.9	209.48	213.49	210.07	209.08	207.94
197.61	196.35	197.23	200.34	198.19	200.08	199.16	201.82	198.17	196.94	198.77	199.45	197.13	199.4	194.68	199.47	198.55	199.34	199.46	199.28	199.66	200.5	197.47	196.16	197.88	200.65	197.91	195.04	196.2	198.51	198.78	200.64	197.54	199.12	199.41	199.02	198.78	195.45	200.46	198.12	195.81	198.76	201.08	197.95	198.88	198.48	196.77	195.56	202.35	198.9
209.84	209.93	212.46	211.18	209.39	213	208.58	211.38	211.81	211.73	212.25	212.7	212.05	214.22	213.14	211.36	210.28	213.01	211.12	210.54	214.58	211.73	213.38	210.21	212.02	213.49	211.52	209.76	210.58	210.6	211.52	210.59	211.55	211	209.43	216.83	214.99	213.1	211.02	211.26	211.25	212.08	212.65	214.01	211.64	212.73	211.35	212.62	211.83	209.69
207.55	209.59	208.16	210.03	210.05	209.27	206.08	210.39	209.3	210.82	210	204.47	209.04	210.81	210.71	209.88	207.56	208.31	208.7	207.89	208.83	206.54	209.91	209.61	209.15	205.41	211.91	206.4	207.85	206.04	209.33	210.7	208.41	211.54	209.32	209.39	209.19	213.64	208.64	210.56	209.78	208.39	210.32	206.97	211.45	212.57	210.05	207.38	209.54	207.86
208.08	205.74	208.57	206.63	208.3	207.03	207.78	206.63	207.97	208.31	209.04	209.6	211.23	209.18	209.13	208.6	208.16	207.57	207.27	207.98	206.58	206.99	205.63	208.99	206.57	208.53	205.5	207.36	206.63	205.27	208.49	207.49	205.98	209.98	207.34	204.27	209.99	205.97	208.06	208.18	210.06	206.04	208.25	207.17	207.96	208.78	207.83	205.9	209.12	209.69
217.92	218.51	214.87	215.79	216.48	216.27	219.42	221.31	217.24	221.17	218.08	215.65	218.2	214.67	218.15	220.01	220.94	217.7	217.39	215	217.89	213.6	217.26	217.4	215.12	216.41	220.22	216	216.46	218.57	217.07	215.97	217.54	217.6	215.4	219.27	217.07	217.45	218.9	214.81	219.55	213.98	216.95	217.92	217.79	218.26	219.68	217.14	217.27	214.73
200.09	200.46	198.23	201.11	201.5	200.3	197.72	196	197.61	200.82	199.1	196.81	198.38	196.44	195.83	202.55	199.27	197.63	200.04	198.89	198.07	200.28	198.19	199.1	199.16	197.72	202.27	201.66	198.42	199.99	200.38	197.82	196.64	197.11	199.42	196.97	199.05	199.14	198.07	198.99	200.23	199.54	201.83	200.28	200.16	198.96	198.58	198.15	199.61	199.06
206.21	211.28	207.94	208.73	209.62	206.49	205.26	207.87	207.34	210.11	211.5	208.34	206.15	207.59	210.36	208.62	206.55	211.78	206.39	213.3	208.46	209.79	207.59	207.42	208.76	209.49	210.79	206.6	208.83	210.8	208.38	211.09	207.88	209.07	209.19	211.11	206.84	206.75	208.84	207.85	209.48	211.64	210.66	209.13	209.86	206.92	210.01	207.4	208.54	205.36
206.89	209.67	203.69	208.38	211.68	208.34	208.22	207.33	208.14	206.55	205.43	211.23	208.56	205.03	205.91	209.41	210.57	208.26	210.03	205.43	209.58	208.99	209.35	209.86	211.5	210.24	207.63	208.08	211.98	207.72	207.49	206.1	209.77	207.76	208.78	208.9	210.52	210.8	206.76	209.02	207.58	206.49	206.31	203.03	207.34	206.84	207.81	210.29	208.57	207.77
208.34	206.61	208.88	208.42	208.92	207.53	207.17	206.18	210.51	208.91	214.1	207.05	208.08	207.29	209.13	210.04	209.26	205.12	208.29	209.41	207.89	208.01	210.13	207.02	208.93	209.53	209.7	210.41	208.15	205.76	207.18	210.96	210.1	206.68	208.46	209.42	208.92	210.03	209.69	209.86	207.83	206.86	205.18	210.24	210.16	206.38	207.13	210.88	208.74	209.71
208.79	207.29	210.55	213.6	207.2	206.86	207.66	206.48	206.15	207.89	207.49	210.71	205.7	210.07	209.62	207.18	208.58	207.62	208.38	207.98	211.5	210.14	206.6	209.08	207.27	208.63	209.81	208.78	208.09	209.47	210.13	206.97	208.21	207.18	207.03	208.55	207.72	210.22	206.38	208.97	210.13	209.85	208.67	208.02	207.77	205.95	209.5	211.1	207.67	209.16
211.73	212.38	210.55	212.11	215.36	212.79	215.62	213.14	209.22	211.2	210.53	215.58	210.21	210.62	213.78	212.07	211.7	214.05	217.98	211.29	209.84	214.89	215.87	213.23	215.5	210.94	211.37	210.59	208.84	214.47	212.16	214.08	212.29	213.92	211.72	212.24	212.4	212.39	214.81	213.13	214.03	212.24	215.09	213.95	214.55	212.13	214.25	213.17	217.45	212.61
210.89	210.48	212.16	211.1	210.28	214.15	211.1	212.92	212.31	212.73	211.95	213.61	210.56	210.48	215.89	212.76	213.13	209.83	215.33	213.39	211	211.22	210.42	208.69	210.97	212.43	211.18	210.93	210.71	213.02	211.1	209.71	211.93	210.69	209.7	213.68	210.46	210.78	207.98	212.46	213.04	210.08	213.1	211.21	208.19	210.94	210.9	212.12	213.1	211.38
210.79	208.28	212.11	205.59	209.06	206.98	209.07	210.77	209.78	208.44	209.28	205.93	212.22	211.62	208.4	207.98	210.38	207.46	207.49	205.65	208.85	207.08	210.46	210.33	210.89	206.87	209.46	210.4	210.48	210.78	210.07	206.94	209.9	208.64	208.95	208.22	207.23	209.87	207.09	208.13	207.43	209.13	209.3	214.33	209.32	209.78	210.37	206.54	206.56	210.65
212.86	208.81	213.01	210.2	208.3	208.74	206.92	211.2	211.46	212.25	207.84	208.14	208.08	210.91	207.58	208.68	208.48	207.79	209.99	209.14	210.64	212.73	207.19	207.46	206.59	208.05	207.75	213.11	211.01	211.46	208.53	211.33	207.94	207.44	207.98	210.83	208.2	208.36	207.89	208.44	209.32	207.49	210.58	212.46	210.06	209.76	209.28	209.92	206.6	206.91
197.79	198.85	198.78	197.1	199.67	202.72	198.43	196.91	197.53	199.85	199.5	200.85	201.25	200.06	197.41	199.68	198.52	198.94	203.33	199.06	202.02	197.17	196.97	198.88	204.78	200.67	197.57	199.73	201.14	200.53	201.54	203.72	199.66	198.24	199.2	197.76	202.09	201.91	197.22	200.26	200.31	199.95	200.52	198.31	199.79	199.32	201.06	196.97	200.66	197.75
215.75	214.52	218.51	216.42	216.3	216.21	216.77	214.06	217.14	217.12	216.07	213.92	217.35	216.94	214.42	217.84	219.23	218.66	217.25	217.17	216.82	216.49	218.5	217.27	221.26	219.98	219.23	216.04	220.42	215.79	217.31	213.49	218.83	214.92	216.26	217.08	216.78	215.55	215.45	217.67	213.66	216.76	214.43	218.29	218.39	219.42	216.14	217.3	219.32	216.95
201.18	205.26	201.13	203.1	203.72	203.24	202.67	200.52	200.78	201.16	203.48	200.66	200.7	203.98	200.33	204.03	204.75	203.02	204.8	200.03	202.22	204.54	202.39	203.39	200.14	203.26	202.67	201.62	205.81	202.94	206.83	200.52	203.86	205.42	206.34	205.11	200.93	201.33	202.26	199.99	204.42	205.9	203.42	204.07	203.94	204.17	204.69	201.54	205.62	201.18
205.87	205.48	204.36	200.71	203.95	200.8	202.88	203.78	202.12	206.4	202.65	202.77	202.72	203.87	203.6	202.96	203.24	202.75	202.52	203.73	205.29	202.47	201.46	203.28	205.97	202.91	200.86	200.14	201.32	204.61	201.06	204.13	201.91	204.92	203.19	203.41	202.1	202.82	202.8	206.18	201.91	204.57	200.18	197.67	204.33	201.4	203.48	204.18	200.06	201.96
210.04	210.12	207.41	208.79	208.98	207.81	208.55	208.38	210.98	208.57	211.55	208.08	209.84	210.45	209.45	206.81	208.8	206.21	209.5	208.93	209.62	208.7	208.06	208.19	210.96	210.4	208.21	208.6	208.78	206.4	210.19	207.41	209	208.76	211.77	205.86	207.54	208.94	210.56	208.17	210.4	207.57	211.53	208.85	211.2	209.35	209.03	206.02	211.09	208.81
202.45	197.62	201.44	198.19	198.99	198.39	198.42	199.58	200.75	200.75	201.53	201.75	199.13	199.48	200.13	199.01	198.77	201.88	199.6	202.42	199.27	198.95	200.83	198.58	200.45	203.41	197.47	201.9	199.75	199	203.18	199.36	202.85	199.87	202.82	200.64	202.52	205.45	200.02	196.61	204.01	199.33	198.48	201.39	196.53	201.11	202.87	198.35	201.33	202.92
198.38	196.39	200.64	201.66	201.17	197.26	201.34	196.27	197.2	198.84	197.45	200.72	198.86	199.6	199.75	198.61	199.06	199.25	199.99	198.73	197.66	196.48	204.76	199.22	198.96	200.66	199.72	199.05	198.11	198.66	199.41	199.44	199.66	198.08	200.22	200.45	197.89	201.53	200.32	195.53	198.77	200.81	202.76	200.58	197.1	198.32	199.3	199.92	202.08	199.93
212.73	217.09	215.36	214.56	210.42	212.62	212.18	213.93	214.67	214.88	215.99	211.76	211.67	215.31	211.85	212.51	212.79	217.11	213.74	210.39	212.01	213.72	211.58	215.94	213.64	213.52	213.28	212.12	212.11	212.08	214.08	213.69	211.83	212.52	211.35	214.93	214.72	216.52	212.27	214.56	213.5	211.1	213.66	213.37	213.81	208.74	215.32	214.41	216.38	217.41
213.3	213.43	211.32	211.31	213.45	213.52	213.19	212.41	210.89	212.23	210.97	211.61	212.57	212.26	212.04	210.12	211.06	212.79	212.16	208.52	215.07	212.75	211.88	214.03	213.89	214.88	211.43	208.8	209.99	209.11	214.68	210.08	209.78	213.19	210.58	213.7	209.76	212.88	215.02	210.99	213.57	212.45	211.73	213.52	211.03	216.46	214.18	210.78	214.64	212.09
207.27	203.9	207.09	206.55	203.22	208.52	203.77	204.67	205.47	207.62	207.06	207.15	209.12	205.1	205.82	205.23	206.55	207.71	209.76	206.63	202.26	202.12	206.38	209.51	206.95	207.88	210.53	207.98	207.66	207.92	207.28	205.9	206.72	203.14	205.55	204.92	210.16	206.52	205.1	205.82	206.49	208.55	205.97	206.67	208.2	205.14	207.98	204.39	206.5	209.46
210.82	211.56	206.94	208.14	208.6	206.44	211.92	208.19	208.54	210.22	209.56	207.89	208.54	210.38	210.44	211.29	208.15	209.27	210.08	209.38	211.03	207.54	208.38	210.06	205.86	209.1	206.78	210.1	210.1	209.58	207.14	211.7	209.22	204.21	209.68	210.13	208.57	211.33	207.19	207.93	209.48	212.89	207.68	209	208.93	213.01	208.45	206.15	207.53	209.68
203.68	203.1	205.05	202.83	204.47	203.46	203.53	201.8	201.5	202.07	201.69	202.78	203.16	205.79	203.43	201.29	201.24	202.72	200.51	203.24	202.43	205.68	202.49	203.24	203.35	203.69	202.17	203.76	201.97	205.07	204.33	201.38	203.09	199.24	200.97	202.48	204.51	205.72	203.94	200.52	204.32	203.06	205.79	201.95	206.31	202.94	203.08	201.25	202.89	203.68
218.21	215.91	216.9	218.91	218.05	217.04	219.17	219.2	218.84	215.58	218.38	217.25	216.2	216.63	216.61	216.42	217.4	216.39	218.13	214.58	217.44	216.5	216.99	216.89	213.88	215.92	218.52	218.68	217.8	218.02	219.87	216.54	219.41	217.56	216.29	217.22	215.58	218.52	217.48	216.2	219.84	219.05	215.41	217.23	214.84	218.34	218.58	217.82	218.83	217.79
199.41	198.66	196.73	198.72	203.14	198.95	200.33	201.32	199.6	199.34	200.74	199.17	201.71	201.05	199.9	199.7	197.98	197.83	201.02	198.55	201.69	196.59	198.9	198.19	198.74	201.81	200.56	199.76	203.71	198.46	204.89	200.48	200.92	199.39	201.47	202.59	198.55	199.22	202.43	200.71	203.08	198.77	198.23	198.67	202.79	198.38	198.65	199.68	200.09	199.34
203.55	197.15	201.37	200.24	202.16	201	203.09	202.72	201.66	200.63	200	200.24	201.17	199.84	199.03	199.76	199.99	202.07	198.17	199.58	199.07	201.33	202.78	203.74	201.61	198.56	202.59	200.77	199.07	199.54	199.51	200.72	202.26	198.91	200.62	202.69	199.79	198.95	200.4	201.8	200.93	201.43	201.09	198.78	200.61	202.77	199.44	203.06	202.51	199.32
205.83	209.2	207.75	209.79	210.66	209.84	208.28	209.08	209.58	207.16	212.04	207.5	208.39	211.39	207.82	208.72	209.44	205.03	208.53	210.01	208.52	208.26	207.44	209.86	206.23	210.01	209.41	208.68	209.73	208.9	209.39	209.71	210.16	210.41	209.27	211.46	207.49	206.31	206.83	206.24	210.6	207.16	212.79	207.19	208.81	209.11	207.37	209	209	207.62
200.29	201.2	201.82	204.53	197.71	197.31	197.34	193.07	201.05	197.39	200.48	199.74	202.92	198.3	199.5	200.22	195.62	199.86	201.67	199.87	200.53	199.15	195.93	197.3	199.26	201.32	199.11	199.61	197.32	199.89	203.88	198.32	197.91	201.94	200.89	200.29	198.25	199.3	198.9	199.13	201.92	200.55	201.81	201.03	204.1	195.69	199.14	199.44	198.58	197.85
193.11	193.33	194.5	194.57	194.91	196.03	195.53	194.4	195.66	198	193.39	197.75	191.91	196.76	197.28	195.64	195.01	194.53	193.43	192.56	198.14	195.04	197.62	195.54	191.99	194.44	193.5	193.12	197.07	194.7	192	195.01	195.65	193.72	197.07	195.46	194.45	198.31	194.58	195.68	195.78	197.15	192.71	195.26	194.3	192.42	194.42	194.92	192.62	194.27
200.4	199.45	200.74	201.07	201.95	199.03	199.11	200.78	200.8	197.89	197.98	201.71	197.28	202.86	196.46	197.9	200.4	200.08	197.79	196.86	199.77	201.71	200.07	197.05	199.26	198.76	197.55	198.58	199.89	199.29	199.76	197.23	199.26	196.34	197.34	199.79	197.62	197.62	199.87	200.22	202.61	200.04	200.75	199.56	199.62	197.78	199.2	200.29	200.6	201.01
195.99	194.41	194.14	192.76	196.21	194.66	191.96	195.65	195.97	194.11	196.97	191.59	195.63	194.57	193.5	192.79	193.81	193.52	194.28	192	192.37	194.26	196.64	194.14	191.75	193.76	195.55	194.85	193.09	192.92	196.38	192.86	196.56	195.89	191.15	189.77	192.58	196.46	195.81	193.13	192.63	195.58	195.55	195.76	194.15	193.49	194.78	195.46	192.28	194.58
212.05	209.66	211.21	213	210.36	210.61	212.36	211.03	210.24	210.27	210.26	212.08	210.31	213.08	212.63	213.53	211.02	210.8	209.8	212.78	214.32	212.77	211.69	210.1	213.63	211.99	210.03	209.72	213.35	208.95	213.49	210.43	210.46	210.36	210.77	213	210.53	206.2	211.54	212.69	211.41	213.19	211.22	210.73	209.21	211.34	210.12	210.45	214.11	210.48
212.21	212.73	211.49	208.22	210.28	209.77	212.7	214.84	210.96	212.58	212.12	210.31	211.61	212.86	212.37	210.56	206.95	212.76	211.89	210.97	215.65	210.89	211.21	213.69	214.12	209.86	210.52	208.41	211.57	208.1	209.72	209.2	213.53	210.93	213.5	215.46	209.88	210.68	208.25	210.65	214.22	211.64	213	211.45	211.2	214.22	206.91	212.43	210.61	215.48
211.49	210.08	212.11	212.38	210.52	211.23	216.95	208.2	209.72	211.81	213.49	210.08	212.44	212.85	211.14	210.75	209.9	212.36	212.99	211.32	209.54	212.58	213.76	213.12	211.18	208.08	216.54	209.92	210.54	208.25	213.44	212.52	212.31	211.14	210.83	214.74	212.64	210.29	211.42	213.98	212.87	212.67	216.85	208.48	207.83	212.29	212.62	211.25	212.67	209.83
203.89	203.17	201.4	201.57	199.21	204.48	202.26	199.91	202.12	204.43	204.42	204.47	201.94	205.52	203.46	203.67	203.71	204.61	202.62	204.83	201.54	204.27	200.57	206.12	203.45	200.9	199.37	201.28	205.48	202.07	202.97	204.64	202.57	206.46	199.27	201.8	198.9	202.26	201.63	203.31	205.07	205.19	201.09	201.3	205.57	202.96	202.53	203.87	201.26	202.63
203.52	203.64	207.72	206.65	205.75	205.4	202.84	205.39	206.37	205.85	202.65	207.64	205.13	203.27	205.42	203.14	206.53	204.16	203.42	206.31	206.64	203.2	207.96	205.74	202.53	204.95	203.4	205.59	203.23	203.41	205.34	203.21	206.26	208.22	204.67	204.67	207.47	204.06	203.46	204.33	207.77	206.73	204.53	205.05	204	208.79	203.7	207.74	207.64	202.84
216.71	208.85	211.48	211.51	208.82	206.79	209.45	213.74	212.77	210.28	210.45	212.73	213.47	211.21	210.82	212.77	213.09	209.3	210.54	212.59	211.08	211.1	209.4	209.78	210.03	212.03	210.24	209.8	212.71	214.33	211.59	212.87	214.38	210.69	213.35	210.73	209.91	210.17	213.51	210.93	209.18	212.61	214.5	210.83	214.13	214.67	208.71	210.97	213.48	213.92
209.58	209.55	210.67	206.86	209.54	209.61	205.95	208.23	203.96	211.9	207.86	206.48	210.55	207.25	209.64	205.45	208.72	212.29	205.73	212.95	211.25	204.67	208.8	207.39	209.05	208.99	207.06	207.83	204.91	208.2	206.72	207.93	206.97	205.13	211.83	208.48	207.94	208.11	206.79	209.9	210.46	205.18	209.57	209.32	206.83	207.56	211.05	207.85	208.83	205.1
208.14	209.61	210.38	208.7	207.96	209.66	210.26	209.12	208.92	206.85	207.8	211.84	207.42	207.09	211.3	210.14	211.42	203.94	208.92	211.18	211.71	210.12	208.9	208.85	205.54	205.94	209.46	209.54	211.38	207.83	206.7	211.65	210.81	208.72	209.85	206.69	208.26	208.73	206.86	207.67	208.18	209.74	208.65	208.7	207.65	208.27	207.17	204.85	208.91	208.65
210.79	208.85	207.53	206.79	207.37	209.27	210.58	206.62	205.98	207.31	208.86	208.48	210.44	210.95	206.35	209.06	207.15	208.5	211.88	210.79	205.78	208.81	211	208.8	208.78	209.07	210.01	209.6	208.67	208.52	208.82	210.17	209.39	209.36	208.53	208.59	207.51	210.16	205.92	207.29	205.88	210.08	210.16	207.02	211.75	209.26	210.6	207.55	208.81	208.03
210.84	213.96	210.65	212.89	209.73	214.89	212.76	210.34	215.08	212.4	211.14	212.15	211.13	209.53	210.96	214.49	211.01	208.57	213.92	213.07	213.81	210.39	208.3	213.39	209.77	210.87	208.18	210	210.44	212.9	210.01	212.5	213.68	210.51	209.7	212.53	210.82	214.79	214.75	214.21	210.4	209.28	211.72	214.66	210.57	212.82	213.52	209.75	208.72	210.06
201.2	200.71	198.95	198.41	199.63	198.64	198.95	197.19	199.65	199.91	201.29	203.46	199.65	195.62	202.55	200.54	201.92	198.72	199.96	199.33	198.23	199.31	197.37	202.43	201.02	198.62	198.83	199.5	197.7	201.58	202.15	196.74	199.99	201.46	201.06	197.9	201.03	198.33	199.65	197.53	199.57	197.55	198.85	200.03	197.87	199.95	201.41	201.55	200.2	198.99
207.25	207.68	204.46	204.75	203.48	204.96	206.67	206.03	205.07	206.2	205.38	205.28	205.61	208.09	205.75	206.78	206.18	207.06	208.99	205.03	208.38	204.9	210.86	206.22	204.56	205.46	209.38	207.87	206.63	206.36	208.16	209.41	206.96	206.14	208.05	208.46	206.71	208.07	207.32	207.8	205.26	207.96	210.38	206.6	204.49	207.83	207.43	205.49	208.77	207.68
208.47	210.62	208.23	207	207.88	210.99	209.3	207.62	208.74	213.4	206.12	211.15	206.57	205.61	207.89	208.53	209.63	210.78	208.57	210.12	206.02	207.68	208.21	210.75	213.49	210.99	212.4	208.72	209.14	207	211.16	211.23	206.72	207.74	205.64	209.61	210.54	209.13	210.94	210.38	210.22	210.89	211.17	208.45	210.93	209.21	209.49	207.74	207.29	207.3
207.16	203.78	200.14	203.89	206.8	202.32	204.12	205.81	201.93	204.84	206.26	204.06	202.17	203.67	205.07	206.24	204.17	203.46	205.98	200.1	204.57	203.6	204.8	199.91	201.74	201.44	204.45	206.93	203.49	201.66	205.66	203.25	202.2	202.49	201.94	209.35	203.79	202.67	205.04	203.15	201.35	204.92	201.1	205.38	201.51	207.02	202.4	201.48	200.77	205.81
208.82	208.78	209.74	208.09	207.87	208.19	206.71	208.91	206.03	206.86	208.63	208.3	206.97	207.24	207.39	208.61	208.03	208.52	207.74	208.13	206.91	207.75	204.69	207.26	210.05	204.83	208.59	207.81	211.56	206.89	207.3	204.72	207.51	207.82	208.91	207.23	208.2	209.48	208.85	207.36	210.82	207.38	208.19	209.44	207.47	206.13	208.94	208.31	208.1	208.57
209.36	209.33	204.91	211.77	206.12	208.04	208.79	207.66	205.95	207.69	208.53	208.58	208.42	207.07	206.36	208.39	205.44	206.61	208.28	208.37	208.28	208.01	209.7	208.18	205.52	210.67	210.8	206.12	206.66	209.26	205.76	209.07	208.53	208.3	209.49	206.06	209.77	211.84	207.27	207.35	206.34	207.71	209.13	209.03	208.04	208.1	210.58	208.63	206.97	207.5
216.93	217.05	215.6	216.11	216.72	219.74	215.12	215.95	217.09	216.82	217.57	216.83	218	214.62	217.8	219.48	218.01	217.41	219.69	213.63	216.25	219.84	216.41	217.12	217.91	213.98	219.93	214.89	217.59	216.66	212.79	219.38	217.66	217.44	212.94	218.73	217.41	216.07	218.97	215.85	216	215.98	216.3	215.88	216.14	215.78	215.37	214.48	216.98	217.42
196.62	201.12	196.9	197.9	195.79	202.41	198.54	198.23	200.27	197.33	198.13	195.54	198.42	197.56	198.41	196.85	199.09	198.5	198.02	199.05	196.59	198.75	197.63	197.75	200.41	194.95	197.92	197.15	198.51	200.32	200.21	197.51	196.46	197.25	198.9	195.48	197.56	195.52	198.29	196.7	199.72	197.6	201.22	195.9	196.72	199.8	196.04	198.76	195.54	196.52
198.11	203.67	201.67	197.54	197.75	199.04	197.66	198.7	199.79	203.6	199.51	196.04	200.46	202	200.03	197.48	196.41	198.9	199.13	200.35	201.48	199.78	197.87	198.77	197.73	200.57	201.14	196.75	195.2	198.76	201.63	198.91	199.19	200.47	198.26	201.69	198.55	197.02	200.71	201.47	202.13	197.63	199.43	200.11	199.18	200.11	197.73	198.12	198.02	199.86
215.83	218.22	218.18	219.24	216.31	222.66	217.22	215.34	216.14	216.78	215.65	215.26	214.17	219.79	217.12	219.52	218.24	221	218.98	215.17	218.46	215.08	218.82	218.51	217.22	217.72	216.38	216.75	217.75	216.35	216.53	218.07	214.88	216.9	217.43	219.33	220.04	219.08	221.36	217.62	220.59	217.52	219.83	215.63	218.71	215.88	215.99	216.1	217.55	216.91
213.74	219.65	217.87	216.54	215.41	215.83	219.09	214.16	213.8	217.17	216.72	218.47	218.19	217.81	217.68	217.91	217.88	214.84	217.31	218.67	217.08	216.17	218.59	216.81	214.81	219.33	216.5	217.86	216.35	215.96	215.88	217.75	216.02	216.21	217.68	220.57	216.03	217.72	215.19	220.87	217.89	217.48	216.72	218.99	218.49	216.3	218.79	218	217.99	217.24
214.58	210.62	211.97	212.97	211.94	213.98	211.43	211.27	212.07	212.83	214.03	210.93	211.75	214.51	209.31	211.33	211.61	209.99	211.53	211.13	211.62	211.68	210.01	214.6	212.48	213.76	210.96	213.49	208.44	210.74	212.67	212.61	212.76	211.67	213.52	210.92	212.27	212.14	209.63	212.18	209.15	212.91	206.38	210.46	209.03	212.89	213.43	209.7	213.53	210.1
210.1	210.13	207.85	210.54	206.83	211.03	207.49	207.07	210.35	208.91	203.99	208.46	207.87	208.49	208.12	209.3	206.68	208.75	206.87	207.83	210.67	210	206.02	209.55	207.22	208.98	207.47	209.82	207.97	206.96	204.31	210.54	205.97	208.87	210.32	205.45	211.01	209.69	205.73	208.03	205.31	207.45	208.73	207.65	208.02	208.99	210.49	205.84	207.37	208.49
203.17	205.18	202.46	203.16	203.56	202.89	199.64	201.17	204.23	206.3	203.3	203.55	201.17	202.26	202.55	203.16	206.06	200.51	204.82	204.34	205.06	203.89	206.37	206.76	204.03	202.57	201.88	204.42	201.7	203.2	204.43	202.38	202.35	204.21	203.65	204.93	204.86	201.44	202.87	201.27	204.89	203.14	201.22	200.73	202.37	206.16	204.22	201.14	204.86	207.3
205.55	205.28	208.79	207.45	207.72	206.93	210.25	208.05	208.1	208.05	205.55	206.49	206.76	207.53	206.43	208.34	207.16	205.24	210.57	207.63	206.1	210.9	209.83	205.61	204.06	210.56	207.41	205.1	205.65	206.62	207.28	208.75	210.26	206.28	205.48	207.07	211.28	210.03	206.21	209.84	210.46	207.01	205.49	206.3	207.87	209.58	207.21	209.29	206.37	209.7
208.8	209.86	209.47	208.99	211.48	208.41	204.72	206.45	210.77	209.65	206.17	210	211.48	210.24	208.48	208.28	209.65	210.56	210.36	208.2	204.97	206.7	209.7	209.35	208.07	207.16	204.02	208.51	211.97	207.33	206.62	205.65	209.78	207.1	209.93	211.92	208.45	208.39	206.74	207.54	210.46	207.13	212.37	208.05	206.45	207.82	208.77	207.52	208.9	207.48
204.14	205.15	201.98	205.29	205.82	204.38	201.64	204.94	203.4	204.74	202.9	202.19	205.75	200.96	204.2	198.69	202.11	204.93	200.94	203.55	202.99	204.84	202.37	199.52	200.5	205.27	204.88	202.17	204.06	201.87	205.88	201	202.8	202.2	203.7	205.37	203.59	203.35	200.86	204.88	201.28	203.57	204.53	200.32	200.42	202.35	205.76	206.03	201.64	202.3
196.01	201.97	198.1	194.01	196.46	196.08	198.42	197.9	193.58	199.15	199.34	199.72	200.15	198.84	199.9	199.96	198.27	195.06	199.5	199.54	196.78	199.93	196.62	200.43	199.11	194.49	198.83	198.43	200.21	199.32	195.87	197.58	196.39	199.47	199.75	196.54	198.28	199.94	198.95	200.2	199.05	199.94	198.85	197.42	199.43	197.76	198.34	200.91	198.83	195.98
210.5	212.2	214.14	209.11	212.95	210.76	212.69	214.6	208.31	212.79	212.3	213.68	210.8	209.13	210.4	211.79	208.78	211.39	212.45	210.45	209.6	212.05	211.47	212.05	210.39	215.17	211.73	210.78	212.99	212.7	211.06	208.7	213.47	211.65	213.9	211.3	211.6	210.2	210.57	210.35	211.79	212.38	211.86	211.69	213.53	211.88	210.66	210.88	213.12	213.77
205.82	209.89	210.51	207.6	209.49	208.55	210.32	209.05	208.24	209.09	209.2	210.1	207.29	211.6	205.82	211.45	209.13	208.62	206.79	209.09	209.95	207.59	208.54	209.61	209.29	208.53	211.27	211.11	207.76	212.74	208.51	211.39	210.91	210.09	209.42	209.25	205.58	209.81	207.78	209.71	210.59	210.75	212.7	210.23	209.28	208.09	209.36	208.57	210.6	210.01
207.2	208.82	208.28	208.48	208.25	209.14	210.36	206.48	209.45	211.15	212.19	210.23	211.02	203.05	207.31	209.8	209.15	210.92	206.99	208.03	209.09	208.99	204.52	206.48	208.93	207.24	209.43	210.65	209.11	208.73	207.55	205.28	207.99	210.89	209.35	209.65	208.7	209	208.27	207.73	207.14	209.25	208.47	208.96	207.51	208.84	208.93	209.28	213.19	209.62
201.52	198.69	201.29	198.56	200.95	202.8	202.62	200.36	203.47	200.42	201.63	203.54	199.33	201.52	198.38	201.93	199.74	201.73	200.72	202.54	198.05	196.23	200.44	200.34	196.4	199.42	200.5	198.69	200.62	202.15	199.79	198.73	199.19	197.79	201.05	203.36	199.33	199.06	198.03	197.81	198.73	200.45	199.22	199.78	200.72	201.81	200.35	203.04	200.83	200.47
208.32	203.56	203.67	204.5	204.17	207.07	207.54	208.53	203.72	205.94	204.11	203.11	207.42	206.56	205.71	206.84	205.83	206.54	208.13	205.18	202.9	204.43	207.11	205.83	205.74	206.57	207.79	208.01	202.75	207.75	204.05	206.82	201.46	206.55	207.77	206.42	203.04	206.92	208.41	206.08	205.76	208.92	206.12	207.38	206.4	207.01	203.65	203.79	205.59	205.15
214.27	212.35	214.69	212.83	213.96	211.29	210.53	211.35	210.53	215.74	214.99	211.6	214.37	213.88	213.57	211.49	211.21	216	213.29	214.44	212.85	214.63	212.51	211.83	213.98	214.31	212.64	214.88	211.8	210.81	211.87	214.11	212.1	215.07	211.43	212.05	212.86	211.99	213.32	213.67	212.89	212.17	216.26	213.07	209.33	213.43	211.88	217.52	213.47	214.43
202.19	204.54	203.45	204.22	207.41	200.15	201.93	205.02	206.35	203.29	206.43	203.94	202.23	205.01	202.22	203.71	204.96	204.82	203.74	202.66	204.47	203.97	201.79	201.89	203.84	203.44	203.46	201.52	203.48	205.58	202.85	204.29	203.08	207.08	203.91	200.75	202.38	202.01	202.78	204.73	206.46	202.91	205.4	204.13	201.94	204.5	203.8	205.5	205.94	206.44
219.45	217.71	217.81	215.38	216.3	218.97	216.55	216.68	218.74	217.7	218.27	216.14	214.41	217.6	216.72	215.59	213.44	215.4	216.99	216.59	215.46	216.73	214.77	218.36	216.98	217.62	212.42	218.46	216.62	218.29	215.88	217.18	212.16	217.86	217.58	218.19	217.87	216.15	216.31	218.63	217.11	215.41	217.23	217.3	216	216.91	216.19	219.91	214.86	218.33
208.53	210.75	212.26	206.64	209.82	210.5	210.37	208.14	208.64	211.91	208.5	210.77	209.9	211.89	211.08	211.94	210.1	208.74	209.06	210.65	209.32	211.38	206.29	211.67	210.86	207.93	206.03	209.23	207.87	211.83	209.53	212.08	212.85	210.92	208.04	209.98	210.9	209.76	209.47	209.44	207.84	209.22	205.72	207.28	208.86	206.63	208.62	208.77	209.12	208.07
216.08	212.64	213.53	211.15	215.3	213.62	212.42	214.04	210.57	213.34	213.96	213.24	214.12	214.08	213.97	211.84	213.69	212.89	212.24	208.42	214.33	212.03	212.68	211.41	212.33	217.14	214.17	215.18	213.05	210.9	216.23	214.64	215.22	210.16	216.59	214.22	215.71	212.89	212.87	214.65	217.36	213.1	210.52	213.14	215.3	214.88	211.95	213.19	213.58	214.03
219.7	218.01	215.43	217.63	216.04	217.76	220.81	217.42	215.58	219.87	219.65	219.44	219.43	216.17	217.91	216.49	215.88	215.44	217.54	218.98	218.45	220.16	215.55	217.63	216.66	218.05	217.7	219.1	216.68	213.95	217.22	218.26	217.95	213.15	219.63	215.91	213.93	217.29	217.37	217.77	216.77	218.7	218.87	218.01	218.76	217.38	220.06	219.15	217.8	215.24
199.68	202.67	198.37	198.53	197.52	197.5	202.06	197.77	197.29	203.02	203.06	202.6	200.1	200.86	200.42	202.29	200.92	200.98	201.9	198.23	201.07	199.7	202.16	200.46	203.13	201.71	198.78	200.09	199.38	199.05	199.74	199.12	198.43	200.37	194.7	199.96	196.71	201.31	199.01	202.1	197.75	199.27	199.93	199.04	196.67	201.91	199.05	201.34	198.86	201.18
196.47	196.33	199.53	201.65	197.32	195.48	200.4	196.18	199.17	198.5	197.63	198	199.58	197.48	201.17	198.31	198.52	201.02	196.92	198.56	197.02	199.49	199.75	199.82	194.39	196.71	197.81	198.61	195.96	198.7	197.3	197.39	200.42	198.95	202.56	200.26	201.48	201.82	197.88	198.94	198.95	200.64	198.11	197.74	200.22	197.57	196.53	201.02	201.26	197.7
205.4	204.26	203.4	202.56	204.31	203.3	204.58	203.42	203.94	206.19	205.92	204.79	204.48	200.81	204.17	205.14	204.25	204.68	208.08	204.46	203.44	200.27	204.84	209.21	203.02	202.66	207.2	204.05	204.87	204.71	202.02	202.78	203.36	205.22	203.69	201.76	202.85	202.42	204.45	207.35	203.12	203.73	204.05	205.6	203.43	202.72	205.14	203.96	203.92	202.2
207.42	209.5	209.81	206.58	205.72	205.69	206.7	212.36	203.62	208.56	209.41	206.13	208.96	209.55	207.87	206.53	205.99	208.68	208.78	208.83	209.56	208.61	207.12	206.54	207.95	208.55	207.69	208.66	207.39	208.81	204.23	207.6	207.93	203.19	204.35	208.62	209.07	207.75	207.69	209.41	206.99	205.34	208.71	205.39	208.53	210.68	211.02	208.83	210.61	208.84
202.45	202.81	202.85	202.02	198.74	202.06	203.14	202.98	201.91	202.31	200.04	201.31	203.28	202.46	199.64	201.4	200.18	199.16	202.63	202.08	204.48	202.1	201.62	202.44	205.86	203.67	199.68	202.23	206.64	200.95	201.01	200.74	200.6	202.87	202.99	204.9	201.9	202.43	202.23	202.99	202.55	201.25	203.58	200.76	204.62	205.17	206.74	201.72	201.52	201.03
203.07	205.23	205.03	211.12	204.93	207.31	207.21	207.22	203.92	205.79	207.4	208.13	206.01	205.81	208.73	204.02	204.72	206.09	207.01	208.01	206.73	206.52	205.5	205.33	203.59	206.83	205.19	205.08	206.15	210.22	205.18	203.97	208.06	207.95	205.04	206.54	205.4	205.67	205.89	208.39	209.98	206.18	205.03	210.15	207.8	204.44	207.12	203.47	206.58	206.25
205.74	204.19	202.12	203.96	205.12	202.42	206.96	204.54	200.64	198.52	207.06	204.09	203.27	201.79	204.02	202.42	204.03	203.43	205.21	200.41	204.98	205.74	204.01	204.09	202.4	200.08	203.06	205.46	202.34	205.96	201.7	203.05	205.92	203.45	205.8	202.54	201.06	202.17	202.98	203.55	200.42	204.77	204.27	202.5	204.85	207.98	202.11	202.85	205.78	205.4
216.13	217.04	215.81	218.64	219.42	218.08	218.13	219.33	217.63	217.12	218.98	217.96	219.64	215.7	218.19	215.36	217.94	219.26	219.94	219.96	217.59	219.96	216.87	216.58	219.6	218.6	215.96	217.12	216.51	219.16	215.58	217.34	215.51	218.54	217.43	217.47	218.13	218.48	217.85	218.13	218.73	217.76	215.13	216.25	217.51	219.93	218.71	213.88	216.41	216.64
215.85	219.06	216.24	213.42	212.99	216.47	214.03	214.02	216.59	217.33	220.31	217.11	214.28	218.67	216.12	217.96	218.24	219.28	216.57	216.86	215.82	217.75	219.22	218.16	216.73	216.46	220.41	220.52	218.36	217.45	215.57	216.1	217.15	216.89	214.93	217.15	216.13	218.66	219.06	218.36	216.95	215.55	216.34	214.4	216.42	212.57	214.53	217.91	218.84	216.44
203.6	202.23	205.14	202.48	200.32	199.42	201.16	202.52	202.32	205.24	204.82	199.09	203	201.53	207.14	203.85	203.93	204.46	203.8	202.77	203.7	205.05	203.31	199.92	203.14	200.3	200	202.59	205.37	202.51	206.61	200.56	202.34	205.31	205.79	205.22	204.31	202.02	203.22	202.56	203.56	202.98	203.55	203.71	201.97	201.52	202.7	203.47	200.48	204.12
219.19	217.17	217.99	216.11	215.15	215.83	216.73	221.31	218.94	216.8	217.3	217.01	216.99	218.18	215.88	219.22	217.45	213.75	221.05	217.95	218.34	217.48	218.98	218.65	218.07	217.8	219.42	215.51	217.38	218.84	218.93	212.42	220.4	216.18	215.92	215.63	215.43	216.9	216.75	214	217.54	223.06	219.7	217.53	218.43	217.19	214.14	218.65	215.08	220.83
202.79	203.52	200.76	205.78	202.36	205.3	203.81	203.09	205.49	204.14	207.04	203.88	206.25	203.21	205.34	204.66	206.25	203.89	206.14	203.79	205.81	202.95	208	207.06	205.45	206.52	204.15	207.71	206.02	200.29	201.57	202.62	206.82	203.76	201.98	205.72	204.83	204.28	206.11	203.23	206.04	205.12	204.55	204.9	205.37	206.45	205.3	202.24	204.38	205.73
206.1	211.02	208.83	210.4	210.81	209.9	208.24	206.33	206.86	207.46	210.84	206.88	207.45	208.38	208.44	212.06	208.93	208.53	206.41	209.06	207.82	209.29	208.58	210.06	206.23	210.78	207.68	212.31	210.06	210.85	206.93	208.62	208.36	209.04	205.38	210.92	209.93	208.28	211.18	208.94	209.38	208.57	206.37	207.85	207.61	209.54	209.66	210.82	209.71	209.34
209.81	215.32	214.56	211.67	210.58	213.15	212.58	211.96	214.35	213.74	212.09	211.8	213.36	212.69	210.37	214.67	210.75	216.32	209.76	214.17	211.89	212.17	215.2	211.18	210.32	213.07	212.17	214.24	209.68	214.9	216.31	210.99	211.81	211.9	214.2	210.53	213.82	210.29	213.28	211.78	213.57	209.68	213.4	216	214.06	212.81	212.06	212.05	211.66	212.66
210.69	210.42	210.14	211.57	214.25	211.7	209.82	213.62	208.84	211.35	211.47	211.22	213.23	212.81	211.35	211.59	211.77	212.07	212.06	215.76	211.95	209.63	211.69	210.22	213.43	208.33	211.21	210.48	210.86	210.94	212.4	210.89	213.35	213.09	213.09	211.44	211.35	210.33	211.29	215.08	211.86	215.49	213.48	208.66	214.38	214.78	212.57	213.09	212.34	213.91
207.2	208.79	208.86	211.29	207.84	206.17	208.71	207.21	208.09	204.79	208.86	207.37	210.77	205.4	207.61	208.08	206.38	206.83	207.75	205.55	207.69	207.44	208.96	209.18	207.14	211.3	207.84	210.68	206.26	207.31	208.48	203.22	208.7	209.57	205.69	208.44	208.57	206.53	205.34	207.35	207.76	206.51	209.73	206.51	208.67	208.13	205.3	207.01	207.62	206.32
197.72	200.87	199.65	198.85	199.66	200.13	197.82	196.43	201.57	199.84	201.32	202.05	199.55	199.85	195.89	198.73	200.09	198.48	199.59	199.93	199.6	201.04	200.24	199.14	198.43	198.09	202.21	199.28	199.95	195.1	197.3	199.44	197.21	199.01	198.09	198.54	198.45	196.78	199.62	200.53	198.33	197.7	198.36	195.4	199.87	196.96	202.43	199.39	198.93	202.63
205.25	204.91	203.61	205.86	206.9	203.74	208.89	207.83	205.67	203.03	203.28	205.51	205.95	207.49	207.04	204.75	205.72	206.5	208.39	204.8	205.6	207.84	206.69	206.63	207.59	205.12	205.1	203.29	201.63	204.69	203.67	204.33	204.1	207.46	205.41	206.32	204.36	205.26	203.94	206.97	201.46	207.13	203.04	204.73	205.43	206.65	207.38	209.89	204.03	204.73
206.51	207.3	207.89	209.7	208.58	208.5	209.11	205.86	205.81	205.91	208.46	206.54	209.56	207.26	205.9	203.26	207.37	208	206.64	206.62	210.07	206.6	207.14	212.8	207.65	209.5	208.88	204.62	207.46	209.59	208.5	207.36	206.62	207.67	206.83	208.15	209.74	207.57	207.79	204.71	208.73	212.09	209.04	206.85	208.65	207.87	208.65	209.26	206.99	209.51
205.07	203.21	202.75	200.9	206.52	202.81	205.42	202.53	203.28	205.32	202.45	203.54	205.1	205.28	205.67	201.91	204.13	200.01	203.8	203.53	202.32	201.35	205.28	207.48	202.42	206.07	202.27	202.99	206.34	203.21	203.84	202.79	205.36	204.3	206.1	206.09	203.85	202.66	200.64	201.87	204.61	202.46	205.52	203.69	203.43	204.32	205.19	204.36	204.06	202.41
206.2	201.86	205.32	201.48	200.06	202.65	204.58	202.96	201.05	203.65	203.72	203.43	205.27	204.61	203.14	206.47	205.67	205.1	201.96	205.83	203.85	204.94	202.6	201.37	202.04	202.9	205.82	204.64	203.07	201.78	203.34	200.47	200.89	205.43	204.62	202.74	206.16	207.39	205.34	205.73	204.19	206.2	205.14	203.42	202.64	201.91	202.79	201.82	202.67	202.41
204.85	206.99	201.56	203.13	205.17	204.9	207.75	205.83	207.2	203.42	205.27	208.02	206.7	205.15	202.51	207.62	202.42	205.2	205.7	205.47	208.19	203.66	203.14	203.16	205.56	204.33	206.61	202.3	206.27	206.72	203.18	204.25	203.19	208.31	205.13	205.87	205.73	202.95	204.35	203.12	203.2	206.78	205.07	205.56	206.99	202.21	207.15	207.02	203.18	206.3
198.53	198.5	197.36	199.15	197.52	197.57	199.08	198.25	201.2	202.04	202.68	197.49	198.64	198.48	202.67	197.31	199.42	195.14	198.83	199.87	200.61	202.36	200.33	201.39	195.2	200.47	200.59	198.52	201.02	200.62	199.61	196.93	200.18	200.04	198.75	197.36	199.15	199.48	201.28	196.7	197.78	198.66	201.02	198.38	201.62	201.19	197.42	199.7	199.06	201.34
209.47	208.65	207.74	211.51	209.22	208.06	209.23	210.29	211.28	207.51	209.58	209.26	207.43	208.06	207.63	211.76	208.67	208.67	207.59	210.36	205.8	208.36	207.17	211.36	208.29	208.61	211.05	207.81	212.41	211.37	206.02	211.19	208.51	212.25	208.25	212.79	206.22	212.26	211.21	211.21	209.28	209.42	210.16	208.03	208.93	210.49	209.63	208.63	209.88	208.2
207.88	207.12	207.32	205.81	206.39	207.54	211.01	209.98	209.07	209.27	208.11	209.94	208.88	209.48	206.26	209.43	210.87	213.04	208.87	206.99	211.44	206.78	209.14	205.69	206.79	212.17	211.56	209.2	211.34	211.04	205.31	210.97	208.62	209.12	208.3	208.41	208.62	209.39	209.38	206.66	208.55	213.24	208.86	209.49	210.32	208.9	210.47	206.02	209.51	210.3
203.07	203.3	202.55	204.92	204.07	204.23	201.9	201.48	201.84	203.53	205.46	202.44	202.29	202.16	202.94	202.79	205.26	200.89	202.75	204.02	201.09	202.95	203.69	202.53	201.46	205.1	204.04	202.31	201.42	201.63	203.52	201.5	202.58	202.19	204.84	202.01	205.96	201.48	202.28	202.81	203.35	200.92	201.67	203.98	203.44	203.4	202.34	200.89	204.6	208.34
214.9	210.71	212.14	208.31	212.55	207.04	214.99	212.87	210.92	212.26	214.39	209.93	211.59	209.32	213.05	209.64	212.71	210.47	211.85	215.2	209.02	212.58	207.15	210.82	212.78	208.83	213.4	210.74	211.72	209.86	213.01	211.56	211.63	213.13	212.2	212.41	212.82	212.3	212.42	208.44	212.16	212.8	210.01	213.24	212.85	211.88	210.22	211.4	210.08	211.74
206.28	205.75	205.6	205.44	205.77	205.9	202.19	206.59	203.91	207.35	206.5	206.58	202.95	204.15	205.22	203.49	205.73	207.74	207.15	207.57	205.6	203.57	207.15	206.21	205.92	206.07	203.78	204.9	203.74	208.03	208.76	202.44	205.41	206.05	205.15	208.43	201.63	205.26	201.67	210.24	204.73	204.32	208.55	203.78	207.17	210.17	210.56	206.87	207.1	205.66
197.6	198.6	198.85	199.99	198.93	199.23	201.05	201.47	198.79	199.71	197.91	201.13	197.17	201.4	197.54	196.88	201.23	198.09	200.33	200.36	198.02	200.98	196.2	197.38	199.27	199.15	203.52	200.66	200.98	197.77	198.16	197.38	197.95	198.41	200.04	201.3	196.04	198.15	197.32	197.55	199.01	198.77	199.28	200.99	199.46	197.08	201.45	199.66	198.85	202.88
206.11	205.88	207.32	204.5	209.97	207	205.88	208.4	208.21	209.94	212.1	208.88	210.07	208.51	206.48	209.06	207	208.79	209.14	210.91	208.01	209.76	205.2	209.19	210.35	210.17	208.57	209.51	207.53	211.04	211.3	208.61	206.93	208.83	208.13	206.97	210.06	209.64	208.09	208.17	209.42	206.13	211	207.81	208.57	209.04	208.32	208.11	212.04	205.5
213.62	208.93	212.43	213.33	212.86	211.22	213.14	211.36	211.55	209.41	209.97	211.71	213.13	213.56	213.91	208.97	213.18	213.95	210.75	213.15	213.57	211.07	214.63	210.47	212.3	211.18	211.67	210.4	212.11	214.93	209.46	211.58	211.73	208.82	210.16	211.9	211.19	212.74	209.45	210.37	213.05	214.34	209.56	211.14	210.42	212.59	215.25	211.89	210.38	212.75
206.19	205.54	208.25	207.34	209.97	206.95	203.69	207.32	208.3	203.77	211.87	204.49	208.25	204.43	205.54	209.27	207.1	207.1	208.69	207.93	206.87	208.21	208.04	209.01	210.26	208.7	208.2	208.61	207.71	206.43	208.08	209.25	206.5	207.13	206.82	206.19	207.81	206.11	206.31	208.65	210.31	207.13	206.33	207.41	204.08	207.64	208.02	208.01	208.35	206.53
208.75	209.85	208.24	209.77	208.35	207.24	209.66	208.78	209.14	207.39	207.84	206.65	205.76	209.22	206.97	203.98	202.66	208.27	204.61	206.35	208.7	206.4	209.56	208.62	209.74	207.08	208.71	210.67	206.7	208.17	209.01	206.61	204.7	206.31	208.41	209.78	211.75	208.18	206.58	208.48	207.87	204.58	205.3	207.75	206.2	208.15	203.9	206.57	208.69	208.56
208.34	208.08	207.69	208.53	206.93	208.46	207.07	208.43	204.96	208.16	207.49	209.09	207.13	207.78	207.68	209.81	208.22	209.11	208.29	206.62	203.63	208.08	207.81	210.97	206.43	207.24	207.36	207.2	208.78	208.05	209.5	205.7	206.02	207.4	206.62	208.91	206.05	209.82	208.35	207.74	207.13	207.84	207.69	207.16	207.28	206.83	206.94	206.88	207.99	202.91
214.13	214.2	215.49	214.83	213.8	212.91	217.75	213.92	216.32	215.21	213.18	210.9	210.37	213.91	213.19	211.28	213.73	209.8	213.67	212.64	214.92	214.92	216.11	213.96	213.8	209.37	212.19	214.41	216.5	215.47	214.2	214.88	217.53	209.61	211.94	212.33	213.21	213.79	213.96	211.41	211.54	210.02	215.05	210.66	215.09	213.87	215.02	212.25	213.21	217.01
192.91	193.09	193.54	195.8	195.79	194.93	191.05	193.85	196.53	194.13	195.22	193.79	192.3	197.1	194.69	195.15	193.72	194.85	194.18	194.25	194.1	194.55	193.83	196.41	197.66	196.75	196.94	193.93	193.18	190.15	192	195.1	191.98	194.55	192.39	195.57	192.01	191.05	194.07	191.94	194.8	193.35	195.9	191.53	190.83	196.31	195.23	193.52	194.53	193.82
210.53	216.24	210.7	213.37	209.26	212.44	212.18	211.71	211.28	209.55	213.44	210.63	209.63	214.05	210.4	213.41	210.22	211.44	216.76	208.97	209.57	214.38	213	212.17	213.99	214.54	208.81	216.8	212.58	214.06	215.46	211.19	212.75	207.45	211.88	213.69	212.74	211.37	211.2	210.04	211.43	212.52	212.76	209.89	208.08	212.37	212.44	212.2	209.84	213.15
206.46	203.4	203.15	203.83	203.84	203.34	203.17	204.23	200.82	207.13	200.99	202.03	202.65	203.91	203.05	205.46	206.16	205.66	206.75	200.04	207.5	202.73	204.51	203.62	201	200.49	201.57	200.89	205.64	204.64	202.71	202.67	201.61	203.27	202.21	202.77	204.53	201.83	204.71	204.32	205.19	203.89	204.48	204.19	204.53	203.42	202.65	203	206.77	198.26
202.19	202.73	205.29	202.23	202.71	204.5	201.02	205.63	206.53	200.81	202.47	203.2	199.82	201.17	202.3	204.16	202.51	206.46	203.26	199.63	201.95	204.62	204.21	201.24	203.85	206.25	203.06	204.7	204.35	202.54	204.3	202.14	203.24	202.07	203.45	206.79	203.53	203.54	203.61	204.22	201.99	200.12	202.22	203.51	202.81	202.01	198.8	203.43	201.9	205.29
204.39	204.27	201.42	200.57	201.58	201.04	201.2	202.7	200.89	202.95	202.41	201.68	201.93	197.75	202.56	206.33	202.67	201.5	201.4	201.27	202.04	200.33	203.03	201.06	202.63	207.89	204.03	206.15	202.46	202.85	203.08	204.7	201.03	204.33	202.35	206.04	202.47	203.98	204.07	202.27	202.23	205.26	202.12	201.25	203.65	205.01	205.44	203.21	198.98	200.96
214.4	217.17	218.17	216.64	219.85	216.97	218.89	214.98	217.58	217.15	214.57	217.24	217.51	216.52	213.84	216.22	216.66	217.98	214.54	218.1	216.91	217.13	218.86	223.92	215.33	214.41	216.5	217.06	216.86	214.82	217.52	218.57	217.69	219.76	214.86	216.26	216.43	217.79	217.35	216.24	220.3	215.58	214.74	214.6	217.71	217.12	216.71	217.53	216.52	217.85
201.24	203.21	203.79	202.77	201.22	203.07	199.78	203.65	201.32	200.84	204	204.55	202.96	201.98	203.35	201.56	201.06	201.38	203.08	202.2	202.83	204.81	201.72	203.56	202.82	200.4	202.76	200.69	200	202.57	205.66	201.86	201.89	202.5	201.37	201.4	203.66	202.45	206.42	202.88	200.28	201.22	204.33	197.98	200.57	201.75	199.33	201.95	202.51	199.9
204.71	203.88	202.93	204.31	203.51	201.8	204.73	205.96	204.72	200.89	203.91	204.68	202.4	202.82	201.91	202.68	204.22	204.85	205.8	205.89	205	203.23	205.23	200.88	203.26	202.54	203.68	205.88	206.29	202.3	205.02	204.43	202.48	203.61	201.19	204.55	204.75	203.52	200.49	201.02	204.43	204.69	203.31	203.83	204.66	200.96	204.64	204.26	201.02	203.9
207.56	208.91	208.27	207.75	209.48	209.61	207.55	208.23	205.48	208.12	208.54	207.7	206.27	210.33	211.59	209.19	207.19	210.13	207.39	209.13	207.49	205.96	208.26	206.98	209.77	209.28	208.41	210.17	209.38	207.59	207.76	206.64	211.17	210.07	206.51	207.7	207.61	208.28	206.67	205.65	210.66	211.33	211.24	206.6	208.93	209.22	209.92	207.82	209.48	210.57
203.65	202.91	201.91	198.69	203.77	203.17	202.62	204.89	202.27	205.22	201.44	201.94	201.2	199.99	202.53	204.11	201.26	201.86	202.82	201.61	200.35	203.94	202.92	203.09	202.95	199.03	202.78	201.65	199.41	202.55	200.98	204.08	199.07	203.56	201.83	204.95	201.96	201.61	202.11	199.93	201.72	203.52	203.34	200.99	203.15	202.19	204.72	203.65	200.52	204.43
209.99	207.96	208.53	207.87	207.31	207.78	207.15	208.85	210.56	210.66	206.78	207.51	208.6	207.19	209.62	209.31	207.65	211.02	210.32	206.96	207.67	202.65	210.64	211.81	208.14	210.19	210.99	207.01	209.14	209.36	206.8	209.69	207.8	207.86	209.41	208.54	211	207.9	208.67	208.31	205	211.82	208.79	207.5	209.1	211.32	209.27	210.05	205.32	208.7
204.17	201.89	204.04	203.78	205.85	204.09	203.04	203.69	203.33	200.84	202.96	206.49	202.46	201.33	203.84	204.02	201.95	202.51	204.82	201.23	205.52	205.05	202.63	206.3	201.86	203.68	203.37	205.3	202.55	201.64	200.81	205.73	203.13	205.21	205.61	203.04	204.78	202.53	204.03	204.81	200.31	205.52	204.18	202.68	202.72	206.86	204.18	204.53	205.08	205.16
207.45	206.51	206.71	207.63	205.97	205.34	205.66	204.29	206.23	209.11	203.65	203.8	205.54	207.38	202.23	205.64	206.03	203.93	206.76	203.14	207.79	205.55	206.59	202.37	204.84	202.54	208.27	203.09	204.66	205.42	208.23	204.59	207.38	205.78	207.85	206.41	203.98	208.6	207.42	204.66	205.35	205.18	206.13	201.67	206.38	204.89	207.56	202.28	209.26	202.84
203.5	201.94	205.51	203.27	205.22	203.86	203.6	201.58	202.87	202.41	203.6	201.61	205.68	202.4	203.92	204.62	204.7	202.92	202.5	203.53	203.66	201.66	201.84	204.78	205.11	204.07	202.43	203.98	202.7	202.91	203.31	202.08	205.68	204.02	206.67	205.98	201.89	205.02	202.05	203.09	202.16	201.55	202.25	205.42	204.99	205.36	203.86	205.18	200.93	205.28
201.21	207.49	206.79	204.38	205.99	202.31	207.68	203.48	204.53	205.77	201.35	203.58	204.12	205.5	205.51	203.15	199.71	202.19	199.72	203.15	202.58	203.89	205.2	205.7	203.48	206.34	203.07	199.21	205.8	200.82	204.01	204.58	205.36	202.23	205.84	205.28	202.51	203.82	202.04	203.95	205.19	205.6	200.12	202.34	206.23	203.64	202.25	203.45	204.25	205.18
195.94	198.35	199.3	197.11	197.39	201.93	197.75	199.79	199.59	199.68	200.17	197.75	199.55	200.09	201.02	199.79	195.95	200.59	197.06	197.33	198.92	196.84	199.71	197.02	200.06	199.33	195.79	199.26	197.3	200.19	200.46	198.76	199.31	199.69	198.03	201.56	198.54	199.47	193.83	197.85	200.03	200.38	199.38	200.66	195.72	202.3	200.02	201.13	200.91	199.28
214.29	213.87	217.24	217.38	217.57	216.56	217.55	218.91	216.46	220.03	216.25	218.03	217.48	216.76	219.21	218.75	215.78	218.58	215.69	216.5	217.94	218.32	213.17	216.5	218.05	218.49	214.73	216.68	218.19	218.3	216.9	217.88	214.95	214.15	215.19	216.92	215	213.62	216.56	212.91	217.56	216.36	218.5	216.2	216.64	216.38	217.74	217.78	217.27	215.08
203.84	207.72	206.34	203.32	201.84	205.27	206.92	205.45	204.18	204.5	206.54	206.21	205.57	203.97	204.35	206.28	208.45	201.86	208.16	203.66	206.2	206.41	205.76	204.05	207.51	207.22	205.5	204.43	206.9	206.7	206.99	204.66	206.06	205.41	204.43	207.78	203.09	203.18	204.92	202.67	201.87	204.37	207.01	207.57	206.49	203.89	204.35	205.54	206.18	203.17
203.73	206.1	205.56	203.93	203.09	202.58	204.08	203.89	204.49	207.12	205.34	203.02	199.27	203.74	202.35	202.51	203.96	202.92	206.13	206.56	204.77	203.72	202.4	201.55	204.71	205.8	203.09	203.98	202.97	204.05	203.02	205.13	203.58	206.78	203.64	206.57	205.14	208.83	205.87	207.39	204.63	203.61	205.73	202.92	205.58	205.36	207.01	207.52	206.49	201
214.93	212.2	210.1	211.37	209.91	214.85	209.23	213.85	214.24	210.97	211.25	214.7	210.62	217.22	212.3	212.97	216.36	211.45	211.63	215.29	214.39	212.82	212.43	211.84	214.59	211.16	213.86	215.62	213.53	213.01	215.18	214.26	214.12	211.64	213.54	210.15	214.19	211.89	212.46	214.46	209.83	213	214.64	215.33	211.18	210.47	209.1	211.27	212.92	213.42
206.56	208.97	207.7	205.29	207	211.17	208.21	208.67	208.31	207.31	205.84	206.6	209.2	206.35	205.08	208.52	203.6	207.92	209.87	206.07	207.94	206.7	210.91	207.15	205.12	209.76	207.36	210.1	207.09	203.79	209.29	207.54	208.29	205.65	207.27	207.37	205.32	206.98	208.58	207.29	206.13	208.9	205.61	206.81	210.6	207.84	208.77	207.07	209.77	207.66
213.41	213.02	211.78	209.42	210.87	209.49	210.79	215.37	208.94	211.37	212.19	212.33	211.88	211.7	210.44	211.86	213.72	211.27	210.46	211.87	212.12	212.29	212.56	212.43	212.07	211.57	213.15	209.13	210.06	212.33	213.47	210.3	210.3	209.27	211.63	212.09	212.12	212.88	211.3	211.98	212.01	213.68	209.81	211.57	212.22	210.34	213.95	211.52	213.37	209.74
203.49	203.9	204.56	201.27	203.19	207.12	202.82	201.24	202.83	201.3	198.16	202.46	202.5	202.31	201.65	205.57	204.33	202.14	199.52	203.68	197.39	203.4	201.27	203.08	201.82	205.43	206.53	202.25	204.02	199.9	203.17	203.26	201.83	203.81	204	200.7	202.8	204.85	200.42	204.01	199.81	201.3	202	204.75	203.13	203.34	204.25	202.7	203.33	202.06
201.89	203.84	201.37	202.62	203.86	203.84	202.02	198.51	205.5	205.51	203.98	201.16	202.59	204.43	202.59	201.26	202.78	204.63	205.29	203.23	202.65	205.31	205.05	203.65	203.89	202.82	200.87	205.1	204.18	201.76	205.04	201.96	201.75	205.02	198.47	205.62	200.76	205.18	205.34	206.59	202.96	205	203.79	202.85	203.2	203.15	204.04	202.75	203.42	202.82
204.29	200.51	199.8	201.98	205.61	202.54	200.43	202.32	201.38	202.16	203.3	201.93	204	199.92	203.32	204.62	204.84	200.66	203.16	204.47	201.04	204.32	202.1	202.02	201.56	200.71	206.56	200.45	200.97	203.24	200.85	202.5	204.24	204.39	203.19	201.84	202.97	202.14	201.26	204.86	201.87	201.77	201.44	201.62	204.01	205.16	202.26	202.45	203.7	201.83
208.8	210.25	207.9	207.44	207.26	206.89	206.72	206.1	209.74	207.03	204.52	209	208.7	207.1	209.23	210.7	207.55	206.84	209.86	210.47	208.09	210.11	207.94	208.27	207.36	207.56	210.24	208.8	206.46	203.61	207.29	208.85	208.65	209.02	208	207.63	207.36	207.16	207.47	206.13	204.97	208.92	208.32	208.55	207.78	207.57	207.98	208.6	208.32	205.38
196.68	195.84	201.88	196.47	198.36	200.41	196.99	197.57	200.16	197.76	198.2	201.01	198.03	199.57	197.34	196.62	197.93	196.89	198.67	196.35	195.38	199.09	200.68	197.53	201.31	197.4	199.06	195.63	198.92	201.38	200.17	198.23	200.57	198.62	196.92	198.39	199.58	198.09	197.47	197.37	199.18	197.61	196.89	197.72	198.28	194.85	201.6	195.52	197.82	196.57
202.93	198.77	204.31	204.34	201.71	203.68	204.2	204.24	199.06	200.68	199.98	200.36	202.31	200.4	200.2	203.56	204.31	200.68	201.84	200.94	202.58	203.46	198.46	202.29	199.14	201.8	199.5	201.48	200.49	200.06	200.17	198.31	198.75	200.33	201.23	202.35	201.66	199.87	200.38	197.88	203.02	201.41	201.72	201.47	201.31	201.3	199.07	202.97	201.66	201.67
207.33	209.57	209.44	208.66	208.94	209.52	208.56	208.67	210.99	210.09	208.05	208.18	205.99	208.83	210.54	209.03	208.54	209.53	210.29	211.15	211.22	209.81	204.77	212.68	207.98	208.29	205.41	211.7	210.82	211.21	208.3	207.48	207.24	208.33	207.99	210.15	208.58	210.64	208.62	206.14	210.74	208.13	208.84	207.65	207.69	207.42	206.99	211.41	206.87	210.98
194.62	195.96	192.67	196.69	193.04	190.26	194.28	189.03	192.09	195.77	197.28	197.16	194.42	196.79	195.05	191.11	193.99	192.15	198.05	195.23	198.43	192.53	191.53	196.98	195.25	195.72	195.04	192.98	194.55	193.7	192.84	194.66	193.08	194.85	194.27	195.22	195.14	194.89	194.8	196.21	191.47	193.9	193.95	193.26	195.74	193.83	197.37	195.69	196.15	194.91
212.78	211.76	207.01	210.75	211.74	211.2	214.67	206.63	213.16	212.09	210.39	212.94	210.27	209.25	210.57	212.32	211.64	212.85	210.81	211.19	209.82	210.11	214.66	209.62	212.61	212.36	210.75	212.64	212.96	213.31	215.13	212.47	211.72	213.01	210.7	212.61	214.59	213.36	212.31	213.91	212.22	213.03	212.86	212.37	207.15	213.4	209.62	212.83	212.59	213.23
203.59	202.48	203.67	201.13	204.98	201.54	201.66	203.87	201.13	205	204.29	201.53	202.37	200.38	203.98	201.55	200.18	202.1	203.43	203.88	203.11	204.23	205.75	199.61	201.79	197.65	205.08	201.43	199.6	203.48	203.21	200.66	201.69	201.41	203.65	203.91	205.29	203.67	202.62	201.25	202.86	205.12	206.97	199.95	203.49	207.42	203.37	200.38	203.54	200.21
212.54	214.86	213.89	213.29	212.46	216.47	213.45	214.82	216.5	216.09	214.87	212.72	210.31	212.25	213.23	212.74	210.5	215.9	213.86	210.2	214.12	214.19	213.21	214.99	214.36	213.36	213.6	212.56	212.8	212.27	214.36	212.72	212.43	211.4	211.76	213.71	213.14	213.47	214.31	215.21	211.98	210.86	212.48	214.66	212.28	210.88	209.63	212.93	211.99	213.49
202.74	203.45	202.41	203.34	204.15	203.27	204.53	203.12	201.5	202.22	203.61	200.61	205.19	200.3	206.74	204.45	201.62	207.08	203.42	202.89	205.38	204.26	201.47	202.62	200.53	203.2	202.1	201.65	203.9	204.35	203.44	203.75	201.87	201.52	200.86	204.88	204.86	201.68	203.37	202.8	203.87	200.9	202.03	202.07	203.27	203.85	205.03	202.6	200.23	201.8
201.5	202.44	199.4	201.03	201.13	202.63	202.29	203.74	202.16	205.18	201.22	201.79	201.34	200.89	200.39	203.67	201.23	203.77	205.77	202.6	200.8	204.31	197.76	204.78	200.4	199.54	199.6	201.86	202.6	204.69	203.35	200.29	203.08	199.82	200.23	200.19	203.25	199.39	202.67	200.44	201.97	207.42	200.32	201.28	201.58	201.49	201.19	202.47	201.05	201.32
198.33	194.71	196.15	199.86	199.73	198.34	200.33	199.38	198.86	195.82	197.27	199.59	195.56	197.97	194.7	198.79	197.4	197.66	195.57	194.69	199	200.01	199.7	196.63	199.38	198.17	194.21	198.81	198.55	198.24	197.48	196.97	196.87	200.07	200.13	198.83	196.83	198.08	197.19	200.17	201.03	197.13	197.07	198.2	196.31	195.67	196.17	196.48	198.23	194.74
211.67	212.17	211.18	210.42	212.37	211.13	212.24	213.98	213.36	209.86	213.15	209.88	211.61	209.33	210.11	211.86	208.46	210.14	212.59	211.37	214.59	212.88	210.03	210.14	213.95	210.94	213.4	212.17	210.68	209.71	212.65	209.17	214.33	209.65	210.88	209.8	211.5	209.33	209.09	210.23	213.57	213.98	211.36	210.72	212.53	211.57	213.43	212.23	210.79	208.95
201.29	204.43	200.62	201.01	203.71	203.28	200.09	201.16	199.76	203.37	205.15	202.29	203.3	201.35	202.46	204.49	204.14	201.17	204.84	202.76	202.92	201.47	202.86	200.44	204.72	202.85	203.09	203.26	202.07	201.83	201.72	201	202.72	201.07	200.24	202.09	207.16	203.45	203.33	200.96	202.46	204.71	201.46	201.84	203	203.83	204.91	203.78	202.15	201.27
206.25	202.68	205.79	201.09	201.37	205.19	204.28	203.65	205.61	202.96	204.02	206.28	205.28	202.1	206.96	202.88	206.64	204.04	210.99	202.65	207.55	204.46	205.76	205.54	206.75	203.68	204.32	205.5	203.72	204.32	205.53	205.12	203.13	205.46	206.33	208.41	203.59	204.73	202.78	210.18	203.14	204.43	201.68	205.11	203.73	203.2	203.95	206.32	204.68	205.98
203.39	204.53	203.98	203.8	204.79	204.93	201.68	202.1	203.16	205.78	204	205.02	202.53	201.77	202.47	205.47	203.92	204.09	200	206.54	204.4	204.05	209.84	202.32	204.51	205.65	201.95	203.96	204.33	204.18	202.03	203.82	202.98	203.8	205.31	203.15	205.56	203.93	202.47	205.23	205.4	202.86	208.01	204.32	201.95	205.69	204.55	203.33	204.53	204.52
201.68	204.67	202.18	203.07	204.52	204.15	202.55	203.21	205.41	204.11	202.77	205.55	202.2	200.48	201.7	203.62	202.16	207.03	203.78	201.22	201.24	202.65	202.95	204.58	204.47	202.57	204.07	202.54	203.22	204.32	203.1	204.44	203.31	203.13	204.16	198.98	202.52	203.72	203.43	204.87	202.59	202.97	201.58	203.89	205.91	204.68	204.89	203.74	202.15	202.27
208.17	205.18	207.36	205.53	207.06	206.88	205.48	207.5	208.53	208.42	205.63	208.39	207.68	206.77	207.84	206.38	206.36	209.1	211.08	207.7	210.64	207.68	208.7	207.74	208.35	206.53	206.94	208.32	211.27	204.58	205.78	209.86	207.22	208.18	206.54	204.8	207.88	206	204.97	208.71	208.66	207.55	205.48	208.74	209.66	207.59	207.29	205.94	208.67	208.4
210.98	207.69	209.17	208.24	206.16	206.49	208.96	209.67	212.88	204.64	210.73	209.03	209.11	206.89	208.62	205.67	207.97	209.61	214.22	210.45	204.73	204.68	207.21	208.23	208.46	204.67	209.44	208.84	206.42	206.84	205.09	208.81	210.74	205.47	206.76	207.28	204.01	207.05	206.19	206.66	207.44	208.42	207.83	207.38	210.62	207.08	212.01	208.68	208.41	205.19
200.35	197.87	201.62	200.03	199.87	198.91	200.32	203.59	201.84	200.38	198.88	200.35	200.03	203.36	199.86	199.82	200.39	201.2	198.87	202.53	202.12	201.36	200.26	201.38	199.1	198.86	200.68	197.5	199.73	201.08	200.31	200.21	199.12	202.89	199.26	202.17	200.41	199.82	202.49	202.56	200.99	203.9	197.41	200.5	201.5	202.4	199.19	200.31	202.95	201.1
215.51	213.66	220.82	216.45	215.91	215.85	217.02	216.78	217.13	215.94	219.06	216.53	217.05	217.79	214.53	213.44	216.84	216.04	216.33	217.87	218.03	219.27	219.19	216.23	216.99	217.15	219.22	213.48	217.03	217.43	217.04	219.42	219.64	215.41	213.74	220.16	220.11	217.28	216.23	215.05	218.06	217.19	218.78	215.61	216.37	220.37	216.94	214.93	216.6	217.05
195.09	198.26	191.33	192.94	196.01	192.09	197.41	198.76	193.18	193.93	193.36	195.14	194.18	194.79	196.16	193.39	197.52	196.35	193.61	192.36	195.19	194.74	196.82	195.91	197.81	193.9	195.98	194.33	198.4	197.22	195.13	198.03	194.31	194.99	194.34	193.86	193.19	199.45	196.21	196.82	190.01	196.25	194.49	196.53	194.53	196.44	194.97	193.16	194.64	195.09
211.05	210.09	211.13	211.06	212.47	214.48	209.39	209.43	211.18	209.3	212.13	214.22	211.59	212.15	213	213.07	212.31	210.45	212.94	216.38	211.91	211.73	214	212.84	214.53	211.75	212.59	212.64	212.21	208.56	211.91	211.07	209.58	211.61	210.07	212.29	210.64	207.61	209.42	212.11	212.7	211.23	210.95	214.62	208.48	211.11	211.32	210.88	210.37	210.55
197.75	203.06	200.36	198.66	197.82	198.08	198.01	199.07	198.31	199.08	200.02	199.78	201.9	200.13	199.49	200.25	199.49	195.81	198.29	197.53	197.64	198.79	199.16	198.01	202.63	198.01	200.29	199.48	197.94	201.66	198.44	198.55	201.19	202.67	202.25	197.69	198.87	202.3	201.32	199	198.7	195.14	199.42	199.53	200.76	199.61	197.44	202.5	198.87	202.18
213.44	211.76	216.06	213.18	215.95	210.46	214.07	212.97	212.73	212.93	215.9	212.5	213.24	216.25	211.34	214.04	214.44	214.78	213.52	212.14	213.23	214.69	213.06	212.93	213.88	213.84	213.71	213.76	213.71	212.94	216.29	217.3	215.34	211.39	212.18	210.78	212.3	212.85	213.55	215.45	214.04	214.86	214.62	215.18	213.59	212.81	212.94	213.33	214.35	213.7
200.59	198.35	200.34	202.14	200.04	202.32	200.82	203.49	200.68	202.12	202.95	201.04	199.44	202.06	200.97	201.29	205.48	200.55	197.75	200.92	199.97	201.43	205.98	200.62	201.99	199.77	203.23	200.66	200.03	202.38	201.22	199.75	197.33	200.9	200.39	203.42	202.97	199.84	199.98	205.07	200.7	202.81	203.19	201.75	200.31	200.04	203.84	199.49	199.43	199.82
205.12	204.14	202.02	203.89	203.8	202.53	203.24	204.56	205.79	203.05	204.42	201.93	204.85	205.25	201.89	203.28	205.28	201.92	202.86	199.92	202.29	202.88	203.18	201.45	201.66	203.61	202.12	204.1	205.57	203.16	202.36	204.27	205.3	204.74	204.13	204.23	202.48	206.73	205.98	199.08	203.54	203.98	202.58	203.9	201.13	206.07	206.22	204.42	199.71	202.83
212.1	214.69	210.32	214.51	214.03	213.61	213.51	215.37	212.3	213.71	214	211.34	213.91	212.54	214.56	213.28	214.24	212.93	214.76	215.6	214.51	212.36	215.73	213.74	211.25	213.96	214.84	211.69	216.29	214.28	214.63	212.65	210.27	214.39	213.93	212.75	214.84	211.19	213.45	215.22	215.19	210.17	215.39	213.17	216.15	211.44	218.87	215.61	214.02	215.55
211.54	211.26	211.99	206.28	213.99	211.3	209.58	212.07	211.58	211.22	209.1	212.06	210.95	212.19	213.59	213.18	209.8	211.78	211.7	211.94	211.88	211.26	211.36	210.94	213.81	210.95	210.06	210.27	210.74	212.24	212.32	213.61	210.11	214.04	213.83	213.41	208.51	210.49	211.49	212.86	212.39	208.88	211.17	213.74	211.46	215.46	214.68	211.1	210.93	212.44
208.32	209.81	199.63	205.84	209.25	208.83	207.66	203.81	207.64	210.1	206.37	209.99	203.95	206.81	207.29	206.08	208.5	210.25	208.27	209.64	206.93	207.67	207.81	207.52	206.93	208.23	208.18	206.79	209.55	206.45	208.72	205.69	207.48	207.01	202.73	206.14	207.45	206.4	203.43	207.62	209.42	207.58	205.47	208.79	205.72	209.82	210.68	206.33	209.71	209.81
198.99	199.57	198.01	196.96	197.47	195.05	197.9	197.1	196.9	198.79	198.37	198.08	197.92	197.01	199.22	197.38	199.15	199.85	199.04	196.99	198.69	196.99	197.76	197.38	200.97	200.19	198.55	197.12	197.12	199.79	199.05	196.24	196.5	198.77	196.69	197.8	196.75	198.1	199.97	197.75	196.83	201.81	199.86	197.52	200.02	200.05	198.12	197.57	197.29	198.87
210.4	207.8	207	208.22	211.18	207.61	208.07	207.59	206.78	210.49	206.52	205.66	206.48	210.37	211.69	206.51	211.89	209.7	211.2	207.8	211.17	212.98	211.3	208.84	210.53	209.07	208.8	208.63	210.69	207.07	208.46	208.78	209.11	211.2	209.78	210.46	208.93	205.51	208.74	209.06	211.62	208.58	210.01	208.16	207.56	210.23	208.41	208.27	210.63	208.6
212.12	209.92	207.82	208.01	208.55	205.56	211.15	211.19	212.42	208.66	205.89	210.31	207.65	208.76	209.68	207.52	209.54	212.17	207.64	210.65	209.83	207.16	209.83	207.6	211.15	207.91	208.13	211.72	211.55	210.75	207.69	210.26	207.28	208.15	209.21	207.41	206.24	207.02	209.36	209.08	209.74	206.53	210.74	207.37	210.32	207.74	211.6	209.06	210.7	209.8
206.8	207.84	208.69	207.1	210.03	209.93	209.26	209.27	208.21	208	207.03	206.54	206.73	207.22	205.97	208.13	212.97	209.59	205.32	209.17	208.2	207.03	207.05	207.73	208.11	207.4	208.76	211.47	208.01	206.8	205.74	208.03	208.96	209.41	208.47	211.65	209.33	203.91	210.24	210.94	209.22	210.45	205.79	207.44	209.35	207.62	206.62	209.66	208.82	209.14
209.77	206.13	205.57	209.14	206.4	202.73	206.86	211.18	207.74	206.34	209.11	206.71	206.15	203.99	204.11	206.24	205.35	204.04	204.3	209.32	206.74	208.31	207.7	208.74	204.35	207.87	206.54	209.46	205.8	206.34	207.84	204.83	205.43	206.14	206.71	206.5	204.74	206.96	206.61	206.39	204.51	203.93	207.68	205.74	207.92	205.33	207.81	207.44	206.31	208.21
210.62	212.98	212.61	210.85	210.78	212.12	210.56	211.03	211.34	210.77	212.78	212.75	211.33	207.25	208.72	212.65	210.77	209.28	212.99	211.26	209.43	210.42	213.33	209.3	210.42	211.56	214.25	207.49	211.67	213.33	209.85	208.51	211.27	211.43	211.34	211.98	212.25	213.82	211.3	213.3	211.05	208.57	213	212.79	212.08	213.59	213.11	214.01	212.59	213.64
199.89	199.12	203.94	196.06	195.11	199.58	201.31	197.8	200.45	198.15	201.8	198.39	198.91	201.47	199.41	200.67	194.68	198.03	195.55	197.19	197.3	201.18	200.31	197.54	198.4	201.64	201.77	200.64	201.7	198.47	200.97	198.02	201.6	198.88	200.63	197.46	201.3	202	198.6	197.59	196.29	197.88	199.29	199.31	198.78	197.91	199.13	197.26	199.34	201.02
199.58	201.53	201.58	197.29	201.05	198.72	198.55	201.23	198.3	198.18	201.86	200.79	199.56	200.87	201.83	197.78	200.46	200.62	198.84	197	198.76	199.66	200.4	200.24	201.31	200.82	197.56	197.31	201.62	199.27	197.68	200.92	199.47	201.73	197.46	200.42	199.92	197.92	198.96	200.29	201.06	200.01	200.4	202.58	200.18	197.67	198.31	194.27	203.2	200.68
212.25	209.6	210.46	211.78	211.04	211.99	214.91	212.79	210.53	207.89	209.35	210.75	209.63	210.74	209.63	212.57	209.64	212.78	210.8	213.98	210.56	211.6	209.49	209.71	208.29	213.4	212.94	210.52	209.89	210.56	215.39	211.97	214.6	215.56	214.62	211.68	209.86	210.91	212.05	212.3	213.2	211.83	210.73	209.05	211.31	209.84	211.41	213.27	209.93	212
204.03	205.34	199.84	202.76	202.56	203.35	202.8	203.39	203.56	201.62	202.52	201.61	202.22	201.14	203.84	204.12	203.65	202.71	203.36	201.34	202.32	201.58	205.05	202.18	204.14	202.97	201.56	202.36	197.79	202.16	203.51	201.11	201.85	201.27	200.7	205.82	203.55	200.4	200.73	200.88	201.49	202.22	201.65	204.52	204.3	201.71	203.98	205.25	206.2	202.37
202.44	205.39	204.85	204.4	205.07	206.34	202.36	201.97	204.56	204.01	207.51	203.92	206.83	204.75	203.96	207.24	205.06	204.38	204.92	205.66	207.05	203.58	205.22	204.56	204.6	203.63	203.24	203.45	201.12	204.69	205.46	204.46	204.24	204.13	202.88	205.44	203.16	205.26	204.65	206.8	203.06	207.71	206.54	201.48	201.85	203.61	204.28	204.54	204.97	206.67
205.31	206.58	206.61	208.22	204.56	207.35	207.01	206.71	205.79	208.53	212.4	206.33	209.21	208.78	205.48	211.38	204.1	207.79	209.65	205.74	207.78	207.65	207.39	207.18	206.69	205.7	207.09	208.11	206.67	204.22	207.18	210.43	207.07	209.78	206.13	208.86	207.37	208.46	203.69	208.66	209.48	209.02	207.61	204.49	209.51	207.02	207.95	210.87	207.97	205.53
213.27	212.67	213.17	213.79	215.67	213.71	210.81	209.02	209.32	210.85	211.45	209.8	211.77	212.99	213.1	211.68	212.28	209.35	211.92	209.96	211.14	211.55	208.61	213.55	212.71	213.23	213.24	209.03	211.07	209.87	213.94	210.76	213.62	211.82	212.72	212.84	207.5	211.44	206.07	210.49	209.64	208.01	211.42	211.72	212	211.03	212.99	214.21	209.18	210.44
207.66	206.83	208.73	205.67	209.44	206.38	204.61	209	208.12	208.2	208.75	206.97	204.75	206.19	206.39	207.36	208.37	207.53	204.64	207.23	206.07	208.3	205.66	206.12	206.9	205.17	206.14	204.61	203.77	205.46	208.44	203.64	207.35	205.5	205.53	204.99	206.75	201.78	204.36	207.33	208.25	207.32	206	204.96	206.88	206.3	206.07	208.64	204.74	204.62
204.29	206.86	207.44	204.22	204.26	204.67	206.83	205.77	205.7	206.68	203.47	206.27	204.81	202.62	204.66	206.83	205.72	205.22	203.54	206.75	203.13	205.32	204.35	203.25	206.29	206.5	207.55	202.27	206.6	204.27	201.86	203.41	202.85	205.77	204.45	206.9	205.52	206.32	205.9	208.25	206.85	205.55	206.05	204.79	204.66	205.93	206.02	203.81	204.37	206.15
218.14	217.92	218.37	215.89	216.75	216.81	217.03	214.41	218.51	217.25	219.56	215.87	219.62	215.75	218.84	214.58	217.18	216.53	215.43	218.22	215.51	216	217.85	220.18	214.34	217.73	217.43	220.24	219.26	219.33	215.16	217.89	217.57	217.06	215.12	215.66	218.95	216.96	214.52	216.72	213.64	219.91	217.39	216.83	218	215.05	215.76	214.46	217.95	216.93
209.97	206.12	208.12	209.63	209.23	206.44	210.09	209.46	209.11	206.85	207.55	212.28	210.16	212.41	207.14	208.71	209.54	211.48	211.51	209.02	211.38	208.72	206.68	209.45	209.89	211.16	210.73	212.47	211.87	210.04	211.25	206.87	208.4	213.37	209.56	212.16	208.54	211.22	207.48	210.87	210.48	207.91	210.96	210.45	210.83	207.95	211.23	208.94	207.95	208.46
209.41	209.07	206.14	210.86	207.49	207.41	205.43	207.5	209.06	208.35	207.16	209.6	210.01	207.92	212.79	211.21	206.8	208.58	207.26	208.19	209.72	205.96	204.73	206.88	207.41	205.63	210.54	206.72	207.09	208.71	208.84	207.93	210.56	206.72	209.21	212.05	204.03	209.29	207.23	209.2	206.48	210.21	207.71	208.62	208	208.69	208.08	208.84	207.69	210.93
200.46	199.8	197.79	200.74	201.23	199.25	198.55	197.13	202.29	199.29	200.7	197.15	201.36	200.75	198.24	202.15	201.93	197.28	201.28	199.93	196.88	201.21	197.78	195.01	197.13	200.35	197.59	196.05	199.86	199.67	201.25	197.65	200.44	198.89	199.99	199.59	198.29	199.77	197.55	198.36	198.17	203.41	199.42	199.86	201.31	199.47	201.18	199.44	197.48	198.47
195.52	192.38	197.11	191.83	192.8	194.04	190.96	194.39	194.22	193.43	192.91	196.14	195.1	192.68	195.27	192.04	189.89	192.7	193.05	196.44	193.81	193.85	193.13	192.46	191.48	194.06	195.67	195.57	195.26	196.23	191.07	195.42	192.67	193.5	194.5	192.8	194.48	192.79	192.63	194.04	192.92	193	194.92	193.5	194.45	194.48	195.23	194.24	194.62	193.27
201.97	201.82	205.57	204.5	205.06	204.94	202.86	207.78	202.88	202.44	200.74	202.15	203.92	203.35	202.24	201.85	204.05	206.73	204.48	203.61	201.73	203.48	202.62	198.66	205.82	204.46	202.73	202.9	204.19	205.13	202.83	202.37	197.9	202.48	198.89	202.36	203.59	201.58	201.49	202.14	202.57	203.39	202.51	201.27	202.32	203.23	205.06	202.28	202.7	201.67
204.44	201.5	206.5	201.89	202.8	203	205.49	202.71	204.92	202.3	204.72	203.64	202.85	202.9	201.77	201.96	205.72	204.68	203.08	200.94	202.51	203.91	207.02	205.15	203.95	203.87	205.41	206.66	202.22	201.85	204.04	207.97	204.17	201.61	201.85	205.34	200.65	207.21	205.16	206.63	203.33	208.44	204.52	205.44	201.93	203.76	206.3	206.57	204.16	204.3
208.57	208.11	209.15	211.44	211.62	207.21	209.75	210.39	210.16	208.94	208.05	206.44	207.42	209.78	212.23	206.89	209.86	205.71	211.53	207	207.32	209.35	208	208.55	210.84	207.92	207.8	208.66	211.35	210.93	206.63	207.49	210.8	207.62	211.1	209.01	209.08	204.95	206.97	210.24	209.39	208.05	209.23	209.27	208.14	209.92	210.97	211.51	209.15	208.52
218.36	215.69	218.12	215.81	213.95	217.47	214.59	217.68	216.77	215.24	217.61	219.61	214.35	217.05	217.08	217.37	213.09	213.33	218.44	215.58	213.02	215.95	218.52	217.2	220.27	216.35	218.08	213.94	215.54	219.23	217.14	218.27	217.24	214.74	220.13	217.38	217.48	215.97	214.93	214.52	215.92	216.43	217.66	216.97	218.49	218.71	216.44	213.23	213.96	216.46
205.02	205.49	205.77	206.53	207.14	205.69	205.47	204.56	206.76	204.46	204.95	206.48	207.35	203.72	208.4	204.3	205.65	207.4	208.99	207.43	208.07	205.08	206.22	203.23	210.27	205.4	205.55	205.35	207.57	208.01	208.71	204.84	205.6	204.57	204.08	205.98	206.4	208.94	206.46	206.14	204.15	204.62	206.59	204.41	204.04	206.71	210.65	206.94	209.43	207.24
202.24	200.07	202.63	204.53	203.14	202.79	201.88	202.51	203.7	204.12	203.2	203.65	200.17	203.18	202.03	205.72	200.12	205.57	203.44	205.06	204.84	200.29	198.28	202.25	200.76	202.94	205.56	203.63	200.22	201.66	203.75	203.02	204.04	206.18	200.32	201.35	202.7	203.54	203.99	202	201.76	204.4	202.66	202.4	201.88	201.24	203.92	202.46	202.65	200.99
198.17	198.57	195.22	200.32	199.4	198.6	199.43	200.58	200.36	196.94	198.27	198.74	200.97	199.59	198.35	199.83	200.96	198.6	195.09	201.58	200.4	196.37	197.41	199.13	196.65	199.17	196.68	199.89	199.98	200.15	194.64	197.31	195.74	198.66	197.85	198.96	194.08	197.78	199.14	198.49	196.27	201.37	200.93	198.05	200.01	197.58	200.68	197.28	195.1	197.51
201.28	202.76	203.02	203.99	206.1	204.47	205.78	202.76	203.02	205.71	202.71	207.04	204.93	201.6	201.99	203.56	203.14	203.46	204.93	202.41	204.42	205.5	202.49	202.66	203.74	205.98	203.92	204.52	203.7	200.62	204.43	206.69	201.54	204.66	205.24	208.58	204.88	204.85	203.23	206.39	202.76	205.04	203.57	205.93	203.78	205.25	204.8	207.09	205.23	206.06
211.84	208.05	209.41	205.82	209.96	208.01	207.93	210.75	208.91	213.18	205.62	207.26	208.9	207.45	206.88	204.93	209.31	210.04	209.88	209.04	207.84	207.79	207.56	207.13	209.34	206.72	206.82	208.79	204.99	206.78	207.51	207.58	206.62	209.79	209.09	210.74	207	209.81	204.28	208.04	210.33	206.77	207.37	206.9	204.44	208.41	207.42	206.74	207.13	208.17
210.39	208.45	206.18	207.26	204.85	207.38	206.13	208.57	206.75	208.55	206.01	208.78	208.56	206.35	210.53	205.42	208.64	206.64	206.87	205.88	210.38	209.27	206.81	209.03	208.07	207.35	208.92	207.8	207.55	206.46	205.5	206.52	207.06	206.26	205.52	208.74	208.68	207.52	207.27	209.19	207.35	206.92	208.12	205.84	208.15	209.08	208.76	208.34	210.3	209.6
211.84	212.24	209.91	211.67	211.92	214.44	212.3	213.9	212.29	211.57	212.85	214.2	213.7	211.86	215.17	214.96	214.85	213.25	212.34	212.09	211.22	213.83	213.46	212.26	211.37	210.2	211.99	212.54	209.8	213.74	211.9	213.32	213.38	211.46	211.3	214.47	213.19	212.98	214.83	214.57	211.65	210.83	212.17	213.57	214.92	212.42	212.85	211.49	214.13	211.24
212.97	211.99	209.19	208.31	209.36	207.62	207.6	209.06	212.29	210.49	206.2	211.53	209.6	209.89	206.57	210.9	208.28	209.69	210.02	207.74	208.89	209.88	210.81	211.41	211.32	206.44	203.71	207.44	207.41	209.54	210.84	208.9	210.56	204.05	211.66	208.4	212.84	209.14	211.94	212.66	208.75	208.82	209.14	207.41	210.55	205.9	209.71	208.65	210.16	208.38
205.94	207.83	203.81	206.77	205.36	207.75	206.64	203.33	203.72	207.6	203.16	206.89	205.72	207.25	207.26	205.35	204.73	206.44	204.69	203.99	203.69	203.97	203.92	205.98	205.44	204.54	202.56	204.63	206.72	205.11	206.96	203.35	209.28	207.97	205.07	205.76	205.11	203.31	205.61	203.77	205.92	205.04	203.75	206.84	205.3	203.76	206.45	206.84	209.15	205.35
195.34	197.5	193.37	195.49	194.33	195.49	196.2	195.56	193.87	197.15	198.47	196.97	195.87	192.55	196.8	195.23	194.94	193.41	196.72	195.03	195.84	194.28	196.46	195.65	193.43	196.65	195.24	194.8	195.31	196.29	195.96	192.56	198.99	198.09	195.75	194.4	194.16	194.17	194.03	193.74	196.52	194.34	196.33	197.03	195.7	194.11	194.42	196.94	195.14	198.13
204.3	205.71	205.78	207.99	209.99	207.71	202.51	206.42	203.42	203.35	208.24	208.18	207.29	204.42	208.54	209.51	207.4	204.4	206.89	209.84	206.69	208.71	203.86	207.76	206.84	206.34	205.55	205.36	208.78	205.73	210	208.23	205.54	205.52	206.79	207.91	204.47	207.19	207.47	204.56	206.74	209.03	203.85	208.16	208.69	207.28	207.5	208.05	206.48	204.19
198.81	197.79	200.45	197.39	205.3	197.44	200.62	200.13	197.16	203.11	198.67	198.56	198.1	198.22	201.07	201.43	199.18	200.02	199.59	197.71	197.41	199.79	199.28	198.34	198.18	200.71	200.92	200.04	200.27	197.64	201.93	197.91	198.44	200.96	196.5	198.55	198.89	196.84	202.07	198.77	202.32	197.7	197.59	195.98	199.96	195.7	199.77	200.26	198.87	202.12
205.6	204.91	207.61	207.07	208.2	208.3	205.51	207.64	210.39	208.81	208.25	204.47	210.16	208.54	206.66	210.05	209.23	206.48	202.35	207.03	205.95	205.57	204.29	208.07	206.9	207.29	206.55	209.01	206.66	204.52	206.13	207.09	206.61	208.37	207.43	205.55	207.18	208.57	209.12	209.09	210.03	208.34	207.38	210.37	207.84	205.57	208.71	207.04	205.12	204.58
200.96	205.83	204.2	201.07	201.78	202.28	203.51	203.69	205.14	204.96	202.64	202.26	203.82	204.43	203.46	204.22	203.14	205.1	201.14	206.82	204.13	204.13	204.41	204.89	201.52	201.93	203.63	199.32	202.94	205.84	202.7	203.81	206	202.54	205.86	204.43	200.16	204.04	203.25	202.99	202.69	201.25	206.67	203.21	204.2	201.91	201.59	203.05	203.65	206.25
210.62	208.84	213.46	212.76	212.35	213.67	211.37	210.69	213.64	210.03	210.15	215.07	210.93	211.91	209.52	215.67	212.92	211.16	212.78	210.69	211.44	214.07	212.05	213.96	214.6	210.63	210.42	211.3	212.94	209.86	212.68	212.08	210.52	212.2	214.74	210.27	212.92	210.84	211.76	210.74	209.58	211.05	213.03	209.85	214.47	212.93	209.49	212.96	211.32	212.24
202.3	207.01	203.16	204.09	200.91	201.98	201.84	208.67	205.09	202.85	202.82	205	204.48	205.33	205.5	206.74	207.2	203.57	205.54	206.16	203.9	205.69	202.29	203.59	200.64	204.38	207.27	203.32	202.77	203.48	201.83	203.02	204.41	206.98	206.26	204.93	205.68	202.73	204.03	206.88	207.86	203.22	207	204.42	201.8	204.58	208.38	204.46	205.31	207.04
210.05	209.55	210.73	210.37	208.28	205.37	206.84	203.12	206.35	209.47	207.36	211.19	206.91	209.16	211.36	206.68	206.66	207.61	206.76	210.73	206.65	208.21	208.61	208.72	205.96	208.04	204.76	207.79	210	208.53	205.97	207.28	211.4	208.43	209.93	212.75	208.1	206.17	209.2	209.88	206.84	206.31	210.68	205.08	204.76	208.55	210.5	208.41	209.58	208.96
193.66	197.29	192.15	196.19	194.42	195.38	194.74	194.55	195.23	197.02	193.02	191.58	194.36	192.17	194.7	196.49	194.25	190.79	196.28	197.53	192.21	197.49	195.69	194.34	197.71	194.91	196.49	196.08	193.23	195.67	198	195.48	196.35	194.8	195.04	194.17	196.53	197.89	196.1	193.69	195.67	197.5	194.99	197.62	194.45	196.95	197.66	194.77	197.21	193.57
204.74	207.08	208.86	209.71	205.53	208.73	208.23	206.6	207.92	207.38	209.51	209.63	205.22	206.16	208.57	208.34	203.33	210.16	208.25	208.5	206.59	207.65	209.65	207.4	207.69	207.49	203.32	204.91	205.53	203.93	211.39	207.82	210.14	208.86	202.9	205.23	207.72	206.97	206	206.95	204.28	208.98	208.36	211.57	209.25	207.32	210.77	205.4	208.93	207.82
214.76	214.05	208.82	207.8	213.32	210.93	213.45	210.55	210.84	209.39	213.78	209.82	209.92	211.17	209.46	210.93	210.76	214.01	210.2	210.29	214.23	208.83	212.89	210	210.85	212.13	211.26	213.18	213.52	212.31	212.8	212.19	212.31	214.37	211.92	212.66	210.29	211.09	209.41	213.16	208.66	212.46	210.6	213	213.27	208.61	213.73	209.39	211.68	209.1
203.81	202.83	204.41	202.19	204.53	202.17	205.32	202.24	205.2	202.96	201.53	203.29	203.72	200.61	205.61	202.19	203.97	206.87	201.46	200.52	202.76	203.88	205.96	200.94	198.64	204.73	204.75	205.77	201.1	201.59	201.53	200.11	203.79	201.82	200.95	200.44	203.18	201.72	203.6	204.73	204.1	204.8	202.94	204.78	202.35	205.17	203.94	200.63	203.48	201.79
210.07	206.62	210.72	209.16	209.61	208.13	208.65	211.18	206.19	205.69	208.98	206.81	208.16	208.69	212.09	208.92	204.55	206.83	208.14	213.13	208.29	208.86	212.55	206.85	208.35	209.61	206.85	208.65	213.54	209.43	211.02	209.39	206.36	210.85	207.5	211.57	211.27	205.21	208.51	207.28	205.55	209.57	207.51	208.41	210.12	211.63	210.98	209.94	207.63	209.35
199.29	199.96	199.78	199.26	197.65	201.9	199.53	197.84	198.75	203.37	196.43	199.09	201.3	198.98	201.76	202.07	201.88	201.48	200.23	196.32	196.41	200.08	197.5	200.75	198.29	198.06	198.28	197.76	199.41	202.02	200.26	199.43	197.99	197.85	197.07	197.39	201.03	203.62	197.43	201.11	197.6	199.85	202.18	198.08	199.58	201.51	201.1	197.32	197.86	199.05
210.84	212.22	212.66	213.26	208.2	212.39	214.91	211.4	212.31	211	209.74	212.42	211.85	210.62	210.06	211.34	211.58	207.68	213.87	213.75	210.39	213.65	209.78	214.38	211.14	210.31	210	213.49	212.59	212.42	210.97	210.93	210.16	213.16	214.22	210.49	212.03	214.66	210.3	209.56	214.04	212.74	211.51	213.58	208.6	208.26	209.56	212.06	214.7	212.4
217.75	219.16	216.74	218.16	216.57	218.03	211.58	217.14	217.49	217.91	218.57	215.16	216.12	215.94	214.7	217.56	218.61	216.83	217.79	218.94	213.62	217.51	217.43	217.03	215.89	217.84	215.11	216.77	216.81	218.76	216.23	216.78	217.71	214.89	217.18	218.02	214.53	218.85	218.78	212.25	216.87	212.72	217.15	214.87	216.47	213.58	216.09	216.13	215.88	216.12
215.41	213.94	213.95	211.84	212.73	210.27	211.46	211.41	210.54	214.85	212.71	210.6	210.58	209.78	211.18	211.3	210.15	213.54	210.7	209.51	213.1	211.07	211.75	213.41	211.56	213.31	209.33	209.1	211.85	211.86	210.81	210.62	209.73	211.86	212.4	213.51	210.52	210.38	214.79	211.85	211.24	211.65	209.73	213.77	212.01	210.73	212.62	213.46	211.11	210.67
204.85	210.87	207.57	209.73	205.45	208.34	210.91	211.26	210.03	206.69	204.54	204.84	208.83	207.54	208.61	205.24	207.65	207.21	206.88	208.28	210.97	208.16	207.71	207.2	206.62	206.43	209.62	203.87	207.28	207.33	204.58	204.31	209.57	207.98	209.09	208.43	207.1	206.96	207.9	207.16	207.27	207.44	208.53	208.3	202.8	208.68	205.72	204.87	208.54	203.88
205.22	205.85	204.15	200.73	202.18	203.55	205.41	205.12	202.88	202.3	202.51	203	204.01	201.41	202.97	203.7	207.73	203.27	205.2	199.25	202.05	205.44	205.22	203.73	203.92	203.03	205.2	201.41	203.01	204.09	204.41	201.36	206.85	204.29	203.12	207.88	202.61	199.88	203.8	204.22	205.79	205.97	202.34	203.55	203.33	205.46	200.5	200.1	205.41	199.32
207.18	202.68	208.57	205.13	209.41	207.99	209.65	208.74	210.6	210.28	208.56	207.44	209	208.94	206.24	207.07	205.58	208.31	207.46	206.23	208.44	208.1	209.16	204.81	211.17	208.34	204.62	205.51	209.8	208.05	208.39	207.72	206.96	211.34	207.54	208.17	204.33	207.31	206.94	203.98	209.07	205.71	205.02	207.82	207.06	205.58	209.29	210.55	206.98	211.04
206.98	208.78	208.13	209.2	209.9	207.61	209.64	208.52	204.92	205.94	209.92	209.58	207.37	212.21	206.82	207.18	208.62	206.33	209.25	203.28	209.09	209.77	207.18	205.6	205.75	207.37	206.8	207.43	207.37	209	209.23	202.75	207.24	205.96	212.17	209.05	206.95	206.13	207.96	209.63	207.96	205.65	207.08	207.03	204.84	208.13	207.74	210.36	205.14	208.13
202.66	203.19	202.87	205.59	202.13	201.23	205.19	201.83	201.32	202.46	201.1	202.83	206.52	203.58	201.3	207.24	204.24	204.21	204.45	201.13	200.01	205.85	206.25	199.85	200.5	201.36	203.35	205.95	204.77	202.64	202.98	203.81	201.52	201.32	204.9	205.35	201.26	201.59	203.53	202.93	201.07	200.54	206.83	202.95	207.41	199.31	204.2	204.12	205.06	201.1
202.54	205.13	204.88	205.97	206.26	204.23	206.17	206.74	206.34	206.66	207	206.32	203.97	203.35	205.97	205.54	205.93	206.87	203.15	202.83	208.25	205.01	205.2	204.29	204.28	204.84	206.75	201.83	203.67	206.25	206.62	205.11	204.89	205.72	204.18	204.38	204.32	206.46	205.02	201.6	205.38	206.8	205.58	201.89	203.92	205.94	200.43	202.71	206.53	203.75
203.78	201.66	202.65	204.52	202.83	202.11	199.31	202.78	200.04	200.08	203.13	203.41	203.66	203.54	206.58	207.12	203.03	203.82	202.55	201.01	203.7	203.16	202.15	201.34	203.47	204.57	204.74	202.79	203.27	201.96	201.21	204.97	200.64	204.43	204.07	200.1	201.01	201.39	203.81	205.06	203.99	202.65	202.83	203.59	200.17	204.02	204.54	206.1	198.71	202.86
203.61	199.93	200.6	201.28	199.94	198.27	200.32	200.82	203.68	198.78	197.99	199.36	198.45	200.63	198.36	198.99	202.42	199.7	196.82	198.93	200.45	199.61	200.34	200.62	199.77	199.85	199.39	197.58	199.54	199.92	197.78	201.35	198.86	197.43	203.03	199.11	201.43	198.54	200.03	200.65	199.67	199.72	201.35	198.46	201.22	202.3	201.93	198.54	198.34	198.51
196.3	200.38	197.18	199.86	198.48	198	195.89	197.47	198.57	197.2	198.55	197.12	193.42	195.6	197.09	200.5	197.05	196.53	197.45	199.18	198.01	198.3	198.79	197.63	199.77	199.42	202.06	196.91	197	196.11	200.82	195.31	199.46	195.45	194.68	196.4	199.55	199.21	199.13	196.05	196.9	198.35	197.58	197.19	198.77	198.86	195.09	196.15	196.99	198
208.47	209.59	208.37	207.11	207.5	209.11	205.57	208.69	210.38	209.37	207.34	208.53	208.51	208.02	207.35	208.95	211.29	207.59	210.68	208.7	210.11	210.44	207.76	207.5	212.01	206	206.28	206.84	206.99	211.01	211.53	209.94	211.08	207.91	213.13	211.02	206.81	205.45	207.99	209.49	208.8	205.5	210.48	208.78	206.94	207.6	210.81	209.59	209.53	208.6
203.62	198.72	201.83	201.36	201.69	201.42	202.81	204.69	202.29	202.32	205.31	204.94	201.13	202.72	200.49	202.04	199.38	204.88	204.06	200.57	201.67	202.37	204.33	203.22	204.95	202.3	202.96	203.55	203.47	205.16	200.74	203.56	201.95	200.68	200.85	201.04	205.58	203.46	204.54	202.83	205.02	202.66	202.08	200.77	201.57	200.45	200.12	200.02	203.03	203.46
212.12	211.67	210.63	212.66	210.64	213.94	212.09	211.26	213.29	210.56	213.56	211.95	208.69	211.95	211.45	212.92	211.19	214.34	210.07	215.29	214.26	214.2	208.77	212.57	210.75	213.11	210.4	211.54	211.4	211.82	212.43	213.32	213.6	213.52	213.83	209.07	211.35	210.13	212.49	214	208.75	210.08	209.23	209.88	212.29	210.76	212.97	213.1	209.8	212.48
215.36	213.98	218.76	215.74	212.1	218.54	217.3	216.68	214.98	220.37	218.04	216.12	217.37	216.05	215.45	217.94	217.68	215.82	221.57	216.14	215.2	218.84	216.45	217.01	218.05	217.44	215.05	218.33	219.68	214.93	213.87	214.18	217.17	220.49	217.82	218.21	217.77	218.54	217.21	214.93	216.38	217.62	213.46	216.27	215.49	218.92	216.23	218.84	217.36	217.39
205.9	207.89	206.35	207.93	204.14	207.29	209.85	208.37	205.06	209.76	202.09	206.91	208.05	208.81	206.47	205.96	206.07	203.28	204.38	207.3	208.42	206.13	208.58	209.29	205.59	207.23	208.52	205.59	205.85	205.9	211.03	206.12	208.49	206.2	207.47	210.77	209.07	206.8	206.64	208.33	208.89	208.46	207.91	206.74	208.03	208.47	206.26	205.49	207.08	206.17
199.18	202.12	205.61	199.58	199.72	198.99	200.62	197.72	200.87	195.91	200.8	198.87	199.31	198.5	200.15	199.1	198.89	203.83	199.35	200.92	202.11	202.61	199.28	199.22	202.44	202.82	200.31	201.8	200.92	198.73	200.03	198.8	202.38	202.15	197.23	204.3	199.18	201.01	198.99	205.13	202.06	201.26	198.52	200.64	200	199.75	199.34	200.16	198.91	201.11
197.44	200.55	199.49	198.77	198.34	201.64	201.06	198.69	200.03	200.19	199.61	198.95	199.38	202.58	197.75	197.72	199.08	203.85	200.67	201.86	201.19	199.15	199.26	197.85	200.95	197.53	198.98	199.73	199.9	202	203.15	197.42	199.93	201.9	200.87	198.15	197.67	199.57	195.91	199.3	198.99	202.17	200.86	198.47	201.48	200.81	202.24	202.64	199.14	200.13
199.13	203.69	201.91	201.03	201.84	203.29	196.02	201.81	199.85	200.46	200.3	202.71	202.33	200.6	201.88	202.39	204.4	201.16	204.66	198.51	202.41	202.27	200.97	200.77	204.51	200.91	200.75	205.65	197.8	201.55	200.61	200.4	200.29	201.57	200.07	200.74	200.29	199.13	200.22	199.07	198.74	201.05	201.82	205.74	199.92	206.03	202.65	202.34	200.99	202.08
200.88	203.88	205.96	201.88	200.78	204.94	200.8	204.14	198.18	200.27	202.26	202.29	203.57	204.7	203.64	202.85	199.8	203.27	199.83	200.03	201.29	203.79	199.75	199.36	201.36	204.51	201.88	205.21	200.64	201.09	204.84	205.12	204.05	205.91	205.19	204.17	202.07	202	205.17	202.65	206.53	200.78	201.57	207.38	203.99	206.39	205.01	199.03	205.76	205.86
217.51	216.17	220.59	217.17	219.2	219.07	217.53	215.69	218.83	216.4	218.31	219.8	218.03	219.48	220.15	216.22	217.2	216.64	215.35	215.86	218.29	221.01	220.64	219.77	219.34	217.36	217.33	216.74	219.4	217.35	217.27	219.71	219.27	218.32	219.15	219.54	219.97	213.86	216.2	218.57	217.02	218.42	216.64	217.25	216.07	218.53	216.05	216.1	217.16	217.81
206.31	207.87	207.65	211.38	206.92	209.19	211.02	207.42	209.12	206.93	207.57	208.36	206.52	210.16	208.78	205.62	207.32	204.91	210.43	206.64	206.45	209.13	208.69	211.17	207.59	207.55	207.24	206.09	206.57	210.03	209.12	208.95	209.34	210.51	209.66	208.41	212.14	207.33	205.31	207.48	210.5	205.88	210.36	207.01	207.05	207.71	205.11	209.04	212.7	209.93
200.78	200.44	199.82	201	199.79	198.52	202.58	200.52	202.48	201.95	201.2	199.05	200.38	200.72	198.42	201.46	196.07	202.8	199.75	200.64	197.27	202.03	201.29	198.34	198.75	198.5	200.84	202.86	198.46	201.68	203.07	201.17	198.29	199.18	199.94	202.57	201.67	198.3	199.92	198.91	199.92	197.87	200.11	199.71	202.14	199.91	200.05	198.32	200.02	201.58
195.79	195.22	195.2	193.97	189.46	195.25	195.7	195.21	193.31	195.92	194.25	198.52	193.05	193.49	195.77	194.5	193.52	192.96	196.2	196.38	196.61	193.31	193.6	193.99	194.37	193.35	196.6	196.59	196.5	190.5	193.78	190.55	195.63	195.04	195.86	194.18	194.65	192.27	196.54	193.8	194.09	195.32	194.39	192.1	195.35	194.53	194.08	193.37	194.1	192.28
210.68	212.45	210.58	209.72	212.33	212.59	211.75	210.3	212.84	209.8	211.29	207.52	212.5	213.54	209.87	210.59	208.31	211.45	212.55	209.91	211.81	211.37	213.89	212.74	212.52	213.47	213.73	209.41	211.59	213.5	212.48	213.53	212.67	214.47	209.97	212.38	212.07	209.5	209.74	208.69	209.3	210.45	213.38	212.55	207.4	211.22	209.43	211.02	210.11	210.37
216.88	218.13	216.33	220.62	215.94	218.04	215.89	215.2	218.35	218.46	215.55	220.29	217.6	214.84	219.14	217.12	216.15	214.67	215.51	215.42	219.56	218.63	218.16	217.79	215.07	216.02	219.39	218.1	216.53	221.66	213.62	214.59	218.19	217.83	219.29	216.55	214.78	217.06	218.28	215.01	216.17	216.47	216.1	218.53	214.71	214.64	214.47	219.25	215.3	216.22
206.13	199.67	200.74	203.48	204.26	199.01	205.13	206.6	205.14	204.59	205.58	202.67	204.76	203.05	204.23	204.11	205.62	206.58	206.41	201.12	202.99	206.26	204.02	201.96	203.36	203.75	204.52	202.48	204.62	201.84	200.77	202.38	201.64	205.57	203.29	203.78	202.49	202.63	201.61	205.7	203.54	205.53	202.82	203.14	201.96	204.76	205.33	205.5	202.45	203.89
203.99	209.42	209.83	209.14	210.08	209.13	210.61	209.24	207.46	208.94	210.61	210.19	206.15	208.46	210.23	208.82	209.14	209.67	208.65	207.59	208.48	207.05	208.48	207.53	207.09	211.22	209.38	207.6	209.94	209.52	210.57	206.44	205.96	207.2	209.26	208.45	208.04	208.17	207.99	211.28	209.36	206.61	210.32	208.51	208.13	208.89	207.91	208.15	207.65	209.19
206.69	208.08	209.06	206.48	209.58	207.68	206.34	208.09	205.82	207.48	206.08	210.42	205.57	210.38	207.3	210.74	206.34	211.8	207.97	208.24	206.86	208.33	206.57	206.05	208.5	210.78	209.47	211.22	205.84	207.93	210.2	209.25	205.77	209.8	210.42	207.37	206.56	208.8	207.91	207.17	209	208.79	209.31	205.54	207.4	207.78	209.94	208.8	212.28	209.37
199.38	197.54	198.3	201.65	201.54	202.07	200.13	202.32	201.3	203.16	199.45	202.49	200.7	199.12	202.37	197.55	202.44	202.03	198.95	203.19	201.93	200.89	199.16	201.64	201.29	203.36	198.36	202.87	201.83	205.62	203.4	201.2	201.77	199.61	201.19	200.9	197.37	199.26	201.42	203.82	205.75	199.02	202.19	201.51	200.87	197.55	202.75	201.37	200.77	201.27
212.42	210.67	212.36	211.37	213.7	208.12	208.46	210.98	210.43	214.06	212.75	213.42	211.05	212.03	213.15	213.95	210.32	212.26	214.06	216.49	211.16	215.01	215.24	211.83	211.7	210.25	212.37	213.68	212.61	208.92	212.84	210.34	213.73	215.07	212.02	207.71	212.84	214.27	211.67	209.53	210.14	213.36	210.94	214.74	211.39	212.34	212.57	213.64	210.93	210.39
202.51	205.4	205.32	205.08	204.5	206.42	202.28	202.98	205.32	201.1	200.58	203.67	203.48	201.97	203.94	202.35	204.63	203.49	201.89	204.1	203.85	203.92	204.5	202.52	203.83	204.9	203.55	201.87	203.56	207.5	206.16	201.53	205.74	206.48	203.31	206.52	204.39	204.27	204.16	206.12	205.38	204.97	202.94	204.19	199.64	203.14	204.19	204.08	205.13	205.79
214.19	209.66	215.02	213.02	216.73	212.65	212.36	215.37	214.23	214.23	213.32	211.99	214.47	211.65	210.37	214.5	216.68	211.49	212.3	214.75	211.8	215.72	209.22	212.95	212.84	215.58	210.27	213.39	211.8	213.63	214.47	212.67	215.22	206.07	212.17	210.56	209.69	212.05	211.31	210.43	209.21	213.04	212.43	210.17	210.94	210.89	212	209.45	215.65	213.36
202.55	204.61	203.17	205.38	205.41	201.51	203.78	206.02	206.76	201.24	206.29	203.1	205.63	202.36	201.11	202.43	201.35	200.87	203.63	207.12	203.66	200.95	203.78	206.71	200.94	203.29	206.31	205.03	203.02	205.6	201.71	206.43	201.99	203.48	203.72	205.05	203.29	201.17	205.26	202.75	204.84	203.19	206.62	200.16	203.44	202.41	204.4	201.88	203.66	202.36
199.96	194.29	198.8	197.11	198.61	198.61	195.06	197.66	196.8	199.47	198.05	198.56	198.06	199.24	194.47	197.65	198.18	197.87	200.28	197.1	197.73	197.85	197.53	197.02	194.85	199.67	198.01	199.36	197.47	197.53	194.69	194.42	199.77	196.73	199.32	199.64	197.94	197.97	195.79	197.86	197.85	197.04	199.09	198.46	196.68	201.06	198.25	197.17	195.49	197.46
207.6	207.45	208.93	207.25	208.46	208.87	207.52	209.27	206.54	207.23	207.16	205.22	208.06	207.38	211.24	210.99	208.97	206.16	209.05	208.23	209.65	209.52	208.17	209.51	207.4	206.91	205.93	208.82	204.76	208.76	206.61	206.17	209.5	205.11	205.89	206.28	209.65	210.84	205.06	207.48	209.57	208.94	209.61	210.01	206.92	205.69	206.18	205.29	207.04	205.74
208.69	206.87	209.18	207.7	207.37	207.9	210.57	209.77	205.85	210.82	209.99	207.57	207.74	210.3	207.42	207.45	210.45	209.53	211.63	211.02	209.66	211.4	209.54	205.53	208.95	205.62	212.55	211.84	208.91	209.39	212.25	203.97	209.14	210.3	207.9	203.26	207.55	209.47	207.69	209.33	208	208.21	205.37	210.3	210.53	209.74	208.45	210.05	205.04	208.53
196.18	200.16	201.36	196.6	197.03	197.81	197.13	201.3	196.24	198.24	195.33	199	197.62	193.75	195.11	199.77	200.01	197.22	199.15	199.8	201	196.99	201.11	199.02	197.91	197.44	198.1	199.86	197.79	198.81	197.9	202.38	198.4	197.6	197.22	199.9	199.73	198.48	200.94	197.61	200.07	197.3	199.13	199.18	197.04	195.04	197.48	198.11	196.45	200.11
205.3	202.7	205.45	206.87	206.05	202.32	200.66	202.93	202.53	203.49	199.53	202.59	205.29	205.63	202.68	206.49	200.11	202.71	203.94	201.76	203.5	208.33	200.91	204.33	202	202.84	206.99	204.96	209.76	203.83	205.74	203.23	204.99	204.91	204.39	202.53	201.92	204.98	204.27	204.29	207.23	206.02	203.97	201.02	206.06	205.94	203.85	201.89	203.41	201.21
209.13	210.31	210.51	208.15	207.18	204.66	205.21	208.38	208.81	205.09	210.92	208.91	209.41	208	207.49	207.84	206.95	209.05	206.61	206.81	210.64	207.56	208.96	209.33	208.49	208.11	209.01	210.45	209.21	211.16	209.48	206.64	206.62	208.49	209.24	208.82	207.35	212.38	207.94	209.08	211.61	206.75	210.41	208.36	210.66	213.73	208.69	207.76	206.85	208.53
209.92	209.75	207.51	214.4	211.92	208.96	209.43	210.93	212.62	211.71	210.41	212.05	211.77	212.42	208.38	212.54	215.17	214.33	210.94	209.72	210.9	209.2	214.02	211.58	211.56	211.74	211.66	213.03	211.26	211.97	210.32	207.94	211.63	215.57	212.68	212.17	208.07	208.6	211.72	211.82	207.39	211.1	211.28	211.66	211.94	212.2	209.96	215	209.92	210.19
216.19	220.92	218.02	218.77	218.52	215.64	216.38	217.17	221.34	216.72	218.15	218.58	220.94	218.04	220.59	218.99	221.81	214.67	217.54	218.53	217.47	219.96	217.21	215.55	220.09	218.42	213.63	217.63	218.04	218.24	216.57	217.06	220.74	215.97	216.51	220.87	219.68	215.91	215.52	220.21	217.34	216.99	215.94	220.08	218.2	217.36	220.05	215.89	219.1	216.6
211.77	212.66	209.96	215.07	212.98	209.51	211.92	211.63	209.65	212.78	208.53	210.16	214.28	210.05	209.43	211.93	211.84	212	211.98	210.02	209.64	209.21	209.98	212.52	210.32	213.53	211.77	210.96	214.05	213.03	212.91	210.04	211.45	210.73	213.23	213.67	212.54	212.87	210.54	210.76	210.82	212.73	211.88	213.06	213.59	210.9	212.22	213.64	208.94	212.78
212.54	211.38	212.64	208.3	212.2	213.96	212.05	211.07	212.15	207.97	209.45	211.96	213.87	211.04	212.52	213.9	211.65	209.5	208.35	210.96	210.84	210.82	211.14	212.76	212.33	213.11	209.38	208.86	212.9	215.61	210.14	211.32	210.04	213.72	214.16	214.92	209.65	210.83	211.98	214.12	214.78	211.77	210.98	208.93	209.78	211.97	212.04	207.94	213.5	210.63
215.45	212.16	208.73	212.64	216.16	211.39	212.93	214.43	216.03	214.68	212.5	213.44	210.6	210.35	213.21	213.58	210.23	213.25	216.27	214.37	215.61	212.98	214.53	212.17	211.91	211.5	211.02	212.29	211.16	213.56	212.03	216.67	210.02	216.87	213.84	212.54	213.16	216.99	211.93	210.61	211.58	214.28	214.79	210.01	212.61	214.11	211.13	213.46	213.51	212.85
194.56	194.62	193.53	196.15	192.36	196.81	195.52	196.87	193.8	191.9	191.91	195.5	194.68	193.78	195.98	193.82	193.85	193.31	195.33	192.14	194.45	195.6	193.58	193.75	195.32	194.87	194.13	193.58	195.95	197.07	194.42	194.88	193.86	193.49	192.05	192.97	194.1	192.98	194.5	194.8	192.11	193.32	192.1	194.29	197.59	192.6	194.92	196.85	195.84	197.18
198.98	190.74	198.17	196.67	194.8	197.55	192.02	197.56	192.15	194.83	193.45	194.53	194.07	193.85	193.57	193.93	193.03	195.19	194.05	195.82	197.06	196.45	197.79	196.55	192.06	193.69	194.42	192.38	197.46	193.97	190.63	194.26	190.78	194.08	197.36	194.6	194.21	195.28	194.74	192.99	192.61	193.05	197.25	197.58	194.59	195.98	195.81	196.27	197.16	196.37
198.36	199.31	197.58	203.25	199.21	199.3	200.47	198.46	201.3	201.26	199.72	201.65	200.32	198.45	199.94	198.82	197.27	198.72	197.52	199.15	197.92	203.2	198.07	198.39	197.11	200.84	197.4	200.05	198.9	198.64	200.15	200.34	201.02	196.97	197.92	201.54	198.83	199.46	197.97	201.75	200.21	196.75	199.18	196.34	198.02	201.23	199.91	197.05	198.84	199.21
207.15	206.78	205.77	207.01	207.13	205.97	210.1	208.43	205.5	208.18	203.52	205.76	206.56	203.8	206.06	208.74	205.34	208.25	208.27	206.35	206.84	206.06	207.28	204.26	206.06	207.6	204.64	206.93	204.75	206.66	207.42	204.43	207.81	207.7	207.26	205.65	205.61	204.48	205.02	208.73	206.21	208.16	206.86	206.98	207.46	205.12	205.61	205.26	207.86	206.5
199.52	199.24	202.17	202	198.55	199.34	197.49	201.59	199.58	199.71	198.72	195.41	199.29	203.36	196.55	201.05	202.07	202.18	198.47	199.88	201.81	200.89	198.5	201.58	198.66	199.78	199.7	198.87	201.4	198.2	199.06	202.19	201.09	200.87	199.98	200.37	200.58	202.6	201.02	200.28	198.58	202.13	198.12	200.6	202.65	201.85	197.45	197.72	198.38	199.29
212.43	209.56	209.84	211.2	207.99	215.54	209.94	212.86	210.18	212.1	208.97	210.78	208.91	209.99	211.88	212.57	215.97	212.73	213.71	210.14	211.04	211.13	209.14	211.13	211.21	211.06	210.45	211.87	209.82	210.15	214.31	213.44	213.48	210.34	209.59	214.87	212.55	210.45	211.69	211.01	210.94	211.31	212.58	215.31	214.68	213.42	210.52	210.02	211.22	210.09
208.81	207.54	209.6	209.35	208.68	210.35	207.61	207.87	210.81	208.12	206.49	207.45	207.55	208.09	210.39	207.39	205.77	209.61	209.51	205.03	209.12	208.68	210.62	208.58	210.47	208.18	209.18	208.49	208.64	210.11	205.11	208.29	205.93	207.37	206.46	210.5	208.51	213.35	207.13	207.45	206.77	209.23	210.12	208.99	209.34	209.01	206.49	210.5	208.11	210.58
205.55	203.62	207.29	204.54	204.07	206.47	204.64	203.77	204.04	204	204.36	202.76	203.56	202.81	204.41	203.85	204.54	206.55	205.45	204.34	201.11	202.5	202.52	205.04	206.76	203.57	204.26	204	205.08	203.87	205.47	203.12	205.57	202.41	201.11	202.49	206.56	205.32	203.68	204.71	204.07	205.25	202.37	203.66	205.29	205.88	205.19	207.69	206.1	203.02
210.85	208.94	211.57	210.07	211.64	212.72	211.48	210.95	206.4	214.58	209.51	211.42	211.61	213.87	209.81	212.57	213.22	214.34	211.54	205.87	209.38	210.65	208.64	210.63	212.22	208.29	212.25	212.33	213.08	213.82	211.13	210.92	211.02	214.24	213.34	216.16	211.17	210.51	209.67	211.69	212.76	212.06	213.52	211.16	214.78	209.51	210.18	213.01	208.71	213.75
203.95	203.13	206.53	204.23	204.79	202.06	207.97	202.87	203.77	206.28	208.39	206.74	206.9	204.05	205.83	207.75	206.61	204.97	204.51	201.02	204.66	204.43	204.56	206.27	203.39	204.3	202.7	206.7	207.1	204.61	202.98	204.7	206.42	204.77	204.56	205.62	205.72	206.11	204.56	201.85	203.33	203	202.94	207.83	204.34	203.37	207.09	204.66	203.24	205.12
211.4	209.44	208.55	208.45	208.21	208.69	208.75	210.96	212.87	206.65	210.49	209.5	209.75	209.78	211.49	208.45	205.99	207.75	211.08	206.53	212.36	208	208.41	210.58	209.44	210.84	211.04	210.02	210.14	213.18	208.13	211.68	208.49	209.31	208.75	211.85	211.9	208.75	209.08	208.69	211.84	211.19	209.6	210.07	207.1	211.02	209.89	207.03	212.34	210.23
202.42	204.08	200.46	204.14	202.25	203.11	205.43	201.81	204.31	203.89	202.64	203.69	205.52	207.73	204.48	204.2	203.91	202.41	205.42	202.62	205.5	202.59	200.95	203.06	201.27	203.04	202.82	200.24	201.9	205.92	200.87	202.33	205.31	201.11	201.28	205.27	201.88	202.06	204.19	203.46	202.15	202.77	202.3	201.79	202.48	200.63	206.44	204.48	199.11	204.21
219.76	219.18	217.11	215.27	214.66	217.1	217.36	216.11	218.03	218.93	220.1	215.74	214.65	216.14	217.7	217.71	217.11	218.43	216.95	219.3	215.8	219.29	217.41	220.09	217.71	219.07	217.91	212.24	219.54	219.16	216.67	218.32	215.45	215.17	218.61	217.53	218.55	222.73	216.67	214.28	218.14	218	216.88	214.88	216.92	216.49	215.79	217.97	217.92	217.65
215.35	216.59	217.42	218.57	220.45	216.14	216.9	215.66	216.59	220.62	214.35	217.83	217.69	216.54	216.09	218.46	219.01	217.4	216.94	217.03	218.2	216.43	219.7	222.19	220.16	217.19	215.58	216.62	218.76	217.21	215.75	218.7	220.1	215.7	219.76	217.56	216.1	217.84	214.84	218.34	213.69	216.02	215.95	219.12	213.53	216.43	215.45	218.6	219.6	219.4
207.83	210.68	210.57	211.29	207.83	210.13	208.1	211.07	205.91	207.16	207.47	209.54	211.09	209.11	210.87	207.07	208.84	203.75	209.39	209.46	207.43	208.9	207.71	207.89	210.09	209.69	208.83	206.72	207.3	205.98	209.54	208.86	208.73	209.17	209.78	208.04	205.64	207.57	210.72	210.92	210.03	204.94	211.76	206.38	207.09	207.57	207.11	211.47	207.91	210.46
211.66	209.95	210.55	211.65	209.58	211.86	209.35	208.51	210.41	209.45	209.98	210.31	210.63	209.57	210.66	211.86	212.08	210.97	210.24	208.66	211.32	208.49	207.95	209.94	211.11	209.9	207.64	207.06	209.22	212.8	206.21	211.19	208.34	208.49	211.54	208.92	209.12	210.26	209.2	209.3	206.97	211.57	209.71	208.15	210.17	211.3	207.27	209.79	207.08	211.46
199.28	203.47	201.8	203.84	202.75	202.29	202.6	200.14	202.64	207.1	200.49	202.11	202.82	202.3	203.05	204.04	202.42	201.42	201	201.55	204.28	201.51	202.64	203.55	203.93	202.56	203.39	205.41	202.37	200.65	202.97	203.95	206.26	202.47	202.47	205.12	201.9	201.77	202.08	203.04	201.77	202.31	204.83	199.18	201.91	203.21	203.82	200.5	203.31	202.63
205.78	201.51	203.39	203.75	200.51	204.56	200.82	203.48	204.33	201.68	202.75	202.99	202.84	203.15	204.03	203.04	205.24	203.68	205.02	203.82	204.13	203.45	201.99	203.59	203.34	203.73	200.88	198.82	205.06	202.29	199.8	205.83	201.58	202.24	204.28	202.49	199.73	203.34	204.53	202.61	202.65	202.65	206.02	204.61	204.27	206.64	202.28	202.29	201.75	201.84
216.63	215.56	219.2	217.45	215.37	219.88	220.37	216.55	217.68	216.84	214.49	219.83	217.55	216.89	215.41	215.86	217.52	216.77	216.49	220.67	214.82	220.81	221.23	215.45	220.04	216.43	218.77	216.23	214.58	213.83	214.78	214.61	216.9	217.07	219.06	219.55	218.59	217.63	217.65	215.7	219.35	215.83	214.05	220.69	219.11	215.54	218.23	218.69	216.87	216.82
198.83	199.62	201.98	200.08	201.66	204.97	200.55	199.26	197.67	201.01	201.42	200.27	198.9	202.02	202.1	202.43	200.08	199.85	198.59	202.78	202.15	201.12	201.39	199.49	200.17	199.65	199.95	200.19	199.35	197.98	201.58	199.89	200	202.34	198.98	201.42	200.93	197.95	202.51	199.78	204	202.29	198.89	196.27	201.35	200.44	198.72	199.84	198.4	200.54
201.42	204.28	198.85	197.94	199.56	198.2	201.34	198.61	199.56	203.56	200.5	197.67	201.39	200.87	202.11	197.3	199.87	201.24	198.01	199.53	199.38	200.57	199.93	199.54	196.86	197.75	198.25	197.81	200.91	198.19	201.16	201.43	198.75	197.12	199.55	201.8	197.61	199.35	197.35	201.46	202.56	200.26	201.21	198.26	198.91	199.23	199.16	198.6	198.89	199.21
204.6	203.19	202.9	202.49	202.4	202.64	202.58	203.27	205.21	196.94	200.8	202.32	202.32	202.14	202.6	203.18	205.73	201.29	201.34	204.38	201.27	201.57	201.53	205.17	202.76	204.62	203.94	203.15	205.17	201.17	202.63	201.31	202.94	202.97	199.44	200.94	200.93	204.53	198.24	201.54	204.12	199.63	203.07	204.33	203.95	200.51	202.66	202.83	205.46	201.37
195.21	197.59	198.76	200.3	198.71	197.46	196.48	197.31	197.15	196.89	196.3	197.86	198.28	199.45	198.04	194.73	197.81	198.97	198.32	201.65	198.89	197.6	198.47	197.58	199.01	196.41	198.74	196.35	200.71	195.03	196.65	200.97	199.66	196.75	198.45	199.25	196.56	197.6	195.51	196.6	198.47	199.9	198.27	201.06	198.4	196.95	198.87	197.69	199.03	199.66
206.7	204.47	203.74	206.25	206.71	206.62	202.25	201.82	207.96	202.19	205.06	200.92	206.2	203.29	205.93	206.22	206.11	208.35	207.5	203.93	203.98	204.83	207.18	203.85	204.62	204.89	205.36	205.83	206.02	205.29	204.24	205.98	205.14	204.15	207.82	204.5	205.75	205.79	205.02	201.55	206.01	205.61	203.38	201.74	205.17	208.27	204.47	207.5	205.8	205.17
211.47	208.07	206.27	206.34	208.26	209.83	208.05	207.94	206.88	207.56	209.19	209.02	210.25	209.75	209.65	210.75	206.41	204.74	207.32	205.2	209.54	205.35	208.7	206.31	209.97	208.76	212.15	206.3	207.35	208.09	205.62	206.42	205.99	207.4	207.72	209.81	207.87	209.07	207.52	207.25	207.53	211.82	208.55	207.6	206.03	207.39	207.8	209.87	207.72	208.59
204.54	204.37	199.82	201.3	200.46	203.49	202.85	204.85	202.31	204.84	203.46	201.59	200.95	205.7	201.42	199.69	204.6	203.9	202.58	203.65	205.63	203.66	205.08	204.91	206.14	203.4	204.88	203.41	201.47	207.3	204.52	200.21	201.48	202.72	205.4	202.58	203.92	201.23	202.05	203.34	203.62	200.82	201.53	202.59	202.45	204.2	201.75	202.91	204.63	205.42
219.35	218.57	217.11	216.21	215.9	215.39	216.8	217.05	216.4	217	215.47	215.03	220.23	214.02	218.04	216.49	216.72	214.26	216.48	214	217.06	216.13	217.13	215.76	217.09	214.35	216.87	218.55	215.35	216.64	217.93	217.26	218.48	219.81	216.7	217.82	217.73	219.48	218.08	216.02	213.73	212.9	217.4	215.91	218.02	218.4	214.03	217.95	213.24	217.4
200.95	199.45	200.44	199.3	204.46	204.04	200.12	201.21	202.91	202.88	204.59	199.07	200.88	199.38	201.9	204.11	201.11	199.98	202.18	200.22	200.25	200.56	199.11	202.16	201.38	202.03	203.21	200.94	200.88	204.91	202.69	199.37	200.77	202.29	201.27	201.04	201.04	199.23	204.71	201.51	199.41	201.39	203.46	203.19	201.97	199.39	199.84	204.26	200	201.38
200.25	203.22	202.28	203.38	203.26	202.39	203.5	201.1	207.59	207.7	202.22	204.23	206.23	205.24	202.68	206.28	200.52	203.72	202.64	204.45	205.03	203.75	205.05	206.25	204.3	205.75	203.82	202.08	203.46	202.87	201.53	204.79	204.73	202.69	202.44	204.2	201.24	204.92	202.23	203.18	202.15	204.06	203.67	205.12	203.71	201.57	203.45	203.4	203.25	204.45
203.37	203.25	203.09	201.49	201.6	201.05	200.63	203.62	201.26	202.95	202	204.1	200.9	205.81	202.82	201.8	200.59	202.53	203.61	202.32	206.19	202.85	201.09	205.61	203.62	206.08	207.15	202.1	204.62	202.41	202.44	200.92	206.04	204.86	199.83	200.5	205.34	202.82	203.21	204.88	204.43	202.49	204.79	203.42	203.49	203.87	202.47	199.16	202.58	204.96
207.9	204.48	204.19	208.2	207.2	205.78	206.38	206.36	201.28	205.38	203.52	205.68	203.72	206.06	202.76	206.63	203.9	204.62	207.89	204.73	205.61	208.9	206.47	205.48	204.38	208.11	203.57	206.04	206.48	208.84	204.27	203.84	209.37	203.23	203.08	206.81	206.88	206.97	206.62	204.23	206.96	206.14	204.13	206.61	206.66	206.35	205.78	203.69	208.58	203.92
202.76	199.05	200.08	200.67	201.84	199.94	201.86	199.75	202.07	198.69	202.76	200.95	200.35	200.63	198.92	199.47	199.35	199.31	200.09	201.79	198.46	196.91	199.4	200.33	198.32	200.09	198.84	201.85	201.15	201.84	199.41	202.53	198.72	197.22	201.74	197.49	199.23	202.11	199.08	203.59	197.62	199.51	198.45	198.65	196.28	202.16	200.9	197.44	202.8	198.64
200.6	199.06	204.1	199.31	199.38	202.78	199.35	196.01	201.23	202.77	199.47	199.86	204.25	200.03	199.87	202.27	199.04	198.84	201.78	202.01	202.08	199.28	199.44	200.96	200.34	199.86	200.06	200.43	203.02	199.53	203.16	201.07	204.73	200.89	198.71	201.82	201.42	201.71	197.62	202.7	202.44	200.86	201	197.02	203	200.74	199.61	200.86	198	200.33
197.26	202.92	200.56	201.73	196.66	198.92	197.94	198.7	196.89	203.21	202.04	197.12	195.28	195.96	200	199.4	198.54	198.75	197.29	199.01	196.04	200.03	199.18	197.64	199.83	199.33	199.26	199.38	198.09	193.69	199.4	195.48	197.44	197.98	200.3	200.65	199.81	198.5	197.29	196.4	196.12	199.64	198.59	198.72	198.29	199.02	196.35	198.37	197.52	198.08
208.58	203.92	206.56	205.94	214.29	208.89	208.52	206.58	209.36	206.3	209.22	206.38	204.71	208.3	209.37	204.1	205.32	208.25	210.11	204	206.35	208.84	206.31	207.88	206.89	208.17	207.48	207.2	205.53	207.3	206.92	204.01	208.33	209.37	207.91	208.46	211.2	207.13	209.73	206.81	204.85	207.69	206.24	208.31	212.97	206.01	206.08	209.28	208.24	205.26
206.99	208.39	207.08	207.92	207.7	208.51	207.99	208.26	205.44	206.61	207.49	209.66	207.99	210.16	207.83	209.08	206.67	208.76	211.39	210.56	209	206.36	208.27	208.88	207.69	206.38	210.12	208.29	204.53	207.81	208.43	207.92	208.01	210.6	206.04	206.86	207.6	208.69	206.4	207.46	212.03	209.31	210.51	209.91	203.72	208.45	207.2	210.2	209.17	208.39
204.84	203.69	204.49	205.09	199.95	203.28	202.51	205.5	201.54	204.03	200.7	203.7	201.94	206.39	200.96	205.73	202.05	205.33	206.04	205.78	201.98	202.16	204.47	203.23	202.99	205.48	202.48	203.02	205.77	203.49	204.78	203.51	206.93	201.18	208.33	205.82	202.43	203.99	203.46	204.58	205.47	204.89	202.2	205.11	203.38	199.93	202.53	202.21	205.02	203.28
208.96	204.43	206.07	206.42	208.13	206.91	205.5	209.83	209.74	210.28	207.96	209.86	204.8	206.09	209.89	210.7	207.98	205.4	209.23	209.29	207.63	208.23	206.05	207.33	207.64	209.53	209.75	205.82	205.7	207.72	208.36	207.88	203.86	209.22	210.84	208.22	206.93	207.53	207.33	211.19	207.21	209.49	209.32	206.9	205.06	208.8	208.91	211	208.26	207.15
199.24	196.6	199.28	201.14	198.85	199.1	197.02	197.85	200.36	200.2	200.55	201.15	200.44	201.97	198.53	199.44	198.02	202.2	200.85	201.72	202.31	200.39	202.14	203.5	201.73	203.7	200.97	201.19	204.45	197.65	198.8	198.95	199.58	201.02	199.45	199.05	197.2	201.63	198.28	200.05	201.49	201.42	198.2	201.53	201.97	197.29	198.75	200.42	200.14	201.73
210.3	209.5	207.13	210.6	208.78	208.18	209.96	209.93	206.97	213.23	206.29	205.48	206.76	206.26	208.5	210.53	207.52	205.37	209.18	208.78	207.62	206.61	208.08	210.18	209.01	207.73	205.58	211.18	210.13	207.53	209.08	207.31	209.96	208.76	205.44	210.61	209.67	208.71	207.18	208.84	208.8	206.16	211	208.54	208.87	209.39	210	211.64	207.67	209.56
198.09	197.33	201.44	199.78	200.73	199.48	199.2	200.98	201.76	200.13	201.16	199.16	201.46	200.77	199.68	201.15	199.57	198.9	201.73	199.41	202.38	199.33	199.96	201.6	198.47	201.49	202.53	199.76	202.62	198.41	200.71	203.63	199.77	201.2	197.43	198.9	200.73	203.02	198.73	200.29	200.5	197.56	199.9	200.72	197.98	201.52	200.17	201.72	200.15	198.88
203.19	202.01	200.61	198.83	197.15	199.46	200.31	197.84	203.55	199.73	199.94	196.15	196.81	199.09	199.02	199.6	198.38	199.75	199.82	200.09	200.94	200.26	199.73	199.68	202.25	200.46	199.73	200.51	196.49	194.98	199.33	195.18	197.49	197.98	196.99	199.41	202.32	203.06	199.13	200.64	200.31	198.9	199.47	200.89	200.87	200.7	201.89	199.97	197.1	199.55
208.51	210.24	208.12	208.1	210.04	211.16	208.45	209.7	210.03	208.72	206.61	208.58	211.5	207.06	204.88	206.02	204.2	210.91	210.37	212.49	208.02	205.77	210.34	206.17	210.56	208.83	209.11	209.56	207.64	207.34	209.9	207.52	209.79	210.3	211.27	207.37	212.26	205.5	206.62	209.21	207.83	209.95	209.17	208.77	209.47	206.44	208.82	207.48	208.01	210.58
204.57	198.64	199.91	199.34	200.42	201.11	199.58	200.37	201.81	199.26	199.58	197.91	199.44	198.59	199.38	200.12	200.23	200.72	201.11	199.2	197.3	199.97	198.8	198.77	198.19	197.37	202.16	200.57	199.48	199.08	197.47	198.77	200.33	202.19	198.82	198.75	203.96	202.01	198.89	196.77	197.71	199.35	197.81	202.77	198.34	201.32	198.43	198.04	198.31	199.95
205.85	203.61	202.99	206.2	202.93	205.47	205.19	204.77	201.11	206.76	206.39	203.83	205.73	204.48	205.66	208.07	203.11	204.2	201.54	203.87	203.24	206.05	203.94	203.17	205.69	208.42	206.62	206.64	203.34	207.84	205.03	205.14	203.97	209	206.11	204.96	207.9	203.86	206.99	207.53	206.51	204.32	202.4	202.67	203.23	206.56	201.85	206.21	201.82	207.12
198.8	197.37	200.99	198.89	200.12	198.92	199.06	199.84	199.75	199.48	200.25	202.01	202.06	200.41	198.62	201.49	201.95	198.08	198.84	200.59	200.07	197.95	202.19	196.9	200.9	202.6	197.8	198.89	200.11	198.95	199.9	202.94	200.54	202.66	199.15	202.2	200.96	200	200.47	201.47	198.28	202.73	201.16	199.66	199.36	198.77	199.91	200.2	198.22	199.03
211.09	216.35	215.38	215.91	213.89	214.14	213.75	213.11	214.03	213.71	213.63	216.07	211.39	214.83	213.42	213.98	217.99	212.05	212.14	214.85	213.11	213.26	214.84	214.79	215.09	212.66	212.38	215.03	211.66	213.33	214.68	211.72	213.83	212.6	211.74	214.05	213.36	215.15	214.16	210.04	215.83	214.38	213.84	213.4	212.18	213.34	213.77	212.97	213.71	213.84
207.76	206.66	210.97	213.92	205.63	209.12	207.13	208.08	207.31	208.96	206.75	210.25	205.83	211.24	209.64	210.55	210.13	209.78	209.27	208.41	207.99	208.27	209.3	208.59	208.95	210.01	211.23	209.84	206.71	210.31	210.05	209.12	205.53	209.3	209.16	208.21	209.87	204.79	208.06	210.22	210.02	206.09	209.92	207.27	209.92	205.23	206.61	204.93	208.6	206.43
204.05	198.84	204.35	200.81	202.07	201.71	198.75	196.67	201.71	200.67	203.41	201.82	200.97	201.32	204.64	201.11	204.33	205.19	204.72	200.58	199.58	202.66	199.44	199.72	202.37	202.19	202.26	203.91	203.52	200.35	206.45	204.97	200.18	202.77	205.87	201.71	199.74	199.08	199.65	202.87	202.45	203.36	200.63	202.73	200.5	202.2	199.65	204.93	202.66	202.67
204.53	205.29	210.05	209.05	209.74	206.48	210.38	206.89	205.36	207.31	208.8	213.12	210.19	207.15	208.86	204.75	207.86	207.4	206.23	206.54	205.73	206.46	208.34	206.36	204.21	207.55	208.16	208.25	207.64	208.92	207.54	209.99	208.6	207.02	209.39	207.58	208.51	209	204.43	206.89	203.86	205.36	208.7	210.96	214.39	206	207.56	210.46	208.52	205.5
208.71	207.8	210.1	208.98	202.32	205.94	207.87	207.63	207.88	210.54	208.68	208.51	206.64	206.72	206.74	206.62	211.36	208.25	204.57	205.97	204.85	205.1	209.1	208.92	206.05	205.08	205.67	210.18	207.57	207.92	206.3	206.14	207.54	207.36	208.38	210.38	208.53	212.83	209.99	207.74	208.17	207.88	208.11	208.35	205.77	203.23	205.91	212.73	206.91	207.15
209.18	205.52	208.19	211.51	206.98	209.02	208.02	208.72	207.47	208.2	210.15	208.86	209.8	210.8	206.12	205.32	210.73	204.96	205.45	210.23	211.93	209.28	207.65	211.02	208.19	206.56	206.13	209.01	211.56	208.08	206.78	211.88	209.42	208.19	207.19	208.21	207.11	212.62	212.75	208.26	206.9	206.03	208.19	209.28	210.25	206.37	208.77	209.48	210.28	207.48
220.7	219.48	217.84	222.89	217.36	215.43	214.35	219.04	219.32	220.38	218.3	217.93	217.93	218.77	218.74	219.74	219.61	215.28	215.59	218.16	219.04	217.46	219.48	220.29	218.46	219.69	220.2	216.75	217.26	218.81	216.9	219.68	218.74	216.25	219.84	216.66	214.71	220.29	217.97	215.58	217.24	217.22	217.4	215.79	214.04	216.3	217.15	221.17	215.8	216.68
211.39	212.39	209.16	209.54	210.38	210.35	205.98	205.29	210.02	209.8	209.16	208.78	207.8	210.03	207.58	206.28	207.75	206.74	208.13	210.38	207.9	208.17	207.69	208.96	210.72	206.89	208.76	207.08	207.14	208.12	209.06	209.64	207.56	208.28	207.87	207.35	213.35	209.04	209.45	208.17	208.5	205.94	208.19	209.14	207.53	208.09	207.06	211.49	208.93	208.4
205.28	210.01	206.98	207.67	206.77	206.33	206.89	207.04	206.07	207.35	207.93	207.24	205.01	204.12	206.45	205.8	205.78	206.73	207.06	207.82	206.94	207.8	207.05	206.91	209.42	206.76	205.53	207.84	207.34	208.33	207.61	203.38	204.65	205.02	209.43	204.87	205.56	204.31	209.48	206.12	206.72	207.48	206.04	205.24	206.85	207.4	206.57	205.64	206.17	208.51
200.17	206.82	203.33	205.22	200.95	200.5	205.44	202.43	201.96	209.47	200.87	202.46	202.11	205.34	200.98	203.41	204.39	203.82	204.27	203.46	204.27	202.06	202.56	202.72	204.57	201.85	204.27	206.62	200.03	205.5	201.75	210.01	200.83	204.97	206.2	200.29	203.83	203.72	205.82	200.45	202.31	205.95	203.56	199.84	204.09	201.24	202.72	204.12	203.23	202.5
213.09	213.99	211.23	215.4	211.25	209.85	212.69	211.31	212.79	208.59	210.59	212.51	212.16	213.09	212.25	213.32	209.27	214.67	212.32	210.98	212.43	210.64	213.73	213.76	210.86	210.54	209.07	212.12	212.11	212.69	212.85	213.46	212.07	211.34	211.92	208.81	210.6	209.39	214	212.62	208.93	212.67	211.35	209.12	210.54	210.33	214.67	209.62	212.45	212.39
210.78	208	208.94	212.69	209.23	210.24	206.73	207.24	209.97	212.2	211.44	210.18	212.56	210.98	211.58	209.39	209.7	210.29	208.5	207.91	205.56	208.76	211.55	213.35	206.92	207.65	212.22	210.19	210.25	206.94	209.53	211.95	211.81	208.97	207.97	211.63	208.99	208.06	207.03	211.02	212.17	207.18	209.73	208.41	207.88	211.14	205.22	207.24	210.38	210.92
204.03	202.73	203.98	204.52	203.71	201.73	203.84	205	205.71	204.04	203.85	205.16	206.11	203.28	202.96	203.31	206.51	203.44	207.83	204.31	204.46	204.57	201.88	207.21	200.61	205.14	202.76	204.94	202.69	206.18	207.41	206.43	201.17	202.03	202.18	202.97	204.32	205.69	206.76	204.42	204.28	204.11	205.79	201.28	201.54	204.99	205.97	203.14	203.25	205.24
193.43	194.91	191.12	193.5	196.49	196.01	194.41	194.74	195.93	193.02	194.4	191.54	192.43	194.28	196.35	194.64	196.82	194.8	193.77	194.29	196.11	198.28	196.58	192.86	196.77	193.94	192.45	197.09	194.59	195.95	192.25	194.77	196.27	195.51	193.6	192.67	194.06	191.93	193.68	192.48	194.66	195.64	193.89	194.3	194.21	194.56	193.41	195.2	194.46	191.37
203.41	203.11	202.76	204.64	204.28	200.42	202.81	202.65	202.62	201.98	205.66	204.45	201.78	204.61	204.75	202.55	202.35	202.65	202.7	202.55	199.7	204.96	202.92	204.2	201.47	201.74	201.53	200.82	200.85	201.18	202.48	202.72	204.4	203.68	202.78	204.63	202.04	201.02	200.77	199.95	201.39	202.09	200.06	201.77	203.51	202.86	202.88	202.56	205.31	202.82
202.64	200.11	200.88	202.03	202.82	199.76	197.3	199.22	201	197.7	198.75	201.77	198.72	205.04	201.71	199.71	201.24	200.18	200.77	197.78	198.09	199.95	201.92	197.62	195.91	201.15	200.41	203.74	204.07	203.21	199.99	199.69	196.71	200.89	201.26	199.67	202.18	200.65	196.81	200.16	200.22	201.42	197.29	197.48	201.37	202.94	201.32	202.78	203.12	199.37
211.79	212.29	212.01	210.46	212.36	212.37	213.02	209.65	208.79	211.49	210.5	214.29	210.73	212.56	215.95	210.16	213.05	214.54	209.95	214.8	210.02	213.68	211.4	212.38	215.34	212.58	214.42	212.98	212.9	212.55	211.84	211.67	214.12	213.11	211.76	208.84	210.92	213.07	214.12	211.48	211.97	213.69	212.61	211.51	211.04	213.73	213.95	211.11	213.76	213.48
212.37	212.96	213.18	207.37	213.45	214.3	211.29	210.62	213.56	214.41	211.28	213.66	211.04	215.14	212.15	214.03	215.75	214.51	208.56	211.29	210.24	213.46	214.81	214.28	211.91	213.16	210.25	215	212.56	213.5	213.11	213.56	217.18	213.71	217.67	210.96	212.54	214.91	212.36	211.02	213.54	216.33	214.27	211.23	215.83	212.95	209.64	207.89	211.52	213.1
200.25	202.72	203.76	203.59	203.12	203.98	203.85	204.94	202.11	202.6	202.41	203.79	200.93	203.08	205.84	201.32	202.49	204.17	203.49	205.88	203.51	202.93	199.64	203.58	202.91	203.27	206.08	205.12	202.22	201.45	203.73	204.17	208.07	205.68	201.62	205.12	206.18	202.82	202.47	201.58	206.41	204.38	202.96	205.38	202.75	204.6	206.03	203.14	205.02	203.55
211.05	208.29	206.87	208.84	208.87	206.63	208.5	208.07	204.33	208.74	208.32	206.45	206.15	206.66	206.78	207.82	209.28	210.34	207.2	207	205.79	203.52	207.9	206.56	207.23	204.07	204.54	211.05	207.08	203.85	210.91	208.59	209.31	208.12	208.45	211.94	208.01	205.64	206.13	206.74	204.87	208.09	207.74	205.96	204.62	205.62	205.15	206.56	208.06	206.3
205.49	205.68	205.57	205.13	204.07	201.72	205.04	202.95	205.16	204.64	205.7	204.9	205.41	204.95	203.39	205.11	204.89	206.52	203.5	204.61	205.87	206.6	204.59	203.61	202.4	204.68	206.11	205.06	205.15	204.5	202.72	202.59	205.06	206.35	205.25	206.77	206.87	202.37	204.64	204.48	206.25	206	203.58	202.54	206.96	204.16	205.25	204.07	204.47	202.99
192.91	193.88	192.95	191.98	197.03	195.71	198.06	194.03	193.12	195.29	195.81	197.25	193.27	195.42	196.18	197.08	193.02	194.11	194.99	196.33	194.51	197.32	197.77	196.25	193.82	193.83	196.05	195.58	195.65	194.98	193.66	193.27	196.09	197.61	196.17	191.5	194.95	193.46	197.77	195.76	193.62	196.34	195.85	192.93	194.9	196.06	197.37	194.18	196.1	200.7
200.28	198.62	201.53	204.12	200.33	201.57	199.89	202.6	201.97	201.84	203.11	198.67	202.21	201.64	197.27	198.71	207.56	200.55	201.79	201.46	201.48	201.33	200.56	201.41	198.52	204.67	198.04	199.79	205.29	199.75	205.71	199.71	200.29	199.28	198.23	201.65	203.16	200.85	202.48	198.61	200.98	202.92	201.9	204.92	200.83	200.93	203.22	200.36	200.65	196.69
198.07	197.84	202.56	199.05	198.05	198.36	197.69	199.94	197.07	200.62	198.09	198.98	199.99	200.04	195.49	200.26	198.76	196.67	198.12	196.46	200.08	198.15	200.16	195.53	199.35	198.21	198.27	198.71	198.25	197.67	198.94	197.26	199.35	197.89	204.38	196.64	201.27	197.53	198.47	199.52	199.9	197.72	200.65	200.83	198.58	197.49	198.74	198.01	198.71	197.19
207.64	208.27	208.77	211.35	208.69	208.77	208.44	207.68	212.86	211.4	206.83	209.44	211.06	204.22	207.3	210.91	206.23	207.37	208.11	207.19	209.07	210.23	206.56	207.54	209.51	208.82	208.75	207.54	211.52	208.56	209.88	206.59	208.24	206.76	209.94	208.96	209.24	208.84	206.86	210.47	206.85	211.16	208.22	208.91	208.53	210.65	210.5	207.33	210.06	207.48
210.21	212.47	209.98	211.46	211.12	210.96	209.4	208.69	210.74	207.09	211.55	211.9	210.61	212.75	212.61	211.99	209.65	210.25	212.01	211.37	211.64	210.82	212.68	210.07	212.09	210.24	213.18	210.06	210.34	210.76	212.21	212.75	212.26	212.47	212.98	208.24	209.92	210.36	207.61	209.66	215.58	209.38	210.89	210.48	210.87	213.06	212.2	211.44	213.03	211.48
201.89	200.8	201.03	199.67	200.45	201.02	201.94	197.8	199.17	199.03	198.78	198.67	201.56	197.54	199.3	201.17	201.33	201.15	197.25	203.39	197.56	197.9	198.79	199.95	201.72	193.3	196.7	199.29	200.35	198.12	197.82	202.26	203.55	198.5	201.56	199.14	201.76	199.64	201.69	198.88	200.65	196.18	197.95	198.22	199.25	202.06	200.63	201.88	199.66	200.81
198.04	201.52	201.05	203.59	199.77	197.21	200.03	199.49	200.11	199.02	201.04	200.93	201.76	196.22	201.71	200.88	200.64	197.88	197.54	199.72	200.69	200.21	199.76	201.1	201.25	201.41	198.16	201.23	199.98	200.97	199.06	201.55	200.3	198.32	201.51	204.56	204.7	201.1	199.82	197.27	202.19	201.54	200.11	200.33	199.79	204.82	197.04	200.01	201.41	203.37
205.26	205.74	204.63	203.44	202.06	201.63	202.23	203.87	205.18	200.41	204.87	204.85	201.67	207.06	202.49	204.34	204.33	205.44	203.67	201.52	201.84	202.72	203.1	205.3	204.91	205.57	203.49	207.48	204.39	203.22	204.76	202.98	206.29	204.01	201.69	203.48	202.16	204.34	206.95	204.12	205.45	205.52	204.6	204.24	202.73	203.9	202.76	205.31	203.38	203.13
196.7	193.17	196.9	194.97	194.26	196.9	196.41	191.29	192.62	197.95	194.27	194.02	197.92	194.77	194.65	197.2	195.4	198.42	197.08	194.56	196.55	195.26	194.6	193.84	194.55	195.92	195.66	192.57	196.17	194.35	193.57	196.42	196.48	194.55	194.48	192.47	195.52	194.52	193.93	192.21	194.52	193.82	202.31	193.79	193.11	193.19	194.05	197.74	193.23	196.35
206.36	207.42	206.54	210.46	208.33	206.53	208.05	207.94	205.46	211.28	207.53	206.23	207.7	207.89	206.03	209.46	207.94	203.43	208.38	205.41	208.15	211.48	205.45	207.36	204.18	208	209.2	209.89	206.95	209.84	207.48	209.28	208.67	206.19	204.74	208.67	205.9	209.34	208.8	208.9	209.8	210.35	204.17	204.7	206.37	210.36	202.89	209.11	208.25	206.17
207.45	209.48	206.12	209.38	206.14	208.92	208.56	210.68	210.76	210.7	206.62	209.42	209.49	207.03	210.41	208.77	209.14	210.8	206.63	209.05	208.59	208.53	208.74	207.33	209.03	208.93	208.35	207.26	209.4	210.45	208.74	209.52	208.11	208.23	206.17	207.03	209.42	207.58	206.57	207.36	208.21	208.97	210.52	206.58	210.35	211.2	206.38	211.45	204.88	207.63
203.46	208.5	208.11	207.12	208.43	205.61	209.03	207.12	206.94	207.12	205.74	204.93	206.83	210.08	208.45	209.02	206.73	207.27	206.74	206.92	210.02	207.24	208.8	206.39	208.24	206.95	206.47	203.25	208.36	208.17	209.47	208.87	207.49	207.98	206.53	209.91	206.05	207.35	207.87	207	207.58	206.64	208.36	208.03	206.14	205.82	208.52	209.39	207.67	210.14
209.73	208.84	207.73	208.77	210.54	209.69	212.7	208.41	210.93	206.29	209.5	207.36	209.87	211.15	209.71	212.41	210.38	209.23	212.24	210.14	208.23	208.37	209.34	208.41	208.42	212.02	209.61	210.7	209.56	210.72	207.49	210.19	211.77	209.61	208.47	211.17	206.37	212.5	208.02	210.26	210.53	206.01	213.19	209.96	209.72	210.89	207.35	207.17	206.94	205.79
210.83	207.64	209.35	212.21	209.45	206.95	210.15	208.35	208.64	207.99	207.76	209.97	210.42	209.53	210.77	206.27	208.55	208.98	211.1	206.42	210.92	212.28	209.82	209.49	210.46	209.13	211.59	208.9	210.55	213.57	208.22	210.37	209.72	210.19	206.05	211.86	209.9	210.49	208.96	210.91	208.24	210.66	208.96	211.52	205.28	207.74	210.04	211.27	210.29	211.89
207.98	210.14	209.33	210.51	208.59	208.13	206.72	205.98	207.37	205.94	207.49	206.61	209.44	209.87	208.49	209.18	209.35	209.82	209.94	208.96	210.78	209.68	209.49	203.99	207.1	207.93	207.3	210.3	209.41	204.24	206.51	205.97	205.85	208.8	207.74	210.18	204.56	211.86	208.73	209.27	209.35	206.57	208.56	209.55	206.01	207.95	207.99	208.8	208.58	211.46
215.74	218.21	216.15	214.45	218.73	216.05	214.02	218.23	218.1	217.99	219.47	219.44	218.03	220.35	214.7	215.06	218.57	218.95	212.34	216.19	219.71	214.51	218.63	216.34	215.43	217.05	214.68	216.61	216.19	220.71	215.48	219.47	216.93	214.47	216.11	216.05	216.44	215.37	218.99	214.83	217.23	219	217	217.94	215.23	216.95	216.4	216.46	219.53	218.07
198.53	199.52	198.65	199.96	197.06	197.58	198.42	199.66	199.08	193.28	196.14	199.96	198.99	198.67	194.29	195.5	199.36	197.1	198.78	197.89	198.43	197.41	198.66	197.86	197.22	201.21	198.37	200.75	202.08	195.85	200.73	196.43	197.02	197.96	197.45	201.89	198.66	198.99	197.8	195.71	198.71	197.65	200.15	200.76	200.63	197.14	199.75	199.96	197.5	196.94
207.3	209.72	208.52	209.14	209.19	209.73	210.02	208.3	210.7	211.55	209.12	211.01	209.88	208.04	208.17	210.11	207.3	210.26	210.46	207.53	209.41	211.39	207.04	211.33	208.9	208.41	211.19	208.82	211.95	209.94	207.74	209.44	209.19	204.44	211.07	208.67	210.17	208.09	207.86	209.54	211.18	208.49	208.25	208.78	205.99	211.24	208.42	209.02	208.62	209.86
196.89	195.41	195.07	190.08	197.06	194.27	195.42	197.44	195.89	193.27	194.36	194.9	197.93	195.76	194.21	193.84	196.23	197.01	194.8	194.88	193.41	193.01	194.14	193.54	196.26	194.22	196.04	193.45	198.53	194.93	193.02	198.74	194.73	195.82	195.67	194.49	192.7	192.79	198.82	197.33	192.45	192.91	194.32	196.86	198.06	196.27	196.99	194.53	199.36	197.96
213.79	208.32	210.14	213.42	214.53	211.38	213.8	209.24	210.01	210.59	211.46	215.02	210.57	211.92	210.67	214.2	212.08	211.55	211.27	212.64	212.12	213.22	212.25	210.69	210.61	211.59	209.41	210.45	213.21	214.79	209.81	208.58	212	212.43	209.77	208.51	211.57	214.77	211.38	211.68	211.85	212.29	210.65	209.3	211.61	213.52	211.5	210.27	209.71	211.2
211.67	208.92	207.9	208.05	208.31	210.64	211.55	207.68	208.18	206.77	208.41	211.14	211.24	206.88	207.62	210.64	207.01	208.85	210.22	207.47	206.93	209.06	207.03	207.56	209.67	206.24	208.19	206.16	208.2	207.58	211.58	208.48	209.3	210.25	213.4	210.19	208.86	210.82	205.41	209.48	203.81	205.8	209.21	208.87	208.49	207.72	205.77	207.46	209.41	208.35
205.52	203.42	202.09	201.19	204.77	205.76	203.73	204.88	205.1	202.5	202.39	204.07	207.07	202.04	205.01	200.19	201.63	201.76	201.82	201.99	204.92	203.24	203.12	204.42	201.23	204.22	201.08	202.81	206.75	204.3	203.01	204.04	201.91	204.41	203.15	199.81	205.72	202.84	202.19	202.25	206.47	204.43	206.97	205.82	205.67	201.9	204.8	203.02	204.08	202.39
201.59	203.38	202.65	203.32	202.18	200.59	202.26	202.85	199.19	204.69	203.95	205.13	205.3	204.15	206.19	202.28	204.17	202.84	205.01	202.78	201.78	203.07	202.34	206.87	205.73	205.85	204.31	203.41	203.62	201.98	205.53	201.37	205.59	202.78	201.95	202.79	203.4	205.12	204.96	204.42	202.6	202.35	206.61	205.37	203.68	203.2	204.03	203.15	201.99	203.58
204.85	203.02	200.85	203.99	200	201.33	203.13	200.92	201.61	201.5	203.02	199.59	202.9	201.99	201.55	205.32	204.11	203.73	204.01	201.68	204.25	204.39	204.03	202.57	206.19	201.89	200.28	201.08	200.95	204.22	201.89	202.29	199.57	203.98	203.28	201.37	199.41	199.4	202.54	204.74	205.2	201.51	199.29	201.32	202.76	198.51	200.54	203.35	201.24	201.57
205.43	200.78	201.47	200.04	201.46	205.56	203.75	203.24	201.46	203.92	204.85	203.16	201.01	202.89	206.6	202.03	204.56	199.08	203.69	201.07	200.16	202.47	202.37	203.66	201.93	201.89	203.81	201.58	202.49	204.13	200.48	204.28	202.63	203.43	202.74	201.45	202.85	199.8	202.28	203.53	201.95	203.15	197.64	201.56	201.25	202.89	202.01	204.69	201.2	205.48
202.3	199.32	198.93	200.62	198.47	197.34	199.82	201.46	202.92	199.08	199.95	199.14	201.24	200.45	200.52	199.21	204.49	199.69	199.06	199.93	199.97	200.34	199.55	199.35	197.45	198.88	199.03	201.07	199.94	204.16	200.13	200.9	201.02	198.15	201.07	202.16	198.5	197.52	199.94	199.7	199.42	199.28	201.01	200.22	201.85	200.71	197.44	201.7	201.15	199.84
208.31	208.45	209.79	210.55	205.96	207.76	211.31	208.85	210.01	210.42	204.78	208.83	208.98	205.93	208.93	207.92	209.33	211.59	210.93	209.76	209.69	211.15	207.4	212.39	208.75	209.74	211.12	212.02	205.82	207.42	206.95	208.38	208.98	207.31	207.44	210.42	207.6	209.51	208.52	211.61	206.41	209.8	208.87	212.65	209.72	210.7	210.38	209.27	210.63	208.77
203.3	205.28	202.1	202.06	202.63	200.11	204.3	204.43	204.29	199.67	205.35	203.78	203.67	201.44	205.46	203.26	203.5	204.19	205.45	206.21	203	202.79	202.27	202.23	206.34	202.62	204.45	203.93	203.19	205.34	204.45	205.77	203.88	203.96	200.3	202.58	205.84	205.12	203.26	205.57	200.96	203.61	200.46	203.76	204.31	202.48	205.8	204.67	204.87	201.38
213.93	213.09	210.94	210.93	211.15	211.83	209.13	213.43	213.19	211.69	212.19	211.52	217.79	210.16	212.19	214.32	212.8	212.23	210.68	210.93	210.11	210.04	211.28	211.94	211.91	211.08	213.29	214.82	211.91	212.09	210.39	212.29	211.98	212.5	211.36	213.43	211.19	210.33	215.16	215.45	209.71	212.83	212.56	212.76	211.7	214.64	210.34	212.19	211.34	214.28
213.2	213.24	213.52	213.13	210.17	216.79	215.15	210.72	208.41	213.39	215.66	212.49	214.9	213.43	213.58	209.98	212.16	211.12	211.81	211.67	211.49	211.17	213.25	212.64	211.03	213.97	210.43	210.27	210.24	211.76	212.05	214.69	210.38	213.83	214.31	213.23	212.93	216.02	211.73	212.38	213.16	214.56	210.05	211.1	213.15	212.25	210.69	211.55	212.99	212.38
201.37	204.24	205.08	202.42	203.27	204.36	204.64	202.88	205.73	204.57	203.16	202.64	206.55	205.24	202.85	207.04	205.57	205.91	204.42	200.64	207.28	205.81	204.9	203.18	203.51	204.84	203.39	204.12	204.79	201.24	203.29	203.54	203.46	203.92	203.33	203.47	203.58	203.79	202.37	202.87	202.49	202.26	204.42	201.47	203.08	204.96	204.5	200.17	202.6	202.45
209.45	210.54	214.06	212.15	208.81	210.95	210.51	214.22	209.96	214.4	207.98	212.39	211.17	212.69	209.42	212.88	215.4	209.18	211.77	212.21	211.31	207.79	210.81	211.81	213.2	212.26	208.65	212.78	210.53	212.49	211.45	213.04	213.13	211.86	209.6	212.04	212.05	214.76	208.58	215	211.36	212.75	213.18	211.33	211.69	215.01	210.52	210.48	211.41	207.71
206.5	202.87	200.25	203.65	205.66	204.97	201.98	203.66	202.69	201.81	203.99	202.92	206.17	204.18	203.3	203.77	203.6	204.6	204.58	203.87	204.19	204.72	202.74	206.88	203.78	202.88	201.43	204.39	203.27	205.7	206.87	204.11	202.59	205.39	202.11	201.48	204.08	204.44	204.34	202.65	204.49	202.45	204.85	205.4	204.27	204.31	204.36	202.67	204.42	203.5
204.47	206.22	203.69	204.07	204.91	201.82	207.27	205.19	205.82	204.77	202.9	204.48	203.99	205.02	203.37	202.61	202.81	201.6	205.61	201.87	208.24	199.96	205.21	205.42	204	203.9	202.64	204.49	204.63	204.3	201.95	204.11	202.39	208.14	207.55	204.19	205.63	204.23	205.83	203	205.07	204.27	203.72	204.94	204.69	204.09	205.83	206.12	202.01	205.72
198.84	198.44	196.55	197.97	200.92	200.49	192.93	195.18	198.05	197.06	198.44	201.02	196.35	197.01	198.79	196.91	196.47	195.49	195.27	194.99	196.23	196.72	196.3	198.67	197.55	198.55	197.77	197.21	195.51	197.53	200.82	198.36	196.68	197.22	197.66	198.65	196.49	200.88	200.45	198.45	198.43	198.95	200.47	197.39	199.45	197.67	196.63	197.1	198.39	198.85
209.45	211.7	213.34	206.73	211.9	210.11	206.97	210.59	209.29	208.48	213.21	208.07	211.44	214.89	207.52	213.01	211.41	211.07	207.9	207.51	208.5	208.07	208.58	212.87	211.96	209.51	210.94	207.65	209.53	212.48	209.43	210.19	207.92	210.5	212.44	209.76	206.98	210.38	208.93	206.55	209.62	212.17	211.33	208.53	208.3	212.34	211.05	210.61	209.73	212.55
220.15	217.89	216.69	218.69	218.86	220.06	216.12	218.23	220	214.8	215.44	213.05	218.7	216.57	220.05	219.18	215.98	217.28	218.84	216.34	217.8	218.87	218.31	216.81	215.55	214.76	216.04	216.91	218.92	215.71	214.91	217.94	218.71	219.68	216.64	217.71	215.96	215.6	218.87	218.66	218.62	217.59	217.64	218.29	218.03	217.79	219.79	216.51	219.11	214.96
217.96	214.89	213.93	215.28	214.85	218.22	217.4	216.4	216.89	218.41	216.34	218.7	216.82	215.22	217.72	219.92	218.6	221.07	217.67	216.57	217.64	215.71	217.39	216.24	215.73	214.22	220.86	216.74	215.43	217.35	217.27	219.37	218.18	215.28	215.9	219.51	218.13	214.63	217.27	212.53	217.29	219.25	213.69	217.85	216.04	215.18	218.76	215.8	215.84	213.89
199.63	199.79	199.31	197.94	199.25	203.48	197.79	200.24	199.07	197.72	198	202.47	201.2	201.01	200.3	201.03	200.48	201.99	201.06	198.5	200.03	199.76	196.53	200.19	198.6	198.43	200.85	201.07	199.46	199.97	198.3	200.32	199.07	202.15	201.8	197.6	197.33	198.23	198.65	201.21	199.48	199.76	201.29	199.42	201.12	198.31	198.39	199.43	199.02	200.76
217.17	217.9	217.39	216.27	215.45	215.19	212.88	216.04	214.25	217.55	215.89	214.61	214.43	218.39	218.22	218.54	215.52	216.25	218.75	218.74	216.61	218.08	216.81	217.44	219.47	216.25	215.32	214.91	219.3	219.17	215.63	220.77	219.85	215.8	217.66	215.98	214.03	217.08	216.81	217.23	220.51	218.9	215.96	219.19	216.3	217.78	219.61	215.1	218.72	216.84
203.4	203.31	203.2	200.36	202.81	204.23	206.95	204.3	207.1	203.57	201.93	206.39	203.38	203.92	204.29	204.04	203.08	202.43	204.46	202.85	204.92	201.36	205.61	205.14	205.31	204.07	203.18	203.54	205.56	202.91	200.58	201	199.53	204.17	202.67	205.07	203.27	202.65	205.19	203.69	203.82	204.1	206.24	206	205.2	204.7	203.62	202.48	201.36	202.67
208.86	207.28	208.07	206.11	206.48	209.39	212.15	206.29	207.54	207.92	205.96	206.01	207.38	205.71	208.73	207.39	211.29	205.75	209.43	210.25	208.66	207.48	207.23	207.94	207.83	210.5	209.73	205.9	210.82	209.34	209.29	204.33	209.94	208	204.15	208.14	208.65	207.38	205.96	207.71	204.68	205.13	208.79	209.02	209.96	208.53	207.37	209.13	205.91	205.54
201.56	201.09	199.63	201.09	201.92	201.83	201.05	200.68	203.36	200.27	200.32	200.96	199.35	198.29	202.33	202.12	201.45	201.2	200.46	196.48	199.61	202.03	199.2	199.87	198.05	200.56	200.8	201.45	200.75	201.54	198.36	198.42	200.06	197.77	202.13	201.79	202.31	200.25	204.68	199.7	200.23	199.41	198.92	197.21	202.74	203.22	199.65	201.82	198.87	200.14
201.85	206.99	203.59	202.71	202.34	205.17	204.87	202.19	204.52	205.05	205.86	206.24	202.52	204.07	204.61	202.31	203.24	206.98	203.5	208.77	207.52	203.92	206.14	205.53	204.16	205.87	202.16	205.18	205.83	203.02	203.83	202.97	202.59	208.36	205.36	202.59	202.16	204.18	201.16	204.94	202.96	204.08	206.12	208.23	203.97	200.95	204.63	204.37	204.05	204.87
210.23	212.31	211.53	209.67	212.99	215.3	215.51	213.57	214.06	214.21	214.36	212.4	214.71	214.46	213.27	215.52	214.1	212.43	215.8	214.58	211.09	215.65	210.69	210.83	213.88	215.24	211.06	212.08	212.23	212.96	211.98	214.28	214.22	210.69	212.7	214.32	211.51	212.04	215.72	215.62	215.28	214.52	213.38	211.47	214.28	211.6	211.32	213.34	214.94	210.71
206.11	202.85	202.49	209.66	202.83	207.36	207.04	206.42	201.63	202.47	203.94	203.27	206.8	205.41	204.81	205.04	203.5	204.66	209.73	206.03	205.08	206.48	205.72	208.45	202.8	207.33	204.88	207.38	206.32	204.73	203.3	205.02	202.65	203.38	204.37	206.21	203.57	205.21	206.73	205.1	207.96	205.34	202.49	205.25	206.53	205.25	206.34	203.93	205.2	204.11
197.7	197.4	196.93	197.36	197.78	198.34	201.07	200.13	200.12	197.78	199.58	202.86	197.02	199.9	200.91	201.66	197.94	196.28	199.49	201.09	199.42	198.53	197.67	202.21	199.71	196.32	199.14	197.65	201.99	199.08	196.8	198.68	199.24	198.6	200.79	201.15	200.81	202.63	196.89	201.26	197.7	197.26	196.24	199.69	198.27	202.45	196.94	200.19	201.08	198.84
208.68	208.31	209.33	208.28	210.4	205.66	211.9	207.34	209.06	207.87	207.92	209.39	210.76	207.45	209.45	209.7	208	209.81	208.37	208.65	211.93	208.64	211.2	208.65	207.21	206.57	208.35	205.96	209.59	207.38	208.15	205.73	209.04	209.26	207.99	212.21	207.02	208.21	207.52	204.5	209.42	208.05	208.87	206.17	205.75	206.74	207.03	207.47	209.11	207.35
208.26	208.23	208.62	209.22	206.38	209.42	207.75	207.45	208.85	209.41	206.89	207.89	211.43	206.68	208.3	206.7	209.85	206.58	208.63	204.58	208.56	206.36	206.29	206.06	206.68	205.77	206.16	205.52	208.95	212.83	206.73	209.71	208.68	208.56	208.99	209.74	208.59	210.82	202.78	206.34	208.39	207.77	210.96	207.2	209.22	207.84	208.76	209.36	208.85	207.7
207.69	207.98	209.39	207.77	206.35	206.87	206.19	207.54	205.43	206.36	206.19	207.87	206.89	208.91	207.79	207.28	208.78	206.74	206.54	207.86	205.41	208.48	207.78	210.32	206.62	206.79	207.8	207.05	209.94	207.25	208.15	208.39	204.56	207.26	207.53	205.81	211.21	209.9	209.68	208.9	208.44	208.34	205.22	209.45	211.21	206.02	207.86	208.29	207.38	206.03
204.84	202.93	199.42	204.7	202.6	200.04	200.93	201.64	196.53	202.07	203.3	206	202.76	204.26	201.97	200.99	202.25	202.27	205.35	200.36	202.71	202.97	202.36	200.07	200.79	200.18	204.82	201.67	202.28	200.33	203.04	203.9	202.36	201.68	198.71	201.39	204.57	206.68	206.98	203.73	204.32	202.66	201.75	203.67	201.65	205.59	201.4	202.05	202.71	206.06
212.38	209.95	210.66	209.47	207.98	208.93	213.55	215.1	211.09	210.66	213.69	212.17	212.77	213.42	211.88	213.11	212.53	211.86	211.53	210.64	212.96	207.56	211.34	211.51	214.9	205.35	211.38	211.9	212.72	213.01	214.32	207.76	211.57	210.51	212.57	214.62	212.73	215.1	212.64	212.53	209.51	213.76	206.68	211.76	211.34	210.18	212.59	213.8	211.42	211.78
214.08	211.98	209.75	214.01	209.91	208.39	210.63	212.54	210.27	211.77	212.68	210.26	209.39	209.95	212.2	212.37	209.85	209.2	214.17	206.82	214.21	211.04	210.97	214.05	208.58	213.99	212.65	212.98	210.53	211.14	210.58	212.08	213.07	214.97	210.55	211.98	215.13	213.42	212.65	211.04	209.5	212.5	211.36	205.73	209.12	208.95	212.39	214.3	211.74	210.22
205.86	208.52	206.95	206.24	207.49	209.77	206.83	209.32	206.44	209.7	206.73	207.16	207.47	209.26	209.64	207.59	206.9	206.33	207.96	208.43	212.21	203.69	207.21	208.17	210.45	208.87	210.11	208.12	210.74	208.18	211.58	208.21	206.85	209.5	210.25	204.62	206.66	208.84	210.3	207.8	211.76	209.74	203.79	209.18	210.55	208.47	209.56	207.79	207.52	206.62
195.74	195.06	194.3	198.31	195.69	200.31	197.65	191.18	196.21	195.62	194.8	193.76	196.44	195.31	195.79	195.32	192.75	192.12	194.78	196.52	194.64	194.17	192.39	193.87	195.12	197.94	195.77	194.08	199.66	195.76	197.87	195.06	194.27	192.14	190.31	197.49	192.61	195.6	195.4	196.4	197.27	197.61	200.37	195.56	195.91	195.08	200.06	193.76	195.1	195.89
203.22	201.32	202.68	204.05	201.99	203.31	200.92	198.91	205.76	205.55	203.55	205.63	205.58	198.44	203.4	203.13	201.31	203.93	202.39	202.74	201.73	202.36	204.29	206	201.64	203.81	202.81	203.32	204.33	202.65	201.64	202.5	204.52	206.29	203.05	204.29	205.08	202.54	203.82	201.62	203.17	200.65	204.13	204.41	205.44	199.47	202.79	207.12	201.65	203.4
202.09	202.7	199.18	201.47	198.64	198.74	202.2	201.31	201.3	197.89	204.21	201.04	199.26	200.19	207.07	201.29	203.65	201.36	200.79	200.8	203.08	199.03	198.83	198.08	201.42	202.01	200.46	203.68	197.71	201.33	201.15	198.89	204.45	200.21	199.89	201.88	196.47	203.92	200.54	198.8	198.97	196.26	202.4	200.64	199.39	202.13	201.6	204	199.18	202.04
208.12	207.9	210.01	206.11	206.47	211.37	207.11	211.62	209.07	207.23	209.86	207.97	207.15	208.56	207.12	212.76	204.48	209.01	205.78	207.64	206.34	208.79	205.63	211.68	205.63	207.47	206.7	205.14	206.6	207.46	205.79	206.52	207.33	206.65	208.65	206.13	209.35	208.67	208.91	207.23	204.9	207.3	206.16	211.19	207.2	206.39	207.67	207.12	204.63	208.36
197.48	202.3	202.91	201.92	198.02	199.67	199.55	202.26	200.98	201.17	199.32	200.03	196.59	200.23	198.03	200.6	197.97	199.63	198.37	201.74	197.13	200.8	200.46	198.61	198.95	201.66	198.4	197.81	197.84	202.22	202.48	198.59	198.12	196.61	195.96	199.85	200.52	200.72	196.35	197.89	202.83	198.39	200.66	200.05	198.38	203.33	199.13	199.49	195.77	197.8
204.07	205.59	205.39	204.98	200.75	206.64	204.8	204.67	202.16	199.91	202.9	203.81	206.81	202.75	202.38	206.01	204.14	204.19	205.65	206.14	205.52	204.61	209.01	202.2	205.58	205.25	204.85	204.05	204.53	203.78	207.62	205.2	205.3	207.12	205.72	205.73	203.03	204.75	203.43	203.53	206	203.8	204.55	206.25	204.55	203.43	205.58	207.1	206.11	206.79
194.18	195	195.36	194.98	197.92	193.14	197.13	196.75	194.08	192.88	191.61	191.62	196.08	194.74	190.72	195.42	193.9	196.44	193.39	193.47	196.39	194.11	192.52	194.29	196.19	195.75	192.42	194.38	194.59	195.1	196.6	196.2	191.46	192.71	191.33	195.08	193.1	191.65	192.19	194.86	196.02	197.68	197.71	194.6	196.15	193.35	192.11	193.79	194.4	194.45
211.61	211.3	209.85	209.12	212.16	213.63	210.6	210.61	210.65	210.16	210.54	212.52	209.88	213.85	213.43	212.22	210.07	209.53	213.56	209.23	213.21	213.58	212.56	212.15	213.51	210.76	211.56	210.01	213.56	209.89	213.78	214.69	210.84	211.84	212.51	213.95	211.16	211.68	210.84	210.18	211.14	210.87	209.67	209.43	210.35	208.22	211.83	208.68	210.96	210.77
205.69	204.49	204.91	206.22	204.43	206	205.82	203.83	203.61	206.89	206.49	205.04	207.47	203.33	205.51	204.39	207.61	201.74	208.35	203.54	204.49	204.28	205.15	203.75	203.75	205.58	204.87	203.73	202.06	203.25	205.18	205.61	202.77	207.96	204.25	203.78	202.51	203.57	207.1	205.72	202.59	201.01	203.55	203.95	204.47	207.77	205.5	205.43	204.89	203.26
202.08	206.83	203.78	205.51	202.81	204.26	205.3	203.9	204.17	204.98	205.54	203.05	205.45	203.79	204.34	202.83	205.59	203.77	205.65	204.87	201.87	203.17	204.16	203.61	203.67	206.14	205.24	203.36	208.91	205.76	204.99	206.41	205.63	207.92	205.83	205.91	207.48	204.54	205.03	206.14	205.01	206.52	205.1	202.82	205.76	203.25	204	203.28	204.14	206.18
213.11	210.82	208.26	210.7	213.83	209.65	207.88	211.96	209.85	212.16	210.82	210.51	214.79	213.15	214.74	210.52	210.01	210.19	210.62	214.31	206.83	214.43	210.72	212.2	211.04	211.17	209.39	211.98	213.42	211.57	211.44	211.33	212.54	211.87	211.58	210.84	212.76	212.43	211.79	211.41	212.21	211.39	212.79	212.49	210.55	211.27	210.68	210.89	212.73	213.47
197.36	202.44	199.78	199.11	201.22	201.08	197.35	197.52	201.6	200.24	200.86	201.34	201.47	204.38	200.54	200.96	198.91	199.83	200.91	201.7	199.15	198.03	202.59	201.43	200.77	202.44	197.9	199.62	200.72	201.15	199.47	202.57	199.78	202.02	198.63	201.59	202.33	199.11	202.02	202.26	204.37	201.66	201.79	199.06	200.33	198.28	199.66	201.07	201.26	199.91
211.25	214.22	214.13	215.32	213.68	212.84	214.27	214.01	215.81	213.32	213.11	213.97	213.72	215.65	214.33	213.61	212.57	216.49	212.8	217.43	216.67	218.11	213.74	213.71	211.62	213.87	216.44	213.33	211.63	211.4	214.98	214.08	214.89	214.68	211.63	216.39	213.46	210.27	218.35	214.7	215.58	215.77	210.66	218.04	212.64	211.87	211.05	211.25	213.82	214.79
195.06	195.13	194.06	192.29	198.05	194.67	194.26	195.75	192.39	193.48	198.04	196.55	195.4	193.29	195.36	194.82	197.65	196.39	196.57	195.2	192.18	196.33	196.86	192.89	195.01	193.62	197.53	195.9	193.88	194.92	195.45	194.9	195.89	191.5	191.37	194.92	193.94	196.34	195.43	194.27	196.83	195.1	195.06	197.07	192.57	196.72	194.82	196.48	196.02	196.57
202.91	203.37	203.07	205.57	202.27	203.74	202.73	205.5	204.1	203.68	205.42	205.86	201.76	201.73	204.58	207.07	204.5	203.34	203.88	203.11	203.83	201.15	201.58	208.41	206.2	203.86	201.21	204.34	205.13	198.32	203.99	203.01	205.13	202.75	203.24	204.02	203.15	206.23	202.8	205.12	202.81	202.95	205.53	201.72	203.28	205.12	202.14	201.9	203.1	203.12
216.95	218.11	216.53	214.8	218.96	213.56	215.48	219.02	215.5	215.33	216.49	215.7	219.3	219.08	221.13	217.74	216.69	218.4	217.71	215.76	215.06	214.7	219.21	215.69	218.9	215.66	218.42	219.83	220.59	215.45	217.08	218.29	215.99	217.03	216.11	215.76	215.43	215.22	217.27	219.44	217.44	214.43	215.21	216.94	214.12	215.29	216.1	214.97	217.35	216.15
215.12	214.47	212.82	213.68	214.38	211.69	214.11	212.85	212.98	212.91	212.83	215.62	213.52	211.33	213.8	212.45	213.65	211.73	213.94	215.1	211.82	215.75	213.96	210.37	212.94	213.69	214.75	213.33	213.36	213.28	214.97	213.88	212.52	211.52	214.99	213.17	216.8	214.35	216.23	213.22	213.32	216.08	212.56	214.28	213.08	214.28	214.36	214.86	213.24	213.24
203.59	202.19	198.06	202.94	201.77	201.35	201.55	200.91	200.74	198.02	198.82	198.78	201.16	200.31	198.18	198.99	199.72	199.9	198.64	200.74	198.13	204.69	196.17	199.6	198.42	199.37	198.84	200.62	198.75	198.18	197.02	197.88	200.31	200.71	201.12	201.08	198.03	199.03	200.7	196.65	203.4	198.2	203.66	197.72	197.87	199.09	199.56	202.5	197.68	200.34
196.53	196.93	194.59	197.29	193.83	193.96	196.05	193.66	195.49	195.38	197.9	193.81	192.39	193.21	194.31	196.41	195.79	194.91	196.84	194.22	194.25	198.03	196.26	199.33	193.42	196.66	195.05	194.92	192.5	194.47	193.77	195.63	197.46	194.86	193.9	196.28	199.08	194.82	195.09	194.09	197.65	197.09	195.04	193.53	194.64	195.76	194.29	195.94	193.57	193.97
209.32	209.62	210.17	207.66	206.93	211.18	210	211.22	208.77	207.33	210.65	207.09	208.96	209.87	209.42	205.5	210.65	211.13	210.48	211.22	208.78	208.47	208.11	210.5	208.24	206.66	208.79	205.43	208.07	208.01	210.49	208.94	206.62	211.03	212.68	210.19	210.87	211.42	207.03	206.63	208.06	208.76	210.01	208.41	209.11	207.26	207.57	208.76	207.55	208.13
212.07	212.46	212	210.92	213.53	213.43	211.05	212.2	213.2	212.82	213.41	211.78	212.26	210.5	214.61	211.62	209.3	209.73	210.61	211.03	210.49	208.67	210.64	210.94	210.66	211.2	208.44	210.79	209.26	212.1	210.62	211.37	210.06	212.44	211.46	208.67	213.12	211.03	210.32	212.91	211.94	214.52	211.11	208.01	208.97	211.83	211.84	211.21	212.1	212.75
210.33	206.88	207.26	207.45	208.4	209.17	206.96	206.88	208.48	210.23	209.19	205.18	210.32	209	207.13	211.03	207.07	209.86	208.65	206.84	206.62	210.2	210.61	206.87	208.32	206.94	205.7	206.95	204.27	208.94	206.13	211.43	206.94	207.98	207.32	211.33	209.66	206.93	207.29	210.55	206.78	208.99	205.89	206.44	207.97	205.27	206.99	206.56	208.6	209.04
215.73	217.48	216.52	219.57	216.84	218.49	214.49	217.65	217.7	217.08	215.75	215.55	216.91	215.45	218.34	218.64	219.97	217.22	217.07	214.27	218.39	215.45	218.13	215.2	217.75	216.57	218.83	218.99	216.69	219.68	216.34	216.73	218.15	216.89	218.78	216.58	215.77	219.88	215.17	213.81	212.84	213.06	217	218.04	215.07	217.77	217.15	217.39	215.59	217.01
216.21	217.65	216.62	219.91	218.14	214.15	216.44	220.63	216.87	218.07	218.02	216.54	218.23	216.35	214.32	217.71	215.45	217.13	220.65	216.19	218.97	219.88	213.63	222.05	218.92	219.3	219.27	217.86	217.7	216.63	220.15	218.84	212.01	218.45	213.95	219.81	218.28	215.54	217.1	218.7	220.32	220.41	219.27	216.82	216.4	217.09	216.28	216.05	216.95	218.28
192.74	195.11	193.8	194.47	194.27	190.17	196.95	197.04	195.96	197.17	192.68	194.21	191.75	194.2	193.67	194.51	188.76	194.71	196.66	194.88	197.85	191.16	196.5	192.57	195.39	190.05	194.11	190.57	195.53	190.9	195.68	195.11	192.1	192.25	191.52	197.4	195.55	195.25	192.53	195.1	189.94	191.58	196.39	193.21	191.59	197.26	191.63	192.99	194.87	191.78
209.33	209.57	211.66	211.75	211.33	214.06	207.91	212.85	208.86	208.02	207.35	211.23	209.09	212.37	212.66	210.43	208.66	209.8	207.93	209.63	208.26	209.03	209.9	210.63	208.74	211.82	208.87	211.19	209.4	210.35	209.82	208.81	210.41	211.04	210.39	211.11	208.39	212.9	210.78	210.38	209.84	211.13	214.55	211.21	210.18	209.07	208.57	208.78	209.82	206.16
210.41	207.71	211.2	210.24	208.27	209.32	209	206.65	208.01	208.94	207.99	211.17	209.76	208.84	207.18	206.52	208.49	209.47	209.83	207.88	207.16	209.2	207.63	208.9	207.66	207.81	208.94	210.24	209.38	210.24	209.84	208.56	213.74	210.54	207.4	209.03	211.68	210.23	206.16	207.79	204.44	210.4	211.96	210.81	208.65	210.72	209.2	207.8	206.15	207.85
200.78	203.67	202.44	201.97	205.19	203.12	204.14	205.1	207.72	202.92	199.5	205.65	204.77	206.23	205.39	203.34	206.64	203.13	205.33	206.61	203.57	204.54	204.2	204.76	205.57	201.4	204.31	203.42	204.26	200.47	203.94	203.63	203.05	204.44	204.78	203.73	206.48	202.84	202.33	205.26	200.47	205.23	203.05	206.55	204.38	202.6	202.12	203.75	201.85	201.75
208.19	207.1	205.22	204.17	208.78	206.91	207.43	207.73	210.25	205.61	208.39	207.38	205.72	209.23	205.44	208.4	203.44	205.33	206.76	208.22	204.61	208.56	205.89	204.5	205.07	209.67	207.8	205.67	205.23	207.84	208.41	207.83	206.86	206.09	204.2	207.42	209.24	206.47	206.66	203.97	206.06	202.67	207.87	209.21	207.01	210.8	205.43	207.72	205.07	206.37
198.45	198.5	201.23	199.14	197.57	201.63	201.62	199.39	198.41	199.84	197.21	198.74	200.39	196.74	203.84	198.14	197.42	198.58	200.57	196.69	200.2	204.69	202.13	201.56	200.99	201.99	193.97	197	197.9	199.81	201.49	201.26	198.95	199.71	199.52	200.91	199.65	198.74	198.16	196.76	199.05	202.08	199.01	198.43	197.08	198.39	200.51	199.88	199.48	199.68
218.47	220.3	215.63	214.98	217.9	214.78	217.58	217.07	214.7	217.59	220.09	218.06	215.19	216.02	215.91	217.08	216.36	213.07	215.95	216.6	218.54	214.73	214.31	215.96	219.06	218.94	216.24	217.48	213.03	216.16	214.89	216.54	215.25	217.33	216.76	216.78	216.39	216.14	213.34	217.09	218.32	215.23	214.28	216.31	218.39	218.52	216.9	217.33	219.45	220.01
199	198.57	197.92	200.45	202.39	199.9	202.26	200.35	200.85	198.53	199.61	199.05	199.01	198.3	198.11	202.11	198.13	202.55	199.75	200.03	197.44	197.91	199.89	198.69	196.96	199.73	199.85	198.54	198.31	199.15	202.01	197.47	198.18	202.88	200.56	195.88	199.62	199.82	200.52	199.38	200.23	198.17	201.43	194.66	199.06	199.15	199.38	201.01	198.49	199.11
200.67	197.74	202.54	200.22	199.08	196.55	200.35	200.03	200.97	199.03	200.34	199.01	198.31	198.85	199.84	200.98	198.97	199.9	201.1	196.14	199.82	198.81	200.22	199.52	200.02	196.79	200.47	201.33	200.86	198.76	198.58	201.06	201.42	198.98	199.8	201.66	200.69	199.65	198.97	197.92	197.15	196.77	197.44	200.03	200.47	198.51	197.72	198.61	200.06	202.26
205.55	204.37	203.08	204.7	201.7	202.78	202.29	202.34	208.67	203.97	206.74	205.29	204.55	204.55	203.93	203.67	202.96	204.05	204.08	206.53	200.51	203.85	202.16	203.59	203.02	200.38	201.58	203.57	206.27	205.78	204.06	202.72	202.07	204.87	203.26	202.32	202.57	204.87	204.21	201.74	203.35	203.93	205.94	203.37	204.66	201.73	203.5	203.88	203.41	205.88
208.98	207.47	207.38	206.64	205.98	206.22	211.56	210.85	208.38	209.01	205.97	209.04	208.76	209.55	206.82	207.81	207.6	207.73	206.61	207.21	209.55	211.27	207.82	206.5	206.11	206.24	208.79	206.83	208.81	210.73	208.31	205.19	207.75	207.76	209.34	208.81	208.11	208.95	206.6	207.31	208.18	209.69	207.01	206.95	208.08	209.34	207.56	208.02	206.63	207.85
215.37	220.53	218	219.78	217.42	215.54	214.95	215.54	220.32	218.99	220.2	218.05	216.48	218.61	217.8	218.36	214.89	218.38	217.78	218.51	220.02	217.6	216.53	215.08	216.59	216.91	215.8	217.91	216.8	216.75	215.9	217.51	217.8	219.25	215.9	215.01	216.01	219.11	219.34	216.52	215.69	215.25	217.47	217.23	215.61	216.06	220.97	218.16	221.55	215.98
207.98	207.82	206.28	208.38	211.83	208.7	209.52	208.69	211.01	207.31	207.77	208.2	208.87	211	208.56	210.7	208.57	208.8	210.78	208.73	208.29	210.07	205.15	206.89	209.06	208.02	209.1	210.03	206.15	208.17	207.35	209.58	209.39	206.88	206.81	206.78	207.78	210.91	206.08	210.86	206.91	208.4	208.45	207.86	207.88	203.87	211.45	210.05	206.34	206.06
201.15	203.32	206.15	206.62	201.55	206.09	202.86	204.31	205.18	206.23	205.86	205	205.56	204.08	206.43	200.39	203.04	202.05	205.09	203.92	202.15	203.63	206.75	204.16	202.94	205.03	201.15	210.04	202.6	206.14	204.56	206.04	206.56	204.5	206.29	204.79	205.19	204.58	201.32	202.59	204.79	205.26	204.13	204.14	205.88	203.93	203.39	203.63	202.13	202.28
212.74	217.82	219.42	217.18	217.06	222.18	219.16	215.95	214.96	216.2	217.67	220.3	217.46	216.8	214.01	217.76	216.09	217.13	216.45	219.62	217.64	214.01	215.63	218.14	216.43	216.59	215.9	217.24	218.11	214.2	217.99	218.73	215.52	217.15	216.77	215.48	216.64	217.64	214.82	219.59	216.07	220.7	213.03	219.54	217.2	216.89	216.1	214.26	214.66	218.29
194.58	194.95	197.14	193.28	192.77	194.12	193.79	193.49	194.95	193.72	194.72	194.3	192.16	195.2	194.02	192.56	194.17	193.18	192.53	196.03	192.46	192.09	195.07	197.88	198.64	190.92	194.31	192.91	196.48	193.35	195.17	192.07	197.1	193.41	194.99	190.66	193.43	193.48	191.14	194.62	191.04	192.02	193.07	195.07	196.7	194.37	197.43	191.45	194.99	198
210.34	210.4	209.8	213.44	209.72	206.91	208.21	208.76	208.77	204.84	207.27	208.42	208.8	206.46	207.11	209.84	210.12	207.35	207.14	208.55	208.87	208.69	209.98	207.51	207.65	207.51	209.19	206.96	206.01	206.56	210.19	207.06	208.57	206.28	209.27	209.22	204.84	209.26	210.02	208.01	208.64	208.38	209.14	211.26	210.79	207.81	208.04	208.75	208.53	208.28
205.48	207.53	207.92	206.16	206.77	207.78	206.78	208.29	205.55	208.16	207.82	209.61	206.53	207.26	212.59	205.4	205.32	206.75	207.66	207.92	210.9	205.05	207.07	207.49	205.98	207.73	206.54	209.1	207.92	209.3	208.04	208.67	201.54	206.46	211.44	207.37	209.64	206.92	209.29	209.56	208.47	210.43	208.72	207.82	209.3	210.45	209.16	207.25	209.97	207.04
204.62	205.76	205.59	203.1	203.64	204.33	207.46	207.05	204.86	206.85	199.94	203.49	203.24	204.29	205.26	203.95	203.87	203.04	202.72	205.65	207.5	203.9	204.15	205.07	204.24	206.07	204.89	207.26	205.14	202.11	202.24	203.95	205.21	204.33	202.56	202.41	204.01	203.53	205.88	203.97	204.36	201.62	206.31	203.92	200.53	207.56	203.69	206.75	205.15	206.81
217.05	216.11	213.59	216.27	216.82	216.35	218.89	214.15	216.23	216.22	216.96	214.48	217.73	214.46	216.91	218.73	216.33	215.65	215.19	214.63	217.88	215.67	217.55	216.31	217.59	215.46	216.67	215.08	217.01	218.62	215.34	219.2	215.26	217.43	219.27	216.23	218.56	218.77	218.34	216.43	218.14	214.36	215.05	215.06	217.76	219.34	216.8	215.27	220.16	217.71
203.93	206.21	199.88	203.73	203.78	202.86	204.89	204.67	205.3	203.47	201.28	202.67	204.56	204.32	204.39	204.94	203.84	204.64	203.29	203.45	202.41	203.91	204.03	204.28	201.32	199.75	203.23	202.83	201.47	200.74	203.75	201.25	204.47	203.57	205.22	205.31	205.18	205.35	205.99	204.94	206.27	197.75	205.21	202.75	203.8	202.69	203.9	200.41	204.9	200.78
208.92	210.68	209.94	208.9	206.41	208.31	206.49	209.72	206.83	209.62	206.16	209.11	206.63	208.18	207.48	209.21	205.69	206.42	208.89	209.66	209.21	210.78	211.92	209.08	207.07	209.27	210.38	206.28	207.46	207.77	211.67	212.4	208.08	206.66	210.61	206.65	207.76	209.06	211.08	207.4	211.19	208.28	209.01	208.81	209.52	209.08	207.47	207.36	209.72	209.45
207.23	207.56	207.15	203.73	205.92	204.02	207.58	208.63	207.37	208.2	208.89	210.34	208.91	207.19	201.82	209.22	209.36	206.43	206.5	209.01	206.15	206.8	206.3	207.74	206.49	209.03	207.49	208.97	206.94	209.59	211.84	206.68	209.34	209.68	207.14	207.57	205.23	206.11	206.52	206.54	207.05	207.6	207.1	209.22	206.21	209.03	209.96	206.95	207.97	208.75
210.21	210.23	208.38	207.31	210.57	210.35	209.55	208.25	207.54	209.07	208.01	209.92	209.06	208.58	209.24	206.29	205.68	207.17	208.86	210.46	208.01	207.4	207.3	211.04	209.19	208.6	208.35	210.98	204.69	208.44	210.44	207.32	208.78	210.08	207.34	209.29	209.22	208.91	207.73	208.2	210.37	205.4	206.54	208.23	210.26	205.56	209.11	208.5	210.6	208.71
198.86	200.22	197.71	201.41	204.39	198.07	197.38	202.22	202.7	197.27	197.19	201	198.78	199.17	201.91	199.73	201.57	198.5	201.98	202.67	199.95	200.34	199.51	200.61	199.79	200.64	197.39	199.59	200.07	199.81	198.02	201.05	200.79	201.11	199.85	200.55	202.82	200.21	199.92	199.5	197.62	202.6	202.42	199.2	200.03	200.71	203.08	199.86	201.9	201.1
208.28	210.04	206.48	209.89	211.79	209.68	209.72	211.36	208.9	210.28	210.55	208.83	211.39	214.61	208.92	207.89	206.01	209.45	208.14	207.01	209.98	209.91	210.04	211.41	209.59	210.75	210.69	209.12	208.4	208.85	210.89	211.57	208.88	209.24	213.07	211.25	207.5	211.65	211.07	209.1	203.93	209.4	209.05	215.78	207.61	213.01	205.77	209.33	210.47	211
211.13	212.53	212.08	208.45	212.6	209.08	210.55	211.44	210.47	213.33	210.66	212.55	209.72	210.22	210.57	209.56	212.11	209.44	211.38	212.28	210.25	212.26	210.82	208.94	211.98	212.04	209.54	210.3	211.28	213.93	215.18	210.2	212.33	211.23	208.98	208.07	215.22	212.68	210.51	210.95	211.75	212.99	209.79	211.69	210.76	211.93	207.66	210.18	213.59	213.05
202.89	201.77	205.19	205.94	201.46	205.44	203.53	202.28	201.67	204.9	202.36	204.92	202.29	205.56	201.12	206.02	203.21	206.53	203.27	205.24	207.54	204.82	202.53	202.11	203.23	203.54	203.19	204.36	204.82	203.96	202.4	204.37	202.38	204.54	204.68	204.33	202.43	206.92	204.97	207.58	201.34	204.7	200.89	200.92	205.52	204.65	205.36	206.54	203.72	200.98
196.86	204.12	201.43	201.69	201.65	201.5	199.21	202.94	203.19	201.02	200.18	200.83	203.57	201.27	200.68	198.83	199.03	201.08	199	201.69	200.55	199.74	198.02	200.72	199.97	198.09	202.28	197.4	200.38	201.83	203.21	198.52	200.96	200.67	201.52	201.46	202.86	202.53	199.55	203.05	198.75	201.19	202.28	200.76	201.2	200.42	201.22	204.21	199.07	199.55
212	210.22	212.08	213.7	213.68	210.94	211.91	214.43	211.01	214.76	211.27	216.21	213.63	211.66	211.43	213.73	210.2	216	215.81	217.98	216.8	213.55	214.76	212.25	216.24	214.29	212.34	215.62	214.68	210.14	212.11	216.11	216.69	212.12	212.65	214.9	214.34	214.06	214.82	213.66	213.09	212.97	212.39	214.02	216.45	214.05	212.23	212.25	212.76	212.03
211.81	212.07	212.5	212.33	210.81	209.86	209.25	210.28	210.33	211.05	212	211.54	211.76	212.01	211.12	213.39	211.27	209.88	212.67	211.83	212.6	210.96	211.79	213.23	211.27	209.62	210.87	211.87	212.02	210.99	211.01	211.18	209.36	211.31	210.31	209.67	214.33	213.93	212.35	213.1	213.05	212.6	214.25	211.65	212.89	211.85	208.7	211.51	211.26	209.66
216.43	216.68	218.64	219.72	215.7	219.63	219.22	216.27	214.09	215.68	217.54	214.5	217.32	217.24	214.91	217.61	220.22	215.96	218.78	214.74	218.32	217.21	216.08	216.04	216.66	218.69	216.87	215.67	218.12	216.24	215.57	219.68	216.33	216.27	216.32	215.07	218.48	213.42	218.59	217.83	219.58	218.6	220.05	218.35	217.21	218.52	217.57	214.01	217.91	218.69
207.26	209.59	210.86	209.3	208.67	208	207.98	208.35	209.01	205.6	205.7	205.99	209.45	209.37	205.13	205.57	205.85	203.53	207.34	208.62	204.71	205.58	206.58	206.51	204.84	207.21	210.07	204.62	207.86	209.9	210.64	206.57	205.3	205.37	208.79	206.91	205.87	207.16	206.27	207.94	206.65	207.33	209.37	207.67	209.48	206.46	204.75	208.48	206.55	207.82
207.95	210.15	209.08	207.55	207.74	207.3	210.26	210.72	209	210.2	209.81	209.43	208.79	209.62	208.17	211.34	209.62	208.56	209.57	206.68	207.08	210.82	211.51	209.31	206.44	212.14	210.25	209.23	208.71	209.12	205.28	206.61	210.56	209.96	212.67	205.21	209.27	213.4	209.62	209.23	212.84	209.51	208.89	208.89	212.13	206.07	210.83	209.31	211.85	211.26
199.98	202.35	203.96	201.59	202.48	199.06	202.78	199.87	199.56	199.83	199.41	202.78	203.04	203.23	203.86	201.43	204.3	202.81	205.75	202.97	201.34	199.63	199.62	200.75	200.81	202.06	202.56	205.08	201.35	201.12	202.79	200.56	202.28	200.72	200.79	204.01	198.88	200.29	202.45	201.77	199.66	202.21	201.43	200.86	203.43	200.68	202.06	199.79	201.31	204.76
192.93	193.78	195.6	197.99	194.62	191.09	196.16	199.39	195.94	195.36	194.7	195.93	194.24	190.98	196.37	194.69	192.2	194.71	196.16	194.1	192.87	192.98	193.86	196.7	191.68	197.21	192.78	190.45	192.87	194.42	192.84	196.56	195.17	197.02	195.49	196.23	188.89	196.93	193.73	194.35	188.96	190.34	192.81	195.72	193.87	197.17	196	194.83	193.27	194.61
201.91	203.3	200.43	205.74	202.59	203.4	205.79	205.64	205.26	201.74	198.82	202.59	204.72	201.39	201.86	202.71	204.03	203.66	200.97	204.22	204.18	205.43	203.6	202.47	204.75	204.07	203.87	202.66	201.77	202.13	202.43	202.65	201.09	201.8	202.38	205.79	204.76	202.74	201.68	204.21	204.56	201.95	202.09	203.17	206.55	205.75	201.21	201.92	201.74	202.83
205.99	204.32	203.49	208.06	205.47	204.94	203.33	203.78	204.5	203.91	208.31	205.28	205.47	203.78	205.52	204.78	208.33	204.3	204.9	203.87	206.06	205.04	204.84	208.2	209.07	204.7	206.32	201.9	203.86	206.79	207.03	206.32	203.69	203.59	205.8	203.26	203.31	206.59	206.29	204.19	204.29	202.45	206.05	203.95	201.52	205.51	204.81	204.32	206.13	203.74
206.76	206.55	205.61	208.2	209.36	206.91	208.6	208.69	212.18	204.81	208.07	213.04	208.42	206.85	210.72	209.49	206.79	205.6	209.89	210.85	209.5	208.28	208.46	209.26	212.57	208.24	208.17	206.64	209.82	208.03	206.26	209.27	209.58	207.85	207.75	209.66	210.34	206.01	206.96	206.72	208.74	205.87	207.97	205.38	207.95	206.38	206.51	206.83	208.96	211.58
213.49	212.53	213.45	213.47	214.51	214.95	212.39	213.05	214.32	213.78	210.92	214.43	214.68	213.96	214.43	214.12	211.61	214.69	216.47	215.2	214.82	213.71	210.77	211.32	216.66	210.73	209.46	216.77	211.09	216.36	211.17	213.75	213.12	212.88	212.07	216.45	215.69	214.24	214.89	213.09	216.36	213.18	216.6	216.22	215.59	211.07	215.06	211.82	212.44	215.07
203.55	203.39	201.22	207.24	205.77	204.66	206.64	203.67	207.54	204.95	205.16	204.08	204.8	205.58	204.37	199.84	202.85	204.15	204.74	203.64	203.49	205.36	205.15	205.26	203.99	204.49	206.13	204.4	202.54	207.71	204.7	205.36	201.47	204	205.69	203.21	204.05	208.67	200.2	202.53	205.6	208.48	202.92	205.43	205.57	206.46	202.9	205.29	204.03	203.44
217.19	214.7	219.45	214.17	214.54	216.7	216.43	221.37	215.72	217.52	218.33	217.74	213.96	218.22	215.85	218.87	215.28	217.71	217.05	215.07	218.31	216.26	214.42	217.27	216.73	219.47	217.88	217.83	217.6	218.65	217.63	217.12	215.96	217.83	218.45	216.18	217.41	215.46	217.53	214.98	213.87	216.87	214	213.7	215.12	220.19	215.56	218.75	217.62	215.6
209.3	206.26	209.4	205.36	206.98	208.44	209.08	209.5	209.77	211.4	209.42	206.67	207.93	207.57	206.09	207.65	207.86	210.04	208.16	208.46	209.31	209	209.91	209.07	210.38	210.05	209.34	207.7	209.98	207.26	209.95	207.9	210.57	211.79	208.07	207.85	205.84	209.35	208.21	208.98	209.84	207.85	211.42	210.18	206.41	208.69	209.34	208.58	207.88	211.39
219.57	213.47	216.12	218.83	217.36	216.86	215.83	215.76	215.11	216.41	217.34	212.41	216.85	216.28	216.06	216.43	215.08	216.38	217.36	217.68	216.34	218.64	220.79	217.03	216.78	218.41	214.75	218.3	215.17	218.96	218.11	218.5	216.32	218.37	216.48	215.15	217.65	215.82	215.42	216.27	218.91	213.35	216.81	217.7	214.2	219.75	217.21	218.69	216.55	214.95
202.41	202.13	198.85	200.05	199.69	199.21	203.01	200.48	201.55	201.99	200.95	200.16	204.26	201.04	203.71	200.65	199.41	200.64	198.85	200.94	201.1	201.34	203.93	199.88	206.41	201.64	201.8	203.56	199.28	202.61	199.38	202.52	199.98	201.16	202.87	203.84	204.09	200.93	200.87	201.34	198.75	203.91	200.88	202.01	198.3	202.13	200.88	201.53	199.23	202.94
214.48	216.87	211.15	213.96	213.3	211.88	213.64	213.27	212.69	214.99	208.39	212.29	213.33	215.04	214.02	212.65	214.61	213.24	214.78	214.36	215.08	212.41	214.47	213.51	213.6	212.68	210.88	212.65	214.69	213.5	214.54	211.56	211.23	214.55	212.79	209.06	211.25	210.54	213.45	213.46	213.98	213.8	214.52	210.62	210.9	213.79	214.46	210.67	213.75	211.55
207.11	204.01	205.95	207.19	207.66	208.42	206.32	204.31	203.66	204.75	207.81	202.76	203.77	207.6	206.84	206.96	203.78	203.92	205.44	205.46	205.58	204.24	204.08	206.34	206.89	207.1	206.67	203.69	203.48	205.31	207.61	204.33	205.06	206.47	204.81	207.88	205.82	204.11	208.21	204.85	207.1	204.04	203.53	207.72	206.74	207.19	208.28	207.26	203.69	208.8
210.33	209.82	210.39	211.05	211.31	208.7	210.27	205.73	207.31	210.12	210.82	206.88	206.97	208.1	211.77	211.01	209.16	208.59	211.32	211.37	211.61	208.4	209.29	213.34	209.92	209.77	211.14	210.58	210.64	209.34	209.26	209.1	206.71	214.45	206.85	207.43	211.75	210.69	210.43	211.75	207.43	212.06	209.54	210.97	210.36	209.77	209.47	212.97	211.16	210.34
196.91	199.81	201.74	200.67	199.25	199.59	196.56	199.9	199.36	199.41	196.43	200.01	197.39	199.74	201.25	201.23	199.25	199.72	197.95	201.24	199.53	200.86	204.01	199.87	197.46	200.66	196.04	197.63	197.67	200.75	202.32	200.83	200.69	200.34	200.59	201.23	198.98	197.7	201.64	196.73	196.34	201.31	197.89	202.4	198.24	201.01	200.14	198.23	201.72	198.74
200.62	203.62	200.21	201.8	202.28	204.47	202.95	201.73	201.65	201.44	200.89	200.87	202.18	205.1	199.61	200.84	198.33	203.11	196.39	198.7	205.01	203.03	203.34	204.46	201.37	200.81	201.31	200.34	202.07	202.56	201.63	201.14	203.3	204.41	201.81	203.01	202.43	202.36	203.25	200.7	201.4	204.5	202.05	201.27	204.39	203.96	199.74	203.29	205.12	202.65
209.86	214.89	212.27	213.77	207.83	211.38	209.96	210.65	211.98	210.34	206.98	211.99	213.61	212.41	212.55	207.1	209.72	213.06	210.53	213.84	212.94	212.42	210.21	208.22	208.87	211.47	213.11	211.24	214.26	208.9	211.6	209.57	216.08	210.07	215.06	212.13	210.04	210.96	209.28	210.85	212.88	212.13	213.74	211.98	211.1	211.16	210.81	214.46	209.81	214.48
209.9	208.62	213.16	207.11	209.12	207.91	207.76	208.55	208.45	208.75	211.96	209.41	209.37	204.74	210.86	210.86	206.53	208.83	206.24	206.76	210.22	208.52	207.69	210.11	205.32	207.41	208.5	210.37	211.02	210.64	209.9	209.92	208.44	208.22	206.9	207.86	208.35	209.91	208.22	209.34	209.23	210.58	210.53	210.92	207.91	209.51	211.6	210.58	207.46	209.3
204.36	204.15	202.76	205.16	204.39	203.01	202.43	201.21	201.56	203.63	203.81	204	202.09	205.2	200.74	203.82	202.81	201.76	203.18	201.13	205.79	203.23	201.43	205.06	201.86	206.65	202.75	199.99	201.75	200.41	206.49	204.27	203.18	205.98	204.78	203.64	201.82	202.69	204.85	200.09	200.55	205.74	202.03	201.62	203.46	202.24	201.62	206.58	202.38	205.07
209.74	210.79	208.66	210.71	209.25	208.01	208.39	207.95	210.47	210.76	210.17	211.29	208.6	208.44	209.15	208.86	211.26	211.53	205.66	210.87	210.84	211.19	208.73	210.12	208.66	210.47	209.36	209.46	207	209.6	209.9	209.15	209.65	210.91	209.63	210.25	208.56	210.72	209.45	211.15	207.23	208.77	208.87	214.88	208.21	211.22	210.53	209.82	210.89	210.36
210.29	211.88	207.36	206.99	207.73	204.24	208.69	207.8	209.69	207.12	208.56	204.25	209.06	208.83	209.31	206.64	207.98	208.56	206.48	210.48	208.09	206.52	206.62	205.67	208.36	209.35	208.85	207.9	207.11	203.9	206.91	207.27	205.63	209.28	211.43	208.57	206.16	208.52	208.57	206.02	208.92	207.55	207.03	206.75	205.87	209.26	210	209.25	210.62	207.58
197.45	201.95	204.05	197.97	200.64	201	204.71	201.53	200.93	198.1	198.74	199.43	197.38	202.82	197.56	202.29	201.11	200.26	201.66	201.9	198.45	196.83	199.31	202.34	200.95	200.02	197.97	201.32	198.7	200.32	199.48	201.28	200.43	203.11	203.27	199.87	201.73	200.63	201.28	200.15	200.07	201.7	198.77	201.74	201.52	201.63	196.88	200.89	198.52	200.13
212.33	208.91	213.18	212.96	211.61	212.4	210.98	212.7	211.39	212.44	211.32	211.73	214.53	212.27	212.13	213.96	211.68	212.05	214.43	208.74	213.31	214.27	211.91	211.04	213.68	213.07	211.91	212.45	210.73	209.93	214.44	208.67	213.94	210.99	211.44	212.87	207.77	213.99	209.19	216.88	211.45	211.22	211.66	207.61	213.16	211.81	212.44	212.26	215.87	214.47
205.44	205.43	206.46	206.59	206.79	208.78	208.24	207.92	204.08	208.89	207.07	208.58	204.52	204.77	205.58	207.8	206.89	204.98	206.08	204.84	206.48	206.83	206.85	207.8	203.91	205.68	207.72	206.2	204.03	209.49	206.81	206.19	205.35	205.83	207.4	208.63	204.4	205.35	205.38	206.04	208.79	205.88	205	203.45	206.77	206.25	207.12	208.81	206.57	206.16
211.36	210.74	209.89	211.6	210.74	209.05	206.56	204.99	206.52	209.89	209.46	207.04	209.55	211.07	207.67	207.41	209.75	206.64	211.67	209.15	209.89	209.84	210.71	209.01	211.07	207.87	207.74	208.28	208.39	209.61	210.24	207.8	208.59	208.22	209.86	209.85	205.46	206.79	206.72	208.56	209.16	209.61	205.25	208.21	209.94	208.84	210.63	209.69	209.04	210.2
206.81	210.03	209.89	208.61	208.4	211.1	212.4	206.92	208.77	209.79	209.68	211.65	207.25	207.64	205.32	207.52	209.77	212.36	211.46	210.4	208.87	211.77	210.05	210.81	212.71	207.53	208.64	207.57	206.81	207.28	210.54	208.9	211.1	210.17	207.32	206.12	206.61	212.31	208.42	207.51	211.61	205.86	208.29	210.23	210.91	205.58	205.75	211.18	205.51	206.94
211.06	212.08	212.25	212.92	208.92	213.36	212.31	211.31	210.99	213.32	208.71	209.81	210.94	211.59	213.56	212.28	214.41	211.15	211.45	211.17	212.33	211.35	209.79	210.14	213.38	211.16	209.51	212.8	211.73	210.19	212.87	212.37	214.58	210.1	210.56	211.68	210.89	212.54	212.87	212.41	211.45	212.67	209.44	214.74	213.57	212.44	211	212.09	211.6	213.6
207.01	207.29	209.49	211.03	207.48	208.66	209.85	207.11	213.08	208.43	209.53	211.11	210.89	207.04	210.19	210.08	206.1	210.02	211.7	210.45	208.62	206.81	208.02	211.05	206.53	209.82	209.66	209.43	210.47	210.87	207.53	206.54	204.96	208.96	208.46	208.98	208.79	211.32	208.64	210.37	208.9	208.61	214.78	211.32	209.01	206.28	207.19	209.43	209.79	210.09
196.27	194.96	196.37	193.55	194.21	197.33	196.79	196.01	192.37	193.55	194	196.13	196.04	195.85	189.91	196.35	194.63	195.36	189.37	196.47	195.02	194.66	199.22	195.68	192.01	194.27	191.66	195.66	192.07	192.76	191.39	193.45	192.81	193.12	193.14	194.97	193.72	191.69	196.76	193.02	191.75	197.33	194.78	195.89	196.44	196.44	192.55	195.26	196.5	194.76
205.05	200.38	204.22	203.78	204.31	203.82	205.5	201.03	205.93	200.38	205.99	202.39	205.36	202.17	203.18	204.96	206.25	202.62	202.93	205.66	202.03	205.35	206.07	206.27	203.92	203.82	206.35	201.82	201.89	201.81	201.55	202.27	202.95	203.53	204.23	203.53	206.67	205.07	205.63	201.72	205.58	198.32	200.19	205.72	207.48	205.65	200.28	203.51	207.31	201.47
210.77	207.67	205.27	207.88	210.73	210.45	210.36	207.1	208.87	209.5	207.22	208.68	208.03	206.47	209.91	208.5	211.6	208.65	206.43	209.95	207.34	208.51	208.09	207.72	212.19	208.63	207.92	208.23	210.28	213.51	209.82	208.13	209.12	210.31	207.6	208.24	211.25	210.42	206.52	205.75	208.86	211.29	209.54	207.37	208.59	210.55	209.16	208.04	211.08	210.38
214.89	209.49	213.55	207.68	211.59	211	213.57	211.52	213.1	211.79	209.99	212.02	212.14	213.08	209.84	210.49	209.22	214.98	213.57	207.41	210.08	210.62	214.07	211.19	212.57	214.1	208.72	211.71	213.01	211.18	211.75	208.39	213.12	214.66	208.81	207.89	209.64	211.47	210.95	210.16	211.59	215.64	210.35	210.36	210.4	213.74	210.49	214.74	210.44	213.42
203.7	202.64	201.56	201.27	200.84	199.41	199.87	204.35	204.52	202.49	205.48	204.64	200.3	202.5	203.69	200.63	205.25	200.77	203.07	201.02	202.63	204.62	202.76	204.48	203.69	205.68	203.1	200.98	203.05	203.23	202.65	201	204.48	202.51	203.54	204.86	207.42	200.59	200.43	203.18	200.09	203.49	200.95	203.92	203.14	202.62	200	204.75	200.57	199.59
208.14	208.37	208.15	210	210.68	209.45	207.93	205.95	209.93	207.49	207.15	209.56	205.27	210.17	205.17	205.31	210.41	207.03	208.24	205.46	204.45	208.87	207.15	208.7	208.26	205.84	207.92	211.83	206.02	204.98	208.32	206.92	210.35	210.76	211.43	207.54	206.88	208.26	206.16	207.27	208.21	206.6	203.58	208.43	212.02	206.74	205.44	207.55	207.04	205.35
200.68	201.43	197.87	200.45	205.77	201.76	200.94	202.84	200.1	199.93	202.26	202.62	203.59	203.29	203.23	200.33	201.13	203.44	201.44	199.76	201.02	201.37	202.25	202.92	199.36	203.09	203.79	199.48	198.91	202.7	201.67	204.28	199.84	204.78	200.04	200.22	204.93	204.19	201.96	203.46	205.54	203.62	204.21	201.87	203.12	204.52	201.02	203.77	203.65	200.61
208.66	207.01	207.56	207.03	207.44	208.43	204.19	210.4	210.42	209.18	208.49	205.58	208.17	210.28	209.37	207.73	207.21	209.99	211.41	209.02	209.9	211.64	210.19	209.25	206.38	210.13	211.97	209.34	208.58	209.88	209.01	211.8	211.54	208.79	207.66	208.9	207.08	209.29	211.05	207.58	209.51	209.93	210.63	207.07	210.08	210.58	209.33	204.98	208.46	210.98
202.89	200.92	202.62	202.65	201.13	204.44	204.67	202.04	202.91	204.33	199.54	200.66	203.59	203.99	202.16	203.84	202.43	202.64	201.54	201.33	200.74	201.6	202.23	205.06	201.3	201.68	203.51	198.99	201.59	202.87	204.94	204.63	199.7	201.43	205.56	203.36	200.65	200.61	202.5	202.48	204.87	203.1	201.23	202.67	201.55	203.1	204.19	200.41	205.72	201.21
211.89	213.5	214.55	211.77	209.22	210.55	212.19	210.06	209.78	207.94	213.42	209.76	212.46	210.41	212.54	211.98	214.52	214.92	214.75	211.67	209.7	210.56	210.36	211.43	212.21	210	212.56	209.6	209.64	211.35	211.96	212.47	210.06	213.15	208.97	209.7	210.63	213.01	210.14	207.91	212.41	211.28	208.81	210.72	212.49	208.69	209.46	210.87	210.97	210.59
206.98	209.72	208.76	206.46	208.36	207.14	207.11	208.73	208.27	208.29	207.51	206.21	208.63	208.1	209.04	208.51	209.51	212.21	208.86	206.59	209.79	208.01	208.47	208.07	205.89	208.6	207.57	206.03	211.01	209.58	206.44	204.69	211.78	205.9	209.64	209.33	208.54	207.04	211.5	207.02	206.55	207.67	209.59	207.64	208.09	210.53	209.75	208.75	212.36	206.92
193.87	194.98	195.71	193.51	198.18	194.84	192.48	195.43	193	192.8	196.38	196.35	194.44	195.49	195.45	195.65	196.07	195.99	195.5	193.93	196.15	194.27	197.15	195.97	196.58	193.65	196.12	193.17	197.91	195.67	193.4	191.8	195.42	198.29	193.7	194.57	197.18	198.53	194.57	201.8	193.75	197.93	194.03	196.01	193.63	198.27	195.97	193.61	196.85	196.6
200.03	199.33	199.37	198.6	199.7	200.32	202.27	200.17	202.9	202.82	203.94	200.76	199.91	203.7	199.26	200.98	201.14	200.65	196.74	199.71	199.12	200.29	197.85	200.88	200.44	201.23	199.16	201.66	199.83	203.1	199.81	198.53	201.98	199.12	195.94	201.23	199.81	203.32	197	198.26	202.25	200.33	201.67	203.52	200.39	200.62	200.65	198.08	203.18	203.04
207.15	205.3	209.25	211.81	210.77	211.95	209.25	209.25	205.16	209.52	210.23	211.14	205.89	211.27	208.48	207.38	209.24	206.49	209.01	208.99	208.13	207.12	207.42	206.15	205.17	205.2	209.01	207.11	206.91	206.78	206.22	206.2	206.57	206.48	208.07	208.96	208.43	208.13	207.93	207.09	209.13	207.6	205.68	207.4	204.24	206.63	208.44	208.74	204.75	205.84
214.61	219.71	217.01	218.21	219.86	219.2	216.7	218.45	218.32	219.09	217.4	217.23	218.49	218.99	214.93	215.89	220.04	220.04	217.39	217.46	216.52	218.75	215.21	218.08	216.91	217.55	218.13	218.88	218.15	218.69	218.15	218.48	217.05	218.03	216.58	219.12	217.28	218.26	217.96	217.57	218	216.56	219.72	220.01	216.55	214.83	214.77	216.72	216.21	218.18
215.72	213.79	216.99	217.59	218.87	217.2	216.32	218.59	217.72	216.34	218.79	214.13	218.16	218.82	215.48	218.48	216.12	218.89	217.08	219.51	216.95	218.75	219.18	217.67	217.52	217.78	214.44	213.78	220.66	215.33	216.45	217.91	216.87	219.24	217.54	219.03	215.66	218.82	218.35	213.31	216.7	216.62	218.82	217.76	216.03	219.55	214.96	214.87	214.29	218.35
202	201.88	203.77	202.58	204.91	204.2	202.88	204.26	201.93	203.59	203.37	200.15	200.7	203.77	202.87	202.68	201.83	204.26	204.35	203.11	204.76	202.07	202.17	203.89	203.47	202.29	204.91	201.96	204.53	202.52	206.44	201.41	202.77	201.63	201.42	204.64	201.53	204.16	201.22	203.13	202.58	201.89	200.69	200.1	203.24	206.9	204.99	202.48	203.01	207.97
211.81	212.7	214.39	214.55	211.95	213.93	211.32	212.21	212.2	211.7	212.35	214.17	210.9	212.34	210	215.24	212.23	213.07	213.41	208.31	212.71	212.46	211.65	213.63	214.69	210.48	212.69	214.67	211.68	212.19	210.9	210.43	211.65	213.91	210.99	210.1	209.45	214.33	209.64	214.34	208.32	209.89	212.9	210.18	211.78	210.65	212.93	207.52	212.22	212.81
210.27	210.03	211.16	210.19	207.43	211.42	207.54	210.88	208.83	208.14	211.07	211.69	208.24	208.86	209.58	209.09	210.35	209.54	210.26	207.58	210.06	208.21	212.15	211.57	211.21	212.21	209	211.74	209.25	211.51	210.35	210.4	209.86	208.13	208.94	210.25	208.38	210.05	209.95	209.74	209.4	207.77	212.31	209.47	208.43	210.27	208.7	206.16	211.93	207.58
204.2	205.09	204.94	208.03	207.22	208.32	206.47	210.21	205.31	206.22	206.85	206.62	205.72	209.1	205.98	205.37	204.47	205.2	204.74	208.05	206.57	208.94	206.89	210.03	207.43	206.93	202.87	207.25	205.03	206.31	208.03	204.43	206.15	208.04	205.47	204.64	205.61	206.31	205.88	206.46	203.63	203.18	206.68	205.49	207.96	204.3	208.42	204.01	205.14	207.4
204.89	206.26	209.2	207.8	207.7	205.94	207.77	210.16	207.48	208.03	207.46	207.81	207.36	205.49	210.08	205.44	211	207.1	207.54	206.34	207.43	206.94	208.44	207.97	209.55	209.77	209.77	208.81	208.88	207.64	205.87	207.83	205.94	206.05	203.24	206.84	210.7	206.16	210.66	207.68	207.78	207.17	206.46	207.18	208.26	209.72	209.71	206.42	208.48	211.58
218.26	218.69	217.85	218.89	216.4	217.64	214.83	216.39	211.98	216.07	215.35	214.16	216.01	220.77	217.67	219.64	215.56	215.38	217.89	217.77	218.4	218.53	215.52	218.19	218.34	216.01	216.76	217.94	218.49	218.32	217.19	218.55	215.49	218.65	215.7	216.23	215.06	217.75	217.56	213.35	217.05	218.56	219.22	220.63	216.34	217.96	213.72	216.9	217.74	216.43
211.53	213.77	213.95	212.56	212.22	211.34	210.72	212.35	212.38	209.44	209.53	212.47	210.02	211.01	213.17	215.72	212.28	213.33	211.06	208.37	213.17	213.24	211.81	210.54	213.49	209.45	212.19	211.12	212.97	212.7	210.74	210.64	211.45	213.16	209.04	210.34	211.87	209.83	211.41	213.39	211.75	215.28	213.23	211.21	213.09	215.34	214.07	211.32	211.13	210.55
216.72	215.82	218.77	218.04	215.72	219.83	217.9	217.73	219.17	216.12	220.28	216.42	215.99	217.59	218.43	216.51	215.66	217.42	215.26	218.65	216.96	215.91	216.64	216.27	216.89	216.82	217.94	214.51	217.33	219.54	216.45	219.74	216.72	219.05	218.31	216.54	217.94	217.05	215.6	222.63	218.7	217.34	215.44	217.26	218.07	217.71	218.59	217.68	217.26	220.32
213.35	217.43	214.17	213.42	213.23	212.91	214.68	214.75	215.55	212.83	213.71	215.28	212.91	214.81	213.42	209.55	216.15	214.49	213.55	214.97	209.73	214.56	212.69	214.55	213.92	214.93	216.53	212.47	212.83	217.29	212.54	216.82	211.13	215.77	214.84	212.74	217.47	213.56	214.85	214.49	212.44	211.23	214.33	212.2	211.47	213.24	215.25	215.19	216.14	213.25
202.25	204.57	206.35	202.29	205.2	205.69	206.54	208.65	205.84	206.69	205.52	204.53	207.18	204.6	206.01	203.44	206.89	205.23	207.35	202.44	204.83	203.52	206.32	208.78	203.91	206.71	203.39	204.31	204.01	204.2	203.73	203.38	206.41	206.46	207	203.31	203.16	205.93	203.4	204.4	203.84	205.16	204.08	207.62	208.37	204.75	204.78	206.14	207.1	208.21
206.79	204.82	205.7	204.08	203.63	205.34	205.28	205.57	206.25	203.72	207.07	204.89	204.61	205.68	203.97	205.18	203.9	205.44	201.47	205.83	205.78	206.58	205.7	207.08	202.25	203.03	206.02	201.79	203.7	204.25	205.35	205.86	200.57	206.28	204.01	206.45	204.03	203.11	205.56	205.59	204.72	205.22	207.24	205.38	204.57	201.68	202.58	202.22	203.7	203.55
208.09	209	209.86	208.57	206.91	209.14	207.61	211.16	205.82	209.34	209.48	207.33	210.87	210.05	209.97	211.44	208.66	209.84	209.72	207.54	206.25	211.01	210.48	209.03	205.87	208.66	208.7	209.17	206.85	207.48	207.18	207.83	208.48	209.74	208.28	213.69	211.41	210.78	207.59	209.42	206.8	208.05	206.79	207.48	209.21	211.11	209.2	207.36	208.62	209.89
206.1	209.56	213.72	211.96	207.38	209.92	210.63	208.11	210.36	211.14	211.15	210.11	209.61	211.64	206.7	208.34	207.48	208.65	209.6	209.86	208.54	211.74	210.3	207.48	209.26	206.89	211.37	212.92	207.48	208.09	210.49	210.77	208.26	210.3	209.81	212.49	208.6	211.61	211.27	212.2	207.63	208.78	211.07	209.77	211.24	211.1	210.03	211.15	210.85	210.48
210.34	208.93	209.04	212.63	215.53	210.02	212.31	212.14	212.82	209.92	210.73	214.29	211.43	210.12	210.63	212.24	210.98	210.87	214.49	210.9	213.5	210.64	211.87	209.05	210.8	211.33	210.93	211.92	209.26	210.07	211.39	207.6	210.55	215.84	211.11	210.87	210.96	210.09	213.2	215.65	213.62	210.48	209.68	213.97	211.11	211.89	212.06	212.71	211.36	211.27
199.96	198.62	200.2	200.09	199.62	199.08	196.98	199.21	197.83	202.6	199.12	200.98	200.1	201.15	197.54	197.66	199.97	197.93	199.87	196.37	199.77	199.9	201.49	199.4	202.33	201.58	197.82	200.42	203.63	201.96	199.56	199.64	202.4	200.96	197.07	200.84	201.46	200.15	199.24	198.39	197.84	199.42	200.53	204.46	199.95	201.47	198.51	199.81	199.2	204.41
203.3	202.53	202.42	203.01	203.37	203.71	203.93	204.26	203.74	201.93	200.26	202.41	202.95	203.88	204.2	200.56	204.64	203.61	203.12	204.76	206.14	202.09	203.07	205.78	202.36	203.08	203.4	206.51	205.79	200.61	202.55	204.03	204.22	203.95	201.92	204.42	203.77	205.81	198.91	201.23	202.43	203.49	201.58	203.99	206.93	205.11	201.9	203.74	204.53	204.45
213.1	213.79	212.06	219.14	216.12	210.4	212.6	214.84	211.53	212.02	213.9	214.45	213.81	214.42	214.23	212.88	216.93	212.27	212.33	214.25	214.34	212.31	211.85	212.04	216.93	213.06	214.33	209.7	212.16	212.49	213.58	212.11	214.34	215.25	211.25	211.53	214.93	213.88	215.32	212.02	210.95	212.12	215.41	215.85	213.73	213.07	209.03	212.88	213.93	211.63
211.8	211.96	211.94	214.46	212.57	210.02	212.04	211.39	210.52	212.45	207.24	211.29	209.67	214.01	211.11	212.07	210.24	210.12	209.92	213.7	210.16	210.23	211.16	211.21	211.03	209.48	209.32	211.96	209.14	211.05	209.66	209.38	210.91	212.09	212.55	211.1	208.79	209.02	213.2	209.71	213.97	211.83	214.43	212.16	209.92	212.84	212.35	214.31	212.96	212.53
208.63	207.07	206.43	208.25	207.2	208.93	212.91	206.92	209.26	207.99	205.34	210.65	208.48	209.42	210.24	209.47	210.49	208.14	208.39	207.51	208.62	204.44	206.86	207.79	209.2	206.02	213.41	206.55	211.22	208.88	208.32	210.77	211.94	211.78	212.76	208.12	210.83	208.2	210.47	208.21	206.88	209.43	209.67	206.81	207.31	207.93	210.05	210.11	209.23	207.44
213.42	209.18	211.49	211.65	211.84	216.3	209.42	210.25	211.55	211.75	214.95	212.26	212.87	211.78	211.61	211.94	213	213.16	210.63	211.13	212.74	213.43	212.01	213.47	211.47	211.8	212.71	211.58	213.2	211.68	212.33	215.26	215.65	211.99	214.37	213.16	215.92	213.16	210.43	212.27	213.02	215.8	211.53	212.57	211.52	208.72	211.49	212.66	215.34	212.68
205.47	205.11	202.09	201.76	199.62	203.72	205.22	204.81	205.43	201.74	203.98	198.5	202.14	199.61	202.1	205.06	203.63	202.46	207.46	203.79	202.04	204.49	203.22	201.49	202.68	204.27	204.37	202.87	204.91	205.85	201.22	207.72	203.22	202.55	203.18	206.07	204.39	201.21	203.42	203.63	201.55	201.66	200.24	202.62	205.5	202.92	202.44	204.37	202.81	202.26
201.89	196.9	201.65	201.53	197.78	204.29	199.91	201.74	202.25	199.29	198.24	201.55	199.75	200.12	195.83	199.07	199.81	201.86	200.84	200.36	197.41	203.5	197.72	199.34	198.66	199.08	198.61	196.88	201.78	201.68	200.36	199.48	201.55	200.91	201.23	200.57	198.38	203.21	200.35	200.35	200.88	203	196.66	202.65	202.11	200.9	201.94	198.76	201.73	203.1
213.15	210.46	204.15	208.78	208.83	210.52	210.21	206.44	207.41	210.42	205.58	210.99	204.74	208.59	209.9	208.09	207.48	210.93	210.52	209.83	209.96	207.46	211.57	206.02	207.17	208.85	207.23	210.07	211.94	209	211.21	209.5	210.81	210.04	208.08	204.49	205.32	207.08	207.73	210.62	212.36	208.4	208.3	210.99	207.86	211.99	209.04	208.1	209.09	211.26
217.07	217.77	219.47	215.62	216.12	216.09	216.23	215.57	216.99	216.52	216.58	218.35	219.11	218	218.47	217.17	217.57	215.77	219.88	218.45	216.96	215.98	216.14	215.25	214.59	216.69	216.8	216.7	214.92	216.33	218.45	218.68	214.99	218.43	216.48	217.5	218.42	214.16	212.94	217.24	219.67	217.14	218.24	217.13	218.7	217.77	216.76	213.64	216.21	213.36
205.73	204.59	202.47	203.8	202.24	205.86	205.34	201.99	201.13	203.62	203.87	204.79	200.35	202.27	203.6	198.9	203.16	205.89	203.42	202.6	203.92	202.47	199.61	205.53	202.49	198.75	200.34	204.14	205.7	205	202.93	206.97	202.37	202.07	202.46	203.56	200.64	203.62	204.89	201.74	200.57	202.51	204.56	202.37	202.88	203.06	202.65	202.79	203.98	202.23
201.2	204.34	203.8	201.73	204.86	205.77	205.08	204.23	202.47	207.35	202.86	205.84	202.43	205.98	202.07	202.88	204.96	205.67	206.56	202.96	205.46	202.61	204.65	203.34	204.03	204.83	205.29	203.59	206.87	203.29	202.45	205.02	200.88	201.03	206.5	204.26	206.38	201.72	204.69	203.52	203.61	205.11	203.51	202.99	204.99	202.36	203.81	199.92	206.16	204.27
197.35	195.73	199.15	196.05	197.9	198.89	194.98	202.59	200.39	199.71	203.23	199.93	198.75	198.83	197.43	197.41	200.16	200.01	198.41	198.31	200.07	200.38	197.99	197.21	201.85	192.5	200.15	196.75	195.72	196.84	199.07	195.68	196.9	200.29	197.45	196.77	200.56	200.74	199.7	199.25	202.97	197.14	200.73	199.85	200.29	199.01	198.69	200.1	199.84	198.61
216.97	217.07	218.53	216.69	216.68	215.33	215.23	219.8	219.04	218.14	213.87	218.65	217.79	217.32	216.46	215.61	217.1	216.27	217.85	216.12	216.39	217.73	214.06	217.95	218.15	219.04	215.64	217.84	216.77	216.14	221.4	215.54	215.29	216.44	215.04	217.27	218.91	219.26	218.56	218.83	216.29	218.57	215.11	218.6	216.41	218.45	216.38	215.87	217.96	216.46
210.27	214.09	210.06	213.86	213.11	214.3	212.34	213.73	216.06	216.89	215.04	215.63	213.55	212.07	214.29	209.25	213.86	211.76	216.38	211.74	216.46	215.86	213.25	214.22	214.85	213.05	214.18	215.39	214.32	209.83	213.53	215.85	216.67	213.28	215.39	212.78	213.14	212.81	212.16	214.14	209.91	213.4	214.14	215.8	217.39	211.9	212.62	215.33	212.18	217.21
206.65	209.2	209.33	207.45	207.56	209.17	208.86	207.65	206.3	208.48	205.1	208.11	210.06	207.71	210.18	205.78	209.74	206.26	208.81	210.15	210.83	208.78	211.52	207.62	207.6	205.52	208.9	207.91	210.11	208.37	208.46	211.31	204.9	208.12	207.88	208.66	209.57	212.42	211.03	207.24	207.56	207.61	209.64	208.73	208.6	209.94	208.29	211.02	207.28	207.11
212.73	211.58	212.32	209.57	210.56	207.95	209.83	211.12	209.18	210.5	208.44	212.23	208.79	209.53	208.68	209.25	207.69	210.46	208.18	206.36	210.06	210.54	209.26	208.79	207.66	207.12	209.02	209.68	208.47	205.97	209.08	210.12	209.87	208.68	206.64	209.9	210.5	207	207.45	211.14	208.07	210.15	210.05	206.03	207.28	210.42	209.99	207.61	209.04	209.13
212.06	211.1	208.62	215.39	211.04	211.18	212.89	212.37	208.61	214.05	213.1	211.63	211.48	212.95	212.55	211.26	207.33	211.86	212.34	214.28	211.62	211.78	213.52	212.52	213.27	212.84	210.34	212.72	210.62	213.26	211.03	212.43	211.4	214.97	215.6	213.97	212	208.45	214.98	212.02	210.63	211.88	209.05	209.92	210.92	211.54	215.54	214.35	214.01	211.11
212.92	217.11	217.07	219.71	216.87	217.87	218.51	218.19	215.23	221.09	219.17	217.46	216.51	218.24	219.74	219.7	216.93	218.7	217.38	219.05	217.66	219.03	216.44	217.55	214.74	217.87	219.63	217.9	217.38	218.42	216.26	219.57	218.61	218.38	215.83	218.07	219.05	214.21	219.61	221.69	217.19	217.84	213.78	216.26	216.29	217.36	216.23	217.45	215.9	217.19
200.96	202.85	206.91	202.13	202.37	199.11	203.61	199.44	203.21	201.93	204.75	200.57	201.23	205.44	201.65	201.92	199.01	199.68	199.83	204.68	201.06	203.28	201.24	206.08	202.81	201.85	205.73	204.14	200.88	198.87	203.02	202.6	202.06	199.42	204.2	200.16	201.68	204.63	204.37	204.15	204.68	201.39	198.7	203.59	201.67	201.73	204.54	204.09	202.29	205.08
209.89	209.22	208.16	210.67	205.82	205.43	209.14	209.23	209.28	211.64	209.96	206.6	208.83	209.15	207.5	208.29	208.03	209.56	209.09	209.55	210.33	206.36	211.46	207.6	206.65	207.67	210.81	206.42	209.86	207.58	212.15	208.24	211.37	209.45	209.49	208.83	208.6	207.71	210.29	205.33	209.01	210.38	208.57	208.5	207.66	207.43	205.43	209.4	208.29	211.46
198.61	198.55	199.64	195.8	199.97	197.78	199.38	200.01	196.03	198.83	196.43	199.45	198.91	199.46	202.72	201.59	197.35	200.43	198.27	200.76	197.91	199.31	200.65	204.8	197.82	197.62	202.12	199.5	199.67	203.66	196.71	204.62	200.33	198.89	198.21	198.85	200.48	199.62	199.98	200.21	197.55	196.11	195.78	198.25	203.03	199.65	198.02	198.97	203.06	202.44
211.27	210.17	207.52	207.49	210.45	213.02	207.85	208.51	208.97	209.8	209.6	207.91	205.95	210.6	209.01	208.62	208.87	208.52	207.35	208.24	212.44	208.23	210.85	208.21	208.13	210.6	210.03	209.16	209.73	202.59	207.05	209.48	209.1	208.77	212.52	208.71	205.9	207.74	208.87	209.44	205.3	210.22	210.36	209.09	209.95	208.13	210.22	209.15	210.81	208.7
198.66	197.99	200.33	197.11	198.55	200.87	198.83	198.64	199.09	199.25	200.2	198.82	198.91	196.96	198.29	197.75	199.22	195.63	196.71	196.52	194.92	196.27	200.41	198.76	202.32	200.15	199.68	200.94	197.5	199.91	197.05	197.61	200.97	199.46	195.66	195.2	198.18	199.75	201.96	197.66	198.92	199.04	198.11	199.76	200.24	199.31	199.45	198.09	201.7	199.72
215.26	213.33	214.02	211.46	215.26	214.28	214.86	213.78	212.92	215.2	213.44	211.52	212.46	211.05	214.53	215.75	214.05	212.21	213.9	210.93	212.39	214.2	212.69	214.93	213.93	214.67	211.49	213.16	211.94	212.73	215.61	212.41	213.04	214.51	212.23	214.46	213.68	210.65	211.56	215.25	216.81	212.1	213.08	212.67	213.9	214.15	217.25	212.52	215	213.63
211.4	216.05	211.61	213.58	212.47	213.18	209.2	218.31	209.87	211.53	209.97	212.53	214.47	214.25	213.54	214.75	209.59	211.05	211.95	215.88	214.22	214.47	213.77	215.4	213.85	215.23	214.05	213.49	213.17	213.25	212.6	211.87	213.03	210.44	213.68	212.75	213.93	213.19	209.79	212.31	214.87	212.27	215.24	213.53	212.47	214.35	213.16	210.53	212.76	216.68
208.04	208.31	208.63	207.21	205.28	207.24	210.05	205.17	208.02	208.36	209.33	209.16	209.3	210.15	207.23	208.49	208.01	206.1	209.32	206.34	207.28	206.21	210.41	204.88	204.66	207.86	205.24	207.55	210.43	209.2	207.52	209.93	209.39	207.57	205.15	206.55	210.96	208.46	206.51	204.98	204.76	211.06	206.12	209.07	209.12	210.57	209.27	209.8	207.56	206.04
198.47	200.74	202.74	199.95	201.58	201.87	200.45	198.45	198	199.51	200.46	202.5	199.81	200.08	200.7	202.68	198.47	200.42	198.31	199.21	195.82	199.03	197.78	198.85	201.53	201.04	199.82	202.99	198.85	200.37	198.99	200.79	198.56	200.33	202.01	198.98	202.98	200.12	199.33	200.14	200.33	199	199.01	199.96	201.14	201.73	206.19	198.81	201.29	201.29
202.79	200.5	199.88	200.92	199.15	200.36	198.8	202.08	199.08	199.28	203.07	201.06	201.07	197.76	199.23	199.31	200.59	201.73	204.46	200.79	200.96	198.34	199.21	198.27	202.78	203.42	200.34	199.45	203.83	201.52	196.88	204.79	200.63	199.85	201.23	198.19	198.54	201.55	199.39	199.36	198.93	203.34	202.52	197.81	200.74	201.38	200.8	200.56	200.19	199.56
205.99	203.53	204.85	201.08	204.72	202.9	205.34	204.29	203.61	205.42	203.42	205.76	202.93	202.1	204.28	203.52	202.18	204.1	206.2	204.98	201.02	199.54	203.02	205.78	203.06	201.16	202.37	201.31	202.38	205.97	203.63	203.28	204.41	205.24	200.18	205.36	201.36	204.25	203.57	203.3	203.1	206.99	204.01	202.83	202.74	203.47	204.24	203.68	203.67	202.7
193.96	199.95	199.77	202.58	200.7	197.92	200.14	197.37	196.87	197.77	200.12	193.56	198.39	198.16	196.26	198.01	194.19	198.24	197.18	196.03	195.96	197.79	197.5	196.97	198.7	197.73	198.09	198.69	198.19	198.2	196.72	201.65	200.21	198.99	196.68	199.17	197.63	196.57	194.74	198.8	194.75	197.86	197.36	197.75	197.48	198.02	193.81	197.41	195.38	198.59
198.63	196.79	200.63	199.71	202.47	198.16	197.47	197.79	201.02	199.48	202.21	197.66	199.62	197.44	199.52	197.92	203.55	198.73	199.03	202.83	200.27	199.35	201.8	199.2	196.79	201.73	196.81	197.76	197.66	202.62	196.76	201.49	200.98	198.19	202.34	200.95	200.61	197.99	199.8	197.92	199.85	202.6	203.15	199.9	200.7	200.17	201.06	197.04	197.57	200.45
206.96	209.08	209.47	207.55	208	208.93	210.01	207.14	207.45	210.89	208.61	208.94	206.59	206.63	207.53	208.64	209.93	208.4	206.48	208.02	211.21	206.5	207.68	207.26	211.49	209.38	208.38	208.73	206.11	210.01	208.92	205.65	208.45	210.68	205.22	208.67	205.28	207.63	207.84	209.37	210.01	207.35	206.04	208.97	207.28	207.71	206.64	209.89	207.87	209.28
204.47	209.02	208.74	210.81	210.1	206.96	210.48	206.67	210.79	211.07	207.81	205.75	205.99	209.96	209.95	209.12	207.81	209.34	209.26	206.53	206.68	208.93	208.54	208.23	209.91	210.21	206.2	210.56	209.96	209.2	206.85	207.67	207.09	209.55	206.28	209.84	209.95	207.02	207.98	206.58	210.89	207.69	207.63	206.48	206.02	209.28	204.74	209.59	211.38	208.01
202.34	204.93	199.55	199.71	196.48	204.11	199.37	199.36	198.64	202.98	203.19	201.33	200.69	201.81	201.88	199.5	198.12	202.72	203.88	200.57	200.42	205.26	201.39	202.56	204.53	203.52	198.97	197.03	200.62	199.65	199.13	200.37	199.64	202.86	200.42	202.66	200.77	201	198.51	201.62	201.01	203.69	200.02	202.83	201.06	200.8	202.42	200.9	203.58	201.4
209.61	204.57	205.57	209.32	209.73	205.85	208.16	208.59	209.93	207.01	206.76	211.73	207.02	208.67	206.58	206.57	212.22	208.3	209.58	208.95	206.42	209.23	207.94	209.58	210.66	211.94	210.55	210.47	210.56	206.77	208.82	210.09	206.45	207.19	210.59	208	209.13	206.98	210.19	208.23	208.46	209.55	208.35	209.94	209.34	209.55	208.12	212.17	205.51	206.52
203.48	206.71	204.56	206.15	205.92	207.2	207.93	205.46	208.21	201.44	209.26	201.47	206.86	206.87	209.63	208.93	204.32	202.93	206.16	203.26	203.94	208.74	203.65	203.12	205.02	203.37	205.16	205.42	204.85	208.4	207.3	204.05	208.11	203.1	208.64	207.43	205.6	204.46	202.52	203.71	204.04	205.31	204.97	205.53	205.7	202.28	206.77	203.92	207.04	202.74
203.74	204.97	203.5	205.49	202.27	204.24	201.93	202.66	200.5	204.87	204.26	205.5	200.91	201.96	206.32	203.38	201.74	204.25	201.38	203.21	201.1	205.32	203.84	200.95	203.95	204.5	201.96	203.72	207.04	203.27	203.05	201.48	201.75	201.22	200.92	199.84	205.73	203.26	207.36	205.39	203.31	204.61	202.87	207.16	203.28	202.45	201.69	200.01	203.97	204.91
200.23	204.78	198.74	203.1	196.53	199.97	198.56	201.11	202.08	197.5	199.95	199.53	203.05	197.49	200.84	201.62	196.51	200.97	200.79	199.41	200.49	199.92	203.37	198.72	197.99	201.63	201.33	200.51	201.22	199.88	200.08	200.54	200.16	200.71	203.12	196.8	200.99	201.87	198.99	199.33	198.98	200.15	200.19	198.96	195.26	200.44	199.97	199.05	201.11	202.52
205.93	210.53	208.45	204.24	209.11	206.76	205.01	209.41	208.63	211.9	209.12	208.05	206.1	209.57	206.91	209.26	207.06	206.91	209.93	206.19	209.44	212.35	204.71	208.58	208.75	208.5	210.03	208.83	207.84	210.07	209.38	214.07	208.41	206.61	207.31	211.86	208.6	209.24	207.59	208.72	209.81	210.76	205.32	212.24	209.04	206.11	210.71	207.85	207.39	208.26
210.93	209.32	210.4	209.31	211.53	212.85	213.53	213.12	213.54	210.39	212.85	215.36	212.31	212.79	212.55	212.92	213.48	211.78	215.75	212.6	212.13	212.5	211.98	210.93	214.86	212.53	214.56	211.81	211.48	213.89	210.65	210.09	212.16	210.96	214.45	210.96	215.12	215.68	209.88	211.07	210.96	211.5	213.7	211.89	211.42	215.13	212.61	212.5	212.47	213.54
216.55	218.75	219.52	215.59	217.94	216.95	220.1	217.75	218.49	217.72	217.89	219.68	218.41	217.59	218.49	218.22	214.32	216.31	218.35	214.86	216.3	218.8	220.08	219.92	218.47	219.28	213.42	213.06	219.13	217.59	215.1	218.61	218.2	216.72	212.28	219.68	218.72	219.99	217.88	219.18	219.51	217.78	217.55	219.56	217.77	218.09	218.58	218.38	216.01	217.63
202.9	205.97	204.65	203.02	205.19	205.67	204.75	206.97	203.44	206.58	205.24	206.55	205.28	201.7	207.3	206.82	204.9	204.06	200.45	202.27	204.98	201.57	205.62	204.93	205.13	201.81	204.14	205.83	207.9	204.65	204.27	205.33	202.16	205.7	204.55	204.28	206.12	204.8	206.37	204.46	206.63	206.74	202.22	203.48	202.68	203.42	203.58	206.02	206.74	204.13
211.92	211.21	208.63	210.31	209.68	211.03	208.58	206.99	210.09	210.76	210.68	209.09	205.94	213.1	207.96	207.88	207.03	210.42	208.7	209.03	211.22	210.62	212.3	209.99	209.22	210.93	211.17	209.35	209.8	210.21	207.95	208.9	210.83	208.37	210.06	207.95	208.45	211.19	209.04	208.8	208.45	210.94	208.49	209.59	209.64	211.42	207.26	210.09	214.57	208.19
202.48	203.54	204.02	203.21	202.99	201.17	199.71	198.1	200.1	199.67	205.16	199.68	202.14	198.52	199.4	201.51	198.26	198.94	197.89	202.56	202.84	205.15	199.01	200.79	204.64	204.13	203.71	199.98	202.37	200.96	199.79	199.23	198.43	201.88	200.63	204.25	200.9	200.13	197.44	201.96	203.15	200.3	199.13	200.01	201.01	202.1	201.72	204.19	199.02	203.89
210.02	210.57	211.88	209.59	206.42	207.96	209.56	210.47	209.47	209.74	210.3	209.5	208.9	208.94	210.4	211.44	204.67	208.58	208.31	210.45	205.49	207.41	210.1	208.36	206.6	206.88	207.59	207.9	209.72	208.19	208.02	209.22	208.61	208.49	208.45	207.55	209.17	205.39	208.92	210.03	209.73	206.99	207.06	206.1	206.71	208.16	212.06	208.31	210.26	207.87
201.9	200.36	198.23	199.49	198.28	198.69	200.12	197	199.6	199.16	199.51	201.85	198.81	196.68	200.66	198.96	199.53	199.38	198.18	196.26	196.34	200.69	196.56	197.28	199.69	198.51	196.96	198.81	195.77	200.46	199.13	199.37	197.53	198.27	201.71	199.39	199.25	195.76	200.13	199.94	194.18	199.14	197.34	199.12	199.1	199.22	202.34	200.48	197.43	198.51
210.55	212.41	214.29	209.61	212.31	211.49	212.03	211.68	213.4	211.96	211.5	212.05	210.94	214.44	209.49	213.63	209.16	213.24	216.72	212.3	213.45	213.41	209.77	209.83	213.27	211.92	212.46	209.99	213.95	213.37	213.18	211.87	212.48	211.86	208.2	214.53	211.59	210.49	213.61	212.69	210.73	212.2	211.91	213.93	216.28	212.83	214.88	212.39	212.9	212.86
217.49	215.65	216.3	217.1	214.96	220.36	214.56	219.99	215.18	215.69	214.94	216.19	214.35	216.51	216.17	217.27	217.08	216.41	216.14	215.2	218.33	217.68	214.73	218.07	218.56	215.11	217.23	219.01	217.07	214.25	215.92	217.15	215.26	219.24	216.36	216.85	220.4	218.13	220.13	213.29	217.74	216.99	216.73	215.16	218.98	217.44	217.54	216.36	218.32	217.59
213.89	212.03	211.03	212.5	211.65	212.26	212.62	211.86	212.96	213.4	212.44	212.04	209.15	211.02	210.62	211.82	211.07	212.16	211.43	212.81	212.22	214.47	211.38	212.85	211.07	208.14	209.42	212.05	212.84	212.6	214.65	214.26	214.38	210.23	212.86	210.99	213.75	216.51	213.97	212.38	209.5	214.97	214.55	212.65	210.36	210.63	211.96	211.88	213.63	213.25
207.64	205.84	206.47	207.83	207.68	208.92	208.15	209.43	207.83	208.5	207.01	205.95	206.96	206.78	208.59	207.04	208.37	208.21	207.1	208.19	205.39	208.1	205.91	208.25	205.27	211.35	205.52	211.25	209.2	211.23	209.49	209.33	208.35	206.86	206.85	209.75	209.56	206.93	211.54	207.81	207.97	207.7	208.97	209.07	208.96	206.21	211.71	207.81	210.79	210.31
216.55	212.04	217.17	218.78	214.74	216.75	216.72	213.84	220.59	219.39	217.42	218.78	219.04	217.33	217.91	215.96	216.94	217.31	216.61	214.09	217.61	215.89	219.88	218.56	214.86	217.04	216.51	218.23	216.94	218.33	214.23	217.09	216.64	216.31	217.44	218.54	216.93	216.32	215.06	213.3	217.16	217.48	217.34	214.49	219.04	216.54	218.7	217.83	217.8	221.2
204.78	204.79	200.87	200.31	202.87	200.83	204.6	200.55	207.65	199.64	204.51	204.56	202.85	204.32	202.44	205.73	203.7	203.95	203.17	202.95	203.23	204.28	204.14	204.38	205.21	204.19	203.12	205.16	204.6	202.39	204.96	199.06	204.49	199.84	202.96	203.1	204.62	204.1	204.26	203.03	204.95	201.63	204.44	202.48	202.02	201.97	202.65	201.36	202.18	203.29
204.66	203.33	205.07	205.28	206.64	204.25	203.52	205.07	205.06	203.27	204	204.38	202.86	208.23	203.53	202.58	203.55	204.31	202.87	203.9	203.93	203.41	203.52	202.39	205.42	204.76	202.09	204.02	203.57	202.92	204.81	203.71	203.76	203.46	202.27	204.74	203.42	201.45	205.62	201.04	202.58	201.93	204.15	201.28	202.36	206.18	205.02	201.77	201.75	200.33
205.84	209.07	212.47	207.7	209.5	207.79	209.54	207.75	212.6	210.19	209.89	208.29	207.7	209.28	209.54	210.38	210.78	207.54	209.65	211.69	211.38	208.41	208.47	206.89	205.78	208.04	207.92	210.61	209.11	209.38	211.64	207.96	208.29	211.22	207.9	208.79	211.05	208.47	209.94	205.57	207.62	210.4	212.12	208.55	207.12	207.47	210.12	210.21	208.74	208.46
202.21	199.87	202.42	202.09	203.28	202.38	202.75	204.49	201.77	204.16	202.96	200.97	206.57	202.12	203.45	200.22	199.26	201.7	198.28	201.69	202.63	204.3	202.2	203.88	202.29	202	200.9	203.59	202.5	201.57	199.51	200.04	202.77	202.05	204.75	203.35	201.87	203.13	203.52	202.67	203.52	198.78	203.56	202.44	203.76	201.6	200.91	203.64	204.11	201.89
209.46	203.77	208.57	209.07	207.37	207.31	209.18	208.65	208.57	207.24	210.24	205.27	205.3	209.62	206.26	207.73	208.82	208.38	208.67	212.75	208.55	206.08	210.1	211.04	208	208.72	208.39	203.84	208.11	207.99	205.96	209.92	208.06	207.53	205.38	207.02	206.15	208.34	208.23	206.95	208.12	209.06	207.38	207.48	206.76	206.97	205.65	205.48	209.56	208.12
216.75	219.68	217.04	216.56	214.96	219.55	214.56	217.9	215.58	217.38	218.8	216.1	217.54	213.91	215.71	213.66	217.04	219.15	218.45	216.88	218.2	214.11	215.71	214.89	218.08	216.41	218.72	216.59	214.08	217.27	216.76	217.42	220.55	218.71	219.83	218.34	218.53	217.09	215.38	212.46	215.86	220.59	216.72	217.15	219.8	215.08	218.78	215.08	217.3	218.64
203.56	206.65	206.82	204.57	209.49	202.6	205.02	205.3	204.77	203.82	204.77	208.37	206.05	203.42	204.96	205.69	207.33	207.21	202.02	202.44	203.03	205.36	201.62	205.53	204.68	204.1	203.9	203	208.18	204.38	205.62	204.88	203.32	201.08	206.47	203.78	201.73	204.34	204.76	202.21	210.55	207.08	205.45	208.2	209.12	204.53	205.75	207.33	205.6	203.03
202.73	201.57	199.7	203.19	201.64	202.74	202.87	205.52	203.5	202.8	203	205.81	203.32	202.1	203.22	202.84	201.78	203.62	200.77	205.32	202.45	203.68	203.64	201.19	204.71	202.49	204.67	200.79	202.42	198.7	200.2	201.94	202.65	201.12	203.54	203.65	200.55	201.65	200.61	205.21	205.05	203.44	201.43	202.86	204.37	203.86	205.89	204.04	201.42	206.17
203.27	202.36	200.07	201.81	200.75	203.57	206.19	205.46	202.07	204.16	205.39	203.61	206.42	205	205.03	204.16	204.54	204.34	206.48	203.06	204.07	205.42	204.05	201.84	202.7	202.01	204.15	206.63	201.6	203.77	206.97	204.64	207.23	203.77	203.97	202.65	202.77	205.78	203.59	203.89	206.86	203.39	202.69	201.99	202.63	205.98	203.9	202.56	205.95	204.3
204.37	205.73	206.25	202.52	204.44	205.97	204.52	203.1	204.15	204.54	203.52	203.76	202.91	201.94	203.61	205.08	206.44	205.81	203.1	203.87	203.12	199.66	205.66	207.67	204.07	205.63	203.44	205.78	204.27	203.03	203.77	204.02	205.19	203.03	203.73	202.05	204.54	204.11	201.75	203.57	201.12	204.39	202.55	203.68	205.33	203.92	205.69	203.87	201.9	203.49
210.72	210.83	209.51	209.86	205.95	208.16	206.16	207.59	209.53	210.42	209.43	207.43	208.46	206.46	206.28	206.51	204.21	208.69	209.04	205.96	207.34	204.94	210.66	207.52	210.36	208.04	208.64	209.69	206.35	210.45	209.53	206.8	208.9	204.9	207.83	208.91	206.33	206.45	209.35	210.96	206.91	205.59	208.7	206.48	206.47	208.49	204.68	211.42	210.88	206.48
217.1	217.62	214.55	218.59	214.38	216.59	217.98	219.88	215.39	216.14	220.65	217.12	218.45	218.18	220.46	217.76	216.94	218.92	218.07	214.03	220.05	216.48	216.03	217.22	219.8	219.57	214.03	217.93	214.23	216.7	217.68	218.47	217.27	216.08	219.16	215.23	217.67	216.72	215.13	217.39	218.2	214.43	215.94	216.32	217.41	214.65	218.98	216.07	218.43	215.81
209.95	208.57	209.52	204.85	208.65	209.61	205.89	209.5	205.56	209.06	207.82	210.55	210.27	209.1	209.16	209.98	206.81	208.67	210.77	208.59	211.12	212.55	209.51	208.62	205.65	207.41	208.68	207.43	207.73	211.12	207.08	210.09	211.31	207.42	214.25	206.55	210.52	208.57	209.08	207.47	206.81	209.13	209.18	208.59	206.93	207.42	206.37	210.89	210.35	206.71
203.75	206.48	198.57	200.66	204.15	205.34	200.88	200.66	201.6	200.92	204.88	200.65	202.43	200.32	203.07	201.09	199.41	202.43	205.04	200.83	201.81	203.78	201.24	200.75	202.7	197.98	205.26	203.22	200.46	202.16	204.52	202.39	201.79	204.44	201.98	199.71	201.82	196.73	202.98	203.98	204.79	203.04	203.48	202.3	202.6	203.6	202.21	201.38	203.78	202.46
212.12	213.14	212.15	211.81	210.62	214.81	211.29	208.36	212.59	210.6	212.01	211.23	211.88	212.97	210.36	211.4	215.12	208.9	209.16	215.81	212.5	213.49	210.35	213.06	209.41	210.27	211.04	211.54	212.34	214.89	215.01	208.5	212.67	212.13	209.81	213.11	211.71	212.12	209.34	214.93	215.24	208.8	213.31	207.26	209.07	211.81	211.76	210.76	213.26	211.08
202.02	203.76	204.45	203.8	202.03	204.53	200.45	204.63	201.5	202.43	202.54	207.09	204.82	203.09	204.71	204.5	204.28	204.66	203.85	202.21	202.53	204.93	201.7	202.27	204.02	205.47	202.79	204.54	203.42	207.54	203.58	201.49	201.3	200.76	206.01	204.04	201.74	202.68	199.47	201.98	200.94	202.02	204.11	201.93	204.52	204.13	204.21	203.67	203.06	204.1
207.08	213	210.08	209.77	208.76	204.91	207.12	210.11	204.26	209.71	207.79	206.8	207.38	204.28	207.37	208.25	207.09	206.21	210.16	206.83	206.14	208.07	205.86	207.2	207.21	211.61	206.74	207.72	205.34	209.56	208.59	204.87	207.05	207.98	209.22	209.45	205.03	213.63	206.93	207.64	204.43	212.71	206.61	212.03	208.86	204.1	209.57	210.08	206.22	207.7
213.13	215.93	212.1	211.49	210.43	209.9	213.2	214.78	211.13	212.09	217.12	210.44	215.1	213.34	213.26	214	212.63	216.65	216.27	214.4	212.31	215.34	209.88	216.81	217.11	212.38	211.5	215.73	214.8	211.35	212.72	213.2	214.14	212.59	211.95	210.64	213.15	213.74	211.39	210.88	211.19	211.62	212.25	211.91	211.61	213.73	213.71	213.11	213.46	213.93
211.86	217.36	216.86	217.47	217.11	216.51	217.44	218.18	219.78	216.63	218.53	217.18	216.16	212.57	217.75	217.86	215.31	218.45	215.08	214.18	216.38	216.72	217.85	212.73	218.1	218.6	217.63	216.26	216.23	214.66	216.65	218.97	218.36	216.87	216.35	219.88	215.84	216.11	217.63	218.15	218	218.56	215.68	216.37	214.96	215.57	216.88	214.46	212.05	217.42
197.07	198.61	197.22	198.96	198.13	200.84	199.44	202.3	200.86	202.45	200.67	196.2	203.36	200.86	196.58	199.3	201.32	195.47	200.42	197.19	200.93	201.94	198.77	197.49	196.85	198.98	200.37	199.55	199.19	199.88	200.27	200.03	197.7	196.92	200.47	197.62	199.96	199.66	195.97	202.39	197.3	203.46	201.49	195.89	197.81	199.84	197.43	197.64	198.88	198.66
196.42	197.1	197.81	200.86	198.85	200.15	200.4	202.76	198.06	197.42	201.66	195.2	199.74	197.95	199.32	200.43	200.55	199.37	198.17	199.32	199.83	199.71	200.31	201.64	200.41	199.17	199.06	198.2	198.63	201.11	201.17	197.66	198.88	197.68	197.08	198.03	199.14	200.58	199.66	199.97	195.1	197.09	198.64	201.05	199.07	201.53	197.73	198.79	198.53	198.1
208.51	208.11	207.75	209.79	209.28	208.42	209.61	214.08	206.84	211.96	207.67	209.81	212.86	208.08	209.71	206.7	205.23	205.85	210.25	210.07	207.84	210.2	206.69	210.89	208.77	210.1	208.42	207.73	209.5	210.32	211.83	209.8	212.11	205.62	208.01	205.72	207.54	208.46	209.25	213.1	207.73	206.23	208.29	208.16	205.79	208.31	207.42	206.51	210.45	209.15
202.94	203.77	207.04	200.17	202.94	204.31	197.63	202.57	201.04	200.18	203.79	202.86	201.67	199.14	202.46	199.5	204.98	204.89	207.1	201.5	199.83	205.02	205.2	201.43	202.48	204.11	204.43	205.15	202.41	201.85	201.77	199.87	209.3	200.52	204.21	201.31	202.44	202.14	201.47	203.77	196.94	202.69	203.97	202.94	203.45	202.87	202.13	203.48	203.31	205.7
197.31	198.89	199.01	198.97	198.86	198.93	199.26	199.38	200.15	197.39	196.12	200.44	201.44	199.27	198.87	198.67	195.84	196.11	196.9	195.82	196.17	196.28	198.33	195.54	197.73	197.52	203.29	197.66	198.52	198.64	199.31	198.62	198.37	196.51	194.84	199.34	198.14	200.02	198.82	201.88	200.41	198.02	199.35	200.22	199.14	198.33	198.54	198.13	199.5	200.25
210.86	213.9	213.42	210.5	211.96	209.74	213.89	212.26	208.54	211.65	212.5	211.53	210.09	207.85	210.49	211.39	208.53	212.42	213.83	212.28	211.39	212.61	209.58	213.74	215.54	211.77	211.73	212.31	211.03	211.34	211.01	210.63	211.09	211.18	208.92	209.88	212.11	211.92	209.94	213.64	211.44	210.14	210.97	214.07	214.27	214.21	210.63	212.58	212.82	211.42
201.56	200.14	200.12	201.66	200.21	198.67	202.6	202.56	202.36	203.15	201.88	202	202.34	201.82	199.09	201.55	201.18	199.09	203.3	200.68	204.81	199.96	201.25	200.21	199.37	202.21	200.33	201.6	202.5	203.49	202.72	202.62	199.55	203.17	198.32	199.42	201.03	201.39	203.85	203.03	203.28	200.61	195.44	200.41	200.57	199.16	202.15	199.68	203.37	202.64
214.27	215.7	214.45	215.24	216.06	217.45	216.89	214.45	215.18	213.35	214.51	213.85	213.83	211.81	213.68	212.82	214.84	214.74	215.02	213.98	213.7	211.35	212.2	214.26	215.26	214.17	213.74	210.95	216.49	215.59	213.57	214.09	214.35	215.36	215.67	211.2	214.08	211.07	212.04	212.94	213.93	213.15	214.69	215.36	215.82	210.34	213.28	212.48	211.09	212.59
203.76	206.38	203.01	204.77	203.53	202.89	204.57	201.68	202.22	201.88	205.19	204.99	206.73	202.81	206.29	202.35	202.15	206.34	202.75	205.59	204.42	202.03	200	202.42	200.99	203.29	204.47	202.06	204.49	202.74	202.47	201.56	204.82	201.1	202.5	205.44	201.63	201.24	206.38	203.84	205.98	203.73	205.07	203.39	200.54	199.99	201.03	204.91	205	205.49
210.04	208.23	212.67	209.96	208.24	211.8	211.83	206.25	207.99	211.23	211.8	209.2	211.26	205.92	211.1	213.74	210.12	211.01	210.52	207.82	208.89	207.93	208.06	210.39	207.5	208.83	208.74	209.7	208.82	210.98	208.51	206.72	208.32	208.83	207.94	210.84	210.95	210.37	208.87	208.1	215.52	211.23	207.91	211.62	204.71	210.23	212.05	210.63	208.99	206.86
209.42	209.92	209.18	208.15	209.62	210.35	208.57	206.95	208.73	209.2	207.68	211.26	210	209.62	205.45	210.81	211.15	209.34	209.99	213.89	209.21	211.24	211.61	209.1	207.95	210.92	209.27	211.72	208.16	207.83	208.67	212.93	210.22	205.02	210.79	208.46	210.35	210.42	210.39	207.1	207.61	210.31	207.56	208.14	210.44	210.62	209.06	209.2	211.64	208.7
203.17	204.19	204.49	204.97	205.63	208.25	204.69	205.61	205.78	207.05	203.45	203.97	205.34	204.19	203.82	207.13	201.61	204.65	204.97	205.12	206.8	203.16	204.37	204.21	203.77	202.36	203.66	202.55	203.51	205.4	201.46	206.38	203.02	204.53	206.21	204.37	203.71	204.8	203.57	204.78	202.32	205.14	201.6	200.16	203.88	208.99	203.49	204.07	206.48	205.08
215.6	217.95	217.42	216.99	216.57	217.53	217.83	218.88	217.58	218.02	219.01	217.95	215.77	217.66	220.25	216.53	217.12	217.16	215.82	218.57	212.62	213.21	217.69	220.05	216.49	216.1	217.33	221.16	216.02	216.08	216.01	217.47	217.36	216.4	216.88	213.66	216.56	215.77	215.52	216.97	218.45	221.46	218.28	216.26	215.67	215.14	215.05	216.57	217.13	218.34
218.68	214.13	213.87	216.06	216.72	216.03	217.85	218.27	219.8	217.72	216.07	216.09	217.34	217.66	217.26	218.32	216.26	219.96	214.5	217.73	217.99	216.13	219.69	216.67	215.73	217.92	215.13	215.57	218.92	217.28	216.4	217.52	220.57	218.17	215.98	213.43	218.43	215.65	216.77	216.7	217.64	214.12	212.53	218.84	217.04	217.24	217.86	215.92	220.51	216.77
194.16	199.53	198.19	201.52	194.3	199.5	200.22	199.24	196.19	198.13	196.01	199.79	196.17	198.69	194.81	199.97	198.64	198.02	195.39	198.99	196.64	197.77	197.12	197.38	201.67	200.28	195.28	198.21	198.5	198.5	198.4	198.27	198.36	199.37	198.66	197.25	199.68	197.94	200.93	200.64	195.08	195.58	196.78	198.7	198.69	194.46	198.37	198.85	199.49	199.52
202.91	201.66	203.01	204.36	201.25	201.64	204.98	199.03	200.86	200.43	202.74	202.55	204	203.58	202.98	200.25	201.75	199.87	203.14	202.22	204.95	201.61	203.2	203.51	201.16	204.45	203.72	202.15	200.4	202.79	201.08	200.05	200.31	201.82	200.16	202.26	204.29	200.62	202.93	203.82	204.92	202.82	205.44	203.66	202.21	202.37	200.03	202.02	205.09	203.39
206.6	207.67	205.7	208.39	210.59	208.65	206.66	206.01	205.31	208.08	211.22	205.37	209.39	210.9	209.23	211.01	208.75	208.52	210.41	210	209.81	208.46	208.58	212.34	208.14	206.34	204.08	210.24	207.2	207.85	210.99	212.3	208.28	208.46	207.69	207.7	207.66	208.45	207.12	210.24	209.66	210.18	208.77	208.45	209.51	210.04	210.24	210.5	211.24	212.41
201.62	201.03	203.71	202.24	200.9	200.96	205.93	202.87	201.78	204.57	204.11	201.25	201.33	203.71	202.59	202.06	203.01	202.32	201.11	203.37	201.48	200.18	201.36	200.61	201.12	203.57	203.23	203.37	201.84	201.82	203.39	199.06	200.84	201.77	201.6	202.83	202.47	202.03	202.06	204.08	200.44	205.6	202.34	202.99	202.45	201.11	201.94	199.46	202.73	202.79
207.66	203.32	203.27	203.45	202.33	204.41	204.35	201.36	205.51	204.98	203.43	204.48	202.69	204.1	203.39	206.62	201	204.82	201.39	204.26	205.09	204.24	201.66	201.4	202.26	204.05	204.05	205.16	204.92	205.43	205.11	202.07	200.31	204.89	203	202.62	203.92	204.37	206.72	201.16	201.1	203.9	203.13	205.83	204.93	201.5	204.93	202.23	204.28	203.04
218.29	217.17	219.7	218.65	218.73	218.19	217.59	212.81	219.73	222.37	219.39	218.61	219.33	218.21	218.09	217.27	216.93	215.43	218.85	218.78	218.81	220.78	215.84	217.57	218.39	219.63	217.63	218.51	215.64	219.18	217.6	217.93	220.14	215.81	217.92	217.5	219.71	215.44	217.72	217.72	216.53	217.4	217.86	219.22	219.83	216.3	219.23	218.45	214.94	217.53
200.31	197.78	200.43	200.61	198.29	200.76	198.35	202.05	200.57	200.57	200.79	200.53	202.88	198.45	200.55	199.71	202.53	200.2	204.25	201.17	200.42	202.87	202.92	199.64	199.04	200.1	203.79	199.58	202.7	197.64	200.58	199.57	200.28	198.09	201.84	199.93	201.69	197.89	200.54	200.78	202.5	203.13	201.76	201.61	200.8	200.15	197.04	198.56	197.82	203.37
206.7	208.04	207.41	204.26	205.34	207.84	206.29	204.95	209.81	207.4	205.03	207.56	206.03	204.23	205.9	205.41	203.4	205.22	204.8	205.47	208.52	207.85	205.85	209.82	205.49	206.7	206.2	202.38	204.15	210.11	206.52	203.82	204.73	206.21	206.46	206.08	206.92	206.65	208.25	206.43	206.1	207.24	206.2	209.59	207.12	207.14	207.01	204.18	207.51	205.49
210.86	212.71	212.09	213.97	211.38	210.67	213.79	214.01	210.62	212.47	213.31	210.68	212.29	214.84	209.59	211.21	209.97	212.36	212.47	209.46	211.54	213.61	211.92	211.25	212.07	207.95	209.66	210.1	211.55	211.88	210.53	215.43	213.32	210.9	212.49	212.98	212.4	213.16	210.95	211.35	212.13	214.83	210.96	211.2	208.81	209.35	209.62	210.45	210.96	209.54
212.61	215.24	208.81	210.42	213.97	213.05	211.3	210.05	211.26	213.51	211.41	210.9	211.26	212.28	212.4	211.42	210.35	211.46	212.01	213.83	209.77	211.17	211.96	210.23	213.1	210.32	212.7	212.26	209.98	212.51	209.61	212.48	212.51	212	214.36	209.54	212.38	213.43	209.02	207.79	211.99	212.67	212.27	213.04	212.09	215.04	209.16	210.51	209.97	212.13
194.5	192.75	191.89	197.03	197.97	196.46	196.41	198.53	192.77	197.11	192.94	194.6	192.66	191.74	191.42	196.61	195.38	193.63	194.8	197.37	195.21	195.04	191.67	195.68	194.58	195.75	194.38	190.15	200.49	192.4	196.59	196.65	195.63	195.91	195.69	194.51	193.77	198.17	197.49	194.08	196.1	198.53	191.21	193.21	194.18	196.71	194.81	196.2	191.08	195.48
197.26	200.66	201.99	199.58	202.63	201.83	200.13	200.45	198.32	200.8	196.79	200.66	200.92	200.76	202.03	201.73	201.72	197.32	202.34	200.49	198.76	197.18	201.26	200.44	198.23	196.88	200.93	202.46	198.79	201.31	199.63	199.59	198.72	202.06	199.11	201.87	199.29	197.71	199.03	200.79	197.84	203.01	198.98	202.95	199.16	203.31	199.7	200.87	200.96	203.43
204.85	204.78	200.44	203.88	204.13	203.44	204.22	206.82	202.16	200.83	204.53	200.1	201.15	203.68	207.31	203.35	204.75	203.6	203.94	203.28	203.88	205.37	201.71	203.7	205.9	204.21	202.57	202.64	200.97	206.99	204.55	205.03	204.55	201.94	201.02	206.03	200.34	203.55	205.33	205.48	204.85	204.01	205.31	205.3	206.59	201	204.93	203.65	202.33	204.64
203.91	204.16	201.02	202.82	202.74	206.52	202.53	202.38	205.25	205.31	205.01	202.94	203.21	202.93	203.46	201.69	205.42	203.06	201.83	204.8	202.01	205.82	204.16	202.85	202.84	204.31	202.4	203.27	204.55	204.34	202.03	202.85	203.58	201.66	205.65	203.86	200.02	203.2	202.3	204.17	203.81	204.21	204.78	200.82	206.12	201.74	201.86	201.22	203.1	205.46
198.39	198.81	200.25	200.73	198.7	199.38	197.98	197.6	200.82	202.26	198.28	196	196.48	196.87	198.95	200.07	199.54	203.16	197.98	200.86	197.02	198.92	197.4	200.89	196.46	197.92	198.13	199.38	196.65	198.85	198.16	201.22	198.54	199.25	199.16	196.22	197.25	199.23	198.44	199.77	197.53	197.04	198.32	196.91	197.53	199.86	195.94	199.89	198.03	198.34
205.34	209.31	211.68	208.92	208.57	205.73	210.48	210.13	204.57	210.23	208.38	208.29	206.35	209.09	206.32	211.45	209.19	209.88	209.4	211.5	205.28	209.77	209.99	206.43	207.94	211.67	210.73	208.13	210.03	209.64	211.1	208.39	208.21	209.39	208.73	209.81	206.35	206	210.45	208.19	206.76	209.32	209.65	208.95	208.23	210.76	209.19	206.81	209.98	207.78
205.94	207.6	208.01	208.25	210.89	206.82	207.62	207.57	206	207.05	208.57	208.77	207.93	210.15	208.84	206.67	207.32	206.74	209.78	210.32	208.12	206.5	208.23	210.18	206.82	209.24	205.67	205.6	209.65	208.67	207.52	207.6	208.86	209.26	210.34	209.88	209.66	213.19	208.55	210.23	210.12	211.56	207.81	208.14	208.61	207.2	205.72	204.86	209.27	210.11
213.38	212.99	210.32	210.27	212.21	210.78	209.14	211.14	211.88	211.95	209.79	211.4	211.88	211.53	215.04	213.71	214.53	212.6	210.85	214.52	212.26	214.12	215.27	213.71	214.64	213.21	212.66	212.41	211.05	211.43	209.99	214.12	210.9	211.87	210.8	210.04	214.85	209.97	209.58	211.18	213.27	209.01	210.88	212.58	211.47	211.25	210.73	214.06	212.63	211.77
206.27	202.66	201.12	202.26	200.36	203.56	205.85	202.25	202.95	203.69	201.04	201.94	202.29	202.89	205.31	204.71	199.59	206.16	203.3	205.97	206.39	200.09	204.78	202.26	199.12	201.87	200.11	201.91	202.6	202.81	205.36	204.77	199.91	201.34	202.5	202.36	201.92	204.02	204.07	203.27	204.16	202.88	200.44	202.83	201.24	201.44	203.04	204.27	203.35	202.63
201.97	203.16	204.05	203.69	204.46	203.75	204.29	206.54	204.22	205.96	205.21	206.79	205.75	204.51	203.89	203.08	204.38	207.75	205.2	202.54	204.38	204.93	205.27	205.52	206.53	208.33	205.99	207.94	203.95	205.96	202.76	203.67	204.69	201.39	204.94	204.1	204.89	207.14	205.06	206.1	205.55	202.87	203.32	203.22	205.56	201.96	205.34	205.76	206.61	206.93
209.94	211.39	213.52	215.09	210.96	211.44	212.51	211.99	213.43	211.11	211.62	209.75	211.1	212.51	210.15	214.65	211.21	211.87	211.8	211.71	209.68	209.9	210.85	212.97	213.6	210.82	211.18	210.92	209.63	211.12	212.13	208.97	211.09	209.7	210.65	214.09	212.7	212.72	210.62	209.75	211.4	212	210.55	214	214.37	210.34	213.08	212.25	211.41	211.67
208	208.76	209.53	208.22	206.92	211.23	211.19	208.65	209.11	207.75	211.5	211.57	207.23	207.68	207.29	207.38	210.38	210.92	206.79	208.02	209.7	210.16	210.43	206.9	208.63	210.43	208.3	211.9	207.54	210.1	207.48	209.59	208.01	207.72	210.77	209.46	208.74	207.51	210.36	207.42	208.43	210.1	209.52	209.39	207.71	208.77	209.4	210.79	207.34	207.92
195.49	194.38	195.24	196.82	196.1	193.83	194.7	192.44	193.29	193.8	197.4	192.68	193.54	195.65	195.38	194.24	192.81	195.83	197.08	195.65	192.69	196.88	198.11	195.86	196.88	195.81	194.44	195.66	194.97	190.86	194.63	194.49	194.5	195.72	199.79	196.1	196.16	192.14	196.76	198.11	195.8	195.04	192.37	197.75	194.01	193.01	196.89	193.36	196.11	197.61
197.01	196.17	198.47	197.78	196.86	199.5	198.21	198.72	198.27	199.04	196.47	195.87	197.69	197.52	200.15	201.59	194.93	199.01	196.95	198.71	194.34	198.11	198.71	196.62	198.06	196.81	197.17	192.99	199.37	198.16	199.9	196.86	199.02	196.65	198.65	199.29	196.92	201.45	196.47	199.8	196.86	199.9	198.43	198.22	200.99	199.32	196.99	200.26	195.18	196.14
204.76	210.52	205.71	210.7	207.81	205.65	208.98	208.9	209.76	207.64	208.39	209.9	207.03	206.96	206.84	209.4	207.53	207.02	208.79	205.37	207.08	204.83	205.72	206.83	209.14	207.35	211.39	206.48	208.58	209.56	204.63	208.16	207.07	207.38	209.91	207.32	210.77	205.09	208.71	207.39	207.93	209.48	209.82	205.45	205.36	206.8	208.74	207.69	205.42	204.99
216.01	218.52	217.19	215.92	217.53	218.21	220.29	217.94	216.66	220.41	216.2	216.38	218.63	217.87	218.32	218.94	217.9	219.83	219.93	215.17	217.57	218.03	217.99	212.65	217.98	216.56	215.77	215.82	221.35	217.62	215.25	215.46	215.39	215.35	217.97	218.26	218.86	216.59	216.22	216.9	218.3	215.91	217.3	216.78	217.16	216.37	217.45	217.75	214.16	217.71
204.31	202.73	201.05	202.53	203.92	205.76	200.72	203.12	201.34	203.6	201.31	201.1	200.17	200.78	200.41	201.63	204.69	205.11	203.9	203.05	201.07	200.21	199.19	200.59	205.05	204.34	204.96	204.01	203.59	202.17	201.33	201.77	201.44	201.82	204.28	202.73	202.57	203.68	201.62	200.68	202.8	202.51	204.7	202.93	200.95	202.85	201.54	200.98	202.63	203.64
212.48	214.19	214.61	218.8	215.89	217.75	217.61	214.74	221.54	218.03	219.24	216.48	221.1	213.9	216.49	212.1	215.98	218.08	216.76	219.13	217.97	215.87	218.36	215.47	215.04	216.25	217.86	214.38	216.85	217.22	216.19	215.59	216.1	216.21	216.4	220.02	218.71	219.37	218.64	218.3	218.43	218.43	217.67	218.12	212.81	216.04	217.58	212.65	214.83	219.31
209.05	211.07	207.46	206.7	210.82	207.87	207.2	208.31	205.01	207.85	211.02	205.84	205.96	208.61	208.89	207.95	210.15	207.42	209.7	208.86	209.04	208.2	208.76	210.26	204.08	208.45	206.78	207.89	202.32	208.29	206.29	210	209.45	206.84	206.27	208.72	210.19	212.21	209.05	206.28	209.19	209.14	209.61	207.75	206.92	208.3	209.38	205.15	207.22	210.88
196.8	197.31	198.66	198.74	200.59	200.65	201.32	203.47	203.39	199.79	199.15	200.88	200.83	197.92	201.74	200.08	201.78	201.22	200.72	199.87	200.48	200.29	199.6	202.48	201.27	204.46	200.95	201.65	201.22	201.73	201.36	202.38	199.17	201.12	201.26	202	199.05	198.23	199.63	201.24	201.3	202.68	201.44	198.49	201.18	201.91	200.12	198.96	202.69	201.45
219.31	217.68	216.44	217.64	217.56	217.47	217.02	218.36	216.84	217.33	217.56	219.35	216.48	216	215.85	216.49	217.72	219.44	218.75	217.82	218.08	216.2	216.22	217.93	215.55	217.63	217.56	216.86	220.18	217.37	216.55	216.51	215.54	219.68	217	217.05	215.58	216.57	214.29	215.71	219.93	215.07	216.01	214.08	217.52	220.66	215.17	217.06	219.61	215.38
206.58	208.67	207.31	205.73	205.06	210.02	208.61	208.97	209.72	210.65	206.64	204.94	211.87	209.82	209.61	210.69	207.13	209.75	211.89	212.57	206.1	207.52	209.89	204.42	207	212.14	207.14	208.95	208.38	211.45	211.29	209.67	207	210.74	208.25	210.07	209.94	210.07	208.09	209.57	210.36	206.07	212.04	208.03	209.42	206.52	207.16	211.38	207.22	207.5
213.47	211.94	213.5	211.29	212.33	207.38	212.02	212.22	214.22	211.36	215.16	210.05	213.27	212.33	214.92	211.86	211.64	212.51	211.98	212.38	214.6	207.7	210.81	212.29	211.88	211.11	211.12	213.43	210.78	211.48	213.31	211.7	213.78	214.48	210.52	211.07	214.39	212.5	213.98	212.42	213.1	214.64	212.84	213.57	212.67	210.79	209.74	214.76	216.79	213
208.31	205.7	205.28	206.27	207.75	206.34	210.23	206.53	204.69	204.54	208.62	206.42	208.86	208.55	207.98	208.13	209.66	206.65	204.05	208.31	209.66	207.13	207	210.21	207.81	206.72	208.94	203.05	207.7	206.48	207.71	208.94	206.19	209	207.57	207.26	204.84	206.42	208.08	207.88	206.31	204.16	211.44	209.32	208.23	207.41	205.77	209.52	204.68	208.26
206.74	208.02	202.58	204.36	208.15	205.06	204.4	206.35	205.88	208.39	204.93	209	202.81	208.11	205.79	204.56	207.92	206.23	205.41	206.11	206.47	206.28	212.26	205.67	203.56	207.66	204.85	209.62	207.17	209.27	208.78	207.39	207.53	207.71	206.06	205.85	206.37	204.82	205.34	208.26	209.34	205.34	210.89	204.7	209.31	207.01	203.89	210.19	204.06	205.46
210.5	212.34	209.5	213.65	209.83	212.19	214.58	212.16	213.71	215.76	212.7	215.29	211.03	213.37	213.38	211	213.05	213.31	212.23	212.65	212.63	211.45	213.22	213.56	216.49	210.93	213.01	213.99	212.27	213.44	212.51	213.51	214.02	211.46	212.75	215.04	213.76	209.51	214.01	211.62	212.91	212.53	215	212.31	210.75	209.54	216.19	213.93	212.74	211.47
215.1	217.83	216.84	216.46	215	217.28	217.12	218.72	216.24	218.25	219.69	219.49	218.29	217.77	214.81	216.87	219.14	217.65	216.76	219.62	220.43	217.09	216.6	219.04	216.96	216.21	218.42	217.23	213.49	217.53	219.55	219.14	217.9	218.72	216.25	217.75	214.5	219.81	218.47	217.21	215.05	216.94	215.94	218.03	217.05	218.61	216.81	219.94	218.02	214.67
212.08	212.8	213.49	216.51	212.05	211.74	217.83	214.83	214.76	211.28	216.03	215.5	213.26	214.14	213.08	216.45	215.63	214	214.15	212.74	214.01	214.19	215.87	215.2	212.15	214.04	213.58	214.68	211.33	215.39	213.42	214.74	216.5	211.96	216.98	214.36	216.03	211.05	214.71	215.48	211.94	215.94	216.37	215.58	213.68	214.56	217.5	214.18	210.95	211.87
208.02	208.21	207.79	208.96	210.04	211.07	208.54	210.49	211.73	207.78	210.29	207.25	211.42	208.59	209.27	213.24	208.94	206.87	206.89	209.54	210.49	209.35	208.15	208.9	211.5	207.64	209.24	209.6	212.87	211.11	208.23	210.45	210.8	209.83	209.14	210.84	208.59	208	208.52	205.88	208.58	210.51	210.14	210.3	209.49	211.69	209.26	211.91	206.96	209.01
207.75	207.77	208.98	210.12	209.09	209.29	207.05	209.47	208.48	204.91	206.26	205.38	207.52	206.29	208.51	208.75	207.24	210.48	209.66	205.69	209.41	206.43	208.25	211.24	209.28	210.26	205.56	207.02	207.43	208.57	206.89	207.21	206.43	208.75	207.75	207.66	207.51	206.94	208.32	208.54	207.41	202.5	206.42	207.16	208.78	208.18	207.35	210.92	208.35	208
208.4	207.41	209.02	207.98	207.22	207.42	209.98	206.07	208.81	208.68	206.28	208.6	209.9	208.88	208.98	205.91	206.86	209.23	204.52	206.2	207.26	207.75	209.73	205.62	209.3	204.52	206.05	203.8	206.96	207.34	205.17	207.31	209.75	208.69	209.64	207.03	209.86	206.98	204.88	206.67	207.34	208.18	208.79	208.56	210.95	207.59	207.91	204.98	205.92	209.1
202.63	202.07	202.59	204.02	199.54	202.26	199.03	203.68	199.78	203.58	201.96	202.27	207.16	203.04	205.43	205.97	201.95	198.32	201.59	200.57	201.54	205.6	203.27	202.53	202.24	203.43	200.19	201.01	199.05	204.34	203.41	203.71	202.59	201.87	206.91	202.35	203.91	204.15	201.54	204.37	206.14	201.4	201.7	204.53	204.01	200.98	201.03	202.58	207.7	200.57
203.75	206.08	203.83	202.96	203.13	202.41	204.44	206.49	201.76	202.98	203.92	202.82	204.47	203.13	202.5	201.32	204.61	202.14	204.51	205.66	204.21	202.33	198.38	204.35	205.03	203.67	205.37	203.02	204.12	206.48	201.38	203.69	203.32	202.67	202.21	205.45	208.09	205.04	206.61	204.15	204.08	203.01	203.54	204.6	202.25	206.69	208.78	201.85	206.92	202.63
208.3	208.15	208.71	204.1	207.69	209.57	205.85	202.89	209.02	211.09	210.46	206.7	207.12	204.67	205.82	208.12	208.1	202.75	209.19	207.81	206.68	208.34	207.05	205.88	209.52	208.61	209.18	209.52	207.73	207.67	209.04	209	207.93	209.1	204.95	206.07	209.85	209.54	206.51	208.45	208.95	208.52	211.78	208.76	208.56	206.18	206.58	209.87	208.07	206.53
212.24	214.2	212.5	211.66	213.27	215.23	214.34	213.72	209.82	212.55	212.51	213.59	215.88	212.03	212.1	215.47	215.73	213.61	209.29	215.5	216.96	214.89	212.21	212.33	212.55	211.14	213.02	214.8	213.43	214.2	213.54	212.19	213.99	215.28	213.42	213.45	213.02	212.15	211.01	210.92	213.59	214.27	208.9	210.5	215.31	214.58	213.88	213.08	213.4	215.87
208.5	206.83	207.65	207.69	209.96	212.68	207.62	211.69	212.04	210.75	208.53	211.66	211.15	207.3	208.77	211.46	209.55	209.9	206.99	209.91	211.42	209.01	210.08	211.71	211.88	210.32	210.13	208.77	209.17	208.65	209.79	211.98	209.99	210.71	209.67	209.8	205.67	210.58	203.33	208.63	208.2	209.22	207.72	209.74	209.72	214.2	208.63	213.02	209.37	210.1
220.02	214.55	215.93	217.58	215.32	216.95	216.84	216.37	220.15	219.64	216.62	217.8	216.2	216.17	213.7	219.24	221	215.47	218.61	218.18	216.69	215.06	215.45	217.13	218.55	217.36	216.01	216.08	218.57	217.89	218.57	215.17	218.48	215.31	216.73	218.24	216.99	213.93	216.3	216.13	217.73	214.95	215.83	217	217.19	218.06	215.93	214.28	215.93	216.39
209.3	208.39	209.65	208.53	209.6	210.99	209.41	209.92	208.34	209.31	208.32	210.22	207.3	212.16	211.48	208.44	206.65	206.76	207.97	209.36	209.84	210.86	210.3	208.85	206.99	207.42	208.51	209.31	211.49	207.1	208.92	210.76	207.85	209.53	205.73	209.52	206.47	209.87	208.68	210.95	212.52	207.25	209.94	208.52	209.25	210.27	208.33	211.65	206.47	207.33
199.32	199.6	199.11	200.55	201.88	199.26	201.48	197.97	202.67	201.45	197.79	201.06	200.11	199.16	202.19	199.41	199.06	202.74	200.91	199.4	200.31	200.74	199.73	201.1	199.55	201.46	201.31	200.05	200.76	199.92	201.37	200.94	199.26	200.05	201.93	200.14	199.85	198.31	202.84	200.81	197.95	201.87	201.14	198.47	199.85	199.42	201.77	203.27	200.29	200.68
205.96	207.01	210.29	206.35	210.91	204.94	206.93	205.55	206.39	209.67	210.51	209.82	206.22	208.62	205.01	205.37	208.63	205.3	205.42	204.38	206.11	205.37	203.42	206.95	205.48	208.89	206.38	209.94	207.91	209.41	207.85	204.78	208.16	206.4	204.87	208.67	207.06	207.37	208.99	205.79	208.34	208.58	207.91	209.76	205.91	207.4	207.39	209.22	207.27	208.55
216.1	217.31	216.38	214.8	218.97	217.96	216.93	218.79	216.98	217.3	216.48	214.19	216.28	219.08	216.18	217.17	217.42	218.96	216.88	220.14	213.22	216.81	217.46	218.19	217.23	216.4	216.1	221.47	217.76	214.34	215.86	218.21	216.01	216.13	215.71	216.09	218.04	215.42	216.36	220.26	217.25	215.58	218.01	214.41	216.21	219.27	216.13	216.96	215.34	220.74
216.2	217.71	215.36	212.44	215.62	216.76	215.96	218.74	217.62	218.19	215.87	218.78	215.9	218.04	216.66	219.39	216.82	214.37	219.28	217.41	222.79	216.86	217.28	218.35	217.98	217.97	216.49	214.42	215.15	215.55	217.49	217.59	216.12	213.32	214.25	216.81	216.51	217.46	217.95	219.65	215.73	215.19	217.09	218.43	214.66	216.85	218.33	216.01	217.55	218.54
203.48	203.32	204.41	202.15	199.44	201.15	203.71	206.35	205.42	201	205.54	205.47	202.96	201.81	206.18	204.98	202.08	203.33	198.51	202.3	204.26	202.36	202.56	200.61	203.24	201.36	205.44	207.44	205.4	202.94	201.66	204.43	203.17	199.49	205.01	203.4	202.18	204.62	203.83	201.46	202.41	203.54	203.52	203.14	202.86	202.65	201.13	201.57	202.64	205.07
206.84	210.25	208.07	209.33	207.52	208.63	210.01	208.87	207.2	207.84	208.52	206.86	209.12	211.45	209.1	206.7	210.25	207.35	205.27	210.68	208.59	207.25	210.13	211.61	210.81	207.38	206.03	210.95	207.05	210.25	208.87	212.59	210.27	209.45	206.19	206.49	204.96	210.24	209.72	211.26	210.94	210.39	209.46	208.19	210.02	205.82	208.81	207.56	211.85	207.07
219.4	219.31	215.85	221.72	215.59	216.22	218.23	215.38	217.29	217.45	219.03	214.21	218.51	216.76	217.05	211.17	215.25	218.75	220.7	214.17	219.21	214.37	217.37	217.93	216.22	216.23	213.19	216.03	217.17	217.53	215.6	214.36	215.12	216.68	217.97	216.83	214.79	216.23	216.76	214.67	217.36	217.5	218.44	216.18	215.21	215.43	216.06	217.21	217.25	218.61
207.76	208.47	208.98	206.26	209.84	209.06	208.33	208.73	209.2	210.06	206.74	203.88	207.82	208.51	208.47	209.85	210.26	211.42	206.42	204.87	206.79	209.43	205.2	210.25	208.9	206.71	205.4	207.84	210.12	208.87	208.15	204.2	204.24	206.46	208.99	207.19	208.29	209.33	206.08	208.64	204.3	209.61	211.51	210.85	211.44	209.23	207.52	207.54	208.71	209.71
206.8	206.8	209.03	210.64	207.6	206.67	206.67	209.5	206.07	206.49	205.62	204.67	208.27	205.77	210.8	209.54	204.78	209.04	209.95	207.32	208.68	209.21	206.8	207.36	207.54	207.98	206.27	207.09	206	206.04	207.61	205.48	208.9	210.76	207.43	206.39	206.87	206.45	208.65	208.73	204.9	209.98	208.78	208.48	207.42	205.14	207.11	208.72	208.61	210.24
205.95	209.07	206.76	209.53	205.19	208.43	208.86	208.78	210.1	204.01	205.69	212.19	207.21	207.09	207.04	206.66	209.76	207.41	209	208.91	207.12	205.16	206.06	205.74	208.62	209.6	204.56	207.57	210.05	209.08	207.23	207.54	206.5	206.72	206.76	208.83	210.24	210.56	208.2	210.33	208.95	209.44	207.05	209.78	208.92	206.63	206.62	206.26	207.49	208.62
211.6	215.19	212.36	209.46	209.44	211.97	213.29	208.34	210.47	213.57	213.44	213.57	213.38	211.68	209.48	211.74	212.63	214.02	216.57	210.07	212.84	210.7	212.2	213.84	210.68	211.51	211.36	212.66	211.15	211.45	210.05	210.76	211.23	213.39	212.11	212.25	211.69	209.7	210.09	208.56	208.35	206.92	210.19	207.44	215.65	211.59	210.56	210.38	211.79	209.83
203.03	204.61	203.5	206.66	203.73	204.67	205.77	204.56	201.54	202.9	205.61	203.77	202.99	201.72	200.32	204.03	203.31	200.24	202.29	203.58	203.42	200.46	199.47	202.49	203.72	205.99	206.76	202.63	202.26	204.06	202.76	205.02	202.68	202.97	198.09	204.05	204.93	202.4	205.07	204.63	199.38	204.51	203.24	202.93	205.38	203.78	202.32	204.79	205.95	203.67
212.39	212.38	213.21	210.66	211.63	210.68	213.55	212.73	209.22	214.55	209.66	211	209.2	211.78	212.18	212	214.01	214.05	209.68	212.21	213.3	213.66	210.32	213.11	213.92	210.76	213.53	213.45	211.62	210.72	210.99	212.58	211.54	215.08	214.46	208	213.86	210.63	210.84	209.55	211.82	212.89	211.49	212.55	211.73	210.46	214.07	214.13	211.68	212.44
211.08	215.01	210.92	209.38	212.27	212.06	214.13	213.64	212.17	211.64	213.01	213.97	213.29	213.42	213.37	212.93	210.74	207.57	213.82	211.95	213.91	211.8	214.02	218.87	209.02	213.36	212.68	214.39	215.11	212.29	215.39	213.2	205.53	211.61	211.74	210.14	210.87	214.01	213.92	213.77	209.47	211.92	211.04	216.91	214.45	213.36	213.17	210.88	211.95	213.25
219.22	218.1	217.77	219.65	215.98	215.91	218.62	217.52	216.03	218.19	218.06	218.76	220.76	218.32	217.78	217.89	218.14	216.46	218.81	218.54	218.2	220.17	214.21	218.53	216.69	219.15	216.67	217.07	219.55	218.62	215.9	216.98	218.42	217.07	219.05	217.56	218.35	215.76	214.92	221.6	216.31	213.71	219.33	222.46	219.99	219.7	218.1	218.27	217.85	217.85
211.82	204.29	206.78	209.05	206.82	210.99	206.84	210	210.16	205.77	208.29	209.09	212.44	208.55	202.04	203.3	206.88	206.59	208.36	208.2	207.78	207.87	206.99	207.04	206.89	206.78	210.6	208.03	206.87	206.95	207.79	210.65	208.82	206.31	208.82	205.71	206.3	204.08	208.72	205.21	209.57	208.25	205.92	208.82	207.41	208.63	212.2	209.82	206.82	207.92
203.6	203.53	204.05	203.56	209.1	205.1	202.1	203.67	203.35	200.38	202.41	204.92	202.47	204.68	204.26	203.56	203.01	204.13	197.77	206.85	205.51	204.29	203.73	204.75	201.74	205.47	207.62	201.16	206.65	203.25	204.36	201.41	206.53	204.18	203.46	203.58	203.73	203.11	204.44	205.09	203.84	201.2	202.18	202.05	202.66	199.32	202.99	203.28	208.87	204.7
211.13	211.5	215.52	213.9	212.82	210.95	214.08	215.51	214.02	213.84	213.34	213.2	215.25	211.98	214.2	212.64	213.25	213.77	214.31	214.39	209.96	210.59	214.68	213.46	215.41	212.14	212.52	211.89	212.51	213	211.95	212.9	212.29	212.2	209.77	214.28	212.79	216.8	211.11	214.98	214.14	214.64	215.85	213.07	212.35	211.9	213.97	213.21	212.45	212.19
207.54	207.62	207.05	207.48	208.27	209.86	209.07	209.86	206.86	206.05	207.16	207.1	208.06	207.32	205.05	208.25	209.32	208.23	209.07	207.41	207.45	210.63	208.49	207.05	209.41	207.02	206.4	207.96	208.36	210.57	210.66	207.3	209.07	209.31	209.42	208.56	206.18	209.41	206.46	206.17	210.9	208.02	209.1	210.03	210.24	206.67	211.09	207.73	205.27	210.2
215.61	213	209.77	210.52	211.03	212.31	212.7	214.5	213.92	214.05	212.53	213.77	212.24	212.03	213.79	215.18	217.05	216.39	213.56	212.06	214.27	213.33	213.71	212.33	211.43	212.26	214.64	215.3	213.75	211.4	211.45	210.28	214.24	212.61	214.29	209.11	214.58	212.61	213.6	211.4	214.37	210.81	214.1	211.68	213.81	213.44	211.09	213.37	211.47	210.78
211	210.92	210.9	210.34	209.56	211.8	210.82	209.49	211.11	209.98	211.27	214.59	211.27	211.65	210.67	209.69	211.08	207.34	209.2	212.66	213.12	211.17	215.22	208.9	209.02	209.73	212.11	211.67	212.74	212.86	211.62	210.29	211	209.8	210.83	210.91	208.58	211.16	210.8	213.37	214.4	213.62	211.89	210.09	212.15	208.32	214.1	211.52	210.27	213.97
203.92	200.88	201.45	202.19	202.45	202.8	204.44	201.94	202.41	204.71	203.06	199.12	199.86	203.25	204.93	205.07	204.94	204.72	202.98	199.95	206.98	203.36	202.8	200.19	204.67	202.4	199.43	204.33	203.25	200.45	205.46	203.99	202.81	203.44	201.06	205.31	204.24	200.41	202.48	202.73	203.15	203	201.24	205.03	199.6	205.82	205.58	203.48	204.41	201.15
209.62	214.31	207.09	213.17	213.83	211.66	212.48	207.65	213.61	210.72	214.62	210.42	213.14	209.02	212.82	214.06	211.23	212.13	211.59	207.68	213.46	212.34	211.43	210.08	212.3	211.03	214.08	212.9	209.97	212.04	211.82	209.6	209.33	214.05	212.83	212.66	212.47	209.98	212.94	211.98	212.58	212.12	210.13	214.07	211.83	208.98	214.26	211.89	210.53	209.2
216.69	217.95	214.64	214.31	217.9	216.92	216.86	216.65	217.62	218.13	217	215.84	219.25	217.29	217.15	216.62	218.51	218.34	214.39	218.05	219.78	215.58	219.16	216.15	214.37	219.7	218.67	216.34	217.55	218.66	214.41	218.32	219.38	218.87	218.77	216.1	215.04	217.55	215.43	217.67	216.89	214.88	213.8	216.71	218.4	217.85	218.16	218.21	217.16	217.29
209.08	206.78	207.52	205.37	206.63	212.24	206.2	210.05	208.79	208.59	210.65	206.59	205.66	205.16	206.33	209.82	209.95	208.1	206.02	207.39	207.72	205.24	206.5	206.6	211.21	205.41	208.4	208.87	208.37	209.78	209.78	208.83	210.31	205.64	210.23	209.64	208.14	208.21	209.64	209.83	208.11	208.03	208.09	210.3	205.25	206.74	209.08	207.87	207.94	208.04
219.34	215.27	217.53	215.67	217.72	215.87	215.81	217.53	219.66	217.4	220.24	219.37	217.51	218.35	216.65	215.44	217.71	218.69	214.56	217.52	215.5	217.15	215.95	213.9	217.06	216.61	218.63	218.99	215.84	218.24	219.42	215.86	214.37	219.16	214.74	217.44	220.16	218.25	218.79	216.33	213.52	218.47	215.64	213.72	217.5	215.07	217.9	214.05	220.89	218.36
216.1	215.52	216.23	216.54	216.45	216.99	217.43	217.64	214.86	215.33	216.2	219.09	218.22	216.32	214.16	215.87	215.67	216.49	218.35	215.37	221.5	216.79	216.12	217.07	216.14	218.58	219.29	220.13	216.16	216.21	218.33	217.39	215.28	216.06	219	218.95	214.09	216.43	216.51	216.86	218.21	214.44	217.41	214.77	217.55	217.13	218.45	216.23	216.55	215.97
205.25	206.33	203.95	204.47	206.47	209.26	207.59	203.74	204.45	204.33	202.6	206.85	205.34	204.13	204.77	206.4	208.04	208.25	205.46	205.18	205.54	203.07	208.3	207.27	203.91	206.47	206.66	204.44	209.7	207.2	204.39	203.6	206.03	204.34	204.05	203.83	204.62	203.04	207.2	206.62	203.1	203.96	205.36	204.71	205.29	206.05	204.28	205.42	205.97	205.6
204.87	207.82	206.15	208.6	205.78	207.17	210.21	207.26	206.38	209.33	208.1	208.54	209.45	207.81	205.52	208.67	205.73	207.35	205.07	208.26	205.79	202.83	204.97	207.34	208.83	204.18	209	208.84	205.88	207.43	209.63	210.33	208.4	206.69	209.18	205.55	208.22	211.13	210.87	207	209.9	208.77	209.69	207.48	206.44	204.92	208.71	206	207.88	204.76
200.68	204.15	202.08	205.54	202.61	205.25	204.7	204.3	203.54	200.9	204.29	207.99	204.11	204.2	204.12	203.91	201.3	201.82	202.55	201.98	202.55	201.6	203.13	204.23	203.59	204.31	202.87	203.12	207.77	205.13	202.52	201.52	202.42	198.73	203.28	203.13	205.26	200.6	205.47	203.62	203.51	202.52	205.66	203.32	203.08	206.01	203.82	200.53	206.42	202.14
203.88	203.39	205.24	202.1	202.43	206.71	200.08	207.59	204.13	205.38	203.77	204.18	206.25	202.97	204.74	205.22	201.97	203.22	202.9	206.48	206.09	200	202.52	206.76	203.48	204.09	206.41	201.21	204.93	201.25	203.89	204.2	207.16	200.92	202.41	202.9	201.67	202.63	204.61	203.15	203.93	203.65	202.3	205.45	204.81	203.66	201.24	201.62	203.6	203.89
205.64	210.09	208.07	208.25	206.43	204.11	208.78	207.95	210.37	206.3	209.91	206.76	208.51	209.35	208.88	207.31	208.09	209.61	207.65	209.38	209.31	209.28	205.5	207.16	207.4	210.6	210.81	209.71	208.82	209.87	209.15	206.36	213.15	206.72	208.77	208.94	210.42	207.77	208.87	208.18	208.52	209.04	208.91	206.08	210.89	211.01	208.8	207.53	206.94	209.43
210.58	208.27	204.7	208	209.84	211.7	205.17	206.86	208.45	212.45	206.49	209.49	208.38	209.1	210.3	209.63	210.32	209.65	205.04	210.24	211.16	205.07	207.3	209.42	209.5	211.5	205.8	208.76	209.52	209.97	206.38	210.95	205.83	211.85	208.01	209.32	206.16	207.74	211.53	206.01	208.87	207.55	205.47	208.26	207.58	210.32	210.31	207.23	210.34	210.73
210.78	212.26	211.92	212.55	212.03	213.25	215.47	209.68	209.98	211.21	214.74	213.44	210.19	211.71	209.46	214.13	211.74	211.93	210.15	215.42	212.34	212.09	212.71	217.33	211.15	212.3	209.76	211.26	211.95	212.18	208.54	214.02	213.2	211.71	212.04	211.86	212.08	213.06	213.13	212.71	215.22	212.74	212.53	212.38	209.07	215.43	208.3	212.03	211.55	213.46
214.74	214.86	216.42	213.24	216.47	215.73	218.82	215.33	216.25	217.84	215.89	216.78	218.26	216.79	218.16	220.93	218.23	218.82	217.41	219.21	216.85	219.18	218.89	216.43	218.24	214.96	216.59	217.61	214.68	215.14	220.54	219.6	219.32	219.1	213.34	219.94	213.82	216.02	216.07	218.46	215.91	216.13	218.37	218.98	217.05	215.77	217.29	212.44	216.62	220.73
209.55	210.89	210.35	210.15	208.54	207.97	208.22	205.17	208.19	209.13	207.36	209.9	208.62	204.65	209.86	209.98	205.67	206.29	205.37	207.75	209.38	205.84	209.73	207.5	210.87	207.63	209.6	202.44	208.76	208.19	210.24	207.85	207.12	209.46	209.25	212.13	208	209.78	207.87	206.37	207.41	208.4	207.03	209.3	207.64	209.59	207.66	209.06	206.58	206.16
210.35	210.32	209.24	212.01	209.67	208.25	210	206.27	210.19	207.17	210.9	209.34	209.88	206.67	207.58	209.58	207.74	207.78	213	207.05	207.43	207.95	211.69	208.64	210.13	207.42	209.25	208.29	208.92	212.64	208.16	208.69	208.28	208.74	207.71	207.93	208.09	212.03	209.98	206.59	209.44	208.87	210.29	210.81	211.69	206.45	210.71	209.58	210	205.86
201.89	200.45	201.33	198.78	202.66	200.97	202.63	204	205.05	198.27	200.96	199.82	198.9	199.27	202.87	202.28	198.5	199.91	200.62	198.13	202.15	199.31	199.37	196.86	201.08	197.9	201.76	197.97	204.31	199.14	200.2	201.15	199.29	202.61	200.18	196.1	203.67	201.2	200.05	201.05	197.8	198.61	202.24	199.72	199.62	201.23	200.27	200.51	196.71	199.75
201.73	201.85	202.93	201.38	204.7	201.93	200.54	203.45	200.29	206.23	203.78	202.62	204.2	206.48	198.88	199.74	202.72	204.64	203.21	205.76	202.5	201.08	205.42	199.31	201.81	201.57	201.61	202.26	202.83	205.07	201.39	201.42	204.86	199.48	201.97	202.95	208.28	200.29	203.24	202.5	202	201.99	202.49	198.93	202.24	199.45	200.56	199.27	202.95	201.07
201.04	202.69	201	202.9	203.73	202.21	202.85	202.36	205.9	204.12	201.55	203.23	201.27	203.71	203.6	202.91	205.1	203.61	204.84	201.24	202.78	200.07	204.45	201.17	200.01	199.94	203.82	199.81	203.6	203.28	203.78	202.04	203.32	203.37	205.96	202.25	208.01	205.31	203.55	203.99	199.81	202.8	200.73	202.6	206.64	200.32	202.76	202.07	200.97	202.61
217.08	217.85	217.23	216.86	220.07	218.67	221.7	217.09	218.4	217.77	216.75	216.58	213.5	220.42	219.59	219.26	217.04	219.47	216.88	215.68	217.02	218.12	216.26	216.68	216.32	218.26	217.07	219.53	216.68	217.7	215.03	216.71	218.37	219.13	218.04	216.08	215.83	219.82	220.25	216.31	220.07	215.79	215.62	218.45	219.72	215.71	216.49	219.13	217.82	219.54
208.29	207.09	205.25	206.06	208.55	208.09	208.55	208.31	205.11	208.85	208.72	206.6	208.59	206.78	204.86	207.86	204.29	208.08	211.89	207.23	208.72	208.58	207.55	206.33	207.34	208	208.25	208.03	207.63	207.7	207.37	213.94	208.99	209.87	206.38	208	204.51	207.81	210.02	208.48	206.16	205.32	207.55	206.92	208.83	207.22	207.31	210.45	207.01	205.54
207.95	207.47	203.58	203.83	204	206.36	206.27	203.87	206.58	205.04	204.49	206.1	202.01	207.6	204.87	204.93	206.77	207.97	204.82	205.87	204.63	207.65	204.79	204.21	206.1	208.44	207.03	203.54	205.15	204	206.64	203.4	208.49	210.9	203.52	205.13	203.22	211.11	208.78	206.47	206.98	205.67	202.89	205.89	205.49	208.68	206.92	203.2	204.91	204.55
200.45	203.14	201.6	204.37	204.65	206	202.06	207.88	201.98	203.18	202.61	205.08	206.27	204.97	206	202.74	202.54	203.02	201.72	201.74	205.81	205.08	202.78	203.36	201.95	201.35	203.34	201.88	205.65	204.88	201.74	203	204.45	204.62	207.64	203.61	203.48	202.78	202.36	201.05	206.16	201.22	205.86	204.31	203.89	205.36	202.64	204.89	202.58	203.81
216.86	215.18	216.26	215.22	215.33	221.87	219.78	216.61	217.35	217.89	215.06	215.37	215.53	218.17	216.05	218.38	216.74	218.81	218.4	215.05	222.84	217.01	218.69	215.23	218.83	217.07	217.16	215	214.79	217.28	215.67	218.36	216.02	216.56	216.53	217.33	216.94	214.91	214.16	217.16	214.09	218.22	215.79	218.72	218.47	215.88	216.96	216.39	217.38	217.54
206.8	210.84	208.66	210.89	207.06	207.35	203.07	206.88	205.72	207.43	207.38	206.46	207.11	207.99	206.6	204.82	204.08	205.17	207.06	206.04	206.3	205.74	206.82	207.4	204.6	204.88	208.6	205.88	206.68	209.99	206.2	207.93	205.19	202.06	205.28	209.58	205.48	206.72	206.54	206.46	203.28	208.87	208.44	203.99	206.71	207.43	207.34	208.34	204.99	208.73
197.78	197.98	201.29	200.54	199.25	197.67	199.34	200.49	201.12	200.51	201.82	197.81	201.19	199.48	201.49	202.9	203.3	197	201.66	200.27	197.61	200.81	200.73	203.52	200.93	199.55	200.25	198.29	199.89	199.21	201.19	200.45	202.75	200.9	199.06	200.63	202.01	199.15	201.12	202.01	199.71	199.81	198.32	199.57	196.18	201.98	197.65	201.49	199.38	201.27
204.1	208	204.72	203.18	206.19	204.73	203	202.97	204.75	205.52	203.55	204.76	206.82	203.38	206.8	207.83	201.47	202.94	206.53	204.19	204.1	203.76	203.44	206.34	205.55	203.9	203.09	204.15	203.15	205.63	206.24	203.42	206.92	205.2	208.26	206.67	203.63	205.61	204.85	202.22	205.05	203.92	207.31	206.32	205.9	204.56	205.24	210.11	205.11	207.49
205.18	204.74	204.89	210.03	207.5	206.83	207.6	207.14	206.71	206.4	206.4	208.71	205.95	206.25	207.06	207.44	206.71	209.37	206.27	206.89	203.22	207.41	205.01	210.21	205.35	207.18	205.18	209.09	207.54	202.11	204.48	208.21	208.1	205.84	206.73	208.15	207.67	210.01	209.77	208.47	207.34	206.66	205.52	205.34	205.88	206.45	207.68	205.2	203.27	204.88
202.35	204.97	204.55	202.45	206.45	206.23	207.55	205.17	206.85	207.21	203.78	206.21	203.21	206.16	206.97	204.29	206.7	200.65	203.31	205.29	203.97	202.84	204.67	206.43	207.78	204.47	207.58	207.89	208.98	207.97	208.21	207.82	202.41	206.46	204.08	205.96	205.53	209.64	206.7	205.51	204.25	207.61	206.92	204.09	203.58	205.28	205.56	204.32	204.14	202.3
217.35	215.94	216.36	222.48	218.55	217.01	216.39	213.59	219.12	214.37	213.25	216.56	216.54	220.15	217.85	219.94	216.06	216.31	219.31	214.9	215.28	214.48	217.81	217.44	217.08	219.43	215.25	217.42	216.42	218.16	216.96	215.52	215.89	216.04	217.44	217.05	217.81	219.07	216.47	217.25	217.63	217.12	219.09	217.41	217.26	217.45	217.56	216.92	218.77	217.65
204.39	208.1	210.92	208.51	208.55	206.02	206.38	211.95	211.6	209.43	207.5	208	208.57	211.11	208.58	210.63	208.97	206.61	211.17	205.88	208.96	208.53	206.57	206.84	209.79	207.53	206.37	209.27	207.99	207.88	208.74	206.9	208.56	209.68	207.14	210.52	210.86	209.14	207.59	210.13	207.79	210.31	206.72	212.8	206.68	208.88	209.28	207.82	210.56	209.06
206.62	207.53	209.61	205.28	208.39	205.79	205.4	207.71	205.11	206.37	204.73	209.07	206.64	205.12	205.27	205.59	207.37	204.16	209.21	206.78	207.7	205.2	206.03	208.03	206.31	206.68	208.71	208.33	209.78	206.31	210.02	201.97	209.09	204.78	206.11	206.24	208.65	207.28	203.29	206.57	204.07	203.1	205.26	205.11	206.16	207.3	206.74	206.73	207.94	203.6
205.34	209.63	209.34	209.83	209.77	211.34	209.76	209.18	207.57	208.69	206.74	209.35	205.86	208.18	208.07	208.4	208.16	210.11	210.52	207.42	205.2	209.98	209.1	211.19	208.78	204.78	206.2	209.38	207.2	209.01	208.4	204.49	210.79	211.01	209.91	210.6	210.72	212.46	207.36	210.07	209.8	213.94	209.03	206.36	208.66	207.58	209.36	206.42	209.4	207.69
199.24	201.62	199.62	198.31	202.24	201.52	199.38	198.17	201.78	200.22	201.74	200.73	199.83	202.17	201.19	199.68	201.1	196.56	200.45	201	200.62	201.62	198.79	200.79	200.91	198.55	203.54	195.77	200.36	199.26	200.73	202.6	199.13	201.49	197.84	199.84	199.23	204.33	201.9	201.55	198.23	201.34	202.97	202.3	201.52	199.01	203.3	197.82	200.56	201.68
214.62	213.69	211.94	213.06	215.3	212.86	210.09	215.23	216.53	213.22	212.68	214.21	212.99	211.9	212.18	215.23	213.98	211.28	211.24	212.95	214.4	211.85	214.34	214.6	215.75	212.87	209.86	214.1	212.7	213.09	212.75	212.07	215.5	213.76	211.66	213.9	214.65	214.74	210.6	213.73	211.18	212.94	210.87	212.19	214.09	213.29	210.3	212.75	212.76	212.87
[truncated: 300 more rows]
[truncated: 150 more columns]
