# Supplementary material for: Genetic dissection of main and epistatic effects of QTL based on augmented triple test cross design
Source: PLoS One. 2017 Dec 14;12(12):e0189054. doi: 10.1371/journal.pone.0189054 (PMC5730204; doi:10.1371/journal.pone.0189054)
Supplement: S6 Supporting Information — (ZIP) [file pone.0189054.s006.zip › z1_1450_0.8_10.csv]

208.3	208.59	208.35	207.98	208.4	208.31	209.55	208.94	209.17	207.31	209.51	207.38	207.54	209.51	209.34	207.67	209.01	209.38	208.69	207.59	208.39	209.28	209	208.31	208.65	208.26	207.54	208.12	209.99	207.36	209.19	207.67	208.89	209.06	208.71	208.72	208.92	208.59	208.81	208.4	208.57	208.71	208.18	208.89	208.82	208.78	209.68	208.79	208.7	209.55
202.28	201.39	202.03	202.41	202.41	202	203.07	203.13	201.56	202.25	202.39	203.01	202.79	202.14	201.96	202.62	203.01	202.66	201.89	202.47	200.93	202	202.64	202.65	202.03	202.54	202.04	202.47	202.53	201.76	203.42	203.25	202.74	201.98	203.59	203.94	202.91	202.33	202.73	201.48	202.78	202.4	202.42	202.38	202.25	202.51	203.17	202.55	201.88	203.26
204.07	202.99	203.68	203.99	202.51	203.94	204.86	203.8	204.02	204.23	203.26	202.64	203.9	202.65	203.29	203.59	203.9	203.8	203.1	203.16	204.38	202.67	201.78	203.91	203.1	204.17	203.44	204.16	202	202.89	203.74	202.92	202.87	203.7	203.03	204.16	203.08	204.57	203.22	203.26	203.5	202.12	203.34	204.13	203.99	203.64	202.97	204.41	203.74	203.62
214.22	214.48	213.58	213.74	215.63	213.87	214.53	214.66	214.02	213.14	215.33	214.56	213.92	214.18	213.26	213.31	214.61	213.79	214.19	214.25	213.83	212.91	214.14	213.49	214.03	212.53	213.54	212.7	214.06	213.51	213.96	214.21	213.87	213.94	213.61	213.39	212.91	213.24	212.52	215.58	214.49	212.78	213.34	213.44	212.39	213.38	213.91	213.06	214.09	214.28
202.64	204.04	204.81	203.45	203.33	202.53	204.16	202.42	204.62	203.19	203.79	202.97	203.77	203.81	203.39	203.11	205.35	204.41	203.59	203.7	202.83	203.79	203.14	203.66	203.29	203.88	204.55	204.12	205.8	203.49	203.79	202.86	203.17	203.48	203.06	204.17	202.95	204.18	203.64	203.11	203.91	202.98	203.51	203.6	204.21	202.8	202.68	203.38	204.73	202.34
202.73	201.69	202.75	203.47	203.15	202.34	202.74	202.33	201.65	203.02	203.59	202.03	203	203.64	202.79	202.1	202.08	202.92	202.72	202.19	203.32	202.52	203.18	201.83	204.47	202.71	202.78	202.84	201.88	203.26	202.44	201.48	203.18	202.75	203.93	202.37	203.18	202.34	201.46	202.16	203.32	202.32	201.53	202.65	202.59	203.57	202.92	201.8	203.25	202.38
200.95	200.54	199.39	199.91	200.25	200.45	200.1	200.24	199.82	200.21	199.66	200.9	201.37	199.8	199.3	201.3	200.29	199.9	200.54	199.32	201.1	200.14	200.21	200.23	200.64	200.38	200.87	199.63	202.28	199.58	201.11	200.25	199.6	201.9	199.99	199.72	200.08	200.43	199.68	201.7	199.86	200.14	200.24	201.12	201.03	200.2	200.15	200.66	199.86	200.34
203.55	202.28	203.05	203.63	202.82	204.28	203.61	201.5	202.31	203.29	202.15	204.05	203.9	202.07	202.71	202.87	203.84	203.38	202.07	202.17	203.45	201.89	203.53	202.33	202.6	202.6	203.24	202.88	203.46	202.9	203.68	203.21	203.32	203.22	203.2	203.33	202.96	202.24	202.64	204.21	204.18	203.51	204.42	203.19	202.86	204.1	203.4	203.05	203.74	203.34
202.91	203.04	203.4	201.81	202.94	201.89	203.11	202.37	202.6	203.1	203.32	202.73	202.42	202.96	202.75	202.56	203.21	203.03	202.51	201.6	202.14	201.71	203.43	202.85	202.93	203.28	202.86	202.46	202.89	202.91	202.33	202.93	202.37	202.22	202.75	202.37	202.36	202.37	202.98	202.76	202.97	202.51	202.71	201.83	203.66	203.66	201.88	202.56	202.14	201.74
218.62	217.62	217.77	216.4	217.67	218.21	219.38	217.44	217.52	217.66	217.6	216.65	216.72	219.03	217.56	217.79	217.37	217.65	215.93	218.19	218.81	217.97	217.77	218.03	217.05	217.25	217.28	217.16	217.82	216.75	217.14	217.7	217.77	217.45	218.03	217.39	217.47	218.18	216.69	218.55	217.68	217.42	217.12	217.23	218.14	217.07	218.34	218.55	218.03	218.37
200.95	201.27	200.75	201.74	201.34	201.43	201.35	200.66	201.3	201.3	201.3	200.7	201.87	201.48	201.64	200.75	202.12	201.87	201.49	200.94	200.76	201.68	200.52	201.12	201.77	201.88	199.87	202.07	201.17	201.57	201.17	200.73	201.4	201.01	200.66	200.97	200.77	201.3	201.47	201.01	201.02	201.94	201.89	200.84	200.66	201.96	201.6	200.69	200.38	201.59
217.28	217.93	218.01	217.82	218.39	218.13	217.55	216.65	218.28	217.19	217.12	218.93	218.19	217.57	218.79	216.49	218.21	218.27	217.13	218.96	217.83	217.07	218.28	218.72	217.05	218.74	217.44	219.49	218.29	218.21	217.06	218.47	219.24	218.86	218.4	218.14	216.78	218.86	217.24	218.01	218.17	218.03	218.04	217.66	217.6	216.56	218.79	217.79	218.08	217.85
208.11	209.37	209.1	208.69	209.39	208.34	208.8	207.95	208.42	209.73	208.65	208.23	208.68	208.54	208.45	208.76	208.39	208.61	209.29	208.28	208.21	208.42	207.49	209.72	210.28	208.26	208.17	208.99	207.26	209.62	208.36	208.85	209.09	207.82	209.52	209.04	209.09	208.92	208.66	208.18	209.63	208.1	210.37	208.01	208.59	208.45	208.65	209.27	208.81	207.91
202.69	202.09	202.8	203.89	202.86	202.92	203.21	202.19	203.72	203.89	202.94	203.51	204.96	202.95	203.47	203.74	203.77	204.12	203.15	202.45	202.49	203.43	203.81	203.77	203.03	204.01	203.19	203.44	202.92	203.31	203.56	204.12	203.1	203.41	202.1	203.41	203.22	204.61	203.02	202.3	203.3	203.31	203.72	203.68	203.38	202.22	202.51	203.82	203.97	201.98
209.2	208.35	209.82	208.88	209.14	208.43	208.05	208.49	209.18	210.11	207.51	208.95	210.22	209.48	209.06	210.13	209.48	209.83	208.8	208.94	209.14	209.86	208.54	210.35	207.99	209.46	210.05	209.43	209.46	209.2	207.76	209.07	208.41	209.12	208.29	208.58	208.44	208.6	209.09	209.75	208.54	208.48	209.12	208.4	210.01	209.69	209.75	209.41	208.45	209.04
208.22	207.29	207.47	208.33	207.41	209.1	206.94	207.91	208.34	207.74	208.05	207.17	207.98	208.36	207.62	207.88	207	209.8	208.55	207.11	206.76	207.61	206.52	207.03	208.01	207.76	208.66	207.13	207.34	207.51	208.19	206.88	207.87	208.82	208.8	207.66	206.47	207.18	208	207.88	207.35	207.77	207.86	208.17	208.12	207.99	208.22	207.17	208.37	209.2
199.31	199.11	198.51	199.15	200.2	199.4	199.04	198.9	199.68	200.33	199.33	199.93	198.59	198.1	198.86	198.99	199.08	199.78	199.94	199.97	200.19	199	199.01	199.32	199.48	200.33	200.36	198.63	200.8	199.43	199.83	198.28	199.31	199.12	199.61	200.17	199.69	200.02	199.78	199.19	200.17	199.14	198.92	199.06	199.46	199.47	199.06	198.48	200.63	198.51
209.46	207.7	209.36	208.05	208.99	209.83	209.71	208.78	209.94	208.49	208.47	208.33	208.19	208.17	208.41	208.93	207.38	208.98	208.99	208.74	208.55	208.2	208.67	208.7	207.11	208.11	208.68	208.75	208.5	208.79	209.37	208.93	208.93	209.24	208.55	208.92	207.91	208.05	208.54	208.74	209.05	209.64	208.78	208.75	208.23	207.66	208.05	209.02	208.11	208.38
217.84	217.11	217.2	216.87	217.65	215.97	217.08	217.18	217.81	216.56	218.07	217.72	217.36	216.77	218.18	217.42	216.73	216.07	217.83	216.21	217.78	217.55	217.6	217.58	216.42	217.75	216.8	217.55	217.22	216.8	216.05	215.77	217.87	215.74	217.88	216.73	217.27	216.38	216.68	216.93	216.03	216.09	217.34	217.44	217.23	217.43	216.61	217.15	217.82	217.3
200.6	200.3	200.62	200.62	198.79	199.61	199.28	200.93	200.17	198.79	199.26	200.51	200.56	200.25	201.05	200.4	200.1	200.44	199.89	199.51	199.81	200.71	200.11	200.31	199.24	198.84	200.28	200.49	201.49	200.88	200.81	199.9	199.61	199.16	199.76	200.75	200.99	200.1	199.8	199.95	200.82	202.18	200.27	199.99	199.78	199.7	200.03	199.51	201.06	200.92
204.38	202.84	202.15	205.09	203.82	203.59	203.62	203.19	203.22	202.88	203.18	204.08	202.67	203.55	203.74	203.13	203.78	202.86	202.25	203.21	203.92	202.23	203.05	205.11	203.44	203.64	202.25	203.64	204.52	203.55	203.55	202.85	203.59	202.49	203.82	204.05	205.04	204.78	203.37	204.26	204.07	203.81	204.25	203.67	203.66	203.81	203.53	202.57	204.43	202.76
194.55	193.93	193.67	193.96	194.64	194.8	194.53	193.96	194.9	195.74	193.89	195.13	194.92	194.19	193.89	193.54	194.75	195.08	194.47	195.08	194.98	194.29	193.72	194.59	193.9	193.92	192.97	194.01	192.78	193.56	193.86	194.52	194.75	193.24	194.5	195.21	194.75	194.55	193.96	193.7	193.94	194.8	193.91	194.23	194.88	194.1	193.42	194.47	194.45	193.88
207.78	207.51	207.67	206.74	207.18	208.15	208.55	207.78	206.86	208.7	207.21	208.11	208.44	208.28	208.09	207.82	207.83	207.97	207.75	208.15	207.94	207.67	207.65	206.63	207.71	207.58	208.33	209.45	208.7	208.55	207.99	207.72	207.4	207.98	207.45	208.13	206.48	208.39	208.05	207.43	208	207.33	208.1	206.41	207.83	207.52	208.2	207.69	208.58	207.69
207.29	206.74	207.37	207.82	207.74	208.78	207.91	207.34	207.05	205.76	206.34	208.86	207.61	207.41	207.45	207.13	208.9	208.28	208.09	206.98	209.02	208.59	207.75	206.38	208.32	208.33	206.43	207.36	207.44	208.16	205.23	207.08	208.82	207.23	207.15	207.28	207.43	207.89	207.53	207.62	207.84	206.81	207.02	208.31	207.24	207.85	207.02	207.77	207.28	208.38
199.26	199.18	199.39	200.01	199.98	198.74	200.17	199.58	199.46	199.11	198.77	200.61	199.99	199.71	199.89	199.87	199.96	198.92	199.46	197.69	199.22	198.05	200.09	199.28	199.76	199.01	199.49	199.01	199.42	198.94	199.03	199.84	198.98	198.35	198.95	199.16	199.52	197.87	198.17	200.19	199.5	198.87	199.63	200.46	200.12	199.3	199.4	199.25	200.23	199.36
210.31	210.04	209.6	209.34	208.88	210.35	209.73	208.92	209.36	209.29	210.49	208.88	209.1	209.91	210.3	209.12	209.8	210.16	209.42	209.99	209.2	209.26	210.19	210.88	210.23	209.29	209	208.92	208.94	209.91	209.09	209.01	210.42	209.58	210.8	209.94	210.2	209.6	210.66	209.24	209.52	208.99	209.28	208.73	209.41	209.06	209.58	209.63	209.76	209.63
208.91	206.81	208.05	207.77	207.84	206.63	207.6	208.42	208.23	207.32	206.93	208	208.62	208.39	206.8	207.83	207.35	208.12	208.34	207.79	208.34	208.86	207.37	207.51	207.48	208.9	206.67	208.09	208.44	207.42	208.15	208.13	208.2	207.89	208.28	206.64	208.92	207.01	208.57	208.35	207.52	208.24	208.53	208.03	208.84	206.79	206.79	208.1	206.53	207.48
202.72	202.76	203.09	203.39	203.25	204.33	203.61	202.92	203.47	204.77	204.88	202.77	203.21	203.68	202.49	202.97	202.84	202.94	203.03	203.01	203.22	203.86	204.48	202.7	204.05	203.61	203.15	204.88	203.3	202.67	203.52	204.05	202.25	202.97	202.62	203.71	203.8	203.05	203.93	203.62	203.54	203.95	203.93	204.78	202.44	203.83	203	203.31	204.15	203.31
209.92	209.95	209.48	209.93	209.22	208.89	209.18	209.01	209.86	210.45	209.7	209.52	210.07	210.08	209.93	209.99	209.15	209.57	210.14	209.32	210.05	209.43	209.67	209.06	209.82	208.11	208.85	210.3	209.58	210.19	209.65	209.61	210.16	209.28	208.82	210.54	210.73	210.21	208.11	210.48	209.81	209.38	209.67	209.74	208.66	210.5	208.1	210.01	210.67	209.56
201.42	199.7	198.81	199.16	199.31	199.07	199.87	199.64	199.71	199.02	200.18	200.88	199.82	198.97	199.39	200.39	199.87	199.68	199.47	200.79	198.36	199.24	199.55	199.03	198.78	199.12	199.78	199.15	199.87	200.52	198.98	199.78	200.25	199.51	199.38	200.63	199.69	200.65	199.29	198.81	199.99	198.9	199.83	199.75	199.45	198.72	199.55	199.34	199.46	199.84
211.22	211.71	211.5	212.73	210.95	210.96	211.26	212.29	212.43	212.66	211.48	212.2	211.27	211.26	211.63	212.33	211.47	210.99	211.32	211.6	211.25	211.52	211.9	211.15	211.74	212.22	211.6	211.72	211.37	211.96	212.22	211.57	213.58	211.75	212.84	212.22	212.33	211.69	211.84	211.95	211.17	212.69	212.19	210.8	211.67	211.76	211.86	211.73	211.76	211.75
202.62	202.32	202.56	202.6	202.45	202.54	202.99	203.01	201.8	202	202.44	200.58	202.69	202.39	201.06	202.43	201.94	203.23	202.43	202.67	203.08	203.85	200.93	202.81	201.12	201.11	202.07	201.38	204.05	201.83	202.65	201.89	200.96	201.7	202.54	202.87	202.74	202.72	202.67	201.49	202.38	201.85	203.23	202.77	202.6	201.72	201.57	201.76	202.1	202.35
204.95	204.81	203.85	204.01	204.03	204.47	203.81	204.79	204.5	204.26	204.59	204.23	203.86	203.88	203.19	204.37	203.58	203.44	204.98	203.91	203.28	204.7	204.3	203.75	204.35	204.27	204.05	204.03	203.84	204.72	203.62	204.43	203.56	204.69	204.39	204.32	203.02	204.04	203.67	203.73	204.23	203	203.85	203.98	204.2	203.65	203.53	204.62	203.94	204.87
203.08	203.25	203.12	203.53	202.77	202.56	202.12	203.89	203.22	202.91	202.95	202.83	203.55	203.53	202.51	203.26	204.06	204.08	203.11	203.44	204.65	204.22	204.4	203	202.88	203.87	203.84	203.64	203.49	201.75	204.03	203.51	203.67	203.45	202.96	204.6	202.82	203.14	203.57	203.69	203.32	204.32	202.74	203.7	203.12	203.36	203.52	204.62	203.07	202.72
202.26	202.36	203.41	202.58	202.72	201.61	201.73	202.36	202.37	203.38	202.95	203.25	202.45	202.16	202.92	204.14	203.73	202.01	201.81	203.62	202.32	202.41	202.6	203.25	202.42	202.68	202.29	203.66	202.65	202.46	203.02	202.97	202	201.79	202.79	202.43	202.3	201.48	202.33	204.36	203.17	203.74	203.88	203.16	202.82	202.74	201.63	203.18	202.51	203.84
199.57	199.7	198.64	200.02	199.35	198.54	199.84	200.14	199.14	198.98	200.11	199.47	199.69	199.24	198.99	199.39	197.6	199.65	199.22	200.27	199.57	199.04	199.93	198.43	199.78	199.29	199.53	199.81	200.26	198.56	199.88	198.01	198.7	198.7	200.08	199.33	200.27	198.04	199.97	198.09	199.58	198.82	199.75	199.21	199.04	199.1	199.76	200.66	199.01	199.62
199.42	200.65	199.84	199.08	199.88	199	199.61	198.62	198.67	197.79	199.22	198.13	199.33	200.35	198.73	199.52	198.28	199.73	199.06	200.26	200.23	200.61	199.96	200.95	200.02	199.89	199.68	198.9	199.72	199.19	200	199.89	199.3	199.74	199.44	198.78	198.78	199.85	199.57	200.17	199.96	198.95	199.24	198.56	199.65	199.1	199.09	198.94	198.64	199.14
204.64	203.74	203.35	203.65	204.4	201.97	203.55	203.11	203.77	203.05	204.92	202.71	203.65	203.91	205.68	204.29	204.38	204.3	204.61	204.36	204.56	204.31	203.27	203.25	203.82	204.05	204.63	203.64	204.81	203.97	203.25	204.47	204.6	203.78	202.31	203.98	203.3	203.52	204.02	204.31	204.1	204.47	202.71	203.01	203.45	203.64	203.03	203.74	203.93	204.01
217.08	217.42	217.78	217.43	217.22	217.23	216.74	216.3	216.82	217.69	217.92	217.83	218.46	217.66	218.02	216.8	216.21	218	218.06	215.96	218.29	218.17	216.65	217.01	217.86	218.18	216.43	216.66	217.77	216.03	217.78	216.92	216.37	217.98	216.72	217.71	216.41	217.77	216.94	216.91	216.37	216.35	217.03	216.68	214.92	217.07	217.67	218.1	217.32	217.61
194.18	194.53	193.76	194.71	195.32	195.08	194.11	194.98	193.32	195.34	195.09	193.58	194.42	194.77	194.34	195.17	193.89	193.4	194.67	193.12	193.8	193.68	194.21	193.79	193.59	193.6	193.81	194.8	194.21	193.66	193.83	194.39	193.83	194.11	195.55	194.6	194.5	195.43	194.84	194.49	194.25	195.28	194.86	194.65	194.4	194.18	194.05	193.92	194.2	194.35
208.47	209.33	207.16	209.14	207.67	208.64	208.82	207.62	207.94	207.97	208.06	208.66	209.12	209.35	208.27	208.87	208.47	209.54	208.46	208.6	209.25	209.1	209.31	208.75	209.03	208.45	209.44	208.4	209.33	208.11	207.72	208.55	208.79	209.21	207.68	209.45	208.69	208.7	208.91	208.75	208.86	207.7	208.05	208.57	209.33	208.25	208.47	209.09	207.99	209.01
209.14	208.35	208.92	208.13	208.24	208.59	208.59	207.25	208.75	209.16	208.81	209.38	207.77	208.44	208.53	208.15	207.72	208.89	208.63	208.86	208.38	208.09	209.8	207.94	208.98	209.03	209.52	208.62	208.03	208.99	207.83	208.3	207.25	208.62	208.01	208.6	209.01	207.95	208.49	206.88	208.95	208.13	208.34	208.78	207.98	210.27	207.43	208.7	208.35	207.75
203.21	202.34	202.41	203.34	202.28	203.48	202.71	202.9	203.01	203.86	202.96	204.04	203.39	201.43	203.17	203.5	203.21	202.73	203.47	203.03	201.9	202.61	203.56	202.89	203.9	202.81	203.16	204.39	203.45	205.27	203.76	204.38	203.02	202.67	203.11	202.98	202.98	203.45	202.74	203.74	203.27	202.8	203.62	203.67	203.21	203.5	202.53	203.22	202.87	203.09
208.25	209.28	209.42	208.92	209.46	208.45	209.1	208.82	208.31	207.51	208.69	209.11	207.64	208.27	208.93	209.57	208.96	209.27	208.78	207.62	206.93	207.75	208.38	209.4	208.53	208.72	208.92	207.41	209.23	208.95	208.25	207.97	207.96	208.91	210.11	208.39	208.35	209.03	210.26	208.07	209.38	208.39	209.06	209.23	208.43	208.63	208.2	208.67	209.47	208.46
202.8	203.7	203.4	203.7	203.28	203.18	203.43	202.57	203.2	202.72	203	203.38	202.96	203.89	203.18	203.88	203.29	203.42	203.4	203.09	203.57	202.8	204.01	202.73	203.92	203.43	202.06	201.64	203.79	203.11	204.03	204.06	203.11	203.54	203.08	203.73	203.27	203.32	203.63	203.61	203.98	203.36	202.2	203.6	203.73	202.84	202.05	203.76	202.73	203.76
205.14	204.6	204.71	205.08	204.81	204.83	204.03	203.74	204.53	204.6	205.37	205.45	205.2	205.05	205.69	204.33	204.49	204.24	204.5	204.92	205.7	204.47	205.28	205.1	202.96	204.22	204.48	205.32	205.35	204.85	203.67	204.85	205.11	204.87	204.75	205	203.9	205.26	205.21	205.79	205.31	204.47	204.71	205.19	205.37	203.27	204.55	203.93	204.82	206.12
207	207.61	208.62	207.88	207.57	208.8	209.76	207.89	209.28	207.44	208.36	208.8	209.67	208.02	208.9	207.9	207.19	207.88	207.81	208.66	208.05	208.51	209.45	208.67	209.2	208.41	209.18	208.3	207.61	208.23	208.56	208.25	209.44	208.84	209.22	208.49	209.62	208.62	208.4	207.77	209.52	208.69	207.48	207.68	208.67	208.67	208.41	208.63	208.03	208.55
212.07	212.03	212.14	211.53	212.83	212.96	211.86	212.35	212.75	212.42	211.13	211.61	210.93	212.41	212.59	211.44	211.16	212.5	212.18	213.18	214.1	212.04	212.2	211.8	213.38	212.43	212.22	211.7	213.93	212.78	212.54	211.41	211.98	212.86	211.86	212.49	212.39	213.1	212.43	211.47	213.84	212.77	212.26	212.39	213.22	212.46	213.36	213.04	211.49	212.14
217.91	216.57	216.69	217.55	216.44	217.08	218.44	216.36	216.61	217.97	217.19	217.46	216.18	217.2	217.66	217.34	216.79	217.05	217.91	216.36	216.78	217.65	215.84	216.36	217.07	215.02	217.47	216.15	216.49	216.29	218.02	216.87	216.85	217.52	216.93	217.06	216.72	216.21	216.83	217.33	216.68	218.72	216.55	217.08	216.86	215.89	215.44	217.54	217.4	216.55
202.24	203.24	202.14	201.84	201.7	203.12	202.66	202.79	202.28	201.77	202.54	202.12	203.14	202.29	202.44	202.24	201.76	202.24	203.09	202.94	200.85	202.24	203.16	203.02	202.39	202.51	201.66	202.12	202.52	202.45	202.34	201.54	201.21	202.3	202.54	202.83	201.82	203.35	202.35	203.47	202.1	202.43	202.23	203.4	202.78	203.29	202.04	200.64	202.45	202.99
209.51	208.49	208.66	207.38	208.59	208.68	209.19	207.94	208.65	208.83	208.74	208.37	208.46	208.72	208.63	209.24	208.66	207.78	208.36	209.66	208.19	209.22	209.08	209.14	208.88	208.85	208.28	208.47	209.99	209.18	208.88	208.6	209.18	209.74	208.52	208.3	208.52	208.29	209.31	208	208.48	209.17	207.82	208.69	207.41	207.7	208.21	209.16	206.32	208.77
207.57	208.86	207.05	206.89	208.28	207.9	207.74	208.13	208.21	207.13	208.6	208.68	208.23	209.01	209.1	207.68	207.07	208.35	208.37	206.86	206.24	208.04	208.36	208.41	209.05	208.03	207.68	206.86	207.47	207.53	207.78	206.94	207.72	208.22	207.03	206.69	208.52	208.89	207.49	208.6	207.33	207.58	209	207.78	208.1	207.15	207.61	208.73	208.38	207.19
202.83	203.9	203.27	203.05	203.64	203.97	202.96	203.19	202.87	201.93	203.56	202.91	203	203.64	203.74	203.06	202.78	204.42	204.05	203.17	203.1	203.35	203.09	203.16	203.9	203.29	204.5	202.72	202.68	202.62	204.35	203.24	203.94	203.41	203.25	203.3	202.81	203.38	203.67	204.45	202.63	203.25	202.13	203.24	203.41	204.11	203.54	203.83	202.66	203.44
217.79	218.68	217.3	217.61	216.9	219.26	217.72	216.95	218.22	217.93	218.51	217.58	217.86	216.42	217	217.92	217.61	218.7	218.24	217.74	216.82	217.49	217.08	218.58	218.72	218.08	217.22	218.35	217.31	217.53	218.83	217.18	218.1	217.87	218.06	217.29	217.74	217.36	218.63	218.01	217.39	217.01	217.97	217.52	217.84	218.56	217.82	217.07	217.23	217.89
217.21	217.28	217.27	217.33	216.1	215.86	217.01	217.96	216.38	217.43	216.61	217.11	217.49	217.16	216.67	217.18	216.92	217.02	216.98	217.3	217.1	216.64	216.41	216.92	216.82	217.32	217.12	216.36	216.72	216.79	217.47	216.81	217.64	217.43	217.1	218.12	217.46	216.79	217.13	216.77	217.25	216.49	217.64	217.14	216.61	215.67	216.76	215.51	217.27	217.54
207.75	209.55	208.73	208.92	208.83	208.98	207.74	207.1	209.46	208.68	209.15	208.45	208.38	208.75	208.11	208.28	208.59	208.61	209.72	208.7	209.63	208.77	210.35	208.33	208.29	208.47	209.2	207.74	208.07	208.8	209.25	208.17	207.24	207.69	209.71	208.63	208.7	208.27	208.26	208.63	209.54	207.54	208.26	207.91	209.99	208.1	207.86	210.18	209.06	209.16
212.45	211.46	211.47	211.4	211.32	212.07	211.74	211.72	210.66	211.56	211.14	211.7	212.03	211.52	211.42	211.63	211.71	211.21	212.64	212.35	211.74	211.53	211.28	211.23	211.17	211.73	209.7	211.66	212.67	212	211.56	211.87	210.92	211.75	211.98	211.16	212.15	212.64	211.16	212.33	212.98	212.39	210.86	212.47	210.64	211.31	210.89	212.02	211.18	210.35
199.86	199.56	200.88	200.39	200.95	199.41	201.17	199.21	201.15	200.89	200.17	200.03	200.31	200.26	199.8	200.1	199.78	199.62	198.67	200.12	200.43	199.77	200.64	201.65	200.19	200.93	199.51	200.99	200.21	200.54	200.5	198.99	199.42	200.14	200.04	199.4	199.76	200.31	200.8	199.31	201.55	199.32	200.21	199.5	199.89	201.97	200.42	200.33	200.57	200.6
208.7	209	208.01	208.82	207.24	207.94	208.48	208.6	208.59	208.9	208.87	208.37	207.38	208.58	208.26	209.1	208	208.39	208.93	208.32	207.37	208.94	208.18	207.68	208.33	208	208.21	209.02	206.99	207.86	208.35	209.12	208.02	207.86	209.06	208.79	209.26	208.59	208	208.18	208.94	208.33	208.94	208.68	208.24	207.63	207.65	208.24	207.81	208.12
207.19	207.82	208.42	209.36	207.93	209.3	207.88	208.66	207	208.56	207.97	207.67	208.24	207.24	208.29	208.2	209.19	208.96	208.72	209.07	207.79	208.24	208.85	207.34	209.22	208.77	208.32	207.35	209.66	207.4	208.07	207.87	208.98	208.96	208.96	208.39	208.33	208.57	209.09	208.4	208.47	208.39	208.88	208.54	208.49	209.42	209.39	208.64	209.24	208.33
203.02	203.01	203.18	202.93	202.53	202.53	201.73	201.95	202.3	202.32	202.86	202.78	201.39	200.1	201.58	202.48	203	201.71	201.86	202.33	203.43	202.89	202.57	201.56	201.2	202.64	202.37	201.65	201.41	202.92	201.62	203.51	202.29	202.26	202.18	202.5	202.71	203.29	203.41	201.32	202.24	202.17	202.82	202.34	202.57	201.95	202.03	201.56	201.92	202.56
209.09	208.78	208.57	208.41	208.78	209.53	208.82	208.59	208.93	207.87	208.94	207.64	209.03	208.93	208.75	208.75	208.36	209.32	209.6	208.94	209.54	208.45	209.59	209	208.3	208.7	209.34	207.97	210.04	208.16	208.11	209.44	208.36	208.9	208.69	208.51	209.64	208.75	210.18	208.05	208.41	209.49	208.3	209.27	208.95	209.37	208.69	209.71	207.82	208.86
207.09	207.22	206.77	207.62	208.73	207.87	207.68	207.86	208.15	207.57	207.64	207.26	207.85	207.58	207.52	208.71	208.17	207.3	208.08	206.64	208.96	205.81	207.74	208.03	208.39	208.25	208.32	207.46	208.17	207.11	207.16	207.52	207.85	207.42	208.35	207.23	206.64	207.61	208.16	208.52	206.6	207.64	208.47	207.75	208.3	208.07	207.18	207.88	207.26	208.16
207.83	206.71	208.63	208.3	208.01	207.68	206.83	208.03	207.72	208.73	207.77	208.07	207.36	208.91	208.09	207.41	208.18	206.88	206.78	208.47	207.03	208.17	207.82	207.57	208.31	208.52	209.42	207.57	207.12	207.34	207.02	208.14	207.68	207.55	207.92	208.44	207.02	207.5	208.11	208.34	207.41	208.16	208.51	206.36	207.3	208.2	207.52	207.11	208.4	207.58
202.37	203.04	204.46	202.93	203.42	204.03	203.08	204.24	203	203.75	203.18	203.85	203.27	203.93	204.25	204.15	204.09	204.21	203.25	203.13	203.79	202.48	202.68	202.65	203.25	202.42	203.81	203.77	204.35	203.84	204.46	203.85	203.55	203.42	203.6	203.64	203.44	204.47	203	203.62	203.98	203.63	204.41	204.79	204.15	202.77	204.06	203.76	203.08	203.76
203.03	201.63	201.12	202.71	203.01	201.21	201.86	202.22	202.78	202.62	202.35	201.35	202.79	202.76	203.62	202.99	203.36	202.83	202.41	202.45	202.84	202.11	202.35	202.28	201.65	202.71	200.56	201.5	201.36	203.79	202.72	201.5	202.2	202.9	201.75	202.99	201.96	203.17	202.84	202.68	202.31	203.55	202.95	202.4	201.67	202.36	201.87	202.29	203.22	202.35
207.1	206.44	206.45	208.13	206.28	206.18	206.48	206.38	205.73	205.84	206.11	206.54	206.95	205.57	206.29	206.77	207.8	205.97	206.6	205.66	205.77	207.33	207.22	206.17	206.29	206.22	206.52	206.53	206.17	205.91	206.76	206.26	206.04	206.87	206.89	207.55	205.7	206.82	208.03	205.99	206.14	206.37	205.38	206.54	207.1	206.35	206.99	206.31	206.7	205.08
204.47	203.38	204.3	203.85	204.18	204.09	204.23	203.2	204.07	204.6	205.41	204.31	203.95	204.52	203.1	203.36	203.51	203.12	204.84	204.4	204.98	203.28	204.64	203.37	204.25	203.59	204.62	203.14	205.24	204.23	204.63	205.18	203.53	203.68	204.16	205.35	203.96	203.86	204.57	204.94	203.99	205.54	203.96	202.77	204.01	202.87	203.69	204.18	203.51	203.77
211.66	210.67	211.56	212.04	211.32	211.6	211.6	211.46	212.32	211.95	211.42	212.24	211.53	211.98	212.27	211.82	212.9	211.38	212.11	211.29	210.96	212.45	211.77	211.53	211.28	211.51	211.76	211.11	210.1	211.73	211.67	211.33	211.65	211.71	211.38	212.86	212.76	212.2	212.77	211.61	211.33	211.29	211.39	211.72	211.43	211.43	210.23	212.04	212.22	210.46
211.58	211.65	212.13	211.66	211.96	212.01	212.28	211.67	211.13	211.8	212.89	211.53	212.29	212.06	211.87	211.25	212.05	211.63	211.03	211.48	211.59	211.89	211.96	210.86	211.74	213.05	211.95	211.64	212.08	211.62	211.95	212.35	211.27	211.79	211.65	211.13	211.17	211.57	211.8	211.94	211.88	212.58	212.31	212.03	212.44	212.16	212.94	211.99	211.32	212.24
202.73	204.36	203.82	204.38	204.16	203.22	203.3	204.46	202.88	203.62	203.89	203.95	203.67	203.72	203.59	204.13	202.89	203.38	203.51	204.65	203.74	203.24	203.83	203.87	202.96	202.64	203.19	202.99	204.18	203.51	203.47	204.03	202.93	202.7	203.73	202.98	203.99	203.86	203.57	204.11	203.18	203.87	202.98	203.49	204.6	204.86	204.17	204.28	203.27	202.51
208.98	209.82	209.62	210.1	208.37	208.53	209.36	209.74	210.49	208.51	210.33	209.04	210.64	210.26	210.38	209.78	209.59	209.89	209.5	210.06	209.33	208.72	209.53	209.75	209.46	210.65	209.5	208.2	207.61	209.57	209.44	208.25	208.62	209.17	211.42	209.71	209.28	210.48	209.86	209.67	209.7	211.06	209.85	208.85	208.99	209.84	210.35	209.13	210.43	208.94
205.01	205.68	204.44	206.52	204.47	205.62	205.97	204.54	206.32	206.13	205.24	205.45	205.63	206.97	205.19	205.14	205.17	206.22	205.16	205.51	206.32	206.28	205.29	206.08	205.7	206.54	205.5	205.9	205.4	204.66	206.15	204.75	204.66	206.07	205.76	205.56	206.68	205.4	206.53	206.17	205.26	206.21	204.77	204.87	206	205.64	205.37	206.21	205.91	205.87
210.64	211.63	211.72	212.05	213.08	212.27	212.64	212.24	212.22	212.37	211.92	212.54	210.54	211.67	211.27	211.77	211.48	212.15	211.47	212.2	212.26	212.66	212.15	211.86	212.66	212.41	211.88	211.78	211.11	211.2	213.17	212.09	211.45	211.82	213.06	212.23	212.02	212.01	211.31	212.19	212.05	211.69	213.1	213.19	211.49	211.66	210.95	211.69	212.08	212.44
207.13	207.92	208.39	208.4	206.82	207.81	206.66	206.78	207.96	207.41	208.27	207.06	207.41	207.76	208.1	207.49	207.42	208.07	206.74	206.99	207.22	208.14	207.22	207.06	207.89	208.14	208.34	207.8	208.07	207.4	207.79	208.1	208.71	206.32	207.61	207.51	208.41	206.64	207.39	207.53	206.97	206.81	207.95	207.25	208.72	207.82	208.37	206.78	206.78	207.64
217.29	216.74	217.1	215.66	216.83	216.73	217.22	216.93	217.06	217.65	216.45	216.51	216.26	216.45	217.42	216.74	216.96	216.98	216.75	216.06	218.37	216.44	216.95	217.3	217.55	218.01	217.08	216.13	216.6	215.81	217.27	216.87	216.95	218.24	217.37	215.37	217.24	215.94	216.17	217.91	216.9	217.74	216.23	217.67	217.44	217.47	215.82	216.57	217.05	216.66
213.27	211.02	212.93	211.47	212.84	212.15	211.13	211.8	211.98	212.33	211.43	211.13	212.19	211.44	211.5	212.33	211.12	211.05	211.07	212.25	211.27	212.41	211.47	212.73	212.33	210.79	211.37	212.08	211.43	211.68	212.11	211.34	211.47	212.22	211.75	210.49	211.7	212.34	211.46	212.2	211	212.5	210.37	211.86	211.63	211.58	212.91	211.52	211.49	212.23
201.95	202.61	202.92	202.27	202.38	201.32	202.98	202.41	202.14	202.21	202.88	202.53	202.82	202.09	200.92	201.88	202.56	202.26	202.08	202.53	201.76	202.54	203.35	201.41	202.31	201.73	202.45	201.87	201.9	202.24	202.06	203.31	202.86	203.21	201.89	202.24	202.02	203.47	201.59	202.06	201.8	203.57	201.89	202.85	202.35	201.36	201.14	201.49	203.36	202.64
214.05	213.14	213.6	214.06	213.37	213.35	213.15	214.61	213.79	213.54	213.93	213.49	214.57	214.09	213.21	214.22	214.17	213.47	213.02	214.18	214.18	213.15	213.78	214.46	214.34	214.37	214.46	213.93	213.82	213.52	214.1	214.38	214.21	214.35	214.72	213.58	213.17	213.96	213.4	214.87	213.68	213.74	213.62	213.41	213.52	213.44	213.33	214.13	213.01	212.71
201.23	200.55	202.31	201.5	201.43	201.28	201.7	201.89	202	201.79	202.21	201.26	201.63	201.4	201.25	200.15	200.59	201.54	202.68	201.01	200.86	201.51	201.69	200.96	201.66	200.89	200.74	200.88	199.68	200.38	200.95	199.55	201.13	201.07	200.91	201.26	201.73	200.74	201.17	201.59	200.31	200.49	201.7	202.17	201.09	201.06	201.06	201.92	200.6	201.94
219.17	217.55	217.64	218.52	216.86	219.12	217.73	217.15	219.3	218.01	217.88	216.95	218.35	217.8	217.48	217.49	218.04	217.66	218.28	216.78	217.59	216.75	218.77	216.79	217.5	217.84	218.22	217.95	217.16	217.34	217.05	218.08	217.91	218.08	216.58	216.93	217.83	218.02	217.18	216.77	217.17	217.9	217.87	217.52	217.79	217.75	216.88	217.57	218.02	216.85
207.77	207.84	208.16	207.71	208.09	208.52	207.61	207.82	208.12	207.66	206.71	206.71	207.91	208.64	207.77	207.22	207.45	205.72	207.57	207.43	206.72	207.41	207.1	208.07	208.11	208.42	208.06	207.22	208.12	207.83	207.79	208.16	208.17	206.68	208.06	208.52	208.03	207.51	207.38	207.39	207.45	208.73	207.38	208.04	208.44	208.67	208.09	207.81	207.93	207.82
212.9	211.85	212.09	212.89	212	211.94	212.78	212.41	211.08	212.59	212.67	212.31	213.47	213.16	212.37	212.67	213.06	212.47	213.13	212.69	212.14	212.45	212.6	212.4	212.72	212.86	212.23	213.24	213.12	212.1	212.85	213.56	212.59	211.54	213.06	213.42	212.08	212.53	212.2	212.65	213.34	211.37	211.84	212.37	212.45	211.97	212.69	212.45	212.53	212.25
198.46	199.65	198.68	198.48	198.92	198.2	198.46	199.11	198.08	198.33	199.12	198.72	199.21	197.27	198.66	199.36	197.4	198.33	198.08	198.95	199	199.85	200	198.01	198.51	198.48	199.16	198.8	198.3	199	197.33	198.37	199.16	200.65	199.12	198.04	197.86	199.57	198.64	199.02	198.44	197.89	198.73	198.37	198.27	199.31	198.25	199.26	198.15	199.33
208.21	209.12	209.14	209.53	208.92	208.96	208.37	209.07	208.46	208.63	207.77	209.17	207.97	208.74	207.36	209.28	208.44	209.82	209.53	209.57	209.33	209.32	209.83	208.55	208.67	209.17	209.08	208.1	209.27	208.48	208.52	209.27	209.31	209.74	207.92	208.17	209.36	208.81	207.89	209.73	208.5	208.96	209.07	209.51	207.74	208.58	208.9	208.6	208.75	209.09
205.65	205.69	205.88	206.07	206.69	208.17	206.64	206.2	206.44	205.66	205.78	206.07	206.8	205.93	205.77	206.72	207.38	207.42	206.48	206.34	206.68	206.25	206.21	206.48	206.79	205.3	205.09	206.86	207.36	206.39	205.65	206.03	206.2	206.61	206.7	207.65	205.93	206.53	205.56	207.19	206.76	204.89	206.28	208.16	206.95	207.59	206.58	206.41	206.5	207.09
207.97	207.64	207.71	208.03	207.56	207.81	207.94	207.24	207.39	207.86	207.75	206.41	208.07	208.07	207.06	208.08	207.66	207.93	207.64	207.55	206.91	208.66	208.72	207.73	207.25	207.39	207.89	208.49	206.86	207.68	207.81	206.53	206.75	207.21	208.49	207.86	207.82	207.75	207.2	207.26	207.99	208.31	207.29	208.46	206.93	206.62	207.58	207.56	206.68	208.38
203.7	202.19	201.28	201.83	202.78	202.48	202.79	201.99	202.96	204.51	202.09	203.04	202.49	202.94	202.52	202.16	201.99	202.04	202.63	202.65	204.01	203.02	202.61	202.31	202.49	201.96	203.37	202.67	202.74	202.36	203.27	203.24	202.54	202.95	201.77	203.47	202.59	201.58	202.73	202.21	202.07	201.64	201.68	202.89	203.94	202.43	203.1	202.97	202.61	203.01
203.49	203.46	203.18	203.64	204.28	204.64	204.2	203.63	204.05	203.82	203.61	203.57	205.01	204.46	203.44	202.64	203.31	203.53	204.37	204.37	203.16	204.53	204.15	202.6	203.54	203.86	204.02	203.65	204.18	204.29	202.5	204.16	203.11	204.19	203.07	203.11	203.42	204.32	203.65	203.89	202.98	204.48	203.2	202.28	203.13	203.12	203.36	204.13	204.84	204.38
209.87	209.99	208.44	210.64	209.67	209.92	209.09	209.76	209.24	209.35	209.14	209.59	209.66	209.94	208.28	209.12	208.68	208.72	209.96	209.63	208.35	208.31	208.85	208.99	209.63	208.88	209.31	208.91	209.41	210.5	209	209.09	210.53	209.69	209.38	209.68	209.58	209.8	208.76	209.69	209.32	210.52	209.95	209.14	209.44	210.13	210.19	210.11	208.71	209.37
212.72	212.85	211.41	212.33	212.29	212.82	210.81	211.77	212.38	211.25	211.23	211.56	211.66	211.88	212.52	212.89	211.66	212.04	212.71	213.09	211.31	212.4	212.45	212.33	211.36	211.22	210.97	211.84	211.95	211.38	211.84	211.3	210.12	211.83	211.54	211.53	211.28	211.87	212.05	211.86	211.53	212.1	211.42	212.45	211.16	210.54	212.26	212.51	211.76	211.47
199.31	200.44	200.74	200.76	199.53	201.08	200.12	200.35	199.55	200.26	200.55	200.92	201.21	199.7	200.38	199.71	199.31	201.83	200.63	201.82	200.12	201.47	201.71	200.79	200.19	199.92	200.73	200.54	199.87	200.53	200.7	199.17	199.25	201.06	200.38	201.11	200.01	200.62	200.08	200.24	200.39	199.93	201.04	200.41	201.66	201.52	199.89	200.99	200.19	200.89
202.68	202.84	203.65	202.46	203.02	204.39	202.22	202.94	202.89	203.78	203.07	203.78	202.39	203.1	203.31	203.22	202.02	203.7	203.26	203.06	203.04	202.96	202.99	203.09	202.12	203.9	204.46	203.46	203.38	203.18	204.3	203.71	203.14	201.95	204.48	203.01	202.6	203.13	202.76	202.56	203.79	203.01	203.8	202.19	202.76	203.29	203.42	203.29	203.31	203.25
212.88	211.91	212.63	212.57	212.84	213.51	213.06	213.91	213.79	212.8	213.79	212.67	212.96	213.03	213.51	212.18	211.95	212.93	212.05	213.45	214.19	213.23	213.29	211.7	212.14	212.39	213.07	213.57	213.56	213.8	212.86	212.53	214.28	212.68	212.98	213.64	212.9	212.87	214.26	213.09	212.24	212.7	212.14	212.55	213.15	211.86	212.75	214.06	213.43	214.14
216.85	216.66	217.17	216.03	216.09	217.86	216.73	215.82	218.41	216.3	217.53	216.74	216.52	217.14	216.32	216.79	218.23	216.76	216.98	217.78	217.25	217.32	216.34	216.98	216.58	215.58	217.79	216.95	216.54	217.16	216.49	217.65	216.54	217.66	217.7	217.15	217.34	216.75	217.71	217.88	216.18	217.13	216.8	217.58	217.2	217.19	216.62	216.78	216.69	216.63
205.06	204.75	203.72	205.06	204.39	204.09	204.92	205.61	205.56	204.7	204.27	206.3	205.02	205.06	205.64	205.28	204.06	204.64	204.91	204.52	205.68	204.94	203.89	205.87	204.31	204.92	205.14	205.13	204.09	204.63	204.17	204.43	205.78	204.9	203.73	204.94	204.08	204.92	204.59	206.16	204.12	205.4	204.41	204.2	204.83	204.74	203.96	204.48	205.23	203.97
213.85	212.25	212.69	212.97	213.19	213.86	213.31	212.74	212.9	212.31	212.45	213.78	213.36	212.41	214.32	214.51	213.68	213	213.67	213.3	213.08	213.7	211.87	212.66	212.33	212.41	213.2	212.45	211.93	213.15	213.39	212.68	212.32	212.56	213.58	212.8	214.57	213.48	212.94	212.15	212.11	213.4	213.51	213.12	213.29	213.7	212.17	212.79	212.94	213.28
212.4	212.34	211.94	212.21	212.5	213.28	211.95	212.72	212.94	212.76	211.39	212.01	211.94	211.89	212.91	212.26	211.18	211.93	212.46	212.35	212.13	212.98	212.83	213.56	212.64	211.81	212.22	213.52	212.97	212.94	213.21	211.8	212.71	213.04	212.54	212.54	212.11	213.12	212.61	213.73	211.69	211.83	211.59	213.09	211.9	211.58	213.23	212.3	213.17	212.12
195.79	195.09	194.28	195.04	196.38	195.71	194.65	194.56	195.21	195.83	196.38	194.88	194.27	195.14	193.98	194.8	195.8	194.92	194.97	195.54	194.3	194.5	195.79	195.62	195.43	194.44	195.97	195.13	195.61	195.03	196.07	195.42	194.94	194.46	195.96	193.73	194.51	194.95	195.28	194.79	195.53	194.08	195.65	195.41	194.99	195.7	194.63	195.33	194.58	194.97
218.46	218.04	217.76	218.44	217.31	217.82	217.83	218.07	217.18	217.95	216.82	218.55	217.11	217.71	217.76	218.38	216.77	217.96	217.05	218.04	217.32	217.99	217.09	218.06	217.95	216.51	218.34	217	217.78	217.19	217.79	217.05	218.34	218.36	217.78	218.26	217.73	217.86	217.27	218.81	218.11	217.4	217.75	217.57	218.43	217.55	218.54	217.93	218.17	217.28
206.93	208.38	208.15	206.98	207.88	207.04	208.7	206.99	209.1	208.79	208.03	207.39	207.01	209.02	208.8	207.82	208.29	208.32	208.19	207.94	208.24	207.98	208.1	207.59	207.54	206.21	208.79	207.24	206.87	208.88	208.65	207.99	208.07	207.15	207.02	208.19	207.73	207.69	207.43	207.96	207.8	207.78	208.16	208.05	207.84	207.53	209.15	207.55	207.56	207.38
212.85	212.5	213.7	213.22	213.2	213.55	213.03	213.2	213.32	212.39	212.88	213.8	213.03	212.47	212.88	213.17	214.05	212.87	213.4	212.32	213.23	212.64	213.84	212.04	211.89	213.4	211.98	213.35	213.04	213.67	212.04	213.12	212.82	212.73	212.38	213.92	213.9	213.57	212.89	213.13	213.49	212.66	213.05	212.81	212.02	212.56	214.39	214.07	212.69	213.11
212.78	212.94	213.39	212.8	213.15	212.88	212.66	211.96	213.36	213.51	211.75	213.74	213.06	213.85	213.22	213.91	212.72	212.72	213.27	213.48	212.97	213.09	213.79	212.09	213.72	214.44	213.07	212.94	212.15	212.44	212.19	213.25	212.37	213.33	213.26	212.49	213.08	213.42	211.66	213.32	213.27	212.86	212.4	212.79	212.44	212.36	212.54	212.97	212.28	213.25
209.49	207.72	208.71	208.05	208.74	208.38	209.22	208.49	208.42	209.33	207.66	209.06	207.41	208.84	207.82	209.22	209.42	208.35	208.94	209.08	207.38	209.17	207.9	207.87	209.1	208.44	208.58	208.84	208.22	208.54	209.51	209.7	208.13	208.1	209.03	207.52	208.67	208.44	208.87	208.78	207.5	209.02	208.14	209.27	208.95	209.05	208.32	209.11	208.69	209.2
209.23	209.91	209.36	208.88	209.38	207.74	208.25	209.22	208.84	209.45	209.37	209.62	208.79	209.98	207.7	208.68	208.62	208.21	208.46	208.98	209.11	208.87	208.44	207.44	207.96	209.3	208.9	209.57	208.5	209.37	207.7	208.02	208.49	209.72	208.95	208.97	209.04	208.72	209.54	209.09	209.05	208	208.83	209.92	209.64	208.84	209.4	208.07	209	209.05
203.01	202.55	202.06	202.67	201.5	202.65	202.13	202.49	203.66	203.33	203.28	201.92	201.66	202.39	201.83	202.49	202.11	201.82	203.82	202.57	203.25	202.33	203.03	202.09	201.57	201.9	202.6	202.91	203.22	201.91	203.19	203.45	203.52	202.95	203.26	201.97	203.34	202.42	203.12	201.68	203.09	202.39	201.58	202.91	202.03	203.61	203	202.05	202.34	201.46
206.5	208.4	208.55	206.7	207.43	207.75	208.24	208.18	207.82	207.7	206.78	207.46	207.95	206.92	207.49	207.52	207.49	208.48	206.96	207.65	207.41	206.82	207.78	209.5	208.28	207.82	206.96	208.21	208.19	208.12	208.08	206.93	208.75	207.94	207.94	208.65	208.3	206.55	207.68	209.2	207.08	207.41	207.92	208.48	207.73	209.9	207.83	207.18	208.13	207.67
202.89	204.97	205.22	202.97	203.22	203.41	203.65	203.14	203.5	203.86	203.31	203.94	204.97	203.26	204.37	203.59	202.7	203.2	204.05	203.11	203.39	203.62	203.81	205.36	203.32	204.25	202.55	202.79	204.66	203.72	203.34	203.26	203.2	203.36	204.5	202.17	202.91	203.58	203.05	203.54	203.73	203.24	203.27	204.3	203.72	204.46	203.54	202.76	204.02	203.11
214.02	213.91	213.33	213.37	214.56	214.18	214.16	213.66	214.07	214.16	214.11	214.22	213.44	214.11	213.23	213.58	213.64	213.88	213.89	214.01	214.21	214.38	213.75	213.61	213.64	213.34	212.99	214.31	213.48	214.17	213.22	212.67	213.17	213.27	213.46	214.18	213.19	213.8	213.48	213.69	213.85	214.16	214.12	214.02	213.98	214.68	213.74	213.44	213.8	212.45
211.44	212.13	211.83	212.06	210.63	212.19	211.43	213.07	211.52	211.82	212.11	211.89	211.54	211.35	211.29	212.03	212.17	211.2	213.09	212.22	210.8	210.58	211.66	213.09	211.85	211.38	211.44	211.98	211.82	211.38	211.93	212.1	210.66	211.04	212.05	213.09	211.46	212.05	211.39	212.47	212.89	212.52	211.86	212.08	211.91	211.38	211.22	213.25	211.15	212.8
217.38	217.38	217.3	217.31	216.57	216.98	218.24	216.28	216.35	216.46	217.43	217.49	217.66	215.94	217.4	217.47	216.89	216.75	216.38	217.17	218.33	217.85	218.35	216.41	217.39	216.57	217.41	217.79	217.5	216.72	216.25	216.75	217.74	217.24	217.25	217.34	215.91	216.95	217.9	217.48	216.79	216.81	218.01	217.4	216.89	217.34	216.33	216.66	216.24	216.96
217.66	217.33	217.92	217.91	218.01	218.22	218.49	217.54	216.59	218.49	218.51	217.92	216.97	217.79	217.32	216.6	217.98	218.47	217.7	218.56	218.12	218.04	217.84	217.44	217.72	217.12	217.69	217.74	217.73	217.07	218.43	218.29	218.84	217.45	217.9	217.59	219.09	217.67	217.85	217.47	216.98	217.31	217.4	218.54	217.78	217.27	217.69	218.18	217.99	217.83
214.1	212.46	212.58	212.62	212.52	213.29	212.54	213.97	213.98	212.38	213.27	212.79	214.29	213.85	213.38	213.76	213.19	212.34	212.99	214.21	213.79	212.43	213.11	213.94	212.74	214.01	213.2	215.08	212.9	213.19	213.15	213.51	212.72	213.79	213.69	213.17	212.01	212.43	213.11	213.1	212.52	213.14	213.29	212.49	213.46	212.73	213.3	212.5	212.33	212.23
209.33	209.19	209.68	208.37	209.06	208.18	210.21	208.38	208.96	207.76	208.87	209.06	208.73	208.19	208.47	208.27	208.8	209.47	207.96	208.16	208.61	209.74	208.54	209.77	208.92	208.87	208.97	208.42	208.31	208.59	209.14	209.42	208.58	209	209.72	208.39	207.8	208.55	208.26	208.31	209.04	209.17	207.42	208.62	209.16	209.36	207.95	209.12	207.68	209.03
199.5	200.28	200.08	199.75	200.02	200.92	200.73	199.7	200.64	200.64	200.69	201.08	200.25	200.16	199.07	200.36	200.99	200.87	199.32	199.79	199.59	200.55	200.6	198.57	200.69	199.86	198.69	200.67	199.55	200.86	200.09	200.44	200.71	200.65	200.64	199.58	199.85	199.98	199.9	198.91	200.07	199.61	199.79	199.03	199.87	199.84	200.57	200.97	201	198.52
199.46	201.7	200.51	201.09	200.24	200.06	199.71	201.79	200.45	201.28	201.13	200.96	200.86	200.64	200.46	200.38	199.4	200.34	200.2	200.27	200.83	200.06	198.58	199.66	200.5	199.71	200.04	200.83	201.19	199.65	200.37	201.03	200.09	199.97	200.05	200.28	201.75	199.3	199.1	199.57	199.99	200.98	200.07	200.02	199.81	201.02	200.97	200.74	200.21	200.94
203.81	202.56	203.06	204.23	202.6	203.33	202.24	202.89	204.44	203.58	203.24	202.87	204.08	203.25	202.68	203.29	202.77	203.18	202.83	204.41	204.45	204.28	203.56	204.61	203.61	204.66	204.29	203.46	203.07	203.67	203.18	203.77	204.14	203.31	204.38	203.72	203.09	203.47	203.27	204.73	203.77	202.52	203.04	203.95	203.3	204.25	203.66	202.91	204.72	203.37
196.27	195.05	195.37	195.02	194.21	194.3	194.3	195.04	194.77	195.34	195.7	195.42	196.24	195.31	196.57	195.09	195.88	195.79	196.37	195	194.4	195.07	196.46	195.1	194.39	195.04	195.33	194.97	195.32	194.25	196.01	194.69	195.99	195.45	195.07	195.25	195.55	195.73	195.54	195.71	195.08	194.7	195.6	195.79	194.71	195.99	196.1	195.89	195.42	196.95
209.19	209	208.69	208.86	209.56	209.11	208.9	208.76	209.2	207.94	209.27	209.43	208.42	209.6	209.28	209.34	209.19	208.65	209.81	207.99	207.61	208.85	207.56	209.14	209.5	209.3	209.48	208.79	208.47	208.05	207.77	208.27	208.14	208.11	210.2	209.62	208	209.5	207.15	208.49	208.04	208.91	209.6	209.45	209.04	208.18	208.15	208.37	208.37	208.51
199.77	199.42	198.96	199.77	198.66	199.94	199.81	199.72	200.31	200.11	199.58	198.92	199.27	198.75	199.71	198.78	199.07	198.64	198.74	198.66	199.47	200.37	198.71	198.54	198.33	199.36	198.79	200.08	199.07	199.09	198.23	199.01	198.5	198.57	199.07	199.53	198.96	199.18	198.73	199.9	198.51	199.23	199.28	199.22	200.6	198.52	198.51	198.15	199.35	200.02
207.74	208.86	207.68	208.59	208.78	208.91	209.07	209.24	208.22	208.32	207.76	208.69	208.17	208.12	208.18	209.75	209.08	208.37	209.15	207.77	208.47	208.4	207.99	207.61	209.93	207.97	207.72	208.13	209.11	206.74	208.44	208.08	208.88	208.68	208.32	208.55	207.46	207.96	207.78	208.05	208.6	208.11	208.98	207.57	208.49	208.38	207.88	209.37	208.44	208.11
206.51	206.17	207.06	207.66	206.33	205.76	205.75	206.22	207.1	206.91	206.13	205.98	206.14	206.58	206.41	206.33	205.95	205.45	205.89	206.57	206.35	205.9	206.27	205.33	206.32	207.09	206.16	206.67	206.83	207.47	206.87	207	205.96	206.66	207.4	206.8	205.2	206.86	205.92	206.25	206.27	207.48	205.82	206.82	207.23	205.82	206.15	206.61	205.53	204.76
212.16	212.73	211.45	212.46	209.86	212.54	211.88	211.97	210.44	213.17	212.01	211.48	211.38	211.07	211.43	212.55	211.7	212.46	211.65	211.88	211.84	211.96	213.43	212.52	211.84	211.4	212.09	211.89	212.3	212.06	211.6	212.02	211.43	211.62	212.03	211.44	212.17	210.82	211.04	211.62	211.75	210.8	211.76	210.79	210.91	210.98	211.26	211.98	211.27	211.71
204.74	204.35	203.56	205.03	205.04	204.95	202.9	204.37	204.72	203.28	204.11	204.25	204.76	204.04	203.45	204.87	205.16	204	204.09	204.45	204.15	203.87	205.02	203.99	203.8	205.03	204.17	204.14	203.81	203.6	203.67	204.65	204.06	204.54	204.26	204.18	205.08	203.59	205.43	203.31	204.11	204.44	204.05	202.47	203.82	203.57	204.02	204.08	204.41	203.37
195.32	195.04	194.21	193.81	194.29	195.43	192.97	194.19	194.69	195.66	194.96	195.1	195.36	194.82	195.39	194.13	193.3	194.01	193.25	194.25	193.52	194.34	193.65	195.23	193.21	194.1	193.5	193.46	194.44	194.17	193.72	194.16	193.69	194.35	194.14	193.6	194.38	194.08	194.99	195.07	193.03	194.92	193.3	194.75	194.71	194.74	194.24	194.92	194.37	193.5
209.78	209.6	208.69	209.52	208.81	209.53	210.42	209.46	210.49	209.38	210.25	209.11	209.55	209.49	210.72	208.95	210.38	209.8	208.73	209.62	208.12	209.15	211.06	208.94	209.25	210.61	210.28	209.67	208.84	209.39	209.38	209.54	208.78	209.75	209.25	209.7	208.41	210.07	208.76	210.57	209.94	210.58	209.32	209.85	208.44	209.22	208.69	209.79	210.57	209.67
207.55	207.89	208.76	209.47	209.18	209.54	207.63	208.6	208.63	209.68	210.1	209.79	209.04	208.98	208.72	208.94	209.28	207.67	208.64	209.9	208.67	207.54	208.43	209.35	209.09	209.31	208.58	208.49	207.69	208.27	209.29	208.94	209.04	207.58	209.32	208.9	209.05	208.05	208.36	208.51	208.09	209.67	209.14	209.72	208.46	209.39	208.99	209.35	208.83	208.67
208.21	209	208.7	207.01	208.73	207.28	209.21	208.33	208.61	208.04	208.07	208.12	207.66	208.73	208.33	208.44	208.16	208.96	208.83	208.13	208	209.21	208.78	209	209.08	208.72	209.04	208.55	207.98	208.51	208.63	209.33	207.68	208.01	209.24	208.3	209.13	209.05	209.09	209.04	210.14	208.87	207.99	209.25	208.64	209.21	208.45	208.98	209.01	208.86
207.37	207.69	206.88	208.51	207.88	207.84	207.78	207.84	207.53	206.79	207.63	207.23	207.52	208.61	207.47	207.95	207.01	209.09	208.2	207.47	207.34	208.92	207.99	208.53	207.93	207.52	208.48	208.23	207.64	208.17	208.08	206.65	208.12	207.64	208.48	207.29	206.53	207.5	207.41	209.11	209.09	206.94	208.05	208.44	207.95	207.91	206.54	205.98	207.37	206.39
200.35	199.67	199.12	199.98	200.46	199.65	200.63	199.2	199.5	199.35	199.33	199.5	199.75	200.98	199.21	199.09	199.48	198.75	199.76	199.75	199.45	199.88	200.37	199.52	197.68	199.78	198.9	199.73	198.37	199.86	200.03	199.41	199.72	200.7	200.49	200.13	199.25	198.96	199.93	199.18	200.45	201.09	200.09	200.73	199.79	199.55	199.61	198.55	198.3	199.89
205.94	207.28	206.48	205.87	205.93	205.74	206.19	206.36	205.96	206.4	206.4	207.02	206.56	205.33	206.55	206.62	205.71	205.68	206.01	207.15	206.25	205.52	208.03	206.28	206.73	205.85	207.4	205.64	206.23	207.27	206.26	205.94	206.14	205.89	205.81	206.09	206.4	206.33	206.85	207.39	205.53	205.9	206.31	205.19	206.62	206.53	206.08	205.76	207.23	207.23
199.54	200.3	202.09	200.52	200.6	200.41	200.1	200.74	201.15	200.61	200.37	200.3	199.85	200.53	201.38	199.94	201.23	200.54	200.89	200.8	200.77	200.66	201.07	198.91	199.84	200.32	200.4	200.52	200.25	200.01	200.16	200.28	199.64	200.12	200.51	201.7	200.52	200.49	200.34	201.38	200.45	201.12	201.19	200	199.08	200.98	200.91	200.33	201.94	199.33
209.49	209.29	209.69	208.57	209.75	210.22	210.8	209.85	209.07	210.25	209.92	208.77	209.51	209.09	210.69	210.72	208.77	209.78	209.39	208.28	209.29	208.75	209.44	208.87	210.4	210.59	208.91	210.49	211.51	209.39	209.43	209.42	208.99	208.88	209.48	209.26	209.85	208.69	210.13	208.98	209.26	209.69	211.64	208.83	209.79	208.63	209.97	210.69	209.64	209.15
203.08	204.03	203.34	203.95	204.33	204.65	204.02	203.21	204.32	204.05	202.44	203.91	203.79	205.34	203.6	203.8	202.91	203.56	202.9	201.85	204.33	204.63	204.09	204.2	204.92	203.23	204.31	204.43	203.8	203.53	201.99	204.2	202.93	203.25	204.15	203.64	203.81	203.79	203.98	203.59	203.97	204.2	204.63	204.27	204.02	203.57	203.64	203.35	203.62	204.4
208.25	207.69	209.05	209.5	208.24	207.37	209.16	209.68	209.05	208.78	207.79	207.73	209.59	208.6	208.69	208.97	208.41	209.26	208.59	208.44	208.8	209.08	207.92	210.05	208.18	207.89	209.38	208.57	208.11	208.69	208	208.93	208.45	209.09	209.15	208.69	208.89	207.99	208.21	208.92	208.61	208.62	208.33	209.06	208.23	208.69	207.64	209	209.51	208.72
199.74	200.26	199.03	200.34	199.97	199.45	199.83	199.64	200.33	198.98	199.37	200.12	199.31	199.59	199.46	198.4	200.01	200.08	198.64	199.1	198.43	200.31	200.35	198.85	199	198.89	199.53	199.77	199.78	200.3	199.44	198.99	198.89	199.59	199.8	200.07	199.39	200.48	199.59	199.27	200.16	198.13	199.59	199.15	200.02	198.3	198.36	199.45	199.49	199.53
217.02	216.32	215.68	216.89	216.52	216.98	216.61	216.5	216.21	216.93	216.31	216.98	216.1	216.81	216.84	217.54	215.76	217.51	217.37	217.24	216.59	217.18	216.81	216.66	217	215.71	217.61	216.06	217.15	216.67	216.84	216.56	218.28	216.38	217.82	217	217.62	216.94	217.09	216.58	218.38	217.28	216.58	217.02	216.98	216.49	218.41	217.33	216.82	216.2
206.92	206.69	206.32	207.52	207.81	207.63	207.08	207.24	207.84	207.74	208.9	207.01	207.19	207.95	208.79	207.05	208.18	207.34	208.27	207.73	207.01	207.44	208.04	208.77	206.64	208.05	207.83	206.23	207.36	207.6	208.29	208.9	208.19	207.89	207.95	208.28	207	208.54	207.25	208.19	207.29	207.72	207.59	207.16	206.97	207.91	208.3	208.48	208.62	208.08
203.69	202.92	204.64	202.91	204.21	203.18	204.08	204.36	202.64	202.82	202.91	203.54	204.04	202.94	203.55	203.21	204.19	203	204.2	203.39	203.53	204.65	202.42	204.06	204.4	203.96	203.24	203.23	202.93	203.51	202.59	203.49	202.79	203.83	204.12	204.1	204.71	203.11	203.71	203.95	203.92	203.71	204.47	203.16	203.31	203.96	202.12	204.54	203.71	204.21
212.25	211.41	211.25	211.63	211.36	211.66	211.27	211.25	210.86	212.1	211.65	211.53	210.36	210.8	212.33	211.84	211.75	210.99	211.36	210.56	212.39	211.48	211.59	211.26	211.61	212.02	211.36	211.3	210.73	212.09	212.18	211.38	212.03	211.46	212.22	212.66	210.83	209.97	210.69	211.31	211.57	213.12	210.98	211.52	212.17	211.13	211.21	211.59	212.21	212.49
205.54	205.2	205.19	205.9	205.04	206.98	205.26	204.4	204.67	205.53	205.65	205.6	206.6	205.6	206.29	205.44	207.56	206.33	205.44	205.33	206.36	205.43	205.19	206.64	206.39	206.46	205.57	204.52	205.38	205.16	205.84	206.42	204.95	205.49	206.3	206.27	205.27	205.59	205.9	207.1	205.52	205.82	205.79	205.22	205.93	205.58	205.45	205.91	205.74	206.37
211.15	211.11	210.12	211.86	210.98	212.3	211.61	210.98	211.21	211.5	211.55	211.68	211.1	211.37	211.4	210.89	211.1	211.49	212.84	211.31	211.01	211.65	210.92	211.19	210.91	212.1	212.3	211.03	211.78	211.52	210.9	209.99	211.91	212.67	211.36	210.59	211.32	210.89	212.07	211.5	210.8	211.71	211.47	211.69	211.15	213.23	210.94	212.34	212.05	211.89
212.17	211.59	209.82	211.37	211.15	211.63	211.56	211.97	211.52	211.81	211.54	211.43	212.15	211.58	210.45	212.03	211.23	211.45	211.89	211.7	212.12	211.91	211.73	211.26	211.48	211.48	211.31	211.47	210.91	211.4	211.55	211.85	211.23	212.09	213.17	211.63	211.23	212.58	212.31	213.17	211.87	211.21	211.08	210.04	211.44	211.24	211.38	211.58	211.77	210.98
211.25	212.58	212.07	212.56	212.05	212.52	211.59	211.73	212.59	212.38	212.03	213.25	214.43	212.49	213.25	211.94	213.13	211.99	211.02	212.48	213.07	212.99	211.32	213.86	212.4	212.37	211.72	212.46	212.07	212.12	213.64	212.01	212.84	212.41	212.64	212.71	213.49	212.56	212.17	213.6	211.55	212.36	212.19	213.01	213.13	212.46	212.19	211.93	213.58	212.62
200.32	201.37	200.46	200.11	200.42	200.25	200.94	200.71	200.6	200.47	200.45	200.18	200.27	201.66	200.78	200.27	200.73	198.89	200.58	201.77	201.12	200.54	200.4	200.53	200.56	201.38	200.24	200.9	200.27	200.32	200.07	201.49	201.44	200.78	200.93	199.82	201.17	199.94	200.94	200.71	200.27	201.64	200.63	201.47	200.61	200.84	199.21	199.74	201.12	200.95
216.48	215.94	217.21	217.82	217.24	217.12	218.07	216.84	216.53	217.36	217.51	216.79	216.95	216.74	218.5	216.64	218.02	217.46	216.53	217.9	217.98	217.2	216.76	218.07	216.15	216.23	217.45	216.24	217.26	215.75	217.23	217.22	216.93	216.79	218.16	217.14	217.28	216.16	217.79	217.16	217.77	216.51	216.61	216.61	217.4	217.47	217.2	216.82	217.49	217.37
216.48	217.47	218.41	217.7	216.67	216.54	216.37	217.31	217.96	217.64	217.16	215.18	216.41	217.56	218.82	216.6	215.99	215.63	216.68	217.44	216.54	216.93	216.61	216.87	216.95	217.4	217.65	217.57	217.29	216.81	217.44	216.39	217.47	217.88	216.91	216.98	216.22	215.88	216.24	217.01	216.49	216.53	216.21	216.16	218.25	217.07	217.34	216.47	216.67	216.84
197.9	197.33	198.78	200.2	198.29	198.36	197.74	198.24	198.22	199.38	199.6	197.94	198.64	198.36	199.06	197.85	199.6	198.23	198.66	198.84	198.52	198.96	198.55	198.85	198.99	197.85	199.98	198.56	198.28	197.91	198.01	199.56	199.21	198.23	198.84	198.81	199.07	198.61	198.54	198.14	198.17	197.7	199.44	198.46	198.16	198.61	198.34	199.15	198.76	198.64
207.92	206.73	207.71	208.24	207.03	207.03	208.31	206.53	208.16	207.63	206.8	207.97	207.3	208.32	207.82	207.99	207.2	206.88	207.36	208.75	207.67	207.24	208.75	207.42	207.59	208.23	207.3	208.36	206.37	207.41	207.5	208.16	207.44	208.44	207.99	207.98	208.92	207.68	207	208.25	208.72	208.37	207.68	208.53	207.83	208.43	208.67	208.89	207.8	207.7
196.18	195.14	194.38	195.62	194.96	195.03	194.91	195.18	194.94	194.88	196.42	196.81	195.49	194.26	196.6	195.52	195.16	195.22	195.69	195.42	194.46	194.92	194.44	195.05	195.71	195.45	194.92	195.42	194.3	195.6	195.61	196.14	195.03	195.19	195.25	194.89	194.92	194.02	194.69	195.34	195	195.41	194.68	195.65	195.2	195.82	195.67	194.64	196	195.67
205.09	204.87	205.25	204.48	204.69	204.34	206.06	206.11	203.73	203.83	203.92	205.09	204.24	205.63	204.48	204.88	204.72	205.22	204.88	204.74	204.59	205.84	204.44	205.57	205.06	204.13	204.65	204.44	204.82	205.43	204.58	205.57	206.26	204.45	203.67	203.92	204.17	204.22	204.36	203.55	204.76	202.8	204.1	204.14	205.28	204.65	204.45	204.77	204.35	203.52
208.82	206.92	208.43	207.91	206.99	207.91	206.76	208.86	207.62	208.04	206.33	209	207.06	208.31	208.74	207.11	208.28	207.8	208.87	207.96	207.6	207.88	208.37	208.34	207.11	207.93	207.89	208.17	207.51	209.34	206.88	207.86	208.07	207.9	207.47	207.8	207.4	208.64	207.81	207.85	207.49	207.75	207.56	207.89	207.13	208.62	206.48	207.86	207.87	208.9
216.5	217.72	216.85	217.37	217.22	217.05	217.31	216.29	216.93	216.11	216.14	217.12	217.71	216.86	217.87	217	217.74	218.16	216.94	217.42	218.42	216.7	217.27	217.79	217.27	217.46	216.8	216.87	217.87	216.99	216.97	217.78	218.2	216.09	216.55	217.19	216.09	216.76	217.18	217.94	215.3	217.17	216.54	217	217.45	217.42	217.12	216.99	216.6	216.43
211.84	212.35	213.04	212.31	212.07	212.53	211.93	212.33	212.49	212.21	212.28	211.81	212.21	212.49	212.54	213.39	212.43	213.05	212.57	212.43	212.81	211.27	212.64	211.78	213.55	212.17	212.58	212.1	212.09	211.94	211.47	212.64	211.36	212.02	212.18	211.88	212.52	212.06	212.76	211.88	212.62	212.53	213.01	212.84	212.17	212.53	213.8	212.81	212.15	213.3
212.95	212.74	211.81	212.48	212.75	213.12	212.26	212.5	211.93	212.16	212.81	212.73	212.86	211.91	211.97	212.43	212.91	211.81	212.1	212.21	211.76	213.24	212.12	212.69	212.17	212.09	212.38	211.42	212.32	212.07	212.27	212.47	212.67	213.05	212.41	212.57	213.33	212.33	212.32	213.2	213.11	212.77	211.85	211.44	211.26	212.71	212.53	212.43	213.34	212.61
217.05	216.63	217.21	217.4	217.08	217.65	216.88	216.87	217.16	216.54	216.98	216.75	217.7	216.64	216.96	217.41	218.43	218.77	217.4	215.72	216.32	216.35	217.31	217.2	216.68	216.41	218.74	217.6	216.47	216.79	216.46	217.83	216.69	217.41	217.44	217.66	217.61	216.99	217.04	217.01	216.97	216.73	217.6	216.52	216.92	216.85	216.73	217.22	217.39	216.53
203.4	202.59	203.54	202.96	203.64	203.67	203.36	203.99	203.95	202.72	203.19	204.2	204.17	203.09	203.01	202.93	202.69	203.3	203.16	202.38	203.23	203.58	202.73	202.73	202.49	203.14	203.11	204.5	202.77	204.12	202.9	202.91	202.99	203.61	202.82	203.62	203.44	202.76	203.9	203.29	202.65	201.73	202.54	203.13	202.55	203.67	204.1	202.79	202.89	204.42
206.99	207.84	207.44	208.43	207.48	206.97	208.02	207.43	208.62	208.01	207.99	207.65	206.84	207.49	206.44	207.95	207.8	207.62	206.4	207.7	208	207.15	208.38	208.14	206.91	207.19	207.64	208.23	208.93	207.28	207.29	207.57	207.61	207.69	208.32	208.74	207.31	208.68	206.96	208.72	207.36	208.24	207.96	207.72	207.88	207.51	207.4	208.78	207.72	207.25
204.15	204.64	204.41	204.18	203.85	203.48	203.55	203.6	203.36	203.42	203.93	204.72	203.62	204.75	203.91	203.14	203.33	204.38	203.4	203.75	204.29	204.76	204.48	204.67	203.51	204.75	204.17	204.12	202.52	203.56	202.78	203.95	203.15	203.94	203.7	204.49	205.21	202.77	203.52	203.8	204.08	203.73	203.94	203.09	203.87	203.29	203.93	204.47	204.95	203.52
209.59	209.41	209.14	209.53	210.14	208.85	209.99	208.24	209.17	209.01	209.46	209.73	209.19	210.1	210.21	209.61	209.73	209.36	209.68	208.68	209.09	209.83	208.67	210.56	210.04	208.68	210.21	211.19	210.58	209.97	209.53	209.93	208.79	209.63	208.91	209.65	210.13	209.82	209.25	209.08	208.84	208.78	209.28	209.11	208.78	209.44	210.29	209.64	209.58	211.02
209.1	208	208.12	208.8	207.91	208.25	209.08	208.37	207.98	208.75	210	208.57	209.73	209.14	208.26	209.1	208.58	208.24	208.62	207.75	208.75	207.46	208.89	209.02	208.94	208.96	209.34	207.8	208.48	209.52	208.81	208.37	209.56	208.38	209.47	208.8	208.57	207.7	208.79	209.83	209.86	209.55	209.17	209.32	208.97	207.77	208.79	210.01	207.42	209.36
212.34	211.09	214.19	211.78	212.48	212.09	212.12	211.92	212.9	213.1	212.9	211.74	211.5	212.59	211.73	212.24	212.74	212.9	213.07	213.8	211.33	212.53	212.75	211.06	212.52	212.02	212.32	212.4	213.08	212.34	212.84	212.2	212.12	211.18	211.99	212.99	212.62	212.71	212.93	211.97	212.32	212.54	212.49	211.8	211.42	212.53	212.26	212.34	211.92	211.3
207.46	207.26	207.26	207.64	207.62	207.67	207.78	207.94	208.19	208.1	208.16	208.01	207.13	207.34	208.29	207.42	207.25	207.49	208.25	207.91	206.96	207.56	207.6	208.38	206.94	208.18	206.97	208.14	208.12	208.45	207.56	207.54	209.17	208.26	208.13	207.46	207.77	208.2	207.03	207.99	208.56	209.05	207.65	208.58	206.34	207.69	206.79	207.23	207.82	207.12
207.93	209.64	209.02	208	208.25	208.68	210.22	208.86	208.75	208.67	208.71	209.62	209.08	208.69	209.2	207.73	208.21	208.29	209.77	209.19	208.84	207.96	208.86	208.89	207.67	210.37	208.49	209.11	208.93	207.96	209.56	210.37	209.76	208.94	208.73	208.21	209.74	209.32	209.37	208.74	209.85	208.42	209.34	209.2	208.97	208.21	208.15	209.64	207.84	208.21
202.98	203.4	202.55	202.26	203.27	203.78	202.6	203.32	201.8	202.12	202.96	202.54	202.2	202.7	202.72	203.19	202.54	201.42	203.18	202.56	201.9	202.97	202.74	201.79	202.59	202.73	201.84	203.39	203.56	202.6	202.7	201.6	203.3	203.46	202.88	202.92	203.23	202.32	202.51	202.51	203.78	202.34	203.46	202.03	203.12	202.35	202.82	202.33	202.53	202.42
211.44	211.56	211.92	211.85	211.28	211.88	211.69	210.94	210.4	210.57	212.69	211.39	210.26	210.82	212.01	209.84	210.77	211.59	211.2	210.73	211.68	212.52	211.05	212.41	212.01	212.84	210.86	211.18	212.11	212.47	211.96	212.82	211.63	212.24	212.34	211.28	211.32	211.58	211.95	212.02	210.62	212.15	210.81	212.2	212.2	211.3	211.86	210.85	211.38	211.9
199.79	198.73	200.37	199.33	199.29	199.6	198.53	198.85	199.73	199.27	199.34	199.93	200.32	199.57	199.43	199.36	199.83	200.31	199.4	199.96	200.18	199.16	199.17	200.27	199.61	199.74	199.58	199.34	200.81	199.31	199.33	200.94	200.56	199.88	199.12	199.64	198.9	200.2	199.67	199.74	199.57	198.81	199.19	199.59	199.19	199.31	198.39	198.76	198.96	200.29
203.01	202.34	201.07	201.81	202.72	203.27	201.43	201.76	201.99	202.56	202.68	202.47	201.87	201.5	202.85	202.8	202.57	203.17	202.61	202.55	203.19	202.25	201.75	202.65	203.48	202.49	202.85	202.69	202.31	202.45	202.02	201.48	201.94	201.7	203.22	202.7	202.59	202.65	202.26	203.1	202.82	203.24	203.65	202.12	202.61	202.06	201.5	203.01	202.01	203.05
195.81	196.32	195.67	194.77	195.39	195.62	195.69	194.41	195.25	195.76	195.01	195.8	194.61	196.41	194.18	194.77	194.35	194.62	195.18	195.65	194.36	195.46	194.73	195.06	195.38	195.58	194.64	195.83	196.09	195.62	195.76	195.05	196.2	195.08	194.55	194.94	196.42	195.14	194.04	194.08	194.38	194.58	194.45	195.08	195.13	195.87	196.07	195.82	194.87	194.7
211.32	211.16	211.79	210.94	211.6	211.52	211.69	211.53	212.92	211.49	212.46	212.56	212.37	211.3	211.5	211.66	211.92	211.5	211.28	210.97	211.58	211.57	211.02	212.54	211.47	211.55	210.82	211.09	212.1	212.24	212.55	213.02	211.53	212.13	212.59	211.06	211.54	212.88	212.48	212.86	212.27	212.13	211.97	211.4	211.52	211.86	210.64	211.81	211.63	211.87
199.83	199.39	198.4	198.26	199.34	198.74	198.32	198.8	199.14	199.01	198.73	198.61	197.98	198.96	198.47	198.65	199.04	198.01	198.71	198.96	197.49	198.75	199.75	198.47	199.54	198.14	198.63	199.1	198.95	198.86	198.27	198.62	198.64	198.6	197.85	199.21	198.63	198.71	198.53	198.26	197.96	197.99	199.17	196.81	197.41	199.41	198.64	197.77	198.84	199.44
203.05	204.34	203.56	203.97	204.35	203.71	204.36	204.65	204.08	203.2	203.93	205.84	203.3	205.1	203.76	203.58	204.11	202.82	203.36	204.12	203.6	203.23	203.44	203.64	204.53	202.82	203.66	203.5	203.96	203.9	204.49	203.37	203.92	203.6	204.18	204.12	203.84	205.67	203.5	204.72	203.67	203.75	203.64	204.76	203.82	203.78	204.65	204.63	204.83	203.75
207.19	206.73	207.76	208.07	207.52	208.18	208.21	209.15	208.49	207.23	207.58	207.92	208.11	207.93	208.15	206.3	208.13	207.59	207.06	207.55	208.62	208.46	208.04	207.81	206.13	208.5	207.33	207.8	207.76	208.72	207.57	207.62	207.32	206.39	208.03	207.34	207.71	206.36	206.92	208.66	207.61	207.34	207.62	207.26	207.51	208.12	207.97	207.51	208.33	208.45
205.59	205.36	204.94	205.18	205.55	204.87	205.33	205.48	206.06	204.83	204.47	204.67	205.14	205.15	205.36	204.55	204.27	205.6	204.06	203.77	204.51	204.91	205.76	204.46	205.79	204.69	205.82	205.14	204.93	203.97	204.57	203.76	203.86	204.06	205.17	204	204.26	204.5	205.08	205.16	203.67	205.58	203.98	204.95	204.17	205.43	205.52	204.33	205.21	205.02
213.99	214.06	212.61	212.76	212.71	212.69	213.45	212.51	213.01	214.31	213.9	213.46	212.78	212.69	213.3	212.29	212.78	212.73	212.18	213.93	212.68	213.61	212.67	213.2	212.66	213.58	212.87	213.5	212.58	213.24	212.27	212.25	211.68	212.65	213.06	212.65	212.8	213.46	212.58	211.86	212.89	212.64	212.3	212.33	212.85	214.35	213.75	213.42	213.08	212.84
208.71	208.84	208.36	208.47	208.88	208.81	208.41	208.83	209.4	208.68	207.71	208.66	209.47	210.45	208.49	208.83	208.55	210.22	209.21	208.44	208.72	208.82	208.82	208.79	209.17	208.87	210.07	208.3	207.59	208.38	208.66	207.82	209.23	207.7	208.93	209.02	209.17	208.76	208.08	208.31	209.59	208.68	208.05	210.09	207.59	208.61	209.44	208.39	208.47	209.14
208.83	209.46	209.97	209.15	209.18	210.2	208.71	210.48	208.1	210.36	209.86	209.54	209.13	208.65	209.17	209.36	209.61	209.22	209.64	209.59	209.81	210.42	209.58	209.64	209.31	208.96	209.04	209.87	209.58	208.9	209.72	209.94	210.06	208.31	209.01	208.76	209.02	210.72	208.74	209.07	209.18	209.73	209.04	209.42	209.14	208.82	208.95	209.26	209.19	209.01
211.14	212.2	212.4	211.44	211.78	213.29	212.38	212.41	213.51	212.61	211.49	211.44	212.33	212.54	212.89	212.24	212.14	212.26	213.58	212.99	213.03	212.18	212.4	213.13	213.07	212	212.55	212.97	213.47	211.17	212.9	211.88	213.01	212.25	212.52	212.54	212.64	212.96	212.56	212.32	212.58	212.71	213.48	212.61	213.34	212.5	212.12	212.08	212.97	212.42
207.25	208.52	207.39	207.59	208.78	207.85	207.52	207.06	207.69	208.22	207.27	206.6	208.25	207.98	207.42	207.54	207.63	207.41	208.2	207.84	207.61	207.88	206.91	208.58	207.48	207.44	206.91	208.22	207.42	208.36	207.4	207.7	208.05	206.88	207.88	207.47	207.51	206.76	208.32	206.69	207.85	208.88	206.62	207.83	208.18	208.48	207.07	207.06	207.86	208.36
199.09	200.3	199.4	199.12	200.58	198.6	199.33	200.26	199.27	198.44	199.32	200.47	199.82	198.9	199.85	199.68	199.09	199.62	198.87	199.54	198.94	198.63	200.45	198.92	198.74	199.6	199.34	198.97	199.59	199.4	199.55	199.59	199.92	199.42	199.54	200.08	200.1	199.88	199.98	199.61	200.17	200.42	199.99	200.77	199.99	199.54	200.24	199.69	200.7	199.26
204.18	202.98	202.24	203.59	202.18	203.13	204.21	203.3	204.61	203.1	203.21	203.17	203.72	203.18	203.9	203.96	202.8	203.34	204.12	203.79	204.2	202.35	202.42	203.15	204.3	203.23	203.31	203.19	202.83	203.99	203.21	203.19	203.1	204.31	203.71	203.38	203.25	203.14	202.95	203.04	203.08	204.06	203.77	202.71	203.29	203.84	203.14	204.72	203.21	203.32
204.91	203.77	205.82	204.76	205.54	203.89	204.69	204.85	204.12	204.86	205.09	204.55	205.13	205.77	204.1	204.18	205.42	204.71	205.33	203.62	203.68	204.51	204.95	203.92	205.57	204.23	205.03	204.8	205.21	204.45	204.53	205.42	204.48	204.93	205.21	205.6	205.39	205.34	203.91	205.22	205.33	204.5	205.23	203.64	204.14	204.41	205.13	204.36	204.23	204.42
211.2	210.88	211.56	211.72	211.3	211.47	212.61	211.52	212.63	212.38	211.8	211.97	211.52	211.9	211.68	212.33	211.41	211.36	212.03	212.59	210.11	211.07	211.23	212.12	211.97	211.67	210.13	211.56	210.84	212.1	210.89	211.78	211.52	211.06	212.25	210.53	212.05	210.79	210.9	211.24	212.16	211.12	211.74	211.67	211.43	211.55	210.86	210.94	213.36	211.9
212.85	211.82	211.74	212.09	212.85	212.29	212.67	213.33	212.61	211.83	213.61	211.28	211.57	213.46	211.99	213.33	211.8	212.48	212.21	211.7	213.03	213.38	211.72	212.24	212.37	213.31	212.18	212.71	211.83	212.9	211.27	212.24	212.12	212.85	211.62	211.87	213.28	211.61	212.49	212.46	212.5	211.75	212.42	211.9	211.54	212.07	211.94	212.84	211.96	211.13
202.05	203.7	202.01	203.09	202.91	202.49	202.53	203.04	202.83	203.44	203.9	203.97	203.19	203.69	203.05	203.19	203.22	203.05	205.16	203.61	203.46	202.36	204.59	204.22	202.22	202.98	202.95	203.13	203.66	203.77	202.54	202.09	203.31	202.86	203.42	203.58	203.83	202.67	203.65	202.84	203.75	202.74	203.11	203.21	203.61	203.93	203.55	203.6	204.5	203.09
208.58	208.2	208.51	209.86	208.79	209.32	208.52	209.24	208.15	208.56	208.94	208.02	208.91	208.89	208.35	208.83	208.3	208.34	208.62	208.28	208.93	208.21	207.73	208.34	208.86	208.03	208.19	209.19	208.33	208.57	208.15	208.38	208.44	208.53	208.68	208.06	208.3	208.72	208.04	208.49	208.84	208.74	207.89	207.33	208.49	208.3	209.38	208.94	208.94	209.07
208.42	208.68	208.77	208.24	208.72	207.87	208.63	209.59	209.97	208.97	207.98	209.42	207.99	208.54	210.5	208.8	208.91	208.48	207.83	209.72	208.37	207.75	208.89	208.97	209.46	207.77	209.45	209.13	209.35	208.82	209.7	208.48	208.97	208.73	209.14	209.13	209.14	209.79	209.26	209.32	208.72	208.54	209.08	208.11	208.6	209.52	208.28	208.76	208.5	209
194.23	194.93	194.18	194.84	195.06	193.73	194.57	195.24	193.61	193.4	194.44	194.53	195.47	193.54	193.78	194.46	194.4	194.22	193.95	194	194.68	193.61	194.89	195.48	193.5	194.7	193.61	194.39	194.48	193.94	193.52	194.42	195.29	194.15	195.38	194.7	193.85	193.1	195.22	193.69	193.72	194.38	193.88	194.31	194.39	194.37	195.05	192.88	193.64	194.2
200.64	200.49	200.04	201.03	200.05	200.54	201.06	200.17	200.14	200.8	200.57	200.11	200.51	200.67	200.13	201.23	199.6	199.85	201.14	199.76	201.05	199.7	200.26	200.99	199.39	200.25	200.02	200.14	201.07	200.75	199.87	199.85	200.13	199.53	200.52	199.58	200.73	200.36	201.58	200.19	199.75	199.99	199.34	201.94	199.73	200.21	200.73	200.02	201.31	200.13
217.98	217.92	218.91	218.08	217.55	218.12	218	217.42	217.41	218.02	217.89	217.75	216.93	217.55	218	219.18	218.19	217.62	218.35	218.58	218.21	217.78	217.49	217.43	217.5	218.54	218.6	217.08	219.13	217.06	219.1	218.1	217.85	216.92	216.92	219.89	216.72	217.25	217.3	217.78	217.7	217.04	217.64	217.86	219.3	218.17	217.3	218.87	217.69	217.85
209.15	208.54	208.34	207.91	207.56	208.86	209.29	208.71	208.6	209.35	207.91	209.71	207.86	208.63	207.98	208.98	208.52	209.12	208.09	208.15	209.52	207.53	207.82	208.41	208.65	209.31	208.48	207.26	208.65	207.55	208.58	209.29	208.43	208.63	208.37	209.47	209.06	208.68	208.16	208.3	208.63	209.89	208.57	209.91	208.56	208.03	208.83	209.47	208.58	208.65
212.53	212.07	213.38	212.99	212.96	213.05	212.51	212.6	214.1	212.6	212.8	213.06	211.96	213.21	213.59	213.13	212.49	212.17	212.73	213.73	212.7	211.74	213.45	213.54	212.23	212.48	212.93	213.53	214.36	213.16	212.62	213.08	214.02	212.21	212.61	212.77	213.77	212.19	212.25	214.07	212.75	213.52	213.04	212.17	212.92	212.16	211.87	212.83	213.09	212.41
208.28	208.27	209.43	207.5	207.88	208.71	209.69	208.76	208.82	208.77	209.27	209.36	208.25	208.86	207.61	209.39	208.25	208.62	208.12	209.46	208.16	208.26	209.21	208.03	207.75	208.91	208.25	209.06	208.2	208.44	210.04	208.61	208.72	209.12	208.12	208.43	208.01	207.78	208.72	209.38	207.65	208.16	208.34	208.38	209.25	208.61	209.02	208.86	209.79	208.18
199.62	201.56	199.3	200.57	201.5	199.93	199.88	201.17	200.39	201.01	200.3	200.77	201.6	200.32	201.08	200.73	200.73	200.64	199.72	199.26	200.89	201	200.48	200.37	199.51	200.71	201.43	200.13	200.93	201.35	200.71	200.28	200.48	200.66	200.62	201.13	200.14	200.4	199.58	200.49	199.71	200.63	200.95	200.21	200.19	200.6	199.81	200.2	199.39	200.99
208.51	209.26	208.24	207.46	208.17	208.21	208.88	209.06	208.38	208.33	208.77	208.39	208.43	208.95	207.56	207.66	207.83	209.48	208.77	208.97	208.11	208.21	208.01	208.85	208.89	208.62	207.94	209.22	208.97	208.62	208.66	209.16	208.08	209.37	209.74	208.35	209.07	207.78	209.76	207.79	208.6	208.99	208.43	208.25	208.48	208.71	208.83	208.5	209.36	208.97
216.73	217.05	217.67	216.82	217.64	216.6	216.24	216.86	217.58	217.9	216.93	216.6	217.03	216.69	215.51	218.38	216.43	216	216.37	216.64	217.75	216.38	217.45	217.4	217.01	217.09	216.31	216.62	217.39	217.28	218.12	217.72	216.48	216.72	217.02	216.44	216.55	217.33	216.65	217.35	216.46	217.24	216.63	216.55	216.87	217.83	216.65	216.32	217.48	217.05
197.9	197.56	197.55	197.75	197.67	197.87	198.04	197.57	198.26	196.79	198.25	197.51	196.84	199.02	197.2	198.28	197.19	198.64	198.14	197.79	198.7	199.3	197.64	197.19	197.59	198.58	197.58	196.72	198.2	198.4	198.61	197.34	198.04	198.29	198.18	197.75	198.08	197.42	198.92	198.94	197.87	198.05	197.58	197.71	198.27	197.31	196.46	197.29	197.96	197.94
199.37	200.73	199.94	199.7	200.75	200.87	200.38	200.44	200.54	199.74	200.61	199.95	200.74	200.01	199.86	200.52	200.57	201.32	200.81	199.78	199.13	199.11	200.52	199.68	199.63	200.11	200.66	200.1	200.48	201.68	201.32	200.12	199.72	200.87	200.87	200.15	200.84	200.84	200.38	201.45	201.44	201	201.7	200.27	200.76	200.28	199.36	200.06	200.47	199.53
199.57	199.57	199.57	199.36	198.79	200.19	200.19	200.27	200.57	199.24	200.53	200.17	199.11	199.6	199.19	199.77	199.07	199.45	198.86	199.38	199.78	199.09	199.87	200.09	199.95	199.91	200.06	199.34	199.75	199.4	199.33	199.84	199.23	199.62	200.28	199.2	200.92	199.5	199.28	200	202.08	199.09	198.7	200.09	199.21	199.98	198.45	200.27	199.17	199.88
208.66	208.61	210.03	208.81	209.07	209.33	210.6	209.41	207.73	209.28	208.89	208.96	208.33	207.99	208.01	208.02	208.93	209.18	208.18	208.7	207.75	208.72	208.76	208.79	208.86	207.57	209.6	208.38	208.77	208.17	208.8	209	207.58	208.91	209.03	209.09	209.72	208.02	209.29	208.59	207.88	207.75	209.28	208.7	209.32	209.06	209.14	209.57	209.1	208.71
199.78	199.14	198.93	199.75	199.52	198.5	199.5	199.66	200.11	199.09	198.66	199.92	199.58	198.63	199.15	199.44	198.26	199.54	199.34	199.67	199.23	199.39	198.94	199.52	200.41	199.31	198.45	198.05	199.87	199.59	200.37	198.42	198.84	198.71	198.7	198.38	198.88	198.91	199.44	198.97	199.65	199.36	199.41	199.39	199.25	200.21	199.33	198.41	199.53	200.22
202.13	203.38	203.31	202.89	202.59	201.97	202.95	202.87	202.37	202.25	201.68	201.35	202.2	202.64	202.13	202.01	202.47	202.54	202.76	202.91	203.33	202.78	202.36	202.77	202.64	202.18	202.37	203.12	201.92	201.96	201.73	202.31	202.66	200.78	203.58	202.87	202.84	202.91	201.48	201.92	203.12	202.68	203.05	201.9	202.85	203.4	202.28	202.1	201.83	203.38
217.08	217.24	217.61	217.06	216.74	216.99	216.63	216.73	216.79	217.17	216.96	217.01	217.23	217.72	216.46	216.34	216.86	217.01	216.15	216.39	215.99	216.93	216.31	216.29	216.53	217.59	217.75	216.18	217.28	215.87	217.92	216.32	216.99	216.4	217.11	216.96	217.25	217.09	216.89	217.15	216.73	216.87	217.58	217.26	217	217.82	217.2	217.41	217.17	216.99
206.56	207.94	207.3	207.81	208.32	207.16	207.01	208.44	208.63	208.11	207.76	207.01	206.97	207.05	207.72	208.56	208.59	207.95	207.4	208.75	207.51	208.02	207.92	207.79	207.3	208.32	208.23	207.21	206.52	207.04	208.42	208.75	207.62	208.28	207.59	208.2	207.61	208.24	207.65	207.71	207.07	207.41	208.98	207.68	207.37	208.39	208.24	208.23	207.13	208.3
208.75	208.42	208.06	207.85	209.16	207.27	208.49	206.9	208.57	209.72	208.77	209.24	208.27	208.88	209.18	208.52	209.6	209.43	208.61	208.78	208.94	209.08	208.63	209.17	208.35	208.9	209.95	208.43	209.11	209.22	208.88	208.7	207.52	208.37	208.86	208.32	207.79	208.87	208.32	209.61	208.64	208.98	208.01	209.33	208.58	209.62	208.69	208.85	208.47	208.47
200.13	200.02	199.33	199.28	199.64	200.13	199.4	200.56	198.43	200.77	200.47	198.06	200.16	200.26	200.42	199.36	199.01	199.76	199.23	199.33	199.17	199.27	198.07	198.18	199.83	200.48	199.07	200.25	199.64	199.94	199.8	200.34	198.96	200.39	199.09	199.65	198.94	199.14	199.44	199.39	200.57	199.61	199.63	199.37	198.62	199.06	199.7	199.78	199.48	199.61
203.21	203.88	202.86	203.38	203.3	203.99	203.83	204.11	204.1	203.26	203.27	202.58	204	203.41	203.23	202.82	203.24	203.87	203.61	203.39	203.87	204.11	203.04	204.3	202.92	203.09	203.79	203.92	203.21	203.48	203.85	204.23	203.49	203.51	203.21	203.28	203.02	203.89	202.58	202.2	203.26	204	203.91	203.75	203.42	203.19	203.86	202.1	203.14	203.5
206.29	204.75	204.12	205.33	206.23	205.71	206.05	206.12	203.96	204.78	206.14	204.78	205.76	206.11	203.97	205.98	205.38	205.61	205.31	204.16	205.98	205.2	206.3	204.76	205.79	206.43	204.81	206.08	204.8	205.74	205.51	205.5	205.92	205.27	206.12	205.88	206.2	204.84	205.62	205.75	204.59	205.94	205.39	205.62	205.95	206.21	205.42	206.27	205.88	206.21
212.91	213.76	213.26	212.45	212.04	214.43	213.63	213.41	213.78	212.33	214.63	213.95	213.11	214.25	212.45	211.96	212.75	212.52	213.57	211.51	213.85	212.22	212.3	213.35	213.09	212.78	212.55	212.48	212.82	212.12	213.09	213.3	213.12	212.82	213.31	211.68	212.38	212.91	212.45	212.9	213.53	213.66	213.03	212.4	212.71	214.17	211.95	212.65	212.88	212.84
217.89	217.99	218.52	217.29	218.07	217.15	217.86	217.94	218.08	218.39	218.39	218.98	219.05	218.34	218.69	218.63	218.43	217.31	218.32	218.33	218.04	218.53	218.45	218.99	217.7	218.11	217.77	218.31	217.89	218.15	218.96	217.77	217.62	218.68	217.39	217.43	218.22	218.24	217.8	218.49	217.67	217.78	216.95	218.42	218.17	218.58	218.1	216.94	217.67	218.58
209.56	208.45	209.88	209.21	209.39	209.25	209.71	208.86	210.11	209.66	209.7	209.18	210.74	209.22	209.83	209.52	209.17	209.58	208.99	209.64	210.85	208.39	209	209.31	209.47	209.64	210.46	208.32	210.54	209.69	208.46	208.98	209.64	209	209.08	210.46	209.07	210.15	209.25	209.06	209.53	208.77	207.85	209.27	208.9	210.66	209.18	209.03	209.13	209.95
205.66	204.5	206.18	205.8	205.94	204.4	205.89	204.66	205.54	204.19	205.92	205.1	205.51	204.94	204.56	205.3	206.25	205.12	205.79	206.09	206.19	206.69	204.8	205.73	204.97	205.96	205.44	205.17	205.24	204.7	205.19	204.65	206.37	206.34	206.2	205.94	205.51	205.83	205.37	205.5	204.98	206.15	205.47	205.79	205	205.81	205.32	204.56	205.59	206.17
197.45	197.31	198.93	198.82	198.24	199.23	198.43	197.83	198.77	198.35	199.11	200.05	197.68	198.58	199.43	199.78	197.09	197.91	199.51	198.18	198.19	198.07	198.46	197.83	198.27	199.22	198	198.69	198.36	199.66	197.9	198.6	197.64	198.77	199.12	198.87	199.08	198.47	197.76	198.41	198.15	199.65	198.25	198.6	198.23	199.12	198.06	198.45	197.91	198.37
213.22	212.38	212.18	212.42	212.25	212.34	212.88	212.22	212.6	213.13	211.9	213.24	211.82	212.2	213.29	212.39	212.35	212.2	211.55	212.69	212.53	212.72	212.98	212.08	212.39	212.33	212.12	211.94	211.95	212.6	212.03	212.94	212.5	212	212.04	212.88	213.03	213.28	212.31	213.45	213.27	212.32	213.35	212.68	212.14	211.92	212.13	213.25	212.81	212.25
199.38	200.65	199.13	199.29	199.17	199.69	200.15	199.96	198.99	199.58	199.24	198.36	198.39	200.53	199.83	198.26	199.33	199.63	198.59	199.57	199.68	198.47	198.45	199.98	199.91	197.54	199.92	199.36	199.32	199.99	199.33	199.93	198.95	199.04	200.02	199.8	198.95	199.25	199.35	198.54	198.91	200.23	198.9	199.94	200.19	199.16	200.06	199.19	199.58	199.17
213.48	213.78	212.76	211.75	213.57	212.7	213.21	212.22	212.39	213.99	214.64	213.35	212.69	213.53	212.96	214.03	212.83	212.51	212.64	213.52	213.17	213.64	213.61	213.58	212.51	213.81	212.84	212.85	212.71	212.96	213.69	213.84	213.33	213.88	212.17	212.4	212.82	212.12	212.08	213.43	213.31	213.44	213.78	212.92	212.93	212.27	212.7	213.04	213.2	212.9
210.07	208.8	209.11	207.73	210.56	209.26	208.89	210.39	208.84	210.01	209.18	210.25	210.34	209.2	210.23	209.56	209.57	210.31	209.92	210.64	208.76	209.05	209.36	209.18	209.86	209.9	208.42	209.53	208.97	208.64	209.49	209.4	210.22	209.5	209.31	209.55	210.67	209.65	209.82	210.28	209.43	209.6	210.27	209.32	211.02	209.63	209.16	209.3	210.24	210.16
208.78	207.88	207.46	207.8	207.84	207.6	207.85	208.53	206.89	209.09	206.95	208.21	208.04	207.4	207.46	207.65	208.22	208.11	207.49	206.66	207.29	208.69	208.86	207.72	207	207.38	208.16	208.22	207.72	207.53	207.65	207.66	207.81	208.92	206.32	208.23	207.53	206.41	207.82	208.37	207.94	207.6	206.53	207.86	207.38	207.58	207.8	207.6	208.2	207.53
201.18	200.56	201.71	199.82	199.16	200.06	200.61	200.34	199.86	199.59	200.86	201.19	200.56	200.28	201.98	200.58	200.44	199.27	199.8	200.84	201.44	200.41	199.98	199.67	201.15	199.97	200.47	200.6	200.13	200.51	199.4	200.72	201.19	200.48	200.73	200.28	199.92	199.86	199.67	200.04	200.72	200.96	201.38	199.8	200.75	199.45	199.3	200.49	200.16	200.41
202.68	202.57	202.31	201.95	202.66	202.41	202.83	203.39	203.22	202.5	202.16	202.66	203.79	203.16	202.43	201.47	202.93	202.36	202.88	202.99	202.67	202.33	202.24	202.58	202.76	203.02	202.24	203.05	201.86	201.53	202.3	203.62	201.32	202.71	203.01	201.69	202.53	201.84	202.97	203.87	203.43	202.29	202.59	203.09	202.89	203.43	202.61	202.39	202.41	202.16
206.65	207.71	207.3	209.75	207.7	207.11	207.32	209.1	208.54	207.73	207.31	208.13	207.64	208.85	209.18	207.78	207.06	208.16	207.29	206.6	208.58	208.2	208.67	207.63	207.3	207.17	206.49	207.88	207.89	207.53	208.06	207.97	207.38	207.24	208.09	207.74	208.85	207.52	208.33	207.79	208.08	206.91	208.3	207.83	208.91	207.28	208.14	207.57	207.53	207.79
200.1	199.9	200.83	200.8	200.44	200.85	200.39	200.79	200.2	200.5	198.9	200.44	200.42	201.25	200.58	200.23	200.44	200.31	198.83	201.48	200.53	200.33	199.9	199.93	201.29	200.02	201.22	199.75	199.94	200.6	201.01	200.81	200.72	200.82	201.25	201.55	199.75	199.98	200.24	199.79	201.16	200.26	200.94	200.47	200.59	201.09	200.88	200.32	200.47	200.33
203.31	203.32	203.91	203.87	203.83	204.39	203.71	203.54	203.39	203.42	203.9	204.03	201.94	202.69	203.02	203.41	201.64	202.98	204.02	202.54	203.78	202.16	202.8	203.15	202.8	203.2	202.44	201.88	202.96	203.46	203.77	203.25	202.71	204.66	203.32	203.48	202.69	202.41	202.88	202.95	202.94	202.33	202.85	202.64	202.89	203.2	203.37	203.64	202.95	204.1
217.85	217.49	217.25	218.04	217.32	217.03	216.64	217.25	217.06	217.96	217.42	217.43	217.5	216.43	216.94	217	216.82	217.41	217.2	215.83	217.76	216.95	217.09	217.15	216.92	216.89	216.86	216.54	216.15	217.3	215.77	216.57	216.08	216.51	217.12	216.91	217.22	216.09	216.62	217.09	217.54	217.67	216.12	216.73	216.54	217.36	216.33	217.06	216.23	217.79
207.95	208.47	207.99	207.15	207.66	208.51	207.13	208.52	207.08	208.11	207.25	207.22	207.47	208.38	208.19	207.43	207.76	207.82	207.15	208.41	208.74	207.59	206.45	207.16	207.91	207.44	207.89	206.7	207.89	207.68	207.89	207.58	205.95	207.21	207.69	207.31	206.5	208.03	208.14	207.51	207.33	208.01	207.93	205.81	208.24	206.99	207.45	209.28	207.07	208.24
204.78	204	204.18	203.18	203.88	204.1	205.07	203.48	204.7	205.21	204.92	203.39	205.34	205	204.57	203.17	204.32	204.95	203.15	204.06	203.97	204.1	203.34	203.86	203.3	204.01	204.38	203.84	203.96	202.94	204.7	204.18	203.8	204.83	203.52	203.67	204.25	203.47	203.41	203.62	203.92	203.22	203.33	204.2	205.21	203.59	205.07	203.4	204.63	204.47
205.81	204.93	205.58	205.96	206.58	205.36	206.02	205.38	204.5	205.95	205.08	205.11	205.85	206.05	205.71	205.18	204.96	205.27	205.32	206.71	204.86	206.15	206.9	205.74	205.17	205.17	205.86	206.63	205.23	206.74	204.95	205.36	205.99	205.3	207.06	206.79	206.04	206.4	206.13	205.11	204.76	206.25	205.99	206.77	206.38	206.58	205.01	204.59	206.37	205.4
197.59	197.6	197.42	198.09	197.63	198.53	197.57	196.67	199.35	197.9	197.89	197.53	197.59	198.52	198.74	197.56	199.05	197.37	198	197.5	198.24	196.72	197	197.75	197.81	197.81	198.05	199.05	198.01	198.8	196.56	197.87	199.33	198.05	197.3	198.75	197.82	196.64	198.21	197.02	196.77	197.27	197.68	196.64	198.38	196.47	196.88	197.7	197.64	198.57
199.84	199.1	200.4	199.75	199.22	199.25	199.23	198.72	199.7	200.38	200.3	200.26	200.38	199.85	199.6	198.14	199.08	199.53	199.13	198.79	197.97	199.95	198.85	199.01	198.4	199.73	199.67	198.15	199.49	199.02	199.52	200.24	200.1	199.26	199.2	199.32	199.83	199.17	199.48	198.96	199.61	198.78	199.07	200.07	199.57	198.94	199.53	198.92	200.25	199.63
204.13	203.42	203.81	203.45	205.47	202.64	203.05	203.28	203.57	203.4	203.69	204.01	203.8	202.58	202.62	203.21	203.09	202.75	202.89	203.63	203.93	203.19	204	203.48	203.09	203.83	204.11	202.51	202.76	204.2	202.52	204.66	204.44	203.15	203.25	204.12	204.13	203.72	203.31	203.3	203.11	203.89	202.88	203.59	203.36	203.55	202.79	204.6	203.6	203.87
203	202.6	203.38	203.11	203.12	202.38	202.82	202.22	202.87	201.93	202.48	201.63	203.34	201.77	202.74	202.74	202.01	203.79	202.56	202.59	202.99	203.57	203.05	201.84	202.51	202.41	202.48	202.48	203.22	202.55	202.49	202.41	201.8	202.47	202.61	201.96	201.7	201.89	203.04	203.51	202.23	202.14	202.8	201.29	203.43	201.86	202.24	201.89	203.02	203.12
211.17	211.39	211.1	211.32	212.84	210.47	211.9	212.07	212.12	211.41	212	212.34	211.33	211.84	212.14	211.6	212	211.9	212.06	211.2	211.26	211.35	211.61	211.23	211.86	211.13	212.26	211.54	211.3	211.66	212.3	211.47	210.9	211.21	211.74	209.96	212.34	211.3	211.35	211.71	210.81	211.66	211.43	211.34	210.79	211.32	211.78	211.29	211.47	210.83
217.21	217.86	216.33	218.36	216.44	216.31	215.66	216.06	217.7	216.38	216.46	215.9	216.56	217.21	216.25	216.55	217.92	217.19	216.98	217.91	217.97	216.72	216.76	216.08	217.5	216.85	215.87	218.01	218.32	216.95	217.11	216.47	215.3	217.36	217.43	216.99	217.86	217.65	217.73	216.37	216.89	216.9	216.82	217.89	216.89	216.49	217.46	216.41	217.86	216.61
200.37	199.59	200.03	199.89	200.03	198.26	199.1	198.56	198.89	200.58	199.84	198.11	199.32	199.26	200.62	199.58	200.28	200	200.85	199.74	199.57	198.99	198.66	199.12	199.49	200.24	199.03	198.4	199.7	199.07	199.68	198.68	198.16	199.84	199.74	198.96	199.33	199.83	199.66	200.11	200	198.9	200.34	198.79	199.41	198.7	199.93	198.39	199.95	200.01
211.49	210.76	211.25	212.43	212.16	211.8	211.33	211.96	212.41	211.4	210.9	211.68	211.15	211.65	211.07	211.63	211.96	211.29	211.39	211.66	211.51	211.01	210.84	211.59	211.22	212.24	211.49	211.57	211.77	213.3	211.73	210.69	210.33	210.92	211.92	213.2	211.8	212.85	210.79	211.7	212.19	211.71	211.61	212.14	209.87	212.14	210.33	210.66	210.58	212.22
217.23	217.38	219.02	217.45	217.22	217.79	218.33	217.28	218.06	217.8	217.18	218.16	217.67	217.91	216.97	218.16	218.33	218.5	217.51	218.24	217.59	217.87	219.28	217.69	218.17	217.68	217.97	217.4	217.97	218.81	217.52	218.5	218.02	217.14	218.54	217.43	219.27	217.5	217.84	217.88	218.32	218.59	217.66	217.59	218.44	218.38	217.61	217.81	217.67	216.45
207.93	208.15	209.21	208.08	208.81	209.9	209.19	208.29	208.57	208.77	209.63	209.37	208.37	208.56	208.04	209.52	208.24	208.57	208.91	209.48	208.82	208.61	208.15	208.55	208.05	209.59	209.48	208.78	208.73	208.06	208.62	208.33	209.03	208.97	208.62	208.37	208.27	208.61	208.68	210.12	208.66	209.76	209.6	209.29	208.13	208.39	208.66	208.29	209.13	208.92
202.44	202.58	202.98	202.63	203.28	202.21	202.47	202.42	203.59	202.13	203.41	202.73	202.74	201.81	202.12	202.07	202	203.46	203.01	202.13	203.26	202.06	201.64	202.07	203.02	201.83	201.25	202.87	201.38	201.87	201.17	203.5	202.75	202.92	202.79	202.7	202.22	203.4	202.35	204.18	202.11	203.95	203.44	202.68	201.94	202.18	202.49	202.61	201.91	202.41
208.16	206.7	208.13	207.8	208.36	208.11	207.78	208.46	208.13	207.16	207.95	209.7	208	208.26	207.32	208.13	207.17	206.8	207.27	207.86	207.22	207.62	207.86	207.27	208.74	208.04	207.69	207.97	207.43	207.07	207.33	207.01	208.72	207.43	208.99	207.47	206.96	206.06	207.11	208.22	207.38	207.67	206.93	206.93	208.17	206.89	207.39	207.23	207.9	207.45
209.45	210	209.12	209.47	210.53	209.34	209.89	209.9	209.41	209.82	209.53	209.39	210.19	208.64	209.87	208.32	208.79	208.85	209.55	209.68	209.9	209.33	210.59	209.73	209.72	208.15	210.03	209.94	209.12	208.78	209.51	208.71	209.92	209.87	209.51	209.78	209.15	209.76	210.45	209.35	210.23	209.04	209.63	210.28	209.5	208.98	209.31	208.21	210.29	209.97
206.28	206.76	205.3	207.44	206.07	207.28	206.87	206.01	205.93	207.51	206.57	205.99	206.29	207.03	206.53	206.35	207.87	206.38	207.38	206.65	206.66	206.53	207.03	207.24	206.02	206.35	205.96	206.07	205.66	205.83	205.84	206.48	206.56	206.17	206.71	206.07	206.21	205.64	206.29	206.74	206.46	206.4	205.94	207.28	207.05	206.37	206.58	205.96	206.34	205.84
212.57	212.38	211.4	212.32	211.84	211.97	211.34	210.52	211.22	211.79	211.14	211.36	212.63	213.5	211.38	211.57	210.89	211.62	211.3	213.18	212.07	211.45	212.36	210.45	211.55	211.45	211.51	211.46	211.31	211.89	212.84	211.25	213.12	212.26	211.5	211.14	211.96	210.44	211.95	211.12	211.4	211.87	210.94	212.3	212.92	210.81	212.34	211.69	210.65	211.42
200.91	201.57	200.65	201.87	200.41	201.02	200.2	201.09	200.65	200.49	200.37	201.03	200.53	201.74	200.4	200.51	200.54	199.74	199.5	200.4	199.68	200.22	199.92	201.13	200.33	200.98	199.92	199.3	200.81	200.35	200.44	198.93	200.61	200.2	199.94	200.59	199.84	201.09	200.8	200.39	200.16	200.9	200.43	201.59	199.72	199.9	200.44	200.7	200.79	200.27
211.23	212.5	211.81	210.59	212.09	211.08	210.76	211.86	212.04	212.2	211.5	212.29	211.03	212.09	212.24	212.5	212.1	211.41	212.5	210.8	210.73	210.85	211.28	211.27	211.96	211.89	211.87	211.27	211.5	211.29	212.03	211.44	212.3	211.9	212.35	212.4	212.71	211.13	212.25	210.85	211.2	210.81	211.77	212.26	211.33	211.47	212.21	211.33	212.36	211.82
209.2	208.29	208.77	208.53	208.85	208.97	208.66	207.25	208.85	209.61	208.4	208.09	208.48	208.3	208.72	208.91	209.33	209.01	208.5	208.8	208.32	208.96	208.38	209.7	208.4	209	209.12	208.56	209.47	208	209.33	208.18	209.35	208.55	208.47	208.47	209.31	208	208.91	207.25	208.5	209.68	209.04	208.69	209.68	209.59	208.91	207.81	209.61	208.35
205.43	205.81	206.15	205.64	207.22	206.7	206.26	207.06	206.63	206.34	205.94	206.73	206.31	207.43	206.45	205.49	206.83	206.42	205.69	207	207.11	206.29	205.68	206.43	206.56	206.29	207.12	205.44	207.2	206.33	206.76	206.32	205.64	207.5	206.15	205.88	207.75	205.31	206.49	206.63	206.21	206.87	206.7	206.73	206.28	206.98	206.9	206.8	206.74	207.43
203.27	203.22	204.5	203.38	204.42	202.81	203.87	203.99	203.42	203.31	203.91	203.05	202.2	202.36	202.67	203.02	202.92	203.39	203	203.58	204.34	203.04	203.68	203.03	202.5	202.29	203.28	203.91	204.44	202.48	203.74	203.2	202.56	203.33	203.42	202.75	201.41	203.57	203.75	203.52	203.3	204.4	204.42	202.96	203.28	203.75	203.03	203.41	203.31	203.13
216.84	218.63	217.83	217.52	217.57	217.44	217.13	217.4	218.34	217.46	218.21	216.98	218.92	216.8	218.24	217.04	217.56	217.85	217.45	216.73	218.17	217.18	217.54	217.9	217.8	217.6	216.36	216.85	217.62	217.8	218.28	217.31	218.46	218.02	218.21	218.6	217.62	217.18	217.64	218.03	217.44	217.97	218.91	216.92	217.07	217.62	217.48	216.9	217.75	217.87
204.22	205.62	205.03	205.6	206.29	205.7	206.07	206.24	204.65	206.4	205.33	205.69	206.2	205.74	205.38	205.58	205.11	205.53	204.61	205.9	205.56	205.84	205.74	206.12	204.86	205.36	205.46	205.72	205.28	205.99	206.34	206.07	206.01	205.34	206.48	204.61	204.97	205.58	206.55	203.8	205.16	205.88	205.41	205.52	206.86	204.09	205.75	204.58	204.43	206.51
212.26	214.53	211.42	214.76	213.36	213.33	213.75	213.35	213.74	213.44	211.74	213.39	213.3	213.19	211.97	213.27	213.41	213.06	213.04	212.19	213.39	212.83	212.78	212.89	213.7	211.74	213	212.93	212.95	213.56	213.66	213.73	213.56	211.53	212.97	212.45	213.18	212.32	212.16	211.46	213.24	212.51	213.44	213.32	213.24	214.1	213.23	213.06	213.69	214
208.73	209.62	208.24	208.46	208.93	208.11	209.24	208.14	210.31	207.63	209.12	208.51	209.33	207.92	207.82	209.2	208.84	208.54	207.84	207.66	207.93	208.07	209.61	209.29	208.43	208.89	207.9	208.88	209.13	208.49	208.41	207.01	207.86	208.7	209.09	208.48	208.15	208.4	209.23	208.57	209.72	209	208.6	209.13	209.63	208.88	209.58	208.39	208.46	209.12
206.09	204.24	205.35	205.21	204.21	204.75	204.86	205.17	203.68	205.49	205.2	205.32	205.05	203.45	204.14	204.54	204.83	205.22	203.93	204.99	204.73	204.88	204.74	203.79	204.73	205.07	205.04	205.62	204.54	204	204.98	203.76	204.59	205.77	205.67	205.13	204.63	205.01	205.24	205.17	204.44	205.58	205.39	204.85	204.59	206.11	203.44	206.01	204.1	204.44
214.74	213.77	214.46	214.61	214.28	214.1	213.94	213.48	214.73	213.66	213.44	214.21	213.75	213.4	212.58	213.97	213.66	214.48	215.15	213.31	215.16	213.4	213.97	212.54	214.09	213.17	213.09	214.46	214.14	213.74	213.95	211.63	213.78	215.04	213.31	212.8	213.24	214.06	213.53	213.83	212.68	215.42	213.02	213.46	212.99	214.8	214.31	213.5	213.43	214.69
213.11	213.01	213.01	212.32	213.72	214.05	213.95	213.33	213.17	212.14	213.03	212.62	212.27	212.68	213.44	212.2	212.18	213.7	212.81	213.58	213.03	212.17	212.99	214.11	212.89	213.13	214.43	212.29	212.6	212.67	213.57	212.59	213.28	213.22	213.17	214.27	214.25	212.15	213.07	213.95	212.66	213.4	211.94	213.96	212.98	212.18	212.92	212.84	212.23	213.43
199.61	199.79	199.61	199.76	198.36	199.27	198.82	198.56	198.75	199.5	199.81	199.05	198.82	198.96	199.62	199.51	199.87	200.72	198.98	200.3	198.86	199.34	200.38	198.95	199.62	199.77	198.95	200.02	199.95	199.92	199.06	198.66	199.59	199.49	200.04	199.15	198.49	199.13	199.23	198.28	200.03	199.27	199.79	199.16	198.74	199.65	199.39	199.69	198.9	199.58
211	211.59	211.96	210.93	211.72	211.75	211.79	212.38	211.78	211.94	212.35	211.55	210.01	211.36	211.65	212.68	211.71	211.09	210.28	211.62	211.4	210.37	211.55	211.19	210.97	211.47	211.35	211.84	210.84	212.13	211.17	211.97	211.55	211.74	210.82	210.88	211.75	212.46	211.77	211.29	212.07	212.8	211.85	210.56	212.04	211.19	211.7	211.77	212.29	211.4
203.18	203.77	203.17	202.84	204.28	203.51	204.19	204.31	204.47	203.98	203.75	203.78	202.89	202.95	204.11	202.71	203.19	203.27	202.11	204.17	202.11	203.6	203.7	203.76	204.07	203.29	202.96	203.4	203.36	202.99	203.81	203.5	204.9	203.8	204.29	201.74	202.61	202.74	204.11	204.91	202.6	203.96	203.84	203.31	202.65	202.9	203.8	203.51	203.76	203.03
200.09	199.16	199.25	199.01	198.82	199.12	200.97	198.86	200.13	200.25	200.96	199.05	198.41	200.08	198.64	199.1	199.05	199.09	199.1	200.7	198.61	200.45	199.32	199.47	199.25	199.91	199.64	198.62	199.65	200.53	199.73	199.37	200	199.88	200.18	199.22	201.45	199.18	198.85	199.18	199.56	199.6	199.16	199.12	198.78	200.19	200.13	199.25	198.83	199.58
212.33	211.95	211.77	211.1	212.87	211.6	211.2	210.94	211.4	212.44	211.73	212.56	212.41	210.51	212.76	211.64	210.77	211.68	211.3	211.91	211.9	211.63	210.67	211.62	210.72	211.78	209.68	211.46	211.97	212.11	212.41	212.94	211.8	211.29	212.12	211.83	211.07	212.34	211.84	211.82	211.49	210.9	211.51	212.65	213.27	211.7	211.69	211.09	211.21	212.06
201.78	202.84	202.21	203.87	203.11	202.32	202.31	203.48	202.9	203.29	203.52	202.29	203.18	201.88	203.12	202.4	202.46	202.65	202.35	202.76	202.82	202.07	204.07	201.88	201.61	201.84	203.48	203.53	202.44	202.5	202.65	203.07	203.15	202.78	202.1	202.47	202.17	203.15	202.82	204.09	203.64	202.72	203.19	203.15	202.5	202.56	203.57	202.58	201.75	202.24
206.07	207.68	209	207.13	208.81	207.55	206.69	207.51	207.23	207.34	208.46	207.79	207.3	207.6	207.32	207.83	208.28	208.67	207.7	206.87	208.81	207.4	208.38	207.87	207.51	207.58	208.14	207.87	208.74	207.19	207.86	207.24	205.64	208.25	207.24	208.5	206.67	207.09	207.89	207.18	207.08	208.42	206.93	207.46	207.82	207.82	208.1	207.33	207.24	208.32
201.92	202.69	202.81	202.77	202.73	202.9	202.67	202.31	200.98	202.61	202.27	202.92	203.21	202.56	203.03	202.64	203.5	201.97	203.37	203.09	202.46	203.29	202.02	203.38	202.41	203.54	201.69	202.34	202.81	203.02	203.37	202.76	202.96	202.28	202.13	204.37	202.16	201.97	202.45	203.06	201.37	203.4	201.65	202.77	203.37	201.99	202.33	202.44	203.22	203.4
200.61	201.29	200.39	201.66	200.26	201.06	200.84	201.77	201.63	201.87	201.5	201.43	201.98	201.35	201.27	201.52	200.86	201.74	201.24	202.07	201.31	201.67	201.46	200.02	201.71	200.34	200.14	201.4	201.85	201.41	201.02	202.06	200.19	200.97	201.01	202.27	202.19	201.09	199.4	201.01	201.17	201.34	200.67	201.91	201.48	200.61	200.88	200.85	201.64	201.87
208	207.85	209.64	207.31	208.17	207.47	208.39	207.92	209.58	207.74	208.13	207.2	208.74	207.66	207.18	207.53	207.12	208.35	207.88	207.72	208.31	207.44	207.36	207.94	207.28	207.49	207.86	208.41	207.28	206.94	206.94	207.77	207.39	207.45	208.11	207.11	207.43	207.36	208.72	206.56	208.03	208.25	207.83	208.13	207.64	207.8	207.12	207.31	209.79	208.18
208.71	208.64	208.26	209.4	208.58	208.87	207.79	207.81	208.84	207.9	207.49	208.4	208.73	207.42	208.6	208.65	209.37	208.01	208.73	209.22	209.35	208.1	208.09	208.06	209.07	207.29	208.31	208.53	208.36	208.58	208.27	207.29	208.68	209.43	207.41	208.87	209.32	209	207.85	208.58	208.95	209.02	207.78	207.64	208.79	209.81	209.12	208.09	208.95	208.56
204.27	204.33	203.84	203.35	203.1	203.55	203.01	203.07	204.46	202.85	202.81	204.55	203.19	204.92	203.14	203.25	204.23	204.33	204.91	203.05	204.3	203.3	204.13	203.48	203.36	203.94	204.31	203.81	202.69	202.59	203.29	203.84	203.92	204.19	204.52	204.22	205.44	203.83	203.43	204.54	204.8	203.27	203.09	204.16	203.7	203.67	204.02	204.87	204.1	203.67
207.58	207.36	207.69	206.91	207.35	208.11	206.9	207.86	207.99	207.6	208.36	208.51	207	206.01	208.24	206.87	208.15	207.6	207.77	206.98	208.06	207.77	207.77	207.23	206.84	208.39	208.49	208.08	207.26	207.53	207.38	208.41	207.67	207.25	207.29	207.56	207.01	207.02	207.21	207.66	206.59	207.99	208.11	208.08	207.56	208.14	207.91	207.27	207.05	207.94
207.99	207.68	207.35	207.19	208.22	207.12	208.19	207.24	208.47	207.85	207.39	206.69	207.61	207.78	206.63	208.13	207.99	207.42	208.53	207.2	207.66	207.15	207.48	207.63	208.41	208.27	208.59	208.49	206.41	207.1	208.22	208.03	207.04	207.47	207.01	208.55	207.11	207	206.72	208.07	208.57	207.28	208.22	207.37	207.41	207.35	207.66	208.04	207.79	208.6
203.74	203.86	202.95	203	202.79	202.45	203.6	203.76	203.29	203.62	202.91	204.43	203.39	202.69	203.29	204.27	204.17	203.97	203.22	203.74	203.73	203.3	202.78	202.82	203.45	204.18	203.52	203.85	203.15	202.4	204.2	202.98	203.66	203.11	204.03	203.71	203.98	203.48	203.59	203.96	204.19	203.09	203.49	203.14	202.81	203.78	203.99	202.67	202.68	204.24
200.29	200.31	199.52	200.7	200.2	199.81	200.09	199.9	199.88	199.9	200.28	200.4	200.74	200.68	200.19	200.32	200.27	199.31	199.41	201.09	200	200.71	199.69	199.56	201.24	199.97	200.56	200.07	200.66	200.32	200.18	200.1	200.54	199	200.81	200.51	200.17	200.5	199.98	199.83	201.34	199.72	200.11	200.66	201.6	198.28	200.91	200.93	199.8	199.24
209.98	209.63	209.39	209.33	211.16	209.65	209	209.18	209.23	208.87	210.9	209.34	209.21	209.93	209.01	209.37	209.21	208.87	210.23	210.61	209.87	207.98	210.24	209.52	209.37	210.06	210.54	209.31	209.42	208.97	210.89	209.52	209.62	208.55	209	209.94	209.56	209.93	210.37	209.86	209.73	209.24	210.05	209.97	209.25	209.13	208.75	208.62	208.66	209.25
209.59	209.18	208.81	209.75	210	209.9	208.89	209.31	209.37	210.69	209.16	209.69	209.02	210.57	209.7	209.26	210.08	209.18	209.06	210.57	209.74	209.48	209.14	210.3	209.76	209.9	209.52	209.33	209.91	209.19	210.01	209.85	210.3	209.12	209.41	209.74	209.93	210.57	209.42	209.64	209.7	210.34	209.08	209.76	209.3	210.55	209.1	209.38	209.5	210.66
195.18	196.12	194.17	195.67	194.64	196.45	195.17	195.68	194.69	196.16	195.42	194.76	194.9	196.21	195.81	195.03	195.09	197.03	195.43	195.48	195.08	195.38	194.54	194.39	195.03	195.66	196.14	195.39	195.1	195.01	195.4	195.1	196.61	195.2	195.35	194.81	194.03	195.25	195.33	193.79	193.92	195.94	195.97	194.73	195.45	195.81	194.55	195.54	194.6	195.05
206.23	205.55	206.12	206.35	205.97	206.42	207.21	205.27	206.06	207.88	205.31	205.79	205.83	207.07	206.58	207.05	206.37	206.49	206.64	206.08	206.56	205.66	205.92	205.7	205.73	206.53	207.67	207.01	206.98	205.9	205.75	206.24	206.53	205.97	206.72	205.42	207.49	206.1	206	206.41	207.48	206.36	206.07	206.53	206.43	206.87	205.89	206.42	206.2	206.6
207.17	207.24	208.08	206.77	208.49	207.55	207.92	208.88	208	206.97	208.73	208.07	208.15	208.38	207.89	208.28	206.66	206.48	208.88	207.58	207.2	208.05	208.35	207.94	207.11	208.46	206.1	207.08	208.72	208.03	207.8	206.68	207.99	209.03	208.77	207.27	207.97	207.78	208.29	207.29	207.25	209.33	206.67	207.28	207.83	208.09	207.5	206.91	208.04	208.27
199.62	199.7	200.76	199.61	200.71	199.29	200.39	200.16	199.69	200.29	199.61	200.31	199.7	200.07	199.97	200.3	200.71	199.65	201.55	199.97	199.89	199.69	200.13	200.12	199.35	200.48	200.97	200.59	199.64	199.34	199.87	200.8	198.76	201.85	200.11	199.93	200.02	200.67	200.32	199.86	200.95	199.82	199.43	199.97	200.4	199.82	200.39	201.19	200.43	200.1
208.46	208.9	208.22	208.13	209.54	208.97	208.42	208.72	209.58	209.55	209.33	208.47	209.29	208.77	209.36	209.32	208.9	208.86	208.1	207.51	209.11	208.8	209.29	209.16	208.82	208.25	208.44	209.41	209.28	209.17	208.96	208.15	209.95	207.49	208.42	208.2	208.1	209.02	208.56	209.57	208.81	209.19	208.8	208.9	209.19	208.91	209.19	209.34	209.29	208.43
204.27	204.4	204.42	203.24	203.85	203.56	204.5	203.49	202.42	203.95	203.03	204.08	202.83	202.02	203.66	203.93	204.42	202.88	203.25	203.65	202.26	203.01	204.05	203.61	203.06	203.92	204	204.24	203.77	204.1	202.83	204.26	204.96	203.31	204.05	203.69	204.42	203.9	203.22	202.95	202.73	204.01	204.45	203.05	203.29	204.09	202.62	203.42	203.54	204.61
200.34	200.23	199.37	200.28	199.34	200.43	198.73	200.64	200.03	200.66	199.88	200.87	201.07	198.99	200.94	200.84	199.59	200.42	200.54	199.98	200.01	202.14	200.03	200.14	200.33	200.49	200.88	200.65	200.83	200.73	199.7	199.75	201.5	200.41	200.26	201.24	200.13	201.54	200.46	200.47	199.58	200.96	200.87	201.29	200.36	200.22	200.89	200.54	200.94	200.57
207.09	208.81	209.46	208.49	209.33	209.34	207.4	207.93	207.85	208.81	209.63	209.19	209.34	208.64	208.64	208.77	208.78	208.14	208.18	208.42	209.81	208.02	209.85	208.31	209.45	207.9	207.9	209.01	208.49	208.22	208.67	209.32	208	208.34	208.35	208.99	209.79	208.49	209.13	208.8	208.37	208.98	209.93	208.81	208.7	207.58	208.4	207.23	208.15	208.78
201.38	201.18	201.51	201.17	200.62	201.08	201.2	201.64	201.98	202.43	201.7	201.22	200.62	201.73	200.38	199.88	201.3	200.73	200.52	200.54	201.63	200.4	202.89	200.92	201.02	201.16	200.6	202.51	201.61	201.2	201.76	201.16	201.21	201.5	200.88	201.57	200.97	201.28	202.1	201.15	202.11	201.28	201.48	200.96	200.24	201.34	200.93	201.64	200.56	201.2
210.07	209.46	208.27	207.95	207.64	208.32	209.3	209.62	209.58	209.59	209.11	208.49	207.74	208.29	209.39	208.94	208.68	208.14	207.97	208.66	208.45	207.88	207.71	209.64	208.24	209.19	209.6	207.58	209.59	208.73	208.19	209.53	208.79	208.46	209.48	209.19	209.74	208.62	208.11	208.22	209.05	207.71	208.12	208.37	208.16	208.8	208.87	209.65	207.43	208.42
208.21	208.27	209.03	209.15	209.16	208.23	209.02	210.12	209.07	209.39	209.14	209	208.71	209.09	209.66	208.06	208.73	209.38	208.44	209.58	209.18	208	208.71	208.16	209.23	208.89	209.33	209.06	209.18	208.51	208.62	208.3	210.02	208.9	208.01	209.82	208.38	209.32	208.7	209.01	209.38	207.89	210.41	209.65	209.62	209.5	209.64	207.9	208.98	209.07
208.17	207.79	208.1	207.01	208.4	207.67	207.63	207.28	207.57	207.43	207.55	208.29	207.84	207.86	207.69	207.17	208.2	207.86	208.2	207.61	208.4	207.82	208.4	207.72	207.01	206.7	208.65	207.44	207.46	208.38	208	207.61	206.97	207.24	207.55	208.5	208.39	207.83	207.87	207.31	206.49	205.61	207.25	208.59	208	206.59	208.08	207.08	207.98	207.02
209.01	208.21	208.06	208.5	209.22	208.82	208.22	208.72	209.3	207.96	207.88	209.15	209.54	208.93	208.87	208.12	209.33	209.7	209.62	206.34	209.21	208.97	207.48	208.52	208.4	208.71	208.88	208	209.44	208.02	209.21	208.28	208.72	207.05	208.35	207.59	207.53	209.13	208.13	207.76	207.81	208.61	208.15	208.09	208.35	208.14	207.9	207.92	209.03	207.83
212.03	211.86	212.87	212.08	212.54	211.95	211.19	211.59	212.23	212.76	212.52	212.07	211.41	210.63	212.47	211.8	211.36	210.89	211.96	211.98	211.34	211.97	211.36	211.71	212.33	211.68	210.84	212.2	210.55	211.45	210.71	212.28	212.72	210.97	210.86	210.76	212.44	212.21	211.66	210.19	211.12	211.9	210.68	211.6	210.24	212.15	212.76	212.19	210.45	212.1
211.57	213.07	211.9	213.55	213.42	211.9	212.49	212.96	212.22	212.54	212.66	213.78	212.4	214.51	213.03	212.02	213.18	213.1	212.78	213.79	213.82	212.83	212.41	212.34	212.55	213.09	213.41	212.47	213.45	212.98	213.49	212.74	212.28	212.11	212.15	212.59	212.98	212.82	212.34	213.24	213.31	212.83	213.88	212.98	213.91	212.56	212.12	213.39	213.48	213.68
212.53	212.51	211.93	211.37	212.52	211.98	212.99	211.38	211.68	211.88	212.89	211.62	212.12	211.53	211.65	212.3	211.57	212.48	211.55	211.74	211.79	210.73	211.91	211.04	211.85	212.54	212.06	210.7	211.92	211.78	211.07	211.61	211.62	210.52	211.87	209.99	211.96	211.58	210.89	212.02	212.51	211.88	211.98	212.33	211.92	212.04	212.11	212.47	212.86	210.89
213.71	211.55	212.61	211.33	211.98	212.78	211.78	212.41	213.1	212.97	212.49	212	212.34	212.17	213.18	212.53	212.96	212.03	212.91	213.27	213.13	213.28	213.31	212.47	212.64	212.79	212.71	213.34	212.24	212.95	210.95	212.18	211.16	211.97	212.48	213.34	212.26	211.37	211.72	212.22	212.09	212.63	212.84	211.85	213.88	211.9	212.27	213.48	212.17	211.98
203.81	203.57	204.46	203.93	202.6	203.14	203.5	203.36	204.07	204.39	203.34	202.77	203	203.22	201.95	203.08	203.74	203.33	202.86	203.25	204.11	203.48	202.13	203.17	202.68	202.16	204.48	203.54	202.78	203.54	203.74	202.49	202.1	203.9	203.55	203.39	203.05	203.12	201.38	204.41	204.37	204.57	202.95	203.56	203.08	202.88	202.99	202.57	204.52	203.06
198.44	198.35	198.94	199.02	197.77	198.09	198.34	199	197.82	199.38	197.84	198.42	197.91	197.96	198.17	198.73	197.4	197.54	197.22	197.96	196.68	197.73	198.42	198.15	197.12	198.64	198.15	197.57	197.91	197.95	198.38	198.82	197.41	198.5	197.8	198.24	198	198.51	197.46	197.84	198.68	198.39	197.69	197.95	197.61	198.4	197.3	197.83	197.77	198.14
203.76	205.11	205.21	203.3	202.49	203.94	203.92	203.33	203.86	203.99	203.58	203.23	204.49	204.7	203.67	204.14	203.21	202.9	204.14	204.61	201.98	203.93	202.71	203.09	204.27	204.61	204.03	203.08	203.85	204.16	204.08	202.92	203.74	203.79	203.74	203.92	204.25	203.04	202.79	204.05	202.64	204.7	202.99	204.28	203.78	203.55	204.65	203.85	203.78	204.44
202.1	203.52	202.92	202.93	202.03	202.89	202.97	201.65	202.95	202.41	202.54	202.85	202.51	202.54	201.97	202.63	203	202.46	202.76	202.14	202.39	202.71	201.85	201.9	203.19	201.56	202.13	202.28	202.01	202.66	202.64	202.19	202.29	202.85	202.07	203.05	202.97	203.17	202.19	202.46	202.4	202.22	202.8	202.46	201.9	201.23	202.51	202.76	203	201.92
212.37	212.53	212.09	211.9	212.15	211.79	211.47	211.8	212.48	211.24	210.03	212.87	210.71	210.94	211.4	211.19	212.8	210.46	210.92	211.86	211.17	211.86	212.24	210.9	211.62	212.34	211.48	210.99	212.62	210.98	212.03	211.9	211.23	212.86	212.46	211.9	211.43	211.64	212.66	212.17	211.29	211.5	210.83	212.81	211.15	211.99	210.85	211.5	211.21	212.38
200.19	200.05	200.27	199.75	198.42	199.54	199.02	199.56	198.99	200.45	199.89	198.52	199.46	199.76	199.21	199.56	198.48	198.9	200.34	200.52	200.01	199.48	199.33	199.97	199.18	199.62	200.04	199.43	199.93	199.71	199.81	199.2	199.74	199.24	199.17	198.9	199.93	199.18	200.54	199.95	199.23	199.57	200.28	199.67	199.24	199.27	199.55	198.89	199.18	199.37
204.73	205.03	206.33	206.15	206.87	204.77	204.61	205.02	205.9	205.09	205.67	203.85	205.45	204.61	204.75	204.86	205.11	206.21	205.56	205.82	205.7	205.45	206.53	205.95	205.62	206.08	203.94	205.18	205.59	206.34	206.09	204.52	206.12	205.6	205.4	205.86	205.88	205.04	205.22	206.47	206.12	205.57	205.23	205.96	205.6	205.68	205.6	205.69	206.43	206.18
202.03	202.15	201.39	202.29	201.7	202.9	201.4	202.06	202.75	202.68	202.34	202.91	202.06	202.32	201.9	202.94	202.39	202.62	202.83	201.64	202.49	203.32	201.43	202.68	201.86	202.82	202.12	202.62	203.4	202.75	203.23	202.1	202.2	203.14	202.58	201.45	201.9	202.33	201.87	201.71	201.5	203.53	202.38	202.15	201.88	201.84	202.32	202.04	202.88	201.26
202.91	204.21	203.68	205.77	204.16	204.29	203.87	204.81	204.07	203.97	204.42	205.5	205.41	204.94	204.63	204.99	203.93	204.39	205.15	205.28	204.49	204.91	204.11	205.52	204.98	204.36	203.59	203.85	204.55	204.6	204.64	204.25	204.64	205.16	205.73	204.96	203.87	204.8	203.58	203.61	203.99	205.16	205.37	203.97	204.25	204.62	203.89	204.66	204.61	204.66
206.34	206.62	205.64	206.15	205.65	205.85	204.66	205.01	205.65	205.24	205.12	206.4	205.85	205.12	205.69	205.94	205.27	205.55	207.04	205.67	206.33	205.04	205.29	206.07	205.25	205.56	205.12	204.96	206.87	206.2	205.02	206.63	204.6	205.84	205.17	204.82	206.56	206.38	205.85	205.77	205.7	205.54	206.39	205.19	206.01	205.9	205.56	204.8	206.73	205.39
218.1	218.27	217.77	218.53	216.16	216.15	216.26	217.64	217.11	217.39	218.09	217.61	216.82	215.7	217.18	217.05	217.36	216.47	215.82	216.95	217.12	216.51	218.07	216.27	216.19	217.21	216.6	216.68	215.7	216.69	217.44	217.25	215.77	216.68	217.93	216.99	216.95	217.2	217.01	216.69	217.53	216.68	218.29	216.2	216.68	216.71	215.07	216.5	217.38	217.58
207.91	207.61	207.61	207.41	208.21	208.11	208.53	207.88	208.09	207.04	207.74	208.42	208.94	206.08	207.65	207.83	208.45	207.67	207.07	208.29	207.41	208.09	208.04	207.7	207.8	207.67	207.23	207.46	207.68	207.67	208.25	208.06	208.26	207.7	208.42	207.76	207.65	207.56	208.71	207.39	208.51	207.04	208.92	208.78	208.08	207.13	208.06	206.8	207.25	207.84
207.11	206.64	206.05	205.84	206.56	207.42	206.51	207.31	206.93	206.42	205.57	204.36	207.26	207.66	207.36	206.56	207.59	206.6	206.65	207.78	206.41	205.89	205.97	206.03	206.52	205.87	206.19	206.76	206.85	205.91	207.36	205.82	204.94	205.97	206.23	206.43	206.82	205.78	207.14	206.59	206.83	207.22	206.36	206.03	206.41	207.91	206	206.86	206.19	206.55
213.67	214.51	215.05	213.51	212.43	213.44	212.88	214.12	214.32	213.87	213.91	213.5	213.03	213.63	213.69	213.45	214.54	212.82	214.59	214.06	213.96	213.23	213.85	213.74	213.34	213	214.47	213.52	214.09	212.82	213.62	213.01	212.27	213.86	212.57	214.45	213.56	213.74	214.84	213.04	213.71	213.7	214.03	213.44	213.88	212.19	213.47	213.64	214.38	214.82
205.62	204.55	204.1	204.72	203.82	204.41	204.78	204.42	205.08	205.46	205.43	204.13	205.89	204.39	204.98	204.28	205.08	204.84	204.93	205.17	204.47	204.84	204.53	204.43	204.59	203.41	203.81	205.19	204.86	205.05	205.14	204.12	206.46	204.79	204.38	204.85	205.65	205.72	204.87	204.94	205.14	204.45	205.01	204.08	204.39	204.49	205.06	204.91	204.97	204.72
197.63	199.46	199.14	198.11	198.47	197.79	198.55	198.36	199.62	199.26	199.62	197.59	197.87	197.83	197.22	199.32	198.23	199.08	198.51	199.12	197.97	198.2	198.69	198.53	197.79	199.19	198.49	198.09	198.28	198.96	199.3	198.15	199.66	198.63	199.51	199.45	199.59	199.35	197.83	199.07	198.5	197.78	198.56	198.06	199.39	199.56	200.13	198.38	197.91	198.62
207.64	208.06	209.99	209.07	209.12	208.31	208.58	208.74	208.65	209.5	208.07	208.78	208.9	209.2	208.17	208.35	209.02	209.24	209.08	209.1	208.79	208.66	208.27	207.5	208.27	208.28	208.74	208.5	208.47	207.77	208.17	208.27	209.43	208.2	209.14	209.78	209.67	209.26	209.5	208.7	208.87	208.28	208.32	208.13	209.24	209.63	208.21	208.98	208.43	208.53
202.6	203.33	203.14	201.75	203.14	201.01	204.11	202.17	201.34	201.92	202.74	201.71	202.64	202.35	201.52	202.74	202.16	201.71	202.41	202.7	201.86	201.91	202.07	202.51	201.65	202.22	202.07	203.85	201.77	202.2	202.37	202.41	203.31	202.98	202.73	202.62	202.53	201.73	202.24	203.64	201.64	203.32	201.16	202.59	202.51	202.53	204.05	202.93	201.6	202.89
208.35	209.06	208.51	209.53	208.55	208.4	208.2	207.44	208.58	209.63	207.8	207.93	208.38	208.5	209.1	209.96	209.34	209.03	209.46	209	208.84	208.62	208.73	207.86	208.91	208.3	208.66	208.88	208.45	208.82	209.31	207.98	207.95	209.12	209.42	208.63	208.61	208.42	209.34	208.32	208.56	208.36	208.15	207.26	209.43	208.56	208.52	209.02	207.5	208.42
200.31	199.4	199.73	199.53	199	199.17	199.12	200.68	199.47	200.86	198.9	199.23	199.99	199.88	200.36	199.69	199.82	198.81	198.59	199.04	199	199.5	200.59	200.16	198.72	199.83	199.41	200.3	200.24	200.51	198.53	199.47	198.59	199.22	199.26	198.65	199.64	200.5	200.5	199.97	200.03	200.35	198.57	199.87	199.58	200.81	199.22	200.69	199.26	199.62
202.12	203.77	203.42	204.43	204.33	202.78	204.12	203.49	202.4	203.86	203.78	204.12	204.38	204.05	204.28	203.51	202.97	204	202.32	204.11	203.04	203.51	202.58	203.31	204.25	202.33	202.41	203.99	203.94	204.63	204.07	201.97	204.1	203.55	203.83	204.24	204.29	203.41	203.57	203.94	203.44	203.43	204.01	204.09	204.61	204.12	204.3	202.84	204.71	202.96
218.31	217.47	217.88	218.38	217.35	216.96	217.26	217.89	217.76	216.68	217.64	217.97	217.41	217.94	218.18	218.22	217.43	217.7	218.45	218.9	217.58	219.03	218.31	217.01	218.49	217.08	217.94	216.82	217.69	218.6	217.98	217.73	217.55	217.85	217.21	217.99	218.39	217.66	218.53	218.69	219.17	217.72	217.97	218.12	219.02	217.77	218.28	217.28	217.8	218.2
211.79	212.56	210.59	212.24	212.04	210.98	211.06	211.19	212.53	212.63	210.99	211.85	210.93	212.32	212.22	211.53	211.51	210.36	210.66	211.15	211.57	212.12	211.31	212.06	211.55	212.17	212.56	212.74	212.78	212.06	211.24	211.86	211.53	211.84	211.66	210.41	212.52	211.06	210.5	210.49	211.58	212.02	211.14	211.57	211.1	211.36	212.45	211.27	212.37	211.46
209.16	210.75	210	209.9	208.85	210.49	208.83	210.18	210.94	209.32	209.23	210.53	211.35	208.58	208.8	209.98	209.96	209.97	208.63	209.81	209.29	209.44	210.47	210.58	209.77	209.42	209.96	209.68	209.29	210.5	210.68	209.7	210.47	209.57	210.21	209.48	209.01	209.56	209.69	209.27	209.52	208.5	210.22	209.11	209.35	208.87	210.12	209.95	209	207.86
208.64	207.24	209.54	208.49	209.31	209.31	208.9	208.32	208.66	208.06	208.2	209.4	209.27	207.92	208.47	208.33	209.43	209.14	208.36	209.42	208.76	208.48	208.88	208.4	207.43	208.82	208.6	208.23	208.33	209.4	208.96	208.23	208.91	208.54	208.88	207.27	209.5	209.17	209.17	208.5	207.68	208.52	207.31	209.83	207.77	208.28	209.2	207.77	209.13	208.34
209.13	209.58	209.61	209.04	208.67	209.43	209.19	209.57	210.16	209.33	209.34	209.93	209.67	208.76	209.25	209.75	209.18	209.78	209.53	208.89	209.99	209.15	209.1	209.63	209.08	209.28	208.92	209.21	208.89	209.72	209.12	208.9	209.5	209	209.68	209.33	208.94	209.55	209.38	209.57	209.76	210.22	209.17	209.89	209.7	209.99	210.1	208.74	209.09	209.58
206.76	205.31	206.7	205.52	205.66	206.93	206.28	207.62	206.63	206.21	206.33	205.93	206.68	206.85	207.16	206.49	206.34	205.97	206.8	205.4	206.13	206.01	206.77	207.39	206.66	207.08	205.57	206.74	206.22	205.45	206.19	206.78	206.55	207.09	206.63	206.08	205.7	205.44	205.93	207.66	207.19	206.11	206.42	206.51	206.65	207.3	206.32	205.58	206.13	205.99
208.83	209.03	208.72	208.53	208.21	208.23	208.38	208.43	209.17	208.39	209.04	208.28	209.19	208.87	208.43	208.65	206.99	207.24	208.18	208.31	210.25	208.21	208.84	209.07	207.84	208.72	207.54	208.5	208.23	207.44	208.99	209.22	208.76	207.25	208.57	209.2	208.84	207.75	209.61	207.73	208.98	208.38	208.95	208.49	207.74	207.81	209.88	208.93	209.59	209.04
199.72	198.99	200.27	200.04	198.91	199.89	198.85	199.24	199.76	198.91	200.53	199.11	200.9	199.4	201.19	199.17	198.72	199.5	200.08	198.11	199.56	199.45	199.61	198.95	199.65	198.66	199	200.07	199.75	199.75	200.08	198.75	199.36	198.91	199.28	199.65	199.22	199.08	200.13	198.97	198.1	199.58	200.19	199.8	200.03	199.1	198.82	199.32	199.5	200.53
200.28	200.06	200.7	201.12	201.31	199.78	201.62	200.89	200.59	201	199.63	201.04	201.29	200.25	201.2	200.3	199.12	200.13	200.33	200.37	200.15	200.22	201.01	200.16	199.44	200.4	200.31	200.8	200.73	199.97	201.13	200.19	200.17	200.38	200.3	200.39	200.21	200.79	200.38	200.14	200.4	199.81	200.56	201.44	200.13	200.26	201.36	199.89	200.36	199.89
213.95	212.35	213.97	213.41	214.59	213.44	214.2	213.46	212.8	213.67	214.31	213.36	214.28	213.48	213.32	213.69	213.71	212.82	214.6	212.83	214.7	213.92	213.69	213.61	213.11	213.11	213.29	213.71	212.2	214.28	213.99	212.8	213.38	214.13	212.95	213.56	214.46	213.18	213.55	213.83	213.76	212.89	213.96	214.04	214.43	212.5	213.76	214.76	214.33	213.94
208.14	207.37	207.63	207.24	207.21	208.33	207.53	207.46	208.19	207.55	207.89	208.85	206.98	208.31	206.79	207.86	207.93	208.35	206.4	210.23	206.82	208.23	207.27	208.29	208.33	207.38	207.15	207.54	206.77	207.33	209.1	206.56	208	206.93	206.99	207.43	207.46	206.59	207.91	208.1	208.4	206.52	208.24	207.89	208.03	208.37	207.99	207.99	206.24	208.05
204.82	203.84	203.23	204.1	204	203.11	203.59	203.17	204.35	205.08	203.45	203.03	204.33	204.07	202.85	203.84	205.2	202.96	203.57	202.82	203.55	204.56	204.37	204.62	203.47	203.62	203.56	203.95	203.46	204.43	203.15	203.22	203.6	203.17	203.89	202.94	203.11	203.94	203	204.8	204.47	202.19	204.36	203.84	203.89	204.18	204.16	204.49	202.06	203.88
212.2	211.92	212.32	213.03	211.75	212.54	211.53	213.54	212.27	212.3	213.25	212.24	211.83	212.43	211.96	211.94	212.47	212.38	212.41	212.03	212.94	213.15	212.96	210.7	212.24	212.45	212.92	212.34	213.16	213	212.14	212.48	213.37	212.57	212.09	212.19	213.22	212.27	212.27	212.51	212.25	212.24	213.33	211.35	213.52	212.45	212.97	211.86	212.3	212.04
208.89	208.42	208.55	208.41	209.35	208.1	209.3	208.29	208.41	208.24	208.53	209.47	209.01	208.63	209.11	207.96	208.26	208.08	208.36	208.89	209.78	208.99	209.31	208.32	209.3	208.75	208.37	208.08	208.16	208.92	208.49	208.7	208.02	209.18	208.09	208.94	207.87	209.74	208.73	208.58	209.05	208.37	207.91	207.84	209.12	209.02	208.46	208.6	207.83	208.6
201.61	201.72	201.11	200.13	201.11	201.08	201.15	201.45	201.06	201.12	201.95	201.42	201.06	200.76	200.45	201.07	200.56	201.57	201.81	201.55	200.77	201.51	201.42	202.46	201.75	201.44	200.09	200.67	201.44	200.74	201.7	199.51	202	202.64	200.23	201.55	201.78	200.36	201.37	201.4	201.57	200.83	201.73	201.48	201.06	200.15	200.97	201.93	201.16	200.36
211.36	211.93	211.05	209.65	211.21	211.45	210.21	210.15	211.59	211.55	211.37	211.85	211.12	212.12	212.12	212.07	212.05	210.85	210.96	211.44	212.11	210.98	211.32	211.6	211.96	212.24	210.79	211.25	212.27	211.26	211.02	211.11	210.64	211.24	210.85	211.55	212.69	211.41	210.55	212.18	211.16	212.27	211	211.11	211.7	212.27	211.12	212.28	210.89	210.72
211.73	212.13	213.06	212.38	211.75	211.5	211.68	212.79	212.62	212.33	212.14	212.93	213.08	213.17	212.32	212.09	213.38	213.45	212.07	212.18	211.45	212.91	212.05	212.75	212.47	212.18	211.92	211.35	212.95	211.55	212.02	211.62	213.33	213.01	212.8	211.93	212.94	211.88	212.81	212.39	213.34	212.35	212.54	211.9	213.12	213.52	212.64	212.08	211.65	212.65
199.47	199.12	199.06	199.28	200.84	199.15	198.1	198.93	199.97	198.07	199.41	199.87	199.99	200.27	198.54	199.13	199.91	198.79	199.28	199.24	200.01	200.06	198.6	200.01	199.95	199.23	199.01	199.56	198.84	198.99	199.41	198.65	199.09	199.86	199.16	198.39	199.82	199.23	198.68	199.3	200.16	199.03	198.87	199.81	199.92	200.3	200.05	198.19	199.41	199.09
202.51	202.03	202.59	202.34	202.79	204.45	202.33	202.22	201.83	201.89	201.54	203.63	202.72	203.15	202.57	202.18	202.91	201.64	202.41	203.85	202.51	202.35	202.25	202.06	203.36	203.13	201.73	203.24	202.96	202.93	202.07	202.59	201.52	201.87	202.22	202.29	202.49	200.52	201.97	202.24	202.43	201.88	202.06	201.91	203	202.11	201.81	202.25	202.44	201.32
207.9	207.41	208.05	208.4	207.13	208.23	208.09	207.14	208.36	207.34	208.67	206.86	207.77	207.95	209.12	207.21	208.05	208.24	207.86	209.27	208.53	208.99	207.08	207.7	207.65	208.5	206.41	207.42	207.82	206.36	207.56	207.49	208.38	207.8	207.61	207.67	208.06	207.42	208.11	207.55	207.62	208.13	208.32	208.36	207.12	207.6	208.13	206.88	207.68	207.69
209.21	210.55	209.49	209.2	209.69	209.87	209.36	210.12	209.61	210.78	209.45	210.22	210.59	210.07	208.44	210.76	209.37	208.71	210.34	210.54	210.4	209.49	209.97	209.18	211.36	209.76	209.63	209.56	210.29	208.59	209.56	209.38	208.85	209.67	210.26	208.68	209.53	210.08	210.62	209.49	209.23	209.95	207.4	209.43	210.72	209.8	210.11	210.61	209.69	209.93
212.19	213.65	212.41	212.9	213.62	212.26	212.73	211.63	213.87	212.67	213.18	212.43	213.42	213.03	212.16	213.71	212.41	212.83	213.39	214.71	213.24	213.51	212.41	213.2	212.8	213.6	213.72	212.99	212.08	212.91	212.97	212.63	212.72	213.71	213.48	213.45	212.46	212.6	213.62	213.2	214.21	213.85	213.11	212.59	213.75	212.25	213.54	213.23	212.39	213.45
207.91	206.01	207.45	207.05	207.68	207.01	208.4	207.64	207.84	207.59	207.51	207.69	207.22	206.63	208.17	209.05	206.9	207.03	206.76	207.92	209.07	207.76	207.23	208.97	206.75	208.36	207.66	207.37	208.39	207.39	208.09	207.74	207.39	208.11	206.65	207.47	207.32	207.93	207.57	207.78	207.42	207.85	208.03	208.87	206.33	206.96	206.71	207.77	208.7	207.62
195.65	194.83	194.11	195.57	196.22	195.02	194.84	194.23	194.85	195.3	195.26	194.37	196.66	196.04	195.16	195.37	195.12	195.7	193.97	194.61	195.52	196.23	196.03	194.47	194.83	194.75	195.34	196.56	195.05	194.99	195.28	194.64	194.5	195.21	195.91	195.67	195.6	195.14	195.58	194.53	195.89	194.38	194.34	195.04	194.94	196.62	194.3	195.97	195.39	194.93
208.21	207.33	208.7	207.87	208.58	209.02	208.09	209.39	209.29	208.76	208.64	208.39	207.72	208.64	207.15	208.31	207.93	208.86	208.7	209.59	209.69	207.33	208.25	209.21	208.53	210.69	209.12	208.23	208.61	209.27	208.6	209.69	208.65	207.79	209.09	207.39	209.67	208.74	208.33	209.04	209.09	208	207.87	208.66	208.64	208.79	209.33	207.76	207.75	208.94
212.08	212.24	212.01	211.22	212.41	211.42	210.82	212.39	212.38	211.4	211.15	212.07	211.13	211.52	212.07	212.18	210.93	211.81	210.69	212.18	212.91	211.39	210.68	212.94	210.98	212.69	210.58	211.6	212.38	211.47	211.13	212.22	211.96	212.54	212.45	212.61	212.29	211.41	210.21	212.46	212.03	211.7	211.28	211.22	210.92	211.36	210.98	212.02	211.57	213.99
200.09	199.38	198.79	200.16	199.59	199.64	200.66	198.61	199.82	199.06	199.14	200.01	200.33	198.83	199.3	198.87	199.28	199.3	200.29	199.24	198.25	200.39	199.97	199.53	200.14	199.2	200.89	199.27	200.09	200.52	200.17	200.84	200.58	199.77	199.97	199.58	199.26	200.6	199.54	199.64	200.9	200.34	199.48	199.59	199.17	200.26	200.57	200.13	199.06	199.38
213.88	212.45	213.55	212.84	213.88	214.08	214.96	213.26	214.03	213.96	213.7	213.38	214.43	214.96	214.65	211.99	213.27	213.9	214.77	214.17	213.19	213.11	212.7	213.66	214.84	213.41	213.91	214.57	214.04	213.17	213.38	213.33	214.34	214.99	213.71	213.36	213.14	213.87	213.85	214.33	213.9	213.71	214.74	214.7	214.42	213.56	214.04	214.12	214.51	213.23
216.56	217.12	216.17	217.62	216.29	216.03	216.61	216.13	216.55	216.43	217.33	216.29	216.86	218.2	215.71	217.56	216.91	217.34	216.61	216.9	218.36	217	218.65	217.37	216.52	217.66	216.47	216.37	217.37	215.52	216.87	217.51	217.05	216.4	216.47	216.71	217.74	217.25	217.5	217.88	216.01	216.18	216.88	216.63	217.49	216.93	216.67	216.93	217.12	216.42
198.39	197.92	197.91	198.48	197.42	198.32	199.59	197.98	197.06	197.14	198.48	198.73	198.27	197.13	197.94	198.42	198.68	198.67	197.23	198.14	198.42	197.83	197.97	196.82	197.73	198.71	198.35	198.42	198.46	198.49	197.53	197.97	198.13	197.12	197.42	198.28	197.12	198.68	198.08	197.88	197.69	197.22	198.09	197.79	197.44	196.9	198.23	198.14	198.86	196.65
208.47	208.94	208.26	208.45	209.61	208.45	209.79	209.61	208.72	208.65	209.22	209.16	207.99	208.85	209.08	208.55	208.58	208.62	208.11	209.19	209.2	209.23	208.72	208.43	208.73	209.65	209.03	208.05	209.85	209.22	209.4	208.46	208.68	208.6	208.78	208.12	209.51	208.98	209.63	208.74	209.47	209.3	208.31	207.88	209.55	208.52	209.41	209.15	208.08	209.21
211.55	212.28	211.67	211.88	211.6	211.08	211.91	210.06	211.15	212.31	210.19	211.07	210.71	212.42	210.67	212.18	212.23	211.21	211.96	211.62	211.79	210.87	211.49	211.84	211.55	211.78	212.12	211.88	212.1	210.3	212.78	211.41	211.34	211.62	212.51	211.64	211.89	211.83	210.81	211.9	211.53	211.07	212.13	211.2	213.24	211.43	211.54	211.03	212.03	212.9
200.93	199.71	200.42	199.42	199.31	199.81	200.01	200.72	200.79	200.23	199.12	199.27	200.2	199.9	201.05	200.13	201.2	199.81	200.67	199.76	200.32	200.42	200.59	200.15	200.27	199.74	199.42	200.59	199.75	200.1	201.68	200.34	200.75	201.26	200.15	199.35	200.03	200.65	199.37	200.48	201.96	200.64	200.09	201.38	199.69	200.99	200.54	200.21	200.11	200.17
203.86	202.3	202.84	202.91	202.34	201.84	202.74	202.63	201.61	202.28	202.28	202.48	203.65	202.68	203.69	201.79	203.52	202.62	202.12	203.96	202.27	203.12	202.28	202.56	202.88	201.95	201.22	201.93	203.12	203.11	201.86	202.1	202.78	201.98	203.53	201.61	201.4	201.98	202.61	202.05	202.38	202.17	201.86	202.15	203.38	202.15	202	202.21	203.17	201.98
212.56	211.8	212.74	212.18	212.27	212.64	211.66	211.06	211.85	211.96	211.46	211.9	211.51	211.15	210.43	211.08	210.75	210.89	211.49	210.82	210.46	212.09	211.72	211.3	211.63	211.2	211.69	212.39	211.45	211.82	212.23	211.41	211.35	212.22	210.62	212.36	211.46	211.34	212.95	210.1	209.97	211.23	212.09	212.01	211.58	211.55	211.29	211.41	212.79	212.25
209.31	208.06	209.08	206.58	210	209.62	208.71	209.54	209.97	208.54	208.71	208.28	209.56	208.72	208.66	208.9	208.41	209.31	208.63	208.2	208.45	208.53	208.51	207.84	208.48	207.83	209.11	208.33	208.53	207.61	208.56	208.73	208.69	208.65	208.71	208.29	208.64	208.83	209.1	208.74	209.33	208.92	207.87	208.65	209.33	209.11	209.45	209	209.19	208.67
207.97	209.4	208.96	208.83	208.26	208.93	209.37	208.72	208.93	208.79	209.41	208.61	208.68	209	208.2	209.09	208.6	208.66	208.79	208.53	209.06	208.36	208.24	209.64	207.98	209.32	208.82	209.15	207.63	207.9	210.47	208.81	208.26	208.57	208.16	208.78	208.71	207.67	208.18	208.41	208.93	207.76	208.51	208.51	208.8	210.2	207.93	208.89	208	209.37
208.36	210.31	207.79	208.4	207.54	208.71	208.59	209.51	208.98	208.82	208.93	209.5	208.58	208.24	208.16	207.57	208.57	209.56	209.12	208.87	210.43	209.26	208.91	209.02	207.97	209.24	208.53	208.95	209.28	207.61	208.4	208.81	208.14	207.89	209.32	209.58	209.46	209.21	209.54	208.62	208.45	207.45	208.63	209.24	208.66	208.78	209.03	208.02	208.21	208.52
209.57	208.89	209.98	209.97	209.01	210.08	210.07	210.35	209.28	208.27	209.25	210.65	209.4	210.08	210.49	209.24	210.34	209.53	209.62	210.03	208.79	209.82	209.52	210.37	209.37	210.78	210.25	209.49	208.58	209.13	208.82	208.82	209.41	210.37	209.23	210.05	210.18	208.34	210.59	209.22	209.35	210.12	209.51	208.86	208.88	208.8	209.58	210.01	209.86	210.3
209.72	209.73	209.72	209.82	209.78	209.45	209.48	209.6	210.34	209.06	210.53	208.91	209.99	209.87	208.39	209.29	208.64	210.06	209.73	210.05	209.05	208.79	209.49	209.95	208.48	209.71	208.45	209.15	209.67	210.52	208.87	208.1	210.28	209.01	208.24	210.37	210.07	210.14	209.49	208.79	210.04	210.02	210.34	209.83	209.34	208.8	210.83	209.78	209.51	210.37
212.86	214.27	213.87	213.96	214.57	214.27	214.92	213.68	214.15	213.57	212.51	213.9	212.7	215.01	214.25	214.54	215.21	212.82	214.42	213.1	212.28	212.63	213.6	214.5	213.7	213.33	213.97	213.26	213.78	214.14	214.25	214.57	213.53	215.05	213.48	213.78	213.05	213.79	214.8	213.61	213.86	213.28	213.9	214.34	213.32	213.34	213.7	214.76	213.64	214.07
203.42	203.07	202.61	203.89	203.39	202.49	203.34	202.91	203.24	202.33	203.61	202.81	203.84	203.23	203.16	202.75	202.12	202.57	201.97	203.24	204.59	203.52	204.67	202.32	204.52	203.92	202.76	202.75	204.18	203.6	204.83	202.65	203.12	203.89	202.78	203.61	204.07	202.98	202.65	203.91	203.78	203.28	203.39	204.02	203.86	203.3	203.62	202.38	204.57	202.57
202.53	203.01	203.72	203.26	204.49	202.95	202.41	203.3	203.37	202.98	203.74	205.14	203.39	203.09	204.43	204.37	204.1	203.37	203.62	203.42	202.97	203.83	203.25	203.52	203.96	203.29	204.01	204.53	203.67	202.43	203.97	204.34	203.22	203.42	203.33	203.26	202.89	203.34	204.04	203.87	203.46	203.22	202.92	202.72	203.22	203.5	202.68	203.74	202.94	202.97
202.55	202.62	202.74	202.49	201.71	202.61	202.18	202.53	202.24	201.47	202.45	202.41	202.66	201.42	202.63	202.77	202.19	202.58	203.69	202.51	201.82	201.92	201.02	202.49	202.12	202.25	201.22	202.41	203.74	202.44	202.15	202.83	202.69	202.36	203.05	202.57	202.96	202.36	201.89	202.04	202.82	201.63	202.36	202.83	202.61	202.81	202.95	201.13	202.6	201.92
209.05	209.32	210.02	207.14	209.17	207.78	209.12	208.51	208.66	209.15	209.12	209.7	208.46	208.72	209.71	208.53	208.42	208.79	208.06	209.29	208.55	208.49	209.12	206.97	208.48	209.23	208.93	208.81	209.54	208.82	208.76	208.76	208.66	209.11	206.44	208.78	209.19	208.63	208.96	208.04	209.17	209.05	208.98	208.77	208.77	208.96	208.7	209.5	208.8	209.34
214.13	212.68	212.99	212.16	212.4	214.38	213.76	212.7	214.4	212.66	212.75	212.02	212.48	212.24	213.05	212.65	212.62	213.2	212.22	211.95	212.8	213.28	212.48	214.09	213.35	213.59	212.91	212.36	213.68	213.59	213.63	213.9	212.5	212.96	212.74	212.7	212.53	213.09	213.12	213.61	213.49	212.04	213.08	212.59	212.89	212.97	213.95	212.72	213.3	212.7
209.35	209.13	209.43	208.74	208.26	209.5	208.67	209.16	209.53	209.88	208.35	208.65	208.54	208.47	209.35	209.15	208.97	209.73	209.18	208.86	209.25	208.98	208.16	209.38	209.27	208.91	209.12	209.62	208.76	209.76	207.79	207.36	209.14	209.04	207.65	208.32	208.2	208.34	208.39	209.81	208.86	208.32	207.98	208.46	209.07	209.18	208.74	209.42	208.36	207.41
209.3	209.1	208.26	209.2	208.65	207.79	209.11	208.81	207.23	208.31	209.64	208.08	209.37	208.2	207.38	207.79	207.73	209.03	209.43	208.47	208.99	209.21	208.33	209.32	209.18	207.78	208.58	206.65	209.58	208.76	207.7	208.38	208.04	208.37	208.82	208.74	209.15	209.08	209.59	208.72	207.96	209.43	207.43	209.05	207.76	209.12	208.69	207.87	207.82	208.81
218.26	217.45	217.83	218.48	217.23	217.62	217.37	218.29	218.66	217.8	218.32	218.37	217.6	218.81	218	217.49	216.56	217.77	218.72	217.47	217.84	218.74	217.67	216.73	217.41	216.28	218.71	216.34	217.71	218.06	217.33	216.46	217.51	217.68	217.57	216.91	217.63	218.38	218.2	218.13	217.24	217.34	217.61	218.14	217.17	218.56	217.09	217.29	217.43	217.81
208.62	209.07	208.7	208.44	208.85	208.96	208.58	208.65	208.17	208.52	208.37	209.2	208.3	208.32	209.02	208.39	208.95	208.68	209.27	208.8	208.04	208.87	207.45	207.8	208.8	208.06	208.46	208.49	207.67	207.75	208.88	208.29	209.02	208.86	209.81	208.56	209.95	208.8	209.1	208.5	209.52	208.9	209.32	209.45	209.23	209.61	208.83	209.38	208.96	208.09
208.54	208.53	208.45	208.6	206.68	207.31	207.88	207.55	207.93	208.89	206.88	207.41	207.49	207.59	208.4	207.97	207.93	207.86	206.93	207.53	206.98	207.6	208.12	208.85	208.39	208.19	207.25	207.46	207.57	208.52	208.44	208.17	207.77	207.62	208.14	207.13	208.68	206.78	207.94	207.14	207.39	207.38	207.8	208.92	207.69	207.53	208.04	207.17	207.95	207.4
218.27	216.41	217.07	216.2	217.14	216.97	216.72	217.16	216.81	216.67	216.55	216.37	216.1	217.35	216.79	218.2	217.14	217.15	216.86	217.42	217.96	216.21	217.48	216.58	215.45	218.03	217.18	218.26	218.19	218.22	218.31	219.38	217.93	216.9	217.55	217.73	217.46	218.12	217.41	215.97	215.86	217.26	217.29	216.65	217.03	217.37	216.87	218.12	217.61	216.79
208.45	207.67	208.03	208.93	208.99	208.27	208.4	208.68	208.63	207.97	208.99	208.18	209.07	208.15	208.44	208.51	207.86	208.8	209.19	208.33	208.11	208.59	208.96	208.93	208.5	208.35	207.53	207.71	208.28	208.27	208.71	208.6	208.21	208.69	208.94	208.39	208.15	208.76	208.25	207.89	209.45	208.79	209.33	207.91	207.92	209.51	207.58	209.5	208.01	208.91
209.81	209.7	209.74	208.92	209.27	209.19	209.57	208.73	209.42	209.78	209.08	208.01	209.9	209.06	209.17	209.56	209.66	210.62	209.45	209.71	209.79	209.73	208.69	209.42	208.64	208.98	208.39	209.41	210.7	210.5	209.75	209.69	209.68	209.86	208.77	208.64	209.55	209.4	209.12	209.13	209.77	209.76	208.79	209.8	209.25	209.17	209.92	209.96	211.1	209.48
195.3	195.52	195.93	194.72	194.86	194.69	195.57	195.27	195.19	195.06	194.01	194.97	195.87	194.22	195.58	194.1	195.08	195.21	196.76	196.51	195.49	195.54	195.43	194.97	195.38	193.98	195.92	194.21	195.09	196.07	195.07	194.13	194.95	195.38	195.11	194.98	195.56	196.13	194.98	194.3	195.34	195.13	196.59	194.41	195.75	195.59	195.93	195.2	195.86	196.23
202.7	205.02	203.8	204.43	203.42	203.55	203.06	204.17	203.02	203.11	203.49	201.98	203.77	202.98	204.07	203.66	203.69	202.56	204.03	203.41	204.03	203.9	204.04	204.26	203.93	203.46	203.48	203.64	203.99	203.61	204.1	202.45	203.09	203.4	203.06	202.71	202.76	204.4	202.5	203.82	205.74	204.12	203.76	204.61	203.3	203.64	204.03	203.52	203.11	204.54
216.56	216.47	216.96	216.04	216.54	216.68	217.16	218.16	216.89	217.75	216.79	216.15	216.96	215.83	218.48	216.49	215.7	216.59	216.22	217.6	217.27	217.1	217.15	216.92	216.94	217.09	216.37	217.72	217.11	217.09	216.24	217.53	217.27	216.87	216.56	217.41	216.81	216.11	216.25	217.8	215.82	217.1	217.34	216.72	217.43	216.47	216.33	216.09	218.45	216.63
208.83	209.02	208.81	208.88	208.56	209.77	208.23	207.89	208.19	208.13	208.38	207.77	209.23	210.34	209.48	209.95	208.75	207.97	208.27	208.13	208.15	209	209.11	208.51	209.36	207.62	209.56	209.64	207.93	208.34	208.92	207.63	209.31	208.19	207.65	209.14	208.04	208.09	208.48	210.06	208.17	208.28	207.98	208.45	209.67	208.47	207.52	207.55	208.73	207.76
201.49	203.07	202.57	202.28	201.63	201.24	202.44	202.63	201.33	202.55	202.69	201.83	202.17	201.6	202.37	202.3	202.5	202.09	202.8	202.68	201.64	203	201.49	202.18	202.51	202.45	203.03	202.47	202.22	202.69	203.22	202.34	203.4	201.51	201.15	203.55	203.16	203.31	202.74	202.33	202.69	202.76	202.35	203.44	202.45	201.76	202.77	202.26	202.96	202.77
202.14	201.74	201.75	202.54	202.98	203.64	203.29	202.96	202.54	202.17	202.74	202.15	201.19	202.56	203.26	203.22	202.74	202.19	203.09	201.92	203.17	201.72	202.43	202.39	202.94	202.52	202.62	203.36	202.89	202.17	202.24	202.54	201.74	202.64	202.53	202.54	203.14	203.07	202.58	202.89	202.71	203.25	202.03	201.81	201.75	202.16	202	202.8	202.66	201.7
206.21	205.3	205.95	206.38	207.05	205.7	205.98	205.35	207.2	207.82	206.99	206.04	206.4	206.77	206.17	206.92	206.05	204.96	206.15	206.27	207.27	206.31	206.37	206.12	206.38	206.57	206.59	206.09	207.22	206.68	205.7	206.16	207.74	206.55	206.3	207.04	206.48	206	205.62	205.97	205.97	206.67	206.27	206.1	206.2	206.48	206.6	205.71	207.45	207.08
204.94	205.53	205.56	206.01	206.45	205.44	205.92	205.42	205.7	205.51	205.07	204.93	205.41	205.61	206.71	206.33	206.04	205.85	205.02	204.95	205.08	206.29	206.77	205.88	204.75	205.01	204.33	206.27	205.25	205.7	205.55	204.26	206.26	206.05	206.14	206.4	205.17	205.88	204.48	205.63	205.12	206.47	204.79	206.77	204.94	206.25	205.59	206.04	206.31	204.95
205.28	205.93	204.82	204.89	205.95	204.95	205.2	203.91	204.31	205.49	204.89	204.28	204.97	205.59	204.71	204.17	203.99	205.34	206.19	204.66	204.34	204.12	205.66	204.85	206.29	204.53	204.54	205.2	205.32	204.21	205.11	204.96	206.19	204.03	204.99	204.71	204.51	204.62	205.67	205.28	205.63	204.35	205.25	203.89	205.29	205.02	203.96	204.53	204.9	205.01
212.11	212.25	211.51	212.21	210.03	211.46	211.03	211.54	212.47	211.55	212.28	210.97	211.33	211.72	212.78	213.14	211.58	211.62	210.91	212.15	212.18	210.55	212.15	211.75	213.2	211.1	211.09	211.86	211.93	210.65	212.85	211.29	211.55	211.43	211.35	211.92	212.05	211.24	211.15	211.93	210.29	211.46	211.35	210.75	211.91	211.5	211.51	211.95	213.05	211.89
202.75	203.13	203.73	203.05	203.1	202.11	203.02	203.9	203.95	202.67	203.07	201.7	203.22	203.95	203.28	202.32	203.15	203.02	203.25	203.09	202.37	203.43	203.6	203.11	203.99	203.1	202.89	204.36	203.78	203.37	201.45	203.11	203.8	203.43	202.7	203.08	202.94	203.87	203.64	202.58	203.26	203.66	203.32	203.45	204.02	203.98	202.75	202.79	203.16	202.75
211.88	212.63	211.68	211.85	211.88	211.48	212.31	211.25	211.45	211.18	212.28	212.48	212.27	213.37	212.47	211.71	212.72	213.47	212.65	212.52	211.33	212.18	211.96	212.19	212.45	211.77	212.49	212.24	212.09	212.45	211.81	211.99	212.16	211.86	211.53	211.33	212.45	212.47	212.97	211.98	213.49	212.38	212.17	211.72	212.15	212.03	212.31	212.57	212.7	211.16
201.22	201.34	202.12	201.35	201.5	201.15	200.54	200.43	200.33	200.69	200.92	201.44	201.28	202.24	200.2	201.2	201.11	201.02	201.56	201.3	201.17	201.57	200.03	200.37	201.75	201.69	200.44	201.15	201.28	201.77	200.7	202.25	202.17	201.21	202.04	200.7	200.63	200.57	201.15	201.33	201.84	202.11	200.61	200.77	200.3	199.84	201.62	201.38	201.55	202
203.14	202.86	201.55	202.57	201.79	202.03	201.83	202.26	201.82	202.47	201.68	201.77	202.43	202.76	203.05	202.05	202.67	202.22	203.36	202.12	202.15	201.83	201.15	203.21	203.26	202.67	203.21	203.46	201.65	202.07	202.39	202.67	202.3	202.08	201.83	202.61	201.89	203.17	203.23	202.87	202.14	202.53	203.11	202.67	202.69	202.35	204.15	203.06	202.2	203.02
200.65	199.9	200.28	201.6	200.08	200.78	200.57	199.3	200.7	201.89	200.3	200.39	199.77	200.89	199.72	199.61	199.98	200.22	200.84	201.56	199.67	200.28	200.67	200.08	199.63	200.66	198.98	200.54	200.59	200.46	200.17	200.06	199.27	201.01	200.45	200.94	200.24	200.35	200.37	200.05	199.85	200.23	198.77	199.61	201.64	200.43	199.89	202.37	201.16	200.82
213.29	212.54	213.03	213.12	212.22	212.74	212.62	212.65	212.4	211.78	211.55	212.61	212.08	213.02	212.12	211.7	212.06	212.94	212.37	213.34	213.17	211.52	213.04	212.2	212.19	213.02	212.29	212.35	211.06	210.99	212.62	212.65	212.44	212.54	213.19	211.97	211.28	212.14	211.51	213.52	211.85	212.34	211.62	212.97	211.32	212.09	212.25	212.44	211.25	213.41
217.86	217.96	216.4	216.98	218.58	218.7	218.38	218.04	218.48	216.2	217.78	218.55	217.77	218.13	217.69	218.18	218.63	218.31	218.62	216.29	217.41	218.09	217.1	217.74	218.31	216.97	216.35	217.96	218.16	217.83	217.13	217.46	218.16	218.09	217.87	217.88	217.76	218.16	217.81	218.21	218.2	218.7	216.91	216.99	217.35	218.98	217.42	216.87	217.68	217.36
202.21	203.09	202.75	201.84	202.76	202.45	202.76	201.77	203.71	202.93	201.92	202.08	203.27	202.13	202.49	202.14	203.18	202.54	203.1	202.86	202.49	202.63	202.15	202.83	201.28	202.5	202.29	202.25	202.85	202.28	203.18	202.15	203.19	202.16	202.83	202.83	202.29	203.61	202.94	202.94	203.58	202.51	203.37	202.77	202.59	202.71	202.54	202.53	202.84	201.84
206.29	205.25	206.68	205.6	206.1	207	205.98	206.27	206.45	205.95	207.06	206.44	206.01	205.71	205.93	206.58	207.1	206.09	205.72	206	205.93	207.07	206.56	205.47	206.48	206.98	206.73	206.44	206.33	205.65	205.75	206.25	207.72	205.75	206.94	205.57	206.11	206.68	205.19	206.71	206.47	206.29	205.46	205.76	206.9	207.93	206.45	206.7	205.99	205.99
207.5	207.35	208.38	209.21	209.79	208.15	207.83	207.6	210	208.09	207.74	208.47	208.15	208.61	209.39	209.16	208.52	208.28	208.07	208.99	208.02	208.25	208.39	208.96	208.13	208.03	209.32	207.29	207.57	208.27	207.86	208.32	209.78	207.69	208.75	209.15	208.36	208.58	209.31	208.53	209.03	208.56	209.55	208.68	208.56	208.79	209.39	208.34	208.73	208.31
207.7	208.39	208.49	208.94	209	210.08	207.75	209.61	208.07	208.45	209.54	209.58	209.09	208.38	208.13	208.29	207.58	208.58	209.64	207.97	208.48	209.03	208.84	208.74	208.73	208.8	209.03	208.31	209.17	208.26	208.4	208.79	207.97	208.82	208.35	208.84	207.44	208.84	209.38	208.13	209.3	208.67	208.81	209.51	208.51	209.75	208.47	208.77	209.69	209.06
208.3	206.72	207.98	207.82	207.89	208.12	207.72	208.36	207.55	207.47	208.82	207.7	207.9	207.82	206.1	208.79	207.96	209.66	208.08	207.01	208.5	208.19	208.31	208.04	207.45	208.02	207.47	207.54	208.01	208.1	208.36	207.61	207.25	208.53	207.94	208.13	207.22	208.03	207.83	208.06	208.17	208.66	206.84	208.26	208.64	207.71	206.86	206.28	207.11	208.13
202.97	202.38	203.13	202.89	203.47	201.78	203.35	202.68	202.52	201.79	201.81	202.32	202.24	202.04	202.75	203.85	202.03	203.67	203.03	202.47	203.26	202.94	202	202.54	204.74	201.59	202.99	203.4	203.72	202.63	202.24	202.88	202.44	202.17	202.39	201.97	203.51	203.28	202.85	203.03	202.81	202.18	201.93	204.16	202.55	202.41	202.92	202.28	201.69	201.67
195.15	195.51	195.23	195	194.4	196.23	194.73	195.33	195.9	194.31	195.1	195.49	194.45	195.34	195.1	195.34	195.45	195.12	194.65	196.16	195.38	195.95	195.11	196	195.25	195.21	194.85	194.62	194.99	195.12	194.6	194.23	195.92	194.37	196.25	195.32	194.3	195.82	195.98	195.23	195.6	194.61	195.44	195.49	193.94	195.01	195.55	196.3	195.04	196.24
204.44	204.17	203.42	204.1	203.45	202.77	203.33	204.03	202.81	203.4	204.15	202.66	203.55	202.67	203.32	203.28	203.09	202.53	203.27	204.23	203.76	202.68	204.1	203.35	203.14	203.13	203.13	203.48	204.18	203.18	202.07	203.46	203.25	202.77	203.8	203.42	202.81	203.44	201.58	202.81	203.29	203.55	203.41	202.58	203.81	202.17	202.77	203.82	203.85	202.88
206.09	206.85	206.03	207.35	206.32	206.06	208.03	205.77	207.22	207.14	206.46	207.01	205.81	206.27	207.03	206.7	206.3	206.25	206.35	206.02	206.14	205.74	207.62	206.36	206.56	207.13	206.64	206.28	207.16	206.37	205.81	207.51	205.89	206.9	205.55	206.66	206.44	206.23	205.28	206.73	207.24	206.63	206.23	206.65	205.91	206.24	207.3	205.93	205.83	205.39
217.86	217.34	217.94	218.92	217.76	217.19	216.38	217.9	216.36	217.49	217.11	216.61	216.92	215.45	218.41	217.45	218.03	216.59	216.63	216.01	217.43	216.51	217.19	216.88	217.18	217.77	217.57	216.38	217.18	215.84	217	217.13	217.19	217.48	216.09	216.11	217.32	216.44	216.53	216.9	216.95	217.66	216.32	217.1	217.16	216.9	217.13	217.42	216.57	216.65
216.78	216.86	216.98	217.3	217.68	217.99	216.1	217.08	217.8	217.49	216.75	216.98	218	216.93	216.07	218.05	216.63	216.35	217.75	217.05	216.56	217.29	217.48	216.69	217.74	216.81	216.46	216.29	216.73	217.18	218.53	216.53	216.28	215.85	218.23	217.17	217.11	216.6	216.65	217.48	216.81	216.67	217.71	217.77	216.88	215.8	216.21	215.67	217.43	218.15
212.34	211.6	211.91	211.12	212.02	212.35	214.13	211.84	211.51	211.2	212.35	213.06	212.89	211.73	212.99	212.68	212.06	212.51	213.16	213.22	213.22	211.86	213.56	212.55	211.51	212.95	212.38	213.71	211.89	211.78	212.67	212.9	211.9	213.01	212.96	212.44	212.18	212.1	213.01	212.34	213	213.62	212.53	212	213.22	213.85	212.53	212.43	213.2	212.55
198.86	198.18	199.26	198.61	197.35	198.44	198.7	199.38	198.2	198.06	197.77	198.39	198.15	198.83	199.19	197.57	199.41	198.38	199.73	198.43	198.88	199	198.71	199.26	199.17	198.47	199.35	199.38	198.23	196.95	198.73	198.31	198.66	197.9	197.18	197.19	199.45	198.22	198.22	198.42	198.01	198.13	199.16	199.23	197.83	198.14	198.81	198	197.32	198.69
206.9	206.18	204.17	204.81	205.23	205.47	205.98	206.4	205.31	205.33	206.08	206.02	205.97	205.23	204.98	205.59	204.75	205.89	205.36	205.22	205.53	205.65	205.32	205.52	205.14	205.49	205.56	205.03	204.59	206.27	206.12	205.95	206.11	205.54	205.43	206.65	204.71	205.98	205.95	204.89	205.24	205.41	206.51	205.96	205.04	205.54	205.14	205.94	206.52	206.51
202.85	203.85	203.5	203.97	203.45	203.31	203.03	203.36	203.37	203.21	203.82	203.33	202.57	203.3	203.2	203.77	203.97	203.49	203.27	204.75	203.19	203.1	203.8	203.19	202.31	204.31	203.74	204.34	204.03	203.61	203.23	202.99	203.75	203.25	203.26	202.46	203.13	202.99	202.44	204.41	202.57	204.47	203.46	203.07	203.04	202.99	204.42	202.92	202.32	203
216.89	215.79	216.77	217.69	216.69	217.1	216.26	217.28	217.04	217.24	217.58	216.06	217.21	216.68	217.01	216.46	217.7	216.45	216.11	216.35	216.17	216.55	217.25	216.18	216.21	216.64	217.52	217.34	217.38	216.24	217.06	215.87	217.03	216.59	217.15	217.22	216.62	217.05	216.85	217.36	215.87	217.26	216.68	216.31	216.28	216.62	216.71	217.16	216.4	216.09
206.74	206.44	208.17	206.98	207.36	207.93	208	207.55	207.58	207.85	208.36	207.81	208.79	208.1	207.03	207.4	208.13	207.18	208.03	207.84	207.88	207.71	207.34	208.04	208.22	207.15	208.37	207.35	206.58	208.37	207.07	208.11	207.72	206.95	207.53	207.12	206.6	207.5	208.35	207.42	207.79	207.03	208.05	206.93	207.57	206.7	207.64	207.37	207.97	207.81
216.86	217.76	216.73	217.6	218.28	217.43	218.23	217.93	217.89	217.29	217.32	216.96	217.05	217.84	217.34	217.83	217.4	217.48	217.94	217.5	217.27	218.12	217.48	217.6	217.24	217.26	218.85	217.01	216.78	217.81	217.8	217.61	217.34	218.55	217.7	216.68	218.08	217.94	218.13	219.07	218.39	216.95	216.69	217.02	217.41	218.44	217.41	217.87	217.96	217.08
202.46	202.95	201.96	202.74	202.02	201.56	204.11	201.98	202.06	202.23	201.64	202.87	202.89	201.45	201.59	202.9	203.99	203.73	202.03	201.62	204.1	202.17	202.15	202.78	202.6	202.13	203.14	203.48	202.75	202.57	202.84	202.62	203.2	202.21	202.08	203.45	201.6	202.86	203.27	201.72	202.88	203.91	201.93	202.75	202.27	204.04	202.79	202.63	203.27	201.75
216.16	216.23	217.34	217.81	216.31	217.55	217.34	217.56	216.38	217.13	218.33	218.15	216.51	218.32	217.33	217.84	217.12	217.87	217.12	217.87	217.69	216.4	216	217.04	217.05	217.14	216.8	217.09	216.7	217.93	215.53	217.01	216.89	216.65	216.06	217.29	216.66	216.75	217.19	216.98	217.65	215.91	217.04	216.6	216.2	216.09	216.88	217.84	216.62	217.34
205.2	203.79	203.83	204	203.75	203.7	204.41	203.45	204.52	204.21	202.27	204.38	203	203.01	204.24	203.56	202.84	203.47	203.04	203.8	205.07	202.51	203.46	204.28	203.77	204.4	203.99	203.44	203.74	202.45	203.66	203.48	202.82	203.91	204.37	203.48	203.99	204.06	204.08	203.93	204.22	202.87	203.88	204.08	204.2	203.99	202.97	203.57	203.62	202.91
202.52	202.97	202.27	202.56	202.67	202.92	202.74	202.26	203.19	202.01	203.17	202.22	203.01	202.17	203.43	203	202.36	203.6	202.35	202.85	202.94	203.53	202.25	202.8	202.29	202.14	202.71	204.17	202.22	202.29	203.56	203.1	202.44	202.37	201.78	202.54	203.18	202.97	201.41	201.87	202.68	203.2	202.14	203.48	202.85	202.05	203.07	203.11	202.93	203.62
201.33	200.42	200.72	200.73	201.06	201.08	199.85	199.63	199.86	200.02	201.03	201.21	200.9	201.07	200.03	201.14	200.02	200.53	199.31	199.27	200.62	199.86	199.8	200.83	201.3	199.88	200.33	201.48	200.95	200.33	200.25	201	200.19	199.48	199.95	200.89	200	200.46	200.41	201.01	200.34	200.88	200.15	199.85	200.07	200.82	201	201.25	199.85	200.69
211.1	210.57	211.59	211.68	212.21	211.57	212.29	211.53	212.03	209.88	212.59	211.08	211.85	211.59	211.82	211.15	211.78	211.63	210.4	211.81	211.19	211.29	211.47	211.04	212.08	211.82	212.15	212.48	211.15	212.08	211.6	211.32	211.95	210.24	210.15	211.09	211.87	211.59	211.85	211.91	211.1	211.96	212.69	211.76	211.52	212.22	211.99	211.07	211.08	212.28
209.28	209.36	209.67	208.59	209.76	208.9	208.88	209.73	208.99	210.34	210.01	209.93	209.74	209.44	209.68	209.89	209.44	209.54	208.67	210.03	208.64	209.43	210.08	209.13	209.8	209.5	208.85	210.01	210.59	209.49	210.07	209.54	211.27	209.06	210.49	209.64	209.8	209.37	210.63	209.4	210.78	209.4	208.16	209.19	210.16	209.63	208.94	209.45	210	210
208.41	209.5	209	208.73	209.16	207.99	209.12	208.25	208.78	208.3	207.77	208.08	210.18	209.59	208.02	208.82	208.73	208.4	207.9	208.56	207.66	208.44	209.06	208.42	209.17	208.44	207.54	207.91	209.98	207.86	209.64	208.64	208.7	208.72	209.78	209.71	209.65	209.11	209.01	208.25	207.79	208.51	209.36	208.17	209.11	209.22	208.9	209.5	210.18	209.59
208.22	207.45	208.11	207.2	207.09	207.08	206.68	207.09	207.35	207.35	208.06	207.33	207.95	206.64	208.07	208.39	208.14	207.92	207.85	207.04	208.92	207.73	206.83	207.51	207.85	208.41	210.08	206.93	207.38	208.88	208.13	207.88	207.74	207.29	207.64	206.37	208.03	207.48	207.98	207.06	207.95	207.48	206.72	207.42	207.67	206.83	207.8	208.71	208.72	207.44
195	196.5	195.29	195.7	195.66	196.09	195.37	195.21	196.2	194.17	194.75	194.93	195.08	194.84	194.65	194.9	195.44	195.15	194.91	195.12	195.23	194.79	196	194.63	194.83	195.06	194.85	195.01	194.53	194.86	195.07	195.71	195.53	195.31	194.99	194.35	195.83	195.44	193.85	194.41	194.89	196.14	195.05	195.7	196.79	194.29	196.01	195.45	195.29	196.04
200.3	199.95	200.12	200.77	200.27	199.86	200.62	200.99	199.9	199.71	200.35	199.86	200.59	202.21	200.97	200.39	200.58	201	200.99	200.92	200.01	201.45	200.89	199.98	199.4	201.34	201.55	200.83	200.82	199.71	200.27	199.31	201.75	199.54	200.48	199.85	201.51	199.4	200.99	200.94	200.75	199.59	201.43	199.87	199.91	200.86	200.82	200.9	200.52	200.71
217.22	216.66	219.31	218.18	217.63	218.68	218.03	217.1	218.04	217.51	217.58	219.08	217.18	218.12	217.6	216.73	217.92	217.6	217.32	218.15	217.24	218.37	218.9	217.59	217.51	217.71	217.09	218.1	218.06	218.07	218.18	216.97	216.7	217.51	217.96	216.83	217.68	217.87	217.93	217.07	217.04	217.76	217.68	218.83	217.21	218.48	217.25	218.75	218.32	218.16
203.34	203.95	204.73	203.81	204.68	203.55	204.81	202.9	202.84	202.46	203.86	202.63	203.84	202.89	203.2	203.34	203.32	202.52	203.2	204.48	203.37	203.32	203.69	203.71	203.09	204.71	203.32	203.72	203.6	203.85	204.31	202.2	204.43	204.75	203.53	203.28	203.74	203.44	202.97	202.31	203.37	204.01	202.48	203.59	203.84	203.79	203.22	203.59	202.73	203.64
209.36	209.09	208.92	209.65	208.77	209.63	210.01	209.55	208.8	209.49	209.28	207.98	210.09	209.65	209.14	209.67	209.13	209.97	209.53	209.36	210.09	209.97	209.24	207.51	209.01	209.58	209.38	210.69	210.33	210.11	209.5	208.53	209.45	211.63	209.54	208.86	209.39	208.48	209.08	209.55	209.07	209.69	209.57	209.28	208.51	209.06	210.21	209.29	210.07	209.48
198.88	197.05	197.73	198.92	198.2	197.8	197.89	198.07	197.28	197.52	197.45	197.63	199.4	198.45	199.07	198.51	197.54	198.33	197.52	198.87	197.58	196.98	198.46	197.36	197.77	197.19	197.89	197.55	198.06	196.59	196.6	199.07	197.23	198.88	197.85	196.82	197.74	197.87	198.3	198.49	197.83	197.74	198.41	196.6	198.27	198.26	197.44	197.43	197.99	197.27
208.53	208.06	208.59	207.88	207.85	208.44	209.63	208.95	207.77	207.34	208.93	208.52	208.13	208.43	207.64	207.97	208.7	209.25	208.46	207.81	208.79	208.28	208.48	208.69	208.11	207.98	208.33	208.45	210	209.36	207.55	208.33	207.34	208.28	207.81	208.72	208.36	207.14	208.59	208.55	208.36	208.79	207.89	208.29	208.4	208.52	208.52	208.99	208.14	208.88
211.18	212.97	211.31	211.74	210.27	212.16	211.92	211.41	211.4	211.86	211.93	211.18	211.52	210.97	210.41	211.74	212.06	211.71	211.96	211.85	211.88	212.3	212.03	211.33	211.29	211.25	211.75	211.81	211.33	212.17	211.54	212.3	212.37	211.99	211.4	211.31	211.8	211.3	211.95	211.29	213.1	211.15	211.3	211.12	212.93	211.89	212.33	211.6	211.84	211.13
208.62	209.01	208.01	207.74	209.12	207.97	208.56	209.43	209	210.45	208.19	208.56	208.75	209	208.28	208.02	207.08	208.61	210.39	208.65	209.02	208.15	207.51	209.54	208.98	208.9	207.49	209.8	209.76	209	209.32	209.82	208.78	209.32	208.4	209.18	208.69	209.18	208.97	208.7	208.86	208.8	209.77	209.11	207.75	207.97	208.22	208.24	207.96	208.34
211.59	213.19	212.02	212.58	211.32	209.88	212.09	211.78	211.81	212.16	212.26	212.36	210.78	212.08	211.46	211.63	211.75	212.28	211.03	211.44	212.06	210.84	210.99	212.02	212.37	211.47	211.44	212.37	212.29	210.72	212.44	211.84	210.3	211.99	211.55	210.9	211.08	213.33	211.44	210.73	211.64	210.54	212.72	210.73	211.82	212.76	211.21	211.17	211.65	211.7
212.75	211.57	211.79	211.63	211.55	211.83	212.04	212.96	210.36	211.15	212.49	212.23	212.14	211.73	211.38	211.53	211.65	211.41	211.01	210.76	212.44	212.21	212.08	212.05	211.9	211.12	211.17	211.98	211.71	210.76	212.48	211.98	211.77	211.32	213.12	211.08	212.18	210.91	212.2	211.4	211.94	212.94	211.8	210.85	212.65	211.88	211.37	212.3	212.01	210.35
216.31	217.07	216.78	217.09	215.99	217.27	217.35	217.25	217.59	217.12	218	217.1	215.85	217.37	216.62	216.37	218.26	217.09	217.2	217.3	217.13	217.76	216.73	216.24	217.39	216.16	217.4	216.41	217.54	216.39	216.75	217.13	215.78	217.69	216.67	217.67	216.93	218.05	218.3	216.88	217.07	217.18	217.51	216.5	216	217.04	217.3	218.27	218	217.68
211.96	212.73	212.48	212.15	211.77	211.68	210.82	212.57	211.68	212.07	212.35	212.22	212.09	211.28	211.85	211	211.43	212.55	210.88	212.32	211.85	210.94	210.91	210.24	211.63	213.03	213.08	212.44	211.68	211.18	211.05	211.8	211.76	211.3	210.9	211.19	211.8	211.02	212.35	211.55	211.24	211.94	210.4	211.1	211.56	212.25	211.18	212.19	210.11	212.53
204.47	203.52	202.76	203.47	203.77	204.15	203.45	203.63	203.12	202.73	203.88	203.73	202.43	203.54	203.99	204.22	203.32	203.58	202.87	202.9	202.76	203.19	203.8	203.81	203.94	203.44	203.58	202.41	204	201.85	203.35	204.51	203.06	204.76	203.82	204.02	203.09	203.99	204.22	203.61	203.25	203.69	203.09	203.59	202.5	203.5	203.95	203.16	203.46	203.21
203.35	203.75	204.97	204.51	202.15	203.79	204.08	204.3	204.34	202.34	203.91	202.91	203.18	203.52	204.29	204.75	203.95	204.58	203.85	204.71	203.56	204.24	203.35	202.55	203.36	204.26	204.71	202.7	204.57	204.48	203.62	202.92	203.35	204.79	203.4	203.56	202.78	203.02	203.73	203.79	202.99	202.44	205.12	204.06	203.29	203.47	203.82	203.91	203.73	202.84
212.18	213.37	212.54	212.1	212.74	212.61	211.95	212.39	211.83	212.53	211.97	212.15	211.58	213.57	212.38	212.8	213.73	211.86	212.74	212.53	211.9	211.93	211.94	212.28	211.31	212.86	212.06	213.62	212.69	212.75	212.09	212.62	211.87	213.17	211.61	212.59	213.01	212.59	211.79	212.99	212.85	212.14	213.19	213.19	212.41	212.37	212.25	212.9	212.35	212.92
213.07	212.64	211.66	212.57	211.55	212.2	211.33	213.01	211.71	213.2	212.36	211.76	212.14	212.65	212.83	212.32	213.44	212.67	210.95	211.21	212.08	212.38	212.12	212.03	211.63	213.06	211.66	212.48	213.06	212.73	213.19	212.19	212.97	212.6	212.22	213.18	213.58	213.31	212.02	213.14	212.99	212.32	212.64	213.14	211.85	213.32	212.1	212.35	211.36	212.16
208.84	208.04	208.16	208.27	206.54	207.95	207.27	207.06	207.96	207.69	209.14	207.32	206.5	207.75	207.69	207.01	207.94	208.93	207.43	207.45	205.78	207.62	207.46	207.55	206.63	207.19	207.06	208.06	206.63	207.36	207.81	207.95	208.13	208.07	206.43	208.54	208.02	206.1	208.18	206.93	208.03	208	207.9	207.88	207.4	207.98	208.21	207.01	208.35	206.68
203.99	204.41	204.06	204.34	204.18	204.49	203.41	202.4	203.98	204.1	203.22	204.22	203.19	204.55	203.99	204.02	203.79	203.37	203.7	203.9	203.42	204.78	203.73	203.04	204.01	205.21	203.62	204.43	203.66	203.26	203.64	204.5	203.88	203.57	203.84	204.22	203.58	204.29	202.97	204.29	203.35	203.94	203.44	203.12	203.45	203.31	204.54	204.36	203.85	204.07
211.33	210.42	212.79	212.71	212.18	211.97	211.28	212.35	210.21	211.98	211.22	211.23	211.9	210.75	211.94	212.01	212	211.79	213.07	211.7	211.69	211.3	212.05	212.59	211.2	210.47	210.98	209.83	210.86	211.42	212.37	211.31	211	211.84	211.05	211.48	210.95	211.79	211.31	212.42	212.2	211.65	211.96	212.45	211.73	212.26	211.74	211.19	211.09	212.65
207.92	208.07	207.61	207.26	208.48	206.69	207.11	207.17	207.88	208.48	207.17	207.92	207.52	207.06	207.69	207.6	207.76	206.94	207.85	206.95	208.87	206.85	207.84	206.67	208.01	207.59	208.01	208.94	207.17	208.13	206.92	208	207.61	207.5	207.39	206.94	208.33	206.39	207.83	207.2	206.61	207.87	207.15	207.11	207.74	208.67	207.86	208.92	207.49	207.38
211.48	211.77	211.7	211.84	212.14	212.77	212.35	212.52	213.14	213.21	213.11	212.07	212.38	212.36	212.72	212.07	211.2	211.46	212.22	212.09	211.81	213.32	212.06	212.14	213.47	211.93	212.63	212.73	212.85	210.93	212.11	212.54	212.95	212.79	211.98	211.71	212.58	212.71	211.83	211.95	211.81	213.59	211.38	211.79	213.38	212.5	211.74	211.87	212.99	212.88
195.52	194.9	196.21	194.4	195.3	194.85	195.42	194.73	194.44	194.11	194.61	195.51	196.58	194.89	195.21	196.29	195.17	195.77	196.6	194.6	195.03	195.74	195.65	195.53	194.52	195.84	195.91	195.32	195.97	195.7	195.51	195.45	194.72	195.76	195.1	194.7	195.06	195.13	194.13	194.76	195.28	194.45	194.83	196.23	194.21	195.1	195.23	195.46	196.12	195.83
213.48	213.97	213.39	213.43	212.85	213.44	212.12	213.04	212.82	213.19	212.79	213.68	212.29	214.43	212.68	212.54	213.64	213.23	213.31	213.92	213.79	212.34	212.27	212.35	212.73	213.49	213.72	214.06	213.74	213.78	212.32	214.79	212.64	212.78	213.17	212.84	213.08	212.41	212.39	212.23	212.13	212.42	213.26	212.22	213.44	213.66	212.09	211.75	212.95	212.16
208.93	210.88	209.41	209.5	209.8	209.9	210.89	210.09	210.3	209.6	209.16	209.34	208.38	210.84	208.95	210.05	209.74	209.45	210.51	210.02	210.66	210.5	209.14	210.36	208.66	209.41	210.38	209.06	210.36	210.36	209.03	209.09	210.59	210.1	210.02	208.82	209.33	208.43	209.99	210.33	209.57	208.63	208.8	209.95	208.91	209.65	209.71	208.77	210.7	209.06
211.54	211.73	212.3	211.13	211.62	211.27	211.33	210.99	211.38	211.47	211.44	209.83	211.36	211.77	212.18	213.05	211.75	211.31	211.74	213.15	211.37	212.41	211.64	211.58	210.84	211.31	211.06	211	212.13	212.25	211.15	211.48	211.35	211.21	211.16	212.08	211.03	211.54	211.56	212.32	211.04	212.02	212.07	211.17	212.57	210.88	211.29	211.07	212.1	211.25
207.92	208.75	207.38	209.53	209.42	208.17	209.57	208.68	208.14	208.33	208.49	208.34	209.09	208.74	208.97	208.29	208.05	208.65	208.74	209.25	208.58	207.92	209.94	208.2	209.17	209.44	208.37	209.39	207.6	209.63	209.01	208.82	207.31	208.24	208.04	208.86	208.08	207.53	209.04	208.19	208.25	209.73	208.41	208.75	208.79	208.66	208.44	208.81	209.34	208.76
197.35	197.01	197.36	197.49	197.64	197.65	196.5	198.06	198.34	200.29	197.72	197.85	198.23	197.24	197.82	199.08	197.92	198.23	197.82	197.61	199.31	197.26	196.91	198.03	197.86	198.39	197.16	197.66	198.42	197.08	198.68	197.67	198.01	197.79	197.73	197.48	197.93	197.64	198.32	198.08	197.75	197.68	198.51	197.92	197.54	199.28	197.67	197.56	197.39	197.58
216.66	217.13	217.26	216.89	216.36	217.21	218.02	216.39	217.21	217.39	216.41	216.14	216.77	217.31	216.25	217.47	216.99	217.51	217.48	217.66	216.64	217.63	216.78	217.42	217.07	216.95	217.2	218.33	217.1	217.29	216.82	216.46	216.64	217.32	217.28	216.92	217.04	216.86	217.16	216.72	216.48	216.55	216.18	216.88	215.72	216.68	216.42	217.49	217.2	218
206.93	209	208.04	208.47	209.18	207.09	209.36	207.69	206.94	208.32	207.57	207.44	207.85	207.76	206.76	208.1	208.48	207.09	208	208.13	208.15	208.76	208.39	207.17	207.37	207.28	207.93	208.4	206.84	207.47	208.13	208.32	208.74	207.53	207.77	208.26	208.54	208.06	207.41	206.57	207.47	208.91	208.18	207.44	207.45	207.77	207.18	208.46	208.51	208.36
200.85	200.78	200.58	200.6	199.73	200.63	199.47	200.51	199.95	200.07	200.04	200.6	199.52	199.12	199.67	201.21	199.25	200.42	201.29	200.6	200.28	200.25	200.53	199.92	201.01	199.79	201.07	200.05	200.51	200.43	200.2	200.87	200.11	199.54	199.28	199.95	199.86	200.1	199.5	200.76	199.26	198.88	200.26	199.25	201.12	199.69	199.14	200.1	200.52	199.08
216.8	217.48	216.56	217.12	216.74	217.3	216.13	216.08	216.09	217.64	218	216.98	218.06	217.7	216.67	216.79	217.74	217.66	218.21	216.09	217.7	217.16	217.55	216.26	217.18	217.45	216.93	216.97	217.43	217.49	217.91	217.19	218.25	216.32	216.28	216.5	216.13	216.15	217.02	217.01	216.67	217.35	216.31	216.66	216.64	217.63	217.6	216.92	216.78	216.98
199.59	200.21	201.13	199.94	199.78	201.01	200.31	199.53	201.33	199.93	200.47	200.31	201.06	201.58	200.59	200.52	200.3	199.71	200.31	199.97	199.74	200.53	199.95	201.68	200.29	200.16	201.05	200.84	200.62	199.09	201.15	200.95	200.6	200.21	200.32	200.68	199.98	201.89	200.2	200.34	200.69	201.45	199.25	200.27	201.64	199.91	200.75	199.52	200.49	200.25
211.94	211.74	212.18	210.73	211.49	211.18	210.28	211.7	211.95	212.51	211.45	211.26	210.7	210.95	211.63	211.39	210.95	210.39	210.91	211.59	211.44	211.99	211.84	211.63	211.49	211.43	210.76	210.79	211.46	211.2	210.89	211.37	212.63	211.54	211.92	211.28	212.14	211.66	210.61	211.28	211.1	211.65	210.73	211.7	211.88	210.73	211.67	210.71	211.45	212.08
215.72	217.5	217.6	217.74	217.17	217.56	215.24	216.6	217.67	216.53	216.41	215.86	217.31	217.71	217.07	216.61	216.73	216.89	217.04	217.17	217.27	217.63	217.83	216.42	217.57	216.9	216.07	216.26	217.01	217.6	216.68	217.58	217.58	216.41	216.75	217.19	217.23	216.83	217.88	217.91	216.59	216.76	217.67	216.37	215.89	217.44	216.66	217.1	217.87	218.32
201.79	201.7	202.55	201.91	202.2	201.87	202.5	201.94	203.33	202.45	203.01	201.64	201.31	202.58	202.84	203.28	202.35	203	202.13	202.04	201.01	201.52	202.51	203.06	203.46	202.75	202.65	202.98	201.96	202.27	202.13	202.74	202.24	203.44	202.62	203.47	202.61	202.79	202.59	203.23	202.07	202.58	202.4	203.59	203.42	201.14	202.89	202.26	202.25	202.19
207.18	208.09	207.6	208.48	207.43	208.66	206.97	209.33	207.91	207.96	207.51	207.68	206.46	206.61	207.77	207.79	208.3	208.4	206.73	206.82	207.84	206.33	207.76	208.8	207.87	207.8	207.58	207.5	207.67	208.37	208.16	206.61	206.66	207.93	207.97	208.97	207.26	207.17	208.1	208.18	206.48	208.79	207.24	207.87	207.89	207.9	208.05	207.3	207.68	208.14
209.37	209.07	209.05	209.22	208.12	208.52	208.81	208.37	208.92	208.08	210.05	209.22	208.65	208.54	207.96	207.42	209.66	209.66	208.58	209.35	209.18	209.66	207.89	209.48	210.18	207.21	207.86	208.52	208.86	209.25	209.42	209.56	208.86	208.63	209.08	208.94	207.94	207.51	207.94	208.12	209.03	208.68	209.16	209.01	208.57	209.86	208.68	208.01	208.69	208.26
205.79	207.32	206.13	206.85	206.98	206.7	207.57	206.54	206.39	206.43	206.84	206.53	206.17	205.65	205.99	207.03	207.3	206.32	206.21	206.1	206.76	206.97	205.99	207.38	206.44	206.46	206.6	204.57	206.88	205.7	206.33	206.48	206.59	206.26	206.52	206.69	204.94	207.22	205.74	207.17	206.02	205.99	206.31	206.52	206.39	207.29	207.24	205.92	206.94	206.12
217.2	217.66	217.8	218.07	217.18	218.93	218.21	217.92	218.24	217.1	218.06	218.45	218.73	216.87	218.03	218.92	216.65	218.06	216	217.8	218.44	218.39	218.01	217.46	218.94	216.8	217.91	217.97	217.45	217.63	218.29	218.43	218.18	217.35	217.46	218.98	217.49	218.38	216.93	217.12	217.64	218.84	217.45	217.55	217.79	219.21	217.17	217.57	217.11	218.08
198.76	199.72	198.52	199.68	199.59	199.01	198.37	199.39	199.85	199.46	199.62	199.42	200.17	199.38	200.28	200.36	200.39	200.42	199.34	199.14	200.46	199.23	199.48	199.95	199.98	200.19	199.21	198.94	200.6	198.95	199.85	199.04	199.15	199	199.72	199.9	199.46	199.27	200.02	199.92	200.16	200.08	199.84	199.47	198.83	200.02	199.07	198.96	198.13	199.94
203.81	204.08	203.59	204.16	203.75	203.97	203.35	203.7	202.71	203.76	205	203.52	203.72	203.49	202.82	203.32	204.24	203.23	203.65	204.64	204.33	203.64	204.7	204.96	204	204.23	204.84	203.38	203.15	204.22	204.47	204.57	204.17	203.71	204.65	203.97	204.13	202.61	203.78	203.83	204.23	203.14	203.53	204.06	204.41	203.34	203.71	203.62	203.52	203.88
208.28	208.73	208.28	210.35	207.54	209.26	209.52	208.89	209.19	208.92	209.38	208.41	207.89	208.36	209.34	209.07	209.38	209.75	208.28	209.24	209.27	208.02	208.41	208.69	209.18	209.59	209.56	208.92	207.68	208.61	208.61	209.09	208.95	207.75	209.29	208.27	209.18	209.69	208.64	209.79	208.53	208.03	209.01	208.91	208.21	208.25	208.66	209.14	208.67	208.29
208.55	208.88	209.67	209.04	208.65	209.06	208.57	209.36	209.04	207.86	208.94	209.84	208.3	208.17	208.12	208.24	209.26	209.75	209.1	208.01	207.82	207.97	209.04	208.55	208.22	208.6	208.66	209.22	209.76	208.72	208.82	209.21	210.39	209.19	209.26	208.18	208.07	209.19	208.01	208.37	208.45	208.83	208.19	209.28	208.98	208.43	208.46	208.29	209.1	209.57
216.45	216.69	216.64	218.22	216.43	216.98	217.33	215.5	217.48	216.69	216.84	216.8	218.63	217.48	216.68	217.36	216.8	217.24	216.39	217.38	216.9	216.59	217.48	217.33	217.05	216.75	217.38	216.74	216.45	216.54	217.23	217.41	217.19	216.38	217.1	216.64	217.69	217.13	216.4	217.19	217.3	217.42	216.27	216.7	216.99	216.25	216.99	216.83	217.42	218.12
216.94	217.48	216.91	217.6	216.41	217.56	217.42	217.54	216.25	216.36	216.68	216.1	217.96	217.5	218.69	216.78	217.27	216.85	216.85	218.77	217.77	217.21	216.74	217.43	216.43	217.31	216.33	216.58	216.81	216.86	217.71	217.33	216.72	217.4	217.17	218.67	216.39	217.4	216.38	216.91	217.52	216.05	216.22	217.78	216.41	217.32	216.07	217.73	216.27	216.84
200.53	200.09	199.82	200.42	200.07	200.65	199.43	200.31	199.25	200.37	200.26	201.06	200.47	200.08	200.03	199.93	200.97	200.84	200.44	200.78	200.23	201.31	201.31	200.4	201.02	200.59	199.93	201.4	199.77	200.33	199.92	199.6	201.23	200.16	200.03	200.84	200.01	200.43	199.41	199.66	200.4	198.82	200.13	200.69	200.6	199.55	199.6	200.85	198.71	201.44
211.58	212.29	211.63	212.21	211.7	211.43	211.46	211.15	211.41	210.36	212.09	212.07	211.26	211.67	211.4	210.83	211.88	212.15	212.25	210.44	211	210.6	212.03	212.92	212.41	210.63	211.4	211.11	211.28	210.69	211.36	212.02	211.71	210.4	212.64	211.51	212.12	211.09	211.23	211.7	211.65	211.1	211.75	213.01	210.31	211.3	211.89	211.03	211.97	211.83
216.55	216.6	216.57	217.43	217.71	216.76	218.07	215.58	217.52	216.1	216.65	216.62	217.8	216.95	216.6	216.94	216.71	217.87	217.01	217.03	215.89	217.08	217.5	216.14	216.76	216.68	218	217.32	216.78	217.78	216.68	217.3	217.66	217.42	218.24	217.63	216.63	216.35	217.71	216.77	215.67	217.5	218.12	216.6	216.31	217.41	217.19	216.08	217.32	217.61
216.8	217.53	216.87	216.03	216.96	216.51	216.48	216.26	216.42	215.84	216.54	216.74	215.86	216.24	217.6	215.44	216.63	216.6	217.08	216.47	217.24	216.06	216.89	217.45	216.94	216.87	216.98	216.95	216.91	216.42	216.71	218.39	217.19	216.75	216.81	216.92	217.52	217.01	216.78	215.54	217.29	217.19	217.12	216.95	215.28	217.02	215.67	217.15	215.96	216.87
218.06	216.29	216.29	216.94	218.09	216.33	217.2	217.25	217.1	217.13	217.39	216.38	217.2	216.33	216.73	215.38	217.08	216.73	216.87	217.97	215.57	216.71	216.83	216.62	217.76	217.48	217.37	217.24	218.28	217.47	218.22	217.32	217.28	217.37	216.7	217.73	216.46	216.94	215.8	217.61	217.3	215.72	216.51	217.61	217.95	216.87	216.98	217.16	217.28	217.15
194.75	193.83	194.01	194.59	195.2	194.21	194.3	194.45	194.06	194.2	193.85	193.97	194.3	194.49	193.73	193.84	193.24	193.23	194.37	194.52	194.3	194.1	194.41	193.71	193.68	194.65	194.05	194.77	194.83	195.33	194.19	194.67	194.6	196.12	193.88	194.54	194.58	193.87	194.45	193.5	194.35	193.89	194.63	194.2	194.83	193.59	193.57	193.5	194.16	193.98
211.51	211.82	212.42	211.36	211.89	212.87	210.54	210.85	211.56	211.34	212.31	211.57	211.16	213.04	210.18	211.92	212.47	211.73	212.3	211.28	211.14	212.11	211.01	211.27	210.46	211.65	210.95	212.36	211.68	212.2	211.85	211.41	211.6	211.98	211.27	211.42	211.7	212.95	212.4	211.28	211.56	210.71	212.15	211.86	211.19	211.6	213.08	211.74	212.03	210.91
217.54	218.15	218.6	217.62	217.77	218.12	218.56	216.99	217.16	218.89	217.19	218.14	217.93	218.84	218.09	217.97	217.97	217.55	218.25	216.96	217.39	218.04	217.12	217.24	216.82	218.06	217.27	218.7	217.9	219.01	217.37	217.37	217.09	218.18	217.5	216.85	217.23	219.41	217.92	217.73	218.19	217.98	218.32	217.96	217.43	217.14	217.25	218.35	218.66	217.46
212.22	212.46	211.76	211.69	211.06	213.25	210.65	211.89	212.29	210.93	211.88	212.46	211.33	211.29	211.15	211.99	211.58	211.69	211.68	211.84	211.51	210.73	211.22	210.28	210.99	210.76	211.92	212.36	211.79	211.59	212.18	211.68	210.99	211.96	212.41	212.08	211.78	213.11	211.54	210.18	211.2	210.66	211.38	213.02	211.75	212.51	211.58	211.44	211.3	212.08
204.16	202.41	203.91	203.32	203.21	203.43	203.21	202.24	204.31	203.83	202.75	203.13	204.31	203.04	204.07	203.37	204.08	203.42	204.52	202.7	203.18	203.4	203.76	203.66	203.3	203.84	204.84	203.76	203.35	204.49	204.83	203.77	202.61	203.74	202.56	203.73	204.04	203.07	203.24	205.09	202.7	204.3	203.63	203.7	203.59	203.21	202.72	203.62	201.81	203.4
199.37	199.02	199.65	198.98	199.6	199.46	200.23	199.64	199.95	200.16	200.94	199.89	200.07	198.97	199.72	199.82	200.08	200.72	199.79	198.25	199.36	199.45	199.93	199.32	198.35	200.86	199.87	199.25	199.63	199.32	200.15	199.16	200.05	198.18	199.18	200.77	198.85	199.51	199.86	198.45	199.95	199.24	197.81	199.79	199.13	198.71	199.63	199.6	199.59	197.84
195.17	195.08	194.91	194.99	194.46	194.23	195.34	194.39	195.21	194.75	195.23	195.04	195.01	195.39	195.55	196.09	196.57	194.8	194.07	195.68	195.09	194.81	195.11	194.77	195.43	194.68	195.37	195.15	195.35	195.59	194.81	196.13	194.85	194.48	196.25	193.44	194.21	196.2	194.83	193.94	195.42	194.88	196.67	195.88	194.15	196.42	194.75	194.87	194.65	195.68
198.49	198.79	198.39	198.41	197.92	198.1	199.7	198.78	198.1	199.29	198.69	198.53	197.53	198.21	199.3	198.81	197.87	197.54	199.34	198.59	198.46	198.21	199.31	199.24	199.34	198.17	199.54	198.25	199.61	199.13	199.77	198.53	199.8	197.97	198.01	198.45	198.76	198.24	199.83	197.86	198.69	197.97	199.19	199.53	199.04	197.16	198.41	199.37	198.94	198.63
209.09	208.75	208.97	208.51	208.28	208.51	209.15	209.73	209.39	208.79	209.64	209.72	209.65	209.23	209.76	209.12	208.68	208.31	209.39	208.53	209.38	209.03	208.61	207.66	209.47	208.26	209.42	208.77	208.82	209.05	208.86	208.93	209.17	209.82	209.86	209.11	209.29	209.72	209.46	209.33	208.42	208.29	209.09	209.21	209.07	208.67	208.25	208.16	209.17	208.93
202.74	201.46	202.66	202.51	202.32	201.36	202.31	201.86	202.2	202.26	202.59	202.96	202.59	201.89	201.85	202.99	201.21	202.22	202.52	202.95	202.3	203.05	203	202.6	202.46	204.16	202.17	202.77	202.38	201.73	202.23	202.13	201.48	202.33	202.74	203.78	203.08	202.18	202.19	202.15	202.33	202.6	202.87	201.9	202.41	202.64	201.44	202.21	201.84	203.1
211.79	211.22	211.34	210.52	211.74	211.43	211.58	211.7	212.33	210.69	210.83	211.74	212.69	211.98	211.27	211.74	212.22	212.02	212.75	211.62	211.41	211.93	212.45	211.05	212.22	213.65	212.25	211.65	211.48	212.33	211.95	210.67	211.05	210.61	212.01	212.66	211.45	211.59	211.8	212.05	212.04	212.14	211.82	210.23	211.57	213.3	211.45	212.28	213.04	212.38
213.77	212.99	212.52	213.49	214.4	213.43	213.89	213.8	213.53	212.68	213.14	213.14	214.12	212.88	213.12	212.1	212.99	214.38	213.76	212.91	211.74	213.01	213.25	212.75	212.54	212.99	213.14	213.2	212.9	212.91	212.47	213.79	212.53	212.04	212.97	212.41	214.3	213.63	212.95	212.8	213.7	213.85	213.68	212.27	211.99	212.49	212.5	212.76	212.67	211.65
208.74	207.67	208.67	209.03	208.92	208.4	208.96	209.12	208.81	208.11	208.79	209.36	207.83	209.31	209.35	207.13	208.75	208.42	208.06	208.84	209	209.23	208.39	208.25	207.65	209.67	208.61	209.44	208.31	208.13	208.47	209.04	208.85	209.88	208.44	209.45	208.39	208.97	208.05	208.39	208.2	209.59	208.8	208.47	208.28	208.24	208.57	208.13	208.72	209.59
201.42	200.97	200.16	201.55	200.93	200.35	199.92	199.59	200.96	201.17	200.07	200.38	199.93	200.78	200.65	200.98	199.64	199.87	199.09	201.2	199.2	201.37	200.6	199.56	199.91	200.1	200.81	200.72	201.04	199.59	201.33	199.99	200.12	199.95	200.91	201.09	201.68	200.25	200.14	200.13	200.14	200.7	199.89	200.04	200.05	199.74	200.19	201.09	199.64	199.59
205.52	206.37	206.04	205.79	205.48	205.47	205.84	206.95	205.51	206.56	205.48	205.88	206.47	206.7	205.9	206.32	206.68	205.88	205.37	206.25	205.32	205.62	205.38	205.56	206.34	205.34	205.38	205.5	206.18	205.72	205.21	204.68	206.04	207.37	205.65	205.19	206.6	205.25	205.67	204.56	204.8	204.98	205.03	205.32	205.27	205.68	206.5	207.5	205.93	205.26
200.15	200.06	200.45	199.84	200.94	200.75	199.67	200.38	200.21	200.8	200.66	200.65	200.24	199.79	199.72	200.16	200.3	199.89	201.13	200.56	199.73	200.07	200.7	200.05	200.89	199.32	200.42	200.21	201.6	200.4	200.57	199.91	199.94	199.67	199.5	199.55	199.93	200.61	200.74	200.24	200.21	200	200.88	202.07	200.31	200.12	199.49	201.17	199.75	201.52
200.12	199.62	200.25	199.44	199.41	199.97	199	199.45	200.24	200.52	199.62	199.95	200.41	198.28	199.94	199.22	198.73	198.29	200.44	199.43	199.13	199.95	199.86	200.83	199.58	200.01	198.49	199.15	198.79	199.71	200.06	199	199.41	198.58	199.55	199.09	199.83	199.1	199.36	199.63	199.32	199.5	200.24	198.18	199.5	198.93	198.92	199.13	198.07	199.9
211.37	211.69	211.59	211.64	210.78	211.95	212.51	211.56	212.09	211.53	210.55	210.93	212.47	210.13	211.51	212.02	211.17	211.78	211.95	210.95	210.79	212.27	211.09	212.26	211.05	211.51	212.38	212.22	211.66	211.65	211.16	212	210.73	211.06	211.33	209.97	212.21	211.65	211.47	211.55	211.75	212.37	212.22	211.86	211.11	211.13	211.59	212.23	212.01	211.3
203.14	203.83	202.9	202.74	203.21	202.53	204.15	203.35	203.78	203.98	203.48	203.3	203.31	202.45	203.95	203.48	204.33	202.27	202.96	203.06	201.47	203.77	202.76	204.2	202.51	203.35	203.24	203.31	202.9	203.03	203.72	203.06	203.32	203.55	203.72	203.39	202.48	203.41	203.12	203.58	203.41	203.45	202.45	203.7	202.95	202.8	204.35	203.63	203.56	202.75
198.72	198.67	198.69	197.77	197.55	198.09	197.53	198.24	196.98	197.52	197.69	198.11	197.6	196.85	198.23	197.8	198.03	197.34	197.56	198.81	197.64	198.24	198.8	198.61	197.59	198.53	198.66	199.46	198.11	197.89	198.25	197.32	198.62	198.96	198.05	198.66	197.83	198.07	198.8	198.96	197.1	197.76	197.64	197.57	197.84	198.07	198.39	198.53	197.77	197.78
213.21	212.73	212.52	212.82	211.81	213.42	213.12	212.18	211.64	213.21	213.17	212.07	212.42	212.74	212.36	212.78	212.87	213.62	212.76	213.46	212.97	212.45	213.15	213.19	213.05	213.54	213.48	212.93	212.42	213.89	213.53	213.33	212.87	212.61	214.11	212.02	212.95	212.38	212.26	214.2	211.91	213.36	213.09	211.26	212.87	213.06	213.62	211.73	213.36	213.73
210.85	211.47	211	211.57	210.67	211.72	212.42	212.7	211.55	211.82	211.15	211.63	211.98	212.26	210.86	212.37	211.48	211.43	210.86	212.11	212.02	211.51	212.41	212.5	210.92	210.9	211.51	213.14	211.97	211.58	212.03	211.53	212.99	210.56	210.88	211.51	211.86	211.02	211.21	212.35	211.71	212.07	211.36	212.42	211.66	211.05	211.48	212.57	212.13	212.8
207.65	207.43	208.38	207.44	208.31	207.79	208.15	206.73	209.25	206.98	208.42	208.37	209.19	207.13	207.17	208.15	207.79	208.54	207.52	207	209.67	207.44	208.74	208.63	206.43	207.67	208.66	208.14	208.32	207.45	208.42	207.46	207.59	207.88	207.55	207.6	206.89	208.29	207.41	207.84	207.76	208.57	207.98	207.29	207.64	208.05	207.96	207.12	208.74	207.09
218.54	216.98	218.93	217.67	218.45	218.68	217.27	217.75	217.15	216.89	217.59	218.89	217.58	217.69	218.28	218.62	218.15	218.45	218.15	218.98	217.71	217.32	217.7	216.29	217	219.19	218.1	218.21	217.25	217.45	217.16	217.13	218.3	217.3	218.1	218.02	217.52	218.17	218.66	217.74	217.99	217.86	217.28	217.62	218.15	218.97	217.22	218.45	218.48	217.25
207.94	207.06	207.39	208.28	207.25	207.55	207.84	208.03	207.12	207.63	207.41	206.45	207.69	208.39	207.64	207.51	207.34	207.34	208.1	207.17	207.88	207.23	207.43	206.17	207.58	207.61	208.19	208.43	207.63	207.43	207.81	207.36	208.29	206.98	207.07	208.29	208.1	207.15	207.95	207.19	207.73	208.23	206.84	207.78	207.99	206.58	208.21	208.01	207.23	206.69
209.21	210.05	209.8	207.75	209.09	207.74	208.33	209.33	210.6	209.46	208.58	208.48	208.72	209.82	207.12	208.75	209.1	209.32	209.16	208.72	207.99	208.86	208.64	210.05	209.54	208.85	209.12	208.35	208.57	208.75	208.31	208.92	207.62	209.68	208.93	208.39	208.5	208.38	208.21	209.47	209.04	208.19	209.71	209.3	208.88	209.32	207.88	209.28	208.49	208.94
211.74	211.56	211.53	211.86	211.98	211.02	211.61	212.36	212.24	210.86	211.35	212.1	210.8	211.38	212.19	211.27	212.68	210.83	210.68	211.94	211.28	209.66	211.93	212.56	212.13	211.87	211.53	212.32	212.01	212.45	210.92	211	212.24	211.92	211.41	211.47	210.71	211.49	212.42	211.34	211.38	211.73	211.74	212.54	211.43	211.4	212.38	211.95	211.92	211.07
194.66	196.59	195.83	196.1	195.02	196.07	194.76	193.82	194.12	194.71	194.72	194.82	195.79	195.3	194.45	195.31	195.07	194.97	193.83	196.12	195.27	195.53	196.43	195.17	195.33	195.96	195.35	195.74	194.69	195.54	194.88	195.78	195.68	195.9	194.36	194.23	195.33	195.82	195.26	194.6	195.11	195.17	196.81	195.25	195.76	194.84	194.92	195.82	194.9	194.95
203.65	203.73	204.6	203.29	203.16	204.55	203.61	203.81	203.72	204.08	204.4	203.78	204.38	204.69	203.75	203.54	204.01	203.42	203.16	203.39	203.26	203.75	204.65	202.3	202.52	204.44	204.37	204.98	203.75	203.96	203.78	203.85	203.96	203.49	203.38	203.85	203.38	204.02	204.76	204.01	203.67	203.22	204.39	203.83	203.87	204.14	204.78	203.12	204.19	205.05
200.3	200.67	200.03	199.77	200.45	200.02	200.66	200.24	200.67	200.83	199.77	201.19	200.79	200.73	200.76	200.09	199.54	200.27	200.45	201.34	200.48	200.12	200.74	200.13	200.47	200.03	200.87	201.33	200.86	201.11	200.3	199.73	200.32	199.83	200.54	200.25	200.2	200.14	200.88	201.51	200.57	200.94	200.44	199.25	200.26	201.39	200.6	201.31	200.8	200.25
212.52	211.67	212.95	213.2	213.39	212.6	211.86	212.02	212.22	212.86	212.02	212.19	212.26	211.89	211.77	212.35	212.31	212.53	211.66	212.31	211.66	212.07	212.52	212.33	213.01	212.98	211.06	212.12	212.3	212.32	211.85	212.31	212.43	211.6	212.54	212.52	213.16	211.34	211.83	213.32	213.36	213.29	213.6	212.81	212.59	211.71	212.89	212.05	211.29	212.18
199.69	199.5	199.67	199.22	199.15	198.85	200.28	200.13	199.69	199.79	198.52	200.04	198.79	198.75	199.65	199.59	199.91	199.26	199.63	199.55	198.62	199.2	198.55	199.46	200.22	199.25	199.07	199.09	200.46	199.42	198.4	198.25	199.44	199.12	199.06	199.82	200.29	199.15	198.57	200.48	199.39	199.37	199.41	198.32	199.34	199.88	198.76	199.12	198.42	198.18
213.46	212.92	212.51	214.29	213.02	212.8	212.85	212.35	213.62	213.52	213.12	212.76	212.28	213.65	212.51	213.17	212.72	213.51	213.61	212.9	212.99	213.59	212.97	213.03	213.53	212.97	212.77	212.04	213.04	213.59	213.04	212.71	212.19	213.17	212.76	212.11	213.29	213.22	213.49	212.6	213.7	213.33	213.22	213.48	213.37	212.54	212.05	213.5	213.12	211.86
203.63	204.16	204.36	203.34	203.46	204.88	203.76	203.78	204.62	204.58	204.28	203.75	204.23	204.98	204.05	203.67	203.91	203.59	204.7	204.19	203.33	203.47	203.2	204.32	202.99	203.25	202.58	203.68	203.42	203.35	203.07	204.39	203.67	203.29	203.93	204.37	203.35	203.25	203.4	204.35	203.07	204.23	204	202.78	203.4	204.06	202.62	203.37	203.87	203.03
208.69	207.74	208.69	208.96	209.58	208.85	208.18	208.58	208.79	208.24	210.05	208.02	209.45	208.74	208.59	208.33	209.26	209.9	209.01	208.33	208.64	210	208.77	208.39	208.42	208.93	208.4	209.55	208.98	209.37	209.1	207.95	208.6	208.62	208.47	208.08	209.29	208.16	208.2	208.52	208.57	209.49	209.34	208.23	207.76	209.03	208.85	208.84	208.82	209.21
211.97	211.65	212.17	212.41	212.03	212.02	211.63	211.03	212.96	211.68	210.87	212.97	212.09	212.02	211.49	211.96	210.63	212.38	211.29	211.15	212.14	211.22	212.02	210.83	211.93	211.32	212.33	212.67	211.87	211.94	211.73	211.91	212.2	210.2	213.2	212.17	210.72	211.3	211.41	211.32	211.71	211.88	212.33	211.34	210.85	211.46	212.36	212.04	210.81	211.97
206.12	205.39	205.37	206.25	206.88	205.88	206.5	206.39	207.38	207.21	206.72	205.57	205.76	206.69	206.21	206.36	205.56	207.59	205.99	205.79	206.51	207.01	206.8	207.13	207.14	207.29	206.49	205.62	205.27	206.92	207.19	205.18	206.96	206.25	205.75	206.41	207	206.43	206.54	205.95	206.65	206.44	205.85	205.9	206.2	205.91	205.12	206.24	206.48	206.83
203.33	203.79	204.7	204.55	203.62	202.96	204.58	203.67	203.43	204.22	203.55	203.56	204.04	203.75	204.05	202.9	203.58	204.1	204.18	204.17	203.59	204.26	203.98	204.85	203.51	204.18	204.6	204.82	203.78	205	204.95	203.1	204.52	204.04	203.67	204.22	203.52	203.09	202.84	204.23	205.25	204.59	204.18	205.14	204.33	203.67	203.18	203.62	204.24	203.8
204.04	204.92	205.38	203.7	205.05	205.31	204.19	204.52	204.44	204.7	204.3	204.85	206.07	204.44	204.68	204.87	205.72	204.93	204.32	205.07	204.56	205.51	203.16	204.23	205.39	204.21	204.26	204.42	204.73	204.09	204.8	205.33	204.11	203.5	205.04	205.2	204.24	203.35	205.93	204.35	205.75	205.11	205.43	204.94	204.41	204.05	204.44	204.35	205.36	204.58
208.73	208.06	209.06	208.43	208.63	208.45	207.44	209.28	209	208.43	209.22	208.28	208.52	210.23	208.89	209.34	208.37	209.87	208.34	209.09	208.49	209	208.85	208.47	209.52	208.18	209.06	207.5	208.3	208.58	208.33	208.3	209.1	208.86	210.23	209.34	209.31	208.92	208.53	209.09	208.05	208.97	208.11	209.3	208.56	208.48	208.4	209.94	208.28	207.67
209.99	208.76	210.98	210.6	210.88	209.87	210.25	209.59	209.98	211.02	209.23	208.34	209.75	209.64	209.71	209.52	209.69	208.9	208.69	209.31	209.32	209.44	210.1	209.5	209.38	209.48	209.18	209.67	209.91	208.66	210.14	209.6	209.52	210.44	209.81	209.91	209.58	209.44	209.44	209.31	209.03	208.94	208.83	210.31	209.12	208.93	208.88	210.84	209.64	209.57
203.84	203.18	203.89	204.09	203.49	203.55	203.98	203.96	203.37	203.98	203.98	203.86	203.32	204.13	203.43	204.36	204.76	204.41	202.88	204.85	204.28	203.61	204.61	204.64	204.29	203.79	204.73	204.4	203.79	203.76	205.02	204.3	203.21	204.87	203.82	204.78	204.32	204.22	203.37	201.8	205.5	204.12	203.75	203.84	205.26	203.53	204.73	202.79	204.33	204.84
209.59	208.98	208.63	210.46	209.15	209.32	209.99	208.56	208.49	209.31	209.82	209.29	208.69	209.6	209.51	208.47	209.35	208.72	209.18	211.4	209.11	209.04	209.91	208.13	210.05	208.92	209.59	207.91	210.14	209.52	209.37	207.45	209.23	210.01	210.36	208.43	210.7	208.35	208.87	210.45	209.6	210.21	209.81	209.96	210.27	210.43	209.49	209.9	208.54	209.43
195.15	194.52	195.83	194.84	196.05	196.08	194.19	196.22	194.46	194.75	195.2	195.44	194.7	195.7	195.12	194.82	195.45	194.5	197.03	195.35	195.96	194.94	195.29	196.09	194.95	195.01	196.07	195.91	195.61	194.61	194.96	196.04	194.72	195.15	195.68	194.27	194.18	195.62	195.74	195.15	194.84	194.94	195.25	194.41	195.51	195.82	195.02	194.5	195.12	194.8
207.87	207.79	208.02	206.97	208.51	208.12	207.8	207.5	207.18	207.07	208.55	207.75	208.28	207.45	206.86	207.43	207.83	208.38	207.31	208.79	207.98	207.49	208	208.5	208.95	207.76	206.96	208	207.32	207.95	208.33	207.56	206.78	208.11	209.02	208.23	207.65	207.42	207.26	207.75	208.37	207.5	207.32	207.56	208.77	208.49	208.19	207.74	206.82	207.83
200.61	199.98	202.15	200.53	200.98	201.12	202.28	200.25	199.98	200.08	201.96	201.33	200.12	202.02	200.65	201	201.68	201.72	201.63	202.13	201.65	202.5	202.1	200.89	201.19	201.02	200.7	200.74	202.35	200.64	201.34	201.24	201.08	201.07	200.58	200.74	201.57	202.05	201.11	201.22	199.74	200.72	201.47	201.35	200.34	200.61	200.83	201.64	200.76	200.34
203.89	203.78	203.54	202.86	204.01	204.65	203.35	203.9	203.12	203.78	203.56	203.77	204.06	203.06	202.84	203.77	203.49	203.49	203.04	203.52	204.56	204.77	202.92	202.96	203.38	203.15	204.06	204	202.89	202.76	203.56	203.48	202.84	203.46	203.74	204.49	202.97	203.65	204.62	202.96	203.07	203.15	203.62	202.94	204.46	202.87	203.43	203.38	203.41	202.9
217.25	217.48	216.56	216.88	216.79	216.44	217.97	216.9	217.4	216.26	216.02	216.61	217.14	217.47	216.52	216.53	217.48	215.83	216.51	217.69	216.92	216.79	217.49	218.26	215.54	215.99	216.63	217.23	217.44	218.16	216.57	217.29	217.3	216.72	216.8	217.23	217.57	217.7	216.48	216.87	218.09	217.15	216.52	216.65	215.89	216.42	216.54	216.83	216.53	217.43
211.82	212.47	210.79	212.06	211.59	212.02	211.69	211.2	212	211.03	211.51	211.52	212.55	211.66	212.54	211.7	211.32	212.32	212.83	211.54	211.6	212.27	213.31	210.97	211.51	211.44	210.82	211.22	211.48	211.14	211.92	212.04	210.25	212.12	211.29	211.57	211.27	211.07	211.91	211.94	211.94	211.05	211.77	211.47	211.12	210.7	212.08	212.01	211.32	211.47
206.87	206	206.78	206.04	206.64	206.34	205.84	207.49	206.9	206.8	205.84	206.89	205.71	207.2	206.95	206.47	205.91	206.63	206.9	205.52	205.6	206.62	205.93	205.85	205.95	205.87	208.13	206.47	207.13	206.31	206.69	206.39	206.62	205.21	207.08	207.43	207.52	206.69	206.17	206.65	205.06	206.88	206.65	206.24	206.88	207.42	206.62	206.34	206.64	206.91
209.54	208.3	208.62	209.83	209.06	208.82	208.46	208.39	207.8	208.44	208.83	208.78	208.48	209.12	208.53	209.84	209.31	208.5	208.6	209.55	208.33	208.83	210.27	210.24	209.04	208.07	208.69	209.72	209.12	208.65	208.77	207.69	209.11	209.17	208.95	208.72	208.34	209.57	209.92	208.47	209.01	208.24	207.6	209.48	209.43	209.12	208.92	208.45	208.84	209.87
217.54	216.34	217.23	217.57	217.27	216.16	216.97	218.82	217.6	216.06	216.9	217.29	215.93	217.21	216.69	217.65	216.89	217.01	217.14	218.36	216.01	217.14	216.93	217.42	217.98	217.27	216.46	217.4	217.45	217.25	216.81	216.96	216.32	216.75	217.54	216.42	216.5	216.58	216.9	217.61	217.06	216.62	215.66	217.42	217.1	215.55	217.56	216.39	216.3	217.19
207.77	207.94	207.87	208.49	207.52	207.87	208.54	208.07	208.77	208.07	208.03	208.48	209.23	208.41	207.44	207.27	208.93	208.26	208.68	209.28	207.32	207.24	208.83	207.44	208.21	207.63	207.3	208.11	207.98	208.2	207.79	208.35	206.73	207.82	207.02	207.74	208.58	207.64	208.31	207.82	207.12	208.31	207.56	207.99	208.38	207.66	207.92	208.05	207.52	207.77
203.01	204.46	203.1	204.04	204.04	203.86	203.95	204.44	203.58	202.49	204.8	203.48	203.22	203.52	204.32	203.46	204.56	204	204.48	204.54	205.01	203.21	203.34	205.03	204.12	205.16	204.63	202.94	204.44	204.5	203.25	204.6	205.07	204.75	204.61	204.98	203.53	204.43	204.06	204.43	205.27	204.31	204.41	203.67	204.65	204.48	205.04	205.19	205.25	204.55
209.13	210.48	208.74	210.24	208.09	209.25	209.66	207.54	208.59	209.11	208.32	210.09	208.17	209.14	209.01	210.11	208.57	208.46	207.52	208.95	209.56	209.85	207.6	208.56	207.82	208.83	209.3	209.23	208.36	208.38	208.84	208.33	208.71	210.07	207.86	210.07	208.96	209.58	207.82	209.5	208.35	208.18	209.69	208.61	209.68	208.76	209.02	209.41	207.94	208.87
212.84	213.58	212.78	212.04	212.95	212.02	212.44	213.14	211.57	212.54	213.39	212.46	212.08	212.25	212.34	212.52	212.26	211.58	213.05	211.34	213.45	212.23	211.76	213.42	211.68	212.76	213.91	212.76	212.54	212.7	212.25	212.31	211.86	211.75	212.42	212.69	213.1	212.34	212.72	211.17	211.06	212.13	213.74	212.96	213.69	211.21	210.87	212	214.45	212.93
203.35	203.62	204.87	203.99	203.19	204.12	202.59	204.13	204.23	203.81	204	202.63	204.28	202.97	202.46	203.82	203.86	204.01	203.52	203.36	204.23	204	203.24	202.97	202.49	203.14	204.02	203.74	204.27	202.45	204.05	203.18	203.23	203.57	203.85	203.84	202.79	203.13	203.38	204.22	204.98	202.6	204.37	204.01	203.5	202.71	203.25	203.93	203.37	203.34
207.92	208.47	208.64	208.47	208.01	208.31	208.49	208.62	209.2	208.76	208.96	209.56	208.83	208.37	208.75	209.18	208.83	208.53	208.42	207.73	209.39	209.09	207.6	208.15	209.1	208.26	208.6	207.94	208.27	208.51	209.07	208.69	209.11	208.35	208.92	209.12	207.55	209.3	208.77	207.6	207.95	208.34	208.86	208.32	208.14	208.75	207.12	207.99	209.32	208.47
211.86	213.05	212.32	211.5	211.8	210.89	212.92	211.49	211.11	211.89	210.84	210.62	211.96	210.79	211.83	211.48	211.61	212.44	211.61	212.19	211.41	211.12	210.73	212.83	211.51	211.88	212.04	211.03	211.43	211.25	212.31	211.35	212.11	211.92	211.98	211.2	211.95	210.9	212.48	211.89	212.05	211.36	212.34	212.62	212.11	211.44	211.49	212.59	211.59	211.68
204.33	203.88	203.49	204.37	203.59	203.03	203.46	203.65	203.43	205.2	204.37	203.76	203.17	202.66	204.13	203.89	202.73	203.82	203.88	203.26	203.86	202.82	203.59	203.36	203.37	204.82	203.66	203.12	203.85	203.94	204.05	204.18	203.2	202.81	202.41	204.05	204.54	204.87	204.28	203.66	204	203.03	204.69	205.19	204.24	203.03	203.74	203.08	203.5	202.8
210.1	210.62	211.02	209.82	210.33	209.88	209.13	210.94	208.52	208.56	209.38	210.49	209.72	208.83	209.02	209.4	209.91	209.97	209.39	208.81	209.45	208.41	209.29	209.52	210.6	209.5	209.73	208.94	209.66	210.35	210.18	209.4	209.96	210.4	209.59	209.73	209.46	209.58	209.13	209.71	209.87	208.67	209.24	209.08	210.24	208.54	209.51	210.3	209.32	210.3
214.53	212.28	211.29	212.57	212.62	212.65	212.51	212.63	212.69	213.04	211.67	212.93	211.87	211.34	211.53	212.49	212.85	211.82	213.16	212.31	212.07	212.34	212.88	212.2	211.24	211.57	212	212.31	212.96	213.33	211.12	211.55	212.88	212.12	212.2	212.14	213.3	212.75	213.04	212.55	212.75	212.56	211.41	212.81	211.09	212.54	213.42	212.49	212.96	213.79
218.42	217.99	217.71	217.96	218.35	217.16	218.17	218.6	218.47	217.23	216.89	217.99	218.55	217.27	217.57	217.62	218.49	218.04	217.51	216.1	218	218.13	217.44	218.97	216.8	217.35	216.54	217.46	218.3	217.89	217.84	218.24	217.86	216.61	218.18	217.51	217.02	218.73	217.45	218.18	218.29	217.18	217.74	218.15	218.19	217.77	217.59	218.14	217.51	217.88
207.79	209.38	210.2	208.2	209.05	208.31	208.51	207.64	209.08	208.58	206.85	208.22	208.5	208.58	208.45	207.28	208.6	207.56	208.76	207.92	207.73	208.91	208.57	207.88	208.74	209.12	209.23	208.95	209.16	208.36	208.44	208.52	208.93	208.86	208.5	209.1	209	208.57	207.89	208.71	209.72	209.28	209.18	208.54	209.17	208.14	207.07	208.31	208.08	209.41
205.34	205.25	205.39	205.7	205.46	204.4	205.71	205.29	206.04	206.61	205.61	205.98	205.65	207.04	205.83	205.31	205.3	205.89	205.94	205.94	206.19	204.37	205.03	204.63	205.55	205.73	205.29	207.21	204.83	205.37	206.08	205.07	205.47	204.8	204.17	205.03	205.4	206.4	204.64	206.33	206.04	205.54	205.25	206.37	205.66	205.51	206.61	206.12	204.81	205.83
212.69	211.34	212.94	212.65	212.86	213.33	213	212.57	213.25	212.42	212.88	212.44	213.51	212.33	213.53	212.73	213.1	213.13	213.61	214.34	211.9	212.79	213.98	213.63	213	211.78	213.29	213.02	213.29	213.06	212.68	213.58	213.02	213.08	212.58	212.08	212.78	213.48	212.49	212.19	212.47	212.66	213.98	213.56	213.64	212.68	212.88	212.89	212.7	211.84
203.99	205.73	205.99	205.96	205.25	205.11	205.93	205.58	205.37	206.08	205.51	204.61	205.37	206.28	206.54	205.76	205.45	206.33	205.02	204.48	205.62	206.2	206.24	205.61	205.11	205.98	204.78	205.66	206.29	206.44	205.37	204.93	205.28	205.09	205.09	205.67	206.57	205.32	205.16	205.36	206.24	205.05	205.41	203.81	206.43	205.26	205.75	205.61	206.26	205.23
200.23	200.58	200.2	200.55	199.31	200.79	200.31	200.73	200.35	200.79	201.15	200.1	202.38	200.17	200.72	200.19	200.6	201.17	200.66	199.27	200.61	200.3	200.47	200.49	201.3	200.9	200.44	200.96	200.47	201.41	201.21	199.99	199.61	198.77	200.53	199.23	200.18	201.46	200.7	199.5	201.25	199.62	200.85	199.64	200.41	201.06	200.14	201.05	201.4	201.56
204.73	204.6	204.56	205.34	205.41	205.87	205.21	205.58	205.61	205.98	205.05	205.67	205.93	204.75	205.28	206.01	206.28	205.82	205.94	206.28	206.19	205	205.82	205.64	205.56	205.96	205.14	206.22	205.31	205.42	205.98	206.46	206.12	205.27	205.02	205.58	205.37	205.52	206.05	206.45	206.1	205.38	207.25	205.89	205.7	205.72	206.53	205.57	206.7	204.6
214.4	214.72	213.42	213.84	214.43	213.61	213.62	214.07	214.59	214.31	213.81	214.1	213.54	213.52	213.67	214.41	213.29	212.99	214.85	214.3	214.5	212.91	214.28	214.51	213.85	214.31	215.46	213.49	214.94	214	213.9	213.26	213.93	213.48	214.23	215.31	213.85	214.16	214.05	213.38	213.57	213.43	214.53	214.63	213.77	213.79	213.54	213.72	214.16	213.28
203.15	202.6	203.15	202.67	201.57	201.63	201.35	201.97	202.06	202.35	202.95	202	203.39	202.8	201.71	202.73	202.8	201.77	201.62	202.83	202.58	201.73	203.04	202.05	202.6	202.22	201.5	202.32	202.34	201.97	201.7	201.64	201.18	202.86	202.11	203.27	202.76	203.13	203.08	202.33	201.98	202.17	202.67	202.87	202.82	202.19	201.27	201.19	203.2	201.6
213.11	213.63	212.58	213.59	213.63	212.92	213.06	213.63	213.23	213.98	212.91	213.04	213.79	213.61	211.96	212.5	212.17	213.34	214.06	214.17	212.89	213.43	213.15	213.09	212.12	213.66	212.32	212.62	212.7	213.7	213.45	213.6	213.15	212.91	212.12	212.73	211.81	212.92	214.3	212.76	212.11	213.64	211.96	213.25	214.07	212.73	213.69	213.46	212.61	212.63
199.93	200.67	200.65	200.83	201.88	202.76	201.23	200.83	201.74	201.2	202.06	200.71	200.79	199.76	202.07	201.09	202.41	201.11	201.42	202.01	200.98	201.43	201.13	200.69	200.1	200.83	201.84	200.96	201.19	201.13	201.19	201.1	201.56	200.75	202.03	200.99	201.58	201	201.54	200.57	200.85	201.85	201.53	201.61	201.48	201.8	202.16	202.07	200.84	201.57
209.4	209.16	209.44	210.14	209.49	210.43	209.21	210.26	209.14	209.29	209.91	208.8	209.6	209.43	210.25	209.24	208.69	208.62	209.57	208.81	209.89	209.51	209.16	209.1	210.01	209.16	208.62	210	209.5	210.22	209.19	209.44	210.35	209.31	210.31	210.25	209.95	208.85	209.45	209.13	208.87	211.03	209.19	209.73	209.95	208.88	209.12	209.5	207.94	210.21
205.44	205.75	206.45	207.33	206.81	206.98	206.36	207.34	205.53	207.35	205.81	206.43	207.11	205.97	205.02	206.07	206.54	206.13	206.09	206.08	205.15	206.41	206.09	206.07	206.44	205.51	207.15	206.39	205.91	206.24	205.83	206.68	207.27	207.04	206.33	206.32	206.25	206.93	206.58	206.12	206.4	206.09	206.92	205.98	205.52	205.96	206.25	206.84	206.67	207.55
203.01	204.13	202.6	203.15	203.89	203.84	203.33	204.34	204.77	204.39	203.8	203.66	204.26	203.24	202.6	203.82	203.13	203.03	203.43	201.91	203.1	203.88	204	203.68	202.25	203.62	203.57	204.25	202.9	203.47	202.65	203.34	203.45	204.05	204.44	203.74	204.32	204.6	204.34	202.58	202.18	203.8	204.1	204.12	202.71	203.32	203.67	203.98	203.64	204.34
204.05	204.19	203.63	204.99	204.31	203.09	203.43	203.92	203.03	204.14	204.62	203.77	204.56	203.05	203.91	204.5	203.85	203.62	204.7	202.66	204.15	204.41	203.47	203.94	204.25	204.59	204.48	203.67	203.37	203.76	203.77	204.78	203.84	204.02	204.51	203.4	203.66	203.97	203.41	203.87	204.29	204.56	204.42	203.55	203.35	203.47	204.41	204.38	204.64	205.34
205.39	204.15	204.26	204.42	204.92	203.37	204.44	205.49	204.96	205.04	204.7	205.05	204.96	204.39	204.74	204.67	203.9	203.42	204.51	204.29	203.74	205.49	204.68	204.44	205.48	204.38	204.44	204.28	204.31	204.23	203.48	204.16	204.63	204.55	204.72	205.09	205.61	204.38	205.34	204.44	204.44	204.61	204.79	205.21	204.13	204.57	205.47	203.49	204.68	204.71
217.1	216.48	216.1	216.43	216.85	217.3	216.2	217.45	216.38	215.89	216.93	216.83	217.27	215.97	217.1	217.84	216.84	216.51	216.54	217.1	216.99	216.22	216.53	217.06	216.64	217.13	216.61	216.2	216.56	217.55	216.39	216.01	216.52	217.58	217.11	217.47	217.15	217.32	216.15	216.44	217.86	217.12	217.47	216.84	217.67	217.83	215.87	217.56	216.61	216.83
198.25	198.48	198.97	197.6	197.79	198.63	198.93	198.01	198.2	199.09	198.92	198.85	199.76	198.4	198.6	198.97	199.91	199.14	198.07	198.67	198.58	197.52	198.71	196.8	199.65	199.14	198.74	198.52	198.58	198.92	198.37	198.93	198.5	197.52	198.32	198.63	199.41	198.05	198.81	197.51	197.73	198.33	198.16	198.59	199.49	198.93	199.45	199.39	198.36	198.49
216.75	216.24	215.92	216.06	216.94	216.58	216.72	216.37	216.83	216.62	217.27	216.06	217.61	216.98	217.03	216.8	216.96	216.48	215.96	216.48	216.91	216.29	216.7	216.85	216.48	217.59	218.57	217.73	215.91	215.49	216.12	217.85	217.58	217.33	218.26	217.88	216.8	216.26	217.36	218.07	216.43	216.63	216.76	216.73	216.29	216.6	216.97	215.96	217.15	217.72
213.28	211.02	212.92	213.29	213.67	212.19	212.61	213.79	212.91	212.42	213.21	213.1	213.02	213.46	213.36	213.53	213	213.4	213.65	213.12	212.59	211.81	213.01	214.36	213.74	211.78	213.32	212.77	212.89	213.04	213.59	214.11	213.1	212.94	212.98	211.75	213.46	212.81	213.25	213.07	213.7	212.2	212.73	213.23	213.4	213.43	213.07	212.92	213.38	212.38
201.6	200.6	201.5	200.92	201.56	200.33	202.14	200.46	201.75	201.26	201.59	200.52	200.9	201.72	200.14	201.77	200.43	202.05	201.09	202.09	201.37	200.07	201.29	201.29	200.5	201.57	201.27	202.41	199.93	201.41	201.64	199.24	201.58	201.3	200.24	201.61	200.59	200.26	201.88	201.4	201.28	201.55	201.4	202.38	201.13	201.04	201.09	201.17	201.11	200.28
208.96	208.15	208.81	210.47	207.59	209.07	208.22	208.51	209.15	208.43	208.53	209.03	208.17	208.1	208.73	208.2	209.58	208.8	209.42	209.4	208.34	209.22	208.17	208.17	208.68	208.78	209.08	209.16	209.05	209.68	208.42	207.84	207.73	208.99	207.82	208.06	208.85	209.26	208.85	209.33	208.76	208.38	207.59	208.26	209.37	209.14	208.16	208.81	208.33	208.61
200.62	200.24	200.7	199.58	201.1	199.65	200.33	200.24	201.58	199.99	200.06	200.09	201.44	199.41	200.35	199.52	200.22	200.1	199.15	199.67	201.22	200.62	200.48	199.69	200.14	200.89	200.29	200.59	199.76	201.43	200.68	199.93	200.04	200.85	198.83	200.46	200.16	201.2	200.17	200.2	200.26	198.95	200.13	200.42	199.91	200.39	199.83	200.43	200.2	199.48
209.45	210.51	209.49	209.66	210.32	208.57	210.1	209.55	208.6	209.24	210.35	209.19	210.05	209.88	209.95	208.99	209.69	209.36	210.26	209.44	209.52	209.37	209.68	208.61	210.06	208.27	209.73	209.59	209.68	210.25	209.73	209.92	211.41	209.82	209.32	210.06	209.21	210.87	209.33	209.78	209.89	209.29	209.32	210.91	209.82	208.92	209.19	210.13	210.58	210.12
214.24	213.62	213.12	212.4	214.07	213.4	213.11	213.22	212.9	211.83	212.81	212.5	212.58	213.58	213.23	213.49	212.66	212.86	212.63	213.05	212.02	213.16	213.11	214.27	213	214.12	212.55	213.07	213.97	213.37	212.41	212.27	213.59	212.93	214.15	212.34	213.1	213.42	212.61	211.94	213.05	213.56	211.97	214.89	213.02	212.04	213.78	213.07	212.44	212.23
208.73	207.99	209.08	208.1	208.84	207.71	208.99	208.85	208.06	208.63	209.04	208.47	208.33	207.17	208.87	208.92	208.34	208.94	210.19	206.9	208.14	208.23	208.73	207.44	207.65	208.28	208.65	208.02	208.16	208.23	207.88	208.61	209.53	207.94	207.76	209.39	209.08	208.43	207.68	209.46	209.21	207.32	208.69	208.47	207.32	208.64	208.64	208.38	208.9	208.94
206.71	206.78	206.08	206.67	206.66	206.46	206.16	207.45	206.29	205.85	206.73	205.29	207.15	205.87	205.95	206.81	205.48	207.08	206.21	206.49	205.04	204.94	206.54	206.55	207.07	207.07	205.16	206.28	205.56	206.59	206.85	205.86	206.76	205.78	207.13	206.2	206.54	206.9	206.85	206.31	207.25	206.01	205.49	206.2	207.38	205.41	205.11	206.94	204.84	206.72
217.16	217.3	216.94	216.38	215.89	215.75	216.54	216.09	217.39	217.18	217.75	216.88	216.97	217.35	216.52	216.75	218.44	217.72	217.24	217.39	217.06	216.92	217.92	217.24	216.74	217.65	216.48	216.61	217.51	216.36	216.36	217.1	217.72	217.31	217.76	217.32	217.16	217.77	216.87	216.8	216.42	217.15	216.94	216.19	217.25	216.62	217.13	216.49	216.4	217.85
216.38	216.88	216.91	217.09	216.04	217.1	218.06	216.81	217.42	216.79	216.93	218.23	217.37	215.58	216.63	216.73	217.01	216.05	216.52	217.47	218.09	217.24	216.39	217.33	217.37	216.37	216.74	217.4	217.87	217.33	216.15	215.94	217.11	216.87	217.59	216.41	216.07	217.24	216.2	218.02	216.29	217.13	216.49	218.3	217.24	216.41	217.24	216.33	218.13	217.56
198.76	199.67	199.28	200.63	199.61	199.16	199.2	199.78	200	199.34	199.11	199.61	198.28	199.48	199.49	199.47	198.69	199.78	199.01	200.22	199.28	200.67	199.3	199.77	199.63	200.52	199.83	199.96	199.7	199.62	199.39	198.57	198.89	199.69	198.79	200.22	199.42	199.82	199.03	200.4	199.94	199.29	199.8	200.15	199.5	200.5	199.23	200.66	199.48	199.77
217.69	217.7	217.63	217.27	218.82	217.45	217.8	217.39	217.25	218.45	218.34	218.07	217.69	217.94	218.2	218.13	217.55	218.13	218.61	219.05	218.23	217.39	217.45	217.54	217.69	217.97	217.96	217.6	217.98	218.78	216.93	217.66	217.15	217.89	217.32	217.94	217.6	217.76	217.43	217.99	218.12	217.62	217.28	217.74	217.25	217.81	217.98	217.76	217.68	217.67
211.52	211.03	212.23	211.85	212.86	211.33	210.88	211.91	212.48	210.78	211.33	212.29	212.16	211.98	212.45	212.27	211.38	213.16	213.31	212.12	211.51	211.15	211.69	211.33	212.06	211.9	211.62	211.23	210.58	211.79	212.41	212.04	212.88	212.78	212.27	212.3	212.15	210.29	212.26	211.81	211.53	212.66	212.37	211.4	211.45	211.88	213.16	212.49	211.42	212.33
208.89	209.29	209.56	209.25	209.94	209.77	210.33	209.17	209.01	209.44	210.08	210.38	210.74	210.06	209.63	209.87	208.83	210.08	210.17	208.76	210.53	210.1	209.51	210.01	210.3	210.11	209.48	209.33	209.92	208.86	208.8	209.39	208.87	210.26	210.32	209.08	209.55	210.33	209.85	208.84	208.3	208.53	209.97	209.01	210.76	208.77	209.89	209.36	209.9	208.73
216.56	216.93	217.35	218.15	217.09	216.27	217.05	216.52	217.43	217.24	216.8	216.22	216.47	216.56	216.86	216.4	216.59	217.02	217.68	217.15	218.06	216.94	215.91	217.99	216.17	216.46	217.62	216.98	216.59	217.06	216.1	217.64	217.57	216.23	216.63	216.4	218.23	217.38	217.31	215.41	216.86	217.08	216.59	215.94	217.02	216.7	217.41	217.11	217.32	216.68
195.53	195.21	194.77	195.69	195.89	196.12	195.54	195.22	195.57	194.72	195.22	194.83	195.38	194.46	194.23	194.72	195.51	194.55	194.69	195.19	195.12	194.72	195.13	195.03	195.16	194.91	194.86	194.83	195.41	193.82	194.84	194.98	195.9	195.14	195.27	194.85	194.62	196.05	195.29	194.35	195.59	196.41	195.59	195.26	194.66	195.69	194.52	194.56	194.85	193.98
200.86	200.85	200.06	199.77	199.68	199.5	200.95	200.58	200.06	199.88	201.48	199.93	200.55	201.21	200.39	201.08	199.73	200.44	200.41	200.55	200.33	199.85	200.03	200.42	200.37	201.17	200.91	199.49	201.17	199.68	200.42	200.8	200.26	200.78	201.17	201.34	200.93	199.95	199.97	200.86	200.65	200.51	199.03	199.71	200.79	201.27	200.62	199.47	199.37	200.39
205.84	204.25	204.99	205.06	205.42	205.11	205.7	204.38	203.95	205.25	205.91	205.34	204.5	204.06	205.16	204.87	205.21	204.64	204.61	203.68	205.79	205.92	205.9	204.37	204.5	204.13	204.74	203.93	205.43	205.24	206.74	204.49	205.51	204.95	205.71	204.97	205.01	205.17	204.72	203.99	203.69	204.73	204.84	205.47	204.91	204.74	204.88	204.92	204.76	204.89
218.28	218.39	218.84	218.42	217.99	217.42	217.41	216.96	218.17	217.88	218.08	217.62	217.03	217.94	216.73	217.99	218	216.88	217.52	218.36	217.59	217.31	217.72	217.56	217.57	217.35	217.35	217.03	217.6	217.98	217.09	218.72	218.53	217.73	217.13	218.29	218.25	218.52	218.18	218.38	218.07	217.78	218.14	218.06	217.55	217.76	218.43	218.59	217.36	218.03
208.78	208.96	207.91	209.31	208.91	208.34	207.54	208.49	209.05	209.17	209.14	209.25	207.65	207.59	209.04	208.24	208.14	208.86	208.89	209.08	207.52	207.86	208.08	207.81	208.4	208.37	208.31	208.42	208.44	208.95	208.93	208.03	207.98	208.93	209.24	209.68	207.26	208.49	207.92	207.82	209.4	208.27	208.51	208.32	207.94	208.12	208.21	208.79	209.18	208.66
214.61	213.68	214.03	213.64	213.81	214.26	213.8	213.49	213.67	214.57	212.48	213.35	213.43	215.77	213.7	213.02	213.97	213.63	214.33	214.98	214.69	213.79	212.33	214.93	213.94	213.32	214.42	212.56	213.78	212.91	213.51	212.85	213.94	214.19	214.02	213.81	214.46	214.35	212.7	214.43	214.15	213.41	213.63	213.89	214.01	213.2	213.57	213.39	214.72	212.64
201.6	202.59	202.51	202.03	202.2	202.88	201.23	202.91	201.71	202.26	201.43	203.12	202.93	202.16	202.74	201.77	202.3	201.84	203.77	203.57	203.5	202.52	201.29	202.2	202.96	201.73	203.34	203.01	203.21	202.16	202.43	202.51	201.88	202.07	201.79	202.43	202.13	202.4	203.35	202.8	202.55	202.48	201.83	202.24	202.67	201.98	200.84	202.82	201.46	202.59
207.68	207.58	209.57	207.86	208.43	208.62	208.8	208.45	209.28	209.15	207.39	208.23	208.27	209.1	209.36	208.47	208.66	208.24	208.06	209.08	208.18	207.76	208.31	207.51	209.29	208.28	208.37	207.27	208.45	207.69	209.21	208.7	209.53	209.02	207.42	209.77	209.42	209.76	209.59	207.9	207.95	209.45	209.57	208.9	209.15	207.4	209.01	208.72	208.08	208.6
218.28	218.39	217.56	218.21	217.98	217.57	218.15	217.86	217.26	216.71	219.49	218.15	218.74	217.66	217.21	217.01	218.26	218.68	217.4	217.72	217.97	218.83	217.81	217.69	219.02	218.22	217.62	217.33	217.88	217.71	217.15	217.28	218.05	218.09	217.9	217.35	217.63	217.88	216.64	218.78	217.67	216.16	217.52	218.48	217.32	218.62	217.79	217.82	217.9	218.57
217.12	217.59	216.79	217.24	217.05	216.79	216.65	217.16	217.26	216.49	216.92	217.03	217.56	216.41	216.78	217.34	215.91	216.99	215.71	216.23	217.38	216.25	217.93	218.29	218	217.12	216.08	217.2	217.81	216.97	217.34	217.7	216.93	216.85	217.33	217.21	217.85	217.19	217.13	217.27	217.86	216.13	217.17	216.77	217.64	216.88	217.24	216.75	216.71	216.28
212.74	213.06	212.6	213.6	212.82	213.08	213.9	213.63	212.88	213.33	213.24	213.77	213.27	212.99	213.11	212.97	212.33	211.99	212.23	213.58	213.36	213.8	212.42	212.85	213.56	212.75	212.29	212.44	212.42	213.14	213.22	212.43	213.03	213.09	212.7	212.89	213.06	213.12	213.72	212.3	212.68	212.85	212.99	212.89	214.1	213.16	211.79	213.42	212.85	212.08
209.3	209.43	208.48	209.22	208.63	208.52	208.32	209.92	208.26	207.94	207.95	209.22	208.58	207.87	209.79	208.61	209.24	208.28	208.3	208.24	207.3	209.65	208.67	209.74	208.27	210.05	208.25	208.14	209.39	208.82	209.22	208.26	208.43	208.63	207.75	208.31	209.71	208.89	210.19	208.29	208.86	208.07	209.28	208.65	208.71	210.06	209.2	207.85	208.75	208.85
208.27	209.45	207.86	208.76	207.24	209.54	208.35	209.43	208.55	209.88	208.79	208.06	208.66	207.92	208.25	207.98	209.09	207.83	207.96	209.29	208.65	208.88	208.93	209.24	209.19	208.88	208.94	208.11	208.47	207.91	208.99	207.91	208.55	209.49	208.42	208.6	209.35	208.6	207.19	208.45	208.28	207.57	209.04	208.73	210.1	207.93	208.85	208.92	207.89	208.36
203.62	203.07	204.27	203.08	203.19	203.34	203.73	204.89	203.07	202.8	203.16	203.41	202.94	203.11	203.66	202.5	203.6	203.96	203.66	203.22	204.39	202.67	203.47	202.92	203.62	203.45	203.77	203.12	203.82	204.47	202.56	203.39	203	202.71	203.21	203.63	202.6	203.71	202.77	203.04	203.74	203.68	203.64	204.04	202.86	204.28	202.37	203.2	202.73	203.36
208.39	208.92	208.03	209.17	207.91	208.47	209.52	209.33	208.97	209.57	208.83	208.34	207.96	207.8	208.28	209.35	207.87	208.26	208.88	209.21	208.23	209.37	208.92	207.74	208.4	208.88	209.17	207.95	207.87	208.27	209.03	207.58	209.45	208.92	208.44	209.48	208.51	208.26	208.49	206.61	209.31	208.62	209.98	208.64	208.24	208.63	208.56	207.5	208.73	208.18
203.79	204.42	204.33	202.65	204.85	203.57	203.71	204.43	203.82	203.93	204.16	204.11	202.88	202.57	203.65	204.58	202.88	203.92	203.09	202.93	202.99	202.46	203.06	203.11	202.24	202.96	203.77	204.32	203.8	203.04	203.94	203.23	203.77	203.81	204.29	204.35	203.86	203.32	203.55	205.28	204.35	204.01	203.62	204.46	203.87	203.43	203.54	202.77	203.53	203.66
208.72	209.26	207.74	208.06	208.95	209.3	209.53	208.12	209.48	208.73	208.25	209.06	208.42	209.66	208.76	209.23	208.85	208.49	207.83	207.88	208.98	209.1	207.74	209	209.04	208.57	208.63	208.57	208.12	209	208.41	208.1	208.68	208.3	208.47	208.25	208.29	208.91	208.91	208.96	209.13	208.91	207.91	208.36	207.79	208.8	209.1	207.97	208.79	208.12
212.35	210.78	211.14	210.81	213.29	211.27	210.95	211.82	212.61	210.9	210.79	212.05	211.58	211.4	211.82	211.08	211.17	211.89	211.79	211	211.46	211.51	211.63	211.74	212.18	210.87	211.7	211.58	211.44	211.79	211.79	211.71	211.51	212.41	211.75	211.24	210.75	211.97	211.67	210.75	211.7	210.88	211.97	212.25	211.17	213.17	211.77	211.62	211.65	210.2
209.94	209.63	209.26	209.87	207.67	210.57	210.26	210.07	209.25	210.08	208.92	208.83	209.55	207.35	209.99	210.04	209.26	207.98	209.66	210.04	209.47	210.34	209.58	209.64	209.94	210.56	209.69	209.98	209.63	209.34	209.3	209.36	209.73	208.8	208.9	210.59	210.03	210.37	208.99	209.63	209.1	209.04	210.05	210.2	209.34	209.31	209.92	208.88	209.99	209.08
216.58	217.4	216.93	218.44	217	216.71	216.9	217.81	216.63	216.5	217.65	217.2	217.88	218.15	217.34	217.06	216.71	216.91	217.07	216.91	217.34	215.79	217.67	216.89	216.29	217.47	216.72	217.22	216.67	216.67	217.04	217.34	217.49	217.84	216.89	217.58	215.93	217.11	216.91	217.99	217.27	217.04	217.45	217.13	217.53	217.19	218.15	217.29	218.44	216.87
204.09	204.93	204.93	203.77	202.87	205.16	204.93	204.14	203.95	204.4	203.91	204.79	204.2	205.18	204.03	205.12	204.5	204.88	205.28	204.74	204.3	205.49	203.85	204.91	204.25	204.43	203.44	205.07	204.34	206	204.06	203.98	204.36	205.82	205.11	204.44	205.07	204.94	204.73	204.11	205	205.02	205.13	204.69	204.63	203.43	205.55	204.84	204.22	204.06
201.87	201.06	202.9	202.95	202.35	201.97	203.28	201.83	200.8	203.39	203.45	202.54	203.23	202.33	201.8	202.49	201.85	203.01	201.65	201.67	202.47	203.69	203.49	202.34	202.58	203.21	202.49	201.82	202.31	202.85	201.58	203.02	204.13	203.8	201.76	203.52	202.08	202.92	203.8	202.8	202.62	203.12	201.06	201.74	201.99	203	203.56	200.62	202.84	203.78
200.63	199.31	200.79	200.98	201.04	199.24	200.57	201.23	199.28	199.97	199.98	200.21	201.49	200.15	200.25	199.76	201.12	201.02	200.05	199.47	200.55	200.77	199.26	200.61	200.76	201.03	200.15	200.29	200.58	201.11	201.22	200.87	200.84	199.98	199.84	199.99	200.72	201.18	201.14	200.44	200.09	200.11	200.79	200.46	199.04	200.89	200.33	200.88	199.79	200.77
207.53	208.23	207.61	209.14	208.58	208.49	208.35	207.74	208.52	208.93	209.11	208.72	207.88	208.56	209.5	207.78	208.64	207.77	208.36	207.57	208.13	208.61	208.32	208.34	208.67	208.97	207.72	208.18	208.92	208.57	208.93	209.36	208.71	208.78	208.88	207.79	208.75	208.49	209.11	208.24	206.42	208.34	209.75	208.13	207.68	208.99	207.32	208.9	209.21	208.97
195.1	196.28	196.28	194.87	195.33	194.95	195.46	195.27	196.4	194.87	195.25	195.94	195.23	194.56	195.74	194.57	195.01	195.74	196.61	195.48	195.05	193.92	195.54	194.48	194.34	194.5	194.34	195.61	194.23	195.6	195.42	196.11	195.67	194.36	195	194.88	195.78	193.95	194.33	195.57	195.48	195.09	194.5	195.16	195.12	194.87	195.31	195.07	195.13	193.16
198.92	198.16	198.87	199.61	200.77	199.45	199.62	198.82	199.39	199.32	198.9	198.87	199.13	198.81	199.39	200.41	199.38	198.98	199.68	200.58	199.67	199.42	198.48	199.16	200	199.25	200.1	199.23	199.75	199.07	199.72	199.07	199.49	200.86	199.36	198.92	198.69	200.29	197.99	199.81	198.59	199.94	199.02	198.96	199.33	199.76	200.16	199.28	198.98	198.2
208.12	208.2	207.81	206.8	208.36	207.66	207.82	207.49	207.89	207.61	207.52	207.91	207.33	208.8	208.99	207.19	207.88	208.9	207.94	208.22	207.2	207.5	207.94	208.37	208.31	208.76	208.56	207.91	206.96	206.71	207.56	207.74	208.79	206.81	207.75	206.6	208.67	208.39	207.36	208.39	207.85	207.2	207.69	207.23	208.53	207.63	208.45	207.58	208.03	208.03
199.78	200.29	200.49	200.86	200.96	200.47	199.77	199.64	201.02	200.72	201.62	200.66	202.15	200.11	200.71	200.59	200.91	201.04	199.14	200.04	200.28	199.23	199.92	201.14	200.41	200.77	200.25	199.14	200.9	199.86	200.02	199.8	201.02	200.4	200.13	201.31	199.17	201.6	200.38	200.29	200.77	198.85	200.47	199.72	199.69	201.69	201.19	200.25	199.17	199.55
212	213.08	212.86	212.37	212.09	212.14	211.96	211.73	212.92	212.69	213.15	211.03	211.81	213.17	211.85	212.63	210.95	212.61	211.93	213.1	212.87	213.25	211.36	213.66	212.22	211.96	211.83	212.64	212.78	213.07	212.38	213.1	212.47	211.87	212.8	212.15	211.82	212.16	212.38	212.86	212.97	212.45	212.5	212.31	212.49	211.76	211.81	212.52	211.82	211.56
210.97	211.13	212.02	212.68	211.28	212.15	211.96	210.99	211.78	211.28	211.91	212.98	212.42	212.22	211.43	210.66	211.74	212.23	212.38	211.36	211.1	212.61	212.39	211.32	211.8	212.15	212.55	212.05	212.14	212.08	211.46	212.22	212.31	211.81	212.6	211.05	211.48	211.12	211.54	210.59	211.69	211.24	211.48	211.75	210.41	211.88	211.87	210.83	210.95	211.76
209.92	208.9	210.26	208.26	208.61	208.28	209.65	209	207.37	209.3	209.08	209.43	207.97	208.79	208.47	210.41	209.79	207.81	208.31	208.24	207.4	209.57	208.89	208.74	208.46	209.9	208.41	210.2	209.31	208.83	208.35	209.18	208.68	208.77	209.27	208.39	208.51	209.69	210.1	208.31	207.38	207.58	209.64	208.56	208.33	209.48	209.54	208.86	209.42	209.38
201.89	203.83	202.94	202.84	201.22	201.97	201.69	202.22	202.48	202.82	202.11	203.06	201.67	201.93	202.95	203.71	202.28	201.45	202.47	201.91	202.34	203.28	203.05	201.2	202.9	203.21	201.34	202.35	203.35	202.11	202.31	202.41	202.46	202.15	201.83	202.36	202.57	204.41	200.39	202.25	202.3	202.54	201.86	202.1	201.78	201.39	200.93	202.01	202.62	202.33
200.67	201.25	201.91	202.41	200.76	202.13	201.86	200.23	202	201.7	201	202.03	202.05	201.13	200.12	200.9	200.99	200.74	200.17	200.38	201.58	201.95	201.27	201.4	201.14	201.63	201.01	200.96	201.58	201.44	201.76	201.57	201.32	201.39	200.44	200.34	201.3	201.61	200.88	200.93	200.66	201.56	201.48	200.76	201.32	202.44	201.58	200.99	200.35	200.62
211.17	211.48	211.73	211.92	212.6	210.68	210.4	211.35	211.97	211.3	211.47	212.27	211.73	210.78	212.79	212.3	211.75	211.98	211.62	212.24	211.27	211.77	211.25	212.66	212.53	211.82	212.41	211.75	210.71	210.61	212.74	212.11	212.73	212.12	211.76	210.85	212.51	210.52	211.06	210.8	211.65	211.84	211.72	211.96	210.92	212.13	211.09	210.97	211.14	211.21
199.46	198.85	198.98	198.65	199.4	199.71	199.83	199.83	199.34	198.56	199.28	198.97	199.09	198.97	199.02	199.64	200.18	199.03	200.31	199.13	200.75	198.11	199.09	198.52	199.95	200.46	198.7	199.54	200.13	199.83	198.4	200.03	198.57	200.34	199.32	199.32	199.76	198.24	199.35	199.21	201.14	200.44	199.03	199.24	198.57	199.57	199.5	198.63	200.06	199.22
208.99	209.91	208.89	209.87	209.21	208.53	209.28	209.98	208.21	209.21	208.74	207.88	208.44	208.18	209.24	208.9	209.36	209.13	208.55	209.94	208.71	208.92	209.44	209.19	207.7	208.33	210.7	209.08	210.03	208.26	209.29	208.65	207.93	208.88	209.05	208.31	207.41	208.88	209.46	207.97	208.27	208.63	208.68	208.53	208.4	209.53	208.47	208.37	208.69	208.21
202.06	203.22	202.34	203.74	204.29	202.68	203.55	204.17	204	203.35	203.16	203.1	203.46	202.74	202.98	202.59	202.86	203.66	202.56	203.16	203.82	202.37	201.93	204.11	203.52	204.13	202.59	202.47	202.72	202.55	203.24	203.12	202.41	203.69	204.27	201.92	201.88	203.64	203.08	203.28	203.6	203.79	203.57	201.57	203.05	203.06	203.47	203.19	203.08	203.41
208.99	208.78	208.29	208.11	209.43	208.15	208.89	208.36	208.5	207.95	207.86	208.18	208.76	208.5	208.56	208.08	208.57	208.75	208.43	208.9	208.73	208.88	208.91	208.8	209.08	208.44	207.98	207.55	209.41	209.19	207.84	209.28	207.56	209.54	208.87	208.7	208.3	208.71	208.27	208.63	207.83	208.63	207.76	207.44	209.56	208.9	209.39	208.33	208.14	208.24
199.84	199.15	198.4	199.09	199.58	198.86	197.62	199.73	200.62	198.83	198.85	198.3	199.97	199.2	200.16	199.82	198.94	200.41	198.19	198.85	199.49	199.59	200.15	198.78	199.02	200.05	198.58	199.53	199.47	200.08	198.69	198.53	198.97	198.63	198.86	199.82	199.76	199.29	200.35	200.03	197.77	199.11	199.17	198.7	198.36	199.49	200.05	198.65	200.28	199.23
211.63	211.85	211.78	212.39	211.52	211.95	211.63	212.59	211.66	211.27	213.08	211.95	212.57	211.46	212.84	211.34	211.2	211.66	212.35	212.64	212.6	212.04	212.13	211.42	211.74	211.82	210.68	211.99	211.9	211.14	211.98	211.81	211.63	211.93	211.85	212.53	211.2	212.04	211.22	210.41	212.59	211.15	212.22	210.74	211.64	212.37	213.28	211.33	212.42	211.55
198.98	198.9	199.51	198.51	198.67	200.01	198.92	198.84	199.32	198.51	199.69	200.03	199.7	199.76	199.01	199.87	199.38	197.87	200.04	199.21	199.27	198.5	199.39	199.6	199.75	200.24	199.03	199.56	199.04	198.28	200.09	199.27	198.65	198.88	199.14	200.29	199.89	199.67	198.45	198.6	200	200.33	198.95	198.95	199.16	199.17	199.81	199.37	199.13	199.91
211.82	212.4	212.03	212.63	211.86	212.16	212.29	211.92	211.95	211.41	213.2	213.31	212.77	212.48	213.07	212.58	211.39	212.68	212.9	211.96	212.41	211.43	213.44	212.74	212.45	213.06	212.24	212.03	213.22	212.87	211.64	212.84	212.63	213.23	212.32	212.44	210.95	212.77	213.6	212.99	213.88	212.74	212.25	212.13	212.41	212.46	211.44	211.56	212.23	212.8
202.85	204.67	202.84	204.05	204.03	203	202.9	203.7	203.42	203.12	203.56	203.2	203.52	205	203.23	202.77	204.36	203.33	204.36	204.36	202.12	205.45	203.92	203.56	203.51	202.11	202.77	203.72	203.76	203.54	204.72	203.87	203.77	203.89	202.94	203.43	203.49	203.71	203.05	203.58	203.13	203.98	203.49	203.88	202.98	204.89	203.36	202.17	204.05	204.56
200.47	201.24	200.2	200.67	201.02	200.81	199.85	200.92	199.6	200.42	199.4	199.7	199.62	200.8	200.13	201.05	200.3	200.78	200.09	200.7	199.64	199.73	200.4	199.97	200.02	199.5	199.25	199.61	200.6	200.57	200.39	199.16	199.6	200.74	199.3	200.23	199.45	200.11	200.05	200.5	200.19	200.24	199.19	200.17	200.53	201.02	199.46	200.5	199.49	201
212	213.16	212.65	212.15	212.58	213.11	212.29	213.53	213.73	212.46	212.52	211.4	212.86	212.27	212.05	213.2	212.44	212.33	212.58	212.72	212.45	213.01	212.81	213.02	213.32	212.06	211.72	213.02	211.74	212.2	212.41	212.41	212.27	212.14	212.76	213.09	211.3	213.87	212.2	211.69	212.99	213.46	212.55	212.25	212.15	211.87	211.36	212.6	212.51	212.51
200.09	199.51	199.55	199.07	199.6	199.51	198.66	198.99	199.64	199.75	198.91	199.59	199.71	199.17	200	199.66	199.83	198.77	198.75	198.65	199.53	199.8	199.22	199.77	199.67	198.73	198.63	200.19	198.65	199.28	199.68	200.34	199.43	199.93	198.97	198.69	198.61	199.36	198.58	199.39	199.1	199.49	200.12	199.93	199.26	199.43	199.91	199.36	198.93	200.13
204.3	202.08	203.74	204.49	204.59	203.7	203.37	202.96	203.43	203.77	204.82	204.39	202.16	202.6	204.2	202.94	202.67	203.38	203.06	203.82	203.78	202.22	202.91	203.39	203.93	203.38	203.08	203.02	204.44	204.29	203.51	202.43	204.1	202.4	202.35	204.52	203.92	203.65	204.42	203.87	203.37	203.11	203.19	202.9	203.33	203.84	204.67	203.77	202.72	203.17
208.78	206.89	208.28	206.54	207.05	207.36	209.27	208.07	208.94	207.45	208.58	208.48	208.75	207.27	207.74	207.35	208.4	208.18	207.64	207.85	207.59	207.96	207.4	208.71	207.83	207.58	208.14	208.22	208.9	207.53	208.8	208.24	207.99	206.64	208.27	207.67	207.23	208.85	208.76	206.58	207.04	206.97	207.89	208.98	207.8	209.02	208.21	208.08	207.52	207.52
207.76	208.34	207.35	208.34	207.84	208.28	207.96	206.34	208.1	207.29	209.51	207.99	208.83	207.42	207.78	207.64	208.03	207.99	207.46	208.36	207.75	208.42	208.01	207.7	207.97	208.38	207.74	208.05	208.3	208.08	207.39	207.98	206.5	207.59	206.71	207.88	207.89	208.94	207.91	208.12	207.54	208	207.52	207.6	207.42	207.32	208.84	208.14	207.53	206.83
210.69	211.68	210.64	212.07	210.45	210.91	210.84	211.77	211.38	212.66	212.07	211.67	212.59	211.2	211.15	209.85	212.24	211.83	212.45	211.09	211.97	211.01	211.4	211.98	212.01	211.53	211.93	210.87	210.75	212.82	210.98	211.83	211.44	210.5	211.41	210.83	211.51	212.36	210.85	210.15	211.49	211.24	211.29	211.39	212.29	210.77	211.78	211.56	212.74	212.31
202.25	201.89	202.13	202.96	201.84	201.43	202.58	202.48	202.7	201.63	202.22	202.92	202.47	201.29	202.39	202.81	201.22	202.63	202.14	203.14	202.09	202.76	201.93	201.95	202.11	202.37	201.84	202.81	202.28	201.42	202.62	202.74	202.68	202.02	202.99	202.92	202.1	201.17	202.57	202.97	202.06	202.78	202.3	202.59	202.97	201.46	202.44	203.69	201.54	202.27
217.1	217.63	217.85	218.29	217.54	217.65	216.56	217.33	218.49	218.23	217.68	218.11	218.8	217.05	218.19	216.99	217.14	218.15	217.2	217.28	218.4	217.37	218.57	217.85	217.17	218	217.67	218.39	219.42	217.76	219.16	217.29	217.12	216.62	218.54	216.84	218.16	217.07	217.2	217.46	218.19	217.39	216.39	217.44	216.54	218.02	217.39	217.44	217.7	217.31
211.97	212.48	212.01	211.94	212.16	211	211.82	211.62	211.22	211.71	212.33	210.68	212.41	211.23	211.64	211.01	211.31	211.34	210.68	211.29	211.6	211.57	210.86	211.27	210.58	211.28	211.66	213.33	211.45	212.55	210.54	211.76	210.91	211.54	211.29	212.79	211.18	211.51	211.99	212.61	212.41	211.87	211.16	212.32	211.65	212.14	210.83	211.52	211.53	212.92
216.94	217.62	217.07	217.09	217.11	218.07	216.13	217.38	216.31	216.6	216.06	217.23	217	216.27	216.91	216.91	216.97	218	216.78	218.02	215.95	216.71	216.11	217.69	218.04	218.16	215.95	215.78	215.9	217.1	217.77	216.16	217.23	217.64	216.2	217.5	217.07	216.69	216.73	216.88	216.82	217.38	217.3	216.71	218.04	217.1	216.54	217.59	217.03	217.58
209.09	207.29	209.33	208.28	208.27	208.02	207.78	209.58	208.07	208.33	208.45	207.7	208.04	209.24	209.09	208.04	209.82	208.77	209.33	208.61	210.48	208.63	207.73	209.03	207.38	208.2	208.89	208.72	209.07	208.88	208.37	207.98	208.56	208.94	209.13	209.82	208.72	208.49	209.33	208.14	208.04	207.89	207.03	208.73	209.25	209.76	208.77	208.07	209.25	209.58
208.4	208.59	208.72	208.29	209.23	208.41	207.64	208.72	209.25	209.05	209.22	208.4	209.77	209.49	208.38	209.34	208.81	208.28	208.54	207.89	208.84	209.12	208.5	208.7	209.22	208.91	208.98	208.7	208.88	208.41	208.63	209.11	208.08	208.51	209.28	209.71	210.28	208.06	209.13	207.33	208.96	209.35	208.62	210.06	208.95	208.16	209.07	208.06	209.14	209.16
204.19	204.65	204.66	204.29	203.41	204.23	203.84	204.39	203.46	203.91	204.19	204.24	203.27	204.23	202.93	203.76	203.11	203.35	204.8	204.32	203.82	203.85	204.13	204.01	203.83	204.12	203.61	203.42	205.82	204.51	204.64	204.28	204.96	203.91	203.76	203.22	204.05	203.83	203.49	203.4	203.8	204.51	204.44	204.08	204.85	203.52	203.02	203.79	204.21	204.32
209.32	209.31	209.72	209.46	208.63	208.09	207.99	208.64	208.61	208.69	208.15	208.15	210.25	208.4	208.89	206.72	208.81	207.35	209.41	207.91	208.54	207.99	209.49	207.97	207.86	208.07	209.2	208.91	209.21	209.63	209.13	207.99	208.69	207.86	208.09	209.44	207.71	209.25	208.77	208.64	209.12	208.02	207.75	208.46	209.17	209.93	208.77	208.16	208.72	208.57
206.6	206.21	206.2	206.56	205.41	206.03	206.82	206.47	205.49	205.81	206	206.39	207.14	206.35	206.48	206.57	206.23	206.89	206.09	206.38	206.48	205.66	206.75	206.92	207.31	205.83	205.89	206.16	206.69	206.23	206.25	205.13	205.99	206.23	205.45	207.61	205.77	206.69	207.19	206.94	206.77	207.85	206.68	205.99	206.26	205.45	206.73	206.4	206.34	206.68
208.2	208.07	209.07	207.88	207.83	209.32	208.23	208.64	209.12	208.2	209.11	210.06	207.66	208.26	208.93	208.53	208.31	209.44	208.56	208.25	208.11	207.28	209.04	207.79	209.35	208.13	208.6	207.91	208.02	208.87	207.91	207.86	208.94	209.34	209.03	209.67	208.82	208.61	209.29	209.98	208.43	208.18	208.23	207.93	209.74	208.45	209.43	208.9	209.1	207.88
211.39	212.03	211.01	211.59	211.04	212.03	211.95	210.91	211.74	211.47	211.84	212.03	211.76	212.49	211.7	211.68	211.19	211.94	210.96	212.11	211.79	211.91	211.11	212.33	211.85	211.64	212.08	211.28	211.78	212.2	210.68	212.3	212.73	211.88	211.95	211.73	210.81	211.92	212.16	211.38	211.92	211.69	211.28	210.85	211.29	211.53	211.89	211.64	211.8	211.91
203.98	205.09	204.87	205.02	204.44	205.55	204.93	203.77	205.86	203.95	204.67	205.63	205.34	204.71	203.97	205.17	205.18	204.58	203.95	205.42	205.81	204.66	203.5	205.04	205.74	205.02	204.65	203.88	204	205.06	205.3	204.62	204.31	204.58	204.59	204.61	204.28	202.81	203.85	204.5	204.25	204.3	205.64	205.62	205.15	204.58	204.56	205.44	204.82	204.96
208.51	207.7	209.29	207.74	207.65	207.57	208.97	206.38	207.72	208.26	206.72	207.76	208.04	207.02	208.24	208.44	207.17	206.51	209.39	208.44	207.62	208.82	208.35	207.84	207.88	206.72	207.8	208.08	207.96	209.02	207.1	206.95	207.59	207.82	207.36	208.07	207.96	208.04	207.85	206.64	208.28	206.81	207.74	207.72	207.47	207.45	208.18	207.8	208.45	206.74
202.67	203.56	203.51	203.18	203.81	204.31	204.03	203.36	202.72	203.17	203.01	203.59	203.8	203.48	203.2	203.41	203.71	203.45	203.35	202.87	202.85	203.03	204.05	203.72	203.7	203.92	202.29	204.45	203.68	202.93	203.77	203.27	203.25	203.86	202.68	203.42	203.66	202.98	201.84	203.28	203.49	203.89	203.89	203.2	202.42	201.91	202.02	203.91	203.09	202.6
208.08	207.99	208.92	209.45	209.11	209.02	208.23	207.55	208.05	207.42	208.87	208.41	208.58	210.26	208.47	208.87	208.1	207.93	207.76	208.48	207.65	208.78	209.92	207.86	207.75	208.62	209.06	208.92	208.34	208.77	208.32	208.59	208.21	208.58	207.89	208.76	207.42	208.82	208.57	208.51	208.94	208.59	208.19	209.72	209.25	209.11	209.05	208.76	208.63	208.59
204.1	203.08	203.87	203.61	204.08	203.35	203.08	203.07	204.71	203.08	203.93	202.65	204.33	203.96	204.51	205.06	204.22	203.41	204.08	204.15	204.02	204.22	203.16	203.43	204.62	203.6	204.37	204.93	204.44	203.84	203.61	203.39	204.23	203.67	204.08	203.84	204.28	203.82	204.37	203.54	203.02	202.12	204.31	203.33	203.86	203.5	203.95	203.83	203.54	203.85
212.36	211.24	211.37	212.1	212.69	211.45	213.39	212.43	212.2	211.98	212.61	212.1	211.28	211.55	211.41	212.17	211.5	211.27	211.53	212.04	210.43	212.22	211.93	211.7	211.34	212.16	211.46	212.3	211.93	212.31	211.55	212.87	211.84	213.29	210.71	211	211.76	212.07	211.84	212.09	212.94	210.35	212.1	212.96	211.87	211.87	211.67	211.25	211.75	212.16
217.78	217.54	217.7	218.78	217.23	217.86	217.45	217.93	218.94	217.62	216.93	216.22	217.9	217.15	218.09	218.67	218.71	217.92	218.3	217.77	219.32	217.91	218.49	217.06	217.01	218.98	218.28	218.06	217.49	216.7	218.76	218.04	218.23	217.74	217.75	217.7	217.8	218.47	217.31	216.95	218.17	217.64	217.58	217.99	216.53	218.02	217.15	217.79	217.3	218.1
199.88	200.96	200.51	200.74	199.57	200.38	199.94	200.48	201.04	200.21	200.17	198.77	200.03	199.94	200.12	201.36	199.94	200.76	201.77	200.84	200.86	201.24	200.5	200.07	200.09	200.41	201.03	201.4	201.25	201.08	200.87	200.5	200.6	199.96	199.05	200.31	199.95	199.54	200.64	200.47	200.7	199.77	200.38	199.23	200.86	199.04	200.29	200.95	200.02	201.2
207.61	208.01	207.96	207.6	208.5	206.34	207.2	209.61	207.49	207.41	207.94	206.98	207.18	207.16	207.98	207.73	207.98	208.39	207.81	207.93	207.31	208.88	206.56	208.49	207.74	208.3	207.59	207.51	207.85	207.13	206.52	207.22	207.5	207.76	208.5	207.84	207.91	207.69	207.54	207.68	207.24	207.99	207.78	207.84	206.74	208.57	208.1	208.38	208.12	208.71
203.56	204.48	203.46	204.12	204.22	205.41	203.53	203.8	204.85	203.81	203.96	204.51	204.15	202.81	202.54	203.37	203.3	203.69	203.34	204.2	204.94	204.11	203.54	203.99	203.16	203.71	204.23	203.95	203.13	203.64	204.24	204.16	204.8	204.06	203.49	203.46	202.98	203.98	203.65	204.47	204.02	203.53	203.32	203.24	204.93	203.89	203.42	203.51	204.65	203.75
209.18	209.81	208.91	210.07	209.41	209.6	209.21	209.48	209.01	209.6	208.92	209.84	209.26	209.94	209.06	208.8	209.32	209.37	209.01	208.84	209.83	209.55	210.53	209.06	209.13	209.79	208.99	208.85	209.19	210.07	209.26	209.05	209.02	209.56	209.12	209.13	209.62	209.63	208.67	208.8	209.54	208.96	210.09	210	208.91	209.51	208.57	210.95	210.14	209.13
207.94	207.49	207.56	207.2	208.04	208.38	208.32	206.59	208.1	208.8	207.83	208.07	208.16	207.32	207.19	207.8	207.29	207.72	208.17	207.85	206.97	207.43	207.67	206.91	207.1	208.83	208.47	208.66	207.56	206	207.88	208.34	208.26	206.6	207.86	207.89	208.12	208.36	207.16	206.7	207.33	208.48	208.56	207.44	207.93	207.17	207.73	208.07	208.52	207.83
211.48	212.03	212.03	211.34	211.64	211.77	212.3	210.98	212.52	213.52	212.35	211.48	210.88	211.29	211.97	211.33	211.11	212.14	212.32	211.94	211.62	211.34	212.07	211.84	210.78	211.94	211.61	212.2	212.22	211.22	211.16	211.84	211.62	211.9	210.82	211.64	210.71	210.88	211.94	212.97	210.02	210.87	211.8	210.92	211.78	212.15	210.66	211.86	211.74	212.08
207.77	208.51	207.21	208.26	207.4	207.37	207.89	207.02	208.38	208.13	207.07	207.81	208.16	208.39	207.98	208.11	206.61	207.85	207.03	208.45	207.44	208.05	207.21	209.78	206.4	208.74	207.81	206.29	207.06	207.96	208.45	207.11	207.69	207.31	207.46	208.16	208.12	207.82	208.59	207.52	207.42	207.29	208.77	207.81	207.24	207.6	206.76	208.75	207.9	207.14
199.18	199.95	199.47	199.33	200.1	199.92	198.23	200.32	198.94	199.04	198.37	199.29	199.52	197.95	200.38	198.96	199.01	199.88	198.27	197.99	199.69	198.92	199.73	198.53	199.27	199.26	199.65	198.95	199.47	198.45	199.04	199.22	200.91	199.48	199.89	199.47	199.13	199.17	199.39	198.94	199.41	199.32	199.86	199.49	199.82	198.34	199.92	198.7	200.11	198.7
202.45	201.12	202.49	202.14	203.15	202.84	202.15	203.44	203.1	202.46	201.33	203.25	203.35	202.77	203.06	201.17	202.88	202.89	202.89	202.29	203.5	202.94	202.55	201.93	203.13	202.85	201.35	203.21	202.63	202.48	202.68	203.16	202.72	204.68	203.26	202.15	202	202.07	202.87	203.11	202.42	202.88	203.13	202.66	202.25	201.98	202.93	202.6	202.93	203.31
198.55	197.81	197.94	198.5	198.4	197.56	198.72	198.12	198.16	198.16	197.84	197.76	198.76	197.33	197.47	197.13	198.88	198.55	199.04	197.31	197.94	197.55	199.06	197.63	198.48	197.77	198.42	197.64	197.68	197.66	198.57	198.93	198.38	197.07	197.76	198.44	198.17	199.26	197.55	197.38	198.23	198.45	198.84	198.38	198.12	198.19	197.59	198.12	198.68	197.89
211.53	210.38	209.27	209.85	210.65	210.73	210.28	208.6	209.86	209.44	208.64	209.45	210.08	209.46	208.76	209.75	210.22	208.92	209.07	209.51	210.07	210.3	210.26	209.85	210.88	209.36	209.04	209.89	208.59	211.03	209.46	209.2	209.77	209.69	209.55	209.58	209.39	210.36	209.14	208.99	210.36	209.88	209.44	209.01	208.73	209.49	210.1	209.36	208.48	208.87
200.24	199.09	200.43	199.4	198.62	199.3	197.88	199.54	199.89	199.83	199.62	199.98	199.43	199.37	199.52	200.02	200.2	199.22	199.72	199.01	199.48	199.45	198.92	198.45	198.35	200.37	199.26	199.86	199.79	198.93	199.3	199.2	198.52	200.48	198.38	197.74	199.94	200.18	200	199.08	199.8	199.25	200.07	198.26	199.3	198.7	197.55	198.46	199.62	198.75
199.2	199.27	199.27	198.65	198.84	198.91	200.03	199.92	198.81	200.17	199.01	200.16	199.67	199.26	198.86	200.56	198.41	200.81	198.33	200.24	199.46	200.17	199.29	198.76	198.71	199.67	198.95	199.08	198.34	199.56	198.24	200.23	199.1	199.37	199.44	199.41	199.5	199.86	199.55	198.44	198.85	198.96	199.74	198.58	198.84	199.17	199.84	199.11	200.35	200.2
211.47	211.4	212.03	211.46	210.46	212.06	211.51	211.34	210.8	211.29	211.83	211.62	211.9	211.83	212.35	211.68	211.19	211.87	212.22	210.85	211.53	211.89	212.04	210.87	210.9	210.85	212.03	210.51	211.1	211.08	211.87	211.11	211.54	211.59	211.37	211.52	211.3	211.26	211.99	210.95	211.58	211.51	212.17	212.01	212.05	211.89	211.52	210.96	211.9	211
207.65	206.22	208.63	208.42	207.19	207.23	208.23	208.37	207.2	206.65	208.08	207.56	207.64	208.07	207.14	206.33	207.65	208.37	207.25	207.62	208.65	207.73	207.9	207.41	206.73	207.02	207.18	207.7	207.97	208.85	208.43	207.45	209.03	207.86	208.49	207.54	207.49	206.76	207.98	207.39	208.3	207.13	208.63	207.8	207.91	207.99	207.47	207.72	208.1	207.35
204.86	204.26	204.29	203.65	204.16	204.06	203.99	204.07	204.14	203.31	203.24	205.07	203.96	203.38	204.2	204.07	204.63	203.85	203.9	202.99	202.74	202.73	204.18	203.41	203.88	203.78	203.83	203.56	204.34	204.04	203.87	203.87	203.26	204.21	204.36	203.81	205.57	203.41	203.72	204.37	203.37	203.79	203.67	203.2	203.95	203.77	203.46	203.42	203.34	204.35
204.67	205.97	204.57	204.97	204.73	204.3	204.53	204.99	205.24	204.28	204.27	205.48	203.68	205.01	204.8	205.1	205.1	204.06	205.35	204.27	203.54	205.93	205.84	204.75	204.54	205.26	204.27	206.21	204.12	203.99	204.61	204.32	203.91	204.84	204.53	204.65	204.99	204.73	204.52	205.28	204.35	203.89	204.35	206.15	206.08	204.59	204.38	205.28	206.2	204.89
218.12	216.82	217.75	217.34	217.7	217.71	217.99	217.3	218.37	216.73	217.47	218.14	217.88	217.28	217.83	218.41	217.34	217.2	217.35	218.18	217.97	217.9	217.86	218.07	218.42	218.13	217.94	218.76	218.21	216.97	217.89	217.69	217.95	217.95	217.44	218.04	217.54	217.45	217.05	218.26	218.1	217.17	216.83	218.34	218.29	216.96	217.56	218.17	217.92	217.32
209.4	209.38	208.43	207.58	208.67	208.82	208.7	209.14	208.9	209.19	208.75	208.6	208.95	209.36	208.01	209.23	208.92	208.97	209.4	208.91	208.83	209.43	209.51	208.97	208.46	208.77	208.57	208.3	208.69	208.79	209.05	208.41	207.86	208.46	208.26	207.95	207.83	207.09	207.7	208.26	208.7	208.68	208.82	208.71	208.51	208.68	208.07	208.77	208.6	208.6
212.56	212.95	212.18	213.06	212.73	212.19	212.41	211.58	212.67	213.51	212.48	213.09	212.5	211.8	212.67	212.76	212.42	212.44	212.03	212.69	212.7	212.96	212.5	212.8	213.02	211.77	213.06	211.26	211.43	211.75	211.62	212.31	211.7	212.8	213.56	211.47	212.86	212.48	213.07	211.59	211.9	211.79	212.3	210.84	212.72	212.51	211.72	212.99	212.3	213.05
208.05	207.53	208.08	208.51	207.74	206.52	207.15	207.34	207.23	207.77	206.43	207.63	207.79	208.33	208.63	206.7	207.81	208.17	207.46	207.72	207.87	207.9	208.55	208.03	207.08	208.74	208.48	207.61	207.59	207.1	207.28	207.35	206.97	207.28	207.58	207	207.07	208.49	207.44	207.72	205.94	208.22	207.64	207.03	207.42	208.19	207.91	207.54	207.94	207.41
200.12	199.58	199.34	199.96	199.76	199.29	199.54	199.62	199.64	199.62	198.81	198.95	200.78	199.88	199.86	199.37	199.49	199.05	199.27	201.01	199.15	198.66	199.03	199.48	200.2	199.67	199.27	200.28	200.43	199.66	199.24	199.26	198.88	200.33	200.42	200.06	199.03	198.94	199.01	199.76	198.94	198.35	198.53	198.56	199.77	200.66	198.21	199.47	199.08	199.77
216.23	217.66	217.48	217.19	217.62	217.51	217.41	217.6	217.29	215.86	217.48	217.88	217.15	216.15	217.27	216.74	216.55	216.58	217.52	216.61	218.32	216.96	216.86	217.19	217.05	216.72	217.06	218.38	217.2	216.89	216.88	216.81	216.69	216.56	217.18	216.4	217.36	217.16	217.93	217.36	216.28	217.05	217.33	217.19	217.44	217.08	216.93	217.29	216.09	216.52
203.87	203.14	203.77	201.99	203.32	203.99	203.19	202.6	203.2	202.82	204.34	202.47	202.83	203.83	203.54	203.93	202.89	202.19	202.78	203.35	203.83	203.28	202.43	203.75	203.69	203.29	202.66	203.37	203.11	203.11	202.76	203.78	203.36	203.6	202.86	204.19	202.59	202.64	203.08	203.37	203.07	204.01	204.07	202.33	202.69	203.32	202.69	204.39	203.71	204.42
211.71	210.82	211.51	211.73	211.87	211.86	211.4	210.93	212.1	211.23	212.68	211.65	212.12	211.22	211.1	211.77	211.14	212.05	211.95	211.65	211.19	211.7	211.27	211.97	211.24	210.97	209.88	212.07	211.95	211.87	212.14	212.23	212.45	210.53	210.57	211.73	211.58	211.7	212.94	211.86	211.28	212.13	211.9	211.65	210.94	212.47	211.54	212.43	212.11	210.96
203.52	203.7	204.86	202.41	202.11	203.32	203.82	203.7	203.99	203.7	201.67	204.38	202.39	203.31	202.49	203.21	203.49	203.66	203.26	203.33	203.54	202.4	204.19	203.58	203.93	202.62	203.08	204.25	204.33	202.35	204.39	204.13	204.06	202.96	203.82	203.47	203.68	203.06	204.08	203.28	203.72	203.47	203.2	204.29	203.49	202.64	203.82	203.44	204.48	203.14
212.18	213.7	211.8	212.21	213.96	211.92	212.13	211.7	212.42	212.3	212.1	212.7	212.24	211.92	212.85	212.15	211.94	213.29	211.48	212.58	212.11	213.01	211.62	212.37	212.93	213.18	211.96	211.95	212.79	212.89	212.06	213.16	212.51	212.83	211.04	212.29	211.67	211.97	211.51	211.31	212.89	213.22	211.75	212.26	212.85	212.83	212.68	213.59	212.34	211.21
208.95	209.19	208.34	208.13	209.76	208.94	208.02	209.93	208.08	208.07	208.48	207.79	206.92	209.81	208.21	208.5	209.07	208.82	209.34	208.14	209.07	209.36	208.3	208.58	208.51	209.52	208.99	208.58	209.77	209.12	209.45	208.6	209.53	207.81	208.82	209.49	208.85	209.95	208.76	209.14	208.33	208.43	210.08	207.8	209.41	208.68	209.41	208.68	209.28	208.01
199.17	198.9	198.57	198.05	200.16	199	198.92	199.2	198.8	198.98	200.64	199.54	198.58	198.93	199.95	199.81	198.99	199.3	200.31	198.96	199.69	198.56	199.82	199.59	199.29	200	199.03	199.65	199.52	200.39	199.78	200.45	199.34	199.02	198.22	199.45	200.33	199.79	199.78	198.63	199.69	199.23	199.68	200.05	198.83	199.67	200.04	199.28	199.55	198.86
194.34	194.59	195.09	194.82	194.4	195.34	195.79	194.72	195.5	195.12	196.11	194.47	195.23	194.94	194.4	195.09	194.96	195.9	195.22	194.9	196.13	195.14	195.7	195.29	195.35	195.25	195.06	194.42	195.32	195.08	195.49	193.75	195.39	195.54	195.09	195.59	196.02	196.97	194.85	195.23	195.07	194.4	195.21	194.33	194.84	195.4	194.6	195.53	194.54	194.71
199.15	198.74	199.01	198.96	198.68	198.87	198.94	198.54	198.61	199.13	199.04	197.8	199.08	199.64	197.91	198.43	199	198.8	197.84	197.41	198.27	198.51	199.22	199.35	198.44	198.65	197.89	198.42	198.66	197.38	199.29	198.14	198.16	198.39	198.76	199.37	198.53	198.9	197	198.54	197.81	198.57	198.88	198.31	199.43	198.13	198.28	199.08	199.09	198.01
211.28	212.92	211.66	212.66	212.03	213.14	211.74	212.94	211.77	212.03	212.42	212.89	211.75	212.34	212.37	212.41	212.8	213.09	212.09	211.76	212.55	213.12	212.57	213.47	212.48	213.19	213.32	212.37	212.62	212.08	212.8	213.02	212.7	212.85	212.69	213.17	212.47	212.67	211.18	211.61	211.94	212.24	213.03	212.17	211.87	213.18	212.31	212.27	212.33	213.34
217.82	216.61	216.13	216.45	216.63	218.16	217.66	216.2	216.84	218.03	217.26	216.06	216.46	217.19	216.5	217.28	218.34	216.85	216.86	218.26	215.58	216.21	217.8	216.69	216.54	216.5	216.75	216.5	217.89	215.95	217.28	216.82	218.2	217.29	218.34	217.4	216.78	216.54	216.8	217.45	216.35	217.6	216.19	217.89	217.08	216.79	216.87	216.64	216.78	217.49
208.03	207.97	208.32	208.77	209.64	209.28	208.66	207.95	209.41	207.94	208.87	208.69	208.34	207.55	208.62	209.44	209.17	207.36	208.99	208.6	208.11	209.38	207.74	208.15	208.45	208.58	209.09	208.86	208.47	208.96	208.81	207.87	208.06	207.6	208.72	209.65	208.74	208.5	207.99	208.4	209.16	209.36	209.26	209.33	207.85	209.16	209.45	208.52	209.04	208.29
217.89	217.84	218.25	217.49	218.56	216.69	218.09	216.43	218.54	217.17	217.91	218.6	218.07	217.77	216.77	218.4	218.17	217.99	217.99	217.39	217.29	217.77	217.87	218.3	217.82	217.26	216.5	218.64	218.13	217.24	216.86	217.5	217.02	218.03	217.64	216.94	218.86	218.65	218.59	218.11	218.23	217.49	218.65	218.65	218.74	217.98	218.23	217.61	217.51	217.83
208.54	208.7	207.5	208.46	208.28	209.62	206.73	208.54	207.92	208.73	207.89	208.38	209.21	209.45	208.42	209.72	208.86	209.11	208.78	209.42	208.37	208.85	209.06	209.1	208.33	208.4	208.36	209.26	209.62	209.37	209.9	209.39	208.36	208.7	208.99	208.07	208.38	209.03	209.1	208.27	208.74	210.02	208.84	208.64	208.04	208.92	208.59	208.29	208.35	208.21
208.23	208.52	207.84	207.44	208.88	207.53	209.14	208.71	207.85	207.29	207.3	207.36	208.86	207.07	207.07	207.55	207.7	208.44	206.97	207.37	207.74	207.53	208.04	207.89	208.91	207.51	207.58	208.5	208.36	208.39	206.38	206.87	207.77	207.85	207.94	208.32	208.3	209.21	207.91	206.17	207.36	207.83	208.15	208.04	208.26	208.17	207.53	208.31	207.64	207.56
204.16	204.75	204.03	204.7	204.6	205.88	204.96	205.06	205.62	204.84	204.03	206.63	205.78	204.37	204	203.8	204.56	204.37	204.85	204.62	204.29	205.26	204.8	205.54	204.45	204.78	204.16	204.46	204.52	205.55	204.56	204.76	204.33	203.45	205.33	205.87	204.7	205.32	204.2	204.2	204.89	205.71	204.42	203.87	203.49	204.35	204.51	204.04	203.65	203.84
200.74	199.68	199.99	200.15	200.62	200.38	201.35	199.96	200.35	200.67	200.26	201.57	200.26	201	200.17	201.41	201.83	199.73	201.06	200.49	201.34	199.68	199.84	200.44	200.71	201.37	200.27	200.51	200.52	201.09	199.85	200.26	201.28	200.83	200.41	200.36	200.57	200.21	201.09	199.43	200.51	201.52	199.93	200.31	201.27	202	199.34	199.64	200.62	200.08
209.74	210.5	212.44	211.04	210.29	212.08	212.55	213.18	212.11	210.77	211.11	210.93	210.86	212.44	210.7	210.99	211.15	211.47	211.43	211.84	211.9	210.95	212.01	211.06	210.97	212.44	212.22	212.36	211.54	212.32	212.15	210.29	211.45	211.74	210.68	211.87	211.91	210.8	210.54	210.26	211.42	211.74	210.99	212.11	212.26	211.72	211.73	212.76	211.24	211.59
204.18	203.19	205.14	204.68	202.87	204.14	203.22	203.68	204.06	203.5	204.28	203.08	203.98	202.7	203.22	203.63	203.15	203.3	202.78	203.45	202.48	203.9	202.87	203.1	203.82	202.92	203.76	203.47	203.46	203.18	203.67	204.11	202.96	204.02	202.67	203.16	204.1	203.97	202.75	204.15	203.51	203.41	202.78	203.4	202.66	203.97	203.37	203.94	204.23	203.57
200.07	201.31	200.28	199.98	200.11	199.76	201.1	200.23	200.72	201.26	201.18	199.45	200.61	199.68	201.02	200.33	200.9	200	201.37	199.89	200.19	198.99	200.55	200.18	199.54	200.36	199.77	199.88	199.93	200.61	200.34	201.86	199.76	200.75	199.78	201.28	199.84	200.48	200.54	200.35	200.02	200.78	199.61	201.02	201.33	200.17	200.17	200.44	200.55	199.73
207.81	207.26	207.77	207.39	206.93	207.66	207.38	208.03	207.16	208.01	207.86	206.97	207.58	207.24	207.94	207.52	207.5	207.65	208.59	206.38	206.99	207.58	207.21	207.92	207.03	208.2	206.8	207.16	207.97	207.98	208.69	207.55	207.37	207	208.57	208.07	208.61	206.77	207.32	207.62	207.91	207.73	206.46	208.28	207.11	207.36	208.91	208.29	207.5	207.73
203.5	203.82	204.93	204.42	204.2	203.7	204.22	203.91	203.22	204.06	203.33	204.36	203.17	203	204.33	203.57	203.86	204.53	203.26	203.85	204.18	203.93	203.42	204.63	205.63	202.78	205.35	204.33	204.28	205.53	204.13	205.67	204.79	203.89	204.65	203.1	205.05	204.34	204.49	203.84	205.48	204.67	204.73	202.55	204.21	204.4	204.27	204.26	204.28	204.21
217.76	217.25	218.47	217.95	217.21	217.48	217.62	218.2	218.7	217.49	217.62	218.65	217.29	216.77	218.11	217.94	217.34	217.5	217.7	218.57	217.97	217.49	218.42	218.16	217.8	216.66	218.19	218.65	217.71	217.52	218	217.42	219.5	218.58	219.13	218.11	217.5	217.15	218.56	217.34	217.79	217.48	218.59	217.92	216.98	218.37	217.21	217.97	217.43	217.84
207.61	207.48	207.78	207.4	207.55	207.82	208.19	206.98	206.51	208.15	207.86	207.22	208.95	208.45	207.71	208.02	207.96	207.22	207.76	207.81	207.47	207.9	208.47	207.63	208.61	207.91	208.94	206.9	207.63	208.1	206.9	208.2	207.65	208.11	207.79	207.91	208.02	207.85	207.7	207.83	208.17	207.36	207.12	208.44	208.56	208.45	207.97	207.6	208.23	207.54
210.29	207.51	209.76	208.69	209.08	209.21	208.9	208.01	209.36	207.68	208.53	208.74	208.87	208.9	208.72	209.39	208.86	208.34	208.63	208.99	208.62	209	209.22	209.46	208.47	209.58	208.25	208.32	208.12	208.46	209.68	208.49	208.13	208.48	207.52	209.58	207.52	208.63	207.74	208.7	210.3	208.66	208.87	209.32	209.16	210.44	209.37	209.94	207.96	208.87
205.51	204.27	205.06	205.02	205.15	204.5	204.35	204.24	205.23	205.07	205.1	205.4	203.98	203.91	205.29	205.29	204.98	205.48	204.67	205.19	203.9	204.67	204.48	203.66	203.72	204.63	204.94	204.24	204.66	205.14	205.04	204.34	205.08	205.49	204.59	205.23	204.76	203.39	205.68	204.8	205.31	205.12	204.82	204.97	204.83	205.29	204.47	204.99	205.5	205.76
209.93	209.09	208.61	210.13	208.7	208.64	209.18	208.65	208.58	208.93	209.09	208.77	208.07	209.07	208.33	209.12	208.97	208.38	208.24	207.49	208.84	208.61	207.02	208.47	207.94	209.65	209.16	208.72	208.37	207.48	207.58	209.38	208.89	209.1	208.27	209.4	207.73	208.3	208.63	208.66	208.07	209.1	208.87	208.63	208.2	208.81	207.22	208.78	209.37	207.47
202.12	203.8	201.89	201.99	202.82	203.61	202.03	202.27	201.5	202.01	203.07	202.43	202.53	202.65	202.21	202.85	202.63	201.76	203.1	202.42	201.87	203.05	202.14	202.74	202.88	201.96	202.64	202.48	203.48	202.16	203.12	202.08	203.3	202.24	203.12	201.86	201.39	203.35	201.84	201.98	202.53	201.95	202.23	203.7	202.75	203.14	202.79	202.19	202.88	202.81
203.11	204.13	205	203.99	204.48	203.86	204.23	204.02	205.02	204.37	203.62	203.42	203.38	204.34	204.1	204.57	203.97	203.67	203.74	204.65	204.2	203.35	204.82	204.61	203.62	203.01	202.8	203.44	202.65	203.68	203.66	204.87	205.18	203.29	203.98	203.95	203.54	204.66	204.29	203.38	203.59	204.77	204.49	204.05	203.26	204.67	203.39	204.87	204.26	203.54
202.17	201.85	202.09	203.04	203.34	202.94	201.36	201.93	202.17	202.34	202.67	202.31	202.56	202.69	202.69	202.64	203.04	202.4	202.28	201.83	203.77	203.01	202.53	203.09	202.37	202.46	202.3	202.77	203.47	202.55	202.92	202.97	201.99	201.53	202.81	202.51	203.7	202.13	202.87	201.01	203.53	202.49	202.08	202.41	203.35	202.55	202.2	201.64	202.67	202.76
205.15	206.22	206.96	204.77	204.89	207.19	205.07	206.16	205.43	207.05	205.25	205.13	204.91	205.29	205.85	204.87	205.37	205.86	206.44	205.18	205.72	205.88	204.91	205.2	205.18	205.68	205.71	205.5	205.41	206.09	205.73	206.25	205.1	206.51	205.2	204.99	205.49	206.28	206.53	205.83	206.13	205.78	204.92	205.92	204.99	204.93	205.51	205.24	205.6	204.86
206.12	206.34	207.15	205.13	205.98	206.68	206.78	206.5	206.54	206.27	207.06	207.03	207.31	206.91	206.04	206.32	205.89	206.95	206.38	206.3	206.82	206.05	206.56	206.14	206.89	207.4	205.94	206.07	206.81	206.76	206.16	206.48	207.33	206.38	205.97	207.14	206.36	207.51	206.27	205.69	205.9	205.74	206.51	205.73	206.89	205.95	206.95	207.08	206.7	206.28
212.76	212.62	212.94	213.5	212.41	212.16	212.89	212.2	212.83	212.46	213.7	212.65	211.89	214.35	212.84	212.53	212.36	211.89	212.19	211.87	211.79	212.1	213.29	212.72	212.76	212.74	213.52	211.19	212.31	212.24	212.6	212.08	212.97	212.39	212.78	212.88	213.01	211.94	212.73	211.98	212.99	213.39	211.56	212.62	212.03	212.45	212.74	212.05	212.56	211.36
205.37	204.57	204.84	204.89	205.19	206.06	206.48	205.39	205.3	206.24	205.62	204.79	206.5	204.11	205.19	204.73	206.73	206.08	204.97	207.04	205.81	206.35	205.69	206.21	204.73	205.39	205.66	205.96	204.81	205.75	206.07	206.98	205.71	205.79	206.03	204.62	205.08	207.07	206.08	206.46	204.8	204.8	205.31	205.6	205.21	205.94	206.04	204.75	204.22	205.84
211.53	211.92	210.75	212.85	211.76	212.16	211.24	211.46	211.49	213.01	212.04	211.31	212.37	212.45	210.7	211.76	211.49	212.25	211.75	211.14	211.63	210.87	210.79	211.67	212.38	212.36	211.55	211.18	211.69	211.91	211.87	212.29	211.8	212.43	211.17	211.92	212.07	211.28	212.04	211.04	212.55	211.33	211.48	212.02	211.02	212.19	211.47	211.76	211.91	210.26
199.94	199.7	197.97	200.16	198.43	199.71	200.66	200.46	199.01	198.6	199.53	200.2	198.72	200.12	199.4	199.38	199.58	199.43	199.94	199.2	199.4	199.7	200.62	199.64	199.2	199.43	201.24	199.9	200.56	199.86	200.15	199.63	200.4	200.44	199.71	199.44	199.95	200.03	199.7	198.58	199.15	200.24	199.99	199.57	199.82	198.19	198.84	199.63	198.65	198.97
202.85	203.63	203.91	203.4	203.32	203.09	204.27	205.24	204.4	203.87	202.91	204.25	204.31	203.68	205.29	204.3	203.29	202.77	203.48	203.13	203.06	204.28	204.86	203.45	203.96	204.65	203.12	203.49	203.7	204.66	204.49	203.98	204	204.19	203.67	203.9	203.86	203.97	203.36	202.34	203.93	203.12	203.66	203.68	203.15	203.04	202.88	204.35	204.03	203.66
213.37	213.71	214.08	213.64	212.75	214.7	214.4	213.56	213.79	213.59	212.93	214.97	213.62	213.17	213.55	214.26	213.25	214.56	213.61	213.53	214.29	213.88	214.62	215.17	214.97	214.54	213.87	212.67	214.74	213.68	213.2	213.77	213.26	214.51	214.93	214.31	213.66	213.98	213.84	215.21	214.96	213.27	212.91	212.96	213.53	214.27	213.57	214.23	213.71	214.38
201.39	200.79	200.49	201.28	201.06	201.05	201.46	200.87	202.01	201.64	200.32	201.01	201.23	201.42	202.27	202.11	200.2	201.61	201.56	201.09	200.53	200.17	201.24	200.3	200.58	200.93	202.8	200.49	201.56	201.16	201.19	201.68	201.51	202.06	201.28	200.78	200.57	202.25	200.28	200.31	200.68	201.15	200.94	200.9	201.2	201.24	200.79	201.45	202.4	201.23
208.02	209.2	207.34	208.57	208.82	207.87	207.84	209.32	208.42	208.75	208.17	208.43	208.97	209.28	208.89	207.55	209.07	208.7	208.28	207.91	208.72	208.83	207.96	209.88	209.23	208.49	208.29	209.17	208.94	209.8	208.73	208.39	208.45	208.17	208.89	209.83	208.29	208.26	208.06	208.71	208.46	208.73	208.9	208.82	208.45	208.76	208.93	208.95	208.58	208.28
199.66	200.31	199.56	199.68	200.27	199	198.62	200.09	199.44	199.83	199.58	199.69	199.52	199.39	200.33	200.24	199.8	201.56	199.63	199.83	198.78	200.49	200.34	200.77	198.8	199.04	199.65	199.67	199.81	199.48	199.39	199.66	200.5	199.65	198.69	198.66	199.32	199.71	199.09	198.74	198.77	199.31	200.28	199.68	199.55	199.48	199.41	200.37	199.99	199
202.06	202.57	201.16	203.58	201.21	202.18	202.15	201.64	202.38	203.71	201.58	202.73	203.24	202.32	203.24	203.03	203.16	200.85	201.92	202.39	202.39	202.52	202.91	202.97	202.84	203.29	202.33	201.84	202.52	201.98	202.76	201.61	201.35	202.1	203.18	203.02	201.36	202.58	202.62	200.76	203.42	202.17	202.66	202.2	203.09	202.4	202.36	202.55	202.84	202.46
212.3	213.2	212.92	213.32	212.52	213.24	212.74	213.67	213.15	211.61	213.56	213.8	212.08	212.73	212.74	213.97	212.96	213.89	212.65	212.47	213.52	212.92	213.4	213.25	213.31	213.66	211.72	214.59	213.38	213.8	213.48	212.35	212.84	212.69	213.28	212.68	212.98	213.41	212.72	213.79	212.79	214.03	213.13	212.94	212.92	213.03	213.74	212.18	213.4	212.08
208.33	210.44	209.63	210.56	209.72	210.42	208.6	209.95	209.31	208.98	210.88	211.03	210.64	209.13	210.57	209.79	209.75	210.03	209.63	208.65	208.84	208.65	209.84	210.05	210.08	209.75	209.47	210.98	209.44	208.65	209.2	210.67	209.19	209.72	209.88	210.32	209.9	210.33	210.06	209.65	208.49	209.07	208.78	209.23	209.35	210.15	209.41	210.13	208.98	209.44
196.21	195.37	195.21	195.12	194.48	194.65	194.97	195.19	195.68	194.88	194.06	195.2	195.46	195.57	194.24	195.04	195.47	194.34	194.85	195.94	194.67	195.12	194.79	195.35	194.58	194.86	194.33	196.04	197.26	195.51	195.61	194.65	195.07	195.62	195.39	195.41	195.6	195.96	194.26	194.82	195.71	196.23	194.87	195.21	195.94	194.75	196.31	195	195.14	195.85
208.39	208.88	208.93	208.32	208.57	209.79	207.88	209.11	207.81	209.35	208.55	208.79	208.79	208.93	210.02	208.9	208.45	208.23	208.06	209.91	208.56	208.42	207.22	208.4	209.2	208.16	208.49	208.27	207.97	208.02	208.07	209.6	209.45	208.72	208.3	207.95	208.46	208.48	208.12	208.91	208.36	209.22	209.19	208.25	207.3	208.53	209.12	208.36	208.61	207.78
208.68	208.98	209.36	209.06	209.78	207.59	208.24	208.66	207.68	208.39	208.45	208.61	209.34	209.31	208.65	208.28	209.69	208.9	209.2	208.03	207.47	208.68	207.52	208.38	208.73	209.33	209.11	208.61	209.13	208.83	208.93	209.71	208.4	209.21	208.14	210.34	208.57	209.85	209.87	208.73	210.2	208.96	209.65	209.05	208.27	209.38	208.2	209.68	209.52	207.61
213.36	211.42	211.79	211.1	211.04	211.57	211.32	211.52	212.73	210.97	211.59	211.84	211.94	210.53	211.01	211.49	211.91	211.41	211.88	211.61	212.03	211.06	211.72	210.77	211.26	210.48	211.82	212.18	211.1	210.93	211.9	212.31	211.21	211.32	212.36	209.7	212.13	213.8	212.03	211	211.44	211.11	211.82	211.26	211.46	211.1	211.98	211.11	211.18	211.46
208.04	209.06	207.75	208.93	209.23	208.92	208.75	208.21	208.8	208.25	209.11	209.24	208.96	209.9	207.85	208.42	208.53	209.13	208.48	208.43	209.79	210.08	208.71	208.15	208.51	208.45	208.77	208.93	209.18	208.21	209.49	209.67	209.21	208.99	209	208.96	208.52	208.29	209.3	209.31	208.08	208.72	208.5	207.83	208.99	208.71	209.44	209.36	208.78	208.59
208.05	208.17	207.54	208.55	207.7	207.47	207.54	207.75	207.92	208.78	207.76	207.78	207.68	207.78	208.74	207.15	207.44	207.76	208.5	205.72	208.81	208.63	207.16	207.75	206.97	208.22	207.35	206.46	207.2	207	207.38	207.87	207.45	207.71	207.76	207.94	208.8	208.33	207.26	207.72	207.85	208.15	206.89	207.2	207.84	207.22	208	208.42	208.15	207.98
200.29	199.17	200.29	200.32	198.64	199.78	200.08	199.82	200.02	199.32	199.47	198.72	199.29	199.29	200.2	199.95	199.62	199.02	199.54	199.11	200.41	198.87	199.66	199.55	198.87	199.41	199.39	199.44	200.1	198.53	199.22	199.61	199.66	199.08	198.88	198.8	198.75	199.98	200.28	200.49	200.01	199.77	199.46	199.53	198.55	199.83	199.78	199.04	199.77	198.6
198.22	198.73	197.82	198.23	199.41	199.46	198.71	198.25	198.72	197.51	198.78	198.23	198.7	198.96	198.8	197.53	198.4	198.69	199.72	199.03	197.99	199.01	198.29	198.08	199.08	198	198.39	198.75	198.04	199.05	198.18	198.47	199.33	197.85	198.04	198.06	198.39	198.71	197.67	199.54	199.27	198.27	199.44	197.89	198.91	198.38	197.59	199.26	198.84	199.25
206.92	206.2	206.26	205.77	205.9	206.8	206.95	207.12	206.2	206.62	206.71	207.21	206.33	207.45	206.73	206.49	206.44	206.78	205.98	206.09	206.4	205.06	206.9	205.33	205.83	206.51	207.16	206.66	207.84	206.79	206.07	205.7	206.79	207.08	206.21	205.92	205.33	205.3	206.2	206.28	205.22	206.23	206.14	205.57	206.99	206	206.1	205.88	205.62	206.09
208.33	207.92	209.19	208.32	209.45	208.57	208.23	209.14	208.92	208.62	207.65	209.38	209.13	208.13	209.36	208.7	209.44	209.04	209.41	209.66	208.77	208.81	207.56	207.5	208.01	209.4	207.58	208.43	209.39	207.11	208.85	209.13	209.05	209.23	209.17	208.87	208.86	208.58	209.58	208.5	208.42	207.2	208.47	209.32	207.25	209.02	209	209.62	209.3	209.35
207.01	206.69	206.23	207.21	206.68	207.95	205.1	205.8	206.87	207.17	207.04	206.16	205.18	206.08	206.98	206.45	207.16	206.74	205.71	206.75	205.26	206.04	207.48	206.81	207.12	207.42	206.74	207.78	206	207.08	206.97	207.4	206.11	205.72	205.63	206.03	205.57	206.49	205.97	205.6	206.15	207.36	207.37	205.69	206.55	206.25	205.7	206.48	206.8	206.16
203.21	202.67	203.8	202.09	202.53	202.71	202.91	203.55	202.93	202.72	202	202.41	202.15	202.81	202.66	201.92	201.65	202.26	202.7	202.13	203.23	202.99	202.93	202.54	201.58	203.37	202.77	202.87	201.43	202.44	202.5	202.37	201.82	201.91	202.42	202.4	203.22	203.34	203.32	202.15	201.83	203.26	202.82	202.69	202.71	202.72	201.71	202.37	202.2	202.04
208.82	207.18	208.15	207.85	207.86	208.44	207.98	208.47	207.9	207.71	207.22	207.54	207.91	207.35	207.63	207.73	207.27	207.74	208.3	207.58	208.54	207.74	206.68	208	208.02	207.06	206.56	208.19	208.42	206.94	208.66	207.6	208.19	208.25	208.19	208.29	206.08	207.85	208.87	207.62	207.88	207.73	208.79	207	207.45	207.14	208.15	208.28	208.06	208.35
208.44	208.14	208.48	208.53	209.77	209.18	208.7	207.98	209.59	208.93	208.17	207.65	208.74	207.51	208.29	208.68	208.41	208.07	208.32	209.48	208.3	208.71	208.65	208.31	208.16	208.74	209.08	208.68	208.06	208.2	207.72	209.44	207.99	209.47	207.36	208.5	208.4	208.03	209.84	208.23	208.94	208.44	208.34	208.65	209.01	208.53	208.26	209.4	208.12	209.58
212.51	212.72	212.17	213.4	213.01	213.07	212.95	212.6	212.17	211.96	212.26	212.14	213.28	212.09	212.4	212.53	211.4	212.65	212.86	212.97	212.07	212.45	213.2	212.41	214.17	212.19	212.07	211.7	212.28	212.86	211.79	212.03	211.84	213.39	212.97	212.88	212.57	212.92	212.14	212.89	212.65	211.65	211.8	212.4	210.8	212.77	212.01	212.68	212.1	212.16
216.33	217.14	216.15	216.72	216.19	216.87	217.15	217	217.27	217.32	217.87	216.56	216.97	217.45	216.65	216.33	217.15	217.59	217.48	217.6	216.64	217.63	218.08	216.93	217.92	217.04	216.97	216.79	216.67	216.72	217.58	216.71	217.11	216.86	217.47	217.23	217.33	217.18	216.44	217.15	217.11	217.24	216.2	217.03	216.3	216.48	216.96	217.41	216.89	216.31
211	211.66	212.35	212.15	211.89	213.02	211.43	211.72	211	211.02	210.45	211.01	211.37	211.42	210.78	212.88	211.87	211.35	210.94	211.79	211.49	211.68	211.82	212.25	212.49	211.9	211.35	211.26	213.12	210.96	211.66	212.04	212.84	211.83	212.15	210.99	211.86	213.27	212.5	211.06	212.04	213.27	211.22	212.05	211.11	211.3	212.69	211.85	211.1	211.48
218.31	216.92	217.91	216.62	217.02	217.45	217.07	216.81	217.27	217.57	216.84	217.29	216.34	217.42	216.2	216.64	216	217.23	216.16	218.26	217.24	217.2	216.79	217.99	217.89	216.5	216.45	216.84	216.61	216.44	216.68	217.46	216.61	217.2	217.34	217.5	216.33	216.7	215.82	217.28	217.59	217.03	217.24	217.5	217.08	216.56	216.16	216.64	217.48	217.23
212.31	212.63	213.62	213.57	212.26	212.62	211.89	213.23	213.27	212.02	212.41	214.13	212.7	212.52	211.03	213.04	212.37	212.12	213.05	211.75	213.66	212.77	212.93	210.99	211.89	211.44	212.96	212.43	212.83	212.58	213.19	212.85	212.75	212.15	212.4	212.48	212.38	212.52	212.28	211.83	212.05	212.68	212.84	212.83	212.68	212.38	212.61	211.19	212.88	212.26
213.51	212.46	212.12	212.46	212.69	213.39	212.71	212.43	212.18	211.89	212.7	212.96	213.07	213.15	213.1	212.36	211.98	212.03	211.94	212	213.72	212.88	212.36	213.66	211.57	211.96	212.4	212.56	212.73	211.67	212.48	213.24	212.03	213.53	212.81	213.04	212.74	211.3	213.63	213.11	212.77	211.51	211.32	211.16	213.15	213.01	212.54	212.37	211.74	213.15
211.86	212.47	212.11	211.06	211.57	211.84	211.19	210.73	211.23	211.84	209.96	211.85	211.01	211.96	211.08	211.41	211.59	210.46	211.05	212.77	210.65	210.52	211.69	212.18	211.5	212.71	211.6	210.87	212.4	212.1	211.91	211.23	210.49	211.69	212.68	212.7	212.4	213.37	212.08	213.02	210.65	211.62	211.8	211.87	211.73	212.74	211.3	211.4	211.36	209.56
195	194.62	195.14	195.87	195.44	195.06	195.37	194.94	195.37	194.9	195.6	196.12	194.46	195.64	195.33	194.89	195.21	194.16	195.8	195.53	195.16	195.62	194.81	195.56	195.34	194.82	195.77	195.9	194.45	195.88	194.52	194.88	196.36	195.6	195.97	194.65	195.05	196.64	194.63	195.99	195.47	195.55	195.18	194.76	195.06	194.65	194.44	195.56	195.11	194.08
217.07	216.3	216.22	216.81	217.82	217.1	217.73	215.89	216.11	216.78	215.93	216.71	216.96	216.45	216.87	217.77	216.92	216.42	218.13	216.79	217.23	216.95	217.17	216.69	217.09	217.24	216.06	216.9	217.22	216.51	216.71	217.16	215.88	217.29	215.5	217.52	218.98	216.85	217.64	216.27	216.95	217.81	219.12	217.69	217.09	218.63	217.4	216.81	216.09	217.32
212.56	212.69	212.29	212.35	211.65	212	212.03	212.12	212.52	211.88	212.54	211.82	212.07	211.86	212.06	211.05	212.3	214.07	212.36	211.88	212.05	212.03	212.29	212.79	211.82	211.73	212.63	213.1	212.76	211.62	212.69	212.69	213.45	212.17	212.35	212.93	211.47	212.78	213.1	213.12	211.78	211.96	211.02	213.24	212.74	213.15	212.84	212.38	212.61	213.17
208.52	207.77	207.73	208.16	208.36	209.29	206.8	207.14	206.83	207.7	208.16	208.06	206.46	207.12	207.8	207.86	208.85	207.43	209.3	207.97	207.37	207.12	206.57	208.91	207.86	207.66	209.32	207.58	206.88	208.22	207.91	208.19	207.73	207.55	208.05	208.35	208.24	209	207.31	208.17	208.33	207.99	207.94	208.41	208.2	207.84	207.39	207.54	207.05	207
199.8	201.05	201.2	199.76	200.67	200.68	200.74	200.34	199.52	200.28	200.49	200.45	200.56	200.31	199.96	199.9	200.02	200.53	199.73	199.8	201.02	200.57	199.55	200.58	200.49	200.11	199.25	201.21	201.05	200.44	200.54	200.09	201.81	199.62	199.9	199.79	200.13	200.02	200.04	200.64	200.66	200.41	199.25	200.28	200.34	200.76	199.96	199.89	200.54	200.5
203.52	203.54	203.76	203.48	203.45	203.75	204.99	204.48	203.33	203.71	205.26	204.84	203.23	203.02	202.64	203.14	204.1	203.39	203.08	204.63	203.73	203.9	202.89	202.98	203.58	203.86	202.95	204.48	203.02	203.22	204.54	203.07	203.89	204.75	202.99	205.3	203.74	203.62	203.21	204.4	204.83	202.73	203.46	204.6	203.48	204.08	203.08	203.92	203.18	204.94
201.25	202.2	202.06	200.93	201.24	202.72	201.66	201.26	199.91	201.4	201.87	199.82	201.46	201.24	201.06	201.36	201.79	200.93	202.82	202.02	200.44	201.03	201.37	200.93	201.2	201.62	201.56	200.49	201	201.74	201.33	200.84	200.14	201.12	201.02	200.6	201.04	201.64	201.43	201.54	201.04	200.48	201.62	200.2	201.46	200.68	200.56	200.21	201.62	201.13
202.82	203.64	203.25	203.83	203.23	203.89	203.31	202.81	203.99	203.05	204.51	204.38	203.87	203.47	203.95	205.14	203.73	203.59	202.6	203.41	203.1	203.3	204.54	204.56	203.24	203.68	203.53	203.98	203.02	204.39	203.28	205.48	203.21	203.29	203.77	205.41	203.2	203.71	204.08	203.65	203.79	203.48	202.77	203.6	203.32	203.79	204.21	204.84	204.46	203.73
206.99	208.38	208.16	207.39	206.98	207.14	208.05	206.76	209.13	208.92	207.32	207.46	206.27	208.66	207.45	207.55	206.79	207.56	208	206.95	208.57	207.16	207.65	208.87	207.97	208.67	206.44	207.33	207.76	207.88	207.92	207.9	207.88	207.23	208.27	207.96	208.15	207.46	208.36	208.3	208.26	207.46	208.11	208.54	208.24	207.45	208.86	206.61	207.48	208.03
212.73	210.97	212.28	210.86	211.12	211.83	212.19	211.09	212.19	211.98	210.59	212.61	212.71	212.42	211.51	211.61	211.25	211.37	211.81	211.21	211.35	212.46	212.31	211.61	212.27	212.31	211.64	212.19	211.55	212.28	212.33	211.63	212.83	210.1	211.56	212.73	211.58	212.62	211.6	212.96	211.85	211.78	212.07	212.3	211.38	211.82	213.01	211.77	211.39	211.66
207.33	208.02	206.48	207.25	208.04	208.38	208.83	207.59	207.36	207.86	207.99	208.53	207.81	207.35	207.57	207.01	207.31	206.55	208.31	208.3	207.95	208.09	207.44	208.38	207.61	207.46	207.78	206.53	208.73	207.87	207.44	206.72	208.18	207	207.91	207.9	207.02	206.85	208.39	207.08	206.25	207.39	206.46	207.03	207.46	207.73	207.5	208.02	206.89	208.74
214.46	213.18	214.81	213.75	214.87	212.01	213.94	214.38	214.39	214.09	213.12	212.95	212.9	213.7	213.83	213.22	212.86	214.31	212.49	213.88	214.53	213.71	214.15	213.83	213.7	212.72	213.98	213.74	214.08	214.43	213.96	212.88	214.13	214.2	213.89	214.17	213.37	214.49	213.7	212.97	213.8	213.4	213.72	213.63	214.21	212.92	213.09	214.47	215.18	213.8
204.35	205.73	205.91	206.16	205.17	205.05	205.28	204.92	206.93	206.21	206.4	206.05	205.4	206.08	205.81	205.99	205.89	205.69	205.86	205.83	205.25	204.92	205.63	205.68	206.12	206.43	205.09	204.43	206.9	205.41	206.58	205.54	204.62	205.5	205.3	205.29	205.69	205.62	205.89	206.32	204.56	205.49	206.27	205.14	205.79	205.06	205.39	205.87	205.83	205.21
211.69	211.45	211.4	211.24	211.62	211.84	212.35	212.29	210.81	211.85	212.81	212.11	211.58	211	212.23	211.95	211	211.78	211.78	211.02	211.74	211.6	211.18	211.85	212.3	209.97	211.77	212.77	211.34	211.67	211.42	211.34	211.53	211.57	211.92	210.6	212.22	211.91	211.81	211.41	211.1	211.86	211.04	211.9	212.22	212.32	211.57	211.2	212.29	210.87
205.92	206.57	207.07	205.36	206.05	205.9	205.98	206.39	207.29	207.15	205.87	207.28	206.97	206.37	205.54	205.49	206.53	207.17	206.27	207.34	206.4	206.37	205.78	207.26	205.14	207.44	207.03	206.73	207.04	207.76	206.33	205.52	207.51	206.13	206.66	206.97	206.27	206.64	206.14	205.62	206.57	205.84	205.52	205.71	207.85	205.54	205.42	205.01	206.36	205.82
207.74	208.36	208.55	206.67	208.34	207.54	208.57	207.45	208.2	208.26	208.05	207.17	207.56	207.67	208.42	207.08	207.49	208.33	207.25	208.46	207.3	207.49	208.03	207.45	207.39	207.27	208.72	208.41	208.67	207.5	207.06	207.59	208.19	207.43	207.78	207.67	207.54	207.63	207.91	208.08	207.47	207.55	208.47	207.15	207.63	207.99	208	207.13	209.27	209.33
216.46	217.97	217.18	215.23	217.02	216.47	217.44	216.81	217.52	216.72	217.2	217.08	216.31	217.74	216.81	217.22	217.61	217.4	217.42	217.63	217.22	216.63	216.53	217.36	217.31	217.16	216.45	217.9	217.03	216.81	216.89	216.64	216.81	216.99	216.02	215.87	216.14	217.58	217.21	217.44	215.5	216.77	216.68	215.55	216.4	217.85	218.28	217.64	217.05	216.57
208.7	207.95	208.33	207.64	208.69	207.53	206.9	207.46	208.47	208.11	208.07	208.32	208.68	208.08	207.53	208.25	208.33	207.53	207.69	207.91	206.95	207.78	207.99	208.68	208.71	207.73	206.81	208.57	207.89	208.23	208.51	207.67	207.75	208.21	206.75	207.46	208.43	207.92	207.66	208.93	208.58	208.95	207.47	208.88	208.03	207.19	208.18	207.81	207.96	208.02
203.7	202.42	203.41	204.48	203.56	203.31	204.04	204.24	203.75	203.28	204.33	203.64	202.71	203.37	203.64	202.93	203.73	203.09	204.65	204.94	203.52	204.17	204.07	203.93	204.6	204.43	203.47	203.79	203.19	203.31	204.08	203.69	203.3	203.76	203.07	203.53	202.87	204.03	204.05	203.51	204.56	202.59	203.85	202.83	203.29	203.27	202.23	204.54	203	203.43
200.06	201.26	200.69	200.5	200.17	200.55	200.15	200.02	199.56	200.67	200	200.84	199.89	199.8	199.95	199.59	199.25	200.39	201.25	199.91	200.46	200.53	199.8	200.02	200.59	200.76	201.38	201.04	200.71	200.65	200.29	200.57	200.39	200.51	200.52	201.13	201.2	200.36	201.2	200.26	199.33	200.52	198.97	201.55	200.11	200.98	200.7	200.34	200.05	200.8
203.7	203.19	203.11	204.07	203.93	203.17	202.6	202.8	202.91	202.97	202.41	203.37	203.98	203.02	203.89	202.68	201.42	203.51	203.01	203.19	203.66	202.16	203.07	203.34	202.76	203.09	203.3	203.76	202.8	202.47	203.28	203.36	201.66	203.05	203.35	203.38	202.35	203.64	203.38	203.75	203.34	202.3	202.74	202.13	203.9	202.59	202.51	203.27	203.3	203.21
204.64	206.38	207.31	206.55	206.42	205.9	207.83	206.11	206.86	205.22	205.33	206.26	206.5	206.84	207.59	205.42	205.84	206.87	206.08	206.17	206.72	207.39	206.56	206.61	206.69	205.18	205.47	206.69	206.5	206.47	206.47	207	207.14	206.71	206.13	205.28	205.9	205.27	206.75	205.03	205.79	205.44	206.52	205.72	206.44	206.12	205.84	206.99	206.72	206.93
217.02	216.84	216.12	218.15	217	216.69	217.06	216.4	217.35	216.34	217.59	218.1	218	217.64	217.05	216.4	218.04	217.17	218.08	217.8	218.94	216.56	216.46	216.91	218.08	215.89	216.6	217.74	216.33	216.92	218.11	217.17	217.72	217.19	216.49	215.82	216.89	216.75	216.89	216.81	216.16	217.79	217.45	216.31	217.48	217.37	217.97	216.9	216.45	216.85
216.25	217.84	216.71	215.8	216.65	216.93	216.55	216.56	216.97	217.33	216.57	216.96	216.88	216.49	217.95	216.88	217.13	217.29	216.5	216.99	217.43	217.13	217.68	218.11	216.72	217.59	216.95	216.86	216.81	216.71	217	217.32	216.85	217.08	217.25	216.74	215.94	216.45	217.27	217.04	216.58	217.36	218.53	217	215.97	217.31	216.47	217.28	217.09	216
210.02	209.07	209.09	209.07	209.33	209.44	209.54	210.03	209.72	210.79	210.5	208.8	210.03	210.09	207.8	210.54	208.22	210.58	209.47	209.62	209.24	209.91	209.65	209.09	209.47	211.01	209.61	210.18	209.28	209.57	209.34	208.93	210.06	209.6	210.04	210.62	209.64	208.87	209.64	209.68	209.29	208.79	209.27	209.26	208.39	210.34	210.04	210.56	209.61	208.47
207.53	207.15	208.09	206.97	206.53	207.52	206.91	206.94	207.64	206.52	207.19	208.28	208.27	208.11	207.24	207.06	207.46	207.31	208.9	207.77	207.87	207.35	207.81	207.97	206.96	208.28	206.25	208.93	206.85	208	207.78	207.49	207.52	207.38	208.05	207.45	206.42	208.59	208.11	206.78	207.01	207.3	207.12	207.53	207.4	207.48	208.12	207.64	207.48	207.13
204.11	204.22	203.52	204.26	203.1	203.65	203.14	204.03	203.26	203.64	203.37	202.68	204.16	204.52	203.39	204.95	201.84	202.48	202.46	203.56	203.19	203.62	205.21	203.52	203.44	203.68	204.27	203.1	203.87	203.15	203.1	204.9	204.18	203	203.54	203.18	204.21	203.77	204.41	203.88	203.5	203.46	203.71	203.37	204.23	204.01	204.14	203.99	203.15	204.81
212.41	211.88	212.67	212.34	212.97	213.11	213.61	214.24	213.58	213.08	213.49	213.93	212.61	212.38	213.18	211.7	213.25	212.64	213.53	212.79	212.32	213.41	212.63	212.82	212.42	213.44	213.57	213.45	212.23	213.18	212.74	211.24	213.68	212.95	212.52	212.24	212.63	213.64	213.34	213.35	213.45	212.56	212.42	213.47	214.02	212.48	213.04	213.25	214.11	212.98
202.99	203.99	203.98	204.79	204.47	203.05	203.51	204.08	203.7	203.08	203.19	203.74	203.88	202.85	203.64	203.91	203.4	203.63	205.19	202.83	204.22	203.4	202.9	203.28	202.26	202.3	203.43	203.4	203.97	203.57	204.04	203.25	203.63	204.23	204.18	203.39	203.26	203.83	203.27	204.07	203.85	204.25	204.76	204.8	202.98	202.47	203.97	204.25	203.72	204.19
207.48	207.22	207.39	207.91	206.63	209.14	209.82	207.52	207.75	207.41	208.79	206.21	206.84	206.67	207.29	208.73	208.27	207.73	208.1	208.26	207.28	208.41	207.68	207.57	207.93	206.91	207.7	207.72	208.69	207.6	207.11	207.97	208.71	208.02	207.54	208.17	209.15	208.42	207.51	207.37	207.23	207.51	207.64	208.55	208.18	207.61	206.77	208.74	207.15	207.32
211.97	211.12	211.79	212	211.91	212.03	210.84	211.11	212.59	211.3	211.37	211.59	211.3	211.62	210.73	211.23	212.73	210.84	211.42	211.27	212.03	211.62	211.94	211.26	211.23	211.29	212	211.67	211.64	211.82	211.35	211.32	211.94	211.64	211.87	211.85	210.91	212.6	211.02	211.11	210.75	212.55	211.61	210.07	211.54	210.71	212.06	210.72	211.12	212.57
217.36	216.89	216.23	217.05	216.08	217.44	216.04	217.77	216.6	215.62	216.62	217.28	216.36	216.6	217.06	215.95	217.16	216.27	218.02	217.68	217.56	217.83	216.89	216.99	217.23	217.21	217.54	217.36	216.99	217.5	217.71	215.98	216.7	217.55	217.63	216.62	217.05	216.8	216.57	216.85	217.06	217.14	216.98	216.94	218.59	216.47	216.91	216.61	216.99	217.11
194.51	194.22	194.52	195.1	195	195.12	194.31	195.89	194.02	194.27	193.67	193.64	194.75	194.51	194.99	194.14	194.56	193.65	194.36	194.76	194.41	194.52	193.43	194.11	193.67	193.63	193.43	193.49	194.93	194.09	194.38	193.55	193.54	194.14	193.89	193.99	193.91	193.82	192.96	195.35	195.26	193.43	192.54	193.72	194.75	194.04	193.11	193.88	195.47	193.25
216.26	216.94	216.02	216.49	216.46	217.96	216.68	216.86	216.89	215.95	216.93	217.31	216.62	217.6	216.81	217.01	217.19	216.59	216.13	217.25	216.98	217.08	217.72	218.01	218.22	217.43	216.05	216.93	217.7	217.08	216.5	216.56	217.66	217.94	217.82	216.52	216.72	217.72	216.24	216.45	216.86	218.1	218.82	217.71	217.94	216.91	217.26	216.98	216.2	216.84
203.77	202.27	203.39	204.08	203.49	204.27	203.58	203.95	202.59	203.83	203.46	204.88	203.88	204.47	202.62	203.2	204.18	203.56	203.03	203.99	202.13	204.13	204.41	203.79	203.26	204.02	204.39	204.44	202.88	204.62	202.84	202.94	204.34	204.99	203.26	204.56	203.33	202.58	205.15	204.14	203.52	203.58	203.41	202.95	204.04	203.44	204.22	203.7	203.24	203.75
203.82	202.78	203.87	203.57	202.98	205.22	203.07	203.52	202.59	203.01	203.8	204.28	203.89	203.93	203.71	202.46	203.49	203.07	203.62	203.07	203.4	203.02	203.03	202.33	202.2	204.43	204.42	202.6	203.88	203.47	203.3	203.09	203.97	203.38	204.71	203.18	202.23	203.67	203.71	203.18	203.03	203.81	203.23	203.12	203.1	203.33	202.89	203.19	202.98	204.92
212.83	213.12	212.99	211.5	213.23	212.35	213.67	213.04	212.13	213.03	212.41	213.87	212.74	212.6	212.69	211.88	213.47	213.15	213.31	213.12	213.74	212.88	212.75	212.18	212.77	212.87	212.61	213.33	213.59	213.7	213.03	212.75	213.08	212.87	212.78	213.6	213.48	213.47	212.31	212.67	213.7	213.09	213.12	212.02	213.63	213.42	213.7	213.06	213.15	213.65
204.41	204.65	204.14	204.59	203.23	205.07	204.8	204.79	205.17	204.83	204.47	203.66	205.05	205.29	203.42	205.03	204.64	204.22	204.1	204.35	205.08	205.03	205.1	205.3	205.6	203.85	204.6	205	205.35	204.84	203.78	205.15	204.91	203.97	205.09	204.31	204.68	204.39	204.43	204.01	206.37	204.34	203.89	204	204.52	205.38	204.38	204.7	204.73	204.46
207.75	207.96	208.99	207.96	207.33	208.01	206.93	208.3	207.69	208.22	207.68	207.94	207.8	208.34	207.29	207.85	208.14	207.42	208.49	208.53	207.7	207.94	208.71	208.19	208.68	207.81	206.84	207.54	207.2	207.71	208.43	208.58	207.75	207.18	207.85	208.05	207.33	208.14	207.72	207.8	207.68	207.56	208.11	208.52	208.27	207.55	207.07	208.83	206.92	206.75
208.76	207.79	207.08	206.76	208.55	209.49	207.61	208.28	207.69	207.79	208.14	208.57	208.21	207.94	208.01	208.27	208.05	208.18	209.31	209.01	208.31	207.47	208.14	207.7	208.19	207.53	208.99	207.85	208.57	208.3	208.42	208.43	208.29	207.51	208.08	208.99	209.24	208.81	207.93	208.78	208.18	208.49	208.52	208.15	208.4	208.37	208.55	208.14	208.85	208.97
216.99	217.65	216.83	216.65	217.08	217.02	216	217.28	218.05	216.2	217.38	217.51	217.78	217.26	216.77	216.78	216.84	217.35	217.7	217.49	217.74	217.49	216.69	216.13	216.93	216.75	217.66	216.91	216.73	216.86	216.31	217.6	216.57	216.32	216.65	216.82	217.28	217	217.52	215.96	216.28	216.77	216	216.82	216.52	217.65	217.34	217.45	216.32	216.73
217.65	218.54	217.14	218.41	217.47	217.11	217.61	217.11	216.48	217.46	217.94	217.31	217.9	217.16	217.78	217.51	218.46	218.03	218.24	217.52	216.88	217.11	217.06	218.06	218.59	217.64	216.95	217.69	217.85	217.47	217.54	217.5	217.47	217.67	218.79	218.33	217.78	217.28	218.34	218.26	217.34	216.75	217.63	218.22	218.49	217.1	217.55	218.41	218.78	218.02
204.79	204.09	205.38	203.69	204.67	205.53	204.5	204.53	204.72	205.03	204.06	204.72	204.22	205.33	204.46	203.67	205.64	204.73	204.72	204.34	204.4	204.64	204.29	204.87	205.5	204	203.86	204.67	205.53	205.72	205.88	204.93	205.06	205.49	205.45	204.09	206.82	205.08	204.14	205.43	205.72	204.81	205.54	203.65	204.4	205.13	204.72	205.01	204.75	205.11
199.62	198.91	199.42	198.57	200.38	199.8	199.59	198.54	200.46	199.97	198.83	199.09	199.77	199.57	199.91	199.41	198.49	198.54	200.32	199.82	199.98	198.96	199.43	198.52	199.82	199.65	199.08	199.14	199.71	199.25	199.57	200.07	198.92	198.38	200.34	198.79	200.5	198.83	199.55	199.61	198.66	199	198.63	199.41	199.76	199.33	198.11	200.04	200.29	200.24
216.61	216.16	217.24	217.37	216.64	217.56	217.13	216.57	217.28	216.96	216.81	216.81	217.76	218.02	217.11	216.81	216.41	217.14	217.72	216.97	216.99	217.61	216.36	217.65	216.82	217.35	217.54	216.63	217.13	217.36	217.25	216.39	217	217.16	216.1	217.34	217.3	217.44	216.61	216.74	216.1	216.78	216.75	217.23	216.61	217.44	217.14	217.98	216.97	217.07
208.06	206.31	207.42	208.52	207.54	206.86	206.47	208.29	207.5	207.72	207.71	207.82	207.44	207.46	207.58	207.26	206.95	207.13	208.21	207.14	208.12	207.52	208.24	207.49	207.35	208.04	207.83	207.07	207.11	206.94	207.58	207.55	208.91	207.28	208.52	207.72	207.82	207.76	207.3	207.34	206.12	208.85	208.15	207.46	208.63	207.88	207.91	208.06	206.71	207.64
200.98	200.81	202.33	200.28	201.6	201.94	200.87	201.22	200.28	201.93	201.95	201.06	200.97	200.69	200.86	200.33	202.67	201.48	200.28	199.36	201.23	200.59	201.06	201.82	201.15	201.21	200.8	200.3	199.87	201.66	200.73	201.07	200.59	202.25	200.8	201.15	200.88	201.63	200.56	200.81	201.86	201.71	202.31	200.43	201.44	201.43	201.85	201.41	201.9	200.63
205.97	204.99	204.47	205.61	203.87	204.72	204.37	205.05	205.45	204.68	205.05	203.93	205.27	203.46	205.21	203.7	205.52	204.31	205.51	204.23	204.83	204.3	204.89	205.03	204.54	204.42	205.74	204.78	204.4	204.74	205.11	204.69	203.74	204.24	206.02	205.43	204.67	204.87	205.47	204.62	205.56	205.3	205.71	204.71	205.22	203.72	204.74	204.25	204.25	203.73
193.21	195.01	194.86	194.61	194.29	194.54	194.43	194.71	194.54	193.02	192.98	194.82	193.65	192.98	193.65	194.15	194.1	194.42	194.58	195.4	193.42	193.76	193.97	193.83	193.7	193.71	194.14	194.26	193.96	194.15	193.45	193.29	193.24	194.71	194.31	193.88	194.51	192.85	194.66	193.45	193.46	193.82	194.52	194.38	193.77	194.49	194.51	193.84	194.96	193.51
199.94	199.71	200.04	200.66	199.77	200.37	200.08	201.7	200.21	202.03	200.82	199.95	200.69	199.4	200.88	199.51	199.2	198.47	200	201.53	200.18	199.74	199.14	200.11	199.63	200.01	198.83	201.36	200.43	200.22	200.36	201.57	199.9	199.82	200.68	200.62	200.87	200.71	200.52	199.93	200.58	199.3	200.23	200.35	201.05	200.4	199.73	201.22	199.94	199.97
200.43	199.63	200.7	199.98	199.75	199.92	201.03	201.23	200.48	200.79	199.79	200.44	200.42	200.99	199.92	201.54	201.46	201.52	200.58	200.53	199.89	200.67	200.16	200.14	200.45	200.88	200.33	199.96	200.62	200.58	199.99	199.79	200.89	201.43	200.13	199.36	201.34	199.43	201.63	200.36	200.29	201.82	199.64	200.44	201.12	201.2	200.18	199.46	200.65	200.29
207.85	208.41	209.46	208.62	208.71	208.62	208.55	208.72	209.06	208.17	209.7	209.75	209.59	209.31	209.39	209.01	208.66	208.36	208.41	207.91	210.25	208.66	208.17	209.75	208.27	209.26	209.29	208.14	209.4	208.76	208.71	209.34	209.64	208.95	209.4	209.04	208.99	208.04	209.81	208.82	208.19	207.53	208.21	207.66	209.31	208.11	208.37	208.19	207.86	207.86
206.62	207.33	206.95	205.41	206.65	206.44	204.67	206.14	206.66	207.83	206.37	206.47	206.64	206.99	206.36	207.07	207.46	203.98	206.54	207.17	205.99	206.48	206.74	206.76	205.95	207.08	206.76	204.58	206.54	207.84	205.96	206.46	206.09	206.71	205.77	206.9	206.01	206.91	206.9	207.42	206.7	206.73	205.78	206.16	207.44	205.62	207.29	206.85	206.62	206.4
197.97	200.21	199.76	199.8	199.72	199.68	198.98	200.35	199.22	199.9	198.96	200.1	199.44	199.4	200.17	200.4	199.94	199.95	199.28	199.37	199.67	199.14	199.52	198.75	200.61	199.3	200.31	198.81	199.7	199.74	198.58	199.04	198.66	199.75	199.44	199.46	199.75	200.29	199.4	200.13	198.66	199.93	200.38	198.87	198.87	199.97	199.58	200.3	200.42	199.94
217.98	218.01	215.14	215.53	216.85	218.15	216.89	216.81	216.19	217.32	216.59	216.49	216.29	216.44	215.9	216.88	217.24	216.73	216.96	216.49	216.19	217.65	217.04	216.91	217.78	216.8	216.16	216.85	216.88	217.56	216.24	216.68	218.03	218.38	217.09	217.56	216.72	218.23	216.68	217.09	217.37	216.82	217.07	216.75	218.22	217.42	217.91	215.24	217.69	216.71
210.97	211.96	211.11	210.76	212.39	210.69	210.38	211.21	211.42	211.58	212.55	211.81	210.79	211.01	210.6	211.66	212.39	211.97	211.82	211.34	212	212.03	211.89	212.02	211.86	211.87	211.47	211.81	211.61	212.22	212.15	211.1	211.31	212.17	212.63	210.92	211.64	212.79	213.12	211.95	210.96	210.91	211.43	211.62	211.62	211.11	212.26	211.53	210.97	213.11
198.65	197.53	198.42	196.69	198.1	198.24	198.68	197.95	198.19	197.53	198.27	198.28	197.85	197.94	198.71	198.32	196.6	198.69	198.01	198.24	198.43	197.05	197.48	197.71	198.3	197.25	197.92	198.17	197.42	197.12	198.65	198.74	198.43	197.54	197.73	197.71	199.3	197.87	198.28	197.93	197.55	197.35	197.75	197.35	197.56	196.97	197.77	197.44	197.86	198.67
211.91	211.24	210.9	211.38	211.58	212.08	211.36	211.48	210.42	211.75	211.25	212.04	210.63	211.11	211.41	212.09	213.32	210.95	211.11	210.88	212	212.2	212.38	211.65	212.55	211.67	211.76	211.13	211.24	213.31	212.02	212.21	211.42	212.54	211.98	212.41	211.38	212.14	211.65	210.82	211.82	211.53	211.43	211.59	211.71	212.49	211.48	211.88	211.51	210.91
208.49	208.66	208.19	208.94	209.16	208.39	207.82	208.79	208.45	208.82	208.98	208.35	208.69	209.44	208.46	207.98	208.85	208.7	209.34	208.91	208.81	207.9	208.68	208.83	208.31	208.76	208.12	208.85	208.36	208.88	209.1	209.52	208.2	209.44	209.39	208.95	208.23	208.53	209.24	209.76	209.48	208.9	208.25	209.84	209.56	208.96	208.18	208.66	207.86	209.33
201.13	199.88	200	200.25	201.11	200.56	200.49	199.79	199.19	200.8	200.41	198.98	199.71	200.83	200.71	200.75	201.92	200.08	199.74	201.07	200.32	201.66	200.09	200.51	200.78	200.54	200.55	200.12	200.43	200.95	199.64	199.24	200.06	200.13	200.83	199.74	200.52	199.76	200.15	200.15	200.41	199.82	201.33	200.12	200.89	200.38	199.21	201.53	201	200.02
197.97	198.6	199.22	198.39	198.48	199.43	198.79	198.71	197.97	198.7	198.67	197.41	198.79	199.39	198.89	197.79	198.7	197.52	198.33	198.37	198.63	198.68	198.27	198.38	197.75	199.27	199.12	197.72	198.83	197.97	198.76	198.09	198.15	197.69	199.12	198.33	199.2	200.6	198.4	198.14	198.57	197.89	199.13	198.49	198.74	199.31	198.37	198.6	198.1	199.04
209.23	209.05	208.04	208.76	208.97	208.37	208.09	208.39	208.8	208.15	208.78	208.87	207.96	207.91	208.85	207.55	207.32	208.4	207.33	209.22	207.71	208.3	209.03	208.98	208.76	209.38	208.59	208.55	208.03	209.31	208.85	209.67	208.96	209.3	208.36	208.4	209.59	208.05	208.79	208.01	209.63	208.59	208.83	209.17	209.55	209.13	208.23	208.21	207.77	209.44
215.76	216.65	216.65	216.67	217.52	216.48	216.15	215.97	216.15	217.37	216.41	217.89	217.02	217.34	217.22	216.12	217.78	217.74	217.37	217.26	216.08	216.68	217.22	216.79	216.4	216.41	217.77	217.29	217.6	217.01	216.69	216.28	216.86	217.51	216.37	217.83	216.42	216.41	216.11	216.11	216.77	216.11	217.14	218.72	216.61	217.03	216.77	216.52	216.9	217
209.29	208.91	208.27	208.91	208.62	208.83	208.46	208.9	208.42	209.62	210.08	208.82	208	209.35	208.71	208.71	208.11	208.42	209.26	209.86	208.92	210.01	208	208.26	209.97	208.76	209.42	208.34	209.05	209.4	207.93	208.26	208.55	209.52	209.19	208.47	209.2	208.26	208.94	208.53	209.26	209.27	210.11	209.53	207.67	209.16	208.65	208.93	209.57	207.24
202.19	201.13	201.4	201.38	199.52	200.95	200.81	200.86	200.76	200.6	201.53	200.84	201.12	201.34	200.87	201.34	200.62	201.45	200.57	200.47	201.22	200.99	201.39	201.01	201.93	201.11	201.4	200.91	201.94	200.93	201.14	202.36	201	200.35	201.03	199.86	202.14	201.73	200.84	200.44	201.43	201.95	201.69	200.59	201.3	201.26	200.66	201.45	200.3	201.04
203.48	204.16	203.61	204.37	205.17	204.38	204.37	204.25	203.37	204.19	204.37	204.65	203.99	203.58	203.61	203.77	204.24	204.99	205.18	204.32	204.33	205.1	205.92	203.44	203.57	203.66	204.3	204.03	204.15	203.64	203.07	204.21	204.11	204.67	203.56	203.92	203.51	204.18	205.47	204.73	203.22	204.19	204.74	204.04	204.03	203.84	204.16	204.52	204	204.51
207.62	208.37	208.64	206.87	207.08	208.41	208.67	209.12	207.43	207.38	208.28	207.88	208.45	208.68	208.97	208.84	208.27	207.83	207.21	206.95	207.54	207.31	207.13	207.78	207.67	207.71	207.07	207.15	208.06	207.57	207.85	207.83	207.17	207.53	209.04	208.77	208.27	208.53	208.6	207.46	208.37	207.37	208.26	207.53	207.72	207.38	207.59	207.83	207.34	207.95
207.47	207.76	206.04	206.63	207.14	208.27	207.23	208.63	206.82	207.96	206.66	208.24	207.35	207.36	206.26	207.38	208.8	208.13	206.82	207.47	208.3	207.49	207.5	209.12	207.05	207.16	207.69	208.11	208.71	206.82	207.78	206.38	207.77	206.81	207.77	207.39	207.35	208.28	207.5	208.31	208.14	207.91	207.76	207.51	206.31	208.45	206.58	208.14	207.12	208.56
203.86	203.95	204.09	204.04	203.53	202.87	203.76	202.94	204.27	204.26	203.32	204.01	204.09	204.13	204.06	203.71	203.66	204.15	203.62	202.78	204.75	204.13	203.33	204.19	203.08	202.41	203.28	203.5	203.49	203.13	203.08	203.42	204.57	204.21	203.47	204.57	204.06	203.05	202.03	203.65	203.45	204.14	203.85	203.46	204.03	203.2	204.37	203.66	203.89	203.67
207.92	207.93	208.12	208.14	207.8	208.13	208.27	207.45	208.47	207.53	208.33	208.62	206.82	207.3	207.37	207.7	209.19	208.03	207.36	207.51	207.15	207.95	208.12	206.98	207.29	207.55	206.84	207.84	207.75	207.02	208.3	207.48	207.49	207.94	207.36	207.7	208.02	207.45	207.47	208.58	207.5	207.92	207.88	207.45	208.62	208.07	206.89	207.45	207.85	207.66
209.02	210.26	209.43	209.53	208.67	209.24	210.23	210.36	210.04	209.18	209.51	210.75	208.82	209.08	209.36	209.57	210.92	210.79	209.13	210.23	209.17	210.35	209.44	209.41	209.9	210.14	209.91	209.51	208.93	210.26	209.47	208.24	209.26	210.47	210.5	209.59	209	209.89	209.67	210.76	211.1	209.8	209.67	210.25	208.81	209.25	210.15	209.87	209.26	209.14
213.73	212.52	213.05	212.87	213.43	214.6	211.56	213.08	213.12	212.3	213.66	212.94	212.5	212.79	212.78	211.85	212.29	213.51	212.84	212.95	212.93	212.25	212.58	213.1	211.82	212.5	212.79	211.65	213.3	211.89	213.13	212.59	212.32	214.13	212.36	213.96	212.11	212.37	212.83	212.65	212.57	212.78	213.05	212.63	213.58	213.7	212.92	212.78	213.64	212.39
206.32	209.27	208.46	208.47	207.7	207.94	208.46	207.41	208.5	208.14	207.69	207.48	208.23	206.61	207.98	207.9	207.21	208.69	208.4	208.25	207.74	207.31	208.75	208.48	208.17	207.99	207.93	206.96	206.98	206.92	208.04	207.15	207.93	206.03	207.35	207.22	207.05	207.14	207.78	208.11	208.77	208	207.69	208.42	207.71	208.42	208.46	208.13	207.14	206.99
209.22	208.7	209.63	207.97	209.32	210.07	207.83	209.7	208.68	209.75	209.1	207.9	208.59	209.1	208.57	208.59	209.16	208.32	209.17	209.18	208.92	209.12	208.79	208.78	208.84	208.01	208.64	207.86	209.18	209.46	208.99	208.18	209.94	208.9	208.44	208.33	209.7	209.9	208.91	209.17	208.73	208.78	208.55	208.91	208.86	210.49	208.97	208.3	209.46	209.08
206.8	205.09	206.08	206.33	204.47	205.51	203.81	206.16	206.03	205.77	205.25	205.99	206.64	205.52	205.06	205.96	206.21	205.14	204.97	206.25	204.53	205.49	206.39	205.4	206.14	205.31	206.05	206.15	205.98	204.37	205.01	205.75	206.93	204.7	205.24	205.88	205.28	205.73	206.2	205.26	204.84	204.96	204.95	205.61	205.32	206.24	205.55	206.39	205.88	207.46
208.81	208.79	208.42	209.38	208.94	209.56	208.53	208.22	209.71	208.46	209.51	208.89	208.47	207.29	209.24	208.66	209.25	209.6	209.33	208.69	209.35	209.14	209.41	209.02	207.82	208.75	207.67	208.6	208.2	208.86	209.32	208.9	208.66	209.23	207.75	209.08	209.04	207.96	209.13	208.29	208.1	208.18	208.46	209.1	208.82	209.99	208.55	208.96	208.69	207.85
206.08	207.09	207.93	207.93	206.9	208.91	207.7	207.34	207.81	207.71	208.11	208.57	208.61	207.57	208.11	207.26	207.63	207.31	207.28	207.55	207.44	207.1	207.87	207.56	207.42	207.42	208.42	207.81	207.71	208.42	208.04	206.9	207.48	208.49	207.65	207.74	207.73	207.87	206.71	208.41	207.64	207.8	206.21	207.44	207.46	206.5	207.15	208.3	208.22	207.97
207.95	207.28	207.97	208.03	208.49	207.43	207.95	208.02	207.46	207.5	207.59	208.55	208.25	207.72	208.62	207.32	207.99	206.86	207.07	207.7	206.97	206.36	208.17	206.94	207.02	207.52	207.82	208.26	208.37	206.93	206.82	208.01	207.9	207.88	207.86	208.03	207.02	207.95	208.42	208.65	208.16	207.11	208.74	207.06	206.61	206.53	208.44	207.39	207.51	206.09
209.02	209.41	208.87	208.48	207.58	207.69	208.8	208.51	208.98	209.67	208.58	208.01	207.92	209.09	207.94	208.93	208.42	208.59	207.93	208.97	208.63	209.3	209.5	209.22	208.27	209.18	207.6	208.98	208.13	210.04	210.21	208.93	208.31	209.41	208.76	209.44	209.26	208.49	209.68	207.86	207.74	209.61	208.65	207.82	208.25	207.97	207.26	208.06	207.66	207.93
212.19	211.99	213.35	212.35	212.23	212.03	211.75	212.14	211.7	212.37	212.78	212.11	212.53	210.97	211.71	212.42	212.79	212.36	212.12	211.78	212.24	211.4	211.85	212.07	212.35	211.02	212.43	210.97	210.8	211.71	210.87	211.38	212.52	210.98	211.76	211.74	212	210.24	211.24	212	211.34	211.73	211.22	211.76	212.18	213	211.77	211.51	211.12	212.38
216.88	216.67	216.76	216.89	217.15	217.92	217.08	215.76	215.94	217.47	217.67	216.44	216.36	216.63	217.52	216.2	217.04	217.32	216.35	217.03	216.18	216.68	215.82	216.33	216.69	216.65	217.9	216.99	216.88	217.02	217.7	217.22	216.48	216.92	216.91	216.71	217.77	217.27	217.08	218.23	216.83	216.6	216.87	216.57	217.53	217.45	217.1	217.99	216.98	217.2
211.61	211.1	212.56	211.03	211.31	211.2	211.38	211.46	211.03	212.4	211.8	211.48	211.76	212.14	211.01	210.13	211.56	210.94	211.45	211.54	210.18	211.61	211.31	212.04	209.98	212.26	212.07	210.31	210.75	212.02	211.35	211.89	211.17	211.26	212.42	211.25	211.73	211.78	212.09	211.92	211.15	211.83	212.17	210.2	213.01	212	211.33	212.8	211.83	212.02
204.03	203.74	204.17	204.05	204.14	203.61	204.89	203.36	205.58	204.02	203.87	203.62	203.31	203.94	203.56	203.81	204.14	203.37	202.81	204.27	203.65	204.12	204.18	204.41	204.22	203.85	203.62	203.93	204.29	202.97	204.07	202.99	203.96	204.82	204.19	203.69	203.72	203.77	205	203.49	204.02	204.13	204.15	203.91	204.88	202.87	204.44	203.44	203.79	205.12
205.07	204.74	204.44	205.88	205.46	204.14	204.35	203.99	204.31	203.18	205.53	204.36	204.28	204.78	204.83	204.57	205.17	204.16	205.04	204.43	204.64	205.45	203.19	204.8	204.67	204.63	205.17	204.75	204.42	203.73	205.88	204.99	204.7	204.71	205.23	204.83	204.29	203.71	206	205.25	205.16	205.93	204.8	204.55	203.47	205.06	205.21	204.06	205.17	205.33
213.29	212.53	212.86	212.65	213.44	212.23	212.89	212.77	213.81	212.2	213.13	213.56	212.85	213.42	212.19	212.76	212.61	213.39	213.52	212.09	212.87	213.09	214.85	213.97	214.27	212.48	213.24	214.35	212.27	213.95	213.08	212.98	212.71	214.17	213.48	213.7	211.96	212.92	212.42	212.02	213.43	212.93	213.27	213.34	213.23	214.05	211.91	213.02	212.6	211.85
208.19	208.74	209.53	209.43	207.99	207.87	209.62	207.99	208.2	209.18	209.38	209.01	208.74	207.98	208.28	208.15	208.82	208.36	208.38	209.17	209.18	209.57	208.97	208.85	208.83	208.97	209.33	210.19	207.93	209.81	207.43	208.29	209.17	208.85	208.28	208.38	209.48	208.71	207.62	208.61	209.53	207.49	207.83	207.52	209.12	207.49	208.72	208.92	208.86	208.97
208.17	208.67	208.65	208.87	208.41	207.98	209.4	209.27	208.93	207.84	207.9	208.84	208.99	208.22	208.25	209.28	208.35	208.13	209.97	208.93	210.07	208.14	208.04	208.67	208.08	208.35	208.31	208.4	209.13	209.45	208.74	208.38	208.82	208.87	208.22	207.83	208.11	209.32	209.59	208.12	208.46	208.38	208.46	209.46	207.71	208.84	209.13	209.2	208.97	207.77
204.07	204.2	203.66	204.89	205.39	205.14	204.66	205.01	203.6	205.43	204.5	203.32	204.3	204.43	204.31	204.9	203.44	204.95	204.96	205.49	205.2	204.68	204.15	204.44	204.48	203.72	205.68	204.29	205.83	204.16	204.42	205.07	204.51	205.05	204.75	204.19	205.13	205.07	204.14	204.1	203.91	204.95	205.14	204.75	204.96	204.29	203.84	205.06	203.6	204.83
205.35	206.07	205.7	205.78	206.66	206.32	206.42	206.62	206.63	206.63	205.77	207.02	205.02	207.33	205.76	207.02	206.75	206.26	207.33	207.1	205.77	205.65	207.12	207.24	206.44	206.38	206.36	205.64	205.5	206.51	207.27	207.35	206.43	206.51	205.54	206.29	206.26	205.76	207.16	206.83	206.3	205.91	206.31	206.61	206.29	206.61	206.94	207.11	205.97	206.52
208.92	210.44	210.25	209.02	209.85	210.55	210.07	210.34	209.95	209.55	209.59	210.04	208.82	210.22	208.3	209.52	208.77	210.7	210.43	210.17	209.6	208.76	209.21	209.86	211.26	210.95	209.07	210.9	208.81	209.84	209.58	210.04	209.94	210.03	209.88	210.45	208.96	209.88	207.52	211.41	209.46	209.36	210.19	210.15	208.9	209.52	209.65	209.11	210.39	209.66
211.09	210.84	211.78	210.89	211.86	211.66	210.65	212.21	211.53	211.77	212.02	212.3	211.7	211.47	211.49	211.73	211.09	211.88	211.02	211.24	212.09	211.52	212.02	211.87	211.85	211.62	212.07	211.96	212.23	211.44	211.66	212.85	211.52	210.56	211.74	212.07	212.03	211.04	211.34	210.91	211.36	212.09	212.02	211.59	211.3	211.5	211.09	210.28	211.58	211.69
193.54	194.17	193.84	194.85	195.59	194.28	193.93	194.61	194.34	193.35	194.18	193.62	194.25	194.34	193.61	193.58	195.25	193.37	193.48	193.15	195.07	194.62	194.03	194.7	193.5	194.24	193.56	195.56	194.84	194.35	193.59	194.21	194.43	194.3	194.69	194.77	193.75	193.42	193.42	194.75	194.43	194.6	194.55	193.95	194.45	193.59	193.32	193.5	193.62	193.98
205.39	205.99	207.19	206.34	207.35	205.27	206.41	206.9	206.22	205.87	206.96	207.56	205.9	207.15	206.94	206.42	207.08	205.99	206.61	206.78	206.46	204.83	206.64	207.02	207.54	205.91	205.7	205.71	206.33	205.74	205.64	205.62	206.38	206.92	206.98	205.69	207.85	206.97	206.84	206.74	206.26	206.22	207.42	206.13	207.1	205.93	206.47	205.67	206.69	205.76
208.88	207.97	207.92	207.89	208.36	208.53	208.3	208.4	208.17	208.44	208.93	207.92	208.77	208.79	208.83	208.95	208.66	209.67	207.53	209.59	208.95	208.16	207.73	208.38	207.95	208.32	208.65	208.24	209.33	207.92	209.02	208.43	207.18	208.78	209.11	208.69	208.34	207.92	209.44	207.29	208.01	208.64	207.72	208.34	208.99	208.29	208.23	208.29	208.5	208.18
203.17	203.57	203.3	202.18	204.59	203.98	203.95	204.03	204.64	203.29	202.89	203.52	203.84	203.86	203.22	203.5	203.59	204.8	203.6	203.97	203.35	203.5	203.73	204.1	204.35	203.43	203.59	201.97	203.24	204.79	203.53	203.05	203.06	203.51	203.97	203.81	203.07	203.08	204.28	204.15	203.05	202.75	203.86	203.9	204.28	203.62	203.19	204.6	203.11	203.91
211.27	211.26	211.17	211.84	211.84	211.4	210.89	212.48	212.17	210.92	211.27	211.9	212.32	211.96	212.37	211.9	211.77	211.98	211.82	211.96	211.16	211.44	211.01	211.81	211.12	211.54	211.3	211.73	211.3	211.36	211.16	212.2	211.72	212.15	213.15	212.24	212.06	212.26	211.63	211.62	211.13	212.66	211.51	212.14	212.67	210.63	211.9	211.64	210.83	211.6
208.25	207.91	207.52	207.16	207.19	207.71	207.52	207.32	207.5	207.89	209.26	208.19	208.44	207.84	208.16	207.48	207.67	207.89	207.67	208.58	207.36	206.94	207.86	206.56	206.97	208.49	206.5	207.52	207.96	208.16	207.74	207.97	208	208.51	207.72	207.19	208.48	206.79	207.7	207.04	208.31	208.51	208.57	207.42	207.75	207.11	208.02	206.21	207.67	207.37
198.43	198.48	199.24	199.38	199.08	199.32	198.13	199.09	197.29	199.5	197.28	197.33	197.55	199.7	198.39	199.16	198.7	198.18	199.51	199.29	198.39	198.43	199.08	198.56	198.07	198.41	198.19	197.88	197.96	198.14	198.13	198.5	198.33	198.31	198.55	199.61	199.27	198.56	197.38	198.41	199.07	198.44	199.25	198.34	198.93	198.06	198.72	198.93	198.4	198.62
203.5	203.1	204.18	202.64	204.52	203.1	204.41	204.95	203.62	204.07	204.25	205.02	204.18	203.43	203.42	203.22	204.5	203.8	204.4	204.36	203.97	203.57	204.61	203.38	203.04	204.2	202.7	203.52	204.98	204.16	203.49	205.44	203.57	203.18	203.1	204.19	203.53	204.02	203.72	203.53	204.66	204.03	203.43	203.19	204.11	204.45	203.49	204.43	204.13	203.96
216.73	217.34	218.17	217.26	217.18	217.6	217.71	218.6	217.59	217.55	217.34	217.06	218.15	218.47	218.21	217.4	218.03	218.72	217.7	217.08	218.3	217.27	217.17	218.28	218.01	218.07	217.48	218	217.67	218.11	216.69	217.26	217.71	218.85	217.69	217.99	218.31	218.02	217.82	218.13	217.45	217.66	217.99	218	216.25	217.98	217.41	218.05	218.22	217.44
203.45	202.58	202.58	202.51	203.04	201.68	202.08	202.39	202.94	202.79	202.52	203.68	202.47	201.94	202.67	202.32	202.83	203.13	202.61	202.29	202.84	203.32	201.55	202.25	202.81	202.2	202.12	203.24	202.16	202.37	201.69	202.55	202.11	202.21	202.68	202.55	203.18	202.96	201.95	202.31	203.26	202.66	202.77	202.78	202.68	203.28	202.62	202.41	202.44	202.74
208.7	208.15	209.02	208.82	209.06	209.36	209.24	207.74	208.07	208.15	207.82	209.05	209.68	207.37	208.55	209	208.9	209.07	208.15	209.42	209.19	207.9	208.52	208.28	209.09	208.79	208.63	208.85	209.94	209.44	208.16	209.03	209.53	208.84	210.6	208.81	208.71	209.19	209.56	208.21	208.61	208.65	209.12	208.93	208.45	209.34	208.06	208.48	209.17	208.6
210.36	210.19	208.98	208.95	209.22	210.43	210.44	208.73	210.43	208.64	210	209.76	210.46	208.93	209.32	209.71	208.77	210.22	210.2	209.35	210.59	209.48	208.81	208.83	209.44	210.16	210.25	209.55	209.51	208.61	209.27	209.35	208.94	209.54	209	208.18	210.27	209.93	210.24	210.18	209.27	210.25	209.53	208.87	208.99	210.27	209.1	209.08	209.93	210.09
210.93	211.72	212.35	211.18	211.46	210.75	211.08	211.54	211.31	211.53	210.6	212.47	211.51	211.74	211.92	211.53	212.28	211.96	211.64	212.09	211.45	211.39	212.13	211.68	212.17	210.69	211.06	211.7	210.77	211.65	213.01	211.24	211.94	212.3	211.62	211.07	212.03	212.08	211.68	211.8	211.59	211.52	212.15	212.8	210.23	211.09	211.7	211.76	211.97	212.24
194.56	194.71	195.1	194.61	193.64	193.76	193.96	194.36	194.14	194.01	194.47	194.7	194.05	193.26	193.72	194.4	193.48	195.29	193.68	194.24	193.99	193.95	194.24	195.22	195.23	194.63	193.81	193.53	193.98	193.71	194.21	195.09	194.58	194.91	194.8	193.91	195.05	193.87	193.58	193.21	194.13	193.7	194.73	194.35	194.54	195.92	194.45	193.64	193.82	194.06
207.17	208.12	207.95	207.24	207.41	208.04	207.86	208.45	208.95	206.99	207.22	208.21	207.16	208.06	208.53	206.96	207.06	207.14	208.17	208.13	207.58	207.77	208.41	207.76	208.21	207.9	208.35	207.05	207.66	209.53	207.44	207.85	207.89	207.57	208.59	207.84	207.68	208.31	207.9	206.77	207.92	208.01	208.34	207.99	208.48	207.36	207.61	206.86	207.5	207.43
203.04	203.62	204.12	203.11	202.95	203.53	203.59	202.66	203.85	203.54	202.69	202.52	202.46	203.35	202.68	204.12	203.94	202.28	203.94	202.45	203.21	202.46	203.41	203.78	205.49	202.42	203.47	202.71	202.96	202.89	202.69	204.51	203.43	203.73	202.21	202.66	202.65	203.12	204.13	203.67	203.94	202.14	201.43	202.35	203.39	200.99	204.11	203.61	203.83	203.47
216.38	218.15	218.28	216.61	217.52	216.4	216.72	216.28	216.74	217.86	217.73	216.96	216.23	217.56	216.46	217.27	217.85	217.41	216.38	217.67	217.7	216.5	216.44	217.08	216.6	217.43	216.9	216.03	217.45	216.7	216.24	215.9	215.92	217.57	218.07	217.38	216.47	217.58	217.22	217.04	216.99	216	217.82	216.89	218.32	216.3	215.67	217.04	216.8	217.12
194.81	193.07	194.21	194.31	193.91	194.85	193.81	192.75	194.06	194.08	195.49	194.09	195.84	193.81	194.76	193.48	194.83	193.32	194.32	194.68	194.38	193.88	194.49	193.91	193.99	194.09	194.36	192.85	193.86	194.03	194.93	194.49	194.54	193.98	193.7	193.87	193.6	195.44	193.86	194.29	195.27	193.92	192.4	195.17	193.8	196.29	194.97	193.5	194.27	193.76
203.93	203.05	203.38	204.46	204.22	202.84	203.24	203.69	203.87	203.99	202.86	203.6	203.85	203.65	202.79	203.69	201.75	203.32	202.31	204.51	204.08	203.33	204.16	203.39	203.37	202.51	202.36	203.65	203.67	203.79	203.37	203.56	202.66	202.25	204.01	203.81	202.37	203.06	203.15	203.74	204.16	202.98	204.08	202.59	203.58	203.98	204.6	203.97	203.7	204.29
202.79	204.06	203.44	203.61	204.92	203.77	204.37	203.92	204.13	203.16	203.41	204.22	203.45	203.71	204.77	204.04	202.35	203.94	203.77	203.84	203.07	204.22	202.75	203.79	203.01	204.44	202.93	204.98	204.08	204.37	203.98	202.68	204.53	203.88	202.86	203.88	203.3	203.1	203.96	203.76	203.29	203.48	202.94	203.63	202.65	203.39	203.42	204.47	203.55	203.55
202.38	203.87	203.65	203.63	203.03	203.63	204.3	203.11	202.24	202.85	203.88	203.35	202.76	203.59	202.8	203.87	202.79	202.88	203.27	203.56	204.57	203.44	203.69	203.23	203.39	202.75	203.53	202.81	202.93	203.04	204.06	203.4	203.18	202.99	203.42	202.85	202.57	203.97	203.35	202.91	202.64	202.19	202.86	202.87	203.57	202.98	201.79	202.94	203.04	203.1
208.19	208.98	208.95	209.09	207.79	209.51	209.19	208.47	208.93	208.58	207.67	209.55	208.69	209.02	208.55	209.67	208.85	208.25	208.88	208.75	209.07	209.52	208.89	209.01	208.07	209.04	209.71	209.36	208.41	208.86	208.09	208.11	209.13	207.82	208.79	207.71	208.49	210.31	208.99	208.61	208.72	209.97	209.3	208.81	207.75	209.86	208.87	208.67	209.74	207.92
197.71	198.29	198.1	197.95	198.1	198.47	198.37	198.6	197.56	197.49	197.83	198.89	199.58	197.67	197.54	198.54	198.54	197.69	197.61	196.57	197.78	197.89	197.83	197.5	197.69	197.79	198.82	197.45	198.46	197.65	198.04	197.45	197.27	198.37	199.13	198.88	197.64	198.24	198.77	197.37	198.24	198.41	197.14	197.87	197.98	198.42	199.27	198.15	197.29	198.01
204.29	204.22	203.13	204.13	203.69	204.55	203.64	203.96	203.26	203.9	203.35	204.21	204.5	203.64	203.29	204.04	204.01	203.51	203.42	203.95	204.92	204.11	203.7	203.33	203.59	204.69	203.81	203.79	203.46	203.94	203.69	202.36	203.8	203.91	203.55	203.51	202.72	201.93	204.16	204.29	203.54	203.92	203.86	202.87	202.65	203.59	203.58	204.92	204.07	203.11
216.55	216.63	217.91	216.99	216.55	216.57	217.27	216.28	217.31	216.79	216.04	216.37	216.6	216.73	217	216.54	217.86	216.68	216.38	217.31	217.42	217.08	216.48	217.67	215.34	215.95	216.55	217.38	216.66	216.51	218.32	217.68	215.47	216.17	216.67	217.05	217.2	217.23	217.67	217.03	217.79	217.21	217.41	217.72	217.63	216.77	217.62	216.35	216.35	216.97
208.64	210.18	209.1	208.87	207.83	208.38	207.63	208.15	208.47	208.22	207.94	209.32	209.05	209.52	208.08	208.87	208.83	207.9	208.21	207.5	208.85	208.26	209.69	208.26	208.5	208.1	208.14	207.66	208.52	207.9	208.21	208.46	208.47	208.16	207.65	208.48	207.11	209.55	208.59	208.64	209.34	208.54	207.65	207.62	208.57	209.02	209.05	207.63	208.12	209.45
212.68	211.13	212.66	212.23	211.78	211.07	211.89	211.96	211.71	212.11	211.68	211.08	211.45	211.81	211.96	210.89	211.9	211.8	213.52	211.43	211.7	211.77	212.36	212.67	212.22	211	211.38	210.36	211.69	212.43	210.55	211.77	212.16	211.14	211.76	211.73	212.13	211.73	212.51	211.7	211.38	211.61	212.46	212.66	212.23	211.33	212.36	211.37	211.41	211.43
204.37	205.29	204.52	204.58	204.1	204.56	206.16	204.31	205.2	204.47	204.86	205.19	204.94	203.64	205.38	205.11	204.7	204.72	205.17	204.1	204.01	205.65	204.99	204.97	204.44	205.14	204.6	205.35	203.69	203.87	203.93	204.28	205.72	204.4	205.39	205.25	205.24	205.01	205.06	203.96	204.47	204.07	204.53	204.39	205.14	204.47	204.38	205.34	204.3	205.4
194.03	193.26	194.72	193.83	195.47	194.11	193.45	194.79	193.81	194.84	194.78	194.06	194.1	193.66	194.1	193.97	194.75	192.15	193.58	193.47	194.52	193.08	195.37	193.54	193.97	193.71	193.5	194.83	194.21	194.39	194.52	194.51	194.41	193.31	194.18	193.84	194.4	194.95	194.17	193.64	194.5	194.39	193.97	195.8	195.09	193.91	194.44	194.04	193.87	193.95
208.43	208.73	209.57	207.23	208.14	207.49	208.5	208.49	208.4	207.77	208.63	208.73	208.04	208.94	208.86	207.86	208.66	208.56	208.95	209.45	209.26	209.23	207.93	208.04	207.97	208.05	209.46	208.83	208.38	208.29	208.45	208.43	208.57	207.92	207.99	207.78	209.35	207.57	209.1	207.66	208.73	208.7	208.27	208.79	208.75	207.69	208.28	209.05	208.18	210.09
209.14	209.71	209.08	209.55	211.65	210.55	208.79	210.08	211	209.62	209.07	210.05	209.19	209.19	209.01	209.2	208.48	208.59	210.17	208.92	208.93	208.98	208.54	210.47	209.21	209.74	209.17	211.15	209.16	209.54	210.46	208.83	210.58	209.25	209.76	210.19	209.45	209.01	209.41	209.91	209.42	209.33	210.09	209.49	208.8	209.28	208.92	209.86	208.72	208.69
204.92	204.09	204.73	204.94	205.06	203.91	204.68	204.3	204.09	204.1	205.9	204.95	205.04	204.03	205.78	204.58	205.49	203.97	205.26	203.9	202.99	203.93	204.49	204.64	205.21	204.11	204.07	204.17	204.64	205.16	205.23	204.31	204.55	205.21	204.16	204.61	204.71	204.51	204.89	205.22	203.95	204.52	204.85	203.77	204.14	205.35	204.55	205.37	204.33	204.88
212.22	212.31	212.04	212.46	211.67	212.11	212.18	212.45	209.99	211.6	212.64	211.84	211.77	211.09	212.14	212.42	211.68	211.21	211.02	211.54	212.54	211.13	211.06	212.06	212.11	210.96	211.92	211.46	211.41	212.2	212.09	212.36	212.52	210.43	212.38	211.73	211.95	212.4	211.48	210.76	210.75	212.62	210.87	212.63	212.14	211.8	212.49	211.84	211.61	211.44
209.41	210.03	209.5	209.65	209.23	209.25	208.84	209.82	208.87	209.84	209.64	209.09	209.51	210.52	209.54	208.97	210.11	209.01	208.75	209.26	209.6	209.54	209.99	209.68	209.62	208.32	209.42	209.3	210.14	209.69	208.38	209.64	210.67	209.13	209.96	208.85	209.45	209.33	209.84	209.48	207.81	209.13	208.22	209.72	208.02	209.5	209.53	210.43	211.19	210.4
206.87	208.56	208.5	208.79	207.5	207.82	207.56	208.97	208.28	207.66	207.68	209.41	207.65	208.43	207.2	207.07	206.96	208.13	208.4	207.63	208.17	206.96	208.64	207.21	208.19	207.2	207.23	208.33	208.37	207.19	208.17	207.84	208.07	208.07	208.87	207.53	208.17	207.77	207.28	207.79	207.72	207.61	208	207.15	207.05	207.36	207.6	207.5	207.8	208.39
209.57	208.3	208.7	208.56	207.21	208.63	207.91	207.73	207.31	208.86	208.94	209.02	208.45	207.78	207.35	209.55	207.91	208.16	208.49	208.37	208.97	207.78	208.36	207.58	207.65	208.04	208.42	208.69	207.88	208.23	208.96	207.97	208.91	209.09	209.08	207.82	208.71	208.88	208.53	208.41	208.54	209.17	208.6	208.39	208.87	208.8	208.05	208.94	208.43	209.65
204.58	205.28	205.12	204.33	204.56	203.87	204.89	204.59	203.56	204.93	204.72	205.68	205.93	204.45	205.35	205.53	205.85	204.8	203.92	205.07	203.24	204.45	205.87	204.26	205.3	205.27	204.86	204.71	205.38	204.49	204.83	205.89	204.71	204.61	205.84	203.71	204.75	203.65	204.42	205.2	205.07	203.78	206.39	204.4	204.25	205.91	204.84	205.43	204.33	205.16
213.96	212.79	212.11	213.67	212.59	212.54	213.21	213.88	213.2	212.87	212.06	213.02	212.61	212.96	213.29	212.43	212.32	213.8	214.13	212.76	213.21	212.3	214.11	213.66	213.29	212.57	212.96	213.63	213.2	214.42	213.75	212.68	213.67	212.89	213.22	212.76	213.44	213.17	213.12	213.87	212.37	212.8	213.67	212.92	212.77	213.64	212.87	214.07	213.45	213.36
205.31	205.35	205.65	204.51	204.22	204.57	205.32	205.45	204.88	204.53	205.31	205.11	203.42	205.49	204.71	205.21	204.41	203.07	204.95	205.86	205.42	204.51	205.4	205.05	205.32	203.98	204.29	204.02	203.52	204.49	203.58	204.59	203.67	203.43	205.44	204.06	204.5	204.59	204.79	204.83	204.52	204.11	205.18	204.3	204.8	204.91	205.14	205.13	205.08	205.13
211.59	211.71	211.45	211.13	212.38	211.67	212.02	210.79	211.27	210.82	211.51	211.72	211.38	211.59	211.46	211.08	212.56	210.8	211.82	211.67	211.19	211.81	212.14	212.1	211.71	211.03	211.89	211.63	211.89	211.81	211.34	212.07	211.94	211.38	210.28	211.84	211.41	211.42	210.99	212.2	212.17	211.32	212.87	211.86	211.52	212.01	211.2	211.06	210.88	212.44
208.9	208.7	208.35	209.87	208.08	208.67	208.69	208.41	208.34	209.16	208.77	208.68	208.66	208.56	209.44	208.49	208.44	208.88	208.6	207.77	208.56	208.59	208.28	209.76	207.17	208.09	208.06	209.08	208.64	209.15	209.47	209.54	210.06	209.57	208.41	209.43	208.82	209.87	208.92	208.53	208.39	208.18	208.15	209.15	208.71	207.94	208.27	209.94	209.09	209.46
200.4	200.06	201.25	199.07	200.87	200.67	199.92	200.07	200.76	200.82	200.16	200.23	200.82	199.51	200.24	200.98	200.12	201.15	200.66	200.54	201.07	200.62	200.09	199.64	200.46	200.5	201.34	201.33	201.12	200.73	199.42	201	199.76	200.07	200.49	200.64	200.08	200.53	200.5	199.3	201.24	201.09	200.35	199.76	200.94	200.84	200.15	199.5	199.73	200.91
213.67	212.76	213.24	212.88	213.1	213	213.06	213.12	212.94	212.47	212.79	213.42	213.41	212.53	212.63	213.73	213.43	213.34	213.16	213.68	213.22	212.25	213.37	213.78	213.02	212.73	212.29	212.66	213.41	212.6	212.11	212.58	214.11	212.98	212.61	212.64	213.79	212.97	212.95	213.15	213.41	212.97	212.12	212.99	212.74	214.08	212.84	212.53	213.8	213.16
198.68	198.81	199.11	199.93	199.3	198.41	199.04	199.52	198.78	198.61	199.01	198.57	199.51	199.54	198.68	198.6	198.21	197.7	198.1	198.87	198.14	198.9	198.18	197.72	199.52	198.89	199.89	198.69	198.81	199.19	198.92	197.23	197.7	199.54	198.33	200.73	197.5	198.97	198.32	198.75	197.88	199.05	198.57	199.66	198.19	199.09	199	198.56	198.27	198.15
213.28	213.75	212.29	213.92	213.55	212.13	212.68	213.27	212.1	212.35	213.57	213.44	211.85	213.09	213.85	213.07	212.79	213.95	212.94	212.49	212.94	212.38	212.54	212.97	212.54	211.58	212.56	213.02	212.74	211.4	213.49	213.63	212.91	212.96	214.29	211.89	212.54	212.96	212.47	212.98	214.83	212.65	213.85	212.25	212	213.81	212.63	213.24	214.12	213.07
207.94	207.64	207.51	206.85	208.39	207.8	207.85	207.87	208.77	208.1	207.87	208.52	207.2	208.06	207.79	207.74	207.33	208.8	209.28	207.83	208.03	207.71	207.67	207.07	206.67	207.59	207.45	206.89	207.53	207.55	207.43	208.29	208.23	208.09	207.98	207.18	207.56	208.16	208.25	209.29	207.16	207.56	207.44	207.44	208.67	208.08	208.69	208.81	207.71	206.92
203.27	204.26	202.73	203.81	202.33	203.39	203.09	204.85	202.34	203.63	202.99	202.97	203.6	203.81	204.15	203.58	203.97	203.5	202.74	203.8	203.24	203.5	204.98	202.92	203	203.95	204.07	203.21	203.12	203.09	203.5	203.2	203.49	203.17	203.12	204.17	204.19	204.53	203.2	202.84	203.8	203.27	203.25	204.14	203.24	202.54	204.11	204.17	202.05	205.27
217.06	217.7	216.11	216.88	217.8	217.39	216.15	217.33	216.55	216.38	216.17	216.36	217.57	217.31	217.41	217.25	216.78	217.32	216.82	216.52	216.1	216.39	218.77	217.61	217.16	217.27	216.14	216.2	216.94	217.09	217.57	216.49	217.42	218.13	217	217.66	216.57	216.46	217.16	216.64	217.26	217.83	216.92	217.05	217.15	216.22	216.33	217.47	217.7	217.32
213.25	213.48	213.87	214.24	213.38	213.02	213.37	213.89	213.87	213.97	213.1	213.87	214.07	214.6	213.59	213.71	214.34	213.87	214.81	214.36	213.61	213.67	213.6	214.52	213.96	214.71	213.63	214.1	213.93	213.31	213.87	213.45	213.21	214.16	214.61	213.2	214.39	213.46	212.49	214.29	213.63	213.99	213.56	213.95	213.32	212.85	214.6	213.97	213.04	213.43
211.78	209.91	211.52	211.92	211	210.93	212.72	210.68	210.78	211.1	211.27	210.78	212.28	210.78	212.45	211.75	211.4	211.78	211.56	211.42	211.62	211.35	210.52	211.26	210.93	211.22	212.79	211.23	211.46	212.07	212.03	210.81	211.29	211.66	211.04	212.4	211.98	212.09	212.2	213.11	210.51	212.52	212.07	210.94	211.52	210.88	213.2	211.45	211.06	211.26
200.82	201.38	199.29	200.1	199.47	201.36	201.12	200.34	200.23	200.22	200.38	200.27	200.85	200.78	201.08	201.33	200.46	199.96	200.47	200.14	200.65	200.57	199.98	201.03	200.06	200.21	200.34	200.82	200.17	200.6	199.82	199.86	200.63	200.04	200.07	199.84	201.12	201.42	199.53	200.17	200.31	199.95	199.63	200.19	201.18	200.26	199.91	200.98	199.59	200.74
206.04	206.7	204.8	205.97	205.49	207.41	207.07	206.01	206.99	206.89	206.94	206.03	205.9	206.69	206.61	206.93	206.04	205.81	205.5	207.04	207.43	206.26	207.46	206.4	206.5	207.33	207.18	207.33	206.43	206.93	206.81	206.38	206.72	206.68	206.28	205.99	206.26	206.64	207.09	206.12	206.82	206.7	206.09	206.1	207.67	207.06	206.99	206.44	207.16	206.92
204.58	205.38	204.18	204.11	203.59	205.46	203.78	204.53	205.69	204.81	204.67	204.88	205.32	205.76	204.34	204.01	205.35	205.14	204.39	206.57	205.14	203.71	204.13	204.02	205.57	203.67	205.37	204.32	203.73	205.32	205.25	204.4	206.55	205.77	204.71	204.36	204.52	205.42	205.07	203.87	204.19	203.25	204.28	203.12	203.63	203.75	205.43	204	205.4	204.74
217.86	217.77	217.07	217.53	218.02	217.5	217.26	217.83	218.38	218.18	218.41	217.51	217.92	218.23	217.63	217.87	218.31	217.42	218.3	216.8	216.54	217.6	217.81	216.82	217.88	218.14	217.47	218.17	217.57	218.32	217.42	217.37	217.73	217.34	218.05	217.81	217.37	218.79	218.3	218.07	216.81	218.4	216.82	217.87	217.53	217.03	217.4	218.38	218.41	218.24
211.75	210.98	211.68	211.89	211.22	212.36	212.41	210.38	211.27	210.96	212.7	212.53	211.73	212.38	211.27	211.51	211.79	211.99	212.2	211.29	212.01	210.9	211.1	212.42	210.98	211.35	210.76	210.98	211.67	211.59	210.82	212.2	212.14	211.4	210.77	213.17	211.88	211.6	211.19	211.75	212.34	211.44	212.71	211.59	211.4	211.52	211.44	212.82	212.21	212.4
209.44	209.74	209.03	209.01	209.47	209.57	209.17	210.14	209.86	210.15	209.03	208.61	209.04	209.12	209.53	209	210.11	209.62	209.61	209.11	209.56	209.88	210.01	209.65	209.11	209.97	208.58	209.27	209.54	210.3	209.81	209.83	209.54	210.01	209.64	209.2	208.66	209.2	210.27	209.54	209.74	209.21	210.6	209.8	209.8	209.98	209.69	210.02	209.23	209.78
208.22	208.46	208.28	208.39	207.87	208.23	210.05	208.67	208.4	207.87	208.35	208.32	208.41	208.3	208.13	208.33	207.78	208.24	208.96	208.24	208.12	209.09	208.08	208.61	208.67	209.25	208.74	208.91	209.49	207.4	208.41	209.05	208.55	210.06	208.34	207.78	207.99	209.34	207.91	208.61	208.44	209.35	208.79	208.33	207.93	209.15	208.65	208.51	209.39	208.51
202.37	202.61	202.98	202.47	201.96	203.64	203.85	203.15	202.44	203.09	203.17	201.65	201.97	203.43	202.79	202.98	202.09	200.97	203.22	203	201.82	203.6	202.95	202.53	202.81	202.71	202.88	202.26	203.45	202.7	202.28	202.99	202.61	202.22	202.48	201.05	203.22	202.49	203.77	202.48	203.3	203.21	202.93	202.79	202.84	202.44	202.17	202.48	203.05	202.47
208.66	209.94	209.47	209.2	208.97	208.43	208.45	208.85	208.66	209.4	209.13	207.75	209.31	208.96	208.62	208.14	208.43	208.44	208.89	208.52	208.8	208.99	208.76	208.15	209.26	209.46	208.19	207.75	208.59	208.2	209.14	208.29	208.81	209.05	208.38	208.56	208.6	209.13	208.16	208.18	209.38	209.21	209.13	209.83	208.52	209.46	210.24	209.14	208.74	210.04
195.16	194.35	194.27	196.15	195.18	194.82	195.39	194.75	195.66	194.31	195.17	195.83	195.52	195.48	194.05	195.62	194.03	195.75	195.33	194.62	194.56	195.21	194.93	194.78	196.02	195.7	194.69	194.98	195.37	194.54	193.59	195.04	195.78	195.65	194.94	195.3	195.72	194.62	194.88	194.65	194.1	195.84	195.59	195.14	195.03	195.4	195.17	194.86	194.46	193.92
212.41	211.66	211.33	211.02	211.83	212.54	211.28	211.49	211.72	213.47	210.22	210.07	212.64	212.6	211.54	211.98	210.34	211.93	212.84	211.93	211.16	210.75	210.56	212.08	211.2	213.18	212.02	212.38	210.65	210.44	211.89	211.45	212.26	212.49	211.01	212.03	210.71	212.26	211.55	212.36	212.85	211.26	211.87	210.15	211.13	210.95	211.49	211.39	212.73	211.1
207.35	206.86	207.33	208.08	206.64	207.32	207.49	207.79	207.82	207.23	208.07	207.89	208.12	207.78	207.69	208.36	208.37	207.87	208.14	207.58	207.19	207.58	207.63	207.33	207.78	207.21	208.07	207.54	206.57	207.28	207.92	207.96	208.13	208.05	208.05	207.14	207.6	207.5	207.73	208.59	207.8	207.68	207.14	207.01	207.31	208.63	207.75	207.26	208.09	207.36
199.19	199.91	198.5	200.35	199.91	199.41	198.86	200.23	200.23	200.65	199.17	199.3	198.73	200.17	199.01	199.58	198.7	198.38	199.21	199.38	200.33	200.16	199.87	199.88	199.02	199.34	198.44	198.94	199.25	199.18	199.84	198.14	199.48	199.38	200.58	199.81	199.65	199.79	198.65	200.1	198.74	199.73	199.91	198.63	198.81	199.16	199.5	199.03	199.45	199.24
217.13	217.44	217.23	217.71	216.04	216.13	217.4	217.79	216.62	217.96	216.18	217.44	215.71	217.02	216.91	216.4	217.25	218.12	216.69	216.81	215.86	217.07	216.27	217.3	216.93	217.56	215.73	217.01	216.99	216.06	216.41	217.36	217.02	217.26	216.49	216.64	216.64	216.95	216.37	216.57	217.5	215.93	216.86	217.3	216.38	217.28	216.98	217.89	216.98	215.81
209.17	209.71	209	208.24	209.75	208.56	208.35	207.6	207.52	208.35	208.78	208.53	209.09	208.12	208.92	208.66	208.88	208.93	208.51	208.9	208.71	208.68	208.5	208.85	208.61	207.65	208.17	208.9	208.99	207.84	209.03	209.55	208.93	208.86	208.79	207.3	209.05	209.48	207.21	207.6	208.06	208.64	208.58	207.85	209.53	207.87	208.18	208.77	209.6	207.88
210.21	208.76	208.53	207.87	209.29	207.16	208.73	209.57	208.26	208.56	208.11	207.6	209.58	208.12	208.09	207.98	208.51	208.2	208.29	208.18	208.41	208.81	208.92	208.81	209.53	209.53	208.3	208.48	208.76	208.46	208.6	208.74	208.52	207.81	208.05	208.19	208.23	208.09	208.03	208.9	207.38	209.98	207.98	208.65	209	207.1	207.81	208.93	207.96	207.85
204.62	203.64	204.66	205.44	204.08	204.86	205.49	204.58	203.95	204.6	203.68	205.89	205.41	204.64	205.92	205.7	203.28	205.71	204.96	204.8	204.58	205.48	204.94	206.52	205.51	204.96	204.43	204.08	205.96	204.57	205.54	204.75	204.5	205.16	204.76	204.1	204.67	205.16	204.19	204.39	204.79	204.89	204.41	205.14	205.43	205.52	204.45	204.8	204.82	204.62
216.1	216.43	216.61	216.77	215.88	217	216.31	217.22	218.05	216.72	217.51	217.38	216.74	217.28	216.07	217.38	218.8	215.84	217.32	216.93	217.12	216.94	216.02	217.29	217.48	215.75	216.59	215.9	215.88	217.66	217.44	217.43	217.24	217.03	217.18	216.84	217.14	216.82	217.1	216.93	215.96	216.41	217.11	216.67	217.14	217.12	216.92	217.7	216.85	217.36
211.74	212.78	212.37	212.37	212.96	212.68	212.79	211.87	212.75	212.72	213.09	211.06	211.99	211.96	212.17	212.38	212.31	212.26	211.87	212.41	212.22	211.88	211.34	212.79	210.74	212.24	212.45	213.36	212.88	211.59	212.66	211.69	212.86	212.95	212.51	211.68	211.19	212.48	212.42	213.82	212.84	212.6	212.39	213.43	211.67	213.43	212.28	212.17	212.23	212.3
208.11	207.33	208.13	207.36	207.25	208.79	207.87	208.25	207.83	208.29	205.94	208.61	208.31	207.75	206.76	208.28	207.51	207.25	206.79	207.84	207.76	208.67	208.13	208.05	206.51	207.3	208.04	207.71	208.5	207.92	207.54	208.02	207.82	208.17	207.67	207.83	207.98	208.58	207.77	208.7	207.93	207.99	208.47	208.63	207.16	207.54	208.17	208.64	207.91	208.56
217.96	216.86	215.09	215.22	217.25	215.84	217.46	216.63	216.18	216	218.71	217.49	217.68	216.93	216.6	217.38	217.78	216.37	217.18	217.28	216.76	217.57	216.71	217.12	216.64	217.08	217.6	217.24	218.09	216.37	216.5	216.83	217.18	216.78	216.64	217.02	217.45	216.3	216.74	216.36	217.81	216.53	216.48	217.19	216.02	217.65	216.58	216.03	215.58	217.06
207.52	208.14	209.27	207.29	207.91	208.07	207	207.8	208.94	207.66	208.53	208.19	207.9	207.28	208.75	208.39	208.08	207.95	208.1	207.92	208.42	207.68	207.9	208.33	207.63	209.12	207.9	207.94	208.57	207.54	208.01	207.56	207.98	207.18	207.41	206.96	208.88	207.19	207.3	207.5	208.66	208.36	207.45	207.58	208.12	206.8	206.61	207.19	207.7	207.31
201.84	201.85	203.36	202.22	202.55	202.1	201.59	201.41	202.76	202.29	202.18	202.1	202.21	202.31	201.51	203.09	203.08	201.8	202.98	202.36	201.71	202.04	201.23	201.45	202.96	202.18	202.74	202.55	202.32	202.76	202.45	203.12	202.33	202.59	201.59	202.89	202.31	201.32	202.07	202.81	201.69	202.46	202.39	202.74	203.38	201.84	203.18	203.28	202.65	202.18
210.13	208.84	209.18	208.95	210.18	208.57	208.98	209.76	209.58	209.5	209.67	209.34	209.63	210.17	209.94	209.86	209.69	208.55	208.96	209.24	209.86	209.05	209.75	210.61	210.07	209.54	210.1	210.23	210.16	209.74	209.69	209.65	210.33	211.24	210.03	209.47	210.27	209.36	209.3	210.16	209.45	209.92	209.83	209.09	209.89	209.37	208.64	210.51	210.42	209.36
206.15	207.3	205.31	205.47	205.85	205.65	207.03	205.62	204.97	205.8	205.63	206.25	206.94	205.9	205.55	206.79	206.12	206.13	205.97	205.68	205.61	205.45	205.17	206.43	204.06	205.63	205.74	205.41	206.23	205.39	205.38	207.54	205.07	206.18	205.08	205.56	205.68	205.55	205.4	205.65	205.87	206.86	205.78	204.93	206.41	204.89	205.82	205.67	205.92	204.11
205.94	205.48	206.15	205.4	205.92	205.8	205.98	205.52	205.76	205.62	204.92	205.79	206.38	205.56	205.55	205.98	206.16	205	205.28	204.51	206.53	205.07	205.17	204.94	206.17	204.73	205.85	204.49	205.35	205.12	204.22	205.82	205.38	206.12	204.99	206.21	206.31	205.04	204.5	205.86	205.45	205.43	204.93	204.75	205.78	205.85	204.86	206.06	205.69	205.37
206.97	207.08	206.71	207.16	207.83	207.98	207.54	206.92	206.98	207.42	207.71	206.79	207.62	207.76	206.87	207.17	207.71	207.33	207.53	208.31	206.9	207.7	206.6	207.82	208.14	208.11	207.23	206.76	206.24	208.5	208.13	206.86	207.49	209.11	207.43	208.56	207.79	207.63	207.8	207.28	207.89	208.86	207.42	207.92	206.84	206.92	207.42	207.08	207.9	208.11
211.03	211.22	211.51	211.3	211.67	212.68	211.45	210.85	213.33	211.14	211.03	211.89	211.99	212.08	211.95	210.38	211.51	210.53	211.69	212.15	212.62	212.01	212.13	211.59	212.02	212.88	210.7	212.51	211.3	211.29	210.59	211.75	211.33	210.55	211.87	211.97	210.85	211.39	211.86	211.26	211.73	211.51	211.44	213.11	212.29	211.67	211.83	212.14	211.43	213.01
207.43	206.57	208.82	207.48	207.48	208.3	207.59	207.19	208.82	208.57	208.09	207.97	207.1	206.63	208.35	209.02	206.72	207.94	207.42	208.28	207.59	207.26	207.78	208.19	207.66	208.51	208.09	209.22	207.75	207.77	207.5	207.54	207.62	207.41	207.92	208.38	209.08	207.87	208.42	207.28	208.32	208.39	208.29	207.2	208.31	207.12	207.21	207.62	207.61	208.01
211.3	210.78	213.27	212.15	211.63	212.08	211.74	210.75	210.97	210.72	211.8	211.35	211.79	212.13	209.96	212	212.15	212.71	211.22	211.33	210.66	210.8	212.68	211.88	210.92	211.2	212.07	211.19	211.55	210.67	212.66	211.56	211.48	211.1	211.97	211.39	211.28	212.2	211.52	212.45	211.36	211.85	211.4	212.1	211.43	211.41	211.33	212.99	211.64	210.82
207.11	208.67	207.95	207.91	207.87	206.99	208.18	207.72	208.44	208.25	206.97	207.15	206.99	207.74	207.41	208.62	208.67	207.14	207.5	206.62	207.77	207.04	207.92	207.58	206.02	207.76	207.81	207.76	207.3	207.65	207.73	207.26	208.94	208.14	208.65	207.49	207.81	207.96	207.17	207.11	207.68	207.98	207.78	208.58	207.14	206.74	207.33	207.07	207.82	208.58
207.12	208.75	207.54	207.97	207.72	207.94	206.84	208.27	208.29	207.89	207.21	208.3	207.81	207.62	207.56	207.55	207.38	207.51	206.85	207.47	207.73	207.02	208.28	207.41	207.9	208.66	207.79	207.59	208.11	207.68	207.33	207.23	205.57	207.84	208.67	207.83	207.87	207.76	207.15	208.07	207.85	207.42	208.11	208.38	207.72	207.63	207.58	207.44	208.12	207.35
207.2	205.5	204.81	206.49	206.06	206.04	205.26	205.37	206.71	205.31	205.99	204.57	205.37	205.43	205.36	205.56	204.58	206.1	205.86	205.88	204.78	205.41	207.27	204.71	205.97	205.05	205.4	205.87	205.68	205.68	206.64	205.41	205.5	206.17	206.27	206.23	205.74	206.08	206.43	206.15	204.91	206.76	205.41	205.49	204.2	206.43	205.78	205.25	205.19	206.1
203.61	203.53	203.88	204.05	203.3	204.29	202.75	204.34	203.53	203.69	205.73	203.47	204.26	203.89	203.15	204.65	204.38	203.56	206.03	204.28	203.37	204.02	204.02	204.24	204.34	203.92	203.64	204.94	204.37	203.92	203.97	203.89	203.63	204.39	203.49	203.91	203.23	203.21	204.33	203.18	204.23	203.74	203.53	205.3	203.63	203.92	205.17	202.74	203.9	201.49
201.96	203.44	203.98	202.46	203.36	202.14	201.72	202.56	202.62	202.67	202.03	202.94	202.97	203.25	202.79	204.14	203.32	202.03	201.97	201.8	202.19	202.88	202.29	202.47	202.13	201.99	202.89	203.94	202.47	201.95	202.56	202.31	202.34	201.69	203.31	202.29	202.44	202.02	202.9	201.92	203.66	201.82	202.53	202.54	202.25	202.22	202.39	203.12	201.92	202.96
204.2	206.21	204.47	205.18	204.41	203.89	204.58	204.31	204.67	203.92	204.04	204.76	204.38	204.04	204.27	205.21	204.12	205.23	205.06	205.19	204.77	204.47	206.49	205.29	205.91	204.76	205.49	205.26	204.3	204.46	204.65	205.46	204.75	204.3	205.19	205.86	205.4	205.61	204.26	204.7	205.2	204.46	205.11	205.16	205.16	204.45	204.04	204.2	205.37	203.87
208.56	208.32	209.25	210.22	208.11	208.82	208.44	209.73	208.71	208.61	209.83	209.73	208.61	208.22	207.64	208.96	208.1	208.25	209.27	208.03	208.61	209.43	209.6	209.86	208.34	208.21	208.62	207.58	209.89	209.13	209.71	207.83	208.29	208.07	209.7	207.64	207.51	208.9	209.18	207.93	208	208.94	208.93	209.28	208.51	208	209.3	208.74	209.47	208.58
207.17	205.86	205.12	207.52	206.3	206.95	206.78	206.25	206.73	207.44	206.35	205.79	206.11	206.04	206.54	206.29	206.18	206.84	205.92	207.03	206.62	206.55	206.76	206.53	205.77	206.59	205.33	205.83	205.07	206.66	206.48	205.45	205.43	206.59	206.83	206.08	206.73	206.78	206.68	206.22	205.82	206.82	206.13	206.21	206.37	206.76	206.32	207.23	205.57	206.26
208.6	208.26	208.6	209.4	209.26	207.98	208.85	208.26	210.24	208.25	208.57	207.62	207.9	209.14	208.41	208.54	208.34	208.96	208.88	208.2	208.15	207.64	207.89	209.25	209.67	208.36	207.11	208.15	207.88	208.39	208.9	209.11	209.04	208.51	208.74	208.74	207.87	209.3	208.5	208.87	209.47	207.74	208.21	206.59	209.43	208.27	208.96	207.93	207.95	208.58
217.88	216.69	217.28	215.98	216.83	217.04	215.71	217.82	217.09	217.25	217.81	216.27	216.76	216.64	217.71	216.76	218.32	216.72	217.25	216.88	216.28	217.34	218.82	217.17	216.87	217.68	216.66	216.9	216.24	217.31	216.55	217.52	216.72	217.73	217.27	217.14	216.65	217.49	217.53	217.79	217.34	215.63	217.54	217.55	216.87	216.72	216.82	217.3	216.97	217.69
212.49	213.3	212.34	213.1	211.66	211.85	212.79	212.55	213.26	213.34	213.09	213.09	212.02	212.23	212.76	213.06	211.59	211.77	211.94	211.21	211.89	212.44	213.14	212.22	212.48	212.24	212.11	213.38	212.78	212.51	212.37	212.08	212.5	212.99	210.88	211.45	211.6	212.52	213.12	212.59	211.87	211.81	210.94	212.63	211.8	212.31	212.38	212.82	211.95	211.82
208.06	209.22	208.8	208.76	208.47	208.92	209.11	209.79	208.35	207.71	208.94	209.33	209.15	208.9	208.35	209.01	207.82	209.36	207.38	208.9	208.46	207.47	207.7	208.07	208.67	208.23	208.42	210.03	208.46	208.11	209.34	208.83	209.08	208.23	209.55	209.36	208.36	208.18	209.41	209	208.53	208.63	208.94	209.33	207.76	209.26	209	209.32	208.64	208.98
200.67	199.52	199.03	200.44	198.66	200.1	200.65	199.93	200.2	199.54	200.29	198.75	201.17	198.93	200.51	199.47	199.64	199.85	201.72	200.88	200.15	198.91	199.33	200.1	200.83	199.68	200.24	200.23	199.95	200.17	198.99	199.02	201.42	199.68	200.61	199.44	199.7	199.15	200.12	200.89	200.21	200.32	200.67	201.2	200.63	201.75	200.91	200.51	201.43	200.22
217.34	217.48	217.61	216.7	216.67	216.64	217.9	216.73	216.66	217.08	217.64	217.19	217.3	217.3	217.22	216.72	216.27	217.75	217.25	217.42	215.37	216.93	217.56	216.94	216.9	216.91	217.51	216.69	216.58	217.96	216.92	216.51	216.09	216.31	216.78	216.04	217.6	216.13	215.34	217.72	216.06	217.59	215.84	216.75	217.12	218.07	216.29	217.16	217.99	217.69
208.45	207.35	207.78	208.85	208.44	207.84	210.07	207.59	208.37	208.91	206.7	208.67	209.71	208.56	208.95	208.21	209.96	208.24	208.65	208.59	208.99	209.23	209.12	209.03	208.29	208.75	209.89	208.55	207.75	208.26	208.69	208.96	207.75	208.03	208.86	207.83	208.28	209.02	208.46	208.98	207.67	208.24	208.25	209.26	206.84	208.09	208.06	207.97	208.54	208.2
208.29	208.92	208.58	207.87	208.82	209.23	209.31	210.06	209.14	208.08	208.31	209.66	207.62	207.92	208.56	208.34	209.24	207.67	210.05	207.75	208.4	209.46	207.59	207.59	208.7	209.36	208.41	209.51	208.49	209.45	209.46	208.48	209.24	208.11	208.17	208.45	208.53	209.51	208.98	208.45	208.35	206.97	208.47	207.73	209.02	209.19	209.21	208.01	207.94	208.54
209.15	209.86	209.61	209.97	210.03	210.29	210.38	209.79	209.57	209.53	209.59	209.59	210.03	209.9	209.54	210.85	208.53	209.21	209.51	209.11	207.88	209.16	209.54	209.99	209.44	209.51	209.06	210.52	208.76	209.31	209.38	209.68	209.68	209.53	209.52	209.21	208.93	209.19	210.34	209.39	208.7	209.73	209.89	208.63	210.58	208.4	209.99	209.74	209.76	208.34
203.27	203.77	203.4	202.99	204.39	205.62	204.04	203.58	204.06	203.48	203.22	203.04	203.81	204.37	202.92	204.37	203.48	203.58	203.73	203.67	202.59	202.91	203.08	203.18	203.45	203.37	203.94	204.42	204.19	203.05	203.72	203.87	203.35	203.97	203.72	203.77	204.38	203.04	204.08	203.43	203.58	202.8	203.38	203.52	205.09	203.66	203.73	203.2	205.2	204.5
217.41	216.95	217.05	216.48	216.97	216.42	216.63	215.91	217.38	216.02	217.03	216.9	217.38	217.57	216.5	217.37	216.76	215.77	217.16	217.28	216.87	216.12	216.87	217.73	216.83	218.29	216.62	216.49	217.64	217.6	216.64	216.11	216.64	216.64	217.44	216.52	216.48	217.16	217.07	217.44	217.32	216.37	216.89	217.13	217.66	217.18	216.7	217.62	216.85	218.33
195.46	196.1	195.08	196.48	194.75	194.36	196.57	194.75	195.12	195.54	195.1	195.22	195.43	196.09	195.03	194.41	194.13	196.62	196	196.38	195.25	194.99	195.43	194.65	195.21	196.16	195.94	195.45	195.05	195	196.1	195.19	194.64	194.77	194.99	195.88	195.44	195.99	195.85	194.84	194.93	194.65	195.47	195.2	195.24	194.75	195.38	194.49	195.72	193.99
206	205.55	206.6	206.2	206.45	207.04	206.31	206.67	207.03	207.56	206.4	206.88	205.02	206.35	207.51	206.85	206.89	206.58	206.64	207	206.83	207.03	207.22	206.24	206.21	205.57	206.58	206.84	206.56	206.99	206.37	206.87	206.66	206.49	205.71	205.96	207.03	205.73	206.12	206.09	207.32	206.9	206.53	206.52	206.29	205.74	206.18	206.73	206.53	207.34
208.35	209.12	208.67	208.87	208.92	207.98	209.42	208.72	208.27	210	208.98	208.29	208.86	208.19	208.46	209.18	208.82	210.37	210.27	208.33	208.47	208.61	208.79	208.96	208.81	209.22	207.81	208.31	209.32	209.54	209.77	207.19	208.74	209.59	208.66	208.9	208.85	208.43	208.67	209.69	209.81	208.89	209.53	207.98	209.04	209	207.84	208.65	208.7	209.94
209.18	208.51	208.7	208.91	208.87	208.34	207.93	207.97	209.04	209.58	209.66	208.71	208.19	208.32	209	208.57	208.29	208.8	209.11	208.79	209.09	208.6	207.69	208.51	208.1	207.89	208.67	209.35	208.41	209.22	209.41	208.38	208.7	209.24	208.54	208.47	208.54	208.86	207.56	209.3	209.08	208.84	208.57	207.92	207.95	207.9	208.52	208.78	208.94	209.18
200.35	201.1	201.09	199.48	200.2	199.72	198.75	200.39	202.08	200.42	200.19	201.41	200.64	199.73	199.51	200.16	199.97	199.1	200.76	200.86	201.13	200.83	201.24	200.69	200.26	200.73	200.93	200.38	200.76	201.6	200.52	200.2	201.14	200.7	200.06	200.09	199.78	199.97	199.67	200.03	200.01	200.37	200.35	200.72	201.21	201.09	199.88	200.92	199.42	200.22
207.82	208.9	208.55	207.78	207.73	206.82	209.62	208.05	209.88	208.2	208.46	206.92	208.93	208.38	208.06	206.82	208.13	208.24	208.13	207.94	207.73	207.12	208.12	207.8	207.43	207.12	209.27	207.82	209.22	207.24	207.89	207.76	207.87	206.82	208.38	207.65	208.48	208.31	207.5	207.86	207.32	208.05	208.04	208.27	208.92	207.27	207.5	207.2	207.78	207.57
209.81	209.38	209.26	209.44	209.21	209.79	209.93	208.22	209.2	209.36	209.99	207.49	209.19	209.19	209.6	209.21	208.96	208.38	208.31	208.45	209.48	208.8	210.67	208.54	208.93	209.64	209.29	210.18	209.42	210.18	209.07	208.78	208.92	208.95	209.11	208.6	209.23	210.18	208.23	209.85	209.27	209.93	210.51	209.26	208.62	209.31	210.55	209.95	209.08	208.93
204.97	203.48	203.24	205.45	205.47	204.57	205.04	205.02	205.13	204.66	204.97	205.57	204.39	205.57	204.66	204.08	205.38	205.62	205.96	203.69	205.1	204.04	205.11	205.47	204.84	204.07	205.87	204.75	204.69	204.79	205.1	204.92	203.78	203.72	204.71	204.22	204.12	204.39	205.28	204.85	204.25	204.41	204.53	205.33	205.3	204.53	204.32	204.32	205.03	203.94
195	194.52	193.38	192.94	193.3	193.85	194.86	194.59	194.1	194.11	194.3	194.12	194.85	194.83	194.59	193.99	193.3	193.73	193.89	194.3	193.93	194.42	194.59	193.62	194.02	194.09	193.76	194.71	194.2	194.29	194.41	194.78	193.98	193.83	193.75	193.2	194.21	193.57	194.59	194.18	194.16	194.47	193.05	194.13	193.45	195.72	194.12	193.78	193.78	194.07
207.83	209.04	207.64	209.32	208.74	209.03	207.87	207.44	209.45	208.39	209.21	207.89	208.87	208.07	209.58	208.72	209.24	208.47	208.3	208.22	207.93	208.87	209.15	208.54	208.01	208.75	208.76	208.72	209.79	208.65	208.66	209.27	207.69	209.62	209.22	209.35	208.11	208.86	208.94	208.89	208.68	208.46	209.64	209	208.66	209	208.12	208.09	209.14	208.95
216.17	216.69	217.2	216.91	215.52	217.63	217.98	216.21	216.95	216.4	216.43	218.17	217.4	217.04	217.88	217.51	217.51	217.18	217.12	216.16	217.33	217.48	216.91	217.11	216.7	217.11	216.84	216.29	216.58	217.01	218.22	216.59	216.1	216.57	216.96	216.67	216.83	218.49	218.34	217.71	216.98	217.69	217.42	216.45	217.03	217.43	217.01	216.86	217.15	216.36
204.08	203.55	204.73	203.05	203.04	202.85	203.11	204.18	204.72	203.79	203.53	203.57	204.98	203.19	203.29	204.31	204.14	204.11	205.24	204.98	203.33	204.44	204.35	204.8	203.2	204.34	203.12	203.66	204.59	204.15	203.38	204.1	203.69	204.01	203.76	203.07	203.08	203.44	202.5	203.19	203.92	204.38	203.34	203.56	205.29	204.5	203.08	203.78	203.55	204.12
207.69	207.88	208.34	208.15	207.67	208.38	207.69	207.06	207.38	207.67	206.96	207.91	207.83	208.38	208.15	208.27	207.85	208.19	208.72	208.44	207.25	207.87	208.65	207.52	207.68	207.55	208.35	207.28	207.48	208.37	206.5	207.97	207.21	206.46	206.07	207.3	207.13	207.61	208.43	208.02	208.33	207.66	207.88	207.17	208.06	207.98	207.49	207.84	208.24	208.44
209.65	209.88	210.25	209.85	210.47	209.92	209.26	209.51	209.09	209.56	209.07	209.93	208.39	209.61	210.5	209.53	209.39	210.33	210.88	210.19	208.76	209	209.79	209.63	210.31	208.7	209.81	209.32	207.62	209.54	211.35	209.78	209.23	209.09	210.92	208.91	209.81	209.38	209.45	208.83	210.22	209.08	210.49	209.73	209.86	209.99	209.03	209.59	209.85	209.83
209.28	209.12	208.95	209.65	210.66	208.58	209.96	209.88	209.93	210.35	209.45	210.18	209.91	209.28	209.87	209.11	209.48	208.72	209.57	209.01	209.76	209.32	209.47	208.79	210.29	209.99	209.96	208.64	209.02	209.05	208.88	209.91	208.53	210.46	209.3	209.21	210.51	209.57	209.57	208.92	209.56	208.88	209.87	209.73	209.15	208.5	209.53	209.6	209.73	209.41
198.85	197.38	198.11	198.19	198.58	197.74	198.63	198.17	198.85	198.33	198.45	197.71	197.92	196.89	198.36	198.2	197.43	198.16	197.09	199.21	197.81	197.42	197.19	199.05	197	199.29	197.67	196.9	198.16	198.61	198.23	197.79	199.3	197.45	197.42	198.57	197.91	198.7	198.52	199.04	198.87	197.87	198.93	198.08	198.12	198.84	198.09	198.06	198.48	197.33
209.4	208.98	209.66	210.35	209.73	209.49	208.4	209.42	209.44	210.11	208.99	209.65	209.99	210.18	208.78	208.94	209.11	209.41	209.75	209.33	210.28	209.48	208.74	210.56	209.09	210.49	208.91	210.89	209.76	209.27	209.77	209.31	208.5	210.36	209.87	210.65	208.54	209.41	208.23	208.99	211.65	211.17	209.58	210.2	209.7	208.46	209.16	209.01	209.59	208.94
196.24	197.68	197.85	197.51	198.13	198.41	197.92	197.63	197.78	198.5	198.35	199.2	199.49	197.63	197.85	197.65	198.13	197.78	199.29	198.28	198.65	198.49	198.5	198.99	198.36	197.27	198.86	198.67	197.64	198.02	197.73	198.23	199.3	197.05	198.98	198.7	197.56	198.18	198.28	198.11	198.7	198.1	198.25	197.02	198.5	198	197.12	199.01	197.3	197.74
204.18	204.71	204.51	204.34	204.54	204.4	203.69	204.8	204.32	204.25	205.48	203.79	204.39	204.35	205.59	204.92	204.12	205.45	204.52	204.28	205.7	204.16	204.02	205.24	204.88	204.26	205.31	205.21	205.02	204.56	206.03	204.16	204.76	203.97	203.33	203.85	203.88	205.06	205.74	203.47	205.58	203.73	205.62	205.1	204.42	204.86	204.49	203.33	205.59	205.2
217.53	218.11	218.09	217.47	218.69	217.8	217.26	218.45	217.59	218.54	218.07	217.83	217.61	217.9	218.37	216.68	217.24	217.46	216.92	215.82	218.69	216.63	217.57	218.28	218.33	217.7	218.04	218.35	217.9	218.39	218.41	217.64	218.57	217.66	217.8	217.38	217.29	218.71	216.21	217.78	218.51	217.56	217.4	217.2	217.67	218.25	217.48	217.69	217.98	218.15
211.62	212.68	211.83	210.51	210.53	211.43	212.16	211.84	210.68	211.29	210.98	211.79	211.44	212.37	211.39	211.7	211.82	211.3	212.09	211.72	212.3	211.97	211.66	211.55	212.08	212.41	211.4	211.32	212.51	212.03	211.49	211.14	211.14	211.37	211.83	211.06	212.01	212.66	211.87	210.73	211.5	211.84	211.5	210.96	211.95	211.57	211.78	211.08	212.95	211.56
203.1	203.11	204.07	203	203.12	204	202.6	203.76	203.56	204.33	204.37	203.06	202.39	202.8	202.46	203.16	203.03	203.03	203.61	202.9	203.31	202	202.82	203.34	203.01	203.31	203.05	204.28	203.67	203.31	202.8	203.22	203.18	203.5	203.57	203.58	204.35	202.98	202.77	202.3	202.88	203.03	203.71	202.85	202.5	203.87	204.44	203.87	202.55	203.36
202.48	203.59	202.84	202.66	203.54	204.53	203.11	203.46	203.48	202.95	203.87	202.85	203.76	203.82	203.79	204.31	204.63	202.99	202.39	203.48	203.81	203.82	204.32	204.22	203.79	203.49	202.96	203.04	204.13	204.55	204.1	203.67	203.74	203.72	204.19	202.37	202.49	202.9	205.2	202.91	203.88	202.92	204.59	204.06	203.13	203.74	203.31	203.64	202.65	203.01
205.78	207.08	206.48	206.8	206.76	205.47	206.85	206.49	207.47	206.77	206.8	204.91	206.47	205.52	205.85	207.3	206.08	206	206.02	206.37	206.47	207.48	206.51	207.43	204.96	205.49	205.53	206.2	206.73	207.29	206.65	206.88	206.88	206.17	206.2	205.4	207.41	205.48	205.22	206.62	206.84	206	206.72	205.21	206.12	206.82	205.44	206.86	206.52	207.26
206.79	207.44	206.7	208.19	208.83	206.44	206.86	206.74	206.44	207.44	207.79	206.58	208.15	207.71	206.62	206.72	208.32	208.37	207.35	207.74	207.24	208.06	206.77	208.33	208.02	207.46	207.84	207.07	207.14	209.3	208.23	208.38	207.13	208.13	208.67	207.95	207.31	206.3	208.18	207.07	209	207.45	208.21	208.52	207.72	207.26	207.71	208.21	207.42	208.22
204.24	203.7	203.5	203.65	203.63	203.65	205.1	203.55	203.64	203.08	203.54	203.82	203.27	203.7	203.65	203.62	203.89	204.21	203.35	203.95	204.16	203.62	204.79	203.11	203.27	203.07	204.13	202.92	203.66	203.47	203.03	203.06	203.57	202.67	202.62	204.62	204.08	204.24	203.63	202.16	204.4	203.43	201.32	204.33	203.64	203.78	204.79	203.45	203.73	203.83
199.42	199.39	199.21	199.72	199.05	200.2	200.44	200.47	199.34	199.96	200.29	199.08	200.08	200.24	200.11	198.6	199.03	200.09	200.23	199.5	199.34	199.2	200.26	198.87	199.6	199.01	199.6	199.92	201.36	199.38	199.37	198.4	199.34	199.9	199.96	199.83	199.52	199.99	200.1	198.9	198.54	200.73	200.29	200.02	198.83	198.4	200.05	198.31	198.92	199.6
212.95	212.05	212.79	212.77	212.12	211.75	212.73	213.89	211.81	213.61	211.88	213.19	212.21	212.87	212.53	212.34	212.89	212.41	212.42	212.67	211.39	211.94	212.67	212.3	212.2	212.45	212.9	212.43	212.44	211.97	212.34	211.63	212.73	212.79	211.59	212.07	212.07	212.52	211.61	212.8	212.39	212.3	211.99	212.07	213.07	213.32	213.06	211.85	212.35	212.26
206.63	206.24	206.13	206.86	206.71	206.95	206.92	206.79	205.33	205.87	206.91	206.17	205.25	206.61	206.03	205.92	206.2	206.68	205.72	206.53	206.59	205.7	206.47	206.38	206.87	206.98	205.52	207.2	205.82	206.41	206.56	205.72	206.09	206.19	207.19	206.92	206.32	206.52	205.33	206.24	205.72	207.17	206.51	205.48	205.43	206.96	206.56	206.06	206.46	206.39
209.06	208.12	208.48	209.18	209.56	208.63	207.92	208.97	209.19	209.62	208.75	208.83	209.55	208.3	208.24	209.05	208.53	209.36	208.77	209.41	208.71	208.37	208.3	209.1	208.6	208.35	208.4	208.41	209.91	209.04	209.44	209.08	208.75	208.25	209	208.43	208.17	209.33	207.73	209.89	209.04	208.33	208.1	208.43	208.8	208.61	208.47	208.08	209.78	208.02
217.36	216.69	217.09	217.43	216.36	216.5	216.89	216.76	216.85	218.63	215.93	216.89	217.65	216.8	215.74	216.7	216.77	217.24	217.4	217.2	216.52	216.65	216.66	217.49	217.02	217.78	217.25	216.64	217.06	216.68	217.09	217.23	216.82	218.36	217.4	216.87	217.09	216.86	216.24	217.21	216.23	217.75	216.93	217.74	217.6	216.74	217.1	216.5	217.19	217.01
212.05	210.83	212.19	212.11	212.37	211.8	212.48	211.59	211.77	211.6	210.19	211.98	211.65	211.23	210.75	211.64	211.82	212.73	212.25	212.33	211.09	212.33	211.61	210.87	211.14	211.32	212.24	212.18	211.16	211.96	211.52	211.69	212.04	212.16	210.72	210.87	212.06	211.97	211.91	211.28	211.86	213.19	211.32	212.2	211.84	213.3	211.29	211.97	211.5	212.15
208.88	208.84	209.71	210.05	209.38	208.92	208.84	209.2	208.8	208.37	209.39	209.26	208.35	208.75	208.89	208.21	209.6	209.65	209.12	208.48	208.39	209.22	208.44	207.7	210.09	210.69	209.71	209.22	208.82	209.42	208.19	208.58	207.81	208.58	208.28	208.36	209.8	209.49	208.2	208.09	208.6	208.32	210.16	208.43	208.63	209.22	208.21	210.04	209.16	210.23
208.8	207.55	208.59	208.54	207.25	207.19	207.43	207.79	208.37	208	208.01	207.63	208.82	207.76	206.79	208.12	206.92	208.89	208.22	208.16	207.78	206.4	206.78	207.09	208.03	207.87	207.6	207.83	207.8	208.49	206.98	207.67	206.73	207.95	209.27	208.01	207.3	206.95	208.24	208.77	207.45	207.63	207.8	208.96	207.56	208.02	206.96	207.23	208.32	207.65
205.5	206.86	206.74	205.87	205.27	207.78	206.72	206.84	205.51	205.41	206.43	206.23	206.47	206.86	206.08	205.71	205.89	206.71	206.68	206.76	205.33	206.08	206.14	205.23	205.92	207.05	207.19	205.76	206.45	206.91	206.27	206.58	205.39	207.08	206.67	206.2	206.63	205.89	205.32	207.18	207.09	206	206.75	207.4	206.24	207.19	206.4	206.96	207.46	206.82
203.48	201.66	203.32	203.52	203.62	202.18	204.14	203.01	202.21	203.6	202.89	204.43	202.45	202.59	202.68	203.59	203.52	204.17	202.88	204.07	203.57	203.1	202.28	203.75	202.94	204.22	203.17	204.08	203.37	203.37	202.67	203.33	203.72	202.7	203.52	202.82	202.56	201.87	202.92	203.17	202.45	203.64	202.26	202.83	203.27	203.4	202.88	203.42	202.56	203.95
200.05	199.35	199.71	200.19	200.06	199.89	200.21	200.78	200.16	200.96	200.51	200.31	201.22	200.98	201.34	201.63	200.02	200.77	201.33	200.54	200.92	201.63	200.93	200.11	199.64	201.63	201.22	199.45	199.87	199.09	201	199.95	200.52	200.07	199.76	199.55	199.88	201.95	199.49	201.47	200.4	199.39	201.45	200.06	201.85	201.01	200.9	201.31	200.46	199.29
200.93	201.65	199.79	200.9	201.59	200.19	200.48	199.41	200.26	200.27	200.5	200.5	201.13	200.55	201.3	200.83	201.9	201.78	199.7	201.35	198.26	199.71	200.56	200.69	200.86	199.81	200.89	199.92	200.4	201.41	199.36	200.51	200.26	200.2	199.9	201.21	200.83	200.42	200.8	200.57	200.83	200.49	199.92	200.5	200.78	198.86	200.45	199.6	200.8	200.09
210.74	212.53	211.22	212.17	212.5	211.38	212.23	211.86	211.01	210.65	210.71	211.18	211.41	211.89	211.07	211.27	211.32	212.16	211.49	211.19	211.39	211.91	211.25	212.38	210.69	211.87	211.61	210.37	212.73	212.67	211.49	210.66	211.15	210.89	212.16	211.89	211.6	210.86	211.85	210.48	210.78	212.95	212.88	211.24	212.08	211.79	212.19	212.29	211.52	211.61
199.9	199.32	199.87	200.98	200.25	199.74	200.42	199.69	200.94	200.31	199.77	198.31	200.3	200.39	199.63	199.99	201.02	200.41	202.16	200.18	199.68	200.62	200.16	201.12	199.94	200	200.66	199.03	199.88	200.79	199.63	199.5	199.54	200.19	200.25	200.15	199.76	200	199.76	200.94	200.18	200.55	199.78	199.91	200.39	199.22	200.73	199.84	199.24	200.19
218.65	217.13	218.06	217.56	218.02	218.04	216.75	217.68	218.23	219.1	217.01	216.73	216.01	218.54	217.78	219.13	217.94	216.08	218.35	218.29	216.83	217.96	218.18	218.16	218.63	217.42	217.43	217.63	218.32	217.68	217.57	218.71	218.12	217.95	216.95	217.76	217.78	217.43	217.64	217.6	219.07	217.18	217.28	218	218.91	217.18	217.98	218.31	219.03	217.59
200.52	200.61	200.35	199.8	201.75	201.63	200.31	199.94	200.34	200.95	198.14	200.18	201.14	200.2	200.03	200.8	200.41	199.91	202.19	200.47	199.79	200.7	200.78	200.24	199.83	201.07	201.14	199.98	200.88	199.76	198.65	201.1	199.52	200.68	200.37	200.78	200.31	200.59	200.37	200.97	199.15	199.81	200.49	200.8	201.56	199.12	200.87	201.2	201.66	200.68
205.99	205.76	206.56	207.54	206.14	205.29	206.18	206.6	206.93	206.1	206.43	207.06	206.09	207.35	206.68	207.13	207.5	206.45	207.29	206.61	207.18	206.87	206.2	206.43	205.76	207.08	205.7	206.35	205.77	205.5	206.63	205.31	205.73	206.42	204.86	204.93	206.33	207.48	206.08	206.94	205.63	206.11	207.15	207.94	206.81	206.35	205.31	207.04	206.45	205.87
203.84	203.43	203.14	203.63	203.45	202.88	203.18	202.4	203.16	203.55	203.3	202.43	202.51	202.31	202.52	202.7	202.39	202.58	202.54	202.51	202.32	203.85	202.86	202.49	202.6	202.87	203.04	202.91	203.72	203.01	203.68	203.26	203.25	201.81	203.53	201.68	203.54	201.11	203.46	203.1	204.37	202.61	202.27	202.75	203.97	203.39	204.11	202.76	203.11	202.47
199.7	200.83	199.92	201.14	200.02	200.18	201.39	200.96	199.41	201.5	200.52	201.16	200.14	200.33	200.32	200.73	199.74	201.87	200.45	200.05	199.7	200.46	200.6	201.32	200.53	201.63	202.09	200.99	200.14	201.37	200.74	200.58	199.82	200.75	200.54	201.08	201.5	200.45	200.51	201.35	201.35	200.08	200.22	199.96	199.35	200.14	198.86	199.77	200.53	199.3
211.68	211.48	210.59	212.55	212.44	211.26	211.68	212.14	212.3	211.64	213.98	211.05	211.67	211.96	210.24	210.86	212.02	212.39	211.31	210.74	211.29	210.62	211.01	211.6	211.33	211.6	211.2	211.83	212.08	211.71	211.78	211.3	211.7	210.88	211.33	211.25	211.83	211.12	211.62	212.54	212.03	212.24	212.01	211.62	211.57	211.84	212.86	212.56	211.44	211.55
208.43	208.14	209.18	209.78	208.5	209.2	207.93	207.79	208.65	207.79	208.86	208.01	208.3	208.51	209.17	207.77	209.65	209.4	207.74	208.28	207.64	208.75	208.15	208.62	208.59	208.33	208.37	209.42	208.28	209.27	208.76	209.46	209.19	208.65	208.84	208.86	208.03	208.25	209.28	209.2	207.97	208.45	208.37	207.75	208.28	208.25	208.27	208	209.56	207.91
200.04	198.91	198.69	200.69	199.78	199.14	198.19	198.35	199.62	198.89	200.27	199.12	201.69	198.5	198.42	199.64	198.71	200.19	199.87	198.83	198.49	199.24	199.76	199.48	197.88	200.39	199.17	199.45	199.11	199.46	199.91	199.49	200.2	198.95	199.48	200.06	198.95	198.66	199.47	200.28	199.74	198.23	198.69	198.9	199.43	199.58	200.06	199.26	200.11	198.46
200.53	200.73	201.41	200.4	200.56	199.51	200.78	200.61	200.69	200.14	200.43	200.37	199.51	200.21	199.83	200.35	200.47	200.26	200.31	200.25	199.99	200.05	200.39	201.07	199.29	201.21	199.11	201.14	200.87	200.07	201.24	200.81	200.23	200.38	199.5	200.28	199.54	199.71	200.59	201.18	200.36	199.69	200.4	200.06	201.09	201.46	200.11	199.3	201	200.46
201.75	203.01	203.64	202.71	202.86	204.44	202.89	202.31	202.72	203.9	202.77	201.71	202.45	202.62	202.56	202.61	202.52	202.14	202.3	202.72	202.1	202.79	203.14	203.88	203	203.72	202.44	203.55	203.38	202.63	202.67	203.71	203.1	203.21	202.25	202.47	201.7	202.95	203.66	203.14	202.44	202.23	202.68	202.84	202.19	202.76	202.32	202.38	201.08	202.44
208.24	208.68	208.84	209.14	207.57	208.57	208.66	208.81	208.49	209.19	207.61	207.94	208.1	208.63	208.73	210.16	208.72	208.97	209.71	208.54	208.35	209.16	209.62	209.03	208.63	208.22	208.87	209.44	208.95	209.21	210.19	208.55	207.96	207.9	209.66	209.65	208.55	209.92	209.34	208.05	209.67	208.52	209.25	208.9	208.28	207.95	207.44	207.87	208.27	208.42
203.05	202.7	201.88	202.68	203.8	202.22	202.25	202.68	203.22	202.27	202.32	202.96	202.09	202.39	202.36	202.87	202.38	203.43	203.04	203.1	203.17	201.81	202.63	202.29	203.4	201.99	202.17	201.85	202.64	202.02	202.43	203.34	203.06	202.61	202.51	201.65	202.29	201.96	202.57	202.32	203.38	201.86	201.89	203.24	202.96	202.11	202.35	202.96	202.96	202.44
217.85	218.19	217.92	217.72	218.75	217.09	216.63	218.81	217.13	217.93	218.21	218.11	216.75	218.29	218.03	218.02	217.07	218.81	216.9	218.31	217.12	217.94	218.65	217.86	217.4	217.99	217.82	217.34	218.17	218.96	216.67	216.98	217.8	217.38	217.57	217.19	216.25	218.35	217.92	217.46	217.03	218.35	218.02	217.46	217.34	218.11	216.96	217.23	218.04	217.03
194.41	195.24	196.07	195.1	195.29	195.82	195.79	194.95	195.39	192.85	195.38	194.65	195.04	195.41	195.41	195.45	194.38	194.19	195.78	194.37	196.77	195.85	195.48	194.88	194.44	195.97	196.06	195.77	194.4	194.87	194.27	195.59	195.56	194.47	195.83	196.03	195.38	195.41	194.83	195.09	194.68	195.91	194.94	194.89	194.89	195.69	195.42	195.46	195.99	195.42
206.13	206.31	206.9	206.71	206.13	206.95	206.29	206.63	206.22	206.44	205.66	206.88	205.47	206.45	205.61	205.64	206.42	207.51	206.62	206.94	206.73	206.94	205.47	205.62	206.22	205.33	207.28	206.08	207.21	206.25	206.49	205.56	205.84	206.52	206.55	207.46	206.6	205.75	206.85	207.12	205.95	206.06	205.16	204.9	206.99	206.89	207.19	206.32	207.24	206.1
208.66	208.45	208.82	207.6	207.46	207.98	206.98	208.09	207.83	207.83	207.92	207.64	208.02	207.47	207.07	208.73	206.31	207.89	208.55	208.34	208.41	208.04	207.28	208.33	208.16	208.69	208.21	208.09	207.42	207.79	208.15	208.5	208.3	207.6	206.96	207.97	208.53	206.91	207.67	208.77	208.43	208.12	208.52	208.02	207.37	206.72	206.9	207.91	208	207.85
208.87	208.88	207.95	208.58	208.6	208.32	208.79	208.75	209.19	208.23	208.34	208.96	207.68	208.66	208.7	208.3	208.98	208.91	208.3	209.48	208.25	208.82	208.05	208.47	207.86	208.24	209.76	207.54	208.89	209.56	207.93	208.33	208.56	208.51	207.62	208.83	207.84	208.49	209.17	207.73	207.81	208.02	208.97	208.17	208.41	208.21	209.5	208.03	207.84	208.58
209.75	208.44	208.69	208.8	209.11	208.48	207.72	208.78	208.55	208.48	207.59	208.79	207.8	209.62	208.63	207.96	209.62	208.42	208.69	208.51	208.4	208.64	206.79	208.25	208.16	208.73	208.52	208.3	208.51	207.45	208.54	209.48	209.42	208.18	208.51	208.48	209.37	208.55	208.76	208.59	209.45	208.78	209.28	209.24	208.3	209.09	207.23	208.28	208	208.93
211.02	211.84	211.49	212.35	211.67	211.39	211.95	210.24	212.29	210.7	210.99	210.51	210.69	212.45	211.27	211.41	211.55	211.62	211.87	211.29	212.09	210.88	212.43	211.84	212.53	211.48	211.88	211.69	211.14	211.86	210.57	211.24	211.44	211.85	211.82	210.64	211.52	211.47	211.37	211.53	212.17	211.7	211.51	211.44	212.02	211.22	212.19	210.96	210.24	210.95
211.63	211.76	211.54	212.55	212.15	212.68	213.62	212.66	212.98	213.12	212.42	212.58	211.85	211.74	212.52	212.5	211.13	212.64	211.94	212.85	212.81	213.04	212.58	213.25	212.8	212.53	213.02	211.81	211.86	212.65	211.12	212.26	212.91	213.09	211.18	213.45	213.09	212.38	212.23	211.91	211.75	212.45	212.99	212.9	212.59	212.62	213.07	212.91	212.88	212.19
200.33	201.29	201.24	202.03	199.67	199.74	200.85	200.23	200.88	200.13	200.66	200.98	200.12	199.97	201.46	200.19	200.63	200.99	199.94	200.6	199.99	199.87	200.51	201.27	200.11	200.11	201.01	200.11	200.08	200.08	200.03	200.19	199.56	199.89	200.58	199.84	199.78	201.22	199.99	199.97	199.23	198.96	199.75	199.17	199.8	200.09	199.66	200.13	200.89	199.63
217.54	217.85	217.7	219.1	217.15	217.61	217.87	218.65	217.54	218.29	217.99	217.7	217.39	218.43	218.42	217.26	218.3	218.92	217.28	218.38	218.55	218.57	217.85	217.23	218.48	217.56	216.88	217.9	218.2	217.67	218.25	217.27	218.37	218.38	217.59	218.58	218.02	219	219.28	218.19	216.85	217.98	218.65	217.99	218.2	218.32	217.85	218.37	217.78	219.43
206.52	207.6	208.32	207.86	207.13	208.77	207.14	207.74	206.32	207.32	207.81	207.92	208.22	207.36	208.29	207.63	207.22	208.78	207.62	206.9	208.53	207.05	206.84	207.88	207.89	207.11	207.53	208.84	208.38	207.69	207.22	207.73	208.17	206.16	207.73	208.08	207.88	207.31	206.6	207.26	207.72	207.42	208.37	207.05	207.7	207.84	209.03	208.36	206.89	207.57
204.02	203.43	203.83	203.95	203.16	204.16	204.3	204.85	204.06	204.23	203.26	203.75	203.98	204.98	204.6	203.19	203.98	204.56	202.86	203.17	203.18	203.2	205.42	204.81	202.9	204.63	204.56	203.53	204.02	203.81	204.17	203.43	204.13	204.48	203.74	203.7	204.02	204.33	204.84	203.28	204.65	202.82	204.07	204.34	203.93	204.55	204.02	203.89	203.78	203.06
214.22	212.74	212.73	213.82	212.94	211.76	213.79	213.18	212.86	214	212.37	213.27	213.02	214.08	212.34	213.42	213.34	213.25	212	212.72	212.09	211.92	214.01	212.4	212.66	211.59	212.69	213.09	212.33	213.63	212.93	212.98	213.02	213.19	212.27	213.27	212.56	212.97	213.95	212.96	212.9	213.12	211.86	212.95	212.34	211.88	213.73	212.56	212.97	211.85
203.55	203.11	202.74	204.32	203.79	203.65	202.81	203.89	203.85	204.48	203.82	203.72	204.1	203.14	202.22	203.62	203.85	204.02	203.62	203.15	203.53	203.01	204.3	203.2	203.06	203.16	203.89	203.95	204.25	203.83	203.36	202.63	204.11	204.83	203.17	203.42	202.76	203.92	203.61	203.64	203.38	202.97	202.36	203.9	203.93	203.42	203	202.76	203.85	202.09
204.19	203.96	203.17	204.23	203.08	202.98	203.57	203.57	203.58	204.27	202.73	203.82	204.02	203.14	203.73	203.07	204.75	203.63	204.12	203.91	203.87	203.79	203.25	202.97	204.3	203.93	203.96	204.33	204.46	204.18	203.89	203.16	203.49	203.96	204.08	203.06	203.29	204.56	205.36	203.67	203.65	205.04	204.04	203.41	204.1	203.11	203.45	204.48	203.1	203.02
209.21	209.64	209.66	209.2	207.95	209.96	208.85	209.45	209.08	209.1	209.35	209.83	209.46	210.64	209.6	208.48	207.9	208.22	209.24	208.96	208.66	208.96	209.63	210.13	210.68	209.16	209.8	210.73	211.12	208.74	209.81	209.32	209.01	209.36	209.17	209.22	208.89	209.85	209.13	210.54	210.74	210.59	209.4	209.96	209.83	210.39	208.48	208.86	209.05	209.98
205.83	205.94	205.94	207.61	206.7	206.19	206.19	206.8	207.62	206.46	205.55	205.95	206.18	205.4	205.92	206.55	206.74	206.64	206.61	205.61	205.68	206.29	206.74	206.55	205.72	206.25	206.81	205	206.65	207.02	206.41	207.02	205.27	206.37	206.46	207.06	206.52	206.9	206.37	206.53	206.45	206.11	206.57	206.18	205.66	206.77	206.41	207.25	206.06	206.76
203.05	205.06	202.95	203.92	203.29	202.39	203.2	203.36	203.68	202.27	203.27	202.71	202.93	203.49	203.79	204.35	203.19	202.38	203.22	202.79	202.69	203.61	203.29	202.55	202.33	203.68	204.14	202.94	204.15	204.14	203.57	203.55	202.81	202.58	202.89	202.73	204.09	203.09	204.04	203.07	203.28	204.12	203.21	203.89	202.86	202.42	203.27	203.94	203.8	203.01
206.88	205.34	206.39	205.45	207.74	206.29	206.35	206.98	206.21	205.34	206.36	207.7	206.26	206.82	207.02	206.27	206.48	205.44	205.69	206.57	205.75	206.71	205.28	206.07	206.76	205.8	205.96	205.85	206.27	205.22	206.69	206.14	205.9	207.12	205.71	206	206.95	206.41	206.55	205.98	206.33	207.05	205.59	205.79	206.99	207.43	205.88	206.55	206.63	206.04
200.77	200.72	199.54	200.58	200.9	200.5	201.35	200.46	200.63	200.06	200.87	200.69	200.22	199.93	199.97	199.74	200.51	200.03	200.41	200.71	200.78	201.24	198.63	202.05	198.82	199.44	201.03	201.37	201.52	198.72	200.87	200.11	199.44	200.08	200.97	199.95	201.85	199.68	200.21	200.91	201.03	199.76	200.4	200.95	199.49	200.99	200.11	200.28	200.08	200.33
208.04	208.02	208.15	208.79	208.21	208.24	207.86	208.04	207.67	208.6	208.52	207.93	207.32	207.74	207.44	207.07	208.19	207.79	207.5	207.28	209.03	208.18	208.37	207.98	207.46	207.34	207.87	207.25	208.6	207.67	208.47	207.76	207.68	207.52	207.46	207.62	208.72	207.31	208.64	207.99	208.31	207.47	207.6	208.67	207.11	207.77	208.08	206.68	207.29	206.27
207.87	208.82	208.27	207.73	206.87	207.74	207.36	207.84	207.19	207.74	207.5	207.51	208.14	207.12	207.94	207.75	207.88	208.51	207.49	208.26	207.07	208.48	208.13	208.65	206.9	207.43	208.53	209.65	208.33	208.61	206.79	207.26	208.14	207.14	207.21	208.02	208.77	207.75	207.62	206.79	208.11	208.66	207.3	208.7	207.73	206.92	206.95	207.57	207.36	208.48
209.26	208.46	208.85	208.08	208.22	208.43	209.43	209.71	207.76	207.73	209.33	207.86	208.95	209.01	208.5	209.06	207.32	208.08	207.99	208.23	208.82	207.88	208.8	208.11	208.66	208.99	208.38	209.32	208.68	207.92	207.43	209.6	207.53	208	207.93	210.04	209.8	208.56	208.79	208.85	208.96	209.01	208.41	209.8	208.32	209.58	209.3	208.77	208.68	208.06
203.99	203.7	203.66	203.47	203.77	203.33	203.33	202.9	203.51	202.59	204.42	203.7	204.2	204.03	203.46	203.31	203.55	203.83	204.48	203.82	204.37	203.44	204.1	203.36	203.34	204.23	204.15	203.99	203.98	203.69	204.15	203.24	203.26	204.29	204.88	204.59	203.31	204.94	203.08	204.24	203.18	203.99	204.14	204.09	203.79	202.81	203.04	203.68	203.39	204.14
204.3	201.89	204.86	203.95	202.96	204.27	203.86	202.5	203.25	203.25	204.04	204.06	202.71	203.61	203.57	203.76	203.77	202.92	203.12	204.11	204.01	203.48	204.01	202.97	202.6	203.37	203.88	203.06	203.53	204.06	203.04	202.82	203.22	203.28	204.71	201.82	204.31	203.39	204.06	203.55	202.87	204.53	203.68	205.24	203.19	204.07	204.45	203.53	202.8	203.75
211.61	212.41	211.14	211.34	211.38	211.22	210.92	210.63	210.82	210.78	211.92	212.34	211.32	212.2	212.55	211.26	211.69	211.47	211.02	211.83	211.67	212.02	212.64	211.49	211.45	212.39	211.22	210.95	212.83	212.25	212.23	211.47	212.18	211.86	210.58	211.55	211.64	212.35	211	211.75	212.37	211.75	211.2	211.77	210.83	211.26	211.48	211.16	211.17	210.85
213.08	212.62	214.01	214.63	214.4	213.4	213.56	213.23	213.04	213.48	214.75	214.16	213.21	213.14	213.86	214.16	213.87	213.93	213.39	214.9	213.59	213.8	213.64	214.23	213.27	214.44	214.22	214.67	213.51	214.98	212.48	214.66	213.11	215.09	213.9	214.89	214	214.86	214.55	213.43	213.72	213.14	213.54	214.52	213.69	213.78	214.05	214.87	214.46	214.07
198.39	199.5	199.2	199.03	198.52	198.85	198.24	198.94	197.86	198.19	197.68	198.42	197.75	198.42	197.71	198.94	198.15	198.58	199.2	198.9	199.32	198.07	197.79	198.53	199.53	198.76	198.29	199.22	199.03	198.14	197.78	198.82	199.39	198.42	198.8	198.62	197.45	198.63	198.84	198.7	198.61	199	197.91	198.51	199.41	199.07	198.46	198.64	198.87	197.28
196.95	198.83	199.44	198.38	199.84	198.57	199.02	198.66	198.51	198.69	198.51	200.15	198.12	198.18	197.98	199.06	198.62	198.89	198.22	197.61	198.85	197.88	198.14	198.96	197.85	197.92	198.18	198.86	198.14	198.58	198.15	198.77	199.07	197.92	198.24	197.56	198.99	197.94	198.64	199.04	198.8	198.8	198.81	199.03	198.25	199.29	199.78	198.4	198.37	198.34
202.14	202.8	202.24	201.98	202.26	203.1	202.38	201.96	203.74	201.84	202.29	202.59	202.64	203.39	203.22	202.55	201.31	202.4	203.16	202.48	201.92	202.67	203.46	202.89	202.45	202.59	202.32	201.99	204.42	202.03	200.65	201.91	202.76	203.23	202.6	202.02	202.39	202.11	202.62	203.44	202.89	203.23	202.99	203.46	201.85	202.8	202.21	202.29	202.65	201.66
215.78	216.82	217.02	216.86	216.69	216.58	216.54	216.18	216.61	216.94	216.56	216.24	217.44	216.62	216.05	217.01	216.91	216.27	217.98	218.54	215.78	215.78	217.74	216.91	217.81	217.44	217.23	218.04	217.93	218.25	217.3	216.92	216.07	217.06	216.93	216.84	217.62	216.28	216.94	215.71	217.98	216.39	217.39	216.46	215.92	217	217.13	216.8	216.08	217.34
203.45	203.47	203.48	203.44	204.61	204.27	203.56	205.17	202.83	203.09	203.08	203.12	202.68	203.45	203.87	203.86	202.97	203.06	203.26	203.98	203.83	203.74	203.81	202.24	203.72	203.77	203.48	202.98	204.03	204.06	203.12	203.04	203.3	202.49	203.39	204.1	203.74	203.39	202.93	203.26	203	204.21	202.87	203.95	203.68	204.12	203.5	203.86	203.85	203.19
207.56	209.53	208.33	208.36	207.15	208.15	209.36	208.55	209.24	210.04	208.05	209.46	208.33	207.85	208.2	209.28	209.22	207.6	209.38	208.95	208.35	210.09	207.61	208.28	209.51	208.46	208.96	209.76	208.67	208.96	208.12	208.12	208.57	208.9	208.65	209.58	208.12	210.46	209.64	208.99	208.46	209.6	208.76	210.4	209.34	208.55	207.3	209.56	207.82	207.81
200.22	200.16	199.56	198.84	200.08	198.91	200.52	198.5	199.12	199.35	199.55	199.78	199.75	198.93	198.89	199.56	199.16	198.95	198.89	198.77	198.8	199.78	199.11	199.24	199.74	199.26	198.29	199.33	199.03	199.2	199.57	199.42	200.32	199.38	197.66	200.86	200.12	199.51	198.71	199.21	199.68	199.39	199.52	199.54	201.18	199.37	199.78	198.43	199.42	198.92
198.47	197.35	198.53	198.6	198.23	199.62	198.74	198.86	198.06	199.44	197.45	198.57	199.2	197.52	198.18	199.16	198.46	198.09	199	200.29	198.48	198.27	198.1	199.87	198.37	199.36	197.97	198.31	198.07	197.69	199.37	198.87	198.29	198.78	197.72	198.07	198.97	198.16	198.59	198.81	198.7	199.51	197.47	198.15	198.5	198.33	198.71	198.71	199.99	198.57
207.26	208.21	207.84	207.37	207.17	208.13	208.08	207.02	208.37	207.83	208	207.14	207.37	206.83	207.65	207.06	208.17	207.34	207.79	206.98	207.28	208.11	207.4	206.67	207.53	206.83	207.6	207.58	207.88	208.48	206.99	208.15	208.09	207.39	207.23	207.68	206.55	207.27	208.17	208.97	208.79	207.74	207.61	207.16	207.34	209.31	207.88	208.46	208.74	208.29
211.59	211.55	210.87	211.64	212.38	211.97	212.07	211.35	211.77	211.22	211.6	211.6	211.72	211.13	211.91	211.29	211.97	211.88	212.76	211.6	210.56	211.98	210.05	211.14	211.7	211.71	212.45	211.5	210.69	211.64	211.84	210.56	212.18	212.16	211.58	212.83	210.49	211.11	211.96	209.92	212.08	211.17	211.62	211.27	212.36	211.91	212.11	211.71	211.37	211.97
204.23	203.76	203.49	204.87	202.98	205.05	203.75	202.89	203.41	203.62	202.97	203.13	204.37	204.47	204.52	203.73	203.63	203.38	203.62	202.96	204.15	203.57	204.67	203.11	203.54	203.59	203.16	203.49	203.78	202.98	204.63	204.85	203.2	202.93	204.75	204.46	202.69	203.49	203.7	204.41	204.67	203.36	203.61	204.47	203.65	204.21	204.36	203.58	203.73	204.32
204.26	203.76	204.11	204.14	203.43	204.19	204.37	203.55	204.17	204.25	204.62	203.3	202.89	204.09	203.1	203.09	203.13	204.6	203.53	204.05	203.74	204.08	204.21	203.84	203.8	204.12	203.88	204.7	204.68	204.11	204.84	204.31	203.9	204.25	205.19	204.19	204.35	204.14	203.27	203.65	204.01	203.67	204.46	204.06	203.58	204.32	202.75	206.24	203.28	204.48
194.05	194.4	192.94	194.49	193.93	194.78	195.08	193.55	193.31	194.86	194.36	193.55	194.4	194.57	193.06	194.56	194.56	195.35	194.53	193.74	193.18	194.36	194.55	194.85	193.62	194.66	194.75	194.78	194.27	193.95	193.45	193.8	193.15	193.06	193.78	194.87	194.1	194.71	194.35	193.46	192.91	192.77	194.75	194.46	193.55	194.62	193.97	194.01	193.87	194.45
203.91	204.56	203.73	203.26	204.34	204.78	204.5	202.13	203.34	203.63	204.87	203.97	204.09	205.45	204.07	203.81	204.35	203.28	204.43	202.98	203.82	203.8	204.48	203.86	205.05	203.24	204.43	203.05	203.78	203.57	204.1	204.39	203.96	203.8	205.36	203.62	204.82	204.02	203.98	204.27	203.81	203.73	203.24	204.2	204.07	205.62	203.8	203.23	204.07	204.71
204.02	202.86	203.49	202.66	203.49	203.21	203.8	202.34	203.83	203.67	202.35	203.58	203.03	203.51	203.23	204.23	203.89	204.5	204.52	203.74	203.65	204.08	203.6	204.09	202.71	204.39	204.04	203.78	203.19	202.49	204.21	203.31	204.36	204.51	204.17	202.85	203.48	202.74	205.01	203.8	203.64	203.72	203.49	203.27	204.42	203.45	203.99	203.73	203.57	204.03
199.44	200.33	198.93	199.5	200.05	199.18	198.55	200.93	200.47	200.33	199.69	199.32	199.25	199.2	199.55	198.85	199.41	199.97	199.78	200.22	201.25	198.63	201.02	199.41	199.75	199.14	200.24	198.86	199.84	199.27	200.48	200.02	199.78	199.32	199.45	199.01	199.53	199.79	199.48	199.17	199.13	199.16	200.03	199.05	199.24	199.81	199.44	197.87	199.95	200.58
208.32	209.07	208.71	207.81	208.68	208.52	208.62	207.99	208.84	210.04	208.08	208.94	208.55	208.52	209.45	208.36	208.02	209.4	208.71	209.47	209.28	208.94	208.37	208.38	208.96	208.27	209.1	208.29	209.32	207.57	207.22	209.27	208.1	208.98	210.01	208.38	208.44	208.39	208.04	208.77	209.32	209.47	209.35	209.1	208.31	208.98	207.96	208.24	208.39	208.8
208.07	207.89	208.08	207.95	208.23	207.78	207.84	207	207.23	207.63	206.6	208.19	207.66	207.56	207.87	207.86	207.82	208.61	208.28	207.59	208.09	208.18	208.05	206.61	207.9	207.81	208.07	207.42	209.03	207.01	207.29	208.11	208.34	207.51	207.27	207.14	207.6	206.34	208.03	206.97	207.05	206.75	207.33	206.75	206.91	208.31	208.16	208.26	207.26	208.42
212.65	212.93	212.48	212.98	212.07	212.24	212.71	212.41	212.63	212.64	211.75	212.28	213.11	212.77	214.14	212.55	212.44	213.01	212.25	212.27	212.1	212.03	212.52	210.78	212.76	211.59	211.96	213.82	211.89	212.5	212.34	211.7	211.97	212.54	211.81	212.66	212.64	212.23	212.22	212.36	212.17	211.31	213.12	213.52	211.99	212.29	212.82	213.11	212.66	213.51
202.92	203.9	204.22	204.31	204.97	204.7	202.83	203.43	204.32	204	204.87	204.36	203.59	203.88	204.58	203.93	203.81	203.12	202.91	203.93	204.2	204.47	203.62	203.33	203.21	204.17	203.67	204.03	204.14	203.92	203.5	203.29	205.58	203.09	203.86	205.06	204.87	205.05	203.44	204.27	204.04	204.71	203.19	203.15	204.19	202.76	204.35	204.18	202.13	202.41
216.83	216.68	216.92	215.45	216.66	218.06	216.76	217.96	217.19	217.74	216.95	216.9	216.5	218.37	217.12	217.06	216.69	216.83	216.79	216.23	217.1	216.79	216.07	216.82	217.04	217.32	216.47	216.58	217.46	217.87	217.14	216.75	216.73	217.01	215.95	216.26	217.39	216.3	217.12	217.17	215.24	217.47	217.52	217.68	216.99	217.2	215.87	217.69	217.2	217.44
212.61	212.25	212.79	213.08	212.59	212.68	212.64	213.21	212.45	212.2	212.68	213.57	211.91	212.33	212.63	212.26	211.19	211.01	212.25	212.05	212.67	211.7	212.24	211.06	212.41	212.83	213.24	211.56	211.34	212.56	212.47	212.01	212.04	211.81	211.48	213.26	212.9	212.32	212.36	213.1	213.52	212.32	212.37	211.43	212.17	212.23	213.3	212.62	213.23	212.08
208.12	207.6	207.65	207.49	207.45	207.83	207.76	207.86	207.34	208.53	207.97	208.68	208.39	208.14	207.82	207.35	206.76	207.95	207.39	207.32	207.99	209.15	207.04	207.76	208	206.11	207.94	206.92	208.71	207.59	206.9	207.65	207.58	207.84	207.55	207.88	207.77	206.49	206.43	208.65	207.72	207.28	208.14	208.32	206.13	206.62	208.74	208.17	206.97	208.36
200.38	200.63	199.47	200.96	201.19	201.14	200.86	201	201.15	202.66	201.14	201.11	200.9	201.75	200.52	201.66	201.22	202.33	201.09	201.63	200.47	201.19	201.72	200.37	201.98	201.86	201.64	200.41	200.64	200.74	202	201.45	199.09	201.03	199.97	200.86	201.46	201.35	200.92	201.11	200.81	200.18	200.81	201.82	200.27	201.79	201.57	200.28	200.43	200.85
199.18	198.85	199.51	199.17	200.04	199.64	198.85	199.9	199.53	199.84	199.24	200.08	199.63	199.31	199.37	199.27	198.7	199.12	199.88	199.38	200.31	200.02	199.41	199.25	200.28	198.97	198.9	199.77	200.38	200.11	198.81	200.79	198.74	199	199.22	198.91	200.37	198.81	199.82	199.22	199.6	199	199.14	199.21	200.48	199.47	200.5	199.85	199.07	199.89
200.62	199.09	198.5	200.1	200.24	198.48	199.67	199.39	199.05	199.25	200.12	199.72	199.16	199.09	199.12	198.54	200.17	199.03	199.46	199.26	199.93	199.06	198.83	199.2	200.25	198.67	199.52	198.85	198.53	199.08	199.39	198.94	199.75	199.05	199.08	199.49	199.41	199.27	198.45	199.26	199.16	199.51	199.41	200.16	200.34	200.29	199.09	200.27	198.86	199.61
202.49	202.81	202.74	202.77	204.08	202.52	202.93	203.36	202.57	203.54	202.64	202.59	202.02	202.3	203.17	202.23	203.13	202.44	203.24	203	202.41	202.58	202.99	202.19	202.48	201.73	203.09	202.31	202.19	203.5	202.4	203.55	201.72	202.71	202.18	203.62	203.09	203.51	201.65	202.71	202.95	203.66	202.63	201.3	201.62	202.37	203.12	202.98	202.97	201.73
212.02	212.26	211.3	211.3	212.6	210.91	211.96	211.89	210.12	210.28	211.6	211.64	211.61	212.08	210.71	210.86	210.23	210.93	211.66	212.02	211.49	210.48	211.42	211.51	210.99	210.56	212.6	210.56	211.15	211.62	211.25	211.05	211.3	211.51	211.42	211.74	212.87	210.09	210.92	211.54	212.94	211	211.3	211.59	211.19	212.55	211.01	211.72	212.05	210.82
207.03	205.82	207.16	206.98	206.13	207.51	206.3	206.2	206.38	207.25	207.7	207.05	206.03	205.53	208.44	205.85	206.39	205.32	205.77	205.91	206.28	206.63	206.04	207.11	207.55	206.86	206.3	205.48	205.85	207.04	206.26	205.47	205.26	206.54	207.22	206.42	206.5	206.21	206.29	206.46	206.3	206.02	206.24	206.35	205.79	206.7	206.74	206.41	205.69	206.02
208.35	209.62	208.77	207.23	208.43	208.74	209.8	208.22	208.77	207.88	209.05	207.47	208.32	208.85	208.78	208.04	208.48	208.98	208.21	208.82	208.31	208.33	208.29	209.32	208.82	209.56	208.64	208.46	208.46	208.79	208.82	208.07	209.16	208.29	208.82	207.82	208.06	208.22	207.41	208.38	208.27	208.44	208.75	208.45	207.86	208.87	208.35	207.97	208.85	209.01
207.68	207.72	208.05	209.07	209.3	208.62	208.06	208.37	209.03	208.17	209.26	209.2	209.5	208.88	209.01	209.56	209.46	209.42	208.2	209.11	209.45	208.73	208.66	209.34	208.02	209.04	208.21	207.53	209.52	208.3	208.23	208.82	208.3	208.57	209.1	209.09	207.99	209.05	208.18	208.07	207.97	209.58	208.85	208.47	208.58	208.92	208.19	209.23	208.25	208.33
208	207.23	207.45	207.28	208.24	206.53	207.14	207.33	207.83	206.9	207.7	208.1	207.45	207.78	206.71	208.09	208.32	208.36	207.95	207.77	208.76	207.49	206.93	207.09	206.51	208.25	207.02	208.32	208.15	207.84	208.43	207.78	208.42	208.67	207.74	207.37	208.83	207.92	208.18	207.21	208.47	207.37	207.33	206.85	207.74	207.76	208.15	206.89	208.36	208.52
217.14	218.21	218.04	216.91	217.96	215.9	217.91	217.72	216.43	215.92	216.44	217.67	215.79	217.07	216.17	217.42	217.62	217.24	217.39	217.5	217.17	216.32	216.79	217.94	217.01	216.3	217.35	215.53	216.66	216.09	216.79	217.54	218.25	216.44	216.91	217.68	216.94	216.99	217.46	217.19	217.31	216.45	217.16	217.36	217.78	217.67	216.78	217.04	217.09	217.57
207.87	208.57	207.04	208.23	207.73	208.59	208.27	207.33	208.1	207.71	209.05	207.84	208.62	206.98	208.49	208.65	208.96	206.92	208.64	208.57	208.07	208.07	206.51	207.66	207.92	207.94	206.94	207.07	207.58	207.09	207.3	207.67	207.78	206.86	207.57	207.75	206.97	208.99	208.5	207.13	208.27	207.38	209.21	207.58	207.93	207.58	208.53	207.8	207.11	207.94
208.7	209.27	210.35	209.34	209.59	209.57	209.77	209.22	208.73	209.47	209.74	209.35	208.47	208.89	209.75	208.8	209.06	209.93	208.42	209.33	209.33	208.7	209.18	208.74	209.33	210.19	209.89	208.18	210.12	209.2	209.12	209.93	209.4	209.6	208.6	209.65	210.04	208.66	209.37	209.06	209.32	208.65	209.29	209.13	209.6	208.67	208.67	209.43	210.75	209.03
217.19	216.9	217.71	216.94	215.36	217.54	217.32	216.25	217.21	215.98	217.22	216.86	216.48	216.79	217.03	217.72	216.45	217.38	217.3	217.36	216.58	217.57	216.94	217.37	216.52	217.03	216.48	216.52	218.21	217.76	216.78	217.16	217.48	216.58	216.86	216.52	218.15	216.65	216.61	216.57	217.95	217.77	216.35	217.66	217.8	217.04	216.58	217.17	217.4	217.55
205.05	205.94	205.85	206.64	205.28	206.08	205.39	204.8	206.31	205.4	206.2	205.59	206.42	205.62	205.33	206.13	206.25	205.05	206.46	205.61	205.12	205.89	205.25	204.97	206.18	205.21	205.7	205.9	205.18	206.01	205.73	205.38	205.27	205.28	204.98	205.74	206.17	206.62	205.91	207.15	205.84	205.52	205.74	205.75	204.58	206.44	205.37	204.69	205.6	205.14
208.67	208.56	209.29	207	209.43	207.57	207.9	207.36	209.11	208.18	209.33	207.91	208.01	207.36	208.57	208.59	209.41	208.45	208.67	208.71	208.39	208.98	209.5	208.12	209.03	208.81	208.88	207.49	209.05	208.18	208.53	208.45	208.74	207.85	207.2	208.58	208.69	207.5	207.61	208.12	209.1	207.85	209	209.92	209.75	208.68	209.03	208.75	208.63	209.58
203.69	205.32	203.56	204.8	204.22	204.81	203.88	203.91	204.9	204.67	205.04	203.17	203.95	205.26	205.28	203.39	205.89	204.96	204.75	204.77	204.07	204.53	205.18	204.39	203.45	205.2	205.07	204.65	205.8	204.49	205.66	204.3	204.59	205.47	204.87	204.59	206.08	203.87	206.11	205.75	205.06	206.13	205.33	203.53	204.95	205.16	204.75	203.93	204.44	205.13
209.4	207.56	208.96	209.29	208.25	209.94	208.41	208.03	208.07	208.81	208.64	208.28	208.56	207.75	207.9	207.02	208.83	208.75	209.29	208.03	208.67	209.05	209	209.25	209.21	208.39	208.85	208.8	208.31	208.5	207.74	208.84	208.36	208.08	208.35	208.71	208.26	208.9	208.17	208.53	207.77	209.03	207.7	209.01	208.52	208.29	208.16	209.75	209.32	209.39
200.88	200.63	200.56	199.55	200.49	199.39	200.25	200	201.37	200.62	200.47	200.19	200.62	200.93	199.96	200.17	200.95	200.2	201.2	202.55	201.02	200.1	200.33	199.89	199.38	200.8	200.5	200.34	200.65	202.02	200.03	200.17	200.2	200.7	199.89	200.62	201.41	201.23	200.03	199.69	199.71	201.84	199.72	200.62	200	199.81	200.61	199.67	200.61	201.56
212.1	210.7	211.88	211.48	210.47	211.71	212.56	211.97	211.53	211.21	211.28	211.87	211.93	211.51	212.14	211.46	211.89	210.96	211.03	211.01	211.37	211.82	211.94	211.11	210.84	212.1	211.58	210.53	211.7	211.56	211.05	210.76	212.25	212.12	211.17	212.09	211.51	211.33	210.97	212.18	211.48	212.08	210.78	210.69	211.91	210.77	211.6	211.92	212.13	211
216.29	216.8	217	216.77	216.76	217.57	216.67	217.96	217.74	216.96	216.32	217.59	216.98	216.09	217.49	217.67	217.31	217.05	216.82	216.89	217.25	216.67	216.56	217.21	216.85	216.58	216.86	217.09	217.04	218.06	216.69	217.4	216.86	217.51	217	216.69	216.99	217.09	218.96	216.05	215.6	216.64	216.31	217.41	216.81	217.84	216.99	217	217.08	216.88
210.13	207.61	209.12	208.57	208.75	209.42	209.74	208.98	208.82	210.05	208.99	208.67	211.04	208.97	210.01	209.77	210.01	209.01	209.23	209.35	208.86	210.06	209.95	209.43	210.24	208.94	208.02	209.19	209.67	209.11	208.39	209.29	210.45	208.62	208.71	209.26	208.65	209.18	209.47	209.77	209.03	208.39	209.21	209.65	208.83	210.05	209.36	208.19	209.31	208.83
207.47	206.95	207.59	208.06	209.44	208.04	208.21	207.38	207.71	208.22	207.73	208.61	207.44	207.29	208.1	207.99	207.62	207.9	207.57	207.35	207.72	207.78	206.42	207.34	207.6	208.21	208.36	208.15	208.75	207.85	207.29	207.31	208.29	208.76	206.89	207.23	206.91	208.15	208.22	208.21	207.39	207.63	207.64	208.09	208.22	208.49	208.34	207.45	207.57	207.29
217.74	218.33	217.39	218.11	218.14	217.84	218.09	217.33	218.37	217.36	217.74	216.9	218.1	217.82	218.07	217.84	218.18	217.33	218.46	217.25	217.21	218.89	218.33	217.29	217.46	218.12	217.79	216.17	217.62	217.05	218.48	218.87	216.87	217.06	218.27	218.65	217.95	217.28	217.9	218.56	218.59	217.88	218.25	218.01	218.33	217.06	218.73	218.66	216.39	217.19
212.32	211.13	211.08	211.89	211.26	211.96	211.12	211.62	211.67	211.53	212.19	211.34	211.62	212.95	212.17	211.75	211.09	210.73	210.75	211.11	212.1	212.49	212.2	211.93	212.27	211.49	212.51	211.26	211.32	212.03	212.43	210.7	211.18	211.47	211.28	210.83	211.16	211.82	211.81	211.43	212.37	211.52	211.4	211.05	212.14	211.94	211.87	210.86	210.02	211.78
198.71	199.74	199.36	199.5	198.29	199.79	198.23	199.41	199.07	199.82	199.12	199.55	199.49	199.26	200.86	199.56	199.8	199.44	200.02	199.09	199.08	198.09	199.58	199.24	199.39	199.29	198.97	199.38	199.61	200.05	198.49	199.71	199.65	198.86	199.58	198.94	199.55	200.64	199.9	198.78	199.44	198.42	198.14	199.81	199.2	199.38	199.15	198.43	199.14	199.33
207.24	207.48	208.21	208.71	207.22	207.91	206.02	208.16	207.23	207.73	207.36	208.06	207.03	206.17	208.13	208.19	207.58	207.47	208.21	208.42	206.89	207.48	208.11	207.03	207.53	207.33	206.45	207.63	206.66	208.02	208.75	208.9	208.87	206.06	206.96	207.79	207.4	207.37	207.89	208.19	207.28	207.81	208	207.23	207.67	207.89	207.05	207.68	207.74	207.03
206.89	206.14	206.97	207.09	206.55	205.06	207.55	206.49	206.23	206.58	206.59	206.14	207.07	206.74	205.99	206.99	205.13	205.73	205.83	206.84	206.03	205.77	207.66	206.19	206.09	206.42	206.67	205.88	207.08	205.67	205.9	206.46	205.3	205.85	207.49	206.53	206.58	205.83	206.39	207.13	207.44	205.59	206.53	206.55	206.86	206.13	205.24	206.42	206.56	206.32
203.31	203.81	202.31	204.17	203.37	203.32	203.53	203.98	203.49	204.04	204.11	203.02	204.62	203.75	202.81	203.67	204.85	203.21	203.48	203.03	205.25	202.87	203.09	203.4	203.47	203.86	203.35	202.77	203.53	202.26	204.27	203.49	204.49	203.38	203.42	203.63	204.26	204.9	202.04	202.58	202.68	203.69	203.22	203.48	203.52	204.99	203.02	203.83	203.23	205.25
202.35	202.87	203.08	202.67	203.63	204.01	203.27	202.96	203.03	203.52	203.33	203.16	203.59	203.66	203.3	202.1	203.11	203.47	204.02	203.06	202.45	204.45	203.5	203.4	203.89	202.98	203.21	204.23	203.66	202.86	201.6	203.01	202.12	203.42	203.37	203.56	202.47	203.59	203.64	203.67	203.15	203.76	203.41	203.38	203.04	201.67	202.42	203.46	203.87	202.82
199.17	199.73	199.38	198.85	198.99	199.42	199.19	199.66	198.89	199.39	198.68	198.88	198.48	198.07	199.88	200.32	199.71	200.47	200.39	199.16	199.49	198.84	200.54	199	199.43	199.77	199.87	199.07	198.99	198.64	199.49	200.05	199.61	199.36	200.44	199.82	198.55	199.04	199.06	200.58	199.1	198.31	199.4	199.92	199.17	199.09	199.82	199.38	199.21	200.56
207.29	206.53	207.45	207.24	207.2	207.31	207.32	206.8	207.34	207.05	208.07	208.01	206.65	206.79	207.66	206.79	206.33	207.47	207.49	207.37	207.89	208	207.31	207.88	207.05	206.78	207.93	207.15	207.04	208.05	206.56	207.81	207.79	207.69	208.7	208.02	206.3	207.63	207.34	207	207.68	206.62	209	208.18	207.94	208.61	207.87	208.2	207.18	207.52
205.28	204.35	206.01	204.22	203.84	204.68	205.37	203.94	204.01	203.41	204.65	205.49	205.62	204.32	205.27	204.41	205.07	204.99	204.43	204.78	204.27	205.07	205.05	204.07	203.61	204.96	205.13	204.4	204.26	204.68	204.2	204.47	204.15	204.06	204.82	204.58	206.04	204.41	204.63	204.31	204.55	202.88	205.08	204.62	204.85	204.43	206.24	204.81	204.66	203.85
197.77	197.96	198.64	197.84	198.02	196.84	197.67	197.83	197.48	198.25	198.22	197.89	198.02	197.55	199.11	198.62	199.19	197.88	197.52	198.07	199.18	197.61	198.76	197.77	196.43	196.98	197.95	197.88	197.68	197.09	198.22	197.36	198.56	197.77	197.23	197.84	198.14	197.19	197.99	198.5	198.84	199.41	197.52	196.89	198.11	198.56	198.54	198.2	198.67	198.03
208.15	207.75	208.48	209.79	209.85	208.35	209.8	209.31	208.24	208.72	208.99	208.33	209.3	208.9	209.25	208.29	209.57	209.44	208.14	207.62	208.56	209.88	208.31	208.17	208.57	207.93	209.06	207.95	208.55	208.94	208.09	208.78	209.9	209	209.68	209.34	209.08	208.63	208.49	208.29	209.42	207.55	209.64	210	208.82	209.06	209.46	209.42	209.37	207.99
217.5	216.84	217.68	217.65	216.87	217.13	217.51	217.32	216.51	216.95	217.15	216.89	216.5	217.87	217.55	217.46	216.2	217	217.32	217.19	218.42	216.77	217.13	217.74	218.33	217.67	216.69	218.08	217.57	216.46	216.87	216.53	216.47	216.22	216.93	216.67	216.39	218.2	215.88	217.13	216.19	216.94	218.69	217.29	218.37	216.37	217.8	217.32	216.79	216.47
209.17	209.15	209.54	208	208.36	208.91	209.66	209.68	207.55	210.09	208	209.75	207.64	208.32	208.92	209.97	208.82	208.55	208.6	208.57	209.24	207.65	209.11	209.13	208.14	207.27	208.85	209.52	209.34	207.33	209.08	208.81	208.99	209.38	208.26	209.57	208.14	208.36	208.72	208.5	209.02	209.18	208.73	207.82	208.62	209.47	208.99	209.47	210.12	209.39
207.87	208.1	208.53	207.73	208.15	208.37	208.53	208.3	207.28	209.89	208.16	208.69	208.43	207.06	208.59	207.62	208.76	207.77	208.16	208.57	207.69	208.43	209.53	208.5	207.71	208.12	208.06	208.46	208.47	207.95	208.41	207.99	208.26	208.05	209.04	208.49	207.91	208.4	208.65	208.99	208.38	208.16	209.49	207.94	208.44	208.24	208.86	208.7	207.79	208.3
205.21	204.74	204.53	204.05	204.66	204.68	205.49	205.14	204.61	204.43	205.34	203.29	205.35	205.01	205.88	203.7	204.52	204.72	204.93	204.33	205.36	205.75	204.24	205.12	205.19	205.22	205.3	206.61	205.85	204.46	204.49	205.18	204.82	204.74	204.73	203.04	204.84	205.05	204.76	206.16	204.99	204.56	204.23	205.47	204.36	204.14	204.65	205.06	204.51	204.62
217.15	217.69	217.05	216.84	216.6	216	217.05	217.35	217.16	217.94	216.49	216.21	217.95	218.62	217.2	217.6	216.29	217.9	217.43	217.01	216.47	216.5	216.78	216.41	217.61	217.54	216.54	217.8	216.05	217.78	216.91	217.5	216.55	216.19	217.86	216.45	216.53	217.31	216.57	217.74	217.73	215.45	217.02	217.18	217.6	217.17	217.44	217.57	217.2	216
199.78	199.42	200.12	199.12	199.64	199.1	198.93	199.93	199.2	199.53	199.25	200.2	200.2	198.93	199.2	198.51	199.76	199.05	198.44	199.05	199.98	199.15	198.63	199.39	199.65	200.72	199.58	199.67	199.2	198.98	200.92	199.84	200.16	199.18	200.35	199.53	199.16	198.59	200.09	198.17	199.12	200.11	199.91	199.52	199.39	199.36	199.06	199.77	199.46	199.68
194.75	195.93	196.17	195.17	196.09	194.48	195.58	195.59	194.31	194.83	195.74	195.89	195.22	195.17	193.4	195.74	194.32	194.33	195.56	195.83	196.61	195.64	195.15	194.17	194.23	195.1	196.33	196.49	195.19	194.27	194.5	194.36	195.53	195.19	193.97	196.6	194.96	195.12	194.06	195.47	195.07	195.58	195.25	195.36	194.86	194.37	194.57	195	195.79	195.66
207.5	207.99	208.81	207.19	207.98	208.26	207.38	206.96	206.93	207.18	207.65	208.58	207.06	207.72	208.46	208.22	207.38	207.99	207.16	208.85	208.25	208.09	207.24	208.19	207.71	208.72	207.43	208.53	206.98	207.05	206.68	208.07	207.48	207.75	207.57	207.22	209.01	206.93	207.6	208.15	207.88	206.91	207.46	208.87	208.42	208.33	207.71	207.48	207.81	207.78
203.32	203.19	203.57	203.36	204.24	203.02	203.72	203.33	202.6	202.32	203.6	203.76	204.28	203.18	203.72	203.09	202.64	202.64	202.97	203.17	202.32	202.66	203.63	202.65	203.29	203.36	203.11	202.43	203.22	203.97	202.69	203.1	202.61	202.87	204.12	203.72	204.06	203.31	203.37	203.11	203.15	203.3	203.54	202.65	203.27	203.51	203.45	203.92	203.86	202.86
211.3	211.07	210.94	211.81	212.27	211.22	211.62	211.64	211.41	211.78	211.27	211.31	211.14	211.88	211.3	211.34	211.28	212.35	212.34	211.24	211.89	211.5	210.93	210.71	211.79	211.2	211.65	212.17	210.62	212.89	210.64	212.18	211.18	211.56	211.16	212.05	211.31	211.99	211.05	211.62	212.44	212.95	211.47	212.03	211.78	211.31	211.51	212.59	211.86	212.14
208.45	209.02	209	209.47	209.76	209.72	208.61	208.8	209	209.32	209.96	208.69	210.07	208.99	210.12	209.75	210.17	210.51	208.86	209.49	208.83	209.54	208.69	209.8	210.14	208.57	209.33	208.9	209.11	209.11	210.39	209.86	210.08	209.9	209.83	208.6	209.27	208.68	209.9	209.53	208.95	208.43	209.98	209.85	210.12	209.49	209.08	208.5	209.64	209.69
217.76	216.97	217.56	216.19	217.91	217.22	217.21	216.43	216.92	217.27	216.61	217.37	216.72	216.53	217.35	217.62	217.29	216.68	217.12	216.58	217.11	216.03	217.26	217	217.85	216.32	217.58	217.12	217.98	217.87	217.41	217.22	217.31	216.16	216.27	216.79	216.51	217.47	217.19	217.87	216.46	216.92	217.02	217.06	218.25	215.83	216.92	215.91	216.08	216.36
217.56	217.6	216.81	217.85	217.44	218.42	217.24	217.28	218.15	217.27	217.98	217.79	217.77	218.04	217.13	218.21	217.65	218.57	218.22	217.04	217.64	216.7	217.54	218.06	217.19	217.88	218.59	218.32	218.45	217.64	217.81	217.04	218.03	218.24	217.26	218.27	217.76	217.25	217.4	218.1	217.64	218.66	216.42	218.28	218.04	217.57	217.16	219.44	217.8	217.39
203.49	203.12	203.32	202.87	202.79	203.95	203.22	203.56	202.78	202.98	203.13	203.95	203.33	203.25	203	202.78	203.44	203.56	203.07	203.26	202.8	203.05	203.98	203.31	204.2	202.82	203.32	204.12	202.95	204.38	203.06	203.94	202.86	203.05	203.25	203.87	202.9	202.52	202.68	203.12	203.57	202.76	202.66	203.49	203.19	203.24	203.98	203.13	204.56	203.18
198.73	199.32	199.56	199.92	199.66	200.1	199.08	199.28	198.99	199.55	199.21	199.75	200.64	199.17	199.73	199.54	199.28	199.6	199.55	199.18	199.63	199.46	199.25	200.56	198.69	199.02	200.47	198.75	199.94	199.49	198.82	199.02	198.94	199.31	200.59	200.19	199	200.04	199.36	198.91	199.35	199.39	199.17	200.07	198.84	199.37	198.85	199.03	198.46	198.74
205.64	205.22	205.54	204.89	203.76	203.8	204.03	205.02	205.01	204.88	203.87	205.58	204.25	204.54	204.78	204.81	204.73	205.43	204.76	205.45	204.89	204.86	205.44	204.46	205.09	203.17	204.32	204.63	205.09	204.09	204.55	205.51	203.97	204.85	204.17	204.32	204.01	203.79	204.59	205.74	204.01	204.65	205.09	204.28	204.99	205.07	205.05	204.95	205.76	206.45
211.63	211.63	211.7	211.71	212.75	211.13	211.64	211.5	213.14	211.25	211.54	211.64	210.78	212.13	212.56	211.88	212.49	211.97	210.61	212.14	211.7	212.76	212.37	211.69	211.71	211.12	211.55	212.32	211.79	211.62	211.87	211.69	211.99	212.6	211.05	211.34	211.64	212.17	211.29	211.46	211.08	210.48	210.69	211.21	211.52	211.02	212.98	211.86	211.95	211.29
216.62	217.33	216.85	216.61	217.48	217.32	218.39	216.5	216.99	217.31	216.74	216.96	217.59	218.04	217.47	216.45	216.97	218.17	217.41	217.06	217.3	216.57	218.58	217.15	217.14	216.6	217.65	217.01	216.92	216.73	217.44	217.45	216.31	217.4	217.09	217.61	216.12	216.92	216.87	217.28	216.02	216.85	218.86	217.24	216.34	218.13	216.45	217.34	216.95	216.86
207.81	208.32	208.42	209.31	208.93	207.96	208.52	207.23	208.17	207.74	209.13	208.78	208.94	209.16	207.71	207.48	208.15	209.1	208.23	208.42	207.99	208.43	207.63	208.77	208.67	207.91	207.91	208.69	207.69	208.81	208.02	209.44	208.35	207.86	209.2	208.16	207.97	208.47	207.68	209.53	208.09	208.09	207.93	207.83	207.94	208.68	207.67	209.06	209.21	208.28
204.37	202.42	202.64	202.63	201.93	203.01	201.84	201.72	202.92	201.64	202.37	202.14	202.79	201.77	203.18	203.33	202.56	202.24	203.27	202.6	202.36	202.01	203.02	202.04	203.65	203.58	202.31	201.48	203.38	203.2	202.84	202.05	203.13	203.3	201.71	202.08	202.99	202.64	202.45	203.36	201.99	203.13	202.42	202.15	203.04	202.91	202.14	203.12	203.31	201.98
199.49	200.15	200.67	199.59	200.77	200.53	201.31	200.12	199.14	199.59	200.47	200.59	200.71	200.47	200.14	200.11	200.65	201.51	200.65	200.73	201.13	200.86	199.84	200.52	199.93	200.23	200.77	198.82	199.24	199.45	201.65	201.16	198.95	200.44	200.39	199.78	200.59	200.28	201.18	201.16	199.69	199.85	200.04	201.13	200.06	201.35	200.24	199.58	200.03	201.18
202.49	203.4	203.68	204.15	202.55	203.7	203.66	203.58	203.39	203.48	203.46	202.66	204.86	203.43	203.1	204.62	204.68	203.07	204.13	204.24	203.97	203.6	203.66	204.03	203.8	203.35	203.58	202.37	202.9	203.51	203.12	202.88	204.2	202.51	202.6	201.4	203.51	203.02	203.68	203.24	204.56	203.08	204.16	203	202.74	202.86	203.97	202.42	202.23	202.96
208.04	210.26	208.24	208.37	208.54	208.84	208.79	208.52	209.78	208.33	208.17	209.13	208.76	209.47	208.67	208.46	208.76	208.84	208.27	208.29	207.42	208.55	209.01	208.28	208.36	208.34	208.9	207.88	209.1	208.79	209.3	208.85	209.35	209.41	208.66	209.64	208.03	208.65	209.18	209.36	209.06	208.15	209.15	207.88	208.39	208.75	209.73	210.34	208.86	208.39
203.44	203.54	204.04	202.55	202.67	203.92	202.52	204.59	203.44	203.91	203.65	203.31	203.18	202.73	204.61	203.27	203.77	204.74	203.81	203.37	204.54	203.64	203.25	203.62	203.46	202.91	203.44	202.73	204.16	203.66	203.95	203.34	204.17	202.62	203.04	203.9	204.47	202.25	202.76	203.09	203.12	202.97	204.33	203.19	204.46	202.38	204.42	203.45	204.14	203.58
194.6	194.59	195.61	194.7	195.55	195.54	196.12	195.19	194.53	195.78	194.6	196.01	195.49	194.62	196.33	194.86	194.85	196.14	195.81	195.19	195.58	194.94	194.52	194.85	195.51	194.84	194.09	194.95	195.71	195.32	196.89	196.05	195.07	194.49	196.1	194.39	195.49	194.94	194.92	195.22	195.93	196.15	195.76	195.53	195.28	194.58	194.91	195.07	195.49	195.36
198.17	199.06	198.61	198.69	199.21	200.17	199.67	200.1	199.31	199.87	199.57	198.47	199.7	198.45	198.37	198.88	199.46	199.94	199.72	199.45	199.06	199.02	199.73	199.23	199.9	198.7	199.97	199.63	199.24	198.67	199.86	199.95	199.24	200.18	198.95	198.86	199.24	199.36	199.97	199.77	198.98	199.23	200.15	198.98	199.69	199.86	198.69	200.56	199.38	198.29
199.96	199.75	199.93	199.6	199.15	199.68	199.83	198.28	198.72	199.46	200.65	198.46	199.39	200.34	200.54	199.64	200.26	199.99	198.47	200.65	198.62	199.41	199.45	199.31	199.54	198.93	199.4	199.5	200.39	199.68	198.81	199.69	199.23	199.43	199.76	198.69	200.34	199.64	199.6	199.94	198.89	199.4	199.91	199.53	200.65	200.46	199.65	199.3	199.47	199.71
209.54	208.58	209.07	209.57	209.53	208.48	207.59	208.16	207.94	208.28	207.87	208.63	209.03	208.65	208.89	209.81	209.03	208.62	208.8	208.19	208.3	209.38	208.92	207.66	208.34	208.82	208.67	209.21	208.69	207.48	209.33	209.55	209.09	208.02	208.57	207.27	208.66	208.71	208.54	208.14	209.42	208.01	208.17	208.92	208.45	207.99	208.56	208.56	208.89	209.14
200.49	201.06	200.08	199.11	200.16	200.85	201.77	200.99	200.3	199.87	199.67	201.13	200.54	200.21	200.67	200.91	199.65	199.26	200.26	199.08	200.65	200.45	200.01	200.61	200.92	200.04	200.59	200.25	201.04	199.55	199.87	201.17	200.11	200.64	201.5	199.6	200.06	200.68	200.22	200.29	200.84	200.27	200.43	201.84	200.6	200.2	200.09	201.29	199.33	200.49
217.12	218.15	217.68	216.55	217.18	217.76	217.83	216.84	218.08	217.76	216.64	216.19	217.86	216.88	217.02	217.3	215.97	217.32	217.05	217.36	216.43	217.7	216.3	216.83	217.4	217.37	215.92	216.01	217.15	216.96	217.49	216.76	216.19	217.26	217.1	216.91	217.47	217.31	217.76	217.23	218.02	215.98	216.62	216.28	215.82	216.25	216.51	217.6	217.21	216.79
218.53	217.43	217.96	217.29	217.52	218.83	217.49	218.5	217.76	217.48	218.92	218.06	216.79	217.57	218.43	218.21	219.43	217.82	217.35	217.42	217.43	217.85	216.55	217.92	216.5	218.27	217.9	217.37	217.46	218.21	217.45	218.09	216.72	216.82	217.45	217.05	216.84	218.1	217.7	218.08	218.79	218.6	217.53	217.17	217.57	217.85	217.33	218.37	218.15	217.7
213.01	211.98	212.71	211.45	213.29	213.94	213.49	213.86	213.44	213.28	212.7	213.61	213.65	213.5	213.34	213.38	213.66	212.82	214.17	211.38	213.27	212.7	212.96	213.36	213.35	212.34	212.7	212.53	213.06	213.11	212.82	213.29	213.13	212.82	213.06	213.53	212.63	213.28	213.08	213.28	213.72	214.27	213.39	213.19	213.5	212.5	212.83	212.66	214.05	212.89
200.16	199.4	199.04	199.91	200.6	199.58	199.32	200.16	199.35	200.28	199.82	199.77	199.61	198.66	199.71	199.05	199.18	200.28	199.21	199.52	199.35	199.07	199.05	199.48	200.36	198.45	199.63	199.85	200.14	198.42	200.34	199.43	200.2	199.55	200.43	199.07	200.27	199.17	198.46	199.25	200.37	199.31	199.29	200.43	200.29	198.76	199.56	199.02	200.12	200.03
207.56	208.05	207.65	208.51	206.75	207.28	208.52	208.21	207.33	207	207.42	206.95	207.33	207.2	207.65	207.45	209.72	206.86	207.39	207.79	207.99	208.93	206.79	207.41	207.41	208.65	207.71	209.26	207.94	206.77	208.26	208.06	207.29	207.04	207.09	208.44	207.37	207.64	208.82	207.98	207.55	207.28	207.27	207.68	208.01	208.32	206.98	207.71	207.53	206.93
202.1	202.91	202.2	203.41	203.65	202.53	203.56	203.02	202.33	202.44	201.76	202.33	202.07	202.62	201.3	202.55	202.43	202.01	201.67	201.6	202.81	202.52	203.08	203.12	202.1	202.99	201.45	203.5	204.14	203.38	203.39	202.29	202.28	202.99	202.19	202.65	202.35	202.29	202.12	203.67	201.46	203.86	203.43	202.54	202.21	202.81	203.25	202.32	202.08	203.25
208.27	207.7	208.6	208.72	207.16	208.61	209.06	208.09	208.93	209.24	208.48	207.76	207.35	208.27	208.86	208.8	208.63	208.41	207.96	209.14	208.28	208.36	208.4	209.32	208.13	208.51	209.07	208.5	208.05	207.88	208.85	207.59	208.29	207.86	208.94	208.71	208.42	208.32	208.68	207.43	208.28	207.6	207.68	209.21	207.75	209.08	207.86	208.3	208.41	208.37
211.79	211.92	212.13	211.99	211.73	210.47	210.45	210.38	212.07	211.62	210.78	211.78	212.94	212.04	211.79	211.21	210.47	211.28	211.81	211.36	212.32	212.02	211.63	211.4	210.8	211.86	212.82	211.59	211.68	210.89	210.99	211.61	211.77	211.85	212.43	211.37	211.02	211.72	211.79	211.58	211.36	210.68	210.52	210.32	211.94	210.97	212.94	211.77	212.3	211.87
209.95	210.08	210.8	209.24	210.44	208.07	209.33	210.42	210.6	210.9	209.11	209.46	209.31	209.71	208.16	209.21	209.34	210.38	208.67	209.18	208.81	209.37	209.85	209.22	209.92	209.52	208.79	210.29	210	209.45	208.69	209.77	210.34	209.64	209.89	209.22	209.2	209.2	210.78	209.59	209.68	208.6	209.28	209.25	209.65	210	210.08	210.16	210.2	209.28
198.38	198.91	200.37	199.53	199.22	200.23	199.52	200.67	199.99	199.8	199.66	199.77	198.58	198.65	198.47	200.26	200.1	200.3	199.46	199.02	198.28	200.13	198.89	199.97	199.31	200.95	199.4	198.99	199.35	199.7	199.62	198.83	199.76	199.27	199.05	199.72	199.34	199.35	199.15	199.14	198.99	198.84	199.12	199.78	198.76	199.71	200.15	199.34	200.23	200.19
202.06	203.54	203.57	202.65	203.17	202.65	202.93	202.2	202.22	202.12	202.39	202.96	202.43	201.09	202.97	202.76	202.82	201.15	202.07	202.76	202.32	202.01	202.47	202.59	201.66	202.15	201.82	202.27	202.38	202.51	202.5	203.61	203.31	203.21	201.91	202.8	201.66	203	203.04	203.45	202.31	202.3	202.86	202.46	202.84	202.36	203.39	203.22	202.04	201.37
208.09	208	208.25	209.57	208.1	209.55	208.58	209.7	209.31	208.76	208.82	208.05	208.75	208.19	209.41	208.18	208.38	207.23	208.28	208.38	208.51	207.68	207.69	208.68	209.48	208.23	209.17	208.85	208.21	209.16	208.46	207.26	208.5	207.96	208	208.91	208.46	208.06	207.95	209.09	209.37	207.81	208.33	208.28	208.25	208.17	208.54	207.94	209.44	207.96
205.17	205.6	205.38	206.06	205.71	205.51	205.17	206.94	204.7	205.34	205.91	205.11	206.23	205.42	205.4	204.92	204.86	205.19	205.74	205.92	204.99	204.81	206.32	205.86	205.69	205.32	204.75	206.12	205.82	204.85	206.77	206.24	205.53	205.54	205.9	205.2	204.56	205.33	205.42	206.55	204.39	204.65	205.45	205.29	205.36	204.81	205.93	206.58	204.82	205.31
205.33	203.42	203.53	204.51	203.88	205.54	204.49	204.64	203.97	203.32	203.94	204.28	203.48	204.2	204.19	204.11	202.63	203.79	203.86	204	204.31	202.79	203.54	202.51	204.59	204.52	202.99	202.64	203.24	204.67	204.11	204.31	203.85	203.26	204.54	204.11	203.17	203.35	202.52	203.03	202.51	202.73	204.38	203.42	204.53	204.78	202.93	204.32	205.14	204.36
217.46	217.19	218.36	218.44	217.48	218.44	218.04	217.9	217.85	218.34	217.9	218.08	217.14	217.69	217.68	217.2	218.03	217.94	218.18	218.86	219.03	218.14	218.18	218.33	217.51	216.68	217.25	217.59	218.45	217.48	217.88	216.5	216.25	218.09	217.18	218.81	217.81	216.95	217.92	218.85	218.82	218	218.74	216.61	216.87	217.73	217.54	217.47	217.88	216.92
208.4	208.74	209.09	209.58	207.66	210.21	207.71	209.75	207.98	210.48	207.66	209.52	208.51	209.72	208.06	207.92	208.36	209.79	207.8	208.26	207.16	207.95	208.54	208.38	209.76	207.41	207.89	208.41	207.34	206.93	208.6	208.57	207.82	207.8	208.4	208.82	208.28	208.79	209.6	208.9	207.82	208.18	207.94	208.99	208.19	208.8	208.58	209.21	209.45	207.91
204.23	204.73	204.26	205.49	205.47	206.03	204.84	205.08	204.28	204.94	204.94	204.56	205.81	204.22	204.43	204.55	204.94	204.91	204.82	204.74	204.71	205.42	204.84	204.65	204.45	204.76	205.74	204.47	205.44	204.62	204.59	205.3	205.44	203.89	204.84	205.54	204.36	205.12	204.97	204.9	204.3	205.12	204.15	204.79	204.33	203.89	204.11	204.5	204.3	205.02
204.17	205.27	204.22	205.09	204.8	204.41	204.65	204.69	204.51	204.32	204	205.38	204.96	203.74	205.13	205.01	205.88	204.28	206.19	204.45	205.62	204.94	205.27	205.12	205.33	204.6	204.2	205.18	204.34	205.59	204.47	204.22	204.41	205.99	204.9	205.14	203.81	205.2	204.72	204.09	204.52	204.63	205.36	204.66	203.55	204.3	204.87	204.95	204.83	205.62
198.3	198.31	197.5	196.89	198.77	198.67	199.46	198.03	197.21	198	196.71	197.5	198.12	198.23	198.16	198.03	198.77	197.45	197.28	198.22	198.09	198.69	196.76	198.17	198.15	198.26	197.38	198.13	197.98	198.72	198.56	198.7	197.4	198.42	198.05	198.13	197.99	197.51	198.58	198.08	197.07	198	198.06	197.49	197.57	197.74	198.35	198.63	199.24	198.05
201.02	200.87	198.91	200.32	200.25	201	200.02	200.38	200.47	201.03	200.55	200.58	200.92	201.47	200.17	201.13	199.96	200.88	201.53	200.64	197.93	200.62	198.93	199.87	199.8	199.97	200.28	199.05	201.6	200.49	201.61	200.07	198.11	199.08	200.38	201.49	201.01	200.23	199.67	201.02	200.25	201.22	200.69	201.67	199.69	201.2	199.16	200.22	199.66	199.92
202.8	204.15	203.46	203.15	203.25	203.18	204.22	203.11	203.4	203.87	204.11	203.69	202.91	202.78	203.36	203.36	203.9	202.9	204.21	204.42	204.51	203.71	203.63	202.05	203.55	203.49	203.62	203.95	204.4	204.05	203.47	203.58	203.64	204.06	203.16	203.56	204.37	202.43	202.94	204.03	202.88	202.45	203.49	204.52	202.95	203.66	203.04	202.64	204.16	203.64
208.62	206.8	207.11	208.15	208.27	207.68	208.81	208.55	207.78	207.33	208.01	208.15	208.58	207.79	208.29	206.7	208.05	207.25	208.35	208.66	207.84	207.64	207.82	206.81	208.13	208.57	208.44	208.9	207.69	208.73	207.88	207.13	207.08	207.46	207.93	207.88	207.91	207.16	208.07	208.55	207.92	207.24	207.91	206.65	207.8	208.5	208.42	207.1	207.18	207.44
200.45	200.44	199.74	199.29	200.96	199.62	201.32	200.52	199.71	199.63	199.78	200.07	199.76	200.1	200.55	200.77	199.4	199.72	199.79	200	199.92	200.07	200.24	200.43	200.81	201.61	200.8	199.23	199.99	200.51	199.99	201.13	199.73	199.96	199.67	200.71	199.98	200.33	200.76	201.05	199.76	200.23	200.92	199.66	199.24	200.38	199.57	200.94	199.53	200.98
218.3	217.96	217.4	217.82	217.76	218.44	217.77	217.67	217.38	217.78	218.26	218.55	217.69	217.58	217.73	217.95	217.54	218.88	219.1	218.39	217.69	218.03	217.77	216.84	217.74	218.61	218.05	216.56	218	217.88	219.16	217.89	217.49	218.28	216.5	216.92	218.28	217.93	218.57	217.34	216.61	217.35	218.72	217.49	218.1	217.92	217.78	218.47	218.4	217.47
207.95	206.2	207.86	207.42	207.25	207.96	207.94	207.63	207.38	206.55	207.8	208.15	206.87	208.8	207.52	207.9	208.2	209.43	207.58	208.01	207.73	208.02	207.86	207.19	208.25	208.45	207.71	207.94	207.64	207.4	207.74	208.13	208.18	207.33	207.92	208.39	208.84	207.53	207.61	207.81	206.41	207.43	207.79	207.69	206.88	207.47	208.08	206.9	208.53	208.08
209.43	208.39	209.35	208.52	209.36	209.02	209.43	209.44	209.34	209.19	209.62	209.35	209.55	208.31	208.06	209.76	208.32	208.6	209.99	208.3	209.2	208.65	208.91	208.93	208.92	208.5	209.23	208.73	208.25	208.41	208.7	208.69	208.58	209.89	207.61	208.63	209.01	208.64	208.53	209.15	210.11	208.62	208.59	209.55	208.97	209.1	208.74	209.19	208.68	208.38
209.99	210.07	209.89	208.99	208.2	209.42	209.32	208.88	209.88	209.76	208.84	209.72	209.71	209.79	208.52	210.39	210.07	209.7	210.47	210.89	209.3	210.63	209.67	209.9	208.81	208.82	210.66	210.4	207.76	209.77	208.14	208.7	208.97	208.89	210.09	209.72	209.75	209.6	209.4	209.74	210.52	210.03	208.85	208.94	210.76	209.49	208.52	207.94	209.99	209.62
204.42	204.6	204.62	205.54	205.55	204.42	204.6	204.59	205.51	203.73	205.31	205.19	204.67	205.52	205.29	204.41	204.49	204.82	204.26	204.39	205.41	204.58	206.67	206.04	205.4	205.57	204.58	205.14	204.07	204.71	204.49	204.36	204.91	205.66	205.44	203.75	204.87	204.4	204.05	204.65	204.29	204.89	204.92	204.99	205.08	204.87	204.35	204.36	205.8	205.21
201.15	201.11	201.68	200.57	201.13	201.11	200.76	200.97	200.75	200.3	201.4	201	202.01	200.4	199.95	202.05	201.98	202.16	201.28	201.57	201.56	201.32	201.62	200.99	201.21	200.36	200.3	199.67	200.81	201.64	200.6	201.82	200.58	202.18	200.98	200.48	201.58	201.01	200.35	201.11	200.21	201.6	201.81	202.21	201.85	201.53	201.05	202.41	200.97	200.82
211.75	212.1	211.72	211.96	211.42	212.12	212.57	212.75	211.92	212.55	210.88	212.55	211.96	211.8	211.44	212	211.89	210.18	210.87	211.58	211.83	211.68	211.46	211.28	211.38	210.22	211.92	211.19	211.45	211.17	212.37	212.13	211.83	211.19	212.54	211.45	211.77	211.85	211.64	212.5	211.91	212.14	211.98	211.74	212.71	211.68	210.25	210.73	211.17	211.9
207.13	209.39	209.28	208.04	208.43	208.32	208.28	207.36	209.08	208.17	209.92	209.17	208.44	208.38	208.15	208.62	210.14	208.14	209.38	209.51	207.87	207.86	209.27	209.72	208.64	207.99	208.49	207.68	209.08	208.14	208	208.14	209.09	208.38	208.79	209.94	208	210	208.54	209.33	208.22	208.35	209.45	207.93	209.12	207.68	208.38	208.57	209.19	209.61
208.36	209.44	209.61	208.67	209.68	208.22	209.81	208.64	210.04	208.75	208.22	209.04	208.68	208.09	208.15	208.39	208.62	209.2	208.98	209.28	209.56	208.67	208.54	208.36	209.17	207.94	209.73	208.08	209.69	208.91	209.71	208.16	209.7	210.27	209.99	207.98	208.7	208.12	209.4	207.43	209.25	208.48	210	208.34	207.84	208.56	208.93	208.59	209.69	210.2
203.68	203.47	203.6	203.35	202.81	203.42	202.74	202.49	202.98	202.08	204.31	202.29	203.53	202.7	203.2	203.85	203.82	203.08	203.43	203.11	203.76	202.76	202.62	204.1	203.78	204.51	202.34	202.87	202.71	202.39	203.56	204.32	202.39	203.35	203.92	203.02	203.1	202.84	203.54	203.19	204.08	204.12	203.24	203.47	202.94	203.34	204.38	203.51	203.21	204.17
198.07	197.35	197.99	196.64	197.67	197.73	197	197.89	198.63	197.63	197.84	198.51	197.92	197.52	198.24	198.04	198.37	197.88	198.74	198.21	197.11	198.43	196.72	198.38	198.09	198.55	198.89	197.82	197.06	197.5	197.68	198.27	197.24	197.61	198.76	198.01	198.69	198.52	198.03	198.48	199.1	198.19	197.77	196.94	198.13	198.61	198.92	197.17	197.45	198.51
212.5	211.79	211.59	212.16	210.64	211.95	212.67	212.56	212.28	213.02	211.67	211.9	212.5	212.35	213.01	211.88	212.77	212.38	212.86	212.45	212.7	212.75	211.74	211.77	211.99	212.79	212.85	213.12	212.33	212.33	213.25	212.83	212.67	211.36	213.02	212.62	212.96	211.74	212.54	211.2	212.62	212.98	212.69	211.73	212.52	211.03	211.95	213.81	213.03	211.58
209.32	209.01	208.95	208.97	209.96	208.9	209.15	209.58	208.63	208.9	208.2	208.86	207.75	209.59	210.59	208.51	209.49	209.67	207.98	208.77	208.68	208.92	208.73	209.05	208.34	207.92	209.75	208.88	208.29	208.36	209.88	207.93	209.23	208.85	208.6	208.33	210.17	208.19	209.08	209.03	208.61	209.54	208.21	209.86	208.46	209.44	209.01	209.05	208.89	209.35
206.43	208.14	208.43	206.77	208.94	207.44	207.5	208.15	206.86	208.53	207.75	207.86	208.3	208.13	207.41	207.32	208.05	207.59	207.72	207.67	207.01	207.4	208.53	207.26	206.06	207.28	206.67	207.37	207.98	208.45	208.17	206.97	208.18	208.34	207.87	207.66	208.01	209.12	208.38	207.62	207.73	208.8	207.5	209.04	207.65	207.53	207.57	208.5	208.14	207.77
208.91	207.05	207.55	209.44	208.33	208.65	209.36	207.85	209.95	207.84	208.71	207.87	209.71	208	208.56	208.13	209.68	208.28	207.47	208.12	208.41	208.85	208.68	208.06	208.27	208.66	207.97	208.84	208.24	207.36	208.2	209.53	207.39	209.31	209.19	207.95	209.61	208.87	209.24	208.54	208.47	206.99	208.54	208.05	207.05	208.28	208.99	209.05	208.2	209.24
213.33	213.5	213.69	212.26	213.33	213.67	213.65	213.29	213.8	213.25	212.54	213.13	212.65	213.54	211.9	213.15	212.15	212.15	212.27	213.44	212.04	212.69	212.81	213.65	213.66	213.76	211.85	211.83	211.93	212.03	212.94	213.65	212.17	212.1	213.36	212.68	212.88	213.06	212.79	213.76	213.12	213	211.89	212.76	212.97	213.67	212.76	212.23	214.3	213.16
205.27	206.39	205.69	206.43	206.45	206.52	207.96	207.49	207.26	207.53	206.8	206.27	205.97	206.42	205.94	205.41	206.07	205.09	206.31	204.86	207.09	206.83	205.63	206.82	206.59	206.26	206.87	206.52	206.11	206.47	206.58	207.77	206.01	205.73	205.56	206.04	207.22	205.98	205.65	206.51	206.73	205.28	206.55	206.4	207.22	206.18	206.02	206.13	206.12	207.14
211.69	212.27	212.12	211.38	212.25	212.69	211.35	212.42	213.13	210.97	212.01	212.49	212.88	211.86	211.65	211.66	211.51	212.22	211.91	211.65	211.15	212.88	212.12	212.31	211.94	212.98	210.98	212.92	211.26	210.25	212.22	211.9	211.8	210.84	212.33	213.07	212.65	211.7	212.64	211.95	212.26	212.52	212.23	212.71	211.74	211.17	213.43	212.51	211.29	213.25
212.19	212.76	212.37	214.22	211.96	213.03	212.42	212.87	212.07	213.7	212.32	213.13	211.93	211.72	212.79	210.99	212.76	211.77	212.72	213.2	212.86	211.64	212.49	212.61	211.78	212.21	212.25	212.24	211.86	212.34	212.56	212.91	212.79	211.82	212.86	212.62	211.66	212.69	212.61	211.07	212.24	212.87	212.14	211.85	212.09	212.9	213.36	212.19	213.04	212.19
217.46	216.99	218.11	217.69	217.64	217.13	217.83	217.91	217.9	218.22	217.46	217.96	218.58	218.33	218.11	218.35	217.7	217.85	217.66	218.33	217.25	218.01	217.66	217.88	217.87	218.11	218.09	218.01	218	218.71	218.45	217.21	217.98	217.72	218.49	216.75	217.87	216.75	218.13	216.99	216.22	218.2	217.52	217.41	217.52	217.57	216.6	216.15	217.03	217.47
207.5	207.55	207.58	207.76	206.88	207.56	207.59	208.37	208.11	209.39	207.85	207.88	208.33	208.66	206.74	207.86	207.97	207.74	207.56	207.56	208.12	207	205.77	208.05	207.99	208.07	206.19	207.21	207.94	208.29	208.24	207.65	207.7	206.93	208.48	208.79	207.13	207.44	207.13	207.13	208.19	207.11	208.42	206.84	208.08	206.6	207.64	208.2	208.94	209.2
203.81	203.72	203.46	202.8	204.47	203.22	203.1	203.34	204.18	202.7	203.41	202.92	202.73	203.07	203.5	203.34	203.03	202.2	202.72	203.31	203.74	204.11	203.05	204.44	204.02	204.64	203.08	202.5	204.4	203.84	203.62	203.46	203.56	203.6	202.32	202.74	203.45	202.84	203.63	202.2	203.34	203.58	203.37	201.98	204.56	203.07	203.66	203.32	202.41	203.42
214.29	213.5	213.55	214.41	213.64	213.36	214.11	213.72	214.01	212.91	213.27	213.96	214.28	214.63	213.83	213.13	214	214.44	214.64	214.79	214.29	213.12	212.8	213.69	214.2	213.01	213.94	214.41	213.99	213.19	213.91	212.81	214.69	213.69	213.06	213.71	215.49	213.33	213.61	213.63	214.18	214.19	213.65	213.79	214.17	213.65	214.42	212.86	213	212.84
200.44	199.51	199.31	200.12	200.23	199.72	199.04	201.08	201.13	199.52	199.29	200.42	199.77	200.72	201.16	200.05	200.07	199.45	200.64	200.78	200.6	200.89	199.97	200.39	199.18	200.42	199.93	200.77	199.93	200.09	200.93	200.25	200.18	201.04	200.09	200.14	199.22	198.99	200.68	200.72	200.31	199.9	200.41	200.94	200.88	199.98	199.19	199.7	200.86	200.27
205.37	206.4	205.41	207.18	206.1	206.45	206.32	206.14	206.34	207.17	205.66	207.37	206.59	206.33	206.07	206.69	205.88	205.33	206.54	206.28	205.63	205.99	207.03	207.16	206.15	205.91	206.96	206.26	206.18	207.62	207.11	207.8	207.48	206.63	206.22	205.86	205.82	207.07	205.06	207.09	206.91	206.95	205.93	205.45	206.32	207.16	205.23	206.4	206.23	207.86
217.21	215.38	217.46	218.62	216.27	218.08	216.86	217.5	216.46	217.06	217.11	217.64	216.2	217.23	217.37	216.65	216.79	217.3	217.83	216.53	217.59	216.55	217.05	216.04	217.16	216.48	216.68	216.75	217.16	217.49	215.95	216.46	217.99	217.39	216.83	216.79	216.37	217.22	216.99	216.44	216.87	217.93	216.59	215.89	215.87	216.22	216.14	216.56	217.51	216.73
207.88	208.62	208.05	206.75	207.69	208.64	208.43	207.76	206.66	208.21	207.11	206.95	207.28	207.49	207.68	208.08	208.61	206.83	208.38	207.33	207.15	208.37	208.08	208.53	207.96	207.03	207.85	207.15	207.59	207.5	208.03	207.88	208.18	207.08	207.37	207.75	207.22	209.66	207.11	207.66	208.3	208.77	208.24	206.18	207.35	208.72	207.45	207.55	207.53	207.68
204.83	204.76	203.84	205.26	204.62	203.82	204.15	204.05	204.71	204.35	204.16	204.05	205.69	205.3	204.89	204.3	204.04	204.88	204.61	204.52	203.9	205.34	205.13	204.99	205.21	204.39	205.21	204.73	205.41	204.42	204.97	206.48	206.15	204.18	205.33	204.3	204.36	204.11	204.73	204.32	204.61	205.34	205.09	205.49	203.83	203.55	204.19	204.97	204.29	204.02
217.72	216.69	216.26	216.86	217.48	217.33	216.52	216.92	216.27	216.75	217.2	216.89	217.48	217.04	216.81	218.21	216.29	217.37	217.74	216.86	217.05	216.72	217.19	216.45	217.18	216.78	217.32	216.29	215.85	216.97	216.28	216.13	218.41	219.04	216.56	217.18	217.26	216.37	217	216.06	216.95	217.94	217.87	216.56	216.82	216.62	217.2	217.84	218.2	217.5
209.19	207.62	208.32	208.58	209.32	209.29	208.76	208.83	209.49	209.46	208.16	209.91	208.56	210.11	209.28	207.91	208.98	209.04	207.67	209.02	210.26	209.26	209.36	209.07	208.24	208.86	208.11	208.72	209.77	209.67	209.11	208.54	209.13	208.68	209.67	207.67	208.37	208.64	208.91	208.39	208.97	208.59	209.25	209.81	208.76	209.88	208.7	209.26	209.36	208.32
206.39	206.1	206.34	206.93	205.44	206.02	206.72	206.56	206.11	206.62	207.33	206.89	207.09	205.79	207.47	207.08	206.59	207.25	205.3	206.94	205.13	207.34	206.38	205.37	205.2	206.5	206.04	207.61	205.87	206.11	206.4	206.64	206.78	205.8	206.62	206.68	205.84	205.8	207.11	207.04	207.25	207.39	206.39	206.79	205.92	205.66	207.11	205.78	206.74	206.68
208.26	207.02	207.88	208.17	207.11	208.98	208.15	206.71	208.16	206.92	206.89	208.8	207.42	206.91	207.54	208.58	207.32	207.84	207.81	207.45	206.71	207.82	208.09	207.01	207.84	208.11	208.43	207.65	208.58	207.29	207.38	209.18	207.99	208.52	208.45	207.36	208.36	207.93	208.6	207.06	208.28	208.91	208.57	207.74	208.89	207.36	207.52	207.15	207.71	208.7
213.93	214.45	213.72	213.61	213.55	214.37	213.42	213.93	213.65	214.31	215.12	212.48	213.6	213.73	214.68	213.69	213.28	212.61	214.86	213.07	213.52	213.38	213.41	214.02	214.11	213.88	213.49	213.84	213.57	213.52	214.49	213.34	214.43	213.23	213.59	212.84	214.83	214.37	214.97	213.45	214.62	214.22	214.35	213.52	213.43	213.74	213.87	214.11	215.07	214.15
208.17	207.73	208.81	208.27	206.9	207.88	206.48	208.16	207.68	207.36	206.72	206.32	207.59	207.88	207.35	207.66	206.7	207.17	208.07	208.67	206.8	208.5	206.1	207.36	208.11	207.64	208.4	208.15	207.45	206.7	207.99	208.94	206.42	208.15	207.49	207.53	207.24	207.85	207.01	207.57	207.44	207.52	207.7	206.99	207.82	207.92	208.17	208.1	208.03	207.64
210.84	210.85	212.02	211.39	211.46	212.47	211.8	212.32	211.79	212.16	210.94	212.01	211.6	211.57	212.58	212.42	210.98	212.55	211.87	211.72	210.74	211.95	211.83	211.91	211.23	211.22	212.42	211.4	212.89	211.9	211.14	211.75	212.38	212.35	211.68	211.97	212.54	211.63	211.89	211.37	212.87	211.54	211.55	212.55	211.18	211.61	211.81	211.6	212.29	211.39
207.19	208.04	207	207.01	208.55	208.35	208.13	208.26	207.8	207.33	207.37	208.54	207.58	208.16	208.01	206.94	208.88	207.61	207.41	207.48	208.13	207.65	207.77	207.44	206.9	208.13	207.95	207.52	207.92	206.85	206.72	207.05	207.05	208.3	207.67	208.12	207.51	207.72	207.55	207.54	207.66	207.75	207.45	207.48	208.28	207.75	207.49	208.03	207.89	205.96
216.43	216.25	216.97	216.14	216.48	217.73	216.48	217.82	216.06	216.95	217.18	216.64	217.35	216.06	216.64	217.18	217.01	216.79	217.3	217.3	217.1	217.27	217.39	216.03	217.47	217.3	217.23	217.16	216.08	217.16	217.53	216.61	216.63	215.43	216.2	217.52	216.87	216.7	215.88	215.94	215.9	217.86	217.54	216.79	216.71	216.95	216.68	217.13	215.41	218.2
216.69	217.64	218.19	217.06	215.89	216.69	218.54	217.5	216.78	218.56	218.29	217.13	217.81	215.26	216.91	216.41	218.18	216.73	217.47	216.93	215.92	217.09	217.66	216.24	216.44	218.24	217.91	217.41	218.1	216.8	216.91	216.5	217.46	217.95	216.48	218.22	217.1	216.85	216.92	216.69	216.79	217.89	217.4	217.34	216.68	216.1	217.33	216.59	216.33	216.24
208.14	208.39	209.63	208.58	208.6	208.18	209.24	209.57	208.91	208.58	209.52	208.49	208.41	209.07	208.48	209.06	208.57	208.43	207.47	207.43	208.2	206.71	208.32	208.14	208.98	208.95	208.47	209.53	208.24	208.68	208.83	209.37	209.34	208.2	208.67	207.68	209.03	208.07	209.54	208.13	208.43	208.39	208.48	209.61	208.4	209.44	208.67	208.62	208.12	208.87
212.86	212.42	211.46	211.68	213.18	213.46	212.22	212.07	211.52	212.12	212.22	212.57	212.21	212.59	212.63	212.07	212.44	211.41	212.27	212.58	212.43	212.51	212.15	212.59	213.11	213.05	212.95	212.69	213.23	211.99	212.08	212.07	213.15	212.55	213.03	211.9	212.72	211.62	213.33	212.84	213.09	213.1	211.59	211.86	212.94	213.16	212.38	212.86	212.25	212.11
198.99	199.03	197.46	198.72	198.9	197.89	198.45	198.85	199.51	198.38	197.95	199.44	199.03	199.58	197.65	197.91	198.18	198.34	198.66	199.56	197.9	199.92	198.71	198.01	198.24	198.61	199.83	198.66	200.02	198.73	200.11	198.45	198.06	198.19	197.94	197.7	198.88	198.79	198.27	198.08	198.05	199.94	198.5	199.28	199.11	198.74	197.94	198.88	199.13	198.52
208.08	208.59	207.66	207.44	207.18	207.99	207.23	208.1	208.17	208.1	208.22	208.84	208.09	207.29	208.25	208.56	209.22	207.99	207.17	208.54	208.29	207.18	207.95	209.21	206.89	207.06	208.68	208.54	207.15	207.35	208.13	207.4	207.92	207.84	207.21	207.27	208.95	206.79	208.75	208.33	207.15	207.76	208.4	208.38	207.08	207.77	206.84	207.51	207.09	208.65
211.18	212.23	209.62	212.42	211.33	212.14	211.83	211.79	210.94	210.82	210.71	210.89	210.4	211.53	211.73	211.78	211.24	211.44	211.86	210.78	210.86	211	210.94	211.55	210.24	212.04	211.98	211.41	212.29	211.63	210.39	211.42	211.46	210.44	212.37	211.46	210.85	212.34	210.99	211.31	210.97	212.41	211.02	212.38	211.71	211.48	212.13	211.64	210.95	211.72
208.08	207.59	208.52	206.62	208.07	208.91	207.85	206.73	207.55	207.6	208.28	207.39	208.57	207.89	208	207.6	207.93	207.09	207.59	208.54	208.14	206.83	207.92	206.86	207.69	207.21	207.51	207.17	207.93	207.76	206.55	208.6	206.89	207.6	208	206.99	207.21	208.79	209.12	208.5	208.84	206.7	207.54	208.14	208.85	208.74	208.18	208.17	208.09	208.85
206.89	205.45	207.11	206.05	207.22	205.41	206.88	205.71	206.47	206.47	206.12	206.29	207.1	204.91	207.82	205.83	206.29	205.87	206.84	206.4	206.34	206.28	206.1	205.9	207.02	206.02	206.84	207.36	206.45	207.03	206.65	206.58	206.71	205.59	206.6	205.9	205.25	206.45	206.64	205.28	207.08	205.37	206.76	205.82	206.39	205.8	206.48	207.41	206.4	206.7
207.23	207.79	207.95	208.23	206.97	208.23	207.86	208.38	207.14	207.53	208.53	208.36	208.86	208.46	207.23	208.49	208.96	207.43	207.67	208.51	207.77	207.3	208.14	208.03	206.89	208.3	206.08	207.77	207.82	208.36	207.6	207.97	209.73	207.89	208.46	207.49	206.95	207.89	207.49	207.61	207.54	208.69	208.73	208.63	207.21	208.09	206.91	207.69	208.56	207.8
208.1	207.78	208.28	208.89	210.38	208.81	209.06	208.71	208.47	209.05	208.2	208.77	207.88	208.17	208.94	209.33	209.41	208.43	208.12	208.58	210.11	208.77	209.22	209.57	208.68	208.01	209.19	208.66	208.46	207.28	209.07	210.59	208.78	209.5	207.99	208.43	208.98	208.5	208.6	207.62	208.09	208.72	208.24	209.31	208.74	207.82	209.12	208.4	209.6	209.28
208.7	209.64	208.65	209.74	208.83	209.01	209.24	207.84	208.75	207.27	209.19	208.17	209.43	208.22	208.43	208.98	209.49	208.26	207.62	208.88	208.95	207.94	209.03	208.26	208.81	209.25	209.34	208.24	208.54	208.48	210.04	207.9	210.03	208.53	208.95	208.3	207.82	208.63	208.08	208.04	208.64	209.5	208.3	208.93	208.58	209.38	209.45	208.19	208.42	209.48
198.34	196.8	198.42	197.94	198.64	196.51	197.96	199.42	197.82	197.39	197.87	198.81	197.61	198.9	197.22	196.04	197.01	198.33	197.51	197.92	197.61	198.15	198.14	197.87	198.64	198.31	196.75	198.16	198.12	197.76	198.84	197.27	197.46	198.54	198.16	199.3	197.33	198.35	198.35	198.04	198.43	198.18	197.66	197.98	198.04	197.89	197.84	198.06	198.8	198.13
203.64	202.47	202.46	202.48	203.19	203	203.13	202.65	204.02	202.59	203.6	203.5	204.04	202.55	204.3	202.54	203.46	202.7	203.55	204.16	203.7	203.39	203.11	201.93	202.5	201.98	203.16	202.68	202.24	203.26	203.37	203.55	203.31	202.25	203.82	202.87	203.21	204.08	202.53	202.42	204.52	203.61	202.62	203.48	203.01	202.57	202.75	203.78	203.38	202.99
201.09	201.57	203.03	202.24	202.74	203.48	203.04	202.03	202.03	203.06	203.55	202.46	203.57	202.36	202.09	202.37	203.08	202.25	202.49	203.31	202.68	203.15	202.91	202.99	203.45	203.43	201.55	203.39	203.14	202.99	202.96	201.99	202.47	201.13	202.46	201.86	201.94	202.3	202.59	203.17	202.61	201.69	203.02	203.13	202.31	202.32	202.79	201.94	202.39	203.08
203.27	204.57	204.32	204.02	203.66	203.77	203.49	203.64	203.72	205.66	204.12	203.82	203.62	204.06	204.1	205.65	202.81	204.73	203.18	203.24	205.52	202.9	203.77	204.59	203.69	203.21	204.32	203.08	204.06	203.6	202.17	203.28	204.69	205.16	203.76	203.94	203.49	205.52	204.42	203.34	204.05	203.93	204.78	204.03	203.25	203.41	203.38	204.72	202.72	204.32
198.39	198.67	197.6	197.04	198.21	198.51	198.25	197.54	197.34	198.19	197.95	198.73	197.82	198.41	199.12	197.63	197.25	198.67	197.66	198.15	197.82	197.47	198.79	197.87	198.17	198.37	198.22	199.03	198.21	198.6	198.88	198.87	196.87	197.19	198.07	198.62	198.62	198	198.17	197.25	196.96	198.13	197.77	197.73	197.76	197.69	198.3	198.99	199.4	197.71
208.89	209.09	208.97	208.62	208.88	207.7	209.57	209.83	208.85	209	208.82	208.66	208.36	208.51	209.53	208.2	208.26	208.23	209.26	208.58	209.82	208.16	208.74	208.89	208.15	208.67	209.28	208.74	208.02	209	208.63	208.47	208.09	208.41	208.97	209.79	209.78	209.22	208.39	207.52	208.32	209.68	208.73	208.65	208.96	208.79	207.57	208.94	208.74	209.46
201.08	201.87	200.33	200.98	201.09	200.87	200.74	200.51	202.44	201.13	201.41	201.16	202.8	201.14	200.97	201.34	201.43	201.84	201.74	201.44	200.34	201.57	201.41	201.04	200.96	200.24	200.94	200.54	199.48	201.08	201	200.61	201.08	201.87	200.84	201.34	199.69	200.73	201.12	200.75	201.94	200.82	201.41	200.96	201.03	201.12	199.9	200.34	200.89	202.08
218.09	218.07	218.8	218.66	217.94	217.74	217.56	217.36	218.24	217.1	218.18	218.51	217.33	217.03	218.22	217.14	217.86	218.14	217.65	218.11	217.37	217.36	217.69	218.44	218.63	217.27	218.08	217.95	218.8	218.3	217.76	217.55	217.64	218.12	217.53	216.68	217.37	217.1	217.86	218.6	217.22	218.44	217.93	217.69	217.99	217.67	218.23	218.18	217.77	217.11
203.08	203.71	204.46	204.9	204.15	203.66	204.32	205.54	203.84	205.12	202.12	202.51	203.47	203.16	204.24	203.87	204.17	203.96	202.9	203.8	204.82	204.5	204.33	203.74	204.62	203.57	204.44	204.34	203.63	203.85	204.28	203.51	203.55	204.7	204.01	204.28	203.42	203.68	203.43	204.19	205.34	204.89	203.9	204.77	205.45	204.42	203.74	203.43	204.05	204.03
196.23	194.89	195.53	195.13	196.15	195.4	195.57	194.43	195.35	194.83	195.16	195.32	196.36	194.66	194.35	193.79	194.65	195.65	194.93	195.61	196.5	196.2	195.53	194.55	196.38	195.76	195.08	195.89	194.62	195.27	196.13	195.13	195.18	195.5	195.08	194.73	194.38	194.69	195.07	195.58	194.55	195.55	195.83	194.96	195.2	196.09	194.42	195.13	194.65	195.97
209.22	208.61	209.04	208.98	208.85	208.55	208.06	208.91	209.68	208.36	208.42	209.47	209.67	208.85	208.96	208.68	209.41	209.53	208.76	208.91	208.61	208.1	207.64	208.89	209.68	209.85	208.43	209.52	209.23	208.48	209.65	208.88	208.74	208.67	206.93	208.79	208.95	207.09	208.27	208.22	208.6	209.58	207.53	209	210.01	208.05	208.9	208.21	209.06	209.12
216.91	217.31	217.2	217.48	216.64	216.45	216.67	216.69	216.24	215.75	217.29	217.28	216.95	217.79	216.07	218.08	216.43	217.31	218.02	217.24	215.6	216.79	216.35	217.01	216.6	216.13	216.69	215.92	217.35	216.75	217.32	216.63	217.22	216.21	217.16	216.81	217.05	216.02	217.34	217.08	215.38	217.45	217.77	217.79	216.86	216.97	218.53	218.12	217.99	216.51
195.63	195.25	195.47	195.54	194.55	194.38	193.66	196.64	194.71	195.88	195.09	196.26	195.03	195.24	196.84	194.63	194.98	195.3	195.07	194.92	195.56	195.68	194.54	195.29	195.41	195.22	194.72	194.89	195.05	194.44	195.23	194.91	194.48	195.36	195.08	196.41	195.97	194.79	195.31	194.39	194.63	194.88	194.61	195.42	195.89	194.99	195.1	194.9	194.79	195.54
216.54	217.11	216.7	217.41	217.18	216.97	216.93	216.65	216.92	217.39	216.67	217.36	215.92	216.26	216.57	218.52	217.53	217.47	216.92	216.84	216.53	217.38	218.25	216.25	217.32	216.27	218.47	216.82	215.49	217.24	217.66	216.9	217.49	217.6	217.19	218.33	216.6	216.15	218.08	217.69	219.12	216.56	217.51	218.55	217.12	216.69	217.87	217.35	216.59	217.24
[truncated: 300 more rows]
[truncated: 150 more columns]
