# Supplementary material for: Genetic dissection of main and epistatic effects of QTL based on augmented triple test cross design
Source: PLoS One. 2017 Dec 14;12(12):e0189054. doi: 10.1371/journal.pone.0189054 (PMC5730204; doi:10.1371/journal.pone.0189054)
Supplement: S6 Supporting Information — (ZIP) [file pone.0189054.s006.zip › z1_1450_0.8_5.csv]

216.65	217.68	217.45	216.2	218.6	215.69	217.84	216.14	216.11	216.71	216.71	214.83	215.72	217.99	216.35	218.14	215.42	215.63	218.1	216.7	216.58	218.34	216.93	216.05	217.72	217.87	216.3	217.37	216.74	217.6	216.69	216.83	216.81	216.87	217.1	217.39	216.23	218.58	217.49	217.12	217.7	215.87	217.58	214.8	216.5	217.48	216.84	216.64	217.02	216.41
204.17	204.83	205.8	203.95	205.62	203.79	203.45	203.78	203.61	204.7	205.87	205.22	204.65	204.72	204.47	203.89	206.21	204.89	204.23	205.32	205.08	204.84	203.84	205.88	203.7	205.24	204.09	205.82	205.45	204.91	206.01	204.87	204.51	204.97	205.31	203.46	204.53	203.47	205.1	203.59	204.98	204.51	203.32	205.22	204.71	204.58	203.54	203.99	205.61	204.45
217.38	216.52	217.81	216.56	216.57	216.12	216.17	217.3	217.08	216.65	217.4	216.37	217.22	215.83	216.42	217.12	216.45	216.34	215.76	217.13	216.74	216.22	218.02	215.4	216.67	217.21	218.05	217.47	216.81	217.42	217.37	218.62	217.83	216.18	217.51	216.15	215.67	216.76	217.34	218	216.18	215.18	217.66	217.34	216.83	217.68	217.25	217.94	217.8	218.56
213.03	213.67	211.52	212.65	212.53	212.9	211.61	211.5	212.16	211.35	211.91	212.02	213.46	213.55	213.33	214.48	211.96	211.87	213.13	211.62	211.27	212.74	209.98	213.5	212.49	210.42	209.98	213.76	211.94	211.83	212.72	211.89	212.48	212.26	213.26	213.02	212.68	212.41	213.89	211.73	212.5	212.19	211.74	212.69	213.17	211.33	212.42	211.87	213.26	211.22
208.62	208.5	209.03	207.01	207.7	208.03	207.25	207.64	207.77	208.46	207.65	208.51	207.41	208.96	210	209.06	207.34	207.97	207.92	208.48	207.97	207.1	207.91	210.6	209.04	207.54	208.23	208.83	207.64	209.33	208.28	207.52	206.56	207.67	209.14	207.43	209.34	207.85	208.16	208.91	207.55	207.43	209.57	207.56	206.68	208.6	208.02	209.14	208.6	208.62
202.43	202	202.75	203.91	203.14	201.3	201.89	204.59	203.43	202.42	203.55	202.9	201.14	203.08	202.07	203.08	201.56	203.07	203	201.15	202.78	202.96	202.28	204.5	203.91	201.91	202.51	202.89	201.79	203.2	201.7	201.84	203.31	202.87	201.82	202.53	202.64	204	203.23	201.69	202.97	200.98	202.38	202.58	202.84	201.63	201.74	201.64	201.95	200.99
217.67	218.02	217.42	219.62	218.26	217.31	217.79	217.35	218.11	218.43	219.19	216.45	217.97	216.96	217.98	216.54	220.11	219.3	218.79	217.31	218.32	217.55	217.37	219.08	216.95	218.15	217.75	219.85	217.76	217.58	216.79	217.55	217.62	216.73	218.67	219.32	218.3	219.64	217.83	216.49	217.53	218.25	217.32	217.03	218.96	218.27	218.36	217.41	217.99	218.9
204.2	202.7	204.53	203.61	203.58	203.57	202.49	203.84	204.7	204.79	203.85	203.97	203.03	202.67	202.82	204.49	203.62	203.7	203.8	204.17	203.93	203.3	201.85	203.71	205.04	204.38	204.21	204.39	202.67	203.93	204.58	203.03	203.62	203.06	202.7	203.82	202.88	204.49	203.35	204.01	204.77	204.87	203.85	203.91	204.7	204.02	204.94	204.89	203.83	204.38
206.17	205.11	207.34	205.57	207.64	207.29	207.17	206.48	205.79	205.74	206.34	205.69	205.36	205.89	204.74	205.87	206.99	206.63	206.97	206.55	206.95	205.97	206.32	205.46	204.97	206.12	207.05	205.81	208.25	205.37	206.93	205.57	207.52	206.05	207	205.88	206.79	205.96	207.06	205.58	206.81	205.75	205.84	206.78	208.57	207.54	205.62	204.98	206.12	206.94
203.84	205.09	203.45	204.71	203.87	205.26	204.4	206.28	206.3	205.71	203.83	202.14	204.51	205.38	204.35	204.4	203.53	203.54	203.21	204.63	204.33	205.4	205.01	203.06	203.53	205.07	204.53	205.01	204	204.67	203.94	204.6	205.76	204.03	204.81	204.05	204.35	204.18	205.46	202.9	203.01	203.8	203.49	205.3	203.87	204.15	205	205.27	205.18	203.26
204.17	203.64	203.24	203.43	203.87	204.22	202.64	203.34	202.19	203.01	204.06	204.06	203.23	204.3	204.35	202.27	203.87	204.09	204.18	202.89	203.76	203.31	204.66	200.69	203.63	203.53	201.93	204.56	203.4	203.57	204.03	203.69	202.99	203	206.5	203.64	203.02	202.63	203.91	202.88	203.72	203.48	204.07	202.09	202.71	203.24	204.59	202.55	205.07	202.44
207.53	207.78	208.32	206.03	210.12	207.98	207.4	209.12	206.02	207.46	208.66	209.39	208.23	207.6	206.89	207.32	207.87	208.51	209.65	205.36	208.08	208.5	207.87	210.25	206.64	207.47	207.71	209.56	206.89	206.97	207.8	208.58	206.77	207.2	208.85	207.82	208.24	207.8	208.08	208.23	208.56	206.5	207.54	208.32	208.85	208.54	207.41	207.88	208.47	206.11
212.83	210.4	212.34	213.14	212.08	211.41	212.98	212.45	212.43	212.46	211.66	211.64	211.44	211.77	210.48	212.59	212.1	210.45	212.56	211	211.68	213.27	212.33	212.72	211.45	211.24	212.68	210.99	212.26	211.36	212.2	212.74	212.74	212.29	211.34	211.67	210.94	211.95	211.52	209.88	212.7	210.72	210.83	210.82	212.18	213.2	210.94	210.93	211.38	210.47
213.76	211.05	211.9	210.72	213.19	211.23	212.51	211.73	212.12	211.46	212.01	211.54	213.03	210.77	211.86	212.29	211.16	211.22	211.32	211.89	210.43	210.52	211.44	209.52	211.14	212.74	213.41	211.59	211.94	212.75	212.51	212.09	210.52	210.57	212.87	210.19	212.17	212.29	212.53	211.76	212.53	212.81	212.27	211.08	212.85	211.51	211.2	209.69	212.23	211.68
203.72	204.41	204.26	205.39	205.09	204.08	204.08	204.81	204.5	205.7	204.99	204.13	205.72	204.35	204.8	204.17	204.77	206.47	204.97	205.08	203.06	205.15	205.33	205.28	205.16	206.55	204.43	205.14	205.98	203.19	205.04	204.47	204.57	204.49	205.21	203.58	205.51	203.47	203.44	206.27	204.23	203.72	204.07	204.57	206.24	205.15	203.43	204.28	204.91	204.71
207.48	207.49	205.5	207.51	205.89	205.95	206.7	203.54	206.15	206.95	206.49	206.48	206.64	205.75	206.87	205.88	210.21	206.6	205.79	206.07	207.03	205.78	205.87	205.71	206.22	206.31	206.6	207.3	205.92	206.07	206.4	207.29	207.14	205.8	206.28	205.61	204.93	207.05	205.37	208.09	206.51	206.48	206.44	206.35	205.36	207.01	207.51	206.34	206.29	207.27
210.92	211.8	210.73	211.83	212.01	211.32	209.02	212.48	210.23	211.38	213.84	211.06	211.19	210.83	212.07	211.86	212.81	209.64	210.41	210.82	211.92	211.12	212.8	211.18	211.54	211.38	209.83	210.08	212.24	211.21	210.54	212.06	212.59	210.86	210.78	212.66	212.04	210.23	210.79	211.94	211.42	210.52	211.92	210.39	212.53	213.06	212.52	212.24	211.27	211.53
198.38	198.9	197.04	196.23	199.3	197.64	198.62	198.93	197.82	199.36	199.24	197.12	198.57	198.06	197.21	199.48	197.38	199.5	200.2	198.65	199.07	197.74	197.77	196.67	198.15	198.93	199.09	198.95	199.33	197.52	197.89	198.77	198.75	199.31	199.01	199.81	197.86	198.48	199.78	198.92	196.71	197.48	196.52	198.49	198.02	197.85	198.19	199.72	197.02	198.43
204.95	204.88	205.15	203.66	203.12	202.24	204.31	203.11	205.45	203.68	203.8	203.8	203.66	204.36	203.32	204	204.01	204.45	203.4	204.06	204.68	204.68	204.51	205.27	202.89	204.85	204.7	202.79	203.6	204.67	203.17	204.44	204.01	201.74	204.13	203.82	204.56	204.68	202.7	201.58	204.97	204.36	203.62	204.28	203.42	204.48	203.19	202.43	204.37	205.31
209.18	208.89	207.79	208.34	207.52	208.15	208.49	207.85	208.05	208.96	208.58	208.05	208.6	207.91	208.15	208.97	210.03	208.86	206.15	208.87	208.36	209.09	208.75	207.08	208.13	208.79	209	210.84	210.48	207.38	208.2	206.03	208.75	209.5	209.12	209.55	209.16	208.19	208.4	207.79	208.75	207.56	207.56	208.47	207.53	209.27	209.48	209.16	209.98	208.57
211.11	212.62	212.15	212.6	212.68	211.05	210.65	211.4	210.39	211.46	210.54	213.73	212.8	211.3	212.12	210.48	213.44	211.9	213.63	209.67	211.53	211.49	211.88	211.86	210.25	210.96	212.62	210.99	211.62	213.36	211.02	210.39	212.4	212.02	211.46	211.09	211.75	213.64	211.7	210.49	211.68	213.24	211.16	210.57	211.28	210.74	210.94	211.06	213.41	210.97
217.81	217.74	217.04	216.11	216.88	215.67	218.26	216.7	218.5	217.15	215.52	218.49	217.4	217.75	217.11	216.88	218.14	217.64	217.3	216.52	217.02	216.54	217.85	217.33	217.82	216.89	216.99	216.62	216.08	217.38	217.33	217.52	216.38	217.34	216.09	217.31	217.49	216.74	217.25	216.94	217.34	216.8	217.08	215.63	214.49	217.28	216.95	218.09	217.63	215.47
206.32	208.11	208.4	209.03	207.3	208.12	207.32	208.15	205.73	207.89	208.33	209.89	207.76	207.1	208.7	206.91	205.75	207.11	208.38	209.33	207.06	208.13	206.41	205.46	207.97	207.24	206.48	208.63	207.1	207.37	207.2	207.24	207.12	207.4	207.19	208.54	206.96	206.53	207.34	206.76	208	208.27	207.47	209.52	207.24	208.24	207.78	207.93	207.2	207.94
209.26	209.62	208.16	209.05	207.5	207.65	210.63	210.14	208.75	208.66	207.88	207.75	208.58	209.58	208.25	207.74	208.87	210.2	208.94	206.61	209.49	209.35	209.12	208.32	207.54	208.43	208.27	209.06	211.48	207.83	208.22	208.26	207.4	211.12	209.12	209.63	209.7	209.89	209.53	208.48	209.59	208.79	208.73	210.11	209.35	209.25	209.21	209.45	209.19	209.4
208.27	208.92	207.94	207.58	208.74	206.16	207.59	207.7	206.48	207.48	208.48	209.41	206.7	207.88	208.93	206.33	208.97	207.75	207.03	207.68	207.52	208.39	208.82	206.21	208.81	208.08	208.75	207.74	206.65	208.49	206.52	206.85	208.92	207.73	207.06	207.54	207.77	207.07	207.52	206.15	207.17	206.3	207.88	207.02	205.41	208.07	207.66	206.27	209.31	206.45
207.46	208.75	209.1	207.88	208.79	208.38	208.48	208.57	211.01	208.78	208.54	207.98	207.91	207.3	207.49	208.37	209.52	208.34	209.78	207.71	208.5	210.48	209.07	207.78	210.54	208.92	209.12	208.09	208.64	208.8	207.76	208.37	208.72	209.29	208.81	207.25	209.87	210.44	208.04	207.65	209.9	209.43	210.02	209.64	207.28	208.26	209.58	207.95	207.86	209.66
209.46	207.89	208.55	209.4	210.42	209.49	209.92	209.5	209.77	208.74	209.05	208.59	209.24	208.32	208.08	208.52	209.28	207.69	210.11	209.61	209.43	208.43	207.55	208.05	208.41	211.1	208.38	209.52	208.57	209.4	209.4	206.86	208.17	208	210.19	209.17	209.77	209.55	208.3	208.74	207.84	207.54	210.53	209.57	209.46	209.3	208.9	209.54	210.42	208.49
208.36	208.68	207.23	208.58	208.66	209.44	208.38	207.5	209.09	210.93	209.69	208.32	209.1	208.78	208.65	210.13	208.55	209.49	208.42	208.97	208.43	209.64	209.31	208.84	209.1	209.92	208.54	209.99	210.21	207.51	209.54	208.31	209.72	208.96	209.81	208.82	208.92	209.83	208.68	209.84	207.96	208.07	209.86	208.3	207.55	209.79	209.34	210.31	207.39	207.83
215.51	217.24	216.79	216.29	218.87	217.61	215.87	216.3	216.85	216.77	217.79	216.8	217.31	217.07	215.04	215.71	216.81	215.88	217.92	216.24	215.16	216.65	216.88	216.43	216.84	215.68	216.39	215.18	215.56	218	218.05	218.23	217.52	216.62	218.61	217.94	216.86	217.72	216.74	218.04	216.85	215.62	216.55	216.39	216.9	218.66	216.62	217.49	216.55	215.2
211.12	211.96	212.86	212.59	212.71	212.14	213.31	210.46	210.72	212.28	213.99	212.01	210.62	211.03	210.01	210.76	210.01	211.82	211.2	211.48	211.87	213.23	213.5	211.38	212.32	210.25	211.96	211.19	212.41	213.3	212.19	213.24	212.27	211.51	211.62	213.34	210.91	211.15	212.12	212.95	211.54	211.78	212.64	210.2	212.05	211.54	210.06	211.64	213.27	211.78
204.05	204.15	203.86	204.2	201.51	204.37	202.78	205.22	204.27	201.22	204.31	203.43	201.84	204.54	204.08	203.38	203.76	203.54	204.17	202.17	203.77	205.01	204.37	204.06	201.96	203.86	204.24	203.7	204.23	204.15	203.88	205.52	203.83	203.45	202.84	203.14	204.16	203.16	203.35	203.19	204.3	203.84	202.41	205.27	203.97	202.57	204.4	204.4	202.9	204.34
206.86	207.49	208.12	209.37	209.53	209.47	208.11	209.25	208.36	208.09	209.24	208.24	207.55	209.83	208.9	209.15	208.86	209.25	208.21	208.82	208.98	209.38	207.31	208.54	208.25	208.87	208.45	208.03	209.31	209.64	208.29	209.2	208.97	208.16	207.96	208.06	209.39	209.7	206.65	208.68	209.91	207.23	207.75	206.87	208.47	207.23	208.66	207.3	208.93	206.21
209.45	209.01	208.61	208.36	209.07	209.68	208.43	209.35	207.31	209.17	208.85	208.75	209.12	208.1	208.83	209.87	210.55	209.76	210.24	207.71	208.83	209.6	208.33	209.03	208.94	209.03	207.81	209.19	210.56	210.18	208.54	210.12	208.44	208.27	209.63	208.26	209.71	208.01	207.93	208.66	209.5	208.68	209.99	210.01	210.48	208.1	207.43	208.65	208.84	207.48
217.98	216.47	217.82	216.42	216.61	217.61	215.3	214.26	215.19	218.1	215.97	216.87	217.6	216.24	216.35	217.55	217.92	216.45	217.99	218.04	216.77	217.13	216.94	217.52	217.24	216.35	217.97	216.56	217.62	216.11	216.53	216.97	218.02	218.44	216.62	218.04	217.3	217.8	216.11	216.98	216.52	217.82	218.24	218.41	217.21	218.26	216.74	217.08	216.49	216.53
208.94	208.27	210.76	208.39	208.24	207.66	208.94	209	208.81	207.17	208.82	207.23	209.66	207.93	208.52	209.27	207.38	209.73	207.88	208.52	207.02	208.09	207.76	209.15	208.51	209.54	208.62	207.45	209.23	207.5	209.49	208.62	208.48	208.74	208.64	207.52	209.82	208.49	208.7	208.75	210.58	209.83	208.92	209.05	207.03	208.15	208.54	210.66	210.51	209.94
199.83	198.99	200.83	202.27	199.63	199.98	200.2	201.46	200.85	202.16	200.87	200.85	200.02	199.29	201.48	200.69	202.13	200.18	200.23	199.47	200.59	200.99	200.58	199.06	200.68	199.91	199.75	201.44	199.12	199.51	200.46	200.03	200	199.74	201.61	200.39	199.02	197.9	200.54	200.97	200.01	200.42	199.49	198.98	200.61	199.98	201.24	201.08	199.44	199.57
204.14	206.75	204.6	205.66	204.6	206.14	202.16	205.19	205.72	206.17	207.25	204.74	203.89	205.27	205.77	205.1	203.82	206.59	208.15	205.98	205.41	204.75	205	206.7	205.06	207.3	204.76	205.63	205.67	204.32	204.82	206.05	204.05	206.68	204.65	206.85	204.33	205.02	206.52	205.21	205.84	205.22	207.12	207.19	206.22	206.48	206.87	208.27	205.7	205.99
197.93	199.85	199.04	198.31	197.32	201.06	198.68	198.49	197.88	198.37	198.39	198.34	198.4	199.09	198.02	199.15	199.76	199.47	199.67	196.74	198.07	200	196.35	198.8	198.58	198.69	198.41	197.59	197.53	197.6	199.18	198.89	199.34	197.97	197.61	197.01	198.82	198.35	197.65	197.44	198.45	198.16	198.06	198.61	197.89	199.56	199.27	198.88	198.43	199.15
218.15	217.07	218	217.13	217.8	216.13	218.57	216.05	218.41	217.3	217.19	214.73	215.19	216.64	218.64	215.85	215.21	215.85	217.49	218.18	217.61	217.64	216.21	217.12	215.52	215.28	217.94	215.85	216.43	217.54	217.94	216.62	216.52	216.83	217.01	216.96	217.15	218.48	215.17	217.32	217.21	217.99	216.03	219.47	215.3	216.55	217.64	217.79	217.17	216.6
204.88	202.92	203.14	203.15	204.95	203.56	201.91	202.5	203.18	203.38	203.69	203.11	203.19	204.72	203.73	203.35	204.37	205.24	203.46	203.24	205	203.17	203.53	201.94	205.02	203.7	202.54	205.12	204.15	201.54	204.28	203.2	202.32	203.69	204.35	202.61	203.28	202.38	203.56	204.91	204.69	204.36	203.14	204.23	204.5	204.03	204.22	202.69	203.15	203.94
212.78	213.06	213.15	211.47	212.52	212.39	212.36	209.56	212.88	212.21	211.47	210.81	211.39	213	211.74	211.95	212.33	212.96	212.17	211.5	212.44	211.56	209.82	211.85	212.31	212.08	210.44	214.24	211.67	209.21	210.72	211.31	211.95	211.8	213.25	211.77	212.57	211.04	211.98	212.43	212.56	212.16	211.38	212.11	210.39	210.93	212.38	210.14	212.41	212.29
210.8	211.73	212.27	211.18	213.04	211.09	211.46	212.63	210.47	212.3	211.3	210.57	212.23	212.34	210.68	212.29	211.03	212.82	210.4	210.4	212.73	212.12	211.31	212.83	212.63	212.65	213.06	211.78	210.36	211.54	212.07	212.42	211.93	210.43	211.65	211.36	212.88	213.55	211.22	210.64	211.08	210.41	211.24	212.88	211.35	210.71	212.02	210.87	211.43	211.62
202.57	201.7	202.69	203.72	203.01	202.55	202.05	203.16	202.35	203.53	201.09	202.17	203.29	201.94	201.21	202.53	202.64	202.63	202.42	202.85	203.96	201.56	200.55	201.41	203.44	202.68	202.56	203.41	202.83	203.97	201.75	201.63	201.65	203.7	202.97	203.3	202.96	202.13	202.68	201.51	203.05	200.83	200.71	201.63	202.43	204.16	201.48	201.84	202.71	201.27
202.84	205.07	202.88	202.74	203.3	202.67	204.81	205.39	202.89	202.7	204.15	203.28	203.75	204.16	204.65	203.71	204.58	205.29	203.18	203.51	203.57	202.97	204.09	202.36	203.57	204.11	202.71	202.87	203.58	204.04	202.22	203.83	203.7	203.36	204.23	204.57	202.99	203.58	205.4	202.82	203.95	203.99	205.44	203.77	204.43	205.52	204.49	203.28	202.45	201.97
217.82	218.04	217.67	217.22	217.24	216.5	217.51	217.82	215.47	216.63	217.57	215.35	216.36	216.41	217.05	216.72	218.05	215.49	216.75	217.17	215.45	218.18	217.84	218.41	216.52	218.4	216.38	218.47	216.67	218.9	216.84	217.45	217.09	218.16	217.8	217.4	218.16	216.11	217.63	216.44	217.82	215.86	218.37	217.23	217.2	216.26	216.24	219.21	217.41	217.13
200.23	197.85	197.46	199.33	198.42	197.92	196.42	198.23	196.14	197.59	199.2	196.66	197.1	197.92	198.15	197.11	198.16	196.81	196.88	198.36	196.69	197.57	197.82	197.57	197.23	196.68	197.47	197.66	197.07	199.04	198.84	198.55	197.77	198.33	197.59	198.12	198.95	198.05	197.68	197.55	197.42	198.8	197.58	197.22	198.76	198.73	199.12	199.01	197.64	197.75
211.67	212.28	213.68	212.8	212.39	212.19	211.39	214.19	212.53	211.4	212.58	212.25	211.83	211.07	212.14	211.18	212.5	210.8	212.58	212.79	210.96	211.28	212.14	212.22	211.79	213.83	211.76	212.25	213.52	211.52	212.65	212.05	213.59	212.31	211.28	212.98	212.62	214.06	213.1	210.94	212.01	211.76	211.47	213.35	212.54	212.91	212.39	213.45	214.04	213.12
194.88	193.96	195.25	195.06	194.75	195.77	193.25	193.93	195.07	193.65	194.15	193.66	193.39	194.64	194.67	194.35	194.11	196.22	194.14	195.04	194.49	193.39	194.88	193.66	194.28	193.68	192.8	194.01	193.43	194.54	194.91	193.7	194.5	194.88	193.82	194.45	194.52	193.4	194.24	193.89	191.68	192.67	194.47	193.45	196.38	194.03	193.68	194.57	194.75	194.57
202.98	203.54	203.09	204.48	203.19	204.03	202.51	203.28	202	204.95	202.99	204.66	204.32	202.08	203.36	203.11	204.24	204.53	203.57	203.35	203.62	202.72	202.86	203.29	201.94	203.04	203.42	203.87	203.51	203.76	202.81	202.31	204.2	203.2	202.88	202.76	202.01	204.65	203.51	203.67	203.46	202.94	204.71	203.91	203.09	204.71	204.85	201.62	204.09	201.46
194.85	196.43	193.24	194.82	195.54	192.95	196.52	193.67	193.88	193.73	193.42	194.74	195.56	195.09	193.81	193.37	193.64	193.86	194.51	193.33	194.06	193.61	193.34	193.92	193.74	193.87	195.02	193.48	194.06	193.06	192.6	195.59	194.06	195.07	195.32	194.45	195.55	193.98	194.63	195.25	193.96	196.05	194.72	193.6	194.98	194.35	193.31	194.09	194.9	193.88
203.62	203.22	202.79	204.33	205.55	204.14	204.85	203.65	202.92	203.82	204.34	203.6	204.25	203.62	202.23	203.04	204.02	203.66	205.13	204.2	203.32	203.47	203.69	202.71	203.82	202.49	202.88	201.58	203.21	204.7	202.64	203.17	203.39	203.54	203.95	203.66	204.27	205.04	202.87	202.83	203.95	203.22	204.25	204.59	205.15	202.29	203.82	203.31	204.73	202.72
210.17	209.3	208.29	209.23	209.03	209.47	209.02	208.58	208.67	208.64	208.37	209.09	208.52	209.22	209.37	209.22	208.05	208.88	207.1	209.31	209.46	208.23	209.23	207.3	208.56	209.98	208.77	208.83	208.88	209.65	208.62	208.16	209.46	209.15	209.92	210.1	208.61	209.29	207.96	208.52	210.3	209.85	208.41	208.4	209.24	207.39	209.11	207.6	208.95	210.07
204.89	201.63	205.14	204.87	204.89	202.57	204.84	203.47	202.4	204.01	203.38	203.07	202.19	202.65	203.85	204.43	203.04	203.18	203.62	203.61	203.22	203.33	203.55	203.13	203.75	204.06	203.71	204.11	203.53	204.5	203.99	203.59	203.81	204.68	203.43	204.17	203.46	205.07	203.84	204.66	203.25	203.69	204.14	203.16	203.59	203.76	203.47	203.87	204.49	203.56
202.95	201.65	202.1	202.81	203.2	202.17	201.61	203.44	204.36	201.98	203.01	202.03	201.84	201.1	200.69	202.4	203.19	201.31	201.37	203.2	201.52	201.9	200.98	202.02	202	203.12	203.4	200.94	201.57	203.2	201.34	201.21	202.93	201.24	202.38	202.4	204.87	201.7	201.86	201.24	202.59	203.23	203.85	202.52	201.62	202.83	202.19	204	201.95	203.53
217.7	216.98	217.66	217.66	216.14	217.3	216.84	217.51	216.66	218.1	217.89	217.08	218.74	218.19	215.8	217.21	217.66	216.82	216.1	217.73	216.42	216.81	216.47	217.25	216.76	217.05	216.28	217.41	217.44	218.71	217.07	216.97	217.15	217.65	216.87	216.68	216.43	214.75	215.71	217.5	217.48	216.21	216.15	216.72	218.09	217.09	216.9	215.28	217.03	215.39
197.71	198.89	198.39	198.35	199.42	197.13	198.4	200.32	197.5	200.3	199.72	198.74	199.09	196.92	199.21	198.57	199.29	198.16	200	200.12	197.57	198.52	198.96	198.88	198.67	202	199.33	199.45	199.77	198.14	198.53	198	198.62	197.7	198.28	198.37	197.71	197.95	197.72	198.06	198.22	198.59	197.92	197.76	197.88	198.59	197.39	198.49	198.52	198.07
212.27	213.13	212.89	212.09	213.3	211.75	214.3	212.91	212.86	211.88	213.19	211.01	214.09	213.07	213.15	212.26	213.6	212.97	210.98	213.1	213.86	213.68	212.94	212	212.83	213.61	213.67	211.28	213.41	213.49	212.4	212.36	212.96	212.86	213.59	213.62	214.78	215.13	211.74	213.65	212.98	215.29	214.03	214.06	212.92	213.9	213.26	211.74	213.15	213.5
213.79	210.82	213.09	211.86	212.43	212.28	210.3	212.7	213.18	211.33	211.84	212.34	211.75	211.45	212.24	212.31	211.79	211.88	211.58	212.28	211.96	211.34	212.83	210.75	212.77	211.12	212.79	211.54	211.84	210.76	211.68	210.88	211.37	212.58	211.94	210.86	210.66	211.49	213.24	210.21	212.64	212.42	211.19	212.61	212.4	213.33	212.8	210.99	211.94	211.58
209.11	209.33	210.05	209.87	210.89	208.53	209.71	208.57	210.25	206.84	210.33	209.77	208.79	210.39	208.39	209.3	209.99	209.21	209.08	209.87	210.64	210.98	210.31	208.99	209.3	209.51	210.19	207.74	207.83	210.27	209.94	209.46	211.15	209.41	210.66	208.12	211.04	210.09	208.91	208.91	209.31	209.63	209.94	209.18	209.14	210.05	209.26	211.23	209.1	209.36
207.07	207.18	208.68	206.79	210.12	208.01	207.36	207.41	209.07	208	207.06	208.55	208.56	208.48	206.69	207.28	207.32	205.92	206.97	206.33	206.17	206.45	207.55	206.97	206.87	208.3	206	208.31	206.68	207.65	208.09	208.14	207.55	207.7	208.29	207.39	207.93	205.6	207.51	207.84	206.39	206.49	208.69	206.51	206.89	207.36	207.57	208.04	209.01	208.51
209	207.01	208.66	209.33	209.67	209.91	209.78	209.24	207.9	208.94	208.03	208.96	209.76	209.29	208.68	209.05	210.61	209.59	210.23	208.09	207.83	209.33	209.32	209.17	208.7	208.13	209.34	210.28	206.51	208.18	208.44	209.51	207.29	207.4	208.62	208.33	209.82	208.93	208.44	208.55	208.66	210.26	208.91	207.5	209.99	207.27	208.37	208.03	208.51	209.26
209.1	208.44	209.68	208.91	210.23	209.01	210.15	209.82	208.95	210.86	209.11	210.41	210.12	208.81	210.53	209.48	209.76	209.58	210.26	208.96	209.23	212.64	209.22	208.92	210.3	209.23	209.4	210.65	210.12	210.02	210.6	209.95	209.7	209.25	210.03	208.12	210.72	209.01	207.84	209.45	211.07	209.82	209.44	208.98	210.67	209.99	209.54	208.85	209.28	209.01
203.09	201.63	201.82	201.4	204.99	203.44	202.22	201.32	201.67	204.06	202.13	202.19	202.57	203.75	202.42	200.6	203.6	202.64	201.82	202.94	203.22	202.09	204.03	202.31	201.59	202.33	203.8	201.1	203.31	202.12	203.54	200.67	202.71	203.15	202.01	204.37	202.67	203.35	202.77	202.82	203.27	201.64	203.14	202.91	203.14	203.42	204.08	203.01	202.73	202.19
204.12	204.83	204.41	205.72	205.19	206.72	205.41	205.54	206.18	205.01	206.73	204.9	205.73	206.23	205.75	206.87	205.69	204.97	205.17	205.64	205.79	204.71	204.88	205.91	205.54	205.1	205.57	206.17	206.76	205.13	205.37	205.97	206.49	204.76	204.64	204.7	204.77	206.49	205.78	205.61	203.7	205.87	204.34	204.73	205.5	204.86	204.92	206.05	205.84	206.94
204.87	205.43	204.2	205.22	205.42	203.66	204.67	204.16	206.45	206.01	204.17	204.34	204.99	203.85	206.1	203.17	205.43	204.79	204.18	204.85	204.37	204.82	204.4	203.61	204.23	204.96	204.45	204.11	204.62	204.62	204.55	204.48	204.21	204.26	204.61	205.92	206.07	205.43	205.67	203.21	205.45	204.57	203.46	204.39	204.88	204.35	204.27	206.27	205.99	205.23
199.22	199.74	199.96	199.28	198.67	200.67	199.3	199.02	199.61	199.14	199.73	199.98	198.88	199.93	199.81	199.84	199.39	200.33	198.48	200.45	201.22	198.35	199.7	198.38	200.5	199.1	200.59	201.79	200.85	199.73	201.35	201.01	199.28	200.93	199.72	200.83	198.16	198.39	199.86	199.27	201.46	199.16	198.93	198.94	202.45	201.06	202.42	199.11	200.16	200.07
216.39	218.03	217.42	215.86	217.75	217.4	216.8	217.33	217.32	216.33	217.31	217.34	217.3	217.2	217.08	216.7	217.25	216.7	217.8	217.1	215.97	216.8	218.25	217.42	218.95	216.19	216.68	215.71	217.88	216.52	216.95	216.09	217.96	216.99	219.18	217.78	218.07	217.13	216.6	216.31	217.01	216.89	216.64	215.96	218.43	217.3	218.74	219.11	215.49	216.57
199.19	198.58	198.92	199.29	199.84	199.2	200.67	199.63	200.95	200.25	199.62	201.42	200.91	201.41	200.65	199.47	199.31	200.13	201.11	201.34	198.39	202.01	197.88	199.62	199.09	199.49	200.5	200.87	200.24	201.3	199.28	199.33	202.4	198.88	200.18	198.54	200.93	199.96	199.13	202	201.03	198.78	201.28	200.86	199.35	200.91	200.02	200.38	200.19	199.02
203.37	204.66	205.68	204.03	205.5	204.01	204.4	203.18	205.42	203.95	204.02	204.82	203.74	204.92	203.14	204.33	204.86	203.9	204.31	206.07	206.14	204.28	205.61	203.54	203.71	203.04	204.6	203.86	205.47	203.95	203.07	204.15	205.13	203.4	205.32	204.81	203.41	203.62	204.22	204.17	204.58	205.57	204.49	204.43	204.49	204.45	204.59	205.08	203.59	204.25
203.27	204.91	204.92	204.8	203.79	204.11	203.72	203.5	204.03	202.8	204.8	205.3	204.37	205.14	203.7	203.73	203.68	203.29	204.42	205.35	203.69	202.82	203.37	204.42	202.95	204.32	204.54	203.05	203.05	204.18	202.53	202.17	202.81	205.1	203.29	203.6	202.01	203.67	204.22	204.88	202.72	202.98	205.48	202.95	204.78	203.84	202.18	204.51	203.7	204.94
198.53	198.98	198.42	200.73	199.91	199.5	198.61	199.33	199.71	199.16	198.55	200.61	197.91	199.69	200.28	200.02	199.06	199.49	199.89	198.39	200.23	200.63	199.72	198.09	199.21	199.64	199.2	198.85	199.98	198.52	198.64	200.36	200.31	199.52	198.97	199.67	199.37	200.52	198.93	198.97	198.55	199.47	201.49	198.9	199.21	200.15	199.79	199.73	199.87	196.77
205.2	204.83	204.52	206.34	205.39	205.21	204.63	204.02	203.8	204.76	203.67	204.45	204.48	203.62	203.92	205.16	205.06	203.52	204.01	205.24	205.15	205.54	204.34	204.25	205.53	206.11	204.94	205.12	204.12	204.69	202.94	206.44	205.03	203.31	204.33	205.89	206.35	204.68	205.21	204.04	204.32	203.82	203.27	204.76	205.93	205.85	204.47	203.76	203.5	203.27
202.25	204.48	203.51	203.08	204.97	202.93	202.87	203.79	204.56	203.07	204.66	203.33	204.35	205.42	203.47	203.8	203.93	202.5	203.34	204.1	203.62	203.57	202.94	203.57	204.53	203.86	204.62	204.74	204.41	203.07	201.96	203.56	201.4	203.25	202.06	203.55	204.76	203.78	203.93	203.76	202.36	203.06	205.29	203.54	202.54	204.72	201.27	204.13	204.22	202.97
205.06	203.59	204.6	204.58	204.89	205.38	205.23	203.92	203.8	204.4	205.35	204.29	204.35	204.01	203.79	203.02	205.42	205.63	204.95	204.2	204.17	205.04	205.61	202.79	204.3	203.77	205.55	205.51	205.82	205.92	204.51	204.87	205.79	204.71	203.64	204.63	203.73	204.62	203.05	203.52	204.1	204.17	204.51	204.26	205.01	205.98	205.15	204.55	203.72	205.17
204.94	203.02	204.39	204.85	202.89	203.16	203.45	204.06	204	204.37	203.54	204.53	203.63	202.59	204.33	202.62	204.28	204.86	205.26	203.21	205.85	203.22	204.46	205.45	204.91	204.8	203.21	203.94	202.6	204.09	204.34	202.47	202.93	204.12	202.7	203.42	204.44	205.13	204.58	203.58	204.12	205.12	205.22	203.37	204.2	204.07	204	201.89	202.23	205.22
204.43	202.84	203.97	205.38	204.58	203.59	204.75	203.66	204.57	203.89	204.55	204.56	203.99	203.54	202.43	204.38	202.47	202.22	204.69	204.1	203.83	203.73	202.36	203.12	202.08	203.36	202.86	204.03	202.48	203.71	205.46	202.94	204.21	203.97	203.46	203.05	203.68	204.7	202.32	205.07	204.02	206.03	203.66	202.75	202.29	202.7	203.65	204.1	203.81	202.59
208.21	208.31	208.47	207.35	208.59	208.61	209.77	208.56	208.58	206.98	208.8	208.64	209.59	209.58	207.62	209.53	208.58	208.41	207.85	209.02	208.08	208.55	209.76	209.47	209.22	208.02	207.77	207.83	207.85	208.44	208.45	210.02	209.54	207.91	208.13	208.24	207.72	208.5	209.59	207.62	209.31	209.05	208.58	208.2	208	207.4	208.9	208.15	208.18	207.71
203.56	204.92	203.36	204.16	204.91	204.24	203.12	205.06	203.24	203.91	204.32	203.86	205.28	202.25	202.08	202.61	203.39	205.12	203.97	202.82	205.08	203.99	204.92	204.35	204.45	204.42	203.54	205.07	203.95	203.32	204.29	204.69	203.93	204.26	204.07	204.38	204.02	205.72	204.62	204.05	202.61	204.79	203.9	203.44	203.52	205.68	202.62	204.07	204.9	202.36
209.03	208.35	208.12	206.83	207.7	209.25	206.92	208.14	209.43	208.98	207.59	207.61	207.32	208.44	207.43	208.96	209.06	206.06	208.44	207.24	207.5	208.31	209.2	206.25	206.83	207.65	209.98	208.06	210.5	207.78	206.72	207.56	207.43	207.91	208.29	207.2	206.5	208.7	207.49	208.27	208.97	207.77	207.47	206.15	207.35	207.35	208.29	208.1	206.15	208.74
204.36	204.5	205.58	204.83	203.52	203.06	205.04	203.89	204.5	204.64	205.58	205.29	204.28	203.43	204.94	206.45	204.81	204.18	202.97	205.79	205.64	203.36	204.54	204.22	205	203.55	205.09	204.96	204.32	205.3	204.39	206.49	206	204.86	204.44	204.66	204.66	204.38	204.06	203.67	204.97	205.35	204.38	204.83	204.17	204.48	204.89	205.5	204.53	204.91
210.08	211.64	210.37	212.27	213.66	211.81	211.7	211.57	213.35	210.98	210.77	210.76	209.9	211.13	210.92	213.76	212.67	212.25	210.57	212.71	210.39	211.76	212.58	211.27	212.36	211.91	209.88	213.54	211.74	211.69	211.32	210.94	213.25	212.25	212.71	212.76	212.05	211.93	212.09	210.45	209.57	212.17	212.05	210.29	211.37	211.71	211.92	211.59	210.95	211.19
212.88	211.11	211.97	210.92	212.33	209.87	212.4	211.65	211.39	212.35	209.94	212.15	212.33	210.99	212.87	212.12	210.76	212.19	212.55	209.65	211.07	211.47	211.3	211.03	211.72	213.22	212.72	212.45	211.67	211.22	211.57	211.28	211.61	211.4	211.13	211.2	210.88	212.4	212.47	211.73	211.38	212.03	210.56	211.35	211.91	212.7	211.12	211.34	210.6	211.42
207.61	207.75	208.58	207.69	208.28	210.18	209.32	208.26	206.64	207.56	207.64	208.19	207.27	207.15	206.45	207.7	208.29	206.95	208.85	207.19	206.9	208.18	207.96	207.05	206.98	207.83	208.11	207.67	205.89	207.74	208.79	207.09	206.64	208.26	207.83	209.38	208.73	207.56	207.87	208.1	208.78	207.77	207.94	207.63	208.47	208.76	207.82	207.28	207.04	207.84
211.66	212.68	212.89	212.86	212.78	211.5	211.42	212.54	213.33	212.06	212.55	213.26	211.76	212.83	212.35	212.29	212.74	211.97	211.5	213.55	213.03	211.89	213.04	213.14	211.9	212.18	213.74	210.89	211.31	211.41	210.83	212.87	213.1	211.66	213.01	212.71	213.69	213.37	211.43	212.23	212.94	212.03	212.41	214.04	213.24	212.7	213.98	211.23	211.5	212.29
199.93	198.59	198.72	200.63	199.52	200.88	199.64	199.05	200.61	200.23	199.2	199.62	199.41	199.99	199.31	198.59	199.98	198.2	198.65	199.69	200.34	199.56	198.66	198.93	199.3	199.74	199.81	200.87	201.15	200.67	198.79	200.19	198.22	200.03	200.23	199.78	199.7	201.74	199.37	198.31	197.62	200.14	198.37	198.98	200.84	199.24	199.99	199.66	201.38	198.56
199.86	200.73	199.27	198.21	199.99	199.93	199.08	199.17	198.5	199.74	200.15	200.27	198.88	200.45	199.16	199.15	198.38	200.32	199.98	199.58	198.73	199.45	200.51	198.89	199.4	198.86	199.64	197.49	197.32	199.35	199.11	198.92	198.11	198.96	200.15	199.98	197.78	199.01	199.11	200	198.3	198.32	199.64	198.62	198.79	198.26	199.48	200.45	199.16	199.06
199.97	201.49	200.69	200.79	199.32	201.73	200.53	198.95	199.48	199.65	201.56	201.47	200.36	199.87	199.56	200.36	199.89	200.52	201.84	199.8	201.72	200.28	200.32	201.3	199.51	200.25	198.72	200.42	199.82	199.65	200.46	201.02	200.04	200.89	199.82	199.14	201.65	200.34	198.65	201.92	200.13	200.54	200.93	201.59	201.32	200.07	200.23	201.3	199.87	199.3
209.27	209.63	208.93	209.17	209.2	208.16	209.07	209.32	209.22	207.62	209.44	209.32	210.85	207.4	209.5	207.86	206.59	208.37	208.04	208.22	209.77	209.22	209.1	208.06	208.2	207.85	208.74	209.26	208.69	208.55	209.84	209.3	208.21	209.11	209.37	206.73	207.88	208.65	208.87	208.48	209.47	206.7	210.13	208.97	207.39	208.26	207.39	208.08	209.13	207.99
209.4	209.76	210.16	208.76	209.26	210.35	207.56	210.48	208.44	211.76	210.59	209.19	209.11	209.84	209.16	209.13	209.55	211.19	209.47	208.81	208.45	209.89	210.45	210.07	209.86	208.47	210.48	208.36	209.91	208.62	210.32	207.24	209.64	209.62	209.84	208.83	209.94	209.64	208.1	209	210.69	209.79	209.32	209.35	209.84	209.96	210.76	211.33	210.25	209.94
200.78	198.47	201.55	200.16	200.03	199.24	199.75	198.78	200.82	200.37	200.45	199.24	200.7	200.17	200.47	199.58	200.96	199.71	201.66	200.5	199.54	200.97	199.87	199.49	200.53	199.99	198.81	200.7	201.45	200.75	200.2	199.68	201.75	199.34	199.88	198.92	199.72	200.08	199.32	200.36	200.37	199.46	200.25	199.62	200.41	200.02	199.85	200.32	199.53	199.33
217.26	218.31	218.83	217.38	218.36	217.17	217.79	216.82	218.14	218.12	216.5	218.25	217.16	217.81	218.43	218.55	217.21	215.33	218.87	217.66	217.31	216.39	217.57	218.5	217.52	217.83	216.02	216.19	216.81	219.08	217	216.77	219.38	217.68	218.15	218.01	216.72	217.69	217.77	217.53	216.41	217.65	219.16	218.5	217.11	216.06	218.34	218.11	217.04	216.63
216.71	218.07	217.81	217.8	216.72	217.84	217.67	216.81	217.35	215.36	216.76	216.49	216.75	216.32	216.45	217.7	216.63	216.07	216.96	217.57	218.28	217.86	216.91	216.25	217.89	216.79	217.2	218.27	216.56	218.39	217.16	217.85	217.57	216.14	215.62	216.17	215.91	216.09	217.23	218.62	218.8	216.38	216.7	218.35	217.83	216.34	216.17	216.22	218.56	217.32
206.25	208.5	208.28	208.56	208.72	208.85	207.55	208.93	208.83	209.93	209.35	207.61	209.45	210.67	208.41	209.25	208.61	208.71	209.96	208.68	208.67	209.81	208.91	210.06	207.21	209.27	209.03	208.9	206.88	209.53	208.99	209.84	208.7	208.72	208.93	206.91	208.56	210.64	207.43	207.27	207.78	208.08	207.63	209.13	208.45	210.07	207.7	209.13	208.49	208.31
211.99	210.95	210.07	212.62	210.85	212.41	211.41	211.84	212.32	210.49	211.53	211.94	212.05	211.9	213.33	213.01	210.44	211.8	210.98	210.78	212.4	213.07	211.65	211.9	211.39	210.84	210.56	213.09	211.51	211.19	211.65	212.69	211.13	212	212.14	212.04	210.22	210.21	212.26	211.86	212.04	210.9	211.87	212.9	212.9	212.22	212.29	211.02	211.9	210.5
197.99	196.85	198.89	198.4	198.61	197.14	197.59	197.54	197.34	198.41	198.66	198.1	198.31	199.25	197.51	196.5	198.5	199.32	197.63	198.15	197.5	198.41	198.78	197.57	196.75	195.93	197.8	198.86	198.41	198.39	198.32	196.21	197.85	197.22	197.27	199.07	198.34	196.59	196.82	197.83	198.46	198.49	197.97	197.02	197.42	199.22	197.15	198.08	198.53	197.74
205.4	206.86	207.35	208.94	206.78	207.75	205.5	205.48	206.72	205.52	205.43	206.66	207.56	205.69	205.51	206.32	206.22	206.42	207.17	206.54	205.85	207.76	207.52	206.7	205.94	207.2	206.54	207.51	207.28	206.36	207.54	207.5	207.02	206.59	205.27	206.7	207.51	206.88	207.41	207.1	204.63	205.86	207.74	205.79	207.21	207.52	206.54	206.71	205.56	206.17
208.67	207.66	207.62	207.73	205.83	206.75	209.35	208.61	207.71	208.52	207.21	208.5	208.49	208.9	208.87	208.24	208.51	208.17	208.87	207.4	208.52	209.14	208.22	208.37	209.12	208.9	208.12	208.69	207.7	208.41	209.48	207.82	207.53	208.38	209.32	208.98	207.17	209.59	207.73	208.66	207.72	207.9	208.32	208.27	207.67	209.15	209.02	209.04	209.24	207.85
206.13	203.89	205.45	205.65	206.81	206.41	205.94	205.04	205.37	205.83	205.81	205.22	205.79	203.72	205.75	205.06	203.89	205.63	205.72	204.19	204.68	205.58	205.22	205.14	205.01	205.29	205.47	204.98	205.7	206.79	205.93	205.64	207	205.84	205.44	205.08	204.59	203.89	204.76	206.26	205.31	204.34	205.9	207.13	205.55	207.31	205.86	205.1	205.53	205.22
199.96	200.45	199.25	199.93	201.2	199.55	200.09	200.9	199.85	202.82	199.51	199.74	200.94	199.48	202.56	201.1	199.82	199.91	200.59	199.4	198.92	201.63	200.34	202.06	200.85	199.8	199.5	200.19	199.91	201.83	202.02	201.32	199.98	199.24	201.02	199.87	200.51	200.84	201.2	201.7	200.67	201.6	199.56	199.33	200.31	200.54	199.92	201.91	199.58	199.86
205.86	208.71	207.57	206.39	207.32	208.5	207.07	207.08	207.75	206.78	207.97	207.64	206.86	206.96	209.5	207.16	206.44	207.21	207	207.45	207.5	207.99	207.35	209.48	208.4	208.14	206.79	208.29	207.41	207.52	206.06	208.69	209.14	206.27	206.14	206.75	207.07	208.66	208.26	208.53	206.92	207.25	209.23	206.29	208.69	206.2	207.58	207.8	207.36	207.12
205.89	205.2	205.26	204.96	205.49	205.79	204.22	207.37	206.53	206.69	208.19	206.29	205.99	204.63	205.5	205.61	206.6	204.28	205.59	204.89	205.03	207.24	203.88	205.41	206.32	204.71	206.34	206.51	204.74	204.11	204.94	205.95	206.44	205.94	204.64	207.48	205.57	206.5	206.58	206.3	203.15	205.69	206.7	205.5	205.57	204.92	204.61	205.12	207.02	204.63
208.19	208.79	208.48	207.18	207.69	207.48	208.25	207.52	206.54	207.76	207.57	207.13	207.91	207.38	205.6	206.12	208.76	208.04	206.17	206.9	208.08	207.07	206.99	206.92	209.33	207.06	206.69	206.64	209.31	206.44	207.04	208.27	207.44	206.11	207.89	208.31	208.85	206.69	206.53	206.39	206.25	206.57	207.17	207.41	206.4	206.78	206.71	207.64	207	208.68
217.36	217.81	217.32	215.77	217.43	216.25	216.38	216.46	218.76	216.86	216.82	216.19	217.01	216.37	216.73	217.44	217.87	215.68	216.43	215.08	215.91	217.43	217.8	217.57	217.4	216.86	218.5	217.24	217.14	216.03	216.21	217.36	217.67	217.1	217.48	217.49	216.12	215.02	216.86	217.98	217.89	215.69	216.67	217.36	216.9	217.76	217.96	217.91	217.47	215.82
204.66	205.11	204.05	203.73	206.43	204.77	205.42	203.08	205.15	203.11	205.05	206.07	204.22	204.88	204.88	205.2	204.18	203.28	205.74	206.37	205.94	204.08	204.52	205.14	205.49	205.93	204.64	204.02	204.91	204.88	204.88	205.45	205.44	206.71	205.82	206.48	205.58	203.55	204.2	205.39	205.76	204.83	204.98	205.01	203.89	204.24	204.3	204.4	204.39	204.25
202.07	201.26	202.96	201.62	201.57	202.69	202.22	202.3	202.32	202.55	202.81	201.39	202.45	203.26	202.84	203.5	201.09	202.73	202.04	202.19	201.44	201.66	203.16	202.61	202.51	203.08	202.15	203.14	202.84	202.46	202.98	203.5	201.99	203.78	202.73	203.25	202	203.88	201.57	202.66	201.91	202.24	203.16	202.56	202.63	202.45	202.52	203.66	202.73	203.63
209.11	208.62	208.72	209.2	208.27	208.32	208.84	207.65	208.86	209.07	210.69	207.51	207.57	208.84	208.95	208.11	209.42	208.18	209.28	209.76	211.41	208.85	208.3	210.68	208.87	208.11	209.83	207.95	209.4	208.62	208.29	209.18	209.61	209.55	207.99	208.9	209.44	209.07	209.07	209.33	210.15	209.05	209.39	209.48	206.94	207.33	209	210.6	208.65	209.23
218.74	217.5	218.95	216.32	216.48	217.25	216.5	217.59	217.08	217.77	217.75	215.27	216.13	216.24	218.43	216.47	216.7	215.9	216.38	218.41	217.48	217.54	218.18	215.28	217.31	217.09	216.5	217.58	216.19	215.63	216.19	217.15	215.83	216.61	218.19	217.04	216.04	216.61	217.71	218.52	217.28	217.33	216.28	217.11	216.95	216.9	219.43	217.05	216.41	217.8
210.05	210.94	211.09	212.06	209.9	211.34	212.43	211.54	211.42	212.25	211.32	212.02	210.93	212.85	210.96	212.01	211.69	212.91	211.83	211.44	211.1	212.93	212.99	211.37	212.81	211.16	211.64	213.23	211.41	212.33	211.53	213.39	211.06	210.94	213.33	211.97	212.04	211.63	212.76	210.3	211.3	211.95	212.19	211.09	212.29	211.85	211.33	211.58	211.48	212.12
199.45	200.21	201.4	199.73	198.72	198.73	199.18	198.62	198.52	199.56	199.7	197.84	199.42	200	198.71	198.96	199.55	200.53	199.53	199.5	199.59	198.56	198.87	199.21	198.16	200.26	199.83	199.73	199.32	199.89	199.14	199.26	198.84	199.93	201.01	199.54	200.8	199.57	199.74	199.93	199.48	200.34	199.38	198.64	199.94	200.52	202.07	199.39	198.76	198.9
197.45	197.7	198.88	197.03	197.44	196.3	199.69	198.71	197.73	197.47	198.67	198.19	197.19	195.85	198.19	197.08	198.83	196.57	197.18	198.65	197.95	196.73	198	198.66	200.15	197.67	198.72	197.6	198.83	198.51	196.71	198.05	199.51	197.84	198.45	197.4	198.45	198.42	197.3	197.43	196.93	197.66	198.9	198.27	198.15	197.77	197.72	197.99	198.52	200.7
206.43	203.72	204.18	203.24	203.48	203.51	203.22	204.16	203.51	201.89	202.75	203.51	203.73	203.5	204.51	202.68	203.64	204.26	204.41	204.96	203.13	204.01	204.01	203.93	204.04	202.99	203.12	204.29	204.66	202.29	203.86	204.47	202.12	204.35	203.96	203.3	202.64	202.44	203.87	204.3	204.28	204.1	203.16	202.91	202.99	204.72	204.13	202.33	203.87	202.68
212.06	213.28	212.19	211.27	212.03	210.79	212.38	212.5	212.3	211.61	212.51	212.43	210.25	212.45	210.53	211.12	212.19	213.27	212.15	211.47	211.43	212.07	210.57	213.56	211.9	211.51	211.2	211.75	211.59	211.33	210.18	211.57	211.4	211.78	211.89	210.65	212.41	212.25	211.22	211.56	212.29	212.65	210.44	211.91	211.67	211.32	210.75	212.02	211.76	210.7
217.27	218.83	219.08	218.1	217.58	217.21	216.34	216.51	217.96	217.88	218.88	219.46	216.57	218.13	217.65	218.77	218.65	218.11	219.48	217.73	217.14	218.44	216.61	216.88	217.54	218	219.24	216.4	217.33	216.83	219.17	216.98	217.04	217.9	216.66	217.74	216.1	217.89	216.34	218.03	216.6	218.52	217.62	217.16	217.17	217.29	216.59	217.55	217.94	215.53
204.45	204.07	203.68	204.8	204.1	205.08	202.96	204.5	204.32	202.64	204.58	203.79	203.05	205.29	203.08	202.92	203.67	203.64	202.76	204.14	202.39	202.7	203.51	203.4	204.25	204.44	203.71	204.2	204.03	205.6	202.93	203.9	202.73	204.07	202.89	205.65	202.11	203.13	203.35	204.75	203.77	203.97	204.86	204	202.5	203.44	204.54	203.79	202.91	205.41
211.76	210.35	211.26	211.23	211.2	213.71	211.35	212.6	214.33	210.73	211.04	210.58	211.72	210.81	210.76	212.84	211.66	211.98	211.61	212.13	212.29	211.89	212.02	212.79	211.11	209.73	210.24	211.86	211.71	212.27	211.48	211.39	210.67	212.25	211.41	211.83	210.9	210.05	210.37	211.6	210.87	210.23	211.95	210.71	211.79	210.22	210.31	211.33	210.1	211.99
203.51	204.81	201.81	204.28	203.58	202.6	202.22	201.11	200.44	203.8	203.75	202.69	202.9	203.73	202.65	202.92	203.14	203.05	203.17	204.17	202.54	203.32	202.2	203.21	203.89	204.22	202.19	204.42	203.71	202.44	205.01	202.66	201.7	203.87	202.83	203.59	202.57	203.56	203.77	203.28	203.44	202.38	202.23	204.43	201.66	202.85	203.63	205.15	203.37	203.45
194.88	195.16	194.2	195.14	194.31	193.9	194.72	194.99	194.32	193.77	192.56	193.1	191.97	193.94	194.24	194.22	194.2	193.61	194.74	193.8	194.43	194.73	192.02	194.39	195.1	196.01	193.58	193.65	194.84	194.16	193.45	193.76	194.25	193.79	193.59	192.65	193.37	194.33	194.54	193.34	194.37	192	193.6	194.75	195.31	194.75	193.7	193.57	196.09	193.46
203.42	204.16	203.69	202.63	203.31	204.03	203.57	203.3	204.69	203.87	203.29	203.13	204.4	202.83	203.54	204.11	203.79	204.57	204.88	202.83	203.22	202.88	202.45	203.19	204.29	202.71	202.7	203.84	202.51	203.55	203.27	203.88	200.95	203.15	202.97	201.88	203.17	204.27	204.17	204.1	204.05	202.76	202.71	205.7	205.05	205.12	204.02	204.09	202.68	204.66
204.01	204.47	204.4	206.4	206.1	204.24	203.58	206.15	203.83	205.61	204.34	205.66	203.97	203.06	206.19	205.21	204.59	202.15	205.91	203.88	203.21	204.18	203.61	205.23	206.79	204.47	205.82	204.1	204.4	204.39	203.48	205.81	205.79	206.56	204.53	203.59	205.98	203.57	205.2	205.05	205.01	203.95	203.79	204.43	204.37	204.23	204.72	206.16	204.47	203.71
203.29	203.61	202.16	202.31	202.96	204.15	203.66	204.2	201.67	202.89	201.83	202.92	201.82	203.38	202.3	201.78	202.21	203.16	203.61	202.56	203.81	203.05	202.38	204.17	202.91	202.89	203.6	202.42	203.05	203.76	203.4	204.25	203.85	202.14	202.92	202.17	204.12	203.18	203.48	203.83	201.3	205.72	201.76	202.52	202.43	203.58	203.75	203.82	202.48	201.87
200.75	202.43	202.82	202.33	203.48	202.27	202.31	201.04	202.88	200.83	202.17	201.34	202.83	201.96	202.93	204.51	202.42	203.05	200.68	202.13	202.17	202.12	201.76	202.82	201.2	201.28	203.31	203.37	201.9	202.8	202.19	202.41	202.67	203.38	202.89	202.12	201.71	203.29	204	203.45	202.3	201.63	200.94	203.08	200.89	201.34	202.16	202.19	202.05	201.68
201.29	203.64	202.14	202.41	201.96	203.32	202.71	203.15	202.15	201.75	202.84	202.78	201.48	202.03	202.2	201.89	201.77	201.81	201.4	201.69	202.41	202.55	203.36	203.87	201.82	201.72	200.88	202.41	201.79	201.95	202.04	201.32	202.62	201.37	202.12	202.33	202.41	202.74	203.77	201.43	201.54	201.96	202.44	204.01	200.78	203.08	201.8	201.85	202.47	202.97
209.16	208.83	207.82	209.57	207.61	210.13	208.74	210.52	209.42	209.12	209.05	209.02	208.21	209.17	208.84	208.62	208.82	208.88	209.63	208.54	208.25	207.99	209.51	209.56	207.45	209.04	208.54	208.66	208.91	209.48	208.31	208.94	209.36	207.77	208.55	210.88	207.06	208.24	207.91	208.17	207.5	209.6	208.33	208.44	207.51	210.48	208.51	208.96	210	207.45
218.63	217.24	216.79	217.11	217.91	217.14	217.3	217.5	217.24	218.09	216.7	219.6	217.63	218.29	217.82	217.8	218.01	217.94	217.1	217.62	219.39	218.02	217.99	218.41	219.1	217.23	219.32	218.45	218.6	216.62	218.04	219.31	217.28	217.72	216.34	217.74	217.63	217.37	217.78	217.43	217.05	218.35	216.61	218.76	215.59	217.67	218.25	217.74	217.94	218.53
201.65	202.16	202.67	201.49	203.12	201.49	204.75	202.56	202.34	201.22	201.37	203.16	204.1	202.29	204.3	203.32	203.09	201.85	202.03	202.55	202.52	202.22	203.14	201.72	201.2	202.73	202.44	203.89	202.87	201.51	201.72	201.89	203.12	201.62	201.84	201.08	202.66	201.22	202.23	204.11	203.95	201.48	200.87	204.31	201.56	202.24	202.73	203.51	202.87	202.41
210.75	211.55	213.22	209.9	212.51	212.07	212.75	212	210.29	212.25	213.2	209.63	211.51	211.14	211.2	210.07	211.07	212.01	212.04	210.93	209.42	211.41	210.88	212.78	210.12	210.19	212.3	211.63	210.58	213.41	209.84	210.94	210.68	209.7	212.7	212.77	212.92	211.34	211.27	211.05	212.18	210.89	211.27	212.85	211.89	210.94	211.89	211.96	212.14	211.58
213.61	212.06	213.22	211.43	212.52	212.58	213.77	214.84	214.74	211.58	212.85	212.31	214.66	213.83	213.67	211.99	213.53	213.69	214.05	214.28	213.75	212.82	212.33	212.15	212.95	212.99	213.21	214.15	213.68	214.22	212.91	212.49	213.09	214.03	211.96	213.24	213.62	213.17	213.74	213.73	211.8	215.48	214.64	213.29	212.02	215	213.31	212.78	212.01	213.41
209.61	210.33	209.52	212.11	209.74	209.09	210.38	210.44	209.48	210	210.46	209.59	209.94	210.03	210.44	209.38	209.15	210.7	209.9	209.39	209.22	207.86	209.5	209.07	209.15	208.04	209.33	208.97	210.3	208.9	211.01	209.59	209.73	208.58	209.72	209.96	211.25	208.51	208.54	210.08	209.17	209.95	211.26	208.14	206.24	209.71	207.25	209.72	208.95	209.11
209.81	207.74	208.28	208.68	208.82	207.04	208.33	209.24	208.82	209.63	209.81	209.15	209.74	208.42	207.92	208.22	208.28	208.17	210.72	209.78	208.65	209.79	209.31	208.39	209.33	207.53	208.73	208.8	208.94	209.07	208.12	209.64	209.81	210.24	206.41	209.03	208.35	209.14	209.04	210.39	209.53	210.44	208.73	208.53	209.11	206.75	208.87	209.71	209.17	209.05
216.8	215.46	218.54	217.97	217	218.48	215.69	215.8	216.51	217.3	217.78	215.57	215.7	216.05	216.14	216.88	216.65	218.18	215.83	215.82	215.37	216.91	217.17	216.97	217.53	216.54	217.34	217.32	216.67	215.8	218.34	216.42	216.4	215.82	216.88	217.69	215.74	216.12	218.04	217.34	217.38	215.92	217.43	218.51	218.46	216.52	218.17	216.48	218.12	217.14
212.23	212.6	213.17	212.9	213.5	212.92	213.13	212.93	213.15	213.43	211.34	213.19	214.28	211.93	211.09	212.29	213.63	212.31	211.87	212.57	212.83	212.96	214.45	214.09	214.03	214.61	214.04	212.51	213.92	212.87	211.65	213.99	213.77	213.04	212.36	213.79	214.38	212.3	212.81	213.9	212.13	213.75	213.24	212.54	213.89	215.21	214.16	214.37	213.44	213.01
208.92	208.74	208.05	208.25	209.5	208.81	209.88	210.73	208.55	208.97	208.18	210.73	208.54	209.41	210.41	209.48	209.46	209.5	208.8	209.95	209.12	209.11	208.06	207.64	208.32	209.61	209.54	210.32	209.46	208.97	211.45	208.79	209.89	209.33	210.44	210.57	210.09	209.16	209.97	209.42	208.97	209.64	209.28	209.72	210.24	210.01	210.72	208.29	209.67	209.76
198.5	199.24	199.92	199.52	199.59	198	199.18	198.58	199.26	199.61	198.98	200.73	199.91	199.27	199.99	200.05	198.64	199.6	200.81	198.18	199.23	199.55	199.91	199.19	198.68	199.15	201.61	198.82	199.76	199.93	197.68	198.5	200.14	198.64	200.68	199.65	198.79	199.33	199.62	198.63	199.85	199.72	199.69	199.17	199.95	200.43	199.9	200.55	201.4	198.85
212.75	213.64	212.35	212.58	213.84	213.63	212.62	212.03	214.88	213.94	212.18	212.9	212.25	211.91	212.77	213.26	212.09	214.33	213.43	214.65	212.26	214.45	212.19	212.6	213.06	212.39	212.51	213.16	212.6	213.2	212.18	213.21	212.96	212.68	213.98	211.9	212.81	213.26	213.38	214.89	212.02	212.93	211.9	212.48	213.97	213.27	213.59	213.15	213.11	214.53
202.22	204.86	204.66	203.91	203.35	203.62	204.29	202.67	202.1	203.77	203.35	202.63	204.08	203.16	204.15	202.75	201.6	205.02	205.52	204.99	204.26	202.1	203.03	203.47	204.37	204.61	205.02	203.85	203.34	204.68	205.09	203.7	202.36	204.09	203.67	204.91	203.77	204.15	202.37	204.18	202.78	204.13	202.37	204.38	202.87	204.18	203.24	205.13	202.97	202.92
205.68	205.13	206.24	206.68	205.97	206.4	204.77	204.98	205.3	206.93	205.76	203.89	207.19	203.96	205.18	206.01	205.13	204.35	205.78	205.81	205.11	204.6	206.28	205.26	203.61	207	203.92	206.57	205.39	205.92	205.17	204.37	204.39	204.76	207.06	205.47	205.85	207.05	206.8	205.83	206.39	205.99	204.99	205.54	205.49	205.03	206.06	206.97	206.22	206.5
207.61	208.42	207.53	207.3	208.01	208.63	206.5	208.06	208.28	208.94	206.32	207.07	207.83	209.04	208.33	207.57	207.94	207.59	207.16	207.7	207.27	207.99	208.47	207.14	206.62	207.67	207.97	208.02	207.34	207.81	209.55	209.27	207.96	208.2	207.44	209.41	205.69	206.89	207.27	208.34	209.26	207.7	208.24	206.86	204.87	208.07	206.2	208.72	207.23	208.37
209.61	208.8	209.2	208.23	208.33	208.31	208.94	209.95	208.04	208.16	208.21	209.59	208.2	207.72	208.84	209.8	208.27	208.33	209.24	210.19	210.7	210.65	209.45	209.54	208.41	209.87	209.28	209.69	209.13	207.49	209.19	209.36	207.99	208.46	209.95	207.39	208.2	209.26	208.17	208.15	210.53	207.57	207.73	207.91	208.01	207.47	208.7	209.67	209.31	209.31
209.75	208.35	207.95	208.85	209.15	208.95	209.23	208.95	208.98	209.69	209.72	210.81	209.76	208.28	209.09	209.51	208.26	210.23	207.15	208.21	208.42	207.75	209.02	208.99	210.69	207.66	208.06	209.37	208.47	208.27	210.77	208.55	208.97	207.91	208.44	207.89	210.54	209.23	208.66	207.36	209.16	209.56	207.54	208.62	208.4	209.86	208.11	208	208.28	206.48
208.76	209.4	208.54	207.97	208.88	209.5	208.36	207.83	209.12	208.31	209.72	208.7	209.7	207.65	208.47	209.39	208.57	207.63	209.15	208.75	208.89	209.41	207.74	209.54	207.65	209.32	210.43	208.81	208.58	209.74	208.67	209	209.07	208.92	209.68	210.19	208.93	210.37	209.91	206.95	208.46	209.6	208.17	208.17	208.8	207.82	209.48	209.04	207.11	207.84
205.91	205.99	205.58	205.96	207.57	205.55	206.02	206.19	206.07	206.53	205.33	205.75	206.66	207.56	206.62	206.15	207.75	207.12	208.25	204.87	205.38	206.04	207.39	207.76	205.8	207.11	206.99	207.57	206.61	205.56	205.88	204.7	205.99	206.49	206.05	205.99	207.39	206.64	204.04	205.52	207.07	205.51	205	206.16	205.28	206.31	206.6	207.83	205.12	205.28
209.19	208.72	206.66	208.04	208.07	208.69	209.07	209.61	209.47	209.08	208.78	208.56	208.35	208.82	207.32	210.74	207.69	208.7	208.7	209.41	208.44	209.12	208.6	210.18	209.4	207.3	208.09	209.73	207.65	210.42	208.77	207.82	208.13	209.3	208.88	208.34	208.12	208.87	208.36	209.52	208.06	209.81	208.58	209.56	207.79	209.01	208.51	208.72	208.15	210.14
200.48	202.2	200.24	201.47	198.82	199.54	200.21	200.8	199.58	200.29	200.48	201.77	200.08	200.63	200.78	199.15	200.48	200.15	199.94	200.05	201.64	199.13	200.83	200.9	200.15	199.55	200.65	200.48	200.7	200.78	200.49	200.49	201.6	198.38	200.19	200.83	200.23	198.41	200.34	199.03	200.04	201.72	200.9	200.2	202.14	199.61	202.09	200.38	200.04	198.99
214.25	213.51	212.8	213.74	213.38	212.24	214.7	213.94	214.22	214.03	214.86	215.88	214.34	213.67	215.02	214.78	214.38	214.12	214.78	213.28	212.48	214.44	214.64	213.47	214.91	214.94	213.66	215.95	213.3	214.17	215.12	213.26	213.89	215.07	215.24	213.33	212.95	213.09	212.5	214.07	215.14	214.87	213.53	213.94	213.52	213.68	212.83	213.53	214.5	213.55
208.79	209.87	209.75	208.03	208.13	209.92	208.49	209.29	209.57	210.87	207.94	208.77	209.28	209.42	208.14	210.53	209	209.58	209.37	209.04	208.12	210.29	208.28	206.74	208.89	207.03	210.02	208.09	208.38	209.15	208.19	209.2	210.71	207.43	209.09	209.95	208.56	208.43	208.07	210.46	209.06	209.17	208.67	208.03	209.88	209.91	208.62	209	208.58	208.67
204.29	202.15	201.68	203.25	203.5	204.67	203.97	203.48	204.64	204.2	205.16	203.14	202.38	202.28	203.53	204.84	204.73	202.98	204.89	204.61	202.26	201.86	205.02	203.28	203.82	203.64	204.35	202.47	202.29	203.19	203.77	204.44	204.39	205.15	204.83	202.59	203.53	203.89	204.15	202.4	204.48	204.73	205.17	203.9	204.54	202.78	203.77	204.42	204.42	204.9
200.3	200.67	202.34	201.52	200.96	200.24	200.53	202.91	199.99	201.01	201.23	200.03	202.05	200.86	201.82	202.01	199.77	201.17	202.08	199.52	201.91	201.84	201.02	203.1	200.18	200.73	200.22	201.1	201.07	200.65	200.8	202	200.12	201.36	201.64	199.74	202.14	201.07	201.85	200.16	202.15	202.05	200.59	200.18	201.84	200.57	202.28	200.68	200.25	201.64
213.46	213.12	212.25	212.08	214.31	213.62	213.56	214.12	213.43	213.94	212.97	213.17	213.02	213.64	211.7	213.42	213.49	212.9	213.99	213.2	214.68	213.13	211.13	212.1	212.22	212.77	213.62	211.74	214.78	212.72	213	213.67	211.97	214.65	212.94	212.42	212.92	211.83	211.88	213.71	212.3	211.82	214.51	213.62	213.28	214.16	214.09	212.49	213.68	212.88
208	208.4	209.24	208.54	208.73	210.57	209.95	207.04	209.08	209.06	209.2	209.41	208.89	208.25	209.94	208.83	207.7	206.98	208.85	208.06	208.02	208.2	209.92	210.4	208.58	207.69	207.97	208.17	208.7	206.81	210.15	207.37	207.84	209.18	208.32	209.84	209.39	209.3	208.14	209.11	209.14	207.94	209.01	207.6	208.31	207.38	207.81	209.78	209.41	208.27
212.25	211.12	212.46	211.48	211.57	211.45	210.83	211.11	211.85	211.2	211.4	211.8	211.8	212.1	212.47	211.61	210.61	212.02	211.91	211.64	212.57	212.05	212.46	211.38	211.65	212.4	213.09	211.33	213.26	210.45	212.5	212.06	212.33	211	212.93	211.62	212.85	211.48	211.61	210.71	212.13	210.54	211.19	210.31	212.17	210.31	211.32	211.31	210.98	211.46
195.16	195.87	196.08	193.96	195.73	196.43	195.43	195.43	194.34	195.55	194.48	193.9	195.66	195.41	194.51	196.27	195.91	194.23	195.04	194.02	194.94	195.25	194.69	196.22	195.42	194.98	193.01	196.77	195.77	195.44	194.59	195.38	195.63	195.05	195.53	196.26	194.27	194.18	195.97	194.54	194.91	194.25	195.61	195.96	193.59	196.51	195.67	194.87	194.69	193
209.13	210.8	208.49	207.21	208.65	208.37	207.59	209.47	209.47	208.51	208.95	209.11	208.58	208.28	209	208.86	207.28	208.89	207.8	209.17	208.75	208.14	209.45	209.6	207.81	208.7	210.21	208.71	209.01	209.86	207.55	209.59	208.8	208.27	208.13	207.89	208.1	208.51	209.36	208.27	210.1	208.15	209.16	209.27	208.54	208.24	210.16	208.09	206.71	208.26
208.86	209.42	208.43	208.5	208.52	207.88	209.69	209.92	208.71	208.15	208.2	207.17	209.21	209.41	209.44	210.17	209.99	209.06	207.91	210.2	207.51	206.93	208.02	209.15	207.71	207.6	208.73	207.74	209.6	208.96	208.4	208.14	207.81	207.74	208.29	208.33	210.02	208.92	208.59	207.43	208.11	209.35	209.91	208.33	207.36	208.16	208.83	208.64	208.82	208.7
201.47	202.52	202.05	203.27	202.78	203.19	203.49	202.74	202.48	204.18	202.56	203.82	201.86	202.25	202.07	202.52	201.13	203.44	201.99	202.99	203.38	202.27	202.55	203.09	202.16	203.17	203.06	202.07	201.89	202.97	202.09	203.19	202.44	203.18	203.18	202.5	202.76	201.76	202.25	201.78	203.12	204.45	201.67	202.68	201.42	201.88	202.97	203.95	202.45	203.35
211.23	213.28	213.38	212.85	213.71	213.63	212.31	212.78	213.12	213.94	213.25	212.44	212.72	212.93	212.55	214.82	213.68	214.36	212.2	213.38	212.54	213.21	213.98	212.04	214.69	212.74	212.94	213.69	210.56	211.91	211.88	212.86	213.46	212.29	213.67	211.89	212.97	214.76	214.04	211.63	214.59	212.51	213.82	213.39	211.64	213.16	213.41	213.49	213.32	212.79
202.54	204.36	202.67	201.75	203.21	204.35	203.9	203.86	203.3	201.98	203.95	202.64	203.31	202.44	204.55	203.5	203.03	202.29	202.61	203.99	203.43	201.74	203.03	203.22	203.7	204.2	204.88	204.6	203.1	203.37	203.86	203.91	203.76	203.71	202.91	204.43	203.57	202.1	204.32	202.59	204.17	204.11	203.93	203.39	203.58	203.56	204.05	203.15	202.39	203.46
202.73	202.79	203.19	203.27	203.66	204.03	204.74	205.14	204.29	203.6	202.5	203.24	203.85	202.78	203.43	203.42	203.22	203.63	203.71	204.84	201.67	204.14	202.87	204.1	202.98	203.58	204.42	203.27	203.78	203.58	202.55	203.43	204.66	205.23	205.44	203.7	203.41	204.47	204.31	204.34	202.1	203.27	203.29	203.44	203.39	203.66	202.72	204.17	204.36	203.43
204.64	204.59	202.4	202.97	203.84	203.78	203.55	202.9	201.11	203.54	204.87	203.26	203.09	202.62	203.75	204.56	204.43	203.29	203.16	203.51	203.34	205.85	201.92	201.73	202.98	203.84	203.01	204.56	204.54	203.29	201.58	203.18	203.26	202.37	203.31	204.64	203.14	203.56	202.79	205.33	203.92	204.54	203.82	203.26	203.26	204.53	203.84	205.26	203.82	203.99
199.42	197.55	200.58	198.46	198.79	199.58	201.11	198.69	197.49	199.83	198.83	198.68	199.79	200.37	198.59	199.79	200.13	199.86	199.78	199.78	198.94	201.24	199.73	199.31	199.18	200.25	200.64	199.24	198.56	198.21	200.86	199.72	200.39	200.25	200.99	199.05	199.3	199.34	199.51	200.2	199.7	199.17	200.64	197.44	197.52	200.76	198.77	198.64	200.28	200.07
200.28	201.76	201.23	201.19	199.28	199.36	200.46	201.42	201.02	201.08	199.05	199.87	199.92	200.46	201.12	199.88	200.06	200.61	200.34	199.57	199.76	200.83	200.04	200.19	200.93	199.06	199.91	200.48	199.78	199.72	200	200.18	201.19	199.83	200.84	200.33	200.19	200.25	200.32	200.44	200.74	201.49	199.56	200.31	200.23	200.45	202.13	201.66	199.89	199.66
199.85	198.9	199.49	199.95	200.99	199.13	198.68	200.56	199.91	199.82	200.72	200.44	199.71	200.65	200.38	201.45	200.91	202.39	200.94	199.81	199.23	201.39	200.46	200.69	200.35	198.19	200.4	201.1	199.57	199.3	200.56	197.66	200.54	201.39	200.1	200.83	199.92	201.23	199.84	198.8	198.5	199.57	199.48	198.87	199.57	198.45	199.26	199.04	199.81	198.75
205.23	203.64	205.31	203.67	204.94	204.32	203.51	203.81	203.32	203.03	205.17	204.45	203.96	203.82	204.09	202.89	204.57	203.51	202.99	202.49	202.73	203.13	204.38	205.67	205.32	206.03	205.49	204.08	204.16	205.19	205.35	201.94	204.44	204.64	204.75	203.53	204.39	203.25	203.72	203.77	203.18	204.81	203.57	206.18	203.32	203.86	203.74	203.34	204.42	205.05
195.3	195.48	196.18	194.95	196.54	196.82	194.53	196.62	194.44	194.52	196.56	195.96	195.36	196.14	195.39	194.95	196.31	194.68	194.8	194.3	194.29	196.28	195.32	194.9	195.13	195.71	194.34	195.53	196.07	193.17	195.12	194.35	195.4	193.08	193.57	195.29	195.2	195.53	195.69	194.84	195.12	194.48	194.96	196.1	195.03	195.62	194.22	195.53	193.8	194.82
203.26	205.2	204.15	204.66	204.53	206.78	205.53	205.23	204.93	204.37	206.32	204.4	204.39	206.16	205.89	204.83	204.27	204.98	204.06	204.71	203.45	203.84	205.16	206.36	204.88	204.81	204.09	206.36	205.09	206.24	205.42	203.65	204.68	204.36	204.58	204.53	204.74	203.3	205.41	203.9	203.46	203.05	204.93	205.62	203.3	205.16	204.98	205.27	203.92	205.54
203.79	203.65	203.73	203.89	203.27	203.74	205.02	204.2	204.3	206.07	202.42	203.49	204.06	205.01	203.22	202.1	203.31	203.01	203.24	202.12	204.67	202.87	203.19	203.25	203.92	203.33	201.99	201.71	204.37	203.2	203.4	203.78	203.87	204.33	204.87	203.76	204.74	202.88	204.34	203.12	202.73	203.51	202.05	202.7	204.39	204.74	204.32	203	204.16	202.73
212.09	214.39	212.69	212.58	212.13	212.08	210.76	213.14	212.87	212.08	210.76	211.51	212.8	213.58	211.56	211.78	212.38	211.41	210.95	213.58	211.66	213.83	212.03	212.58	213.76	213.46	213	211.8	212.64	212.07	214	213.1	211.93	210.37	212.25	211	213.1	210.77	212.95	213.62	211.7	213.28	211.91	213.01	214.71	212.41	211.8	211.6	211.62	213.07
212.81	212.06	213.96	212.48	211.16	211.74	211.96	213.65	211.55	211.49	212.74	212.07	212.76	213.29	211.61	212.79	213.48	213.24	212.11	211.89	213.64	213.19	212.98	212.14	211.91	211.78	213.32	211.59	212.11	211.72	212.72	211.84	211.75	211.12	213.88	211.86	211.29	212.47	211.67	212.39	211.63	211.13	213.15	210.54	211.4	211.76	213.11	211.99	210.78	213.81
204.83	204.6	203.38	204.67	203.56	204.42	203.15	203.22	204.18	203.44	204.57	204.49	203.04	203.98	202.75	202.78	204.12	205.92	204.31	204.53	204.05	203.23	205.43	203.73	203.35	203.52	203.5	202.79	204.06	205.28	203.75	203.47	205.19	203.38	204.34	202.06	203.14	203.32	204.29	204.79	203.77	203.24	204.18	201.79	205.4	201.93	203.45	202.11	203.63	204.62
208.11	210.98	208.56	208	208.88	208.14	208.04	208.93	208.64	208.14	209.74	208.82	208.67	211.14	209.1	208.58	208.6	208.25	208.02	208.35	207.94	209.1	209.27	210.37	208.82	208.03	208.57	209.06	207.52	207.88	207.49	209.51	208.89	207.93	208.41	209.56	209.03	210.67	209.83	209.37	208.21	207.93	207.91	207.72	209.31	209.37	207.81	206.6	210.12	209.39
200	201.98	200.7	200.78	202.66	201.91	200.84	201.13	200.71	201.14	202.66	202.68	200.07	203.14	200.18	200.2	200.64	200.44	201.97	201.05	202.57	200.62	200.49	201.27	200.93	202.75	202.13	201.52	201.85	200.88	200.13	200.71	201.49	202.3	202.22	200.78	202.08	200.46	201.65	199.82	198.82	201.66	202.28	203.06	202.26	200.73	202.2	202.77	201.35	200.4
209.01	209.72	209.37	209.87	210.45	211.71	208.57	209.55	211.14	208.61	210.82	209.08	208.91	208.75	209.46	209.75	211.66	209.3	210.26	209.74	209.6	209.1	209.83	207.75	209.51	209.63	209.91	210.63	210.14	209.69	209.54	211.2	210.33	208.83	209.88	210.59	210.45	208.94	207.75	208.34	211.11	208.84	210.78	210.64	209.55	209.01	209.33	210.27	209.04	211.53
214.1	212.9	214.83	213.87	213.59	214.03	215.13	213.19	211.4	212.51	213.15	212.49	212.68	212.73	213.23	213.45	211.8	212.42	212.93	211.93	213.17	211.91	214.22	211.35	214.99	212.66	213.02	213.58	213.99	215.06	212.46	212.5	212.29	214.24	212.71	213.86	212.15	213.17	212.15	213.63	212.97	214.17	211.59	213.27	212.66	212.33	213.41	211.89	212.99	214.16
204.02	203.84	204.13	203.07	202.74	203.92	201.94	205.18	203.47	203.64	203.68	203.75	201.91	202.52	204.27	204.01	203.95	204.21	203.78	203.46	205.21	202.43	202.77	204.37	203.4	203.64	201.94	203.63	203.33	203.28	202.84	204.01	202.65	204.32	204.21	204.56	204.74	203.9	204.4	204.23	203.82	204.23	203.88	202.98	203.69	205.15	204.5	203.1	203.9	204.42
205.72	206.97	206.26	205.25	206.25	206.04	205.96	205.76	204.62	205.41	207.27	205.38	205.02	207.6	205.5	204.61	208.18	205	206.64	204.54	206.96	207.94	205.18	206.03	206.36	207.28	206.44	207.13	208.81	205.52	205.51	206.43	205.22	204.89	206.35	205.08	205.96	206.69	204.58	206.81	206.09	206.15	206.44	206.45	205.06	206.55	205.59	206.28	206.66	206.63
211.19	211.72	210.35	211.45	212.39	212.54	210.79	210.3	212.26	212.07	211.42	211.71	210.5	210.83	210.67	211.33	211.11	211.4	212.09	212.39	212.93	210.75	210.42	213.02	212.3	211.43	211.73	210.72	211.9	212.31	211.16	211.97	211	211.1	210.85	212.34	211.67	212.27	212.99	213.23	211.48	210	211.29	210.84	212.89	211.52	209.84	211.44	211.84	210.71
213.7	210.91	212.1	213.43	212.47	212.88	211.53	212.78	212.36	212.87	212.85	210.69	211.12	210.84	211.84	211.49	213.43	212.42	213.59	213.97	211.56	212.41	211.82	212.96	213.22	211.69	212.73	212.2	214.1	211.83	214.05	211.62	212.96	212.78	211.93	212.52	211.99	212.48	211.35	211.92	212.94	211.77	212.58	211.26	212.77	209.5	211.58	212.86	213.65	209.32
207.2	207.13	208.58	207.02	209.05	205.33	208.22	206.69	208.18	207.77	207.95	206.37	207.1	206.89	207.28	207.5	206.74	206.95	208.73	207.51	208.79	207.72	207.48	207.02	208.1	206.44	208.75	209.14	207.93	207.26	206.49	208.08	206.55	207.05	207.92	206.19	209.27	207.83	207.08	207.54	207.48	207.72	206.83	208.66	208.21	207.46	206.26	207.55	207.98	208.11
203.56	204.59	204.2	205.1	205.12	203.87	203.35	204.68	204.79	204.73	205.43	207.11	204.97	204.26	204.54	205.77	203.43	204.89	205.17	204.66	202.72	204.93	205.84	204.1	204.29	205.08	205.09	203.98	205.06	203.38	204.28	205.13	204.79	203.88	205.31	203.49	204.83	205.15	203.68	203.86	205.11	204.56	204.94	203.2	205.49	205.25	205	204.76	204.99	204.21
206.61	206.92	205.89	207.02	207.32	205.86	205.94	206.69	206.43	206.93	205.43	206.98	206.61	206.46	205.5	206.08	205.76	205.7	204.48	207.4	207.29	206.79	206.06	205.22	207.34	207.35	207.15	206.48	205.81	205.75	207.06	205.8	204.93	207	207.57	206.51	206.65	206.19	206.01	205.38	207.62	207.69	206.2	207.03	206.08	206.06	206.13	208.47	206.57	205.5
216.99	217.2	216.35	218.7	217.48	216.47	216.44	216.3	216.54	217.38	216.82	216.03	215.51	219.47	215.49	216.03	217.78	217.24	217.74	216.17	216.41	215.43	216.98	216.25	217.26	214.58	218.69	217.05	216.13	216.79	217.61	218.33	218.21	216.22	217.64	217.28	216.82	215.57	217.83	216.63	217.48	217.72	216.36	217.59	218.17	216.98	217.82	216.55	217.76	216.99
207.77	207.67	208.75	206.6	207.21	206.97	206.66	208.04	206.57	207.45	209.66	206.5	207.29	210.03	207.64	207.02	205.75	207.75	207.36	208.34	207.33	207.23	208.13	209.13	207.37	207.93	207.12	207.1	207.42	207.7	207.88	205.69	207.96	207.28	209.14	209.88	208.22	207.75	207.89	208.09	208.42	209.53	208.07	208.55	207.46	208.38	208.21	206.81	209.08	208.59
194.63	193.87	193.91	193.63	193.02	194.02	193.71	193.69	194.41	194.3	193.84	193.84	195.25	194.85	192.74	194.91	196.06	194.48	195.02	193.19	195	194.57	193.91	194.76	194.35	193.57	193.37	193.83	194.98	192.97	193.63	194.88	194.22	195.28	194.71	194.1	194.54	193.5	193.34	194.39	195.52	195.25	193.87	194.04	193.93	195.22	194.4	195.47	192.64	193.23
211.72	212.01	211.23	212.07	210.48	211.44	210.66	211.52	210.32	212.54	211.23	211.29	212.22	211.56	210.44	212.18	210.55	210.59	211.15	211.57	211.2	212.06	210.51	211.8	211.65	211.47	213.54	212.1	212.3	213.44	212.21	210.54	211.05	212.24	210.47	212.1	212.33	211.92	211.26	211.16	213.33	210.99	211.02	211.41	210.86	212.13	212.24	211.65	212.02	211.86
195.03	195.37	195.64	195.02	196.26	196.43	194.93	194.56	193.73	195.52	196.15	193.35	192.87	193.02	196.37	196.37	196.21	196.32	194.85	194.52	195.95	194.96	195.73	195.07	195.19	194.77	196.55	193.99	194.71	194.98	196.1	196.62	195.94	194.18	196.53	194.87	195.58	194.8	195.99	194.65	194.41	195.52	194.28	194.78	195.91	194.75	195.17	195.8	194.08	196.23
209.24	208.67	207.64	207.94	207.02	208.96	209.45	207.37	207.28	208.75	207.03	207.63	209.54	207.59	208.91	208.13	207.15	207.69	207.81	207.51	208.48	209.96	208.02	207.17	208.96	207.27	208.72	207.72	208.25	208.45	207.44	208.22	207.9	208.26	207.55	208.31	208.45	206.62	207.75	208.75	207.95	207.99	208.29	206.63	206.44	208.19	207.25	208.69	206.27	208.33
216.88	216.66	217.67	217.39	215.78	216.82	217.18	216.56	216.65	216.09	217.9	218.72	216.24	217.61	217.97	217.67	218.22	216.53	217.98	217.5	217.21	216.22	216.79	219.16	215.99	218.95	217.99	218.05	217.05	217.2	215.77	216.81	217.53	217.89	216.44	215.59	216.73	216.22	217.51	218.09	216.79	216.99	217.41	218.53	216.57	216.84	217.67	216.99	216.15	216.79
208.11	209.12	208.18	208.79	209.69	208.8	208.83	210.18	210.19	207.86	207.71	208.26	208.78	208.09	209.47	208.17	209.18	209.5	208.52	208.89	209.52	208.75	210.21	207.93	209.02	208.91	209.03	208.42	210.06	209.42	209.13	208.47	209.32	207.02	208.69	207.32	207.49	207.48	209.75	208.67	208.46	207.81	209.75	208.35	211.17	209	209.04	209.62	208.82	208.37
205.41	204.25	204.52	206.11	205.74	205.56	206.53	207.31	205.92	204.27	205.16	205.9	205.63	205.83	204.75	205.3	205.9	205.65	205.34	206.25	204.24	205.69	205.76	205.92	206.05	206.23	205.39	207.48	206.52	206.31	204.87	205.79	204.37	204.77	205.58	205.21	206.03	204.59	206.92	205.1	206.34	205.6	205.47	205.03	206.5	206.12	205.86	207.26	205.87	204.97
206.66	205.54	207.78	206.26	205.89	207.2	206.47	205.91	206.81	205.69	206.58	206.42	206.3	206.94	208	207.9	208.32	207.52	206.18	205.42	205.6	205.55	206.62	205.62	208.68	207.73	207.29	205.7	206.34	206.94	208.41	208.27	207.03	204.89	207.74	205.84	208.19	205.51	205.3	206.57	206.46	205.88	205.5	206.84	206.79	208.02	206.27	205.96	207.31	207.34
207.68	206.43	208.55	207.12	209.6	208.37	208.58	208.88	207.86	207.74	206.62	207.46	208.24	207.02	207.23	206.56	207.44	206.91	208.23	207.99	207.69	206.19	207.48	208.71	208.66	208.34	209.5	207.46	206.74	206.68	207.63	207.21	207.72	207.2	206.53	207.17	207.28	207.01	207.82	209.15	209.23	207.5	208.36	206	206.47	208.59	207.15	209.76	207.23	209.11
198.74	198.71	199.51	199.72	199.88	199.99	199.46	201.31	200.26	198.57	199.5	199.54	198.76	200.62	199.89	199.94	199.7	198.34	199.63	199.66	198.52	199.5	200.07	201.12	200.37	199.44	198.93	198.91	199.89	199.74	200.4	200.73	200.1	199.79	200.45	199.68	198.76	199.73	199.7	198.92	197.84	199.03	198.28	200.74	200.54	199.41	198.09	198.48	197.28	199
203.3	203.49	202.57	203.94	203.66	204.25	203.8	202.52	203.97	203.6	202.37	203.41	204.72	203.96	203.25	204.21	203.9	205.32	202.33	203.84	203.32	202.99	203.38	204.97	204.2	203.96	202.81	202.87	203.84	202.75	202.88	204.97	203.4	204.84	203.69	203.46	204.89	202.92	202.48	202.32	204.38	203.63	204.06	202.88	204.07	202.75	204.04	203	202.87	202.15
208.06	209.39	209.15	207.04	206.99	207.47	208.89	207.65	206.08	207.88	207.42	207.46	207.75	208.62	207.47	209.99	208.56	207.49	207.46	207.03	206.68	206.9	208.01	207.7	208.12	206.99	208.61	205.94	206.94	206.98	207.84	206.91	206.75	207.91	207.5	207.9	207.22	206.01	207.71	207.78	207.9	207.49	208.75	208.16	207.41	208.62	208.05	208.99	208.96	207.7
211.17	211.09	213.12	211.53	213.27	211.66	211.57	211.38	211.33	210.5	211.37	211.89	211.37	210.86	212.2	210.72	211.36	212.73	211.34	211.31	211.35	212.43	211.52	212.6	212	212.38	211.75	210.61	211.52	210.94	211.18	210.92	212.28	210.86	211.82	213.13	210.36	211.65	211.29	210.14	213.32	212.61	210.66	211.69	213.62	209.48	210.39	212.76	212.49	211.65
208.76	209.22	209.03	208.66	208.26	207.28	206.85	208.78	207.88	208.31	207.86	208.35	207.13	208.78	209.36	208.62	208.32	207.3	207.5	207.79	208.55	209.11	207.56	208.93	210.3	209.67	207.76	207.69	209.74	209.03	209.32	208.62	209.56	208.83	210.2	208.91	207.72	207.55	208.92	208.46	209.18	209.99	208.14	207.48	207.59	208.58	208.4	208.55	209.15	208.35
207.14	208.2	208.48	208.16	206.27	206.76	208.14	205.05	208.71	208.41	208.77	208.85	207.51	209.25	207.38	207.28	207.85	208.06	208.66	208.3	204.97	208.55	209.56	207.93	207.9	209.21	207.33	208.27	207.93	206.65	207.98	208.64	206.96	208.35	206.84	207.7	210.12	205.47	208.23	207.05	208.57	208.39	208.34	207.63	208.77	208.35	206.98	206.26	209.64	207.83
206.61	205.13	205.01	206.07	208.14	206.42	204.9	205.65	204.82	206.7	205.43	206.05	205.73	206.64	205.39	206.24	204.99	206.73	206.11	206.4	206.76	204.96	205.95	205.68	205.53	205.58	205.04	206.09	204.31	206.94	205.26	205.14	205.13	205.5	205.73	205.8	206.13	205.09	205.65	204.98	206.16	204.68	206.62	205.24	206.04	206.55	206.24	204.84	206.31	205.94
209.93	208.74	207.34	208.39	208.86	208.45	209.54	207.46	207.32	206.67	208.81	209.25	208.41	209.25	208.18	208.47	209.78	209.87	207.87	207.59	208.93	211.33	207.93	208.54	207.87	209.18	207.78	208.85	208.11	208.87	209.87	209.34	207.64	208.82	208.56	206.98	209.58	207.2	208.99	208.06	210.12	208.95	208.69	209.51	208.9	209.63	207.71	208.73	210.58	207.4
207.73	208	207.97	209.02	207.52	206.91	208.18	208.53	207.81	209.53	207.95	208.44	208.25	208.8	206.43	208.08	207.9	207.86	207.45	207.99	207.68	207.95	208.43	207.89	208.26	206.85	208.85	208.13	207.77	209.63	207.93	208.82	206.78	207.57	208.62	206.35	205.9	208.5	205.92	207.8	209.94	206.7	208.09	207.63	208.96	208.34	208.44	207.52	208.04	207.27
207.85	208.09	208.82	208.17	210.81	210.07	208.44	208.42	209.13	209.1	209.56	208.23	208.92	207.92	209.27	208.11	207.47	207.73	208.67	208.54	208.58	208.23	209.23	209.41	210.82	210	210.01	208.79	207.74	208.47	209.17	209.51	209.01	208.66	208.57	209.08	208.51	207.99	209.34	208.71	210.04	209.05	208.08	208.11	209.05	209.42	208.83	208.3	209.18	207.23
205.03	203.8	204.63	203.8	202.8	203.95	204.44	204.64	202.65	202.99	203.96	203.1	204.79	203.67	203.9	202.78	204.85	203.65	203.75	202.26	202.83	204.94	202.33	203.99	204.85	204.14	203.35	203.76	202.62	204.32	203.88	205.43	203.35	204.23	204.71	203.19	203.88	203.42	203.27	203.6	204.42	204.36	204.22	205.9	203.73	204.65	202.36	205.69	202.94	203.42
208.63	209.07	209.69	207.77	208.21	206.85	209.04	208.46	206.62	209.48	207.54	207.62	209.81	209.4	207.15	209.23	208.11	208.71	208.82	209.38	208.16	210.06	208.63	208.18	208.6	208.88	209.3	208.52	209.05	209.1	208.63	207.79	207.93	206.86	210.07	207.78	208.3	209.76	207.57	208.89	209.7	209.27	207.53	208.11	208.91	208.78	209.83	209.95	208.48	209.5
211.76	211.99	213.86	213.66	212.97	211.88	211.71	210.93	213.77	213.16	213.82	211.05	212.88	212.06	211.01	212.24	212.11	212.78	213.35	210.79	211.29	213.13	212.81	213.37	212.08	210.52	211.7	211.62	213.96	211.98	212.61	211.9	212.58	212.62	212.9	213.42	212.46	211.75	212.03	212.47	213.91	211.34	211.83	212.96	211.69	212.23	213.09	211.11	213.13	212.3
203.45	203.08	202.2	201.78	202.55	204.5	201.7	203.56	202.26	203.12	203.51	203.55	203.68	204.14	203.26	204.1	204.24	205.65	205.26	203.44	204.04	202.56	203.32	203.7	204.8	203.46	203.24	203.32	203.93	203.99	204.09	203.21	202.93	201.43	203.52	204.72	203.34	203.39	202.81	202.18	203.73	204.38	202.99	203.92	204.54	205.71	203.86	202.68	203.06	204.93
202.51	202.81	204.09	203.11	204.01	205.07	203.51	203.82	203.49	202.09	203.8	204.28	203.27	205.13	202.67	205.5	202.89	203.03	202.47	204.31	202.55	202.93	205.25	202.08	203.28	202.93	202.63	202.59	203.2	202.86	202.89	203.39	202.22	204.47	202.08	204.56	201.97	202.98	202.52	202.17	201.67	203.73	202.6	203.39	202.86	202.95	204.86	202.89	203.99	202.06
206.05	206.9	205.3	206.75	206.42	206.49	206.58	208.14	205.26	206.47	207.55	205.18	206.29	206.37	206.45	205.46	205.32	207.58	206.71	206.18	206.09	206.96	206.38	207.59	206.8	205.76	205.51	207.01	205.96	206.83	205.35	206.46	206.64	206.13	206.79	205.34	205.47	205.27	206.37	206.07	207.07	206.56	206.82	205.52	206.21	207.98	205.46	207.24	206.13	205.29
211.71	211.67	212.02	212.26	211.37	210.56	211.39	213.1	212.18	210.88	211.54	210.73	211.79	211.08	210.81	211.32	211.85	210.15	213.08	212.16	211.86	210.98	213.16	210.23	210.16	211.76	211.06	210.6	210.76	213.21	211.31	211.3	211.53	213.03	210.47	210.07	212.81	211.49	210.3	212.2	211.93	212.47	212.1	211.95	212.34	212.5	210.12	210.97	211.22	211.4
205.26	204.55	205.46	203.47	203.95	201.9	203.52	204.61	203.22	203.92	204.14	204.27	203.82	203.39	202.95	205.24	203.98	204.44	204.42	204.27	205.51	205.15	205.06	203.42	204.7	203.81	202.54	204.12	203.41	204.04	202.91	203.97	202	204.31	201.63	203.21	203.13	204.15	204.92	203.7	203.99	204.03	204.69	203.37	205.86	205.32	204.28	203.9	202.72	203.37
199.86	199.54	199.43	199.19	197.99	198.56	198.77	199.26	200.9	199.13	198.15	199.27	198.93	199.13	200.7	199.93	200.4	199.53	199.88	199.92	199.69	199.07	200.25	199.24	200.76	200.33	199.24	199.04	201.16	198.99	201.06	198.43	199.36	200.01	199.44	199.91	201.13	200.21	200.14	201.22	198.88	198.93	199.7	198.74	199.44	198.73	198.01	199.02	199.35	200.14
205.03	203.91	203.36	204.1	204.4	204.69	203.43	203.75	202.45	204.05	203.63	204.34	202.67	203.19	202.76	203.4	202.94	204.65	201.96	202.72	203.43	204.14	204.22	201.95	204.23	203.61	203.13	203.91	203.83	203.6	203.8	203.25	203.08	202.55	203.24	202.33	203.34	202.84	204.8	202.72	202.02	202.67	203.53	202.27	203.81	204.08	203.89	203.48	202.78	203.4
209.28	209.43	213.19	211.14	210.61	212.72	212.39	213.07	212.94	210.42	212.77	212.44	211.68	213.18	212	211.26	212.05	214.06	211.03	211.34	212.53	210.73	212.16	211.41	210.51	210.83	211.09	211.96	211.89	210.91	211.57	212.46	211.7	211.62	210.93	212.43	210.72	211.57	211.9	213.98	211.82	210.98	211.71	209.26	211.25	211.23	212.42	210.74	211.9	211.86
211.45	212.9	213.49	212.41	211.52	212.67	212.61	210.56	211.78	211.01	211.62	212.6	211.94	211.25	212.31	213.41	212.13	210.27	211.89	211.83	210.32	212.14	212.58	210.56	212.04	210.67	212	210.82	211.76	211.81	210.8	211.24	209.81	213.52	213.99	211.28	211.14	211.91	212.36	211.27	212.04	213.18	212.04	211.82	210.2	211.72	212.02	209.84	212.94	212.29
208.3	210.1	208.78	211.12	209.69	208.53	209.5	210.55	209.25	210.67	209.61	210.37	207.77	211.17	208.9	209.53	208.78	209.74	210.4	210.78	209.56	209.68	210.39	208.96	208.57	207.88	210.6	209.83	208.31	210.2	209.17	211.4	210.84	208.83	210.32	210.5	210.04	208.51	210.9	209.73	211.03	209.8	210.51	209.96	209.75	209.47	209.49	210.75	210.16	210.46
206.85	205.34	205.89	207.69	206.22	207.57	206.02	207.17	207.98	205.43	206.05	207.22	207.79	202.92	205.81	206.85	207.89	206.4	205.23	205.96	206.14	205.99	206.14	205.7	206.44	207.98	206.69	207.66	208.04	205.64	206.09	206.92	205.5	206.9	207.48	205.88	206.48	206.73	204.94	207.42	207.2	207.49	205.87	206.69	207.03	205.4	205.47	206.45	205.9	206.49
211.91	212.79	212.81	214.11	212.76	212.74	212.26	213.76	212.42	212.63	210.95	210.89	212.37	211.06	213.14	211.08	212.43	211.44	213.28	212.56	210.81	212.75	212.44	212.99	212.26	211.39	211.19	212.73	211.22	212.12	211.36	212.08	211.2	211.45	210.94	210.78	210.6	212.09	212.89	210.56	212.62	212.85	211.95	211.01	211.42	211.43	212.91	210.91	210.86	212.44
208.66	207.97	208.75	210.29	209.89	207.54	209.32	208.99	207.3	210.08	208.77	210.49	207.99	207.05	208.89	207.59	207.83	208.08	208.01	207.39	207.59	207.11	208.83	208.27	209.91	208.23	208.85	208.01	209.43	209.85	207.73	208.85	207.3	209.83	207.27	206.61	208.79	208.22	208.6	208.09	209.37	208.05	206.96	207.82	209.13	208.88	209.34	208.08	209.67	208.6
208.88	209.92	210.35	208.49	209.65	208.18	208.64	211.15	210.15	208.31	209.74	209.86	209.88	209.3	209.8	209.08	210.7	210.53	209.12	208.08	209.22	210.36	209.97	210.63	208.08	208.95	208.68	210.08	208.77	208.51	208.67	209.87	209.93	209.43	210.57	211.75	207.28	209.48	210.07	211.16	209.21	209.85	210.55	209.69	209.25	209.84	208.14	209.7	208.28	209.46
217.04	216.52	217.68	218.14	217.97	217.22	215.64	216.69	217.7	217.27	218.05	216.48	215.77	215.7	217.22	216.87	215.87	217.74	216.92	216.46	216.36	217.23	216.49	216.33	214.95	217.2	214.77	216.18	217.31	217.42	216.07	215.72	216.55	217.03	218.34	216.52	218.36	216.67	215.32	217.45	217.17	217.06	215.01	217.53	217.36	216.4	218.02	216.83	217.46	217.33
209.42	207.38	208.69	210.36	208.62	208.27	208.35	209.63	206.77	209.87	211.52	209.23	205.92	207.66	208.05	206.89	207.16	208.51	208.29	208.26	206.17	209.98	206.52	209.21	209.03	207.96	209.85	210.71	207.62	206.43	208.24	208.67	209.86	208.93	209.78	208.59	208.96	208.79	206.96	207.35	210.21	207.94	209.12	208.57	208.57	208.1	208.43	209.04	207.94	210.12
204.56	202.84	205.67	204.62	204.46	203.74	203.49	205.02	204.09	204.46	203.58	203.14	205.17	205.1	205.88	203.63	204.48	204.28	205.07	203.94	204.74	205.44	203.71	205.45	206.39	204.02	204.11	203.87	204.54	203.37	204.38	203.88	203.89	205.77	204.23	205.56	204.33	204.47	204.68	203.79	204.1	204.67	204.11	205.18	204.79	205.74	204.85	204.54	203.49	203.34
205.97	209.28	207.06	205.64	207.52	207.28	207.53	206.45	205.75	207.14	206.14	205.67	207.96	207.57	205.65	205.49	207.66	206.44	207.12	205.39	206.53	205.68	206.27	206.66	204.88	205.91	206.02	205.32	206.53	206.14	207.67	205.63	207.46	206.12	206.23	205.49	205.22	205.64	206.7	205.32	206.07	206.78	206.56	206.46	208.35	206.96	205.55	205.69	206.82	208.32
199.12	197.5	198.93	198.44	198.59	198.46	197.48	197.52	197.8	196.98	198.01	196.27	196.4	198.33	198.22	198.35	198.51	198.54	198	197.02	197.74	197.88	197.24	197.89	196.96	198.97	197.52	197.35	196.79	197.11	198.11	197.76	198.08	197.63	198.02	198.17	198.65	198.79	199.69	196.89	197.55	196.45	198.95	197.13	197.75	196.57	197.09	198.49	198.02	197.83
207.93	207.92	209.02	207.94	208.13	207.32	208.88	208.75	207.89	208.19	208.57	209.48	209.2	208.05	210.04	207.07	210.15	208.61	209.81	207.76	210.41	209.95	209.09	208.99	209.18	208.49	210	208.35	208.56	208.52	209.1	208.69	208.38	208.09	209.34	209.17	207.47	208.84	209.19	207.66	207.79	207.88	208.24	207.73	208.81	207.59	208.37	207.4	206.58	209.76
194.54	193.82	193.39	194.75	194.21	193.51	193.38	194.22	193.83	194.94	194.34	195.5	195.95	195.44	192.97	193.49	194.45	193.43	194.29	193.97	194.8	195	194.15	195.84	195.24	193.6	194.22	195.33	194.55	194.38	193.73	193.44	194.66	193.68	195.64	194.35	194.42	193.4	193.03	194.85	195.11	194.6	194.33	195.08	194.26	194.58	193.95	193.49	193.87	192.91
207.54	204.72	207.48	209.28	207.31	207.38	206.51	207.21	208.25	208.19	207.79	207.47	209.53	208.27	206.9	206.99	206.09	208.55	209.19	208.58	209.04	208.03	207.78	207.76	206.68	208.12	207.11	207.7	207.64	206.48	207.18	207.87	207.48	207.08	207.52	207.63	207.5	207.48	207.26	208.33	208.22	206.93	209.05	207.27	209.13	206.63	207.09	207.75	208.02	208.83
210.38	211.89	211.17	212.04	210.7	210.24	211.4	211.84	212.09	210.94	209.74	212.98	211.94	210.89	210.37	212.82	211.79	209.31	211.8	211.93	212.36	211.02	212.52	212.23	212.09	210.46	211.39	212.07	212.3	210.08	211.28	211.34	212.53	212.07	211.89	212.22	209.56	211.56	212.44	210.96	210.77	212.21	210.59	212.86	210.92	211.33	210.97	212.78	211.78	212.5
208.65	208.49	209.92	208.32	208.75	208.23	208.96	209.32	207.9	208.98	209.8	209.98	208.97	208.76	209.71	209.39	208.35	208.14	207.11	207.77	208.4	209.05	208.42	209.61	208.27	210.69	209.6	209.98	206.74	209.35	206.73	207.88	209.16	209.54	210.07	206.64	209.53	208.61	207.43	207.28	209.36	208.11	208.4	207.87	207.98	208.86	209	209.41	210.15	207.7
205.96	205.93	203.95	204.56	204.71	204.66	205.59	204.54	206.53	204.59	205.32	204.92	205.29	204.57	202.53	203.52	204.3	204.56	204.78	203.67	204.39	205.23	205.2	204.53	204.6	205.27	204	204.47	205.31	204.68	204.03	203.54	204.88	205.28	204.48	205.71	203.96	204.74	205.35	204.01	205.62	204.48	203.66	204.56	205.74	204.09	205.26	204.95	204.87	206.03
211.4	212.64	213.71	212.82	212.8	211.65	214.75	212.08	212.3	212.72	212.1	211.53	209.82	214.87	212.78	213.42	211.17	212.04	211.96	211.86	213.15	211.31	212.76	212.55	212.74	213.4	211.43	212.89	212.02	212.17	211.13	213.11	213.02	212.74	213.95	213.15	212.31	213.18	212.88	212.4	211.59	212.31	212.66	212.09	212.86	213.23	211.78	212.7	212.72	212.82
208.67	209	207.9	208.86	208.3	207.89	208.94	209.62	209.23	209.92	207.9	209.61	207.98	208.53	209.37	208.32	209.79	209.3	207.42	208.64	208.76	209.76	206.83	208.82	208.65	209.32	209.4	208.13	208.02	209.02	209.06	209.7	207.67	207.05	208.78	209.62	209.71	209.19	209.21	208.59	209.89	207.69	208.99	209.65	208.12	209.66	206.88	207.32	208.88	206.9
212.47	212.3	211.56	213.21	213.19	212.6	212.7	212.5	212.32	214.16	213.34	211.86	213.1	213.42	213.11	212.33	212.14	214.17	212.61	212.79	212.9	213.6	212.39	213.41	213.55	213.74	213.44	211.81	213.46	213.34	214.43	213.89	212.23	212.75	214.74	213.07	213.97	212.91	213.69	213.07	213.16	213.56	213.67	214.66	212.42	212.15	212.62	212.71	214.55	212.63
195.82	193.48	195.09	195.36	194.39	193.62	193.87	195.13	193.9	193.34	193.6	195.18	194.59	193.97	194.08	194.56	192.35	195.61	194.49	193.44	193.41	194.54	194.76	194.84	193.86	194.98	192.67	192.2	195.01	192.14	194.14	194.39	192.7	194.4	194.82	194.03	193.93	196.05	195.69	193.53	195.11	193.54	193.25	195.81	194.05	195.07	193.33	194.2	194.58	193.69
213.74	214.18	213.05	211.99	214.11	212.72	214.13	212.37	213.8	215.63	215.42	212.34	213.35	216.05	213.4	213.86	211.03	213.15	214.26	213.06	213.3	213.34	214.13	214.28	212.82	213.85	212.95	214.08	213.21	213.23	212.83	212.76	212.36	214.27	212.4	214.66	212.63	215.41	212.84	213.99	213.19	213.57	214.45	214.51	213.81	213.86	215.41	213.19	214.31	213.85
204	203.7	203.76	204.12	202.85	203.36	200.96	201.6	203.31	204.03	203.3	204.2	204.59	203.38	202.55	203.08	202.58	203.34	204.79	203.63	204.05	203.87	202.89	203.44	203.93	204.27	204.16	202.59	202.69	204.35	204	203.7	203.73	204.61	203.77	204.6	203.94	204.15	202.15	202.96	202.9	203.48	203.97	202.33	203.76	204.24	203.48	203.34	204.13	204.54
217.81	216.44	217.28	217.81	218.31	218.22	217.67	217.76	216.95	217.72	215.87	216.29	217.56	217.22	217.5	217.19	218.19	215.97	216.23	215.83	217.59	216.26	217.13	217.84	215.47	217.84	217.88	215.77	216.49	216.68	217.79	216.4	217.52	218.39	217.06	217.4	216.65	218.65	216.59	216.68	217.14	217.49	217.05	218.51	216.41	217.81	215.21	216.64	217.02	217.74
210.69	209.56	208.84	209.22	208.85	209.85	209.53	211.12	209.09	208.29	208.49	211.46	210.05	210.15	209.17	210.3	209.87	211.24	207.98	210.87	210.2	210.13	209.45	208.16	209.97	209.87	209.74	210.27	209.07	207.27	209.26	209.08	210.36	210.14	209.01	209.7	209.37	210.67	209.51	210	209.9	210.31	209.46	209.44	209.08	209.86	208.77	209.85	209.15	208.99
208.84	208.03	206.46	208.14	209.97	207.72	208.33	207.44	208.03	208.29	207.83	208.02	207.64	208.73	208.45	207.49	207.5	207.79	206.22	206.7	205.85	207.09	209.22	210.51	206.84	207.87	207.34	207.12	208.44	209.11	208.09	207.88	207.74	207	208.02	206.04	208.52	208.3	207.48	207.42	206.57	207.91	205.14	205.63	207.81	207.87	207.41	207.08	208.4	206.66
217.1	219.21	217.78	217.57	218.69	218.53	216.09	217.08	217.45	215.91	216.76	217.14	217.57	217.32	216.9	218.75	218.28	218.91	217.7	219.48	217.57	217.57	218.62	215.76	220.5	219.29	217.8	217.85	218.07	218.38	215.67	217.01	217.03	217.04	217.67	217.92	219.19	217.67	217.46	218.4	216.46	217.89	217.39	216.15	217.26	217.9	217.45	217.26	219.21	216.77
207.44	208.93	208.74	208.75	208.57	208.11	208.27	207.65	208.56	208.11	207.16	208.05	208.97	207.34	209.25	208.84	207.69	210.1	207.9	207.81	209.14	207.82	208.73	209.73	207.92	209.24	206.46	207.6	210.1	207.42	209.01	209.97	207.77	210.56	208.75	206.76	209.16	207.95	208.96	208.77	207.09	206.94	207.74	208.25	208.62	209.18	208.75	208.33	209.53	207.58
217.65	217.72	217.65	216.18	217.62	217.54	218.74	217.74	219.43	218.11	218.81	219	218.44	216.59	216.72	217.84	217.61	218.52	218.56	216.5	218.01	217.08	220.43	217.44	216.97	217.74	218.2	217.43	218.33	216.57	218.07	218.86	218.03	218.22	218.06	218.7	216.86	216.28	219.29	218.02	216.81	216.14	217.72	218.21	216.51	216.83	217.96	216.82	216.77	217.67
204.18	203.97	204.24	205.47	203.95	203.87	204.21	202.26	204.19	202.8	202.95	203.24	202.83	204.81	204.45	203.66	206.27	205.59	203.19	203.15	203.85	203.96	202.51	204.32	202.31	204.35	204.84	204.71	203.57	203.46	202.74	203.45	202.08	203.42	203.76	204.03	203.91	204.73	204.36	202.89	202.81	204.4	203.43	203.44	205.55	203.86	203.66	203.94	204.87	204.86
202.49	204.58	202.85	203.36	204.49	203.23	204.63	204.65	203.71	203.09	204.54	202.81	205.89	204.36	205.46	204.42	203.69	202.33	206.51	205.08	204.64	203.47	203.32	205.78	204.84	204.32	202.4	204.25	204.08	202.89	202.66	203.83	204.15	203.91	203.4	203.62	202.08	203.99	202.88	204.97	203.59	204.24	203.5	205.5	204.79	205.44	203.03	203.44	202.44	203.44
205.98	204.87	206.04	206.14	206.16	207.43	206.5	206.19	205.38	206.95	206.16	205.59	205.51	208.05	203.36	205.49	205.42	203.73	206.87	205.5	205.63	204.92	205.59	205.64	205.58	205.25	205.53	206.48	204.33	206.92	206.89	204.69	206.66	208.08	206.31	204.62	205.91	205.69	207.24	206.62	204.69	207.08	204.05	205.67	206.17	206.02	206.37	206.95	205.95	205.45
204.36	205.18	205.29	204.89	205.3	204.95	203.95	203.72	205.08	205.06	205.01	205.86	202.88	205.04	204.35	205.83	204.31	204.73	204.99	204.57	205.33	203.83	205.29	205.48	204.7	206.27	205.02	205.9	206.48	204.74	205.24	204.69	205.38	205.21	206.37	206.46	204.49	205.16	203.47	204.31	205.26	204.02	205.73	205.04	204.09	204.53	204.02	204.67	205.07	206.1
210.45	209.59	207.76	209.71	209.91	210.9	208.31	209.43	209.51	209.46	208.6	209.44	209.75	208.78	207.19	208.55	211	208.95	209.04	211.52	210.26	208.99	209.36	208.84	209.51	209.61	207.88	209.07	210	209.47	209.61	210.31	210.16	209.88	210.04	209.36	209.04	211.27	209.21	209.17	210.68	209.72	209.08	209.64	211.02	209.96	208.8	210.16	209.08	208.84
204.27	203.31	204.15	203.97	204.34	204.19	204.56	203.25	203.09	204.12	204.21	204.69	204.44	204.85	204.69	203.86	203.62	201.88	203.8	205.34	202.87	206	202.94	203.76	203.57	203.13	203.96	203.67	204.57	203.16	204.11	203.26	205.16	203.99	202.78	204.2	204.17	204.11	203.61	204.38	203.35	205.91	204.64	203.92	202.59	203.06	205.16	203.45	201.3	201.87
217.32	217.79	219.38	217.68	218.69	217.24	217.84	216.64	218.34	217.23	215.99	216.3	217.19	217.43	217.09	217.07	218.14	216.36	216.78	217.84	218.7	217.91	217.58	216.86	217.29	216.11	217.75	216.28	215.77	217.84	216.99	218.29	215.73	218.99	215.65	215.83	217.88	216.68	217.37	216.7	215.06	216.65	216.8	217.6	216.86	216.77	216.15	215.8	216.12	216.72
200.84	200.15	200.81	200.35	202.74	200.92	201.07	201.52	200.85	200.44	201.72	201.52	200.97	200.42	201.84	200.65	200.69	201.05	202.1	200.9	199.87	200.52	201.69	202.27	201.96	199.87	200.45	200.67	200.56	201.43	200.1	200.84	204.09	199.46	200.4	203.34	201.91	200.01	202.6	201.23	200.66	201.73	198.43	202.17	201.11	201.71	201.59	201.31	201.13	199.57
203.3	203.64	203.32	203.08	203.98	202.77	204.38	203.61	203.76	203.32	204.6	204.75	206.25	201.91	203.06	203.65	202.93	203.34	203.57	203.78	203.53	203.65	203.67	204.44	203.01	203.43	204.39	204.72	204.88	202.74	202.09	203.12	204.58	203.73	202.78	202.67	205.02	202.66	203.87	204.83	202.79	202.49	205.34	204.53	203.57	202.9	205.2	204.12	203.75	203.2
201.64	202.57	203.39	206.47	205.03	203.99	204.45	203.14	202.95	204.06	204.43	202.8	202.99	203.89	202.82	204.08	205.67	204.34	204.63	204.02	204.2	203.12	203.78	204.39	203.85	201.64	203.39	204.33	203.99	203.19	202.69	203.96	202.26	204.08	202.88	204.59	202.6	202.5	203.44	204.23	204.98	204.4	202.34	203.17	204.45	202.38	204.77	203.66	203.72	204.75
204.41	202.04	203.61	204.06	201.04	204.96	204.41	205.38	203.49	203.58	204.39	203.23	203.72	205.04	204.02	202.87	202.76	203.94	203.88	203.81	206.04	204.82	204.31	202.96	201.23	203.12	202.42	205.02	204.14	203.69	203.22	203.43	202.81	203.53	202.92	203.2	205.01	204.68	204.42	204.26	202.92	203.03	203.4	203.12	203.29	205.46	204.62	202.81	203.83	204.87
207.87	209.22	207.02	207.41	207.91	209.55	208.28	207.37	208.84	208.75	208.96	205.68	208.04	207.7	208.46	208.78	207.62	208.52	206.91	208.6	208.05	208.48	207.45	208.95	208.71	208.9	209.36	207.97	209.66	207.33	207.75	208.75	207.8	208.23	208.41	208.47	208.45	209.74	208.73	208.98	207.87	208.16	209.64	207.03	207.86	207.69	207.69	210	208.19	209.47
212.68	213.51	211.3	214.83	211.43	214.11	213.72	213.14	212.18	212.68	212.35	213.28	211.94	212.3	214.3	212.24	213.32	211.64	211.27	212.45	212.25	212.24	212.8	210.76	211.33	212.59	212.58	213.54	212.45	212.99	211.48	212.53	211.67	212.53	212.96	211.35	212.51	212.2	212.57	210.43	211.56	210.62	211.96	211.6	213.3	212.77	212.54	213.31	211.58	211.42
203.15	203.49	205.06	203.54	206.27	203.81	204.82	205.29	205.43	204.72	205.48	204.21	205.15	205.21	204.24	203.94	206.04	205.67	204.73	205.11	203.36	203.56	204.02	206.3	205.1	205.21	203.95	204.28	204.82	204.5	204.85	206.51	203.84	203.92	205.31	204.52	205.06	204.66	205.69	204.72	204.99	204.9	203.2	204.57	205.2	205.24	204.27	201.98	204.47	205.6
203.45	205.72	203.16	203.32	203.74	203.29	202.92	202.85	204.2	201.98	204.58	202.72	202.12	204.3	202.22	202.63	204.39	204.1	202.3	203.67	202.59	204.98	202.62	202.81	202.54	205.38	201.78	203.65	202.99	204.27	203.44	203.01	201.8	202.83	202.57	203.48	203.01	202.93	205.43	206.08	204.22	202.57	202.77	203.55	202.89	201.21	202.56	203.17	204.02	202.51
212.7	211.45	211.77	212.23	211.82	213.88	213.53	213.39	212.74	212.44	213.38	212.53	211.64	212.02	213.93	212.6	212.98	211.14	212.17	212.98	213.18	211.22	211.84	212.02	213.08	211.64	211.56	210.72	213.38	211.64	213.7	211.4	213.11	214.12	212.7	213.11	211.61	214.08	211.41	212.74	213.05	212.49	211.46	213.58	212.43	214.25	213.11	214	212.95	212.44
216.37	216.93	218.32	218.46	217.65	215.51	217.5	218.57	218.08	216.16	217.23	216.72	219.51	216.34	218.09	218.87	217.24	217.49	217.82	218.69	219.11	216.83	217.12	217.6	217.32	217.7	217.13	217.84	217.41	216.9	217.41	218.6	218.61	217.41	216.38	216.8	218.24	217.4	217.63	217.18	216.75	218.98	218.29	217.6	217.14	216.38	216.59	218.47	216.58	218.18
206.66	207.65	207.96	207.05	207.99	206.85	207.76	206.85	206.38	206.76	207.23	207.52	206.38	208.96	208.02	208.72	207.74	207.34	207.71	208.23	207.25	208.58	208.13	206.88	207.15	206.29	206.41	209.32	207.43	208	206.9	207.66	207.77	208.85	206.72	207.7	207.39	207.04	209.16	206.38	207.09	206.77	208.68	208.78	207.94	208.33	206.95	207.7	207.13	208.41
198.83	198.35	199.83	200.47	198.32	199.86	198.83	198.26	200.44	199.66	199.08	200.47	200.74	199.28	199.85	198.44	198.7	201.04	197.62	198.77	199.04	199.84	199.99	198.62	198.85	199.54	198.84	198.41	197.31	199.65	200.14	199.79	199.43	199.65	199.73	199.45	200.22	199.21	199.65	200.4	198.28	198.6	198.24	198.12	197.37	198.99	200.57	200.52	199.93	197.5
214.32	212.12	212.36	214.39	214.24	213	214.1	212.97	213.03	213.43	211.76	212.84	213.44	210.86	214.28	213.64	212.96	212.87	213.07	214.44	212.29	213.8	213.54	212.15	213.67	211.81	212.81	213.12	213.71	213.57	213.51	212.98	212	213.91	214.36	213.57	212.68	213	212.97	212.39	214.35	213.86	212.65	213.83	212.05	213.48	214.25	215.03	213.09	214.75
212.78	211.69	211.89	212.51	212.58	213.16	211.95	210.77	212.18	212.54	213.56	212.19	212.86	212.71	211.29	213.16	212.3	212.28	213.34	211.7	212.58	212.46	213.11	213.32	212.82	211.98	212.09	212.62	211.95	212.14	213.26	212.69	212.67	211.98	211.28	212.88	213.22	212.59	213.17	211.61	212.1	211.81	212.15	212.08	212.99	213.46	211.92	213.3	213.05	211.99
217.93	217.58	220.32	216.66	218.16	217.16	218.46	218.54	216.65	216.96	217.12	218.73	219.86	218.1	217.66	218.11	218.02	217.79	218.29	218.23	217.21	219.72	218.51	218.3	218.7	217.82	217.09	218.22	218	218.3	219.01	217.56	217.96	217.88	216.35	217.95	218.07	216.99	218.79	218.03	217.26	217.38	216.96	216.06	217.14	218.81	217.26	217.56	217.89	217.52
204.71	204.16	203.99	204.81	202.47	203.39	202.98	203.26	203.05	203.29	201	203.38	203.96	202.75	203.67	201.4	203.65	201.53	202.02	202.99	202.96	204.3	202.93	202.34	204.12	202.69	203.35	202.43	204.5	202.46	201.52	204.36	204.55	203.07	204.98	201.72	202.93	203.22	203.75	202.06	203.31	204.06	202.09	204.07	204.39	204.11	202.75	202.44	203.88	202.48
217.99	217.26	215.86	216.17	217.21	218.09	216.84	216.68	217.04	217.22	216.32	217.79	216.31	217.04	217.4	216.25	217.47	216.17	216.94	218.54	216.38	216.72	216.21	218.37	216.53	216.91	218.03	216.14	216.83	217.62	216.58	217.71	216.74	217.33	216.29	217.46	215.85	215.62	216.72	216.78	217.61	216.73	216.52	217.18	217.03	217.49	216.6	218.54	217.69	216.64
209.22	207.22	206.83	209.53	208.72	207.67	207.97	205.93	209.44	207.97	208.2	207.31	208.61	207.49	205.98	208.4	207.82	207.34	208.57	206.76	207.36	208.34	208.63	207.53	207.16	209.39	209.21	206.98	206.96	208.25	207.3	208.33	208.09	207.97	209.56	207.92	207.59	207.6	207.25	208.68	208.58	207.67	206.96	206.27	207.7	208.29	208.19	207.37	208.45	206.69
207.93	205.13	207.59	205.89	208.01	206.8	208.55	208.15	207.47	208.52	208.26	207.11	207.69	207.73	207.72	207.54	207.65	210.27	208.16	208.38	207.54	207.81	206.85	208.19	205.54	208.13	207.41	207.61	208.66	207.68	206.34	207.71	208.45	207.3	207.67	207.3	207.51	208.47	208.24	208.9	207.73	208.81	206.81	206.98	208.87	208.34	208.67	205.9	207.88	207.26
200.62	201.3	201.08	200.33	201.45	198.44	201.39	199.69	200.05	201.33	200.12	199.6	201	199.38	198.62	198.07	199.99	199.63	199.12	199.62	200.63	200.77	199.54	200.41	200.9	200.05	200.04	201.7	199.92	201.4	200.42	199.42	201.02	201.76	201.31	200.16	200.36	201.26	200.88	200.49	200.35	199.21	198.7	199.34	197.19	200.53	199.56	200.82	200.04	201.39
204.13	204.34	204.54	203.75	205.07	203.67	203.18	201.45	203.69	202.24	202.82	203.07	203.15	204.89	202.62	203.83	202.83	202.55	202.49	203.64	202.9	203.72	202.83	203.03	204.68	203.84	202.32	202.57	202.48	203.06	204.03	204	201.1	202.73	203.79	202.95	202.61	203.34	203.36	203.63	203.04	202.84	203.04	202.28	202.63	202.63	204.25	202.49	202.96	204.61
205.2	203.95	204.29	204.69	204.43	205.99	204.79	204.34	205.78	204.13	205.41	204.27	204.21	205.67	206.26	206.31	204.03	205.64	203.67	203.78	204.64	204.43	204.15	206.23	204.25	205.17	204.7	204.54	204.78	204.02	205.03	205.06	203.82	204.66	205.05	204.16	203.99	203.78	204.73	203.63	204.13	204.24	206.05	204.68	204.1	203.72	203.94	205.13	203.69	204.97
209.43	208.37	208.41	209.41	210.5	208.46	209.64	208.77	208.64	210.17	207.95	209.39	210.47	209.04	208.53	209.31	211.04	210.68	209.38	210.67	208.19	208.91	210.29	210.14	208.83	210.74	211.08	209.33	209.75	210.7	209.46	209.05	210.28	209.61	210.33	209.84	209.69	208.48	209.57	207.8	208.61	209.44	209.46	209.71	208.31	208.81	210.33	208.48	209.67	209.4
204.21	204.08	205.24	205.1	204.07	203.88	205.19	203.27	203.8	204.97	204.3	204.51	202.39	204.95	204.4	203.88	203.84	204.86	203.6	202.57	203.73	204.15	202.66	206.24	205.1	206.4	204.02	204.49	204.76	204.6	204.28	203.17	205.18	205.7	204.58	204.89	204.32	204.14	204.64	202.8	204.89	204.24	205.43	204.31	205.24	205.12	204.35	204.36	203.94	204.6
209.25	210.14	207.87	207.38	208.79	209.3	209.31	208.63	208.04	208.86	209.69	209.14	208.77	209.94	209.49	207.24	208.04	209.39	209.79	210.66	209.32	207.48	207.45	209.02	207.75	209.12	211.09	209.02	211.08	207.57	209.04	206.5	208.78	208.2	208.35	208.61	208.75	207.82	208.45	207.35	209.48	208.76	209.05	208.83	208.04	207.37	209.64	209.89	207.57	208.35
214.68	212.34	213.47	212.17	213.18	209.97	211.26	212.4	213.46	211.56	213.28	212.52	211.44	211.93	211.43	211.63	213.3	211.23	211.32	212.16	212.39	210.45	212.58	213.69	212.47	212.32	212.46	212.39	212.58	213.46	212.21	212.27	212.06	213.22	212.79	210.43	210.97	212.48	211.52	212.1	213.81	209.49	211.89	211.68	213.35	212.12	211.96	213.08	212.74	209.87
202.58	203.17	201.36	202.05	205.28	202.22	201.57	203.14	203.51	202.39	202.33	204.22	201.94	203.14	202.27	203.75	201.96	203.86	200.91	203.26	201.59	200.94	203.03	201.9	201.28	202.31	203.83	202.19	203.61	203.61	202.54	202.87	202.38	203.88	203.54	201.51	202.06	202.77	201.88	202.44	203.02	201.08	202.98	200.72	200.77	201.67	202.08	205.35	200.45	202.48
209.93	207.28	207.88	208.06	207.39	208.58	208.88	207.15	209.37	208.78	207.87	210.22	208.17	210.1	211.75	208.28	208.29	208.25	209.53	207.73	210.9	209.09	208.7	208.47	207.22	209.56	209.85	208.29	209.35	206.6	208.89	206.55	208.23	208.25	208.52	207.9	210.12	209.77	208.66	208	208.31	210.11	209.93	208.35	209.05	208.19	208.46	208.43	209.36	208.22
200.3	199.71	199.43	198.05	199.51	199.64	201.48	200.51	200.5	197.62	199.67	198.76	199.97	198.41	198.16	198.55	199.74	200.39	198.52	198.71	198.59	199.65	199.2	198.92	196.98	200.06	199.1	199.13	198.69	199.26	200.17	199.61	199.23	198.53	198.7	198.55	200.31	200.1	198.8	199.97	199.09	199.64	200.46	199.48	198.51	199.43	198.18	198.64	198.33	199.22
203.81	203.12	203.66	203.07	202.6	202.27	201.18	203.61	202.6	203.81	204.19	202.21	202.73	202.64	202.83	203.63	203.24	203.12	204.51	204.44	202.8	203.93	203.25	203.3	203.03	202.27	203.85	203.72	202.03	202.64	202.5	202.95	202.93	203.57	203.39	202.3	201.63	202.93	203.67	203.52	203.26	202.95	203.51	202.07	202.82	201.73	203.29	203.89	202.19	204.5
217.04	218.27	215.68	216.11	217.24	217.31	218.48	217.77	216.85	216.59	214.9	216.81	215.84	216.14	217.5	216.15	216.39	217.7	217.19	216.77	217.56	217.92	215.5	218.6	217.52	217.91	217.51	217.73	215.78	216.58	217.21	217.18	216.63	216.43	216.11	215.41	216.4	217.35	218.64	217.67	214.99	217.33	215.85	217.38	215.86	216.55	216.44	217.21	219.02	218.48
216.53	217.89	216.69	217.37	217.56	215.28	217.11	216.87	217.59	215.84	217.44	218.13	216.4	217.18	216.07	216.61	216.06	215.87	214.66	216.82	215.89	216.21	216.48	214.82	216.68	217.27	217.96	216.39	216.63	215.92	216.4	217.79	215.63	217.78	216.48	215.46	218.81	216.93	217.45	217.65	217.32	216.39	217.09	216.39	215.97	216.25	216.64	216.64	217.88	216.49
212.03	210.79	210.73	212.78	212.09	210.94	213.21	211.28	212.25	210.41	211.17	210.51	211.49	210.75	211.55	211.57	212.14	213.37	211.32	212.43	209.99	212.24	211.54	211.9	209.39	213.25	211.15	210.7	211.73	211.94	212.22	210.86	210.9	211.84	211.99	212.03	212.28	209.87	213.54	213.84	211.55	211.45	211.94	210.4	212.74	211.72	212.57	210.52	210.82	213.13
193.43	194.19	194.03	195.43	194.94	193.76	193.87	194.66	194.57	195.26	194.34	195.54	193.06	194.13	196.12	194.2	194.32	195.15	194.53	195.1	194.18	193.62	194.83	193.11	195.33	195.38	193.61	194.08	193.63	192.85	194.71	193.92	196.58	193.46	194.39	194.38	194.81	192.22	192.3	193.37	194.35	194	193.71	193.03	195.31	194.34	193.24	193.88	193.75	194.84
207.36	208.38	208.21	209.71	207.47	210.13	210.34	205.64	208.91	209.19	208.48	208.24	208.98	209.32	208.14	209.04	208.85	208.02	209.63	209.02	209.95	209	207.38	208.33	208.73	208.63	208.51	209.86	209.23	208.81	208.78	208.02	208.25	208.68	208.82	208.85	207.81	209.48	208.94	207.94	208.24	209.88	208.7	208.93	209.11	207.43	209.43	208.98	208.76	207.75
206.51	206.97	206.36	206.16	207.38	206.52	206.02	206.71	206.61	207.09	207.32	206.28	206.13	206.76	207.11	207.56	207.19	206.55	206.77	206.61	205.92	206.29	206.4	205.38	206.04	208.09	206.59	205.77	206.58	206.28	207.23	204.84	206.65	207.08	206.47	206.14	206	205.16	205.87	207.59	206.05	205.95	206.43	205.68	205.85	206.09	206.58	204.81	206.7	206.15
204.96	204.5	204.63	204.65	203.71	204.69	203.57	204.12	202.94	204.53	206.27	205.18	204.32	204.98	203.55	204.59	204.59	206.14	203.07	204.33	203.61	205.26	202.96	203.71	203.76	203.95	205.68	204.19	205.13	205.27	204.44	204.19	205.37	205.34	204.33	204.9	204.48	205.13	204.63	203.64	204.41	203.71	205.24	205.98	203.79	204.35	203.82	203.68	204.84	204.7
205.89	207.36	207.12	205.96	206.05	206.52	206.34	206.04	205.81	207.39	206.52	207.13	206.5	206.66	205.61	206.34	205.12	206.82	206.75	205.91	207.03	205.47	207.27	205.59	207.28	205.55	206.46	207.62	205.31	205.68	205.46	207.85	206.2	204.8	206.86	206.78	205.72	205.02	206.45	205.8	205.99	208.03	206.85	207.48	207.69	206.47	207.04	204.35	204.86	204.52
202.81	201.36	200.25	199.98	201.45	203.39	200.23	202.55	201.5	201	200.55	200.44	200.98	203.1	200.08	201.51	201.86	201.12	201.76	201.11	200.16	200.66	201.67	202.23	201.7	202.04	200.1	200.85	201.42	200.44	200.64	200.17	202.46	201.03	199.65	200.74	200.51	201.13	201.57	202.95	200.29	199.92	199.16	201.23	200.57	200.93	201.33	200.66	201.01	200.97
215.28	213.34	214.16	213.47	214.73	213.17	211.97	215.07	214.28	215.35	213.46	213.9	213.74	213.98	212.84	214.45	214.76	214.02	215.7	213.81	212.23	212.83	215.04	212.78	213.94	214.1	212.38	214.31	215.05	213.23	212.66	214.21	213.12	213.99	212.54	213.36	213.32	214.39	214.37	214.23	212.81	213.13	213.99	214.39	212.76	213.84	214.71	212.61	214.93	213.23
202.48	201.88	203.08	202.1	202.99	202.88	203.96	202.46	203.19	202.45	201.31	201	203.15	203.03	202.63	203.12	203.22	201.94	201.49	201.92	201.77	202.73	203.58	201.49	201.76	203.05	202.83	201.53	202.9	201.77	201.82	201.46	202.62	203.68	202	203.49	201.55	201.43	203	201.76	203.34	203.87	202.71	202.79	203.02	202.11	202.3	202.3	203.09	203.28
210.89	213.36	211.69	211.72	212.3	213.72	211.56	211.65	212.39	213.03	212.15	212.17	212.22	212.73	214.02	212.14	210.39	210.27	211.67	211.3	212.97	213.25	213.65	212.5	212.37	210.79	212.23	211.98	213.64	212.09	212.27	212.16	212.88	212.5	211.36	211.78	210.89	212.22	212.73	212.51	211.61	210.72	211.47	209.93	213.26	212.01	211.46	213.58	213.13	210.42
208.21	206.22	207.72	207.4	206.52	207.64	207.02	206.99	206.31	207.19	207.25	208.5	207.54	207.25	206.79	208.07	207.94	207.84	207.66	207.69	208.76	206.83	207.67	205.53	207.58	207.68	205.66	206.88	209.08	209.03	206.67	208.84	207.79	205.49	206.67	207.66	206.89	208.07	207	206.38	207.26	208.19	206.47	208.85	206.86	208.2	209.33	208.77	206.75	207.1
206.7	206.13	206.3	207.7	206.56	205.67	207.2	208.31	206.42	204.8	206.68	206.78	207.09	209.18	205.98	205.35	207.37	206.52	206	206.4	206.86	206.97	206.35	206.99	206.45	205.88	205.21	206.26	208.25	205.46	205.93	205.62	205.29	207.43	206.63	205.59	208.07	207	205.24	205.93	204.43	207.39	206.4	207.53	206.44	206.48	206.97	206.43	206.63	206.18
204.38	202.74	203.37	203.75	203.37	202.64	203.29	203.65	204.8	202.83	204.48	202.55	204.64	202.28	202.57	202.96	203.59	204.06	202.89	203.87	203.38	203.14	203.71	202	204.35	203.69	204.45	203.21	204.06	205.11	203.09	204.25	204.18	204.01	203.69	202.79	203.95	201.91	205.13	201.45	203.26	204.05	202.27	201.69	203.95	202.25	203.53	202.55	202.56	204.31
210.97	210.26	210.84	210.14	210.03	208.97	209.9	208.18	211.04	210.49	210.26	209.53	209.57	210.9	210.17	209.91	209.44	210.64	209.82	209.26	209.48	210.85	209.56	208.76	210.02	208.54	208.75	208.96	210.06	209.19	210.17	208.43	210.41	209.82	209.34	210.41	208.59	209.36	210.62	210.28	210.42	209.21	211.18	210.86	212.79	210.02	209.57	209.36	208.49	211.13
208.15	208.74	210.38	208.76	210.69	209.46	208.71	209.84	210.94	211.4	209.7	208.61	209.47	208.84	209.53	210.05	208.75	208.29	209.16	210.87	209.97	210.74	208.29	207.71	208.89	210.18	210.64	209.64	210.62	210.38	209.25	207.73	208.78	209.37	209.04	210.4	209.37	207.87	209.88	209.67	210.07	209.76	208.55	209.59	211.21	208.59	209.39	208.86	209.27	208.8
194.61	196.17	196.15	196.95	193.82	194.75	194.89	196.5	194.06	194.92	193.78	194.27	195.67	194.73	194.02	194.19	195.33	193.92	196.12	195.05	195.37	196.12	195.02	195.35	194.67	195.05	195.83	196.12	195.63	194.82	195.53	194.64	195.1	196.05	195.14	193.99	195.49	193.81	195.49	194.99	194.93	197.03	193.72	195.35	196.48	193.54	196.62	195.82	193.74	196.72
207.82	207.64	208.05	209.97	209.64	207.69	208.25	208.92	207	208.54	208.17	210.7	209.2	208.88	208.38	209.55	208.67	208.86	209.29	208.61	209.54	207.24	206.81	207.98	208.45	208.41	208.29	207.88	207.24	208.44	208.31	207.66	207.47	208.36	207.55	208.92	209.63	207.53	207.16	208.11	208.77	209.17	209.11	208.8	210.29	209.69	209.62	208.53	210.12	210.13
208.51	208.59	207.99	208.51	208.86	207.9	208.77	208.38	208.8	209.82	207.56	208.91	208.56	209.44	209.22	206.94	208.27	208.46	209.59	210.82	206.97	208.33	209.94	209.88	208.1	208.71	209.15	208.52	207.07	208.44	210.26	208.55	209.17	208.91	208.39	208.8	207.99	208.05	209.38	207.04	208.54	209.75	208.82	207.75	209.1	209.93	209.89	208.31	209.32	208.52
203.41	203.56	203.04	203.08	203.55	202.62	204.69	203.01	203.53	202.65	203.53	203.44	203.69	201.8	204.02	202.29	204.18	202.02	203.29	204.17	201.45	203.22	203.87	203.82	203.16	203.84	203.54	204.84	204.64	204.29	204.04	202.69	204.04	203.64	204.3	203.83	202.68	201.57	203.7	204.37	202.25	202.25	204.6	204.59	203.29	202.48	205.56	202.52	203.88	202.91
211.36	213.24	211.71	212.43	211.89	212.18	212.1	213.16	211.3	211.77	212.31	212.95	211.42	212.86	212.86	212.68	211.75	211.82	212.81	213.05	211.48	211.91	211.13	211.88	212.45	212.93	210.98	211.82	212.74	212.05	211.9	211.09	212.22	211.91	211.64	211.45	211.9	212.68	211.22	213.49	212.08	211.66	213.11	212.97	213.38	213.14	212.48	212.25	212.43	213.77
209.68	209.09	208.14	209.49	209.43	207.89	208.55	209.27	209.95	209.68	209.89	208.28	208.48	208.23	209.2	209.04	208.6	207.59	209.39	207.31	207.59	208.96	208.21	209.32	208.89	207.78	208.57	209.35	206.93	208.51	208.51	209.66	208.42	209.72	208.34	209.63	208.54	208.65	207.95	208.52	209.6	208.25	208.68	208.81	208.32	207.68	208.72	209.22	208.96	210.84
198.93	199.41	198.47	198.81	200.08	200.68	198.4	198.47	199.49	199.69	199.53	200.85	198.81	199.83	200.24	199.58	198.87	199.91	200.63	199.42	199.71	200.06	200.52	198.42	199.28	198	200.96	199.48	199.79	199.19	198.94	201.14	200.85	197.73	199.64	200.2	198.56	200.75	199.12	199.49	199.04	199.97	199.09	199.11	199.23	200.4	199.37	199.25	199.1	201.47
209.91	209.03	208.86	207.91	208.99	210.06	208.02	209.18	210.07	208.77	208.78	207.76	207.84	208.37	209.85	207.68	211.57	209.44	209.14	209.41	209.76	208.65	208.32	208.27	208.8	211.3	208.85	210.71	210.34	207.63	208.71	209.73	209.19	208.6	208.29	207.8	208.45	210.69	210.22	208.99	208.87	208.56	208.71	208.16	208	208.39	209.17	208.54	209.89	207.44
202.73	203.68	204.09	201.57	202.98	202.75	203.07	203.19	204.32	201.12	202.14	203.06	203.08	202.66	201.75	202.91	202.58	202	204.08	203.8	201.43	200.85	203.44	201.73	203.17	202.84	204	201.14	201.93	203.36	203.42	202.43	202.17	202.98	202.41	203.43	204	203.42	202.3	200.71	202.38	202.63	202.95	202.89	204.25	203.1	202.23	201.42	203.11	202.68
209.83	211.23	211.17	212	212.6	211.47	211.17	211.17	211.11	211.88	212.44	210.31	211.73	211.34	211.48	211.19	211.21	211.04	212.41	209.48	209.46	210.81	212.49	213.08	212.11	211.26	212.63	212.99	211.66	211.61	213.63	211.4	212.43	212.5	211.7	212.07	211.74	212.04	212.51	211.95	210.91	211.42	211.29	211.58	211.08	211.92	212.52	212	211.3	212.26
205.76	204.68	204.17	205.38	205.34	204.61	204.82	205.93	204.17	205.14	204.25	203.37	206.03	205.28	205.81	204.36	203.83	203.52	206.01	203.55	206.51	203.16	204.11	203.82	205.22	204.08	204.58	205.67	204.27	204.19	203.93	206.06	203.38	203.91	202.95	204.02	204.68	204.1	205.94	202.53	203.57	206.09	203.55	203.84	204.38	204.25	205.31	204.69	203.72	204.31
206.65	205.48	207.61	205.51	204.24	206.29	206.78	205.86	207.99	207.17	205.5	206.5	205.93	206.58	205.84	207.15	205.56	205.94	206.75	205.87	206.87	206.76	205.93	207.42	205.76	206.17	205.23	206.49	203.52	205.45	206.68	207.16	207.26	206.5	207.47	205.78	206.15	207.84	205.87	206.82	205.03	206.63	206.02	206.32	207.43	206.99	206.71	206.61	205.17	205.84
212.3	213.93	212.11	212.19	211.75	211.55	212.51	211.4	212.39	211.54	212.79	210.7	213	212.87	212.63	211.78	212.77	213.37	212.01	212.53	212.79	213.03	213.5	210.88	212.98	212.55	213.78	213.05	210.48	211.67	212.74	211.9	212.14	213.42	213.14	213.6	212.24	213.07	213.55	213.93	212.54	214.13	212.25	210.64	212.03	212.96	213.41	211.25	212.02	212.8
213.76	215.07	211.75	213.5	213.02	212.17	212.47	212.33	212.07	212.64	212.55	213.21	215.01	211.9	213.42	212.65	212.8	213.64	213.02	212.92	213.5	213.19	212.84	212.76	213.84	213.32	210.77	212.19	212.87	212.18	212.53	211.88	212.93	212.81	212.68	213.18	214.01	210.64	212.66	212.33	214.9	213.14	211.26	212.36	213.39	213.65	212.96	213.6	211.83	213.73
203.88	204.44	205.57	205.88	204.55	205.4	206.15	204.97	206.64	204.05	204.49	205.75	205.57	204.87	206.64	204.85	205.62	205.38	203.73	203.99	202.57	204.89	205.5	205.54	205.2	205.28	204.41	204.41	205.08	205.92	203.75	203.26	205.13	203.91	204.78	205.38	204.58	207.59	204.56	204.97	202.82	206.87	203.79	204.23	204.83	204.31	205.32	204.79	204.14	205.01
209.5	209.19	209.18	209.36	206.87	207.51	206.79	209.93	209.88	207.52	209.6	209.69	209.39	210.4	208.85	209.36	207.14	207.79	208.09	210.23	209.06	209.01	208.37	209.2	209.96	207.51	208.85	209.06	208.61	208.9	208.1	209.05	208.44	208.42	208.65	209.19	209.29	208.22	208.87	208.77	209.21	208.36	209.6	208.21	210.52	209.19	208.81	207.66	207.89	207.72
199.86	199	199.17	198.84	199.75	196.38	198.96	198.21	197.71	199.57	198.26	199.86	199.08	198.76	198.29	197.51	197.93	200.18	200.07	197.85	201.14	200.04	198.15	198.2	199.83	198.06	199.23	199.52	197.95	197.63	200.04	199.37	198.41	198.64	199.16	199.24	199.54	198.38	199.54	198.72	199.04	199.03	197.43	199.79	198.14	199.95	199.35	197.5	199.04	198.27
208.56	206.2	207.55	207.83	207.6	206.93	207.3	206.64	207.76	206.81	208.33	206	207.94	207.07	209.03	207.19	206.41	207.58	209.08	207.93	207.03	209.93	208.15	206.92	207.89	207.94	207.59	208.57	207.07	208.09	208.89	207.72	207.7	207.64	208.12	207.87	209.54	208.2	208.72	208.81	208.73	207.74	207.98	207.46	208.62	206.7	207.92	208.75	207.81	208.8
202.02	201.89	202.5	201.94	203.03	202.69	202.2	201.37	202.56	202.39	202.76	202.09	203	202.74	202.63	202.96	202.71	202.06	202.3	201.15	201.86	202.88	202.29	203.17	204.09	201.72	202.61	203.75	201.31	201.61	201.44	203.57	203.5	200.81	201.41	202.45	201.79	202.14	202.45	202.06	201.85	202.4	203.06	202.49	202.15	203.2	202.86	201.53	202.81	203.21
211.68	212.37	210.56	211.26	212.12	212.22	211.03	212.58	211.35	212.08	211.66	213.87	210.56	212.31	211.74	211.84	212.78	210.51	212.53	211.45	211.53	211.94	211.27	210.14	211.65	212.33	210.35	209.94	211.25	210.94	212.42	211.54	211.64	211.4	212	212.19	212.46	211.25	210.93	210.67	213.08	211.36	211.44	209.85	208.83	210.71	213.68	212.26	212.12	211.94
202.87	204.04	204.03	203.64	203	204.88	204.19	205.09	204.16	203.02	204.16	205.42	203.33	205.13	202.95	204.19	203.74	205.68	203.05	203.44	205.04	202.17	204.04	203.16	204.28	202.35	203.88	203.75	203	204.89	204.3	203.44	203.45	204.17	202.81	204.57	204.2	204.2	203.95	204.21	203.71	204.42	205.36	202.99	203.3	204.03	204.72	203.55	203.19	202.67
218.79	218.71	219.37	217.56	218.13	217.87	218	219.15	217.47	217.99	217.19	219.01	217.87	217.73	219.33	218.2	217.09	219.63	217.08	216.77	215.65	217.71	217.61	218.24	220.42	217.91	218.1	215.78	217.74	217.72	217.94	217.7	217.46	217.74	216.52	217.57	218.06	217.78	216.17	217.76	218.31	217.56	218.72	218.11	215.57	217.51	217.43	217.27	220.23	216.87
205.01	204.99	204.9	204.22	204.18	204.14	205.12	204.78	204.74	204.27	203.93	203.15	205.09	203.47	205.81	204.32	204.18	205.12	203.94	204.98	205.28	204.38	203.58	204.37	204.26	204.45	203.95	206.36	204.08	204.63	203.83	205.61	204.59	204.08	205.18	203.77	204.98	202.73	204.98	204.26	203.04	204.79	204.55	205.42	203.94	203.76	204.61	206.21	206.36	203.94
217.98	216.85	216.7	218.18	217.44	217.83	216.3	218.06	218.36	216.83	217.61	218.03	216.76	216.62	216.17	218.89	217.76	217.97	219.06	216.74	216.57	216.3	216.48	217.74	219.6	216.72	219.22	218.48	219.3	218.15	218.61	217.24	218.27	217.89	217.54	218.62	218.48	215.67	217.98	217.98	217.98	218.83	218.89	217.6	218.5	218.7	217.13	218.18	217.95	217.78
206.66	206.59	207.53	205.34	207.23	207.08	207.12	207.75	206.12	205.76	206.72	206.09	206.12	204.55	206.09	205.39	206.19	205.68	206.28	206.05	205.8	206.98	207.19	206.05	206.16	206.67	206.63	207.32	206.59	206.45	204.73	209.14	207.02	205.57	205.26	207.32	206.02	208.25	206.29	204.83	206.32	206.82	206.76	205.76	204.69	207.73	206.57	206.15	206.14	206.85
211.81	210.92	211.92	212.35	213.5	213.17	213.01	211.28	211.82	212.13	212.12	211.47	211.54	211.18	210.75	211.18	212.52	211.56	212.46	210.7	210.69	212.06	214.66	210.85	211.48	212.34	210.97	212.11	211.65	211.33	212.85	211.55	210.82	210.84	210.75	210.45	213.26	211.65	212.02	211.01	211.59	212.61	211.92	211.27	213.61	210.27	211.4	211.44	211.86	210.53
207.9	207.94	208.32	207.93	207.97	206.01	208.23	208.95	208.58	209.03	208.99	207.86	207.93	208.3	208.45	208.74	207.81	209.65	208.18	208.66	208.32	207.53	208.66	208.56	208.79	207.13	207.52	208.16	208.68	208.4	208.94	209.24	208.85	208.44	206.49	208.23	209.35	206.82	208.09	209.79	208.07	208.03	208.29	209.13	209.36	207.72	207.18	209.57	210.07	207.83
199.51	201.56	201.98	202.82	203.52	199.86	201.58	200.76	200.33	202.08	200.37	201.64	202.08	202.16	199.54	201.94	200.65	201.46	201.61	202.14	200.36	200.18	201.83	201.35	201.8	201.53	200.97	201.7	200.26	200.51	202.2	201.42	202.41	199.97	201.48	201.5	200.88	203.72	202.71	200.97	201.47	200.38	200.16	200.95	201.92	201.87	200.43	202.01	201.68	200.73
216.72	216.97	216.97	217.88	216.66	216.25	213.95	218.39	217.55	217.66	216.33	217.83	217.35	217.75	217.09	216.5	217.98	218.14	216.31	217.22	217.94	216.34	217.53	216.2	216.24	216.12	218.59	217.6	218.49	217.38	218.55	216.8	215.66	216.41	217.78	217.92	217.66	216.44	217.42	217.56	217.88	215.76	217.46	218.12	215.94	215.53	217.7	217.93	216.12	217.81
208.07	207.52	210.44	208.98	208.03	208.87	209.47	208.33	207.5	208.88	207.55	207.24	208.39	208.58	209.61	208.52	208.41	208.08	208.1	209.79	208.23	208.21	208.99	208.9	207.3	208.43	208.98	208.04	206.92	209.57	208.56	209.76	208.69	208.94	208.35	208.27	208.05	207.89	209.39	208.04	207.28	208.82	209.99	206.81	208.64	208.42	209.44	209.64	209.07	209.29
217.18	218.49	218.19	216.44	218.14	217.47	218.84	217.49	217.8	217.7	218.51	217.48	218.34	218.41	217.59	217.48	217.24	217.95	217.22	220.24	217.45	216.76	216.28	218.2	215.79	218.45	216.56	218.36	218.32	217.73	217.77	218.16	215.87	219.56	217.99	217.26	216.71	217.58	218.35	217.34	217.19	217.54	218.07	216.98	217.9	217.28	218.91	216.74	218.36	217.99
208.55	208.76	208.97	207.79	208.79	208.75	208.13	209.81	207.77	209.01	208.85	208.26	208.78	208.96	209.57	210.41	208.58	207.64	208.93	210	208.29	210.86	208.6	208.98	209.33	208.32	208.13	207.85	209.25	208.5	209	209.22	209.04	208.34	208.76	208.31	208.79	207.64	209.72	207.11	208.01	208.36	207.3	206.84	209.29	209.29	207.57	208.75	207.6	208.13
216.7	216.2	216.67	216.38	216.02	218.21	217.1	216.73	216.61	216.69	217.05	217.85	216.8	217.58	215.63	217.95	215.81	216.24	216.54	217.78	218.07	217.27	215.96	215.56	215.61	217.7	217.24	217.61	216.73	217.62	217.6	215.38	218.73	215.78	216.73	216.78	215.85	217.43	216.89	217.3	216.54	219.03	217.72	217.9	216.26	218.11	217.61	216.02	215.52	217.92
202.44	203.78	201.36	203.86	204.27	204.43	204	203.3	203.65	203.74	203.63	203.06	204.05	203.86	204.86	202.61	203.99	203.46	202.53	204.19	204.97	203.86	204.31	204.12	202.29	202.94	202.88	204.26	203.7	201.92	204.49	204.21	202.29	202.34	204.59	202.73	203.08	202.08	203.44	202.58	203.72	203.5	204.21	202.57	204.42	203.86	203.15	203.58	203.1	205.25
208.89	209.74	208.35	210.76	210.06	209.12	209.85	208.76	207.82	209.06	209.73	208.17	210.4	208.85	207.64	207.68	209.33	209.75	208.43	210.12	210.38	208.61	209.34	208.02	210.6	209.41	208.99	209.89	207.25	209.14	207.64	208.77	207.89	208.12	209.43	208.79	208.37	209.12	208.84	209.11	207.93	209.04	208.88	209.11	209.13	208.29	208.42	209.92	208.78	209.01
211.9	209.96	213.37	211.8	211.8	212.15	212.27	212.55	213.7	212.76	211.78	212.17	212.14	212.73	212.96	212.74	213.77	211.47	211.72	212.91	211.02	210.1	211.6	210.68	212.51	212.21	213.13	212.53	213.06	213.99	212.89	210.89	210.98	212.45	212.15	211.96	213.75	213.4	212.03	212.71	211.68	212.69	212.01	211.81	212.52	212.35	212.48	212.62	211.52	214.72
202.12	203.6	201.58	202.3	201.79	203.86	200.92	203.26	203.1	203.36	203.4	203.16	203.51	202.89	202.95	203.68	203.94	202.11	202.17	202.58	203.99	202.21	202.56	201.15	202.31	202.63	201.78	203.54	203.02	203.15	200.71	201.94	202.39	202.23	202.59	201.96	201.71	200.12	201.19	202.18	202.78	202.43	202.27	202.82	201.54	203.45	202.75	202.68	202.68	201.47
202.15	201.75	202	201.94	201.71	202.64	203.49	203.11	202.02	201.59	201.9	203.54	203.6	200.93	202.02	202.33	202.69	202.9	202.25	201.26	201.9	202.77	201.48	201.95	202.69	200.93	201.48	203.08	203.56	200.84	202.15	203.24	202.19	202.84	203.25	202.74	201.66	201.65	202.39	202.4	202.96	202.3	202.43	201.63	203.01	203.67	202.73	203.01	202.12	202.1
206.8	207.8	208.25	209.1	208.97	208.31	208.06	207.79	205.68	207.96	206.6	207.65	207.63	207.73	207.88	206.87	207.55	207.67	207.19	208.04	207.17	207.1	208.43	207.74	207.53	205.67	207.6	209.32	208.63	207.3	206.49	207.67	207.21	207.39	206.75	206.26	207.45	207	207.22	207.44	208.71	205.92	206.86	207.95	207.21	206.51	207.24	208.62	207.21	207.58
207.54	207.8	207.53	208.23	207.38	208.62	207.62	208	208.17	207.87	208.11	207.49	208.15	209.12	207.7	207.35	206.49	208.46	206.84	207.35	206.57	208.97	207.74	208.94	207.68	206.48	210.31	208.98	206.45	207.02	209.08	207.67	207.87	207.53	208.7	206.57	208.63	207.56	207.42	207	208.28	208.87	208.51	207.02	208.29	205.75	208	208.1	208.39	208.83
208.35	207.69	208.38	208.91	208.13	208.6	208.98	208.17	208.25	209.69	207.82	209.53	208.15	209.67	208.02	207.88	208.87	208.71	208.52	208.4	209.18	208.56	208.56	209.22	207.53	208.36	207.91	207.89	208.53	206.61	209.98	209.08	209.47	208.96	207.51	208.47	206.87	209.16	207.81	208.33	209.29	210.17	209.79	208.24	208.97	209.13	208.61	209.74	207.35	208
208.4	206.69	209.47	209.98	209	209.58	207.98	208.14	208.46	207.45	207.81	208.96	207.92	209.77	209.29	209.54	206.77	208.12	208.74	208.55	207.83	207.24	208.7	206.91	208.63	210.15	208.1	209.65	208.11	208.67	209.25	207.47	209.13	208.49	207.66	208.87	207.6	208.81	207.26	208.03	209.38	208.72	208.7	207.57	208.28	208.84	208.57	207.52	210.13	208.1
209.38	207.47	207.71	208.64	209.02	208.98	209.18	207.89	208.22	208.56	209.73	209.34	208.54	209.64	207.87	206.73	210.17	210.26	209	208.76	208.46	208.09	207.98	209.46	209.21	208.67	208.9	209.42	209.34	209.72	208.07	208.66	208.88	207.19	208.66	208.09	210.51	208.63	208.25	209.88	208.13	207.63	209.95	208.56	208.8	207.7	206.79	208.44	210	207.6
211.56	212.9	213.88	211.52	211.22	211.69	212.48	211.44	211.86	214.49	211.21	211.89	212.45	211.59	211.07	212.5	210.3	210.67	211.49	213.44	210.33	213.05	211.43	212.27	212.17	210.72	211.19	211.01	212.3	212.1	210.4	210.03	211.21	212.33	210.06	210.94	212.24	212.94	210	210.83	211.72	211.95	214	211.64	212.24	213.06	211.99	211.75	213.46	211.32
197.79	197.88	199.26	197.74	197.57	199.06	199.88	199.74	197.48	197.17	197.67	199.23	199.57	196.26	197.76	197.81	196.66	197.22	199.19	197.51	198.58	198.31	198.03	198.85	199.19	198.16	197.76	198.97	199.46	197.84	198.38	197.9	197.18	199.65	197.96	198.78	196.86	199.81	198.35	197.88	197.56	197.48	196.68	197.86	198.49	198.69	198.29	197.64	199.34	198.53
208.09	206.37	209.15	207.64	207.07	206.89	208.83	209.33	206.5	208.04	208.2	208.22	206.9	207.85	209.69	207.88	209.27	207.22	208.16	206.94	207.69	207.72	209.74	208.36	207.12	207.33	209.46	208.48	208.96	208.44	207.83	208.74	209.25	206.87	207.97	206.82	208.29	207.78	209.3	207.97	207.18	207.83	207.66	208.2	207.27	207.38	208.44	207.58	207	209.54
209.14	207.75	208.08	208.91	207.23	208.12	209	209.54	208.6	209.71	208.62	208.49	209.15	207.29	208.83	209.06	209.31	210.77	207.61	208.39	207.72	207.86	208.08	208.35	208.31	207.32	209.08	209.73	209.05	207.77	208.13	209.69	207.75	208.59	209.94	208.42	208.55	209.08	210.43	208.99	208.61	209.14	209.02	209.64	208.41	208.85	207.99	206.56	209.22	208.32
211.72	213.11	212.55	210.63	212.5	210.39	211.61	210.94	211.7	210.58	210.39	212.89	210.9	212.52	213.13	212.29	210.65	212.25	212.64	212.27	212.25	212.13	213.48	212.26	212.9	211.98	212.79	211.14	211.56	209.4	211.74	211.16	210.76	210.94	212.69	212.42	212.12	211.61	210.08	210.47	210.38	212.83	212.1	212.11	212.64	212.61	210.92	210.41	212.16	210.09
212.89	212.41	211.87	211.23	211.7	211.52	212.82	212.43	211.59	211.89	212.11	213.18	211.52	211.03	212.59	211.46	210.94	212.05	211.91	211.84	210.28	210.84	212.1	211.72	211.17	211.34	212.7	211.72	209.63	212.11	211.57	212.18	211.39	212.5	211.31	209.77	209.34	212.37	212.46	209.92	211.21	209.34	212.2	212	210.49	212.96	209.97	212.72	211.29	211.67
203.16	203.74	204.7	204	204.69	202.69	203.97	204.12	204.82	204.09	203.86	205.1	205.81	203.21	204.68	202.24	204.04	204.43	204.76	204.08	202.61	204.46	204.81	203.62	203.58	204.67	203.61	204.68	204.06	203.27	204.25	203.49	205.13	204.44	204.19	203.16	203.88	203.44	204.12	203.28	205.64	203.53	204.21	203.83	204.41	203.55	203.01	203.28	204.33	202.99
193.36	194.77	196.27	194.4	194.8	193.43	194.07	193.82	192.29	193.82	195.96	193.68	194.06	194.3	194.63	192.86	195.43	193.32	194.31	194.45	194.58	194.54	195.3	195.47	193.32	192.75	193.84	194.55	195.47	194.2	193.68	194.13	193.52	195.02	195.02	195.24	194.04	194.79	193.79	193.12	195.3	194.05	193.3	192.78	193.3	193.72	195.18	194.61	194.17	195.56
203.9	203.73	203.6	203.74	204.1	203.25	204.21	202.4	204.53	202.77	203.78	202.36	201.28	204.15	203.39	204.82	203.14	203.27	203.74	202.74	203.66	203.31	203.32	204.05	203.54	203.53	204.05	203.3	205.56	202.43	203.81	203.65	202.31	204.31	203	203.66	204.09	202.82	202.13	202.62	203.82	203.56	203.31	202.48	204.35	203.93	200.42	205.17	203.63	204.43
217.83	218.43	218.31	218.3	219.74	218.07	216.92	217.59	217.2	217.21	217.54	218.01	216.16	220.44	219	218.78	218.65	216.83	217.56	217.08	218.33	218.61	218.08	218.07	218.64	217.86	218.29	218.24	218.36	218.36	218.5	217.61	218.05	217.6	218.88	218.05	217.84	217.25	217.71	217.77	216.86	218.15	217.36	217.89	218.36	218.85	217.08	218.48	217.79	217.62
198.55	197.01	198.96	199.61	197.72	197.97	198.4	199.37	197.59	198.67	198.98	198.04	197.22	197.99	197.06	197.09	198.26	199.75	199.17	197.53	197.4	198.6	197.12	197.8	199.1	196.12	197.39	198.48	198.16	197.78	196.29	198.98	198.06	197.35	197.81	197.01	198.89	199.16	196.84	198.67	198.15	197.86	199.44	198.66	200.1	197.36	197.75	198.14	196.76	197.66
207.65	207.71	207.81	209.1	208.48	205.84	208.75	207.7	207.55	207.54	208.87	206.82	208.34	208.66	207.37	207.83	207.3	206.92	208.59	207.92	207.56	206.98	208.03	208.16	207.46	205.61	207.1	207.41	206.66	207.66	206.09	207.76	205.79	205.67	207.89	206.55	208.74	208.66	209.13	207.33	207.88	206.84	208.89	206.22	207.66	206.08	206.93	207.75	206.94	207.49
204.82	205.03	205.68	203.41	206.67	203.47	205.17	205.63	204.85	205.28	203.88	205.27	205.9	204.39	205.32	203.69	204.84	204.66	204.59	205.22	204.53	206.79	203.44	206.13	204.98	204.09	205.93	205.21	204.58	204.26	206.13	204.33	206.23	203.6	203.36	206.34	203.65	204.97	204.77	205.54	205.16	205.46	204.69	205.72	204.73	205.23	203.34	204.34	204.47	205.39
201.37	199.31	201.07	201.33	201.58	200.16	199.03	200.16	200.97	200.25	201.39	200.58	201.94	199.01	202.05	199.98	201.26	202.27	200.17	199.84	199.51	199.15	199.89	200.46	199.86	199.15	200.81	201.37	198.94	201.04	201.28	200.83	201.58	200.64	200.14	198.69	200.64	199.98	199.9	199.11	201.35	202.05	201.24	200.37	200.91	200.85	200.9	201.05	199.26	200.26
213.12	212.21	210.73	211.4	210.93	212.56	211.86	211.94	211.5	211.55	212.73	211.52	211	212.97	211.19	211.27	211.8	210.84	212.49	211.4	212.24	211.83	213.64	213.37	212.45	212.41	211.04	212.27	212.14	212.9	211.52	213.62	211.69	212.51	213.03	211.06	211.57	210.66	211.31	213.13	211.97	210.42	211.34	209.28	211.78	211.8	211.74	211.5	210.66	212.11
215.59	216.38	217.82	216.84	216.98	217.04	217.04	217.83	216.93	217.05	217.28	216.56	217.02	216.86	216.42	216.34	216.42	216.55	217.1	216.66	215.2	216.08	216.59	217.08	218.14	216.29	218.82	217.45	215.2	216.86	217.2	217.87	216.9	217.4	216.6	216.81	217.28	219.26	216.92	217.35	216.4	218.29	217.11	218.25	215.04	218.16	217.05	217.61	214.59	217.3
202.21	203.24	202.09	201.09	202.46	201.91	202.63	202.17	202.26	202.34	203.11	201.93	202.42	201.7	202.6	200.15	203.01	202.41	201.29	202.81	205.78	202.93	201.37	201.96	202.98	203.24	203.33	202.08	201.94	201.8	202.18	202.54	200.46	202.82	201.55	202.11	202.95	203.2	203.16	201.79	200.83	203.17	203.48	201.96	200.78	201.56	202.46	200.88	202.09	202.85
205.48	207.02	206.9	205.02	206.31	205.69	206.17	206.98	207.24	206.23	206.38	206.63	206.86	207.3	206.81	205.46	206.7	207.6	205.35	205.8	206.75	206.74	206.82	204.51	208.62	207.8	207.73	207.04	206.06	207.04	206.6	206.31	206.69	206.57	206.15	206.31	208.53	207.21	206.15	207	206.87	205.24	206.74	207.27	205.63	205.98	206.73	206.92	205.78	206.37
208.84	209.29	207.76	209.4	208.22	209.62	207.79	209.09	207.46	205.99	208.06	210.38	208.71	207.89	208.98	209.91	208.7	207.81	209.22	208.51	208.14	209.76	209.2	206.2	209.2	208.19	208.83	208.48	207.77	208.7	206.07	209.68	208.66	209.19	206.9	208	210.06	208.64	207.36	209.84	209.51	209.29	207.78	210.09	209.07	205.98	209.39	209.38	209.88	209.61
211.3	212.84	211.5	210.96	211.43	212.79	210.57	210.53	210.15	212.09	211.77	211.97	211.55	210.38	212.51	212.7	210.76	210.98	211.58	212.3	211.04	211.79	210.38	212.34	211.41	211.85	212.25	211.71	210.95	210.96	212.54	212.16	212.04	211.82	211.18	211.91	212.76	212.1	210.04	211.02	211.24	211.22	212.08	211.07	210.88	211.38	211.53	211.25	210.5	211.9
198.64	200.09	200.94	200.26	199.8	200.43	198.56	200.72	200.17	199.57	200.65	199.68	199.99	200.52	200.41	200.37	200.36	199.98	199.95	199.79	199.96	199.33	199.37	200.37	199.04	201.39	199.83	198.95	199.34	200.92	199.18	198.85	200.7	198.94	199.44	198.28	199.6	198.58	198.34	197.79	199.99	200.26	199.73	199.48	201.49	199.7	199.22	200.12	198.85	200.59
208.79	208.46	208.17	208.98	208.65	209.14	207.56	208.36	207.73	208.57	209.76	208.09	210.3	208.32	209.08	210.64	208	207.54	208.34	209.08	209.14	208.98	208.61	207.56	207.64	207.93	210.66	208.88	208.9	208.64	207.52	208.49	208.14	207.96	209.33	208	206.05	207.53	209.35	210.04	208.45	208.38	210.61	208.02	209.49	207.61	207.88	207	207.1	207.82
208.62	209.88	209.02	209.33	208.6	208.32	206.6	207.97	208.53	209.98	208.98	208.11	209.23	208.07	208.8	207.54	209.33	207.45	208.35	208.72	207.85	208.16	207.24	207.58	209.42	210	208.14	207.33	206.43	208.51	209	207.98	207.33	209.86	209.91	209.01	208.43	209.18	208.82	208.28	208.53	208.7	207.83	210.17	209.36	209.89	208.35	208.02	206.8	208.51
205.18	204.76	203.89	203.64	204.89	205.35	203.64	205.29	203.78	204.14	204.53	204.6	205.94	204.54	205.63	205.46	204.93	205.93	204.73	202.74	205.61	203.82	203.95	205.15	204.12	205.78	205.37	205.44	203.09	204.48	204.59	204.18	205.11	205.61	204.16	205.32	204.74	204.92	205.32	204.06	203.5	202.91	205.01	205.21	204.78	204.76	205.84	204.7	204.27	204.75
206.52	206.28	207.2	205.82	205.64	208.8	209.05	208.59	208.56	207.99	206.52	207.62	208.17	208.95	207.79	207.73	207.47	208.83	208.12	207.63	209.48	208.5	207.81	206.99	206.61	207.12	208.19	207.99	208.76	208.6	208.19	208.01	207.81	208.39	208.48	208.25	209.7	207.11	205.91	207.02	208.13	208.72	208.79	207.36	207.88	207.81	207.55	210.39	209.23	206.2
216.65	217.86	217.11	216.29	216.81	216.16	217.65	216.58	218.38	217.63	217.73	217.23	218.21	218.56	215.78	217.45	216.64	217.03	218.15	217.11	216.62	217.61	217.63	216.81	216.71	216.69	215.28	218.14	217.38	217.36	217.93	218.22	216.07	217.57	219.08	216.56	218.09	217.52	217.19	218.03	216.93	218.47	217.28	218.75	215.26	217.24	218.01	216.42	218.93	217.14
211.54	210.97	211.61	211.15	212.1	211.18	211.51	213.33	210.34	210.46	210.6	211.1	211.22	211.59	210.87	211.42	209.75	211.47	210.47	212.23	212.63	212.27	212.58	211.99	212.57	211.67	212.27	213.5	210.88	211.86	212.41	211.99	211.2	211.33	210.42	210.97	211.39	212.56	211.52	209.9	212.27	211.9	211.69	211.71	212.42	210.91	212.86	212.64	213	211.63
201.6	203.46	201.48	201.5	201.63	203.15	202.23	202.48	202.73	203.88	202.94	202.33	202.42	201.19	203.47	201.21	202.75	201.87	203.11	202.21	203.62	202.58	202.32	202.08	203.1	202.04	203.33	203.05	201.53	200.58	201.69	202.86	202.91	203.18	202.39	202.37	203.21	202.17	204.13	203.5	202.15	202.57	203.03	201.59	202.93	204.12	200.27	200.68	202.6	203.64
205.71	204.6	205.06	205.82	205.64	203.78	203.14	206.79	204.81	206.07	204.65	205.04	204.49	204.9	205.29	205.92	205.99	204.78	205.88	205.6	204.66	204.76	204.68	206.02	206.2	204.63	203.86	206.32	204.73	205.43	205.43	203.58	203.81	206.31	204.34	204.14	205.53	204.86	204.61	204.54	205.64	206.75	206.04	204.76	203.34	205.74	206.57	205.21	204.22	203.85
206.43	205.8	207.6	206.69	209.04	207.06	207.42	209.17	208.78	208.01	207.73	208.76	206.86	207.28	207.64	208.14	207.51	208.09	207.78	207.79	207.03	206.6	208.24	208.09	207.13	208.07	208.25	209.01	207.74	208.25	207.24	206.75	207.3	208.04	207.69	208.55	209.5	210.1	208.72	208.72	208.1	209.46	208.21	208.56	207.7	206.96	208.79	207.34	207.01	207.17
211.61	212.2	211.05	213.11	212.84	212.31	211.87	212.36	212.7	211.93	211.64	212.32	211.65	211.95	211.42	211.05	211.81	211.88	210.61	212.24	213.17	211.18	212.96	211.78	211.13	214.08	210.19	212.7	211.71	211.99	211.71	210.66	211.67	211.04	212.27	212.44	209.77	211.02	210.9	211.06	212.91	211.63	211.58	212.1	211.08	212.04	211.92	210.08	211.61	212.19
208.47	210.65	208.92	208.58	209.69	209.73	209.26	209.64	208.5	209.13	209.08	210.29	209.88	207.95	210.27	207.39	209.64	210.21	209.44	209.9	209.95	208.69	208.7	209.24	211.91	210.47	209.42	210.17	210.6	210.61	209.91	210.76	210.09	208.55	209.97	207.32	210	208.87	210.56	210.38	210.62	210	208.03	209.99	209.25	208.87	209.81	209.6	208.92	210.22
210.38	208.08	208.85	207.94	212.12	208.95	208.15	208.22	209.1	208.39	207.65	208.08	209.45	206.61	208.46	209.27	208.98	208.36	208.06	208.25	209.32	208.36	209.23	208.69	207.71	209.05	208.45	207.81	207.76	208.91	207.83	207.38	209.03	208.28	206.6	207.95	208.37	208.77	207.67	207.91	209.29	210.02	209.57	208.74	208.47	207.38	209.31	209.5	208.41	207.26
202.74	204.14	203.18	203.09	203.57	202.34	204.22	204.09	202.07	204.89	203.49	201.77	201.01	202.25	201.97	203.75	202.76	203.21	201.92	202.83	204.06	203.38	201.25	204.36	202.44	203.22	203.09	202.64	204.28	203.44	202.84	202.89	203.14	203.19	204.82	203.54	203.9	202.7	204.09	203.01	202.52	204.32	202.91	202.73	202.68	203.49	202.6	203.49	203.22	202.95
213.31	214.22	214.82	212.37	214.73	213.46	214.13	214.26	213.16	213.66	214.29	213.51	213.23	214.83	214.57	214.35	213.34	212.81	213.6	214.2	212.52	214.74	213.25	213.84	213.73	214.58	214.22	212.93	213.82	212.62	213.58	215.2	213.86	212.65	213.65	214.62	213.64	212.98	214.68	213.03	215.06	214.18	214.2	212.34	213.66	214.92	213.5	213.64	212.63	212.54
208.59	206.99	208.7	207.88	208.4	206.76	208.08	207.23	208.58	207.73	208.13	207.37	207.96	206.58	208.35	208.26	207.4	207.42	207.45	207.87	208.32	207.64	208.02	207.71	207.18	208.15	208.43	207.41	207.18	207.13	206.94	208.05	209.42	209.17	208.47	207.43	209.25	206.96	207.02	206.93	207.61	206.79	207.47	208.05	206.84	207.94	208.28	207.3	209.51	208.47
193.26	194.79	195.37	193.49	194.37	193.08	193.66	195.24	193.18	194.45	194.99	194.54	194.49	193.37	192.64	194.55	193.91	195.2	194.19	194.19	193.31	193.6	194.61	193.69	194.67	195.56	193.96	193.72	195.1	193.78	193.19	193.11	194.59	191.96	194.45	194.03	194.93	194.89	194.18	193	195.11	193.76	195.09	195.21	194.22	194.15	193.24	194.1	195.34	195.6
199.81	199.63	199.16	199.96	198.58	200.51	200.65	199.22	199.85	199.54	198.68	197.97	196.86	202.07	201.28	199.92	199.65	200.27	197.55	199.47	199.65	198.56	200.78	199.29	200	199.17	198.95	198.8	199.08	198.42	198.74	198.3	200.05	199.91	199.19	199.51	199.51	198.03	200.49	198.77	199.33	200.12	199.24	198.93	198.96	199.05	199.02	199.07	199.69	199.55
203.83	204.31	204.47	203.6	203.9	205.14	203.34	203.51	203.35	204.67	203.75	204.71	202.96	203.99	204.29	204.14	204.37	203.46	204.75	203.35	204.97	204.48	202.42	204.22	202.84	204.02	202.31	203.95	204.36	204.18	204.92	203.26	202.06	203.76	202.47	203.63	204.33	203.77	202.74	203.08	203.79	204.13	202.52	204.28	203.77	203.03	204.6	203.02	204.33	201.97
202.2	203.15	202.41	201.71	200.77	202.72	201.84	201.97	201.59	202.81	203.04	201.74	202.01	202.51	204.14	204.16	202.89	202.87	202.43	202.24	204.93	202.87	202.04	201.7	202.18	203.07	202.58	202.06	203.56	202.31	201.95	202.25	202.08	203.53	201.15	203.15	203.25	203.85	203.23	202.7	201.49	202.1	203.46	201.56	202.92	200.68	201.87	203.53	201.81	202.39
202.45	204.2	204.2	204.16	202.57	203.71	202.73	204.52	202.99	204.15	202.64	203.78	202.56	203.14	204.32	201.2	202.52	203.52	203.17	203.22	204.03	202.71	203.26	202.21	203.02	202.48	203.41	202.66	203.6	201.59	203.3	203.57	204.92	204.39	203	203.53	203.73	203.24	204	202.42	200.97	203.33	204.09	204.11	203.53	203.51	204.07	202.56	203.62	202.66
208.88	207.09	207.37	209.29	207.07	207.42	208.73	208.68	207.36	208.05	208.57	209.37	208	208.1	206.86	207.82	208.24	208.28	207.96	208.95	208.48	207.75	207.45	208.16	206.83	206.51	209.1	208.13	208.22	207.64	205.88	207.77	206.52	207.8	208.37	208.56	207.36	209.44	208.14	208.21	207.54	207.73	208.93	207.24	208.42	207.94	208.96	207.49	207.1	207.84
201.89	205.2	203.13	204.48	203.6	203.45	203.5	205.95	204.56	204.13	204.75	204.44	203.72	203.86	203.11	204.48	204.52	206.38	204.6	204.16	203.93	204.11	204.03	203.69	204.91	206.35	204.22	204.25	204.18	204.01	203.73	204.35	203.42	202.97	204.71	204.45	204.46	205.03	204.71	203.95	203.62	204.35	203.43	203.96	205.2	205.11	204.66	202.54	203.86	204.27
209.04	209.04	210.34	209.94	208.93	209.13	209.47	208.96	209.17	208.4	210.02	207.68	208.51	208.65	208.16	207.45	209.13	208.56	208.69	206.61	208.24	209.4	208.19	208.28	209.78	207.58	210.3	207.4	209.08	210.72	207.34	209.87	208.52	208.26	208.51	208.17	209.42	207.19	209.03	208.27	206.25	207.27	208.21	208.34	208.04	208.75	208.48	207.27	207.59	207.62
207.91	208.7	208.72	209.9	207.31	209.68	207.86	210.37	209.41	208.81	208.63	207.29	208.69	207.92	208.25	208.51	209.65	208.42	209.52	210.01	208.15	209	209.01	208.22	207.95	209.57	209.41	208.97	209.54	208.74	207.7	206.26	208.81	207.83	209.14	207.79	208.24	210.31	209.07	209.71	208.89	208.77	207.16	209.1	208.65	208.51	208.1	208.14	208.01	208.86
200.87	201.42	200.31	200.13	200.63	200.03	200.57	199.41	200.96	199.63	200.64	200.4	200.61	200.76	198.49	201.77	200.36	200.98	201.35	199.85	201.65	200.12	200.33	201.29	200.43	200.33	201.27	200.84	199.47	200.26	200.5	200.63	199.57	200.25	201.47	199.26	200.98	199.15	199.47	200.57	199.99	200.72	201.4	199.34	200.28	199.72	200.42	199.6	199.79	201.24
203.94	204.6	204.12	205.22	203.77	203.95	204.25	203.75	203.67	202.47	205.26	203.92	202.81	202.72	203.32	204.28	205.14	201.99	204.04	204.31	203.08	203.7	202.31	203.5	203.79	202.63	205.26	203.58	204.24	202.22	204.2	203.73	204.15	203.83	205.66	204.01	203.86	204.19	202.86	203.12	205.59	203.17	203.26	203.44	205.78	201.83	202.71	202.61	203.95	201.91
216.18	216.56	218.46	217.32	215.86	217.75	217.85	217.15	217.77	216.33	218.41	217.68	217.21	217.27	217.77	217.23	216.07	217.5	217.35	217.88	218.62	217.04	217.36	217.6	215.75	216.36	215.5	216.42	217.29	216.88	217.04	216.33	216.51	216.47	218.84	218.41	216.59	216.85	216.39	217.51	217.55	218.53	215.37	218.07	217.43	217.27	215.6	216.97	217.98	217.47
195.38	194.24	193.77	196.01	194.65	194.34	194.34	194.87	195.12	193.02	196.34	195.07	194.85	192.76	194.96	194.85	193.92	193.9	194.2	193.73	193.41	193.92	195.55	195.61	193.92	193.24	194.48	193.89	193.88	194.17	195.14	191.21	194.39	193.71	193.56	194.12	194.7	195.1	194.97	195.26	194.61	194.26	193.82	192.79	193.06	193.9	195.31	192.33	193.37	192.98
217.05	218.43	217.43	217.44	216.28	217.07	216.78	217.16	215.43	216.09	217.02	217.97	217.59	215.72	217.78	215.85	214.74	216.94	217.53	216.52	219.07	217.51	216.01	217.81	216.39	217.7	216.83	216.58	218.63	216.76	217.48	215.26	215.85	217.86	216.72	217.23	217.64	216.26	218.05	216.99	215.38	217.71	216.5	217.22	217.45	217.77	217.11	217.92	215.25	217.71
209.36	211.27	208.89	210.04	208.95	210.57	209.67	210.22	209.81	210.19	208.84	210.08	209.32	209.48	209.8	209.49	209.11	209.02	210.25	209.78	209.73	210.44	210.16	209.48	209.76	209.31	210.27	209.43	209.92	211.31	207.65	210.15	209.5	211.12	208.95	209	208.99	208.71	208.52	210.02	209.19	209.35	207.83	208.51	210.36	210.06	209.84	210.42	210.3	208.91
204.5	205.81	206.27	207.4	205.8	205.18	205.86	207.67	206.69	206	206.95	207.81	206.51	205.83	206.91	206.25	206.74	207.06	205.85	204.88	206.24	207.64	206.61	206.38	206.32	205.61	207.1	207.26	206.88	206.06	204.99	203.97	206.01	208.15	206.86	204.37	205.32	206.65	204.47	207.84	206.97	207.15	206.72	205.13	206.88	205.05	207.69	207.08	208.25	206.75
207.41	208.81	208.58	210.8	208.15	209.87	210.18	206.99	207.03	209.58	209.97	208.67	209.68	209.19	207.54	208.77	208.89	208.17	207.38	209.27	209.51	209.4	208.29	209.56	209.19	207.54	208.9	207.67	208.3	207.62	209.31	209.24	208.15	209.55	209.56	208.18	208.23	208.87	209.01	208.5	208.63	208.61	209.08	206.64	208.54	208.76	207.16	208.25	207.56	207.4
207.88	208.49	206.73	206.57	207.99	209.76	207.52	207.35	207.98	207.82	208.29	206.63	208.22	208.78	209.46	209.31	207.73	207.46	206.79	207.34	207.17	207.2	207.08	207.74	209.45	207.11	208.51	207.78	207.43	208.38	208.35	208.99	208.34	207.96	208.31	207.33	207.69	208.53	207.54	207.1	208.49	206.28	208.38	208.42	208.76	207.19	207.27	207.35	207.04	208.64
209.81	207.25	207.69	208.54	209.04	207.74	208.51	208.18	210.11	208.84	209.29	208.86	207.51	208.8	207.97	209.14	209.65	209.5	208.66	207.33	209.67	208.11	210	210.41	209.26	209.21	210.43	208.95	208.84	207.85	209.09	208.82	209.34	210.09	209.05	209.65	209.76	208.06	207.65	208.71	208.03	207.77	209.71	207.33	209.81	207.31	208.95	208.47	207.96	209.69
208.94	210.02	209.48	209.03	209.63	209.25	209.34	212.06	210.53	208.51	209.04	209.2	210.41	206.64	209.38	209.58	208.8	208.96	209.91	209.13	209.21	209.1	210.17	210.68	208.28	209.31	208.47	209.55	211.01	209.55	209.85	210.15	210.12	210.18	209.74	209.3	209.28	208.52	208.19	211.06	209.41	209.5	209.52	210.06	211.23	208.6	210.52	208.46	211.11	209.6
208.43	208.87	209.22	207.03	207.88	209.09	210.09	207.95	209.27	207.86	209.88	209.83	209.27	208.78	209.83	207.62	208.72	208.99	207.98	208.93	209.35	209.45	209.29	208.99	208.93	207.57	207.47	208.97	210.03	208.71	208.3	207.65	208.23	207.56	209.15	208.3	209.56	208.4	209.69	209.73	208.01	206.9	207.69	208.27	208.24	207.98	209.6	208.36	207.93	209.47
214.92	214.61	212.96	212.14	214.28	213.22	213.21	214.61	215.17	212.75	213.53	213.68	214.17	216.16	213.67	213.7	212.99	212.38	213.07	214.93	213.86	213.3	213.53	212.61	214.23	213.62	211.75	212.82	214.14	213.15	215.05	215.71	213	212.91	214.47	212.89	213.93	215.52	214.09	214.3	214.64	213.47	213.19	215.44	213.81	214.24	213.48	212.9	213.49	214.39
212.03	214.82	214.82	214.81	212.17	213.79	214.35	212.33	214.43	213.71	213.69	212.78	214.77	214.24	213.34	213.9	215.6	214.11	213.74	213.41	213.89	213.28	213.57	214.18	213.78	211.78	214.77	214.15	213.75	212.72	212.88	214.3	212.66	213.73	214.21	215.54	211.69	212.33	213.25	213.88	213.55	214.55	214.84	213.52	214.51	214.13	213.25	214.83	213.57	214.42
205.05	204.01	202.82	204.27	204.78	204.48	202.93	203.89	204.05	204.85	203.59	205.59	202.42	203.01	203.14	203.13	203.81	203.21	205.01	202.9	204.22	202.24	204.04	203.55	203.23	203.24	204.19	203.78	203.51	204.08	203.86	204.46	203.27	204.25	202.8	206.34	204.16	204.47	202.73	203.6	203.19	204.13	205.16	205.77	204.18	203.81	202.69	206.22	204.04	204.02
201.34	199.38	198.42	201.19	199.49	199.54	199.52	199.85	200.92	198.79	199.41	199.86	199.65	199.3	199.88	197.82	199.46	199.2	199.09	200.25	199.03	200.33	200.4	200.29	199.04	198.98	199.86	199.3	198.28	199.06	199.09	199.68	197.92	199.77	199.8	198.72	198.83	199.79	200.76	200.15	199.83	200.09	200.41	198.76	200.74	200.3	198.6	200.29	200.08	197.37
217.19	219.53	217.79	217.13	217.01	217.65	218.13	218.01	216.72	217.43	217.2	216.87	218.01	217.66	216.79	216.71	216.85	218.1	216.33	217.32	219.03	215.78	219.42	218.26	216.83	218.3	217.5	217.79	218.86	218.28	218.33	218.09	216.21	216.82	218.89	218.02	216.92	216.94	218.65	217.61	217.73	217.89	218.75	217.89	216.97	217.59	217.95	217.44	216.73	217.45
206.12	206.49	206.45	208.02	206.19	207.61	207.06	204.94	205.56	206.76	206.57	206.58	206.79	205.58	207.56	205.95	205.53	207.15	204.24	206.65	206.72	206.75	206.42	206.08	207.25	206.62	205.39	205.53	205.53	205.92	207.45	206.58	205.56	205.89	206.39	206.04	208.16	207.44	206.01	207.36	205.07	206.66	206.11	206.46	207.45	206.27	205.2	206.18	207.33	206.99
192.98	194.64	194.28	195.53	195.3	195.36	193.2	195.46	196.71	195.71	195.64	194.46	195.29	194.04	195.91	194.23	193.95	196.63	196.19	194.92	194.92	196.1	195.68	196.7	196.52	194.86	194.55	194.64	194.37	195.63	195.04	195.5	195.86	194.89	193.97	194.79	196.22	195.11	195.45	195.39	196	194.93	194.28	195.13	195.92	195.8	193.47	194.68	194.87	194.94
208.41	207.96	208.92	208.72	208.47	209.17	208.17	207	208.54	209.69	210.29	208.13	210.37	207.62	209.16	208.53	208.48	208.1	207.19	208.02	209.05	208.51	207.13	209.17	208.47	209.79	208.54	208.76	208.46	207.32	208.68	208.13	209.4	207.77	208.42	208.59	208.78	209.3	208.45	209.33	207.52	208.5	207.44	208.87	208.3	209.32	209.06	207.97	209.82	207.1
212.17	213.76	215.06	214.58	214.14	214.2	213.65	215.36	211.8	211.03	213.87	213.93	215.07	212.32	214.12	213.39	213.1	212.36	212.94	213.23	213.57	214.3	213.25	213.23	214.83	213.23	214.43	214.45	213.57	214.3	214	213.71	213.55	214.66	213.16	215.1	213.98	213.46	213.46	214.84	213.78	214.17	214.88	213.67	214.14	215.32	214.03	214.66	211.9	214.96
208.09	207.33	209.04	208.56	208.75	209.28	209.03	208.85	207.75	209.77	208.01	209.01	210.03	209.4	210.06	208.7	208.38	209.5	208.67	207.65	208.98	208.86	208.28	209.59	209.68	207.59	210.09	208.62	209.42	208.38	208.73	207.61	209.49	210.71	209	206.82	208.28	209.58	209.46	208.41	207.51	209.5	207.53	208.86	209.57	208.2	208.22	208.78	209.74	209.37
207.43	208.72	207.58	208.29	209.57	209.43	209.06	208.63	208.39	208.2	207.85	208.42	207.75	209.16	208.9	206.81	209.53	210.59	208.6	208.14	209.15	206.66	210.31	209.25	207.38	207.17	208.82	210.21	208.12	207.69	210.72	208.64	207.61	209.12	209.29	207.84	209.03	208.24	207.61	209.91	209.4	207.57	207.64	208.11	208.87	207.71	208.11	209.22	208.38	206.97
204.55	203.22	204.11	203.88	205	204.79	204.88	205.44	204.94	204.52	204.21	203.77	204.21	202.99	205.99	205.12	205.17	204.98	202.69	205.67	203.91	204.29	203.12	204.55	204.19	205.24	205.87	205.28	204	204.69	205.33	205.29	206.74	205.33	204.61	204.49	204.86	204.59	203.21	204.66	204.32	204.63	205.1	204.69	204.37	205.82	204.52	204.88	205.48	206.54
199.29	200.82	199.95	201.99	200.73	200.99	198.7	201.92	200.01	199.59	201.39	200.13	201.64	200.79	201.11	200.26	200.08	200.15	198.89	200.53	199.52	199.69	199.34	200.3	199.39	200.06	201.57	201.04	201.3	201.32	201.05	199.34	200.53	199.4	200.81	200.64	200.71	199.66	199.99	201.53	199.76	199.34	199.83	200.91	200.46	199	199.49	200.75	200.02	201.8
204.65	207.13	206.6	205.95	205.69	206.71	206.78	206.47	206.57	206.73	206.03	207.57	207.74	205.87	206.27	207.43	206.2	207.59	205.52	206.47	206.58	206.57	207.42	206.81	206.07	206.6	205.21	208.29	206.19	207.82	206.27	206.73	207.51	205.89	205.48	206.06	205.18	206.43	206.58	207.68	206.82	207.71	206.61	205.72	206.17	205.81	207.28	206.52	205.94	205.76
209.97	208.42	207.59	209.77	210	208.51	208.43	209.8	209.65	211.85	209.41	208.92	210.21	210.02	209.72	209.43	210.73	209.18	210.88	209.05	209.14	209.84	210.53	209.68	209.32	210.34	208.48	208.14	208.78	209.1	211.32	207.88	208.88	210.95	208.21	209.65	208.33	209.62	210.05	209.59	209.76	208.63	209.49	209.14	208.64	210.66	210.06	209.4	209.69	211.67
211.57	211.1	211.31	212.28	211.41	210.84	212.32	212.83	212.08	211.06	212.01	209.89	211.85	210.66	212.89	211.61	209.29	210.63	211.86	211.97	210.19	211.34	213.73	212.92	210.91	211.44	210.9	210.02	210.81	210.45	213.17	210.98	211.4	212.12	212.3	211.2	212.63	211.76	212.55	211.74	213.29	210.64	211.23	212.48	212.21	210.61	211.01	211.72	211.91	212.74
194.72	193.48	193.73	192.35	194.77	192.91	193.04	193.11	193.77	193.51	194.21	194.82	193.32	193.74	193.75	194.1	194.07	195.24	193.78	194.31	196	192.77	194.77	194.05	194.4	194.41	195.21	193.58	195.07	193.67	193.88	193.49	192.79	193.66	193.89	193.57	194.53	193.57	195.92	196.02	194.73	193.18	193.48	194.63	195.12	192.21	193.68	194.87	192.34	193.33
204.76	205.36	205.32	204.45	204.9	203.92	205.03	206.16	204.77	204.82	205.36	206.83	204.44	205.38	204.52	203.83	205.98	203.68	205.2	204.76	204.91	205.48	203.71	204.55	204.14	205.71	204.97	204.47	203.78	205.42	203.97	205.55	205.27	203.04	204.73	205.88	203.51	205.66	203.8	204.56	205.41	203.06	204.52	204.63	205.84	206.66	206.33	204.11	204.38	204.9
208.51	207.72	207.81	207.78	208.46	208.02	209.22	209.58	208.95	208.75	209.8	208.68	208.04	207.52	207.88	208.1	208.39	208.86	209.84	209.04	208	206.76	210.34	209.71	208.82	207.87	208.27	207.92	208.21	210.15	208.69	209.81	207.45	206.35	208.45	209.16	208.78	208.98	210.09	208.86	210.03	208.76	209.23	209.12	208.55	208.62	208.83	208.51	209.99	209.58
208.86	207.31	207.98	209.65	211	209.6	210.8	209.08	208.68	209.23	209.88	208.35	207.81	208.57	207.79	209.85	208.56	210.06	209.59	207.34	209.2	208.84	209.82	207.35	208.81	210.86	208.83	209.07	208.98	210.08	207.71	207.17	207.58	208.15	207.84	209.01	208.87	208.61	208.92	207.66	208.37	208.95	207.62	209.21	209.9	208.2	211.25	208.29	209.08	208.43
205.11	206.48	206.59	204.92	205.88	207.37	206.44	207.68	207.33	206.64	206.63	205.66	207.36	207.26	208.07	206.66	205.36	205.43	208	207.31	205.75	205.62	206.36	205.74	206.73	207.81	206.8	205.64	206.1	206.23	206.05	205.99	206.65	204.88	205.27	207.61	208.39	207.42	205.88	206.42	205.87	205.3	207.05	205.85	206.42	203.41	207.43	206.1	207.88	206.6
208.81	208.26	208.64	209.02	208	207.69	209.33	207.88	207.47	209.06	205.38	209.29	208.49	207.13	208.13	209.67	208.11	207.7	207.61	208.58	206.68	208.73	210.01	208.7	206.7	207.8	208.7	208.57	209.02	208.13	208.77	208.96	207.37	208.26	207.09	207.6	207.91	207.29	208.59	208.01	208.46	208.85	209.12	207.95	207.61	210.36	208.08	206.85	208.25	208.16
211.01	210.35	212.57	210.78	212.16	211.08	213.42	210.99	211.28	210.79	211.34	212.08	211.58	211.54	210.95	211.17	212.61	212.96	212.76	211.71	211.82	212.72	209.15	209.69	211.49	211.48	211.04	213.17	211.67	211.5	209.61	212.18	211.36	212	211.93	211.4	211.82	212.11	211.74	210.38	211.1	211.16	212.46	212.21	211.25	213.62	212.19	212.08	212.38	211.74
204.05	203.65	202.47	203.49	203.54	204.09	202.76	202.68	203.45	203.19	204.05	202.18	201.42	202.18	204.13	201.19	204.79	204.19	202.89	203.62	203.3	204.03	204.21	203.2	203.8	202.96	203.7	203.06	204.76	203.2	203.33	204.1	202.56	203.25	203.22	203.38	202.92	204.48	202.86	203.36	201.79	203.27	203.4	203.09	202.95	203.53	202.46	201.89	204.22	203.1
192.2	194.43	194.92	192.95	193.17	193.57	193.11	193.77	193.62	193.49	194.51	192.84	194.29	194.47	193.73	194.8	195.73	192.59	194.3	194.42	194.45	193.95	194.52	195.87	194.21	196.09	193.88	195.05	194.28	193.65	195.1	194.97	194.3	193.07	193.91	193.35	195.07	194.62	194.89	193.9	194.39	193.01	194.37	194.15	194.19	193.82	194.17	193.36	194.57	194.38
203.89	203.76	202.89	204.37	202.58	201.21	203.65	204.09	203.68	202.79	203.53	202.31	202.52	202.85	204.37	202.47	202.36	203.56	203.08	203.29	203.21	203.04	204.51	203.59	205.03	203.18	203.21	202.92	203.06	203.85	202.75	203.21	204.35	203.48	201.7	203.58	202.01	204.34	203.6	201.68	204.3	206.24	202.34	201.98	203.36	202.65	202.57	202.98	202.64	203.21
204.23	204.84	202.26	206.94	203.5	203.31	203.91	204.78	206.69	203.67	204.43	202.73	203.86	202.11	203.21	204.74	204.98	206.48	204.42	203.26	204.42	204.31	203.83	205.57	204	204.89	202.72	204.68	204.21	205.16	203.47	205.4	203.66	204.55	204.42	204.63	202.8	204.43	204.04	204.86	203.52	203.36	204.92	203.62	202.54	204.65	204.81	203.61	204.26	204.59
201.96	199.34	197.67	199.1	197.8	198.6	200.06	199.7	199.58	199.06	198.21	200.35	200.73	199.36	198.22	198.61	199.69	200.54	199.11	200.34	197.56	199.18	201.14	200.21	198.54	198.97	198.8	200.01	199.85	200.02	199.62	198.41	200.45	199.38	198.41	199.03	199.39	198.73	197.95	201	198.8	199.67	198.66	198.25	197.91	199.69	199.86	200.53	200.35	200.44
204.56	203.05	203.85	203.27	203.88	203.22	204.16	204.26	204.6	204.36	205.07	204.64	203.11	204.36	202.38	202.33	203.67	205.07	204.75	205.5	201.65	202.21	203.51	202.63	203.78	203.78	203.51	203.06	202.84	203.3	204.26	204.6	204.66	204.24	204.21	203.29	204.51	203.9	203.87	204.39	201.85	204.18	203.86	204.01	203.2	204.97	204.38	202.77	203.88	202.82
208.11	207.71	208.38	207.22	208.91	210.7	206.82	207.02	207.96	207.6	208.92	207.59	208.58	208.18	208.04	208.96	208.83	206.7	207.28	208.33	207.18	207.75	208.27	209.6	206.4	207.43	208.22	208.76	207.48	208.63	207.22	210.51	208.05	209.03	207.7	208.07	208.67	206.78	207.21	208.14	206.42	208.28	208.49	207.13	208.42	207.15	208.2	208.71	208.65	207.51
213.47	213.26	212.15	214.31	211.91	213.64	213.39	213.01	213.26	213.35	212.5	214.17	212.71	212.31	213.86	213.26	212.87	211.84	213.97	210.38	212.49	211.98	214.13	213.8	212.06	213.69	212.87	211.61	212.82	211.56	213.56	213.75	212.06	211.96	214.05	213.75	212.48	212.52	212.89	213.32	212.84	213.11	213.9	213.11	211.77	213.5	212.27	212.79	212.73	213.08
195.74	195.29	194.69	194.88	194.51	195.98	195.3	196.58	195.43	194.22	194.61	195.05	194.78	195.9	195.7	196.44	194.61	195.54	194.47	196.27	195.05	193.74	194.65	193.99	195.59	194.04	195.92	195.16	194.77	195.49	194.39	194.65	194.6	195.07	195.92	195.35	195.35	195.09	195.99	196.26	194.86	195.32	195.8	194.02	195.5	195.37	193.83	195.98	196.44	195.72
210.22	208.22	209.93	207.81	208.43	208.49	208.34	207.99	207.36	206.47	208.05	210.11	208.13	209.09	209.29	208.77	208.72	208.93	208.25	208.04	209.33	207.72	208.64	208.5	209.34	208.8	207.87	207.92	208.94	207.87	209.55	209.32	207.52	207.55	210.22	208.6	207.51	208.35	209.02	209.58	209.15	208.34	209.5	208.39	208.83	208.31	207.21	208.24	209.28	208.53
208.86	209.86	210.2	207.49	206.97	207.46	208.72	209.47	209.18	208.94	208.61	209.83	209.67	207.2	210.38	208.33	208.45	208.71	209.53	207.89	208.32	208.9	208.5	207.35	209.93	209.08	209.01	208.87	208.52	209.04	207.6	209.45	208.97	208.02	209.63	209.84	208.46	209.47	208.76	208.63	209.43	209.92	207.47	210.19	208.07	208.83	207.82	209.71	208.3	210.01
206.89	208.18	209.21	207.79	207.22	208.42	206.63	207.66	209.63	206.55	208.49	208.96	208.32	207.41	206.46	209.31	206.75	208.39	206.56	208.97	207.24	207.91	206.46	207.36	208.64	207.6	207.21	208.65	206.25	207.93	207.81	208.15	206.52	206.76	207.54	208.28	207.78	207.75	207.16	206.71	207.53	207.81	207.73	208.59	208.02	206.43	208.18	207.61	206.61	207.84
202.85	202.88	202.17	203.08	203.9	200.57	202.32	203.62	203.61	200.79	202.79	203.4	200.28	204.44	202.32	204.5	201.73	200.76	202.54	202.3	203.08	203.97	201.45	202.42	202.79	202.29	200.59	203.1	201.4	202.14	203.8	202.98	201.49	203.03	202.73	202.2	203.68	201.22	204.42	203.44	203.38	202.12	203.47	203.24	200.34	202.25	202.95	202.78	200.66	202.52
196.35	194.22	196.68	194.63	196.86	195.87	195.41	194.07	194.49	193.7	196.39	192.7	195.13	195.33	195.85	195	194.24	195.1	196.04	194.67	195.75	195.07	195.99	195.41	195.01	194.77	195.54	195.28	193.1	195.05	194.77	195.7	193.17	195.19	196.23	195.26	195.51	195.2	193.17	196.05	195.88	193.66	194.88	193.92	194.77	195.45	195.91	194.76	195	196.25
211.98	212.96	213.82	212.56	211.67	215.05	213.71	212.5	212.89	213.2	213.41	212.35	212.6	213.49	213.49	214.69	211.92	211.14	212.83	213.41	213.36	212.49	213.03	213.79	214.03	211.78	212.33	213.76	213.63	212.78	214.64	212.07	213.77	214.22	213.21	212.77	213.15	212.99	213.05	212.89	214.26	212.7	212.36	213.43	213.49	212.41	213.84	212.26	214.09	212.2
203.6	203.62	202.43	203.24	203.77	202.58	204.09	203.26	202.82	202.41	203.94	202.22	204.01	204.25	203	203.67	203.56	203.79	203.43	202.57	204.25	204.03	203.06	203.59	203.34	202.75	203.6	204.91	203.24	203.09	203.97	203.54	204.63	203.12	203.37	204.09	203.85	203.89	201.92	203.22	203.98	202.22	203.41	203.8	202.61	202.8	202.61	203.54	203.48	202.77
203.45	203.33	203.78	203.64	205.22	203.41	202.92	205.77	203.83	203.77	203.74	205.38	203.23	202.26	203.76	203.69	201.64	203.22	204.68	202.28	203.98	204.9	204.51	203.04	203.35	205.43	204.22	204.74	202.7	204.63	201.45	205.19	203.69	203.13	204.05	204.34	202.71	203.71	203.71	204.16	204.9	202.59	202.8	204.09	204.1	203.55	204.84	203.46	203.73	203.55
209.61	206.97	207.97	208.62	208.45	208.46	208.15	209.33	209.61	208.55	207.77	207.52	207.94	208.54	209.47	208.66	208.96	209.68	209.94	208.79	207.04	207.36	208.69	208.79	208.86	209.41	208.7	208.86	208.66	207.19	208.37	207.82	208.63	207.36	208.36	206.61	207.06	208.38	209.13	208.85	207.02	209.37	207.78	208.08	209.43	206.86	207.6	209.38	207.73	207.5
201.25	200.34	199.11	199.85	198.51	200.51	200.07	200.89	199.28	199.97	199.54	200.28	201.82	201.21	199.79	200.68	200.82	201.02	200.14	200.7	200.64	199.54	199.42	199.1	200.02	201.23	200.25	200.52	202.08	200.68	200.32	200.3	199.94	200.75	200.62	200.14	200.9	200.92	200.91	200.53	202.24	200.19	199.41	199.68	199.99	200.62	201.07	200.74	200.56	201.71
203.83	202.17	202.97	203.48	204.81	203.32	202.47	203.07	202.68	202.33	202.96	201.73	203.68	202.11	202.86	204.04	202.31	203.97	203.15	203.08	204	204.1	201.92	203.7	203.19	203.23	203.58	203.54	203.57	204.21	202.72	202.74	204.1	202.28	203	203.15	203.91	204.2	202.83	202.42	201.87	202.85	203.75	204.53	203.4	202.66	203.68	201.94	202.84	203.15
208.89	206.66	207.6	207.4	208.68	206.46	206.9	206.73	207.73	207.38	206.49	207.56	205.04	207.19	206.94	208.84	205.45	209.34	206.58	207.35	207.49	207.25	207.96	205.48	206.9	206.9	208.22	207.62	206.83	207.52	207.08	205.92	208.43	208.38	208.61	206.22	208.82	208.94	206.86	208.77	207.2	207.2	209.69	207.44	207.68	208.72	207.04	207.25	206.83	208.19
211.7	210.39	213.66	211.53	211.84	214.45	213.47	212.94	213.91	214.5	212.82	212.27	214.8	212.23	212.35	212.49	213.79	212.81	211.6	213.99	212.67	213.12	214.25	213.75	211.68	213.52	212.65	212.53	213.6	213.5	213.57	211.79	212.97	212.74	212.61	213.4	211.92	214.01	212.43	212.85	211.47	212.4	213.1	212.6	214.91	212.38	212.88	213.66	214.21	212.18
218.62	217.64	217.93	216.55	217.29	217.95	217.39	217.11	217.08	217	218.07	216.24	216.7	217.64	216.97	217.62	216.4	217.33	216.2	217.19	216.58	216.44	217.39	218.46	216.62	215.31	218.82	216.71	216.62	215.89	216.72	217.13	217.51	216.31	216.45	216.35	216.04	215.79	218.93	216.4	217.28	217.17	216.37	217.14	217.38	216.95	217.06	216.59	216.05	216.72
217.4	215.71	217.55	216.88	217.39	218.67	216.36	217.63	217.92	216.77	218.14	216.39	216.96	216.88	217.04	216.7	216.11	215.94	215.97	215	216.65	216.79	216.24	215.4	216.93	217.76	216.82	215.88	216.17	216.07	217.79	216.25	218.29	216.96	216.98	218.61	217.03	215.74	214.88	216.04	216.94	217.02	215.93	216.77	217.29	216.31	216.61	218.16	217.41	216.73
202.74	204.58	202.2	203.09	204.04	204.3	203.17	201.66	203.68	203.01	203.37	203.46	202.44	203.72	203.32	202.72	204.41	202.83	201.92	202.15	202.48	204.17	203.55	204.35	202.92	203.43	201.93	203.95	202.56	202.87	204.65	204.27	203.27	203.84	203	202.52	202.87	203.73	202.36	204.21	203.43	202.7	203.18	202.84	203.49	203.85	204.2	201.19	204.4	202.07
203.11	202.35	203.19	201.76	203.82	204.09	202.42	204.84	203.87	204.69	203.41	203.71	204.4	203.84	202.27	204.06	202.3	204.41	203.82	204.99	203.05	205.65	203.17	202.18	203.39	203.66	202.76	203.96	203.42	202.79	203.88	203.18	202.84	203.15	202.45	203.86	203.36	202.97	203.23	203.23	203.14	204.47	202.25	203.26	202.99	203.11	204.53	204.4	202.94	203.57
211.04	211.82	211.55	211.11	211.98	210.81	211.63	212.51	212.12	211.06	212.12	211.21	210.93	209.76	211.09	212.34	211.61	211.62	211.67	210.63	212.74	213.27	211.87	212.23	212.59	211.43	209.14	212.58	211.68	211.72	210.56	211.42	212.28	211.86	211.23	211.72	211.81	211.05	210.27	213.29	211.42	210.57	211.84	212.94	212.39	210.17	212.33	211.2	211.8	211.29
199.19	198	196.88	199.31	199.29	197.59	196.86	197.53	199.5	197.56	198.38	197.82	198	198.57	197.49	198.56	197.96	199.1	197.77	198.88	199.24	197.74	196.52	198.69	198.13	198.82	198.13	198.65	199.23	198.24	198.16	197.69	198.55	199.03	198.22	196.84	198.51	197.73	199.25	197.91	196.51	198.32	196.94	198.15	198.78	198	197.92	198	198.11	197.26
216.34	217.69	216.22	216.69	218.34	218.22	217.63	219.36	216.88	218.35	217.42	217.82	219.03	217.94	217.61	218.73	218.8	216.75	218.33	217.68	217.99	216.65	217.99	216.52	217.99	217.31	219.5	219.5	218.96	219.18	218.06	217.5	217.4	216.93	219.61	219.32	217.69	218.75	217.21	218.07	217.93	218.13	217.24	218.47	217.16	217.97	216.81	218.41	219.13	218.12
208.63	207.44	207.35	205.99	207.22	208.2	207.5	208.12	208.43	208.82	208.35	208.12	208.79	207.12	206.44	208.6	209.32	207.11	208.32	208.47	208.55	208.06	207.69	207.17	208.92	206.77	207.48	209.01	206.75	206.94	207.58	208.02	209.19	208.66	208.76	205.73	206.48	207.2	208.45	208.99	206.63	207.58	207.5	208.52	208.34	208.51	207.34	206.75	207.93	208.51
204.09	204.28	204.18	203.77	203.82	204.29	204.27	203.5	202.15	202.16	203.66	203.62	204.69	204.07	203.19	202.49	203.57	202.78	204.01	203.86	203.55	203.28	203.12	203.96	204.31	203.5	202.79	202.71	203.91	203.91	203.18	203.18	203.94	202.31	204.88	203.37	201.74	203.41	203.7	203.99	204.45	202.94	203.67	203.86	203	204.24	202.82	204.13	204.51	203.15
209.04	207	208.63	209.81	207.24	207.16	207.49	206.77	208.57	207.67	207.53	207.53	205.98	206.44	207.28	207.64	208.54	208.16	208.66	206.91	208.68	208.93	205.7	206.64	209.38	206.95	207.46	206.57	207.56	207.88	206.31	207.04	208.64	207.05	207.29	208.46	207.62	206.87	209.24	207.09	208.15	208.48	208.03	208.71	207.18	208.23	207.06	208.79	208.48	210.13
206.48	208.14	207.35	208.16	205.02	206.13	207.34	207.93	207.46	207.5	208.48	205.91	207.61	207.24	207.39	207.56	207.69	207	207.56	207.12	206.67	207.86	207.9	207.72	206.95	208.12	207.08	206.91	207.34	208.15	208.91	207.54	208.56	206.42	207.16	209.15	208.48	207.76	206.45	207.77	207.76	207.64	206.57	208.21	206.78	206	206.25	206.52	208.62	208.14
199.71	198.52	198.55	199.11	199.23	199.95	199.43	200.73	201.1	199.09	199.05	198.72	199.1	200.62	200.11	198.77	200.06	200.16	200.53	198.48	199.29	198.77	198.28	199.31	199.42	199.35	200.19	200.26	200.31	197.79	197.27	198.69	197.81	199.04	200.63	197.65	198.73	198.15	199.31	199.99	199.18	198.02	199.03	199.02	200.11	200.61	200.12	198.18	199.26	199.33
216.53	219.48	217.77	218.82	216.48	216.8	217.05	217.56	217.92	218.73	216.24	217.56	217.74	218.7	216.64	216.79	217.54	218.1	217.92	217.8	218.99	218.19	218.64	217.06	217.39	217.27	217.38	217.08	218.09	216.57	217.86	217.72	218.27	218.38	218.3	218.5	218.3	216.54	217.04	217.87	217.23	219.64	215.08	218.39	218.08	217.64	218.12	216.82	217.64	218.52
203.73	202.44	201.22	203.01	203.54	202.19	203.79	202.63	203.81	202.41	201.69	203.54	203.56	202.99	202.19	203.15	204.3	202.51	203.55	202.73	203.4	203.45	200.32	203.15	202.38	202.18	203.25	201.38	201.67	202.82	202.88	201.85	203.51	201.95	201.43	202.21	203.78	202.17	201.79	202.83	202.4	202.24	203.79	202.93	203.32	202.16	200.67	203.78	203.23	201.55
202.1	203.42	202.19	204.71	202.31	202.28	201.76	203.25	202.16	203.14	202.25	203.22	201.13	203.2	201.03	202.75	202.52	201.71	203.09	203.09	204.47	201.38	202.4	202.88	203.8	202.68	202.71	202.81	203.82	202.41	202.03	202.87	202.87	203.07	203.68	203.15	204.69	201.33	201.97	204.26	204.9	202.07	203.05	202.54	202.45	203	202.66	202.79	201.07	203.46
203.16	203.98	202.54	203.48	204.21	204.26	203.41	205.69	204.18	204.71	203.49	203.51	202.39	205.46	203.72	202.94	203.59	204.34	203.52	205.46	204.08	202.01	203.79	203.55	203.75	203.29	203.65	204.67	202.33	204.89	201.94	203.76	202.86	203.97	204.04	205.34	204.06	204.06	204.33	204.04	203.24	203.2	205.03	204.02	202.38	205.01	203.74	204.61	204.06	204.47
217.22	216.94	217.66	216.95	217.12	218.34	216.9	217.69	216.35	217.38	218.75	215.93	217.87	218.04	217.33	217.05	215.82	216.95	217.71	217.37	217.35	218.29	216.07	217.19	217.29	216.06	217.04	216.46	218.1	217.56	215.94	216.81	215.18	218.66	217.06	216.12	217.45	215.86	218.08	216.42	216.48	217.19	216	216.56	218.3	217.36	217.31	215.99	217.83	216.38
217.26	217.43	216.33	216.66	215.06	216.44	216	216.18	216.81	217.17	219.1	216.06	216.67	216.59	216.39	217.31	215.79	218.21	216.02	216.91	217.11	217.75	217.48	216.25	218.71	216.1	216.78	216.29	216.86	217.61	217.98	217.72	216.3	216.02	217.77	217.79	215.5	217.45	215.83	217.44	217.14	216.97	216.48	217.66	217.3	217.33	216.17	217.05	217.18	217.94
197.86	199.24	199.9	200	198.85	197.92	198.62	199.47	198.78	198.68	200.62	200.01	196.18	199.61	198.21	200.06	199.49	198.82	199	200.26	201.84	201.2	199.1	199.77	199.48	198.59	198.99	198.83	201.1	198.86	199.62	198.54	200.14	199.61	198.99	200.55	198.57	198.58	198.64	199.75	199.2	198.49	198.66	198.19	198.97	199.28	198.56	199.97	198	199.28
201.85	202.88	202.5	204.26	203.23	202.38	202.02	202.78	203.43	201.48	201.24	204.36	202.71	201.58	201.03	202.68	202.27	201.63	203.57	203.12	203.22	202.51	202.78	201.77	201.7	202.01	204.17	203.28	201.29	202.55	202.97	202.14	201.05	202.7	201.6	203.33	203.27	204.24	202.91	204.13	202.25	201	202.58	201.81	203.58	203.55	203.25	201.01	202.94	202.19
212	213.04	213.15	210.25	210.63	212.34	211.19	211.7	213.25	211.39	212.76	212.67	212.46	211.22	210.54	212.05	211.22	210.62	209.95	211.6	210.48	211.83	212.9	211.33	211.35	211.69	210.57	212.08	213.49	212.98	212.78	211.46	210.27	210.73	211.56	212.35	209.46	213.36	209.72	212.48	211.07	210.97	209.87	210.73	210.15	210.32	212.63	210.52	211.62	210.75
212.5	214.18	214.05	213.04	213.92	212.9	214.78	214.14	213.02	213.32	212.4	213.46	213.59	215	213.07	215.01	213.77	215.55	214.8	214.14	213.76	214.66	214.35	213.9	213.53	212.13	213.84	212.79	213.31	213.9	215.45	215.14	214.26	213.13	214.43	214.85	214.45	213.87	214.41	215.82	213.6	212.75	213.9	213.63	213.34	213.31	213.17	213.68	212.72	213.25
212.74	212.45	213.08	212.66	213.82	211.59	212.73	210.82	212.63	212.06	212.15	212.65	211.91	212.69	212.6	212.38	212.35	213.21	211.34	211.75	212.54	211.9	212.78	214.09	212.68	212.94	212.13	211.87	212.14	212.26	211.83	212.84	212.54	212.43	211.54	213.45	213.39	212.74	211.83	211.2	212.34	213.34	212.12	211.33	211.87	212.52	214.43	212.53	210.97	211.29
210.99	211.23	213.55	212.55	211.89	212.31	211.91	214.48	212.73	212.76	211.62	212.43	213.79	212.98	212.26	211.98	212.74	212.64	211.96	214.06	211.05	213.57	212.96	212.96	212.66	211.31	213.1	211.15	211.57	213.43	211.53	212.75	211.89	212.14	212.54	213.68	211.31	211.81	213.38	213.07	212.04	213.4	213.04	211.92	212.01	212.22	213.89	212.18	214.06	212.69
202.43	203.23	202.81	204.12	203.86	204.39	204.5	203.57	203.41	203.89	204.34	203.57	202.55	203.81	202.93	202.79	202.66	203.26	204.19	203.97	203.24	202.4	203.13	203.55	201.89	204.56	201.39	202.46	203.98	203.93	203.74	204.5	204.63	203.62	203.79	202.92	204.09	203.31	203.51	203.86	203.12	203.76	203.31	204.65	203.41	204.5	202.93	202.94	202.83	202.31
203.57	204.42	203.78	202.54	202.49	203.08	203.48	202.37	204.08	203.82	202.49	202.93	203.33	203.84	204.93	203.2	203.07	203.92	202.83	204.32	204.72	203.1	204.16	203.42	204.08	203.2	203.3	201.05	204.69	203.75	203.39	204.96	202.26	202.19	203.16	203.15	203.99	204.2	203.79	203.49	204.75	202.7	204.12	202.42	203.85	204.8	203.71	204.54	201.99	203.48
207.58	207.75	206.45	207.58	206.6	208.43	206.57	205.93	209.02	208.17	207.35	207.26	207.24	207.4	208.51	207.9	207.51	208.62	207.37	207.12	208.3	209.08	207.17	207.72	208.14	209.4	208.08	209.35	207.37	207.71	207.8	207.68	208	207.66	206.94	206.01	207.89	206.58	207.6	207.45	206.66	208.79	208.37	207.08	207.39	207.51	208.13	207.4	207.97	206.52
213.87	213.36	214.19	213.1	213.03	213.83	212.52	213.25	212.32	212.14	214.42	211.38	213.25	212.58	214.31	213.24	213.37	213.14	213.89	212.01	213.15	212.34	213.43	212.88	213.43	211.98	211.35	212.06	211.87	213.4	213.26	213.1	213.42	212.9	211.81	212.65	212.53	210.91	212.34	211.55	211.63	212.68	211.29	212.82	213.13	212.32	213.17	211.39	212.66	211.03
203.74	204.6	202.5	203.24	203.37	203.63	203.1	203.67	201.96	203.36	202.75	202.83	204.33	203.02	203.61	203.85	203.14	202.77	204.7	202.05	201.76	204.6	203.14	205.17	204.11	202.66	202.57	204.64	204.18	203.34	202.3	202.08	202.58	204.39	202.38	202.99	202.19	204.01	203.01	202.4	202.79	203.48	204.33	205.09	202.38	203.7	204.09	203.37	203.67	203.21
209.73	208.81	206.52	208.56	208.67	208.54	207.24	209.21	207.94	208.23	207.13	210.23	210.09	210.5	208.36	208	208.37	209.49	209.41	207.36	208.07	207.85	207.74	209.81	207.81	207.02	206.12	209.08	210.05	207.84	210.23	208.97	209.31	209.26	208.43	209.43	208.51	208.49	208.04	209.81	208.48	208.36	208.97	207.81	207.09	208.73	209.18	208.4	206.94	208.26
208.55	207.18	207.47	208.25	208.8	207.95	207.99	207.42	207.79	208.11	209.84	208.26	208.42	207.65	206.72	208.07	208.7	206.77	207.41	207.19	206.81	207.8	207.1	208.08	207.92	208.48	207.56	206.92	206.96	208.47	208.18	207.03	208.22	207.07	207.34	208.86	208.37	206.62	206.85	208.72	207.96	209.05	207.47	206.98	207.57	208.87	207.95	206.58	207.5	208.8
196.35	194.37	196.26	194.6	194.49	195.15	194.69	195.28	196.5	194.52	194.55	196.4	195.09	194.85	193.57	195.51	194.8	195.24	195.95	193.47	194.64	195.99	193.74	194.65	196.41	194.07	193.71	197.18	194.28	195.16	195.24	193.74	196.86	193.84	194.36	194.75	193.23	194.15	194.1	195.49	194.6	195.24	195.92	196.09	195.39	193.34	195.52	193.82	195.59	196.22
201.39	199.64	200.6	201.14	201.38	200.79	200.94	203.29	199.44	202.72	201.26	201.94	200.15	202.37	202.38	201.56	203.62	200.22	203.09	199.51	201.35	202.05	201.22	201.2	201.42	200.88	201.63	202.41	201.28	201.6	200.15	200.48	203.17	199.51	200.42	200.9	201.56	201.15	200.84	200.4	202.62	200.47	201.54	200.78	199.66	202.39	202.53	201.87	200.04	200.69
205.06	206.21	205.1	204.93	206.16	206.22	205.82	205.59	206.26	204.86	206.19	205.62	204.62	203.59	206.44	205.86	205.44	204.9	206.01	204.56	204.75	205.91	205.31	206.89	205.25	204.58	205.31	204.78	206.93	204.24	205.04	206.02	205.62	206.57	206.69	203.13	204.65	206.18	206.22	205.65	206.94	203.66	206.8	205.59	206.77	206.04	204.48	205.26	207.29	206.29
205.24	205.98	204.59	206.64	205.93	205.54	206.17	206.07	206.56	204.64	205.71	205.97	204.05	205.06	204.65	205.72	206.62	204.27	205.8	207.09	205.7	205.42	205.43	205.98	206.01	204.7	205.74	205.78	206	205.69	205.48	205.5	207.32	205.26	205.3	204.68	206.33	205.31	206.7	206.39	205.7	206.09	206.68	204.77	204.85	206.95	206.05	207.22	205.51	206.09
204.17	204.78	203.89	203.04	203.87	204.3	204.2	204.03	204.77	202.18	203.51	203.65	203.23	203.1	204.33	202.85	202.69	204.4	204.09	204.06	203.47	203.45	202.77	204.22	204.62	204.35	201.9	202.22	203.07	204.28	202.83	202.76	202.06	204.24	202.35	203	203.14	203.05	204.25	204.33	204.38	202.57	203.52	202.74	203.82	202.78	203.86	203.28	203.79	202.16
213.69	213.86	212.67	214.54	213.64	213.57	211.92	212.44	214.3	214.61	213.11	214.7	214.29	213.66	213.18	214.97	213.59	212.79	213.09	214.03	214.51	213.41	213.25	213.15	212.56	212.86	214.13	214.28	213.64	214.66	213.98	212.85	213.78	214.76	213.66	213.19	214.11	215.38	213.05	213.97	212.33	213.69	215.08	213.24	212.59	214.31	212.75	214.8	212.7	214.26
217.15	217.49	217.01	216.69	218.33	217.06	216.84	217.11	216.63	218.12	218.11	216.86	217.64	216.06	216.55	216.16	217.04	217.39	216.7	217.53	217.45	217.6	216.42	215.65	216.8	217.14	216.28	216.01	215.58	216.02	217.45	217.42	217.74	217.31	215.72	217.64	217.22	218.66	217.57	214.53	217.18	217.23	217.24	217.13	218.12	217.35	216.5	216.02	216.59	216.51
208.26	208.2	206.5	206.63	207.21	207.31	207.71	207.18	208.09	208.7	207.24	207.27	208.66	208.86	207.93	208.56	205.74	206.72	207.99	207.7	208.9	206.95	208.15	209.04	208.49	208	207.01	207.57	206.21	208.25	206.47	207.31	205.87	206.18	208.54	207.59	206.43	208.01	207.67	206.79	206.73	207.18	209.28	207.04	207.7	208.17	207.42	206.77	207.27	207.2
201.67	201.37	202.54	200.84	203.76	201.58	203.79	202.28	203.49	202.09	201.32	202.41	203.86	203.54	202.81	202.09	203.55	201.91	201.33	202.22	202.45	203.19	202.73	202.37	202.22	202.23	202.96	201.55	203.52	204.03	203.77	202.71	202.93	202.21	204.08	202.36	201.25	201.27	201.87	202.31	201.79	201.46	203.71	201.6	202.66	202.71	200.8	203.68	203.54	201.75
209.07	207.68	208.01	207.15	207.9	208.63	208.89	207.57	209.84	207.45	206.91	208.35	209.3	207.53	209.92	209.34	208.94	208.27	208.49	209.65	210.12	208.58	208.13	209.27	208.3	209.48	208.58	209.73	208.21	208.18	209.79	208.48	208	208.85	209.22	209.15	207.51	208.13	209.83	208.92	209.43	208.08	206.38	209.88	208.67	209.68	207.81	209.63	208.89	209.81
203.21	202.8	201.22	201.99	202.81	202.42	201.94	202.66	200.91	201.74	202.31	201.37	202.93	202.29	202.43	202.68	203.29	202.64	202.62	202.32	202.03	202.21	203.69	202.13	202.33	203.47	201.76	202.48	203.57	203.83	203.32	204.04	203.77	201.07	202.52	202.31	203.69	202.78	202.74	202.34	203.69	202.25	203	203.29	202	203.2	203.51	202	201.89	201.7
208.22	208.39	209.43	208.29	208.53	206.97	209.16	207.19	207.67	207.44	208.35	208.45	208.36	207.63	208.87	208.21	207.44	208.29	208.46	208.15	209.57	208.29	209.25	210.17	208.42	209.21	209.72	209.34	209.39	208.85	207.59	208	209.73	206.78	208.42	207.44	207.6	208.71	207.33	208.15	209	207.95	207.26	209.18	209.02	209.46	208.62	209.71	208.62	208.87
199	200.13	199.2	199.87	199.39	200.88	200.03	201.02	199.21	201.39	201.19	198.78	200.71	201.15	200.07	199.9	199.45	199.72	201.27	199.49	200.06	200.18	200.16	201.03	200.28	199.24	201.06	200.71	199.51	198.75	200.04	200.2	199.92	200.7	199.91	200.03	201.04	200.84	200.74	200	198.94	202.09	201.14	200.51	200.57	200.77	200.73	201.26	200.42	200.34
211.59	210.4	211.78	211.94	210.25	211.26	211.27	209.74	211.07	212.1	209.94	210.67	210.93	211.61	210.55	209.28	210.92	211.79	212.39	210.31	211.12	210.64	210.87	212.49	211.75	209.48	211.78	211.36	211.21	210.57	212.34	212.76	210.86	211.76	212.2	213.01	211.46	211.75	211.89	210.87	211.02	211.29	211.01	211.02	210.39	211.51	210.41	210.82	212.07	210.2
207.08	207.99	207.66	208.37	208.69	207.91	207.93	207.72	206.35	206.96	208.4	205.86	208.16	207.97	208.56	206.8	208.35	208.06	208.76	206.8	206.71	208.29	207.36	207.85	207.38	209.01	207.41	208.75	207.75	207.25	207.84	206.04	206.94	207.94	207.35	207.28	205.81	207.18	207.43	207.85	209.04	208.09	207.34	206.73	207.83	207.3	208.73	207.39	209.81	207.8
199.29	196.69	197.55	198.7	197.9	199.35	197.31	198.04	198.4	198.07	198.24	197.37	197.08	198.5	196.2	197.15	197.79	197.26	196.82	198.12	197.3	196.44	198.53	197.94	198.08	198.16	198.69	198.95	198.91	198.35	196.84	197.68	196.29	198.16	198.2	198.48	196.98	197.62	198.79	198.38	198.06	196.28	196.25	196.98	196.21	198.35	197.34	198.2	197.61	196.97
206.07	204.73	205.78	205.3	205.62	206.48	204.73	205.43	204.72	204.85	205.76	206.51	206.02	205.61	205.78	205.87	205.33	205.79	205.26	206.37	205.71	206.15	206.83	206.1	204.96	205.53	206.85	205.82	204.8	205.01	206.01	205.61	205.37	206.6	205.61	204.63	206.36	204.86	203.64	203.85	204.35	205.66	205.3	205.38	206.4	206.35	206.44	205.89	205.31	204.78
208.89	208.62	206.94	208.69	207.16	207.29	208.24	208.59	209.04	206.58	206.49	206.41	209	207.46	208.7	207.38	208.43	208.08	207.12	209.5	207.44	208.7	209.42	206.95	206.69	208.31	209.46	208.16	208.42	207.8	206.1	207.23	207.5	207.05	207.13	207.13	206.62	208.42	208.22	207.95	208.22	207.67	208.01	208.26	206.87	208.32	208.13	207.08	206.86	207.34
211.03	210.6	209.83	212.62	213.85	212.2	212.86	211.75	211.84	211.81	211.58	210.92	212.72	212.61	211.59	210.59	211.9	210.89	211.5	212.06	210.07	212.12	212.14	212.3	212.29	211.07	211.27	210.3	211.68	211.54	210.94	211.57	212.45	211.5	211.91	211.29	211.27	212.66	211.07	213.12	211.54	210.85	211.11	211.77	212.9	212.49	211.67	212.46	209.93	211.94
212.05	213.52	210.41	211.82	212.02	211.88	210.72	211.89	211.07	213.39	212.29	211.09	210.22	211.72	212.17	211.86	210.93	210.45	210.64	213.05	212.94	210.46	211.15	211.99	211.87	211.2	212.19	210.72	212.58	211.02	211.6	212.7	212.49	212.74	210.65	210.52	211.94	211.69	211.4	211.2	212.11	210.66	211.04	211.33	211.84	211.97	211.94	210.83	211.65	212.06
202.31	201.82	203.37	202.32	203.43	202.79	200.16	203.21	203.68	202.35	201.33	201.31	202.31	201.86	201.59	202.56	202.47	203.27	204.31	204.04	202.52	202.59	204.3	200.64	204.71	202.46	201.88	201.94	202.78	201.46	201.8	202.68	202.59	202.56	204.46	202.43	202.57	202.3	201.6	202.37	202.26	202.91	202.15	202.17	201.26	203.96	202.22	201.48	202.33	202.33
209.63	209.36	208.29	208.22	208.18	209.38	209.62	208.69	210.25	208.33	206.68	208.84	209.8	207.57	206.85	210.16	208.31	210.46	207.82	207.99	209.24	208.45	210.05	208.02	209.22	209.78	209.31	208.04	208.82	208.58	209.86	208.64	209.22	207.62	208.41	208.5	209.08	208.55	209.91	209.02	208.51	208.79	209.65	206.97	207.59	206.65	208.42	208.11	209.21	208.67
202.16	202.5	201.1	200.02	202.04	201.31	200.17	200.21	201.94	202.59	200.41	201.11	200.19	201.63	200.35	200.36	201.72	202.2	201.55	201.32	201.33	201.02	200.21	200.98	202.42	201.91	201.68	201.29	203.05	202.75	200	201.58	202.22	200.85	200.24	201.87	201.85	201.56	200.71	201.39	201.71	202.01	201.98	201.71	201.21	202.35	200.33	200.73	199.42	201.78
203.82	201.85	203.5	203.21	203.18	202.86	203.36	202.06	202.64	202.88	202.31	202.61	203.16	202.76	205.59	203.63	204.68	202.93	202.78	203.02	205.33	203.19	201.13	202.29	203.99	204.6	203.66	201.99	203.88	202.14	202.56	202.37	202.28	202.97	202.88	202.85	202.9	201.77	203.24	202.29	203.07	204.69	203.52	201.67	203.08	203.72	202.89	203.8	204.94	204.52
203.56	204.71	204.12	204.58	203.91	204.65	203.42	205.15	205.11	205.05	204.9	205.49	205.35	205.48	203.43	204.74	205.77	204.68	204.19	206.2	205.87	206.45	204.69	206.11	205.56	205.71	205.09	205.63	204.01	204.66	204.2	203.86	205.98	203.41	206.72	205.8	205.02	205.84	204.62	203.89	203.28	205.24	204.33	205.05	204.93	204.58	205.28	204.66	204.94	204.57
202.21	202.2	201.93	202.06	202.27	200.73	201.39	202.77	201.85	200.98	202.4	199.28	201.82	203.2	203.58	202.21	202.44	201.81	202.66	201.43	204.02	202.74	204.59	201.51	202.2	203.68	201.57	201.05	202.47	203.03	202.02	203.14	202.59	201.69	201.16	202.84	202.42	203.19	202.94	202.11	201.59	204.01	202.62	201.46	201.8	201.11	201.43	202.5	201.94	200.89
198.43	200.52	199.98	200.52	199.31	200.82	199.59	199.85	200.62	201.07	201.55	200	199.32	201.36	200.31	201.17	200.55	199.59	200.81	200.31	200.47	199.51	199.66	200.48	200.81	200.52	200.02	200.39	200.53	200.33	200.65	200.73	200.05	200.87	201.72	201.81	201.01	201.14	200.3	200.7	199.35	202.74	200.61	199.91	200.49	200.28	200.29	201.07	200.38	199.7
217.47	215.92	217.72	217.45	213.93	216.99	217.75	217.12	217.22	217.09	218	217.31	216.34	215.04	215.86	214.99	217.28	217.6	217.13	216.15	215.29	216.79	217.12	217.5	217.45	218.1	216.16	216.94	216.45	217.83	216.5	216.28	217.34	217.42	218.51	218.02	216.62	217.89	217.1	218.31	217.79	217.47	217.12	215.24	215.88	218.13	217.55	217.81	217.71	217.02
195.55	193.83	194.77	193.69	193.84	194.96	196.45	195.08	192.33	194.68	194.24	194.35	195.22	194.63	196.02	194.03	194.94	195.51	194.41	194.7	193.61	195.51	194	194.08	195.35	193.3	196.61	193.59	192.48	195.19	195.39	194.37	192.94	194.17	194.34	194.7	194.39	194.81	195.3	194.41	194.7	193.29	194	195.03	194.28	194.52	194.73	193.9	195.16	195.51
208.16	208.13	207.92	208.09	206.96	207.86	208.08	206.92	207.6	207.51	208.59	207.3	208.27	208.11	207.38	209.1	209.1	207.03	207.41	208.18	207.29	206.75	207.02	208.55	206.89	209.14	207.29	207.94	206.98	206.42	207.55	206.68	207.24	207.37	206.47	204.67	208.76	207.13	206.84	206.7	208.06	206.33	207.43	207.15	207.48	207.37	207.02	208.59	208.12	208.62
196.1	194.33	195.39	195.65	195.64	195.05	196.67	196.12	194.76	195.36	194.32	193.03	194.42	195.17	195.51	194.17	196.75	194.69	193.57	195.11	195.56	195.04	195.72	194.64	195.56	195.26	196.14	194.83	195.31	195.54	194.91	196.17	194.68	195.55	196.1	196.03	194.18	195.54	195.55	195.23	193.21	195.13	194.42	194.86	195.9	194.82	195.32	194.92	196.07	196.01
216.59	217.42	215.82	216.23	215.58	217.98	216.6	216.86	216.14	217.59	217.57	216.53	215.81	216.38	217.04	217.88	217.97	216.18	216.18	215.86	216.96	216.98	217.19	218.06	215.73	216.9	217.42	216.39	216.32	217.96	218.38	217.47	216.48	216.75	218.1	216.73	215.44	218.12	216.15	217.41	218.14	218.23	218.73	216.23	216.74	217.24	216.16	218.07	216.46	218.65
210.06	209.14	210.31	208.65	209.39	208.94	209.01	209.34	207.58	209.66	208.39	208.68	209.73	208.96	209.48	209.43	207.32	208.4	208.79	209.76	207.51	208.04	207.49	209.88	209.18	209.57	208.28	209.49	207.82	209.55	209.38	207.13	210.6	208.22	209.94	208.56	207.81	209.2	208.92	208.26	208.7	209.7	210.21	209.42	209.99	209.77	208.05	209.35	209.98	207.8
209.99	210.53	209.94	210.57	210.96	209.41	208.1	207.99	208.39	209.02	207.7	211.02	211.13	207.58	209.76	209.44	209.48	210.62	210.28	210.96	209.66	209.93	209.48	211.02	209.48	210.74	210.5	209.55	210.17	208.77	208.34	209.11	209.63	211.3	209.01	211.32	209.3	209.92	208.97	208.71	209.4	209.48	208.89	208.85	209.66	209.5	209.84	209.55	210.89	209.6
215.18	214.97	218.19	215.17	217.98	217.1	218.22	216.58	216.68	217.18	216.54	216.52	217.42	218.61	216.21	216.99	218.15	216.55	216.46	218.43	217.4	216.44	216.95	216.23	217.02	218.02	215.16	215.47	217.93	216.67	217.29	216.72	214.69	218.61	218.67	216.9	217.79	218.46	217.39	217.36	217.63	215.38	216.9	217.47	216.39	216.09	217.72	217.4	216.55	217.69
200.14	200.21	199.88	198.69	200.79	201.92	200.67	200.17	199.43	197.9	200.22	200.29	200.58	200.84	202.32	200.12	199.97	199.48	200.1	199.4	198.84	200.63	200	200.34	199.69	200.25	201.12	198.73	199.46	200.25	201.91	198.76	201.15	200.1	199.1	199.3	199.64	199.56	200.56	198.9	200.46	200.9	200.64	200.83	199.42	201.45	201.92	199.05	201.38	200.22
199.28	199.78	198.09	200.59	200.82	199.53	198.95	199.94	199.73	200.04	201	198.68	198.5	199.26	198.38	201.01	198.63	199.8	200.37	199.69	199.78	198.35	198.56	199.63	200.75	199.8	198.26	197.89	199.34	198.94	199.74	196.66	199.63	200.05	199.05	200.08	198.33	198.71	200.13	200.14	199.01	199.26	198.6	200.87	200.51	200.4	200.82	197.94	200.94	200.04
208.36	209.51	209	208.45	208.51	207.49	209.08	208	208.26	209.85	209.8	208.72	210.49	207.96	209.66	209	208.48	209.9	208.2	208.28	208.65	208.17	208.98	208.18	210.05	209.76	209.18	208.55	209.76	208.85	209.12	210.28	209.82	210.55	209.09	208.55	209.29	209.92	209.3	208.62	208.96	209.6	207.9	209.78	208.88	211.77	208.52	209.91	209.19	207.51
203.45	203.71	204.21	204.75	203.35	203.02	202.81	204.12	203.34	205.7	202.97	201.95	203.91	202.86	203.21	204.71	202.87	202.29	202.63	202.66	203.69	204.46	204.21	202.11	203.32	203.04	202.45	203.13	202.5	203.1	203.18	203.92	203.65	204	205.16	200.7	203.67	203.02	202.79	204.52	203.81	202.95	203.47	204.25	202.78	202.99	202.6	202.66	203.42	204.8
208.31	209.03	209.97	207.26	208.19	208.49	209.71	208.73	208.22	207.83	208.03	206.56	210.16	208.75	207.5	209.28	208.89	207.39	208.38	207.76	208.22	208.69	208.19	207.74	207.78	209.4	208.53	208.59	209.21	208.98	207.09	208.92	208.72	208.84	207.83	208.27	209.16	208.93	210.06	209.09	209.05	208.44	208.09	208.98	207.43	209.1	208.03	209.55	208	209.26
199.87	200.34	200.33	201.18	199.36	200.11	199.01	200.08	197.84	199.33	200.86	201	197.77	199.85	199.74	201.72	198.71	198.49	200.52	199.12	200.37	199.35	199.98	200.48	200.51	198.45	198.89	199.7	198.81	199.52	198.56	200.86	200.13	199.1	198.77	199.38	200.11	197.52	198.38	200.51	199.49	200	200.08	198.27	200.88	200.56	199	201.3	201.17	200.78
212.28	211.88	211.15	209.63	211.4	211.35	211.14	211.03	213.43	212.18	211.84	211.89	213.52	212.06	212.14	211.96	211.3	211.44	213.14	212.31	212.55	212.21	211.76	211.12	212.15	210.45	212	211.63	211.34	210.72	212.35	211.94	209.79	211.99	209.46	211.96	211.19	211.45	211.66	211.77	211.73	212.02	213.23	212.36	212.25	213.12	212.28	212.12	211.18	212.41
212.91	210.63	211.33	211.6	213.2	210.65	209.98	211.01	211.85	212.28	211.37	211.43	211.08	212.16	212.29	211.8	211.63	211.51	211.37	212.21	214.24	212.18	212.9	211.55	213.89	212.54	210.55	211.87	209.7	210.62	211.55	212.94	211.02	210.92	211.1	212.77	210.33	211.87	209.98	211.49	211.66	211.77	211.33	211.93	213.36	211.51	210.77	212.81	211.29	212.04
208.92	206.03	207.21	206.29	208.69	208.14	206.16	209.13	208.72	207.78	207.9	205.62	208.18	208.45	207.97	208.17	208.67	208.05	206.51	207.85	207.83	208.24	207.43	208.08	208.35	208.57	206.21	208.36	206.52	208.94	205.82	208.51	207.64	207.63	207.97	209.42	206.07	208.35	207.16	207.65	206.82	208.47	207.71	207.01	208.71	207.93	206.21	207.22	207.75	207.38
208.54	208.9	209.99	209.23	208.21	209.99	210.98	206.78	208.66	208.91	208.39	208.43	208.32	207.72	207.37	209.68	208.69	207.04	207.38	207.33	208.91	211.2	208.64	207.55	208.06	209.3	208.88	209.25	209.35	206.97	209.37	207.41	209.34	208.77	209.27	207.79	208.44	209.62	209.11	207.2	208.66	208.79	209.03	210.19	208.78	208.14	208.31	208.56	209.26	209.27
209.6	210.17	209.74	209.92	210.21	208.81	210.39	208.68	210.63	208.47	210.68	207.86	209.84	210.66	209.47	208.31	209.65	208.88	210.95	209.78	209.34	209.27	209.83	209.77	208.89	208.38	208.13	211.14	208.93	208.51	208.89	208.67	208.98	208.54	208.68	209.69	208.78	207.82	210.97	208.45	210.46	210.04	209.32	210	209.44	208.88	209.36	208.86	210.49	209.27
208	208.72	208.76	209.5	209.15	208.31	209.51	209.26	207.14	208.37	209.49	209.4	208.51	208.76	210.52	210.4	209.03	207.14	209.25	206.16	208.11	209.92	208.14	209.12	209.28	208.88	209.49	207.5	210.04	207.52	208.56	207.67	208.4	207.85	208.67	207.82	209.38	208.21	209.12	209.08	207.5	208.87	209.17	208.29	209.52	208.09	209.13	209.12	209.47	208.4
207.44	207.37	208.93	208.05	207.11	207.66	207.89	208.67	208.97	208.77	206.96	208.29	207.29	207	206.03	206.39	207.5	208.72	207.17	208.02	208.54	207.59	207.97	207.34	208.61	208.91	206.02	208.11	206.32	207.08	208.33	209.15	207.64	209.21	207.23	208.75	206.89	206.42	208.12	207.48	208.89	207.45	206.82	207.56	210.14	207.82	208.79	208.14	207.92	207.68
209.41	208.15	209.67	209.73	208.02	206.54	209.23	209.14	209.49	207.85	208.08	208.93	207.85	209	208.29	209.7	209.42	208.9	207.69	208.59	209.91	209.37	209.19	208.8	209.69	208.56	209.46	209.41	209.49	208.78	207.99	209.51	208.25	208.48	208.89	208.45	209.24	208.12	209.36	209.34	208.82	209.65	207.25	209.13	207.81	208.96	207.37	208.71	207.67	208.41
207.6	208.62	209.42	208.85	209.73	208.01	207.73	207.99	209.31	208.15	208.51	207.79	208.34	210.15	208.04	209.01	207.36	209.82	207.03	208.19	208.81	209.07	208.08	208.08	210.04	207.63	209.21	209.08	207.61	209.69	207.69	208.48	209.49	210.12	209.75	208.79	207.76	207.26	208.84	209.06	209.39	208.38	207.58	207.65	208.51	207.62	206.36	207.88	208.76	207.43
204.38	205.92	207.03	205.1	205.82	205.89	205.72	204.61	204.61	206.06	205.49	205.13	206.19	204.54	203.98	205.44	206.22	205.39	205.98	205.55	205.37	205.45	204.55	205.64	203.46	205.9	204.94	203.78	205.34	205.85	205.65	205.92	207.7	205.71	206.49	204.92	204.02	205.76	204.56	204.46	204.75	204.08	207.52	206.36	205.31	205.32	206.56	205.28	204.42	205.78
209.43	208.75	210.16	208.16	209.45	206.45	209.06	209.32	209.15	209.63	208.04	208.42	207.69	210.19	209.42	209.73	209.18	207.28	207.28	210.31	209.72	209.55	208.52	208.77	209.17	207.73	208.65	206.87	207.9	208.65	209.99	208.08	209.66	209.11	208.07	209.43	207.33	207.51	208.06	207.67	209.53	209.6	207.94	208.66	207.65	207.14	210.83	208.38	207.22	209.31
202.67	202.71	202.61	203.96	201.57	202.25	204.01	202.33	203.46	202.82	202.02	203.29	202.42	202.74	202.6	203.2	202.32	202.04	202.88	201.86	203.05	202.41	202.66	202.79	202.62	202.66	203.3	202.83	203.04	204.03	202.7	201.27	202.39	203.77	203.18	201.91	201.98	202.74	203.13	201.49	202.45	203.9	202.94	201.68	203.31	201.25	201.66	201.92	203.15	203.7
199.99	199.21	201.16	202.35	201.44	198.45	201.28	200.36	198.88	200.77	201.23	201.25	200.66	200.09	201.22	198.5	200.73	200.49	199.65	201.47	200.73	201.74	200.92	200.64	199.63	200.14	199.96	201.26	200.67	199.79	200.94	199.23	199.8	199.59	200.18	199.32	199.75	201.29	201.61	200.05	200.66	200.32	199.95	201.57	199.76	199.32	200.3	201.51	200.3	200.46
204.54	204.88	206.38	204.01	205.15	204.38	204.35	204.53	204.89	204.46	205.86	204.17	205.19	205.24	204.13	203.79	204.4	205.28	204.72	204.01	205.41	203.71	204.56	204.62	205.65	207.59	205.24	203.5	204.69	204.15	203.64	203.14	204.94	202.71	205.64	205.19	203.85	206.23	205.17	206.53	206.24	204.99	205.57	204.85	205.56	206.18	204.13	205.76	205.04	204.79
194.9	193.67	195.77	197.08	194.6	194.51	194.52	194.36	197.06	195.16	195.86	196.26	195.51	197.33	195.55	194.77	194.68	195.93	196.01	194.03	195.42	195.91	195.38	196.58	194.34	194.78	194.55	197.14	194.2	194.72	195.12	194.75	196.19	194.92	195.94	196.59	195.86	195.44	195.77	195.27	193.84	195.1	195.93	194.52	195.37	195.46	195.61	196.42	194.87	195.28
194.79	195.76	195.27	195.86	195.08	194.28	194.56	194.98	194.76	196.64	196.25	195.83	194.62	196.03	196.66	196.43	195.88	195.81	194.58	195.66	196.32	195.05	194.66	195.52	194.24	194.77	195.33	193.92	196.14	195.95	196.13	195.07	195.05	196.47	196.35	194.44	195.75	196.98	195.57	196.87	196.3	196.81	197	195.14	194.82	193.11	195.12	196.16	194.02	194.97
198.94	200.11	200.77	200.53	199.23	199.58	199.19	199.5	198.69	200.4	200.44	199.73	199.74	199.27	200.64	200.31	199.72	199.2	200	200.53	199.15	199.98	200.08	200.55	198.85	198.85	198.53	200.49	198.84	199.47	198.74	199.02	199.26	198.81	199.04	198.55	198.58	199.95	200.6	198.52	198.75	198.73	199.11	198.8	201.37	199.64	200.11	199.9	198.62	199.37
193.79	194.16	195.32	195.78	193.73	195.99	196.55	195.25	193.31	194.45	196.5	194.26	195.74	194.21	196.59	195.37	194.97	194.17	195.24	194.92	197.33	194.62	196.33	195.02	196.54	194.58	194.93	196.19	195.56	197.5	195.08	193.7	194.83	194.55	196.14	194.83	195.25	193.93	196.37	194.01	194.68	196.92	194.56	194.77	193.12	195.5	195.81	194.92	194.99	194.89
206.53	206.53	204.51	205.25	203.47	206.29	205.01	202.35	203	204.92	203.6	203.54	204.78	204.14	204.98	204.53	203.88	205.22	204.27	205.37	204.36	204.39	205.2	205.54	202.93	204.97	205.19	205.41	205.22	204.37	204.89	203.94	205.22	203.86	205.33	203.93	204.43	204.22	204.97	205.14	204.28	205.46	205.16	202.65	204.03	205.22	206.85	204.25	205.23	204.66
210.33	211.67	210.66	211.97	212.95	212.14	211.57	211.56	212.23	212.34	210.86	212.56	213.25	211.77	211.99	210.74	213.15	211.3	212.06	211.75	210.79	212.89	212.31	212.21	213.11	212.05	212.01	212.55	211.34	211.26	212.32	210.79	212.37	211.37	211.46	210.79	213.97	210.91	213.24	211.67	209.42	211.78	212.72	211.46	210.19	212.1	212.42	210.55	211.06	212.3
215.79	213.52	215.13	214.18	214.7	213.64	212.09	213.49	213.78	214.12	212.75	213.78	215.64	211.98	214.51	214	212.12	213.92	212.65	213.5	214.08	213.24	215.22	213.54	213.85	214.53	214.19	212.52	214.51	213.23	214.7	213.66	212.81	214.04	213.57	213.2	212.78	215.31	213.48	213.91	212.91	214.52	213.8	213.42	215.68	212.7	213.6	213.79	213.99	213.39
208.68	209.74	210.44	208.46	209.83	208.56	207.99	208.4	209.88	208.09	206.68	209.73	209.62	209.56	209.86	209.04	211.27	210.14	208	209.78	208.48	208.68	209.32	208.82	208.59	209.19	209.99	209.06	208.57	207.17	210.46	210.93	209.71	208.99	209.82	208.38	208.45	209.4	207.39	208.74	210.44	208.74	209.98	211.15	207.95	208.51	209.05	209.75	209.84	208.99
209.07	208.32	208.39	207.76	207.4	208.94	208.17	207.5	207.74	209.65	206.43	209.14	209.41	209.11	210.12	207.27	208.34	207.96	209.87	208.62	207.94	209.35	208.33	209.11	208.81	208.26	208.9	209.01	207.88	208.83	207.39	208.52	209.01	207.57	209.53	211.5	208.35	209.16	209.47	209.58	209.25	209.17	208.94	208.7	207.72	208.34	209.08	210.05	208.78	208.04
206.33	205.96	206.64	205.23	206.1	206.38	207.08	206.59	205.28	205.83	205.14	205.83	206.99	206.53	208.38	207.87	205.75	205.34	206.86	205.36	205.24	205.11	206.44	206.52	206.36	206.59	205.23	206.17	206.39	207.12	206.65	208.15	206.43	206.91	206.64	204.64	207.56	206.26	207.09	206.63	206.78	206.66	206.78	205.89	206.29	206.67	206.09	206.03	206.62	207.56
202.51	202.48	201.51	201.13	202.14	202.27	202.92	201.06	199.82	202.46	202.52	200.47	201.68	200.45	201.33	200.04	201.98	200.38	200.11	201.1	201.19	203.74	201.26	201.52	200.38	201.94	200.92	199.23	201	200.34	200.81	200.22	200.03	201.02	201.39	201.93	201.52	199.06	200.81	201.45	201.74	201.22	200.38	201.12	200.43	201.09	201.43	201.47	202.64	202.08
202.07	203.91	203.05	201.82	203.46	201.33	202.9	202.66	202.85	202.64	201.5	202.8	202.26	202.6	202.09	202.96	201.7	201.96	203.23	203.5	201.67	202.26	203.69	202.51	201.8	202.02	202.24	203.05	202.8	202.93	202.5	204.16	201.97	203.12	202.56	202.32	202.61	202.47	202.24	200.75	202.29	201.25	203.63	203.8	202.16	203.3	201.94	203.68	202.2	202.85
200.12	197.94	199.68	198.15	199	199.03	199.93	199.5	199.39	198.55	199.56	199.57	200	201.53	197.54	199.01	198.66	198.72	199.03	200.26	200.08	199.45	199.23	198.87	198.9	199.73	198.74	199.75	198.69	199.59	199.57	199.25	200.02	198.78	199.26	200.93	199.6	200.45	197.32	199.1	198.57	201.09	200.18	199.11	198.39	199.91	199.37	198.85	200.29	199.17
203.13	201.73	205	204.05	202.49	203.23	202.15	203.36	202.49	203.3	204.16	201.59	203.18	202.96	203.58	203.44	202.84	203.21	204.02	202.54	203.91	202.3	203.36	203.34	202.1	203.92	205.13	204	202.85	202.95	203.84	202.8	202.61	202.45	203.41	204.65	202.71	203.29	203.7	203.97	204.94	202.77	203.41	203.01	204.2	202.5	202.46	202.95	204.58	203.61
207.33	206.97	208.95	207.42	208.2	208.84	208.11	207.8	208.27	207.89	209.17	209.17	206.7	208.46	208.47	208.49	208.11	206.95	209.1	207.81	207.53	209.12	205.82	208.05	207.86	209.21	206.99	208.54	207.2	207.38	207.4	209	207.38	208.86	205.93	207.38	207.11	207.69	207.74	208.39	207.23	206	209.93	206.83	209.06	209.24	206.22	208.49	209.54	207.16
207.55	207.69	207.79	208.89	207.75	207.17	207.08	207.51	207.48	208.06	207.03	207.15	207.74	206.15	206.41	207.56	206.64	206.32	207.97	208.65	206.18	208.38	208.14	206.32	207.65	208.42	206.6	207.84	208.67	208.51	207.09	208.13	209.77	207.18	209.6	206.02	206.25	206.7	207.27	208.29	206.76	208.14	208.31	208.76	208.41	207.23	208.13	209.12	207.55	207.23
203.22	203.88	202.79	202.13	202.13	203.65	201.92	203.44	204.64	203.38	205.48	204.48	202.75	204.27	202.38	203.5	202.91	203.24	205.17	202.84	203.87	203.44	203.18	201.92	201.76	202	202.6	200.15	202.99	203.99	203.41	202.41	203.76	205.48	202.22	202.19	203.54	204.01	201.37	201.83	202.71	203.75	204.44	203.26	205.52	202.98	201.52	203.06	202.92	203.43
208.22	207.56	208.87	209.42	207.71	210.95	207.91	208.95	208.41	209.25	207.89	208.15	207.11	207.77	208.76	208.16	209.5	207.59	207.95	207.84	208.61	207.33	208.77	209.69	207.99	208.85	208.9	208.7	208.75	207.81	209.07	208.55	210.22	208.19	208.46	209.63	209.83	207.73	208.8	208.91	208.83	207.32	207.73	208.1	207.53	207.57	208.99	208.53	208.51	207.89
208.77	209.36	208.88	207.21	207.8	210.39	209.12	207.11	209.19	208.3	207.81	208.79	207.98	208.57	207.76	209.51	210.32	207.31	207.83	208.52	210.19	207.36	209.13	208.57	209.28	208.16	208.25	209.28	208.52	208.86	209.01	210.46	208.5	208.76	209.49	208.45	208.52	208.11	208.62	208.6	207.97	208.78	207.47	209.13	208.52	207.38	209.45	208.99	209.56	210.24
206.07	204.47	204.63	207.23	204.38	205.74	203.49	205.11	205.4	204.37	204.51	203.63	204.79	203.08	204.75	205.79	203.92	204.02	205.09	204.88	203.71	204.36	204.16	204.64	203.84	204.16	205.95	205.17	204.83	204.78	204.88	204.41	205.5	203.97	204.13	205.14	205.38	204.55	206.78	204.57	205.72	205.04	205.39	205.31	206.16	202.72	204.74	204.55	204.57	203.76
212.07	211.76	213.51	211.8	212.75	214.13	213.74	211.48	210.21	210.95	211.65	212.11	213	212.04	211.15	211.71	213.37	211.84	212.3	212.64	212.36	212.34	211.54	211.67	211.4	213.14	211.32	211.32	212.22	212.43	212.39	212.07	212.51	212.95	212.76	212.16	211.55	211.99	214.41	211.06	212.84	209.97	213.14	211.08	213.2	211.5	210.98	212.17	212.5	211.82
200.15	199.24	199.49	199.16	198.41	199.07	198.91	198.79	199.01	199.59	200.36	198.93	199.52	199.87	198.56	198.28	201.02	199.83	199.95	199.52	200.22	198.17	201.04	199.79	198.76	200.15	198.08	199.47	200.82	199.95	199.43	201.03	199.3	198.01	198.43	201.69	200.61	200.39	199.48	198.52	199.22	199.5	198.67	198.48	199.63	200.75	198.87	199.16	197.03	198.62
212.25	213.99	212.79	212.23	214.32	212.16	213.56	212.92	212.32	213.93	213.17	213.74	212.28	213.2	212.91	212.1	213.05	211.66	210.79	212.64	212.66	212.85	211.83	211.79	212.98	212.62	212.11	212.26	213.76	212.76	213.21	213.42	213.17	212.81	211.1	213.08	213.06	213.76	212.92	213.56	213.02	214.2	211.96	213.01	212.71	213.57	213.01	212.82	213.59	212.84
203.02	203.16	203.71	203.26	203.28	203.54	202.81	203.44	202.96	201.71	202.61	203.07	203.42	201.4	202.25	203.14	203.2	202.25	203.19	201.6	203.77	202.82	202.06	203.07	202.63	201.06	204.08	202.57	201.89	201.81	201.92	202.59	202.35	200.6	203.85	203.59	203.3	203.12	202.8	203.33	203.7	202.43	202.85	202.57	203.16	202.55	202.78	203.04	201.94	203.01
207.19	206.91	207.81	206.38	207.12	208.3	206.8	207.62	208.18	207.18	208.95	208.06	207.71	207.96	207.99	207.7	206.97	206.95	207.11	206.56	207.03	208.47	207.21	208.5	206.27	206.77	208.05	207.2	209.42	208.09	209.14	206.98	206.89	206.23	208.77	208.73	208.67	207.45	208.04	207.63	209.57	208.31	206.4	206.9	206.13	208.28	207.91	206.94	207.97	206.85
198.95	198.29	198.24	197.91	198.27	198.19	198.85	199.37	197.89	200.01	198.32	199.05	199.88	198.34	197.28	197.79	200.3	197.59	199.82	198	198.39	198.45	198.5	198	199.09	197.76	199.67	200.07	199.99	197.92	197.26	198.11	196.94	199.6	199.43	199.18	198.67	198.17	198.15	197.1	199.45	198.4	199.58	198.7	198.73	197.04	197.94	197.52	199.98	198.71
199.2	198.11	199.04	197.06	197.55	196.87	197.81	199.8	197.82	198.54	197.49	196.63	197.53	198.12	198.43	199.45	199.55	195.94	198.85	197.12	198.22	198.89	197.71	197.12	198.82	200.08	199.01	197.91	198	197.27	197.91	198.05	197.54	198.11	198.34	199.39	198.02	197.4	200.27	197.86	198.14	197.03	196.76	198.57	196.98	198.06	197.54	198.24	197.72	196.97
203.53	202.3	204.4	204.63	202.88	204.97	204.08	204.18	203.98	204.52	203.92	203.68	204.1	203.27	202.54	204.3	204.16	204.25	204.31	204.31	204.12	204.27	203.48	203.44	204.43	203.95	203.86	203.97	203.26	204.02	204.36	201.78	202.43	204.94	203.98	202.87	204.28	203.88	204.54	202.7	203.02	202.62	202.77	203.4	205	204.28	204.07	203.78	203.03	202.73
208.59	207.35	207.54	208.79	206.21	206.15	208.12	207.08	207.68	206.04	208.53	206.99	208.81	208.08	206.28	207.64	208.75	207.96	208.13	207	207.46	208.97	208.21	208.14	208.02	208.06	207.84	208.29	208.44	208.5	207.09	206.71	207.28	208.45	206.02	208.15	207.53	208.79	207.21	206.73	207.08	205.82	207.72	207.9	208.27	208.2	208.26	209.42	206.32	207.54
207.38	206.94	206.11	207.29	207	206.85	206.77	206.7	206.07	206.05	205.13	207.52	206.37	206.09	205.09	206.46	205.92	205.07	207.12	205.96	207.02	206.42	206.5	207.88	206.38	206.25	207.92	205.71	206.53	207.1	204.04	204.65	206.74	207.76	205.64	207.16	206.03	206.62	205.66	206.22	206.95	207.06	207.16	206.11	207.39	207.49	206.93	206.12	208.08	205.09
216.42	217.23	215.74	218.28	215.98	218.53	216.48	216.96	216.8	217.25	217.18	216.61	216.74	215.46	216.66	216.54	217.73	216.82	215.94	216.6	216.53	217.66	216.61	214.9	215.08	216.24	214.69	216.91	216.77	217.15	217.44	215.93	216.43	217.08	218.49	216.81	215.24	218.27	216.68	216.81	216.26	217.14	217.99	217.68	217.22	217.42	216.6	218.4	215.5	215.49
200.44	199.69	198.17	199.59	200.4	200.25	199.02	200.16	199.79	199.63	198.21	200	199.9	197.1	198.68	198.69	199.02	201.69	199.14	198.29	199.14	200.33	198.58	198.04	201.36	199.46	201.1	199.95	200.72	198.77	199.12	199.37	199.51	199.34	198.5	199.36	200.71	200.35	198.06	199.02	201.77	198.12	200.4	199.5	200.31	200.13	198.7	198.92	199.03	199.5
205.29	204.1	206.13	205.27	205.98	208.06	206.26	205.14	207.86	205.98	206.61	204.76	205.96	205.24	206.24	205.48	205.15	206.66	205.7	206.33	206.24	205.07	203.76	204.87	205.79	206.24	205.69	206.41	204.78	205.85	204.61	206.33	206.77	206.95	206.94	207.14	205.21	206.97	205.43	205.48	205.05	205.48	205.63	204.15	204.06	206.17	205.33	207.36	205.45	206.66
207.19	206.21	206.95	206.87	206.35	207.41	206.26	206.45	203.79	205.06	207.38	205.39	206.05	207.8	207.16	208.27	208.12	206.95	205.89	206.37	207.01	206.37	205.33	205.23	206.19	206.88	206.56	205.5	206.75	206.68	207.57	205.81	205.23	206.17	206.16	206.12	205.7	205.17	206.61	206.93	205.91	205.4	206.16	206.57	205.53	205.82	205.22	206.73	206.78	207.25
198.1	197.76	199.18	200.05	200.22	199.1	198.43	198.49	200.37	199.09	198.8	200.75	198.97	199.96	199.85	197.91	198.77	199.29	199.73	199.26	199.34	199.39	199.85	200.1	197.81	198.84	199.26	198.76	198.94	200.4	199.84	199.41	198.53	200.08	199.52	198.85	200.09	199.76	200.5	200.63	199.14	199.41	200.37	199.47	199.68	200.58	199.19	198.26	199.08	200.11
207.87	207.1	207	209.74	208.94	209.56	209.48	209.33	209.92	207.07	209.04	207.84	208.01	209.14	208.89	206.85	208.16	209.75	209.37	208.83	208.49	209.18	208.45	208.15	209.37	209.56	209.11	208.84	209.11	209.96	208.79	209.73	210.04	208.13	208.18	206.42	209.44	208.01	208.01	207.41	210.22	208.52	208.23	209.55	207.03	208.37	209.29	208.33	208.12	208.79
202.8	203.57	203.04	205.12	203.93	202.72	204.04	203.7	204.24	202.98	206.01	204.7	204.81	202.96	205.78	202.72	203.45	202.17	205.42	203.47	204.95	204.06	203.65	203.61	203.69	205.87	205.02	204.51	203.65	203.75	204.2	203.89	203.57	204.97	203	203.87	204.23	203.95	203.88	204.65	204	203.32	203.8	203.01	204.23	202.21	203.1	202.78	205.07	203.57
201.94	202.29	201.22	201.87	203.34	202.77	205.13	201.86	200.87	202.97	203.97	203.4	202.63	204.07	202.53	203.81	204.12	202.08	202.68	205.26	202.89	202.76	202.93	203.41	205.44	203.21	202.52	204.82	201.49	204.32	203.87	201.98	203.14	202.11	202.3	201.46	202.88	203.73	202.68	202.89	202.82	201.81	202.28	202.82	203.22	205.29	202.9	202.75	202.62	203.42
209.71	206.07	208.3	207.35	208.59	208.34	207.17	207.4	208.08	208	207.25	207.56	209.19	208.47	208.17	208.6	209.26	207.69	208.79	206.91	208.55	207.1	208.4	209.35	207.77	208.46	207.46	206.01	208.11	208.83	210.17	207.62	206.83	207.41	207.75	208.07	207.49	208.52	206.71	206.7	208.39	207.97	208.34	209.3	207.66	205.66	206.57	206.77	208.19	208.39
201.84	201.54	202.34	201.56	203.63	204.33	202.31	203.03	202.58	202.67	203.36	202.43	202.9	202.36	202.07	202.51	203.25	203.65	203.28	202.48	203.35	202.94	202.85	202	202.25	201.73	202.28	203.23	201.97	201.9	202.12	202.69	202.85	202.1	202.28	203.06	203.85	202.44	201.72	202.3	201.37	202.93	204.08	203.47	203.81	202.07	202.22	201.98	204.01	202.96
208.06	207.9	208.1	207.79	209.3	208.67	208.81	210.26	208.74	208.34	209.83	207.76	209.55	208.78	208.79	208.85	209.47	207.95	208.4	209.34	209.95	210.09	207.87	208.82	208.15	210.13	209.02	208.94	208.78	209.11	208.95	208.69	208.28	208.77	207.78	208.99	208.28	210.85	209.18	207.74	208.39	209.79	207.62	208.7	207.1	208.28	210.44	208.76	207.96	207.87
210.55	211.71	211.53	210.42	212.51	210.88	212.69	211.75	211.77	212.71	212.15	211.35	212.07	210.23	211.86	212.3	212.2	211.04	211.68	211.68	212.48	211.44	211.89	211.51	211.06	212.21	211.53	210.77	210.04	212.04	212.04	211.54	211.14	210.13	210.8	212.14	212.6	211.4	211.82	213.64	211.32	212.3	211.66	213.74	211.26	212.61	210.87	212.14	212.1	212.54
210.12	208.98	207.49	207.83	207.48	208.12	209.64	208.45	208.25	209.45	206.03	208.91	210.14	208.45	207.28	209.57	208.41	209.5	207.84	208.97	207.17	207.86	209.02	209.12	208.58	208.8	208.78	207.6	207.87	208.87	210.06	207.58	208.61	207.47	209.17	208.04	210.18	208.22	207.87	207.62	207.83	207.65	208.3	208	207.99	208.02	208.01	205.11	208.87	208.37
209.1	207.63	208.32	210.06	208.36	208.99	210.06	209.1	210.02	210.17	210.84	209.29	211.08	208.91	210.98	210.65	208.35	208.88	211.33	209.11	207.76	209.49	210.05	209.54	209.44	209.27	210.18	209.61	209.06	210.14	209.62	209.09	208.15	210.44	208.96	208.18	210.21	210.3	210.35	211.25	209.39	210.04	210.53	209.35	209.1	210.36	209.84	208.1	207.43	209.73
208.78	207.82	208.09	209.73	207.01	208.92	209.44	208.61	209.56	208.85	206.97	208.54	208.47	209.14	208.59	207.2	208.61	208.83	209.8	208.17	210.83	208.8	207.95	206.85	208.12	210.08	209.12	208.64	210.02	208.15	209.32	208.29	208.86	208.15	208.98	208.91	208.6	209.06	209.9	207.37	209.82	208.98	209.02	209.13	208.2	209.56	209.96	208.93	209.55	208.62
199.33	201.59	201.08	200.13	199.15	199.08	200.83	200.62	199.25	198.27	199.77	200.52	199.06	200.16	200.26	199.71	200.32	199.71	200.09	200.13	201.24	199.61	199.52	200.06	200.19	199.8	200.67	199.93	200.56	202.24	200.61	200.31	199.99	201.18	199.87	200.55	201.23	201.42	199.93	199.36	200.21	200.99	200.22	201.04	201.14	201.6	201.27	200.15	198.57	199.89
213.18	212.41	211.91	211.81	212.11	211.45	212.85	213.01	214.74	215.1	213.24	211.58	212.55	212.42	212.72	213.97	213.31	213.33	213.53	213.52	213.27	213.95	213.05	213.1	213.2	213.98	214.25	212.86	212.43	212.79	213.79	215.49	213.81	211.62	212.35	214.58	210.79	212.83	213.69	212.42	214.27	212.44	211.86	213.74	213.86	213.01	213	212.85	212.33	213.66
210.91	209.56	212.27	211.47	210.33	213.03	212.04	211.16	213.3	211.28	211.84	212.63	210.77	213.13	211.11	210.84	212.85	211.5	211.67	211.1	212.16	211.84	211.47	211.3	210.92	210.48	211.15	212.05	210.09	211.47	210.79	211.3	211.24	210.86	211.87	211.7	212.92	213.12	211.95	213.25	212.21	212.22	212.87	211.49	212.7	212.42	211.89	209.82	211.18	210.43
211.87	212.27	211.81	213.26	213.52	212.91	213.72	212.81	210.29	213.49	214.4	213.96	212.69	212.69	214.16	210.92	213.2	213.56	212.62	212.66	213.14	212.85	212.43	212.88	213.07	213.45	212.97	214.3	213.49	214.13	212.06	213.1	211.88	212.19	212.2	213.94	213.58	212.74	214.69	213.04	214.08	212.81	214.53	211.73	212.9	214.44	213.03	212.94	213.74	213.29
201.62	203.21	202.45	203.3	202.48	202.88	202.52	202.82	202.01	201.53	203.05	202.66	201.81	202.81	200.96	203.52	202.28	202.95	202.71	202.65	201.94	201.67	202.11	201.24	203.29	201.18	204.02	201.44	203.16	202.69	201.92	202.46	203.31	202.42	202.54	203.15	203.97	201.69	201.22	201.46	201.25	201.94	203.62	202.08	203.25	202.29	202.73	203.36	203.58	203.02
203.9	202.67	201.38	204.24	200.06	200.56	203	198.9	201.2	201.99	200.24	201.19	201.23	202.21	202.32	201.7	200.26	199.67	198.88	202.73	201.22	201.71	201.31	201.64	199.91	202.61	202.22	202.28	200.76	200.89	202.3	201.3	199.81	200.76	199.68	200.66	201.23	200.54	201.39	200.9	199.49	201.2	200.26	201.7	201.57	200.16	201.27	201.52	201.65	201.13
198.89	201.64	200.38	201.5	199.41	200.74	201.98	201.16	200.83	200.72	201.64	201.76	202.58	201.13	201.02	200.95	200.87	201.89	201.66	200.93	200.81	201.96	201.83	200.7	199.71	201.07	201.14	200.24	200.54	200.65	201.53	201.65	201.51	201.05	201.19	201.49	202.07	201.4	201.7	199.59	202.17	201.92	202.38	202.12	200.54	200.83	202.61	200.32	201.34	201.49
196.3	195.44	194.61	195.63	195.4	196.69	194.48	193.94	195.47	195.94	194.75	197.09	196.29	196.23	194.03	195.41	195.34	196.29	196.01	195.77	193.94	193.7	195.08	196.86	195.61	195.02	194.92	196.21	195.62	193.82	194.74	194.9	194.04	195.28	194.43	194.69	195.86	195.51	196.47	194.28	194.76	196.35	195.49	194.73	196.73	194.91	194.94	196.31	193.9	194.36
204.46	206.12	207.7	204.61	205.19	203.56	205.07	205.49	206.08	204.97	205.86	205.16	203.88	206.58	205.46	206.3	205.65	205.57	206.72	204.64	206.38	205.93	205.78	205.72	205.45	202.7	206.02	206.33	206.19	205.02	205.57	206.45	204.73	205.9	205.18	204.71	206.33	206.56	205.14	205.35	206.09	205.29	204.93	204.62	205.98	205.62	206.17	205.6	204.69	204.93
208.13	208.9	209.26	207.61	207.87	209.19	209.24	209.26	208.71	208.2	208.86	208.12	209.07	207.79	208.55	209.61	209.42	209.71	207.85	208.38	208.39	206.88	206.83	209.18	207.95	209.26	205.6	207.35	207.25	209.16	207.32	208.07	208.94	211.21	208.55	206.44	207.3	208.27	208.05	207.6	209.94	207.75	208.77	208.12	209	209.91	208.11	208.93	208.68	209.04
217.02	214.46	217.61	217.59	217.11	218	216.19	216.88	218.61	215.32	217.17	216.72	217.36	216.24	217.72	217.12	216.81	219.25	218.24	217.76	214.37	217.42	218.93	216.77	216.25	216.05	217.51	217.22	217.65	216.51	216.05	217.9	217.13	217.17	217.66	217.06	216.51	216.65	216.56	216.68	217.55	216.31	216	217.43	216.08	218.34	217.98	216.12	216.6	217.14
208.5	209.4	208.72	210.47	208.43	209.37	209.86	208.88	209.13	209.26	209.95	209.82	207.51	211.1	209.83	210.19	208.78	211.38	210.29	209.88	209.68	211.47	209.57	210.14	211.36	207.76	210.75	209.54	208.11	210.98	208.09	208.15	208.55	210.06	208.6	210.94	210.17	208.39	208.27	209.61	208.34	209.43	209.78	209.63	209.3	209.43	208.78	209.94	210.1	209.86
210.16	209.18	208.02	208.9	209.15	208.82	210.15	208.73	209.39	207.58	208.29	208.26	208.47	208.29	210.3	209.33	209.73	208.66	209.28	210.42	209.29	207.41	207.75	208.17	209.69	207.79	209.25	208.32	208.4	208.99	207.99	207.68	208.67	208.32	208.83	209.62	209.28	208.61	210.12	208.56	208.96	208.09	208.65	208.55	207.7	210.65	207.21	208.81	210.64	209.66
196.62	196.69	194.17	195.04	194.86	194.31	196.42	196.08	194.42	195.02	196.47	196.26	196.58	195.75	196.2	195.42	194.48	194.03	194.34	196.42	195.22	194.51	195.65	195.85	196.32	195.05	195.18	195.27	195.29	193.58	193.86	194.58	196.51	195.29	194.36	195.62	195.48	196.02	194.57	195.22	195.94	195.16	194.07	194.3	195.93	195.45	196.59	196.71	194.95	195.49
207.77	207.85	207.99	207.57	207.54	207.61	206.03	208.56	208.18	208.43	208.05	209.11	207.93	207.77	207.52	208.42	208.3	208.9	207.77	206.32	208	207.04	206.24	206.95	207.3	208.08	209.09	209.01	208.83	208.65	207.24	207.18	208.17	206.29	207.95	208.69	207.3	208.38	209.05	208.04	207.67	209.54	207.68	208.3	207.81	207.03	207.54	208.04	206.64	207.13
209.03	207.43	208.39	207.85	207.14	207.35	207.68	207.98	206.78	207.45	208.4	208.25	207.65	208.24	207.83	208.17	207.26	207.16	206.63	206.94	209.1	208.02	207.81	207.56	208.35	208.56	206.9	207.33	207.52	207.72	207.68	207.62	208.57	207.32	206.38	209.43	207.68	207.93	207.98	206.1	206.65	207.25	207.25	209	208.92	207.61	209.64	209.21	208.33	207.61
202.87	203.26	203.95	203.76	204.11	202.06	203.69	203.68	202.85	205.53	203.58	203.88	203.11	203.18	203.92	203.25	202.28	204	203.14	203.42	202.98	205.1	203.83	201	204.08	203.23	204.41	202.02	203.97	202.98	203.94	203.38	204.88	203.54	201.29	203.42	204.21	203.06	204.58	203.84	201.98	201.86	202.82	203.19	203.38	202.69	203.96	202.17	203.76	201.96
209.81	207.97	209	208.63	211.05	209.56	209.64	209.82	210.58	210.4	210.58	209.37	208.63	208.58	210.18	206.92	208.79	210.08	209.09	208.66	209.48	208.85	209.8	209.65	209.36	209.58	209	209.37	207.56	209.81	210.24	212.15	210.65	208.08	209.83	210.15	210	209.29	208.66	208.66	210.1	210.62	210.85	209.69	210.19	209.47	210.1	210.76	210.15	211.06
207.47	207.04	207.76	206.71	206.72	207.22	208.57	207.38	207.19	206.5	204.97	206.78	207.81	207.56	208.39	208.7	207.48	207.69	207.72	206.95	209.32	208.07	206.76	208.03	207.56	207.36	207.67	207.81	206.1	207.66	208.22	208.88	207.88	209.42	207.4	206.15	207.3	207.64	207.06	208.87	206.98	209.1	208.99	207.19	207.15	206.48	207.9	205.9	208.02	208.49
204.38	204.35	204.52	203.97	204.56	204.74	203.41	204.37	203.61	204.16	203.2	204.56	206.48	205.76	204.58	204.69	205.29	203.77	204.44	204.87	203.86	204.62	204.59	203.26	205.19	204.43	204.49	205.65	204.09	204.69	202.72	203.72	205.39	206.77	205.83	203.83	203.93	204.92	203.25	204.61	203.62	204.95	203.94	205.4	205.17	204.53	204.02	204.62	203.03	203.52
203.23	202.32	204.25	202.39	202.8	202.14	204.08	203.29	203.46	202.94	203.4	202.81	202.68	201.92	204.31	202.35	203.07	203.2	203.54	202.45	202.26	203.23	203.27	203.04	203.19	203.7	202.17	203.5	202.36	204.52	201.82	202.39	203.22	203.96	204.93	202.96	202	203.4	203.37	202.36	203.23	204.27	203.32	204.28	202.14	202.7	201.32	204.53	203.26	203.12
201.13	200.1	202.94	200.45	200.95	200.8	199.72	200.5	200.74	199.41	199.98	200.75	200.31	200.95	200.08	199.54	199.28	199.45	199.59	200.1	199.24	200.63	200.56	200.56	200.41	200.91	201.78	201.62	201.38	199.08	199.21	201.94	200.61	201.45	200.21	198.36	202.14	200.71	199.91	200.14	199.41	201.2	200.54	199.14	202.43	200.24	200.28	200.34	198.75	199.63
199.13	199.46	199.14	199.69	200.54	198.33	199.27	199.61	200.02	197.45	201.35	198.89	199.33	199.17	198.46	198.22	199.79	200.7	198.89	198.95	199.07	201.22	200.6	198.66	200.66	198.08	198.59	197.68	198.1	199.68	200.84	199.53	199.24	199.4	201.42	199.06	198.54	200.51	199.15	199.65	201.19	201.74	197.9	198.71	198.1	200.13	199.77	200.24	200.53	199.61
213.82	214.07	212.85	214.23	213.17	213.65	215	214.3	215.08	212.66	213.13	213.25	214.02	214.5	213.06	213.44	212.93	212.71	213.33	214.08	214.12	215.76	213.79	215.24	212.15	214.84	213.75	215.83	211.95	214.21	212.27	215.07	215.67	213.68	213.32	212.5	213.03	214.03	213.06	213.08	213.97	212.97	212.03	214.47	212.79	214.75	213.9	214.26	213.43	214.35
203.41	202.66	205.11	203.43	204.04	205.49	204.22	201.84	201.36	202.9	204.26	203.62	203.39	203.87	202.39	204.17	202.38	202.53	202.34	202.24	202.82	203.47	202.25	202.45	203.23	203.83	203.12	204.33	203.77	203.34	201.65	202.58	205.22	204.39	203.4	204.16	201.53	203.72	203.43	201.79	202.82	204.28	201.8	203.36	202.86	203.97	202.01	202.06	204.01	203.82
206.37	206.89	207.91	208.5	208.53	207.94	206.53	208.54	205.08	208.44	206.03	206.78	206.7	207.5	207.49	206.3	207.8	209.28	206.94	207.34	207.37	207.36	207.98	208.6	210.02	209.1	206.44	206.51	207.49	207.71	207.53	207.88	205.91	206.49	207.06	208.75	209.27	207.97	207.57	209.37	208.84	206.16	206.44	207.2	207.24	205.41	208.22	208.36	207.08	207.21
208.28	207.08	207.29	207.96	208.44	206.93	206.81	208.13	208.07	209.51	208.14	206.64	206.68	208.61	207.47	208.48	206.81	206.03	207.84	209.4	208.9	208.52	209.44	208.72	207.81	206.36	207.18	209.36	207.64	207.2	208.52	208.03	207.86	206.69	209.33	207.74	208.73	209.22	207.15	205.5	208.52	208.15	208.34	209.98	206.53	208.69	208.19	208.33	208.11	208.61
203	205.38	204.21	204.17	204.88	205.21	204.56	203.11	205.28	206.52	204.16	204.82	203.84	205.56	205.32	204.35	204.35	203.04	203.76	204.36	202.62	203.91	204.84	204.33	204.24	205.6	203.45	204.93	204.11	202.56	205.38	205.98	205.82	204.65	204.21	204.25	205.48	203.49	203.54	204.08	203.28	202.81	205.48	204.01	203.7	204.67	203.89	203.98	204.56	204.81
206.91	207.83	207.17	207.45	206.58	207.3	207.65	207.39	207.65	207.7	206.02	206.27	207.73	207.26	208	207.23	207.24	207.23	205.23	207.42	208.99	207.98	206.82	207.44	207.47	208.02	207.91	207.84	207.24	206.78	206.98	207.83	209.28	207.5	208.76	208.19	207.39	207.29	207.78	207.86	206.58	209.41	205.86	207.99	207.95	207.54	209.22	207.25	207.82	207.04
212.2	213.13	213.57	214.62	213.26	216.17	212.61	212.06	214.49	214.68	214.08	214.57	214.2	214.28	213.46	213.44	214.56	214.68	214.9	212.68	213.46	215.28	213.79	213.9	213.76	214.09	212.58	212.46	215.06	214.62	212.07	213.67	214.71	213.98	213.23	213.11	214.32	214.38	213.62	212.89	214.78	213.22	214.26	213.99	212.52	214.82	212.41	213.89	212.05	214
209.57	209.72	209.09	208.69	209.52	210.34	208.93	210.25	210.82	209.66	211.53	210.27	209.74	208.45	210.41	209.17	210.1	209.9	209.55	209.56	210.26	209.19	209.68	208.8	208.84	208.69	209.5	210.01	209.62	208.75	209.56	211.62	208.65	208.52	210.41	208.87	210.94	209.07	210.05	209.87	209.61	209.07	209.23	209.1	210.13	208.74	209.78	209.4	210.03	209.6
208.17	207.64	208.44	207.16	209.72	207.72	208.94	208.5	209.04	209.13	209.83	208.5	209.11	208.4	206.61	207.37	208.5	208.4	209.14	208.77	207.35	209.43	208.48	208.57	208.81	209.48	208.92	207.12	209.34	208.7	207.83	205.45	208.81	207.62	206.85	207.43	208.51	209.06	208.86	207.82	208.11	207.58	209.01	209.18	209.49	206.83	207.84	208.8	208.81	208.07
206.27	207.44	205.8	207.17	205.02	204.9	205.36	206.54	204.82	205.17	205.93	206.16	204.77	205.13	205.61	205.61	204.76	205.3	205.67	206.24	204.87	204.98	205.96	207.3	204.75	204.48	206.89	205.61	206.65	206.39	206.32	206.74	204.48	205.45	204.46	205.36	204.91	204.45	203.41	205.05	204.78	204.92	206.42	204.22	205.31	206.04	206.15	204.58	204.89	205.89
208.16	207.1	210.3	207.43	208.17	209.39	209.07	208.68	207.04	207.66	207.75	208.18	208.64	208.12	209.12	208.78	210.24	208.04	208.3	208.29	207.52	208.42	208.1	208.84	209.51	206.82	207.81	208.13	208.36	207.23	209.43	208.87	207.37	210.3	208.12	208.87	207.71	208.93	207.99	208.47	208.48	207.58	207.98	208.04	207.63	210.45	208.86	207.33	207.18	209.44
211.39	212.06	212.61	212.68	211.64	212.96	212.03	212.25	211.58	211.55	210.97	211.75	211.46	211.69	209.63	210.63	210.14	211.5	213.1	212.28	212.06	212.26	211.37	211.79	211.9	211.44	211.13	211.38	210.77	211.97	212.26	210.51	211.21	211.12	211.78	212.59	210.97	212.57	211.34	211.58	210.61	213.22	212.66	210.53	209.72	211.9	210.73	211.99	212.39	211.5
209.77	210.17	209.56	207.75	209.34	209.87	208.6	208.9	210.57	209.95	211.2	209.37	207.03	210.59	210.48	208.84	210.15	211.48	208.87	210.03	209.84	207.99	210.02	208.65	209.7	208.39	210.57	209.11	211.12	209.09	210.13	208.84	209.42	209.34	209.23	209.33	210	210	208.44	210.04	209.42	209.04	210.29	210.3	212.28	211	209.01	210.09	208.99	209.74
204.92	205.05	206.28	204.42	205.36	202.89	206.77	205.39	204.71	205.87	206.85	204.76	204.97	205.75	205.18	203.92	204.63	204.74	207.01	204.38	203.21	204.94	205.79	206.24	204.57	205.61	205.39	204.05	204.84	204.88	204.55	205.22	204.72	204.46	204.72	206.53	206.18	204.74	205.23	206.25	207.03	204.98	203.61	204.89	203.65	205.88	203.44	205.51	204.48	205.61
201.22	199.41	203.24	200.61	200.83	198.91	201.69	200.14	200.8	200.45	200.28	199.5	198.97	199.99	200.62	199.94	199.76	199.04	200.94	201.18	199.04	200.62	201.67	199.53	201.98	200.25	199.34	199.53	198.89	200.57	201.74	200.99	200.02	200.22	199.37	200.78	199.09	199.81	200.95	200.89	200.18	200.86	200.11	199.42	200.63	199.78	201.99	200.69	200.55	199
203.03	203.61	202.2	201.81	202.9	202.09	203.3	202.34	203.39	204.01	201.57	203.16	203.61	202.77	203.16	202.88	203.54	203.52	202.57	202.41	203.56	203.23	202.83	203.17	203.15	204.14	203.14	203.06	203.38	202.07	204.42	203.1	203.35	203.39	201.89	203.25	202.01	203.26	203.26	202.66	204.47	204.25	204.08	204.4	202.35	203.09	203.06	202.98	202.92	201.32
208.8	208.07	209.73	207.94	209.02	207.36	208.36	207.71	208.51	208.15	206.53	207	208.49	207.45	209.04	206.56	207.25	207.54	208.22	207.49	208.09	208.52	207.68	206.75	208.14	208.78	207.29	206.2	208.36	207.87	208.95	208.11	207.33	210.02	209.07	206.13	208.8	207.28	206.96	210.7	209.06	208.34	206.78	207.92	207.26	207.61	206.86	208.13	208.23	207.2
208.34	207.68	209.06	208.75	207.24	207.5	207.5	208.6	208.16	208.33	205.88	208.56	207.4	207.79	206.75	208.55	209.75	208.44	207.73	207.35	206.91	207.38	208.44	208.21	207.53	207.16	208.39	207.26	205.76	206.99	207.92	208.26	207.94	207.57	209.8	205.26	207.08	208.43	209.33	208.47	210.64	207.52	207.76	209.28	208.75	208.54	208.04	207.61	206.96	207.5
207.06	209.43	208.05	208.16	206.65	206.92	207.65	208.74	206.85	208.25	208.96	206.88	206.1	206.66	207.44	206.19	207.62	207.39	208.72	210.04	207.87	209.62	208.56	207.53	208.49	209.7	208.18	207.69	205.34	207.32	206.78	208.18	208.43	209.51	208.72	208.02	208.15	208.66	208.22	207.35	207.04	206.79	207.81	207.13	208.22	205.72	207.39	208.26	207.59	208.7
203.75	204.21	205.27	203.97	204.88	204.48	203.15	204.8	204.92	204.32	205.55	205.76	204.24	203.77	205.37	203.64	205.66	205.02	205.4	205.5	203.21	204.69	203.54	202.88	206.71	204.94	202.68	203.62	205.53	205.28	203.63	203.49	205.02	204.73	205.22	205.11	204.47	206	204.07	203.77	205.17	204.87	204.81	204.43	205.39	204.68	204.76	205.4	204.77	204.94
203.34	202.72	204.34	204.43	203.78	204.36	203.67	204.14	203.87	202.5	203.22	204.01	203.59	202.7	203.9	202.52	204.32	203.28	204.66	204.42	203.41	203.5	204.86	205.32	203.19	202.02	202.77	204.48	204.01	203.86	202.9	204.85	203.18	203.61	202.23	203.14	204.4	203.19	202.98	204.12	203.42	204	202.6	202.89	203.55	204.66	204.64	204.65	203.19	204.36
199.38	198.6	200.25	200.99	199.77	198.25	200.16	197.58	197.76	198.77	198.38	197.88	200.16	198.05	199.44	197.93	199.49	199.4	199.35	200.07	201.22	199.04	198.32	198.68	200.25	199.69	199.27	201.2	199.66	197.95	199.27	199.43	201.1	199.47	200.07	199.66	198.9	199.68	199.79	198.98	199.98	199.77	199.34	199.72	197.18	200.34	199.12	200.26	199.61	197.8
201.67	200.76	199.38	198.89	200.19	199.34	200	198.21	200.95	201.68	200.9	201.82	199.8	199.85	200.64	200.68	200.29	200.83	200.19	202.16	201.02	200.68	200.84	200.19	199.94	199.48	200.8	199.71	200.59	201.42	202.08	199.54	202.12	200.84	201.53	200.85	201.41	200.39	198.9	199.24	199.62	201.09	199.04	200.8	199.56	201.05	200.97	200.48	200.91	200.81
218.96	218.41	216.74	217.86	216.9	218.04	218.73	218.39	218.63	218.29	217.62	216.88	218.78	217.28	218.14	218.83	217.66	217.78	217.74	219.52	218.5	216.89	217.84	217.59	218.35	218.01	217.72	218.73	217.6	216.96	217.57	218.56	216.96	218.14	217.08	218.62	218.64	219.01	217.85	219.18	218.95	217.54	218.32	218.17	217.34	217.77	218.6	216.95	217.7	214.91
198.52	199.1	199.93	198.65	197.1	199.19	199.19	198.56	199	198.9	197.94	199.76	198.59	197.14	198.2	198.58	199.2	199.38	199.5	197.87	199.83	198.4	197.92	198.55	199.08	200.45	198.65	199.17	199.43	198.09	199.57	198.87	199.91	198.55	199.35	196.92	200.04	198.32	197.7	198.58	199.56	199.03	199.74	199.95	199.18	199.87	200.01	197.22	199.31	197.13
208.14	209.19	211.8	209.69	209.28	209.2	208.6	208.54	209.25	208.59	210.72	209.5	209.24	208.33	208.94	208.6	209.41	208.93	209.33	209.8	208.83	209.75	209.52	210.18	210.23	209.69	207.92	210.53	209.98	209.78	209.69	208.06	210.37	208.38	209.99	209.1	209.22	207.59	207.92	208.96	209.15	210.8	208.68	210.15	208.57	208.96	207.78	209.82	207.93	209.72
204.65	205.09	206.1	203.87	204.21	206.53	203.6	204.58	203.88	205.31	204.09	205.05	204.82	205.96	204.81	204.56	205.85	206.2	205.27	205.24	205.02	205.69	204.38	206.11	203.3	203.83	205.08	205.21	203.82	204.54	204.53	203.2	206.12	206.04	202.9	207.48	205.66	203.16	203.67	205.74	204.58	206.5	203.35	204.85	202.86	205.55	205.53	204.5	205.14	204.58
199.73	201.78	199.89	201.4	200.04	200.94	200.35	199.58	200.83	201.8	200.94	200.08	199.73	199.5	200.6	200.03	200.7	200.31	198.93	200.37	200.73	200	199.04	200.81	200.23	199.65	201.35	200.11	201.72	200.6	200.63	200.16	199.75	200.51	201.2	201.2	200.53	200.24	199.56	199.59	200.06	200.36	201.26	199.58	199.55	200.51	200.61	199.91	198.02	201.04
212.42	211.05	213.23	212.05	213.1	212.71	209.79	211.59	211.06	211.98	211.69	210.14	212.04	211.38	211.17	212.32	210.34	212.23	213.09	212.54	211.53	213.45	210.1	210.37	211.95	211.68	211.18	213.18	212.17	211.24	212.84	212.08	209.19	212.2	211.93	211.93	210.01	212.71	211.23	211.35	212.99	211.46	211.33	212.04	210.97	213.4	211.37	210.91	211.89	210.81
215.25	216.39	216.29	217.44	216.31	216.33	218.23	218.48	216.39	218.08	218.76	216.97	218.08	216.39	215.37	216.78	216.49	217.64	217.62	217.45	217.25	217.2	216.74	219.08	216.66	216.39	217.22	217.63	219	216.36	217.45	218.42	216.19	216.99	218.42	217.12	216.77	216.5	218.02	216.14	217.25	215.16	218.95	218.18	216.59	218.67	217.19	217.98	218.84	217.72
211.11	210.02	212.04	213.04	212.43	210.63	212.17	212.97	212.41	210.12	212.26	212.01	211.48	210.62	212.47	211.77	211.81	211.68	211.86	209.72	211.79	210.82	211.27	212.17	213.74	212.16	212.34	210.32	211.53	211.32	212.07	211.49	210.4	211.92	211.81	210.16	211.5	211.18	210.83	210.61	212.56	213.09	212.83	212.14	211.69	210.48	211.25	211.87	212.17	212.15
218.37	217.32	218.09	217.22	217.93	217.28	218.27	218.8	216.96	217.95	217.86	217.19	217.63	219	218.55	217.25	217.98	215.97	218.79	216.93	218.78	218.16	217.95	217.17	218.26	216.6	217.4	218.07	218.25	215.73	215.87	217.42	218.32	216.78	218.54	216.28	216.9	218.7	217.05	218.63	217.44	217.88	218.28	218.09	218.86	218.57	217.21	217.22	216.87	216.59
194.12	194.18	192.97	194.47	195.73	195.48	194.06	194.78	195.07	193.44	194	193.95	192.7	193.23	193.3	194.05	193.74	193.17	194.86	193.37	194.61	194.72	193.81	195.74	195.43	194.65	194.27	194.42	194.22	194.58	194.37	192.28	195.15	194.35	194.7	191.89	194.35	194.97	194.1	193.84	192.49	193.4	193.82	194.99	192.1	194.02	194.05	196.9	194.16	195.11
204.81	205.16	204.02	206.14	205.61	205.69	205.97	205.33	205.41	204.89	203.56	203.29	204.76	204.08	204.83	204.48	204.96	204.76	204.85	205.95	203.86	203.89	204.4	203.06	204.28	204.96	204.28	204.56	204.1	204.56	205.55	203.34	206.72	204.76	204.84	205.07	205.12	204.48	203.2	205.32	205.86	202.44	203.52	205.12	203.92	203.48	206.99	204.8	203.57	206.38
206.29	204.46	206.31	205.52	204.59	205.08	204.21	206.76	204.68	204.38	205.32	204.06	206.07	203.4	204.58	205.91	205.91	205.39	204.12	204.61	204.02	205.26	203.49	204.77	204.24	205.61	204.53	204.17	203.22	205.75	202.47	204.54	205.17	204.38	204.41	205.91	205.19	206.25	204.58	206.13	203.59	203.82	203.68	204.33	204.31	204.09	204.02	205.86	205.38	204.57
205.24	204.75	204.01	204.58	206.67	205.84	202.83	205.23	205.67	202.69	204.94	205.56	205.8	202.51	203.89	204.73	205.43	203.54	205.03	204.41	205.76	204.29	204.39	205.6	205.04	203.47	204.31	204.17	204.83	204.8	205	204.29	204.46	205.62	204.03	204.48	204.55	206.02	207.18	204.31	204.68	203.17	204.03	205.07	204.83	204.41	205.93	204.63	206.15	205.2
217.57	217.46	216.29	216.57	216.54	216.38	217.53	216.73	217.52	218.61	217.66	217.39	216.08	218.21	218.97	217.17	217.97	217.45	218.46	218.06	217.56	216.85	216.16	218.4	218.41	216.63	217.06	218.38	218.12	216.74	218.71	218.2	218.4	217.73	218.28	218.52	218.62	217.78	217.84	218.19	216.4	218.41	217.38	216.36	216.76	217.59	218.77	217.49	217.73	218.38
205.78	205.1	202.99	205.51	203.29	204.66	204.86	204.26	205.22	205.26	202.99	204.45	204.26	204.69	203.38	204.39	205.39	204.64	203.86	205.46	203.17	203.95	203.32	203.81	204.32	204.15	204.35	203.4	205.88	204.37	203.65	203.9	202.62	203.67	203.96	204.95	204.79	203.62	204.2	203.72	203.79	204.84	204.11	204.07	204.33	203.83	205.29	204.08	205.84	204.4
205.68	205.01	206.16	206.16	206.53	207.55	206.55	206.69	205.94	206.48	205.57	204.7	207.65	206.35	207.31	206.46	206.28	205.3	206.98	205.29	206.87	206.05	206.75	205.47	204.93	205.07	205.59	206.53	205.13	206.53	207.64	207.5	207.24	207.53	206.65	206.64	205.9	208.69	207.26	207.77	205.85	206.98	207.79	206.44	205.5	204.76	207.38	206.05	205.82	206.38
214.48	214.33	213.89	213.92	212.35	213.28	215.16	213.36	213.44	215.16	213.58	212.43	215.37	212.53	213.72	214.31	214.9	214.86	214.78	213	211.99	214.31	213.08	214.95	212.98	214.54	214.76	214.42	212.85	212.88	213.2	212.32	216.07	212.69	212.98	214.34	212.78	214.66	213.98	213.76	214.33	215.29	214.57	213.14	214.9	213.81	214.12	213.9	213.84	214.26
208.77	208.63	207.91	208.75	206.92	209.41	208.72	207.91	209.49	210.52	210.06	207.44	208.57	208.49	209.45	210.17	209.68	207.7	208.88	209.03	207.39	207.53	207.19	206.68	209.36	206.08	209.24	208.11	209.69	208.77	207.93	209.19	209.34	207.67	209.06	206.87	208.09	207.87	208.27	208.05	209.21	208.78	208.64	208.83	206.68	210.18	208.9	209.54	209.18	207.36
204.05	204.15	202.83	203.7	203.7	203.49	204.81	203.65	203.43	204.38	203.65	204.43	204.94	204.05	204.17	205.33	203.06	203.95	203.7	205.04	203.71	202.76	204.92	204.25	204.58	204.44	203.72	203.84	203.88	203.3	203.7	202.64	203.43	204.72	203.23	203.78	202.28	203.07	203.36	203.49	205.49	204.08	203.9	205.16	204.16	204.39	204.23	204.63	204.84	203.74
217.02	218.36	217.83	217.63	218.91	217.35	218.13	217.36	217.29	217.98	216.83	217.17	216.41	217.08	218.32	218.26	216.7	217.22	218.31	217.27	217.53	216.51	217.8	217.33	218.2	217.55	218.45	217.64	217.77	216.96	218	217.2	215.84	216.9	217.42	217.62	215.74	217.45	217.03	217.58	218.66	218.34	216.84	216.75	218.14	217.67	217.22	217.99	216.79	217.63
204.33	203.88	203.9	202.01	202.76	203.51	203.82	202.77	203.07	204.49	204.75	202.27	204.19	201.59	203.83	204.43	202.72	201.92	204.07	204	202.87	202.49	203.21	203.84	202.34	204.95	203.89	203.88	203.98	204.59	202.64	202.46	202.76	205.27	204.21	205.44	204.11	202.67	203.98	204.09	202.53	203.37	203.37	202.93	203.94	203.8	203.14	202.56	204.97	203.79
209.2	209.38	209.54	208.72	210.2	210.58	211.23	208.9	207.81	208.07	208.55	207.12	209.54	210.04	208	208.93	209.36	208.33	208.99	208.62	207.96	207.74	208.42	207.69	209.31	209.12	208.98	208.48	209.95	208.14	209.72	209.1	209.42	209.81	208.95	207.16	210.61	208.74	207.7	208.01	209.85	208.71	208.67	209.47	206.76	208.39	207.46	208.53	208.03	209.16
211.98	211.21	212.17	211.3	212.7	213.26	212.62	211.45	211.16	212.16	211.7	212.04	211.67	212.53	211.37	211.91	212.4	212.94	212.58	213.42	212.4	213.36	212.64	212.19	212.82	212.18	212.35	213.54	212.66	212.69	212.39	213.34	213.33	211.81	212.18	211.11	211.96	212.84	214.63	211.68	212.05	211.7	211.34	211.75	211.54	211.66	211.6	214.57	211.93	211.98
204.03	205.14	205.93	205.26	204.27	206.14	204.14	206.49	205	204.69	206.02	204.42	206.48	205.45	206.59	205.42	205.52	205.28	205.15	206.68	205.54	207.24	206.93	205.16	206.14	206.15	205.55	206.14	205.14	206.09	206	205.62	205.13	206.67	204.55	205.75	203.62	205.3	204.62	206.39	206.4	205.96	206.81	203.72	206.55	206.46	205.49	206.75	207.07	206.47
203.21	202.11	203.13	202.82	203.52	202.42	203.36	203.08	203.25	203.42	204.01	202.78	204.52	203.37	203.02	203.53	203.29	204.35	203.16	203.78	203.92	203.49	202.92	203.72	204.57	202.9	203.83	202.81	204.89	203.91	203.85	202.47	203	202.25	203.51	203.69	202.56	203.02	204.63	202.82	203.97	204.5	203.5	202.39	202.87	202.5	202.44	202.57	204.35	203.71
218.09	217.63	218.27	218.22	218.55	217.88	217.23	216.31	217.09	217.58	217.51	218.29	218.99	217.53	217.56	218.24	216.53	218.01	218.26	218.38	218.29	217.12	218.14	216.97	218.01	218.41	217.31	218.25	217.69	217.83	217.93	218.1	218.09	218.17	219.67	216.02	217.83	218.1	217.24	217.95	218.78	218.24	218.21	217.61	217.25	216.95	218.8	217.31	217.62	218.13
198.24	199.86	197.45	198.03	198.33	198.34	198.63	197.93	198.53	197.48	197.31	197.48	198.61	199.17	197.29	198.03	198.48	197.67	196.24	196.47	198.13	198.41	199.22	198.96	198.06	198.14	198.95	195.68	198.53	198.87	196.9	199.71	200.33	197.77	198.34	198.32	198.78	197.08	198.04	197.28	199.21	197.3	197.17	199.17	197.24	197.31	199	198.79	197.82	195.94
203.87	203.19	204.06	204.03	202.14	203.41	205.1	203.29	202.63	202.47	202.41	201.69	202.67	205.33	203.47	203.24	203.34	203.49	206.42	204.8	202.57	203.45	204.24	202.36	204.39	203.18	203.55	203.57	204.91	202.75	202.09	203.72	202.96	204.4	203.94	203.78	203.4	203.98	203.95	204.69	203.62	205.76	202.8	203.46	203.04	203.07	204.64	202.58	204.23	203.46
209.23	208.74	207.65	207.63	208.43	208.5	209.64	208.85	208.68	209.59	207.76	209.95	207.87	207	209.85	209.3	208.3	208.83	208.34	209.16	207.73	207.8	208.37	208.32	209.56	208.97	208.5	209.64	208.57	209.86	208.3	209.04	208.01	208.14	208.63	208.28	208.64	209.93	208.84	209.7	208.77	209.3	207.25	208.91	208.89	209.49	208.53	208.69	208.56	208.32
202.11	202.61	203.31	202.47	203.48	202.78	201.18	199.74	203.37	200.23	201.46	202.89	204.02	201.08	202.28	201.68	202.62	202.07	202.64	202.7	202.32	202.47	202.55	204.49	201.59	202.99	203.11	202.71	202.17	202.67	201.6	202.91	202.28	200.84	200.49	202.55	201.35	203.11	202.88	200.72	203.37	202.63	200.49	202.96	201.26	203.22	202.96	202.91	202.26	202.08
207.17	208.75	208.49	207.23	206.12	208.12	208.17	209.01	207.64	208.81	207.14	207.92	207.33	207.66	206.57	207.41	206.58	207.81	207.47	207.52	206.22	207.31	207.57	207.73	206.33	208.66	207.43	211.01	207.36	207.64	208.08	207.97	208.1	207.64	207.14	208.01	207.63	207.93	208.04	208.37	207.28	208.25	207.44	206.3	208.99	206.41	207.22	207.16	208.42	208.08
217.37	218.11	215.98	217.6	217.74	218.59	218.76	217.01	218.05	217.67	217.99	217.36	217.85	216.73	217.99	216.51	218.52	218.4	217.61	217.94	217.33	217.78	219.02	217.91	219.18	218.39	218.51	217.44	217.63	217.29	218.66	215.99	219.2	217.96	217.85	219.24	218.91	218.84	217.79	216.74	215.98	218.42	216.77	219.01	218.26	217.63	217.12	219.16	218.3	217.33
199.76	197.54	200.2	199.56	199.05	198.5	198.33	198.59	199.25	200.18	199.06	198.73	200.28	198.74	198.92	199.27	200.39	199.26	199.03	199.65	199.83	199.42	201.39	199.3	200.08	199.99	200.24	200.39	200.99	198.15	199.02	198.79	199.16	199.89	198.49	199.68	199.48	200.24	200.18	199.91	199.66	197.71	200.17	199.13	197.8	199.97	198.98	199.18	201.22	200.46
198.65	197.51	198.12	197.57	196.66	198.14	197.85	198.3	198.71	198.69	198.06	197.88	198.9	197.6	199.14	197.04	197.52	197.7	199.01	197.69	198.1	197.54	198.13	196.14	197.2	199.08	197.94	198.51	199.3	198.31	199.26	198.33	198.54	195.93	196.24	196.67	198.93	196.88	197.86	197.16	199.51	198.65	197.86	195.51	198.5	196.18	198.29	197.36	197.37	198.22
199.59	199.6	200.94	199.76	202.68	200.89	199.77	200.3	200.53	200.91	200.56	199.39	201.66	199.38	200.95	200.03	198.78	200.96	199.97	199.48	201.22	202.18	199.47	200.27	199.21	201.76	201.15	199.86	200.63	201.89	200.45	200.46	201.39	199	200.46	201.7	200.66	200.68	200.65	201.2	200.55	201.28	200.5	199.33	200.58	200.72	201.52	200.69	199.27	199.46
203.75	203.84	203.27	203.18	202.59	202.84	202.96	201.62	202.29	203	202.99	202.26	203.5	201.88	203.64	202.69	201.54	204.68	203.32	203.3	205.19	204	202.73	202.46	202.21	202.35	202.52	202.06	201.68	202.35	202.42	203.02	203.73	203.52	203.27	202.63	202.45	202.6	200.88	201.5	202.34	200.91	203.08	202.78	202.17	202.08	201.72	201.67	204.78	201.87
212.83	213.71	211.52	212.81	212.92	212.05	213.11	211.2	212.97	212.86	214.22	210.63	211.37	213.64	214.01	213.02	212.12	213.27	213.64	210.5	213.06	212.32	212.68	212.08	212.41	213.43	211.85	211.32	212.88	212.05	214.39	212.98	210.12	211.59	212.86	211.85	211.76	213.06	213.04	211.38	213.4	211.8	210.77	210.88	213.48	212.91	212.49	212.02	212.54	213.04
213.38	210.27	212.44	211.51	212.16	211.77	210.96	213.84	211.66	210.11	212.68	210.2	211.03	211.57	212.05	209.48	211.5	211.81	210.62	212.72	211.37	210.81	210.47	211.81	211.09	213.18	211.92	212.77	211.24	211.52	211.6	211.76	211.47	210.41	212.33	211.8	210.17	211.17	211.18	211.46	211.47	211.3	211.68	212.19	210.68	211.12	211.3	211.42	210.92	210.88
217.56	217.51	216.76	217.42	217.75	217.98	216.96	218.35	216.87	218.02	217.45	216.7	217.1	217.08	215.72	216.61	217.38	217.48	217.97	215.49	218.03	216.87	217.3	217.72	216.06	216	216.27	216.08	217.04	217.16	218.27	217.02	217.61	215.77	217.4	217.08	217.92	216.99	216	217.69	214.72	216.49	216.04	216.75	216.45	216.21	218.97	217.48	216.17	217.49
195	194.71	196.55	194.46	195.26	194.47	195.85	195.73	195.6	196.33	195.49	195.91	195.09	195.56	195.44	195.54	194.78	197.32	195.47	195.62	195.86	195.62	193.05	194.85	195.74	194.28	195.19	193.35	194.16	195.67	195.49	196.09	194.55	195.37	194.37	195.9	195.88	194.85	194.08	195.83	195.03	193.11	194.01	196.01	194.58	195.45	194.01	195.07	194.01	196.66
202.83	203.34	203.61	203.9	203.86	202.58	203.79	204.09	202.68	202.64	201.76	204.4	203.4	202.87	203.38	203.26	203	203.85	203.19	201.54	202.99	204.54	203.73	204.23	201.64	203.28	203.7	202.82	202.21	203.45	202.46	203.3	204.38	202.66	202.83	201.35	203.02	202.95	202.43	203.67	203.35	203.63	204.33	202.16	203.26	202.11	203.37	202.64	202.74	204.01
217.22	216.86	216.57	218.24	217.73	216.07	216.54	217.32	217.7	216.32	217.83	216.53	217.52	216.54	217.21	217.58	217.47	217.64	216.99	216.07	216.26	217.38	216.57	217.56	216.75	216.93	218.85	216.5	215.82	216.89	217.3	216.9	217.39	217.33	217.76	217.05	218.2	218.15	216.77	215.88	217.74	216.83	216.69	218.42	215.27	216.51	216.98	217.72	216.21	217.69
208.51	206.78	210.18	208.98	208.11	209.4	208.19	208.59	208.42	209.22	208.47	208.16	207.94	206.96	208.37	209.94	208.34	207.58	207.54	208.03	209.42	207.13	208.99	209.3	208.8	209.24	209.46	209.7	207.29	207.97	208.36	208.47	208.08	208.39	210.84	208.15	207.49	206.98	209.1	207.57	207.95	207.58	208.43	207.97	209.33	209.31	208.77	209.28	208.28	208.07
210.61	212.32	209.41	209.48	209.69	209.93	209.09	209.57	209.85	208.38	209.03	208.47	208.35	209.62	209.2	208.97	208.26	209.29	209.59	210.27	207.96	209.21	209.45	209.53	211.98	210.66	209.71	209.3	210.27	209.31	210.96	210.26	209.68	210.22	210.64	208.54	209.25	209.83	210.07	210.01	208.23	208.63	210.47	209.14	209.54	209.3	210.36	210.02	209.74	210.28
206.86	206.67	207.22	208.46	208.02	206.77	207.49	207.52	205.9	208.64	208.41	206.76	208.52	208.16	207.87	208.8	208.71	208.43	207.47	207.62	208.89	207.45	207.06	208.45	207.56	207.42	207.19	208.78	208.6	208.86	207.53	207.48	208.09	207.86	206.04	207.52	208.1	208.5	207.13	207.82	207.38	206.79	207.08	207.98	208.15	206.68	208.53	207.17	207.94	207.98
205.65	204.08	206.55	205.17	202.58	205.98	206.67	205.1	204.29	204.38	207.32	205.1	205.92	204.81	204.68	204.8	204.5	205.83	204.71	205.53	205.4	205.2	205.85	205.32	204.94	203.86	205.29	204.51	206.16	205.29	206.87	206.81	205.67	205.86	204.44	205.58	206.74	206.52	206.26	205.24	205.81	207.07	204.77	205.94	205.22	205.89	206.42	204	206.48	206.04
202.93	204.05	201.52	202.68	203.18	202.48	203.76	201.99	202.61	203.05	203.5	203.57	202.94	204.12	204.97	203.33	202.92	202.67	202.27	202.84	203.26	203.02	202.98	201.63	203.27	203.72	200.48	203.33	205	201.29	203.84	204.23	202.89	204.04	202.63	204.29	204.18	203.32	202.49	204.34	202.15	203.89	203.18	202.31	203.66	204.09	201.1	201.64	204.69	205.16
208.21	209.93	208.28	209	208.36	208.63	209.03	208.1	207.93	208.17	209.01	209.71	208.34	208.31	208.58	208.32	209.57	208.39	208.96	208.79	207.89	208.66	207.11	208.11	207.84	208.48	208.25	209.06	209.29	207.31	207.86	209.37	206.64	208.12	209.61	208.43	208.91	207.64	209.06	209.37	207.76	208.57	206.9	208.61	208.71	208.81	207.18	208.54	207.48	210.29
198.27	198.92	197.49	197.85	198.87	197.67	198.58	199.27	197.92	199.03	197.61	198.57	197.91	198.2	198.45	198.22	197.86	198.79	198.05	199.16	199.64	198.14	197.85	197.24	197.71	199.13	198	198.06	197.97	199.6	198.15	199.14	197.89	198.52	198.29	198.29	197.6	198.63	196.92	198.14	199.02	199.85	199.13	199.65	197.64	200.11	198.57	200.37	198.97	197.05
202.95	204.42	203.91	205.3	203.96	203.48	203.72	205.57	202.53	203.35	205.43	204.68	204.36	205.41	204.1	206.69	203.63	205.82	203.61	204.1	204	204.8	205.31	205.2	205.29	205.37	204.78	204.12	204.56	204.98	203.37	205.01	203.69	204.02	204.85	205.05	205	206.76	204.32	204.17	205.72	203.83	205.38	205.28	206.21	205.55	206.82	206.32	206.08	205.03
207.78	208.48	208.38	207.88	206.58	208.18	207.33	207.02	208.35	209.39	209.15	208.8	207.52	206.65	206.17	207.35	208.02	208.16	209.47	209.82	208.08	207.73	207.81	208.19	206.05	207.48	208.18	208.31	207.9	208.31	207.39	208.55	208.75	209.13	208.92	207.43	209.1	207.43	207.08	209.27	209.33	208.65	206.41	207.76	206.94	206.51	206.63	207.64	208.45	208.08
200.17	199.99	198.26	199.19	200.57	197.81	200.05	200.82	199.57	201.23	199.24	198.99	198.55	199.95	198.43	201.03	198.4	200.02	198.26	198.94	197.86	199.26	199.07	199.5	199.15	200.88	200	199.05	199.85	199.94	197.98	199.84	201.27	199.62	198.99	199.06	199.78	200.23	200.54	199.54	199.04	199.82	199.29	199.11	200.86	199.11	199.87	198.5	200	199.71
207.5	209.44	206.6	208.24	210.04	209.3	208.15	208.23	208.04	207	207.58	208	207.34	207.62	208.2	208.8	206.69	206.41	206.93	206.26	207.81	207.67	207.55	209.86	207.37	209.39	207.39	207.94	207.99	207.49	206.02	207.55	207.88	206.94	206.94	209.53	208.25	207.37	208.05	209.35	207.94	206.76	206.82	207.86	207.26	206.94	207.79	207.05	208.47	208.05
209.23	209.15	207.42	207.3	207.97	208.45	207.56	207.63	208.48	207.46	207.8	208.13	208.15	207.58	207.53	207.05	207.84	207.18	208.31	209.42	207.73	208.52	208.97	207.86	207.1	207.2	209.08	206.52	207.47	207.02	206.69	208.26	207.78	207.45	207.65	207.57	207.81	205.96	210.25	208.49	206.5	206.91	206.89	207.87	206.05	208.53	208.15	207.65	207.84	208
211.65	212.88	213.16	214.47	213.4	213.6	213.6	212.87	212.23	213.7	212.6	213.45	212.92	213.4	211.74	212.77	212.82	213.46	213.78	213.88	212.75	213.45	212.2	213.53	212.41	214.2	213.04	213.55	212.94	213.54	212.39	212.26	211.9	212.64	213.68	212.55	213.38	213.3	213.6	212.83	211.25	214.56	211.94	212.42	212.36	213.69	212.73	214.88	213.18	213.37
195.7	195.92	194.6	195.74	196.06	195.66	194.54	195.03	196.07	196.05	195.99	195.37	196.09	195.92	195.83	193.6	194.39	195.21	194.99	194.76	194.43	195.47	194.49	195.34	194.61	195.11	195.32	197.04	195.36	194.87	194.1	195.01	195.31	195.45	194.34	196.53	194.37	194.09	196.92	195.86	196.61	195.11	195.2	195.62	195.78	196	195.41	196.49	196.6	195.33
204.09	206.1	203.02	204.31	203.84	204.62	203.66	205.31	204.55	202.92	204.29	203.69	203.41	204.93	202	203.67	202.99	204.48	203.83	205.45	202.77	203.29	202.76	204.57	204.75	202.84	203.54	203.14	204.24	203	203.1	203.38	204.25	202.92	205.29	202.93	203.35	202.25	205.21	203.68	204.04	203.61	203.92	202.96	203.97	203.52	205.11	204	204.43	203.51
212.97	211.58	212.77	212.04	213.44	211.14	213.35	213.5	212.69	211.8	213.64	213.7	212.39	213.26	213.64	211.9	214.29	213.56	213.69	213.25	211.89	214.24	212.21	213.35	210.23	211.8	211.53	214.63	211.75	210.78	212.9	214	213.03	213.11	214.01	212.33	213.7	213.74	213.77	213.88	213.87	213.15	213.26	213.36	212.25	213.59	212.21	212.98	212.61	213.48
203.02	202.12	203.87	204.27	204.79	203.64	201.38	202.89	202.74	200.84	203.23	202.88	203.24	204.35	204.56	203.47	201.33	202.73	204.85	203.61	204.75	203.56	203.83	203.89	203.55	203.64	204.59	203.41	202.99	202.05	204.07	202.36	203.44	204.26	202.58	200.9	204.1	202.54	204.44	202.99	202.95	203.22	202.81	202.72	202.55	203.08	204.76	202.92	202.87	203.1
207.4	207.76	209.03	206.75	206.36	205.5	206.55	206.65	208	207.33	208.09	206	206.56	208.25	206.69	206.95	206.98	207.44	207.62	206.54	208.25	208.27	209.26	207.16	208.59	208.26	205.77	207.39	206.8	209.67	209.28	208.78	206.75	207.92	208.1	208.38	206.32	208.23	206.69	208.39	207.9	207.46	208.47	206.8	208.73	206.36	207.2	209.07	208.32	207.25
207.59	207.25	207.99	208.45	208.87	207.75	207.44	208.54	208.38	208.92	207.26	206.4	209.01	208.65	206.68	208.47	208.55	207.72	206.84	206.02	207.22	207.62	207.59	206.51	209.36	205.89	207.84	208.96	209.12	207.68	208.36	207.26	208.85	208.35	207.97	207.27	206.99	208.31	207.49	206.96	206.24	209.32	208.98	208.15	208.88	208.84	207.92	207.24	208.84	208.02
206.04	208.06	207.85	208.92	206.75	207.38	207.78	208.14	207.58	206.19	206.52	207.36	207.61	206.8	206.76	206.55	208.24	208.88	207.08	207.44	207.29	207.82	206.78	207.52	208.3	207.76	209.5	207.73	206.64	208.19	207.56	208.07	207.2	207.4	207.83	207.75	207.42	208	207.61	206.75	208.04	207.99	206.61	207.82	209.22	208.57	207.26	207.31	208.84	208.85
217.18	219.16	215.66	215.8	217.89	216.15	217.5	218.26	216.12	218.37	216.73	217.08	218.19	216.77	216.36	217.57	218.5	217.67	216.9	218.29	216.68	216.46	217.24	217.64	218.69	217.84	216.41	217.12	215.69	217.65	217.64	217.54	216.92	218.77	215.96	216.91	215.6	217.61	217.69	216.84	217.36	218.32	217.09	215.91	216.87	217.63	215.58	217.76	217.75	217.67
208.26	207.68	208.9	208.78	209.3	209.13	208.53	209.6	208.42	208.31	208.1	207.9	208.53	209.22	208.71	207.35	209.5	208.87	206.91	209.09	209.08	207.27	208.1	209.97	209.11	208.54	207.93	208.57	208.18	207.64	208.61	208.16	207.94	206	208.46	209.72	207.98	208.28	208.03	209.41	208.29	209.12	208.82	209.49	208.28	207.94	208.57	210.52	211.16	209.16
198.38	197.57	198.26	197.57	197.91	200.24	198.53	198.79	198.02	197.46	198.65	199.86	199.07	198.51	198.15	199.3	198.79	197.97	198.95	198.85	198.02	199.63	197.12	200.82	199.02	198.2	198.9	199.64	198.11	197.79	197.92	197.1	198.81	198.82	197.23	197.53	198.45	197.77	199.97	199.26	198.52	197.64	197.51	199.18	198.29	198.07	199.77	197.79	197.98	198.52
204.01	204.75	204.05	204.78	205.39	204.14	206.12	205.68	203.88	205.53	205.12	203.03	204.44	203.87	205.47	204.57	204.09	204.11	204.93	204.72	205.48	204.12	205.07	203.93	205.03	205.23	204.64	204.74	205.48	204.28	204.12	205.66	205.58	205.23	203.23	204.03	203.88	205.82	206.05	204.91	204.99	204.71	207.27	204.88	204.84	204.06	203.96	204.03	206.75	204.26
212.2	213.96	213.56	215.32	212.33	214.83	210.95	212.66	213.9	212.18	212.94	212.28	211.67	213.67	212.18	212.2	214.74	214.07	213.87	212.17	213.67	213.76	213.43	211.56	211.31	213.41	212.94	213.13	214	211.1	214.8	214.56	214.12	213.87	212.51	213.33	213.25	211.98	212.41	214.78	212.36	211.94	211.52	212.73	213.34	212.66	213.09	213.72	213.38	213.67
206.9	208.56	208.3	207.43	207.86	206.72	208.18	208.82	208.39	208.64	209.56	208.82	208.78	208.6	207.65	209.18	208.61	209.07	209.18	207.91	208.06	209.05	207.34	209.42	208.87	209.21	207.22	208.3	209.32	207.62	208.16	208.82	208.25	207.17	209.63	208.21	209	208.99	208.54	208.21	208.67	209.12	209.39	208.98	208.87	208.37	206.65	207.96	209.08	207.86
203.67	203.92	204.57	204.16	205.12	203.39	204.96	204.15	204.19	203.71	204.16	205.25	204.47	203.46	205.64	204.9	204.53	204.49	203.27	205.19	203.62	204.48	204.75	203.16	205.3	204.26	205.92	204.22	203.45	205.25	204.56	204.64	204.61	204.3	204.03	205.27	203.04	204.53	205.14	203.67	204.8	204.52	204.75	205.34	204.7	204.44	205.29	203.69	203.75	205.7
213.01	211.73	212.72	210.83	210.12	211.19	210.86	211.09	211.98	211.97	212.16	212.88	212.18	211.72	211.98	212.43	210.56	211.47	211.04	212.67	211.71	213.19	210.83	212.8	211.67	212.08	213.24	210.6	211.36	211.16	209.98	212.21	213.5	211.58	211.3	210.96	211.26	212.8	212.51	209.97	210.49	212.16	211.58	212.78	211.47	210.82	210.35	212.78	211.69	211.88
216.48	215.43	217.29	217.69	217.53	216.61	217.49	217.38	216.59	217.12	217.78	216.5	217.18	216.96	216.01	217.33	216.53	216.06	216.33	215.24	215.58	217.5	216.96	216.54	217.43	216.58	216.64	217.67	217.65	216.12	215.68	218.47	217.49	215.96	217.7	215.98	216.88	216.28	216.94	216.82	217.86	217.22	217.54	217.23	216.51	216.92	217.75	216.84	215.78	217.78
202.96	204.73	204.28	203.3	202.2	203.68	202.96	204.75	202.33	202.36	203.79	204.73	203.82	204.45	202.69	201.87	203.28	204.1	201.6	202.52	203.25	203.74	202.27	203.11	204.81	204.11	203.96	203.34	203.47	202.48	202.18	203.21	203.49	204.39	203.35	203.99	203.47	204.22	204.11	202.47	203.7	202.14	202.47	203.81	203.69	203.17	204.25	202.73	202.39	204.38
209.9	207.61	207.48	209.67	208.85	207.91	207.8	208.37	208.35	208.4	209.57	208.23	207.98	208.77	209.46	207.48	208.16	208.94	207.66	208.98	208.48	208.87	206.81	210.09	208.33	210.07	209.12	208.57	209.61	208.11	209.69	208.99	207.62	208.72	211.28	209.71	208.27	207.8	210.08	208.17	208.4	207.73	209.13	208.98	208.07	208.26	206.94	208.48	208.5	208.12
205.23	203.27	203.72	203.14	204.56	204.41	204.58	203.07	204.22	204.99	203.64	204.28	204.69	203.6	202.66	203.31	203.28	203.81	203.5	203.35	204.28	203.59	203.1	204.17	204.53	203.46	203.59	203.47	203.32	203.64	203.63	203.75	203.21	204.04	203.93	203.05	205.35	204.09	202.02	202.83	202.63	203.46	204.66	202.25	204.83	202.1	204.33	204.18	203.66	204.69
211.1	211.83	212.28	211.05	213.21	211.58	210.62	212.93	211.65	211.53	211.45	210.27	213.17	212.6	212.14	213.27	211.86	212.02	211.6	211.13	211.05	212.9	210.85	212.71	211.2	210.74	211.26	211.41	210.65	212.11	211.51	212.07	212.9	211.53	212.02	210.61	211.48	211.72	210.83	211.4	211.15	211.93	212.91	211.85	210.59	209.91	210.88	211.97	211.21	211.31
200.52	199.79	200.65	201.39	200.56	200.83	201.13	200.71	201.87	200.51	199.86	197.89	200.58	201.47	200.85	199.93	200.63	201.02	200.66	200.76	199.25	200.49	200	201.85	200.57	199.06	200.93	198.67	199.84	201.25	202.01	197.48	201.5	199.09	201.04	201.16	200.64	201.04	200.05	201.09	200.84	200.45	199.59	201.18	199.77	201.11	199.23	199.7	200.23	200.68
203.79	201.25	202.58	201.89	200.86	200.73	203.11	201.53	201.49	203.28	202.53	201.06	202.17	203.81	202.1	201.85	204.03	201.72	201.42	201.3	203.1	203.4	203.53	202.71	203.36	202.45	204.87	201.85	203.72	202.42	202.36	203.74	202.09	202.77	202.47	203.9	203.52	203.1	203.65	201.83	203.06	202.98	203.36	202.49	201.32	204.58	201.46	201.76	201.84	201.87
203.93	204.07	204.12	201.77	205.56	202.33	201.25	203.03	202.93	204.58	202.87	202.53	203.07	205.1	203.34	202.32	203.92	203.74	203.84	202.92	203.75	202.38	204.59	204.26	204.5	201.85	202.75	203.34	203.4	201.94	204.25	202.58	203.37	204.82	205.36	202.91	203.45	204.32	203.64	204.48	203.66	204.72	204.66	202.81	202.84	202.55	203.98	204.02	204.37	204.43
211.91	211.63	210.79	212.09	211.56	211.77	212.57	210.96	213.31	213.33	210.43	212.44	212.16	211.83	211.53	210.05	212.1	210.21	213.5	212.28	211.21	211.97	212.38	210.12	212.03	213.82	210.88	210.93	211.24	212.14	212.06	212.58	211.74	212.18	211.55	210.62	212.93	210.25	211.89	211.36	210.61	212.13	212.11	211.86	211.42	212.24	211.2	211.89	213.5	210.1
219.13	218.18	215.61	216.64	216.68	218.8	217.2	215.58	215.93	216.63	217.72	216.56	215.89	215.4	217.32	217.44	217.35	216.6	217.15	215.76	218.81	215.77	216.34	215.4	216.74	216.9	217.16	217.88	214.91	216.44	217.24	216.88	217.34	217.53	217.67	216.48	216.85	218.49	216.23	217.18	215.97	217.29	215.62	217.2	217.59	216.71	218.04	217.56	217.74	216.85
206.65	205.31	206.62	204.49	206.6	206.05	205.6	205.53	205.02	205.66	205.22	206.54	206.63	206.37	204.98	205.74	206.67	204.62	205.4	204.46	205.22	205.62	204.3	205.05	205.01	206.24	206.54	206.42	207.36	207.33	206.19	206.97	206.34	205.77	207.47	206.42	204.21	204.11	205.56	204.83	205.07	204.8	204.1	205.69	205.88	205.97	204.66	205.14	205.07	205.87
202.02	202.08	201.05	200.97	201.75	202.44	202.45	200.74	201.02	203.23	200.3	201.58	200.89	200.37	202.25	200.7	202.38	200.46	199.36	200.5	202.12	202.5	201.39	200.91	202.01	199.85	202.48	201.4	201.8	201.37	202.18	200.56	200.41	199.62	201.24	200.8	201.59	201.65	201.68	200.55	201.73	200.25	200.6	201.08	200.75	201.64	202.06	200.99	201.88	201.45
204.54	205.39	205.16	204.99	205.24	205.08	204.97	205.48	204.29	206.1	206.18	204.8	203.86	204.19	204.61	204.73	204.17	205.11	204.83	204.37	203.76	206.25	205.28	206.23	205.73	204.45	204.75	206.18	204.66	204.1	205.91	202.25	203.81	205.03	205.87	205.12	204.35	205.08	205.44	205.75	204.93	205.4	205.93	206.13	203.34	205.29	205.99	203.72	204.28	204.94
197.89	200.92	198.11	198.13	200.11	199.2	199.86	202.34	199.36	199.28	200.13	199.94	199.81	199.9	199.58	200.07	199.2	199.96	198.56	199.69	200.22	199.54	200.46	199.97	200.8	201.74	200.59	199.79	199.12	201.13	200.75	200.71	200.99	199.21	197.52	200.35	199.1	199	199.23	199.88	201.51	198.96	201.33	200.36	200.84	200.12	198.61	201.34	200.38	198.93
213.13	213.33	213.44	213.56	213.94	214.69	212.96	214.46	215.63	212.72	214.65	214.56	215.1	212.43	213.35	213.71	213.96	212.41	213.44	211.07	215.37	215.16	213.09	212.71	213.53	213.47	213.74	213.94	213.3	213.91	214.74	214.95	215.69	214.86	214.7	213.22	213.49	213.83	213.7	213.32	213.68	214.93	212.97	213.14	214.27	213.31	214.08	214.88	213.63	213.02
203.56	202.64	203.55	206.28	203.02	202.95	204.34	202.08	203.23	204.58	202.69	202.64	203.5	204.55	204.44	203.53	203.45	204.55	203.45	202.77	204.55	204.46	203.49	205.1	203.96	204.22	202.79	204.52	204.15	204.05	204.64	202.73	204.49	202.96	203.83	203.03	205.44	203.03	203.04	202.84	205.27	203.43	204.54	203.99	203.44	203.56	203.09	204.92	204.07	203.99
198.84	199.02	200.89	199.81	199.45	199.64	199.61	199.81	198.03	200.26	198.64	199.5	198.87	199.45	199.2	200.37	199.48	199.64	199.35	198.83	199.64	201.13	199.51	199.17	199.05	198.47	199.06	201.19	199.78	200.16	198.49	200.1	197.62	198.84	199.71	199.67	199.81	200.27	199.02	198.56	197.8	198.68	201.26	199.06	199.81	199.5	199.62	200.12	198.02	198.55
208.9	206.6	206.32	209.1	207.55	206.8	206.68	206.38	208.94	208.68	208.1	209.06	208.18	208.61	205.94	207.49	206.62	208.02	207.16	208.43	205.43	205.93	207.29	208.62	207.98	208.61	208.61	206.02	206.1	205.75	208.05	208.2	206.86	208.68	207.04	208.05	207.28	206.93	205.8	209.6	209.06	208.18	208.8	210	207.55	207.97	206.84	208.01	206.98	207.64
203.51	203.69	203.76	203.3	202.7	203.49	203.47	204.98	205.03	204.37	203.35	204.1	204.44	203.58	203.13	204.49	203.85	203.28	201.68	203.04	203.36	203.38	203.06	202.68	203.95	203.76	204.55	202.9	203.82	204.21	203.87	203.87	204.55	203.01	203.21	202.74	203.63	203.49	203.51	203.41	204.15	204.46	204.05	201.31	203.61	204.52	202.81	203.58	201.37	203.19
211.82	212.34	211.33	209.92	211.95	212.16	210.52	211.04	211.65	211.2	212.66	211.57	212.73	212.31	211.79	213.46	211.53	212.06	212.11	211.11	210.82	209.81	210.24	212.28	211.09	211.75	211.26	212.18	211.51	212.38	210.9	210.46	211.11	210.76	209.6	212.3	211.14	212.19	212.71	211.87	213.1	210.69	211.33	211.15	211.17	212.46	212.91	211.09	211.16	211.29
198	198.52	198.9	198.45	199.36	197.54	198.73	198.51	200.65	198.83	200.32	199.6	200.57	198.83	198.22	198.54	198.24	197.21	199.09	198.35	197.64	198.3	198.27	199.45	198.71	198.77	200.69	198.28	198.93	198.7	200.35	198.06	198.72	199.48	197.26	196.68	199.84	199.09	198.88	198.09	198.34	198.89	196.55	198.86	197.48	197.56	199.44	197.69	199.87	199.25
208.86	208.79	208.64	212.34	208.38	209.9	209.99	209.53	209.51	209.46	208.82	209.32	210.11	210.01	208.66	211.01	209.69	209.39	209.81	209.84	211.4	209.29	209.79	208.25	208.98	210.7	210.17	209.8	208.81	209.79	211.04	208.79	209.79	208.87	209.85	209.48	209.39	208.69	208.61	209.6	210.83	209.67	210.39	208.72	208.77	208.55	209.9	210.8	208.4	208.51
213.26	213.53	213.06	213.13	211.9	212.1	212.87	212.06	212.57	212.7	213.68	212.24	211.47	213.07	212.4	211.91	211.37	212.89	213.12	212.3	212.11	212.27	212.25	211.34	212.63	212.63	213.52	213.15	211.52	210.88	211.6	213.98	211.39	212.1	213.05	212.1	212.44	213.47	213.13	211.68	211.25	213.07	213.98	213.24	212.36	211.72	211.61	213.24	212.81	212.92
209.36	209.37	208.09	206.98	208.56	208.26	207.43	207.59	209.73	209.69	209.03	208.79	209.28	208.92	209.27	207.49	208.55	208.95	207.97	209.54	210.38	209.57	208.58	209.5	207.97	207.94	207.03	207.75	208.33	208.38	209.4	209.68	209.23	208.99	209.61	208.05	208.78	208.31	208.16	208.86	208.59	207.99	207.24	208.89	208.32	209.63	207.27	207.77	209.85	208.51
212.65	211.38	211.69	210.08	212.57	211.36	212.19	210.37	211.03	211.37	211.15	212.18	208.88	211.88	212.38	210.39	212.51	212.17	209.7	211.93	212.38	211.39	211.67	211.87	211.3	212.4	213.06	211.67	211.66	211.38	211.47	210.54	211.13	212.52	210.86	212.23	212.43	210.36	212.76	211.2	209.98	213.3	210.29	212.53	210.58	212.09	210.32	212	212.12	212.31
217.57	217.06	218.58	216.5	217.3	214.95	216.87	216.92	216.59	218.25	216.57	217.3	217.27	216.57	217.41	217.07	217.55	216.36	216.73	218.18	215.66	215.52	216	216.11	217.09	217.03	216.12	214.67	215.47	215.71	217.36	216.06	217.45	218.79	218.34	217.58	216.78	217.02	217.09	217.04	216.8	217.15	215.36	217.26	216.73	217.28	215.01	216.48	215.49	216.11
209.79	207.94	208.36	209.18	207.82	207.51	208.61	208.94	208.42	207.99	208.02	208.58	209.15	210.78	208.61	209.41	208.58	207.63	209.43	211.15	208.52	209.62	209.99	209.91	209.71	209.72	209.87	208.38	209.71	207.24	208.46	210.5	209.08	208.19	207.53	208.82	207.93	210.33	209.96	208.75	209.13	209.78	208.36	210.08	207.38	207.42	209.66	206.66	209.11	210.7
211.42	211.6	212.54	210.21	211.29	212.64	212.37	213.07	210.15	209.95	210.6	210.26	211.94	212.14	212.3	211.99	211.55	211.18	210.98	211.68	211.89	211.85	210.66	213.62	211.91	213.13	211.02	212.04	211.77	210.64	211.33	212.54	211.11	211.91	213.15	211.89	211.19	211.75	211.05	211.87	212.68	211.13	212.11	211.59	211.68	211.4	211.48	211.63	210.82	212.71
207.09	206.11	206.71	205.36	205.73	207.6	206.54	206.69	206.27	207.98	208.02	207.58	206.05	206.91	206.37	206.02	206.25	207.04	205.17	205.88	205.68	206.93	205.96	205.76	206.93	208.21	207.66	207.39	207.98	206.23	207.02	204.92	206.92	206.27	205.81	205.95	206.61	206.09	206.84	206	206.48	206.28	206.61	205.19	206.75	205.9	206.56	207.57	205.93	205.6
206.78	207.02	208.25	208.06	208.39	208.02	207.85	206.66	206.79	207.93	207.13	207.25	208.22	207.44	206.55	208.18	208.82	207.2	206.76	205.36	205.92	207.88	206.46	205.95	208.69	209.11	207.44	207.76	209.06	207.35	207.76	208.16	207.59	208.47	206.77	207.11	207.93	208.15	208.51	207.98	207.22	207.79	207.57	207.07	207.98	208.27	209.32	206.43	208.81	207.11
203.53	202.57	204.24	204.41	203.57	203.88	204.36	202.94	203.36	203.04	203.96	204.28	203.7	202.65	203.55	202.96	203.93	204.15	203.53	202.24	202.54	202.39	204.88	203.9	203.21	202.7	201.44	202.59	202.89	203.19	203.27	202.61	202.08	202.81	203.75	202.9	202.18	203.92	202.21	202.8	203.91	201.54	202.82	202.17	202.43	204.28	202.87	201.22	204.04	205.12
212.36	212.48	211.46	211.7	212.01	212.97	210.66	211.92	212.15	211.64	212.94	212.1	213.48	212.17	213.05	211.9	211.26	211.87	210.99	211.92	211.36	211.78	211.73	213.13	211.1	210.61	212.51	212.35	212.45	212.44	211.6	212.33	212.14	210.67	212.89	211.65	212.16	212.03	211.75	211.95	211.71	210.48	211.93	211.13	211.41	211.69	210.84	210.98	210.91	210.72
212.83	212.52	213.73	209.84	211.52	212.65	212.43	213.22	213.65	212.46	212.96	211.18	211.65	213.4	211.59	212.89	212.43	212.07	212.28	212.98	212.01	213.5	210.74	212.5	212.46	213.44	212.23	211.64	213.71	211.22	210.7	212.97	211.21	213.77	212.11	212.08	213.43	211.36	211.95	212	211.18	211.65	211.97	212.2	212.03	212.91	212.2	211.98	212.52	212.8
207.53	206.21	205.97	208.43	207.21	206.19	208.47	205.34	206.57	206.11	206.46	206.57	206.5	206.79	206.73	207.05	205.79	208.37	207.37	206.63	206.22	206.51	206.77	206.47	207.35	206.96	206.1	206.64	205.13	205.81	206.22	205.99	206.85	204.1	206.71	206.55	206.14	208.48	205.2	206.72	205.81	204.44	205.73	206.96	206.51	207.65	207.17	205.21	205.26	206.9
212.73	212.87	211.6	211.44	209.72	212.88	213.41	212.15	213.1	210.98	211.43	209.98	212.79	212.15	211.59	210.99	213.76	212.11	211.12	212.29	211.11	211.16	211.05	212.34	211.15	212.62	213.36	212.37	209.68	212.75	211.93	211.53	211.74	211.01	211.2	211.94	210.94	211.16	213.86	211.62	211.75	211.68	214	212.77	211.27	211	212.38	210.67	211.77	211.01
207.22	208.29	206.16	205.59	207.28	206.48	205.96	205.98	205.49	207.15	205.53	207.63	207.73	207.49	206.63	206.69	206.23	206.63	206.52	207.05	206.74	207.12	204.61	206.38	207.06	204.23	205.65	205.77	208.07	208.59	207.19	208.9	207	206.8	204.38	206.1	205.67	206.29	206.42	206.21	206.67	205.8	206.85	205.8	206.23	206.66	206.18	207.13	207.72	205.13
211.44	211.31	211.8	212	210.71	212.82	211.56	211.78	211.69	211.42	212.11	211.29	210.77	212.12	210.7	210.82	210.83	212.28	211.09	212.4	211.42	211.87	211.66	211.06	211.92	212.6	212.26	211.46	212.06	211.27	212.13	211.51	211.56	214.71	210.69	211.53	210.88	212.26	211.39	211.68	212.78	212.98	211.74	212.41	212.8	210.83	212.48	211.96	213.03	211.55
206.15	206.36	206.84	207.94	206.99	207.24	206.55	205.69	207.41	206.75	205.56	206.97	207.34	204.77	205.7	205.97	204.54	206.85	206.24	208.73	205.46	206.13	204.47	206.48	206.21	205.99	207.21	207.22	206.07	207.42	205.4	206.77	207.46	205.73	206.9	206.72	207.25	206.13	206.15	207.63	205.84	207.34	206.65	206.26	207.46	206.89	206.25	207.36	206.44	206.59
208.79	209.78	208.65	209.33	210.05	210.51	207.86	208.72	207.62	208.13	208.42	208.7	209.88	207.04	209.7	207.29	209.04	209.33	209.03	208.1	208.9	208.71	209.39	206.91	208.1	210.39	209.54	210.04	209.59	207.69	207.81	209.42	207.57	207.82	208.12	208.06	209.12	209.05	209.83	208.77	208.99	208.58	208.02	207.84	208.77	209.7	208.72	210.06	209.69	207.1
218.02	218.06	217.35	217.05	218.92	217.18	217.72	217.74	217.05	217.98	217.56	218.06	216.92	216.38	216.23	217.87	216.23	215.81	217.46	217.61	216.98	217.17	217.12	216.08	217.73	217.1	217.3	218.16	216.78	216.68	217.08	217	215.79	216.08	216.16	217.31	218.81	217.04	217.43	217.69	215.82	217.68	216.96	218.38	216.18	216.02	217.55	217.23	217.59	217.24
210.8	213.33	211.95	212.56	213	212.97	211.97	212.71	213.5	211.62	212.65	213.29	213.23	213.15	211.45	211.95	213.36	213.79	213.6	210.85	210.91	213.67	213.65	212.42	211.18	211.92	211.87	213.04	213.5	211.94	212.39	212.93	211.74	211.28	213.16	211.79	212.17	213.08	213.34	211.29	212.46	212.37	212.19	212.77	211.85	212.16	213.57	210.73	211.11	212.07
202.96	205.24	204.4	203.89	203.22	204.57	202.56	205.31	204.31	204.53	204.51	204.62	202.71	202.97	204.4	204.79	204.68	204.23	204.07	205.07	202.85	204.36	204.72	203.68	204.75	204.33	203.45	205.91	203.62	204.83	203.74	204.79	204.28	204.04	205.87	205.09	205.36	204.11	204.08	204.84	203.69	205.47	204.83	204.81	203.31	204.03	204.35	204.77	203.49	203.95
203.58	205.46	203.88	205.73	203.1	203.76	202.8	203.89	204.64	202.83	203	204.68	202.52	202.87	203.73	203.95	204.21	204.2	203.34	205.43	204.18	203.62	203.29	203.6	202.99	205.2	203.92	205.21	203.25	204.83	203.7	204.49	204	204.55	204.31	204.22	204.49	203.17	204.19	203.8	203.61	205.2	203.83	203.2	203.39	202.42	202.44	203.41	204.33	203.97
207.5	210.07	209.35	210.31	212.31	210.07	209.28	210.88	210.29	210.46	208.97	210.85	208.6	209.1	209.63	209.78	209.2	208.79	210.17	209.79	209.41	209.72	209.85	210.41	209.56	208.76	208.92	207.87	209.94	211.02	209.72	209.22	210.01	210.64	209.64	208.95	208.96	209.66	208.71	210.41	209.03	208.93	210.34	209.71	210.34	209.17	209.23	210.81	209.14	211.24
215.53	214.21	213.45	215.1	214.26	213.07	215.06	215.86	212.57	212.86	213.76	214.06	215.01	213.84	214.28	213.96	214.52	214.57	214.18	213.48	215.78	213.43	213.82	211.9	213.88	214.21	215.83	214.07	213.38	213.37	213.8	215.2	214.86	214.7	214.13	215.54	214.19	212.32	215.09	214.29	216.16	214.44	213.33	213.22	214.33	212.96	214.51	211.99	213.88	214.29
203.59	202.22	202.18	201.91	202.83	202.25	203.91	200.76	204.05	202.2	203.1	202.11	202	204.25	203.38	202.21	202.59	202.75	202.97	202.58	201.68	203	202.05	204.04	203.13	203.65	202.85	203.08	201.84	202	204.94	202.18	203.3	203.15	200.69	202.78	203.42	202.12	202.07	202.78	202.4	201.9	203.04	202.58	201.63	202.7	201.49	201.59	202.12	202.94
212.14	210.84	211.69	212.4	211.67	211.44	212.41	210.6	210.8	211.29	213.55	211.88	213.34	211.66	212.81	209.8	211.95	211.75	211.71	212.54	211.29	211.39	212.03	212.19	212.41	211.09	212.6	210.91	212.14	212.99	212.07	213.75	212.43	212.19	211.61	210.45	212.29	211.96	210.98	211.17	211.46	211.89	211.63	212.12	212.08	211.32	212.77	211.6	212.22	211.13
203.16	203.57	203.88	203.56	203.34	202.45	202.56	205.53	202.55	203.72	206.37	203.22	203.93	205.02	203.78	203.49	204.31	202.49	203.7	203.6	203.31	203.48	202.41	203.82	202.98	203.28	202.87	204.23	205.38	202.55	204.11	204.05	201.08	203.83	203.08	204.07	205.49	204.76	202.1	203.7	203.11	204.23	203.29	204.48	204.41	204.58	203.78	204.7	204.39	203.71
203.57	204.11	201.63	203.73	202.85	203.86	204.68	203.39	204.35	203.56	203.39	205.6	202.48	203.91	204.01	202.96	204.04	202.84	202.21	204.02	202.51	202.94	203.07	204.38	204.96	203.88	205.94	205.36	202.76	203.74	204.21	204.08	202.12	203.29	203.55	203.49	203.05	202.74	204.36	203.23	203.61	202.21	203.34	203.39	203.06	202.8	204.42	203.59	204.69	202.4
207.6	208.64	208	208.88	208.11	208.33	207.1	208.41	206.9	207.78	209.76	207.76	207.38	208.35	209.43	206.69	207.71	206.64	207.6	207.67	207.9	207.61	206.63	208.69	207.43	209.13	206.2	207.68	207.84	207.08	208.89	206.26	208.83	207.28	207.14	208.67	208.79	208.02	207.33	207.13	207.9	208.26	207.94	207.63	208.12	206.17	207.83	208.63	207.87	207.33
198.39	197.48	199.02	197.32	201.17	198.69	198.36	198.48	199.56	199.55	198	199.03	199.33	198.77	199.11	197.61	199.05	198.1	197.47	198.94	198.57	198.72	196.5	197.53	199.2	199.13	198.78	198.08	198.31	199.11	198.85	199.53	198.16	197.21	197.48	199.16	198.27	197.29	199.9	199.3	197.4	199.44	197.3	199.16	199.17	199.41	199.76	199.55	197.26	199.57
209.74	209.72	209.89	210.72	210.11	210.4	209.87	210.17	209.49	208.92	209.92	210.04	208.42	211.36	209.58	208.48	208.98	209.36	208.83	209.24	209.48	208.51	209.46	209.12	210.85	210.77	208.78	208.66	210.04	209.64	209.29	209.81	209.53	210.86	207.91	208.74	210.49	209.55	209.7	209.19	209.36	208.57	208.13	210.64	210.53	207.89	208.4	209.88	208.99	210
208.69	208.8	208.33	208.45	209.18	209	208.41	209.97	209.61	208.02	209.89	207.73	209.4	209.72	207.48	210	208.61	207.89	207.34	210.63	209.51	209.95	209.16	208.81	208.81	211.6	208.62	207.71	208.55	208.85	208.86	207.96	207.75	209.55	208.38	209.89	209.71	209.43	209.19	207.48	208.47	208.55	211.34	209.6	208.18	208.68	208.78	208.87	209.27	209.77
203.93	204.23	203.99	206.2	203.73	205.63	203.28	204.88	203.23	204.27	205.04	204.06	205	204.55	205.38	203.85	204.32	205.12	205.32	205.51	203.79	204.93	205.53	204.07	204.14	204.49	206.23	203.9	204.29	204.21	205.86	205.29	204.76	204.67	204.63	204.81	204.62	205.49	204.49	204.84	204.45	204.37	205.76	204.72	206.12	205.62	205.86	203.79	204.47	205.32
212.95	211.29	212.54	211.85	210.74	211.56	211.4	209.96	210.57	211.29	209.12	213.46	210.7	212.17	211.82	212.03	213.97	212.24	212.77	211.69	211.02	212.41	210.89	211.04	211.93	212.83	211.69	211.4	210.95	211.62	211.58	213.01	212.22	213.33	210.25	213.03	210.57	210.89	211.29	210.88	212.52	211.25	209.76	212.09	211.98	213.47	211.1	211.15	212.15	211.4
202.55	203.41	201.73	203.15	204.16	203.12	204.71	202.33	203.76	202.75	203.12	204.41	202.68	203.14	202.26	204.5	204.07	202.89	203.04	203.89	205.16	204.32	202.49	202.75	201.63	203.71	203.93	203.63	203.02	204.37	204.51	204.01	204.58	204.16	204.64	203.73	203.57	204.74	202.53	203.46	203.19	203.7	203.45	202.79	202.7	202.92	203.85	202.12	201.63	204.28
199.68	198.85	199.7	200.25	200.16	199.44	199.02	199.66	199.59	200.24	199.19	199.56	197.31	196.97	199.86	200.12	198.98	200.4	199.37	197.73	199.24	198.83	199.7	199.2	198.54	199.32	199.53	200.04	199.68	199.43	200.61	199.09	200.34	200.65	198.83	198.37	199.54	200.33	199.22	198.77	200.7	198.84	198.91	199.05	199.74	200.25	198.77	199.19	198.48	199.04
214.79	213.91	212.31	214.64	214.21	214.57	213.79	214.02	214.13	213.91	213.15	214.42	213.61	212.4	212.3	213.08	213.45	214.35	213.8	214.12	213.38	215.35	214.12	214.61	211.81	213.04	211.77	214.42	215.21	213.57	214.76	213.63	213.31	213.71	215.4	215.03	214.06	212.87	213.2	213.21	215.51	213.75	212.4	214.05	212.5	214.77	214	213.43	214.97	214.37
201.22	200.65	201.88	201.82	199.68	201.86	199.7	201.4	200.58	201.75	199.93	201.81	201.73	201.29	203.08	201.51	201.27	203.05	201.79	202.69	200.86	201.76	201.79	203.18	202.89	201	201.25	201.37	199.96	200.2	201.12	201.75	199.67	200.14	201.44	201.37	200.94	200.3	199.84	201.83	202.15	200.32	201.9	199.94	200.76	199.87	203.35	201.43	198.96	201.3
208.39	208.82	208.74	208.54	209.7	208.11	209.63	207.19	208.56	209.64	208.16	207.53	208.75	207.08	210.06	209.36	208.5	207.91	208.11	208.9	209.76	208.27	209.18	207.85	208.96	208.96	210.32	210.2	209.48	209.26	209.72	208.69	210.02	209.52	209.44	209.91	209.19	209.79	210.27	209.27	209.99	208.02	209.36	210.04	208.98	209.25	209.02	208.36	208.41	209.58
206.34	207.25	208.87	207.85	208.07	208.56	207.96	208.59	207.35	207.09	207.43	207.5	208.24	206.82	208.44	208.67	209.1	208.05	208.45	207.16	208.71	209.33	208.97	206.72	207.37	208.14	206.75	206.87	207.03	207.42	205.87	207.69	208.16	208.54	208	207.57	208.74	207.11	207.85	206.36	207.27	209.44	208.31	207.68	207.05	207.47	209.71	208.68	208.65	207.04
206.22	207.63	207.04	207.58	208.44	206.93	208.31	207.88	206.75	208.77	209.69	207.63	207.52	208.45	209.62	207.29	206.78	206.97	207.79	208.82	206.39	206.92	208.82	208.46	208.29	207.24	207.87	208.43	207.69	208.4	205.65	208.59	208.98	207.71	208.13	208.26	209.52	208.89	206.78	209.39	207.54	208.39	207.1	208.28	208.56	207.5	207.05	207.35	207.53	206.96
201.34	203.01	203.33	202.03	200.54	201.33	202.9	200.43	205.03	203.13	202.78	203.1	202.56	203.99	202.54	203.1	202.84	201.58	202.22	204.34	202.43	202.11	201.79	202.52	204.45	202.43	204.18	203.08	202.71	203.72	202.67	201.54	202.26	201.64	203.86	203.17	201.6	201.83	201.56	203.34	202.62	202.78	203.49	202.31	202.73	203.01	203.03	201.98	202.7	201.61
205.46	208.04	207.82	206.07	206.25	207.58	205.93	204.6	206.7	206.49	204.75	206.78	206.28	206.38	205.82	207.67	205.71	206.3	207.31	205.17	206.8	205.25	205.68	206.56	206.15	206.75	205.91	206.23	207.66	206.91	206.81	206.02	205.73	207.82	205.86	207.46	207.62	208.32	207.25	206.29	207.85	207.96	205.03	206.18	205.38	208.15	207.12	204.87	204.93	205.95
205.47	205.55	205.09	203.89	205.5	204.94	206.18	207.15	205.43	206.09	206.43	205.61	206.92	205.93	205.55	206.98	204.89	205.28	204.65	206.43	206.4	205.53	203.89	205.22	205.91	205.26	207.44	206.39	206	204.13	204.54	205.14	206.44	205.66	204.59	206.25	206.63	206.02	206.39	207.14	207.13	205.88	204.7	206.3	206.99	206.2	206.53	203.66	205.73	204.43
201.91	202.22	200.19	201.45	199.58	201.48	201.13	202.19	202.56	201.39	201.6	202.4	199.82	202.01	201.14	199.89	199.72	199.85	202.42	201.27	200.75	200.63	201.49	201.44	201.23	200.92	200.04	200.87	200.11	199.32	201	200.23	200.22	200.83	201.57	201.83	200.58	201.9	200.98	201.08	202.01	200.26	200.92	201.95	200.84	200.87	201.09	200.75	200.76	202.19
203.74	205.19	203.69	205.11	205.83	205.21	203.35	205.89	204.53	206.76	204.86	205.43	204.39	205.53	203.92	205.18	204.69	205.2	203.86	205	204.4	205.71	204.01	204.77	205.05	205.05	203.89	205.79	206.23	204.77	204.89	204.96	204.9	204.51	203.18	204.89	205.42	204.92	205.69	205.61	205.2	205.34	204.48	204.6	203.8	204.31	204.38	204.72	203.86	204.06
201.37	202.09	202.65	203.05	203.28	202.31	202.67	202.67	202.92	203.49	202.82	202.48	201.33	202.18	201.78	202.73	203.83	201.18	201.14	202.27	202.21	202.28	204.18	202.43	201.68	202.03	199.98	203.65	202.99	203.32	202.64	201.01	204.2	202.86	204.56	202.41	203.83	202.63	202.48	203.71	204.33	202.78	202.63	202.8	203.55	203.64	202.91	202.34	201.75	203.92
207.78	209.58	208	207.68	208.54	207.29	206.85	208.05	208.09	207.36	208.38	208.52	206.84	207.58	207.06	209.51	207.32	208.67	208.45	205.93	207.28	207.73	209.04	206.33	207.01	208.29	208	205.95	208.07	206.83	208.49	207.22	206.95	206.83	208.39	206.99	209.04	207.18	206.5	206.67	209.91	208.57	207.65	208.63	207.13	208.58	207.72	207.14	206.98	208.28
207.82	208.29	208.23	209.68	208.55	209.35	209.59	209.21	208.36	208.89	209.16	208.93	209.08	208.24	208.34	207.39	208.66	208.74	208.44	210.15	207.77	209.14	209.04	208.57	210.15	208.13	210.59	208.17	208.98	207.71	207.69	207.94	208.17	208.51	209.18	210.02	208.24	207.71	207.95	207.33	208.13	209.16	208.8	208.34	209.56	209.24	209.35	209.62	208.05	206.42
204.65	203.56	204	204.9	206.27	202.92	204.06	204.35	206.03	204.93	204.52	204.93	204.8	204.74	205.39	202.32	204.73	204.84	202.49	204.66	203.7	204.51	204.66	204.25	204.9	204.88	203.35	205.66	204.46	204.13	205.08	203.69	205.78	207.02	202.95	204.75	203.47	203.1	203.34	205.15	203.27	203.01	205.51	204.43	203.1	204.01	202.61	203.55	204.66	206.49
211.06	212.38	210.63	211.77	211.4	211.41	211.76	211.16	212.7	210.59	213.11	212.05	212.5	211.55	211.21	213.28	211.45	211.17	211.25	211.79	211.51	211.22	212.33	211.48	211.65	211.31	210.79	211.8	211.69	212.59	210.99	210.17	211.38	213.09	212.37	210.92	211.72	211.13	209.24	211.54	211.32	211.35	211.91	210.75	210.7	211.73	211.71	209.84	211.28	210.5
199.37	200.06	199.15	200.18	199.81	199.74	200.21	199.32	199.24	199.71	199.38	198.67	200.16	197.76	200.65	197.45	199.26	200.39	199.28	199.86	199.1	199.18	199.8	200.38	200.85	200.05	200.3	198.91	197.41	199.48	198.98	198.53	199.13	200.79	199.78	199.03	200.34	199.76	200.17	199.91	199.61	200.31	199.88	200.39	199.61	199.74	198.54	198.96	199.1	199.22
207.8	208.81	208.12	210.17	208.88	209.68	207.96	208.61	208.17	209.15	209.7	209.66	208.92	207.28	209.66	210.67	208.62	208.37	208.77	208.99	208.76	209.06	208.38	208.37	210.09	209.63	207.83	209.95	207.43	208.78	209.61	208.25	208.49	208.05	209.45	210.73	207.91	209.58	208.01	209.08	208.87	208.89	208.36	209.33	207.9	210.03	207.86	210.35	209.38	208.17
202.28	202.48	203.06	203.31	201.19	200.52	203.36	201.96	201.94	200.76	202.63	201.73	202.64	202.91	202.95	203.57	203.29	202.97	201.71	201.32	202.51	201.59	202.92	200.18	201.48	202.23	204.57	201.34	203.47	201.54	203.95	202.84	202.75	202.16	203.12	202.2	202.57	200.66	201.14	202.08	202.77	203.24	204.6	203.03	201.42	201.18	201.53	203.74	202.86	201.82
207.39	207.05	206.79	206.42	207.27	207.4	208.27	208.38	208.48	208.28	208.49	207.75	207.3	206.19	207.8	207.25	208.31	208.3	206.68	206.38	209.18	208.52	209.12	207.38	207.66	207.21	206.43	207.97	206.29	208.17	207.26	208.02	207.88	208.38	207.73	207.54	208.36	207.66	207.37	209.28	207.97	207.42	205.74	208.99	207.87	206.67	208.55	207.78	206.45	206.95
198.91	199.2	197.97	198.35	198.26	200.03	199.21	199.7	200.37	198.83	201.21	200.4	199.28	199.61	199.16	199.28	197.83	198.81	199.49	199.13	197.9	198.5	199.88	200.42	199.45	201.19	198.84	199.74	199.26	198.45	200.97	200.35	200.5	197.9	201.31	200.11	199.62	198.17	201.39	199.38	200.12	200.43	197.09	199.35	199.2	199.44	199.02	199.58	199.51	198.25
209	206.33	208.11	207.14	208.45	208.03	207.08	209.31	207.86	208.96	207.63	208.54	208.88	207.2	206.74	208.37	206.66	206.88	207.93	207.64	207.55	206.79	208.34	206.56	208.2	208.43	207.26	206.51	209.02	210.16	207.24	207.26	208.19	207.12	207.84	207.9	208.29	207.21	208.98	208.23	208.42	207.01	206.82	206.87	207.46	207.09	207.6	209.11	206.98	208.57
208.49	208.35	207.93	208.64	207.43	207.74	207.84	205.95	206.77	206.16	208.15	206.8	208.13	207.54	206.93	207.82	207.38	208.21	207.33	207.84	207.48	207.58	208.48	209.3	207.41	207.81	207.29	208.17	207.53	206.99	207.98	208.59	207.68	210.32	207.21	209.3	206.15	206.18	209.02	206.54	208.02	209.17	207.58	208.11	208.48	208.18	208.59	208.23	208.63	207.19
208.63	209.29	208.82	210.48	208.45	207.26	209.79	208.47	208.31	208.15	209.32	208.32	209.03	209.25	208.94	209.65	207.9	210.14	209.22	208.34	209.69	208.52	207.59	210.58	209.83	208.64	209.31	208.84	207.89	208.53	208.53	207.95	209.32	207.02	209.09	208	210.25	209.68	207.13	207.79	209.14	207.33	208.18	209.47	208.32	208.9	209.27	209.31	208.99	208.8
192.45	194.62	194.32	194.26	194.55	193.64	195.54	195.13	194.05	193.69	194.21	193.3	194.72	195.28	193.17	194.08	194.43	195.59	192.89	194.43	193.44	195.56	192.93	194.36	194.66	194.21	194.38	193.69	193.97	194.44	193.79	194.31	194.29	193.35	193.91	194.25	193.28	193.84	194.13	193.27	194.7	194.4	195.8	194.51	193.65	195.22	193.69	195.45	193.28	192.4
206.07	209	208.28	208.31	209.56	207.48	209.34	207.32	208.41	208.05	208.25	208.19	207.02	206.91	208.79	208.51	209.1	207.98	207.07	207.97	207.4	208.74	208.63	206.64	208.34	208.03	206.82	207.29	207.3	207.85	208.54	207.05	208.41	207.22	208.02	207.89	207.07	207.69	208.36	206.67	208.45	208.53	207.14	207.35	206.93	207.93	209.67	206.84	208.05	207.94
193.91	195.78	195.33	194.44	195.89	194.29	194.58	195.32	195.13	194.21	194.07	194.57	195.12	194.59	195.24	195.76	195.28	195.4	194.54	192.86	196.41	194.21	194.43	196.95	194.81	194.06	196	194.19	194.89	195.12	195.01	196.11	196.97	196.6	197.25	195.56	194.9	195.96	195.18	198.18	194.66	193.47	194.02	196.17	193.73	195.81	194.07	195.08	195.8	194.36
199.08	199.59	197.64	200.41	198.98	198.82	198.84	198.72	200.09	199.74	199.56	199.19	198.03	199.73	199.17	199.65	200.33	197.83	199.28	199.71	199.19	199.36	200.63	199.67	200.51	198.22	199.77	198.25	198.76	199.53	199.24	199.24	199.11	199.79	200.33	198.24	200.99	199.38	199.08	200.14	199.46	199.45	199.28	198.48	199.55	200.6	200.23	200.43	199.62	199.61
199.77	198.69	199.43	200.44	201.63	198.93	197.9	198.15	199.58	199.58	200.99	200.19	199.26	198.02	199.43	198.24	199.01	200.17	199.53	201.29	199.75	200.31	199.67	199.88	198.68	200.05	199.19	199.81	199.2	199.22	200.24	200	201.18	200.5	198.44	200.61	198.53	199.97	198.54	198.56	198.25	198.47	198.7	198.96	199.92	198.87	199.33	198.9	199.5	200.85
200.19	200.07	199.01	198.64	199.48	200.13	199.42	199.39	199.11	199.22	200.11	198.99	199.71	199.31	199.15	200.56	198.35	199.91	198.96	199.06	199.53	199.2	198.68	198.97	199.95	201.76	197.92	200.86	198.69	201.64	199.41	199.34	199.25	197.87	198.41	198.37	200.63	198.99	198.7	198.22	199.7	201.2	199.62	198.65	198.31	199.41	198.96	199.59	198.2	198.26
207.36	206.72	208.51	207.73	209.06	207.49	208.4	206.88	208.28	207.38	206.85	207.89	207.72	207.33	207.48	207.93	209.01	208.33	208.42	207.72	207.49	208.57	208.3	207.83	208.63	208.55	207.07	208.42	206.04	208.84	206.61	208.9	207.47	208.13	207.58	207.95	208.88	209.26	207.5	206.91	207.23	207.29	207.16	207.67	207.36	206.33	205.99	207.12	208.98	208.58
208.16	207.88	207.44	210.37	208.71	209.31	209.57	207.42	207.81	209.07	209.09	208.97	209.54	207.06	207.37	208.91	207.22	207.87	209.51	210.11	208.62	209.37	205.78	207.83	208.89	207.99	208.22	207.71	209.23	207.13	207.54	209.12	208.16	209.62	207.43	208.37	209.22	209.49	209.58	208.75	208.07	209.81	210.26	211.44	209.77	209.17	210.14	210.12	209.81	207.52
205.91	206.01	203.73	205.8	204.81	204.45	205.76	205.59	204.49	206.04	204.22	205.86	203.77	203.27	204	204.69	204.96	206.54	204.58	204.87	204.33	202.26	204.28	202.9	206.37	204.55	205.35	205.4	204.94	205.82	203.76	203.16	205.76	203.06	204.33	206.23	204.83	204.53	205.3	203.81	205.13	204.49	205.27	203.7	203.83	205.1	203.69	205.11	203.21	204.75
205.68	206.92	207.53	205.78	206.07	206.78	207.23	205.35	206.91	205.44	207.34	205.24	206.13	206.16	206.42	205.98	207.73	207.96	205.96	206.2	208.79	206.98	206.35	206.3	203.97	206.81	205.59	205.73	206.84	205.81	206.46	204.41	205.34	205.29	207.87	207.39	206.91	206.15	204.91	206.5	204.77	208.51	206.65	207.13	205.89	206.29	208.1	206.54	206.93	207.32
208.45	208.43	209.99	209.65	210.58	208.48	209.22	209.03	207.74	208.25	209.34	208.93	208.67	209.28	207.8	207.36	208.84	208.68	210.47	207.44	209.45	208.26	208.88	209.07	206.8	208.26	207.45	208.18	207.41	210.88	208.18	208.21	207.88	208.14	207.1	209.62	208.4	207.32	208.02	207.35	208.98	208.93	209.08	208.42	207.66	206.2	208.94	208.8	207.73	208.47
208.72	208.27	209.17	207.71	209.22	208.32	208.66	209	208.16	208.35	210.67	207.58	208.75	208.51	211.3	210.69	209.32	208.12	207.03	209.31	208.48	209.01	209.59	208	209.01	208.98	210.05	207.17	209.26	207.63	208.67	209.39	208.31	208	207.41	209.76	208.52	208.7	210.3	208.76	208.35	209.58	209.28	208.53	209.83	210.6	210.02	208.43	208.05	208.98
203.08	203.05	204.31	202.63	204.56	203.21	205.05	205.01	204.34	202.42	203.52	203.15	203.36	204.3	203.52	203.99	203.19	203.57	202.09	202.31	203.55	202.82	201.95	204.69	204.25	203.38	203.34	203.15	203.79	202.01	204.37	202.84	203.38	203.63	205.1	204.68	205.17	204.2	202.8	203.62	202.91	205.8	204.26	205.11	204.03	202.02	203.48	204.36	203.83	206.15
202.08	199.15	200.83	200.9	199.99	201.88	201.1	200.11	200.31	201.53	200.71	201.56	200.28	199.32	199.63	199.31	199.39	200.69	200.81	201.18	199.62	199.91	199.9	198.86	199.97	201.26	198.36	200.89	200.72	200.98	199.81	199.54	199.88	201.34	200.12	199.9	200.55	199.45	200.41	199.18	200.51	199.04	201.05	201.52	200.61	201.89	199.42	200.08	200.68	201.3
208.51	210.06	207.19	209.34	209.25	209.19	208.27	207.81	208.23	208.29	208.38	209.41	208.76	208.36	209.12	207.72	208.11	208.33	207.72	209.12	207.22	209.42	208.08	208	208.25	207.48	207.77	209.46	208.12	208.73	209.3	207.51	209.6	209.16	208.27	207.75	207.76	207.66	209.91	208.32	208.76	207.71	207.66	209.34	209.2	208.32	209.12	207.59	208.53	210.4
203.89	203.54	202.09	203.91	204.07	201.92	203.27	204.44	204.24	203.49	202.76	201.64	204.6	204.34	204.33	203.13	203.72	204.09	205.13	204.73	203.08	203.17	203.75	203.85	203.57	202.98	202.96	205.03	205.24	201.69	204.73	202.37	204.5	204.74	204.08	203.29	204.69	204.71	203.84	204.59	204.84	202.95	202.92	203.04	204.52	205.39	204.77	203.35	203.68	202.51
204.04	203.52	202.44	203.04	203.71	204.21	203.51	202.99	204.37	203.4	204.81	202.84	204.18	204.61	202.91	203.78	204.07	204.81	204.76	203.55	205.56	203.07	202.54	203.45	204.01	204.84	202.61	203.93	204.75	203.91	204.08	205.11	202.14	202.63	204.06	204.9	203.58	203.07	202.83	204.24	202.29	204.95	203.06	205.42	203.88	204.21	205.37	204.52	203.13	202.4
205.97	205.13	204.94	204.45	204.53	206.49	204.41	205.18	203.69	204.73	203.11	204.08	204.66	204.53	203.1	204.93	203.34	205.81	202.79	205.31	204.15	204.82	204.74	206.11	204.82	203.52	203.7	205.26	205.3	202.63	205.87	206.08	204.31	202.93	204.06	205.08	206.03	203.85	204.52	203.73	203.06	204.13	205.37	204.46	204.9	204.06	202.84	204.96	205.2	204.45
207.54	207.98	208.57	208.55	208.21	207.46	209.31	209.31	209.6	209.58	206.33	207.94	209.95	207.24	206.5	209.71	210.44	209.78	209.35	208.34	207.67	209.13	208.16	208.46	208.93	208.89	208.62	208.95	209.47	207.92	208.81	208.64	208.51	209.74	208.11	208.44	207.9	207.09	206.4	208.02	208.01	208.33	208.84	208.01	208.92	208.5	209.66	209.46	209.05	208.09
211.46	212.26	212.03	211.72	211.55	210.94	210.23	210.67	211.36	211.75	211.81	210.57	211.28	210.79	213.93	211.59	211.18	210.97	211.72	211.64	209.82	211.03	212.04	210.7	211.62	212.26	211.65	211.25	211.71	211.06	212.27	210.65	210.25	213.23	212.2	210.82	212.48	212.87	213.21	213.42	210.84	212.22	211.1	210.28	211.49	212.61	210.69	211.11	210.56	212.37
204.23	202.98	203.21	204.01	203.28	203.28	205.1	201.92	204.25	204.34	202.91	203.46	205.5	202.68	202.98	202.78	204.62	203.91	204.11	204.15	203.95	203.92	203.47	203.95	203.12	204.26	202.13	204.01	204.77	204.43	203.92	203.39	205.01	205.37	203.44	204.01	202.45	203.49	205.11	203.22	204.94	202.68	203.59	203.88	204	204.55	204	203.25	204.37	203.69
212.81	212.64	213.45	211.96	213.41	212.06	214.34	212.76	211.68	211.64	212.05	213.5	212.47	213.18	213	214.09	211.54	212.68	211.75	211.68	212.08	214.3	213.85	213.61	213.22	213.54	213.79	211.81	213	211.96	211.41	211.47	212.57	213.11	212.23	212.73	213.32	214.12	213.25	212.27	211.54	212.16	211.76	212.83	213.36	212.13	212.97	212.69	211.97	213.63
202.79	200.92	201.82	203.05	202.08	202.3	202.98	203.62	202	201.64	203.74	201.99	202.35	201.93	202.83	202.96	202.09	200.7	201.2	202.69	201.35	204.41	202.91	201.91	203.06	201.99	203.58	201.92	202.58	201.98	202.17	201.42	201.45	202.27	202.24	201.42	203.37	202.46	201.32	201.42	203.4	202.8	202.82	201.77	201.18	202.05	201.94	201.95	201.47	203.69
209.7	208.08	206.53	209.44	208.67	207.51	207.36	209.02	208.8	209.23	207.3	207.45	208.14	207.15	206.99	209.23	208.45	209.05	208.3	207.8	207.91	207.81	208.17	207.19	208.02	207.3	209.6	206.71	207.66	206.69	206.81	209.77	208	208.82	206.26	207.96	208.33	207.84	207.21	207.01	207.5	207.55	208	208.15	208.01	207.67	208.29	208	207.99	207.84
213.16	213.23	214.43	213.84	211.74	213.61	210.22	213.15	212.05	213.4	212.75	213.58	214.05	213.52	212.92	212.35	213.38	213.94	214.19	212.7	214	212.86	213.77	213.52	212.94	214.08	213.48	213.13	214.2	213.85	214.48	212.35	213.19	212.74	212.62	213.1	213.08	212.01	212.94	212.52	213.23	212.9	213.26	211.85	212.03	213.01	212.79	214.33	212.85	212.37
211.32	211.01	211.49	212.72	211.79	211.28	212.75	212.53	212.33	211.56	210.78	212.8	212.29	211.57	210.24	211.81	211.41	212.96	210.46	211.9	211.71	210.85	211.78	212.1	209.99	210.9	211.05	211.91	211.16	212.95	211.15	211.04	212.24	212.02	211.68	211.93	212.78	209.27	211.96	211.28	211.16	211.62	210.29	211.45	211.98	211.99	212.58	211.28	211.65	210.82
209.72	205.73	208.44	208.78	206.28	208.57	207.66	207.18	208.54	207.32	207.6	206.75	207.78	209.04	207.34	208.32	207.38	207.12	207.49	207.14	206.52	204.97	207.81	209.4	207.46	205.71	208.06	206.99	207.11	207.14	207.52	207.87	209.26	208.05	207.35	207.14	207.13	206.99	205.49	208.75	207.59	208.09	209.01	207.46	208.69	208.55	207.71	207.3	208.05	207.76
203.28	200.77	201.67	199.98	202.73	200.59	201.79	200.96	201.37	200.92	202.05	202.68	202.48	201.21	200.46	201.79	200.75	200.61	200.6	200.41	201.85	200.81	202.23	201.61	202.34	201.37	201.72	200.86	202.04	201.73	200.41	200.74	201.38	202.46	201.42	199.59	200.41	203.1	200.54	200.97	200.83	202.77	201.01	199.5	200.21	203.6	202.68	200.45	201.08	199.49
212.92	210.6	213.46	212.41	213.24	212.36	211.95	212.43	213.11	214.07	213.08	211.21	212.36	213.57	212.62	211.65	211.74	212.29	211.6	211.65	213.27	213.99	213.67	212.39	212.35	210.63	211.02	212.21	211.41	211.16	212.49	212.11	212.04	211.39	212.46	211.88	212.94	211.87	212.6	211.63	211.76	211.59	213.01	212.79	213.2	211.72	212.32	213.13	213.26	213.62
217.15	217.53	219.15	218.45	217.49	215.47	218.86	219.1	217.19	218.22	217.89	216.61	216.64	217.99	219.57	217.59	217.21	219.37	217.32	218.85	219.08	215.76	218.12	216.52	217.52	216	218.36	218.58	217.18	215.54	218.5	216.91	217.2	218.5	217.19	219.32	217.94	218.3	217.54	217.54	218.95	217.4	215.97	216.8	217.43	219.19	218.01	218.99	218.24	217.59
213.81	213.29	214	214.06	214	212.81	214.6	214.46	213.83	213.21	213.97	213.79	213.87	213.23	214.09	213.91	213.49	214.54	213.64	215.09	212.03	214.01	214.36	213.16	213.54	214.46	212.63	212.81	213.12	213.5	214.74	214.95	214.15	213.47	214.46	213.43	214.14	211.86	212.64	213.57	213.69	212.83	214.01	213.02	212.82	214.26	213.28	214.77	213.56	212.06
208.89	207.47	208.41	207	208.26	208.36	207.32	208.05	207.44	208.61	207.44	209.36	207.53	206.91	207.61	209.26	207.15	207.77	208.08	207.68	206.22	208.79	205.88	207.81	207.69	208.98	208.83	207.98	207.05	208.77	208.39	206.27	208.36	207.79	207.14	207.31	206.98	207.72	207.56	208.27	208.1	206.59	209.36	207.53	207.36	207.57	207.61	209.81	206.27	206.84
207.39	210.23	208.58	207.51	208.22	206.04	207.77	206.34	207.68	208.15	207.85	205.13	209.17	206.42	207.85	207.76	208.68	205.68	208.62	207.15	208.71	208.34	206.67	207.35	207.45	205.86	207.99	207.56	209.61	207.42	206.8	209.05	207.72	207.57	207.67	208.01	209.64	205.23	207.23	208.73	207.17	208.24	206.8	208.74	207.53	208.74	207.66	208.9	207.74	206.45
198.99	200.19	199.6	199.33	199.74	197.48	199.87	200.38	200.7	198.41	198.77	199.18	200.22	199.87	199.81	199.58	198.95	199.96	199.35	200.24	196.7	198.32	199.76	199.68	200.64	201.09	199.15	201.04	200.8	199.83	200.36	200.84	198.98	198.28	200.46	199.59	196.85	198.94	201.48	200.03	200.28	199.93	199.32	198.9	199.02	199.48	198.54	200.11	199.18	199.15
208	209.18	206.56	205.97	204.94	208.59	207.04	206.55	206.07	205.57	206.79	206.8	207.67	207.74	208.01	207.95	208.41	208.21	208.74	208.19	207.69	208.02	205.8	209.39	208.58	206.62	206.36	207.84	208.09	206.63	206.93	206.34	206.23	207.19	208.05	206.71	208.25	208.5	208.01	206.74	207.94	208.03	206.44	209.24	208.18	207.67	208.13	208.04	207.25	208.73
206.66	207.65	207.42	206.42	206.42	206.48	208.67	207.39	206.69	207.41	207.55	206.05	207.79	208.77	206.66	208.02	207.08	207.92	208.37	207.59	207.63	207.63	208.18	207.56	206.81	207.47	208.17	207.98	206.89	206.17	206.65	207.68	206.01	209.03	206.52	206.59	208.01	205.19	207.34	208.86	208.57	208.4	205.94	207.69	208.64	208.25	206.94	207.89	206.22	207.26
218.73	216.74	218.62	217.23	218.19	218.63	217.09	217.08	219.15	218.11	219.48	218.57	217.63	217.13	218.12	215.01	219.02	219.85	217.12	217.72	217.58	218.68	217.6	218.44	217.21	218.34	217.81	218.47	217.41	217.82	217.53	216.94	218.74	216.95	217.23	216.82	218.33	219.2	218.95	218.03	217.7	217.55	218.83	217.38	217.41	217.8	218.1	218.4	219.3	217.93
201.92	203.57	203.31	202.11	201.09	202.56	201.42	202.3	203.89	201.86	201.76	203.2	201.8	202.2	201.51	202.11	202.95	203.23	200.57	202.5	202.21	200.84	202.09	200.15	201.07	202.35	202.99	203.18	203.21	202.35	203.34	201.98	203.02	202.08	202.96	202.57	202.52	202.76	202.07	202.03	202.66	202.2	202.56	203.15	201.98	202.67	202.45	202.19	201.72	203.86
209.36	208.28	208.85	209.54	209.06	208.87	206.93	208.8	209.2	207.66	208.58	207.71	208.35	207.56	209.46	209.83	208.65	208.35	207.99	209.19	209.3	208.12	208.78	209.33	208.51	209.1	208.42	208.75	209.04	208.45	209.08	208.35	209.07	207.23	209.17	208.65	208.55	208.85	208.12	208	208.85	208.79	207.62	207.56	208.02	208.21	208.25	208	209.69	208.77
207.61	207.47	206.7	206.85	208.12	208.81	207.78	206.71	209.22	206.74	207.4	208.44	205.45	206.62	207.09	206.89	207.48	206.79	207.64	207.71	205.4	207.93	208.63	208.04	208.26	208.62	207.73	206.92	206.93	208.19	208.93	207.14	207.22	207.99	207.1	209.51	206.64	206.84	206.75	207.93	209.43	206.34	208.05	208.74	205.77	207.31	210.23	207.67	207.54	208.27
209.47	208.95	208.14	209.81	208.22	207.76	208.53	206.87	208.93	207.55	209.29	208.77	209.73	209.36	208.12	207.98	208.56	208.67	207.4	208.62	209.94	209.04	208.36	208.11	207.61	208.54	208.35	207.72	208.6	206.67	207.65	208.91	207.06	208.63	209.33	209.09	208.02	207.45	208.48	207.82	209.35	209.46	210.12	208.71	208.52	209.95	209.56	209.6	209.88	208.45
208.61	208.09	207.7	207.89	208.42	207.22	208.4	207.52	208.31	207.69	207.01	209.26	207.78	208.5	207.13	206.45	208.06	209.33	206.02	206.49	207.79	207.79	208.22	206.02	207.34	206.6	208.74	208.78	207.92	206.67	209.3	207.17	208.29	207.71	206.45	208.72	207.01	207.58	209.17	208.17	207.37	207.59	209.51	206.38	208.28	206.54	209.03	209.04	207.16	208.41
211.82	210.04	212.05	212.56	212.82	212.13	211.58	211.68	211.8	211.26	212.57	212.22	211.14	210.67	210.61	211.7	211.02	212.32	211.58	213.65	210.55	211.36	212.53	210.99	211.68	210.12	212.9	212.1	211.24	210.72	210.79	211.21	212.68	211.17	211.13	211.58	211.78	212.22	211.52	211.56	211.95	211.07	211.53	211.94	211.63	212.82	211.28	212.32	211.34	212.53
212.15	211.8	210.07	210.97	211.47	210.33	212.25	210.85	211.34	211.36	210.62	210.34	210.55	209.64	210.76	210.17	211.92	211.45	211.81	211.15	211.77	211.13	213.06	211.32	211	211.34	212.31	212.56	210.34	211.65	212.57	209.9	212.11	212.15	210.6	210.74	211.17	211.28	209.86	211.41	211.96	210.45	211.38	212.07	213.03	211.44	211.82	211.49	212.76	210.97
202.13	203.66	202.54	204.07	202.12	204.25	201.93	202.61	202.8	201.52	202.23	202.25	203.5	201.42	203.43	202.69	202.46	200.85	202.37	201.74	202.74	203.31	201.25	202.62	201.4	202.02	202.15	203.25	202.57	202.52	202.85	202.96	202.09	203.04	203.11	203.57	203.11	200.85	201.27	202.97	203.25	201.79	202.85	201.26	204.59	201.09	202.64	203.06	203.4	202.74
206.57	209.05	209.19	211.16	209.51	208.72	207.78	207.84	208.45	209.91	209.22	209.81	210.09	209.02	209.99	209	208.38	209.74	210.53	210.41	209.45	208.56	208.47	209.59	209.78	209.13	210.08	208.94	208.72	210.08	209.44	208.78	208.82	208.68	210.15	209.07	210.68	211.05	210.7	210.25	208.19	209.8	209.61	209.33	209.33	210.44	211.03	210.47	210.52	209.53
208.12	210.46	209.53	208.12	206.5	210.46	209.14	208.42	210.51	210.34	209.53	209.66	207.26	208.69	207.97	208.12	208.83	209.58	207.13	209.35	208.49	209.69	209.66	207.86	206.19	209.3	208.96	209.96	209.45	208.93	207.95	209.51	211.24	209.11	208.76	207.92	210.4	210.21	208.57	209.12	207.63	207.57	208.19	208.56	208.71	209.71	208.67	208.81	209.71	209.14
212.1	212.42	213.56	211.86	211.25	212.31	213.52	211.46	212.92	211.8	212.22	211.81	211.95	212.08	212.93	214.95	213.86	210.66	213.23	211.85	213.59	212.62	213.03	212.73	212.82	214.05	212.83	212.93	213.39	212.12	210.78	212.9	212.64	211.59	212.15	212.38	212.6	211.81	213.65	213	213.29	210.85	213.26	213.24	212.5	212.1	212.44	213.01	213	213.76
203.8	203.05	203.65	202.87	204.35	203.63	204.35	202.97	204.85	203.28	203.56	204.67	205.36	203.69	205.57	202.57	203.41	204.84	202.09	203.13	203.42	204.92	203.94	203.26	203.58	204.48	204.01	203.91	205.37	203.75	203.38	204.23	204.71	203.57	202.77	204.06	203.57	203.18	203.3	204.07	204.1	203.52	203.74	203.65	203.59	204.5	203.67	204.25	204.68	203.89
202.17	200.59	202.43	204	204.68	203.05	204.49	203.26	203.61	204.17	204.45	205.18	204.32	203.64	202.65	202.16	204.34	204.24	202.82	204.44	203.46	204.62	203.69	202.56	203.29	204.14	204.23	204.94	203	202.45	201.66	203.4	203.32	203	202.57	204.3	204.58	203.45	204.08	202.54	203.82	204.01	203.48	202.17	203.08	205.65	204.05	204.19	204.2	204.6
207.49	207.38	208.5	205.8	205.98	208.92	208.75	208.25	206.89	208.3	208.68	208.97	207.91	206.54	208.62	206.08	208.05	207.59	207.9	207.99	207.79	205.28	207.55	208.82	209.51	208.55	206.82	208.91	206.73	205.05	208.09	209.01	209.13	208.04	207.74	207.53	207.74	207.12	206.01	207.97	206.82	205.33	208.48	208.68	206.16	207.24	209.11	207.29	209.16	207.02
208.78	207.69	209.69	208.57	208.09	208.88	209.99	208.66	208.5	209.25	207.76	210.1	208.28	208.93	208.93	209.73	206.73	209.08	207.54	208.32	208.61	207.73	208.71	208.04	208.02	209.27	208.67	209.34	207.92	207.76	209.21	208.95	208.25	208.73	208.33	209.2	208.34	208.36	209.35	208.78	207.5	208.84	208.03	208.86	208.02	208.87	207.3	209.22	209.9	208.73
208.65	208.96	209.95	208.4	208.9	207.7	208.12	208.52	209.1	208.15	208.63	207.79	208.29	210.27	208.21	209.85	207.25	209.32	206.94	207.61	208.4	208.51	208.66	210.29	206.54	209.08	210.14	207.2	209.59	210.69	209.34	209.95	208.23	209.52	208.91	209.45	208.98	208.26	208.43	209.24	209.57	207.46	209.64	209.84	209.76	207.42	209.29	209.91	210.65	208.78
209.7	209.38	209.53	210.33	208.98	209.81	209.8	209.16	209.88	210.23	209.08	208.09	209.77	208.62	208.36	209.49	209.61	209.3	210.54	208.82	209.33	209.77	206.95	208.93	210.12	209.89	207.23	212.06	208.18	209.35	209.45	209.47	210.79	209.79	209.04	210.32	209.6	208.16	208.88	210.11	208.05	207.55	209.28	209.29	209.15	208.43	208.83	209.9	209.16	207.08
208.15	208.48	208.99	209.36	209.41	208.1	210.28	209.03	207.92	207.5	208.73	209.69	208.48	208.3	210.44	207.88	208.62	208.01	206.13	209.87	210.26	209.36	209.37	208.15	209.88	209.66	207.46	207.75	209.03	208.01	208.21	207.7	209.2	208.92	209.39	209.05	210.62	209.55	209.75	208.94	207.99	209.79	207.09	207.7	209.45	208.22	210.11	208.96	209.03	208.18
211.55	212.35	211.47	212.18	212.36	211.31	211.69	211.54	213.82	211.78	210.66	212.43	210.42	212.9	212.35	210.28	210.77	212.48	212.01	211.51	213.95	211.39	212.8	211.14	211.81	212.48	211.85	209.94	211.89	210.8	209.79	210.36	210.46	212.24	213.36	211.76	211.3	212.55	211.59	210.98	211.92	211.8	212.61	213.18	212.15	210.48	211.38	212.77	212.12	212.9
208.88	206.25	208.06	208.93	208.29	210.03	209.09	209.16	206.96	208.41	208.05	208.04	209.22	208.42	209.45	207.06	208.92	209.06	208.5	207.03	209.25	207.67	209.66	208.24	208.51	209.33	210.21	208.44	209.03	207.01	207.78	208.71	208.44	209.22	207.58	208.48	209.15	209.21	208.24	209.62	209.86	209.1	207.86	209.25	207.49	210.02	208.77	208.56	208.33	208.27
206.99	206.94	208.28	208.23	208.22	207.09	207.82	207.9	206.67	208.49	207.65	208.55	207.64	208.64	207.85	208.31	207.83	208.04	208.07	207.84	208.88	207.26	205.85	206.55	207.78	208.03	209.53	207.16	206.49	207.36	208.73	207.84	206.82	207.52	206.38	209.1	207.58	207.82	206.06	207.09	207.57	207.62	207.82	207.46	207.17	207.09	208.35	209.39	208.58	208.46
194.2	195.18	193.49	192.77	194.52	193.36	194.37	193.58	196.33	192.68	194.7	195.19	194.85	194.24	194.37	194.73	195	192.76	194.79	193.18	194.31	193.27	193.7	193.37	193.75	193.12	192.29	195.19	195.35	193.56	195.01	193.86	193.04	194.73	193.84	194.98	193.25	193.52	195.3	195.31	192.96	195.13	193.39	195.16	194.08	193.63	194.83	193.62	194.81	195.04
217.14	216.28	217.2	216.48	217.16	217.04	216.76	218.69	217.01	217.45	217.25	216.49	218.42	216.13	218.04	217.72	216.05	217.1	216.5	217.01	217.45	217.58	216.08	217.02	216.59	216.64	217.14	217.35	215.93	217.27	216.47	215.18	216.23	217.73	216.92	218.26	217.94	218.99	216.39	217.13	215.64	218.82	218.08	217.55	219.86	216.63	216.59	215.29	217.72	216.61
204.07	205.14	203.99	203.9	205.97	204.42	203.77	203.66	204.68	206.15	204.54	204.43	204.53	204.83	204.01	206.17	203.96	205.14	204.8	206.68	204.14	203.64	204.06	202.81	203.77	204.67	204.33	204.78	205.46	204.83	206.01	204.3	204.34	205.95	204.43	205.78	205.36	204.01	205.68	204.3	204.25	205.46	203.5	206.35	203.04	205.12	204.55	205.07	204.36	205.21
217	215.42	217.09	216.54	217.73	217.34	217.76	215.91	217.67	218.26	216.03	216.51	216.22	217.28	217.91	216.34	216.49	218.41	216.9	216.56	218.68	218.67	216.1	218.4	217.01	216.8	216.98	217.88	217.77	217.28	218.16	217.95	217.34	217.83	216.27	216.65	215.82	218.04	217.31	216.14	217.51	216.57	216.35	215.22	217.31	218.17	218.65	217.04	216.49	218.41
202.27	205.22	203.45	204.37	202.78	202.28	203.71	203.96	201.53	203.94	202.97	203.17	204.83	204.05	203.6	203.59	203.67	204.09	203.65	203.74	203.57	202.67	202.35	205.08	202.55	203	200.57	203.42	203.8	202.46	204.2	204.76	202.97	203.95	202.68	203.6	203.23	203.12	203.13	203.55	202.61	203.23	204.04	203.71	204.14	203.46	203.69	202.74	204.47	202.98
207.34	208.99	207.6	208.45	207.24	206.43	207.8	206.14	208.86	207.15	206.61	207.04	207.7	208.88	207.15	206.95	207.04	208.15	208.25	208.32	206.56	208.07	208.52	207.85	208.96	206.3	208.16	209.43	207.49	207.83	207.34	207.56	207.92	208.98	207.38	209.79	207.58	208.44	208.81	208.84	208.51	208.67	207.3	208.52	208	208.23	209.5	207.77	206.94	206.35
210.99	208.12	209.31	210.66	208.37	210.54	208.58	208.84	210.15	210.85	211	210.43	210.3	209.19	208.29	209.32	209.6	207.85	209.25	210.82	208.85	207.74	208.95	209.84	210.77	210.03	210.18	209.5	209.02	209.96	210.25	208.38	209.74	210.52	208.28	209.75	209.77	209.95	208.95	208.45	210.58	209.93	209.91	207.76	209.32	208.82	210.24	206.98	209.6	210.53
214.04	212.78	213.25	212.99	211.01	212.55	212.45	212.55	212.01	214.03	213.41	212.73	211.47	212.57	212.81	212.02	213.08	213.14	212.67	212.92	213.16	213.56	213.38	213.42	213.59	210.61	212.93	212.53	213.69	211.61	214.62	213.3	211.5	212.35	213.37	214.49	213.54	213.5	212.38	211.95	215.06	212.8	214.86	212.48	213.8	212.29	213.35	213.33	212.33	214.56
207.84	207.95	209.06	209.97	209.51	208.27	209.1	208.37	208.52	207.3	208.33	207.93	208.72	208.27	208.71	207.64	208.65	207.98	208.67	210.07	208.49	209.52	208.25	209.71	208.73	209.41	211.25	210.04	208.66	208.77	210.91	208.35	208.96	209.6	208.9	208.31	206.39	209.45	209.22	208.47	208.85	208.74	208.6	208.37	209.09	208.39	208.14	210.02	209.52	207.33
198.2	198.73	197.45	197.94	198.41	199.71	198.41	197.6	199.5	197.14	198.43	198.81	199.01	197.89	198.03	199.19	199.65	199.74	197.56	199.31	198.43	198.3	198.18	198.12	199.62	199.88	199.17	199.95	197.98	199.08	197.74	198.88	198.92	199.36	198.16	198.08	198.67	198.3	199.41	199.74	197.78	196.9	200.45	199.96	198.62	199.84	199.66	198.46	198.56	198.14
199.89	200.8	200.64	200.04	201.58	201.37	200.38	200.01	200.96	199.25	200.41	202.69	199.96	199.89	199.32	198.75	199.66	200.4	200	201.36	199.12	201.43	200.23	198.5	199.31	202.34	200.87	201.07	201.37	200.24	201.37	199.42	199.57	201.12	199.41	199.94	200.43	200.13	199.07	199.42	201.82	200.24	199.41	197.85	199.48	198.26	199.57	199.33	199.97	200.38
210.37	213.59	213.16	210.69	210.39	211.3	211.11	211.97	211.51	212.19	211.19	210.35	212.54	212.6	212.38	210.94	210.74	212.31	212.31	211.21	211.64	211.8	210.73	211.74	212.29	212.23	212.68	209.32	211.39	211.37	212.45	212.97	211.13	211.53	211.54	211.12	211.33	210.46	212.71	212.11	211.31	210.7	211.99	210.08	212.59	212.53	211.72	211.81	211.8	211.3
205.53	204.85	205.14	205.37	205.05	203.07	205.14	205.49	203.19	204.44	204.44	204.78	206.3	206.02	202.97	205.94	205.1	203.62	204.42	206.33	204.89	203.92	205.01	206.61	203.84	205	206.91	205.23	205.8	204.05	204.27	203.64	203.53	204.25	203.69	205.97	204.6	204.46	205.3	204.57	206.54	205.2	205.28	204.39	204.03	204.26	203.58	205.99	203.83	202.98
207.15	206.79	206.86	205.55	206.21	207	207.67	206.79	205.51	205.22	206.54	208.05	205.86	206.2	207.63	206.17	207.12	205.56	205.99	205.19	206.06	206.8	205.41	207.52	208.2	207.13	204.96	205.71	205.76	206.54	206.26	206.23	207.25	206.45	208.27	206.83	207.57	205.72	208.39	207.23	205.26	205.13	204.58	206.09	207.13	207.35	205.81	207.26	205.8	206.14
217.71	217.22	215.64	215.91	216.92	216.68	216.79	217.82	216.91	217.68	215.43	217.16	215.81	216.97	217.15	217.23	215.75	217.86	217.52	216.32	217.55	217.03	215.89	215.81	217.39	215.03	217.63	216.2	217.15	216.11	216.99	217.68	218.33	217	216.37	217.51	217.07	216.21	217.66	218.21	216.66	217.01	217.31	217.5	217.73	215.21	215.82	216.76	216.51	217.33
212.75	211.76	213.97	212.08	212.35	212.17	212.97	212.01	211.63	212.71	213.44	214.14	213.04	212.5	213.98	212.67	215	212.27	213.34	212.66	213.14	213.69	212.48	214.53	213.97	212.67	213.07	212.75	212.73	210.94	212.75	212.93	212.95	213.04	214.65	212.93	213	213.64	212.62	213.28	211.84	212.3	214.1	212.23	211.21	213.65	214.16	212.24	211.95	213.08
205.26	204.31	203.73	204.41	204.56	204.09	203.22	203.44	203.58	205.96	204.37	204.2	202.92	203.36	205.41	204.87	203.04	203.83	204.44	204.21	204.24	204.88	204.03	205.86	203.3	203.67	204.1	205.74	203.12	202.94	205.1	204.27	204.13	203.03	202.52	202.99	203.29	204.11	203.64	203.86	203.52	204.3	204.9	204.2	204.11	203.47	203.98	203.8	205.14	203.32
209.09	209.34	209.37	208.42	209.9	208.81	210.02	209.87	209.8	209.02	207.24	209.98	208.66	207.32	208.92	207.2	208.39	209.13	208.79	209.11	208.4	208.65	207.58	208.39	207.63	208.32	210.64	208.07	209.22	207.48	207.78	207.32	209.44	208.42	208.5	207.17	207.53	207.57	208.23	208.74	208.53	209.49	209.3	208.88	208.27	207.78	208.41	207	210.39	208.15
202.4	203.6	203.62	203.13	204.87	204.35	203.11	203.09	204.34	203.54	203.45	203.64	203.46	202.72	204.44	202.77	203.82	203.98	203.46	203.24	203.49	203.42	204.59	203.61	202.77	202.45	203.86	204	203.09	203.28	203.27	203.97	204.92	204.2	205.18	204.18	204.36	203.32	204.95	203.57	204.24	204.19	202.22	204.27	203.55	203.73	203.24	203.61	202.34	202.77
207.3	206.4	205.05	207.41	206.93	204.86	206.22	206.31	206.93	207.01	206.12	207.11	205.79	206.86	206.22	206.54	207.34	206.46	205.61	206.32	206.52	206.56	206.56	206.36	204.64	205.75	206.12	206.04	207.28	205.42	205.32	205.72	207.01	206.9	206.65	203.94	205.91	206.75	205.97	205.12	207.7	206.33	206.14	206.44	205.18	205.03	205.71	205.91	204.78	207.22
202.96	204.55	203.57	203.24	202.52	203.63	203.77	204.33	203.52	203.82	203.32	202.77	202.31	203.63	203.24	203.77	202.86	201.74	202.36	204.42	205.22	203.35	202.31	201.51	204.44	203.11	202.32	202.75	201.79	204.74	203.25	204.11	203.46	203.8	203.23	203.27	204.32	201.52	204.67	205.96	202.48	202.18	203.23	203.74	202.28	203.62	203.62	202.47	202.9	202.39
203.48	205.59	202.42	202.15	204.39	202.72	202.82	203.13	203.02	203.75	203.33	204.26	204.93	203.9	202.43	204.26	202.28	204	205.15	204.27	203.47	204.43	202.28	204.46	202.61	205.06	203.55	203.58	201.41	203.08	204.3	203.31	204.22	204.56	203.54	203.06	201.83	202.6	201.53	203.84	204.9	204.34	203	203.38	203.92	203.2	203.06	204.67	203.39	203.23
201.49	204.06	202.13	202.11	203.74	202.73	203.24	201.89	203.21	201.62	203.11	201.83	204.89	203.57	203.15	201.75	202.5	202.87	202.25	203.71	204.32	200.28	204.22	201.23	201.21	201.99	203.66	203.77	203.39	203.86	202.47	203.65	201.25	202.44	203.77	201.65	202	202.96	203.4	200.36	201.86	202.41	201.73	201.5	202.53	204.07	202.45	201.38	203.34	203.43
210.6	212.16	210.9	209.94	211.18	211.1	212.13	210.72	210.52	211.5	211.56	212.37	210.92	211.47	212.1	213.09	211.71	212.73	210.63	211.62	212.49	211.43	210.46	212.16	211	211.95	209.8	211.39	210.64	212.81	213.49	213.14	212.43	211.74	212.19	211.48	211.69	212.69	210.64	212.14	211.06	211.84	211.43	212.61	212.81	211.56	211.49	212.04	210.92	212.29
212.62	212.84	211.74	212.14	212.15	213.13	212.88	211.21	212.64	213.83	211.91	210.89	212.09	213.24	212.82	211.82	212.53	211.4	214.12	212.11	212.81	212.43	212.96	212.72	211.79	212.68	211.52	212.44	212.75	212.34	213.59	212.61	212.89	213.77	211.87	213.1	211.21	212.37	212.32	213.22	211.45	212	212.01	213.5	211.56	213.41	212.4	213.49	212.67	211.08
203.33	203.15	202.48	202.48	200.95	203.56	203.22	204.36	203.3	204.38	203.86	203.33	203.18	202.29	201.26	202.02	204.26	204.13	203.71	202.26	204	202.8	202.27	204.44	203.56	202.87	204.51	201.81	204.52	201.75	202.23	202.63	201.09	203.3	202.69	203.18	203.81	202.59	203.43	202.15	203.58	201.61	202.54	202.48	203.02	202.98	202.95	203.53	204.01	203.68
193.51	193.95	195.21	193.33	194.5	194.52	195.01	194.47	195.49	195.06	192.83	193.2	196.42	193.42	193.41	192.94	193.48	194.56	191.25	194.47	192.86	196.26	194.41	194.68	194.65	194.71	193.81	195.15	193.12	193.87	194.62	194.08	194.56	194.67	195.03	194.27	194.02	193.77	194.03	193.72	195.62	191.9	194	194.17	194.78	194.91	196.49	194.17	193.73	194.22
207.56	208.51	208.67	207.21	207.66	208.22	206.29	209.46	208.59	208.99	207.32	208.09	208.44	208.93	207.47	209.73	207.87	208.47	209.79	209.86	208.19	209.47	209.56	210	208.81	208.72	207.82	207.39	209.12	210.29	208.2	209.53	207.73	207.77	208.83	206.67	206.62	208.94	207.81	208.87	208.33	210.07	210.54	207.68	208.41	207.8	209.22	208.4	208.95	208.9
217.4	217.31	218.44	216.13	215.62	217.5	216.71	217.02	217.08	216.08	216.24	216.52	217.53	215.65	217.32	215.72	216.78	218.14	215.65	216.24	217.71	216.8	217.64	216.41	215.74	218.62	215.25	216.06	217.07	215.92	216.09	217.94	217.04	217.28	217.06	215.77	216.43	216.83	216.77	215.65	218.52	217.72	216.5	216.47	216.83	216.79	217.06	217.73	217.27	217.4
209.36	209.58	208.74	207.86	208.55	208.54	208.37	207.22	206.6	211.15	207.29	206.47	206.75	207.44	208.3	207.24	207.93	208.14	208.16	207.31	209.42	206.92	206.18	207.41	207.27	207.92	206.2	206.75	209.26	207.43	207.45	208.25	206.67	206.39	206.7	207.09	208.25	208.71	209.23	208.18	206.76	207.45	208.13	207.73	207.27	208.89	209.16	207.25	206.88	208.22
204.66	203.91	204.44	203.61	202.25	203.28	204.24	204.6	201.92	203.04	202.5	202.91	203.16	204.96	203.66	204.73	203.99	202.38	203.76	202.4	203.9	202.54	204.4	203.78	203.66	203.47	201.88	203.62	203.83	201.68	203.81	203.18	202.81	203.48	202.99	203.75	203.09	204.34	202.87	202.82	202.99	202.79	202.96	203.84	203.01	204.79	203.37	202.82	202.57	203.27
205.95	204.79	208.26	207.03	205.77	205.01	205.96	206.26	205.81	207.22	206.95	206.47	204.26	206.09	207.33	206.74	206.2	207.29	204.27	206.11	206.63	206.69	206.88	206.6	205.99	207.26	206.2	206.02	205.09	206.83	208	205.09	206.53	207.02	205.83	205.47	205.79	205.79	206.27	205.63	206.03	206.76	207.44	207.75	207.5	205.35	205.96	206.4	206.28	206.93
208.71	207.48	207.98	205.94	205.09	207.08	207.69	207.08	208.62	208.27	206.22	207.16	207.19	207.64	207.5	207.18	207.67	208.29	207.57	207.99	206.03	208.22	208.81	207.43	207.25	207.35	207.24	207.29	206.82	208.35	208.71	209.37	208.56	207.06	208.5	207.7	208.9	208.92	207.61	208.05	207.91	207.62	207.57	207.88	207.9	208.41	206.97	207.7	205.72	208.85
210.45	208.64	208.6	208.35	208.32	207.53	210.71	207.75	207.3	207.59	207.85	208.95	207.75	207.62	207.79	206.95	208.49	208.62	209.3	208.2	209.26	207.3	208.88	208.72	209.02	208.35	207.96	208.96	208.72	208.92	209.05	209.21	208.79	209.21	208.19	209.03	207.56	208.29	207.71	209.89	208.56	208.11	208.93	207.98	208.03	208.35	210.15	208.22	208.93	207.91
208.69	208.79	209.76	210.06	210.02	208.15	209.34	207.53	207.92	207.17	209.02	207.79	209.56	208.06	208.55	209.77	209.53	208.06	208.88	209.87	209.18	208.09	209.82	208.57	208.8	209.93	208.42	208.67	208.4	209.61	208.5	207.1	207.17	207.73	208.29	207.99	208.91	207.79	208.1	209.67	208.62	210.68	209.04	210.12	208.93	210.22	210.34	208	209.7	207.88
199.22	198.26	197.88	200.38	199.09	199.35	198.08	199.48	199.46	199.79	201.55	198.64	199.62	199.02	199.38	199.46	200.11	199.85	198.14	200.44	200.1	198.75	199.04	199.17	197.58	198.19	198.77	199.21	199.23	198.75	199.09	199.2	201.97	201.56	200.26	198.28	199.67	201.25	198.13	197.99	200.89	200.8	200.87	200.12	198.56	199.81	198.76	200.26	199.33	198.93
201.1	201.02	200.8	200.78	200.66	202.23	201.5	201.86	201.43	201.52	200.49	201.19	202.18	201.43	201.14	201.88	201.68	199.69	201.48	200.83	202.34	202.55	200.91	200.35	200.1	201.86	200.81	201.1	200.07	201.14	201.77	200.44	199.75	202.32	199.82	200.64	199.8	200.47	202	202	201.41	201.7	201.39	201.19	200.96	202.63	201.97	201.18	201.84	201.42
217.56	219.28	220.07	217.96	216.99	217.42	216.9	216.15	217.82	217.61	218	216.78	217.48	218.02	218.07	217.68	218.3	219.09	218.18	219.57	218.7	218.83	217.73	217.39	217	219.31	216.95	218.76	217.26	218.04	216.56	217.48	217.36	217.76	218.84	218.64	217.09	218.44	218.28	217.34	218.05	218.31	218.96	217.14	217.72	218.81	216.88	218.56	216.33	217.93
210.05	209.45	207.99	208.75	207.59	208.57	208.1	207.46	209.72	209.47	209.07	207.85	207.78	208.28	208.53	208.34	207.17	207.49	207.83	207.47	209.79	208.87	208.39	207.97	208.69	209.34	208.67	208.46	208.23	208.51	209.21	208.29	208.79	207.44	209.66	209.4	208.6	208.79	207.04	209.22	207.64	208.63	208.11	207.53	208.13	208.45	208.29	208.53	208.9	210.48
211.25	213.59	212.93	211.72	213.35	211.85	212.07	212.4	212.9	213	212.23	213.53	213.68	212.66	212.41	211.76	212.47	213.34	212.74	214	212.61	214.81	213.28	213.92	212.68	212.19	211.68	211.68	213.12	212.4	212.29	213.28	212.61	212.82	212.81	214.13	212.09	211.76	213.27	213.81	213.04	215.37	212.34	213.17	215.35	214.16	213.98	213.22	212.33	213.81
212.28	214.29	210.83	212.86	212.12	213.24	211.87	212.72	212.14	212.68	213.12	213.57	214.13	212.45	210.12	212.56	213.05	212.37	212.35	212.19	211.89	211.72	212.97	212.88	210.96	212.65	214.01	211.93	212.69	212.45	211.69	211.74	211.09	212.65	210.99	211.64	213.08	214.97	212.77	212.79	213.01	212.67	212.03	213.23	213.76	212.46	212.05	213	212.33	212.18
217.56	219.02	216.51	217.65	217.73	217.49	218.2	217.96	218.34	219.78	217.31	217.26	217.14	218.76	219.76	217.48	217.49	218.45	218.53	218	218.08	217.25	219.84	218.93	218.37	219.02	218.69	218.73	216.08	219.32	217.99	218.9	217	218.43	218.94	218.4	217.69	217.67	216.68	217.72	217.25	215.6	217.69	218.56	218.68	217.59	216.62	217.9	216.95	216.88
214.19	211.29	211.9	211.17	213.09	212.26	212.05	212.47	212.71	211.04	212.75	211.38	212.87	211.18	210.97	213.32	210.64	210.6	213.17	211.71	212.94	212.78	210.53	212.79	213.04	211.83	212.55	214.05	212.97	213.8	211.42	211.75	211.92	213.98	212.88	212.52	212.11	213.85	211.43	212.98	212.84	213.47	211.41	212.72	213.84	211.3	212.12	211.73	212.4	212.66
206.2	209.94	206.47	207.78	207.87	207.81	207.33	206.28	206.81	209.22	208.13	207.48	207.95	206.55	207.85	207.94	207.18	208.05	206.88	207.38	207.96	206.89	206.62	208.07	206.94	207.45	208.16	207.68	208.98	206.64	207.19	206.49	206.4	207.23	206.38	206.53	207.9	206.65	207.7	207.34	207.12	208.09	207.7	207.28	207.87	207.75	207.85	208.66	204.94	208.22
212.51	213.14	213.46	214.23	214.13	214.02	213	214.16	213.4	214.36	212.97	213.95	212.59	216.77	214.92	213.78	214.71	215.01	215.2	214.74	214.84	213.67	214.09	211.61	213.97	214.64	213.06	212.88	214.02	214.94	214.48	214.25	213.04	213.78	213.8	215.42	214.99	212.57	213.18	212.45	212.68	213.74	213.04	213.85	214.98	215.24	214.67	213.92	214.03	215
194.13	195.84	193.22	193.62	194.57	193.62	193.21	193.63	194.54	195.6	196.33	194.42	193.99	194.39	195.46	194.89	193.18	194.33	193.13	192.73	193.16	193.1	193.96	194.62	193.23	196.44	195.36	192.93	195.02	193.58	194.11	194.6	194.92	195.27	194.03	192.36	195.14	193.55	193.11	195.12	193.71	192.6	194.35	194.09	194.83	193.76	194.59	193.34	193.16	195.24
201.29	202.43	200.37	199.63	200.08	202.46	200.04	200.69	199.5	199.37	199.74	200.76	200.69	198.56	199.73	200.05	199.73	201.17	200.28	202.1	199.87	199.8	200.21	199.93	203.02	201.99	200.15	199.87	200.49	199.44	200.38	200.41	200.86	198.1	200.08	200.28	201.48	199.17	202.29	200.31	199.75	199.8	199.25	200.63	199.84	200.07	200.98	199.4	199.7	200.23
206.53	206.53	204.18	205.2	206.59	205.5	205.85	205.26	205.54	205.98	204.61	205.32	206.07	206.68	205.08	205.31	205.08	206.78	208.46	205.58	204.61	206.29	203.88	205.51	206.64	206.27	206.12	205.44	206.31	205.01	205.9	205.07	205.69	205.22	205.91	206.18	205.43	205.71	204.1	205.35	204.78	205.47	205.08	205.76	206.16	205.3	204.26	207.1	204.88	206.69
202.85	203.45	204.06	202.59	203.05	203.78	202.6	203.47	201.87	202.24	203.51	201.14	204.31	203.58	204.97	204.28	203.67	204.02	204.25	203.02	202.85	202.85	203.49	204.99	202.94	202.32	203.7	203.05	204.38	203.59	202.04	203.88	202.97	201.97	202.21	203.59	202.99	202.56	204.36	203.92	204.21	202.43	202.88	203.42	203.5	204.54	201.95	203.22	202.25	202.7
209.99	210.25	207.16	209.04	209.03	209.92	209.28	208.58	208.34	208.35	207.35	207.49	207.47	208.14	209.46	210.16	209.09	207.54	207.16	208.48	207.86	208.91	209.75	208.49	207.88	208.34	208.42	207.85	208.73	209.55	207.91	209.06	208.99	209.82	207.5	208.81	208.88	209.46	208.62	207.59	209.59	209.37	208.59	209.3	210.06	206.57	208.35	207.88	207.59	208.04
214.77	216.1	217.16	216.14	216.19	215.96	216.58	217.26	216.74	218.5	217.15	218.18	218.04	215.41	217.84	216.36	216.94	218.67	217.33	218.26	215.39	215.5	218.22	216.95	217.26	216.78	216.49	217.77	217.08	215.35	216.26	218.78	217.16	215.5	216.84	217.03	216.56	214.79	216.56	217.29	218.44	216.51	215.47	215.98	216.33	217.29	218.05	217.23	217.16	217.12
210.71	211.27	211.39	209.65	210.13	210.18	209.45	208.51	207.29	210	208.58	210.33	209.02	210.97	208.45	210.32	211	208.99	209.64	211.48	210.07	210.21	207.75	210.04	209.58	209.93	210.14	209.15	209.98	211.03	209.18	209.53	207.56	210.31	209.86	209.45	208.39	208.27	211.43	209.57	210	209.16	210.61	208.77	209.58	209.91	210.06	210.55	209.3	209.26
207.25	206.36	205.22	205.37	206.12	205.41	205.27	204.67	205.97	205.35	206.77	204.58	207.57	203.72	205.53	205.18	205.11	205.98	205.34	204.62	205.17	206.32	205.81	206.73	205.43	204.03	205.51	205.37	205.06	203.78	205.21	205.18	204.92	206.57	205.66	204	204.72	207.2	206.24	204.75	206.58	206.07	205.67	204.42	205.18	205.29	205.5	205.36	204.56	205.1
197.43	196.91	198.01	197.3	197.36	199.85	197.8	199.04	198.06	198.41	199.26	200.1	198.32	197.3	199.32	199.43	198.02	198.14	199.11	199.23	197.53	199.2	198.99	197.88	196.87	199.27	197.49	200.01	198.9	199.27	196.84	198.07	198.91	197.46	198.62	198.49	198.47	197.14	197.44	198.54	198.43	198.54	200.13	198.01	198.42	199.8	198.41	198.61	196.72	198.97
212.63	212.25	212.64	211.53	212.01	214.21	213.34	212.73	212.55	212.45	212.99	212.11	211.26	210.64	212.84	213.19	211.18	212.75	213.69	212.57	212.33	212.53	212.09	212.46	212.57	212.76	212.55	212.14	214.3	213	213.29	212.22	212.54	212.88	212.15	211.37	215.63	212.4	213.69	210.95	212.17	211.95	213.08	212.47	212.42	212.56	211.24	212.83	213.19	211.45
194.98	194.44	193.57	194.04	193.64	194.22	193.5	195.63	194.04	193.72	194.93	193.87	193.65	193.7	194	193.26	193.35	193.2	192.71	195.92	196.02	195.49	196.81	194.76	193.03	194.8	194.74	194.54	193.49	193.75	194.01	194.27	193.69	196.4	194.55	194.94	195.75	194.29	194.46	192.39	192.6	193.52	194	195.1	194.64	195.13	193.98	194.46	194.44	195.57
204.42	204.64	204.92	202.85	206.11	204.61	203.06	205.11	205.59	205.27	206.26	204.85	206.46	204.41	203.16	204.56	204.27	205.15	205.62	204.03	203.79	205.31	205.49	203.84	204.28	205.98	203.88	204.54	204.25	205.25	203.47	202.25	205.43	205.54	203.79	206.93	204.34	204.51	205.41	206.34	205.38	203.15	205.87	205.54	204.33	204.98	205.53	203.56	205.13	205.22
211.5	212.56	211.57	210.73	211.42	210.82	211.19	211.77	212.83	212.23	211.63	212.79	211.53	212.2	211.22	212.94	212.93	211.72	210.12	212.15	212.95	211.43	211.2	212.65	210.65	211.13	211.55	212.73	210.86	211.86	213.13	210.93	212.05	212.31	210.68	210.36	213.65	210.44	211.76	211.24	211.83	211.98	211.23	211.7	212.69	211.57	210.83	211.53	212.59	211.67
198.7	199.21	200.05	199.69	199.99	200.06	199.81	199.88	199.13	199.38	199.94	199.65	198.72	198.73	199.58	199.65	200.39	199.61	199.11	199.87	200.66	199.64	198.46	199.98	199.52	200.78	200.16	201.48	199.6	200.31	199.93	200.5	200.04	198.36	199.21	199.33	198.81	199.49	198.82	200.3	199.88	200.43	198.77	200.24	201.92	201.03	199.5	198.2	199.42	200.26
209.94	210.14	211.2	209.89	209.96	210.75	209.29	208.95	209.28	210.49	210.31	209.79	209.95	210.61	208.82	210.48	207.96	207.71	210.36	209.49	208.62	210.22	210.24	208.84	208.63	211.52	210.34	210.56	210.15	210.1	208.87	208.8	209.41	210.05	210.44	210	209.59	209.96	211.03	209.19	209.48	209.05	210.26	210.07	209.2	209.53	208.54	209.45	209.62	209.87
211.77	211.52	212.84	211.29	211.82	211	211.49	210.21	211.35	211.85	212.43	211.61	211.42	211.39	210.42	212.13	212.21	212.08	209.83	211.18	212.35	212.32	212.56	211.88	212.57	211.26	211.07	211.69	212.49	211.67	213.15	212.02	210.58	212.79	211.89	211.08	211	212.63	213.15	211.33	212.51	212.17	211.45	210.74	210.21	212.48	211.39	212.32	209.83	211.14
201.93	203.58	202.91	203.03	203.64	203.13	203.59	202.53	203.93	204.42	204.1	202.37	203.36	204.7	203.36	202.86	203.94	200.4	202.2	203.81	202.9	202.3	201.82	203.31	205.04	201.66	203.49	204.31	204.36	202.37	202.82	202.64	203.85	203.73	203.22	203.01	202.48	202.79	202.75	203.02	202.7	203.11	203.11	202.31	203.74	204.11	203.77	202.82	203.91	204.67
199.63	198.74	201.6	201.28	199.45	199.41	200.35	199.08	199.71	199.89	201.21	202.13	199.87	201.37	200.88	201.24	200.63	201.72	201.04	201.51	202.21	200.81	199.9	200.95	199.19	200.61	200.04	200.71	200.25	201.38	201.51	201.59	199.36	201.05	199.6	201.22	200.81	200.18	201.13	198.87	200.28	199.9	200.56	201.11	200.74	201.53	201.01	198.86	199.62	200.17
208.32	208.47	207.53	208.54	207.32	208.8	207.13	206.05	208.36	207.48	207.87	207.22	207.92	207.99	206.48	208.45	209.13	208.08	207.05	208.1	209.24	205.51	207.69	209.07	208.83	207.27	206.77	207.88	207.58	208	207.32	206.74	208.29	206.71	207.51	207.37	207.15	208.31	209.57	208.34	209.03	205.71	208.95	208.5	209.31	208.17	207.75	208.4	209.09	205.57
214.21	213.57	211	214.12	211.07	213.08	213.23	211.65	213.64	211.86	212.21	212.16	212.83	212.58	214.25	214.09	214.59	212.99	213.21	214.54	213.86	213.32	213.29	213.58	212.85	214.27	213.67	212.66	213.1	211.69	212.21	213.1	213.54	213.04	212.52	212.71	212.39	212.78	213.58	213.14	213.77	212.49	211.79	213.67	214.19	213.63	212.42	214.01	213.95	212.39
207.65	208.84	209.44	207.55	209.08	208.57	207.66	206.48	209.38	208.14	207.65	207.22	208.72	208.65	208.98	209.44	207.56	208.81	207.2	209.54	210.19	208.13	208.82	207.27	209.45	209.61	208.44	208.26	206.97	208.05	207.64	208.4	209.46	207.45	209.82	208.32	207.31	207.43	209.69	208.77	207.55	209.05	208.46	208.11	209.7	207.22	208.35	206.96	209.82	208.45
200.31	201.22	198.81	198.66	198.93	198.97	198.98	200.58	200.32	199.99	200.04	201.2	197.83	197.76	198.48	199.79	199.04	199.64	201.18	198.51	197.67	197.93	199.98	198.94	199.9	198.09	198.07	199	199.52	199.47	199.74	199.85	199.09	200.02	198.41	199.73	200.49	199.05	199.92	199.65	198.36	198.27	198.84	198.81	199.63	198.34	199.16	199.24	200.46	200.16
210.15	210.11	208.24	209.52	208.14	208.68	209.32	207.6	207.73	209.79	208.85	208.44	209.06	207.57	210.29	208.17	210.67	207.69	210.12	208.38	208.54	209.9	209.82	208.17	209.64	207.91	209.31	209.21	207.74	209.21	209.35	208.56	209.03	209.06	208.4	208.55	209.77	208.24	207.16	208.14	207.49	207.62	207.69	207.31	208.9	209.95	207.87	207.46	210.58	208.49
204.77	204.99	204.33	205.2	204.77	205.29	204.21	204.24	204.55	205.14	205.44	204.94	204.47	205.3	205.31	205.44	205.95	203.56	205.89	204.27	205.39	202.95	204.36	207.36	203.72	204.52	206.2	204.5	204.73	207.13	204.83	204.27	204.04	206.34	205.68	203.72	204.52	203.42	205.13	205.67	203.79	205.72	205.31	204.81	205.52	204.48	205.06	205.79	204.97	203.06
207.64	207.16	207.51	208.87	207.6	208.05	208.2	206.7	207.82	208.18	208.27	206.82	209	207.56	207.64	207.96	207.38	206.29	207.39	209.22	207.9	208.31	209.13	207.58	205.85	208.13	206.24	205.91	207.99	208.62	208.91	207.37	209.02	207.7	207.23	207.06	207.05	209.29	207.28	208.31	207.44	207.53	206.96	206.83	207.53	207.69	206.81	208.48	208.91	209.01
207.38	206.06	207.56	208.03	207.21	208.14	208.42	207.7	207.44	207.52	208.83	207.6	206.64	208.07	207.16	207.32	206.72	207.77	208.9	207.29	207.38	207.2	207.41	207.6	208.22	208.59	207.75	209.03	207.96	206.63	206.67	208.16	207.86	207.91	207.86	208.35	208.06	208.26	208.18	207.59	207.69	208.77	208.32	207.99	208.4	207.24	208.32	209	208.54	208.48
202.32	202.73	201.83	202.5	203.84	203.63	202.31	203.89	203.78	203.4	202.78	203.71	202.15	202.85	202.49	202.34	201.92	204.45	202.64	201.53	201.53	202.96	202.18	204.94	201.93	203.48	202.55	202.17	201.84	203.9	203.31	202.99	202.18	204.93	202.75	203.45	203.43	203.16	201.97	202.83	202.49	202.61	200.86	202	202.63	203	203.46	203.23	202.6	202.47
215.69	213.53	214.47	213.66	214.49	214.47	213.01	213.59	214.1	215.26	214.53	213.48	213.38	214.4	215.68	213.18	215.3	214.48	215.12	213.66	212.35	212.42	214.09	214.23	214.04	213.7	213.3	212.16	212.02	214.06	214.59	214.41	214.58	213.59	214.46	213.92	213.83	214.18	213.67	213.1	214.15	213.05	213.55	212.79	212.94	213.99	213.23	214.22	213.63	213.67
211.82	212.2	212.51	210.69	212.8	210.36	212.16	210.45	210.41	212.11	213.41	212.05	212.89	213.08	213.61	211.22	210.99	210.89	212.42	210.72	212.51	211.74	211.67	212.46	210.94	212.57	211.03	210.19	210.97	213.1	210.85	211.4	210.44	210.95	211.87	211.29	213.45	211.35	212.36	211.46	213.07	211.14	211.21	211.25	210.9	210.95	213.18	212.02	212.06	212.4
206.08	208.35	209.42	208.18	210.03	209.96	210.3	208.77	209.49	207.53	208.92	209.74	209.52	209.21	210.45	208.51	209.13	209.41	210.77	208.89	212.49	210.6	210.18	209.63	211.34	208.03	209.05	209.89	208.18	210.49	209.1	210.53	209.86	209.07	210.02	208.9	210.41	208.66	207.44	208.8	209.64	210.08	210.35	209.51	210.57	209.01	208.91	210.6	209.25	211.49
208.96	209.8	208.79	208.93	210.1	208.48	209.71	210.19	208.3	210.26	210.83	208.52	208.8	208.96	210.87	210.78	208.02	209.45	209.04	207.86	208.56	209.45	209.05	207.72	208.72	209.87	211.13	210.15	208.61	209.58	210.21	210.25	209.21	208.79	208.96	208.88	208.66	209.47	209.34	210.63	210.32	211.4	210.22	210.15	208.27	209.41	209.47	210.39	208.53	208.4
208.14	209.26	209.55	208.15	210.3	209.05	209.17	209.84	207.74	209.31	209.34	207.76	208.92	207.71	209.07	208.65	207.74	207.51	208.63	208.49	207.17	208.63	207.22	208.82	208.05	208.86	207.39	208.91	209.14	208.52	209.62	209.47	208.52	210.25	207.94	209.9	208.15	207.81	209.53	209.27	209.37	209.03	208.4	208.36	208.03	208.36	209.5	207.33	209.43	208.67
217.4	217.24	219.84	215.85	217.7	216.74	218.08	217.84	218.47	218.13	217.1	215.72	217.21	216.37	217.62	216.6	218.05	217.86	215.47	217.7	215.5	216.8	215.83	216.53	215.96	217.51	216.85	217.5	217.23	217.26	217.24	216.76	218.54	216.99	216.61	216.43	216.65	216.45	216.6	217.59	217.34	216.6	216.36	216.93	216.14	216.92	217.26	217.33	217	217.33
200.66	199.07	200.55	199.09	198.96	200.55	198.06	200.66	199.37	200.76	201.14	199.28	200.62	198.97	198.7	200.32	200.28	199.83	199.4	197.56	199.25	198.74	200.28	200.63	199.85	198.44	200.11	198.64	200.83	200.28	197.83	200.44	199.22	199.65	198.35	198.1	199.17	198.38	198.34	200.24	199.56	199.68	200.03	199.81	199.14	199.27	198.62	200.14	200.9	201.62
208.09	208.97	208.78	207.86	208.14	207.8	209	208.57	209.34	207.03	209.16	208.35	209.54	208.19	208.34	208.57	210.36	209.4	210.41	208.08	209.76	209.33	208.26	208.39	208.63	208.58	208.87	210.78	208.79	209.86	211.22	208.21	209.08	208.9	207.86	209.53	206.09	208.99	207.54	209.6	207.89	208.53	208.37	209.59	210.73	207.45	209.34	209.36	209.96	210.06
204.78	204.92	204.01	204.91	203.86	204.97	205.16	203.53	204.88	206.48	204.88	203.3	206.11	204.6	203.09	204.66	204.72	204.6	203.97	205.48	205.21	205	205.17	204.43	204.89	204.14	204.78	203.88	205.29	204.07	204.49	205.2	204.88	206.08	204.57	205.74	205.61	204.51	203.79	205.56	205.71	205.12	204.04	204.88	205.35	204.85	204.75	204.8	206.33	204.68
210.16	208.96	207.24	209.18	207.68	207.44	208.9	207.95	209.61	209.68	207.08	208.75	209.92	206.39	208.69	208.68	207.7	208.08	207.64	208.86	207.2	208.45	209.01	206.51	208.04	209.31	207.48	208.38	208.44	207.32	207.13	207.8	208.14	208.57	207.71	207.62	207.15	207.91	207.15	209.11	209.48	207.79	209.22	207.86	209.83	209.26	209.47	207.6	210.79	208.3
209.05	207.95	210.79	208.01	209.15	208.61	208.98	207.49	209.08	209.94	207.69	209.3	210	208.8	207.84	208.07	207.83	209.17	208.84	209.15	209.3	210.13	207.63	208.41	208.9	209.35	209.11	210.15	210.07	208.7	208.05	209.11	207.27	209.6	209.16	208.92	209.46	208.31	208.45	206.85	209.15	208.83	208.31	207.78	209.58	209.85	209.25	207.88	208.65	208.17
200.75	201.11	199.47	200.24	199.78	199.54	199.22	199.64	200.98	200.2	200.05	200.46	200.26	200.96	200.23	199.77	198.9	198.84	200.48	198.77	199.4	199.4	199.22	198.7	199.04	199.78	199.69	200.31	199.09	197.78	198.91	198.61	198.79	199.61	199.7	200.38	198.44	199.74	199.38	198.29	199.8	198.73	199.47	197.59	198.87	199.85	199.25	199.38	199.55	199.15
207.52	208.21	206.51	207.19	207.07	207.73	208.38	207.84	207.21	208.78	208.44	207.43	206.35	208.5	207.72	207.85	208	207.74	208.04	209.69	208.39	208.75	207.75	208.5	208.64	207.71	206.5	207.49	207.84	207.84	208.28	206.72	206.13	207.97	208.55	206.45	208.49	208.61	208.08	207.78	206.98	207.34	206.67	209.27	207.37	207.32	205.96	207.89	206.56	207.68
202.01	202.48	201.87	202.09	202.23	201.77	203.29	202.53	202.61	203.35	202.56	202.47	203.14	201.23	203.96	203.33	202.84	202.17	204.03	202.51	201.91	202.06	202.82	203.15	203.5	202.76	202.71	201.74	202.47	203.31	202.39	201.87	202.92	203.33	203.73	202.66	203.29	201.48	202.54	203.7	201.53	204.67	202.3	200.89	202.24	202.89	203.07	202.79	202.4	202.58
210.45	209.35	208.35	208.83	210.08	209.22	209.78	209.6	208.38	208.99	209.92	208.81	209.49	209.38	210.66	210.3	209.75	209.14	209.01	209.73	208.06	209.27	209.35	209.71	210.71	208.84	209.73	208.07	208.44	208.07	210.02	210.35	209.52	208.48	209.2	209.23	209.43	209.14	207.69	210.27	208.78	208.35	209.39	209.88	210.24	208.99	209.42	209.78	210.54	209.19
204.69	205.6	207.38	205.85	205.52	208.81	203.4	205.81	207.24	205.75	205.82	206.67	207.19	207.55	204.84	207.23	206.27	205.91	208.63	206.52	205.57	207.08	207.03	205.48	205.91	205.94	206.49	203.88	206.14	205.47	205.88	207.24	205.18	206.07	205.86	206.93	206.22	205.83	206.42	206.81	207.74	206.29	205.11	205.98	206.28	207	205.93	206.05	206.09	206.22
213.39	212.97	212.19	212.34	211.64	214.23	212.08	211.55	213.49	211.71	212.32	212.45	212.84	212.83	211.58	212.76	213.64	213.86	213.12	211.85	213.43	212.85	211.38	212.11	213.81	213.02	212.39	212.45	214.17	212.79	210.69	212.04	214.37	213.42	212.78	210.63	213.5	211.18	211.19	212.68	212.75	211.21	212.17	213.05	213.27	213.47	213.52	212.13	211.62	212.62
217.14	218.01	218.09	216.14	217.86	217.07	217.73	219.46	215.66	217.33	216.69	218.15	217.43	217.21	218.41	216.76	218.17	216.68	218.24	217.58	217.85	219.67	218.52	218.06	215.46	214.79	216.2	217.22	217.52	217.94	217.34	216.75	216.43	217.93	216.57	215.9	217.16	215.2	219.15	218.31	217.88	217.55	216.87	216.87	216.23	216.49	216.93	218.02	217.35	217.47
207.44	207.81	209	209.06	206.04	207.3	207.22	208.13	208.54	207.1	207.3	208.82	207.42	206.94	208.01	207.46	207.39	207.55	208.37	206.19	207.96	207.35	207.16	207.62	207.01	208.15	209.22	207.07	206.53	208.89	206.81	208.34	208.12	207.21	207.98	209.01	207.01	207.76	207.24	208.5	206.97	207.46	207.17	208.32	207.29	207.77	207.48	208.47	208.27	208.76
216.9	216.83	216.83	217.24	218.92	216.76	217.12	216.18	215.98	216.99	217.49	217.99	217.72	217.82	218.65	216.99	217.01	217.48	217.05	217.32	217	216.52	216.52	217.3	216.64	217.22	217.48	217.17	217.94	217.21	216.22	216.15	216.57	214.83	215.91	217.76	216.83	216.55	216.65	217.55	217.3	218.24	217.11	217.64	216.7	217.12	216.54	216.47	218.08	215.26
212.56	214.29	212.82	213.4	213.15	214.6	212.45	213.78	213.17	212.8	212.7	213.64	215.16	213.4	213.51	215.28	215.32	214.87	213.15	214.2	214.09	213.94	214.66	212.87	215.41	214.6	212.6	214.01	213.13	213.53	213.46	212.92	213.87	215.11	212.4	214.17	214.68	212.98	214.33	212.31	215.25	213.57	212.85	213.78	215.18	215.15	214.87	213.58	213.5	214.07
199.59	199.43	199.5	199.93	202.24	200.26	200.4	201.05	200.92	198.17	198.89	199.81	199.89	201.71	200.49	200.86	200.76	199.49	201.47	199.62	200.19	201.5	200.05	201.4	199.9	200.18	200.41	199.84	200.39	199.41	198.69	201.99	201.1	200.47	199.88	200.13	199.08	199.7	200.1	198.58	201.05	200.98	200.47	199.48	201.46	201.79	200.55	200.76	198.85	201.11
206.45	206.28	204.17	205.85	205.61	205.49	205.55	204.37	205.12	205.6	205.41	205.25	205.42	206.83	205.7	206.56	206.23	204.95	204.1	206.45	204.93	206.08	207.28	207.19	204.51	204.51	205.3	205.88	205.05	204.94	205.79	205.77	205.76	205.92	205.02	206.69	205.47	205.01	203.51	205.84	205.48	207.05	206.84	207.1	204.83	205.8	205.29	205.19	206.07	203.86
207.16	212.06	209.81	209.22	209.08	207.29	210.23	208.69	208.67	209.9	209.02	209.79	210.09	210.27	208.94	210.21	208.87	207.8	208.44	209.72	208.79	209.47	210.14	210.75	210.39	210.09	209.97	208.93	209.15	208.32	210.68	210.28	208.42	208.76	210.02	211.53	211.16	210.55	209.68	209.28	210.1	208.71	209.47	208.76	211.39	208.87	209.53	211.07	209.63	209.07
202.69	203.22	203.91	204.68	203.01	204.55	204.13	203.62	203.29	203.65	204.74	202.91	204.63	204.69	203.92	203.36	203.19	202.88	205	204.68	204.95	202.97	204	203.2	202.76	203.72	202.9	203.31	203	202.97	202.96	204.71	203.16	202.75	202.12	203.53	203.44	203.57	202.14	203.79	202.78	201.97	203.65	202.94	204.4	203.9	202.16	202.86	203.74	203.86
203.29	203.4	203.73	202.99	204.21	202.51	201.9	203.28	203.01	203.18	202.83	203.96	202.42	203.98	203.53	201.76	202.81	202.33	202.96	202.72	204.76	203.56	203.05	203.08	202.56	201.99	202.9	202.12	203.34	202.65	203.59	201.86	204.36	202.41	202.81	204.08	204.05	205.17	201.23	204.1	205.46	202.74	203.44	204.36	203.13	204.46	201.96	202.36	203.67	203.56
202.69	203.55	203.57	203.8	203.92	201.91	203.32	203.06	203.99	203.19	203.57	204.55	202.75	203.37	203.56	203.78	204.12	203.85	202.27	202.77	202.75	203.79	202.82	204.99	201.32	202.47	203.28	203.78	202.53	204.38	202.07	202.99	202.79	202.32	204.1	203.13	202.63	203.6	203.39	203.1	203.71	203.46	202.96	202.51	202.88	204.11	204.1	204.05	202.3	203.19
207.68	208.99	207.72	207.36	209.19	207.56	207.8	208.22	207.98	208.06	207.2	207.52	206.55	208.6	208.26	208.44	206.87	207.43	207.92	206.82	209.66	207.02	208.39	207.63	207.31	208.04	208.34	207.86	207.89	207.07	207.37	207.99	206.92	208.65	208.64	208.38	207.38	207.13	206.4	207.63	207.25	205.92	207.81	207.56	208.8	208.41	206.73	207.73	208.05	208.01
198.64	198.49	198.4	198.36	197.84	198.9	197.62	197.97	197.68	198.35	198.74	198.5	198.98	198.44	198.3	198.33	199.21	198.8	199.07	198.35	198.66	199.62	197.97	198.28	197.42	199.12	197.78	198.06	198.78	199.05	197.33	198.11	196.86	198.72	200.5	198.35	198.07	199.06	198.86	199.75	199.25	197.48	198.15	199.2	197.66	199.18	199.25	199.44	198.92	201.28
208.73	207.13	208.32	207.75	206.97	208.9	206.91	207.76	208.65	209.46	208.6	207.66	207.55	207.05	208.18	209.28	208.84	208.16	208.14	208.33	207.92	209.86	207.07	208.86	208.25	206.57	207.62	208.68	207.52	207.84	207.67	207.69	207.3	209.41	205.19	207.55	207.88	206.34	208.58	208.53	207.84	206.99	207.73	207.5	207.82	206.79	206.87	207.17	206.44	206.68
210.54	209.54	208.78	210.69	210.01	209.96	208.84	208	210.89	209.29	208.83	210.88	209.86	208.93	210.34	209.62	209.35	208.15	209.48	209.77	210.23	208.52	209.81	209.87	210.27	209.07	209.21	209.26	209.2	210.43	209.32	211.19	209.3	208.19	210.35	209.36	210.15	209.19	210.82	210.92	211.02	210.44	210.74	210	207.67	208.47	208.94	209.59	208.44	209.42
212.18	213.05	212.01	212.36	212.45	213.13	213.57	212.61	214.58	212.98	212.88	212.92	211.74	213.47	213.13	213.05	213.63	213.2	213.55	212.79	212.54	211.74	212.9	212.95	214.15	213.93	212.64	212.76	213.79	210.89	211.94	212.66	211.07	212.48	213.43	211.92	212.92	213.73	212.19	212.82	210.35	213.64	213.31	214.21	211.77	212.95	214.07	212.22	210.94	212.03
198.73	198.88	197.94	197.77	199.53	198.48	197.7	199.04	199.09	197.92	197.62	197.39	197.25	198.99	197.07	198.19	199.12	199.17	198.22	197.59	197.51	199.48	197.06	197.8	198.56	199.03	196.83	197.79	196.88	198.51	197.29	198.23	199.75	197.64	198.27	199.07	198.57	198.43	196.89	197.46	197.08	198.09	196.72	198.62	199.58	197.73	198.77	196.91	197.45	198.17
197.81	201.4	200.66	200.74	198.59	200.16	199.64	200.22	200.78	199.36	199.44	198.89	200.14	199.71	199.63	198.44	198.69	201.16	199.59	198.42	199.17	201.19	198.46	201.12	199.94	199.74	199.36	199.05	199.89	198.94	200.27	199.17	201.94	199.91	199.96	200.91	200.48	200.07	197.18	200.33	199.49	199.68	199.18	199.85	199.83	199.76	198.49	197.88	200.62	199.04
204.93	202.59	202.2	203.9	203.27	202.85	201.9	203.43	202.71	203.69	205.01	202.84	202.24	203.12	204.05	202.52	203.16	203.88	202.91	204.18	202.6	203.6	203.9	204.15	205.37	202.71	202.22	204.13	201.81	203.55	203.88	203.69	202.95	201.7	202.35	202.27	202.01	203.86	205	202.65	204.38	202.12	202.97	203.58	203.89	203.93	203.3	202.12	203.44	202.91
209.4	208.82	208.99	210.26	209.26	207.73	210.24	209.73	209.67	209.74	209.31	210.44	209.74	208.92	210.47	209.87	210.75	209.15	209.55	210.59	210.14	210.18	209.84	209.81	209.1	209.44	210.99	208.31	211.56	210.04	211.12	209.15	207.21	209.24	210.91	209.99	210.18	209.8	209.03	209.47	209.05	210	209.82	209.63	208.38	207.87	209.46	210.31	209.81	211.06
217.6	219.36	217.89	216.82	217.49	217.3	216.94	218.12	217.45	217.17	216.36	217.52	217.45	216.22	218.26	217.2	216.66	216.41	215.72	217.93	217.78	218.05	216.76	216.74	217.56	218.04	217	217.2	216.37	218.27	216.47	217.58	217.03	216.8	219.12	217.29	216.1	216.95	215.92	214.18	215.45	216.73	216.75	218.61	216.53	218.75	216.01	216.38	216.56	216.8
200.28	202.12	203.57	201.78	203.28	202.77	202.32	202.32	202.93	203.24	203.47	203.22	202.96	201.95	203.67	203.2	202.88	201.35	203.1	202.13	200.97	203.5	202.6	202.18	203.78	203.72	204.11	201.72	202.26	202.97	202.29	202.89	201.28	202.43	204.1	202.73	202.23	201.13	201.92	202.9	203.59	202.95	203.63	201.43	201.27	203.26	204.71	202.26	203.63	202.24
209.87	209.55	210.18	209.78	210.07	208.74	208.5	209.67	210.24	210.12	208.66	209.32	209.61	209.28	209.17	210	209.88	209.78	209.33	209.03	208.88	209.54	209.35	210.52	210.34	208.23	209.58	208.59	209.54	208.68	208.96	209.69	209.01	210.25	208.09	210.12	209.68	211.06	210.53	209.14	208.66	208.7	208.85	208.69	208.26	207.74	209.43	207.97	209.4	210.67
216.78	218.01	218.25	217.09	218.77	217.11	217.7	218.42	218.31	216.95	217.67	217.94	217.94	216.39	216.68	218.07	218.09	217.47	217.3	217.24	217.8	217.46	216.92	217.98	217.52	219.76	217.88	218.09	218.06	217.86	217.65	217.75	218.05	218.09	218.05	218.26	217.38	216.61	217.84	216.44	218	218.72	217.98	217.56	219.21	218.77	218.13	217.48	218.01	217.33
211.6	210.73	212.4	210.35	212.16	211.31	213.12	209.56	211.01	212.26	211.4	210.1	211.44	212.52	211.43	210.05	211.4	211.93	210.26	211.85	210.48	212.48	210.46	211.58	211.31	212.78	211.81	210.51	211.84	211.25	212.5	210.94	212.26	210.73	209.92	212.03	211.36	211.1	210.56	211.62	211.19	212.27	210.51	210.25	211.47	211.56	211.7	210.76	211.56	211.25
204.24	203.61	203.35	204.61	203.9	204.16	204.56	203.04	204.68	203.46	204.05	204.83	204.16	203.63	204.34	204.37	203.29	202.68	205.29	202.17	202.99	205.05	202.38	203.1	202.79	204.91	204.25	204.31	205.8	205.78	203.77	204.74	202.99	203.44	203.7	203.14	202.43	204.62	205.02	204.15	203.93	204.14	204.87	203.79	204.29	203.22	203.46	204.88	204.05	205.05
199.06	198.34	199.21	198.33	199.16	197.34	200.09	197.41	198.77	198.03	197.16	199.87	197.81	198.47	196.81	198.39	198.74	197	199.09	199.69	197.86	198.28	198.82	200.1	199	199.06	199.28	198.99	198.19	200.37	199.09	198.1	197.84	197.77	199.15	199.08	198.18	197.7	197.31	198.12	198.65	198.23	199.75	198.36	197.59	198.41	199.56	198.63	197.91	197.92
211.39	210.55	212.47	211.73	212.79	211.08	212.49	212.54	212.89	208.69	211.65	211.97	210.61	210.84	211.75	211	213.12	212.88	212.01	211.95	211.68	211.77	210.48	212.46	213.53	212.45	214.22	211.12	211.03	211.62	212.65	212.4	210.61	211.73	211.48	211.17	210.16	211.41	211	210.74	211.21	209.77	212.08	211.01	212.64	212.34	211.95	210.31	211.78	211.4
202.36	202.31	204.3	202.64	201.86	201.94	202.44	202.55	203.3	201.56	201.93	202.6	201.39	201.02	201.36	202.35	202.24	202.44	200.71	201.74	202.62	202.46	201.51	204.09	201.09	203.29	203.67	203.35	203.12	201.69	202.67	203.91	203.56	203.88	201.71	201.84	202.2	203.88	201.74	201.94	202.98	202.68	201.92	203.08	201.82	203.43	201.99	203.34	202.24	201.59
203.2	201.56	204.22	202.42	203.86	203.84	204.74	202.25	204.41	203.03	202.29	203.6	203.02	202.91	203.89	203.09	204.09	203.19	202.82	202.92	203.7	202.46	203.35	203.71	204.92	203.45	203.91	203.91	202.83	203.44	204.36	204.44	205.58	204.65	203.3	203.5	205.14	202.46	203.26	204.71	203.42	203.48	202.64	204.55	204.64	204.26	202.37	203.61	204.49	202.88
198.11	198.93	198.45	200.56	199.22	200.33	199.49	200.43	197.94	200.22	199.91	198.57	200.26	199.03	199.54	200.15	199.59	198.36	199.31	199.51	200.21	198.77	199.84	199.8	199.26	199.58	198.15	198.41	198.25	197.99	199	199.1	199.51	197.86	199.74	199.24	198.59	199.61	199.7	199.02	199.6	199.94	199.71	200.57	200.62	200.43	198	200.85	200.5	199.38
212.94	211.26	209.65	211.81	212.49	210.95	211.59	211.17	212.77	211.21	211.97	212.3	211.96	211.07	211.17	212.59	212.07	212.57	210.57	211.15	211.13	210.22	211.37	211.23	212.28	212.32	210.15	211.49	211.56	211.68	210.74	212.08	210.54	212.02	210.92	210.49	210.33	211.37	212.39	213.39	211.66	210.73	211.15	212.32	211.18	212.48	212.34	210.95	214.39	212.11
211.09	209.2	208.94	207.67	208.91	207.1	209.55	208.68	208.15	208.95	207.75	208.77	207.18	208.33	208.55	209.68	209.5	207.5	208.28	209.43	209.57	207.72	209.16	209.59	210.59	207.93	209.25	208.98	207.42	209.13	207.68	208.26	209.36	208.33	208.4	209.18	208.08	209.25	209.13	209.53	207.82	207.56	209.17	209.73	208.12	209.37	207.82	209.88	208.3	209.05
203.42	203.57	203.08	203.15	203.46	203.08	202.89	203.63	202.83	202.99	202.57	204.1	201.97	203.83	203.42	201.23	202.94	203.26	202.97	202.09	205.03	202.68	204	201.34	201.93	203.48	205.03	203.97	203.69	202.25	202.58	203.81	202.44	202.21	204.18	204.59	202.19	203.56	203.09	203.16	201.57	202.93	202.6	203.03	201.9	204.19	203.16	204.52	203.57	202.64
213.45	211.74	214.38	214.13	214.99	212.95	213.16	215.09	213.32	214.2	213.86	213.73	214.83	212.89	214.83	214.27	215.09	214.07	213.31	213.69	212.15	212.1	213.56	212.34	213.31	214.8	214.1	212.24	214.36	213.79	213.65	214.09	212.95	214.22	213.64	213.05	213	214.07	214.21	212.84	213.44	214.28	213.84	213.98	212.72	214.03	214.44	212.97	215.74	214.66
203.38	203.52	203.05	203.94	204.61	203.33	202.79	203.89	203.75	204.24	203.33	204.23	203.89	205.03	205.26	203.11	204.94	203.07	203.31	203.67	204.93	204.15	204.98	202.75	203.41	204.05	202.5	203.96	202.98	202.8	205.1	204.1	203.5	203.23	202.75	202.5	204.14	204.74	203.65	204.08	205.17	203.86	202.83	203.58	203.49	202.79	205.36	204.53	204.23	203.9
208.46	207.42	207.28	207.96	207.74	207.66	208.73	208.62	208.01	208.76	209.08	209.15	208.14	208.11	210.55	208.59	208.87	208.85	208.74	207.95	209.12	208.68	208.24	207.69	208.81	208.99	208.1	208.77	209.01	207.55	208.56	209.57	207.4	208.84	208.12	208.85	208.39	207.6	209.08	207.17	208.28	208.28	208.13	207.84	208.7	210.18	208.15	207.21	209.51	208.35
212.31	211.21	211.3	211.58	212.32	211.49	211.27	209.5	209.18	213	211.79	210.82	212.15	210.44	211.31	211.16	211.21	211.7	210.9	211.92	210.94	211.82	211.67	211.96	212.05	212.3	211.17	211.53	210.17	211.02	211.67	211.74	212.19	210.44	214.05	211.44	210.92	210.92	211.23	210.19	210.95	210.89	211.72	212.75	212.98	212.43	212.17	211.19	211.81	210.62
208.3	209.53	209.55	208.19	212.5	208.95	210.43	209.24	209.61	210.06	210.7	209.65	208.32	207.66	210.34	210.88	209.01	209.59	211.24	209.25	208.76	210.64	208.6	210.76	207.68	208.74	211.35	210.43	210	209.96	210.99	208.62	208.66	209.37	209.88	210.16	209.05	209.29	210.73	210.91	208.92	209.89	210.36	208.52	207.64	210.56	208.72	212.6	210.46	208.32
218.37	218.09	216.16	218.46	217.54	216.86	217.2	217.59	217.21	218.16	216.27	218.04	218.5	217.27	216.93	217.81	218.73	218.61	216.55	218.78	217.12	218.58	216.51	218.3	218.52	217.19	217.11	218.3	218.3	217.12	217.67	219.43	217.82	216.31	218.24	215.3	219.53	217.9	217.22	218.27	217.7	219.52	219.71	218.79	218.95	217.51	217.6	218.35	218.72	219.22
209.4	207.84	207.34	209.07	208.35	209.38	208.32	208.02	207.85	208.99	209.93	207.89	208	206.96	206.84	209.31	207.51	207.74	208.93	209.14	208.78	207.74	209.51	207.58	209.15	210.2	208.91	208.21	207.87	207.9	208.14	208.93	209.16	209	207.52	208.29	206.11	208.62	208.9	207.53	209.32	208.05	207.99	208.21	209.52	210.29	208.21	209.16	208.01	207.89
206.14	206.81	206.08	208.29	205.87	206.81	206.37	206.94	205.28	205.28	205.25	206.81	206.2	206.09	206.46	204.71	207.62	206.09	207.96	206.01	207.99	205.45	206.22	205.95	206.35	208.27	206.71	205.3	206.25	205.95	207.91	205.7	205.82	207.06	204.81	205.87	206.1	205.26	205.82	206.49	206.32	207.81	206.75	206.4	205.99	207.32	207.08	205.94	206.04	205.64
210.12	208.56	210.23	210.73	210.67	208.49	209.76	209.85	210.25	208.32	208.86	209.96	208.33	210.74	209.44	207.13	209.96	209.61	209.54	208.93	209.26	210.64	209.41	209.14	209.25	207.93	211.42	209.18	209.72	210.53	208.66	209.37	209.51	209.98	210.17	210.06	210.85	208.9	210.48	209.51	210.16	210.09	209.64	210.19	209.53	208.71	210.44	211.49	211.46	207.56
203.36	202.06	202.52	202.7	203.23	202.02	202.64	202.78	203.55	200.16	201.73	203.39	203.08	202.37	201.11	204.06	202.96	202.25	202.11	204.78	203.51	203.32	203.17	202.8	201.33	202.51	203.11	201.35	202.85	204.95	203.63	203.45	203.04	203.88	204.04	201.63	203.06	202.11	201.18	202.45	204.59	202.48	200.91	203.92	203.4	201.86	201.47	201.21	201.94	202.25
202.9	203.93	204.64	204.28	203.87	204.26	204	203.83	204.27	204.01	203.02	203.49	205.06	203.81	203.6	203.28	204.47	204.44	204.6	203.67	202.86	203.14	203.55	203.12	203.48	204.72	204.52	203.77	203.15	202.01	203.23	203.02	203.63	202.83	202.61	204.69	203.02	203.84	205.51	204.22	204.39	202.85	204.32	204.67	202.9	204.96	204.91	201.8	204.44	204.08
208.66	208.73	209.95	209.35	208.16	208.22	208.86	207.63	208.08	209.37	207.93	208.48	208.64	207.05	209.64	208.86	208.82	208.8	209.05	208.79	208.92	208.42	209.63	208.77	209.98	208.89	208.52	210.5	209.71	208.44	209.4	209.89	208.51	207.36	207.96	209.11	208.19	208.72	206.94	209.22	208.64	208.35	208.9	208.06	209.03	209.52	209.35	208.19	208.47	208.7
209.07	208.71	207.76	208.73	208.66	208.11	208.13	207.9	207.99	208.12	209.51	210.32	208.47	207.33	208.46	207.62	209.52	207.14	208.16	208.26	209	208.36	210.73	207.82	207.84	208.45	208	208.39	208.21	208.8	208.98	207.44	209.9	208.99	210.03	209.19	208.04	209.5	208.23	207.62	207.18	210.52	208.95	209.19	208.65	207.99	207.99	207.74	208.46	207.95
207.99	208.77	209.51	209.69	208.1	209.27	208.75	209.31	210.52	209.03	209.67	207.54	208.38	208.69	208.67	209.09	209.94	208.61	209.14	210.45	209.66	209.38	207.71	210.97	209.11	208.21	209.26	208.86	208.21	208.4	210.85	208.44	208.93	209.59	208.39	208.82	208.91	207.79	209.31	208.76	210.22	208.19	207.33	209.25	208.28	207.98	208.95	208.32	207.79	207.47
207.04	207.95	207.55	207.68	208.55	208.17	207.25	207.32	207.55	209.22	206.56	208.06	209.12	208.08	206.96	206.5	207.97	207.71	207.63	207.76	207.27	207.89	206.78	206.97	207.78	207.45	207.85	207.3	207.87	206.68	209.13	207.79	207.43	209.09	206.04	206.9	207.35	207.16	207.7	206.34	207.95	207.8	207.68	208.09	208.63	208.63	208.48	208.09	207.83	207.21
205.75	205.57	206.49	206.35	206.16	204.05	205.69	204.53	205.66	205.8	205.36	206.03	206.61	204.96	206.76	207.62	206.16	206.06	204.13	205.92	206.02	206.03	205.25	206.04	207	207	205.7	205.78	204.68	204.58	204.3	205.05	204.98	205.67	203.98	205.09	205.47	205.62	208.28	205.58	204.36	205.7	205.91	204.63	204.94	205.73	204.82	205.79	205.63	205.11
209.49	210.23	211.65	211.24	211.98	212.43	211.35	212.02	210.7	211.19	212.29	211.05	211.56	211.18	211.03	211.63	211.98	212.55	212.16	211.7	211.56	211.62	212.64	211.79	211.42	210.96	211.48	212.24	211.82	212.28	212.66	210.76	211.1	211.28	210.78	211.91	213.16	211.16	211.65	210.5	210.04	211.94	211.76	212.13	211.82	212.06	211.84	211.4	212.18	211.53
208.97	207.68	207.36	208.24	208.94	208.72	207.72	207.4	208.2	208.04	208.87	209.4	209.62	208.9	208.06	209.43	209.71	208.72	209.74	207.35	209.82	208.74	209.35	208.36	208.84	208.4	208.36	209.47	207.5	209.04	206.81	208.61	208.62	208.13	209.5	207.18	207.52	207.7	208.38	208.04	209.11	208.38	210.11	208.97	208.77	208.5	207.21	209.76	208.57	208.86
204.82	205.69	206.18	206.09	205.06	204.57	201.81	203.97	203.41	204.71	205.08	205.39	203.46	205.47	204.96	203.94	205.28	205.45	205.84	204.61	205.36	205.19	203.98	203.19	205.87	205.26	203.26	204.9	205.24	205.88	205.51	204.61	203.52	204.98	204.62	203.81	204.74	204.95	204.94	204.37	204.06	205.25	206.63	206.12	206.1	205.33	205.12	206.57	204.7	202.52
207.74	207.87	205.88	208.05	208.35	207.62	207.02	209.14	208.39	208.27	207.83	207.67	206.56	210.27	208.78	207.97	206.96	207.76	207.13	209.17	208.31	208.49	207.19	207.2	207.77	206.16	208.11	207.91	208.31	209.83	207.23	208.58	208.95	208.82	207.69	207.97	209.19	207.64	207.03	208.24	208.86	208.79	206.16	207.56	207.62	207.63	207.97	206.85	206.06	207.47
199.12	199.6	200.66	198.91	199.18	199.17	198.66	200.35	199.43	198.89	199.8	199.94	199.82	200.84	199.93	200.67	199.16	198.36	200.05	199.7	199.6	199.8	199.02	198.24	198.7	200.73	200.7	197.62	199.16	199.64	200.91	199.79	200.06	199.77	198.43	198.86	198.35	198.65	199.73	199.38	200.55	199.26	199.06	200.06	201	198.97	200.34	200.71	198.81	199.32
215.8	216.59	219.47	217.97	216.12	215.8	217.51	217.95	217.08	217.18	215.46	217.17	216.62	216.9	217.4	217.69	218.33	216.34	217.61	217.45	216.83	215.77	215.94	216.93	217.66	217.91	216.51	218.25	217.73	216.75	217.38	218.03	217.75	216.48	217.79	217.14	217.32	216.12	216.94	216.3	216.17	218.23	216.61	217.77	216.47	216.1	215.52	215.05	215.18	217.11
209.14	206.88	208.72	208.76	209.1	209.83	210.33	208.56	209.63	209.71	208.15	209.73	208.92	208.6	208.3	208.92	208.35	208.14	209.45	209.42	208.94	208.35	210	208.01	208.58	206.88	208.88	209.2	207.94	207.59	208.01	206.79	209.5	208.33	208.12	208.68	208.74	208.32	208.09	208.21	209.3	209.38	209.3	207.73	208.86	208.61	207.79	209.17	208.11	208.53
207.62	208.7	206.65	207.28	205.83	208.02	209.19	209.19	207.37	207	209.35	206.94	209.15	208.81	207.81	206.21	207.86	207.92	208.79	206.59	207.99	207.03	207.54	206.83	208.35	208.79	210.28	209.15	208.35	207.09	206.99	206.55	208.01	207.51	208.59	208.07	208.94	207.78	207.03	208.27	206.81	207.8	208.37	209.22	207.45	206.7	207.77	206.98	207.84	206.43
203.93	204.14	203.41	203.4	203.27	203.48	204.61	202.74	203.63	202.48	206.04	203.78	203.75	203.41	204.14	204.44	205.07	204.09	204.66	203.73	203.18	205.37	203.18	201.97	202.92	203.11	203.26	202.85	205.55	204.17	203.58	204.25	204.35	202.77	205.15	203.58	204.16	205.25	203.24	203.32	203.67	205.02	204.29	203.34	204.04	205	204.04	202.06	204.7	206.32
193.82	194.25	195.48	194.62	192.49	194.93	194.64	193.9	194.15	193.47	193.94	193.2	193.24	192.94	194.43	193.58	192.11	195.87	195.67	195.35	194.85	194.32	192.19	195.56	192.81	195.18	195.58	193.18	193.74	193.94	193.69	195.52	194.82	192.87	194.38	193.23	193.44	194.74	193.79	193.9	195.68	194.65	194.2	194.67	192.38	194.37	194.4	194.84	194.85	193.55
199.93	199.32	199.09	199.23	199.49	200.21	200.8	202.26	200.11	200.46	199.42	199.79	199.93	199.16	199.72	199.56	199.55	201.53	199.86	198.75	199.51	198.86	199.42	200.43	198.07	199.12	199.7	200.48	199.11	201.52	198.44	199.32	199.24	199.68	199.5	198.44	201.79	197.04	199.46	199.7	200.91	199.71	198.4	200.03	199.02	200.14	200.13	199.1	197.96	198.69
203.91	202.12	203.6	205.06	206.03	203.86	204.45	203.4	205.08	204.36	206.68	204.12	204.45	204.64	204.55	203.85	203.69	204.59	203.84	203.71	202.67	204.03	203.88	204.04	204.88	204.24	205.22	202.66	204.18	206.28	203	204.56	202.97	202.91	203.49	204.2	203.72	204.74	203.45	203.9	205.01	203.88	204.88	202.62	203.52	202.69	203.54	205.02	204.73	205.33
203.35	204.42	204.95	203.89	204.52	205.34	205.39	204.7	204	204.04	204.23	205.24	205.03	204.58	204.63	204.04	204.24	204.45	203.95	205.34	205.67	204.55	205.51	204.67	205.27	205.73	203.81	205.67	206.37	204.54	204.66	203.72	205.17	206.69	203.32	205.36	205.92	206.05	206.22	204.29	206.93	205.85	203.92	206.85	205.1	204.08	203.29	205.08	204.47	204.97
197.71	199.49	196.88	198	197.49	199.42	198.12	197.91	198.08	199.07	199.42	198.1	198.47	196.73	197.1	199.72	200.24	197.71	199.01	199.49	198.03	198.11	199.18	199.7	198.33	199.4	197.49	198.93	199.24	198.51	198.23	198.26	198.53	198.62	197.75	198.55	197.68	196.93	199.47	198.58	198.98	198.17	198.64	197.44	199.17	197.26	198.88	197.68	198.4	198.61
213.03	212.63	213.06	212.7	213.92	213.1	213.51	212.54	215.05	213.08	212.89	211.64	213.05	214.44	213.08	214.08	213.08	212.55	213.6	213.3	212.42	211.28	213.7	212.11	211.55	212.38	214.32	211.53	211.71	212.45	211.01	212.8	212.57	212.93	211.37	213.07	212.12	214.39	211.66	211.43	213.69	212.15	211.64	212.12	213.13	213.81	212.14	213.07	212.99	212.08
212.35	212.52	211.71	211.11	211.48	211.92	209.19	210.8	211.2	212.06	210.46	210.14	213.63	212.41	210.08	212.37	209.65	211.48	211.85	210.17	211.33	211.6	209.28	210.5	211.62	210.96	212.22	212.58	211.76	211.25	211.5	210.9	211.21	211.74	211.47	211.39	210.92	210.22	210.11	211.55	211.36	211.81	211.48	212.53	212.01	212.45	213.47	211.01	210.25	211.73
211.97	212.44	211.17	211.11	211.04	210.93	211.32	210.85	212.17	212.73	211.19	210.78	214.25	211.49	211.49	212.64	211.21	211.52	211.03	211.05	212.46	212.41	212.15	211.77	212.03	211.74	211.91	211.36	211.79	211.55	210.68	210.81	211.41	211.84	212.64	212.4	212.43	210.89	211.34	211.66	211.66	212.51	211.64	212.67	210.98	211.25	211.96	210.95	213.22	211.35
217.4	217.76	218	217.21	216.95	216.19	218.65	217.74	217.89	215.98	216.83	216.36	217.8	217.94	216.49	216.57	218.07	216.75	217.47	215.56	218.56	218.4	217.8	216.83	217.5	217.59	216.79	217.15	216.12	216.68	217.59	217.62	216.94	216.55	216.69	214.06	217.14	216.17	218.38	218.23	216.22	215.8	216.02	216.45	217.18	216.76	217.8	217.81	216.96	216.19
208.14	208.88	208.72	210.64	211.19	210.27	210.26	207.92	208.66	207.81	210.99	207.92	207.61	208.09	208.07	207.72	207.64	210.89	209.07	208.96	207.92	210.25	210.17	208.5	208.9	209.59	210.31	208.41	209.44	208.61	207.89	208.76	208.93	208.47	208.89	208.98	207.17	209.02	207.25	208.64	208.51	209.91	207.67	209.96	208.98	207.68	208.7	208.83	209.79	208.24
194.45	195.73	194.25	194.1	195.73	196.06	195.43	194.57	195.18	194.66	194.84	194.47	194.28	194.33	195.61	195.75	194.44	195.39	196.49	196.51	195.46	194.76	195.64	195.83	195.06	196.69	196.01	194.44	195.48	196.12	196.7	194.65	195.85	195.6	194.67	195.56	194.95	194.72	195.95	195.16	194.99	195.54	196.38	196.33	194.73	194.56	194.57	194.93	195.96	195.75
199.62	201.59	200.21	201	201.84	200.27	199.4	198.74	201.77	201	201.45	200.09	201.01	200.41	201.24	200.47	200.24	198.85	200.65	201.69	202.45	201.21	199.93	202.08	200.94	200.64	201.07	200.34	200.83	200.74	200.91	198.47	201.08	200.79	201.69	199.36	199.77	199.87	200.63	201.01	201.98	199.78	200.91	199.65	199.74	199.28	200.51	200.97	199.57	201.91
211.83	209.14	210.54	213.34	211.04	212.02	211.46	211.89	210.27	212.65	212.6	210.62	210.94	211.68	210.95	211.11	210.32	211.23	211.11	211.4	211.92	213.52	211.32	211.27	213.81	212.3	212.35	212.53	212.47	210.22	211.35	213.42	212.01	212.59	212.77	209.6	210.25	212.1	211.01	210.4	211.15	212.42	212.41	211.09	212.13	212.36	211.53	211.47	210.75	211.71
216.23	218.36	217.74	218.28	216.21	218.47	216.13	218.73	216.97	216.51	216.85	217.38	215.68	216.3	215.64	217.91	218.34	217.64	218.97	217.45	217.23	216.63	216.4	216.68	215.97	216.95	218.05	215.69	215.89	218.18	217.73	218.31	217.73	217.04	215.14	216.5	217.7	217.44	219.05	217.41	215.4	217.35	216.93	216.89	216.89	218.09	218.87	216.94	217.78	218.44
208.75	208.06	207.68	209	209.18	210.18	208.58	208.72	207.59	209.24	206.97	209.6	208.84	209.66	208.49	209.3	209.07	209.97	208.99	209.27	208.88	209.57	209.32	206.98	209.52	209.79	208.52	207.81	209.61	208.94	208.2	208.65	209.29	208.83	208.37	207.73	208.34	207.81	207.35	209.31	209.34	207.82	208.93	208.87	209.02	208.34	207.92	210.52	209.32	210.05
208	209.26	207.22	208.98	207.67	208.01	207.45	208.21	206.45	207.18	207.87	208.74	206.06	207.34	208.33	208.57	208.33	208.35	208.11	207.22	208.41	207.9	208.68	208.83	209.06	207.44	207.65	207.8	207.73	206.68	208.25	207.33	207.51	206.29	207.85	208.32	206.25	207.89	209.08	208.2	207.87	207.85	208.04	207.15	207.71	208.06	208.52	209.38	209.68	206.77
209.67	207.88	208.86	207.97	208.81	207.74	210.23	209.17	209.12	209.2	210.18	208.8	207.63	208.62	208.64	208.32	208.78	208.54	209.56	207.99	207.32	207.49	210.7	208.47	208.57	209.04	208.56	208.97	208.84	207.87	208.65	207.7	208.06	209.37	208.81	209.88	209.11	207.68	208.67	208.25	209.21	206.41	209.45	209.4	208.73	208.75	209.02	208.71	208.21	209.78
207.08	207.89	208.99	208.31	206.12	208.35	208.73	205.09	206.62	207.07	208.31	207.13	207.26	208.25	207.45	206.59	207.35	205.9	207.26	208.37	207.58	208.13	207.51	208.28	207.16	209.17	208.65	207.13	207.03	208.68	207.75	207.3	206.76	208.35	205.73	207.57	208.41	206.52	207.62	209	207.65	208.41	208.29	209.02	208.41	207	207.31	209.46	208.56	209.25
203.99	205.48	205.34	202.99	204	204.26	205.03	203.98	206.33	205.43	205.24	204.5	204.78	206.03	204.46	205.49	203.39	203.49	205.26	203.82	207.22	203.97	204.08	205.49	203.98	204.63	205.47	204.4	205.11	206.17	205.46	204.43	205.28	204.8	205.88	203.56	205.73	205.95	203.8	203.25	203.94	203.44	205.33	205.5	203.84	205.1	204.38	203.26	203.71	204.75
198.83	197	197.38	199.28	198.07	197.11	198.07	198.05	199.16	198.36	198.2	197.54	199.03	198.56	197.94	199.41	199.02	196.97	199.28	197.95	198.85	197.62	198.57	198.88	198.65	199	198.5	198.38	198.5	199.32	198.38	197.98	198.07	198.3	198.4	198.71	197.53	197.08	198.88	198.94	198.8	200.09	198.91	199.64	198.46	197.75	199.39	198.45	198.19	195.93
213.27	211.25	211.65	211.73	212.44	211.14	213.16	211.85	212.65	212.44	210.75	213.08	212.28	213.01	210.04	212.17	210.91	213.06	212.81	211.1	211.75	211.23	212.39	211.07	212.06	211.49	211.09	211.6	210.73	212.13	212.18	212.2	211.31	209.13	211.18	212.77	211.41	211.43	212.4	211.35	212.97	211.69	211.12	211.23	213.13	211.63	209.25	212.09	211.5	212.27
209.14	208.97	211.27	208.07	209.17	210.93	210.1	209.67	209.48	210.12	209.17	210.06	209	208.73	210.42	210.7	210.91	210.3	209.58	209.74	209.4	209.48	209.02	210.67	207.38	209.85	208.83	209.79	209.59	208.66	210.56	209.79	211.07	210.15	208.8	208.94	208.41	209.52	211.4	207.77	209.74	208.77	209.41	209.31	210.2	209.13	208.12	209.55	210.13	209.95
203.83	204.04	203.93	204.27	206.4	202.63	204.12	202.48	203.32	204.88	203.36	205.01	203.25	203.06	203.51	204.85	203.69	203.16	203.77	204.14	202.06	203.66	202.61	202.98	203.95	203.36	201.55	205.31	203.46	202.93	202.87	203.37	203.91	204.25	204.75	204.34	205.58	203.88	205.93	204.06	203.29	203.35	202.83	204.55	203.62	204.16	203.91	203.6	203.87	203.26
202.63	202.32	203.32	202.57	201.49	201.69	201.58	201.69	202.66	202.4	202.45	202.01	203.05	202.6	203.49	203.11	201.95	202.38	202.53	201.72	202.56	202.89	202.24	202.4	201.99	201.88	203.31	202.34	201.63	204.16	203.1	201.36	203.22	201.91	202.12	202.1	203.01	202.04	203.48	202.03	202.99	203.63	202.24	202.47	201.5	202.04	202.57	203.46	202.76	203.41
194.64	195.42	193.14	193.38	193.69	194.78	192.7	192.97	194.5	193.78	194.02	194.58	194.97	195.43	193.97	193.05	195	195.14	192.88	194.54	194.2	194.39	193.15	194.93	191.61	194.56	192.98	194.58	193.77	193.3	193.99	194.94	194.06	192.86	195.52	192.96	194.2	194.36	193.11	194.97	194.14	194.01	195	192.94	193.66	194.15	193.77	193.91	192.55	194.3
209.25	209.48	207.75	209.57	208.4	209.66	208.01	208.73	209.93	208.68	209.97	208.49	209.7	208.67	206.87	210.37	208.78	207.75	208.46	209.79	208.36	208.4	207.45	208.06	207.14	207.86	208.71	208.39	210.83	208.62	210.33	208.68	209.75	209.45	207.98	210.3	207.48	208.03	209.52	209.62	209.06	208.76	209.92	208.74	206.61	209.27	208.06	208.56	208.18	208.49
218.19	216.83	216.67	215.58	217.97	216.91	215.96	217.13	215.52	216.8	218.5	216.95	215.46	215.6	217.98	215.57	217.67	217.76	218.04	215.72	217.9	217.02	216.38	217.33	216.75	216.12	218.91	218.48	217.51	217.27	217.67	216.19	217	217.35	215.81	216.11	217.88	216.41	218.92	219.44	216.58	216.91	218.09	216.88	217.27	217.87	217.14	216.26	215.9	217.19
204.22	203.84	202.57	203.87	203.07	204.27	203.5	203.46	203.12	203.9	203.21	202.9	204.18	202.52	202.81	203	203.78	202.57	203.2	202.31	202.84	202.28	203.51	203.38	202.69	204.61	203.88	203.93	203.53	202.49	202.55	203.82	203.4	203.26	201.28	201.78	203.28	202.91	204.21	203.8	203.1	203.96	201.89	203.92	202.54	205.01	202.79	202.72	202.09	202.87
208.1	206.21	208.15	206.08	207.2	207.88	208.39	207.48	208.17	207.84	207.96	207.08	208.45	206.56	207.64	207.19	207.17	207.48	209.68	207.33	208.34	207.86	209.26	207.95	207.87	207.45	206.34	208.03	207.85	208.64	207.48	208.21	205.84	205.87	206.44	207.13	206.38	207.31	208.2	208.59	206.86	209.06	209.52	205.93	206.84	209.84	207.17	207.36	207.4	206.42
217.38	216	216.75	218.9	216.08	216.44	216.59	217.88	216.39	218.23	215.96	214.66	217.16	217.79	216.57	216.57	217.04	216.61	217.35	215.63	217.75	216.72	217.01	217.55	218.38	217.72	216.7	218.3	216.76	216.56	217.29	217.55	215.81	218.84	217.01	214.79	216.51	217.76	216.84	217.69	216.66	216.64	217.13	216.22	218.48	216.28	217.35	218.46	216.46	216.36
203.36	205.49	204.49	204.28	203.25	203.88	203.97	202.79	201.68	203.19	203.61	202.72	205.09	202.63	203.23	202.6	203.77	203.66	204.61	203.09	203.45	201.94	203.16	204.39	203.59	202.29	202.72	202.53	202.7	202.97	203.58	203.13	202.44	203.63	201.04	201.38	202.66	204.23	202.26	204.09	203.49	203.17	202.29	203.95	202.78	203.15	202.3	202.08	202.28	202.32
206.22	204.03	208.88	206.88	206.93	206.65	206.16	206.31	204.53	207.63	205.24	206.62	206.84	205.96	204.56	206.45	206.04	206.95	205.46	206.25	206.46	206.04	206.4	206.37	206.91	205.89	205.24	206.71	207.96	207.16	205.66	205.62	206.65	205.05	206.76	207.8	205.16	206.57	207.47	205.41	209.28	205.92	206.03	206.15	207.17	206.35	206.49	205.88	207.94	205.9
207.36	210.04	208.21	207	208.29	208.01	207.8	209.1	208.1	208.13	208.85	206.91	209.23	207.69	207.66	207.64	206.94	207.72	207.13	206.94	208.63	206.65	205.81	208.09	207.32	208.12	207.55	208.48	208.59	208.41	207.11	207.52	208.4	207.65	209.61	206.43	208.64	207.54	207.7	207.51	209.16	208.4	208.6	208.33	206.49	211.23	206.2	206.64	206.21	209.01
209.49	207.48	206.94	208.04	207.45	207.6	207.79	208.62	208.18	209.8	207.59	207.7	207.45	207.35	207.75	206.29	206.31	207.3	208.78	208.19	207.03	209.93	206.61	209.59	207.52	207.91	207.97	209	206.76	208.8	206.89	209.03	207.8	207.85	208.22	208.48	208.49	207.19	206.77	207.81	207.82	206.04	208	207.16	206.87	207.76	206.72	207.06	208.12	207.61
204.93	205.11	201.92	203.57	203.97	202.71	202.42	202.89	202.76	204.66	205.03	203	203.91	203.25	201.59	202.94	203.64	202.6	202.82	205.24	203.72	202.73	203.03	204.39	201.8	203.68	204.3	203.42	204.85	204.04	204.19	204.05	203.86	202.33	203.33	202.67	203.49	203.73	203.67	203.21	203.02	203.9	204.32	203.59	204.11	204.38	202.37	202.1	202.7	202.89
205.37	205.73	206.41	204.69	207.92	205.23	205.7	205.43	206.74	205.75	204.12	207.02	203.45	206.31	205.76	205.71	205.63	203.7	205.71	206.09	203.9	205.28	204.7	204.53	205.75	205.76	205.04	205.26	205.23	204.75	206.55	204.69	204.39	205.76	204.7	205.33	205.93	204.29	205.91	205.51	205.97	205.33	206.58	206.27	204.74	207.28	205.91	203.47	205.82	205.43
217.47	216.86	216.43	216.76	218.53	216.2	217.55	216.16	217.63	217.32	216.27	216.22	216.5	217.8	217.83	216.86	217.33	216.37	217.77	217.08	215.79	216.81	217.94	217.3	218.95	218.25	216.84	217.21	217	217.81	218.5	217.79	217.24	217.1	216.45	216.6	216.93	215.08	216.74	217.44	214.98	217.72	217.31	216.79	216.07	216.81	215.68	216.51	217.93	217.59
207.62	207.4	208.25	208.34	209.32	208.98	208.94	207.06	206.88	206.93	207.92	206.61	208.43	207.56	205.93	208.24	208.07	208.05	206.62	208.81	207.51	209.07	207.08	208.33	206.79	206.93	208.18	208.91	208.51	207.37	208.34	205.8	206.92	207.86	208.1	207.78	206.9	208.41	208.84	207.5	207.59	207.52	208.55	207.23	206.99	206.08	208.29	208.38	207.19	207.85
202.03	202.3	202.38	204.04	202.73	204.65	202.53	202.73	203.41	203.71	204.43	202.74	203.5	203.45	201.2	204.53	204.19	204.02	202.58	204.65	204.19	202.43	204.33	202.15	202.12	203.21	201.37	202.25	203.89	202.8	203.74	202.2	204.72	204.06	202.82	204.2	203.32	203.5	203.85	203.09	202.47	202.66	203.6	201.3	204.23	202.92	203.16	202.61	203.83	201.18
202.02	199.45	201	200.14	198.94	199.07	201.72	199.69	202.62	200.76	199.7	200.56	200.83	200.93	200.56	200.91	201.23	201.35	200.68	201.46	201.17	199.82	201.67	199.18	199.47	198.93	201.5	200.34	200.65	201.97	200.24	201.04	200.8	199.19	201.09	199.18	200.84	201.03	201.17	199.94	198.94	198.75	201.08	200.52	198.85	200.12	200.25	200.61	200.22	201.51
218.17	218.04	218.97	218.1	218.88	218.66	218.93	219.01	219.31	218.64	217.91	218.06	217.76	217.93	217.2	218.83	217.44	217.76	217.37	216.89	216.48	217.33	217.92	218.44	217.6	217.97	217.68	217.54	217.41	217.41	218.77	217.18	218.39	217.46	217.75	219.44	218.22	216.45	218.99	216.71	218.18	219.6	218.64	219.23	217.5	218.01	219.95	219.93	217.74	216.6
208.82	209.11	205.96	208.87	207.63	208.41	208.25	209.38	207.89	206.75	206.71	206.82	209.03	207.94	208.81	208.76	207.61	207.93	208.17	208.34	207.21	208.03	207.41	207.49	207.91	206.29	208.21	209.07	206.98	207.22	208.94	208.4	207.06	207.96	207.74	206.88	209.31	208.99	208.43	206.26	208.01	207.9	207.46	208.27	207.5	207.9	208.44	208.75	208.62	207.34
199.83	200.67	200.87	200.09	198.53	199.78	200.68	199.89	201.13	200.58	201.02	200.08	200.54	202.34	199.45	200.27	200.66	200.59	201.15	201.74	200.6	199.5	200.7	200.16	198.22	200.84	200.89	200.64	198.71	201.25	200.35	201.48	200.48	199.98	200.72	199.57	198.52	199.18	199.01	199.6	201.39	199.48	200.51	199.87	200.82	200.53	199.54	200.27	200.18	201.76
207.62	207.52	206.49	206.97	208.9	207.11	206.73	207.71	206.84	208.7	208.86	208.15	208.26	207.46	206.61	206.43	206.96	207.41	208.48	207.64	209.03	208.3	206.55	207.3	208.28	208.17	208.87	206.74	207.82	207.36	207.58	207.34	206.86	207.51	207.59	207.51	208.22	208.64	205.03	207.92	207.28	207.08	207.32	207.64	207.47	207.57	206.68	208.26	208.2	207.43
211.04	212.38	212.63	210.37	212.7	210.29	211.06	211.32	212.88	211.39	213.23	210.65	209.47	210.15	213.15	210.36	211.02	212.76	211.67	211.58	210.24	210.21	210.26	211.36	211.54	210.13	211.27	212.36	211.62	210.69	209.39	212.04	211.96	210.13	211.26	212.06	210.58	212.48	212.13	212.7	212.55	210.53	211.63	211.38	211.73	211.09	212.38	211.91	211.8	211.92
217.39	219.41	217.09	216.51	215.31	217.09	217.78	217.24	217.45	217.25	216.77	217.66	217	217.89	216.58	217.77	216.18	217.27	218.15	217.24	214.56	216.26	216.6	217.74	217.91	216.57	216.64	215.8	215.44	216.67	216.98	217.27	216.89	216.38	216.17	216.04	219.02	215.84	216.1	216.96	215.29	216.6	216.24	215.66	217.8	216.31	217.07	217.1	217.62	218.06
206.29	206.32	206.71	207.45	207.84	206.18	205.54	205.64	206.26	206.7	206.11	207.3	205.74	206.69	207.23	206.31	206.52	206.45	205.85	205.64	207.55	205.82	206.89	206.86	208.27	206.7	205.66	205.41	206.06	207.54	208.3	206.26	207.33	207.11	207.32	205.07	206.5	205.17	206.89	206.55	205.94	206.81	206.95	205.44	207.11	206.2	205.34	206.02	206.66	207.46
192.79	194.01	195.22	192.93	194.05	192.7	195.29	194.36	193.27	192.63	194.44	195.57	194.77	196.24	193.37	195.03	193.5	194.53	194.25	194.59	193.92	194.69	193.99	193.3	194.16	194.05	194.13	194.15	192.98	194.13	194.77	194.51	193.13	192.78	194.77	193.6	195.42	193.75	194.08	193.91	195.3	193.82	194.16	194.27	193.23	192.29	193.98	197.09	193.89	193.79
204.75	203.2	205.02	202.08	204.28	203.75	203.98	204.38	203.28	202.47	202	202.66	203.39	204.61	203.11	204.11	203.89	201.6	204.81	203.53	201.55	204.05	202.92	203.51	203.65	202.88	203.27	204.45	203.75	202.79	202.44	202.7	204.6	204.34	202.99	202.94	203.06	205.1	203.14	203.61	204.25	204.82	203.5	203.93	203.5	203.44	204.02	203.22	204.05	205.12
201.22	201.74	203.28	201.89	201.72	201.97	203.5	202.18	203.33	202.62	201.72	203.05	203.3	202.47	202.57	201.88	202.08	201.8	201.81	203.39	202.95	202.57	202.7	203.59	202.32	202.02	202.65	201.55	202.76	202.09	203.23	201.95	201.94	202.37	200.63	202.54	201.93	202.87	202.33	202.51	204.15	201.48	201.96	203.14	202.04	203.24	203.94	202.97	202	203.04
209.3	208.3	206.75	208.2	207.74	207.93	210.2	207.84	209.09	207.3	209.92	208.71	209.51	210.85	208.88	209.11	210.1	209.27	208.95	209.34	208	208.25	209.63	207.71	207.58	207.11	209.61	208.87	208.21	208.62	209.81	209.73	207.17	209.21	207.95	208.25	209.57	208.18	208.17	208.89	208.16	207.3	208.48	210.42	207.09	207.92	208.7	209.86	207.9	209.73
208.32	207.65	210	208.25	208.96	209.17	207.79	207.69	208.38	208.16	208.32	209.02	209.18	208.73	207.92	208.77	208.68	209.24	206.97	209.5	208.84	208.39	207.81	208.94	210.39	207.69	207.35	209.05	209.24	207.04	208.39	209.13	208.33	206.6	208.4	209.05	206.07	208.96	208.01	208.43	207.39	211.02	209.05	208.94	210.11	208.97	210.98	207.85	208.79	209.48
213.66	211.99	212.48	211.61	210.77	211.84	211.57	212.21	212.44	211.8	211.13	211.51	212.84	212.76	212.77	212.02	212.55	213.54	211.77	212.33	212.3	211.04	212.69	212.46	212.35	212.7	211.62	212.24	214	213.33	211.01	210.92	213.6	213.76	210.87	213.6	213.42	212.34	212.04	211.39	211.31	212.71	212.9	213.08	212.01	212.81	212.43	211.89	212.78	212.54
201.57	199.92	199.31	201.64	198.61	200.38	199.85	198.71	201.32	200.46	200.94	199.48	199.95	202.04	199.93	200.52	199.46	199.31	201.24	199.02	199.38	198.43	200.12	200.42	200.87	201	199.97	200.74	201.44	200.59	200.71	201.67	200.72	199.24	199.46	198.31	200.76	200.65	200.32	201.02	201.47	201.23	200.56	201.78	198.83	200.64	202.76	199.45	199.99	201.83
199.5	199.44	199.24	198.83	200.37	199.18	199.3	198.8	199.26	199.77	200.34	198.87	197.16	199.22	198.91	197.42	199.31	200.05	199.45	200.02	198.74	198.25	199.22	197.34	200.03	197.22	199.89	198.06	200.09	199.48	199.21	198.4	200.62	199.74	199.95	198.94	200.54	201.04	198.89	200.49	199.49	199.86	200.11	198.97	199.34	200.23	199.45	198.76	199.95	200.3
217.32	217.83	216.56	216.7	216.67	217.68	217.6	218.66	216.53	218.59	218.48	218.34	216.22	218.59	217.23	216.95	218.12	217.75	218.56	216.96	217.01	217.92	218.12	216.78	217.71	218.14	216.85	217.35	216.88	219	217.17	218.13	217.16	217.52	217.95	218	217.04	217.12	219.91	217.37	217.77	217.82	217.53	218.78	219.42	218.62	218.62	215.05	216.05	218.52
200.97	201.04	202.45	201.22	199.21	201.18	198.22	199.98	201.12	202.21	199.41	200.19	200.92	200.77	198.17	201.19	200.64	200.1	202.23	201.19	200.84	202.12	203.25	200.95	201.38	200.23	199.64	201.15	202.07	201.7	200.71	202.39	200.39	200.54	201.62	200.55	201.15	201.92	199.77	201.74	201.2	201.8	201.45	200.68	200.98	200.94	201.87	201.05	202.25	200.94
197.11	197.43	198.5	196.4	196.71	196.92	197.97	197.46	198.31	199.2	198.95	197.87	197.45	197.37	196.5	197.51	197.57	198.78	199.52	199.08	198.1	196.77	198.33	198.13	198.11	198.02	196.79	197.04	198.04	195.84	197.57	200.62	197.99	198.17	198.03	198.55	197.94	199.05	199.26	198.49	198.4	197.71	198.69	197.67	196.15	198.68	197.97	196.43	198.09	197.15
210.75	211.6	212.88	212.47	210.94	212.7	211.78	212.92	212.08	212.53	212.49	212.29	212.66	210.98	210.91	211.34	212.5	210.3	211.38	214	212.14	212.17	211.2	211.48	211.32	211.02	210.52	213.33	210.62	213.43	210.25	212.05	212.12	209.64	213.19	212.36	209.45	211.54	211.53	211.25	210.78	212.1	212.09	212.41	212.54	210.88	212.26	210.56	213.21	210.92
196.25	193.95	192.36	194.3	196	193.66	195.51	194.15	195.32	195.93	194.71	194.39	195.34	195.72	195.24	194.56	195.23	193.45	194.91	193.91	195.24	193.53	194.03	194.6	195.85	195.33	195.03	196.64	193.64	194.91	194.49	195.57	194.41	194.53	194.04	194.17	195.07	194.64	195.78	192.5	195.52	195.19	194.03	196.61	196.25	195.4	193.15	196.79	195.33	193.88
208.12	206.69	204.59	207.27	208.27	207.23	207.22	208.04	207.7	207.76	207.58	206.89	207.89	208.44	207.73	208.31	208.08	208.74	207.84	207.46	208	207.72	208.69	207.4	207.91	207.17	206.14	207.34	206.98	207.11	209.2	209.48	207.7	207.41	207.47	209.55	209.29	208.53	207.93	208.53	207.32	208.08	206.03	208.26	208.05	206.59	207.84	208.04	207.97	209.37
208.76	208.99	209.59	210.14	209.16	210.26	211.66	209.61	211.31	209.39	209.55	210.83	208.86	210.1	209.83	208.93	210.12	208.28	210.75	210.38	209.56	210.82	210.57	210.21	209.57	209.77	209.2	210.26	209.4	211.45	209.72	208.31	208.91	209.93	208.94	210.49	209.1	210.28	209.43	209.54	209.28	210.15	208.96	208.2	209.62	208.68	209.6	208.59	210	209.66
213.45	213.37	213.91	213.58	211.33	213.78	213.06	212.66	211.64	213.4	213.97	213.13	213.4	211.47	214.66	212.82	212.46	213.48	215.54	214.3	212.52	213.42	215.2	212.44	212.93	212.95	213.4	212.58	212.91	212.11	211.89	212.57	212.9	212.54	214.49	213.6	212.75	213.09	213.27	213.33	214.11	212.11	213.27	212.48	214.37	213.16	212.82	211.87	213.21	212.95
203.88	201.74	201.08	203.76	202.66	203.81	201.75	203.25	201.77	203.21	201.62	202.14	202.72	200.39	202.4	202.51	202.77	201.72	204.52	201.75	202.25	202.11	202.44	202.27	203.42	202.67	202.44	202.84	201.11	201.51	201.17	203.65	201.34	202.58	202.33	202.43	203.88	203.88	203.35	203.4	202.92	202.75	202.03	204	201.55	203.08	204.2	202.06	204.01	202.84
209.96	211.11	210.71	209.9	209.16	210.2	209.54	211.06	210.81	209.4	209.75	209.65	209.39	209.18	208.26	208.41	209.85	210.01	209.1	210.4	210.94	209.5	209.49	209.7	210.6	210.98	209.84	209.43	207.89	208.51	207.54	209.59	209.26	211.73	211.48	208.76	209.4	210.19	210.16	207.7	209.81	209.03	207.61	208.46	210.02	209.27	209.43	209.47	209.69	209.59
208.03	208.62	209.39	207.71	209.78	210.3	208.7	209.94	208.58	207.92	208.15	208.15	208.28	208.67	209.15	210.86	208.24	208.15	208.24	210.06	209.52	208.38	208.69	209.09	209.73	208.83	207.65	209.55	208.87	208.87	209.25	208.12	208	210.59	207.47	209.02	209.2	207.86	207.78	208.05	209.2	209.29	210.18	209.4	208.57	210.03	209.25	208.11	210.22	209.42
209.72	208.84	209.01	209.1	209.01	208.18	208.41	209.01	209.82	207.57	208.45	209.32	208.78	207.28	208.99	207.38	208.12	209.24	208.44	208.06	206.92	209.46	209.85	207.98	208.82	209.39	207.58	209.15	209.03	208.94	207.47	208.48	207.59	209.22	208.52	207.62	208.66	208.97	209.45	209.97	210.78	208.86	207.96	209.36	207.32	207.37	207.75	209.7	209.68	208.02
208.11	208.53	206.24	208.26	207.75	207.08	208.8	206.18	207.49	205.73	206.97	208.21	206.48	206.73	208.74	206.64	206.63	206.91	208.75	207.02	207.31	207.58	208.64	207.14	207.94	205.68	207.8	208.76	207.69	207.88	208.41	207.66	208.74	207.68	208.26	207.31	207.82	207.05	206.53	207.33	207.62	207.03	207.99	205.11	206.92	208.34	208.92	206.76	209.56	208.76
207.88	207.68	208.92	207.88	208.77	206.88	207.02	208.41	206.53	206.08	209.01	208.35	207.28	208.09	207.66	208.13	206.08	208.88	207.57	207.06	207.71	208.21	209.25	207.64	206.88	206.54	207.41	208.39	207.39	208.59	208.99	206.99	209.69	207.01	205.5	207.86	209.38	207.48	207.11	207.58	208.68	206.58	207.23	209.18	207.21	208.18	208.39	208.9	206.75	209.12
204.47	205.52	202.71	202.11	204.35	203.43	205.24	202.79	204.08	205.11	203.52	203.62	203.49	203.24	203.58	205.39	203.51	203.92	203.74	203.67	204.33	204.05	203.47	202.75	202.41	205.4	203.15	204.04	202.49	202.32	203.84	203.02	204.59	203.57	203.59	202.52	202.84	204.29	204.7	203.26	204.25	204.02	203.09	204.24	203.39	203.13	203.79	203.37	204.34	204.26
204.34	203.72	204.71	204.42	207.43	205.07	204.45	205.15	204.39	204.52	206.43	203.72	204.22	205.3	204.44	202.94	204.95	205.35	205.95	206.72	204.4	205.4	204.62	205.06	204.2	204.6	205.26	204.63	203.88	205.12	204.24	204.67	203.01	205.49	206.78	204.38	204.36	203.89	204.22	202.77	204.4	204.7	204.03	204.43	204.37	203.61	206.32	202.46	205.69	203.69
206.53	208.35	207.71	207.13	208.4	208.46	207	206.16	206.88	208.31	206.57	207.75	206.66	208.33	207.16	207.42	207.93	207.61	208.72	207.44	207.61	206.3	207.8	209.02	207.72	205.2	208.67	206.86	207.7	208	207.15	207.47	206.83	208.87	207.99	206.89	207	207.31	207.73	208.27	207.92	209.5	207.7	207.87	207.66	206.68	207.32	207.73	207.33	208.42
201.61	201.84	203.46	202.81	203.85	201.95	205.08	200.91	203.37	201.74	203.18	201.81	202.2	202.65	204.18	200.95	202.79	202.63	202.91	201.94	202.8	202.27	202.85	203.4	202.82	201.25	204.92	202.01	201.11	201.12	203.56	202.43	201.86	201.73	202.96	203.21	202.47	202.63	202.75	203.05	202.84	201.72	202.71	201.79	201.74	202.34	204.28	201.77	201.9	202.31
211.47	209.67	209.59	208.68	208.91	209.42	209.02	209.98	210.24	209.5	210.07	209.47	211.21	209.14	210.92	210.24	210.9	209.91	208.87	209.44	209.65	209.64	211.2	209.14	210.01	209.35	208.63	208.52	208.91	211.05	209.96	208.94	209.77	208.58	208.91	210.56	210.48	209.37	209.09	210.06	209.78	209.83	210.39	212.69	210.32	210.59	208.15	208.89	209.59	208.82
204.16	204.6	203.98	203.22	202.25	202.81	204.6	204.32	201.27	202.83	203.81	203.92	205.61	202.67	202.36	203.62	203.79	204.87	203.04	203.6	202.95	202.74	203.95	203.4	204.86	204.07	204.02	202.74	205.03	204.1	201.91	204.02	204.7	203	202.77	203.04	203.71	201.58	204.6	204.15	203.31	202.91	202.94	204.2	202.5	203.7	204.98	202.41	203.93	203.1
207.72	210.87	210.18	210.77	209.53	209.43	209.91	209.65	210.3	209.52	211.05	208.18	211.73	210.06	209	209.68	209.32	208.98	209.82	209.92	210.6	209.51	208.45	210.86	209.11	210.58	209.11	209.78	208.63	210.89	208.35	208.24	209.5	209.47	209.31	209.14	209.45	209.39	208.81	210.68	209.49	209.84	210.12	209.42	207.62	209.87	209.77	210.03	210.37	209.38
197.5	199.23	198.72	199.75	200.49	197.9	199.86	200.21	198.44	199.16	200.06	200.99	199.1	199.31	199.18	199.93	199.47	200.24	199.16	199.26	200.49	199.96	200.96	200.4	200.23	200.69	199.86	199.2	197.66	197.78	199.32	199.87	200.21	199.98	199.08	201.64	200.51	200.02	199.54	199.9	199.33	199.76	199.2	198.51	198.99	199.94	198.15	199.42	198.61	199.28
211.16	211.5	211.54	212.32	210.89	213.69	210.01	210.26	210.85	212.26	212.16	210.51	210.57	211.11	210.97	210.02	212.52	211.79	211.16	210.56	212.08	211.27	210.74	210.84	212.37	212.21	209.98	212.05	210.63	210.24	211.69	211.2	211.2	211.91	210.88	212.89	213.71	211.91	212.72	212.52	212.2	213.05	211.42	212.78	210.5	211.1	211.21	211.12	209.84	211.65
210.37	207.17	208.32	207.1	207.74	207.79	208.13	207.07	207.42	207.38	207.82	209.18	206.8	207.13	208.27	208.62	208.71	207.32	208.89	209.12	208.41	207.62	207.86	209.38	209.78	207.09	205.67	206.69	206.73	208.49	207.52	207.01	207.44	206.05	208.4	207.36	208.58	208.42	208.09	207.9	207.23	208.53	208.6	209.06	206.8	207.43	208.42	209.45	209.27	208.52
204.68	205.37	204.75	204.48	203.86	206.09	203.68	205.43	205.26	204.34	204.36	205.31	203.84	204.31	203.53	205.66	205.09	204.66	205.44	205.73	204.28	204.39	206.14	205.75	205.99	203.66	204.6	204.6	204.98	204.31	205.29	204.87	204.26	205.52	204.72	205.8	204.16	205.54	204.87	205.67	205.16	203.89	204.33	203.61	204.09	204.46	206.7	205.81	204.5	205.98
209.32	208.71	208.97	210.65	209.45	206.62	206.89	208.45	208.31	209.28	207.49	206.85	208.67	209.41	208.39	207.69	207.25	210.05	208.42	208.32	210.61	210.5	208.6	208.87	210.12	209.17	208.54	207.53	207.34	208.39	210.17	207.65	209.03	206.33	209.24	209.5	208.58	209.11	207.86	208.4	209.32	207.82	209.81	207.82	208.23	207.11	209.02	208.85	208.58	208.98
195.05	194.38	193.91	195.49	195.4	195.33	195.68	197.24	194.96	194.64	196	194.91	194.76	194.53	195.29	195.33	196.67	195	196.38	196.81	194.84	195.88	194.31	196.66	194.88	195.89	195.01	196.42	196.05	195.55	194.78	195.62	194.68	196.52	196.12	195.22	195.34	195.45	196.5	194.24	195.92	194.57	195.12	195.22	194.43	193.78	196.18	194.5	194.85	193.98
201.77	203.17	202.95	202.71	201.55	202.4	203.06	203.3	202.5	202.49	201.06	201.01	201.01	204.04	201.62	201.68	202.34	202.57	201.7	204.24	200.99	202.17	202.55	201.71	200.41	201.65	201.83	201.46	201.12	203.05	202.94	203.56	201.35	203.22	203.17	200.53	200.41	201.98	200.44	201.94	203.11	203.17	202.75	201.06	202.45	203	204.14	201.81	201.7	202.22
218.73	215.65	216.9	217.96	218.42	217.54	216.89	216.31	217.1	217.59	216.71	217.43	216.66	218.57	217.42	216.28	217.11	217.9	215.66	217.22	217.03	217.24	216.83	216.25	216.15	217.82	217.1	217.85	216.64	216.65	217.56	215.64	216.09	217.73	216.45	216.32	218.24	218.82	218.9	216.23	216.82	216.34	216.93	217.53	216.1	217.34	217.25	217.49	216.08	216.97
203.73	204.89	203.98	204.67	202.95	203.22	203.55	205.12	204.69	203.6	204.55	202.47	203.21	204.63	205.19	203.5	205.52	203.28	203.17	204.87	203.55	204.16	203.63	203.25	204.37	203.63	203.88	203.07	203.47	204.26	204.41	204.87	203.67	205.66	204.92	203.93	203.98	203.52	203.92	202.39	203.73	204.1	203.21	204.41	205.32	203.3	203.45	202.6	205.45	203.52
201.63	200.85	199.97	199.96	198.99	199.92	199.98	200.24	200.12	200.2	199.39	201.1	200.35	199.18	200.35	199.95	199.78	201.46	199.17	199.34	200.87	198.53	199.8	199.74	199.72	199.65	199.56	199.86	199.74	199.94	199.29	199.87	199.47	201.06	199.26	198.47	200.04	200.08	199.38	200.17	200.81	198.34	199.76	200.21	199.5	200.63	199.74	200.07	197.62	200.36
209.76	208.48	208.14	207.96	206.17	206.64	207.92	207.53	206.89	206.6	208.31	207.21	207.09	206.37	207.53	206.67	207.69	209.31	207.48	207.68	206.89	206.46	209.29	208.42	207.55	206.36	206.56	208.43	206.95	205.46	208.4	206.68	207.7	208.95	207.77	207.75	208.13	207.45	207.65	206	207.32	208.7	208.15	206.53	207.45	208.77	207.71	207.37	208.66	207.45
208.56	210.4	209.25	207.37	206.52	206.8	206.54	208.01	207.83	206.81	207.4	208.29	206.19	207.47	208.41	208.01	206.39	208.36	208.88	207.1	209.02	207.21	208.02	205.85	208.18	207.61	208.42	208.02	208.82	208.24	207.61	207.34	207.78	205.76	205.82	208.46	206.2	207.59	208.64	207.37	207.1	205.06	207	206.59	209.01	207.3	206.29	207.53	208.28	207.87
208.82	208.09	206.32	208.62	208.49	209.05	208.31	206.8	207.61	207.36	206.73	207.14	207.36	210.35	207.3	208.18	207.91	209.34	206.98	209.71	208.87	208.95	206.19	208.1	207.86	208.84	206.88	208.48	208.72	207.88	209.2	207.71	209.49	208.35	208.83	209.04	207.77	208.03	209.51	209.26	210.07	208.69	206.91	207.34	208.65	209.97	209.04	208.86	209.31	208.79
209.29	208.13	209.22	209.73	209.84	210.2	211.58	207.24	209.42	207.3	209.44	209.81	209.56	210.45	210.38	211.59	208.63	207.91	210.32	210.67	209.14	211.09	211.17	208.81	207.06	211.32	210.07	209.95	209.07	210.33	209.85	209.6	209.27	210.13	210.07	209.79	209.7	210.28	209.8	209.69	210.66	211.35	209.84	208.94	209.71	210.25	209.55	209.38	209.88	210.54
208.89	207.61	207.66	207.14	206.87	208.95	208.62	206.97	207.87	208.34	207.1	206.56	206.22	207.88	206.72	206.71	207.52	210.2	208.75	208.12	209.24	207.4	207.18	207.31	207.23	208.19	207.33	208.24	207.04	208.88	206.71	208.81	207.79	207.85	208.39	208.48	207.98	208.81	207.3	208.57	210.11	208.18	207.9	208.14	208.22	206.36	206.18	207.51	208.07	208.75
203.83	203.26	204.48	203.38	206.03	205.59	203.2	204.79	204.01	203.48	204.36	205.34	205.33	204.98	204.08	204.41	203.18	204.55	206.72	204.85	203.9	205.3	202.59	203.66	203.93	204.23	205.07	204.4	204.15	204.56	203.51	205.98	205.56	204.71	203.16	204.74	205.34	204.31	203.67	204.89	205.28	204.54	204.51	205.1	204.36	204.56	204.01	203.88	202.99	204.87
197.53	199.62	196.47	198.05	197.14	199.36	198.33	198.71	198.99	197.67	198.88	198.77	198.12	197.61	196.61	197.17	198.28	197.94	198.44	198.23	198.7	198.23	196.93	199.92	197.28	196.36	198.04	198.09	197.25	198.43	198.32	197.36	199.16	197.34	198.38	196.87	197.3	198.25	197.76	198.56	199.21	197.48	197.63	195.96	197.73	198.66	198.64	198.13	196.37	198.62
209.12	210	209.18	209.4	207.99	209.53	209.54	210.98	210.98	209.12	210.63	209.28	208.69	208.79	210.59	210.09	208.03	209.25	210.01	209.07	208.56	209.02	209.35	209.36	208.65	209.46	210.73	210.44	209.71	208.63	210.28	209.53	208.43	208.9	209.08	208.68	209.37	209.88	208.73	210.23	209.54	210.47	209.03	210.3	209.25	211.3	208.88	206.79	210.83	209.7
204.34	203.78	203.29	204.67	203.26	203.17	204.75	204.41	203.16	203.2	204.05	205.46	204.37	205.21	204.2	204.93	203.99	202.86	205.13	202.97	203.66	202.33	204.38	204.07	202.09	203.61	202.94	204.67	205.44	204.82	205.21	204.15	203.15	202.64	203.54	203.58	203.1	203.54	203.78	204.76	204.22	204.08	204.79	203.55	204.57	204.09	203.73	204.2	202.24	204.65
207.33	205.99	209.18	206.32	207.14	208.43	207.73	207.11	207.98	208.26	208.17	206.67	207.69	207.32	206.87	207.29	208.16	207.16	208.56	206.65	207.51	206.26	207.38	207.49	209.01	207.88	208.81	207.89	208.42	207.92	207.38	207.98	207.89	206.94	208.54	208.5	206.15	206.99	209.26	207.34	205.74	207.16	207.14	208.15	207.58	207.73	206.73	207.35	207.77	208.8
207.57	208.25	210.25	207.94	208.21	208.92	208.34	208.61	209.56	209.2	209.44	208.28	207.28	210.69	209.35	206.5	207.05	208.85	208.47	207.11	208.8	209.59	209.4	208.15	207.91	209.2	209.31	209.69	208.71	208.33	208.5	208.08	208.27	207.97	207.97	209.09	208.61	209.52	209.42	207.92	209.31	209.51	208.23	209.34	209.04	210.22	208.93	209.84	208.2	209.89
207.85	205.99	207.45	208.6	207.25	210.16	207.85	207.91	206.58	207.54	206.92	208.88	209.14	207.04	208.03	207.6	207.86	206.53	206.71	207.36	208.19	206.85	209.21	207.38	208.95	207.51	209.1	206.13	209.33	207.09	207.14	206.5	207.07	207.54	207.97	208.59	207.66	207.41	205.63	208.57	207.47	208.66	208.05	206.91	207.23	206.92	205.51	207.86	208.35	206.15
211.34	212.34	212.31	209.69	211.67	212.18	210.53	211.81	210.01	211.54	212.04	212.45	212.11	211.07	211.44	211.17	211.35	211.36	209.91	212.15	211.41	211.35	210.18	211.59	213.36	211.13	213.81	210.76	211.45	213.37	210.89	210.53	211.98	213.4	213.05	211.03	212.29	210.52	212.97	211.36	209.84	211.24	212.06	210.15	210.3	211.9	210.12	210.25	211.28	211.7
212.34	211.28	211.58	210.17	210.98	210.01	210.72	211.07	212.93	211.69	210.2	212.99	211.71	210.03	211.66	213.66	212.99	211.97	210.5	211.81	211.28	210.81	213.31	212.23	211.44	211.9	211.65	210.2	211.56	210.84	210.24	212.2	212.88	212.91	210.4	211.1	211.96	210.34	211.1	210.41	211.73	213.48	211.25	210.49	211.72	210.94	212.96	212.86	210.82	211.46
202.17	202.21	202.34	200.71	203.43	201.91	203.08	202.63	202.8	201.3	202.35	201.19	201.9	202.13	202.03	202.04	202.96	201	202.01	200.19	203.14	200.24	202.16	201.6	202.09	202.64	203.36	202.61	203.15	204.52	202.81	203.28	200.97	201.33	201.5	203.38	203.24	203.52	203.19	201.78	204.65	202.09	202.1	202.4	203.26	200.62	202.09	201.77	202	202.55
202.15	202.95	202.88	205.1	203.77	206.34	203.13	204.83	204.16	204.69	204.31	203.78	203.44	204.48	203.19	203.83	203.86	203.12	204.35	202.94	202.72	204.65	203.83	203.51	204.49	204.53	203.37	203.03	204.16	203.67	202.75	205.76	203.01	203.6	205.6	203.83	202.57	204.38	203.47	203.37	203.87	204.31	206.25	204.98	204.58	204.12	203.59	204	204.78	204.06
207.59	209.31	206.54	208.41	209.75	207.29	207.38	209.43	207.46	208.38	208.06	206.55	207.38	207.24	208.05	205.85	207.27	207.46	208.54	209.14	207.47	207.48	206.82	207.51	206.63	206.15	207.37	208.59	206.71	207.65	207.59	206.95	208.44	207.46	208.34	207.85	209.37	209.28	209.47	208.85	208.82	206.67	207.19	208.61	206.59	206.62	208.87	207.46	208.69	206.49
211.3	211.79	211.81	211.48	212.32	211.86	211.64	211.07	211.86	212.33	212.23	211.48	211.85	212.11	212.4	212.78	211.66	211.29	211.62	212.68	211.98	211.47	212.51	211.89	211	211.35	210.86	211.46	213.02	210.8	211.02	212.35	212.79	212.55	211.27	212.08	212.39	210.86	209.68	210.05	211.35	210.57	211.9	212.18	211.23	211.9	211.51	211.31	210.92	211.2
212.32	211.79	212.32	212.59	211.6	212.97	211.72	212.28	211.8	211.19	210.2	211.83	212.53	211.88	211.41	211.29	212.81	212.2	211.04	213.99	210.64	209.6	212.58	213.12	211.6	211.56	211.14	210.73	210.32	212.46	210.37	210.42	212.52	211.53	212.46	212.41	210.91	210.7	210.81	212.38	210.31	211.96	211.35	210.92	210.28	210.53	211.99	212.82	211.42	212.11
208.81	208.2	208.41	208.88	207.9	208.75	209.69	209.22	209.27	208.1	208.87	209.33	207.26	208.82	207.16	208.4	209.55	208.3	207.68	210.07	207.75	208.72	208.23	209.93	210.16	207.63	207.2	209.61	207.92	208.08	207.23	207.18	209.31	209.66	207.92	210.72	207.55	207.19	208.3	206.94	208.86	209.42	210.72	210.66	207.73	209.31	208.94	206.9	208.68	210.98
204.72	204.63	205.08	203.86	203.39	204.29	205.26	204.56	204.79	203.81	204.01	203.75	204.99	204.77	204.39	204.41	204.72	204.89	205.16	204.36	206.2	202.98	202.82	205.3	204.42	202.55	203.14	205.1	204.23	206.7	203.75	204.72	204.97	205.07	203.46	203.84	204.17	206.05	204.84	204.61	204.54	205.22	203.78	204.08	207.37	204.69	204.73	204.97	204.23	205.02
194.56	195.2	195.68	195.4	196.12	196.41	196.27	197.64	196.43	195.03	194.32	192.2	196.28	194.77	194.39	196.03	194.97	194.66	193.89	196.19	194.55	194.4	194.65	196.92	194.87	195.14	195.21	193.61	196.4	195.58	195.94	195.26	195.77	194.92	195.17	194.72	195.35	194	195.09	196.28	196.01	194.22	194.95	196.62	194.82	195.56	194.36	195.12	194.19	194.73
216.6	216.17	216.93	215.72	217.31	214.55	217.33	216.4	216.71	215.8	217.74	217.76	216.51	216.99	217.36	217.91	218.41	217.55	218.05	218.42	217.29	216.4	216.24	216.84	216.48	218.19	215.91	215.39	217.64	217.05	217.69	217.15	217.07	215.9	216.53	215.58	216.95	216.15	216.92	217.05	218.32	216.63	215.77	215.86	216.51	216.72	217.35	217.64	217.16	216.78
209.03	208.54	208.98	209.79	209	209.35	209.26	208.83	207.94	208.68	207.89	207.29	208.19	207.87	207.97	209.4	208.2	208.84	207.98	209.06	209.49	208.41	209.76	207.7	208.45	209.71	207.12	211.5	208.97	207.44	209.45	207.47	208.59	208.9	207.26	208.62	207.93	208.84	207.76	208.48	206.74	210.05	208.96	208.46	209.65	208.89	208.81	209.04	208.37	208.54
208.74	207.87	209.15	208.53	208.58	208.48	207.03	209.76	209.51	208.93	206.81	208.01	207.15	209.33	207.71	209.59	210.03	208.41	210.72	207.52	208.28	209.18	208.91	209.3	209.95	207.73	208.55	210.08	208.55	208.89	208.25	209.68	209.75	207.64	209.28	208.65	209.05	209.94	209.09	209.35	208.93	209.1	207.05	208.79	208.61	207.91	209.36	209.49	209.39	208.76
209.06	212.08	209.54	208.8	210.33	211.06	207.76	210.42	208.37	209.61	208.3	208.89	209.07	210.06	209.22	209.6	209.53	210.94	211.21	210.52	208.59	209.57	208.75	210.24	209.09	210.21	209.02	209.52	211.3	210.47	209.45	208.74	208.99	210.28	209.94	211.31	209.1	209.97	208.83	209.74	209.32	208.57	208.26	210.9	209.51	210.06	208.36	208.95	209.64	210.29
195.63	196.25	196.53	195.64	194.72	195.54	194.53	196.67	196	196.2	196.67	195	195.07	195.57	195.04	194.18	195.22	195.57	195.18	195.32	195.33	193.56	195.53	194.25	194	195.33	194.98	194.8	196.1	193.97	195.42	195.59	193.59	194.01	195.18	195.87	193.3	194.62	194.56	193.24	194.8	194.29	195.44	196.64	195.64	194.98	194.55	196.12	196.86	195.81
216.59	218.4	218.01	217.39	218.31	217.59	215.87	218.94	216.63	218.43	215.55	219.1	216.98	217.49	216.98	216.68	217.64	219.12	218.3	217.96	220.01	217.83	218.1	216.57	216.62	217.86	218.1	216.78	217.15	218.39	217.95	218.47	217.54	217.69	217.71	217.95	217.24	216.45	218.93	217.19	217.72	218.14	217.77	217.38	217.99	217.38	218.33	217.03	218.4	218.52
211.31	211.93	212.35	212.15	211.9	212.1	212.19	211.64	211.89	212.35	213	211.07	210.73	213.38	212.72	211.9	211.21	212.47	210.64	210.42	211.35	211.46	212.39	210.68	210.96	211.66	211.02	212	211.26	211.39	212.96	210.28	211.76	209.63	212.53	210.05	211.53	212	211.15	211.06	212.3	211.42	210.24	211.5	210.66	210.78	210.92	210.42	212.19	212.83
198.06	196.92	198.04	195.66	197.19	196.63	197.18	199.71	198.13	196.71	197.23	197.3	198.9	196.88	197.23	199.45	198.67	198.2	199.33	197.38	198.03	198.61	198.3	198.08	197.26	197.05	197.79	197.32	197.98	196.93	198.07	198.03	199.71	197.6	198.69	197.4	200.5	196.8	197.59	198.15	199.31	198.84	196.81	198.59	197.42	195.68	199.69	197.34	199.18	197.92
208.78	208.22	207.26	208.89	208.08	207.39	207.13	206.6	206.69	209.02	206.98	207.4	208.4	207.54	207.18	208.16	206.58	207.18	207.26	206.27	207.7	208.29	206.91	208.33	206.72	207.36	206.78	207.9	209.3	207.72	206.7	207.44	208.03	208.88	207.29	209.78	207.57	207.58	208.47	209.75	206.84	207.57	207.28	206.98	206.59	207.97	209.37	207.47	205.96	207.7
209.4	209.04	207.56	209.83	208.49	209.69	208.91	208.53	209.62	211.02	208.51	209	209.13	208.67	210.06	208.65	208.74	210.06	208.8	207.71	209.46	207.96	208.88	208.05	209.05	210.5	207.71	209.76	208.97	209.06	207.74	208.44	210.67	208.09	208.01	208.78	208.77	207.71	208.84	210.17	209.63	210.4	211.29	207.97	209.25	207.26	207.93	208.94	208.83	209.98
209.43	208.68	210.47	207.92	208.99	208.36	209.61	209.21	207.86	208.36	208.98	208.78	208.44	208.97	207.37	208.83	206.68	208.5	208.21	208.51	210.24	208.59	207.06	209.27	208.57	208.36	206.29	209.89	208.47	210.57	209.34	210.09	209.51	209.25	207.32	210.09	208.71	208.06	209.44	208.26	208.54	208.74	208.29	209.4	208.8	208.96	210.23	208.57	208.46	209.49
207.43	208.08	207.16	208.4	207.1	208.16	207	207.5	208.19	206.09	208.54	206.66	207.34	209.12	208.26	206.92	208.8	207.28	207.2	207.99	207.94	208.16	208.52	207.62	209	206.22	206.97	207.5	207.52	208.56	208.91	205.99	207.88	208.35	207.92	207.43	208.72	208.73	208.02	208.41	207.75	207.84	207.31	208.06	207.52	208.01	208.81	207.98	207.29	205.42
208.61	208.54	210.38	208.74	207.34	208.14	208.73	207.89	206.99	208.13	209.57	209.12	207.72	209.13	207.78	207.52	209.25	208.28	207.37	208.64	208.06	208.84	207.98	208.57	209.27	207.53	209.42	207.52	207.74	208.99	209.16	206.59	207.18	207.94	207.42	208.44	208.5	208.03	209.7	208.07	208.48	208.74	208.13	208.05	208.51	209.84	208.88	207.13	207.85	208.35
202.64	202.23	203.93	201.86	203.26	204.19	204.84	204.12	203.38	204.04	202.22	203.84	203.2	202.14	202.51	203	202.9	203.63	204.6	203.66	203.31	202.21	202.81	204.74	203.78	202.92	203.83	203.59	202.74	204.38	204.2	203.29	202.53	203.62	203.28	203.67	203.22	201.73	204.18	203.84	203.64	204.43	204.76	204.09	202.75	204.44	204.21	203.66	202.22	203.04
194.89	196.66	195.42	195.13	195.21	194.93	194.13	194.97	195.58	195.16	196.38	195.63	195.98	195.94	195.51	194.04	195.12	195.37	193.09	194.76	195.41	193.95	193.16	194.11	192.19	195.16	194.32	195.63	196.13	195.54	195.64	193.65	195.66	194.99	195.51	195.1	193.23	191.66	195.62	195.48	193.09	194.12	196.07	195.12	196	196.18	194.45	196.26	194.65	197.09
198.44	197.84	197.41	195.94	197.53	197.76	195.91	196.91	197.07	197.26	197.98	198.99	199.42	196.98	198.6	197.64	197.24	199.05	198.19	197.44	197.88	197.61	197.4	197.64	195.44	198.23	196.5	196.92	196.79	198.23	197.97	198.19	199	197.28	199.18	198.64	197.96	198.36	198.56	199.64	196.46	198.48	197.86	199.36	199.04	199.07	198.39	197.28	198.1	196.55
212.9	214.11	212.93	211.44	212.99	212.04	214.75	212.88	213.24	212.62	212.39	214.62	211.91	214.45	213.81	212.01	212.77	212.55	212.81	211.93	213.41	212.81	210.98	213.44	213.19	214.37	213.42	213.27	214.02	213.13	214.21	212.32	213.29	212.83	210.92	213.92	212.96	212.84	213.19	212.11	212.73	212.63	213.55	211.78	213.34	213	213.02	210.93	213.86	214.87
213.13	213.01	212.57	213.8	213.2	213.01	213.4	211.25	212.46	213.53	211.68	212.98	212.59	213.14	212.8	212.09	212.21	212.89	213.25	213.37	213.5	214.49	212.22	212.47	214.13	212.77	210.51	214.45	214.38	211.92	213.6	213.09	211.94	214.05	213.18	213.2	213.38	214.79	212.48	213.44	214.6	212.31	212.5	212.32	212.71	212.55	213.04	211.89	211.91	212.47
208.54	210.21	208.68	208.38	210.08	207.83	208.82	210.18	207.9	208.18	210.72	209.28	208.21	209.92	208.14	207.39	208.39	207.22	208.84	209.97	209.31	207.97	208.9	208.81	210.13	209.19	209.08	209.92	209.17	208.7	208.87	207.92	208.99	208.2	209.57	209.45	208.09	208.72	209.87	207.97	208.16	207.71	208.41	207.67	208.91	208.92	207.92	206.09	208.13	208.15
219.32	216.38	216.98	215.97	217.37	218.3	218.75	217.73	218.41	217.43	218.31	217.15	217.23	215.82	218.02	218.09	218.23	217.11	217.66	218.91	219.1	217.71	215.5	217.99	217.37	219.44	217.53	219.81	215.98	218.26	217.9	218.57	218.54	218.4	215.9	219.41	218.11	218.01	218.02	218.11	216.41	219.67	217.76	218.65	217.39	217.76	216.36	218.89	216.31	218.05
202.45	202.61	202.22	202.4	202.35	202.71	204.04	202.63	203.81	203.26	203.16	203.45	204.13	203.92	203.48	204.85	203.86	201.92	204.59	204.97	202.47	202.68	203.42	204.15	205.23	203.19	203.39	203.2	202.54	202.88	203.2	203.67	201.75	203.4	203.38	203.91	203.69	203.39	203.81	202.37	205.19	201.5	202.38	202.82	204.32	204.13	204.29	203.22	201.9	202.5
207.25	206.38	205.25	206.97	206.74	207.61	206.98	207.21	206.22	206.18	206.47	206.45	206.11	207.73	207.71	206.79	207.01	206.83	206.21	206.85	208.76	207.26	206.96	207.66	207.88	206.5	206.93	205.99	206.31	206.47	207.04	205.76	206.21	207.84	206.47	205.56	207.58	206.89	207.03	205.52	204.23	207.39	206.62	205.75	206.19	205.48	205.87	205.8	207.19	207.53
199.88	198.73	199.29	198.32	199.39	200.57	199.13	199.27	199.91	199.42	198.22	199.4	198.94	199.77	198.16	199.05	198.89	200.38	198.49	199.99	199.51	197.73	199.42	200.8	199.91	199.44	200.5	199.13	199.12	198.46	200.56	199	200.44	199.43	199.33	198.03	197.93	197.62	198.22	200.61	198.93	199.67	198.64	198.75	199.28	199.83	198.63	199.55	197.23	198.03
207.2	206.74	208.39	207.72	207.92	207.27	208.03	207.57	208.51	208.48	208.16	208.96	207.08	207.76	209.08	207.37	208.37	209.08	208.3	207.87	208.92	207.37	208.49	207.64	206.81	206.52	207.04	207.84	208.01	207.99	208.91	208.09	208.78	208.13	208.2	207.64	207.67	208.92	208.63	206.77	207.3	206.75	207.93	208.23	207.12	206.77	207.48	207.69	208.1	207.61
204.14	206.66	206.76	204.73	205.5	205.46	206.08	206.03	205.17	207.4	206.1	206.68	205.92	205.78	204.11	203.52	206.16	204.44	205.84	205.55	204.77	205.77	205.79	207.26	205.18	204.6	204.46	206	204.42	205.63	205.56	205.67	207.41	204.49	205.03	204.05	207.37	206.18	206.51	206.66	204.9	206.12	206.29	204.27	206.53	205.2	205.45	205.12	205.14	206.49
207.46	207.77	209.24	210.48	208.57	208.87	210.02	208.26	208.08	209.87	211.28	208.63	208.6	209.52	208.98	210.73	208.12	209.14	209.64	207.43	209.66	208.8	207.45	209.39	208.56	207.87	209.27	207.15	209.71	208.6	208.64	207.55	209.78	208.54	208.42	209.22	208.18	210.01	208.83	208.2	207.79	210.94	209.09	208.31	208.8	210.98	209.48	210.52	209.17	209.57
210.61	213.49	213.51	212.1	212.9	211.73	212.09	212.76	212.83	211.39	213.17	214.26	212.19	212.51	211.55	210.86	212.27	213.24	212.75	212.21	212.25	212.2	212.63	212.35	213.18	212.25	213.88	213.59	212.99	211.11	213.7	212.32	211.75	210.18	212.66	210.84	212.81	212.47	212.61	212.39	213.3	213.51	213.53	210.94	212.99	214.47	212	212.97	211.13	212.8
207.34	208.34	206.99	207.73	207.75	208.08	207.43	206.36	208.03	209.22	209.25	208.13	206.97	208.33	207.21	205.99	207.21	207.92	207.73	207.65	207.75	207.8	208.7	207.39	208.42	208.79	208	206.85	207.92	206.57	208.73	207.48	207.99	209.04	208.67	208.15	207.96	206.67	206.79	207.38	207.75	207.2	206.68	206.92	208.87	206.95	207.48	209.4	208.52	207.72
217.44	217.43	217.64	216.76	216.18	218.33	216.34	217.32	218.43	216.12	216.31	217.52	217.86	217.23	217.35	217.33	216.38	218.41	216.79	216.64	217.88	217.34	217.35	217.77	216.46	215.54	216.41	218.2	217.23	217.35	217.56	216.3	217.71	217.04	215.95	217.7	216.93	217.12	216.73	217.9	215.69	216.31	216.46	216.44	216.58	215.18	216.84	216.44	216.55	218.09
214.17	211.51	214.24	212.29	210.82	212.79	212.5	212.22	213.46	213.78	211.12	212.7	213.26	212.7	212.68	211.78	211.47	212.26	213.16	213.32	214.16	212.43	211.1	212.95	211.57	213.08	211.35	212.5	212.35	212.15	212.5	212.19	211.66	213.89	212.81	212.8	212.34	211.15	211.89	213.02	211.32	212.66	212.53	211.3	212.4	214.14	210.89	212.74	214.92	211.53
216.67	218.55	217.93	217.94	216.26	216.42	215.64	215.77	216.58	216.62	215.76	216.18	216.17	216.14	217.63	217.66	215.22	216.88	216.43	216.46	217.39	217.22	216.46	216.81	215.04	218.52	218.77	215.72	217.83	216.35	216.25	217.19	219.19	215.5	217.68	216.76	214.98	218.47	216.79	217.64	216.65	217.6	216.61	217.07	215.87	218.85	215.94	218.44	216.89	216.73
214.99	213.68	214.06	212.33	213.83	214.07	215.37	214.82	213.44	215.56	213.67	212.8	213.93	213.38	212.97	212.67	213.34	213.32	214.73	213.35	213.89	214.03	213.03	213.74	214.23	212.4	213.16	211.07	213.44	212.8	214.24	214.4	214.37	213.8	214.2	213.27	213.83	214.3	213.96	213.43	213.91	212.43	214.47	211.84	212.37	216.77	214.01	213.62	213.07	213.07
217.69	217.9	217.84	216.13	217.16	217.02	217.88	217.01	218.27	219.69	218.28	218.98	217.53	218.87	218.19	218.69	217.93	218.18	217.06	216.66	217.83	219.11	217.62	218.28	217.71	217.68	217.39	217.7	218.53	217.16	218.08	218.29	218.17	218.09	218.98	219.59	216.45	216.96	216.74	216.08	217.93	218.43	217.12	219.02	218.26	216.61	219.34	218.69	216.17	218.35
201.21	201.69	200.48	202.3	200.69	201.24	200.32	201.89	201.68	201.21	201.05	199.98	200.44	200.14	200.78	202.9	199.8	199.52	201.1	200.33	202.44	201.49	201.51	200.91	200.67	201.97	200.14	202.95	199.77	199.53	201.51	201.94	202.61	201.6	201.33	201.88	202.49	201.36	201.73	201.27	200.29	200.85	201.82	201.65	199.92	202.91	201.64	200.14	200.15	201.97
195.52	194.13	194.51	194.06	194.65	195.47	195.21	194.37	197.44	195.9	195.68	196.01	195.83	195.53	195.06	196.97	195.23	197.28	196.66	194.83	195.88	196.26	195.29	196.9	194.38	195.44	195.17	195.59	194.66	195.66	195.26	196.67	195.14	196.11	195.12	195.8	193.62	195.46	194.51	196.49	195.79	194.38	194.05	194.65	193.89	194.83	194.75	195.07	195.4	194.74
212.08	213.05	212.32	212.99	211.75	211.27	210.58	211.48	211.9	212.63	211.54	211.05	211.79	210.32	213.11	211.63	211.24	212.87	211.93	211.62	211.77	212.75	211.45	211.07	210.89	211.8	211.3	210.38	210.82	211.89	211.58	211.58	210.83	212.34	211.07	212.45	211.74	212.49	212.14	209.34	212.38	212.12	212.38	213.37	212.64	213.54	212.86	212.08	212.38	212.86
206.97	209.71	207.72	208.02	209.11	208.05	207.2	207.52	207.51	206.87	209.26	205.89	208.5	208.73	208.1	207.35	208.19	207.7	206.3	207.29	207.83	206.96	208.41	208.68	208.34	207.99	206.78	207.54	208.51	207.71	208.76	206.94	208.44	208.37	206.47	206.48	208.25	206.57	207.62	208.39	206.01	208.42	207.47	208.62	206.59	207.39	208.14	207.43	206.89	210
203.25	204.16	203.73	203.48	203.94	204.5	204.83	202.84	203.1	203.12	203.46	203.39	203.94	203.28	203.59	204.77	204.09	203.04	202.95	202.65	204.36	203.88	202.24	204.48	202.33	202.9	203.32	203.29	203.48	204.93	203.84	203.09	203.43	203.68	201.38	203.71	204.47	203.46	204.67	203.2	203.41	202.49	203.48	202.33	201.92	204.18	202.87	203.91	202.24	202.87
200	199.03	200.58	197.96	199.51	198.66	199.55	199.76	199.41	199.62	200.48	198.75	200.18	200.97	198.55	199.59	200.34	199.83	199.48	198.35	199.47	200	199.95	198.29	197.97	200.51	199.16	198.45	198.5	197.56	198.23	200.33	198.68	199.64	199.34	199.93	200.57	200.02	198.27	199.84	200.69	199.15	199.74	198.93	198.92	199.22	198.92	198.54	198.34	199.02
209.96	209.92	210.13	210.95	211.64	212.36	210.55	211.54	211.22	213.1	212.24	212.4	211.3	212	212.82	213.04	210.82	210.69	211.73	212.05	211.39	210.6	212.24	211.37	209.3	212.39	211	211.53	211.66	210.99	212.97	211.1	210.08	211.94	210.74	211.56	210.7	211.26	211.81	211.36	210.49	211.55	210.83	211.46	210.46	211.36	211.55	212.64	211.55	212.19
201.62	202.29	204.82	203.75	202.32	202.31	202.72	202.03	202.65	201.83	202.93	203.16	201.72	202.27	201.19	203.42	202.78	202.32	204.63	205.3	202.12	202.8	202.05	201.58	203.09	201.04	201.23	202.16	203.59	203.13	202.18	202.49	203.39	203.4	202	203.61	201.52	202.73	202.25	204.65	203.79	202.36	202.92	203.26	200.85	202.96	202.57	203.71	203.23	202.35
211.23	211.99	212.82	212.82	212.59	211.54	212.17	211.87	211.64	213.98	211.93	211.83	213.68	213.66	210.69	211.46	213	211.65	213.71	212.56	212.66	214	212.9	213.35	213.43	211.71	214.02	212.76	214.28	212.02	214.13	212.65	213.51	212.21	211.7	211.67	211.57	212.1	211.78	212.56	211.83	212.37	212.2	212.99	213.7	212.08	212.91	211.71	212.7	212.75
204.27	204.55	204.66	203.16	202.86	203.24	203.85	203.35	202.8	204.35	203.16	203.66	202.52	202.27	203.43	205.04	203.99	203.82	203.46	203.4	202.84	203.75	205.44	203.98	203.45	202.77	203.3	203.49	202.58	204.66	203.17	204.4	203.16	204.29	201.87	203.86	203.48	204.14	203.63	201.91	204.29	203.45	202.77	204.35	203.41	203.63	203.65	203.49	203.41	203.59
209.32	209.44	209.69	209.77	209.51	209.23	209.21	207.2	208.98	208.66	208.26	208.77	207.62	209.31	209.1	209.37	208.21	209.02	209.48	208.17	210.06	208.58	209.14	208.09	207.82	208.98	210.83	209.15	207.67	209.28	207.84	209.48	207.54	208.72	206.91	209.43	208.76	210.01	208.82	207.99	207.59	208.86	206.84	209.23	210.08	209.2	209.15	209.6	209.03	209.18
206.06	206.35	205.62	205.5	204.53	204.07	205.66	205.25	206.85	206.55	206.11	205.64	205.71	204.51	205.87	205.43	204.23	205.25	205.12	204.75	205.9	205.81	203.56	205.78	206.39	205.88	206.41	205.33	205.71	206.6	205.39	205.91	203.94	203.9	206.22	204.38	204.49	205.38	204.9	205.01	207.08	207.19	204.57	206.78	205.06	204.66	203.76	205.28	205.7	206.4
216.09	215.43	218.44	216.36	216.78	218.39	217.7	217.26	216.15	217.24	215.8	217.84	217.14	217.34	216.64	216.22	217.23	217.08	216.37	216.82	217.06	216.67	217.03	216.98	217.41	217.15	216.5	216.53	216.37	218.66	216.59	217.45	215.86	216.76	216.69	217.39	216.75	216.75	216.62	218.42	218.37	218.7	216.52	217.54	217.63	217.8	217.37	216.23	216.94	217.65
208.21	209.06	208.51	210.63	208.23	209.53	207.91	209.52	209.19	209.59	207.44	207.65	210.21	207.7	206.92	208.33	207.47	207.51	208.23	210.11	207.76	210.1	209.43	208.28	210.32	207.92	208.12	208.35	208.04	209.03	208.81	208.89	208.98	207.4	208.56	208.56	208.04	207.69	209.16	208	208.48	207.59	208.55	208.94	207.08	208.95	210.16	207.13	208.56	208.66
200.39	200.18	200.19	200.4	199.24	200.01	201.31	201.08	199.69	201.17	200.23	198.92	200.46	200.59	200.62	200.91	200.11	200.31	200.5	199.93	200.73	200.6	199.77	201.44	200.68	202.19	200.28	201.36	201.73	201.13	200.26	201.22	201.66	200.44	200.97	200.62	201.05	201.11	200.91	201.19	200.35	199.64	199.39	200.45	201.16	199.23	200.26	200.05	200.79	200.27
207.05	206.87	208.51	206.29	208.41	208.08	209.03	209.55	207.37	208.95	208.49	206.87	208.95	208.22	206.71	207.19	206.45	207.51	208.29	206.87	207.44	207.55	210.28	207.57	207.98	207.49	206.74	207.11	207.32	207.98	208.26	208.55	207.91	207.68	207.48	206.96	207.62	207.26	207.89	207.26	208.72	207.12	208.39	206.73	208.57	208.06	207.03	209.15	206.9	207.6
197.46	199.09	198.6	197.86	198.21	200.04	199.48	197.38	199.25	197.12	197.16	197.97	197.58	198.15	198.3	198.6	197.15	196.47	198.24	198.5	196.5	198.15	196.75	198.55	199.03	198.38	199.43	198.65	196.64	199.18	198.1	197.78	198.24	196.94	198.13	197.19	197.54	199.01	199.12	199.01	198.82	196.36	197.76	197.78	197.59	198.22	198.62	197.46	198.4	196.18
210.97	210.42	210.45	213.24	211.07	211.75	211.75	211.84	211.72	211.75	212.2	212.6	210.47	211.01	210.45	211.99	212.68	211.58	211.45	210.69	212.83	210.76	210.79	212.86	212.78	210.35	211.66	210.05	213.23	210.88	212.73	211.62	212.04	213.32	211.34	212.06	211.54	212.25	212.41	210.68	211.17	210.73	212.97	212.05	211.4	211.23	210.59	211.66	211.99	211.18
208.52	207.24	206.56	208.5	208.96	208.27	207.14	209.31	205.76	207.02	208.25	208.89	208.62	208.52	207.2	208.01	207.65	207.56	206.37	207.7	208.34	208.25	208.63	208.85	207.45	207.56	206.44	206.92	207.58	206.76	206.66	207.49	206.82	207.97	207.54	207.08	207.29	206.43	208.97	207.44	208.66	208.14	207.83	207.69	209.38	208.4	207.45	207.17	207.16	207.86
199.84	199.33	199.97	199.65	198.86	197.7	199.17	200.25	199.36	199.29	198.97	198.38	199.15	198.69	198.18	198.69	200.81	198.45	200.7	199.15	200.1	200.48	199.17	197.17	198.84	199.96	201	200.12	198.73	201.52	200.2	198.03	199.94	199.5	199.86	199.36	199.31	200.43	198.8	200.1	200.83	201.26	199.06	198.24	200.31	197.86	198.89	199.07	198.91	199.72
195.4	194.12	195.84	193.76	193.66	193.96	196.03	195.99	196.28	195.29	195.43	195.75	193.58	193.21	195.63	195.74	194.93	194.33	194.93	194.82	195.85	196	194.31	194.79	195.98	195.43	194.81	195.37	194.06	195.12	194.62	194.44	195.65	194.51	196.4	194.28	194.46	194.36	194.43	195.71	195.08	194.24	193.97	195.04	195.45	195.04	196.86	195.01	194.92	194.48
205.32	203.95	204.72	203.45	202.78	202.92	202.87	204.55	203.82	205.17	205.73	203.7	204.34	202	203.78	203.73	204.76	202.7	203.74	204.37	204.03	203.77	204.36	203.09	203.24	202.96	204.17	202.27	203.36	203.65	204.45	204.53	203.99	204.63	204.04	203.03	203.97	202.92	201.52	204.1	203.16	204.58	204.67	205.15	203.2	203.32	203.12	203.63	203.11	204.81
208.42	209.01	208.5	209.97	205.24	207.78	208.28	207.01	209.46	207.85	208.25	207.98	208.75	208.56	206.04	207.75	206.66	207.11	208.57	208.12	206.15	206.54	207.95	207.43	207.95	208.33	206.82	208.96	206.92	208.32	208.03	207.3	207.55	208.43	207.8	207.72	208.44	208.39	208.35	208.08	207.99	207.38	206.22	208.09	207.9	208.43	209.14	208.5	207.94	209.37
202.65	201.45	202.01	201.93	203.29	200.53	202.51	201.48	202.87	203.79	202.97	201.61	203.11	202.13	202.99	201.93	203.14	202.59	203.68	203.68	203.1	200.95	203.16	204.7	201.47	202.2	202.47	202.28	203.14	202.51	203.18	203.19	202.57	201.07	202.16	202.35	201.68	203.22	203.22	200.35	201.14	204.05	202.54	202.36	202.64	202.71	201.57	201.51	203.37	201.52
209.96	208.35	209.53	208.89	210.91	209.98	209.88	209.36	208.93	211.58	209.75	210.25	210.19	208.98	210.37	208.74	209.65	209.6	208.83	209.18	210.36	208.72	208.31	209.28	208.72	210.04	209.33	209.65	208.67	210.48	209.22	210	209.38	209.67	210.57	209.53	208.72	210.87	209.63	209.64	209.57	210.36	209.5	208.73	208.82	210.18	210.51	210.09	208.91	208.72
203.19	201.18	201.98	201.98	202.25	202.89	202.88	203.36	202.8	202.37	201.7	201.48	202.81	201.86	201.29	202.27	202.61	201.29	202.8	203.24	201.85	202.46	201.84	202.12	201.14	204.26	203.4	204.34	201.71	201.75	202.72	202.65	201.56	202.92	201.73	203.4	201.37	202.33	203.64	203.47	202.36	201.07	201.39	203.12	201.82	202.64	202.27	201.96	203.11	202.15
218.29	218.57	217.25	218.37	217.85	217.92	216.14	218.53	218.43	218.24	218.03	219.67	216.78	217.39	218.34	217.85	217.44	218.17	217.78	216.93	216.38	216.52	217.09	216.62	216.99	218.02	217.57	218.07	218.26	217.81	217.9	219.1	216.75	217.29	216.19	217.56	217.35	216.68	218.42	218.06	217.59	217.97	218.68	217.69	217.54	218.93	217.78	217.33	217.93	218.24
211.14	210.07	212.79	213	211.93	212.25	210.62	210.76	210.78	212.74	212.18	210.81	211.99	212.3	212.26	211.72	211.91	211.54	210.62	211.91	211.1	211.23	212.03	211.25	211.9	213.44	210.07	210.02	212.59	212.24	212.44	210.53	212.68	213.07	213.39	211.95	211.5	213.22	212.53	212.47	212.18	210.98	212	211.29	211.15	212.78	212.78	210.51	211.41	212.15
207.94	207.62	209.29	208.66	209.44	208.66	208.82	208.24	209.14	209.09	209.27	208.86	209.73	208.75	209.72	208.31	209.28	208.43	210.43	208.18	210.22	209.55	210.48	208.61	211.12	208.98	209.51	207.06	207.53	208.69	209.9	209.3	207.66	210.67	209.26	210.37	208.48	207.99	207.59	207.9	209.15	208.5	207.51	210.05	211.45	208.93	207.53	211	209.1	206.94
200.57	200.43	201.34	199.16	200.54	200.01	200.56	199.64	200.91	199.85	200.18	199.73	200.24	200.87	199.84	200.03	199.81	202.21	199.63	200.68	201.44	199.81	201.22	199.48	201.29	200.12	199.22	199.42	199.11	199.62	200.4	199.8	201.32	201.41	200.1	200.53	200.36	200.56	201.26	198.87	199.7	202.48	199.56	201.82	200.68	199.75	199.01	200.38	201.77	200.15
201.7	202.21	202.37	204.32	202.79	203.52	202.49	200.24	204.96	204.43	204.3	201.86	202.86	202.87	203.51	201.98	202.27	203	203.66	204.04	203.09	204.57	202.91	202.6	202.39	202.23	203.02	202.66	203.03	203.02	203.42	201.77	202.75	201.68	202.67	201.45	202.15	201.66	202.83	202.69	202.53	203.59	203.93	203.84	202.16	202.92	204.59	201.14	204.67	203.36
211.89	211.03	212.67	210.8	210.37	211	210.25	212.12	211.97	211.63	211.02	210.24	211.24	211.25	211.52	212.7	211.72	210.13	210.65	211.18	210.67	210.57	210.76	211.34	211.52	212.46	210.79	211.3	211.81	211.59	211.05	210.73	210.77	211.88	212.39	212.62	212.13	211.33	212.97	211.19	211	210.24	211.63	211.56	212.44	210.73	213.24	210.77	211.78	212.35
201.73	198.79	200.25	201.47	199.69	201.7	200.73	203.18	200.34	201.08	201.14	200.42	198.79	200.53	200.48	199.52	199.23	202.6	200.72	201.89	200.44	200.12	201.28	199.77	199.8	201.26	201.29	200.14	201.45	200.18	200.03	199.36	201.55	200.92	199.1	199.57	199.89	198.73	199.72	199.37	200.25	200.43	198.31	200.29	200	201.37	200.55	200.06	200.88	201.84
213.19	210.95	212.01	210.49	210.86	210.5	210.9	210.46	212.87	212.48	212.39	211.73	212.84	213.95	211.51	212.2	211.94	209.41	211.92	210.51	212.37	212.43	210.83	212.18	211.8	210.06	211.58	210.49	212.08	210.9	213.81	211.06	211.31	210.61	211.83	212	211.59	211.85	212.87	212.13	212.64	210.43	210.42	211.33	211.98	212.71	210.71	210.31	213.13	210.88
210.18	210.77	209.51	209.25	209.1	208.87	209.07	210.43	210.43	208.58	208.93	209.33	209.59	210.58	209.87	208.32	209.13	209.87	210.01	209.45	209.71	210.34	209.03	210.65	208.95	210.58	210.79	208.54	207.1	208.33	210.37	209.76	208.42	210.14	210.89	211.73	210.3	208.77	208.05	210.2	210.11	209.12	211.3	208.87	210.46	209.97	208.16	209.61	210.4	209.08
206.51	205.88	205.62	206.39	206.57	205.9	206.34	204.71	204.27	206.05	206.15	206.17	205.71	207.56	207.35	207.23	206.4	205.54	208.06	205.93	206.91	205.19	206.99	204.86	205.68	207.13	205.59	206.46	207.98	207.34	205.33	206.37	206.64	204.49	205.82	205.55	205.84	207.45	206.88	206.65	205.84	207.23	206.14	207.28	207.37	205.2	205.93	206.44	205.33	205.91
213.28	211.79	209.89	211.63	211.81	211.06	212.44	211.73	211.79	211.41	212.1	211.17	210.59	211.9	211.24	212.19	211.72	212.37	211.41	211.77	211.88	211.46	210.43	212.98	211.45	211.76	211.85	211.25	210.23	212.13	212.02	211.25	210.45	212.48	212.02	212.14	213.71	210.87	212.29	210.76	212.87	210.38	213.94	210.24	212.21	210.86	211.78	212.84	212.35	211.52
206.85	206.05	207.58	206.37	207.94	206.08	207.5	207.46	207.22	207.5	206.53	206.96	207.16	206.06	206.31	207.58	206.71	204.91	206.7	207.93	206.81	205.1	206.94	204.94	206.22	207.04	207.06	207.03	207.22	206.16	206.25	206.3	206.26	205.9	206.79	207.34	205.61	205.38	207.64	205.7	207.57	205.67	206.1	206.03	206.19	205.3	205.73	206.92	207.01	207.32
200.41	200.54	197.21	199.2	198.91	199.85	198.33	198.53	198.72	198.6	198.02	198.64	198.78	200.02	199.3	199.29	199.03	199.09	199.09	198.41	198.18	198.42	199.92	199.24	198.97	198.24	198.19	197.96	197.73	198.61	199.38	198.94	197.33	198.06	197.38	198.66	197.52	197.41	198.05	198.77	200.29	197.75	199.32	198.19	199.68	198.26	198.78	197.68	198.3	199.65
[truncated: 299 more rows]
[truncated: 150 more columns]
