# Supplementary material for: Genetic dissection of main and epistatic effects of QTL based on augmented triple test cross design
Source: PLoS One. 2017 Dec 14;12(12):e0189054. doi: 10.1371/journal.pone.0189054 (PMC5730204; doi:10.1371/journal.pone.0189054)
Supplement: S6 Supporting Information — (ZIP) [file pone.0189054.s006.zip › z1_1500_0.2_10.csv]

212.98	208.57	210.51	211.21	213.72	205.13	206.85	206.41	212.17	205.41	205.21	210.43	210.16	209.29	209.89	208.54	204.77	201.93	205.86	208.31	208.03	211.36	208.61	207.42	205.96	210.55	212.74	206.22	205.19	207.19	208.98	210.33	212.7	206.79	205.25	204.77	207.97	210.46	205.6	208.75	210.86	205.62	212.84	212.26	212.97	213.9	205.09	207.32	209.82	209.6
220.71	216.56	221.14	218.25	221.48	217.16	223.62	217.69	215.68	211.61	214.68	216.94	217.39	214.65	214.39	214.47	214.25	216.64	220.17	219.26	216.84	212.3	219.61	217.21	218.17	220.31	220.46	213.46	211.93	215.71	221.29	218.41	220.36	213.26	216.98	213.93	215.07	214.35	218.3	217.33	213.93	220.01	217.3	216.06	215.7	213.94	219.25	220.54	214.65	216.61
204.88	211.31	213.04	205.35	209.35	213.27	207.16	207.22	208.87	212.55	212.17	211.46	210.18	209.9	209.13	211.24	209.31	209.99	208.96	208.58	209.92	206.91	214.68	205.75	211.9	210.35	209.18	211.1	210.36	206.93	211.33	206.08	210.39	212.15	205.3	207.55	210.42	208.36	206.6	210.92	209.23	204.59	211.55	208.53	209.01	209.65	207.29	209.31	208.93	210
211.4	207	206.94	205.72	208.74	210.05	211.67	208.81	213.38	213.59	210.72	209.64	206.81	208.18	212.4	208.38	208.08	205.79	212.11	206.61	209.22	212.59	212.6	207.26	207.15	210.95	212.09	209.72	206.19	207.89	207.18	206.88	209.21	204.42	207.62	214.93	212.11	209.95	209.77	208.18	211.49	210.98	207.67	207.06	208.33	210.39	204.78	212.1	205.43	209.95
208.14	213.49	208.55	211.23	204.72	211.63	209.46	207.36	209.27	210.9	209.34	207.54	207.25	209.58	205.69	207.6	206.45	206.08	208.05	211.72	209.16	208.32	208.77	212.69	216.87	210.7	210.61	209.81	208.49	209.14	210.61	209.36	208.14	213.55	211.02	211.01	212.58	210.96	210.75	206.78	210.04	213.63	204	209.7	209.75	212.04	207.66	207.52	208.05	210.24
207.49	209.84	203.98	208.02	205.91	211.79	211.58	212.53	204.29	211.36	212.67	208.18	209.4	209.15	214.95	211.59	205.7	208.1	210.04	208.55	207.5	209.44	209.38	208.12	207.6	212.41	207.21	206.53	211.22	209.23	208.79	207.87	207.99	206.01	208.21	212.21	206.72	209	209.06	210.4	210.43	205.55	205.12	204.66	207.1	208.8	212.15	206.9	211.33	206.72
206.39	205.5	202.8	204.04	203.6	201.31	201.46	200.01	204.81	202.99	202.3	203.34	203.38	203.21	206.52	202.35	203.93	209.11	203.27	203.4	206.41	202.84	201.89	207.5	206.07	203.76	203.05	200.73	206.27	201.75	207.24	201.75	203.16	203.92	202.64	209.19	205.16	202.75	208.12	201.91	200.06	209.11	202.3	205.11	205.24	201.81	206.7	204.44	202.35	202.71
207.04	205.3	214.2	208.75	209.51	211.25	206.94	208.3	210.75	209.46	208.75	211.53	207.18	209.46	210.6	211.59	208.41	206.31	208.9	210.86	205.54	209.16	209.72	210.24	207.75	206.25	202.16	211.92	207.35	210.14	210.73	209.55	205.64	206.07	209.73	207.52	204.94	211.65	210.25	212.13	210.41	210.45	212.11	211.95	209.64	210.79	207.73	208.62	209.52	206.44
199.31	202.9	198.45	204.04	201.33	195.88	195.97	192.15	195.48	199.94	202.77	201.51	197.74	199.64	199.94	193.27	202.02	199.25	196.03	199.72	194.01	199.44	198.7	199.15	197.1	195.42	196.62	201.33	197.28	200.8	200.85	199.73	197.13	199.73	199.07	198.54	200.06	200.02	201.61	194.67	199.36	200.74	201.5	197.5	202.25	197.98	196.8	200.17	201.31	200.29
206.73	209.1	203.28	202.12	203.54	206.67	203.83	201.23	199.95	207.59	205.13	205.33	198.44	204.5	204.5	200.24	206.83	199.88	203.59	203.81	201.56	207.41	201.76	203.47	207	203.49	201.49	201.6	207.09	207.57	203.07	200.97	204.88	204.44	201.76	201.71	199.26	206.5	202.46	205.76	204.5	205.3	204.97	200.79	204.33	202.66	202.05	200.66	205.31	201.99
208.49	207.35	206.93	207.6	206.61	205.09	201.2	204.67	201.91	204.36	203.1	204.89	205.67	207.92	202.6	203.77	202.63	201.49	200.56	202.85	202.03	202.95	204.68	203.64	204.12	205.04	198.11	203.58	202.52	205.43	206.12	211.01	205.62	204.2	201.85	202.93	207.76	197.12	203.75	204.23	206.67	202.93	204.94	203.31	201.44	202.85	208.86	201.82	204.3	202.94
218.02	220.22	218.33	220.44	213.34	215.34	217.33	218.26	213.57	216.68	215.59	221.49	216.64	217.48	219.44	217.82	219.01	214.72	214.21	219.63	213.45	218.19	217.19	217.4	218.63	216.94	214.28	214.4	213.36	216.87	216.68	218.81	216.19	212.81	215.62	213.34	220.26	215.53	217.44	215.26	219.65	214.41	216.5	216.31	217.3	217.58	219.34	217.03	220.98	218.24
201.89	201.38	204.41	202.1	206.81	205.13	204.07	202.11	203.77	207.41	203.41	204.52	203.32	203.8	198.94	206.2	207.24	201.69	202.84	199.78	205.33	203.27	204.74	202.8	204.28	197.99	210.56	203.54	204.76	200.06	203.56	203.5	203.2	207.91	203.43	204.91	204.22	204.68	205.09	205.22	204.06	204.04	205.16	200.39	206.73	206.35	203.13	209.87	201.72	204.02
206.39	206.1	208.27	205.17	209.8	203.95	209.28	205.2	206.72	205.4	204.79	201.01	205.33	203.62	206.36	205.2	210.26	202.96	206.9	201.09	205.99	207.95	208.31	208.98	201.25	210.31	208.95	205.69	204.09	210.43	205.56	207.53	206.5	206.44	204.01	208.35	206.93	207.61	205.11	205.79	204.83	210.91	204.8	206.65	206.38	208.36	209.28	209.6	207.15	207.32
207.01	210.19	203.07	210.52	211.52	205.23	204.73	210.52	209.56	205.64	203.1	212.48	207.2	208.07	207.8	202.95	208.99	213.66	206.72	211.75	207.78	213.39	210.08	210.4	206.75	211.32	209.22	211.24	208.01	211.04	206.69	207.54	205.02	211.74	207.2	211.6	205.72	209.14	207.46	214.34	206.68	207.71	212.05	210.93	203.05	207.05	208.01	204.05	208.38	210.42
209.04	211.81	205.9	207.61	206.33	207.73	204.11	208.43	207.13	206.09	209.66	200.22	209.12	208.7	203.74	208.56	212.01	203.68	211.03	208.57	209.91	208.26	210.08	208.81	207.73	209.59	212.53	204.63	208.15	204.98	205.84	208.8	208.8	209.97	211.76	201.69	204.34	209.87	209.45	207.63	202.77	210.72	210.34	208.36	201.71	204.49	210.21	206.98	207.62	209.12
212.37	208.54	210.4	213.68	214.07	213.08	214.58	210.65	211.76	209.53	215.43	206.85	209.19	211.71	208.75	213.03	211.37	211.45	217.01	218.57	208.33	209.06	210.56	209.3	211.93	209.34	214.31	210.86	213.19	213.67	211.99	207.66	211.43	213.3	213.06	215.29	215.22	214.69	213.93	213.97	210.16	211.65	206.74	212.8	211.61	206.64	208.54	208.14	211.31	211.92
205.39	208.4	208.43	208.66	208.18	203.66	206.1	211.01	207.86	207.33	208.45	200.22	206.71	206.24	204.87	203.14	205.45	204.47	207.68	206.59	205.92	206.14	204.98	203.84	207.18	212.33	207.47	203.26	205.14	201.67	205.49	206.19	202.94	208.75	203.76	206.74	204.61	203.51	203.38	205.53	206.88	204.56	205.91	203.57	204.75	206.33	200.52	203.65	204.12	205.99
213.36	209.44	206.55	210.9	207.88	212.37	208.28	208.44	204.27	209.42	207.37	208.8	207.19	210.43	210.24	208.12	209.86	213.07	208.85	209.03	206.49	212.93	212.61	206.79	209.51	207.31	209.67	210.25	205.25	204.86	208.74	207.06	210.27	205.54	207.74	207.25	210.56	208.74	203.93	208.07	211.03	207.57	210.13	209.21	209.6	209.9	211.16	208.86	211.21	211.27
208.45	207.62	211.7	206.25	210.7	206.54	211.53	206.03	210.06	208.67	206.17	207.71	210.19	206.59	204.63	209.27	206.09	205.92	203.61	205.39	209.63	209.41	209.68	208.84	210.35	207.5	212.71	206.99	210.32	211.28	210.74	209.39	206.78	210.9	212.08	209.9	210.95	213.82	208.74	210.09	206.83	207.32	206.44	212.1	207.73	205.7	209.54	209.39	203.68	211.29
206.85	202.65	205.95	209.99	208.98	207.38	206.03	206.94	210.02	212.73	207.96	207.59	202.45	209.97	209.67	209.56	212.88	208.94	209.9	210.2	207.21	203.61	210.57	209.73	209.02	210.28	207.38	205.68	201.95	215.13	207.34	209.32	217.18	209.63	206.36	206.96	208.06	209.95	208.48	206.02	210.91	206.5	210.06	209.89	207.8	207.8	209.65	209.03	207.23	209.81
205.34	206.77	210.35	212.19	216.11	209.95	215.34	214.26	213.62	212.33	214.04	212.03	211.54	215.07	212.52	216.72	216	217.15	212.04	212.39	213.52	211.56	212.36	213.53	212.18	212.91	216.37	216.01	212.15	210.82	212.54	211.29	212.98	212.22	214.32	214.4	211.27	212.07	211.38	218.45	213.47	213.51	216.01	211.44	211.69	212.49	214.61	211.27	211.9	207.01
214.29	214.3	212.91	211.76	214.16	211.59	211.48	215.03	213.44	210.72	208.88	212.03	211.21	210.52	210.14	211.77	209.96	213.31	212.14	214.11	214.34	215.85	213.56	212.25	213.65	211.57	209.24	211.49	209.25	215.52	213.16	214.87	213.2	210.8	211.86	216.1	212.18	210.72	214.05	213.43	209.06	214.95	212.08	209.62	210.38	207.35	210.86	206.38	213.01	212.92
208.73	210.61	212.23	206.13	205.92	208.82	205.17	202.85	206.42	210.61	209.26	208.34	207.37	210.92	208.26	207.43	209.62	207.58	207.02	206.91	211.91	210.26	208.6	209.27	209.47	204.65	207.87	204.43	205.97	207.75	205.41	212.56	210.31	212.63	207.35	209.82	207.37	209.26	208.41	208.55	206.36	204.8	205.46	206.5	208.01	207.63	211.89	209.36	208.41	204.73
219.98	214.77	214.46	215.39	218.13	214.23	215.49	220.3	216.72	214.07	216.71	216.28	218.53	219.58	214.28	216.3	216.66	214.27	217.54	215.06	217.29	216.46	218.99	213.71	215.75	213.8	215.72	216.18	214.54	217.48	218.46	215.71	219.15	216.09	220.01	219.79	216.92	219.05	217.92	218.7	213.14	216.09	216.12	217.63	218.28	217.77	212.56	216.74	217.78	219.05
200.46	202.44	202.59	198.34	199.14	199.1	199.47	202.58	204.67	198.08	198.19	197.39	196.06	198.93	202.26	201.74	199.89	202.64	196.31	195.55	195.35	197.95	194.56	199.93	200.42	198.01	198.07	198.65	195.91	203.72	200.18	197.42	196.56	196.31	197	202.21	202.15	200.83	195.03	200.11	197.67	201.68	197.13	201.44	203.28	197.93	198.67	199.37	200.63	205.05
211.4	207.98	208.4	211.07	208.34	212.73	212.55	211.46	214.31	214.1	211.2	210.46	211.54	217.84	215.35	212.34	213.36	205.59	213.65	211.95	208.72	213.63	213.84	212.73	211.83	210.57	214.18	212.34	211.72	212.51	212.76	212.94	213.53	209.56	207.24	208.03	207.6	210.92	213.93	212.35	215.26	212.27	211.31	214.87	213.02	211.24	207.32	213.61	211.05	214.87
198.05	198.35	197.38	204.07	197.66	198.21	197.19	198.18	193.33	197.24	196.5	199.44	199.85	198.24	201.44	196.16	196.54	194.61	203.1	201.95	200.49	198.25	194.8	203.3	200.18	198.46	196.82	194.42	202	199.65	199.67	199.9	197.67	197	201.81	195.16	199.43	198	202.25	195.05	195.12	195.8	204.8	196.68	201.93	197.01	196.66	195.89	200.69	195.49
201	207.03	206.17	202.12	201.66	203.94	204.99	206.33	204.83	203.25	200.93	203.64	201.48	202.92	199.61	203.53	206.39	201.62	204.92	201.72	199.16	201.91	205.14	200.92	205.26	202.51	204.14	200.83	199.45	202.63	203.67	201.75	202.19	198.67	204.56	200.58	202.32	206.85	202.44	206.22	198.78	199.47	205.71	200.57	198.1	206.49	204.19	202.76	203.12	204.12
203.7	213.08	209.48	205.83	206.67	210.83	211.88	209.45	213.19	210.57	213.8	209.71	210.06	209.32	207.92	209.27	210.55	207.1	210.38	212	207.87	211.88	208.65	205.73	210.9	210.91	204.75	209.65	206.53	206.91	207.33	209.88	208.93	209.55	208.95	211.7	210.96	211.27	206.64	208.95	209.62	206.7	205.09	208.58	206.45	206.87	211.13	206.07	211.96	210.42
207.8	201.33	206.77	203.12	201.68	201.7	205.23	206.22	208.61	208.61	207.39	205.66	205.74	210.17	205.84	205.46	208.8	202.95	205.68	207.27	206.91	208.4	203.6	200.74	200.34	206.59	207.7	201.71	205.59	206.02	204.9	203.72	205.52	202.57	203.6	205.23	204.99	208.97	203.38	202.09	202.38	208.25	207.56	203.32	207.09	207.19	204.05	206.26	206.59	205.54
219.06	215.6	211.92	218.09	219.93	215.44	217.4	216.87	212.74	213.01	219.96	216.81	217.34	212.49	219.11	218.95	219.9	219.83	214.94	216.18	214.11	215.65	217.3	219.68	220.89	220.83	216.81	215.27	219.61	219.26	215.84	217.79	217.12	214.87	218.91	218.28	213.98	214.85	217.35	215.24	220.56	222.32	211.2	212.65	220.41	214.91	217.92	217.92	219.53	217.88
211.88	219.09	216.01	218.35	215.62	217.39	214.42	221.65	214.32	218.4	216.87	216.42	214.45	213.11	219.29	218.4	217.81	218.44	216.57	214.72	217.9	218.11	219.6	218.72	213.59	219.92	215.21	213.82	214.52	216.74	215.92	218.82	220.73	217.21	218.68	215.69	219.28	220.35	216.43	214.32	218.56	214.56	217	217.05	216.74	217.66	214.07	219.36	213.2	216.34
203.85	204.29	202.12	204.66	204.03	206.12	201.73	206.09	204.37	203.24	199.85	203.48	203.35	206.67	208.25	207.12	202.59	201.82	201.09	199.86	203.74	205.64	203.24	205.55	204.53	203.92	200.03	205.4	199.76	204.45	205.83	204.25	202.88	202.89	206.47	203.81	206.19	208.53	204.89	204.43	207.14	205.55	204.72	202.3	202.32	201.33	208.06	206.51	206.34	204.47
200.12	196.92	197.98	201.07	197.02	204.66	204.91	202.63	204.32	197.81	199.92	201.43	202.77	205.06	199.97	204.76	198.41	199.21	198.11	198.47	201.63	196.69	194.95	200.92	197.21	195.21	199.48	200.76	204.99	196.41	201.13	200.04	198.44	200.44	198.04	196.19	205.37	199.72	193.24	201.4	196.45	201.08	199.01	198.45	200.18	196.52	199.65	198.24	199.89	202.72
211.69	209.63	204.45	204.73	203.37	208.12	207.27	209.85	207.34	211.68	208.21	201.99	206.92	210.49	205.67	209.23	208.73	206.29	205.09	207.92	205.75	209.28	206.7	207.5	206.11	203.51	208.43	213.19	211.55	205.59	209.14	207.22	206.6	208.84	209.92	209.33	210.66	206.7	208.66	208.81	210.56	207.21	206.1	207.49	206.24	208.96	206.85	207.9	211.21	209.68
207.72	208.45	210.53	206.78	204.89	201.97	208.85	205.55	206.56	204.1	206.34	208.23	205.09	206.79	206.64	211.57	206.84	209.47	206.78	213.99	213.63	205.65	210.05	206.06	206.9	205.8	207.26	206.19	208.2	203.56	211.47	204.94	211.09	206.81	207.96	206.25	210.67	211.55	206.44	208.83	210.08	208.67	208.67	207.43	203.33	206.87	208.03	210.82	211.26	211.93
206.07	206.49	201.72	200.28	203.58	204.45	206.95	199.5	202.31	204.74	204.66	203.99	201.68	206.96	202.34	198.42	198.41	205.09	202.34	200.9	207.89	203.31	203.49	201.49	201.61	206.29	199.45	202.39	203.93	198.97	201.08	201.3	202.45	202.83	206.98	200.65	199.7	203.86	197.86	202.32	205.86	200.58	201.82	200.56	204.41	198.13	201.77	201.9	202.74	199.62
208.76	205.94	211.84	205.88	212.92	205.89	211.14	210.3	207.98	208.22	208.41	212.31	209.55	204.48	208.39	210.21	209.46	206.23	207.96	206.46	208.52	209.7	203.65	207.33	209.25	207.28	207.79	210.88	211.45	209.38	207.84	206	207.5	207.49	210.13	203.47	210.72	204.21	212.54	205.58	205.42	209.78	204.5	212.24	206.96	210.25	205.68	205.12	208.34	203.2
202.77	207.77	205.47	207.61	200.38	204.79	207.04	203.11	206.92	200.54	201.39	206.61	207.36	201.4	199.84	205.8	202.65	203.09	202.83	206.65	202.97	207.42	199.15	207.68	202.39	203.31	200.65	204.18	206.92	202.11	207.16	203.06	205.49	204.63	205.35	205.3	205.87	202.51	203.36	205.79	203.07	197.92	201.15	202.23	203.94	199.14	202.31	202.68	202.78	202.52
211.42	211.01	210.24	209.48	211.55	204.83	210.77	204.73	210.08	207.91	209.1	210.03	209.79	206.9	207.11	210.14	207.2	209.41	210.24	207.6	205.8	203.97	207.27	212.33	207.5	208.28	206.89	211.26	206.95	204.97	207.81	212.53	206.12	208.65	207.37	211.31	207.29	208.43	205.49	212.42	210.03	202.96	207.25	206.54	206.77	209.56	209.05	205.53	207.38	206.53
204.37	211.87	207.65	207.28	204.8	204.56	208.87	207.67	207.01	208.14	204.76	205.21	208.5	210.76	208.4	203.64	207.3	205.21	210.83	207.82	206.09	206.74	213.31	206.14	204.71	206.43	210.9	209.65	212.18	206.54	206.55	204.82	209.11	207.27	206.92	204.94	207.47	203.64	203.72	207.69	209.25	207.13	209.27	210.03	205.81	202.44	204.6	207.33	209.19	207.27
207	208.48	209.67	211.67	207.12	209.68	210.79	200.76	204.31	211.81	208.61	213.27	211.68	213.67	211.65	208.59	207.04	205.59	210.37	206.44	212.86	210.45	213.82	206.95	210.53	210.4	212.01	208.95	207.93	210.56	212.4	211.74	204.68	204.8	210.3	211.64	209.25	213.23	209.2	211.22	205.71	211.5	207.02	211.54	212.8	210.19	210.23	207.51	210.2	209.01
202.96	206.37	205.05	202.86	206.7	207.6	208	203.03	204.21	208.56	206.62	201.19	207.96	204.21	209.81	204.17	203.18	205.04	205.02	208.91	206	205.67	205.93	210.15	203.08	205.62	207.89	204.11	205.63	206.69	207.48	209.55	203.6	206.86	205.42	207.18	204.98	202.09	206.55	204.48	206.58	203.36	200.92	207.12	205.46	206.41	209.17	207.39	207.17	205.47
215.47	219.19	220.16	212.12	219.82	216.79	214.57	217.1	220.78	218.78	218.65	216.82	215.99	215.74	219.33	215.81	215.22	215.68	213.23	220.81	220.01	221.03	221.72	217.66	214.18	215.61	220.18	219.76	219.82	214.88	213.13	221.3	217.89	217.89	220.41	218.15	212.09	218.61	215.94	217.55	214.51	211.37	223.61	220.93	221.36	222.51	219.24	216.56	219.76	217.97
203.82	206.86	203.26	203.24	204.9	201.15	201.66	206.84	204.7	204.51	202.71	204.15	208.02	206.55	205.47	202.01	201.28	208.13	202.36	203.38	204.13	198.68	202.76	200.51	206.23	201.43	206.51	204.85	206.76	202.16	205.51	202.53	202.85	202.35	201.55	208.15	205.23	203.38	201.53	204.25	204.77	200.27	204.65	197.47	203.52	199.32	201.46	204.64	204.49	202.97
206.94	211.48	208.77	211.79	207.19	209.35	215.49	208.44	206.17	208.17	211.2	209.62	212.26	203.42	209.75	208.65	211.12	208.72	206.71	210.34	207.87	209.01	204.2	207.68	207.65	207.33	211.73	206.09	212.8	208.58	204.55	210.49	205.5	207.08	205.57	208.71	212.12	209.11	207.51	202.62	209.49	205.69	207.21	209.68	211.27	209.54	211.16	204.37	210.24	211.6
204.79	207.6	212.92	211.18	209.48	212.09	210.47	209.42	208.03	207.54	213.28	210.99	209.45	208.79	205.31	214.08	206.4	207.4	213.04	209.27	206.81	207.91	210.83	208.64	208.95	208.86	208.5	213.2	206.93	211.56	208.68	211.36	209.42	212.7	215.19	207.47	206.27	207.85	208.4	211.36	206.62	211.5	211.01	211.98	206.58	204.45	206.19	213.05	205.38	211
212.09	211.71	213.52	213.82	214.54	217.89	212.25	215.77	215.04	212.19	213.81	211.83	214.84	213.91	211.17	207.86	212.11	215.45	213.99	208.48	214.41	214.92	213.58	211.36	212.08	211.5	218.87	211.74	216.31	213.94	211.34	211.44	208.9	212.89	210.76	218.46	213.93	216.27	214.33	215.28	212.29	214.29	218.98	212.58	211.87	217.1	214.89	214.54	216.23	212.1
208.8	203.96	207.09	209.29	211.98	207.6	208.57	212.32	208.91	211.76	207.63	208.95	206.86	209.11	204.45	208.82	205.93	208.32	209.77	206.73	209.97	210.56	212.19	207.55	210.42	207.5	205.2	208.77	211.81	204.7	209.47	211.7	206.61	210.05	209.92	210.21	207.19	206.59	207.09	205.18	211.29	210.11	206.41	210.78	210.38	208.55	204.58	208.04	209.58	211.34
194.23	195.21	187.44	191.88	194.18	195.08	192.37	194.53	197.75	197.6	191.75	196.92	195.03	197.65	191.36	192.32	192.92	194.21	189.27	193.43	197.33	194.39	195.23	196.82	195.71	193.38	199.81	194.41	196.84	195.24	197.26	193.27	190.46	197.9	195.86	191.18	197.78	195.03	195.88	192.74	190.83	189.66	195.03	198.03	191.23	192.2	193.5	192.92	196.62	194.96
202.72	203.7	196.93	204.3	200.8	198.54	199.91	198.4	201.58	202.58	198.66	196.45	196.15	201.5	200.67	197.42	204.54	201.92	200.61	201.63	203.36	199.3	200.65	198.6	196.44	196.89	199.71	201	200.72	200.53	201.71	199.56	200.14	198.39	198.86	200.23	197.06	203.65	206.86	200.61	200.09	201.35	194.57	200.31	197.07	202.66	199.28	200.01	200.57	202.48
207.33	203.83	206.23	209.44	209.92	206.84	207.92	205.17	212.36	210.56	208.37	207.8	204.26	209.32	206.4	210.31	209.99	206.65	205.94	211.27	208.52	206.99	202.33	209.95	209.69	207.8	208.79	205.56	207.94	208.23	208.98	209.86	207.26	208.25	207.81	210.5	210.65	208.66	206.85	208.58	211.77	209.68	214.63	209.99	208.7	208.14	206.51	209.11	211.04	208.47
210.75	212.03	211.42	212.88	217.16	206.55	212.53	213.79	212.4	210.89	210.07	212.5	211.68	207.7	214.51	213.16	215.87	213.25	212.01	210.99	214.17	210.1	211.53	213.56	216.45	212.56	212.69	207.09	214.51	215.27	211.62	213.91	213.43	208.84	207.01	218.75	212.49	210.15	216.13	217.24	215.1	215.71	211.14	209.56	210.55	210.68	210.72	211.12	207.39	213.1
212.51	210.77	213.68	210.72	211.16	215.17	211.16	214.03	212.45	211.33	209.15	211.94	208.53	212.58	214.25	215.66	213.37	212.49	213.69	208.49	213.42	209.27	208.04	207.9	214.38	210.79	208.16	212.86	211.37	213.67	218.51	214.51	213.77	209.7	212.86	215.91	208.49	209.12	209.42	210.92	214.51	208.66	209.82	212.22	216.18	213.7	212.79	211.77	212.21	207.48
203.39	202.69	205.35	202.27	198.27	202.28	204	201.61	202.78	201.77	205.72	200.81	208.35	202.13	205.94	205.27	204.71	202.83	203.8	206.01	202.27	202.11	205.31	201.79	201.49	203.85	204.71	204.93	206.9	206.66	199.82	202.27	202.62	200.07	207.32	205.07	206.69	204.68	202.15	204.98	203.14	204.16	201.1	206.7	199.93	199.1	204.07	202.95	205.04	201.15
216.3	215.01	219.29	215.72	217.54	217.64	218.18	217.15	220.2	218.01	218.6	216.09	217.77	215.12	214.6	216.78	216.96	213.96	218.36	219	219.99	212.4	216.9	215.79	215.34	220.79	217.64	217.32	222.21	216.76	217.07	213.84	216.63	216.74	214.83	216.54	214.36	213.98	218.86	218.84	216.47	215.25	217.87	217.59	217.77	214.1	214.11	220.36	216.05	218.64
216.87	218.33	219.76	214.13	217.94	220.85	216.41	215.66	223.5	216.99	217.81	218.52	218.23	217.36	216.13	219.14	215.63	216.28	219.46	221.52	217.31	214.78	218.96	214.68	222.29	220.52	221.21	219.24	218.25	215.89	214.39	219.67	216.55	216.6	215.48	216.02	217.07	216.89	217.98	218.4	210.7	216.11	214.93	217.9	216.16	214.08	216.99	217.45	217.69	216.32
207.46	205.52	206.84	208.63	201.93	205.74	202.66	205.75	203.15	203.92	207.22	209.12	208.96	207.45	209.07	207.44	205.02	204.28	210.19	206.67	206.59	201.13	202.48	205.13	203.64	205.94	206.1	208.03	210.65	201.4	207.16	208.04	204.91	206.63	207.03	209.71	206.76	206.12	207.05	204.89	202.84	206.8	207.96	205.2	203.28	202.38	205.15	208.48	202.54	201.5
211.96	218.45	210.36	211.22	212.87	212.16	216.08	211.23	211.08	214.21	212	217.07	213.55	212.34	215.45	213.01	209.46	214.75	214.87	212.04	211	210.07	209.87	216.4	215.77	213.15	211.5	213.98	212.21	212.62	215.61	213	217.67	212.06	209.12	214.06	209.86	212	215.01	216.31	212.05	211.13	213.56	214.98	215.52	209.84	214.65	214.09	205.79	209.01
205.02	211.23	208.13	206.68	208.01	206.66	202.44	204.63	210.89	211.95	207.42	206.68	206.33	210.21	208.73	205.76	206.8	206.47	208.1	205.16	210.72	207.74	213	207.82	206.27	205.9	211.04	208.76	204.65	204.31	208.18	208.29	209.55	208.19	207.86	205.89	202.95	207.4	207.13	204.01	209.89	212.12	203.81	207.68	206.01	207	205.98	206.44	206.83	209.92
216.45	219.25	215.33	217.89	217.23	214.3	214.37	213.61	217.48	218.54	215.41	218.77	218.72	217.7	217.82	215.02	217.14	212.08	216.67	215.16	212.55	217.28	215.59	219.3	213.73	213.83	223.77	217.75	219.32	214.71	215.59	217.23	218.4	221.19	213.23	213.06	212.53	214.37	214.56	213.44	217.95	219.79	221.73	215.07	216.67	216.7	214.91	216.08	223.54	219.3
209.99	204.83	210.05	212.34	211.32	209.63	211.78	206.81	206.52	210.37	214.91	211.82	210.75	210.16	209.3	208.97	208.26	207.89	208.84	208.37	210.45	211.38	209.92	207.9	214.83	209.34	207.82	208.18	207.91	213.46	210.18	209.41	209.82	209.05	204.33	209.72	209.44	205.45	212.11	210.39	208.11	210.79	208.96	203.44	212.33	211.54	210.44	211.11	213.25	208.86
196.5	201.35	205.86	201.05	201.4	201.59	200.22	199.74	200.81	198.19	201.31	201.82	202.09	201.31	200.36	200.15	207.3	201.31	200.74	197.8	201.08	199.17	200.26	204.68	193.82	201.25	204.38	199.91	193.04	206.44	199.71	201.84	204.76	205.18	199.82	199.94	196.14	205.98	199.14	197.98	202.99	203.32	201.57	196.31	197.16	197.15	196.92	206.47	198.37	202.82
202.19	201.52	204.07	207.67	206.31	208.67	205.96	206.12	205.92	202.42	203.13	204.12	204.73	203.18	204.55	202.96	203.91	206.79	201.04	207.5	203.31	203.36	206.82	206.55	204.13	200.71	200.77	205.9	206.03	203.25	199.69	200.48	204.27	205.26	204.92	206.97	206.5	203.3	208.44	203.04	204.74	203.56	203.2	206.1	207.94	204.11	202.04	206.7	198.1	200.55
211.19	206.36	209.84	211.68	213.88	210.74	209.67	205.83	208.36	208.15	203.11	210.06	204.75	205.41	207.14	205.48	208.15	211.84	207.91	203.96	208.26	210.86	214.37	210.24	206.53	209.15	206.39	206.71	209.58	211.61	206.82	205.9	207.63	210.33	207.02	208.97	207.65	209.21	208.23	207.27	208.02	206.83	208.51	203.92	213.44	209.37	206.2	207.89	205.99	205.83
208.82	214.29	217.2	213.86	212.27	211.26	217.63	211.8	216.65	212.33	211.95	207.84	210.59	208.69	210.16	208.77	212.2	211.11	213.04	215.38	211.5	214.22	207.78	215.23	215.9	213.75	212.62	214.22	209.47	206.51	211.35	215.08	210.36	211.82	212.14	210.96	218.66	212.09	209.49	210.1	214.16	210.61	214.1	214.42	213.48	213.23	213.9	209.08	208.61	213.77
197.19	193.86	195.48	195.6	198.66	195.77	194.93	192.92	192.03	197.2	194.46	197.83	197.14	194.05	193.6	193.6	197.57	198.9	188.6	197.1	197.24	196.05	191.42	194.48	196.34	189.91	194.66	192.88	198.07	199.96	195.78	193.51	193.47	197.79	194.29	198.28	197.69	195.18	194.28	200.86	193.84	194.87	193.22	194.51	197.38	196.5	197.09	196.69	193.62	190.87
206.58	207.77	209.19	210.28	206.45	210.51	208.17	210.8	204.71	212.97	205.35	206.15	205.22	208.74	208.36	206.68	203.49	209.71	207.3	206.85	208.23	206.69	210.37	207.22	205.84	208.43	209.82	205.87	209.91	208.52	212.91	204.16	207.89	205.11	207.07	209.51	210.3	203.58	207.25	207.42	203.81	208.17	208.12	207.63	209.6	207.07	209.08	204.9	206.83	207.18
207.81	210.44	208.01	203.68	211.74	208.45	205.78	209.68	207.59	206.34	208.05	208.73	210.9	206.65	208.24	209.79	208.48	206.25	205.65	210.22	204.18	206.29	207.47	210.66	206.32	208.91	206.21	209.78	209.91	207.41	206.3	205.64	207.24	205.38	203.39	205.67	207.64	208.96	207.4	207.74	209.54	211.88	208.09	205	204.89	207.37	208.02	207.62	209.41	205.19
203.06	203.53	200.36	202.16	197.73	204.77	200.1	200.91	200.21	204.59	201.89	200.61	204.79	200.8	199.43	199.92	200.15	202.66	194.9	201.75	202.55	199.18	200.63	194.28	201.25	198.85	203.9	199.1	200.11	200.36	199.77	199.18	201.12	200.73	197.18	201.62	201.32	201.38	201.31	199.88	204.39	198.77	196.71	205.01	205.73	200.46	202.95	201.35	199.64	201.69
204.21	202.52	205.07	206.88	204.44	207.97	209.31	205	201.83	204.18	200.05	203.88	203.58	203.71	205.84	201.47	203	207.09	202.83	206.74	211.15	202.39	207.36	205.27	208.26	205.45	204.88	204.29	199.88	203.7	204.59	207.81	205.96	203.65	203.35	203.03	202.25	207.75	204.83	202.15	201.81	203.56	202.91	202.8	202.37	204.92	202.91	203.52	206.85	203.37
211.51	205.86	208.1	208.57	209.28	202.22	208.36	210.08	211.5	203.01	207.78	206.54	210.15	210.92	207.78	207.44	212.89	204.77	206.86	211.28	209.33	207.31	210.22	206.03	208.78	209.99	209.41	204.83	213.43	208.96	207.21	205.99	205.76	208.67	212.07	210.94	209.54	213.3	208.76	207.41	211.01	202.7	208.64	208.61	206.45	208.7	209.27	209.3	209.25	206.97
213.01	211.51	208.19	205.53	206.46	211.23	205.62	208.94	205.93	207.46	208.81	204.89	210.43	206.5	205.61	205.57	205.73	204.58	210.99	210.03	206.95	206.9	209.01	210.2	208.15	207.23	205.96	207.08	207.95	211.22	209.46	209.33	207.9	209.21	208.91	202.57	206.85	206.52	211.97	206.09	207.72	207.95	207.9	203.02	208.81	206.53	209.69	208.77	207.2	212.9
218.68	217.36	215.42	218.73	215.3	218.46	216.97	215.46	216.89	218.24	218.35	219.73	216.49	221.3	214.87	217.58	218.73	220.64	217.94	219.03	219.32	217.72	222.71	215.74	216.42	214.31	216.48	218.96	218.04	219.06	219.2	220.98	216.84	216.02	217.47	215.18	214.37	219.41	219.43	215.48	218.91	219.43	219.13	215.01	216.45	213.04	221.3	216.23	215.12	215.44
199.06	199.95	200.1	197.51	196.22	199.24	203.88	199.1	195.39	201.54	199.67	201.27	196.53	203.73	199.82	199.67	198.12	199.05	200.15	198.65	200.14	204.94	205.32	204.33	198.11	199.89	199.53	201.08	204.27	199.74	200.7	194.43	195.53	196.41	199.53	199.32	197.97	200.09	197.75	194.07	200.52	201.94	201.71	201.88	198.7	199.23	200.03	196.61	199.1	199.26
202.25	204.01	200.19	200.98	201.61	202.43	203.61	198.17	195.69	202.22	204.54	201.35	196.16	197.67	200.62	198.72	197.31	200.83	200.87	200.84	197.42	198.38	198.86	200.39	198.33	194.18	203.29	196.62	201.15	198.79	201.57	197.07	198.63	202.97	204.4	203.44	201.76	203.24	203.74	201.87	197.88	200.66	200.74	204.88	196.19	201.41	197.25	206.12	199.14	196.1
209.39	212.29	215.52	204.71	214.7	209.68	212.3	211.5	212.32	216.38	211.78	210.41	215.08	209.56	215.04	209.04	211.82	209.35	211.76	207.09	210.59	210.57	208.31	212.46	211.57	210.19	213.23	208.62	208.35	209.34	211.82	211.69	214.26	213.92	210.64	214.45	210.37	209.04	212.4	209.74	213.12	214.79	210.47	211.44	214.98	210.71	209.67	211.93	211.78	212.54
210.46	201.59	205.63	207.54	203.89	208.84	206.03	209.33	205.56	207.52	208	210.04	209.49	208.61	208.36	207.01	208.94	206.81	209.77	211.83	207.38	208.34	207.44	208.13	204.43	204.45	205.47	208.2	208.89	205.25	207.04	207.82	205.87	208.84	205.05	208.55	207.37	205.27	210.46	211.06	206.73	208.02	203.67	208.9	208.75	209.1	204.65	205.22	210.51	203.51
201.99	203.57	198.42	200.8	202.33	202.1	197.64	198.37	202.89	199.19	202.86	197.7	202.3	199.79	198.98	200.66	200.45	200.22	201.02	203.75	202.61	196.17	202.58	201.96	194.85	200.7	195.03	200.35	197.55	201.73	203.12	199.77	201.75	197.19	199.14	201.85	197.71	198.45	200.63	203.18	199.94	203.27	199.84	202.13	198.69	198.27	200.36	204.16	196.44	200.42
205.49	201.96	202.87	201.22	196.93	203.66	202.72	203.21	207.18	201.57	205.88	203.4	203.02	203.75	205.42	205.85	205.25	201.02	200.37	207.99	205.72	202.32	203.55	200.09	200.76	198.47	201.24	208.3	206.01	199.95	204.35	199.23	202.98	205.93	203.27	204.2	205.06	209.27	207.75	200.11	201.15	210.27	201.53	201.99	203.14	207.28	207.15	202.09	204.53	198.52
210.31	210.83	215.62	212.16	210.45	214.85	212.28	214.31	210.92	211.55	210.1	214.19	214.8	211.44	215.12	213.08	212.21	213.36	211.28	210.33	212.91	210.58	208.05	213.15	215.2	214.25	212.39	210.81	213.31	208.83	208.64	211.99	213.28	214.52	215.35	211.45	213.36	218.75	213.13	214.06	211.11	207.87	212.26	215.88	212.8	210.28	217.69	212.19	212.44	213.64
212.97	211.47	212.35	210.44	208.57	208.44	214.36	208.87	208.51	211.95	217.51	212.16	211.82	212.51	214.33	209.59	215.37	212.09	214.73	208.32	214.37	215.77	210.77	212.34	216.24	211.62	211.28	211.94	210.15	209.99	212.74	210.57	209.29	213.71	210.65	211.43	210.32	211.98	215.62	212.88	217.98	214.48	210.71	214.07	210.21	207.02	210.07	217.58	213.64	209.84
203.92	204.2	204.2	201.67	205.05	201.66	202.16	198.61	202.14	202.46	203.91	206.83	206.6	207.14	200.49	205.44	199.75	205.21	205.88	198.95	202.42	202.05	199.46	201.64	201.17	202.91	202.15	204.41	203.41	205.52	201.27	204.11	202.72	198.88	208.23	201.3	203.4	201.65	204.23	199.1	206.23	201.3	207.31	202.52	203.04	200.23	201.18	201.47	199.53	199.66
218.98	220.72	217.79	217.69	217.23	219.28	220.56	212.72	220.9	218.35	216.71	215.12	216.08	219.41	212.33	217.57	214.22	217.26	217.02	213.13	217.2	216.41	217.28	220.03	219.23	218.58	214.1	217.86	218.91	216.52	219.24	215.1	216.99	221.14	214.89	219.6	217.18	218.02	215.99	215.23	216.35	217.38	217.85	222.01	218.82	218.34	219.61	215.38	211.9	213.11
216.17	214.38	206.62	207.95	211.6	207.9	209.01	213.47	204.9	214.43	208.84	210.71	215.36	211.15	209.32	214.11	212.6	214.66	205.73	211.58	208.87	211.13	209.97	212.18	209.02	213.52	209.9	207.17	212.29	211.62	209.03	214.97	212.05	210.31	212.29	213.36	205.96	211.49	209.98	217.82	211.62	209.95	212.46	205.94	210.76	204.3	214.23	211.59	211.72	212.97
208.43	209.28	208.56	209.77	207.4	208.8	207.98	208.45	209.68	209.11	207	209.11	207.08	209.2	210.01	214.27	209.96	206.58	211.26	206.27	207.6	205.85	205.78	208.65	211.86	208.83	210.71	209.27	208.93	207.24	209.2	208.66	212.31	212.94	209.96	205.69	214.22	205.35	204.38	208.08	212.04	208.41	204.13	210.54	211.37	208.15	209.84	206.62	211.81	210.75
207.54	208.78	207.49	206.5	207.42	208.1	211.72	208.43	206.97	214.19	209.81	207.56	206.07	216.14	207.16	206.55	213.96	205.46	208.91	207.3	207.74	208.99	211.29	208.57	208.08	205.45	207.63	204.55	207.52	208.28	212.07	214.34	206.14	208.49	206.21	205.92	207.99	210.51	208.1	207.04	209.28	204.66	209.14	204.81	206.3	208.42	210.45	211.42	209.51	210.96
202.27	205.6	196.3	200.62	190.25	202.1	198.58	201.88	207.45	196.36	204.04	199.24	196.32	199.38	202.17	201.69	202.18	199.58	199.56	204.83	198.28	202.13	203.84	199.63	196.75	197.6	201.35	201.65	199.55	202.15	205.74	197.46	198.66	201.25	198.99	200.18	199.04	196.56	199.7	200.98	202.41	200.3	199.3	199.98	203	198.48	198.36	206.19	205.52	198.29
206.51	208.8	208.04	203.76	208.62	206.34	207.37	206.93	209.97	207.67	211.52	209.55	207.65	208.51	210.6	208.64	211.89	209.47	204.92	209.15	212.46	208.57	207.99	210.61	205.83	208.42	205.45	211.47	211.21	206.69	206.74	205.51	211.24	205.11	212.11	209.34	212.75	201.46	208.03	209.48	209.97	208.27	203.78	208.95	209.51	206.98	211.16	205.85	209.82	211.07
206.59	198.67	196.91	199.39	199.64	198.71	200.84	198.38	199.12	198.12	199.15	194	194.54	203.74	199.63	205.19	199.81	206.7	199.29	198.87	199.83	199.28	196.75	197.2	203.68	199.48	200.56	198.91	197.07	199.8	203.43	198.88	198.55	196.41	196.31	199.82	200.58	199.92	198.71	203.05	199.91	199.73	198.1	201.93	200.57	203.57	196.84	196.33	195.5	198.89
210.2	209	207.65	214.01	207.6	209.85	213.68	203.74	208.89	209.18	213.61	204.76	207.96	207.18	210.06	206.47	208.4	210.07	207.42	209.5	209.71	212.57	209.26	207.28	207.97	205.62	211.86	208.87	209.68	207.19	203.86	211.52	209.47	211.09	206.7	208.08	208.46	207.38	210.17	204.32	210.01	205.68	208.24	204.57	206.13	207.1	210.76	204.13	204.85	205.54
205.96	201.23	198.44	200.21	199.66	196.22	196.44	199	202.89	201.91	203.68	199.02	202.5	202.37	197.44	202.91	204.26	202.6	201.31	202.21	198.39	200.95	201.01	200.38	199.71	196.28	200.79	202.78	202.99	199.17	202.46	200.82	199.95	196.96	200.97	203.05	202.53	202.71	201.55	201.32	200.8	201.41	202.59	203.62	199.95	199.49	198.49	202.17	203.79	202.42
207.77	208.06	199.75	201.68	204.27	204.22	203.89	207.4	203.01	200.04	204.96	206.02	204.6	204.94	204.89	210.24	201.74	204.25	206.14	203.63	207.15	206.84	205.17	205.1	204.53	199.79	200.33	202.61	205.35	207.42	205.61	200.31	204.78	205.57	201.41	206.02	201.83	202.12	206.73	206.92	204.13	208.57	205.57	211.22	206.34	204.86	203.94	207.27	201.08	206.53
204.26	204.78	202.85	203.24	202.98	201.42	202.27	205.88	200.24	200.55	200.65	203.32	200.54	207.32	201.92	200.86	207.54	198.73	201.78	202.69	205.79	203.12	205.43	206.02	202.04	204.34	202	207.98	202.17	201.64	205.44	204.73	202.31	201.5	200.35	202.97	201.65	204.85	201.78	203.21	203.52	202.95	205.96	208.26	204.09	198.63	199.45	199.76	200.03	206.7
205.98	202.54	203.05	202.22	205.89	199.13	203.7	204.24	207.42	204.01	203.11	205.19	200.63	203.51	206.03	201.05	203.29	204.17	206.22	199.58	205.67	203.85	201.83	201.9	204.92	202.35	207.06	203.77	208.87	205.62	207.54	208.11	199.79	205.09	208.41	202.87	206.36	206.93	208.44	209.29	206.87	208.59	202.26	204.95	204.69	206.45	205.57	201.8	207.36	208.25
205.08	195.77	204.35	204.69	199.16	206.33	200.2	200.34	203.61	201.58	195.42	199.8	202.51	201.14	196.69	196.95	199.26	199.04	201.08	201.79	197.81	201.68	201.91	197.74	201.92	201.12	199.54	200.3	205.39	203.35	201.7	197.19	203.81	196.19	195.04	198.23	199.25	200.79	203.37	200.3	204.27	200.64	200.76	197.16	203.96	201.21	201.86	202.71	204.32	200.72
210.2	211.28	206.91	208.46	210.35	209.33	208.75	210.32	209.74	207.77	207.29	211.87	206.12	207.01	206.98	207.73	212.01	210	214.64	204.07	210.59	209.42	208.35	209.73	212.49	208.95	213.22	211.55	208.73	208.25	210.06	208.95	206.17	203.93	210.22	208.54	208.45	209.95	211.55	209.14	211.41	206.34	202.68	212.25	206.61	203.02	206.37	209.86	209.62	209
201.33	200.67	198.14	200.44	201.21	199.21	199.42	199.96	196.8	201.35	199.54	202.42	198.61	201.15	198.12	199.01	198.4	203.65	197.11	198.92	203.27	201.9	200.89	202.98	195.99	197.93	196.84	200.4	196.04	196.77	203.12	200.03	195.79	202.96	201.08	205.02	199.58	196.78	197.46	197.94	205.74	203.88	201.41	201.44	199.22	201.48	199.06	202.02	198.09	198.4
205.26	210.5	208.23	212.16	209.08	206.68	209.45	209.36	210.81	208.01	203.47	204.81	211.74	211.82	208.5	204.22	207.07	208.62	211.97	208.8	206.38	208.02	205.17	210.17	211.94	209.75	207.79	211.54	211.88	211.11	211.27	212.97	206.58	210.3	205.61	213.63	208.51	209.02	208.7	209.71	210.32	204.51	212.93	214.28	203.93	210.42	205.9	207.48	208.98	212.84
211.17	209.1	208.05	208.47	209.25	207.29	208.62	210.47	208.29	209.27	208.78	211.39	207.33	205.89	207.91	209.53	211.22	209.43	208.42	206.23	207.04	212.68	210.21	207.1	209.02	209.25	211.16	207.95	210.53	208.91	209.76	205.99	207.69	208.89	208.28	215.57	202.89	206.05	212.26	207.57	210.82	210.89	207.34	209.94	207.59	211.91	208.31	205.95	206.48	210.42
203.63	207.04	212.69	209.72	207.74	207.95	208.24	204.6	206.87	207.02	208.27	205.52	208.8	208.18	206.2	203.82	209.54	206.46	205.72	203.87	205.32	202.96	210.34	200.53	206.96	204.01	209.83	206.83	207.13	206.16	206.91	207.17	206.1	204.96	205.24	205.73	207.02	200.78	202.84	209.96	207.73	208.12	206.43	204.38	202.78	209.28	203.97	205.58	206.55	205.59
211.07	210.96	208.55	211.11	214.06	208.02	203.74	211.75	209.49	206.39	211.25	205.08	210.42	211.68	206.63	210.63	205.19	213.49	204.85	207.6	210.43	209.71	213.01	208.94	207	212.06	212.2	207.18	209.69	208.54	206.2	210.7	210.34	207.39	210.43	211.41	213.02	205.05	209.87	208.06	207.85	206.06	209.74	212.02	206.75	210.33	207.12	208.04	210.66	209.77
201.16	200.29	202.06	202.56	206.23	207.05	203.59	201.15	203.69	202.84	198.1	199.19	198.99	202.84	200.82	202.93	203.8	199.49	197.24	202.32	200.1	201.01	199.07	205.47	202.18	200.77	202.74	196.13	199.08	199.38	203.55	202.34	195.76	199.66	200.24	201.65	201.81	199.31	200.4	201.25	202.2	203.13	200.57	201.39	200.6	201.19	201.04	201.01	204.62	202.09
210.71	205.58	208.95	204.08	212.27	208.03	206.58	208.6	207.36	208.82	207.35	208.7	209.27	206.68	210.15	204.72	209.32	209.1	209.42	209.45	210	211.12	209.07	209.49	207.57	212.39	208.4	206.42	206.45	208.07	209.72	210.95	209.93	209.18	205.21	206.15	213.69	211.92	208.3	210.93	211.81	213.72	211.58	208.21	209.41	207.85	206.07	208.83	201.59	209.54
198.97	199.55	202.34	205.18	203.44	204.1	198.18	204.14	203.61	202.83	201.56	203.61	204.74	202.19	200.13	200.79	204.7	199.86	200.17	200.28	202.77	205.03	198.53	205.41	199.23	200.82	202.85	204.15	203.35	205.81	201.62	201.4	204.21	201.88	206.42	203.1	198.8	203.33	201.18	199	198.3	199.36	206.98	204.53	199.48	200.01	203.02	206.41	206.91	201.69
208.6	208.59	209.41	208.34	205.55	207	206.86	212.24	207.62	205.76	208.67	205.16	202.76	207.29	207.57	202.3	207.82	205.98	203.3	206.76	205.46	205.55	209.14	209.01	204.82	206.44	205.86	205.1	208.26	203.94	204.47	207.41	206.3	205.83	208.37	203.96	203.58	207.19	205.98	208.16	210.35	208.82	202.87	208.01	204.73	205.96	207.04	207.52	204.88	205.3
210.58	211.14	211.84	211.3	209.71	211.17	211.37	209.59	210.09	212.04	211.99	209.76	209.58	214.84	212.08	209.27	212.13	208.56	214.14	208.37	215.21	216.09	210.03	211.65	214.88	210.29	208.69	212.6	209.27	210.09	208.68	213.66	209.57	209.41	206.85	207.82	211.27	214.01	210.91	210.49	213.36	211.75	213.63	209.14	209.8	212.48	208.63	213.69	211.26	213.33
201.23	201.05	198.77	204.16	204.45	194.56	206.97	206.38	202.13	201.2	201.91	203.08	200	203.72	201.06	202.52	204.11	205.51	203.3	200.71	205.55	204.7	203.92	204.74	197.1	200.24	197.84	196.64	199.73	202.63	204.57	206.11	203.47	200.12	205.44	205.31	202.68	206.52	205.57	200.82	205.3	200.72	202.88	203.84	205.39	195.64	202.19	199.47	198.92	202.1
201.99	200.81	196.75	200.46	200.12	199.66	197.65	198.18	203.34	201.01	201.89	200.48	201.81	198.32	201.53	197.84	196.33	205.76	205	198.27	201.35	202.78	202.44	208.12	199.44	202.34	200.08	198.99	200.69	199.64	197.79	198.09	199.95	204.36	202.36	199.53	196.54	201.12	200.79	203.25	198.16	200.2	206.05	199.22	200.29	200.01	197.84	197.47	200.07	199.37
210.48	204.75	205.2	207.62	203	204.51	203.2	210.91	204.21	208.72	206.25	201.05	209.49	206.19	204.46	202.08	209.5	206.1	204.78	204.63	205.46	201.41	210.01	206.13	200.51	206.26	202.38	200.63	202.53	199.4	204.68	205.26	204.52	200.15	205.41	205.64	202.78	201.8	199.81	204.46	202.89	204.5	207.87	205.13	207.68	206.36	201.5	205.59	205.67	202.9
213.45	210.93	213.24	214.51	215.21	213.84	209.63	212.52	213.45	216.6	212.13	208.33	210.74	211.24	209.47	209.77	208.7	211.5	210.58	211.64	211.59	206.56	213.52	211.73	213.33	211.22	214.44	210.58	213.56	215.77	209.34	214.88	211.91	214.8	208.9	207.65	214.18	213.89	213.8	211.19	212.33	212.29	213.5	214.14	210.69	211.8	212.37	210.66	211.69	215.04
203.04	205.84	204.06	208.51	201.99	199.11	206.27	203.78	204.77	202.65	205.67	203.27	206.29	207.84	200.64	204.77	202.28	202.09	205.03	204.32	207.47	206.05	208.31	202.58	199.83	203.01	204.48	201.61	204.26	199.16	206.26	201.99	203.86	200.04	203.95	205.78	204.87	205.07	204.06	200.72	200.55	205.65	204.56	205.33	203.68	206.18	201.8	201.92	207.24	205.02
200.92	194.83	198.17	202.05	200.57	194.47	197.99	202.42	199.81	200.22	199.36	194.91	200.64	199.97	204.53	202.83	201.41	204.09	199.85	201.13	204.29	196.04	202.84	201.49	195.05	201.52	195.87	198.66	199.43	197.35	194.97	197.88	199.3	198.11	198.11	202.19	197.53	198.3	196.94	200.61	197.86	197.18	199.91	198.24	198.05	199.75	207.08	193.91	197.44	201.59
207.99	209.63	209.21	206.37	201.74	203.98	210.95	207.73	203.61	207.34	208.56	209.18	206.94	207.48	206.06	205.68	206.5	205.63	208.54	206.7	211.27	211.4	202.83	208.12	208.17	203.69	204.49	208.25	205.58	210.69	207.74	207.95	208.97	211.97	211.05	208.8	207.46	205.11	209.14	208.2	209.77	207.15	206.21	205.89	208.69	207.32	206.41	204.54	209.78	207.34
215.11	216.76	216.13	218.12	213.83	223.49	217	216.94	219.18	219.95	215.66	218.93	215.03	217.68	211.57	217.24	216.35	218.86	221.54	220.41	222.62	218.86	219.44	218.81	221.01	216.93	220.03	220.3	216.64	212.85	217.47	215.52	221.03	213.53	219.16	218.61	221.01	218.52	217.15	220.11	217.18	214.68	219.04	220.43	222.13	221.12	219.25	216.01	219.02	216.89
206.33	209.66	210.61	206.96	208.93	208.96	209.2	209.5	209.35	207.26	207.65	205.48	211.09	206.25	209.05	211.08	205.61	208.67	202.01	209.03	210.83	206.97	211.62	205.57	211.95	210	213.06	207.33	203.26	207.26	204.59	205.47	205.57	204.74	210.02	205.68	205.16	208.88	211.41	209.29	208.07	207.09	207.9	211.18	209.56	203.89	206	210.57	211.06	207.06
204.67	206.07	201.68	207.68	202.49	204.19	208.1	199.96	205.89	202.66	203.66	205.98	202.81	208.76	204.82	204.1	207.73	204.43	204.31	204.55	202.53	201.58	207.46	205.57	203.85	205.59	206.88	205.94	209.2	204.57	204.47	207.89	205.02	207.34	206.36	206.52	203.02	200.25	202.77	206.98	204.14	209.25	201.36	208.49	206.16	204.94	202.99	207.85	202.06	201.15
203.49	198.37	203.35	201.59	195.09	198.87	198.27	198.27	199.82	201.69	199.08	202.6	195.99	205.97	198.16	203.17	197.6	199.7	201.23	201.77	197.1	201.65	202.04	201.29	198.06	199.04	197.3	201.2	198.61	202.6	199.95	200.83	197.71	200.88	200.7	200.04	198.46	197.44	202.81	198.82	198.31	202.8	203.05	200.81	202.04	200.03	198.7	198.95	197.95	200.66
210.92	209.89	207.19	210.72	212.53	213.25	207.57	205.65	207.84	207.06	201.9	207.77	210.73	208.03	210.95	206.71	208.83	199.97	209.19	207.97	210.24	205.76	211.77	211.38	210.98	209.15	208.87	208.05	207.09	205.32	208.68	210.6	205.04	212.27	206.41	202.74	209.06	206.69	208.16	204.24	207.77	210.77	207.14	212.53	208.14	210.1	202.75	207.13	209.64	210.38
207.1	213.02	209.98	210.97	210.96	205.53	207.94	210.37	208.3	207.37	206.35	204.62	210.36	208.28	208.36	205.74	209.76	211.27	207.39	206.35	206.22	207.97	206.24	213.22	208.29	208.42	213.03	204.99	209.06	208.09	212.88	214.86	207.85	208.05	209.27	213.82	207.7	204.8	207.69	210.58	209.75	208.21	208.29	206.56	209.97	211.2	206.43	205.6	211.71	209.39
206.73	209.09	210.51	204.77	207.42	207.86	204.73	206.69	209.52	200.25	207.09	203.78	209.25	206.43	207.66	206.52	213.58	210.45	207.5	209.35	203.33	206.08	205.71	206.39	210.47	206.47	205.27	203.01	206.94	210.02	202.78	205.25	205.06	208.55	205.67	204.43	205.63	208.37	204.88	208.17	204.51	207.21	205.65	207.82	207.54	210.92	201.65	208.55	210.76	209.47
194.75	195.47	194.48	194.13	195.99	191.95	197.52	191.75	191.45	193.23	194.36	192.17	196.45	195.75	198.42	195.5	195.79	192.86	191.36	191.5	194.07	192.6	194.27	194.25	189.67	188.72	195.46	195.57	195.06	189.25	194.75	195.11	194.25	199.38	189.94	192.88	196.71	191.81	195.03	193.13	195.31	194.92	192.61	194.97	193.9	198.85	197.2	194.09	194.31	196.07
205.96	208.76	203.77	203.87	207.54	208.64	204.63	210.74	205.9	208.61	206.18	205.87	208.18	201.97	206.03	204.18	209.86	205.62	206.55	206.27	202.95	202.79	207.33	205.66	209.63	200.76	207.86	206	210.23	202.1	206.42	210.5	204.46	206.96	208.01	203.44	207.53	207.55	204.05	204.98	203.31	203.22	203.3	205.49	205.6	205.98	204.69	204.52	210.24	206.79
202.42	202.86	203.39	198.67	198.67	204.31	202.65	197.36	201.79	200.85	203.57	199.78	198.52	201.7	194.93	200.87	194.3	200.84	207.19	201.41	200.97	201.46	204.02	196.98	199.41	196.72	205.14	202.85	201.3	203.96	201.25	203.54	197.79	203.57	200.89	203.57	202.78	201.35	197.53	201.85	201.34	201.54	199.87	198.62	202.34	199.46	199.43	204.68	197.32	198.52
209.99	211.04	212.01	209.58	209.79	209.82	206.49	211.03	215.7	211.73	211.57	211.69	210.5	213.55	210.68	215.76	212.79	214.92	214.84	212.13	206.85	209.2	214.24	207.83	214.45	214.27	211.02	212.96	213.06	210.67	214.57	209.4	215.75	208.48	213.98	208.62	213.9	212.05	210.31	208.76	214.6	208	211.74	210.18	210.73	208.54	208.88	209.36	209.13	210.91
206.13	205.21	206.76	203.72	201.91	207.43	203.56	205.33	202.13	204.5	202.7	206.25	203.47	204.49	205.96	199.72	209.71	201.77	205.34	198.96	198.59	202.63	208.18	207.04	206.29	202.63	204.32	203.77	203.94	204.51	206.06	202.99	210.44	205.45	205.29	206.87	208.09	203.92	205.97	203.57	205.65	205.15	202.36	204.74	204.44	201.94	201.83	207.15	205.72	202.64
206.23	210.22	208.79	211.1	211.86	213.92	208.56	215.58	209.38	212.04	211.53	210.76	215.69	208.42	211.72	208.23	210.21	209.78	212.36	212.6	212.31	214.88	210.47	212.56	209.2	214.09	213.53	214.97	210.71	211.33	215.05	216.01	211.73	209.89	212.63	210.25	213	208.11	207.81	216.91	212.86	208.79	213.07	212.91	213.87	209.23	212.03	206.11	209.47	209.56
198.87	197.85	200.48	199.37	193.79	199.52	199.03	198.26	199.85	198.14	202.86	199.17	200.05	201.49	197.59	198.52	196.31	198.08	201.6	193.08	194.4	200.49	199.36	196.73	200.2	199.4	197.03	197.47	198.81	197.2	200.39	199.16	201.58	202.51	200.79	204.91	200.74	202.76	198.98	203.48	199.35	198.37	198.82	196.48	203.58	197.59	198.61	204.83	196.81	197.44
204.45	207.21	207.78	207.09	208.91	207.9	202.05	209.24	209.35	206.41	209.97	206.77	207.79	208.05	206.36	206.86	207.45	207.09	210.33	203.76	210.45	206.06	212.55	211.52	214.2	208.47	211.44	210.79	208.57	211.61	209.5	207.39	204.8	213.06	206.05	205.16	209.96	209.67	209.17	211.71	209.25	206.79	209.74	208.78	212.27	209.6	209.01	207.44	205.42	207.63
213.62	204.96	204.2	207.01	208.68	211.92	206.53	209.47	208.61	207.86	207.74	210.12	205.79	211.5	208.62	212.18	204.14	207.63	206.54	210.82	209.43	209.5	212.6	208.27	207.64	207.46	204.58	204.8	209.87	207.06	206.66	206.21	210.47	207.78	210.77	205.7	209.49	209.59	210.55	203.62	212.78	204.04	212.05	209.67	209.84	206.83	212.75	213.95	209.62	211.72
211.57	212.19	213.68	211.05	210.32	209.87	214.61	212.99	216.11	212.95	216.62	212.18	211.95	213.71	212.68	215.63	215.8	214.56	215.02	211.67	215.42	214.27	214.9	214.3	211	209.86	211.29	208.84	208.73	210.17	214.08	214.19	214.83	213.07	208.73	211.17	209.18	211.57	216.03	213.08	214.18	210.17	215.29	213.73	210.25	213.77	210.15	209.78	210.32	213.33
205.95	209.87	206.7	204.74	202.67	206.88	206.87	199.92	204.44	206.72	200.89	203.51	207.01	205.41	206.49	205.12	203.95	205.88	208.69	207.25	207.59	201.71	202.16	199.99	207.27	206.06	207.2	205.57	203.01	204.22	203.8	206.62	207.31	208.71	207.01	203.1	203.45	205.6	204.39	206.79	204.91	206.2	206.97	203.64	207.83	206.05	198.41	205.87	203.04	204.6
212.76	209.23	208.12	206.48	204.85	213	213.15	208.89	206.37	205.12	204.79	208.15	209.81	208.09	209.14	212.14	208.12	216.77	212.51	209.36	212.07	208.93	210.4	206.74	208.62	205.02	205	206.64	202.13	210.48	205.24	211.06	203.14	214.45	207.16	211.84	204.09	213.69	207.88	211.14	213.17	207.65	212.94	210.2	208.86	205.61	207.41	205.88	207.81	211.89
211.25	205.95	208.25	210.54	212.99	215.13	210.79	214.92	211.53	210.61	212.42	210.66	210.29	208.79	208.74	213.05	212.39	206.53	211.05	208.86	211.46	208.31	208.48	211.53	208.53	213.66	214.45	207.7	207.95	211.49	211.66	212.56	212.36	210.63	212.21	212.58	209.99	213.56	215.09	214.01	214.19	205.43	213.66	211.05	212.15	209.6	211.89	212.37	210.22	215.32
201.52	200.08	196.88	204.25	199.66	202.31	200.12	200.62	197.78	198.7	201.65	195.36	196.74	204.93	203.99	200.82	199.53	201.28	201.21	200.68	199.82	198.95	200.24	202.22	199	201.28	203.16	200.26	202.08	201.27	197.85	202.16	196.51	201.57	204.46	203.62	200.93	195.04	202.79	202.87	198.73	202.49	203.92	199.31	199.37	195.27	200.06	196.31	199.3	202.17
201.62	201.36	201.89	207.32	207.44	202.47	203.17	200.26	204.57	209.34	204.44	202.48	206.32	203.4	210.54	202.19	199.12	208.04	204.6	204.49	204.6	204.62	203.05	204.2	199.03	204.96	204.47	202.56	207.06	202.43	207.95	209.42	201.27	200.71	203.45	207.85	202.32	203.69	207.53	206.46	202.27	201.14	201.03	203.57	207.37	206.39	205.02	200.21	200.61	207.89
204.07	206.39	204.84	206.36	204.2	202.7	207.44	201.67	206.33	204.31	202.4	205.13	206.79	206.39	206.96	207.65	202.27	204.38	205.95	205.29	206.92	208.1	204.96	204.23	204.67	202.4	202.57	203.34	204.98	204.37	204.13	203.73	204.99	204.76	208.56	205.05	204.04	204.4	203.99	202.62	204.4	204.02	204.93	202.87	202.48	206.25	202.97	204.84	203.55	206.16
206.73	210.74	204.77	208.42	209.98	211.35	207.89	207.99	203.43	210.37	207.7	207.09	211.49	206.44	206.61	209.29	210.23	211.26	210.49	205.82	212.38	208.81	205.96	208.25	209.62	207.49	205.51	205.46	209.53	210.43	208.05	205.41	211.24	205.12	212.5	211.16	209.61	211.37	207.52	212.21	210.3	207.73	204.07	209.26	206.96	208.04	207.78	205.05	210.94	208.03
205.97	207.6	204.67	209.32	209.96	205.26	204.46	209.31	205.41	209.95	208.18	210.35	207.93	207.29	209.91	213.49	207.74	207.34	205.5	207.66	209.93	209.3	208.2	204.99	205.9	208.74	210.28	205.1	210.13	207.81	208.33	207.02	208.83	208.52	211.22	205.26	210.37	208.92	204.6	209.31	208.7	209.42	208.58	205.91	205.61	207.19	211.54	208.09	209.15	210.25
209.11	206.92	213.08	207.07	209.63	208.59	211.72	211.14	210.09	206.67	206.9	208.49	211.87	208.43	209.92	208.31	210.25	210.5	205.18	206.45	213.36	210.89	209.56	207.08	208.31	207.32	210.88	209.54	208.56	212.07	207.47	207.11	207.37	203.62	214.98	210.36	209.68	206.51	207.25	203.95	209.36	212.19	212.04	206.96	207.04	210.44	211.98	206.23	210.96	206.87
208.53	207.97	207.84	207.57	202.28	205.85	211.77	206.12	206.48	210.38	207.95	203.91	213.96	207.35	206.67	204.64	206.75	204.39	205.26	199.25	213.36	206.98	210.68	205.79	205.69	203.13	210.72	208.97	209.98	204.4	208.54	206.34	203.82	209.76	208.97	208.91	206.77	203.57	209.28	208.57	209.27	210.16	204.27	207.1	204.32	206.11	207.43	207.77	208.12	211.46
202.15	206.91	204.43	199.68	200.89	206.91	207.68	206.48	198.92	203.14	203.49	204.02	204.49	199.49	199.63	204.45	201.76	203.47	201.49	205.91	203.42	200.51	204.98	200.47	204.85	198.64	203.58	203.03	201.3	201.44	201.27	201.96	204.5	205.31	202.52	201.4	206.06	202.99	205.04	199.09	199.18	206.4	200.02	202.92	203.61	199.18	207.03	204.3	202.24	204.49
206.71	207.21	209.18	204.82	206.9	212.16	203.56	208.73	208.92	210.91	207.98	206.45	208.52	207.42	213.81	209.53	210.77	209.61	207.77	206.43	205.19	210.57	204.39	210.21	207.75	211.36	209.05	209.43	207.35	209.79	205.81	212.85	210.84	211.19	210.02	208.74	209.44	207.4	209.35	205.08	204.44	211.43	207.58	209.08	208.54	211.77	207.05	207.98	213.52	207.73
202.34	203.3	203.04	204.4	202.91	200.87	201.01	202.09	203.34	202.97	203.36	202.79	201.1	203.42	204.26	206.83	202.19	203.23	206.87	203.12	200.89	204.3	205.84	206.09	201.08	208.51	207.4	205.27	205.92	202.14	203.04	202.49	200.77	201.94	210.19	208.06	201.52	208.21	204.22	207.72	206.81	204.51	204.89	200.56	204.41	203.46	207.27	204.13	205.33	202.18
199.3	200.71	201.31	202.84	206.66	204.77	203.79	201.07	202.36	198.97	200.65	198.95	203.39	203.72	199.35	201.41	202.78	203.46	204.14	199.79	201.41	200.57	197.35	205.76	198.16	200.1	195.46	201.36	197.88	201.85	200.82	197.94	198.22	196.28	197.88	201.29	196.42	200.36	199.2	200.94	197.7	200.21	201.62	190.87	203.95	202.05	201.79	198.39	200.65	198.75
207.98	210.95	209.53	209.85	208.5	210.57	212.45	209.64	208.86	216.4	209	207.84	211.72	209.91	208.67	212.06	213.02	209.01	209.99	206.01	209.51	210.41	206.34	209.3	211.5	207.41	211.58	211.41	207.99	209.58	209.09	210.61	210.91	209.81	208.94	207.71	211.78	205.91	209.88	208.99	211.03	208.76	211.68	210.06	209.91	205.18	204.04	210.49	212.05	210.45
208.69	210.81	208.44	209.71	208.75	201.89	207.77	205.55	204.26	209.83	207.73	209.2	208.53	211.16	205.37	204.49	207.35	211.23	209.35	209.46	203.85	209.41	207.86	206.9	211	205.94	206.77	207.65	205.48	209.1	208.61	213.19	209.85	210.73	203.03	205.63	206.18	207.32	208.84	204.33	208.81	210.89	209.12	206.88	205.2	202.93	205.27	205.03	209.39	210.03
200.54	205.87	202.13	203.12	204.08	207.22	204.76	201.47	198.33	207.42	203.59	199.01	203.88	204.03	205.08	203.74	205.35	204.21	205.06	197.88	206.77	198.85	206.2	200.12	201.17	206.78	208.87	202.68	203.31	207.75	200.9	205.7	200.97	205.34	203.93	203.03	204.02	205.18	202.06	206.16	207.64	198.8	199.04	204.77	206.13	203.23	204.96	207.66	201.18	204.59
199.98	202.32	205.4	197.36	209	204.2	204.28	201.36	203.6	205.14	202.61	205.66	199.03	205.26	201.02	204.61	198.7	204.72	199.86	203.06	200.33	206.04	201.76	207.88	201.32	204.79	202.98	202.46	203.58	206.67	201.49	202.44	204.68	205	203.57	202.85	205.13	200.21	200.58	203.93	204.13	202.16	206.13	204.4	203.76	202.95	203.79	202.23	200.53	202.78
209.52	209.19	203.3	208.5	205.68	207.14	208.23	211.09	210.82	212.64	210.99	206.98	208.52	208.7	214.36	208.65	209.07	210.74	210.49	210.6	209.6	208.4	209.28	209.49	210.1	210.93	207.23	206.22	208.41	210.29	207.47	208.45	207.25	208.28	210.69	210.55	206.35	209.25	208.03	209.84	211.61	208.84	208.48	206.63	207.2	210.02	210.43	205.3	208.36	211.03
201.79	201.65	196.79	195.35	201.45	200.76	197.1	203.34	200.8	202.86	201.96	200.92	203	201.91	192.26	198.19	202.1	195.47	204.02	204.86	192.38	200.39	195.04	203.36	205.81	198.37	200.28	201.07	203.79	201.56	200.92	201.68	198.74	197.4	203.3	200.87	203.23	199.34	195.08	200.5	197.98	193.95	202.2	203.51	203.56	198.11	197	202.17	202.74	202.46
208.13	210.02	205.69	210.95	208.55	202.75	208.9	202.71	211.4	203.59	207.43	208.46	208.46	204.11	207.24	210.79	209.58	212.81	207.67	207.61	206.95	208.93	205.36	209.88	209.17	203.07	205.41	211.9	208.43	206.37	207.6	205.31	209.96	205.46	207.11	207.91	208.54	210.14	204.45	209.29	207.7	208.12	209.03	203.85	204.86	210.49	213.61	207.08	207.09	205.28
216.97	214.26	218.1	221.05	219.04	219.98	215.11	216.19	213.35	213.96	213.21	219.65	212.83	219.35	217.56	217.89	215.27	214.86	217.13	213.46	216	217.99	219.89	213.28	220.06	218.06	215.74	218.32	217.01	219.89	221.33	213.97	216.98	214.53	218.29	221.39	214.67	216.63	212.02	214.47	221.26	218.08	220.69	220.07	217.57	213.41	214.5	215.72	217.63	216.91
203.08	197.32	201.31	200.75	201.05	200.66	203.45	200.83	201.92	201.6	199.04	198.26	205.33	202.15	202.29	199.5	200.35	195.26	200.75	193.19	201.78	197.93	201.57	201.11	199.51	198.93	200.34	199.96	199.28	200.69	201.16	198.72	198.64	201.19	199.85	199.93	205.31	201.15	201.72	199.19	197.5	202.03	201.21	198.12	199.98	199.99	195.21	202.71	200.79	202.86
200.47	202.7	205.74	203.91	196.86	201.27	206.88	200.45	200.46	203.4	199.34	203.53	203.43	205.61	206.37	202.63	200.32	204.56	200.64	202.92	197.88	201.66	202.99	203.27	205.6	201.6	205.26	208.31	203.37	202.58	205.9	199.7	201.71	201.4	199	201.95	198.42	204.39	200.88	202.82	201.79	200.34	198.53	203.53	200.5	198.35	207.89	201.55	203.5	199.65
220.15	220.1	217.68	217.22	216.5	212.58	212.9	215.81	218.18	216.1	211.38	216.39	218.42	212.44	217.53	218.44	216.65	218.61	212.02	219.21	215.13	218.53	219.35	216.18	220.21	220.29	218.77	217.22	211.03	213.8	222.93	217.45	220.49	217.89	216.81	220.66	215.66	217.54	214.79	218.02	215.84	211.67	218.8	218.86	214.14	219.14	222.54	220.24	216.44	216.36
208.11	213.15	205.03	208.88	209.74	205.44	206.09	208.08	209.47	203.85	210.35	208	205.08	209.87	204.27	209.24	208.69	212.26	202.15	209.84	204.51	209.1	210.66	212.46	206.34	206.42	209.77	208.17	212.14	210.51	210.74	206.11	205.27	208.54	204.36	207.29	208.83	215.17	208.23	203.77	208.29	206.08	209.42	207.87	212.06	204.65	211.87	208.02	206.48	208.75
207.65	212.08	213.34	211.45	209.39	215.57	213.32	213.58	212.72	213.71	212.68	210.63	212.31	209.72	212.19	212.11	208.97	210.86	212.5	213.34	215.52	215.8	214.34	213.75	209.64	215.13	213.75	208.58	211.94	211.1	209.48	208.12	211.63	209.95	208.27	216.55	213.59	216.33	212.91	213.88	214.04	214.07	212.48	214.22	206.86	211.09	215	208.51	214.96	211.89
214.97	212.72	211.59	209.15	212.36	215.12	215.11	215.28	210.42	213.56	214.35	212.83	213.47	211.99	215.22	215.57	209.95	217.75	210.71	211.4	211.07	209.27	213.2	212.5	211.81	216.22	213.54	209.07	211.3	207.51	215.06	214.79	212.75	210.34	208.41	214.6	208.63	213.97	214.41	211.6	212.59	214.66	212.37	217.19	214.11	215.95	215.55	214.93	211.83	216.1
200.63	203.85	195.4	195.06	200.85	194.7	196.34	197.18	196.78	197.72	196.94	200.26	200.86	198.03	200.44	201.75	198.99	201.3	199.9	201.44	199.09	199.88	196.09	201.25	197.5	200.71	204.54	201.47	200.27	202.14	197.67	196.07	197.68	196.78	197.93	194.91	208.08	196.41	203.23	194.81	201.64	200.46	199.99	199.01	199.37	199.67	197.45	200.81	196.43	199.35
208.8	204.38	202.29	204.64	207.54	203.15	205.67	203.44	204.73	202.09	203.09	206.48	200.58	204.38	204.47	203.9	209.1	203.56	199.71	199.75	205.36	205.6	201.56	201.63	205.23	203.25	204.12	209.67	209.53	205.57	204.83	206.3	204.23	204.55	208.41	203.39	206.37	204.16	203.33	202.27	205.36	210.17	208.76	199.13	204.76	205.56	203.29	203.04	208.52	205.89
211.55	209.02	213.48	211.45	209.2	209.17	213.49	214.85	211.36	211.79	212.09	209.37	214.43	211.75	208.83	207.26	216.25	213.04	210.03	208.29	214.1	212.35	212.3	212.25	208.45	213.98	209.75	212.07	209.97	214.76	213.16	212.71	207.33	211.85	210.54	211.58	213.86	206.72	217.82	210.19	215.21	211.97	212.75	210.43	210.82	212.92	211.96	216.52	212.41	210.85
214.86	215.81	217.6	219.19	216.39	217.93	215.92	216.69	213.72	213.24	212.46	215.52	216.33	213.04	215.2	219.21	212.92	218.75	214.72	216.97	217.86	215.13	218.13	221.3	215.8	212.14	214.98	223.21	217.26	216.94	216.9	215.6	209.31	219.46	220.91	217.42	216.88	216.19	219.37	217.58	216.64	219.29	216.13	213.45	215.76	215.25	214.65	219.41	217.73	218.63
202.44	206.74	203.92	203.97	203.07	202.58	205.55	203.96	198.55	201.57	201.18	201.77	198.2	201.1	201.03	203.77	201.4	203.93	204.19	206.83	204.21	203.99	197.31	201.22	203.2	204.68	201.25	202.23	204.32	203.8	203.05	200.69	203.7	204.47	204.02	203.1	201.69	204.84	196.75	205.99	205.69	204.63	200.79	203.78	201.73	200.01	203.69	201.02	201.55	202.9
204.46	207.02	205.99	201.72	204.54	204.53	202.01	199.44	204.17	203.4	206.94	203.03	205.47	202.53	206.28	205.42	207.76	204.56	204.59	208.33	208.01	202.74	199.87	202.25	206.95	201.74	208.05	200.01	201.49	204.74	205.83	202.63	204.67	206.04	205.16	208.15	200.05	204.92	200.72	203.87	200.92	203	201.36	204.38	206.2	199.32	205.72	203.02	207.26	204.15
207.83	210.35	216.79	205.31	212.4	210.45	212.73	213.65	212.29	213.41	211.47	216.92	210.25	206.63	211.6	211.67	215.58	212.35	212.11	208.73	214.36	207.67	208.25	213.55	209.3	217.51	212.42	209.54	212.35	210.57	211.57	210.53	212.63	212.78	212.05	213.7	215.33	213.48	212.24	208.88	209.7	209.61	208.98	212.55	210.51	215.45	211.67	211.1	210.59	213.62
202.75	203.83	201.84	201.27	202.69	200.33	206.57	202.49	202.79	203.89	205.98	199.68	203.81	203.18	202.35	202.36	203.41	198.24	199.45	196.91	204.99	203.9	200.25	203.76	203	205.68	202.96	203.07	203.22	202.14	200.62	204.74	202.68	201.66	200.1	202.54	203.57	204.57	200.74	203.29	202.89	202.32	203.69	200.98	198.9	201.51	199.66	201.77	200.09	198.28
215.77	216.67	217.66	213.44	217.57	215.37	221.07	219.22	217.38	217.99	215.15	217.87	215.58	215.3	219.57	216.55	216.16	214.74	216.96	213.02	214.27	214.44	219.92	216.07	221.36	215.93	220.76	212.98	217.57	221.95	215.11	210.58	220.61	217.65	217.46	216.93	218.58	216.32	218.45	213.21	217.92	215.6	219.7	218.72	218.34	220.97	215.19	216.06	217.31	218.85
194.94	196.13	201.51	196.34	200.89	200.1	200.02	199.49	198.76	201.35	198.54	197.03	198.89	197.43	202.29	197.51	196.47	199.14	194.55	194.76	202.1	194.22	200.86	195.42	196.83	198.27	196.69	197	197.08	193.9	198.88	192.91	199.81	195.37	197.08	198.16	188.48	200.23	197.24	196.29	197.38	199.6	197.02	198.41	194.54	202.47	199.15	202.39	198.39	200.91
215.98	212.71	212.45	211.13	210.19	210.73	211.55	216.59	217.77	213.1	214.26	211.77	216.05	209.82	210.54	216.41	211.19	209.41	214.22	214.63	214.45	211.22	212.8	213.84	215.1	213.52	212.81	212.07	211.48	211.89	214.12	213.59	212.28	212.09	213.45	212.16	213.84	214.25	213.97	210.22	213.93	208.96	215.98	212.53	216.2	215.73	207.75	211.08	215.11	215.97
213.77	212.37	213.87	211.67	211.75	212.98	215.66	211.03	212.88	214.71	213.87	207.01	212.83	210.99	211.51	212.79	210.2	210.51	210.4	209.01	214.96	211.4	208.85	217.83	212.51	210.66	212.24	213.17	214.44	212.05	211.18	215.49	213.43	210.57	213.24	214.66	216.29	213.12	213.27	207.21	210.35	210.29	214.75	214.35	204.38	215.75	212.7	210.48	210.85	211.67
201.33	197.88	200.65	202.63	201.94	203.15	199.82	198.4	201.93	199.67	204.09	201.32	203.14	201.39	200.94	201.59	201.05	204.2	202.7	203.56	202.37	203.38	205.36	200.18	196.7	204.01	199.6	201.06	202.9	198.47	203.67	198.38	199.39	197.87	197.63	201.27	199.22	196.63	206.75	199.05	199.83	199.07	200.79	199.14	198.83	201.1	198.68	202.19	201.26	199.79
212.19	211.4	212.75	211.11	211.71	214.67	214.45	212.04	213.27	215.01	211.92	212.56	216.39	216.93	213.52	208.45	215.15	214.18	214	219.23	217.16	212.7	218.44	215.6	213.42	216.3	206.98	214.45	216.24	211.85	214.78	217.17	213.37	216.78	217.69	214.7	213.32	214.05	209.59	213.69	213.99	212.51	213.22	212.36	216.79	214.57	213.3	213.84	211.62	213.9
196.76	200.28	199.39	199.09	201.05	196.83	199.23	200.75	200.3	196.38	198.75	200.66	199.35	196.87	201.72	199.48	197.15	198.52	202.85	195.39	200.95	197.69	203.82	200.81	199.75	197.34	194.35	198.65	204.26	199.12	198.46	196.68	199.89	197.16	196.59	196.71	198.96	199.29	197.9	190.12	195.69	193.27	201.11	202.63	201.34	199.03	198.59	200.55	201.63	196.74
204.58	209.74	209.36	204.53	208.76	207.24	211.11	207.97	205.8	210.63	206.41	207.32	209.4	203.08	208.06	205.74	210.26	209.61	203.61	208.04	206.39	208.04	209.43	203.34	205.48	203.27	205.24	208.66	204.27	207.67	202.3	205.32	206.83	204.4	206.43	204.86	203	204.73	204.69	207.75	209.52	209.83	209.17	207.15	204.86	205.52	209.32	203.36	205.11	202.63
206.44	207.06	208.56	207.28	205.58	210.18	206.18	202.53	207.48	207.4	211.5	206.34	203.59	209.61	205.77	211.02	207.96	206.18	207.9	207.06	208.79	205.95	206.22	207.93	208.97	206.42	206.62	204	209.19	207.25	207.8	206.25	214.34	207.43	207.85	209.76	207.3	209.24	206.18	206.08	209.85	208.98	211.99	206.11	207.88	204.59	209.15	209.77	208.44	206.41
221.64	219.53	218.59	217.7	214.1	216.64	215.24	215.81	216.79	226.05	216.31	218.3	212.19	216.27	220.53	223.34	218.34	216.23	211.63	215.44	218.08	221.16	213.01	216.52	219.81	216.78	216.38	218.54	216.94	217.94	217.13	220.64	215.6	218.05	221.17	217.58	217.25	213.98	219.29	219.35	214.25	216.34	217.74	214.69	220.39	217.83	215.27	215.11	221.35	220.3
215.44	215.31	212.58	219.59	217.13	222.08	217.5	220.18	215.36	220.51	215.86	220.24	216.49	219.2	215.94	213.88	212.98	216.05	218.88	216.72	219.59	215.86	217.24	222.05	218.27	218.03	218.4	214.75	219.54	215.26	220.7	219.99	213.09	215	216.04	217.45	214.67	212.17	215.25	220.72	215.34	214.59	218.28	219.92	217.68	216.4	218.84	212.61	219.53	216.05
209.82	209.45	213.79	209.45	213.29	214.38	211.31	207.34	214.41	213.38	211.93	212.7	213.66	213.68	211.65	216.21	215.99	216.61	208.63	212.1	212.63	209.95	212.31	211.17	211.08	210.61	215.24	214.02	216.18	210.78	213.82	212.31	210.56	209.1	212.4	212.02	215.87	213.65	211.62	213	209.93	213.69	215.15	212.19	209.89	214.23	209.82	213.53	212.24	212.55
215.54	209.14	211.23	212.91	209.99	217.26	208.59	213.66	213.47	208.27	214.44	214.66	211.33	215.71	212.64	211.06	212.15	209.44	215.48	214.17	211.69	212.79	207.1	211.98	214.02	212.8	207.75	216.88	212.26	209.39	213.53	207.69	211.99	211.52	210.53	209.81	212.53	214.09	211.68	210.76	213.31	211.74	209.49	209.34	209.46	212.51	210.67	214.75	210.29	210.41
206.84	200.08	205.35	204.23	204.74	199.57	203.22	207.09	202.6	205.29	200.41	204.25	200.86	205.14	201.28	203.68	205.42	206.1	204.16	206.49	205.95	201.81	204.13	208.52	206.47	206.84	203.38	205.14	202.78	208.85	200.49	205.86	205.97	205.8	202.18	201.9	205.04	208.22	203.08	205.95	205.86	199.85	203.52	201.22	200.91	204.5	201.7	203.86	205.57	208.36
208.63	213.49	208.28	214.21	215.35	214.61	217.11	210.88	211.14	211.63	210.03	210.03	210.62	207.26	213.15	213.84	209.24	216.02	208.42	209.54	214.58	215.33	217.2	209.63	208.8	214.99	214.48	213.44	211.06	214.22	214.93	213.9	209.78	214.95	207.31	209.55	212.18	211.17	211.49	209.37	208.51	208.88	212.48	213.11	220.8	210.31	208.98	210.83	210.44	210.02
210.6	213.32	213.98	206.33	213.86	207.7	207.69	210.38	211.51	211.25	206.18	209.86	208.95	207.23	207.15	211.75	209.12	207.49	208.36	210.79	204.16	210.61	210.09	211.77	209.25	207.12	208.77	207.98	207.39	206.66	208.54	208.12	207.38	202.18	207.99	208.93	204.07	206.34	205.58	210.12	210.95	207.3	203.59	209.37	204.91	205.31	210.68	209.56	210.6	208.07
207.72	201.66	202.46	202.5	202.88	205.42	205.89	204.24	205.83	204.22	207.86	201.66	204.09	206.41	202.61	201.57	206.08	196.58	204.87	206.53	205.3	202.43	203.69	206.02	206.04	207.28	204.03	204.44	199.97	205.68	200.57	203.92	202.36	200.8	201.53	202.2	204.02	200.95	202.2	202.97	203.59	202.88	202.25	203.49	202.13	205.17	202.34	201.23	202.63	202.37
212.84	217.89	219.5	220.32	216.08	216.79	217.02	211.97	215.29	213.18	223.12	217.75	215.9	215.9	217.6	215.81	216.23	214.79	218.22	218.58	221.53	212.6	218.13	221.03	217.4	217.3	216.3	216.26	217.74	219.89	214.28	217.28	219.6	213.29	216.43	218.74	216.42	214.7	216.37	214.08	219.57	212.56	215.44	213.16	214.56	217.09	217.67	217.89	213.25	218
219.56	216.04	216.97	217.03	218.87	213.64	216.54	219.26	216.49	213.17	220.69	216.04	219.19	214.66	218.02	218.47	219.06	215.19	219.46	219.24	216.09	214.21	218.03	215.88	218.72	215.79	218.42	215.38	220.73	220.14	219.66	217.5	223.62	215.29	218.31	217.21	219.8	217.46	216.21	217.62	221.03	215.98	216.36	222.31	219.89	218.21	216.71	216.69	217.07	220.11
211.25	214.82	211.42	207.76	209.33	207.85	208.85	207.02	207.75	210.51	209.18	205.64	211.63	207.23	211.98	213.39	210.97	204.87	208.54	210.15	212.81	206.33	207.54	207.26	207.17	208.86	209.9	209.44	214.86	205.28	207.25	207.66	208.12	210.1	206.13	210.32	212.69	211.61	208.58	208.6	208.03	204.64	209.3	216.21	211.72	208.33	212.41	208.73	212.34	212.18
210.89	208.49	208.7	205.39	207.83	212.96	215.83	212.51	210.45	207.57	210.44	212.03	214.36	208.55	207.47	203.63	206.84	211.16	214.76	208.51	211.18	207.47	203.8	207.51	208.48	212.74	208.52	212.57	214.55	208.73	211.8	209.54	207.22	211.45	210.83	210.66	209.01	205.26	210.25	208.85	204.63	210.28	205.31	207.49	209.87	209.21	215.15	211.16	214.08	212.3
197.67	195.85	198.1	196.92	200.97	199.03	197.92	195.67	190.3	197.83	199.44	197.89	199.16	195.95	198.6	198.69	197.93	197.49	196.78	196.25	199.83	193.33	200.53	195.14	196.92	196.75	198.67	197.99	201.03	196.74	197.92	199.36	197.22	195.56	199.47	197.46	197.74	198.71	196.11	198.34	200.97	199.23	197.6	200.72	199.81	203.25	203.9	198.58	200.83	198.16
201.86	205.21	201.34	204.02	200.78	203.05	201.67	205.98	203.33	207.43	198.6	203.44	206.06	197.96	201.43	204.31	202.33	201.14	200.55	208.27	205.21	200.39	199.19	204.65	199.57	204.84	208.44	198.12	198.66	203.67	202.91	205.5	207.72	202.36	204.8	206.65	200.13	205.37	208.68	207.08	200.67	207.17	200.35	205.73	200.31	209.05	204.23	201.4	204.47	201.13
210.46	210.36	208.36	213.35	215.73	211.87	215.41	210.29	213.61	211.06	210.57	206.53	210.22	210.71	210.7	213.97	208.7	209.42	211.53	210.34	211.84	211.79	209.11	208.7	211.22	208.65	210.45	212.64	208.32	211.27	209.39	215.74	213.24	213.15	213.73	210.95	209.17	209.52	212.31	214.93	209.63	205.79	210.15	212.03	211.89	211.38	208.61	211.3	211.55	211.84
203.67	201.71	197.18	199.81	197.75	203.44	194.54	202.01	194.31	204.27	199.73	198.45	196.4	199.91	200.19	199.93	201.1	197.54	200.03	197.17	200.28	200.88	196.56	199.15	203.19	196.77	201.02	198.22	199.84	201.74	200.32	202.16	195.81	204.1	198.09	197.75	197.59	200.54	198.49	199.51	196.02	198.24	201.63	201.48	200.45	198.54	196.55	201.84	196.27	199.52
215.1	207.57	209.83	213.12	208.49	211.17	208.18	210.59	213.41	204.05	208.17	208.72	214.28	209.09	209.91	205.56	208.16	208	204.77	212.32	210.77	204.41	212.27	210.85	212.39	210.24	207.45	207.71	206.25	213.34	211.55	211.86	207.86	210.62	210.44	206.94	209.06	211.15	203.14	211.76	210.93	211.93	205.93	205.37	211.94	208.02	211.01	208.32	210.91	213.48
203.01	202.2	207.79	207.5	201.76	201.8	201.76	204.23	203.82	208.42	202.9	204.56	204.86	200.93	203.94	200.11	202.24	205.56	202.85	208.74	207.14	202.17	209.56	203.2	205.64	201.04	199.72	198.05	204.23	203.58	207.87	205.71	205.54	209.54	210.5	202.11	203.68	201.72	202.58	206.37	204.27	206.2	201.22	199.47	201.17	205.76	202.32	200.99	206.11	200.46
195.71	195.19	194.77	198.8	193.99	192.32	189.45	192.58	194.95	192.92	193.91	197.52	195.29	190.19	193.51	197.25	192.61	194.03	197.41	196.76	192.7	196.26	194.53	197.78	198.95	195.05	196.26	192.63	195.77	196.86	195.23	193.6	197.72	189.81	196.69	195.7	195.47	196	192.43	194.92	197.65	195.04	192.77	195.14	194.63	196.51	193.32	191.44	197.03	193.73
204.06	208.9	202.92	200.57	199.39	202.92	201.5	200.08	200.55	201.29	199.94	200.3	203.08	202.03	204.26	200.55	196.01	205.2	198.45	204.79	205.6	198.49	204.31	201.78	203.09	207.44	207.03	202.48	204.86	209.86	202.73	202.44	201.38	201.86	198.11	202.07	203.99	200.37	203.11	199.1	205.18	200.64	203.04	204.15	202.01	198.85	204.49	204.76	201.64	199.11
203.57	200.59	203.66	201.67	203.47	201.47	197.41	202.55	198.27	203.33	203.31	202.49	200.18	199.27	200.7	203.25	204.66	200.83	200.42	206.38	201.66	205.17	205.55	204.21	202.31	199.19	205.71	206.17	198.53	207.22	207.73	206.01	203.35	200.59	198.94	199.35	206.89	201.57	200.74	203.16	199.34	203.68	201.19	201.62	199.68	202	202.92	203.49	203.79	201.66
200.22	200.97	201.25	206.28	200.26	205.51	201.61	204.96	206.4	205.17	202.94	200.6	201.54	203.74	201.14	204.26	200.73	201.46	202.99	204.05	203.23	201.27	207.06	201.22	203.53	203.05	200.63	203.18	204.08	204.64	200.14	198.65	205.66	204.2	203.14	201.07	200.52	198.56	203.55	199.59	200.94	210.51	201.75	203.55	203.31	205.5	199.01	206.29	205.27	206.12
202.55	202.88	202.51	200.33	205.34	210.67	205.41	202.47	204.04	202.67	201.95	202.64	205.42	205.67	204.7	206.32	203.99	203.81	206.05	201.32	203.38	208.3	200.33	203.99	200.6	203.54	199.49	200.42	205.38	205.21	200.8	207.51	201.07	205.95	209.69	201.11	206.94	203.86	205.6	201.74	204.37	202.08	205.81	204.69	203.23	205.13	201.33	200.99	205.09	203.21
203.58	205.32	206.62	205.56	201.77	206.21	202.2	205.1	199.94	201.2	201.51	202.85	200.42	199.67	205.01	202.01	205.41	205.52	200.02	203.38	200.57	201.92	206.39	202.42	205.65	202.65	198.61	204.67	205.43	205.41	203.57	204.89	211.22	204.59	201.43	205.95	201.44	203.32	207.08	207.74	203.9	203.13	205.25	205.24	207.48	201.43	210.18	200.77	204.02	203.08
202.21	206.66	201.49	204.72	199.72	203.15	202.27	206.03	200.89	205.08	204.98	201.53	205.51	204.22	202.2	207.11	199.34	206.99	207.74	201.69	205.2	205.68	201.9	203.06	207.54	198.86	206.43	206.41	201.98	203.32	200.54	200.27	205.23	200.75	202.91	205.69	206.33	202.72	202.28	202.01	199.53	201.15	206.15	198.98	204.74	205.29	206.38	194.93	201.59	204.69
208.24	206.96	203.38	209.46	204.14	215.06	207.73	208.45	204.24	208.32	201.66	203.23	198.22	204.58	205.01	207.99	202.37	205.95	207.48	207.84	211.85	209.57	204.81	205.92	208.96	207.81	205.03	205.12	205.59	204.99	206.95	209.69	206.94	203.54	206.89	205.83	205.56	211.98	205.05	205.85	204.04	207.28	204.48	207.19	208.95	205.84	204.14	210.25	201.26	207.94
206.94	207.15	207.12	202.03	210.11	206.69	209.06	207.91	210.69	208.87	209.94	205.92	206.17	208.06	204.97	207.35	204.22	206.02	208.29	203.86	205.69	210.58	209.11	208.99	210.75	207.24	208.46	209.56	206.16	206.08	210.76	204.96	209.08	200.66	205.23	209.61	208.88	209.95	207.25	205.1	206.38	212.04	205.73	210.37	206.96	202.01	210.5	209.17	207.21	210.46
207.69	207.05	206.21	205.27	208.07	208.95	204.02	216.8	209.07	205.77	211.75	208.42	211.6	210.9	206.65	210.84	205.75	205.19	207.81	210.69	209.86	209.47	207.95	208.81	212.24	210.35	211.04	203.98	209.88	206.77	204.98	205.78	206.26	206.92	202.84	211.04	208.19	207.16	208.75	207.03	206.85	210.07	206.52	204.43	208.79	207.91	209.65	208.08	212.93	209.53
211.9	214.77	222.65	212.52	214.12	216.1	215.27	213.24	212.33	210.17	214.8	215	210.96	210.96	212.29	212.08	215.88	216.28	212.41	214.03	211.76	213.16	212.98	210.96	210.79	214.55	211.4	214.84	213.56	207.57	214.06	213.9	214.78	216.42	212.92	212.05	211.54	213.96	208.17	211.32	214.92	209.97	217	210.06	215.77	212.13	209.72	209.83	214.26	213.41
217.14	220.32	216.05	217.57	217.5	220.25	215.77	214.53	219.68	216.87	214.32	218.48	220.51	218.81	217.2	222.16	214.57	217.83	216.68	221.9	214.83	219.66	221.33	215.49	217.77	219.02	214.75	216.77	215.55	217.48	222.16	216.53	215.58	216.69	215.41	217.57	216.42	217.1	213.99	216.99	217.59	216.07	215.05	220.51	211.15	218.22	218.38	218.2	217.6	216.25
204.37	202.24	199.08	205.15	202.86	202.93	202.68	204.28	209.64	202.09	204.21	202.61	204.87	202.31	199.11	207.8	203.65	202.6	205.54	200.25	207.71	207.35	202.96	203.44	204.21	200.87	204.06	200.65	204.67	202.96	204.7	203.56	205.86	202.04	205.23	205.88	205.08	208.28	204.11	204.27	202.11	204.86	206.25	200.07	204.21	201.15	209.13	205.66	208.47	204.4
208.14	210.88	209.2	214.82	210.67	215.61	209.48	212.55	213.53	209.79	212.9	212.15	211.54	213.48	214.23	211.8	208.82	208.57	209.68	210.47	207.88	214.58	212.45	216.01	212.31	215.14	214.61	213.86	212.96	213.06	209.41	214.06	213.17	211.54	211.33	207.68	212.98	212.6	214.01	211.06	207.95	210.29	211.2	215.11	212.16	212.55	210.03	212.18	210.74	208.93
207.08	207.45	208.49	203.16	205.26	208.01	203.62	204.06	205.29	207.44	207.5	208.26	204.89	204.39	205.62	209.91	206.93	207.96	206.97	210.15	206.71	211.07	205.25	203.01	210.52	208.56	201.96	209.74	205.88	203.4	203.68	207.07	206.21	206.83	210.44	207	206.87	205.35	204.72	210.72	209.65	206.14	211.8	202.38	205.6	207.35	205.89	206.52	208.85	207.48
208.44	209.22	210.1	213.03	209.42	208.07	210.56	212.39	205.23	210.54	205.37	206.18	214.26	213.05	209.58	209.48	207.76	208.86	212.11	210.71	208.96	209.09	207.6	209.43	207.4	203.41	214.41	207.23	214.77	206.56	206.72	202.99	209.46	212.46	208.64	209.43	205.88	208.85	209.01	209.03	211.86	209.08	212.04	212.83	210.25	210.92	203.83	209.19	214.09	208.45
204.73	200.52	205.54	202.87	198.73	200.11	200.78	199.27	201.57	198.41	199.15	199.77	200.84	204.37	204.79	203.79	204.89	204.59	201.83	206.77	200.47	201.98	202.66	200.74	202.78	205.02	206.35	201.36	205.26	200.21	199.34	205.2	203.01	205.59	201.84	200.39	202.28	202.19	202.88	198.31	204.64	200.06	206.56	202.55	207.13	204.13	200.7	202.26	207.05	199.1
214.76	218.16	215.43	219.31	219.35	215.66	219.59	215.58	218.04	219.9	215.96	217	214.1	219.87	217.29	211.44	216.74	212.08	215.29	216.03	219.16	217.47	216.42	219.78	215.35	215.91	215.65	218.96	219.77	216.71	218.64	216.05	214.15	220.13	216.81	223.18	214.01	214.21	214.48	214.81	218.71	218.51	215.7	219.75	213.95	221.12	212.55	217.28	216.43	212.38
210.15	209.52	208.29	206.73	210.35	206.61	206.75	212.72	208.17	209.19	210.96	210.03	205.9	205.81	208.41	207.44	208.27	209.47	209	211.62	210.11	206.82	209.35	213.51	208.99	206.88	207.2	210.22	204.77	214.77	207.32	211.91	211.06	208.54	211.12	210.21	215.18	214.6	211.13	205.31	206.74	206.89	210.5	209.45	212.56	212.16	209.42	213.8	213.07	210.57
212.81	210.58	215.34	214.92	214.68	213.65	216.18	211.77	213.99	214.2	213.54	216.88	212.14	210.14	211.67	209.45	215.02	215.93	213.13	212.89	216.95	213.85	210.64	210.24	210.54	210.3	213.42	214.12	212.48	210.43	212.35	213.94	214.31	214.17	210.52	214.57	211.3	212.96	210.9	216.18	215.12	215.24	209.09	213.15	212.85	211.39	215.54	214.24	213.26	211.84
217.85	215.53	220.1	217.3	216.07	215.72	217.1	219.02	217.09	215.15	214.92	220.57	219.01	220.88	218.53	223.54	217.21	221.68	220.82	217.72	217.77	221.87	217.74	218.05	218.11	216.49	214.74	215.38	221.3	217.54	217.93	217.3	218.12	215.05	216.11	218.43	221.59	214.13	215.82	217.59	220.75	220.04	219.84	213.07	213.19	220.24	218.01	216.13	215.56	216.25
205.88	204.68	200.47	205.23	207.29	203.57	200.88	202.87	204.04	203.78	205.29	206.78	201.47	200.33	199.5	202.73	203.71	197.13	200.89	204.18	209.36	203.07	201.07	206.73	200.52	200.29	205.36	201.93	204.43	201.07	200.92	203.74	204.29	204.99	206.1	202.65	207.49	203.06	201.25	200.84	202.15	199.83	200.79	200.75	202.43	207.1	200.63	199.9	203.39	204.09
217.03	214.58	217.54	216.87	214.14	216.96	214.49	215.16	215.4	214.4	218.85	219.2	219.37	217.07	213.87	217.35	217	211.19	217.9	219.27	216.48	216.17	218.25	221.23	219.16	220.05	213.66	216.08	215.81	217.85	215.67	216.2	218.14	215.6	216.98	216.33	216.97	218.73	214.75	218.03	215.79	216.22	214.38	217.17	213.41	216.51	217.46	221.69	215.83	216.53
207.01	207.69	206.66	207.31	209.16	207.73	212.52	209.09	208.04	211.72	206.8	206.08	210.89	208.76	209.35	209.67	213.57	209.9	210.34	209.47	209.92	211.68	215.83	209.9	210.46	207.45	209.17	206.93	206.25	205.27	207.73	207.71	208.75	213.18	211.25	211.85	207.69	211.28	210.27	209.06	210.35	210.13	210.05	209.99	209.49	207.03	209.95	209.64	204.44	210.76
210.57	204.79	212.58	209.68	207.58	210.72	205.07	208.79	210.11	211.71	212.34	209.36	210.39	209.53	210.74	210.13	206.97	207.77	209.48	211.26	210.71	210.86	216.01	210.2	211.22	209.07	209.82	211.98	214.54	209.88	204.32	209.45	210.98	209.58	206.28	208.61	208.8	207.55	210.16	212.22	208.64	209.66	210.58	209.8	210.94	208.9	204.81	208.52	212.66	209.37
205.35	201.23	194.15	201.71	199.7	199.85	199.89	204.28	199.19	202.4	197.2	198.29	199.99	199.28	197.95	202.57	199.37	198.82	196.7	195.97	198.03	196.48	199.74	199.98	195.79	199.16	201.9	203.34	198.56	200.27	202.71	201.69	196.06	205.27	205.29	202.26	201.88	200	197.46	197.14	200.85	198.16	199.7	197.47	203.99	198.94	205.88	197.14	197.63	197.88
214.84	210.69	212.83	212.71	210.33	217.14	214.95	209.33	213.67	216.51	212.44	214.56	212.63	213.81	213.01	214.51	216.11	215.41	211.67	205.91	211.74	214.1	213.22	216.91	217.83	210.75	209.75	211.45	215.47	211.83	214.86	215.9	215.64	212.02	215.68	214.12	210.12	218.15	213.44	212.2	214.41	208.97	209.67	215.47	215.48	212.33	212.55	218.12	214.97	210.47
200.23	199.5	198.37	202.05	195.39	196.62	198.72	197.94	199.55	197.16	195.49	196.72	202.16	197.37	198.98	199.84	198.53	192.41	198.68	196.93	196.81	199.66	200.87	199.84	194.47	197.01	198.38	193.66	201.98	198.51	194.05	202	198.26	202.47	202.95	197.46	197.02	195.18	202.12	198.19	197.93	200.79	196.91	199.02	196.12	200.11	199.67	196.18	198.83	200.2
208.57	211.36	207.52	207.28	207.04	207	208.02	211.4	205.85	204.19	210.11	210.22	207.77	211.48	209.62	203.59	210.57	206.18	210.5	201.45	209.25	204.92	208.06	210.66	208.2	209.96	209.78	208.19	207.14	207.82	209.5	207.79	207.75	205.84	201.6	211.02	207.41	205	209.36	210.08	206.05	211.47	205.22	209.24	206.42	205.73	204.54	206.01	210.57	205.08
203.63	204.81	205.86	203.23	203.23	207.15	199.88	202.44	206.99	204.27	201.24	200.59	205.88	196.81	201.14	208.33	204.15	205.49	207.47	204.51	207.77	197.49	205.02	204.11	202.13	203.98	201.42	200.75	200.95	206.48	202.67	203.65	205.5	200.49	206.08	201.16	206.47	206.2	204.23	207.87	203.45	204.07	199.52	208.81	203.3	203.48	198.96	203.24	206.33	205.07
205.28	207.01	208.95	204.85	207.02	203.79	210.09	206.48	202.91	205.19	209.85	207.19	207.28	207.23	210.43	206.96	203.08	206.14	210.89	209.03	207.13	212.28	206.35	205.49	209.39	206.96	205.15	204.07	207.87	206.97	207.76	207.36	207.91	208	213.48	207.68	206.88	210.38	208.3	207.8	208.82	207.81	208.97	205.84	203.88	207.66	208.63	206.21	206.16	206.25
214.54	216.27	214.17	219.19	217.39	222.21	217.22	216.67	215.61	217.05	215.1	216.36	219.22	215.34	217.5	218.53	216.95	220.16	219.68	221.3	216.35	215.19	217.47	211.69	223.42	218.26	220.02	216.37	217.11	218.47	217.7	211.11	217.79	221.58	217.99	215.82	216.88	214.91	218.84	217.26	213.79	216.23	215.78	213.85	215.46	215.78	219.3	217.64	213.11	218.8
216.48	223.13	215.92	215.7	219.82	223	219.33	213.1	216.82	223.47	215.38	217.58	211.73	214.95	215.62	219.67	216.06	217.84	216.01	218.55	219.24	219.3	216.48	221.03	218.05	219.93	217.08	218.05	219.04	216.34	216.61	221.23	219.05	213.07	219.94	220.1	216.94	216.5	220.64	222.6	221.99	216.72	220.23	224.12	219.25	219.06	215.49	217.17	220.59	221.8
206.21	205.21	205.97	205.97	200.51	202.16	206.03	202.76	203.99	200.21	209.47	202.03	203.01	204.53	210.02	205.02	202.39	206.18	202.8	207.54	200.72	203	205.04	205.36	201.9	207.76	205.81	207.26	202.02	205.89	207.25	206.23	205.59	204.32	201.83	206.83	207.12	209.69	204.34	200.7	202.9	204.29	204.86	203.99	207.79	202.84	205	202.61	204.09	205.64
205.9	211.46	209.73	206	207.44	204.9	208.59	205.65	203.12	210.18	207.04	207.36	205.78	208.49	206.44	203.84	209.6	202.42	207.34	210.84	206.17	205.53	212.42	212.04	205.99	206.03	205.09	209.89	207.65	204.54	207.77	206.05	209.24	209.75	205.87	209.13	209.11	208.17	206.74	210.27	209.38	207.46	205.39	208.99	206.71	209.22	206.34	209.8	203.96	205.1
196.74	195.28	193.95	196.01	195.72	193.05	194.52	195.42	192.93	191.74	195.44	192.99	194.21	192	196.29	190.92	197.78	191.02	192.23	196.75	193.47	193.62	193.09	190.06	196.58	196.04	194.64	194.69	195.52	195.83	196.39	193.17	194.77	197.55	187.35	196.07	193.84	197.36	193.24	195.37	191.4	196.72	196.21	192.88	194.16	190.42	194.47	192.68	194.39	189.96
215.52	216.27	218.14	215.96	212.89	216.26	218.91	217.59	222.86	215.65	215.25	214.66	217.49	219.89	218.23	215.8	219.76	216.71	216.93	214.49	219.93	215.4	216.75	217.35	214.09	219.22	214.48	210.63	216.15	221.43	217.27	217.41	214.45	221.12	213.76	216.83	215.55	216.74	215.3	216.4	217.57	219.24	219.06	220.39	213.92	218.45	214.06	214.82	217.37	212.49
199.87	200.72	203.57	198.83	201.16	202.52	202.57	202.36	195.69	199.75	199.06	197.79	198.03	195.89	196.98	199.63	200.86	201.04	202.45	201.04	197.47	201.82	200.76	199.77	200.67	202.9	197.55	200.01	201.05	204.88	200.7	198.35	199.5	198.91	198.57	204.87	205.48	195.82	199.19	198.36	203.17	200.61	200.83	201.09	197.73	203.28	202.86	197.87	202.48	198.31
195.13	195.49	196.04	191.9	199.5	196.81	197.26	197.63	192.94	196.51	193.77	190.4	193.22	195.24	199.25	193.61	196.89	196.07	196.5	191.23	192.74	197.46	193.55	193.03	196.64	198.58	192.82	191.91	193.85	200.11	195.3	193.81	194.79	196.17	196.19	197.56	198.01	195.49	193.18	196.82	198.64	194.84	194.12	196.47	188.47	198.42	194.02	194.74	195.61	192.39
205.19	205.24	204.56	202.11	203	205.88	199.89	205.28	204.73	203.31	205.79	205.35	204.19	205.08	200.78	200.67	204.22	204.46	202.81	208.26	207.14	202.27	202.83	202.66	208.72	200.37	208.6	200.33	206.68	202.02	202.85	203.24	203.17	204.78	201.23	206.15	201.31	197.51	204.78	204.46	203.44	204.66	201.97	208.41	206.92	201.24	198.49	205.07	203.35	200.73
193.77	194.83	193.66	195.05	194	195.57	191.89	195.02	187.55	193.5	197.11	191.4	194.45	197.39	199.29	197.25	195	190.57	197.91	197.46	196.53	192.77	196	197.74	196.5	197.02	192.24	192.06	187.59	191.47	188.29	193.87	190.09	198.24	193.94	193.72	190.58	192.71	197.71	193.12	193.54	188.76	190.79	195.01	194.41	193.63	191.15	190.62	198.01	194.56
206.97	205.54	206.09	210.65	208.94	206.8	205.74	213.98	200.82	207.23	205.88	206.52	209.95	210.24	209.11	211.23	207.38	204.6	209.14	208.04	207.77	206.39	206.43	209.2	208.65	207.73	207.59	210.13	211.36	206.09	207.6	207.06	208.16	209.45	206.79	207.37	206.72	215.24	213.27	207.52	210.34	203.68	212.89	212.06	211.19	211.57	210.01	203.41	210.03	208.85
211.17	208.12	213.75	207.2	210.45	211.12	212.55	216.69	210.11	209.96	209.94	211.35	212.26	211.5	210.58	214.97	211.91	209.07	210.94	208	213.56	206.45	214	210.73	208.49	216.94	213.38	215.2	209.48	213.07	210.91	210.95	211.18	212.74	211.09	212.76	207.01	209.95	209.28	209.32	212.65	209.08	213.63	209.95	210.6	213.03	215.66	210.93	206.79	210.82
199.7	209	205.51	207.25	206.57	207.95	211.57	206.69	206.82	203.92	206.71	207.45	205.93	207.74	204.9	208.52	205.5	205.51	205.76	207.03	205.35	208.97	208.78	211.43	211.51	207.69	205.66	205.84	202.09	208.6	202.84	204.06	206.5	203.12	206.35	208.56	209.88	203.77	207.54	205.43	211.33	207.79	210.13	207	205.31	212.67	202.81	208.07	209.39	208.63
210.09	210.45	209.82	207.1	211.97	212.85	213.74	212.32	207.76	206.75	209.4	203.8	213.37	212.22	212.64	211.27	208.1	212.58	210.88	210.96	208.53	210.18	211.88	208.79	211.41	210.66	209.77	209.12	209.66	209.38	206.61	208.86	210	206.69	211.88	207.99	212.29	208.18	205.86	211.15	210.89	213.43	210.17	208.24	214.49	205.44	207.53	208.58	208.28	206.16
202.48	201.03	200.2	201.23	202.62	202.96	202	202.28	201.95	201.6	203.41	201.43	193.1	202.98	200.96	199.3	198.55	199.62	199.57	205.48	200.23	198.66	202.34	203.41	200.18	199.03	197.6	202.4	198.93	201.28	204	200.76	197.25	195.47	200.7	203.94	200.85	202.33	201.54	200.69	196.66	199.61	199.51	202.12	202.04	198.93	201.78	202.2	202.22	195.25
208.57	203.57	214.11	210	207.85	205.7	205.55	208.79	212.77	203.26	208.54	208.81	209.11	208.7	205.45	204.87	207.5	208.29	207.7	216.4	207.97	204.02	208.44	207.65	211.25	210.47	205.28	207.54	208.46	211.91	209.24	207.04	209.94	210.6	206	211.17	211.15	209.41	207.97	211.26	208.49	210.79	208.51	204.25	206.57	209.51	207.83	207.53	209.14	209.25
213	212.58	213.04	213.89	208.45	213.86	213.17	209.52	209.83	215.26	214.1	210.07	215.89	208.13	208.54	210.69	212.88	205.39	211.3	208.35	211.48	207.33	210.5	209.88	211.38	211.86	210.94	213.71	210.94	212.77	212.27	209.69	209.85	211.24	213.77	213.77	210.73	211.64	209.63	209.59	208.82	212.04	212.78	204	205.72	214.64	211.43	209.27	210.81	210.24
205.65	201.66	208.1	204.37	207.46	206.58	209.36	205.72	205.24	204.57	201.57	201.69	203.3	205.23	204.7	199.87	205.84	205.28	203.62	199.3	202.86	203.47	201.58	205.37	205.35	202.61	200.62	202.4	203.42	204.41	206.88	203.95	203.72	205.39	208.44	200.78	199.06	208.22	207.19	202.31	202.54	205.32	207.07	202.23	203.64	202.65	204.28	201.79	204.88	205.14
199.71	195.99	202.5	197.11	198.6	198.41	196.51	199.1	201.66	199	199.31	196.45	203.57	201.21	202.56	200.56	202.95	199.12	198.63	201.52	202.81	202.77	199.18	194.96	203.6	199.15	197.85	199.34	201.19	202.45	194.94	199.52	199.85	199.52	203.16	200.39	199.49	197.79	202.53	199.15	202.64	197.51	198.14	201.36	202.6	200.27	203.33	197.29	200.78	201.87
206.84	205.11	204.43	205.37	209.76	204.22	206.06	209.8	209.44	205.09	212.83	207.31	207.93	208.57	205.57	208.12	209.79	206.13	211.61	209.87	206.09	205.92	205.81	211.47	204.37	203.59	209.56	208.03	207.95	210.09	207.98	206.83	205.18	207.98	206.58	204.29	204.11	206.26	207.74	205.11	210.75	210.24	206.77	209.99	209.36	207.3	206.28	202.28	208.34	204.58
209.03	212.8	211.4	210.84	207.65	205.85	207.77	207.17	207.98	209.83	211.48	205.94	208.67	205.87	209.41	211.54	208.5	206.47	211.47	208.19	206.93	207.71	203.9	205.43	204.14	205.24	209.89	206.81	202.6	207.83	204.39	210.71	209.84	210.47	214.23	208.67	209.59	207.12	209.43	210.68	210.05	202.19	209.35	212.25	203.56	210.13	206.55	206.9	205.57	211.51
212.34	212.31	215.89	213.91	211.81	209.89	212.03	207.94	213.78	209.78	213.22	211.2	214.36	212.7	212.17	213.34	212.11	209.57	214.02	215.95	208.74	211.89	213.97	210.83	214.05	213.3	217.16	208.6	213.38	215.36	213.76	212.26	211.3	210.27	210.87	211.83	214.55	206.57	213.46	209.33	214.39	210.71	203.98	216.01	211.27	208.23	209.41	213.71	210.16	209.65
208.72	207.27	209.02	206.96	206.55	202.79	204.41	211.26	204.76	204.2	209.26	207.84	206.42	209.15	206.99	210.75	207.84	206.41	208.25	212.13	206.28	207.57	207.31	206.47	209.03	206.76	203.6	205.92	210.22	205.27	204.89	207.26	208.31	206.52	206.29	204.09	207.57	205.38	212.06	209.58	208.97	204.89	201.43	206.32	213.12	208.15	205.87	206.74	205.75	211.99
213.62	212.65	215.07	209.19	205.43	210.96	212.23	211.93	213.02	212.47	210.29	210.16	207.76	209.46	209.54	206.11	209.03	210.14	213.84	210.7	213.89	215.08	210.48	212.05	208.68	212.15	212.31	214.9	212.84	211.67	207.18	210.71	215.16	213.25	214.26	214.9	210.97	206.96	212.15	211.91	210.54	211.12	210.45	218.17	215.5	213.35	210.34	209.7	214.02	215.49
198.28	198.26	200.43	193.18	199.81	202.83	200.6	199.06	199.91	201.13	199.34	202.74	200.18	198.81	196.51	201.78	206.04	201.18	202.63	195.63	199.54	201.92	195.73	195.85	203.94	197.11	199.16	200.12	198.39	199.73	199.6	196.72	197.89	198.28	197.27	201.57	199.34	200.7	200.89	198.14	199.77	198.71	198.62	200.64	198.21	199.73	199.87	202.38	199.68	197.52
204.6	211.81	207.09	207.27	211.69	211.6	208.91	211.79	207.12	210.17	210.91	208.71	210.71	209.38	207.48	205.66	206.43	205.65	204.79	203.3	209.88	207.69	207.49	208.76	208.47	210.96	210.41	206.92	208.97	205.77	206.11	210.06	207.51	207.44	207.33	212.17	212.07	205.98	209.1	205.22	208.65	206.63	208.3	212.05	210.17	208.31	209.59	203.63	210.1	205.5
208.85	211.99	209.23	211.22	209.47	216.53	207.36	211.76	210.4	210.22	211.95	209.08	206.24	213.57	211.32	210.26	211.08	210.89	216.57	210.3	208.33	207.88	215.92	209.64	214.67	210.62	212.34	210.7	210.35	214.13	208.91	215.35	211.37	209.8	211.64	209.36	206.49	215.81	211.25	210.83	212.99	212.28	213.53	211.29	207.14	215.87	212.63	206.96	206.12	209.28
211.77	215.66	214.39	210.69	212.17	212.31	211.72	211.56	214.99	213.72	215.66	209.22	213.44	216.62	208.88	213.94	211.54	210.85	212.15	210.41	212.7	208.72	214.81	214.1	208.23	209.28	215.43	210.14	207.77	214.77	215.27	214.01	209.63	211.3	211.09	214.13	216.01	215.37	215.31	210.86	210.44	214.4	215.45	210.11	213.5	209.28	213.32	214.42	212.79	209.01
207.98	207.95	211.92	209.94	215.04	206.4	208.19	208.15	209.56	203.9	207.37	206.76	209.74	207.01	207.92	202.44	206.67	206.8	208.45	208.67	205.15	205.25	207.18	209.13	206.24	207.27	206.26	211.57	210.93	208.96	208.85	209.61	205.03	212.7	206.58	209.22	207.1	205.93	205.98	207.63	208.87	210.79	207.8	208.09	211.19	208.31	208.42	211.63	206.04	208.11
204.21	202.75	199.65	206.12	202.18	202.86	203.95	202.96	200.19	199.69	206.55	202.8	204.94	206.86	205.95	201.91	206.85	201.4	206.01	202.38	204.46	198.48	200.74	205.96	204.75	201.12	203.4	205.28	198.15	200.83	203.2	202.81	203.26	202.03	202.9	204.17	203.98	200.58	205.86	201.23	201.3	203.99	201.63	205.79	205.74	201.06	207.1	197.46	204.51	205.9
213.37	211.14	212.53	212.63	209.41	212.25	212.64	209.19	216.66	212	207.77	209.66	213.41	215.28	208.61	215.82	205.11	212.22	213	209.91	207.25	208.39	208.81	213.8	212.63	212.68	208.97	217.44	211.96	212.42	214.1	212.37	213.63	208.77	210.98	210.3	212.75	208.98	213.27	214.44	212.99	211.57	211.71	212.14	211.02	212.09	210.17	211.35	210.57	210.69
211.33	208.06	213.49	210.44	213.24	211.52	212.13	212.04	208	213.23	214.03	212.53	209.67	212.44	215.68	212.24	209.63	209.12	209.93	210.69	213.53	212.53	215.06	211.57	210.66	209.5	207.54	213.97	211.79	209.45	210.08	213.78	210.29	213.9	210.21	216.51	216.12	214.67	209.1	206.56	212.35	213.28	207.13	211.46	212.06	207.96	211.84	211.96	210.41	208.88
211.07	211.71	212.21	213.29	207.85	207.55	209.95	211.16	212.01	209.28	210.17	204.4	213.74	209.01	204.67	206.4	209	210.88	209.5	210.99	211.77	208.32	203.56	206.58	210.61	204.46	209.85	206.37	208.5	209.79	207.58	204.31	205.46	209.47	206	208.15	205.23	206.23	207.94	207.71	211.74	212.57	210.05	207.49	211.75	206.72	208.21	206.91	209.11	208.88
209.03	213.07	211.16	210.51	219.03	210	214.78	209.66	210.93	215.2	206.99	211.51	207.67	210.81	211.07	211.23	210.47	211.33	207.55	212.16	213.39	213.17	209.79	212.16	209.58	211.83	213.55	211.83	217.83	210.41	209.92	211.65	210.63	211.11	209.83	215.39	214.75	209.81	210.31	207.9	208.41	215	211.56	209.78	213.29	211.28	210.3	207.18	213.59	214.27
210.64	210.16	208.26	209.74	206.25	210.51	207.49	207.21	205.52	208.13	207.71	204.79	208.69	207.8	206.92	208.79	205.17	205.93	206.5	207.89	205.44	210.06	208.86	206.31	206.94	205.12	209.38	203.73	205.08	205.09	206.03	206.56	207.15	208.75	205.97	206.75	205.56	204.05	204.59	209.09	213.82	204.78	207.62	207.82	209.14	210.38	209.5	212.41	207.16	206.82
211.53	210.03	210.89	211.26	208.79	211.44	210.58	209.62	208.2	208.18	211.09	209.41	209.69	207.32	209.31	211.23	202.65	207.29	205.97	206.31	206	214.01	206.95	209.51	211.49	206.84	208.26	207.69	204.35	208.9	202.97	212.58	206.44	206.98	208.79	208.45	209.67	206.72	206.84	207.21	208.14	209.19	215.15	212.58	211.88	209.39	208.17	206.54	210.5	207.89
210.6	208.48	207.42	207.29	209.91	206.31	212.02	214.08	205.42	209.87	207	209.18	208.85	206.75	210.46	206.88	206.7	205.6	211.15	212.12	207.75	207.05	204.93	204.95	207.7	206.31	210.1	208.42	205.34	209.99	208.05	209.36	207.69	205.67	210.91	206.74	216.49	208.41	210.97	209.89	207.82	212.31	206.19	208.02	206.33	205.22	205.57	210.45	208.75	207.61
208.87	207.64	212.08	207.84	211.14	206.03	208.37	207.57	207.73	212.92	208.54	208.53	206.2	212.84	209	207.72	209.54	207.99	209.58	211.08	209.06	210.09	209.02	204.53	215.72	206.6	207.29	204.44	209.38	209	208.17	211.47	210.25	208.68	205.48	210.23	210.62	208.42	208.38	206.38	208.54	209.69	206.23	208.09	205.83	207.72	210.27	210.58	207.35	211.82
212.5	215.11	212.52	215.19	211.25	214.85	211.5	210.73	212.58	208.76	210.94	210.22	213.01	212.17	211.8	214.17	215.68	215.11	217.44	211.94	217.73	212.65	211.93	212.79	210.91	216.92	215.11	209.59	214.51	212.08	214.85	212.12	211.05	211.69	217.42	212.34	212.48	208.07	212.14	212.5	212.5	210.8	210.88	209.62	214.17	212.29	210.5	213.57	210.75	206.15
201.83	205.08	199.29	202.15	205	206.45	201.55	201.78	199.35	203.67	199.68	203.66	201.97	202.95	203.24	205.79	204.17	205.63	205.86	208.53	208.24	200.63	202.82	200.61	203.22	200.59	203.62	202.42	196.77	204.44	208.25	201.54	200.17	198.4	202.01	203.12	200.19	204.74	202.12	205.13	203.6	204.72	196.3	203.49	201.67	201.21	205.89	201.67	203.49	204.83
207.52	201.63	201.73	206.33	207.65	204.88	205.35	203.75	206.59	203.54	208.44	207.38	206.33	207.04	205.73	206.09	202.28	206.6	201.92	207.93	207.15	204.02	204.06	205.78	207.08	204.72	203.26	207.76	208.47	200.92	200.16	203.56	204.2	203.69	206.14	207.91	204.96	204.7	204.45	200.57	203.83	205.92	201.97	208.82	201.17	203.39	206.52	201.72	206.42	201.87
208.6	202.37	202.16	202.27	206.18	205.86	201.03	204.81	203.4	201.32	202.22	203.57	203.72	203.54	203.19	208.88	200.81	202.25	205.71	200.68	206.03	202.45	199.58	205.78	202.28	208.16	200.46	200.84	201.85	204.33	201.89	200.61	207.25	203.47	199.19	201.47	202.47	204.06	204.41	202.73	197.88	202.21	202.94	200.36	205.9	200.06	207.15	202.66	200.87	205.89
219.35	219.62	216.77	218.41	213.97	216.89	218.62	218.86	218.1	215.14	217.96	216.98	217.06	214.69	215.3	215.72	216.79	215.94	217.93	220.09	217.47	221.1	220.8	213.71	220.25	215.25	215.76	212.93	212.87	215.86	216.12	216.64	214.02	214.81	217.22	215.33	216.1	219.44	220.16	218.23	216.81	215.18	218.34	217.02	218.5	219.98	214.46	216.62	217.07	219.19
206.21	211.56	208.84	208.72	209.41	206.2	207.02	207.66	210.49	208	205.8	210.33	212.1	208.46	209.26	207.03	207.79	209.64	210.29	209.82	210.35	203.22	213.46	208.3	209.02	206.17	208.5	205.28	208.74	209.31	209.18	207.26	210.09	206.67	207.82	208.27	211.62	208.39	212.13	209.42	206.48	205.83	212.05	208.13	211.42	209.4	209.96	208.8	205.17	207.48
217.29	216.01	223.63	219.41	220.81	218.4	218.13	221.55	216.25	219.33	216.28	219.83	216.36	218.22	215.24	221.45	218.37	220.84	219.07	219.21	218.31	215.26	216.38	215.66	216	219.4	216.9	218.9	212.25	218.57	217.01	223.22	215.42	221.35	215.25	217.47	216.3	214.54	218.6	214.82	212.91	216.99	221.39	217.49	215.77	214.52	213.1	219.38	218.73	214.04
209.23	205.36	208.44	204.93	211.71	208.93	205.72	210.87	206.98	206.8	211.33	208.9	204.75	209.72	213.1	210.92	209.96	211.42	213.12	210.72	207.18	215.86	214.44	209.47	208.59	209.52	208.68	209.2	205.73	204.31	210.94	210.59	206.52	205.08	207.27	205.83	213.78	209.37	207.71	212.56	203.35	210.66	213.34	212.46	207.53	205	213.39	212.77	210.36	212.34
206.05	200.76	202.8	203.53	198.49	205.29	205.44	200.12	203.56	207.28	207.44	203.17	201.9	199.22	204.98	205.93	200.28	208.05	203.39	209.01	202.96	200.02	203.97	201.16	202	198.56	203.05	202.93	203.71	201.98	204.81	203.4	201.93	204.27	201.59	204.64	203.12	201.65	203.82	203.58	203.67	201.67	206.64	208.08	199.52	202.48	204.58	208.66	203.55	204.67
201.46	207.45	200.12	202.13	202.79	204.42	206.83	200.54	198.79	201.39	205.3	203.89	204.99	201.75	200.3	202.19	200.53	199.68	203.18	205.44	203.49	207.34	202.26	204.53	204.02	201.16	203.49	202.26	203.36	200.55	202.37	202.98	202.09	202.37	201.87	200.13	203.34	205.3	203.32	200.84	204.14	200	201.02	195.9	199.84	205.83	199.87	203.13	203.78	201.59
210.71	212.38	207.47	210.63	208.87	207.25	212.48	210.98	211.29	210.84	210.69	209.15	209.39	206.64	207.2	206.02	208.64	208.12	214.52	211.57	210.32	207.1	207.5	208.39	205.09	215.21	210.5	203.72	206.92	207.16	209.33	209.17	211.85	209.87	210.44	208.31	210.56	210.55	210.05	209.51	206.96	207.61	207.83	210.21	211.99	212.83	208.28	206.33	211.25	207.5
212.89	204.18	208.08	205.09	207.61	210.83	208.97	210.61	207.95	209.98	209.24	205.72	209.22	207.67	207.29	208.81	210.83	204.55	207.65	205.06	209.86	206.05	212.18	207.33	206.5	209.53	210.57	209.87	209.09	210.37	203.69	208.6	206.11	208.64	207.9	202.86	209.97	210.64	208.21	209.94	207.65	210.91	213.6	210.89	207.94	210.85	205.51	211.14	209.11	209.56
212.73	213.83	213.43	209.56	209.49	214.35	205.53	213.87	207.29	210.51	213.62	213.35	212.06	211.52	212.28	209.82	208.29	209	215.29	211.28	212.34	212.84	209.04	213.18	212.99	212.76	211.65	210.97	211.51	215.23	212.3	210.87	210.06	211.17	211.41	211.47	209.63	212.86	210.49	211.79	206.4	211.59	218.67	215.23	209.61	210.77	212.06	209.59	207.89	213.72
204.95	207.97	208.09	213.1	213.21	207.91	208.62	206.77	209.37	203.68	210.5	211.38	209.04	206.9	216.39	212.84	206.24	211.5	208	206.41	208.23	207.54	209.51	205.56	210.63	206.97	206.94	204.78	210.5	209.74	208.96	213.47	206.04	205.67	206.1	211.14	204.95	209.5	207.68	208.7	205.23	209.45	206.86	208.93	209.29	208.52	207.61	209.75	206.61	208.22
210.24	203.11	209.37	210.79	204.92	205.57	208.94	204.49	209.81	205.83	205.61	207.64	210.96	207.77	206.34	204	207.25	208.65	206.69	206.38	211.6	206.9	204.51	208.49	205.2	204.76	207.72	208.02	207.34	206.27	206.5	203.17	206.48	208.04	209.92	204.41	209.48	210.32	207.83	206.81	211.65	206.6	207.26	204.43	207.16	208.93	204.8	207.41	208.46	208.73
208.71	206.85	206.14	207.94	206.89	209	208.94	208.49	209.51	212.38	211.95	207.94	208.16	209.82	208.48	209.32	206.26	206.42	210.76	208.58	208.51	207.86	207.92	206	204.81	210.49	204.98	210.2	205.84	211.59	209.39	210.14	207.72	209.71	205.45	205.76	211.77	204.43	213.52	205.42	213.45	212.31	209.63	208.66	207.71	203.73	205.79	204.68	213	202.98
202.69	205.27	202.45	203.46	204.61	206.96	201.56	209.23	203.43	202.03	203.25	204.04	203.8	206.9	201.81	207.8	204.03	202.07	208.42	207.22	203.5	206.77	205.52	204.63	204.41	201.13	204.76	199.99	201.76	202.58	202.86	200.16	203.67	203.36	206.51	200.9	204.25	207.15	204.75	207.86	202.47	202.15	207.13	207.71	207.13	198.31	204.75	205.17	203.01	202.4
206.58	205.29	204.84	207.34	208.65	212.52	208.91	214.27	207.23	209.64	208.34	208.45	206.76	209.17	208.43	209.66	209.61	205.88	206.89	206.3	207.24	209.89	209.22	209.97	207.43	210.06	204.33	208.59	205.84	205.9	207.41	204.63	204.54	204.96	207.24	207.96	208.85	207.35	206.31	209.95	206.67	205.2	204.14	205.85	211.87	209.73	205.54	209.47	207.41	207.24
202.23	201.57	201.7	208	210.72	202.08	205.32	204.08	208.07	203.53	200.29	202.93	205.85	207.89	207.7	199.45	205.78	200.09	201.46	202.14	205.33	203.62	203.64	205.67	202.5	204.75	204.88	205.6	210.35	205.02	201.57	203.65	204.5	204.31	206.41	203.96	206.7	202.81	204.19	202.79	203.09	207.93	205.72	201.29	200.73	203.35	200.44	199.31	202.38	208.13
210.18	205.93	211.08	207.58	206.73	209.47	205.23	207.59	211.61	209.76	206.89	203.95	205.04	214.53	206.25	211.11	210.79	211.15	207.56	205.84	207.86	202.93	203.52	206.13	215.85	208.3	209.6	206.82	213.85	210.39	204.9	209.61	207.92	206.61	208.6	207.29	204.64	210.11	211.16	210.43	203.62	208.85	210.31	212.5	207.75	210.18	209.37	207.68	205.57	206.43
210.87	211.86	206.98	207	204.85	211.6	214.35	208.21	210.53	210.06	210.83	207.56	207.02	204.95	218.15	212.41	208.65	209.85	212	213.34	209.27	210.93	209.18	210.81	208.37	210.19	209.46	211.2	209.62	208.32	211.64	208.31	210.31	209.61	206.76	211.18	212.96	213.68	207.14	210.08	210.97	205.18	208.76	218.86	204.51	208.18	206.29	209.86	210.33	208.44
206.49	205.7	206.23	205.58	206.85	207.44	208.39	206.22	208.3	202.35	203.53	202.07	201.86	204.52	204.07	205.42	205.58	207.09	202.85	207.3	209.53	205.29	206.75	206.42	207.22	207.7	206.43	203.58	203.69	209.71	207.64	206.14	204.7	206.75	206.52	210.26	207.76	206.31	203.73	211.52	206.15	209.87	208.88	207.77	210.82	205.26	203.51	210.29	204.55	206.66
202.17	204.25	205.2	201.46	200.53	200.69	204.62	203.63	198.3	196.01	199.28	196.75	199.66	199.29	201.47	199.17	197.73	200.87	206.69	197.63	200.44	202.21	202.71	197.76	200.89	197.98	203.83	194.99	194.38	200.09	196.67	201.29	200.86	197.17	201.33	202.87	201.5	200.09	201.45	201.92	201.63	203.88	200.09	199.39	198.46	204.39	198.05	204.46	196.15	202.11
210.13	211.51	210.01	214.15	213.06	210.26	213.45	214.04	214.26	213.32	215.98	210.07	211.76	211.75	211.46	211.25	214.16	214.61	207.45	213.84	212.83	213.01	214.72	212.86	215.16	210.06	212.8	214.91	214.91	214.41	211.42	213.11	212.81	211.49	209.7	214.69	212.05	214.32	206.99	212.75	212.9	212.28	215.4	216.65	212.96	213.28	216.86	216.48	219.22	207.4
203.83	204.32	213.14	211.22	208.62	212.9	206.65	211.1	213.65	211.63	210.41	208.43	210.45	206.28	211.92	210.16	207.38	208.65	209.56	206.47	211.87	210.93	208.41	211.46	208.69	204.35	205.49	213.05	206.92	211.32	211.49	208.4	207.01	204.82	211.48	209.75	206.55	209.24	213.23	210.46	212.39	210.66	211.33	204.9	204.83	206.13	206.66	206.81	211.37	207.39
205.22	208.23	206.13	203.64	202.44	200.78	201.23	207.05	208.71	201.91	203.23	201.1	201	200.86	210.51	204.89	201.42	203.83	205.99	203.16	203.8	201.59	202.98	199.13	202.83	204.6	203.01	205.25	208.45	204.38	202.12	209.44	201.31	201.75	204.65	201.84	206.21	203.84	203.7	202.9	199.9	203.1	207.71	200.03	201.86	205.05	203.44	199.37	203.28	202.37
205.83	211.14	208.56	207.37	206.71	206.83	209.57	207.84	207.06	206.1	208.53	206.24	209.81	206.18	208.87	208.2	203.65	206.94	209.17	211.7	204.36	212	207.85	203.57	211.01	207.1	208.17	208.46	207.2	204.45	207.16	206.64	212.1	211.35	206.6	202.54	206.46	208.83	209.91	202.02	203.54	213.04	209.47	207.48	202.83	209.27	207.74	210.84	209.06	208.04
203.39	202.4	209.66	204.2	200.64	206.84	207.25	206.22	205.85	205.61	205.18	204.72	203.67	207.85	206.02	209.19	202.18	205.8	207.08	204.95	202.47	204.85	202.68	205.08	204.42	203.17	202.83	199.41	210.53	209.01	206.29	204.51	210.63	206.6	205	210.18	208.69	202.96	204.85	206.09	211.63	204.94	206.4	204.59	207.27	208.64	205.24	208.2	205.4	203.26
212.91	210.74	213.47	209.61	209.28	210.79	208.87	212.04	214.6	208.64	205.62	212.16	208.74	211.93	210.3	212.67	214.49	208.14	209.2	213.05	209.88	207.49	209.56	213.62	211.69	210.5	212.7	212.95	213.27	209.58	208.91	211.59	212.37	213.33	211.77	209.63	213.09	212.31	213.31	217.31	214.13	213.74	210.22	209.23	216.81	213.51	210.18	210.61	209.12	212
205.85	206.1	206.88	207.05	205.34	211.1	206.06	205.59	207.4	210.2	212.11	211.34	207.49	207.11	208.5	209.22	210.18	211.02	213.64	208.49	210.85	210.28	207.92	203.95	206.81	207.63	210.44	208.54	206.71	206.27	207.6	206.82	206.79	211.39	203.9	205.84	207.9	205.26	209.18	206.93	213.07	209.43	207.15	206.04	209.73	212.2	209.48	209.31	212.16	211.76
210.19	204.71	211.19	206.98	207.82	201.77	203.26	210.43	203.55	208.04	207.47	210.2	208.24	207.2	210.37	206.03	208.41	209.7	206.2	208.4	206.74	212.66	207.8	207.3	203.74	210.83	206.67	209.63	207.79	209.57	208.98	205.66	211.82	206.42	205.97	210.13	208.31	209.77	206.75	208.86	208.82	203.36	207.7	206.23	210.02	207.96	206.96	207.01	208.05	208.67
202.08	197.26	205.35	204.75	198.71	207.9	200.3	200.8	201.45	197.42	201.69	199.26	200.69	203.26	204.97	200.26	202.96	201.62	203.84	201.85	204.45	203.87	201.45	203	200.92	201.71	203.7	206.21	198.31	199.9	200.66	197.39	197.7	202.11	207.1	203.73	195.82	203.78	203.8	201.48	199.22	203.93	199.91	204.23	203.08	199.15	201.22	196.12	201.24	199.21
213.49	213	217.79	214.04	212.7	216.51	215.12	209.78	212.6	218.08	212.76	209.68	214.54	212.61	214.93	214.14	213.73	213.04	210.87	214.41	214.7	217.64	205.7	211.6	213.75	212.73	213.15	215.56	210.06	213.75	211.81	216.5	213.2	217.59	212.55	211.41	210.32	214.86	209.63	212.42	212.88	216.33	215.08	215.01	214.18	210.78	211.69	212.18	209.24	215.38
199.22	202.2	199.01	199.41	199.2	203.45	200.81	203.13	201.62	201.84	203.12	205.55	202.88	202.12	203.22	199.3	199.47	202.78	206.83	202.54	199	197.86	201.25	195.54	195.05	199.86	198.92	196.39	201.9	199.03	200.4	197.4	201.51	201.13	202.41	203.81	203.19	196.14	201.16	197.19	201.84	199.48	205.66	203.07	202.65	203.56	205.93	205.42	203.79	201.82
208.44	209.58	209.85	204.05	205.9	210.87	206.84	209.33	210.05	210.58	209.05	206.74	213.58	209.64	202.68	209.7	209.21	210.48	209.06	209.74	206.34	208.08	210.6	206.84	210.3	205.47	205.78	206.3	203.03	211.88	210.06	207.14	206.96	207.46	208.61	204.33	206.25	210.11	210.59	210.93	215.75	210.16	206.76	204.1	211.25	211.01	205.84	210.09	206.24	210.23
201.25	201.69	202.3	199.06	205.79	201.2	203.69	204.49	204.64	200.64	201.05	202.1	202.92	202.26	208.37	205.71	199.05	206.07	203.42	202.77	198.44	206.3	203.56	201.42	204.48	200.96	200.91	204.58	200.78	204.26	203.77	201.09	202.25	204.29	200.53	206.19	206.98	202.27	206.22	203.35	207.98	206.03	200.95	207.8	204.46	201.49	205.71	203.78	199.94	200.55
211.52	208.96	206.69	208.95	209.1	209.14	205.77	208.34	210.63	205.23	209.35	207.09	205.87	211.86	207.79	206.75	209.85	203.8	209.04	212.28	206.4	211.89	206.8	201.46	208.25	206.54	206.8	211.26	207.32	209.21	206.74	206.71	216.01	211.52	209.01	210.21	210.51	208.42	211.57	210.82	208.16	205.72	207.61	208.6	209.59	206.88	210.99	208.77	202.89	210.05
202.99	206.85	203.52	204.86	206.28	208.17	205.01	206.5	202.97	198.09	198.19	209.57	202.21	202.44	205.26	201.31	203.8	202.46	205.8	206.49	200.84	205.98	201.66	202.65	201.38	202.29	206.8	204	204.53	204.28	204.31	204.91	202.8	202.39	207.2	197.6	202.17	199.41	203.24	200.06	201.33	203.98	206.59	203.69	206.56	200.75	200.58	199.75	201.88	210.1
203.99	200.29	200.37	202.54	199.05	199.62	199.58	200.61	202.32	204.85	204.18	201.98	200.53	200.81	207.1	203.6	202.51	200.2	201.97	200.74	202.78	202.38	202.41	201.6	200.03	205.02	199.1	202.21	201.36	203.07	204.57	200.96	203.34	208.44	202.83	201.32	203.96	202.67	204.21	203.48	205.88	206.82	204.51	206.03	200.51	199.13	202.07	205.25	204.57	200.66
209.38	207.36	206.49	208.09	206.73	206	208.08	204.13	211.01	204.48	206.27	209.58	210.6	209.23	211.07	216.85	208.57	208.19	209.58	210.62	208.56	207.29	206.27	204.57	205.54	207.28	208.95	201.96	206.81	205	211.6	211.32	209.18	210.39	211.46	205.28	208.96	213.58	206.47	211.02	209.33	207.24	206.7	203.23	206.27	207.05	208.11	210.62	211.69	204.27
204.61	204.59	207.03	204.88	203.79	202.14	200.18	203.44	202.85	204.07	206.08	209.51	204.1	202.58	208.4	200.03	200.82	202.58	201.07	203.74	206.08	201.83	200.54	203.77	207.3	199.55	200.75	200.54	205.77	205.99	205.93	204.31	201.23	202.65	202.1	203.39	203.4	200.43	206.25	198.42	201.73	199.84	206.04	199.76	205.28	202.88	202.94	208.96	202.18	206.16
201.24	200.92	204.99	203.72	205.02	198.04	207.56	201.97	202.61	197.96	199.79	200.67	199.53	198.48	200.11	194.14	202.33	204.92	198.89	199.63	200.91	199.19	197.15	202.1	199.44	202.06	196.86	202.52	206.61	202.94	198.64	198.66	203.79	197.06	196.6	200.8	203.65	202.06	202.03	202.58	202.27	199.3	200.14	198.93	206.65	201.35	200.2	203.78	201.62	201.28
208.77	206.32	210.68	204.62	212.67	206.41	210.55	205.27	212.61	208.3	212.38	207.51	209.28	208.98	210.85	208.38	206.81	205.9	205.45	206.82	208.85	208.25	208.79	203.98	210.7	205.26	202.92	210.49	206.02	211.71	211.45	205.61	205.65	206.25	207.26	211.06	204.5	212.93	212.09	205.69	205.74	207.96	207.64	202.38	212.34	209.92	209.54	211.58	207.04	211.6
205.95	201.59	202.97	203.28	202.2	201.29	202.44	205.65	203.27	208.67	203.18	199.97	202.27	203.65	203.45	207.45	201.74	204.23	201.94	204.97	202.98	204.03	206.66	202.35	207.19	201.4	208.65	206.5	204.44	203.65	204.67	205.97	206.77	204.03	207.35	200.83	203.58	206.21	204.49	202.72	207.9	198.49	202.23	196.16	202.87	205.24	203.06	202.74	205.82	205.06
207.03	212.83	207.39	207.91	201.76	204.24	202.91	211.67	207.9	212.71	215.64	207.29	206.05	206.96	205.55	206.26	204.89	210.95	212.31	203.89	210.84	210.1	209.52	208.62	206.44	203.84	205.7	206.53	206.85	203.65	204.94	206.06	209.05	208.98	208.76	213.06	204	207.04	203.99	210.47	208.85	206.52	207.08	207.82	207.97	204.63	207.44	208.87	204.96	210.08
212.77	213.1	215.72	209.65	216.32	211.47	216.2	214.63	210.71	214.33	210.63	209.65	209.07	212.03	213.29	212.14	214.46	210.22	209.07	219.11	216.32	212.74	211.57	214.49	213.21	210.4	210.59	214.71	208.59	215.39	213.1	209.04	209.65	207.53	214.27	209.58	212.3	212.61	208.04	211.91	213.65	210.6	216.82	213.5	216.5	210.75	212.89	216.9	214.13	212.08
207.32	202.02	200.58	206.99	201.78	201.79	205.49	199.7	203.42	202.43	199.49	203.16	201.13	199.26	206.33	203.64	203.02	201.24	205.01	201.6	200.72	202.79	201.46	207.64	197.12	201.3	206.62	199.78	206.05	204.79	202.98	209.99	202.31	206.97	205.59	204.91	206.7	200.05	203.68	201.21	202.64	207.83	202.54	204.79	199.32	202.32	205.88	203.89	202.93	202.38
210.17	205.83	207.91	209.65	210.88	206.14	211.32	208.69	209.77	211.65	212.48	203.77	211.81	205.16	208.3	209.91	208.91	211.42	207.02	212	205.63	203.73	207.53	207.32	205.46	210.3	209.26	210.64	209.26	209.26	211.49	209.97	208.13	209.17	206.82	208.58	210.5	206.93	209.11	209.15	207.29	205.7	209.91	205.29	207.43	212.16	206.54	214.48	214.23	211.36
201.36	201.47	204.68	205.93	205.66	203.66	202.78	203.88	205.34	204.78	201.74	203.29	206.96	204.97	202.2	206.34	206.34	204.76	201.69	202.8	203.91	204.92	204.31	202.95	199.19	201.73	200.74	203.48	205.26	199.8	197.35	201.84	203.49	205.13	200.93	204.9	205.66	201.56	202.7	207.8	203.86	201.08	203.83	201.75	209.35	202.66	205.71	204.38	199.96	204.58
207.79	214.88	213.49	212.5	207.17	206.77	206.64	206.06	211.19	210.33	207.41	210.93	212.88	209.62	210.49	210.78	208.62	211.18	208.85	209.68	205.17	207.94	203.55	209.23	210.14	208.55	211.65	207.83	204.52	207.43	211.02	206.77	209.74	206.51	207.96	208.66	211.13	208.94	211.26	206.56	210.69	207.61	208.65	205.53	209.95	211.04	210.68	206.83	209.39	208.49
204.8	206.25	207.05	204.42	202.58	203.73	200.01	207.32	208.07	202.17	203.57	204.23	208.78	209.66	198.59	202.96	200.51	201.58	200.18	204.62	205.09	203.31	203.13	204.23	205.48	208.63	206.1	205.15	203.02	202.88	202.61	208.14	203.51	203.03	197.06	203.58	202.15	204.83	204.27	204.53	201.46	202.27	201.73	202.79	202.55	202.83	198.79	204.45	202.11	206.24
205.63	204.25	211.38	205.21	212.97	206.38	206.4	207.85	205.48	207.9	213.99	209.46	206	210.46	209.67	206.51	208.15	211.7	204.4	207.76	208.5	206.23	209.92	209.48	205.05	212.15	210.61	210.95	210.19	215.33	208.93	210.2	209.09	207.82	208.4	209.29	209.61	209.72	208	206.4	209.95	212.49	207.18	204.16	207.56	212.7	205.78	207.91	205.23	209.32
212	213.75	213.45	214.51	216.44	212.64	213.22	210.2	213.06	207.46	210.29	210.05	208.16	211.43	214.12	210.52	209.34	211.71	209.98	214.99	211.46	209.99	212.89	210.38	209.64	212.04	215.34	208.23	207.66	215.4	208.82	210.6	213.12	211.32	211.46	211.41	214.3	216.58	215.73	212.48	209.19	210.85	213.1	209.87	213.74	211.85	214.75	209.91	213.4	211.99
201.42	199.64	201.5	201.61	202.35	200.98	200.6	203.76	203.62	201.97	199.53	205.59	200.89	201.88	203.43	202.1	203.1	202.63	201.22	201.06	197.21	203.53	198.89	198.72	202.93	201.92	202.59	200.85	200.76	199.2	203.63	202.09	205.36	200.66	198.11	202.13	201.47	202.4	201.29	201.17	204.95	204.77	205.25	202.66	200.59	205.01	202.25	200.97	202.17	205.45
199.8	201.35	203.98	199.07	201.22	204.89	202.27	203.75	206.76	197.59	202.26	202.75	204.41	205.08	204.35	201.78	202.8	203.47	205.8	199.75	206.55	206.49	202.43	198.71	206.98	208.2	202.73	195.81	202.72	205.79	201.25	207.09	209.64	203.44	202.85	201.07	200.32	202.97	203.59	204.33	204.71	202.19	202.31	203.53	204.49	206.7	201.18	203.2	202.3	201.83
219.43	219.24	220.22	217.39	213.43	216.84	216.81	217.38	215.3	216.13	214	217.35	217.13	218.03	220.96	217.44	219.76	221.53	216.26	215.46	219.73	216.27	213.76	217.02	219.54	217.37	219.59	219.87	218.17	213.98	216.96	220.92	217.31	219.42	215.48	222.63	218.36	213.23	219.99	218.45	215.43	218.59	215.16	224.84	219.16	215.43	212.69	214.85	220.56	217.52
207.3	202.47	209.67	210.8	210.4	212.74	208.41	207.67	208.97	207.66	207.95	203.51	211.85	204.93	204.98	211.03	207.06	211.96	216.34	205.45	204.46	208.03	205.39	208.06	205.38	208.25	206.6	202.62	210	207.5	203.47	209.2	208.43	207.14	206.21	209.95	203.56	209.46	207.83	207.48	209.7	206.49	206.61	205.74	207.51	204.41	205.89	204.67	206.76	209.79
204.68	209.78	205.47	210.76	206.13	208.79	205.99	214.31	204.33	211.94	207.17	208.45	207.97	210.4	209.31	217.96	205.5	209.42	209.89	204.43	212.31	208.96	206.64	213.16	207.42	208.53	209.64	208.05	206.89	209.68	207.5	209.1	210.75	207.63	211.95	207.44	207.58	213.89	211.26	206.91	208.36	208.21	210.11	210.08	211.17	209.01	211.64	205.95	213.46	212.76
210.39	214.19	212.33	211.02	210.6	209.34	208.85	210.22	209.85	210.93	214.86	209.97	208.17	213.38	214.93	211.58	213.99	216.09	214.01	208.35	213.26	209.38	208.72	211.37	215.25	214.05	214.09	211.66	210.62	213.38	210.93	211.77	212.73	213.53	208.65	212.26	211.23	211.15	213.53	207.93	213.38	211.16	211.04	212.49	208.73	210.11	210.73	210.16	210.36	210.53
207.24	210.19	206.45	209.78	208.14	208.79	205.86	206.49	210.2	206.42	208.87	209.99	206.17	209.71	205.88	211.57	206.72	205.02	215.22	209.11	203.63	206.36	203.83	209.41	208.12	206.52	208.17	205.43	205.77	209.46	209.08	204.33	209.66	209.6	204.59	204.74	204.42	204.57	205.01	211.35	203.61	207.68	205.6	211.65	209.01	204.54	208.35	206.49	206.91	213.27
210.29	215.03	208.99	210.94	215.05	211.83	214.77	215.84	214.84	211.71	211.4	211.37	214.82	211.75	208.05	208.29	206.53	216.13	208.75	208.71	210.19	208.61	207.27	213.42	213.41	210.93	211.68	214.45	212.67	211.34	215.69	212.56	211.03	211.22	214.5	210.3	213.51	206.47	210.24	212.85	209.35	210.92	214.65	212.5	211.21	216.17	210.46	209.57	215.2	209.97
209.74	205.02	202.89	207.64	206.68	201.19	200.48	202.14	204.16	204.48	204.42	204.87	202.2	208.67	203.59	204.82	205.14	205.52	203.02	206.1	205.68	203.17	199.56	203.7	202.47	204.37	202.4	203.66	204.46	205.74	203.2	205.77	209.33	202.07	204.91	206.62	208.54	209.66	204.93	206.17	207.02	204.63	204.57	208.2	202.38	207.54	200.03	204.57	202.95	206.12
207.63	200.28	200.87	206.12	198.45	205.88	205	202.74	202.92	202.43	200.96	208.35	202.54	203.78	201.87	204.43	199.52	204.39	196.26	203.31	204.71	200.18	202.1	206.41	204.05	203.45	203.57	205.53	203.25	202.49	202.24	199.63	202.1	201.85	198.15	197.92	205.36	207.08	201.89	201.28	205.05	205.85	200.61	204.6	204.04	198.86	202.85	203.99	201.16	205.6
200.27	200.17	194.68	202.39	198.27	198.91	204.53	198.63	198.38	202.2	197	196.27	202.03	201.37	196.15	202.04	196.13	201.24	197.31	197.03	197.11	201.37	201.29	201.42	201.09	200.9	198.99	200.67	200.71	196.8	201.75	196.11	197.12	200.4	200.84	197.93	198.31	200.96	200.95	201.2	199.69	201.94	198.89	194.93	194.77	199.87	198.01	198.18	198.26	196.97
205	206.17	211.32	207.03	210.76	210.14	208.51	208.95	206.67	212.81	208.28	210.4	213.24	209.73	210.62	212.49	210.6	206.39	206.65	207.01	206.65	208.46	212.8	211.76	209.09	206.26	208.26	209.22	213.31	206.34	208.05	208.64	207.75	209.75	207.04	206.75	204.05	209.49	207.97	208.05	211.6	209.52	205.62	206.33	206.08	208.17	206.42	209.22	207.06	208.32
216.24	217.88	213.85	216.76	215.25	214.61	219.1	219.86	214.17	218.18	217.27	220.9	218.72	220.42	220.58	217.59	214.29	214.83	213.83	215.81	212.28	216.43	218.78	211.82	220.66	217.88	217.05	219.9	217.06	213.37	217.71	215.92	215.79	215.47	215.61	214.87	218.55	220.34	214.09	215.52	214.5	217.89	216.68	212.98	217.76	212.76	217.37	216.34	218.24	215.2
208.68	208.38	204.16	206.53	211.59	209.66	211.43	207.77	207.82	208.85	209.67	212.94	204.29	204.9	208.67	207.45	207.01	210.53	210.43	209.66	209.93	209.6	210.75	207.8	211.14	205.88	205.5	209.28	207.93	207.3	208.02	211.5	204.48	206.61	207.98	207.61	207.01	210.89	211.82	208.72	205.4	210.43	209.51	209.54	209.99	213.15	212.37	211.93	208.69	203.12
209.23	203.2	206.62	207.35	210.71	207.73	207.89	208.76	206.92	210.6	209.03	212.98	207.77	212.51	208.02	208.14	204.84	211.44	212.13	204.25	207.12	206.31	206.35	202.33	204.94	209.61	211.71	209.3	208.59	208.89	206.6	210.36	206.2	201.67	208.43	206.61	212.35	211.28	208.32	210.57	209.1	209.8	211.16	205.61	208.79	212.68	208.81	205.32	210.48	211.94
206.59	204.56	202.29	208.91	208.37	208.22	206.25	209	208	206.49	209.7	209.74	208.06	205.82	204.76	207.09	206.06	212.2	209.84	205.13	207.43	208.81	205.1	210.01	207.37	207.13	211.15	208.89	209.33	208.07	208.13	208.78	209.9	203.69	207.54	209.5	207.51	202.12	206.76	205.93	209.7	206.37	208.38	211.38	210.05	205.47	209.74	211.56	208.99	211.17
206.55	209.22	208.71	205.44	209.25	210.71	204.17	210.37	207.97	209.92	207.09	209.03	206.79	209.77	212.1	212.78	210.52	207.38	208.22	205.97	211.09	210.57	211.95	206.9	206.21	209.98	210.64	210.38	209.86	208.36	208.13	208.61	209.96	207.16	205.08	211.68	209.41	211.96	206.9	210.14	210.49	205.35	209.95	208.43	207.92	207.06	211.43	206.81	212.55	211.52
219.82	216.39	217.11	218.55	218.22	215.2	217.35	218.43	211.17	214.89	220.1	219.27	219.52	218.25	221.57	219.71	218.92	219.12	215.3	218.8	213.57	219.93	221.58	220.67	219.63	216.82	212.22	218.5	218.92	219.55	218.92	218.67	216.37	218.35	217.58	217.88	214.1	214.57	216.65	219.32	222.34	217.76	216.03	219.97	211.75	218.06	223.27	217.05	216.58	217.83
217.25	219.45	213.01	215.52	217.76	218.02	215.88	211.21	218.77	216.11	213.05	217.24	217.43	219.18	219.15	215.83	220.27	220.25	217.63	211.56	218.57	214.79	216.2	220.27	215.54	218.87	218.86	212.05	218.6	216.34	219.85	218.62	213.98	217.15	216.61	216.99	213.69	214.91	213.43	217.97	216.48	211.16	218.28	221.55	216.66	221.15	216.42	220.96	218.9	216.19
213.45	207.89	204.32	205.83	205.44	207.04	206.71	209.18	208.18	208.91	210.71	212.14	203.71	209.27	207.83	206.64	203.38	204.99	206.28	206.08	214.81	207.39	210.09	211.62	209.21	210.13	207.85	206.62	208.36	208.32	203.44	205.57	208.64	208.67	208.04	209.1	207.4	207.36	207.68	209.19	207.29	208.54	204.58	210.56	205.09	208.01	208.15	208.08	208.99	205.02
204.65	203.88	199.58	200.57	203	203.33	206.58	198.42	205.97	201.79	204.12	206.59	200.74	200.61	201.96	198.13	202.65	203.38	203.73	199.55	209.7	204.34	204.09	202.74	203.23	199.8	199.53	201.69	202.76	201.57	204.13	201.92	207.3	201.69	204.04	198.78	200.91	200.55	200.26	203.14	202.9	200.12	202.08	204.68	200.21	200.52	202.57	197.89	204.95	202.99
207.46	208.74	208.7	207.53	208.23	204.23	205.76	207.78	201.79	209.17	204.11	208.56	209.34	205.85	207.29	211.71	209.84	206.58	207.41	200.21	205.94	202.68	208.99	208.71	207.23	205.81	205.83	207.77	205.2	205.38	206.19	205.55	207.36	208.82	207.2	202.92	206.55	207.48	207.48	204.06	207.75	208.47	206.36	206.55	205.85	205.73	208.31	211.75	206.96	208.57
207.26	211.63	212.51	208.22	208.16	207.18	212.15	207.69	208.57	210.13	213.89	210.15	208.64	206.5	210.05	211.56	211.33	204.9	209.93	210.95	208.83	212.82	205.86	205.98	211.53	210.32	207.99	205.14	212.73	208.76	216.99	206.89	211.78	209.3	208.39	210.77	208.72	206.73	211.08	208.65	208.96	207.34	209.43	209.22	208.24	210.24	210.2	210.73	210.58	208.75
210.59	210.7	217.3	212.69	215.78	214.11	216.96	213.35	208.21	213.82	215.02	212.37	211.93	212.56	216.54	209.26	206.66	210.6	212.48	212.49	212.02	212.67	213.01	214.93	213.93	210.41	215.03	215.09	211.42	215.84	208.87	212.51	211.93	213.31	213.47	211.3	215.91	215.54	215.76	209.56	213.47	207.19	207.74	211.16	210.69	211.31	215.45	211.93	210.11	210.45
206.82	202.98	200.46	202.58	203.2	203.93	201.85	201.93	206.82	199.85	208.14	207.7	203.31	204.08	203.87	199.04	205.97	204.64	201.32	204.17	204.63	203.71	207.23	201.72	205.19	204.31	205.82	200.11	206.12	204.88	205.5	205.85	204.55	201.92	200.77	205.38	202.03	206.47	201.38	206.98	201.87	203.5	202.96	202.11	201.67	202.78	205.22	201.94	203.89	203.85
201.09	200.22	199.63	201.98	204.86	205.73	199.25	203.69	201.46	199.07	197.21	204.19	198.39	199.98	202.77	194.44	199.1	200.39	205.03	202.81	197.65	202.06	195.34	199.81	198.1	200.61	196.84	194.77	198.07	198.52	203.68	203.33	200.32	203.97	202.38	198.36	199.29	196.92	198.3	200.68	198.57	200.64	203.82	203.97	199.02	202.47	202.43	198.38	198.52	199.6
213.05	218.6	221.35	214.54	218.21	213.14	218.98	212.7	218.87	209.65	214.59	216.09	218.56	216.5	221.69	220.33	217.8	217.05	216.7	214.93	218.37	218.3	217.69	214.86	212.51	214.75	213.35	217.8	221.6	219.16	218.25	217.69	220.47	218.68	222.77	220.04	219.9	220.41	219.75	211.78	218.87	214.28	216.2	217.63	218.38	215.96	215.62	214.72	222.51	215.76
212.46	209.26	213.4	215	210.03	213.33	209.63	212.98	211.25	208.84	211.96	208.87	211.09	213.64	211.16	211.92	212.17	209.33	209.49	214.03	214.86	210.24	212.83	208.83	210.16	210.63	211.09	213.52	209.22	211.35	215.15	209.99	214.19	212.47	211.89	212.86	213.42	211.57	215.89	212.9	212.16	207.29	211.79	210.6	213.96	212.62	215.16	217.64	211.89	209.24
206.38	209.31	206.47	197.26	201.59	202.57	205.22	206.19	204.46	205.38	205.27	201.21	202.1	198.43	205.41	201.69	204.68	203.68	201.41	196.9	204.76	209.57	207.82	202.85	206.46	204.78	207.43	205.78	201.87	196.75	203.51	201.7	204.07	200.79	205.74	206.01	201.8	206.28	204.19	202.05	198.37	209.04	209.2	200.91	206.45	202.81	202.68	202.36	202.37	202.37
200.02	202.53	202.16	206.78	201.82	205.52	202.72	202.79	205.7	205.42	204.77	202.88	201.58	202.98	200.24	204.55	201.41	203.96	201.79	204.05	200.86	201.7	201.18	203.07	198.96	200.93	201.23	203.19	205.27	199.49	203.81	204.48	202.65	203.71	197.7	199.95	203.35	204.05	203.33	203.78	208.59	201.18	203.98	202.63	202.8	205.9	198.83	203.22	204.71	204.17
203.07	203.51	200.46	203.77	200.02	197.3	201.18	203	205.96	205.55	200.16	199.67	201.33	202.07	200.9	204.32	199.5	199.81	199.74	206.9	200.57	200.11	199.9	203.02	202.31	201.08	201.24	202.13	205.5	207.42	205.17	198.8	205.67	208.22	204.96	205.11	204.27	208.07	206.55	200.81	205.63	202.78	208.08	210.59	200.56	203.28	203.54	201.44	201.35	203.4
200.89	203.41	204.11	203.63	202.68	206.52	201.25	203.39	205.73	201.06	206.12	204.3	207.37	203.73	202.31	203.68	204.48	209.1	205.96	206.14	206.21	202.07	200.45	204.13	204.78	204.26	206.96	208.2	204.23	205.77	201.94	204.9	201.24	204.43	204.07	204.44	200.25	199.29	202.61	199.86	200.28	200.22	204.75	205.62	207.84	206.45	206.66	206.24	201.11	200
216.77	219.16	221.28	217.59	219.53	216.94	222.69	216.87	216.9	214.63	216.13	217.34	219.4	216.18	212.54	218.01	215.3	217.71	219.38	218.28	218.61	219.45	217	216.19	218.57	217.84	215.22	218.74	217.8	209.4	219.29	213.87	215.24	215.6	220.23	217.28	221.27	221.17	213.2	212.55	213.63	214.7	222.53	216.07	216.84	221.14	223.67	214.69	220.46	220.81
213.8	212.53	214.75	210.41	215.08	212.14	211.35	208.69	215.54	213.57	215.16	211.96	215.96	214.04	214.48	210.29	212.88	209.11	215.86	214.53	216.01	213.84	210.17	212.21	210.76	211.27	215.57	210.08	217.94	210.44	210.07	214.04	213.41	211.47	214.82	213.74	208.75	215.4	214.75	211.56	213.97	211.21	216.7	210.59	214.75	210.82	209.99	212.51	211.01	210.94
219.67	216.87	212.65	216.43	215.72	215.01	215.1	217.7	214.09	213.96	218.76	212.78	213.09	216.93	215.38	214.19	214.17	216.41	218.96	215.08	220.72	214.69	217.54	215.89	215.59	215.07	213.82	216.99	214.45	214.45	221.19	217.17	218.31	219.22	218.32	214.64	221.43	214.12	212.93	217.13	219.05	217.27	221.45	216.18	214.21	220.08	217.43	214.84	218.3	216.21
211.85	211.56	204.28	207.5	211.04	206.92	212.25	213.97	208.3	213.45	207.23	211.25	211.88	209.77	207.14	206.47	209.57	214.09	209.59	214.36	214.53	209.29	208.99	206.29	214.6	210.34	211.25	211.4	213.68	206.22	209.26	211.33	209.07	208.74	208.38	208.72	210.61	205.82	210.36	207.77	207.47	214.22	205.23	206.27	209.27	210.44	209.74	213.29	213.01	212.82
209.06	209.52	206.69	208.18	207	209.29	206.93	206.69	210.06	206.57	211.98	208.98	207.8	201.37	211.28	207.33	212.24	206.4	208.83	210.61	205.4	211.01	207.31	212.05	210.97	210.77	212.14	210.25	209.71	206.12	215.07	207	205.01	208.27	204.65	208.12	211.22	207.66	208.06	207.85	207.62	211.37	203.16	214.63	210.33	207.49	206.7	209.22	211.04	207.36
202.37	204.08	206.92	201.6	202.81	203.03	202	198.07	205.38	203.66	208.34	203.39	202.86	207.3	202.62	205.33	204.19	203.85	205.57	200.7	205.76	205.45	202.88	204.23	201.42	202.72	202.36	206.69	210.18	201.92	203.99	205.13	205.04	203.72	202.35	202.51	203.25	201.59	208.78	205.92	207.09	206.05	203.09	204.57	204.57	198.46	207.02	203.04	202.26	204.68
206.96	209.76	205.65	209.8	209.92	201.67	208.07	206.7	209.12	204.79	205.59	208.96	208.75	204.57	214.69	213.79	210.03	212.84	207.52	209.38	207.04	206.59	208.4	209.1	206.15	209.37	209.15	209.21	208.85	210.79	208.29	207.78	208.22	209.34	205.72	205.83	208.68	214.01	204.68	203.67	205.79	210.13	209.55	209.23	204.59	208.3	216.62	208.61	206.61	206.14
204.45	204.42	204.14	202.1	207.66	206.71	206.1	199.91	207.05	203.4	200.14	204.98	205.36	204.93	202.8	208.15	199.89	207.16	204.79	199.68	205.72	203.12	202.96	202.33	200.11	201.3	202.06	199.09	200.66	206.79	201.61	207.24	205.64	204.63	204.35	207.66	205.55	202.56	207.58	206.16	206.18	207.69	200.02	206.78	203.21	209.61	205.8	200.94	206.17	201.35
218.34	213.2	215.07	208.32	211.69	216.15	213.82	212.26	213.63	210.9	218.65	214.05	209.52	214.37	211.67	208.85	213.7	207.03	218.08	210.32	212.55	212.73	215.62	214.94	211.56	211.87	209.1	209.65	207.95	211.44	208.83	211.6	213.27	213.28	212.43	215.48	214.26	211.31	211.82	212.45	214.98	214.64	210.46	213.3	208.96	214.14	213.52	206.24	213.34	211.3
210.9	209.09	208.29	210.14	208.86	208.86	208.7	204.92	212.68	212.98	211.58	211.3	209.83	205.82	211.52	210.45	212.21	209.77	209.86	207.03	207.96	208.85	209.28	210.18	212.8	212.66	210.38	209.26	209.58	208.65	208.66	208.95	210.14	209.92	212.28	212.49	208.23	209.79	209.19	205.39	213.93	210.23	207.92	208.86	207.92	208.48	212.36	209.29	211.2	206.68
213.48	212.37	210.78	212.59	213.75	210.54	215.68	216.73	211.92	216.05	211.42	215.12	218.19	211.62	214.57	211.65	210.03	209.24	214.23	213.43	211.88	215.85	217.13	214.27	214.49	220.8	218.11	214.44	213.34	209.39	213.46	212.24	212.18	213.74	214.21	213.39	210.48	217.12	212.23	214.95	213.18	214.09	214.01	209.63	211.97	214.01	209.88	208.52	212.86	213.41
209.56	210.93	204.44	208.1	210.77	207.84	210.9	211.63	208.28	206.88	205.78	208.42	214.54	209.77	209.27	208.38	205.02	210.35	206.66	205.53	205.79	210.68	211.26	210.93	208.44	205.77	209.43	206.95	213.11	208.88	207.9	208.53	211.75	204.97	207.88	203.59	207.49	209.36	212.43	205.36	205.39	212.46	210.41	206.5	207.58	210.27	210.67	204.86	211.74	207.37
215.85	212.83	215.59	217.85	215.85	212.7	214.46	210.45	211.99	214.79	216.22	211.88	207.88	215.94	216.07	218.18	210.13	213.66	213.48	211.24	206.61	215.16	214.35	212.87	212.58	215.81	213.47	213.9	213.24	220.12	210.49	208.9	218.59	211.62	209.74	213.39	211.55	218.81	214.62	217.01	213.87	218.06	210.86	214.78	208.14	216.26	212.41	211.86	212.66	214.17
197.71	201.74	199.36	199.74	195.56	196.23	199.53	200.45	197.14	197.9	202.54	194.78	195.54	199.34	196.04	195.11	199.4	195.35	194.71	198.68	197.98	197.74	206.62	194.08	197.11	204.21	202.1	200.37	196.28	197.84	200.48	196.15	196.38	197.2	199.82	195.05	200.99	198.05	200.75	198.42	197.72	195.76	200.92	198.51	198.05	197.75	194.17	199.74	198.6	195.79
213.03	215.21	215.85	212.05	211.62	219.95	219.88	218	211.13	218.12	214.66	212.11	213.05	216.34	211.11	219.83	215.75	212.11	208.02	214.34	216.84	216.18	212.44	218	213.01	214.37	214.66	215	214.73	215.74	216.11	214.78	211.09	211.26	211.77	213.58	212.26	216.48	216.45	208.59	212.41	207.09	219.27	216.53	213.51	216.89	216.3	209.86	211.48	217.63
207.74	199.96	204	201.19	202.08	205.1	200.35	202.74	205.33	204.93	205.9	197.21	205.27	207.79	204.39	201.87	202.65	206.99	204.85	203.83	200.97	201.61	204.45	208.09	199.8	199.84	204.59	202.55	207.15	202.58	203.1	207.52	203.39	206.54	203.25	208.52	202.88	205.22	208.54	201.18	203.78	203.88	205.83	205.19	202.43	201.28	205.16	202.01	200.34	206.13
201.43	199.32	201.09	200.34	197.67	201.35	200.97	198.21	199.34	202.77	202.29	200.42	198.54	206.71	202.39	197.87	201.07	197.72	200.41	200.8	199.7	201.15	201.5	197.42	201.83	200.24	201.7	199.65	201.23	200.41	199.95	202.59	197.01	197.14	202	202.13	205.99	201.19	200.1	200.79	199.75	199.31	206.18	197.79	198.44	201.31	198.96	198.73	202.61	202.06
208.58	207.12	208.03	207.88	209.59	204.47	210.24	207.47	210.22	212.6	207.61	208.77	209.02	208.58	212.11	208.86	209.59	205.49	210.12	205.8	213.04	210.53	206.91	212.15	204.76	209.55	211.25	209.12	206.49	206.84	207.98	207.31	213.9	209.5	212.79	208.77	206.55	209.85	207.28	205.81	206.21	204.64	212.19	209.95	206.03	209.1	208.41	209.98	209.41	208.94
200.34	199.03	195.75	200.31	201.98	204.47	198.42	199.42	201.02	200.07	199.97	197.06	202.26	201.38	195.98	198.59	198.36	201.48	196	201.08	198.91	201.07	201.33	198.84	193.36	202.21	200.7	198.46	198.01	205.46	197.82	204.15	201.25	200.69	203.13	202.63	203.61	201.65	196.53	198.22	198.28	196.71	198.83	199.42	205.05	200.64	198.64	196.77	201.4	202.66
216.12	217.47	221.13	213.97	224.69	219.36	215.09	214.88	217.53	214.22	215.64	220.6	215.08	217.09	214.48	212.85	219.29	220.44	215.74	217.24	215.67	217.6	221.68	214.96	213.92	218.09	210.2	218.15	217.88	218.84	217.01	217.32	212.54	220.82	216.9	217.73	220.24	216.93	213.17	219.18	215.68	211.36	215.62	217.7	219.22	216.15	217.84	215.72	215.52	213.04
203.91	205.07	202.6	205.39	200.56	204.19	202.51	199.46	202.63	203.12	200.14	198.32	202.76	205.1	200.05	201.75	206.39	198.38	202.64	204.84	205.25	203.04	204.62	204.4	203.07	207.02	197.1	201.04	204.17	202.62	199.9	201.38	204.2	206.66	203.5	197.02	202.21	200.39	207.07	204.36	199.47	204.1	199.58	201.75	202.67	204.72	204.18	205.8	205.81	202.51
217.02	218.41	217.72	215.68	221.05	217.42	219.38	216.39	216.3	217.29	215.11	219.38	216.03	216.78	218.82	215.99	217.86	215.32	213.21	215.9	216.66	218.59	219.79	219.71	215.01	213.86	218.51	217.91	218.27	217.45	216.56	221.65	217.35	211.33	217.08	218.44	214.14	213.65	217.1	218.51	218.98	218.59	214.94	220.44	218.61	217.56	214.06	216.79	216.27	218.29
214.51	209.1	207.31	212.3	212.32	216.09	212.39	213.86	208.66	210.45	213.68	209.62	213.5	214.67	212.49	209.14	211.18	213.71	210.56	213.41	212.09	218.22	215.79	211.23	212.96	205.34	209.74	217.51	213.97	206.41	218.41	215.34	213.69	216.49	214.96	205.65	210.95	212.7	213.11	217.6	207.89	214.45	214.33	217.1	211.25	210.27	213.7	213.52	211.79	209.2
207.21	207.3	208.08	202.41	210.62	205.69	208.87	204.5	209.36	208.79	206.71	209.28	204.21	205.18	204.72	205.23	209.38	209	201.81	209.85	205.23	208.51	205.14	208.13	206.05	210.47	209.39	211.62	208.87	206.88	204.77	207.65	210.82	211.86	210.04	208.5	209.2	213.53	203.25	209.31	207.79	207.58	208.71	208.44	204.62	210.19	205.66	206.42	204.79	207.28
202.6	201.62	203.36	211.34	203.58	208.24	207.89	205.05	207.28	201.05	201.39	202.6	204.29	205.14	203.78	201.58	207.07	201.73	203.63	202.13	205.83	207.39	204.18	204.32	208.14	202.17	207.71	204.05	202.03	202.82	204.88	202.71	204.54	200.6	200.88	203.11	205.47	205.73	208.07	206.91	205.06	203.51	201.96	206.45	203.06	204.03	204.98	207.68	208.45	201.68
203	197.14	202.62	197.03	199.75	198.37	200.97	198.14	199.79	200.83	198.97	202.5	198.66	198.74	197.11	203.76	199.79	205.43	200.95	200.29	204.4	199.46	198.52	196.82	197.33	197.77	200.16	199.15	196.99	192.81	200.16	201.78	202.24	200.58	199.4	201.37	200.77	196.21	196.37	197.89	198.49	202.47	197.18	199.59	199.49	196.93	200.84	199.94	205.55	201.69
206.84	207.25	208.68	206.17	207.02	210.44	205.72	207.38	210.71	207.68	208.2	210.37	205.1	206.51	208.24	208.97	211.53	207.73	210.71	212.97	210.63	208.92	210.96	212.63	206.72	214.29	210.41	208.9	207.11	209.13	207.34	203.92	210.7	209.61	211.8	206.75	207.13	212.11	208.53	206.39	207.73	207.52	208.77	209.86	209.75	210.09	212.87	207.66	208.65	210.82
206.18	212.71	206.86	210.43	212.8	205.57	208.27	208.23	210.82	208.49	207.13	207.58	213.68	207.49	208.06	210.57	207.22	205.12	209.78	207.86	206.29	203.67	210.23	205.73	206.77	208.66	212.77	202.75	206.15	206.22	209.98	210.09	205.39	210.87	209.07	211.75	207.93	207.1	207.26	204.51	209.77	210.48	204.2	208.73	206.77	209.69	208.94	207.05	208.77	204.35
211.1	210.86	217.7	215.78	214.5	212.1	212.19	212.46	209.78	209.48	217.11	209.81	213.86	212.32	215.64	206.41	212.91	215.59	210.21	211.06	215.55	213.34	212.08	213.74	214.49	208.89	215.41	209.49	214.58	209.4	210.91	211.26	210.89	212.1	215.21	212.05	212.61	214.61	209.73	215.07	211.44	212.16	215.99	216.01	214.22	211.35	210.79	212.1	213.27	213.97
202.81	200.64	205.98	202.61	205.12	204.1	205.92	204.74	206.51	207.83	204.2	204.7	205.34	206.04	204.19	204.16	206.63	201.9	208.31	206.79	208.62	206.53	204.33	203.26	208.73	204.28	208.27	203.18	205.51	207.57	207.91	201.69	203.5	204.09	206.66	206.79	208.58	202.78	202.07	204.7	203.12	207.5	202.69	203.98	207.73	202.7	205.55	205.36	208.32	208.19
206.65	201.08	204.92	206.42	201.27	203.27	203.94	205.55	202.15	205.39	207.05	205.74	205.07	200.44	201.7	204.94	206.64	205.7	205.71	203.37	207.18	202.37	201.66	205.08	206.7	207.52	205.69	204.59	205.05	205.78	203.46	202.1	204.96	205.09	196.24	206.03	205.02	204.36	204.17	208.28	201.76	204.23	200.66	201.89	208.49	204.46	206.41	207.05	206.14	207.65
205.32	203.16	208.58	204.6	207.26	212.17	205.11	207.59	205.98	201.67	206.29	202.54	210.3	206.93	206.09	208.32	206.71	208.91	208.32	205.15	208.07	204.5	203.48	210.11	203.87	202.89	208.07	204.58	211.2	205.29	205.38	206.92	211.25	207.22	206.59	207.82	204.36	208.74	204.54	201.34	210.26	208.67	209.17	209.34	206.68	204.4	203.86	208.34	204.3	204.51
209.71	210.53	211.94	206.52	207	206.13	209.04	208.02	209.18	204.74	212.18	211.32	205.59	212.93	207.63	208.01	212.55	205.13	210.73	207.23	208.29	208.1	207.01	209.87	207.28	202.46	208.6	207.02	208.69	204.33	211.78	209.25	212.11	208.55	213.06	209.92	206.6	209.63	208.86	205.83	209.38	202.19	205.48	209.06	206.11	206.86	205.28	209.06	208.11	208.54
211.07	205.79	208.13	211.95	210.34	213.03	212.34	214.03	210.39	210.53	211.7	211.61	212.67	215.17	211.57	212.98	208.05	213.69	210.26	214.91	209.77	212.29	206.65	210.66	214.94	213.13	217.52	215.41	208.38	215.16	213.85	213.73	212.32	211.92	216.86	209.9	211.08	210.02	209.75	213.6	213.02	215.3	212.59	209.53	214.5	214.72	210.91	207.81	215.1	212.21
208.47	205.53	207.96	207.38	206.62	210.72	209.22	206.4	207.85	211.16	207.09	205.94	205.55	205.19	204.83	208.32	206.1	203.36	207.17	208.06	207.08	208.94	207.2	205.31	208.81	209.36	202.86	209.35	207.24	206.34	205.58	206.95	212.09	206.58	206.56	210.06	209	208.61	203.85	204.26	208.94	207.25	212.3	207.71	208.44	207.13	204.44	204.06	202.26	204.92
207.55	208.68	207.4	208	209.41	211.22	210.97	212.33	207.27	207.15	209.76	209.78	211.74	205.37	211.17	208.8	211.21	206.26	209	213.99	209.28	208.26	210.03	209.11	205.85	207.37	208.75	208.4	207.71	211.86	209.37	215.46	208.32	209.4	209.75	201.95	209.65	211.12	206.73	205.56	210.34	203.3	207.9	209.36	206.24	204.89	210.59	208.97	210.55	209.62
208.83	213.85	214.17	213.38	208.2	212.2	212.27	217.2	212.57	212.46	208.19	213.06	215.13	213.5	211.48	206.96	216.67	217.22	210.01	215.01	215.46	213.22	215.76	210.47	214.04	213.76	215.64	212.43	211.98	212.01	211.55	213.5	209.46	213.39	215.68	212	211.58	215.64	212.13	215.03	214.17	211.38	215	210.98	212.75	213.46	210.29	209.18	214.07	211.61
210.07	208.04	206.35	210.43	206.49	208.61	211.59	214.79	209.52	207.53	211.15	207.76	208.45	210.82	208.09	209.12	207.39	207.98	209.07	208.42	206.96	204.46	210.84	208.63	206.27	205.89	211.08	205.91	210.61	209.38	209.12	206.88	207.16	208.85	206.19	210.86	210.28	208.59	207.33	211	209.88	208.01	210.3	209.71	205.06	204.35	208	207.79	210.96	204.23
213.07	214.87	208.69	217.86	217.2	219.27	212.97	217.39	209.67	216.47	213.15	213.32	211.21	212.86	214.39	211.71	217.38	214.52	215.62	209.79	217.26	211.69	215.48	209.02	217.79	216.2	211.76	213.14	210.92	213.24	214.88	216.81	213.23	214.97	213.24	215.28	212.06	213.5	215.9	214.44	211.73	216.57	217.35	214.1	216.86	212.79	214.69	214.23	211.89	206.71
197.37	196.15	205.12	202.51	197.22	200.66	199.26	200.83	204.46	205.29	196.67	202.26	198.03	199.73	199.5	201.47	197.82	200.84	204.87	199.83	198.67	199.91	199.5	203.45	202.76	204.49	200.94	200.2	196.56	198.84	200.18	204.08	202.71	201.54	197.79	201.39	200.44	203.29	200.53	203.21	197.92	199.72	200.2	201.94	201.27	200.64	200.56	198.5	199.16	198.83
204.77	202.81	203.64	202.61	201.73	206.77	202.41	204.97	202.1	200.13	203.01	203.8	202.83	204.73	207.64	203.14	203.24	204.47	204.03	201.94	202.39	208.56	198.26	204.78	201.89	200.62	202.07	205.42	197.83	202.77	200.12	201.54	200.27	201.32	202.13	202.08	203.69	201.63	202.99	202.54	196.99	202.88	198.53	204.77	203	200.79	207.81	203.73	206.06	202.39
211.37	212.93	209.77	213.71	214.49	209.49	208.83	213.74	215.79	214.42	210.02	207.94	212.88	210.23	217.23	214.35	211.48	212.99	211.64	210.6	209.68	212.08	207.47	214.14	209.85	209.95	211.51	209.96	212.6	213.67	212.85	212.71	213.28	214.71	212.59	210.21	209.31	208.02	215.92	207.26	214.55	210.97	209.7	210.56	210.63	214.71	213.43	211.51	207.89	211.4
202.95	203.06	199.71	203.28	204.34	206.59	205.07	202.83	208.13	201.72	203.96	199.89	200.91	208.1	206.29	204.35	197.62	206.26	208.08	207.8	201.33	211.59	205.2	204.74	206.99	203.56	207.3	203.65	201.41	210.73	208.47	209.87	197.38	203.12	204.46	202.57	203.07	204.24	206.05	208.81	204.73	202.91	208.75	203.4	205.49	207.92	202.96	208.41	205.87	204.79
203.37	205.33	203.75	203.55	207.11	202.91	202.27	203.29	209.54	202.88	206.42	201.71	202.4	205.13	202.3	209.1	206.27	206.71	204.66	204.19	205.27	207.11	201.32	204.71	204.86	204.56	201.25	204.42	204.86	206.49	203.24	203.72	206.1	201.96	202.8	209.34	204.21	206.73	209.84	207.13	204.06	203.63	206.6	201.94	203.29	203.57	203.96	204.54	207.28	206.04
203.98	207.46	210.62	208.47	208.08	208.77	207.38	208.04	211.97	208.8	207.98	206.63	205.14	210.77	208.62	206.94	211.1	210.34	203.82	207.31	209.35	210.94	208.36	208.87	208.44	208.26	205.01	202.7	207.76	205.16	208.91	205.68	208	207.63	209.44	207.22	211.54	209.81	206.04	207.07	205.69	204.6	204.71	209.68	209.31	209.15	211.11	210.5	209.41	205.77
207.88	212.53	211.61	206.6	204.4	209.76	208.62	210.04	211.74	205.69	208.87	208.91	207.7	207.43	210.02	206.47	211.24	209.16	208.79	204.84	208.53	208.69	208.77	208.26	209.33	212.39	209.73	205.81	209.66	207.18	207.14	207.11	206.23	209.4	206.17	208.11	205.46	207.25	206.96	205.91	207.15	207.94	207.55	211.58	207.73	211.17	211.44	210.09	207.98	206.5
213.34	219.61	219.37	216.79	215.06	217.61	215.44	217.63	217.28	217.42	215.14	217.16	220.08	214.6	212.62	221.24	217.46	218.38	217.72	215.05	214.77	216.03	212.55	217.49	218.46	215.98	214.63	212.56	217.23	216.39	221.61	215.43	216.98	215.53	215.68	213.89	216.04	215.94	220.01	214.98	213.48	217.65	218.57	212.53	216.61	216.23	220.07	215.3	213.48	217.61
210.67	211.25	210.7	213.1	212.5	213.55	210.15	210.78	210.76	213.43	213.7	207.65	211.41	212.33	213.8	214.17	211.26	210.54	215.71	211.79	212.92	210.19	213.28	208.22	214.85	208.71	214.06	213.41	210.41	213.62	210.37	217.04	210.76	215.12	211.99	212.48	212.56	208.8	211.63	213.16	214.65	214.03	213.37	212.43	209.89	211.46	212.47	210.5	207.53	213.07
203.06	197.66	201.07	202.73	203.93	204.3	207.35	199.81	202.81	206.36	204.06	200.96	200.99	203.34	205.06	204.11	203.02	199.15	196.47	202.67	201.75	199.16	201.49	202.96	206.31	206.08	197.51	203.92	207.3	201.31	199.36	204.46	197.22	203.59	203.45	205.87	199.84	204.59	199.04	204.09	203.65	204.57	197.96	201.77	202.38	202.61	199.52	197.48	203.28	201.26
201.08	199.14	205.27	197.66	200.86	198.86	199.35	194.61	201.16	201.14	200.77	201.92	197.31	201.7	201.52	196.5	193.73	201.21	198.74	197.42	202.62	200.37	197.5	200.96	199.03	202.09	199.5	195.9	193.88	203.8	200.1	198.64	203.92	201.93	205.08	198.69	197.02	197.53	202.92	203.9	201.87	199.85	201.38	203.68	200.56	198.75	202.57	199.82	197.88	200.53
206.35	207.76	209.2	208.17	209.71	210.36	207.16	211.66	207	211.92	212.33	205.51	209.04	211.47	204.24	206.78	208.03	210.12	209.62	209.81	209.53	212	208.75	210.07	209.3	211.35	209.62	208.22	205.92	213.23	210.3	205.94	206.47	207.46	208.03	211.33	209.35	210.02	204.66	212.76	206.99	210.61	208.46	207.88	204.26	211.41	207.6	210.32	205.29	213.44
200.13	203.92	203.38	206.43	208.95	201.18	201.43	210.58	201.04	208.34	210.21	200.32	200.63	201.71	200.72	202.64	200.35	203.51	202.26	202.72	203.16	205	202.34	204	203.25	196.14	205.26	208.46	204.03	205.24	203.55	203.32	202.43	204.9	204	201.61	203.03	202.39	200.63	202.72	204.77	207.4	199.89	204.53	206.07	205.42	208.06	201.11	201.94	208.54
204.76	201.79	200.6	203.93	204.09	204.47	203.75	195.27	204.62	201.29	203.05	205.24	201.46	206.21	204.63	200.45	200.76	202.56	206.76	203.51	202.72	200.79	201.85	204.25	201.4	204.12	200.54	199.85	202.76	205.04	206.67	206.67	203.31	202.92	207.67	199.48	201.39	203.58	199.96	205.43	196.11	208.04	202.76	204.9	200.69	204.71	202.05	206.42	202.79	204.37
204.22	210.21	209.03	213.01	211.77	211.21	209.89	208.57	207.22	204.78	210.19	211.75	210.83	209.67	212.05	205.86	209.33	212.44	210.94	208.88	201.92	209.59	204.99	206.38	210.23	204.37	208.9	206.45	209.62	209.24	207.86	204.21	207.79	208.2	211.45	211.54	206.11	211.1	208.51	209.63	205.9	206.62	210.72	201.62	211.58	205.63	208.39	209.04	213.94	208.69
213.3	208.17	209.67	210.84	206.47	215.8	209.05	210.2	213.24	215.67	210.63	212.02	214.95	212.54	209.76	212.85	214.37	211.38	215.92	213.45	217.38	206.33	209.26	213.3	216.3	213.69	208.04	210.9	214.14	210.51	210.86	210.71	211.83	214.98	211.07	218.3	214.09	212.08	213.56	212.68	211.2	212.38	213.91	213.14	204.03	212.7	213.18	213.57	214.85	212.59
208.1	205.44	208.91	207.25	205.09	210.75	208.37	206.84	208.6	208.78	213.27	210.89	203.31	206.62	212.7	213.04	206.68	211.57	213.05	208.95	208	207.39	210.96	208.44	208.63	203.22	208.45	211.51	209.02	209.88	208.55	207.86	205.05	209.97	205.77	211.11	205.46	212.67	210.48	212.59	207.55	210.75	205.29	208.6	210.58	206.78	209.93	208.74	208.58	209.56
190.88	194.01	190.15	192.53	190.39	195.55	189.06	194.09	193.2	190.87	197.07	190.95	196.58	195.6	191.84	195.78	192.01	193.59	194.26	192.98	191.85	196.31	195.19	191.98	195.09	197.03	193.74	196.27	196.25	193.55	198.91	192.25	191.59	189.89	191.43	190.42	192.38	196.62	195.77	189.26	195.5	191	192.32	192.35	195.63	200.14	191.07	195.09	193.98	192.69
212.25	208.92	211.95	214.07	211.34	212.45	212.06	207.67	216.6	211.55	207.22	214.55	207.44	206.43	213.47	209.27	210.39	210.26	214.04	210.28	212.24	216.53	212.85	212.21	211.17	211.38	212.73	208.42	209.29	211.47	206	215.51	210.84	211.94	210.19	214.75	207.82	213.87	213.19	213.17	212.22	211.71	216.16	214.85	212.58	210.72	216.43	208.8	218.92	212.31
203.67	202.16	200.29	202.54	205.33	202.2	199.87	206.63	202.41	205.53	199.57	201.48	207.51	204.82	200.44	204.98	202.36	202.73	204.96	204.9	199.32	201.44	199.71	201.8	198.31	199.59	201.27	200.64	203.38	204.51	199.84	203.05	205.18	207.97	199.33	200.59	200.31	205.26	202.21	202.37	208.13	200.56	198.13	203.58	204.82	202.28	199.83	204.14	201.42	203.99
217.13	217.18	219.46	219.01	214.13	223.17	214.7	219.02	212.78	211.07	218.22	218.2	217.88	216.58	219.29	218.51	221.13	217.09	216.86	214.37	217.46	213.35	219.86	218.3	218.14	215.64	216.2	219.3	221.08	221.09	217.09	214.74	216.82	218.81	222.62	218.85	214.52	219.7	220.55	220.69	218.71	218.68	224.36	218.62	217.04	219.09	218.2	218.32	221.15	213.33
203.66	201.19	201.41	204.21	200.92	194.69	203.65	200.29	200.74	200.07	201.07	203.97	200.03	205.05	201.33	203.85	206.68	203.01	208.49	203.62	206.53	200.14	203.59	205.89	201.51	204.37	204.71	204.3	203.8	202.61	198.6	199.31	200.44	201.65	202.76	203.67	202.45	200.04	210.06	205.63	204.65	205.36	200.74	200.81	204.74	201.37	205.26	208.41	201.44	201.06
211.86	209.83	208.82	211.11	205.95	211.71	207.39	211.19	207.87	207.91	209.13	209.59	213.98	209.62	207.96	203.29	207.48	208.35	208.28	209.95	208.92	205.79	214.04	208.69	210	211.72	211.63	210.94	204.38	204.46	213.15	214.97	207.84	212.12	210.4	212.51	208.87	208.53	209.6	209.28	214.24	206.34	210.92	208.94	204.19	206.78	209.17	208.05	204.02	207.88
214.57	207.94	206.32	209.29	213.46	208.27	213.04	211.94	212.14	212.08	207.75	217.81	214.69	215.44	211.39	209.48	213.98	211.18	215.13	211.32	213.21	211.87	211.06	213.76	211.7	213.47	218.58	213.07	214.37	217.38	205.88	210.04	207.24	212.41	211.82	208.21	214.12	211.28	213.62	216.42	209.02	210.91	212.93	211.76	213.89	209.96	212.06	203.28	214.62	209.55
209.73	203.93	207.61	208.46	207.12	208.88	210.08	206.33	205.39	206.59	210.27	206.4	205.17	205.09	205.36	205.79	206.58	206.15	204.46	203.71	206.19	204.24	209.41	208.28	202.5	203.91	209.66	208.35	201.41	204.71	203.52	204.62	204.16	206.05	209	210.6	204.9	205.22	205.68	198.8	204.15	206.81	210.01	205.13	198.55	206.51	213.89	201.16	205.29	202.93
211.64	209.5	212.97	209.74	213.48	210.5	204.39	207.89	212.03	215.16	211.75	213.6	212.27	211.35	212.01	209.42	215.16	208.31	211.47	214.63	215.06	209.66	212.3	213.68	216.63	214.84	212.99	213.06	210.28	210.29	209.86	205.56	210.58	212.79	211.75	210.46	213	208.36	211.2	213.78	211.31	210.4	211.13	210.86	207.9	212.46	215.93	211.5	213.62	210.11
209	206.19	208.35	207.5	210.27	202.67	206.83	210.12	210.48	203.86	207.58	205.89	210.51	207.93	208.98	209.92	207.13	202.84	211.88	204.6	202.83	208.2	206.42	207.57	209.12	203.03	210.39	206.87	206.22	203.65	207.37	208.99	207.15	207.14	208.12	209.09	210.48	204.95	208.47	206.56	206.62	211.39	208.72	207.44	212.19	205.56	205.26	213.63	208.35	206.39
205.05	204.72	199.37	201.42	204.96	207.52	206.21	197.61	204.79	204.86	203.7	205.79	200.41	206.19	204.5	202.02	199.92	203.97	205.33	204.92	200.87	205.45	201.29	203.5	208.5	199.96	205.67	203.53	203.43	200.33	203.01	205.97	201.47	204.76	202.72	203.32	201.04	203.22	205.89	203.36	206.85	198.5	204.93	201.69	204.27	199.44	204.02	204.73	199.68	203.07
212.13	212.62	211.59	212.17	212.09	209.53	210.04	213.07	215.03	210.71	214.84	208.44	210.89	210.59	216.21	211.17	214.3	208.4	213.61	207.52	213.96	218.43	215.02	213.2	212.36	210.14	210.16	210.39	207.16	210.64	216.92	211.92	214.1	210.05	212.45	211.09	212.64	212.56	207.62	209.81	211.76	214.92	210.1	215.73	206.95	209.27	214.06	210.4	210.76	215.04
201.18	201.93	201.85	196.62	198.06	199.2	201.99	202.21	200.74	202.56	199.85	198.86	204.58	205.45	197.26	197.95	203.24	198.46	201.88	197.4	197.54	201.26	198.3	200.04	204.19	199.83	200.08	201.45	199	198.94	201.81	202.28	197.61	200.49	201.23	198.83	199.68	205.43	199.08	201.55	198.73	201.91	196.5	200.3	203.36	200.98	197.83	203.58	199.22	198.64
198.65	201.47	201.77	194.85	204.59	203.99	196.1	200.64	199.87	196.82	203.24	198.66	201.58	199.65	201.63	198.33	204.44	196.17	202.75	199.39	201.93	196.22	199.94	197.35	200.2	203.24	201.44	199.8	199.11	197.79	198.54	199.56	200.12	197.53	201.02	200.1	197.84	200.35	202.47	203.92	201	194.17	200.05	198.9	196.66	198.91	198.21	199.54	201.28	199.14
207.7	211.01	212.37	202.34	213.17	210.08	211.28	208.92	209.27	209.18	204.43	205.51	207.95	206.28	205.12	204.77	208.55	207.93	208.48	208.89	208.75	202.88	206.29	204.38	203.24	208.81	209.87	202.08	206.96	208.72	206.43	203.9	205.46	209.77	206.43	200.23	209.37	206.27	207.43	208.91	208.26	208.76	208.34	199.37	205.82	208.06	207.37	206.21	206.98	208.52
203.27	204.23	204.1	204.91	201.04	201.09	200.88	202.27	204.4	203.53	203.04	201.76	205.85	204.71	207	201.55	204.91	205.52	205.5	198.87	202.25	202.89	204.07	204.98	204.68	209.39	200.36	202.37	207.22	201.97	203.26	203.41	203.99	204.85	203.3	203.34	203.72	202.22	202.32	201.31	203.61	205.06	201.05	207.08	203.07	203	205.71	202.21	201.37	202.9
214.92	207.09	213.81	211.36	210.94	210.06	215.29	212.21	211.15	208.08	207.01	215.74	215.8	209.37	210.76	215.28	211.23	210.93	208.64	211.83	208.9	213	209.04	215.04	217.14	213.94	216.59	210.96	211.93	215.27	216.83	214.31	215.5	217.44	208.77	213.29	215.56	216.19	212.65	212.96	212.79	216.53	213.53	210.23	211.36	212.76	212.37	208.95	215.85	214.05
209.07	207.07	208.11	210.53	207.61	208.07	207.54	206.36	205.73	211.55	210.88	209.66	206.22	205.46	210.04	207.41	206.45	207.12	206.85	206.55	208.17	206.58	214.95	212.96	204.53	212.02	212.94	209.66	208.49	210.37	204.65	206.28	204.85	204.84	211.36	208.26	207.16	212.81	210.11	203.4	211.75	207.91	206.5	206.31	205.68	205.81	205.01	213.1	207.44	205.72
204.7	205.42	203.15	206.69	204.88	201.42	202.72	204.32	203.51	198.6	201.77	200.03	208.29	202.77	202.57	203.95	201.48	203.35	202.74	205.09	206.27	205.35	205.53	201.78	203.88	207.52	202.27	206.53	206.29	208.9	200.35	202.24	200.75	208.17	200.66	207.04	204.12	202.99	205.09	209.39	207.55	203.1	205.24	203.38	203.75	202.93	201.29	204.09	202.17	202.79
210.21	214.25	210.47	215.58	211.73	208.56	210.09	212.28	208.32	212.16	211.46	208.99	211.75	211.57	209.66	210.51	206.03	210.08	213.95	211.83	210.53	208.06	211.96	215.56	211.97	211.08	209.31	208.82	214.47	212.75	216.05	209.61	211.39	209.86	208.06	214.42	207.61	209.94	211.54	209.31	214.39	214.4	211.25	207.78	211.7	206.8	212.16	205.63	214.38	211.36
215.19	211.61	213.77	220.71	219.64	218.4	215.09	219.06	215.39	215.12	216.26	216.28	213.24	215.77	216.73	219.69	218.77	216.46	215.65	221.08	216.74	213.65	219.8	216.8	215.13	220.84	216.55	222.45	216.33	212.76	214.64	220.95	217.95	219.78	214.48	212.68	218.99	217	217	216.96	213.61	212.97	216.36	219.09	213.05	217.76	219.16	215.81	215.32	215.52
208.86	204.78	208.13	204.87	211.33	205.11	207.81	208.22	205.46	207.27	210.88	208.9	209	209.64	210.65	205.24	203.28	211.09	205.97	200.98	209.63	206.04	209.12	208.58	210.02	206.15	203.16	205.68	210.2	206.29	209.99	208.47	208.42	208.03	208.45	206.61	207.66	208.79	210.52	205.33	203.41	209.72	207.35	210.46	206.45	209.68	205.01	211.43	209.69	206.65
202.28	204.93	206.5	201.24	205.19	203.54	206.22	206.95	203.08	201.35	199.91	199.13	200.66	209.79	206.16	206.57	203.15	208.31	203.37	205.86	203.02	208.45	202.44	210.02	206.27	202.83	204.02	204.56	207.31	211.03	206.84	202.88	202.07	208.63	205.62	203.35	202.41	207.16	206.18	204.88	204.14	205.96	205.77	202.58	209.24	201.26	205.06	205.84	205.38	206.61
209.9	205.35	204.66	204.92	204.08	205.09	206.21	207.61	205.18	206.46	207.96	206.37	203.9	205.14	203.23	206.71	200.12	204.68	206.2	204.63	207.69	205.06	205.87	200.69	208.82	202.84	204.59	203.59	204.23	208.72	208.36	201.97	205.87	205.03	204.17	209.73	202.35	205.78	202.76	202.54	203.52	204.22	203.69	206.06	208.99	206.31	208.96	207.25	203.75	207.43
202.15	201.03	207.45	206.34	201.97	201.35	200.63	201.31	202.88	212.28	201.99	205.56	204.25	201.3	200.65	202.95	199.82	205.11	202.38	201.29	199.42	205.66	204.9	200.55	199.52	203.49	203.68	202.18	203.85	205.45	203.69	205.47	199.55	203.2	203.3	200.5	203.15	197.68	200.81	208.04	198.44	202.48	207.45	203.07	202.41	201.57	201.84	201.46	200.7	202.28
204.98	203.55	201.84	201.66	202.42	205.53	204.78	203.15	203.2	203.53	206.09	202.63	202.66	206.82	206.12	204.35	205.04	205.1	202.52	204.35	208.66	199.29	202.46	204.25	202.42	203.17	206.58	201.82	208.22	202.62	203.94	208.88	207.53	199.01	202.43	206.06	202.87	207.03	204.39	208.47	204.25	199.63	200.95	205.17	202.57	203.77	204.47	205.67	208.87	196.54
207.76	206.35	209.41	206.56	209.98	206.58	209.09	208.67	211.49	212.05	210.14	207.05	208.51	206.91	208.94	204.39	206.57	207.47	208.78	206.28	211.67	204.58	213.26	209.69	208.24	204.16	207.33	201.58	207.57	204.58	210.05	207.69	212.33	206.6	212.3	206.86	206.97	206.96	209.09	205.74	205.47	212.5	210.03	206.9	207.51	210.25	205.22	212.66	208.37	208.79
204.11	210.73	210.5	208.06	209.75	209.85	210.1	208.51	208.25	211.28	208.02	208.01	206.5	209.11	206.73	210.29	205.97	207.42	209.13	213.26	209.1	204.71	208.18	205.61	207.41	207.4	208.33	210.26	209.58	203.65	210.13	205.26	207	205.47	206.13	210.25	210.68	204	209.01	206.97	207.3	206.9	209.76	212.91	208.8	208.36	207.86	213.22	209.35	208.22
209.33	209.19	210.21	209.12	210.02	204.91	209.41	210.12	210.49	209.09	205.53	211.29	213.38	210.49	206.49	207.16	211.92	211.85	208.43	208.19	210.18	208.67	211.42	204.45	205.25	207.9	205.09	205.52	208.41	210.83	205.07	211.87	208.34	213.29	209.46	206.56	208.38	205.36	211.09	209.81	211.13	211.82	207.82	206.61	207.91	210.79	214.1	210.34	209.91	207.92
206.98	202.59	201.03	204.4	202.05	201.64	204.74	205.85	202.52	204.43	206.6	203.88	211.21	204.5	205.55	203.43	204.94	206.16	200.89	203.26	202.23	209.28	204.76	202.6	205.36	206.16	205.05	206.09	201.63	201.9	205.78	201.25	204.66	207.43	199.97	204.78	201.94	207.02	202.93	204.71	206.85	204.1	203.25	200.98	199.64	202.19	202.81	202.39	203.93	201.62
201.1	199.22	196.16	197.36	195.27	200.05	196.21	202.74	200.5	201.14	196.52	195.82	193.42	196.09	201.06	199.84	199.64	200.31	196.09	198.55	200.7	201.63	201.34	201.24	202.43	200.65	201.01	197.83	198.11	198.69	201.08	202.51	196.87	200.65	200.37	197.96	198.5	200.04	197.28	198.8	199.8	197.83	198.55	191.13	203.71	197.83	199.3	196.03	199.5	198.68
214.79	215.95	219.29	218.77	215.35	217.44	212.77	215.59	224.21	218.81	215.9	219.33	221.07	213.52	216.81	213.38	215.86	217.1	212.35	216.79	219.23	217.87	219.78	212.32	221.11	216.7	217.03	217.48	215.66	221.57	217.07	217.95	218.18	217.07	214.93	216.58	218.37	219.37	216.68	213.62	218.65	215.63	215.7	215.78	213.72	219.03	217.85	214.04	216.3	216.26
206.37	197.56	201.54	202	199.42	200.31	200.27	199.47	201.27	198.32	200.69	195.26	202.78	204.28	201.27	200.95	199.43	198.88	203.25	200.32	199.18	197.17	199.61	201.8	201.53	201.43	205.75	206.49	204.17	201.04	200.26	202.03	199.29	199.12	201.93	197.14	199.46	202.33	200.79	197.43	196.74	197.31	200.07	201.02	197.16	199.21	196.98	199.43	199.29	198.02
202.51	202.38	211.16	202.46	207.84	209.4	204.88	203.19	208.62	204.54	207.27	200.37	204.32	203.97	205.04	209.18	205.81	207.26	201.34	208.84	202.02	203.9	201.79	206.79	203.53	202.09	199.76	202.07	201	204.2	202.86	205.32	202.59	202.06	205.17	200.11	202.41	206.35	201.1	199.65	209.25	206.53	203.86	205.38	202.2	203.46	203.35	205.37	203.33	202.98
208.75	210.92	211.06	208.8	208.26	213.66	206.84	209.54	208.49	210.42	211.05	208.42	207.71	206.43	214.38	211.54	211.77	217.37	209.28	211.17	211.65	209.39	211.71	209.02	209.36	212.15	214	213.3	212.97	211.91	216.32	210.3	216.45	211.31	213.7	213.06	210.84	213.54	210.99	208.15	210.75	215.03	213.61	203.24	212.94	210.92	206.63	209.91	216.89	213.66
205.21	202.52	203.69	208.95	204.94	203.59	203.6	202.42	203.68	206.46	202.23	205.74	204.69	201.39	208.35	204.19	202.87	202.16	204.83	203.21	202.25	205.75	207.42	209.75	201.99	205.18	201.62	204.66	207.04	207.74	199.75	202.19	205.33	204.53	204.4	203.41	201.67	205.38	209.43	204.41	209.97	201.56	203.77	207.4	205.52	200.77	208.44	201.07	204.62	203.28
211.83	211.72	204.75	205.68	209.68	209.07	209.05	208.48	207.87	210.61	212.62	210.88	201.56	208.96	207.41	202.9	209.2	210.39	210.16	205.62	209.35	209.58	205.27	213.67	212.93	207.94	207.95	212.45	209.92	212.59	208.3	206.8	209.25	206.09	207.59	210.38	210.23	203	211.76	205.95	210.73	213.92	209.99	211.62	210.36	205.78	212.73	211.41	210.03	208.42
204.27	206.99	201.24	195.41	200.56	202.9	202.84	206.22	201.68	202.94	202.08	207.59	201.62	201.7	202.55	202.06	203.89	202.04	207.13	201.19	205.05	203.64	205.81	201.79	201.07	204.47	203.78	203.02	205.42	203.09	202.79	204.59	199.66	203.06	198.96	201.27	202.45	205.13	205.76	202.22	199.09	204.85	203.82	203.68	201.26	205.85	205.85	202.47	202.52	205.46
202.99	202.53	204.85	200.94	205.87	200.19	206.76	200.34	197.44	196.75	203.33	202.11	198.92	199.39	204.22	200.79	203.2	202.96	202.55	200.75	207.1	206.82	201.33	199.21	206.17	197.34	200.56	204.38	203.34	201.54	204.19	201.78	204.51	207.36	200.62	200.71	201.92	202.05	204.67	205.83	199.21	203.26	203.76	198.83	202.96	206.69	200.72	206.41	202.75	202.69
203.74	196.93	207.88	197.84	202.16	202.48	200.39	202.64	203.98	203.1	199.46	199.38	200.75	198.79	201.65	201.09	204.93	201.68	202.42	202.44	201.45	200.72	203.78	200.9	205.02	208.1	203.73	205.95	201.42	200.37	204.42	204.41	201.54	204.58	202.05	202.24	203.9	199.81	203.82	202.09	201.27	203.64	208.02	203.65	203.98	202.55	202.67	203.4	200.14	203.42
223	216.14	213.43	217.99	218.11	218.5	217.24	217.77	219.37	217.32	218.14	214.81	213.35	214.04	214.91	216.81	214.37	213.43	214.22	214.32	219.02	221.44	219.53	218.86	213.14	221.65	215.6	219.77	216.92	214.86	216.36	213.4	215.31	212.96	215.21	219.46	219.69	219.17	217.69	220.93	212.06	211.46	221.73	216.57	214.28	214.92	219.68	214.86	219.87	216.79
212.65	214.66	211.16	212.12	213.08	213.27	208.29	208.26	208.33	209.36	211.45	212.53	214.37	211.68	209.63	208.5	209.52	218.29	207.81	209.48	208.39	216.65	205.14	209.86	211.39	212.04	208.84	211.06	212.66	212.52	209.1	211.73	207.6	211.27	206.32	214.98	212.5	212.05	208.85	210.69	209.41	211.46	209.09	208.99	213.37	211.55	207.68	208.14	211.68	210.75
201.14	205.41	204.63	201.75	203.58	201.74	198.49	198.22	205.67	202.01	205.8	203.95	199.93	203.53	203.31	207.82	202.78	203.31	201.56	203.53	201.07	205.27	206.61	201.45	205.1	200.56	202.51	201.29	208.1	199.72	200.91	201.29	205.59	211.79	202.45	203.5	202.92	201.91	201.82	209.55	201.28	200.86	208.13	205.34	203.83	202.47	200.31	203.75	200.06	198.55
205.62	203.02	206.95	203.79	206.06	204.6	204.58	206.58	201.29	199.32	203.37	201.96	200.45	200.08	201.87	204.87	202.98	203.69	201.37	201.39	206.06	208.43	204.7	201.72	200.05	199.21	204.15	198.05	206.41	204.74	201.26	205.2	203.67	202.36	203.33	207.22	205.28	201.69	202.74	203.99	208.09	202.79	207.6	205.65	200.98	202.55	198.68	202.14	201.82	204.07
211.51	209.06	209.66	209.36	210.51	211.71	210.22	214.95	208.88	210.31	214.68	208.5	215.77	212.01	210.93	208.27	209.71	212.46	206.52	210.92	209.51	209.47	206.63	214.22	209.68	210.77	210.46	208.48	211.24	214.04	213.94	208.44	210.72	211.68	211.19	214.42	215.17	207.66	214.48	212.22	211.46	216.18	211.95	208.65	209.63	212.49	211.89	211.09	213.98	210.09
196.88	202.23	197.55	200.64	200.37	202.85	202.61	193.94	202.13	199.59	195.86	201.75	198.71	198.69	202.55	202.7	198.49	203.79	199.01	195.96	198.7	203.5	197.74	202.07	204.83	200.67	198.77	196.56	204.32	200.45	201.94	200.9	205.09	198.8	200.76	199.36	198.95	197.64	198.66	198.44	202.81	196.48	200.52	201.37	200.93	200.01	198.8	202.72	204.42	199.46
202.45	204.9	209.76	202.8	199.94	205.45	205.59	205.06	204.53	204.79	207.39	207.31	202.9	200.46	204.28	204.34	204.44	201.95	202.19	200.06	199.94	207.78	206.65	203.78	198.6	206.5	201.69	202.84	204.91	202.93	209.31	204.38	206.71	206.34	204.58	209.33	204.1	202.26	205.91	199.74	201.55	205.67	206.18	201.82	201.94	206.45	206.1	203.82	207.01	200.45
204.11	202.34	205.67	204.92	200.79	206.68	205.54	204.07	205.54	200.37	202.39	201.48	204.46	198.93	200.38	197.89	200.43	203.15	205.13	203.05	201.62	206.69	200.11	203.55	204.43	204	207.03	200.62	201.45	200.89	204.93	203.4	202.07	202.51	208.51	202.8	204.74	206.7	203.67	204.76	202.07	206.11	205.94	203.34	204.25	198.55	200.84	203.92	203.01	200.63
207.98	205.3	210.61	210.99	206.95	206.64	209.99	211.28	207.7	209.76	208.69	205.85	207.74	205.24	207.68	205.15	208.84	209.58	206.59	210	209.39	204.48	203.05	209.85	210.71	208.12	208.58	208.25	210.86	212.5	210.23	209.92	206.61	209.39	208.41	211.02	209.05	207.53	209	208.11	207.48	212.15	209.04	210.45	206.34	208.52	206.75	206.52	209.78	209.72
207.84	210.35	209.49	209.69	207.89	204.99	208.29	211.07	202.28	208.99	208.31	204.15	207.67	208.5	207.8	208.01	211.82	207.4	208.49	204.6	208.77	211.37	207.67	209.18	208.63	206.02	204.11	209.55	208.04	209.36	211.39	206.37	206.84	204.21	206.58	209.53	202.19	207.75	208.76	209.84	210.05	205.24	208.8	208.47	213.6	204.31	207.73	207.99	210.55	210.66
207.49	206.26	208.36	211.73	208.32	210.84	204.7	208.44	210.37	207.52	211.14	208.71	205.96	213.47	211.04	215	207.44	210.17	208.49	210.55	209.12	210.92	207.93	205.46	206.95	208.06	213.24	205.78	209.57	212.98	207.44	209.52	207.55	211.08	206.83	214	209.64	210.67	210.24	206.06	208.75	212.52	208.31	208.41	206.34	210.11	205.41	208.42	207.97	208.31
202.8	203.99	204.87	206.21	207.16	202.49	200.27	205.79	206.77	205.37	202.79	206.36	204.78	206.7	209.46	201.33	202.46	205.41	207.74	203.22	201.35	200.42	204.28	206.37	204.95	211.76	210.92	208.84	204.45	205.76	206.19	204.51	198.52	204.76	204.71	207.04	206.09	203.78	205.89	214.2	203.03	203.17	206.77	201.1	205.61	203.87	202.92	205.61	204.28	203.42
209.43	210.24	207.79	210.91	208.62	214.6	208.59	213.41	215.25	210.8	211.07	208.76	209.97	215.52	210.34	210.52	211.73	211.09	211.11	215.79	214.26	213.87	209.11	208.25	213.4	213.02	209.66	204.97	211.18	211.21	209.4	213.54	211.55	210.45	213.15	213.47	213.31	212.76	209.81	213.05	209.89	212.33	212.47	211.06	212.48	212.02	212.89	209.6	206.34	211.95
206.88	208.6	206.47	210.71	214.04	208.61	206.55	208.47	207.93	206.51	209.35	210.32	206.33	208.89	212.9	208.17	210.87	205.78	210.83	205.02	206.42	209.06	207.73	205.51	210.45	204.71	212.8	209.15	214.18	206.04	207.21	207.42	209.18	207.87	211.82	206.64	210.73	205	211.16	212.68	211.65	215.65	213.14	207.93	214.08	211.27	208.21	206.88	206.13	209.27
207.45	210.54	209.73	209.4	204.61	209.39	204.72	210.09	209.37	206.18	209.91	208.93	209.49	207.46	208.01	205.46	209.87	208.26	209.86	204.62	213.03	210.15	210	205.61	203.88	208.47	206.21	211.7	208.2	204.36	206.77	214.85	210.51	208.14	209.49	204.04	209.5	207.82	209.98	206.17	207.38	206.61	201.85	210	207.72	208.96	211.71	212.88	211.39	209.29
213.04	219.81	216.03	217.26	219.43	222.36	217.82	214.87	218.46	216.04	220.23	215.03	217.57	216.29	222.98	220.86	219.07	224.86	214.74	215.07	215.85	215.27	218.02	220.76	214.9	218.15	214.61	217.22	220.93	214.37	220.47	220.67	220.35	216.54	225.45	217.54	219.63	216.98	219.45	215.38	218.62	212.68	213.27	215.11	219.49	220.82	219.88	220.83	219.92	219.61
204.21	204.42	204.93	203.8	207.56	206.23	200.62	203.08	202.06	205.12	200.6	203.95	201.88	204.51	205.5	207.49	206.67	207.17	204.64	201.64	201.96	204.56	208.25	206.34	210.9	201.52	202.25	208.4	203.67	206.18	203.37	202.91	204.48	203.11	204.66	206.4	207.58	207.26	205.09	205.72	203.54	205.84	203.65	206.55	203.23	202.3	200.87	199.59	201.77	206.44
197.09	200.28	198.65	197.46	199.89	201.69	200.51	199.51	200.94	201.44	198.36	193.93	198.18	200.36	201.19	195.09	197.3	196.35	198.75	199.69	203.96	202.53	199	201.77	200.61	197.4	202.24	198.91	197.43	195.63	195.1	198.42	196.15	199.35	199.59	201.79	199.53	199.16	203.96	198.01	194.72	198.38	196.19	193.9	198.61	196.09	200.04	201.99	199.67	197.46
195.33	193.52	201.15	190.13	194.31	200.97	194.92	197.01	196.65	195.42	194.78	194.75	189.91	192.94	194.11	195.52	196.31	190.13	197.19	197.26	194.96	195.85	196.53	189.87	195.22	195.94	198.38	197.93	196.19	197.21	196.47	193.68	192.26	193.08	194.32	198.7	200.19	194.69	191.86	198.54	193.53	191.78	195.91	197.7	194.54	199.37	195.52	196.11	193.45	191.25
207.89	203.32	205.3	208.02	208.54	205.33	209.59	207.08	206.79	206.71	211.09	210.47	214.76	209.32	209.17	210.03	205.5	214.28	209	210.28	211.52	207.56	207.44	205.76	206.88	208.61	204.46	206.63	206.29	216.83	207.52	210.05	206.5	209.42	209.15	207.45	209.57	204.67	206.16	207.99	206.72	204.46	209.7	208.28	207.17	208.19	209.31	205.64	210.5	211.44
201.05	198.49	201.06	199.63	201.4	199.6	197.71	202.7	202.39	198.14	201.46	200.03	198.73	199.8	203.75	197.38	200.14	200.81	198.08	201.71	198.35	200.36	195.52	196.08	198.23	196.67	201.76	205.29	202.17	202.06	202.37	201.92	199.34	201.38	198.28	200	199.13	198.83	193.76	197.76	200.44	197.36	201.07	195.71	197.73	201.19	196.75	198.35	203.95	198.91
214.29	208.47	208.57	213.48	209.45	212.64	210.45	215.85	213.88	208.61	214.89	210.84	211.51	212.23	215.11	212.23	211.15	212.46	209.74	213.26	214.96	209.09	211.18	213.55	210.01	210.44	208.08	216.51	208.89	208.36	218.12	215.58	210.27	212.31	209.11	211.13	216.05	207.88	213.59	214.23	217.21	215.91	212.99	209.41	213.16	215.42	208.09	206.58	215.38	210.64
202.9	202.12	205.58	203.87	199.65	205.45	205.23	206.08	203.25	204.71	204.03	203.9	201.21	203.82	203.73	207.61	204.51	200.81	202.04	204.68	201.95	206.58	210.57	204.65	200.01	203.8	207.2	202.41	200.09	200.45	202.33	203.9	201.57	199.33	202.12	205.87	207.18	202.19	201.39	203.85	200.03	204.01	202.57	200.94	202.69	207.63	200.45	201.3	202.32	208.7
197.79	194.03	195.01	194.47	195.51	192.12	189.07	201.82	194.85	188.89	195.12	193.6	195.73	191.62	199.47	194.53	198.7	191.58	190.98	197.82	190.82	196.57	193.18	194.75	193.29	196.61	194.38	195.75	200.67	197.54	194.73	195.01	191.29	197.37	200.02	192.7	197.21	191.15	195.44	196.84	197.65	193.45	195.1	198.15	194.62	195.73	198.08	194.08	194.69	194.99
208.6	211.18	212.06	206.65	210.36	209.44	209.53	210.83	201.89	209.58	208.44	212.25	209.32	206.68	211.4	201.72	211.57	204.06	208.51	205.15	207.22	207.14	211.34	205.33	208.62	212.12	212.45	212.13	209.81	211.28	210.84	210.64	209.12	207.44	209.96	212.36	211.54	208.83	208.36	208.53	209.4	206.02	206.33	213.54	204.56	206.79	206.1	206.31	211.35	209.99
207.06	209.04	210.28	209.33	212.06	211.47	208.63	208.67	205.61	207.68	204.17	212.3	211.27	205.66	205.76	211.64	206.42	208.48	209.56	206.47	215.24	205.37	206.21	207.55	210.49	208.03	206.85	206.71	207.47	207.24	207.72	211.15	205.89	207.43	208.12	207.66	207.22	211.27	206.36	208.27	208.68	210.57	207.01	212.78	207.65	206.77	211.85	213.77	204.66	212.32
207.93	212.7	207.65	202.21	203.68	207.51	208.74	208.19	206.12	209.57	206.14	205.71	205.33	207.62	206.37	208.71	207.39	207.1	208.01	203.47	210.22	211.34	206.54	209.18	206.65	206.31	203.05	208.06	207.52	205.73	203.93	208.2	205.8	207.55	204.65	204.3	206.08	205.84	211.12	203.79	206.9	208.3	207.64	205.39	207.84	207.49	204.89	205.43	209.14	204.89
205.66	212.87	207.85	207.45	208.62	210.94	206.84	209.92	205.54	213.37	208.16	206.2	209.41	210.15	211.03	213.47	211.75	208.95	207.98	207.4	211.61	209.45	206.69	205.57	206.63	209.97	206.72	207.85	209.08	209.77	212.14	206.37	206.06	205.31	214.06	210.44	204.61	211.52	206.89	208.37	211.43	211.49	208.05	209.81	207.74	204.38	208.49	206.95	213.14	206.21
212.45	216.02	215.01	217.06	212.88	214.22	213.76	208.65	211.1	210.26	209.76	212.18	212.62	212.02	216.69	211.98	212.59	214.95	211.64	212.97	214.48	211.64	208.68	209.45	210.37	212.04	210.2	213.83	211.02	210.45	216.26	210.92	211.64	211.49	212.73	210.75	215.84	214.03	212.56	210.95	209.56	210.91	214.52	213.79	213.13	209.45	209.77	211.53	212.32	215.9
200.56	198.25	196.37	198.01	200.05	196.82	199.5	200.16	197.76	195.77	196.82	196.85	199.48	199.35	200.08	198.62	201	199.79	196.05	196.12	194.28	196.79	198.87	194.49	198.74	198.03	197.09	201.47	197.64	202.13	201.07	197.18	197.56	197.73	200.92	195.31	197.93	198.62	199.26	197.83	190.08	192.89	202.9	193.7	204.88	198.42	200.33	200.63	197.66	199.6
207.67	200.95	200.31	197.65	207.49	204.06	205.31	202.18	207.37	203.66	202.5	207.76	201.76	204.38	202.09	199.41	204.98	204.7	203.24	196.45	200.22	199.83	198.4	202.84	198.65	201.31	205.15	201.27	200.84	201.76	203.47	201.63	200.2	201.9	202.76	202.02	204.36	203.61	201.54	204.86	202.53	198.69	206.25	199.5	201.3	200.2	205.41	202.57	204.45	199
214.36	211.92	216.67	210.94	216.41	211.64	213.11	212.59	212.11	219.23	218.67	216.46	215.75	213.66	216.37	214.4	216.04	213.12	216.7	212.65	210.42	215.93	213.33	214.48	213.91	215.15	211.59	216	213.49	210.06	220.69	213.86	218	216.81	218.11	213	214.44	212.81	210.71	213.01	216.3	211.23	216.08	214.01	208.49	211.31	213.57	214.82	209.24	214.38
209.89	209.18	206.92	209.2	209.07	208.78	209.31	205.51	214.03	208.52	205.31	209.51	206.11	206.39	208.08	208.26	205.44	210.31	208.45	206.01	205.24	207.38	209.84	209.6	209.07	206.64	208.79	198.66	205.58	204.15	203.6	204.94	210.76	205.87	206.78	207.09	210.1	205.61	208.46	205.75	208.18	207.86	208.82	209.86	209.18	207.32	206.55	209.16	210.4	206.75
207.4	206.62	204.05	198.98	205.53	204.38	199.27	205.47	201.4	198.99	208.91	202.58	203.57	205.65	206.51	202.23	204.25	204.13	204.91	198.92	201.92	202.08	202.98	208	204.51	202.1	203.2	204.06	203.94	204.38	205.37	207.92	200.56	202.68	204.57	207.26	199.77	206.24	201.62	206.28	205.48	209.47	206.55	202.93	205.3	203.31	204.45	201.7	201.31	203.64
196.48	190.79	193.43	189.25	195.33	191.77	192.39	194.39	200.2	196.63	193.4	190.82	192.19	193.79	200.5	197.82	194.34	192.61	192.69	191.56	196.84	194.66	193.85	195.66	199.03	191.68	197.08	195	193.52	194.14	195.43	198.69	191.1	188.08	190.95	194.54	195.47	193.05	194.14	195.22	190.44	195.9	191.03	199.31	193.68	194.66	195.01	192.45	201.91	193.93
206.62	217.25	203.23	211.94	204.7	207.61	209.22	209.32	206.23	208.7	205.34	205.97	205.49	204.04	209.61	206.91	213.45	208.83	210.66	205.64	210.07	208.09	211.41	207.22	209.76	210.21	203.35	208.37	203.41	206.83	203.48	210.19	209.1	212.14	208.41	210.16	212.12	211.37	207.54	203.43	209.71	208.77	210.98	207.86	211.11	210.03	206.94	211.68	205.51	210.73
211.06	219.97	217.57	215.81	217	219.84	214.91	216.01	220.06	218.09	216.2	214.17	215.12	216.82	215.9	214.39	215.26	217.08	218.49	219.56	212.86	219.62	215.59	214.93	219.97	218.97	215.63	219.55	215.95	215.73	209.63	218.18	213.79	213.87	214.75	217.15	213.66	218.96	215.91	222.92	217.39	215.31	223.93	210.95	219.55	216.92	222.53	216.43	215.71	217.52
209.32	210.36	210.45	211.15	214.5	213.43	216.25	214.08	215.23	213.5	215.59	211.56	214.59	208.7	207.36	210.94	217.01	212.61	212.04	208.23	216.07	213.28	214.85	214.03	209.78	210.94	213.25	209.19	212.48	212.96	211.39	208.66	211.1	210.03	211.61	211.67	209.36	213.17	208.05	206.64	208.64	212.44	210.83	211.7	209.7	214.24	211.82	209.33	210.89	213.31
213.36	211.34	211.34	207.47	211.16	211.31	213.06	209.4	209.24	208.83	208.5	209.97	211.02	209.06	214.6	214.71	205.44	211.08	209.76	214.01	210.5	213.45	213.41	207.9	213.14	212.8	210.45	208.84	211.67	214.31	209.4	211.93	212.9	209.41	209.32	210.51	212.66	209.24	213.22	208.13	207.54	215.93	210.85	210.97	212.17	213.26	211.4	216.87	209.24	215.94
205.05	209.17	206.46	206.32	207.16	208.99	205.31	205.63	207.03	205.27	207.91	208.62	213.03	212.85	203.34	203.48	208.5	209.26	209.89	207.68	205.93	206.56	210.2	204.04	206.07	207.33	211.62	209.07	210.42	209.71	207.85	208.18	208.54	209.14	207.2	209	213.75	205.89	205.46	211.43	214.51	208.55	207.5	209.62	205.35	211.58	205.38	205.55	209.94	213.55
197.43	200.81	201.1	202.49	196.6	201.95	201.92	204.22	196.86	203.12	201.08	198.29	199.64	201.2	197.28	202.36	201.13	202.62	198.96	197.37	199.22	201.53	202.56	200.56	198.74	200	205.29	202.96	204.13	197.9	204.13	202.16	202.35	202.66	197.75	200.91	204.25	201.57	203.62	198.27	202.16	199.71	204.35	200.47	203.43	202.37	199.32	198.91	198.65	206.95
209.73	205.98	208.53	203.46	208.71	205.57	204.96	210.56	204.66	205.49	203.18	209.98	206.47	206.5	210.07	209.46	208.31	206	208.51	212.08	210.31	206.08	206.13	206.76	204.97	203.9	211.22	206.78	208.38	207.11	204.59	208.06	208.85	205.78	205.06	204.39	204.34	205.24	210.54	208.17	211.26	209.56	207.02	206.71	207.85	211.15	207.65	210.35	206.32	201.63
204.16	203.36	204.32	204.29	207.49	207.7	202.61	205.06	204.19	203.37	199.29	206.45	205.48	204.37	206.15	201.99	208.37	200.08	206.3	199.56	205.3	203.2	203.59	202.58	208.81	207.14	206.5	204.85	203.15	204.17	204.84	199.98	201.49	206.73	201.44	205.29	207.7	204.96	204.94	206.39	205.81	207.35	206.88	204.99	204.7	200.13	199.56	200.37	205.42	202.64
202.17	203.8	202.89	200.73	204.68	199.98	200.46	204.45	195.2	198.19	197.71	197.26	196.67	197.46	201.05	200.97	196.65	202.45	203.17	198.19	201.5	199.84	198.54	201.08	202	199.12	202.85	199.77	198.16	202.17	199.79	200	196.56	206.34	194.96	200.76	203.6	200.66	199.64	199.19	203.58	202.31	197.44	198.44	201.01	201.91	199.23	204.57	199.48	198.36
207.29	207.86	204.2	204	206.06	202.87	201.81	205.67	206.91	209.89	201.81	211.81	205.52	207.49	202.92	202.94	206.2	207.08	204.81	203.58	203.22	204.66	202.56	201.14	204.94	197.66	209.16	203.27	209.94	200.27	206.51	203.98	205.48	200.68	203.79	204.72	205.5	204.64	205.48	209.45	203.2	205.69	204.13	206.86	207.51	205.56	204.6	208.51	202.98	208
206.88	202.85	199.6	205.21	202.6	199.42	199.3	200.78	197.96	203.91	206.9	205.31	203.6	204.62	207.25	202.43	204.22	203.1	203.97	201.3	203.32	203.45	203.36	205.71	207.62	205.48	200.97	202.66	207.2	206.92	204.19	199.36	205.31	206.17	206.28	202.49	203.58	206.58	201.95	197.31	204.76	207.42	202.45	205.03	202.01	201.93	204.91	204.94	201.51	203.87
202.64	209.1	209.97	206.78	216.16	210.4	205.98	208.29	207.25	212.49	209.67	211.97	209.01	212.82	211.94	205.62	210.51	209.97	213.05	208.25	213.21	214.26	209.85	206.6	206.86	209.72	211.71	204.56	207.97	211.69	206.44	209.94	205.66	211.69	209.26	211.02	211.43	210.95	209.81	210.83	208.45	211.13	210.13	208.79	206.54	206.71	209.29	209.88	210.07	208.27
201.55	201.33	198.24	199.27	200.67	202.5	202.23	202.06	197.17	196.72	201.65	199.68	200.09	199.43	200.27	197.86	195.09	201.65	199.24	201.96	199.38	199.37	198.61	199.97	199.28	201.39	197.25	200.39	202.19	198.84	201.06	202.92	200.4	200.06	201.3	201.8	196.6	193.99	202.95	201.81	200	199.16	196.93	204.47	197.02	202.09	199.89	201.06	204.8	202.39
204.18	208.9	203.57	202.37	203.08	205.65	200.7	202.76	205.62	204.37	201.04	202.98	198.73	206.36	204.33	202.27	198.68	201.46	203.8	202.87	203.88	205.4	203.7	204.36	204.01	205.21	201.97	203.86	202.59	204.4	206.61	204.41	204.06	205.23	201.5	202.34	201.06	201.57	204.41	205.94	200.49	202.2	202.78	200.49	202.84	202.53	203.49	203.85	207.26	198.56
221.86	215.69	217.73	213.44	216.95	216.89	221.68	216.4	218.99	218.24	214.73	211.81	219.39	216.2	216.3	216.51	221.57	218.24	216.84	219.8	216.53	217.87	221.34	216.5	214.82	218.13	219.01	213.3	218.18	219.15	210.24	215.2	215.67	216.48	214.82	220.33	219.99	219.96	214.14	217.33	221.44	217.36	218.56	214.27	215.99	219.05	217.8	216.63	214.7	211.88
215.86	211.46	212.55	211.75	211.66	208.09	207.12	210.94	209.29	211.69	209.94	214.57	211.99	210.42	212.7	209.62	213.96	205.71	214.37	212.85	211.05	208.67	205.32	210.36	213.15	211.28	209.71	209.8	209.84	213.63	208.9	211.36	209.4	206.47	207.6	210.77	211.11	207.76	213.37	208.19	210.59	207.89	207.05	212.61	210.22	210.02	212.94	205.32	207.76	210.66
204.54	205.06	202.23	201.32	204.21	203.24	199.09	204.98	202.02	204.71	200.34	206.07	204.07	202.52	198.65	204.54	203.54	201.16	203.87	204.74	209.92	206.17	201.72	203.7	201.61	202.44	205.35	201.22	203.81	205.14	205.91	205.77	201.07	199.96	204.12	200.88	204.18	202.29	203.49	204.64	203.89	205.15	204.41	207.15	202.04	204.01	204.88	201.61	200.52	202.09
205.99	208.74	211.1	211.02	209.79	209.14	206.91	210.99	209.26	206.37	213.54	212.19	207.28	209.84	209.4	211.44	201.79	211.9	206.11	211.22	211.12	209.42	205.27	212.71	209.51	212.45	212.55	210.64	209.26	210.24	207.58	204.52	208.18	207.22	205.4	209.69	212.79	210.66	209.61	206.31	207.54	211.25	210.25	210.95	208.13	211.06	210	212.1	210.83	210.23
211.88	212.19	212.24	210.69	210.26	210.27	210.07	210.37	215.95	215.58	214.15	211.4	207.82	216.14	217.76	212.23	215.59	209.54	213.45	212.53	213.77	216.34	211.85	217.01	214.21	215.58	213.98	210.9	213.11	219.54	210.2	214.17	212.13	212.17	217.59	216.03	213.9	214.4	214.56	213.61	219.09	212.76	211.56	212.16	213.39	212.2	209.47	208.26	212.65	219.77
207.01	208.49	208.24	210.5	208.06	207.34	204.71	203.99	207.33	209.38	207.81	207.83	207.94	202.69	206.56	202.73	205.92	209.88	208.82	208.13	207.34	206.42	208.67	210.36	209.28	207.13	207.71	205.89	201.76	204.82	206.74	206.99	208.4	206.96	202.78	209.66	204.56	207.88	206.6	208.77	209.01	209.67	212.43	207.21	205.67	213.34	206.61	209.38	207.69	206.86
205.97	209.89	207.08	205.38	205.33	207.33	210.42	207.02	207.78	208.58	209.08	205.7	207.15	211.66	211.34	209.29	206.98	210.04	212.93	203.77	207.13	209.53	209.04	204.89	202.68	207.35	206.49	208.45	207.31	207.18	205.23	205.85	210.32	206.68	204.86	203.41	206.89	209.3	209.33	208.8	207.5	211.73	210.92	205.47	209.24	211.46	209.2	204.64	205.36	209.93
209.15	208.91	206.42	206.68	206.61	209.06	212.17	207.93	209.01	206.19	209.74	211.15	209.61	211.38	208.46	207.57	205.89	206.73	208.91	206.8	208.96	210.12	208.14	205.72	212.48	206.59	209.29	212.17	210.97	208.1	208.38	202.95	210.18	215.15	209.67	212.78	204.55	208.41	205.89	212.41	205.87	208.57	208.64	206.33	211.68	205.87	210.66	206.45	206.58	211.27
213.79	211.72	214.84	211.12	209.67	210.39	215.37	215.25	214.18	213.52	211.03	212.81	213.57	207.57	209.38	213.32	209.2	212.85	212.71	207.27	213.89	211.24	212.4	206.95	216.23	209.31	213.26	209.06	211.73	207.01	210.21	207.32	211.74	214.57	204.94	210.61	209.72	209.68	210.84	214.62	215.35	213.35	212.01	214.28	210.25	211.15	210.94	213.36	213.61	210.76
210.94	210.53	207.51	208.46	209.24	211.13	209.23	204.62	207.97	204.76	203.67	207.06	204.71	211.39	214.27	204.46	211.49	206.67	211.21	209.71	209.1	209.62	211.08	209.31	210.85	210.9	210.53	207.73	207.35	216.92	210.09	208.3	206.75	212.87	209.46	205.02	208.74	209.43	206.73	211.32	212	212.27	208.56	206.65	210.01	206.4	209.3	205.68	211.81	207.77
208.35	209.17	212.44	201.87	204.72	205.03	206.92	207.21	205.14	209.07	207.54	206.98	206.04	205.04	206.91	205.06	207.23	213.1	207.21	207.58	205.22	210.79	210.63	213.29	207.64	207.11	206.64	202.21	202.82	205.21	210.65	206.4	207.56	209.34	208.27	211.53	205.01	206.26	209.96	207.87	212.59	205.7	206.78	208.63	208.34	204.43	205.14	209.66	200.45	210.29
198.75	199.48	196.59	199.07	200.31	202.55	205.39	205.59	197.8	204.43	201.33	202.89	198.83	202.5	194.07	196.97	202.07	195.5	196.32	197.88	200.4	199.5	202.93	196.32	200.75	199.08	200.27	198.57	200.1	202.07	200.6	199.73	200.47	195.96	202.21	200.16	200.08	199.71	198.95	199.52	201.79	199.75	200.27	200.51	197.53	197.89	202.57	199.41	195.65	197.66
212.11	204.43	202.11	206.89	210.53	203.76	199.01	207.57	205.39	208.65	209.1	205.9	207.92	209.59	208.57	209.04	207.95	208.58	207.73	207.96	207.08	205.7	207.52	208.11	210.43	209.75	206.39	207.79	208.78	207.3	207.93	207.41	204.15	208.67	209.66	208.76	212.75	205.04	208.05	207.67	213.23	208.65	209.89	208.2	206.97	201.65	206.75	207.8	210.94	211.13
202.09	204.15	202.22	197.9	202.94	197.31	205.31	200.14	197.4	199.05	202.72	201.18	201.94	202.55	196.85	201.55	199.88	200.42	197.5	203.05	202.95	199.12	201.77	202.94	202.21	200.95	198.83	200.33	201.06	197.36	201.52	200.25	199.56	201.64	199.96	197.39	198.53	199.1	197	203.15	198.54	196.57	196.85	201.5	205.09	198.01	204.5	199.94	196.03	202.56
208.98	210.2	207.32	204.54	207.12	205.7	210.19	207.78	208.98	207.58	206.07	210.34	207.68	209.84	212.5	205.68	205.23	210.14	208.4	209.42	204.24	205.31	212.74	210.68	206.6	206.09	210.53	214.44	206.8	210.37	210.96	210.34	208.78	211.01	206.12	206.74	207.41	209.61	207.42	206.21	202.51	204.23	209.46	207.67	208.82	213.47	203.36	206.31	211.06	205.37
207.61	211.78	206.77	200.32	207.42	213.23	206.7	207.03	208.63	206.88	211.51	211.02	202.08	208.23	210.79	205.97	206.26	205.62	208.66	203.78	209.88	207.4	208.16	209.07	212.38	207.62	206.97	206.96	207.79	210.41	206.11	213.26	207.57	209.35	208.53	206.82	204.11	209.7	208.02	206.69	208.46	206.58	211.55	206.69	205.51	208.14	206.24	210.72	207.29	206.18
201.19	198.02	200.22	204.03	200.51	199.62	202.7	203.29	198.15	200.79	199.65	204.4	201.39	198.07	197.97	199.47	197.6	200.08	199.76	199.37	202.29	199.64	203.69	201.76	200.66	199.62	197.73	197.81	199.37	198.12	200.75	199.52	198.85	201.98	205.24	202.14	201.67	195.67	200.38	200.59	199.93	198.82	204.07	200.44	199.12	203.08	198.69	201.33	200.73	200.8
212.63	210.09	209	208.58	206.42	209.29	205.21	209.02	211.98	214.66	207.98	210.67	206.53	204.89	210.92	205.39	210.99	206.47	209.25	209.68	211.08	204.62	202.8	209.98	205.98	212.09	206.86	209.01	206.27	206.92	212.54	209.72	204.44	207.65	210.39	205.69	211.59	210.85	214.15	207.67	207.45	206.65	210.47	210.12	211.24	211.85	212.08	207.88	207.47	208.96
218.69	216.99	219.93	213.78	216.96	214.8	217.64	216.67	213.25	213.18	217.21	218.88	219.54	213.93	220.22	213.34	219.03	218.47	219.52	214.24	214.58	214.59	222.33	215.09	218.64	219.39	220.84	219.27	218.15	218.29	223.22	217.61	223.42	219.48	216.98	216.29	220.05	211.89	217.49	218.48	219.34	216.08	217.69	215.65	217.9	214.12	215.87	219.88	220.61	211.53
215.76	219.01	213.65	219.65	214.87	221.19	222.61	219.68	219.35	217.03	217.4	222.11	216.06	215.09	216.42	216.42	221.49	221.36	214.45	220.38	218.39	215.78	220.48	218.34	213.01	218.12	217.19	214.3	220.19	217.6	217.56	219.26	218.98	217.89	214.15	216.69	217.97	221.25	216.48	216.03	216.17	214.39	217.26	217.44	214.66	214.16	218.03	213.22	217.37	220.12
200.52	198.8	203.38	200.1	201.44	200.59	207.36	197.55	198.15	199.55	202.88	193.24	198.5	198.59	201.62	200.54	200.72	201.32	201.75	202.46	199.13	199.27	202.06	202.62	198.5	201.74	201.32	207.59	199.65	203.48	201.66	200.47	203.89	198.84	198.55	195.24	204.2	205.02	199.69	201.81	203.1	198.28	204.23	203.9	200.68	207.63	200.12	197.4	200.99	198.54
201.8	199.21	198.48	198.15	202.07	199.09	202.36	197.29	202.12	201.07	199.33	200.29	198.74	203.84	200.08	196.69	201.4	202.25	197.93	198.09	198.32	199.33	202.23	192.54	195.71	201.92	200.58	199.04	195.43	196.11	200.29	194.4	197.57	197.86	196.49	194.72	206.92	204.09	203.21	200.13	195.5	198.57	202.14	200.37	196.78	200.29	195.2	195.75	197.27	196.14
213.56	212.93	210.66	214.6	211.67	210.56	212.99	213.81	215.26	211.71	211.67	214.13	211.8	208.88	208.3	212.09	209.84	209.84	214.23	213.38	211.33	214.8	213.57	211.88	206.9	210.27	207.45	212.59	215.99	209.58	214.33	213.69	215.83	211.44	212.37	216.32	210.55	212.94	214.02	212.04	215.82	211.86	213.87	214.7	210.71	211.94	215.13	213.19	215.15	212.14
209.38	213.04	212.26	212.5	207.34	209.11	211.77	209.54	209.53	207.32	212.12	205.52	215.58	210.54	211.53	211.07	209.92	205.42	206.65	205.64	208.35	206.42	207.84	207.69	202.44	208.05	209.71	207.7	207.84	204.42	203.71	202.78	205.96	204.67	206.88	211.6	209.11	211.66	208.26	209.16	209.72	211.1	210.24	205.22	206.84	205.68	210.93	208.15	211.4	210.7
205.38	208.49	213.24	206.99	210.92	205.04	207.74	208.75	214.61	206.72	212.27	208.62	206.23	206.31	207.38	207.19	207.27	213.34	208.32	212.04	206.69	208.6	209.96	211.42	214.37	211.11	209.01	211.2	211.95	208.06	210.74	205.41	211.01	207.45	207.97	207.97	209.73	208.28	208.82	206.14	216.56	209.93	208.2	208.4	209.83	207.02	211.54	209.15	207.25	203.83
201.97	202.19	202.48	203.77	202.1	208.41	204.33	204.43	207.66	206.65	205.73	202.64	207.33	205.55	211.3	201.95	207.44	202.79	205.92	201.66	200.38	202.97	203.35	200.67	204.42	204.25	199.3	203.63	201.51	201.31	204.04	206.37	208.32	200.74	203.66	204.57	202.27	206.73	201.05	207.63	205.1	201.09	199.04	198.75	203.16	207.28	204.2	207.26	199.32	204.83
198.5	203.1	203.29	201.44	203.17	202.24	206.76	201.94	204.58	201.94	201.9	203.61	195.35	205.37	201.99	203.93	204.68	200.62	206.26	203.31	199.16	199.97	204.18	205.54	205.37	206.52	203.49	202.28	202.09	202.08	201.72	201.87	201.92	202.97	200.8	204.12	202.37	203.68	198.4	199.43	204.62	201.63	205.14	202.57	202.18	207.1	208.15	198.21	202.26	200.21
208.83	209.36	205.41	207.21	208.11	206.18	209.69	212.2	207.12	207.45	204.97	207.69	208.13	208.35	205.17	204.35	204.2	210	209.65	211.55	208.02	211.86	204.15	208.66	206.34	208.68	210.55	207.59	208.2	206.95	209.54	211.61	205.87	205.39	208.54	204.99	207.88	206.17	204.26	200.72	204	207.81	207.57	206.51	205.61	210.48	205.21	206.77	208.57	207.94
212.25	212.45	212.55	212.53	212.38	210.84	209.37	212.73	210.29	213.13	210.62	209.85	209.82	216.95	215.28	216.72	213.31	211.72	211.16	213.83	212.23	211.38	213.33	209.72	212.48	211.21	213.89	211.36	212.62	210.9	211.97	209.87	210.73	209.8	208.79	206.08	208.42	212.63	216.28	211.59	218.26	211.23	212.64	213.29	214.04	212.29	207.17	214.68	212.56	209.22
207.99	213.6	211.87	214.47	208.23	212.27	207.25	215.78	213.74	211.22	208.87	212	208.54	211.85	209.04	210.13	211.44	211.21	211.74	212.18	212.87	218.06	207.91	210.69	210.24	212.38	213.32	211.78	209.66	215.21	211.7	210.96	212.8	212.68	211.34	212.21	211.54	214.45	215.8	208.9	210.5	209.41	215.87	214.46	211.19	210.16	210.57	214.36	208.64	210.9
199.59	197.59	192.46	199.45	196.73	197.37	196.5	201.06	197.95	196.49	201.13	194.23	198.94	197.22	194.37	200.3	201.72	197.77	192.01	192.01	194.64	201.43	196.26	198.2	197.24	195.98	199.72	196.17	200.58	200.31	199.44	196.08	196.5	196.75	193.4	198.37	197.04	196.21	198.39	195.87	200.3	198.93	199.4	203.45	197.35	198.31	195.96	195.7	195.48	196.98
219.47	213.95	215.94	217.74	217.09	218.83	213.59	218.65	213.67	219.36	216.19	215.81	213.45	216.68	215.6	219.94	219.01	221.68	217.94	221.07	215.03	216.14	219.74	213.91	214.54	215.77	211.91	218.03	222.12	215.21	218.89	222.64	217.06	220.2	213.44	213.59	217.95	216.81	217.01	218.51	217.94	213.71	218.75	216.46	212.87	216.34	217.56	219.75	218.31	215.71
207.86	211.6	212.85	214.86	211.04	213.97	211.99	214.48	213.58	210.65	213.25	210.22	208.63	212.03	212.87	212.46	208.74	212.09	209.79	209.35	209.87	207.95	208.14	207.74	211.05	210.28	211.13	210.3	210.05	214.88	213.58	205.88	210.52	213.94	213.42	215.88	212.13	209.35	215.21	208.66	209.95	210.91	212.58	209.49	210.07	213.18	213.9	210.21	211.32	215.61
206.27	207.83	205.78	206.69	211.49	211.03	206.39	208.2	202.76	208.38	208.58	210.31	212.48	203.5	209.39	205.13	207.5	205.59	209.11	204.73	209.09	208.16	207.83	205.34	209.08	213.97	204.97	208.74	207.5	203.15	208.98	208.1	207.77	208.61	208.25	208.34	208.42	213.67	206.51	205.63	207.17	204.11	207.53	204.01	206.82	206.95	205.38	212.13	208.96	210.86
195.7	191.57	190.99	195.44	197.27	196.73	191.65	196.72	194.63	194.95	197.72	192.56	194.65	200.04	193.24	188.49	196.24	190.73	193.13	193.23	192.26	192.91	193.63	188.81	192.54	190.76	193.44	197.46	198.29	189.72	194.5	191.52	196.35	194.42	194.19	190.28	194.84	198.06	194.78	194.26	195.12	197.02	197.45	194.13	192.46	187.41	190.53	196.22	193.15	194.85
207.49	206.36	209.91	204.75	210.29	204.88	209.05	205.26	206.54	212.45	206.99	204.79	213.95	212.7	209.31	210.16	211.87	208.39	209.19	208.31	202.51	210.87	205.9	211.01	209.81	207.7	208.79	208.68	213.18	203.45	209.55	206.67	209.64	210.4	210.29	205.16	212.44	206.02	207.83	208.34	208.3	207.17	211.14	209.34	206.34	210.22	206.63	207.57	207.04	210.58
206.22	199.33	204.34	208.67	205.67	203.93	211.8	203.98	206.9	203.69	203.3	207.28	209.18	205.69	199.96	204.7	204.27	202.16	203.09	209.33	209.2	201.9	208.36	209.16	210.24	202.35	205.99	206.81	208.84	207.79	209.76	204.71	205.83	209.15	202.99	206.72	207.14	209.83	205.67	205.53	205.78	198.9	209.73	203.52	208.21	206.59	204.53	206.31	205.56	208.02
204.39	201.2	203.52	203.78	204.6	202.19	201.86	205.34	202.96	203.22	204.04	207.1	207.34	202.6	208.01	203.27	200.21	201.84	198.9	206.73	201.71	204.08	205.21	200.34	202.78	202.7	203.74	206.37	206.87	200.35	202.46	209.26	207	202.82	204.5	203.15	197.81	204.9	205.17	204.67	203.61	204.54	202.44	202.48	202.58	201.11	202.15	205.75	201.97	206.22
207.49	210.59	206.09	207.37	212.83	210.31	209.3	207.74	206.62	210.21	207.31	205.51	205.52	210.09	208.66	208.6	207.88	213.2	211.21	204.87	208.48	211.76	207.81	212.9	209.37	209.68	211.83	206.26	208.86	209.59	209.27	210.52	208.12	209.09	215.65	210.38	214.33	207.6	208.12	207.17	208.56	211.86	211.33	209.9	209.29	211.64	213.16	210.27	211.95	209.93
204.36	207.27	207.4	205.02	208.07	207.32	200.94	200.2	203.59	201.25	203.92	203.77	207.49	205.29	201.82	205.17	205.01	200.75	207.77	202.05	205.3	210.9	205.88	203.96	207.92	201.64	206.14	208.65	207.27	206.51	203.23	206.31	206.25	205.24	208.59	203.68	207.24	207.36	206.15	206.75	204.73	208.49	203.97	206.26	203.48	206.58	207.71	206.18	208.92	205.19
206.7	205.36	207.65	209.97	207.53	211.28	208.72	210.03	207.62	206.76	209.19	211.33	209.53	208.9	209.61	204.65	205.16	212.71	210.27	207.37	205.9	206.84	211.01	203.12	208.22	206.9	209.65	211.13	209.1	205.03	209.07	210.52	207.2	208.66	208.95	210.45	211.94	208.59	207.85	207.34	205.67	203.67	201.86	206.74	205.33	208.48	208.89	206.43	206.93	208.28
216.01	217.78	217.73	216.24	214.88	213.32	218.64	215.79	221.06	214.83	214.95	213.83	216.25	219.84	217.78	222.83	214.71	215.95	210.04	217.81	215.68	216.76	214.9	218.9	222.66	218.14	218.39	217.47	216.12	217.22	212.56	215.45	210.59	218.24	223.94	213.8	215.53	213.99	215.56	215.59	218.77	214.23	218.2	215.5	217.2	219.98	215.7	218.85	214.81	213.92
200.91	202.39	198.78	197.45	200.38	200.66	199.41	196.25	200.5	200.78	202.53	200.25	197.84	195.04	197.94	194.54	196	198.69	195.29	196.96	195.4	196.74	195.76	200.41	196.27	200.23	198.46	200.22	202.2	199.11	201.76	199.07	198.79	203.94	198.59	198.43	195.66	199.6	195.04	194.78	195.25	204.86	196.61	194.33	198.09	196.15	192.18	199.15	199.42	197.56
207.66	207.03	207.37	210.11	206.32	204.15	207.97	207	206.49	207.2	206.62	207.5	214.04	213.46	204.68	207.19	211.84	209.15	206.54	206.67	206.17	212.67	208.65	206.48	206.98	205.8	210.15	207.2	210.91	209.89	212.09	209.38	207.41	209.55	211.02	206.23	208.56	209.3	208.35	209.08	207.67	212.87	209.42	211.03	207.04	209.83	203.87	210.33	209.89	210.11
204.38	206.33	208.25	203.65	207.61	209.61	198.82	207.48	204.41	205.66	204.66	207.88	203.09	203.01	203.16	204.91	203.81	206.85	200.91	205.88	203.28	202.78	205.49	208.6	205.17	206.61	204.92	207.92	208.61	211.81	202.73	210.72	207.07	209.18	210.03	209.76	208.63	207.88	199.6	206.99	205.26	206.07	202.86	207.21	210.09	207.49	207.96	202.79	206.74	205.01
216.43	216.98	215.07	213.58	212.83	214.67	215.4	217.66	216.24	217.87	209.41	216.1	214.05	219.17	217.4	219.59	217.66	212.79	217.62	214.87	217.57	216.26	218.66	214.03	216.66	217.4	217.47	217.06	215.41	220.47	217.19	218.14	222.1	220.22	218.18	213.63	217.27	220.51	217.81	218.54	216.13	216.69	217.52	219.88	216.4	218.69	217.39	220.61	217.09	214.79
213.69	215.08	211.79	213.79	216.45	214.25	219.55	216.42	212.09	209.16	211.43	214.46	213.02	215.75	216.97	214.57	215.37	216.98	216.11	214.75	214.47	214.77	213.58	213.58	213.12	212.49	212.07	211.8	213.36	217.7	212.21	217.36	218.64	212.1	214.84	214.32	213.02	208.19	216.19	214.8	210.04	213.88	211.57	216.73	212.01	212.37	215.91	211.7	218.28	211.86
199.23	204.56	198.78	202.45	202.63	200.14	198.03	204.26	201.68	203.47	200.87	199.49	202.24	196.99	205.82	199.01	199.55	197.62	196.42	199.74	202.56	202.87	200.79	200.86	202.61	199.7	201.55	200.86	200.29	199.22	200.83	198.84	199.34	205.75	200.23	201.08	202.38	199.87	202.91	203.73	196.71	202.01	205.62	204.4	200.94	202.36	200.36	196.82	202.08	200.57
203.96	202.34	202.42	199.65	199.84	201.08	201.14	202.76	204.41	198.6	206.13	204.63	203.16	202.73	200.82	202.96	203.88	203.95	206.37	204.58	201.27	207.44	206.03	202.37	203.98	202.45	201.58	202.65	204.17	203.63	203.08	199.98	202.04	201.46	200.6	202.31	205.02	208.4	203.98	200.8	203.27	207.58	202.11	204.29	202.05	202.74	201.04	207.39	206.47	202.47
207.49	212.7	207.53	214.12	210.11	209.14	214.09	210.07	212.66	208.22	214.61	216.08	209.79	210.4	215.9	210.91	213.76	213.54	206.1	206.73	209.69	208.56	209.29	210.26	213.25	210.65	208.69	216.36	212.82	210.91	209.76	207.72	207.63	214.03	208.77	211.51	209.01	210.73	213.61	213.14	210.71	211.6	213.86	208	215.88	212.64	210.74	209.72	209.05	216.6
207.57	206.97	207.14	207.92	208.59	204.75	207.64	205.04	208.2	205.17	204.45	205.59	204.28	207.71	206.56	206.53	205.06	205.08	203.06	204.61	206.56	206.24	200.51	205.29	208.71	205.87	200.51	203.92	205.87	208.42	206.36	208.95	202.65	205.17	200.89	204.49	204.45	208.05	209.6	206.08	211.22	203.51	205.99	206.36	206.53	204.03	202.71	203.35	205.7	204.28
212.43	206.36	210.96	212.99	209.69	211.74	209.74	215.74	209.24	210.33	212.78	212.81	216.5	207.97	211.3	211.71	211.95	212.62	213.04	217.19	213.85	209.09	210.27	211.76	209.6	212.73	213.21	212.62	211.9	211.26	206.71	210.61	210.43	209.76	210.76	209.83	214.93	213.23	215.27	209.5	212.88	206.45	212.59	208.15	214.39	213.85	210.18	214.64	214.17	214.12
215.5	214.44	213.54	210.04	212.8	212.15	222.49	213.89	214.72	209.52	207.01	210.29	214.83	212.37	211.7	212.33	215.14	215.82	208.97	212.46	208.21	210.34	209.72	213.45	209.45	207.96	214.15	208.57	208.15	211.55	213.59	212.19	209.93	210.19	215.01	211.12	210.58	212.27	212.45	213.2	211.75	212.5	212.15	216.17	214.34	215.46	217.07	213.37	213.36	210.84
199.41	199.04	200.17	201.61	199.81	201.61	197.75	198.74	198.08	200.31	199.41	198.4	199.79	205.39	200.94	197.32	199.5	200.04	200.13	200.33	198.67	199.02	204.91	196.27	196.53	206.56	194.4	198.38	203.02	196.01	200.47	195.58	197.61	198.62	204.15	197.03	195.89	198.95	197.93	196.1	201.44	198.4	199.51	204.72	199.77	200.31	201.44	202.03	200.99	197.72
215.44	214.66	210.02	213.73	207.98	215.29	207.98	216.51	215.86	214.8	213.37	210.77	212.46	212.27	211.78	213.67	216.24	217.43	209.78	211.82	211.78	210.7	209.55	208.84	212.22	210.05	214.52	214.06	216.72	211.19	211.4	211.44	210.01	208.58	208.86	213.12	212.9	211.96	215.57	205.94	216.13	215.57	213.87	210.78	215.16	211.09	209.93	214.7	215.67	211.62
215.45	209.4	207.6	210.97	213.68	212.67	210.54	206.62	212.9	210.86	210.64	211.16	213.89	213.34	211.03	209.78	210.41	210.59	212.56	218	216.16	214.82	213.9	209.56	214.52	217.39	211	219.02	213.72	211.98	214.42	213.65	215.85	212.98	216.08	213.19	215.8	215.51	213.11	211.58	212.04	210.66	211.1	218.06	213.31	213.52	211.92	214.29	208.64	208.69
194.57	195.39	193.81	193.74	190.72	193.54	194.9	192.25	191.25	196.25	195.21	195.44	191.26	193.41	193.39	192.73	196.62	195.03	193.09	196.97	197.09	197.39	192.52	196.51	199.2	197.24	199.28	196.2	196.31	202.01	195.82	195.42	196.16	193.31	199.7	194.83	194.81	196.61	195.31	193.47	197.26	193.47	194.36	193.85	193.53	190.81	192.75	195	196.72	193.31
200.37	197.28	201.2	199.54	199.27	199.92	199.39	203.54	201.29	200.89	204.48	205.3	207.43	202.29	199.59	200.46	199.95	201.23	202.12	201.65	199.01	203.1	201.54	200.67	203.82	204.93	207.03	200.68	201.27	201.02	200.76	208.41	204.94	197.07	199.73	203.52	197.42	199.38	203.45	205.22	199.33	197.12	197.38	200.29	201.41	200.59	201	202.76	198.02	196.57
204.98	200.17	205.07	199.3	200.72	204.04	197.39	201.6	202.39	197.49	199.69	202.55	198.35	194.93	198.21	196.33	199.65	196.21	197.25	200.44	199.77	197.69	197.66	197.19	194.22	202.35	203.86	196.82	201.56	202.25	199.1	199.75	197.37	196.84	196.77	203.13	201.1	200.74	198.99	200.58	197.85	194.72	200.78	199.9	199.34	194.78	202.24	205.08	199.08	200.17
206.45	205.61	203.44	208.93	207.84	207.98	209.34	208.72	211	206.26	204.55	207.94	212.49	208.65	210.6	205.94	208.19	210.03	209.83	209.2	208.57	209.36	207	203.45	205.28	209.73	206.78	207.01	207.94	211.77	207.29	210.74	207.5	206.23	212.84	208.06	212.32	207.22	206.58	215.23	207.52	205.47	208.34	205.71	207.91	211.69	209.27	205.43	210.53	210.74
212.45	215.35	215.78	217.09	216.51	216.11	216.97	216.36	213.78	212.63	217.69	216.81	212.37	216.98	215.98	214.13	219.58	218.8	220.1	215.15	215.82	217.88	213.34	216.52	216.88	214.33	217.45	218.83	219.27	216.01	216.33	214.64	213.95	220.43	214.82	212.95	214.64	217.49	220.88	217.4	220.59	217.1	214.44	216.36	217.1	216.5	219.07	215.05	217.1	218.69
202.71	195.07	200.82	200.97	200.19	201.89	200.47	198.6	201.75	200.03	200.15	197.19	197.55	200.87	201.4	199.53	197.52	196.66	194.91	203.47	194.54	197.55	195.2	202.96	202.63	198.97	199.25	199.23	201.91	201.61	201.34	200.13	198.31	198.5	200.44	202.37	198.92	199.57	193.21	202.81	199.73	198.93	204.36	201.45	201.45	196.93	195.47	201.01	191.2	194.61
212.46	211.95	205.59	202.81	209.66	207.17	207.87	210.27	210.99	207.68	205.16	206.71	207.4	207.62	208.6	208.45	206.94	208.74	203.08	206.53	207.4	210.82	207.95	205.91	212.6	213.12	208.79	209.15	207.23	208.33	207.91	208.28	207.8	209.45	210.03	206.07	208	206.64	209.27	211.71	208.67	207.39	208.29	210.58	208.87	207.29	210.66	210.08	212.57	212.76
212.86	212.58	211.27	209.35	213.94	205.7	212.97	211.19	211.84	209.86	213.39	208.97	208.45	212.32	213.02	215.07	213.72	214.36	210.77	214.93	213.31	210.55	217.83	212.83	216.77	208.96	214.48	213.78	213.79	215.83	209.65	209.32	215.71	212.54	210.63	214.49	213.94	209.35	215.07	207.8	210.73	208.29	211.73	217.13	210.57	214.35	210.63	208.68	210.51	210.81
209.95	208.88	203.61	203.03	204.85	206.13	206.11	209.03	207.99	209.45	207.57	208.74	205.43	203.27	211.71	205.3	207.65	210.92	208.13	207.67	209.24	209.08	207.28	204.24	207.13	208.82	209.46	206.35	207.22	208.13	204.76	206.2	210.36	206.72	209.39	208.29	211.69	207.53	209.73	203.92	205.21	208.35	206.6	208.43	211.16	207.33	210.24	206.5	207.23	216.39
206.85	205.43	205.33	203.9	206.38	204.77	203.87	202.52	205.44	206	206.01	205.05	204.15	207.41	204.84	204.39	206.94	203.92	206.74	211.81	201.47	207.19	202.49	201.79	202.65	207.35	202.54	202.83	207.34	202.12	204.58	209.47	201.8	202.98	203.97	206.82	206.05	206.49	204.33	200.61	203.47	204.2	203.65	202.62	202.59	205.57	202.85	203.68	202.83	203.97
207.26	204.48	204.95	202.62	206.99	203.05	200.78	205.73	201.95	207.67	210.1	198.44	205.25	202.84	204.25	205.72	205.98	206.85	203.34	203.86	205.89	199	200.26	205.33	202.91	203.84	206.72	198.95	206.4	201.77	202.43	206.37	204.22	203.38	201.5	204.52	203.89	200.76	205.02	202.99	199.58	203.01	204.92	204.1	203.45	206.39	201.36	197.63	203.07	209.57
211.4	204.9	205.8	209.05	206.52	203.55	203.57	204.1	207.87	213.57	212.11	211.97	208.55	205.32	212.63	202.92	208.49	206.69	206.77	214.01	206.33	207.39	208.55	207.47	209.86	210.41	206.96	207.55	212.11	204.53	207.39	211.26	205.02	212.84	207.82	206.27	208.34	210.7	209.09	211.95	210.12	208.11	206.28	208.02	214.23	208.61	208.87	208.94	209.99	206.35
208.5	212.89	210.82	211.86	208.61	211.15	208.57	205.51	216.96	214.61	209.24	216.42	215.52	213.43	212.92	208.27	209.54	211.81	212.14	217.29	211.73	209.81	208.76	209.96	211.09	213.71	210.55	216.09	212.16	210.46	209.75	210.38	211.4	210.2	213.89	212.5	212.91	213.66	216.05	213.91	209.05	208.55	211.82	208.48	213.83	215.34	211.19	215.14	210.68	209.5
218.88	217.29	219.19	217.55	215.94	219.35	219.96	221.88	213.71	213.53	215.25	215.14	224.02	214.07	214.78	218.68	215.1	215.18	218.46	220.4	214.6	219.46	216.62	216.71	218.99	214.46	215.98	218.63	216.4	217.34	216.58	217.11	219.19	219.72	216.25	216.24	217.7	216.44	211.45	221.24	217.96	223	217.81	219.19	220.54	217.67	219.46	219.28	221.57	215.58
214.45	212.35	219.26	219.12	220.27	219.56	217.34	213.54	216.09	220.08	217.5	220.49	212.68	217.08	217.31	221.78	218.35	213.47	215.57	214.68	220.57	216.41	217.34	212.49	220.51	216.8	219.21	216.09	216.24	212.29	215.69	212.99	217.57	220.34	214.28	217	220.91	216.71	214.31	213.19	213.96	216.03	214.3	211.66	213.16	217.53	219.5	217.36	219.85	217.77
217.56	212.32	214.62	214.53	209.25	214.3	217.16	214.52	215.31	212.89	216.45	214.9	216.88	214.31	216.22	208.41	212.1	213.12	209.7	216.78	212.77	209.85	212.86	212.79	213.29	211.92	215.99	214.84	212.71	211.21	212.77	214.59	207.64	214.31	208.49	213.1	210.95	213.18	211.79	210.84	211.27	212.5	214.25	212.59	208.7	215.04	212.05	211.71	214.44	212.89
213.9	213.29	212.68	216.28	211.92	212.22	214.72	211.65	212.66	218.55	215.75	214.51	212	210.52	215.84	212.95	209.97	211.34	214.29	216.12	210.35	209.52	213.24	211.75	211.59	207.38	213.42	214.12	208.39	216.75	216.06	214.11	214.28	209.36	213.24	211.87	214.18	216.12	211.89	212.03	213.44	214.18	215.27	219.3	214.77	209.19	213.76	214.94	214.61	215.24
204.14	203.31	204.63	205.62	204.53	210.42	210.21	208.28	210.76	207.88	206.22	206.43	203.03	209.34	204.98	208.77	205.15	206.86	205.27	204.97	206.41	209.36	209.39	202.97	212.47	207.9	206.55	206.6	207.74	206.8	204.52	211.73	205.05	209.09	205.78	202.98	210.45	203.79	211.11	205.11	202.65	205.72	209.03	211.1	210.33	205.35	204.58	210.3	210.3	209.15
210.85	214.17	218.38	218.55	219.28	213.12	213.78	215.19	212.99	217.17	220.44	218.64	218.67	215.01	216.05	219.15	216.72	216.38	219.09	216.59	218.45	217.32	217.62	219.26	217.85	217.78	213.86	219.58	217.98	215.25	216.95	218.12	214.19	221.88	218.49	222.79	217.9	215.06	213.51	219.84	219.64	214.02	218.49	219.34	222.74	216.54	221.06	213.51	218.68	220.37
216.65	210.13	210.77	209.23	209.52	206.66	213.15	217.18	214.99	212.66	214.34	212.01	214.19	212.52	214.81	217.34	213.25	213.16	212.6	214.61	208.17	210.16	217.13	216.42	209.96	209.57	211.12	204.04	212.65	210.1	214.29	214	212.62	207.64	212.94	212.2	209.65	209.87	212.94	213.05	207.31	209.73	204.55	214.97	207.85	211.49	207.48	211.48	213.32	213.02
197.09	199.77	202.54	201.13	198.84	201.75	200.23	202.11	199.21	197.97	200.15	196.5	200.07	201.31	199.22	198.65	202.11	200.21	198.81	199.62	201.22	202.47	198.99	201.45	195.63	204.12	203.88	199.02	203.79	199.04	203.13	197.49	201.69	204.34	198.12	204.94	201.53	200.27	203.55	200.73	200.27	199.94	203.77	195.97	196.95	204.11	200.94	201.05	196.83	196.68
216.28	222.86	217.13	217.97	217.35	224.06	216.01	220.84	216.71	212.58	219.11	220.28	214.01	214.29	218.64	217.04	215.23	217.09	218.16	215.19	218.69	218.06	217.69	216.83	219.14	216.36	216.64	214.73	222.25	216.37	217.15	216.73	218.41	217.91	217.56	214.19	219.33	215.72	214.28	217.53	215.94	213.7	216.13	219.53	220.43	220.38	218.39	220.73	215.01	217.15
213.19	215.91	211.96	214.93	216.91	213.26	211.98	209.19	215.31	215.01	211.49	212.38	211.85	210.5	211.3	209.51	212.51	212.19	212.17	216.05	215.43	214.2	213.85	213.8	213.39	213.54	208.37	208.97	209.72	210.56	213.75	214.96	216.67	214.65	215.07	214.4	211.94	212.98	216.87	212.52	211.01	214.37	217.28	208.53	210.25	208.33	210.19	209.56	217.39	211.6
212.94	207.68	209.07	203.9	209.31	208.19	210.93	204.53	209.1	207.3	208.38	211.7	207.33	208.44	203.87	201.56	209.64	209.79	207.81	208.51	207.11	209.64	207.42	205.98	210.18	211.81	205.54	209.67	204.98	209.67	211.53	212.86	208.94	208.64	211.78	208.93	211.33	208.64	206.65	206.48	205.87	206.39	205.18	209.43	206.51	207.88	202.76	211	210.56	211.46
208.39	211.95	211.89	209.39	206.14	209.89	209.9	213.01	211.26	212.01	209.55	212.76	217.13	206.91	209.29	216.09	214.32	210.98	215.24	211.51	208.18	207.84	214.95	211.49	215.66	209.62	211.25	211.76	212.98	213.9	209.64	211.88	211.87	213.48	213.57	209.26	208.77	215.44	215.9	211.41	212.05	208.65	212.65	210.18	210.76	211.9	210.71	209.93	215.82	215.49
209.45	211.72	202.14	203.72	202.88	203.31	205.49	201.31	206.62	202.09	200.61	208.81	210.23	207.94	200.87	204.88	206.4	203.28	203.52	202.31	197.77	205.43	204.78	203.31	205.18	204.04	203.01	204.39	205.91	207.83	199.36	206.8	201.47	204.12	199.94	201.97	203.3	203.53	199.87	203.57	204.64	204.89	201.9	207.1	204.58	206.48	206.45	199.05	205.97	204.72
201.03	197.37	192.23	199.99	196.4	200.52	200.01	200.21	198.49	204.68	204.54	203.92	204.35	196.79	198.45	198.04	197.33	199.62	199.4	203.95	199.52	204.85	202.82	198	198.06	206.54	201.04	204.24	199.52	201.07	197.78	202.66	201.54	201.6	201.23	206.43	200.51	201.12	201.04	202.32	202.01	200.82	198.23	199.05	201.57	200.79	199.64	195.09	198.46	202.88
213.98	217.87	217.53	218.48	213.4	220.45	215.24	220.99	213.54	213.87	218.14	218.25	216.69	215.58	216.89	220.45	218.07	215.48	220.38	215.91	220.06	215.91	215.89	217.49	221.15	214.18	216.73	215.91	215.01	220.55	213.9	219.8	218.32	213.47	215.18	215.67	211.22	215.51	215.75	212.66	213.63	214.89	217.04	219.1	223.46	218.38	218.55	216.65	218.11	218.66
194.64	190.95	193.06	195.28	193.61	192.54	193.4	197.04	192.29	189.42	194.7	191.43	197.59	190.14	194.54	193.13	194.98	196.88	194.39	192.05	188.99	191.83	192.89	197.71	190.14	192.67	195.47	192.93	195.1	199.54	196.08	195.43	199.08	193.57	192.97	194.47	197.58	195.86	192.46	194.13	193.49	192.8	192.55	198.14	192.26	195.41	198.41	193.37	191.52	189.38
208.48	208.15	210.54	208.03	208.05	207.84	205.01	205.9	210.14	208.49	210.34	207.89	207.34	208.47	208.91	205.84	203.78	210.15	203.28	204.25	211.24	202.99	206.51	209.3	205.83	206.79	209.08	207.29	208.19	204.58	206.92	206.82	207.22	206.55	208.05	206.1	203.66	206.89	207.77	211	206.69	204.3	208.88	209.2	207.07	206.54	211.19	205.85	208.15	204.99
202.98	205.1	202.82	202.11	203.38	201.75	202.7	202.49	207.09	208.23	209.16	200.5	204.35	203.14	206.52	202.16	203.43	198.59	199.48	201.58	202.38	205.93	204.14	203.75	204.85	204.48	200.15	206.68	203.3	199.95	203.66	202.86	204.62	201.59	201.54	204.55	200.65	204.15	201.04	205.26	200.09	205.7	204.85	199.36	203.83	203.25	205.42	203.15	202.62	205.62
204.86	203.26	206.15	204.97	202.67	200.2	202.36	204.65	202.89	206.28	205.46	205.74	203.05	203.98	199.97	201.96	205.3	205.65	205.13	203.78	202.19	202.85	204.59	206.1	205.71	205.04	205.85	205.7	204.92	203.03	199.97	203.59	203.4	205.82	206.85	200.01	202.56	207.16	205.65	201.52	204.97	199.37	205.34	205.46	202.35	206.83	205.62	201.83	202.38	203.77
202.63	206.77	205.68	201.12	204.07	200.36	205.88	200.63	204.89	203.98	200.67	200.94	205.22	204.38	204.1	201.44	200.98	201.6	205.66	201.01	203.58	202.23	207.8	206.27	200.48	202.2	206.91	201.31	200.24	207.72	201.12	202.9	204.27	203.39	204.13	202.35	203.07	202.75	202.73	205.15	205.07	202.51	205.04	203.75	208.15	201.98	205.27	198.93	205.31	204.14
206.29	202.43	197.86	199.81	201.53	203.82	201.77	201.98	201.19	207.46	204.14	200.93	205.99	204.16	202.16	206.95	197.55	202.96	203.39	203.61	202.23	198.53	207.59	203.13	201.56	205.08	205.56	203.03	205.54	198.97	204.13	204.96	204	203.5	207.62	201.57	205.61	202.73	202.1	205.54	200.75	203.65	205.12	203.17	204.36	204.28	203.4	204.48	203.78	202.51
220.74	215.23	215.63	213.68	217.59	218.05	215.42	218.42	213.96	221.15	217.35	217.23	216.14	220.55	218.54	214.07	215.36	213.31	221.06	217.18	222.55	219.84	218.1	213.23	219.03	219.76	216.96	218.13	218.12	215.33	217.44	218.93	211.48	211.85	220.56	213.93	213.67	222.86	217.07	216.24	218.19	215.28	216.71	216.8	217.72	217.19	217.79	216.64	224.37	218.31
193.52	191.73	194.02	189.48	195.37	194.31	198.5	195.68	193.5	194.41	195.3	193.56	197.3	197.22	192.5	193.9	189.81	195.88	194.03	195.84	201.87	196.87	197.87	195.02	200.32	198.67	189.93	194.75	196.49	192.91	192.76	192.32	191.91	198.33	193.44	195.5	195.57	194.25	194.9	197.51	198.33	194.86	192.55	198.18	195.85	190.39	197.18	193.87	197.57	195.33
206.28	210.59	207.51	208.32	207.06	202.7	208.53	208.05	209.29	206.69	209.3	207.33	203.62	208.56	208.28	211.12	211.91	205	210.01	210.13	206.17	210.65	211.3	207.57	206.11	209.36	206.63	208.55	209.69	207.83	210.22	206.01	208.09	210.59	207.23	210.58	208.63	209.91	206.77	211.93	208.74	205.56	208.03	207.92	205.04	209.73	213.19	207.87	207.61	210.05
205.63	202.31	206.87	202.67	208.22	208.26	203.13	203.1	204.89	206.7	203.83	204.84	204.37	204.84	201.85	207.32	201.61	204.05	205.44	199.48	203.31	206	207.36	202.87	201.8	203.12	201.4	202.35	205.39	204.53	204.46	208.76	201.7	202.43	202.49	205.77	204.77	208.35	203.25	205.94	207.15	200.93	201.02	204.05	204.66	202.52	207.6	202.81	204.5	203.12
208.3	207.84	208	207.16	205.07	209.6	205.55	199.55	209.21	208.61	206.57	205.53	209.15	207.01	207.15	207.9	207.74	204.45	208.33	211.59	207.89	208.07	211.53	207.26	205.81	213.97	212.22	206.09	214.45	207.11	210.89	204.3	208.28	209.3	202.88	203.17	211.31	209.65	206.55	212.03	209.69	203.8	205.84	205.19	205.99	203.2	208.86	207.75	205.87	212.67
211.65	207.43	207.89	211.33	206.67	211.11	212.43	210.75	210.95	210.84	204.58	208.94	214.24	209.26	209.64	207.16	215.06	212.41	211.11	213.83	209.13	210.45	215.25	215.77	215.98	207.55	209.51	208.62	210.86	211.03	208.95	213.73	216.47	208.71	211.18	214.55	208.51	216.1	214.21	215.02	214.78	209.45	213.14	210.98	210.02	210.53	208.72	212.28	210.2	213.98
200.98	200.79	200.87	197.92	201.45	204.36	199.85	199.67	202.09	203.51	202.45	204.36	201.33	204.51	201.35	203.33	202.88	203.28	205.44	205.66	201.7	200.68	202.09	197.38	202.9	204.65	203.47	199.01	200.7	202.1	200.66	203.57	200.43	202.46	199.56	203.92	203.7	201.99	199.5	208.65	201.55	199.95	201.78	207.22	206.37	203.68	200.86	199.52	201.99	201.49
204.99	208.68	209.7	207.57	206.91	210.37	204.3	209.37	206.96	207.43	205.82	204.69	206.52	208.51	205.85	207.96	208.35	203.42	206.07	201.45	204.9	209.14	206.74	207.74	203.68	203.77	206.43	207.62	205.13	206.52	206.51	205.41	206.87	205.02	205.07	205.43	201.73	199.84	202.51	205.71	205.69	208.78	208.28	208.72	206.8	207.72	203.23	206.74	207.65	209.67
216.54	225.32	215.92	221.75	217.08	216.81	224.66	218.23	217.97	219.06	218.64	217.66	214.5	218.71	216.22	219.19	218.01	220.39	215.54	216.36	217.74	223.17	220.3	219.09	215.1	218.16	218.21	220.16	217.22	222.61	216.15	215.58	222.11	218.62	217.87	215.16	216.41	220.45	215.79	218.7	221.47	217.43	214.98	217.19	214.31	216.6	216.78	218.43	215.91	215.37
213.18	216.23	216.81	218.3	219.63	218.69	218.24	216.65	218.87	218.25	221.37	211.76	212.27	216.59	215.83	217.87	219.64	213.27	213.67	219.1	218.74	213.78	218.76	216.03	219.63	216.23	218.7	222.45	218.01	222.05	212.45	216.31	220.92	213.22	219.67	217.99	219.71	217.71	217.55	214.53	216.66	215.72	215.06	219.05	208.84	214.77	216.9	217.54	215.65	220.19
216.86	217.14	215.53	217.24	218.28	219.52	216.6	218.77	218.55	215.85	215.22	213.53	217.76	216.68	216.93	219.83	217.8	219.45	216.74	215.97	218.62	216.4	220.1	216.86	214.37	217.68	215.95	217.79	216.8	218.74	215.85	220.37	216.49	215.58	215.06	216.87	217.7	217.65	218.7	213.58	219.36	217.21	217.23	219.72	216.42	220.74	218.9	217.92	214.13	218.92
202.13	203.32	199.69	206.53	199.96	198.8	201.46	200.54	203.36	203.19	200.15	199.79	200.19	195.91	201.71	200.37	200	203.29	206.08	204.15	199.67	206.55	210.1	206.08	199.84	200.48	203.7	200.85	202.52	204.54	204.51	203.86	205.43	196.48	196.83	203.7	200.43	195.67	201.56	201.88	204.34	201.85	199.52	202.24	200.9	202.73	202.34	202.78	207.08	206.91
209.94	212.05	213.01	212.03	213.32	206.03	212.15	214.37	211.85	213.59	213.14	212.93	210.52	217.45	211.39	212.98	216.12	211.98	213.31	213.13	210.07	211.55	212.08	216.7	213.09	215.81	210.53	213.57	213.2	212.97	210.54	213.27	216.2	213.08	220.47	215.17	213.98	213.4	209.1	209.65	215.55	211.42	212.38	211.6	212.78	218.33	211.52	213.99	210.73	213.9
209.27	209.46	205.07	206.93	209.53	211.93	210.39	207.64	210.91	208.11	208.47	204.48	210.9	206.73	205.43	207.15	207.99	206.48	208.33	206.5	210.43	206.71	209.56	208.62	205.36	209.17	204.44	207.42	206.81	211.11	212.46	205.72	207.14	209.88	211.29	207.77	211.07	199.63	207.62	210.16	207.29	212.96	211.59	208.5	212.33	212.84	212.34	210.78	209.09	209.21
204.57	204.69	209.26	205.2	208.32	199.43	203.21	204.66	200.12	204.99	206.79	203.72	206.87	203.4	206.5	204.01	203.08	204.75	204.2	203.01	208.41	204.1	198.79	202.76	207.54	207.72	203.84	201.58	201.48	205.07	205.12	204.35	205.53	199.48	204.07	204.97	205.16	203.85	202.68	202.95	206.38	204.81	202.19	203.1	206.32	204.85	204.55	202.41	199.3	204.11
210.81	210.73	208.75	201.83	213.89	208.87	212.29	209.21	207.38	209.33	206.3	210.22	211.49	207.74	204.66	208.09	207.23	209.57	207.82	209.88	210.38	204.96	210.82	210.32	207.61	206.92	207.94	209.49	214.21	205.12	208.16	214	208.7	209.11	205.23	207.51	208.09	207.1	210.17	207.47	207.78	207.04	205.89	215.14	211.42	212.62	204.45	208.76	208.83	206.3
204.37	209.07	205.19	207.46	211.11	205	210.86	209.39	209.43	213.49	208.45	213.28	211.48	212.96	206.65	214.04	210.45	210.82	209.17	207.67	208.04	210.42	209.51	210.42	213.02	210.14	208.92	204.75	205.78	209.5	207.23	209.28	211.69	209.05	212.71	211.42	213.32	210.96	210.53	205.52	209.56	206.64	209.38	209.03	210.9	209.91	205.52	213.27	208.11	205.33
199.88	204.58	207.56	209.35	213.17	203.6	207.39	209.44	208.89	204.81	209.93	209.41	204.91	205.78	208.01	210.37	205.26	210.77	210.29	201.51	211.2	207.43	206.33	205.64	206.48	208.91	206.65	211.51	207.15	204.95	207.25	204.17	201.95	214.04	207.23	212.61	208.83	213.42	204.3	205.48	206.66	203.03	208.51	210.27	205.39	208.25	213.19	210.63	206.3	203.28
209.01	204.35	209.23	214.46	206.33	208.3	209.55	211.48	212.07	205.9	206.53	209.34	208.4	209.57	210.46	206.95	213.34	207.1	208.17	211.45	212.03	206.44	206.73	207.78	211.23	212.23	209.71	213.04	209.42	204.62	205.85	207.69	207.97	208.68	209.74	207.72	211.6	214.74	207.21	213.83	210.27	210.68	211.9	212.51	209.39	209.44	209.81	209.25	212.49	209.02
208.9	206.3	203.04	204.35	205.24	200.21	202.93	204.23	202.88	201.16	202.04	201.07	201.97	208.94	204.57	204.64	202.29	206.86	205.85	201.15	206.56	206.15	203.92	204.27	203.21	205.08	204.17	205.25	202.7	203.16	207.59	210.55	205.6	207.54	203.61	205.73	210.18	205.36	206.14	200.23	202.82	206.34	203.29	207.07	198.78	207.4	204.56	206	205.39	208.37
205.43	206.19	207.13	210.17	203.03	208.01	206.64	206.23	205.31	207.01	205.19	205.33	206.6	206.42	209.37	208.33	211.49	209.8	208.31	205.39	207.67	205.37	208.08	209.2	203.9	208.04	206.39	205.99	210.42	205.91	207.72	208.45	207.79	209.37	204.88	206.65	206.95	199.58	209.52	205.1	206.82	206.49	203.91	206.73	211.8	205.68	204.74	204.93	204.71	210.23
212.43	209.46	207.55	207.18	210.25	209.94	212.09	207.88	209.5	208.8	207.07	212.45	204.36	208.15	206.44	211.54	206.4	209.74	211.35	210.27	209.79	209.15	209.84	212.02	205.96	209.86	206.22	205.71	208.65	208.27	208.86	208.71	209.95	211.22	208.08	206.23	212.52	209.06	208.72	206.56	204.74	207.24	209.39	214.9	209.21	209.88	210.2	208.59	211.15	214.88
211.67	208.84	208.94	208.47	211.75	208.39	205.91	204.84	209.36	207.12	210.66	208.68	211.32	208.67	212.23	204.08	206.13	209.8	205.21	212.61	210.3	210.86	207.98	208.92	210.01	206.58	205.98	207.96	210.11	208.75	211.28	211.7	211.3	210.06	207.86	203.79	209.15	206.75	207.57	212.46	207.92	208.99	207.57	207.82	209.05	209.09	207.63	207.58	211.03	213.44
208.18	211.19	210.26	208.41	207.49	207.9	212.72	209.36	208.46	209.66	210.95	212.21	208.41	212.48	205.77	207.96	212.04	205.59	214.19	207.69	201.73	209.93	206.35	204.04	209.93	208.73	215.89	211.13	209.03	206.41	209.84	212.57	211.22	202.38	211.2	206.77	207.88	207.16	208.04	209.78	209.74	205.57	212.4	207.78	206.93	208.47	209.2	212.4	208.29	204.86
206.35	214.97	206.5	211.03	209.95	210.67	210.91	211.14	203.69	208.14	208.42	208.05	210.5	206.98	212.19	205.53	209.58	210.87	208.78	208.37	208.2	210.67	208.91	209.89	212.16	213.16	211.18	210.04	202.87	210.99	204.49	205.39	210.82	207.4	209.06	206.37	209.26	209.86	211.18	205.9	211.23	215.49	209.76	208.84	213.04	210.88	211.61	211.52	209	204.98
207.93	212.24	204.85	206.26	206.46	209.81	207.41	212.36	207.86	207.31	206.99	204.81	206.86	203.52	205.19	211.09	205.9	205.94	208.4	208.65	204.36	208.65	207.42	209.76	206.73	208.75	209.82	211.67	209.83	207.55	206.86	209.63	209.78	206.4	210.62	204.51	208.65	208.96	207.61	206.81	209.4	206.3	210.84	208.43	208.88	208.75	207.47	210.71	201.23	212.58
209.03	210.44	216.08	211.57	210.3	214.68	209.45	206.58	208.23	207.11	211.83	205.92	212.25	207.49	210.91	205.52	206.59	205.9	210.86	211.64	212.44	208.86	209.79	209.74	211.14	210.51	211.3	206.12	210.39	205.2	206.31	208.96	211.38	211.28	210.9	206.65	213.41	210.33	208.74	209.37	211.88	206.27	210.48	212.11	208.8	205.4	211.64	210.79	212.19	208.92
211.57	209.53	208.14	208.68	211.1	209.42	207.14	207.48	211.11	210.26	205.05	211.5	208.66	208.35	209	214.41	206.98	208.26	206.47	205.83	212.47	209.17	208.53	207.5	206.66	213.37	209.25	205.04	206.11	210.82	210.27	208.17	210.63	209.04	208.14	208.52	207.57	207.02	207.75	210.21	207.75	213.99	208.13	209.55	205.25	208.24	210.66	203.97	208.19	207.49
203.68	202.14	198.53	208.51	202.17	201.83	208.39	204.36	203.09	203.2	199.83	204.4	206.21	205.19	203.03	197.58	204.25	204.84	204.65	204.54	199.79	205.1	204.12	208.03	204.69	200.74	205.35	208.21	202.77	203.56	203.6	201.79	201.32	202.2	204.98	206.33	205.05	205.7	205.22	202.26	207.46	206.96	206.43	205.31	200.99	203.3	201.52	202.74	203.82	208.39
195.23	189.73	193.42	196.8	191.75	189.39	194.3	196.9	197.56	193.09	190.76	199.08	193.78	194.11	192.64	192.19	196.81	192.32	192.54	195.47	191.76	195.74	195.7	192.19	195.68	197.56	199.61	193.93	195.12	189.51	196.23	194.73	193.91	197.53	193.37	198.52	196.4	193.21	192.82	196.8	195.72	195.02	197.1	195.88	198.2	198.86	194.46	192.56	194.71	190.37
207.87	207.67	208.24	211.17	208.22	211	209.8	207.67	204.27	210.1	208.46	205.51	208.43	210.77	209.69	209.22	208.78	209.36	210.09	210.62	210.44	209.78	206	208.27	214.32	207.03	206.81	210.21	209.95	210.65	208.82	206.8	209.87	205.12	207.93	215.28	207.63	206.83	212.16	207.85	210.99	211.15	211.48	208.69	210.24	211.28	212.17	207.61	208.29	211.72
195.81	199.89	199.22	198.21	195.65	198.01	200.44	200.45	201.87	197.64	200.65	196.09	195.8	200.9	200.97	196.44	198.44	199.68	202.01	196.61	202.31	201.55	202.07	197.26	200.67	199.12	202.62	194.12	199.35	200.73	193.75	197.44	199.42	198.3	200.16	193.32	197.27	198.47	195.71	197.61	195.02	202.97	194.96	195.57	196.59	202.58	198.63	195.58	196.65	195.31
212.26	213.92	216.58	216.89	215.16	217.08	217.99	221.64	213.79	214.98	215.85	220.86	217.91	216.78	216.37	216.16	216.77	216.69	217.95	219.16	218.04	212.33	216.72	217.42	218.4	216.82	218.74	221.52	215.97	219.01	215.86	212.69	217.02	218.73	216.75	217.01	217.02	222.74	218.32	218.32	215.37	216.67	217.63	218.07	215.65	222.74	218.15	218.66	219.34	214.76
209.53	211.85	210.68	209.21	212.71	208.81	210.79	206.83	211.46	209.67	211.97	212.16	216.39	213.28	210.56	207.72	210.28	209.99	213.5	209.56	213.92	209.28	212.08	213.64	208.16	213.79	207.16	208.11	208.49	212.78	219.37	211.76	208.88	211.73	211.42	214.16	212.3	206.85	212.36	210.97	209.24	210.86	206.45	207.21	210.4	211.5	208.97	211.77	211.9	210.47
196.16	191.38	199.39	194.47	196.91	194.23	198.08	191.47	197.17	194.46	192.21	194.39	200.72	195.22	194.17	193.35	193.39	195.18	193.37	194.11	195.88	193.62	193.34	197.7	194.41	196.57	194.36	196.22	191.23	192.99	194.24	196.63	193.83	193.07	190.24	193.72	197.94	196.39	194.56	192.5	198.76	198.38	190.68	204.68	194.69	196.64	196.57	195.57	196.69	193.07
209.12	204.29	204.87	208.65	209.53	205.37	207.6	209.9	208.76	209.54	211.1	210.69	210.76	207.94	205.37	205.86	209.11	209.09	208.6	207.45	212.2	210.09	204	209.74	207.95	208.42	209.07	206.99	205.02	208.61	210.13	211.31	208.47	203.8	210.48	210.92	212.53	210.34	213.2	209.53	208.51	208.32	207.43	209.22	210.56	203.98	206.36	207.33	211.52	206.26
212.45	211.77	210.03	211.92	210.77	210.32	211.02	209.57	213.53	208.34	209.41	211.92	211.71	215.81	216.59	212.22	212.58	213.62	209.31	206.63	209.94	214.32	211.51	211.37	215.38	217.88	211.05	212.67	210.84	206.63	209.82	213.61	211.28	211.3	209.13	212.92	210.23	212.46	217.24	216.53	207.56	206.84	214.76	213	213.03	209.31	213.55	213.36	214.45	214.63
196.91	200.93	198.87	202.03	197.22	202.03	196.07	201.01	200.35	197.45	198.14	200.09	199.95	196.15	200.91	198.84	201.8	196.77	200.09	197.3	199.34	200.85	200.91	200.2	198.34	199.99	196.12	195.84	199.93	199.29	197.69	199.23	193.18	198.56	196.32	197.82	198.02	199.12	198.85	195.75	198.73	193.92	202.26	202.5	196.29	194.19	198.82	198.86	199.29	197.76
203.83	210.48	206.38	207.5	207.38	207.6	205.22	207.43	204.9	200.72	205.9	209.97	205.73	203.2	209.51	209.88	203.77	207.37	204.36	201.66	205.91	209.83	200.64	207.93	211.58	210.88	207	202.17	200.75	206.85	210.63	208.78	206.38	206.78	207.07	209.03	208.44	202.49	203.43	207.55	204.85	205.6	207.61	209.51	204.74	205.89	203.88	209.47	204.65	212
206.38	203.35	204.26	202.37	206.56	205.13	203.73	207.63	207.95	203.68	205.09	205.35	206.33	207.94	206.39	206.68	205.69	202.06	202.44	202.83	208.14	203.36	199.81	204.77	207.07	205.34	204.26	203.14	201.01	202.63	205.15	203.32	208.06	208.6	203.73	206.46	203.24	204.06	206.22	203.68	208.21	199.68	205.33	207.25	203.3	207.53	204.72	202.84	206.08	208.43
212.56	214.84	210.1	212.13	212.39	211.41	208.98	209.59	209.04	213.21	210.24	214.86	214.22	210.71	209.83	216.79	210.59	209.08	210.56	214.15	214.13	209.06	210.27	210.88	204.4	213.96	212.79	207.03	210.98	211.86	210.38	206.62	209.76	206.37	212.99	207.18	217.16	214.22	211.17	211.29	214.51	213.64	214.44	207.62	210.29	209.28	211.95	215.88	212.16	215.09
219.6	219.42	217.54	212.79	221.59	219.2	217.23	218.97	218.31	219.21	219.28	217.51	218.46	217.43	217.5	213.64	215.83	214.52	215.16	215.76	215.22	215.5	215.65	215.25	216.66	215.01	219.74	217.87	215.95	216.85	219.26	215.96	220.75	218.09	220.15	217.62	215.51	221.31	215.86	215.76	219.82	214.75	214.61	217.53	214.03	217.41	215.06	214.41	218.34	215.42
212.33	215.34	215.23	210.59	212.57	210.31	210.31	212.43	213.16	206.83	213.46	209.66	205.46	213.21	213.65	213.82	209.72	210.37	206.98	211.68	211.16	210.85	214.32	211.79	208.71	210.81	215.64	214.22	214.31	212.79	212.46	216.59	208.77	209.93	212.88	208.57	208.77	209.33	214.14	213.78	211.15	211.68	209.58	213.06	211.41	212.73	212.58	216.57	214.77	211.27
212.06	210.65	212.22	212.96	211.23	212.7	212.08	214.78	215.7	216.83	214.49	212.23	215.29	212.33	215.1	218.39	214.08	212.76	211.41	209.9	216.87	215.29	210.83	215.77	215.29	210.94	208.77	218.18	214.51	210.32	213.94	212.7	217.2	217.3	210.93	211.15	211.18	216.53	215.85	213.95	216.07	215.59	211.55	212.68	212.75	217.24	213.23	212.55	214.68	215.72
199.41	198.44	198.09	199.95	203.03	197.17	195.37	201.31	197.2	200.08	202.06	199.65	200.78	208.25	201.46	199.76	198.55	198.64	200.5	199.5	200.53	204.22	203.02	204.11	197.73	199.5	199.8	200.23	200.72	204.98	198.73	198.44	201.63	200.08	202.27	198.85	201.57	197.53	200.83	196.88	199.88	198.95	199.01	205.48	200.22	202.58	204.46	198.84	200.12	197.33
212.28	203.7	208.87	208.15	211.38	210.12	207.16	209.17	200.61	206.77	208.94	208.11	207.87	213.45	206.81	210.74	213.4	207.23	208.76	208.39	210.95	208.63	209	205.19	208.28	205.86	207.63	210.9	205.76	208.74	208.79	211.12	208.72	207.39	208.95	211.34	213.33	211.97	205.91	201.5	209.37	209.68	210.32	208.71	201.25	210.4	212.17	206.65	208.86	207.07
203.91	202.15	200.47	199.01	198.86	200.34	198.23	201.72	196.09	200.9	200.48	199.32	202.62	203.43	201.94	199.78	196.26	205.09	198.96	204.57	202.97	199.35	202.54	202.99	197.24	200.34	202.21	198.69	198.49	200.88	202.43	200.43	196.38	197.95	200.29	198.07	200.03	200.82	199.62	198.02	200.62	202.33	198.04	197.12	201.93	200.47	198.34	205.66	198.15	196.09
210.58	208.52	208.62	205.43	207.71	212.47	211.4	205.92	209.76	208.03	206.21	207.38	206.74	204.85	207.14	209.91	202.28	207.1	206.88	207.35	205.18	207.07	203.97	206.53	212.11	207.35	205.93	206.83	208.69	207.99	211.37	204.52	210.16	207.01	205.76	206.81	205.3	208.12	206.8	214.17	206.74	205.3	208.69	204.03	206.3	205.28	208.13	203.46	203.42	207.57
201.01	205.51	205.46	199.07	205.62	205.55	202.75	202.33	202.29	202.12	201.8	200.87	201.48	205.7	202.73	205.93	201.37	198.33	204.3	204.09	204.72	204	200.55	201.13	202.99	205.2	205.38	204.62	205.4	203.72	203.25	209.38	204.97	202.28	203.86	205.11	204.51	199.88	200.77	204.35	201.77	202.58	206.33	205.69	207.61	206.27	205.47	206.4	205.7	204.85
211.84	211.52	208.17	207.29	205.5	205.36	214.02	207.65	208.99	208.47	205.72	211.79	207.01	205.23	204.47	208.06	207.81	206.1	208.87	207.83	206.74	204.26	206.13	206.23	204.76	205.06	209.49	207.09	210.08	206.76	203.3	206.75	207.79	206.14	212.54	206.53	207.21	204.15	204.11	207.86	208.18	208.64	208.87	207.38	206.04	204.97	208.61	209.5	204.85	208.48
203.9	206.31	202.14	201.98	204.07	201.27	203.27	201.91	202.35	206.14	203.14	203.07	205.26	204.94	203.25	202.93	201.88	204.19	201.38	204.38	199.89	204.52	198.04	202.39	202.07	204.45	203.64	202.33	203.77	203.8	198.41	202.43	204.56	199.1	200.66	205.77	201.64	202.05	202.71	197.17	202.95	211.02	202.8	201.39	204.79	205.57	206.64	208.01	202.56	204.5
205.64	204.06	208.76	208.51	209.89	206.41	206.31	206.81	205.32	203.89	207.67	206.03	208.81	201.38	208.34	205.64	205.32	204.19	204.42	211.93	205.16	211.33	204.2	206.77	208.19	205.82	207.18	203.79	204.72	208.04	203.35	207.11	206.02	206.67	208.67	205.44	203.19	205.77	206.67	209.9	202.9	205.91	208.46	203.2	203.29	206.08	210.92	202.67	209.25	206.04
196.49	194.11	199.57	193.76	188.54	196.86	195.74	191.36	192.78	192.92	191.01	195.55	194.35	196.94	196.1	194.5	194.88	196.33	193.82	193.12	194.01	192.3	192.03	198.16	194.77	191.87	196.22	194.79	193.22	194.01	194.8	199.19	195.92	197.62	193.83	195.05	199.13	197.39	197.76	192.86	195.47	195.18	195.34	202.17	197.44	196.25	195.42	195.32	195.03	196.54
204.13	212.83	207.89	212.4	209.29	206.75	210.23	209.39	209.51	207.4	208.4	210.45	211.23	210.69	210.87	211.28	207.46	208.45	208.05	205.19	211.35	213.97	209.49	209.77	210	204.06	209.6	211.94	210.94	213.99	208.92	215.17	207.32	210.32	210.78	204.22	212.98	214.54	211.33	213.01	212.37	208.99	206.96	211.59	211.2	210.52	211.96	212.54	210.51	206.49
209.77	211.02	210.83	205.45	208.59	205.3	207.64	206.75	204.48	211.85	205.93	209.91	210.08	205.89	213.29	203.5	205.18	206.98	206.99	206.47	205.71	207.51	204.7	206.99	208.98	211.34	207.36	207.77	206.44	209.16	210.72	207.25	207.63	207.74	207.79	204.02	203.68	208.99	210.04	205.82	207.15	207.09	207.75	208.52	210.68	209.82	206.94	205.17	208.64	205.46
209.96	212.93	212.26	210.95	212.34	214.06	214.39	212.23	210.06	210.18	215.74	209.07	212.19	210.75	213.96	209.85	210.32	207.94	208.37	215.27	210.38	210.68	212.19	212.07	213.37	214.83	210.62	213.66	212.31	206.82	215.05	213.42	210.31	212.04	214.62	216.97	211.09	210.76	209.37	211.77	210.94	213.92	213.55	210.47	212.38	210.46	210.2	208.75	211.45	215.81
199.23	198.51	197.63	201.34	196.34	199.13	202.25	196.14	197.38	198.16	199.4	198.74	200.12	202.21	195.54	196.32	197.73	196.06	198.69	199.87	200.73	196.26	204.44	202.32	201.98	197.91	195.93	195.51	198.82	199.96	202.01	196.15	199.42	199.38	196.7	203.58	195.63	199.83	198.74	201.89	198.94	201.88	199.05	200.79	203.17	203.77	203.1	200.4	198.33	197.99
206.93	208.83	209.03	202.64	210.84	205.55	203.39	205.24	206.89	207.39	200.65	208.53	209.06	207.15	207.63	208.32	210.08	210.78	205.53	211.52	206.79	205.24	209.41	214.16	207.85	207.49	211.63	203.69	214.13	208.18	211.09	208.92	204.65	208.13	206.51	207.8	202.86	210.44	205.03	208.78	203.97	210.14	208.47	207.29	205.78	209.06	204.89	209.09	210.58	206
206.78	208.4	208.62	208.22	208.62	202.97	209.82	208.59	205.81	203.34	204.43	202.55	208.08	207.88	209	206.69	206.17	211.52	203.62	211.09	205.87	206.85	208.93	205.7	205.06	207.37	204.82	204.43	205.79	209.58	206.25	205.6	202.92	203.94	209.02	207.74	201.7	210.46	204.36	203.61	204.95	205.87	209.37	202.83	209.82	205.1	203.11	207.47	207.71	204.17
209	210.9	212.02	206.79	213.83	210.09	210.49	215.06	207.3	210.91	212.56	212.18	212.92	216.09	208.38	212.69	211.39	207.91	212.03	209.82	213.65	211.13	210.84	210.71	205.37	209.95	208.14	212.69	215.46	215.77	214.65	212.24	207.29	211.59	215.98	211.82	215.57	212.82	215.82	214.58	213.16	209.49	209.57	212.68	208.44	211.02	215.2	213.83	208.85	215.94
208.73	213.4	210.38	212.02	210.88	212	214.63	210.97	216.24	213.49	212.71	207.29	209.29	211.64	206.49	210.45	213.61	215.71	210.66	209.4	216.06	209.77	213.7	210.32	211.72	204.32	211.53	209.95	209.79	211.31	213.64	208.71	212.45	210.56	209.87	213.86	208.51	213.68	211.82	210.75	208.14	213.07	214.18	209.76	211.64	209.94	212.89	213.76	213.95	212.24
208.48	209.25	207.43	209.45	208.4	204.22	208.52	208.42	205.84	207.05	205.69	214.02	213.29	204.08	206.29	210.06	206.37	212.2	208.41	205.15	209.21	207.66	208.88	209.37	207.26	207.79	209.63	206.83	217.5	205.49	205.57	203.15	206.8	205.18	206.34	209.28	205.56	206.02	208.67	204.75	206.3	202.43	208.74	208.11	208.69	209.87	208.08	207.92	208.25	206.55
209.49	213.47	206.35	206.97	212.8	208.28	209.69	208.41	209.23	209.96	207.81	207.16	211.22	207.27	208.11	207.97	208.57	207.71	208.47	213.08	208.6	204.45	210.37	207.79	205.01	206.61	209.66	207.57	212.07	205.73	206.32	209.26	211.85	205.97	206.18	208.59	208	206.73	210.22	209.72	208.38	204.3	210.52	207.61	209.7	205.3	209.15	205.04	209.61	202.61
213.91	213.67	215.1	210.66	215.66	213.23	216.54	214.34	211	217.03	212.05	216.51	214.18	211.54	215.89	214.05	210.25	213.51	221.52	218.2	215.09	210.29	215.44	214.21	213.61	214.22	207.75	212.15	215.43	217.66	213.92	217.02	209.12	216.54	213.72	209.76	213.63	217.15	211.7	215.07	209.85	213.16	218.03	212.78	213.75	212.75	216.88	211.58	212.68	215.45
201.24	208.24	205.29	200.66	206.12	200.88	201.37	203.36	205.76	206.99	206.44	205.12	205.79	209.09	204.4	203.75	206.63	205.32	208.63	203.47	206.09	209.98	200.29	207.46	211.76	207.89	204.22	204.76	208.19	205.5	207.36	203.86	207.57	207.95	209.35	207.88	210.1	209.22	204.71	206.01	213.72	203.32	203.57	206.05	205.15	205.5	203.66	206.95	207.59	205.92
210.15	206.86	205.04	211.68	208.13	211.1	209.14	210.11	209.11	210.91	210.66	210.18	210.22	207.51	209.33	208.08	212.98	208.66	206.57	205.85	212.13	206.32	212.29	213.62	210.62	208.38	206.4	207.12	205.36	205.7	212.9	208.72	207.46	206.61	204.72	212.22	212.55	207.05	206.73	205.19	207.91	208.95	207.75	206.53	212.02	205.99	204.62	204.88	209.35	209.02
202.41	204.08	199.15	202.07	198.3	198.78	201.92	197.54	202.29	200.61	194.57	202.65	203.26	201.69	201.5	198.39	203.51	201.86	200.06	200.62	197.16	197.98	196.47	200.82	199.74	199.31	201.22	201.19	199.38	196.24	201.74	196.94	199.16	201.75	204.76	201.78	194.96	200.39	199.02	204.59	197.85	199.33	202.49	199.34	196.83	200.85	201.94	195.29	200.14	198.2
212.13	213.85	210.24	210.97	214.65	217.33	210.15	215.31	214.12	206.23	209.53	214.96	210.39	214.55	210.9	210.89	206.52	216.22	213.26	208.48	209.43	211.82	213.7	214.82	211.7	220.29	211.43	208.13	213.32	215.53	207.97	209.32	212.34	213.57	212.74	210.92	211.34	212.28	215.93	213.44	210.2	215.23	215.75	210.31	217.06	214.19	211.84	214.83	214.47	211.91
214.74	211.58	209.74	211.47	214.91	210.79	213.25	211.23	212.79	209.34	211.02	214.08	208.15	208.36	208.7	210.67	206.3	207.39	213.1	214.81	208.96	213.32	211.14	207.66	210.49	211.18	204.88	209.82	212.52	207.14	208.12	214.74	210.43	212.21	214.42	208.13	210.21	213.94	209.31	208.36	210.7	210.04	207.01	211.74	210.63	209.37	214.63	209.1	214.28	214
206.8	211.09	212.76	203.86	211.2	208.25	204.13	210.31	216.11	208.32	208.26	206.39	212.66	209.19	205.02	210.88	212.15	208.2	212.02	210.35	208.66	211.96	210.98	205.57	207.06	207.7	211.2	204.27	209.82	208.71	207.26	205.84	206.55	207.94	211.63	209.2	206.12	211.28	209.84	209.08	208.35	204.72	207.44	210.27	206.64	209.94	208.11	207.88	205.77	206.24
208.82	210.22	206.12	207.39	207.35	208.39	206.87	208.69	203.07	205.3	206.98	208.15	207.97	208.83	210.28	204.59	209.43	210.71	203.49	206.18	203.14	206.3	204.69	207.36	208.15	206.95	210.17	205.01	206.53	201.43	210.27	205.98	207.14	204.71	203.47	204.81	202.68	208.26	209.6	202.46	211.05	202.04	202.74	206.73	203.54	214.59	207.56	209.85	203.94	205.4
204	203.24	204.07	204.28	202.27	206.97	209.87	200.99	202.39	205.23	204.97	206.17	205.41	197.12	204.35	206.74	202.96	203.81	207.56	205.46	205.32	204.21	206.84	204.11	205.76	206.24	200.42	208.01	206.77	207.2	206.98	205.59	205.9	202.54	204.78	202.22	209.38	205.65	200.78	206.78	203.83	207.6	209.6	206.93	207.08	203.06	206.56	203.36	204.34	209.95
207.65	209.25	206.41	208.72	208.11	206.9	206.18	210.76	206.17	208.87	210.61	211.49	208.96	205.79	209.36	209.59	213.88	206.65	211.57	206.44	206.69	210.7	215.49	206.2	212.01	209.09	208.78	209.98	212.32	210.97	205.36	211.78	210.81	210.11	207.22	210.48	211.25	208.34	208.76	208.71	210.04	210.77	205.91	207.65	210.63	208.3	213.19	210.42	210.55	208.85
201.49	195.61	200.19	197.39	197.48	196.75	196.44	199.91	200.95	199.31	199.82	200.54	198.46	201.19	196.67	196.35	197.2	202.01	196.69	200.21	196.38	199.84	199.56	197.39	198.29	199.44	203.08	202.12	196.46	201.85	200.59	200.1	202.73	200.33	202.91	198.54	197.53	200.97	200.28	201.48	197.84	201.08	200.14	199.96	198.91	197.65	196.11	202.63	198.08	197.71
216.82	205.39	209.06	207.66	205.48	212.35	206.05	206.87	210.1	207.91	207.29	210.39	204.65	209.04	206.88	207.24	212.54	209.25	208.11	210.62	201.01	205.05	210.35	209.73	206.43	210.45	206.77	209.25	210.49	205.68	203.8	209.86	208.29	208.73	207.58	208.97	209.81	208.05	209.3	210.51	207.55	206.39	208.7	201.09	207.35	207.08	208.46	206.49	205.31	206.11
214.03	207.88	204.35	206.99	207.06	213.53	212.24	210.97	206.59	210.83	210.77	211.63	206.17	204.8	215.93	203.82	205.84	207.77	208.25	206.6	205.55	208.39	208.45	211.79	209.32	206.75	209.18	208.1	209.31	204.36	206.23	213.37	206.52	211.77	206.59	210.01	209.15	209.86	213.13	209.75	210.21	210.87	208.95	204.47	209.64	208.68	211.94	207.14	213.48	214.18
212.42	208.91	206.79	207.19	207.86	209.44	209.73	207.27	211.79	209.43	210.21	206.77	214.1	212.17	209.71	209.39	207.16	211.53	204.41	206.88	212.01	209.07	203.52	208.75	212.36	209.75	212.02	205.5	212.97	207.83	206.6	208.09	207	212.24	206.02	208.43	207.74	209.81	205.03	211.41	214.11	211.28	209.56	207.98	205.28	207.19	214.38	206.04	208.34	210.06
214.37	214.96	213.46	211.58	213.89	213.86	212.6	216.56	208.03	213.97	218.78	212.28	214.04	214.64	212.78	212.58	212.84	213.77	209.04	214.07	211.91	214.7	217.02	211.69	211.28	216.72	213.01	214.09	219.34	214.62	211.51	215.24	215.55	214.52	213.65	210.42	213.27	217.47	212.72	210.76	211.2	213.81	216.07	211.62	209.83	216.16	210.22	216.37	209.46	212.75
217.92	212.16	218.51	213.33	213.88	216.5	214.2	214.63	214.69	216.79	211.59	211.32	215.26	216.99	207.11	212.92	215.73	210.99	212.74	206.38	212.91	212.13	210.94	210.53	211.84	215.35	207.58	214.11	207.94	212.93	211.24	213.92	210.95	212.31	215.69	207.53	215.04	210.55	210.81	211.34	216.77	216.66	213.3	215.58	208.46	214.51	215.43	209.27	213.88	218.75
200.49	205.43	202.66	203.02	202.3	202.94	201.98	201.27	207.12	205.82	206.63	206.85	205.37	201.29	204.21	200.07	204.13	203.28	202.07	203.02	205.07	202.41	203.85	200.67	201.58	204.77	201.05	204.44	200.02	193.35	198.19	203.3	202.36	203.79	200.99	203.85	199.43	200.32	204.69	200.5	200.27	204.25	202.99	201.97	202.36	205.52	202.45	200.44	204.03	203.4
212.07	209.58	211.96	212.29	209.62	208.08	213.35	203.86	217.12	213.27	209	213.38	214.56	208.23	210.28	211.52	212.97	208.83	212.81	211.2	210.11	209.52	210.94	213.66	213.37	215.59	212.4	214	213.39	214.98	207.52	211.05	207.77	209.72	208.23	210.52	211.86	214.9	210.65	214.29	210.3	212.51	207.55	206.88	210.11	208.2	214.27	212.67	210.59	206.5
213.87	212.65	213.67	214.54	212.41	206.06	209.33	212.68	214.48	213.82	211.17	212.24	212.37	211.24	211.57	212.94	210.02	212.66	213.2	214.98	214.28	211.11	211.63	216.93	211.32	213.03	210.36	211.57	210.63	209.59	212.29	210.74	208.72	208.08	210.32	210.5	210.85	214.07	216.22	210.35	212.87	213.49	213.24	214.84	214.41	214.34	208.32	208.66	211.45	210.9
198.64	196.94	202.94	199.11	199.8	197.78	199.24	200.43	201.91	203.78	204.1	204.94	204.64	204.02	208.7	200.72	204.97	199.36	203.73	200.09	199.91	201.1	199.7	202.88	205.11	197.66	200.99	202.07	201.51	201.22	205.16	196.7	202.9	199.19	202.09	203.1	204.36	201.41	199.04	197.98	197.25	201.3	202.63	200.19	200.28	198.02	198.16	201.87	203.97	202.47
218.53	215.69	214.84	218.73	215.51	218.72	218.86	212.05	220.85	216.61	218.36	216.35	216.93	217.93	220.03	218.01	216.12	215.77	217.51	218.25	215.56	220.75	218.23	219.72	216.71	216.57	217.07	215.46	219.26	215.95	223.89	219.61	216.73	218.24	216.06	221.41	219.22	215.06	215.3	215.51	214.53	220.45	218.27	216.17	214.54	213.65	214.28	215.24	218.77	218.95
205.02	202.84	200.37	202.71	202.37	207.38	204.81	200.17	203.03	199.73	204.73	200.18	209.95	203.64	203.01	203.22	205.35	203.42	203.6	202.53	205.93	202.95	201.99	201.97	200.98	202	202.15	201.35	203.58	202.18	199.65	206.75	205.91	207.58	203.26	205.58	201.04	208.91	203.25	207.64	206.16	207.48	201.16	202.6	201.83	205.71	199.95	202.91	205.24	201.55
210.09	201.71	211.54	207.41	209.18	209.43	206.47	204.68	209.53	204.28	206.39	203.74	207.89	214.13	207.56	205.4	204.96	208.86	204.58	206.12	210.23	206.07	210.16	209.68	204.25	210.25	206.07	209.78	210.69	209.76	206.72	200.13	208.97	206.56	208.63	207.2	209.71	209.22	205.97	204.57	211.66	205.53	208.21	203.36	208.86	204.07	211.04	206.41	210.34	205.9
198.98	201.28	201.97	203.76	199.64	197.81	206.52	203.71	199.92	199.88	199.21	201.89	198.58	198.89	197.44	202.64	201.34	199.1	200.89	203.09	204.02	199.64	201.65	203.54	201.57	201.3	198.39	199.89	198.81	200.78	201.07	200.89	195.15	195.07	203.85	196.5	201.41	199.15	197.65	203.54	201.06	204.34	195.39	201.38	198.98	198.77	199.96	199.81	203.22	197.7
207.29	203.64	200.87	205.44	202.69	205.06	208.58	207.54	203.45	207.48	204.86	205.07	208.91	206.27	204.49	210.54	209.33	209.17	202.81	210.76	205.55	205.15	205.04	201.7	207.77	199.59	200.56	207.69	204.01	203.32	204.55	201.18	211.82	203.53	203.44	208.28	204.13	204.59	209.47	203.25	206.28	206.99	206.22	202.54	208.97	209.56	204.86	205.22	207.95	206.83
207.99	206.39	206.63	209.61	208.35	207.28	207.27	202.4	203.37	206.67	210.09	208.16	206.8	207.14	206.27	202.66	204.45	206.77	202.85	205.81	202.04	203.89	203.03	204.41	207.95	208.42	207.01	205.8	205.11	209.56	207.65	203.34	205.36	211.65	204.77	205.07	204.12	205.1	206.47	208.49	203.61	208.91	200.73	201.02	204.76	205.34	207.89	207.32	206.45	208.53
202.14	207.31	205.99	206.4	201.41	201.24	208.39	203.26	204.22	206.38	204.43	205.33	204.28	202.36	204.59	204.99	204.16	204.69	205.44	206.52	199.37	200.86	203.94	202.75	207.03	210.08	202.85	198.07	205.59	200.24	202.2	207.75	204.54	201.25	202.02	205.07	201.67	201.52	207.85	202.1	203.7	200.89	206.41	204.32	201.95	199.89	208.25	204	203.89	204.38
207.86	206.79	209.08	212.42	208.57	212.06	208.27	208.52	206.73	210.69	209.56	208.37	208.64	208.91	211	210.91	208.08	210.47	212.49	211.7	208.39	206.05	206.01	206.51	207.37	204.94	206.43	212.47	206.91	210.87	212.72	211.98	210.27	210.69	209.43	211.68	210.21	210.11	210.67	209.79	209.24	209.35	210.35	209.12	208.62	210.53	210.56	209.72	214.38	208.13
203.91	205.52	201.01	200	201.07	204.55	198.88	200	202.83	195.07	195.38	201.37	200.65	199.85	199.83	201.88	205.54	199.1	204.61	201.81	201.57	197.96	200.54	198.83	201.09	198.5	204.1	201.13	201.16	195.81	198.06	202	202.63	198.67	200.2	200.86	196.79	198.11	199.78	197.71	197.4	199.4	200.44	199.41	200.62	204.24	198.88	202.86	201.86	201.99
208.18	208.48	208.66	213.39	208.74	213.94	208.9	205.71	211.82	213.02	209.83	209.31	214.91	209.39	205.22	212.18	204.99	207.63	209.87	209.02	208.46	212.42	210.07	208.46	207.69	206.27	206.84	207.9	210.39	208.16	204.99	207.39	209.7	208.15	209.12	208.65	209.25	212	206.63	204.71	208.98	213.58	207.75	210.77	208.56	210.09	209	210.52	211.76	206.16
203.76	201.93	202.92	202.51	209.4	201.06	201.11	202.99	204.29	199.14	202.3	199.78	200.09	195.52	205.41	197.46	200.63	200.9	205.15	201.49	198.84	205.75	201.11	203.82	203.08	199.73	202.21	205.23	202.67	200.37	201.82	202.59	201.07	204.68	207.37	205.76	202.76	201.96	199.42	200.92	204.86	199.33	201.28	201.17	201.08	200.23	202.34	200	203.55	203.72
204.33	201.05	198.32	199.87	197.31	198.78	201.62	201.6	195.51	199.51	197.69	198.45	195.04	200.98	201.23	196.43	200.76	195.69	200.17	200.05	201.6	198.82	196.9	196.96	199.02	196.26	197.74	199.43	199.01	197.48	201.76	202.47	201.33	200.36	196.44	197.34	200.33	199.11	197.86	199.71	198.68	200.53	201.98	198.3	195.63	195.85	192.79	198.73	197.41	199.67
210.91	218.28	212.3	213.2	213.74	210.21	215.13	213.95	217.44	215.22	212.33	215.84	206.73	213.44	208.86	209.36	213.71	212.69	211.9	215.73	211.7	215.84	212.01	213.32	213.02	211.36	213.33	209.47	212.32	210.21	214.64	212.03	214.08	213.74	210.1	214.28	216.26	215.71	214.25	212.97	211.3	207.22	214.47	212.75	215.42	209.56	211.07	212.5	214.58	209.9
210	206.37	211.44	212.01	207.85	208.01	211.93	209.23	211.98	205.09	210.1	213.31	209.98	207.69	211.51	209.91	210.8	208.48	208.08	207.77	212.22	208.84	209.72	211.74	207.97	210.93	209.02	208.79	210.9	208.92	210.64	212.9	213.08	205.64	210.72	209.24	210.52	211.72	209.9	211.32	207.4	209.59	211.83	209.02	209.38	208.71	209.5	209.94	207.63	212.88
207.94	211.72	207.65	210.09	210.12	210.42	207.24	208.3	210.78	210.92	208.48	211.44	209.37	212.92	214.65	207.55	205.02	207.64	204.6	212	213.94	212.83	206.88	210.43	204.96	211.92	208.22	208.05	209.21	206.64	206.51	209.71	205.97	212.64	209.68	210	215.81	211.52	211.71	207.23	209.27	214.14	211.65	209.23	206.08	211.88	206.08	212.82	213.8	210.94
196.14	199.07	196.53	191.61	193.96	196.39	192.1	196.01	196.35	197.24	196.53	194.39	194.31	193.68	193.7	190.82	192.17	199.65	197.16	190.75	197.05	195.8	195.39	194.42	193.93	193.79	192	189.56	197.61	194.51	194.75	193.43	192.71	198.82	192.71	191.57	189.99	190.35	196.85	195.15	200.24	195.42	193.79	197.18	192.98	193.51	194.71	194.56	192.16	194.27
199.8	207.05	200.65	202.01	202.63	205.08	207.67	199.3	204.25	211.3	202.55	200.06	205.18	209.5	202.76	206.28	205.66	200.23	201.25	203.83	205.26	203.92	205.47	204.94	206.48	204.76	205.08	199.44	205.1	204.92	206.83	202.55	202.46	204.16	202.15	204.87	204.07	203.67	202.13	205.55	202.18	195.39	205.39	204.27	206.46	204.44	198.94	199.92	203.22	204.59
201.41	199.1	202.22	199.51	201.21	201.29	197.62	201.94	198.3	200.43	201.17	199.98	199.58	200.4	202.08	196.04	200.59	198.19	200.21	196.77	201.52	198.79	201.43	200.7	200	204.52	201.25	202.21	196.98	201.77	200.15	198.24	200.15	198.13	199.44	202.55	198.18	200.78	199.62	196.27	200.66	199.56	198.67	199.65	200.14	200.53	196.57	198.78	195.67	200.13
197.06	199.08	198.88	198.91	194.91	197.34	198.89	198.74	202.84	198.07	201.46	202.53	198.05	194.56	195.1	196.35	197.99	197.08	200.19	199.59	194.9	198.69	194.55	194.3	200.82	194.51	197.73	196.26	198.68	195.68	199.54	195.23	197.7	197.94	199.85	200.67	204.75	202.24	203.17	194.5	196.89	197.08	195.14	198.38	200.57	196.38	198.87	189.11	201.37	195.92
221.36	216.34	214.79	215.01	218.44	214.75	214.88	220.64	218.24	217.46	213.75	219.91	216.84	218.28	219.78	218.4	215.2	218.45	216.18	219.2	216.52	215.7	217.41	211.74	214.2	215.72	218.96	210.49	222.22	212.61	222.37	215.52	217.42	219.01	218.68	218.35	212.85	217.58	219.97	211.91	216.17	211.41	218.7	216.6	219.92	215.9	215.08	217.89	215.25	217.02
210.21	208.25	207.78	212.67	208.91	209.06	211.74	207.04	209.49	206.51	207.2	211.76	206.9	210.35	208.03	213.65	209.74	210.01	212.2	208.13	209.57	210.37	208.23	212.51	208.81	213.33	210.48	208.87	210.11	207.75	207.62	206.74	213.1	207.45	206.82	206.68	208.06	208.8	213.31	206.91	207.08	206.58	212.06	206.92	214.28	211.71	206.13	209.53	207.52	208.64
210.08	212.61	207.97	212.63	203.23	208.07	206.4	211.09	210.05	212.41	206.91	211.7	206.08	208.48	209.27	208.92	207.69	208.47	209.18	206.07	209.94	204.7	201.85	210.96	208.2	209.89	203.62	202.52	208.76	206.01	206.4	210.01	204.22	207.11	210.21	208.83	206.24	208.39	207.45	214.5	211.12	212.77	208.53	204.36	209.37	206.09	206.56	208.18	207.52	208.29
204.66	211.5	212.69	199.07	203.94	206.76	209.4	206.24	207.11	208.38	205.88	209.78	203.74	210.38	207.09	204.94	212.16	209.16	206.1	204.77	210.14	205.77	210.44	209.86	207.85	208.9	209.28	206.55	207.52	209.34	205.85	206.95	209.06	206.41	209.3	210.11	206.2	206.08	211.16	208.43	205.06	208.74	206.83	211.81	205	205.04	208.13	208.42	210.17	207.52
202.05	207.46	207.86	205.07	203.44	199.51	202.42	207.02	204.55	205.28	206.98	204.17	203.49	202.62	207.27	206.52	199.76	204.58	206.08	200.06	204.7	203.74	203.95	203.39	203.16	200.18	206.37	202.86	207.16	203.02	202.61	207.3	200.49	204.23	201.95	205.7	206.71	201.72	200.18	205.71	209.43	203.55	202.44	201.85	207.31	205.78	203.48	201.26	204.62	206
202.28	203.74	202.17	204.58	196.89	203.96	201.58	202.53	200.76	201.98	203.78	204.16	201.37	201.82	204.97	200.71	201.09	201.95	203.37	205.14	204.81	202.37	202.67	203.62	206.27	206.16	199.41	200.82	198.95	203.7	202.48	204.95	203.7	207.14	200.78	206.36	203.52	200.42	210.81	202.32	199.83	209.03	202.72	203.57	200.75	199.93	202.39	205.8	201.51	199.01
206.76	210.89	208.31	208.06	206.53	210.67	210.07	210.8	208.26	211.22	205.86	212.26	209.77	209.82	210.64	207.1	208.08	208.59	207.73	209.12	207.29	208.82	209.91	211.58	207.99	204.61	209.14	206.94	209.87	205.78	208.22	210.69	207.07	211.35	212.02	207.33	206.91	207.9	205.42	210.92	209.94	206.8	205.89	209.09	208.64	207.07	206.1	205.89	207.87	212
208.32	210.34	206.62	208	209.7	207.4	207.89	212.57	204.82	205.93	205.49	205.23	208.33	206.36	210.96	205.97	209.98	208.24	206.17	205.12	201.94	204.59	210.66	206.45	204.88	208.61	209.76	210.73	205.85	207.71	206.87	210.24	211.04	208.44	205.21	207.19	210.17	210.39	205.72	208	203.88	205.04	208.05	205.42	209.4	208.91	204.29	208.13	215.82	209.17
210.57	212.1	211.4	211.23	213	212.24	214.99	212.12	212.59	207.58	214.8	209.8	213.47	212.7	213.6	214.26	216.15	215.6	212.4	210.91	216.42	213.77	213.14	211.61	209.83	212.12	212.8	207.68	211.72	215.27	208.95	206.95	209.37	210.13	211.57	206.72	212.78	212.99	215.85	213.87	217.27	211.63	211.08	214.71	213.16	211.87	211.89	215.57	218.09	212.52
203.6	195.94	195.44	203.91	198.26	195.91	195.37	197.98	199.1	199.56	198.24	198.34	196.63	202.61	201.6	199.91	200.7	200.49	196.67	198.77	203.06	201.88	196.24	195.3	197.99	197.92	197.33	195.92	200.46	202.05	201.57	195.72	197.81	193.7	199.39	195.96	197.52	196.5	195.42	199.06	200.93	199.43	196.75	205.68	198.53	199.86	199.58	197.71	197.87	203.74
215.54	217.3	220.61	218.99	216.68	215.73	212.82	217.96	220.45	214.83	217.4	217.86	216.41	217.64	219.06	216.97	223.07	216.91	216.72	219.6	219.52	215.83	216.65	219.66	212.7	215.48	221.74	216.76	218.44	215.05	215.35	217.52	218.35	214.84	221.91	217.33	219.35	219.58	223.68	219.02	214.82	223.59	218.2	212.73	218.81	210.98	214.41	216.46	212.4	216.16
206.48	207.55	207.44	204.09	200.99	204.83	201.86	204.41	205.83	201.28	205.83	208.25	207.66	204.89	204.12	206.19	206.38	206.45	204.52	202.71	206.4	204.51	208.49	200.75	206.77	203.53	206.84	209.16	206.66	200.74	207.82	208.94	203.46	202.59	200.19	205.62	205.88	207.91	202.95	205.96	209.77	206.41	205.48	204.83	202.88	204.54	206.42	203.76	203.38	202.66
199.55	199.52	198.54	198.99	197.07	198.32	201.57	199.47	202.91	199.16	198.55	196.55	196.74	202.35	199.45	194.76	196.93	200.83	200.37	199.81	202.18	201.36	194.59	202.35	197.36	203.13	197.51	197.89	200.67	202	201.66	201.9	197.6	197.54	195.98	200.49	198.04	206.67	199.29	196.6	206.13	197.54	201.17	200.91	201.5	201.99	196.87	198.29	196.18	204.66
208.66	200.44	203.01	207.59	207	199.29	204.72	201.88	204.44	206.2	206.53	202.46	199.19	205.74	201.79	202.87	207.56	200.73	203.07	208.39	202.95	200.77	199.23	207.06	207.48	199.96	202.05	201.32	205.37	201.48	201.44	205.64	199.91	204.03	204.18	202.05	202.04	207.76	205.35	197.44	199.16	206.44	200.51	204.26	202.3	203.53	202.08	198.84	199.21	203.39
203.1	205.45	201.19	206.51	201.64	206.37	204.43	202.3	200.68	203.85	201.29	202.77	203.82	205.49	203.14	201.95	197.94	203.06	200.13	202.24	201.68	207.38	207.32	201.41	202.84	203.53	201.68	207.85	201.04	204.66	205.5	204.41	203.51	204.82	200.89	203.69	207.26	200.84	204.72	200.11	197.6	205.98	205.32	204.83	206.33	205.34	201.43	200.42	204.4	200.83
209.64	208.5	207.83	211.62	212.67	219.17	208.17	214.29	208.53	217.26	211.46	213.57	210.08	217.44	220.4	211.24	214.72	210.47	213.73	214.88	213.52	213.41	212.78	211.72	213.01	213.1	212.03	213.2	214.12	214.89	212.44	211.04	213.5	211.31	213.17	218.93	213.08	213.04	213.61	213.94	213.45	213.76	215.57	210.73	213.24	212.51	214.08	212.7	213.24	214.96
207.23	203.96	207.59	199.62	199.78	203.38	201.42	200.65	207.69	208.92	205.76	200.19	202.66	205.79	207.22	197.71	203.06	203.5	205.71	203.52	205.95	203.49	203.52	203.82	204	202.68	204.56	201.52	203.06	205.18	204.38	203.86	202.32	205.07	201.15	203.49	201.69	205.54	204.15	203.03	202.3	204.54	204.03	205.04	200.96	201.45	205.17	203.95	204.52	202.33
211.37	214.59	212.33	214.42	211.78	210.65	218.69	213.2	211.95	212.29	210.14	213.4	216.05	214.09	210.42	212.36	213.13	214.17	211.65	209.69	214.31	214.99	214.6	213.79	208.39	212.13	210.64	213.86	213.37	211.84	210.83	210.95	212.34	211.25	210.85	211.93	210.6	207.73	212.68	207.9	213.82	214.4	214.54	212.27	215.08	211.95	213.06	210.91	214.84	211.98
198.97	196.43	199.49	198.36	196.9	198.14	199.09	198.05	196.94	203.94	198.68	198.06	197.3	199.93	197.82	199.38	197.32	201.6	199.79	196.79	200.83	195.25	195.61	200.61	191.32	198.23	196.84	197.26	199.26	194.56	195.14	193.86	195.04	195.3	200.3	197.17	196.3	200.15	196.26	197.35	191.33	197.92	200.67	198.42	199.77	198.51	199.41	201.79	197.99	198.48
201.18	199.66	202.51	202.37	199.84	198.59	201.13	203.71	199.81	202.11	203.69	199.9	202.59	207.97	204.27	198.37	206.57	202.06	202.26	199.56	205.19	202.36	204.61	200.46	204.4	198.03	197.9	200.02	204.05	199.73	202.07	203.31	199.71	199.82	203.37	202.4	203.64	202.15	199.2	200.56	207.14	203.88	201.89	207.45	199.05	205.06	205.08	201.76	201.15	203.42
200.72	207.05	204.95	199.99	201.92	205.98	204.92	207.52	203.24	202.22	209.37	203.43	203.4	206.05	206.27	203.35	205.12	201.79	203.52	207.85	199.33	199.58	207.25	203.46	200.91	200.86	203.2	202.5	204.09	213.56	205.64	201.62	200.5	200.99	203.35	204.12	203.14	204.65	200.05	201.17	197.84	203.07	207.04	207.72	206.27	203.47	201.38	204.86	200.33	201.68
200.2	201.39	206.49	205.91	207.69	206.17	196.88	205.23	201.99	203.42	202.69	202.02	201.87	200.96	205.71	206.68	200.38	204.72	200.75	201.22	201.14	204.07	199.64	207.57	203.7	199.66	206	199.37	203.06	197.1	198.65	203.79	201.59	199.18	206.33	206.8	203.33	200.34	202.59	204.7	202.83	205.78	201.91	199.72	201.28	204.45	200.91	202.15	203.27	204.77
194.7	192.22	199.02	191.75	193.52	197.15	199.88	193.52	197.89	191.59	189.11	195.81	195.6	194.2	196.61	194.27	194.96	199.06	191.97	195.29	193.83	191.29	195.36	192.82	197.24	195.9	192.88	192.67	193.46	195.64	194.41	194.48	199.02	193.83	192.88	197.73	190.96	196.8	194.92	192.96	195.13	196.74	192.93	195.42	191.99	193.08	196.15	194.01	195.55	193.84
201.18	209.12	199.12	202.28	200.67	203.21	200.26	205.26	202.69	205.42	202.18	202.86	203.03	198.65	208.89	203.57	201.06	201.31	207.39	203.42	203.53	202.46	204.87	203.81	201.96	201.37	202.76	199.93	206.91	201.4	204.44	207.16	203.5	203.63	205.31	206.58	202.16	204.9	203.38	203.01	203.8	198.34	202.84	204.86	205.35	202.52	207.82	197.52	201.77	205.39
222.54	216.82	219.97	214.55	222.84	219.96	219.35	214.21	219.59	216.09	221.38	220.84	221.63	218.46	220.31	215.72	224.53	220.64	218.64	219.44	211.76	215.17	216.08	214.14	216.26	217.17	216.1	219.1	213.83	217.68	217.48	217.41	219.59	219.91	218.4	220.07	215.83	217.32	220.35	216.48	221.07	220.82	218.58	215.93	214.73	214.86	219.9	213.54	217.45	218.57
209.32	208.48	203.79	208.88	203.01	207.04	209.15	209.53	204.94	207.74	208.4	206.61	205.4	207.99	209.57	212.23	202.46	207.29	205.1	211.81	210.86	208.18	210.46	199.95	208.42	212.6	205.22	208.36	206.77	210.84	213.21	203.4	206.48	206.92	209.32	209.27	205.13	211.66	208.73	204.11	206.07	206.91	205.13	207.92	209.91	209.25	204.67	208.2	207.01	203.74
201.95	200.79	200.95	200.69	201.5	202.91	199.49	199.06	195.78	199.19	198.52	197.24	198.99	199.27	204.83	199.73	194.77	202.5	204.63	199.57	199.54	203.74	202.39	201.57	199.94	208.31	202.75	196.28	201.91	204.09	198.78	197.58	199.84	199.87	200.14	195.8	204.21	204.1	198.1	201.13	196.71	198.97	199.61	196.08	200.69	201.52	201.64	199.37	199.06	199.27
208.57	213.07	213.77	218.1	214.84	212.62	211.24	212.74	211.07	214.88	211.29	212.4	207.15	208.37	208.43	209.24	212.78	207.44	213.82	210.84	211.87	214.59	209.3	215.44	209.12	213.86	216.55	215.86	207.66	213.48	210.53	217.69	210.91	212.44	214.69	211.59	208.42	212.85	207.55	212.06	210.89	211.66	209.39	204.74	210.51	209.72	210.59	209.35	211.76	214.19
215.48	225.14	219.82	214.31	218.12	214.86	218.72	215.12	214.23	213.34	216.57	213.72	222.52	214.12	216.91	217.22	212.01	216.66	215.53	215.15	213.88	218.16	213.87	216.45	215.91	220.54	218.76	218.68	215.96	217	215.38	217.66	217.83	216.71	218.87	218.32	216.32	217.95	212.79	218.67	213.15	218.79	219.6	215.32	216.16	215.59	216.3	213.08	218.47	221.57
210.4	212.02	214.02	214.31	213.53	206.98	213.77	214.46	214.51	212.3	212.03	220.88	213.38	215.89	212.08	219.19	211.11	211.9	215.85	212.07	211.42	217.99	212.1	218.1	215.05	209.68	216.28	210.89	212.99	212.59	213.13	216.05	211.93	214.63	215.06	214	213.16	221.73	215.39	212.71	217.38	219.7	208.69	217.31	213.27	212.06	213.35	211.72	220.61	214.2
205.92	208.18	213.11	213.4	214.47	208.09	209.2	210.25	215.52	208.75	204.97	208.91	205.86	210.07	209.24	210.24	214.31	210.49	211.15	212.95	210.84	210.94	208.84	208.18	216.44	206.93	206.64	213.23	206.44	209.4	210.41	204.57	208.19	206.61	211.14	210.89	211.36	208.47	210.25	207.98	214.85	209.23	210.24	208.65	216.04	209.89	209.72	212.31	205.91	203.94
202.1	198.63	202.5	204.68	205.28	206.15	200.59	200.68	199.55	198.39	201.24	199.03	201.07	204.3	202.12	209.38	201.21	203.47	205.89	200.99	202.92	202.56	203.38	205.51	204.91	198.59	206.1	201.88	208.03	204.54	205.22	204.14	201.44	208.31	199.63	208.24	197.64	204.62	209.79	202.13	201.07	203.66	208.41	208.43	204.37	204.6	205.33	204.31	204.27	205.32
201.31	205.22	203.36	204.05	201.12	203.46	208.52	199.67	204.86	201	199.92	199.83	201.07	203.66	205.04	202.25	199.93	198.93	198.98	206.53	203.91	204.22	202.8	204.86	197.92	200.64	201.13	203.43	205.5	204.07	202.52	198.21	198.11	205.94	199.58	204.21	201.7	200.95	200.93	203.89	198.23	201.69	208.05	203.99	199.05	200.69	203.45	204.1	205.74	199.81
198.27	203.26	203.63	199.75	204.5	205.78	202.79	209.8	202.53	206	202.04	203.93	199.41	199.59	204.22	197.96	203.25	200.57	200.67	203.42	202.71	202.49	206.45	203.51	205.85	205.67	203.95	204.32	203.36	206	200.87	206.92	202.63	202.71	199.23	205.37	205.97	204.61	203.81	199.67	204.05	200.16	202.57	201.12	204.33	204.22	203.57	200.62	202.98	206.88
205.04	204.56	200.34	209.62	199.34	209.73	200.2	202.26	202.43	202.4	200.19	204.41	205.43	204.81	204.76	209.41	203.31	201.35	200.29	204.81	201.34	208.29	204.93	201.87	207.62	206.15	204.87	209.75	201.51	200.31	205.99	203.08	207.46	205.11	203.21	204.88	202.98	203.65	201.49	205.82	206.28	202.87	206.77	201.15	202.44	206.07	202.7	201.44	206.74	203.86
207.43	209.3	212.6	209.32	210.64	213.86	209.61	210.85	214.13	211.88	210.77	212.07	210.11	208.68	214.14	215.51	214.23	212.12	215.75	211.69	214.8	211.71	214.47	211.55	212.64	213.3	209.55	211.49	212.21	213.46	210.52	216.72	212.99	207.12	211.06	209.24	212.4	214.04	208.78	207.59	206.92	209.03	209.4	210.8	211.34	208.94	210.47	213.05	211.97	207.06
210.53	210.84	213.42	208.5	208.56	211.11	209.08	209.93	207	206.05	209	209.94	208.08	206.7	212.56	208.5	209.87	210.23	206.21	210.67	208.4	207.24	207.86	206.37	211.18	208.48	212.88	213.38	210.35	209.82	209.62	211.83	212.87	208.05	208.89	210.21	213.92	215.09	210.02	207.98	209.33	209.22	209.98	211.08	214.04	208.77	208.22	213.58	211.51	205.44
201.35	205.75	202.84	205.75	202.89	198.83	203.73	197.74	203.77	200.98	201.97	201.4	206.13	209.26	203.7	199.4	199.59	200.51	205.1	205.46	204.02	203.66	203.21	203.73	201.85	204.78	202.61	205.68	207.85	206.71	201.92	208.97	207.18	209.1	201.79	205.35	204.6	206.92	202.37	199.78	198.27	200.04	207.83	205.04	203.58	202.97	207.32	203.21	203.96	205.82
190.99	195.7	191.67	193.09	191.2	193.2	189.32	195.12	195.27	190.54	192.04	197.64	193.08	194.17	195.72	195.67	195.21	195.4	192.64	190.35	191.94	192.33	196.31	191.19	195.68	193.09	194.83	188.37	192.32	196.64	192.98	200.28	194.01	194.59	196.55	193.99	193.32	197.43	195	192.13	198.08	194.72	187.52	196.2	196.97	198.88	192.71	190.64	196.85	196.39
204.45	207.81	204.86	204.38	206.67	208.78	203.67	208.83	202.03	212.16	206.53	208.99	204.84	209.39	206.29	209.57	206.44	206.45	203.55	211.4	209.53	205.07	208.55	210.68	205.72	207.62	208.55	212.88	205	204.49	204.24	208.78	205.27	205.34	203.42	207.28	211.58	208.71	208.84	206.22	207.48	208.62	204.27	208.61	212.74	205.3	208.89	210.01	207.92	207.46
198.23	196.7	203.13	197.53	195.93	199.2	201.72	197.52	199	195.73	201.48	194.46	195.34	197.45	197.56	199.14	199.1	198.48	198.2	195.94	198.76	197.66	199.62	203.79	199.75	196.87	196.93	194.74	198.3	196.06	201.61	197.84	196.34	194.56	198.58	195.7	195.22	197.45	200.76	198.87	196.42	199.24	199.64	196.26	197.18	199.7	198.14	199.4	195.53	200.21
205.47	205.52	203.68	206.59	204.04	204.69	200.25	200.69	207.99	207.98	203.91	200.93	206.5	204.2	206.05	201.78	203.56	200.73	206.84	204.75	203.08	201.4	203.32	207.93	207.07	205.01	202.46	203.58	204.77	208.24	204.98	202.87	205.29	200.43	203.91	208.33	203.57	201.99	207.76	199.44	205.94	205.99	202.9	201.72	207.12	203.95	202.59	208.97	204.53	204.52
210.4	211.49	211.1	210.42	211.1	212.2	210.69	205.57	211.61	208.05	210.06	214.57	215.33	210.56	210.85	215.4	211.36	211.41	210.5	211.55	208.35	210.84	213.14	211.57	209.79	207.62	212.15	209.99	210.96	210.78	213.7	208.67	210.71	208.08	210.62	212	207.92	210.74	211.35	210.03	214.35	211.85	209.54	211.75	208.02	210.72	214.74	212.53	219.65	208.94
209.68	211.84	207	211.12	206.48	206.18	207.8	209.58	209.6	207.28	212.65	210.46	206.21	211.57	213.09	214.59	210.93	213.03	208.83	203.94	205.98	208.98	211.54	210.46	209.58	210.86	211.06	211.43	206.58	210.27	209.06	215.01	211.13	210.47	207.69	214.18	215.28	207.1	206.37	209.85	207.15	212.09	208.08	209.86	209.08	206.27	212.05	210.09	206.28	212.74
200.21	203.77	206.54	198.81	203.61	200.74	202.81	205.3	205.5	207.04	208.87	202.39	200.43	204.48	204.61	211.99	206.25	201.58	205.03	203.53	205.98	203.24	207.2	202.25	205.94	202.7	204.6	204.49	204.95	208.02	204.81	203.24	202.69	203.3	204.21	205.29	206.87	205.59	207.86	206.73	204.32	206.86	208.91	205.5	203.82	205.64	207	208.57	203.98	200.99
213.09	206.89	205.92	209.57	210.45	209.29	214.95	211.46	211.81	208.87	211.06	208.71	206.76	208.65	210.26	210.95	209.78	205.78	206.51	210.73	209.2	209.9	208.72	210.06	208.4	209.53	204.96	212.55	211.26	205.41	212.48	205.9	211.87	206.18	205.36	206.68	209.96	215.08	208.33	211.14	207.62	209.47	208.36	207.45	209	207.37	211.04	207.71	209	211.43
211.75	214.3	205.53	209.83	207.09	210.13	208.17	208	210.03	206.41	211.49	217.75	214.29	206.33	209.45	207.49	209.06	206.61	208.83	211.84	206.79	204.65	209.91	209.89	206.85	206.75	209.31	210.49	201.2	214.48	211.27	205.39	209.73	207.47	205.3	209.36	210.4	212.39	213.95	203.34	207.43	212.42	209.62	211.2	212.58	215.05	208.26	208.05	212.62	213.02
205.96	206.46	205.04	202.24	204.93	198.48	198.96	204.54	201.01	204.47	203.68	203.25	204.4	198.89	204.66	201.4	203.47	202.2	204.22	203.84	197.2	202.33	200.83	200.53	205.82	195.31	204.27	203.47	200.38	199.59	201	203.99	203.31	203.91	201.85	203.63	200.79	201.23	208.74	203.34	203.1	204.82	202.33	204.1	206.4	203.96	206.89	205.84	207.36	208.58
205.75	202.26	206.91	206.33	200.08	201.31	204.14	206.36	203.23	205.12	204.32	199.62	205.07	201.84	205.13	206.43	204.92	200.79	207.45	207.44	203.94	206.32	200.79	205.16	203.41	200.21	201.98	202.05	208.99	202.79	206.39	204.89	204.45	200.06	205.72	204.03	203.77	207.05	209.81	202.77	202.33	207.64	206.48	204.78	205.29	204.08	204.9	206.39	204.39	200.94
217.14	219.58	218.89	216.98	218.24	215.66	218.98	218.09	212.75	215.57	221.57	216.06	217.58	217.29	216.43	217.93	216.38	220.14	217.08	216.52	217.9	213.82	218.29	220.22	211.69	215.85	217.64	214.01	216.53	219.51	208.28	217.48	219.09	216.9	216.06	212.51	212.3	215.45	213.79	217.52	219.97	215.11	213.9	219.39	216.43	215.38	214.66	222.08	215.99	217.21
206.72	207.2	200.92	203.77	206.23	204.73	205.82	205.96	206.43	207.4	203.66	205.53	205.63	208.56	209.9	206.84	209.03	202.04	206.93	208.82	206.85	201.17	207.34	205.64	206.08	202.36	207.32	207.91	204.8	206.54	206.17	204.34	206.54	205.57	208.72	205.58	203.98	204.34	204.09	201.89	203.31	211.97	210.7	203.25	205.6	204.77	205.84	202.68	206.86	199.82
210.35	210.11	207.47	211.98	213.06	205.31	207.84	206.86	206.1	209.4	207.49	209.42	204.84	212.68	205.9	207.49	206.93	211.15	206.92	207.64	201.35	208.62	206.16	206.23	203.35	203.67	214.97	205.77	210.97	209.51	206.96	205.06	207.52	206.55	205.7	209.34	205.86	205.64	206.32	207.91	210.3	204.88	208.39	208.82	206.79	208.08	209.03	211.34	205.49	207.9
209.36	211.13	211.35	214.04	211.11	216.93	210.29	206.09	213	211.05	213.83	214.2	212.57	209.45	209.25	214.1	210.08	216.09	212.36	212.11	213.39	212.36	207.52	210.87	213.14	212.59	210.83	212.79	212.65	212.78	213.9	210.29	209	209.45	210.75	211.6	215.54	208.64	208.54	216.46	213.98	211.06	210.68	208	211.35	213.43	213.55	210.17	214.09	209.45
211.82	206.37	211.38	208.24	205.8	209.02	203.79	204.98	206.99	205.53	210.67	208.52	206.73	203.66	205.63	210.73	209.38	208.55	207.06	206.09	208.84	209.94	205.63	210.17	204.76	203.03	210.55	209.83	202.56	206.19	207.09	209.29	206.24	205.25	207.29	207.12	205.11	207.75	206.37	204.78	203.35	207.71	209.02	205.62	204.14	211.57	207.1	207.41	207.83	208.89
204.93	202.55	201.27	204.86	200.47	196.97	203.97	200.22	206.61	205.18	203.42	201.17	205.51	204.29	205.44	205.03	206.38	207.07	205.18	206.18	201.62	205.55	203.48	209.03	203.62	204.85	208.3	204.88	205.14	203.74	204.74	204.59	201.75	202.04	201.17	199.21	203.99	203.27	205.14	201.99	203.94	199.52	202.68	201.8	203.19	200.71	205.71	204.05	201.83	210.76
209.71	208.96	206.7	210.65	206.2	210.05	209.55	207.06	214.8	209.48	206.71	206.04	205.38	208.81	212.04	208	211.02	210.19	206.36	205.68	204.88	210.26	208.18	211.23	206.65	208.68	212.01	209.26	207.76	206.04	209.9	209.33	209.25	206.12	206.71	207.95	209.46	208.4	208.15	207.57	207.96	208.64	211.48	206.69	205.57	209.69	211.54	202.59	208.8	210.46
200.25	201.51	200.75	198.45	202.86	203.16	203.74	200.27	203.74	201.15	197.19	199.82	200.04	198.5	202.23	201.26	203.21	201.43	201.6	205.83	205.04	203.04	199.6	203.15	199.42	202.9	202.04	198.93	201.35	204.82	201.33	204.13	198.03	203.14	199.72	198.81	204.37	196.69	201.02	196.24	203.03	203.65	199.42	198.87	196.34	202.3	202.68	198.1	201.16	201.5
198.29	198.17	201.07	199.33	201.24	200.43	197.97	196.98	196.59	198.16	200.83	202.12	197.67	197.98	199.92	197.63	198.92	201.47	198.39	198.46	198.48	196.98	200.89	198.88	196.04	198.24	201.37	198.77	201.25	201.21	201.89	197.26	198.37	201.13	197.55	200.4	207.15	199.72	198.85	199.57	198.21	197.7	199.55	201.01	200.5	197.75	206.05	197.38	197.64	200.1
220.31	216.58	219.37	217.6	219.14	213.4	221.18	215.89	216.98	220.1	215.98	219.2	217.99	216.63	219.31	213.53	221.56	217.29	216.46	221.6	215.56	220.17	217.06	214.61	217.22	220.53	217.2	217.47	215.96	220.45	216.97	220.61	214.56	215.3	213.8	217.18	221.22	214.93	219.19	214.84	217.89	218.21	221.47	216.98	216.92	221.58	221.44	215	223.51	221.62
207.12	207.12	212.29	209.99	210.2	207.4	208.49	208.71	208.89	214.42	208.67	208.23	208.59	208.31	209.55	206.39	208.64	209.66	209.29	212.04	211.76	210.41	208.68	210.66	210.29	210.97	209.16	209.98	213.42	205.59	211.37	207.46	206.22	209.13	212.44	209.5	207.66	209.63	210.52	206.48	206.53	209.14	208.5	212.04	208.5	209.77	212.54	207.98	207.37	211.1
214.37	210.43	213.96	207.27	211.15	208.3	207.83	206.98	209.2	205.96	211.96	209.59	206.88	210.88	210.45	207.83	208.2	208.18	213.28	207.88	212.62	212.65	208.26	209.77	210.72	211.61	210.81	205.17	206.98	208.21	204.02	212.35	210.15	214.12	209.05	212.25	206.66	208.9	211.9	208.07	213.96	211.35	210.03	211.59	209.92	211.12	208.05	206.77	205.96	211.59
203.4	204.88	204.44	200.94	206.27	205.85	201.36	205.68	206.96	200.8	205.03	204.75	207.91	202.59	208.95	205.66	206.81	199.65	208.15	207.46	203.98	204.22	208.24	199.64	206.66	206.42	201.56	207.14	208.03	210.11	207.27	207.95	202.79	204.54	205.8	206.86	202.77	205.67	207.56	206.82	207.34	206.65	208.02	209.88	207.61	208.9	203.93	209.3	202	208.36
199.04	197	195.48	200.08	203.7	197.74	197.29	201.77	200.11	195.4	202.06	198.12	203	199.13	199.2	194.54	197.28	198.72	200.34	198.02	199.34	199.24	201.99	200.92	198.05	202.71	201.07	199.85	202.12	200.04	205.14	198.73	194.91	199.92	197.49	202.94	200.73	195.14	198.43	201.68	198.96	198.77	200.5	202.74	201.31	195.58	198.79	196.7	198.82	201.21
211.13	215.49	209.3	211.01	211.86	212.41	209.82	211.87	213.85	215.63	214.4	211.21	214.23	212.32	212.89	209.69	211.47	214.74	214.01	213.51	211.1	210.39	211.12	211.79	210.99	212.4	211.84	214.28	210.94	209.63	215.72	213.71	212.63	213.23	210.08	214.74	210	211.3	211.88	210.68	211.13	209.79	207.75	213.5	206.48	207.27	210.27	209.46	213.24	211.77
210.63	210.8	209.36	209.49	207.81	209.67	207.64	205.97	209.43	207.9	207.07	208.66	212.51	212.49	207.66	211.65	206.82	208.7	206.08	210.56	205.27	210.88	206.52	209.36	204.02	206.55	205.82	209.08	208.2	207.79	209.64	207.84	206.61	208.24	202.07	209.03	208.35	207.13	211.46	207.8	208.98	206.92	208.03	204.78	208.43	205.59	205.66	208.07	204.07	209.45
193.58	191.24	196.86	198.7	197.17	197.52	195.99	200.12	196.79	199.23	198.7	198.59	196.88	196.41	199.73	199.83	199.28	201.57	197.32	196.71	195.54	198.84	200.11	197.95	193.76	202.75	194.9	196.2	197.62	199.79	197.65	198.27	197.22	199.38	194.22	197.48	196.19	197.87	195.82	200.41	202.99	201.49	194.89	196.47	191.92	195.76	197.72	196.67	199.7	198.16
208.96	204.33	211.77	203.25	206.24	207.1	210.39	208.22	199.95	210.02	206.3	205.04	205.74	206.02	207.08	201.05	206.8	209.15	207.92	210.38	205.28	206.95	205.49	206.26	207.34	208.06	207.17	207.36	204.75	205.97	209.88	207.49	208.75	204.35	204.48	207.02	202.93	205.59	202.85	206.45	205.9	206.86	206.92	206.6	207.52	203.74	207.57	208.61	202.81	208.61
212.17	213.42	217.73	217.43	213.72	212.21	213.19	206.37	213.42	217.1	216.32	208.88	214.49	208.76	217.13	209.29	216.48	210.88	211.17	212.37	217.83	211.36	214.88	213.17	207.73	211.61	213.01	215.4	212.06	214.61	213.66	213.05	217.37	212.06	210.08	217.73	213.86	213.85	217.99	210.95	216	210.88	213.85	213.32	210.03	219.39	211.96	214.79	211.37	214.25
210.46	209.44	208.88	204.41	203.31	205.54	211.03	211.13	204.3	206.59	207.49	200.6	210.29	208.24	208.89	203.85	206.71	202.41	205.3	211.04	207.09	207.64	204.79	206.99	206.72	205.4	207.46	205.15	205.71	205.56	205.37	210.83	205.55	209.2	208.95	211.54	208.19	205.41	208.22	207.15	206.81	206.3	208.44	207.35	206.76	212.16	203.48	205.41	207.95	210.17
200.62	203.69	205.58	201.09	201.52	206.47	202.09	202.86	201.35	204.61	202.09	206.03	205.02	201.72	201.84	198.85	203.93	207.51	203.02	204	202.95	203.49	203.85	203.06	205.8	199.41	202.45	203.67	198.35	200.17	206.77	201.61	199.9	205.61	206.1	202.54	204.14	199.72	205.56	202.44	203.44	204.73	206.58	198.9	201.14	206.47	208.4	204.91	203.11	203.6
205.77	201.6	200.59	205.49	202.27	199.6	203.88	206.71	200.66	201.5	202.72	202.75	201.21	202.91	203.01	201.76	205.98	199.76	203.14	200.58	203.75	200.59	204.72	201.67	202.69	200.95	201.91	201.62	203.79	201.5	207.42	201.32	204.04	197.25	201.55	200.33	203.53	203.11	201.04	202.13	199.65	204.74	201.65	201.44	201.71	203.69	200.53	200.46	202.79	199.25
213.53	208.84	208.33	205.9	206.47	205.94	207.02	204.9	207	208.49	205.15	211.22	208.44	209.38	211.31	202.58	206.64	207.67	207.83	207.31	206.17	208.13	205.63	205.22	207.75	203.07	203.34	209.94	209.59	211.32	205.05	213.48	209.78	210.43	209.97	209.65	206.33	208.5	205.25	207.22	206.11	210.03	211.08	207.84	210.82	205.25	201.44	210.21	208.36	208.12
218.37	218.03	219.1	219.21	219.75	216.49	211.7	222.17	215.9	221.06	218.33	218.68	219.35	214.65	218.84	220.75	216.68	218.81	220.89	215.73	215.64	218.2	216.07	211.89	220.71	216.15	216.04	223.01	214.27	217.72	217.1	215.5	215.21	218.3	219.21	218.69	221.39	217.92	216.98	220.16	220.31	218.82	218.2	216.91	217.39	214.5	218.77	211.55	215.49	216.23
206.75	210.07	199.15	207.87	207.76	203.91	206.91	200.72	206.37	206.29	205.01	206.63	205.89	209.81	204.06	206.25	211.41	207.24	202.1	204.87	202.93	204.51	209.98	206.37	207.26	203.88	204.7	206.65	204.71	205.08	205.38	206.65	206.74	203.75	208.67	210.44	207.16	205.6	203.83	205.76	200	208.43	205.47	210.08	203.96	207.14	208.95	205	208.42	206.19
208.57	205.2	206.73	210.75	207.16	210.78	208.76	207.89	207.12	205.45	208.06	208.43	207.26	206.96	208.27	214.48	208.56	206.65	209.26	209.06	209.76	210.5	210.95	207.78	209.05	204.91	205.97	205.66	208.68	210.26	207.01	208.99	211.23	209.27	210.18	207.77	205.93	208.35	206.56	203.09	204.77	204.88	206.03	207.19	208.34	206.81	205.54	208.07	207.12	206.87
212.53	204.96	208.82	209.19	211.62	210.54	207.89	210.07	212.41	208.92	209.12	214.35	212.71	209.06	207.5	208.13	212.92	206.34	211.61	206.01	209.81	210.17	207.77	209.3	202.61	205.21	204.75	205.15	212.82	212.12	211.32	209.98	210.65	206.87	206.65	210.87	212.68	212.64	214.06	207.48	208.89	207.16	208.93	212.2	210.65	212.13	212.79	209.86	210.16	209.47
208.04	206.39	203.71	202.7	203.15	205.73	207.36	209.5	206.97	203.78	205.41	204.11	204.65	206.53	202.15	203.09	203.72	198.29	204.51	203.7	206.61	201.82	204.59	202.85	204.8	204.54	204.91	205.95	203.97	202.61	209.12	205.86	203.1	206.74	205.02	204.79	207.97	202.65	199.11	204.16	208.91	204.97	206.09	208.84	204	201.26	202.39	203.22	204.72	203.54
215.51	215.43	213.88	209.26	216.52	212.22	215.04	213.9	213.02	214.46	209.31	210.72	209.35	213.3	210.22	211.13	211.53	215.97	210.52	215.97	209.87	213.48	212.42	211.83	211.82	212.91	211.11	208.73	211.87	210.83	213.8	211.99	210.32	209.89	209.14	215.2	216.91	208.07	210.4	213.23	214.71	210.05	210.69	211.5	215.11	212.74	210.6	211.68	211.95	209.67
203.24	208.65	209.26	204.45	201.96	202.17	204.1	199.81	201.06	203.58	204.65	203.61	204.47	203.68	206.12	204.15	204.88	201.79	202.09	205.39	207.29	200.93	201.79	205.49	206.39	202.33	207.05	202.38	210.49	205.92	203.28	200.58	203.6	206.67	206.51	208.32	203.38	201.37	200.59	202.9	208.37	201.83	199.62	206.38	202.41	205.19	202.81	202.3	205.89	198.9
210.03	211.91	206.67	206.52	206.97	210.23	203.54	204.57	206.78	202.65	208.55	207.3	207.5	209.79	205.95	205.05	211.81	199.79	211.57	204.75	205.51	202.45	209.39	210.41	208.02	208.41	206.22	207.76	208.64	201.67	209.4	206.15	209.86	205.38	207.9	205.51	209.98	206.55	208.73	204.12	209.64	207.87	208.19	206.33	210.06	209.99	213.37	207.96	206.68	204.11
207.5	209.51	215.2	207.95	205.13	207.55	212.64	210.05	207.87	212.82	204.21	205.01	202.71	209.71	207.54	208.88	207.09	200.61	206.9	209.19	207.6	203.81	205.72	205.5	209.83	210.38	210.69	207.11	208.63	207.72	208.28	210.35	206.83	204.7	204.13	207.92	210.81	212.27	206.34	205.94	208.43	211.25	211.2	207.41	209.78	207.39	211.62	211.28	204.72	212.8
210.93	208.55	211.16	209.49	207.03	211.1	205.87	207.93	208.54	206.98	208.81	210.44	206.13	208.93	209.14	212.82	208.56	209.71	206.02	206.86	206.73	204.72	206.97	211.54	201.75	210.17	210.41	204.92	206.14	206.45	210.67	210.1	208.98	210.88	212.67	210.3	206.89	210.32	207.97	212.61	207.65	207.36	209.05	203.23	204.89	213.03	211.17	207.77	204.93	212.23
212.29	211.54	212.32	211.89	210.74	210.97	209.13	208.13	212.66	211.95	215.28	208.96	213.44	210.49	210.55	211.74	213.57	209.74	213.21	213.4	212.68	216.85	204.7	208.61	215.01	216.43	209.74	210.64	214.36	214.42	210.74	211.53	208.33	210.13	211.54	212.45	211.04	214.45	212.2	210.66	210.09	213.91	212.04	207.17	214.32	207.95	214.04	209.12	210.38	210.32
212.04	211.71	212.41	207.62	211.22	209.95	207.83	211.49	211.84	214.48	211.17	207.63	212.59	214.77	210.07	211.69	214.4	215.98	207.52	211.73	209.28	211.82	207.2	210.12	212.74	210.08	210.49	210.81	212.68	209.71	212.76	214.33	215.07	207.72	210.93	210.63	209.28	210.98	206.64	210.56	210.92	207.54	211.96	212.9	212.04	210.8	211	212.78	212.16	215.72
210.5	209.55	210.93	213.71	211.88	210.43	210.04	213.36	212.85	212.06	212.08	212.92	204.44	209.72	208.53	213.37	213.04	207.36	212.14	213.65	209.62	206.94	213.17	210.72	210.25	213.75	206.08	209.4	212.6	212.3	214.81	208.76	213.06	209.2	211.08	212.02	214.82	212.87	213.24	209.56	214.15	210.78	216.56	209.24	211.9	209.43	212.45	211.99	211.16	207.33
203.48	202.32	208.34	203.14	208.37	200.91	207.09	206.81	206.66	205.67	204.32	206.06	201.07	206.25	206.15	202.23	200.33	205.35	202.98	203.85	206.02	205.26	203.74	203.61	203.9	203.36	204.88	208.43	205.72	210.49	207.75	200.97	202.36	202.1	201.52	207.55	203.07	207.65	201.2	206.86	204.67	201.1	205.81	205.76	202.16	203.95	206.41	203.39	200.66	206.47
202.88	203.28	205.2	209.9	200.67	205.38	204.94	203.47	201.67	202.16	203.98	200.36	201.29	205.04	205.36	199.69	202.74	203.88	201.57	206.12	201.12	204.92	208.56	206.31	201.29	200.26	205.27	199.62	208.26	199.81	203.97	203.51	202.77	203.63	204.02	205.55	199.44	202.05	206.94	201.64	204.52	199.83	200.11	209.6	201.87	201.15	206.6	205.18	199.64	201.67
210.37	209.03	207.27	206.25	212.98	210.28	212.12	211.5	207.01	205.28	210.31	208.69	208.05	206.51	209.34	210.47	210.28	209.19	211.78	207.92	205.65	210.69	209.73	209.11	211.76	211.87	206.94	208.85	209.07	211.53	214.18	206.9	205.57	207.5	204.08	211.14	212.02	210.25	207.16	211.38	211.58	210.41	208.7	205.3	211.95	206.9	207.49	212	208.78	207.45
208.77	212.33	211.07	208.24	212.08	211.7	209.54	212.47	213.42	211.53	214.9	212.52	211.42	214	215.13	213.59	211.1	219.24	209.66	212.49	209.98	210.79	213.74	210.72	213.28	213.88	213.59	210.41	213.22	211.53	214.41	210	212.48	209.12	206.54	207.08	212.41	203.96	208.33	213.26	214.68	213.4	208.48	213.23	212.6	214.52	210.4	211.89	215.55	216.16
211.33	209.49	217	212.73	215.93	209.21	210.47	212.9	214.95	212.53	215.05	216.99	216.4	213.24	214.37	210.51	212.13	211.66	211.25	216.69	209.71	212.03	216	206.71	215.46	209.51	213.5	215.5	214.57	214.43	213.62	214.1	212.2	211.9	214.24	212.26	213.8	213.15	215.52	215.68	212.37	213.83	211.84	217.46	212.38	215.71	216.29	211.69	214.68	212.17
214.56	215.05	212.14	208.7	209.45	211.8	212.51	214.91	215.04	213.03	211.57	211.43	209.01	208.04	213.91	213.96	207.83	211.92	212.82	213.16	208.43	214.15	210.9	210.31	207.93	215.86	208.73	214.1	213.49	210.96	210.65	212.62	211.33	215.65	214.65	212.54	210.13	212	209.67	212.8	211.49	214.19	214.97	213.05	212.24	214.72	213.37	214.19	213.27	209.58
205.82	210.4	206.75	208.66	207.22	203.01	206.86	207.33	205.49	208.48	206.35	207.09	209.43	209.2	208.24	207.73	209.2	203.71	210.82	207.63	206.21	207.01	206.67	205.81	206.51	208.24	207.57	208.39	207.29	209.81	211.3	207.45	207.09	209.66	209.98	209.4	207.15	207.11	211.36	208.25	205.73	204.22	205.64	207.75	210.4	205.73	207.82	203.54	210.48	207.65
208.74	210.79	209.06	208.8	211.87	212.8	212.3	210.29	212.35	207.58	215.47	215.38	213.09	215.43	214.9	211.93	209.41	211.46	215.64	214.97	207.83	209.21	211.82	211.92	215.17	216.11	212.52	210.95	208.62	211.64	210.25	212.65	213.98	207.5	210.43	209.76	209.97	212.51	216.56	211.2	213.64	215.58	208	215.47	211.83	211.82	209.16	211.73	213.02	211.95
200.19	202.33	206.74	206.32	204.44	199.35	206.84	206.64	204.06	211.25	207.91	207.91	204.75	207.67	201.6	207.26	206.19	201.37	207.68	202.12	213.97	202.44	201.92	207.24	207.99	205.08	201.75	206.4	202.93	204.98	203.22	202.47	202.51	203.23	203.43	204.98	206.96	204.58	201.59	209.42	199.03	204.26	205.83	203.39	202.49	205.65	209.26	206.88	206.11	204.82
198.17	200.13	205.81	202.57	199.1	201.03	201.74	197.33	199.64	198.99	199.15	198.17	200.28	201.58	198.71	200.5	197.18	198.03	199.1	200.12	200.99	200.86	203.62	198.76	196.89	199.62	195.92	201.83	197.76	203.3	199.35	200.66	199.17	195.97	201.16	201.28	197.46	201.2	197.99	197.25	200.71	203.51	201.79	196.67	198.22	199.62	201.42	198.84	201.61	202.1
198.06	198.31	197.01	199.23	204.48	201.69	200.1	197.88	201.8	198.01	200.59	204.07	200.43	200.81	204.53	204.05	201.59	198.17	196.64	201.49	196.13	199.02	201.04	200.59	200.82	202.73	197.5	200.93	201.98	196.14	198.81	199.23	199.51	199.13	196.2	200.55	198.16	199.26	201.28	197.36	203.27	200.91	201.68	197.91	200.61	200.44	202.53	197.4	197.68	196.05
202.04	204.2	207.38	203.82	207.68	209.02	203.2	209.68	207.03	199.29	207.21	202.23	203.49	199.4	202.86	207.34	202.79	200.98	208.18	208.09	208.31	208.44	205.43	207.2	205.21	207.14	206.18	203.13	203.11	202.38	205.15	205.07	208.56	203.88	204.99	207.1	205.65	201.62	204.75	208.72	205.42	205.44	203.63	203.81	206.09	201.98	201.02	204.29	203.79	203.5
209.11	211.44	215	219.94	211.4	215.55	213.67	212.68	211.16	216.33	212.87	214.97	213.7	211.84	214.39	211.61	215.79	218.06	216.49	217.69	215.33	208.9	212.52	214.02	214.46	218.79	213.48	210.57	210.29	215.11	215.22	220.48	212.55	214.83	211.67	212.4	208.73	210.61	215.02	216.5	209.23	207.9	215.06	212.36	215.06	209.02	213.56	213.34	211.78	211.51
204.69	201.96	206.45	203.21	202.83	203.07	202.48	202.54	204.94	205.97	206.83	203	198.44	205.4	201.88	205.36	204.85	202.85	204.06	199.93	200.39	204.44	204.81	199.96	203.96	207.31	202.59	204.9	202.81	204.35	204.66	199.06	204.57	206.79	200.87	204.62	201.03	201.46	204.44	204.02	206.13	200.15	204.18	209.88	207.31	201.12	202.02	200.84	204.6	203.04
207.07	212.26	208.32	209.32	205.73	212.59	208.38	209.51	215.32	209.13	209.33	210.89	205.1	207.14	212.34	208.47	213.44	207.96	207.48	210.77	210.58	208.69	206.34	209.61	212.34	213.66	208.24	214.03	208.73	209.22	208.72	212.69	204.41	205.71	211.95	210.1	207	210.1	207.9	208.32	208.92	205.43	208.4	206.94	211.17	206.19	208.39	211.21	210.7	211.82
204.91	213.19	205.99	211.4	213.07	208.11	207.38	206.95	204.34	211.18	206.03	206.64	209.76	209.22	209.65	206.76	209.1	205.61	211.15	207.07	213.78	212.59	211.17	208.87	210.24	204.69	209.1	210.55	212.64	204.43	215.16	207.16	209.09	209.73	208.07	205.65	209.48	207.49	206.09	209.21	207.84	216.65	206.08	218.51	207.15	207.02	208.74	205.24	210.5	211.86
201.33	207.54	205.62	200.69	203.64	204.3	202.87	207.93	204.56	205.29	206.46	204.92	207.51	204.97	205.49	207.19	209.09	203.08	205.99	203.77	205.19	205.19	204.14	210.11	207.2	207.15	205.56	207.92	204.93	203.19	207.84	207.88	205	204.28	205.88	207.34	208.04	206.74	205.7	202.84	205.47	204.75	209.24	204.85	208.06	197.89	205.19	203.61	204.18	208.25
213.41	214.45	207.19	207.23	211.71	211.36	209.02	214.04	213.36	215.46	212.15	213.67	213.06	209.86	210.35	211.97	206.99	209.65	210.1	216.32	215.06	210.87	211.73	216.05	216.96	214.71	212.82	207.47	215.87	215.58	213.1	211.7	210.68	213.5	211.77	214.28	214.21	213.11	205.37	210.86	211.13	219.15	213.42	211.79	213.1	212.07	215.3	208.72	212.61	216.03
201.67	208.04	205.99	206.65	200.44	206.57	206.08	199.74	199.97	206.36	205.8	207.67	210.79	202.96	203.56	202.63	203.25	202.86	203.17	206.21	208.3	201.47	202.66	203.28	204.56	206.05	205.13	207.41	205.91	210.95	200.33	206.57	205.71	202.34	203.48	202.25	201.19	203.57	207.74	205.2	203.84	200.52	203.74	208.38	201.72	207.37	204.48	204.04	205.61	202.8
205.78	207.18	207.87	211.79	205.22	206.56	209.36	207.69	208.1	206.17	206.75	209.5	203.44	207.82	211.98	212.6	206.35	204.58	210.9	211.17	204.58	211.67	206.67	209.32	208.78	207.56	207.16	202.71	209.58	206.28	206.51	209.35	206.23	206.87	214.41	207.24	208.95	210.15	208.5	207.74	206.61	207.5	201.24	207.56	204.45	206.35	206.61	202.79	203.41	205.23
217.29	216.75	215.2	216.14	217.03	218.91	219.7	214.39	217.32	213.96	220.18	219.24	211.66	216.35	217.52	214.38	218.74	217.45	220.39	213.33	221.36	217.09	217.38	216.93	225.69	217.51	214.32	218.45	213.07	211.59	217.3	219.13	219.85	216.23	218.56	217.72	215.05	215.85	216.05	219.25	218.02	218.72	223.57	216.89	219.52	216.59	212.77	217.03	213.35	218.48
206.67	207.78	209.52	209.07	206.58	205.96	208.11	203.64	207.05	204.2	205.59	209.22	210.47	207.91	211.17	204.08	206.71	201.8	210.06	210.5	207.35	207.95	205.16	205.76	206.41	214.28	203.53	205.28	208.75	209.84	208.93	211.71	207.06	210.11	210.14	210.89	207.45	204.9	203.53	212.39	209.63	209.01	211.42	206.87	204.17	209.81	207.9	206.24	206.18	208.71
201	204.56	202.31	209.92	203.56	205.45	202.47	205.01	206.94	203.47	206.86	200.21	203.52	204.32	203.67	200.31	204.76	199.12	207.15	206.41	203.01	199.19	204.09	208.77	204.05	203.23	201.56	202.3	202.01	204.56	202.76	203.48	203.36	203.3	203.96	201.79	206.83	200.98	202.73	201.41	207.03	203.44	203.3	204.74	203.47	205.06	204.96	203.44	199.32	199.43
214.99	212.45	210.57	212.93	210.96	212.51	209.76	212.25	207.72	212.53	209.38	211.14	209.81	209.8	214.84	207.36	210.6	211.38	209.68	213.9	209.58	208.66	211.07	208.97	208.14	211.5	212.22	208.36	211.56	211	210.94	215.77	214.41	210.39	212.03	212.98	208.83	208.97	213.52	213.3	210.84	213.58	210.6	210.17	215.04	213.82	214.33	214.58	209.42	207.81
207.74	208.2	209.72	206.84	207.33	208.05	203.65	208.03	207.69	207.4	210.48	205.91	206.9	209.52	209.36	209.26	205.1	212.26	206.7	207	207	206.89	208	209.91	210.94	205.44	207.13	205.52	205.32	209.67	216.64	208.85	208.64	211.77	208.84	208.86	208.26	205.76	205.38	207.64	208.17	208.66	209.33	205.49	205.98	207.7	213.36	206.88	208.45	209.83
201.13	199.25	206.62	198.63	200.64	198.74	196.11	202.1	202.1	197.94	200.6	205.84	204.72	200.4	203.97	203.04	207.41	200.32	202.9	202.87	204.17	201.18	205.66	201.8	204.61	199.65	200.49	203.92	200.82	203.22	201.4	206.09	202.62	202.07	201.56	200.04	201.13	199.78	203.89	199.62	203.24	198.3	199.07	203.7	202.41	204.04	204.93	203.96	204.19	204.42
205.68	203.1	203.78	204.7	196.92	205.81	201.26	203.57	207.37	202.06	203.8	203.91	201.97	198	200.44	202.71	204.43	203.33	205.87	206.89	204.28	203.94	204.5	200.8	201.26	203.41	199.6	198.36	202.06	202.06	203.42	202.9	204.46	202.16	200.24	206	201.79	203.3	200.4	203.93	200.5	198.64	202.67	200.65	202.27	200.8	203.61	204.06	201.22	201.35
201.17	200.36	204.85	204.08	200.6	204.29	199.14	201.09	205.63	200.9	203.13	200.63	199.29	205.36	199.66	204.5	198.65	206.5	204.02	205.44	201.46	202.9	204.63	205.38	196.35	203.22	203.79	203.1	202.78	204.69	204.05	200.38	197.56	204.64	200.18	203.82	203.74	201.27	203.3	203.69	200.62	202.92	201.17	200.58	198.83	204.64	203.93	204.52	203.51	202.32
200.89	198.65	203.38	203.12	204.91	203.2	200.99	204.89	200.88	199.72	202.46	210.63	200.82	202.13	204.42	207.73	206.25	201.84	199.39	202.38	203.72	209.7	202.77	202.5	205.09	205.57	206.51	202.83	196.34	204.46	201.02	200.77	199.65	204.36	198.14	198.92	201.29	200.74	203.7	204.42	198.6	199.62	202.78	200.47	198.62	203.94	201.25	206.1	203.5	200.72
201.01	206.91	204.43	204.5	204.08	206.06	197.66	202.35	207.78	202.72	206.66	202.29	204.86	204.35	205.02	207.68	207.09	201.22	203.74	200.62	203.35	200.76	200.47	203.85	205.4	205.08	203.28	206.94	203.04	199.25	200.97	205.16	198.36	202.39	201.8	201.11	203.21	206.89	204.6	207.11	206.82	201.29	208.49	206.8	201.66	208.36	204.3	201.89	204.66	204.49
207.77	211.75	207.87	208.51	209.51	209.45	206.55	210.92	207.96	207.59	203.42	208.16	205.78	208.11	205.53	204.7	208.59	208.44	206.16	208.81	206.07	207.21	210.3	208.33	212.43	204.58	208.9	202.82	206.49	208.59	208.57	211.58	213.88	208.32	208.1	210.14	211.64	209.58	203.94	208.38	207.73	203.9	211.97	209.44	206.7	210.7	208.65	209.03	208.49	207.52
211.09	205.4	203.09	205.92	203.4	207.37	207.31	209.62	203.09	207.57	204.53	205.37	205.08	209.5	208.6	205.06	206.07	206.37	208.68	204.82	202.72	206.95	207.83	206.31	206.51	206.96	208.52	207.51	206.59	203.24	210.04	205.22	209.56	204.32	205.51	208.12	209.6	204.97	206.63	202.9	209.03	208.18	204.39	205.21	209.65	206.99	206.6	206.34	209.3	210.45
206.34	206.42	205.18	209.04	205.36	204.63	205.87	214.7	210.8	209.29	213.1	209.74	208.87	210.91	209.52	211.03	207.13	207.27	202.41	209.4	209.43	204.53	210.36	205.76	207.76	209.21	206.05	208.92	209.04	208.22	210.73	209.93	208.96	207.11	206.82	211.02	206.34	207.27	209.74	210.52	207.01	205.27	211.71	204.92	211	211.15	205.22	210.09	208.21	211.04
205.94	205.55	204.2	202.03	198.77	209.23	203.62	209.79	203.11	203.71	205.18	200.05	202.39	207.87	201.82	202.99	204.91	206.74	205.41	205.88	204.29	203.02	206.12	203.42	202.19	202.01	206.46	202.12	203.15	208.4	206.82	201.16	206.21	205.45	204.98	202.72	202.7	201.83	208.07	204.26	203.99	204.89	202.61	203.19	201.64	203.98	204.93	206.08	203.48	202.1
206.03	204.05	202.56	205.5	202.58	204.59	203.17	201.63	199.49	208.78	204.48	201.77	205.2	207.89	202.31	206.71	203.89	204.38	205.62	204.57	202.75	205.81	204.81	206.1	202.75	201.59	203.7	205.95	198.77	210.09	207.24	203.38	206.81	208.63	205.24	204.93	206.21	206.24	205.1	206.03	203.35	201.29	200.83	206.74	200.57	205.71	207.41	204.59	207.48	198.69
211.17	210	209.2	209.03	213.01	212.41	208.77	210.9	210.57	210.67	209.4	213.82	212.02	210.8	202.58	214.44	212.75	214.12	211.08	213.23	210.74	209.84	213.22	209.18	212.76	214.67	213.13	211.34	208.96	209.55	216	212.67	209.02	216.9	213.42	213.14	213.97	209.7	212	215.01	207.49	212.67	211.92	210.95	212	212.28	213.78	209.67	212.76	211.15
207.03	207.69	207.07	205.58	206.37	206.1	209.26	206.47	205.85	210.19	202.78	204.77	205.77	207.7	201.83	209.35	209	206.6	203.68	208.18	207.74	212.21	208.2	205.21	207.04	205.45	208.75	202.89	211.96	205.62	207.41	211.91	207.15	209.75	206.14	205.96	212.45	208.52	208.78	204.69	212.57	209.06	206.47	207.62	206.58	205.93	206.59	202.55	204.31	207.64
198.75	198.46	201.87	200.93	199.1	195.89	204.41	199.65	204.09	200.88	203.72	197.07	200.17	198.55	203.89	197.16	196.95	199.89	203.15	196.07	201.3	200.59	196.03	197.14	199.78	198.32	200.49	199.77	195.88	201.27	198.46	200.26	200	204.91	200.31	204.11	199.5	201.83	196.93	202.19	197.7	199.34	199.14	198.81	201.15	198.99	202.98	201.68	202.6	202.53
209.85	211.39	213.6	210.77	214.35	216	217.54	212.64	209.87	217.85	210.93	214.71	210.35	209.08	216.13	209.64	210.16	215.02	212.75	213.51	211.84	217.86	216.75	209.16	214.8	210.76	215.2	211.34	215.88	215.94	215.37	211.22	213.26	213.31	211.79	214.49	213.4	215.65	211.66	213.92	210.39	215.35	209.53	218.03	211.5	218.32	215.12	209.33	211.89	213.97
212.19	213.48	211.86	212.39	209.16	213.92	210.71	213.54	214.57	214.73	211.23	211.04	213.37	215.32	214.86	216.81	216.16	212.87	213.71	210.33	210.48	213.72	213.38	214.87	218.39	212.17	214.33	217.48	216.15	214.83	213.52	211.35	212.29	208.65	215.48	211.37	211.88	213.74	214.61	214.96	213.7	211.89	213.99	214.25	211.35	211.32	214.83	210.76	214.54	213.3
208.43	213.29	208.33	208.46	212.02	210.07	212.9	217.1	210.23	214.2	209.87	205.47	211.01	212.5	210.5	211.57	211.91	211.11	213.74	213.26	211.03	212.38	213.72	210.63	209.74	207.53	211.43	215.36	216.03	217.82	211.47	209.01	214.45	212.24	210.49	209.68	213.63	205.55	210.97	217.99	206.76	214.01	211.32	214.9	212.65	212.86	212.38	211.78	208.19	211.35
211.09	206.98	208.75	210.52	209.07	208.14	212.34	207.94	207.57	209.12	204.5	212.26	210.63	209.13	211.05	208.48	204.52	209.77	212.5	212.64	201.44	205.16	209.13	206.91	202.77	209.27	207.84	208.77	209.92	208.36	207.96	204.37	211.18	206.87	210.86	207.73	208.94	208.24	204.87	207.35	209.53	211.98	210.68	206.83	206.59	210.68	209.11	211.72	210.42	206.56
205.62	207.59	205.51	207.41	200.28	206.72	203.97	207.85	210.01	206.71	205.52	207.49	200.71	201.9	205.34	210.57	205.08	203.04	206.08	206.87	206.06	209.63	209.12	206.35	205.83	203.73	207.65	208.11	206.46	206.4	207.39	209.03	204.24	205.27	204.46	202.54	208.5	205.25	203.19	207.99	207.32	205.55	204.75	207.95	208.94	204.69	201.61	208.25	205.33	205.55
218.76	217.84	216.7	216.71	220.93	212.75	212.64	216.86	218.75	224.06	223.67	218.06	218.09	223.17	219.08	216.41	220.46	216.22	217.92	214.95	221.12	213.64	213.3	215.75	216.41	219.23	212.6	212.2	216.5	216.93	218.94	221.03	212.68	220.83	219.16	221.79	214	220.05	218.82	219.61	217.65	217.32	212.98	219.15	214.64	210.33	211.71	211.77	217.34	216.1
213.86	212.51	210.12	211.42	214.89	211.91	215.65	214.77	212.89	212.83	215.47	208.46	210.84	207.76	214.35	211.05	212.3	211.47	212.1	215.65	214.97	218.11	210.3	210.94	213.79	212.63	214.42	211.53	214.44	208.57	215.6	212.48	215.52	216.09	213.56	212.56	211.74	213.34	208.11	212.35	212.44	211.72	211.88	213.96	212.66	212.25	215.04	209.39	209.29	209.95
208.44	209.14	210.95	209.33	210.04	208.84	211.4	207.64	210.88	211.04	212.62	207.31	214.6	211.36	210.41	207.64	211.2	210.08	203.46	206.65	207.87	205.18	209.85	207.17	210.18	212.17	212.01	208.55	208.32	211.74	212.23	209.8	212.51	210.14	208.95	210.62	207.82	207.47	214.01	206.81	207.43	208.27	210.37	205.3	204.69	206.96	209.04	208.23	209.1	209.71
205.7	205.11	207.18	207.32	207.53	206.09	204.34	206.59	199.55	203.39	204.71	212.16	211.17	203.17	204.99	207.84	206.93	209.34	210.6	203.58	206.27	203.3	199.37	207.27	204.17	205.28	210.69	207.66	207.01	206.96	211.44	208.92	207.07	203.06	205.67	212.75	206.34	200.51	210.02	208.15	206.14	204.76	204.98	208.81	203.55	202.79	205.5	206.51	205.9	206.77
215.73	218.32	209.84	215.4	210.17	210.98	215.62	212.47	213.09	213.27	209.3	212.86	215.15	209.19	211.35	208.32	216.35	208.29	210.34	206.68	206.36	215.3	214.61	212.46	208.62	211.85	209.48	210.75	211.87	210.36	208.58	212.43	217.63	211.05	210.88	211.26	211.39	211.34	211.52	212.08	211.67	212.2	216.75	210.56	206.64	213.03	216.26	208.16	209.77	212.41
210.69	216.76	212	211.98	211.48	208.28	214.83	213.04	209.96	213.65	212.57	212.11	215.13	212.09	210.51	214.72	214.33	210.12	216.28	210.85	215.35	211.22	213.95	213.96	213.2	208.86	211.13	213.32	208.53	211.42	215.1	207.45	213.01	209.35	210.34	212.7	209.38	216.48	213.85	210.65	207.95	210.08	211.63	210.26	212.09	211.83	211.03	213.38	213.42	211.01
198.13	204.15	205.31	201.34	205.35	203.74	202.05	204.38	207.57	207.13	204.96	208.22	204.76	208.4	201.02	208.95	205.35	204.5	204.35	201.39	207.25	202.65	206.89	202.24	202.69	205.49	203.01	210.63	204.41	202.28	204.3	201.72	206.98	202.09	200.52	203.68	206.27	202.51	203.62	206.01	206.43	205.29	204.59	204.95	204.29	203.97	204.45	202.89	207.74	208.28
206.19	202.27	207.34	202.99	206.74	204.21	203.2	204.08	203.74	201.65	204.11	201.16	203.98	203.14	202.05	209.52	202.87	204.33	204.44	202.42	200.75	202.2	204.29	206.53	204.43	204.37	201.78	205.34	197.52	206.12	199.02	204.06	205.03	204.53	201.83	199.99	209.75	205.18	204.7	203.97	202.04	201.2	202.92	199.73	202.27	207.4	196.15	206.04	202.67	200.6
209.07	211.7	212.67	213.13	210.78	216.27	210.07	214.72	213.18	209.71	212.76	211.77	210.49	209.12	207.89	214	208.66	209.26	209.1	207.07	207.84	215.17	214.29	214.7	213.78	210.5	214.23	214.01	212.45	214.26	214.04	209.4	213.19	208.42	211.2	211.91	211.08	215.11	210.1	211.4	211.63	212.11	213.85	210.77	208.22	212.94	210.93	212.31	209.84	213.28
198.29	201.32	195.64	196.39	204.77	195.9	198.52	202.81	197.71	196.41	199.11	201.93	204.08	199.92	194.18	201.18	201.18	198.95	202.48	202.13	195.34	201.99	199.63	195.93	200.8	200.63	200.69	200.97	198.24	204.36	201.19	200.58	199.27	201.45	193.19	200.15	203.27	200.66	198.1	198.6	201.59	200.4	200.34	200.91	199.03	200.79	202.45	201.99	196.69	199.5
205.6	203.61	203.73	203.72	207.58	201.01	204.81	204.69	202.54	202.59	203.45	204.77	203.1	205.38	206.59	203.18	203.28	205.02	206.1	203.31	207.67	203.64	207.16	198.36	207.8	203.54	204.46	203.43	205.61	206.11	203.88	203.64	204.8	206.26	200.32	207.44	205.87	205.16	200.62	207.64	206.67	203.12	205.51	201.58	205.66	206.64	203.7	203.58	207.2	202.14
209.03	208.65	209.9	210.16	208.82	207.94	210.5	209.94	209.54	206.43	209.79	207.5	207.94	210.08	205.01	206.17	209.68	207.9	207.72	210.83	204.95	212.07	207.77	211.76	205.57	208.87	211.74	212.14	210.04	212.65	214.02	206.8	203.93	206.15	211.34	207.37	205.53	206.96	208	209.23	207.56	210.15	210.35	207.78	210.14	209.95	206.83	215.36	210.44	208.8
193.86	199.33	203.72	196	196.52	200.92	198.19	199.3	198.01	197.4	199.54	198.2	197.17	204.41	198.67	195.88	199.1	199.17	194.73	201.56	197.25	199.34	193.15	200.48	196.19	197.92	197.49	200.63	202.6	202.08	200.74	196.96	197.91	203.1	201.5	201.79	200.75	201.09	200.79	196.73	200.91	199.51	198.64	195.64	198.02	199.26	201.59	202.11	197.73	195.8
201.54	200.9	203.39	205.64	209.87	207.6	201.68	202.88	208.63	198.66	200.52	203.27	205.68	206.27	200.94	206.83	202.15	203.02	204.58	200.88	198.74	206.44	200.95	203.89	205.62	202.71	206.21	200.95	201.4	205.42	200.95	204.7	202.75	204.55	204.14	203.4	201.75	201.72	202.28	203.34	202.73	203.36	209.7	200.46	207.06	202.79	202.38	204.05	202.44	203.16
209.57	207.86	208.95	211.31	209.79	209.08	211.09	207.9	211.93	202.47	205.93	205.89	202.58	204.38	205.52	207.45	209.5	206.04	206.25	206.12	209.83	207.1	206.01	207.42	207.86	208.12	207.16	205.37	205.63	207.92	208.66	207.57	205.89	205.05	209.2	207.92	208.96	209.88	205.81	207.88	208.32	207.14	209.52	206.55	205.7	204.31	211	204.96	204.79	201.89
213.03	209.37	219.18	210.29	213.3	212.17	216.66	210.34	211.15	215.67	210.62	215.54	205.9	212.35	215.53	213	214.42	210.79	210.67	212.21	210.86	216.58	209.45	211.31	210.04	213.87	214.65	206.43	210.86	211.93	212.53	211.61	214.68	210.8	212.22	207.22	212.84	214.92	210.89	213.16	210.15	209.71	212.26	217.17	212.76	212.42	209.53	209.32	212.12	209.23
200.53	198.2	196.91	196.25	201.64	193.3	202.27	197.6	204.9	200.3	200.12	196.98	197.82	204.17	200.23	201.23	197.45	198.1	194.71	200.26	201.4	201.05	197.37	198.44	197.56	198.44	192.62	197.34	197.96	198.72	204.24	201.53	195.51	201.11	196.94	200.4	198.95	196.46	198.32	199.39	201.56	202.56	195.07	197.31	203.33	199.15	202.19	196.87	200.77	203.78
218.24	214.38	213.41	222.7	217.85	218.91	215.81	216.62	215.34	214.51	215.82	214.68	214.52	213.39	215.74	215.85	218.71	218.97	218.91	214.84	217.08	212.15	211.07	213.06	219.72	216.75	212.49	216.17	214.63	214.21	214.85	219.05	218.35	218.61	224.75	215.62	222.25	216.66	216.3	218.95	215.91	219.42	217.55	214.84	217.02	213.49	219.42	220.24	215.22	216.46
203.54	201.95	202.53	203.23	207.32	199.25	200.12	203.67	200.47	206.72	203.32	205.77	206.19	207.93	204.45	202.88	201.03	200.64	204.26	202.22	201.1	200.86	199.03	199.48	206.7	204.04	203.93	201.59	204.36	203.45	203.86	202.93	205.59	206.34	208.3	203.92	198.96	200.93	205.09	203.38	206.9	204.31	202.86	198.92	203.26	205.01	201.79	197.36	201.87	204.76
210.75	213.21	211.92	209.03	208.87	207.68	212.24	209.78	205.47	210.15	208.28	208.61	205.45	209.92	205.97	208.37	208.01	206.27	212.26	209.65	205.35	207.21	207.54	208.27	209	206.19	207.81	212.94	208.05	213.15	208.61	206.56	210.61	206.08	206	208.1	207.07	208.11	207.39	208.9	207.85	210.07	206.85	208.22	206.48	211.42	207.76	209.13	206.63	213.6
216.25	214.22	219.41	215.29	216.45	215.68	217.89	215.49	216.96	214.25	213.15	218.14	217.23	216.05	217.67	216.1	219.76	216.58	217.29	217.16	219.23	213.37	219.06	218.07	219.36	218.62	219.63	215.35	213.9	217.75	218.09	222.1	218.46	215.3	220.46	218.6	219.25	218.73	218.62	217.39	216.15	219.73	215.24	218.64	214.09	217.2	216	214.74	218.14	218.41
211.31	210.59	215.08	215.15	209.16	214.15	213.54	210.15	211.37	214.36	210.28	214.99	209.05	211.71	209.73	219.13	214.62	213.37	212.94	212.96	215.65	215.8	214.45	215.58	212.72	213.29	216.05	210.27	212.99	212.68	212.33	214.72	217.2	211.15	215.82	211.77	212.48	209.14	216.22	208.79	213.43	212.71	208.86	212.9	216.44	210.91	215.48	211.7	208.96	211.23
218.56	219.78	215.05	223.88	216.58	217.3	218.92	217.64	215.29	220.9	222.28	219.21	220.3	217.59	218.22	218.35	214.11	217.16	212.78	221.85	217.41	217.38	218.71	217.28	220.12	219.97	220.26	219.55	218.79	217.01	216.85	218.52	219.82	222.06	212	214.88	214.69	215.55	219.63	218.9	217.82	215.18	219.16	220.26	215.09	218.2	217.12	215.91	219.67	219.42
195.54	189.87	192.44	195.06	194.38	196.66	195.84	192.1	193.8	195.24	190.11	191.51	195.64	200.83	192.22	192.03	191.55	192.19	193.71	192.52	195.04	188.97	194.08	192.71	194.35	192.84	195.6	192.63	191.29	196.96	199.36	189.13	193.63	198.28	197.17	192.17	195.26	196.65	193.32	194.16	193.7	193.2	197.24	193.52	190.78	193.08	190.69	193.82	191.21	191.45
213.23	213.76	211.04	212.26	209.26	212.78	210.64	211.79	213.4	210.23	211.95	215.12	214.35	211.78	215.15	218.17	212.51	212.75	212.85	214.56	214.59	213.14	209.01	212.26	208.75	214.08	213.39	209.28	211.82	210.93	209.03	214.32	210.94	212.9	212.49	212.39	211.77	211.16	212.06	208.68	210.84	213.93	209.45	214.13	214.47	210.52	213.91	206.84	210.19	210.53
199.37	202.82	202.41	197.35	201.95	200.18	201.91	201.13	201.24	197.09	204.32	203.48	202.25	202.09	200.7	199.29	201.45	205.17	200.09	208.27	200.49	200.51	201.41	200.55	200.6	206.36	205.13	197.83	197.39	198.58	200.73	202.84	199.66	203.07	200.27	202.17	207.79	203.7	198.75	199.14	201.89	199.76	194.99	198.94	203.1	201.6	200.48	201.56	202.32	205.07
210.39	210.25	211.72	213.35	212.91	206.74	208.27	206.5	208.19	206.58	212.17	212	210.68	215.28	210.05	211.21	210.53	212.16	214.1	209.5	213.19	211.09	212.67	209.22	207.49	212.33	210.89	209.01	211.83	210.39	214.24	212.61	214.46	213.48	215.29	209.5	213.83	213.84	210.46	214.41	208.91	211.4	209.08	209.24	212.98	208.78	210.02	209.03	210.33	211.01
207.53	211.49	208.64	205.98	208.06	205.11	209.48	209.78	211.69	208.54	207.96	204.79	210.5	212.27	207.03	204.88	208.96	212.64	208.17	209.66	203.97	211.54	210.31	212.94	211.85	205.54	204.82	213.03	206.4	213.83	205.87	211.92	206.76	213.48	210.67	208.75	207.12	208.26	208.72	210.52	206.39	210.3	208.55	209.91	208.54	210.77	210.96	210.53	207.92	210.96
198.88	196.79	199.92	200.13	201.33	199.4	199.87	201.5	200.62	197.75	199.45	200.19	204.41	199.98	201.12	200.11	196.78	200.9	203.12	196.53	199.26	198.65	202.87	199.25	199.02	201.07	198.4	199.26	200.3	198.91	200.79	199.58	202.66	197.74	201.77	199.13	200.96	200.09	200.44	199.25	194.49	202.71	198.42	201.02	201.6	200.04	199.92	198.2	196.79	204.96
207.92	204.62	207.95	200.41	205.5	201.12	202.92	204.1	200.7	199.73	203.78	202.06	203.75	204.04	200.05	203.02	205.29	209.47	202.57	206.35	207.41	201.45	207.03	204.08	202.75	206.43	198.81	208.85	207.52	203.49	205.69	210.45	206.46	202.86	201.86	208.31	203.21	204.28	206.15	206.39	203.77	207.46	206.39	207.59	203.73	200.35	202.4	200.17	201.85	204.86
207.47	208.58	207.85	206.52	208.03	208.04	209.9	206.97	206.49	202.86	209.74	205.34	208.76	207.58	207.38	207.18	209.53	204.79	209.82	209.14	204.24	210.93	207.36	204.27	206.03	211.14	212.47	208.42	205.16	204.88	207.88	205.85	211.09	211.02	206.91	205.71	208.21	207.04	204.06	203.88	207.58	206.21	207.7	205.33	204.01	207.96	210.45	206.48	214.39	208.86
199.95	197.01	200.19	200.86	195.82	200.35	202.76	196.64	199.57	200.83	200.18	200.5	198.51	199.62	199.57	197.49	197.65	202.39	197.06	197.67	198.6	200.37	198.56	200.59	201.43	199.69	203.14	201.06	197.91	199.53	196.1	196.57	198.31	199.79	194.09	199.02	201.66	203.34	205.64	197.85	197.23	196.69	194.74	199.64	195.58	199.29	199.8	199.57	200.06	199.32
208.02	210.43	205.27	204.68	204.81	208.41	205.32	207.73	206.48	205.74	205.74	204.67	209.65	209.8	210.64	205.39	207.97	209.39	210.09	205.39	209.3	205.76	208.07	204.69	210.32	210.7	205.4	205.66	209.81	207.46	211.88	206.43	210.86	208.76	208.31	208.44	211.56	204.27	208.45	206.14	211.06	211.21	209.77	213.92	212.85	206.55	205.47	208.63	209.39	209.23
209.62	220.88	218.36	219.14	218.73	218.35	215.82	217.95	217.37	215.56	215.88	214.88	217.04	215.08	219.49	214.82	219.05	215.8	217.18	215.13	212.78	218.25	213.7	220.97	218.81	215.16	219.44	218.1	217.44	218.67	217.6	217.15	216.88	214.88	217.02	220.36	216.57	221.24	215.68	213.99	213.99	216.47	212.47	214.75	218.06	214.84	215.76	217.08	212.49	216.62
203.14	201.48	203.98	201.68	203.51	202.84	199.46	207.66	201.13	203.07	203.81	199.56	199.63	206.4	203.11	203.46	208.33	209.17	203.44	199.03	205.28	205.38	203.54	205.75	203.97	201.25	203.59	201.96	203.08	203.93	205.91	203.06	204.42	202.59	202.37	204.49	205.82	205.12	198.04	197.79	202.62	202.86	203.64	197.56	205.24	199.22	204.44	204.85	206.56	202.56
199.64	206.67	199.32	197.61	203.25	198.62	200.95	202.24	204.19	199.14	200.4	198.54	201.87	201.33	200.7	197.28	198.91	203.7	203.89	200.88	203.9	198.2	196.05	195.17	206.75	202.76	202.52	201.95	202.56	203.46	200.84	201.95	202.19	198.4	203.87	201.78	204.99	197.51	199.21	205.75	199.41	205.95	199.11	200.76	199.88	198.82	201.15	198.64	202.16	201.09
214.14	207.56	209.1	207.73	212.63	210.89	211.9	211.22	209.49	210.48	213.11	209.58	211.5	213.76	213.59	213.45	210.23	214.02	206.99	213.63	214.38	212.8	214.15	215.3	210.45	210.44	210.67	214.66	216.6	212.99	209.11	208.23	214.21	212.7	212.54	210.16	211.13	213.3	212.72	209.87	212.39	208.2	211.67	215.7	211.47	210.78	215.17	210.12	208.16	211.36
191.53	194.63	193.34	193.12	195.26	195.62	196.06	194.27	196.22	197.24	197.02	194.53	197.6	195.82	194.54	192.18	194.93	191.8	193.21	190.07	190.49	192.07	193.19	193.47	193.5	200.02	192.96	195.41	194.03	196.67	193.98	192.26	197.39	191.92	195.05	190.44	192.82	190.64	197.74	195.51	193.89	200.53	198.28	190.5	193.98	195.21	192.97	193.42	192.07	197.73
214.61	205.33	210.36	213.17	212.03	213.57	210.66	210.95	213.84	210.63	211.97	212.75	212.53	212.44	207.41	213.96	209.95	211.74	210.12	211.65	214.51	216.69	211.88	213.81	210.83	211.62	214.13	207.2	214.23	213.21	208.81	210.58	213.38	210.27	211.38	210.12	206.02	210.88	210.31	210.41	216.17	207.78	212.64	210.84	207.57	213.16	209.91	207.84	214.19	209.06
196.55	193.17	194.08	194.66	195.61	191.18	195.5	193.71	192.06	188.55	192.58	197.01	189.58	197.5	195.18	198.56	194.61	197.18	199.87	193.85	197.89	197.28	197.2	192.89	193.86	198.1	196.52	195.18	198.65	194.71	195.79	190.77	195.27	196.14	192.01	192.23	188.96	197.24	192.8	197.64	192.46	194.32	192.25	196.35	191.88	197.98	200.36	192.19	198.83	192.75
199.24	201.01	199.73	200.11	199.24	201.04	196.81	204.12	202	199.47	202.12	203.03	196.24	201.38	192.56	201.42	201.32	199.61	199.57	199.35	194.87	200.75	199.46	198.38	201.37	201.95	196.45	199.42	192.54	197.96	198.02	195.98	200.52	194.52	206.85	199.99	203.47	200.36	198.2	200.21	199.62	196.97	194.53	199.32	199.09	198.22	203.06	203.16	200.41	201.18
199.34	199.47	198.32	200.51	201.39	202.92	201.47	205.11	200.76	200.58	199.85	197.73	204.4	201.14	203.61	197.63	194.46	200.74	198.71	205.32	197.13	203.38	193.63	200.84	200.6	203.93	204.36	203.38	203.36	198.83	202.95	201.65	205.55	195.63	200.03	199.12	193.48	204.84	195.55	197.63	201.05	200.69	200.08	197.38	197.26	198.68	199.85	201.22	197.74	205.67
215.08	220.31	211.95	212.17	213.46	214.34	219.49	213.53	219.75	216.06	215.92	217.52	214.76	213.35	217.48	217.3	215.61	216.79	216.81	214.69	216.17	214.89	217.36	213.79	220.76	209.96	215.3	216.89	217.36	216.97	215.83	217.16	217.35	217.93	217.68	218.19	218.32	222.19	216.2	217.91	215.5	218.27	212.59	220.66	220.25	217.39	215.45	214.47	215.94	219
210.65	210.29	206.99	207.52	205.03	207.57	208.38	206.99	208.57	210.87	207.35	212.59	208.62	207.81	208.53	210.26	210.79	212.69	208.85	209.69	206.23	208.65	212.59	209.87	216.27	206.95	207.12	207.04	209.26	212.25	208.38	209.23	208.52	204.32	205.37	213.08	205.72	206.01	207.02	205.81	208.41	209.1	211.18	204.5	208.42	208.11	210.99	209.26	207.11	211.02
206	198.8	201.66	206.43	199.93	203.4	201.65	194.97	199.78	201.57	200.6	199.21	198.13	204.05	199.44	202.16	200.08	198.78	200.57	200.07	201.64	202.06	203.11	199.47	203.12	199.75	199.01	201.73	201.41	201	199.21	201.21	201.83	201.79	203.35	195.11	201.9	199.22	201.36	201.08	201.52	203.52	199.46	197.64	201.74	198.16	201.26	202.07	199.06	200.38
199.19	199.64	199.06	199.77	205.23	203.14	201.63	201.79	199.66	197.89	199.63	201.68	199.74	203.79	200.15	205.71	200.37	196.67	200.8	201.16	202.92	203.57	199.02	200.6	198.95	197.03	204.19	197.57	203.53	199.93	197.55	197.93	203.07	197.93	198.79	200.56	197.52	204.25	202.25	200.92	202.03	200.57	203.41	198.46	195.32	201.87	197.45	203.87	197.1	200.6
197.15	201.18	202.65	198.63	200.42	200.33	199.92	197.1	199.62	202.08	200.84	199.12	200.4	198.36	196.35	198.91	200.87	200.5	202.32	198.98	205.3	200.75	198.23	199.67	203.66	202.48	198.04	196.95	200.77	200.23	202.8	202.75	195.17	201.06	197.65	199.08	200.6	200.79	196.5	201.61	196.7	202.51	205.28	197.54	200.41	205.05	200.24	204.12	198.72	195.94
201.89	204.28	200.38	199.28	199.54	204.44	201.83	205.47	202.16	202.71	198.46	202.74	202.56	196.94	205.19	203.62	202.08	202.25	198.9	200.06	201.14	202.25	205.04	205.63	203.35	201.17	200.3	208.2	204.13	203.96	201.05	199.63	203.82	203.63	206.47	200.49	204.36	200.67	201.49	203.97	204.82	202.63	206.87	200.57	200.43	201.55	201.18	199.94	198.18	198.96
207.84	208.49	208.01	209.43	205.02	212.49	209.29	207.83	211.84	209.78	211.94	209.91	208.36	206.8	211.64	208.78	205.36	209.56	207.76	210.35	204.75	206.58	209.06	208.37	209.23	212.85	204.82	202.63	212.11	209.4	213.64	206.42	211.41	207.44	207.65	207.73	206.33	208.23	208.06	204	209.44	206.75	212.7	208.84	212.9	205.74	206.24	209.85	210.39	211.93
201.55	204.22	207.28	203.46	202.15	202.73	200.91	198.99	203.88	201.74	199.69	206.73	200.76	201.6	204.95	203.53	203.98	203.21	201.24	203.15	202.14	204.7	203.88	201.05	203.09	203.11	202.46	206.43	207.21	203.94	202.68	204.64	206.38	197.89	203.91	198.86	202.54	205.36	201.19	206.84	204.42	203.8	203.04	204.46	203.76	201.68	196.31	204.27	204.97	204.82
210.43	212.87	208.97	213.02	213.74	209.36	212.22	205.18	212.39	209.98	210.25	214.34	208.9	217.16	209.33	215.44	215.8	211.78	207.72	211.04	211.87	208.97	215.07	212.07	212.93	213.07	209.92	206.69	210.67	213.24	205.98	204.32	211.66	208.78	216.3	210.63	208.47	212.49	211.29	205.34	208.36	212.38	211.62	209.65	205.96	215.6	211.79	209.8	213.38	208.99
208.2	208.16	211.68	209.39	211.31	209.58	211.08	209.7	210.99	204.22	204.16	209.1	207.8	210.04	209.31	211.37	212.75	207.62	208.08	209.76	205.6	208.26	206.27	208.1	206.26	205.57	209.07	208.02	209.66	207.87	205.25	206.29	213.48	203.31	208.72	208.56	209.61	207.04	207.87	207.64	207.93	204.56	207.59	205.09	209.19	211.4	208.2	208.49	215.24	209.42
192.89	196.27	200.3	196.51	194.59	201.36	197.28	198.64	199.09	199.32	204.02	201.05	196.51	198.42	194.77	200.59	199.55	193.24	196.37	195.36	201.47	197.13	205.41	196.31	198.51	201.67	196.99	195.63	196.46	199.48	195.13	201.31	202.39	198.16	198.96	199.12	196.03	197.58	203.82	205.15	201.32	202.57	195.03	199.53	200.79	204.59	199.87	198.62	198.11	199.54
198.79	200.05	199.26	194.64	198.01	197.07	197.79	196.67	199.83	200.42	198.29	201.41	204.21	197.78	196.88	201.99	202.71	201.78	202.91	201.11	198.65	200.93	199.92	205.68	201.41	203.38	201.93	203.29	202.72	205.67	197.76	197	196.74	196.44	203.76	201.83	200.51	197.77	198.48	200.83	199.18	196.75	201.81	203.67	198.79	204.51	198.72	202.32	203.37	201.95
203.9	207.78	204.61	207.65	206.04	213.1	205.72	210.88	206.57	210.93	204.13	207.08	212.45	204.71	208.83	207.84	207.1	209.01	203.6	204.48	204.35	206.42	207.57	208.69	208.05	201.69	202.43	208.15	210.22	206.61	205.85	210.09	206.82	203.69	204.03	203.84	205.4	207.2	205.74	207.97	210.66	204.46	209.16	204.57	201.27	206.36	205.04	207.78	206.57	204.97
208.31	210.01	204.54	212.68	208.2	208.4	208.26	212.37	207.77	210.81	210.94	208.36	210.2	202.78	206.47	208.8	208.23	213.04	207.94	206.18	203.39	206.75	204.91	207.03	210.04	208.69	211.44	212.47	211.07	207.45	212.08	207.67	203.14	211.43	207.64	211.21	212.16	212.17	203.72	210.71	207.79	209.29	210.71	207.66	212.83	209.74	208.33	209.03	208.36	209.18
208.23	204.65	206.21	205.9	212.21	208.91	210.59	203.52	207.36	212.42	211.72	208.78	206.35	206.64	208.06	212.2	207.19	208.57	206.09	207.88	208.85	206.78	211.37	206.08	211.67	212.46	207.5	210.17	211.92	206.19	208.64	211.19	209.22	207.46	206.61	207.63	207.05	205.1	209.96	205.22	208.98	210.81	207.91	204.18	209.57	207.61	205.5	203.66	206.93	210.73
208.94	208.48	208.3	209.06	209.9	210.93	200.29	207.46	209.35	211.22	209.59	209.31	212.94	205.98	207.14	207.64	207.25	207.36	209.91	209.03	206.86	205.73	205.94	208.2	211.02	204.66	210.57	206.84	207.85	206.44	204.6	207.98	206.09	205.9	211.49	204.47	204.72	207.5	209.91	205.35	210.93	207.52	209.6	210.19	211.4	210.59	212.59	207.26	210.66	204.79
219.58	213.71	218.95	215.58	219.48	221.45	220.46	219.29	213.72	219.09	216.75	214.76	215.74	215.12	216.45	218.81	219.57	217.4	215.73	215.92	217.08	216.15	220.4	217.81	219.46	218.77	219.83	214.52	220.37	217.88	212.72	216.17	215.13	218.57	216.22	217.13	215.87	216.3	215.98	215.1	218.37	217.14	218.31	217.62	215.87	214.83	217.38	215.68	213.05	215.27
195.08	197.48	195.06	196.7	197.92	197.76	197.75	200.07	198.51	196.59	195.46	200.84	195.52	199.11	194.55	197.76	200.87	197.45	191.73	198.76	196.45	194.8	193.67	203.77	200.15	196.74	197.04	195.64	195.14	197.24	197.54	195.96	195.99	197.78	202.22	198.83	197.43	199.86	201.85	199.89	197.1	200.73	199.35	194.69	198.54	193.34	193.95	197.15	197.99	200.24
200.43	206.42	203.26	198.79	202.6	195.35	205.42	201	200.23	204.36	202.88	201.44	198.45	201.77	203.76	199.64	203.14	203.11	196.81	201.15	204.05	201.71	199.25	206.03	201.44	199.26	200.67	201.66	199.41	200.75	202.03	203.27	205.52	197.79	204.79	200.88	204.87	201.49	202.88	200.16	202.96	202.08	198.66	202.16	206.17	197.43	201.75	199.44	201.65	204.25
221.18	217.01	213.05	216.94	217.55	212.12	215.58	216.25	215.58	214.78	215.64	218.07	218.42	215.51	215.83	214.89	216.28	217.87	218.92	215.12	215.46	221.13	214.62	219.7	216.02	220.86	214.51	220.66	218.21	213.99	212.47	220.13	213.14	217.11	220.99	217.11	216.41	217.79	217.44	216.01	215.77	211.07	213.76	214.57	219.05	218.87	215.97	221.84	215.29	215.1
214.29	216.38	217.34	216.51	217.61	214.41	221.88	214.38	216.57	220.3	216.83	220.64	218.75	214.73	223.13	215.23	218.46	221.82	215.11	214.92	219.26	216.27	219.71	221.73	220.68	214.85	217.62	215.37	213.62	213.65	222.4	217.37	221.02	215.62	217.86	217.76	218.96	215.77	215.12	216.86	214.16	215.34	215.02	212.61	214.65	220.86	221.13	216.91	219.3	217.99
211.37	213.34	212.18	214.24	208.78	207.64	210.75	206.69	207.19	211.91	215.93	213.59	212.29	211.66	212.15	214.28	207.59	213.74	211.61	211.64	211.57	213.87	214.74	214.78	210.91	215.51	208.08	213.2	211.52	211.04	211.91	207.27	214.58	213.15	217.45	215.9	214.46	215.04	214.5	211.73	208.13	210.36	211.73	207.61	211.79	209.99	209.96	206.66	214.2	210.47
206.84	210.63	209.73	207.94	204.49	205.77	210.09	205.53	206.88	208.19	212.66	209.87	208.46	207.87	206.69	211.86	206.64	208.55	208.92	205.56	208.88	204.48	205.74	207.44	207.72	208.19	207.17	211.29	210.9	205.22	210.58	213.27	209.34	208.3	211.42	209.44	205.32	208.71	205.47	212.32	206.22	213.45	214.13	209.19	207.1	211.8	208.82	209.91	208.54	209.49
203.52	207.18	205.2	202.62	206.2	205.78	200.31	197.92	203.93	206.98	206.38	200.78	202.34	205.72	203.9	202.48	206.18	205.04	205.01	202.52	204.06	204.26	199.73	207.19	200.83	202.61	203.74	202.19	207.84	197.97	199.2	206.92	203.65	200.34	202.1	202.83	203.03	200.35	196.67	207.81	203.77	202.39	203.61	203.08	203.27	204.95	203.4	201.52	207.5	202.48
202.4	199.79	202.88	204.87	209.39	203.45	206.8	200.33	205.05	205.02	207.18	204.44	204.22	202.83	201.25	204.55	198.63	203.63	202.05	201.5	210.14	202.5	204.81	200.88	202.58	202.54	208.88	202.74	200.65	202.26	203.52	204.41	205.98	204.11	207.16	199.22	205.03	206.34	199.1	202.46	209.59	203.46	202.97	202.8	202.24	199.51	201.57	203.59	204.08	205.42
207.04	208.41	207.07	207.62	206.07	211.43	205.09	211.56	211.71	206.93	206.37	211.93	208.35	209.31	208.84	206.89	208.42	207.32	205.9	209.56	208.58	205.71	207.34	203.21	206.74	207.84	208.73	211.15	207.97	208.53	210.85	207.44	206.93	205.48	205.89	208.28	208.95	206.8	207.37	210.51	206.45	203.62	204.87	202.58	204.77	206.59	213.36	207.94	209.56	210.33
198.47	196.87	198.52	200.14	202.21	200.67	197.43	198.36	199.58	203.23	199.19	198.34	196.97	194.66	194.98	197.17	198.04	197.61	202.15	201.46	198.02	194.97	196.85	196.01	196.37	194.38	196.03	204.22	194.04	198.2	198.45	196.39	198.07	203.12	196.47	199.74	195.3	198.62	198.87	195.58	198.64	200.33	203.7	196.66	199.99	198.03	192.45	198.04	197.12	193.54
206.17	206.64	208.37	203.8	206.38	207.28	205.87	205.48	208.7	205.91	206.67	210	208.54	207.44	205.31	207.06	207.84	210.27	206.69	204.7	208.6	208.99	208.88	205.96	207.68	209.76	204.9	209.11	201.66	208.31	207.86	204.99	209.84	206.93	208.69	205.53	211.15	207.77	208.64	206.85	209.64	208.91	211.86	210.15	208.91	203.37	205.99	211.52	210.34	208.45
196.39	197.1	197.69	198.94	195.86	197.76	196.2	199.88	194.96	195.81	200.24	200.51	196.22	198.16	200.61	195.3	197.27	196.11	197.38	200.56	196.81	197.37	197.9	195.64	197.41	196.72	194.3	203.77	201.13	200.03	194.58	199.38	199.08	200.28	196.6	191.68	194.88	197.53	197.34	198.56	195.27	196.54	197.92	197.88	197.47	199.9	196.59	195.28	200.45	200.1
220.17	213.93	218.7	215.54	217.05	217.09	214.69	214.92	218.46	222.45	220.78	214.2	216.15	218.55	218.64	218.67	217.68	215.29	213.44	216.88	214.16	215.92	219.06	219.18	218.26	217.76	214.03	220.77	217.42	220.57	215.09	217.27	219.08	220.66	215.57	215.38	215.32	218.16	221.29	214.93	216.23	216.19	219.71	216.86	219.41	219.72	215.39	215.26	215.93	217.12
196.72	194.33	194.58	196.83	198.22	194.85	197.21	192.17	196.22	193.73	196.35	193.81	191.85	197.64	195.95	193.83	191.11	198.45	197.75	193.78	198.17	195.22	192.33	192.85	190.14	194.54	198.02	199.4	195.82	195.6	194.25	193.57	194.79	200.73	190.66	196.63	199.39	192.07	198.41	197.26	192.75	193.68	197.09	196.3	190.29	195.05	196.2	192.52	197.18	196.67
201.31	204.17	205.37	205.75	204.54	204.19	202.8	205.81	205.39	206.53	205.06	206.31	205.31	200.76	206.51	202.47	204.52	207.67	199.47	204.56	201.13	206.92	204.43	200.99	204.83	211.06	206.13	202.4	203.51	205.36	207.23	201.22	204.17	200.81	208.55	204.3	204.82	208.77	206.74	202.51	198.51	206.69	203.13	205.12	205.21	202.35	203.39	205.07	207.87	201.51
213.28	209.42	213.01	211.37	211.52	212.83	214.02	215.2	209.9	211.22	209.73	211.09	208.29	209.45	212.24	217.39	214.69	208.28	213.61	217.24	212.6	214.38	215.41	212.63	207.22	213.25	211.45	214.03	214.27	207.36	213.99	214.44	208.11	211.5	213.82	212.05	208.51	209.63	211.14	209.07	210.26	205.72	215.06	213.04	215.14	213.9	206.77	210.29	212.55	209.54
215.51	212.25	213.86	214.13	213.66	208.01	217.49	212.44	212.63	208.49	208.5	216.47	216.36	212.05	213.58	214.84	211.1	212.62	215.24	208.78	208.32	210.84	209.13	213.05	215.81	213.52	214.37	211.76	213.76	211.74	206.91	212.68	214.54	215.75	212.08	214.55	213.6	213.35	213.46	213.91	212.49	212.08	220.7	215.79	209.54	213.37	211.35	215.96	210.02	210.81
215.51	217.7	214.57	213.34	218.2	218.76	214.35	218.7	214.68	215.51	218.53	215.04	217.98	221.78	216.88	219.57	216.54	212.91	218.19	220.99	216.08	223.07	213.11	217.61	215.16	219.12	213.83	215.58	213.6	219.24	214.55	217.21	220.46	216.41	216.73	220.7	213.93	218.42	218.41	214.23	215.49	214.14	217.36	220.76	217.46	220.18	221.53	213.54	217.49	219.47
209.15	204.94	209.89	208.14	210.12	208.95	206.15	207.56	202.72	207.04	207.81	210.17	207.88	207.61	210.66	207.83	206.65	205.69	207.03	206.85	208.25	205.93	213.19	207.81	208.15	212.13	207.45	206	208.86	202.39	205.58	208.78	207.28	206.39	206.43	209.97	206.48	207.16	207.27	212.92	207.43	206.41	207.26	209.64	208.8	208.42	207.33	206.35	212.34	209.08
209.97	201.12	204.14	209	207.53	208.99	211.01	206.07	205.89	208.43	206.69	204.45	207.65	203.76	214.26	209.16	211.98	209.59	209.24	207.05	205.18	207.58	205.78	204.43	207.73	206.3	207.87	206.61	206.11	208.61	212.15	206.4	208.58	208.55	210.38	208.02	203.72	208.74	209.74	208.43	205.27	208.41	210.81	205.14	205.52	201.16	209.75	205.99	210.56	211.25
201.09	201.45	201.81	203.9	199.44	204.78	193.05	202.08	197.81	203.79	200.2	205.24	195.59	202.43	193.29	201.78	197	199.32	200.51	203.15	205.7	201.65	198.2	199.97	200.91	194.5	202.14	199.46	204.5	203.91	202.91	196.29	200.19	203.68	198.37	200.97	199.84	204.32	200.28	199.16	197.71	197.03	202.58	197.16	203.12	204.14	202.18	201.33	202.23	201.92
192.72	198.64	193.91	200.66	200.17	202.23	198.1	201.75	197.15	197.35	196.34	194.57	196.66	199.36	194.73	198.91	193.8	199.5	198.03	199.49	196.39	196.34	199.12	198.91	198.58	199.3	200.09	197.24	198.95	196.89	197.86	196.3	197.61	194.84	197.52	200.5	203.62	201.61	201.43	195.31	202.16	198.57	200.97	196.16	196.91	194.32	199.61	195.16	195.91	198.5
207.29	206.42	207.07	206	208.6	204.92	206.28	210.42	202.91	212.08	206.77	209.55	203.96	210.6	211.72	205.49	206.66	210.91	206.48	205.07	209.76	212.33	210.78	209.58	206.38	208.13	210.57	207.61	205.44	212.13	208.47	206.69	210.34	209.5	213.27	209.81	205.16	206.96	208.96	206.57	206.31	213.63	212.41	206.93	208.68	206.27	205.38	207.32	206.6	204.11
215.82	212.86	215.06	219.37	218.72	212.28	216.08	219.88	217.12	220.51	213.22	216.13	220.77	218.53	217.73	212.99	213.45	221.71	216.14	218.01	217.07	220.68	218.47	218.21	216.1	216.38	214.81	214.77	215.61	215.42	216.33	214.98	217.85	217.24	216.12	220.83	216.97	215.92	214.32	216.94	217.19	218.82	216.75	216.19	215.19	213.17	217.48	216.77	214.67	215.69
220.37	214.63	217.16	217.06	217.03	216.69	217.6	216.68	214.95	217.87	213.02	211.5	216	216.77	217.45	220.27	216.99	214.84	213.24	214.9	220.24	222.54	218.76	216.54	217.78	215.62	216.34	215.91	215.25	221.22	216.25	216.78	218.05	217.51	217.51	215.16	217.45	218.08	217.38	213.25	216.75	215.61	217.84	218.53	218.37	218.18	219.74	219.51	220.77	219.84
221.04	215.08	220.06	217.28	216.54	222.84	217.8	218.07	221.48	217.09	220.82	217.68	215.37	213.77	216.17	214.56	215.94	218.23	218.99	217.44	221.01	221.65	214.88	215.03	218.52	219.03	218.67	221.84	219.73	220.36	214.43	216.85	219.36	220.25	223.13	218.68	220.86	212.85	216.86	218.2	218.77	219.26	216.6	213.57	222.66	216.43	212.3	218.21	218.95	219.7
202.93	206.32	202.51	203.36	205.12	205.87	199.78	202.26	200.37	203.27	201.37	205.18	202.08	199.08	201.98	199.66	205.76	200.7	205.11	205.11	207.99	204.18	196.9	199.86	203.91	202.32	199.8	200.88	205.5	207.76	198.37	199.13	205.37	201.5	201.91	204.58	204.28	199.92	206.86	201.18	206.25	202.49	201.57	202.34	206.8	203.51	201.74	207.83	204.3	206.87
205.39	209.24	201.53	208.19	201.8	208.74	203.23	205.14	206.41	205.78	204.49	205.24	203.51	205.82	202.44	209.01	204.04	198.84	203.22	203.42	204.6	205.36	208.32	204.51	206.38	202.11	201.74	200.99	206.48	204.96	206.58	207.47	206.94	208.98	207.87	205.36	205.89	205.22	206.03	206.47	205.65	200.89	202.65	205.74	203.42	208.71	205.47	207.51	209.36	202.19
206.39	203.06	204.93	204.89	205.33	202.07	204.94	201.14	201.54	203.5	208.89	206.49	206.78	203.92	207.04	207.26	205.35	202.85	200.85	205.43	208.52	206.37	203.42	208.36	206.31	205.9	204.75	205.99	204.28	201.73	207.75	206.43	204.54	207.07	204.12	203.15	207.87	199.63	204.52	201.7	205.07	199.74	203.25	205.56	208.98	207.17	203.45	204.53	203.54	204.86
212.86	207.79	212.51	214.41	207.74	212.96	213.54	207.37	210.53	211.3	214.63	212.3	211.54	212.49	211.32	212.91	211.57	214.77	212.09	211.28	212.17	211.96	214.01	209.92	213.64	216.51	210.55	214.15	210.95	211.58	211.46	214.21	216.99	213.1	213.28	211.65	213.01	213.56	213.03	208.7	208.84	212.97	212.68	208.88	214.17	210.47	211.2	214.08	217.7	209.85
199.54	198.62	198.53	201.26	199	201.77	195.06	200.46	198.68	203.15	200.72	202.65	202.04	199.29	198.62	193.63	199.96	201.3	201.65	200.55	201.68	196.71	201.6	196.96	199.91	201.05	200.41	200.27	196.96	199.38	197.35	200.54	200.64	200.81	198.28	203.62	198.37	199.6	191.44	201.53	200.42	198.42	196.33	200.21	197.21	198.8	201.52	194.3	194.85	196.29
205.58	203.67	202.8	202.08	202.29	205.96	200.44	205.7	206.78	203.81	203.42	202.19	205.06	203.91	206.78	203.36	201.08	203.28	202.3	203.51	203.92	208.04	204.22	203.34	198.58	206.43	204.86	202.54	206.18	200.02	201.48	200.52	206.6	204.53	205.26	205.57	208.94	204.69	202.55	203.25	203.48	200.39	201.61	206.52	202.79	203.83	201.49	201.84	199.38	204.38
210.51	206.54	212.59	207.13	206.22	205.34	208.8	208.1	205.95	208.59	206.62	208.52	206.2	211.83	208.35	211.59	209.81	208.83	212.92	203.49	207.11	206.08	208.27	208.45	206.95	207.28	208.55	208.72	208.86	211.1	206.49	205.5	206.83	210.78	206.29	205.26	213.09	208.19	207.35	205.85	205.03	208.09	209.63	214.83	208.93	210.91	210.19	208.42	206.77	206.29
208.81	208.84	206.47	213	212.74	206.63	209.04	208.23	206.19	216.14	208.47	208.35	209.93	207.41	210.59	213.85	207.78	210.39	212.32	211.39	209.06	208.99	207.54	208.92	214.09	210.49	215.05	209.4	210.4	205.05	210.51	209.54	206.59	210.94	210.15	206.8	205.15	214.81	209.16	211.25	205.59	212.78	205.07	208.59	210.02	204.98	212.14	209.47	212.35	209.83
213.28	211.28	211.78	215.33	215.61	209.55	210.34	210.28	215.34	214.23	210.19	213.62	213.46	216.98	214.35	208.51	209.17	209.44	213.01	214.6	213.04	210.16	211.09	211.04	215.74	209.67	214.18	211.56	210.24	212	209.49	206.69	214.98	214.38	215.67	215.73	210.9	211.75	210.21	205.46	212.31	209.12	211.23	213.35	213.59	210.84	213.4	208.03	214.73	215.41
209.92	202.59	210.86	205.05	206.68	204.76	202.81	205.76	205.5	206.25	203.23	208.67	210.07	207.29	207.25	207.07	207.15	207.02	206.25	209.59	205.15	202.67	212.3	204.02	205.03	208.28	207.4	207.92	211.07	209.45	208.32	205.94	205.15	203.25	207.26	205.93	205.79	209.77	205.42	208.46	207.35	203.3	205.88	206.86	208.98	209.08	205.66	206.63	205.76	208.31
204.91	206.73	206.43	211.29	205.91	208.53	206.59	210.35	209.7	203.86	209.34	208.98	212.97	213.24	209.13	206.95	206.03	209.73	209.7	205.32	206.78	206.04	206.73	209.31	210.05	204.55	208.61	209.38	212.76	208.91	213.85	207.64	205.38	206.15	208.89	210.25	206.64	207.14	211.03	205.34	211.51	208.78	210.49	205.75	204.7	212.56	208.69	210.64	209.23	205.06
212.99	210.3	215.84	209.72	209.13	217.45	216.13	211.99	217.05	218.19	212.89	210.04	213.81	216.43	213.37	210.62	212.33	218.01	214.63	217.38	218.75	213.26	213.3	216.59	211.59	216.43	214.78	216.47	213.86	211.56	218.01	213.41	216.81	213.77	217.04	212.58	213.39	212.2	212.5	214.58	212.11	215.46	213.22	217.92	211.66	216.59	211.63	220.11	216.48	215.11
213.96	209.85	208.8	210.25	210.7	211.38	211.47	210.09	208.34	208.9	215.3	212.07	214.83	211.68	214.84	211.68	207.26	212.09	213.21	213.17	219.29	208.9	207.79	208.98	214.88	212.52	208.51	214.2	211.27	213.21	210.06	215.07	211.27	214.46	214.42	205.31	213.61	210.75	215.93	211.35	213.51	212.2	218.75	210.92	214.1	205.55	211.47	213.29	208.43	213.14
202.38	210.16	204.33	207.67	206.31	203.4	208.89	205.84	205.52	205.69	208.81	210.81	208.43	208.21	206.25	204.16	206.88	205.01	203.7	201.83	206.14	206.01	204.66	202.38	210.21	203.35	206.2	210.26	206.39	207	207.07	207.51	204.76	208.38	211	205.84	213.07	203.9	202.33	206.91	202.16	205.57	209.63	207.1	206.24	209.48	202.12	207.51	211.99	203.39
213.28	208.54	211.75	214	215	213.94	215.34	208.67	212.34	210.96	216.65	213.05	210.87	211.59	211.45	211.7	213.37	216.09	211.05	206.8	213.69	215.64	210.18	216.63	212.77	215.65	213.44	211.87	211.98	214.38	209.8	213.9	211.91	209.22	211.75	213.27	215.85	212.6	211.77	218.81	213.17	219.18	214.06	213.68	211.88	210.36	209.7	209.24	219.69	211.79
201.39	203.29	205	199.18	204.86	204.55	203.25	203.87	203.58	202.26	202.77	201.8	202.63	205.11	203.98	205.22	199.54	202.95	198.08	204.7	198.91	199.45	204.24	205.48	202.34	202.16	203.79	204.61	203.87	205.56	198.3	203.05	204.28	201.39	203.16	200.35	200.52	199.92	204.66	202.91	203.02	202.21	203.26	208.44	206.21	201.69	198.99	203.35	206.27	205.81
206.61	211.6	208.4	206.88	210.34	211.26	211.89	210.75	206.48	208.75	205.2	205.92	209.53	210.71	211.36	207.19	209.42	212.48	208.68	209.07	206.79	207.43	212.19	206.55	204.68	205.06	207.66	210.79	204.85	205.46	214.48	206.63	205.4	205.25	204.29	204.28	208.97	209.29	206.43	207.03	210.36	209.81	209.09	209.81	209.78	205.28	206.18	208.29	209.19	205.76
201.2	199.15	198.23	201.04	195.53	200.9	203.9	203.12	203.43	199.9	200.56	201.9	202.4	200.74	202.58	203.48	201.94	202.05	199.68	200.25	207.06	204.18	197.05	197.39	196.82	197.13	199.2	202.39	199.26	205.2	200.42	197.09	196.63	203.93	199.87	201.1	200.69	202.38	202.73	198	201.5	202.3	199.61	201.58	197.96	202.73	202.19	200.97	200.55	198.39
208.24	205.94	206.72	203.09	203.13	203.61	203	204.18	199.14	198.34	202.14	203.84	204.72	204.58	206.62	204	204.73	201.28	204.95	199.19	202.47	203.81	205.16	206.93	202.03	207	205.44	200.2	204.54	203.13	201.74	202.84	206.51	206.11	205.64	202.72	205.27	204.67	201.08	201.36	201.69	203.76	202.42	202.05	208.42	200.83	205.36	198.09	198.98	205.31
208.4	207.88	207.98	206.9	206.63	210.84	208.7	215.05	213.64	213.65	210.55	208.91	204.81	209.89	209.82	208.19	205.03	203.45	203.88	209.59	208.04	212.22	211.27	208.95	207.11	205.11	212.52	208.19	204.75	208.68	211.27	210.29	210.6	209.12	210.43	206.48	206.99	212.5	206.27	208	208.59	204.67	210.67	207.32	211.72	204.04	206.38	207.64	207.42	210.86
213.05	210.79	210.68	211.39	209.19	213.07	211.99	213.11	209.6	215.35	213.07	211.68	213.67	206.06	207	212.73	212.51	209.66	215.86	210.22	216.45	212.46	208.81	210.66	210.64	215.16	211.95	215.58	216.75	209.55	213.06	207.91	211.63	209	212.31	211.69	214.12	210.96	215.28	211.1	211.72	206.57	210.42	212.99	211.26	212.26	214.25	211.31	209.39	210.75
210.61	206.26	209.58	208.84	204.57	208.62	210.38	208.34	210.31	207.59	207.94	211.24	207.71	210.52	209.67	207.97	207.56	205.11	213.39	211.33	210.49	210.44	208.66	205.73	208.03	210.85	213.62	205.7	209.33	209.86	205.89	206.15	202.76	207.82	210.07	206.6	207.35	206.25	208.79	211.56	208.85	212.42	208.04	211.93	208.19	210.39	205.43	203.41	209.03	207.83
205.55	204.35	203.23	205.61	208.13	206.72	208.82	209.78	200.69	206.29	209.56	207.12	202.67	204.71	206.27	205.56	207.77	202.8	204.39	207.08	207	205.45	206.01	206.97	205.5	202.24	207.09	204.58	204.77	205.69	208.29	205.07	207.2	207.85	204.81	202.35	211.22	206.59	206.39	207.79	205.19	207.17	205.84	208.83	207.35	206.27	209.66	207.67	206.51	204.7
204.81	204.75	200.58	203.46	203.53	200.46	198.48	202.84	200.34	203.31	202.24	202.97	208.03	198.9	204.17	201.55	197.99	201.94	209.09	198.75	198.64	201.3	199.46	200.85	207.16	201.03	203	200.46	200.97	196.9	197.93	200.04	203.74	197.66	196.38	204.29	206.75	200.85	203.28	198.28	200.31	204.56	204.05	196.32	203.41	205.55	199.15	197.83	202.44	198.4
208.8	208.06	210.72	209.2	208.65	207.39	207.81	208.24	215.04	210.47	209.82	212.52	209.11	212.58	211.23	207.71	208.68	206.96	209.94	211.99	206.72	205.38	208.15	207.57	208.9	212.23	209.54	205.4	209.85	209.51	209.71	208.59	206.51	209.61	211.87	209.8	210.28	206.98	206.78	207.11	203.78	207.25	212.16	207.76	210.22	205.82	212.22	212.82	209.18	208.83
212.4	210.47	206.54	212.61	210.74	209.41	209.13	215.12	210.87	215.47	205.91	211.42	217.35	208.95	210.2	215.71	211.39	210.79	204.9	209.2	211.2	212.77	210.33	210.42	214.42	212.3	208.46	213.63	208.87	214.16	211.79	210.28	213.27	211.47	214.19	213.87	213.78	208.52	212.95	208.74	210.77	212.76	211.61	212.24	207.82	211.42	208.87	212.21	211.51	209.2
209.1	205.99	206.4	209.29	210.41	208.64	213.23	205.49	208.09	201.06	212.33	213.99	210.51	206.44	208.28	208.71	206.73	207.72	206.36	213.31	209.19	209.96	209.11	209.69	210.88	208.06	207.65	209.76	205.54	212.86	207.35	206.73	211.58	206.85	210.14	212.13	205.78	209.58	206.98	204.84	209.15	207.61	212.24	201.76	206.73	209.44	209.59	208.81	209.21	206.66
198.57	196.34	194.59	191.45	197.63	197.6	198.57	195.02	196.78	194.74	196.52	192.64	192	193.4	195.51	194.19	195.75	199.48	195.04	190.73	190.49	193.87	197.63	192.59	194.73	195.8	191.86	192.46	197.38	198.56	193.19	200.5	199.44	194.23	193.34	193.02	191.55	194.1	193.79	188.76	192.6	192.45	197.04	197.89	194.75	197.14	196.55	191.94	193.71	196.35
207.12	201.97	208.16	204.88	209.55	202.13	209.68	208.97	204.31	202.23	211.09	206.4	207.65	205.71	209.45	208.34	209.51	208.34	208.48	206.95	206.4	207.32	205.47	205.23	207.56	205.64	206.08	206.93	204.86	209.57	208.03	207.98	209.3	209.7	210.15	208.52	205.97	207.26	210.95	206.3	206.64	205.23	215.05	209.64	204.24	207.48	207.44	208.02	210.55	210.85
197	197.4	199.64	198.46	200.54	199.44	198.02	196.6	193.4	197.49	194.42	196.12	199.55	196.61	201.86	198.1	198.25	196.77	194.52	196.82	194.07	197.3	202.94	193.38	197.69	202.36	199.85	196.8	199.77	200.98	197.62	199.13	197.35	199.3	201.21	200.02	197.63	201.1	195.18	198.92	202.58	197.58	198	201.34	195.93	197.52	199.95	199.15	200.67	193.37
200.55	201.79	202.06	207.83	207.86	205.05	202.22	197.63	203.23	200.65	203.14	205.49	200.96	198.66	202.89	204.26	202.63	204.86	202.27	202.31	204.13	204.14	202.68	201.91	204.81	207.28	206.02	201.12	202.98	208.4	203.27	202.85	203.21	200.35	200.79	204.73	207.13	202.64	205.9	205.34	209.33	201.28	202.6	207.84	202.45	199.19	204.92	206.34	208.34	203.56
211.98	213.43	211.27	209.59	215.73	211.92	209.65	212.12	210.81	211.88	209.74	209.74	211.51	205.99	211.05	211.04	209.57	212.71	213.32	210.8	211.12	213.21	216.36	216.7	210.25	204.98	210.85	213.03	210.02	207.89	214.76	212.17	212.21	209.1	210.32	207.77	209.4	209.83	207.67	211.05	217.14	214.22	210.02	213.37	215.06	213.06	213.45	213.5	211.64	211.33
217.45	221.81	219.44	218.15	221.98	218.76	219.35	216.45	218.92	219.36	216.34	218.82	217.1	216.8	218.67	217.46	219.87	218.65	215.95	218.77	219.18	219.17	216.82	220.47	215.75	218.23	222.56	215.27	220.69	217.52	216.93	221.05	216.93	219.47	216.01	216.14	218.31	220.67	217.85	219.35	218.69	218.49	217.17	216.21	221.51	217.41	216.57	217.01	216.67	217.29
200.32	205.14	205.65	199.98	203.76	206.05	196.99	199.86	202.64	205.29	206.25	203.18	204.76	202.48	197.22	204.72	202.98	202.48	202.13	203.89	203.25	200.89	203.82	198.9	207.06	207.73	204.05	198.35	200.44	202.48	207.78	203.27	204.74	211.91	202.9	203.37	202.6	201.4	204.36	200.55	202.25	202.42	202.29	204.7	203.02	202.49	200.53	204.58	204.59	205.44
206.58	206.93	207.17	202.85	208.44	207.86	206.92	205.16	206.95	203.86	203.64	208.7	203.88	208.33	205.29	204.39	206.43	210.15	207.12	205.72	207.19	208.76	205.13	206.94	207.02	206.7	206.98	209.17	208.11	202.98	203.23	206.84	202.53	208.87	208.63	202.28	203.58	205.11	205.94	198.47	203.48	204.95	209.74	206.8	209.21	205.6	210.99	208.72	206.18	210.91
217.57	216.41	218.63	216.73	218.56	215.51	219.02	214.86	215.59	214.27	217.77	218.5	220.42	221.16	213.98	215.38	217.51	218.41	216.83	218.48	216.47	218.37	223.32	216.5	213.01	216.06	216.63	219.57	218.42	218.59	214.46	215.89	218.12	217.46	216.54	216.3	215.61	211.68	220.01	220.76	211.31	215.89	216.79	216.83	215.22	221.33	219.9	219.51	211.03	218.14
214.62	211.38	211.5	209.4	214.34	212.64	207.99	207.89	212.77	214.59	211.37	210.25	212.15	210.75	210	213.96	210.5	214.38	211.21	214.13	213.04	214.02	214.84	206.61	211.04	214.13	208.94	209.75	214.7	209.23	209.49	211.05	213.37	210.12	211.79	211.73	212.91	210.79	212.01	209.4	210.54	214.63	212.52	212.93	205.05	208.97	210.96	212.54	211.67	212.96
212.21	215.19	206.55	210.46	212.54	213.01	211.94	215.66	209.91	214.01	217.45	209.9	210.37	213.04	211.21	209.96	209.43	211.09	212.69	212.56	210.53	214.44	209.54	214.84	214.53	211.74	212.9	212.1	213.9	211.09	212.67	209.89	216.04	213.65	213.78	213.35	213.22	209.43	210.97	219.54	215.1	214.95	213.28	211.43	211.43	215.79	214.67	211.47	212.37	212.95
208.6	207.23	206.47	205.76	209.98	206.69	210.4	206.77	211.03	210.68	203.21	207.76	207.87	213.67	206.99	205.71	208.46	207.23	204.97	208.68	209.87	208.88	204.33	206.97	209.26	209.82	209.66	208.75	210.39	203.74	210.51	209.8	207.06	208.7	209.46	208.25	211.65	214.26	205.57	205.5	207.14	208.46	210.99	211.08	206.45	202.95	208	207.98	206.81	208.23
207.54	207.52	205.5	206.17	209.19	212.7	204.28	206.77	209.21	207.09	209.26	209.47	205.6	210.49	208.37	208.6	209.35	207.25	209.31	205.56	207.72	208.26	210.98	214.91	210.93	215.12	209.85	207.79	209.15	210.92	210.17	208.55	211.14	210.41	204.7	208.99	216.17	209.42	204.8	205.97	211.71	208.81	211.86	211.52	206.35	207.89	208.87	212.85	209.88	211.8
207.59	208.86	210.45	210.47	204.24	206.46	208	208.09	212.1	203.52	214.81	205.31	212.32	212.04	206.56	204.6	207.28	206.35	206.95	209.92	208.67	212.4	212.18	208.79	207.86	209.31	204.6	206.91	208.78	209	208.03	206.43	210.3	209.25	204.08	207.18	211.27	206.86	206.22	212.42	211.15	206.95	211.24	210.02	210.93	212.65	211.87	208.25	206.18	212.02
189.37	194.69	192.25	190.79	200.33	196.59	195.7	193.09	194.86	193.62	196.34	189.67	194.77	192.59	193.1	198.65	195.16	193.2	194.74	195.57	195.42	195.62	194.46	194.58	192.19	192.05	192.81	192.14	195.31	195.99	195.53	191.01	197.09	194.74	195.01	196.63	192.18	196.23	194.4	195.84	195.48	193.21	195.7	198.78	195.5	195.2	198.64	190.13	197.92	193.78
208.87	211.38	208.65	213.28	205.97	210.3	210.97	217.8	214.38	211.49	214.99	212.04	210.62	206.32	211.61	214.35	215.5	211.87	210.14	213.74	217.94	216.69	209.55	211.79	206.85	213.28	206.62	211.12	211.18	208.11	210.21	215.97	207.58	211.59	215.29	209.46	211.03	212.32	208.76	208.92	207.86	210.92	207.76	208.42	214.62	213.22	211.09	208.91	215.6	208.98
207.02	208.12	207.57	204.29	205.76	209.57	206.21	211.42	212.88	205.23	207.55	209.81	208.2	209.44	210.7	213.87	210.07	211.12	207.15	206.39	206.2	210.57	204.1	208.34	204.08	208.62	209.6	210.76	208.46	206.72	208.79	210.31	207.48	207.65	207.9	210.31	210.78	202.62	207.03	210.85	209.35	209.46	206.99	209.41	208.4	205.08	208.58	218.08	212.08	212.51
207.31	206.3	205.46	206.27	209.68	205	207.04	213.9	206.73	210.1	211.53	208.27	209.26	207.37	207.99	205.72	208.84	205.66	204.29	207.14	208.92	208.51	208.76	210.8	207	207.25	210.89	206.88	202.69	209.85	209.86	204.34	210.2	206.72	209	212.22	210.58	210.24	205.11	207.47	206.08	211.07	209.15	206.59	211.86	208.05	206.45	210.05	207.29	201.15
211.66	211.08	212.3	208.2	205.76	211.25	212.17	205.75	204.53	209.27	209.29	214.72	203.27	210.18	210.18	207.17	212.48	206.8	210.6	206.87	212.92	206.27	211.52	208.29	210.49	209.6	203.96	207.07	210.77	208.42	210.89	206.39	209.51	209.24	215.06	207.96	210.69	206.43	206.97	208.9	209.46	202.92	203.75	206.88	209.12	212.21	209.03	210.66	209.96	210.04
210.07	207.37	208.06	204.74	208.25	209.53	207.42	209.16	204.87	203.3	206.09	209.12	206.13	203.96	211.98	208.84	209.58	206.79	209.25	205.77	211.96	209.47	209.99	210.76	211.35	210.9	205.17	210.8	209.62	208.66	204.5	211.08	207.16	209.01	203.16	206.45	201.72	207.14	208	209.28	211.08	210.17	208.87	212.06	206.85	206.41	210.03	212.18	209.64	204.59
206.42	200.36	204.44	207.34	206.97	203.26	201.97	205.5	204.8	202.55	204.31	203.15	208.14	206.42	207.04	204.67	206.11	202.8	202.37	202.46	204.63	199.2	203.57	206.31	204.34	205.16	207.13	202.04	205.36	203.38	207.68	208.06	200.47	199.91	207.89	202.57	203.25	205.33	204.46	203.95	196.62	204.87	203.08	204.25	205.06	206.35	203.1	205.47	208.8	200.21
204.34	207.63	206.07	208.14	206.81	204.45	210.1	212.15	207.07	204	206.17	209.09	209.85	213.08	208.71	204.02	212.33	210.77	203.75	204.88	210.16	209.09	202.52	206.62	207.69	207.66	207.44	207.7	205.43	211.47	208.18	210.65	209.73	211	208.45	210.76	210.03	202.4	206.36	207.48	211.72	209.47	206.86	206.21	207.17	205.08	207.62	206.14	208.39	210.3
208.34	201.83	201.87	202.43	204.46	202.53	204.78	205.67	200.82	203.44	203.71	201.06	203.61	203.48	204.29	205.81	206.48	203.07	204.19	203.84	203.86	207.55	200.48	201.16	206.88	202.79	199.81	205.12	203.66	200.27	201.62	207.94	205.02	202.57	206.29	206.65	208.59	203.75	200.24	206.06	202.63	203.32	202.94	207.34	207.17	206.39	204.14	202.5	207.47	205.96
211.16	208.09	204.17	205.7	208.74	199.79	210.19	208.16	208.78	206.77	205.69	210.46	208.8	209.17	209.42	206.03	209.41	206.68	211.3	210.46	207.82	207.2	210.45	215.66	213.08	210.3	211.54	206	214.49	210.71	204.57	210.61	206.47	208.39	210.17	210.97	206.63	204.85	212.67	209.19	206.36	204.12	204.04	204.16	209.48	204.27	205.08	210.71	202.02	214.07
214.88	213.53	211.17	213.36	212.55	213.64	212.79	210.05	209.92	212.04	215.07	215.08	210.67	209.54	213.77	213.19	212.02	214.75	217.52	214.87	213.45	209.2	208.97	211.81	212.65	212.05	210.79	209.07	216.45	212.84	213.87	214.37	212.73	211.16	211.82	210.98	216.1	213	210.93	212.94	218.67	211.49	211.47	215.78	211.56	209.39	217.05	213.55	211.13	217.09
201.66	202.07	206.69	203.04	202.23	200.28	208.38	206.54	204.38	203.52	204.03	204.92	204.83	202.53	203.15	206.29	202.83	207.36	201.67	207.33	201.26	207.34	208.38	206.75	206.79	201.7	205.6	202.95	205.48	204.43	201.8	203.2	204.32	202.98	203.07	204.3	208.31	202.65	200.72	201.94	206.69	205.87	209.47	202.41	202.81	204.93	202.92	208.33	203.69	204.58
200.44	199.48	200.44	197.2	203.69	200.33	201.5	205.31	202.94	197.68	199.31	206.16	198.55	199.88	199.9	200.1	199.92	200.96	203.05	197.79	203.91	199.7	200.5	202.58	197.8	201.52	201.13	200.65	196.07	201.71	202.59	199.78	202.25	200.41	200.64	198.68	201.02	199.9	198.85	200.27	194.39	204.72	205.12	200.73	203.53	195.44	198	201.75	198.66	201.52
214.56	209.52	212.88	209.48	211.19	213.8	212.9	212.03	212.68	214.71	213.34	211.39	215.95	213.25	211.61	209.09	206.71	210.22	210.69	209.05	212.56	210.28	213.36	211.31	215.63	214.41	212.62	214.2	212.9	206.31	209.59	208.66	211.51	208.26	212.87	206.82	213.91	211.44	211.03	214.6	207.57	206.97	213	211.53	212.19	209.27	214.98	210.3	209.28	214.25
211.14	207.78	210.12	210.82	205.54	214.37	210.59	208.87	212.62	203.8	212.69	207.21	207.29	207.26	204.56	211.27	210.89	208.92	210.24	206.3	208.29	206.69	211.39	210.04	206.16	210.58	209.4	207.09	209.59	208.09	210.15	211.27	209.84	210.35	206.69	205.99	209.96	206.1	207.22	206.46	211.34	207.25	212.42	207.28	207.86	211.36	208.73	211.76	212.92	207.38
211.9	220.71	219.51	220.01	220.94	220.3	218.58	219.2	219.99	211.28	219.77	217.58	215.79	217.06	216.89	219.58	222.63	219.69	218.59	208.43	217.19	214.9	214.44	216.38	216.42	212.25	219.35	217.2	216.28	214.45	218.88	219.1	212.45	219.91	217.17	215.01	218.07	226.95	217.55	217.58	220.19	217.49	216.86	219.17	218.39	216.01	216.78	218.33	216.39	218.5
205.08	201.35	202.15	206.11	203.42	201.02	205.99	207.37	203.38	205.32	203.14	201.93	203.14	203.71	200.53	203.62	204.86	205.93	200.81	203.16	203.43	203.74	198.64	203.87	204.29	198.89	201.74	202.14	202.39	201.15	201.96	204.3	201.76	207.72	206.9	206.82	199.55	199.54	203.12	205.26	205.69	204.17	204.47	202.52	205.02	202.91	204.21	204.24	200.02	203.36
206.06	209.47	211.81	205.75	205.57	211.08	205.09	211.17	214.42	206.37	208.15	205.4	206.6	208.73	208.32	203.09	209.16	205.94	201.83	204.77	210.44	205.88	208.74	208.95	209.63	209.47	208.17	211.77	208.18	207.06	209.58	207.3	206.46	206.72	206.78	204.4	209.86	207.39	209.62	204.52	209.29	207.43	205.26	205.63	205.6	205.94	206.95	201.99	203.19	211.65
204.66	204.86	201.13	199.04	202.49	202.75	206.74	202.78	207.18	205.24	201.04	200.15	202.56	199.96	201.52	199.8	202.4	200.38	200.32	200.63	201.69	200.19	199.17	202.73	201.07	202.47	202.78	207.51	202.05	198.8	206.03	200.25	204.78	200.09	202.65	203.49	199.84	201.45	199.69	208.14	206.33	202.91	202.37	205.56	205.29	204.04	206.37	197.08	199.42	204.6
211.42	214.07	210.37	217.19	209.33	209.93	214.95	208.75	213.55	213.41	213.02	213.08	213.63	211.19	210.53	206.35	210.82	205.87	210.85	214.38	211.14	215.56	210.26	210.41	212.68	210.64	212.65	210.83	213.34	214.79	210.33	215.31	214.33	215.64	212.42	211.66	213.76	212	212.96	209.29	209.99	210.54	208.37	210	214.32	213.16	213.1	212	213.94	210.19
209.94	207.02	205.27	206.84	204.85	202.04	207.83	204.72	204.94	212.84	204.51	204.8	203.14	204.8	208.21	210.63	205.88	203.81	199.23	206.71	210.27	207.41	203.74	205.92	207.08	206.79	203.87	204.87	208.08	205.84	203.26	209.67	209.83	204.71	205.23	204.16	209.32	204.95	206.62	205.32	204.36	202.78	204.17	203.43	205.89	205.48	208.8	204.36	209.81	205.2
210.97	202.24	214.05	202.95	206.25	208.35	212.93	206.85	204.66	209.64	208.3	206.63	207.55	207.31	214.4	213.77	209.45	206.73	209.14	206.27	209.86	210.89	204.38	211.77	209.17	206.54	207.23	210.05	207.98	208.7	210.48	208.31	210.79	205.7	207.21	209.92	211.58	204.79	207.67	208.29	208.26	209.42	205.15	206.62	213.69	202.06	206.48	208.78	207.89	207.44
210.75	210.79	208.17	212.86	208.41	209.94	211.05	211.84	210.72	209.85	205.39	208.26	207.54	209.56	212.96	207.09	211.74	212.17	206.73	212.4	207.12	210.39	207.59	207.55	211.71	214.1	206.54	208.99	209.14	208.11	211.96	205.9	214.59	207.19	211.33	211.94	210.67	202.78	207.91	209.2	208.77	206.36	210.92	211.25	206.28	208.27	209.04	209.62	206.48	211.98
211.48	207.48	205.44	207.91	207.95	208.21	209.32	211.84	206.88	208.46	206.45	206.84	215.37	206.61	210.71	203.55	209.24	212.7	213.06	211.98	209.17	206.56	206.16	210.61	209.27	209.97	208.82	209.06	210.09	209.03	210.44	208.3	208.27	208.38	206.54	209.25	212.93	209.53	210.56	210.28	203.42	208.24	209.87	206.3	208.42	208.62	211.64	208.23	208.16	208.14
209.53	210.7	206	206.89	213.17	210.43	211.33	206.43	209.01	207.06	208.66	210.12	208.02	212.03	208.22	208.76	213.05	207.21	210.42	210.25	209.62	207.3	206.89	207.31	204.63	211.95	203.81	210.09	208.05	206.62	208.96	208.43	207	206.1	210.53	209.21	213.49	208.07	208.4	207.06	207.31	210.43	208.64	210.15	208.34	208.78	207.95	209.47	207.17	210.16
194.32	195.39	197.58	192.29	195.74	197.99	196.58	192.23	189.15	196.07	193.17	197.47	202.76	191.98	193.87	195.55	191.69	191.31	193.69	196.65	192.57	194.8	192.83	196.93	196.74	196.81	193.77	200.61	196.34	196.81	191.3	198.41	194.28	195.04	194.91	197.47	192.36	198.37	192.12	194.33	195.84	198.12	198.62	192.71	197.11	193.76	193.88	197.76	195.5	195.88
217.38	216.69	210.15	212.76	212.44	211.47	213.5	214.25	215.01	209.6	217.38	216.37	215.31	214.87	220.69	210.94	214.38	211.98	209.91	210.79	210.51	212.53	215.45	212.58	216.38	213.39	210.62	213.59	208.58	214.49	212.29	216.4	213.64	212.18	212.64	215.15	217.32	214.81	218	213.71	209.44	215.29	211.14	211.74	212.86	213.12	209.88	210.01	208.66	216.32
207.21	209.26	216.69	211.45	209.43	212.34	209.95	213.84	211.61	215.99	211.66	216.07	213.36	212.26	212.6	211.94	211.81	211.9	212.67	210.7	212.06	208.49	215.46	211.52	214.18	215.55	210.31	212.63	213.47	213.54	213.51	212.13	208.83	210.63	213.62	210.63	214.24	214.4	208.44	208.88	208.82	210.56	212.58	211.51	210.72	213.72	211.82	211.4	215.38	209.49
207.38	206.26	206.42	201.68	207.5	206.32	206.85	209.93	206.05	205.7	205.48	202.57	207.13	207.21	205.35	211.87	204.61	205.23	204.92	200.93	208.5	206.56	206.84	213.47	205.35	204.6	208.34	208.32	207.45	205.77	208.4	207.86	207.25	207.47	207.76	205.1	208.64	204	207.98	211.72	209.6	202.39	203.33	205.04	208.33	205.76	203.1	209.49	205.85	208.41
204.96	205.11	204.24	202.56	205.88	209.87	204.31	202.81	202.57	199.42	203.49	208.58	200.73	209.75	205.84	207.78	203.52	202.6	206.86	206.94	201.89	205.05	206.93	204.5	206.85	204.63	202.49	207.85	202.73	208.19	201.4	205.6	198.7	206.4	207.1	200.53	206.94	205.21	203.8	202.91	204.81	202.67	204.64	207.82	205.85	202.72	205.46	208.91	206.95	206.02
191.79	194.84	201.65	189.05	194.89	192.11	193.97	194.98	197.08	194.28	195.93	193.57	195.84	198.82	199.39	196.9	189.67	193.36	197.12	191.86	198.19	190.55	194.84	194.37	193.14	196.72	197.72	198.02	192.61	189.62	188.45	197.33	195.11	191.72	192.97	197.69	196.02	192.26	196.63	196.16	195.99	193.6	196.78	197.4	194.41	193.06	191.56	193.55	193.03	188.24
215.13	217.1	217.06	213.12	215.63	218.71	215.73	212.7	219.39	219.08	214.2	214.91	216.38	213.52	211.8	219.98	215.41	222.94	215.4	217.81	217.3	216.26	216.84	216.35	216.13	217.7	215.08	217.89	217.63	216.96	212.87	220.01	218.12	217.06	218.55	216.61	216.32	219.41	215.88	217.57	213.24	216.96	221.39	214.91	214.96	216.33	215.1	223.15	216.62	219.14
204.09	206.27	205.73	204.05	201.43	203.89	206.46	206.76	202.24	205.83	203.67	201.7	202.69	200.18	204.11	205.9	204.96	202.79	204.22	202.87	202.98	204.35	203.07	200.74	203.64	204.46	200.83	206.15	203.65	201.47	201.05	202.68	208.69	206.24	202.02	200.21	201.84	205.11	201.65	200.61	207.13	200.74	202.47	206.98	203.05	203.1	208.62	202.19	201.82	202.66
202.38	204.42	212.09	207.28	205.29	204.75	201.88	204.02	205.88	205.2	206.5	205.03	208.2	204.7	204.51	207.9	206.62	210.34	203.84	203.52	204.44	208.22	201.93	202.8	206.28	207.94	203.77	205.84	203.53	210.6	208.99	209.48	206.93	206.63	202.53	207.14	206.13	201.77	207	207.85	206.74	205.36	206.93	206.35	205.74	204.24	204.39	203.72	205.39	205.25
207.32	208.04	208.99	207.39	207.66	205.61	211.04	209.29	210.45	210.31	207.22	207.25	209.07	213.14	207.95	209.12	207.47	203.21	207.76	207.62	207.13	205.35	209.98	209.12	212.25	209.33	208.25	209.47	212.89	210	207.38	213.19	211.12	211.45	206.77	211.07	207.34	211.39	212.93	210.28	210.4	205.74	210.76	205.61	206.22	207.86	210.71	207.44	213.28	211.2
213.81	215.81	215.99	212.62	217.64	211.99	214.97	217.94	215.25	214.58	213.32	213.53	215.29	210.53	215.8	215.93	217.22	214.33	216.36	214.65	212.75	216.3	216.73	212.72	214.25	213.03	214.92	212.85	215.64	211.84	207.31	211.64	216.1	212.83	213.77	217.52	219.34	216.16	214.26	213.86	218.36	213.5	210.2	207.89	213.86	213.25	207.47	212.77	215.85	211.18
219.06	215.79	216.11	219.05	219.17	216.26	221.74	219.33	217.47	213.02	218.29	218.84	212.63	218.9	216.3	218.75	216.67	214.83	216.51	218.43	219.99	216.44	218.22	223.23	216.79	219.39	214.03	216.11	217.25	216.67	216.88	217.41	216.9	215.56	214.37	216.25	220.56	218.85	215.6	220.32	216.62	220.09	221.09	213.01	213.13	211.41	213.83	221.37	215.65	216.55
204.8	202.06	202.56	201.95	205.12	204.57	204.5	203.66	203.05	206.42	205.21	203.53	203.69	203.09	206.81	204.29	200.82	204.24	203.7	201.24	203.89	204.77	208.87	202.42	198.59	206.03	201.82	208.97	206.71	203.66	203.02	205.29	208.78	202.7	203.18	202.49	205.21	206.05	204.83	201.79	207.47	205.32	207.69	204.53	206.85	207.01	206.99	204.97	205.59	207.61
208.71	217.19	209.27	213.33	212.3	211.98	210.06	217.75	210.02	213.41	211.76	208.44	207.35	214.39	215.09	208.86	214.36	215.32	208.85	214.73	213.2	209.14	213.13	212.92	216.95	207.61	215.62	211.65	210.3	210.28	208.76	213.14	211.97	210.89	213.15	212.81	211.86	208.69	214.47	211.77	211.05	212.61	214.26	209.03	212.55	214.29	212.26	212.02	212.29	212.07
200.26	200.38	198.43	199.57	205.92	204.81	200.32	200.55	202.1	205.71	200.68	202.51	204.58	197.88	201.95	200.59	206.3	203.47	202.95	206.03	206.62	204.4	206.06	203.07	203.42	205.96	201.78	203.56	202.61	202.23	203.8	204.06	204.14	201.41	202.47	199.16	204.85	206.11	202.91	202.63	204.83	208.92	209.53	200.29	208.64	203.4	207.27	198.55	202.19	204.15
200.16	198.05	202.71	197.22	195.15	198.86	201.67	201.42	203.41	201.29	202.15	204.53	200.4	199.24	193.9	202.03	199.82	199.54	202.94	202.97	198.61	198.94	200.93	200.39	198.85	198.29	199.77	201.01	203.94	201.24	198.08	199.35	206.02	196.94	198.6	196.74	198.14	197.91	205.22	197.88	201.19	196.9	201.91	198.13	201.38	197.81	193.28	200.45	200.61	203.28
215.17	215.95	217.05	216.93	212.9	212.27	217.8	218.91	214.57	214.53	221.07	212.7	213.95	216.09	216.2	218.09	211.53	217.19	218.05	215.39	221.75	216.47	217.31	212.66	214.66	215.69	212.71	218.4	219.68	217.35	218.61	215.99	218.33	220.01	215.36	215.4	219.01	215.21	215.06	212.79	213.73	215.47	218.05	212.43	215.03	214.75	214.94	219.22	219.53	217.39
204.45	204.62	205.69	203.02	209.07	202.6	205.2	205.59	199.9	208.21	208.35	201.02	199.01	207.14	207.58	205.55	204.53	203.21	198.43	205.82	210.71	201.55	202.52	202.96	209.43	207.36	204.25	207.19	204.32	207.39	204.76	202.93	205.01	206.67	202.06	203.96	199.07	207.59	203.78	203.18	203.49	196.97	204.62	207.79	197.57	200.44	204.92	203.36	206.15	205.34
198.82	197.09	203.05	199.37	200.47	198.81	197.01	197.38	200.13	202.62	199.01	200.64	197.64	197.27	202.29	201.32	198.84	198.91	199.13	202.11	200.92	199.09	202.19	199.04	200.5	202.07	196.69	199.43	201.55	200.3	201.58	202.75	199	196.68	205.61	195.93	201.8	200.23	199.91	197.87	201.16	198.61	201.42	197.66	196.33	199.53	195.92	201.15	201.03	198.59
206.31	212.56	215.39	212.89	212.7	213.03	215.32	210.97	212.33	213.04	213.98	213.06	213.3	210.28	210.47	214.5	211.87	214.19	213.1	214.06	213.91	212.38	215.61	211.14	213.41	209.37	213.42	211	213.64	215.4	216	210.31	208.41	213.25	211.78	215.96	215.83	210.9	217.91	215.47	214.29	211.59	210.83	211.41	213.08	210.31	212.59	213.5	215.41	211.14
214.27	211.19	209.74	211.48	211.64	212.22	214.5	211.54	214.45	214.15	204.68	211.59	208.61	215.72	210.96	207.78	209.31	215.54	214.65	212.1	213.26	217.02	209.47	208.45	213.41	210	209.82	215.72	211.93	205.37	218.44	213.46	213.06	216.34	211.42	207.4	209.59	212.49	211.99	211.68	213.17	212.86	208.98	212.89	207.43	212.84	217.77	213.15	213.74	210.69
198.63	200.35	204.26	201.05	194.22	201.82	196.77	203.66	202.38	205.37	203.32	203.53	201.07	204.81	201.57	202.53	200.21	202.39	201.58	208.07	198.73	204.87	203.01	198.59	201.14	198.77	199.9	204.09	200.15	204.11	198.66	202.69	201.83	200.46	201.62	206.35	203.35	202.62	207.15	201.44	203.24	202.51	200.73	202.7	200.89	201.08	202.31	202.19	205.15	198.9
198.22	199.2	201.37	204.64	199.64	198.4	201.58	203.52	203.16	197.82	200.54	201.3	200.17	198.15	201.37	202.73	204.52	197.69	199.65	201.5	200.02	204.93	199.79	198.53	201.98	197	200.18	206.89	200.48	201.66	203.57	206.93	198.54	199.47	203.48	200.71	196.04	200.48	201.54	197.46	205.18	200.6	204.53	205.07	204.51	202.88	200.25	202.48	197.66	200.91
193.03	193.86	196.11	200.59	199	192.07	195.21	199.66	197.21	197.64	197.9	201.18	196.72	195.63	197.1	194.82	194.49	195.49	196.05	192.28	193.57	195.48	198.33	190.29	194.63	195.04	196.25	192.31	188.51	195.07	195.92	193.46	195.27	200.07	192.17	192.53	194.18	198.18	196.91	192.76	191.03	193.27	194.39	191.74	194.6	196.26	193.1	195.18	191.23	194.09
207.22	205.18	205.5	210.97	208.2	203.69	207.73	211.77	208.7	206.33	203.61	207.74	208.08	211.4	207.8	206.18	208.48	208.74	208.82	210.18	206.9	207.71	207.6	208.84	208.85	209.44	206.86	209.01	209.67	208.27	206.23	206.12	208.09	212.14	210.06	210.88	206.1	205.35	210.21	214.28	210.46	209.57	211.48	208.67	209.67	206.64	203.86	209.06	209.57	212.48
206.43	208.38	204.93	207.71	210.05	207.49	207.06	206.81	208.93	208.69	210.34	210.8	205.28	205.4	208.48	204.14	204.74	207.17	212.27	208.62	209.5	203.32	208	205.41	212.02	203.87	208.7	209.91	207.43	209.19	208.56	209.85	209.34	206.16	208.41	208.91	206.85	208.05	210.9	207.56	209.54	211.98	207.42	209.42	208.46	207.9	208.68	206.36	208.84	207.27
217.18	222.88	216.61	219.37	218.99	217.34	217.39	215.33	216.07	213.93	218.17	217.63	217.45	215.34	214.08	215.87	217.37	216.62	215.43	215.76	215.53	214.86	213.84	220.99	215.44	217.98	214.88	214.72	217.45	218.37	217.8	212.71	217.9	214.71	218.11	215.04	217.81	213.87	217.13	214.78	217.33	215.76	220.1	216.68	219.1	214.65	217.36	220.48	214.99	221.5
209.82	213.2	213.94	216.96	212.43	211.91	213.41	205.91	211.69	212.37	210.13	211.63	212.12	212.28	216.81	213.19	214.78	209.29	211.65	211.66	215.48	215.23	207.03	209.47	216.9	212.58	209.35	204.84	212.19	214.26	216.15	213.84	214.67	210.78	213.19	210.65	209.59	213.23	212.16	212.16	212.47	212.68	215.12	214.63	211.51	216.08	212.29	212.66	213.68	212.03
209.16	204.75	203.16	205.11	204.35	208.04	205.37	205.27	206	207.46	205.74	206.71	206	203.76	202.44	202.31	204.21	201.92	204.77	204.16	204.32	204.54	206.36	204.25	210.26	203.55	202.92	204.73	205.04	203.21	201.24	199.92	207.01	203.01	199.1	205.71	201.85	203.62	206.93	203.82	209.82	204.07	202.37	202.8	206.93	205.95	201.48	203.76	206.53	200.75
209.03	207.8	205.88	208.79	213.58	212.26	206.12	205.36	202.09	212.45	208.89	211.72	206.01	209.14	208.35	208.47	205.66	205.07	210.76	211.61	208.14	210.2	210.1	209.79	205.45	207.84	208.57	205.63	211.12	209.5	210.27	212.24	211.1	206.93	212.91	207.74	205.99	211.36	205.24	210.07	210.24	206.52	208.51	208.13	212.29	209.26	209.46	211.73	209.67	206.3
207.75	206.15	202.66	204.72	203.67	209.14	204.62	210.69	206.21	211.4	206.25	206.29	206.45	205.47	206.22	206.27	209.1	205.57	206.48	205.47	208.51	206.06	205.46	210.19	208.97	206.22	210.25	204.2	204.24	208.92	209.42	210.23	204.76	210.83	205.88	206.23	202.42	206.06	207.77	207.75	205.86	202.09	206.97	206.72	205.27	203.18	202.86	210.07	206.28	206.86
214.11	210.1	209.51	209.3	217.09	212.97	210.11	210.63	214.08	211.12	216.18	213.92	209.6	215.87	211.7	209.52	209.11	212.39	210.17	208.8	210.19	213.96	209.02	211.26	207.4	209.85	208.11	209.45	210.88	213.36	210.05	206.39	214.65	211.94	211.64	212.91	209.85	211.07	207.9	214.59	211.88	210.75	208.79	209.52	212.47	209.45	210.79	213.49	208.73	213.56
215.74	212.24	212.25	211.1	210.03	209.05	210.83	212.3	211.98	212.31	208.2	209.23	209.51	210.1	210.36	211.4	213.34	213.43	212.29	209.94	211.73	209.95	207.7	215.24	210.54	212.7	213.53	209.02	208.79	214.52	211.77	211.51	213.53	213.34	209.36	207.29	206.56	209.74	209.25	209.3	212.4	210.3	212.02	214.48	210.91	210.3	210.26	213.39	217.62	212.53
196.8	196.54	194.44	199.57	197.03	200.43	197.02	193.23	203.27	202.96	196.19	201.51	197.89	198.21	198.77	194.88	198.22	197.28	197.98	199.5	199.57	199.34	198.06	199.16	199.28	198.85	199.28	195.37	196.01	196.82	197.02	196.91	201.49	198.53	197.58	199.7	198.5	193.23	203.25	199.81	197.36	198.35	198.85	204.35	198.85	196.59	196.51	198	197.12	196.64
203.12	198.65	200.77	202.24	198.95	196.63	197.5	200.28	198.69	200.15	198	196.13	200.6	200.4	196.34	205.44	197.13	200.94	200.89	201.35	202.78	197.05	198.44	202.64	195.55	203.36	196.98	198.58	202.82	200.59	199.29	201.44	196.95	197.35	198.23	201.66	194.64	198.39	196.15	198.39	199.11	198.03	198.28	198.43	198.87	200.59	198.82	198.68	195.19	199.25
213.1	214.41	214.66	211.48	214.78	211.93	216.34	209.49	217.64	215.92	210.52	215.22	216.19	208.43	216	215.23	215.52	211.34	210.23	211.27	212.31	220.2	218.63	214.2	204.56	216.6	212	214.28	210.76	213.01	213.44	214.7	212.87	212.76	213.58	215.7	213.57	210.55	213.93	211.47	216.23	213.78	211.78	209	214.92	213.26	215.07	213.73	213.46	213.6
201.35	204.08	202.02	203.23	205.22	200.33	201.71	201.71	200.74	201.24	209.28	203.38	210.05	202.29	207.68	200.08	205.75	199.96	204.26	205.46	199.44	204.92	201.51	207.67	203.14	202.84	201.41	205.25	200.93	199.87	205.15	201.93	205.03	206.82	203.89	209.54	200.18	205.64	204.05	205.65	206.64	205.69	204.79	204.01	207.17	202.51	198.25	209.6	204.06	202.59
203.41	205.99	208.16	207.4	207.64	207.99	204.93	209.68	207.64	210.05	205.98	207.76	210.78	207.19	212	208.94	212.7	206.08	204.82	208.3	212	208.88	207.25	207.64	207.49	208.99	204.74	208.2	210.49	206.07	206.82	208.28	204.41	207.37	211.42	208.01	207.3	206.69	206.46	207.12	210.22	209.35	207.2	209.63	215.08	209.27	211.27	209.81	207.54	207.23
204.47	204.62	202.5	202.17	203.51	203.81	201.52	201.07	202.79	202.45	205.5	202.35	202.56	203.58	200.58	207.46	202.25	203.05	201.1	203.12	201.83	204.53	204.22	206.22	199.05	205.24	200.72	206.93	205.31	205.55	202.24	204.1	201.66	203.8	203	200.28	199.17	204.19	205.63	204.69	207.21	206.31	207.98	201.55	204.65	199.68	199.22	200.56	201.25	202.35
212.17	211.05	212.17	209.62	208.98	211.63	207.09	209.51	210.78	211.77	213.69	211.5	207.85	209.5	212.63	209.51	214.74	209.04	211.85	208.68	205.88	205.52	206.93	213.39	212.72	208.55	210.7	210.14	209.36	211.52	211.84	211.3	210.52	206.43	207.21	209.97	203.11	209.47	208.68	214.73	206.83	211.51	211.01	209.71	209.54	210.51	211.23	209.25	208.66	206.2
206.88	208.66	209.5	209.08	209.01	210.98	209.65	209.34	208.54	210.11	206.74	208.43	208.86	211.49	210.88	205.73	207.31	208.6	208.74	207.72	206.73	205.97	210.54	206.46	208.7	206.87	212.07	210.36	205.56	208.97	213.46	213.5	210.04	206.27	207.45	207.87	204.4	208.4	208.07	207.67	202.53	208.21	206.42	208.19	207.78	207.57	212.34	206.97	209.53	207.51
214.27	206.6	209.31	206.4	206.74	212.71	208.91	207.41	208.19	207.05	211.39	207.77	207.65	204.21	212.5	207.83	208.25	207.72	215.42	208.25	213.33	211.49	208.1	210.56	213.65	211.67	205.73	209.75	208.14	207.83	212.39	210.94	210.24	208.12	209.75	212.01	206.27	207.39	211.54	212.92	207.05	213.51	212.33	210.69	206.87	211.75	209.89	207.74	207.33	209.61
213.99	222.55	214.12	217.09	215.83	218.49	219.54	212.88	216.78	217.66	214.77	218.99	216.56	219.48	217.96	215.16	212.2	216.94	214.09	213.85	215.94	213.86	216.75	217.48	215.2	220.42	218.34	215.92	216.4	219.3	215.58	214.39	220.45	218.53	214.16	221.75	221.86	215.28	215.81	217.68	218.96	216.49	216.81	217.5	217.63	219.64	216.39	221.98	217.64	214.58
215.9	217.03	218.72	218.49	215.71	217.27	214.67	214.99	215.51	218.05	215.93	220.65	219.38	216.75	215.79	218.08	216.55	215.41	217.06	216.6	214.8	219.7	216.82	214.19	220.08	217.63	217.51	215.18	215.1	219.96	218.5	214.72	218.61	219.63	214.42	218.26	216.83	216.38	214.48	211.37	218.47	218.05	213.42	220.59	217.68	214.65	216.63	217.24	219.92	213.26
199.15	201.76	196.13	203.13	201.45	200.78	199.17	199.44	203.98	200.6	199.13	197.54	197.28	201.42	198.57	200.62	202.53	202.97	200.36	198.62	195.94	201.4	201.17	199.54	200.68	199.98	201.76	200.91	203.54	198.84	206.67	198.94	198.65	200.19	199.6	198.89	200.52	203.85	200.94	199.14	200.64	197.4	205.49	197.46	204.54	202.95	202.08	198.76	202.02	199.36
214.09	215.39	210.64	213.45	213.37	211.34	212.49	213.19	214.41	217.57	211.86	210.27	210.66	216.38	214.44	215.21	212.76	217.59	214.93	211.57	210.66	212.93	215.24	213.48	212.87	211.54	211.71	212	213.74	212.31	213.38	216.39	210.73	210.27	210.6	215.43	213.48	214.08	209.19	210.76	215.2	216.22	208.81	215.91	215.45	210.38	216.74	216.19	211.67	215.27
213.29	210.86	211.19	208.67	211.89	210.22	212.6	215.42	212.36	213.02	210.69	208.29	212.36	213.53	211.65	212.54	208.52	214.21	212.14	214.04	214.45	213.06	214.74	212.66	212.22	214.36	218.27	214.92	214.05	212.08	217.49	212.34	212.97	214.99	209.5	211.42	211.11	218.53	212.87	210.89	208.62	209.03	211.87	212.08	208.8	212.02	214.18	209.56	211.95	211.06
198.68	199.15	196.51	199.98	196.74	196.65	193.3	202.66	198.56	194.95	197.11	195.26	201.87	196.72	198.78	195.35	193.58	195.52	200.92	197.47	202.33	196.57	197.21	194.1	200.03	196.88	192.06	198.66	198.84	198.89	198.7	199.49	197.03	198.82	196.41	192.44	194.04	199.12	201.41	201.78	190.58	202.44	198.79	201.49	201.52	194.04	196.95	198.15	195.41	196.85
210.79	210.85	211.75	213.38	212.25	210.92	213.57	215.58	209.19	213.1	213.59	213.23	211.05	210.24	214.57	207.12	211.85	208.26	212.44	212.4	211.88	211.28	216.94	213.49	216	214.24	209.57	208.91	206.67	212.62	216.33	215.24	214.11	212.75	215.02	213.3	209.31	213.32	214.65	205.92	213.27	215.6	215.74	212.84	207.45	209.03	210.53	213.51	211	213.58
209.71	209.15	204.25	210.07	209.08	206.83	204.39	209.27	207.67	211.06	212.55	206.98	210.14	211.58	209.74	203.03	206.41	211.25	210.93	211.63	204.45	210.62	207.41	211.78	209.78	210.07	209.12	203.9	210.3	204.47	212.99	208.05	208.57	205.12	207.73	205.99	209.86	210.54	208.74	210.64	208.67	208.52	208.68	210.05	204.5	207.95	206.06	205.59	209.01	209.63
201.44	204.84	198.22	210.37	203.53	204.09	205.23	204.82	206.44	203.55	202.92	204.45	205.5	198.48	199.68	205.58	205.12	201.62	200.98	203.63	201.61	202.4	206.8	198.69	205.18	200.31	200.74	201.63	205.14	207.33	206.2	206.5	201.61	201.99	201.41	202.96	207.1	203.27	199.21	202.66	204.26	203.36	205.85	210.57	201.05	202.73	201.92	203.04	204.04	203.72
202.3	202.32	194.73	203.75	200.16	199.55	201.08	200.98	191.03	197.94	199.23	201.6	200.19	200.91	198.83	202.05	199.49	198.88	202.22	199.56	200.57	198.4	200.59	196.99	197.51	200.98	199.15	199.03	202.59	201.19	201.11	198.59	199.65	200.5	198.08	200.15	205.44	203.4	200.5	199.56	198.9	201.07	201.4	194.94	200.7	197.4	201.13	201.59	195.87	198.73
205.6	197.98	204.33	205.58	202.89	202.93	199.3	202.99	205.67	203.55	203.76	204.4	204.28	208.67	201.27	202.92	205.16	203.68	211.73	207.67	204.1	203.09	205.92	199.66	204.63	203.97	206.78	201.97	202.28	203.88	205.71	206.57	199.98	203.34	208.11	206.12	204.45	207.06	204.56	207.97	205.53	202.84	205.26	204.11	202.86	202.2	208.75	210.16	206.14	207.12
209.48	206.05	206.21	208.72	207.42	210.81	207.16	208.74	208.49	209.29	210.3	209.65	209	205.19	205.64	207.02	213.64	207.55	210.19	207.19	209.18	206.69	206.96	211.63	207.3	203.46	207.93	204.1	211.9	206.66	210.53	211.9	205.33	206.98	207.8	211.81	209.55	204.4	207.45	205.89	211.6	211.71	205.14	208.2	206.29	206.98	207.3	205.34	211.86	203.88
211.6	212.26	215.23	214.16	215.57	210.8	214.81	216.02	213.04	210.93	211.91	207.64	210.34	213.3	216.09	213.51	214.82	212.53	215.69	212.47	213.32	215.86	213.66	213.71	218.16	218.14	209.89	212.3	211.36	216.05	217.25	213.89	211.34	217.41	212.62	214.47	215.83	215.17	214.89	211.55	214.78	215.03	217.93	214.28	211.07	211.82	213.96	216.46	214.64	216.25
208.54	217.26	214.23	212.82	210.43	212.3	210.73	214.03	209.89	215.57	214.37	209.22	210.72	215.1	215.55	211.75	210.68	210.8	214.69	211.13	217.29	211.34	210.69	210.43	207.69	214.16	211.52	215.89	216.01	212.33	209.22	217.82	210.93	211.02	210.84	209.41	212.05	210.49	211.17	211.7	213.69	211.84	210.73	216.54	206.33	210.82	215.08	208.8	208.89	211.6
195.71	195.77	201.76	204.29	198.07	194.75	194.72	200.78	200.09	200.66	200.07	203.93	202.12	201.68	198.62	202.76	202.3	197.56	197.12	195.26	200.2	203.21	199.65	201.27	195.5	197.63	198.86	203.46	196.02	201.57	203.36	202.9	201.51	197.2	201.39	203.39	201.14	199.27	201.79	201.17	198.6	201.34	196.39	199.66	198.83	202.9	201.76	199.33	201.13	197.62
197.47	195.82	197.09	200.32	200.48	203.27	196.46	204.23	199.03	198.46	200.84	200.8	198.78	204.92	203.38	205.98	203.11	198.39	199.61	198.18	202.97	199.81	201.29	194.94	200.04	201.49	199.83	206.6	204.44	199.44	206.88	199.39	197.77	197.45	199.38	200.89	199.42	204.05	199.39	202.38	197.79	201.13	198.54	199.07	199.09	202.42	199.6	198.68	196.81	204.45
204.98	198.71	203.18	198.51	203.32	202.87	201.21	203.98	203.46	201.02	204.47	204.48	198.36	204.42	197.76	199.68	204.12	200.14	196.5	201.49	198.57	204.95	203.18	202.55	200.88	198.05	203.3	197.53	199.35	202.98	207.44	206.24	202.87	204.77	204.13	198.86	203.18	203.18	200.47	204.81	202.76	211.02	204.99	200.54	203.25	207.34	199.19	203.44	207.46	203.41
207.77	197.14	206.49	195.74	197.39	202.8	202.12	199.81	202.89	199.8	200	197.53	201.44	199.71	203.88	199.22	195.22	200.88	203.3	203.45	202.17	202.05	207.62	206.3	200.4	202.6	201.44	205.26	206.36	205.07	209.42	200.9	198.79	199.69	201.55	203.65	208.09	203.67	201.07	201.27	201.44	205.73	201.83	203	203.39	204.76	204.63	202.79	199.6	198.57
202.63	207.23	202.76	204.3	197.64	204.14	203.81	200.43	201.79	202.56	203.62	202.5	207.83	203.04	206.76	201.49	203.85	205.46	201.99	206.06	199.93	202.83	203.39	203.81	205.95	206.78	206.79	207.01	203.64	203.16	203.54	207.57	208.02	200.77	203.35	202.78	199.24	201.37	205.97	205.32	202.53	204.01	202.92	201.31	201.77	201.54	203.99	206.84	200.62	205.29
209.57	202.13	201.71	202.58	205.72	206.38	200.61	204.77	204.99	205.65	206.03	205.18	208.44	205.08	205.26	209.64	205.94	204.78	200.5	209.46	201.93	207.01	207.31	207.03	202.35	201.66	203.4	205.28	207.02	204.17	201.78	207.59	206.83	203.61	207.42	203.11	205.02	207.1	208.76	206.4	200.32	203.72	210.48	207.18	204.89	208.41	204.68	207.75	207.81	205.98
211.27	209.33	209.48	206.75	210.16	207.43	205.21	211.02	209.26	208.5	209.78	207.77	204.11	205.89	204.28	212.55	208.28	206	209.07	212.26	211.09	207.22	207.72	204.8	208.91	204.6	214.01	206.78	206.12	204.54	206.54	205.21	203.91	208.21	208.98	208.71	205.11	210.74	212.76	206.86	205.75	204.09	204.55	210.4	206.78	205.93	208.48	208.64	204.41	207.31
202.88	202.01	205.65	201.54	203.4	200.52	200.89	204.28	204.11	203.54	203.69	201.67	204.92	205.1	199.82	205.83	201.27	200.59	203.63	203.69	204.78	203.78	199.73	207.32	202.08	204.28	207.2	203.61	211.07	201.81	203.02	200.7	204.27	201.93	204.41	202.4	202.58	207.2	201.67	199.34	204.63	205.06	205.33	202.14	199.28	206.77	203.55	200.82	204.17	199.03
211.75	220.71	217.51	218.76	219.02	220.41	218.46	215.29	215.09	221.25	216.91	215.44	218.06	219.8	218.88	214.35	214.33	215.77	217.1	218.7	214.28	215.05	215.73	218.88	212.83	217.95	215.26	221.77	213.54	222.82	222.15	213.26	219.83	214.7	214.34	216.75	215.2	216.5	220.48	218.35	216.06	214.26	220.03	218.63	216.14	216.29	214.59	216.77	218.53	217.47
204.25	205.06	203.83	200.47	208.66	201.25	199.88	205.11	198.66	206.71	199.66	206.42	201.44	200.58	203.46	196.78	204.89	200.9	204.98	202.25	201.88	203.24	199.19	202.51	203.77	204.03	205.57	203.97	206.2	207.56	204	204.05	204.39	200.53	208.63	199.61	201.74	205.77	204.29	197.44	203.83	202.61	205.63	205.4	201.02	203.76	203.72	200.44	202	203.44
205.19	207.75	207.94	207.71	203.59	205.49	202.75	204.7	210.03	208.97	204.29	205.74	210.34	203.71	210.82	208.35	211.01	208.24	208.39	211.41	209.31	208.03	202.88	206.01	210.82	204.88	209.9	211.49	208.53	209.61	206.65	205.49	208.99	212.69	203.78	208.91	207.69	207.24	210.1	210.86	206.89	209.51	209.34	205.75	203.88	206.04	208.65	209.92	207.9	208.83
205.85	202.11	202.19	209.52	204.54	201.82	204.39	205.3	202.71	209.63	205.44	198.89	205.47	201.95	202.53	203.4	201.92	201.7	198.57	203.4	202.75	199.97	197.52	200.76	203.95	204.04	198.5	201.23	205.74	203.55	202.58	199.95	205.4	200.53	201.58	204.01	205.7	205.02	197.98	202.51	201.64	203.34	199.37	205.34	202.88	205	198.78	200.79	205.44	205.32
201.81	203.76	202.16	202.44	204.66	204.11	206.45	205.63	201.55	204.67	204.88	202.75	204.82	202.39	201.2	201.65	205.97	200.61	206.57	208.82	199.78	206.86	202.91	207.04	203.39	202.08	200.66	203	204.72	203.9	207.46	202.31	206.68	205.7	202.5	199.76	198.56	206.3	199.9	198.78	202.42	203.3	203.71	202.95	203.23	200.92	203.08	204.81	205.21	203.57
197.71	199.2	200.11	201.53	199.55	199.6	196.09	198.2	201.73	196.22	202.57	199.77	201.51	200.07	198.57	202.67	204.65	203.15	202.15	199.18	199.26	203.43	202.7	201.32	192.68	200.34	197.8	196.03	197.78	205.25	199.93	196.94	200.24	203.41	202.3	201.69	202.03	203.44	199.94	198.69	197.99	201.87	200.33	197.82	195.86	197.54	198.21	197.26	199.82	199.91
206.03	200.92	201.78	202.5	203.79	204.81	203.35	205.52	200.18	207.57	206.61	206.1	199.37	200.64	204.99	205.52	204.73	201.36	205.22	204.57	203.59	204.79	200.16	203.13	201.4	203.32	199.52	205.47	206.63	203.56	202.87	204.21	202.15	201.63	205.26	206.09	207.9	202.85	198.73	203.08	200.55	206.48	205.96	205.26	199.92	204.9	202.37	205.05	201.24	204.43
214.22	211.14	212.31	210.72	211.92	208.87	211.83	209.95	214.27	216.39	214.05	212.7	210.49	214.59	208.05	215.45	214.79	213.48	210.01	212.19	215.01	215.28	214.35	213.36	210.96	211.57	213.26	212.9	214.18	212.71	210.93	213.68	208.47	214.69	209.98	214.06	212.5	211.54	217.81	210.6	212.18	211.94	214.74	210.68	213.7	211.44	214	209.48	215.32	208.99
205.19	204.22	205.25	211.56	210.91	203.5	209.43	207.32	208.24	209.52	212.19	205.34	210.78	212.5	208.31	206.37	209.67	211.76	207.34	202.23	209.91	211.23	208.67	208.92	207.88	208.41	211.8	210.28	209.66	203.85	209.66	211.87	207.59	210	209.19	205.11	205.17	208.71	204.22	207.81	209.86	203.79	209.26	210.66	212.53	208.62	206.16	210.52	205.8	208.72
219.28	217.18	218.3	218.15	219.79	215.32	218.13	217.65	218.69	217.1	222.04	220.73	221.02	217.87	211.91	222.21	218.47	217.06	216.89	212.98	219.11	215.1	217.53	222.26	217.3	221.65	215.37	219.19	220.18	217.95	214.85	217.91	220.15	220.51	214.79	216.01	220.23	219.6	218.13	215.48	214.62	218.34	216.75	218.08	219.5	218.88	215.42	216.47	214.22	216.44
202.33	207.23	204.09	197.96	203.36	201.46	202.41	205.07	202.93	204.69	201.51	203.98	201.76	205.5	200.38	204.43	205.28	204.38	205.86	202.77	202.58	202.78	201.77	206.67	200.04	205.83	205.56	208.33	200.33	203.48	203.15	198.84	206.76	205.62	201	203.28	202.73	200.8	206.41	202.62	205.62	204.19	206.42	207.03	205.84	199.7	202.87	207.19	199.98	202.49
210.04	205.61	211.18	203.5	208.82	207.81	211.13	206.78	208.74	207.92	212.13	210.76	210.24	207.45	206.3	211.29	212.87	211.53	208.06	211.82	208.02	209.11	204.94	206.82	208.87	207.72	207.89	210.2	213.11	205.92	212.33	212.09	215.29	211.83	207.76	211.13	210.57	207.56	208.46	208.95	210.66	212.08	208.02	214.13	208.69	208.19	212.08	211.25	206.18	210.6
201.82	199.78	202.46	199.31	198.45	195.99	201.2	202.39	201.99	199.41	195.12	197.84	200.65	200.85	200.92	199.61	204.03	192.58	200.2	195.12	202.33	197.77	204.85	197.13	197.34	193.36	198.27	197.96	201.46	198.21	197.81	202.73	198.85	196.88	197.97	197.96	201.42	199.98	203.68	197.7	203.23	199.55	200.15	196.97	202.58	196.76	200.99	195.3	198.77	198.29
205.65	206.66	208.18	212.65	204.29	209.95	211.66	206.52	212.05	208.65	205.04	208.19	213.81	210.8	209.3	211.63	207.33	211.7	208.74	208.95	206.66	206.77	206.65	208.09	208.88	204.46	210.5	210.83	207.04	207.54	210.3	207.97	211.45	203.6	214.34	206.33	206.99	207.02	208.53	209.04	212.21	208.97	207.4	207.63	203.39	209.11	207.38	211.26	210.01	208.33
210.92	211.24	213.15	214.74	211.33	211.86	215.24	214.68	217.2	212.44	208.89	211.53	211.06	210.05	209.89	213.44	213.2	209.88	209.76	218.49	213.26	217.01	205.77	213.57	213.64	209.13	208.9	212.27	214.19	210.18	214.26	210.4	211.87	207.85	212.98	212.42	211.48	210.18	214.47	209.22	211.47	212.98	208.83	216.68	214.79	211	210.23	216.11	214.77	212.89
216.71	213.46	216.74	218.14	220.2	215.13	217.02	218.78	216.46	214.37	221.45	216.47	217.55	217.66	219.24	221.55	217.63	214.42	220.08	215.21	217.18	215.68	211.85	216.8	215.17	215.24	217.01	215.34	214.8	218.77	219.27	215.77	222.91	213.47	215.81	216.43	223.68	218.69	217.92	213.16	216.97	216.2	215.08	216.63	218.81	219.9	212.81	215.76	219.27	216.43
213.01	211.79	206.71	215.26	212.48	208.09	216.82	215.47	214.47	213.36	211.8	214.46	220.64	209.27	213.33	214.25	212.55	214.89	207.81	213.71	211.05	213.13	211.06	212.94	215.13	210.9	211.96	211.31	211.46	214.82	209.69	214.01	213.68	214.14	213.7	215.72	209.93	216.12	213.22	210.37	214.1	208.51	213.35	216.49	214.2	216.88	211.79	213.94	214.38	212.92
208.82	211.18	213	213.29	210.45	208.83	209.32	205.64	212.45	211.95	207.39	208.61	207.91	202.88	207.99	204.98	207.33	208.72	206.76	205.76	210.91	209.48	206.13	206.27	211.06	210.65	208.03	205.94	206.99	206.35	204.3	207.89	209.74	211.14	208.81	208.4	206.99	213.19	204.5	207.04	209.79	205.75	208.06	208.51	207.02	205.17	206.51	208.82	206.4	205.88
200.63	197.39	198.12	197.89	196.4	197.28	198.36	199.99	202.27	200.69	197.9	203.09	201.56	198.43	197.27	201.21	197.48	194.46	199.46	197.72	203.71	204.46	201.4	202.75	197.76	205.16	199.92	198.76	196.94	199.74	202.65	201.49	197.81	201.29	199.45	195.42	197.32	199.4	198.43	202.3	202.61	198.5	199.75	199.03	200.02	202.58	198.89	201.18	200.03	198.54
206.93	208.39	203.52	203.82	201.54	209.99	202.6	208.47	210.84	206.12	206.56	201.83	206.3	209.81	205.3	207.95	209.66	202.74	204.81	207.04	205.09	206.05	208.34	204.69	206.16	207.26	207.46	207.47	198.83	207.4	205.56	203.32	206.5	207.96	206.36	209.47	202.18	204.4	204.86	206.41	205.07	208.88	208.97	208.12	207.31	206.44	208.02	206.47	207.23	205.74
206.7	207.03	212.05	206.88	210.96	207.54	207.24	214.82	209.98	208.81	208.08	206.16	205.99	208.51	207.69	209.16	207.58	204.97	203.37	207.9	207.07	206.08	204.25	211.87	204.32	207.16	211.42	208.23	208.64	208.93	208.65	208.83	206.47	203.52	202.69	209.52	202.19	211.22	208.37	207.84	203.48	210.11	206.31	207.68	208.97	208.32	211.57	207.57	209.32	210.24
211.53	210.23	211.45	208.95	204.5	212.76	203.67	208.62	215.06	211.65	212.37	209.71	208.22	209.53	204.12	204.66	210.84	208.53	208.53	208.68	209	205.88	212.53	205.28	208.64	203	209.63	210.93	205.28	209.81	205.81	207.53	204.63	209.05	209	211.1	206.61	212.12	204.66	212.01	213.39	209.61	208.78	207.95	211.61	208.54	206.63	214.13	211.75	212.53
194.91	192.81	192.15	194.84	192.78	192.86	199.25	196.52	189.98	191.86	193.71	194.62	193	196.59	192.1	195.53	193.86	192.58	197.24	194.9	189.95	191.94	193.25	191.14	193.84	195.38	196.26	197.56	191.43	198.33	192.9	197.63	195.16	198.45	194.61	198.93	194.18	193.43	191.61	190.02	199.97	193.83	192.78	195.69	194.95	198.88	194.42	195.79	192.39	193.61
208.22	204.78	201.71	207.46	209.72	211.98	207.83	201.67	206.34	209.97	207.75	204.09	205.93	209.43	210.99	208.3	205.11	209.38	210.14	207.69	212.41	210.6	211.88	210.1	208.62	213.16	204.44	207.47	205.72	214.25	201.42	207.47	207.4	208.37	208.48	209.32	207.54	208.08	208.74	214.59	210.36	210.1	205.23	210.29	205.06	211.91	208	208.45	207.91	207.85
207.41	206.03	209.28	210.13	206.04	206.73	204.9	208.02	203.39	205.89	208.01	209.3	203.61	205.29	204.59	206.58	204.27	205.7	205.93	202.39	201.77	203.85	207.44	203.7	208.98	206.66	202	203.68	207.67	204.63	204.98	210	204.61	208.12	203.25	207.18	207.16	208.03	205.74	203.57	208.08	210.28	207.58	208.25	205.69	205.9	209.78	206.37	202.56	210.21
207.26	206.55	211.19	206.82	212.21	209.82	208.33	207.26	204.8	205.4	207.58	209.85	208.53	208.05	211.46	205.69	208.92	205.52	213.45	208.51	211.2	212.77	205.38	208.92	210.22	210.94	210.97	205.92	208.94	208.85	208.59	210.71	205.44	211.92	208.03	210.09	210.16	209.26	211.4	209.99	211.12	207.77	209.19	210.69	208.68	206.89	210.54	205.98	206.82	212.38
201.02	201.45	204.36	205.44	200.78	203.31	205.58	202.07	204.13	204.36	201.4	204.13	204.85	203.57	204.23	197.73	201.44	203.22	208.95	203.59	204.18	206.33	202.74	205.66	199	199.64	202.96	206.32	205.98	202.53	203.58	203.36	203.84	202.6	209.67	200.2	201.67	206.11	202.35	205.41	204.05	202.9	197.45	208.29	206.34	204.92	204.97	210.29	199.54	205.99
210.42	213.56	210.37	204.64	207.74	214.28	209.33	206.03	208.99	212.55	204.07	207.71	208.52	206.9	210.43	211.99	208.75	209.8	208.08	208.41	208.57	206.32	209.31	211.12	206.47	212.71	209.72	203.88	208.8	209.51	210.6	209.96	202.65	209.26	207.65	210.04	206.45	208.56	204.97	212.02	207.41	208.88	208.65	208.6	211.63	210.29	212.03	208.85	206.67	208.84
207.27	207.04	202.66	202.39	203.07	204.78	208.22	203.27	202.43	204.83	204.08	203.19	201.87	204.92	206.02	203.22	208.04	205.17	202.08	201.42	200.95	207.2	200.31	207.6	203.88	206.38	202.33	204.49	202.92	205.56	202.19	202.99	205.02	204.54	204.14	202.41	201.84	205.68	206.89	202.06	202.59	202.13	201.96	205.27	204.16	205.43	203.21	203.61	198.53	202.39
212.76	218.56	217.14	216.69	217.48	219.36	216.58	215.57	217.59	216.83	217.26	220.2	218.44	219.69	216.21	218.06	218.26	218.05	214.51	216.11	215.18	212.5	216.4	216.8	215.05	212.86	215.43	216.65	215.6	219.19	219.7	211.87	218.39	213.8	219.15	218.51	217.4	219.42	213.63	215.76	218.51	214.77	218.61	216.87	214.46	217.96	221.66	210.8	216.57	215.05
205.21	201.65	206.89	198.93	206.4	201.56	204.73	203.68	204.07	206.79	200.58	207.58	203.14	205.67	209.93	205.13	201.88	206.05	203.03	206.78	199.84	207.94	206.81	200.68	201.3	209	199.68	207.57	206.41	204.78	206.13	207.41	201.89	208.31	206.17	201.97	204.26	204.28	199.73	200.56	206.73	199.34	203.59	202.79	200.54	205.51	203.9	207.47	206.72	199.83
212.84	208.01	206.15	207.7	204.56	208.32	209.1	206.31	208.41	207.11	208.67	206.26	205.84	206.05	208.71	209.05	211.23	214.56	206.91	205.16	208.79	208.77	205.37	207.94	216.04	209.73	207.71	205.54	208.72	208.78	215.2	208.35	208.88	211.09	211.38	207.04	206.5	210.44	207.42	213.04	206.35	201.62	206.08	211.47	207.3	207.44	211.59	202.93	208.81	208.77
202.3	206.5	209.22	205.41	206.69	208.19	204.08	205.8	206.85	208.75	209.16	206.88	204.55	207.96	213.51	212.27	209.18	206.33	209.11	214.79	208.35	207.16	206.86	210.51	205.81	212.12	203.62	208.82	204.65	209.34	206.96	211.24	203.58	207.56	206.5	206.21	206.23	208.1	207.39	199.82	212.43	207.69	208.31	211.26	209.47	207.54	208.02	210.66	207.7	207.55
210.71	212.37	205.79	211.79	207.4	207.48	209.46	209.46	208.9	209.8	211.45	208.54	209.74	209.63	210.14	215.17	210.15	213.3	211.82	210.62	207.03	207.59	210.81	208.23	210.16	208.09	208.49	211.23	212.38	206.38	210.14	206.75	211.48	211.44	206.75	208.26	206.76	208.51	208.52	211.35	211.13	207.31	207.84	207.68	210.44	207.19	211.9	211.04	207.4	203.42
206.22	206.58	205.65	214.36	208.49	207.29	210.7	209.5	205.75	205.08	204.31	212.09	206.34	206.77	203.78	206.77	206.57	206.95	202.12	206.35	201.87	201.98	203.02	207.76	205.02	207.51	202.13	204.64	205.58	205.96	204.88	205.19	205.58	205.22	203.78	201.02	208.42	209.61	206.27	203.64	206.88	208.56	210.4	209.22	210.9	206.7	210.35	205.29	205.33	206.2
198.34	203.12	198.07	198.41	200.09	200.48	199.48	200.9	201.51	195.73	195.04	201.13	203.65	198.02	199.27	196.84	197.28	195.81	200.45	200.52	199.34	200.82	199.43	198.85	198.84	196.38	199.09	199.37	197.29	197.89	201.14	203.79	202.92	197.24	199.07	201.74	201.1	197.02	202.36	198.96	198.06	197.62	201.77	199.36	196.81	200.24	197.02	195.4	200.42	200.45
214.98	211.64	211.47	214.27	211.34	209.15	216.04	210.48	210.86	209.8	212.11	209.26	215.69	210.09	212.99	212.39	212.01	214.56	214.49	219.92	211.69	210.47	208.88	215.1	214.75	214.16	210.47	211.37	212.55	216.3	209.54	215.11	215.91	219.22	216.06	210.66	213.14	216.21	211.96	211.43	215.36	211.54	218.16	212.77	213.28	215.68	211.9	214.02	212.86	208.61
206.02	208.15	206.62	208.66	208.93	204.56	205.26	206.92	205.93	208.77	208.69	207.43	207.82	206.41	206.74	207.74	203.71	205.31	204.26	208.64	205.94	206.75	210.19	209.74	206.02	206.08	210.28	209.32	212.77	208.01	205.62	209.61	212.28	204.22	207.07	208.5	210.06	208.51	206.5	208.34	207.09	211.26	210.93	205.41	210.18	206.4	202.94	206.31	209.67	208.55
212.24	217.22	214.72	213.1	216.39	210.79	207.82	212.12	214.76	214.22	210.74	211.91	219.84	213.91	211.12	213.71	211.05	210.68	214.43	217.85	212.61	214.51	214.19	215.75	212.33	214.04	212.54	211.98	209.09	210.5	212.08	213.21	210.9	212.18	211.58	212.96	216.67	214.85	209.27	210.46	207.02	211.54	210.48	209.91	210.79	211.39	210.61	217.85	210.54	214.52
195.34	192.36	190.01	194.82	200.24	196.39	201.09	193.72	193.75	195.13	193.14	192.59	199.96	192.28	190.35	196.73	196.33	193.09	188.16	190.63	194.11	193.54	195.23	191.54	187.91	196.97	193.43	192.56	196.07	191.55	198.83	193.34	190.81	197	193.65	195.08	191.27	191.93	190.34	188.84	194.99	193.23	195.69	192.59	195	192.07	191.7	188.96	193.62	196.76
205.16	207.2	204.34	207.17	209.54	204.6	205.89	203.92	208.93	205.21	207.32	206.41	206.15	208.38	211.6	206.06	205.69	202.55	209.1	210.07	207.99	207.32	207.34	206.23	205.27	207.57	207.36	212.33	207.05	206.42	207.49	207.65	207.98	207.03	207.75	202.83	205.49	205.94	207.83	209.79	209.13	204.56	209.26	204.37	207.15	211.23	207.72	209.07	203.98	201.89
215.72	218.7	213.86	218.86	217.6	220.9	216.01	212.14	216.26	218.51	221.55	216.67	213.51	216.92	217.44	220.04	220.53	218.53	219.5	220.69	220.84	218.63	216.51	216.62	217.39	217.3	214.47	221.46	217.6	220.55	215.21	215.35	219.07	223.56	214.05	215.16	220.91	216.39	218.79	216.42	218.91	221.56	214.46	212.18	216.84	219.08	218.22	216.34	218.77	220.49
204.79	207.64	201.78	203.41	205.27	202.46	207.99	203.18	201.76	203.06	199.61	206.47	203.14	208.11	209.27	207.38	201.65	201.45	201.77	204.32	204.7	203.87	204.59	206.07	205.38	204.93	207.2	203.84	205.81	205.68	206.21	207.29	202.78	203.58	201.56	202.48	203.77	202.57	201.58	202.69	204.68	201.93	205.8	200.94	205.87	203.82	201.8	199.82	205.4	201.78
208.75	202.7	199.09	200.08	196.91	203.95	202.16	202.45	198.07	199.69	201.37	205.52	201.53	202	206.12	202.72	202.24	200.56	206.45	200.85	204.27	206.61	202.65	202.12	204.82	202.67	205.71	204.32	203.35	205.71	204.47	197.63	202.8	203.88	199.34	202.72	201.4	201.61	200.82	204.42	202.75	201.55	200.79	202.6	205.4	204.54	204.75	201.44	198.8	199.39
216.19	216.76	214.68	217.76	220.23	221.79	217.67	218.04	217.99	214.92	217.82	217.19	217.09	219.75	219.02	218.74	218.7	212.02	218.4	216.23	216.66	219.58	216.14	218.47	217.77	220.13	220.68	217.47	216.75	221.72	214.43	216.88	217.28	217.98	212.36	216.49	213.67	215.95	219.03	212.88	218.32	210.33	216.43	217.84	215.72	214.34	216.38	215.78	219.35	216.21
206.86	212.74	208.05	206.21	208.59	210.21	205.31	209.66	209.08	210.68	209.66	205.57	202.56	213.58	210.95	210.23	207.17	208.66	210.85	211.67	209.07	206.49	208.35	203	206.7	209.57	212.52	205.76	210.52	210.6	209.73	214.52	208.96	211.26	209.46	210.32	208.92	208.78	207.43	212.27	210.54	208.34	205.77	209.92	211.74	211.62	208.05	205.21	208.16	209.74
207.65	209.41	206.41	206.39	208.11	210.98	208.61	206.5	207.43	210.36	209.24	207.22	209.35	207.81	206.42	204.53	208.28	210.75	208.03	210.84	206.76	207.44	205.89	206.36	207.57	211.67	209.51	208.03	205.74	207.03	210.67	207.5	209.8	209.06	207.52	206.19	208.03	205.07	208.46	208.5	214.42	204.29	209.7	209.99	207.68	212.73	208.79	207.56	210.6	210.3
199.02	201.83	197.09	204.02	200.53	199.91	199.61	198.44	200.11	199.46	194.28	197.28	195.27	199.33	202.81	197.09	198.85	202.3	198.67	204.73	197.58	198.78	198.63	202.06	200.2	204.83	197.69	197.46	199.15	199.29	200.24	199.03	196.5	196.05	200.98	203.47	201.11	195.42	200.43	199.87	195.58	202.79	199.81	197.69	202.08	199.77	196.27	198.76	199.33	200.94
204.61	209.06	209.49	212.69	208.99	205.84	205.59	211.47	208.78	203.19	207.3	206.74	207.7	208.61	207.6	207.2	208.12	205.35	205.71	207.08	206.28	205.62	205.36	210.96	206.96	208.69	209.02	213.95	204.61	205.77	206.89	212.24	204.92	206.39	213.04	211.83	206.82	205.49	211.55	208.27	209.16	206.89	209.54	207.12	207.29	211.98	203.26	209.07	212.34	211.91
217.38	220.74	216.3	216.42	221.23	213.06	216.97	213.72	212.56	211.98	219.52	214.79	217.63	218.26	217.24	217.01	218.15	216.49	218.98	218.07	216.9	215.58	216.83	222	218.31	215.53	214.98	217.02	214.67	218	219.05	214.62	215.42	217.15	223.49	213.97	214.7	221.05	216.26	214.89	214.85	218.66	218.02	220.9	215.83	220.31	219.12	219.13	220.33	220.07
200.9	211.8	206.27	205.36	204.51	205.17	207.71	203.69	196.1	208.99	205.59	201.68	197.63	206.68	201.9	204.38	202.34	205.96	204.07	207.15	202.62	204.4	200.3	204.52	202.1	196.58	203.24	204.52	201.69	203.22	208.26	206.85	203.91	204.81	205.31	200.71	204.01	206.61	203.36	201.11	198.84	207.36	204.85	203.33	204.63	203.59	201.86	199.39	203.6	204.09
207.65	211.36	212.86	213.9	212.05	210.51	214.77	211.81	208.88	211.1	213.13	211.27	212.04	209.78	211.57	209.97	206.58	209.95	209.54	215.24	212.35	213.33	212.12	211.59	216.74	215.59	210.54	212.08	214.04	206.07	209.65	212.82	213.73	214.05	212.98	210.53	209.07	212.59	213.82	212.87	214.92	213.07	212.7	211.07	208.57	216.34	208.39	214.86	210.06	208.85
203.02	204.47	202.07	206.59	200.66	206.71	204.59	205.89	202.67	205.68	205.41	208.95	205.92	207.43	202.17	205.08	203.49	203.74	210.07	208.38	200.04	206	202.79	203.28	204.66	200.51	205.44	208.43	205.85	208.15	205.94	206.62	204.01	201.45	204.35	206.05	208.29	204.09	202.81	210.31	204.16	205.44	206.04	205.31	200.18	204.87	200.88	199.05	202.14	203.9
210.41	203.09	209.74	210.45	208.07	214.1	213.59	210.3	210.8	204.55	210.41	208.92	212.09	204.94	207.97	208.98	210.88	209.82	205.63	210.02	210.09	213.34	210.18	206.79	207.26	210.09	214.76	210.05	207.67	204.98	209.89	209.8	210.79	209.26	211.32	206.92	208.61	209.69	206.17	209.18	211.99	206.34	211.56	213.87	210.4	212.06	211.03	208.43	214.08	211.47
210.51	215.74	215.75	213.01	209.75	218.7	213.61	209.78	209.77	208.78	212.67	211.8	207.41	213.92	211.5	209.62	210.96	210.19	213.83	205.99	212.17	212.78	211.08	214.95	213.16	209.99	210.4	207.5	215.04	209.58	209.84	213.84	207.61	210.95	213.43	212.11	215.65	209.55	217.44	213.9	209.55	211.41	218.33	209.8	211.21	212.72	205.28	217	213.24	213.92
195.35	198.96	203.3	201.66	202.07	198.33	201.91	202.28	198.26	198.41	195.97	199.98	194.72	199.98	197.59	197.81	197.3	196.06	197.06	204.28	195.2	196.77	195.78	198.29	198.12	201.07	199.71	194.39	200.54	195.88	194.97	198.62	197.13	198.96	202.34	197.7	198.84	198.6	195.61	197.43	197.71	190.9	196.63	202.07	198.32	197.54	195.44	195.43	196.99	197.29
213.1	214.82	211.15	211.22	211.16	216.02	211.96	215.12	206.22	215.14	212.98	215.21	211.63	213.89	217.49	215.14	207.21	212.81	210.06	214.34	211.47	217.24	208.99	210.73	216.3	216.31	212.12	218.2	212.19	217.29	209.14	211.13	213.16	209.51	212.03	211.82	212.83	212.05	211.53	216.03	213.09	216.58	210.81	207.75	213.44	217.57	213.93	209.58	211.25	210.45
210.51	212.88	213.29	210.95	218.45	216.52	210.92	213.17	212.43	215.45	215.24	207.64	211.58	210.16	216.36	212.97	209.48	213.34	210.85	215.44	211.06	212.88	215.55	208.86	216.46	208.86	214.74	212.56	213.86	214.6	212.08	210.96	215.29	214.32	210.12	215.93	207.52	213.45	214.21	215.65	214.79	211.22	212.21	212.56	211.2	210.99	207.43	208.65	206.25	212.81
206.72	213.25	210.31	208.44	208.71	213.06	214.95	215.15	210.62	213.02	209.02	207.8	211.16	210.12	209.45	211.38	210.55	209.2	210.58	211.87	212.53	208.3	205.98	211.87	209.3	209.62	207.76	207.53	211.93	211.4	213.25	210.58	209.17	212.92	207.45	208.84	207.92	212.8	213	211.26	210.97	210.52	213.39	212.04	214.37	209.14	214.17	210.75	211.7	216.32
217.48	212.62	220.05	216.44	217.64	222.38	215.79	216.52	217.51	217.71	214.3	220.6	217.74	217.22	217.29	216.03	217.83	213.04	212.75	220.53	216.23	215.22	215.98	218.72	211.51	213.29	220.42	217.83	212.22	216.56	219.23	214.65	218.32	219.17	218.39	219.86	215.01	217.35	218.24	217.76	211.52	215.58	212.95	215.86	221.21	215.44	213.51	217.6	215.63	216.55
204.78	210.28	213.23	208.76	204.9	208.84	207.44	203.23	203.2	204.49	207.41	208.73	202.95	202.88	214.24	206.56	202.66	203.53	209.98	207.89	206.36	206.74	204.61	205.26	208.84	208.16	208.16	205.96	207.39	204.39	210.81	207.88	204.83	205.48	203.62	206.34	206.57	203.73	204.66	208.81	205.2	207.55	205.13	207.06	205.5	208.68	204.23	204.54	206.85	208.12
202.68	205.79	199.36	194.45	202.21	203.97	202.05	201.37	203.18	200.89	198.32	202.66	202.49	204	201.49	197.78	197.93	197.03	202.92	197.83	203.14	202.08	200.02	200.63	198.89	195.66	198.51	202.5	199.67	196.56	199.39	198.49	206.06	199.27	199.28	201.29	204.47	202.44	199.15	206.19	197.84	204.09	197.98	200.19	202.12	198.23	201.65	205.26	200.66	196.37
197.97	204.63	199.04	205.31	201.67	195.75	199.14	198.04	203.83	201.78	200.08	198.72	200.04	199.22	198.25	202.39	200.58	200	202.23	197.45	197.84	205.43	198.34	199.57	201.87	201.52	199.16	200.13	200.15	202.75	199.75	202.35	198.75	203.89	202.24	203.65	201.14	201.82	201.27	197.76	201	202.44	198.26	203.17	198.43	198.22	202.87	199.97	201.91	203.08
222.36	212.79	218.72	217.86	214.99	220.06	215.78	216.71	215.73	217.41	216.59	215.1	215.99	215.06	215.31	215.94	216.08	214.95	216.55	219.04	217.49	210.96	216.71	216.68	218.92	218.27	216.19	217.22	217.47	220.37	218.7	218.85	214.52	215.16	218.09	212.72	217.87	221.18	220.14	217.99	219.61	218.1	220.14	216.78	211.57	221.8	218.49	220.36	217.78	217.86
200.28	201.28	204.23	203.01	201.01	195.57	202.09	196.63	201.81	203.13	202.42	200.25	195.56	202.37	199.46	198.04	201.7	201.76	198.6	205.61	199.63	197.12	206.44	201.83	198.74	199.53	200.55	201.14	198.5	201.2	197.24	201.46	203.97	201.8	199.35	198.09	205.06	199.55	200.83	199.88	198.57	203.98	205.24	198.22	197.44	200.52	196.44	202.83	198.86	197.43
208.35	205.67	208.18	213.83	204.52	210.19	212.01	209.82	209.83	212.16	205.15	212.48	211.2	207.91	213.46	206.17	209.94	210.73	209.64	209.79	212.09	202.41	206.3	208.2	210.33	215.32	203.7	209.64	205.34	210.51	207.22	211	203.37	204.42	207.31	206.36	207.74	209.07	210.99	203.33	211.52	211.28	209.97	206.7	212.43	209.15	209.06	206.94	212.05	207.71
201.79	201.86	199.71	201.43	202.8	202.22	199.59	202.84	203.88	204.68	202.17	197.07	200.53	203.5	201.89	202.66	199.65	198.33	202.28	202.16	197.08	202.42	202.37	202.43	206.91	203.44	200.87	204.64	203.24	201.16	201.69	199.5	203.33	199.47	205.48	199.43	199.9	201.93	196.62	200.19	198.22	199.41	198.64	201.93	199.47	202.44	201.49	198.37	198.74	199.47
200.68	202.44	210.69	205.36	204.45	205.07	203.52	199.36	203.74	203.2	203.43	202.93	209.93	207.64	201	208.78	210.5	204.49	202.5	204.25	202.52	203.98	202.88	207.76	202.68	204.66	201.47	203.22	204.86	205.44	207.5	202.39	207.36	206.17	207.23	202.61	204.08	203.4	203.4	202.93	201.28	203.18	202.53	198.87	208.12	206.37	201.67	203.42	201.24	204.68
222.76	217.16	210.26	219.8	216.88	214.24	217.84	219.1	217.99	212.98	216.08	216.98	217.39	219.7	217.65	216.7	215.42	215.35	218.42	217.29	220.87	217.27	218.46	218.6	217.94	218.61	213.87	225.71	215.58	211.94	214.73	216.07	219.33	217.81	217.74	217.93	216.15	214.2	218.72	216.74	213.98	218.39	218.94	215.31	217.01	217.96	216.27	214.37	218.8	216.11
199.48	201.28	197.9	200.14	200.47	201.82	201.99	203.33	204.09	201.95	203.72	201.92	204.25	199.5	200.4	205.83	196.13	202.21	203.35	203.44	198.85	201.15	203.5	201.79	202.95	199.28	202.21	199.92	199.51	201.08	202.68	201.57	201.63	203.45	205.31	200.25	198.46	198.6	202.69	203.93	203.51	199.49	201.67	200.4	202.49	201.99	202.35	203.2	199.57	199.82
198.19	198.97	196.36	200.82	198.28	200.09	199.1	199.84	197.64	200.38	198.83	200.51	199.62	201.29	200.47	199.51	201.75	202.14	199.33	199.28	202.59	197.56	198.55	199.95	202.95	193.18	202.87	203.4	197.88	193.67	197.76	199.95	197.42	205.54	195.95	199.09	193.03	200.83	197.17	202.62	194.97	200.86	198.94	200.24	201.85	199.73	200.91	203.14	202.93	199.69
221.04	217.34	216.99	218.74	219.34	218.02	226.77	218.6	220.36	221.26	216	216.86	220.17	218.19	218.56	218.89	219.18	219.5	216.55	217.55	214.96	223.58	217.21	214.09	213.39	219.34	219.45	219.75	217.87	216.67	215.34	218.81	214.12	222.02	220.34	214.67	221.79	216.53	221.59	217.25	221.41	221.92	218.6	218.14	218.23	214.82	217.4	210.62	221.98	217.45
203.07	201.95	205.56	199.75	209.18	201.11	203.83	203.02	209.79	203.17	204.24	204.5	207.09	206.28	205.05	207.1	208.22	201	205.58	200.04	204.81	204.9	204.05	202.56	205.16	205.2	197.31	206.13	206.41	204.23	205.19	204.22	203.73	199.83	203.89	207.85	205.78	204.61	202.2	205.42	201.44	201.12	208.09	200.8	201.27	204.49	206.55	202.19	199.89	200.32
211.75	211.35	216.17	214.56	216.49	215.1	215.14	209.13	210.64	209.96	211.46	211.33	211.69	211.97	210.51	213.43	211.71	214.44	207.04	207.83	217.07	211.78	212.86	212.72	216.19	209.75	213.54	213.76	215.56	212.75	211.28	212.83	209.06	211.92	214	212.05	211.4	211.24	215.67	207.59	214.41	211.14	210.73	212.49	211.34	215.87	210.81	211.4	216.72	211.28
211.3	209.27	208.55	211.87	211.3	210.04	207.8	209.62	213.68	203.95	209.57	207.9	211.22	209.03	212.26	206.47	208.56	208.61	209.26	205.26	207.91	213.03	212	209.31	205.52	211.9	211.34	209.81	212.93	210.3	208.03	209.59	205.17	211.84	209.39	207.56	215.33	208.34	208.47	213.85	210.63	207.57	208.47	211.95	211.4	210.27	208.83	210.82	206.95	206.51
208.29	210.2	211.85	206.66	210.02	209.04	213.81	212.97	208.13	211.16	211.33	213.12	210.64	214.48	207.53	207.66	209.72	210.12	206.22	208.24	207.45	211.27	210.53	208.23	214.16	211.3	207.57	210.26	209.32	207.77	204.66	207.53	208.17	206.17	204.49	213.07	210.96	208.71	207.91	211.14	202.91	207.72	210.81	208.71	204.13	204.99	207.61	210.48	212.56	209.2
212.72	212.62	213.89	210.95	214.22	212.36	211.93	214.57	209.53	211.97	208.68	211.44	210.94	209.98	211.85	209.66	214.9	212.89	209.76	213.08	208.44	209.39	211.45	211.25	213.15	214.5	208.94	208.49	208.11	215.97	215.95	211.62	213.3	209.33	212.08	212.96	215.14	212.94	213.44	215.72	209.63	212.81	209.35	213.81	209.35	212.31	208.23	209.82	215.1	218.12
202.02	206.36	199.46	199.66	204.69	207.9	204.41	204.92	204.1	206.02	204.14	207.16	203.5	205.15	207.85	204.48	201.49	205.72	203.83	199.23	205.58	203.96	208.09	205.8	204.5	208.4	203.12	206.69	202.17	203.34	200.51	204.32	200.07	203.08	203.81	205.15	206.78	205.21	209.26	204.27	202.17	208.68	203.13	207.89	203.47	205.08	206.26	203.54	205.14	201.05
213.6	215.92	210.56	211	214.08	209.18	210.02	209.04	212.91	213.55	211.84	210.86	212.01	213.95	210.4	208.49	211.81	212.74	214.48	211.93	211.41	210.13	210.49	213.14	215.51	212.57	209.02	214.5	213.1	213.81	212.66	215.38	213.98	214.95	213.55	213.76	209.52	209.44	214.59	207.88	211.48	213.48	210.99	211.84	213.54	207.54	208	213.58	216.98	212.94
212.21	207.6	207.68	209.41	208.59	209.86	209.27	206.06	204.41	209.15	211.8	210.54	207.61	205.34	211.9	207.73	209.02	210.08	210.74	208.49	209.22	202.14	207.95	206.58	209.82	202.66	212.71	207.7	214.05	207.1	209.67	210.72	209.11	208.82	208.69	205.76	214.54	209.75	202.34	204.46	205.08	211.36	209.82	214.5	208.78	206.06	208.24	215.77	210.07	205.83
216.3	216.68	217.63	218.72	216.82	214.8	219.67	212.93	220.73	213.62	217.7	214.68	218.81	215.82	220.72	221.42	217.2	215.4	218.69	214.74	216.47	214.5	220.98	218.62	214.84	210.69	215.87	218.25	214.88	213.34	217.99	215.22	219.54	218.26	216.15	216.52	216.75	217.31	212.25	216.7	213.65	217.34	214.64	217.23	220.3	217.86	216.53	216.48	215.46	216.46
206.6	200.11	203.81	198.42	201.38	200.97	199.47	195.38	197.74	199.44	198.06	202.54	198.07	197.15	201.52	201.61	197.76	200.92	203.43	202.53	199.56	200.7	203.01	197.74	199.21	198.81	201.76	202.47	200.33	202.24	196.87	200.04	201.36	199.91	197.17	200.38	200.65	201.99	200.29	201.31	199.73	204.7	201.63	201.49	197.2	203	201.38	198.69	201.63	200.78
204.23	208.22	211.86	208.95	207.79	204.99	210.65	203.21	208.42	207.06	205.99	209.52	202.82	207.34	204.15	207.18	207.95	209.14	206.79	206.65	210.81	207.25	206.46	203.92	205.94	207.73	206.73	207.29	205.01	203.31	209.78	206.26	207.35	206.9	205.78	208.98	205.03	205.18	210.73	208.35	209.16	207.62	208.25	204.71	206.51	207.03	205.81	207.46	206.79	205.27
207.68	210.9	210.33	207.21	205.29	205.56	208.9	205.28	207.74	206.15	207.33	210.43	209.81	207.74	208.03	207.56	211.3	206.46	206.3	208.37	206.69	204.16	209.64	202.08	212.04	205.95	206.04	209.15	206.29	208.33	205.04	205.47	205.55	206.75	203.73	208.12	204.2	202.17	206.91	204.95	205.66	204.03	206.16	205.93	207.2	210.94	205.72	208.82	212.36	206.16
215.06	214.97	216.24	221.19	217.66	214.43	216.31	217.52	218.8	218.87	218.42	216.22	214.76	215.15	218.49	213.84	216.53	214.95	216.23	222.18	220.93	214.43	218.16	219.15	218.14	217.66	217.53	219.43	216.85	219.72	216.71	215.03	215.19	218.48	216.03	217.91	221.29	223.29	215.51	214.65	218.3	214.51	215.39	211.12	215.67	216.41	214.4	217.07	216.29	219.66
206.74	204.93	204.24	205.96	211.54	209.01	206.92	211.02	206.54	205.11	211.87	208.18	209.46	204.64	209.77	209.3	211.11	207.13	208.07	208.33	208.11	207.72	204.41	209.3	210.47	204.36	206.37	211.65	207.81	213.43	204.49	206.35	207.08	207.73	204.49	205.86	205.44	209.46	212.67	204.37	207.81	209.05	210.3	204.51	205.12	209.03	205.38	207.83	210.21	208.42
204.95	205.58	206.6	202.91	207.86	204.81	205.33	207.17	201.81	200.39	202.92	202.59	204.28	200.23	203.23	203.6	205.57	201.97	204.76	205.48	201.63	205.63	206.23	204.25	211.65	200.47	201.66	206.02	206.27	203.48	206.6	203.57	206.53	206.99	207.13	206.7	204.16	205.3	204.68	207.31	202.54	205.51	206.58	207.41	208.01	205.42	205.37	205.28	202.83	203.87
210.97	214.81	208.87	209.59	216.55	215.16	211.12	212.82	214.25	212.24	214.55	214.88	209.12	208.9	214.38	214.14	212	216.2	210.1	209.99	215.35	214.31	212.77	209.38	212.49	214.3	214.3	213.11	210.63	210.75	215.99	217.83	207.68	211.49	212.87	213.11	213.95	212.5	213.34	210.41	212.02	212.53	216.46	216.24	210.71	211.74	211.55	216.32	211.5	217.29
207.28	208.01	209.78	204.07	209.36	211.39	207.33	207.16	207.61	205.8	206.68	211.17	207.67	206.3	208.12	209.12	210.36	210.67	208.43	208.01	208.56	202.14	205.85	201.24	204.43	208.04	212.94	205.28	205.25	201.44	209.64	206.47	206.8	209.16	212.68	205.64	208.16	209.9	209.28	211.92	205.47	207.94	212.11	213.99	201.68	207.69	212.69	208.2	212.66	206.06
208	203.69	204.29	198.95	206.09	202.85	207.52	202.93	202	207.32	208.51	208.82	206.25	205.07	209.71	197.3	201.75	203.55	206.1	206.2	203.97	200.51	200.61	202.39	201.79	201.83	206.49	205.1	201.29	209.59	208.16	204.49	205.41	205.09	202.22	205.55	204.29	201.45	205.28	205.4	208.13	202.34	202.83	207.15	206.83	200.97	199.83	198.65	200.94	199.99
211.43	209.97	210.07	210.93	210.33	213.08	206.38	210.69	207.22	205.84	205.52	209.77	211.21	211.25	213.43	212.07	205.94	209.62	207.68	212.87	208.02	213.09	206.63	208.69	210.05	208.38	206.02	210.13	209.37	208.99	209.34	209.61	209.64	209.18	209.69	211.62	210.18	212.46	211.15	208.59	206.79	207.59	208.29	211.35	208.52	208.16	210.79	209.3	206.91	211.46
201.71	199.28	204.67	196.05	203.44	200.49	203.52	200.18	199.01	202.81	195.08	195.88	196.95	200.48	201.22	198.25	197.81	202.37	199.93	201.51	196.7	203.42	199.03	199.13	201.53	202.73	200.3	199.72	201.14	198.98	202.9	200.74	201.24	203.78	197.03	204.36	200.53	199.57	202.08	202.65	198.15	197.82	200.24	200.99	201.92	202.39	201.64	200.95	200.14	200.62
205.51	200.82	205.07	199.58	204.64	207.24	204.01	201.8	204.06	198.4	210.31	202.85	199.04	203.85	204.84	196.01	201.98	202.12	204.77	202.95	201.1	203.2	204.91	206.39	202.69	202.72	200.6	203.61	201.65	196.08	202.64	203.97	202.32	205.35	204.83	202.52	202.25	201.99	198.36	201.62	200.61	204.06	202.34	206.75	199.61	203.99	201.71	200.98	205.04	201.02
205.07	208.94	207.82	203.84	203.7	205.85	205.83	202.9	207.2	209.55	209.44	211.39	210.16	206.76	209.08	210.16	210.04	206.81	207.02	210.79	212.86	207.18	207.21	206.83	210.2	209.74	204.28	204.24	211.49	208.11	208.05	203.22	205.51	203.23	210.06	210.11	208.44	208.58	207.84	203.56	203.25	202.01	204.7	208.15	208.82	208.61	213.09	211.96	209.07	208.9
207.93	210.44	209.87	205.15	207.47	209.57	204.86	205.15	209.82	207.93	208.8	206.44	207	207.05	206.9	206.7	210.76	207.49	206.85	203.54	207.08	201.69	208.59	208.03	207.37	206.41	206.73	206.15	208.5	204.57	206.79	206.04	210.09	202.87	207.76	208.41	205.87	209.11	203.92	206.68	208.44	207.46	204.09	203.74	210.18	210.2	202.65	203.09	205.74	204.23
204.35	201.23	199.37	198.53	200.29	198.33	205.24	195.99	201.62	204.2	199.45	200.85	200.46	195.89	202.52	199.78	197.18	197.88	201.69	203.08	198.61	199.91	199.88	202.36	200.49	200.74	203.13	201.51	195.68	201.23	202.33	199.22	203.31	199.68	201.36	203.01	202.55	200.11	201.01	198.11	204.62	196.94	199.46	198.28	199.65	203.71	200.52	199.77	197.35	201.4
209.25	205.26	208.35	207.94	207.19	208.96	207.87	211.47	206.34	206.24	206.59	205.51	210.13	211.85	207.34	202.59	208.04	208.64	209.91	203.86	207.75	207.05	204.4	205.6	204.84	205.32	206.42	206.6	210.14	204.51	209.84	206.64	210.82	208.42	206.75	207.02	208.38	205.17	207.81	209.74	209.49	210.17	208.54	209.38	207.35	204.79	205.75	209.99	209.45	209.58
199.28	200.89	202.6	200.87	203.6	200.94	199.95	199.35	196.52	202.14	194.75	204.11	199.1	204.11	200.78	201.71	200.38	201.33	199.13	195.22	200.82	200.6	195.99	203.4	199.02	201.49	196.66	203.15	197.83	201	200.71	200.46	206.45	202.39	201.21	201.03	198.39	201.34	206.93	203.68	198.57	202.13	197.68	202.79	206.29	196.71	203.25	200.18	204.53	200.12
209.97	215.03	207.15	208.73	208.75	213.79	214.08	215.84	211.87	211.87	206.71	211.95	213.09	211.87	214.9	215.36	211.97	211.05	207.64	210.05	210.59	211.2	213.4	206.59	209.89	213.37	210.94	214.21	205.91	214.57	216.68	212.87	212.42	211.6	211.21	213.9	216.79	206.63	212.3	207.42	214.19	209.64	213.89	212.79	209.83	212.26	212.59	214.27	217.85	210.54
215.65	217.58	218.9	217.46	215.37	222.42	215.81	213.5	218.14	216.09	221	213.73	216.65	218.87	218.08	218.94	218.3	216.57	214.57	216.35	215.08	218.54	216.83	218	215.71	219.04	218.12	216.34	221.11	217.45	218.21	218.43	217.63	218.08	214.35	214.61	219.71	221.33	215.44	220.28	215.74	218.45	216.73	216.58	215.65	221.9	218.37	216.94	219.36	217.61
212.27	208.09	208.36	205.08	207.88	210.4	204.53	203.83	209.66	204.39	208	204.61	211.71	209.09	207.87	211	206.82	211.22	212.48	201.48	208.94	213.08	211.69	208.43	207.51	210.66	204.1	207.42	212.49	206.61	209.73	212.5	210.38	207.9	209.92	207.63	210.62	209.97	206.51	212.81	211.41	211.22	209.36	208.36	211.47	208.89	210.54	208.69	206.79	210.22
213.76	211.35	216.08	213.27	210.69	210.07	210.66	212.66	211.09	207.79	213.39	210.22	215.47	212.65	207.97	211.92	209.27	212.64	212.31	210.55	208.85	210.02	209.02	212.46	211.56	213.39	213.14	212.23	212.99	212.97	213.69	210.38	211.65	212.04	208.67	212.18	214.72	213.91	208.91	207.26	213.61	209.11	209.92	210.38	208.79	213.16	210.09	208.43	215.45	208.63
203.91	209.09	212.66	207.93	207.73	208.48	209.97	209.78	207.81	206.97	208.26	203.53	202.49	204.89	205.06	206.22	207.11	206.77	206.13	212.75	210.75	211.34	207	213.07	210.14	207.85	206.65	211.9	209.53	208.6	209.94	210.97	207.74	202.99	210.09	205.39	210.12	208.83	211.19	204.72	209.88	208.83	210.69	208.53	206.9	209.46	205.78	206.66	213.31	204.53
209.3	209.42	206.72	208.1	207.64	203.81	211.89	206.58	209.32	208.9	206.11	205.15	204.17	204.1	205.43	205.99	208.85	212.68	208.57	209.01	204.22	207.88	214.31	209.62	208.18	207.34	211.92	208.99	208.97	208.59	209.21	203.26	208.11	211.54	206.89	208.9	210.55	207.64	209.11	213.43	213.83	209.66	206.52	210.73	206.66	209.84	207.93	206.92	209.4	209.18
216.3	214.42	215.33	212.44	215.27	211.62	212.04	213.12	215.9	213.62	211.2	213.69	211.93	212.38	212.51	212.69	216.93	216.79	209.94	213.11	215.72	209.7	215.27	212.31	210.87	215.09	216.2	215.8	214.78	214.89	215.83	212.4	213.53	211.35	213.85	211.8	215.78	213.8	211.03	216.89	216.46	215.36	214.61	215.9	210.44	211.86	213.46	215	211.67	215.69
211.99	213.69	221.54	209.4	212.57	211.56	209.51	210.66	212.04	212.55	213.54	214.7	215.41	215.65	214.12	212.74	215.86	210.85	212.78	210.6	211.76	213.69	213.27	209.23	216.41	208.46	209.62	210.72	209.5	213.86	213.92	213.71	212.08	213.52	215.99	212.3	212.4	213.25	212.07	211.17	217.08	216.88	210.56	216.14	211.66	212.67	212.13	211.86	209.55	212.33
216.78	211.34	216.17	223.31	219.34	218.45	214.41	214.68	214.03	219.59	214.35	220.05	217.62	212.78	218.17	216.3	216.08	217.87	220.65	216.06	216.86	218.2	217.03	214.22	213.45	213.76	218.41	217.49	217.6	218.05	212.78	215.47	217.23	215.76	213.13	212.85	219.2	219.95	216.47	217.1	217.84	216.14	211.95	216.32	216.33	220.42	217.94	217.21	224.74	218.36
193.33	194.04	194.37	199.93	196.79	196.62	192.28	195.32	192.34	195.61	196.89	192.43	190.68	191.03	200.75	192.24	193.9	195.92	194.17	192.69	196.99	193.3	193.92	194.15	196.54	196.44	195.34	195	192.96	196.02	196.96	196.75	194.23	191	193.98	192.64	195.83	195.66	194.28	195.96	189.5	190.63	193.63	194.55	196.92	196.73	197.17	195.25	198.16	191.7
199.83	201.46	204.4	198.97	204.06	199.45	199.43	199.93	200.89	200.6	197.88	198.21	201.35	206.4	202.68	200.66	197.82	196.77	193.86	200.76	200.04	201.52	205.16	199.15	201.14	202.48	197.5	199.77	196.35	201.69	198.93	199.18	201.26	199.66	200.66	197.93	203.66	200.37	194.41	201.91	206.66	200.91	197.56	200.38	201.12	201.95	202.93	199.12	200.81	199.46
193.27	197.5	192.44	194	189.41	197.65	195.63	192.37	193.48	195.5	196.81	191.74	194.64	190.1	192.05	192.35	191.25	197.07	190.31	191.49	192.81	197.82	195.85	194.36	193.73	196.31	193.91	197	194.05	195.96	193.17	195.89	197.26	193.42	191.85	192	200.34	200	192.21	192.39	192.38	194.48	194.1	193.84	194.85	195.63	192.69	196.52	192.57	196.92
217.84	219.34	218.65	220.19	223.38	215.81	219.4	219.48	220.53	216.81	220.7	217.8	217.21	215.53	217.58	219.6	215.72	215.67	214.58	218.76	217.54	217.75	216.95	218.05	218.88	219	218.54	220.95	218.77	215.38	216.02	212.72	215.2	216.21	214.29	217.27	216.18	214.88	215.36	218.77	219.13	215.69	219.72	220.74	218.04	218.97	214.54	214.62	212.53	220.81
196.89	194.56	199.16	198.67	199.88	199.71	200.32	202.96	200.5	198.44	196.24	203.18	196.04	201.12	200.61	197.98	199.08	201.5	195.62	199.96	196.67	199.71	198.02	196.6	201.21	196.02	202.6	201.61	202.01	199.61	196.98	198.01	196.92	204.49	196.95	201.93	198.7	202.11	198.24	201.91	199.16	199.1	196.77	198.89	199.86	200.48	198.33	199.27	200.72	197.33
217.13	217.53	218.27	216.57	223.6	216.63	221.41	215.25	219.63	213	216.66	220.96	213.49	212.16	219.86	220.2	218.03	219.67	215.78	221.03	217.51	217.25	214.28	222.31	216.61	219.29	212.66	218.23	220.11	218.58	218.83	215.49	219.75	219.13	218.13	218.49	219.6	216.66	218.18	221.24	215.01	214.2	218.27	218.91	215.77	219.32	212.34	217.8	219.22	220.32
210.06	210.39	206.9	216.72	210.43	210.44	212.75	213.65	216.46	208.39	211.07	210.74	211.7	209.64	211.82	214.56	209.33	211.46	204.27	213.53	210.54	211.61	211.82	211.75	211.46	214.83	211.39	216.73	213.35	209.04	210.46	209.42	211.68	208.43	212.9	211.45	210.24	211.57	211.95	210.58	211.87	214.99	212.53	210.71	210.52	212.62	211.99	214.59	211.48	212.46
196.43	196.61	204.15	202.47	202.36	196.74	200.31	199.55	197.74	194.03	200.54	199.86	203.67	203.75	203.77	199.23	195.77	202.22	197.87	196.13	206.07	202.89	201.24	198.24	195.17	198.64	195.91	197.93	201.37	200.85	199.63	202.73	204.9	195.69	197.99	201.76	198.72	202.07	203.42	202.82	200.33	200.99	198.01	202.39	196.68	202.13	201.5	196.09	206.16	197.02
197.82	196.48	195.76	207.81	199.51	200.69	198.27	199.53	200.12	199.73	197.45	195.82	196.04	201.3	193.72	194.14	199.17	193.78	196.1	198.6	198.47	197.31	194.09	200.33	198.85	199.95	200.64	195.14	197.34	194.35	198.03	194.68	199.69	197.41	196.43	199.15	200.7	197.13	200.99	201.01	198.47	197.5	199.27	199.75	199.02	200.68	196.7	197.08	200.71	198.74
208.12	204.1	212.11	206.91	209.96	210.12	215.31	212.12	208.9	203.11	211.39	207.38	209.7	212.22	209.84	206.85	216.01	203.59	209.69	209.51	210.62	208.44	213.48	206.68	210.25	209.55	206.79	207.11	214.78	210.58	207.66	214.7	207.22	213.14	212.32	210.15	207.84	209.21	210.53	211.02	212.21	207.8	203.48	208.84	208.99	208.91	214.13	207.95	204.71	205.91
205.91	210.2	208.65	208.18	206.18	204.56	207.68	205.76	206.07	203.2	204.97	207.16	207.02	201.8	206.52	205.42	203.56	207.14	204.6	201.48	207.85	206.86	207.25	205.29	205.88	205.75	208.62	206.08	201.28	207.04	204.49	202.2	203.12	206.78	203.63	206.85	204.61	204.19	206.19	203.76	206.97	209.29	204.49	204.38	199.92	202.51	205.45	205.8	205.66	208.59
210.99	209.09	205.73	211.12	209.93	207.6	210.04	208.37	207.58	210.81	207.57	209.24	212.78	210.93	213.53	210.33	209.31	209.35	210.57	208.86	205.15	204.07	203.92	209.48	209.01	209.54	205.26	210.27	208.53	205.45	205.17	215.58	208.76	206.55	205.92	208.02	210.12	212.23	211.76	207.33	206.96	210.83	207.47	207.39	207.93	206.45	213.56	212.81	209.25	213.06
209.34	210.83	210.4	208.01	206.2	213.53	208.19	207.4	209.47	205.97	207.13	206.35	205.94	204.26	207.24	205.85	207.33	206.6	212.27	209.54	211.99	211.44	207.36	201.1	215.23	205.81	209.19	208.4	209.16	210	209.26	207.12	209.18	209.17	209.65	211.59	211.49	210.59	203.96	211.01	204.33	210.7	207.8	208.5	208.07	207.18	209.63	207.39	210.49	213.21
196.28	195.55	195	196.14	195.69	192.92	190.49	193.42	196.39	192.45	195.47	197.04	191.99	194.07	190.54	193.12	195.82	194.82	193.5	191.01	190.98	194.64	192.04	197.43	191.62	195.56	192.38	194.02	195.92	191.71	190.42	195.87	196.61	196.34	190.18	196.76	192.25	195.49	194.62	197.79	193.51	192.91	193.55	197.87	195.05	196.04	195.69	195.62	197.39	195.87
[truncated: 350 more rows]
[truncated: 150 more columns]
