# Supplementary material for: Genetic dissection of main and epistatic effects of QTL based on augmented triple test cross design
Source: PLoS One. 2017 Dec 14;12(12):e0189054. doi: 10.1371/journal.pone.0189054 (PMC5730204; doi:10.1371/journal.pone.0189054)
Supplement: S6 Supporting Information — (ZIP) [file pone.0189054.s006.zip › z1_1500_0.2_5.csv]

198.55	197.38	199.93	200.04	202.2	199.81	197.83	197.81	192.76	197	203.38	194.58	195.95	202.01	196.65	203.14	201.37	197.34	198.69	197.97	201.7	191	200.84	200.15	193.76	195.93	200.74	204.71	199.3	198.49	198.57	201.67	196.8	201.54	195.08	197.55	195.94	199.87	194.7	196.42	197.98	200.66	198.85	200.1	197.31	194.2	194.84	201.87	204.14	199.28
202.29	208.01	208.96	206.81	211.93	210.77	206.19	205.41	207.82	207.28	211.51	206.45	200.97	206.17	211.31	203.26	206.61	206.21	211.29	212.22	213.47	212.47	205.89	208.99	210.78	211.8	212.23	206.15	206.19	210.05	206.71	205.46	211.74	206.68	210.04	214.63	212.25	209.56	215.96	210.85	209.44	208.23	201.38	206.25	207.48	211.21	203.31	209.04	206.66	198.73
223.4	218.03	218.06	218.33	218.79	214.5	221.49	218.69	216.81	213.31	214.63	215.84	215.63	217.92	218.57	218.93	209.39	216.24	224.56	216.28	219.13	213.38	218.15	217.48	217.81	221.17	217.83	220.66	221.34	218.02	213.21	219.95	216.37	215.97	219.64	220.45	218.26	221.52	220.7	214.52	212.24	211.97	218.54	219.1	217.52	216.58	213.04	214.11	216.53	215.65
206.01	213.51	209.31	204.18	211.02	209.52	203.84	203.53	210.13	203.99	203.02	203.12	211.56	209.58	211.66	214.61	205.75	207.44	206.41	208.75	208	201.88	210.35	209.46	208.31	200.3	205.2	211.44	209.08	205.47	210.63	201.69	205.27	212.67	211.93	206.9	209.73	209.71	208.22	214.95	208.52	203.29	205.87	206.47	211.03	206.1	209.99	207.08	208.36	214.76
214.74	214.45	211.23	207.26	208.91	215.76	215.49	212.99	209.85	213.1	208.23	213.35	210.77	208.19	214.96	211.18	214.98	212.75	213.34	213	207.08	216.6	210.41	211.09	210.88	210.77	208.08	215.3	214.9	207.06	216.31	213.82	213.07	218	218.04	211.51	209.61	210.16	211.14	211.95	215.5	213.68	213.93	210.38	215.4	215.09	210.62	218.19	209.08	211.5
203.59	207.75	202.26	203.15	198.72	201.75	200.28	201.47	203.63	204.5	207.73	210.69	199.13	204.42	199.59	202.86	201.08	204.17	202.15	204.78	199.22	206.25	202.79	204.33	204.78	207.43	205.69	204.65	203.03	199.41	204.27	206	205.9	202.38	198.46	198.92	201.11	208.66	197.19	203.82	199.92	200.27	200.88	198.42	201.12	207.88	203.39	199.64	200.29	210.32
204.84	207.5	206.43	210.23	214.04	209.51	217.52	210.17	207.75	209.42	211.77	203.16	216.68	205.46	207.08	206.81	210.14	208.29	212.89	208.5	205.31	216.11	215.15	206.24	208.01	211.52	209.18	209.23	209.64	207.7	210.4	208.67	207.83	212.81	209.13	202.56	203.54	213.69	208.43	213.02	213.17	213.46	214.22	207.4	204.59	209.45	206.98	209.41	209.3	209.01
216.68	214.55	209.55	214.98	213.62	211.65	213.89	208.82	214.24	211.2	212.77	211.85	215.18	214.98	212.07	219.07	208.33	210.98	216.1	210.98	211.4	206.97	210.88	213.19	214.48	219.48	208.99	214.06	214.54	214.37	213.02	213.78	208.62	211.2	209.97	216.02	211.7	208.05	214.76	214.88	210.08	212.55	211.82	208.05	212.89	210.48	214.07	211.59	216.44	213.04
202.3	202.32	207.82	208.47	214.26	199.83	199.75	202.58	209.95	209.26	202.63	204.64	200.03	197.62	202.25	205.89	202.84	202.46	205.83	202.94	211.01	199.95	205.04	201.2	199.39	200.46	209.55	204.44	202.01	202.15	208.66	195.77	198.64	205.43	208.68	208.35	208.76	206.17	202.24	210.08	202.71	200.4	203.15	202.82	204.21	207.39	203.88	204.75	212.17	204.66
194.12	190.66	197.18	195.19	193.2	202.12	187.89	198.49	194.86	192.96	193.15	192.21	196.33	191.95	198.07	197.32	196.75	189.45	195.44	192.62	193.44	197.94	191.18	194.88	194.86	196.4	198.35	199.45	198.83	193.11	191.17	189.98	194.62	188.85	198.57	195.31	195.48	200.84	189.1	191.68	194.31	197.11	195.25	192.62	194.57	194.27	194.28	189.95	189.22	193.28
209.22	198.66	205.18	200.86	198.84	203.72	202.72	204.21	208.71	208.09	210.22	203.24	207.26	205.22	209.81	207.67	201.22	203.26	212.36	197.99	205.6	198.09	197.39	202.44	202.81	204.04	204.55	201.15	204.17	204.21	206.13	204.36	201.01	200.93	206.81	200.08	201.89	205.23	201.02	206.81	202.51	204.54	208.38	205.58	200.26	199.48	207.96	207.02	204.41	202.34
196.07	199.21	206.26	197.61	200.57	205.78	206.35	206.92	197.84	203.47	203.27	211.63	201.32	204.35	199.95	204.99	200.47	205.66	206.67	197.39	210.35	202.89	205.78	203.62	202.21	206.61	199.84	201.56	201.55	198.49	203.14	203.21	202.39	201.01	202.22	200.4	203.55	203.11	198.21	202.6	193.67	204.7	204.82	204.26	202.18	200.28	201.57	205.04	208.91	205.53
219.07	209.72	216.06	212.28	208.81	212.88	216.26	211.45	215.06	205.92	207.48	211.98	209.86	211.71	212.01	205.93	207.13	217.09	209.07	209.21	212.09	208.56	214.97	214.4	212.54	217.1	210.81	210.38	217.35	209.46	211.24	205.01	206.28	214.28	210.83	209.12	215.72	219.66	216.49	215.79	210.9	221	216.37	208.59	211.17	214.19	212.07	209.1	212.93	209.73
209.45	214.07	208.67	217.08	211.28	208.34	206.93	212.46	212.92	210.22	214.99	219.21	208.05	205.29	208.46	215.23	214.72	209.09	207.24	209.65	220.43	205.84	212.83	206.78	206.63	214.43	211.88	216.82	214.06	205.76	206.43	208.93	207.58	210.87	212.72	212.75	213.82	212.1	214.28	219.61	209.33	207.45	213.05	217.34	211.19	207.23	214.75	205.4	206.31	211.78
207.83	209.73	208.92	206.46	202.36	212.57	215.18	208.61	212.05	206	201.15	209.84	215.1	207.69	212.91	209.12	208.04	205.48	210.81	204.6	211.64	212.25	209.18	217.85	203.16	210.1	210.2	211.73	209.38	207.26	208.99	214.64	206.11	209.98	211.32	206.62	209.75	209.16	217.02	209.67	210.45	206.74	214.08	210.88	210.77	210.51	207.52	203.49	207.49	206.57
209.9	211.92	207.15	208.97	210.67	211.74	210.17	206.48	205.84	210.41	206.75	206.82	208.38	212.08	209.42	208.65	210.05	213.51	210.36	208.33	201.95	207.08	211.98	210.17	204.48	209.59	211.5	210.26	208.08	215.9	209.4	205.2	210.19	209.33	201.49	206.08	203.46	201.48	203.99	207.36	210.2	211.5	206.53	215.66	204.31	204.39	208.75	210.63	206.62	207.29
206.73	208.6	213.58	206.62	210.93	205.03	211.81	211.01	210.67	212.4	206.76	207.28	210.38	204.8	205.5	211.57	207.27	211.27	209.69	207.27	209.3	210.85	211.78	211.27	207.65	207.32	204.93	202.59	206.04	212.11	213.9	206.71	200.58	209.59	206.21	205.27	204.65	207.96	211.24	211.16	208.86	210.67	204.28	212.56	200.63	207.84	212.99	215.58	204.16	214.56
207.24	210.1	213.88	209.02	205.84	211.7	212.54	210.37	214.66	212.45	217.65	214.39	214.34	211.71	211.62	213.22	207.97	215.23	210.91	213.16	211.79	213.82	214.79	202.9	212.34	211.89	208.22	207.45	214.67	211.06	212.15	208.65	213.42	214.3	209.99	210.37	217.28	212.42	204.92	212.79	206.52	210.28	213.96	205.05	212.28	212.04	206.01	211.71	211.02	208.81
205.62	198.53	199.74	199.4	201.67	194.69	196.53	198.01	192.6	194	201.63	201.59	199.93	203.22	200.5	200.48	195.2	194.01	197.28	196.96	196.92	195.62	197.02	192.64	199.69	199.46	200.13	198.57	193.94	199.72	199.18	198.93	197.92	197.1	201.37	199.71	202.49	200.86	203.73	202.21	199.44	201.13	200.01	200.33	194.76	201.14	203.19	206.3	200.69	202.08
192.37	203.74	192.19	197.88	199.86	197.09	200.05	205.53	201.56	191.25	198.53	201.84	196.42	200.62	205.99	203.68	197.17	202.93	203.59	202.06	200.69	200.96	194.64	201.07	199.69	191.91	205.42	195.13	196.42	203.58	196.68	200.41	199.05	203.22	195.53	199.99	201.6	203.09	202.52	202.52	199.8	201.03	203.99	197.67	198.97	197.36	200.62	193.16	194.21	197.38
211.6	204.15	209.86	209.18	197.08	210	214.89	210.47	209	208.75	211.45	214.56	207.82	214.99	213.61	216.39	212.17	210.6	210.58	213.72	213.5	204.95	213.77	213.51	211.89	201.79	213.34	211.8	211.78	208.15	215.82	211.33	207.88	216.17	209.19	211.75	207.16	212.38	214.93	210.84	211.32	201.89	208.31	212.29	214.46	212.63	208.68	209.68	215.89	212.89
212.72	213.85	212.13	209.9	208.3	207.73	214.48	210.68	215.14	210.52	211.75	210.26	206.29	205.76	212.16	210.76	205.8	209.3	205.27	205.19	216.7	203.58	210.95	212.13	205.77	209.44	206.87	209.69	207.19	206.78	208.36	205.9	210.95	210.76	207.48	210	209.49	210.85	209.81	215.25	203.52	214.33	207.36	214.92	209.56	206.93	211.26	210.08	202.77	204.28
204.87	197.55	205.6	205.3	202.67	199.22	208.08	202.82	200.22	202.82	202.23	206.42	204.49	207.05	202.54	199.29	204.77	204.76	206.2	201.41	208.21	201.89	212.54	204.84	208.45	202.89	208.79	206.77	206.14	200.38	204.46	202.77	202.65	208.13	200.21	206.14	206.42	201.32	207.32	200.16	199.03	203.41	198.8	210.4	201.39	206.69	206.33	200.77	199.18	205.17
199.52	200.21	207.83	196.38	207.06	205.05	203.43	207.83	201.35	204.68	202.81	201.95	201.44	204.7	207.83	202.06	207.78	202.15	198.74	204.83	208.23	210.63	208.18	208.79	198.37	204.8	208.37	204.08	198.58	194.17	203.84	196.55	197.37	203.72	200.38	195.44	201.69	203.54	200.51	203	200.71	197.63	207.32	202.65	200.87	203.09	200.9	203.58	201.24	202.52
200.78	196.26	200.8	194.24	199.19	193.15	201.77	197.72	204.35	196.19	200.84	194.13	197.32	195.65	200.21	192.06	193.77	205.27	198.53	194.45	196.14	192.57	198.49	201.09	197.29	201.33	197.09	199.88	192.6	200.66	200.4	192.25	200.15	198.06	200.25	202.13	196.55	195.04	203.9	196.03	205.3	197.8	209.79	198.64	196.86	200.49	195.12	203.36	198.39	203.92
197.89	203.57	205.45	197.38	199.9	202.12	202.38	197.63	196.06	195.96	206.53	203.04	202.13	195.75	202.69	199.23	200.48	200.54	200.05	196.38	199.09	205.94	197.95	199.28	198.2	196.52	202.45	195.66	202.65	201.35	196.88	198.06	204.93	194.01	202.19	196.14	201.12	199.74	202.02	197.78	198.18	198.86	199.56	201.81	201.86	200.11	200.93	197.43	196.4	205.4
206.36	207.98	197.53	203.32	199.83	198.6	204.88	202.06	203.79	200.91	206.79	206.79	204.32	206.15	212.12	201.23	197.94	207.92	206.93	205.23	205.77	198.97	202.94	205.07	202.29	203.53	203.58	207.09	202.23	206.94	199.09	204.35	201.8	207.02	203.57	202.78	209.21	203.85	201.28	195.83	199.07	198.88	200.82	205.18	204.75	201.28	199.16	204.53	206.13	200.08
202.82	213.29	219.66	211.97	214.39	212.85	209.68	210.74	211.1	212.67	205.67	210.73	214.57	211.32	216.32	203.8	212.19	214.06	207.92	211.94	206.45	212.61	213.07	215.79	209.54	211.28	211.79	214	208.7	213.92	211.28	215.13	211.23	214.56	213.07	208.51	210.82	213.17	213.25	213.44	212.01	209.83	205.09	206.78	210.65	211.03	212.04	213.03	216.3	212.47
208.55	204.33	207.4	215.77	208.54	212.56	212.51	205.88	207.28	205.12	210.22	210.51	206.24	209.54	212.06	204.46	207.46	211.5	207.91	204.96	202.17	205.77	211	207.43	212.64	210.78	208.46	212.61	212.75	208.9	208.91	210.11	212.63	211.94	215.29	208.25	212.19	203.81	203.12	214.33	213.59	209.59	206.17	211.52	214.69	212.95	208.38	207.71	216.62	215.89
205.93	205.21	202.91	199.9	202.83	201.76	201.24	198.68	203.25	204.07	201.16	200.61	195.2	204.12	197.18	205.91	204.23	204.49	203.85	198.15	197.04	202.08	203.77	199.77	205.72	198.16	204.37	196.72	207.46	200.75	202.53	205.41	205.73	201.83	210.11	200.33	193.76	203.48	199.82	200.38	197.27	202.34	199.17	203.26	206.64	206.99	200.06	204.54	200.09	210.59
203.93	210.85	208.56	212.24	206.98	208.5	207.51	205.4	203.78	201.95	197.17	200.35	206.78	206.62	204.04	209.37	201.64	206.83	207.63	209.51	203.44	198.42	206.58	203.29	202.88	204.54	208.28	209.4	202.63	196.81	205.75	209.85	205.42	205.46	202.79	205.2	201.32	202.8	210.2	204.08	201.15	208.2	203.87	203.45	206.35	208.62	205.19	207.56	204.72	205.72
206.64	208.36	210.4	207.59	203.9	210.21	211.84	208.28	208.18	206.4	216.33	209.93	213.99	203.77	213.99	210.52	201.62	204.85	205.68	208.09	203.94	213.46	210.45	208.85	204.21	207.59	209.2	205.95	209.13	211.49	210.15	215.41	202.1	213.58	205.3	213.77	216.02	205.83	213.83	209.37	204.02	207.69	209.62	205.93	208.37	208.96	207	207.1	205.92	208.42
194.5	197.49	198.12	198.78	192.66	198.33	200.55	196.05	196.37	195.52	196.71	194.18	192.27	200.63	194.88	199.27	192.99	194.79	197.61	194.95	199.77	194.29	189.9	195.85	201.28	195.63	193.52	201.46	198.68	197.78	196.81	200.37	193.39	196.3	195.59	194.94	193.11	191.85	193.62	191.14	192.24	195.93	202.7	191.74	196.33	201.74	194.71	200.68	192.66	194.31
199.79	208.09	202.01	206.62	208.36	206.49	202.08	203.43	207.75	208.25	194.91	202.06	203.34	206.3	200.84	201.55	194.63	201.99	203.39	207.9	199.04	209.41	201.58	202.72	200.25	203.12	206.8	201.16	204.18	201.63	202.38	206.64	201.36	203.29	203.21	203.6	203.65	200.42	205.25	197.15	203.67	203.84	200.38	208.96	200.41	202.32	201.5	196.94	204.6	199.49
196.07	197.11	195.63	198.46	200.43	199.62	193.67	199.76	201.19	195.1	201.49	200.11	199.68	203.64	196.2	196.37	198.93	203.56	202.09	200.96	202.3	194.13	195.96	195.81	199	199	200.73	197.16	197.46	200.2	197.1	197.88	202.76	201.36	194.88	197.12	197.35	198.32	197.91	199.76	201.26	194.08	203.77	194.02	201.04	201.48	206.44	197.3	205.6	202.49
207.79	210.13	206.53	208.65	211.63	203.5	209.14	206.82	207.4	213.17	208.74	213.91	202.17	208.88	207.94	210.77	214.41	209.07	207.56	210.39	203.87	208.33	208.33	210.23	200.18	206.42	208.03	216.03	211.72	205.51	206.19	212.57	208.43	213.79	210.9	205.16	214.3	204.48	203.83	210.75	207.42	207.62	212.59	208.27	207.7	214.86	210.52	206.45	209.43	210.71
195.48	198.49	199.14	196.01	195	203.07	202.37	197.95	201.37	199.29	196.24	202.46	202.98	194.21	201.94	195.44	199.3	202.03	203.88	201.09	195.6	197.58	199.4	197.79	199.35	200.27	195.92	188.66	210.49	198.9	195.61	200.37	197.68	196.14	195.72	199.39	199.31	203.57	198.51	195.61	197.82	201.25	203.96	201.25	198	205.16	200.79	196.85	204.39	203.35
217.67	214	210.62	210.01	210.87	208.51	209.57	212.63	207.93	206.93	213.66	209.94	212.48	211.65	208.02	208.89	207.19	214.12	208.81	215.74	210.78	218.16	210.28	218.91	213.06	215.54	209.59	205	207.36	206.73	207.15	213.74	212.77	209.86	208.84	202.44	212.09	215.04	216.26	214.75	208.52	212.11	217.87	210.17	213.27	213.95	210.72	211.61	212.04	213.1
205.51	204.18	206.74	207.81	197.62	197.59	203.19	200.39	202.03	200.52	205.49	199.67	198.97	197.69	205.17	199.96	200.44	206.77	198.63	206.16	199.4	198.24	203.3	201.38	202.45	198.37	203.66	200.43	200.33	201.97	200.78	195.65	204.67	199.67	199.85	211.41	202.53	200.96	204.73	204.16	201.88	200.11	204.58	204.82	206.39	195.83	208.13	205.39	203.58	202
208.3	218.18	211	212.07	205.48	207.93	207.11	207.95	202.16	214.66	208.16	217.06	206.84	210.82	204.27	206.92	209.23	212.13	206.74	205.78	206.73	209.53	207.27	211.07	208.38	208.92	205.61	207.36	204.12	207.64	207.47	213.31	203.68	207.29	213.45	209.96	208.94	207.63	205.73	211.36	213.48	209.02	208.52	209.21	203.62	209.7	205.53	207.2	208.82	213.86
210.91	212.47	206.35	216.51	214.22	217.79	212.18	208.92	215.76	211.09	209.53	216.27	214.64	211.59	215.1	212.17	207.37	210.55	207.37	210.91	218.95	214.41	215.19	215.55	208.18	212.17	213.66	212.51	211.26	216.39	213.62	209.97	211.75	213.5	217.21	213.09	221.31	205.74	214.2	217.59	207.9	215.6	215.08	205.84	210.91	212.76	213.29	211.11	214.12	207.96
211.85	213.74	211.25	209	209.64	216.39	212.3	212.11	214.4	209.81	214.32	211.3	212.88	208.71	209.92	213.29	209.23	216.87	215.47	212.08	212.74	212.38	209.6	207.31	215.17	217.03	218.32	215.12	216.17	210.37	211.54	212.89	217.86	212.24	212.32	214.11	212.27	211.94	215.38	218.22	213.44	212.69	206.79	211.17	216.92	217.55	213.15	206.39	212.6	211.42
209.19	208.68	211.88	206.57	216.72	211.83	209.78	210.33	206.94	216.11	208.34	205.4	209.85	212.88	209.23	219.47	215.55	211.47	209.06	208.27	216.26	211.7	213.44	217.59	218.54	215.15	213.61	210.6	210.79	210.3	213.49	212.61	212.06	214.39	216.23	213.51	204.2	210	212.02	216.17	210.75	211.21	209.37	207.3	208.84	211.34	216.74	212.96	216.24	206.09
216.18	217.06	216.26	217.07	214.85	210.65	212.35	213.38	208.62	214.36	215.26	211.6	217.89	208.91	218.14	212.18	214.96	211.61	216	221.35	211.56	205.83	214.67	216.3	216.51	213.53	216.7	215.55	210.19	213.67	221.1	216.96	213.88	221	210.47	215.32	212.88	210.58	221.55	214.02	218.15	213.15	215.79	208.8	220.1	212.7	216.54	211.6	218.31	216.89
216.67	213.18	218.42	220.57	220.95	219.13	214.64	220.04	219.04	216.7	213.6	213.68	214.36	216.72	212.61	214.9	220.46	223.38	215.7	213.4	216.92	219.15	216.92	215.08	222.95	219.39	218.41	218.34	213.48	215.44	220.02	215.08	219.66	224.34	214.39	221.86	223.22	214.44	212.59	213.78	214.87	222.31	215.39	219.26	221.67	223.63	220.28	210.54	216.47	217.26
204.34	214.74	204.53	206.5	209.6	204.05	211	213.19	202.66	212.24	200.62	215.5	208.63	212.68	213.03	208.12	205.44	205.34	211.65	218.78	216.1	208.58	210	211.58	212.46	210.85	205.16	206.88	206.11	206.99	203.15	208.8	208.46	209.28	218.87	208.26	206.7	209.04	206.18	206.56	213.86	216.81	207.83	215.03	208.19	209.21	208.5	207.86	209.51	209.37
209.67	202.91	213.88	206.93	211.8	213.07	213.2	213.12	214.89	208.62	216.2	211.21	214.5	212.27	206.22	214.51	212.08	213.97	216.35	215.48	216.93	214.36	206.98	214	206.64	211.37	214.47	216.29	212.46	206.15	214.01	207.85	216.65	208.2	210.89	216.41	205.87	214	215.95	217.98	214.06	214.99	215.62	208.21	213.76	210.21	211.4	213.52	216.41	208.6
199.57	200.3	200.05	198.5	195.7	199.13	198.66	202.94	202.32	200.68	200.2	202.65	201.83	198.92	200.34	194.51	201.41	196.29	203.14	197.74	194.33	202.99	191.79	200.32	204.45	197.66	206.47	197.78	197.08	200.52	202.44	195.75	201.69	200.61	200.26	195.52	196.68	197.42	198.98	200.05	200.84	201.64	195.8	198.16	203.79	202.13	203.48	192.73	198.4	206.59
199.04	203.29	201.88	199.69	202.46	197.22	197.47	197.17	193.04	194.35	191.45	201.3	192.7	199.36	201.74	201.21	199.46	198.82	204.51	196.52	203.35	193.29	201.85	193.06	199.88	201.28	196.76	201.64	200.99	210.38	205.88	201.31	200.06	201.79	200.6	196.99	205.85	202.42	196.42	196.37	200.28	198.29	195.66	197.43	199.79	200.82	193.74	201.14	199.75	197.69
206.28	203.89	201.79	199.16	202.84	202.64	207.64	209.92	203.44	204.72	201.77	205.71	203.27	206.89	213.02	205.18	205.82	203.27	205.49	201.13	205.34	209.04	200.12	208.64	208.11	205.63	202.84	209.37	207.71	205	210.72	207.69	198.47	211.56	210.98	202.05	211.16	205.91	212.44	205.77	200.98	207.08	209.96	211.01	204.63	204.05	202.09	211.34	203.15	208.54
209.93	210.59	216.04	213.94	209.42	216.15	213.22	214.98	205.26	208.74	212.69	212.95	217.85	212.35	209.72	211.13	210.21	213.64	204.85	208.64	213.04	207.68	211.34	212.35	219.04	209.85	212.97	214.29	216.81	218.54	213.81	211.98	211.42	210.46	202.95	209.62	213.32	211.25	214.43	212.07	218.34	205.56	216.22	210.74	210.83	207.17	209.24	220.52	205.32	208.47
220.64	215.41	213.18	218.65	209.81	223.27	221.93	213.63	216.2	218.82	217.82	211.93	218.67	218.75	217.81	214.94	230.01	218.93	215.42	214.55	222.59	218.59	220.9	219.64	215.04	214.35	216.08	212.79	220.51	216.4	221.68	218.92	222.2	218.83	214.21	216.21	214.8	220.33	222.61	216.77	219.04	214.31	219.82	219.09	220.23	219.02	214.85	220.6	219.91	218.8
207.84	207.77	205.78	209.36	208.31	204.49	207.65	202.24	202.04	206.55	203.42	203.38	200.85	200.12	202.58	200.44	203.33	200.35	204.69	201.91	198.37	201.82	202.06	205.79	198.05	198.92	202.88	201.43	207.28	200.85	207.7	205.39	203.8	211.53	203.13	209.23	204.16	209.51	209	201.94	204.83	197.98	203.39	207.71	204.34	203.75	207.41	198.73	208.07	206.21
207.15	198.98	207.32	198.24	199.07	206.32	205.08	206.22	201.66	208.39	209.62	204.04	205.93	198.66	210.64	202.46	208.78	207.48	204.94	204.39	199.75	200.94	202.11	206.58	198.83	200.12	208.05	197.3	205.96	198.14	203.38	201.34	201.09	204.46	210.41	205.15	204.21	197.01	209.68	203.01	205.23	206.5	194.15	200.7	213.64	195.03	200.83	205.79	205.14	207.69
220.57	220.34	220.88	219.47	220.12	218.83	214.96	219.16	219.17	219.62	216.4	217.54	218.86	222.05	213.18	222.31	214.36	216.51	219.24	217.57	214.05	219.06	215.93	217.93	212.47	218.05	218.02	220.04	225.69	206.84	216.09	216.9	221.5	219.49	219.7	216.55	221.88	213.41	217.26	219.89	215.39	213.6	224.33	221.6	220.92	218.71	221.48	221.72	217	215.99
204.79	208.2	206.47	214.81	207.05	209.73	210.06	207.63	206.58	209.08	213.72	206.4	208.55	212.65	205.88	205.66	207.05	212.67	213.5	208.34	209.33	208.8	207	210.87	215.76	208.79	210.33	211.85	207.85	210.28	205.87	199.41	207.85	206.82	204.62	205.46	205.28	214.76	205.37	205.36	205.32	204.78	213.45	205.37	206.53	207.26	204.94	214.78	205.49	205.97
203.14	202.01	201.93	200.63	200.09	207.08	207.97	207.68	200.67	200.75	199.8	201.54	201.93	204.74	200.89	201.31	205.03	207.37	198.37	205.04	202.54	196.93	201.97	204.65	200.93	204.33	204.04	206.9	200.85	203.43	203.37	198.99	209.11	200.78	206.7	202.41	202.97	204	201.04	201.3	195.73	202.65	200.03	205.16	200.68	207.66	199.99	201.36	205.02	197.65
204.73	199.23	208.08	204.86	204.37	203.33	206.36	203.58	209.34	205.31	209.68	204.43	202.5	206.1	198.29	204.82	202.87	201.94	201.37	204	205.55	206.24	210.21	205.2	209.82	205.49	200.92	206.8	202.33	202.65	207.09	206.06	212.63	205.52	209.92	205.85	202.26	204.39	205.55	209.31	202.58	199.43	203.43	208.57	210.84	207.3	203.38	199	200.49	198.58
220.11	217.05	220.74	215.99	222.56	217.67	218.36	216.48	214.48	219.23	212.94	218.16	220.08	213.3	219.4	220.53	220.98	222.49	218.75	220.28	221.11	216.45	219.45	210.91	216.52	216.98	222.58	216.24	219.1	214.43	213.84	215.21	214.44	216.81	218.38	211.81	219.07	218	220.39	218.44	217.61	224.81	217.18	211.18	221.87	212.81	223.44	217.39	215.53	215.07
202.98	214.31	209.68	207.41	208.59	209.68	208.46	207.65	213.3	207.15	215.66	208.99	208.86	211.28	210.29	214.58	200.66	208.03	200.99	203	210.45	209.17	203.9	212.01	205.54	210.28	205.25	206.42	207.41	205.36	209.38	209.76	204.51	202.82	202.36	206.2	206.26	206.56	201.07	211.24	211.24	210.84	204.62	209.6	208.85	209.29	208.51	209.92	211.85	212.12
208.57	202.4	210.77	206.67	212.93	211.12	212.89	210.35	208.73	211.35	211.37	210.92	209.7	209.85	209.17	209.51	212.5	205.91	207.86	209.7	210.84	207.9	212.36	207.4	209.86	210.35	208.63	212.57	212.27	208.73	206.33	213.12	214.81	210.02	203.09	213.26	214.25	209.98	208.77	205.46	204.24	209.38	201.57	207.87	207.47	203.12	211.5	208.78	209.27	207.24
204.63	205.37	207.04	199.69	200.79	201.24	197.99	195.04	203.68	206.5	198.38	204.91	195.5	198.45	202.6	194.12	204.06	198.7	196.87	206.7	199.31	202.17	202.25	203.14	198.14	192.56	197.23	196.75	204	199.3	204.79	199.96	196.53	204.61	199.46	197.8	204.24	206.77	207.52	193.21	196.58	208.99	202.8	200.95	193.86	195.02	195.78	201.62	203.91	201.48
202.79	211.3	203.49	209.6	208.32	209.29	204.81	202.32	206.69	211.48	207.29	209.07	207.33	210.36	212.01	209.27	208.94	202.19	205.75	205.91	208.28	210.55	204.37	211.79	209.75	206.96	210.03	206.14	207.81	201.69	203.76	209.54	209.69	212.73	213.85	216.11	202.74	202.93	210	203.85	205.92	207.7	209.81	211.19	208.85	218	203.25	210.09	209.45	210.54
209.24	204.13	213.63	216.49	205.91	208.19	204.75	210.11	213.18	209.38	213.65	207.84	215.49	203.66	209.19	210.96	212.23	210.78	204.66	211.27	206.71	209.55	215.87	204.45	207.08	211.88	205.58	201.89	207.92	210.25	211.66	205.82	207.55	206.54	213.58	204.86	208.1	206.83	212.01	208.36	210.31	214.48	208.82	205.56	210.81	202.06	206.29	203.41	209.89	215.68
212.31	209.78	212.18	208.27	212.73	209.17	204.88	219.81	212.24	207.04	211.54	214.27	211.67	214.63	216.85	208.2	216.16	212.28	202.76	209.55	207.07	214.31	212.77	208.81	206.82	211.77	208.1	217.94	209.04	215.44	212.57	214.46	214.79	213.83	218.35	214.42	218.18	211.35	210.05	213.82	211.55	210.87	210.42	213.39	208.62	214.03	216.25	205.19	214.56	211.01
205.06	206.17	203.59	202.77	212.6	210.88	205.75	204.68	205.21	212.14	211.85	208.72	211.44	201.43	206.11	203.33	210.04	200.58	200.38	213.27	209.47	204.39	200.59	206.5	205.88	206	210.54	208.7	208.68	204.19	214.27	204.21	207.91	209.15	210.61	211.11	198.79	204.12	206.04	206.92	210.61	211.45	213.67	206.11	210.61	207.56	208.63	201.64	203.9	209.05
204.86	205.91	204.07	202.63	205.02	204.91	201.62	200.1	206.11	207.89	202.8	205.75	205.79	210.06	204.55	203.9	197.27	203.18	203.77	204.67	205.71	202.31	204.54	202.32	199.78	201.74	207.96	199.95	203.95	200.16	209.44	203.64	206.68	203.57	204.14	208.94	208.36	203.97	208.49	208.63	200.57	199.34	203.21	204.12	203.88	204.78	208.29	202	207.36	212.27
202.97	205.05	205.33	208.43	203.56	205.91	203.44	205.76	206.84	204.75	206.36	197.98	204.1	206.25	202.39	211.44	207.28	197.81	201.51	203.07	203.8	201.7	200.82	197.79	206.58	208.36	202.97	199.31	210.14	199.11	197.98	207.69	209.09	204.31	200.62	206.98	201.37	206.25	208.11	199.91	207.43	203.1	201.84	199.73	208.07	201.08	197.44	207.31	204.31	201.36
212.88	215.17	212.6	218.63	219.97	218.86	217.67	219.61	213.39	209.69	219.29	220.28	213.8	211.86	218.24	216.38	214.68	220.93	216.36	217.59	214.11	216.6	220.8	211.75	218.38	217.56	214.67	215.62	214.44	213.05	217.19	214.83	218.62	210.4	215.56	215.06	212.96	214.48	221.35	216.44	209.37	212.42	215.82	214.28	214.75	219.76	211.5	210.29	226.2	210.81
209.09	206.27	203.48	207.51	205.47	210.67	202.58	211.2	204.65	214.18	208.87	212.78	212.52	209.46	213.89	206.76	215.23	210.24	209.55	203.69	209.35	204.64	216.16	206.78	207.64	209.02	212.6	208.49	212.42	205.61	207.17	205.42	211	212.37	211.15	210.59	209.17	205.49	206.99	205.9	210.6	212.98	209.79	210.47	208.21	211.68	206.45	208.14	211.27	209.57
199.89	202.95	205.49	207.7	202.23	205.62	201.56	191.06	202.77	199.38	199.07	197	206.07	201.12	203.94	204.72	204.74	200.02	199.32	200.67	197.92	200.32	198.22	200.72	202.44	199.81	203.39	206.57	200.38	210.64	202.46	205.12	202.32	202.28	208.83	206.58	199.16	200.99	195.3	197.23	201.93	204.66	205.76	197.53	208.07	208	202.55	197.21	198.89	209.52
207.45	200.41	200.24	194.89	207.5	198.61	198.23	203.31	199.62	195.29	202.4	206.44	207.5	200.89	203.51	202.91	208.38	204.64	196.39	203.46	204.58	197.65	200.67	206.9	196.68	200.94	212.02	202.39	202.85	197.23	201.77	204.63	194.11	199.75	207.19	205.75	199.34	200.16	203.39	204.9	210.25	199.96	202.34	205.97	205.79	201.82	202.27	205.46	208.4	202.6
197.35	194.1	203.84	199.99	198.37	208.18	203.08	199.22	199.84	197.54	196.45	200.63	196.77	195.62	199.35	202.27	203.8	196.91	202.4	199.35	194.35	198.86	201.1	193.69	198.34	200.12	198.77	200.94	205.19	196.98	198.96	195.1	200.7	204.03	189.9	202.42	197.31	199.73	203.79	194.78	203.89	201.72	202.62	203.62	197.27	196.77	201.47	200.08	204.55	202.54
205.92	206.13	221.6	213.67	208.68	213.07	212.25	213.89	209.41	211.74	215.98	208.24	209.61	209.15	212.19	208.53	214.67	208.1	209.02	221.66	210.81	215.05	206.96	207.14	206.65	213.26	208.56	216.59	213.16	216.54	221.81	215.37	207.17	217.13	212.8	211.21	217.46	217.06	209.34	217.98	211.92	207.76	204.58	212.09	215.66	214.16	211.44	207.49	215.94	208.62
209.45	206.71	209.19	207.08	210.71	206.57	213.85	214.26	218.41	208.04	209.89	216.07	211.2	213.06	210.49	213.41	206.76	212.42	212.83	210.31	203.18	210.11	208.16	207.66	209.26	205.45	212.08	207.17	208.97	207.01	211.7	205.31	210.13	208.99	205.72	204.71	201.82	214.32	204.92	208.93	208.02	212.35	204.57	212.44	207.57	210.68	207.6	212.43	209.4	212.81
212.41	211.22	202.62	198.74	203.98	209.72	206.27	205.41	202.89	203.89	210.51	209	204.63	208.3	210.39	204.84	205.57	204.5	211.93	211.68	205.16	207.87	203.48	211.07	206.25	206.44	209.39	205.97	205.67	207.17	209.63	212.42	206.89	212.66	205.93	210.46	203.04	206.22	205.31	207.74	210.17	213.4	209.19	212.84	207.17	202.2	203.84	209.85	206.25	209.57
223.69	215.04	219.2	218.58	223.43	220.5	215.83	217.49	213.84	218.8	213.99	218.48	217.02	213.31	217.63	228.46	219.47	216.04	213.82	217.67	221.5	217.27	221.14	221.05	215.99	223.41	218.29	218.57	216.13	217.04	220.43	221.79	214.71	212.01	221.28	222.21	206.7	214.42	219.4	216.8	224.54	217.78	219.94	223.03	214.63	207.13	221.15	221.06	222.41	219.05
210.91	203.44	206.56	212.22	213.25	209.99	212.14	205.91	204.52	208.06	205.55	211.3	211	208.72	217.21	212.43	209.15	211.86	208.4	211.77	216.95	207.54	211.25	204.96	207.58	206.22	204.77	209.61	207.02	214.16	210.86	202.77	209.76	208.17	207.88	208.58	207.98	213.6	206.97	209.39	201.86	212.61	208.88	208.45	208.35	213.24	205.79	211.89	203.86	212.75
193.68	194.56	195.23	195.44	200.73	198.39	192.59	200.87	192.59	197.05	188.66	193.67	194.63	200.5	196.79	195.37	188.73	188.64	193.86	194.56	201.49	195.54	190.08	195.76	189.95	190.01	194.17	190.12	196.02	197.72	193.04	191.78	194.99	198.35	193.79	200.01	194.94	192.67	195.77	197.93	190.87	200.8	191.69	196.05	192.87	200.95	190.73	185.74	195.1	201.61
210.74	212.74	205.31	209.77	207.99	209.86	209.98	210.6	205.48	210.55	206.55	211.49	209.83	210.36	205.77	212.09	210.68	208.85	213.4	216.56	211.23	207.69	211.38	211.34	205.14	211.47	211.66	208.26	207.7	214.37	214.07	210.31	205.61	213.45	207.14	212.38	215.77	210.71	207.25	212.99	212.98	213.49	215.42	210.19	215.73	214.07	221.99	207.69	210.27	209.94
201.73	193.73	201.56	199.36	208.05	205.88	199.26	196.77	197.84	201.35	195.94	195.89	201.06	203.3	195.43	199.7	204.4	203.12	207.51	207.19	200.26	203.87	200.65	202.17	196.21	199.92	203.56	197.47	198.83	201.34	201.2	200.62	200.34	204.38	203.54	202.49	195.28	205.22	199.88	205.94	201.87	204.72	198.22	197.39	201.11	197.39	200.57	206.99	199.42	203.42
205.38	208.53	204.63	210.63	207.74	202.94	209.61	207.24	210.56	208.14	203.84	201.54	201.54	205.41	207.13	205.14	208.55	205.96	206.98	203.98	205.92	214.56	213.25	201.75	202.12	200.67	205.54	202.69	206.39	205	206.11	207.42	199.87	213.85	210.23	206.32	209.2	207.86	204.33	204.07	208.75	209.27	210.43	207.17	205.49	201.93	198.75	206.41	203.83	211.27
208.39	202.88	211.29	208.53	211.75	209.09	209.86	205.87	208	206.36	206.37	204.93	211.37	211.69	205.72	212.4	206.66	205.34	202.66	210.07	203.18	198.56	201.06	208.3	210.9	209.17	205.29	211.2	203.37	209.11	204.39	203.28	204.39	207.17	204.9	204.59	208.84	198.88	205.48	212.51	208.51	215.19	207.75	211.34	209.26	206.75	212.23	212.47	207.04	209.83
212.34	204.3	208.59	208.41	208.22	201.54	211.26	206.02	209.5	210.04	204.63	211.56	211.2	208.31	207.13	202.03	206.91	207.89	207.9	203.56	204.49	210.91	206.04	215.17	207.7	205.72	202.24	208.44	208.95	209.24	210.27	205.86	213.43	210.29	205.34	202.33	209.25	205.73	209.85	214.44	209.32	205.36	208.39	207.34	202.38	203.44	206.23	207.39	208.12	210.02
216.04	214.8	216.06	218.74	216.1	212.86	214.58	215.55	210.13	216.45	208.84	210.24	213.92	213.49	213.52	204.32	207.31	212.26	215.41	207.47	209.55	213.18	209.81	206.4	209.42	214.14	214.41	209.95	214.76	217.41	207.88	212.12	213.42	213.7	213.98	216.45	212	206.76	214.57	201.68	208.2	218.3	206.51	212.9	215.67	216.25	212.84	210.7	218.27	215.18
199.61	201.83	202.31	199.28	202	197.1	198.53	195.34	196.85	194.36	195.07	198.9	201.2	203.13	193.28	193.14	200.86	199.28	203.69	198.9	197.54	196.53	194.83	199.01	199.57	194.26	200.88	199.3	197.02	198.16	200.09	189.25	205.06	197.87	195.38	195.29	199.17	196.07	193.86	199.95	195.51	193	204.55	195.54	196.01	196.15	199.72	200.43	198.42	192.9
208.17	206.75	205.95	212.68	211.04	208.69	202.01	208.39	212.26	205.63	210.98	200.49	205.82	206.6	206.08	209.97	205.98	210.36	202.64	201.64	213.59	211	199.39	209.48	209.7	207.3	208.49	206.4	207.21	209.6	204.99	204.76	204.89	207.7	208.47	210.96	208.96	206.28	208.34	214.68	212.21	210.1	207.27	205.43	208.01	212.4	213.69	213.66	206.4	207.08
200.16	198.86	188.38	202.18	203.82	197.4	198.4	198.7	196.49	198.83	197.11	194.83	197.56	197.21	192.93	191.28	202.21	197.99	194.57	197.78	202.32	203.74	199.19	195.06	195.89	191.27	198.8	196.37	201.06	195.35	193.12	201.95	196.18	199.07	196.48	199.74	188.8	194.87	199	197.02	197.59	194.41	197.85	198.89	193.01	192.91	190.95	195.81	201.05	188.48
204	206.22	201.26	203.7	203.69	202.87	212.81	204.92	210.5	207.08	209.48	207.43	203.17	203.39	205.53	204.46	209.85	207.97	206.85	205.48	203.18	208.66	202.18	205.12	202.99	208.93	208.65	206.83	208.45	204.89	214.63	207.09	207.77	201.53	206.99	202.03	205.6	205.92	204.28	211.25	207.52	196.17	201.71	201.48	203.91	206.3	203.04	210.27	205.46	208.87
219.4	217.41	211.67	218.52	217.51	210.65	219.1	222.68	217.5	218.89	213.75	213.92	221.14	219.75	216.29	219.96	212.26	215.2	218.59	215.4	218	217.02	216.81	219	211.89	216.93	214.63	220.4	217.41	220.28	212.52	215.12	214.05	218.98	220.93	216.65	218.03	222.77	216.79	213.86	221.79	220.11	210.66	222.8	213.81	220.26	214.58	212.7	214.97	219.7
208.23	206.21	208.26	210.78	204.38	203.56	207.8	211.87	206.21	208.98	209.7	203.19	206.64	206.89	204.11	209.06	209.99	202.29	203.76	201.04	207.7	205.76	208.78	204.55	206.09	201.08	203.15	204.85	208.86	203.83	204.41	203.19	206.13	199.74	204.52	206.93	210.84	206.62	203.24	209.86	201.41	206.34	209.04	207.03	209.87	206.93	210.25	206.71	210.79	209.54
205.41	208.03	201.28	201.06	205.17	203.35	202.3	209.35	204.91	203.56	205.9	209.23	200.44	205.91	200.37	205.84	203.17	204.27	201.12	203.5	208.76	204.24	201.54	197.95	206.32	203.81	204.94	205.36	204.6	204.4	204.19	208.88	205.94	205.14	203.4	203.52	202.82	203.9	197.98	207.72	202.48	207.58	195.12	203.99	201.35	205.77	203.98	199.38	204.89	204.72
210.52	207.89	200.48	208.8	204.99	208.64	214.94	216.37	212.31	205.57	209.1	203.51	212.63	209.61	209.8	211.34	209.12	206.95	216.31	204.85	206.56	213.36	210.74	204.55	204.01	211.08	210.19	207.03	212.09	206.8	212.32	203.17	208.82	208.84	205.98	213.74	205.68	205.54	211.39	205.93	203.49	208.18	208.58	214.15	203.39	202.81	202.98	208.04	203.89	213.4
193.41	202.26	198.99	201.26	201.25	206.17	200.84	196.67	199.4	206.87	204.64	204.1	207.49	199.65	201.22	199.91	196.92	205.73	202.21	199.61	202.4	196.04	197.52	203.21	196.42	203.05	200.32	203.09	197.56	199.36	190.62	202.58	196.04	202.13	198.17	204.75	196.36	201.1	198.94	198.55	196.74	197.43	202.72	197.14	199.93	194.02	200.03	201.44	196.65	196.26
211.4	210.1	210.62	212.05	208.2	203.52	209.19	208.21	209.19	211.56	210.15	208.42	209.37	210.08	211.17	207.4	211.52	210.31	207.5	204.96	208.16	203.35	206.3	210.44	203.72	205.92	213.71	207.93	204.55	208.35	206.9	210.47	202.36	203.52	211.68	209.54	204.05	207.14	209.79	213.17	201.88	207.71	209.71	210.82	206.28	208.67	209.69	215.15	209.79	205.29
216.71	225.81	221.69	222.81	224.34	213.37	222.1	215.48	220.33	210.68	225.92	219.96	220.11	215.35	213.2	220.06	217.85	214.5	216.03	216.14	218.35	214.16	215.56	224.97	219.46	216.74	222.91	217.45	220.47	215.3	214.91	216.9	215.18	208.87	214.18	215.59	212.94	218.51	219.6	220.53	223.42	218.2	218.27	215.91	217.41	216.91	219.35	216.85	219.21	206.66
199.02	202.61	200.92	202.6	202.29	203.88	202.13	197.4	204.29	205.99	202.61	207.71	204.97	202.07	207.77	204.13	203.83	201.96	201.81	201.68	203.61	193.76	200.11	202.05	198.06	206.96	201.58	205.02	207.78	209.12	199.52	195.64	202.03	201.11	196.51	207.75	199.19	206.86	203.4	203.47	204.7	205.3	202.61	201.62	207.27	204.69	205.76	206.87	204.7	207.96
197.22	203.58	197.85	201.56	202.81	191.8	203.81	204.99	201.54	204.41	203.37	197.55	202.96	196.1	202.1	196.42	204.83	201.51	201.28	199.19	201.57	206.34	201.17	203.62	203.57	201.38	198.63	198.4	203	202.18	203.51	206.81	206.71	203.67	200.7	196.76	207.36	202.58	208	204.1	195.67	200.06	201.06	209.43	203.5	195.7	196.73	198.84	201.55	193.77
219.83	215.48	215.99	214.5	215.95	214.65	217.92	212.42	212.64	219.43	210.71	218.94	213.84	216.43	216.73	220.36	215.9	220.94	222.23	215.72	219.93	215.12	221.95	225.46	216.73	223.49	219.15	211.61	214.98	224.66	224.48	218.58	219.51	218.39	218.44	222.74	220.93	213.78	217.87	216.14	213.09	212.15	214.19	220.18	216.96	216.05	219.14	218.24	222.02	217.96
217.88	222.69	217.53	219.07	221.9	222.09	220.4	213.54	215.53	221.6	216.11	220.4	214.58	214.83	215.66	219.06	223.35	214.24	215.39	221.3	218.04	219.3	214.11	210.51	218.48	216.15	216.85	216.58	215.8	215.9	218.05	217.32	213.16	210.08	212.84	223.45	224.5	218.24	217.06	215.4	217	213.76	214.02	216.97	218.11	217.2	219.4	222.88	214.9	215.45
200.17	201.78	196.52	203.02	195.37	201.7	202.75	199.04	205.1	201.72	197.41	206.94	201.17	200.63	206.17	203.97	196.69	202.97	206.71	199.22	198.02	202.15	203.01	200.49	200.81	209.23	202.41	200.53	201.82	207.82	206.94	208.58	206.11	202.67	205.34	204.81	203.63	206.5	205	195.54	198.15	197.83	201.48	194.89	205.6	211.83	197.25	211.05	204.18	206.7
200.93	195.81	197.18	199.65	199.58	198.32	196.8	202.24	201.32	203.69	190.97	198.89	191.78	201.87	202.32	197.92	198.58	199.75	199.76	191.78	197.99	200.69	199.4	195.82	201.6	198.09	208.76	191.94	196.93	193.2	202.13	197.13	201.08	200.02	199.69	203.15	199.39	196.86	197.15	206.59	200.97	198.92	199.18	196.35	197.66	197.28	198.82	197.88	199.95	202.65
199.65	192.81	206.63	194.79	201.87	201.67	200.87	198.32	193.75	206.36	198.09	192.79	205.27	199.4	202.12	200.81	196.94	200.37	196.99	203.46	199.59	199.55	201.16	203.58	199.35	204.36	201.55	204.74	199.56	203	201.45	196.97	198.04	195.72	198.21	193.65	197.93	204.5	198.38	198.9	196.53	198.66	196.51	202.11	201.56	201.7	199.74	196.29	201.69	199.07
199.19	207.43	199.7	204.54	208.05	208.58	203.21	205.78	207	202.58	203.38	202.54	205.55	206.04	206.81	204.36	210.15	203.12	203.56	208.7	213.5	202.97	197.19	202.61	214.22	207.6	203.09	207.35	198.75	203.05	202.91	205.39	204.01	210.58	203.45	202.45	203.65	211.22	205.67	207.34	195.89	207.68	211.39	203.17	212.1	208.05	203.93	205.38	208.2	209.12
203.33	217.53	211.83	200.32	216.11	215.25	208.89	203.39	207.62	204.66	211.92	209.8	215.01	213.73	210.7	206.66	206.1	209.9	206.7	209.75	205.92	211.74	207.04	213.23	205.84	206.26	200.54	206.65	211.35	203.56	208.95	201.52	204.55	210.09	204.55	207.51	212.4	210.09	208.7	207.04	215.24	204.29	206.07	204.92	210.29	207.75	205.81	200.99	209.56	210.92
205.2	203.63	207.01	209.63	214.37	204.58	200.39	211.01	212.99	205.1	202.74	208.84	203.33	207.87	209.63	211.18	202.3	210.01	207.45	204.49	207.54	205.93	206.66	208.56	200.37	211.59	203.92	204.74	202.66	203.12	204.24	207.16	205.71	203.18	205.19	206.12	211.72	204.76	203.27	214.18	205.64	214.84	209.99	205.71	204.48	205.01	210.31	207.54	212	204.51
215.24	211.8	211.82	219.1	209.89	209.6	217.14	211.83	215.79	211.82	212.76	210.36	214.04	214.09	217.02	220.32	211.79	211.89	217.72	213.17	219.17	217.97	215.14	217.71	207.37	217.36	214.3	214.27	214.92	218.74	216.06	208.28	208.83	207.75	216.16	215.21	209.35	213.04	213.27	211.71	214.29	212.71	217.39	218.64	215.01	216.36	211.18	222.44	208.75	208.5
212.28	214.02	216.21	216.24	214.12	210.83	215.16	218.58	211.57	212.68	209.48	214.65	211.43	209.56	212.71	211.72	211.86	215.9	205.75	217.32	210.72	213.53	213.24	212.96	208.96	210.45	215.34	205.79	215.31	214.76	214.1	215.91	217.73	217.9	218.32	218.34	216.56	214.89	208.95	214.5	209.21	217.97	211.03	210.19	208.72	211.58	211.85	220.35	207.89	218.24
200.68	197.25	194.87	196.09	197.29	199.91	193.01	197.93	202.13	203.44	192.97	204.75	202.6	197.96	204.59	191.08	195.35	195.52	196.83	200.67	199.56	207.16	202.13	200.06	202.52	196.31	198.12	198.58	207.77	199.9	198.08	199.32	204.42	200.1	196.38	200.14	199.64	196.45	198.06	202.44	199.32	196.47	193.11	203.21	200.31	195.23	197.8	198.43	197.62	203.45
210.33	209.87	211.01	215.89	208.85	205.49	203.98	208.88	213.07	209.83	206.44	201.69	208.01	212.39	209.87	207.57	213.38	204.25	207.27	201.95	207.67	205.54	207.65	209.69	211.08	213.81	208.39	205.24	209.78	214.73	205.96	209.7	210.01	208.51	209.88	207.15	214.96	212.35	213.99	205.09	213.83	208.48	200.52	205.87	205.54	207.41	210.97	203.27	212.35	212.71
217.3	212.41	209.78	209.96	204.47	212.97	213.66	215.33	213.53	213.26	216.08	211.68	210.47	211.03	218.33	211.56	210.1	209.66	202.34	212.34	215.49	206.05	212.63	210.34	215.3	212.95	216.71	210.98	210.2	215.36	221.13	208.4	210.33	215.18	210.71	213.12	211.72	213.06	207.56	214.81	215.17	212.63	207.72	216.14	212.03	208.82	222.51	210.62	212.01	210.13
201.19	205.99	207.81	198.32	197.94	208.31	197.82	204.5	206.55	208.3	205.39	200.78	203.23	207.34	199.36	198.97	202.2	204.19	201.88	206.52	203.23	204.9	207.67	200.31	209.46	208.88	201.89	201.49	210.31	202.53	207.46	196.72	201.14	200.25	198.84	211.37	204.08	202.84	201.33	202.22	200.84	208.08	209.54	203.14	200.49	195.45	205.27	203.24	204.31	199.02
208.38	205.99	213.18	209.71	216.15	210.73	208.32	212.24	214.89	215.85	207.66	207.18	213.46	210.39	212.82	213.13	210.74	212.97	206.05	211.13	214.31	208.65	215.2	211.94	211.6	213.01	208.42	205.43	207.45	210.48	206	208.34	213.01	211.17	213.29	212.96	206.31	207.96	207.37	213.95	209.5	210.32	222.52	211.06	210.81	216.37	216.63	211.66	212.8	208.95
208.26	209.55	212.22	206.56	212.93	206.4	204.79	207.83	211.19	214.39	210.13	204.5	210.16	212.63	211.99	208.18	209.82	204.36	205.75	199.33	210.59	205.88	205.35	205.61	210.6	208.72	210.01	208.5	201.35	206.64	207.59	206.45	211.17	203.68	207.84	209.21	205.76	210.43	203.35	204.39	209.85	206.61	208.91	212.02	207.06	209.92	204.47	206.28	211.24	202.28
206.96	201.32	199.93	202.4	198.52	202.87	199.17	191.78	198.2	193.13	199.4	202.55	206.77	199.99	201.53	210.27	203.09	195	201	200.21	198.01	205.97	207.02	201.66	193.16	195.34	196.74	193.34	200.66	199.58	198.77	192.31	195.96	196.75	204.8	200.9	202.17	197.27	197.33	191.16	198.01	200.8	196.49	202.34	194.65	202.86	195.73	202.98	204.96	204.24
207.22	208.06	213.82	210.93	208.6	206.61	207.09	205.33	213.37	211.85	203.83	209.89	206.21	212.82	212.9	214.23	213.22	210.35	207.09	208.64	204.52	216.2	202.63	208.06	209.85	212.73	209.96	207.29	209.64	218.11	210.92	207.62	207.16	214.04	213.19	209.09	212.37	210.22	206.57	206.43	214.94	218.47	200.06	202.52	205.67	201.78	206.87	208.29	209.77	215.98
222.69	212.67	214.23	217.52	216.46	220.31	226.65	221.26	217.18	214.76	212.89	225.97	220.32	219.35	221.3	218.83	218.82	213.58	218.41	212.22	214.57	214.63	217.19	215.1	220.77	220.72	215.44	210.52	213.69	218.39	211.76	209.97	216.43	217.85	221.54	216.2	214.04	219.07	215.12	216.02	213.75	214.04	219.7	217.28	218.87	211.87	220.53	214.88	219.68	219.6
209.22	212.96	214.97	210.14	209.5	207.36	205.2	201.7	208.02	209.22	207.76	214.17	204.83	205.97	210.27	204.09	205.28	207.19	216.53	208.4	208.5	206.55	216.27	208.03	205.87	205.48	207	204.68	209.95	205.29	206.82	210.74	207.51	210.06	205.89	209.04	211.13	205.56	208.4	209.1	205.52	208.56	212.76	211.71	198.24	206.83	211.02	206.35	208.48	215.01
212.49	211.53	206.82	209.52	210.91	212.07	210.9	201.77	200.76	208.6	208.98	212.93	216.56	210.76	215.87	210.29	211.18	210.99	207.55	214.39	209.18	204.85	207.73	211.13	211.98	214.39	202.78	210.09	206.19	202.88	215.02	194.6	212.91	209.72	207.65	203.92	201.65	206.77	206.35	212.53	207.55	213.04	205.88	210.08	214.97	212.85	208.4	205.02	214.08	209.53
203.1	196.52	202.41	196.25	198.5	197.22	197.58	204.69	200.37	202.29	200.68	200.86	197.6	201.16	201.45	197.31	194.67	194.47	200.72	197.72	205.37	202.27	200.76	199.49	195.48	200.96	198.3	194.46	193.36	196.83	203.07	201.91	201.55	197.83	198.98	198.65	196.54	193.28	202.18	206.11	195.68	202.9	196.61	194.62	199.92	201.4	193.2	202.85	204.52	198.57
211.75	209.66	211.66	208.97	207.68	209.51	209.88	208.29	207.03	203.53	214.16	210.34	207.25	211.4	200.43	212.77	209.65	206.18	209.78	208.73	210.07	201.85	211.98	211.25	209.03	209.85	208.61	205.57	207.67	207.98	206.22	205.41	204.26	213.47	207.24	212.09	205.04	208.59	210.79	209.45	208.05	210.94	210.11	203.6	212.71	206.42	210.35	207.83	209.49	209.84
209.24	203.39	206.12	207	207.93	209.61	212.45	210.28	211.94	204.55	210.26	203.35	205.24	204.44	208.79	206.7	204.95	207.44	209.48	209.73	205.16	211.81	204.71	208.26	203.42	207.96	214.28	216.7	209.25	203.19	204.97	206.08	207.59	208.42	206.67	203.49	209.78	208.73	212.39	209.45	206.18	201.29	210.64	206	208.66	204.88	212.5	205.67	200.12	206.69
204.87	210.23	203.67	210	210.56	211.96	211.22	215.29	212.63	205.99	211.3	209.57	212.79	211.25	206.66	207.46	205.11	207.08	206.57	210.73	211.05	210.09	208.54	208.03	198.51	212.54	212.45	207.15	210.39	206.09	204.84	205.51	204.37	212.61	208.79	211.34	210.34	205.19	209.05	215.3	205.52	211.06	205.9	211.75	212.95	214.74	211.7	211.75	199.49	209.37
216.36	210.61	203.56	211.73	210.33	208.17	208.51	208.33	208.06	221.43	208.21	206.97	207.2	214.68	211.47	213.25	209.69	212.7	209.94	211.45	213.27	217	215.03	214.78	208.78	215.45	218.65	217.27	218.5	217.24	209.18	212.77	217.24	212	213.98	214.3	209.31	206.35	210.18	209.41	214.31	214.08	204.22	211.32	215.06	214.25	213.05	213.46	210.4	223.84
211.32	206.85	214.01	208.22	213.6	214.02	210.21	210.56	213.87	213.8	211.46	211.79	206.87	209.92	212.4	208.63	208.93	206.63	211.24	206.58	216.97	214.14	212.88	209.94	214.5	208.98	215.33	215.26	212.31	210.88	215.7	213.78	215.51	207.2	207.91	215.38	210.65	218.58	210.11	213.12	215.76	213.98	213.95	213.13	214.97	208.45	207.47	217.54	214.12	206.86
208.34	206.74	206.15	207.64	211.89	210.65	209.47	208.16	207.58	206.68	209.48	199.6	211.52	201.61	210.51	202.43	212.93	209.7	214.58	205.5	210.71	210.23	208.27	207.71	202.55	199.07	208.41	209.85	208.31	207.43	208.57	205.05	206.77	207.16	209.07	205.13	211.54	207.86	214.74	206.59	208.59	203.19	209.49	211.58	210.16	204.82	200.41	208.33	205.23	208.78
191.14	196.98	193.67	196.38	202.87	197.29	201.13	198.03	203.13	202.87	201.78	197.39	193.67	191.67	193.91	198.91	202.29	198.77	199.18	197.44	200.94	199.18	198.45	196.65	199.77	201.36	199.18	193.48	197.78	206.66	199.28	202.93	200.24	198.85	199.3	199.99	200.74	195.02	197.76	193.23	197.63	202.6	197.3	195.64	195.04	193.49	196.08	197.43	196.6	195.75
201.8	204.76	204.91	206.75	199.85	201.29	207.69	211.81	199.07	191.66	208.56	207.43	201.51	207.89	200.9	202.94	206.12	202.9	203.76	203.06	210.05	208.26	201.96	203.85	209.61	207.42	203.35	208.14	203.6	202.8	208.1	201.11	207.26	208.32	203.39	200.48	197.88	199.02	198.41	205.83	205.16	204.97	197.26	195.24	203.35	204.33	195.5	210.51	204.23	202.58
222.92	212.82	207.24	208.99	208.16	217.62	214.83	218.46	221	213.44	211.18	219.98	208.23	213.67	214.58	215.43	216.71	211.09	209.82	211.72	209.8	208.53	216.95	218.97	209.42	213.24	216.06	211.64	218.19	216.86	213.47	217.96	216.36	211.05	214.19	208.54	213.72	209.79	212.47	220.33	212.95	211.03	216.09	206.47	210.27	208.32	217.4	213.75	222	212.91
199.12	209.56	203.52	208.94	207.85	209.22	206.34	207.74	205.57	205.19	209.61	210.24	209.94	209.78	208.96	207.51	202.55	205.58	210.39	206.92	209.6	213.43	211.3	210.92	209.76	211.45	203.65	208.85	208.23	207.09	210.05	209.3	211.72	207.65	211.2	206.64	206.52	204.6	206.08	207.53	212.54	209.62	209.1	207.69	212.96	209.44	207.89	206.78	209.59	209.16
209.46	209.93	209.63	211.21	206.71	208.13	204.57	204.75	214.33	213.25	206.63	207.52	205.98	214.43	206.24	210.66	205.89	210.24	209.08	209.46	203	210.47	213.88	210.79	210.49	214.59	210.59	208.03	206.47	209.73	212.42	204.18	210.55	210.84	217.67	210.72	214.91	208.12	207.58	206.94	213.88	204.84	213.15	211.09	209.76	206.97	203.32	211.05	210.48	207.47
206.85	202.04	202.65	200.58	202.06	207.15	199.21	201.16	198.33	202.71	199.65	205.07	202.48	197.78	201.93	203.6	202.4	203.07	203.45	207.97	198.22	204.51	204.06	205.29	203.25	206.84	214.11	202.4	208.1	199.35	204.28	205.8	208.72	200.26	207.87	207.42	209.77	203.24	200.92	209.57	204.07	205.07	205.68	198.1	196.68	202.94	205.95	207.31	200.22	202.21
199.63	200.4	202.6	199.71	195.57	196.7	203.39	203.97	200.37	203.93	200.5	202.99	201.49	196.3	198.12	201.52	198.58	199.94	203.29	201.09	200.98	200.51	203.67	198.52	194.98	197.19	196.41	205.11	197.96	198.19	206.68	197.5	196.11	196.98	202.09	197.48	204.02	202.28	201.81	205.78	206.04	196.9	201.92	199.61	194.91	201.42	202.85	200.34	200.63	207.31
207.27	212.88	211.61	208.6	208.37	206.26	209.52	209.15	211.94	203.83	204.93	206.66	213.3	210.32	206.4	200.38	208.74	212.43	207.54	212.82	207.98	209.07	210.55	208.03	212.92	215.59	213.83	206.88	208.96	208.53	203.53	210.93	208.67	212.62	206.09	204.76	206.73	201.12	201.6	209.04	208.51	216.12	208.14	207.67	205.9	207.34	205.11	208.14	211.65	212.41
202.43	202.91	199.72	204.03	206.71	206.08	207.2	204.12	199.95	194.61	197.7	203.31	204.14	199.12	201.75	204.11	201.06	202.05	207.54	208.3	209.37	212.03	208.15	202.6	200.73	202	205.42	201.79	205.22	205.29	196.88	206.63	207.89	202.04	203.7	203.65	199.87	203.06	194.06	203.58	196.44	208.43	210.66	201.61	203.62	202.44	206.81	199.24	207.31	203.4
206.41	198.62	199.92	206.42	204.18	204.35	206.01	198.63	208.85	205.01	203.01	200.86	203.48	204.6	206.21	203.54	202.86	203.81	195.95	199.23	207.79	205.17	203.32	204.63	206.52	204.31	209.17	208.26	211.23	204.71	202.05	200.32	204.86	206.95	198.1	204.54	204.43	207.79	207.52	201.87	203.9	202.86	200.97	199.54	204.05	204.83	201.91	206.35	204.15	202.59
216.81	220.64	218.45	221.63	214.62	219.2	221.02	219.08	219.5	217.96	216.48	217.46	213.69	214.37	215.9	220.25	215.36	217.54	215.56	220.87	212.3	216.36	216.32	215.25	225.22	214.12	216.99	224.32	209.06	216.18	217.7	211.9	220.59	223.11	219.3	220.97	217.27	223.82	217.93	222.68	224.06	219.26	221.86	218.6	213.79	214.56	221.35	214.76	213.32	223.82
196.8	201.17	198.21	200.83	199.72	195.33	200.73	193.65	197.27	201.94	205.01	194.57	202.1	198.08	202.38	199.26	204.72	201.86	200.66	208.51	198.71	207.49	198.65	197.64	196.93	199.75	199.49	199.74	197.49	200.9	206.16	206.76	200.08	201.34	196.5	194.06	193.86	204.27	201.85	195.28	201.08	197.17	203.56	201.07	195.43	200.54	199.95	196.47	200.5	198.8
214.82	211.93	210.84	217.65	205.85	206.38	204.24	214.79	200.81	208.07	209.86	203.22	204.58	213.96	204.15	211.25	204.37	211.63	209.42	211.14	204.4	207.28	207.33	206.35	208.12	202.59	207.31	214.73	214.07	210.34	215.43	210.19	205.08	203.42	205.01	211.98	208.74	210.1	210.61	211.98	207.63	209.27	207.31	209.32	208.42	210.21	205.73	208.56	205.68	207.21
206.66	200.89	197.65	205.35	209.12	205.42	198.29	205.43	204.56	204.69	201.35	200.73	201.36	207.98	201.78	202.87	206.85	208.87	209.9	202.16	202.2	207.8	202.19	204.05	206.86	200.51	209.68	205.22	205.48	212.43	202.07	201.38	199.91	200.97	218.55	203.82	204	208.05	207.25	204.04	209.44	196.28	209.04	208.35	206.07	198.82	195.35	212.99	209.12	202.86
210.24	207.69	203.14	209.73	214.44	208.62	204.61	209.89	210.73	209.78	212.22	207.61	220.13	213.11	210.42	211.92	214.23	214.17	213.4	216.09	211.46	214.1	210.77	208.68	218.03	208.1	209.11	217.19	211.25	205.74	207.32	213.48	208.78	215.01	212.95	205.46	207.12	215.34	209.96	210.09	213.61	214.35	202.42	215.09	209.45	208.66	206.81	211.04	209.71	211.4
209.72	206.07	210.81	205.52	211.86	208.46	210.13	208.19	208.56	208.59	209.34	210.06	202.73	213.48	210.5	209.67	205.74	212.04	211.3	213.13	215.89	203.42	199.55	204.28	213.68	202.27	209.23	203.21	210.1	207.6	206.02	218.33	211.13	206.02	210.24	214.06	210.43	210.77	209.75	211.78	214.17	210.77	217.49	210.85	208.85	202.49	217.86	215.35	209.04	210.63
208.82	212.87	210.54	219.88	207.31	207.33	214.77	210.01	210.04	215.65	204.63	215.21	210.32	213.59	220.07	206.6	208.15	216.19	207.17	210.43	209.18	209.52	210.67	210.91	211.82	211.26	213.23	212.84	208.16	217.81	208.94	209.66	206.2	216.89	211.74	217.95	211.83	210.57	214.85	209.14	213.74	207.74	212.16	206.26	208.34	211.99	211.12	208.11	214.88	215
193.22	195.47	196.83	204.75	205.9	193.32	197.27	199.25	201.04	202.81	208.45	194.57	205.77	201.92	198.73	210.5	200.26	206.5	197.69	195.9	198.81	201.41	199.06	193.47	204.64	205.22	206.43	197.04	195.32	202.64	201.67	198.43	199.97	198.13	203.77	199.83	197.14	203.02	199.32	202.64	194.95	201.65	206.46	199.16	200.04	202.25	200.09	194.3	199.21	198.06
205.08	209.11	207.4	210.29	208.69	207.9	203.23	208.75	207.71	210.44	200.43	210.18	207.29	207.43	209.62	206.95	204.58	207.37	204.56	202.7	209.05	207.67	206.91	209.14	205.72	203.38	203.03	207.45	205.72	208.4	208.03	205.46	207.83	205.1	208.12	209.35	206.37	206.83	207.01	210	207.34	206.3	202.69	209.54	206.83	207.63	207.63	208.41	208.2	210.03
204.83	195.41	194.52	209.46	206.15	203.38	204.52	200.29	202.03	201.02	198.32	201.31	198.05	198	198.08	196.28	196.16	197.58	199.24	206.73	197.71	200.66	194.78	203.77	202.41	198.95	203.68	204.02	200.93	198.56	203.84	205.23	194	197.19	195.76	196.68	194.72	199.34	205.93	199.4	200.85	203.59	196.6	200.72	199.53	198.64	202.38	200.98	204.63	199.05
210.69	211.49	208.1	213.14	211.28	211.71	218.59	215.39	208.27	208.35	210.84	208.41	212.12	209.12	215.99	210.01	214.15	214.29	214.74	207.82	210.14	207.18	215.77	219.27	206.43	216.08	208.39	212.02	204.23	211.24	215.03	212.91	205.78	214.56	213.2	210.67	208.86	214.43	214.64	212.71	218.8	200.69	209.74	213.63	212.07	212.08	207.47	205.47	210.61	212.72
202.26	203.06	194.96	207.83	212.46	207.42	210.59	199.64	203.86	199.61	204.03	204.81	204.93	206.9	201.34	201.34	203.96	203.86	210.97	200.93	197.07	206.1	200.37	206.2	199.83	206.31	204.05	199.59	207.18	208.03	205.89	202.76	208.69	201.7	203.17	200.39	197.38	207.95	197.92	209.17	204.09	207.19	205.45	205.96	205.78	206.65	207.3	203.63	201.58	202.09
202.28	205.72	212.61	210.82	209.07	213.88	214.41	208.46	213.9	209.29	206.62	205.74	208.98	210.79	208.81	211.84	204.27	216.09	209.67	208.15	215.89	209.28	208.05	209	215.5	215.98	213.26	211.68	210.86	214.33	216.58	208.73	218.54	213.41	208.7	213.13	205.94	210.7	212.4	210.29	214.34	208.61	216.1	214.6	208.52	208.45	214.8	214.86	209.49	211.45
221.39	221.22	218.67	223.27	215.07	216.25	218.99	215.28	216.53	220.77	218.08	218.95	217.5	215.42	217.14	215.44	211.5	221.51	211.56	216.66	223.74	216.17	212.55	217.5	215.98	218.1	215.75	214.62	217.51	222.91	213.57	214.68	221.99	220.16	216.37	224.02	218.29	216.27	216.98	213.79	213.69	213.28	221.17	213.74	220.69	215.4	217.63	215.56	216.69	219.62
201.77	201.53	198.49	201.06	201.32	203.38	203.1	199.87	205.5	202.69	203.02	201.41	205.98	195.33	208.84	206.92	201.67	203.81	196.92	207.54	207.09	202.53	205.79	200.45	207.26	198.53	203.65	205.31	202.67	199.7	212.46	203.46	202.03	202.79	203.7	203.48	200.5	201.82	206.57	207.4	198.21	203.81	207.29	200.47	198.46	207.48	208.17	205.99	205.16	199.47
214.83	217.06	211.28	203.78	208.63	208.22	208.81	206.63	207.97	206.17	209.07	212.25	216.73	207.18	208.42	211.32	209.69	207.74	211.21	208.63	212.15	215.19	209.04	212.36	213.59	209.46	216.87	211.11	208.54	208.55	211.28	208.68	203.38	210.47	208.48	205.08	212.98	205.26	205.27	211.25	209.55	208.58	214.77	207.31	212.58	213.58	211.31	205.41	201.28	201.48
204.82	198.94	205.85	198.1	203.5	197.53	200.33	200.08	203.46	201.72	203.88	191.49	203.21	200.32	197.9	196.52	193.37	202.31	197.66	200.74	196.81	202.84	198.88	200.05	199.44	199.6	199.12	199.08	196.72	202.72	202.67	198.41	197.71	200.61	203.59	197.2	200.65	202.38	206.2	199.58	192.72	198.85	202.3	198.17	200.59	199.62	201.14	200.88	206.25	203.27
204.86	198.46	199.35	199.44	201.58	207.09	201.83	207.01	207.07	205.55	204.8	201.34	203.73	206.02	206.05	200.35	211.71	204.03	196.6	201.64	199.77	212.64	203.82	206.38	199.63	205.65	207.39	209.93	201.54	203.87	207.85	201.56	199.79	204.21	210.16	206.25	201.63	206.59	206.56	198.75	204.73	202.11	208.58	194.91	199.91	197.99	206.99	203.86	197.76	207.15
208.57	210.87	203.21	215.61	208.2	205.79	205.07	207.52	205.48	208.08	214.65	206.55	208.53	204.29	203.66	205.71	213.66	210.51	205.16	205.07	205.31	208.44	211.54	206.65	211.22	202.74	204.82	210.24	205.11	208.51	207.37	206.78	208.6	210.74	201.51	212.76	212.52	198.25	208.48	206.4	206.85	209.99	205.06	204.53	205.26	209.82	205.53	209.57	211.26	213.98
196.55	195.39	204.59	201.79	201.13	199.23	203.45	200	196.38	206.58	199.43	202.83	202.5	205.39	195.69	203.23	203.84	207.16	204.56	208	200.25	201.55	203.3	203.37	197.13	203.95	198.34	202.65	204.67	206.66	198.45	200.72	205.9	199.8	204.14	203.95	208.18	204.59	199.72	203.42	199.31	198.45	208.78	205.04	196.67	199.48	197.68	197.06	201.99	200.85
202.9	208.37	197.13	204.94	196.06	200.98	203.67	199.05	209.26	202.04	202.49	196.72	204.51	202.54	202.25	202.24	206.56	200.26	205.96	203.4	201.97	200.17	205.96	202.74	202.77	196.09	200.93	201.74	200.99	196.95	199.97	193.29	203.96	201.28	202.06	203.26	203.68	209.03	197.24	198.01	200.62	205.31	198.44	199.6	197.81	197.04	205.24	204.74	201	208.09
200.59	195.2	198.07	201.98	196.53	201.04	205.32	200.01	204.8	194.14	201.17	196.18	199.9	200.63	200.34	194.72	201.46	195.66	196	194.26	200.12	202.45	201.07	203.31	200.57	202.79	196.43	202.24	197.01	197.84	199.48	206.42	202.06	202.25	204.09	199.1	196.98	199.23	196.24	202.61	199.21	202.39	200.47	199.89	197.53	196.48	196.55	199.17	204.34	201.96
207.1	211.97	214.47	215.36	208.51	209.89	213.77	205.47	215.22	206.85	210.91	215.03	211.15	206.13	209.59	217.83	208.5	211.02	208.36	215.56	219.03	213.65	211.94	219.3	208.85	211.01	202.65	217.17	218.17	216.47	210	206.65	212.78	213.86	212.03	212.26	206.98	208.86	210.03	214.37	210.08	208.73	211.26	207.33	206.81	210.41	218.05	207.81	206.91	211.57
213.39	214.26	211.45	207.89	204.73	214.69	220.59	217.59	214.29	220.18	219.34	211.17	214.07	205.3	220.2	217.8	208.28	215.06	214.23	211.67	214.26	220.45	212.18	211.9	214.66	212.33	215.63	217.97	211.74	213.16	220.71	212.34	215.05	213.61	216.17	214.73	213.6	214.66	213.44	211.33	213.87	211.64	211.94	218.68	208.35	212.91	213.78	209.41	215.35	211
205.85	212	204.3	207.83	205.4	203.38	205.95	205.43	204.4	207.21	212.67	206.26	206.69	207.12	212.2	209.57	209.05	205.62	206.22	204.34	210.84	210.25	204.47	207.44	205	207.63	208.26	202.83	206.22	211.68	210.09	206.44	208.77	202.79	206.73	211.14	207.64	209.46	203.87	212.42	208.74	211.87	202.6	205.95	210.56	210.66	211.88	215.14	212.16	207.69
210.15	205.3	206	201.6	212.45	205.73	208.59	208.44	207.02	212.56	206.92	204.93	209.9	213.54	202.97	203.37	210.25	208.78	204	208.09	204.71	210.45	212.58	202.69	210.65	207.56	211.97	205.77	212.22	208.24	212.74	211.45	212.74	210.53	212.41	211.26	208.66	209.94	215.91	213.87	204.49	212.94	206.12	204.26	206.65	211.15	209.64	211.11	207.1	205.41
216.04	219.17	213.76	214.81	212.29	212.43	216.67	212.23	223.84	217.52	212.64	212.48	221.87	216.61	217.18	220.55	219.88	209.78	213.63	212.24	213.23	219	218.2	218.8	217.48	215.55	217.15	218.53	217.62	215.85	215.59	220.87	218.09	214.49	215.34	217.8	219.03	218.38	214.82	215.7	216	213.4	215.94	219.84	218.53	210.29	213.96	216.69	218.72	218.12
194.19	195.14	190.05	191.38	199.18	195.83	197.92	194.56	190.14	198.21	197.88	202.19	198.92	199.17	190.05	189.69	194.76	198.14	194.79	199.01	193.84	195.73	197.62	195.19	197.12	196.46	194	191.99	190.51	189.57	197.03	192.68	199.54	192.21	193.75	189.37	192.12	194.79	192.73	192.23	198.31	197.12	194.22	191.42	195.73	195.86	191.08	193.46	201.84	192.96
201.66	205.91	211.06	203.17	203.56	202.83	202.26	200.8	202.52	205.23	202.03	203.87	204.58	201.25	204.51	191.5	209.68	202	202.12	202.81	200.11	198.53	204.21	206.65	205.15	201.76	205.4	191.16	204.64	207.14	203.1	201.54	204.19	205.41	203.59	201.59	208.82	201	203.25	199.82	203.97	201.94	206.1	201.64	206.93	202.69	206	203.85	209.07	205.83
212.57	212.29	205.5	208.93	218.42	210.4	210.09	207.71	212.95	212.94	215.17	211.81	217.88	210.45	210.82	211.17	208.98	216.97	208.89	210.35	211.9	207.52	218.51	213.49	212.4	209.32	211.98	217.27	213.59	218.96	214.38	216.14	216.6	213.85	218.17	216.91	214.21	214.41	214.48	217.47	215.15	211.99	216.14	210.09	209.55	209.13	210.69	218.7	212.69	216.06
203.17	209.02	217.83	209.5	207.21	210.88	207.62	199.31	208.3	211.09	203.29	217.96	215.61	212.54	211.45	206.15	205.47	209.5	207.47	205.76	210.97	199.72	210.64	206.36	212.03	206.22	203.27	210.19	212.6	210.36	206.04	214.13	209.62	207.78	204.58	207.98	206.43	206.84	205.81	212.27	205.05	210.91	211.42	212.14	206.24	208.06	213.23	213.42	214.34	213.25
203.91	204.9	209.42	208.48	202.96	211.39	211.17	204.39	209.54	211.85	210.78	209.89	207.37	208.63	210.36	202.95	204.54	208.07	215.59	205.31	204.49	208.16	207.73	208.69	211.54	212.21	214.06	207.37	210.37	216.1	209.59	213.36	208.34	208.08	210.3	208	205.06	211.47	210.93	204.48	206.58	211.88	203.96	205.2	213.77	211.24	202.59	208.86	203.94	204.45
193.46	190.08	200.25	191.42	198.14	192.16	192.26	194.91	195.85	199.17	197.1	191.68	192.41	194.83	193.7	198.89	199.62	195.56	201.7	190.67	191.11	203.14	195.95	194.59	197.58	197.26	192.6	196.66	199.55	198.29	196.73	192.51	194.36	199.82	199.16	195.02	195.66	195.18	198.63	190.87	188.39	194.62	196.01	193.79	191.52	197.71	196.97	191.97	194.86	188.43
201.71	206.64	208.65	199.88	199.52	198.79	202.71	205.96	203.3	200.79	201.69	199.89	199.61	209.09	197.34	206.21	210.28	197.28	199.54	201.35	191.37	208.24	200.11	202.38	206.62	206.09	199.14	207.6	207.95	205.34	209.63	200.6	205.46	197.9	196.68	203.6	199.19	199.35	206.3	195.48	203.86	204.94	198.95	203.51	203.55	206.46	201.35	205.25	207.62	197.99
205.12	205.57	205.18	199.78	205.38	207.24	202.54	199.86	204.85	207.4	203.9	202.4	199.76	201.06	202.84	198.87	203.02	205.32	198.19	204.51	204.54	202.31	204	203.88	197.73	202.72	209.6	203.58	199.74	202.39	204.21	204.88	205.54	199.75	203.06	196.61	204.69	199.34	195.78	199.55	207.61	201.86	205.06	207.06	202.1	207.85	203.92	200.58	196.37	202.52
206.12	207.71	205.55	214.37	212.56	209.16	207.14	203.65	204.92	207.52	212.03	211.07	209.95	207.08	213.22	207.94	205.39	203.14	204.73	214.02	214.92	212.79	217.13	204.9	214.14	211.12	207.39	211.82	214.07	204.26	204.75	207.89	210.07	205.11	204.83	213.18	213.94	214.48	209.05	206.7	209.71	208.52	212.03	215.82	206.52	214.31	207.8	200.1	205.71	208.85
205.68	203.26	205.89	211.81	210.58	207.4	207.35	208.99	205.45	209.15	210.35	208.57	206.88	207.41	206.79	207.68	204.41	210.42	210.34	207.63	204.62	211.25	211.42	208.96	208.69	208.39	210.96	208.72	209.32	209.64	204.32	212.46	206.32	204.15	212.36	204.49	210.9	209.88	210.38	206.34	204.06	208.64	209.86	210.51	207.83	209.66	205.95	201.98	209.35	216.74
201.7	201.08	205.23	209.17	201.59	204.13	212.05	205.67	200.05	206.6	204.25	198.75	206.18	211.81	204.46	200.15	203.82	206.98	201.68	205.91	198.94	206.66	202.8	204.01	200.61	206.29	204.79	204.74	207.32	206.02	204.23	202.06	202.85	206.29	207.37	201.04	208.97	211.11	203.27	203.25	205.4	205.08	213.01	204.23	202.46	206.11	206.88	209.04	208.15	207.52
200.6	203.16	199.75	200.53	196.27	201.39	208.64	202.52	197.99	198.28	198.86	192.46	201.93	201.36	196.89	199.56	200.31	197.54	196.29	192.45	198.4	200.18	202.94	199.73	204.73	204.79	203.8	205.78	206.21	197.33	202.55	199.6	197.55	201.19	198.46	193.98	202.14	201.39	196.03	200.16	199.07	201.1	205.24	205.77	209	200.2	198.65	203.43	204.64	196.75
205.31	209.65	201.56	204.07	207.77	201.86	208.6	205.2	209.94	205.84	200.08	202.79	205.07	201.47	206.77	199.59	206.68	202.18	208.66	206.05	202.69	208.23	204.12	206.99	205.46	207.86	206.19	206.61	199.49	205.89	209.27	205.71	203.66	205.4	203.08	207.01	207.26	207.19	203.9	200.93	208.92	203.48	206.72	204.5	213.36	203.62	202.71	201.11	207.31	206.39
206.55	210.43	203.16	205.14	207.48	203.31	207.02	209.01	201.66	207.51	211.14	205.66	204.63	206.69	210.53	205.79	212.71	205.12	207.63	208.72	205.92	205.92	205.8	203.49	212.77	205.43	202.05	209.34	207.19	207.17	203.18	208.53	198.32	212.79	208.38	212.43	209.06	205.35	210.37	209.32	205.53	201.78	208.84	209.46	205.8	202.79	206.3	203.04	208.62	207.38
202.91	199.95	191.48	200.12	199.34	199.79	203.33	200.72	196.53	202.4	201.62	201.62	198.87	197.85	194.81	199.93	201.55	200.94	197.43	196.32	202.49	201.97	204.08	194.47	198.46	194.86	201.37	209.86	203.06	198.62	200.78	202.81	196.02	200.76	200.72	205.99	200.98	205.81	199.72	199.68	196.25	203.36	196.45	205.79	201.83	200.3	204.37	197.46	203.37	195.53
213.18	219	217.9	210.35	215.33	216.16	215.74	215.59	217.07	214.56	210.27	216.2	217.64	216.35	220.65	212.86	215.2	213.54	221.06	219.21	220.67	215.46	217.49	221.03	215.01	222	217.67	220.65	216.71	215.05	219.18	218.54	215.23	213.88	216.18	223.95	211.84	215.33	218.56	208.77	219.18	216.38	214.82	214.89	213.81	219.78	215.08	216.21	211.31	218.79
213.96	210.99	209.03	217.25	208.72	208.98	210.75	208.37	216.7	211.19	211.76	212.5	216.06	212.03	219.01	209.44	205.24	214.88	209.98	209.31	210.87	213.25	212.51	216.91	211.3	211.73	209.9	216.23	214.08	214.29	210.34	219.17	209.34	219.08	213.49	215.55	216.68	211.4	210.67	212.97	210.79	215.08	213.26	211.21	211.46	209.27	209.1	209.59	212.09	215.06
207.15	210.2	205.13	204.63	212.59	206.7	207.96	210.53	211.15	201.01	203.22	205.01	206.63	212.87	207.4	214.26	208.96	206.49	213.76	199.25	208.9	200.43	208.34	207.59	205.7	207.07	207.13	213.32	206.07	205.42	209.95	209.5	209.5	205.67	209.23	211.84	202.38	207.3	204.83	208.41	204.01	211.58	207.36	204.11	209.14	199.99	211.82	210.68	209.24	207.92
207.11	206.58	205.97	204.85	209.85	209.44	211.04	206.79	203.59	208.13	200.54	211.07	210.44	210.58	205.19	206.17	210.41	210.01	206.6	210.1	213.01	208.85	201.77	208.09	207.97	210.99	210.62	207.41	206.21	209.42	209.89	204.76	202.11	211.5	201.19	207.72	207.82	209.74	208	205.29	210.69	208.83	207.08	208.16	205.63	201.23	206.82	212.04	206.58	213.05
217.03	212.7	205.48	208.62	211.27	205.7	208.88	211.21	207.53	208.91	206.21	201.85	208.4	203.7	214.4	208.7	207.02	208.38	210.19	201.03	212.94	203.14	212.69	208.03	213.03	210.11	211.15	203.48	205.9	205.96	209.67	209.63	209.83	211.1	201.17	205.17	204	212.18	203.47	205.1	210.59	201.8	207.72	213.62	204.61	204.46	204.25	203.66	204.36	207.14
203.46	203.37	204.73	207.99	203.92	206.68	207.6	206.21	199.68	205.97	206.01	200.07	207.58	205.58	206.78	205.88	206.95	211.34	206.42	202.66	202	200.06	205.74	205.1	204.59	204.07	213.33	204.22	210.02	204.13	205.66	205.56	206.97	205.12	210.38	205.79	210.33	213.97	202.89	207.44	207.33	203.22	207.52	207.37	210.96	201.32	209.81	205.93	208.86	209.75
210.97	211.32	208.47	203.81	215.98	204.68	216.38	214.79	208.84	213.05	209.64	207.32	209.75	211.8	215.1	203.27	210.62	208.89	204.64	216.51	207.2	201.9	216.7	201.56	201.19	204.94	213.68	209.76	205.37	202.66	212.47	205.86	215.18	210.49	210.03	208.34	204.98	201.48	210.68	203.3	209.72	216.73	216.27	209.07	206.43	215.67	216.61	211.37	204.19	206.58
202.48	193.15	198.25	200.41	207.08	199.25	198.33	200.08	199.37	202.14	196.17	192.3	193.84	202.14	199.69	196.14	202.35	203.44	201.63	195.99	200.41	198.16	203.5	203.3	198.1	203.04	201.69	201.37	193.58	200.04	200.73	200.81	199.12	207.39	199.09	204.44	201.63	197.33	199.93	195.5	198.32	207.5	201.52	200.61	199.22	193.87	196.02	198.7	199.64	193.71
207.41	203.47	204.36	213.61	203.66	204.54	209.21	209.47	205.56	213.72	213.14	212.98	207.47	203.92	212.23	208.98	215.04	211.23	213.59	210.45	207.89	207.85	206.45	202.11	202.67	209.65	203.51	203.98	201.61	213.02	204.07	209.04	209.56	215.76	204.84	207.27	205.94	206.86	207.39	208.55	208.29	208.2	208.74	208.52	211.46	216.81	209	210.41	207.67	205.81
206.58	203.2	211.47	213.57	211.74	210.48	203.09	205.36	205.61	212.2	207.92	199.04	207.26	207.83	209.14	208.74	206.9	207.51	208.38	207.16	205.4	210.32	206.1	205.85	204.16	207.16	204.67	211.94	201.47	209.23	204.52	207.28	211.02	205.37	206.65	205.55	207.81	201.27	210.89	211.73	211.68	203.02	211.91	202.7	210.81	206.95	206.94	209.23	211.14	207.39
214.43	211.89	211.2	205.97	214.76	213.87	209.61	210.82	209.06	216.56	209.97	216.09	215.61	211.12	208.14	211.43	217.28	213.18	209.25	213.32	208.14	212.6	211.97	216.58	216.01	213.48	211.43	215.87	207.34	219.12	206.85	212.36	210.15	208.73	209.38	215.41	208.41	212.77	207.59	209.37	210.62	208.87	215.25	211.64	209.53	209.21	210.57	209.55	210.83	212.67
202.72	200.46	207.44	195.89	211.11	198.36	199.78	200.36	201.74	200.87	210.76	205.74	205.35	204.05	205.19	199.11	201.04	204.17	202.48	207.03	199.42	202.81	203	208.04	208.83	200.41	198.47	206.73	203.32	204.66	205.1	199.87	210.52	198.6	200.4	205.03	201.23	198.19	193.52	196.83	210.73	199.11	208.5	208.34	209.55	208.44	203.92	198.29	205.8	205.25
208.26	201.97	198.04	206.84	208.04	205.11	207.17	202.05	205.66	202.21	198.13	208.5	203.82	195.1	201.25	205.45	196.81	207.91	206.85	204.86	205.4	208.7	206.19	199.39	206.07	207.87	200.26	199.18	216.29	201.86	201.87	206.41	202.47	209.93	200.49	209.24	209.44	205.36	204.47	199.94	206.34	201.5	203.68	208.08	203.28	206.18	205.18	208.23	204.61	206.88
201.15	190.74	199.09	204.23	198.17	204.06	199.87	202.29	198.83	196.81	199.53	198.26	203.27	201.01	200.39	214.16	200.99	207.49	201.67	197.8	202.7	201.17	194.39	192.94	205.75	207.98	198.58	199.72	201.72	197.71	201.93	201.12	196.36	206	204.09	202.94	202.72	197.78	203.05	203.21	201.26	204.11	198.09	198.6	199.95	198.03	208.91	205.13	203.94	206.48
206.27	197.95	196.86	201.64	200.97	199.77	203.12	201.94	193.18	203.24	194.27	201.42	203.09	197.39	200.5	200.02	206.7	202.1	200.69	201.73	200.4	209.4	201.41	201.23	198.24	202	205	204.28	198.3	202.7	201.49	197.32	203.37	196.46	203.02	203.48	202.76	204.47	192.93	199.78	210.87	204.75	202.82	202.69	203.46	197.11	202.87	201.98	199.37	201.63
203.91	207.11	203.2	202.97	207.96	199.08	202.48	208.3	203.61	202.35	207.99	199.71	199.05	202.45	202.92	202.69	203.44	204.34	197.33	204.42	202.11	197.97	201.14	200.86	202.08	208.69	199.32	209.18	204.98	201.77	205.14	203.15	200.91	203.5	201.44	194.64	204.03	201.7	209.69	201.57	204.32	201.15	204.25	203.91	203.45	198.51	203.81	206.46	203.35	200.42
200.47	207.05	213.94	208.79	203.35	204.95	209.48	203.88	202.17	214.84	203.04	209.31	209	203.92	213.57	212	210.16	207.13	206.5	213.12	207.95	206.14	209.5	203.01	208.96	210.9	207.43	212.94	206.33	200.73	210.92	204.08	207.87	213.19	203.25	202.76	205.51	209.6	205.63	209.55	205.08	210.72	207.54	209.8	211.11	214.4	207.86	205.66	203.98	201.29
204.95	206.31	206.99	205.66	210.09	208.67	207.4	205.9	205.13	206.26	205.5	202.89	204.35	206.99	209.16	205.31	205.09	208.3	204.36	199.25	200.02	210.2	208.75	207.72	199.88	202.03	206.54	200.87	206.62	200.27	204.84	200.12	206.64	204.25	207.49	202.7	206.78	203.84	202.66	206.38	206.21	203.32	207.01	207.01	204.96	204.9	207.75	201.84	201.92	207.61
194.97	194.46	194.44	198.04	196.5	192.96	202.08	196.39	193.42	198.1	188.59	190.78	195.25	193.74	199.59	192.33	206.96	198.85	192.99	192.42	191.82	194.36	191.71	195.09	194.27	191.14	186.5	192.69	194.2	195.93	192.74	188.91	199.19	196.83	193.65	195.03	199.17	192.71	199.62	197.01	197.94	201.24	190.64	198.69	193.15	195.91	194.01	195.88	194.79	200.86
195.73	205.51	203.69	201.36	205.8	200.38	205.74	207.05	202.85	203.58	204.29	203.78	196.64	201.18	204.38	207.8	198.99	200.36	205.07	201.34	198.94	203.45	200.35	203.02	203.1	201.51	202.53	202.03	199.36	201.52	204.42	204.45	209.89	204.7	201.65	205.08	202.18	205.35	197.27	204.88	206.38	203.1	204.93	195.21	204.11	206.76	197.94	209.23	203.62	202.95
203.79	204.55	199.35	200.84	208.89	199.17	203.69	200.94	207.25	207.87	204.64	202.92	202.32	206.22	204.24	205.97	206.3	199.13	196.39	202.08	206.96	200.81	201.22	201.89	205.89	204.15	205.84	200.98	206.06	203.21	198.41	205.62	201.35	207.87	207.07	199.27	197.07	202.64	201.6	199.69	208.47	206.27	208.26	205.48	204.09	203.62	202.77	210.61	203.63	204.59
211.95	205.84	208.92	210.76	207.53	211.6	212.5	201.48	211.21	210.58	215.17	208.39	210.87	216.72	212.47	210.38	214.01	210.61	212.43	210.89	212.46	209.08	209.77	209.32	210.97	209.48	210.12	213.42	212.62	212.89	211.32	209.73	211.42	207.85	206.44	208.67	211.32	213.24	208.54	207.89	208.89	208.55	210.61	213.56	210.14	217.63	212.03	207.72	207.54	214.93
214.47	212.72	216.43	209.31	216.63	214.32	214.02	214.17	211.9	214.37	210.19	212.96	211.47	215.06	209.94	207.52	208.18	216.12	212.38	212.61	211.69	216.74	209.23	215.48	205.78	211.63	214	215.21	216	217.28	210.81	211.76	217.38	214.14	216.16	211.65	210.83	216.16	215.85	221.4	215.21	213.49	213.75	212.15	208.12	210.07	204.97	214.99	207.85	214.59
214.64	213.66	212.84	214.33	212.71	217.08	216.58	215.76	212.8	213.3	209.46	209.88	214.13	211.45	210.24	212.01	208.38	212.22	211.99	215.31	213.57	212.53	209.44	217.75	210.13	209.75	215.16	219.77	212.86	207.09	210.14	215.11	218.21	217.64	216.64	209.98	208.52	220.84	208.15	218.37	215.26	216.25	209.41	212.31	212.61	216.81	215.87	208.94	217.74	216.74
211.87	214.06	211.2	218.31	218.36	215.96	208.48	213	211.54	214.92	206.52	214.28	211.62	211.69	215.38	212.64	212.27	207.9	209.13	214.48	214.29	220.99	217.69	216.82	215.67	215.56	208.77	213.05	214.78	216.92	216.17	217.42	213.57	216.01	207.08	210.19	217.47	216.13	208.42	203.2	214.02	210.63	213.88	219.39	214.69	212.83	213.26	214.06	211.06	207.75
208.69	208.66	207.15	206.76	201.59	209.81	204.79	206.61	210.44	208.61	217.38	208.21	209.68	202.13	204.04	211.24	213.5	211.16	206.25	206.8	203.97	211.17	203.17	210.17	208.46	203.86	204.5	206.22	212.85	210.31	213.48	205.6	204.4	207.05	210.12	212.08	207.05	209.06	206.81	205.85	209.92	213.6	208.76	209.81	211.17	201.97	206.82	203.8	212.01	202.24
197.86	200.46	207.91	200.55	200.42	201.64	199.45	197.73	203.36	196.64	198.25	198.4	197.58	197.13	203.93	200.3	200.3	193.1	202.15	201.51	196.67	196.77	208.31	202.55	201.97	200.61	196.07	201.96	201.84	193.33	202.98	198.45	197.36	203.13	196.51	204.96	206.83	209.58	203.18	204.38	200.69	200.31	201.29	197.65	201.14	198.52	201.55	200.2	202.72	202.68
203.05	204.01	199.21	205.45	202.17	203.28	195.79	207.59	200.78	202.59	207.96	202.71	203.78	203.14	200.86	205.96	197.66	195.93	202.47	201.72	195.15	206.21	200.91	204.62	197.67	201.08	201.37	205.79	194.51	208.19	200.49	201.42	202.74	202.16	204.17	204.47	198.73	208.39	205.76	199.19	202.83	205.8	208.12	202.81	203.26	199.58	204.24	201.77	202.76	193.5
202.58	205.37	202.86	204.18	208.3	205.53	201.96	209.65	206.14	203.45	204	209.19	199.15	195.01	210.16	210.68	205.47	203.6	201.38	204.99	209.65	212.28	204.07	208.11	202.97	205.42	204.98	202.95	202.32	202.38	204.5	203.02	199.86	207.95	205.72	206.36	200.48	204.97	202.26	206.55	207.09	207.99	198.12	202.59	206.07	200.54	201.51	201.08	200.52	202.4
204.99	205.11	209.15	204.47	200.89	203.17	196.77	202.3	204.92	201.72	202.13	210.48	209.31	202.6	201.95	204.84	195.82	205.79	209.68	207	201.61	201.04	206.5	201.4	204.08	204.91	203.8	206.19	203.84	200.75	197.03	199.51	208.63	198.84	200.75	204.93	204.47	195.97	205.36	206.28	200.91	199.76	201.34	205	200.38	203	200.72	205.9	203.33	206.25
208.8	208.79	205.11	209.45	210.08	218.08	203.82	203	208.18	210.4	208.92	210.83	213.7	208.16	213.43	213	215.22	206.54	212.43	207.2	209.63	210.87	214.96	213.33	211.31	209.81	216.26	207.57	211.58	214.47	205.29	215.14	208.35	213.08	212.62	216.38	216	209.32	212.04	210.02	211.1	212.87	206.31	210.73	211.65	208.08	215.24	211.51	212.28	209.87
197.03	204.1	197.25	209.71	199.8	206.88	201.14	199.18	200.73	196.23	203.14	202.21	201.87	200.34	199.98	199.13	205.55	198.97	206.82	200.45	206.88	200.99	201.6	197.65	201.85	200.91	200.83	203.56	207.17	204.6	206.28	202.17	205.04	204.75	207.1	198.31	198.57	198.53	203.65	199.1	207.56	209.66	203.92	204.05	203.59	200.47	200.46	206.13	203.1	198.12
203.3	202.42	205.62	198.39	198.45	202.72	198.84	205.83	204.58	200.64	203.92	204.25	197.6	207.45	196.63	197.05	205.5	205.22	203.75	194.85	204.46	197.87	202.6	203.5	201.52	206.81	202.64	203.76	202.57	201.36	200.1	194.97	199.2	197.98	201.59	199.32	202.03	204.14	196.08	189.31	193.87	203.84	198.14	204.46	204.5	202.31	200.99	207.9	200.3	200.89
199.16	199.59	201.39	211.8	209.01	201.09	205.13	204.59	206.1	203.08	201.49	200.56	206.96	205.82	208.51	202.21	201.82	203.85	205.65	202.23	211.14	212.66	204.6	201.66	193.12	204.75	196.84	205.31	206.43	207.53	205.94	202.28	205.09	208.12	202.14	204.4	209.01	210.72	199.33	201.77	206.31	199.12	206.16	203.23	204.41	202	205.62	207.02	206.83	202.38
199.02	205.41	200.58	200.56	204.78	198.76	193.36	208.12	200.34	202.56	202.36	205.78	207.53	207.17	209.43	202.94	197.46	199.22	203.11	206.33	205.88	195.38	202.83	200.81	198.88	201.22	207.23	196.31	199.06	206.14	196.68	203.01	210.26	202.41	202.09	199.5	199.43	208.04	205.71	201.98	205.82	204.11	197.17	201.89	202.2	201.59	201.23	199.26	202.68	197.8
215.96	215.22	216.23	211.04	211.82	212.37	212.12	208.05	207.15	204.52	219.85	207.97	211.43	211.09	205.92	212.7	216.8	210.5	209.06	212.25	213.04	213.55	212.08	207.78	221.11	211.26	216.05	208.83	215.12	210.24	209.54	211.62	208.92	213.46	210.19	209.89	211.5	216.15	216.97	209.59	209.6	212.76	210.99	212.97	212.13	209.67	209.75	212.14	212.7	211.28
196.25	197.44	205.71	204.12	204.27	199.99	202.02	201.93	205.1	199.68	201.56	202.35	202.36	194.28	210.45	204.25	199.37	202.28	209.66	198.76	205.52	195.12	200.34	200.17	201.78	201.28	199.8	200.26	197.51	196.42	195.1	201.86	205.64	204.35	201.41	201.12	205.26	200.04	202.15	200.47	201.68	203.42	201.33	198.77	204.7	204.16	202.2	210.61	198.89	203.45
206.15	210.28	211.63	214.02	220.22	210.48	209.95	213.21	212.24	209.79	216.03	214.02	210.17	213.34	212.73	215.43	215.38	204.02	215.29	211.05	208.12	209.45	220.4	215.91	209.43	212.57	211.6	209.7	221.3	215.18	213.97	214.66	212.96	215.31	212.56	212.18	216.45	208.05	215.3	213.98	215.77	209.52	212.61	209.35	212.15	214.27	214.48	212.13	217.62	208.63
220.68	218.8	219.65	219.58	220.61	214.08	224.29	219.36	220.13	218.02	216.43	214.79	220.61	209.77	215.65	217.9	216.64	214.37	216.23	214.31	216.76	213.41	220.33	214.21	213.59	227.82	217.11	220.76	216.4	216.09	216.99	213.43	221.34	219.18	219.63	216.89	218.61	219.53	219.98	215.36	217.17	213.34	219.64	216.29	213.21	220.08	224.25	221.12	223.44	211.91
205.44	204.85	202.71	198.82	203.54	201.99	206.56	202.3	204.96	204.56	204.1	203.65	202.64	200.31	203.95	206.57	204.54	200.92	204.98	199.76	199.89	199.18	197.43	205.45	207.75	203.32	205.42	211.35	203.56	205.28	204.54	202.25	198.98	208.44	205.71	204.9	199.56	205.97	196.75	197.84	201.17	205.34	196.93	206.02	207.8	207.04	203.01	205.19	203.34	207.32
200.77	205.52	206.4	207	200.69	207.27	203.14	203.04	198.38	199.58	204.94	208.21	194.66	203.38	211.61	202.37	210.87	202.51	211.58	202.42	208.96	204.91	199.1	205.2	198.31	200.92	202.12	201.87	209.2	201.08	204.58	196.58	207.73	201.57	201.8	207.56	202.52	194.93	201.99	198.48	203.87	205.39	209	205.07	199	198.24	201.78	207.08	208.42	203.98
200.97	202.39	207.16	203.43	206.93	208.4	201.99	198.71	207.8	211.12	202.1	205.64	201.59	201.55	206.82	202.22	207.76	196.31	205.39	200.46	205.91	207.26	204.8	205.28	205.45	200.41	205.58	200.02	206.39	207.94	207.92	198.01	204.56	204.82	204.38	204.48	203.52	199.86	201.54	202.56	203.71	203.68	205.01	202.38	205.66	202.06	202.25	198.73	205.05	202.24
213.08	212.22	204.66	207.85	209.83	214.5	216.2	209.74	210.63	213.93	214.74	205.01	210.39	207.7	211.37	209.93	212.52	215.47	210.08	214.63	209.5	210.59	208.16	213.53	210.43	213.83	208.67	212.23	214.12	219.18	211.84	212.04	208.67	213.73	216.58	210.62	212.48	214.91	210.66	211.25	217.65	212.72	202.19	208.41	216.66	209.68	214.69	217.89	213.52	212.66
211.94	206	204.99	211	205.66	210.04	210.36	202.45	202.59	207.43	210.59	209.28	212.01	205.61	206.91	207.26	205.32	203.94	198.25	207.43	205.22	205.97	208.73	208.79	205.35	212.62	204.33	207.85	210.1	211.25	207.3	209.39	206.43	208.04	205.53	203.75	212.81	209.64	207.25	206.98	207.5	203.46	208.42	214.37	206.45	210.18	208.3	206.54	205.43	206.49
192.8	195.82	194.15	197.3	200.84	199.71	202.85	202.52	200.43	198.51	200.17	204.04	193.54	201.64	195.81	202.23	198.53	198.34	197.81	195.76	191.2	190.23	200.35	199.21	199.42	190.31	198.84	199.81	195.29	198.72	201.72	196.01	199.03	190.76	195.3	198.61	199.98	200.57	204.66	203	200.07	197.02	195.24	197.82	200.93	196.64	196.91	198.88	197.79	201.78
197.71	199.18	205.65	196.21	194.71	194.55	206.96	197.63	197.29	199.95	206.86	199.58	197.41	205.41	201.37	200.82	198.1	205.73	194.72	199.77	200.92	193.1	197.58	202.36	199.63	196.42	201.31	199.8	199.04	198.98	197.06	200.24	201.63	200.29	203.03	197.44	201.42	197.78	198.04	200.74	197.61	202.44	200.13	196.29	201.95	201.78	196.76	198.36	205.97	203.91
214.62	218.51	213.74	211.86	213.94	219.66	218.49	217.49	220.97	215.81	210.39	211.09	213.87	218.86	213.46	217.55	210.57	213.48	220.69	223.23	223.74	215.64	217.07	216.49	220.9	221.04	217.92	214.54	218.87	215.38	219.69	217.16	214.7	215.7	220.38	215.75	220.71	218.9	219.99	214.84	215.84	222.86	215.83	226.98	222.29	217.96	214.56	220.19	219.11	215.22
221.5	211.72	216.85	208.85	214.19	215.12	223.37	215.52	214.05	217.7	212.26	220.77	220.47	219.92	220.38	212.7	211.01	214.05	218.29	209.12	218.9	217.42	217.07	220.22	217.45	220.75	221.66	222.92	214.01	210.63	212.89	212.45	216.88	215.39	214.98	220.66	220	223.74	213.46	215.22	215.32	214.76	220.29	210.61	219.34	217.49	215.36	208.68	217.81	218.58
207.49	204.65	202.72	206.68	211.21	210.59	204.57	206.44	208.42	206.94	207	211.55	210.21	209.09	207.23	210.74	210.58	209.85	208.55	204.33	212.56	207.15	213.42	203.56	205.88	203.61	207.48	209.97	209.46	207.92	207.46	213.94	208.71	206.49	210.09	202.36	205.81	213.24	212.63	202.54	203.98	201.29	203.96	202.01	210.13	210.62	212.65	209.45	205.13	210.94
206.61	205.15	205.73	206.5	202.37	203.99	203.4	203.28	201.29	206.73	203.24	205.67	201.69	205.15	207.48	200.54	200.99	205.23	206.23	206.27	205.57	199.33	203.48	204.27	205.17	207	205.64	199.07	203.44	210.16	206.25	206.81	209.21	202.6	201.98	202.29	203.86	201.8	198.29	207.03	202.52	207.12	198.59	201.69	204.15	199.63	206.03	205.01	206	204.04
195.52	197.64	197.87	202.24	194.32	200.9	197.08	200.51	200.74	197.06	195.14	209.37	200.01	199.06	195.85	191.76	201.22	201.08	196.33	202.82	203.2	203.7	207.09	198.17	199.13	196.9	195.14	204.71	196.8	199.06	196.44	197.49	204.11	198.6	202.51	202.12	201.88	196.47	199.34	195.98	198.69	200.17	200.32	199.88	198.7	192.21	200.72	199.93	204.52	196.42
204.28	205.71	199	201.01	204.44	201.86	197.77	200.03	193.19	193.79	198.71	194.1	192.7	193.12	198.17	198.53	198.64	203.69	196.03	199.99	203.71	193.17	197.05	198.15	191.8	200.78	195.82	199.24	194.59	200.56	194.18	194.06	200.84	200.21	200.59	198.22	197.74	206.1	198.19	195.19	199.02	196.84	201.66	199.97	196.19	192.46	197.98	192	196.47	202.15
206.46	202.05	208.82	205.79	210.57	207.49	210.12	211.42	214.78	202.51	204.97	206.72	209.96	211.22	214.2	211.96	207.89	205.71	212.23	212.32	209.69	208.55	208.43	213.2	203.27	210.24	206.35	208.4	208.27	208.01	211.59	208.24	206.11	206.24	212.18	215.77	211.38	209.01	214.55	210.25	211.99	203.91	215.03	210.26	208.12	209.05	207.4	203.08	211.98	206.11
210.36	212.19	212.72	213.4	210.06	203.75	206.85	211.87	206.09	212.23	211.59	209.38	207.3	202.29	211.7	203.63	210.54	205.99	209.61	211.19	206.6	203.56	209.94	208.42	202.88	206.91	199.16	205.36	206.49	206.47	215.15	209.44	202.8	212.13	209.41	205.34	208.71	213.76	204.74	212.87	207.18	207.98	205.96	211.34	199.03	209.86	214.8	208.59	207.8	208.49
216.87	216.61	216.18	212.43	215.36	211.88	216	219.82	216.99	221.39	210.83	215.08	219.2	212.22	211.41	216.77	216.42	215.1	221.7	220.22	220.57	218.05	220.05	215.52	217.37	214.18	215.67	218.89	220.32	217.67	211.97	216.38	208.34	216.93	216.13	213.53	220.39	216.6	217.75	210.31	217.24	216.54	220.48	209.9	219.31	220.44	219.73	216.77	213.6	212.9
215.43	217.53	218.48	214.33	215.68	207.11	214.21	208.17	212.88	213.42	212.63	208.87	214.14	211.43	215.18	215.31	217.2	211.48	214.09	213.89	212.55	214.43	206.47	213.97	208.06	206.64	217	212.17	210.99	207.89	207.84	211.78	210.91	211.11	208.01	209.43	215.79	211.71	210.16	209.27	208.31	209.47	208.4	213.3	205.23	212.96	210.68	206.94	214.41	212.47
198.55	202.45	202.79	201.45	203.56	200.24	201.22	201.22	196.14	197.52	207.05	204.5	203.93	202.03	208.35	206.55	198.93	204.38	207.81	198.38	209.36	204.16	206.5	202.39	198.14	212.79	207.77	204.01	207.68	197.36	204.66	208.37	202.46	203	208.13	200.87	201.66	198.68	202.31	206.79	212.46	207.84	205.74	206.76	209.42	205.79	211.95	209.34	198.6	203.16
194.6	197.49	191.49	194.56	192.85	200.92	194.04	196.87	198.46	200	196.97	196.35	199.19	197	193.94	196.44	191.3	192.99	193.93	198.7	200.81	194.69	198.82	192.45	191.09	194.34	193.31	190.18	187.79	191.17	196.4	198.16	198.63	197.01	190.95	194.65	192.42	194	195.09	195.42	194.83	193.6	192.51	195.71	197.74	194.29	195.49	196.53	194.73	194
199.85	201.37	195.87	196.64	198.05	190.03	202.73	194.97	196.87	198.88	196.08	197.92	195.65	194.33	198.61	195.99	203	205.78	196.26	200.64	194.3	195.15	203.61	198.4	203.2	200.13	203.31	201.26	198.31	202.93	197.08	193.11	191.85	200.07	197.08	197.92	200.66	198.83	199.89	203.78	195.4	200.42	196.46	195.83	198.88	199.92	205.59	190.2	196.2	199.18
205.13	204.93	204.37	203.05	201.84	206.51	202.57	206.23	201.61	199.14	202.72	203.21	198.55	209.64	200.3	207.73	201.32	198.72	202.81	206.59	204.15	199.63	197.84	199.23	199.4	197.37	200.49	201.77	204.12	197.43	196.25	201.58	200.96	200.31	197.57	202.89	198.15	199.67	200.05	202.08	205.18	204.19	208.91	207.92	201.03	204.4	201.28	203.11	201.24	208.75
202.97	207.45	198.44	200.34	196.95	198	201.98	199.71	196.22	199.46	197.92	204.27	206.32	199.32	204.83	200.15	201.52	202.57	199.31	198.85	206.08	201.03	200	200.01	201.37	208.48	197.25	196.28	198.4	196.21	197.97	196.98	198.21	200.7	200.72	200.58	202.95	200.7	201.07	199.96	198.62	193.91	203.91	202.56	202	200.99	198.79	199.18	197.19	199.22
201.31	203.09	199.27	200.3	208.01	199.53	202.84	204.05	204.54	198.85	205.14	203.95	205.2	197.24	202.89	198.14	204.98	206.56	202.33	199.27	199.68	206.51	198.28	198.53	208.26	205.53	200.14	202.23	202.49	199.64	197.16	201.89	204.1	197.34	203.73	209.67	204.77	203.11	203.03	211.3	202.85	202.09	211.41	206.02	200.29	204.45	200.31	202.62	208.21	205.74
208.4	206.01	211.23	214.83	210.06	206.32	216.2	216.97	206.75	209.37	212.18	214.97	206.59	210.41	209.52	215.59	214.22	209.18	210.03	218.93	207.09	207.09	214.13	205.51	216.28	210.95	210.1	216.74	209.96	211.8	207.75	209.8	211.88	215.56	214.7	215.15	215.68	217.52	215.51	212.03	217.4	215.27	206.14	210.25	203.91	221.42	218.28	208.95	213.16	208.6
210.94	207.57	204.66	204.15	213.55	212.6	212.76	208.54	203.28	206.12	210.57	212.61	206.64	205.19	201.5	211.08	216.58	215.04	209.89	207.79	203.19	209.68	206.93	203.99	210.54	203.6	208.18	207.78	211.5	210.87	211.06	212.24	211.26	211.89	209.85	209.3	217.13	205.86	208.78	207.61	205.63	209.5	205.84	214.54	209.68	215.57	204.07	208.8	201.76	209.52
208.62	206.64	211.74	211.96	210.66	216.68	205.68	211.82	210.02	210.52	213.26	203.43	210.73	216.06	204.1	207.14	212.08	209.62	206.41	205.33	212.05	207.78	207.27	211.61	206.62	207.55	210.21	207.8	209.64	209.36	208.34	204.47	208.07	202.95	201.92	211.81	208.63	205.68	208.3	209.07	209.28	207.51	206.24	207.73	213.98	207.1	212.29	210.34	199.23	207.13
221.3	214.78	217.38	220.36	218.07	220.48	218.31	218.86	221.12	218.55	222.17	217.68	218.45	222.53	215.8	222.73	214.1	215.03	219.1	216.42	223.62	219.42	221.93	219.75	212.03	219.25	217.09	212.15	221.59	213.43	221.39	219.97	210.89	213.62	215.75	220.16	222	211.81	221.39	214.55	211.23	219.68	216.03	219.47	216.38	208.52	220.86	218.3	218.02	213.15
218.03	210.06	211.14	211.99	213.99	209.49	211.25	212.96	202.96	207.64	204.6	203.31	204.24	212.05	205.93	204.51	207.75	211.18	207.1	208.79	206.94	209.51	208.49	210.65	206.53	213.56	206.09	206.52	204.49	211.19	202.34	210.87	218.03	211.73	203.91	207.15	206.07	214.68	210.2	212.55	203.96	207.09	213.2	211.64	203.37	206.54	207.69	210.99	207.59	209.35
212.77	209.26	218.78	211.85	209.83	212.05	204.92	212.66	217.6	216.14	213.61	209.83	220.43	212.33	211.81	215.59	206.53	212.02	215.02	216.32	212.05	208.68	211.71	212.17	207.36	211.11	210.15	215.5	217.25	215.53	217.13	210.93	207.44	210.31	209.48	214.04	203.97	216.59	216.77	209.42	213.25	209.12	212	212.28	217.96	208.75	215.12	212.28	208.5	211.6
204.43	207.69	210.41	207.47	209.87	211.6	213.1	208.49	206.99	205.34	206.67	205.76	205.04	213.77	210.92	201.78	209.33	206.21	213.5	205.59	209.2	208.29	212.58	204.32	206.67	208.6	211.51	207.64	210.9	210.19	209.58	205.28	210.6	200.55	206.62	206.42	213.38	204.37	207.5	205.4	210.69	206.73	218.17	209.45	205.43	211.44	203.03	210.15	206.02	211.48
208.85	208.47	212.6	207.89	206.36	214.4	210.46	209.48	209.19	208.28	207.84	201.99	212.05	207.4	201.85	216.78	205.91	210.45	200.76	213.49	208.84	207.18	203.4	206.73	211.9	206	203.94	210.69	211.34	211.73	208.33	203.34	204.32	209.59	206.62	209.77	213.3	205.18	208.02	205.08	207.84	212.21	210.95	211.57	210.05	206.96	209.44	206.34	213.52	205.65
199.18	197.72	192.29	192.5	203.96	198.45	195.23	198.02	199.18	200.26	204.05	197.8	199.2	188.19	193.41	197.67	195.37	200.84	199.42	200.02	195.27	190.67	195.67	192.52	198.89	201.44	197.23	193.75	196.22	198.02	199.85	197.54	200.91	199.61	197.42	195.14	195.84	196.27	202.86	199.88	200.42	194.66	194.72	190.36	200.75	200.92	198.56	199.38	199.08	195.07
197.1	204.34	204.18	201.61	202.7	201.17	198.65	201.71	200.5	197.45	202.16	202.78	195.99	202.62	202.04	200.62	200.64	195.64	199.58	197.89	191.63	190.31	198.27	201.54	206.08	199.62	196.19	194.12	198.29	196.34	197.93	200.15	201.2	201.74	199.97	198.73	194.36	201.36	199.49	197.07	198.21	202.07	197.51	200.81	202.16	192.78	202.63	199.41	203.6	199.75
212.84	210.86	208.27	210.6	204.25	216.43	217.96	208.79	215.84	212.74	207.84	217.22	217.99	213.61	214.25	209.6	213.7	211.98	205.5	207.01	213.79	209.89	209.58	213.2	211.45	212.26	217.36	213.16	210.91	219.1	215.84	211.24	207.68	208.87	210.6	214.76	212.44	207.96	212.62	212.33	215.34	216.81	205.81	208.65	205.24	214.03	209.83	212.32	213.29	205.55
217.04	212.57	218.43	215.96	220.09	211.68	215.19	219.12	219.04	215.13	220.95	217.26	207.95	218.97	217.67	214	213.72	215.7	219.59	222.03	214.94	214.17	217.48	214.15	207.8	215.72	221.09	211.39	218.68	220.72	215.41	212.02	215.79	213.29	208.81	217.71	217.91	216.46	215.7	212.44	217.78	212.29	217.36	219.1	211.42	209.25	217.58	214.14	217.76	213.33
200.4	207.57	205.16	210.04	200.56	204.17	207.48	202.84	205.91	207.48	206.14	212.88	206.19	218.42	208.6	210.42	209.95	208.41	210.26	205.26	210.38	204.31	210.89	210.34	210.11	207.97	211.62	214.15	205.52	210.42	212.08	209.81	210.79	209.15	207.15	212.83	207.67	213.89	206.18	209.12	215.07	206.52	203.8	211.52	210.01	207.25	197.18	208.35	207.7	209.56
202.81	191.32	197.13	206.44	201.26	202.22	196.1	197.77	204.43	204	202.45	203.38	199.73	200.98	200.62	197.77	200.18	201.88	199.49	195.94	201.27	199.7	194.5	206.63	203	207.83	208.2	200.3	201.26	196.07	201.98	197.96	197.91	194.52	197.66	200.55	199.57	199.29	202.56	197.47	201.03	204.55	201.53	201.61	193.16	200.79	207.22	201.12	199.78	193.12
209.9	204.42	209.71	211.5	208.32	208.98	209.95	207.1	205.81	204.8	203.62	206.5	213.85	212.29	210.48	208.68	205.77	208.23	207.56	207.45	208.67	214.51	206.69	201.76	208.21	210.98	210.47	206.07	207.73	210.4	211.42	201.12	206.24	203.42	211.4	210.28	207.9	205.08	205.65	200.52	204.5	209.32	209.58	208.98	206.28	202.64	205.14	212.14	208.55	211.06
211.66	208.85	208.38	210.23	206.69	215.42	205.31	208.84	208.41	199.83	211.96	203.37	213.86	207.8	206.37	212.59	213.83	209.59	207.95	205.36	209.92	214.8	204.97	204.74	212.72	201.92	211.69	210.32	203.93	208.23	209.22	208.09	213.68	210.1	210.79	208.82	208.67	214.19	207.78	212.25	209.58	214.74	204.86	214.13	214.3	206.85	211.5	206.96	206.16	209.12
195.68	196.38	199.38	197.78	205.47	194.58	201.13	198.27	204.64	198.15	202.23	198.16	196.44	205.12	204.25	200.41	196.83	201.19	195.63	204.38	194.53	197.32	204.72	203.26	200.82	198.57	200.57	200.59	197.03	200.29	199.31	198.4	198.25	201.39	197	200.25	203.83	197.58	206.68	197.2	198.06	199.42	197.94	204.99	198.04	195.06	200.57	196.51	196.85	200.42
207.98	204.23	207.97	210.83	212.19	208.9	210.66	208.15	209.41	207.78	209.24	209.07	210.16	208.79	207.43	204.02	206.31	204.24	206.76	211.5	210.47	207.59	211.86	207.23	210.65	204.75	208.64	200.81	207.97	204.23	207.31	208.05	208.33	209.71	203.11	206.17	203.73	203.54	213.17	209.04	207.17	210.06	212.38	210.95	209.23	203.4	211.94	215.02	203.74	206.69
214.13	199.6	210.27	209.15	200.72	205.57	212.97	213.24	212.62	210.41	205.06	208.9	208.76	214.69	211.09	205.54	206.03	206.99	206.66	204.05	210.48	212.18	207.02	206.34	206.88	206.59	205.41	203.09	211.25	205.87	206.11	209.4	208.91	209.06	207.81	208.93	203.26	205.2	205.69	212.19	216.83	206.12	214.37	203.88	202.39	206.8	205.51	210.02	206.81	204.91
207.55	203.31	213.4	204.21	211.31	209.65	206.31	210.65	205.84	207.96	208.06	215.41	210.99	206.5	209.73	206.96	211.98	204.65	214.88	206.64	206.25	212.06	207.2	200.73	208.32	208.13	208.14	211.99	213.64	211.36	211.4	204.41	211.44	210.64	210.04	208.79	213.15	206.33	209.69	203.05	206.32	209.59	210.48	208.18	204.39	209.99	210.73	208.79	211.86	214.36
214.94	213.54	216.58	213.85	206.91	212.38	214.94	214.59	214.73	210.63	218.17	215.49	219.31	210.97	209.37	216.27	215.91	219.18	209.02	211.42	210.46	215.96	212.66	215.82	211.21	213.96	219.06	210.65	206.26	218.46	217.21	217.72	212.4	212.03	212.12	215.41	207.9	206.16	217.19	207.39	213.54	217.66	209.4	219.17	211.02	215.1	216.43	214.6	213.34	215.83
207.61	208.1	208.2	211.48	207.75	206.62	212.05	206.83	215.37	211.27	211.14	212.79	210.27	213.67	210.6	208.24	206.87	209.47	202.86	208.07	208.33	208.21	211.62	204.01	209.44	214.93	202.31	205.16	210	210.54	208.5	208.11	207.48	202.25	204.37	202.98	206.68	210.49	209.75	212.34	201.68	211.08	209.66	205.98	207.36	205.99	206.84	205.88	209.59	202.83
209.23	208.06	216.4	217.92	205.5	213.89	219.26	217.74	216.52	213.02	216.69	209.57	210.15	216.54	211.6	208.04	207.21	213.04	217.57	209.56	216.49	213.05	208.72	210.89	208.29	207.3	215.92	213.24	212.63	205.02	213.7	209.86	217.02	214.24	211.17	208.3	218.79	214.25	212.88	214.01	204.48	211.8	213.92	219.47	209.49	216.53	213.99	215.75	205	214.6
207.34	211.31	204.76	211	208.5	205.7	204.3	199.59	202.2	203.83	207.86	209.18	209.81	205.24	204.69	203.51	206.8	213.54	206.76	205.17	205.56	207.45	200.24	207.68	212.41	211.4	207.68	210.98	206.86	200.14	212.77	208.83	204.3	212.21	208.4	209.47	211.67	209.44	207.5	210.23	208.31	207.35	208.89	207.47	209.09	209.23	203.35	207.03	207.18	206.06
204.52	203.16	198.52	202.16	200.38	200.47	199.6	202.24	201.82	205.04	201.55	198.07	198.66	199.32	203.39	200.71	208.92	204.83	202.22	208.06	201.72	202.23	201.55	203.3	201.12	208.22	195.78	209.24	200.12	200.52	202.36	200.51	206.71	207.06	201.28	204.96	195.32	203.41	204.22	206.19	204.06	207.7	202.27	202.05	202.84	199.44	203.83	203.36	203.51	204.4
209.21	198.88	199.07	198.99	207.1	207.97	206.42	207.35	202.53	202.46	197.68	202.94	208.6	208.22	202.97	204.55	201.52	202.87	197.79	208	206.16	205.45	205.12	197.65	201.98	198.82	198.83	208.38	206.69	201.51	202.55	203.93	203.71	199.98	204.51	206.01	208.85	202.87	205.35	201.38	196.78	204.55	202.57	202.55	203.96	205.18	205.44	200.13	203.47	202.74
208.86	207.64	209.12	209.74	213.04	207.53	212.93	210.62	216.33	212.61	208.35	214.24	214.89	210.7	205.35	202.68	210.92	215.38	213.09	215.18	209.37	206.7	211.06	212.99	214.17	208.64	210.76	211.46	208.73	209.74	213.42	219.88	213.77	211.6	211.6	207.81	210.21	210.37	208.32	212.08	210.39	219.84	215.42	209.57	210.39	209.29	209.74	207.23	202.21	215.46
212.69	209.22	200.31	209.15	207.56	211.29	209.47	204.05	206.7	212.78	206.44	206.49	206.78	212.16	213.13	213.7	205.71	207.36	211.37	216.03	208.82	207.61	206.59	203.52	205.86	204.11	206.49	203.42	205.43	213	207.88	209.57	205.89	211.61	206.68	201.08	210.21	212.48	208.44	207.49	206.28	205.57	204.18	200.47	201.37	208.28	208.36	202.84	210.87	204.1
212.32	209.45	211.75	216.09	207.79	213.16	213.93	211.52	215.66	209.39	208.25	209.75	208.53	211.15	213.14	217.68	207.68	208.06	201.29	208.56	210.03	210.68	206.88	210.3	215.01	216.46	209.36	212.25	212.57	216.69	214.41	210.57	212.01	210.43	211.23	212.82	210.34	214.35	209.37	204.67	212.45	209.49	209.11	212.86	212.2	214.41	210.32	215.08	215.82	211.73
210.44	216.21	209.09	215.93	217.35	207.23	208.91	205.36	208.32	210.15	212.45	209.7	211.23	213.79	213.48	212.35	206.14	223.97	212.61	209.6	213.98	214.37	209.08	215.58	208.7	218.13	207.08	213.06	213.27	211.53	213.06	217.29	203.34	215.65	211.29	210.27	212.27	208.07	215	212.73	212.25	213.48	212.41	209.04	213.04	213.4	220.97	206.51	202.6	209.61
215.55	212.5	217.12	206.65	214.88	213.2	211.97	212.9	214.06	218.6	205.49	212.88	210.47	209.96	214.08	207.36	210.86	215.95	208.97	210.49	211.44	210.5	213.34	208.61	211.46	209.47	216.34	211.53	212.93	207.62	210.17	211.69	215.37	212.51	214.57	211.38	215	210.28	213.77	213.6	216.03	212.49	211.21	212.32	211.36	211.5	218.76	218.62	213.89	213.48
209.95	203.52	205.94	211.95	204.71	206.08	212.64	203.97	199.74	202.97	200.97	196.76	210.98	205.92	204.56	199.13	208.8	205.66	203.02	205.11	206.49	212.21	199.1	207.17	210.04	212.57	203.92	197.09	211.09	206.81	207.07	203.98	207.89	209.83	208.17	207.14	201.33	199.07	203.78	211.43	207.32	209.03	199.56	195.3	212.99	206.16	205.22	203.48	207.68	212.81
203.99	197.97	195.31	196.88	203.54	202.39	201.37	206.81	203.41	201.2	201.78	204.57	196.85	200.72	196.66	200.35	199.86	197.32	203.81	200.07	205.26	199.71	205.21	199.62	195.39	201.59	204.59	201.48	198.36	200.76	199.56	201.2	199.21	193.14	202.03	202.5	198.54	194.91	199.41	208.22	203.39	204.09	200.97	204.67	198.85	202.41	199.92	200.3	203.14	205.7
203.51	212.01	210.92	209.24	209.69	208.1	207.78	211.2	211.27	205.87	213.16	208.33	206.71	204.17	205.42	209.5	207.63	209.14	206.64	211.08	208.35	205.82	211.1	206.64	207.28	210.52	204.9	206.11	204.51	205.36	206.57	206.45	213.14	202.04	206.97	202.98	210.04	210.69	205.25	205.24	207.73	201.59	206.8	204.74	200.54	206.67	206.17	209.76	206.43	207.24
213.99	214.07	210.17	215.28	208.62	216.93	212.77	211.04	219.42	220.52	215.66	213.2	210.55	214.97	207.72	209.6	214.91	208.77	209.62	205.74	214.57	208.96	212.91	209.27	219.62	222.2	208.29	215.72	215.14	220.62	209.37	209.91	212.8	213.65	219.24	214.89	214.86	214.03	213.18	209.88	222.67	210.84	212.26	211.46	207.21	209.34	214.1	217.68	209.73	208.82
208.76	205.91	210.2	198.33	214.24	209.9	210.74	206.83	210.65	209.72	210.39	207.75	207.33	213.29	205.31	212	209.52	206.68	207.56	207.8	208.72	206.19	211.04	209.73	211.36	210.77	209.76	205.93	207.71	209.79	208.03	205	210.26	212.55	207.9	213.74	207.05	206.92	204.57	208.14	208.67	209.03	212.78	212.93	205.94	212.75	207.87	209.61	210.89	209.22
200.18	203.92	203.14	199.19	201.51	202.97	197.51	208.77	204.03	209.12	193.09	204.73	201.69	206.14	200.22	204.57	201.77	202.47	207.86	208.73	202.56	204.43	201.93	203.12	198.83	198.63	204.86	203.89	198.46	208.05	199.94	200.52	203.13	206.08	202.48	201.24	200.98	201.9	199.53	205.87	212.11	200.36	202.32	200.35	207.74	201.98	201.52	203.66	201.9	206
203.77	195.54	204.56	191.73	201.99	205.46	197.93	201.88	200.87	200.01	198.14	206.48	203.67	203.22	203.3	201.97	205.37	196.74	202.54	200.86	198.77	197.45	204.6	197.59	202.63	200.05	201.85	199.66	201.95	198.33	194.85	203.08	201.9	199.73	199.12	199.16	201	200.86	205.34	199.51	201.61	197.65	205.12	201.1	197.79	201.98	202.12	204.85	194.1	202.76
209.69	206.02	206.64	208.6	206.13	205.96	212.66	208.3	209.81	206.69	208.55	209.96	208.81	206.58	209.45	212.26	205.25	209.44	208.14	207.52	206.07	212.58	207.64	209.83	209.99	208.93	210.99	214.37	204.82	211.39	205.28	204.69	207.36	202.43	209.15	208.94	210.95	211.7	208.94	209.24	208.03	204.26	212.09	216.25	212.44	207.28	207.62	209.93	211.91	205.57
209.38	208.52	205.57	211.69	210.51	206.76	211.4	213.33	211.6	209.06	212.93	207.99	214.71	214.3	210.55	215.99	204.14	219.67	217.81	213.39	215.61	212.59	210.55	212.49	207.79	210.66	209.12	208.67	206.34	213.89	211.44	204.73	214.06	217.66	211.62	210.91	213.18	210.51	216.91	209.72	211.1	213	210.7	209.89	212.02	210.8	211.36	215.27	215.03	212.97
205.32	213.26	216.11	211.47	209.72	209.94	208.75	209.49	210.06	209.52	211.78	207.26	207.6	206.83	204.14	208.06	209.93	208.82	213.36	206.39	211.75	211.56	214.61	214.02	211.4	210.12	208.66	212.92	203.85	207.33	209.58	210.25	206.58	205.38	215.97	209.35	209.73	211.86	211.27	212.48	216.61	209.45	205.98	214.2	207.42	213.57	211.49	198.34	208.42	207.81
209.34	206.56	205.27	202.11	194.88	202.54	198.75	201.31	199.27	201.46	202.19	202.51	198.16	196.49	198.99	197.45	203.5	195.57	207.57	197.56	194.32	205.81	196.52	209.45	197.82	206.7	202.32	196.94	200.08	197.59	205.4	200.21	204.45	200.7	205.71	201.58	206.4	207.59	203.21	198.49	207.48	201.04	200.83	198.11	196.36	199.52	196.37	198.17	196.93	205.23
210.49	213.23	210.89	208.31	209.99	207	216.72	210.96	212.49	211.06	216.67	216.66	206.89	211.13	209.75	208.88	213.75	213.1	218	218.54	208.24	208.07	211.17	206.27	214.68	213.44	215	212.26	217.54	210.61	211.77	208.63	208.05	213.89	215.43	211.67	209.12	216.4	213.5	217.11	209.2	212.34	216.86	207.98	214.13	209.65	212.16	212.24	211.36	211.62
204.2	201.39	203.05	210.6	201.07	200.16	200.25	203.23	205.77	208.47	208.3	203.02	208.91	202.44	204.53	207	204.5	207.79	195.63	206.5	205.75	205	205.77	204.93	203.47	203.08	201.61	195.77	207.36	199.4	204.15	208.41	202.6	206.76	201	199.91	205.9	209.92	198.65	211.19	204.89	215.82	208.73	204.87	206.68	197.62	203.4	201.73	199.46	207.64
210.96	212.11	203.65	213.83	216.91	208.51	204.7	217.3	209.78	215.31	210.43	199.54	211.33	206.54	205.45	206.23	208.04	212.32	203.84	212.3	205.46	201.69	207.52	206.48	211.98	210.81	205.68	211.79	213.49	211.2	216.83	208.16	212.38	207.47	209.46	208.95	207.6	209.37	206.69	211.38	201.54	209.3	202.74	213.22	202.45	208.11	206.29	203.4	214.61	210.04
196.81	191.14	205.14	202.21	193	189.8	199.35	198.18	191.97	195.68	195.06	195.86	190.54	193.7	201.57	193.87	197.29	193.25	194.71	192.55	191.6	185.14	196.51	196.53	196.3	200.93	195.36	195.61	193.56	197.04	199.96	194.24	199.6	198.93	195.62	196.67	197.76	200.83	193.71	195.5	192.46	189.54	192.33	192.06	197.7	190.96	189.99	194.76	199.71	195.57
213.67	211.69	205.66	211.03	208.17	210.4	203.56	207.43	208.7	209.71	211.26	207.68	208.82	209.87	212.44	205.71	220.14	212.96	209.32	211.48	205.91	211.02	216.99	206.49	213.2	207.39	214.33	210.44	212.46	209.59	205.91	215.58	206.63	214.52	209.93	207.48	210.67	205.66	212.3	211.55	213.53	210.85	211.14	211.02	212.87	209.54	208.73	209.11	204.83	210.13
194.25	196.53	198.14	198.31	202.35	198.4	202.25	196.51	195.51	197.61	196.84	195.2	205.23	198.57	204.85	197.83	200.74	203.42	198.12	195.5	197.31	198.16	199.37	200.38	197.51	203.14	200.39	201.58	200.55	194.46	195.26	197.27	197.76	192.95	201.96	195.13	200.8	201.6	203.02	193.94	203.75	195.75	198.96	201.64	197.09	206.62	201.07	190.9	196.92	197.99
211.75	212.95	210.84	209.99	210.81	206.54	207.48	210.86	212.54	218.53	208.59	214.15	211.09	211.45	211.52	212.42	212.55	208.07	206.84	212.9	208.71	213.53	205.44	212.71	206.21	210.77	217.27	208.27	212.59	212.39	216.18	214.88	213.65	214.64	215.62	204.79	219.54	211.37	214.03	208.74	217.03	214.49	211.47	216.3	209.1	207.65	206.18	209.05	211.45	206.12
213.58	219.2	214.81	211.8	223.33	214.61	217.36	214.55	215.89	218.22	218.97	217.45	216.65	225.66	219.74	216.88	217.72	214.94	219.37	214.86	216.15	222.49	215.17	225.2	222.12	218.81	216.78	218.23	212.63	215.58	214.3	215.53	211	215.54	216.86	215.56	216.57	216.31	215.05	214.79	220.01	221.11	219.86	226.63	216.83	223.83	221.45	218.94	222.62	212.29
203.01	197.07	198.5	200.17	203.77	201.41	202.89	197.72	199.24	207.47	196.53	201.69	201.88	199.88	201.69	208.83	198.38	200.71	197.09	205.39	196.93	202.15	197.61	202.6	201.33	197.86	198.13	201.91	197.68	201.42	194.1	204.03	201.31	197.67	201.34	198.42	205.27	198.16	197.51	198.87	202.56	203.22	202.32	195.58	196.99	197.94	198.25	201.89	191.42	196.44
200.19	207.71	203.53	206.86	203.26	207.12	205.39	204.23	206.26	200.7	207.15	208.86	209	210.3	211.99	211.03	210.1	213.31	203.8	211.18	208.92	209.43	208.78	207.78	209.89	214.89	208	205.82	214.13	209.78	214.46	204.22	203.65	207.11	213	205.28	210.82	207.5	209.91	211.04	210.91	210.02	203.54	210.49	208.91	209.26	207.56	214.9	210.08	208.49
220.61	218.5	215.07	215.39	209.56	211.67	208.96	208.67	214.09	211.67	213.2	216.96	215.98	216.11	217.8	208.47	215.66	207.15	217.5	213.31	206.73	211.62	210.99	209.54	205.7	222.12	213.74	208.21	212.45	211.08	212.97	212.83	210.01	215.7	212.81	207.62	205.35	219.01	211.99	209.3	211.44	208.43	212.51	213.63	212.16	210.85	209.02	209.59	211.63	201.97
206.28	200.29	199.1	199.01	205.73	201.82	200.64	204.81	205.13	199.87	205.32	203.96	201.21	209.04	213.05	204.06	213.87	199.34	204.42	202.15	206.2	201.79	206.73	212.02	204.9	196.17	205.39	201.55	206.35	203.5	209.14	204.59	208.33	205.1	207.33	201.71	201.74	204.71	198.23	208.39	206.36	211.25	204.64	201.62	204.86	201.68	208.64	203.4	204.53	209.18
206.73	205.35	208.01	198.17	204.49	203.07	207.71	212	204.77	197.6	203.22	201.05	210.77	198.39	206.86	205.52	206.32	203.93	204.14	209.23	201.7	204.03	203.07	198.54	205.23	209.58	201.17	205.32	204.79	206.26	203.93	199.33	202.8	207.34	203.68	199.65	203.92	207.97	203.18	207.26	209.48	198.17	208.04	209.08	203.67	211.24	201.37	209.44	204.59	204.15
204.34	216.69	210.65	210.09	205.61	205.26	209.87	206.24	216.58	209.44	206.34	207.56	205.45	212.58	212.62	214.15	209.01	209.48	212.51	206.9	209.4	208.27	202.28	211.27	211.19	208.81	203.73	212.92	207.62	208.29	203.6	204.87	207.12	200.51	209.49	204.69	203.88	213.28	209.59	211.77	212.08	212.49	206.48	208.83	209.77	206.38	215.74	209.02	215.62	204.58
208.03	209.24	201.96	206.19	202.74	204.48	204.44	212.06	214.82	203.54	209.19	210.09	211.41	210.75	208.83	209.68	203.42	211.23	208.98	208.81	210.97	206.42	209.52	204.14	208.39	211.25	207.22	204.24	203.99	207.1	205.86	211.3	207.81	212.56	211.33	210.22	205.52	206.78	203.95	206.54	207.83	211.42	203.67	199.55	206.67	204.03	202.36	205.39	206.5	201.51
205.27	211.35	206.85	205.75	204.98	210.19	208.04	209.97	214.94	203.55	205.35	211.56	208.99	209.74	207.31	213.3	211.6	213.16	204.07	216.45	210.31	205.71	211.88	211.32	208.32	207.93	203.66	210.8	213.43	207.12	209.03	201.28	204.95	211.35	206.98	210.44	213.1	207.16	206.98	205.9	207.23	208.95	208.88	208.54	211.17	207.8	204.72	215.44	211.81	207.99
199.74	200.84	199.64	201.36	206.86	204.76	201.54	199.24	203.18	198.34	195.56	200.01	206.74	203.18	198.63	203.48	200.89	202.79	200.34	201.39	194.24	202.81	200.51	197.79	197.77	201.92	204.78	203.29	202.02	199.71	203.74	202.02	203.31	203.01	199.7	197.98	199.69	201.5	196.5	195.34	195.2	200.54	200.38	196.29	193.71	212.84	204.37	200.52	202.43	208.25
200.97	200.86	208.27	196.62	199.56	202.3	197.81	204.34	199.53	198.46	201.52	206.76	204.79	199.75	200.34	195.27	203.37	193.65	198.04	201.11	198.14	199.56	199.77	196.81	200.56	195.9	203.79	203.22	199.33	198.99	198.01	195.09	197.57	201.08	195.98	196.75	199.44	199.62	199.01	192.97	197.06	199.54	201.44	195.23	192.49	204.47	194.23	201.48	201.28	205.65
205.71	211.84	202.36	206.55	208.93	205.03	207.68	208.76	210.81	212.98	210.15	206.26	211.71	205.52	209.37	206.87	208.83	211.95	202.27	203.17	207.64	209.14	205.07	205.59	212.14	210.77	207.78	204.96	205.72	206.09	204	208.17	206.85	205.78	212.55	205.76	213.07	207.73	210.46	204.46	209.1	203.78	205.86	205.94	202.81	209.29	206.43	209.07	204.81	210.18
215.36	218.86	211.48	218.54	220.15	217.51	217.26	220.47	217.17	221.23	221.76	213.42	212.51	215.43	218.38	223.37	222.82	215.4	214.78	225.82	219.03	216.56	218.54	212.44	219.04	218.53	220.85	210.91	218.02	219.65	222.64	218.08	221.06	215.99	217.87	226.6	219.3	217.58	213.34	217.33	213.79	214.29	213.27	216.83	223.2	213.51	216.33	214.7	217.4	214.9
193.27	196.89	203.03	193.74	197.36	197.93	205.51	195.51	198.89	195.51	189.22	195.79	191.89	189.96	196.6	199.87	203.22	198.42	199.53	202.55	201.99	202.14	194.21	199.41	199.51	193.54	201.3	197.63	201.3	202.73	204.08	195.58	198.84	193.39	201.49	199.65	197.79	201.02	200.39	193.76	194.38	197.82	194.28	193.24	201.2	194.77	198.97	199.38	208.08	197.85
221.8	225.12	220.74	215.11	214.49	214.65	212.43	221.77	218.68	214.75	216.66	219.99	224.83	222.23	216.43	219.38	219.45	220.86	222.27	222.55	220.67	213.89	214.32	214.05	217.32	222.43	218.61	219	218.16	218.63	217.69	216.6	215.11	220.02	210.1	218.8	222.32	214.7	221.99	216.32	216.73	219.26	221.98	214.12	220.47	217.2	221.49	210.48	215.55	214.45
206.89	207.17	204.32	212.16	199.93	213.77	211.45	201.16	202.71	206.45	203.03	205.87	201.31	210.37	207	210.63	203.57	206.8	207.45	205.15	205.84	208.83	206.8	204.89	203.79	204.35	207.77	205.56	206.31	206.9	209.84	204.12	205.26	213	202.84	200.03	206.04	198.47	206.93	203.85	206.33	210.31	202.02	207.67	200.51	202.5	204.64	208.8	208.55	204.85
205.46	204.39	208.77	212.14	206.33	207.8	213.95	202.63	206.3	209.77	216.05	213.61	214.45	203.93	210.36	206.15	206.77	207.89	206.48	201.87	199.34	207.67	208.42	204.26	208.07	208.51	210.21	202.09	213.29	203.48	209.41	202.43	207.57	210.15	206.6	208.21	205.22	214.34	207.45	206.04	213.92	205.09	209.44	205.04	207.14	207.08	209.54	205.89	203.07	201.15
205.18	202.96	206.49	204.4	203.41	204.37	200.96	201.35	197.76	199.79	204.97	209	201.92	204.47	202.89	205.61	204.03	202.89	204.6	206.88	204.34	201.8	201.7	200.42	201.16	200.53	208.74	204.66	203.48	202.45	203.19	207.75	207.84	208.86	203.13	201.85	202.38	201.06	204.2	203.53	205.67	201.7	202.16	197.72	204.94	200.55	205.09	202.06	201.52	206.97
210.14	211.83	210.97	207.09	216.5	211.41	205.9	204.96	207.05	206.3	206.3	200.23	214.79	207.25	200.84	209.3	211.57	213.54	212.24	208.82	206.79	208.92	211.96	203.23	211.16	217.12	206.29	211.85	205.29	208.26	209.91	206.06	208.65	216.92	212.83	209.16	205.24	210.29	213.43	211.46	206.85	205.16	213.13	206.9	212.95	207.94	208.77	211.64	211.97	213.4
199.36	192.45	200.45	200.76	192.73	201.89	196.09	197.57	198.89	199.24	196.73	199.61	192.44	193.32	194.55	201.4	196.49	194.84	201.33	198.36	198.86	200.11	192.63	200.35	204.03	191.58	191.99	198.05	195.79	202.85	196.76	193.28	202.2	193.34	196.19	190.45	199.75	197.13	200.23	195.8	197.91	194.89	195.53	198.8	199.48	199.5	197.94	198.67	195.06	198.17
201.52	205.9	199.96	203.05	207.57	199.99	198.86	202.79	205.22	199.28	201.79	200.16	203.2	204.2	199.33	201.79	204.85	211.49	202.9	205.24	202.07	207.72	205.91	196.95	203.03	201.64	205.02	195.47	212.47	209.07	199.08	211.11	207.07	201.38	198.4	206.78	205.41	203.45	201.49	202.33	204.68	204.74	204.83	201.27	205.73	199.97	204.16	204.08	199.62	207.29
208.19	206.14	212.3	211.61	204.65	211.4	205.99	199.62	218.36	202.26	208.1	208.24	214.07	205.68	203.86	213.1	210.17	207.93	208.74	204.5	206.82	203.51	210.07	207.75	213.62	205.53	209.15	207.04	211.94	208.36	203.9	208.63	213.21	208.15	209.95	209.85	207.02	214.64	210.12	206.23	204.36	207.12	214.24	213.64	203.23	209.97	210.77	215.29	204.32	208.61
203.93	200.71	201.44	203.54	203.73	206.07	200.88	201.28	203.38	198.42	200.31	206.99	200.07	201.46	202.33	196.7	202.4	207	203.63	205.29	199.46	203.43	196.73	199.45	198.03	204.85	198.01	206.87	198.81	209.97	199.76	199.76	208.01	201.67	203.27	206.32	205.88	206.32	210.33	202.98	193.18	202.17	204.92	196.3	199.43	196.69	209.99	206.9	201.22	199.81
203.71	204.43	209.2	208.43	216.69	207.85	204.31	217.15	208.5	211.06	205.84	201.98	210.56	213.54	211.35	210.62	208.81	210.98	207.19	211.89	212.79	209.77	212.65	212.63	211.86	209.7	203.22	208.81	208.92	214.85	210.67	206.59	214.17	206.44	213.91	202.99	211.9	210.24	207.08	209.37	212.42	207.68	209.61	211.64	204.02	214.9	207.73	209.47	208.32	214.54
206.84	209.82	213.36	202.98	206.7	213.81	212.1	212.95	206.55	207.29	205	207.46	211.92	213.4	204.36	210.12	214.32	210.45	214.09	209.01	212.69	209.26	212.19	207.04	208.02	210.54	211.8	206.96	210.26	206.24	207.4	210.43	208.44	210.48	211.06	209.57	205.41	211.55	206.41	205.87	206.07	211.28	207.05	209.23	205.2	210.13	202.37	210.71	208.65	211.44
207.44	213.9	207.83	211.72	215.02	211.84	213.13	212.18	222.13	212.8	220.25	204.41	213.98	213.66	213.07	211.29	217.17	213.01	216.98	208.72	212.98	216.88	209.9	207.1	207.79	214.47	212.58	217.34	209.44	209.85	213.02	217.96	209.63	209.02	206.1	215.67	209.85	210.37	214.2	212.5	217.9	207.35	213.6	208.2	215.39	212.52	212.74	212.1	209.21	212.86
201.64	201.7	204.38	209.44	207.77	207.07	204.41	201.3	201.37	198.67	208.13	203.05	201.12	205.26	200.92	202.32	200.55	205.96	208.86	207.23	203.75	198.84	200.22	202.22	204.31	204.56	203.94	201.25	203.07	205.3	211.95	207.4	202.46	206.15	203.73	204.45	205.01	203.16	207.45	200.4	205.79	205.53	207.65	203.84	198.05	203.7	206.96	205.81	206.9	207.19
212.37	222.29	218.45	221.06	213.34	219.7	220.03	215.95	220.13	219.71	205.98	217.72	213.91	215.96	219.41	216.14	217.01	217.93	209.66	216.12	221.41	219.85	215	218.41	222.38	218.42	217.62	219.56	218.45	214.19	219.87	220.22	219.62	224.05	211.04	214.61	220.08	217.89	212.37	217.75	219.51	216.56	215.42	221.7	216.75	217.05	214.37	215.56	219.85	216.26
200.27	197.02	192.75	198.19	202.25	200.95	197.02	199.28	196.11	202.79	199.87	194.86	198.57	198.8	199.46	200.34	200.47	203.99	197.32	196.26	198.32	204.17	200	195.14	195.12	204.4	197.93	199.57	197.12	194.28	201.02	199.12	196.96	200.34	206.19	196.67	199.63	199.62	203.71	197.21	201.87	197.05	192.07	200.82	204.42	199.67	202.81	197.26	202.42	199.52
207.88	213.57	208.42	206.79	211.93	209.4	206.44	208.38	203.93	207.51	211.5	208.04	205.29	203.23	207.03	202.79	208.84	211.62	203.79	214.58	205.77	199.04	211.13	209.42	207.32	205.98	207.1	212.43	212.08	218.64	206.09	209.68	210.63	209.77	208.2	213.68	215.44	209.16	216.11	210.6	211.7	210.93	203.74	214.09	211.29	213.05	207.97	204.38	206.62	210.12
208.86	209.74	205.53	204.78	211.07	208.09	208.65	217.62	214.86	206.52	216.05	217.12	210.54	209.06	212.96	211.64	207.69	215.84	214.75	205.39	211.75	217.47	216.73	213.89	210.63	208.61	213.28	210.17	211.28	210.31	210.26	206.65	215.27	205.5	216.67	215.42	215.09	210.08	209.41	208.42	210.65	210.91	210.4	217.58	209.88	213.27	214.24	210	214.35	221.99
208.99	211.92	206.75	209.5	210.08	206.3	210.31	215.91	208.88	214.13	206.87	208.94	209.21	206.23	205.75	212.65	207.94	207.8	215.71	216.73	204.63	209.26	209.56	207.53	208.8	211.6	217.71	213.26	208.29	213.45	202.2	201.56	210.84	212.61	204.39	208.54	212.43	199.92	205.12	211.6	211.25	205.46	207.01	206.76	206.61	200.41	209.08	207.1	202.75	208.03
206.3	213.69	207.09	211.05	210.37	208.76	202.7	210.06	214.25	206.94	204.13	208.45	207.02	213.15	214.6	206.88	210.64	208.43	200.76	205.39	208.48	204.22	206.78	208.03	213.94	214.58	207.61	211.9	208.28	209.5	210.34	208.53	211.28	216.95	205.02	204.91	206.98	208.1	207.92	205.5	213.05	204.22	204.89	210.29	208.51	203.54	207.49	204.3	212.33	204.29
213.25	209.21	209.61	208.54	202.9	215.76	216	204.77	209.86	217.93	211.37	205.78	206.87	213.04	216.24	209.55	214.5	209.55	218.07	213.28	213.95	213.28	213.22	209.07	214.65	212.24	209.69	213.59	211.48	221.98	207.83	207.33	208.48	213.2	211.68	205.03	216.5	210.49	220.26	215.92	207.31	213.4	211.94	210.73	210.44	212.92	215.82	209.55	207.12	207.42
208.83	208.96	205.17	200.86	211.27	207.56	205.92	204.21	206.02	210.84	202.68	204.62	214.59	205.3	208.16	199.3	212.36	211.41	202.31	202.5	212.22	208.95	211.29	204.22	204.49	205.7	207.4	200.79	204.72	202.15	203.26	208.52	207.17	202.38	207.17	209.69	210.56	204.91	210.81	201.15	208.28	205.62	206.24	208.38	205.41	210.99	212.28	206.95	214.87	204.31
222.86	215.74	206.97	210.64	210.74	212.93	207.98	207.79	212.55	217.67	210.17	219.04	212.72	211.47	209.84	208.24	212.67	214.72	215.72	212.06	218.53	213.37	209.69	214.03	215.45	211.12	218.66	205.46	214.25	210.21	208.33	214.71	213.79	213.08	223.97	212.41	208.08	213.64	214.58	214.16	214.05	213.53	211.3	211.21	211.36	218.45	213.14	208.4	214.32	212.75
216.9	213.95	218.09	221.99	219.25	215.73	219.51	213.09	216.27	216.19	213.49	215.07	216.78	212.25	216.55	214.33	218.04	217.17	215.55	214.09	217.57	210.92	214.49	220.15	218.78	219.17	220.16	211.25	220.53	218.64	216.19	213.34	216.1	214.62	222.67	220.65	212.97	223.02	211.26	219.37	222.97	213.32	219.79	215.55	220	210.17	215.59	220.23	219.85	214.35
216.02	212.65	217.77	213.92	211.33	211.72	214.96	210.55	211.35	208.25	215.32	212.87	211.06	204.08	209.51	213.99	211.03	212.6	205.75	205.23	208.91	213.89	210.35	210.57	211.37	217.46	214.01	214.04	207.11	213.49	212.75	211.28	213.49	212.25	206.99	208.58	211.71	215.35	217.3	209.97	207.9	210.52	210.86	216.71	212.18	212.72	216.31	209.02	211.31	211.98
211.85	209.93	210.64	209.14	206.18	205.09	211.13	207.36	209.69	209.91	211.99	206.06	203.94	206.86	209.7	212.39	207.63	215.04	208.26	210.88	206.48	210.77	211.7	207.64	211.27	209.76	209.26	204.42	204.92	206.74	205.47	208.21	209.91	203.49	210.02	212.56	204.16	204.93	209.96	211.59	202.49	205.5	199.27	211.29	217.85	207.53	211.03	207.99	202.93	209.57
205.72	206.2	208.14	205.87	205.84	203.23	205.9	204.85	204.02	202.28	202.17	204.93	201.33	209.09	202.87	210.48	206.16	203.14	199.58	200.91	207.74	202.13	199.72	203.33	204.45	205.25	200.4	205.06	198.02	201.37	208.09	199.64	203.44	206.71	205.3	208.39	204.64	202.49	202.92	199.91	192.03	209.88	206.11	201.17	203.79	206.43	196.88	203.44	200.72	205.95
220.52	206.31	204.42	206.5	208.39	205.62	210.23	205.96	206.94	208.45	203.9	205.75	210.08	212.01	211.98	203.4	210.5	207.2	212.93	208.52	211.65	206.92	208.93	207.91	209.54	204.91	212.64	208.02	198.37	211.78	214.03	204.76	206.05	211.65	213.48	209.65	209.73	206.1	209.84	202.47	207.01	210.58	200.25	209.06	206.07	210.44	206.2	212.92	208.62	212.35
202.17	206.08	203.7	197.93	205.46	208.56	205.74	199.67	205.6	201.19	208.83	204.97	199.35	200.15	209.13	205.79	205.47	199.96	203.38	198.35	200.24	203.96	204.46	203.58	205.23	201.52	206.37	197.82	206.53	202.67	208.07	199.03	199.49	203.59	206.01	202.38	196.77	207.98	204.17	201.88	204.08	202.87	198.58	204.98	203.11	205.45	199.46	209.82	210.64	207.81
200.03	206.84	199.87	204.94	201.86	206.88	204.12	201.04	208.03	212.01	200.87	207.17	199.62	200.08	203.48	204.21	205.03	205.28	198.62	205.28	209	197.04	206.13	204.42	201.29	206.48	201.53	205.89	200.9	199.89	208.29	205.48	204.8	205.97	201.55	203.07	206.61	203.55	205.56	200.57	212.91	211.15	201.61	201.14	201.61	202.39	205.09	210.24	205.89	198.51
221.68	220.81	214.08	213.71	215.92	216.63	217.41	218.23	217.11	221.96	219.52	224.35	217.42	218.18	209.23	220.01	217	217.06	212.73	219.62	215.6	217.63	220.17	219.43	210.99	221.59	218.46	214.06	220.57	220.6	210.58	220.13	223.03	227.12	213.02	213.92	219.94	217.27	217.1	213.85	214.01	218.39	219.4	218.21	218.28	211.59	219.74	218.52	211.01	219.61
218.51	217.81	219.03	214.07	212.18	218.52	219.19	216.91	218.68	223.38	222.03	217.6	220.54	221.61	216.68	220.24	214.07	215.77	218.07	215.49	213.06	218.65	215.51	217.14	219.74	221.62	216.38	218.05	212.06	216.22	218.4	219.95	209.44	218.89	214.73	210.47	213.93	209.21	222.06	212.54	217.38	219.78	214.48	218.21	220.48	219	218.15	210.41	217.14	215.67
199.61	211.9	206.53	211.93	206.8	205.96	210.84	214.1	202.6	205.67	208.26	208.12	211.8	215.72	205.07	209.43	208.98	206.7	207.46	212.74	207.4	209.07	210.21	210.67	203.68	214.44	205.54	207.57	204.16	211.48	208.11	205.03	205.06	212.01	210.15	207.06	208.83	213.94	210.82	209.95	206.83	206.81	206.65	212.46	206.59	209.1	215.67	209.52	209.01	211.08
205.98	204.33	205.59	199.93	211.62	208.38	204.61	203.96	200.07	205.81	200.2	207.54	207.21	204.65	207.39	204.04	207.36	205.08	204.44	208.13	210.53	205.82	212.45	205.83	209.01	206.75	202.24	202.52	198.95	202.78	203.41	202.06	208.94	201.21	209.14	203.62	202.1	205.5	207.03	201.58	204.55	208.68	208.31	203.8	208.83	205.41	204.9	203.26	205.42	208.48
216.2	207.51	217.06	216.43	211.65	214.37	211.54	206.55	211.21	215.35	208.73	207.6	213.18	213.98	212.28	210.71	205.11	211.34	215.04	209.67	210.97	215.12	215.87	220.6	214.02	207.78	211.89	210.85	217.39	211.7	218.25	213.2	212.51	208.02	215.39	206.85	212.57	209.36	209.32	214.41	210.49	213.32	212.73	217.02	211.54	216.05	210.89	209.52	209.27	214.25
209.58	204.05	205.01	207.7	209.22	206.05	206.52	202.52	206.8	204.77	204.29	200.26	204.84	205.17	197.79	208.13	204.74	203.9	200.11	204.3	204.96	203.63	205.26	198.68	207.14	208.91	201.69	195.3	206.67	204.68	200.26	200.13	199.56	199.87	201.55	205.33	207.54	205.18	201.49	201.17	204.75	206.66	208.5	206.47	207.95	200.65	198.75	210.74	203.48	205.01
203.07	207.74	201.41	205.24	209.33	202.52	206.14	206.69	203.69	206.85	202.51	204.04	202.6	206.51	202.9	201.64	206.62	198.98	205.89	200.29	202.74	205.45	202.73	197.37	199.17	202.52	203.47	199.44	201.38	200.8	205.17	207.41	208.84	196.13	206.26	202.93	203.81	196.35	205.55	205.44	207.09	199.59	203.06	207.97	203.97	203.76	213.87	201.81	199.28	204.54
191.5	196.86	196.51	192.16	189.73	195.17	195.6	201.89	192.29	201	192.42	191.81	189.56	192.36	188.41	197.28	193.56	191.54	193.93	194.77	193.85	192.22	194.8	198.56	193.33	193.76	190.83	194.98	197.74	190.33	189.84	185.73	193.56	200	188.45	195.18	193.46	195.98	196.24	197.76	199.18	197.43	191.44	188.52	187.92	194.62	196.1	196.32	191.17	192.4
209.11	204.92	211	209.13	207.85	214.98	204.31	213.5	212.03	213.53	213.16	219.4	202.69	211.71	210.18	213.62	214.31	204.36	216.43	213.87	215.51	207.88	205.45	208.56	213.68	212.15	208.4	210.66	209.6	216.34	216.95	214.11	205.52	213.4	209.25	211.97	211.4	214.28	207.12	205.59	213.85	210.48	210.53	207.86	207.94	212.65	214.39	210.93	210.81	207.88
212.67	210.19	209.36	214.24	209.37	213.74	210.83	208.08	210.82	208.09	209.79	213.3	208.94	210.55	205.74	202.78	205.95	209.19	202.41	210.83	212.08	210.41	208.41	211.24	212.07	213.69	208.4	208.24	214.67	208.77	211.97	211.86	212.18	208.84	211.73	207.82	210.16	207.42	206.92	211.38	211.93	213.63	205.88	208.73	207.68	210.68	209.07	210.59	210.41	214.53
213.94	212.24	207.39	201.2	202.5	211.71	210.89	210.78	208.01	206.47	208.72	212.57	205.13	212.04	210.31	201.25	210.62	207.12	213.39	213.94	216.64	210.36	208.08	214.31	213.57	216.35	202.56	214.01	213.58	211.27	203.82	212.99	209.64	212.49	204.89	213.45	199.68	204.34	207.87	211.58	210.18	211.82	207.55	211.02	211.81	206.1	213.56	208.09	204.5	206.14
205.84	208.31	210.4	208.54	203.07	200.47	211.92	206.22	213	207.88	204.4	203.41	206.9	209.63	214.42	203.68	198.27	206.58	207.5	206.95	210.62	204.17	206.01	205.62	210.25	210.5	208.14	210.22	202.53	212.66	199.96	207.19	208.3	205.53	211.81	208.56	208.88	208	208.6	206.42	207.3	206.11	205.95	201.16	207.91	202.07	211.87	206.62	206.43	203.06
211.73	210.34	210.26	212.61	204.03	211.96	207.44	213.63	210.56	209.1	202.79	214.37	206.41	212.22	213.83	211.3	209.13	201.69	216.01	214.46	212.02	212.65	212.23	214.61	208.33	209.29	203.79	211.85	206.69	209.99	208.32	210.46	210.39	208.67	209.35	212.77	204.15	210.13	207.17	213.77	199.92	202.28	211.63	211.31	210.61	211.63	214.41	211.27	210.28	213.28
212.84	209.39	202.56	205.91	210.17	207.77	209.11	208.89	205.14	210.31	206.39	209.91	209.79	209.43	211.04	212.24	206.29	210.21	211.78	214.47	208.98	216.81	208.99	207.76	209.58	207.68	210.86	208.77	207.61	209.6	204.15	205.65	212.91	207.08	208.03	209.8	209.98	202.95	209.58	211.13	207.75	203.26	205.63	208.04	203.97	203.9	207.79	206.24	206.23	210.8
207.65	203.82	204.06	207.22	207.73	207.12	203.48	207.12	210.49	212.51	203.79	204.55	209.49	208.35	206.52	205.9	207.8	209.35	207.21	207.91	209.56	204.98	217.46	206.01	211.84	204.42	210.4	208.54	202.81	205.78	211.11	207.4	208.15	198.91	210.87	204.46	207.27	204.42	202.97	207	203.9	206.7	208.88	204.72	211.33	208.15	206.88	207.85	206.18	210.38
207.92	202.66	205.22	211.97	208.45	204.79	208.86	205.92	206.64	204.85	210.48	209.43	213.48	208.51	219.92	205.7	209.32	210.06	203.46	208.67	204.3	207.49	210.86	209.31	212.4	208.01	206.43	209.06	211.16	212.13	211.71	211.93	207.08	209.75	208.29	204.94	206.7	211.7	209.27	204.64	203.9	207.8	207.12	206.48	206.32	205.85	207.92	215.96	212.69	203.52
211.29	210.83	207.22	201.44	207.85	210.18	210	206.98	208.23	210.9	208.12	210.2	212.94	204.14	211.71	210.43	207.9	204.56	213.24	208.15	216.02	206.78	208.75	206.95	202.82	209.15	209.11	212.54	209.18	211.99	209.65	216.14	211.19	205.19	204.54	213.7	210.38	213.43	207.55	199.06	203.33	202.95	204.14	210.93	211.57	211.55	214.23	208.54	208.18	209.89
199.56	201.98	203.49	206.86	206.06	208.46	198.24	199.13	201.96	200.23	202.34	203.74	200.78	204.93	200.62	195.83	195.87	196.76	206.07	199.68	205.1	208.51	203.17	196.41	198.46	201.35	202.05	201.87	206.1	198.58	203.52	208.05	208.01	199.44	206.86	203.73	199.65	202.53	204.11	197.54	195.63	204.03	206.42	201.31	203.23	199.83	206.9	204.39	202.05	206.2
212.13	209.33	207.85	212.44	209.87	203.58	211.75	199.94	209.95	216.69	209.52	206.37	212.78	210.41	209.96	211.39	204.17	203.06	211.27	205.01	202.07	211.1	206.45	203.34	207.97	204.72	210.59	209.91	209.5	212.44	207.53	206.5	212.11	210.85	213.55	211.42	206.95	208.39	206.09	207.97	210.52	215.19	215.79	208.75	207.87	218.8	209.35	211.65	208.2	207.04
223.64	217.13	217.43	209.74	209.19	219.8	216.9	214.01	219.17	211.02	219.68	218.26	223.67	216.57	221.19	215.36	217.17	217.04	219.16	212.71	214.55	216.79	223.17	206.71	219.12	216.9	217.29	214.73	213.05	219.59	221.46	216.18	212.56	218.45	218.62	212.71	217.04	217.21	215.92	217.19	209.75	219.28	221.27	216.34	215.2	216.03	218.76	215.82	214.9	214.24
216.44	218.27	218.64	218.21	218.41	219.65	219.02	218.29	220.97	212.75	223.25	215.6	225.04	220.39	216.24	216.22	223.58	211.53	213.48	220.79	212.73	220.55	215.04	216.19	213.8	212.95	214.28	216.21	217.74	215.45	217.27	213.59	223.85	220.28	217.18	214.96	219.69	217.56	215.86	212.89	220.4	220.28	220.21	217.56	217.41	217.36	219.74	221.7	216.67	221.55
205.99	210.43	208.91	210.61	208.75	207.2	210.34	208.61	217.31	209.89	208.37	209.89	206.93	206.13	214.05	206.34	210.59	213.96	209	206.3	206.01	202.93	212.76	206.21	208.16	200.01	209.2	209.1	207.98	202.13	207.75	213.46	203.07	215.51	207.08	207.98	204.94	206.34	207.73	210.01	204.35	208.19	212	203.93	210.13	212.73	206.92	208.74	202.3	200.38
211.47	204.82	201.67	207.14	200.61	208.98	209.22	207.06	199.75	205.45	208.27	208.82	198.64	206.53	198.04	200.54	203.06	203.78	203.99	203.15	204.66	197.5	203.14	204.57	205.7	206.97	205.03	202	202.03	204.04	201.36	202.22	207.48	202.38	200.8	209.3	207.84	206.23	209.44	210.39	199.91	195.38	208.16	201.42	198.75	198.55	203.43	202.02	207.22	203.97
222.03	214.25	219.85	210.15	213.67	220.24	220.06	219.57	213	219.01	220.34	220.74	219.72	213.41	219.79	220.38	217.33	220.17	212.52	220.13	222.65	213.07	221.15	220.43	217.31	222.2	214.42	211.39	220.1	224.25	216.61	215.26	216.44	223.36	215.51	216.47	218.57	219.4	216.64	218.21	212.17	218.98	220.65	222.84	218.68	218.29	217.72	216.81	213.22	214.18
210.14	207.44	208.05	211.23	210.31	203.71	213.79	204.45	207.59	208.35	206.03	208.03	209.53	209.51	207.96	202.45	206.99	208.73	209.25	213.26	210.54	208.96	210.53	210.47	213.59	210.15	209	204.18	208.92	210.44	210.34	200.72	206.84	212.21	214.1	213.1	207.11	205.88	209.41	211.86	212.61	202.65	204.54	207.6	208.26	209.99	210.16	208	212.05	209.46
211.57	204.71	209.46	217.64	207.58	207.57	202.97	208.39	205.37	211.66	212.06	217.3	204.53	202.96	205.11	205.59	206.59	210.18	207.03	203.52	207.95	210.14	201.27	203.44	211.86	207.36	214.28	214.46	209.28	206.92	205.86	210.37	214.38	208.22	206.54	204.71	203.36	205.66	209.44	201.84	212.58	211.55	207.78	208.17	212.22	213.97	209.89	205.57	210.38	203.43
199.45	201.34	198.45	199.96	201.45	199.59	200.53	203.81	202.93	201.18	202.79	197.46	204.14	202.24	201.77	199.12	208.35	207.55	202.21	209.19	198.63	202.97	198.63	207.93	202.57	206.34	200.67	207.82	199.37	207.46	209.72	192.17	203.81	204.26	200.83	206.41	199.69	199.05	206.97	207.47	202.69	198.9	201.89	201.18	194.34	209.6	201.24	201.36	207.41	206.31
204.53	209.25	204.16	215.76	205.7	208.41	209.06	199.47	206.29	213.99	208.41	210.92	210.11	212.45	209.14	206.48	208.73	202.89	204.48	206.78	207.86	209.12	214.62	208.32	212.1	203.68	210.32	209.07	205.56	202.4	204.04	214.29	203.56	215.27	209.73	210.76	208.52	215.34	209.91	210.96	208.95	203.31	208.74	204.07	208.39	209.35	206.3	206.24	213.51	210.85
205.61	200.87	202.12	206.07	208.29	201.25	201.23	207.85	203.78	209.43	200.17	206.14	206.27	204.38	202.65	206.49	204.83	204.99	199.75	207.51	202.43	202.81	200.59	207.46	205.15	204.57	201.61	207.47	204.83	195.85	207.02	206.6	205.46	204.17	209.71	201.33	204.89	215.29	202.27	201.02	201.75	209	200.64	204.17	201.36	207.52	203.91	201.34	211.48	199.23
207.88	205.8	209.5	207.72	203.55	204.65	206.49	214.97	208.85	208.92	212.94	205.02	203.71	204.99	205.91	207.89	210.8	202.46	198.49	199.67	200.59	205.81	207.42	200.91	203.81	200.21	201.7	206.39	208.45	208.88	208.81	201.1	208.36	206.17	209.4	209.03	214.72	207.21	206.83	204.32	202.55	206.33	205.84	205.34	200.68	208.34	206.1	202.21	206.83	206
205.49	218.84	207.29	214.95	208.18	204.85	208.72	209.7	213.02	205.71	206.83	209.4	206.19	206.54	212.86	204.51	202.18	207.95	208.63	211.64	212.87	213.4	210.36	208.89	206.52	211.44	205.54	210.15	204.83	213.99	207.01	206.08	205.58	213.86	210.49	213.48	197.39	206.56	204.22	201.83	206.61	203.61	209.16	203.08	205.93	203.04	210.87	205.32	208.58	199.78
205.46	205.97	207.64	210.48	200.21	205.84	203.51	202.55	205.96	200.61	211.46	196.2	204.02	212.62	202.94	202.29	202.94	207.14	209.37	208.37	197.09	203.23	207.31	202.42	211.28	196.64	201.44	206.32	206.47	206.98	211.96	206.96	207.92	200.51	206.2	209.14	207.22	207.21	207.01	201.56	205.29	208.77	210.34	201.87	201.78	213.64	206.53	207.02	206.06	204.21
202.71	201.97	208.46	201.54	205.18	205.1	203.68	204.4	207.37	209.24	202.47	202.44	204.23	206.02	204.53	200.48	201.14	208.99	201.73	207.55	205.95	206.99	200.98	201.11	208.67	205.3	201.28	201.37	204.29	212.93	206.89	206.74	198.71	202.16	208.4	201.4	199.48	201.02	199.49	206.3	203.33	203.56	209.72	208.85	201.44	206.84	207.08	206.81	198.47	205.06
214.15	215.73	207.86	205.34	211.24	205.81	207.89	206.15	204.34	209.39	206.25	212.05	206.4	205.16	206.22	208.73	212.96	202.72	211.35	206.29	210.56	218.46	208.59	209.02	211.41	210.22	205.37	209.7	207.27	207.6	208.36	209.52	205.12	208.36	214.18	206.09	211.02	205.27	210.33	210.57	211.33	210.17	214.41	208.76	207.8	203.66	211.9	208.48	205.35	204.79
207.66	204.45	209.58	214.52	208.24	218.25	206.52	215.1	212.45	212.38	210.51	213.22	216.55	213.08	213.96	214.47	214.43	210.47	216.87	211.1	206.6	215.42	212.53	213.56	214.98	212.93	218.97	217.29	208.74	215.63	209.84	208.61	207.3	217.03	212.66	213.84	213.77	212.93	213.37	211.49	209.87	210.06	209.12	207.84	209.26	214.41	210.6	207.65	212.64	210.73
198.2	199.41	198.88	202.82	200.18	198.46	200.07	195.89	199.38	199.35	202.68	196.29	195.96	200.3	196.62	199.48	199.86	198.58	203.95	198.55	200.59	204.46	194.54	198.02	199.72	192.71	204.3	205.2	204.18	201.21	204.12	197.44	206.11	201.69	197.34	204.84	205.35	205.51	199.24	200.37	201.82	204.02	198.06	206.17	201.12	199.1	205.81	195.57	199.85	203.21
212.21	203.62	210.05	204.75	204.82	208.53	206	206.69	207.97	208.93	204.16	210.31	205.67	206.02	198.99	207.56	207.15	207.78	205.16	201.02	208.41	205.03	204.5	203.84	206.99	205.72	204.5	209.93	202.52	206.73	208.54	211.17	206.46	211.75	205.45	212.28	211.33	204.39	208.25	217.85	209.8	212.38	211.31	205.37	211.64	208.84	209.94	210.74	212.16	211.9
203.9	202.53	203.26	207.98	196.27	206	195.71	204.38	202.84	194.52	207.45	207.31	203.36	194.66	198.32	201.49	199.79	198.51	206.47	209.9	202.73	199.9	202.32	198.44	192.37	202.69	197.98	205.61	203.7	198.49	190.99	201.64	197.94	200.57	202.64	196.35	196.05	198.25	197.43	201.84	193.31	198.25	203.54	200.14	195.17	201.09	196.51	196.14	199.05	190.54
203.64	205.18	208.25	208.6	216.36	209.14	212.85	207.24	208.11	209.12	207.56	209	213.45	210.73	212.43	209.51	208.73	207.79	208.56	208.43	207.61	208.22	209.27	206.77	211.34	207.61	205.38	210.28	210.62	208.19	205.17	209.39	209.19	208.08	199.87	204.15	206.45	208.3	220.28	208.95	205.95	210.15	209.95	211.23	216.93	212.96	207.73	207.86	209.88	211.27
207.9	211.81	205.62	214.6	212.67	211.02	210.61	212.74	215.2	210.15	208.32	214.46	212.8	201.18	210.26	211.01	221.01	212.66	212.54	210.37	211.3	214.02	208.56	206.11	208.14	209.84	212.05	215.93	210.51	217.58	214.04	213.07	214.62	215.51	215.14	208.24	212.05	215.41	214.4	214.51	212.71	218.39	207.29	215.13	208.23	211.62	210.81	208.6	221.12	217.88
209.65	211.61	209.32	208.84	206.11	206.07	204.13	210.97	213.5	213.11	213.41	201.77	219.12	215.86	210.16	211.61	208.04	207.67	209.07	208.96	201.15	207.88	213.21	210.55	209.13	208.09	204.71	206.04	210.23	209.28	214.69	209.44	210.08	214.18	214.51	207.46	204.69	211.45	208.58	211.96	209.01	206.77	212.76	213.95	209.34	206.83	208.99	209.11	208.05	212.95
209.54	210.58	208.92	213.13	206.46	207.27	206.83	208.68	210.32	205.25	208.16	205.42	206.19	207.28	208.42	202.19	207.54	207.96	209.1	209.65	214.89	211.99	208.35	208.26	210.04	207.85	209.46	211.01	205.45	208.32	208.55	211.06	209.42	206.35	204.94	209.97	206.67	209.8	210.74	207.78	201.29	210.78	207.39	211.51	211.8	213.83	211.62	214.52	212.42	204.98
203.87	211.59	207.83	210.33	205.19	207.64	208.82	206.63	208.73	208.07	207.73	207.66	211.1	202.1	211.37	211.94	207.88	211.84	209.98	204.29	205.02	208.4	205.02	207.1	209.34	213.99	213.62	213.3	210.29	206.66	208.64	212.51	209.97	209.56	207.32	206.83	207.11	204.33	213.06	203.96	210.76	210.07	205.87	207.72	206.9	206.1	206.9	212.93	205.88	210.55
201.62	199.33	200.31	201.96	194.73	201.02	195.77	202.94	196.14	201.25	197.34	199.27	200.17	199.49	200.43	200.75	198.41	196.71	200.15	197.13	201.66	200.97	203.06	192.64	195.23	200.35	199.64	194.17	201.23	202.23	198.73	199.24	204.81	196.04	195.32	207.67	191.42	204.89	197.44	201.45	199.52	200.6	194.71	201.8	200.99	200.02	198.67	198.12	193.3	203.16
217.4	211.19	209.2	214.56	216.86	214.88	209.4	218.89	210.29	212.82	215.1	210.16	211.2	216.52	209.88	211.57	211.47	208.47	212.08	215.72	215.86	209.77	212.73	214.04	213.22	208.34	209.27	211.75	199.6	217.43	209.08	215.67	212.64	205.08	212.2	214.85	214.9	214.62	200.71	210.72	216.42	208.34	210.77	210.81	206.27	210.22	209.49	207.51	216.87	207.5
200.74	203.34	201.09	194.84	196.97	199.49	199.69	208.05	202.4	203.01	204.08	202.91	194.54	202.67	198.31	199.08	200.68	200.44	197.52	195.39	196.79	198.97	201.8	200.54	200.9	196.87	202.02	196.1	203.14	202.35	197.63	203.9	202.12	204.01	198.02	199.18	205.44	194.56	194.24	196.49	199.94	196.45	201.4	197.47	204.79	195.9	201.08	200.06	199.42	195.28
200.21	201.43	206.09	203.38	206.06	201.9	200.05	203.01	201.92	206.87	211.28	203.68	205.07	201.72	208.56	192.29	204.36	205.74	201.47	202.3	206.06	202.07	206.02	208.29	207.18	196.9	208.02	196.6	196.03	208.74	205.92	210.45	203.39	198.35	211.34	199.84	204.79	205.95	204.81	202.33	199.23	204.53	201.71	205.87	196.13	204.06	206.87	209.38	206.52	207.2
203.27	209.2	213.75	202.49	209.39	206.98	203.51	211.31	211.63	213.74	206.96	204.24	216.49	208.96	203.69	209.8	210.57	210.14	212.54	207.96	208.99	211.83	205.52	201.93	207.7	209.68	202.37	212.2	205.59	212.18	214.63	203.49	208.53	208.72	212.32	202.13	208.93	201.16	208.16	202.06	210.64	203.56	210.97	210.31	203.94	212.23	217.19	211.09	208.71	205.67
210.67	209.89	208.48	211.97	212.79	213.12	213.41	211.86	212.79	211.55	214.12	210.41	216.82	212.73	215.81	212.66	209.17	215.81	215.82	213.69	216.61	212.71	215.3	215.37	210.52	219.33	210.2	214.26	216.17	212.83	207.61	213.13	210.19	213.31	212.66	209.66	211.16	211.64	213.02	213.72	214.47	212.98	211.18	208.59	207.2	207.94	212.46	213.53	209.04	212.68
206.28	210.07	215.1	211.99	210.55	216.77	218.12	211.02	211	216.16	219.05	209.36	213.51	213.4	212.63	216.18	204.91	219.78	211.02	214.28	213.27	209.87	202.23	216.31	211.16	219.22	212.74	220.93	215.77	213.63	207.36	212.41	213.08	215.78	214.24	211.28	216.68	211.51	209.53	211.55	212.03	211.59	213.89	212.9	215.51	210.31	206.99	210.49	207.72	212.36
205.37	210.39	202.2	205.9	201.12	204.17	206.84	208.27	202.54	202.39	204.06	206.23	204.75	203.01	197.38	203.35	196.93	196.5	206.09	209.78	205.96	203.35	207.79	207.76	208.64	211.86	210.34	207.79	205.21	205.78	207.28	204.41	202.81	205.42	200.52	201.43	210.79	206.32	202.19	203.21	209.95	200.49	203.33	202.51	202.52	203.41	200.06	197.69	200.15	202.91
203.77	208.24	211.13	200.38	199.71	202.49	204.79	205.86	208.97	210.01	207.53	208.24	197.92	206.8	204.43	208.25	207.94	204.24	202.8	207.64	204.48	203.39	203.43	201.53	206.12	203.13	207.26	200.13	205.03	199.36	202.15	205.12	205.14	200.4	206.44	201.03	200.77	205.8	203.31	212.05	205.01	206.56	207.34	200.38	206.9	207.49	206.75	202.16	204.4	205.37
198.76	199.66	204.19	204.64	201.3	195.62	198.31	204.25	199.92	205.07	202.49	199.31	202.18	197.02	200.88	202.74	201.59	207.02	198.24	196.28	199.46	204.45	201.85	203.25	201.51	203.31	202.8	199.35	198.79	206.57	206.12	199.6	207.38	208.12	198.2	201.76	199.38	198.74	202.7	206.84	204.64	206.61	199.26	203.48	206.48	198.15	197.09	199.15	201.57	204.09
207.26	205.04	214.14	213.29	205.38	213.72	216.27	205.79	202.93	220.05	206.23	207.33	209.6	209.41	211.11	216.78	213.42	214.37	207.63	207.95	211.94	212.36	212.02	204.8	211.08	204.37	211.84	213.08	206.71	214.5	207.47	212.83	206.72	204.93	211.83	207.78	207.85	207.17	215.13	209.42	205.52	208.41	214.19	209.41	206.94	212.76	212.24	210.79	210.67	211.73
215.8	220.99	216.52	216.71	218.42	220.3	217.01	216.98	224.02	221.34	217.09	220.77	213.74	217.09	216.46	217.06	217.18	219.78	220.64	219.89	210.18	216.46	219.89	222.62	215.13	219.12	217.63	216.96	216.87	218.45	222.89	217.37	216.43	218.19	216.86	213.31	223.57	216.67	212.52	216.64	213.36	216.6	215.88	221.68	217.61	224.76	221.27	215.41	220.13	227.64
214.49	206.68	199.37	213.95	208.58	207.07	209.83	209.26	208.5	200.45	209.84	205.8	203.66	194.49	203.11	198.64	204.98	206.72	204.64	210.96	210.62	204.35	205.11	208.6	204.16	208.29	208.62	211.37	208.4	204.1	210.94	206.7	204	203.56	204	206.85	210.16	210.19	205.67	204.1	209.89	210.84	207.87	211.32	206.34	207.87	208.2	211.18	199.51	206.04
213.73	212.43	213.39	210.76	206.23	219	217.93	211.47	208.57	212.3	219.05	204.34	208.21	211.48	210.01	211.59	212.59	212.35	211.33	207.92	211.78	209.79	214.56	214.2	206.62	209.01	212.32	207.99	217.92	211.55	205.52	215.42	209.97	210.08	214.5	211.69	212.35	225.96	209.16	217.21	206.94	214.52	213.09	214.36	214.14	210.29	206.64	209.17	210.83	211.96
202.31	201.41	199.65	210.51	201.99	209.58	203.02	204.27	198.19	199.55	204.45	201.5	203.28	205.02	207.59	203.46	199.18	206.63	199	207.53	203.48	204.12	204.72	201.39	208.1	203.07	202.73	201.63	204.25	200.14	196.23	201	201.14	200.99	204.31	211.45	205.78	205.8	205.98	200.25	199.36	209.54	203.75	206.49	200.07	204.08	204.55	202.55	200.8	202.99
213.54	218.06	212.38	205.27	214.07	207.65	212.12	206.24	213.36	214.17	207.98	204.66	213.88	210.06	207.7	216.65	210.81	220.78	204.76	211.63	214.4	210.92	209.41	210.82	214.74	206.98	214.01	213.73	211.88	207.29	212.07	210.38	211.72	218.59	209.92	215.4	217.75	211.56	217.14	206.97	215.93	218.76	214.36	211.12	214.68	209.17	220.84	213.18	208.07	214.51
202.55	203.24	208.54	208.65	217	206.16	204.65	208.12	197.36	203.86	200.51	197.67	203.92	207.74	202.68	207.11	206.9	208.63	206.24	206.47	207.64	197.39	211.35	205.18	204.85	205.4	208.33	207.76	201.23	205.11	203.79	207.59	197.61	201.38	202.04	202.5	203.59	209.42	204.93	206.44	203.04	201.46	204.2	197.95	206.78	200.87	196.53	201.11	203.56	202.81
211.75	209.87	207.99	210.11	209.31	209.93	210.88	208.46	206.49	211.16	212.04	214.34	215.11	210.64	212.03	207.54	205.39	212.26	208.02	214.2	214.64	212.39	209.46	205.54	209.62	201.48	207.68	206.1	213.5	208.2	208.06	209.46	204.51	205.32	204.95	204.85	211.99	210.46	209.85	206.46	202.76	209.09	208.98	212.54	211.99	208.21	211.64	203.34	207.59	213.27
202.12	201.45	204.28	200.33	199.31	198.08	202.27	204.54	198.77	204.29	205.98	199.96	202.53	204.1	201.59	208.26	201.51	205.07	198.96	202.82	202.82	203.36	202.15	199.55	198.68	201.47	203.37	200.32	203.44	197.08	198.44	200.24	205.89	196.98	201.65	199.62	199.6	203.37	203	197.71	205.17	203.99	202.09	204.57	202	198.23	201.99	195.44	202.46	199.3
207.12	209.09	210.6	206.38	200.41	209.18	208.63	203.6	208.33	204.6	208.31	212.37	212.24	209.26	212.91	212.03	202.32	211.59	201.92	208.19	208.57	219.71	207.39	200.38	204.78	211.68	209.67	204.94	215.94	207.12	208.73	212.18	207.84	216.45	206.71	205.47	208.62	205.11	203.54	205.24	210.92	213.68	204.33	202.08	207.68	211.42	205.63	211	207.06	207.3
217.28	215.63	218.4	218.3	222.19	215.57	215.6	215.3	211.33	217.49	215.93	222.28	220.25	215.72	219.59	220.83	209	218.41	218.63	214.76	217.36	207.05	216.75	217.06	220.91	212.27	220.34	213.75	220.08	213.88	216.07	214.02	214.05	219.58	220.27	214.11	213.85	218.05	212.86	210.4	222.52	219.87	217.29	213.32	215.59	218.43	215.09	222.09	220.44	215.5
214.06	219.48	215.96	211.22	222.03	213.33	215.66	217.35	220.54	219.23	215.27	211.68	212.58	215.75	222.05	221.97	219.48	222.81	214.17	211.24	222.43	220.07	212.87	218.65	216.72	216.37	214.11	213.37	217.21	213.7	216	214.48	214.31	215.81	217.86	213.52	219.14	216.21	219.25	217.74	224.15	216.05	217.7	220.14	212.66	218.3	214.9	219.04	223.42	217.27
208.08	199.37	204.1	195.03	200.76	196.03	196.6	208.46	205.14	201.83	198.59	198.69	201.1	201.61	199	203.62	196.92	200.32	203.5	198.2	198.32	198.52	195.91	195.32	196.43	198.37	196.49	202.62	201.43	200.96	195.09	210.86	207.18	201.26	203.14	204.29	199.48	197.92	200.56	200.87	204.42	206.16	199.16	202.09	192.77	201.19	198.03	195.79	201.4	196.91
216.26	219.03	213.33	219.96	223.37	217.91	216.73	216.59	213.17	221.72	217.09	217.99	214.39	217.45	215.49	214.41	217.95	216.57	222.16	217.93	220.06	219.72	216.71	214.27	214.35	214.17	213.72	218.5	210.88	216.9	215.23	219.61	223.96	210.42	217.17	217.62	218.76	222.26	212.63	214.54	213.39	212.95	217.23	213.77	218.8	214.16	219.48	221.01	209.63	215.64
212.61	198.98	208.58	216.43	208.3	211.42	204.65	212.38	211.91	208.71	203.55	209.66	203.93	206.4	202.19	210.17	211.09	207.13	210.69	208.46	210.28	207.01	208.23	210.27	204.31	213.14	207.96	206.31	212.91	206.56	210.22	203.69	206.24	206.4	211.74	207.94	213.6	208.57	208.03	205.59	200.89	211.73	210.5	207.09	207.96	204.51	205.46	212.07	207	207.34
207.25	214.79	207.97	211.13	213.17	214.59	208.31	211.85	215.12	205.66	210.57	205.78	212.33	205.52	216.78	208.73	206.45	206.26	208.3	210.61	208.51	207.18	203.69	212.6	209.65	201.93	204.43	209.34	208.82	208.23	207.83	208.13	214.85	205.34	210.07	208.54	210.28	217.91	204.29	208.49	207.05	204.26	209.7	209.78	202.9	213.95	203.92	215.19	216.31	212.35
218.82	204.9	218.39	217.41	218.2	219.85	212.67	218.3	223.31	212.2	215.7	214.66	217.77	220.02	219.03	216.12	215.74	214.65	210.89	221.41	220.42	218.98	218.23	227.65	216.48	217.77	213.44	214.19	216.91	218.24	221.84	221.57	215.19	222.67	221.93	217.61	215.53	219.39	216.55	216.29	210.93	216.64	223.14	215.96	216.32	213.55	219.73	220.64	211.64	212.16
197.18	200.12	193.75	200.23	194.58	201.91	199.25	201.22	202	198.63	203.99	198.61	201.01	201.63	201.84	200.96	205.11	195.16	205.42	198.4	201.59	197.98	206.46	198.43	191.36	201.14	192.84	199.34	196.06	198.02	201.57	198.17	189.69	197.41	199.34	194.99	194.26	205.72	197.51	200.77	203.29	204.58	199.29	198.32	201.56	194.62	196.9	201.4	200.38	201.34
206.28	203.35	196.93	202.65	201.75	203.43	201.82	202.41	199.85	205.72	199.49	199.51	202.93	199.51	200.62	199.36	194.44	197.76	202.18	202.76	203.47	206.51	200.19	200.83	199.32	204.03	200.39	208.17	203.38	206.43	204.37	204.35	195.58	201.55	204.35	192.89	202.78	202.24	199.44	203.08	201.91	200.8	199.85	207.25	201.78	205.61	202.04	205.11	198.36	207.7
195.03	201.85	200.28	207.33	199.58	208.89	198.65	207.37	197.31	200.16	194.72	202.36	203.04	199.31	199.62	201.47	205.4	202.57	204.93	202.04	197.03	207.12	201.77	200.34	206.94	195.39	202.69	202.89	202.21	196.18	195.09	198.37	197.95	197.18	198.74	199.83	199.09	193.74	195.51	201.94	199.16	203.44	204.92	202.78	198.49	199.36	204.49	196.32	197.31	197.54
215.49	202.95	208	207.91	207.76	201.14	203.4	204.25	208.39	215.99	207.16	209.03	201.65	206.12	205.86	211.72	207.14	205.21	205.52	210.84	204.24	203.84	204.62	203.08	206.05	208.68	207.27	207.56	207.95	203.91	209.37	210.6	207.41	202.08	204.91	207.38	203.1	211.19	208.79	204.07	204.14	203.56	215.33	207.37	206.97	209.66	205.89	200.83	210.3	212.08
209.79	212.36	210.71	209.81	206.42	215.19	213.96	202.62	215.48	205.17	208.55	204.13	210.32	207.42	206.7	207.7	211.14	208.04	206.24	203.7	206.92	207.59	203.55	209.37	207.34	212.83	210.97	206.93	212.17	207.28	212.61	209.46	209.18	205.27	215.82	207.07	215.82	210.96	204.4	203.79	212.53	206.96	208.76	200.98	204.67	212.89	214.43	203.81	209.8	208.3
209.82	212.37	207.38	206.38	204.83	206.95	208.47	202.55	212.51	202.56	209.66	203.77	209.16	211.68	209.58	205.5	205.83	203.54	205.36	212.37	209.87	212.07	204.21	204.59	204.47	206.74	204.95	204.39	203.8	204.67	206.09	205.8	206.33	204.09	205.49	206.26	209.61	205.23	206.97	205.19	214.33	212.17	205.52	211.46	204.83	209.31	211.04	206.49	209.08	208.49
191.32	193.35	193.29	195.3	196.96	198.44	196.15	193.86	201.28	189.73	190.64	195.4	197.72	192.17	193.07	192.48	197.78	195.63	189.17	190.93	191.19	189.46	198.4	194.09	192.76	195.61	194.32	200.97	195.18	192.96	194.47	194.64	192.66	194.2	197.03	194.22	191.64	195.07	194.76	193.5	193.76	188.18	191.8	191.27	189.04	198.16	195.18	195.04	189.69	193.93
220.79	216.63	221.08	210.4	217.35	215.88	220.86	211.27	214.2	217.53	216.99	214.44	213.46	218.34	222.65	218.98	219.23	213.66	212.04	215.91	216.47	216.12	215.82	218.11	216.42	214.49	220.15	220.38	215.5	217.47	218.97	215.39	216.94	213.64	217	212.44	216.37	217.88	218.16	211.99	217.27	216.56	214.66	219.95	220.13	215.86	217.13	216.07	218.08	218.51
204.49	208.42	209.87	206.25	206.13	205.35	207.12	212.92	215.63	204.8	207.82	207.01	209.3	203.96	209.46	206.2	213.76	209.77	209	210.36	199.53	209.85	214.08	211.87	209.36	210.03	206.87	210.88	210.76	208.98	203.82	211.45	209.68	206.53	202.7	208.72	213.62	211.98	205.87	209.52	209.97	209.32	209.09	207.35	209.84	213.36	210.26	202.25	207.57	201.91
198.64	203.68	205.83	201.7	206.88	204.66	201.55	197	201.96	203.21	201.34	204.58	201.41	207.59	204.7	202.76	208.89	205.57	200.86	193.29	209.1	205.84	201.67	207.24	214.64	208.66	205.49	207.37	199.48	203.81	200.89	201.25	206.61	198.53	203.96	203.96	206.86	205.28	210.52	199.19	210.31	207.92	202.97	206.58	201.66	201.55	205.48	206.26	203.13	200.86
209.42	213.5	218.95	207.38	212.7	208	213.59	204.34	216.84	214.86	211.68	208.78	211.57	211.69	212.33	205.01	209.93	216.81	209.42	208.98	212.51	214.43	217.7	214.18	210.53	205.91	212.98	209.71	214.01	216.48	210.08	218.22	219.59	211.26	220.39	210.09	208.51	215.81	209.79	209.13	209.88	213.43	217.07	210.69	211.03	211.29	211.15	208.34	217.33	213.82
210.32	206.02	203.2	206.9	202	202.49	201.65	202.52	206.5	206.12	205	202.68	204.93	204.14	209.34	206.63	202.56	202.48	204.12	202.87	204.27	201.43	204.38	207.16	206.03	204.53	207.59	208.88	202.34	203.05	206.52	203.96	209.21	204.45	213.01	212.06	205.46	201.03	202.49	209.91	209.34	201.03	205.35	202.36	207.18	207.24	205.68	207.74	204.46	212.96
209.18	212.22	209.39	206.72	207.55	206.45	211.49	211.58	210.19	208.07	212.91	206.42	207.17	207.91	210.87	212.67	215.32	209.29	212.41	207.65	219.12	212.83	210.43	214.34	212.95	212.02	213.93	212.1	211.29	208.85	208.45	214.86	213.16	211.28	208.73	214.04	208.01	212.03	208.26	206.75	213.65	210.49	210.91	208.79	209.94	212.05	205.68	201.25	207.92	207.89
215.72	207.44	210.98	211.47	211.6	211.56	210.88	210.21	213.24	207.86	208.7	213.54	214.53	212.41	216.12	207.17	211.02	211.27	217.59	212.19	205.54	214.14	213.19	214.53	213.39	215.04	206.89	203.81	207.77	213.15	211.38	213.04	211.05	214.07	215.1	215.53	209.37	213.23	214.16	215.88	210.85	209.3	210.49	211.83	213.04	217.24	209.86	213.16	213.21	209.45
197	203.09	204.03	207.31	197.51	204.6	203.08	205.98	204.27	203.99	193.7	207.04	200.4	200.56	200.8	204.91	197.87	198.56	201.71	199.36	203.43	201.01	191.72	199.43	202.76	196.94	194.98	196.53	203.94	195.44	204.15	193.36	196.26	210.87	198.57	205.16	201.26	202.46	198.84	199.74	196.26	203.13	204.2	201.47	203.95	201.43	204.25	199.39	200.76	201.65
203.54	205.45	207.29	209.05	208.09	202.89	207.22	207.69	205.27	204.23	205.87	203.17	199.37	209.26	204.9	205.68	205.85	201.11	205.78	203.93	204.86	211.01	199.2	207.68	202.75	206.12	204.43	205.19	201.65	207.41	212.94	209.2	202.5	201.59	208.94	204.66	208.59	204.57	201.14	209.63	200.11	203.87	209.66	206.44	205.46	203.87	208.38	202.7	201.25	207.11
212.12	207.1	210.86	211.11	207.22	212.66	209.94	216.66	202.59	211.66	212.38	210.77	214.23	212.56	214.27	212.84	213.21	209.77	214.63	211.88	209.41	208.82	207.34	215.2	218.23	212.51	212.79	212.47	215.33	218.72	217.1	213.14	215.16	209.31	210.38	210.67	213	210.04	207.66	215.38	213.31	208.26	208.84	208.98	214	210.46	211.69	210.25	211.37	216.48
203.24	208.01	203.18	207.08	200.42	202.73	207.39	205.04	199.87	200.05	207.24	206.8	213.55	204.35	203.31	208.96	207.78	200.88	201.88	210.22	199.32	202.1	204.79	202.28	200.01	209.07	204.7	201.41	201.27	207.07	202.31	209.37	204.88	198.13	205.5	199.15	202.22	202.84	202.82	205.62	202.96	202.72	201.05	204.48	207.32	200.4	200.96	201.78	197.69	203.72
195.91	202.67	197.63	202.21	197.05	193.14	202.66	200.47	198.57	204.04	194.98	200.72	200.88	200.95	193.94	202.76	203.12	196.68	196.52	200.67	199.28	204.95	203.19	203.87	204.01	199.01	198.32	199.26	196.66	199.54	197.28	202.74	199.28	201.61	198.39	197	202.31	198.7	200.85	195.37	198.09	196.29	200.97	197.56	197.94	199.54	198.87	196.91	195.07	203.97
208.79	208.8	215.24	203.3	205.88	212.95	212.49	207.3	207.82	213.88	208.75	215.74	206.86	213.56	209.2	208.16	209.46	213.89	214.02	207.29	206.7	210.49	213.45	210.68	202.8	204.7	209.35	209.4	205.98	209.93	208.72	211.13	208.74	205.68	214.14	205.14	214.76	208.7	208.39	207.53	209.81	206.63	211.87	207.39	206	202.63	202.01	212.55	209.79	210.33
213.24	216.42	215.89	207.14	213.02	216.69	212.28	206.72	213.24	211.05	208.55	207.52	210.36	208.3	206.58	215.09	206.99	211.56	212.42	211.31	214.45	212.67	213.44	211.43	217.31	210.21	210.1	217.66	209.41	212.2	210.47	210.49	208.25	214.8	210.67	219.96	215.83	220.45	210.31	208.71	215.26	216	206.87	215.58	208.28	212.52	208.11	216.86	210.07	214.94
216.66	214.26	222.46	220.96	220.98	218.98	217.04	216.18	228.51	218.73	220.08	219.06	216.42	222.33	218.3	207.85	218.1	212.12	218.55	218.19	216.87	221.9	224.34	213.89	215.26	219.69	211.12	212.37	219.63	223.59	216.78	219.4	213.78	215.57	213.81	214.29	214.44	218.74	215.28	220.96	218.87	213.17	226.37	220.1	209.8	219	214.87	211.3	223.25	217.28
200.48	201.16	203.89	208.46	205.85	204.33	204.92	199.89	203.12	205.06	207.96	203.29	200.63	205.63	214.09	206.35	210.44	206.85	207.85	212.23	211.45	200.78	200.18	209.42	204.52	202.6	206.11	201.15	204.23	212.64	210.89	201.79	201.51	207.5	202.81	203.91	212.59	202.61	202.99	205.98	199.78	207.12	200.49	207.45	208.22	207.36	207.92	210.84	202.64	209.22
205.73	202.25	202.71	206.18	199.61	205.42	197.23	196.27	201.33	198.42	201.88	200.53	198.79	204.66	203.26	201.15	207.94	203.72	196.83	208.22	197.22	208.33	210.32	199.39	204.14	203.92	202.66	201.59	196.56	197.66	209.48	199.06	200.26	202.56	195.2	201.12	204.84	208.49	206.36	204.91	205.48	203.36	207.7	213.4	205.34	199	205.33	202.65	207.79	205.08
193.76	191.88	195.79	198.58	194.25	198.27	191.61	194.77	199.64	191.75	192.15	194.3	189	193.43	192.29	194.94	193.84	194.41	192.27	196.7	193.05	193.21	195.73	190.74	192.45	195.02	196.17	196.32	193.39	194.04	197.71	194.81	192.33	195.27	198.06	196.66	192.43	200.32	190.54	193.04	196.44	192.49	198.47	193.43	194.48	189.06	194.82	187.28	187.27	192.89
220.06	218.09	215.57	216.86	216.32	219.91	218.73	219.54	223.17	219.16	215.75	216.2	214.74	218.11	216.81	220.57	219.15	227.94	217.46	217.34	221.28	220.63	220.38	214.18	219.7	220.09	214.03	216.05	218.73	215.96	214.86	216.96	213.91	217.58	214.36	216.68	213.77	218.36	223.51	219.15	217.56	219.89	211.43	219.28	218.41	220.92	216.21	219.25	216.78	214.47
204.85	206.08	211.74	208.89	212.15	212.61	206.83	209.98	209.08	204.28	211.66	208.87	203.06	208.08	204.2	209.1	208.22	211.59	207.71	210.2	207.48	208.56	211.7	212.1	202.94	203.45	214.35	209.4	211.32	209.47	205.26	205.09	205.29	201.1	210.19	202.18	213.65	208.14	212.18	207.87	204.64	207.56	205.55	206.38	211.52	203.41	206.4	203.19	209.22	206.92
199.81	202.82	199.29	191.95	199.64	200.56	200.62	203.8	203.01	200.92	201.17	199.98	202.84	201.02	195.19	198.13	198.57	197.88	199	204.69	200.76	200.99	197.72	194.42	198.65	201.65	198.87	200.82	205.43	204.67	205.67	198.63	194.25	201.77	200.24	198.79	200.72	203.28	203.79	200.69	204.74	198.94	200.86	202.76	197.21	202.42	200.34	197.65	201.58	202.86
199.68	201.8	206.1	197.18	201.46	202.21	203.83	201.73	203.32	209.72	202.05	202.93	204.78	202.02	200.76	205.55	201.01	206.06	204.48	194.48	201.62	201.78	199.42	205.44	206.89	206.55	206.4	195.17	208.49	208.88	206.8	204.09	200.76	202.09	200.05	208.3	199.83	202.32	193.89	198.05	208.8	199.3	198.07	202.11	202.28	206.52	202.26	205.2	199.31	202.23
203.79	208.82	211.36	211.56	210.93	213.61	208.23	209.65	212.11	207.8	205.89	208.11	210.63	204.81	204.09	207.85	205.03	203.59	201.72	201.8	204.37	205.43	215.71	203.85	210.76	206.62	213.54	206.63	208.02	207.17	202.14	199.05	206.88	203.4	204.82	213.07	213.5	209.75	210.27	208.75	214.03	207.42	206.63	201.57	206.99	201.5	205.3	210.26	213.72	204.17
201.86	203.57	204.57	205.48	207.2	208.1	205.3	207.75	209.98	207.66	205.05	213.67	208.67	202.63	202.4	202.9	201.88	200	206.68	211.29	201	205.74	203.04	200.62	207.66	207.55	201.78	202.89	202.34	204.44	202.82	207.99	200.92	209.76	210.17	205.14	207.72	204.87	206.85	207.07	205.66	208.83	208.21	202.3	206.77	205.97	204.44	205.7	201.96	199.64
205.95	205.11	200.29	208.64	209.16	204.1	205.4	206.6	201.02	204.49	207.57	210.08	204.65	204.89	206.49	204	206.59	207.65	212.44	204.63	207.22	210.39	208.56	207.35	205.48	207.5	205.43	203.08	208.67	206.79	213.77	208.8	209.25	208.31	204.14	208.8	199.95	207.99	209.68	205.14	203.19	205.65	205.67	206.02	206.9	208.94	212.44	201.11	202.06	206.42
204.6	215.73	206.25	213.43	208.59	211.74	209.18	210.63	203	211.11	206.03	214.21	205.43	206.39	204.31	208.67	206.22	208.83	203.12	199.25	214.87	204.04	209.32	208.03	214.32	205.79	212.3	205.82	209.08	205.35	211.73	206.67	209.91	204.86	208.93	210.53	204.86	208.41	204.7	202.48	203.41	201.32	209.54	208.33	208.16	212.6	216.71	211.03	207.73	202.99
217.88	218.56	217.19	214.6	212.44	213.72	214.54	214.75	215.2	216.29	208.13	219.69	212.92	210.36	213.91	205.37	220.21	206.31	214.19	218.49	216.82	216.31	216.11	215.6	210.1	213.85	219.85	206.48	208.88	217.04	215.11	209.92	211.23	214.28	212.68	218.88	209.66	210.94	213.32	208.12	211.34	213.17	212.18	211.99	211.42	214.08	222.06	210.15	216.27	208.3
202.74	200.92	204.03	208.24	199.86	205.91	200.05	209.46	205.13	201.14	203.11	204.49	205.66	194.31	201.09	201.75	198.93	203.37	201.22	201.71	205.81	200.11	201.92	204.85	205.5	205.01	200.36	207.25	203.88	208.26	206.65	197.6	206.29	205.59	199.1	205.99	205.05	200.49	203.29	196.59	203.59	200.11	203.64	201.82	197.97	207.51	205.7	202.75	200.56	204.39
211.01	210.29	216.86	215.41	207.48	212.84	217.37	214.99	212.95	211.53	209.72	211.18	216.18	211.83	213.47	211.28	214.49	215.03	212.79	211.27	209.76	215.5	218.76	214.09	215.76	212.24	213.35	215.38	212.82	206.82	207.23	207.02	215.01	212.13	211.17	216.51	210.24	214.44	208.98	214.18	211.45	213.85	211.77	215.34	216.84	208.03	211.15	217.48	221.26	210.82
202.83	203.15	206.75	203.86	205.01	202.95	203.59	207.88	205.07	196.32	204.79	198.96	208.15	205.81	199.28	202.69	203.7	205.09	198.07	205.71	204.54	203.83	211.1	201.46	198.76	206.24	205.08	205.37	207.38	204.94	204.3	206.82	209.71	206.59	212.2	210.03	203.38	199.36	201.19	203.84	200.54	209.13	200.67	205.77	196.3	202.3	205.5	205.83	201.77	205.42
210.07	214.51	213.47	211.79	215.53	210.21	208.66	211.32	208.44	216.51	210.88	215.21	211.82	208.72	213.42	212.08	209.87	208.82	213.69	211.97	217.31	209.7	212.44	218.76	213.41	213.33	208.44	214.61	208.81	211.74	212.89	215.75	212.55	210.9	209.94	211.17	210.96	217.54	211.73	213.51	217.35	205.08	212.37	216.21	203.75	213.54	209.42	213.36	216.22	210.86
211.09	215	211.11	207.71	207.47	215.57	212.65	212.24	215.44	209.78	212.16	213.42	216.67	206.74	211.19	212.61	212.3	214.21	212.04	215.69	217.15	209.69	209.36	212.35	211.19	213.21	212.58	211.4	211.13	209.34	206.5	216.27	210.3	211.16	211.07	205.73	210.66	212.1	218.87	207.7	210.64	211.96	212.68	203.36	211.47	213.55	214.92	210.27	207.93	210.32
208.51	212.66	206.76	218.57	211.61	210.41	209.16	209.45	214.74	214.05	213.33	210.31	218.58	212.56	206.27	213.43	211.63	215.7	216.15	208.43	208.95	217.46	203.62	215.6	208.81	216.28	213.43	212.67	209.33	215.47	214.97	212.63	215.77	211.98	211.07	213.8	211.8	216.59	209.48	213.49	213.43	222.7	213.58	214.65	215.47	210.29	214.73	206.59	204.37	206.57
204.04	199.95	202.93	200.16	202.5	200.93	194.79	202.58	199.27	196.13	210.2	198.67	205.11	199.9	201.49	200.35	198.59	202.67	204.99	203.62	203.15	198.93	202.66	201.73	195.79	196.99	198.29	193.1	201.09	199.06	200.24	202.19	206.36	205.02	202.74	206.91	199.67	200.46	193.95	198.75	202.58	201.54	201.12	205.25	199.08	198.33	195.15	202.63	198.33	206.69
202.29	198.68	202.32	208.84	200.51	203.61	203.28	205.03	201.8	197.7	203.05	206.93	207.21	206.79	206.22	205.68	199.13	210.98	211.81	205.5	205.73	207.23	207.82	212.02	203.47	199.53	197.31	212.43	203.19	204.73	199.29	200.92	201.27	201.69	207.89	203.49	198.78	202.13	207.14	205.31	203.75	207.19	205.4	207.73	197.22	203.21	209.47	209.98	202.6	210.28
203.13	202.86	206.67	210.57	203.27	202.47	205.47	202.65	205.62	199.33	212.48	206.07	208.74	200.37	201.3	203.59	206.7	205.03	203.49	199.22	212.73	200.8	205.9	208.53	208.73	200.58	202.34	201.49	201.73	212.46	199.77	202.73	198.69	199.68	202.65	204.47	207.86	202.87	206.71	200.89	198.13	208.34	208.5	200.19	203.21	208.41	205.93	199.49	204.14	206.4
212.86	213.26	215.15	213.11	216.32	206.54	213.38	207.38	213.52	208.61	211.73	211.02	217.14	212.87	211.96	211.65	215.85	204.1	210.31	213.61	218.02	217.74	208.04	211.17	213.41	210.98	208.22	211.15	208.18	215.95	209.7	213.48	204.69	214.29	215.02	215.11	209.57	215.7	209.38	212.1	210.38	207.48	215.85	216.43	212.99	213.98	211.73	210.65	212.5	212.14
204.4	206.45	210.04	207.27	211.23	204.07	204	202.1	210.15	211.37	207.15	212.43	202.95	208.62	208.06	206.87	208.39	207.8	212.68	209.03	205.23	208.15	203.83	204.35	206.77	207.71	209.75	205.68	203.22	206	208.3	206.74	207.22	205.56	212.87	209.05	204.79	210.99	207.19	214.8	205.77	210.88	206.61	206.59	204.06	200.13	201.44	211.59	213.54	204.17
195.62	191.41	195.11	204.26	195.92	196.11	207.97	198.24	197.63	204.22	203.32	198.41	200.78	196.32	202.59	190.11	197.56	197.62	198.79	195.85	195.11	205.78	201.03	203.72	200.52	194.06	202.5	205.04	200.24	191.54	200.92	196.41	204.24	196.79	194.68	195.89	195.75	200.04	203.25	192.01	197.45	203.97	201.01	201.36	203.43	199.4	194.41	198.03	198.17	201.5
201.84	202.26	198.09	195.28	205.64	206.87	201.3	208.1	205.5	204	203.46	208.57	208.83	207.07	201.1	202.96	201.22	203.72	207.21	198.23	201.19	199.1	204.05	214.15	207.92	206.81	207.55	205.05	203.86	201.08	202.78	200.35	204.87	206.77	199.98	200.86	205.71	200.82	203.21	205.86	201.48	202.52	205.59	203.75	205.36	210.57	205.44	208.36	202.41	205.77
213.53	211.44	209.12	207.6	214.68	203.67	206.79	213.61	217.57	216.52	205.35	214.56	210.92	208.62	208.61	208.65	206.26	208.67	207.03	206.16	209.26	205.23	208.96	210.05	203.09	204.58	204.91	208.23	210.5	207.89	205.46	205	212.39	203.95	211.76	212.85	211.93	217.21	205.44	208.17	213.16	207.42	205.54	204.93	212.42	206.1	209.12	212.72	200.52	210.73
210.05	213.66	208.21	210.49	214.67	212.02	212.44	208.56	207.92	217.7	211.85	214.34	211.54	206.91	215.6	208.54	210.44	206.67	211.09	214.11	216.86	207.31	217.71	207.28	211.14	213.62	208.3	212.56	216.42	213.28	210.69	209.52	212.88	208.61	212.54	217.8	210.15	210.8	216.04	215.17	213.44	216.92	208.36	206.94	215.56	213.48	212.95	203.32	210.96	211.18
200.46	201.91	207.67	202.41	204.55	202.66	202.09	197.39	193.79	204.49	197.2	203.68	200.18	203.44	205.16	200.63	200.7	203.08	202.89	199.36	203.36	207.9	203.49	203.76	208.34	201.61	206.88	194.24	208.15	202.63	204.68	204.29	197.59	203.95	201	203.78	199.3	196.1	202.15	202.77	204.18	199.76	205.37	207.95	202.1	201.92	199.89	204.53	202.73	196.19
205.37	203.21	202.93	207.97	206.24	202.41	213.56	203.05	207.19	212.12	205.71	205.56	199.81	207.45	205.29	209.38	209.75	205.29	208.25	206.1	206.2	202.34	202.48	202.88	202.76	198.81	198.54	212	200.52	211.01	206.09	208.68	209.35	205.51	205.19	203.57	206.31	203.24	211.86	209.58	212.39	203.36	210.74	202.89	203.95	205.9	206.9	202.76	203.8	204.58
212.53	216.08	207.25	204.6	206.09	203.69	210.29	210.03	211.81	207.83	209.92	209.96	213.91	212.02	212	205.53	203.41	207.08	209.66	207.61	208	210.97	209.64	207.6	208.28	210.79	211.96	212.13	209.5	216.02	210.94	211.91	207.71	208.33	207.83	211.33	206.38	209.61	206.41	211.84	212.16	211.66	206.1	206.56	207.66	207.68	208.22	203.02	207.62	205.81
197.63	203.65	202.01	199.18	199.41	203.1	200.61	203.5	196.98	198.21	196.63	193.2	201.97	193.87	195.54	196.2	193.29	199.17	197.08	201.24	202.17	194.57	191.54	196.6	198.5	196.96	201.09	196.59	199.07	197.26	197.32	198.53	204.38	199.88	198.17	194.56	201.02	203.55	191.74	194.35	198.56	195.78	198.91	203.78	203.55	193.68	202.07	194.44	193.73	203.38
199.16	201.41	202.91	198.11	202.97	196.22	202.11	198.47	193	197.36	200.33	201.82	197.27	201.36	200.64	199.21	199.89	201.64	199.8	197.65	195.36	206.84	199.97	201.37	198.54	200.11	202.03	200.81	199.44	201.79	204.88	198.77	207.16	194.33	195.6	201.76	202.5	199.34	199.81	206.64	200.86	198.16	203.79	198.5	201.11	201.37	199.1	192.08	206.23	197.87
205.53	203.71	210.18	200.05	208.08	197.3	204.64	204.57	202.28	201.73	201.73	200.25	201.47	204.83	198.71	204.02	203.73	202.2	196.23	201.89	203.52	203.79	202.39	200.79	198.67	203.54	205.31	208.92	196.88	202.35	199.74	204.14	206.14	198.67	198.27	203.77	204.39	199.8	199.2	198.04	199.1	204.35	206.46	199.11	199.33	203.64	197.26	199.77	195.69	202.97
212.56	213.11	207.07	210.1	208.17	207.16	205.98	204.54	207.16	209.79	204.15	210.84	211.37	209.33	208.66	212.05	209.39	202.08	207.99	210.8	206.83	207.04	207.15	210.99	209.38	207.9	211.3	202.3	208.43	214.01	207.18	207.85	210.31	209.02	206.64	213.28	204.89	206.36	210.61	206.85	207.69	210.48	211.84	206.72	208.48	206.69	208.58	212.63	210.66	212.07
216.85	208.65	210.02	204.07	210.65	216.74	211.22	211.67	212.67	213.43	216.87	215.27	213.51	210.1	209.65	210.22	211.82	208.79	211.55	212.53	217.77	208.09	210.81	210.39	219.39	216.56	212.41	213.3	208.58	206.46	210.14	210.97	209.66	212	211.27	212.17	219.55	214.28	210.05	208.45	218.4	211.42	211.57	215.74	209.09	208.03	208.85	215.2	212.97	215.32
206.8	198.51	200.35	203.09	203.1	202.71	208.44	207.25	207.58	208.87	206.93	205.9	205.75	207.61	208.64	206.51	208.85	204.94	204.3	205.94	198.15	207.12	203.11	201.1	200.23	205.29	205.3	207.46	200.59	205.01	210.13	202.36	210.3	208.98	207.35	202.78	204.27	206.28	204.03	208.31	204.84	203.35	205.59	202.07	200.83	204.04	202.75	206.11	206.26	203.33
203.07	198.45	197.64	199.32	208.63	200.85	202.06	205.57	198.4	194.97	201.55	205.94	200.72	202.11	208.56	207.83	197.89	206.04	205.06	204.04	198.45	202.69	203	201.15	200.24	207.05	207.13	205.37	207.25	203.77	207.72	198.53	204.45	206.92	203.2	200.2	205.02	210.52	204.12	203.01	204.92	201.65	199.53	202.43	203.5	204.93	209.81	209.43	199.66	209.03
211.78	217.17	211.27	222.85	206.52	214.59	215.51	218.32	209.17	212.6	214.57	213.97	211.81	205	215.18	209.32	208.9	210.04	215.43	208.08	215.82	215.56	207.76	212.25	213.84	206.62	215.49	212.58	214.27	214.84	215.52	205.29	210.37	206.64	211.33	216.82	209.2	209.29	216.23	211.91	212.71	211.28	215.23	211.02	210.13	216.29	210.81	213.73	213.46	212.97
220.15	219.06	216.4	218.84	220.7	209.66	220.86	222.22	218.27	222.86	212.27	213.61	212.8	214.72	220.43	219.65	216.62	217.97	217.66	213.34	212.95	214.97	211.68	222.81	215.96	218.42	220.5	211.34	211	216.59	216.92	213.36	210.89	224.24	213.6	214.77	213.8	221.02	217.4	222.46	218.98	218.91	211.41	214.58	220.69	216.94	218.31	218.2	214.78	222.99
201.1	205.75	212.19	213.49	202.38	215.82	203.31	204.87	199.72	209.05	207.96	207.9	204.86	206.39	206.21	209.02	209.29	207.67	203.01	207.23	210.05	204.54	208.49	207.66	214.72	208.21	205.93	208.94	209.67	209.45	209.86	205.94	203.06	212.11	207.68	199.39	209.97	218.21	208.76	201.04	208.61	205.78	204.9	205.22	205.08	206.26	210.84	210.82	205.53	205.26
216.35	209.21	208.77	217.76	211.52	211.39	209.29	218.1	214.76	211.61	210.61	210.13	220.18	211.44	209.83	205.75	217.02	216.49	211.3	209.43	213.07	216.53	219.66	215.86	214.94	208.23	211.67	207.94	214.68	214.82	208.17	213.27	208.28	214.87	212.72	217.1	211.46	201.46	205.8	210.32	212.73	206.42	209.57	207.99	211.96	210.85	207.25	210.64	211.37	207.37
202.08	197.99	196.77	197.94	202.66	202.48	204.57	207.55	204.52	203.12	206.97	202.92	192.18	200.46	198.81	195.95	202.6	201.21	199.48	195.48	199.11	198.88	202.88	202.17	207.35	201.94	208.61	204.66	199.08	199.39	200.6	195.85	202.65	201.82	202.78	199.77	204.75	201.21	199.39	202.89	196.37	199.57	197.18	197.22	202.16	198.26	201.52	201.17	197.36	199.19
209.37	202.39	206.37	206.69	212.74	208.45	207.38	209.15	206.73	209.49	206.56	208.36	209.5	205.71	208.32	212.69	202.5	204.45	206.06	209.1	211.19	205.28	205.61	205.84	209.1	211.35	204.58	211.72	205.64	212.99	204.38	210.74	207.94	203.2	210.63	204.07	209.38	214.5	210.85	213.71	207.64	209.27	209.17	212.25	204.7	207.79	207.28	212.36	212.48	206.1
202.27	200.44	200.48	200	203.55	193.78	206.12	204.79	204.65	203.19	197.95	207.59	201.71	202.19	203.87	200.75	203	203.84	203.38	203.51	198.91	196.68	198.68	200.72	208.08	203.51	201.39	206.51	208.76	205.49	202.51	195.71	201.73	197.67	201.68	203.66	202.92	208.17	209.01	198.35	207.84	206.77	202.24	202.39	202.05	210.02	202.38	198.4	200.68	200.87
204.65	204.64	210.02	210.63	206.28	209.73	213.89	210.01	212.21	206.57	208.01	210.03	207.57	215.46	213.57	211.62	207.58	207.73	209.75	208.85	210.24	207.1	209.91	213.57	213.76	210.52	203.15	207.09	209.25	214.78	215.14	213.76	210.89	213.19	213.65	208.36	212.32	216.22	204.49	215.05	206.5	212.07	212.38	204.54	219.23	210.48	209	210.57	204.7	214.47
208.38	210.55	206.82	209.8	203.18	206.93	213.11	214.31	207.84	206.61	214.68	206.55	206.98	206.78	209.31	207.13	211.08	200.5	208.6	212.72	203.98	206.68	210.05	207.04	202.8	201.71	205.1	203.2	209.02	202.5	207.9	201.54	201.36	213.01	208.81	207.15	207.68	209.93	205.3	204.73	207.32	212.19	207.25	211.61	209.8	214.24	205.64	210.57	207.67	210.4
204.49	217.69	208.86	205.73	198.21	206.98	206.33	204.21	207.51	206.79	200.92	209.78	204.66	209.54	206.33	205.9	202.28	208.58	208.66	206.23	202.38	207.29	207.22	215.81	206.62	210.74	207.95	204.64	212.57	211.26	208.36	205.5	204.64	211.92	205.35	203.61	205.55	203.77	202.05	212.83	209.26	211.21	200.58	209.85	209.79	209.77	209.62	206.5	205.31	213.2
204.59	205.21	205.22	200.71	205.82	201.41	202.98	204.83	204.05	206.62	206.86	205.25	204.95	209.17	199.82	205.1	202.11	204.96	202.94	210.38	208.39	209.96	206.62	200.18	206.76	207.68	208.47	201.02	203.48	211.86	202.14	200.8	205.38	208.21	207.05	203.37	202.38	204.3	199.7	199.24	207.37	202.49	202.91	212.21	206.63	203.86	211.46	204.7	199.49	206.75
196.69	200.09	198.54	203.15	197.87	203.23	200.81	194.11	205.22	201.91	198.06	199.31	204.03	195.03	195.9	204.07	203.21	201.04	203.62	200.73	199.03	197.27	197.1	202.11	192.68	195.98	201.99	201.28	202	202.05	202.66	196.47	199.87	199.16	204.65	196.05	198.07	201.53	201.11	195.77	197.56	205.73	207.68	200.46	195.39	200.91	194.22	197.98	203.68	201.11
208.28	208.65	213.4	205.11	206.56	211.45	210.38	207.39	205.97	206.72	217.97	212.43	209.61	214.88	209.77	207.08	204.96	201.44	213.13	212.75	208.58	209.99	202.68	208.59	202.71	204.85	207.17	210.79	205.95	209.39	204.29	204.16	208.52	208.42	209.87	207.59	208.01	210.08	204.31	206.21	209.96	206.75	210.52	209.43	207.22	212.67	202.52	213.18	210.09	209.56
202.81	208.09	207.58	205.82	209.04	206.62	205.59	202.52	208.46	210.61	197.25	207.7	202.44	206.46	205.2	205.71	207.64	210.27	209.47	206.88	209.61	205.4	205.41	213.04	209.91	211.31	202.67	206.39	208.49	205.69	206.86	211.94	209.18	211.11	209.12	206.88	206.07	202.7	201	211.97	208.47	206.94	208.2	199.71	207.6	213.41	206.78	210.08	207.95	207.41
203.79	212.93	210.38	210.18	208.63	214.53	212.81	217.19	206.69	212.31	213.79	208.1	211.96	220.46	214.3	214.59	214.39	215.68	207.38	211.03	210.22	210.42	214.14	214.27	211.54	209.71	212.31	218	210.53	211.31	210.79	216.75	210.38	212.03	217.47	217.23	208.61	213.2	218.37	212.13	209.14	208.51	215.19	210.32	210.96	215.35	216.7	206.85	212.27	214.26
209.41	210.43	212.16	198.32	200.49	208.86	208.32	205.69	213.26	215.04	209.34	209.36	208.8	213.72	208.19	206.24	217.95	208.28	209.83	209.33	207.16	204.6	210.54	211.29	200.67	210.04	207.71	214.1	207.51	206.53	207.88	206.86	203.35	210.86	203.08	207.7	211.09	205.68	204.94	210.4	206.26	210.05	215.63	203.72	211.47	206.43	206.36	206	210.24	211.14
222.01	220.63	218.9	214.22	223.14	214.47	218.67	215.08	218.61	217.21	219.63	218.08	213.09	218.11	215.44	221.69	219.81	216.38	221.55	217.41	218.14	224.05	218.92	221.63	218.06	218.34	223.35	218.98	217.66	214.81	219.58	223.18	215.58	208.29	221	224.68	216.6	217.62	213.96	222.55	218.75	216.64	214.52	221.87	214.29	219.76	213.44	218.84	218.85	212.51
214.86	212.41	219.62	202.21	214.26	205.83	209.28	211.58	217.24	213	204.77	209.09	210.84	209.24	210.59	215.41	205.78	209.09	211.53	218.67	210.43	213.44	214.62	211.58	212.49	207.88	213.49	216.91	205.42	212.05	209.14	211.46	209.81	214.93	213.05	210.39	208.59	214.94	208.8	218.63	210.87	218.22	217.89	217.46	216.7	211.56	212.06	211.57	216.41	209.21
203.07	200.4	200.73	203.18	203.72	205.09	206.59	200.88	205.21	206.72	203.57	198.17	203.57	208.22	199.63	210.13	204.89	206.8	205.71	200.18	208.62	209.05	200.8	202.86	200.33	207.34	202.84	207.1	201.87	207.29	210.3	209.61	201.48	197.75	204.45	207.92	208.21	209.23	200.57	203.6	204	203.32	202.98	207.42	202.14	203.97	197.27	208.9	207	201.85
202.69	207.85	213.16	212.04	201.23	206.74	204.53	204.28	203.96	207.8	208.18	208.1	208.23	214.23	206.86	209.3	209.96	208.49	212.69	212.23	206.45	207.32	210.5	208.19	210.12	205.39	207.22	197.91	209.1	203.23	204.36	206.53	210.28	212.16	203.96	204.44	212.19	212.58	211.14	202.4	208.2	208.74	207.22	203.37	209.03	206.2	202.11	208.15	207.5	206.37
208.62	210.01	201.66	208.62	208.01	210.62	208.36	207.55	207.46	205.66	205.44	205.41	206.06	209.37	210.39	205.28	205.81	207.2	206.77	210.73	205.83	209	214.95	205.74	212.51	213.1	206.1	203.48	212.79	209.44	203.19	200.35	212.56	208.49	201.37	203.49	204.36	204.58	216.19	209.91	211.33	208.28	208.68	207.25	208.69	205.67	211.78	220.28	208.27	201.28
202.13	194.24	199.16	203.88	209.49	201.93	199.41	200.33	206.94	206.66	203.27	203.67	207.91	204.75	205.06	197.7	204.14	202.38	207.92	201.52	205.01	200.87	205.95	208.15	204.42	206.87	202.04	207.59	201.27	205.95	205	200.24	199.93	204.33	199.85	203.44	203.68	205.83	204.4	209.89	202.17	201.84	204.21	208.14	201.09	209.41	201.05	204.39	198.49	204.78
206.68	200.56	200.36	205.73	198.52	197.07	197.6	201.59	199.08	197.48	205.84	198.38	199.7	198.65	200.46	198.17	198.33	197.19	197.46	202.98	201.13	196.62	201.02	208.63	197.82	206.46	198.99	199.61	196.48	200.91	197.07	203.81	198.97	197	200.02	195.91	202.23	199.62	193.8	198.25	197.12	194.68	201.64	203.49	199.29	199.9	198.19	199.25	201.94	195.08
202.55	200.6	198.21	207.06	213.94	198.97	209	209.19	207.86	203.32	206.04	202.75	203.1	204.6	203.67	202.19	204.02	205.46	203.16	199.46	200.77	200.82	204.33	196.14	207.62	208.59	201.29	203.99	202.78	199.49	196.24	194.89	200.45	201.4	203.37	202.64	204.46	203.88	206.31	205.17	206.26	200.18	203.2	205.62	209.9	204.77	201.05	198.73	202.33	196.29
194.15	190.65	197.46	192.52	190.35	195.72	191.26	196.29	196.11	193.5	193.88	192.98	188.93	197.41	193.65	190.93	195.29	192.84	194.93	191.71	199.83	194.15	198.31	200.75	194.95	195.89	190.16	196.05	196.79	195.33	189.56	196.04	194.66	199.89	197.85	191.68	189.01	193.6	195.1	196.04	193.24	203.69	199.78	196.65	184.42	197.11	192.4	191.49	192.02	200.73
216.68	211	216.7	208.94	209.2	207.77	207.13	210.33	208.39	211.78	210.61	206.41	212.43	209.45	225.59	212.94	216.01	208.89	215.38	219.77	210.43	207.8	216.47	209.93	209.95	212.44	214.96	211.46	218.13	206.4	209.89	204.54	212.04	211.95	210.18	215.64	215.89	212.38	207.23	209.2	213.36	216.88	212.27	214.62	210.86	204.52	205.27	220.04	215.97	209.24
213.21	208.31	213.62	209.66	205.61	209.12	216.45	211.68	214.42	204.19	208.19	211.3	209.43	219.37	213.83	207.93	213.78	213.26	215.07	211.81	215.48	215.41	214.48	213.22	208.87	207.42	210.09	212.06	216.87	208.21	209.19	211.23	220.07	214.14	213.36	213.64	216.25	216.44	208.84	211.54	209.41	213.4	214.82	213.34	214.17	206.74	208.78	215.46	215.06	214.81
212.72	208.68	215.77	209.5	212.67	203.96	214.66	212.22	210.03	204.09	212.3	214.6	213.67	211.91	213.84	210.01	211.44	209.19	208.62	213	206.69	213.18	212.11	217.7	213.55	212.92	218.91	210.44	212.24	211.31	214.36	212.16	212.37	206.45	208.02	216.11	215.18	207.15	205.92	214.52	211.56	210.87	207.29	211.79	219.58	211.05	217.39	214.26	208.59	210.39
222.94	216.82	219.18	217.85	217.46	216.89	222.87	211.27	215.72	216.73	216.05	221.23	217.84	223.3	216.43	218.2	218.22	218.61	218.77	222.8	216.12	212.4	217.44	219.63	214.13	215.21	214.79	217	224.06	217.99	218.95	215.69	215.69	221.64	217.81	219.48	221.8	227.99	220.21	221.82	219.68	218.71	217.1	218.88	210.72	215.86	224.36	219.16	217.08	219.49
206.57	216.73	216.22	207.5	212.05	210.72	209.88	221.3	218.12	209.42	215.43	215.33	207.5	216.01	209.7	205.63	210.4	217.03	209.62	213.81	217.21	215.81	208.49	214.49	210.86	215.93	213.38	206.7	211.73	210.3	211.09	210.19	210.58	210.82	211.37	211.13	208.67	211.25	219.89	211.49	216.15	218.24	212.97	214.93	210.65	209.84	210.91	210.53	212.6	210.68
216.58	213.29	210.23	219.03	215.4	214.94	212.03	211.98	209.61	214.55	210.01	211.13	212.64	213.7	209.08	218.14	211.77	215.28	213.24	212.59	211.11	208.2	211.31	213.19	204.71	211.59	213.67	213.56	215.12	212.19	210.15	212.07	207.39	214.17	215.61	209.91	210.61	205.38	214.49	215.01	209.17	212.61	213.3	220.87	216.11	212.42	219.22	209.57	212.52	206.58
204.32	205.93	215.9	208.7	208.95	199.45	204.02	206.52	202.41	207.03	204.41	204.74	213.74	212.58	212.39	208.47	211.85	208.97	205.3	204.82	211.27	213.61	211.02	206.04	207.48	204.68	204.49	206.71	210.7	207.95	206.72	208.75	203.44	208.15	207.37	206.98	206.24	210.97	210.05	204.38	209.68	205.6	210.73	210.82	209.24	205.85	212.62	206.2	208.36	204.71
199.71	203.43	203.73	197.86	208.4	210.14	202.79	206.47	202.29	193.56	200.19	196.44	204.5	200.2	204.48	200.76	204.78	205.34	199.66	202.8	201.5	207.65	200.58	200.29	199.02	200.79	202.43	208.83	206.09	207.22	205.45	200.86	198.67	204.41	201.37	205.08	194.91	204.19	198.11	204.12	196.68	209.97	199.15	202.11	206.09	203.31	203.34	207.68	208.45	203.28
199.68	198.88	204.68	204.8	202.3	198.54	202.65	201.45	203.58	208.6	204.43	204.26	210.9	212.88	201.65	213.01	205.33	204.22	205.37	200.4	202.62	206.04	195.31	205.62	205.66	204.54	197.08	213.6	203.67	200.06	207.46	197.89	207.98	206.35	199.92	206.95	204.68	207.63	205.99	204.05	204.29	204.72	205.46	207.22	201.58	201.61	201.86	199.56	198.31	205.29
202.74	201.32	208.29	212.78	201.76	204.9	213.15	208.91	203.95	209	207.83	208.01	208.58	204.13	208.43	204.08	204.98	209.68	212.72	213.44	204.47	207.28	204.72	197.38	210.77	212.53	202.14	204.03	202.49	208.46	205.8	199.5	210.23	205.58	196.95	209.84	210.48	209.8	209.52	212.38	208.45	205.28	207.29	202.59	203.06	206.98	211.63	207.77	212.65	203.78
211.53	211.3	212.12	200.05	208.07	207.07	206.61	208.46	203.78	206.62	205.47	209.63	202.4	211.44	210.16	209.9	207.46	210.37	209.45	205.54	209.23	208.91	206.1	207.1	210.13	209.93	204.57	207.47	214.09	206.97	213.49	208.88	207.18	205.61	209.55	211.54	203.18	201.88	195.45	210.38	205.66	212.77	206.87	215.77	213.98	217.24	213.91	204.73	200.54	207.7
196.55	199.22	199.94	198.33	202.09	195.05	197.46	201.36	198.68	198.42	204.48	196.6	208	203.79	198.52	198.92	200.02	202.43	200.73	202.93	203.35	203.85	198.29	203.76	199.45	203.86	199.26	203.29	202.35	203.55	195.78	196.53	202.67	199.12	193.62	196.29	201.23	194.5	197.75	203.45	199.39	213.66	201.38	197.95	199.94	200.94	202.35	200.6	198.83	200.77
212.51	214.71	215.09	213.98	209.84	214.29	213.98	212.52	212.57	212.93	217.38	208.9	210.94	213.89	211.49	215.16	218.8	210.24	213.1	217.29	208.08	214.11	212.56	208.69	214.66	210.78	213.87	217.87	212.28	214.5	215.13	212.72	215.54	210.63	215.39	210.12	212.49	209.14	212.21	209.51	213.2	218.62	218.26	210.97	205.15	209.9	208.54	207.46	210.6	208.09
215.16	211.88	214.96	216.04	206.34	211.09	211.91	210.04	214.21	206.91	202.46	207.52	211.78	209.06	208.41	219.02	210.25	215.03	219.68	213.94	204.07	215.42	207.13	215.78	203.7	209.83	210.03	212.84	209.37	202.14	210.77	213.35	206.83	210.31	205.92	208.72	215.08	213.33	212.58	214.62	213.3	211.11	207.75	210.22	212.65	209.49	208.84	207.2	211.62	216.85
208.2	217.24	210.78	210.19	206.78	212.52	202.74	205.66	210.15	211.79	206.64	208.07	207.79	207.68	211.83	206.23	214.84	211.6	211.86	202.96	213.96	210.53	210.47	205.23	208.63	209.31	211.56	209.05	209.05	206.45	208.41	207.95	211.31	209.27	207.98	209.7	203.7	199.67	207.04	209.1	211.58	210.07	209.54	209.02	204.93	211.87	213.76	201.37	201.49	208.39
208.38	202.84	206.46	206.42	214.99	205.99	205.84	213.35	209.5	207.57	212.14	205.9	209.36	207.12	209.41	211.55	203.33	205.83	202.9	207.02	213.48	203.82	204.85	208.64	207.2	209.1	207.85	206.99	206.02	209.42	211.74	207.02	208.53	206.85	210.77	206.26	208.14	205	211.54	209.09	208.41	202.09	207.58	205.17	206.93	202.33	214.12	207.89	203.84	209.24
205.15	211.76	206.92	208.86	209.63	212.94	205.35	204.76	211.55	210	209.99	209.2	211.47	212.45	207.06	204.66	203.18	218.1	212.1	210.4	209.64	211.25	210.84	214.08	213.68	207.36	211.22	211.39	205.33	210.68	206.87	213.8	207.65	208.41	203.39	206.16	215.2	210.33	214.66	207.92	212.99	208.68	210.68	209.33	202.01	204.09	202.72	211.32	205.54	207.08
203.51	202.35	207.49	204.45	205.8	207.76	210.42	208.01	210.54	204.67	200.41	206.1	204.47	200.42	205.84	209.39	201.4	204.97	200.87	206.16	206.25	201.4	202.06	205.98	200.13	204.04	202.86	201.12	204.69	205.2	197.43	206.52	207.59	208.04	196.76	205.27	203.67	207.8	207.46	210.97	204.28	209.81	207	207.29	204.58	206.55	206.57	203.25	204.04	205.32
205.13	212.23	208.52	212.21	208.77	214.36	206.89	209.66	213.93	215.97	211.52	213.64	211.57	213.09	216.06	218.16	210.43	214.06	211.4	210.99	212.35	215.73	213.07	213.17	212.19	212.5	216.31	213.61	211.21	208.29	203.66	205.56	213.14	207.29	208.31	212.71	216.7	207.38	207.75	209.4	209.39	214.07	215.46	213.45	204.83	210.22	211.97	212.85	212.08	208.97
213.17	209.99	210.52	207.42	208.08	215.95	212.3	213.13	213.87	209.37	218.52	213.39	211.53	212.55	213.06	214.8	207.01	214.55	212.09	203.36	206.83	205.24	210.33	211.17	212.98	212.94	207.24	217.11	213.78	210.12	209.86	220.07	211.37	209.84	210.19	208.92	217.58	214.05	215.1	211.06	208.84	211.2	212.04	212.8	211.43	211.29	206.6	217.18	212.64	216.37
216.5	215.07	221.21	210.18	211.05	220.89	217.85	216.69	214.87	213.86	213.1	224.62	219	215.54	221.97	217.91	212.87	219.02	215.53	222.49	214.53	219.28	216.23	217.45	224.43	215.62	218.14	211.05	215.97	216.46	215.03	215.32	219.33	212.6	216.03	217.17	218.84	220.76	222.23	217.24	220.27	215.47	215.13	221.29	212.77	218.79	217.74	217.32	216.88	221.44
221.13	218.24	214.6	217.71	223.12	219.71	216.06	219.68	216.08	215.59	213.52	218.21	215.65	219.21	214.51	219.63	219.87	220.36	216.63	216.18	220.04	211.45	218.64	213.84	215.65	217.84	216.21	219.19	219.29	214.76	214.1	215.48	218.88	215.26	214.47	213	216.89	219.15	220.96	222.53	215.15	220.17	215.97	220.82	217.14	219.94	220.32	217.3	219.9	215.04
198.37	197.18	192.52	187.66	200.66	199.64	202.96	201.84	201.37	200.96	200.48	195.87	200.54	198.25	198.54	201.53	194.18	198.31	200.15	203.47	195.46	200.68	201.62	196.02	197.19	202.18	201.74	201.96	197.9	204.15	198.69	198.83	199.83	201.79	202.39	197.51	198.16	196.24	196.89	198.13	200.29	203.58	199.95	198.42	199.2	197.72	196.7	200.2	196.94	197.62
207.41	208.7	214.65	206.66	208.88	204.05	208.14	209.83	207.47	205.42	206.97	210.53	206.68	202.38	209.89	204.63	205.84	204.64	208.7	205.86	206.73	203.5	207.16	209.67	212.91	209.56	213.52	200.97	215.12	210.96	205.56	208.48	210.29	206.42	211.33	214.68	209.97	210.9	203.95	199.01	208.21	210.47	213.53	207.83	204.12	207.88	208.03	210.87	210.72	204.84
197.14	206.51	204.17	212.57	206.15	200.4	203.05	209.4	205.27	211.26	208.43	213.27	207.54	204.81	206.51	204.13	201.58	210.1	206.47	211.12	202.16	201.06	207.49	205.92	208.36	204.36	208.61	204.8	205.69	209.86	214.38	206.47	206.13	211.17	206.2	210.71	204.57	204.33	201.33	203.25	205.2	208.73	206.44	208.25	202.67	204.94	213.26	199.1	206.48	206.29
204.14	203.11	204.76	194.83	201.8	196.13	192.54	196.23	198.69	201.98	197.59	199.75	201.62	198.87	195.83	193.44	190	198.93	201.12	198.77	196.38	204.15	201.8	208.76	194.44	199.26	200.34	198.12	201.03	197.94	200.15	205.05	198.5	202.27	198.94	201.15	198.29	196.5	203.46	200.87	201.03	195.58	205.68	199.65	194.42	203.36	197.58	202.04	199.39	195.27
210.93	209.12	202.3	212.7	206.87	207.44	206.55	211.32	217.73	210.15	209.22	210.91	207.53	212.01	210.52	208.65	216.84	203.98	212.57	210.58	209.85	198.09	203.9	209.87	206.75	205.56	211.4	217.74	206.29	204.54	209.59	210.86	208.61	208.54	209.22	205.6	207.44	203.6	202.62	204.29	209.25	207.14	212.37	212.91	210.55	208.06	203.45	203.96	204.11	206.89
203.56	203.68	205.9	196.6	194.35	199.9	198.27	194.17	199.95	196.94	201.72	200.36	198.98	200.11	204.73	196.12	197.29	196.48	189.41	197.06	200.89	199.7	205.38	196.99	197.46	203.62	196.66	198.69	203.95	199.13	200.87	195.71	209.44	201.88	200.66	193.65	196.93	198.88	194.64	197.82	198.96	193.4	197.84	200.16	194.61	200.58	204.25	200.31	202.73	195.34
208.81	213.27	207.86	203.42	197.8	211.19	209.25	210.91	205.18	206.02	208.73	205.24	205.7	211.06	206.38	209.94	201.27	203.89	204.91	200.16	205.78	203.15	209.96	204.29	204.28	203.88	207.53	213.25	210.64	209.64	202.79	208.92	208.46	205.67	209.78	210.66	209.76	211.61	211.01	201.35	206.64	206.04	206.06	207.29	204.95	209.67	214.56	206.56	213.49	207.07
216.63	220.82	218.41	217.52	213.71	223.56	223.33	216.59	226.89	213.61	212.5	216.11	217.11	221.68	217.19	215.55	216.73	211.38	219.14	215.61	214.93	217.43	214.62	217	218.26	217.95	215.17	215.47	215	216.8	216.9	216.96	219.02	222.63	214.8	214.55	213.53	210.08	213.37	218.45	216.2	213.47	210.26	215.05	216.89	215.25	219.74	217.12	217.73	216.99
197.9	197	206.04	199.03	200.14	202.63	197.86	199.54	198.68	200.55	201.19	196.91	200.08	198.28	197.38	197.85	197.83	203.95	194.07	193.65	200.51	199.06	202.5	203.84	198.48	195.8	205.78	198.93	195.93	203.31	209.56	200.32	201.81	198.96	199.96	202.95	194.64	201.76	195.23	201.18	202.91	204.62	203.79	193.13	203.45	202.97	199.83	196.47	204.35	208.63
204.05	204.21	199.76	205.6	203.91	200.84	212.08	205.17	209.88	208.7	204.9	212.53	213.79	208.49	204.62	200.17	207.74	207.58	209.55	208.91	201.52	211.82	206.02	206.35	201.4	203.41	207.45	212.09	208.68	208.68	207.67	209.04	210.74	207.73	208.51	205.25	213.62	203.6	207.6	205.28	210.45	205.9	203.46	203.63	200.95	203.17	212.37	212.71	214	203.73
199.6	205.06	202.62	204.63	201	196.6	204.52	204.38	202.37	206.86	204.32	200.57	202.35	204.3	207.33	205.25	200.72	198.82	205.93	206.12	194.96	193.11	201.34	200.11	205.69	200.35	208.67	205.88	209.18	201	199.91	205.72	199.37	207.8	201.34	201.52	204.38	201.47	201.12	203.04	205.01	201.42	200.46	204.34	195.29	205.38	207.85	203.26	200.72	196.55
214.72	218.94	212.97	220.19	215.96	211.39	218.34	217.88	214.83	213.06	219.75	215.73	217.96	219.94	218.1	220.81	214.17	212.88	217.74	218.18	218.33	213.44	216.08	220.61	215.74	214.58	219.81	212.32	216.21	217.31	214.97	211.66	216.68	206.54	219.09	216.78	217.63	219.82	219.89	219.41	220.74	220.96	212.72	218.6	219.73	215.26	212.19	216.48	218.51	221.46
206.39	206.63	200.79	197.01	200.69	203.05	203.89	197.03	200.55	203.91	203.27	197.64	194.55	200.19	202	197.66	202.15	201.03	197.37	199.99	202.87	202.93	201.56	205.13	205.75	195.45	205.85	202.18	201.5	196.49	199.39	197.94	204.28	197.95	192.98	196.38	202.61	206.83	198.45	201.75	193.86	198.11	198.68	202.85	205.16	197.09	197.75	197.73	204.43	195.19
203.56	210.57	212.74	203.56	211.62	213.47	210.76	210.71	206.7	212.46	206.1	209.9	203.13	207.37	209.11	212	210.29	211.83	209.72	202.76	211.88	211.57	203.1	206.26	204.42	208.86	212.68	211.84	208.7	206.21	208.88	205.36	209.13	207.35	204.64	206.79	209.21	210.31	202.94	209	207.98	213.78	209.3	210.4	212.33	216.28	208.97	208.42	203.59	206.75
200.13	194.22	199.32	191.55	192.42	193.6	196.5	191.71	196.56	191.2	194.02	193.99	193.47	188.63	199.62	197.69	199.65	196.44	198.14	192.51	191.95	188.36	191.53	197.28	195.71	190.56	189.36	191.94	196.45	190.36	196.54	194.55	194.01	192.7	187.22	194.62	189.57	189.58	197.24	197.74	197.85	193.72	189.21	195.48	194.29	196.25	193.16	191.02	188.11	195.55
202.17	198.4	195.55	204.15	207.82	203.04	202.16	208.87	204.08	206.73	205.24	198.74	208.87	206.73	197.14	201.05	211.71	204.72	207.29	196.39	205.6	202.03	203.38	202.31	204.55	200.48	208.71	200.44	209.06	201.69	207.6	208.91	205.32	203.89	209.84	201.17	204.72	205.34	206.9	203.91	203.07	201.19	198.23	196.58	209.1	201.61	204.66	202.01	201.18	197.76
211.06	213.5	206.12	212.49	211.3	212.1	210.41	210.78	214.11	208.73	212.88	213.12	212.55	212.35	211.6	212.39	217.5	211.58	211.62	205.3	209.07	207.18	205.75	209.7	209.96	209.5	215.73	216.78	210.28	218.37	215.55	206.76	213.11	208.41	208.78	214.34	212.62	212.96	211.69	213.14	214.83	215.03	204.23	213.41	210.39	214.09	209.74	214.49	219.41	210.05
201.64	200.23	198.82	198.98	202.83	199.1	199.98	191.86	197.93	204.93	194.3	201.46	202.46	198.42	205.12	195.25	196.83	202.07	200.17	201.63	202.82	194.77	206.24	199.34	199.35	197.78	198.29	204.49	208.59	197.72	200.52	196.78	201.51	206.64	203.47	196.78	199.02	196.9	203.76	202.4	203.4	196.6	197.07	203.72	196.76	203.83	201.09	196.74	202.3	207.92
217.48	210.94	208.21	211.57	208.09	217.85	207.19	208.43	210.56	213.53	215.77	212.86	215.88	213.93	209.68	217.76	207.85	217.39	216.79	211.6	217.82	217.43	217.85	208.47	213.3	210.71	201.36	208.28	212.12	214.84	206.26	214.65	211.91	216.25	218.49	213.1	215.22	214.91	208.68	210.38	211.84	212.31	212.57	215.71	214.47	206.77	217.12	214.5	212.83	217.48
204.92	203.6	197.49	199.16	201.73	206.93	202.16	203.69	199.5	203.57	207.67	200.17	208.58	202.13	202.12	203.23	210.98	208.74	202.4	208.45	204.02	205.81	204.35	205.31	205.9	201.13	202.68	203.72	210.45	200.62	196.38	202.49	203.73	203.13	205.26	199.83	199.54	198.14	208.1	204.51	205	201.43	204.72	208.93	205.42	203.45	197.53	199.98	205.87	197.93
205.63	201.25	205.23	200.17	205.42	207.48	202.76	205.35	207.34	204.39	200.66	203.69	203.36	204.88	201.74	202.2	200.68	208.9	207.33	198.88	196.9	197.37	202.33	200.61	208.53	207.87	207.32	196.39	201.7	208.58	206	209.52	206.39	206.92	204.44	206.09	199.11	203.4	203.82	196.96	204.17	207.33	199.81	204.81	197.04	200.88	210	204.61	201.26	209.16
214.14	206.35	217.47	217.19	210.9	216.37	220.41	213.45	216.36	211.99	210.28	212.71	212.46	211.39	213.13	211.82	204.5	207.43	213.08	211.86	207.89	197.04	207.19	210.4	214.15	211.9	211.54	208.36	211.01	209.46	209.04	208.47	208.19	211.09	212.68	212.42	213.11	207.84	210.94	216.5	209.63	210.65	204.73	213.22	211.66	208.16	210.12	202.57	214.03	206.5
206.5	205.76	207.2	202.52	203.23	210.07	201.94	208.02	202.4	207.85	204.52	208.86	205.2	201.86	202.62	197.63	206.28	209.15	211.98	202.49	203.92	204.86	204.74	203.11	208.03	197.87	202.56	205.31	202.39	202.85	206.89	208.36	204.91	212.42	203.19	207.34	199.82	208.38	207.2	204.43	209.4	200.72	206.72	206.79	204.97	201.3	205.66	205.76	204.04	208.82
208.8	203.45	201	206.39	203.5	206.23	201.95	205.61	201.79	198.12	216.26	201.76	207.65	201.64	199.83	205.33	205.47	202.89	207.03	199.65	206.84	204.79	201.24	203.93	207.31	206.76	204.91	204.46	212.17	204.32	211.54	202.57	198.13	201.65	200.01	205.21	207.96	210.32	203.54	202.27	204.61	201.32	207.19	202.8	194.33	207.7	206.86	204.11	202.28	198.77
213.04	208.08	207.41	210.86	211.16	210.89	206.89	212.79	212.32	209.54	210.02	210.08	207.26	211.03	215.21	214.52	207.04	211.42	209.25	206.65	215.37	206.7	208.15	213.55	209.69	208.8	208.89	203.52	209.69	207.54	211.45	214.21	207.49	208.77	212.99	210.27	213.75	210.78	211.05	210.35	207.2	213.33	211.29	204.18	208.62	205.16	205.86	206.59	214.65	208.85
200.09	204.58	200.74	204.21	203.69	194.33	199.17	194.54	199.94	201.51	209.87	198.61	201.8	204.9	203.6	204.18	200.15	203.84	203.3	201.97	202.27	204.84	201.72	200.35	196.2	207.06	199.35	209.39	200.83	203.27	207.22	202.92	205.81	201.46	203.89	199.02	201.94	203.28	200.42	202.81	200.52	195.96	198.56	202.87	202.14	202.4	202.98	207.06	207.83	200.85
206.68	206.12	209.85	208.82	203.19	208.32	207.13	205.87	208.67	207.29	211.21	215.81	201.73	207.94	207.72	205.84	203.12	205.45	204.07	201.97	208.58	203.94	207.13	205.87	214.76	209.6	208.16	206.77	207.68	217.43	212.29	206.88	208.92	209.37	210.01	209.06	218.69	204.66	206.87	210.97	212.96	207.33	215.85	208.88	211.38	207.38	216.41	208.04	204.63	207.77
205.58	207.07	205.39	210.7	210.4	207.92	204.12	212.62	210.64	209.23	202.18	206.97	214.07	206.93	213.11	206.88	209.64	206.69	208.68	210.38	208.48	209.37	208.64	206.95	208.49	204.61	211.65	211.02	213.58	208.19	213.1	211.21	211.05	208.87	204.64	209.5	210.42	210.82	211.6	213.17	210.44	206.78	212.41	203.71	204.48	213.87	211.17	205.43	204.79	214.54
208.19	203.38	209.42	206.88	204.42	204.72	210.63	204.56	201.06	212.21	209.67	210.04	206.58	207	206.4	205.25	204.46	211.58	205	209.78	212.66	205.17	212.87	207.81	202.23	206.93	212.14	207.3	199.4	209.55	201.63	207.92	204.56	206.82	207.94	203.65	200.55	207.42	206.41	210.77	203.78	203.34	207.61	205.46	210.01	205.78	210.32	211.28	205.41	209.49
197.8	207.99	200.69	198.97	196.09	203.37	201.04	192.72	196.91	195.79	196.89	201.93	200.3	196.98	201.87	195.67	199.74	199.84	196.46	200.08	196.91	194.12	201.86	201.37	194.47	202.41	199.75	197.62	204.27	196.6	206.27	200.59	198.65	200.59	199.64	198.55	196.24	191.79	198.37	206.33	195.68	194.19	194.09	195.21	198.2	196.69	199.4	198.87	197.76	201.51
214.59	222.13	219.01	220.65	215.28	224.14	221.04	217.22	220.2	217.12	222.73	218.12	218.37	220.99	218.85	219.3	223.86	213.84	216.19	218.41	220.39	221.36	220.02	218.85	219.97	212.87	212.57	216.95	216.46	219.75	218.37	216.59	214.37	217.13	216.62	216.85	221.72	222.61	220.14	217.22	218.47	217.49	223.65	223.3	217.5	217.37	224.04	215.2	210.79	215.48
183.87	196.4	196.93	199.17	191.23	202.08	195.32	192.09	192.16	196.7	201.77	193.73	192.69	198.37	195.76	191.93	193.03	196.01	188.74	196.61	194.99	197.53	192.31	200.2	193.79	188.09	199.59	193.73	199.47	191.75	198.48	191.98	198.95	194.34	195.11	197.9	197.84	198.3	193.61	191.9	193.12	199.24	192.59	196.72	202.65	192.13	197.27	194.05	193.03	191.01
211.17	212.91	209.41	207.81	214.45	213.37	210.16	208.51	203.08	206.56	204.11	214.1	208.58	206.7	210.24	214.13	208.29	209.85	208.69	207.6	205.96	212.31	207.03	201.53	212.08	205.36	205.8	206.78	211.91	206.21	211.32	210.21	209.28	207.74	206.66	207.76	209.01	206.41	205.86	213.83	202.97	206.75	213.54	205.91	206.12	212.02	210.85	208.58	209.38	209.96
205.05	204.66	205.03	200.71	204.76	209.79	204.68	205.49	202.34	197.94	204.98	204.19	210.8	204.67	210.51	202.19	208.9	212.44	206.71	213.98	206.52	199.82	209.89	201.53	203.57	210.32	212.51	204.34	211.69	208.18	205.79	212.61	205.67	210.06	205.41	200.65	205.22	209.54	205.79	208.03	199.58	205.02	204.68	205.37	207.3	200.29	203.83	199.5	201.68	204.63
207.33	204.17	196.56	204.29	199.76	200	212.41	199.41	207.04	202.97	209.69	206.96	204.9	204.07	205.53	204.16	208.65	206.38	209.77	209.2	205.16	204.7	204.24	206.74	201.72	204.77	203.56	205.09	205.56	209.66	207.44	206.15	203.08	206.79	205.51	202.95	208.99	208.84	199.28	203.63	202.72	201.89	210.48	206.23	210.62	205.15	199.98	204.79	202.25	207.62
210.87	202	202.56	206.63	197.61	203.52	199.95	205.58	208.47	196.66	201.84	200.29	205.31	197.26	201.16	208.71	204.91	201.9	205.8	207.52	203.89	206.36	205.22	206.89	201.26	207.59	202.62	204.78	202.73	206.99	203.42	203.6	206.59	204.56	208.91	211.1	196.15	205.62	208.2	200.51	210.13	204.46	203.64	204.79	201.11	200.42	203.72	206.74	204.04	201.59
207.76	208.24	200.72	208.44	208.27	203.74	206.51	205.16	212.31	210.41	200.57	199.58	204.22	204.9	205.09	211.41	202.28	206.72	205.39	201.47	203.15	204.74	210.06	209.36	205.6	205.42	206.08	202.2	199.77	208.2	202.16	209.7	203.32	208.5	203.33	210.38	205.68	201.3	196.07	202.8	203.69	203.08	204.49	198.25	207.89	208.54	205.12	204.44	204.97	211.63
195.86	199.39	194.55	198.11	192.32	194.79	193.66	194.85	189.12	194.36	196.39	191.97	192.97	192.8	194.48	194.98	204.02	187.55	194.95	189.42	195.47	193.08	194.14	195.47	198.37	195	190.17	188.25	193.78	195.27	192.68	192.85	198.09	193.55	187	191.24	195.28	194.93	190.7	197.79	198.27	191.73	194.64	196.42	196.05	190.93	193.95	194.11	194.92	194.91
194.77	193.41	192.73	196.14	198.42	191.23	193.42	189.82	190.98	199.18	195.37	194.15	192.62	199.24	190.81	191.78	195.39	192.52	196.49	197.17	194.13	192.17	200.57	192.49	198.7	190.58	195.79	193.06	190.72	193.89	186.71	200.25	196.9	187	194.65	193.19	190.05	191.58	191.22	195.63	190.03	192.76	186.62	199.03	191.19	193.71	193.79	193.68	188.55	195.79
217.73	210.8	206.74	213.87	212.86	215.48	212.68	215.01	209.17	213.86	209.19	216.06	210.57	212.53	210.69	218.68	212.6	213.87	214.05	215.59	220.23	214.8	212.33	214.28	208.12	208.02	206.49	212.76	206.91	215.59	214.93	211.73	217.91	211.03	215.92	211.2	209.73	204.93	205.95	212.18	212.26	208.48	209.24	213.44	215.74	216.91	218.3	210.98	218.55	218.17
217.99	208.33	206.25	209.38	201.98	210.63	206.37	209.13	215.2	209.51	210.23	210.79	203.29	201.99	213.78	209.67	215.25	216.78	210.85	212.53	208.95	208.84	219.37	210.97	202.17	211.39	209.05	211.51	210.57	204.99	208.56	206.94	203.62	204.65	217.5	208.13	214.43	207.02	210.75	205.73	215.57	206.35	213.04	205.75	220.45	206.14	211.83	206.57	208.77	214.94
204.35	202.55	199.43	200.44	200.64	202.79	203.92	210.59	208.37	203.59	209.05	205.83	204.12	200.39	204.35	199.92	207.17	204.85	204.59	212.23	203.31	202.9	205.88	200.42	206.37	205.28	202.93	202.59	211.97	202.14	204.47	209.3	202.4	204.43	204.35	201.63	214.27	204.05	202.04	200.13	204.94	203.17	199.76	208.1	208.2	205.51	201.68	212.53	204.74	198.05
203.93	206.98	217.46	205.09	209.88	204.38	209	204.83	208.57	206.27	205.52	209.11	204.71	207.94	204.09	206.62	205.28	205.35	204.96	204.36	206.52	206.57	206.7	202.33	202.95	205.79	212.61	212.38	200.11	206.08	211.06	206.94	201.17	204.04	207.37	205.88	208.61	206.37	206.9	206.09	202.38	203.58	198.1	207.94	213.35	205.28	202.6	201.91	201.62	209.39
207.78	209.88	197.01	204.76	198.46	206.95	207.3	201.3	206.04	203.52	208.36	198.61	204.96	204.4	198.96	198.82	211.04	207.11	208.04	207.85	208.16	200.94	200.58	206.39	209.92	202.26	206.57	207.56	202.12	206.91	200.37	209.7	202.79	203.39	205.36	209.65	208.12	205.84	203.15	210.01	200.35	205.32	212.38	204.16	199.33	204.37	213.5	203.69	201.85	210.04
213.36	205.46	206.99	206.67	210.29	204.81	209.98	211.13	207.47	211.21	211.26	207.58	209.67	209.99	208.69	205.72	213.4	212.99	213.27	206.75	208.53	208.39	213.18	206.62	209.3	206.55	211.1	208.79	207.68	212.31	210.36	204.39	213.73	208.64	215.33	207.07	205.9	208.14	208.84	204.76	211.17	217.7	216.18	209.57	207.77	205.01	212.37	202.68	208.35	212.46
200.85	198.37	200.39	192.55	190.88	203.11	199.02	201.02	199.62	204.04	204.56	200.18	198.44	203.9	202.75	202.9	201.08	203.57	197.69	202.31	201.33	202.59	199.52	200.81	198.61	199.9	196.92	199.62	200.99	199.42	200.58	198.07	196.87	205.46	198.68	205.9	204.35	203.61	203.85	196.89	200.65	197.79	200.92	194.4	197	199.58	203.65	206.44	197.22	200.36
203.91	207.75	199.07	204.77	203.92	199.61	199.17	200.12	203.34	198.14	201.16	208.75	204.42	209.48	200.4	205.74	205.87	208.57	198.24	196.98	200.56	196.59	209.81	206.13	201.65	204.25	200.57	207.77	201.49	199.37	201.27	201.23	206.28	198.05	206.76	213.1	200.62	201.22	207.77	201.13	201.67	206.5	205.35	205.67	198.3	200.98	203.84	202.77	199.37	201.55
191.13	199.89	199.71	197.34	192.62	197.94	194.97	197.29	197.89	199.93	191.81	191.5	194.11	190.85	195.75	196.59	191.76	197.69	194.23	193.53	197.61	198.5	188.81	193.66	195.32	197.18	191.27	191.75	198.54	199.18	201.73	201.46	201.71	193.62	191	194.53	190.9	196.84	195.99	191.19	196.89	189.78	191.19	192.74	194.32	193.16	196.19	200.87	193.92	194.02
211.74	205.57	207.91	209.1	205.63	201.94	198.79	210.19	205.8	207.23	205.07	208.15	210.88	205.14	206.01	207.92	207.75	210.98	207.26	205.96	204.25	211.68	205.64	203.42	206.68	207.58	212.17	209.9	211.19	207.16	202.59	205.59	203.43	210.14	207.63	208.51	204.33	203.4	210.61	207.05	211.13	206.43	209.88	203.22	204.8	210.76	199.32	210.68	203.66	219
209.67	206.37	209.66	209.03	211.41	208.63	219.43	205.73	208.58	212.57	207.54	206.04	208.42	207.98	211.4	209.83	201.6	202.71	215.16	208.86	216.31	211.04	212.36	205.22	209.7	205.68	209.72	208.46	206.79	204.38	210.79	204.69	210.98	208.75	210.32	212.7	212.23	210.08	211.17	211.66	209.74	205.39	209.19	203.87	208.96	202.57	206.72	211.22	208.75	209.6
211.43	207.85	208.4	211.98	206.43	211.91	217.3	212.35	209.96	210.62	214.11	212.31	212.33	210.16	214.1	210.03	214.91	214	212.59	211.11	211.01	206.13	208.37	212.57	212.83	212.31	216.24	208.28	210.61	211.17	216.55	209.4	213	214.27	205.77	211.03	208.02	210.76	210.64	210.47	212.31	215.22	210.62	211.23	210.15	212.63	210.99	203.87	219.32	212.05
211.82	210.94	207.96	211.55	216.52	212.69	213.61	215.51	208.93	212.42	211.25	211.11	213.58	214.29	224.74	208.91	213.76	216.21	212.11	204.86	210.9	214.32	212.05	206.42	216.25	217.65	212.73	214.06	216.45	215.43	211.41	216.43	205.61	215.4	212.86	217.46	216.98	207.72	209.65	212.57	213.29	210.79	209.04	211.4	214.69	207.78	210.09	211.71	210.45	211.1
204.75	198.86	200.93	207.85	199.81	204.35	196.98	203.76	195.61	196.87	201.89	199.41	210.01	201.32	213.52	198.17	202.34	206.37	199.51	204.5	199.32	195.43	200.39	205.01	202.42	198.85	197.56	200.11	204.04	201.21	200.96	203.29	196.6	204.93	206.71	196.29	201.61	206.95	199.77	199.99	201.38	208.96	198.59	197.52	210.26	197.47	207.14	199.04	207.38	208.78
220.69	218.44	213.23	218.12	220.71	208.45	223.39	218.35	217.92	216.3	218.08	214.44	212.61	221.83	214.23	217.98	226.01	217.34	219.63	219.81	215.39	213.34	216.97	214.83	221.02	215.89	222.56	211.34	210.59	217.86	216.34	215.96	209.37	215.47	212.61	215.92	215.89	219.54	216.82	214.87	220.29	218.59	214.27	214.1	218.82	223.75	218.55	217.33	212.31	222.83
190.49	198.5	196.15	196.91	201.2	192.74	193.97	202.6	192.21	199.12	192.92	202.73	196.15	196.31	197.88	192.75	204.1	194.06	203.96	195.61	201.31	197.19	204.59	194.64	205.52	199.8	196.24	200	193.47	202.02	192.4	199.39	201.18	197.24	198.14	193.16	198.53	200.73	198.06	192.19	194.79	192.86	196.19	197.84	199.3	198.89	198.17	198.57	200.87	198.31
213.24	207.3	214.11	212.88	211.36	211.61	218.17	217.73	211.56	210.57	211.76	203.93	214.36	214.17	211.79	214.35	212.58	214.24	214.35	213.72	211.71	209.41	208.69	209.95	220.12	209.32	205.46	216.05	211.99	212.22	209.74	213.07	213.36	210.34	209.8	220.8	211.33	207.57	204.09	210.48	213.97	211.94	211.83	210.05	212.63	207.79	211.05	212.43	213.55	210.52
217.15	213.15	208.79	215.53	213.64	207.82	212.3	215.14	209.51	206.48	208.63	208.61	206.97	216.09	217.52	202.13	214.59	209.03	214.4	209.4	212.76	209.96	210.09	207.91	210.02	217.07	209.71	208.26	215.25	215.02	215.09	209.22	211.05	207.74	211.19	214.54	208.77	212.75	209.71	211.61	206.44	212.89	212.66	208.61	212.28	215.78	207.69	210.67	209.29	217.43
204.21	204.43	205.13	202.39	212.39	201.29	201.36	203.32	202.83	199.8	205.72	196.96	205.42	200.13	202.09	204.52	202.71	199.64	214.14	200.13	205.44	205.74	199.61	207.47	197.75	205.69	203.88	206.88	206.52	203.04	199.06	197.71	202.35	204.97	206.2	204.77	207.89	206.32	205.02	195.92	203.36	203.92	205.08	201.68	207.65	201.67	204.6	202.42	206.39	205.26
199	196.43	200.06	200.56	209.49	198.21	194.48	199.41	193.35	200.33	197.69	200	198.73	196.39	201.32	193.8	197.81	199.62	204.29	198.43	200.43	197.5	196.12	199.6	193.95	206.17	193.34	203.98	206.5	201.36	191.74	192.8	201.75	201.14	202.49	196.54	195.86	200.09	202.45	200.19	199.87	191.56	202.77	197.33	204.52	202.19	201.52	193.3	194.84	198.11
214.19	210.24	209.23	209.47	208.53	207.35	206.5	210.39	207.84	204.53	209.84	207.05	202.69	213.64	211.09	208.87	205.18	213.1	209.54	207.86	212.71	210.03	210.37	208.8	203.63	205.72	202.11	211.41	217.93	206.06	207.28	213.6	211.51	206.45	211.44	209.9	215.86	208.03	210.77	202.66	207.5	205.18	209.81	209.06	203.47	211.05	207.69	213.28	203.68	208.76
201.64	205.23	205.72	205.5	201.98	204.75	206.05	199.35	205.2	206.07	210.5	205.06	198.98	205.56	204.67	200.45	203.17	202.7	201.18	210.57	201.33	202.33	209.25	203.71	199.81	199.57	205.89	201.08	203.59	196.07	202.63	204.18	200.65	202.92	204.76	206.69	199.86	207.94	212.89	205.36	206.96	206.05	207.39	199.07	207.8	206.39	204.32	204.95	205.29	200.57
206.8	209.59	206.49	203.7	200.92	203.78	202	206.29	203.67	210.94	201.67	205.47	213.98	202.09	200.92	208.23	198.59	203.19	199.91	203.32	207.58	205.19	198.66	197.87	202.15	207.63	203.95	203.43	209.33	203.19	203.97	195.8	208.55	203.41	208.21	201.13	208.6	203.48	200.32	204.64	204.75	200.65	209.03	204.56	197.38	198	198.19	202.94	200.95	207.46
203.03	201.57	210.61	204.11	203.73	205.58	199.43	202.24	207.98	201.65	203.51	201.71	200.41	202.15	204.12	203.45	199.97	202.09	203.41	203.62	203.97	200.67	198.61	204.1	202.85	205.21	204.23	204.29	204.49	204.51	203.2	209.69	202.75	203.12	208.2	205.14	195.69	204.28	199.31	202.58	203.84	205.46	204	200.34	204.7	204.31	200.43	207.01	207.91	202.96
195.55	196.98	197.02	190.75	196.95	201.18	192.53	194.94	195.48	192.21	199.76	186.75	192.38	191.35	193.49	200.27	199.9	195.51	189.07	201.74	196.84	188	199.98	190.29	193.54	191.67	195.49	195.68	197.82	195.49	198.85	194.57	193.6	196.87	188.36	194.4	196.93	193.47	190.38	196.3	198.44	192.7	189.28	202.33	199.68	191.82	188.61	194.42	196.52	195.57
208.07	203.71	211.53	208.87	208.95	203.31	210.8	207.24	204.17	205.14	212.27	210.36	207.44	205.76	207.16	208.57	209.02	206.73	210.59	208.28	216.85	210.75	209.45	202.12	207.26	209.33	200.93	198.52	203.71	211.56	198.99	209.48	202.56	204.87	203.21	208.79	205.5	203.68	211.42	206.01	206.68	209.1	209.86	210.05	208.47	208.24	211.4	207.58	204.37	203.53
199.95	200.66	202.77	202.69	200.36	198.11	202.51	205.5	200.16	208.3	205.61	202.96	207.4	206.78	204.99	207.71	203.03	207.35	201.96	203.43	203.63	204.1	201.77	207.84	199.26	207.28	207.68	204.03	204.58	211.95	202.36	203.02	203.49	205.56	207.67	207.54	199.96	208.2	205.84	203.85	211.11	206.92	203.31	211.92	195.68	205.77	201.64	204.6	206.74	201.35
207.72	207.62	205.79	204.14	215.17	206.15	209.82	207.97	207.95	205.2	210.34	212.14	205.16	208.36	202.87	204.39	205.47	205.73	209.12	209.84	212.56	211.2	206.45	204.22	206.23	202.5	206.43	208.44	209.95	205.66	208.28	208.95	209.02	206.54	210.93	207.15	201.29	206.45	201.74	206.54	206.96	202.63	211.5	210.93	209.09	210.77	210.52	211.37	201.86	206.01
215.75	215.78	215.87	215.47	224.68	214.96	213.28	218.89	216.01	214.76	218.51	210.12	220	217.04	223.93	218.17	222.29	214.78	211.03	212.86	211.69	208.82	217.92	221.04	216.78	215.56	223.57	216.66	215.65	212.86	222.83	217.63	218.21	215.08	214.74	220.83	219.77	215.73	213.32	212.5	215.7	214.73	218.34	217.5	216.1	213.69	214	218.28	215.91	219.13
198.39	203.1	197.28	205.74	201.11	196.04	196.16	195.29	197.29	197.01	195.22	198.98	202.76	209.28	203.19	199.64	203.95	197.62	199.94	200.56	199.56	199.59	203.53	202.81	202.67	200.78	195.33	198.55	200.54	198.43	202.17	196.36	189.58	199.03	202.35	203.14	201.01	197.05	192.8	205.84	192.74	196.92	206.3	199.94	197.06	201.82	200.09	198.57	199.14	200.67
214.81	208.44	205.24	208.03	213.21	212.42	203.75	207.61	204.82	208.08	209.21	205.61	206.14	210.02	212.44	208.37	213.48	211.25	206.1	206.57	210.4	205.78	205.47	210.6	207.22	210.35	199	205.08	208.12	207.01	212.82	202.21	205.6	203.23	201.95	209.49	206.11	203.66	210.95	204.21	203.12	211.06	212.33	206.74	209.13	207.14	210.65	204.46	204.79	212.08
199.32	201.56	207.66	207	201.77	199.43	200.69	200.88	196.41	199.48	201.02	203.69	204.88	197.48	201.13	201.15	200.07	200.71	198.06	195.69	209.45	203.24	191.54	201.34	195.82	203.3	207.33	208.59	209.39	202.42	194.8	202.27	199.75	205.33	202.25	202.12	197.04	198.93	201.32	204.31	196.35	202.05	203.09	199.47	203.07	202.19	205.17	191.76	199.78	202.38
214.35	211.9	206.37	213.64	209.65	208.68	202.15	209.08	207.28	211.04	209.71	210.93	212.68	205.52	205.47	205.77	205.59	210.21	211.29	211.3	214.7	208.28	206.8	206.62	209.53	207.4	206.22	208.52	213.51	209.89	203.94	210.13	211.31	217.77	214.69	212.7	204.75	207.21	207.46	209.09	209.01	212.63	203.66	203.56	207.52	215.89	203.88	204.5	208.61	212.6
208.78	211.6	202.48	211.15	203.77	214.03	207.81	206.52	205.41	208.89	211.41	210.12	204.03	211.21	204.42	203.13	207.3	201.08	207.44	204.09	203.33	211.94	212.36	211.2	207.8	211.38	209.33	203.72	205.46	209.13	205.66	212.13	209.8	203.64	205.25	212.21	207.83	206.15	205.22	208.2	204.99	207.45	205.67	207.94	204.35	211.73	206	211.37	205.91	208.09
199.58	199.8	199.23	198.96	201.7	208.19	211.13	199.87	205.07	197.62	200.55	201.51	204.34	206.26	206.98	201.86	209.15	202.9	213.16	206.92	202.63	198.04	207.26	201.87	208.46	202.29	201.79	207.19	203.83	198.91	201.6	207.87	197.92	209.22	202.82	203.79	201.9	202.56	209	204.58	196.06	206.9	199.15	205.6	202.97	202.51	199.49	196.38	198.89	200.94
205.47	203.98	208.91	205.54	198.93	200.43	204.22	202.17	201.34	201.43	203.7	197.31	197.64	202.3	201.92	200.83	200.88	202.25	202.21	204.81	204.77	203.15	207.92	205.67	204.62	203.05	206.45	204.97	204.36	209.51	205.04	206.34	203.86	206.23	198.8	203	204.92	207.56	200.15	201.73	214.05	200.08	199.6	203.13	206.23	207.37	202.17	203.67	204.57	203.07
200.22	203.39	200.7	199.71	204.26	201.22	199.24	198.85	197.08	199.63	200.9	199.54	195.85	198.83	202.77	198.34	197.86	203.42	208.11	202.31	203.27	196.46	195.5	201.49	200.13	203.52	206.14	192.38	198.47	200.34	198.13	202.53	199.68	201.87	198.18	205.28	199.49	200	199	190.68	203.01	201.65	199.71	200.84	193.83	202.13	195.94	196.03	202.1	193
211.15	213.35	212.23	213.02	215.34	214.93	214.06	210.1	209.73	206.61	215.31	213.98	211.57	203.91	212.86	209.26	215.12	217.39	212.44	214.52	216.41	214.32	215.83	211.22	214.13	212.77	216.95	214.64	216.76	212.54	214.01	213.06	213.46	211.71	211.65	210.2	210.04	211.22	212.91	215.62	222.19	218.02	212.06	214.22	218.71	215.01	211.28	216.11	210.79	202.84
203.98	202.76	207.99	206.65	206	203.17	215.78	207.89	210.63	214.13	206.05	210.79	207.67	207.17	206.44	209.58	209.02	217.02	203.15	213.92	212.02	210.12	206.6	213.73	211	212.44	209.89	214.85	211.79	215.62	210.45	208.41	211.15	206.65	207.09	207.85	210.26	207.89	216.1	206.07	207.31	210.96	211.07	206.11	211.29	214.5	218.62	204.15	204.59	213.64
199.88	205.1	205.51	205.65	202.85	205.63	196.35	205.23	199.41	202.42	200.02	207.45	200.36	204.47	205.45	202.48	208.59	205.74	201.87	193.46	203.91	205.54	200.46	202.74	206.91	208.93	208.61	197.67	205.67	200.05	197.83	199.85	195.99	205.22	203.19	198.12	197.32	209.79	199.01	202.23	201.6	204.57	206.21	200.04	199.98	202.93	205.22	205.81	202.45	201.06
201.06	202.14	197.67	203.72	196.61	205.61	200.64	203.22	201.67	209.67	205.07	203.44	204.4	197.5	195.84	198.04	207.77	205.17	202.8	206.37	199.29	200.89	198.21	203.19	204.13	203.25	200.72	202.94	208.09	196.99	209.91	207.99	197.61	204.65	197.66	206.82	201.05	199.93	200.13	202.48	203.15	203.12	207.91	206	210.97	199.58	205.66	209.33	202.61	205.51
197.57	193.87	201.93	198.22	206.06	199.78	198.44	205.31	199.27	199.95	194.92	198.64	200.57	195.46	196.69	198.56	197.78	206.44	198.43	198.72	203.14	197.07	196.23	201.14	202.17	200.83	195.03	199.26	193.33	193.86	200.65	203.1	204.08	206.98	199.26	193.79	196.96	199.86	201.91	203.85	202.99	207.92	200.16	204.5	195.08	201.05	198.03	198.32	196.65	198.99
197.9	204.27	198.83	208.23	200.84	204	202.41	202.75	198.92	199.52	203.39	198.37	200.36	203.55	201.88	205.21	207.52	201.1	205.7	199.61	205.72	201.84	208.37	205.15	201.84	205.13	200.77	206.01	208.37	201.56	210.29	205.19	202.02	200.81	203.55	197.93	200.66	204.97	202.2	198.13	208.7	200.35	207.31	198.16	200.83	211.19	207.32	202.15	202.69	203.12
199.25	202.67	194.67	207.23	196.86	203.71	206.1	199.51	198.76	199.98	199.64	202.88	198.26	204.21	206.45	205.21	203.62	202.11	200.67	199.53	197.41	200.16	201.73	203.09	206.35	199.34	204.75	199.15	201.42	202.07	200.97	201.39	199.99	200.39	201.88	197.89	204.75	195.64	197.68	210.61	200.16	207.14	206.29	198.83	199.09	198.71	196.01	204.95	196.86	208.11
205.5	195.72	205.66	201.76	202.81	197.12	195.47	200.21	196.75	201.59	201.03	196.32	200.35	200.9	200.1	199.61	204.86	199.16	205.97	208.44	203.9	197.04	199.13	195.72	194.44	200.88	197.83	197.68	207.2	199.23	200.48	195.59	200.11	202.69	202.7	197.62	200.74	194.69	201.95	204.88	201.76	201.48	199.96	199.45	196.35	196.08	202.24	196.85	201.76	202.35
212.27	215.27	204.3	210.94	208.9	214.72	207.81	211.4	214.11	209.01	215.54	209.73	211.54	217.42	217.2	211.15	213.24	210.99	210.44	214.64	217.18	214.59	210.16	211.76	213.34	206.13	210.76	216.59	208.16	210.83	219.11	204.75	205.96	211.05	217.27	215.62	209.97	211.78	214.86	211.17	210.4	217.51	215.86	207.72	217.42	213.74	210.89	216.87	221.93	214.31
208.82	208.77	201.52	209.72	205.42	207.14	207.79	207.88	208.11	211.59	208.14	205.17	207.59	204.57	209.02	207.13	208.46	203.15	212.02	209.39	212.45	206.29	208.65	213.45	210.48	208.42	210.8	202.39	209.95	206.96	208.87	204.6	206.91	210.06	206.73	208.04	204.15	210.41	201.4	201.43	207.06	210.9	211.76	213.35	212.99	208.99	208.55	210.67	211.87	206.41
210.17	208.77	203.8	210.91	210.8	213.63	215.54	212.56	210.99	214.11	211.7	207.2	212.88	211.35	207.25	214.36	216.72	205.56	217.68	207.28	213.18	209.09	211.88	214.39	217.4	211.54	209.86	215.81	214.19	216.97	211.08	216.96	213.7	212.21	211.92	209.76	210.53	213.84	216.57	221.72	208.42	211.64	212.89	213.22	215.18	212.45	212.81	208.28	216.72	219.29
209.52	207.56	210.73	207.7	210.74	214.62	207.41	209.51	212.75	202.66	208.1	213.58	205.96	207.66	207.67	212.99	203.53	209.52	211.64	214.16	207.95	212.46	205.99	213.74	203.32	212.09	207.81	211.66	206.09	209.94	210.89	203.37	216.55	205.82	208.88	208.71	208.58	203.76	211.64	214.96	215.09	208.5	211.43	206.95	205.21	217.28	210.97	207.21	208.02	206.79
207.13	204.34	209.02	198.65	195.95	205.09	208.44	205.81	203	203.43	201.62	206.62	204.62	200.86	205.63	205.3	201.52	200.29	211.3	201.83	205.79	198.61	202.32	204.9	200.09	206.86	202.99	203.58	207.99	208.21	206.06	199.12	209.91	205.14	201.08	209.7	200.05	202.37	194.93	201.86	207.13	200.57	204.69	203.07	209.33	206.95	205.59	203.4	209.11	202.45
198.15	204.69	201.09	202.32	202.74	196.55	199.62	198.79	204.53	207.01	205.27	201.84	204.93	205.17	203.87	205.71	199.74	209.14	204.99	205.14	204.3	201.88	200.83	204.54	203	200.52	203.63	197.59	204.09	201.67	204.62	204.85	202.88	200.77	199.2	207.12	202.58	200.01	200.09	201.42	206.11	202.62	198.67	206.75	201.22	202.67	201.36	210.49	199.68	206.67
210.33	215.5	211.37	211.7	221.71	216.21	209.9	213.08	209.5	209.28	213.13	214.07	207.91	214.81	209.58	215.35	213.97	210.27	216.14	210.1	219.29	216.25	204.06	211.65	211.92	212.65	214.02	211.7	213.56	213.03	219.27	208.11	205.56	208.86	212.07	211.79	218.97	211.54	210.19	212.56	214.14	205.62	211.42	205.38	203.45	212.42	213.65	213.76	206.32	200.78
211.98	210.61	209.83	207.1	211.51	210.42	212.84	210.76	210.88	211.33	211.17	204.47	212.4	207.05	205.2	208.37	208.99	207.4	210.37	205.39	207.94	207.74	213.75	207.51	215.08	211.92	212.61	202.48	214.54	213.61	199.11	200.6	205.15	203.69	212.1	214.48	212.57	212.7	208.81	208.62	208.9	204.42	200.06	211.33	213.83	202.85	212.07	208.64	204.09	203.73
197.19	199.49	197.24	204.59	195.86	193.42	194.27	197.37	196.43	203.03	202.92	201.65	196.57	199.02	198.02	199.17	203.05	195.85	204.24	193.26	194.08	196.14	200.61	198.88	196.33	199.27	202.2	197.58	198.11	187.1	198.32	198.18	203.3	198.67	197.81	198.45	198.51	199.44	194.56	207.41	205.9	204.7	192.49	204.44	198	194.42	202.03	201.37	204.96	206.54
206.22	201.93	201.34	194.84	203.26	195.33	204.57	195.61	200.06	198.21	194.98	197.05	198.42	199.83	204.71	208.99	198.9	198.51	199.1	202.9	208.54	204.75	201.22	197.33	201.16	201.59	198.43	202.49	204.26	192.2	201.45	201.48	202.63	198.35	205.84	200.27	199.68	204.26	202.57	198.9	198.8	206.47	200.69	197.94	200.42	198.44	206.99	199.62	206.77	206.04
211.76	207.49	212.49	204.65	210.45	204.67	207.28	209.92	209	206.2	218.75	214.57	210.66	211.27	211.61	210.15	209.06	207.19	206.01	205.25	210.68	205.14	215.25	209.41	202.23	207.08	208.44	208.39	213.38	209.69	206.97	212.97	208.77	206.77	206.4	209.1	212.19	202.17	210.95	206.76	217.22	209.21	207.36	208.74	209.38	212.21	211.91	203.28	212.63	209.81
205.44	206.11	205.22	199	195.71	210.28	209.14	207.34	200.44	201.3	202.04	207.23	203.79	206.71	204.31	197.33	195.72	201.4	206.21	205.85	202.95	202.31	203.11	201.98	207.65	200.81	207.45	199.8	201.55	204.31	195.21	202.29	202.69	202.11	203.51	200.21	201.16	203.78	205.13	210.25	205.5	200.81	199.67	206.38	202.12	204.79	200.03	202.23	201.55	206.93
196.13	204.32	204.46	199.2	196.43	200.42	201.54	198.84	198.67	198.4	199.87	199.33	191.36	199.24	202.75	199.02	193.6	196.82	199.79	197.97	195.92	199.83	198.74	198.47	197.16	196.09	195.18	197.57	196.58	204.04	199.9	194.68	193.32	191.67	199.47	202.82	195.79	194.97	199.69	202.51	196.69	196.39	193.77	194.52	197.93	196.19	198.97	204.44	200.61	201.19
203.42	199.83	205.7	202.18	199.06	199.27	201.43	209.66	200.66	205.12	202.24	199.91	208.58	203.79	201.98	210.71	198.58	203.08	201.17	202.09	203.53	200.71	201.17	199.28	206.1	200.93	207.12	205.5	199.29	200.84	201.3	200.68	202.39	199.93	200.64	211.6	205.95	197.28	202.23	201.21	199.53	201.08	201.81	204.45	203.82	202.35	203.21	203.75	201.75	206.52
215.94	209.43	211.77	211.98	214.97	212.96	208.95	208.96	214.09	211.18	216.37	219.75	215.39	211.73	214.7	213.16	212.17	219.46	216.01	219.41	217.78	221.7	210.88	213.9	211.41	212.77	212.54	214.13	209.08	211.54	216	212.08	216.95	209.98	217.97	209.47	213.11	212.37	217.46	206.49	216.89	216.57	215.4	215.81	214.65	217.2	205.53	215.8	209.76	211.36
199.38	200.15	202.12	211.22	206.16	201.79	197.96	201.14	203.01	200.69	203.83	202.97	205.58	208.72	203.09	207.18	205.54	200.44	212.1	203.5	202.73	201.42	204.95	199.91	208.05	208.2	204.08	204.1	203.8	203.13	203.35	205.17	205.33	203.97	205	203.78	203.14	204.74	202.32	202.9	202.25	204.85	203.76	202.89	197.25	205.84	204.27	195.29	206.22	204.15
202.93	208.55	206.9	205.59	201.3	204.07	201.9	200.44	205.18	201.26	208.31	213.39	211.09	203.76	197.03	202.81	210.73	204.27	199.81	207.27	211.43	207.45	202.4	213.56	200.46	210.59	202.43	203.55	199.5	206.7	202.57	200.39	203.51	205.77	207.31	201.95	203.66	213.34	203.35	204.95	208.7	201.48	208.15	205.85	201.22	201.49	209.04	207.25	208.16	203.2
212.54	211.13	202.12	211.32	205.6	206.7	209.82	211.18	206.68	206.74	212.24	211.8	208.66	210.85	209.01	200.33	210.27	209.53	208.55	209.62	207.66	213.12	209.06	207.28	207.4	206.2	209.55	207.21	206.26	212.22	210.08	211.38	212.29	206.94	214.49	213.13	204.18	208.96	204.07	211.6	210.52	208.12	214.03	214.24	206.89	200.95	210.11	205.95	210.52	212.7
197.73	208.21	199.73	198.11	198.96	203.91	201.6	204.92	200.42	202.12	201.04	199.47	201.94	198.78	203.08	198.83	206.64	204.39	204.84	205.98	200.09	203.53	195.7	200.36	208.62	204.05	201.43	203.5	200.07	198.53	203.61	205.2	202.1	210.33	206.32	203.01	205.92	202.51	202.54	203.29	206.93	202.99	202.72	201.33	206.31	196.58	208.62	198.4	201.55	198.95
205.78	200.58	209.56	208.62	211.36	207.76	208.74	206.92	212.07	207.2	202.74	209.1	216.07	203.65	199.35	209.23	210.83	212.86	206.82	208.17	209.8	206.02	211.83	207.85	209.67	207.78	208.34	209.58	211.76	205.52	213.18	207.07	208.78	215.56	211.52	206.93	209.55	210.75	206.77	204.87	206.5	210.11	210.5	204.34	202.63	204.89	202.96	205.01	205.27	209.19
212.41	217.53	213.61	210.91	223	217.19	215.18	218.11	215.44	205.95	217.86	218.22	219.24	220.23	218.45	216.02	211.45	211.35	219.71	212.78	221.36	218.87	211.77	211.89	216.9	218.55	217.49	216.52	218.94	216.85	217.16	213.84	216.74	219.99	217.12	214.75	212.61	219.99	220.29	219.51	219.49	213.76	217.3	215.52	216.24	212.7	216.29	218.5	215.98	215.76
214.87	217.69	219.86	219.05	223.03	221.35	216.81	211.95	225.32	214.71	218.19	215.4	217.97	226.67	212.31	218.21	213.82	209.56	221.91	222.2	216.82	215.52	221.48	219.58	212.42	211.53	220.64	210.59	217.16	220.78	215.06	212.54	212.24	221.27	219.2	214.37	224.24	222.15	219.35	218.05	221.12	220	210.28	218.13	226.57	212.49	220.09	214.26	217.59	217.14
211.12	202.81	209.63	210.05	206.95	210.65	206.45	202.95	208.77	209.84	212.35	209.16	208.21	210.68	213.31	209.21	213.79	211.98	204.56	210.92	211.06	205.96	202.34	208.45	201.58	211.25	214.92	207.45	208.67	207.75	210.56	208.41	209.95	208.37	211.61	216.77	208.91	211.86	209.58	204.41	214.8	211.49	213.66	208.77	205.42	214.96	213.08	215.42	204.98	210.12
208.67	206.61	207.86	199.96	209.12	205.2	201.61	204.59	205.43	210.06	207.9	209.03	204.55	209.66	205.11	202.47	204.08	202.69	209.29	205.42	211.22	213.15	213.61	204.17	209.19	210.29	207.46	206.59	207.19	207.31	207.2	202.87	205.64	206.27	208.01	202.12	202.37	209.67	207.84	208.37	207.09	211.56	205.36	203.89	214.43	205.62	204.47	208.05	203.88	207.61
204.01	204.64	206.75	205.06	205.2	202.88	208.9	209.54	208.96	210.26	208.94	204.03	210.27	204.39	209.51	210.15	204.86	203.56	208.71	205.41	209.61	202.53	204.8	206.32	207.21	207.32	208.54	200.14	205.81	204.48	207.18	209.48	206.79	212.68	205.48	204.51	208.27	208.69	207.03	210.82	215.38	213.71	209.17	206.99	202.77	205.59	214.79	210.35	210.09	206.13
212.73	215.2	210.34	215.48	210.15	208.02	213.1	211.08	217.8	207.61	216.28	208.76	211.14	217.54	217.83	215.91	212.13	216.6	213.47	215.68	206.15	215.36	204.54	214.81	212.37	213.14	209.76	213.06	218.12	218.01	214.46	216.04	212.02	218.29	206.56	216.14	212.92	214.12	209.49	222.53	213.62	216.91	210.47	211.64	213.34	214.75	214.92	215.41	212.67	209.08
204.61	212.76	207.3	202.62	209.8	208.87	210.16	199.31	208.79	209.3	208.83	209.63	202.85	213.9	209.16	213.17	205.54	202.93	208.94	201.94	212.85	209.76	206.15	208.12	207.48	209.95	208.67	207.92	213.57	209.94	209.4	210.29	206.23	214.72	214.11	209.62	203.18	210.06	208.61	202.48	211.71	203.35	209.97	206.77	204.45	205.2	202.82	205.85	208.11	207.92
210.78	206.87	209.43	207.48	214.63	212.59	205.96	205.57	205.49	208.44	207.62	205.96	205.11	205.08	209.58	201.78	211.83	202.42	206.94	206.8	210.35	210.13	209.54	214.77	210.86	211.6	208.26	207.05	208.58	207.39	203.14	207.71	208.14	208.48	215.02	215.89	210.41	207.42	206.74	212.02	209.69	205.97	215.98	208.85	213.08	213.7	205.15	210.96	209.98	207.41
220.42	213.46	212.36	214.92	216.61	215.64	218.59	218.98	212.91	218.44	220.83	215.49	211.66	219.38	214	215.72	216.18	219.33	215.61	222.05	215.57	220.21	214.71	216.46	216.16	206.14	220.66	218	222.49	216.48	210.6	221.65	217.53	212.13	214.69	217.25	217.82	218.22	216.2	213.63	217.02	214.08	222.04	221.59	215.65	214.3	218.84	212.96	223.38	214.74
203.78	210.66	203.49	208.08	203.04	206.59	209.42	202.85	207.95	200.72	208.14	197.85	208.21	207.9	205.13	206.48	209.94	205.26	203.03	208.64	205.01	203.72	208.54	210.41	211.1	204.95	208.76	206.29	208.53	204.86	207.28	203.97	210.25	204.92	209.35	210.56	207.5	202.82	200.61	208.82	203.93	205.02	209.35	212.62	203.01	211.08	209.63	212.45	207.06	207.57
208.34	209.6	209.65	208.96	209.75	207.09	205.18	211.47	210.2	211.41	199.31	210.46	209.58	210.35	204.29	212.38	210.92	203.87	201.15	207.27	208.17	211.26	210.14	207.28	210.01	206.4	208.75	215.86	215.36	211.27	203.51	211.11	211.11	203.99	209.16	206.91	208.99	205.76	211.21	211.6	206.25	207.08	208.8	206.86	212.89	210.78	205.33	208.08	211.33	208.87
212.1	211.48	212.51	210.89	209.22	209.49	210.04	204.67	214.22	209.87	212.18	214.35	214.09	214.15	216.38	215.53	209.51	211.37	204.33	216.92	215.42	211.3	202.47	216.08	216.96	213.34	208.08	214.38	205.99	210.75	212.73	213.47	215.09	217.77	214.1	219.17	217.32	213.29	214.31	211.21	209.57	207.87	208.33	209.08	219.97	212.94	211.51	214.1	210.57	214.3
202.84	204.24	198.3	201.05	202.46	202.49	203.94	196.84	204.15	202.35	194.93	200.61	203.59	193.84	200.72	197.1	201.35	197.62	197.23	196.24	201.13	195.22	199.5	196.8	202.64	201.74	205.99	200.31	208.85	205.87	195.82	201.24	201.07	207.52	205.15	206.99	200.6	204.14	199.92	203.79	200.8	198.8	193.57	199.92	199.44	199.08	202.02	201.08	202.26	201.71
206.06	201.97	205.91	205.04	197.43	203.21	204.88	200.76	200.57	197.58	205.8	199.07	196.77	205.91	205.38	200.51	207.59	200.22	204.54	206.59	205.61	203.91	201.37	212.4	200.48	200.76	204.89	203.14	205.32	206.75	203.83	197.8	209.88	202.84	208.1	206.18	194.72	208.86	201.64	207.12	207.11	196.79	199.44	202.06	204.03	204.42	197.73	202.2	203.32	200.44
204.6	208.52	205.39	212.47	203.38	204.81	201.32	211.71	209.55	202.32	204.07	211.44	208.8	201.99	206.63	209.41	206.45	211.96	203.9	205.88	200.18	208.65	202.06	209.63	206.32	198.33	205.28	204.87	201.72	206.79	209.63	208.71	207.16	203.22	206.21	211.82	202.67	212.87	203.65	213.91	207.08	206.52	210	206.3	212.52	199.44	207.69	205.05	201.72	199.6
207.12	200.68	202.32	200.62	197.24	195.02	197.04	198.49	206.95	202.51	201.31	203.05	208.41	206.08	198.45	197.85	204.69	204.26	197.27	201.99	198.42	197.46	204.1	199.02	198.63	206.01	197.98	195.48	202.37	201.69	197.2	204.58	200.69	195.36	202.39	202.62	202.58	194.57	191.62	197.34	201.26	201.56	200.97	201.41	193.13	198	199.61	206.51	202.12	204.94
206.18	209.55	202.96	207.3	209.7	210.64	208.47	210.9	205.15	205.18	210.37	208.23	210.02	206.37	204.21	207.41	205.82	207.15	201.01	214.15	208.71	205.29	208.18	210.27	211.35	205.22	206.52	210.39	209.04	204.61	207	205.63	203.66	205.51	206.25	215.33	207.44	210.38	202.63	204.64	211.62	212.12	208.37	205.25	208.65	209.05	202.53	215.04	210.66	213.93
202.89	205.57	204.43	195.59	205.28	201.89	197.35	195.04	197.45	199.3	192.28	203.4	200.74	196.33	201.58	190.59	202.3	200.57	199.21	203.64	199.2	205.92	207.13	197.6	192.46	204.46	201.97	201.06	200.92	198.52	194.63	197.8	196.91	199.46	202.42	201.95	195.06	203.72	200.35	203.18	199.45	202.56	199.13	200.63	198.96	199.91	199.39	195.63	206.07	191.77
201.63	200.21	208.38	205.33	202.4	202.05	198.01	200.04	203.11	204.59	202.72	205.06	207.76	197.45	203.04	201.59	193.78	205.9	196.85	203.5	203.53	201.44	199.02	206.56	204.32	203.37	198.95	204.41	201.5	200.35	205.78	209.76	196.98	205.25	204.13	203.56	204.21	200.24	204.13	204.84	202.63	201.92	199.68	205.24	205.3	200.69	200.54	206.01	200.68	206.69
204.45	206.12	203.02	202.86	201.9	203.04	202.23	206.77	203.48	203.53	202.19	207.29	208.69	197.65	202.08	200.05	206.39	206.17	203.16	204.59	211.53	210.99	206.25	198.92	207.22	202.96	208.43	203.81	200.85	203.05	195.56	206.56	199.63	200.6	205.6	202.4	203.84	203.32	205.62	203.03	201.11	206.18	201.94	198.29	204.81	201.76	206.67	201.78	206.4	212.4
204.65	206.06	211.78	210	206.41	212.82	202.38	209.06	200.91	210.22	214.27	210.91	205.9	204.48	212.96	210.98	210.8	208.54	203.54	210.73	209.19	204.1	205.66	206.77	206.24	204.6	208.65	205.66	207.77	208.91	206.2	209.42	211.57	208.04	207.23	208.63	209.57	207.5	203.58	211.12	209.71	208.79	214.44	200.9	201.13	211.44	209.39	208.84	204.54	206.2
212.23	202.05	204.29	208.45	204.37	200.24	204.43	204.93	201.95	203.8	205.22	207.66	201.9	205.95	206.59	204.54	206.72	204.86	199.45	202.04	202.89	194.8	200.58	201.63	202.68	201.26	198.41	209.3	201.44	201.6	201.03	203.21	212.53	201.46	200.43	210.78	198.15	202.17	203.3	208.37	205.14	211.73	198.84	199.96	202.21	207.57	202.16	205.97	204.54	202.61
209.49	210.94	211.36	215.32	212.59	213.26	212.21	214.3	210.32	216.24	212.9	212.34	209.41	215.9	209.2	213.73	211.45	213.38	214.94	216.63	211.44	210.25	213.65	207.59	215.1	206.34	217.06	217.24	211.66	212.15	215.48	212.92	211.34	207.61	205.97	213.4	215.38	214.24	215.8	220.03	211.34	217.01	208.17	216.12	209.93	211.04	209.83	215.01	216.01	215.36
208.72	209.59	210.34	210.83	207.38	210.71	209.84	213.99	208.33	209.53	203.05	199.83	210.12	204.75	206.33	210.16	212.82	214.84	205.41	212.35	206.8	209.4	215.33	203.15	203.6	204.85	206.43	209.74	207	207.42	206.68	211.74	210.21	210.38	210.86	204.13	210.38	207.04	210.58	211.63	208.08	205.42	209.48	206.83	214.19	205.94	213.09	207.57	207.91	213.09
210.51	205.97	209.57	202.79	203.19	211.59	203.93	203.73	198.35	202.45	200.78	201.09	202.62	210.14	202.4	202.96	205.29	207.08	205.13	201.8	201.43	208.77	201.46	203.62	203.55	201.78	199.77	202.85	205.77	204.13	204.44	205.87	205.94	199.77	207.97	198.64	207.91	205.27	197.71	202.34	201.61	205.48	203.17	197.72	201.01	205.26	207.65	202.09	204.2	203.17
200.77	193	200.64	205.28	195.27	198.73	201	200.56	204.01	207.63	201.37	202.65	197.4	200.83	199.74	199.28	202.55	194.18	196.8	200.63	203.19	204.85	202.59	194.48	203.11	201.74	199.72	203.17	200.6	201.87	199.83	205.46	212.41	200.64	198.36	202.69	202.86	197.14	202.48	194.61	196.68	198.82	198.79	202.28	195.77	206.48	205.67	202.32	198.06	209.63
196.92	202.41	203.17	197.84	200.4	199.94	200.57	203.48	197.82	204.19	200.82	209.04	205.22	205.21	200.53	199.15	199.71	205.65	205.14	194.27	201.28	204.15	195.28	207.44	200.13	194.83	199.86	195.99	203.82	204.14	205.49	201.25	199.86	196.48	201.41	197.44	199.3	201.59	202.17	203.41	203.62	202.5	199.72	205.75	198.32	197.26	199.59	196.05	193.92	204.8
203.61	207.38	206.98	207.22	213.39	210	203.22	202.68	209.51	215.44	209.77	214.76	211	207.65	206.89	208.67	210.69	211.3	208.56	212.58	209.23	206.92	208.28	205.98	212.59	211.86	207.17	206.68	205.28	208.2	206.77	204.75	209.61	208.95	209.33	200.34	212.62	208.73	202.53	211.66	206.74	211.73	211.16	208.13	204.52	207.62	205.44	211.13	205.86	213.44
209.21	210.17	207.27	212.84	200.39	208.87	207.51	212.95	202.87	208.09	209.67	210.4	210.71	202.42	213.8	208.83	212.21	207.74	215.51	213.54	209.52	211.43	206.87	210.75	207.31	209.69	210.7	211.31	207.82	217.52	208.58	210.89	205.85	211.63	206.24	206.22	213.28	217.06	206.43	213.89	209.01	210.24	211.93	210.4	210.07	210.19	215.08	206.98	210.1	207.08
202.03	207.67	209.18	209.84	209	207.56	209.77	209.83	211.5	211.48	201.91	204.69	207.07	208.96	210.53	207.98	203.96	211.65	207.81	209.37	211.43	210.01	211.16	212.51	207.79	207.29	211.96	204.02	204.9	206.24	210.81	211.16	209.73	209.57	210.77	205.38	212.66	207.6	211.92	207.58	202.95	213.09	211.59	214.76	211.28	210.44	206.28	211.85	212.84	213.18
216.72	217.62	219	217.26	213.57	217.2	212.34	220.95	221.8	215.68	217.29	217.31	219.97	215.88	220.62	213.78	217.36	219.69	216.58	216.68	218.56	214.94	214.44	213.87	221.46	219.1	209.98	216.24	217.59	216.5	210.69	214.57	214.79	213.66	220.95	218.72	214.24	216.13	217.63	218.49	216.55	219.92	214.4	215.38	217.02	217.44	223.79	214.25	223.07	221.15
197.96	203.5	212.82	207.94	208.65	200.56	202.17	201.48	202.81	204.1	204.75	202.38	202.85	207.59	201.35	194.88	202.51	204.8	205.98	205.94	204.29	207.24	197.36	204.77	203.22	206.31	197.21	204.67	205.7	200.23	199.84	201.92	201.1	202.05	200.7	200.89	204.6	204.63	201.03	198.28	201.21	202.59	202.14	205.03	204.66	202.96	203.53	205.95	205.54	202.24
210.29	208.48	215.46	211.22	215.69	211.58	214	210.39	213.61	208.01	205.88	204.18	213	217.73	208.43	209.63	217.75	213.62	209.96	208.9	204.88	209.16	208.8	210.16	215.1	208.18	215.89	213.48	206.93	214.99	209.47	216.14	211.04	205.24	211.71	211.76	209.98	209.21	211.17	209.01	212.82	213.75	213.9	207.77	216.25	216.96	210.21	211.18	214.9	212.63
206.56	211.05	216.24	208.96	206.26	217.08	209.86	209.69	209.37	207.86	207.08	209.2	204.66	211	204.18	212.27	202.96	205.28	208.05	208.81	209.68	211.24	208.38	213.58	203.14	211.79	209.65	203.97	213.22	204.57	209.02	210.8	204.66	208.92	213.35	207.96	205.5	205.08	213.97	204.63	209.44	204.77	210.22	211.8	208.56	206.32	210.03	216.48	214.76	205.4
214.62	208.68	219.21	220.59	211.07	214.69	210.41	211.85	212.23	207.37	213.94	208.33	212.86	218.31	213.31	214.63	213.75	218.74	213.79	210.23	213.1	208.7	215.1	204.62	214.29	213.1	208.15	211.17	214.1	215.84	215.83	212.97	218.03	211.15	209.87	210.46	215.78	220.18	216.33	213.43	210.38	216.86	215.87	210.91	206.41	212.21	212.06	222.46	210.15	215.76
212.13	212.18	210.58	205.99	209.19	209.4	206.43	205.54	208.47	209.19	208.95	204.27	208.11	202.22	203.39	212.06	206.79	207.2	207.44	208.7	215.13	205.82	210.8	207.8	208.44	212.13	210.11	202.71	201.32	207.96	205.08	210.54	201.8	215.24	208.26	210.17	206.59	207.24	205.07	210.05	206.02	208.81	205.65	203.77	205.83	209.59	208.57	214.55	205.94	207.28
219.21	216.08	218.7	214.47	216.27	219.42	218.22	218.12	220.24	217.93	213.67	212.98	212.74	221.41	213.65	217.22	219.99	213.88	210.01	212.46	213.58	215.22	222.73	218.59	216.63	210.76	217.83	210.53	214.93	220.56	219.25	218.36	216.17	219.05	217.47	217.02	209.54	213.86	215.16	219.6	208.99	213.41	213.96	216.89	211.72	220.22	215.86	217.21	213.98	211.34
205.79	206.3	207.3	204.59	203.13	201.39	200.22	202.87	204.14	202.87	199.38	207.14	200.64	201.9	206.57	209.85	196.86	203.1	203.51	202.14	199.24	205.11	206.19	201.5	202.83	199.39	210.96	204.62	201.48	210.66	202.85	201.3	200.55	209.46	207.71	204.13	201.67	195.16	202.55	207.76	201.7	204.88	204.25	197.95	201.46	203.57	203.02	205.29	209.07	206.04
196.49	202.37	209.65	202.5	199.71	202.53	207.96	207.06	202.08	205.19	200.85	191.23	198.1	192.35	206.62	195.65	204.5	202.24	192.87	198.46	209.54	207.75	201.61	208.86	200.01	201.71	203.52	206.38	199.28	201.55	202.34	194.62	199.92	197.35	202.14	202.16	199.06	201.29	203.92	203.41	202.18	198.88	201.85	208.36	204.02	206.39	202.43	200.98	203.58	206.22
202.01	193.65	196.76	192.61	205.02	193.87	198.1	201.14	200.81	200.82	201.22	208.42	202.27	204.21	196.18	202.23	199.91	205.68	201	202.33	203.43	198.78	199.61	202.2	206.42	200.55	202.83	202.7	202.28	198.93	207.26	200.52	201.38	195.3	201.11	197.4	195.35	202.77	203.02	196.69	206.47	196.09	202.26	201.54	204.95	200.49	198.16	199.78	197.48	194.75
208.23	212.28	224.19	215.07	211.26	208.99	211.05	216.44	213.15	216.62	218.35	209.49	215.67	208.12	211.2	218.46	216.06	210.08	218.33	220.31	214.07	205.41	213.2	209.61	219.01	208.36	214.73	207.79	214.91	218.38	213.08	215.06	210.2	214.22	208.83	214.47	216.87	209.82	222.01	208.67	212.97	217.04	210.64	218.07	217.8	215.94	214.64	208.59	216.62	211.6
205.2	213.84	206.94	206.72	205.47	207.66	208.79	210.46	208.49	210.17	208.64	206.5	208.74	206.03	213.46	207.46	210.55	203.85	213.71	217.64	208.8	210.86	208.46	208.8	204.26	214.06	210.43	200.47	212.42	209.37	214.81	208.12	210.45	207.77	208.04	207.83	212.91	215.45	212.36	215.55	204.35	210.58	210.21	206.07	213.12	203.04	205.33	210.18	202.7	210.92
202.12	201.45	202.27	205.6	205.59	202.49	202.1	206.4	202.08	208.37	210.92	202.43	209.37	205.66	206.35	204.7	208.35	204.9	195.94	198.01	197.93	203.25	204.05	208.03	200.08	202.14	205.26	200.96	204.09	200.4	204.49	206.59	199.86	202.09	206.3	203.03	200.76	205.48	203.94	200.2	205.65	204.6	204.51	195.07	205.11	208.73	201.11	210.45	202.36	210.43
205.29	204.66	197.47	205.02	205.57	205.96	203.4	204.02	202.1	199.99	197.31	203.89	203.36	207.71	209.76	204.14	199.69	211.96	204.08	201.02	200.36	200.54	202.69	196.34	203.84	204.46	204.82	209.32	213.08	198.17	206.07	204.4	200.32	206.71	199.71	206.67	208.94	200.21	199.11	202.88	200.58	203.98	208.04	199.45	199.7	202.76	200.34	211.85	199.21	205.01
203.7	209.46	209.73	213.29	204.82	215.29	213.31	210.52	210.26	205.85	207.41	203.09	205.69	203.27	202.8	207.66	208.41	204.9	209.44	208.2	205.39	202.77	204.1	207.82	207.1	204.64	211.03	207.17	203.82	211.24	211.41	208.13	208	202.08	207.41	214.99	211.62	211.55	207.92	206.14	209.75	211.77	211.8	212.38	209.87	207.34	204.95	204.88	209.07	203.19
202.66	196.83	197.71	205.7	204.48	202.22	206.36	203.43	202.58	205.66	200.89	202.36	203.57	204.98	204.27	204.01	202.28	195.89	203.45	205.22	210.54	211.74	204.39	201.87	204.6	200.87	197.8	201.87	203.33	203.05	206.36	202.59	202.43	195.74	193.69	196.03	200.61	199.49	199.92	198.28	203.42	200.87	205.95	203.44	204.07	201.98	203.66	203.9	206.33	197.21
207.3	205.58	209.67	211.84	210.5	201.38	211.58	204.56	211.18	207.38	202.12	212.26	210.94	206.2	211.05	207.76	212.88	218.79	209.61	210.86	204.81	215.54	210.5	203.73	204.32	202.46	202.59	209.31	203.82	207.69	210.27	208.01	205.53	211.21	212.15	209.07	208.56	206.32	208.81	207.19	210.17	208.01	205.04	209.01	205.73	209.46	207.43	210.49	206.12	213.91
205	209.8	198.09	202.15	197.44	193.19	202.39	202.19	203.68	201.54	201.15	201.11	197.82	202.76	200.13	205.62	200.5	195.84	202.69	192.33	201.66	199.48	202.18	198.07	199.29	204.51	199.91	194.63	201.35	198.96	203.74	197.56	198.59	200.4	196.65	198.77	198.8	198.14	198.66	203.21	203.7	200.95	201.82	201.05	205.03	200.57	196.51	204.39	194.78	200.26
207.42	211.15	213.09	210.07	213.83	213.09	205.86	214.5	209.51	214.43	211.67	210.24	213.3	212.58	209.98	213.43	211.9	217.72	213.95	217.38	215.63	207.94	219.27	216.08	218.39	208.67	208.6	211.3	207.49	213.46	209.03	212.55	210.23	218.12	208.83	210.97	205.04	220.63	215	215.06	206.66	207.77	207.74	213.56	208.62	213.92	213.17	212.58	211.13	210.2
214.15	213.52	217.44	210.44	211.55	204.5	209.04	202.6	216.76	212.84	215.35	210.52	212.33	212.08	210.43	204.28	212.11	216.53	212.38	211.43	211.02	211.98	211.14	215.18	207.69	211.87	214.37	211.61	211.68	212.96	207.14	219.58	213.48	212.96	215.42	208.59	213.48	216.84	209.87	210.92	216.05	209.25	207.85	212.54	207.13	212.61	210.94	210.7	213.5	216.54
200.26	202.65	208.34	206.77	203.98	201.6	205.57	199.81	211.62	205.65	209.46	205.5	204.42	204.43	200.81	201.44	207.36	210.3	207.2	205.91	203	208.87	205.84	202.39	205.87	207.91	206.37	209.41	207.94	207.74	205.42	204.23	206.45	204.7	209.13	211.86	206.69	206.99	202.62	204.68	199.26	198.52	205.42	207.25	203.42	211.93	201.15	208.26	195.75	207.73
209.11	201.73	204.73	202.46	212.2	207.16	205.2	206.5	207.96	206.07	204.29	206.74	201.44	208.48	198.1	204.28	198.88	207	210.33	206.78	203.7	208.63	204.4	206.09	205.41	208.09	204.19	201.65	201.23	209.63	202.09	206.11	198.58	201.75	197.49	206.64	207.47	202.06	204.37	205.46	205.91	208.33	201.27	202.75	203.56	204.49	203.92	209.45	208.05	204.02
198.9	197.31	191.32	201.07	195.34	200.32	195.4	195.59	199.72	198.13	197.55	200.55	201.8	200.1	202.35	209.66	198.1	198.84	205.61	203.65	193.04	201.31	194.66	197.34	204.92	199.99	196.26	203.57	196.17	199.94	196.83	199.61	201.56	196.95	208.22	198.86	194.61	201.06	201.69	199.46	206.88	196.53	198.51	196.91	196.65	202.14	199.57	204.1	201.03	199.74
215.06	211.92	208.6	205.83	208.42	213.07	210.62	210.47	212.44	216.15	211.03	212.42	216.14	206.33	207.64	212.13	212.42	207.39	206.14	209.12	213.62	211.97	216.41	211.89	214.57	213.07	205.33	216.47	208.91	207.12	209.49	209.73	208.78	210.65	210.92	210.04	215.18	209.67	203.46	206.81	204.72	209.82	203.42	209.3	211.86	207.59	208.29	210.33	213.7	211.41
200.16	207.1	197.25	205.33	197.81	208.33	209.08	196.53	206.46	201.6	196.08	202.63	199.98	202.61	198.89	205.03	201.5	206.88	201.38	211.57	202.33	203.28	203.88	202.34	204.03	205.41	203.03	201.76	197.11	201.48	201.58	203.26	198.17	199.83	199.54	206.93	200.99	203.21	199.43	206.2	208.22	203.93	201.65	204.9	198.14	199.56	203.62	199.35	199.04	203.53
203.96	205.13	205.9	206.21	204.99	208.4	202	197.84	198.27	209.94	201.42	202.61	202.5	205.93	206.93	204.94	200.52	204.69	203.55	210.07	209.06	208.4	204.24	207.01	209.74	205.26	209.28	203.7	200.3	204.39	199.4	198.5	200.47	201.57	203.74	200.72	203.41	209.98	203.05	206.63	196.62	199.9	203.4	202.63	204.85	207.53	204.65	199.39	206.59	205.89
213.28	212.14	215.59	210.48	215.37	207.65	216.33	205.7	214.49	214.65	213.54	212.73	217.52	206.4	208.04	209.67	214.81	211.36	206.49	216.15	214.6	208.68	208.76	213.81	216.33	210.14	215.3	217.34	214.22	207.54	219.89	216.68	217.7	207.97	218.19	218.78	208.37	217.29	214.84	216.13	216.75	215.68	214.76	211.6	216.53	211.98	214.09	216.77	212.33	210.63
204.65	200.47	199.2	201.01	204.44	195.24	201.19	205.02	197.31	202.74	196.03	191.37	201.02	195.65	202.61	197.82	206.36	197.09	197.82	202.47	197.85	189.05	196.59	203.79	199.26	195.77	195.05	201.23	198.01	200.36	197.8	197.56	192.56	201.55	194.87	197.66	199.17	202.21	205.8	199.16	199.66	198.97	203.51	193.54	203.14	203.38	193.92	193.69	198.14	196.25
199.85	200.08	199.09	200.86	199.08	199.91	199.08	202.18	200.15	197.94	195.04	198.44	205.34	198.89	198.99	199.08	195.45	198.98	200.66	196.56	200.78	196.14	203.23	200.72	204.07	197.36	203.76	200.78	196.13	205.23	199.04	199.13	207.24	201.85	192.46	193.14	206.14	200.1	199.41	193.68	201.73	199.32	199.53	199.74	203.13	205.56	200.59	197.68	195.68	191.99
213.57	207.66	207.79	217.09	215.08	216.09	219.44	218.34	210.51	208.45	205.84	213.94	217.43	213.72	214.35	209.22	209.53	215.29	208.52	209.17	210.91	211.26	211.99	208.7	208.38	212.27	211.76	211.22	214.99	203.92	213.99	197.17	218.61	214.82	214.48	210	212.04	219.64	216.18	214.72	215.09	217.29	214.69	210.95	209.9	212.18	216.71	213.17	210.83	213.45
195.93	204.24	199.3	195.38	201.27	196.74	196.1	196.59	196.26	198.23	197.41	201.96	199.07	198.35	197.23	195.65	193.59	199.12	205.13	199.71	196.97	200.49	204.04	190.58	202.37	203.5	199.94	202.73	203.93	194.74	198.47	193.47	192.33	194.88	201.73	201.08	191.02	204.45	200.12	202.18	198.23	196.06	198.28	202.87	198.54	197.11	203.42	197.9	205.04	199.35
220.45	215.01	222.12	214.44	215.46	218.36	215.86	218.25	213.36	213.73	217.4	221.72	216.31	215.48	217.3	213.54	211.51	219.39	223.24	216.2	212.2	208.75	211.67	223.06	215.53	215.15	218.44	214.38	217.63	213.15	216.2	214.35	215.58	214.54	214.92	215.12	219.7	219.97	214.15	210.79	219.19	215.9	211.22	214.81	211.02	219.23	218.21	221.26	214.35	225
204.51	202.94	203.92	208.14	203.08	207.87	203.88	207.83	200.69	202.29	198.12	200.19	209.62	208.14	198.03	206.31	202.84	202.06	205.3	202.53	199.04	206.72	203.36	203.57	201.47	200.14	199.73	204.58	198.27	198.06	199.79	202.32	204.29	201.48	198.51	204.29	202.53	207.83	201.86	205.62	198.27	207.08	201.78	200.27	198.74	197.99	199.72	207.62	201.61	203.1
203.6	203.41	206.13	208.86	208.84	203.48	204.4	206.49	198.08	203.58	207.73	205.62	203.28	207.4	210.46	209.1	210.54	209.55	207.96	203.67	196.74	207.68	203.96	208.6	207.3	202.24	203.74	200.95	203.27	199.04	203.03	206.85	206.53	199.43	196.09	205.38	199.98	198.25	200.03	202.11	209.93	197.67	207.87	203.77	202.27	203.79	201.43	206.53	207.51	201.56
203.24	209.21	202.9	203.03	200.98	195.26	196.83	204.19	206.22	207.52	195.72	201.08	203.66	201.99	200.95	203.44	200.09	201.61	201.09	201.67	203.9	203.88	201.88	200.85	202.53	208.31	207.27	202.14	199.73	205.92	202.24	204.18	203.3	194.69	200.08	198.99	203.2	201.39	205.86	205.15	203.2	204.88	200.24	200.04	203.94	204.01	195.73	206.1	193.79	206.08
201.63	200.9	200.05	203.56	203.56	200.25	205.15	199.66	200.65	195.96	200.71	199.6	194.15	200.63	201.53	197.18	204.84	195.19	200.49	195.5	200.79	206.16	204.78	199.12	201.67	200.57	199.01	196.57	203.88	204.5	206.56	207.28	199.78	200.65	196.74	205.29	198.62	197.61	200.49	201.68	200.69	197.21	200.47	207.47	202.31	199.94	190.58	203.99	202.44	198.61
207.15	205.34	209.4	207.69	202.32	206.83	203.33	210.03	202.04	203.53	198.94	207.85	206.73	202.51	204.48	211.75	202.32	200.56	204.28	206.64	204.81	204.02	204.72	209.45	202.35	203.82	210.55	201.89	204.41	202.91	204.36	199.93	200.42	200.89	200.93	201.08	213.47	201.81	206.11	209.22	203.25	199.67	208.7	205.79	211.55	207.56	206.45	206.59	204.9	199.69
220.76	212.93	215.88	220.92	214.26	221.18	220.08	217.52	216.04	218.4	218.78	216.3	215.31	211.68	216.54	219.25	212.96	223.88	220.21	219.94	217.65	213.46	214.9	218.42	217.41	212.4	208.41	223.68	216.94	218.58	219.65	221.09	215.97	219.4	216.69	218.19	218.9	217.11	219.05	217.35	219.93	216.44	208.1	217.52	213.76	214.22	216.72	215.77	222.16	216.8
213.46	210.83	208.81	207.04	208.1	212.63	209.59	204.65	210.93	206.32	208.48	211.5	205.6	209.32	203.5	217.77	208.11	214	210.31	208.51	203.48	204.17	201.58	206.24	209.5	211.61	211.03	206.79	204.45	209.38	207.2	211.38	206.91	208.03	212.82	215.35	207.01	209.48	208.75	214.09	207.44	212.17	209.19	210.17	210.86	207.11	211.63	204.73	206.6	208.57
208.87	208.16	201.67	204.4	208.55	200.99	204.44	197.54	201.21	203.05	198.92	200.49	204.53	206.49	204.84	206.21	208.66	206.78	202.53	207.24	200.74	203.93	202.14	205.69	210.76	207.55	206.16	207.36	200.51	203.68	202.96	204.29	202.81	202.14	200.86	203.49	204.26	201.92	195.14	201.98	202.51	204.14	201.42	205.37	206.49	206.72	208.33	204.88	200.94	205.77
212.04	205.8	208.07	214.07	209.08	211.38	206.45	209.84	215.99	216.23	208.41	209.09	209.31	204.46	214.67	211.45	206.29	205.52	205.49	205.14	209.26	208.18	208.11	209.78	213.08	210.72	211.04	215.03	207.82	213.12	213.58	206.87	206.91	205.78	209.15	207.5	203.43	212.8	209.53	210.85	212.43	208.23	202.7	203.37	213.75	210.23	207.36	212.66	209.31	204.07
209.73	216.22	209.85	216.74	211.89	209.26	219.41	217.71	209.66	212.98	216.91	216.42	209.14	207	210.31	211.94	215.51	213.63	206.61	207.7	212.12	213.52	216.44	214.88	221.28	205.85	218.89	213.85	212.61	214.13	218.85	207.66	210.53	216.69	213.46	210.9	212.12	210.64	203.01	214.8	214.48	205.45	212.51	211.61	212.72	213.29	208.93	205.96	212.9	208.35
203.96	200.44	206.77	198.61	202.45	210.66	205.97	207.93	206.34	205.26	209.86	203.94	201.65	209.24	203.34	203.78	208.7	204.72	200.41	204.7	205.49	202.55	206.6	207.21	205.04	204.89	205.71	200.88	213.97	210.18	207.64	206.26	205.64	206.12	201.33	208.36	202.02	208.1	203.86	211.55	204.76	201.41	208.68	208.41	208.42	206.21	202.87	205.02	207.48	204.44
209.39	201	208.3	204.66	205.66	202.56	202.58	207.8	205.98	204.3	203.82	201.45	206.3	208.31	197.46	196.44	203.41	201.03	202.7	201.36	206.79	200.24	200.51	206.22	204.79	200.55	206.03	202.82	199.04	198.8	207.5	199.01	203.33	204.11	198.66	208.93	205.95	205.7	200.8	193.93	201.67	204.12	202.21	201.06	203.45	203.7	207.05	206.04	200.93	209.55
202.07	197.52	201.91	196.97	202.79	202.27	202.77	203.58	203.51	195.68	203.6	197.76	203.88	193.39	200.18	195.72	206.16	196.13	202.71	207.45	198.29	204.78	203.74	197.57	202.55	200.15	199.41	202.43	199.46	203.43	199.51	206.91	200.03	201.56	199.81	197.61	205.32	202.19	199.6	204.82	202.64	201.46	195.76	200.23	194.29	201.44	199.67	201.61	198.73	199.35
205.51	200.85	207.13	202.34	204.98	211.97	207.67	208.52	211.65	205.97	209.91	204.99	208.93	211.39	201.49	206.38	204.34	203.81	207.28	215.37	208.48	205.88	206.19	206.95	202.67	201.03	208.68	209.65	211.45	200.77	207.2	207.87	211.44	197.1	200.13	203.5	204.04	206.3	209.56	202.68	200.26	204.57	207.98	210.02	204.08	207.92	212.53	206.09	201.86	196.95
206.2	203.25	207.17	203.05	204.67	205.74	209.27	203.37	197.76	210.19	206.5	203.84	208.01	205.05	208.71	198.47	205.58	204.59	205.77	201.11	205.59	205.34	199.12	198.2	197.93	206.42	199.7	206.43	205.08	205.68	208.18	209.96	198.95	202.18	204.42	203.09	204.64	201.71	204.46	206.65	202.96	202.94	196.96	200.7	205.77	204.56	202.62	202.22	203.3	203.05
189.81	194.84	192.59	203.58	199.82	189.13	192.14	191.33	188.24	189.1	190.04	199.57	195.91	197.05	198.44	193.55	189.68	197.21	194.11	192.05	188.34	191.6	198.35	191.32	193.9	185.08	191.63	194.76	195.3	198.23	195.79	198.31	201.01	196.18	201.76	189.14	200.99	196.72	194.77	197.2	190.77	191	197.22	189.37	199.58	194.69	190.88	192.98	196.37	194.79
220.81	222.46	208.31	218.07	216.92	217.07	217.28	219.91	217.3	220.6	220.18	223.1	212.17	223.61	215.19	217.61	216.7	213.63	217.36	221.5	216.43	218.47	209.29	213.59	217.11	218.52	214.95	217.06	222.74	214.36	217.18	216.8	216.79	217.33	217.36	225.94	217.6	213.18	217.02	215.58	216.3	213.82	214.35	217.67	219.57	222.09	215.04	224.56	214.2	219.67
208.39	212.34	213.98	207.96	210.22	211.84	208.2	206.28	213.18	211.16	205.49	208.37	214.8	212.09	210.14	207.03	211	211.11	212.66	208.09	215.81	211.07	208.79	210.86	206.76	209.74	213.79	212.04	209.5	212.08	208.34	204.79	211.06	209.89	212.89	210.06	210.44	214.64	202.37	207.36	211.17	202.42	212.28	208.39	213.83	212.45	201.88	214.56	209.42	201.83
200.6	219.14	209.25	200.32	211.62	205.98	202.14	210.27	212.7	211.41	212.63	207.64	213.19	209.31	209.54	208.81	209.67	205.7	208.79	216.6	205.12	203.99	206.91	209.93	211.99	208.24	209.93	206.06	215.38	206.93	208.74	208.18	214.46	207.95	204.94	214.68	216.79	207.39	211.19	214.48	204.81	207.39	208.43	210.41	212.08	206.43	203.34	212.6	210.54	211.18
214.4	216.08	208.07	218.56	210.38	218.1	216.79	214.25	223.08	221.66	220.8	208.1	222.42	219.63	220.88	215.6	217.06	215.16	212.14	214.43	218.86	219.76	220.27	213.93	206.86	217.3	219.65	217.39	220.79	214.25	219.96	216.8	217.71	218.7	225.75	220.42	220.95	215.89	222.06	218.19	219.2	218.15	219	212.6	216.4	214.11	211.89	211.7	216.55	218.17
210.93	215.91	214.99	220.42	207.85	209.13	208.86	211.26	220.33	216.85	213.42	213.44	209.83	211.34	212.58	208.41	202.99	215.71	212.39	210.78	217.4	212.34	207.82	211.06	214.34	214.88	208.18	213.92	208.97	211.44	209.64	207.46	208.15	219.85	211.65	212.77	210.94	214.23	211.33	207.14	208.52	204.9	207.7	214.15	207.13	206.52	213.82	213.79	209.85	204.97
201.54	194.63	202.34	199.25	193.36	199.52	201.62	199.64	205.97	198.54	201.87	199.26	200.08	203.6	199.33	202.12	203.84	196.21	196.29	198.45	203.14	200.63	197.82	201.55	197.6	202.72	204.26	198.47	202.99	206.82	201.69	201.94	195.45	200.57	194.32	201.44	199.09	188.72	203.28	199.02	199.01	199.17	198.49	202.06	201.2	204.15	199.7	198.26	197.77	201.09
201.74	202.88	200.68	199.86	202.72	194.48	202.3	198.31	197.56	204.81	204.19	206.49	203.41	199.69	202.38	205.65	203.34	210.08	200.77	198.15	198.93	198.21	204.69	190.06	196.17	203.91	218.73	203.19	198.11	201.11	200.3	203.96	197.93	210.3	205.56	202.04	208.71	203.67	203.45	203.52	204.11	204.6	203.69	204.81	208.8	209.64	206.95	204.87	209.01	202.4
203.2	211.52	206.85	213.12	205.04	210.08	206.55	208.59	209.8	208.8	204.19	203.28	204.86	209.98	199.65	207.69	207	211.68	210.33	206.02	209.81	210.03	205.22	206.71	208.11	210.24	209.72	209.13	203.17	203.25	208.15	207.44	206.58	209.75	207.84	210.75	208.93	214.31	205.68	208.97	208.98	210.12	203.68	211.73	208.82	199.43	202.15	207.28	213.34	206.1
201.82	211.18	202.75	206.64	207.32	203.47	201.13	206.06	211.71	209.82	201.3	207.61	210.89	210.39	204.79	204.36	208.34	208.08	205.21	208.93	207.36	202.37	203.7	198.36	203.94	202.93	205.22	205.75	203.79	207.59	203.26	204.89	206.7	203.91	201.73	203.97	205.54	203.69	206.14	211.33	206.71	209.33	203.75	203.04	207	206.6	204.46	202.01	204.86	202.41
207.09	217.13	205.52	206.56	212.03	208.82	208.52	212.39	206.05	210.88	209.19	210.66	208.03	204.19	210.66	207.78	209.4	208.43	206.36	208.97	208.7	203.67	200.97	208.35	216.45	203.1	211.81	210.7	206.93	210.19	210.95	210.21	208.67	210.97	206.68	217.23	206.65	204.62	208.94	204.49	211.27	207.74	212.14	203.5	210.76	211.65	209.39	208.59	202.56	207.91
205.19	201.37	207.72	204.66	205.75	207.9	209.37	199.3	204.45	205.61	204.97	205.54	202.53	201.47	209.44	204.36	201.19	207.31	202.86	205.29	200.31	206.97	203.55	204.66	205.89	205.67	202.3	205.35	199.34	197.83	200.76	209.08	206.21	203.32	201.94	204.65	206.75	208.56	209.28	206.47	207.71	198.46	201.08	206.04	206.95	204.57	203.16	204.09	205.13	202.96
210.43	213.39	206.13	207.81	215.74	207.95	207.74	205.28	204.57	211.76	204.87	200.82	209.13	207.76	202.27	206.24	203.98	204.62	208.6	207.78	212.76	207.96	201.27	205.56	205.89	204.63	202.47	199.78	208.26	206.2	200.28	204.56	206.7	205.75	202.2	209.67	205.98	203.02	210.47	207.15	207.11	200.76	207.42	208.64	207.01	206.79	210.29	203.08	205.2	204.83
218.12	216.93	210.86	222.67	218.36	217.65	220.14	215.57	218.17	219.72	217.58	212.55	213.73	213.1	215.04	217.35	218.64	222.25	217.73	213.93	211.48	213.94	212.93	215.91	221.02	210.9	217.48	211.93	213.75	216.47	215.69	217.37	212.7	212.24	220.67	218.94	216.46	213.76	218.02	221.44	224.56	220.72	218.5	220.11	213.37	210.86	213.5	220.77	213.06	217.07
211.79	203.72	210.62	208.16	207.54	209.3	211.55	208.17	204.04	207.15	209.04	211.82	206.26	207.97	215.85	211.17	208.24	207.05	205.61	203.8	209.43	203.34	206.18	210.77	212.17	207.24	208.44	209.72	212.15	202.94	208.21	210.89	212.78	210.45	209.32	209.77	209.97	202.23	213.37	207.41	209.53	205.15	207.3	200.71	212.36	207.27	211.68	210.55	209.82	204.67
207.51	209.39	209.55	206.12	209	204.08	207.2	205.84	205.37	201.95	206.51	201.99	206.23	207.12	208.14	209.97	206.22	205.23	206.95	203.05	204.26	206.46	211.12	198.21	200.75	205.58	206.26	204.45	205.93	211.4	213.15	211.57	209.24	204.11	204.16	203.24	208.22	204.32	207.98	202.47	201.18	209.1	197	202.08	208.32	202.18	206.11	205.16	211.39	199.45
201.47	195.93	201.7	202.13	211	206.76	202.79	203	201.18	205.93	201.05	202.61	201.41	199.07	204.99	199.97	203.98	209.23	207	195.21	202.57	205.15	201.04	207.08	203.79	197.67	208.26	205.15	207.84	203.38	198.67	203.49	198.6	207.9	208.4	204.63	206.14	204.4	199.68	201.65	205.23	207.96	201.21	200.46	206.57	202.97	210.26	204.49	210.57	204.53
217.55	209.43	211.69	209.53	210.94	207.93	205.92	211.95	207.04	211.66	202.71	204.75	203.44	210.29	207.07	206.91	212.11	212.66	210.33	210.95	211.32	211.69	211.37	212.81	212.61	208.13	213.4	207.68	210.65	206.53	211.1	208.81	205.31	205.52	212.01	215.78	202.06	205.3	215.56	211.11	214.54	213.33	206.5	217.02	205.07	215.56	205.55	215.47	202.96	210.73
203.7	211.8	207.82	202.7	208.06	203.05	204.61	201.05	203.02	203.91	202.22	204.27	205.72	210.45	204.1	206.54	207.68	204.64	203.38	205.14	204.14	204.29	205.53	205.37	201.88	200.51	207.76	203.85	214.06	203.36	203.59	204.81	209.24	208.7	204.34	207.03	209.2	204.6	214.08	206.09	209.49	201.01	200.97	211.51	206.09	205.73	204.68	205.1	206.2	208.52
200.01	192.71	191.24	193.5	188.71	190.26	189.53	196	196.68	195.67	191.8	188.54	194.51	195.09	192.13	193.31	196.58	191.78	193.14	193.37	189.37	197.47	195.55	192.93	191.99	194.64	193.88	190	193.49	190.4	190.17	196.35	193.24	189.69	200.48	192.09	194.26	195.04	189.11	203.19	194.32	195.44	190.4	198.31	191.53	192.66	194.96	193.31	190.54	190.75
208.9	213.52	209.57	211.71	214.83	222.01	213.29	212.17	213.03	208.46	211.11	209.26	208.19	213.38	204.72	217.84	211.96	218.8	211.74	207.88	213.46	216.37	212.71	217.55	205.83	212.2	217.11	210.11	205.03	211.64	220.01	207.5	208.18	213	206.21	208.17	210.5	211.65	205.83	213.32	211.19	213.68	210.6	213.01	208.33	207.26	207.3	209.59	211.07	203.11
212.83	218.7	201.88	210.32	206.86	199.01	209.81	215.51	210.7	209.93	206.94	211.21	208.33	214.04	209.84	207.31	215.69	210.02	204.55	207.78	210.98	208.18	212.66	212.82	206.17	210.01	207.16	208.75	207.81	214.6	209.2	210.49	207.46	208.08	208.7	210.87	212	205.17	208.93	212.71	209.35	209.14	211.92	217.03	206.79	212.01	207.63	214.64	213.76	212.46
218.94	206.74	203.68	205.62	212.23	205.75	207.19	207.88	205.99	209.36	208.47	207.12	205.63	203.47	205.51	211.87	202.91	198.88	204.1	212.39	213.96	204.83	208.56	201.75	205.37	206.82	208.72	208.29	206.66	211.62	212.61	208.91	206.73	213.74	204.43	212.36	207.09	210.33	209.48	205.05	207.57	207.76	202.61	207.12	199.94	206.96	212.3	205.74	209.26	207.5
203.55	194.44	200.38	200.62	197.22	193.64	205.62	203.72	199.5	194.61	199.3	197.14	201.95	203.79	203.99	204.58	199.31	191.18	202.07	200.62	198.97	194.28	207.85	203.54	205.24	199.72	201.59	193.08	198.49	200.54	193.95	198.06	192.46	205.75	199.7	203.4	200.5	196.96	206.41	202.04	202.59	205.4	198.11	200.88	204.69	201.15	198.53	198.12	204.42	198.22
208.26	210.2	209.04	206.67	210.87	212.48	211.85	210.65	211.97	215.28	218.42	209.13	213.57	220.32	207.08	215.92	214.37	209.07	215.85	211.14	212.39	212.09	213.51	213.53	211.87	209.92	211.92	212.52	213.25	215.23	220.41	209.51	210.93	211.79	206.36	207.09	211.34	214.39	215.38	208.94	217.06	217.19	205.18	216.94	219.13	209.01	217.72	213.88	216.62	211.58
189.24	195.79	193.78	194.25	192.45	197.19	200.31	191.11	194.96	196.88	198.17	195.48	195.92	187.19	196.88	194.46	196.91	195.45	195.63	201.79	194.39	194.06	195.63	189.88	198.72	193.85	194.05	195.08	196.95	195.61	195.25	193.61	189.03	194.96	191.1	193.91	197.69	194.28	193.01	197.13	197.68	197.87	200.24	199.58	199.15	196.62	186.74	195.47	189.52	197.37
201.38	201.69	202.66	201.05	198.91	193.62	201.82	198.85	207.53	194.93	201.81	200.56	200.12	198.3	197.63	194.9	203.51	198.89	203.31	199.45	196.81	198.26	205.66	201.87	200.73	202.45	205.94	201.04	203.68	195.89	201.2	204.19	197.52	198.87	195.76	201.61	196.69	195.8	199.18	203.42	195.4	197.39	203.91	197.44	199.59	201.83	203.29	196.22	201.07	200.64
206.54	209.66	204.25	203.48	198.89	203.57	196.98	196.95	206.52	201.42	199.91	200.88	205.98	207.94	196.6	199.93	202.43	204.18	203.15	198.59	205.51	202.35	207.23	201.59	204.52	203.54	196.61	202.46	203.28	200.16	210.2	200.26	205.8	201.27	199.67	202.18	202.03	200.49	205.01	199.84	200.11	212.98	207.37	198.96	199.28	204.27	201.91	202.81	203.04	207.41
203.11	208.1	206.25	195.24	199.44	205.3	206.56	203.27	203.58	207.45	205.87	205.65	208.38	208.37	199.2	205.6	204.39	202.02	201.11	201.2	200.99	196.01	204.25	201.32	199.36	205.09	202.05	209.95	201.85	206.71	201.87	206.27	202.17	194.93	204.59	201.65	200.52	205.2	208.9	204.62	202.66	204.41	207.77	206.19	200.01	203.47	203.2	203.96	197.12	205.4
207.51	207.85	204.61	212.15	204.14	212.95	209.52	211.26	206.2	210.73	214	212.31	200.97	211.99	212.92	205.78	209.64	204.69	209.1	208.32	213.46	210.12	207.68	205.27	208.33	208.41	207.13	210.94	211.96	208.95	207.67	209.67	203.46	213.22	202.41	211.2	214.71	209.16	209	208.11	206.27	207.1	214.31	207.57	207.02	211.58	207.77	204.17	205.72	205.77
218.94	206.86	212.02	208.69	215.87	212.43	217.28	211.47	213.11	210.71	214.78	208.34	213.33	207.03	210.42	213.11	208.08	216.07	210.77	214.07	216.39	207.47	213.49	215.78	210.27	215.48	209.35	210.51	212.77	211.22	210.63	214.19	214.2	212.8	212.32	210.98	209.56	205.9	209.95	212.13	212.35	210.69	216.3	216.24	216.56	221.51	211.82	210.69	203.45	209.02
205.8	215.47	212.96	208.63	208.36	201.72	208.29	207.21	210.66	210.27	206.9	211.16	211.99	198.78	202.17	210.58	201.37	206.9	212.47	209.98	206.31	206.44	217.66	209.1	211.36	209.96	211.83	211.51	210.3	207.27	210.53	206.68	207.27	208.56	208.15	204.41	210.25	210.25	208.79	208.08	204.79	210.45	207.35	204.45	207.26	206.23	206.32	208.45	202.56	206.92
215.55	220.47	219.71	223.91	216.14	217.69	215.42	217.19	220.52	220.84	222.14	219.54	222.09	212.63	219.62	214.61	216.15	213.58	223.14	216.08	216.16	215.84	221.15	218.29	215.43	219.59	221.14	213.98	214.16	220.72	218.03	220.27	219.88	211.08	219.58	217.52	216.1	214.95	212.63	217.4	216.44	218.31	217.57	215	220.38	211.18	216.33	218.11	219.25	214.26
219.29	215.64	212.6	220.73	214.44	226.25	219.55	220.33	222.29	213.4	217.42	221.56	222.78	222.38	215.85	222.42	221.87	212.78	213.56	212.9	216.13	210.23	224.04	218.48	213.61	215.56	218.38	221.21	217.14	218.59	218.63	215.39	214.51	218.8	220.6	223.14	220.7	226.93	219.25	214.78	213.93	221.28	215.64	217.33	214.24	217.78	219.06	221.2	222.25	219.5
209.72	205.36	213.87	206.99	208.42	205.21	206.63	204.82	207.88	214.23	210.16	209.66	209.12	207.08	206.09	207.35	217.61	205.78	205.83	208.23	208.17	205.6	210.09	213.15	208.1	206.46	208.14	211.08	208.81	210.35	204.43	208.5	215.96	206.88	207.54	209.95	207.47	209.46	211.49	209.77	210.7	211.99	211.99	208.61	209.82	208.12	208.38	211.66	206.26	209.83
205.99	209.94	207.46	208.37	207.8	200.71	216.18	214.56	204.33	200.27	208.36	210.11	203.88	212.02	205.52	201.74	208.84	209.02	208.75	208.09	206.59	203.79	202.86	200.15	211.78	213.92	207.12	200.91	210.89	196.93	202.3	206.91	213.9	208.07	207.09	210.42	206.1	208.86	207.96	211.36	208.55	211.23	201.39	206.73	208.93	209.42	209.77	205.97	214.88	210.68
208.06	204.12	210.22	207.01	199.57	204.66	200.96	202.43	203.18	205.55	200.79	205.43	198.06	201.76	202.93	201.5	200.52	201.47	203.17	205.4	197.4	203.33	207.19	203.54	200.57	208.87	206.62	204.31	207.34	204.63	203.22	204.61	199.41	206.81	195.61	201.64	205.18	201.7	202.54	199.08	201.27	203.7	197.07	206.44	203.71	207.16	207.16	200.29	201.18	203.92
209.25	203.68	208.91	204.63	201.53	197	193.59	202.29	200.66	200.58	197.88	202.64	201.27	200.11	198.88	207.34	202.99	202.16	203.94	204.59	201.98	204.99	198.47	198.57	208.17	198.71	204.91	205.34	208.89	201.16	199.21	199.75	198.34	204.1	200.32	199.67	199.07	192.31	202.57	203.19	208.56	201.7	199.71	200.19	202.75	202.08	203.54	203.29	202.82	194.2
204.12	211.83	206.08	207.9	204.02	202.31	200.85	209.94	206.61	204.27	201.72	207.13	198.61	211.98	198.19	206.26	208.24	201.6	203.28	204.34	206.5	204.62	205.76	209.11	208.29	212.98	204.8	204.11	201.31	205.81	200.46	208.73	207.53	206.93	204.83	209.28	210.88	202.38	202.8	206.94	216.47	206.28	206.67	208.95	207.11	200.38	200.85	210.69	205.06	203.44
217.16	214.95	207.81	209.92	210.93	208.94	214.37	217.21	211.73	213.3	209.44	213.66	210.57	218.04	220.51	209.69	210.06	209.43	209.86	211.1	214.47	207.44	208.5	215.09	210.84	210.44	209.88	207.75	211.18	211.68	209.41	217.21	216.07	206	211.45	214.14	214.06	213.33	211.46	217.52	212.62	209.43	212.55	212.07	207.55	209.55	208.51	212.77	208.15	211.35
215.52	211.92	210.37	210.34	216.69	205.36	206.97	208.36	210.37	209.66	212.6	208.18	206.58	212.78	211.57	215.79	207.65	208.89	213.55	203.33	208.86	215.12	208.8	216.81	202.23	213.13	208.72	212.19	209.17	206.55	206.02	204.98	211.9	207.1	215.44	210.01	208.15	209.31	203.61	212.89	204.54	210.26	209.12	208.23	209.93	207.02	202.36	210.74	209.08	208.93
201.38	202.79	203.98	200.16	206.9	203.79	195.02	203.93	203.01	204.63	210.49	205.12	204.04	207.1	197.37	199.19	206.71	202.12	200.62	198.76	203.83	203.53	202.31	204.65	203.52	200.2	209.74	199.99	206.03	206.18	203.23	198.41	205.57	206.66	207.28	196.36	203.82	197.04	202.31	204.97	203.93	206.84	199.79	209.13	202.17	199.92	203.57	202.45	204.04	205.27
213.28	209.53	215.46	208.9	218.14	212.41	213.93	213.54	214.83	210.11	217.39	213.69	213.04	208.53	208.19	214.9	209.35	212.87	214.1	209.6	210.62	209.53	207.87	210.56	208.18	210.57	215.06	212.77	213.3	216.32	212.27	214.86	213.11	209.72	204.43	214.04	207.5	211.5	204.08	213.19	208.03	208.58	210.41	208.32	214.92	215.19	211.17	211.99	214.12	205.88
217.59	213.77	215.02	215.52	217.66	216.74	215.33	213.29	216.59	223.2	211.99	216.72	220.1	211.86	215.03	220.68	216.85	216.83	221.25	217.22	218.76	219.07	210.43	215.74	210.68	215.8	217.45	226.31	214.39	216.54	221.75	213.94	224.55	217.4	210.99	222.09	218.31	217.72	218.67	212.18	217.21	216.53	212.38	212.91	219.22	217.47	212.9	219.84	222.35	216.64
207.74	205.07	207.42	204.56	201.6	205.83	207.53	207.01	206.58	209.63	207.47	208.12	202.73	206.38	206.89	209.82	200.39	199.36	205.96	206.32	201.91	202.34	204.71	209.91	205.39	204.35	206.63	200.34	206.29	207.36	198.98	200.66	208.12	205.77	206.44	199.27	200.95	201.59	201.1	203.66	199.82	205.81	207.93	208.89	206.52	206.79	205.75	208.01	204.17	209.97
212.43	210	210.94	216.25	212.69	212.42	207.2	211.92	209.58	212.63	211.87	205.7	212.25	212.72	217.66	208.88	217.7	208.97	214.75	217.96	211.09	207.55	214.06	213.49	208.35	212.87	209.58	209.92	210.84	208.24	215.84	209.6	206.74	213.49	209.82	210.04	214.2	215.37	213.78	210.57	212.96	216.16	207.39	215.88	215.14	207.46	209.79	213.69	214.87	212.29
206.75	206.73	212.49	212.97	205.98	198.32	207.51	207.73	199.35	200.29	203.56	207.66	204.8	207.02	201.96	205.67	198.9	203.65	204.17	203.97	204.71	207.73	201.95	206.66	208.55	205.39	206.29	208.07	201.73	206.5	205.9	207.41	209.06	202.17	206.71	202.33	209.3	204.73	201.23	197.41	205.95	203.11	209.84	208.62	205.05	204.68	204.77	200.16	214.06	198.03
210.62	216.74	209.77	216.34	212.79	209.55	216.92	211.88	212.25	208.44	211.69	213.53	219.67	205.74	211.38	213.53	205.71	210.09	211.15	213.83	209.45	213.9	219.34	212.39	215.73	208.68	215.84	213.8	216.91	209.1	206.48	207.28	219.55	211.86	218.03	205.62	214.91	210.45	211.64	213.76	217.06	215.29	211.81	212.17	208.19	215.06	208.29	211.36	204.11	215.14
207.91	207.06	211.57	202.9	210.84	214.29	205.03	201.93	205.62	214.56	204.1	207.49	204.22	211.07	205.93	209.88	210.02	210.39	205	213.69	205.13	206.11	202.42	209.6	218.65	210.36	206.72	206.63	213.42	217.76	208.1	205.49	203.72	209.23	203.2	215.4	206.46	207.67	206.11	204.08	210.24	211.62	213.29	214.15	204.28	208.65	215.82	213.29	209.31	210.88
206.25	212.59	206.27	203.17	202.22	207.72	202.36	204.46	207.46	204.94	206.88	211.33	207.57	210.43	211.52	210.82	202.66	209.11	210.64	207.92	203.22	203.64	204.52	205.29	211.09	209.52	207.47	206.93	205.17	206.98	210.63	207.54	211.59	212.23	205.54	215.02	205.49	212.69	202.82	207.23	205.92	203.85	205.01	210.89	202.66	206.7	203.65	209.21	209.37	208.99
201.18	206.22	206.53	201.92	197.92	203.8	207.14	205.29	205.1	198.95	203.62	203.97	199.57	206.32	202.75	205.76	197.75	207.2	200.69	206.03	198	199.77	198.98	203.01	202.5	208.23	203.23	203.34	205.76	201.88	198	204.16	200.62	207.54	200.96	201.45	201.27	207.61	201.59	202.23	206.13	197.07	207.75	201.39	203.16	205.54	203.56	202.92	204.64	203.35
201.78	204.7	209.99	216.66	205.92	204.74	201.61	205.56	209.49	203.66	203.49	207.62	209.28	204.06	209.43	209.98	205.32	203.59	204.46	209.07	206.4	208.79	213.94	211.65	208.6	206.14	211.33	209.26	208.31	203.34	202	211.7	205.15	213.13	208.53	213.51	207.67	206.27	201.94	204.36	205.16	203.75	210.29	205.06	204.46	208.2	210.6	197.05	215.86	202.94
213.54	211.28	215.1	208.39	215.32	213.17	216.37	207.43	215.04	210.68	208.67	208.01	210.86	211.73	213.99	209.8	210.73	209.55	214.03	211.1	211.05	207.5	210.99	213.85	211.15	209.39	212.46	212.03	211.56	207.98	211.31	215.76	217	208.56	212.3	218.6	209.84	211.72	215.49	208.96	211.73	209.46	213.87	209.99	212.8	212.73	211.66	208.72	212.49	208.96
214.84	219.37	211.97	220.16	218.08	220.06	216.94	215.19	218.63	214.29	218.67	219.97	217.97	217.48	219	214.7	213.48	217.09	217.62	216.15	219.29	218.02	222.6	212.55	219.49	221.32	222.57	225.2	218.76	216.09	216.47	218.1	211.68	222.77	214.94	223.23	217.49	219.46	220.09	217.2	214.68	215.04	224.36	214.08	221.1	218.59	214.28	218.31	217.41	214.57
199.44	191.62	194.48	195.54	192.62	191.28	195.46	193.9	193.43	200.44	191.91	192.23	197.51	197.29	194.47	194.66	190.37	197.95	184.29	196.7	197.23	191.63	188.8	196.99	196.87	199.33	191.88	188.9	195.92	196.16	193.27	196.54	192.1	193.93	190.56	192.56	187.37	186.85	198.33	197.5	193.11	194.97	194.12	197.97	192.12	193.57	196.18	194.61	198.7	195.57
202.86	205	211.79	207.64	201.17	205.35	204.84	208.92	203.09	206.26	206.71	205.62	208.17	210.04	206.3	211.35	209.24	207.14	203.4	208.98	204.55	205.03	208.43	200.1	213.27	200.14	203.62	205.88	203.76	204.81	206.8	201.54	203.38	205.95	203.74	203.4	206.11	206.77	211.92	212.21	205.78	203.95	205.86	201.68	208.85	210.76	203.99	206.34	198.67	205.55
195.54	199.98	196.07	200.81	200.77	200.23	202.08	202.64	197.95	197.16	201.11	194.71	197.29	197.56	212.11	198.25	202.55	196.39	197.38	197.91	194.13	204.23	200.41	201.55	196.27	197.16	204.56	197.23	202.35	202.63	202.65	194.99	194.25	198.59	197.7	200.09	195.85	195.06	197.25	197.27	195.03	199.16	204.65	204.21	198.34	195.55	202.65	205.89	198.6	198.42
207.51	210.94	211.55	211.92	208.43	212.52	210.97	213.63	209.51	210.93	214.76	212.36	207.08	215.27	206.55	203.32	214.85	212.03	215.36	209.15	210.12	212.68	218.69	211.87	211.59	211.38	209.16	211.14	214.39	218.5	206.05	214.96	208.66	209.99	214.58	205.28	207.57	215.66	206.89	214.16	210	218.85	209.38	205.84	200.42	212.85	214.2	217.4	210.61	211.57
215.89	211.19	213.25	210.02	216.93	209.74	211.54	206.85	213.75	213.15	213.88	212.98	213.28	212.74	208.65	208.93	208.09	212.09	213.93	212.89	216.32	215.12	211.43	207.57	211.01	214.45	214.11	209.88	212.78	212.03	213.65	210.92	209.62	214.14	210.23	211.66	213.98	210.62	206.22	212.15	208.07	207.74	208.19	210.84	216.92	215.56	211.86	203.19	208.25	211.49
199.71	202.69	210.89	196.48	200.42	199.12	207.73	198.04	196.18	206.25	199.58	205.08	200.47	202.68	202.58	202.58	203.32	206.01	203.53	203.02	199.88	207.7	202.7	196.26	205.59	204.75	202.45	202.03	202.94	203.6	205.21	200.74	204.94	203.28	203.26	204.21	202.99	205.97	202.62	198.78	206.83	198.12	204.94	202.63	197.42	201.71	200.26	202.05	205.87	199.84
201.31	213.17	208.08	204.49	207.48	203.22	205.28	206.75	205.19	205.35	204.96	204.59	205.14	200.89	201.59	206.19	211.25	210.58	200.16	203.31	204.66	204.38	204.14	200.83	204.13	205.6	198.71	203.69	201.51	207.2	207.09	202.23	200.49	201.47	201.81	206.48	205.08	201.84	205.08	199.26	201.86	205.09	205.94	205.23	202.71	201.48	207.95	203.95	203.99	198.98
199.84	206.89	203.49	206.63	202.57	202.39	207.19	209.04	199.7	201.81	202.6	201.86	207.66	205.07	209.6	206.59	207.71	200.41	202.17	205.63	199.26	205.56	197.21	203.65	201.53	207.7	208.45	205.72	207.48	209.06	207.52	205.6	201.72	202.94	203.25	203.91	209.79	202.78	198.5	201.79	201.72	207.06	206.46	201.58	206.73	203.12	200.97	200.33	206.51	210.07
205.44	206.17	210.32	204.83	207.71	206.72	202.92	202.6	210.01	201.44	202.54	204.87	203.26	207.74	205.17	202.43	205.79	203.7	198.31	200.73	202.81	209.25	198.79	204.69	197.12	198.88	203.75	202.95	200.67	200.51	199.62	202.7	200.21	204.7	205.77	203.05	207.67	201.82	206.52	207.14	200.71	203.88	201.86	200.74	203.23	210.79	205.85	205.63	205.2	207.93
212.31	202.98	215.39	204.95	217.63	205.35	209.85	206.23	211.95	215.11	202.89	206.6	207.26	208.45	204.7	211.74	206.01	205.5	206.81	207.07	204.39	204.62	206.75	210.42	212.36	207.4	206.52	211.64	208.85	208.51	210.56	214.87	205.34	208.46	213.92	203.31	212.94	212.59	201.21	204.21	211.72	201.18	200.66	200.66	201.79	206.85	209.21	206.39	205.67	210.54
196.2	203.75	197.78	203.92	203.35	192.98	200.36	204.48	193.17	201.02	204.21	204.4	197.43	191.26	201.04	198.08	202.85	197.75	204.48	198.17	206.47	194.77	207.94	197.57	198.94	202.84	201.64	195.38	198.25	203.08	201.21	198.71	200.02	202.15	196.49	196.09	199.28	200.05	201.76	199.15	203.24	196.36	199.17	204.33	205.21	201.18	198.95	201.54	200.83	205.84
211.21	212.08	206.66	213.91	211.56	202.87	198.42	206.16	203.9	212.81	205.46	214.57	210.05	202.34	203.4	210.05	213.61	206.64	200.84	209.94	205.22	212.71	213.87	206.13	212.74	214.19	203.09	210.2	209.56	208.35	215.16	208.07	209.39	204.59	210.79	206.83	212.09	208.27	208.29	206.79	208.11	205.86	205.96	202.1	211.63	212.32	206.02	211.15	207.41	207.76
214.13	219.26	212.79	215.19	213.8	218.22	215.15	221.05	215.5	219.35	222.59	219.82	219.96	214.63	220.09	219.46	215.68	210.39	219.83	213.28	218.69	219.79	214.04	218.27	223.59	222.01	215.74	211.11	218.38	216.57	224.4	220.22	213.54	219.08	219.26	217.31	214.31	213.63	217.52	214.2	221.02	216.63	213.58	220.95	219.65	220.46	219.99	219.25	217.9	215.82
221.46	213.53	217	213.48	217.92	217.7	220.34	226.2	222.03	211.87	214.4	220.21	216.66	218.95	214.7	215.95	223.15	224.38	221.79	215.65	220.42	213.7	218.31	214.24	218.84	222.19	215.33	221.3	221.29	216.4	216.53	218.79	214.45	219.16	222.99	212.22	212.97	213.55	220.31	212.87	222.69	225.29	219.63	219.84	219.23	218.96	216.91	216.99	208.26	223.79
202.78	203.9	206.17	196.49	206.52	207.28	201.49	204.1	205.46	199.28	202.69	199.57	206.81	209.81	200.66	207.31	211.01	202.11	203.82	200.33	205.54	202.12	203.13	204.53	207.37	200.83	201.39	205.43	204.91	198.11	192.23	206.96	208.29	198.31	206.8	201.23	202.22	206.91	203.08	201.29	202.2	206.74	199.6	205.69	199.35	208.61	198.86	204.04	202.81	198.47
204.64	204.01	205.26	213.6	212.7	209.21	198.89	207.56	210.83	209.4	209.96	203.13	207.31	204.7	206.1	212.57	209.92	209.85	211.45	209.56	206.02	206.35	211.94	210.94	209.83	205.51	203.99	207.93	206.62	208.09	204.69	210.84	205.04	209.11	211.48	205.58	204.81	203.97	205.8	204.75	202.64	210.46	207.24	208.73	218.63	206.92	212.17	206.62	205.52	211.58
201.1	198.58	194.67	192.58	202.3	204.16	200	200.01	196.8	206.04	203.37	202.11	201.26	196.94	196.65	194.53	197.08	198.92	196.97	202.85	196.75	199.49	198.56	195.48	200.13	197.41	194.67	193.33	202.33	207.43	199.34	198.09	195.4	201.92	193.46	198.55	200.46	199.32	195.99	203.24	194.46	189.04	202.48	201.66	202.12	198.99	203.84	196.46	191.05	191.93
205.35	200.84	202.07	210.75	210.95	208.94	206.8	212.6	212.58	206.69	205.34	207.62	207.3	209.49	207.91	208.07	207.17	208.24	203	207.44	209.18	205.07	213.62	213.81	207.52	212.34	210.53	208.53	210.14	203.75	210.26	200.7	208.3	208.91	202.43	205.66	207.17	204.11	210.07	206.48	202.39	209.39	208.38	208.61	207.51	210.35	203.83	209.79	206.96	209.29
209.89	208.19	209.46	207.52	210.26	206.87	201.75	205.56	204.6	205.73	206.68	211.28	208.38	212.48	204.92	208.29	207.67	204.98	202.81	207.95	204.28	208.09	211.74	213.91	208.47	208.67	211.04	207.13	205.23	215.66	210.83	210.1	207.16	208.69	209.3	216.81	208.79	204.25	204.8	210.65	205.62	205.52	213.73	205.35	207.52	204.46	208	212.42	203.83	202.7
210.66	215.19	200.15	208.4	212.95	216.13	209.68	210.86	207.47	205.7	209.2	205.63	206.68	208.08	207.28	210.66	210.48	207.55	206.82	207.39	206.03	209.39	213.44	215.41	210.18	207.04	207.23	210.15	209.94	211.55	209.22	208.64	210.22	207.55	210.84	211.27	209.81	203.02	210.2	214.35	205.44	213.18	211.21	212.77	212.85	203.8	205.15	213.2	207.59	216.05
203.22	199.4	210.04	207.65	210.92	207.34	202.55	209.61	203.4	210.45	212.15	202.38	203.52	202.39	210.47	207.96	202.45	204.2	204.45	207.34	211.93	216.61	203.82	212.96	212.54	205.73	197.25	215.18	206.43	209.04	206.96	205.68	205.16	207.77	207	212.39	200.4	199.82	208.57	204.08	206.06	206.03	202.79	207.42	203.9	202.46	207.13	209.2	206.42	204.53
210.67	204.13	202.34	197.88	201.25	207.23	202.24	204.03	201.5	213.42	198.72	201.03	200.11	206.04	203.93	209.35	196.98	202.88	197.73	202.36	201.42	210.6	198.61	209.21	202.15	200.92	194.46	200.81	203.34	199.94	208.66	196.24	202.49	205.89	201.29	203.49	195.19	203.55	199.98	200.09	203.57	202.34	202.13	201.42	202.31	200.97	201.91	206.09	206.99	197.18
207.83	207.65	210.42	200.68	210.78	206.34	204	206.46	214.35	205.85	211.38	210.16	207.2	209.56	207.77	207.98	211.92	205.58	207.74	204.79	216.81	214.25	207.51	210.38	208.88	209.1	216.08	213.16	210.97	206.72	211.79	215.54	204.7	207.68	215.51	206.97	210.33	207.35	216.19	214.57	205.95	210.35	208.79	211	213.65	202.15	206.18	212.59	215.36	215.76
210.54	211.02	213.45	210.51	214.58	209.77	217.68	206.59	210.44	215.55	214.69	213.02	207.15	212.97	213.96	212.96	212.34	209.45	208.97	212.73	210.59	213.45	207.84	212.06	211.16	206.2	216.15	210.62	210.79	206.63	210.68	204.33	216.94	212.18	214.74	209.34	214.49	210.83	212.41	212.53	209.35	215.18	206.4	208.88	207.22	206.73	201.73	214.04	213.94	208.8
208.93	213.44	205.24	201.06	197.5	204.61	205.19	202.14	204.09	200.84	203.52	201.34	213.14	199.79	207.16	204.5	204.3	206.24	198.03	207.2	201.87	206.2	203.6	200.31	204.71	203.33	201.04	203.38	202.71	205.12	202.32	205.79	200.09	204.22	206	203.76	204.63	197.06	204.96	202.7	209.46	208.77	200.81	203.49	200.38	202.02	201.16	198.88	206.12	206.81
192.88	203.98	201.85	200.71	204.12	198.26	196.45	198.13	196.5	197.94	200.52	201.28	194.22	194.35	196.13	195.74	196.74	196.95	203.61	196.17	194.08	200.67	194.64	199.84	194.47	198.41	194.82	196.26	196.79	201.52	196.5	189.51	201.36	193.09	197.04	197.26	198.67	198.93	199.63	196.24	201.34	197.28	199.94	200.36	196.87	194	197.62	197.93	191.53	198.5
203.13	196.61	197.63	196.37	204.35	203.78	202.67	199.17	197.27	200.26	201.47	197.72	202.32	197.73	200.75	198.45	203.64	202.24	206.85	196.83	202.92	199.11	198.32	208.84	199.68	194.94	202.08	202.74	201.38	195.75	195.05	203.3	201.18	202.29	200.38	193.69	203.86	202.43	201.29	201.19	204.13	202.77	200.99	199.06	199.67	198.16	195.46	196.51	200.73	201.08
203.3	207.75	208.08	208.36	207.81	209.54	205.92	209.4	206.14	204.5	206.42	207.87	208.29	206.78	202.09	210.34	199.67	203.06	205.08	203.1	212.03	202.48	211.77	199.6	200.63	203.36	209.39	200.36	214.26	204.19	212.72	210.74	209.97	206.4	210.02	209.9	206.26	206.23	215.88	206.35	203.2	200.88	201.25	207.84	204.99	211.6	208.33	208.27	208.34	204.23
219.42	218.32	216.91	217.63	213.71	220.04	218.1	215.5	210.33	214.79	219.2	218.59	214.75	217.23	212.19	222.67	212.62	221.05	221.77	214.07	217.96	219.67	213.95	221.09	211.59	216.06	213.75	217.81	216.11	218.59	218.68	222.74	215.94	214.98	211.32	210.47	218.61	211.07	219.28	219.39	220.26	218.06	210.38	215.58	216.31	214.06	219.74	219.84	214.59	218.11
205.26	210.1	212.06	209.62	205.32	212.99	205.95	212.71	203.63	215.33	208.86	203.3	213.8	205.58	210.87	208.3	208.48	212.22	205.52	213.63	204.19	207.72	204.09	212.45	205.9	207.79	203.58	207.02	206.1	210.85	204.48	207.84	210.93	197.49	206.9	209.51	206.72	205.41	203.68	206.43	206.77	209.36	207.71	207.04	207.67	202.95	208.28	205.13	206.56	209.85
193.3	191.05	191.26	194.63	191.47	188.39	198.33	191.92	190.18	203.23	196.57	195.52	197.14	194.3	195.07	195.45	188.07	188.71	191.52	193.5	191.34	195.77	195.69	196.92	194.4	191.19	194.48	195.06	193.7	191.01	195.86	198.67	200.87	194.08	196.12	199.73	192.65	194.03	197.63	196.47	199.88	200.05	191.72	194.19	193.8	202.09	194.93	195.74	193.65	194.56
197.83	202.55	201.26	194.79	198.73	199.27	206.67	199.76	198.65	200.21	201.27	202.51	200.75	205.98	195.77	201.64	207.56	201.95	193.19	201.85	191.96	200.3	205.67	201.77	200.08	197.75	195.52	198.33	196.69	201.41	196.93	202.85	203.4	204.35	202.47	200.88	194.81	197.15	199.33	205.26	195.33	205.72	206.09	197.12	202.23	196.66	203.85	200.23	195.06	202.83
208.69	203.68	212.34	210.61	210.69	207.42	209.32	209.88	208.96	201.59	213.57	211.41	211.93	207.85	210.95	214.55	216.87	212.85	203.29	208.31	214.29	210.82	209.57	208.51	212.33	206.62	206.36	212.76	211.55	212.96	204.31	208.15	207.67	206.18	206.14	213.58	204.89	208.65	214.73	204.41	204.93	208.8	207.64	208.98	206.36	210.88	214.08	209.59	213.65	208.75
208.14	209.64	215.48	212.23	216.59	213.28	206.84	207.44	206.74	210.78	208.81	212.1	209.49	204.58	211.65	206.64	206.72	210.72	209.37	207.57	213.37	206.71	210.84	213.28	211.04	209.75	212.02	208.7	201.92	217.92	214.33	219.25	211.48	209.05	208.82	210.36	211.03	207.98	211.83	205.58	211.47	208.71	209.17	206.64	211.2	208.22	205.79	211.93	210.56	209.32
204.09	208.72	208.19	208.23	207.77	204.73	205.62	205.5	205.91	202.51	212.42	209.93	210.39	207.7	204.58	207.95	209.28	211.9	208.85	208.18	208.78	206.96	210.46	212.2	213.2	205.41	206	202.9	207.24	211.18	209.17	210.34	211.29	202.72	214.42	208.12	211.71	207.14	206.99	214.25	207.84	209.07	206.26	219.26	204.92	209.6	209.47	207.2	207.18	211.1
200.63	202.15	207.46	203.3	197.72	207.29	208.57	200.43	197.67	205.36	203.63	203.83	199.37	203.45	205.92	202.58	203.56	201.71	201.59	209.63	211.46	201.14	198.57	201.68	208.51	204.02	204.51	207.35	202.37	197.82	204.77	201.97	199.34	202.21	205.55	207.84	203.69	202.23	204.25	204.96	205.05	195.43	208.94	200.42	201.71	206.82	208.64	209.6	202.85	208.37
220.09	212.61	215.5	216.6	220.49	218.34	224.79	217.38	221.55	213.78	217.67	215.25	213.78	217.07	220.18	210.94	220.27	214.37	217.06	217.83	220.17	218.03	223.49	215.85	215.68	220.2	217.77	215.5	209.62	222.68	224.24	218.87	221.21	213.25	214.41	218.42	222.53	219.01	219.74	212.87	216.6	215.92	217.68	209.51	217.07	215.99	219.35	216.08	217.14	211.6
204.39	213.42	210.22	202.37	205.99	207.13	208.69	209.33	206.61	203.41	211.07	206.32	210.1	204.16	210.48	208.46	209.27	215.49	203.81	212.97	203.97	206.32	204.95	211.18	202.83	204.67	209.9	213.79	203.6	202.38	204.27	209.27	208.82	212.61	207.08	208.42	212.67	211.23	209.43	206.44	203.45	209.16	208.85	213.17	207.76	206.6	214.72	201.85	205.94	210.36
207.8	201.06	195.55	207.78	205.37	198.74	203.89	201.15	203.06	201.71	212.25	204.27	206.2	202.86	203.61	206.13	211.92	203.68	202.96	202.17	208.48	207.89	208.17	200.67	197.35	201.53	201.54	205	204.82	202.65	202.11	200.18	200.47	202.27	201.27	208.31	209.9	204.26	204.11	201.72	212.2	199.47	201.85	202.83	199.24	203.19	208.47	201.02	211.81	205.57
205.68	201.41	195.63	208.49	198.96	210.6	201.32	207.68	205.29	206.44	198.31	198	200.28	201.87	198.9	201.18	192.63	201.96	199.81	196.97	205.24	202.43	202.7	199.3	199.74	201.49	202.91	195.71	200.39	197.13	203.67	207.93	198.05	198.58	199.68	197.01	193.89	200.92	199.59	194.36	193.72	200.86	198.31	194.25	201.42	203.09	199.67	205.48	202.09	196.11
211.57	210.09	211.84	212.48	210.84	219.39	214.52	211.18	215.13	215.27	214.74	214.31	215.11	204.61	216.92	213.21	211.92	211.64	220.03	211.67	210.93	208.44	207.92	214.04	211.16	216.67	216.63	212.34	206.9	208.72	219.84	207.59	212.84	210.24	217.72	216.43	209.33	211.18	212.75	213.43	215.72	209.02	202.38	209.56	217.28	217.37	213.03	209.46	212.86	210.91
210.27	209.29	208.85	207.52	208.88	204.77	208.52	210.67	207.53	206.57	199.6	203.26	209.44	209.5	203.36	205.96	207.96	205.74	207.91	210.8	201.47	202.53	202.1	208.1	207.88	205.42	205.58	208.01	201.85	200.1	208.76	206.58	207.54	208.53	202.49	208.06	211.59	209.42	201.65	205.79	206.44	204.78	212.52	198.97	208.18	200.18	199.57	210.46	205.26	213.9
209.09	205.68	208.46	212.08	208.85	208.66	206.31	207.74	201.39	208.37	207.66	206.67	208.74	208.97	207.93	209.05	203.01	211.55	209.25	206.48	208.91	204.96	204.68	208.48	207.97	201.15	214.04	210.92	205.97	206.46	212.49	205.27	212.67	210.7	203.27	211.53	213.05	202.34	208.3	208.16	208.88	209.99	205.82	209.94	210.56	214.92	208.71	216.04	207.3	215.39
196.99	200.48	200.19	204.78	197.68	203.99	198.74	203.94	202.5	202.98	202.35	204.77	204.3	211.18	200.47	207.36	202.35	206.79	204.45	194.6	209.24	201.91	204.29	202.32	204.57	200.08	205	201.67	205.29	198.76	199.22	201.51	204.99	203.07	204.16	205.15	205.3	201.26	207.76	202.84	200.44	198.82	201.18	210.47	202.44	202.29	206.22	203.04	207.19	198.99
208.73	203.94	207.08	204.85	211.97	207.82	214.31	211.55	203.79	203.42	210.25	212.86	207.74	214.38	208.72	211.27	200.58	209.88	209.65	208.18	199.49	213.72	207.99	204.25	210.97	209.37	206.82	213.29	210.65	210.5	199.2	209.02	203.68	205.58	205.53	206.47	213.56	210.69	208.43	211.66	212.31	215.33	213	210.28	201.6	214.54	211.07	205.8	202.37	202.58
204.6	208.79	211.13	208.93	212.29	214.73	203.44	211.58	206.29	207.51	209.83	210.33	209.19	209.91	210.63	212.27	204.86	207.28	210.64	210.03	212.21	204.59	210.49	211.78	208.12	205.94	210.8	205.01	215.45	207.53	215.92	212.87	206.58	214.81	205.93	210.51	210.74	207.47	210.28	215.8	210.79	212.16	210.46	213.31	202	208.63	200.42	212.47	204.66	214.04
213.98	212.9	215.82	207.84	211.16	209.66	213.16	205.4	202.96	210.17	202.14	205.54	213.87	205.55	205.94	206.53	206.76	213.3	211.35	207.75	204.55	209.37	215.53	214.44	209.21	208.31	205.6	204.98	204.4	214.14	202.5	206.18	209.81	211.79	201	208.36	205.23	214.9	201.31	206.72	209.67	203.86	204.55	203.05	214.22	205.16	210.08	210.86	208.54	208.24
203.38	199.49	202.07	202.83	193.55	197.95	202.48	204.11	199.03	201.42	201.68	198.27	199.33	198.4	201.77	200.19	201.9	202.22	196.6	203.09	196.42	207.32	199.95	204.52	202.54	203.41	196.82	193.6	202.84	197.44	199.55	206.87	200.82	203.24	202.07	203.22	201.18	203.54	198.49	194.73	208.65	200.5	200.43	206.13	199.26	200.12	199.82	203.11	194.69	202.66
203.88	204.04	203.77	203.4	193.82	197.6	203.09	198.41	202.97	202.53	196.62	200.38	199.77	201.19	196.71	197.93	202.34	201.85	198.27	196.46	207.25	202.99	200.16	201.02	194.68	192.76	203.65	197.28	196.84	200.28	195.98	196.73	200.37	207.91	197.36	202.14	200.81	202.36	198.96	199.42	201.49	191.51	205.54	199.25	197.72	198.54	199.77	201.19	195.49	198.01
207.15	209.87	205.9	204.13	203.1	207.37	208.67	200.85	197.87	206.16	206.37	208.11	208.56	207.31	209.56	203.93	204.79	207.86	207.31	207.77	206.28	206.6	203.56	205.98	206.94	205.37	204.47	207.99	209.36	206.33	209.18	211.33	210.21	203.64	202.62	210.04	202.85	212.32	206.84	208.13	199.49	210.85	211.92	210.13	201.46	205.59	204.38	208.37	212.44	203.12
203.33	208.71	215.6	212.5	209.24	214.04	209.68	210.48	206.61	206.24	203.63	205.6	212.79	210.37	212.12	208.41	200.48	215.71	209.16	204.29	211.52	211.76	206.28	210.3	211	214.73	201.25	217.3	209.34	207.44	209.18	210.1	211.92	209.15	211.05	211.44	205.36	203.37	208.49	209.22	210.06	202.52	211.19	204.51	204.93	211.62	208.88	211.09	208.78	211.14
200.92	204.73	201.97	207.33	210.43	205.31	211.46	206.66	209.24	210.21	202.14	206.54	206.08	203.86	207.13	212.19	209.62	206.19	208.61	205.83	204.53	201.34	204.5	203.77	202.48	206.8	201.78	205.53	206.01	209.45	210.2	207.52	210	212.78	201.62	208.1	208.9	212.75	209.45	207.35	205.67	211.47	207.05	199.02	200.84	207.73	206.76	208.16	200.18	201.99
212.84	216.48	214.1	208.25	213.34	220.46	209.28	211.82	204.7	218	211.39	206.12	215.96	204.37	215.6	209.06	206.24	214.05	209.9	214.38	210.25	215.51	213.78	210.09	210.57	210.86	221.96	210.19	213.16	214.05	212.35	209.24	215.13	213.7	217.04	219.05	214.47	211.78	208.93	218.47	211.86	215.03	215.21	213.98	212.56	211.82	218.08	213.9	211.2	213.3
204.6	208.34	209.19	209.69	208.17	212.33	209.23	206.42	211.79	206.86	212.57	206.6	211.69	210.17	209.47	209.08	209.92	211.01	207.52	207.43	211.07	209.07	210.12	210.22	201.9	202.52	203.82	205.68	209.94	212.74	201.06	212.92	211.86	209.63	202.37	213.96	204.35	205.13	211.95	203.66	207.16	210.99	210.95	209.64	210.1	207.66	205.29	212.64	210	212.12
207.94	208.02	208.53	211.08	209.97	204.51	208.78	210.84	208.7	209.91	205.43	204.33	212.23	206.62	202.01	211.99	202.92	205.04	210.69	201.13	204.76	206.25	203.76	206.62	202.92	208.11	210.36	206.79	200.6	200.52	206.45	208.36	209.04	206.02	211.05	206.52	208.72	205.74	208.09	206.88	207.8	205.31	206.14	209.97	204.5	202.89	205.74	204.17	206.91	203.55
208.92	203.06	203.58	206.81	199.94	202.69	201.7	203.03	200.45	207.04	206.75	204.71	207.68	201.59	206.32	208.09	206.26	201.77	205.1	202.13	204.26	206.49	206.03	206.92	211.45	198.37	201.96	202.22	203.74	206	204.44	203.49	201.8	202.94	205.02	203.33	206.91	209.76	203.92	209.02	208.48	200.11	200.49	200.32	201.15	203.17	208.66	202.8	206.75	197.76
207.36	204.89	202.14	213.09	202.57	210.46	207.44	208.86	208.85	214.84	205.87	203.56	204.09	206.19	204.06	207.15	206.34	210.72	210.29	208.95	205.57	210.28	206.36	207.93	208.01	213.13	211.13	212.54	214.4	213.92	208.92	208.54	207.47	205.15	208.34	206.69	209.23	211.25	216.79	212.51	203.99	209.71	206.54	205.24	205.93	213.36	206.06	212.87	209.32	206.5
210.96	216.54	205.11	206.57	208.47	210.69	205.58	206.57	207.93	208.22	200.53	209.33	210.97	206.72	211.22	205.17	214.06	204.7	207.7	207.63	205.03	212.75	214.48	204.28	215.12	202.61	210.14	204.33	208.45	208.79	214.73	208.23	212.01	214.84	213.25	215.13	209.26	212.32	207.36	211.31	210.13	206.93	208.93	204.14	204.28	213.5	206.37	211.83	207.14	209.91
208.28	210.37	211.46	205.17	208.84	209.64	212.28	211.42	214.09	211.46	212.88	213.19	209.08	201.88	207.04	204.64	206.26	206.37	209.61	207.29	203.66	210.72	211.13	212.56	205.49	210.62	209.43	207.22	206.93	206.46	209.75	204.79	203.13	207.41	207.35	211.1	207	211.64	203.88	209.48	207.83	210.88	204.95	203.3	204.96	207.88	209.74	207.29	211.19	206.54
205.4	204.63	199.04	204.12	200.64	195.74	194.26	194.1	203.98	204.87	199.13	206.98	200.06	202.14	199.62	206.15	202.93	201.04	193.34	197.53	205.98	205.45	204.08	199.15	202.09	205.32	202.09	196.93	203.01	200.8	197.7	200.7	199.94	195.78	202.8	199.06	199.59	204.33	198.81	194.88	202.19	202.29	203.69	202.05	203.92	194.38	200.06	202.59	200.91	196.73
206.54	209.31	211.13	210.97	209.38	210.89	203.23	207.19	207.08	202.39	203.27	212.02	205.14	210.25	209.64	208.58	212.25	205.97	210.98	211.81	208.13	210.43	208.69	208.56	202.88	207.59	204.77	207.15	210.99	203.51	210.34	210.69	215.64	208.47	216.91	199.44	218.3	211.36	207.7	215.61	209.27	204.88	207.7	212.26	207.22	211.21	205.26	209.11	210.7	209.57
206.41	210.16	208.44	211.6	213.69	209.16	209.91	208.33	217.26	208.73	206.99	205.34	204.77	203.75	212.05	212.69	212.02	208.55	203.14	207.05	209.69	211.95	214.77	206.93	213.76	208.47	211.61	209.72	207.22	208.61	206.44	206.91	202.19	211.29	212.49	208.9	208.25	212.25	207.14	205.44	216.3	213.28	211.97	209.18	206.2	205.52	205.62	209.56	207.58	207.16
216.07	218.08	218.25	214.7	216.47	216.42	218.98	215.94	219.09	215.55	219.77	214.75	209.79	219.99	212.47	215.43	213.14	214.43	223.94	213.51	215.99	214.44	217.79	218.65	220.21	214.2	215.31	220.67	215.49	218.51	218.98	215.6	212.14	211.52	218.5	213.26	218.53	224.24	216.42	215.58	218.13	213.49	217.87	220.53	216.28	216.19	212.07	214.4	218.3	214.56
198.47	212.36	203.12	199.44	205.67	204.24	210.53	205.06	209.36	200.26	200.15	203.2	201.85	201.48	203.31	206.6	201.68	208.68	205.76	199.29	207.79	201.62	201.71	212.18	199.43	206.68	206.35	206.47	202.59	210.01	204.64	200.4	205.09	197.17	204.04	210.63	201.61	203.58	199.88	205.86	204.69	201.98	204.47	208.78	202.45	206.83	197.27	204.49	202.14	202.33
205.44	198.47	203.55	198.01	199.69	199.11	198.15	200.94	200.04	202.63	201.7	205.8	203.2	200.96	195.99	200.27	200.3	198.22	208.26	205.44	203.67	205.19	201.8	203.44	202.26	201.69	201.65	197.56	203.54	203.18	199.42	207.95	204.1	205.39	197.95	203.12	207.93	208.47	203.56	202.55	199.69	204.19	198.33	203.39	210.93	199.67	200.22	205.65	206.45	206.36
205.98	210.75	208.52	206.57	212.86	211.49	206.25	209.42	211.91	203.39	213.31	207.09	211.36	212.6	207.65	206.64	209.99	210.34	206.43	204.44	212.19	214.83	201.04	205.82	211.25	213.36	205.25	208.06	211.52	203.9	204.86	209.8	203.7	211.1	205.04	208.72	208.68	208.06	207.28	206.45	212.34	216.46	203.98	203.07	214.75	211.06	210.46	213.36	207.74	208.24
205.2	202.15	209.31	213.06	210.84	201.49	207.55	206.8	206.21	216.61	213.33	206.19	209.5	204.29	212.33	207.03	218.27	215.84	213.16	205.95	208.31	207.5	208.1	206.91	209.24	204.94	211.27	205.97	207.26	207.86	207.32	214.7	202.17	207.85	201.86	212.72	207.71	207.28	206.34	203.14	206.47	208.72	209.92	206.13	204.91	211.17	210.53	214.3	206.55	208.32
200.07	196.63	199.65	199.91	194.95	201.65	200	197.71	200.21	204.24	203.53	203.17	206.39	200.64	200.31	198.79	197.32	207.83	203.82	201.3	199.42	196.92	205.93	197.95	199.83	195.4	204.69	198.78	196.59	197.68	200.46	203.56	197.36	203.69	204.7	201.12	203.66	198.3	204.73	201.63	203.07	201.98	200.88	203.31	193.45	202.32	201.55	202.82	201.36	199.47
197.43	194.33	198.82	197.13	191.1	196.71	190.87	192.65	196.22	193.98	193.41	194.53	195.65	191.25	189.73	194.31	193.66	192.06	193.5	195.89	194.04	193.6	196.94	193.27	199.75	195.6	195.42	198.03	194.68	197.71	188.62	193.54	185.14	189.88	195.41	192.07	193.95	195.17	198.01	190.79	192.92	191.58	202.93	197.83	201.25	193.47	192.21	196.69	198.53	190.99
198.09	200.37	202.2	200.24	202.89	202.8	199.42	198.59	203.25	200.46	204.29	208.34	203.43	200.02	196.75	209.39	206.16	203.29	199.16	201.15	203.32	199.53	199.04	196.48	202.12	195.27	201.88	204.13	195.15	198.29	211.8	199.82	198.4	202.02	199.67	200.64	198.22	197.12	198.87	199.07	200.62	197.5	205.76	210.26	198.07	201.81	197.13	199.34	201.1	198.71
215.74	210.94	214.14	216.52	212.69	220.72	205.33	216.49	213.73	209.97	214.76	214.26	215.2	207.07	211.19	204.54	210.52	215.82	212.2	204.58	214.36	210.39	214.45	210.29	215.5	208.41	214.28	212.86	209.83	209.04	209.38	214.8	217.1	207.91	211	209.88	213.72	212.71	206.97	217.4	204.85	210.28	207.95	221.57	212.37	208.9	215.27	216.39	211.88	204.79
195.2	200.55	203.59	201.96	200.79	199.33	199.65	203.4	203.81	201.37	199.9	203.29	195.51	200.51	200.01	198.83	196.47	198.54	194.6	194.48	201.48	211.59	193.56	201.37	191.93	199.9	206.58	197.52	197.82	194.98	199.14	202.9	201.24	194.2	199.22	204.7	190.63	203.72	203.53	195.27	196.42	198.92	209.51	203.1	204.19	195.33	195.83	204.4	198.9	202.17
204.05	208.22	209.64	205.43	201.15	204.88	201.5	203.73	203.01	201.19	207.62	200.25	207.46	207.7	201.59	209.49	203.22	204.73	206.17	210.6	197.52	200.46	207.51	200.83	207.32	205.37	200.59	203.16	203.18	208.89	202.36	209.83	206.78	209.6	204.97	202.93	204.39	205.66	202.31	205.37	204.74	205.19	201.69	212.06	204.81	203.41	203.81	209.64	207.25	203.15
199.13	199.08	199.54	199.16	197.22	206.35	207.69	198.67	201.56	196.42	197.22	195.69	200.02	194.11	207.44	205.82	199.66	205.52	201.57	195.59	200.52	198.08	202.58	201.98	197.27	204.47	202.26	188.35	198.51	203.11	199.56	197.15	197.85	203.06	192.9	201.2	202.22	194.28	201.3	203.87	202.18	202.51	202.89	201.8	200.02	199.69	200.37	197.17	200.06	202.92
211.65	218.42	208.86	213.37	215.29	216.47	204.55	213.85	218.47	215.42	212.15	217.83	207.71	213.1	218.33	212.38	215.42	212.43	212.78	212.17	210.29	211.56	206.95	214.16	213.1	210.38	200.8	215.33	210.48	210.69	216.64	215.59	208.63	207.27	213.56	214.96	209.94	216.73	214.6	210.62	215.87	213.39	213.17	208.25	211.66	205.75	214.19	214.53	216.09	213.56
202.82	210.83	208.63	211.63	206.04	203.54	211.96	209.68	207.04	205.36	210.58	206.67	210.63	208.39	210.6	211.54	206.55	202.69	210.19	214.01	204.07	207.85	205.37	213.59	209.17	212.26	206.87	206.19	203.45	209.97	205.9	205.85	204.43	207	214.27	203.81	211.3	208.56	209.08	204.89	213.82	209.43	203.88	212.43	205.27	205.97	206.52	207.28	209.63	201.44
212.4	211.2	200.68	208.83	207.26	215.7	213.2	211.4	211.23	212.45	200.45	207.81	207.06	212.09	206.09	206.48	206.09	206.78	207.29	207.84	206.94	213.18	210.99	207.66	207.6	203.34	206.28	211.82	201.85	206.86	207.7	206.79	210.93	210.2	208.76	215.94	211.05	208.96	204.39	209.42	208.14	212.52	209.44	206.77	210.76	204.83	208.82	213.32	201.77	206.22
203.21	200.5	201.93	198.59	198.62	199.23	202.34	201.7	200.38	201.55	205.38	199.65	202.94	204.76	198.41	199.85	198.65	201.22	197.75	194.38	201.38	199.52	201.15	201.12	205.93	201.96	200.73	201.14	199.82	200.06	196.58	194.91	205.39	203.34	203.99	202.24	201.93	198.73	194.28	197.34	197.45	199.5	205.53	205.05	203.81	193.93	210.86	202.15	201.18	202.41
208.77	205.04	209.08	204.96	205.51	210.64	208.41	202.79	215.04	206.08	207.17	205.58	201.08	209.46	206.67	217.08	207.1	203.33	210.4	211.14	207.87	211.38	208.91	209.82	205.2	209.71	206.2	207.81	209.89	202.29	206.68	210.77	210.21	208.43	210.54	214.23	213.95	214.12	207.61	210.05	207.53	208.92	211.28	206.64	209.86	209.15	206.7	210.02	211.12	208.77
193.59	196.75	195.78	200.76	202.12	194.1	203.85	206.38	204.1	200.53	202.14	201.64	208.88	196.45	202.77	198.97	204.55	203.19	200.72	201.37	198.55	201.35	203.75	199.52	198.99	207.22	202.93	201.02	207.48	201.89	199.86	199.85	199.41	199.77	202.74	198.84	200.13	205.37	202.28	199.79	203.91	202.5	200.61	202.71	204.75	200.35	202.25	201.44	197.53	208.17
198.83	203.71	204.3	204.54	207.8	203.84	205.94	206.13	208.02	204.9	201.75	207.67	192.76	201.4	201.56	203.59	207.25	201.54	206.6	200.25	203.54	203.51	204.05	200.93	205.31	197.69	202.66	198.08	201.61	200.97	201.9	198.19	203.68	201.48	207.48	200.46	198.06	201.54	205.23	203.69	205.04	203.07	200.02	205.15	202.4	201.19	198.17	197.39	198.07	206.23
206.91	206.64	209.5	208.28	203.4	202.17	198.49	203.02	201.25	203.71	195.27	206.41	199.16	202.52	202.3	205.95	198.13	211.61	204.58	205.89	200.97	205.35	200.78	208.07	203.64	205.41	201.06	200.2	207.2	205.33	203.38	201.05	203.67	205.42	200.74	200.93	200.31	203.05	201.41	199.87	200.25	200.07	198.35	198.63	202.57	208.73	205.62	204.56	206.53	200.85
204.18	211.14	206.76	211.33	204.11	207.04	211.22	209.48	207.35	204.49	211.11	205.62	209.64	208.25	205.93	210.61	214.4	212.45	210.32	209.02	208.28	203.1	203.72	208.3	205.73	207.99	214.97	204.72	205.58	210.93	207.28	208.68	207.36	210.41	200.88	208.11	209.82	207.87	210.39	213.97	210.74	208.01	204.15	211.49	209.59	211.76	208.74	210.26	207.68	201.04
205.69	203.91	206.49	213.77	216.19	214.9	206.81	208.69	212.67	205.86	210.63	205.88	208.37	205.28	205.65	210.06	211.66	212.88	212.75	203.92	211.67	209.46	212.31	204.62	208.25	204.16	205.18	208.83	210.4	217.33	205.59	204.69	208.76	209.54	209.94	206.7	207.99	215.22	209.1	207.31	203.14	208.08	208.24	206.75	211.25	208.86	211.9	205.64	213.76	206.56
208.35	204.52	210.19	210.53	210.38	209.28	207.91	213.35	210.47	207.57	206.03	205.25	204.57	210.37	207.31	213.35	208.76	211.08	211.32	208.2	204.08	213.95	210.58	208.98	214.01	203.8	206.35	209.44	212.92	207.97	211.32	207.58	207.71	208.16	207.92	210.05	208.48	205.05	210.66	212.53	211.92	204.84	203.41	211.5	212.39	211.29	213.31	210.95	208.93	203.01
202.95	195.06	197.77	197.94	200.03	196.3	196.24	189.74	197.23	198.52	198.96	194.9	202.17	199.13	199.21	200.25	196.57	199.22	199.13	203.42	197.18	197.2	196.05	193.42	195.56	203.63	197.88	198.62	197.26	196.88	198.33	193.48	196.17	195.85	194.6	193.95	199.3	196.21	195.08	197.15	200.61	196.01	197.61	203.04	201.58	196.78	199.23	198.21	196.04	198.19
204.51	207.17	208.47	216.89	208.04	207.85	216.99	203.73	213.82	213.13	208.78	209.11	213.48	207.92	208.68	214.95	208.98	214.39	204.43	209.98	206.67	208.65	214.04	205.18	213.33	212.13	206.17	213.77	203.38	204.45	217.05	215.15	203.08	214.2	207.73	211.79	207.34	208.79	202.72	208.35	214.99	209.51	205.19	207.36	209.58	212.33	209.43	203.24	213.96	205.76
217.15	221.3	207.2	209.21	214.73	209.49	208.29	206.71	204.69	215.32	208.58	209.5	219.62	214	221.59	212.83	213.22	206.29	216.19	210.08	207.6	217.71	216.43	209.28	209.87	217.52	213.4	214.09	211.9	207.67	214.76	209.4	209.07	208.56	215.71	215.65	215.11	214.17	211.85	211.61	215.63	216.23	211.83	212.17	207.34	205.2	214.42	212.03	208.52	210.54
204.38	209.35	200.63	205.47	204.32	206.15	210.86	207.19	198.46	207.62	208.75	204.72	211.37	206.38	199.61	212.08	209.52	207.06	205.04	201.91	203.15	207.91	212.42	209.35	204.83	209.25	208.08	207.79	205.75	202.93	210	208.39	208.76	209.16	209.14	211.71	204.67	199.95	202.11	207.67	205.47	200.55	208.71	205.69	207.03	202.07	203.34	212.87	204.4	208.43
206.65	206.02	210.54	211.12	210.83	205.07	204.51	205.57	200.79	207.31	209	207.61	213.02	202.46	207.92	206.88	203.88	205.12	198.34	204.18	211.13	202.94	207.47	205.81	202.8	205.15	202.59	200.16	207.18	209.54	209.68	203.87	206.04	204.5	208.17	209.41	205.25	211.13	204.61	205.92	209.62	202.27	207.61	206.06	206.43	210.12	206.57	207.36	201.86	206.18
207.43	209.63	210.58	205.09	216.16	204.18	210.9	210.67	208.63	209.21	208.98	199.17	207.92	209.57	203.91	212.01	209.64	204.42	204.28	210.11	206.04	209.94	209.61	205.98	208.65	203.58	212.04	205.22	205.23	209.28	207.43	211.69	214.22	205.63	215.27	207.67	205.55	206.49	209.48	211.22	210.75	207.48	211.45	205.41	206.65	203.73	210.37	208.96	206.64	208.6
205.66	207.7	202.66	200.51	204.06	204.49	199.77	202.98	203.52	199.77	202.66	205.35	196.69	201.37	208.06	197.86	205.53	201.35	203.91	205.75	202.53	207.54	206.46	206.18	199.99	202.39	200.95	201.56	199.48	202.86	203.45	195.89	206.11	205.78	200.97	202.21	199.72	201.9	203.06	203.08	201.15	202.21	199.37	201.03	192.62	201.62	202.04	205.09	201.04	197.37
203.63	197.11	195.3	200.57	202.94	199.22	196.12	204.32	202.01	208.35	199.31	198.2	199.88	198.01	197.12	203.07	196.21	198.8	197.58	198.65	200.38	201.42	199.7	200.33	207.53	194.62	202.97	201.5	199.41	197.28	201.47	199.9	200.47	200.27	199.43	208.51	197.6	200.14	193.62	199.92	208.95	200.34	203.85	202.39	206.56	198.51	195.47	198.71	200.39	198.5
204.91	201.98	208.66	212.66	203.42	203.27	203.28	202.93	204.92	205.6	203.06	204.37	201.64	197.04	202.5	210.82	201.05	209.01	211.85	200.69	204.21	195.96	202.83	202.83	202.86	204.07	201.26	198.14	201.14	196.91	205.89	203.87	196.72	197.63	205.21	206.38	204.53	202.88	201.2	205.93	204.68	203.4	200.19	205.28	210.08	209.96	209.01	200.07	202.64	205.14
202.37	210.1	206.75	208.57	212.08	209.69	203.18	209.83	202.94	211.32	204.98	206.47	208.04	204.06	205.46	205.94	213.14	204.08	208.07	202.97	203.76	204.45	202.35	207.98	209.72	205.78	206.1	207.63	203.84	207.4	203.67	207.14	206.38	205.36	205.82	201.11	211.36	203.56	205.23	209.75	214.47	208.7	205.73	205.04	211.66	200.01	212.51	208.22	206.24	208.13
195.88	200.3	197.28	197.85	194.36	197.99	196.95	198.58	196.82	204.57	198.47	198.61	195	195.47	201.8	196.18	195.61	194.38	197.96	196.24	197.19	205.93	201.15	194.42	193.6	201.98	194.87	203.45	199.35	196.86	197.77	197.36	200.35	204.04	201.47	199.92	202.46	195.74	192.79	196.04	199.43	198.71	202.86	198.53	200.99	200.54	196.96	202.03	197.84	194.17
210.13	201.82	204.24	203.5	201.98	205.68	198.72	202	200.43	198.87	199.5	206.3	203.6	205.15	201.41	208.76	195.77	200.39	210.2	202.8	202.83	201.64	205.35	201.17	203.92	200.39	202.23	197.74	200.3	198.55	202.69	200.04	204.07	204.83	200.19	205.22	204.37	198.48	201.19	200.89	205.07	208.24	197.4	204.83	200.61	203.87	202.28	204.66	198.66	209.13
216.08	214.82	208.75	206.7	212.58	212.61	209.46	213.15	209.92	212.37	208.51	206.76	213.01	216.63	219.07	215.06	213.62	218.08	213.21	218.03	216.25	211.78	213.43	212.87	209.48	211.41	218.34	208.03	221.5	218.32	217.92	215.46	215.26	208.76	209.93	214.39	214.96	213.01	211.7	209.51	219.03	215.52	216.66	213.69	216.73	218.74	214.03	221.66	214.27	218.23
215.65	214.99	211.2	214.24	209.96	218.98	210.88	209.65	210.86	214.42	210.18	210.19	211.36	215.4	214.79	208.26	211.25	210.92	211.55	214.98	212.29	216.55	210.56	206.64	215.3	216.53	213.2	206.29	212.16	205.65	209.41	213.88	213.12	212.66	211.17	210.08	211.33	212.7	209.95	218.21	213	209.73	214.65	213.38	208.12	209.1	214.44	205.28	213.74	212.13
218.42	213.77	206.58	211.96	212.45	199.77	204.45	209.43	216.13	207.52	211.8	210.28	203.89	203.81	205.52	205.11	206.98	209.06	209.29	204.49	205.18	207.53	208.03	206.81	215.92	204.96	211.36	213.35	208.31	209.24	209.53	205.57	210.65	213.35	208.5	215.91	209.97	207.61	203.47	204.61	208.01	209.85	204.79	207.26	209.23	202.68	207.42	205.28	211.05	210.54
205.6	205.46	201.27	196.45	199.41	206.89	199.52	203.32	201.9	196.95	202.49	202.62	205.49	204.67	202.57	212.32	204.67	200.23	198.67	201.62	202.44	197.84	203.86	204.58	203.27	202.59	195.78	202.53	203.55	204.18	206.63	203.43	204.03	205.21	202.92	203.59	201.43	204.89	205.55	202.74	197.01	207.18	202.06	207.49	199.59	198.48	197.87	202.94	198.27	207.53
199.56	200.74	206.65	207.34	201.14	204.76	199.06	197.45	200.58	201.21	200.85	202.51	207.47	201.7	207	201.34	210.72	203.07	202.17	198.83	206.47	200.95	205.13	202.36	198.56	203.45	197.66	205.19	204	204.94	205.38	205.59	206.76	203.13	202.63	203.51	200.2	204.55	209.02	202.05	204.55	200.44	200.1	204.15	204.67	201.02	202.58	203.61	201.94	202.99
217.27	219.15	223.69	223.39	214.69	211.25	213.32	220.38	219.84	221.19	211.65	212.55	215.52	216.56	217.06	218.93	216.47	214.5	221.41	219.88	206.66	221.88	218.21	217.42	215.94	221.44	219.23	218.12	225.87	219.38	223.16	215.33	220.7	215.58	214.18	221.99	220.68	219.41	218.07	218.78	216.3	217.83	222.01	221.79	219.29	221.22	220.62	227.07	217.84	218.12
207.6	210.88	210.45	215.67	213.98	206.83	214.76	220.11	208.52	206.4	207.55	217.73	209.08	206.86	217.1	213.71	210.71	211.19	212.89	212.52	207.27	214.42	213.59	208.46	212.16	214.17	206.97	210.47	217.97	213.91	205.52	215.79	212.92	214.27	208.9	211.82	215.33	213.12	209.92	211.58	210.28	211.11	209.88	212.67	213.41	207.57	214.23	214.63	215.74	211.9
213.1	223.95	217.41	213.36	212.33	224.41	221.33	220.42	222.18	213.08	227.39	214.41	215.72	218.81	218.79	215.04	213.69	218.17	215.01	216.57	221.48	220.41	220.31	221.8	212.92	220.52	222.08	211.88	222.31	213.25	212.57	216.13	220.84	214.25	222.5	222.22	219.62	219.2	219.78	217.56	213.57	219.02	215.79	216.38	217.05	220.38	213.79	214.96	219.75	215.33
212	212.83	214.82	208.81	207.97	209.22	207.68	207.26	215.26	209.29	203.88	208.58	206.99	211.43	208.75	210.06	215.6	203.87	211.07	211.6	213.72	208.5	207.11	210.51	206.87	212.2	209.12	206.85	210	209.69	206.35	206.77	212.94	214.8	206.29	206.11	204.84	208.26	210.01	210.16	207.19	205.52	212.25	208.87	209.92	210.42	214.05	213.09	209.01	210.07
213.19	214.68	202.05	208.89	206.16	209.84	215.59	206.45	216.03	219.32	213.07	212.83	206.47	206.94	208.99	208.08	212.06	213.76	208.23	205.9	203.05	216.13	207.89	209.63	209.43	212.05	214.95	204.71	212.8	210.03	213.67	207.15	213.39	209.99	210.35	207.91	207.39	203.86	205.09	200.78	207.55	209.13	207.67	210.1	208.97	207.51	213.63	206.87	208.2	209.64
192.31	201.89	189.39	195.33	195.24	194.14	194.47	192.54	193.73	194.72	190.67	199.34	192.81	191.52	195.93	194.71	190.47	194.96	194.93	194.91	197.48	191.12	198.53	196.81	192.75	190.99	200.64	195.41	186.92	189.56	196.64	198.67	187.08	200.72	195.66	190.63	196.86	192.05	195.63	198.38	193.45	190.45	196.41	191.37	190.37	190.56	192.4	196.58	190.01	194
215.82	213.63	211.77	214.25	211.51	209.23	211.2	214.27	212.27	219.86	215.29	213.23	214.47	213.9	217.05	212.09	211.99	207.09	209.26	213.63	213.27	212.97	211.59	217.15	209.53	214.35	211.43	211.08	214.18	214.38	215.21	216.12	215.39	215.54	210.65	211.54	208.99	213.58	214.41	215.16	211.48	206.56	218.48	212.47	217.23	214.39	209.1	209.41	218.33	214.94
200.98	202.87	198.01	201.36	199.6	197.11	193.15	200.19	199.16	196.06	203.77	212.56	201.36	199.16	202.15	197.62	198.22	198.3	202.09	197.64	200.46	196.16	197.92	199.52	200.54	206.24	201.44	201.92	194.93	203.49	198.51	195.64	199.69	196.01	204.78	203.1	200.13	195.62	199.73	199.88	197.12	207.27	204.94	201.08	198.7	200.76	207.37	196.44	194.15	201.96
203.11	203.38	203.66	199.24	208.93	200.83	198.78	200.18	206.31	198.25	208.09	202.28	204.36	200.41	200.56	210.09	206.38	204.49	204.08	198.73	205.21	199.45	201.64	199.74	204.93	207	207.06	209.59	203.35	204.78	209.44	202.39	203.65	205.9	204.75	198.63	204.4	208.08	200.35	200.48	206.5	196.09	207.19	208.48	207.1	198.5	195.99	203.26	206.95	205.55
204.48	212.09	205.94	215.84	210.4	209.02	212.68	206.1	212.74	212.88	218.47	210.57	207.3	211.25	215.34	209.86	208.71	211.09	209.95	208.72	212.85	211.31	214.03	208.86	207.08	208.21	208.29	208.42	205.88	210.82	216.11	208.64	206.98	212.66	217.07	210.54	208.94	208.35	209.73	213.26	205.58	211.16	211.41	214.58	206.85	212.02	213.99	214.14	214.35	208.78
207.36	217.68	210.91	215.52	211.94	215.37	207.76	215.81	211.38	218.01	209.93	211.12	224.04	218.15	221.48	212.94	211.46	209.6	214.01	208.53	217.48	214.97	214.2	208.74	214.95	208.74	215.87	209.99	211.96	216.07	215.65	216.79	208.85	215.51	210.76	211.48	214.75	214.62	218.84	215.09	212.32	217.46	205.95	214.58	216.85	214.85	218.62	212.1	214.92	221.86
205.41	207.17	209.39	205.76	219.24	216.53	208.46	207.03	208.25	204.9	210.23	200	204.18	206.88	208.58	208.7	205.14	208.81	206.59	203.9	207.92	208.44	206.9	204.68	205.32	208.72	210.61	209.25	208.78	210.76	209.38	210.88	205.89	207.53	215.52	207.24	208.87	206.71	208.46	209.68	208.36	205.95	211.04	211.25	208.14	212.64	211.02	206.16	204.31	203.75
200.24	210.15	203.28	212.02	212.39	206.09	205.87	208.3	206.89	205.78	217.78	202.99	211.93	210.77	214.53	207.96	199.02	210.87	208.59	205.2	207.15	204.71	205.96	205.59	202.25	204.76	210.48	212.62	210.99	205.99	204.9	210.46	204.31	209.13	209.44	207.55	207.58	211.35	207.98	205.3	209.13	209.75	205.2	203.8	205.85	212.18	210.84	204.75	209.18	210.08
208.69	204.01	211.37	208.7	209.81	203.38	207.11	216.27	208.44	207.22	204.26	206.46	210.36	206.78	206.59	209.33	207.95	214.89	209.95	204.98	208.39	210.88	206.3	204.87	211.42	210.97	209.83	202.75	218.03	209.41	209.57	206.91	205.53	206.82	208.31	209.82	209.26	208.76	203.45	204.58	207.63	213.07	206.36	211.68	207.06	209.36	211.14	201.7	209.49	207.09
207.14	209.69	209.84	208.44	207.92	207.21	207.78	203.03	206.69	207.54	209.06	208.49	215.1	213.51	208.7	211.01	210.02	209.53	210.69	209	202.34	209.7	211.63	201.51	207.02	212.29	204.44	202.79	207.49	207.44	205.01	206.44	207.04	211.23	211.5	204.1	210.37	202.92	213.41	212.28	206.09	206.77	206.04	210.7	213.42	206.76	209.28	207.54	205.44	205.5
209.79	211.48	215.3	210.18	212.67	208.77	216	208.34	208.5	215.09	214.83	212.44	212.86	204.7	215.42	212.77	219.29	212.81	207.04	213.85	217.7	218.54	202.63	216.91	214.31	205.59	207.57	210.96	214.26	212.39	215.46	212.4	214.44	210.69	208.21	215.93	214.63	209.98	215.34	209.42	215.04	210.13	215.41	212.67	212.87	214.77	211.62	208.52	217.08	211.63
203.08	215.7	208.28	209.58	206.88	205.25	208.6	207.92	208.16	209.95	209.81	205.59	205.34	205.08	205.44	210.61	200.98	209.5	202.49	210.15	207.26	207.2	206.89	209.93	207.82	210.84	211.81	208.52	203.93	204.44	204.91	207.96	217.16	204.18	212.69	201.92	210.18	204.87	207.57	206.51	204.46	202.48	210.2	203.36	207.56	214.31	203.44	207.69	210.68	212.83
210.32	209.03	219.97	213.17	210.15	213.56	208.07	215.59	209.34	211.74	214.89	212.67	211.49	214.87	218.81	213.78	214.48	204.13	212.05	211.41	213.14	216.93	217.41	215.85	217.07	209.61	211.39	213.55	214.24	214.48	214.7	214.62	208.45	218.18	210.46	207.45	214.62	207.83	209.17	206.49	211.15	211.27	217.37	213.49	205.33	217.56	212.41	213.42	215.13	210.78
209.78	212.72	209.73	205.1	207.9	210.95	201.78	206.75	206.4	207.28	207.21	208.88	211.31	208.81	208.62	205.63	208.92	211.38	210.69	214.17	202.58	209.05	202.8	204.59	205.84	210.96	206.34	207.5	202.59	204.08	206.16	210.62	203.19	207.02	212.53	211.58	212.04	208.87	210.16	212.25	213.13	202.91	207.93	216.19	204	211.28	205.09	209.33	206.01	202.33
220.66	217.34	220.62	219.5	211.99	214.52	216.79	219.73	221.68	213.68	217.51	217.12	222.54	218.75	215.67	224.16	211.86	214.47	212.85	215.72	216.32	214.01	213.46	214.76	217.5	217.96	224.14	210.57	209.45	219.34	223.18	220.73	214.82	218.92	214.76	218.83	214.66	217.94	222.82	219.25	216.66	220.75	217.21	224.03	221.63	221.7	212.22	213.54	217.1	223.14
206.22	205.71	211.04	213.13	215.02	201.22	204.89	212.43	208.91	208.75	209.84	207.74	202.14	207.2	203.93	206.61	205.18	214.82	205.73	208.61	215.19	213	203.77	210.94	207.11	211.23	210.46	210.54	208.34	206.86	213.46	206.68	210.78	210.53	208.31	211.75	208.52	207.5	213.24	209.91	211.43	202.87	207.18	216.07	207.46	216.06	205.62	208.06	209.63	207.81
206.77	208.71	204.56	215.11	210.41	209.49	210.93	210.83	209.94	210.88	207.35	212.95	214.83	213.35	211.02	210.31	208.62	211.48	215.43	214.17	207.87	215.34	214.47	210.97	209.06	207.59	208.05	206.63	210.88	211.11	218.31	209.58	211.49	206.38	204.89	214.88	208.55	206.48	210.55	208.31	204.85	215.46	207.53	212.73	212.01	208.47	223.22	214.79	210.54	206.56
212.47	209.53	212.46	211.8	215.94	220.19	212.84	211.34	210.51	210.11	210.86	214.61	210.89	211.31	210.54	213.96	217.03	213.09	216.5	212.9	214.7	214.52	216.37	209.22	217.61	210.65	213.74	206.87	208.62	210.1	206.96	213.27	214.03	205.25	210.04	216.09	214.25	217.37	211.21	215.6	216.28	216.34	204.41	208.82	206.3	213.28	205.51	213.77	211.66	207.17
202.7	206.15	200.49	197.52	209.31	205.64	198.21	194.09	198.91	198.22	203.85	195.73	203.06	194.98	197.2	205.87	198.98	201.02	195.7	202.05	195.13	200.4	199.88	202.4	201.37	198.52	194.63	201.1	195.44	200.36	203.82	191.67	193.52	199.13	194.54	199.3	205.51	199.08	198.72	204.73	191.67	199.77	195.39	196.78	197.42	200.04	203.3	204.08	198.38	201.78
212.34	211.17	211.35	208.69	212.94	210.66	211.73	213.02	212.88	208.99	208.32	205.96	217.09	208.05	208.84	215.29	212.36	211.98	205.8	210.24	214.08	207.42	209.02	211.95	212.62	210.43	214.53	213.05	210.41	214.58	213.79	211.29	212.35	214.14	211.67	208.47	209.01	210.33	212.6	211.89	209.89	213.79	215.53	211.12	212.91	207.68	211.21	207.08	209.26	209.65
205.94	200.4	206.51	205.8	199.28	203.67	196.77	203.52	206.18	205.26	202.54	202.18	194.67	208.12	208.23	205.66	204.94	206.59	203.08	198.09	209.47	202.96	201.35	204.17	197.99	206.7	212.78	200.22	202.86	206.34	205.08	202.97	205.35	208.17	206.84	206.73	204.49	198.77	208.83	200.48	201.85	202.5	206.03	202.17	203.58	201.93	208.36	205.11	205.35	203.72
194.27	201.59	203.28	207.34	205.97	200.26	204.5	202.17	200.75	207.83	203.05	202.68	205.79	196.94	204.51	207.79	207.9	204.34	201.01	205.06	207.19	206.23	200.58	204.08	203.97	204.72	210.05	198.95	193.91	207.87	201.01	199.36	201.76	203.58	204.13	203.68	200.57	203.42	200.9	210.63	201.65	204.91	202.48	193.87	197.83	203.83	209.39	206.15	203.83	208.25
208.7	193.75	199.1	200.06	202.91	200.3	190.21	198.88	198.84	201.89	200.3	204.36	199.69	205.92	197.48	203.23	201.5	199.43	202.45	201.46	197.25	199.76	201.94	210.95	199.98	209.52	198.62	199.77	200.21	204.65	199.62	198.94	200.21	201	192.31	195.93	201.17	198.2	204.84	204.86	203.77	201.04	198.57	202.23	197.1	200.17	196.98	201.62	202.18	193.61
198	198.46	185.26	192.15	194.33	196.76	192.37	202.59	197.88	196.43	192.11	199.1	197.82	193.84	194.93	194.21	193.95	194.89	195.03	194.11	196.25	193.55	193.24	190.66	200.71	195.57	201.95	201.63	198.78	196.46	195.87	192.78	197.75	199.58	193.13	202.31	192.81	190.06	195.67	197.1	205.2	192.72	193.02	192.08	194.36	195.49	195.46	192.68	195.84	198.49
209.09	204.88	207.99	212.04	209.76	212.77	212.05	210.25	211.5	210.18	209.13	204.06	213.34	204.4	211.16	203.66	209.26	207.48	203.72	206.45	211.74	200.06	209.29	208.14	204.48	201.16	204.59	206.91	204.94	214.35	205.94	207.35	208.54	207.33	209.99	209.42	208.14	207.73	203.87	208.47	202.92	204.04	206.43	212.85	214.94	205.36	209.44	206.35	206.64	207.21
204.66	198.27	203.57	209.51	210.99	201.89	206.83	203.71	204.15	202.18	201.55	203.83	209.24	208.47	202.76	203.99	205.05	205.54	208.3	202.99	210.03	205.98	205.26	207.95	204.38	208.21	207.07	211.05	209.16	209.02	203.09	203.02	209.87	207.04	210.94	202.24	207.95	205.56	215.75	205.09	203.24	207.54	208.4	206.73	207.79	203.82	211.03	203.43	204.68	206.1
198.96	196.02	200.18	204.31	198.84	194.87	199.49	193.55	195.32	201.79	201.65	197.32	194.89	200.96	204.01	207.07	194.78	202.48	202.23	199.38	200.6	192.74	200.38	202.85	201.76	198.11	198.52	200.8	196.64	204.05	199.85	199.56	201.3	197.87	203.94	197.12	200.81	193.11	199.56	203.69	197.28	204.09	202.74	197.11	200.71	197.35	203.3	200.09	199.04	207.64
198.74	198.02	200.74	196.95	198.42	200.69	199.78	205.18	198.94	205.78	198.55	196.4	196.05	196.79	197.02	197.76	200.4	201.27	201.39	202.31	201.33	196.06	202.88	192.9	197.39	199.84	195.23	197.87	204.09	197.75	208.35	193.33	195.93	200.86	200.28	197.58	199.25	203.21	193	199.21	199.66	201.05	193.72	199.6	194.14	199.29	195.3	194.35	190.88	197.5
201.8	199.51	198.4	206.12	200.71	196.95	198.82	200.07	198.17	202.82	195.96	200.17	197.28	196.73	202.99	204.49	203.54	202.21	197.7	198.06	202.48	201.24	198.5	197.51	198.98	200.03	197.56	200.3	198.6	196.12	203.15	195.16	204.41	198.87	199.37	200.63	203.66	195.67	197.9	196.81	201.84	196.14	201.8	197.55	202.31	197.9	204.29	202.87	201.04	205.42
204.33	210.31	206.84	205.08	208.17	206.69	209.1	207.21	207.85	204.42	201.38	203.14	206.59	207.81	204.89	209.58	203.37	202.41	207.31	206.32	205.45	209.9	213.23	209.63	203.1	209.12	201.69	207.08	209.56	216.59	207.38	205.55	201.36	212.15	207.76	212.48	211.88	209.29	211.52	199.83	207.11	208.43	204.59	210.87	210.56	207.7	208.69	210.73	207.5	205.75
205.3	205.14	205.7	204.9	206.66	203.2	209.17	204.36	207.39	213.35	208.14	207.25	206.43	209.56	204.81	206.88	203.98	202.22	204.05	199.63	202.63	204.52	206.6	206.97	215.73	201.66	206.67	205.24	207.74	211.62	205.65	202.61	206.92	209.74	205.09	205.51	210.34	204.89	200.54	208.89	203.81	206.81	201.29	205.25	205.29	205.33	208.53	209.39	200.84	208.99
214.16	218.92	213.96	208.36	213.71	214.9	221.34	218.74	213.56	217.03	217.4	213.31	212.88	212.58	219.08	216.04	213.84	215.74	221.92	214.45	212.03	218.11	217.99	214.52	222.42	219.73	219.84	218.67	222.63	216.66	212.66	214.95	212.28	212.52	222.73	216.8	223.5	213.57	212.26	216.94	213.86	220.81	220.97	214.57	207.97	214.17	213.78	209.91	219.64	218.24
201.73	193.29	196.21	203.59	194.52	201.87	196.44	197.07	197.09	198.27	198.24	196.71	199.25	196.78	192.52	201.34	200.36	200.21	203.32	198.2	201.29	197.43	195.76	193.73	200.18	196.7	209.38	204.6	195.61	196.38	198.6	191.78	194.38	201.94	199.55	200.2	193.19	200.52	199.55	200.81	198.84	205.45	201	190.72	192.3	192.78	199.57	196.23	199.41	191.79
221.22	208.61	217.54	214.74	215.69	212.99	219.89	212.69	212.49	216.63	210.03	213.45	219.83	211.74	214.4	213.35	208.89	216.23	212.14	212.43	212.78	212.21	210.49	215.65	212.04	208.92	213.71	214.71	214.9	203.84	210.42	215.32	212.01	208.36	213.29	211.58	213.94	218.79	218.96	209.59	210.5	212.76	210.28	217.47	214.43	213.25	209.17	206.53	212.61	208.73
209.98	211.7	209.36	206.56	203.13	204.89	210.2	206.77	205.87	201.31	209.49	204.93	210.65	203.4	203.1	204.84	205.59	205.4	208.28	207.61	209.35	208.83	207.03	210.69	211.57	207.16	205.55	215.17	209.06	213.82	205.3	212.71	208.02	212.12	208.4	206.34	209.36	204.95	200.75	203.86	202.6	207.07	207.72	210.09	210.69	207.49	210.32	206.08	206.35	212.93
213.96	207.31	211.53	207.66	209.13	210.15	210.87	205.5	206.89	212.2	202.74	215.65	207.55	208.88	206.84	210.92	207.62	209.1	206.61	208.3	206.28	211.72	203.67	201.56	208.75	209.7	209.92	206.88	208.81	206.2	207.18	205.56	207.71	205.49	210.11	215.26	211.36	205.71	208.72	204.74	210.83	206.78	207.06	207.49	203.14	202.82	203.99	194.61	212.88	210.86
203.6	210.99	204.14	211.36	214.07	207	218.62	203.74	205.72	209.99	204.45	206.46	212.27	206.3	210.23	207.43	204.42	209.31	205.76	206.56	206.63	203.71	211.8	207.46	204.47	207.67	208.81	205.72	207.5	205.68	206.11	215.97	209.81	211.97	212.9	210.32	205.21	207.7	209.77	209.23	213.14	205.73	211.56	201.57	204.66	212.54	206.63	213.31	207.13	209.73
216.11	211.32	203.88	210.13	206.35	211.64	203.84	205.89	205.45	211.23	205.15	203.11	204.61	204.61	198.9	201.57	211.43	201.66	204.15	197.29	209.38	206.39	203.42	205.28	205.58	203.49	209.98	210.72	206.14	210.71	204.68	207.5	207.27	207.08	206.23	207.53	207.4	204.63	202.03	207.29	204.56	206.64	208.87	200.74	208.26	202.88	210.88	212.54	206.84	215.13
204.54	202.89	209.48	206.74	201.27	204.23	201.24	208.42	200.3	204.04	199.17	207.63	205.15	203.9	202.55	204.44	202.24	203	204.1	204.29	201.28	208.83	195.64	195.85	201.49	203.67	203.02	200.51	196.35	204.61	205.16	207.87	204.42	205.59	204.98	206.36	204.98	206.04	203.28	206.99	201.33	203.38	199.2	201.64	199.64	202.37	198.14	206.51	201.56	197.72
203.38	200.49	203.39	203.95	206.36	209.34	207.63	203.25	201.07	205.07	209.09	207	208.06	202.91	195.15	206.67	205.77	198.99	203.82	206.4	205.97	202.15	205.35	199.98	204.64	203.27	206.83	204.6	204.47	208.95	200.39	197.49	204.45	205.97	201.06	203.79	200.53	202.99	201.58	205.06	210.01	204.29	205.15	209.16	204.59	205.78	206.14	205.37	202.04	205.61
215.39	217.2	218.6	209.75	207.16	215.89	211.7	212.17	213.57	221.35	216.48	214.78	214.21	208.99	210.55	217.63	212.02	213.39	213.23	216.83	203.73	206.11	211.29	215.29	216.44	209.87	210.5	210.47	207.5	212.41	212.95	212.28	215.7	211.99	221.49	215.64	204.1	206.41	213.11	216.62	213.46	209.54	213.61	212.52	211.39	210.6	214.69	211.31	210.84	217.17
199.89	199.63	207.63	196.25	200.18	199.81	202.56	202.56	199.29	202.26	206.43	199.74	198.06	202.84	206.61	208.12	203.67	199.19	209.34	204.89	201.55	199.33	202.1	204.06	208.97	209.89	203.25	205.18	200.2	207.54	206.32	197.48	198.79	198.66	197.24	198.46	208.09	207.72	201.78	207.39	201.75	204.87	202.29	201.73	202.33	201.58	203.83	205.24	206.83	203.98
213.22	204.22	208.86	209.61	205.25	209.24	204.66	211.15	204.46	207.78	199.56	202.01	210.55	210.57	204.38	207.43	209.02	213.56	209.15	211.48	204.17	210.79	213.24	207.52	211.36	206.07	207.06	208.84	210.38	208.63	206.5	210.49	208.43	202.72	211.68	213.1	213.93	208.73	202.23	209.76	215.32	211.13	208.33	211.88	214.78	206.21	209.96	211.24	209.87	211.27
206.5	203.12	198.33	207.54	206.83	208.22	205.63	204.81	206	200.59	200.91	206.13	207.14	200.47	205.41	203.55	203.71	208.58	209.18	200.16	201.98	205.26	199.86	208.97	199.8	206.04	199.18	204.53	208.41	202	205.51	205.22	208.64	207.54	204.54	207.43	205.64	199.02	205.1	204.41	196.23	202.88	201.85	198.04	198.42	204.46	211.03	202.99	204.56	197.93
194.65	200.06	195.81	201.22	197.44	196.39	196.2	205.46	198.7	199.43	194.61	202.02	199.18	192.92	205.32	193.28	199.46	201.04	201	197.24	199.22	201.46	193.21	194.46	195.75	196.9	193.65	199.36	194.51	201.17	195.57	196.2	194.61	196.58	198.67	196.54	196.26	200.92	194.42	194.73	197.65	193.17	198.96	201.92	203.42	196.16	198.74	199.06	197.1	196.29
200.85	198.08	195.16	196.08	200.64	204.59	199.01	202.08	202.7	197.38	203.93	199.22	195.07	199.65	203.44	196.88	200.06	198.07	199.57	197.15	205.11	205.6	196.71	202.01	203.55	202.37	202.66	197.84	193.41	197.51	196.52	200.85	206.13	197.82	196.3	198.22	206.12	207.61	201.56	200.99	198.87	201.67	208.03	203.92	201.89	203.3	198.47	189.45	207.28	195.82
206.99	209.67	209.12	207.83	210.72	213.9	202.55	205.13	210.48	211.09	202.83	212.75	211.89	209.3	208.42	211.53	206.58	204.38	211.63	207.15	211.05	207.97	212.45	210.41	211.81	210.21	205.76	212.38	206.97	208.57	206.5	208.19	209.3	206.75	215.42	213.34	207.27	205.57	208.85	214.53	208.23	209.77	204.63	216.78	208.94	216.56	203.31	206.09	207.38	210.98
212.31	208.05	208.36	215.6	212.12	204.91	205.23	215.09	213.32	215.03	213.37	212.08	213.36	210.19	209.66	206.12	211.92	203.75	206.35	215.16	212.85	206.79	210.86	200.5	211.56	212.56	211.71	212.12	204.43	207.95	206.95	211.44	206.41	210.88	211.92	211.84	204.65	216.77	206.73	210.62	207.38	212.04	203.3	217.26	209.35	205.91	212.36	209.64	208.19	212.53
209.66	214.02	213.54	213.88	216.5	209.42	213.71	209.41	213.89	208.69	215.87	217.09	212.81	210.71	212.94	218.9	213.14	213.05	211.84	214.42	217.13	211.42	215.82	214.94	212.41	219.69	209.16	215.44	212.23	210.42	213	207.8	219.74	214.32	210.31	212	213.83	214.02	215.94	216.51	211.7	216.25	215.91	214.74	214.15	216.2	216.84	216.29	208.41	214.67
208.38	206.9	207.37	201.34	197.76	202.33	200.21	201.91	200.26	205.81	204.92	208.37	197.37	209.64	201.23	203.39	201.93	199.93	199.42	202.17	204.31	202.5	201.63	202.69	203.54	204.26	200.77	211.43	202.06	206.18	200.79	203.87	202.64	201.4	206.2	206.48	202.8	204.9	206.19	204.97	206.02	201.58	207.66	201.32	201.06	200.15	206.53	203.87	203.31	203.91
204.81	208.82	208.96	202.02	208.12	208.91	207.69	212.59	210.36	207.25	204.58	207.3	208.46	210.45	206.96	212.44	202.9	209.78	204.46	209.3	216.13	208.19	208.3	209.25	208.76	207.92	210.6	208.38	208.69	209.49	211.08	202.97	209.43	206.59	208.31	208.68	202.75	214.88	207.76	204.03	212.08	208.94	210.25	208.07	211.8	209.78	207.78	209.28	213.95	213.02
200.46	209.19	203.34	208.92	205.1	207.31	200.35	206.55	205.15	206.8	207.2	208.69	205.43	214.3	205.64	208.65	205.84	207.39	213.45	211.41	205.12	208.63	214.04	207.93	209.8	207.33	208.21	208.11	209.37	210.17	213.8	213.61	211.14	208.04	211.78	208.76	206.65	204.95	210.6	210.92	208.6	200.98	209.54	210.47	203.86	209.67	210.49	215.21	205.16	209.4
211.97	211.09	205.03	212.16	215.91	218.72	211.85	215.63	218.41	204.18	210.78	207.2	212.88	212.51	217.12	211.48	201.77	206.89	213.51	209.23	216.11	209.31	211.81	211.98	212.54	207.25	215.7	216.74	211.92	213.86	209.79	214.41	212.35	219.79	211.22	214.01	219.57	213.2	210.65	218.45	210.51	219.62	211.54	214.53	220.08	217.05	209.35	212.12	209.35	217.21
204.01	197.48	201.79	199.06	204.07	201.31	198.14	201.85	207.88	207.57	198.9	205.6	206.92	203.66	205.94	203.25	203.91	206.41	203.3	207.9	202.77	205.61	211.09	200.51	208.42	206.02	200.6	205.77	207.8	205.14	209.58	203.81	203.69	201.28	200.51	203.22	204.51	202.95	199.89	204.61	202.64	202.76	206.45	200.57	203.5	207.81	204.54	202.78	202.52	207.79
209.01	216.46	212.25	204.17	203.99	203.58	202.55	210.18	206.95	206.86	207.37	209.03	212.27	205.59	211.89	204.37	210.59	214.34	211.09	214.55	205.69	208.2	211.29	203.61	210.35	211.51	203.5	207.29	213.31	208.65	204.38	210.38	207.47	206.65	205.69	206.94	213.37	211.54	204.53	209.12	204.95	203.41	207.47	210.65	207.61	213.85	207.61	210.12	208.92	205.19
206.79	207.01	208.41	207.83	210.6	211.72	217.68	209.81	209.02	208.78	209.5	206.79	211.98	206.06	205.93	205.63	209.14	211.63	205.02	206.4	201.05	213.01	205.36	202.68	205.69	204.02	207.07	212.71	200.95	204.92	212.51	204.39	206.98	200.02	202.53	208.63	202.16	211.05	208.91	206.11	208.42	202.33	203.95	205.81	205.88	212.9	204.64	205.61	207.95	205.03
207.49	208.8	210.42	204.66	207.37	206.68	203.7	210.48	210.89	207.46	207.73	204.19	209.75	211.28	205.62	208.84	213.67	210.57	210.71	207.87	207.92	214.09	205.91	208.36	207.93	221.33	213.85	204.56	207	204.78	211.96	203.08	207.57	208.22	208.33	207.08	207.32	212.86	210.61	214.51	204.55	204.94	204.03	207.67	210.85	204.4	210.4	209.13	206.29	214.01
204.75	206.29	206.15	205.78	210.67	210.72	205.33	207.53	199.84	206.85	203.92	201.65	206.31	204.55	204.81	207.83	203.78	206.43	205.35	207.38	194.88	208	208.4	202.93	202.15	202.16	203.87	203.94	203.34	213.93	205.7	208.34	204.22	202.66	206.35	202.04	208.72	204.42	204.87	203.63	204.36	200.73	207.51	205.33	202.96	212.59	208.18	201.67	209.13	208.04
195.7	188.69	194.67	194.23	201.04	192.19	200.69	195.61	193.08	193.9	195.95	193.34	194.78	192.76	195.34	194.57	195.73	194.82	189.2	193.91	192.42	195.4	190.27	193.35	191.85	196.59	199.9	192.28	199.71	194.73	196.14	196.28	190.03	195.35	196.99	192.71	192.77	197.48	196	194.68	194.87	196.32	193.92	201.64	195.99	196.25	205.1	188.26	194.67	194.33
210.66	202.89	209.6	202.21	203.29	204.59	206.53	204.71	206.09	197.57	203.86	205.25	211.92	204.01	205.44	203.5	206.21	199.97	204.09	203.09	204.01	205	201.79	205.38	201.17	204.25	197.03	211.88	208.64	204.45	207.77	205.75	200.89	199.32	201.36	207.08	197.9	207.9	200.48	209.58	206.67	206.75	207.69	199.34	209.61	209.97	202.71	206.46	209.5	208.44
210.17	216.96	207.51	212.92	208.24	210.18	213.65	216.43	210.87	209.85	213.13	215.17	208.89	209.25	210.8	210.3	214.48	216.23	216.18	208.46	203.33	209.66	213.97	212.64	206.84	204.69	212.33	216.7	215.17	213.37	212.15	210.73	215.89	207.18	210.87	214.69	210.22	215.64	210.87	212.7	213.55	210.59	208.31	217.59	214.47	206.27	204.84	216.9	213.49	218.13
200.5	195.69	199.77	201.6	203.71	196.69	201.35	203.39	206.8	201.74	199.1	199.75	200.71	204.21	204.07	196.1	195.43	198.14	197.65	205.54	200.78	198.81	194.42	205.17	195.71	189.18	194.42	199.23	198.45	198.12	199.05	195.8	201.69	201.13	201.67	199.55	192.13	194.78	199.33	202.29	202.59	200.86	197.5	199.43	194.96	198.32	203.47	203.17	202.68	202.35
210.52	217.8	208.55	204.84	214.55	215.05	210.86	217.22	217.74	205.62	215.56	207.64	212.88	215.18	209.43	213.38	213.16	212.81	211.87	214.29	208.05	211.8	218.41	205.4	214.61	212.93	212.59	210.53	213.63	208.96	209.39	207.12	218.71	209.3	210.68	210.75	209.51	213.3	209.34	214.14	208.27	210.81	208.92	203.71	212.7	210.66	215.16	211.08	210.55	214.29
216.44	221.14	219.82	215.61	221.66	216.2	213.95	225.01	216.13	217.93	215.44	217.27	215.4	217.73	215.81	214.23	208.72	216.59	223	219.73	207.63	215.05	220.86	215.93	216.47	212.37	218.14	211.1	217.03	218.91	217.45	218.87	226.05	223.87	221.64	211.33	216.65	214.19	219.45	214.76	216.13	219.88	219.51	214.13	217.77	220.44	213.46	218.8	214.49	215.34
211.61	213.84	216.92	212.15	210.11	208.16	210.51	210.03	208.34	206.27	208.37	215.09	216.25	205.36	212.08	215.13	212.17	212.03	214.66	217.48	206.79	214.17	213.35	208.42	216.35	211.36	212.68	208.47	215.71	206.86	209.59	212.66	206.24	217.49	209.34	215.19	215.67	213.49	218.09	213.38	207.63	208.23	215.23	210.18	217.15	211.42	210.22	215.95	211.91	208.79
205.18	214.67	217.82	210.08	211.29	211.35	212.09	212.09	212.26	210.15	206.18	213.22	208.86	219.6	213.58	202.44	212.51	213.17	209.84	215.16	206.67	213.09	208.15	211.86	210.46	212.47	217.54	207.75	209.23	216.76	215.87	210.21	210.3	206.68	201.67	212.68	211.16	209	213.38	213.88	210.07	210.73	205.19	214.57	212	216.96	210.4	212.92	212.6	213.97
198.25	199.24	197.33	199.23	197.43	200.19	199.88	204.92	205.3	202.93	200.06	199.17	198.73	194.43	203.46	200.56	204.14	205.01	200.37	204.6	200.11	200.09	197.86	198.77	204.32	206.76	201.67	202.68	200.61	202.31	199.05	201.47	202.83	196.32	199.46	200.29	203.38	202.38	203.4	197.26	198.21	204.52	202.03	196.83	198.41	200.76	202.8	200.47	202.27	192.37
211.85	211.47	214.04	210.08	211.23	210.95	210.37	209.66	217.33	214.18	211.92	215.71	214.81	215.17	214.44	213.82	212.97	217.74	212.6	208.86	206.83	218.76	206.04	218.03	210.2	206.28	217.46	203.7	203.61	208.91	211.96	210.76	217.09	214.19	212.51	212.96	205.31	209.15	210.88	207.93	212.22	210.05	211.92	206.43	210.66	213.03	210.64	213.9	211.84	219.75
195.43	202.58	205.47	199.43	205.96	202.37	203.93	206.81	202.78	206.18	202.55	202.17	201.37	207.42	209.89	197.67	203.8	199.37	201.9	206.87	210.38	200.63	206.06	204.14	206.81	204.54	206.7	201.06	199.57	210.15	204.14	204.03	205.56	205.23	203.6	203.25	204.1	202.43	203.71	204.05	202.5	203.06	202.93	204.26	206.42	204.45	197.05	194.95	203.51	199.09
215.65	211.08	205.12	207.71	214.59	204.26	208.89	210.42	209.49	202.47	205.28	218.18	209.1	219.19	214.42	206.47	207.86	211.66	215.83	217.04	214.28	216.09	218.35	214.05	210.95	214.74	213.23	213.16	213.27	210.68	214.66	208.74	209.37	211.31	210.23	211.37	208.39	208.51	208.32	216.23	211.7	213.22	213.28	215.37	215.23	209.45	206.21	205.37	209.15	209.29
203.2	202.17	199.51	201.98	208.19	205.47	208.64	201.01	205.2	198.46	207.19	206.71	209.16	210.66	205.5	203.95	204.43	204.88	203.34	203.48	205.46	201.57	200.84	204.69	204.28	208.25	196.32	203.28	205.09	207.25	206.76	208.81	203.76	209.84	205.05	196.85	204.73	200.02	208.58	201.41	197.34	197.66	203.17	205.57	202.8	208.61	203.65	202.57	206.64	206.77
205.93	210.14	212.22	210.86	208.13	214.42	208.85	207.75	201.64	210.67	207.16	212.14	208.84	205.45	205.35	204.57	210.24	208.56	210.14	204.96	205.94	211.35	203.95	212	207.61	209.92	205.41	204.76	214.6	204.49	208.9	199.24	207.57	208.52	207.78	203.44	213.45	214.88	208.01	206.47	202.46	214.73	216.72	208.66	202.26	206.91	205.6	210.6	215.89	202.02
214.12	209.28	212.7	209.57	206.63	211.69	207.87	206.64	211.06	214.01	214.33	212.74	199.7	208.57	213.38	207.58	213.18	200.98	207.9	202.14	214.34	200.7	203.23	210.95	200.07	208.11	201.66	206.42	212.72	208.19	205.98	201.94	207.8	200.09	202.43	204.71	204.21	208.18	205.83	206.11	207.08	209.62	210.38	205.27	204.34	205.95	211.14	212.03	207.89	208.28
201.21	193.77	200.19	198.08	202.91	203.19	202.41	204.59	197.1	204.88	200.44	207.17	206.62	200.96	197.7	205.42	197.76	202.09	199.34	201.55	200.27	199.44	197.13	205.5	201.32	201.94	195.67	199.44	203.81	206.13	204.3	199.18	201.01	194.98	201.89	203.83	201.05	202.22	211.1	203.54	207.1	204.15	200.34	204.49	201.24	203.83	196.55	203.17	205.19	200.16
205.4	212.18	212.97	211.87	207.36	215.87	212.56	217.62	213.5	219.79	215.88	208.68	212.09	217.57	218.24	205.48	208.58	209.87	210.2	204.63	217.19	208.76	209.99	211.85	209.03	215.68	210.85	211.69	209.88	213.13	213.36	211.36	207.55	213.89	216.67	212.31	213.69	208.6	217.67	210.64	206.88	213.28	203.22	208	210.93	212.8	207.02	211.36	204.38	204.04
218.26	212.75	216.48	217.13	211.69	218.02	220.15	212.74	209.87	211.62	210.83	212.23	220.14	207.6	212.55	216.04	210	211.64	213.13	221.18	218.81	216.17	214.19	211.36	218.89	212.27	216.4	212.49	209.52	208.28	212.38	219.06	210.01	213.21	213	215.08	214.34	215.1	210.62	218.48	215.84	214.77	212.31	212.42	216.01	214.36	216.56	211.65	216.66	210.6
201.24	201.72	201.64	201.07	198.92	200.69	198.52	203.17	199.65	198.51	200.11	200.07	204.35	196	199.59	199.48	194.28	194.71	200.52	199.52	196.09	195.16	196.34	208.62	197.82	207.54	202.84	202.36	200.52	194.88	203.83	195.47	204.41	201.63	202.77	197.57	199.09	203.36	202.59	197.27	197.01	210.32	196.63	203.16	199.48	193.69	203.61	205.86	196.98	197.54
215.9	215.3	215.62	216.27	216.68	206.84	212.25	216.92	211.8	214.8	210.32	214.05	213.46	217.54	213.2	216.58	213.98	214.89	211.41	214.03	211.11	209.69	218.5	213.5	213.46	214.63	215.32	215.09	215.18	208.71	217.03	212.26	213.38	214.21	219.64	208.83	215.99	213.46	212.28	213.46	215.01	207.21	213.32	214.19	211.01	219.05	214.94	209.14	218.58	208.11
210.71	204.5	207.37	209.96	206.4	201.65	201.34	208.58	210.19	207.9	213.7	206.53	211.56	208.73	212.17	205.21	211.81	204.33	212.16	212.82	207.31	206.65	211.76	206.38	208.98	208.81	207.6	205.69	207.74	204.85	203.18	208.33	209.29	211.7	207.8	208.52	207.76	203.97	206.56	207.84	206.75	206.8	210.62	209.51	206.56	202.5	203.19	207.68	211.76	205.59
210.05	204.34	207.26	202.24	204.19	207.9	211.31	210.3	204.09	200.79	201.52	202.02	202.15	198.3	209.95	204.89	205.08	208.63	206.23	203.1	206.45	209.42	202.83	209.24	216.54	206.7	200.37	203.53	202.66	204.64	199.51	207.56	204.57	204.6	205	199.79	206	201.96	204.63	211.62	204.02	208.93	207.69	202.54	205.5	200.09	212.22	204.14	207.02	212.98
203.56	205.46	212.47	209.38	205.56	199.94	206.63	207.5	212.36	206.38	206.34	200.61	204.66	209.07	202.8	207.62	205.26	202.37	202.7	207.62	204.81	202.53	207.59	205.32	210.92	204.91	206.88	202.78	207.64	209.06	199.33	200.73	207.2	207.89	208.93	205.89	203.12	211.2	202.79	211.08	203.29	207.34	206.84	201.38	204.39	206.34	204.85	207.29	205.83	208.9
195.76	192.62	200.86	190.93	199.22	192.83	193.94	194.59	196.8	194.02	194.46	192.21	194.32	194.77	198.05	188.95	195.3	197.35	193.51	200.76	193.48	195.39	193.82	193.55	200.39	191.8	192.11	192.26	196.44	196.05	192.55	194.56	193.54	197.81	190.97	195.32	196.41	204.16	196.82	192.13	189.97	198.25	195.61	191.85	194.18	194.69	195.87	206.75	193.49	196.93
210.67	211.99	210.62	214.64	212.11	210.7	211.41	207.6	210.31	206.61	214.74	212.22	208.49	213.96	212.55	209.1	209.77	205.64	208.32	217.12	213.49	207.66	211.87	212.59	211.97	211.98	214.01	205.74	211.62	212.92	212.58	205.93	203.95	214.39	210.33	210.61	210.18	217.07	214.14	215.15	209.15	211.96	206.2	212.07	215.35	216.04	214.79	208.19	216.7	215.36
215.16	216.16	212.9	225.34	221.72	218.68	211.29	216.3	215.01	217.96	217.81	216.57	211.97	218.79	214.23	221.22	218.55	214.37	220.08	216.28	211.57	212.48	219.94	212.2	220.65	218.36	222.53	207.5	214.69	215.49	221.04	214.8	216.95	210.18	221.12	218.86	218.27	221.08	212.05	218.19	223.68	214.38	221.55	218.7	222.71	214.97	219.63	211.83	215.03	213.62
188.52	194.44	192.07	192.67	193.44	187.96	199.07	198.77	195.54	187.95	195.22	196.96	190.65	192.7	188.1	193.41	198.78	188.87	184.63	189.53	193.08	190.77	195.65	201.08	199.3	194.21	193.79	195.71	195.68	191.5	190.41	192.28	190.3	192.54	196.61	199.85	191.25	196.82	195.12	186.2	190.8	192.97	191.55	189.25	187.91	194.49	191.38	192.51	192.42	192.4
196.64	201.85	198.79	197.12	198.91	207.07	197.83	204.97	199.73	193.54	202.18	204.5	192.76	201.9	203.23	195.53	202.08	202.16	197.96	196.44	201.99	200.16	202.6	203.71	203.99	199.39	196.34	200.19	200.04	191.49	194.74	200.55	197.34	197.59	200.22	198.12	204.63	199.76	206.48	200.33	199.6	201.43	197.24	201.29	201.09	193.91	202.24	196.8	204.77	197.91
217.22	213.99	211.15	214.86	212.39	209.12	212.02	213.03	213.48	210.43	210.73	216.36	208.74	214.06	214.33	214.78	213.14	214.39	207.05	206.22	204.82	210.64	213.91	215.93	214.57	207.09	205.95	209.04	216.12	217.14	210.73	209.15	214.64	212.05	211.86	219.93	212.96	206.02	217.02	212.61	215.76	212.06	211.76	210.61	208.2	219.82	210.08	216.71	216.3	212.74
199.52	203.89	202.86	196.67	201.79	196.28	196.21	200.3	196.7	205.87	198.05	204.55	197.49	197.03	201.75	201.3	193.81	199.94	199.28	203.54	200.81	201	200.15	197.63	200.49	197.31	198.74	199.3	201.12	199.04	199.07	202.99	204.62	204.68	208.58	194.67	199.81	201.52	202.56	195.64	207.93	206.62	198.57	196.65	196.38	203.33	200.62	205.65	203.85	193.72
210.4	212.13	208.47	211.84	211.33	211.19	209.1	210.57	211.97	218.96	210.36	211.69	207.91	212.79	210.36	214.73	209.29	210.56	212.42	209.55	212.55	208.28	212.13	215.49	208.8	211.89	214.4	212.07	219.25	210	210.84	206.08	216.78	214.34	218.44	212.09	212.53	209.41	215.05	211.49	207.95	214.11	215.92	209.52	207.47	215.99	205.96	211.74	212.93	204.99
201.43	203.56	200.25	204.45	210.24	206.08	204.4	204.82	198.95	209.29	200.81	202.91	203.77	200.13	196.76	200.3	201.74	197.83	201.61	203.87	200.55	203.79	207.85	205.07	205.23	197.72	204.63	208.46	209.53	204.19	201	201.32	202.1	205.14	201.41	204.4	196.54	203.26	198.11	201.21	198.95	207.21	205.26	200.62	199.37	198.36	205.35	199.81	204.17	209.99
215.45	214.05	220.12	219.01	216.13	216.61	214.81	213.96	216.88	224.59	224.18	215.08	215.89	219.22	224.27	218.68	216.02	217.52	218.39	218.91	215.01	219.02	217.11	216.82	215.5	216.22	216.78	218.85	218.01	218.94	223.71	213.34	218.48	217.66	221.41	218.82	220.78	215.94	218.64	218.15	224.3	219.56	208.9	223.29	221.49	216.66	222.33	216.63	214.27	216.32
213.62	215.57	217.94	215.56	205.3	215.88	212.82	212.29	210.15	206.35	211.52	210.14	213.02	212.74	211.66	218.59	211.99	207.92	217.29	212.56	215.06	214.05	208.46	212.66	212.07	209.41	205.55	218.65	217.74	213.97	208.06	206.35	213.11	208.98	218.09	213.69	215.07	213.73	212.24	209.48	213.21	208.76	211.86	211.88	207.08	213.8	214.21	219.04	213.64	214.71
206.23	213.12	211.19	213.18	208.06	212.08	205.87	208.84	215.21	219.45	216.08	210.78	209.82	217.81	213.49	212.66	215.72	209.54	210.05	204.58	215.05	213.68	210.03	217.87	214.44	206.95	214.25	217.78	215.26	217.37	210.89	217.6	217.44	208.75	207.72	217.2	213.77	211.79	209.21	205.72	212.56	210.25	209.75	211.53	212.36	217.36	210.92	207.11	209	217.18
202.74	207.87	206.97	211.08	208	204.88	203.52	199.5	209.73	202.92	206.51	201.96	206.57	209.28	202.78	205.32	200.23	198.35	204.41	213.52	202.97	209.81	205.22	208.93	208.95	198.88	202.39	203.37	210.88	202.46	212.81	199.71	198.3	208.92	200.91	199.9	200.93	202.34	210.6	200.9	202.47	205.19	207.07	208.4	202.36	207.97	204.69	202.47	213	209.29
208.17	215.44	209.89	203.25	207.63	205.64	206.28	207.68	217.32	209.63	212.99	209.55	209.87	209.83	210.85	210.79	209.77	204.25	211.96	215.66	212.13	205.39	207.96	211.95	214.32	202.72	212.63	208.14	210.57	212.51	211.52	209.9	214.82	218.81	209.04	206.41	213.52	207.94	217.22	205.81	210.61	209.09	213.79	210.99	209.42	209.45	212.2	208.97	216.76	212.5
200.09	202.99	198.52	202.01	200.19	196.05	203.07	196.41	195.45	202.66	201.61	199.48	197.76	196.09	202.41	202.48	191.71	202.93	198.96	201.66	200.31	197.12	198.43	203.45	202.46	197.81	195.49	200.6	200.91	201.18	199.41	198.61	200.43	204.29	190.22	197.04	196.13	204.44	200.15	200.17	199.13	202.27	203.34	198.99	200.93	194.35	202.7	206.52	196.23	206.75
212.91	214.08	210.31	213.27	218.56	214.36	216.46	215.4	211.72	217.8	208.25	219.52	209.37	211.86	210.78	215.07	215.71	213.39	212.35	218.49	215.61	215.52	212.81	214.83	206.09	217.85	213.45	214.99	215.57	207.87	219.78	214.21	212.56	215.22	219.39	208.7	216.66	211.79	211.37	218.99	220.39	213.37	208.68	213.57	213.53	212.07	212	217.67	215.79	209.98
212.87	212.83	208.98	204.38	205.76	214.74	205.85	212.02	209.37	208.37	205.65	215.12	209.06	204.85	201.36	206.71	207.48	208.05	208.79	209.54	209.03	205.99	207.15	205.72	212.77	203.51	206.03	207.96	213.52	204.28	205.68	208.02	206.68	203.79	204.35	210.03	209.55	209.59	208.38	207.11	202.38	211.76	212.24	204.4	212.92	212.54	208	209.53	211.82	214.42
199.75	195.96	200.9	202.17	201.65	201.15	201.58	198.34	204.72	199.79	200.33	200.08	198.47	195.41	193.16	199.38	199.13	191.87	198.78	201.44	198.01	201.03	201.81	194.86	198.65	202.82	189.43	200.17	199.15	201.37	200.35	193.81	203.71	195.21	199.43	202.64	197.74	192.49	200.3	195.66	204.64	199.3	200.94	197.33	199.76	190.62	197.29	198.52	195.51	198.41
213.58	214.76	213.46	212.33	209.63	216.54	211.65	215.41	213.57	214.08	210.06	215.74	205.92	211.26	210.05	211.33	213.87	214	216.55	216.35	206.43	209.83	219.5	212.71	204.2	216.01	215.84	206.26	206.56	206.19	213.25	213.76	214.51	210.66	213.59	207.14	208.1	207.34	213.22	213.35	216.54	211.63	213.13	212.31	215.41	212.63	201.42	217.48	215.8	207.25
201.15	202.14	204.95	201	210.64	204.23	206.59	209.23	201.36	200.92	211.49	205.75	204.98	203.71	201.01	211.23	204.53	204.95	202.87	202.7	203.5	203.21	201.26	205.02	208.24	202.44	202.95	204.76	208.43	200.13	202.25	202.45	205.93	202.17	201.92	204.13	204.57	207.6	207.45	198.74	204.44	201.14	207.06	200.47	209.04	205.18	200.61	206.82	203.8	200.36
214.89	219.49	217.14	213.15	212.31	216.55	216.71	215.93	214.15	215.64	216.95	221.21	216.44	217.96	214.21	215.26	216.19	221.25	214.41	214.74	220.94	210.06	221.48	214.79	217.31	223.53	223.95	213.3	221.73	214.85	219.69	222.77	220.13	215.62	217.03	214.82	211.92	218.05	215.9	222.25	215.09	217.94	216.05	218.04	218.51	214.13	223.11	215.88	212.54	215.69
203.57	201.44	205.82	196.91	200.07	197.57	204.61	206.92	207.22	204.61	204.38	202.07	204.02	203.41	201.61	201.55	202.92	203.52	198.61	207.51	207.19	207.02	199.45	204.27	200.88	205.2	206.4	200.38	203.63	203.61	199.67	202.2	202.78	207.51	203.21	199.25	200.1	194.61	211.24	201.33	208.23	205.33	197.11	207.87	198.03	198.59	202.01	198.3	195.26	197.63
207.22	205.73	212.94	210.28	208.19	211.68	211	210.34	207.49	210.98	207.58	200.08	206.97	207.34	202.8	209.67	209.55	205.3	206.29	211.82	210.01	211.79	211.2	212.75	211.32	211.08	210.23	205.86	205.31	212.17	207.06	209.03	213.01	211.71	209.03	208.6	212.73	207.57	205.29	211.64	207.12	211.59	209.33	212.26	203.56	210.42	209.01	203.17	214.89	215.37
207.63	206.06	203.77	200.97	203.89	198.37	204.35	202.78	204.91	206.73	198.48	206.34	202.23	206.38	205.17	201.16	197.55	199.02	203.5	201.3	204.25	198.12	208.8	202.53	197.95	201.73	199.73	202.65	204.34	200.71	201.56	204.29	203.18	202.65	198.92	201.69	201.14	198.44	203.57	199.28	202.77	204.55	196.04	205.22	199.91	206.42	202.7	202.28	204.31	204.61
207.21	209.48	211.15	211.59	203.88	206.41	204.7	210.72	212.99	211.32	209.96	208.52	211.22	200.98	212.57	201.96	209.71	205.95	208.32	208.74	206.01	207.92	208.45	215.26	203.8	208.58	210.68	217.49	207.99	207.46	207.73	213.29	205.8	207.8	205.06	206.65	205.41	206.87	208.07	200	208.9	210.11	208.01	215.07	208.64	209.18	203.84	206.04	210.79	211.59
219.57	221.3	218.36	214.91	216.29	217.67	215.27	216.26	212.96	222.23	219.11	213.39	218.96	218.56	210.54	212.51	222.65	212.01	223.88	210.02	213.43	216.51	218.68	212.86	222.27	214.68	215.62	214.88	218.18	219.89	217.16	219.1	218.64	214.4	215.58	214.48	215.31	219.23	222.3	218.07	216.44	215.25	213.06	219.14	211.27	220.36	213	214.09	219.67	217.06
212.42	215.24	207.24	215.77	211.71	209.99	218.9	209.1	207.7	215.62	214.14	214.61	207.87	211.44	214.09	209.22	209.74	216.71	210.27	211.61	207.3	213.47	214.16	210.72	206.47	213.51	207.52	210.55	207.58	212.6	211.57	211.19	212.11	207.53	212.38	206.4	211.63	214.15	210.28	212.79	219.36	217.3	213.68	208.22	208.46	213.64	211.48	217.43	211.41	210.89
215.64	212.69	212.96	210.08	213.08	208.55	212.63	213.66	216.53	216.11	215.53	207.81	208.33	200.83	215.1	210.66	221.9	214.38	213.03	217.05	205.51	216.25	210.31	213.2	208.68	212.09	210.28	203.73	212.89	211.78	207.19	214.1	205.44	220.47	207.89	214.45	208.62	214.76	211.29	215.94	216.25	208.2	213.38	211.81	214.59	212.19	210.01	198.56	210.55	208.64
197.69	196.17	205.07	201.63	197.51	200.76	200.58	194.73	200.45	202.23	205.62	201.13	197.3	198.57	197.53	198.38	201.82	196.35	197.99	198.65	196.71	197.39	207.12	199.08	196.13	197.75	189.51	204.29	198.76	199.01	199.4	197.8	198.91	199.55	195.13	195.13	200.73	199.25	201.58	194.74	196.66	195.63	202.63	195.88	198.61	196.73	206.5	206.62	197.4	197.73
211.99	211.18	210.94	207.47	206.63	214.89	206	211.87	209.63	207.13	211.59	206.84	201.56	213.96	209.95	208.91	203.02	204.97	213.96	209.49	208.54	208.11	214.6	214.12	207.95	214.74	203.69	208.23	211.71	204.78	208.04	207.44	210.9	209.78	206.47	211.61	213.25	206.61	204.67	207.43	210.66	208.7	213.07	213.73	212.27	205.73	214.49	211.69	209.56	210.91
214.09	219.73	220.73	211.9	219.13	215	212.62	209.77	210.88	213.45	213.45	213.71	218.61	215.56	213.47	211.37	211.04	211.7	213.03	214.98	206.58	220.38	216.68	209.9	214.92	215.46	211.55	216.65	214.7	206.26	217.28	213.57	216.34	218.15	213.51	211.5	211.62	205.66	217.41	209.66	213.52	213.9	211.15	214.4	217.69	217.96	211.55	210.43	215.2	211.65
216.8	224.55	219.46	218.33	213.07	220.52	221.82	215.69	219.87	217.72	217.96	217	216.14	220.29	214.85	218	217.42	206.41	219.59	220.61	216.25	218.26	217.18	221.86	223.98	224.95	217.69	220.86	216.44	214.18	220.07	214.66	221.53	218.19	223.09	216.78	219.07	222.52	215.98	223.93	215.55	216.73	217.04	224.62	210.44	219.53	216.39	215.7	215.82	214.95
215.73	212.17	205.37	219.04	211.52	212.9	211.13	207.85	211.9	212.82	208.72	215.06	215.15	210.84	216.75	214.26	212.21	212.13	216.76	203.62	209.09	211.65	208.39	210.05	211.99	206.28	211.81	210.81	210.09	210.79	208.85	207.02	212.74	208.05	215.64	209.39	218.76	211.63	208.72	207.13	214.49	212.51	211.77	216.6	216.37	205.75	213.58	210.67	206.91	214.35
203.03	198.29	205.83	201.52	205.5	208.67	197.69	196.43	200.62	196.31	192.11	198.86	200.57	199.61	202.29	200.12	196.21	205.09	201.17	203.17	195.92	199.91	201.2	200.74	203.92	203.54	200.87	204.91	203.35	207.73	200.94	203.62	204.35	199.33	198.48	203.65	197.02	195.44	199.07	202.29	195.41	207.68	204.76	201.31	205.73	204.62	206.25	198.34	200.31	200.44
211.34	213.69	205.43	205.07	208	208.3	202.58	206.62	207.67	215.94	211.91	210.83	213.48	208.22	213.33	207.79	217.57	211.74	209.66	209.36	200.54	210.8	210.62	205.12	212.44	208.54	214.41	210.98	214.82	210.34	218.97	211.08	208.29	209.25	208.64	209.29	210.09	206.92	207.08	210.88	209.72	207.12	207.34	209.37	208.9	210.52	205.34	201.23	202.54	207.97
206.3	209.57	207.09	206.65	212.74	205.56	209.94	205.74	204.5	206.54	205	208.19	214.5	205.2	207.88	207.47	207.93	205.21	206.12	209.73	208.09	206.62	203.17	205.74	205.13	208.44	204.06	205.09	206.61	204.82	204.79	211.26	209.42	208.23	208.73	200.28	203.4	207.69	206.53	207.22	210.18	207.44	206.63	200.35	209.75	209.84	203.29	209.16	215.11	211.5
212.57	213.62	216.91	216.8	219.26	205.95	209.5	213.01	211.66	218.1	211.84	212.5	211.19	210.22	214.32	215.35	206.78	210.98	215.19	213.25	214.07	211.04	216.79	208.77	215.33	216.6	209.73	210.24	207	210.51	211.67	212.34	214.39	219.25	210.34	207.3	218.18	214.95	220.05	213.41	215.23	208.76	207.26	212.69	213.28	212.77	207.51	213.81	214.23	213.27
207.77	219.15	212.44	215.95	221.05	211.71	213.69	215.56	217.22	209.11	215.21	212.31	213.19	213.41	213.55	217.32	212.84	212.99	208.55	212.71	213.78	215.78	216.37	216.39	210.66	209.7	216.77	211.1	215.52	213.86	212.33	212.76	216.5	210.09	211.48	217.52	214.65	210.7	212.25	213.82	212.64	204.86	218.76	216.59	211.92	214.71	210.72	213.8	213.61	210.92
220.09	214.66	215.27	218.18	210.08	211.78	220.58	215.76	215.63	220.27	215.05	216.52	219.4	227.19	219.46	219.91	219.97	221.92	219.39	219.36	223.49	211.98	212.27	214.44	218.69	221.26	225.05	217.37	218.92	210.37	212.73	222.7	219.17	220.45	219.33	221.67	218.28	214.17	218.41	219.87	216.03	221.61	216.01	219.43	219.74	220.62	221.2	217.83	215.83	222.76
206.31	207.75	201.22	206.24	208.5	210.78	203.76	204.47	210.52	211.33	206.22	207.9	211.39	211.11	213.67	203.78	204.48	196.22	207.62	206.28	209.14	204.12	202.81	210.14	206.26	204.94	204.87	206.92	209.19	210.91	207.65	205.12	208.21	208.74	203.75	203.16	206.7	204.54	205.8	208.69	202.78	208.95	208.55	209.1	209.92	210.53	202.62	206.91	204.58	204.05
206.63	219.52	210.9	220.17	214.35	208.25	219.32	220.56	215.51	220.64	219.42	215.32	218.44	215.01	222.17	219.68	212.24	212.93	218.47	215.19	219.82	218.35	216.84	218.85	214.06	224.06	214.96	221.29	220.28	216.18	218.63	212.13	212.15	215.32	223.5	221.85	212.22	219.83	220.05	221.71	222.49	212.58	209.97	219.22	217.94	220.01	219.02	219.27	218.33	213.65
210.91	202.87	208.47	204.02	207.44	207.49	206.35	214.08	204.14	209.53	204.12	201.42	209.79	203.29	196	204.41	202.06	205.77	205.47	206.31	196.99	205.87	203.66	204.63	196.77	204.64	205.71	199.31	198.19	198.27	201.9	204.16	204.61	206.57	201.54	207.97	203.09	205.71	201.19	209.14	205.78	204.42	203.7	204.37	204.71	207.75	205.81	201.91	202.24	209.42
205.48	203.76	208.68	204.12	211.62	217.78	210.53	206.79	209.9	210.62	206.54	208.31	201.31	212.05	207.06	212.25	215.84	212.36	205.27	210.21	206.2	208.39	204.06	208.27	208.35	210.81	214.65	212.3	210.09	209.08	208.77	209.29	206.57	208.72	207.81	208.61	212.23	204.37	210.54	209.59	203.21	208.97	205.22	209.15	212.95	214.65	211.33	211.51	204.38	210.33
222.76	218.57	219.08	219.6	212.52	221.39	218.47	215.8	218.05	214.45	214.38	215.52	219.34	216.85	216.23	221.82	220.07	218.07	217.42	219.7	211.88	211.34	218.46	218.29	216.91	212.71	217.77	218.28	215.6	226.99	217.31	223.49	220.21	211.47	221.21	214.49	208.92	216.48	213.19	218.28	218.74	215.9	216.42	219.75	213.61	220.62	212.41	219.98	219.56	216.53
198.5	204.67	208.02	210.51	203.09	201.94	205.65	201.02	207.67	205.77	199.33	202.57	209.83	202.93	204.55	206.82	200.79	203.21	203.13	207.02	209.9	204.8	206.16	202.5	203.93	208.57	205.87	204.22	200.62	201.3	199.98	210.83	206.28	203.51	208.03	202.32	202.84	211.31	201.15	207.4	205.97	197.63	210.57	211.88	206.71	213.38	206.71	204.73	207.53	203.69
201.42	205.59	195.79	198.17	200.33	197.94	200.19	196.63	207.38	203.25	190.55	201.39	200.63	196.5	194.22	197.75	205.55	203.67	199.08	195.34	200.95	195.87	199.88	201.32	202.59	202.27	198.18	202.9	197.98	195.63	204.27	197.44	197.96	198.6	199.25	210.07	204.1	196.25	209.85	202.1	209.15	204.72	200.39	196.61	198.9	197.01	200.38	199.34	194.11	200.95
205.53	203.38	216.44	205.48	212.81	214.77	216.12	213.97	207.64	207.06	211.84	214.07	205.44	206.63	207.3	207.13	207.73	200.14	209.49	208.99	212.22	211.08	212.35	210.84	206.68	213.45	209.79	209.09	211.03	206.27	207.59	209.29	213.67	205.41	206.31	207.44	204.21	211.6	205.15	209.05	209.84	205.7	212.8	206.86	206.45	207.86	210.41	212.7	200.28	208.1
207.02	209.32	207.91	204.69	205.17	207.52	208.83	206.42	206.74	204.84	212.54	205.67	212.45	205.54	208.84	209.99	204.7	200.91	210.85	212.99	209.23	204.97	211.58	204.1	210.49	206.87	207.97	204.14	205.13	210.43	209.25	205.28	205.43	210.05	209.04	207.26	204.83	206.83	212.67	203.76	208.07	216.82	212.55	217.12	203.39	210.7	210.19	202.11	210.98	210.2
214.91	214.96	219.14	219.23	221.49	211.78	214.68	217.66	210.43	210.75	214.89	221.38	215.72	215.3	210.75	211.62	212.39	215.95	209.1	212.32	213.55	214.44	215.08	212.63	214.94	213.33	208.41	208.12	216.86	215.01	210.49	209.81	212.49	216.37	212.23	216.84	215.08	213.65	212.3	220.01	216.31	204.07	218.65	208.93	208.3	210.95	218.29	214.07	215.89	217.42
206.74	211.67	208.02	209.9	217.21	206.58	210.24	212.89	206.65	215.62	210.62	205.77	208.66	203.28	210.71	203.47	208.8	212.55	209.72	212.21	205.65	211.49	209.49	212.33	199.29	206.89	209.09	211.16	208.21	214.19	205.93	209.86	207.76	206.53	206.03	212.92	206.9	212.05	207.96	211.12	209.51	214.07	207.88	219.48	205.41	209.86	211.91	210.08	211.41	210.9
213.03	207.4	215.28	218.21	214.95	211.78	207.72	208.3	210.87	216.21	209.14	214.96	215.97	208.82	206.73	215.1	209.27	211.94	208.92	213.03	211.97	205.54	214.43	210.77	206.51	209.28	209.75	207.28	204.38	211.43	210.63	205.57	208.3	212.54	215.51	207.13	209.62	208.94	208.4	207.84	208.23	209.43	209.33	204.39	207.62	214.83	207.83	211.92	212.08	211.96
218.61	216.99	214.95	217.47	223.31	213.34	209.48	221.54	221.75	221.5	215.23	215.35	222.32	218.27	217.29	213.02	221.18	217.23	219.18	219.51	215.72	215.37	213.73	209.61	220.07	222.3	216.07	215.08	216.96	216.45	219.57	217.55	219.62	215.13	218.57	214.16	215.48	215.48	218.82	212.35	216.31	217.45	218.29	220.79	219.1	218.99	213.98	214.71	217.36	217.61
200.59	204.56	202.98	208.57	203.86	202.66	199.69	209.98	205.45	206.89	210.99	204.49	207.4	211.38	205.57	203.14	207.74	205.87	208.98	207.83	209.87	202.08	202.81	206.26	208.62	212.03	207.48	213.38	205.75	210.46	208.93	204.76	205.03	207.73	203.75	205.31	208.69	203.52	208.8	204.32	204.82	204.68	205.8	208.11	205.87	208.67	200.56	205.92	204.17	200.74
196.43	199.76	204.72	204.8	204.12	195.59	197.88	202.01	199.69	195.89	200.99	209.19	201.36	197.91	195.21	197.78	200.71	198.3	199.65	200.71	203.41	198.74	198.54	204.01	196.85	194.52	197.36	198.71	199.34	202.38	194.47	202.21	202.76	206.75	202.95	203.85	197.36	195.71	197.55	200.58	204.94	195.8	208.93	204.74	204.24	198.25	204.27	198.95	201.74	201.24
213.01	216.22	218.98	218.92	213.58	221.59	215.48	215.73	212.5	213.32	217.06	223.24	219.35	218.81	214.61	218.44	217.46	215.74	211.38	218.8	216.22	214.68	214.5	218.93	217.36	217.44	213.33	215.25	211.25	221.46	209.81	217.46	220.64	209.67	224.81	222.2	212.62	219.56	214.11	208.82	218.57	215.61	218.64	223.36	215.41	216.01	211.49	216.72	221.63	208.54
222.28	217.43	212.05	218.47	216.27	212.01	213.96	220.28	218.18	211.11	224.18	215.96	216.27	219.12	220.82	216.38	211.9	217.96	212.78	221.55	217.71	213.55	217.76	217.62	217.75	214.21	213	216.31	218.91	219.06	223.73	213.8	216.31	220.05	216.54	214.38	215.77	219.34	220.84	214.72	208.39	216.17	219.64	215.1	221.98	216.67	215.77	209.43	218.95	217.69
194.94	193.46	203.72	198.19	200.58	205.42	201.03	201.76	199.18	201.86	194.17	197.49	200.08	195.12	201.38	194.25	204.54	201.12	192.57	194.08	197.91	199.64	201.12	201.53	200.26	198.78	197.41	193.96	195.68	195.92	202.35	200.38	199.74	192.67	196.94	198.7	195.58	199.71	198.66	199.73	205.08	200.62	193.97	198.44	200.05	202.37	194.29	201.64	193.37	197.81
206.09	203.93	209.45	205.14	205.82	207.38	210.61	207.53	207.12	200.76	210.5	213.41	204.31	209.1	209.73	209.43	207	208.36	204.58	211.51	215.59	208.45	209.51	208.86	209.05	204.7	207.87	209.53	208.28	213.54	209.6	211.72	209.49	203.84	207.12	206.71	212.45	202	209.19	210.57	201.74	203.91	205.56	207.05	211.9	214.34	204.79	198.54	204.83	205.65
222.94	214.29	217.85	220.54	210.52	221.71	216.86	219.95	220.32	218.46	214.44	220.1	216.68	214.62	216.54	213.29	221.55	218.43	217.24	224.38	219.1	215.01	219.03	221.22	216.12	215.39	223.64	218.73	215.02	217	215.82	218.59	222.5	219.91	212.11	218.83	217.13	219.37	215.72	215.41	213.67	218.56	216.12	220.53	217.05	220.96	221.57	214.15	217.17	215.92
214.5	218.06	213.12	215.7	218.2	215.92	215.92	218.68	214.12	217.09	212.32	219.73	217.27	210.3	216.67	217.07	221.93	218.97	215.34	222.95	215.44	220.26	216.12	221.87	216.17	215.24	213.03	212.31	215.34	218.03	217.26	214.26	213.29	222.28	209.25	215.81	215.14	215.98	214.52	215.8	215.03	220.59	216.79	217.64	220.7	210.82	219.43	215.46	215.71	215.49
204.15	211.57	199.39	200.22	201.05	200.42	204.78	199.01	206.67	198.47	206.15	197.01	208.86	207.2	204.17	201.92	206.67	202.7	204.4	200.21	194.28	201.52	209.16	202.85	205.62	206.81	199.3	199.58	205.93	204.62	201.45	204.45	202.18	203.36	203.74	202.92	204.42	201.29	202.38	202.19	210.55	196.42	201.95	205.85	201.12	204.2	201.71	203	200.39	205.92
204.84	195.42	204.8	197.46	197.73	201.91	193.73	200.3	198.82	198.9	194.95	203.63	197.53	202.09	201.82	200.4	198	199.54	194.57	197.11	201.91	202.12	198.85	199.2	199.78	198.7	201.69	205.16	199.11	194.71	200.56	196.63	196.45	196.06	204.09	203.02	201.84	204.02	194.34	197.55	204.31	195.67	201.54	199.08	199.69	201.26	199.75	197.52	203.15	198.37
220.68	211.32	208.3	215.47	216.6	216.52	214.38	213.88	218.26	218.04	223	214.87	211.86	213.31	208.81	215.95	209.43	211.96	211.84	216.48	217.58	217.33	210.46	213.72	213.45	209.92	206.3	214.62	205.31	221.48	212.92	213.66	215.41	211.35	216.44	209.53	213.5	212.41	213.02	209.17	208.22	210.79	214.1	208.74	212.57	213.05	220.02	215.14	209.2	216.24
206.86	219.02	219.61	215.35	210.93	204.3	209.38	211.36	211.99	203.75	211.73	213.27	210.69	212.84	214.87	215.44	210.41	208.42	215.67	207.54	213.26	214.62	211.39	203.14	209.75	210.97	205.94	208.34	208.49	213.19	209.34	209.92	207.32	210.82	213.63	213.34	215.42	209.96	209.17	212.92	205.52	214.69	202.16	216.25	210.06	208.05	211.48	212.88	211.34	210.55
211.66	208.86	206.89	218.01	206.43	210.76	214.72	212.26	215.63	208.97	213.75	208.01	203.95	212.65	205.86	212.72	213.31	213.26	211.69	212.12	208.52	207.76	212.07	209.13	212.9	210.52	212.25	213.11	214.74	215.62	212.3	211	209.73	214.89	206.1	217.88	218.54	215.14	211.05	218.98	212.23	207.14	213.66	209.38	217.12	208.34	210.63	210.61	209.08	205.33
202.13	209.34	205.34	209.35	212.75	203.13	203.59	210.29	209.04	204.28	206.57	207.89	204.22	209.7	202.18	202.54	201.83	205.95	204.87	207.72	202.59	203.76	204.4	210.19	208.34	202.6	206.63	204.3	206.45	205.47	207.03	205.21	212.57	206.72	201.47	205.85	207.79	207.2	210.96	205.22	201.26	196.59	209.01	207.46	208.9	207.73	206.73	213.7	207.3	208.46
207.5	210.27	204.83	208.06	206.58	201.29	205.65	204.23	207.15	214.25	204.48	210.11	207.44	204.68	209.79	205.2	208.14	204.64	208.64	209.43	209.06	208.85	207.59	211.27	207.92	207.78	207.96	209.38	208.13	209.91	205.16	205.85	207.06	215.71	205.75	206.24	204.91	212.18	208.07	204.88	211.87	204.53	206.17	202.19	207.64	211.69	209.47	208.95	212.81	206.66
204.82	207.76	203.5	202.46	204.71	205.59	207.39	200.99	200.74	198.64	204.01	206.02	203.17	198.6	197.16	202.71	208.46	212.51	199.3	204.52	200.77	205.06	206.7	203.25	205.44	202.6	196.63	208.26	202.56	198.24	206.28	210.04	201.8	201.53	198.29	200.66	202.77	206.05	196.67	202.38	200.19	198.14	204.92	197.28	200.23	196.16	203.39	208.64	206.35	203.29
197.34	197.52	197.02	198.5	192.61	198.23	190.93	189.54	188.33	193.49	189.78	190.95	190.75	195.77	193.25	200.27	200.7	195.74	192.44	201.79	193.87	193.08	201.08	194.9	190.9	200.94	194.2	195.42	193.37	200.08	201.89	194.16	193.6	193.48	189.31	199.15	196.23	198.16	193.63	190.78	190.97	200.62	192.83	193.23	197.27	196.79	194.75	193.91	189.96	191.77
196.23	203.8	198.98	200.88	198.37	201.74	195.58	200.84	204.69	199.37	196.95	198.64	198.53	198.2	199.36	200.41	202.7	197.84	196.57	195.16	199.1	198.19	203	194.29	198.94	195.15	195.84	199.73	201.92	195.53	193.69	196.2	204.06	196.93	199.92	202.29	201.28	199.3	201.39	202.45	199.59	204.8	198.19	198.46	197.71	198.71	193.79	193.71	193.74	204.98
206.16	211.21	206.24	215.54	207.93	211.14	214.11	206.31	210.1	212.84	212.08	216.5	215.17	206.21	209.33	207.66	204.54	205.71	215.89	213.09	206.16	206.87	212.58	210.18	212.13	210.74	207.26	207.54	205.03	207.58	208.43	208.77	210.44	203.45	203.64	212.26	210.29	204.32	206.71	209.34	207.04	202.99	209.19	205.08	208.22	204.21	207.4	215.53	205.03	209.48
206.51	203.9	195.43	194.24	192.58	200.09	203.16	200.55	205.78	202.95	202.2	199.35	197.86	207.67	214.69	201.03	200.75	206.99	206.63	200.37	202.43	202.03	200.65	205.72	204.29	203.44	208.05	206.37	201.7	198.3	199.69	205.04	198.44	200.37	206.47	196.44	201.87	200.56	201.07	201.16	207.65	210.44	202.72	208.37	207.88	202.15	201.9	203.28	209.33	204.82
209.96	218.33	215.99	213.06	207.2	206.12	211.76	209.41	209.11	207.79	209.13	212.01	212.54	204.76	210.28	204.29	213.34	212.88	216.56	214.98	212.98	203.81	211.5	208.45	205.59	212.17	210.91	215.58	217.02	215.72	213.32	202.71	207.55	213.31	212.96	220.53	207.43	210	212.19	214.94	212.91	207.98	207.58	207.96	210.99	215.26	211.97	213.02	215	208.79
198.75	205.94	208.16	202.31	207.78	202.67	205.17	210.91	208.36	206.26	206.67	206.52	207.3	207.25	210.77	203.05	207.13	201.5	206.68	198.14	207.79	203.24	201.63	211.35	209.16	205.62	206.97	206.42	203.75	202.7	203.51	207.87	205.33	203.96	208.62	208.19	205.07	199.64	207.28	210.85	214.07	205.96	212.49	211.31	203.64	207.14	210.42	205.44	204.98	207.92
204.33	205.67	208.43	204.78	208.63	207.88	197.84	206.5	207.62	203.48	205.28	207.61	210.64	204.76	202.63	203.36	203.26	205.39	210.14	198.53	202.57	208.47	200.53	203.44	204.36	202.61	205	199.28	197.49	204.78	198.53	208.06	200.35	203.4	204.99	203.64	203.28	203.58	202.69	196.83	203.8	205.34	198.91	205.41	201.15	201.66	208.43	207.49	207.64	200.58
214.93	208.43	208.96	215	211.03	204.22	207.52	209.55	203.41	208	205.3	209.93	206.75	207.94	207.12	216.15	208.21	212.02	204.6	212.97	206.59	212.37	205.66	207.01	204.96	206.66	205.07	203.71	215.84	207.46	210.48	205.05	206.14	211.34	211.83	212.2	208.03	204.18	213.52	214.33	212.04	206.72	209.65	213.32	205.77	212.89	205.3	211.57	212.03	211.69
203.53	201.99	191.82	193.34	200.1	193.89	194.32	194.27	195.67	200.02	194.37	194.91	190.31	195.65	200.88	202.54	196.69	194.71	193.99	194.75	195.97	192.73	191.72	203.01	202.39	199.8	197.16	194.76	197.93	192.75	198.69	192.15	190.85	196.22	201.76	196.13	192.01	190.17	201.77	200.96	194.54	197.32	197.19	196.67	192.9	192.71	197.39	200.43	196.5	194.3
211.01	210.73	212.04	211.94	213.96	206.34	208.37	210.78	209.98	209.04	207.33	204.64	211.13	201.84	206.51	212.85	216.32	206.01	205.82	207.04	204.79	213.81	212.9	205.07	212.21	210.91	200.62	210.47	206.07	203.22	205.87	211.03	212.24	209.19	205.12	205.19	202.77	214.58	207.11	207.18	209.82	204.44	200.74	204.15	212.59	212.31	209.13	209.03	214.37	210.43
218.64	235.01	219.61	217.1	218.44	217.49	219.9	215.36	216.67	217.59	216.13	215.34	213	221.37	218.73	221.65	216.33	219.29	213.14	222.55	212.93	215.41	219.18	213.16	218.63	218.16	217.05	214.45	218.07	217.28	218.71	221.19	216.22	216.12	215.24	217.05	215.13	213.99	219.08	213.96	222.75	220.12	218.11	217.3	220	217.19	219.99	215.94	218.04	225.45
207.55	206.62	215.8	211.76	210.83	208.33	211.91	211.14	210.91	209.38	210.8	212.02	215.92	213.85	207.35	209.29	207.27	208.12	216.66	212.61	211.78	216.28	208.59	216.03	211.02	211.45	208.94	213.53	211.66	212.15	208.82	208.39	212.28	207.33	216.95	215.68	215.58	217.27	207.57	214.3	213.01	207.14	205.94	215.02	212.38	216.33	208.94	209.06	213.7	211.49
207.98	205.36	211.48	211.57	210.3	216.11	207.1	209.41	206.06	207.13	211.7	212.21	208.23	210.01	208.16	206.61	213.99	213.8	211.4	210.95	200.23	210.92	207.86	205.56	209.92	208.83	209.4	204.45	210.94	210.55	205.97	206.75	211.12	207.98	210.82	208.29	205.78	203.78	208.72	213.82	205.79	217.79	206.4	206.31	206.57	214.52	202.2	202.17	208.79	207.04
203.07	208.39	208.27	212.3	199.97	210.35	210.64	202.92	210.61	209.54	204.47	207.28	204.12	207.95	208.91	209.67	211.56	202.71	205.57	213.78	206.6	214.5	201.74	207.49	209.89	213.61	207.59	209.94	207.32	213.04	212.04	210.22	207.37	209.12	211.5	208.34	208.81	206.94	205.19	206.14	207.27	211.06	203.68	207.91	206.6	214.09	202.7	206.55	211.63	211.7
203.69	205.25	202.56	199.5	209.43	198.33	209.17	203.64	203.16	206.51	204.42	212.48	203.77	207.36	196.62	202.44	210.45	203.98	199.69	203.63	199.13	200.93	202.93	201.7	199.88	203.27	207.41	205.38	203.44	201.77	207.99	203.51	206.03	203.64	207.79	206.65	210.49	201	203.65	208.61	202.02	200.88	207.18	204.49	207.67	205.55	210.27	206.43	208.11	200.71
196.23	192.31	194.81	192.81	196.28	191.21	194.65	188.09	200.05	195.81	192.75	192.74	196.32	191	194.86	194.58	188.45	196.44	197.65	193.24	195.73	195.36	197.14	195.96	193.61	196.68	197.92	195.99	191.86	193.14	199.25	195.53	198.05	195.44	196.85	193.72	192.29	193.58	191.19	188.5	198.19	193.87	198.44	200.67	193.47	197.45	195.95	199.61	194.93	192.67
210.34	204.82	219	206.51	208.08	212.63	212.64	208.05	210.76	211.72	206.96	200.41	208.18	207.02	203.45	204.89	201.75	199.4	210.45	208.83	213.74	203.73	209.96	209.77	209.21	211.73	202.45	211.11	203.51	213.22	209.26	207.56	207.68	203.43	210.56	210.24	205.99	212.03	200.5	205.27	207.72	205.81	208.16	211.55	208.09	203.02	201.51	214.5	213.1	202.68
217.28	219.45	210.63	219	216.04	218.47	218.6	223.41	222.64	215.43	211.9	223.5	216.34	219.16	216.17	212.35	215.83	220.27	215.67	219.85	216.91	215.06	212.43	213.26	217.33	217.13	219.28	209.86	220.43	221.1	215.22	215.33	220	219.54	218.57	216.65	221.47	213.83	213.92	218.76	210.93	220.57	220.11	218.82	224.79	217.94	220.83	218.33	217.42	220.03
199.77	203.36	202.66	204.65	207.43	202.85	203.08	201.19	203.8	203.01	204.26	203.29	203.01	199.28	208.64	199.51	199.38	201.89	204.25	198.45	203.58	202.74	204.15	200.07	201.34	201.73	202.65	203.83	202.56	207.74	195.54	205.64	200.03	198.93	202.97	204.69	207.69	203.8	204.19	192.78	203.8	201.05	204.84	199.4	202.18	202.48	203.7	203.54	201.1	202.66
206.48	213.23	205.09	210.97	215.85	202.03	206.87	204.52	204.46	206.04	210.32	202.49	209.3	203.9	220.21	211.7	209.48	213.58	211.03	205.97	208.84	209.91	210.78	209.51	206.06	212.07	203.19	208.4	205.64	209.02	204.35	205.35	215	208.66	208.92	203.46	196.89	216.07	202.75	210.28	212	207.59	209.46	203.82	209.85	211.61	206.86	204.58	202.29	207.18
200.11	201.29	200.8	201.11	200.58	199.56	203.73	198.51	200.67	197.41	193.98	209.54	202.8	198.07	196.07	203.97	193.41	192.87	194.64	204.31	206.09	199.56	195.6	198.84	195.94	195.87	193.3	198.52	208.43	194.31	199.12	197.93	194.51	194.62	196.23	199.77	204.09	200.99	195.81	200.88	201.93	199.16	200.87	197.85	196.84	198.67	200.1	195.7	196.29	199.11
198.89	199.36	199.12	199.68	200.26	197.49	196.64	208.67	202.14	199.56	209.3	197.45	196.45	198.66	201.7	200.98	192.93	201.36	203.63	200.25	198.48	203.64	196.21	199.84	198.38	201.22	200.3	206.88	202.98	201.19	200.95	198.99	194.4	203.02	206.74	198.97	202.65	196.13	198.96	202.6	204.03	194.17	198.87	198.06	196.23	203.62	199.02	200.64	200.52	199.43
206.88	217.15	209.29	214.76	215.06	213.97	210.52	214.2	211.01	210.53	212.15	209.92	215.09	211.61	209.26	214.19	214.49	214.83	217.98	213.14	209.06	213.22	214.12	214.71	207.6	208.16	210.49	210.76	213.94	211.81	208.63	212.43	211.64	212.54	206.38	207.06	213.89	215.44	210.56	212.06	207.23	205.74	212.52	216.52	210.37	211.24	212.36	207.53	208.88	209.81
192.8	195.94	193.03	198.63	187.6	203.78	197.8	190.84	195.51	195.23	196.06	195.32	191.48	196.3	196.98	194.89	193.79	199.95	195.67	200.4	193.17	196.05	194.29	193.23	190.37	193.1	196.09	195.96	200.03	200.2	194.84	195.48	193.16	197.28	196.2	201.82	191.53	192.23	199.23	196.55	198.25	196.01	199.86	195.8	203.79	193.82	198.54	197.56	198.51	196
201.64	202.15	194.63	201.38	200.93	202.83	210.53	196.86	205.54	198.32	200.24	206.21	198.95	200.44	200.01	205.45	197.46	204.43	200.26	199.8	195.71	195.98	199.62	197.81	202.52	200.54	201.41	203.4	197.51	201.64	195.88	200.85	204.46	206.17	203.87	202.25	198.12	202.8	197.2	203.17	200.59	206.19	199.59	193.93	202.3	198.24	202.05	197.37	201.08	207.11
208.47	209.58	210.82	206.09	204.45	198.86	210.49	210.06	203.89	207.63	209.47	212.15	209.46	207.68	209.64	212.73	203.19	207.79	208.98	204.13	210.14	203.93	208.53	209.52	213.48	206.01	201.83	205.97	206.74	212.15	211.65	210.99	210.9	207.6	208.88	205.56	211.59	208.47	210.11	212.82	209.72	204.92	200.06	211.47	212.65	202.1	203.95	205.47	211.95	206.44
220.46	216.29	223.22	218.99	213.17	215.87	212.59	223.07	218.28	214.53	217.1	216.02	212.14	216.68	219.45	213.69	214.28	221.63	217.72	218.86	216.87	219.05	215.63	219.32	215.48	214.74	221.61	213.46	210.4	220.26	216.69	222.08	214.87	213.34	214.21	226.98	218.56	221.87	219.8	218.48	217.84	211.81	217.46	216.85	227.49	220.63	223.1	212.83	220.27	221.08
210.43	204.09	205.88	200.78	205.12	205.02	200.64	198.23	193.72	205.53	209.43	205.4	205.68	204.68	205.01	208.16	208.72	206.1	199.41	199	195.21	200.84	210.19	206.16	206.07	202.73	206.76	204.28	202.57	196.64	207.39	207.34	202.11	201.12	203.94	204.73	203.25	206.36	208.81	201.38	200.5	199.2	199.08	201.15	205.28	199.18	209.41	200.84	206.03	205.32
196.72	203.54	198.84	203.7	198.53	202.75	202.45	200.8	198.58	195.61	204.25	203.31	201.39	203.29	202.24	195.57	201.64	200.74	195.22	197.44	201.21	200.11	205.58	195.93	191.42	201.01	197.11	197	192.16	195.68	199.97	198.22	200.62	196.98	204.13	196.52	201.44	200.95	197.64	206.7	196.62	195.46	200.29	195.9	200.66	204.17	201.19	199.72	198.74	198.65
205.38	210.73	210.05	220.12	216.55	215.88	208.62	211.63	209.49	210.03	215.35	214.47	211.21	212.18	208.28	217.78	209.57	210.45	205.51	213.96	210.89	214.87	209.59	213.97	208.21	213.27	207.64	214.04	212.81	211.8	212.75	212.11	214.94	212.89	213.38	215.64	212.38	213.47	205.01	214.03	204.93	205.75	210.56	220.1	210.19	214.21	216.66	207.67	210.95	213.32
220.19	217.01	215.68	211.88	222.06	216.26	216.66	216.21	216.66	213.54	207.43	221.48	215.44	208.04	217.12	211.16	211.62	213.73	210.29	216.82	214.06	216.24	212.5	213.21	210.25	211.18	209.55	221.01	213.74	209.83	210.2	214.39	210.98	208.79	216.28	214.03	211.68	210.49	209.81	216.62	216.94	209.08	216.32	212.34	220.56	213.84	206.73	218.26	209.99	218.02
211.95	211.06	210.18	212.97	213.19	212.5	208.81	212.54	209.4	215.4	211.46	208.84	221.73	206.23	210.56	212.33	216.24	210.37	214.92	219.84	206.23	212.1	211.89	211.96	211.81	211.07	214.06	218.06	212.61	205.68	212.36	205.81	219.8	214.05	208.31	219.8	213.92	204.75	220.67	214.13	206.18	214.46	215.89	215.93	208.75	214.65	215.21	213.5	210.65	208
204.65	209.72	208.97	214.5	210.99	203.1	210.88	207.57	209.79	208.31	205.46	207.87	205.92	208.62	206.55	217.96	205.51	200.21	203.67	216.61	209.06	211.49	205.87	204.44	211.56	212.73	210.19	211.11	211.22	204.67	213.29	211.85	212.72	211.38	211.4	209.43	210.22	208.89	204.01	210.55	212.67	206.49	211.02	206.51	204.58	212.36	203.56	208.52	208.97	210.33
198.49	202.37	201.49	205.27	203.11	199.89	203.39	202.25	200.02	204.51	206.51	206.38	204.31	205.46	199.55	201.86	205.29	201.96	207.01	204.69	199.26	205.68	198.45	206.08	202.35	204.09	205.98	205.47	207.22	201.67	198.36	200.52	200.52	203.31	204.31	209.81	200.38	200.37	200.66	200.17	203.32	203.1	210.8	200.74	198.83	200.56	201.65	204.13	202.13	213.35
192.53	199.46	199.53	193.74	194.12	191.75	193.84	198.06	192.77	206.23	199.58	187.29	200.12	198.37	192.55	196.72	194.59	194.82	195.08	194.25	196.91	196.45	188.98	197.16	191.8	196.76	196.58	195.91	198.88	205.74	195.52	192.63	203.05	194.49	192.16	209.35	196.31	204.3	195.85	206.2	195.57	197.95	196.28	199.97	198.69	201.42	198.53	193.75	195.52	200.48
208.82	212.31	210.92	205.19	205.68	206.53	209.81	206.77	204.62	203.48	202.92	206.9	205.78	210.84	203.69	208.95	208.11	203.77	207.39	214.59	207.75	208.8	211.7	205.36	205.49	204.18	202.99	208.03	207.28	205.37	202.72	215.97	211.46	203.66	206.02	207.45	207.14	205.17	216.48	213.35	209.57	213.39	203.27	205.65	201.97	208.44	209.39	210.41	204.23	217.89
213.22	210.74	211.64	210.58	212.26	206.95	210.78	210.2	212.18	212.79	214.6	209.71	205.98	215.69	216.01	213	210.74	213.58	212.11	209.02	214.3	209.45	215.36	221.76	213.26	215.46	217.71	210.06	217.01	214.62	216.15	217.91	218.18	212.49	208.85	211.36	206.73	208.14	218.84	212.57	212	209.82	211.25	210.78	216.35	215.55	220.7	213.88	217.8	209.69
211.55	209.75	207.57	200.97	209.84	213	210.69	205.64	213.49	210.48	205.09	211.02	206.21	209.35	212.28	208.97	215.22	205.51	208.31	212.6	208.85	207.92	207.28	205.7	215.25	208.59	205.52	205.52	212.92	210.96	206.13	203.69	211.57	214.55	208.92	208.61	210.9	207.28	213.02	208.92	212.23	213.02	204.48	203.97	201.97	208	209.98	215.1	203.52	206.33
209.66	213.94	207.41	211.16	208.49	205.67	206.13	206.65	208.87	207.34	205.05	205.16	209.12	210.31	205.91	210.39	206.72	207.31	210.49	202.29	204.18	209.07	206.94	207.67	205.6	209.95	208.59	208.17	208.09	213.66	210.93	208.2	204.72	210.39	209.24	204.34	202	211.26	211.1	198.55	210.09	212.27	206.82	205.15	207.03	205.1	211.69	200.17	204.32	206.26
213.4	208.34	207.44	210.54	208.71	206.84	209.24	210.59	204.12	212.44	207.25	205.71	205.02	207.88	208.57	214.16	211.42	210.26	201.94	209.04	209	208.18	213.41	208.08	208.01	212.56	205.47	210.8	205.01	207.22	215.09	208.27	208.46	206.33	206.06	210.13	210.76	207.53	206.47	202.94	210.49	211.3	216.56	208.1	211.29	210.18	211.94	213.22	209.71	211.13
218.86	210.33	212.78	212.34	208.16	217.23	212.52	215.14	209.48	210.92	214.25	216.34	215.39	212.94	210.55	215.95	213.48	212.5	209.11	213.37	214.39	215.07	212.23	220.94	212.97	209.95	211.17	212.87	214.74	216.08	216.28	205.35	213.56	209.68	208.49	207.44	212.26	213.46	209.61	208.82	212.53	207.61	219.13	212.38	215	209.99	214.71	212.98	216.8	210.32
215.76	221.51	216.92	219.04	216.15	215.28	214.69	221	219.94	216.14	217.46	213.32	216.98	211.29	213.81	215.3	221.21	219.19	219	215.95	214.78	220.99	224.19	219.64	224.42	218	221.82	225.91	211.96	207.87	219.35	224.33	214.4	221.2	220.23	219.76	223.48	216.71	218.96	219.17	214.39	213.86	219.13	218.96	220.29	219.73	223.76	213.33	219.42	220.56
209.12	212.77	210.14	207.78	207.38	210.9	202.52	207.95	208.54	210.48	205.81	212.07	212.72	210.89	204.98	207.92	208.97	204	209.82	204.26	206.73	209	209.21	203.85	213.02	212.51	206.94	213.53	211.7	203.13	208.58	211.08	207.06	208.88	207.44	211.61	203.89	206.76	206.44	207.79	212.97	211.93	211.84	205.55	210.1	204.58	211.13	203.47	206.18	205.04
201.86	200.07	203.24	200.85	202.03	204.36	204.41	204.58	201.83	205.04	209.42	204.49	202.97	209.73	201.59	200.84	196.55	203.97	207.18	201.87	201.35	194.39	209.73	201.59	201.49	206.35	203	202.4	203.51	197.79	202.59	204.01	200.45	192.05	198.89	205.05	197.69	201.22	201.51	203.84	205.15	194.56	204.49	203	204.46	202.64	203.49	200.22	206.69	207.95
205.77	209.76	206.2	205.35	210.45	208.31	198.92	202.22	200.7	196.25	206.76	208.75	203.18	206.13	207.31	203.46	203.57	199.03	207.12	205.47	201.58	202.6	206.39	205.79	205.37	203.52	207.46	206.97	213.87	211.82	203.27	205.68	204.55	209.59	198.87	207.71	207.89	204.03	198.99	211.51	204.84	205.11	206.39	202.59	206.2	210.92	203.38	206.42	208.38	206.73
210.62	209.52	207.64	212.11	211.65	208.42	209.79	214.02	210.96	212.78	208.12	210.86	212.72	212.71	212.92	213.65	205.57	210.37	204.57	207.81	212.03	216.07	215.82	212.6	212.5	208.12	202.64	209.8	217.99	212.19	208.73	214.28	215.56	209.44	205.9	210.86	214.58	207.77	212.8	213.61	206.99	212.59	214.49	209.6	218.75	211.88	206.02	213.27	212.89	209.68
207.95	208.17	205.67	215.72	207.52	211.92	213.58	208.9	215.91	204.13	206.1	210.21	205.85	215.7	211.34	211.6	215.46	209.5	213.87	210.29	210.95	210.07	207.28	210.61	205.37	206.1	210.11	205.01	205.95	208.77	210.53	218.14	211.65	211.53	209.81	220.39	210.42	208.39	210.2	213.8	216.45	211.63	209.82	207.34	210.32	208.77	218.61	206	204.77	206.82
204.11	198.95	192.45	202.51	202.81	207.2	196.09	195.78	203.33	198.98	197.55	196.15	204.78	194.36	201.08	196.14	198.22	202.84	198.85	201.41	203.93	194.55	201.79	193.98	198.65	202.66	200.55	204.54	200.23	198.4	201.49	198.05	201.2	201.79	196.87	207.17	203.06	201.57	202.47	198.71	197.73	204.74	196.82	200.72	196.97	201.75	202.59	196.64	202.12	208.35
210.74	208.94	211.73	208.32	208.62	211.66	211.22	210.17	206.39	206.82	205.54	204.39	204.78	212.17	208.53	211.65	210.47	208.21	205.79	208.34	206.63	207.98	209.86	210.51	207.59	210.87	209.89	203.99	205.98	208.33	207.04	208	209.2	207.2	210.78	206.31	205.92	212.9	206.92	205.09	215.01	207.41	206.93	205.2	197.6	205.12	208.07	212.25	201.5	211.04
224.55	219.12	219.51	223.74	216.1	221.97	219.16	219.24	220.33	223.31	219.65	220.29	216.93	216.65	221.96	212.56	216.47	211.86	223.86	212.28	218.13	215.68	220.4	224.81	219.32	220.2	222.75	217.05	217.85	215.82	218.19	213.99	216.17	214.61	218.2	213.02	217.63	222.28	219.55	219.27	217.95	214.74	211.19	212.85	218.03	222.74	217.33	212.58	222.37	217.43
217.61	216.61	210.49	222	210.09	213.76	216.59	209.31	209.08	213.55	217.92	212.62	215.13	214.69	213.16	208.82	217.01	208.51	218.55	211.93	206.17	211.16	208.56	213.21	207.05	207.09	210.04	209.32	220.41	213.84	213.17	212.89	212.22	215.22	214.82	213.91	207.47	209.54	209.21	218.25	206.93	210.31	220.58	219.64	209.82	216.3	212.56	215.3	215.24	210.66
202.38	204.2	195.19	211.2	202.76	205.5	203.15	196.25	201.63	200.7	204.67	203.2	203.73	200.57	206.69	200.83	197.76	198.55	210.09	200.87	202.11	206.89	209.38	205.51	206.02	203.23	201.83	201.46	197.45	202.65	200.86	207.01	203.04	197.25	204.54	202.73	198.47	197.42	201.29	200.89	203.56	201.17	201.57	200.91	208.7	207.42	204.84	200.22	205.12	193.64
211.71	209.8	211.95	215.59	211.45	212.84	202.2	213.25	206.11	211.41	207.89	213.36	211.09	207.52	209.11	210.32	208.79	214.62	212.43	210.37	201.4	208.58	211.44	205.86	213.16	209.82	210.76	208.7	211.87	207.14	211.79	207.95	206.99	212.56	208.13	205.74	207	204.59	205.58	211.6	208.93	213.22	204.07	213.44	206.21	208.43	209.55	212.79	213.18	206.77
203.89	203.9	201.13	204.99	203.36	198.01	203.63	201.52	206.9	201.36	207.33	200.54	201.49	206.95	200.81	201.29	199.9	202.2	202.8	205.63	209.51	203.08	200.57	204.53	205.79	195.23	201.23	201.81	208.14	204.34	208.05	205.11	204.44	209.96	206.14	202.72	199.76	199.13	197.95	205.52	207.17	203.97	206.15	204.16	211.23	200.09	204.48	200.83	204.8	202.88
197.51	197.52	206.57	201.64	209.28	204.18	200.32	199.04	200.76	209.13	202.06	201.04	202.69	201.28	206.92	207.55	201.06	198.98	207.02	208.05	202.16	212.68	197.86	204.7	199.94	205.92	203.66	199.36	200	202.57	198.53	205.85	205.89	205.26	205.73	200.85	203.89	199.79	207.92	197.46	203.49	205.64	203.92	202.39	205.27	199.17	199.37	203.93	206.37	200.71
210.14	205.09	207.57	209.05	205.59	206.55	205.39	211.04	210.18	203.58	212.03	211.65	209.64	209.98	206.71	209.96	215.53	211.83	210.02	212.03	207.43	209.79	209.97	210.76	209.48	212.98	212.97	202.98	206.56	207.51	212.05	204.51	200.72	214.56	210.22	206.17	208.58	213.05	211.26	211.82	210.19	204.4	211.58	216.33	204.06	216.99	215.48	211.89	212.37	213.88
213.69	216.88	212.96	210.68	209.05	210	214.66	213.04	207.08	210.68	213.61	212.7	212.45	211.7	209.66	216.18	208.15	210.76	210.67	220.19	215.13	211.81	223.35	207.9	210.88	209.68	213.2	219.78	213.56	210.6	215.36	212.79	206.93	215.66	212.37	211.6	214.35	216.17	214.26	213.48	213.35	217.74	218.55	215.87	208.66	214.79	214.54	213.1	210.05	212.61
212.22	217.01	212.05	217.45	211.55	216.01	217.1	214.47	216.95	212.51	211.44	215	213.98	216.51	214.78	216.25	212.25	214.6	210.08	214.43	209.95	217.36	207.05	208.75	211.04	212.47	211.83	214.13	206.74	217.45	210.55	214.45	209.46	212.33	207.04	213.89	211.55	204.49	209.56	218.59	213.46	220.74	215.49	209.42	214.82	219.16	214.38	212.92	211.83	220.08
215.33	218.75	216.05	219.38	219.79	212.09	216.37	209.34	216.11	199.91	212.95	210.72	212	215	222.94	207.31	205.08	214.84	213.28	211.93	213.17	216.84	215.96	217.22	213.44	204.88	208.02	215.83	214.6	218.54	211.77	209.66	214.56	209.88	212.26	213.03	213.92	214.86	211.31	216.16	216.88	213.53	212.16	217.54	215.13	214.63	214.38	212.25	210.54	210.72
203.57	204.4	211.11	197.97	203.64	200.24	206.4	209.83	211.57	206.15	206.36	204.87	203.48	208	208.31	203.12	205.17	207.71	207.3	205.23	203.52	202.96	208.21	199.94	208.87	206.22	208.06	200.34	208.56	203.12	207.71	209.64	203.79	199.7	207.34	206.39	209.9	211.89	209.76	203.38	199.33	203.14	209.26	204.25	204.93	203.34	206.28	205.94	205.59	203.55
213.15	219.69	208.9	210.22	213.01	213.93	213.17	209.95	207.74	209.06	208.86	207.66	214.68	210.9	214.05	208.23	208.18	211.19	210.28	216.67	206.45	210.78	217.29	210.28	208.96	210.19	212.89	209.97	222.5	213.26	213.25	211.79	217.5	213.57	211.63	213.1	214.35	208.88	212.92	209.29	208.92	207.04	214.39	208.3	206.67	211.99	211.54	213.01	213.08	209.17
206.63	212.81	211.7	199.77	208.13	209.65	209.81	201.51	212.38	203.61	208.67	205.9	205.01	208.73	210.25	206.14	204.04	216.06	205.79	204.84	208.58	210.36	207.11	210.55	209.37	199.01	211.91	206.15	212.74	207.43	209.5	200.06	209.64	213.12	203.81	206.45	205.7	208.01	212.64	209.54	210.46	206.86	205.57	211.49	207.74	208.35	209.21	206.16	211.13	203.1
210.8	214.99	218.81	216.7	217.03	214.68	215.37	216.58	217.73	221.44	211.29	217.91	213.46	213.01	222.17	221.57	222.18	211.89	222.63	220.97	217.63	213.33	217.52	217.53	219.64	219.76	218.29	218.63	212.15	221.51	214.67	212.99	211.41	222.17	214.08	214.4	221.37	219.79	218.43	218.9	220.22	223.46	222.26	220.12	224.91	214.55	212.04	210.45	218.42	217.17
208.07	208.08	212.91	211.58	207.75	209.87	215.13	205.64	205.71	205.31	210.45	206.37	205.1	205.88	210.04	210.4	204.57	208.53	204.61	212.88	208.27	212.07	207.62	211.52	213.34	209.17	208.27	205.6	210.8	212.86	208.63	211.56	207.75	210.85	211.45	211.28	206.99	204.75	211.61	208.45	206.14	207.42	212.17	204.14	205.98	204.48	213.82	208.51	207.85	205.1
202.62	206.68	204.07	199.74	204.76	202.61	204.38	198.91	202.82	202.36	203.79	203.16	202.22	203.94	204.23	200.38	201.44	209.1	205.2	204.9	211.14	200.69	202.18	204.75	198.83	202.85	201.21	202.64	200.26	207.91	207.74	201.63	204.6	204.67	207.58	202.9	205.97	209.87	197.57	210.8	199.75	203.03	199	204.79	206.06	204.84	203.71	204.85	202.28	203.66
214.97	208.58	210.31	208.98	211.68	210.24	205.87	208.37	209.61	212.29	210.75	206.38	205.4	212.22	204.59	209.02	214.5	208.58	202.07	205.86	211.43	215.3	213.29	207.18	213.37	206.56	211.13	206.99	204.27	212.82	215.78	216.45	208.93	210.73	213.24	209.15	209.08	207.03	209.46	213.44	208.72	211.9	210.67	210.33	207.07	210.76	207.69	212.64	207.61	199.47
202.44	198.94	205.82	196.19	196	189.91	193.31	199.79	200.03	198.44	199.06	195.17	200.2	197.28	202.15	191.72	199.01	197.61	201.12	197.19	190.36	199.27	194.26	194.62	203.99	201.49	192.34	203.97	201.33	198.36	199.86	195.03	200.71	197.97	202.04	200.59	196.84	196.37	197.53	200.87	195.97	194.06	196.94	205.47	192.8	201.05	200.27	196.49	195.55	201.23
211.64	212.56	204.93	212.59	217.01	213.1	210.85	209.85	214.84	205.57	212.95	213.45	211.11	214.28	215.21	220.28	216.11	208.82	204.57	208.7	209.49	215.56	209.66	208.24	209.77	211.05	208.68	213.37	215.48	217.55	215.51	207.82	205.65	212.32	210.87	200.65	208.18	210.82	213.49	215.32	210.47	210.65	214.29	211.91	214.94	210.86	213.25	210.8	210.05	216.46
192.29	194.67	192.92	196.02	192.19	196.5	185.37	194.4	197.7	195.12	193.65	192.17	189.67	195.76	200.3	190.83	195.82	192.55	195.85	191.4	195.96	198.26	192.95	196.52	194.25	197.8	195.82	190.34	198.26	190.64	194.09	196.45	197.2	193.86	192.94	189.32	192.92	189.98	190.24	201.16	194.28	196.15	191.93	194.59	198.84	194.2	190.04	197.44	188.13	196.15
211.75	209.6	212.14	211.77	208.76	213.49	212.76	211.81	209.19	208.75	213.54	206.66	213.06	210.84	213.87	209.3	210.69	214.28	213.89	212.24	207.72	207.63	205.11	212.91	207.94	209.37	207.72	207.18	205.68	213.84	210.7	213.34	203.03	213.05	210.39	217.4	214.85	211.39	211.58	216.5	210.62	217.49	214.6	215.89	216.36	216.6	212.54	210	217.53	214.94
197.15	203.73	199.23	207.65	199.25	202.12	196.66	200.44	196.96	202.25	200.93	202.24	200.64	203.97	197	200	199.19	196.21	199.18	200.73	198.63	203.15	201.48	202.03	199.07	197.89	198.29	199.83	200.44	197.72	203.19	206.06	201.79	197.74	201.92	201.55	196.57	197.24	203.55	198.31	209.45	197.82	198.23	202.62	199.76	202.7	204.4	195.91	200.26	194.56
201.75	217.74	210.69	220.37	212.76	210.46	222.18	211.21	211.52	217.17	215.67	214.78	224.67	210.02	213.18	215.42	217.03	210.01	217.61	217.34	216.16	210.77	215.78	210.14	211.14	213.31	212.75	214.72	215.8	216.59	217.42	211.65	210.33	211.32	209.36	217.09	211.7	213.46	210.05	212.95	218.04	214.17	206.39	209.43	210.02	212.9	210.29	212.69	210.85	213.83
200.12	210.17	200.61	204.07	207.18	205.04	205.79	198.64	198.77	205.3	199.97	201.64	206.96	199.22	200.73	206.16	202.11	203.63	201.31	199.12	202.86	200.19	208.43	205.15	204.5	207.57	212.47	200.27	211.07	202.28	201.34	202.21	201.02	205.02	205.71	204.65	205.18	207.45	211.2	201.87	208.45	207.29	199.87	201.69	203.52	200.58	198.68	208.25	205.25	208.53
204.01	201.37	200.85	214.09	202.39	195.76	205.52	206.45	205.8	196.97	199.66	207.82	201.89	202.08	199.42	200.87	195.21	206.77	196.25	201.39	207.61	198.81	196.47	200.43	202.7	207	203.86	201.4	202.55	203.75	196.91	201.34	197.15	205.78	205.5	203.25	203.85	209.01	203.22	200.62	201.19	200.6	204.45	202.39	202.61	202.11	203.99	197.93	196.91	207.94
202.86	202.83	203.77	207.33	211.68	209.55	210.18	211.5	206.74	203.8	209.8	204.47	207.55	208.2	211.52	197.72	212.38	208.86	210.02	208.05	205.42	202.84	203.66	209.16	208.67	203.1	214.71	212.34	206.97	206.12	204.85	206.17	211.34	208.32	211.63	206.87	212.21	204.43	212.09	213.4	211.4	209.74	206.5	209.23	210.08	214.66	211.26	201.54	207.1	209.49
206.34	199.4	204.55	200.6	208.07	205.08	203.62	195.27	202.22	203.71	196.55	200.98	207.71	197.02	204.17	201.14	193.91	201.16	205.13	203.32	199.37	203.81	200.52	202.44	201.82	203.71	200.87	198.57	205.31	207.77	205.36	205.95	197.88	206.03	197.7	204.95	203.13	205.16	203.78	198.25	205.81	203.14	204.08	205.48	201.01	203.68	204.92	208.14	199.53	202.88
217.55	214.77	223.98	217.84	218.39	219.05	211.2	219.4	220.25	216.91	213.43	221.27	221.58	219.24	215.29	217.8	217.16	211.31	217.83	215.56	220.64	223.46	218.73	220.4	223.17	214.36	214.68	215.66	213	223.89	220.19	218.23	225.73	216.19	216.19	223.44	216.18	217.3	223.92	217.31	215.22	219.2	218.54	214.86	216.43	220.06	219.4	217.62	211.26	217.54
210.22	213.59	205.76	215.07	208.31	206.43	209.76	211.97	215.14	215.46	212.03	213.86	212.07	214.54	207.84	210.76	216.12	204.12	204.93	211.49	212.01	211.65	209.03	206.69	213.31	206.71	211.55	214.64	208.78	211.25	205.76	209.34	209.7	207.42	211.2	210.7	207.39	203.05	209.45	206.36	210.41	204.09	208.51	208.14	212.71	207.2	206.03	204.31	212.21	212.11
204.36	193.7	196.47	200.41	198.99	203.39	200.09	200.16	201.85	193.96	203.23	196.63	202.5	196.9	204.84	196.3	204.83	203.87	200.55	197.04	198.35	200.83	199.78	198.05	197.15	196.79	196.14	206.39	201.29	199.35	200.56	198.58	198.96	200.93	192.3	196.5	194.79	201.91	201.83	201.98	199.72	200.58	203.02	201.03	202.29	199.61	198.42	200.4	194.31	198.59
210.81	213.82	210.27	213.13	218.78	207.53	217.47	208.98	205.39	210.04	209.49	208.99	206.3	211.51	213.34	204.51	211.48	215.73	215.69	213.05	212.92	212.89	211.3	205.82	209.86	209.14	217.59	213.27	214.19	208.23	204.83	211.92	214.78	214.2	208.98	210.99	214	209.97	209.09	214.54	216.83	212.74	208.43	210.22	219.41	213.36	206.69	210.95	216.11	206.67
204.42	206.04	208.47	205.22	212.55	210.97	205.67	208.49	207.58	206.37	210.01	210.48	208.11	214.72	204.54	210.15	212.1	212.28	211.14	209.78	209.16	206.44	206.47	211.92	206.33	205.6	210.02	204.4	213.37	214.44	211.35	207.14	208.45	212.53	212.26	208.98	207.33	208.31	208	209.89	209.4	211.87	213.25	216.12	206.19	207.87	208.63	202.46	212.37	210.5
220.42	211.85	212.82	214.02	215.27	215.99	215.72	218.21	218.11	210.32	217.51	218.51	216.02	209.91	217.11	219.49	212.46	213.49	224	216.04	218.7	219.4	217.01	220.05	219.42	218.86	218.49	214.14	218.05	215.03	224.68	222.98	205.86	218.34	211.73	218.64	216.41	211.05	219.22	214.85	221.68	224.88	219.68	215.38	214.67	220.19	217.68	213.38	223.09	223.66
215.11	211.51	217.2	209.74	207.93	212.81	206.07	206.27	207.53	207.58	215.05	210.29	206.56	211.49	208.06	212.15	211.88	211.77	205.78	208.24	207.67	205.33	210.41	208.66	213.62	208.08	204.32	208.56	209.27	203.07	211.83	208.78	206.7	209.38	210.07	212.13	208.61	209.79	213.63	212.91	206.31	209.25	208.59	208.95	206.26	206.2	206.61	213.32	204.11	207.91
209.99	206.89	207.84	208.25	201.93	207.04	204.57	208.59	207.64	207.78	205.27	203.89	207	210.23	213.23	210.56	207.71	208.81	209.86	205.65	206.48	206.15	206.63	209.02	208.35	209.74	206.89	204.76	209.53	206.75	211.17	206.2	206.89	208.92	206.95	206.57	205.7	213.77	205.57	208.91	211.16	207.13	202.46	212.24	204.07	209.2	208.5	210.8	215.1	206.05
205.85	208.04	208.47	203.77	205.48	210.28	205.25	208.54	204.2	205.81	206.63	204.75	215.04	212.91	198.63	208.88	208.08	210.77	212.6	213.45	201.85	207.11	208.66	210.96	211.8	212.43	211.78	205.58	209.14	206.88	210.45	212.6	206.23	211.34	208.12	209.42	206.04	202.72	205.23	207.62	209.89	205.47	205.82	209.76	203.2	207.29	208.49	204.92	202.33	211.95
209	200.37	202.4	202.03	205.29	199.15	195.55	200.83	203.87	202.65	203.16	205.31	199.06	196.97	194.62	194.87	203.42	195.25	206.92	197.56	200.95	207.04	196.67	203.45	197.18	197.38	200.04	205.85	200.84	204.3	201.59	198.81	199.16	202.73	203.75	197.32	199.91	200.19	203.06	197.04	200.84	201.38	198.2	200.07	199.58	202.19	195.06	201.55	204.45	196.73
201.75	209.19	202.09	203.36	205.34	205.14	200.11	200.55	194.74	205.18	198.46	200.83	202.42	204.22	207.09	211.06	205.5	201.12	201.12	201.05	206.95	207.95	204.21	204.24	205.91	208.15	201.77	202.23	199.24	200.96	210.3	206.16	212.91	202.6	202.91	206.31	207.08	202.21	203.47	207.17	205.1	203.44	200.74	202.11	200.27	206.55	205.65	205.39	205.53	205.52
198.38	199.5	196.32	201.33	199.04	189.76	191.88	197.93	192.88	198.68	199.88	192.58	190.21	187.62	199.12	197.26	197.45	195	195.31	191.43	197.65	194.45	200.27	195.5	192.49	195.68	198.75	195.66	189.97	196.73	193.64	196.21	191.84	199.29	195.58	198.76	190.88	198.58	190.67	193.66	198.33	195.14	193.81	195.2	199.96	194.15	193.87	199.94	194.9	201.22
207.29	209.1	208.41	209.41	205.75	208.97	212.02	207.92	201.22	209.55	210.29	204.69	203.62	210.63	211.71	202.25	206.83	213	208.63	208.38	213.73	203.75	207.73	216.38	207.21	207.18	207.84	206.99	215.83	202.73	206.27	201.77	209.57	205.48	208.89	203.03	207.5	200.25	208.57	202.39	209.78	202.12	208.06	205.1	203.17	206.36	211.42	210.31	203.23	209.26
198.62	197.3	197.89	196.79	196.22	196.99	197.79	192.81	197.11	199.25	195.93	198.17	190.92	198.1	199.85	198	193.46	200.03	199.42	205.44	191.55	206.64	199.66	200.68	193.28	189.43	194.36	198.85	203.43	206.02	192.35	196.52	206.39	201.17	197.62	193.41	195.78	199.6	194.16	205.3	197.72	193.2	199.75	194.21	192.61	199.75	199.84	199.44	197.68	198.91
208.73	206.88	210.25	211.03	211.57	201.38	205.51	208.37	204.66	219.91	207.65	202.8	204.92	199.57	208.04	201.39	204.1	211.81	210.49	206.09	206.85	213.09	207.87	205.52	203.12	213.51	209.99	201.95	210.93	205.51	211.78	203.35	214.24	205.87	208.59	199.67	202.68	207.83	205.19	210.96	198.25	205.23	202.64	207.71	204.97	205.83	206.55	205.18	204.52	206.54
210.71	209.94	206.3	207.87	212.54	207.1	207	210.74	208.11	203.13	215.25	202.93	201.73	207	211.89	210.57	209.92	206.3	209.75	206.12	210.35	203.56	210.66	208.75	211.25	207.86	207.96	206.72	207.07	209.66	212.01	209.54	209.19	215.77	204.13	214.01	211.49	202.72	210.54	210.44	215.69	211.76	206.97	212.74	203.75	209.28	214.88	203.71	207.5	210.17
197.96	201.69	194.47	193.45	192.83	193.93	194.14	193.18	196.35	203.37	196.44	199.11	192.5	191.11	194.74	194.11	192.07	191.6	202.36	193.74	197.01	193.71	193.71	198.84	194.84	194.78	186.59	197.36	195.44	192.97	191.35	192.01	195.26	192.16	194.4	198.54	198.66	204.04	190.72	198.49	198.01	194.01	191.8	197.18	192.85	188.62	190.66	196.67	191.16	188.43
216.48	215.52	216.91	219.19	215.89	215.41	214.77	213.71	215.71	219.95	212.88	217.18	212.91	215.72	226	216.51	219.78	220.4	211.63	217.06	216.36	213.16	221.3	216.89	216.41	221.01	217.03	216.8	217.51	215.7	226.5	213.52	211.01	224.63	215.74	220.98	218.56	214.59	217.27	218.73	221.5	213.61	217.09	219.3	211.13	218.43	223	215.58	217.65	220.47
205.77	208.57	213.54	209.7	213.06	217.07	214.12	211.39	209.92	207.25	204.73	218.22	210.55	212.56	212.99	216.31	210.3	203.37	211.09	209.1	208.41	213.55	209.24	212.88	207.94	211.62	216.93	207.21	213.17	208.69	215.82	202.39	207.5	211.13	212.45	211.65	210.55	212.98	208.23	214.21	203.86	209.02	212.94	207.27	208.99	210.3	212.21	211.89	212.4	214.21
214.09	209.79	213.26	213.5	211.44	214.68	215.2	216.33	211.19	214.56	212.98	213.94	208.96	214.23	213.29	212.98	210.88	212.21	214.62	211.2	219.38	208.84	216.11	214.59	213.52	213.39	213.42	215.34	208.8	210.84	208.05	208.43	210.05	211.22	216.22	208.03	214.28	214.84	207.1	213.27	210.86	216.6	213.19	209.88	211.44	217.57	203.23	215.13	208.33	209.52
210.08	209.19	207.8	207.12	209.65	210.54	211.19	213.42	203.52	209	210.57	211.14	203.33	206.58	204.01	214.26	207.6	209.83	214.01	208.48	206.73	217.34	205	212.21	215.1	209.24	211.37	205.6	207.55	207.36	214.99	208.25	211.42	209.46	205.57	204.79	213.34	207.64	202.99	208.57	213.21	210.13	206.84	201.96	209.62	207.77	208.78	206.37	206.9	211.31
207.17	209.78	212.32	213.59	215.2	205.8	216.96	210.6	211.34	215.02	215.71	212.07	204.4	204	220.23	217.23	213.67	212.83	209.13	213.93	211.21	206.69	213.09	212.7	209.22	214.17	211.96	215.29	217.25	210.02	209.22	209.63	211.5	214.74	210.63	213.74	209.71	209.43	215.64	212.72	219.32	208.29	205.83	210.14	211.15	214.98	210.64	208.47	213.41	209.59
200.47	202.33	199.28	200.18	195.26	201.22	200.57	201.39	206.38	199.91	210.44	200.25	202.07	201.15	195.07	204.86	203.75	194.18	199.79	207.61	203.47	203.03	195.5	194.79	203.43	197.81	207.92	208.01	199.03	204.99	195.44	201.65	200.66	202.75	197.01	201.9	200.67	200.73	209.49	201.2	199.26	198.36	199.29	204.82	192.51	198.12	208.58	201.85	205.78	204.06
203.1	204.38	212.04	201.73	204.84	198.91	204.49	205.88	208	206.98	200.99	195.03	211.83	209.57	202.53	202.55	203.27	212.22	206.05	204.57	203.66	207.43	207.99	203.79	203.28	203.2	207.34	201.16	203.77	204.66	203.45	202.14	201.16	203.46	202.92	207.24	205.66	201.7	202.44	201.63	206.89	207.1	212.72	204.74	198.38	206.93	204.46	203.7	205.66	200.79
205.13	205.73	204.02	206.04	203.5	200.33	204.29	200.7	208.57	207.86	203.15	201.61	204.78	212.42	208.21	207.18	206.02	206.82	211.03	205.42	206.1	201.92	207.5	202.05	205.48	210.51	203.71	210.06	212.01	202.14	206.48	206.4	207.6	202.93	209.22	197.4	201.05	200.82	208.23	201.96	205.76	202.69	206.31	199.05	202.9	207.43	203.1	202.06	203.95	210.76
212.26	216.32	215.47	211.09	216.19	211.28	218.21	209.76	215.89	216.84	211.39	215.51	215.57	212.7	211.56	216.42	216.15	213.78	211.24	220.66	218.39	207.27	221.17	207.19	210.44	219.54	217.57	212.19	212.25	214.72	213.92	214.35	217.81	215.44	210.1	214.24	215.37	209.43	213.24	205.87	217.93	208.77	212.43	216.8	210.86	217.12	203.33	210.01	214.68	209.97
201.14	198.35	203.69	205.17	197.62	202.8	200.94	204.32	198.93	205.12	205.62	203.15	204.92	203.37	202.66	201.98	203.06	206.83	192.58	203.91	200.11	205.04	204.3	197.53	205.12	206.56	206.32	202.43	206.57	208.62	207.11	201.47	203.66	200.63	203.57	210.59	202.95	209.1	201.26	206.86	202.1	202.36	197.81	202.81	205.83	192.78	203.62	207.39	200.25	205.57
206.04	202.59	207.12	203.27	204.71	209.22	202.66	207.4	200.04	217.03	211.18	203.55	208.38	206.68	208.6	214.94	212.33	212.38	204.3	201.64	207.88	209.38	218.49	198.56	208.07	210.27	208.2	206.07	211.01	208.08	207.03	210.7	207.12	204.35	209.73	212.94	199.28	202.59	211.67	206.28	214.63	205.64	212.3	204.54	206.76	208.81	202.34	204.35	207.55	208.04
214.95	214.06	216.99	220.14	225.73	214.13	216.2	215.99	218.95	215.6	217.29	217.17	211.16	220.32	215.71	219.76	216.45	219.89	211.08	221.7	214.86	213.94	220.33	220.7	220.68	222.52	220.24	214.12	216.48	215.75	225.55	217.42	219.81	217.05	213.4	218.8	214	214.69	219.36	221.11	216.87	216.95	217.22	218.47	214.96	212.15	215.26	219.12	214.5	225.34
210.69	212.7	207.79	214.72	215.72	208.38	217.42	212.9	207.62	214.99	210.24	212.38	217.16	209.81	212.21	214.96	210.69	212.55	218.01	215.7	216.19	209.83	217.66	210.27	212.17	214.92	208.81	218.97	211.57	209.53	215.48	215.73	212.56	213.37	215.62	213.22	207.23	213.25	211.8	209.68	216.36	213.97	210.97	214.84	219.34	209.47	213.41	214.69	217.45	207.86
202.93	205.21	205.15	203.7	200.99	199.28	203.88	205.87	202.99	201.55	208.02	210.6	209.53	204.16	207.22	201.66	203.07	199.29	209.13	201.25	199.96	203.87	203.38	204.91	207.76	202.49	203.26	206.81	200.69	209.86	207.83	203.58	205.59	206.37	206.13	204.64	201.09	207.98	210.47	207.94	208.12	210.38	200.52	209.16	205.46	209.83	212.31	201.14	199.5	210.63
208.15	212.68	203.65	200.55	211.32	208.16	210.56	209.78	207.8	215.56	202.86	214	203.31	205.46	209.04	206.27	205.69	206.25	202.78	210.26	210.11	209.76	210.83	205.13	206.57	215.67	207.46	209.46	207.17	209.01	210.41	207.3	209.88	212.68	207.38	209.1	209.52	207.35	208.48	210.83	208.91	214.06	208.5	210.17	208.51	207.82	213.27	202.5	211.55	208.85
209.77	203.33	207.45	202.33	206.84	204.98	203.53	201.36	205.6	205.72	211.57	199.81	202.3	197.12	215.9	203.3	201.56	210.85	214.03	207.78	205.61	207.44	205.57	203.6	205.6	206.8	208.79	206.3	207.43	205.17	204.96	203.03	207.26	208.73	208.36	205.9	207.77	198.23	211.59	205.57	202.71	207.04	205.74	205.42	205.65	204.7	201.28	206.63	203.5	200.67
206.14	212.95	205.04	217.33	211.9	209.22	209.84	215.56	213.38	208.82	209.77	208.22	211.29	208.75	219.01	215.07	211.91	211.23	214.68	212.24	212.39	204.76	208.6	219.4	216.17	212.24	212.9	208.24	213.85	210.24	210.3	209.33	209.9	208.06	212.03	212.48	211.17	205.91	208.32	211.27	208.87	214.99	213.48	218.25	213.76	219.7	208.48	211.94	217.02	213.05
207.42	205.9	206.26	209.42	214.17	206.11	211.68	209.98	211.86	203.12	206.34	209.19	201.59	208.13	208.59	205.14	204.19	205.01	209.14	208.02	210.27	206.79	203.08	208.98	201.13	214.06	203.09	209.54	208.09	206.25	211.15	211.08	206.31	204.17	208.74	207.58	207.08	210.85	208.16	207.55	208.31	211.12	208.62	214.22	208.68	210.4	207.51	203.38	214.68	212.16
211.99	216.71	207.2	218.44	211.24	214.81	211.83	211.19	215.99	212.97	216.74	217.4	212.16	219.93	214.81	216.07	212.18	213.8	210.68	211.69	214.33	208.76	214.98	208.51	211.88	217.71	209.68	217.82	211.44	210.55	209.95	214.74	215.38	217.08	217.37	211.6	211.11	216.86	211.91	218.9	214.87	215.82	214.52	211.8	215.7	211.43	208.29	208.95	214.32	207.18
204.13	200.14	202.13	211.87	199.99	201.58	203.85	202.93	197.61	202.58	201.33	201.3	206.01	207.94	202.29	203.83	204.19	203.85	199.52	210.61	208.7	209.63	203.89	195.45	199.53	197.73	211.51	201.72	200.65	199.64	198.17	209.68	203.53	201.56	205.56	204.37	203.98	209.19	204.38	200.51	204.25	204.32	207.16	199.8	201.87	205.86	202.36	198.95	194.73	202.58
188.99	196.26	195.74	200.49	195.62	192.23	191.44	194.49	196.54	192.91	189.99	196.41	197.82	191.38	195.54	197.75	198.88	196.46	195.97	199.06	195.74	194.47	191.54	187.03	192.29	193.14	194.12	196.52	197.96	198.41	193.86	191.9	194.12	202.76	192.97	201.72	191.98	193.33	194.64	200.03	191.24	203.64	204.74	198.09	194.57	193.76	190.45	193.94	190.9	192.36
206.91	217.04	211.53	209.73	210.09	214.22	206.35	210.64	204	210.79	210.02	215.95	216.01	213.65	209.5	209.68	217.89	205.59	212.05	210.17	210.86	211.38	211.64	203.19	210.98	203.06	213.89	210.89	213.86	212.84	208.69	211.37	215.22	216	211.49	209.42	211.85	210.6	206.09	215.99	216.26	214.12	207.23	218.81	214.71	210.58	208.92	210.82	205.52	215.21
203.47	205.21	203.35	208.41	203.66	198.57	196.92	197.66	191.2	195.17	200.02	201.6	203.95	200.39	199.08	199.6	198.57	200.31	196.14	203.04	198.54	210.01	200.69	205.12	195.51	201.71	202.34	198.95	199.63	200.77	198.72	198.39	205.84	202.73	201.32	196.35	204.82	199.43	198.56	206.18	198.78	200.54	195.54	201.31	196.35	202.59	199.77	194.74	198.63	200.61
190.47	193.44	193.67	197.29	193.48	197.47	198.03	198.11	198.22	196.19	190.19	195.59	189.76	192.92	198.32	188.91	196.21	192.71	193.71	193.61	193.81	199.19	194.85	193.3	195.06	190.19	192.39	194.61	188.27	194.42	197.42	195.57	197.8	196.07	190.7	190.46	203	190.33	192.79	192.15	198.02	194.12	198.18	194.76	189.46	195.2	198.39	200.78	196.61	201.23
202.3	201.59	203.19	204.46	207.16	204.15	208.86	203.19	201.66	208.56	203.9	208.91	205.17	195.62	203.14	206.55	205.06	208	204.55	203.41	204.18	204.45	205.05	200.52	208.02	204.04	204.04	200.19	204.94	205.11	202.69	202.14	197.62	201.56	204.35	205.17	205.39	205.68	203.48	204.45	205.41	203.69	199.97	204.52	203.04	199.25	206.59	195.49	210.76	208.68
207.41	212.64	208.25	210.96	210.52	215.52	208.12	210.49	208.32	207.79	210.06	207.18	207.11	214.39	211.24	208.08	211.38	208.45	209.13	209.77	208.89	209.78	211.34	205.13	207.04	212.44	218.97	206.53	209.78	213.74	211.98	213.41	205.04	211.39	210.19	207.93	206.18	205.89	212.26	210.94	210.88	212.87	210.58	211.91	207.38	209.58	214.16	209.25	211.85	215.76
193.77	197.77	193.07	191.63	195.39	200.62	193.67	196.87	192.61	190.49	196.99	200.71	191.73	190.27	202.47	194.36	190.96	191.52	198.34	194.24	195.08	197.37	189.23	197.32	194.28	189.33	199.76	198.01	192.28	202.12	192.35	192.82	199.85	195.26	197.36	194.42	197.5	196.17	193.02	194.97	193	201.54	190.64	189	197.08	194.02	190.21	186.07	188.96	199.71
208.33	211.74	215.21	210.12	212.86	212.44	209.54	211.07	206.15	208.29	213.6	217.18	211.41	212.03	210.8	207.32	210.84	208.34	213.35	210.97	214.37	210.61	215.32	217.5	213.11	211.4	209.48	212.02	212.2	210.13	215.25	208.55	212.94	217.43	209.82	209.66	216.11	215.03	212.3	206.45	211.98	214.11	209.95	218.88	212.25	211.33	208.58	210.74	212.75	212.13
202.57	204.7	200.98	209.04	199.51	206	199	204.51	200.44	205.3	205.14	201.87	198.45	206.1	198.04	204.48	207.6	203.11	207.08	209.91	201.24	206.68	202.69	206.13	208.24	206.55	208.39	204.99	210.22	201.94	201.16	206.36	206.61	209.77	202.99	201.18	205.36	203.21	208.05	208.13	204.65	203.98	206.38	201.84	197.91	210.2	203.83	204.03	202.02	204.18
209.38	215.13	211.01	208.8	214.63	215.16	213.62	213.56	212.44	214.17	209.72	207.34	211.27	210.94	213.54	205.9	212.94	207.33	213.97	211.58	217.14	208.51	212.12	212.35	208.98	206.63	213.24	215.34	214.12	207.61	213.17	213.02	215.61	214.25	210.84	212.62	217.93	215.43	215.02	208.61	213.84	209.6	208.79	211.37	215.2	218.55	209.75	216.17	205.48	217.49
211.92	206.18	217.83	210.26	206.99	216.18	210.48	209.6	215.87	213.16	215.66	211.86	215.69	209.09	211.62	215.43	211.25	214.08	216.82	215.71	216.6	207.19	208.11	205.26	208.18	213.56	208.26	214.12	214.28	208.08	212.56	207.6	211.61	214.89	206.51	210.67	210.76	211.98	209.57	207.89	208.25	211.19	205.91	213.8	212.83	213.96	218.4	208.75	216.32	211.6
200.78	200.01	198.5	207.67	204.34	205.74	200.33	201.12	199.5	206.14	201.62	205.54	207.42	202.18	201.82	206.81	205.52	198.51	202.67	206.63	204.63	201.12	194.78	207.9	204.45	200.41	202.28	206.29	202.36	208.16	205.67	207.77	204.36	203.54	201.72	202.97	203.28	206.74	200.62	202.69	208.51	199.51	202.06	196.08	206.16	204.26	196.88	202.91	200.33	204.93
205.45	204.36	204.13	198.2	209.14	206.52	204.29	199.17	203.9	196.4	210.29	203.18	207.11	203.48	203.16	208.89	200.68	204.22	204.72	206.18	200.54	206.09	206	210.6	202.47	209.19	202.72	200.86	200.96	202.91	208.83	205.51	199.55	202.87	203.14	200.29	202.5	203.02	205.07	202.13	203.75	211.35	204.86	200.61	203.46	206.88	202.23	211.4	201.83	208.19
205.74	208.08	203.39	208.36	211.67	211.7	211.29	212.72	217.57	209.11	207.06	208.47	207.46	204.35	207.9	200.08	208.34	206.52	204.98	207.39	212.83	212.01	201.42	203.41	211.15	203.02	212.47	202.92	203.12	209.56	207.55	208.26	206.68	203.88	206.22	206.81	206.05	211.19	211.71	208.16	210.27	206.79	209.21	209.85	211.68	204.95	203.17	210.28	204.91	205.41
212.58	211.99	211.22	203.84	206.24	209.2	212.57	211.93	202.81	209.1	203.99	210.38	202.45	208.92	206.59	211.64	211.34	207.14	209.16	208.74	212.79	211	210.43	214.06	210.88	198.81	211.47	205.98	211.89	207.51	212.32	206.41	206.19	210.07	211.53	203.8	206.54	208.27	207.99	205.78	210.68	200.06	206.78	208.85	209.17	206.94	210.46	208.42	213.07	209.56
208.28	205.26	210.14	208.83	214.21	210.8	211.04	210.68	214.87	213.48	204.17	209.63	206.06	202.66	209.63	205.69	209.75	210.2	207.66	206.52	211.48	206.92	205.17	210.56	205.07	208.61	209.83	215.66	204.18	209.36	211.54	207.67	206.88	206.79	205.37	209.24	207.01	206.82	207.65	205.81	210.57	206.25	210.74	211.67	207.69	208.11	209.21	204.85	216.14	199.77
201.38	211.88	208.16	205.23	202.37	204.47	202.59	204.45	208.3	208.84	202.2	204.86	208.8	207.14	204.78	203.93	204.67	206.79	208.03	206.16	206.96	207.94	207.14	197.14	214.59	205.14	205.9	207.38	207.73	202.39	205.65	205.82	207.03	210.83	210.43	210.44	207.2	206.72	204.74	205.88	202.97	207.83	207.95	206.53	206.33	201.4	210.22	209.28	205.93	205.83
202.29	210.68	206.98	201.21	208.39	204.08	206.06	210.92	207.96	206.5	214.72	204.18	205.14	208.04	205.91	210.51	203.42	203.83	216.82	206.41	208.93	207.81	210.8	206.38	207.51	206.19	213.38	209.59	201.16	208.79	209.01	208.85	204.53	213.54	208.79	206.48	211.33	204.56	213.42	205.67	211.69	206.75	208.99	210.37	205.22	212.52	208.11	206.71	213.1	206.34
203.18	208.38	204.23	203.98	195.08	201.02	207.7	199.7	201.38	202.04	205.11	204.56	198.39	209.36	198.53	200.88	203.55	202.58	204.49	195.55	198.41	204.79	202.08	200.82	201.03	202.71	202.49	203.66	206.62	205.2	204.18	202.89	199.04	211.1	203.8	191.27	209.13	198.58	199.22	202.13	200.73	197.56	200.57	201.07	201.98	196.93	198.03	198.71	200.85	201.97
207.61	206.57	210.4	206.55	204.14	206.29	202.2	211.41	204.78	206.69	207.4	206.8	211.93	205.84	199.4	206.27	209.79	201.4	204	205.47	203.25	207.83	207.45	208.77	211.25	210.78	211.21	204.05	209.48	202.61	215.39	209.55	208.41	211.7	213.43	207.18	208.12	200.68	212.01	210.52	213.39	210.22	206.69	204.21	208.36	202.67	213.46	216.07	211	216.78
214.29	209.39	210.94	201.73	207.49	211.93	207.49	209.13	214.51	208	213.01	206.72	212.39	216.1	211.01	215.61	212.11	214.25	218.97	207.41	216.3	206.32	210.1	210.85	208.25	210.92	213.56	215.94	212.82	214.61	207.46	212.15	214.73	211.56	212.62	209.48	216.15	213.09	207.95	216.93	215	208.71	209.98	214.71	216.98	206.28	206.65	206.41	205.75	208.83
203.58	206.56	209.26	200.83	201.65	209.5	201.32	205.87	207.76	199.22	206.47	207.29	200.14	205.39	203.75	203.79	206.11	208.14	196.76	207.4	199.43	201.81	202.92	202.65	205.74	208.45	206.18	200.33	206.13	203.05	211.07	204.76	195.51	207.49	199.06	204.73	205.6	204.31	200.62	202.66	200.56	208.6	210.44	205.63	199.1	204	203.11	199.06	205.82	200.19
202.31	201.78	195.14	201.12	202.6	198.14	200.86	194.61	200.54	197.74	207.72	196.92	197.63	201.61	197.1	199.87	196.58	206.04	202.37	204.76	198.91	200.49	197.3	200.85	205.26	199.32	201.51	197.23	202.65	205.39	196.88	197.92	205.11	196.86	201.98	195.13	205.71	205.22	200.19	195.68	200.1	202.45	208.57	197.89	197.04	195.25	204.57	203.46	202.13	200.24
207.52	209.67	208.86	218.43	216.21	206.55	209.04	214.01	209.8	210.44	215.11	208.6	213.38	212.58	216.99	212.16	212.62	215.73	208.12	204.35	215.29	207.73	213.09	213.45	214.95	209.36	213.7	212.43	211.08	216.94	212.4	219.4	206.18	212.32	216.27	208.83	215.16	212.61	209.25	213.72	209.18	209.64	211.13	211.05	212.38	214.12	213.53	211.77	210.94	212.22
201.37	210.32	199.83	205.43	207.14	208.88	214.34	202.27	208.96	200.67	203.87	212.26	207.77	209.66	207.53	202.01	209.55	208.23	208.45	211.71	204.05	209.32	208.14	205.65	206.47	207.87	207.16	199.87	200.41	212.73	203.81	204.23	205.32	210.4	206.9	207.69	210.96	208.61	205.48	203.03	206.78	212.15	207.5	206.87	199.78	203.38	207.28	203.83	203.95	207.77
202.09	216.52	208.06	210.96	208.67	211.49	210.91	207.04	205.59	202.53	211.73	204.63	205.93	206.87	205.6	207.64	199.63	203.39	203.08	202.69	210.23	212.58	210.63	205.38	208.75	209.74	197.64	206.14	213.14	207.91	200.64	203.79	209	207.99	210.91	208.56	205.81	208.86	207.8	207.38	210.28	209.03	219.06	209.15	210.27	209.41	205.27	207.17	202.98	208.4
209.13	207.61	208.69	209.38	210.87	206.13	205.27	204.31	206.13	206.65	204.85	212.64	211.81	203.82	210.36	208.04	207.15	211.78	206.65	215.35	208.52	207.38	200.02	207.05	203.3	203.55	205.47	214.23	202.78	208.89	205	202.13	204.22	209.26	204.8	209.74	204.64	205.2	204.61	208.76	206.97	199.25	206.54	210.64	206.83	204.18	205.06	202.75	201.92	208.52
206.06	200.88	206.34	203.26	200.9	205.44	199.89	203.06	205.54	201.85	199.65	207.33	206.61	204.46	205.31	203.7	198.88	197.38	205.34	201.35	207.24	203.1	210.07	204.81	206.05	198.91	200.91	198.77	204.11	210.69	204.98	203.64	208.03	207.46	210.11	209	207.77	201.71	201.53	203.65	202.32	201.59	208.91	212.64	205.06	209.45	201.52	199.33	204.74	206.58
215.58	210.09	208.16	212.01	214.48	216.25	204.32	213.94	211.25	208	213.45	209.03	216.62	214.88	205.95	209.19	209.14	210.09	210.07	215.35	209.44	214.58	210.6	211.21	213.41	207.94	206.78	213.86	207.45	210.76	212.89	207.91	209.22	210.33	206.53	217.1	214.64	210.4	209.73	210.34	209.2	213.11	208.05	217.93	216.73	212.63	205	211.9	213.56	212.5
221.22	219.31	214.26	216.95	215.14	212.65	218.13	219.64	214.6	215.98	216.56	218.58	215.72	223.51	218.88	220.57	215.35	221.56	223.27	224.22	214.17	216.32	212.22	214.32	219.59	211.97	218.24	218.58	212.39	217.22	217.52	217.99	226.13	214.7	214.4	221.66	220.95	217.04	216.87	215.84	214.74	220.68	213.66	216.05	212.05	222.27	216.2	215.69	215.34	215.02
201.94	202.25	198.27	199.87	202.86	201.89	191.28	203.78	201.84	195.38	200.61	194.46	196.87	202.23	203.68	198.65	198.99	196.88	199.47	198.05	201.32	199.35	199.73	201.54	199.06	194.48	202.06	205.12	200.32	202.17	202.24	202.04	196.05	201.1	195.76	197.21	202.4	202.54	191.95	204.87	203.88	192.04	197.24	195.02	201.81	198.72	200.31	205.69	200.71	200.06
201.13	205.76	210.18	201	197.62	206.36	203.39	197.91	206.27	206.85	203.29	199.94	203.4	199.08	211.21	202.86	210.73	205.33	200.93	203.32	207.75	198.98	208.71	206.37	202.97	196.3	208.55	206.18	207.63	204.94	199.56	200.81	207.65	211.21	206.05	204.26	200.69	198.9	203.1	200.07	204.81	202.66	203.1	201.91	205.74	198.62	207.33	206.53	205.26	198.14
195.34	191.48	187.35	196.28	193.18	194.19	197.4	195.58	199	196.38	199.03	190.17	195.71	196.49	195.38	191.06	192.44	200.28	196.18	194.48	200.19	188.57	198.81	197.67	196.05	196.96	195.29	192.08	196.9	200.79	195.24	195.98	192.26	198	193.39	192.06	199.75	198.89	195.56	195.86	189.71	191.09	199.47	193.87	198.28	198.8	192.47	194.48	192.91	194.8
218.93	209.58	215.24	214.71	212.82	219.79	208.25	213.45	223.63	210.05	211.52	212.8	210.89	208.57	207.04	213.55	209.62	205.86	212.66	209.9	207.24	210.16	212.95	209.79	222.15	213.86	208	215.33	216.82	206.43	214.49	211.73	216.57	220.39	214.64	210.67	212.94	213.57	212.16	218.47	211.29	213.88	217.24	212.73	207.92	209.2	212.97	217.3	211.5	216.67
206.27	204.33	198.02	210.41	205.96	207.08	204.34	199.81	202.63	202.88	200.45	203.4	200.12	206.55	201.57	208.37	195.08	202.37	203.25	204.37	200.26	200.71	205.38	208.3	202.95	204.06	205.98	204.66	199.48	200.93	206.57	205.42	206.3	201.51	204.82	198.22	203.83	198.99	204.61	199.13	208.53	211.23	202.37	204.83	201.1	199.05	208.1	205.06	202.44	197.49
201.56	193.21	195.69	199.77	201.31	203.64	188.62	194.99	193.86	197.46	193.88	197.79	196.75	192.39	197.27	197.33	189.17	193.05	193.09	199.52	196.38	194.22	199.99	198.43	197.15	197.36	203.4	195.25	192.96	201.2	197.71	195.32	196.19	201.69	198.8	195.61	195.69	200.21	193.1	199.16	202.69	199.59	199.8	196.77	197.26	195.24	195.99	194.38	202.1	195.44
200.74	202.29	206.15	203.07	202.91	204.05	204.51	204.95	207.37	212.6	207.14	201.31	205.93	205.71	207.75	196.74	209.12	203.75	205.32	213.17	199.67	203.1	211.68	198.21	205.44	204.81	206.74	203.31	206.88	209.9	206.52	205.85	198.33	208.52	196.72	201.49	210.03	203.5	202.39	205.65	201.18	208.97	200.08	199.58	208.17	198.69	201.53	209.96	206.18	208.51
202.52	211.61	210.89	210.2	214.07	211.23	205.47	205.74	211.32	205.49	214.1	207.39	205.66	208.55	204.22	206.17	203.6	201.8	210.7	208.79	207.76	202.74	204.32	213.21	211.97	206.81	211.64	214.18	214.62	210.37	210.44	214.61	206.71	209.91	212.56	203.24	206.98	209.89	209.86	200.33	209.32	205.82	210.13	210.84	208.8	208.88	210.83	208.11	208.58	209.05
[truncated: 350 more rows]
[truncated: 150 more columns]
