# Supplementary material for: Genetic dissection of main and epistatic effects of QTL based on augmented triple test cross design
Source: PLoS One. 2017 Dec 14;12(12):e0189054. doi: 10.1371/journal.pone.0189054 (PMC5730204; doi:10.1371/journal.pone.0189054)
Supplement: S6 Supporting Information — (ZIP) [file pone.0189054.s006.zip › z1_1500_0.5_10.csv]

215.6	218.5	213.23	216.55	215.65	216.6	214.67	216.73	217.24	215.74	217.93	216.64	217.93	213.8	218.61	216.65	216.64	215.01	214.68	214.88	215.09	216.45	216.06	220.62	215.79	216.28	217.12	217.23	217.12	217.79	215.81	217.99	217.23	218.4	216.6	217.59	217.82	217.55	217.36	217.35	213.91	216.79	217.94	217.71	215.97	216.6	216.99	214.16	217.22	218.75
209.18	210	208.26	209.76	207	211.75	207.91	208.15	209.46	207.77	209.9	208.25	209.75	210.16	208.14	210.53	207.97	209.62	209.11	210.01	207.45	210.44	210.4	209	211.22	208.93	208.45	209.75	209.66	212.03	210.37	209.97	209.6	209.1	210.65	210.42	210.6	210.59	210.22	209.47	210.18	210.27	208.97	208.82	209.75	211.08	210.43	210.95	207.63	208.06
205.3	206.16	204.38	205.31	206.5	206.4	204.42	203.49	204.41	204.49	204.34	205.83	203.38	204.87	204.75	204.27	206.29	204.63	203.67	203.79	202.93	202.89	203.74	204.51	204.63	207.58	205.83	203.83	204.08	206.2	206.44	203.84	203.79	205.29	205.43	205.07	204.37	204.82	204.9	205.02	203.06	202.87	203.55	201.79	205.92	205.74	202.3	207.3	204.42	205.68
213.17	213.27	214.48	214.14	215.24	208.59	212.37	210.5	212.44	212.31	215.16	211.38	212.71	214.09	211.16	213.02	213.5	214.44	211.32	210.51	210.57	213.51	213.7	211.77	210.3	212.44	212.08	211.46	211.97	213.13	212.89	212.77	211.92	211.27	211.55	211.26	212.3	214.61	212.25	211.77	210.43	213.98	215.02	212.09	214.34	212.83	212.53	210.8	213.61	212.13
206.32	207.82	210.8	210.81	207.85	209.46	207.73	210.19	209.17	208.5	208.06	209.18	208.78	208.38	209.43	206.15	208.49	208.5	208.35	208.01	209.97	207.56	208.45	205.72	208.74	208.27	209.94	208.46	207.76	207.93	206.52	208.35	208.53	208.98	208.39	207.54	209.41	210.03	208.3	208.17	208.96	209.35	210.21	205.78	210.29	209.27	209.42	208.94	209.48	208.26
207.52	208.3	209.63	210.62	206.91	210.57	207.72	207.56	207.91	207.49	207.1	208.76	206.69	206.08	208.41	208.53	208.89	208.05	206.23	206.93	206.23	207.71	206.55	207.96	205.67	208.63	208.6	208.8	208.97	209.29	208.88	205.9	206.45	208.37	209.3	209.63	205.51	208.99	205.73	209.4	208.46	207.95	208.17	208.75	208.23	207.86	206.49	208.76	207.88	206.54
203.01	203.41	204.16	204.07	201.45	204.99	204.27	203.45	201.38	203.44	202.84	202.26	203.31	202.71	203.13	201.61	204.61	203	202.67	202.76	202.9	201.36	204.27	201.54	201.84	202.66	203.69	199.59	201.71	203.99	202.04	202.84	203.17	201.93	203.22	202.97	203.49	203.31	203.51	202.26	201.57	204.11	204.13	203.22	203.78	202.13	205.23	202.7	202.01	201.74
205.39	202.12	203.98	203.91	202.44	201.19	205.93	203.71	203.16	201.97	201.59	204.38	203.29	202.97	203.76	203.22	203.28	204.45	204.41	203.29	202.51	203.41	204.7	203.35	203.74	202.91	202.57	203.22	204.86	205.78	206.2	203.66	203.4	203.68	202.24	202.68	203.61	204.75	203.78	203.75	203.79	203.96	206.65	205.16	203.26	202.82	203.72	205.4	204.32	203.13
201.19	199.7	199.56	202.64	200.22	200.17	198.42	201.7	200.07	200.2	200.59	200.69	201.06	201.51	199.8	200.89	198.96	199.76	201.3	200.99	200.92	202.43	199.44	201.15	201.53	200.69	200.38	201.03	200.96	200.61	200.56	198.46	200.83	200.37	200.77	202.87	200.95	198.14	197.63	199.86	201.19	199.03	203.35	201.33	201.45	198.8	200.36	201.59	202.36	200.21
205.51	203.46	203.38	204.73	204.7	206.21	206.75	206.9	206.21	202.58	205.09	204.33	204.73	205.82	203.34	203.47	203.4	203.29	202.68	202.37	204.12	205.56	204.36	202.28	204.25	203.33	203.29	202.38	202.81	203.22	204.15	203.28	205.78	203.42	203.87	203.3	204.39	203.79	203.69	202.62	204.11	205.47	203.56	203.73	203.52	205.6	203.9	202.09	205	203.22
206.37	204.4	205.99	205.58	204.4	203.62	206.22	206.88	204.45	204.87	206.5	204.96	205.93	204.17	204.18	203.26	205.49	204.1	204.95	205.18	203.18	202.42	204.28	205.34	204.77	205.49	205.44	204.6	204.3	205.82	203.08	205.09	204.01	204.84	206.23	207.7	204.93	204.97	206.18	203.59	204.38	203.33	206.9	204.79	204.17	205.45	204.66	203.57	206	204.8
208.41	208.3	208.48	209.33	209.39	208.57	208.69	210.68	209.03	211.23	208.22	209.91	208.37	209.42	211.27	210.16	209.98	209.87	207.57	209.24	209.7	208.87	206.46	209.28	207.54	208.57	211.12	210.28	210.59	209.66	210.25	208.91	208.99	209.45	209.44	208.61	209.69	209.73	208.72	208.21	209.05	210.04	209.03	209.8	208.11	211.02	208.49	209.16	209.14	208.61
209.96	214.69	214.64	212.66	210.92	212.15	212.32	211.06	211.58	212.21	212.99	212.17	211.14	212.49	213.11	213.27	212.81	210.35	210.83	211.23	210.68	210.91	212.14	210.28	210.48	212.65	210.52	214.34	208.57	209.42	210.96	211.13	212.96	211.37	212.88	211.36	211.46	211.46	211.39	209.24	211.45	212.83	212.53	209.74	209.69	211.58	210.59	210.84	212.88	213.7
210.41	209.91	208.53	207.69	209.16	210.98	208.83	208.75	212.12	208.32	208.38	208.33	207.53	207.69	209.94	209.41	207.99	208.69	208.11	208.4	209.04	209.37	208.04	211.86	207.24	208.73	206.19	209.28	207.64	206.77	210.28	208.38	209.44	207.75	208.61	209.44	205.73	207.77	209.05	209.29	208.17	208.74	211.19	207.08	207.9	206.29	211.82	210.96	205.86	208.99
208.06	207.92	207.11	209.03	208.64	209.41	207.56	207.75	209.59	207.18	206.52	207.84	209.64	207.08	209.23	209.06	206.96	204.77	205.05	207.15	208.47	208.72	207.59	207.57	209.86	207.96	207.26	207.96	204.55	208.96	206.2	208.72	207.32	209.83	207.22	208.9	208.95	206.25	209.54	206.75	207.29	209.27	205.43	206.36	207.69	210.83	208.02	209.52	205.4	207.97
206.65	206.34	208.81	206.67	205.4	208.03	205.94	206.72	206.77	206.63	204.93	207.5	207.4	206.91	209.34	207.29	206.15	205.49	206.38	206.24	206.54	206.16	205.76	207.06	204.28	205.85	206.4	205.38	209.56	207.46	206.26	207.44	205.15	207.18	205.7	205.82	205.66	206.98	206.48	204.78	207.13	206.43	205.78	206.39	206.89	206.83	206.64	203.95	207.72	207
210.12	208.45	207.01	209.69	209.84	209	208.41	210.42	210.32	208.79	208	209.24	208.47	211.38	210.38	209.33	209.5	209.04	210.87	207.38	208.8	210.49	209.13	208.72	209.22	206.63	207.73	211.15	208.8	209.74	208.85	208.87	207.21	208.43	208.8	210.17	210.18	208.37	208.73	209.41	207.85	208.39	208.11	209.96	209.64	207.78	209.65	208.63	209.09	207.41
212.57	212.17	213.43	212.72	213.6	213.9	210.41	211.93	212.28	214.07	212.22	212.91	213.84	211.13	214.07	211.93	214.36	212.34	212.01	212.05	212.71	214.89	211.17	210.86	211.75	213.95	211.35	212.93	210.31	212.54	211.57	210.46	214.18	213.2	210.63	214.71	212.9	211.07	212.51	212.22	211.31	211.51	214.43	212.39	213.19	209.51	213.51	211.21	212.02	211.86
209.09	209.73	208.21	208.34	208.35	207.79	207.36	206.47	207.05	209.35	206.46	207.87	208.67	207.45	207.55	207.98	206.74	208.19	205.6	207.81	205.21	207.03	208.31	207.96	206.29	206.04	208.04	211.32	208.08	205.07	207.36	207.41	208.99	210.64	207.7	209.12	208.27	206.74	207.24	207.48	207.11	206.71	207.48	209.34	205.08	205.78	207.19	206.63	210.34	206.69
207.03	204.74	204.3	205.03	204.99	206.32	204.29	206.01	206.92	205.9	206.18	205.31	205.25	204.93	205.56	203.59	205.55	204.44	204.35	206.08	205.01	205.89	206.96	205.78	202.27	205.4	205.66	204.34	206.24	206.14	206.58	205.55	204.65	204.9	206.53	203.86	204.61	208.59	206.02	207.63	203.57	205.72	204.66	205.57	205.91	206.58	206.78	204.23	204.48	206.67
202.4	202.76	203.88	204.72	205.05	205.38	203.79	207.15	204.11	206.14	204.74	203.83	203.88	203.61	204.22	204.52	203.18	205.69	204.66	204.75	205.5	202.56	204.5	205.48	202.36	206.16	206.46	205.38	203.42	204.45	203.29	205.32	205.03	200.95	204.95	203.95	203.54	203.65	203.83	201.92	203.55	204.28	204.8	201.09	203.56	202.81	203.82	202.43	203.05	203.45
200.49	201.75	202.16	202.86	201.78	201.39	200.24	202.58	201.44	202.14	202.3	204.42	201.86	202.52	203.76	203.03	203.72	201.06	203.61	204.18	202.04	201.38	202.53	201.48	201.91	200.17	201.08	203.2	206.51	202.02	203.42	205.43	202.04	203.24	201.29	203.55	202.48	204.91	203.19	202.05	202.05	202.38	203.68	201.57	200.01	202.62	203.41	199.83	201.64	204.3
208.47	208.04	207.59	207.11	210.05	209.97	209.56	210.4	209.4	206.78	208.44	209.68	209.66	206.95	209.41	206.37	206.69	209.55	209.58	209.33	208.41	208.17	210.36	208.66	209.33	208.71	207.22	208.61	207.71	208.85	211.43	208.05	207.85	210.35	209.7	208.48	209.64	208.69	208.42	208.78	208.44	209.13	208.2	206.78	206.66	207.66	209.39	209.77	207.48	210.87
209.88	208.66	209.66	207.77	207.86	209.31	209.84	209.41	209.45	209.15	210.12	209.65	211.74	208.06	211	209.3	211.19	208.76	207.53	209.66	207.88	208.1	209.97	207.69	206	209.76	207.51	209.73	207.65	208.23	207.97	209.68	208.12	209.82	209.31	209.71	208.08	209.3	208.27	209.85	208.59	208.88	208.71	209.86	207.83	208.96	207.87	207.42	207.85	208.67
208.65	209.72	209.87	207.28	208.33	209.88	209.89	209.35	207.79	206.97	207.79	208.92	208.81	210.16	208.28	209.53	207.07	208.95	210.34	206.51	209.43	207.52	208.24	210.56	210.6	208	208.38	207.03	206.38	210	209.87	209.26	209.51	207.42	208.95	208.34	209.43	209.07	209.15	208.44	206.77	208.47	206.57	208.32	207.62	207.93	208.55	212.75	209.26	209.28
206.36	207.99	207.27	207.86	208.67	209.81	208.94	207.2	205.15	207.34	209.09	209.14	205.09	205.96	209.64	206.65	205.32	206.15	206.37	205.66	207.28	205.53	208.89	205.9	207.16	206.96	206.59	206.89	208.87	207.23	208.08	207.39	205.78	206.99	207.83	208.11	208.67	208.2	209.19	206.22	205.59	206.57	209.78	206.28	206.77	208.57	207.85	206.1	207.41	208.59
208.71	210.55	209.05	208.18	206.08	206.16	205.82	206.21	207.06	208.92	207.89	208.45	209.43	206.91	208.77	207.14	206.65	206.66	207.87	207.03	206.84	208.54	207.03	208.42	208.12	207.31	210.47	207.67	208.16	207.73	207.93	207.89	206.67	208.52	208.83	207.93	208.37	207.18	207.88	209.64	208.81	207.56	207.9	209.88	211.57	209.47	206.91	208.6	208.46	209.12
199.67	201.14	198.95	201.74	199.91	201.74	200.1	199.67	202.44	201.32	200.77	200.69	200.95	203.07	201.05	200.95	203.35	200.79	200.62	201.29	201.16	201.17	201.77	201.59	201.7	202.85	203.39	199.44	200.87	201.25	202.48	201.74	200.23	200.63	201.54	203.42	202.38	200.58	200.15	203.24	201.18	198.9	201.77	202.58	201.19	204.69	202.37	201.37	201.47	200.01
207.31	206.93	208.03	208.22	207.59	210.55	209.1	208.9	207.85	208.5	210.67	207	206.42	206.58	206.51	206.62	210.84	208.38	208.92	210.56	210.7	210.54	208.57	208.27	207.43	211.91	209.67	209.73	208.1	209.55	210.15	207.48	208.82	208.19	209.03	210.25	208.62	208.05	210.21	206.76	211.68	210.35	208.25	207.24	208.68	209.05	209.07	208.56	210.29	207.67
197.4	198.03	199.61	200.97	199.41	199.94	197.16	196.63	200.61	198.71	197.7	199.12	197.24	198.8	197.17	196.62	200.01	198.06	196.19	199.02	197.88	199.66	198.33	199.58	199.92	196.64	198.34	197.55	198.91	199.05	199.32	199.2	198.45	196.7	199.05	198.25	197.61	199.58	197.8	198.48	197.25	199.25	197.7	198.6	197.99	200.49	200.01	200.52	199.29	199.34
209.87	207.31	208.34	209.67	207.07	208.97	207.32	208.34	208.73	209.6	209.3	209.44	207.36	206.86	208.07	208.73	206.59	205.7	211.2	209.45	207.95	209.2	207.97	210.96	208.38	208.51	207.85	208.17	208.57	209.33	208.1	208.53	211.07	211.94	208.77	209.84	207.41	208.44	209.76	207.24	207.48	209.33	206.83	209.83	209.16	209.97	210.19	208.17	208.82	208.42
202.75	204.17	202.63	202.8	202.11	202.99	200.01	203.33	202.15	202.38	200.58	201.09	201.4	202.06	203.86	203.29	204.35	202.78	203.3	203.37	204.35	202.08	203.57	202.6	202.62	200.91	202.56	202.4	202.9	201.91	201.95	205.02	201.36	203.93	203.9	202.72	202.96	200.39	201.58	202.45	201.22	202.06	201.46	202.52	201.98	204.39	203.68	202.62	204.2	201.05
213.36	213.39	214.5	213.73	212.29	213.11	213.99	214.91	215.64	214.22	211.89	211.61	213.29	212.28	212.19	215.06	212.52	213.74	213.57	214.05	213.84	215.13	213.94	212.9	214.64	213.68	213	212.58	211.02	212.4	212.43	213.97	211.62	214.97	213.16	210.67	213.43	212.97	212.48	209.96	213.36	215.25	211.28	210.88	213.12	213.79	212.66	215.3	211.65	211.84
212.29	211.38	213.64	212.78	209.51	211.83	213.1	212.57	210.37	210.77	210.84	213.52	212.67	211.99	210.12	212.14	209.24	212.41	211.55	213.01	212.23	210.76	211.63	213.22	211.41	211.31	213.26	210.46	211	209.19	214.07	212.48	210.65	212.25	213.52	210.87	212.06	212.03	211.61	213.48	211.12	213.99	210.65	213.75	215.59	211.64	210.87	212.98	210.71	213.18
203.95	204.48	206.99	203.59	204.51	205.65	205.08	208.21	206.09	205.87	202.41	204.99	205.4	206.29	206.55	205.95	206.13	204.19	207.45	206.59	204.87	206.55	207	207.12	203.39	204.02	207.75	204.9	205.48	206.01	206.01	203.94	207.08	206.28	207.1	203.01	207.04	203.91	206.71	204.35	203.27	207.82	204.14	205.19	204.1	207.13	204.27	204.27	204.76	208.2
216.02	215.82	217.04	216.82	216.3	217.15	218.57	217.36	215.24	215.7	216.39	217.1	217.05	217.11	216.77	216.31	215.92	215.96	218.22	218.26	218.07	219.02	216.94	219.2	214.45	218.74	218.02	217.85	219.19	215.44	217.09	216.29	217.84	218.3	216.92	216.36	216.15	217.64	215.62	214.15	214.87	215.73	215.45	215.42	217.04	218.6	217.99	216.72	217.9	217.16
194.44	193.36	193.49	195.06	196.02	193.9	195.43	194.62	192.87	196.12	195.64	194.01	192.1	194.51	194.96	193.74	193.81	195.04	195.71	195	193.63	197.57	194.12	196.39	193.62	194.04	195.68	194.97	194.67	194.34	194.39	195.22	194.62	196.23	196.36	193.5	193.34	197.49	194.33	195.34	194.83	193.54	194.39	196.69	195.66	195.5	195.73	195.09	194.92	195.51
207.03	206.76	209.97	208.22	207.6	208.2	207.09	207.39	207.32	205.81	206.72	208.93	209.97	206.01	207.42	209.86	206.68	209.09	208.34	206.84	207.16	209.6	209.47	209.32	206.87	207.06	207.55	207.9	210.22	208.04	206.99	207.93	207.91	208.58	207.36	210.08	207.09	208.12	207.65	209.1	206.35	210.61	209.98	207.34	207.93	207.69	205.72	209.22	210.07	208.78
206.94	206.47	207.54	208.54	207.92	208.82	209.9	207.91	206.45	207.73	208.26	206.63	206.9	209.17	206.53	207.96	209.79	207.16	205.83	207.82	206.71	206.7	209.48	211.16	206.32	207.41	207.76	208.43	207.77	208.31	207.06	208.65	208.82	211.06	206.46	206.94	206.65	209.63	210.42	209.3	207.21	205.75	209.12	207.58	209.66	205.53	208.53	208.51	207.5	208.74
212.03	211.71	210.83	211.52	212.4	212.97	211.52	212.01	211.21	212.26	210.74	211.49	213.76	214.33	212.48	210.89	211.08	208.69	212.82	212	212.33	212.54	210.68	212.6	210.7	212.63	212.53	212.23	212.38	211.62	212.49	213.37	210.31	213.15	212.18	212.63	210.56	212.7	211.87	211.95	210.33	212.1	211.29	210.35	211.61	213.4	213.08	211.73	211.88	212.2
213.01	211.88	212.56	212.95	214.09	213.05	213.1	214.11	213.29	212.53	212.43	214.19	212.32	214.13	212.52	212.91	213.38	213.12	212.45	211.74	212.86	213.59	211.88	211.87	210.63	212.15	210.37	213.1	213.24	211.86	210.69	213.07	211.31	212.52	213.69	212.61	212.23	213.24	211.63	210.07	210.59	212.42	214	213.01	211.4	211.73	213.46	211.08	211.8	213.27
210.6	211.95	212.93	209.89	210.56	213.14	211.75	212.41	214.19	212.75	211.17	211.12	212.22	210.44	210.52	214.13	214.08	211.99	210.47	211.77	210.73	211.99	212.58	209.88	210.04	211.52	212.27	211.89	213.33	212.74	211.73	212.97	211.17	212.2	208.66	214.23	210.81	210.8	211.49	211.22	213.22	215.61	212.03	211.8	209.79	212.58	211.07	210.76	212.22	212.01
206.24	205.1	206.32	205.81	205.99	205.71	208.11	206.77	205.72	205.49	207.28	207.12	203.22	205.77	204.4	206.5	204.55	205.69	207.17	206.34	205.53	206.32	205.21	208.43	206.17	207.83	205.32	206.76	205.08	205.39	204.4	205.06	203.9	208.18	206.78	205.54	203.68	207.92	206.4	203.95	206.38	204.54	204.6	205.33	204.68	206.17	206.68	205.43	204.55	204.5
210.9	210.53	211.22	211.44	212.46	210.44	212.82	212.03	211.2	210.32	212.25	210.68	212.22	210.14	209.27	211.34	211.29	212.79	209.62	209.81	212.1	209.86	210.64	211.04	211.02	210.01	212.14	211.06	212.32	210.99	211.77	212.26	212.09	211.6	210.34	211.71	212.02	210.21	212.44	210.48	212.04	211.75	211.27	210.6	210.98	212.64	210.82	213.5	212.23	212.09
202.95	202.08	203.76	204.17	203.75	204.93	206.47	204.36	203.98	202.19	206.24	205.55	205.3	204.46	202.91	206.47	204.24	202.83	201.07	202.51	203.88	200	203.51	202.73	203.24	203.27	202.92	202.86	204.77	204.57	203.19	203.45	204.64	204.01	204.27	204.33	203.44	204.93	203.1	200.35	203.34	204.66	203.48	204.29	201.49	205.68	204.36	204.46	204.35	203.15
199.7	202.39	203.08	200.7	199.26	201.15	201.57	201.04	201.27	199.97	202.16	201.21	201.72	200.35	201.97	202.07	201.85	201.44	200.19	202.52	203.39	202.59	199.57	200.91	203.91	200.42	201.41	200.43	200.16	201.43	200.81	203.18	200.27	202.3	200.99	200.79	200.91	202.5	200.37	201.3	201.61	202.32	201.25	201.59	199.83	201.66	200.75	199.38	201.83	202.28
213.25	210.88	210.19	211.89	211.57	211.17	213.57	212.1	212.5	212.04	208.91	211.18	213.75	212.42	211.01	213.33	214.08	212.84	210.39	214.36	211.33	210.68	209.48	211.17	213.07	211.19	211.17	215.93	211.65	210.27	210.59	211.01	211.51	211.55	211.9	213.51	211.16	214.01	211.46	212.41	213.03	210.39	210.77	211.23	210.16	210.77	212.61	210.85	210.03	211.22
201.63	202.88	204.78	203.47	201.35	202.95	202.74	202.88	202.86	201.84	200.8	203.03	203.88	203.41	202.89	201.55	204.7	204.71	202.74	203.41	205.44	203.8	204.42	203.63	205	202.06	201.25	205.25	203.05	205.3	201.45	204.46	203.88	204.85	203.39	203.54	202.76	202.63	202.64	200.98	203.21	201.37	201.97	201.76	203.69	204.11	205.02	204	202.07	202.15
206.26	210.1	208.23	208.83	209.73	206.93	208.69	209.42	207.07	211.44	207.95	208.8	209.97	209.64	208.05	208.38	209.85	209.52	208.22	209.35	209.93	209.08	209.02	208.05	208.18	209.2	209.2	208.15	209.49	206.99	209.01	208.25	209.11	209.72	209.5	208.29	208.17	209.34	209.67	205.15	207.82	208.39	207.56	207.9	210.51	206.77	209.45	208.34	209.79	208.49
204.83	205.15	204.2	206.94	204.4	205.43	205.68	204.21	206.42	204.61	205.93	203.99	206.82	205.35	205.42	205.47	204.72	205.25	206.2	205.52	206.01	204.69	205.6	206.91	202.42	203.98	204.34	203.25	205.71	201.99	205.09	204.02	205.55	204.19	203.88	202.83	202.19	204.11	204.44	204.77	203.45	205.69	204.38	205.74	205.44	202.78	203.21	203.79	206.03	203.62
205.45	205.64	205.07	206.34	206.06	205.29	207.04	205.92	205.2	203.93	206.77	204.31	205.04	208.24	204.5	205.91	205.6	204.12	204.48	204.05	206.68	205.39	205.98	205.94	206.01	205.91	206.7	205.8	206.78	207.25	205.21	205.57	204.6	204.03	203.97	206.69	203.92	206.51	205.55	203.45	205.38	203.23	208.12	204.37	202.64	204.5	204.57	205.23	204.5	206.39
203.63	204.15	205.36	204.49	202.96	202.64	202.46	203.38	205.34	203.87	201.31	202.8	202.98	203.43	204.21	204.98	202.2	202.23	202.54	202.9	205.49	203.28	204.64	204.61	204.43	204.17	201.92	204.68	203.78	204.16	202.15	202.16	203.09	203.99	202.13	201.09	203.09	204.72	201.83	203.85	201.42	202.9	204.65	202.29	202.79	202.35	202.55	203.83	201.1	201.09
205.4	206.37	203.57	206.61	204.67	205.6	204.21	206.51	205.26	207.4	204.45	205.99	204.19	206.6	207.51	206.32	207.41	207.41	208.37	205.62	207.43	208.38	206.28	207.18	204.2	204.6	203.17	207.31	207.87	207.74	206.94	204.98	208.68	209.58	206.64	205.42	207.02	206.74	206.76	206.41	206.02	207.99	205.22	206	206.18	204.89	207.38	204.79	205.96	206.91
206.45	206.82	207.87	207.03	208.84	206.41	207.45	207.32	207.58	205.37	208.21	207.89	206.85	209.29	209.33	208.43	207.75	207.75	208.45	208.04	207.04	208.29	207.3	207.92	207.84	205.11	208.21	208.11	205.01	209.56	207.98	208.55	204.22	209.96	205.72	206.69	209.01	208.79	206.66	208.93	208.71	205.09	208.35	208.76	207.09	206.73	207.15	206.88	209.55	207.77
209.81	212.12	212.34	212.88	213.86	213.94	212.02	215.22	212.81	212.87	213.5	213.28	214.5	212.19	214.88	212.76	213.89	212.53	211.28	212.29	214.06	215.27	212.97	213.02	212.97	212.53	213.24	214.75	215.19	213.27	214.86	213.57	212.9	212.28	213.51	214.64	213.54	212.39	213.42	212.98	210.84	212.43	214.86	213.8	215.03	213.56	212.3	211.89	211.91	213.3
215.85	219.18	216.46	216.47	216.34	214.37	218.14	218.16	218.99	217.1	214.52	215.05	217.44	217.61	218.15	215.46	213.58	215.76	218.35	216.87	217.29	216.24	216.7	216.01	217.44	218.19	217.02	216.14	217.44	216.2	216.46	216.81	218.45	216.84	216.93	216.47	216.38	215.84	218.71	218.41	217.23	217.32	215.67	216.32	217.31	215.68	216.56	218.44	216.07	216.71
211.62	210.27	213.49	211.23	213.01	214.77	213.7	213.08	214.17	215.45	211.88	214.34	213.45	211.14	214.25	213.21	214.06	214.14	213.73	209.71	213.76	212.43	212.99	214.82	212.63	215.06	214	214.05	212.59	211.19	214.33	215.07	211.2	213.77	212.57	213.48	215.23	214.67	211.85	215.56	212.53	213.78	212.75	210.25	213.13	212.4	212.78	211.9	213.97	215.57
201.73	206.48	204.07	201.95	203.06	204.96	202.25	205.25	204.42	203.44	203.2	204.21	204.12	204.72	204.71	202.98	203.88	202.81	205.16	204.7	202.38	205.34	203.37	205.11	203.6	202.23	204.3	202.51	203.75	203.81	201.36	202.01	202.55	203.89	202.58	205.62	203.59	203.51	201.39	203.37	204.73	203.01	205.58	202.99	204.44	202.43	205.08	204.97	203.14	204.77
207.79	209.54	207.08	205.1	208.44	207.12	206.75	208.87	206.44	208.67	206.4	208.12	204.57	207.65	210.54	209.21	208.28	208.43	206.26	206.68	206.69	208.08	207.88	206.92	207.87	209.81	209.9	205.61	208.35	207.45	208.76	208.32	207.96	207.19	207.55	207.56	208.01	208.67	206.05	205.14	207.54	208.65	208.73	207.22	209.47	207.73	208.14	210.03	209.59	209.36
211.44	212.2	211.26	211.76	213.1	209.91	211.91	213.3	212.33	211.67	211.1	210.88	212.12	211.69	212.21	211.54	212.46	210.71	211.61	211.4	212.71	208.36	210.68	210.36	211.82	210.95	212.14	210.3	211.77	210.41	211.27	211.73	213.65	213.18	212.26	212.24	209.65	213.87	210.72	210	211.74	211.76	211.74	212.52	209.92	209.64	213.18	210.63	209.9	211.04
208.3	207.57	207.52	206.9	207.79	207.88	206	207.84	207.29	208.11	208.74	207.53	206.84	205.37	211.43	208.69	206.63	209.03	205.93	206.53	208.51	209.24	207.82	206.06	206.44	207.12	207.82	206.7	207.89	206.99	207.08	207.42	207.09	206.76	208.55	207.89	207.2	206.96	206.76	204.57	205.6	208.58	206.36	209.16	205.87	206.8	209.25	208.59	207.21	206.29
211.44	211.94	213.41	211.81	214.46	213.03	214.97	211.86	213.67	213.53	213.48	213.64	212.78	211.78	212.64	213.07	213.31	211.33	212.07	213.7	213.22	212.71	212.7	213.53	212.27	212.95	213.84	212.5	211.39	213.07	210.76	214.17	212.48	213.64	211.58	212.86	212.06	212.35	213.35	214.82	209.7	213.66	210.57	215.57	212.15	213.58	211.99	212.99	214.28	213
213.45	212.86	214.13	210.93	211.45	212.46	212.49	212.77	213.21	212.53	212.38	210.05	212.58	212.06	212.83	214.02	210.91	212.44	210.48	213.66	210.26	212.87	211.61	210.06	212.65	213.38	210.92	210.98	210.5	211.86	212.1	213.48	212.13	213.4	213.21	212.23	211.81	212.14	215.8	211.4	212.82	214.62	213.86	211.26	210.82	210.88	211.09	213.26	209.16	214.69
208.97	209.38	207.51	208.25	207.94	209	206.49	208.11	207.86	209.12	206.54	208.08	207.05	207.36	210.17	209.13	209.1	208.63	208.89	205.94	208.14	207.24	208.99	206.69	206.49	206.53	206.58	207.47	209.11	205.15	207.55	207.73	206.85	208.19	207.37	207.8	205.9	208.62	206.89	207.84	207.14	206.64	203.98	207.55	207.1	206.58	206.97	206.87	209.1	206.25
210.32	209.36	209.88	208.08	207.89	206.81	208.82	208.48	208.06	207.98	209.41	208.54	209.11	208.4	209.12	209.08	208.83	208.67	209	209.25	207.9	208.34	209.57	209.93	210.65	206.79	209.69	209.48	208.28	208.19	206.18	209.99	208.76	210.55	207.51	210.2	207.98	208.47	208.59	208.16	208.92	210.65	209.25	208.79	209.98	206.95	206.61	212.18	211	208.29
216.91	216.71	217.57	218.38	215.29	218.54	218.44	217.01	216.72	218.36	215.52	217.76	220.22	217.42	218.05	215.82	216.06	217.19	217.49	218.82	217.97	217.36	216.08	216.83	216.88	220.22	216.46	218.29	218.14	218.73	216.69	218.6	219.29	216.31	216.79	216.02	218.11	216.45	218.99	218.24	217.69	218.12	219.16	215.41	217.36	216.32	219.57	215.15	219.83	215.73
207.94	208.87	210.21	209.06	207.22	209.65	208.98	210.05	209.77	207.92	208.86	206.98	206.4	208.21	207.98	210.45	206.72	209.59	208.84	208.19	209.22	210.61	208.18	208.4	208.43	209.15	208.92	212.63	206.64	206.71	209.02	207.63	209.2	211.15	206.69	210.62	210.09	209.23	208.51	210.66	206.55	209	208.75	208.3	209.2	206.67	207.46	209.21	207.28	210.17
207.75	208.19	205.98	210.42	209.13	208.32	207.95	205.9	208.28	208.19	210.19	207.52	207.62	209.95	209.21	209.27	207.94	207.97	208.58	206.46	208.99	209.68	209.81	208.24	211.56	206.99	206.22	207.63	207.6	208.98	209.82	208.11	208.81	208.48	205.42	208.22	208.63	207.05	208.9	209.49	207.61	206.6	208.44	209.31	209.17	209.69	208.29	208.59	208.46	209.25
201.62	201.67	202.33	201.51	202.55	203.73	203.59	203.61	204.51	205.52	204.24	200.52	204.23	204.32	200.99	203.93	202.62	204.24	201.48	204.1	202.84	203.45	204.76	203.04	201.8	202.15	203.3	204.44	202.73	201.99	203.97	202.09	203.03	203.63	203.79	202.65	204.09	204.38	203.64	203.52	203.24	204.34	204.55	203.83	205.3	202.67	204.61	203.7	204.57	202.99
212.8	211.57	212.58	210.42	212.65	212.61	211.97	210.34	212.32	212.2	212.45	212.74	211.42	213.97	209.98	210.26	212.97	210.34	210.96	211.27	211.07	213.95	211.8	210.86	211.65	209.68	211.11	211.23	212.19	211.75	211.96	210.21	212.17	212.45	210.33	211.93	213.71	210.95	210.5	211.61	211.41	213.31	212.12	211.46	211.75	212.51	209.95	213.07	212.2	212.14
219.69	217.8	215.83	216.04	215.27	217.18	218.86	216.24	217.54	217.58	216.97	216.33	217.45	219.06	217.72	219.26	217.3	217.51	217.94	217.62	215.38	218.38	217.9	214.27	216.61	215.38	216.22	217.27	218.73	218.65	215.38	217.18	216.6	218	219.17	215.69	218.3	216.57	218.68	217.27	216.85	216.83	215.65	214.3	217.65	215.83	218.92	220.02	217.59	215.99
204.02	201.3	201.78	201.19	201.84	202.28	201.13	201.63	203.36	204.48	202.67	202.99	204.17	202.72	204.27	204.21	198.07	201.93	201.47	201.02	201.09	202.84	202.57	201.32	202.35	200.08	202.5	200.3	203.35	201.58	202.36	203.98	203.01	201.46	201.5	202.13	202.41	202.54	204.12	204.54	202.87	203.32	202.07	201.51	202.96	202.58	204.68	201.45	202.75	202.57
209.35	211.6	214.17	213.36	211.35	211.74	212.95	212.92	211.92	211.55	213.43	211.17	211.48	208.67	211.28	211.55	211.58	213.72	210.75	213.31	211.82	213.24	212.62	211.53	211.26	212.4	212.75	210.72	211.51	211.1	212.07	210.8	214.05	211.39	211.55	210.65	213.9	209.39	208.91	211.1	213.89	212.34	210.49	210.1	211.25	213.31	211.79	211.48	209.83	209.87
216.1	215.13	212.28	213.83	213.01	212.39	214.68	215.07	212.9	212.21	213.3	212.8	214.49	212.86	214.16	214.3	214.28	213.06	214.1	214.2	214.1	212.84	210.92	212.53	212.96	215.2	214.3	215.43	214.04	214.92	213.88	212.73	214.53	213.64	214.47	213.73	215.06	216.72	212.8	212.09	213.5	212.31	212.85	212.78	213.28	214.6	215.21	213.14	213.71	214.93
204.18	204.93	204.25	204.06	204.76	206.37	205.71	202.81	205.3	205.93	206.15	205.6	203.84	205.39	204.57	205.43	204.93	202.87	203.93	205.61	204.71	205.36	205.04	203.87	205.22	205.18	206.58	205.77	205.85	202.22	201.88	203.67	205.38	206.46	204.26	206.38	202.98	206	205.82	202.53	205.61	204.51	208.92	205.1	205.05	204.1	204.73	206.55	205.16	205.89
212.99	211.92	213.39	210.83	212.88	212.92	213.13	211.02	211.43	210.18	215.74	213.81	213.16	210.65	210.44	210.86	211.55	213.33	207.8	211.66	209.92	212.88	212.76	210.73	212.93	211.65	210.78	211.21	210.38	210.24	211.35	211.79	211.98	209.31	212.35	212.33	213.79	210.95	209.64	210.39	210.22	210.91	210.15	212.33	210.92	209.28	211.41	213.71	212.27	210.55
207.67	209.93	209.58	207.43	210.38	207.04	209.92	209.29	209.38	208.99	208.8	210.74	208.65	206.27	204.79	210.12	209.17	206.56	208.47	209.26	209.4	207.32	210.65	209.83	207.91	209.38	205.52	207.99	209.74	210.16	209.81	208.65	210.07	209.2	210.25	210.65	210.7	210.15	211.07	208.92	207.91	208.52	210.09	209.49	208.53	210.36	208.44	208.18	208.15	209.17
210.15	211.31	211.96	211.93	210.62	209.5	211.13	209.7	211.2	212.46	211.68	212.76	210.6	211.59	212.78	211.81	210.79	211.32	212.6	211.61	213.84	210.65	212.79	209.5	210.8	213.94	211.59	212.19	211.94	210.63	210.83	212.02	211.89	210.34	211.9	210.32	213.83	211.84	210.64	210.41	209.29	210.41	211.87	211.93	210.61	212.33	212	210.28	211.48	212.74
201.35	200.73	200.31	200.28	196.14	197.66	203.49	200.38	200.9	200.05	197.41	200.08	202.05	198.8	199.65	200.99	199.6	202.43	199.03	200.2	200.81	202.83	200.54	201.3	200.76	199.32	200.53	199.38	200.01	200.89	199.59	198.99	200	199.78	200.7	198.89	198.44	200.77	199.67	199.85	199.6	199.02	199.52	199.72	200.97	201.63	199.43	203.04	198.33	202.63
202.75	205.02	204.45	202.99	203.91	203.2	203.17	201.42	202.87	200.67	202.21	203.49	202.32	203.71	204.15	203.08	202.27	198.41	202.69	202.47	201.02	199.57	204.76	202.81	203.46	204.69	203.19	202.2	202.45	202.12	204.51	202.02	203.19	201.54	200.22	202.82	201.1	202.79	202.64	200.86	203.45	204.1	201.49	202.53	203.31	203.25	202.22	203.56	202.78	201.88
208.89	209.19	209.61	210.79	209.38	209.97	209.78	206.01	208.41	209.13	208.97	210.28	209.01	206.88	209.37	208.45	210.39	210.22	209.1	211.52	210.97	207.64	208.48	208.49	208.45	209.88	210.76	207.56	208.91	207.36	208.85	207.35	210.38	208.97	209.39	211.07	210.85	208.75	209.73	206.75	208.8	209.25	207.9	208.4	206.43	209.8	208.57	206.6	208.32	207.54
201.6	201.07	200.05	201.1	200.37	199.41	199.35	201.57	200.23	201.83	200.76	199.63	197.68	202.33	199.23	199.43	198.35	200.02	201.15	199.27	200.76	200.61	201.96	200.25	199.01	200.29	200.79	201.71	198.39	199.83	198.16	201.17	199.66	200.57	200.81	199.66	199.35	199.96	198.92	200.4	200.87	200.21	200.56	200.18	200.46	201.54	202.11	203.63	200.57	203.13
209.36	207.28	208.06	209.48	207.16	207.15	209.14	209.86	208.68	208.2	207.91	207.23	209.34	209.78	207.81	207.07	207.88	207.64	210.09	208.36	208.41	208.5	209.93	210.6	209.33	207.62	208.22	208.23	209.3	208.2	208.39	208.06	209.23	208.58	205.34	209.54	207.62	207.52	207.77	207.59	208.41	207.45	208.97	208.19	207.52	210.55	207.04	207.45	206.44	207.93
207.2	204.41	208.66	208.31	208.44	208.81	206.49	209.87	207.22	210.25	208.19	209.51	208.71	210.29	207.97	209.89	208.4	208.33	208.99	210.94	207.2	206.9	207.74	208.42	208.86	209.19	206.45	207.42	207.76	209.24	208.35	209.61	205.54	207.65	207.61	207.95	209.71	208.43	207.8	207.29	210.16	208.45	208.5	208.92	207.28	208.78	206.67	207.63	209.66	210.3
211.01	212.37	208.87	210.78	212.53	212.02	210.1	212.29	211.22	210.35	212.14	212.99	211.94	209.9	210.62	212.44	211.27	212.07	211.13	212.38	211.62	211.96	210.78	212.91	211.15	211.67	211.25	209.44	211.78	212.3	214.41	213.98	213.19	210.55	212.38	212.39	213.01	213.55	213.43	211.82	210.1	213.45	209.83	211.7	210.99	212.6	210.24	211.53	212.12	211.87
203.49	202.93	205.35	204.1	202.38	202.7	202.83	204.35	200.85	202.94	202.89	201.92	204.12	203.31	203.79	202.6	205.2	202.53	203.73	199.45	204.38	202.62	203.86	203.61	202.87	203.28	202.19	204.47	204.49	202.48	205.1	203.46	199.91	202.48	204.38	202.51	204.84	204.67	204.33	203.87	205.31	202.62	205.05	203.52	204.49	204.61	203.69	202.9	203.82	203.3
206.54	209.3	205.72	205.07	207.31	206.96	206.75	207.46	206.78	207.52	204.72	208.39	204.55	205.82	207.8	206.42	205.43	206.75	205.63	206.61	203.56	204.29	207.3	208.34	207.62	205.19	204.53	204.9	206.68	204.24	208.47	205.53	208.07	204.92	206.16	207.65	206.17	206.87	206.61	207.27	204.55	205.64	206.84	207.5	206.9	207.55	206.9	206.87	204.73	206.68
204.3	205.52	206.39	206.29	206.95	203.1	205.62	205.48	204.41	207.81	203.26	206	205.95	204.76	206.58	204.71	204.8	207.42	206.16	204.91	204.47	206.24	206.45	205.06	205.46	203.49	206.16	203.95	206.46	203.99	205.56	205.22	206.22	207.18	206.27	206.41	205.74	205.67	205.77	204.4	206.99	206.02	203.38	203	206.07	206.59	206.91	205.41	203.42	203.11
205.78	206.09	207.68	205.77	205.31	205.85	205.03	204.5	205.17	205.98	205.22	205.02	204.31	205.19	206.52	204.68	204.15	203.97	204.81	203.73	206.56	207.06	205.27	206.26	206.69	206.17	204.17	205.55	205.22	205.57	207.92	204.53	207.78	206.62	205.3	206.55	205.58	205.8	205.46	205.19	206	205.71	207.03	204.7	206.87	206.83	205.73	204.83	209.51	206.9
205.04	202.77	203.57	205.31	203.72	204.09	203.69	205.59	203.46	203.11	202.59	203.48	203.97	201.45	202.74	205.74	203.39	203.75	204.93	204.65	205.71	200.47	204.35	205.33	204.99	203.74	204.21	203.96	204.42	206.3	203.52	203.07	204.78	200.65	201.7	203.82	205.18	203.25	204.98	205.11	203.58	205.24	204.83	204.73	204.7	204.41	206.66	203.4	202.97	203.17
204.29	206.87	203.38	203.11	207.03	206.79	203.7	203.56	203.25	204.01	202.57	205.23	203.53	204.58	204.08	201.71	203.6	202.14	203.05	203.51	204.55	203.81	204.92	205.26	203.25	203.3	203.79	202.64	204.98	203.62	204.9	204.4	203.02	202.97	203.15	203.01	202.89	203.46	205.44	206.54	205.63	203.36	201.96	201.53	205.17	203.26	203.82	202.67	203.43	204.35
204.11	203.39	206.68	206.19	206.23	205.85	204.4	205.78	205.75	206.28	205.11	207.1	204.43	205.54	205.19	206.26	205.03	205.84	207.11	203.48	205.43	204.97	204.11	206.2	207.06	204.12	205.41	204.22	204.48	204.05	206.04	205.47	207.2	203.85	205.16	206.27	204.84	205.06	207.87	206.06	204.42	205.67	202.83	204.81	205.56	206.03	204.86	207.07	205.24	207.36
208.46	207.75	205.04	207.65	209.32	207.07	208.77	208.4	208.49	207.23	208.32	209.69	208.04	209.64	208.93	211.02	208.63	208.12	209.26	209.89	209.12	209.42	210.53	209.27	208.51	207.92	206.76	209.78	209.35	207.04	208.91	210.35	210.5	210.08	210	209.55	209.16	208.52	207.89	209.98	209.58	208.39	207.68	209.97	209.48	206.39	211.13	209.26	208.89	208.87
202.71	203.74	203.62	204.16	202.83	205.42	201.65	202.19	204.08	203.54	202.99	203.05	204.74	203.89	202.03	202.7	204.9	203.58	203.69	203.38	203.89	205.31	204.05	204.52	201.5	202.54	203.64	203.76	203.64	204.26	204.23	202.18	204.9	204.58	203.31	203.37	203.29	205.94	204.25	204.8	202.4	203.33	204.92	204.42	203.88	204.22	202.49	204.92	203.88	202.94
207.84	208.96	210.51	209.68	209.87	207.11	210.19	211.1	207.53	207.15	209.69	207.43	210.06	208.03	208.78	208.32	209.04	211.26	208.35	209.67	209.34	207.75	210.21	207.89	209.96	208.79	207.92	208.31	208.22	207.38	206.48	209.21	209.72	209.67	207.04	208.34	209.32	209.42	208.92	205.54	210.02	207.78	210.53	207.1	208.96	210.6	211.33	209.3	206.71	210.26
211.24	210.97	214.51	211.36	211.68	211.16	210.88	211.21	211.42	213.97	212.6	211.68	213.96	210.37	212.03	212.01	210.57	212.98	209.26	212.95	210.25	210.34	211.16	211.96	213.18	211.72	211.77	211.82	209.66	212.04	211.02	210.61	213.15	212.09	211.52	209.32	211.96	210.19	212.12	210.82	210.86	209.48	211.21	211.83	209.58	211.48	211.67	211.25	212.2	212.66
211.52	210.78	213	210.88	208.32	212.21	212.66	211.78	211.84	210.62	210.18	213.85	210.17	211.51	214.54	209.82	212.41	214.38	211.43	214.31	210.42	210.91	210.07	211.98	211.69	211.25	211.39	209.34	212.19	211.17	213.13	211.65	212.17	212.79	212.48	211.7	212.17	213.18	212.28	208.47	208.34	211.86	213.9	210.55	211.9	212.37	209.63	210.87	211.42	211.76
208.67	208.71	208.73	209.58	207.42	207.78	206.78	208.51	208.72	209.64	208.44	209.74	207.6	209.04	210.76	209.13	206.73	206.13	208.67	209.68	207.73	208.95	207.89	209.99	209.7	208.66	210.14	208.76	207.87	208.2	208.3	209.91	208.99	208.66	210.04	207.89	208.65	210.39	209.36	209.81	207.23	209.52	208.95	206.74	206.98	206.64	211.15	208.3	205.7	206.68
212.13	214.03	210.57	210.85	211.45	212.08	211.68	210.09	211.51	210.05	212.28	209.95	211.06	211.86	211.96	210.45	211.61	210.82	213.05	212.61	211.5	210.2	212.49	211.38	211.23	211.01	212.01	213.09	212.42	211.77	210.24	213.07	213.31	209.6	209.9	210.43	211.04	213.59	213.3	209.67	215.31	211.39	212.91	212.41	210.74	210.86	213.43	211.44	212.11	210.4
203.83	203.92	204.64	205.61	202.67	204.62	204.27	205.11	202.38	203	202.95	204.74	200.42	201.94	204.05	203.86	203.66	202.01	203.09	203	200.83	204.98	203.11	203.57	203.96	203.95	200.62	204.14	201.86	202.88	204.89	202.72	203.14	204.37	203.7	204.92	202.74	202.83	201.74	204.01	205	202.4	202.2	204.55	203.25	202.17	201.95	201.51	202.5	203
211.19	212.98	213.51	211.67	210.96	212.06	209.87	212.45	212.2	210.79	211.25	212.25	211.09	211.86	211.69	213.62	211.65	210.41	213.7	210.48	213.45	210.75	209.74	211.45	211.39	211.1	212.24	215.56	210.93	211.59	211.67	213.52	211.48	210.63	211.8	210.13	211.18	210.9	212.55	212.16	212.24	213.09	210.76	212.87	211.67	210.59	213.62	210.3	209.32	210.35
211.62	212.46	214.31	212.89	212.31	216.55	211.27	213.47	210.48	213.42	211.26	210.78	210.14	213.88	212.75	211.33	213.56	211.47	211.21	209.14	212.9	212.25	211.02	211.79	212.54	214.07	212.57	213.2	213.85	214.8	212.8	214.4	213.4	211.53	212.6	210.5	214.9	213.87	212.08	211.86	211.74	212.53	211.59	212.67	212.58	211.58	212.65	213.31	212.54	213.82
208.6	209.86	207.88	206.13	205.94	208.23	208.23	207.41	207.41	210.3	209.05	206.15	206.8	206.26	207.15	209.21	208.49	203.93	208.57	207.4	208.44	208.71	207.9	209.31	206.96	206.88	208.26	207.64	209.42	208.57	206.91	208.9	209.22	206.84	206.26	208	206.09	207.83	206.6	205.48	206.14	208.35	208.76	206.85	207.56	209.42	207.52	207.38	208.57	205.06
200.64	201.87	200.67	198.13	199.53	202.25	198.19	199.22	201.73	198.96	200.1	199.35	198.67	199.63	200.87	197.78	198.25	198.5	199.96	198.29	201.21	197.38	197.62	200.53	199.42	198.92	198.98	198.93	198.21	200.36	199.69	199.61	199.37	199.49	200.78	198	199.67	198.83	199.07	199.76	199.39	200.85	198.82	200.47	199.09	198.87	200.01	198.36	200.84	198.35
200.1	202.44	201.14	202.9	200.64	200.69	200.04	200.66	200.93	201.68	203.22	201.62	200.98	202.2	200.7	199.88	199.85	198.32	201.48	200.6	200.7	200.61	200.41	201.39	200.49	200.05	199.82	200.52	201.93	200.84	201.88	200.76	202.06	202.78	199.41	200.09	202.67	199.74	200.89	200.66	202.67	199.82	201.02	197.93	200.73	199.4	200.92	201.35	202.39	201.71
200.92	205.96	203.12	204.48	204.71	202.3	203.62	203.34	206.86	202.85	202.47	203.54	203.15	205.93	202.44	202.5	205.26	204.19	204.17	202.52	205.75	204.02	204.8	204.09	202.35	202.41	204.99	202	204.16	201.98	202.36	201.29	204.59	203.38	202.83	203.02	202.46	202.68	202.3	202.77	203.37	202.09	205.69	202.81	203.9	203.88	202.21	203.67	205.3	201.82
200.55	199.31	198.89	201.09	202.6	200.38	201.91	200.77	198.53	200.33	199.05	201.38	200.18	201.7	202.42	202.67	199.83	200.41	199.73	202.14	198.51	200.24	201.98	199.81	201.4	201.12	199.06	201.16	200.98	203.04	201.65	202.38	199.6	201.95	198.9	202.45	201.66	202.89	201.93	201.72	200.34	202.6	201.48	202.36	199.57	200.14	200.57	203.34	200.3	201.37
209.98	208.09	208.38	208.38	207.42	208.32	207.76	207.42	209.91	208.38	210.25	209.09	206.58	208.08	208.11	207.79	205.14	206.59	207.57	207.4	207.22	207.01	210.59	208.14	209.69	207.4	208.49	207.76	206.32	209.24	208.9	207.24	207.97	208.04	209.97	205.85	208.07	208.46	209.16	206.21	208.25	208.81	209.7	207.52	206.95	211.56	207.19	206.5	207.95	207.77
201.53	201.92	200.04	200.14	200.74	200.67	198.45	202.27	198.39	197.65	200.65	197.89	199.26	199.34	198.69	199.08	198.89	197.62	200.41	199.25	200.21	197.98	200.08	200.39	200.35	199.84	199.93	200.53	202.15	199.91	199.61	198.26	199.54	196.64	198.99	197.67	200.18	200.09	200.24	201.5	199.52	197.61	196.24	200.06	199.45	200.39	198.56	199.55	201.17	199.07
216.92	217.86	216.61	216.84	217.47	218	215.39	217.75	219.07	217.93	217.14	216.24	218.47	217.63	218.73	216.09	217.37	219.49	216.73	219.2	215.81	219.97	218.42	219.84	216.96	217.28	215.99	213.59	217.49	217.31	217.51	213.99	216.97	218.48	217.32	217.56	217.95	218.62	216.95	217.6	214.37	219.71	217.8	218.24	217.02	218.62	216.6	212.77	218.46	217.57
217.21	215.76	217.74	218.48	216.71	218.59	216.87	217.89	216.23	216.31	217.85	218.54	217.62	220.37	216.76	217.37	219.26	217.19	219.27	218.08	218.34	217.85	218.26	216.64	219.04	214.23	216.3	216.34	216.82	218.38	218.3	217.75	218.08	220.1	218.17	215.73	217.25	217.85	216.64	217.49	217.16	218.57	217.33	218.7	215.33	217.96	216.02	216.56	218.42	217.93
202.2	200.1	202.98	203.11	201.19	203.89	202.87	204.33	203.34	202.05	202.13	202.99	202.19	204.1	202.94	203.79	201.11	202.68	202.17	200.9	203.16	203.61	200.99	202.99	201.63	203.71	201.32	201.25	203.16	201.24	201.7	201.78	202.89	205.12	204.15	201.75	203.7	202.65	202.23	203.86	204.33	205.05	201.48	203.98	202.64	201.57	201.65	203.35	202.81	202.54
208.62	208.76	208.59	206.36	208.56	207.92	208.95	208.92	207.81	209.43	209.21	206.84	206.81	208.91	208.89	207.57	208.27	208.55	208.98	209.83	208.04	207.52	207.74	209.15	211.08	211.19	208.02	207.71	210.4	209.64	207.98	208.14	207.82	209.85	208.56	209.17	208.48	207.9	209.19	208.03	209.84	208.03	210.4	208.93	206.97	208.96	209.6	207.67	208.69	208.35
212.48	209.27	211	210.96	213.94	210.75	212.44	209.77	209.95	214.44	210.95	210.12	212.19	210.39	212.07	210.62	210.54	212.9	211.75	212.69	213.3	211.44	211.24	212.51	210.27	213.45	209.39	211.55	212.78	212.2	210.46	209.06	210.72	211.37	213.35	211.74	211.46	212	210.89	211.28	212.42	211.26	213.07	210.96	211.14	213.03	212.58	213.22	210.63	212.44
200.2	199.18	199.36	200.78	200.88	199.21	197.42	197.89	201.24	199.6	199.14	198.39	199.71	198.69	199.94	198.27	198.21	200.45	200.22	199.38	199.75	199.04	201	198.48	200.07	199.16	201.21	201.28	200.5	199.26	201.32	199.51	196.95	199.76	200.28	199.58	196.69	199.51	200.46	200.62	201.4	200.35	197.28	200.73	198.65	201.4	200.02	201	199.67	200.21
208.8	207.27	206.88	208.12	205.57	207.04	207.93	206.96	209.72	208.21	207.58	208.74	207.39	206.84	208.25	207.99	205.5	210.8	208.03	209.29	209.23	208.97	208.04	206.85	207.76	208.1	206.31	209.32	208.61	208.18	207.62	207.07	204.96	207.76	209.15	208.36	206.32	208.47	207.78	208.5	205.9	207.15	206.88	207.85	206.93	208.85	208.83	208.13	206.61	207.35
199.26	198.87	200.74	198.44	198.86	202.21	200.14	201.1	200.86	201.35	198.61	201.11	200.17	200.61	200.58	199.37	202.58	198.5	201.7	202.55	200.5	204.48	200.94	201.89	200.34	201.25	198.69	198.9	201.24	201.15	201.73	201.06	199.79	200.8	199.61	198.41	201.03	200.43	198.57	200.76	200.02	202.97	200.13	201.37	200.08	201.21	199.76	199.85	200.16	199.19
200.6	205.26	203.91	201.01	200.68	203.45	204.25	201.35	201.93	202.32	204.91	204.42	202.45	205.4	201.93	203.57	204.24	203.74	201.99	202.13	203.64	201.95	200.91	202.07	203.76	203.88	203.76	202.09	202.02	202.54	202.55	204.02	201.28	203.27	202.3	204.26	203.87	201.13	201.02	202.46	203.29	203.39	202	202.37	202.56	203.95	201.99	202.22	203.12	202.3
207.81	209.06	206.62	205.89	205.87	208.3	208.06	206.17	207.04	208.55	207.89	206.91	210.21	207.76	209.17	207.88	207.57	207.09	205.63	205.96	207.56	207.02	206.04	208.77	207.26	208.54	207.45	207.3	206	210.6	207.58	206.68	209.21	206.88	207.64	207.79	209.53	209.02	206.4	208.02	209.67	209.32	208.73	208.75	207.27	208.68	208.22	208.51	205.48	208.82
205.12	205.97	205.36	206.04	204.67	203.4	205.83	203.97	202.63	203.55	205.96	204.53	204.89	206.09	203.24	205.44	204.84	205.5	203.62	204.52	204.8	204.45	205.41	205.31	205.29	204.96	205.47	204.6	202.41	205.61	204.59	203.62	204.42	202.65	203.73	204.69	204.82	205.06	205.79	205.73	203.54	204.78	204.44	205.46	207.08	202.21	204.46	204.75	203.9	202
211.49	208.96	207.66	208.14	207.3	210.27	208.47	207.2	206.92	209.99	209.68	209.13	206.31	207.75	209.37	208.65	210.43	208.37	210.4	208.47	210.37	208.96	209.46	208.33	206.07	208.52	210.34	208.46	209.63	208.62	207.93	206.39	209.66	208.62	207.46	209.67	208.6	207.17	208.9	208.8	210.18	208.85	207.91	207.85	205.85	207.81	208.18	206.95	208.22	208.89
202.5	203.21	201.94	205.1	203.36	203.42	203.49	204.58	202.6	203.95	204.97	204.12	203.86	203.69	204	203.3	202.77	206.03	202.68	204.74	205.15	202.51	203.52	204.09	203.81	202.99	204.64	202.41	204.12	205	203.75	202.87	203.76	202.56	202.1	203.92	205.2	203.51	203.38	203.78	203.44	204.17	204.38	202.56	203.94	203.27	205.22	206.46	204.56	203.4
211.82	212.54	212.14	208.86	211.97	213.24	212.73	213.71	211.36	211.03	212.01	213.88	210.89	213.67	213.72	210.02	212.71	215.51	210.2	211.96	211.45	212.02	211.36	212.8	211.28	210.55	212.15	210.57	212.71	213.8	213.95	212.25	210.52	214.42	213.66	213.22	212.55	212.16	211.76	215.05	213.49	211.66	211.67	212.2	212.6	212.11	212.18	210.37	212.81	211.83
206.43	206.25	207.96	208.05	208.21	209.42	208.04	206.97	210.1	207.21	209.79	209.34	209.29	209.16	209.83	208.01	211.35	206.95	210.02	206.51	210.22	206.39	208.49	207.71	208.05	210.34	209.87	209.28	208.1	209.14	209.7	209.27	207.78	207.7	206.03	208.77	210.57	208.87	208.46	208.6	209.55	209.62	209.77	207.22	209.68	210.8	208.92	207.36	209.33	209.52
208.99	211	212.83	211.5	212.02	211.75	211.94	211.85	211.59	211.18	211.24	213.06	211.99	211.91	212.65	211.04	212.08	210.69	209.94	209.75	213.19	215.2	212.7	209.56	212.78	208.16	211.08	211.17	212.06	211.95	209.26	211.61	210.16	211.67	211.35	209.59	209.34	213.47	212.85	211.57	210.87	212.44	210.21	212.29	210.2	210.61	210.75	215.1	210.48	211.29
202.58	203.23	205.78	202.37	202.22	203.44	206.52	202.62	204.8	203.94	205.18	204.18	204.15	204.06	203.64	205.78	204.81	204.69	203.12	202.56	206.01	205.74	204.41	203.75	203.97	202.22	204.96	204.64	202.51	200.8	200.51	204.23	201.95	201.29	203.01	204.69	203.62	204.16	203.48	203.16	203.01	203.99	205.04	205.78	205.32	204.01	201.99	204.17	205.62	205.51
213.86	211.55	213.75	211.98	212.44	212.87	212.3	212.69	211.96	214.47	215.38	211	209.64	211.95	213.96	212.75	211.93	212.19	212.38	212.84	211.34	211.2	213.61	211.69	211.68	210.64	211.55	212.6	211.32	211.14	211.99	212.56	212.85	212.7	213.84	211.35	212.06	211.92	210.19	212.5	210.92	210.6	212.41	210.31	213.68	212.4	213.84	211.43	215.03	210.64
206.21	207.05	206.67	206.22	207.33	206.4	207.68	207.83	206.51	206.48	206.87	207.86	207.5	205.42	206.92	208.53	205.4	205.54	208.04	204.98	205.14	206.04	208.26	205.26	209.29	207.79	205.92	205.14	206.52	206.86	206.08	206.62	207.5	204.67	207.77	207.81	207.69	207.69	208.4	207.7	207.64	205.06	207.69	204.91	206.63	206.16	206.14	206.65	206.98	206.43
198.41	200.27	199.75	199.63	199.34	197.68	198	200.69	199.51	197.85	200.76	199.4	203.32	197.65	199.63	197.9	200.55	199.65	199.07	198.82	200.08	199.47	197.63	199.61	198.06	199.98	201.43	199.23	198.48	199.81	198.07	201.21	201.72	200.63	202.51	198.61	198.23	200.11	198.04	200.05	197.21	199.69	199.98	201.39	199.23	198.33	199.65	199.8	199.09	196.25
209.77	207.72	207.46	210.09	207.13	208.84	205.68	208.03	207.91	208.31	213.12	208.04	207.4	210.57	207.8	210.01	208.12	209.77	206.39	207.35	207.71	207.16	208.05	208	207.67	210.72	206.46	207.27	207.52	208.35	209.7	208.82	209.82	207.49	208.48	209.83	210.44	209.92	208.79	205.91	209.82	207.74	209.88	207.15	209.79	208.39	211.01	210.91	208.14	209.01
200.26	201.09	202.09	199.75	199.95	203.51	200.86	199.41	198.6	201.37	199.82	203.19	200.03	201.33	200.58	198.22	201.18	202.23	201.87	201.56	201.49	199.14	201.85	200.17	202.89	201.22	198.78	199.91	199.04	200.28	199.93	200.42	200.31	198.9	199.13	199.41	201.59	200.97	203.02	199.56	200.3	198.51	199.48	200.53	198.47	199.66	198.85	200.06	200.88	200.36
205.38	206.78	206.28	209.03	208.47	208.14	206.44	208.15	206.84	208.18	209.48	205.82	208.23	207.65	208.76	205.12	208.76	209.12	208.37	206.18	208.29	207.63	203.26	209.08	208.08	208.06	205.07	209.26	208.21	207.51	209.29	208.52	208.93	210.09	206.81	205.66	208.88	208.25	208.97	207.75	209.09	207.73	208.75	207.83	206.48	208.72	208.07	207.78	207.88	207.64
203.25	204	204.77	202.05	202.83	201.17	203.7	203.61	204.18	203.22	201.59	203.56	201.5	206.45	201.05	201.92	202.16	201.28	203.51	201.45	204.79	203.07	201.25	203.2	202.82	204.33	203.17	204.77	203.47	202.72	204.98	201.88	202.37	203.55	201.22	204.2	203.4	203.42	202.33	204.41	200.66	204.44	203.85	203.28	202.72	204.2	204.68	204.47	202.76	200.93
211.39	212.31	212.35	210.82	212.64	211.24	212.58	210.74	212.32	209.14	211.51	209.66	211.47	210.01	212.15	209.86	211.08	210.27	210.49	211.22	213.2	211.98	212.24	211.76	209.55	211.55	212.81	210.97	211.41	214.41	212	212.31	210.21	212.6	211.34	212.18	212.37	212.94	211.9	212.07	209.27	211.5	210.88	209.55	210.88	213.22	210.1	212.17	209.13	210.75
210.81	211.99	210.83	213.39	210.31	211.88	213.03	212.76	210.43	213.08	209.44	212.67	212.31	210.41	210.34	213.18	213.18	211.86	212.44	211.01	210.53	214.13	210.82	211.61	211.76	212.24	209.9	210.84	213.56	211.49	211.27	212.15	211.69	209.62	211.83	208.26	210.47	208.76	211.86	211.96	212.48	211.6	211.98	212.02	212.75	210.77	209.81	212.13	211.54	212.19
210.64	208.29	210.43	209.31	209.51	209.19	209.52	208.91	208.57	209.76	209.27	209.51	209.36	211.4	208.22	209.25	209.53	211.31	208.82	209.37	208.36	209.65	208.64	212.14	210.8	209.4	208.06	207.61	209.31	209.12	208.89	210.98	211.75	209.01	209.46	208.09	210.75	210	211.4	210.11	210.42	209.79	211.9	211.17	210.4	208.41	208.21	209.96	209.14	211.5
212.44	212.2	213.86	214.85	213.04	214.55	212.74	211.39	211.61	212.68	214.82	211.62	213.13	214.85	212.52	212.31	211.89	211.37	214.18	214.8	213.87	214.79	212.86	214.27	214.68	214.01	213.85	213.44	212.9	213.85	211.48	213.59	213.77	211.83	212.63	212.23	214.6	212.69	216.42	212.68	213.04	213.96	214.46	214.18	214.3	211.96	212.02	213.63	211.12	214.31
211.32	211.08	209.42	208.61	210.88	209.91	206.51	210.56	209.14	212.07	210.02	208.2	209.75	208.35	209.02	206.73	209.43	211.81	209.74	208.73	210.17	209.35	208.35	209.2	212.48	210.48	210.88	210.42	211.29	206.85	208.67	209.44	209.02	208.69	210.23	209.21	210.35	209.89	209.32	209.47	209.79	210.98	209.24	210.48	210.35	208.72	208.98	211.16	208.87	211.28
209.52	213.09	212.33	211.66	211.31	210.12	211.24	211.9	208.4	211.96	210.72	211.13	210.82	213.31	211.48	212.59	211.3	211.34	210.94	210.08	213.78	212.34	214.8	212.22	210.95	211.08	209.52	213.9	213.18	212.37	212.86	214.27	209.48	213.61	210.82	208.53	212.24	213.55	213.62	214.47	212.51	211.52	211.07	211.34	215.44	210.5	210.91	211.01	211.12	211.22
215.24	212.03	214.54	213.87	213.83	214.57	213.62	212.59	213.15	211.34	213.06	212.7	214.28	214.11	214.96	213.31	212.61	211.28	213.11	213.3	213.85	215.35	213.4	214	216.01	214.98	214.92	214.44	214.02	214.05	214.1	216.07	214.81	214.97	213.29	214.39	212.33	214.46	215.79	214.89	214.52	215.59	215.13	212.29	214.85	214.95	215.43	213.24	215.95	215.25
207.94	208.86	209.21	206.32	208	206.29	208.62	205.34	210.38	208.17	209.02	207.26	210.8	208.43	207.96	208.46	208.55	207.16	207.12	207.3	207.91	207.79	207.13	208.09	209.72	208.08	206.2	208.54	207.52	206.96	208.73	207.42	209.24	207.77	208.09	208.41	210.07	209.29	207.74	209.09	208.45	207.84	205.98	206.62	208.06	207.42	209.25	205.96	208.1	207.23
203.39	202.21	202.62	203.02	202.16	202.05	204.26	202.11	202.97	201.58	203.49	203.1	201.39	202.57	202.46	201.3	199.75	201.03	202.8	204.23	201.89	201.86	203.35	203.22	201.19	202.42	201.86	204.33	202.07	199.26	203.06	203.52	201.78	202.38	200.7	202.51	203.33	201.22	201.69	202.09	204.98	201.27	203.03	203.42	201.96	202.1	204.72	203.19	201.85	203.03
212.91	212.47	211.6	212.22	214.37	211.4	210.59	211.48	209.86	211.16	212.82	210.75	210.41	211.97	215.01	211.29	209.56	211.81	210.36	209.85	212.86	210.93	211.13	212.45	214.93	211.05	210.69	213.33	209.25	211.71	213.23	215.35	211.96	213.67	212.81	210.34	211.9	211.66	212.41	211.01	211.79	211.46	209.94	210.51	210.14	212.14	212.45	212.75	213.95	211.13
208.38	208.75	209.32	208.66	210.78	211.36	210.57	209.66	211.29	208.47	210.65	208.68	209.73	208.82	207.84	209.94	209.69	210.65	207.48	206.61	209.31	208.92	208.86	209.21	206.02	207.14	207.07	208.35	209.52	206.5	209.28	209.2	208.62	208.24	208.96	209.74	210.95	208.38	209.48	209.55	206.64	210.18	208.39	209.7	207.75	211.16	208.45	207.88	208.22	210.91
192.78	195.29	195.22	197.83	197.86	196.97	195.74	193.37	196.83	194.84	194.38	194.66	194.13	194.84	194.48	195.12	195.82	193.21	193.86	196.22	193.94	194.03	195.61	196.93	196.94	196.74	197.31	195	194.04	196.46	195.31	197.11	195.73	194.42	197.41	195.74	194.57	193.9	194.56	195.98	196.41	195.26	195.09	194.86	197.51	194.01	194.8	193.8	193.74	194.68
201.59	203.19	201.88	202.3	204.58	203.3	201.78	202.29	203.55	202.92	205.66	201.01	202.7	205.25	204.81	203.34	204.24	203.41	202.07	204.83	203.11	201.13	201.1	201.31	204.68	202.64	202.37	203.78	202.27	202.15	202.75	203.33	200.9	202.82	203	202.87	202.21	202.68	204.45	202.54	202.76	201.83	203.11	203.2	201.04	204.2	203.82	203.99	201.87	203.23
202.64	201.73	199.26	201.58	202.18	201.94	202.19	198.66	202.06	201.51	201.77	199.4	200.5	202.6	203.26	201.56	200.06	201.91	202.13	203.31	202.57	200.39	200.05	204.34	202.51	201.51	199.09	200.97	198.64	201.07	202.91	203.32	199.88	199.9	200.91	201.25	203.57	204.73	201.3	202.3	201.42	202.24	201.4	201.06	202.25	199.17	200.26	201.49	200.19	200.73
206.54	211.73	209.3	208.18	208.57	208.5	206.69	206.7	207.22	207.52	206.46	207.9	209.92	207.52	205.64	208.68	206.38	209.58	207.02	208.8	208.88	207.99	208.89	209.8	209.58	207.54	208.12	208.42	207.08	207.8	207.46	206.59	206.53	207.27	208.15	208.58	207.17	205.48	208.59	209.17	205.39	207.94	207.7	209.26	208.45	207.33	205.07	208.84	207.62	209.26
199.55	198.37	201.1	197.63	200.79	198.46	199.15	200.56	197.41	201.87	198.47	198.95	199.2	199.12	199.13	199.65	199.91	198.15	199.4	199.19	199.32	197.84	200.81	196.73	199.29	198.89	200.15	197.2	197.46	198.63	199.4	199.66	199.34	200.77	199.28	199.1	199.17	198.5	198.14	199.78	200.35	198.45	198.57	197.21	198.11	199.38	199.52	199.38	200.1	200.54
200.41	199.35	199.64	199.97	198.12	200.06	199.83	201.9	201.21	197.98	199.19	200.66	199.83	199.47	200.29	198.59	199.19	199.58	200.67	200.66	198.98	199.34	197.37	200.67	196.95	200.38	200.74	200.22	199.79	198.76	198.18	200.64	199.46	201.74	200.21	200.92	200.67	199.22	200.04	200.01	202.15	202.35	198.78	198.73	201.41	201.34	199.17	200.29	198.28	200.92
199.04	202.07	200.51	199.26	200.33	201.23	199.54	199.08	202.15	200.15	199.34	198.96	202.8	199.14	197.64	202.04	201.17	200.6	200.87	198.97	198.24	199.67	198.83	204.87	200.2	196.79	198.8	198.83	199.81	200	198.4	197.84	197.99	199.25	200.45	197.67	199.26	201.54	200	199.29	199.14	201.06	199.42	201.68	200.63	200.03	199.59	199.94	199.51	200.3
201.98	205.96	203.76	201.52	203.78	201.24	201.92	202.22	200.47	202.39	200.86	203.55	202.5	202.72	201.93	202.3	203.56	202.92	202.17	203.04	205.51	202.13	201.26	202.77	202.14	203.12	204.73	203.48	203.33	201.01	200.25	202.52	202.2	203.46	201.77	203.78	205.2	200.96	202.68	202.8	200.18	202.8	202.89	200.92	204.2	203.09	202.45	204.18	202.5	202.38
207.64	206.76	210.88	210.11	208.52	207.55	206.85	210.35	210.2	208.55	209.57	208.53	206.81	210.16	206.83	209.81	208.83	210.54	209.16	209.97	207.28	209.4	206.29	207.42	209.76	209.05	208.26	205.57	209.18	208.57	209.67	207.5	210.24	209.02	209.25	208.48	208.57	209.18	206.93	208.65	207.48	208.15	207.15	207.15	208.79	208.35	211.53	209.95	210.67	207.29
211.95	211.08	213.09	211.25	212.64	210.89	211.63	212.84	211.13	212.81	212.64	209.8	211.82	210.01	211	213.25	213.21	213.46	210.82	213.09	209.67	211.09	210.8	212.09	210.92	211.14	211.95	212.85	210.46	213.17	212.61	211.16	210.62	211.29	211.35	212.95	210.74	212.45	212.59	210.06	210.71	212.58	212.37	212.53	211.73	212.55	211.39	210.75	213.84	212.66
199.65	198.59	199.35	196.85	200.67	201.32	198.5	200.53	199.15	201.23	198.86	198.7	199.63	198.29	200.73	199.61	197.83	201.04	199.81	199.9	199.27	199.84	199.95	201.03	197.09	198.84	199.1	200.09	199.06	199.08	199.43	198.55	198.66	200.44	198.58	200.53	196.07	198.67	198.99	199.96	199.01	197.99	200.66	198.7	198.56	198.55	200.6	200.9	199.49	200.37
216.08	218.51	216.71	216.41	217.04	221.13	219.08	219.26	217.34	217.41	216.9	217.34	219.3	217.49	216.87	215.85	218.3	216.19	217.43	217.23	217.86	217.23	216.87	217.27	217.05	216.5	218.76	219.16	216.42	218.96	217.36	216.27	220.71	215.27	216.9	217.28	216.84	219	217.45	217.63	217.72	215.11	218.78	219.84	217.62	216.55	217.02	219.65	217.89	218.47
204.61	203.26	204.54	203.58	205.87	204.35	205.05	204.54	206.28	205.24	204.99	204.73	205.02	204.51	203.97	203.1	203.98	203.79	204.46	205.69	205.06	205.53	203.72	204.99	203.83	205.02	202.77	203.79	206.92	204.97	206.69	205.5	203.87	205.59	203.86	205.21	202.92	204.3	203.76	205.84	206.63	205.39	203.21	205.67	205.55	203	206.65	202.98	206.55	203.11
209.71	212.59	212.65	211.88	211.4	210.82	211.52	212.34	212.48	210.71	210.24	209.32	211.09	212.01	213.78	211.5	211.26	208.81	212.25	209.91	211.02	210.99	211.49	212.45	209.74	211.13	211.28	212.01	211.64	211.61	211.88	211.24	209.72	211.19	213.33	210.7	209	212.34	213.17	211.52	214.25	210.95	210.03	211.3	212.04	211.56	210.49	212.02	211.01	211.57
213.74	213.63	210.16	211.47	212.44	210.66	212.43	211.89	212.11	213.09	212.85	211.15	212.26	211.8	209.4	210.67	212.26	212.11	211.66	212.92	212.73	209.76	211.64	210.98	213.33	214.16	210.68	209.9	210.97	211.74	213.47	213.02	213.3	210.35	210.15	211.09	212.01	211.51	210.6	211	210.6	210.81	210.44	212.5	213.36	212.17	211.61	213.31	210.11	212.14
211.36	211.26	211.96	211.04	209.9	214.21	211.21	211.72	211.69	211.25	210.1	214.84	215.66	211.43	212.15	211.7	211.2	209.91	212.77	210.25	213.95	210.49	212.09	212.76	211.79	210.62	210.79	214.05	212.94	212.41	207.71	211.24	212.56	213.06	213.48	210.94	210.08	211.63	211.05	210.1	213.01	211.82	210.65	210.69	210.67	211.65	214.99	213.12	210.69	212.4
201.67	204.83	203.51	201.57	203.46	205.32	201.22	202.68	204.45	202.33	203.67	203.73	203.96	201.1	204.22	203.61	203.79	203.06	202.02	204.11	203.14	204.1	202.66	200.42	201.62	205.27	205.45	203.34	201.2	202.32	204.41	202.33	201.75	203.39	203.36	203.48	201.75	202.56	202.77	202.25	203.61	205.97	204.24	204.55	200.64	203.92	203.05	203.58	201.24	203.11
199.22	199.01	198.85	198.82	200.84	201.41	200.33	199.04	199.69	201.29	199.52	201.33	200.81	201.55	199.54	200.72	200	201.73	199.86	202.39	199.64	199.18	199.19	199.76	198.19	200.54	199.58	201.12	199.82	200.67	200.3	200.65	203.1	200.62	199.66	200.19	200.88	200.72	202.56	199.22	200.49	200.82	201.44	199.38	199.68	198.43	200.97	200.54	202.27	201.76
209.18	208.5	208.18	209.6	207.38	208.94	208.57	208.52	207.53	206.7	208.83	209.08	208.19	210.01	207.79	208.04	208.93	208.38	208.65	208.84	208.13	206.07	208.11	207.9	210.02	207.8	208.31	209.05	207.96	209	209.09	209.88	206.8	208.46	208.75	206.87	207.12	209.42	208.19	208.32	207.22	207.06	208.37	209.1	207.21	207.97	205.88	208.29	207.98	209.17
206.93	209.35	209.12	208.1	209.52	208.55	208.02	205.57	205.17	206.68	206.8	205.69	208.64	207.66	210.29	206.34	204.8	207.8	208.29	210.46	207.11	205.79	207.98	208.57	206.16	207.48	206.48	205.68	209.04	207.78	207.08	205.55	208.03	208.57	205.53	208.2	205.08	207.43	209.98	208.14	211.2	205.04	206.83	207.77	206.8	208.09	207.45	207.13	206.2	206.51
205.45	202.21	203.36	203.33	205.95	203.47	204.74	200.48	203.47	205.28	203.32	203.78	204.43	205.36	204.86	202.94	204.19	203.34	204.89	203.64	204.86	203.69	201.65	203.73	203.18	205.29	203.58	201.51	203.91	203.24	202.66	203.97	206.18	204.04	205.48	204.16	201.69	202.09	204.2	204.34	203.62	204.64	204.43	202.64	202.85	204.65	202.85	204.05	202.45	203.33
208.23	209.08	210.74	208.72	207.45	206.37	208.37	210.18	208.27	206.81	208.19	209.08	208.63	208.77	208.01	208.46	208.54	209.94	207.98	208.25	211.32	207.04	208	207.64	208.78	208.51	206.62	208.53	209.31	207.51	207.62	209.01	209.79	208.34	209.75	209.3	210.43	208.1	209.68	211.03	208.16	209.43	210.6	209.09	208.9	208	207.49	209.02	206.12	208.51
209.64	209.35	209.23	206.91	207	209.73	208.88	207.9	209.16	208.72	209.44	209.11	208.27	207.69	207.26	210.19	208.88	207.91	207.87	209.46	207.32	208.81	209.43	210.57	209.18	209.46	208.24	208.43	210.4	205.96	208.36	210.37	209.56	206.73	209.68	208.84	207.15	206.85	206.71	206.33	210.29	208.23	208.34	207.33	207.95	208.39	207.33	209.04	208.43	207.38
214.85	211.55	213.06	211.53	211.37	212.19	213.89	212.16	213.05	213.39	212.11	212.97	213.57	214.8	212.53	213.44	210.54	213.51	211.52	212.22	214.82	209.68	211.24	213.43	210.98	211.84	213.13	211.57	210.45	212.78	210.32	210.91	210.79	212.22	212.24	213.85	210.43	212.64	211.74	212.23	211.8	214.55	213.87	211.74	212.05	213.01	212.06	211.91	211.36	211.8
210.82	210.16	210.35	209.66	206.75	206.37	208.5	207.81	207.97	210.08	207.93	207.64	209.34	206.99	210.06	209.4	209.87	208.66	207.68	207.36	209.9	210.04	208.57	208.88	205.32	210.02	207.55	209.02	209.81	210.35	208.14	208.11	206.95	209.34	207.37	210.72	208.39	207.32	208.33	208.1	208.7	209.05	208.42	208.47	208.99	208.55	209.53	208.8	211.1	207.69
206.14	204.04	204.2	207.16	203.85	202.64	205.62	202.92	202.96	208.53	203.71	204.73	204.28	203.69	206.33	203.85	205.89	206.85	203.82	204.35	205.74	202.64	204.15	204.7	205.21	205.14	205.28	203.58	204.18	204.57	204.55	204.83	204.17	206.49	207.8	204.23	204.84	204.23	204.89	203.33	204.1	206.26	207.41	203.81	206.95	204.67	206.07	204.71	205.88	204.42
207.3	205.55	207.16	206.71	206.68	208.03	209.4	206.05	206.66	206.81	208.3	207.61	208.46	206.3	205.7	208.76	207.36	207.68	207.22	210.03	206.49	206.09	206.58	207.57	206.84	208.72	209.52	209.59	207.99	206.32	208.44	207.65	208.27	208.84	208.15	208.26	206.63	204.88	207.19	207.53	207.26	207.04	206.64	206.53	208.79	210.35	207.89	209.06	206.95	206.05
201.37	203.64	205.71	203.52	204.28	202.33	202.64	201.8	201.92	206.34	203.04	206.01	202.14	204.49	204.81	202.4	203.21	201.06	198.53	203.75	203.2	205.39	203.96	204.26	203.89	203.64	202.29	203.63	202.49	205.07	204.48	203.64	203.71	202.76	205.17	206.02	203.23	202.4	203.15	201.75	204.23	203.15	206.65	203.67	203.47	203.46	203.9	203.02	200.92	204.81
209.61	207.24	209.8	207.98	210.08	211.1	209.43	206.75	210.55	210.91	208.91	208.24	208.32	207.54	208.8	209.83	208.03	207.94	208.61	209.64	208.76	210.14	206.62	210.58	208.72	208.84	208.09	208.09	207.9	209.31	209.35	210.82	207.96	208.25	209.85	208.85	207.87	208.81	205.25	206.41	208.09	207.99	209.19	209.84	208.36	208.02	208.07	207.42	208.18	209.58
205.07	202.96	202.17	205.29	204.74	205.54	205.47	207.1	205.22	202.11	204.81	202.23	202.68	203.48	204.55	204.89	203.16	203.45	203.91	203.11	203.74	204.91	203.77	204.65	202.6	207.52	201.54	204.39	205.4	205.08	205.03	205.24	207.9	204.77	205.03	203.65	204.64	205.02	203.64	206.27	204.76	204.12	205.3	206.28	203.65	204.24	202.49	205.21	206.92	205.83
207.78	206.55	206.82	208.16	208.27	207.29	204.91	209.24	209.1	210.11	207.26	206.97	207.38	208.26	206.1	207.61	208.32	208.36	207.09	209.23	206.9	207.18	207.29	208.8	209.03	207.64	208.58	208.97	208.62	208.1	207.99	206.85	206.13	205.86	207.6	206.89	208.6	207.62	208.53	209.87	205.48	207.35	205.12	209.12	208.14	208.06	205.7	207.18	207.39	207.93
209.6	209.67	210.86	209.29	209.62	209.27	208.14	211.24	208.43	210.75	208.44	208.83	209.59	210.43	207.49	210.3	209.32	210.33	208.19	209.28	208.34	208.34	209.24	209.5	211.16	209.3	208.44	209.71	212.14	208.47	207.97	210.82	208.06	209.87	210.06	208.77	209.01	211.08	207.74	210.11	208.87	209.14	209.07	209.93	209.1	210.72	209.54	209	209.35	210.07
202.07	203.75	203.52	203.02	201.41	203.62	202.91	203.91	202.95	204.04	203.36	205.7	202.88	203.95	203.5	202.81	202.97	202.65	202.61	202.16	202.15	205.87	205.05	202.36	205.46	201.98	203.28	203.63	201.96	202.92	201.86	204.76	206.33	205.69	204.98	203.05	202.13	205.36	204.94	203.2	203.29	203.41	205.31	203.88	203.41	202.4	205.06	203.73	202.02	203.29
207.34	206.81	207.73	205.64	207.06	205.14	205.94	207.03	207.37	206.57	204.98	205.04	206.51	205.52	207.16	207.67	207.53	208.58	205.21	205.08	204.78	206.45	206.45	208.24	208.07	206.58	207.7	206.6	210.32	206.38	204.78	207.58	207.51	206.13	205.96	207.3	208.16	208.06	207.52	207.73	204.85	204.14	203.49	207.09	206.35	205.74	206.7	206.99	209.24	206.16
208.31	209.49	211.56	208.53	208.66	208.64	209.34	209.28	211.47	210.75	208.2	207.51	208.87	208.14	206.96	209.09	208.9	206.59	208.94	206.42	207.7	208.89	208.06	207.57	210.47	209.56	208.07	209.92	209.92	208.29	210.81	208.7	208.47	209.72	210.05	209.11	208.13	209.03	208.07	209.32	209.21	209.29	209.96	208.11	206.48	210.3	208.59	208.98	208.24	209.62
217.14	215.37	217.32	217.81	216.33	217.23	216.75	218.36	217.46	219.12	216.49	217.17	217.87	219.22	217.32	216.11	216.71	218.1	216.58	215.9	220.02	216.77	217.62	217.44	220.06	218.7	215.79	218.51	216.57	214.83	218.19	215.79	216.36	215.43	216.89	216.97	216.97	215.98	216.2	217.89	218.51	216.69	216.84	215.31	215.75	217.2	215.78	217.1	219.09	218.51
213.58	213.76	211.92	211.99	210.1	212.13	213.08	210.88	212.43	213.55	212.25	212.74	213.14	211.44	213.93	212.48	212.3	212.25	213.15	214	212.63	212.24	211.71	215.1	211.96	211.89	212.48	211.61	213.35	211.6	213.88	214.13	212.99	211.08	210.59	212.25	213.24	211.64	212.47	212.17	212.71	210.55	211.52	213.67	213.28	213.38	214.99	212.43	212.62	212.05
202.83	204.98	200.16	201.42	201.25	202.41	202.14	204.2	199.28	202.57	205.14	201.89	204.06	202.19	201.84	202.08	201.86	201.75	202.27	203.22	202.07	200.54	199.63	201.98	202.28	202.84	201.23	202.26	202.18	202.37	201.72	202.96	203.4	202.02	202.58	204.4	200.82	203.01	200.49	200.67	199.97	201.09	201.91	203	201.55	203.18	201.4	199.43	200.86	201.25
210.18	208.54	208.56	209.67	207.61	209.37	211.49	208.51	209.62	207.43	209.95	210.63	210.62	207.59	210.68	212.85	209.79	209.65	209.92	210.93	208.94	208	209.43	209.15	209.07	208.58	211.51	207.36	208.82	210.23	210.2	209.01	210.17	209.36	209.88	209.84	209.68	210.64	209.82	210.48	210.05	209.71	209.47	210.62	211.25	210.13	208.06	209.02	209.12	211.96
203.98	206.34	203.73	202.95	202.66	201.92	202.37	205.36	206.39	206.63	202.57	203.56	201.17	203.47	204.01	202.33	203.37	201.41	203.52	203.29	203.4	203.19	203.41	202.95	204.84	203.64	204.77	204.96	205.13	205.24	206.37	205.2	203.89	203.24	203.51	203.88	203.01	202.12	202.7	202.38	201.87	203.47	204.88	206.35	203.76	205.44	202.83	202.49	202.11	201.67
211.59	212.88	213.57	212.58	212.33	213	212.32	213.74	214.41	212.85	211.98	213.35	213.12	213.64	213.56	211.42	210.84	212.84	212.92	212.1	212.43	214.08	211.84	212.4	211.16	212.2	211.79	213.17	212.19	214.55	213.09	213.76	212.35	211.64	211.22	213.28	211.66	212.53	212.67	213.51	215.11	213.57	211.08	211.22	212.6	212.26	213.85	212.26	213.25	212.21
209.88	207.68	206.42	208.59	207.73	209.37	208.82	207.14	209.31	210.55	209.91	210.29	208.13	208.23	209.81	211.25	207.99	208.7	211.34	209.12	208.63	211.03	209.11	209.72	208.83	208.81	206.5	207.7	208.14	207.9	205.16	209.67	207.58	208.32	207.97	209.38	204.84	210.1	210.17	208.2	211.85	205.69	208.32	209.3	210.81	210.14	209.33	209.83	208.06	207.55
204.64	202.75	205.66	206.5	203.74	203.82	204.52	205.75	204.72	205.62	206.12	207.16	205.83	206.85	202.8	205.06	204.87	203.32	204.26	203.88	201	202.65	203.17	204.43	205.57	205.09	205.03	203.93	204.84	203.48	203.75	205.02	203.29	203.64	204.13	205.85	204.32	204.96	202.44	204.6	205.32	206.26	201.35	205.13	203.88	203.83	206.68	205.83	204.49	205.46
210.61	211.04	211.54	208.19	210.94	211.23	211.14	210.73	211.15	211.41	211.77	209.34	212.19	212.32	210.63	212.59	212.15	211	213.51	213.83	211.29	213.26	210.57	213.52	211.83	211.65	212.64	210.65	210.75	211.85	213.59	211.78	210.64	211.22	210.95	211.83	211.74	211.97	211.5	212.84	210.65	213.56	210.45	211.09	210.38	211.35	213.19	210.16	210.82	212.09
206.92	205.93	211.33	208.75	206.57	209.49	208.49	210.34	208.61	209.5	207.24	208.32	207.19	206.23	207.19	208.18	209.64	209.49	207.63	207.85	207.69	206.83	209.31	207	206.63	210.61	206.62	208.62	209.24	209.31	210.11	210.28	209.38	207.46	209.28	208.81	208.1	207.45	208.99	210.71	209.47	209.6	208.72	208.75	207.72	209.59	208.04	208.31	207.17	209.83
194.05	193.72	194.92	191.76	193.35	193.54	194.44	194.75	192.97	195.31	194.87	196.06	195.79	195.65	193.8	195.12	194.29	195.72	194.55	193.21	193.08	191.5	192.23	191.22	194.62	191.67	194.91	192.84	195.4	194.77	194.47	191.98	196.16	193.7	192.3	191.61	196.16	193.63	193.23	193.95	194.82	193.9	193.43	193.01	193.57	195.03	196.6	195.19	194.98	192.9
201.55	199.38	199.37	200.42	197.19	198.25	198.44	200.13	198.95	201.01	200.43	199.33	199.76	199.13	198.92	198.27	199.03	199.16	195.95	197.67	198.81	198.33	199.94	196.26	199.32	199.17	198.76	199.87	196.78	198.9	198.66	198.86	197.25	199.08	198.41	198.82	199.26	196.67	198.45	197.29	198.92	197.09	199.72	198.28	200.76	199.34	198.19	198.13	200.19	200.07
205.83	204.33	206.7	203.87	207.6	205.32	208.14	206.76	204.76	204.97	206.4	205.96	205.47	206.03	205.65	204.08	205.93	204.44	207.75	206.82	207.56	206.7	207.43	206.2	203.71	205.58	204.59	205.31	205.79	204.79	205.88	205.82	205.64	205.08	205.03	207.5	204.3	206.1	204.35	206.38	207.3	205.49	205.36	205.58	205.36	204.93	202.42	205.12	205.79	204.27
201.22	199.72	200.98	202.09	200.11	200.13	200.08	201.37	200.95	200.15	198.99	199.98	199.48	201.08	197.98	198.99	199.85	200.96	201.39	201.16	199.95	199.74	200.43	198.14	198.92	199.61	198.92	199.89	200.21	200.36	199.25	199.63	200.46	199.36	200.22	198.58	199.63	199.42	199.01	199.39	201.42	202.54	201.53	197.53	201.12	198.84	198.93	199.03	198.74	200.05
207.42	205.35	207.39	206.81	210.23	209.81	204.82	207.28	207.99	208.15	206.43	207.77	208.43	207.68	207.63	206.99	208.86	205.93	208.69	205.2	208.11	207.67	207.44	208.06	209.07	209.24	208.53	207.78	206.01	209.04	208.09	206.27	209.82	208.18	206.55	206.6	208.94	206.69	207.27	206.76	208.04	209.56	207.64	207.29	206.77	209.41	207.24	210.37	207.76	208.14
200.96	204.89	200.95	203.95	201.24	203.41	202.52	204.76	201.91	204.49	205.27	203.68	202.5	204.88	203.72	205.79	203.5	204.14	202.08	203.96	205.41	203.21	202	203.43	205.82	203.89	205.74	202	204.69	204.05	204.76	201.81	203.26	202.71	204.56	204.56	201.42	203.33	203.89	204.8	202.85	203.25	205.68	202.96	205.08	203.86	202.3	203.66	203.89	202.94
207.64	207.39	211.51	206.24	208.4	210.64	207.17	208.04	209.17	208.77	208.87	208.42	208.93	206.98	210.45	208.94	207.6	209.25	210.76	208.45	208.8	210.83	207.63	210.09	208.53	209.54	209.26	209.44	208.57	207.48	207.66	208.33	209.43	209.39	207.64	210.87	210.65	210.75	208.07	208.66	208.75	209.15	207.62	210.82	209.04	207.59	210.26	209.77	209.93	209.9
218.05	214.11	217.36	216.01	214.99	218.45	218.24	215.87	216.69	217.11	214.82	217.8	215.16	215.79	216.39	216.34	217.17	216.54	219.48	215.36	216.65	216.08	216.43	217.31	217.4	217.22	214.84	218.81	219.01	217.82	218.44	217.17	216.24	217.62	217.56	216.26	215.7	217.23	217.42	215.24	217.36	217.22	215.38	217.25	218.51	219.04	215.57	216.85	220.34	215.63
204.97	201.99	203.23	203.07	203.48	204.62	202.35	203.6	203.52	202.6	202.93	202.53	202.68	204.01	203.76	203.14	202.87	204.07	202.36	203.55	203.99	201.8	203.46	201.44	203.38	203.22	203	202.97	203.83	202.18	202.87	205.06	203.45	203.25	203.76	203.66	202.23	203.88	203.5	203.54	204.16	200.82	203.6	202.74	203.67	201.18	204.18	203.49	203.32	202.23
206.08	208.56	209.22	206.29	208.01	207.51	205.62	207.47	206.22	206.31	208.59	209.29	208.26	206.43	207.08	208.2	209.91	207.91	207.72	208.56	205.12	207.01	206.22	210.06	208.47	207.81	208.3	208.25	207.05	208.5	209.98	207.8	205.74	209.68	207.89	206.67	207.11	206.77	209.84	207.17	208.62	208.49	207.28	208.81	208.08	207.24	207.64	207.27	208.31	207.14
200.38	199.21	200.17	200.73	198.61	198.65	200.99	201.69	200.34	200.2	200.24	199	199.33	200.61	200.63	201.76	199.48	198.63	201.34	202.32	201.07	199.74	200.23	200.42	200.69	197.53	197.91	200.89	199.36	201.01	199.78	201.08	198.81	197.79	199.25	198.48	196.56	200.55	199.08	198.09	200.86	201.94	197.96	199.44	200.23	199.07	200.09	201.08	199.04	199.32
207.74	208.22	203.4	207.89	207.31	206.97	207.43	206.05	206.3	205.62	203.92	207.62	206.59	204.31	205.35	206.75	208.46	203.78	205.56	205.33	208.28	206.24	207.48	205.18	206.71	204.98	205.85	205.96	205.69	205.81	204.57	207.16	206.31	205.25	208.2	207.48	207.82	207.78	206.78	206.99	206.33	207.7	206.32	206.68	207.3	206.44	204.63	205.87	204.9	207.65
205.98	208.29	207.99	208.47	208.98	207.82	209.29	209.86	206.4	208.82	208.16	207.08	206.7	209.36	209.45	209.12	206.75	208.06	206.9	207.07	203.92	209.18	207.02	208.93	207.54	207.6	206.95	209.63	206.7	207.61	209.43	205.07	210.06	207.11	207.15	207.31	209.02	207.42	208.1	207.08	209.89	208.25	208.13	204.45	208.2	208.89	209.01	207.33	208.02	207.83
214.01	214.3	210.93	212.95	213.13	212.09	212.54	212.98	211.04	211.71	210.61	212.98	213.83	213.71	211.31	212.9	211.31	210.12	212.37	213.81	209.99	209.25	209.28	213.86	210.3	211.85	209.8	212.79	211.55	208.44	211.93	212.26	211.09	211.69	212.28	211.44	212.36	213.92	212.75	213.63	210.03	214.67	210.12	211.41	211.05	212.73	211.36	211.3	212.14	211.83
212.15	213.14	210.83	213.89	211.52	214.34	212.9	215.15	213.82	212.11	211.07	213.67	212.03	212.82	212.17	212.21	213.15	212.1	212.03	213.7	212.31	214.11	211.41	213.44	212.44	213.07	212.82	211.23	213.49	211.54	213.32	214.98	210.78	212.47	212.75	214.98	213.36	216.05	212.85	213.52	213.43	212.93	214.48	212.59	214.22	213.35	211.51	212.38	212.57	210.92
203.18	200.01	200.21	200.22	201.18	202.05	199.09	202.28	199.44	199.36	198.37	197.62	199.87	200.57	202.18	200.94	201.46	200.59	200.14	200.5	198.9	200.59	198.28	201.36	200.94	199.46	201.54	200.94	199.19	201.55	200.76	199.98	200.9	200.09	200.72	200.87	204.03	199.59	199.54	201.35	200.72	201.46	201.91	201.38	201.7	200.16	199.04	198.96	202.61	202.8
199.21	197.94	200.83	200.06	199.89	198.66	198.35	200.07	199.81	199.22	199.99	200.62	199.04	199.03	201.39	198.4	199.68	201.44	197.83	202.5	197.4	200.5	199.06	200.89	200.09	197.87	201.33	199.08	199.15	199.24	199.65	201.28	199.56	198.98	197.35	197.34	200.52	199.47	200.25	198.08	200.75	199.05	201.69	198.95	196.59	199.38	199.49	199.77	200.14	199.8
211.66	212.28	213.26	211.29	211.5	212.09	209.47	212.41	210.17	211.2	211.84	213.84	213.36	211.43	213.11	212.03	208.08	213.46	210.58	212.61	210.21	210.44	212.15	210.83	211.53	211.21	211.21	211.55	211.2	212.44	213.97	212.01	212.09	211.73	213.45	208.85	210.37	211.79	213.38	211.67	209.99	212.47	212.86	210.44	209.37	213.3	210.84	212.83	212.36	211.35
198.45	201.57	199.82	201.52	198.47	202.62	201.15	200.32	200.25	198.34	200.05	198.65	198.38	199.2	200.18	198.55	200.26	197.82	200.04	198.53	196.98	197.98	197.52	199.83	198.08	201.11	198.81	198.5	198.9	201.14	197.99	198.75	199.1	198.82	201.19	200.56	199.67	201.96	200.13	201.51	199.05	199.25	199.18	198.06	198.5	200.36	198.89	199.82	200.52	199.19
209.48	210.71	211.35	211.44	209.73	211.71	211.32	210.66	212.94	212.12	210.79	211.66	212.41	210.36	212.8	211.51	209.11	213.32	213.54	208.92	213.7	212.23	213.31	210.03	213.42	210.75	212.46	212.07	210.42	212.93	211.79	211.53	212.1	210.5	210.36	210.45	209.91	211.69	210.39	212.62	211.63	211.99	209.65	211.33	212.08	211.88	210.23	211.7	210.96	213.16
198.84	199.11	200.08	198.7	196.03	196.73	198.54	196.31	197.94	197.44	200.44	198.99	196.97	195.87	197.95	197.88	198.81	196.95	197.15	197.18	199.17	200.76	198.33	200.48	199.94	198.41	199.35	198.36	198.58	200.4	195.9	197.76	198.68	198.35	199.3	196.74	196.69	198.73	199.43	196.58	197.37	196.96	198.36	197.67	198.39	198.3	197.59	197.55	197.3	196.87
207.8	208.19	209.28	207.26	206.54	210	209.18	206.98	207.56	206.92	207.12	209.2	208.32	206.52	207.17	208.49	207.09	208.14	209.77	207.86	208.2	208.06	210.48	208.74	208.78	207.44	206.37	208.66	206.55	206.71	206.71	206.23	206.76	207.76	208.3	209.01	209.22	206.99	206.52	209.82	207.52	208.41	207.47	206.19	206.49	208.9	206.08	208.44	209.32	207.18
200.81	200.11	199.73	202.36	201.42	201.3	199.79	200.54	200.43	200.96	201.39	202.41	198.69	200.55	200.64	201.2	198.71	198.94	199.86	198.72	197.21	199.76	201.7	201.66	200.19	198.6	199.66	200.35	199.55	197.87	198.47	199.83	201.18	199.95	201.34	201.27	198.76	199.52	199.38	200.64	199.93	201.72	199.28	201	200.72	202.23	202.27	198.96	199.01	202.15
204.03	203.54	204.56	205.14	200.97	203.65	202.98	206.71	202.85	206.74	202.43	202.86	204.1	203.82	201.86	205.6	203.68	202.58	204.38	204.95	204.2	202.59	204.21	201.79	203.67	206.03	206.09	205.43	202.7	203.96	204.72	204.84	204.59	205.09	204.2	204.99	206.22	203.07	203.86	204.21	204.77	203.56	202.79	205.83	203.04	202.94	201.01	203.06	203.08	203.62
217.44	215.39	216.65	218.83	217.25	216.86	214.69	216.02	216.51	217.78	217.91	217.7	218.57	218.12	214.73	217.13	219.88	216.05	218.79	218.32	215.53	217.36	215.96	216.58	217.6	216.87	214.75	217.67	218.94	216.05	218.98	215.75	214.72	216.85	214.7	216.18	216.56	216.15	216.58	217.36	217.88	217.17	218.27	216.19	216.27	215.89	214.07	217.66	214.66	217.62
211.7	213.29	212.8	212.44	213.35	213.51	213.57	211.72	213.66	213.52	213.39	210.94	213.08	212.45	214.88	213.17	214.46	210.02	212.17	211.95	213.22	212.32	213.45	213.67	213.69	212.58	214.37	214.79	212.2	213.31	214.46	214.48	212.38	215.24	209.52	212.89	210.58	213.03	214.71	213.74	211.67	212.49	210.57	215.12	213.52	212.27	211.74	211.95	212.2	211.92
208.4	207.49	209.8	210.15	208.58	209.25	209.69	209.13	207.87	207.55	210.92	208.08	210.28	208.43	210.33	209.53	208.45	209.57	209.71	208.91	207.5	207.07	207.81	208.71	209.44	207.47	207.67	210.52	206.37	208.05	210.06	209.62	210.33	209.87	207.78	209.16	208.48	210.64	210.07	207.34	208.22	208.1	210.52	208.32	209.48	209.26	208.01	210.2	210.12	209.67
202.74	199.73	200.4	198.69	200.88	201.56	199.47	200.38	201.56	202.57	200.17	199.96	201.52	201.55	200.51	202.07	201.06	199.27	199.39	199.32	197.98	201.74	199.88	199.43	198.74	202.06	202.3	200.23	199.97	200.59	200.39	198.78	200.69	200.64	200.94	201.79	198.87	199.42	200.63	201.08	199.09	200.52	201.68	200.45	200.75	202.04	198.15	200.33	199.12	200.54
206.58	206.44	203.69	204.59	202.9	202.47	203.59	202.67	204	203.85	205.86	204.46	206.13	206.14	204.24	204.31	205.86	205.88	207.89	203.76	203.9	203.46	205.31	204.8	203.34	205.08	203.22	202.84	202.69	205.5	204.9	203.72	206.02	205.62	205.87	205.74	204.84	204.1	203.84	204.55	203.89	202.79	205.5	205.74	207.77	205.76	204.05	203.46	204.74	205.77
210.44	212.06	212.39	209.61	213.56	210.87	211.14	215.03	209.91	210.3	210.16	210.12	209.83	212.31	210.58	209.47	211.97	210.96	210.58	214.26	210.58	211.91	212.56	209.65	212.28	215.4	210.8	211.93	210.77	211.81	212.29	212.5	212.31	212.5	212.21	211.88	212.85	210.39	212.11	211.29	210.95	211.71	211.19	214.09	211.17	213.48	211.37	211.59	212.32	212.9
209.23	208.55	209.94	208.49	207.4	210.61	209.7	208.75	207.83	207.32	210.71	208.86	205.49	209.81	208.7	207.68	209.29	209.17	210.63	209.7	207.82	209.34	207.88	208.92	209.13	207.92	210.25	206.48	211.27	208.5	208.07	207.69	208.63	207.43	209.13	207.02	211.9	208.29	208.52	208.53	206.7	206.7	209.52	209.61	208.32	208.42	208.25	207.81	210.07	205.62
215.46	217.88	214.47	217.67	219.43	218.31	215.94	217.43	216.66	221.09	217.67	216.6	219.14	217.08	216.65	216.79	217.26	217.85	218.36	218.16	217.53	218.22	217.5	217.62	214.69	218.9	217.49	218.8	217.03	216.72	216.74	216.37	217.58	216.94	217.9	218.17	214.34	217.36	216.87	218.05	218.79	217.98	219.21	216.95	218.01	216.33	217.78	216.43	215.58	217.51
208.25	208.22	207.08	209.56	209.6	207.39	209.66	208.33	208.67	208.15	206.82	207	206.35	210.42	209.8	210.71	206.47	209.55	207.9	208.95	210.53	207.05	206.71	211.62	209.51	210.85	208.1	208.5	210.36	208.12	208.74	208.67	208.04	210.87	210.5	211.34	211.47	209.75	207.88	206.68	207.83	208.64	209.08	207.03	208.06	208.57	208.84	210.45	208.17	207.98
214.21	212.62	212.97	213.23	216.26	212.62	213.77	214.22	210.39	213.88	211.73	214.35	210.56	214.02	213.49	213.97	211.71	213.84	211.86	213.66	213.9	212.44	213.96	214.74	213.32	210.66	213.87	211.91	213.67	212	212.68	214.19	212.52	212.02	213.21	213.51	212.4	215.23	212.7	210.98	214.21	212.76	211.75	211.6	212.42	213.31	212.77	213.69	211.26	212.54
200.88	200.82	200.8	201.93	200.06	200.03	200.83	201.18	200.05	197.66	198.08	198.44	197.84	199.91	197.57	199.62	198.07	199.9	199.25	197.97	200.94	201.57	199.57	200.78	200.38	199.01	199.46	198.82	200.9	198.17	198.99	198.55	199.71	199.96	200.57	197.55	197.72	197.78	199.66	198.38	200.81	197.7	201.33	199.46	200.5	198.34	200.54	200.79	198.34	201.6
203.64	206.07	205.62	201.79	202.88	205.44	204.85	201.58	203.53	202.63	201.87	202.56	202.17	204.27	204.4	203.88	203.34	203.21	204.77	203.3	203.29	203.59	205.68	202.91	204.25	204.21	204.49	203.58	203.1	203.88	202.17	205.91	205.41	203.21	203.52	202.26	204.33	202.53	205.09	202.25	203.01	204.78	203.1	203.24	202.58	203.34	201.95	205.31	203.15	203.72
210.12	209.68	211.34	209.55	209.42	211.48	211.93	209.21	212.44	209.42	209.82	207.64	209.95	207.45	208.23	207.46	209.19	211.03	208.95	206.39	209.01	209.38	209.51	211.1	209.48	209.49	209.52	208.7	208.37	208.81	211.18	211.75	209.08	207.62	209.08	207.46	208.55	210.73	208.67	208.99	209.75	210.32	210.33	211.32	210.08	208.64	211.29	211.13	207.82	206.96
204.37	202.46	205.86	202.02	203.24	204.57	200.33	203.2	203.88	202.76	201.61	202.52	201.16	204.86	203.66	203.85	202.8	201.7	203.19	203.94	204.39	201.29	202.28	203.62	202.88	202.79	203.11	202.81	205	200.39	203.94	201.67	202.55	202.77	203.76	205.65	201.17	205.23	201.85	202.65	203.28	204.4	204.65	203.92	204.14	202.76	202.86	202.91	203.65	203.99
212.3	212.37	213.08	212.2	212.69	211.48	212.69	211.71	211.76	213.2	212.88	210.95	211.24	212.76	211.88	211.43	213.71	212.35	211.52	209.29	211.66	211.91	210.43	211.26	210.89	211.74	211.23	210.57	213.1	211.65	211.48	213.34	211.58	210.89	210.58	212.21	211.66	211.04	211.5	211.59	211.74	213.77	213.76	212.73	211.23	212.18	210.98	212.82	210.09	212.67
219.31	219.42	220.41	218.58	217.89	217.26	216.28	220.63	219.28	217.79	217.83	218.33	217.99	217.99	216.58	218.86	218.57	220.03	218.57	215.56	218.56	219.22	219.01	221.38	218.35	217.23	219.08	217.42	217.45	219.07	218.65	218.3	217.47	217.91	217.97	216.13	218.24	216.15	217.64	216.41	219.63	216.13	214.57	217.64	217.55	217.53	217.93	218.56	219.04	218.82
208.88	208.57	207.19	207.48	205.69	208.54	208.33	209.3	208.6	207.95	206.98	207.27	205.24	206.41	207.68	206.78	208.32	207.62	206.92	207.98	209.27	205.45	207.7	206.88	207.65	206.95	210.26	206.07	207.75	206.36	205.34	208.75	208.05	209.51	207.25	209.92	206.95	205.52	206.71	206.21	207.46	206.73	207.81	208.15	208.3	208.03	204.37	206.52	208.88	207.15
213.79	213.88	212.33	212.37	214.82	214.14	214.44	211.7	215.66	215.31	214.14	213.93	212.91	213.59	213.29	211.65	214.23	214.86	215.38	214.56	215.04	215.08	213.36	211.23	213.11	215.05	212.14	215.44	213.53	214.07	211.83	212.44	213.71	216	212.24	213.38	213.39	215.77	213	213.74	213.33	212.79	212.31	212.86	214.01	212.19	213.9	214.8	213.36	212.74
213.24	215.59	213.91	211.35	214.61	213.57	212.44	211.86	216.82	215.22	213.85	211.31	214.72	213.04	212.98	212.87	213.67	213.15	213.04	214.47	214.35	213.57	213.5	213.91	212.56	212.03	213.56	214.25	211.72	212.89	213.38	212.95	212.58	213.49	213.16	214.99	214.36	214.54	213.59	213.68	213.76	211.06	214.65	213.75	216.47	215.84	212.15	210.65	211.55	213.79
199.87	201.19	201.44	200.59	200.54	200.09	199.4	199.57	200.22	201.59	197.31	200.9	198.36	199.28	198.55	198.05	198.72	200.91	202.21	200.68	201.85	200.73	200.6	202.61	198.03	201.41	199.61	199.87	199.7	199.08	199.84	200.48	201.45	201.16	199.73	202.08	199.7	198.97	200.36	201	200.78	200.08	201.6	201.93	199.49	197.85	199.33	200.09	202.34	198.35
206.6	205.27	205.57	205.67	206.41	205.2	206.52	204.88	206.28	202.34	205.84	205.17	205.08	206.18	205.86	205.26	205.01	202.84	206.18	203.68	205.16	206.6	205.26	204.77	206.66	204.43	205.08	206.39	205.17	206.12	205.16	204.93	205.73	205.44	204.37	204.75	205.62	208.75	205.44	205.79	205.86	207.01	205.82	203.96	207.69	204.34	206.49	204.09	206.25	206.12
209.93	208.21	205.19	209.11	207.62	207.5	207.66	208.99	210.51	208.02	207.59	207.79	207.58	208.37	207.95	208.43	209.28	207.46	206.2	207.1	206.95	208.89	208.03	207.97	205.91	206.73	207.24	208.45	208.52	209.17	210.16	208.99	210.42	206.15	207.28	205.89	208.82	208.93	206.84	207.88	209.74	209.98	207	208.98	209.48	207.53	205.97	209.49	206.71	207.61
207.44	209.49	209.95	208.48	207.74	208.81	208.05	211.35	206.01	207.27	208.54	208.93	205.85	208.27	209	207.64	209.95	208.87	208.87	207.61	208.11	207.12	208.02	207.62	208.08	209.42	210.62	207.71	207.43	208.58	209.21	209.27	208.52	209.48	208.35	207.31	207.98	207.64	208.53	208.39	207	207.83	208.59	207.04	210.98	209.84	209	205.8	207.39	208.06
214.29	214.93	213.79	211.86	212.29	211.82	216	216.11	214.1	213.14	213.88	213.8	211.88	212.42	214.39	210.91	214.19	212.35	214.87	216.36	216.49	211.97	210.94	214.66	215.51	212.8	213.68	211.54	213.46	213.43	210.22	212	214.36	212.16	215.98	212	211.34	214.03	213.37	211.68	211.18	211.47	212.59	213.89	212.63	211.34	213.16	213.09	212.47	212.85
210.5	208.87	213.09	208.84	207.88	210.68	210.34	213.13	210.72	210.19	210.8	210.31	207.78	210	210.63	207.91	210.83	210.3	210.2	209.28	208.18	209.22	208.78	212.56	209.74	211.71	207.4	208.38	210.36	209.15	209.34	207.31	209.99	210.27	207.87	210.45	207.32	211.88	207.55	210.09	208.64	209.12	210.35	209.16	210.6	209.15	210.8	209.01	210.41	209.25
201.01	199.4	200.82	199.82	197.91	201.18	201.44	199.93	199.86	199.4	197.6	201.62	198.06	200.33	202.05	201.68	200.56	203.6	199.99	199.4	199.22	200.18	198.63	199.83	198.98	197.82	200.14	200.21	200.36	198.7	198.83	199.54	199.82	200.51	199.99	199.49	201.91	199.21	201.51	198.98	199.64	198.86	198.56	200	198.22	201.23	197.38	200.24	200.74	200.33
212.16	212.69	212.34	212.16	211.55	211.36	212.74	212.41	212.18	213.22	211.55	211.72	215.07	212.85	210.57	212.3	211.96	212.36	216.07	211.79	214.83	211.82	212.27	212.29	212.47	212.52	212.27	211.54	212.73	209.74	211.55	211.42	212.34	212.51	211.03	214.73	211.23	212.53	211.98	214.28	213.03	213.82	211.94	211.17	211.38	213.48	212.2	212.05	211.79	213.84
208.19	209.99	208.35	208.36	208.59	208.96	208.5	210.13	209.37	207.94	210.58	208.38	210.19	208.06	207.57	207.38	211	207.85	208.83	208.17	210.26	205.72	207.8	209.14	208.81	206.97	208.11	209.66	206.32	209.76	209.46	207.89	205.93	209.41	207.15	209.55	207.31	207.54	208.89	207.73	210.25	209.87	206.66	209.02	209.23	206.98	209.23	210.3	208.73	209.65
214.39	211.81	211.7	212.62	213.64	214.94	215.13	215.2	214.35	214.52	214.23	212.88	212.72	212.37	212.07	213.48	213.73	214.22	213.55	213.63	212.93	214.84	214.69	213.59	215.96	212.55	214.74	212.86	213.11	212.66	213.77	214.81	214.48	212.67	213.27	213.9	212.26	212.9	213.58	214	213.66	214.85	215.62	214.68	214.1	214.19	213.21	212.36	213.28	215.29
194.31	193.49	194.56	193.17	194.39	194.72	194.6	194.48	195.81	193.71	196.02	195.89	193.18	195	194.15	193.87	194.96	193.86	193.78	194.41	196.19	194.67	197.31	195.81	193.29	196.19	193.52	196.42	196.21	194.57	196.14	194.61	193.88	193.56	195.13	192.75	193.83	193.99	193.77	195.34	193.71	195.35	193.12	193.23	193.13	193.79	194.91	196.03	194.3	194.27
206.65	204.45	204.35	202.24	204.04	203.51	205.39	203.8	202.37	202.48	205.62	204.8	204.66	204.66	204.42	202.4	204.8	203.2	203.31	203.93	203.73	205.61	206.21	203.05	203.23	206.06	201.79	205.39	203.39	206	203.95	203.94	204.29	204	202.77	203.79	205.05	201.73	204.26	202.75	203.79	204.45	204.09	202.8	202.79	204.79	204.25	206.46	201.95	202.43
211.71	211.92	213.12	211.48	210.88	210.42	211.86	209.94	212.31	211.39	212.58	208.96	214.22	213.98	212.3	211.84	211.13	209.44	211.26	212.6	212.93	208.72	209.93	213.87	213.95	211.25	213.7	211.75	211.58	211.05	210.32	209.77	213.21	211.24	211.1	212.84	212.51	209.44	211.5	211.53	211.88	213.04	212.42	210.1	213.43	212.17	211.65	212.94	214.33	211.12
199.52	201.89	198.26	200.49	197.5	198.39	200.44	199.31	199.74	198.38	200.22	201.53	197.94	201.18	200.37	198.21	200.41	200.07	199.73	201.42	199.44	198.73	199.05	199.24	200.51	196.19	199.8	200.96	199.73	196.81	198	199.4	200	198.86	199.43	198.5	200.62	200.93	200.1	199.54	199.61	200.2	197.74	196.97	198.97	200.08	199.87	200.83	200.23	199.43
209.69	212.02	210.71	211.33	213.04	211.46	212.07	211.72	209.73	211.92	211.48	213.21	213.13	210.27	211.8	211.11	210.39	213.38	210.49	209.21	211.36	212.43	210.74	211.15	211.82	211.45	212.97	212.41	210.55	210.41	211.29	213.34	210.64	210.4	209.12	214.08	212.16	212.96	210.89	211.15	213.1	215.48	210.25	213.89	211.5	211.93	213.63	213.88	212.28	213.32
204.68	204.85	202.42	203.95	205.96	202.54	205.7	201.13	202.7	204.77	203.97	205.27	203.96	204.13	202.12	203.04	203.87	204.56	205.13	204.85	204.14	204.18	202.89	202.78	202.3	204.22	203.49	202.65	204.38	205.38	201.96	204.32	203.4	205.47	205.16	203.53	203.63	204.16	204.11	203.45	202.44	201.09	206.41	204.44	202.72	202.46	204.11	203.83	205.15	203.5
203.7	203.98	202.49	204.88	203.71	205.07	203.57	204.81	203.32	204.78	204.93	205.92	200.75	202.92	202.16	204.02	203.66	205.21	202.88	205	202.59	202.67	202.76	202.37	204.62	203.81	202.1	205.89	205.77	201.52	202.29	203.17	204.08	203.96	203.19	204.39	204.24	203.3	204.12	203.06	203.99	202.53	203.88	206.09	202.35	202.86	205.17	204.9	203.71	204.35
204.81	203.54	205.97	203.87	205.3	203.71	203.95	204.27	203.67	201.81	203.34	203.09	202.59	205.54	203.31	203.72	205.29	202.98	203.02	202.17	201.31	204.08	202.09	202.19	201.99	206.26	202.63	203.27	203.46	202.82	205.03	202.08	205.63	202.89	204.57	202.75	204.52	203.66	204.73	204.37	205	204.06	202.98	204.52	204.17	202.89	201.73	203.77	203.03	204.42
209.13	208.46	206.61	208.61	208.27	210.56	207.04	209.62	208.41	210.64	209.13	206.76	207.08	208.57	210.44	207.56	207.99	206.75	207.73	208.5	208.61	209.69	207.31	209.52	209.16	209.4	209.35	207.02	210.88	208.45	210.55	208.67	207.53	208.6	208.33	210.16	208.01	208	206.98	210.22	206.8	207.97	209.43	208.4	209.13	210.21	208.13	208.59	210.25	209.8
202.48	206.31	206.55	204.6	203.1	203.66	204.53	204.43	206.04	203.85	204.87	203.76	203.69	202.84	203.69	204.53	205.42	205.48	204.4	204.24	206.73	205.31	205.49	203.69	202.56	202.07	203.27	202.93	203.77	204.48	204.65	205.33	205.84	204.64	204.24	203.56	205.26	203.42	204.5	205.2	204.99	206.39	202.7	204.99	203.84	202.39	201.58	204.46	203.22	204.48
209.9	212.24	215.13	211.53	213.27	211.66	212.4	210.13	210.71	210.85	211.74	209.65	212.91	210.31	213.26	210.28	213.69	211.11	211.18	209.6	210.2	209.65	212.7	211.62	211.33	212.65	212.82	211.92	212.83	211.54	213.44	209.98	209.56	212.43	210.9	210.43	211.75	213.1	210.44	212.26	207.73	211.89	211.84	211.72	214.36	212.3	212.09	211.15	214.7	212.62
211.41	213.78	213.75	211.73	211.33	212.66	212.16	213.83	213.85	212.48	213.31	213.12	212.68	212.39	213.37	213.42	211.06	211.15	215.77	214.74	210.92	213.11	213.31	213.25	212.81	213.23	213.36	213.66	210.14	212.61	213.69	212.77	211.98	211.34	213.36	211.25	211.16	213.67	212.27	212.13	213.82	214.28	214.14	212.88	213.1	212.69	212.28	212.92	214.17	214.65
202.02	202.79	203.91	204.69	205.42	206.43	206.98	205.16	203.86	207.15	203.1	204.34	205.28	204.13	207.92	204.64	205.3	204.75	204.28	207.44	205.9	205	204.1	204.79	206.12	203.39	205.39	205.27	206.15	204.23	205.35	206.05	205.17	205.13	206.07	205.18	207.11	205.65	201.96	203.91	205.54	205.23	204.84	204.69	204.76	206.01	204.62	202.61	204.3	204.94
198.06	199.1	197.38	200.69	198.9	199.97	199.33	199.3	197.71	199.05	198.66	199.56	200.86	198.37	198.56	197.81	198.79	199.26	200.58	199.48	199.13	199.1	197.78	199.99	202	201.03	199.75	199.55	197.67	200.71	199.32	199.26	197.62	197.18	198.17	199.94	199.82	199.06	200.64	198.84	200.39	199.96	200.2	200.12	199.53	201.61	199.11	202.72	199.59	199.35
211.47	211.78	208.55	209.82	209.4	210.44	209.49	211.81	214.07	208.96	209.7	209.86	210.56	208.69	211.06	212.12	209.74	210.25	209.18	210.17	210.6	208.25	208.55	209.95	211.61	208.67	210.77	209.78	209.45	209.02	207.65	208.07	209.75	208.55	208.34	209.97	207.32	209.24	208.54	210.46	210.45	210.59	209.38	210.34	208.21	210.11	210.1	209.34	208.19	209.87
202.76	202.1	201.53	203.91	202.37	202.41	203.05	203.04	201.18	201.04	201.29	201.3	201.85	203.82	201.79	202.27	201.77	202.55	203.66	204.11	203.52	203.82	201.77	200.73	201.45	202.41	200.83	200.63	201.06	199.68	202.25	202.34	202.52	202.96	199.85	203.29	203.52	201.08	202.14	203.37	201.8	202.89	203.72	202.6	202.78	202.35	204.11	200.22	203.45	203.67
207.26	205.73	208.46	206.83	209.12	207.62	207.66	209.07	209.35	207.92	207.59	207.75	207.26	209.3	207.73	208.03	208.08	207.81	207.79	208.38	206.3	209.29	207	206.8	209.98	207.49	206.81	208.64	209.43	206.92	207.94	208.31	210.52	206.89	207.14	208.04	206.81	209.07	206.3	207.74	206.15	208.83	207.46	206.85	208.07	207.24	207	205.66	208.84	208.34
217.75	214.96	216.3	217.43	216.05	217.12	218.75	218.62	219.14	217.28	217.93	215.07	216.09	214.82	215.06	218.62	216.85	216.14	216.16	216.07	218.74	217.97	216.48	216.31	216.52	218.5	218.14	216.99	216.02	217.8	215.05	217.73	215.16	217.23	217.19	216.97	217.57	215.63	218.67	216.92	215.75	216.47	216.13	216.54	216.39	218.59	216.91	216.46	215.72	217.59
205.28	202.34	203.37	204.18	203.18	203.26	204.35	206.13	203.73	204.37	202.2	203.94	202.95	203.71	204.67	204.75	203.8	204.29	202.59	205.26	203.16	205.58	203.17	204.9	204.17	204.87	205.19	205.07	204	204.02	203.88	203.42	202.68	202.77	204.13	200.65	203.37	206.7	201.64	202.95	202.77	202.51	203.23	201.4	204.8	203.06	202.88	205.25	202.22	204.99
209.95	208.61	207.11	205.8	206.1	207.65	208.33	207.06	205.77	206.7	209.52	207.47	207.68	205.59	208.94	206.05	208.76	209.15	208.25	207.93	205.59	208.26	207.54	206.05	207.85	208.04	207.45	205.52	206.57	210.45	206.71	208.41	210.2	206.34	206.96	207.21	208.98	205.73	209.4	207.22	206.19	204.91	208.01	208.26	205.9	207.51	209.19	205.32	208.32	208.85
199.99	199.59	200.17	199.77	199.16	198.96	198.96	200.62	198.53	197.99	200.26	200.11	200.06	199.78	198.26	198.9	200.11	197.49	199.44	200	199.87	199.62	197.4	199.12	200.99	200.88	198.48	200.92	197.63	198.51	200.46	198.21	200.17	199.86	199.64	198.66	197.73	203.86	200.17	200.01	199.62	201.03	200.01	199.47	198.63	197.85	199.16	200.94	198.98	197.88
198.94	199.4	197.09	201.86	199.5	199.87	200.62	195.64	201.31	198.55	200.47	199.8	195.9	198.04	200.93	200.36	199.18	198.53	198.12	199.98	198.78	200.85	199.73	199.1	199.98	199.18	200.04	197.27	199.89	198.99	199	198.4	199.65	200.86	199.23	199.23	199.03	201.01	197.23	198.71	198	200.41	199.56	200.44	198.45	199.49	198.74	200.32	199.62	199.23
203.34	206.01	203.94	204.5	205.29	205.3	205.87	205.2	203.52	204.34	206.15	205.63	204.89	202.79	205.17	204.45	204.91	207.09	206.83	205.5	203.18	206.81	201.68	204.28	203.47	206.19	205.31	202.68	205.25	204.35	205.29	203.74	206.16	204.7	206.67	205.39	207.24	205.11	204.25	205.02	203.51	205.71	205.58	205.11	204.42	205.34	205.06	204.56	204.52	204.26
209.89	207.81	209.86	206.32	208.83	207.1	209.2	206.86	207.01	208.96	208.6	208.74	207.26	206.34	207.8	207.29	207.19	209.03	206.24	207	208.55	209.05	207.42	208.48	206.92	207.44	207.54	206.14	208.61	206.55	209.46	206.89	207.96	209.24	206.41	208.82	207.87	207.92	206.92	207.72	209.32	208.62	206.12	209.13	207.09	207.77	207.52	205.86	207.3	208.61
194.39	194.52	195.06	193.72	194.78	193.67	193.42	194.94	194.14	197.59	194.53	193.73	193.97	194.64	194.22	196.24	194.37	193.82	193.32	194.89	194.41	193.51	195.54	193.21	194.67	194.7	194.11	193.7	193.33	194.02	193.78	195.27	194.19	194.98	193	193.77	192.29	195.94	194.29	197.09	193.78	194.23	196.37	195.37	195.19	195.06	193.27	193.93	194.88	193.64
199.42	199.07	202.06	200.25	201.69	199.59	201.36	199.43	195.97	199	199.57	200.54	197.82	199.31	198.43	201.38	198.68	200.84	199.05	199.26	199.26	201.51	199.27	197.97	198.88	199.3	200.82	199.79	201	200.59	198.25	199.59	200.44	198.82	201.23	199.48	197.91	201.03	200.19	199.91	201.37	196.58	199.54	199.64	199.06	199.87	199.87	198.56	199.46	199.4
205.28	204.65	204.54	204.27	205.99	205.38	204.14	205.06	204.52	205.2	203.86	203.94	205.76	205.62	205.06	204.66	206.87	208.62	203.06	203.54	202.93	203.96	204.57	205.08	203.81	204.85	206.37	206.71	202.81	204.85	205.72	205.22	205.24	203.42	204.21	205.41	202.44	201.88	202.57	203.4	205.46	205.59	201.9	203.33	203.8	206.03	206.57	203.59	206.1	204.59
213.04	212.87	211.43	212.73	211.64	212.17	212.86	211.2	212.77	213.89	209.94	209.66	210.69	211.18	212.79	213.65	214.82	211.62	211.53	210.42	212.06	212.16	210.71	209.68	212.48	210.87	213.32	211.28	211.16	211.93	212.69	211.02	211.75	213.45	215.07	212.47	210.75	211.78	213.11	211.23	212.63	212.85	211.29	211.46	210.92	211.22	210.79	211.59	213.33	212.61
204.28	202.73	204.49	204.67	201.73	204.44	204.41	205.08	204.22	203.08	202.8	204.59	203.46	204.68	203.83	204.26	203.04	204.23	205.03	205.91	205.86	205.5	206.15	202.03	204.24	203.92	206.11	205.34	203.29	202.81	204.2	203.69	204.24	205.57	203.42	203.65	204.29	202.25	203.3	205.3	203.87	204.05	204.26	203.54	203.91	205.82	204.53	205.03	202.57	202.89
206.82	206.73	208.34	206.9	207.16	206.13	206.94	208.44	205.13	208.28	208.41	208.68	208.7	208.99	207.91	209.61	208.96	209.75	208.53	208.14	207.21	208.17	209.31	209	206.75	208.81	209.35	206.79	208.13	208.87	209.01	206.47	208.17	209.41	208.1	206.01	208.72	207.35	207.54	207.69	208.94	207.7	209.97	209.34	210.25	209.2	207.63	210.45	207.44	207.06
207.95	207.82	207.37	207.07	207.86	206.61	207.69	208.35	208.48	209.03	206.67	208.08	208.05	208.37	204.87	204.81	206.78	207.22	204.76	210.32	208.15	208.16	208.49	207.73	205.83	207.25	207.34	208.18	207.32	208.42	206.58	207.5	209.42	207.85	208.27	207.24	206.43	206.2	205.87	207.69	205.58	208.6	208.1	206.75	207.73	206.58	205.29	208.33	208.95	204.11
211.31	214.51	212.2	212.82	212.05	212.24	211.78	213.85	212.33	212.66	216.33	212.88	212.34	214.16	213.48	213.21	215.07	211.8	212.1	214.82	210.58	212.39	212.21	212.39	212.45	213.29	212.76	212.6	213.53	213.73	213.32	213.11	211.85	213.05	210.18	212.38	212.31	213.24	214.6	212.93	214.26	214.22	211.97	212.27	213.86	214.47	213.5	212.72	212.22	214.11
211.81	209.45	211.47	209.97	207.56	209.72	209.17	212.1	212.27	211.48	207.53	209.12	209.85	209.51	210.29	209.98	209.64	209.57	209.81	212.18	210.71	210.09	210.52	209.56	208.5	209.25	210.11	209.88	208.83	211.1	209.65	209.85	208.77	208.95	209.25	208.85	209.52	210.34	207.71	207.51	209	208.61	210.24	209.62	206.24	212.26	211.22	209.73	209.8	208.25
209.98	208.43	209.3	209.62	207.42	207.12	207.16	209.11	209.25	208.57	206.1	211.02	206.35	208.28	209.16	206.5	207.38	206.37	208	209.68	208.98	207.29	208.28	210.56	208.14	207.45	208.23	208.1	208.53	208.86	208.55	210.94	207.34	207.8	207.63	209.38	209.49	209.64	208.19	208.78	208.44	207.95	212.11	209.75	208.58	210.08	209.46	207.4	206.66	208.17
207.35	205.65	206.63	205.15	204.03	206.83	204.46	205.23	205.86	204.79	207.63	205.15	208.6	205.36	206.34	205.71	207.82	208.22	206.79	205.65	203.96	206.83	207.01	206.31	206.52	204.6	206.62	207.49	205.84	206.44	205.55	204.83	207.77	206.92	206.53	205.91	207.18	206.4	205.98	208.43	205.22	207.69	204.77	207.19	207.75	206.8	204.12	208.68	206.89	209.4
205.45	209.28	207.66	207.82	209.58	207.23	208.07	208.99	209.78	204.79	207.41	209.07	207.63	209.37	206.77	205.84	208.32	208.02	206.41	207.6	208.44	208.38	208.4	206.33	207.72	209.07	208.81	209.88	206.44	209.4	207.84	208.01	208.41	207.31	207.67	208.48	211.53	207.47	208.68	207.76	208.7	207.74	206.86	209.1	206.31	207.51	206.95	209	209.68	209.8
221.97	215.59	215.9	217.65	215.16	217.33	218.42	214.42	217.83	218.33	214.14	217.87	217.3	217.96	216.9	216.9	217.02	219	217.09	216.09	216.99	218.56	216.87	215.71	217.96	217.17	217.3	218.77	216.7	219.43	217.37	216.34	216.99	217.51	216.08	217.71	215.83	216.45	218.59	217.35	216.99	218.72	217.5	218.55	215.95	218.47	217.08	217.05	217.81	213.79
198.22	198.7	197.67	201.07	199.87	199.61	200.92	199.21	198.79	200.01	199.4	200.98	201.36	199.28	199.44	200.26	199.46	198.36	200.61	200.51	196.8	198.37	201.5	202.27	200.67	200.01	199.49	199.32	198.58	198.33	198.57	200.79	200.27	200.66	199.9	200.26	199.77	199.43	197.12	200.79	201.51	201.16	199.09	199.72	198.8	199.58	198.25	199.88	199.24	200.46
209.23	208.34	207.8	206.3	207.33	205.86	205.91	206.68	208.87	207.43	206.82	208.14	208.23	207.73	208.38	208.71	207.1	209.1	206.73	207	204.88	209.28	208.07	207.22	206.81	205.53	208.44	207.45	207.27	208.02	207.32	207.52	207.87	208.44	208.24	208.94	207.29	207.33	209.47	206.22	207.81	206.69	207.72	208.29	208.12	207.33	207.47	208.38	206.65	209.36
201.76	203.09	205.35	202.73	203.18	202.64	205.11	202.06	204.83	204.06	202.97	202.88	203.01	203.6	203.27	204.08	202.28	201.18	202.7	202.96	203.44	200.66	200.84	203.08	201.06	203.88	203.46	202.64	205.2	204.79	204.96	201.83	203.22	203.33	205.14	203.04	204.16	205.06	203.65	205.26	204.69	202.86	205.39	203.77	203.75	205.04	204.07	202.64	205.34	204.76
211.83	212.78	213.01	212.62	210.68	212.24	212.14	213.69	211.19	209.96	209.88	209.63	211.53	212.74	212.04	211.23	211.07	213.7	212.75	213.5	212.02	213.96	211.7	211.69	214.77	211.62	209.67	209.81	212.09	211.08	211.98	210.48	212.19	210.85	213.7	213.31	212.35	211.79	211.95	210.27	210.71	212.05	210.75	213.3	211.71	211.01	210.66	212.58	210.7	210.97
213.48	212.87	212.8	214.38	214.53	213.04	212.64	213	213.42	212.72	215.73	213.02	215.16	211.87	211.15	214.17	215.35	214.43	212.71	211.72	215.04	212.88	212.6	212.56	214.58	210.85	215.65	214.65	213.31	214.17	214.34	214.16	211.82	213.83	214.96	214.25	213.79	215.86	209.93	215.29	216.07	213.94	213.57	213.99	214.12	213.99	214.45	214.53	213.71	213.92
204.99	205.2	205.86	203.55	205.04	204.5	206.82	203.94	205.82	205.85	205.64	203.93	204.87	205.8	202.59	205.62	205	203.01	203.71	204.01	203.08	204.22	204.2	205.14	205.21	204.34	204.26	204.21	205.96	204.84	205.77	207.1	203.79	203.45	204.64	206.17	204.82	202.23	203.91	205.63	204.52	203.93	204.56	205.36	203.14	204.74	206.4	204.78	205.04	202.93
200.41	201.19	201.39	200.02	198.64	200.72	200.22	201.23	200.89	197.93	199.92	202.31	198.11	199.83	200.01	198.62	202.57	199.73	199.24	199.37	199.31	200.04	198.66	202.55	201.46	200.29	198.01	197.7	200.34	200.71	202.66	202.05	198.55	201.06	199.71	199.31	199.07	198.86	200.61	201.15	199.44	201.03	201.51	202.37	201.35	197.52	201.41	200.2	200.32	200.61
204.03	201.22	204.02	203.71	203.75	204.45	200.64	203.1	203.66	203.54	202.82	204.11	202.53	202.93	204.06	205.07	204.28	202.95	203.6	204.56	203.57	202.05	204.78	203.71	203.77	203.51	204.51	203.59	202.55	198.68	202.69	203.71	205.43	205.11	203.8	203.56	201.24	204.84	202.38	203.39	204.11	203.73	201.17	203.38	204.74	203.16	199.87	203.11	203.92	203.52
207.13	208.77	209.89	208.8	206.83	208.03	209.47	207.86	207.15	209.52	204.77	208.55	206.29	208.34	206.27	209.11	205.99	206.95	208.44	207.6	209.1	207.82	209.11	207.06	208.56	209.43	209.27	209.07	208.08	209.98	207.71	206.53	208.34	206.87	208.27	207.45	209.92	206.93	207.8	208.05	208.17	206.16	205.98	208.36	209.41	207.89	210.32	208.04	208.85	209.27
202.36	202.32	202.76	204.8	204.52	203.49	201.26	203.97	202.53	204.52	202.2	203.67	201.47	203.42	201.24	201.6	203.63	202.08	202.73	199.55	201.87	203.58	201.09	201.99	202.19	205.26	204.21	204.24	202.8	204.93	202.23	202.15	202.81	203.85	203.41	201.97	202.87	202.34	203.32	202	204.86	201.89	201.95	203.64	204.03	203.34	203.81	202.06	204.05	202.34
215.97	218.61	218.29	217.82	217.95	217.44	215.16	218.77	219.16	217.63	218.18	217.11	215.96	215.54	218.99	218.42	218.21	220.14	217.09	216.69	217.18	216.39	216.23	219	217.03	216.55	220.29	217.82	218.69	218.09	216.47	217.26	218.71	217.25	220.09	218.24	219.2	217.32	219.99	218.06	221.32	219.59	217.54	219.17	219.9	216.72	217.6	216.78	216.99	219.37
204.07	202.56	203.27	204.45	203.95	203.01	203.33	204.91	203.04	204.17	205.01	201.66	204.96	203.59	203.81	204.32	203.2	205.73	203.74	204.11	203.33	202.91	205.76	203.28	202.81	206.16	204.81	202.65	203.88	203.42	205.04	204.44	204.82	203.57	205.15	206.56	204.19	205.68	204.61	202.98	204.25	205.99	204.13	204.1	203.88	201.36	204.5	205.55	203.29	202.27
215.98	215.39	217.06	218.91	215.26	217.81	216.85	218.1	217.84	213.91	216.8	214.9	215.89	216.9	216.63	216.5	215.52	216.59	216.76	217.81	216.78	218.77	215.72	217.52	218.82	218.25	216.89	216.28	215.31	216.32	217.41	216.65	218.64	216.91	214.95	216.91	214.67	215.09	216.41	218.91	215.96	217.51	218.9	218.15	216.18	216.02	215.64	216.94	218.75	217.57
207.15	206.79	207.2	205.27	207.13	207.93	206.43	206.91	204.91	207.69	207.25	205.76	206.61	207.56	207.45	206.77	205.36	207.39	207.15	207.6	206.26	207.95	205.84	203.98	205.71	206.69	207.07	206.62	206.97	205.54	205.99	206.66	206.39	209.01	208.49	205.36	206.57	205.18	209.78	205.95	206.81	207.41	208.16	207.21	205.49	205.91	204.54	206.37	206.68	206.46
212.09	210.69	211.13	212.07	213.01	210	214.05	211	211.36	210.06	210.42	212.66	212.08	212.72	210.74	210.47	211.38	213.36	213.33	211.22	211.55	210.99	211.82	211.4	210.65	213.14	212.98	213.25	212.33	212.65	213.1	211.86	211	210.84	213.1	210.82	211.46	212.16	211.15	212.26	211.14	211.69	211.34	212.99	214	209.72	210.1	211.56	211.56	215.11
217.95	215.51	218.91	215.71	215.85	217.07	214.29	219.89	218.2	217.27	216.69	217.72	218.28	219.1	216.58	218.81	220.61	217.46	216.04	216.64	215.58	215.62	215.96	215.8	218.17	218.21	217.07	217.88	217.37	217.46	216.17	217.27	218.22	219.53	218.34	216.34	218.11	216.86	214.32	218.23	218.68	217.06	218.38	216.84	217.8	217.53	218.4	217.83	217.55	216.94
198.98	199.36	198.61	198.68	198.66	197.81	197.11	196.51	200.12	200.08	197.77	198.38	199.58	197.54	199.72	197.54	198.28	200.06	198.56	198.29	198.51	199.47	201.32	198.82	199.58	198.32	197.75	198.54	199.9	200.61	199.19	199.02	199.04	200.46	200.68	197.37	199.61	196.99	200.22	197.6	197.64	200.65	199.23	197.48	199.5	199.12	197.16	198.6	199.66	199.2
201.1	197.54	198.75	197.88	200.45	199.97	199.75	198.91	199.74	199.09	199.45	202.19	200.25	198.14	201.59	197.71	200.01	200.27	199.52	199.95	198.65	198.08	198.43	198.25	198.51	200.21	200.95	199.08	198.38	199.42	200.64	198.21	196.84	198.77	199.13	201.55	198.52	198.67	199.59	198.09	201	199.34	198.13	199.66	198.79	198.25	199.21	200.51	201.41	199.47
203.21	204.1	204.91	201.89	203.34	203.59	203.78	203.69	203.7	205.28	204.6	203.35	203.71	203.26	203.5	203.89	203.22	206.47	201.55	202.75	203.14	204.33	203.12	202.96	204.05	203.21	203.01	201.43	202.83	204.18	204.98	204.7	204.34	204.47	203.16	203.71	205.71	202.82	203.71	205.87	203.7	200.69	204.63	206.04	206.82	202.67	203.48	202.88	202.29	201.98
217.49	216.23	217.58	216.83	215.94	214.93	218.91	217.92	216.17	218.12	215.93	215.73	218.61	216.4	215.09	217.3	216.45	218.98	215.89	217.73	217.37	216.28	216.61	216.64	216.66	217.65	217.68	217	216.7	215.67	216.12	217.35	218.2	218.03	217.12	216.57	215.32	215.74	216.34	217.41	215.43	215.91	215.85	217	218.38	217.62	218.25	215.69	213.64	216.81
210.41	210.12	211.53	211.54	211.72	211.54	211.81	213.11	213.43	212.77	211.7	212.64	211.96	210.15	214.66	214.25	213.28	212.38	212.97	210.43	210.15	214.34	212.35	213.33	212.8	212.59	210.97	214.24	210.79	213.11	213.06	213.39	212.24	210.92	212.69	210.94	211.36	211.75	213.98	212.56	210.7	212.64	213.53	211.43	211.17	213.18	211.4	211.71	215.05	214.2
207.81	205.8	207.61	205.8	203.98	205.83	204.85	206.78	207.97	206.56	205.63	206.51	205.16	207.31	209.35	204.42	206.6	207	205.48	206.48	208.41	205.83	205.17	207.25	208.59	207.52	205.11	207.11	206.22	207.31	205.89	205.94	206.62	206.75	207.09	204.35	205.51	206.67	205.4	206.12	206.8	205.38	205.82	205.99	208.35	207.07	207.82	205.03	205.4	204.72
213.34	214.38	212.55	212.35	212.78	212.5	214.86	211.79	213.06	213.13	213.63	215.12	213.42	213.16	214.56	212.34	211.81	211.92	214.56	212.31	212.93	208.9	212.48	211.46	213.61	214.01	212.45	213.47	212.84	215.4	212.35	215.14	211.55	213.2	214.02	211.3	212.4	212.3	213.13	213.32	212.64	213.52	210.98	212.73	210.72	212.89	213.66	212.38	213.05	213.3
198.21	197.32	199.19	197.21	198.3	197.28	197.27	196.98	197.81	197.21	197.62	197.28	198.61	199.26	195.77	199.2	197.7	198.62	195.61	199.77	197.68	198.71	198.27	197.24	197.14	199.97	199.53	199.38	197.62	200.12	196.51	196.51	197.79	197.07	195.6	199	198.71	197.16	194.73	196.85	196.31	197.53	198.29	196.2	197.57	197.21	198.35	197.89	199.42	197.81
207.38	207.28	207.24	207.83	205.75	206.17	207.73	206.74	206.11	204.34	204.33	204.11	205.41	205.45	208.52	205.58	204.12	205.58	206.08	205.76	205.39	205.28	205.47	207.34	206.34	204.65	205.52	205.95	207.12	204.87	206.48	206.62	205.15	207.51	205.41	205.27	204.53	207.33	205.73	205.09	205.72	207.85	204.77	206.29	205.42	208.14	207.2	207.8	205.51	206.4
207.19	206.57	207.26	207.64	207.84	207.84	207.86	207.82	208.31	207.62	207.5	208.64	207.41	208.65	208.6	206.43	207.23	206.39	207.94	206.47	207.09	207.26	207.01	208.91	206.67	210.9	208.91	208.46	208.54	205.96	207.28	206.96	207.11	209.48	208.39	208.87	208.44	207.54	206.56	211.3	206.66	207.8	206.69	206.72	207.71	207.7	208.07	208.49	208.84	206.51
211.07	212.35	213.08	213.88	210.07	212.58	211.03	210.84	213.66	210.82	213.8	211.46	213.25	210.35	212.01	212.65	209.94	211.41	208.46	212.7	210.46	213.52	210.98	211.96	213.14	211.69	210.43	210.53	209.66	212.14	213.1	213.06	212.33	210.33	212.56	210.21	210.02	213.41	210.28	211.3	213.63	212.91	211.65	212.19	213.45	212.54	211.11	212.5	211.47	212.05
201.49	202.8	203.15	204.37	205.03	204.19	204.89	204.42	202.79	201.98	204.49	204.62	204.73	201.6	202.43	203.16	203.23	202.35	204.03	202.42	202.94	202.26	204.95	205.19	202.71	202.87	203.23	203.41	203.15	202.66	201.38	201.56	204.71	204.78	200.94	204.34	203.06	204.24	204.79	201.39	203.41	202.74	203.18	204.23	203.58	202.15	204.73	204.76	199.99	204.11
212.87	214.07	212.25	213.29	212.19	214.39	214.37	213.58	212.74	212.93	213.09	215.39	214.32	212.5	212.59	211.86	212.66	211.73	212.23	213	213.64	215.4	212.43	213.78	211.29	213.15	212.36	213.63	215.69	214.17	213.85	210.89	213.79	214.12	211.27	212.14	212.43	215.81	212	214.41	211.54	210.26	213.28	213.86	213.03	210.9	214.8	211.98	212.26	213.46
217.36	216.16	218.88	217.44	217.44	215.6	217.07	218.18	218.24	218.22	217.41	219.44	218.15	220.9	218.05	214.52	217.79	217.96	217.88	219.03	215.29	219.47	219.44	217.8	218.24	217.38	217.39	217.28	219.59	217.67	218.79	217.2	218.33	216.92	216.94	217.4	218.14	217.55	218.84	217.8	218.07	217.55	219.3	217.76	218.02	219.88	217.6	218.82	217.36	220.56
204.83	200.31	201.99	204.24	202.18	201.89	201.53	202.65	201.46	203.82	202.48	204.27	201.39	202.69	202.66	200.77	203.32	203.53	200.2	200.05	201.22	203.35	200.94	202.24	201.55	202.27	202.62	201.07	201.32	200.61	200.24	203.51	201.7	201.79	202.71	202.22	201.84	201.65	203.85	204.42	202.05	204.3	202.57	201.66	201.49	202.83	203.6	200.27	204.05	202.71
206.24	203.05	202.33	203.45	204.19	203.29	203.61	203.89	201.9	204.74	201.24	203.87	201.2	202.53	201.77	203.05	204.75	203.15	201.2	203.37	205.58	202.17	203.47	203.31	203.86	202.56	202.37	203.94	201.63	203.53	202.74	203.36	201.76	203.77	202.66	203.92	205.13	203.05	202.55	201.93	203.8	203.03	203.7	202.37	204.3	203.57	203.82	205.47	203.99	204.73
205.13	205.3	206.75	205.37	206.7	203.9	206.39	202.74	206.22	203	206.05	205.39	207.9	202.01	205.38	207.18	205.23	204.3	204.94	205.92	205.33	204.15	205.78	204.93	206.5	204.03	205.44	203.75	207.01	209.74	204.94	207.32	204.18	204.94	203	205.77	205.71	206.38	205.37	208.61	207	206.29	205.06	207.29	208.26	204.56	206.79	204.91	205.6	204.95
209.05	208.32	208.01	208.52	209.02	206.88	209.34	210.48	208.48	208.35	207.74	208.48	207.87	207.4	208.43	208.29	207.68	208.82	210.38	209.61	208.95	208.41	208.69	208.09	210.17	208.69	209.42	211.53	208.42	207.72	209.1	206.82	209.3	208.63	209.5	209.98	208.42	206.66	208.61	208.55	208.18	209.16	207.78	209.74	208.14	207.3	208.65	207.76	207.18	207.47
209.9	208.52	208.9	207.37	210.95	209.66	206.8	207.58	207.91	207.5	208.28	208.75	207.24	209.93	208.24	209.92	206.26	207.01	207.53	208.6	208.53	210.88	209.83	212.44	210.15	210.86	208.13	207.18	207.89	209.03	209.51	209.75	211.75	211.06	207.62	209.1	207.85	207.89	207.6	209.26	207.63	208.33	208.79	207.5	208.2	208.53	209.86	209.29	208.95	209.06
202.23	199.04	200.9	200.63	204.35	200.87	201.82	202.29	200.83	201.12	200.59	201.12	200.98	199.86	201.11	201.86	199.92	202.09	202.38	201.26	200.96	201.17	201.34	201.83	202.15	201.47	202.3	202.41	200.11	201.52	199.27	200.24	201.39	201.52	202.17	201.12	201.96	200.7	201.54	201.32	201.05	199.68	200.89	200.26	200.43	201.61	202.61	202.25	202.79	201.47
213	212.5	209.6	209.82	211.32	213.07	213.71	211.84	210.95	210.42	211.8	211.34	212.73	211.05	213.04	210.78	212.98	210.79	211.41	214.68	210.57	214.58	211.11	212.02	211.35	212.6	208.48	211.52	213.46	213.29	212.2	213.12	211.49	208.95	211.69	212.77	210.64	211.93	212.47	210.17	212.86	212.93	212.34	214.98	212.14	210.63	213.45	210.94	211.26	208.24
211.03	213.93	211.19	211.33	213.22	210.99	212.13	212.7	210.04	211.98	210.89	212.55	209.93	212.67	213.87	210.99	210.54	211.7	209.1	212.42	208.66	212.17	212.14	211.9	211.16	210.94	209.18	212.82	212.37	212.65	213.78	212.58	212.22	212.04	214.82	210.95	211.76	211.5	212.01	210.92	211.69	211.41	213.01	213.83	212.36	214.98	209.85	212.02	212.8	213.29
210.49	208.95	209.2	212.09	209.82	210.77	209.12	208.22	208.42	209.74	207.15	209.54	210.67	211.7	208.93	209.33	210.16	209.14	206.95	210.66	209.11	209.41	211.08	209.22	210.37	207.73	210.67	208.81	209.21	210.86	210.98	210.79	209.32	209.72	210.9	210.63	211.16	208.41	209.37	207.06	209.92	211.09	209.21	207.95	207.82	208.87	206.99	208.42	210.8	211.37
210.22	207.82	209.79	211.82	209.68	208.62	210.31	209.47	209.36	209.31	211.87	207.9	209.35	210.76	208.13	209.86	209.4	210.92	209.15	209.5	208.94	210.17	208.75	207.46	209.52	211.17	209.63	208.08	208.58	210.76	209.2	210.17	210.73	208.8	209.53	210.59	212.91	209.29	208.3	209.87	207.83	209.25	212.45	210.72	208.82	207.54	209.58	209.41	209.61	208.26
201.95	199.14	198.87	199.5	198.97	200.32	198.81	199.66	200.45	200.31	199.45	200.34	200.08	199.96	199.7	201.89	200.73	197.74	196.51	200.5	199.38	198.42	199.3	198.91	201.91	198.24	198.89	198.32	200.62	197.82	200.19	200.95	200.02	199.75	198.82	203.42	199.07	201.08	201.13	198.01	201.16	199.55	198.16	199.14	199.69	200.21	199.8	199.66	197.52	201.75
205.82	206.86	206.35	208.57	205.03	208.95	207.86	208.2	209.51	209.08	210.39	207.1	207.6	208.13	206.77	207.51	207.64	208.22	207.23	207.64	205.07	209.97	207.98	208.53	207.69	207.32	207.76	206.58	207.39	208.34	208.78	207.82	207.8	207.47	210.52	204.88	206.92	209.25	208.07	206.99	208.12	210.05	205.12	209.71	207.44	206.41	207.41	206.96	207.83	205.38
212.98	213.1	214.19	212.41	211.9	214.29	212.44	213.03	214.33	213.2	214.74	211.69	213.38	213.5	213.12	213.1	214.29	212.73	213.29	212.22	211.81	211	215.07	211.72	211.81	211.27	209.4	212.8	214.98	214.4	211.94	212.61	210.98	213.32	212.45	211.15	213.71	211.47	212.93	212.29	215.33	211.45	213.3	212.19	213.51	210.68	210.9	212.97	211.92	212.13
214.21	217.74	217.59	215	217.38	217.96	216.53	217.05	216.42	216.47	215.02	217.52	214.69	216.89	218.64	215.18	218.05	216.46	215.81	217.16	217.95	217.26	217.47	215.56	215.56	215.58	216.79	216.92	216.07	215.62	217.45	218.1	218.09	216.87	217.86	215.58	216.33	217.7	215.39	217.61	215.34	218.04	217.45	217.55	216.47	216.01	218.8	216.03	218.01	216.26
204.04	206.82	207.32	206.77	203.06	205.37	204.94	204.41	206.72	204.53	203.34	203.83	206.93	206.45	205.18	204.61	205.02	204.36	204.61	205.27	204.49	206.32	204.72	205.04	206.79	203.77	205.73	204.99	207.52	205.32	201.41	201.43	204.01	206.59	206.52	206.85	204.62	204.89	203.95	203.77	205.53	204.01	207.13	205.08	205.04	202.65	203.83	204.19	203.22	204.98
211.51	215.27	215.09	215.52	215.1	213.55	211.04	212.13	216.35	214.15	211.87	214.43	212.62	213.71	213.38	214.5	212.53	212.65	214.06	214.49	211.83	213.28	214.63	213.61	213.93	213.99	212.96	215.21	212.9	214.31	213.85	215.45	213.57	213.65	213.08	212.12	215.26	214	213.32	215.7	214.66	211.83	214.64	215.8	214.83	212.18	212.52	213.4	214.62	212.95
202.26	202.52	203.33	200.53	200.24	203.4	200.17	202.36	201.6	203.56	205.35	202.75	203.33	202.22	201.42	202.91	202.19	202.95	203.85	201.57	203.36	202.18	200.72	203.23	202.25	204.66	203.26	200.37	202.37	202.91	201.05	201.78	202.65	203.6	202.64	201.99	203.15	200.61	203.23	204.44	203.28	202.2	201.57	202.42	202.77	202.83	203.42	202.72	204.01	204.3
208.71	209.02	206.47	209.74	209.12	209.69	210.47	206.76	208.05	208.06	208.6	209.1	208.24	208.98	209.83	209.91	207.8	209.82	211.21	207.95	211.04	209.37	208.08	208.36	208.62	206.46	207.6	209.48	210.11	207.64	207.74	207.17	207.26	206.19	209.34	207.46	207.72	210.06	208.37	209.26	209.55	212.17	209.62	208.72	208.93	207.82	207.8	210.25	208.67	206.73
217.83	216.25	218.31	215.41	219.25	219.59	216.79	215.18	219.01	216.5	215.72	216.09	216.4	215.53	216.39	214.85	218.06	218.66	216.25	218.66	219.51	216.65	216.21	218.58	217.01	216.27	217.18	217.95	216	220.15	216.45	218.39	215.62	217.75	214.92	217.42	215.84	216.67	216.52	215.19	218.53	217.03	218.74	214.54	215.08	216.36	218.43	215.69	215.7	217.27
209.58	207.31	207.87	207.28	209.08	209.68	208.57	210.4	207.05	208.47	209.72	206.65	208.46	209.8	208.7	207.49	211.82	209.27	209.96	210.41	209.33	209.45	211.88	210.2	207.91	209.95	210.58	206.98	207.82	206.84	207.97	208.2	208.5	209.93	207.96	210.05	209.92	209.67	207.34	208.35	210.75	209.38	210.23	209.69	209.3	206.2	209.92	210.26	208.04	209.14
206.7	208.44	208.31	209.04	208.67	207.83	208.46	207.72	208.4	206.71	206.9	210.01	209.81	207.11	206.45	208.5	209.66	208.95	206.49	206.11	207.95	206.42	207.43	206	208.74	209.48	207.48	207.03	207.13	207.71	206.4	208.44	205.86	208.86	207.65	206.65	208.02	208.95	208.36	209	207.29	206.43	209.49	209.04	209.82	209.34	208.35	207.29	205.77	208.18
209.1	207.94	206.73	205.61	208.6	206.27	206.29	208.02	208.29	208.35	209.09	208.25	208.62	208.27	208.94	208.93	207.87	206.85	208.38	206.3	208.24	207.8	207.3	208.15	208.01	207.76	206.63	208.09	207.67	209.58	208.36	207.69	208.31	208.24	206.39	208.31	207.34	206.81	206.82	206.19	205.89	209.33	208.27	207.29	205.95	206.86	207.64	210.19	207.09	208.06
207.15	208.87	207.66	207.73	206.81	208.07	209.38	206.97	209.85	206.16	208.15	210.69	208.05	208.53	206.77	209.75	208.3	207.34	207.19	206.64	208.15	207.6	210.09	207.72	211.01	208.83	209.23	208.85	207.95	206.86	208.82	209.16	208.73	210.03	207.66	210.51	210.23	209.52	207.12	206.53	209.33	206.6	210.2	208.73	209.05	208.17	210.6	209.14	208.71	208.92
207.44	209.3	206.63	207.76	207.47	208.51	205.17	206.51	206.31	208.26	208.35	210.3	210.77	207.71	209	208.62	207.22	209.07	205.25	207.11	207.63	207.5	209.08	208.71	210.7	203.7	208.35	208.45	207.27	208.17	207.02	208.18	208.1	208	207.88	207.18	208.11	208.41	207.52	208.9	209.52	207.39	208.76	208.09	205.37	210.36	206.99	208.84	207.31	208.17
207.52	204.49	204.59	204.95	205.17	205.98	204.88	205.56	205.14	205.06	205.78	207.78	203.55	201.57	204.97	204.97	204.37	204.93	204.72	205.92	206.55	205.74	203.98	203.84	205.09	205.97	205.46	204.63	205.6	205.74	205.34	204.75	202.86	207.35	203.31	205.49	205.08	205.2	205.6	204.56	204.69	207.11	206.09	204.92	206.23	206.02	203.26	205.78	204.78	204.88
209.95	206.88	207.99	208.76	208.32	207.5	208.57	207.87	207.99	210.03	208.25	210.08	208.07	208.88	210.69	209.11	207.54	208.05	210.03	208.71	207.13	207.79	206.25	210.72	206.61	207.38	208.2	207.66	208.76	210.48	208.3	209.9	207.64	206.59	208.69	209.91	208.24	206.82	208.33	208.52	209.01	206.9	208.29	208.78	208.89	208.89	209.92	208.08	208.46	208.73
217.97	218.62	218.02	218.25	218.36	217	216.86	217.22	218.86	218.41	217.65	217.12	216.35	218.48	216.93	216.76	219.74	217.67	218.51	217.84	218.63	221.27	220.1	219.59	218.45	216.59	217.33	216.98	218.32	218.26	218.33	216.71	216.39	217.44	216.35	217.7	217.62	217.56	215.94	220.45	216.98	218.82	217.29	218.08	218.1	218.51	216.81	217.66	216.34	216.44
208.38	209.69	210.97	212.78	212.91	211.95	210.86	209.34	211.71	210.29	211.63	211.39	211.41	211.7	210.35	213.04	213.01	211.36	212.19	211.85	212.15	210.59	211.71	211.61	212.02	211.84	211.42	211.57	212.21	212.68	211.16	212.43	212.61	213.53	212.17	211.32	212.15	210.54	211.51	212.56	210.85	212.52	215.37	211.84	209.96	210.71	213.86	210.58	210.08	213.37
207.31	207.59	206.97	206.97	206.79	207.32	206.7	208.92	206.12	204.77	207.89	206.05	207.22	207.03	208.1	208.02	207.16	206.46	207.94	205.44	208.57	206.46	209.18	208.14	208.35	208.56	206.06	208.62	206.51	207.87	207	207.63	207.86	208.91	207.63	207.26	206.61	206.42	207.55	206.17	205.93	208.17	207.86	207.38	207.33	205.56	205.8	206.13	207.43	207.87
207.04	208.86	208.17	208.39	208.25	209.52	208.73	209.85	207.71	206.37	207.24	210.07	208.83	211.12	209.5	211.5	209.02	208.39	209.46	207.22	208.05	207.76	209.93	208.17	207.7	209.83	207.79	211.26	208.38	208.08	208.25	209.41	208.69	208.72	208.79	210.19	207.66	209.24	208.83	207.95	209.91	208.52	209.02	209.28	208.07	208.26	207.08	210.03	209.55	208.52
200.71	201.09	197.06	199.42	198.53	199.75	200.87	198.87	198.4	200.1	198.82	196.91	199.95	199.64	198.13	198.05	199.21	198.78	198.96	198.38	201.36	199.85	198.8	198.04	198.08	198.29	200.84	197.73	200.35	199.92	198.7	197.31	198.08	200.53	200.81	198.2	198.67	200.22	197.81	198.4	197.85	197.63	199.54	201.83	196.56	196.78	198.49	197.25	198.22	202.5
208.45	206.59	204.87	207.19	203.66	209.12	205.74	207.17	207.03	206.11	210.62	206.99	208.24	206.57	206.86	208.63	206	204.71	205.92	206.58	206.48	204.24	208.61	205.2	206.44	207.97	207.76	207.6	207.16	206.59	206.32	204.46	205.9	205.6	204.04	207.74	206.64	206.72	205.88	205	206.61	204.5	206.05	204.94	204.9	205.75	207.08	205.68	203.33	206.17
216.3	213.92	215.01	212.37	213.5	212.07	214.63	213.33	212.72	212.15	213.83	212.08	213.26	212.97	214.19	212.73	213.21	212.03	210.96	212.15	212.87	212.87	212.73	212.02	212.52	213.74	212.06	212.89	213.16	215.42	212.91	213.69	212.98	212.79	212.61	212.39	211.42	214.25	212.97	210.98	215.47	212.17	213.71	212.46	212.41	212.14	212.21	212.45	213.54	214.22
209.94	212.59	210.96	213.35	210.88	211	215.41	213.69	214.77	209.94	210.04	211.75	211.66	212.25	211.56	210.86	210.98	209.65	211.06	211.1	210.67	211.56	212.61	212.31	208.93	208.58	211.59	211.76	209.89	211.98	212.69	210.84	212.35	212.55	209.42	209.28	210.7	212.48	212.1	213.48	211.37	213.24	211.23	212.38	212.29	211.45	214.54	212.65	211.62	212.33
216.89	216.95	218.73	216.38	217.54	218.91	217.27	216.66	218.32	220.1	217.69	218.22	219.05	218.52	217.46	215.96	218.54	217.47	218.31	214.4	217.84	218.95	219.03	217.47	215.42	220.57	218.18	217	217.2	216.99	218.54	217.46	217.01	219.98	217.84	217.11	220.63	219.14	218.56	216.51	217.61	218.5	219.86	218.11	217.27	219.05	214.97	216.78	219.83	216.3
202	204.01	205.86	203.95	204.34	207.22	207.02	204.56	205.08	204.04	204.2	202.98	204.37	205.18	201.97	205.35	205.19	205.16	204.59	205.22	202.78	203.11	204.38	203.99	203.29	204.52	203.25	204.33	201.55	205.23	203.14	204.94	204.4	204.3	203	203.75	203.78	205.84	204.1	200.7	203.31	202.2	203.67	202.73	205.44	202.75	205.29	203.31	204.59	202.55
200.51	200.35	201.44	199.96	199.14	200.05	202.3	204.74	199.43	199.95	198.01	199.37	201.59	200.51	201.02	201.62	198.31	201.17	201.9	200.37	199.37	202.21	201.33	202.93	202.23	200.28	200.37	197.64	201.46	197.49	201.18	199.84	200.48	200.73	199.41	197.31	200.38	201.68	201.45	200.67	201.01	202.82	201.62	201.36	199.83	199.46	202.32	201.29	201.9	202.95
203.76	205.33	203.69	202.51	202.54	203.34	205.69	205.31	203.74	203.32	204.57	205	205.49	202.69	203.46	201.58	203.23	202.53	204.5	204.26	205.14	202.38	205.08	204.67	204.62	204.76	203.15	201.48	203.2	204.29	203.93	203.9	207.01	202.92	202.97	203.56	204.5	201.78	205.83	203.53	202.34	204.9	204.53	206.52	201.92	203.91	205.32	205.64	202.49	204.5
214.41	212.53	210.03	211.97	210.84	212.74	212.6	211.48	210.64	212.23	212.01	213.18	208.61	211.73	208.97	214.06	212.43	210.74	212.64	211.1	211.52	211.15	212.28	211	211.28	210.16	210.32	212.89	211.96	213.74	214.08	212.04	211.85	212.56	213.92	211.25	209.72	211.78	212.26	210.35	211.53	213.81	210.51	212.53	213	212.15	211.88	211.03	209.07	213
211.52	214.26	212.87	213.15	213.9	214.09	211.17	213.6	215.1	213.88	213.58	213.77	214.45	212.65	213.66	214.74	214.99	211.91	212.67	213.98	214.22	213.02	214.26	217.3	216.26	212.63	212.77	214.33	214.5	211.34	214.07	213.87	213.87	213.83	213.43	213.29	212.35	213.82	212.78	214.52	214.55	212.6	214.99	213.65	213.8	214.4	214.91	214.8	212.98	213.84
213.75	211.42	209.81	212.71	213	212.55	212.38	213.22	213.66	212.03	213.69	212.47	214.47	213.35	212.43	211.45	213.41	211.91	212.17	210.7	210.77	212.46	210.08	212.96	211.9	210.75	213.1	213.72	213.07	215.78	210.96	210.75	211.02	212.74	212.03	212.38	209.53	210.2	211.17	212.43	214.03	214.2	213.08	211	210.79	212.56	212.84	214.39	210.1	212.28
200	197.5	199.86	199.31	198.19	201.35	198.74	200.09	198.46	201.11	198.71	198.32	198.99	199.75	199.79	200.48	199.91	199.39	199.74	198.91	201.58	201.65	202.55	201.08	200.73	201.13	199.14	199.34	199.96	198.9	197.61	198.45	198.39	198.6	199.56	202.55	199.77	201.68	199.43	195.94	197.92	196.41	200.06	200.8	197.27	199.06	198.46	199.35	203.12	198.47
207.8	208.15	207.65	208.7	208.13	208.64	206.64	207.77	208.27	208.95	209.03	208.42	209.13	208.22	210.01	208.54	207.9	207.99	209.94	206.71	207.43	208.48	208.46	204.82	207.83	206.72	208.13	208.89	208.66	209.14	209.5	210.13	210.31	206.86	209.81	208.54	209.55	208.82	209.91	208.57	209.06	209.54	207.86	210.13	209.34	209.73	210.03	208.99	209.13	207.84
206.55	207.21	207.27	206.47	204.48	208.12	208.04	207.5	205.28	208.79	207.15	210.21	206.38	206.46	208.09	207.55	208.02	206.62	209.56	206.35	208.98	209.29	209.84	207.63	207.57	208	209.1	208.08	207.95	208.13	207.61	206.42	207.49	207.04	206.2	209.35	207.9	205.7	206.58	208.33	206.68	208.47	207.66	208.35	208.73	207.1	207.56	208.04	208.42	207.62
217.39	216.99	218.76	217.36	217.42	216	217.65	216.2	216.46	216.11	218.81	217.03	215.83	215.58	216.99	218.08	217.26	216.19	216.23	218.1	216.69	217.86	218.76	218.77	215.67	217.41	216.92	215.96	216.65	215.25	216.59	216.15	215.86	214.98	217.52	216.76	216.32	216.51	216.65	216.49	216.57	216.6	216.53	216.89	217.94	216.41	216.82	216.04	214.74	214.59
203.31	202.09	202.99	202.48	201.64	202.04	203.92	202.16	204.26	202.05	200.02	202.16	202.96	202.56	203.23	203.38	202.66	201.18	204.81	201.86	202.87	203.11	202.15	203.61	203.92	202.78	201.71	203.3	203.51	204.02	203.97	203.47	202.56	201.95	202.52	200.75	202.99	202.27	201.78	201.24	202.91	199.24	199.1	202.56	202.37	204.8	203.61	202.05	202.15	202.83
199.12	198.6	200.46	196.44	199.43	196.56	200.13	197.12	197.2	197.91	198.39	198.35	199.84	196.62	198.16	197.93	197.05	197.54	197.85	198.39	198.38	198.33	197.56	199.03	196.82	198.01	198.5	197.52	198.07	198.67	198.04	200.48	196.94	199.13	196.93	197	197.07	198.96	199.48	198.58	195.16	198.87	199.92	197.23	198.69	198.62	198.07	198.92	196.62	196.03
204.39	207.36	208.06	204.97	205.77	206.27	206.61	205.85	207.16	208.69	207.71	206.66	206.9	206.15	205.27	209.39	206.48	207.3	206.21	205.37	207.14	204.78	204.77	206.48	205.82	205.62	206.08	205.06	206.42	206.61	205.07	206.56	207.57	208.48	209.11	206.5	206.53	205.07	206.59	204.36	205.83	206.67	204.25	205.6	208.33	205.46	207.29	207.3	204.51	203.86
197.76	199.69	198.91	199.53	199	199.71	199.23	196.32	197.2	196.87	196.09	197.46	197.18	198.84	198.72	197.42	196.4	197.46	196.99	199.26	199.11	197.52	198.78	198.31	198.03	197.23	199.28	197.81	197.44	196.75	199.38	198.21	199.07	197.37	199.29	198.38	196.77	198.24	196.7	196.35	197.82	196.15	196.65	196.93	200.84	198.08	198.88	197.65	199.49	197.48
208.79	212.1	209.33	211.52	208.67	208.77	210.39	208.04	210.9	212.04	209.8	208.79	210.81	210.04	207.8	208.54	206.9	210.6	207.96	212.08	211.05	208.83	210.41	208.95	210.91	208.78	210.06	208.22	211.07	207.23	208.3	208.16	208.01	209.13	208.49	209.17	210.22	207.48	211.33	210.08	209.46	209.21	211.06	210.39	209.11	208.47	210.99	208.95	207.94	209.28
210.87	211.29	209.26	212.08	210.81	212.81	209.49	211.77	210.03	211.47	214	210.08	210.52	209.96	210.91	210.79	213.25	210.9	212.57	208.32	211.16	211.03	210.25	210.51	212.38	210.63	212.81	210.24	209.63	211.09	212.41	214.61	211.28	210.98	210.05	209.67	210.78	213.57	211.58	213.24	209.87	209.34	211.8	210.94	212.59	214.5	211.14	209.71	212.49	209.31
213.27	213.08	211.95	212.77	211.33	209.77	210.01	210.59	212.66	210.89	212.07	212.19	213.82	213.56	212.05	210.84	211.68	210.59	212.01	212.31	211.12	213	212.02	212.85	211.76	213.18	212.65	211.46	211.18	213.32	213.62	212.32	210.88	213.69	210.32	212.92	213.21	212.79	212.88	211.14	213.24	211.63	213.21	210.8	211.87	211.54	210.01	212.55	211.41	209.1
198.75	197.1	198.26	200.06	197.43	199.01	198.27	197.68	198.58	198.18	199.51	197.59	197.86	196.59	197.48	197.3	196.54	196.02	197.25	197.78	197.29	199.73	199.95	198.83	197.06	197.29	197.01	195.6	197.82	200.09	198.01	199.81	198.59	196.61	197.37	199.58	198.8	199.64	198.61	199.48	199.67	195.06	199.29	198.8	199.99	197.51	196.65	197.03	200.44	197.15
192.12	194.16	194.93	192.29	195.1	195.72	195.61	193.34	194.45	192.88	193.2	194.4	195.63	195.39	195.33	193.25	193.92	195.5	195.09	194.4	193.68	193.94	195.63	194.63	193.53	195.69	194.12	191.67	192.22	194.57	192.02	194.33	193.66	193.48	195.12	194.97	193.51	193.91	194.62	193.69	193.03	193.75	195.58	194.61	192.67	194.35	195.65	195.31	193.29	194.4
206.28	206.6	205.59	206.89	206.54	207	204.31	207.41	206.66	205.22	207.59	206.94	205.59	208.55	205.8	205.7	207.12	206.66	207.99	205.96	208.15	205.18	209.62	206.62	206.12	205.26	205.49	206.79	206.56	203.59	206.61	206.91	206.25	205.57	205.13	207.07	205.18	205.73	206.06	205.18	203.74	205.69	204.4	208.15	207.09	205.35	204.63	207.96	207.1	205.97
206.34	207.67	208.25	207.93	208.5	206.99	209.25	210.33	206.61	208.72	205.47	207.41	209.02	206.31	210.08	208.08	206.67	207.64	208.15	210.75	209.61	210.14	208.59	207.19	207.51	207.46	207.88	205.63	207.6	209.27	207.24	207.3	208.83	208.25	206.57	208.22	209.76	208.39	206.68	207.57	206.73	208.91	205.94	204.31	207.38	207.3	206.93	206.48	206.15	205.59
206.77	208.45	206.74	206.29	207.89	207.1	209.48	207.21	209.98	206.67	206.29	210.64	207.07	208.66	208.78	209.09	210.17	209.71	206.66	208.92	207.93	206.94	208.51	206.97	209.13	207.57	208.77	206.38	206.02	208.19	207.5	208.31	206	208.03	208.18	204.4	205.57	205.14	208.24	207.2	208.38	206.78	206.33	208.63	206.97	206.04	209.04	206.22	209.84	207.45
209.28	209.07	208.97	206.31	207.3	210.75	209.17	209.52	208	208.3	211.28	209.25	207.7	209.53	208.65	209.36	208.25	209.06	207.68	209.1	208.18	209.7	209.25	207.47	209.84	207.26	207.49	206.82	205.79	209.37	208.08	210.65	206.62	206.81	204.89	206.38	208.6	209.52	209.89	208.45	209.68	209.46	209.06	208.06	211.31	209.16	208.3	208.55	206.34	208.74
209.97	207.71	208.29	207.72	208.94	207.11	207.56	208.58	209.37	208.14	208.82	207.34	209.47	207.82	207.7	206.85	209.19	208.85	207.09	207.88	206.82	208.09	209.46	208.82	210.23	205.76	207.92	210.49	210.38	211.09	208.29	207.83	210.31	210.72	211.03	209.97	210.12	208.78	207.33	208.3	210.22	207.98	207.46	209.92	209.17	208.58	207.82	211.38	209.37	209.48
206.9	206.89	206.58	207.61	208.31	209.88	207.9	208.74	207.48	204.98	207.28	206.82	206.83	208.18	206.96	207.74	207.92	208.51	206.53	207.32	206.52	207.5	207.29	209.59	207.07	207.56	210.58	208.98	206.76	207.75	207.51	205.67	207.7	209.05	206.89	207.87	208.6	207.65	205.95	207.45	206.29	208.82	207.83	208.34	204.7	206.7	208.67	207.47	209.33	207.52
207.68	210.46	210.39	209.52	209.74	207.71	207.75	207.94	210.02	209.48	207.82	210.44	206.74	210.15	208.93	206.42	207.55	206.62	207.78	207.67	206.92	207.3	207.52	209.05	209.12	210.31	208.25	210.59	208.58	208.23	207.1	209.15	208.74	206.85	209.8	208.32	206.39	209.58	207.49	210.26	208.74	209.13	209.25	208.47	209.8	208.31	207.14	209.69	207.9	209.48
205.2	206.56	202.59	203.04	202.51	205.96	203.08	204.69	203.31	204.51	202.12	204.8	203.23	204.87	204.88	203.88	203.11	204.17	205.71	205.17	204.02	204.07	205.67	203.02	204.54	205.12	205.27	205.31	203.14	205.07	203.3	204.53	205.31	203.9	204.91	202.03	204.05	202.17	203.8	205.43	203.73	204.37	203.04	203.94	202	202.52	204.82	202.97	202.71	205.59
216.49	217.96	218.56	218.94	216.85	217.17	216.64	217.26	217.39	218.32	216.24	215.59	218.42	216.75	219.16	218.74	215.42	218.9	217.15	220.63	217.42	218.73	217.86	219.52	217.59	219.18	218.02	217.69	217.5	218.85	218.39	219.34	218.85	217.13	219.02	219.56	219.3	219.5	216.85	216.63	219.66	217.06	219.36	216.57	222.1	218.49	219.5	215.77	216.83	217.59
206.72	207.98	207.57	207.6	208.45	207.42	208.75	210.29	210.38	211.01	210.15	206.02	211.6	208.04	206.6	209.75	207.95	209.28	207.63	208.52	209.15	210.86	207.73	210.29	205.45	205.84	206.26	209.4	210.56	207.14	207.01	209.86	208.6	208.49	209.12	208.69	208.44	208.25	210.11	209.71	208.75	209.58	209.11	208.17	207.26	207.38	209.13	208.17	208.75	209.61
211.46	211.45	211.2	212.23	211.22	213.15	214.11	211.45	215.72	214.65	216.16	213.11	216.43	216.67	214.96	214.42	211.96	214.23	215.15	213.53	213.83	214.03	210.17	214.26	217.24	214.75	212.81	211.88	215.08	212.19	215.11	216.75	216.06	213.53	214.89	214.45	211.08	212.43	214.24	213.23	212.55	216.69	213.42	212.39	214.28	211.36	214.46	214.78	214.85	211.96
213.56	212.58	211.24	213.88	213.81	210.01	212.97	213.08	210.38	215.23	211.32	211.33	211.67	211.76	211.52	212.17	210.81	211.72	211.51	213.54	211.18	212.9	210.92	210.92	212.28	212.51	212.56	211.52	212.47	213.33	212.29	213.11	212.17	213.46	211.62	214.16	215.71	212.06	211.6	211.81	213.91	212.83	211.96	212.87	213.85	210.56	213.68	209.56	213.37	213.92
207.5	209.95	209.01	209.73	207.81	211.73	204.61	207.17	207.69	207.24	207.42	208.16	209.73	209.67	208.15	207.29	207.65	209.6	208.56	207.44	207.72	208.86	208.78	208.25	208.09	209.46	210.1	209.31	207.96	208.4	210.03	208.9	208.08	208.22	208.28	208.66	208.98	210.42	205.88	208.98	211.71	209.19	209.77	208.07	209.09	208.31	210.36	207.91	209.78	211.22
210.32	209.04	206.81	209.43	209.94	208.21	209.06	207.53	209.01	210.11	207.97	208.64	210.45	207.58	208.15	205.18	209.72	209.95	211.23	207.45	209.71	209.11	208.03	207.88	209.06	207.89	207.16	208.46	208.77	209.49	209	208.87	208.49	209	208.28	207.48	210.19	206.82	208.33	210.37	209.15	209.6	209.33	209.02	208.38	208.16	209.87	209.14	209.04	206.75
214.72	213.41	214.79	215.12	214.43	214.16	212.64	212.86	213.78	214.08	214.94	214.55	215.4	215.3	215.24	212.4	212.59	214.96	212.88	215.35	213.57	213.64	214.74	212.15	213.5	215.01	214.92	213.92	214.42	213.06	213.09	213.47	214.1	213.13	213.77	213.3	214.71	213.96	213.05	214.05	214.76	214.17	215.23	215.69	213.7	214.38	211.87	211.66	215.09	214.49
213.93	213.92	213.18	211.9	212.77	213.41	211.39	212.39	214.04	212.89	213.15	211.01	214.05	210.09	212.23	210.99	212.3	212.5	214.04	213.95	212.94	212.67	213.29	212.12	211.52	211.48	213.64	212.32	214.9	214.57	213.39	212.36	211.24	213.96	212.21	214.44	212.14	212.4	213.18	214.14	211.54	213.16	212.2	214.56	210.95	214.24	214.4	212.62	212.1	213.26
205.5	202.79	203.57	201.78	206.21	203.61	203.14	204.28	201.84	201.92	202.4	205.38	202.01	204.84	204.32	205.02	203.46	202.93	203.65	201.88	202.12	204.55	203.95	203.22	202.92	203.66	203.89	203.08	204.71	202.51	204.41	206.03	202.72	204.05	202.96	201.25	205.27	201.55	204.75	204.81	203.8	203.99	206.01	201.46	204.42	204.86	204.47	204.63	204.17	201.76
218.16	216.16	215.52	216.41	215.21	215.69	216.5	217.09	216.85	218.49	216.66	214.82	219.14	216.73	217.8	218.59	218.28	217.28	217.32	216.68	219.28	216.09	216.51	217.62	216.06	217.72	217.06	218.22	217.34	217.09	217.77	217.14	214.91	214.32	216.54	217.48	216.57	216.27	216.71	216.84	216.48	218.16	216.86	217.23	218.63	217.06	219.74	218.35	216.8	215.82
202.22	201.15	203.93	200.25	201.05	202.82	203.32	202.44	202.44	202.74	204.16	203.64	203.97	205.47	202.98	203.95	203.52	203.18	202.53	202.66	203.93	202.57	204.13	204.25	202.4	204.24	202.76	201.72	200.67	204.9	202.07	204.63	202.88	201.91	201.36	205.67	203.41	202.85	204.7	203.09	204.95	203.1	205.43	203.32	204.95	204.24	203.89	203.89	202.17	203.18
199.54	198.73	199.21	197.2	198.64	199.55	198.56	198.06	199.37	197.59	195.83	199.34	199.68	196.34	199.33	198.55	196.75	197.78	200.39	198.71	198.77	199.08	199.25	202.28	199.69	197.85	195.66	198.74	199.83	197.68	198.32	200.08	197.87	199.83	201.09	200.22	199.36	197.57	198.45	199.42	198.35	199.71	197.26	200.56	196.49	198.83	199.15	198.17	199.96	197.83
209.02	208.64	210.94	208.48	208.86	209.25	210.98	209.32	210.23	208.77	207.42	212.2	209	209.83	210.5	209.33	211.06	208.53	208.88	208.64	209.46	209.59	209.04	210.13	209.46	210.27	208.88	207.88	210.08	209.96	211.38	209.05	209.34	209.19	209.59	209.68	207.65	210.64	209.29	209.28	211.96	211.13	210.49	209.48	210.63	210.72	208.56	207.99	211.69	208.88
211.29	211.64	212.14	213.26	211.18	211.18	212.54	211.92	211.98	211.77	210.92	210.63	210.69	212.51	212.41	214.29	211.1	211.2	213.71	211.12	213.22	210.79	212.47	209.33	211.84	212.8	211.99	213.11	212.77	209.68	211.66	212.15	210.8	209.2	210.26	211.29	212.45	213.31	210.19	211.36	210.22	209.93	212.55	211.19	213.61	213.72	211.65	212.2	212.33	212.68
205.04	205.09	202.75	202.57	205.3	204.07	204.54	204.35	204.18	204.19	203.57	202.88	203.96	203.94	204.62	205.73	203.07	202.22	203.91	203.02	204.9	201.73	202.46	201.47	204.75	203.88	204.45	203.2	203.08	202.7	203.19	203.48	203.58	205.36	202.91	203.2	203.14	205.22	202.53	204.27	204.25	203.57	205.08	203	200.99	205.19	203.46	203.85	201.76	203.38
215.19	216.97	217.14	217.06	216.83	215.56	218.63	216.83	216.52	215.57	216.05	217.37	216.64	215.99	214.48	216.74	218.92	218.34	218.7	215.26	217.15	215.84	216.33	216.64	215.92	218.06	218.14	216.87	217.18	215.7	214.42	218.62	218.22	216.17	215.51	217.62	216.65	215.27	216.1	216.3	215.74	216.74	215.64	217.29	218.35	219.73	215.18	215.27	215.2	217.28
211.96	208.15	208.45	209.78	209.47	209.47	209.08	209.18	208.79	208.62	207.9	208.1	208.58	209.46	205.49	207.97	210.16	208.5	210.07	208.37	209.04	209.85	210.88	211.08	209.1	208.67	205.81	209.39	208.86	208.37	208.6	208.24	211.27	207.33	210.62	209.91	209.12	208.38	209.48	208.95	208.44	208.09	209.58	209.03	210.95	208.24	205.99	208.76	208.01	209.8
204.45	203.54	203.53	202.75	202.1	201.94	202.47	201.8	202.45	205.44	203.94	203.52	203.95	203.28	205.38	203.93	204.48	204.02	204.01	201.74	203.42	204.06	203.4	205.01	202.93	202.86	201.75	202.31	205.03	206.36	201.39	205.04	202.72	202.47	203.51	204.63	203.37	203.39	201.03	203.81	203.65	202.83	203.46	202.81	202.59	204.03	206.93	200.97	202.61	204.63
211.84	208.56	207.64	210.64	208.88	209.6	208.66	209.15	209.87	210.15	210.74	208.61	208.23	208.9	212.05	208.89	209.7	207.27	210.88	210.25	210	211.24	210.16	208.96	210.78	210.92	211.85	208.32	210.05	208.78	210.57	211.71	208.11	209.87	207.16	208.22	211	211.26	210.02	207.93	209.22	210.67	209.32	209.56	208.65	210	210.78	211.72	206.83	207.47
204.83	205.72	202.93	206.39	201.9	202.87	205.27	205.81	203.53	203.63	202.9	203.46	203.37	202.9	203.1	204.52	201.25	203.17	202.54	205.02	206.18	204.91	202.68	203.36	204.73	205.61	204.54	204.8	202.79	202.6	205.63	203.56	202.86	203.26	202.24	202.35	203.51	203.25	201.52	202.99	202.96	202.59	200.88	203.05	204.67	203.6	204.52	203.98	204.85	203.54
208.61	206.89	208.84	206.31	208	206.98	206.86	207.21	208.55	208.43	206.06	206.25	207.31	207.35	206.59	206.81	206.22	205.95	206.53	207.23	206.54	207.43	208.56	210.71	206.9	208.42	207.88	208.19	207.09	207.32	208.6	208.99	205.8	208.41	207.94	207.64	209.06	207.42	209.19	206.04	208.06	207.36	207.81	209.42	208.92	208.42	205.65	207.02	207.85	208.71
206.71	207.47	206.63	208.07	207.06	206.44	207.68	207	205.14	209.06	207.03	206.41	207.85	208.06	207.8	205.75	207.37	207.49	208.13	206.2	207.06	206.29	206.47	206.94	207.14	205.44	205.32	206.11	206.64	207.53	205.35	206.97	208.02	207.08	207.07	203.22	206.41	207.2	206.98	205.29	206.54	207.06	207.43	205.54	205.85	205.72	207.26	206.11	207.53	205.62
204.31	206.55	204.94	205.17	203.42	205.97	204.64	205.74	206.89	204.64	204.02	203.71	205.34	205.28	205.81	203.35	205.89	205.39	202.91	203.83	206.03	204.86	204.28	204.52	205.08	204.84	204.85	204.71	203.6	203	205.7	203.91	205.83	207.24	208.31	205.9	202.46	204.71	202.85	204.45	206.16	204.13	205.08	207.79	204.3	203.3	203.85	207.1	204.45	202.97
214.1	213.32	211.62	213.95	212.66	211.3	212.66	213.5	215.95	211.78	211.92	213.22	211.61	211.38	211.78	211.94	210.6	214.65	214.11	213.39	213.7	213.09	215.99	212.8	213.63	213.42	212.72	210.46	216.47	213.96	211.45	216.91	214.64	212.47	211.62	212.05	213.09	214.14	213.23	211.55	213.45	214.36	212.27	212.89	213.27	210.92	213.55	211.6	214.55	212.44
206.28	203.29	205.3	206.28	203.86	205.99	206.51	204.92	205.4	202.05	206.24	207.82	205.89	206.4	205.45	206.21	206.21	206.58	207.53	205.74	206.97	206.76	208.55	206.61	204.07	207.19	205.45	205.6	204.76	205	205.02	207.7	205.04	207.39	204.57	205.05	205.29	206.32	204.8	205.31	205.3	206.11	205.07	205.28	204.06	206.18	204.73	206.14	206.38	205.73
210.21	211.1	211.41	210.86	210.56	210.47	209.71	211.35	211.83	212.19	212.71	209.76	213.09	213.96	210.59	213.55	211.78	211.11	211.83	210.21	211.97	213.57	212.04	212.35	210.37	213.49	211.2	211.76	214.36	213.59	211.51	214.73	212.87	210.94	211.65	211.6	211.76	210.24	214.7	213.57	211.26	210.98	211.72	212.88	210.62	211.37	212.41	211.15	212.23	211.42
209.75	206.75	207.69	207.87	208.49	208.47	211.11	205.95	206.81	208.85	206.66	207.36	207.22	208.24	207.43	208.75	207.04	208.38	209.45	209.37	205.65	208.16	208.98	206.74	205.38	207.4	207.76	207.84	209.05	206.22	206.36	207.81	208.47	206.91	205.81	207.35	207.02	207.55	208.39	207.66	208.3	208.56	208.7	207.6	206.64	208.27	209.03	209.3	207.35	208.41
206.75	209.25	208.44	208.18	210	207.43	209.79	209.27	210.93	208.16	206.8	209.36	206.07	208.55	208.25	208.23	211.41	206.94	208.59	209.13	207.19	209.12	206.1	209.43	208.84	208	206.96	210.4	207.86	207.11	208.63	207.95	206.37	209.25	208.61	205.93	208.36	208.64	206.9	206.82	206.97	207.02	207.8	208.38	209.19	208.05	206.62	208.86	207.75	207.95
205.37	203.28	201.16	202.65	202.58	205.32	203.69	205.1	202.92	202.66	202.69	203.21	204.38	203.19	203.03	203.04	204.22	205.97	203.41	202.83	203.15	203.6	203.72	203.42	205.38	201.25	204.22	204.08	202.16	204.52	203	202.9	202.24	203.95	202.5	202.84	203.54	202	201.98	204.78	203.11	202.26	205.24	205.23	202.39	205.51	201.44	202.45	200.49	203.34
214.37	215.26	213.32	214.7	211.37	214.57	213.7	211.59	211.31	215.42	211.48	213.9	212.33	214.11	211.91	213.49	214.32	212.72	213.1	213.56	212.08	212.96	215.08	211.66	212.52	210.76	214.13	215.87	212.2	214.63	212.92	213.2	213.61	211.99	214.36	213.4	213.49	213.57	212.4	216.46	213.18	213.15	214.7	211.88	213.58	214.76	212.55	213.09	213.58	213.55
204.86	201.82	203.67	202.93	201.37	202.65	200.32	202.34	203.86	200.48	202.98	203.1	200.59	203.27	202.44	202.24	202.13	203.95	201.3	202.79	200.82	203.18	202.86	204.45	200.83	202.28	204.24	202.44	204.19	202.75	202.03	202.95	203.02	200.58	201.6	202.05	199.71	202.44	202.14	201.88	203.5	204.37	202.17	202.1	203.45	203.2	204.12	199.67	200.31	202.4
210.31	209.88	209.75	208.8	211.3	209.55	210.15	210.08	210.83	206.56	209.07	207.98	211.09	209.16	210.59	210.68	207.81	209.19	208.45	209.07	208.16	209.88	209.84	210.26	207.74	209.53	210.62	208.51	208.96	209.18	209.3	206.98	209.78	210.15	208.8	209.29	210.8	208.71	210.17	209.14	210.94	208.47	207.12	208.47	209.36	209.88	209.12	207.42	208.82	209.6
208.37	206.92	208.03	209.27	208.83	208.74	210.59	211.14	208.45	207.18	207.16	209.63	209.31	211.88	210.01	207.99	209.42	207.69	208.22	208.2	208.41	208.68	208.07	209.52	207.78	210.88	207.67	208.16	206.35	210.97	210.65	210.13	207.97	206.47	208.03	209	206.81	208.02	207.05	209.58	211.09	208.86	208.73	209.05	209.02	207.09	207.47	210.42	209.23	207.59
203.18	204.63	200.26	204.78	202.14	202.21	201.97	201.53	201.23	201.47	199.73	201.62	203.26	203.79	203.31	202.6	202.53	202.04	203.9	201.41	202.4	202.9	204.36	203.26	203.04	202.17	203.68	203.71	203.8	201.39	203.32	203.33	202.06	201.57	202.98	201.53	202.15	203.28	204.73	202.27	201.62	205.19	202.89	202.33	200.42	202.78	203.52	203.19	203.49	202.41
210.79	212.74	212.32	213.27	212.55	211.89	211.37	210.65	212.95	212.03	210.55	210.57	212.26	211.55	212.48	211.79	211.95	208.91	210.95	212.2	213.11	209.45	211.04	211.53	212.31	209.48	212.65	212.14	212.18	213.47	212.06	209.54	210.66	211.61	210.72	210.36	209.61	209.94	211.76	210.51	210.86	211.71	210.21	211.51	212.04	212.45	210.63	211.29	212.02	210.99
205.5	203.15	204.61	204.28	201.93	204.92	204.31	203.93	203.54	203.07	203.38	201.47	203	203.61	201.63	204.72	202.62	203.58	203.3	204.27	203.17	201.94	203.38	205	203.61	204.34	202.62	204.36	204.09	205.36	204.09	202.35	203.73	204.38	205.98	205.3	203.15	205.25	202.65	202.28	202.57	202.3	203.86	203.94	203.39	203.58	201.84	204.45	203.72	204.68
209.31	206.51	209.17	210.4	209.91	209.27	210.07	208.56	208	209.43	208.79	209	209.23	211.22	210.2	210.09	207.49	210.96	209.16	206.61	211.41	209.29	209.49	208.06	209.13	209.81	209.47	208.38	211.39	211.11	209.88	208.65	210.74	209.68	207.79	209.39	208.4	210.01	211.65	211.17	211.19	209.39	208.18	209.29	209.53	206.45	211.15	209.54	208.47	210.33
194.97	194.99	196.68	194.36	194.69	194.69	196.16	196.96	195.06	197.69	195.71	194.56	196.95	195.77	194.95	197.34	195.6	197	193.86	195.35	196.82	193.69	196.78	196.3	195.6	195.59	195.64	194.45	194.49	195.83	195.89	196.91	195.39	195.83	193.37	193.26	194.3	196.23	198.13	195.01	193.88	194.28	194.16	195.1	194.67	196.56	196.19	194.22	197.92	194.38
208.57	208.51	207.64	206.04	207.59	209.23	210.36	209.62	208.6	206.96	207.2	209.75	208.57	207.81	206.97	206.96	209.56	207.15	206.87	207.3	208.46	208.32	207.34	208.57	207.86	209.95	204.97	208.31	209.19	207.3	207.7	208.34	207.3	207.31	207.29	209.79	207.91	208.95	205.71	209.6	208	205.7	207.16	208.32	209.76	207.03	209.34	208.04	204.8	208.11
213.35	211.09	210.96	211.65	211.93	211.88	209.69	211.89	210.6	212.85	211.67	212.4	213.26	210.58	211.87	213.98	209.92	210.02	210.19	212.36	212.49	213.2	211.07	211.2	212.4	211.72	211.22	211.86	211.63	208.98	209.99	211.52	211.39	210.88	211.86	213.01	213.89	212.73	209.26	211.35	212.07	212.27	212.28	210.68	212.13	213.96	212.55	212.29	211.83	211.33
198.88	200.36	197.73	200.13	198.26	198.14	198.49	200.28	198.29	199.06	200.38	200.26	199.95	199.42	200.29	197.84	201.39	199.5	198.14	199.12	199.34	199.85	199.47	199.23	200.39	200.18	200.47	200.89	201.84	199.84	199.17	200.02	198.38	198.08	194.47	199.85	198.2	199.52	200.38	199.95	199.74	199.86	200.94	200.59	198.42	198.14	202.44	198.56	203.01	198.66
206.62	206.9	205.88	206.57	206	207.09	207.37	206.29	203.13	206.44	207.29	205.86	205.63	204.93	207.57	207.9	206.26	206.91	209.12	205.53	206.17	205.29	206.28	207.68	206.62	206.37	206.16	204.71	205.78	209.13	206.4	207	206.53	205.19	207.81	205.4	205.86	206.71	205.78	206.12	206.38	206.4	207.05	204.45	207.09	207.44	207.24	206.48	206.77	208.75
211.86	211.24	210.64	212.88	208.93	213.11	212.09	208.85	213.15	213.29	211.68	210.59	210.99	210.42	210.13	210.78	213.21	211.23	210.82	210.27	212.95	212.91	215.21	212.42	208.83	213.46	212.57	209.61	212.35	213.86	211.52	211.73	210.53	212.41	211.23	210.45	210.98	210.92	212.16	211.28	210.26	212.11	212.86	212.06	210.2	211.63	210.72	212.79	211.95	209.13
194.05	193.84	195.67	193.12	193.28	193.79	194.22	193.59	195.26	191.17	194.52	195.41	193.11	194.44	191.95	194.4	195.46	194.83	194.87	192.17	193.21	193.43	193.13	194.12	194.71	193.44	195.15	194.53	196.97	193.27	193.68	194.11	192.96	193.2	193.94	189.25	195.21	193.71	196.47	193.56	193.15	194.76	194.49	194.52	194.58	193.73	195.07	193.74	194.16	193.25
210.65	207.83	210.17	208.3	209.97	208.36	209.4	210	207.93	208.07	207.41	208.58	206.7	207.6	209.4	208.61	208.41	207.82	209.88	207.89	207.12	209.49	207.56	209.92	208.3	209.02	208.32	208.08	209.65	207.28	210.32	205.96	209.74	208.84	206.96	209.99	208.1	207.05	209.45	208.18	210.87	209.27	207.84	207.28	207.42	208.35	207.5	210.48	210.11	210.88
203.83	204.49	202.88	204.86	204.02	204.67	204.98	203.39	202.49	202.69	205.45	203.88	202.08	204.49	202.32	203.36	204.08	204.13	202.88	203.28	205.47	203.84	205.24	204.57	204.05	204.39	201.69	204.02	203.29	201.94	203.58	204.65	205.43	201.96	203.59	204.84	202.99	200.55	203.56	206.53	202.66	205.4	205.24	203.18	203.77	202.55	202.48	202.9	203	202.4
204.96	202.71	206.25	204.47	205.35	203.66	204.73	206.18	204.76	206.27	203.72	205.13	207.22	204.38	203.12	204.19	204.82	207.18	206.23	206.87	206.66	204.68	203.79	207.05	205.64	204.43	203.52	203.95	206.87	206.03	205.75	204.27	201	207.92	205.14	205.3	204.89	204.49	204.98	205.63	202.08	204.79	205.94	206.37	205.07	204.72	206.58	203.22	206.01	205
211.04	212.66	211.7	215.21	212.16	211.52	211.23	210.67	213.46	213.87	211.84	213.22	210.35	212.4	211.47	212.73	211.93	211.2	211.9	210.35	212.25	214.39	212.74	210.43	211.76	209.82	213.95	209.92	209.87	213.11	210.16	210.27	213.38	210.89	212.77	213.89	211.8	209.85	213.65	211.02	211.79	213.43	212.84	212.29	211.87	211.55	212.49	211.95	210.14	210.26
209.06	207.05	208.68	210.23	206.94	208.42	208.21	209.88	208.15	209.26	207.59	206.58	206.57	210.68	209.68	209.39	207.78	208.65	210.75	206.7	208.01	209.37	206.7	206.59	208.49	209.45	209.54	209.03	210.28	211.62	209.13	209.86	207.68	208.23	208.49	207.58	207.39	210.2	209.04	206.27	209.39	209.25	209.68	209.96	207.45	208.32	210.13	207.69	209.25	206.61
202.65	201.37	200.23	200.67	202.62	203.13	199.34	202.97	205.63	201.61	198.67	200.36	201.3	199.73	199.8	202.98	203.27	199.73	202.91	199.51	202.35	200.42	200.33	200.83	198.94	201.98	201.25	202.72	200.59	201.21	201.26	202.51	201.24	200.65	200.41	203.51	200.64	202.09	200.44	201.87	202.86	200.32	200.03	201.08	202.45	200.89	200.91	202.97	200.23	202.74
203.86	203.38	206.59	203.12	204.04	204.5	204.69	203.04	202.45	204.76	204.04	203.81	202.4	203.85	206.69	201.54	203.94	206.63	199.99	203.79	205.01	204.22	203.68	203.37	204.68	204.6	206.29	203.81	205.44	204.4	203	204.52	203.38	202.41	203.13	204.66	202.23	205.73	205.01	203.69	201.04	202.85	204.53	204.4	203.22	203.82	204.15	204.17	205.81	206.03
202.99	203.88	205.62	202.36	204.09	204.79	204.18	203.95	204.55	204.77	204.87	206.18	202.5	206.05	206.3	204.79	203.4	202.39	207.84	205.5	204.14	205.44	204.86	206.75	205.82	203.59	205.69	203.28	202.25	209.06	201.41	207.52	203.74	206.54	204.3	202.39	203.51	204.21	206.26	205.1	206.49	205.7	205	205.84	203.48	205.23	206.38	207.69	203.83	205.96
209.78	206.47	208.45	209.34	210.3	209.03	209.78	208.1	205.96	209.73	210.13	211.01	207.84	207.06	208.75	208.32	208.14	207.58	208.87	210.5	210.42	208.72	210.03	209.36	209.35	209.57	208.43	209.75	209.27	210.65	207.58	209.72	209.87	209.12	208.5	208.26	211.28	210.55	209.23	208.02	210.79	207.99	207.59	210.13	208.66	209.01	210.25	211.06	207.12	211.04
216.67	217.89	217.32	218.77	215.86	215.99	220.1	215.95	218.34	216.77	217.78	217.59	215.76	217.33	216.75	217.95	215.04	216.49	214.8	218.1	215.93	216.68	218.74	216.08	215.5	217.87	217.43	216.14	217.6	217.28	219.32	215.26	216.92	219.38	216.77	217.28	217.98	214.54	215.64	215.27	215.55	215.06	216.72	218.73	217.48	217.46	219.43	216.05	215.93	215.04
216.66	215.26	219.4	219.47	218.74	216.84	216.27	217.63	216.27	216.12	217.48	217.67	217.09	218.32	216.19	217.99	217.99	217.48	215.91	217.96	217.27	217.02	217.9	218.9	218.47	216.09	219.13	218.05	218.18	217.95	217.05	216.57	216.97	216.28	217.56	217.98	217.35	216.71	217.99	216.68	216.19	219.11	215.56	216.9	216.77	215.38	217.5	215.58	216.08	215.3
208.34	207.6	207.97	207.66	208.46	207.47	208.21	208.97	208.35	206.83	210.11	209	207.13	206.97	207.45	206	204.14	207.89	207.95	206.92	208.54	209.65	208.94	205.67	207.94	206.91	207.75	209.91	207.41	209.24	209.23	207.19	206.58	210.46	208.15	209.2	208.09	208.89	208.95	207.18	205.82	209.25	206.87	207.79	206.73	207.64	207.07	208.39	209.66	206.47
216.21	215.59	218.65	215.58	215.44	215.79	216.7	216.88	218.02	217.32	216.73	216.61	217.14	218	215.79	216.85	216.16	218.88	217.08	220.32	218.39	217.6	216.59	215.88	219	217.7	218.47	215.54	216.7	218.1	215.58	216.55	216.27	215.7	216.05	216.06	217.46	218.65	219.14	217.79	218.67	218.41	218.19	216.16	218.36	217.73	218.41	217.44	217.54	216.89
203.78	203.01	204.92	205.04	203.38	203.2	204.36	202.97	201.41	203.61	205.57	201.16	204.24	205.61	201.97	202.77	202.69	204.17	203.94	203.5	205.08	204.03	203.21	204.24	201.6	205.1	206.29	204.17	202.4	203.14	204.59	201.27	204.63	203.65	201.36	202.75	202.4	203.82	204.37	204.57	203.36	204.73	203.63	203.8	203.03	202.27	204.05	203.3	202.69	203.23
211.1	209.64	208.58	210.39	208.96	207.82	207.02	208.21	210.86	207.92	209.92	209.39	207.11	207.6	207.67	207.22	208.64	208.93	209.19	206.87	210.76	209.39	206.66	208.44	208.19	208.22	209.02	208.99	209.69	210.54	207.23	210.11	206.37	209.54	209.27	206.12	206.89	209.53	207.84	209.63	209.54	207.77	208.34	206.99	209.39	210.05	208.55	211.11	208.91	209.96
197.87	197.1	199.72	198.61	198.87	197.4	200.76	195.97	199.37	197.34	198.32	200.17	196.4	199.15	199.6	198.84	198.95	198.83	196.99	198.83	197.79	198	197.99	197.57	198.43	197.88	200.19	198.42	198.27	197.87	199.22	196.65	197.97	199.9	197.59	200.18	198.37	200.13	197.85	197.59	200.54	196.5	196.98	200.41	201.73	199.27	196.88	196.67	198.23	196.41
208	207.81	210.28	208.07	208.67	208.52	209.66	209.89	209.61	208.49	208.95	210.05	209.11	210.07	208.47	207.55	208.25	207.69	208.47	208.08	208.67	210.72	208.65	208.09	208.87	207.16	209.02	209.07	206.78	210.37	208.57	208.74	207.38	207.72	209.01	210.14	209.3	210.01	206.88	207.9	206.47	206.62	208.12	208.37	206.9	208.76	211.45	207.35	210.38	210.29
212.95	211.48	211.27	209.73	211.34	211.97	210.94	211.56	209.85	210.55	211.54	212.79	212.42	211.47	210.81	211.03	211.73	213.02	212.44	212.13	209.61	211.59	213.49	211.18	214.96	210.66	208.7	211.43	211.06	210.37	211.38	211.23	212.09	212.56	210.87	211.53	213.36	208.94	211.5	210.4	214.62	211.65	212.39	210.07	210.88	212.35	211.17	211.82	212.69	213.23
203.49	203.76	203.93	205.36	202.6	205.84	203.99	205.56	203.36	203.19	205.05	205.82	203.64	202.65	207.82	206.09	204.62	203.78	202.33	201.64	202.22	203.55	201.26	204.1	204.91	205.25	206.55	203.83	204.27	203.04	203.81	202.07	202.1	202.72	202.25	204.68	206	204.17	206.16	201.31	202.8	202.62	204.9	201.02	203.63	202.24	204.65	205.25	202.27	203.52
211.95	211.74	210.87	212.51	211.18	212.74	210.1	210.05	212.22	212.45	212.43	213.86	211.48	209.59	211.09	211.72	212.49	211.33	213.07	213.12	212.15	211.04	210.48	210.65	211.83	214.66	211.1	209.87	211.02	210.28	211.77	211.14	211.39	212.08	212.44	212.02	210.89	212.35	208.84	211.48	211.98	210.4	211.18	212.55	210.78	212.73	208.12	210.89	209.57	210.44
209.28	208.43	209.89	207.54	211.08	208.78	207.27	209.41	207.65	208.79	209.84	209.09	206.33	207.62	207.74	209.13	206.09	210.69	210.89	209.88	206.39	210.21	209.97	207.94	208.18	208.64	208.98	208.07	206.77	206.68	207.93	208.2	208.25	211.01	208.43	207.62	207.04	208.26	208.93	208.3	208.99	208.65	209.73	210.57	210.45	205.18	208.43	206.68	211.39	207.32
202.45	203.17	200.69	205.4	202.86	199.38	202.99	202.57	201.34	202.04	201.02	201.32	202.88	201.98	201.18	203.85	202.98	204.45	201.78	202.23	202.53	201.26	201.76	204.4	202.47	201.37	201.68	203.93	203.11	202.25	201.49	203.2	204.07	201.54	203.86	202.32	201.32	202.92	203.61	201.18	198.77	202.94	200.52	201.2	202.59	200.9	202.39	203.68	203.28	202.38
199.99	198.47	197.36	197.88	197.33	199.83	197.94	200.11	199.31	200.6	200.76	199.54	199.33	199.38	199.33	200.41	200.14	199.51	198.77	201.48	200.36	199.04	198.08	200.38	199.83	201.07	199.69	199.26	198.32	197.34	198.45	200.47	200.35	198.43	200.58	198.67	199.81	199.23	201.22	200.76	198.91	197.87	197.57	198.86	200.05	198.23	200.49	197.07	196.71	199.88
211.32	212.5	211.81	211.1	211.99	212.94	212.04	214.38	211.76	210.58	212.15	214.41	210.28	212.43	212.57	210.76	210.22	210.74	210.8	211.22	212.05	212.12	210.06	212.26	211.25	212.57	212.74	211.16	213.02	212.73	210.78	209.46	212.4	212.13	212.76	216.23	209.64	212.39	211.48	211.67	214.03	211.5	211.44	210.96	211.06	211.9	212.28	212.55	212.87	213.17
203.21	203.97	204.15	203.5	203.17	204.69	202.73	205.21	205.39	204.47	205.92	206.25	202.54	204.18	204.43	206.42	204.27	204.21	203.89	204.53	205.96	204.66	204.78	205.75	203.73	202.82	205.38	203.47	203.08	204	205.78	204.16	207.63	203.33	205.09	202.54	204.21	204.97	202.02	203.23	203.37	205.52	204.29	206.78	203.17	205.65	203.57	205.04	202.77	206.21
212.26	211.78	212.61	214.08	212.12	212.14	213.29	211.26	212.53	213.3	210.46	211.65	210.13	212.94	210	211.21	210.02	213.81	210.14	214.59	213.4	211.5	210.09	211.76	211.53	212.73	211.12	212.38	211.33	214.88	212.04	213.01	213.27	211.71	211.44	212.34	212.51	212.98	212.25	213.27	214.79	211.05	213.26	208.55	213.73	211.77	211.04	213.57	212.15	212.02
206.79	204.74	206.06	203.73	207.48	205.63	204.54	205.03	206.35	205.33	205.55	205.6	206.15	205.99	205.37	205.53	203.62	206.24	203.61	206.92	204.7	207.03	205.42	204.55	204.03	205.98	206.85	204.79	206.58	205.13	205.26	205.03	205.04	203.22	203.26	206.97	206.22	203.53	205.29	205.4	207.76	206	204.7	205.9	207.11	205.2	206.09	205.43	205.65	207.81
206.6	206.41	208.1	208.13	208.64	209.19	206.36	208.76	210.69	207.85	209.07	208.21	209.83	210.1	208.78	208.82	208.75	208.45	207.97	208.58	208.9	207.37	207.95	208.95	209.81	206.55	209.69	208.53	208.8	207.69	209.52	208.58	207.79	207.87	208.3	207.21	206.08	205.86	209.14	210.02	206.56	209.04	208.5	205.61	205.13	208.02	207.62	209.47	206.78	206.79
206.26	206.51	204.86	207.18	206.71	207.67	207.24	206.65	205.62	208.72	206.63	208.95	207.59	207.92	207.01	207.26	208.03	206.98	206.64	206.81	207.08	205.37	206.7	207.36	208.95	207.27	207.13	207.36	207.96	207.65	208.92	208.65	209.48	208.57	207.12	207.7	207.44	205.92	209.09	207.48	207.37	205.3	207.61	206.87	207.62	204.34	208.92	208.21	205.29	204.85
211.81	212.08	209.93	209.32	211.52	211.17	211.61	211.24	207.59	210.26	214.64	211.11	211.73	212.47	212.29	210.17	210.99	212.69	212.01	212.17	209.75	211.48	209.87	214.06	209.25	211.86	210.8	211.18	212.5	210.82	212.03	211.46	212.89	210.14	212.03	210.74	211.45	212.45	211.6	211.73	211.77	214.41	211.82	213.8	211.7	212.03	211.39	210.3	210.09	211.49
205.52	204.01	203.11	204.57	205.34	204.02	202.44	202.83	203.82	203.98	203.39	204.04	203.58	202.92	204.35	203.23	204.44	200.12	202.35	201.65	203.45	201.65	204.08	203.54	202.81	201.64	205.72	203.58	205.51	202.67	203.77	201.43	203.4	201.59	202.8	200.55	204.85	202.68	203.67	203.59	203.2	204.22	202.11	203.97	202.39	203.34	202.97	204.18	202.86	203.85
201.77	201.95	203.05	201.99	202.74	202.64	201.85	203.21	200.61	202.62	201.71	203.46	203.9	201.21	202.09	202.87	203.21	200.81	201.98	202.15	201.89	202.09	200.19	203.49	202.22	203.57	203.95	200.92	202.99	200.05	202.27	199.18	202.46	203.67	201.31	202.41	202.63	202.77	202.62	203.03	200.19	201.78	201.91	202.99	203.44	203.25	205.52	202.53	203.34	201.71
206.72	209.04	207.36	207.31	207.66	208.63	207.76	207.33	208.12	207.9	208.85	207.25	206.91	206	208.9	208.98	207.74	207.6	205.68	210.19	210.03	209.39	207.16	208.46	206.48	207.26	209.53	207.35	205.45	207.96	208.97	209.07	207.8	206.54	205.85	209.64	209.17	207.9	210.67	206.26	205.85	208.34	207.79	205.3	206.24	208.83	206.83	210.24	208.13	208.86
204.92	203.59	205.51	202.86	204.21	204.91	202.69	203.97	205.28	203.16	203.68	203.94	203.57	205.41	202.64	202.46	203.46	203.09	203.45	202.61	202.97	203.45	201.66	204.32	203.91	202.35	202.83	202.98	202.89	201.26	203.74	203.38	203.12	201.96	203.83	203.94	203.5	203.34	202.73	202.91	205.03	204.91	202.92	204.21	204.15	203.1	204.31	203.09	205.15	201.67
196.42	197.44	196.79	199.24	195.88	198.13	197.52	198.27	194.97	198.69	196.09	197.36	197.65	197.63	196.73	196.23	197.55	199.01	198.16	195.96	196.01	197.1	197.49	198.82	199.05	195.82	199.22	195.26	199.2	197.5	197.32	197.05	200.71	199.2	198.64	196.81	197.83	197.02	199.09	197.14	196.87	199.04	199.23	197.6	196.64	197.92	198.3	197.47	197.7	197.3
210.56	207.62	209.64	208.85	207.3	210.46	206.76	208.11	209.4	208.81	207.39	208.88	209.58	206.97	209.71	209.25	207.82	209	206.51	207.06	208.94	209.49	209.25	210.32	211.19	207.35	209.09	209.12	207.05	208.38	207.86	208.64	210.27	209.77	210.18	208.61	210.6	208.43	208.72	209.21	210.06	208.99	208.78	208.45	209.9	206.49	208.69	208.14	207.61	209.06
212.08	213.14	209.93	211.9	214.23	211.36	209.89	214.07	214.67	210.33	213.76	213.58	214.43	214.71	212.47	212.31	213.88	211.89	213.77	212.41	212.1	210.76	208.87	213.96	213.17	212.77	213	212.43	210.18	210.97	213.48	212.64	211.48	212.03	211.96	214.83	211.89	213.18	211.78	212.38	211.24	212.52	211.37	211.56	209.82	211.6	211.97	213.66	211.9	211.67
211.72	212.18	211.79	210.42	212.7	212.53	213.44	212.14	211.45	214.18	210.25	214.29	212.44	213.68	212.49	212.75	213	211.19	214.33	212.53	216.39	214	213.7	212.45	211.14	212.46	213.87	212.96	212.47	209.53	211.77	212.21	212.39	212.11	212.09	211.48	213.27	211.79	212.52	212.15	212.71	214.75	212.44	211.5	215.65	213.17	211.91	211.76	213.14	212.41
208.9	206.05	208.57	208.36	209.39	207.01	207.5	208.7	206.08	209.02	207.85	207.44	210.25	206.81	205.83	208.91	207.79	207.99	208.54	209.09	208.77	205.91	206.94	206.49	207.79	207.16	205.97	208.17	205.93	207.98	208.13	208.33	206.83	206.89	208.26	209.1	206.82	207.33	208.32	208.04	209.19	207.33	208.97	210.06	208.82	209.62	208.29	207.1	207.09	207.19
217.35	217.23	217.84	218.11	216.15	215.97	219.19	217.35	216.83	217.3	218.33	218.17	215.9	218.14	216.01	217.57	216.27	217.97	218.05	217.68	217.76	215.89	215.71	216.48	219.03	217.33	215.77	217.82	218.15	217.7	216.98	217.83	215.76	217.47	216.47	220.01	218	219.44	214.75	218	217.79	217.42	219.81	218.24	214.41	217.41	216.86	218.3	217.57	218.14
207.64	209.05	206.58	209.11	209.44	207.15	207.36	208.12	210.46	211.27	211.9	207.87	209.58	209.75	207.88	209.24	209.4	207.82	209.01	208.81	209.85	207.43	208.7	209.03	208.77	208.27	210.64	210.31	209.36	207.97	208.47	207.36	208.45	206.39	209.61	209.75	209.3	210.41	208.34	209.15	209.15	209.23	209	209.56	209.76	209.1	208.97	207.14	208.12	209.53
206.87	204.72	207.7	204.63	207.17	206.53	207.5	206.82	208.04	204.06	208.1	206.71	206.01	207.28	208.28	206.88	206.32	206.95	207.21	205.54	204.87	206.9	205.1	206.46	208.61	206.69	204.5	205.95	206.14	207.69	205.13	205.86	205.06	205.57	205.8	207.45	206.33	206.26	208.04	204.81	206.62	206.82	205.61	207.17	206.76	207.3	206.79	205.76	204.89	205.05
211.23	210.88	210.12	211.59	212.02	212.63	211.41	210.51	212.27	212.56	209.91	211.25	210.75	210.95	210.45	210.6	210.8	212.07	212.45	212.83	211.79	211.9	212	214.22	209.68	211.76	212.65	212.89	209.43	211.81	212.25	210.98	213.23	213.06	211.42	211.85	209.89	210.68	209.38	210.77	213.27	212.16	212.42	210.43	210.59	213.46	212.76	212.6	210.23	211.8
209.72	207.56	209.73	207.31	208.73	210.01	207.7	208.58	207.67	207.91	208.58	209.15	207.3	210.53	209.78	207.82	209.44	208.52	209.93	206.84	208.85	206.7	205.49	209.45	209.15	208.5	208.05	210.14	209.11	209.16	209.74	208.81	206.36	208.27	208.58	209.79	207.92	207.68	209.21	206.65	206.89	211.47	210.5	207.89	208.5	208.01	210.29	210.27	210.91	209.19
202.26	203.6	203.54	203.98	206.28	203.3	203.16	204.69	202.44	203.32	203.29	203.1	204.58	202.71	204.58	204.12	202.49	204.65	202.77	205.52	202.86	203.51	204.11	204.52	202.16	202.02	204.2	203.02	203.79	204.43	203.89	201.86	204.15	203.6	205.55	202.47	204.11	203.96	200.7	204.93	203.95	203.3	207.07	205.38	203.33	203.67	202.92	201.95	202.5	204.02
207.36	207.92	209.57	209.38	208.77	209.75	208.77	211	206.81	208.6	209.01	210.24	208.51	209.53	210.65	209.39	212.05	209.16	206.32	209.31	208.42	209.31	207.22	210.22	207.81	208.25	208.21	206.82	207.35	206.89	209.19	208.51	207.71	209.27	210.73	209.14	208.25	209.91	209.62	210.19	207.41	208.84	208.25	209.74	207.54	211.23	207.54	207.84	210.44	209.33
217.99	220.35	218.99	220.2	218	217.71	219.56	217.93	217.51	216.94	218.66	219.19	217.27	216.96	218.12	219.36	217.53	216.48	218.62	215.99	219.4	218.42	217.33	220.49	216.09	219.48	219.51	217.72	216.74	216.58	217.35	217.63	218	217.04	216.93	218.62	218.42	219.19	217.78	218.8	216.92	220.82	216.74	219.16	217.94	217.16	218.2	217.63	218.16	216.61
210.29	211.63	209.11	210.66	212.85	212.31	213.1	210.28	211.17	209.4	210.2	213.09	213.35	210.84	213.47	211.58	212.05	211.56	210.5	211.43	215.82	213.07	211.05	212.16	211.46	212.83	213.66	212.35	209.78	210.84	211.58	211.47	212.05	210.26	209.67	212.89	210.33	210.67	211.72	211.94	213.36	211.06	211.17	210.33	208.73	208.75	210.62	212.69	210.57	211.59
207.94	208.09	208.21	210.51	208.47	208.86	209.05	210.82	208.43	208.66	210.31	209.16	205.96	210.39	207.89	210.16	210.85	208.76	209.67	207.83	207.85	210.05	210.66	213.56	209.61	208.86	210.71	208.79	207.4	209.43	208.86	207.49	207.04	209.54	208.4	211.15	208.39	208	211.69	210.52	206.69	210.43	212.16	211.42	208.34	209	210.96	208.87	210.08	212.7
206.55	208.07	206.48	207.41	207.42	208.33	207.02	205.57	207.02	207.24	207.34	207.33	206.81	208.91	208.61	208.3	205.15	206.43	208.12	207.57	209.13	209.47	207.9	207.37	207.54	207.26	204.1	208.54	206.2	205.87	208.34	207.56	209.49	210.23	207.09	206.27	206.39	209.25	206.97	209.05	207.77	209.04	209.58	207.49	206.6	205.95	206.26	206.5	206.83	206.83
211.99	211.24	211.19	212.47	209.35	212.26	213.8	212.6	213.34	212.16	212.96	211.36	212.73	212.46	213.86	210.85	212.19	212.28	212.76	212.07	214.21	210.3	213.1	213.75	212.47	212.37	213.38	213.84	213.35	213.88	211.82	212.09	211.99	210	212.67	211.38	214.1	212.27	212.28	212.81	211.24	211.46	212.64	212.37	212.75	212.17	213.04	211.97	212.75	214.54
203.56	203.48	200.88	204.24	203.45	204.74	203.15	203.34	203.91	204.44	202.84	202.5	200.09	203.22	202.1	203.88	200.71	205.89	202.77	203.57	204.71	204.07	204.67	203.44	203.07	204.12	203.1	203.41	203.47	205.56	203.77	204.16	205.18	203.85	203.25	205.12	203.33	204.29	202.73	202.6	206.51	201.48	204.26	202.59	205.97	201.71	203.43	203.57	204.9	205.59
201.71	203.56	206.08	204.57	203.74	203.5	202.45	201.92	207.62	201.36	202.09	205.28	204.68	203.56	203.95	202.94	205.42	205.02	203.27	202	202.19	204.74	205.09	205.81	205.49	201.95	204.26	204.24	205.36	203.21	203.37	204.2	204.17	203.45	204.84	203.76	204.48	200.86	202.89	205.32	201.48	204.24	203.25	202.23	200.04	203.31	204.35	204.29	204.79	204.58
213.79	212.13	209.18	211.98	210.22	210.26	214.49	211.94	213.3	212.33	209.98	208.54	211.84	214.02	210.22	211.46	209.4	210.88	210.2	213.62	213.17	211.74	210.5	209.91	211.93	212.4	211.85	212.62	212.02	213.07	211.51	211.71	212.74	212.94	211.85	213.79	211.37	211.64	212.78	213.52	211.4	211.72	211.72	211.57	211.56	208.1	210.72	212.99	212.62	212.14
202.91	202.96	203.8	204.44	203.77	205.35	202.47	203.69	205.53	204.45	204.52	204.37	204.59	205.79	202.82	205.38	205.58	202.42	204.76	204.06	204.57	206.91	205.42	207.7	203.89	205.82	203.45	207.14	204.11	203.89	204.4	204.01	203.51	204	201.94	204.88	203.09	203.24	203.86	205.27	205.62	204.09	206.57	206.86	204.86	204.69	201.75	205.86	204.14	204.79
204.78	204.24	202.94	204.45	201.95	202.79	204.02	201.61	203.63	203.53	204.89	206.02	203.57	203.81	203.44	203.7	206.54	203.06	204.7	203.34	203.32	203.67	202.89	203.76	205.98	203.47	204.87	206.62	203.07	203.05	202.73	203.48	200.68	204.96	202.51	203.37	203.24	204.29	202.86	203.85	206.07	204.04	200.08	205.7	203.57	204.08	205.58	203.63	203.09	204.43
207.89	209.04	211.64	209.11	211.69	208.94	210.03	210.4	209.28	208.71	211.89	209.98	207.84	210.87	209.34	210.35	210.04	210.37	210.23	212.22	210.43	210.35	209.15	209.95	211.18	205.97	207.53	209.63	210.69	211.08	210.72	208.17	209.3	211.05	208.89	208.36	209.61	208.78	210.08	209.02	210.09	210.07	209.34	208.01	211.22	211.54	207.78	210.15	208.67	207.54
207.82	209.83	206.55	209.68	208.12	207.53	209.18	206.25	207.38	208.48	208.99	207.48	209.5	210.15	208.76	210.07	209.2	210.47	209.35	207.33	209.9	207	209.78	208.58	207.6	209.76	206.96	210.21	208.48	207.74	207.66	206.47	209.91	207.97	208.11	206.14	209.09	208.32	210.01	209.43	212.01	208.7	207.98	209.41	206.96	207.2	209.76	206.86	208.54	210.58
204.51	202.85	202.95	205.73	203.74	204.42	200.76	202.17	202.98	201.1	203.4	203.13	202.31	202.99	202.82	203.71	203.31	202.48	202.35	200.06	201.64	203.53	204.1	201.96	203.1	206	204.2	204.03	201.83	202.84	203.46	201.21	201.35	203.68	201.15	202.62	201.35	205.11	200.35	202.04	201.39	203.86	201.14	204.23	202.94	201.66	203.51	201.72	203.07	202.7
203.78	204.26	202.41	204.66	203.95	203.69	204.25	204.15	204.84	202.68	205	205.66	205.67	203.77	201.96	203	205.42	203.62	206.72	204.17	203.27	201.7	205.83	205.93	203.56	202.23	203.74	205.01	205.65	203.89	203.6	201.61	204.76	201.98	205.23	202.18	201.91	201.39	203.45	202.57	205.13	204.54	203.21	204.23	205.32	201.77	206.06	204.5	203.85	204.72
207.01	209.44	207.11	207.65	210.22	207.87	209.15	206.22	205.83	208.6	209.36	207.84	205.32	209.51	210.39	207.42	207	205.89	210.13	207.62	206.86	209.14	208.97	207.55	207.1	207	208.5	208.96	208.68	208.26	208.25	205.12	206.35	207.28	209.51	207.16	208.69	207.5	208.52	209.99	206.66	206.98	208.4	208.96	209.01	207.38	206.5	210.37	209.22	207.64
209.24	206.74	209.23	209.33	210.38	207.1	208.35	208.53	210.27	209.27	210.94	205.56	210.14	206.71	208.8	205.99	209.78	207.97	208.4	206.63	209.99	210.31	209.04	208.51	207.93	205.79	208.8	206.29	209.11	208.99	209.03	208.09	206.34	206.36	207.53	210.29	207.95	211.66	208.82	207.33	208.9	208.5	209.39	210.59	208.24	209.63	206.88	208.74	207.33	205.74
213.06	211.55	212.89	210.14	211.04	211.52	209.66	212.86	211.23	210.5	211.26	208.61	208.98	211.33	214.12	211.73	210.62	212.38	209.5	210.48	210.53	211.08	212.42	212.93	211.01	210.33	211.66	212.26	211.87	210.76	212.94	212.89	212.83	210.88	212.43	210.26	209.33	212.17	211.18	212.56	213.33	210.73	212.23	212.88	210.93	213.77	212.58	209.73	210.18	212.01
200.76	198.9	201.45	199.12	199.19	202.65	199.67	200.27	200.46	200.5	199.27	198.29	200.13	200.18	198.33	198.4	200.5	199.41	199.56	198.31	202.72	196.93	197.95	199.03	201.05	198.63	200.41	198.98	197.17	198.5	199.18	198.62	196.3	200.33	200.61	201.51	200.26	199.64	200.87	198.53	199.93	197.75	199.07	198.7	198.34	198.92	199.92	198.74	199.58	199.47
208.19	206.63	205.9	205.22	207.58	207.82	207.12	203.88	205.44	206.22	207.58	204.68	206.36	207.06	207.42	207.15	203.78	207.54	204.3	207.74	208.16	205.9	204.57	209.38	205.6	205.34	207.77	205.83	206.16	204.44	205.55	206.73	205.58	206.76	205.72	205.66	205.53	205.24	207.15	208.52	206.66	205.47	207.2	207	208.78	207.19	206.2	206.45	207.7	207.4
212.63	212.23	211.35	213.28	207.83	211.13	210.63	212.1	211.1	211.41	212.41	211.78	212.77	213.58	212.47	210.56	210.6	210.68	213.31	213.08	211.32	211.89	212.88	209.36	210.61	212.46	211.23	210.69	210.65	211.78	211.19	210.5	211.92	211.51	211.81	211.23	208.78	212.4	209.44	211.41	214.11	211.82	211.72	212.26	210.42	210.37	210.97	213.22	212.82	210.79
205.66	203.23	204.11	206.55	206.49	206.04	204.71	203.99	205.73	205.87	205.72	205.36	202.69	203.36	205.36	205.84	204.6	205.52	206.13	204.39	203.13	205.66	205.76	205.61	205.34	203.23	203.72	204.92	205.17	205.37	203.62	203.08	204.56	203.61	202.39	204.19	204.59	206.67	204.45	204.7	203.53	204.2	202.12	203.4	203.93	203.66	204.9	203.2	204.95	202.01
206.92	203.96	204.46	202.56	202.44	204.15	202.67	201.66	203.83	205.94	203.57	202.19	202.4	204.06	203.38	205.35	204.37	204.49	203.99	201.33	204.72	201.11	203.39	203.85	205.97	204.43	204.01	202.04	205.23	205.85	203.33	205.47	203.34	203.1	203.96	201.31	203.16	204.3	204.5	203.67	202.9	204.82	202.46	202.04	206.16	202.63	203.32	204.12	202.88	203.29
212.1	213.87	212.32	210.7	211.22	210.79	212.69	210.26	210.9	211.86	211.98	213.8	211.35	211.45	212.68	211.04	210.63	212.37	212.71	212.09	211.48	210.43	211.14	211.4	212.23	213.63	209.9	211.13	212.89	212.43	211.15	212.11	211.12	211.35	212.61	211.77	213.01	210.48	212.7	210.11	212.63	211.29	211.87	211.73	210.56	211.81	211.39	213.4	213.26	211.34
208.55	208.3	205.79	208.24	209.77	204.97	208	207.98	206.23	208.4	205.52	206.77	206.32	208.15	208.63	210.47	208.67	208.59	207.03	207.61	208.51	208.03	208.96	209.03	208.98	206.44	205.49	207.85	208.47	208.1	209.18	209.77	207.14	206.28	209.01	206.86	207.22	206.17	208.67	208.87	206.4	207.21	205.36	210.04	206.93	208.87	207.63	207.89	207.45	207.13
214.28	212.81	214.04	210.94	213.35	212.48	213.21	211.24	213.73	215.94	213.4	214.79	213.63	215.51	213.23	214.66	212.37	213.05	212.88	213.25	212.98	214.73	211.47	213.21	213.63	211.81	210.01	214.55	213.7	211.14	212.48	215.59	212.65	213.86	212.78	211.57	214.25	214.76	213.81	213.49	211.73	213.03	211.4	214.3	215.45	210.39	212.62	212.8	214.31	213.79
209.28	210.37	208.46	208.21	208.73	208.88	209.44	207.59	208.14	208.68	208.79	209.38	209.13	209.82	208.03	208.1	209.97	206.97	209.58	211.38	208.73	206.77	207.4	208.1	208.43	209.21	208.85	209.4	209.11	208.59	208	208.81	209.2	206.99	209.38	209.51	208.37	209.75	209.01	207.85	211.12	210.16	208.4	208.12	207.5	209.55	207.71	208.39	207.82	208.65
213.63	215.47	211.68	211.82	211.18	211.89	213.06	211.73	213.28	211.43	212.3	210.74	212.68	214.12	211.89	212.41	211.28	211.11	212.13	212.57	211.21	211.55	212.92	212.09	212.76	210.01	211.55	212.1	212.68	213.11	211.29	213.82	212.15	211.91	211.22	212.18	211.29	210.84	211.65	211.59	212.18	213.2	211.89	214.67	212.8	213.16	213.8	211.02	211.68	214.09
215.77	215.79	219.09	219.1	216.74	218.12	215.75	217.9	215.02	217.35	216.71	219.1	215.28	217.59	215.51	215.42	219.47	216.13	215.04	218.23	216.89	217.87	217.85	217.75	216.03	214.86	215.51	216.68	215.85	215.98	217.89	217.38	216.92	220.1	214.61	217.87	217.67	216.24	217.09	217.72	214.97	217.09	215.46	218.3	218.26	218.15	215.03	214.55	216.58	217.97
209.56	209.24	210.04	207.96	208.89	208.57	209.02	211.19	207.38	208.64	205.91	208.35	208.22	207.91	207.19	210.25	208.31	209.47	209.03	207.91	208.81	208.09	208.88	209.71	206.8	207.93	208.26	207.63	208.46	208.13	207.5	206.74	209.88	209.7	210.01	208.22	209.05	206.02	209.4	207.92	207.31	207.42	209.82	206.83	209.23	208.13	207.02	208.51	208.37	207.71
195.64	193.79	195.22	191.91	195.98	194.17	195.5	194.36	196.01	196.92	195.77	195.32	196.36	197.62	194.82	194.18	195.63	194.96	196.22	195.5	196.96	193.64	195.1	195.12	195.14	194.08	195.46	193.99	197.05	193.33	194.24	195.3	194.2	195.51	195.84	195.65	195.26	196.74	195.63	196.5	193.54	193.86	196.24	196.29	195.89	194.37	195.33	193.78	194.68	196.49
212.92	210.88	212.39	211.08	211.71	211.58	209.71	213.21	209.7	210.62	212.97	211.89	211.25	211.32	210.03	210.77	213.88	211.98	209.53	210.51	212.55	210.72	211.69	212.26	211.08	211.82	211.86	210	213.46	211.41	211.06	212.65	211.17	211.63	214	211.66	213.05	212.51	212.82	209.6	210.66	211.61	211.35	211.37	212.06	210.17	210.39	213.58	210.84	211.82
212.82	210.18	210.92	212.59	214.75	214.17	212.29	212.77	210.91	211.42	212.71	211.94	211.7	211.42	212.83	212.08	212.17	210.14	213.95	211.25	209.55	210.62	210.75	211.14	211.48	213.48	211.17	212.51	210.25	211.01	211.88	211.73	214.49	209.61	213.25	211.73	210.47	210.61	212.28	211.14	212.87	211.24	211.82	208.63	212.87	209.4	212.97	212.22	211.48	212.36
212.16	213.63	212.45	211.01	212.04	212.32	212.35	213.01	213.16	214.29	211.09	212.91	212.41	212.29	210.32	213.16	211.68	213.88	213.96	211.31	211.24	210.6	210.93	212.31	211.55	212.77	211	212.44	214.01	212.58	211.83	213	214.13	213.95	214.03	213.22	210.16	213.36	211.73	212.97	213.18	213.61	212.7	214.14	212.85	212.7	211.9	212.4	211.65	212.79
209.26	210.2	208.28	206.08	209.96	207.88	209.46	208.41	207.82	208.08	207.94	206.77	209.07	209.29	210.12	208.55	209.81	209.43	207.4	207.23	208.15	210.1	209.77	208.2	208.49	207.73	207.93	209.94	211.17	207.75	208.9	208.4	208.61	209.63	208.69	208.99	208.84	210.26	209.55	207.95	207.51	209.32	208.03	209.59	208.59	208.26	208.57	208.49	208.48	207.47
212.1	211.71	212.64	210.87	211.52	211.37	209.93	213.92	211.96	211.46	211.12	210.22	210.66	212.72	211.01	210.21	211.26	209.83	210.92	210.74	212.9	210.21	214.48	212.6	209.58	210.05	209.98	212.28	210.57	210.67	211.61	209.36	213.2	211.56	211.31	211.04	212.69	212.48	211.54	211.22	209.97	211.02	209.77	212.94	207.87	209.94	212.08	209.42	213.36	210.39
215.81	216.67	217.39	218.45	216.19	217.85	217.95	218.93	217.9	219.35	219.13	216.99	216.49	217.87	216.5	217.63	214.37	220.27	217.01	218.17	218.4	218.92	218.95	218.33	219.39	217.79	218.45	217.09	218.58	218.39	217.83	217.99	216.85	217.84	216.86	216.03	216.78	217.99	217.36	217.27	217.85	217.94	217.26	216.02	218.99	218.22	216.86	217.51	216.87	218.81
198.44	198.78	198.35	195.22	198.37	197.6	196.97	199.06	196.7	197.06	197.31	197.71	196.85	198	197.43	197.64	198.84	198.06	198.61	197.38	199.36	198.56	197.98	200.47	197.62	198.56	197.37	195.83	196.53	198.36	198.51	200.76	196.29	197.55	199.41	196.46	197.73	197.89	196.95	196.2	197.33	194.79	198.27	197.86	196.97	197.46	200.29	198.95	198.29	197.32
201.81	199.69	198.25	201.45	199.28	199.44	199.45	201.84	201.63	199.11	199.98	199.94	198.58	199.78	199.27	199.34	199.16	200.03	200.41	202	200.71	199.86	198.12	200.51	198.17	200.22	201.07	200.09	202.45	201.06	200.54	199.71	200.9	199.38	200.96	200.81	198.87	199.86	200.71	199.2	201.92	199.47	200.06	202.3	200.06	198.28	202.92	200.03	200.9	200.22
201.4	199.58	201.81	198.99	198.3	197.42	200.04	197.9	197.64	198.78	199.62	201.43	197.96	198.22	200.43	198.87	198.3	200.35	199.23	201.13	199.97	199.68	200.65	200.52	199.65	202.55	198.47	199.13	198.74	198.15	199.7	199.94	200.29	200.01	200.37	200.05	197.32	198.12	198.54	201.3	198.01	196.99	200.85	199.87	199.38	199.93	200.73	201.13	201.76	198.7
205	205	205.72	204.64	205.63	204.91	201.71	204.66	204.32	204.71	204.78	205.63	204.34	205.88	206.42	204.39	203.14	205.53	205.48	201.32	204.26	204.09	206.11	204	203.53	204.69	204.8	203.46	205.72	205.56	203.23	204.3	204.97	201.92	203.7	204.37	206.41	204.61	203.75	205.24	203.08	205.61	204.07	203.87	204.6	206.31	205.53	203.76	203.83	206.9
202.68	201.81	204.28	202.41	202.98	203.16	205.78	205.21	204.13	204.29	204.97	202.94	203.78	204.86	204.05	202.48	203.09	204.62	202.43	202.97	205.3	205.29	202.35	202.17	206.66	203.21	204.52	201.89	201.77	203.49	205.45	201.36	202.97	204.88	204.02	203.58	203.97	204.47	202.36	204.4	202.83	202.52	204.58	203.93	205.57	202.69	205.19	202.05	206.13	204.63
209.95	209.4	209.65	207.01	210.67	210.24	209.81	210.31	209.95	208.1	209.24	211.62	208.19	211.22	212.26	209.42	209.25	210.2	209.53	209.04	208.94	209.42	210.52	210.93	208.81	208.49	210.13	209.13	208.63	208.51	210.64	208.44	210.16	210.55	210.11	208.65	209.2	209.53	210.45	208.61	209.72	209.47	206.91	211.88	209.89	210.2	206.81	208.84	209.58	208.59
212.26	213.97	212.7	211	214.07	210.4	211.81	212.5	211.64	211.28	214.29	212.71	211.03	212.13	210.9	209.85	210.95	210.96	211.52	211.75	213.24	212.62	212.74	212.82	211.59	214.41	210.85	209.83	212.62	212.9	211.68	212.26	211.87	211.26	210.84	213.22	210.98	210.05	210.14	210	211.33	211.57	209.86	212.47	210.68	209.83	210.29	210.08	209.77	214.84
217.08	217.99	217.23	217.88	213.34	217.55	219.11	217.35	217.81	217.57	216.15	217.79	218.49	216.52	215.87	217.44	217.52	217.42	215.58	217.83	220.04	216.18	215.67	217.97	215.65	217.86	218.38	215.33	216.48	218.08	215.94	217.66	217.65	216.01	219.14	217.48	217.12	213.79	215.47	215.95	217.11	216.41	215.8	217.2	216.91	215.83	217.55	218.32	217.64	216.5
209.81	208.08	209.23	209.33	209.56	206.56	209.65	210.91	209.55	209.01	210.61	209.72	209.1	206.53	206.98	207.72	207.43	207.94	210.04	209.18	209.56	210.03	209.92	208.67	208.62	207.5	209.92	207.76	210.03	210.89	208.72	207.4	210.48	207.22	209.19	208.99	208.97	209.82	208.64	208.04	207.68	207.73	209.42	209.34	209.37	210.14	207.61	208.22	208.75	210.7
207.57	207.12	208.16	208.98	209.69	206.02	206.25	206.47	209.4	206.52	205.42	207.2	207.72	206.68	207.52	208.27	206.74	208.55	209.98	205.96	208.09	207.38	207.45	206.17	206.9	208.91	208.28	207.55	207.36	207.01	208.24	207.65	206.89	210.01	209.92	209.85	206.82	207.19	207.48	208.02	206.06	206.58	206.2	207.55	208.76	209.74	208.07	206.79	209.3	207.69
198.23	198.53	200.08	200.15	199.6	199.49	198.66	202.03	200.3	199.45	199.56	197.66	198.2	200.28	197.93	199.34	197.48	201.32	198.78	198.91	199.44	201.07	201.07	201.1	199.15	200.68	198.44	199.43	198.28	199.14	200.22	199.9	198.93	198.53	197.57	196.99	200.57	199.2	199.98	198.67	199.89	199.78	200.28	201.12	199.97	198.63	199.49	198.66	201.08	201.38
208.88	208.57	211.38	208.37	207.41	209.75	211	210.44	205.4	206.96	208.13	210.99	208.17	208.41	209.49	208.52	210.87	208.78	208.05	206.98	208.86	210.28	207.66	208.87	207.24	207.85	209.83	207.27	206.8	209.07	207.71	209.61	209.48	207.96	208.06	208.06	208.26	210.19	210.45	208.35	209.25	208.43	209.13	207.91	207.84	208.93	208.63	209.2	209.02	211.09
208.04	208.15	209.7	208.41	206.97	209.77	209.68	211.68	208.7	206.77	210.04	205.83	207.25	209.93	206.64	208.75	208.63	207.55	206.4	209.46	208.74	210.85	209.97	209.42	210.58	208.04	210.27	209.28	209.44	209.48	208.21	207.38	208.91	209.04	209.57	209.7	208.45	209.64	208.9	208.97	207.79	209.72	210.08	209.98	208.03	209.73	207.94	210.58	209.37	208.61
211.15	208.54	207.99	207.82	208.2	208.77	208.91	209.97	208.37	207.49	207.28	207.2	210.6	207.19	208.55	208.1	206.46	209.22	208.17	209.46	209.57	209.73	208.74	208.52	210.5	208.93	208.52	208.98	209.03	208.9	209.69	210.58	210.3	208.38	208.94	207.62	208.83	209.04	209.91	208.39	208.34	209.66	208.81	208.75	210.12	209	207.04	207.96	208.62	206.67
210.76	213.67	212.36	211.19	209.62	213.59	211.1	213.27	212.55	211.54	212.48	210.53	213.57	212.41	210.57	213.11	211.24	211.75	208.6	211.54	209.73	210.93	210.26	212.09	209.7	210.72	214.62	212.12	211.2	212.39	212.3	210.53	212.69	211	211.46	211.82	210.68	210.69	211.11	212.43	211.78	212.43	211.84	212.61	211.27	211.8	212.05	211.73	209.75	210.47
206.16	206.39	206.09	204.73	205.43	206.09	206.2	206.54	203.63	206.19	204.36	205.04	207.5	204.77	205.67	206.71	205.72	206.61	204.69	205.42	205.97	203.64	205.19	204.56	204.51	204.6	204.93	205.32	204.55	204.05	205.66	205.71	203.7	204.86	203.36	200.98	205.8	206.16	204.28	202.81	203.6	203.16	207.83	204.24	206.19	206.73	203.09	206.12	205.59	204.49
200.54	196.64	199.81	199.12	198.96	199.1	200.34	199.28	198.25	199.6	197.63	200.12	200.44	197.7	200.04	199	202.16	199.54	199.48	197.42	199	199.59	199.67	200.9	200.52	199.98	200.85	199.64	199.35	199.39	199.55	196.97	197.77	199.87	199.48	198.93	199.43	199.37	196.49	198.24	200.3	198.7	199.32	199.61	199.04	199.88	199.46	200.07	202.39	200.16
219.25	214.86	216.71	217.03	216.22	218.44	217.24	218.8	216.05	217.55	216.36	214.68	215.09	217.67	214.47	215.29	218.6	216.68	216.45	215.51	217.28	216.2	216.72	219.27	215.84	220.72	217.38	217.62	216.2	216.29	218.15	216.32	216.66	217.67	217.75	216.28	218.65	215.11	216.4	217.18	217	216.89	214.21	216.82	217.7	215.75	215.55	216.84	216.97	219.74
198.25	200.99	197.83	197.67	197.81	198.61	199.8	197.82	198.62	199.82	202.03	202.34	199.24	200.24	199.89	199.42	198.34	198.24	199.82	197.84	200.27	199.73	200.39	198.76	199.57	200.13	199.57	196.99	200.01	200.21	200.54	200.91	199.48	198.05	198.96	198.29	200.79	198.15	196.6	200.4	200.03	200.92	198.8	200.99	199.68	198.22	200.01	199.38	200.02	201.16
206.4	207.72	208.24	207.48	207.41	207.67	208.77	205.54	208.93	205.9	208.74	207.12	209.9	208.41	206.66	208.31	208.85	209.4	206.17	206.76	206.9	207.94	207.57	206.66	205.85	206.35	205.77	208.34	207.87	207.94	207.3	207.15	207.48	206.97	207.96	205.63	206.93	209.44	205.47	205.67	207.61	205.02	205.73	206.5	207.89	205.69	207.58	207.66	207.16	206.72
206.16	207.48	209.43	206.67	207.93	204.66	208.47	208.91	208.04	208.07	209.18	207.68	206.22	207.63	206.69	208	206.55	208.55	206.55	205.47	208.54	207	208.75	209.77	207.48	207.29	208.23	206.34	208.46	206.92	207.81	208.4	205.5	209.12	207.98	206.93	205.5	208.44	205.99	209.37	207.22	207.35	208.17	206.59	205.05	207.63	206.48	205.93	208.9	208.21
206.41	209.68	205.68	208.68	209.94	209.38	208.33	207.58	208.95	208.37	207.85	210.71	208.35	209.7	207.93	209.03	210.07	205.57	207.32	206.65	210.54	210.3	209.27	209.49	208.35	208.31	209.37	207.77	208.13	206.61	208.02	205.67	210.43	207.53	209.8	209.04	208.82	208.25	208.53	210.11	210.19	209.44	208.06	210.58	210.64	209.67	206.64	207.76	211.28	206.6
205.55	206.35	206.52	207.72	205.13	203.57	207.36	206.57	207.45	207.07	208.42	205.89	205.23	206.2	207.24	206.91	206.74	205.77	205.34	204.92	206.7	205.35	204.79	203.98	203.74	204.46	205.77	206.36	205.54	205.42	205.97	206.3	208.72	204.58	206.14	206.62	207.95	205.71	204.4	204.68	205.16	204.7	205.99	203.66	205.49	204.63	204.16	207.57	205.61	204.74
212.27	213.83	214.39	212.92	210.91	212.72	212.04	213.5	212.81	212.65	213.51	210.91	208.76	212.58	212.06	212.52	214.24	209.96	212.59	212.04	212.23	213.37	211.29	213.04	212.6	211.05	211.86	210.97	212.69	211.22	210.38	212.44	211.23	210.37	213.31	211.98	211.7	209.86	212.29	210.33	211.9	212.39	209.49	212.78	211.41	211.9	210.84	211.45	212.89	212.92
212.85	213.19	211.13	213.18	212.16	214.1	210.66	208.83	212.77	212.96	210.98	212.19	211.41	210.6	213.72	211.32	212.68	210.69	209.53	212.33	210.64	212.8	212.15	210.82	211.45	211.09	210.16	212.17	210.68	213.88	212.18	211.57	211.81	209.58	211.29	209.17	212.65	211.64	212.58	212.57	211.24	214.81	212.38	211.44	213.08	212.88	210.68	212.92	212.85	209.25
201.81	204.87	203.29	203.33	203.67	203.42	204.29	202.76	203.25	203.9	202.3	203.04	202	203	203.82	202.94	204.32	202.63	205.22	202.38	203.01	205.01	200.78	205.27	204.19	202.42	202.79	203.67	203.13	203.24	203.41	201.5	204.55	204.34	204.79	205.27	205.01	202.92	203.01	203.86	205.12	200.46	205.44	200.34	204.41	204.55	203.46	204.4	204.05	203.28
203.75	205.57	206.26	207.3	203.46	204.44	205.16	204.47	206.13	205.34	205.44	204.91	204.22	203.74	205.82	204.48	203.19	204.07	204.58	202.59	205.51	204.26	204.82	206.77	204.6	203.48	204.12	203.78	204.76	204.02	206.28	205.19	207.25	205.03	205.53	204.76	205.67	204.13	205.2	207.04	203.61	206.24	205.35	205.15	203.01	201.15	204.49	203.41	204.77	207.16
202.31	206.8	205.73	205.01	203.19	203.54	204.28	203.83	206.01	205.45	204.07	205.29	204.66	204.32	204.08	205.95	204.68	205.82	204.75	204.64	205.69	204.52	204.21	205.83	204.3	205.11	203.96	204.01	206.8	204.16	203.68	204.72	205.59	205.25	203.61	205.39	202.89	205.64	204.25	203.92	205.74	206.37	204.58	206.48	206.97	205.44	203.21	205.58	204.21	205.65
208.94	207.6	210.04	210.55	209.56	208.22	207.15	207.96	207.65	208.07	205.95	209.41	209.73	207.63	207.83	206.23	208.99	207.51	207.68	208.5	209.36	208.46	207.85	208.2	208.78	207.81	210.02	206.04	207.84	206.98	210.85	207.06	209.64	207.89	209.31	207.12	208.81	209.07	208.86	208.56	207.5	211.01	208.11	211.07	207.96	207.12	209.86	208.35	209.31	208.59
194.2	195.11	190.92	192.85	195.49	195.13	192.87	193.2	194.48	193.25	194.01	195.27	194.86	196.37	192.18	193.4	193.69	194.59	193.13	194.38	192.95	195.32	193.3	192.09	194.8	194.03	193.15	194.97	194.92	195.94	194.74	195.07	195.64	195.69	193.85	195.27	194.3	194.88	194.83	195.69	195.07	196.1	195.3	193.98	192.95	193.38	191.98	194.13	195.33	194.86
219.11	217.86	215.7	217.27	218.47	216.98	216.06	216.41	217.08	216.41	216.31	217.74	215.33	217.22	214.75	217.44	214.47	217.41	216.76	217.15	218.06	216.43	217.86	217.67	218.59	218.01	216.35	216.05	216.43	217.13	216.42	217.01	215.53	218.08	218.99	215.52	215.69	218.88	216.76	215.98	217.86	214.36	216.37	217.75	216.64	216.17	217.12	216.96	218.72	218
202.56	206.13	204.05	203.32	202.13	204.89	202.97	203.53	204.72	204.06	203.11	203.91	202.49	204.28	201.32	200.76	202.61	201.55	206.5	205.67	203.83	203.94	201.8	204.38	205.23	200.81	203.4	203.58	203.75	204.03	204.09	204.59	204.61	204.19	204.64	202.38	202.8	203.13	203.59	204.05	204.62	202.36	201.33	202.59	202.92	205.42	203.48	204.55	203.64	203.71
202.73	196.79	198.91	199.81	200.94	199.43	201.91	200.78	202.65	199.89	202.88	200.7	199.6	199.6	199.14	201.93	199.06	200.14	199.86	200.05	201.33	202.75	200.05	199.91	200.49	200.41	200.01	200.87	201.05	199.42	198.4	199.43	199.44	201.01	201.34	201.18	197.8	198.9	201.2	201.62	199.29	200.15	199.8	202.67	200.51	199.34	198.94	200.76	201.66	202.25
213.91	211.52	212.98	213.37	216.56	213.31	211.78	213.72	211.84	211.74	214.25	212.95	212.71	214.35	212.18	213.76	214.81	213.77	212.64	213.47	213.77	214.78	214.12	213.5	214.71	214.76	212.84	213.01	211.09	214.68	214.99	212.82	215.46	213.66	215.75	214.5	211.46	213.89	216.49	214.72	212.46	213.04	215.13	213.24	213.1	210.89	215.58	213.95	213.49	211.85
202.58	200.04	200.13	201.31	198.95	200.71	198.73	199.04	201.56	199.24	200.02	198.15	200.98	199.93	201.34	200.9	202.41	200.5	201.65	203.1	200.69	200.77	199.98	200.78	199.8	201.78	200.89	203.36	200.56	200.29	199.81	199.33	199.87	200.88	199.77	199.98	201.68	200.92	201.01	199.08	200.73	203.07	199.82	201.58	198.84	200.78	201.31	198.92	200.36	198.98
201.17	204.17	205.01	202.89	201.52	202.91	201.96	201.52	202.73	202.22	203.57	202.9	205.1	201.82	203.4	203.2	200.44	203.2	202.91	203.95	203.8	204.45	202.17	204.51	203.52	201.42	203.8	204.03	203.16	205.13	202.9	201.93	204.33	202.62	205	201.88	202.55	203.11	203.14	201.97	200.16	202.72	202.72	202.13	203.39	202.27	204.38	199.59	202.81	199.82
212.01	213.19	212.52	213.49	214.61	212.83	213.66	212.48	212.88	212.35	212.26	213	213.6	213.52	212.28	212.22	212.21	214.13	212.78	211.7	215.7	215.12	212.37	213.21	214.61	214.2	211.72	212.73	213.29	214.47	212.66	214.39	212.64	214.03	212.62	211.88	211.96	212.44	212.28	210.17	211.34	212.48	215.05	213.18	214.09	211.99	211.43	213.08	214.17	213.24
208.21	209.45	208.79	207.45	207.43	205.5	209.04	208.96	208.24	207.05	209.52	208.39	208.24	206	206.98	207.55	210.22	209.33	207.68	206.82	207.93	208.97	207.01	208.61	206.67	208.96	207.09	207.93	209.51	208.53	209.12	209.39	208.31	208.19	207.74	207.63	207.63	209.68	206.66	206.37	205.96	207.95	206.74	210.43	208.6	208.19	206.26	206.78	209.28	209.48
209.18	207.25	207.94	206.3	206.45	207.95	206.07	206.7	210.33	207.53	207.36	205.49	208.18	207.41	207.47	207.43	207.89	208.23	206.94	206.74	208.26	207.81	207.86	207.68	207.74	206.97	208.47	208.24	206.32	208.22	208.6	211.08	207.76	206.38	206.38	209.97	206.32	207.66	208.03	208.77	209.43	208.05	206.26	206.16	206.89	209.17	207.69	207.79	209.63	209.35
216.7	215.65	217.89	215.56	215.26	215.81	217.07	217.96	218.86	216.93	218.12	217.22	217.61	217.39	215.49	217.66	214.12	217.82	215.55	217.68	217.46	216.98	216.69	216.93	216.32	218.57	216.66	217.6	217.79	217.37	216.55	218.76	218.12	214.14	216.79	215.76	216.2	217.65	218.74	217.71	215.91	215.43	219.43	216.64	217.29	218.01	217.4	216.3	216.31	216.66
208.06	208.64	207.32	206.11	207.59	207.83	207.45	209.13	207.77	209.13	207.77	209.23	208.45	208.08	207.23	207.03	207.56	206.36	209.91	210.43	211.25	205.17	206.26	208.63	209.81	208.77	207.64	207.23	208.17	208.1	206.76	209.41	207.23	209.82	208.93	207.79	207.86	208.54	209.58	208.59	205.85	206.86	211.38	208.24	205.11	208.44	209.29	207.94	206.73	206.4
207.66	207.5	207.6	209.64	209.08	206.85	207.4	209.95	207.48	209.83	207.91	208.03	205.94	210.86	207.62	205.27	207.58	205.74	207.94	206.56	208.58	207.34	207.16	205.74	207.64	209.38	209.25	206.52	206.8	207.87	209.63	208.49	207.42	206.19	208.53	208.93	206.38	209.2	209.92	203.86	207.82	207.39	208.88	208.18	207.37	206.64	207.25	209.4	207.8	206.93
209.34	214.27	210.93	210.99	210.71	214	213.19	211.92	214.51	208.47	213.4	211.58	210.34	209.67	212.37	213.9	210.13	211.04	210.21	211.97	211.85	210.83	211.27	211.97	211.4	212.59	211.63	211.32	213.18	213.24	212.72	212.82	212	212.28	211.3	209.56	212.41	212.66	211.41	211.54	213.85	210.6	212.46	212.39	211.39	211.5	211.94	211.29	211.35	211.99
196.52	198.62	196.58	200.15	196.35	197.95	195.07	199.44	196.94	199.06	195.7	198.63	197.07	199.89	197.09	195.9	197.97	193.32	198.17	198.31	200.08	195.5	200.08	199.15	199.59	198.4	199.63	198.01	197.38	198.06	195.01	200.12	199.75	198.36	198.64	196.41	196.96	197.65	198.58	196.33	198.72	199.2	197.11	197.48	196.51	195.58	199.51	197.25	198.9	198.81
206.17	206.34	204.54	207.64	205.46	206.22	206.99	206.81	206.07	205.94	205.85	206.38	206.63	206.55	204.22	207.73	207.31	208.66	206.25	206.19	205.69	207.48	206.61	207.87	205.98	206.69	206.19	208.22	204.07	206.57	205.39	206.45	203.85	204.89	208.35	206.15	205.88	205.84	205.5	206.94	208.08	207.66	207.1	207.21	207.72	206.52	205.81	206.31	204.88	207.03
206.85	209.59	208.49	209.2	211.43	209.18	206.81	206.83	210.28	209.01	210.51	209.76	207.41	210.21	210.02	207.76	208.29	207.06	208.42	207.29	208.62	209.92	207.2	206.77	209.89	207.01	208.53	208.81	210.43	207.45	208.89	208.71	209.04	208.28	210.16	208.54	209.92	209.07	204.26	210.15	207.16	208.66	208.92	209.41	209.42	208.72	209.9	212.25	209.61	208.65
211.89	210.02	211.45	211	211.31	211.71	212.72	210.84	211.42	212.33	212.03	213.3	211.26	209.89	209.89	212.95	212.17	210.35	212.65	210.29	211.8	212.29	211.68	213.88	208.93	211.01	211.58	210.9	209.98	212.86	212.43	209.41	211.99	211.97	211.55	210.14	211.53	212.28	212.07	209.02	213.46	212.04	214.6	212.88	210.67	212.07	210.4	209.92	211.96	211.35
209.72	208.6	207.85	210.28	208.1	209	209.23	207.91	209.49	208.9	209.01	209.22	208.11	209.64	207.65	206.55	210.23	207.61	210.6	208.3	209.1	210.36	206.44	209.83	208.57	209.21	207.7	208.08	209.55	208.12	209.37	208.86	207.95	210.1	207.87	207.05	209.95	210.62	206.33	208.39	208.79	209.58	209.15	209.01	208.27	207.89	209.23	210.06	207.84	209.39
201.12	199.57	202.03	198.72	197.78	201.61	199.96	199	198.04	201.49	198.81	197.62	197.44	197.58	198.03	199.4	199.48	196.26	200.32	200.02	198.97	199.68	199.65	199.36	196.95	199.25	196.89	197.37	200.04	199.88	199.93	198.86	199.41	201.14	202.2	197.98	194.95	201.49	198.66	199.6	199.05	198.97	200.06	196.86	198.37	202.88	202.55	197.28	198.08	199.25
210.61	213.49	211.57	212.85	211.31	212.77	212.78	212.48	211.59	213.56	209.45	213.98	211.99	214.11	213.67	212.57	211.93	213.09	211.96	212.41	213.74	212.8	213.01	212.91	212.22	211.7	215	211.97	212.47	213.18	213.76	214.21	213.73	210.29	212.48	213.32	212.85	210.77	211.78	214.76	214.91	211.85	211.37	210.9	213.92	214.21	214.17	213.22	211.94	213.97
207.32	205.69	209.35	206.72	205.62	205.48	208.68	206.59	207.65	206.94	207.46	206.58	206.09	205.49	207.26	205.27	207.55	209.58	205.47	206.63	206.87	208.94	209.19	206.42	208.17	209.48	204.63	206.32	207.81	207.62	206.17	206.67	207.59	205.89	204.46	207.32	208.11	206.63	204.29	205.63	207.99	208.65	206.91	209.13	206.85	206.68	207.36	204.37	207.3	205.45
208.83	209.54	207.61	208.49	208.46	209.96	208.89	209.37	207.33	206.92	208.45	209.06	209.85	209.44	208.17	209.19	209.5	207.11	209.44	210.28	207.35	208.99	208.74	207.93	207.65	207.64	206.43	208.12	207.45	206.82	208.54	208.29	207.73	211.63	207.04	209.5	206.98	209.22	208.68	208.28	207.1	207.77	208.84	209.32	210.93	208.83	208.57	209.07	207.76	208.98
194.82	194.77	193.48	193.85	194.1	193.88	193.01	193.16	194.97	196.11	191.94	194.99	195.08	194.93	193.05	196.2	195.72	195.11	196.14	195.68	196.5	195.64	194.66	193.92	195.91	193.23	193.69	194.61	195.68	194.72	195.86	195.22	193.44	195.37	194.38	194.46	196.69	194.57	195.89	195.63	196.81	197.34	196.09	195.14	195.05	196.43	195.46	195.25	194.79	196.78
209.98	206.53	204.96	208.08	208.46	206.25	206.46	210.12	207.03	209.39	207.57	208.11	209.22	206.48	207.92	208.37	208.44	209.32	206.83	209.9	207.35	205.61	208.74	209.04	208.33	208.32	208.9	208.34	208.26	208.77	206.9	207.91	207.32	207.82	208.6	207.59	210.23	208.27	207.73	208.46	210.04	206.88	209.81	206.31	207.51	209.61	207.27	209.06	208.98	210.08
213.9	212.78	210.87	210.93	211.13	214.48	211.7	214.32	208.79	210.65	212.27	212.64	211.9	209.12	209.04	212.97	212.47	211.89	210.53	209.82	210.52	213.36	212.56	210.26	212.4	208.5	213.14	212.98	213.07	212.57	214.09	210.43	210.58	210.18	211.67	212.22	212.9	210.83	212.93	212.84	213.41	211.89	211.13	212.93	210.55	211.12	211.58	210.72	211.01	213.44
200.38	199.88	200.91	197.99	199.96	199.66	200.17	199.52	200.52	198.9	199.65	199.74	198.4	199.16	199.48	200.11	199.05	198.43	201.58	198.72	199.48	200.07	200.61	199.17	199.79	198.68	201.11	198.89	198.56	200.59	199.16	197.23	201.8	202.39	200.39	198.55	197.58	201.38	199.31	198.41	201.02	200.38	198	198.69	200.73	197.14	200.23	199.9	199.36	199.81
200.36	199.12	200.3	199.41	202.79	201.62	200.3	201.36	199.04	201.79	200.25	199.93	203.24	198.79	200.89	198.28	198.38	203.02	202.58	202.65	199.38	201.16	201.31	198.68	202.29	200.02	201	201.1	202.42	201.8	197.73	202.57	201.95	198.88	201.16	200.52	201.32	201.23	200.5	202.76	201.88	201.43	200.38	200.95	199.64	201.96	201.91	200.23	200.93	201.7
204.78	204.4	204.24	204.67	204.48	202.68	205.83	204.82	203.12	203.85	202.52	203.33	203.29	205.08	205.37	202.52	204.59	201.3	200.39	203.87	203.11	203.82	204.89	204.95	203.49	203.35	203.42	205.72	201.17	203.38	201.88	204.31	202.39	203.86	202.57	204.21	204.99	203.28	205.23	203.59	202.91	204.3	203.07	204.58	204.06	205.19	203.26	201.66	203.55	203.01
211.62	210.74	212.41	209.94	210.31	213.07	210.58	212.58	211.67	210.33	209.71	213.43	210.49	209.97	210.68	211.99	210.84	211.21	210.17	210.95	209.7	211.36	210.21	212.46	212.22	212.83	212.01	212.08	211.85	211.38	209.91	211	212.08	212.11	212.89	211.49	210.77	211.64	213.05	210.31	211.46	211.32	210.16	212.94	212.35	210.93	210.28	208.82	209.68	210.56
216.47	215.88	215.96	216.73	216.79	217.47	219.01	219.13	216.29	217.89	218.29	216.83	216.3	218.95	214.9	216.23	215.84	218.37	218.96	217.78	216.5	218.32	217.86	216.96	216.94	214.81	217.66	215.58	215.84	216.12	216.86	217.23	217.7	217.12	215.49	218.57	218.78	217.92	216.81	216.56	219.21	218.64	216.25	217.39	216.79	216.96	218.1	217.56	218.36	215.84
201.03	198.9	199.74	201.56	199.32	199.97	200.94	199.69	199.43	197.57	199.82	199.94	201.11	199.79	200.5	200.65	200.62	199.83	197.8	200.01	198.15	199.68	198.28	199.2	198.71	200.07	198.46	199.67	197.82	200.13	198.58	200.72	199.69	201.07	200.41	199.27	199.85	201.11	199.97	198.99	198.03	199.43	197.54	199.66	198.63	200.28	198.72	197.14	199.11	200.62
210.46	209.84	210.23	207.89	211.17	210.84	210.48	210.48	209.17	213.61	208.85	210.25	211.21	211.01	211.47	208.52	208.67	209.62	211.28	208.47	209.36	209.33	209.17	210.46	211.1	210.26	210.14	210	207.85	208.45	208.13	209.45	209.83	209.19	208.88	209.39	209.14	211.45	206.96	210.63	207.96	209.01	209.73	209.12	209.41	208.42	210.35	210.92	210.71	207.05
205.23	201.59	200.89	201.92	201.58	202.33	202.75	202.93	202.55	203.72	200.87	200.76	199.93	202.61	203.51	202.63	201.46	202.54	202.53	201.09	202.21	202.16	202.38	201.72	202.31	200.47	201.76	203.26	202.56	202.71	200.86	201.04	203.18	201.85	202.25	200.06	200.99	203.22	203.06	199.93	201.73	203.93	203.26	202.85	199.83	199.18	201.54	201.24	204.19	202.78
213.01	213.05	214.58	214.42	212.94	212.78	214.62	214.17	217.52	215.56	212.9	215.15	210.88	213.43	215.16	213.83	214.84	215.16	214.67	212.9	210.86	213.45	214.25	215.28	213.77	213.09	214.18	213.36	213.5	213.76	214.06	214.57	212.63	213.22	213.8	213.92	211.34	212.1	212.29	213.38	216.12	214.29	213.83	214.84	212.49	212.19	213.88	211.37	213.73	216.56
220.48	218.97	215.95	216.94	215.8	218.67	216.21	218.92	219.6	218.23	219.68	217.04	217.19	218.6	218.59	218.55	218.89	217.36	218.09	220.99	216.99	218.16	217.85	217.38	218.42	216.67	218.67	216.54	218.97	216.32	219.97	216.87	219.64	219.66	216.4	217.21	216.41	217.06	217.9	215.85	218.53	217.74	217	216.27	215.84	216.68	216	215.39	215.47	218.72
203.11	205.94	204.23	207.29	205.5	204.15	205.03	202.92	206.47	206.69	204.07	204.72	205.45	204.84	206.42	206.37	205.14	205.18	204.09	205.99	204.26	205.55	206.34	203.76	205.86	205.34	203.48	206	207.08	206.56	205.59	204.82	205.09	203.25	206.49	203.81	205.22	203.88	205.1	204	207.56	202.52	204.38	203.36	206.22	206.78	203.92	204.63	204.41	205.42
214.07	211.51	212.2	212.33	210.94	213.69	214.15	212.97	213.36	210.38	212.81	211.69	210.01	210.15	213.32	211.83	212.6	211.61	211.85	215.01	213.25	211.81	210.98	213.53	213.07	213.99	212.34	213.44	212.23	212.32	212.66	212.31	213.18	213.37	211.58	213.31	211.77	211.75	212.44	213.1	211.45	210.87	211.99	212.26	211.08	211.24	212.34	212.38	213.41	212.59
203.9	201.85	203.66	203.55	204.08	204.04	205.16	203.3	201.68	203.97	204.7	202.86	205.8	204.73	202.51	204.32	204.38	203.96	202.89	202.82	203.62	201.1	202.46	200.9	202.31	203.09	203.68	203.59	204.61	202.32	204.86	204.14	203.87	201.47	200.24	204.72	203.28	203.56	205.27	204.57	206.18	202.17	201.82	202.79	204.32	202.8	203.22	204.24	204.87	204.69
208.05	207.46	207.16	207.98	205.81	207.99	209.65	207.54	207.87	207.95	208.11	208.21	209.98	207.84	208.03	211.65	206.78	207.79	207.97	207.32	208.06	207.21	206.68	207.74	207.79	208.83	210.11	207.73	209.42	205.49	208.93	206.94	208.97	206.81	206.89	208.55	206.59	209.54	208.91	207.55	207.69	208.98	208.63	206.38	205.11	205.87	208.09	208.33	208.67	210.09
207.53	207.67	209.61	209.36	208.01	208.12	207.74	207.32	208.68	207.52	208.95	205.68	207.59	206.35	209.58	209.27	208.62	210.33	210.67	207.58	206.58	209.06	209.31	207.72	207.58	206.98	207.36	208.38	207.58	207.04	209.94	207.25	208.74	210.16	207.4	207.95	207.4	208.39	208.67	208.02	208.89	207.28	209.86	209.99	207.56	208.82	208.39	207.64	208.36	206.82
210.05	212.68	211.81	210.03	210.23	211.38	210.04	210.84	210.32	209.17	211.36	213.47	212.29	210.83	212.53	209.52	211.91	211.43	212.8	210.73	212.33	209.33	212.58	211.9	212.07	210.5	214.41	209.29	212.97	211.31	211.26	209.87	208.69	210.93	210.88	209.39	213.56	212.11	209.72	210.93	211.26	213.14	212.54	210.27	213.09	210.38	209.96	211.03	211.24	210.56
204.99	205.73	205.07	204.69	202.27	203.79	204.11	202.15	202.21	204.86	203.86	204.82	202.57	203.52	204.95	203.83	206.31	204.43	204.26	204.97	204.2	205.86	203.42	202.53	203.29	204.95	205.57	202.66	205.78	205.53	204.6	205.41	204.63	204.04	205.15	204.15	205.4	205.04	203.53	201.01	205.68	202.68	205.16	202.89	203.49	205.27	203.75	204.61	202.75	205.02
202.81	203.56	201.57	201.65	201.47	201.76	201.63	204.37	200.85	200.62	203.1	201.87	202.78	201.28	199.58	200.99	199.83	201.31	199.86	202.85	201.94	201.27	202.03	200.05	200.89	202.95	202.34	201.42	201.02	200.24	201.44	200.3	199.51	199.64	199.81	201.25	202.43	199.56	201.18	201.81	200.75	198.44	200.98	204.79	202.77	201.69	200.95	200.86	202.99	200.48
208	209.91	209.18	208.75	208.21	206.52	209.37	206.03	207.95	211.39	208.32	207.17	207.47	208.39	208.02	209.99	211.62	209	208.99	205.08	207.26	208.08	208.3	208.64	210.47	208.15	209.2	207.95	209.73	207.79	207.82	207.96	207.02	208.22	208.47	207.85	207.3	208.13	207.95	209.71	208.58	206.48	207.52	208.12	208.72	208.69	209.58	209.48	210.14	209.22
207.13	207.98	208.21	210.04	208.17	209.31	208.71	208.07	209.91	210.18	208.5	207.64	208.57	211.42	207.03	209.56	207.78	208.86	207.44	208.72	206.4	208.48	207.7	207.75	210.9	208.49	209	210.55	211.17	210.38	207.65	208.87	207.98	209.35	209	206.68	209.83	206.05	205.74	210.07	207.47	209.65	209.13	208.04	208.9	207.14	207.81	206.1	208.43	208.01
199.5	204.57	202.13	199.31	202.76	202.4	204.6	202.99	201.55	201.35	202.32	203.38	200.83	201.14	201.16	200.01	201.43	203.78	202.87	203.15	203.36	201.19	204.17	201.25	203.27	201.03	205.59	203.38	203.6	199.91	202.33	201.64	201.73	203.37	203.73	202.68	203.14	202.69	202.78	205	202.67	201.98	203.61	202.82	200.61	203.5	203.32	201.09	203.83	204.4
206.55	207.93	204.18	206.93	204.89	208.73	205.2	206.7	206.59	204.78	207.46	206.63	205.24	207.73	205.42	205.68	207.24	205.18	205.46	205.11	205.51	203.92	205.56	205.1	208.78	205.43	206.56	207.78	204.3	204.85	206.5	205.32	207.51	205.37	207.06	207.73	206.45	204.16	206.55	207.13	206.29	206.06	204.62	204.01	205.3	207.37	203.88	204.77	206.36	204.09
203.74	202.35	200.63	203.53	203.16	203.26	203.14	202.79	203.65	205.29	201.12	203.59	202.01	202.21	203.35	202.79	203.88	204.13	201.58	202.22	204.03	200.95	203.58	201.86	202.87	202.46	202.05	202.67	203.37	203.66	203.74	205.68	202.36	203.12	202.28	203.63	205.08	204.67	203.17	203.59	202.35	202.49	202.97	202.77	204.04	201.44	201.2	202.41	203.38	204.57
212.45	210.22	210.42	212.66	213.36	209.31	212.08	212.73	209.84	209.97	210.66	211.37	210.81	210.45	213.74	213.33	211.85	211.56	210.24	209.7	211.79	211.38	211.72	210.66	212.69	212.26	211.43	214.48	208.98	212.24	208.96	210.76	209.93	212.95	212.94	210.83	212.53	211.21	212.22	211.98	209.2	210.59	211.05	209.65	212	211.74	213	211.48	212.56	212.76
216.85	216.03	215.87	216.59	216.69	218.17	220.02	217.59	216.51	218.96	215.94	217.73	217.37	219.53	215.39	215.95	216.79	215.23	217.84	217.99	217.55	215.71	213.71	213.43	216.88	218.17	218.13	218.3	215.44	217.55	217.55	217.16	216.73	217.94	217.84	217.25	217.8	217.09	217.55	216.67	217.7	218.37	216.95	216.41	217.08	218.47	216.07	217.5	217.86	217.83
205.08	204.5	201.66	203	203.39	203.6	205.02	204.46	205.34	205	203.27	205.15	205.01	204.02	203.1	205.1	204.91	202.43	205.44	202.53	205.05	204.13	205.56	203.79	207.67	205.84	203.54	205.93	206.17	203.72	202.14	204.01	203.3	205.16	206.31	204.47	204.8	206.04	204.8	205.75	205.5	203.96	204.27	204.26	203.46	204.99	207.79	206.02	205.69	205.78
198.81	200.24	200.49	198.07	197.76	199.77	198.84	203.26	199.04	199.85	198.9	196.46	198.64	198.41	199.81	201.93	199.86	199.24	202.41	199.35	199.62	201.28	201.96	199.41	198.55	197.12	200.24	198.63	200.4	200.83	198	201.67	198.49	202.08	201.25	199.98	200.18	198.92	199.09	200.91	199.31	198.29	201.4	199.13	200.25	200.94	199.22	199.03	197.62	200.06
208.41	208	209.06	207.52	207.51	208.09	208.39	207.83	207.94	205.12	208.18	208.41	209.88	209.14	206.97	207.18	207.52	207.43	207.95	208.4	207.98	206.9	207.07	207.01	209.87	208.47	208.11	208.61	208.18	206.23	206.37	208.9	209.57	204.54	208.2	207.67	208.02	209.9	208.18	206.7	207.77	209.23	206.91	208.43	209.12	206.64	207.91	208.41	209.08	207.06
200.31	197	199.84	199.83	198.13	197.91	199.76	199.26	199.02	201.23	199.49	199.69	196.9	198.78	198.44	197.93	201.13	199.1	198.19	202.28	199.79	199.89	199.93	200.77	199.52	199.81	200.51	198.03	199.27	198.26	201.21	199.69	199.94	200.36	199.65	202.57	199.05	200.29	199	200.3	201.54	198.32	200.48	197.54	197.68	199.54	198.7	202.04	197.42	200.88
202.95	205.72	203.53	203.5	204.59	204.26	204.4	203.53	203.02	204.28	202.87	203.84	205.06	207	203.18	204.25	205.92	204.8	204.21	203.14	204.13	203.41	203.01	204.41	205.43	206.76	204.45	206.23	206.3	203.14	205.17	203.44	206.61	203.51	204.6	201.29	202.02	205.82	202.03	203.33	203.89	204.24	205.09	202.23	203.8	204.12	205.42	204.2	203.27	205.07
204.52	204.25	204.37	206.54	207.45	207.11	205.18	206.99	205.73	203.07	204	205.16	202.87	206.08	204.94	205.36	205.66	205.4	204.85	205.6	203.82	204.3	206.98	206.53	205.26	206.25	205.32	205.23	204.04	204.84	204.66	204.88	202.5	205.26	203.34	204.03	206.75	203.1	205.24	205.73	200.41	205.88	205.3	205.1	205.09	205.4	203.9	204.53	202.73	205.53
203.1	202.84	201.5	202.57	202.38	202.61	204.27	203.58	203.24	204.82	202.24	201.91	202.6	203.11	202.6	201.96	201.81	201.68	204.77	199.96	203.57	203.27	201.62	201.8	202.63	199.08	203.77	203.76	202.87	202.68	202.32	202.34	203.47	202.96	202.68	203.23	203.52	203.03	202.52	202.9	201.5	201.49	204.43	201.35	200.44	200.94	203.58	203.81	202.13	201.49
207.68	207.55	207.09	207.47	207.64	206.44	206.21	209.86	206.63	207.22	208.2	209.14	205.56	207.7	209.41	209.07	206.94	207.21	207.25	208.13	208	206.81	207.78	208.15	207.95	209.35	207.2	208.3	207.75	208.52	207.68	209.24	209.88	208.84	207.22	209.36	207.46	207.65	206.77	208.02	205.29	208.72	207.41	208.65	207.56	208.5	208.56	208.84	210.79	208.07
216.18	215.67	218.91	217.26	216.83	217.22	219.03	217.99	217.86	216.2	219.36	216.1	217.41	217.93	217.34	217.94	216.78	216.78	217.54	217.29	219.14	216.93	218.43	217.64	217.09	217.76	218.11	219.2	220.29	218.58	219.25	216.93	217.17	217.65	217.39	218.48	218.56	217	217.16	218.43	217.77	217.29	219.23	216.83	218.33	218.16	218.65	218.37	217.85	216.94
209.49	209.12	210.72	210.82	209.75	209.02	210.02	209.76	211.67	210.04	209.55	207.43	210.01	209.2	210.67	208.87	207.74	207.62	210.11	210.98	208.66	209.61	209.21	208.84	210.21	207.32	210.35	208.54	210.13	207.04	210.68	207.19	210.96	210.09	208.36	211.92	209.86	210.05	208	208.92	211.15	210.77	209.95	208.51	210.32	209.23	209.59	210.74	206.41	207.24
208.52	208.12	209.15	210.41	209.06	211.46	208.63	210.38	210.44	207.89	209.79	207.98	207.72	208.08	210.59	209.31	207.63	209.02	209.31	209.06	209.39	207.63	205.56	207.7	208.56	207.36	208.32	207.63	208.53	208.83	207.27	210.72	212.05	207.99	206.6	208.58	210.85	208.97	206.64	207.76	208.31	205.4	210.02	207.59	208.47	208.71	209.5	209.34	208.11	207.52
213.26	212.49	210.6	210.14	212.09	211.24	209.81	212.31	211.85	212.34	212.36	210.26	211.43	210.95	212.05	211.63	211.58	211.54	209.18	209.37	209.92	213.15	210.13	212.7	212.15	212.34	211.84	213.21	212.81	209.6	211.17	210.9	210.19	209.93	213.17	211.24	211.91	211.66	212.1	211.16	211.67	212.15	212.03	210.54	210.1	211	210.17	211.99	210.55	212.74
204.42	203.72	205.5	204.54	204.97	205.02	203.71	204.24	205.61	205.25	205.27	204.01	205.37	205.53	205.48	203.7	202.42	205.02	202.7	207.51	206.52	203.12	206.75	203.7	204.09	203.77	204.06	206.72	203.21	204.99	205.67	205.11	205.24	204.95	206.72	206.72	202.96	202.77	204.91	204.21	206.28	207.22	204.99	202.1	205.69	203.5	202.79	205.33	205.45	204.37
201.24	202.05	202.88	203.66	202.17	200.59	203.65	200.86	200.42	202.57	202.7	202.34	201.56	202.8	203.67	202.32	202.91	201.46	200.41	203.15	202.57	201.21	202.51	202.55	201.8	203.46	201.47	202.49	201.73	203.5	204.15	201.71	202.14	202.94	204.97	203.89	200.45	202.83	203.05	205.27	202.31	202.91	203.44	200.52	203.05	202.18	203.36	201.97	201.49	204.25
197.29	197.58	200.25	199.75	197.78	201.96	198.45	197.8	201.23	200.92	199.57	198.71	198.75	199.43	199.56	201.02	199.6	198.37	199.17	198.3	200.67	200.07	198.45	201.31	200.66	200.41	200.14	199.64	198.95	197.81	201.39	199.51	199.35	200.83	197.08	198.31	199.68	201.23	197.38	199.74	199.61	199.38	199.18	199.54	198.76	198.92	199.24	200.14	200.14	198.6
203.99	206.45	204.75	204.62	205.43	203.97	206.28	204.28	201.94	205.35	205.49	204.28	206.06	207.68	204.3	205.75	203.23	206.53	206.07	204.32	204.85	203.56	205.52	204.64	203.11	205.33	205.76	205.35	205.26	205.05	203.66	205.36	204.94	202.57	203.35	203.74	203.61	207.02	204.55	205.05	203.15	206.23	204.1	202.5	206.13	205.27	204.29	205.73	205.69	204.36
210.73	212.07	211.98	210.1	211.87	212.47	213.04	213.67	213.45	213.06	208.88	213.45	212.78	210.88	211.61	210.35	209.54	213.44	214.11	211.54	211.2	213.91	211.07	211.54	211.11	210.79	210.2	212.01	211.03	210.68	210.5	213.72	212.56	212.92	212.55	214.82	215.89	208.96	213.71	213.5	211.03	213.84	212.96	211.62	212.29	210.77	211.17	212.03	210.85	210.74
203.48	202.6	204.29	202.21	205.07	204.04	204.89	202.55	203.6	204.61	205.54	203.17	206.96	202.75	204.21	203.7	204.37	203.1	203.89	203.85	204.04	203.19	204.63	202.21	202.46	202.24	204.41	201.33	203.12	203.74	204.67	204.82	206.21	204.74	204.07	203.23	205.78	202.69	205.19	203.31	202.03	203.33	202.41	202.61	201.28	203.6	203.32	203.58	203.73	204.8
213.05	210.95	210.19	210.72	213.96	211.85	210.24	210.66	211.16	211.64	211.44	212.89	211.9	211.04	212.52	213.14	213.15	212.93	211.07	213.34	210.59	211.97	212.82	210.65	212.21	212.08	212.84	212.78	213.77	212.75	212.92	211.98	212.04	214.14	212.46	212.56	212.6	212.88	210.3	211.38	212.82	209.71	210.41	210.64	210.07	210.79	213.24	211.18	209.38	213.71
209.14	208.52	207.74	209.65	209.64	209.09	207.71	208.47	208.15	209.15	208.11	210.68	207.09	209.89	208.17	208.49	210.57	209.34	211.14	207.81	205.67	209.88	208.35	208.27	206.75	209.45	212.11	208.55	209.6	210	209.13	208.24	209.67	210.59	208.1	205.64	208.03	207.44	208.1	207.78	208.82	209	208.04	209.59	206.08	209.54	208.22	211.4	209.07	209.67
202.79	201.52	200.79	203.95	202.47	200.91	203.27	201.48	202.94	203.28	202.58	202.45	202.59	205.25	204.44	202.79	205.36	204.22	201.66	203.76	202.21	201.86	201.16	201.78	205.26	200.58	202.33	202.92	200.87	203.82	205.27	202.21	202.5	202.92	201.89	202.55	202.78	202.91	201.6	204.26	203	201.74	202.91	204.48	202.77	201.78	200.5	202.06	201.99	203.02
204.09	204.35	206.46	204.63	204.87	204.44	204.64	201.87	204.7	204.41	204.77	205.06	206.81	203.02	205.51	203.42	202.92	206.18	203.04	204.64	203.69	205.86	208.11	205.45	205.27	204.01	205.42	205.43	204.78	204.07	203.9	202.88	204.45	204	204.96	202.68	205.67	202.63	203.01	205.06	203.78	203.02	206.39	202.9	206.98	205.94	203.53	203.66	203.1	204.47
207.73	208.96	209.64	209.02	207.74	208.76	209.7	209.23	209.07	206.99	210.01	207.38	210.18	209.16	209.35	208.46	208.6	208.93	209.01	209.36	208.26	207.54	211.59	211.43	209.42	210.02	209.04	208.52	206.87	207.79	206.21	207.48	207.36	209.05	208.51	206.13	207.01	207.21	206.81	208.66	207.45	207.43	207.86	209.98	209.79	206.89	209.59	205.8	209.08	208.75
216.14	218.15	216.96	216.49	218.8	217.28	215.95	215.83	218.23	220.5	216.28	219.3	217.49	219.41	216.64	214.56	216.38	216.73	218.85	216.98	214.81	216.91	218.93	217.25	216.28	216.72	216.57	218.51	218.3	216.06	215.82	217.11	217.69	219.33	215.49	215.79	216.02	219.16	216.82	218.73	219.94	217.39	216.87	217.95	219.6	218.17	219.37	217.21	219.33	217.86
202.2	201.03	203.6	204.49	201.72	203.06	202.54	205.72	205.83	204.11	202.22	203.07	203.9	203.28	204.08	202.46	200.18	201.58	201.67	200.7	204.1	201.7	203.52	200.03	202.12	203.15	203.69	202.36	202.58	202.85	204.36	203.33	201.75	205.11	203.86	203.56	202.72	200.24	203.35	203.44	202.78	202.49	201.14	205.63	204.65	202.42	202.36	202.06	199.33	202.88
193.14	195.89	195.24	194.38	196.42	194.92	194.86	194.02	193.51	195.8	196.19	196.23	195.83	193.03	196.03	192.2	196.97	194.49	193.57	197.91	193.4	194.81	195.91	196.2	195.43	194.33	193.08	194.32	191.64	195.93	196.57	193.48	194.89	195.56	195.78	195.66	194.25	194.61	196.07	194.67	193.94	194.37	195.39	197.12	196.91	194.99	195.25	196	195.83	196.19
214.04	210.54	212.21	213.29	213.32	212.73	215.18	213.97	211.39	216.95	215.72	211	212.33	211.12	213	211.32	213.68	214.8	214.33	213.5	213.52	213.28	212.57	212.73	212.33	216.27	213.04	213.76	211.6	214.29	213.78	212.72	212.05	214.81	214.83	215.09	211.96	212.32	212.58	212.2	213.51	212.65	211.93	210.92	213.74	210.95	215.43	214.48	212.54	213.28
203.35	203.62	206.38	206.55	204.72	204.26	205.61	204.35	205.99	203.78	203.61	205.75	205.75	204.94	205.06	203.69	204.21	205.49	203.49	205.41	204.55	203.33	205	205.76	204.36	203.81	204.6	206.09	204.77	207.05	203.94	205.98	206.67	204.58	204.45	202.94	206.2	204.7	205.76	204.16	204.64	205.19	203.93	205.74	201.9	204.45	205.6	202.87	205.8	204.7
212.91	214.66	213.17	210.48	210.88	210	214.73	211.07	212.11	210.52	211.59	212.13	214.15	211.25	210.91	211.93	209.54	213.8	212.92	212.25	209.41	209.7	211.52	211.72	209.41	212.39	212.44	210.79	211.23	212.79	212.16	209.96	210.86	210.27	213.65	211.55	212.93	211.53	212.23	211	211.54	209.42	211.21	209.47	210.88	211.22	211.66	212.53	211.68	211.86
214.83	212.34	212.92	213.06	214.73	213.08	213.94	214.22	214.77	212.41	214.05	213.05	211.7	214.04	211.92	212.07	213.97	212.59	213.14	213.21	211.47	215.33	213.02	212.61	213.54	211.63	212.17	213.09	210.7	213.42	214.06	213.46	213.69	213	212.09	212.46	213.4	210.92	210.56	210.11	212.18	214.69	213.2	211.82	212.24	212.49	214.11	211.35	216.52	213.86
210.55	211.42	208.38	208.43	207.07	207.8	208.52	210.84	209.76	206.54	207.84	207.49	207.46	209.16	208.03	208.6	207.69	208	207.4	207.31	210.24	208.55	208.18	207.57	208	208.87	208.46	207.91	209.7	209.2	206.85	210.02	210.38	209.34	206.31	207.43	209.51	210.43	210.56	207.58	210.59	208.51	207.37	208.32	208.39	209.63	206.51	209.41	209.01	211.69
212.18	210.22	209.05	209.47	211.58	210.21	212.5	209.24	208.89	208.2	210.65	210.12	209.84	209.55	209.31	209.73	208.96	210.18	208.98	209.03	207.18	206.54	209.26	208.98	209.95	209.4	211.77	209.72	209.5	207.23	209.77	210.84	209.58	209.67	210.02	209.69	208.19	207.92	207.81	210.3	208.15	210.63	206.99	208.74	209.36	210.35	210.28	209.95	211.43	209.34
206.85	208.72	210.84	206.37	209.12	208.5	207.26	207.5	207.36	206.68	207.38	205.76	208.41	207.55	209.74	207.48	206.44	207.92	205.47	206.25	208.48	209.39	210.06	204.68	208.36	207.39	208.7	206.23	210.63	205.55	208.06	211.3	206.64	208.66	208.77	207.5	209.01	208.36	209.71	205.06	208.06	208.09	209.05	207.62	208.83	207.3	209.5	207.34	208.25	208.86
210.37	209.08	208.07	208.91	209.88	208.35	208.33	211.32	207.14	207.38	209.06	210.9	209.03	206.62	206.69	208.83	209.02	209.45	210.9	211.32	208.75	210.91	208.89	209.9	208.42	208.93	210.11	208.54	209.26	208.59	210.34	209.94	208.34	208.64	208.06	208.25	210.21	206.59	210.56	208.38	208.32	209.71	207.88	208.37	209.43	209.53	208.26	210.22	208.01	209.91
202.4	201.9	200.28	201.32	198.6	198.37	200.64	200.89	200.71	198.66	199.55	201.05	203.37	200.02	199.56	199.96	199.9	201.01	201.11	199.61	200.59	199.87	201.48	200.04	198.39	203.19	203.35	200.12	198.59	199.73	201.81	200.55	200.54	200.39	200.72	200.66	202.61	199.99	200.63	200.2	199.84	202.52	199.64	199.67	201.95	199.33	201.5	201.53	202.11	198.9
219.63	218.8	217.39	219.33	218.44	217.14	216.23	219.19	218.95	217.9	217.71	218.57	216.81	217.02	219.06	217.09	218.38	216.37	217.39	216.34	219.62	220.23	219.33	218.69	219.38	219.78	218.05	216.45	219.36	214.75	218.74	215.82	217.86	217.99	218.79	219.13	216.17	216.78	217.35	216.3	218.15	218.63	216.44	218.93	218.27	217.83	216.89	217.21	219.15	215.94
203.2	205.06	207.11	204.8	206.46	204.13	203.97	205.12	203.57	204.86	204.97	205.51	205.03	202.19	205.19	203.93	204.24	206.73	206.51	203.33	206.94	204.68	203.19	203.44	205.57	204.68	205.53	203.63	204.29	203.5	202.34	203.97	205.15	205.01	205.32	203.9	204.43	204.44	204.13	204.23	206.53	203.99	203.17	205.7	205.9	202.79	205	203.7	205.1	206.31
215.1	211.07	211.5	212.89	212.63	212.18	211.4	212.72	209.98	211.16	213.55	214.96	213.21	213.55	212.05	213.32	215.22	212.52	210.89	213.24	211.54	211.55	213.53	211.84	211.5	212.51	212.29	210.87	213.68	213.53	210.59	213.01	216.31	212.72	215.19	212.17	214.62	212.21	213.22	211.75	212.15	211.39	213.18	212.76	212.55	213.29	212.34	213.61	211.07	214.87
207	207.61	205.62	206.23	205.95	203.66	205.89	207.28	206.22	207.99	205.68	203.3	207.42	207.94	206.57	207.25	206.35	204.44	207.27	206.33	206.92	203.71	209.61	207.6	206.7	206.12	207.01	206.94	205.98	207.44	206.97	206.39	207.21	205.19	207.43	204.34	208.24	206.25	206.24	206.35	203.42	208.68	206.19	206.58	206.37	208.04	205.16	206.24	206.49	207.82
193.35	194.86	194	194.3	193.72	193.89	194.95	194.17	193.78	193.19	193.85	193.12	194.29	192.86	195.87	194.35	194.84	194.38	196.02	194.42	191.2	194.96	193.18	193.63	194.06	196.61	192	194.48	194.74	191.35	194.37	193.99	193.81	195.31	193.49	195.26	192.94	195.75	193.81	193.59	193.22	194.52	193.06	192.97	193.98	195.3	194.89	194.05	192.75	195.38
210.94	211.06	209.92	210.93	210.48	212.3	210.16	211.86	213.58	213.42	212.74	210.99	209.42	211.82	210.1	210.78	212.61	211.26	210.41	211.44	213.44	212.39	211.68	211.82	212.58	211.52	210.11	211.72	212.05	211.25	211.02	211.4	210.91	212.06	209.81	212.96	211.74	209.8	212.57	212.32	210.8	212.24	211.69	211.44	212.64	212.52	212.17	212.77	211.9	210.63
206.66	204.61	206.87	203.01	204.79	206.16	206.19	205.79	203.52	205.3	206.43	206.9	206.59	205.39	206.45	207.27	205.34	204.79	205.98	207.21	203.84	203.03	205.12	207.28	205.45	204.07	204.04	204.91	204.62	204.06	205.04	206.68	205.6	206.56	205.45	207.56	207.21	207.15	207.17	206.41	205.81	205.36	204.03	204.67	204.97	203.66	204.67	206.43	205.52	206.9
217.03	216.59	219.52	216.24	216.5	217.06	215.89	216.61	217.89	217.22	216.78	219.16	216.88	216	217.22	216.52	217.1	219.02	217.31	213.85	217.01	215.15	218.44	218.18	217.63	217.31	217.79	215.59	217.72	216.87	216.42	217.92	216.97	215.92	216.61	217.17	215.99	216.35	217.23	216.67	216.26	216.77	215.77	217.37	218.19	214.78	215.73	218.02	217.47	218.54
217.42	219.81	217.9	219	217.5	217	218.2	214.86	220.02	219.17	218.91	218.21	216.62	218.36	216.35	217.8	219.17	218.09	218.81	215.32	216.73	215.91	216.74	217.31	217.74	218.21	219.17	217.15	219.84	216.48	216.74	219.52	217.53	216.29	216.68	218.8	219.52	216.02	216.92	218.41	214.73	217.49	219.69	217.72	218.59	217.72	217.68	219.5	214.25	215.61
207.28	208.25	206.82	208.38	206.41	205.4	206.94	206.89	207.66	206.68	207.14	206.75	205.4	207.47	206.05	207.09	205.28	208.64	206.57	204.92	206.85	207.69	206	203.83	207.33	206.56	204.79	206.12	206.04	207.27	204.39	206.91	206.49	206.87	205.33	206.25	207.82	204.59	208.85	206.59	203.66	205.24	204.81	205.37	203.98	207.68	205.54	206.23	206.64	206.33
207.14	208.11	206.37	210.06	208.47	208.21	208.65	208.87	208.89	208.49	209.18	209.46	207.06	207.54	208.46	208.74	206.34	209.91	207.12	207.2	208.34	209.56	208.82	207.4	209.87	208.72	208.39	208.63	207.93	208.88	207.14	210.01	208.72	206.78	206.84	209.28	207.44	207.85	207.14	210.28	207.11	208.88	209.29	209.21	209.65	209.05	208.51	205.09	209.3	209.52
194.49	194	194.4	192.92	192.66	193.72	194.08	196.36	191.75	193.87	195.11	195.24	194.26	193.83	196.32	194.52	192.82	193.35	194.29	194.75	193.96	193.47	193.26	192.93	195.79	192.79	194.09	195.74	194.23	195.54	193.56	192.99	194.93	195	194.31	195.97	192.35	195.56	195.04	194.33	194.61	193.7	193.88	193.7	193.96	195.47	195.16	193.28	194.52	193.4
204	203.9	202.83	201.37	204.21	205.36	202.72	203.78	203.71	202.12	205.37	202.48	201.37	202.45	203.31	201.78	202.27	203.21	203.43	203.49	204.45	202.2	203.45	200	203.95	201.37	205.03	203.17	204.95	202.8	205.67	203.24	201.81	204.23	206.74	205.44	204.69	204.08	202.19	203.55	204.7	204.21	202.14	202.93	203.18	203.18	203.59	203.46	204.04	203.48
208.42	208.58	209.84	208.95	208.59	209.12	211.36	210.55	209.7	210.48	207.62	210.04	207.55	210.37	210.94	209.34	208.47	210.1	207.7	207.97	208.14	210	208.35	208.83	209.49	207.48	210.25	209.21	209.06	207.63	207.37	208.02	208.57	209.46	207.08	211.06	210.26	209.58	208.9	207.69	209.32	208.88	209.68	209.79	207.94	211.35	208.01	207.16	208.22	209.94
197.3	200.01	200.26	199.32	200.33	199.99	199.28	199.59	199.58	199.89	198.03	198.11	199.41	199.69	199.89	200.41	200.44	201.55	199.78	200.36	199.02	201.3	199.18	199.93	198.73	198.9	201.04	199.95	201.3	198.77	199.98	200.72	198.18	198.92	197.89	201.43	198.56	201.27	198.94	199.81	197.37	201.05	200.49	199.08	199.44	199.19	200.31	199.95	200.89	197.99
204.42	202.19	203.98	204.74	202.6	205.63	205.16	205.81	204.09	205.64	205.38	204.55	202.68	205.83	203.39	203.02	203.69	205.13	207.01	204.79	203.54	205.08	205.95	204.58	206.77	206.77	204.32	203.5	203.09	205.14	204.37	205.74	206.77	205	207.24	203.3	207.77	204.71	206.4	205.74	207.29	204.65	204.39	205.21	202.66	206.72	205.56	201.95	204.34	206.03
209.04	210.42	207.16	207.01	211.31	209.16	208.21	210.33	208.9	207.3	208.67	209.89	211.24	208.7	207.42	207.86	208.27	208.63	210.17	209.66	207.53	208.47	209.85	205.96	208.32	209.93	206.46	208.09	208.72	206.48	207.96	209.94	208.34	208.76	209.28	207.26	207.93	206.96	207.37	207.49	207.34	209.34	210.57	206.79	207.33	207.1	210.15	209.14	208.71	209.31
204.85	202.51	203.72	202.47	203.58	203.77	203.08	203.76	201.25	204	204.34	204.21	205.92	203.85	206.7	203.52	204.22	204.92	203.11	206.16	203.33	201.17	204.75	202.23	203.06	204.07	205.9	201.6	204.38	203.14	203.96	202.97	203.98	202.94	201.56	203.41	206.14	203.9	205.11	202.51	202.4	206.17	206.22	202.76	207.44	201.97	206.8	204.96	202.5	204.26
200.08	198.86	198.96	198.73	200.22	201.67	198.41	200.02	198.42	198.8	199.71	201.25	198.6	199.76	198.3	198.98	197.57	197.56	200.12	200.47	198.32	200.95	201.54	199.75	199.09	198.83	200.59	199.55	198.43	198.9	198.47	198.73	197.55	199.23	199.02	201.83	201.95	197.1	199.96	202.41	200.49	200.2	197.86	200.38	201.51	197.3	196.18	197.96	200.89	199.4
209.59	209.36	209.99	209.91	210.14	210.9	209.01	209.57	208.55	208.4	209.45	208.6	210.09	209.92	210.59	208.15	210.79	212.19	210.74	209.1	208.42	207.25	210.91	211.48	209.62	209.07	210.86	208.83	211.48	210.31	208.18	207.67	210.3	209.46	211.36	208.08	210.48	211.46	211.32	209.06	209.48	210.44	211.7	208.39	208.63	207.87	210.4	211.36	208.13	207.72
206.7	207.26	206.09	207.91	209.89	206.89	206.14	210.39	207.15	208.37	207.15	209.56	207.11	208.23	207.24	206.29	208.13	209.18	207.71	207.52	208.89	209.87	208.79	208.3	206.47	208.28	207.66	207.7	207.7	206.81	206.47	206.79	206.7	205.53	208.67	207.76	208.96	205.7	208.09	207.33	206.93	206.11	208.53	207.43	208.19	207.93	208.78	210.68	206.1	207.81
205.84	203.83	205.84	205.6	204.23	203.89	208.05	206.93	204.9	205.33	205.65	205.09	204.98	205.7	207.79	204.36	205.61	204.67	207.75	205.4	206.66	206.14	206.94	208.5	205.87	205.23	205.74	204.35	206.97	206.16	206.21	206.05	206.17	205.37	205.35	203.63	206.18	206.61	206.25	206.56	206.45	205.4	204.81	205.16	205.01	203.5	204.72	204.83	205.42	203.97
206.79	205.56	208.09	207.42	207	205.89	205.41	207.35	207.84	204.19	205.26	205.65	207.5	205.46	205.03	204.55	208.25	207.29	206.24	205.71	207.25	204.47	205.25	204.52	207.17	206.63	206.23	207.16	207.6	207.41	207.92	207.78	206.83	207.74	206.38	207.41	205.06	207.13	206.26	208.35	209.05	206.37	206.21	205.69	206.26	205.15	205.6	205.06	205.7	206.17
209.2	207.4	210.21	208.2	209.2	209.86	211.12	209.16	208.27	209.28	210.36	209.06	208.06	207.72	208.8	208.13	206.32	205.98	209.72	208.34	208.2	210.67	207.32	209.49	210.2	209.67	208.78	208.66	206.41	210.43	207.77	208.49	207.49	209.12	208.64	208.33	209.19	209.45	209.12	209.55	207.46	208.91	209.12	207.58	209.39	209.81	208.01	210.12	210.49	208.84
212.73	211.53	212.94	214.02	211.13	213.09	211.13	213.73	213.01	211.44	214.19	213.14	211.37	213.07	212.35	212.08	210.85	210.81	213.65	212.62	212.4	212.8	213.66	210.37	212.23	210.26	211.32	213.87	211.15	213.54	215.08	212.02	213.79	212.77	213.45	212.52	210.9	210.39	211.76	211.54	212.69	214.96	213.5	212.7	214.28	215.29	213.24	211.41	214.82	212.45
217.04	216.86	217.17	217.32	216.11	215.23	216.23	218.76	218.2	215.32	216.25	218.94	216.89	216.88	217.03	217.98	219.1	216.75	214.83	215.78	216.59	218.48	218.52	216.66	217.85	215.76	216.15	216.13	219.75	218.08	217.14	218.61	215.77	217.45	217.42	217.33	217.69	218.38	216.15	215.75	217.69	219.57	217.48	216.9	218.12	213.61	215.26	219.5	215.46	214.79
208.03	208.42	206.85	208.06	211.56	208.01	208.66	208.77	208.46	207.75	207.25	206.31	210.32	208.07	207.97	209.67	210.03	207.94	208.68	209.33	208.2	208.8	207.66	209.97	209.72	207.7	208.68	209.33	207.01	207.72	208.26	209.2	206	206.76	208.79	209.23	208.43	207.81	209.92	206.1	208.29	207.8	208.11	206.86	207.76	208.99	207.3	209.16	208.01	209.73
209.4	208.85	208.54	210.77	208.75	209.86	207.33	208.63	209.57	208.78	207.55	207.17	207.98	209.13	209.48	207.28	209.87	207.91	207.44	209.53	210.17	209.92	208.31	208.4	206.13	207.52	208.67	209.86	207.82	206.98	207.92	209.74	208.71	208.83	208.08	210.39	208.38	207.71	209.47	208.06	206.88	209.13	211.19	210.53	207.48	208.71	208.64	207.63	208.09	213.77
208.1	207.35	208.95	209.81	208.14	206.74	208.44	208.68	208.67	210.03	206.2	208.97	207.24	208.62	207.73	209	209.03	210.48	209.8	211.31	206.36	208.51	209.9	208.54	208.8	208.38	208.22	207.94	208.83	208.69	210.02	208.49	208.98	207.19	210.78	208.42	210.05	209.08	208.29	208.79	208.42	211.18	209.82	207.55	210.47	208.99	208.59	208.13	208.57	208.62
207.87	209.08	208.51	209.75	209.52	209.69	211.2	212.86	210.34	207.48	209.48	210.72	210.77	207.78	209.81	210.36	210.09	213.26	208.56	212.57	208.65	209.32	207.75	209.95	210.49	209.49	211.22	210.72	208.08	208.12	209.71	209.97	211.77	211.81	208.72	208.1	210.44	210.86	209.19	207.78	208.14	209.5	209.66	211.45	209.08	209.22	209.62	206.01	209.59	208.65
204.77	206.44	203.76	204.79	205.02	203.69	204.18	205.35	206.4	204.09	204.86	207.22	205.77	205.01	202.15	202.79	205.38	206.96	203.3	203.02	202.47	203.6	207.09	202.91	204.04	202.99	205.66	205.06	204.57	205.01	204.91	205.34	204.13	204.54	204.45	204.46	207.55	205.73	205.46	204.1	204.44	201.71	207.24	206.1	203.2	204.61	202.45	204	204.76	207.64
203.2	204.43	205.26	204.64	204.91	203.19	200.11	204.52	204.67	204.41	202.82	203.2	203.73	205.31	206.1	203.47	201.66	204.88	203.23	204.14	202.47	202.73	204.19	203.13	203.55	201.65	204.86	202.26	204.16	202.75	202.11	203.36	205.82	202.98	202.63	202.68	204.91	203.06	203.95	202.67	203.84	202.54	202.25	204.64	205.35	201.54	204.88	203.2	202.25	203.33
210.74	211.82	213	210.92	211	211.72	211.49	212.64	212.38	211.88	212.69	213.11	213.79	210.54	210.75	211.67	213.93	212.05	209.9	212.68	208.7	210.83	211.32	212.63	214.37	210.81	210.63	211.13	211.54	212.76	211.85	212.09	210.65	212.62	213.52	209.9	211.77	212.7	213.17	212.02	210.18	211.22	211	211.03	210.32	210.7	211.98	212.56	210.51	210.39
202.92	203.56	203.23	204.89	203.55	205.4	202.77	204.62	202.8	203.29	203.69	203.1	202.02	203.05	203.34	202.01	204.02	203.05	203.82	203.44	202.66	202.9	201.49	202.42	205.16	201.33	202.84	202.38	203.37	204.62	203.18	205.28	203.93	202	203.66	203.42	203.47	203.41	202.78	203.24	200.97	201.52	203.18	204.41	203.91	202.88	205.45	204.59	203.38	203.58
214.49	213.23	212.45	212.62	211.51	212.69	211.54	213.32	211.78	211.06	213.02	212.4	215.2	211.95	210.35	211.35	213.57	211.81	215.5	212.56	211.89	212.04	211.62	211.65	212.06	212.42	211.02	213.49	212.36	211.8	210.57	212.54	213.07	212.23	211.38	211.05	211.53	209.91	213.28	211.81	212.27	215.35	212.66	212.39	211.59	210.64	210.72	210.03	211.56	212.79
199.24	201.1	201.41	200.46	199.73	200.6	200.15	199.97	200.91	199.37	201.51	200.78	201.03	198.91	199.23	201.79	202.51	199.11	201.3	198.98	196.85	203.61	200.36	200.88	200.27	200.28	200.57	201.88	199.84	199.76	199.89	201.49	200.59	199.08	201.26	200.02	201.17	201.55	198.62	201.04	197.81	203.03	201.89	200.49	199.43	201.02	198.67	202.45	199.49	202.9
208.87	209.66	209.04	207.88	207.69	208.18	207.97	210.22	207.56	208.76	209.81	208.2	208.43	208.67	208.61	207.83	211.05	206.24	206.7	210.73	211.23	208.93	208.53	208.49	208.65	209.14	208.8	209.14	206.24	208.12	208.2	209.06	208.31	210.52	208.6	210.44	210.27	209.59	204.23	207.58	209.65	209.71	209.91	207.91	208.12	210.96	206.17	211.25	207.38	207.82
192.86	192.76	195.5	194.51	193.6	193.94	195.57	194.63	193.88	195.94	194.85	195.77	192.35	194.85	194.1	195.81	194.24	193.42	195.86	195.11	194.72	192.96	195.49	194.33	193.66	192.27	195.8	193.39	193.24	192.8	192.6	194.12	193.56	192.75	193.02	194.01	192.94	194.24	195.03	196.32	195.35	195.28	195.91	194.49	195.97	194.51	196.03	195.57	195.73	194.51
218.42	217.93	217.27	215.68	216.29	216.61	218.09	217.18	216.89	218.63	217.35	217.72	217.68	217.83	215.66	217.81	216.88	216.62	217.24	217.99	217.17	215.91	217.77	216.72	217.92	217.25	218.26	215.9	215.93	215.42	216.79	218.06	216.95	216.99	215.49	217.23	216.04	218.48	214.31	218.76	217.45	215.93	215.7	216.82	215.54	217.37	217.18	217.69	217.27	217.89
204.1	206.36	204.88	204.95	205.1	203.08	204.34	207.37	205.49	204.69	205.86	204.27	204.16	205.45	203.98	206.46	202.64	205.08	203.7	203.04	205.27	206.37	203.86	205.25	205.2	202.74	204.8	201.98	204.03	203.27	204.03	204.03	204.09	203.92	202.57	205.03	205.24	205.72	205.26	205.26	204.63	204.27	207.11	205.11	204.16	202.35	204.57	203.98	205.03	206.24
218.31	218.65	218.11	219.77	218.95	217.83	221.31	218.04	218.37	217.51	215.89	218.36	219.41	216.55	216.59	216.9	217.66	215.68	216.99	213.98	217.62	216.86	218.22	218.3	219.25	216.16	217.09	218.44	220.3	218.56	217.83	216.5	217.99	218.07	219.28	217.53	217.23	219.34	219.91	216.74	217.34	216.85	218.29	216.69	215.19	215.94	219.36	215.16	217.38	216.98
217.68	216.63	218.83	216.95	216.92	217.06	216.68	216.32	218.62	215.47	216.82	218.81	217.88	218.76	216.47	216.49	216.93	215.71	217.63	217.7	219.91	216.68	216.32	216.51	216.34	216.3	216.53	217.05	216.56	218.07	214.15	218.12	218.02	218.01	217.71	215.07	217.53	217.17	216.43	218.05	217.52	216.59	220.36	216.51	216.95	217.57	217.33	216.21	215.88	217.28
204.76	202.9	203.5	204.04	202.47	204.17	203.67	203.77	205.51	203.45	201.91	204.13	203.35	205.17	204.07	203.39	204	203.43	203.82	205.6	202.05	205.04	204.74	201.74	203.13	203.12	204.97	203.77	203.05	202.65	203.62	203.35	205.18	204.7	202.74	204.97	204.3	204.77	203.81	204.71	203.79	205.36	201.87	201.86	203.95	204.67	204.99	203.29	205.44	204.77
200.58	198.66	201.63	201.33	201.6	200.93	201.67	202.65	199.67	201.84	203.11	200.72	199.48	200.97	202.79	200.62	198.61	201.31	199.2	198.23	201.79	199.68	201.69	203.13	200.82	201.68	201.6	200.86	201.26	199.94	200.24	198.93	201.84	201.1	201.88	200.42	202.15	199.87	202.08	198.1	200.67	202.44	201.32	201.06	200.45	198.75	202.05	202.4	201.5	199.77
211.59	213.66	212.03	212.5	211.15	212.72	210.34	211.42	212.48	213.7	211.69	210.67	213.32	211.53	211.21	213.97	213.74	211.41	212.14	210.98	212.94	210.76	212.32	212.81	213.25	210.95	213.77	212.48	211.4	213.77	214.82	211.38	211.03	214.04	210.28	212.53	212.33	213.38	211.59	214.25	214.53	210.59	211.12	211.92	210.25	211.12	211.28	209.28	210.86	212.35
208.69	208.97	205.9	207.33	208.19	209.26	207.56	206.96	206.4	209.8	205.8	207.62	209.55	206.22	206.66	207.63	208.87	206.82	207.24	208.17	208.9	205.7	206.25	207.46	206.32	207.93	207.73	207.52	205.58	208.72	205.91	210.63	208.05	209.57	208.55	207.4	209.31	208.38	206.51	209.46	207.32	206.23	205.25	208.47	209.89	207.24	206.57	207.68	208.01	206.9
204.41	204.08	203.62	201.39	202.56	204.82	204.65	204.5	204.48	203.55	204.21	203.82	205.67	204.12	204.03	205.01	202.79	202.79	206.77	206.03	204.17	204.42	202.29	204.39	202.54	202.96	202.75	204.99	203.63	201.56	201.37	208.08	204.46	203.41	204.76	204.84	203.73	205.87	205.77	204.25	205.05	204.99	202.57	205.02	203.57	204.45	203.14	205.15	204.33	202.09
203.08	201.56	203.28	203.62	202.56	202.88	202.66	202.66	202.32	200.78	202.19	203.09	205.04	204.72	201.36	204.36	202.16	202.79	203.31	203.85	204.01	206.07	201.31	203.25	205.16	205.99	202.14	202.65	203.29	202.07	203.2	205.42	202.04	202.58	203.71	202.74	202.68	203.06	203.5	203.76	205.95	202.1	203.63	205.53	202.04	204.11	205.27	205.48	202.09	203.06
203.94	204.1	203.75	203.04	205.86	202.13	205.52	203.14	202.19	204.13	205.86	205.09	203.46	206.05	201.53	203.49	204.25	204.61	202	203.82	203.15	202.88	204.67	203.09	204.71	204.99	204.48	203.75	205.16	205.58	203.98	202.65	205.81	202.06	205.65	203.32	203.81	203.9	201.98	202.82	203.44	202.11	202.59	204.34	203.55	203.63	203.58	203.4	203.8	203.83
201.36	200.55	199.17	198.73	200.83	199.46	196.73	198.78	199.4	200.68	199.79	200.42	201.82	198.83	198.69	199.63	198.32	199.63	198.7	198.93	198.65	199.56	201.45	199.35	201.24	201.54	198.64	197.2	200.29	200.78	199.38	198.73	200.01	200.28	199.82	199.61	197.24	199.36	198.54	200.62	200.95	201.53	197.25	200.2	198.49	199.09	201.35	201.48	198.47	199.09
203.56	202.65	201.53	204.74	204.33	203.91	202.52	202.81	207.03	204.52	203.26	205.62	204.21	203.36	203.98	204.58	203.16	204.26	204.95	202.27	205.83	205	204.01	202.8	202.93	205.26	202.28	203.26	203.07	204.84	204.41	203.27	203.53	202.42	203.23	204.05	204.65	203.71	204.45	204.52	205.1	203.13	204.21	202.53	203.18	202.48	203.13	203.27	202.96	204.44
196.88	199.05	199.98	198.27	197.62	198.74	197.7	197.11	199.27	199.88	199.06	198.38	198.16	195.72	197.67	197.52	197.85	197.28	195.78	196.6	200.03	196.28	199.03	199.41	198.01	199.28	201.05	199.86	199.11	198.06	196.08	195.62	199.36	198.97	198.7	198.89	197.68	197.36	198.43	198.4	195.9	197.79	198.72	197.67	197.15	198.74	199.45	196.6	196.68	197.03
195.62	194.3	197.42	195.13	194.07	197	197.14	196.13	195.09	197.08	196.32	194.87	196.5	195.76	195.14	197.34	193.47	196	195.3	194.43	196.19	197.79	195.85	196.33	196.87	193.98	195.05	194.31	195.12	194.15	195.62	192.64	194.69	196.05	195.7	195.16	196.09	193.05	197.83	191.84	195.67	193.72	195.56	194.03	198.53	194.63	196.6	194.03	195.63	194.56
204.86	204.65	205.24	204.22	203.62	204.8	205.66	203.61	207.09	203.12	204.79	204.89	204.98	204.93	206.76	205.87	203.39	205.09	204.94	204.91	203.05	205.46	202.23	205.93	205.9	202.35	204.57	203.5	204.05	204.75	204.48	204.37	206.05	204.79	201.59	204.16	205.88	205.9	204.59	203.37	205.86	205.88	204.26	207.14	202.74	204.7	206.7	204	205.6	204.79
213.56	214.5	213.9	213.66	213.78	213.75	212.83	211.95	215.23	213.91	212.41	212.92	211.65	211.86	212.9	213.27	212.24	211.96	213.11	213.81	211.58	213.8	212.22	214.62	212.26	214.21	210.53	211.1	214.93	212.11	213.54	212.08	213.32	212.83	212.02	212.94	214.73	216.34	213.65	212.74	212.94	213.72	213.27	211.57	212.44	213.58	212.72	210.75	213.82	210
196.15	199.55	198.15	201	198.23	197.97	198.45	197.63	199.08	199.55	197.94	201.52	199.19	198.45	198.56	197.83	198.67	199.4	197.38	198.59	197.45	199.65	195.68	197.9	197.92	198.01	197.95	195.96	201.46	197.56	197.8	197.94	201.15	200.03	199.38	198.35	196.71	198.53	197.19	198.49	196.15	197.54	199.4	197.37	199.93	196.64	197.54	200.45	198.07	198.81
208.52	208.69	208.67	208.77	208.63	211.01	209.65	208.67	209.57	206.72	207.48	208.22	207.8	209.25	209.47	207.13	208.74	211.72	208.98	208.57	207.06	210.23	210.39	208.78	208.72	209.64	208.39	208.66	208.26	210.2	205.63	208.7	208.03	207.64	207.34	208.56	208	208.67	210.85	208.89	208.64	207.54	209.81	208.67	209.52	209.71	207.83	210.49	206.84	208.82
199.63	197.57	197.58	197.4	199.09	200.52	199.24	198.96	198.6	197.95	199.79	197.05	199.87	196.35	199.39	199.37	200.43	196.76	198.56	198.41	199.87	198.65	196.52	197	199.03	197.58	198.02	201.07	198.11	196.01	197.19	200.84	199.57	199.06	200.92	198.51	197.16	199.33	198.94	198.73	197.71	197.46	197.09	198.59	198.35	199.71	197.25	200.24	197.11	197.07
206.66	207.96	209.53	208.64	209.93	209.07	207.21	208.42	209.13	209.37	206.96	209.69	211	205.56	208.22	207.06	207.76	208.53	208.34	207.9	207.95	207.22	208.37	208.5	207.31	207.77	207.84	207.02	209.57	209.54	207.89	207.85	208.39	209.07	209.31	208.04	206.86	208.6	207.2	208.51	210.42	207.55	210.69	209.84	207.46	208.89	208.94	207.97	208.02	209.86
211.11	209.19	213.11	213.16	209.18	213.6	210.67	212.98	213.03	210.1	211.77	212.22	214.54	209.34	213.34	211.78	212.21	209.65	211.62	211.12	212.53	211.13	211.64	209.44	211.25	209.95	213.13	211.6	212.89	212.94	212.78	213.01	212.27	210.71	210.54	210.68	211.59	211.09	211.79	211.17	212.82	210.15	211.9	211.22	211.15	209.31	210.21	211.97	213.07	210.91
203.87	203.53	203.86	201.56	202.3	202.94	202.98	201.59	202.21	204.04	201.74	201.68	203.71	201.68	203.45	200.34	203.36	201.41	204.47	204.29	205.36	201.58	203.8	202.43	202.82	203.39	204.14	202.74	201.95	202.76	201.21	205.22	202.63	201.65	201.84	203.25	201.28	203.98	201.61	204.04	202.68	203.19	200.74	202.58	203.03	202.1	202.19	202.06	202.25	202.95
212.58	212.12	209.66	210.21	213.91	208.54	210.32	211.68	211.86	213.02	210.65	213.03	212.8	212.24	209.88	209.05	212.93	211.31	213.04	211.86	213.02	211.45	211.16	212.73	212.51	212.34	213.55	212.28	212.21	212.57	213.71	209.3	211.87	210.29	213.81	213.34	212.62	209.85	212.58	211.64	210.83	212.25	209.68	211.39	210.57	211.95	212.49	209.68	212.38	210.49
212.32	211.2	212.78	212.27	210.59	210.97	210.76	209.08	212.41	213	211.87	212.97	211.37	210.3	214.7	209.15	210.79	213.35	211.32	210.89	211.46	212.14	211.43	209.8	214.02	210.7	212.7	211.25	209.87	210.37	212.61	211.56	213.33	210.08	209.88	209.95	210.66	212.46	212.4	213.01	210.38	211.93	212.78	212.01	209.41	211.79	211.19	211.99	211.44	209.76
208.39	205.52	207.56	206.04	206.75	207.37	205.28	206.73	209.14	209.14	207.14	206.16	208.66	207.76	207.56	208.42	209.06	207.97	206.9	209.89	206.58	208.8	208.9	209.55	206.35	206.77	206.78	208.66	209.56	207.52	208.09	205.1	208.32	209.56	207.53	205.71	205.12	205.85	206.61	208.3	207.03	206.85	208.49	207.68	207	208.74	208.6	209.25	209.87	207.5
207.22	207.5	206.39	208.34	207.26	207.6	207.05	206	207.85	206.37	208.64	206.05	206.51	206.65	208.11	206.46	211.44	206.41	206.63	208.25	205.79	209.01	207.13	206.64	207.09	207.39	208.44	208.31	207.15	207.14	206.66	208.4	208.8	206.21	208.19	207.87	209.33	206.65	207.39	210.85	208.26	210.96	208.51	208.88	206.05	209.11	208.67	207.39	207.87	208.66
209.11	210.55	206.75	209.98	205.86	208.34	211.02	208.26	209.22	209.16	209.73	210.8	207.68	208.22	210.19	209.03	208.86	208.85	209.78	209.16	209.48	210.03	208.88	209.07	211.29	208.36	207.84	209.78	207.05	208.13	207.91	207.15	208.38	207.99	208.33	209.6	209.24	209.22	210.41	208.84	206.48	207.92	208.2	208.06	207.36	207.65	211.79	208.66	209	209.45
205.4	204.36	204.63	205.41	204.36	202.63	205.5	203.87	204.09	203.56	205.48	205.94	203.85	204.73	200.09	205.54	205.87	204.51	203.23	203.15	205.42	205.56	203.57	205.36	204.64	204.3	203.59	203.88	203.88	206.19	205.34	205.08	203	204.52	203.31	205.82	203.12	203.44	199.75	205.81	202.56	204.12	205	203.15	203.62	205.13	205.96	202.83	202.29	202.03
208.95	208.56	207.53	209.49	209.35	209.17	209.13	207.15	209	209.02	208.82	210.72	207.03	210.55	209.32	208.81	207.06	209.27	209.04	207.27	209.87	209.64	205.54	207.9	209.09	207.25	208.09	208.54	209.79	210.53	210.2	209.26	210.77	210.06	210.89	208.98	208.15	209.62	209.32	209.98	207.62	207.37	208.14	207.28	209.62	208.65	209.62	206.59	208.57	208.78
208.28	208.37	206.69	206.96	206.2	206.55	208.46	206.43	205.57	207.89	206.79	207.5	206.12	207.71	207.19	207.65	206.95	209.33	209.05	204.81	209.06	207.8	207.55	208.31	205.96	208.56	206.19	206.78	207.75	206.78	205.58	208.56	206.28	207.01	207.43	208.51	208.46	210.91	208.31	209.57	208.34	207.02	207.95	207.61	207.89	209.36	207.62	207	206.78	208.01
200	200.39	202.64	200.51	199.82	197.75	201.26	199.52	200.86	202.38	202.86	200.78	201.01	198.68	201.55	200.6	201.92	201.6	199.59	199.69	201.74	198.33	200.58	201.94	204.43	200.33	202.67	201.83	201.24	200.63	201.06	199.4	200.21	199.2	201.22	200.59	201.49	200.8	200.78	199.86	199.7	200.48	201.67	202.53	201.84	200.46	201.48	199.82	202.36	201.47
209.09	208.68	205.98	208.47	207.8	208.61	207.75	208.49	205.93	207.12	207.44	208.06	209.78	206.33	207.98	207.79	208.45	208.28	207.11	208.88	205.91	207.33	207.35	205.99	207.24	207.8	209.26	208.63	207.74	207.44	208.58	209.2	209.46	208.68	208.43	207.48	207.56	206.32	208.37	208.21	209.34	208.56	206.57	208.02	208.06	208.8	208.32	208	211.26	209.4
202.77	201.42	205.74	201.26	203.87	202.31	202.14	203.2	203.34	203.75	198.2	200.51	201.8	200.69	202.74	202.79	201.73	204.62	203.17	201.2	203.99	201.75	202.7	201.99	203.41	203.42	204.22	203.18	202.7	201.79	202.22	201.13	202.81	201.54	201.85	203.87	204.18	201.23	203.14	203.43	204.93	202.04	204.41	203.11	203.4	202.07	202.54	205.08	202.26	200.98
207.58	208.78	208.29	207.84	209.49	209.06	206.46	208.61	208.54	206.21	206.76	208.17	210.65	207.74	205.52	206.93	208.01	208.49	209.04	207.57	206.56	209.83	205.71	208.48	207.6	206.7	206.65	206.86	208.24	209.24	206.84	205.3	208.28	208.65	205.83	206.95	207.22	207.23	207.02	207.32	206.4	206.4	206.48	207.23	206.06	207.66	208.4	208.97	206.74	207.96
202.97	203.31	201.31	201.85	204.14	204.16	203.09	202.63	202.02	202.94	203.34	200.89	201.78	205.94	202.67	204.49	202.09	202.99	202.65	203.49	203.55	202.72	201.13	202.99	203.91	204.8	202.48	201.6	201.98	205.59	202.97	202.89	202.93	205.03	203.63	204.19	205.21	201.31	204.11	201.6	203.52	202.54	204.23	201.56	199.74	201.23	203.48	202.85	200.72	202.59
206.99	206.51	209.97	209.59	206.46	209.42	208.54	207.2	209.85	207.67	207.41	208.72	209.67	205.97	208.66	208.62	207.19	208.62	207.68	209.02	211.28	206.76	206.65	205.86	210.64	208.83	206.91	208.14	207.53	207.89	207.99	207.21	205.58	207.07	209.07	207.6	208.14	206.19	208.18	207.48	207.5	208.73	205.23	206.57	206.26	205.92	206.72	206.59	210.72	208.24
208.85	209.72	208.16	209.12	209.6	210.3	208.56	208.03	209.6	208.09	208.51	209.9	208.34	205.95	209.71	208	209.11	207.41	209.12	207.43	208.99	209.17	209.92	209.61	207.85	207.47	207.43	208.92	207.64	212.1	210.4	206.26	207.34	209.37	208.14	209.36	207.88	209.19	207.76	208.97	206.44	211.47	208.12	209.02	206.07	207.8	208.58	210.57	207.36	209.15
204.73	202.74	202.58	204.06	203.17	202.5	202.73	204.24	201.67	204.47	203.41	203.94	203.74	203.83	203.65	201.5	202.85	202.7	203.33	203.03	203.38	204.39	204.87	203.29	204.37	202.52	203.89	202.35	204.79	204.49	203.33	204.63	203.83	205.09	204.62	202.86	201.57	203.75	202.52	203.88	204.64	203.78	204.27	203.22	206.61	204.14	206.09	206.65	202.63	206.08
210.12	210.2	210.91	208.61	209.55	207.93	207.36	210.42	206.54	209.4	208.7	207.9	207.87	208.88	208.67	207.31	208.3	209.04	208.21	207.37	208.76	208.96	207.25	207.24	207.91	208.3	208.6	208.28	207.96	209.85	207.4	207.73	209.35	205.62	208.54	207	207.94	205.17	207.18	208.27	208.02	207.18	208.44	208.44	209.83	208.52	209.3	209.93	207.4	207.4
206.39	209.21	207.99	208.21	205.94	208.61	207.62	209.44	208.03	210.4	205.47	208.19	206.39	206.72	207.28	206.49	207.67	208.67	206.24	207.35	208.21	208.93	206.49	208.2	208.58	209.64	205.24	208.26	209.25	206.73	208.04	205.8	208.86	208.24	205.74	209.76	208.33	206.67	205.69	208.65	208.75	207.59	206.53	206.97	207.05	207.25	205.17	208.29	207.41	207.4
199.73	200.27	202.73	200.24	199.48	201.84	200.62	199.93	197.97	198.68	200.92	200.84	199.9	199.97	199.62	200.58	202.17	198.45	201.11	197.82	201.05	200.43	200.66	198.34	200.36	202.16	200.89	199.38	199.71	199.84	199.46	197.08	199.44	200.01	198.53	201.89	200.74	202.37	200.66	200.2	199.38	199.6	198.49	199.94	201.09	199.15	200.95	200.53	202.03	200.38
217.88	216.72	219.14	218.75	214.91	216.5	217.65	217.12	217.88	216.52	218.26	216.78	215.72	218.48	217.89	216.02	218.11	216.99	217.02	216.88	216.94	216.6	214.48	219.33	217.93	219.34	216.28	218.06	217.74	216.28	215.88	217.88	218.81	217.15	216.31	218.18	217.92	215.68	216.07	214.74	219.24	218.99	218.49	216.69	217.04	216.36	218.99	217.04	216.55	216.84
208.25	205.81	209.15	210.08	209.85	208.73	209.51	208.91	208.93	209.21	207.16	210.65	210.27	208.79	208.54	210.46	208.87	209.87	208.25	207.56	209.65	209.11	208.25	207.92	208.41	209.79	210.54	208.24	209.43	208.3	208.14	209.22	207.24	205.71	207.81	208.73	207.6	209.25	207.46	210.61	209.19	210.71	209.23	209.21	209.43	209.7	206.14	208.05	210.43	209.19
205.12	204.33	201.14	204.86	204.2	204.98	203.06	204.58	202.95	204.4	203.8	203.23	205.31	205.47	203.85	202.94	204.47	205.39	204.89	202.64	206.19	203.29	205	204.33	205.17	206.35	206.6	203.47	204.93	204.14	204.14	205.37	204.33	204.33	206.19	204.4	203.5	202.29	203.54	203.27	206.17	204.36	203.73	203.86	204.91	204.94	204	203.68	204.83	205.08
209.09	208.02	210.02	210.73	208.76	209.74	207.18	210.11	205.75	210.3	209.89	211.19	206.69	208.28	209.81	208.75	209.03	208.08	210.84	210.38	211.86	211.42	208.7	209.88	209.75	210.81	209.76	208.62	210.15	208.09	207.71	211.38	208.77	209.03	209.55	208.83	209.99	211.5	208.55	210.9	210.43	210.57	207.82	208.68	209.21	209.03	208.13	209.32	209.07	210.07
210.8	208.91	208.7	207.79	210.41	209.37	210.72	205.42	208.68	211.63	211.7	207.26	209.9	208.48	207.47	206.49	208.06	209.29	209.87	208.84	209.49	210.6	207.44	206.07	208.32	207.32	209.7	206.13	209.12	210.02	209.08	207.04	210.39	208.35	207.63	209.88	209	207.62	210.31	209.4	211.47	208.94	209.06	210.55	209.01	209.44	208.6	208.67	205.83	209.95
199.31	197.86	200.81	198.78	199.86	198.49	199.57	197.77	198.78	199.4	199.81	199.61	200.87	200.41	200.67	198.62	197.96	197.82	197.94	196.85	199.03	199.23	201.02	199.43	198.21	197.34	199.09	198.38	196.84	200.38	199.95	199.13	199.42	198.31	198.11	199.23	197.97	200.46	199.79	199	199.54	199	201.16	197.76	199.6	200.04	199.36	199.64	198.98	200.29
209.68	206.76	211.63	208.27	208.25	208.5	207.78	208.12	207.46	209.76	209.28	211.22	210.02	209.89	208.26	207.38	209.83	208.37	207.76	209.77	205.99	207.57	206.84	209.07	206.9	206.62	209.37	206.44	207.87	206.16	208.56	209.47	207.91	206.69	206.46	206.36	209.03	208.37	208.72	206.35	208.8	205.89	207.1	209.42	209.84	208.14	206.74	209.42	208.67	206.23
204.56	207.04	202.96	203.38	203.47	202.94	204.02	204.57	204.8	204	204.93	203.97	203.61	204.54	205.3	203.39	204.79	205	201.85	204.29	203.39	205.03	206.04	204.82	207.08	206.19	203.15	205.59	205.69	204.15	205.66	202.37	202.49	203.92	205.21	205.13	205.31	204.97	204.31	205.36	203.16	204.11	204.56	205.4	203.52	204.06	203.11	204.64	201.94	204.51
203.12	206.31	203.28	205.55	204.77	202.7	204.46	206.37	204.65	203.45	204.25	206.13	204.83	204.72	203.42	203.94	203.3	204.25	202.16	203.21	206.42	205.6	204.23	206.5	203.73	205.78	204.13	204.9	204.26	204.69	205.58	208.77	203.28	205.2	203.75	206.9	207.84	202.87	204.07	206.5	204.98	205.77	204.19	204.18	204.59	203.18	207.56	206.45	204.95	206.19
203.39	204.05	202.24	202.6	201.34	200.28	203.37	204.24	201.51	201.7	200.47	202.93	202.17	202.51	203.82	201.77	201.77	202.41	202.75	202.69	202.08	198.47	203.02	203.19	202.8	200.73	200.81	203.94	203.69	201.5	201.12	200.76	202.08	202.82	202.47	203	202.95	201.4	202.38	203.07	201.06	202.83	203.12	203.06	203.9	204.66	202.99	202.17	204.25	200.92
199.73	204.16	202.58	201.07	203.6	202.21	201.67	201.47	202.18	200.57	203.42	203.62	202.75	203.71	201.4	202.57	200.83	202.41	204.69	202.29	200.83	202.9	201.02	201.59	204.48	200.9	204.04	202.32	201.52	202.72	201.31	203.27	203.61	200.51	201.31	202.01	204.68	199.71	202.23	204.47	200.89	202.64	202.13	201.03	202.87	202.51	204.26	204.24	201.94	203.5
208.21	207.35	205.71	208.1	205.85	207.8	208.57	207.1	207.41	205.96	207.32	204.95	208.2	206.95	208.39	210.39	207.73	208.38	207.11	205.93	208.35	206.1	208.55	209.34	208.44	206.47	207.48	207.1	208.93	206.36	206.63	205.81	207.99	208.96	209.4	208.93	207.6	207.7	206.13	208.24	207.98	206.02	205.62	206.24	207.39	207.18	206.95	207.74	207.1	209.6
200.93	198.16	199.82	197.93	201.11	201.16	198.93	199.61	197.88	198.94	200.04	199.9	198.8	198.51	199.01	199.33	200.25	201.63	198.8	197.96	202.15	199.2	200.07	198.97	201.48	202.45	197.32	200.72	199.56	201.1	196.35	199.67	199.55	200.25	201.14	199.05	200.06	197.81	200.27	199.1	198.94	199.99	198.59	198.44	200.34	198.88	199.28	199.97	197.82	201.23
217.56	219.11	217.46	218.63	218.11	217.14	216.76	217.36	219.48	215.95	217.86	220.12	218.18	219.95	215.85	218.13	215.83	219.14	218.67	215.14	217.14	217.24	217.02	217.74	218.1	218.22	219.4	216.69	218.13	219.73	218.21	220.08	216.7	219.02	218.48	217.61	216.43	215.33	216.29	219.11	217.87	218.49	220.01	218.21	219.7	217.32	217.16	218.99	218.86	218.27
200.59	201.76	197.88	199.26	198.69	199.89	201.3	198.58	200.85	197.6	199.01	197.58	201.07	200.21	199.54	200.69	199.3	198.72	198.86	200.8	200.19	198.36	200.56	200.6	200.65	199.27	200.33	200.67	200.64	200.11	199.46	201.3	201.3	197.19	200.69	198.92	198.16	198.42	199.12	199.86	200.07	198.23	198.21	200.72	198.83	201.24	199.06	199.61	200.23	200.36
207.39	206.51	208.51	208.36	210.91	207.58	210.19	208.09	207.57	208.61	210.07	209.39	208.21	208.86	209.68	209.44	209.82	209.17	210.22	211.67	209.38	208.2	206.71	206.94	207.04	210.58	210.8	208.81	208.72	209.21	208.15	209.44	209.07	209.46	206.9	210.86	210.38	207.7	209.15	209.29	207.9	206.47	209.94	208.68	208.36	207.23	207.47	206.73	208.3	209.53
206.78	207.24	208.04	204.34	208.19	207.4	206.89	208.47	208.2	209.08	208.87	209.84	204.65	206.77	207.9	208.21	205.97	205.47	207.68	207.19	207.94	207.25	207.95	207.27	207.18	206.65	209.7	206.28	206.06	209.07	203.79	209.02	208.7	206.54	205.35	206.45	205.82	206.94	208.8	207.35	208.39	206.69	209.13	210.07	208.8	208.62	208.71	207.86	208.72	208.39
211.76	209.84	208.58	209.76	210.98	211.41	211.05	212.93	211.3	213.55	212.27	210.47	211.95	211.27	210.79	211.27	211.65	211.63	211.94	209.85	213.01	212.44	212.45	212.41	211.33	212.43	208.84	212.9	211.9	213	212.25	209.45	210.75	211.06	212.44	211.1	211.91	210.42	211.18	208.6	210.37	208.51	212.5	210.3	210.65	212.36	211.33	212.41	212.93	212.41
197.35	199.34	197.58	199.14	198.31	197.3	198.59	197.17	197.81	197.32	198.18	198.67	196.92	198.34	197.1	197.7	196.36	198.78	199.84	198.34	200.02	199.04	201.68	198.07	198.93	197.87	196.48	198.95	196.86	197.42	197.27	198.95	198.08	197.9	199.11	196.51	200.54	196.55	200.92	196.38	198.91	196.72	198.29	198.92	195.15	197.93	198.29	197.12	199.97	196.85
204.63	205.32	205.31	203.53	203.68	203.6	207.36	203.37	204.65	205.26	202.81	205.72	203	202.7	204.64	202.83	203.97	204.79	205.3	204.85	203.17	203.9	206.23	207.77	204.29	204.82	205.35	205.63	203.68	203.47	204.96	204.74	203.65	205.69	206.93	203.26	204.49	205.38	206.94	204.03	205	206.12	205.95	204	207.29	203.51	204.57	205.44	201.95	202.69
208.18	209.28	208	204.06	209.88	209.23	209	209.13	207.58	207.84	207.94	207.59	207.21	208.72	207.25	206.36	207.39	211.27	207.61	207.17	206.56	206.76	207.47	205.61	206.67	208.06	206.49	207.9	210.24	206.17	210.02	208.49	207.21	207.56	209.43	209.77	206.96	206.24	207.47	208.73	209.41	207.94	206.2	208.26	209.7	207.87	208.19	205.87	208.64	207.81
212.85	210.62	213.59	209.47	214.12	212.45	213.13	212.58	211.95	213.65	212.9	213.76	211.63	213.89	211.96	213.67	213.38	211.89	212.06	212.27	210.32	212.32	212.76	209.48	210.28	214.23	213.24	213.86	211.99	213.2	212.57	211.48	211.14	211.46	213.23	212.4	211.48	212.76	211.04	211.38	211.84	213.41	212.4	212.26	211.38	211.82	213.08	213.61	210.95	213.63
205.61	204.22	204.19	203.26	202.34	205.19	202.88	204.41	205.23	205.31	203.11	204.49	205.69	203.79	205.04	204.86	204.63	205.32	206.91	202.86	204.43	206.89	202.82	201.09	205.62	203.62	204.92	205.01	205.49	203.17	204.27	205.47	202.35	205.65	202.96	204.52	206.45	203.56	207.12	204.42	204.08	205.23	205.15	203.38	204.47	204.25	203.96	206.48	205.98	204.47
209.81	210.04	209.96	208.88	208.73	210.29	209.98	209.28	209.2	208.68	208.42	208.43	211.43	209.72	209.96	207.85	209.7	209.21	207.81	209.21	209.12	209.84	207.72	207.29	209.33	210.53	208.54	208.98	208.18	211.58	208.73	208.58	208.56	209.04	209.05	210.02	211.66	210.49	208.64	207.07	210.76	209.17	210.57	206.36	208.26	210.59	211.19	208.91	207.06	208.71
206.9	206.4	204.15	204.28	205.28	207.14	202.69	205.92	205.15	204.37	207.29	207.96	205.48	204.01	201.95	206.56	203.05	204.39	207.62	205.28	206.69	205	201.9	204.73	203.94	207.7	206.4	204.67	206.79	206.31	204.81	205.62	203.42	204.99	204.28	207.11	205.64	208.35	207.7	205.23	203.33	206.9	205.99	205.71	204.42	205.97	204.37	203.38	207.14	207.28
208.86	208.01	208.6	209.38	209.58	207.73	207.97	207.31	205.05	206.22	206.46	205.88	206.91	208.04	207.19	207.29	206.72	210.27	206.77	207.77	207.66	204.77	206.99	205.47	207.47	207.81	206.15	208.73	206.1	210.45	207.56	206.35	207.72	208.58	206.7	206.28	206.55	208.4	207.59	207.25	206.49	208.43	206.71	208.52	207.57	208.18	208.48	207.52	208.91	207.5
211.57	211.57	212.06	209.82	210.83	211.35	212.73	211	211.29	211.44	211.57	212.06	212.25	212.31	208.85	212.37	211.75	212.46	214.94	210.23	212.4	211.5	213.31	210.33	211.33	213.36	210.82	211.27	212.46	212.92	213.8	211.64	211.24	211.47	210.97	212.5	211.67	210.86	214.27	211.3	210.75	209.55	211.16	213.05	212.27	210.74	214.6	212.31	210.7	214.38
213.44	216.13	213.71	215.63	213.91	212.58	213.03	215.01	213.79	213.5	215.33	215.68	216.09	214.36	213.23	213.46	215.14	212.04	212.94	215.05	217.65	213.6	212.71	211.8	213.01	215.35	213.8	213.49	214.79	215.44	214.56	214.49	214.79	215.53	214.46	211.23	212.83	213.4	212.1	213.77	213.15	213.77	213.63	212.07	212.62	211.51	213.28	213.91	214.69	213.69
217.1	215.92	220.51	217.23	215.44	216.34	216.74	216.98	216.62	217.57	215.1	216.89	218.69	215.68	217.24	217.24	216.97	216.74	216.17	219.28	219.34	218.67	217.66	217.73	215.92	215.26	217.75	218.35	215.13	217.16	217.76	216.61	219.13	214.66	215.82	217.28	215.46	216.41	217.35	217.64	217.9	219.78	215.77	217.72	215.46	217.75	214.9	215.33	216.63	216.69
211.55	211.62	213.01	209.26	210.12	212.05	213.13	209.89	211.45	212.42	211.52	209.04	208.32	212.12	212.62	210.41	214.48	210.21	211.45	211.07	211.77	211.88	210.96	213.05	212.29	212.81	211.6	212.46	210.61	210.53	210.34	212	210.13	209.01	210.75	210.8	211.09	211.86	211.58	210.75	210.35	211.4	211.83	211.4	212.14	209.54	210.57	210.71	211.62	211.72
217.58	216.75	216.7	218.98	214.84	216.76	216.97	214.59	216.78	215.87	219.63	216.17	218.9	215.77	221.34	217.94	215.46	218.12	218.98	216.19	217.79	215.73	215.81	217.25	216.66	214.43	218.68	216.48	217.43	217.8	217.11	216.41	216.9	216.78	218.02	216.38	219.41	217.28	213.56	217.93	218.36	216.08	217.4	218.52	217.8	214.95	217.69	218.02	215.89	215.69
216.25	217.53	217.95	217	219.08	219.52	219.85	216.83	217	216.13	218.02	218.29	217.72	217.88	219.03	215.57	216.93	218.07	219.65	217.71	217.44	217.85	216.78	219.45	218.38	217.03	217.93	217.55	217.6	219.46	217.18	219.2	216.61	218.41	218.14	218.63	217.11	216.47	219.07	216.63	215.87	220.38	219.92	217.63	215.56	217.47	218.62	215.71	215.38	216.41
209.15	211.65	210.47	214.08	211.53	211.94	212.41	211.91	212.28	212.75	211.56	212.05	213.97	213.1	210.78	213.44	210.5	212.77	210.74	211.94	212.97	211.59	212.33	210.97	210.66	214.44	212.82	210.7	211.22	213.86	212.19	211.93	211.33	212.63	212.71	213.6	213	211.31	211.09	213.17	212.87	212.7	210.77	212.52	211.19	214.3	211.5	210.77	212.14	211.11
212.42	210.41	211	212.92	210.54	212.77	214.08	212.92	209.28	212.49	211.2	211.64	210.89	212.07	211.6	211.81	212.23	212.84	211.67	212.98	212.07	212.4	210.5	209.83	211.1	211.76	211.64	214.06	209.54	212.84	209.45	210.14	210.16	213.51	212.07	208.47	211	210.72	213.14	211.21	210.84	209.28	212.28	211.86	212.42	211.92	212.68	212.61	212.85	212.95
195.14	195.57	196.84	193.14	196.56	193.38	194.45	195.91	194	195.19	193.96	194.96	194.32	197.41	195.21	196.03	196.59	193.47	196.34	193.41	194.18	195.99	194.11	196.53	193.75	193.37	195.89	194.62	195.5	195.97	197.62	194.27	194.94	195.2	196.55	193.1	195.15	194.45	194.98	197.72	195.32	195.32	194.32	193.87	193.01	195.97	194.64	194.3	195.34	196.75
216.32	217.46	216.54	216.77	217.5	218.48	215.29	217.57	215.27	219.65	219.59	215.79	214.28	217.63	219.43	219.72	215.9	215.87	216.7	215.28	217.18	218.87	217.87	217.51	219.45	217.11	218.07	216.18	217.89	216.6	217.16	217.54	216.69	218.21	219.09	215.86	215.16	218.05	218.68	220.67	217.83	216.06	215.61	217.49	219.67	217.99	218.08	219.34	217.01	218.88
214.13	213.26	211.24	212.51	211.53	213.24	209.63	211.72	212.55	211.71	211.4	213.03	211.89	214.76	213.57	211.23	211.66	214.84	213.19	213.33	211.9	213.04	211.76	211.32	210.69	213.7	213.4	211.27	214.3	212.19	212.75	212.06	211.92	212.05	213.35	212.93	213	212.24	213.86	211.27	211.12	213.89	212.2	213.43	211.12	211.09	210.62	212.08	213.28	211.51
203.19	202.24	203.96	202.25	201.86	203.37	201.95	205.28	200.84	203.31	203.25	202.96	204.08	202.93	203.82	203.07	200.96	202.7	203.77	202.02	203.87	205.18	204.47	203.73	203.3	201.47	204.77	203.94	200.37	202.42	202.65	205.2	205.3	201.21	202.28	205.63	203.43	203.29	203.79	202.94	200.14	203.91	203.63	202.89	202.3	203.45	203.84	204.36	202.91	204.16
209.72	211.3	209.61	208.81	207.81	208.35	208.92	207.43	207.99	207.98	207.31	206.97	206.46	207.58	206.55	207.65	208.29	208.37	207.08	209.28	206.31	208.18	209.25	209.6	210.53	208.58	209.51	209.04	209.83	209.59	205.8	208.31	209.29	207.19	207.24	210.03	209.2	207.98	208.62	208.81	208.26	207.29	209.06	208.22	208.43	206.58	209.12	210.85	211.89	209.19
199.77	199.63	200.48	198.71	200.17	199.25	197.74	198.69	199.34	199.66	198.19	198.45	201.8	198.95	202.48	201.17	199.74	199.37	198.95	201.56	198.74	200.4	197.96	200.51	198.97	200.93	200.32	198.64	197	199.58	200.47	198.54	199.23	195.47	200.41	199.72	197.29	200.2	199.13	199.42	200.78	202.3	198.47	199.53	199.51	201.61	198.32	199.37	199.1	201.47
212.26	215.23	213.2	213.19	212.09	213.22	211.49	211.2	212.89	212.52	211.84	210.4	212.5	212.39	214.92	211.5	214.52	214.67	210.42	211.83	212.36	214.48	213.71	212.8	214.08	211.85	213.24	212.64	212.76	213.43	212.55	212.78	216.15	213.65	211.62	212.07	212.94	212.58	214	212.06	211.9	213.73	213.22	211.44	213.26	211.82	211.13	212.86	213.26	214.73
209.25	209.46	209.72	208.23	208.79	211.5	208.6	207	208.58	208.78	207.3	209.16	210.49	208.97	209.83	207.76	208.7	207.71	207.39	209.19	208.84	209.81	210.62	209.55	206.1	209.57	212.08	208.5	207.64	208.94	208.71	207.58	210.31	208.3	209.11	207.75	207.74	207.68	208.97	207.03	208.57	209.16	210.32	209.68	207.87	209.34	206.87	210.03	207.44	207.11
215.66	218.01	218.48	220.14	217.62	218.95	216.87	218.11	216.74	217.28	215.43	216.72	218.14	217.61	217.93	217.22	216.18	217.6	216.02	213.97	217.55	218.99	216.6	217.13	218.55	217.14	218.98	216.22	216.53	216.88	215.04	216.75	216.4	217.08	216.63	215.57	215.62	216.63	219.58	216.96	214.88	218.16	216.17	215.86	216.76	219.07	216.86	216	216.82	215.95
208.93	209.89	207.94	209.28	208.75	208.18	209.17	211.47	210.18	207.83	209.86	209.29	210.17	209.4	210.45	209.82	207.33	209.22	209.26	209.4	210.49	209.18	210.83	208.27	210.11	205.38	209.84	208.94	209.63	207.88	209.07	209.69	210.06	208.03	208.76	208.8	211.4	210.83	209.62	210.5	207.7	209.48	209.25	208.99	207.98	208.09	209.26	210.22	209.54	208.86
216.7	217.41	218.17	218.42	216.96	216.92	216.55	215.46	217.06	216.14	212.94	217.46	218.21	216.58	216.13	217.99	217.71	218.52	217.35	216.01	214.72	216.13	215.08	215.14	218.08	215.13	216.3	216.58	217.97	216.66	216.8	212.39	214.71	215.1	213.74	218.45	216.75	217.64	216.55	217.19	217.51	219.73	217.2	215.67	216.57	219.41	214.98	216.25	216.92	215.91
211.18	212.55	211.66	212.02	210.39	214.06	211.62	211.12	210.78	211.36	211.67	212.15	211.15	211.4	210.08	211.69	212.62	210.76	211.75	210.22	212.48	211.17	213.38	211.99	210.45	210.96	211.83	212.37	211.8	209.82	211.97	209.64	211.29	213.02	209.94	209.92	212.95	212.51	210.75	213	213.05	212.07	211.97	210.79	212.14	212.43	212.84	211.38	210.17	211.2
213.6	213.49	216.31	212.57	213.48	213.74	212.27	213.39	212.11	212.86	213.86	214.11	213.59	214.94	212.81	213.03	212.91	212.48	212.92	215.42	213.88	214.06	214.42	212.98	211.35	212.4	211.17	214.58	211.3	212.22	213.33	215.76	214.24	212.29	212.41	213.32	213.19	214	213.4	210.9	213.78	212.76	214.08	212.66	212.79	215.42	213.42	210.79	213.24	214.49
200.68	201.3	199.51	201.33	200.49	200.05	200.06	202.66	201.55	198.6	201.57	200.63	201.93	201	201.44	201.15	202.03	200	201.76	200.83	201.34	200.94	199.7	199.82	200.95	201.94	200.25	200.77	200.98	201.13	198.9	200.23	200.98	199.18	200.9	200	197.63	200.61	199.04	200.17	199.2	201.22	200.13	199.29	201.7	199.55	200.32	202.05	199.87	199.35
200.32	202.38	202.58	200.28	200.57	202.71	200.61	200.86	198.6	199.07	200.84	199.08	198.96	201.93	200.36	201.63	200.23	201.24	201.36	200.94	199.53	200.56	202.18	203.76	198.16	199.63	199.08	199.26	200.97	201.11	200.87	197.82	198.5	199.69	201.36	201.2	202.19	200.87	199.24	201.13	201.62	199.75	200.6	197.83	201.56	198.54	200.97	201.17	199.07	199.48
200.24	201.76	202.85	204.97	204.62	202.99	200.84	203.07	203.71	203.51	204.53	203.3	202.79	202.83	203.23	201.47	200.67	203.86	202.02	202.08	202.21	201.58	201.95	203.12	202.3	202.63	202.28	203	202.17	202.95	201.65	202.13	200.56	203.56	202.11	204.27	205.29	204.68	203.23	201.76	203.26	204.04	202.83	200.3	201.89	203.47	202.32	203.75	202.95	201
210.75	212.6	210.85	210.87	211.35	210.06	211.56	211.66	210.92	213.31	212.51	211.62	211.44	210.63	213.03	209.86	209.73	210.56	211.48	211.22	209.87	213.92	212.4	210.75	210.58	211.51	210.27	208.14	210.65	212.59	209.44	210.84	211.55	212.55	212.22	212.54	213.15	210.58	210.91	212.13	209.19	213.05	212.49	212.46	213.09	210.25	210.26	210.92	209.84	210.93
209.39	208.7	211.39	209.42	209.49	207.98	207.61	209.59	205.85	207.17	208.93	208.73	206.39	208.55	207.02	207.6	208.93	207.7	208.39	208.59	209.89	207.59	208.78	206.12	208.33	208.2	208.23	209.63	209.76	208.31	208.01	209.19	207.84	209.74	207.6	209.24	208.72	208.83	208.85	207.83	208.85	206.45	207.78	208.95	209.85	207.88	210.86	207.62	208.44	208.01
205.03	204.73	204.95	202.24	204.09	205.47	203.77	200.59	204.01	204.23	203.52	203.16	202.94	202.09	202.83	203.23	203.77	203.72	203.9	204.22	204.37	199.9	203.68	203.23	205.49	205.04	202.42	203.84	203.28	203.2	203.44	204.51	202.36	202.81	202.41	202.62	202.55	203.74	203.86	203.22	203.6	205.58	202.99	202.26	201.98	202.18	206.1	201.89	203.88	204.04
211.43	209.93	210.07	213.37	211.91	212.16	212.24	210.57	209.96	212.3	213.41	212.39	211.52	213.28	211.7	212.94	214.05	212.4	209.52	213.28	209.85	211.88	211.86	212.31	212.55	211.33	211.07	209.69	211.37	210.7	213.57	213.43	211.04	210.86	209.98	210.83	212.3	211.77	211.65	208.72	213.06	212.5	211.48	212.31	215.12	211.5	211.6	212.96	209.86	211.95
208.77	208.44	208.44	210.83	210.43	210.08	208.95	210.59	209.54	209.54	211.1	210.03	210.68	210.84	211.49	208.75	211.27	211.05	210.26	211.77	210.85	210.94	209.21	210.78	208.91	211.78	207.73	209.72	211.58	208.98	208.61	209.26	209.58	211.51	208.81	210.34	208.43	209.28	209.04	211.16	210.63	208.67	208.91	207.18	210.21	209.21	208.56	209.03	207.82	210.45
201.04	196.97	198.93	198	199.35	197.44	199.18	200.42	198.74	200.14	201.26	197.74	199.75	198.01	199.26	200	199.87	199.69	198.51	201.06	199.71	200.26	202.09	199.73	199.15	199.49	200.07	201.36	200.68	200.26	199.9	201.82	198.39	199.56	200.28	198.51	198.96	198.81	201.72	198.21	200.18	198.91	200.58	198.91	198.08	199.5	198.81	201.45	200.06	196.39
217.54	216.56	218.54	216.27	216.03	217.58	215.63	215.15	217.25	216.87	218.32	216.46	216.33	218.12	216.42	217.53	218.48	217.39	216.46	217.97	215.9	216.23	217.09	218.13	217.09	215.13	218.17	217.34	214.71	219.06	216.8	217.11	216.2	215.13	216.33	215.42	217.65	216.85	218.92	218.9	218.72	216.54	216.62	216.01	219.14	215.13	217.63	216.74	217.86	216.81
208.53	208.2	207.48	211.15	207.28	210.73	209.46	208.6	208.26	207.62	210.44	207.85	207.48	210.05	210.68	208.36	208.94	208.89	208.26	208.27	207.54	205.97	209.47	208.38	209.92	208.71	208.93	210.28	208	208.66	209.96	210.52	209.15	208.38	210.54	210.95	207.8	208.86	209.56	208.49	208.8	210.14	208.86	208.75	209.36	208.81	209.68	208.97	207.33	206.8
203.42	206.94	206.47	207.43	207.78	208.31	206.03	205.84	207.09	208.12	205.61	208.45	207.04	208.64	204.55	205.34	207.08	207.28	207	205.63	205.51	204.64	205.74	204.96	206.64	204.52	208.24	206.31	208.06	206.04	205.81	206.44	205.71	205.95	207.38	208.21	205.62	204.73	208.83	205.09	208.63	204.93	206.45	206.24	205.31	207.34	206.86	206.17	208.83	205.75
207.22	207.61	207.93	206.84	207.68	207.06	208.01	206.34	207.31	208.06	210.78	207.31	209.01	208.63	209.36	206.35	207	206.85	209.71	208.6	207.33	208.79	207.13	208.32	207.08	208.77	208.97	208.67	208.01	209.02	207.83	208.18	206.77	207.09	207.37	208.31	210.69	208.77	207.38	208.93	206.51	205.97	207.74	207.18	206.98	207.29	207.42	209.03	208.77	208.81
208.32	208.5	208.19	208.44	207.68	209.46	208.86	210.48	208.56	209.06	208.18	206.02	207.81	209.89	210.25	208.53	210.08	207.75	209.65	209.35	209.71	206.43	209.41	208.53	210.72	208.24	208.03	205.18	207.55	209.3	209.08	208.26	210.81	206.79	207.8	209.35	208.82	207.68	209.18	209.99	210.29	209.61	208.15	209.7	208.98	210.22	209.79	205.9	206.77	209.34
209.83	208.18	206.7	208.43	207.79	208.9	207.66	208.29	207.44	206.61	206.8	207.74	209.48	208.21	207.62	207.28	209.43	205.9	207.1	206.65	207.98	209.96	207.27	208.76	210.18	205.15	208.04	208.42	207.96	206.75	207.38	208.31	208.61	208.19	206.96	207.75	206.6	205.45	209.28	208.85	205.49	206.78	207.68	207.22	208.17	207.89	205.98	207.23	208.29	208.32
214.75	213.18	213.67	212.84	211.85	214.73	213.52	210.82	212.39	212.9	211.53	214.54	214.21	210.81	213.53	214.01	212.92	211.63	213.48	215.62	211.9	211.87	212.28	214	211.57	210.39	212.38	212.67	214.6	213.71	211.68	212.88	212.05	212.46	213.51	211.58	213.55	215.73	213.41	212.34	209.97	212.9	212.28	212.83	210.2	213.35	212.79	209.68	214.06	212.66
211.15	210.81	209.64	209.34	210.79	207.19	209.53	208.14	209.31	207.53	207.47	208.58	207.76	206.92	206.97	211.62	209.04	211.63	209.42	208.12	209.13	208.84	209.55	205.87	208.69	207.73	211.12	208.03	207.81	209.17	206.9	208.25	209.76	209.11	206.71	208.57	208.88	207.42	208.93	208.72	210	209.03	208.09	209.93	208.73	209.08	209.31	208.65	209.17	208.73
217.48	215.01	217.27	217.53	216.21	216.31	216.95	216.99	219.45	215.15	217.15	218.1	216.54	216.5	216.36	217.52	215.91	217.64	217.22	217.67	215.99	217.08	216.87	216.02	217.11	215.65	221.17	217.98	218	217.66	217.23	216.46	219.52	216.44	218.77	216.61	215.83	216.61	216.13	218.97	218.05	215.73	216.18	217.79	218.46	216.87	216.72	215.59	215.47	219.02
211.7	213.28	213.3	214.97	214.05	212.42	215.06	212.3	212.99	212.68	212.48	213.63	215.02	212.86	211.21	214.24	212.55	213.22	215.56	215.38	214.21	214.17	213.06	212.96	214	214.86	213.71	213.84	213.19	213.43	213.37	213.36	216.28	212.25	212.49	213.45	213.89	213.12	214.82	212.55	213.17	214.8	214.78	212.05	212.54	214.07	215.1	213.11	215.61	212.92
219.1	218.37	217.9	216.52	216.73	217.14	216.9	215.6	216.12	217.56	216.89	217.3	218.07	217	216.36	216.81	218.45	217.03	217.72	217.29	216.11	215.66	217.47	217.05	216.06	214.95	218.67	218.48	217.78	216.87	218.83	217.67	218.53	216.76	214.85	218.24	216.77	217.05	217.21	217.73	218.93	217.29	217.61	217.81	217.06	215.9	217.13	217.88	214.76	219.8
204.54	204.05	205.67	203.78	202.25	203.84	203.98	204.51	200.08	205.54	203.65	202.17	203.65	203.04	204.94	202.73	202.93	201.27	203.29	201.28	205.4	204.87	202.7	203.78	204.25	200.5	201.4	204.81	205.01	204.12	202.85	202.86	202.18	203.27	207.46	201.27	206.05	204.19	203.9	201.8	204.94	200.18	202.97	204.98	202.02	201.31	203.46	203.15	202.65	204.15
203.55	201.52	200.88	203.7	200.91	203.82	203.33	205.12	202.96	201.73	203.37	201.29	202.71	201.78	203.46	204.04	205.31	203.56	203.95	205.22	203.89	201.02	204.27	202.53	202.1	204.14	202.71	203.72	203.13	202.8	205.34	203.26	203.72	204.71	203.46	204.87	202.72	203.05	203.26	200.94	204.24	204.17	201.69	201.51	203.08	205.44	201.41	202.8	204.57	201
197.71	198.85	199.45	199.54	196.8	196.86	197.59	196.87	197.81	198.27	198.15	199.19	198.5	198.16	200.45	201.15	197.94	198.17	199.36	197.74	198.91	198.08	198.52	195.73	197.47	197.43	199.28	199.66	199.8	200.13	198.38	198.34	201.11	197.89	199.3	198.02	196.33	197.49	199.04	197.86	197.78	197.11	199.51	200.43	198.18	200.51	197.03	200.79	197.89	198.9
209.26	206.4	208.41	208.38	208.38	209.53	207.45	210.23	205.11	206.92	207.6	206.78	209.33	208.04	205.97	208.18	209.5	208.68	209.45	205.85	207.02	207.28	209.67	207.74	208.33	209.01	209.2	207.12	206.76	205.36	206.52	207.46	207.4	208.05	210.04	209.26	207.53	207.92	209.22	208.96	207.61	206.89	205.16	208.23	208.43	208.34	208.53	205.11	209.6	206.41
208.27	208.44	209.86	210.05	209.68	206.43	208.18	207.87	210.95	206.58	209.62	207.4	207.9	209.21	207.61	209.5	211.4	210.42	207.3	207.34	208.54	208.17	207.82	209.25	208.59	206.18	210.15	208.62	209.77	208.03	209.21	206.67	209.9	211.82	209.29	208.15	208.79	208.57	207.58	207.29	210.08	208.35	210.4	207.64	208.46	209.84	207.11	208.91	208.57	209.94
211.52	214.13	213.01	213.55	211.88	212.14	212.61	210.3	213.95	212.13	210.96	211.93	211.59	212.06	210.9	210.4	210.24	212.54	212.72	208.23	210.24	210.81	213.9	210.4	211.67	212.45	211.74	209.95	211.69	209.83	210.39	214.49	212.22	212.9	214.66	215.54	211.09	215.19	212.82	212.33	211.99	213.57	210.47	210.29	211.5	213.66	212.82	210.8	209.34	210.97
205.96	205.04	207.03	205.84	205.77	204.69	205.62	204.37	205.32	204.14	203.67	206.76	205.14	205.69	204.84	205.67	204.02	208.48	206.46	207.52	206.42	204.11	205.21	206.92	203.57	203.35	205.66	204.98	204.33	203.99	203.6	205.46	204.82	204.05	206.94	204.6	204.55	204.91	204.28	205.48	205.87	207.25	203.89	205.57	206.79	204.43	204.92	203.79	205.9	205.36
209.01	207.98	209.09	208.85	208.45	210.5	209.5	209.95	208.09	211.14	208.39	210.68	209.68	211.16	211.58	208.67	212.91	210.58	207.55	209.93	208.96	207.48	209.2	209.83	209.64	207.23	208.96	209.42	210.54	208.24	211.48	208.01	209.82	212.03	209.37	208.37	209.75	208.39	208.17	210.05	210.69	210.18	209.17	211.06	211.84	208.78	209.16	210.76	208.96	209.88
206.09	204.49	207.19	203.87	206.92	207.64	208.49	207.64	206.47	207.9	205.19	206.08	205.25	205.61	208.73	205.91	204.03	205.41	207.38	206.07	205.97	207.1	205.23	206.49	205.64	207.11	206.53	205.51	208.14	208.15	205.18	206.95	206.99	208.16	205.89	207.13	208.55	206.8	206.38	208	206.23	205.51	206.1	205.99	207.22	206.25	206.27	206.25	205.79	206.18
201.53	196.19	198.13	196.67	198.43	197.91	198.02	198.2	195.91	195.69	195.66	198.52	198.43	197.76	196.57	197.96	198.22	199.13	198.95	197.11	199.62	197.51	199.71	200.42	200.74	197.48	196.84	195.55	199.64	196.38	197.61	194.59	198.44	197.47	196.41	197.81	196.51	198.35	196.59	198.76	195.48	197.98	199.18	197.75	197.41	197.25	198.37	198.76	197.71	199.19
215.56	216.01	218.5	217.04	219.09	217.68	219.01	215.72	218.94	215.3	214.97	219.43	215.22	217.19	219.09	217.25	218.35	215.67	217.29	216.68	218.26	217.06	217.08	216.91	217.02	217.57	217.63	216.63	216.49	216.77	217.29	215.34	219.78	217.55	216.61	216.67	218.44	214.86	218.55	218.46	218.2	216.94	217.78	218.1	216.94	217.11	216.16	219.51	217.94	218.84
211.39	212.41	210.48	212.81	210.23	211.03	211.33	210.06	211.39	210.41	209.55	215.23	211.58	214.62	209.82	212.08	210.69	210.99	209.89	212.93	211.53	212.35	211.87	211.56	213.7	209.83	212.7	211.69	211.25	212.07	210.99	213.36	212.2	211.43	210.66	211.7	212.57	212.45	211.97	212.36	210.38	211.12	210.27	211.36	211.75	210.19	215.48	209.65	210.77	212.16
208.84	211.51	209.11	210.71	209	209.44	211.66	208.57	210.36	211.65	211.62	208.35	208.46	208.53	209.9	209.52	209.76	210.29	210.96	207.73	209.41	208.33	210.67	207.93	211.23	209.21	209.72	210.57	207.89	210.69	210.21	208.28	206.74	209.44	208.52	208.36	210.64	212.38	207.59	209.69	208.24	209.73	208.29	209.35	208.12	209.77	210.51	210.4	209.51	210.06
207.03	207.6	206.5	208.09	206.53	210.85	207.34	213.24	206.29	207.56	207.2	208.17	209.26	205.62	210.29	207.33	208.42	205.69	208.87	208.37	208.49	209.21	207.51	206.34	208.45	208.82	206.86	205.3	207.1	208.7	207.46	208.23	206.95	205.47	206.92	209.67	210.9	208.35	208.39	205.42	207.71	209.96	207.47	209.52	207.21	206.37	206.84	209.01	205.99	208.28
205.28	204.19	203.7	203.75	202.91	203.15	203.35	204.76	204.15	201.19	204.56	204.16	202.06	202.91	200.85	203.49	201.65	204.64	204.12	204.37	203.37	203.44	203.36	202.13	204.43	203.52	202.46	202.18	203.76	203.18	201.35	203.65	202.91	203.58	204.05	204.63	203.98	202.51	202.44	201.08	204.89	201.83	202.06	202.5	204.47	204.17	200.19	204.7	204.93	201.72
217.71	218.57	218.9	217.54	215.85	216.94	216.15	217.7	216.47	217.52	215.62	216.93	216.89	217.56	215.09	217.67	217.53	217.45	216.26	215.86	216.62	215.27	215.63	217.59	214.75	217.9	218.44	217.41	217.42	215.91	218.76	217	217.11	216.49	215.23	218.31	217.25	215.58	216.08	219.97	217.57	218.86	217.51	216.71	217.16	217.32	217.31	216.88	215.91	218.68
199.1	197.47	199.66	197.82	199.86	199.51	196.38	198.69	197.92	201.3	197.65	199.6	200.88	201.25	198.16	200.18	198.8	200.21	200.27	199.67	199.09	198.93	199.69	198.73	200.55	199.28	201.51	200.93	199.56	200.9	199.73	196.12	199.74	201.59	200.16	199.49	200.45	196.6	198.68	198.97	198.14	199.25	198.82	200.01	198.53	201.54	199.63	198.94	199.03	199.85
198.33	200.12	199.02	196.48	198.16	195.9	196.01	198.81	196.97	196.74	198.83	197.93	200.58	199.96	196.24	198.06	197.64	197.28	196.67	197.79	197.98	196.77	199.36	198.26	197.58	199.19	197.43	196.93	198.23	196.69	198.17	196.9	198.44	197.79	197.37	199.11	197.49	197.38	196.34	196.85	197.78	197.59	197.94	197.8	194.8	197.02	197.22	197.16	199.59	197.26
218.61	215.28	215.3	213.95	216	216.78	217.15	217.11	218.33	216.67	216.05	216.81	214.22	215.56	219	216.52	217.05	216.27	217.28	219.5	218.24	212.95	213.07	217.19	216.79	218.32	217.13	216.3	215.77	214.33	215.29	216.9	217.4	216.25	218.35	216.07	216.76	214.89	216.53	217.64	217.5	218.1	217.24	217.55	217.76	216.41	215.63	216.33	217.03	218.24
218.67	217.52	217	217.04	217.02	219.5	216.83	220.57	217.15	218.45	219.73	218.78	217.86	216.35	217.9	217.2	218.88	214.35	218.34	218.24	218.68	219.45	217.79	218.43	218.88	216.73	217.24	219.29	217.84	219.01	219.8	219.45	217.88	215.09	220.41	218.2	218.55	218.68	216.29	218.23	218.48	219.26	217.48	218.9	219.42	219.75	219.46	216.52	218.05	216.9
208.68	207.44	208.43	207.52	208.66	206.47	205.73	205.53	207.54	205.66	208.14	209.96	206.5	209.01	207.63	207.65	208.19	206.99	206.21	209.5	205.74	205.75	209.07	209.5	205.33	208.4	208.44	207.3	206.93	208.72	207.31	208.22	208.38	206.88	208.77	208.57	206.85	207.67	207.95	208.46	207.71	206.23	206.99	207.51	209.34	206.21	208.39	207.22	205.8	207.72
209.1	208.31	209.23	207.61	208.96	208.31	205.13	210.46	208.92	207.98	206.65	211.43	208.91	209.66	206.36	209.8	207.51	207.2	207.9	208.55	209.37	207.63	207.36	206.26	209.76	209.41	207.39	205.49	210.69	209.02	206.89	210.62	208.7	208.83	208.78	208.05	207.22	209.18	210.42	208.02	208.6	209.25	209.12	210.41	209.42	206.91	206.93	208	207.74	208.2
202.76	204.2	205.39	205.63	206.31	204.57	203.91	205.27	205.62	202.65	205.17	203.87	204.29	204.72	203.33	204.91	205.61	206.94	203.56	204.59	201.51	203.76	206.28	205.1	203.92	202.21	204.37	205.39	201.47	204.2	205.87	204.47	204.67	202.01	204.97	204.62	200.79	205.09	204.55	202.72	201.44	205.1	202.92	203.22	202.84	202.71	203.05	203.56	205.69	203.3
197.97	198.1	197.74	199.17	200.48	197.94	197.75	198.37	198.91	197.52	198.04	199.59	197.4	198.26	197.89	197.75	197.08	196.29	197.04	197.98	199.1	198.95	198.44	199.64	199.83	197.37	196.99	198.31	199.89	196.02	199.36	195.72	199.36	195.83	198.48	198.74	197.91	199.73	196.91	200.97	196.71	196.92	195.85	198.06	197.16	196.67	197.55	196.72	197.79	197.76
205.72	204.57	203.4	203.14	205.75	203.07	203.71	205.37	206.35	205.1	204.67	204.83	205.93	203.84	204.75	205.77	205.48	208.38	205.12	205.2	203.28	204.72	205.72	205.97	203.76	207.31	203.77	204.79	205.35	206.65	206.1	203.56	204.81	205.84	206.35	205.83	204.73	204.6	205.24	205.49	203.99	204.64	204.18	205.24	203.93	204.35	203.6	203.13	201.28	204.49
207.14	207.84	208.22	206.79	208.8	207.87	207.7	209.94	207.23	209.07	207.42	207.85	207.33	209.18	207.58	207.36	206.21	208.09	206.23	207.24	207.13	207.72	207.52	207.33	210.42	206.23	208.06	207.59	209.93	208.62	207.24	208.17	208.01	208.05	207.79	206.7	209.34	209.11	207.99	210.23	207.82	209.49	208.86	207.63	208.81	206.86	208.92	206.14	207.69	207.51
207.52	208.72	208.48	207.66	207.53	207.74	205.7	207.02	206.74	211.18	207.03	208.37	207.3	207.02	206.63	207.46	206.52	208.56	209.48	205.74	208.91	209.42	206.21	208.58	207.62	209.35	208.33	207.9	208.7	208.82	206.61	205.42	204.79	206.25	209.56	206.78	206.38	207.15	209.15	207.23	207.77	207.1	207.51	210.08	207.03	207.74	205.69	207.83	208.06	206.73
211.06	210.35	212.36	211.53	209.65	210.56	210.44	212.43	213.07	212.84	212.48	210.83	211.01	210.76	211.82	211.42	209.35	211.67	213.28	209.06	212.82	210.52	210.46	212.61	212.25	211.4	211.86	211.25	211.87	211.38	211.07	210.85	211.07	210.96	209.91	211.02	210.69	212.77	211.91	210.44	209.63	210.61	213.81	209.07	211.91	211.86	210.15	209.89	211.53	209.64
197.85	197.86	198.83	199.19	198.53	198.51	196.36	199.34	196.26	198.94	198.22	199.47	198.39	197.28	196.71	198.94	199.15	198.16	196.74	198.47	198.05	197.64	196.43	195.66	197.56	198.52	198.45	195.53	197.67	198.44	199.66	199.32	195.7	199.03	198.53	197.03	198.82	195.41	198.66	199.2	200.77	196.74	199.07	199.04	199.46	199.07	198.19	197.05	197.85	197.92
218.91	215.66	216.09	218.67	216.98	217.1	217	217.05	216.12	216.43	218.87	218.4	217.97	216.41	215.24	217.16	218.02	216.92	218.99	216.11	217.28	217.71	219.47	216.53	218.27	216.07	216.4	217.57	217.07	218.84	217.4	216.29	217.03	216.82	217.55	215.58	217.36	217.23	217.81	215.92	216.79	215.7	214.37	218.25	214.4	218.7	216.27	220.07	215.99	217.2
205.36	205.43	206.84	203.58	205.09	203.86	206.2	202.66	203.74	205.4	203.63	206.78	205.49	201.63	205.3	204.57	205.15	203.08	204.42	205.46	205.33	204.04	205.98	207.56	203.79	204.99	205.59	204.46	207.45	202.45	205.95	202.64	206.52	204.68	204.11	203.49	204.57	202.79	203.21	205.01	206.53	204.5	203.71	207.02	206.36	203.54	205.26	204.63	204.58	204.37
202.43	206.11	201.93	203.79	202.06	203.98	203.94	202.95	201.16	205.19	202	204.02	203.15	203.33	204.39	204.09	203.13	203.3	202.28	202.41	202.44	202.06	204.18	200.89	203.19	204.03	202.64	203.8	203.3	202.95	203.13	203.32	201.11	203.35	200.99	203.24	205.17	204.37	202.33	203.95	203.63	204.99	201.54	203.47	202.68	203.57	201.85	204.99	203.69	203.98
215.57	214.45	212.68	213.41	214.74	211.96	215.67	214.4	215.62	212.33	214.81	215.07	215.94	211.22	212.49	212.35	214.6	215.29	212.68	215.38	212.35	213.44	216.45	215.25	214.12	214.31	212.88	215.8	215.08	215.33	214.19	212.88	213.08	214.95	214.79	214.56	216.15	213.16	214.56	212.7	217.24	214.82	214.51	212.63	213.05	214.75	213.16	214.43	214.7	215.41
205.33	205.81	206.7	207.32	204.99	204.95	204.42	206.92	205.43	206.19	206.1	207.02	207.06	206.22	205.73	206.34	205.74	205.47	205.01	207.12	205.2	205.53	206.12	205.42	205.72	205.39	207.32	203.57	207.03	205.52	205.42	205.43	204.32	206.34	203.97	205.34	206.6	205.99	206.19	204.92	204.93	205.2	205.8	206.44	205.14	202.99	205.29	205.67	205.23	208.27
204.12	204.2	201.96	204.09	203.61	202.96	202.26	201.78	204.02	200.34	202.45	205.27	204.53	202.49	203.14	202.65	204.33	202.09	202.45	203.18	204.33	204.72	203.04	203.82	203.04	203.99	202.06	201.74	204.96	203.98	203.37	202.2	201.62	202.31	202.95	203.03	201.88	203.65	202.52	203.4	202.01	199.51	202.82	202.38	203.7	204.7	204.63	204.18	203.73	204.02
198.75	200.94	198.83	198.29	197.52	198.27	198.81	196.54	199.11	197.81	198.31	198.46	199.77	199.27	198.53	196.49	199.68	198.46	198.71	198.04	199.68	197.24	201.35	199.66	197.1	198.15	197.96	198.32	199.75	197.89	200.51	197.95	200.2	196.08	197.71	198.9	197.93	197.21	196.11	198.08	200.13	200.54	198.5	198.17	199.92	197.46	199.76	198.99	199	197.76
209.19	209.4	209.29	209.3	209.89	207.73	209.33	209	209.1	210.03	209.54	208.3	209.05	208.23	209.31	209.58	208.19	209.3	210.06	211.26	210.12	209.42	208.59	208.69	208.77	208.5	209.13	210.62	209.56	210.21	209.51	209.16	209.72	210.27	209.36	210.35	209.84	211.68	208.44	208.19	206.73	209.2	208.26	209.58	210.54	210.83	211.16	210.54	208.91	209.22
203.54	206.58	207.15	203.26	204.97	206.21	203.6	203.53	204.62	206.2	207.59	206.9	207.69	204.6	206.06	204.75	204.99	205.96	205.23	207.06	205.96	206.45	204.17	203.52	203.89	201.12	203.78	205.76	205.88	206.11	205.78	204.13	204.13	202.78	204.63	204.6	203.68	206.24	204.89	205.35	203.76	204.62	206.44	205.35	204.89	206.27	203.96	206.69	203.36	205.31
199.1	198.86	199.03	199.24	197.66	199.62	198.58	199.8	197.98	200.77	199.92	200.47	198.2	200.33	201.96	198.48	200.6	200.45	199.45	199.94	201.28	198.52	197.64	199.02	200.16	200.14	196.65	199.48	198.59	201.4	201.21	198.58	199.02	197.55	200.4	200.12	200.88	200.27	200.53	202.12	200.6	197.67	199.76	198.77	201.69	201.63	199.81	198.21	199.94	199.96
209.57	207.51	207.33	209.95	208.87	210.58	208.48	208.25	205.28	209.28	208.72	209.22	207.81	208.99	208.02	207.55	206.33	207.74	209.6	206.41	207.29	208.11	207.23	207.5	207.09	210.11	207.75	208.6	208.61	206.48	207.53	204.73	208.44	207.45	207.75	207.87	207.67	207.75	208.31	206.87	206.5	208.29	204.93	208.12	208.04	209.42	206.04	208.05	208.33	203.68
214.37	209.85	212.28	211.5	210.09	214.51	212.88	212.38	213.11	211.76	212.11	214.42	212.08	215.65	213.03	212.95	214.63	211.68	214.28	213.04	212.37	211.56	213.53	212.81	213.44	212.86	211.3	212.67	211.1	212.37	210.79	214.19	211.95	212.81	211.08	210.75	210.55	212.75	211.12	213.43	211.27	213.51	211.63	210.7	213.14	213.36	211.18	212.83	213.45	210.4
208.59	206.36	209.39	207.36	209.61	206.8	207.46	209.02	210.12	209.1	208.45	209.77	206.66	208.13	209.56	208.48	207.82	208.02	208.83	209.16	209.5	207	207.91	211.25	209.39	209.59	208.82	207.61	208.03	208.18	209.5	209.03	208.94	209.42	209.55	208	209.26	209.47	206.98	209.58	206.82	208.39	208.28	207.53	207.33	208.81	210.33	205.54	209.21	208.54
211.86	210.32	210.99	210.87	209.88	210.65	214.04	211.38	211.57	212.16	211.98	210.98	209.15	213.63	210.07	212.65	211.7	211.27	210.8	212.45	210.2	210.45	210.4	211.68	213.75	211.94	212.24	213.35	212.25	212.49	210.3	212.7	212.77	213.38	212.1	211.42	210.01	212.17	212.55	212.04	212.07	211.77	212.81	210.39	213.58	212.84	210.57	212.76	211.7	211.15
203.86	202.84	202.71	201.46	204.59	203.9	204.69	203.89	203.02	204.55	203.28	202.99	205.29	202.61	205.52	202.55	199.97	203.36	204.22	204.2	203.81	206.65	203.05	203.22	204.85	204.44	203.31	203.92	205.06	203.56	204.7	204.89	203.63	201.52	204.84	204.07	205.26	205.45	202.3	204.38	203.56	203.36	204.95	204.92	203.73	204.17	205.52	202.5	203.62	203.5
203.97	199.6	199.62	201.74	198.75	203.73	200.41	200.97	201.77	199.67	200.7	201.75	200.07	202.47	200.62	200.59	201.16	202.43	201.61	201.64	199.41	200.99	201.52	199.27	202.66	201.2	201.68	201.48	201.2	200.64	200.46	200.55	200.77	201.85	201.08	203.03	199.22	201.06	200.02	201.61	203.57	200.94	201.65	202.05	200.1	201.87	202.36	201.63	200.77	201.7
208.67	210.27	208.21	208.78	207.6	206.76	208.64	209.09	208.52	208.52	206.68	207.74	207.7	209.13	210.3	207.87	206.99	207.98	207.11	208.06	206.98	208.05	207.87	208.16	207.86	206.62	208.05	205.29	206.05	207.43	206.85	208.91	206.27	209.51	209.37	207	207.33	207.39	206.78	207.74	206.67	209.29	207.01	208.67	207.37	209.9	206.75	206.34	206.99	208.18
202.8	204.81	204.63	204.93	204.32	203.68	203.6	203	206.73	204.14	205.34	205.28	205.8	205.23	204.43	205.76	206.35	205.25	204.97	206.61	204.68	206.17	204.23	204.91	206.9	208.25	204.77	204.7	206.07	206.92	205.18	207.17	204.7	205.11	206.13	204.95	205.68	207.78	203.43	206.43	203.2	205.49	206.24	204.86	205.31	205.03	206.97	204.59	205.42	204.17
193.04	192.33	193.99	192.48	193.9	192.56	193.07	197.93	194.17	193.84	195.78	195.33	193.19	192.88	194.66	193.99	192.68	191.46	194.77	190.77	191.41	193.69	194.99	195.41	194.66	194.93	192.66	194.46	193.31	194.18	193.42	194.01	195.09	194.3	198.09	194.15	194.36	194.2	194.76	195.33	193.74	193.92	191.95	192.3	193.55	193.69	192.53	195.07	193.38	192.24
210.17	208.1	208.77	209	209.41	209.58	209.7	209.93	209.42	210.38	208.95	208.22	208.9	211.25	206.73	207.22	210.57	209.62	209.76	212.59	209.88	210.83	210.17	211.24	208.97	209.92	210.84	209.21	209.56	210.11	210.16	208.27	208.7	207.48	208.88	211.5	210.12	208.01	208.79	208.25	208.95	206.64	207.67	208.91	209.46	210.28	208.89	208.42	208.74	208.85
206.03	201.21	205.51	203.96	203.56	201.97	201.44	205.08	204.55	203.06	205.1	204.52	202.43	203.17	205.19	202.44	202.17	205.3	205.52	203.07	204.88	205.72	206.52	203.33	204.76	203.08	203.9	204.26	201.68	206.03	202.88	206.09	203.66	203.5	204.98	204.14	201.6	202.53	205.9	204.65	205.66	206.61	203.89	204.15	204.54	203.98	202.86	204.68	202.93	204.62
209.8	212.5	212.21	213.75	212.89	211.83	211.6	213.32	210.65	212.66	214.99	210.99	214.25	211.44	213.42	208.73	213.66	212.17	212.44	211.42	212.67	211.96	211.29	214.05	210.43	211.81	211.67	211.5	211.21	212.61	212.85	212.75	213.8	213.3	212.83	214.25	211.27	212.67	210.91	215.49	212.66	213.57	215.05	212.3	213.86	212.44	210.36	211.54	211.21	212.36
208.91	209.21	208.19	208.31	208.05	209.66	209.99	209.29	208.02	208.9	208.7	209.42	209.5	208.93	206.93	205.83	208.4	209.21	209.64	210.1	209.63	206.98	210.09	212.19	209.25	207.83	211.65	209.23	206.58	207.69	207.9	208.61	209.5	208.29	207.6	208.64	210.17	208.54	209.28	207.87	210.07	210.2	208.85	209.45	207.4	210.14	212.06	208.08	208.93	207.7
200.44	201.84	201.87	199.1	200.93	200.07	199.39	200.42	201.4	201.89	202.38	201.01	200.62	201.25	201.79	200.38	200.14	201.37	199.62	199.71	200.69	201.17	201.71	201.39	201.05	200.84	201.01	201.69	200.84	200.31	201.59	200.86	199.18	201.12	201.69	200.87	200.87	198.54	199.8	201.16	200.47	199.87	200.6	200.31	200.48	200.67	199.76	201.43	199.86	199.27
201.54	205	205.15	205.42	205.43	202.3	204.11	204.5	203.75	206	205.32	204.21	204.02	206.19	205.26	205.41	204.5	205.25	204.01	204.94	203.4	202.79	205.62	205.57	206.4	204.56	204.55	203.86	204.06	203.87	205.18	203.19	204.95	203.53	205.16	204.14	205.74	204.21	204.81	205.73	203.95	204.7	204.28	207.2	204.94	203.15	206.5	205.65	204.89	206.75
206.82	206.95	208.87	209.71	210.26	208.42	208.15	210.63	209.5	209.71	209.59	206.18	208.75	209.88	208.44	207.04	209.23	208.51	205.99	207.46	211.23	208.38	209.09	209.16	209.43	207.32	208.71	209.21	209.99	209.62	208.32	208.43	208.77	209.66	209.11	209.12	205.06	209.85	208.16	208.4	208.47	208.58	208.56	207.63	210.43	208.83	209.67	208.86	207.88	207.11
201.86	200.39	199.86	200.83	202.91	199.75	198.82	200.03	200.05	199.69	201.47	201.48	200.15	201.03	201.41	198.33	199.73	199.2	200.17	199.11	203.09	199.66	200.66	198.93	199.48	200.83	201.42	200.26	198.98	201.29	199.45	202.79	200.16	197.73	201.24	200.56	201.05	200.73	199.78	200.63	200.86	198.34	200.86	200.44	201.49	201.36	201.46	201.08	201.49	203.15
206.08	203.93	203.91	204.01	205.22	205.49	204.26	203.02	201.89	207.34	205.56	204.33	205.08	205.11	206.43	203.02	204.24	205.55	205.01	204.35	205.78	202.58	204.81	203.23	206.05	205.97	204.67	206.39	204.96	206.19	203.84	204.15	204.81	206.96	202.54	205.98	204.39	202	205.98	204.28	204.06	202.69	204.68	204.29	205.02	204.8	202.86	203.9	205.53	206.23
212.47	215.08	214.44	212.98	214.54	213.77	213.25	215.3	213.56	210.75	213.53	215.26	210.21	212.49	211.44	214.13	213.91	214.37	214.33	211.39	214.21	211.54	212.66	213.4	214.82	212.31	213.39	211.49	213.14	214.07	212.03	213.73	212.91	212.7	212.47	214.29	212.35	213.19	212.68	214.99	213.51	213.38	212.71	212.13	212.67	212.88	215.26	212.57	213.3	213.39
208.23	207.57	209.3	209.01	206.94	209.33	209.02	208.33	206.76	208.71	206.62	209.75	208.34	210.04	209.64	208.96	208.77	207.63	210.44	209.23	210.33	209.17	211.98	209.25	209.7	210.85	209.51	209.97	207.27	207.14	208.42	208.98	206.87	207.4	205.44	208.48	209.04	208.76	208.98	207.43	209.28	207.83	208.59	207.51	206.46	207.58	208.79	209.31	208.88	209.12
201.77	201.04	204.16	202.45	206.24	204.71	203.63	202.87	201.76	205.61	202.12	204.87	204.82	205.59	204.72	203.24	201.63	204.7	204.13	205.97	202.28	203.73	204.47	203.97	204.7	201.31	203.16	200.84	202.63	202.95	202.35	205.04	201.99	204.99	204.19	202.91	203.36	202.59	203.08	204.64	204.63	202.57	202.57	203.44	203.79	203.4	204.43	201.87	202.76	205.08
203.77	206.44	203.25	205.7	204.69	205.49	205.71	205.02	203.85	204	205.86	205.54	204.06	203.43	205.27	205.07	203.25	204.64	205.05	205.45	205.2	206.18	204.27	205.58	205.96	205.86	206.68	203.4	204.64	203.95	203.42	204.44	205.35	204.64	200.52	204.57	202.9	204.62	205.52	203.6	202.48	204.8	204.04	202.53	205.45	204.66	206.7	203.66	205.93	204.01
206.2	205.09	205.73	206.44	207.92	204.74	206.22	206.48	205.88	207.1	207.69	204.73	207.84	205.99	206.27	209.48	206.4	206.4	207.7	204.52	206.4	206.02	205.9	206.88	207.96	204.79	206.26	206.46	204.54	205.37	205.89	206.63	207.92	206.13	206.15	206.33	207.43	205.14	208.46	207.2	206.52	207.16	206.35	204.63	205.92	203.94	205.81	205.98	204.16	207.51
209.6	206.03	209.16	210.2	206.86	208.36	208.08	208.73	206.18	205.21	208.29	207.27	210.05	207.77	208.15	207.25	206.47	207.57	209.53	209.52	207.12	208.62	207.05	207.47	209.45	209.21	210.79	206.78	206.46	206.6	207.47	207.65	206.12	208.68	205.5	206.74	208.11	207.31	207.49	208.47	208.73	206.04	207.43	208.84	207.2	209.18	207.17	207.39	208.27	206.46
208.82	209.97	206.02	207.81	208.37	206.82	209.52	208.36	208.43	209.58	207.65	209.02	209.39	208.82	208.54	209.64	209.45	206.93	208.62	207.35	208.36	209.53	207.64	207.73	210.74	206.86	211.26	210.21	208.13	207.83	206.94	208.54	207.48	207.39	208.9	208.98	208.01	208.81	206.82	210.37	207.82	207.21	209.23	207.57	206.58	208.76	207.46	210.98	206.22	207.13
198.26	197.89	201.38	198.56	197.93	196.12	197.18	197.47	195.75	196.79	198.11	195.39	199.38	198.97	197.69	198.91	197.06	197.73	200.62	197.14	197.69	198.07	200.97	197.46	199.91	197.83	197.77	197.65	198.05	196.61	199.77	196.64	197.75	198.92	197.69	196.42	198.15	199.77	200.33	198.06	198.42	197.23	198.28	199.95	196.71	198.61	199.82	197.6	199.67	197.67
205.85	204.82	202.65	203.98	202.83	201.89	205.24	206.15	205.31	202.39	206.67	203.23	204.29	201.91	203.1	203.89	206.58	203.18	203.85	202.49	203.57	203.44	204.25	203.69	202.63	205.98	206.69	204.39	203	205.94	204.37	203.28	203.08	204.81	202.13	205.71	204.79	205.69	204.91	203.54	203.12	203.49	203.12	204.5	204.13	201.85	201.64	204.83	205.58	202.62
203.3	204.51	204.08	205.08	203.19	201.72	205.16	203.58	205.27	203.08	203.7	203.38	204.82	204.86	205.45	203.55	202.89	203.79	204.85	205.32	204.84	206.97	203.14	206.7	202.79	203.74	203.95	202.12	201.08	206	203.43	204.13	205.79	203.72	204.25	205.13	204.35	206.19	204.77	202.48	204.08	202.73	203.43	206.96	202.8	204.69	205.31	206.64	203.33	203.91
205.82	205.78	204.79	205.82	205.26	204.59	204.28	206.41	207.06	206.54	203.22	204.23	203.98	204.92	206.51	203.45	203.94	204.14	203.53	204.46	205.85	204.37	205.51	203.77	205.35	203.72	206.52	205.98	203.68	204.14	207.13	202.97	205.01	206.19	203.84	205.41	205.27	203.34	203.96	204.73	205.65	205.31	205.21	202.1	205.77	203.45	206.52	203.86	203.01	204.51
216.9	217.99	216.33	218.93	218.55	218.46	218.93	218.25	218.87	216.94	215.53	219.53	218.26	215.28	216.91	217.44	217.36	216.47	217.89	216.75	218.1	215.95	220.12	216	217.28	218.37	217.55	217.9	218.97	216.34	216.04	215.66	216.8	217.1	217.98	216.99	216.77	217.49	214.92	216.14	216.64	217.16	216.13	218.27	216.72	214.81	219.36	216.53	217.13	218.25
209.35	210.45	206.5	208.44	210.29	207.47	210.72	209.24	210.29	209.67	207.78	209.27	207.98	208.77	209.86	207.78	209.05	211.01	209.08	211.18	212.23	209.22	211.28	210.21	208.61	209.34	210.25	210.06	207.67	209.28	209.26	209.55	211.42	210.39	209.74	210.42	209.05	208.9	209.62	209.45	208.97	208.53	210.89	211.83	210.63	208.58	210.81	208.44	208.11	212.33
204.51	206.44	205.42	203.71	203.84	203.7	203.69	203.83	203.12	203.71	204.6	202.11	205.11	204.94	203.77	204.4	203.55	203.71	204.27	202.37	202.5	201.74	205.02	204.77	203.32	202.83	202.77	201.07	205.14	201.92	202.35	202.73	201.91	204.11	201.9	202.38	203.24	202.87	203.89	204.02	203.03	201.98	204.58	203.16	201.82	204.85	202.31	202.22	201.11	204.52
213.83	211.38	211.35	210.07	212.05	210.22	211.05	212.32	214.14	209.04	212.8	211.44	212.76	211.08	211.43	210.72	210.18	211.48	212.99	210.16	212.62	212.29	212.95	211.92	212.11	211.66	211.53	214.12	212.22	213.14	209.58	211.81	213.27	209.97	213	211.37	211.79	211.48	209.92	210.52	211.68	209.04	209.75	210.89	211.85	212.71	211.63	212.79	214.36	211.07
209.41	210.37	209.08	210.65	211.03	209.33	208.99	209.25	211.31	210.84	208.23	208.66	208.61	208.86	208.39	210.69	210.03	210.49	208.36	207.97	209.12	210.27	207.93	209.6	206.98	209.29	211.49	209.81	208.22	211.84	209.8	210.02	208.5	209.32	209.41	209.18	209.52	207.89	210.88	210.47	209.24	208.67	209.12	208.43	210.52	209.45	209.66	209.4	211.74	208.9
202.23	202.66	202.09	200.53	204.52	201.68	201.98	204.19	204.89	204.05	203.5	203.3	203.58	202.64	204.01	202.37	202.9	204.11	203.2	202.95	202.98	202.32	203.83	203.7	204.52	201.11	204.38	203.98	203.39	202.42	202.57	201.9	201.03	204.59	202.45	201.06	203.55	203.51	203.11	204.7	203.67	203.78	203.21	202.82	203.54	203.61	202.93	203.18	203.19	203.75
207.96	208.21	208.24	208.49	207.24	207.29	209.37	209.29	208.98	206.18	208.91	207	206.1	207.56	209.04	206.23	209.9	207.17	209	207.18	208.18	207.59	207.34	205.34	209.71	208.64	206.87	206.81	209.12	208.6	206.56	206.92	206.34	205.99	205.64	205.16	208.43	208.78	209.43	208.78	205.82	206.03	210.03	205.46	206.95	207.9	208.25	208.55	208.39	208.9
217.29	216.67	215.89	217.68	217.71	216.99	217.1	216.1	216.26	218.76	216.65	215.77	216.43	216.72	218.6	218.18	219.65	217.41	218.09	218.37	216.54	216.68	215.77	216.7	218.41	217.13	218.43	215.17	217.78	217.89	216.41	218.96	216.78	215.49	216.95	217.29	218.83	217.84	218.22	218.34	218.2	219.22	218.12	218.73	218.42	218.81	218.48	217.48	219	218.43
208.67	209.7	207.11	209.89	206.65	207.18	207.43	210.71	208.79	209.17	206.57	207.77	208.91	206.32	207.38	209.89	211	208.23	206.75	206.62	207.18	207.63	210.04	208.64	207.78	210.3	209.35	209.04	208.82	209.26	208.81	208.26	209.94	208.34	208.17	210.71	208.85	207.79	207.63	209.09	209.15	207.25	208.41	210.32	209.09	207.14	210.46	208.52	210.62	210.09
212.7	213.94	213.27	214.14	215.38	213.27	212.44	213.09	210.99	212.54	212.45	214.57	214.7	211.49	211.21	213.45	215.86	214.42	213.58	213.49	212.41	210.97	213.38	214.45	212.36	213.04	209.69	213.69	212.13	213.98	213.5	213.22	214.27	212.18	212.56	211.56	210.47	214.13	212.79	212.13	213.22	211.1	211.54	210.33	213.58	214.79	213.19	211.69	214.15	213.24
204.81	206.35	204.25	205.78	203.73	207.07	204.21	203.89	205.45	205.61	203.64	204.19	204.91	205.52	203.86	205.25	202.41	206.42	205.12	206.78	203.59	203.98	206.7	203.99	202.26	203.96	204.17	204.18	204.43	205.37	202.72	205.44	202.8	205.14	204.36	202.24	203.18	202.65	204.52	206.66	203.77	205.13	207.21	203.16	206.77	204.93	205.26	204.31	204.98	204.23
210.12	208.32	205.9	208.28	208.44	208.54	209.22	207.27	210.82	209.08	207.63	209.02	208.85	206.42	208.06	206.12	208.84	206.79	206.11	207.1	206.73	208.45	207.81	209.12	207.79	209.13	208.28	210.69	206.75	207.79	207.35	207.47	208.64	205.32	208.69	209.06	207.72	207.48	209.27	204.83	207.01	209.04	207.92	209.73	209.52	207.72	208.74	206.33	206.59	207.35
202.98	202.75	202.76	203.24	202.6	203.54	202.44	202.73	203.31	201.98	203.63	200.11	200.07	202.93	202.8	203.98	202.82	203.48	202.51	201.9	203.95	202.22	203.64	201.61	203.22	202.25	202.88	203.3	204.77	204.66	203.47	200.56	201.17	203.44	202.32	203.12	202.92	203.83	203.04	202.15	202.48	200.66	205.38	202.52	202.28	204.74	202.64	204.37	202.36	202.88
212.52	214.12	212.13	213.15	211.61	212.76	213.32	211.7	212.68	215.1	212.92	213.9	213.04	211.67	215.48	217.3	212.14	213.87	212.12	213.89	209.97	212	212.74	211.5	213.36	211.93	215.13	212.75	214.64	212.12	213.65	214.7	213.72	211.97	214.59	212.82	211.28	213.92	212.03	212.93	210.43	215.55	213.71	213.48	213.42	213.72	210.18	213.15	213.26	210.15
208.28	207.92	209.01	206.37	209.27	207.86	208.82	209.29	209.61	209.31	210.39	208.95	211.14	205.04	207.42	209.09	208.93	206.95	207.74	208.39	209.24	208.45	208.94	210.14	208.98	209	206.85	207.07	209.81	209.48	208.83	207.35	207.94	208.75	208.06	206.96	208.71	209.07	207.41	211.55	209.08	208.56	207.44	208.08	209.46	208.69	209.67	210.03	209.23	207.6
216.84	220.64	220.03	216.66	217.84	216.14	218.97	216.98	216.06	217.15	218.85	215.71	217.88	216.87	216.62	215.74	219.28	218.02	218.47	218.18	218.55	217.53	216.48	218.51	218.11	220.76	217.7	218.48	218.6	215.7	217.09	218.57	219.49	217.34	215.38	219.16	219.38	218.28	219.33	218.17	216.24	218.88	218.63	216.48	217.45	218.58	215.41	217.83	218.52	217.62
205.52	202.9	207.04	205.04	205.34	206.19	202.6	205.83	207.35	205.09	206.77	206.31	203.64	204.83	207.88	205.35	205.65	204.69	206.22	204.52	207.95	204.86	205.5	206.55	204.65	204.19	204.92	206.43	205.36	203.9	206.09	203.78	203.63	203.64	206.52	207.04	207.72	207.78	205	204.78	204.22	202.54	207.25	205.26	205.35	204.08	204.59	207.3	204.4	204.62
210.2	209.88	210.38	207.28	210.84	210.3	210.36	208.34	212.06	209.52	212.28	211.82	208.46	207.95	208.37	211.95	209.62	208.59	208.73	208.99	211.59	207.26	209.23	209.84	210.33	211.3	208.7	210.08	209.29	208.64	209.37	208.55	212.25	207.77	208.36	210.01	208.75	208.36	210.16	207.61	210.08	210.69	211.43	210.13	207.77	208.49	209.16	207.15	210.51	208.42
213.88	213.15	212.4	211.18	212.3	211.61	213.78	215.79	213.49	214.78	211.33	212.9	211.88	213.69	212.01	214.9	211.67	212.98	212.85	212.71	210.2	213.27	209.98	213.22	211.58	213.31	212.86	209.43	209.87	213	214.9	212.4	210.45	212.32	212.91	209.98	211.04	213.14	211.28	213.75	212.42	211.76	211.34	210.94	213.63	213.93	212.36	212.96	212.7	212.01
209.5	207.95	209.16	209.33	208.75	208.63	209.06	208.06	210.45	208.66	207.53	208.95	208.44	208.97	206.75	207.93	211.5	208.54	207.85	208.21	209.18	207.54	210.31	206.72	209.92	208.16	208.47	207.46	209.02	208.99	209.98	206.9	207.19	209.91	208.41	207.4	207.73	208.4	208.19	209.74	206.21	208.43	208.4	207.25	208.95	209.13	209.11	208.61	210.19	208.26
206.45	207.9	207.19	210.29	208.27	209.84	208.09	206.73	208.09	209.41	208.22	208.76	207.82	207.19	207.84	207.48	208.12	209.13	208.44	210.54	208.66	208.06	208.21	208.09	207.91	207.05	206.66	207.54	208.02	208.16	210.2	209.02	208.86	206.57	209.21	208.91	208.73	208.15	209.06	208.04	209.58	209.29	208.59	210.21	208.45	211.23	208.26	209.45	209.84	208.9
202.66	202.11	204.04	205.15	203.86	201.58	201.87	206.3	204.89	204.07	202.72	202.36	202.8	205.16	205.41	203.17	202.64	203.57	203.04	202.98	204.48	201.44	202.34	201.97	201.43	204.95	201.98	203.1	204.2	203.81	202.14	203.23	203.99	203.63	201.37	203.5	204.36	204.18	203.98	205.43	203.39	202.24	204.04	203.74	205.23	203.62	204.77	202.28	202.52	203.92
202.46	201.69	204.25	202.87	203.5	203.14	203.42	203.9	200.53	200.38	202.33	201.65	202.55	201.53	202.14	205.78	203.44	204.74	202.54	203.61	205.05	202.18	202.74	202.41	200.29	200.45	203.01	202.47	203.4	201.99	201.93	202.03	201.42	201.21	201.44	203.63	203.1	200.9	201.73	201	201.57	203.32	202.54	203.58	204.27	203.33	202.75	204.43	202.11	203.62
208.53	206.21	208.29	209.02	209.33	208	208.51	208.57	205.43	209.74	208.47	208.97	208.9	208.01	208.94	208.08	207.41	209.13	208.23	210.29	209.95	210.32	208.66	207.41	210.53	209.84	209.63	207.41	209.22	209.39	207.57	208.2	209.3	207.56	209.34	208.34	209.62	208.75	208.96	209.66	210.7	207.76	209.52	207.23	211.31	209.8	207.77	210.18	210.26	210.6
212.63	214.24	213.02	213.62	213.52	211.97	213.37	210.9	213.71	214.68	215.02	212.62	213.2	215.32	213.57	212.12	212.55	214.99	212.48	214.01	211.94	213.66	212.85	211.43	214.39	211.9	214.21	213.48	215.09	215.3	215.1	213.79	214.82	215.89	214.45	213.43	215.05	213.72	213.16	213.29	215.15	212.13	213.12	214.16	211.37	213.44	213.35	214.13	213.46	214.26
210.99	212.22	214.11	212.45	213.52	212.45	214.6	213.47	213.43	211.93	212.16	210.51	212.75	213.83	211.87	213.58	211.37	213.02	213.38	208.76	212.49	213.87	213.67	211.41	213.39	211.83	212.72	214.49	211.07	211.44	213.19	213.92	211.14	214.68	213.51	212.69	213.45	212.77	212.96	211.39	213.52	211.49	211.25	212.35	210	210.96	211.52	210.86	211.76	210.08
207.52	207.13	207.13	208.16	208.69	208.97	210.71	210.84	208.1	211.18	206.23	209.95	209.84	208.94	209.76	209.82	209.66	208.01	208.74	208.75	207.92	208.59	209.73	207.38	208.25	207.02	208.34	210.16	208.83	207.71	209.65	209.61	208.44	207.79	207.67	208.73	210.85	206.03	206.53	209.29	209.45	210.59	207.46	210.01	208.51	207.38	208.02	206.67	209.6	211.18
219.5	217.4	221.02	216.41	218.27	216.79	217.07	218.32	216.56	219.47	215.27	218.81	215.82	216.6	216.18	217.92	219.28	216.81	217.4	218.4	220.06	217.6	218.05	217.84	217.8	219.27	216.98	217.72	216.23	218.94	218.24	215.36	217.9	216.63	219.3	218.46	218.98	217.27	219.25	217.93	216.76	218.55	215.96	216.08	217.09	216.11	218.72	218.78	216.95	218.59
206.51	208.71	208.8	209.16	208.3	208.63	208.95	209.6	205.63	208.74	210.43	210.7	208.9	208.42	209.82	208.35	209.88	209.53	207.03	207.64	208.84	208.91	209.98	208.3	205.04	211.73	209.67	207.56	208.71	210.27	210.6	207.94	209.44	210.44	209.42	210.96	208.58	207.38	208.72	208.08	209.57	210.5	209	208.89	208.11	210.67	208.26	207.99	207.71	207.57
192.63	194.26	193.43	193.98	194.75	192.18	194.96	193.01	194.63	194.4	192.14	193.6	194.89	197.32	194.06	194.22	194.56	193.39	195.33	191.98	195.42	194.12	195.08	195.15	194.71	192.99	194.04	191.42	193.74	194.28	193.93	193.25	192	195.53	194.44	193.78	193.42	194.9	194.82	194.1	194.77	193.41	193.42	195.28	194.26	194.42	193.94	193.77	196.87	193.87
207.26	205.59	204.97	205.12	205.9	205.98	204.96	206.72	203.95	205.38	207.42	204.56	207.56	206.34	206.09	206.38	205.98	204.24	204.87	205.55	206.21	204.33	205.49	207.05	205.85	203.09	208	205.89	205.63	205.73	205.88	204.78	205.29	206.58	207.13	206.97	204.58	205.71	205.68	204.97	205.61	204.49	206.29	205.22	202.41	204.72	204.33	206.94	205.26	205.44
206.7	205.85	205.53	205.05	204.74	203.29	205.06	203.09	207.7	204.93	206.72	205.09	205.36	205.32	203.92	204.82	205.61	207.73	204.98	204.32	205.94	205.47	206.29	205.35	202.31	204.84	206.44	207.14	206.38	208.77	206.1	206.06	205	206.39	208.62	207.81	204.73	205.51	205.54	206.09	206.48	207.59	205.59	206.49	205.65	205.78	206.27	204.15	206.21	206.12
195.49	197.81	198.76	198.75	197.16	197.07	199.2	199.09	197.93	198.5	198.23	198.92	198.93	198.92	197.16	196.53	198.88	199.26	196.78	199.04	199.81	198.09	198.44	197.84	199.6	198.63	198.21	197.74	197.5	195.9	196.39	196.47	196.53	198.48	197.45	198.36	199.75	198.86	198.07	197.14	198.08	196.15	201.35	198.67	198.38	200.03	198.03	198.31	197.31	198.15
210.02	207.14	208.94	207.1	207.74	209.11	209.17	208.42	207.03	208.41	209.46	209.2	207.35	210.72	206.37	209.6	207.88	210.14	207.93	206.99	209.26	207.18	207.99	206.52	208.7	208.05	207.21	207.54	207.5	208.95	208.17	208.99	207.42	208.73	209.37	208.08	209.1	209.26	211.16	209.59	207.71	207.42	207.72	208.98	209.97	210.04	207.58	210.44	209.36	208.69
206.42	210.28	205.15	204.46	208.14	205.63	205.88	205.9	204.88	205.45	206.81	205.46	205.64	206.3	207.74	209.11	206.91	206.95	205.99	206.69	208.8	206.23	205.88	203.76	208.68	205.5	206.98	206.84	205.4	206.8	206.31	207.24	206.1	207.88	207.84	206.26	206.57	204.98	203.92	205.1	206.73	205.16	206.99	204.79	205.55	206.4	205.63	205.71	206.45	207.3
202.51	204	203.74	201.51	205.06	201.46	205.01	204.21	204.31	203.8	203.52	205.08	202.92	204.98	202.36	205.25	203.55	203.76	204.05	204.85	203.83	203.72	207.21	204.16	202.15	203.84	204.26	205.08	202.36	202.71	203.74	204.34	203.38	206.9	203.35	203.34	205.4	202.37	202.35	203.81	202.59	205.18	205.62	204.96	202.77	204.81	204.56	204.22	203.61	204.22
213.39	212.9	211.03	213.61	212.37	213.43	214.38	211.12	214.38	210.57	210.59	212.75	212.81	212.73	213.3	212.03	213.5	212.88	209.88	213.26	213.4	212.58	211.92	213.77	213.41	213.49	212.49	213.58	214.16	211.78	211.18	212.88	210.32	212.96	211.92	213.73	215.33	210.97	212.56	213.94	212.42	210.28	212.67	213.79	212.02	212.11	212.19	212.29	214.73	214.26
207.24	207.62	205.79	208.57	206.44	207.11	207.35	205.53	208.73	207.81	207.56	206.99	209.35	208.55	208.63	208.39	207.79	208.29	204.43	207.22	209.83	207.3	207.52	206.9	206.36	205.76	206.65	207.37	204.49	206.74	206.34	208.57	207.47	207.59	209.54	208.19	207.71	205.68	210.56	206.83	208.17	208.07	208.89	207.75	209.61	208.96	205.93	206.56	205.59	207.45
208.58	206.21	207.06	205.75	207.13	207.22	209.32	210.34	208.26	208.69	208.96	207.05	206.46	209.07	206.47	206.28	207.67	206.92	207.75	205.71	207.76	209.89	205.99	209.33	208.51	206.36	208	204.53	206.35	206.47	208.15	208.92	207.32	207.09	206.33	205.88	207.07	207.22	208.24	207.83	207.89	206.17	205.37	207.66	207.97	206.37	207.26	208.92	208.87	207.87
207.67	209.72	207.94	209.59	209.71	211.03	208.58	208.31	209.11	208.87	208.4	209.8	208.57	209.61	210.37	207.52	207.82	210.6	210.05	211.19	208.62	208.25	206.79	207.47	207.89	206.94	208.46	209.1	209.74	207.72	209.98	210.31	208.15	209.08	209.18	209.24	209.27	209.5	209.58	206.47	207.42	208.69	209.55	208.52	207.8	209.59	211.04	208.77	206.74	208.28
219.04	217.07	216.99	216.07	218.51	217.42	217.9	215.34	215.55	218.59	216.59	214.41	216.33	216.24	217.79	216.87	216.42	217.52	219.28	218.06	217.42	217.55	215.32	217.52	217.41	215.16	216.24	215.79	218.9	216.17	217.53	216.19	218.21	215.07	218.01	214.82	215.23	217.83	216.62	215.84	215.67	216.49	216.17	215.75	217.47	217.26	217.39	218.22	216.11	217.93
206.63	207.2	205.03	207.78	206.72	208.63	203.75	206.15	206.24	206.74	207.17	205.52	205.43	206.9	206.22	205.61	206.56	208.86	205.07	206.74	207.3	208.07	207.02	206.76	205.82	204.1	205.97	208.07	205.45	206.39	209.48	206.18	206.76	205.11	204.66	205.4	206.12	207.64	204.63	208.29	206.93	208.71	207.08	205.55	207.07	206.43	205.8	205.37	207.97	204.34
210.27	209.86	210.46	210.23	212.03	209.7	210.7	211.31	211.99	211.51	209.95	213.31	213.43	211.24	211.78	209.34	213.05	210.8	210.04	210.84	213.02	214.16	211.73	212.08	211.37	210.54	211.65	211.45	214.32	212.24	209.89	210.48	210.59	212.78	213.48	212.2	212.85	209.44	211.66	210.91	212.69	212.2	211.14	213.02	212.1	213.53	211.68	210.68	210.98	211.4
207.23	209.4	204.94	209.88	211.95	211.13	211.29	209.38	207.8	209.58	208.23	207.8	209.28	209.32	207.3	209.16	208.64	206.04	209.46	206.96	206.1	208.46	207.72	209.58	208.59	209.7	211.52	208.35	208.1	208.5	208.76	210.22	208.44	208.33	207.68	207.25	209.98	210.66	209.09	207.32	209.12	207.77	211.15	207.8	207.56	210.36	209.36	208.54	208.55	210.44
208.37	205.67	206.54	209.27	206.79	209.65	206.78	210.63	206.3	208.83	207.73	208.58	208.07	208.56	207.29	210.25	207.32	207.62	206.71	207.51	210.17	208.1	208.34	207.05	208.9	207.52	208.33	206.42	206.51	208.1	207.2	208.2	211.01	208.62	207.81	208.98	207.28	208.69	210.01	207.29	208.56	208.68	208.58	207.62	207.76	209.27	207.41	206.83	206.33	207.74
205.07	202.21	204.68	205.85	204.35	203.35	204.03	205.14	202.63	204.49	205.6	204.5	202.87	204.35	205.98	205.7	203.95	204.74	203.74	205.08	204.84	203.31	202.32	203.84	201.37	203.36	203.52	205.04	202.8	203.7	205.09	204.52	203.56	204.33	203.47	205.11	202.59	204.57	203.02	203.56	202.56	204.05	203.62	204.03	204.57	205.35	205.95	204.36	203.39	204.27
204.22	207.13	207.15	208.53	208.2	208.95	206.93	210.66	207.38	206.86	206.88	206.47	207.71	207.02	207.31	207.35	207.82	207.12	208.01	207.81	206.42	206.97	207.94	206.76	207.44	209.68	207.59	207.31	205.62	208.5	208.98	207.85	208.11	207.06	208.7	207.39	205.06	206.19	205.99	208.06	207.47	207.35	207.09	205.48	209.05	206.56	206.84	209.1	206.99	208.1
212.7	212.25	209.85	211.17	212.77	213.06	212.66	209.25	211.12	213.44	210.74	213.32	211.72	210.99	210.73	212.99	211.11	210.55	212.4	210.99	210.9	210.74	210.94	210.69	210.52	214.03	210.56	212.36	209.7	211.1	211.44	211.49	212.26	211.37	210.82	211.34	210.74	209.19	211.63	213.23	211	212.22	211.86	211.81	211.37	211.26	212.39	212.03	213.1	213.14
202.99	202.83	206.08	204.34	203.24	205.36	202.88	205.17	205.1	203.91	202.44	205.78	204.26	202.15	203.46	203.62	205.04	205.19	204.84	203.87	204.88	203.91	204.49	204.14	205.82	201.95	203.75	204.51	202.88	203.53	205.95	203.51	203.71	205.25	204.72	203.98	202.67	202.77	202.79	202.98	203.83	204.25	203.92	204.6	202.68	203.54	202.96	200.86	202.31	205.24
203.2	203.81	205.65	203.84	203.75	207.45	206.81	205.11	203.25	207.49	206.99	204.18	205.25	205.07	205.52	206.49	202.96	205.88	203.84	206.6	203.77	204.6	206.56	203.17	205.21	204.41	206.65	205.58	204.18	205.03	204.83	205.2	208.42	204.81	203.75	206.83	203.9	203.82	204.41	204.04	203.41	205.33	206.4	204.62	204.33	205.14	205.06	203	206.56	206.38
208.82	207.24	207.77	208.81	209.48	208.57	211.34	207.42	209.92	207.87	207.58	208.76	209.02	207.63	208.32	208.18	209.08	206.66	207.07	209.93	208.14	208.57	208.66	208.13	209.36	209.73	209.2	207.92	208.83	208.53	209.86	209.2	207.88	208.94	209.11	210.62	208.27	209.63	208.28	209.22	207.52	206.72	209.05	208.51	207.83	209.41	209.48	206.35	207.06	208.82
214.12	214.4	214.97	212.17	214.77	214.03	215.58	213.28	212.16	213.6	214.42	213.95	213.66	214.9	215.27	211.47	210.76	214.82	210.65	214.59	214.69	211.86	212.4	215.72	215.39	212.83	213.5	214.83	213.64	213.34	214.83	214.41	213.26	214.53	212.6	212.31	214.12	214.62	215.13	214.31	216.8	214.6	214.31	216.35	215.08	214.51	213.92	212.97	213.2	213.51
207	206.69	207.28	206.92	207.4	204.73	205.78	207.55	205.19	206.29	203.61	206.47	205.36	206.76	207.42	204.96	206.25	205.88	208.42	206.96	207.91	206.75	205.46	205.98	207.07	206.96	207.28	205.25	205.99	207.54	206.87	206.71	203.84	205.1	204.16	205.24	206.98	206.34	207.82	207.01	206	204.44	204.53	207	207.72	207.54	204.87	205.99	209.29	205.36
210.73	206.45	210.38	208.67	206.76	207.34	208.68	208.41	209.18	207.48	210.16	208.25	208.16	211.01	210.8	209.08	206.72	208.29	209.53	210.21	209.1	210	208.85	211.01	208.28	206.86	208.61	208.33	207.95	208.58	207.38	209.91	209.26	208.32	208.13	210.15	210.15	209.53	208.78	207.32	207.52	208.76	210.26	209.23	208.62	210.13	208.29	206.85	207.83	209.88
197	200.89	197.16	198.77	202.48	201.22	200.74	205.15	200.8	201.8	197.81	199.87	202.47	200.96	201.66	199.24	200.24	201.74	200.49	202.7	198.87	202.12	201.8	201.07	202.02	200.93	200.12	201.42	201.8	200.89	200.55	201.27	200.94	200.33	199.22	199.39	200.36	200.81	200.4	200.36	199.52	201.45	202.34	202.8	201.62	201.09	198.65	201.44	204.42	201.05
211.99	212.56	215.21	210.8	211.3	211.27	212.12	212.35	213.77	212.83	214	211.98	214.36	211.31	212.36	213.74	213.5	211.87	210.7	213.04	212.23	212.18	212.83	211.16	215.24	214.27	210.96	211.19	212.07	213.39	211.12	211.95	213.26	212.3	210.14	214.26	215	214.92	211.81	212.62	213.05	213.72	211.82	212.98	212.29	213.69	214.46	212.63	214.16	212.66
205.49	204.24	206.16	204.45	203.46	204.89	205.48	204.56	206.12	204.84	206.99	206.03	205.91	203.09	204.32	204.16	204.79	205.14	205.21	208.1	204.45	206.4	206.34	205.19	205.55	204.72	203.6	205.65	204.53	205.55	208.59	206.16	206.09	203.89	205.99	205.72	205.63	202.72	206.26	207.76	204.83	208	204.71	207.3	204.01	205.07	204.14	206.81	207.68	206.4
214.99	214.52	213	214.08	212.38	211.77	214.47	213.85	215.38	213.36	212.95	212.59	211.23	213.55	213.04	212.31	213.12	212.08	213.92	214.98	213.99	213.23	212.54	213.82	212.82	211.55	213.91	214.59	211.28	212.23	211.47	212.08	213.71	210.92	213.76	214.2	215.64	212.51	213.16	213.56	211.23	209.44	212.37	211.82	213.4	212.98	212.92	214.27	212.67	212.24
218.07	217.19	216.5	213.71	218.06	217.23	219.57	216.67	216.99	217.65	214.36	216.42	217.04	216.87	217.15	218.05	217.54	218.89	218.2	215.84	217.6	216.84	217.73	217.4	216.29	217	216.39	218.38	216.47	215.45	218.7	215.68	219.18	217.49	214.7	216.51	217.7	215.62	218.99	218.49	217.79	216.03	216.48	219.36	216.09	218.87	219.61	216.76	216.82	215.91
220.34	218.49	218.67	216.74	217.5	218.77	217.74	219	218.41	217.18	219.75	216.1	219.51	220.39	218.16	217.24	218.43	217.61	220.37	217.09	219.62	218.14	217.54	216.62	217.4	215.42	218.33	216.66	216	216.42	217.71	217.71	217.56	219.27	218.73	216.74	216.91	218.98	217.06	218.97	219.54	219.28	219.92	217.46	217.12	215.85	219.36	217.76	219	219.1
201.46	202.13	204.38	203	200.98	200.23	204.55	201.24	202.84	201.05	200.26	202.3	203.61	203.69	203.63	201.59	202.6	202.93	202.48	201.92	202.63	202.2	200.96	201.28	203.37	202.01	203.81	203.95	201.39	201.99	203.2	203.35	203.34	203.25	201.3	200.83	202.35	202.69	202.1	202.68	203.57	201.65	203.94	202.14	204.27	201.38	201.52	200.5	203.25	202.27
213.65	211.34	212.24	208.47	213.95	210.41	212.76	211.47	212.53	211.72	211.11	212.43	212.11	210.3	210.04	211.25	210.41	210.87	211.76	211.15	211.89	210.57	210.04	212.31	212.89	212.04	212.67	210.27	211.03	211.92	211.76	212.06	209.56	211.24	211.21	209.96	210.59	211.97	211.16	211.96	213.46	208.26	211.63	211.14	212.49	211.53	212.55	211.88	212.38	211.2
208.28	208.53	209.11	207.66	208.11	208.07	209.4	208.62	207.03	209.62	207.04	206.42	210.12	207.45	208.58	209.15	208.09	208.44	210	208.18	210.15	209.2	206.74	208.75	209.65	210.13	207.97	208.58	210.29	207.27	208.17	211.79	206.29	209.35	209.1	206.9	208.44	208.09	208.57	207.24	209.22	208.99	210.46	210	209.78	209.02	210.05	209.34	208.65	208.38
198.49	200.49	199.37	198.57	198.06	200.09	196.41	200.13	198.26	200.11	196.68	200.73	198.43	200.78	198.54	197.5	200.29	198.62	197.58	197.77	197.72	197.77	198.07	198.74	197.76	199.17	198.72	200.9	198.78	196.93	198.76	198.42	199.44	198.48	197.89	199.48	198.75	198.5	199.26	200.62	200.06	198.46	199.98	198.81	199.09	199.14	198.83	198.7	198.05	198.18
202.82	203.35	204.44	205.41	204.02	203.93	207.02	204.34	201.78	205.05	208.22	203.94	203	205.04	204.76	203.38	204.11	204.77	203.18	204.56	203.12	205.46	204.56	202.52	204.24	205.14	204.78	204.51	204.67	203.78	203.4	205.33	204.5	203.35	203.89	204.77	204.71	204.34	204.26	202.72	203.2	204.27	205.4	204.67	204.79	205.6	204.1	205.2	207.73	204.35
215.41	217.67	216.92	218.42	216.77	215.71	216.36	217.78	216.63	216.31	216.65	215.24	216.78	216.95	215.07	214.05	216.57	217.96	217.57	218.53	216.53	216.72	214.81	215.03	219.07	219.26	216.2	217.02	219.69	215.77	219.86	218.27	215.11	218	218.02	214.14	216.82	217.83	217.35	215.82	217.81	216.25	217.99	216.7	215.34	215.87	216.09	218.18	217.6	219
211.9	212.55	210.37	210.99	211.01	209.69	210.41	212.18	211.56	211.96	208.83	213.11	210.58	209.88	212.57	212.17	211.53	210.88	211.11	209.89	213.96	211.12	210.45	212.21	209.67	213.66	211.6	212.61	212.05	211.49	213.24	210.99	211.9	213.45	211.02	211.59	211.43	211.27	212.13	214.08	210.71	211.81	211.16	211.2	212.81	212.14	212.76	213.21	211.14	212.47
216.18	216.06	217.61	219.54	217.85	215.19	217.92	219.08	214.11	217.31	219.01	215.04	215.06	214.94	217.55	216.87	215.64	218.55	217.49	215.41	219.49	215.36	217.42	216.62	216.66	218.29	218.77	217.96	216.35	215.82	217.79	215.84	216.38	218.21	214.33	215.19	217.38	220.8	216.45	218.44	217	215.71	219.61	216.71	215.5	219.37	215.83	217.11	215.86	217.96
204.52	202.42	202.65	206.14	204.5	203.4	201.15	203.79	204.44	203.28	205.42	205.27	202.06	204.44	204.59	202.64	202.77	203.19	202.91	204.89	204.47	204.76	206.59	203.36	203.66	203.44	204.54	205.36	207.14	203.59	203.44	205	203.77	202.96	204.59	203.36	206.85	203.09	204.61	202.08	203.18	205.47	204.87	203.4	204.72	206.3	206.55	205.95	203.8	203.39
205.48	203.56	203.17	202.58	202.4	204	203.53	202.58	203.38	202.73	205.5	203.53	205.12	205.04	201.17	202.34	206.15	202.35	203.93	203.14	204.45	202.58	204.19	201.83	204.27	205.7	202.81	202.84	202.73	203.99	203.28	205.78	205.77	204.5	202.58	203.87	204.09	204.18	203.83	204.4	202.84	206.75	203.77	205.1	203.8	200.27	203.18	204.84	203.99	202.62
202.02	198.42	198.19	198.28	199.01	201.8	201.01	200.4	201.89	200.42	199.21	198.1	200.61	197.68	197.78	200.23	198.68	198.81	196.6	197.65	200.07	200.48	200.11	199.67	197.28	199.64	199.11	198.19	200.52	200.32	198.12	199.62	197.71	200.19	201.02	199.36	198.94	198.37	200.3	201.34	200.59	198.87	198.5	200.86	199.7	198.6	201.41	202.29	197.4	199.87
197.89	198.2	201.84	200.06	200.44	198.41	200.28	199.96	199.54	200.19	198.97	198.26	197.51	199.56	201.52	197.51	198.28	200.82	200.61	198.16	197.11	200.82	198.36	201.53	199.34	197.62	202.28	198.22	200.17	200.53	198.53	200.9	200.34	198.69	202.36	198.39	196.16	199.2	198.56	199.87	201.9	200.37	198.65	200.38	201.45	199.2	199.15	198.16	197.9	200.15
203.25	199.2	201.16	200.11	203.98	200.37	199.55	203.1	200.52	200.04	201.25	202.8	200.25	200.12	201.74	201.63	201.89	202.93	200.03	199.41	201.22	200.77	201.89	202.44	200.63	200.93	200.16	202.39	199.72	200.47	201.21	200.17	201.76	201.51	202.04	200.95	201.16	200.87	202.3	201.83	201.45	200.98	200.52	200.31	203.18	199.91	200.23	200.11	197.66	203.95
199.59	199.31	201.68	198.99	199.18	199.43	199.85	201.24	198.17	199.07	200.54	198.29	197.99	200.02	199.25	197.41	199.09	199.76	200.12	201.22	199.23	198.79	199.01	200.74	200.22	200.85	200.92	199.23	199.41	200.3	199.84	201.83	200.68	197.08	201.18	199.25	200.33	198.86	197.9	197.68	198.42	201.29	200.98	199.29	200.8	201.63	201.45	197.64	199.46	199.42
207.65	209.46	208.41	207.69	208.47	208.01	206.96	206.72	207.38	209.91	205.36	207.31	208.02	208.9	210.22	205.73	207.3	206.69	209.32	207.36	208.7	210.11	208.58	205.01	209.4	209.67	206.31	207.96	207.29	208.96	206.71	207.57	208.54	207.22	207.6	209.73	207.47	210.06	208.94	207.8	208.9	209.53	208.68	208.15	207.82	206.93	207.19	207.3	206.65	206.2
203.93	204.36	204.57	203.75	204.71	203.55	203.16	203.64	205.63	204.07	204.22	206.07	204.64	205.39	206.56	203.93	204.44	201.87	204.18	204.54	203.23	203.21	205.4	203.69	203.04	203.95	205.14	205.2	206.62	204.7	207.2	205.35	203.92	204.32	205.55	203.99	204.71	204.55	206.34	203.83	203.35	202.95	205.05	205.92	204.32	204.2	203.35	201.76	206.43	205.42
195.17	193.49	195.18	193.27	194.18	193.53	194.15	193.43	193.31	195.46	195.44	192.63	194.27	196.99	195.34	196.48	194.61	193.64	193.13	193.66	193.98	195.67	192.85	193.88	193.67	194.64	193.17	193.72	193.94	194.28	195.72	196.12	195.09	192.92	196.47	192.08	193.99	193.29	194.65	193.73	195.04	192.6	193.79	193.63	190.09	194.37	194.03	193.43	195.46	192.37
210.53	207.62	206.25	208.04	209.23	207.94	208.29	209.59	208.15	209.03	208.79	210.8	208.71	207.26	208.25	207.86	209.76	210.43	208.14	207.36	207.79	208.86	208.18	210.24	210.94	208.23	207.41	211.3	209.13	209.55	208.54	208.34	207.84	210.06	208.61	210.47	207.87	207.59	209.14	209.27	207.63	210.06	210.1	208.22	208.06	209.43	208.27	210.76	208.61	210.25
210.13	212.06	209.39	209.93	211.08	207.91	209.06	210.07	211.11	209.4	206.3	209.35	209.29	212.02	210.63	207.46	209.14	208.63	209.34	209.85	209.5	210.56	206.73	209.7	211.31	207.72	210.15	209.68	209.2	209.92	209.42	209.57	208.41	209.54	208.91	211.4	209.58	209.74	210.41	209.52	209.87	210.38	209.19	208.58	209.53	208.71	207.28	208.41	210.14	208.09
213.63	211.11	211.19	213.62	211.72	211.98	212.05	212.94	213.19	213.54	213.57	209.68	211.19	210.97	209.83	211.25	211.37	210.24	211.74	211.25	211.49	210.11	212.28	211.65	210.33	212.66	210.88	211.88	210.28	211.23	209.78	212.2	212.5	211.98	212.88	209.35	212.31	212.88	212.53	212.88	213.26	211.62	209.46	212.15	209.32	213.55	210.85	212.85	214.23	210.25
213.91	212.93	212.46	212.24	213.44	212.72	212.81	212.2	212.94	212.28	214.12	211.5	211.94	212.42	214.16	214.32	210.55	214.23	214.1	213.81	213.02	210.85	216.01	211.08	212.44	210.96	211.04	213.68	213.67	211.54	213.21	211.62	212.84	214.3	213.32	213.55	214.14	213.8	211.23	214.48	212.03	214.23	211.16	213.85	214.38	213.72	212.45	211.99	214.08	211.83
199.68	200.61	200.04	199.24	199.06	200.6	199.99	198.7	201.82	199.82	201.03	200.88	199.19	200	200.77	199.03	199.87	199.91	202.24	198.48	198.26	200.02	200.09	200.23	197.56	202.75	197.46	198.11	200.15	199.61	201.03	198.92	200.29	201.14	201.39	201.24	199.93	201.67	199.09	197.67	200.35	200.63	198.48	199.55	201.22	201.44	199.23	199.91	199.43	200.63
203.59	202.58	202.75	202.62	201.93	203.6	200.02	202.57	202.09	202.05	202.37	199.86	200.76	201.06	202.99	202.69	204.29	203.31	202.9	200.84	202.07	201.16	201.94	201.38	201.67	202.18	204.84	203.22	201.47	204.2	203.14	203.62	203.46	202.12	203.45	202.1	202.3	202.63	205.4	202.38	203.39	202.62	201.32	201.65	202.01	201.03	202.94	202.8	202.99	203.75
209.11	210.63	211.82	208.92	210.82	210.36	209.3	209.88	208.95	210.01	208.12	209.32	207.61	210.5	208.25	207.19	209.02	208.35	210.49	209.95	210.12	211.4	211.64	208.64	210.02	209.94	211.39	209.11	207.75	212.35	209.96	209.96	210.81	207.93	209.73	208.53	209.55	210.91	207.88	209.08	209.46	206.35	211.87	210.35	210.4	210.58	208.61	208.5	210.26	207.73
211.95	215.73	213.23	210.47	210.57	215.22	212.07	212.49	213.74	213.02	212.46	213.87	212.02	212.03	212.32	213.24	213	215.73	213.31	211.33	213.93	212.48	214.57	212.52	214.16	214.11	213.14	213.37	213.1	214.16	212.48	212.85	213.79	212.92	213.13	212.32	211.72	212.51	214.96	212.29	211.27	211.98	213.76	211.65	212.51	213.48	215.32	213.64	212.75	214.5
207.09	209	207.45	207.44	203.99	205.75	205.12	205.89	207.35	205.84	205.44	205.14	206.47	203.36	205.37	207.4	205.8	206.59	207.74	205.17	208.64	207.2	206.75	206.75	207.81	207.16	206.49	206.04	205.66	205.07	206.03	205.63	205.77	206.78	205.95	205.23	209.62	206.66	205.82	205.32	206.32	207.39	207.49	207.34	202.29	204.8	206.93	207.62	208.15	207.5
202.18	202.54	202.57	206.42	203.66	201.89	203.18	204.32	203.79	202.32	204.14	202.96	207.18	203.12	202	203.75	205.36	201.96	204.32	203.35	203.47	203.48	204.76	204.31	201.42	203.32	200.36	205.96	203.25	202.66	203.94	205.78	205.58	202.6	204.68	202.35	202.92	203.98	207.07	204.99	203.09	201.51	202.41	204.5	204.63	206.7	203.29	201.55	202.1	202.27
209.67	208.09	209.17	207.76	208.09	207.94	209.63	208.11	207.85	209.38	205.83	208.76	208.1	208.86	207.11	209.65	207.36	206.15	211.37	208.37	207.11	206.83	206.03	208.29	207.23	205.8	207.24	207.74	208.67	206.69	208.01	209.85	208.14	208.84	209.25	208.75	206.54	207.35	207.66	207.09	206.81	207.94	207.73	210.21	206.81	207.37	208.26	208.87	207.47	207.14
200.82	202.2	199.54	200.24	201.74	199.92	202.27	197.06	203.02	198.75	199.3	198.74	198.85	199.56	200.52	199.02	199.91	199.38	200.43	201.12	197.59	198.02	200.27	202.92	200.84	198.72	202.23	200.05	198.84	198.88	198.58	200.58	200.45	202.08	200.96	199.27	201.05	197.94	199.51	199.88	201.18	199.58	201.05	201.13	200.06	201.42	202.03	200.58	202.03	200.88
202.1	203.42	200.59	201.96	202.06	203.16	201.11	203.26	203.43	202.69	200.65	202.92	203.46	202.5	204.4	202.28	202.02	203.74	200.8	201.53	203.02	201.49	202.07	204.98	202.87	202.52	205.67	203.59	201.96	201.54	203.5	201.89	200.66	204.34	202.78	200.64	202.64	201.5	201.51	204.34	203.53	202.2	203.64	202.8	203.06	205.12	202.5	202.18	200.8	205.03
203.41	204.19	202.33	205.21	204.63	203.94	203.12	204.16	206.02	203.89	206.52	202.33	202.34	202.54	204.98	204.78	204.23	202.88	203.78	205.08	205.1	203.59	203.85	202.89	203.23	202.79	205.01	203.1	202.66	203.21	203.89	204.38	202.86	203.92	201.96	203.66	203.03	204.52	205.92	204.4	204.01	202.24	203.06	203.59	202.84	206.15	204.42	203.57	204.32	204.77
202.2	204.55	204.29	202.26	203.2	205.26	203.97	203.9	202.53	201.31	203.91	204.11	204.35	206.22	202.35	202.34	204.17	202.34	203.7	203.1	202.37	203.74	206.17	203.62	204.25	202.12	204.83	202.4	204.6	204.06	202.85	202.27	203.63	204.3	203.27	204.64	203.9	205.12	201.61	201.37	204.55	204.92	203.64	203.01	203.25	203.53	202.62	202.64	201.2	200.87
213.47	211.86	212.97	211.86	214.8	212.96	210.81	211.15	211.72	212.54	208.87	212.4	213.59	211.35	211.85	214.79	210.99	212.29	214.54	208.92	214.51	212.15	214.58	215.66	212.03	211.97	213.17	211.51	211.09	211.16	212.48	214.14	210.07	213.12	212.5	214.01	212.43	213.59	213.78	211.71	214.22	213.18	212.39	212.05	211.28	211.62	214.22	211.34	213.15	215.13
208.03	206.06	206.02	205.63	205.02	206.6	206.74	204.37	206	206.03	204.7	206.7	206.8	204.89	205.18	206.94	206.88	208.23	206.75	207.31	205.34	205.44	206.86	205.15	207.54	204.29	204.45	205.8	205.66	207.81	207.39	205.78	205.92	205.93	207.96	207.35	203.9	207.29	206.93	208.03	207.94	206.95	207.77	204.5	207.63	207.22	205.78	204.16	206.89	205.97
204.41	202.42	202.34	202.92	202.8	204.2	201.74	201.16	202.17	204.25	200.6	204.12	203.75	201.09	203.53	204.16	202.15	202.71	203.21	203.67	202.99	201.3	204.09	204.41	202.63	203.71	203.3	205.22	206.41	202.65	205.21	202.62	203.61	203.97	203.17	202.12	203	203.59	204.47	202.84	204.77	202.41	202.38	202.83	203.07	204.79	203.68	203.86	202.45	203.87
219.32	216.61	217.14	217.04	215.5	216.63	218.21	217.59	215.95	218.84	214.51	217.66	216.54	216.99	216.18	217.1	218.06	216.24	217.85	216.35	215.79	216.51	215.24	216.78	216.79	216.12	218.24	218.04	215.51	216.82	219.86	214.88	218.63	218.67	216.01	216.47	216.41	216.3	216.13	216.73	216.88	218.97	217.89	215.51	215.44	216.87	216.85	215.29	216.16	217.54
212.47	210.48	212.2	210.72	210.78	210.49	213	211.17	212.07	213.55	212.25	211.96	210.21	213.15	210.42	211.89	212.05	211.23	211.06	211.44	212.13	210.6	210.38	213.73	211.49	210.77	212.58	211.58	211.62	209.04	211.33	213.14	210.86	211.24	212	210.93	211.76	210.78	211.67	210.9	212.11	211.81	212.78	212.11	210.36	213.42	211.76	210.83	212.46	210.95
216.09	217.58	217.15	217.07	218.92	215.77	216.07	217.64	216.44	217.21	217.86	216.04	216.59	216.83	217.49	215.71	217.43	218.05	215.69	217.09	218.81	215.84	215.59	218.53	217.86	215.2	215.93	216.44	218.02	219.56	218.46	216.97	216.59	216.62	218.81	217.98	217.83	214.73	215.8	218.31	217.98	215.27	216.57	217.62	217.04	216.71	218.09	218.8	217.15	217.17
208.25	207.37	210.51	208.95	208.07	205.89	206.33	205.11	206.99	210.65	207.66	208.17	207.66	207.1	208.5	207.44	206.97	208.32	208.63	208.88	207.98	207.71	209	207.65	205.11	206.44	207.35	206.49	207.79	207.14	208.91	208.55	207.86	207.88	208.48	208.43	209.08	207.43	207.03	207.55	206.95	207.3	207.84	208.29	206.27	209.52	207.94	210.8	209.63	208.13
201.95	202.17	202.06	203.25	203.46	202.85	202.52	202.33	202.89	204.04	203.9	205.07	205.64	203.03	202.32	204.77	201.94	204.2	204.92	203.6	203.73	203.12	203.78	202.99	204.9	203.3	204.54	205.12	203.49	200.97	202.65	204.77	203.2	204.7	202.46	203.12	203.94	203.58	205.71	205.99	204.08	202.24	204.57	204.95	203.62	203	205.3	203.04	204.91	202.78
217.52	216.33	214.87	216.62	217.4	217.67	215.45	216.45	215.83	217.91	216.8	215.86	218.08	217.38	215.29	214.24	217.8	217.52	217.15	218.29	217.15	217.85	214.96	218.42	218.03	217.32	215.74	216.14	218.15	216.92	216.99	218.96	220.16	215.61	216.53	216.93	218.54	218.91	214.96	218.45	215.81	216.87	217.28	216.89	216.84	217.35	217.69	216.17	217.3	217.83
209.77	209.44	207.98	208.1	208.02	209.39	206.48	208.98	209.03	208.14	207.45	208.56	207.89	207.38	210.54	206.12	210.55	206.32	210.47	210.67	209.22	209.32	208.16	209.18	208.19	208.09	208.29	210.35	208.19	208.75	207.78	209.29	207.49	206.84	206.44	209.54	207.9	208.81	209.67	209.12	208.29	207.23	207.29	209.39	208.53	208.84	208.77	209.68	210.76	207.21
206.41	206.91	207.74	208.69	208.51	207.47	206.79	209.7	208.63	209.46	206.34	208.87	207.46	211.15	208.09	207.1	209.68	207.4	209.17	207.47	210.02	206.84	210.58	210.11	206.91	208.9	207.26	207.38	206.74	209.71	207.11	207.22	209.39	208.86	208.91	208.31	207.26	207.15	210.42	208.64	206.76	209.45	208.3	209.66	208.56	207.47	209.21	207.86	209.29	207.65
214.15	211.93	212.15	211.25	213.58	212.3	213.1	210.55	214.14	213.39	212.08	211.57	212.73	211.92	211.77	212.5	213.46	212.83	212.47	213.34	211.71	212.33	211.8	212.04	212.01	214.26	210.68	212.55	214.54	212.85	213.86	212.62	213.18	210.42	211.1	212.07	211.72	213.43	214.3	213	211.7	212.77	213.86	209.63	211.95	212.76	213.41	213.15	210.49	214.05
218.21	217.61	216.41	216.49	216.45	216.26	218.85	218.45	218.53	219.23	217.88	220.31	218.53	217.96	217.72	217.45	217.52	217.37	218.31	216.11	217.27	218.52	217.56	217.74	218.81	217.6	216.3	216.32	219.58	217.83	219.09	218.75	218.13	219.3	217.47	217.49	217.74	221.3	219.84	219.21	219.12	217.51	218.82	219.27	219.96	218.12	219.51	216.39	216.16	219.03
213.87	212.59	209.62	212.14	210.81	213.58	209.36	211.16	211.51	213	213.04	211.13	210.43	210.9	210.4	213.37	210.13	211.89	212.84	211.71	212.5	213.2	209.92	212.31	211.63	209.65	216.07	212.7	213.58	212.52	211.27	212.09	213.06	210.19	213.22	211.28	213.57	210.32	213.26	210.8	211.76	211.46	211.15	210.36	212.25	210.41	213.34	211.97	210.9	214.27
211.3	212.09	211.71	210.98	213.39	212.88	211.88	210.28	212.98	210.47	211.08	211.48	212.28	212.68	211.45	210.55	211.59	211.82	211.72	210.32	212.39	212.95	211.9	211.4	210.55	211.8	211.18	211.64	212.72	210.82	207.82	212.44	211.58	214.13	209.85	211.93	211.16	213.1	212.63	212.96	211.14	213.47	213.56	211.68	211.54	212.98	212.12	213.25	211.45	210.51
209.63	213.83	212.3	211.98	212.57	213.01	210.59	214.1	211.95	212.44	211.58	210.79	211.43	211.04	210.94	211.13	210.82	212.59	211.83	212.7	212.34	209.77	210.1	211.82	210.48	210.71	212.21	214.14	211.08	207.69	209.15	212.39	211.46	211.67	210.48	212.22	209.34	211.62	212.94	210.87	211.81	210.51	210.14	212.76	211.29	211.62	212.5	211.15	208.81	211.5
213.23	212.22	215.16	213.75	213.73	212.73	214.17	213.87	212.56	214.42	213.51	215.15	213.12	212.11	212.34	214.94	215.18	212.11	214.26	211.58	214.14	212.9	211.99	213.74	213.16	213.18	211.35	211.02	213.34	211.18	212.72	211.5	212.63	212.92	211.93	213.73	213.26	213.01	214.36	211.55	214.22	214.29	213.68	214.06	213.79	215.88	214.77	212.46	211.59	214.09
201.61	202.95	203.83	202.05	200.6	204.24	203.35	201.29	201.8	203.5	200.87	203.78	202.7	201.42	202.6	203.32	202.6	202.82	201.36	201.92	202.51	201.03	202.88	201.14	202.06	201.67	203.54	202.01	202.22	203.72	201.36	201.28	201.87	202.97	202.25	203.18	201.84	200.67	203.7	202.84	203.52	201.84	203.13	202.23	203.02	202.67	201.71	201.2	203.07	201.16
199.21	199.08	197.88	199.53	197.75	199.72	199.75	199.63	196.73	198.95	200.44	199.82	200.1	201.04	198.04	199.58	199.58	199.58	199.61	199.39	198.71	199.03	199.17	199.93	199.94	197.13	200.51	199.5	201.06	199.47	199.36	200.7	198.8	196.32	198.88	199.02	199.04	200.17	198.05	201.18	201.3	200.06	199.09	199.68	198.91	199.92	199.04	198.18	201.69	198.63
206.23	202.52	203.02	203.83	202.91	203.96	203.81	203.38	203.79	200.84	202.18	204.32	203.77	203.85	203.47	205.63	203.77	203.29	203.19	202.53	201.98	202.18	201.14	206.13	204.72	203.94	203.92	203.4	204.19	201.13	203.15	203.01	205.28	203.58	202.85	202.43	203.62	202.67	205.85	202.18	201.81	204.36	203.22	202.06	202.5	203.24	204.01	205.1	205.71	202.91
216.53	218.52	218.43	215.97	218.75	216.93	216.99	218.92	220.8	221.24	219.12	218.89	219.26	217.51	218.33	218.91	218.97	217.8	219	218.59	218.58	218.65	219.05	218.64	217.69	217.09	215.46	215.67	215.1	218.83	217.41	216.18	218.31	216.79	217.29	219.42	217.74	218.34	216.65	217.46	219.52	217.36	216.98	218.36	216.45	218.41	216.91	219.42	218.63	217.22
196.31	198.26	197.33	197.78	198.22	197.01	197.92	196.09	199.23	197.42	198.39	197.8	197.56	197.51	197.12	196.53	198.26	199.25	198.11	199.23	198.05	196.2	198.24	198.93	200.68	198.56	197.02	199.19	198.26	196.44	199.13	197.26	199.2	196.18	196.77	198.23	199.43	198.18	196.45	195.55	197.55	197	197.78	197.08	196.84	196.82	197.08	200.19	198.64	201.09
210.11	211.35	212.81	211.82	211.1	212.92	211.17	212.53	214.39	212.38	210.73	213.69	211.23	212.12	213.23	212.84	210	210.63	211.12	210.15	212.06	211.23	211.5	209.59	209.56	210.61	211.17	211.27	211.5	212.47	211.21	213.58	213.84	211.78	214.04	210.8	212.34	211.64	211.48	212.52	213.15	211.37	211.29	210.19	211.24	212	211.78	210.58	211.39	212.18
203.55	203.5	204.21	204.36	200.46	202.34	203.56	201.62	204.39	203.52	204.1	204.29	205.85	203.94	202.32	202.74	203.51	201.89	202.89	205.24	204.59	203.71	203.05	205.15	202.71	202.6	204.82	205.38	203.95	200.57	205.24	204.3	203.26	203.27	204.12	205.63	205.7	203.03	204.97	203.04	203.56	202.87	202.2	202.28	203.02	202.26	203.92	203.27	201.26	202.57
199.47	198.89	196.59	197.23	197.35	198.45	194.76	195.39	199.31	198.92	197.8	196.9	196.74	197.91	196.38	197.05	196.27	197.09	198.71	198.81	196.46	198.29	198.07	198.82	196.09	198.83	197.38	197.04	202.06	199.82	199.08	197.36	199.2	198.05	197.41	197.79	198.88	197.64	197.44	197.27	196.15	196.61	198.03	195.42	198.1	199.17	198.77	198.38	197.49	198.83
211.84	211.13	211.05	211.91	210.56	214.63	210.65	212.55	213.04	211.94	214.18	213.11	210.76	214.38	213.43	208.81	211.68	213.57	212.92	211.97	213.09	214.43	210.9	213.28	213.28	213.44	210.79	213.03	212.59	211.84	213.24	212.71	212.27	210.75	212.84	211.95	210.27	213.23	210.39	210.34	211.87	210.34	214.25	215.07	212.81	212.93	212.98	213.97	212.34	215.26
208.4	208.94	208.88	208.53	208.27	209.94	209.34	207.94	209.77	208.47	207.85	207.55	208.49	208.81	206.46	209.62	207.39	209.3	209.2	209.94	208.94	209.33	207.76	207.54	207.97	206.49	209.58	209.72	206.85	207.5	209.55	208.46	206.86	206.46	208.69	207.84	208.13	208.3	208.23	208.31	209.96	209.14	207.75	210.08	205.76	209.58	209.28	208.48	208.7	208.52
201.01	197.69	199.31	197.86	199.33	201.03	200.01	199.78	200.36	201.65	198.94	197.53	200.65	199.27	200.4	201.5	198.66	199.42	201.93	201.32	197.49	197.54	198.38	199.53	200.59	200.31	198.36	200.66	201.82	200.41	199.17	199.43	201.62	199.55	198.85	201.59	198.48	199.19	200.1	199.99	197.88	198.66	200.02	200.11	201.31	201.07	200.02	198.05	201.26	199.34
210.33	213.42	211.42	209.54	212.16	210.16	212.36	209.49	209	212.21	211.35	211.3	211.77	211.56	211.83	213.78	211.25	212.18	212.79	211.9	211.71	211.47	211.12	211.57	211.96	211.77	212.57	210.11	211.76	211.67	211.28	213.01	212.62	211.09	210.96	212.23	211.91	212.15	213	211.28	211.78	210.6	212.58	209.82	212.04	210.7	212.74	210.23	211.88	212.91
204.29	205.3	203.84	206.25	202.86	204.48	205.23	203.22	203.33	204.28	203.06	203.91	204.61	205.47	205.2	207.22	204.95	206.83	206.41	205.23	204.72	205.64	204.84	205.32	202.81	203.9	203.45	202.51	203.97	205.66	203.38	206.74	205.28	205.49	205.27	204.09	202.89	203.9	204.98	204.82	206.17	206.42	205.53	203.95	206.05	204.39	204.1	205.44	204.75	205.95
217.51	216.36	217.11	217.94	216.43	217.43	216.92	216.56	217.02	215.87	217.68	217.95	217.47	217.69	217.01	220.08	218.47	216.3	215.86	218.64	220.13	218.67	215.67	218.33	216.5	218.27	215.57	215.8	215.93	215.77	217.77	219.02	218.18	218.11	218.09	216.74	216.85	217.36	216.43	215.35	216.63	215.9	214.94	218.01	216.76	216.02	218.07	218.33	216.51	217.81
200.03	200.24	200.22	199.79	197.59	200.78	201.3	198.15	197.76	200.59	198.56	201.34	200.02	199.33	201.98	200.29	201.1	199.32	198.98	199.94	200.01	198.58	198.27	200.36	200.55	200.06	198.7	201.48	199.8	199	200.89	200.76	200.86	196.95	199.07	198.94	200.23	201.56	200.32	202.15	202.13	199.89	199.33	200.06	198.9	200.85	199.69	198.62	201.95	200.14
201.19	200.99	200.14	198.22	201.21	198.97	199.03	200.93	200.21	199.74	198.31	199.54	200.76	200.55	200.52	202.02	201.35	201.29	199.23	200.93	200.77	199.29	200.63	200.41	199.32	201.95	200.17	201.49	198.69	201.58	200.81	199.81	201.13	201.21	200.71	201.03	200.09	200.23	200.87	200.88	199.6	200.62	201.28	199.88	201.57	200.26	200.61	200.25	198.95	199.09
205.29	205.4	205.21	205.91	205.06	208.12	206.53	206.97	205.54	203.38	206.84	206.12	206.18	204.17	206.65	204.6	206.46	203.83	205.09	205.49	205.51	205.94	206.39	203.57	206.54	205.4	205.76	207.15	205.73	204.71	206.88	207.76	206.97	207.3	204.03	207.04	206.61	206.34	205.83	205.54	206.6	206.96	206.54	206.05	206.27	206.55	205.12	208.36	205.26	208.07
211.77	210.77	213.04	212.52	214.26	212.43	212.09	212.48	212.44	212.28	212.54	212	212.65	214.61	212.97	211.53	211.45	211.22	212.64	212.78	212.68	210.7	210.6	210.62	213.26	210.36	212.97	213.95	213.21	210.24	212.14	212.15	210.34	214.26	211.77	210.31	212.83	210.44	211.19	212.27	212.58	212.79	214.3	211.31	211.83	211.59	209.96	210.46	212.44	212.96
203.08	200.06	202.58	203.56	205.43	203.26	204.39	204.47	202.69	204	206.26	203.22	205.29	202.69	205.23	203.27	203.22	204.87	202.66	203.92	205.01	203.05	204.86	203.05	204.25	202.68	203.66	204.41	205.88	204.6	202.4	203.89	204.11	205.55	205.11	203.13	200.81	203.2	204.15	202.46	203.24	202.68	201.18	203.39	201.56	203.74	203.69	203.78	203.64	205.52
207.07	205.33	202.19	203.34	204.93	205.03	207.33	202.55	205.72	206.09	202.47	203.08	204.21	204.42	206.37	205.53	201.77	203.91	206.32	203.8	203.72	202.22	201.12	206.14	203.97	206.52	206.46	206.19	204.22	204.04	202.02	204.11	204.54	204.14	204.03	204.62	205.53	204.68	205.25	203.3	203.34	204.63	204.48	206.25	204.75	207.01	204.09	204.44	204.31	207.13
214.58	215.3	211.41	212.58	211.48	213.32	213.13	212.14	212.3	212.97	213.35	210.46	211.9	212.41	213.14	214.02	214.79	212.57	213.54	213.56	213.41	214.78	212.98	214.7	214.39	213.71	213.37	212.51	213.85	210.41	214.19	213.53	211.65	213.21	212.9	213.63	212.16	213.56	214.45	213.95	212.41	212.7	209.28	215.32	213.71	212.39	213.81	210.42	211.41	213.23
209.05	210.13	207.97	210.15	206.41	207.31	207.53	206.11	208.1	207.42	207.42	208.27	208.49	205.58	205.67	207.21	206.35	207.62	207.19	209.13	208.29	205.32	208.07	207.91	207.68	207.46	206.54	205.84	209.14	208.97	209.66	207.07	207.42	207.01	206.28	205.9	209.55	207.04	209.45	205.52	208.22	209.23	207.73	209.2	208.93	208.41	206.78	208	207.54	208.44
204.86	206.83	204.24	205.88	202.64	206.34	203.89	206.7	203.76	203.8	204.9	203.16	205.03	202.83	205.12	205.65	203.8	206.03	205.42	205.67	204.48	204.2	206.24	205.95	202.73	205.02	203.65	204.43	206.44	206.03	205.81	203.21	204.42	205.94	203.88	204.74	204.48	207.73	205.55	205.62	204.14	206.84	206.83	202.03	204.89	205.21	206.16	205.42	203.83	204.59
214.24	213.08	216.68	213.64	214.36	212.03	213.96	214.25	213.77	213.17	212.31	214.51	215.25	215.58	213.42	213.69	215.13	216.61	216.46	213.41	212.71	211.9	212.78	210.84	212.11	213.84	213.09	212.3	216.86	213.22	214.83	214.51	214.98	212.97	214.83	214.49	214.44	212.81	213.19	213.58	213.13	212.47	212.81	213.63	213.69	214.57	214.98	212.24	213.59	213.34
208.71	208.1	209.68	208.21	209.15	207.75	208.63	208.74	207.48	207.61	210.14	209.55	209.79	207.5	209.69	208.86	207.62	210.25	207.98	207.99	207.92	205.71	207.72	208.01	209.22	209.15	207.43	209.56	207.89	208.17	206.33	207.24	206.74	206.96	209.11	209.95	208.8	207.22	206.95	208.46	207.27	208.62	210.02	208.32	211.55	208.55	208.62	209.38	207.98	208.31
204.71	204.72	204.42	204.59	205.73	203.69	205.03	204.46	204.4	202.99	202.99	205.07	204.08	204.49	202.97	204.11	204.17	204.23	201.93	203.47	201.62	205.01	203.96	201.86	203.97	202.75	202.51	203.84	203.95	202.36	202.16	201.96	203.52	203.96	203.52	203.01	202.67	203.33	203.88	203.18	203.54	205.23	205.54	202.8	204.68	203.59	202.22	205.41	200.99	203.9
210.26	208.74	208.86	210.63	208.91	208.46	207.5	208.99	208.29	207.92	209.26	210.06	207.94	207.71	209.46	208.6	208.7	206.9	210.27	208.64	209.41	207.96	209.24	207.36	210.99	208.99	207.81	207.02	205.93	208.56	208.62	208.97	207.47	210.13	209.6	208.4	209.04	209.48	209.12	209.12	208.03	207.77	208.86	208.03	208.29	208.83	209.8	207.32	210.73	208.72
200.25	197.46	198.44	199.86	198.51	200.59	198.25	200.23	199.63	199.28	200.56	199.05	199.89	199.93	198.74	199.31	198.48	200	201.33	200.46	201.68	199.04	201.72	198.23	198.53	199.5	197.26	199.38	198.68	200.03	199.76	199.73	198.18	201.79	199.27	199.36	197.77	199.23	200.62	199.01	198.53	198.24	198.73	199.76	199.28	198.63	197.98	201.5	198.98	198.43
218.9	217.37	219.35	218.18	217.71	217.38	220.02	217.97	217.95	218.06	217.76	216.71	215.77	219.42	218.08	218.07	219.58	219.67	218.79	217.65	217.01	218.26	217.42	218.14	216	217.02	218.96	216.5	218.13	215.65	215.21	216.41	218.83	219.44	216.99	216.98	218.35	217.5	216.64	214.25	215.25	217.57	218.25	216.82	217.4	215.91	214.13	217.84	217.07	219.93
207.38	206.01	206.23	206.48	207.24	207.83	206.89	209.63	207.39	208.71	208.45	207.26	206.77	206.12	207.93	207.16	209.81	207.62	206.75	206.65	207.85	208.59	206.92	207.4	208.99	207.15	208.68	207.41	208.78	206.58	207.42	208.64	209.85	206.78	206.72	207.79	206.98	206.47	208.47	207.15	206.56	208.42	207.91	207.03	208.04	209.78	210.17	207.21	208.61	207.56
200.75	200.16	199.5	201.57	200.12	200.63	199.91	199.19	198.58	201.82	200.52	200.67	200.36	202.48	200.98	197.69	200.97	199.09	198.12	200.81	200.94	202.46	198.57	201.44	201.86	199.19	198.4	198.83	199.6	200.94	201.48	200.1	199.31	199.37	199.14	199.55	199.96	199.4	202.76	198.92	200.01	199.89	199.91	200.07	199.71	201.14	201.13	198.86	199.8	201.79
206.06	210.68	206.54	207.87	208.21	209.17	209.06	209.03	207.26	209.62	208.82	208.2	207.11	208.37	206.93	210.91	208.18	209.03	210.51	208.16	209.42	209.31	207.23	206.9	209.49	210.53	207.06	207.2	208.74	210.62	207.68	207.84	208.89	208.05	208.93	208.39	209.81	206.67	205.93	211.26	209.85	209.86	207	209.35	208.63	208.9	207.22	208.26	209.22	209.12
201.81	201.31	202.33	203.31	201.38	200.89	198.95	202.6	202.46	199.54	202.26	199.9	201.65	201.88	200.57	203.47	201.04	200.94	201.32	203.05	199.9	200.47	202.5	202.02	203.28	202.73	200.29	201.54	203.63	201.87	201.25	201.75	201.68	200.98	200.25	202.12	201.09	200.11	202.06	202.84	203.49	201.15	201.37	199.21	199.23	202.06	198.78	200.91	201.34	201.93
217.77	217.89	216.35	219.3	216.38	217.94	215.6	217.8	216.61	214.36	217.12	216.54	217.59	215.78	216.39	217.81	215.95	215.8	218.13	217.89	219.94	216.96	217.86	217.04	215.64	216.65	217.38	216.24	215.47	216.23	217.38	217.57	215.61	217.31	217.78	217.89	215.67	217.31	217.66	213.98	217.45	215.7	215.43	219.38	217.8	216.26	216.89	216.09	217.88	216.03
192.62	194.39	193.03	193.98	191.5	193.25	191.93	194.29	193.2	192	194.51	195.49	193.97	195.94	194.21	194.9	193.98	193	196.08	194.36	193.4	196.73	197.75	193.61	192.91	195.58	193.4	194.43	194.18	194.9	194.66	194.19	194.12	195.42	193.78	194.98	194.15	193.3	195.59	193.78	194.42	195.64	192.86	194.17	195.74	193.07	195.44	192.96	194.62	193.69
193.96	192.62	194.5	192.58	194.75	195.36	195.45	193.44	194.58	194.58	196.22	195.55	192.77	195.43	194.88	193.82	193.91	195.07	195.21	193.53	193.69	192	193.94	195.19	193.58	196.23	194.16	194.6	193.99	193.35	192.96	193.98	196.12	194.01	193.55	196.7	194.76	195.92	194.71	193.88	195.52	196.48	193.97	193.7	195.44	194.38	192.66	193.82	195.17	194.28
200.44	201.14	200.3	200.48	199.57	199.47	201.87	200.83	200	201.43	199.89	202.74	201.52	200.64	201.79	201.69	200.46	198.76	200.15	200.96	201.29	199.19	200.26	199.31	198.54	199.74	200.52	202.48	202.37	198.22	198.76	199.57	201	197.12	199.71	200.49	200.34	200.14	200.2	200.42	201.21	200.58	199.29	200.73	200.39	202.13	197.38	200.3	199.11	197.47
213.34	213.96	212.14	210.9	212.86	212.31	211.97	214.81	213.31	211.04	213.96	211.09	214.32	212.89	212.02	212.78	212.21	212.96	213.31	212.16	212.7	213.98	212.01	212.16	213.75	212.96	213.19	211.36	213.5	211.46	214.1	213.29	213.83	214.48	210.29	212.25	212.08	214.29	215.29	214.5	212.98	211.78	213.31	214.15	213.12	213.87	213.42	213.04	214.22	212.69
207.13	206.78	208.87	207.66	207.5	205.62	208.62	206.87	208.53	206.24	207.27	205.12	208.2	208.39	206.24	207.7	206.89	207.41	209.17	208.68	205.59	206.79	207.27	207.81	209.18	205.78	209.59	208.19	207.59	208.46	206.27	206.69	207.15	205.91	205.89	207.64	207.75	205.42	208.75	208.32	205.8	208.02	208.9	209.02	206.58	208.12	209.48	209.14	207.7	205.98
201.36	201.79	203.46	203.83	200.93	202.65	202.56	203.98	205.03	204.34	203.88	202.52	202.47	203.75	203.81	202.18	204.33	203	204.1	203.7	203.9	203.08	204.86	205.37	202.85	205.2	204.34	201.74	202.16	200.91	202.03	204.87	202.37	203.33	202.43	204.96	203.67	201.04	202.83	203.15	202.01	202.01	204.26	203.01	201.74	204.16	202.09	202.1	202.95	203.49
199.61	198.72	199.31	198.16	197.63	199.35	198.07	197.93	197.91	197.03	199.96	198.21	197.48	197.94	198.66	198.18	195.58	199.77	197.96	199.01	197.1	197.64	198.71	197.5	200.57	197.74	196.36	198.63	197.07	198.66	197.31	198.71	198.06	199.74	199.54	195.98	197.81	200.74	196.1	196.94	199.99	197.85	200.36	197.54	197.38	197.74	201.21	197.06	197.95	199.14
207.01	210.14	209.17	208.75	208.05	207	207.54	210.6	209.1	207.53	209.86	207.89	207.99	210.49	209.15	209.45	210.27	208.87	207.94	210.55	208.66	208.12	208.03	207.48	206.66	207.12	209.06	206.66	210.04	211.09	209.92	208.34	210.22	208.95	209.07	208.31	207.1	209.27	208.27	208.94	208.32	211.31	205.67	208.28	208.88	210.02	206.95	208.32	210.2	208.48
204.95	205	204.52	203.76	205.02	202.77	204.32	201.1	202.89	205.44	204.21	204.5	201.53	202.49	205.37	202.1	204.46	205.18	202.05	204.44	203.57	203.87	204.21	207.13	203.78	204.22	204.78	204.47	202.81	202.36	206.43	204.85	201.87	205.16	204.17	204.67	202.13	205.52	204.85	203.84	204.92	204.5	203.29	205.64	202.99	204.74	202.53	206.56	205.2	203.61
208.26	208.66	209.59	206.35	207.47	210.94	208.99	208.34	209.44	208.4	207.12	208.69	206.4	209.97	208.77	209.56	208.2	210.44	208.26	207.88	208.66	207.49	209	207.9	209.32	208.06	209.11	208.27	208.27	207.37	207.63	209.09	208.86	209.61	208	208.78	208.23	209.4	207.71	206.56	208.35	206.64	209.86	208.53	210.38	207.93	208.7	209.51	208.56	208.97
197.01	196.76	198.2	196.14	198.57	202.03	197.74	197.44	197.6	198.08	197.47	197.16	200.67	197	199.51	198.3	201.69	198.97	200.49	197.64	197.2	201.11	197.68	199.27	196.22	197.43	199.7	200.09	198.61	197.69	198.35	198.49	197.99	201.11	198.43	198.41	198.61	197.22	199.76	199.12	198.95	197.95	198.02	198.08	200.01	198.16	199.54	199.01	196.14	198.5
208.91	209.63	209.57	209.06	207.32	207.64	207.96	207.69	207.89	207.25	209.8	209.83	208.94	207.41	208.95	210.36	210.09	208.67	207.61	207.34	209.69	209.04	209.44	208.2	210.18	206.37	210.82	207.75	209.42	208.35	210.77	208.44	207.33	212.15	207.44	208.39	208.48	209.07	208.18	209.07	207.09	207.65	208.23	209.36	208.9	210.1	209.8	205.06	207.27	206.11
201.09	201.34	202.34	204.45	201.76	201.47	200.85	199.96	200.83	202.49	200.28	201.04	200.89	202.22	202.58	200.96	199.81	198.54	201.58	199.96	202.8	199.67	201.77	202.03	200.11	199.99	201.96	202.84	201.17	201.12	203.05	201.87	201.3	202.99	201.27	202.36	201.41	202.62	199.49	201.19	201.57	203.01	201.4	199.18	201.5	202.37	202.39	201.91	200.03	201.94
212.67	215	212.51	212.2	211.34	211.46	213.03	212.7	210.54	212.19	211.96	210.47	211.9	212.22	211.41	210.71	212.49	214.12	214.24	209.77	210.77	212.1	213.15	211.01	215.64	213.03	211.75	212.63	211.91	212.58	212.35	211.29	209.64	211.49	212.17	212.73	212.03	209.71	212.97	212.47	211.35	211.78	211.35	212.43	210.93	211.95	212.65	211.61	209.86	213.1
211.34	213.81	211.94	210.43	211.76	210.02	213.94	210.38	212.93	210.61	213.68	211.6	213.12	209.96	212.14	210.28	213.41	213.32	212.37	210.09	210.85	211.41	209.58	210.37	212.6	212.61	210.76	212.19	211.57	210.35	212.11	212.52	211.79	211.97	211.63	210.5	211.42	210.97	212.06	212.12	211.45	211.31	212.59	212.46	209.93	211.65	211.74	207.67	210.19	213.04
210.88	208.74	209.83	207.44	206.42	207.53	208.82	207.43	210.79	209.3	208.49	207.46	210.51	207.06	207.14	209.41	205.93	208.03	207.71	208.39	205.87	208.75	209.13	207.95	208.76	208.88	208.4	206.86	208.19	206.36	207.91	206.45	209.48	208.29	209.23	207.02	208.44	208.93	206.38	210.24	208.44	209.12	207.22	209.4	208.99	209.12	208.84	209.02	210	205.06
203.56	203.73	202.52	203.53	204.43	201.56	203.04	203.74	203.97	201.38	201.32	203.22	202.78	203.43	202.1	203	202.33	202.93	200.52	202.11	200.5	203.41	202.2	204.28	204.23	203.14	202.35	202.51	201.66	201.65	201.16	203.36	202.91	202.74	206.45	202.04	203.89	204.36	203.34	201.76	201.86	202.44	204.48	201.87	205.47	201.54	202.16	203.74	201.61	205.38
212.6	212.8	213.52	213.31	214.22	211.1	212.28	213.69	212.7	212.6	212.51	211.43	214.26	212.01	214.55	214.51	213.29	212.31	215.78	213.78	214.82	213.94	211.2	212.98	212.18	212.9	213.86	211.6	212.44	212.19	213.1	213.65	212.41	212.58	212.08	213.33	213.81	213.23	212.04	209.91	213.21	214.5	212.86	213.6	214.58	212.21	214.04	213	213.27	213.52
202.44	204.54	204.56	202.85	203.79	204.87	206.42	204.24	202.89	203.99	203.45	203.39	205.52	204.1	204.88	204.02	203.93	204.4	203.13	204.96	204.56	205.31	206.36	203.94	203.76	204.17	204.45	203.38	204.19	203.84	205.34	203.73	202.88	204.77	205.33	202.01	206.65	205.95	204.65	203.84	205.14	201.75	202.98	204.44	201.67	203.75	204.37	205.49	205.56	204.72
205.39	203.48	204.71	205.32	206.34	206.55	206.34	206.97	205.74	204.92	208.19	205.53	204.56	205.15	207	205.02	205.48	206.35	204.6	204.14	204.6	207.6	204.46	205.17	206.49	205.46	204.44	206.33	204.04	205.45	205.43	207.35	205.75	207.05	203.31	205.94	203.55	205.43	206.08	207.32	208.1	204.75	206.14	205.93	204.36	204.4	206.84	206.02	205.49	205.89
205.17	208.17	204.13	204.68	207.22	204.84	206.62	209.86	205.96	206.07	205.87	206.45	206.4	205.92	205.55	206.88	206.63	205.24	205.18	208.3	206.81	207.03	206.58	207.52	207.53	206.58	207.48	209.14	205.16	206.38	205.24	205.18	206.6	206.26	205.32	207.68	204.2	205.96	205.82	205.36	206.8	206.69	205.43	207.55	208.73	206.64	204.74	208.6	204.97	206.53
207.38	209.5	208.34	206.97	209.89	210.58	210.36	210.1	209.88	212.06	210.9	210.3	208.75	210.27	206.69	209.75	211.81	208.84	209.63	209.55	208.27	209.72	212.72	209.21	208.7	209.71	210.22	208.2	209.78	208.68	208.8	208.55	211.31	209.59	208.3	209.1	209.85	209.7	211.67	209.61	209.97	210.01	209.6	210.59	207.76	209.5	209.92	208.48	209.04	209.67
208.51	209.32	206.63	206.79	209.82	208.06	206.81	209.08	207.22	206.56	208.73	209.99	207.37	208.67	207.22	207.47	206.53	205.78	209.3	206.79	206.31	207.14	210.02	208.74	206.84	207.28	206.66	208.16	208.28	206.14	206.01	206.82	208.22	209.89	207.18	207.55	207.22	206.36	203.57	207.39	207.49	207.03	209.64	209.93	207.63	209.02	206.4	208.79	209.94	207.51
198.22	199.59	201.51	200.94	199.55	199.82	201.3	199.88	199.18	199.45	200.13	199.48	201.34	200.79	198.88	198.5	200.03	200.91	199.83	199.6	202.53	200.35	200.93	202.27	200.03	200.26	200.38	201.6	200	202.62	200.95	202.09	197.75	200.98	202.51	203.02	197.98	198.28	200.61	203.36	202.4	199.73	202.27	200.75	201.59	200.07	198.89	201.79	200.49	201.68
212.31	213.19	215.21	213.49	213.53	214.17	209.53	210.89	213	210.83	211.34	212.34	210.66	214.45	212.03	212.56	211.88	212.95	211.71	212.87	213.35	215.72	212.59	212.56	213.44	212.16	212.78	212.9	212.24	211.99	213.17	212.77	213.57	213.81	211.55	212.21	211.67	213.15	212.99	215.38	213.43	212.95	212.05	214.32	212.07	214.42	211.56	214.31	210.02	213.21
200.54	202.99	204.1	204.56	203.2	203.68	202.64	202.98	205.32	201.65	202.93	204.43	203.07	203.62	204.1	203.16	204.04	205.99	204.22	205.36	202.58	202.95	201.91	204.01	203.01	203.91	204.13	204.76	204.04	204.06	203.26	202.79	200.55	204.05	203.25	203.05	204.92	201.12	204.46	205.18	202.65	200.98	205.01	205.16	203.33	203.07	204.1	203.82	201.56	203.51
201.93	203.25	205.63	205.9	205.03	204.42	204.23	203.47	203.98	204.42	202.62	202.93	203.38	205.82	204.15	204.03	203.47	202.27	202.89	204.29	200.04	203.3	202.19	201.7	202.52	203.18	204.68	203.62	204.89	203.51	203.63	203.65	202.4	202.18	203.67	202	202.82	204.27	199.75	202.63	204.11	201.99	202.87	204.11	205.75	204.89	203.8	204.53	205.25	203.56
198.73	201.8	200.7	198.45	200.75	201.06	202.2	201.03	202.08	201.55	199.42	198.71	198.55	201.78	200.63	199.95	200.15	200.58	200.05	198.27	199.1	198.4	199.52	202.11	199.85	200.33	200.88	199.23	200.43	199.04	202.36	201.23	199.72	201.74	200.31	199.64	200.49	200.61	199.35	201.33	200.89	200.47	200.91	202.23	200.96	200.11	200.69	200.27	200.63	201.63
194.32	193.57	197.24	193.14	193.51	194.53	194.99	197.08	195.86	195.43	195.96	194.83	194.57	195.19	195.42	195.51	197.35	196.98	195.99	194.14	195.96	193.25	195.53	192.91	195.51	194.39	195.48	195.58	196.03	196.48	195.98	195.61	197.07	195.07	196.81	196.47	195.39	196.74	194.41	196.15	195.17	195.25	195.83	195.87	193.61	195.63	195.14	196.08	194.99	197.02
217.32	217.05	217.64	217.43	216.36	215.64	217.38	217.11	215.07	215.03	216.33	216.88	218.37	217.38	216.35	216.25	216.65	215.59	216.19	217.09	215.49	216.98	217.77	218.27	217.98	217.42	217.59	218.25	217.15	215.8	214.7	218.01	218.19	216.06	216.35	215.99	216.58	218.99	216.08	216.9	216.39	215.39	215.35	216.18	217.22	217	219.14	215.57	217.08	218.06
211.83	210.13	213.11	212.28	212.69	212.1	211.3	209.8	212.69	212.44	212.32	209.88	209.61	210.07	210.99	210.29	211.11	212.07	212.41	211.68	210.85	211.8	211.66	211.32	212.55	211.23	211.83	210.78	208.88	211.83	212.42	212.65	211.15	210.2	212.68	212.16	211.19	212.93	213.26	210.1	211.14	211.97	209.87	212.04	210.3	210.7	211.97	210.07	210.9	211.67
204.35	205.14	202.61	205.28	204.84	204.29	206.78	206.57	202.89	204.98	204.5	204.74	205.75	203.53	203.97	204.1	206.64	203.81	202.41	206.26	204.72	206.56	204.36	204.53	204.25	206.28	204.28	204.28	204.62	204.13	204.48	204.98	203.89	204.87	203.15	204.77	204.91	204.12	204.1	206.06	204.25	204.32	204.23	202.44	206.41	204.25	203.7	202.18	205.73	204.88
203.53	203.4	203.45	203.69	201.64	205.15	206.77	204.78	203.32	202.63	205.29	206.02	204.46	203.09	203.18	205.38	204.62	205.12	203.49	202.21	204.13	204.27	204.52	203.93	204.46	203.08	202.36	203.54	205.46	203.35	203.56	206.56	203.7	207.02	201.76	204.63	205.98	203.87	202.56	203.79	204.55	205.43	204.42	202.38	205.22	204.94	203.59	203.16	205.78	205.2
204.65	206.07	203.68	202.14	205.45	202.03	204.17	202.89	205.29	202.4	203.26	203.54	201.66	204.27	203.59	203.22	202.62	204.33	205.68	204.44	204.08	203.79	203.09	204.17	202.45	204.61	204.54	202.35	204.58	206.36	201.57	204.6	205.35	204.17	202.28	203.37	203.34	204.4	205.15	203.18	205.66	206.57	203.36	205.12	204.44	203.37	203.58	204.49	206.46	204.1
198.38	198.28	198.34	197.28	198.99	196.72	197.93	198.69	198.93	198.87	195.99	199.37	196.2	194.52	197.99	200.85	198.46	197.75	198.84	199.46	198.4	201.32	198.38	197.47	197.4	195.49	198.57	199.59	196.07	196.55	198.72	196.12	199.36	198.91	198.79	197.42	198.13	197.73	196.25	197.49	198.26	196.79	199.72	198.97	197.17	194.41	198.7	199.55	198.45	198.65
211.29	211.19	211.16	213.99	209.78	211.48	211.58	212.59	212.51	210.82	211.42	211.07	211.59	211.97	211.91	213.31	210.7	213.18	214.45	211.49	213.36	210.32	212.46	210.64	212.51	210.55	212.11	212.21	211.19	212.68	210.48	212.82	209.54	212.56	210.14	211.14	211.93	209.17	210.62	211.01	211.38	211.03	212.28	211.33	212.87	213.69	209.83	212.49	213.94	212.17
204.06	204.11	205.12	205.27	203.62	203.79	205.78	202.95	203.09	203.68	200.38	202.88	203.97	201.73	203.29	204.97	203.71	202.5	205.36	203.71	204.28	203.51	204.36	204.06	204.24	203.26	203.44	203.5	204.26	205.17	202.97	203.18	204.32	202.25	202.28	204.09	204.45	203.21	204.33	202.71	202.12	200.03	204.02	205.25	206.09	205.25	204.99	202.65	204.3	205.76
209.05	209.34	209.49	208.53	209.69	207.23	209.67	210.31	207.66	208.26	208.07	211.01	208.27	210.41	208.56	208.72	211.26	210.15	208.7	208.81	207.78	208	210.62	208.8	211.03	212.29	206.97	207.03	209.13	208.94	208.75	207.88	208.87	208.49	208.62	208.01	209.42	210.04	208.2	207.94	208.71	207.72	208.41	206.88	208.87	207.32	207.24	206.45	207.29	207.63
207.1	205.24	206.03	204.69	207.55	206.56	205.57	205.77	207.82	207.62	208.7	206.7	206.75	207.13	207.7	206.31	205.82	208.26	206.76	207.4	207.83	206.41	207.23	208.53	206.37	206.09	209.27	208.96	208.59	206.82	206.07	207.03	207.52	207.72	206.53	207.86	207.4	207.82	206.87	208.1	206.86	207.01	207.68	207.67	209.49	209.83	206.85	207.81	208.46	206.74
217.8	216.98	218.43	217.77	217.34	215.61	216.9	216.62	216.3	216.18	216.53	217.72	218.99	218.77	217.01	218.3	218.5	217.44	217.04	218.62	217.07	217.26	215.84	219.65	214.49	217.22	214.79	218.69	217.47	217.86	217.27	214.85	218.37	214.94	216.46	215.91	217.66	217.58	217.72	216.68	216.73	214.55	217.16	218.11	216.64	217.45	214.58	215.87	217.83	216.8
193.72	193.98	195.22	194.56	197.78	192.83	191.23	195.13	195.23	196.48	195.42	194.74	194.23	193.55	198.01	198.01	194.19	195.02	197.38	195.71	197.55	195.36	196.09	195.41	196.2	194.79	194.86	194.66	196.97	194.54	196.18	196.11	194.95	195.14	194.89	194.23	195.54	195.24	194.45	195.85	195.02	194.71	194.43	194.97	192.2	193.62	194.91	193.55	196.04	195.77
212.24	211.44	210.89	211.09	212.22	211.36	212.57	211.86	209.58	211.38	211.28	211.82	211.4	211.68	208.78	213.03	209.61	212.47	212.36	212.68	210.89	212.53	211.69	212.02	211.06	214.02	210.25	210.09	212.55	210.44	210.35	210.2	210.37	212.29	210.36	211.43	210.51	212.04	211.97	211.82	210.25	212.23	211.15	214.65	212.57	210.5	209.19	209.8	212.9	213.72
201.93	202.33	202.13	203.9	200.36	202.03	202.57	201.54	203.26	202.87	202.97	203.25	202.12	204.43	203.1	204.8	202.66	202.26	204.28	200.35	203.57	204.11	201.94	203.43	202.35	200.91	202.82	202.17	205.14	204.62	201.68	202.24	201.4	204.49	201.71	202.66	202.28	202.93	202.61	202.65	200.79	203.18	200.94	203.86	202.58	204.92	202.35	201.95	201.66	202.52
218.25	216.54	215.72	217.84	217.77	217.52	217.62	218.38	218.78	217.58	218.71	216.3	218.24	216.4	218.91	217.14	217.62	216.34	216.39	217.44	217.19	219.96	217.61	218.13	218.92	219.82	216.13	218.58	217.08	216.6	217.29	218.27	218.95	218.39	217.47	217.09	215.91	218.48	219.69	216.51	218.62	218.49	221.77	220.12	217.59	216.36	215.33	215.84	217.47	216.34
210.37	209.66	208.04	208.72	208.33	207.62	207.15	209.65	208.33	209.27	211.13	209.19	210.37	208.27	206.54	209.52	209.77	210.21	209.18	208.69	209.13	206.25	208.96	209.5	208.13	207.52	208.26	210.37	210.38	210.2	207.65	209.1	208.67	210.2	211.99	207.63	209.18	208.7	208.31	208.46	206.12	209.95	208.11	208.89	207.24	208.85	208.99	208.95	209.25	210.03
212.99	212.47	211.84	211.32	211.28	208.53	212.13	214.52	212.43	212.65	209.91	210.84	212.35	213.42	209.32	212.26	211.35	210.46	211.54	212.2	213.21	211.85	213.08	212.76	213.6	210.59	212.84	211.29	211.36	209.86	213.54	210.72	212.71	212.86	211.97	213.07	213.88	212.66	211.51	211.17	212.86	212.61	212.45	208.66	211.47	209.91	214.61	210.66	210.07	209.68
210.06	210.58	208.89	208.96	210.1	209.27	207.15	209.79	209.68	208.92	207.5	208.58	209.04	206.63	208.42	210.05	209.1	207.43	211	209.22	209.19	211.17	208.57	208.91	208.65	208.46	209.21	207.21	208.85	209.78	205.61	206.95	207.54	208.69	210.89	210.09	209.71	207.97	209.86	211.07	208.9	209.69	208.45	209.03	208.51	208.28	206.48	207.29	207.04	207.92
217.11	217.43	216.76	219.75	217.09	217.16	218.18	218.15	217.58	218.71	217.58	219.11	218.45	217.82	219.32	219.87	216.97	216.48	217.88	218.37	219.7	216.32	215.26	217	217	216.76	218.3	216.51	215.12	216.64	216.59	217.97	217.21	216.48	213.71	217.69	219	217.23	217.7	217.43	218.8	218.49	217.91	214.93	215.1	217.3	218.43	219.52	217.44	218.91
200.16	202.05	201.67	202.15	200.37	200.79	199.11	199.12	198.45	200.3	200.69	201.48	200.88	198.86	199.94	200.24	199.94	197.35	198.84	200.19	200.22	200.21	200.49	201.52	202.07	200.47	201.25	202.08	200.38	201.26	201.96	200.67	199.15	199.86	200.4	200.9	201.34	200.67	199.89	199.67	200.95	198.15	201.59	201.56	201.71	199.01	198.79	198.57	200.45	200.34
202.99	202.05	204.13	203.23	202.62	202.77	202.39	203.86	201.9	203.68	203.37	204.27	202.03	203.25	201.66	203.72	200.64	204.84	201.47	204.88	204.16	203.97	202.85	203.79	200.85	204.44	203.46	201.98	200.32	201.22	202.44	203.68	203.39	203.53	202.07	201.98	202.79	202.79	200.65	203.86	200.43	202.47	202.37	202.8	203.97	201.66	200.78	204.9	202.72	203.68
212.36	210.52	213.7	212.88	210.2	213.77	210.97	212.15	211.64	209.83	212.04	213.95	211.51	212.99	212.95	212.25	213.19	212.87	211.27	212.32	212.16	211.24	213.23	214.41	212.93	212.45	211.36	209.97	212.34	213.03	214.05	210.29	213	211.6	209.77	212.01	214.1	212.89	211.71	212.33	212.63	211.59	211.06	212.34	212.69	214.01	213.66	211.52	211	213.81
218.63	217.22	216.34	215.58	217.76	216.91	215.83	218.73	217.71	215.21	217.18	216.98	219.1	217.53	217.02	216.69	218.17	220.01	218.19	218.48	216.93	216.23	217.86	217.02	216.85	219.41	219.98	218.02	216.78	218.6	219.33	218.3	218.55	217.7	217.76	218.14	217.11	219.06	218.26	217.15	220.62	219.27	217.67	216.7	217	217.01	217.98	218.39	218.45	218.1
204.67	204.12	205.89	205.77	206.43	205.24	203.38	204.55	204.36	206.03	204.71	203.8	202.85	205.78	206.67	204.2	205.69	204.05	205.56	202.86	203.82	205.78	204.6	206.24	205.45	205	204.08	206.37	202.56	206.48	203.98	205.59	205.63	204.2	205.16	204.11	206.6	202.97	205.94	203.41	205.02	203.65	202.87	205.69	205.02	204.94	204.97	204.14	203.63	204
197.44	199.38	198.12	200.51	200.74	198.25	200.17	200.22	199.87	198.52	199.7	201.2	200.12	197.97	198.35	198.37	199.24	196.86	198.97	198.87	199.34	197.84	199.92	199.06	199.13	200.49	199.9	198.76	198.98	200.12	196.96	198.91	200.1	197.68	199.25	198.09	199.05	199.53	198.38	200.08	197.04	200.18	198.71	199.42	198.26	197.47	198	199.43	199.64	198.83
208.96	207.21	208.18	207.45	205.92	206.23	205.82	207.64	206.11	210.7	207.49	208.35	207.61	207.93	207.15	209.56	206.03	206.85	206.64	205.33	205.48	207.56	206.76	209.4	208.01	207.04	204.56	207.2	209.55	208.35	208.19	208.55	210.03	209.8	206.54	207.64	206.21	207.34	207.24	207.36	206.96	207.17	210.03	206.93	207.86	209.2	207.2	207.92	207.57	205.83
202.51	204.28	202.41	202.99	204.27	203.95	203.21	203.89	202.14	204.93	204.65	203.06	204.39	203.12	203.66	202.3	203.48	202.99	205.14	202.12	203.7	202.92	205.03	205.7	203.14	202.89	205.24	204.34	202.92	201.85	202.51	201.83	203.94	202.54	201.94	203.5	204.84	203.87	202.85	201.94	203.8	203.17	203.04	203.02	204	202.84	204.35	203.81	202.36	202.69
206.69	208.84	207.02	207.9	206.33	208.24	209.31	207.66	206.5	209.11	206	207.01	210.59	209.63	209.07	208.12	208.02	208.27	207.96	206.08	207.89	207.11	208.68	208.26	208.3	203.61	207.52	205.26	207.69	206.93	208.96	208.56	207.76	207.83	208.48	206.84	207.54	207.52	207.52	206.79	207.85	208.5	207.86	207.23	204.89	206.26	207.99	208.57	207.32	206.9
204.29	205.65	203.41	205.4	205.44	205.48	203.95	203.1	204.16	201.86	205.07	203.93	204.32	205.44	205.01	207.52	204.59	205.8	204.17	204.37	204.23	203.59	203.93	204.98	206.32	203.89	204.29	202.89	206.33	204.56	205.99	206.83	205.51	204.56	205.56	203.19	204.07	205.99	205.65	205.48	205.74	204.94	207.31	202.81	206.54	203.53	207.68	203.6	202.79	205.86
206.49	207	206.72	207.75	206.9	209.73	210.84	208.54	206.15	208.26	207.06	208.55	208.23	207.18	207.65	207.35	208.08	206.33	209.32	209.09	207.47	209.24	206.89	207.16	209.7	208.46	206.11	207.63	206.68	207.21	208.71	206.93	208.17	208.84	205.69	206.6	208.48	207.38	208.31	207.15	207.82	204.92	207.05	208.45	210.93	206.55	206.51	208.67	210.05	206.64
203.8	203.11	202.99	204.17	202.59	203.27	203.6	202.03	202.84	203.45	204.2	202.75	202.4	202.95	202.14	202.64	201.92	203.09	204.37	202.62	202.16	203.49	204.25	200.85	202.91	202.41	203.11	202.92	202.89	199.87	203.97	201.46	206.16	203.71	201.91	200.7	202.47	202.88	202.98	202.23	203.43	204.42	202.03	202.9	203	199.53	202.92	204.55	201.54	202.97
208.8	210.42	207.71	211.86	208.91	210.82	207.54	211.78	211.01	209.64	211.09	208.79	209.18	211.38	208.66	208.94	209.04	207.47	211.28	208.85	208.99	207.99	211.1	208.4	210.1	209	210.88	208.57	208.79	209.67	210.01	210.87	207.55	210.63	207.62	207.98	210.24	207.15	211.66	209.44	210.3	209.26	208.83	209.74	210.57	208.58	210.78	209.12	209.18	209.44
204.51	205.38	205.92	204.75	204.1	206.54	203.33	201.92	203.05	202.7	202.34	205.34	204.17	204.24	204.25	204.04	204.76	203.83	202.45	204.52	202.36	205.9	202.42	202.88	204.84	203.72	201.66	203.5	204.13	202.08	203.16	204.24	203.52	203.89	205.23	205.59	203.92	205.87	205.5	205.04	202.8	206.03	201.64	204.16	202.58	203.82	202.44	203.98	201.62	203.61
204.95	203.91	204.76	201.02	204.43	201.13	202.12	202.63	202.69	203.07	204.66	203.5	204.99	204.37	201.64	203.51	204.03	203.64	204.18	201.16	202.16	203.53	202.54	203.7	203.81	203.93	203.68	204.29	203.07	201.43	203.84	200.49	204.47	204.54	201.69	203.34	204.41	202.09	203.39	202.87	204.2	202.94	204.01	203.51	200.5	203.19	201.33	201.42	203.97	202.73
211.62	212.42	210.62	211.47	210.66	210.56	210.46	211.35	212.2	210.11	210.57	210.15	212.09	212.88	211.75	212.28	212.25	210.29	211.05	211.26	210.71	210.89	211.66	211.16	212.49	210.06	210.93	212.58	210.42	213.16	212.05	210.83	211.4	210.83	209.82	211.26	212.02	211.37	209.69	213.12	214.22	212.36	210.84	210.8	211.06	210.1	211.9	212.44	210.69	210.72
217.27	215.65	216.15	216.67	217.08	217.19	216.04	215.05	216.06	216.98	218.21	216.69	217.69	219.22	216.7	218.15	218.33	215.8	217.81	216.18	219.69	220.44	218.74	214.93	216.44	215.72	217.41	218.11	216.81	215.08	216.83	215.98	218.05	219.29	217.38	217.08	216.81	214.72	215.41	217.88	218.56	215.63	216.61	217.8	213.53	216.75	216.58	217.36	214.12	218.63
215.91	211.45	211.98	210.98	210.26	210.38	212.88	211.83	213.1	212.96	210.93	210.72	211.81	212.29	211.55	211.17	210.53	214.15	211.84	208.38	211.88	213.07	210.05	211.48	211.13	210.49	214.22	210.77	212.69	211.67	210.6	211.49	211.31	211.35	213.37	214.41	211.4	211.12	210.25	212.41	212.28	211.66	210.9	210.05	212.68	210.93	212.95	213.96	209.23	210.74
207.08	209.11	207.86	207.31	207.41	207.45	208.91	207.63	210.04	208.75	207.71	205.29	205.5	207.53	210.31	207.13	207.95	206.98	207.68	206.69	208.45	207.29	207.98	207.94	208.24	208.05	208.15	206.72	209.31	206.79	208.59	206.31	208.99	206.24	209.67	208.98	207.78	207.2	208.16	205.1	208.54	207.37	208.21	208.02	209.97	208.08	208.01	208.27	206.95	208.26
213.8	212.33	214.8	213.51	212.67	213.6	212.96	211.91	214.03	211.48	212.93	212.51	213.47	214.03	213.02	212.73	212.99	215.17	214.04	212.97	213.47	210.69	213.26	212.48	213.17	212.92	213.15	213.67	212.81	214.57	210.38	212.97	212.48	212.26	213.25	216.43	211.87	211.67	213.18	213.04	210.05	212.15	214.17	212.55	212.8	212.35	212.46	212.32	215.06	210.38
201.08	201.14	200.17	202.89	200.94	202.55	204.81	205.05	204.7	201.36	202.26	204.24	202.16	202.28	201.48	204.26	203.8	201.97	201.12	202.89	201.53	203.04	203.4	202.19	204.84	203.54	202.21	200.45	206.37	202.12	203.16	201.67	200.76	203.31	202.29	202.88	203.57	202.12	202.76	204.23	205.57	202.1	203.07	203.08	204.2	203.8	201.96	203.88	204.08	203.52
200.02	198.64	199.5	200.65	201.6	200.15	199.72	199.86	198.01	200	200.46	200.32	199.27	198.62	198.39	198.81	199.74	198.78	201.24	197.65	199.21	200.56	197.51	199.46	199.16	199.59	198.87	199.71	197.6	198.29	200.7	198.82	199.29	200.57	197.2	198.53	201.06	199.06	197.57	200.52	199.11	199.3	198.04	198.85	200.16	198.72	198.68	197.44	201.1	197.55
213.27	213.56	213.84	211.94	210.69	212.78	211.89	212.38	213.81	211.85	212.44	210.72	210.82	210.94	213.26	214.46	214.26	211.44	210.57	213.15	212.86	213.78	210.73	210.72	209.17	212.42	212.87	213.12	212.04	213.63	212.02	212.24	212.01	210.69	212.53	211.22	211.86	212.42	209.65	209.46	212.19	210.66	211.27	212.57	213.46	211.71	214.05	211.04	212.64	210.93
204.62	204.46	204.79	203.64	202.32	203.26	202.39	205.87	203.27	203.85	206.97	204.36	203.59	205.99	202.43	202.97	201.45	204.23	203.47	202.42	203.53	205.01	204.11	203.57	203.06	204.36	201.36	203.47	205.23	204.49	202.52	207.18	203.13	202.62	204.25	204.68	201.45	204.48	204.29	204.09	203.59	203.51	204.64	203.95	203.79	202.81	204.11	201.87	203.89	205.28
198.83	199.84	198.81	199.47	199.65	198.6	199.68	201.41	198.19	198.7	199.45	197.25	201.61	199.72	199.41	200	199.76	201.4	199.51	202.12	199.94	196.35	197.31	199.27	201.04	199.08	200.26	200.05	200.19	200.55	199.95	200.09	199.94	199.2	201.76	198.63	200.49	199.02	199.46	200.18	201.5	199.4	198.96	198.09	201.38	198.93	199.49	200.46	199.28	199.68
212.79	211.75	210.47	211.22	212.94	211.81	214.22	213.13	211.2	208.22	210.29	212.83	210.76	211.75	210.92	212.31	214.27	211.39	212.54	207.73	211.17	211.75	209.93	210.67	211.47	210.31	210.69	210.14	210.92	212.26	209.94	211.82	213.44	211.52	211.63	212.54	211	211.23	213.18	211.88	212.47	210.55	211.38	210.57	213.57	211.06	213.6	212.82	209.55	208.37
197.62	196.89	194.41	195.43	196.59	193.16	195.04	195.03	193.83	194.93	193.93	196.1	192.33	194.96	195.41	195.58	197.13	197.5	193.93	195.43	195.9	194.29	195.3	193.82	194.84	193.52	196.28	193.45	197.19	195.12	195.04	195.56	193.59	195.05	196.14	196.15	194.37	194.97	196.14	196.43	195.91	193.59	195.86	196.55	195.14	194.22	194.5	194.64	194.32	196.35
212.25	210.31	210.54	214.05	213.54	212.09	213.61	212.79	211.03	213.77	211.62	211.51	213.08	212.73	210.56	210.69	211.83	211.34	212.27	211.5	211.77	214.08	211.73	211.98	212.24	212.25	212.16	210.4	213.61	212.44	211.32	212.1	212.48	211.48	210.96	210.71	212.02	211.64	212.49	210.77	211.41	210.86	212.42	212.2	210.64	210.44	210.87	211.61	209.72	211.95
203.08	202.83	202.62	203.41	203.08	202.75	203.19	202.31	201.37	202.04	205.28	203.58	204.71	203.77	204.45	202.86	203.14	205.29	206.26	206.89	202.92	202.95	204.67	204.06	202.48	203.57	205.3	203.26	203.97	203.72	206.14	203.32	203.91	201.79	200.42	204.61	204.76	202.12	203.75	203.26	204.95	203.9	201.56	203.23	205.62	201.32	202.04	206.63	202.27	202.8
216.88	217.48	217.48	215.6	217.7	218.85	216.75	217.74	216.28	216.79	215.01	218.84	216.31	215.42	216.74	215.79	217.1	215.98	217.87	215.69	215.74	217.23	216.06	216.01	216.18	214.3	219.22	216.35	216.05	217.45	216.89	217.12	215.84	216.88	215.66	218.44	215.43	216.13	216.4	217.88	216.09	216.4	215.76	215.08	217.27	216.6	216.67	217.82	217.52	218.12
208.07	208.46	209.2	206.39	209.53	208.05	207.29	207.4	207.91	207.94	209.03	209.45	208.46	208.19	208.57	205.77	208.27	207.85	209.1	207.86	207.69	206.77	206.4	206.61	206.97	209.1	206.4	207.34	207.05	207.93	206.36	209.49	208.54	207.92	207.42	208.33	206.83	206.47	208.15	208.99	206.19	209.42	208.38	209.82	209.18	207.73	206.51	207.72	207.79	208.78
207.92	209.38	208.23	210.61	209.28	207.75	208.27	206.68	208.49	208.7	209.21	209.74	205.92	208.84	210.68	207.22	209.86	206.4	209.51	206.82	206.15	208.78	207.21	208.98	206.62	206.58	208.02	207.52	208.18	206.85	207.98	205.83	207.88	208.69	209.6	206.44	206.53	205.64	207.7	206.03	206.41	206.47	207.02	208.82	208.19	210.97	206.63	207.04	207	208.32
201.82	203.09	204.55	202.11	202.3	202.9	204.98	203.5	203.66	203.34	202.95	203.72	202.87	202.56	201.78	202.3	203.42	202.85	203.01	201.53	204.28	202.37	204.29	203.07	203.89	203.03	202.96	203.82	201.62	202.27	202.25	201.67	200.77	201.43	201.97	203.4	201.75	202.9	203.15	200.34	200.77	201.57	201.51	202.36	202.71	200.64	202.71	201.52	205.3	203.64
206.81	207.44	205.02	206.18	207.49	206.99	205.21	207.48	203.22	208.02	204.41	207.92	207.5	206.1	203.78	206.87	203.56	208.36	207.15	205.42	205.6	205.65	207.76	204.8	206.26	205.28	206.09	205.22	204.01	203.88	204.21	205.7	207.38	205.99	206.93	207.02	206	207.11	206.98	205.15	204.3	207.29	208.49	206.98	205.28	206.77	206.18	206.63	204.32	205.68
199.99	195.92	197.08	198.17	197.06	200.58	197.93	197.75	197.21	198.13	199.78	197.56	198.48	198.94	200.9	199.97	199.95	196.88	198.98	198.74	199.78	199.93	199.97	198.11	197.04	198.78	200.97	199.06	199.55	200.87	199.05	200.17	197.8	199.54	198.08	200.45	200.58	199.48	200.38	198.42	198.63	200.89	200.83	201.95	196.95	198.86	197.2	200.16	200.11	199.42
208.83	208.95	209.3	209.21	209.54	209.19	209.87	208.58	206.56	208.7	207.7	207.55	210.17	208.83	207.48	210.59	209.46	208.82	206.7	209.45	208.29	207.85	206.97	208.67	209	207.71	206.32	207.11	209.39	208.1	208.78	209.38	208.25	210.5	208.35	208.83	207.98	207.97	208	208.12	209.5	208.04	208.6	207.03	209.85	208.35	210.27	205.81	209.68	209.82
217.57	217.06	217.63	217.51	218.51	218.24	215.88	219.63	216.79	218.01	217.93	216.79	218.65	218.43	219.49	215.97	218.25	218.44	216.07	217.71	215.88	216.53	218.09	219.98	217.99	217.22	218.66	219.3	218.38	217.84	217.52	215.72	216.49	218.99	215.97	218.27	217.92	216.83	217.14	218.86	217.61	217.31	218.82	218.96	219.1	217.97	215.44	218.06	217.2	216.75
211.54	212.14	214.08	211.81	213.95	212.3	211.38	211.49	210.85	212.06	214.12	213.06	213.49	210.96	212.07	211.44	212.75	211.78	211.26	211.45	212.64	210.67	213.04	212.38	214.37	213.42	210.63	212.01	212.02	212.74	212.42	212.6	212.4	210.49	212.74	211.81	213.84	211.62	213.68	215.14	213.74	212.76	213.61	210.49	211.6	213.16	212.72	211.52	212.19	210.3
208.18	207.64	205.91	208.19	206.38	205.35	206.77	208.43	206.86	206.11	206.37	206.18	206.84	206.67	207.16	204.16	207.89	206.97	205.29	204.9	208.39	206.86	206.64	206.99	206.7	206.06	207.86	204.85	209.58	206.22	208.3	205.15	206.48	206.05	207.51	208.23	207.18	205.02	207.36	208.29	207.26	208.02	204.82	206.91	205.47	206.18	206.86	206.29	206.08	207.87
206.52	205.97	206.2	206.86	208.35	207.35	207.33	206.98	211.38	206.42	206.21	207.67	207.85	207.62	209.45	208.83	207.79	206.34	208.84	206.18	208.27	208.48	206.86	204.58	208.46	207.3	206.74	207.02	208.53	207.28	208.39	208.13	207.14	207.71	208.5	207.39	206.65	206.91	208.27	209.25	207.11	209.68	208.76	207.72	207.49	205.69	207.02	209.83	206.79	210.48
207.97	206.24	208.02	209.81	206.89	208.49	210.38	207.63	207.09	205.76	208.04	209.11	208.84	208.03	207.76	205.51	208	208.7	208.09	205.73	205.93	207.85	203.72	205.82	207.91	206.66	205.9	207.27	207.44	208.61	207.99	206.64	208.46	207.04	208.19	205.26	209.06	208.26	208.54	207.94	206.83	208.52	207.7	205.74	206.07	206.86	207.27	208.5	207.2	208.11
216.56	217.72	217.74	216.05	218.53	216.32	216.65	217.45	215.31	215.44	217.52	216.97	217.34	216.71	217.25	215.46	216.14	216.08	217.57	216.71	217.53	217.6	219.73	217.06	217.29	217.59	215.17	216.18	215.36	216.67	217.86	218.54	217.31	215.67	216.68	216.91	217.83	218.45	218.63	219.67	220.09	216.68	218.99	216.08	216.92	217.74	215.97	216.71	219.29	217.28
213.48	211.56	213.41	212.58	211.66	213.03	212.56	212.7	212.15	211.7	213.21	210.82	212.34	212.64	212.35	213.16	212.8	212.85	211.76	212.17	211.27	210.91	210.66	210.81	211.98	212.25	211.06	213.53	210.3	210.52	213.48	210.11	210.19	209.83	213.81	211.07	211.85	210.15	212.15	212.98	212.27	210.02	211.55	210.85	211.84	210.91	211.3	210.66	210.62	213
200	201.05	198.49	199.1	197.99	200.05	199.77	199.54	199.89	197.88	199.36	198.7	199.24	200.63	202.05	200.58	199.28	199.43	197.45	202.62	200.42	199.01	200.27	199.65	199.63	198.08	198.35	198.83	197.59	200.07	200.85	196.73	198.98	200.32	197.56	197.54	200.45	199.33	200.48	200.95	198.44	199.27	198.86	197.77	199.86	198.96	198.5	200.15	200.76	199.19
206.4	204.66	203.06	205.08	203.8	205.63	207.03	203.23	200.99	204	202.59	204.07	203.46	203.37	204.41	201.49	205.54	203.06	202.26	201.83	202.35	201.97	204.1	202.23	203.44	202.19	201.1	203.33	204.07	202.43	204.33	202.54	206	204.3	201.79	204.55	204.45	202.83	205.41	202.05	202.1	202.64	203.6	201.13	203.77	201.84	204.36	202.55	203.49	204.62
210.84	212.88	211.44	212.04	211.19	212.96	212.46	211.41	211.82	214.08	212.56	212.65	209.61	210.87	209.99	213.02	212.96	211.9	209.62	209.87	213.55	210.93	211.52	211.21	212.75	211.19	212.26	212.77	210.11	212.01	211.18	213.88	212.94	213.4	210.12	210.51	209.4	212.33	211.32	212.91	211.78	212.72	213.4	210.99	213.65	213.23	211.72	213.07	211.52	210.59
208.35	209.12	210.2	210.13	209.24	208.23	209.52	209.52	207.49	209.58	207.87	208.4	210.21	210.14	210.43	210.35	212.37	208.95	211.32	211.86	211.41	210.92	210.65	210.12	209.51	207.83	210.03	211.02	209.67	209.65	208.36	210.41	208.31	209.46	210.95	210.34	206.9	210.2	208.9	210.62	208.02	208.95	208.68	209.78	209.97	210.37	208.8	207.92	211.85	209.91
199.67	199.41	199.06	198.33	200.21	199.32	199.78	199.55	199	200.11	199.89	198.12	200.82	201.36	199.84	200.59	200.87	197.89	200.85	199.4	199.13	199.36	198.98	198.92	201.31	197.44	199.93	198.12	199.49	199.27	200.77	199.9	198.64	200.78	198.47	197.61	197.32	199.87	199.45	198.49	200.79	200.33	202.8	198.5	200.4	199.51	199.35	198.94	200.07	200.61
203.87	201.55	199.83	201.93	201.51	200.29	198.14	201.68	199.28	198.82	199.31	199.22	203.73	201.9	198.77	200.3	200.22	199.71	201.86	200.22	200.45	200.95	201.94	200.01	198.53	199.09	199.85	201.62	201.64	200.03	200.38	201.76	200.81	202.29	199.48	200.59	199.61	198.98	201.1	201.17	199.26	200.85	200.95	202.07	201.58	198.18	202.41	201.71	200.53	199.33
198.59	197.87	198.76	199.19	197.9	198.92	199.93	199.91	198.68	198.38	200.7	198.95	199.15	198.22	198.71	201.03	200.67	201.34	197.1	198.3	199.6	198.59	199.81	197.93	199.72	199.92	200.5	198.45	200.53	198.02	202.57	199.7	198.75	196.97	198.11	199.29	200.73	199.17	200.22	200.01	200.1	200.18	200.26	200.29	199.81	198.72	199.16	199.2	198.51	201.62
209.85	212.1	210.62	211.17	211.05	212.38	213.56	212.2	211.31	214.43	209.51	211.72	213.33	212.59	214.36	213.31	213	211.2	212.21	212.77	211.88	212.8	214.01	210.03	211.47	209.13	212.19	212.44	211.23	211.8	211.89	211.23	211.37	209.45	210.24	213.46	210.57	214.06	210.07	211.78	211.05	211.12	213.99	211.4	211.71	212.45	210.85	210.53	211.1	209.88
213	213.97	212.35	215.11	213.02	212.89	210.44	214.95	212.55	211.56	212.31	212.38	211.29	211.17	212.57	212.38	211.73	211	211.19	212.51	210.25	211.07	212.27	212.51	212.27	211.97	214.68	212.24	211.43	212.26	212.16	214.76	212.28	210.46	211.46	212.29	211.74	212.21	213.08	211.87	213.97	210.38	211.92	212.82	212.86	211.7	212.93	210.56	213.7	213.4
198.65	196.71	199.58	198.18	199.57	197.44	197.9	198.56	197.48	200.4	197.7	196.57	195.73	196.37	197.33	198.58	198.44	195.98	197.27	197.92	199.94	198.92	198.11	200.05	198.5	199.64	197.67	197.09	199.38	198.25	198.61	196.43	199.34	198.18	198.06	199.2	197.44	199.19	197.71	198.69	200.85	198.37	198.14	199.55	198.22	199.06	197.54	196.61	197.86	195.43
212.44	214.99	211.64	213.36	214.09	213.47	213.15	212.61	214.92	215.41	216.32	210.76	210.65	214.98	212.47	213.49	214.18	212.56	213.12	211.86	213.19	213.4	213.8	214.55	212.58	214.58	213.55	212.21	212.8	213.76	210.91	211.89	213.47	213.23	210.99	213.08	213.21	215.46	211.95	213.75	213.44	214.09	214.99	214.18	212.91	214.2	211.69	215.13	212.65	212.1
209.04	209.17	208.55	208.13	208.81	207.83	208.42	207.95	207.79	208.54	206.53	207.42	208.25	207.4	207.45	207.35	209.4	208.65	209	207.16	208.33	207.45	209.47	208.2	209.21	209.12	208.14	210.38	208.12	206.75	206.47	208.83	210.92	208.36	208.4	207.53	209.47	208.26	207.99	208.9	209.75	210.07	209.97	209.42	208.36	208.16	207.09	206.76	210.62	206.75
195.88	195.53	194.08	193.61	196.5	191.66	196.36	196.5	195.42	192.59	193.66	191.59	194.79	194.91	192.77	196.39	195.4	193.36	193.48	195	194.94	193.66	194.43	194.98	193.53	196.57	193.86	194.73	193.25	194.5	193.7	192.78	194.58	195.51	195.87	193.05	195.7	192.43	193.77	194.7	192.35	194.73	193.54	195.54	194.97	198.24	195.34	195.4	194.24	194.59
207.72	206.73	208.45	206.9	206.68	208.35	207.29	207.48	206.01	208.98	206.12	205.28	206.77	205.25	209.57	206.06	208.02	208.84	207.81	205.94	207.08	208.82	207.04	205.42	209.33	206.57	205.79	207.41	208.69	206.5	205.51	209.14	208.82	205.83	209.42	207.44	209.24	208.08	207.19	207.4	205.94	208.2	208.31	208.85	208.45	207.33	208.91	208.05	208.16	207.14
207.89	207.47	208.35	210.97	209.5	208.59	209.31	210.49	210.01	209.62	209.9	209.19	209.07	209.02	207.21	207.42	210.42	208.55	208.35	210.1	208.62	208.84	209.24	209.38	210.89	208.84	209.58	207.93	211.34	209.23	209.13	206.78	208.79	209.85	207.18	210.66	208.93	209.35	208.11	209.5	209.11	207.75	207.89	208.69	208.48	209.6	208.2	209.46	210.95	209.32
207.71	209.84	207.66	206.79	208.63	207.21	206.66	208.35	208.63	208.66	208.63	207.83	208.64	208.88	206.48	207.89	206.38	207.97	208.29	208.52	208.32	209.08	207.92	206.3	207.63	210.29	210.15	207.77	208.53	208.89	205.9	209.17	209.79	206.96	209.37	208.13	207.46	207.16	208.92	206.47	207.13	210.74	207.96	206.06	204.86	206.85	210.71	208.67	206.68	208.05
200.13	199.5	200.59	199.55	199.59	199.55	198.5	200.26	200.83	200.81	200.6	201.07	199.6	200.86	200.32	199.99	199.01	202.87	199.8	200.99	201.17	201.19	200.43	199.46	199.48	200.92	202.4	204.16	199.89	200.48	200.52	198.44	199.34	200.51	200.1	200.74	200.79	200.08	199.76	200.31	201.52	201.33	198.49	199.22	197.69	201.23	201.94	199.91	198.05	202.39
204.17	204.16	204.73	203.02	203.42	205.47	201.42	203.44	203.77	202.37	203.12	204.21	204.59	202.49	202.29	203.99	201.4	201.91	202.87	202.79	203.35	202.55	203.49	204.27	204.58	204.53	204.05	205.59	202.84	202	204	202.95	203.41	201.68	205.22	204.2	203.98	202.66	202.96	202.29	204.1	202.87	204.53	203	203.22	201.91	202.94	204.87	201.65	200.46
203.76	201.26	204.26	202.64	204.14	203.02	204.39	205.16	205.52	206.22	203.45	202.86	202.1	204.79	203.53	204.73	203.57	202.46	203.09	204.64	205.55	202.78	201.53	202.66	205.9	204.19	203.69	204.81	201.21	203.23	202.02	203.67	205.87	204.35	203.86	204.14	204.48	205.2	202.23	204.67	205.13	202.3	204.39	204.52	204.46	206.92	202.24	203.72	204.66	203.98
207.88	209.31	209.89	208.47	210.09	211.34	209.56	210.48	208.96	207.16	208.88	209.9	208.65	209.46	211.03	209.83	210.94	209.08	210.42	209.68	206.48	209.18	209.94	205.44	211.92	209.56	210.3	207.91	207.92	208.34	208.52	209	208.13	208.68	208.22	209.59	211.57	209.43	207.39	209.11	208.64	208.22	208.8	209.77	210.29	206.87	209.5	209.27	207.93	206.94
213.3	211.08	209.22	211.54	210.38	215.17	210.02	212.14	211.38	209.74	210.77	210.77	209.17	210.42	211.38	209.76	213.08	216.19	211.22	211.5	213.12	212.23	209.4	212	209.69	211.98	211.04	212.03	213.68	211.25	211.2	209.96	212.39	211.91	212.25	211	210.71	210.73	212.53	210.08	211.69	210.66	212.54	212.01	210.43	209.64	211.5	212.98	212.25	211.34
196.49	198.93	196.92	199.03	195.58	198.57	198.15	199.28	198.17	198.46	197.22	197.6	197.4	200.83	198.3	194.59	198.59	196.89	198.82	196.44	196.3	197.81	200.61	197.94	198.47	196.39	199.75	196.75	197.75	197.29	198.67	198.1	195.77	198.58	197.51	197.66	197.72	197.2	197.69	198.39	197.79	199.28	199.94	197.93	198.85	197.89	197.07	197.8	198.36	198.89
203.88	202.9	200.85	203.99	202.96	203.33	204.07	202.17	203.74	201.82	203.67	203.78	202.93	202.96	202.4	203.1	204.97	202.86	203.11	201.7	204.77	203.37	204.04	203.1	203.96	201.47	202.52	201.03	200.12	202.2	202.83	202.37	203.68	203.69	201.58	205.49	200.94	199.14	200.46	203.91	202.95	204.08	202.34	202.45	201.21	203.37	203.79	200.37	202.41	204.31
208.01	209.54	208.75	207.46	208.57	208.18	209.21	208.54	207.05	209.7	208.64	210.57	210.14	210.02	208.91	208.32	210.67	209.88	208.25	208.59	208.41	210.41	208.57	207.51	208.94	209.23	208.61	208.71	209.69	206.95	207.67	206.12	206.66	208.71	209.1	209.32	206.99	209.1	207.36	206.92	209.27	208.05	207.32	207.6	208.02	207.49	207.96	210.16	210.35	209.06
210.84	209.53	209.64	207.93	209.12	208.63	209.31	209.41	209.62	208.33	209.5	208.9	209.65	211.35	209.62	210.94	207.05	209.72	209.93	208.77	207.5	208.86	209.71	208.13	210.3	209.9	208.13	209.34	210.52	211.64	210.86	208.58	210.31	210.83	209.74	206.76	208.1	208.15	209.29	208.22	209.7	209.43	209.76	210.31	209.24	210.16	208.86	211.06	209.29	209.18
214.71	214.34	212.48	213.95	211.1	211.85	215.06	214.87	213.86	215.28	212.23	214.96	211.95	212.6	214.4	215.37	213.34	213.97	214.91	211.3	214.29	212.99	213.28	212.51	213.69	212.77	213.37	212.47	214.65	213.65	213.14	214.04	215.81	215.76	212.94	213.48	214.03	213.53	216.49	213.62	214.11	214.01	212.43	216	214.8	215.31	214.3	213.69	211.98	213.08
206.47	203.06	204.13	203.57	203	203.26	204.06	204.54	204.65	206.34	206.24	204.45	202.61	204	203.41	203.05	205.16	203.98	203.19	203.91	204.7	203.5	204.58	203.34	206.39	205.87	203.4	205.02	205.42	205.23	204.79	204.93	207.75	204.96	203.77	205.08	205.3	204.96	202.63	204.84	204.26	207.26	202.97	204.72	204.04	204.43	205.73	204.65	204.77	205.69
206.67	207.49	209.21	209.88	209.02	209.32	210.5	211.2	205.72	208.35	208.11	205.44	208.04	206.7	209.85	207.75	210.73	210.34	208.24	207.89	210.6	209.22	210.45	209.06	208.55	206.45	208.84	208.53	209.29	208.82	208.72	210.39	209.28	206.74	209.22	209.76	209.53	207.53	209.92	209.35	209.13	210.66	208.89	207.53	208.67	208.1	209.53	208.1	209.75	209.05
209.01	208.42	206.11	208.51	208.44	208.8	208.41	208.16	208.53	208.8	206.72	210.21	205.75	206.09	208.21	206.97	208.79	208.03	209.06	208.91	208.74	208.51	209.05	208.13	211.06	207.77	206.93	208.96	208.44	209.01	207.21	208.72	208.34	206.59	207.65	209.5	206.32	205.83	207.42	208.25	208.6	206.91	204.73	206.82	208.64	208.38	208.04	208.35	208.26	206.98
205.35	206.71	208.26	208.38	208.07	208.58	209.11	207.02	206.89	208.8	210.74	205.69	208.2	208.13	208.99	209.23	207.22	208.2	208.76	205.63	208.54	207.97	208.24	206.97	211.12	209.68	209.85	207.74	206.09	206.24	208.7	206.28	208.73	208.55	207.67	207.25	206.26	207.24	209.12	206.71	206.83	205.99	208.17	207.1	207.26	209.46	207.76	208.58	205.57	207.63
205.73	206.46	207	206.79	207.55	206.33	207.67	207.56	206.18	206.46	208.3	208.03	208.5	205.84	207.41	206.74	210.38	207.78	208.04	209.64	210.25	206.72	207.35	204.76	206.35	206.38	206.61	207.72	204.61	208.32	208.15	205.73	208.1	207.63	207.95	208.75	205.84	207.24	206.79	207.79	208.28	207.96	208.12	207.52	208.72	205.13	207.35	209.37	206.67	208.59
203.69	204.37	203.22	201.42	203.33	202.1	202.3	203.27	202.13	201.97	204.41	203.13	203.1	204.02	203.57	203.79	201.85	201.46	203.6	202.05	202.75	203.72	202.72	204.88	201.86	202.61	201.72	204.23	203.11	200.04	201.06	199.95	203.97	200.65	200.6	201.35	203.04	203.83	200.3	203.11	202.76	201.8	203.23	201.08	201.24	199.83	203.9	201.4	202.19	203.23
208.1	208.52	209.38	209.79	211.75	206.21	210.34	210.84	209.95	209.8	207.91	209.21	209.63	208.27	207.61	207.11	211	207.91	208	208.36	208.07	209.06	207.69	210.39	210.3	208.19	209.32	207.51	208.32	207.39	208.78	208.44	208.99	212.22	207.76	205.61	208.82	208.9	209.27	208.14	209.43	210.2	209.11	209.77	208.22	206.42	205.58	208.62	208.25	211.72
203.63	203.53	204.58	202.56	201.68	204.88	203.16	203.69	202.26	203.82	202.79	202.87	203.79	203.92	202.7	201.58	201.86	205.38	204.68	203.64	205.2	205.54	204.08	202.58	204.48	203.76	204.22	202.04	203.52	204.09	200.83	203.22	202.51	204.64	203.45	201.64	204.59	203.34	205.55	202.67	202.48	204.67	202.08	202.98	204.9	203.87	201.79	203.16	204.92	201.85
209.75	211.21	208.02	209.16	208.85	208.1	208.83	209.97	208.76	208.25	208.7	207.81	210.46	208.17	207.34	209.26	208.35	207.94	207.96	212.46	209.51	209.21	208.17	206.7	205.45	207.3	207.88	208.18	210.07	207.83	208.15	208.72	208.93	208.34	209.26	207.49	207.05	208.67	208.86	209.06	209.63	206.22	207.89	208.37	208.83	207.93	209.59	208.81	209.64	209.82
203.39	202.62	201.3	203.84	202.83	204.82	203.23	201.56	204.52	205.38	202.32	204.73	203.62	203.47	202.94	203.59	203.7	202.93	202.55	203.74	205.26	203.14	202.44	203.09	202.96	207.06	203.14	201.37	204.21	202.41	203.52	202.17	201.69	203.33	201.65	204.58	201.63	203.21	202.08	203.16	203.49	203.77	202.08	203.67	203.82	203.29	203	202.79	203.47	203.53
216.29	215.66	216.48	218	216.58	215.01	215.62	217.32	216.57	218	216.52	216.24	217.53	217.22	215.8	215.55	218.1	215.92	219.92	216.63	217.64	217.94	217.58	216.72	218.64	218.81	216.17	218.03	216.35	216.01	215.77	215.47	217.17	215.94	218.65	217.6	217.31	216.74	218.25	216.75	217.47	217.54	216.2	215.43	215.37	214.15	215.76	219.06	217.54	215.21
206.71	206.5	207.41	208.17	208.39	208.5	206.59	207.8	207.62	209	207.84	206.48	210.24	207.6	207.27	206.44	207.7	207.38	207.14	208.92	208.22	207.2	208.5	207.34	206.07	207.21	209.35	209.02	205.95	206.76	208.62	207.79	207.12	209.68	210.1	208.98	205.95	209.99	207.46	208.31	205.51	209.29	208.44	211.2	205.99	207.54	205.8	209.59	205.32	205.6
207.99	206.75	207.54	209.14	209.58	206.08	206.85	208.3	208.18	208.17	208.46	206.4	207.55	206.31	208.57	208.66	207.17	208	208.34	208.24	207.95	207.44	208.95	206.79	208.16	208.69	207.36	207.42	206.36	208.87	208.06	207.38	205.11	206.04	207.84	205.63	208.43	207.52	207.82	207.33	206.91	207.71	207.58	208.67	209.05	209.08	207.35	207.81	207.69	206.2
208.84	208.2	207.74	210.64	209.78	209.75	207.49	209.24	210.33	205.71	207.24	207.26	208.98	207.29	208.09	209.55	208.03	209.86	209.53	208.81	205.66	209.69	209.36	208.84	209.69	208.71	207.64	209.83	208.07	210.38	208.61	208.99	207.83	206.69	208.95	210.05	209.83	209.97	209.05	207.46	208.98	207.13	209.85	209.07	205.15	205.84	206.91	207.91	210.79	207.61
206.25	204.5	201.89	205.49	204.26	206.06	203.18	205.13	204.11	205.09	202.09	205.15	205	206.66	203.96	205.27	205.08	204.38	206.11	203.03	204.07	204.57	204.68	204.87	206.36	204.17	201.82	203.74	204.1	205.41	201.55	203.03	204.14	204.17	206.31	202.67	207.04	204.91	204.91	204.83	205.27	205.59	206.52	204.38	203.85	205.99	205.66	206.8	203.56	205.49
204.75	205.05	208	205.78	205.31	202.9	203.63	203.54	204.71	205.2	205.4	204.47	207.61	207.8	206.57	203.39	204.25	205.59	202.77	205.28	203.85	202.43	204.77	204.16	203.73	202.83	204.18	206.25	205.33	204.73	203.2	204.08	205.23	206.81	203.52	204.74	203.03	203.51	204.22	204.11	204.53	204.32	205.65	204.07	203.09	205.23	204.43	204.96	205.06	203.99
209.06	209.82	208.34	209.79	208.87	208.54	208.57	208.68	208.76	208.18	209.13	206.88	207.1	209.37	208.61	209.58	209.48	210.1	209.86	208.19	206.56	206.55	207.66	208.89	209.65	207.44	209.17	207.06	209.64	209.83	210.91	209.54	205.54	207.2	207.54	208.69	207.42	206.37	208.39	210.79	210.42	209	207.83	211.47	207.45	208.45	210.44	208.09	208.31	208.69
204.53	203.74	203.56	205.09	204.48	205.21	204.54	203.78	204.63	204.01	203.08	204.87	205.78	203.18	206.54	203.24	203.21	203.76	204.1	203.59	205.9	203.39	203.9	204.64	203.94	203.87	202.76	202.99	202.02	205.89	203.27	203.1	201.8	204.77	203.4	206.57	203.6	203.65	202.41	206.42	202.67	204.54	205.99	203.96	204.01	204.11	203.49	203.94	202.76	205.29
203.72	201.6	201.8	202.98	205.11	204.86	203.29	203.28	204.63	201.96	201.96	201.77	202.82	203.23	201.94	202.46	203.48	204.42	202.68	203.22	200.31	202.8	202.78	202.95	202.47	201.97	202.7	204.78	204.01	200.3	201.5	202.95	201.34	203.93	204.09	204.66	204.3	201.62	203.21	203.39	205.4	202	201.31	203.15	204.55	203.14	203.75	203.36	204.26	202.4
212.3	211.63	212.47	211.09	211.23	212.31	210.83	211.24	212.31	211.5	211.9	211.4	211.29	213.38	210.77	212.71	213.48	214.82	213.13	212.92	212.54	212.21	209.75	214.84	213.76	211.64	211.94	210.23	213.08	211.57	211.12	211.79	211.54	211.19	211.22	212.98	212.38	213.23	212.28	213.55	212.89	215.09	212.52	211.48	213.95	212.5	213.78	212.03	211.69	211.25
198.81	197.65	198.5	198.38	197.12	198.52	198.39	200.4	195.99	199.02	197.9	198.49	198.54	199.09	196.31	196.82	199.37	199.36	197.57	197.33	199.24	199.9	197.1	197.71	197.87	199.63	199.75	197.87	198.5	197.98	196.38	197.55	198.71	199.74	195.13	197.76	198.49	197.24	198.13	198.68	198.19	195.55	198.17	197.68	200.95	196.8	200.4	198.29	199.3	198.24
206.53	205.76	206.65	209.04	208.28	209.91	208.9	208.73	208.16	208.2	209	207.01	208.19	209.52	205.98	211.13	209.07	208.54	208.24	210.34	205.06	208.12	207.84	205.52	206.31	208.93	208.35	207.32	206.77	208.69	208.16	208.81	208.01	206.73	207.68	207.65	206.96	207.34	207.5	209.38	207.53	207.65	208.24	208.37	207.84	207.98	208.43	209.41	207.91	206.75
206	207.34	205.52	206.19	207.51	205.99	205.72	208.17	204.65	204.53	208.32	206.22	205.4	205.63	205.89	206.48	204.63	205.5	203.49	205.58	205.45	203.63	207.27	204.81	206.53	206.1	206.27	204.39	207.72	206.78	206.82	205.51	207.94	205.89	204.37	204.68	206.65	204.07	208.09	207.25	205.77	208.42	206.04	205.36	208.28	206.32	206.63	208.24	209.78	204.54
216.07	218.5	215.57	217.82	216.45	216.35	217.18	217.88	216.94	217.15	217.28	215.07	216.07	215.42	215.14	218.1	217.28	217.87	216.75	218.45	218.56	217.43	217.5	218.68	217.14	218.42	217.97	218.24	219.02	218.5	215.53	216.73	217.33	217.49	216.41	214.93	216.84	217.28	217.27	215.13	217.68	219.2	216.18	218.91	215.82	215.57	217.55	217.55	218.2	215.76
208.81	209.42	209.98	207.39	209.22	209.88	208.15	208.94	210.22	208.05	209.08	205.92	208.17	208.17	208.69	206.86	207.94	209	209.49	208.41	209.7	209.9	209.48	210.44	208.43	208.65	207.58	208.15	206.49	208.4	207.6	207.96	208.47	210.16	207.97	208.16	210.8	207.97	208.68	210.33	209.72	209.5	209.64	210.26	207.48	207.47	210.14	210.19	210.08	210.45
205.55	201.47	202.27	202.91	202.45	203.89	203.33	204.01	203.45	204.55	203.1	203	205.05	201.34	202.4	203.88	203.84	203.59	203.99	202.69	204.55	204.24	206.21	204.02	205.12	205.5	206.16	204.07	204.02	202.51	203.66	207.65	200.74	202.66	204.75	202.49	204.77	203.54	204.63	203.44	203.28	204.54	203.68	207.04	203.97	204.14	205.7	202.69	204.75	205.38
211.63	213.63	211.79	210.72	211.26	211.93	211.74	212.99	213.59	211.22	213.95	213.23	209.98	210.82	213.2	213.21	210.61	211.47	209.75	212.1	209.67	212.37	211.04	212.58	210.72	210.84	212.72	211.2	212.71	212.79	211.71	211.24	210.58	210.34	211.31	211.93	211.16	212.17	211.89	211.76	210.79	210.79	211.82	210.15	211.28	212.16	211.73	210.43	212.91	210.5
198.87	200.63	202.02	199.27	198.65	198.19	199.03	199.89	198.93	201.55	200.54	199.49	199.77	198.75	199.15	201.12	199	198.71	199.87	198.3	199.47	200.39	200.09	201.63	198.67	198.88	200.69	199.45	197.47	200.36	199.8	200.22	199.34	197.31	201.81	197.93	200.01	201.25	199.34	198.17	199.16	201.46	200.3	199.57	199.22	198.94	197.34	199.07	197.71	199.64
215.69	219.4	216.37	218.98	217.28	214.56	216.28	218.09	216.3	217.88	219.32	218.39	215.14	216.97	216.98	216.42	217.21	215.46	217.5	216.91	215.58	217.59	217.71	216.24	218.48	216.34	219.77	215.99	216.27	218.36	219.17	218.11	214.68	217.09	217.07	218.43	217.22	218.26	218.11	217.15	217.3	217.68	216.73	218	217.56	214.87	217.48	216.03	218.73	216.93
209.68	207.84	209.44	209.14	208.79	210.77	208.6	209.95	211.05	209.63	208.07	210.51	209.37	207.79	208.67	209.27	208.5	211.64	209.01	209.98	210.64	207.91	209.63	208.14	208.3	208.79	209.01	208.74	209.98	205.82	209	207.5	208.91	209.17	207.05	209.18	211	209.54	212.39	209.19	208.43	211.97	212.93	206.51	208.97	208.93	208.35	208.8	210.17	210.13
205.25	205.48	208.4	205.57	208.15	207.36	207.79	204.99	209.2	204.66	205.9	203.91	205.8	207.68	206.16	206.57	208.6	204.75	206.07	206.11	207.42	203.83	205.59	207.93	206.52	202.85	206.84	206.68	205.59	207.9	205.04	205.75	208.19	207.02	207.76	205.44	205.87	207.28	210.23	207.15	206.59	204.95	207.48	203.81	206.47	206.67	207.43	205.63	204.84	205.28
208.91	210.05	208.99	206.06	208.08	206.4	207.5	208.75	206.36	209.29	209.84	207.37	206.69	209.53	206.17	208.6	208.86	208.03	209.07	209.82	207.58	210.02	208.17	209.59	207.14	209.64	209.81	208.73	208.38	210.49	205.36	208.56	208.93	207.24	209.34	211.25	209.55	209.09	208.98	207.99	205.75	208.93	209.88	207.9	208.83	207.26	210.12	209.8	207.41	207.97
200.28	199.53	201.76	200.02	199.52	201.07	199.62	198.13	199.11	198.84	199.99	199.71	198.5	200.4	201.3	199.21	200.13	197.69	198.43	199.89	198.66	199.04	201.48	201.72	198.31	200.48	199.16	199.53	196.76	200.31	200.38	199.27	200.01	200.19	197.14	198.31	200.76	200.39	199.25	197.14	199.09	200.13	199.2	198.79	201.5	198.6	199.73	197.89	197.77	200.4
210.59	211.69	212.4	212.11	210.63	212.24	212.54	212.76	210.54	210.18	209.67	212.08	212.46	210.41	212.92	214.13	212.01	210.04	212.98	211.6	212.69	212.49	211.55	212.93	212.13	210.13	210.74	209.3	210.2	212.59	209.58	211.19	209.83	210.06	212.04	211.13	211.6	210.95	211.72	212	211.68	210.43	212.01	212.36	210.49	210.51	210.61	212.44	211.78	214.94
201.63	199.45	197.89	200.8	198.6	200	199.02	202.62	198.64	199.86	201.23	199.82	199.79	200.04	199.31	202.22	200.78	198.43	199.05	200.61	199.84	202.38	199.17	200.34	201.03	198.17	199.91	201.47	199.09	199.63	199.48	201.63	198.73	199.89	202.52	200.75	200.01	201.6	198.82	199.95	202.02	200.61	202.08	201.39	200.68	200.79	202.58	201.01	200.78	201.23
212.74	212.24	212.08	212.3	209.93	209.84	210.66	212.46	212.66	212.15	212.71	213.12	212.43	212.28	213.4	212.86	211.17	210.4	210.8	215.07	212.11	212.06	214.05	211.96	211.33	212.36	209.83	212.39	213.4	212.63	212.84	210.8	212.37	210.47	211.28	211.52	211.57	213.78	212.31	211.05	210.35	210.74	212.53	213.26	212.7	211.9	213.42	211.38	210.8	211.74
211.79	213.81	213.28	210.65	211.42	212.59	212.61	214.95	215.09	211.08	214.82	211.57	212.06	212.94	210.88	213.62	213.33	211.51	212.23	211.87	212.51	210.69	212.25	209.61	212.92	213.67	211.81	212.84	213.6	213.81	211.86	212.69	212.69	210.55	212.36	210.96	214.89	212.95	210.27	209.57	211.76	211.08	212.77	213.54	209.94	212.75	211.8	214.64	213.71	213.29
203.98	201.13	200.63	200.81	203.81	202.18	203.59	202.74	203.88	201.47	201.95	201.88	203.35	202.98	203.43	202.41	204.96	201.63	201.52	203.01	203.7	201.56	202.61	202.65	203.55	201.27	204.08	202.63	202.77	202.85	202.7	201.99	200.06	201.12	202.07	200.64	204.09	203.15	201.79	201.71	202.86	202.71	202.98	201.45	204.02	202.19	201.5	202.45	203.59	202.67
217.61	217.94	217.63	218.65	216.7	217.85	214.12	220.19	215.46	219.86	218.06	217.04	215.78	218.37	217.32	218.57	216.7	214.78	217.15	216.64	216.75	216.97	219.23	217.92	219.63	217.26	215.61	218.62	218.91	217.81	217.26	217.03	215.56	216.99	218.12	219.99	216.09	218.17	216.55	215.87	218.23	215.55	215.58	217.91	217.01	218.39	216.89	218.53	216.93	217.95
210.21	208.91	209.76	206.74	208.73	210.52	208.82	208.6	207.7	208.86	208.87	210.01	210.19	213.29	208.89	207.78	210.18	207.12	208.35	210.26	207.86	208.13	211.24	211.66	209.5	209.5	209.71	209.51	209.47	208.5	210.1	207.96	206.34	208.93	210.08	209.74	210.99	207.63	210.12	208.12	209.57	208.61	211.89	210.19	209.2	209.09	207.62	210.96	210.23	212.01
203.54	203.07	203.89	204.12	205.26	203.36	205.43	203.55	204.27	203.33	203.31	203.34	203.55	203.02	204.53	201.78	204.06	203.3	205.94	203.63	202.65	203.25	202.91	203.68	204.87	205.64	204.84	204.13	203.45	200.73	205.57	204.65	204.08	201.05	203.7	206.12	204.88	203.34	204.04	205.04	203.3	204.61	204.34	203.87	204.16	205.9	203.71	202.98	205.05	204.6
203.9	203.69	202.16	203.64	201.98	203.86	203.18	203.86	203.75	203.63	203.42	203.26	203.92	202.21	202.99	202.88	203.77	202.46	203.78	202.48	204.16	203.95	204.68	204.93	202.2	204.99	203.6	203.04	204.61	201.77	202.97	203.72	204.34	204.69	203.94	204.95	201.79	202.16	203.41	203.54	204.84	204.13	203.68	203.67	203.45	203.25	205.41	203.48	203.25	203.86
211.73	211.24	214.38	211.2	211.47	212.25	209.94	209.63	212.68	210.95	211.17	211.17	211.36	210.14	213.94	212.55	211.07	210.38	213.27	211.73	211.16	212.35	210.43	213.3	212.66	211.06	213.43	212.33	209.5	212.82	212.07	211.89	211.8	214.18	210.16	212.51	211.71	213.02	210.18	211.7	213	211.4	211.58	210.07	211.04	211.32	211.6	212.25	214.3	210.91
210.57	213.55	212.56	211.87	211.28	212.63	210.28	213.19	211.65	213.62	212.83	212.98	212.11	214.21	211.24	212.31	211.96	209.42	212.38	210.86	210.07	212.28	210.31	213.4	212.73	211	211.66	211.6	210.16	211.21	213.62	212.36	212.75	210.78	210.57	211.59	211.58	211.57	212.61	211.27	212.53	212.65	212.13	209.5	210.02	211.73	212.34	212.01	211.48	211.84
217.08	218.45	217.34	217.91	219.2	218.49	218.33	216.46	216.16	217.59	218.04	220.41	219.68	219.98	218.56	218.09	220.18	216.43	220.31	216.85	218.99	218.36	219.12	217.04	218.25	216.2	217.38	216.63	217.18	217.99	221.59	215.95	218.04	218.05	219.39	219.1	216.29	218.2	218.33	217.24	218.4	217.87	217.24	215.54	216.7	218.96	217.51	217.26	218.07	218.04
212.25	210.42	211.79	209.39	211.69	209.68	212.26	211.97	212.19	210.52	211.64	211.61	211.99	211.56	211.29	213.48	213.98	211.48	213.25	214.54	211.73	212.5	211.63	211.68	213.41	212.8	211.24	211.57	211.47	210.67	210.16	210.58	212.63	211.51	212.79	211.64	211.01	211.56	212.24	211.44	212.15	210.71	209.41	214.19	211.73	212.9	212.12	213.02	210.17	209.82
211.51	210.19	214.27	211.04	209.76	212.32	210.31	209.51	211.68	210.69	211.06	213.83	212.28	213.11	210.9	212.59	210.98	210.91	214.53	211.92	212.63	211.57	212.87	209.56	212.18	211.57	212.53	212.77	211.17	211.85	212.44	213.22	211.6	210.52	211.01	212.2	213.55	212.24	210.82	210.42	212.08	211.28	211.97	212.5	209.34	211.84	211.51	211.54	212.32	211.67
211.21	212.1	213.43	212.34	211.29	211.71	210.17	210.34	213.45	210.82	215.21	210.57	212.15	211.56	213.72	211.03	210.51	212.57	211.96	211.17	213.28	212.76	211.79	212.73	212.84	209.98	210.85	210.69	209.96	212.42	212.86	212.76	210.28	208.71	212.04	210.77	210.24	213.58	210.94	213.58	211.38	210.39	210.78	211.95	213.66	211.06	211.75	211.41	212.12	213.06
209.73	207.67	207.9	208.28	208.54	207.04	207.27	206.82	207.75	206.88	208.19	206.31	207.8	207.33	208.15	207.8	211.62	208.04	206.18	205.64	206.08	207.4	209.68	205.73	208.22	206.67	206.89	207.22	207.42	207.38	207.81	206.29	206.02	205.19	208.76	206.8	208.38	204.83	208.77	208.68	206.58	208.23	207.23	208.07	207.25	208.05	209.35	206.45	210.08	207.18
205.6	205.2	203.99	204.83	203.37	202.82	202.78	204.51	205.6	203.4	203.13	204.66	205.43	204.32	204.8	204.7	204.3	203.26	203.47	205.49	201.89	203.82	204.74	204.12	204.23	203.48	203.63	203.99	204.5	204.72	204.43	206.7	205.95	204.58	202.32	206.68	203.57	204.95	205.33	202.36	204.7	204.58	206.69	204.65	203.27	204.26	203.37	205.58	206.16	205.72
200.45	199.16	200.63	200.41	200.89	200.7	200.19	200.29	200.3	199.48	198.52	198.28	202.08	198.43	197.43	199.14	200.38	197.83	199.15	199.7	197.44	200.38	198.45	200.36	199.98	200.85	200.83	199.6	197.97	198.5	199.47	200.02	196.89	200.21	197.71	198.89	201.09	197.86	198.56	197.46	199.11	200.56	199.24	199.91	197.66	199.5	198.81	201	198.25	198.75
209.69	211.12	209.63	207.67	207.88	209.11	208.23	209.36	206.85	208.52	207.21	209.06	208.41	209.22	208.09	209.2	210.7	209.21	211.19	209.4	209.11	207.67	208.77	207.78	207.67	210.21	208.53	208.63	208.14	208.18	207.57	207.88	206.51	208.35	208.89	206.65	207.34	208.53	205.86	207.08	208.01	210.57	208.57	208.39	206.61	208.17	208.39	208.37	208.47	204.76
207.61	207.74	209.8	208.91	207.72	208.53	205.75	210.17	208.7	208.12	205.49	208.71	208.92	210.36	207.54	207.79	208.25	210.23	206.59	208.11	205.95	208.87	211.5	208.61	206.39	209.56	209.61	209.45	210.97	208.59	207.85	208.12	209.77	208.34	208.13	208.8	209.61	207.42	208.02	209.79	205.92	205.83	209.74	209.14	208.08	209.12	209.07	207.4	207.07	209.31
203.45	202.12	202.07	205.87	203.59	206.54	205.02	203.22	205.18	203.89	204	204.54	204.73	205.18	204.84	201.81	203.9	202.15	206.48	206.51	204.43	204.36	203.88	204.01	204.9	204.86	204.41	204.76	204.25	204.66	206.31	203.56	206.86	203.58	204.51	204.2	205.36	204.45	204.65	204.3	203.29	204.88	204.13	203.7	207.17	205.49	203.97	205.88	204.99	204.19
208.92	207.56	207.79	206.85	211.28	208.08	208.15	206.1	209.36	210	208.42	209.6	206.09	205.92	207.84	209.81	210.36	206.84	207.14	209.38	206.53	206.26	207.84	209.33	206.35	208.02	205.59	209.37	206.09	207.84	206.77	209.29	209.11	206.3	208.64	208.92	209.49	207.67	207.69	208.72	209.53	205.73	207.86	208.56	208.26	205.35	208.91	205.59	207.66	208.07
195.52	196.43	194.36	194.35	195.85	194.9	195.15	195.85	195.44	195.37	196.08	194.25	196.46	194.18	193.63	196.17	193.68	195.82	193.16	196.99	194.36	194.58	192.28	195.49	194.47	194.76	192.32	195.91	194.32	196.2	195.3	197.51	194.7	197.86	195.67	195.49	196.41	197.23	195.72	195.53	195.87	194.67	195	195.94	197.23	194.47	196.37	196.02	194.34	194.69
209.18	209.12	209.2	205.38	209.23	206.95	208.31	207.5	208.13	205.74	207.77	209.63	208.14	208.21	207.7	207.52	206.76	206.05	207.31	207.98	206.93	207.83	208.72	206.51	209.09	206.98	207.52	207.41	206.9	207.64	210.65	207.5	205.89	207.46	209.18	207.32	206.83	206.27	208.07	205.97	208.91	208.76	212.01	206.9	208.11	206.25	207.75	207.83	207.18	207.7
206.91	208.78	207.97	210.11	205.85	208.53	208.96	211.04	208.71	210.32	208.4	208.93	209.03	206.95	210.03	208.54	209.48	210.65	211.4	207.85	209.69	208.79	209.63	208.78	208.94	210.72	209.76	206.07	207.46	208.65	208.24	209.32	209.87	208.04	209.02	208.51	207.46	208.55	209.23	208.99	208.21	207.51	205.02	207.07	209.14	208.41	208.35	209.74	206.73	209.06
209.78	208.7	205.51	205.77	205.11	208.38	207.42	207.39	208.18	209.11	206.66	207.58	206.13	206.82	209.52	207.71	205.91	208.29	207.83	207.24	209.77	207.35	209.09	208.76	205.88	207.29	205.95	205.57	210.58	206.68	208.26	206.85	208.53	208.29	208.38	206.67	209.29	206.76	207.84	205.09	205.56	208.19	207.5	207.1	206.5	206.24	209.44	205.66	209.34	208.64
201.36	204.61	201.53	205.19	200.81	202.91	202.56	200.77	203.79	202.64	201.98	199.81	201.9	202.99	202.21	203.96	203.31	202.92	201.22	202.97	202.5	204	201.91	202.17	205.12	202.12	201.44	201.9	202.44	202.23	204.7	203.21	203.95	204.33	204.28	201.33	202.52	203.63	202.79	204.65	203.28	201.99	204.22	202.93	202.26	201.6	203.04	201.24	202.11	200.61
208.91	208.88	210.8	208.18	206.33	209.57	208.83	209.32	209.09	208.54	209.78	208.61	209.44	209.52	209.9	209.57	209.44	210.02	207.69	207.93	208.35	206.19	204.96	209.37	209.09	207.98	208.14	208.76	208.17	208.74	209.3	209.27	208.74	207.62	207.5	208.74	210.29	210.12	209.02	210.84	207.07	209.92	208.42	208.14	208.63	210.01	209.32	210.61	209.08	209.04
202.91	202.97	204.48	201.64	200.88	201	201.99	203.2	204.06	203.9	201.83	205.84	202.62	202.66	202.33	201.77	204.18	201.68	203.2	205.33	205.07	202.7	204.85	205.06	205.02	203.29	206.07	203.51	201.8	202.07	203.11	203.63	203.8	203.44	202.96	200.48	203.42	203.09	203.87	201.04	202.76	204.44	201.4	202.96	203.72	203.17	204.89	206.14	201.62	203.34
197.96	196.57	197.81	197.71	196.84	196.99	198.21	199.16	199.15	198.81	199.35	195.86	197.27	197.43	198.41	198.22	196.3	199.46	197.54	197.23	196.98	199.31	198.37	199.06	201.22	194.61	196.27	198.48	196.97	198.22	196.55	197.51	197.74	198.25	198.87	199.94	197.77	199.67	197.79	197.24	200.39	197.11	197.85	198.59	201.56	199.5	200.16	198.98	199.77	197.36
208.12	208.38	209.45	207.47	208.35	208.77	210.85	206.86	207.51	208.89	208.99	210.42	207.97	208.27	208.83	209.62	208.21	208.32	207.43	209.88	208.28	209.68	207.4	207.82	208.97	207.34	207.87	208.58	206.08	207.77	210.57	208.45	208.57	209.97	206.42	209.89	206.79	207.83	207.25	208.24	208.93	207.83	209.8	206.58	207.28	208.5	209.79	206.62	208.86	207.48
[truncated: 349 more rows]
[truncated: 150 more columns]
