# Supplementary material for: Genetic dissection of main and epistatic effects of QTL based on augmented triple test cross design
Source: PLoS One. 2017 Dec 14;12(12):e0189054. doi: 10.1371/journal.pone.0189054 (PMC5730204; doi:10.1371/journal.pone.0189054)
Supplement: S6 Supporting Information — (ZIP) [file pone.0189054.s006.zip › z1_1500_0.5_5.csv]

209.46	207.54	209.04	207.1	206.98	209.02	211.05	207.22	206.97	214	210.71	208.08	206.48	210.76	211.69	209.95	211.2	205.42	209.09	209.63	208.94	210.38	209.87	212.75	207.61	210.38	209.32	209.17	213.41	207.14	211.18	208.22	205.82	210.55	209.17	208.42	209.53	206.73	209.94	209.11	207.36	209.03	208.99	207.72	209.51	206.96	211.06	211.32	206.58	205.24
215.32	213.66	212.31	214.29	214.32	212.19	216.01	214.34	213.43	215.33	213.35	211.45	213.33	214.16	210.53	214.21	213.87	213.32	210.6	209.41	215.87	212.4	210.53	212.3	216.93	217.49	215.75	211.76	218.16	211.04	212.8	212.85	213.16	212.52	214.71	213	214.92	213.72	212.91	213.88	212.59	215.52	212.06	213.51	213.51	214.36	214.55	212.37	212.04	212.26
206.43	202.83	204.97	206.21	202.47	205.18	204.57	203.44	204.36	204.24	202.93	202.95	205.18	203.49	203.64	205.86	201.5	205.37	203.11	204.71	200.92	202.06	203.76	204.88	201.21	205.48	201.46	203.74	205.79	205.91	203.44	202.8	206.06	202.18	204.58	202.94	203.34	203.66	202.97	203.76	202.33	206.72	206.48	202.52	201.93	202.08	206.53	202.23	205.73	199.72
202.47	203.39	203.7	202.15	199.03	200.78	201.4	201.29	202.67	202.13	203.34	202.53	204.28	202.85	200.37	202.36	202.89	203.19	201.88	200.55	202.2	200.18	201.8	204.3	202.76	202.4	204	201.68	203.23	198.22	202.2	203.46	199.8	204.44	200.2	203.51	200.22	202.06	201.56	204.92	201.7	202.02	201.97	206.29	201.27	200.95	200.42	202.21	203.05	203.36
211.04	211.03	212.26	214.88	211.57	213.27	213.94	213.9	213.86	211.39	214.84	212.03	214.05	209.8	210.5	216.24	211.26	211.49	209.27	210.04	212.27	212.13	211.19	213.62	210.7	211.78	211.32	211.62	211.58	212.65	215.5	215.11	212.79	210.01	210.8	212.86	214.28	212.38	213	211.86	211.69	211.72	208.23	213.69	212.21	213.34	213	211.26	213.34	211.25
203.07	205.36	203.26	203.08	202.26	203.3	199.92	202.53	202.83	202.99	202.91	202.23	204.82	202.62	201.79	199.8	202.71	202.26	201.68	203.92	203.57	208.1	203.44	201.02	200.21	200.66	201.65	202.44	203.9	201.53	203.27	203.35	203.63	204.43	204.39	202.97	205.68	202.71	201.1	203.28	200.25	203.18	203.23	202.63	201.4	203.52	203.85	202.73	200.32	204.17
202.25	199.7	204.53	202.85	201.83	202.53	200.45	200.43	201.84	201.38	200.19	203.94	202.8	204.66	203.56	202.62	201.61	200.94	200.82	200.71	203.34	203.7	202.23	203.31	204.65	201.87	200.34	201.27	201.5	203.1	204.57	202.65	199.36	203.93	200.78	200.52	202.96	204.1	202.37	204.23	201.89	202.54	203.48	204.39	200.77	198.25	200.52	201.12	202.82	202.72
208.13	210.33	209.77	208.41	211.66	206.3	205.21	208.05	208.05	204.1	211.21	211.21	207.45	208.06	207.54	208.43	211.23	208.96	208.08	205.88	205.11	206.99	202.95	206	209.76	213.94	211.59	209.32	208.08	206.28	208.57	208.4	204.21	210.68	211.03	208.8	207.06	208.5	210.04	208.05	209.1	209.9	208.83	210.17	207.69	211.07	208.07	211.12	209.2	208.91
205.31	205.72	206.13	206.95	204.86	206.25	208.45	204.89	206.63	207.33	202.95	203.22	207.27	202.68	205.03	206.62	208.7	204.4	205.73	205.68	203.64	204.24	205.72	204.38	206.59	203.72	203.68	202.1	204.22	203.99	203.12	205.21	204.52	205.38	204.65	203.94	204.02	207.14	204.74	205.37	204.84	203.47	205.76	206.93	205.25	206.9	208.33	205.59	208.59	203.2
196.76	194.35	194.89	191.6	195.22	194.17	194.73	194.92	194.02	194.24	197.74	192.91	193.42	195.66	195.45	195.65	195.7	196.96	194.71	192.32	194.76	193.84	195.24	193.73	194.31	194.81	198.08	197.9	195.28	191.56	193.72	198.26	197.13	190.64	197.62	193.7	194.87	195.86	194.29	193.64	195.03	194.41	198.36	198.44	196.24	191.78	192.77	197.9	198.56	194.87
201.41	202.45	200.35	206.74	206.29	200.37	200.06	205.01	201.28	201.06	203.02	200.49	207.69	204.79	202.19	202.01	204.45	198.92	205.85	205.5	203.51	201.41	203.88	205.87	205.22	202.06	201.01	202.07	203.32	203.34	204.29	202.26	202.13	201.86	202.09	204.08	203.67	203.97	203.09	204.49	202.71	204.22	201.47	203.1	199.97	205.93	203.7	202.52	203.94	203.47
207.57	209.57	209.38	208.79	208.59	210.37	211.53	207.31	210.48	208.14	206.96	207.19	209.72	207.85	206.03	208.01	210.65	212.79	208.51	211.72	211.23	207.25	206.94	210.84	209.19	207.49	209.73	211.3	206.88	208.31	209.29	204.41	208.68	207.47	209.52	206.63	207.83	205.63	209.59	209.04	207.78	207.88	208.57	208.07	211.24	208.36	209.53	209.26	210.83	210.26
213.09	215.46	209.19	213.01	212.1	212.56	211.23	211.25	210.91	215.1	213.17	210.78	215.77	210.38	214.48	213.55	212.33	213.19	214.73	211.49	210.48	212.78	213.26	210.28	210.37	212.68	212.1	211.54	211.05	212.26	214.71	212.94	212.45	213.26	211.88	213.12	211.82	215.04	211.6	213.32	212.32	211.99	212.89	211.59	210.24	209.39	215.26	215.14	209.64	214.95
202.87	200.9	203.37	205.23	203.05	203.95	208.69	201.47	203.91	201.33	201.6	202.16	203.31	203.05	206.91	204.91	199.2	201.43	204.91	202.31	203.57	205.13	201.84	203.86	200.51	203.55	205.83	203.37	203.19	202.73	202.4	199.74	203.47	201.32	206.3	202.8	202.63	203.96	202.37	204.67	203.43	206.01	202.45	203.71	204.47	205.14	201.83	201.97	204.36	204.78
213.14	217.64	217.21	218.59	217.46	216.9	220.43	217.21	218.24	215.76	219.59	215.11	217.39	217.11	217.33	216.74	218.78	215.33	217.37	215.89	218.35	215.7	217.39	218.49	216.99	215.35	215.94	220.56	218.25	216.13	217.23	220.03	219.17	220.22	215.81	215.91	218.51	219.03	218.45	218.92	219.51	218.49	216.2	217.53	217.77	219.08	216.67	219.14	219.96	216.13
208.72	209.25	207.71	209.52	203.31	208.78	206.6	206.74	206.14	208.18	203.71	207.81	208.4	208.3	207.15	208.07	210.07	208.55	208.51	210.88	208.59	205.14	204.54	208.38	207.64	209.6	204.57	206.65	208.7	206.36	203.3	206.58	206.48	207.99	209.47	208.96	210.93	206.9	209.41	205.95	203.41	209.53	208.01	209.6	206.76	209.31	205.88	207.53	208.14	207.93
205.6	210.67	206.06	207.79	205.83	208.7	208.6	207.82	207.75	209.03	206.58	205.48	206.88	207.47	211.78	209.19	206.11	209.02	209.4	208.93	209.42	209.72	205.25	209.61	210.18	207.73	210.3	207.02	206.88	209.8	210.72	205.07	206.36	207.83	209.32	208.25	206.65	207.07	205.7	205.43	207.46	209.54	204.55	207.39	208.16	209.72	210.22	209.31	208.93	208.02
204.2	202.91	203.91	207.19	202.41	201.41	204.79	205.02	202.88	203.24	202.59	205.36	205.98	203.24	204.64	203.78	200.48	204.57	200.11	203.75	205.79	200.1	201.24	204.64	199.19	200.95	205.08	201.88	203.22	201.32	199.47	203.4	203.17	201.8	204.13	204.47	202.52	200.13	203.2	203.81	201.54	200.98	202.56	203.19	199.88	202.47	203.42	204.11	203.67	198.62
205.16	204.96	200.09	205.89	203.37	201.65	205.54	204.57	206.15	204.84	203.43	202.7	206.75	202.04	202.68	204.31	204.78	207.58	204.24	203.69	206.74	205.37	206.1	208.25	204.82	200.76	202.37	202.01	203.16	201.55	205.61	202	201.89	203.64	206.39	203.55	204.39	202.23	203.72	205.4	204.91	203.39	204.63	202.11	204.29	200.92	204.35	204.2	206.33	205.19
212.46	210.64	209.7	211.86	215.6	211.3	212.37	212.42	212.02	212.73	211.91	210.93	209.14	210.49	213.15	211	211.63	212.84	208.49	213.9	211.22	211.9	212.15	212.09	215.12	209.97	214.84	210.67	213.18	210.44	212.86	210.88	212.33	211.96	212.53	212.15	213.72	213.49	208.44	210.48	210.34	210.79	212.51	211.65	210.62	212.71	210.79	211.25	209.99	212.94
194.75	198.17	195	195.53	188.94	194.82	193.76	195.53	194.54	194.31	193.74	196.46	194.84	196.59	190.33	196.88	195.96	196.1	194.62	198.17	197.38	197.09	192.79	194.98	195.08	195.24	198.23	196.69	194.64	196.43	193.06	195.28	195.37	192.25	193.39	195.76	195.06	196.25	191.34	196.5	198.14	195.39	192.5	195.34	192.25	194.12	198.99	199.89	192.74	195.73
205.76	202.67	205.06	206.8	205.68	207.92	202.69	206.2	206.47	201.42	205.56	204.37	207.74	203.4	205.44	207.42	201.88	205.26	203.26	204.06	204.09	204.03	200.82	206.17	205.01	201.64	201.98	205.27	202.94	206.42	204.37	205.13	208.95	204.59	206.65	204.45	205.6	202.76	202.32	206.99	205.56	205.09	205.86	206.48	205.96	206.55	203.2	206.59	205.13	204.64
210.27	209	205	208.21	206.07	208.69	206.58	208.66	206.45	206.63	207.69	208.02	205.64	206.38	208.14	207.37	207.31	203.5	209.16	205	209.38	209.6	207.68	203.62	208.97	206.94	209.73	210.58	205.04	204.9	209.91	212.58	211.47	204.84	205.91	207.65	209.53	207.5	208.25	206.85	210.04	206.9	208.01	207.04	204.78	207.21	207.92	206.8	212.33	209.3
207.44	209.1	209.89	208.56	205.64	206.13	208.13	205.67	210.93	207.03	210.16	207.13	205.82	207.2	209.35	206.31	206.85	204.85	210.03	205.32	206.74	205.72	209.92	208.87	206.84	209.27	209.78	205.92	207.22	208.06	205.77	211.47	208.36	207.8	210.93	207.53	207.31	208.94	208.75	206.2	209.11	206.52	207.7	207.92	210.42	206.71	207.16	206.21	206.17	205.42
202.96	201.61	203.77	202.62	200.51	203.12	203.07	203.68	204.88	206.38	203.14	204.21	205.66	207.94	205.01	206.43	203.35	204.08	204.1	203.89	205.97	202.2	204.15	202.52	200.68	202.72	202.61	205.2	202.95	201.13	205.31	206.89	200.98	205.26	201.43	207.68	204.07	205.3	202.72	200.75	203.42	205.17	205.58	203.54	203.87	203.43	198.07	207.77	204.78	202.21
205	204.76	202.19	199.09	204.83	203.02	203	202.23	202.57	204.75	203.45	203.33	202.05	201.77	203.8	204.35	206.12	205.36	206.06	205.6	203.32	205.5	201.37	200.56	204.33	204	205.47	205.08	204.25	201.48	205.36	204.45	203.95	202.35	204.27	202.53	202.8	203.65	207.35	204.66	201.82	206.2	202.97	202.7	204.84	204.14	202.51	202.9	202.65	203.56
199.36	203.68	202.48	204.69	205.79	201.67	202.5	204.83	203.52	205.26	199.78	203.89	201.68	202.77	200.78	203.23	201.65	202.62	201.03	203.93	202.36	202.36	200.72	204.42	201.21	202.34	202.59	205.27	200.75	199.49	203.43	201.05	202.85	200.54	200.82	202.11	203.25	203.06	202.29	201.77	200.96	202.66	202.23	204.67	202.69	203.77	199.4	202.12	201.37	205.17
200.98	200.21	205.01	203.24	205.09	200.38	199.26	201.26	204.14	200.45	203.02	201.23	201.18	204.92	203.2	202.86	203.1	205.75	202.42	201.98	202.9	204.31	200.91	206.09	203.93	203.55	200.81	204.48	201.83	204.52	201.91	202.98	205.97	200.42	201.27	204.31	202.07	204.02	205.23	204.44	203.34	203.03	201.39	201.74	204.06	204.05	205.52	204.43	201.64	202.83
205.16	200.36	204.55	201.89	203.13	204.84	204.25	201.05	201.84	199.98	203.55	203.85	201.27	201.92	204.63	203.43	200.94	199.7	203.77	203.39	203.2	202.6	204.6	200.63	203.58	199.75	204.79	204.16	201.21	200.64	204.64	202.87	201.29	203.22	201.64	199.72	198.98	200.95	205.04	207.48	203.03	202.23	203.01	207.33	205.41	204.29	204.35	202.53	204.79	203.88
204.84	202.25	206.15	202.3	203.65	198.84	206.04	200.92	203.05	205.42	201.68	205.38	205.1	203.57	206.63	204.89	205.07	201.78	199.61	201.94	203.79	205.84	202.37	205.64	204.91	202.39	203.05	202.33	205.96	206.55	200.44	201.9	203.27	202.74	200.65	199.96	205.7	205.4	204.14	203.63	202.71	204.52	203.12	204.62	207.64	202.01	203.45	201.97	200.67	203.68
209.81	208.08	210.97	211.33	209.08	207.91	212.32	211.97	208.01	208.07	209.84	210.6	208.3	210.98	211.51	209.42	210.51	209.27	208.7	208.85	208.09	207.3	212.05	206.94	210.83	211.85	211.25	211.79	209.76	211.11	212.18	213.27	210.4	210.03	211.94	208.69	208.73	208.41	208.87	211.56	209.82	211.4	211.96	211.98	209.46	209.48	210.32	206.74	210.32	208.41
211.68	208.98	212.02	211.17	210.9	209.13	211.83	211.04	209.21	212.72	214.94	213.15	211.24	210.79	211.83	209.26	213.47	214.5	211.82	208.56	212.41	210.39	210.1	211.93	212.75	212.1	210.33	214.58	209.83	212.17	216.84	210.29	211.69	211.03	211.25	208.86	214	208.18	212.24	214.13	209.99	211.84	212.77	214.12	212.74	212.59	212.22	211.78	209.44	211.29
214.15	213.8	212.41	212.37	208.73	213.28	211.46	211.88	213.38	211.98	210.26	210.04	212.52	209.96	212.11	211.82	214.98	211.53	210.65	211.46	213.7	211.45	213.19	210.41	211.48	212.89	208.48	214.62	212.95	211.23	212.63	209.77	212.67	209.83	211.31	216.38	210.14	213.25	209.03	210.33	212.78	212.89	213.48	212.09	208.97	210.34	211.78	211.14	216.94	212.1
199.17	204.04	200.56	200.13	199.68	204.17	196.51	199.31	199.99	199.23	199.34	200.54	206.11	197.9	202.38	199.86	200.42	198.58	203.34	198.68	202.46	198.89	200.11	201.03	199.21	200.8	203.09	199.11	201.28	200.64	201.3	200.09	199.89	198.8	202.02	203.54	199.81	201.72	198.68	200.63	198.28	201.04	198.28	201.61	202.7	200.71	201.49	201.21	199.1	203.79
207.8	206.38	203.99	206.52	206.14	209.95	205.47	209.69	206.5	204.78	207.34	207.97	206.76	205.75	205.05	207.7	206.66	206.98	205.76	208.51	208.84	210.35	207.99	205.8	208.96	210.26	204.48	208.75	209.11	208.3	207.2	209.9	206.62	206.6	205.59	208.43	208.72	208.08	209.73	209.4	207.71	207.65	208.86	206.53	205.96	207.32	209.76	205.96	209.13	206.43
219.52	215.45	212.42	216.75	216.25	215.15	219.41	214.54	218.67	216.85	215.83	218.53	217.9	216.1	214.63	216.98	216.55	214.87	216.59	215.33	214.69	216.97	217.57	217.64	214.08	220.62	214.88	216.69	213.42	218.22	218.42	216.21	221.93	217.08	214.39	218.23	217.68	217.96	218.16	215.44	215.07	217.27	217.12	217.11	214.52	217.25	217.17	216.24	217.25	218.78
209.09	203.08	209.52	206.01	210.4	207.41	208.06	205.28	204.59	208.49	206.68	205.68	206.57	209.95	204.66	206.15	207.82	207.93	206.08	206.91	206.33	206.38	208.86	207.94	207.07	206.21	208.68	206.35	209.33	210.27	206.91	206.9	207.64	209.38	208.23	209.16	206.68	207.35	210.72	209.24	210.26	208.87	207.83	206.68	207.58	207.04	208.83	207.29	208.08	206.13
200.83	199	201.3	198.37	197.83	202.35	200	196.17	198.16	201.96	199.48	195.93	198.64	197.48	198.51	199.52	195.69	199.66	200.62	197.02	202.03	200.03	197.37	198.08	198.73	199.36	200.74	203.76	200.75	200.24	194.44	198.83	199.57	198.22	200.91	200.92	196.22	201.42	198.18	195.99	198.64	199.84	197.79	199.38	201.54	201.71	200.13	197.29	199.74	196.76
203.18	201.7	201.89	206.13	205.37	202.51	201.9	203.66	207.95	203.32	204.5	202.98	204.74	200.2	202.11	203.83	203.11	206.38	205.76	203.58	203.09	205.54	204.02	202.71	202.09	204.26	202.7	202.98	198.49	203.51	200.37	202.2	203.28	207.18	204.12	202.04	204.34	204	202.38	202.38	203.91	201.73	206.71	204	199.6	206.93	204.24	204.6	203.75	205.6
204.78	203.59	202.55	204.51	206.34	205.37	202.49	203.86	206.79	205.33	206.06	202.38	202.06	204.16	202.48	202.46	204.49	203.39	204.26	201.01	201.53	202.07	204.19	202.93	202.61	204.71	204.42	202.82	206.9	204.15	202.61	205.18	207.1	206.13	204.15	206.96	201.15	206.12	205.52	199.38	201.74	202.61	205.86	203.38	205.31	203.19	204.58	200.74	204.28	202.71
201.03	195.93	196.17	199.68	198.93	195.77	198.71	199.63	198.36	195.78	197.91	198.68	196.61	199.65	200.36	199.8	200.37	197.05	193.85	198.18	198.35	197.71	199.41	196.73	198.68	198.9	197.52	197.59	197.1	198.61	200.7	195.2	195.87	197.55	196.18	197.84	196.03	198.3	199.88	196.93	198.82	198.79	197	197.59	199.13	198.93	198.75	199.45	197.71	197.51
203.19	202.04	206.07	206.62	203.81	201.71	208.23	207.69	203.17	203.81	207.7	208.33	206.04	207.29	206.42	203.83	203.43	202.06	203.18	204.55	205.33	205.04	204.44	207.43	205.63	206.33	202.81	206.18	203.99	205.77	205.01	202.98	206.34	203.53	205.28	204.62	206.37	206.31	205.64	205.89	206.11	204.11	208.21	206.03	205.63	205.06	205.52	203.69	206.71	205.34
197.52	198.5	200.74	197.94	197.57	198.36	199.18	200.42	197.72	200.35	198.47	198.83	199.98	200.62	200.89	200.13	201.67	199.07	199.94	199.16	199.4	199.41	198.78	199.68	200.36	199.83	199.7	196.63	198.25	197.04	198.82	197.88	199.92	198.33	197.64	200.86	197.63	200.2	198.57	203.06	200.49	198.76	198.87	200.78	197.56	202.36	197.11	202.73	198.8	200.7
199.05	196.4	199.81	198.9	197.95	199.41	200.5	202.59	198.68	201.17	197.3	198.81	201.3	201.04	196.71	198.42	199.81	198.28	196.26	201.31	200.82	200.27	199.49	200.98	200.58	201.29	201.92	198.92	200.75	199.31	195.75	196.14	199.57	200.33	203.85	201.66	201.42	197.21	198.71	197.93	199.62	198.06	202.14	200.97	200.2	200.72	198.81	202.54	200.29	200.09
201.56	203.45	203.42	204.09	202.22	202.94	201.73	205.23	200.85	200.87	204.51	201.67	201.25	205.7	204.06	202.9	203.31	202.12	202.08	199.65	205.32	204.7	201.91	202.25	205.09	202.42	202.32	204.24	204.15	207.48	206.12	204.03	206.6	201.47	205.09	203.68	206.31	205.3	202.92	202.68	202.26	203.68	204.34	206.35	201.69	204.52	202.52	205.37	202.71	204.36
213.54	206.72	207.91	207.39	208.29	208.17	204.63	208.37	207.75	206.7	208.1	206.34	208.56	212.55	209.28	208.29	205.31	207.15	207.52	206.65	207.86	207.14	205.96	207.85	205.7	212.38	209.22	208.26	206.09	206.06	205.12	208.39	206.83	210.35	207.18	210.6	211.28	205.71	213.68	208.82	204.88	204.69	209.71	206.68	209.56	207.06	206.46	204.44	206.78	209.41
216.72	218.95	215.17	216.87	216.37	218.57	218.22	213.08	218.15	219.06	221.62	217.61	214.48	216.3	218.33	216.44	222	215.57	216.1	216.86	218.29	218.13	217.86	217.35	217.72	217.3	218.5	214.29	214.91	215.77	214.66	216.07	215.04	217.6	215.81	215.52	219.4	218.03	215.36	218.5	214.66	217.5	214.05	216.56	218.42	216.64	218.8	217.8	214.24	216.85
208.4	207.15	211.65	207.34	211.77	209.74	210	209.05	210.47	206.98	210.03	209.63	210.87	208.74	213.39	208.97	209.44	207.73	208.56	209.77	211.2	208.04	211.69	207.4	207.75	209.03	206.87	209.73	209.65	206.6	208	207.99	209.89	206.71	204.53	208.65	203.98	206.79	209.04	205.92	209.36	207.14	211.05	207.96	207.62	206.28	208.67	206.56	206.31	208.72
208.53	208.11	209.97	207.1	206.13	208.05	207.06	211.17	210.17	208.53	209.42	211.07	210.57	209.7	207.82	209.64	209.33	207.85	208.92	209.57	206.7	207.6	208.13	208.6	207.15	207.12	207.45	210.86	209.66	210.25	210.29	209.75	205.66	210.4	205.58	209.21	209.08	210.32	208.1	209.4	207.87	204.65	207.65	211.23	205.69	206.56	208.57	211.01	208.92	210.94
203.03	202.99	202.82	202.71	203.69	202.03	200.78	202.22	202.45	199.19	200.91	196.28	200.04	201.01	201.19	200.6	202.89	203.23	203.68	202.34	199.22	201.85	205.79	200.69	203	198.95	199.8	199.09	200.22	201.15	199.92	200.82	203.05	196.26	199.57	199.38	198.71	200.93	202.41	202.12	201.18	201.23	201.46	200.65	201.26	199.21	199.88	200.03	202.57	200.18
218.9	217.58	218.64	216.52	215.79	216.97	216.91	219.58	219.71	215.26	215.79	216.1	217.33	214.69	216.71	218.86	216.2	217.08	215.79	216.9	215.45	219.15	214.16	216.15	216.8	214.61	216.21	222.34	217.04	216.27	215.78	214.56	214.6	218.08	213.47	211.58	214.11	216.84	216.91	218	217.52	217.6	219.13	219.52	216.65	216.31	216.89	219.59	217.02	216.24
198.48	199.72	200.85	202.11	202.31	200.94	196.27	196.65	200.65	198.88	199.39	200.9	196.46	202.52	201.06	202.18	201.76	200.57	199.22	199.55	200.78	201.03	203.99	200.5	202.25	200.45	201.07	202.33	203.13	198.22	203.47	200.88	198.97	198.28	203.5	197.56	199.37	200.33	200.23	198.98	199.64	202.8	202.09	199.15	200.61	198.1	199.69	203.31	200.06	202.4
197.53	200.51	197.26	201.67	198.44	198.53	200.35	202.25	196.64	198.67	198.74	195.75	198.71	199.58	196.11	198.52	197.47	200.33	196.6	196.3	199.85	196.15	197.12	194.92	197.27	200.2	196.99	196.97	197.46	196.59	197.74	201.11	196.64	199.97	195.72	196.79	197.47	203.02	198.79	197.69	197.83	198.43	195.95	198.65	200.76	196.85	198.69	198.6	197.85	197.37
193.91	193.2	195.41	195.05	195.18	195.72	195.71	196.08	194.66	198.63	196.93	198.09	196.93	194.81	196.21	195.62	195.83	196.67	196.41	195.05	191.81	194.63	192	194.69	193.52	197	195.22	194.7	195.49	196	194.12	194.8	195.61	194.49	199.72	195.6	194.19	193.04	195.42	194.96	190.98	195.11	198.6	196.5	192.92	194.51	193.13	193.27	193.3	195.53
211.08	207.05	210.22	209.3	208.97	208.47	209.13	210.41	210	208.3	209.71	207.32	209.07	206.86	208.21	211.67	206.81	208.86	208.62	209.46	208.82	211.55	212.24	206.82	208.46	209.14	208.48	208.67	208.32	209.68	204.9	206.64	207.28	210.62	210.06	208.36	211.15	212.7	205.44	207.82	208.86	207.03	208.09	205.01	208.26	208.19	206.8	209.34	210.21	208.57
207.82	212.67	213.78	208.37	212.09	210.91	210.38	212.71	211.5	212.83	213.47	210.51	211.97	211.23	210.64	214.1	210.58	210.82	210.49	210.75	211.84	211.2	211.7	214.82	211.86	208.9	210.57	213.98	212	212.08	209.03	210.14	212.89	210.63	211.37	210.45	209.66	210.68	213.54	211.16	211.45	211.32	211.01	211.04	208.76	208.38	210.01	211.99	214	212.83
192.45	195.12	193.91	193.15	195.48	194.41	194.29	196.01	193.7	191.7	196.51	193.56	194.17	191.74	195.73	191.4	193.32	193.42	195.14	193.64	191.59	190.73	195.59	193.44	191.97	194.96	194.5	194.18	194.41	196.92	196.12	197.3	195.48	194.73	193.58	194.92	190.47	194.03	192.86	196.74	194.64	192.97	195.21	195.29	190.96	193.75	192.46	193.07	196.97	192
203.64	209.91	209.59	210.5	207.96	213.97	208.47	209.33	208.71	209.73	207.5	211.94	208.25	212.67	208.86	205.8	209.54	205.05	208.67	207.36	209.34	210.49	205.74	207.77	210.56	209.15	212.14	208.23	208.84	205.01	206.47	209.02	207.35	205.95	208.79	207.88	210.45	209.54	207.73	207.8	209.86	213.62	207.17	206.09	206.67	205.65	207.74	210.17	208.97	206.95
218.64	217.93	218.63	217.5	218.98	217.7	217.28	216.09	214.64	217.03	216.19	214.4	215.29	218.39	212.02	215.73	214.37	213.37	219.33	218.8	216.27	217.76	212.8	214.49	221.36	216.39	215.71	219.11	217.15	214.54	218.58	216.47	219.19	216.33	212.04	221.36	215.25	217.97	215.55	216.85	217.51	217.12	215.27	216.32	214.8	216.36	216.41	221.65	219.06	217.36
209.22	207.77	204.33	209.19	205.53	207.08	204.58	210.82	208.73	207.01	209.1	206.66	210.53	207.37	211.48	209.18	204.64	204.4	211.16	207.61	209.99	209.23	207.23	211.5	209.68	207.64	201.7	204.92	207.38	206.35	209.7	205.67	206.96	206.8	204.5	210.34	209.63	208.65	208.39	210.81	208.5	204.67	201.63	207.82	208.31	208.17	206.72	207.65	208.31	208.82
209.48	208.16	210.01	210.51	207.61	209.3	210.5	205.01	207.19	206.87	209.16	207.51	208.92	204.96	209.27	210.63	208.76	207.08	207.99	207.42	207.25	207.41	209	205.2	206.27	208.48	208.67	209.05	204.93	204.64	206.68	208.02	209.27	208.97	205.92	205.77	207.72	207.14	210.07	206.62	208.38	208.72	206.14	209.71	209.31	209.73	203.08	207.32	207.77	207.98
220.15	218.12	217.65	217.05	216.61	218.77	213.58	220.74	219.01	219.71	219.32	213.92	215.9	219.45	217.05	217.15	215.48	217.33	214.84	219.49	218.33	219.29	215.98	218.45	217.79	215.26	215.38	216.48	216.5	219.69	216	217.32	217.86	219.85	220.38	217.77	221.61	216.97	217.22	214.73	218.18	219.47	216.86	217.36	215.87	218.82	217.14	221.24	218.2	217.73
202.04	204.75	200.95	206.14	207	205.72	201.51	199.44	202.02	204.73	204.65	204.75	206.07	203.49	205.6	201.47	206.25	202.67	202.71	203.88	204.24	205.54	205.18	202.17	205	204.93	202.38	206.02	203.83	204.36	203.58	203.33	202.18	202.85	205.07	206.61	205.99	202.71	203.38	202.63	204.24	203.94	203.1	201.13	207.76	202.14	200.51	204.36	202.72	204.4
213.25	213.82	212.26	215.4	213.56	210.13	212.81	213.44	213.69	210.77	212.58	212.65	214.29	211.2	214.35	213.42	213.16	209.03	214.58	214.65	214.65	212.35	212.77	213.46	213.08	212.92	213.27	214.04	209.28	212.54	211.59	214.06	213.13	212.71	208.39	214.64	215.25	211.49	213.96	214.5	211.82	211.58	213.48	211.64	210.07	212.79	213.82	211.94	211.01	212.48
215.9	218.13	216.55	218.65	218.27	218.74	217.99	214.26	215.32	216.13	216.08	215.57	217.05	218.54	213.64	216.95	215.74	215.82	215.05	218.9	214.09	216.01	218.36	216.14	213.8	219.9	213.79	217.73	217.15	215.85	215.62	215.81	217.43	215.98	218.18	215.44	216.66	218.62	218.43	218.57	217.2	217.93	218.48	220.41	216.69	216.61	217.71	215.68	218	214.55
200	199.61	198.11	197.56	198.83	194.71	194.18	195.79	196.5	196.79	199.64	197.31	196.57	193.95	197.32	201.39	200.05	197.29	198.11	197.17	199.31	199.38	197.12	199.52	197.79	197.02	196.88	191.98	198.79	198.16	198.51	196.01	199.82	197.97	200.89	198.2	201.36	197.61	198.01	198.05	195.75	200.12	199.17	200.2	196.76	196.01	196.4	198.02	196.04	199.56
199.93	200.25	202.62	196.77	199.29	199	199.04	199.31	197.32	202.51	201.67	202.19	202.05	198.13	199.75	200.39	200.83	198.47	202.15	202.01	199.24	201.95	201.61	201.38	198	198.6	200.5	201.41	200.5	200.04	198.03	201.22	199.79	197.25	198.44	198.1	199.76	198.37	198.85	202.34	200.89	198.67	198.9	199.52	198.85	195.87	202.36	198.96	199.99	196.78
194.27	196.34	195.83	196.49	193.35	197.31	196.16	194.37	197.58	196.03	196.61	195.5	193.42	193.57	191.93	195.44	193.89	196.26	196.07	195.96	196.66	196.13	196.82	193.38	194.8	192.72	193.3	195.95	197.69	197.67	200.05	198.63	197.13	197.14	194.68	196.89	195.5	192.39	194.75	194.71	193.19	191.38	195.66	193.77	193.94	195.61	192.53	196.08	191.39	196.41
214.25	213.01	216.55	213.15	213.38	214.74	213.92	210.03	217.91	209.77	213.03	211.59	215.67	211.93	218.9	212.31	216.19	209.39	212.01	213.02	214.16	213.81	213.61	211.75	214.66	212.13	210.82	214.5	215.55	214.97	211.48	207.52	211.73	210.84	217.73	211.47	211.18	215.25	210.49	209.91	214.17	212.46	215.33	214.1	213.9	213.27	211.66	212.67	213.22	213.39
203.97	203.16	207.64	202.69	202.25	204.05	204.79	205.14	201.3	202.46	202.6	204.75	205.51	203.52	203.84	202.57	203.25	207.45	202.12	206.02	201.35	202.32	204.91	203.61	202.99	208.07	204.06	203.55	203.6	203.24	202.06	200.57	206.48	204.99	203	204.4	204.03	199.84	203.94	204	203.33	205.18	206.66	206.34	202.47	202.43	200.21	205.96	202.35	203.1
207.34	208.98	207.52	211.25	211.94	211.22	208.15	208.2	209.89	206.31	211.19	208.62	210.72	211	213.25	204.68	209.12	209	203.75	209.81	204.69	209.64	209.05	210.95	208.01	207.59	208.53	207.07	210.09	210.67	207.85	210.54	207.85	209.73	209.37	205.94	209.03	207.81	210.16	210.48	209.24	207.29	209.56	206.15	209.88	207.68	207.12	210.17	209.18	210.33
207.29	211.96	212.61	206.7	209.95	209.25	209.57	211.72	207.87	209.18	209.29	209.28	209.11	204.42	209.24	207.35	208.3	207.66	210.24	210.2	209.07	211.3	210	211.22	208.76	209.84	210.39	209.6	210.46	212.04	208.61	210.42	210.2	210.37	209.27	209.8	209.61	212.55	209.19	209.47	210.12	209.14	206.41	206.19	213.06	209.55	210.69	209.26	206.67	212.29
215.84	213.58	216.42	218.44	216.59	217.95	214.23	217.24	216.12	218.28	216.9	222.2	218.31	215.98	217.83	216.83	219.26	220.47	215.92	219.87	215.7	217.24	216.41	217.61	217.13	217.41	217.63	214.32	216.39	216.01	216.82	215.2	215.48	216.6	217.8	214.51	218.12	215.56	218.07	216.65	218.42	217.03	216.65	220.04	217.94	215.15	215.69	218.37	217.32	214.9
209.68	209.55	205.48	210.12	208.01	207.78	210.13	206.25	204.24	209.3	207.79	209.97	209.58	207.04	207.58	209.45	209.21	211.21	209.77	207.58	207.29	210.32	207.27	207.49	208.92	206.23	209.44	207.7	205.91	209.26	210.14	210.57	206.5	206.86	208.28	207.6	208.1	207.14	210.25	208.01	210.06	209.62	207.95	209.34	212.08	208.49	207.45	209.89	210.93	209.41
192	192.78	195.16	193.15	196.18	194.33	189.81	192.77	191.96	194.85	193.02	189.62	197.88	191.66	191.97	195.65	191.98	194.99	196.92	194.66	194.25	194.98	194.3	192.58	194.96	195.95	191.87	192.78	192.05	195.2	192.35	195.48	193.13	192.89	198.77	195.62	194.38	194	194.25	195.49	196.45	194.6	193.85	192.29	195.08	191.27	196.7	192.88	194.5	191.12
209.75	205.5	206.49	207.02	209.2	208.67	208.43	206.3	204.31	208.11	205.64	206.42	206.57	206.28	206.35	208.31	207.47	206.49	209.05	204.97	205.9	205.35	205.12	208.91	208.86	207.63	207.44	208.35	206.69	207.06	208.12	208.87	207.3	206.21	208.55	209.53	209.8	209.31	210.52	208.18	208.06	208.96	207.27	206.56	205.25	207.77	207.09	207.6	209.63	209.62
206.66	208.3	207.07	204.72	207.64	205.99	204.19	203.72	203.57	207.05	205.79	204.97	207.55	203.42	204.51	204.01	204.39	206.68	206.08	207.78	205.85	204.98	205.62	202.87	200.99	210.6	202.32	204.03	205.71	205.77	204	207.84	203.9	204.89	205.2	205.89	206.43	205.65	206.08	204.49	204.94	202.99	203.14	203.53	203.22	203.82	203.12	199.9	205.96	204.23
217.18	217.82	217.07	215.37	215	214.53	216.43	217.73	214.76	215.03	216.84	216.13	220.88	216.89	217.67	217.42	217.17	218.96	216.72	214.02	217.57	218.9	219.46	219.35	216.16	215.16	220.12	218.41	219.64	213.29	217.49	219.2	218.32	217.43	216.42	216.18	215.56	217.45	215.85	216.09	213.37	216.06	216.43	220.94	219.26	219.51	215.26	213.24	219.31	219.04
206.54	205.48	206.41	207.82	209.94	209.22	207.77	206.99	207.65	211.36	207.57	211.5	207.39	207.53	209.23	204.81	206.32	209.02	205.61	206.98	210.27	206.61	210.58	208.06	209.65	208.48	207.19	209.65	207.7	205.35	207.91	208.12	207.47	206.8	206.94	208.33	209.8	207.4	205.38	207.45	206.8	204.37	207.21	209.16	205.72	211.66	209.82	208.83	205.02	204.91
209.79	210.47	211.13	209.73	211.5	209.71	206.29	207.97	209.01	207.52	207.06	212.03	211.12	209.78	208.75	209.52	207.86	208.69	208.55	209.63	210.48	211.63	207.6	209.71	208.97	210.44	206.68	206.91	207.39	210.79	209.96	206.91	208.03	208.41	212.57	206.29	208.64	211.27	208.67	207.4	207.32	211.73	212.87	209.18	209.74	207.24	211.68	209	207.46	208.66
212.56	212.62	212.71	207.9	212.04	208.06	214.85	214.2	210.65	210.18	211.15	213.06	212.03	209.6	210.94	211.99	212.48	208	211.84	213.22	214.64	209.54	212.99	210.93	212.37	210.88	214.21	209.18	212.6	210.6	214.8	212.79	212.17	210.03	211.37	210.59	212.14	214.03	209.33	210.53	211.52	213.27	210.57	212.54	212.15	209.75	207.36	208.92	211.45	211.08
208.02	207.57	209.5	206.64	209.07	211.12	209.77	207.31	209.45	212.36	209.52	209.53	206.13	209.57	210.15	209.14	210.24	208.96	207.64	210.34	210.74	208.76	208.86	207.63	209.55	210.93	208.25	210.2	212.22	209.79	205.91	207.99	210.96	210.72	204.99	207.69	209.13	206.29	211.39	209.8	210.35	211.7	211.34	210.38	211.85	210.65	208.81	209.13	208.89	210.2
214.75	210.94	214.24	214.72	215.78	210.53	210.54	213.85	208.96	211.28	213.9	211.17	211.94	214.7	211.57	211.39	213.57	212.51	213.72	213.77	211.93	209.84	215.28	210.29	213.09	215.2	214.93	214.29	213.9	214.21	212.59	210.38	213.25	214.41	211.91	213.75	212.34	213.61	211.08	214.06	210.87	212.88	213.5	213.26	212.17	215.06	211.43	209.97	213.36	212.92
210.91	211.33	210.93	207.98	206.53	210.56	208.9	212.23	210.92	206.87	205.45	210	210.4	210.61	209.84	209.29	210.19	209.84	207.47	207.31	205.2	205.81	209.21	208.95	207.19	206.02	208.28	207.46	212.41	207.69	208.46	205.8	203.91	206.99	208.13	209.28	209.64	208.1	209.78	205.89	210.66	210.72	208.32	210.36	207.96	209.93	207.74	210.44	207.98	209.12
203.11	205.33	204.11	203.41	203.33	199.7	204.99	206.42	205.39	203.93	202.98	203.33	204.58	204.72	208.01	203.06	203.66	203.29	205.14	196.84	206.46	204.9	204.12	204.99	203.5	205.09	202.08	203.42	204.32	200.86	201.99	201.68	203.43	206.9	203.28	201.59	203.93	203.87	202.87	202.06	204.11	205.49	201.47	201.75	201.06	205.72	203.98	204.21	204.47	201.98
214.05	212.66	212.08	214.49	211.98	214.85	211.56	214.35	209.97	209.99	213.12	213.48	213.84	211.19	214.21	215.14	212.23	216.12	212.15	210.52	213.44	211.47	212.67	210.39	217.11	211.9	209.32	209.37	213.35	215.08	215.35	209.11	213.2	212.34	210.82	213.39	213.63	211.39	212.76	211.51	212.52	210.79	213.38	214.71	211.14	210.14	211.27	210.75	210.45	209.89
203.23	204.2	204.83	205.36	206.5	205.09	206.87	201.33	204.3	206.9	205.21	204.51	202.22	204.81	203.7	206.63	204.37	203.64	205.12	202.18	206.59	205.47	204.25	202.03	200.78	205.37	204.06	208.44	204.3	207.78	205.95	204.64	207.1	206.55	207.45	202.77	201.29	204.42	206.37	201.79	202.45	204.02	205.02	204.65	202.65	207.26	204.89	204.76	202.9	206.14
206.77	208.18	209.59	205.38	206.03	208.55	207.07	207.99	204.24	209.79	205.98	208.79	207.14	205.65	209.54	207.74	207.58	206.74	207.95	210.22	208.47	207.67	208.56	205.69	206.91	208.8	211.05	209.7	209.71	207.22	204.82	205.66	208.87	206.33	208.58	206.27	209.94	206.73	208.76	208.74	205.27	209.98	209.09	206.91	208.32	208.92	211.67	207.9	209.4	209.98
204.18	200.58	201.68	206.76	198.92	203.84	205.25	207.76	201.61	203.74	202.6	201.53	202.79	200.13	201.68	201.89	204.15	202.08	205.67	203.09	205.2	202.14	201.23	203.52	203.92	200.8	204.39	201.31	202.06	203.66	200.51	203.05	197.57	204.97	200.29	202.16	203.65	202.8	203.36	202.79	199.93	199.15	204.58	203.24	202.96	202.43	202.06	202.62	199.94	200.41
212.32	212.1	211.32	212.6	214.83	214.27	213.82	213.98	212.1	213.21	213.5	213.56	210.3	213.42	210.15	216.65	214.57	215.59	213.39	210.2	211.4	212.42	213.28	212.56	211.14	212.03	210.83	213.23	213.13	213.28	212.04	212.98	212.26	211.45	214.24	215.36	214.02	214.97	211.97	211.39	215.22	213.77	214.12	212.02	211.84	212.52	213.3	214.57	213.62	214.5
208.08	208.27	209.37	210.71	211.08	209.02	210.16	208.61	207.8	209.71	208.09	211.82	211.28	211.22	206.83	208.93	207.26	207.09	206.32	205.25	209.46	207.95	209.73	210.92	211.25	206.56	210.3	209.39	210.51	210.69	207.31	209.86	208.11	208.14	208.51	206.49	213.07	209.97	211.39	207.02	210.75	208.57	207.18	207.05	208.16	208.92	208.55	208.1	210.89	209.29
193.22	193.81	196.25	194.59	191.77	193.14	194.4	195.44	196.66	193.44	195.51	196.87	198.36	193.92	195.06	191.27	195.15	196.96	193.93	198.18	193.7	194.72	194.46	195.64	194.96	199.57	194.1	194.69	197.45	198.84	197.46	196.4	195.56	193.72	196.7	199.79	197.26	194.99	198.65	193.64	195.8	193.83	196.58	194.07	196.55	193.83	193.43	196.55	192.71	193.8
207.49	204.83	203.72	205.58	203.01	205.09	202.26	205.05	202.41	203.75	204.99	202.94	203.87	205.02	205.67	204.14	204.59	204.3	202.18	202.12	205.28	204.34	202.81	205.86	201.74	206.22	206.31	204.37	203.94	203.29	205.34	203.36	203.01	207.31	201.91	203.88	207.01	202.62	201.8	203.41	202.01	202.7	203.15	205.66	203.43	201.67	200.92	203.27	203.95	204.28
206.5	207.94	206.41	207.73	209.3	208.95	209.59	207.08	208.18	211.63	209.42	206.03	209.41	209.44	206.99	204.11	207.99	206.75	208.83	204.23	209.2	208.89	206.32	209.16	206.79	208.32	206.34	206.98	207.66	208.91	207.47	206.79	209.44	206.88	207.06	208.42	209.06	206.08	209.1	207.56	206.77	207.6	205.34	208.3	208.86	208.71	208.66	205.7	205.13	208.45
195.71	196.84	194.96	196.62	198.41	199.03	196.53	201.29	197.61	198.76	196.14	195.93	195.36	198.63	199.19	199.58	194.12	199.01	196.37	195.99	199.1	198.33	196.72	196.31	197.93	198.42	198.51	198.87	198.69	197.43	197.38	195.54	197.71	197.6	197.06	198.77	200.2	199.43	198.27	200.77	196.64	199.31	199.9	194.48	198.18	198.62	199.13	196.14	197.48	198.82
200.97	200.87	202.27	204.8	203.57	201.86	203.14	201.58	202.7	201.69	201.09	205.02	205.42	203.55	202.06	203.38	198.24	199.81	203.87	198.64	203.21	201.73	200.98	205	201.26	202.56	202.78	203.96	203.73	204.69	203.05	205.1	204.68	200.78	203.15	203.35	202.22	201.07	204.74	202.52	201.13	200.21	200.05	203.97	202.66	203	203.49	202.92	202.57	201.54
204.81	205.4	207.47	203.36	204.12	203.87	208.52	204.12	202.55	208.2	203.74	203.82	205.52	202.24	204.95	207.99	205.12	203.84	201.38	206.37	207.34	206.81	205.53	208.7	204.9	204.61	200.94	205.47	206.17	205.87	206.58	206.93	206.07	207.22	206.54	207.66	200.08	204.19	203.31	203.47	202.64	204.86	208.48	203.96	205.12	203.27	205.87	203.45	200.98	208.34
204.91	205.25	203.62	204.05	203.18	204.49	203.29	203.8	204.39	206.38	204.72	202.79	203.37	204.72	203.4	203.85	205.24	201.34	206.93	203.18	203.32	202.75	202.18	202.78	205.54	206.02	204.46	204.81	203.72	202.28	205.25	202.77	205.76	201.85	202.68	203.17	204.7	203.21	203.12	202.14	202.47	202.06	206.54	204.21	205.28	204.8	206.37	204.28	205.13	203.66
202.13	203.49	200.88	203.79	203.38	201.87	205.14	201.82	200.24	199.77	205.22	201.25	201.42	202.21	205.18	199.82	207.25	200.56	203.1	202.09	204.91	203.83	199.79	202.54	202.81	203.11	204.35	201.92	201.65	203.89	202.58	205.24	204.32	202.67	203.88	200.84	200.81	207.73	204.1	200.19	200.52	201.27	201.88	205.92	200.2	204.59	202.33	202.28	203.16	201.45
210.37	210.62	211.18	208.98	209.49	209.85	211.28	211.29	211.03	213.14	209.16	210.66	210.41	208.48	210.33	207.28	210.1	209.61	208.01	208.51	209.23	210.9	210.34	208.65	208.74	210.85	211.47	211.7	210.09	208.02	208.72	207.63	209.44	211.79	209.97	206.91	208.93	209.35	211.82	209.8	208.91	209.63	207.56	211.38	208.47	210.14	209.55	209.66	210.01	212.69
207.99	206.23	206.14	206.76	207.68	205.54	207.4	207.31	206.39	209.41	209.55	209.66	205.39	207.76	205.4	206.03	207.17	208.22	204.23	207.5	203.86	209.89	208.03	209.97	205.85	207.93	208.75	208.25	206.17	207.36	208.82	209.6	208.72	211.56	204.38	207.02	206.15	208.51	205.47	206.95	208.21	206.93	210.35	207.02	208.15	205.34	207.07	204.32	207.96	204.04
209.83	213.36	211.65	211.06	212.6	208.94	214.85	210.78	214.18	211.06	212.11	210.72	212.44	210.06	209.91	211.31	214.26	211.02	213.04	210.69	211.75	214.5	214.67	211.31	212.97	213.03	210.81	211.26	209.78	210.29	213.18	210.64	212.57	214.04	209.92	209.22	214.85	207.63	212.82	209.28	209.3	208.46	211.06	208.91	214.85	212.16	216.28	208.45	212.62	214.85
202.95	201.81	201.99	204.25	203.82	201.59	204.16	202.1	203.88	199.82	204.64	205.4	204.69	205.87	202.54	200.7	204.34	202.63	201.56	202.9	199.74	205.19	204.65	202.61	204.08	206.92	204.36	204.53	204.7	201.28	204.91	202.84	203.5	201.52	202.83	203.49	204.16	202.4	204.75	203.37	201.8	201.29	201.65	204.18	204.46	200.03	207.53	203.66	205.84	201.03
213.35	209.8	209.8	210.55	209.97	212.07	212.41	207.69	211.81	209.47	209.65	209.47	213.3	210.92	214.63	209.92	211.29	211.92	211.86	213.07	212.39	209.93	212.13	210.27	210.93	212.63	213.07	213.44	211.53	209.29	213.03	212.87	211.52	210.52	211.11	214.37	215.67	212.74	211.47	211.21	212.97	210.24	215.4	212.28	213.14	211.44	212.8	211.63	212.51	210.71
203.26	203.51	202.53	202.86	203.16	202.83	203.15	201.29	204.16	204.35	204.38	203.43	202.88	202.33	199.88	200.69	202	203.45	201.13	204.49	203.38	203.39	204.15	201.13	201.96	200.58	203.64	199.05	201.18	204.4	202.71	203.67	201.49	203.98	203.68	199.38	205.88	198.7	203.6	202.37	199.17	204.52	204.86	201.38	200.33	203.09	203.42	200.82	199.37	202.45
205.62	207.52	207.26	207.11	206.49	207.66	206.2	206.69	206.93	208.06	204.76	207.4	207.28	206.95	205.71	209.21	205.13	206.54	207.12	208.81	205.6	205.6	206.06	205.7	206.37	203.53	207.97	206.48	204.96	207.25	204.92	206.17	206.84	205.64	207.37	208.54	211.08	204.37	208.75	208.2	205.48	207.47	205.28	210.4	206.52	202.88	205.37	205.21	203.82	204.55
216.24	212.59	214.11	216.65	217.18	217.21	218.97	217.09	220.74	215.13	217.09	214.03	213.96	216.66	220.13	220.71	217.33	218.19	217.43	215.73	217.66	218.6	215.19	218.53	219.52	217.2	213.06	219.22	217.36	216.31	217.54	217.33	216.66	214.69	217.79	217.64	217.33	216.42	218.32	217.64	218.6	216.57	217.67	217.36	215.96	217.58	217.19	216.8	216.7	221.65
202.73	200.16	202.75	201.27	203.28	202.02	202.89	203.49	206.71	202.64	201.03	198.68	202.1	201.43	203.16	203.05	204.26	203.06	204.36	203.98	202.27	201.98	206.5	201.46	202.08	203.48	202	202.71	203.13	203.63	202.17	200.99	205.22	201.99	205.77	202.61	203.7	203.16	202.69	198.7	203.94	200.52	202.04	198.64	201.29	201.23	202	203.27	205.78	203.05
211.22	209.23	213.39	209.88	212.14	210.14	211.86	212.08	211.51	208.76	208.95	213.61	210.11	210.32	213.62	211.4	211.13	213.95	208.19	214.06	210.26	210.56	211.3	210.4	209.94	211.75	211.99	214.31	211.62	208.94	210.34	209.68	209.83	209.1	210.47	213.9	211.35	209.25	209.72	213.47	212.08	210.26	210.94	210.99	214.09	211.33	210.99	211.17	210.22	209.61
199.19	199.48	202.34	200.92	200.42	198.62	202.08	200.31	200.22	198.56	198.68	199.87	197.82	199.46	201.28	200.5	197.31	200.6	199.95	200.89	200.86	198.46	198.53	199.88	202.74	204.75	202.11	200.87	199.86	197.68	200.67	196.78	199.87	200.98	197.46	199.32	201.36	200.62	197.41	203.54	199.81	197.55	201.8	199.01	203.72	201.84	203.4	201.97	202.78	201.66
208.97	206.16	207.57	208.62	207.11	209.2	207.13	209.08	207.08	208.15	209.25	209.61	200.77	208.09	207.99	206.32	208.41	209.6	208.38	209.46	207.06	207.58	210.8	205.56	206.48	208.01	209.99	209.6	205.92	208.72	209.35	204.23	207.88	210.2	206.44	209.34	208.71	206.01	206.12	209.22	207.26	203.72	203.66	207.75	208.14	205.82	208.05	207.23	207.61	208.85
207.87	202.31	207.39	204.77	202.2	203.08	203.86	207.11	205.81	207.87	202.52	205.6	203.19	206.55	202.9	203.37	207.17	202.52	202.38	204.99	201.61	205.82	206.3	207.2	204.68	204.22	205.21	202.94	205.4	205.02	203.66	206.89	205.53	202.9	205.28	202.83	202.69	203.01	209.71	202.8	202.19	208.87	205.36	204.66	203.46	203.94	204.56	207.84	207.8	207.6
213.2	210.99	210.43	211.26	208.97	212.15	214.01	209.2	214.23	212.48	211.95	213.9	208.85	211.93	209.35	211.47	210.96	212.05	212.69	211.12	214.78	213.01	210.28	211.45	211.83	211.71	210.4	211.69	213.73	210.68	207.36	212.04	209.42	214.5	210.81	207.59	211.33	211.82	214.28	210.68	214.67	212.7	210.87	213.55	210.04	211.68	214.35	209.93	214.74	216.19
209.29	208.05	210.08	210.83	209.6	209.22	209.85	207.78	205.58	206.59	206.72	208.39	206.31	208.15	207.67	206.83	205.94	207.14	211.15	206.62	206.1	206.25	209.29	208.64	209.51	207.15	209.51	211.07	209.37	208.63	209.65	207.8	207.5	207.17	208.24	206.03	208.21	210.64	207.47	208.74	207.62	208.21	208.09	205.36	204.34	205.94	209.28	206.82	205.01	206.29
204.25	206.64	200.94	201.21	204.51	203.11	205.13	202.33	204.17	203.64	201.55	202.74	203.5	201.33	201.4	201.73	203.7	203.88	201.94	202.2	204.64	202.87	200.57	203.29	200.92	202.02	201.57	199.5	203.26	199.21	203.16	200.64	201.93	200.46	201.46	205.24	201.73	200.1	201.93	203.74	204.02	201.06	198.52	199.71	203.18	206.31	201.12	199.83	203.1	203.46
203.83	205.7	203.29	200.78	202.91	202.03	204.04	204.22	202.8	201.58	202.67	202.42	202.61	202.49	201.92	203.95	203.8	205.8	204.91	205.88	202.75	203.03	204.69	204.5	203.63	206.9	204.43	205.38	201.37	196.95	200.43	201.08	203.86	203.71	205.67	202.09	204.37	204.22	205.2	204.25	200.59	201.14	203.12	198.97	203.63	205.99	202.83	203.92	203.99	202.92
205.28	204.2	207.05	202.33	201.71	202.22	203.01	206.9	202.51	204.51	204.39	204.84	203.51	204.55	205.85	203.87	203.28	204.13	202	202.63	204.8	202.82	202.16	206.04	202.51	203.73	205.28	203.43	203.68	206	204.69	205.17	203.55	204.84	201.21	203.04	198.65	204.36	202.11	200.66	204.33	204.06	201.08	206.75	202.75	202.26	204.23	198.57	204.61	204.84
204.55	203.64	202.96	199.72	203.39	203.04	205.85	204.24	200.27	204.04	204.85	204.23	203.52	205.64	202.55	204.38	202.33	203.09	202.57	204.75	204.09	203.3	203.04	203.23	200.71	201.97	201.17	201.74	205.22	202.37	203.48	204.12	201.34	202.08	203.51	203.4	204.06	204.56	205.3	205.44	202.71	203.52	200.38	202.07	200.89	205.08	202.05	202.93	203.77	204.79
207.47	209.53	207.69	208.92	207.07	206.58	207.47	209.85	208.51	210.14	209.8	208.92	213.3	211.03	204.01	208.18	210.61	209.43	202.99	206.53	208.83	209.59	209.23	209.4	205.38	208.6	206.64	208.55	207.89	206.06	214.42	208.23	208.62	209.31	209.85	208.98	212.01	207.52	207.5	208.64	205.82	211.69	209.32	209.51	206.67	208.21	208.54	208.59	209.57	209.51
214.34	211.97	212.69	214.44	211.39	214.69	214.07	212.74	214.59	213.25	215.53	212.92	213.64	212.63	212.06	209.94	212.31	213.52	214.86	211.75	214.7	212.76	215.77	213.87	212.99	210.65	212.85	215.21	211.45	213.72	215.52	214.68	216.66	211.17	212.86	212.05	215.23	215.63	212.23	212.32	210.75	211.65	213.6	214.89	211.05	213.57	216.2	211.5	213.48	212.73
206.2	206.48	206.3	205.62	203.49	206.13	207.37	205.18	203.4	204.69	203.74	203.18	207.45	203.25	205.22	206.6	205.58	209.6	206.42	203.83	203.35	208.2	204.99	205.63	205.62	206.5	201.62	204.89	200.43	203.74	203.37	206.99	206.12	207.58	205.09	205.15	208.64	200.68	202.41	205.04	204.7	205.27	206.44	205.09	202.36	203.25	203.8	203.94	203.12	202.29
214.81	208.74	212.43	214.45	211.86	212.91	212.36	210.94	212.68	212.56	212.02	215.84	212.08	211.28	213.81	209.3	213.11	216.61	212.16	215.13	212.16	209.29	214	214.33	213.08	212.1	213.26	212.11	215.33	213.23	211.65	211.81	212.9	212.67	214.21	211.74	212.69	215.67	215.53	211.24	210.42	213.09	210.65	209.98	216.06	212.53	210.29	214.7	214.93	213.38
203.3	206.71	205.86	205.06	203.94	201.62	205.37	202.77	199.94	202.32	202.14	203.73	203.99	201.13	204.65	203.1	201.41	202.58	202.33	203.63	204.82	203.46	205.28	205.37	202.89	203.03	207.15	206.75	205.95	201.48	203.29	203.31	202.09	202.97	205.25	204.35	202.17	201.29	202.54	201.72	201.44	204.45	202.38	203.5	206.11	202.76	203.51	204.71	202.84	206.43
202.77	205.85	203.07	203.11	203.96	205.43	202.89	202.03	200.59	203.8	204.46	202.09	203	208.98	202.11	207.04	202.19	206.23	200.85	205.25	200.92	202.91	202.55	204.55	202.23	204.46	201.74	203.5	200.95	205.56	203.77	203.48	204.62	203.59	201.73	202.79	205.92	204.44	203.23	203.84	202.95	201.84	201.95	204.31	203.71	202.49	202.78	202.86	203.76	202.93
213.9	216.1	218.38	214.85	218.76	214.25	216.67	219.04	216.79	215.23	219.91	214.89	216.65	218.02	216.1	216.43	216.31	216.95	216.53	216.79	217.39	217.57	215.62	217.87	218.02	217.12	216.96	218.82	215.81	217.84	217.16	220.82	216.47	216.18	218.11	219.97	219.21	218.61	216.91	215.63	214.88	215.85	214.66	217.2	217.79	216.12	216.28	214.64	218.77	217.28
205.14	210.1	206.76	208.18	210.92	206.08	208.05	205.94	206.62	212.69	208.58	206.61	209.29	207.95	213.42	209.03	208.07	207.01	211.4	209.04	207.48	205.59	207.13	210.57	209.37	207.3	205.96	206.66	210.3	208.01	210.37	208.93	207.62	207.28	211.14	207.57	210.04	207.32	207.69	208.73	207.17	206.89	207.2	208.26	206.95	205.97	209.73	207.38	204.19	207.06
211.18	214.87	214.39	209.82	212.16	212.96	211.92	215.54	214.58	211.22	214.6	212.75	215.34	213.04	216.19	212.4	214.41	213.59	211.99	212.59	212.81	213.82	213.78	215.58	216.59	213.94	217.29	211.94	213.23	210.27	212.91	211.37	209.55	213.57	212.58	211.31	211.51	212.14	214.2	213.27	213.16	214.92	217.11	213.02	215.62	214.72	211.84	211.76	213.1	212.41
208.41	207.72	212.33	210.14	212.43	211.12	208.27	208.67	210.4	211.69	211.68	208.43	210.45	210.18	205.34	210.03	210.75	210.63	211.1	210.04	213.25	212.87	211.32	206.47	210.18	208.59	210.4	209.61	209.84	208.5	208.28	208.91	209.94	207.75	205.78	209.32	208.3	207.06	209.18	213.31	206.16	212.5	210.06	211.29	210.52	208.56	208.69	209.88	209.93	206.16
207.28	207.76	208.9	203.91	205.97	210.6	209.76	208.93	209.83	208.49	207.52	210.39	207.74	206.51	209.02	208.42	207.14	207.6	209.01	209.79	208.39	206.72	208.75	210.35	207.85	208.64	208.85	206.04	209.08	211.58	210.09	208.07	206.97	207.81	209.5	210.09	208.21	207.51	207.76	206.34	206.16	208.07	208.43	208.68	208.52	207.78	209.22	207.98	209.25	209.94
199.82	198.02	198.09	198.56	200	200.7	200.53	200.6	200.32	200.84	201.96	203.91	197.13	201.23	197.86	198.36	200.9	197.11	197.9	198.12	197.97	201.01	197.08	201.48	200.02	200.5	196.94	199.2	201.2	199.36	198.24	198.89	199.71	197.91	199.65	199.14	201.6	196.62	200.97	199.21	200.28	197.48	197.82	202.05	199.49	199.28	198.82	198.04	198.22	200.99
196.01	199.29	198.61	198.14	203.46	197.39	197.73	197.82	201.09	196.12	198.43	199.68	197.75	195.11	200.73	199.91	197.03	198.25	199.37	199.93	198.91	200.14	198.54	200.11	202.09	201.68	196.1	199.81	198.91	202.4	200.3	199.51	200.03	200.64	199.32	198.83	200.19	199.18	195.87	202.41	199.75	198.85	200.44	202.42	199.28	198.12	200.11	201.06	201.86	197.07
198.29	195.66	197.28	199.85	201.37	199.42	197.69	198.03	196.06	198.15	197.97	197.86	200.08	199.06	196.18	196.97	200.34	198.72	196.8	195.43	199.89	196.97	197.88	199.4	196.8	198.24	200.03	199.34	198.43	201.46	200.05	197.74	199.46	198.46	197.53	198.08	199.48	200.1	199.87	199.17	197.02	194.46	197.06	196.82	197.43	194.67	198.45	196.23	198.24	198.73
211.74	206.1	212.1	208.43	209.02	208.99	208.16	211.27	209.83	207.24	209.85	209.87	207.41	209.46	207.73	211.38	209.68	206.95	206.66	210.02	209.22	209.38	207.68	208.86	206.85	204.89	208.47	206.11	211.02	207.6	208.91	206.81	207.92	210.41	207.57	205.33	209.38	208.62	206.61	205.36	206.82	210.39	208.04	212.25	207.1	211.55	209.49	208.84	207.46	209.7
212.97	216.74	212.22	212.97	215.37	210.36	214.5	212.83	213.82	216.45	212.98	215.07	213	212.24	213.4	215.97	212.84	212.27	215.74	212.06	214.3	214.24	213.21	217.44	214.21	211.43	214.45	208.62	213.47	215.59	215.8	216.09	213.58	213.43	211.84	210.04	212.82	215.2	214.38	213.75	213.77	213.12	215.47	213.68	212.74	212.63	214.7	214.37	213.14	213.83
210.29	210.39	211.81	208.66	210.91	212.8	212.61	212.57	210.31	209.87	211.39	210.52	210.31	210.49	212.68	212.33	210.57	210.92	210.36	213.96	210.16	211.84	209.45	208.53	213.54	213.05	213.31	214.1	212.89	210.23	210.6	211.3	215.54	210.79	212.38	211.07	209.07	212.61	212.61	212.49	210.89	213.24	213.69	211.98	213.86	213.07	213.58	210.82	213.78	211.93
204.9	206.93	206.93	209.63	210.34	209.09	206.34	208.68	210.18	205.85	208.71	208.79	209.79	210.94	208.11	208.41	206.58	206.92	210.78	208.54	207.43	211.67	207.7	209.1	210.72	211.62	208.58	205.66	210.54	205.62	208.59	207.49	209.26	207.93	205.73	208.19	208.15	209.08	206.18	207.33	208.91	210.25	207.75	207.54	209.79	208.35	206.89	209.08	208.11	209.52
203.89	200.18	203.77	203.27	201.63	202.26	204.73	203.51	204.21	206.03	202.65	201.76	205.08	203.86	197.69	203.02	202.53	200.89	205.18	203.72	202.83	203.25	202.43	202.76	205.01	206.53	202.34	201.8	202.64	205.92	203.14	202.08	201.19	202.09	203.34	202.85	207.66	198.58	205.33	199.64	199.93	203.46	204.57	203.76	204.03	202.31	204.06	202.18	201.92	202.78
194.93	195.76	198.45	199.32	198.38	198.9	199.1	197.1	197.75	197.51	197.87	195.82	199.75	200.27	197.53	195.98	196.87	200.61	198.63	199.73	202.21	199.64	200.06	195.84	199.76	198.94	199.81	197.77	194.92	197.86	197.99	196.87	200.22	200.57	199.62	198.47	198.08	196.8	197.03	197.84	203.31	198.27	199.51	198.37	201.11	197.47	199.52	199.47	196.63	198.11
206.7	205.95	208.47	207.33	206.75	205.97	202.72	207.58	206.14	207.36	204.68	206.32	202.25	205.03	207.67	205.53	208.34	205.84	204.88	205.84	208.04	206.87	204.93	205.95	206.27	207.57	200.38	207.48	209.91	210.04	206.13	208.25	205.18	206.59	206.24	205.77	208.99	205.75	207.5	205.09	206.91	202.89	205.16	208.22	207.41	205.8	203.27	207.78	205.98	203.54
215.82	216.65	219.38	214.8	218.78	217.96	214.32	215.2	216.62	218	219.28	218.58	216.25	220.07	220.21	216.08	214.55	215.88	216.63	215.91	218.01	218.48	214.69	217.08	215.54	219.72	216.18	220.19	217.41	221.18	218.2	216.47	219.28	218.85	212.17	217.24	218.28	218.49	219.81	218.15	217.03	213.53	215.98	216.27	219.67	216.47	215.66	216.93	218.9	217.34
218.29	218.65	217.08	219.46	219.59	217.32	216.77	217.68	220.57	216.12	219.06	217.37	217.08	213.69	218.96	218.68	216.5	215.45	217.81	219.29	218.14	217.92	215.78	220.07	217.6	219.49	219.66	218.42	216.86	218.6	218.5	218.04	219.42	214.77	218.7	219.85	216.06	215.39	217.01	217.02	217.26	214.1	220.06	220.49	216.97	214.06	217.03	216.93	219.78	218.26
191.75	195.95	192.73	195.61	195.34	195.22	198.67	192.58	192.96	195.68	194.55	195.08	191.69	197.14	196.15	194.69	197.34	191.71	196.22	191.34	192.81	193.6	197.17	195.96	196.38	193.05	192.74	192.25	193.5	192.93	197.69	194.12	192.83	193.65	192.25	194.84	196.92	194.07	195.05	195.71	191.29	196.35	194.95	193.77	192.18	194.2	191.19	194.33	196.7	193.7
213.32	213.61	208.57	213.36	213.44	209.59	208.06	209.07	212.48	210.55	212.59	212.41	212.25	211.78	213.16	210.35	212.1	211.37	212.58	210.89	210.1	213.67	211.13	212.44	209.76	213.23	211.8	211.14	213.5	212.75	213.51	213.18	211.29	206.36	211.23	211.88	212.55	208.55	211.94	211.51	211.24	211.12	211.22	212.06	213.61	212.93	212.58	213.02	208.95	210.94
200.71	203.8	205.99	203.3	205.81	201.16	205.37	204.84	206.2	201.97	204.1	204.17	204.91	205.69	201.65	201.36	201.31	202.67	203.9	202.3	203.83	204.42	203.96	201.45	205.15	202.97	202.73	203.56	207.49	205.37	203.71	203.64	204.64	202.5	203.24	200.87	200.13	202.41	203.03	203.58	203.24	204.92	202.82	204.27	205.9	202.63	203.39	203.04	201.29	204.11
210.52	206.83	207.18	207.71	208.43	204.35	205.51	208.85	204.55	206.47	206.06	209.64	207.44	208.53	207.32	209.53	207.19	207.4	207.86	204.51	211.2	215.33	205.77	205.46	207.09	208.08	206.98	209.03	209.53	207.68	207.25	207.62	206.81	206.64	207.64	205	206.67	205.78	204.33	207.64	204.28	211.38	209.87	208.88	206.52	206.14	208.72	208.8	207.29	206.81
214.02	220.78	214.39	217.78	217.85	215.57	215.72	219.24	215.94	217.87	221.31	215.63	214.49	214.77	217.3	217.49	218.75	216.94	217.14	218.21	217.88	218.93	217.61	215.9	214.2	214.15	214.35	213.11	212.76	217.95	215.98	216.97	218.37	217.85	221.08	215.28	218.07	215.95	222.29	220.57	218.05	215.03	216.79	219.04	217.07	220.29	220.05	215.56	219.25	217.02
208.66	210.17	208.01	208.82	206.9	207.59	207.61	211.15	209.24	208.01	209.86	208.05	212.24	207.6	208.12	209.06	206.91	210.87	208.84	204.13	208.68	210.07	206.99	211.92	206.68	211.2	211.71	206.69	207	207.46	210.58	206.42	207.54	210.95	208.16	207.65	205.46	209.34	207.61	208.32	210.26	207.56	207.79	206.55	210.51	208.82	207.31	209.04	209.24	205.89
203.37	200.17	204.74	202.2	202.09	204.58	200.57	199.08	203.11	204.81	200.54	205.06	201.85	203.78	202.24	202.85	203.05	206.4	203.49	201.91	206.18	201.53	204.95	201.47	202.9	203.45	205.3	202.18	200.42	203.9	205.9	202.71	202.98	205.1	203.65	204.22	206.21	204.89	204.49	204.95	204.03	205.75	204.44	205.08	205.71	204.87	202.96	203.11	204.99	200.91
208.13	209.29	206.81	206.35	209.06	209	206.12	205.19	208.28	207.35	206.23	206.94	208.38	208.32	207.79	209.06	209	210.12	207.26	207.47	207.32	208.11	207.51	206.14	204.28	208.49	208.52	209.26	208.2	205.73	205.79	206.54	205.62	207.1	210.74	206.92	208.38	205.57	207.02	208.6	205.85	207.8	204.58	205.66	206.75	208.37	210.83	210.34	204.11	208.95
209.02	205.8	208.85	210.19	208.29	209.27	206.01	211.11	208.43	205.61	207.06	209.21	205.43	207.48	206.56	208.22	210.55	206.99	207.84	206.9	203.92	205.81	205.4	208.09	207.08	207.36	211.2	208.82	206.38	207.75	207.06	205.39	206.59	209.18	208.6	209.04	210.17	207.79	212.21	207.81	206.13	212.45	207.69	206.85	205.76	206.81	208.55	210.36	207.17	207.93
215.71	216.52	215.49	218.77	219.38	216.95	217.63	217.76	215.33	217.16	217.46	217.64	216.02	216.63	220.08	220.35	217.12	217.39	219.92	213.28	218.47	217.93	216.82	216.94	220.68	215.9	217.26	220.55	219.77	217.49	215.45	218.52	218.82	218.59	217.06	217.58	217.3	215.21	216.77	216.49	220.05	217.09	216.03	216.63	216.98	216.33	220.35	217.62	218.82	217.15
207.31	211.93	203.93	208.54	205.43	205.15	209.82	208.42	209.76	203.25	208.66	206.98	209.14	202.41	205.26	201.61	207.35	206.29	209.65	207.63	207.34	203.29	207.24	208.78	208.1	207.73	204.72	205.94	208.31	202.96	207.73	208.22	205.38	207.61	208.97	207.31	206.2	204.15	205.7	207.02	206.79	208.84	206.95	210.11	206.4	205.34	206.75	206.98	210.02	207.18
202.63	205.72	205.64	203.74	207.45	202.72	204.05	202.75	199.83	204.19	202.91	203.72	202.59	201.32	202.59	201.6	205.49	202.54	202.72	203.8	202.9	204.45	204.6	204.1	200.26	204.68	204.76	204.23	204.96	202.49	202.9	205.44	204.61	202.72	205.58	203.14	201.49	207.85	206.09	203.59	204.09	203.75	202.9	206.32	201.86	202.93	207.58	205.39	205.38	205.66
201.2	202.04	201.19	203.14	202.45	202.44	204.86	207.61	203.6	206.08	201.87	207.18	203.64	204.99	205.59	205.02	202.7	202.33	204.75	203.63	199.6	202.86	200.03	202.55	201.21	202.08	202.87	200.83	203.41	203.85	203	204.13	202.68	204.65	200.03	208.28	202.98	205.01	205.28	204.74	204.76	201.72	201.11	201.43	207.23	203.12	203.72	200.9	201.17	201.91
217.69	217.56	215.85	217.05	217.95	219.19	219.35	218.95	214.61	216.29	217.52	217.12	218.94	215.48	214.54	216.49	215.78	214.18	216.15	217.09	218.96	218.49	217.33	216.07	220.64	216.05	216.42	216.01	216.83	216.17	216.36	213.58	219.54	215.9	218.84	213.39	215.5	219.35	216.03	218.11	218.96	216.55	220.62	216	219.98	217.42	220.58	218.26	216.31	217.28
211.63	212.56	214.52	216.17	215.01	210.43	210.61	211.57	212.39	210.41	211.98	211.19	211.04	212.58	210.96	211.9	210.47	212.3	211.38	212.55	212.63	209.88	216.33	211.93	213.84	214	214.02	211.59	209.66	210.6	212.12	212.08	213.16	212.37	212.93	213.79	212.42	213.34	217.4	209.54	211.82	210.06	214.86	212.41	213.69	212.61	210.24	212.03	206.26	211.84
220.3	215.52	220.86	217.93	219.41	220.08	219.72	216.86	216.84	219.02	217.37	218.42	218.82	217.41	216.85	218.5	216.92	217.31	219.03	216.76	219.69	218.29	217.97	221.27	214.25	216.4	217.03	217.69	218.08	216.97	218.56	219.66	217.49	217.54	219.7	218.17	216.66	219.56	215.54	220.3	220.48	216.07	215.8	217.02	219.8	215.35	218.89	216.53	217.3	220.99
189.37	192.7	195.21	194.05	194.41	191.6	196.19	194.46	194.32	191.35	190.38	195.07	195.92	193.72	192.2	195.54	195.41	193.6	197.09	195.7	191.21	191.87	192.99	195.36	192.91	192.91	193.95	196.91	192.26	191.07	192.07	195.43	194.69	194.17	194.48	190.91	194.32	195.66	192.5	189.48	195.75	192.22	193.33	193.39	190.8	192.63	196.1	194.46	194.22	194.65
214.36	218.7	216.77	216.14	215.7	217.09	214.87	216.46	216.78	218.56	218.01	216.9	214.14	216.1	214.29	219.15	216.35	218.79	215.79	216.96	216.5	214.89	218.05	218.93	219.3	214.34	215.75	217.23	215.75	215.93	218.84	217.28	217.47	215.48	214.57	217.47	216.4	218.46	218.62	217.13	217.52	218.23	214.27	218.13	214.74	216.07	221.17	215.28	218.94	216.44
206.51	206.5	206.65	204.47	208.38	207.56	204.35	209.27	207.7	209.09	207.22	206.23	210.14	210.45	209.49	210.79	206.36	211.54	207.38	206.85	205.53	205.73	206.97	207.01	209.14	204.7	209.89	204.57	207.56	207.21	206.51	207.47	209.24	208.15	209.89	206.57	208.66	206.42	204.65	210.64	208.08	211.28	207.98	205.16	205.52	208.28	204.3	209.88	208.23	210.84
207.66	207.5	208.1	207.98	208.49	209.72	207.76	205.95	210.73	208.31	208.56	209.21	207	206.91	209.79	206.32	206.27	210.23	207.65	206.88	205.19	208.71	207.12	207.08	206.92	207.08	207.11	210.05	205.72	210.06	208.46	207.29	206.71	207.44	208.25	207.71	207.35	209.01	209.9	209.92	211.09	210.38	208.06	210.74	205.39	204.61	205.17	208.76	205.99	206.67
198.66	201.77	200.81	201.54	200.98	198.28	200.45	198.95	198.75	199.75	196.74	196.44	196.97	200.38	203.05	199.72	199.76	197.96	197.52	201.68	203.95	199.5	196.97	199.06	200.84	200.83	198.72	200.26	202.07	203.83	197.23	197.99	201.06	198.92	201.04	199.13	201.36	200.96	200.92	197.44	201.24	200.45	199.33	199.36	199.42	197.27	202.24	198.98	198.25	200.36
206.5	209.83	210.05	207.61	212.77	206.55	207.56	210.26	209.25	206.69	207.97	208.48	212.35	207.95	206.35	205.52	207.49	209.96	204.18	209.03	207.56	208.36	212.09	208.31	210.04	209.95	212.83	205.98	206.72	209.65	203.27	207.83	210.9	210.12	207.61	208.41	205.74	212.4	209.9	212.18	208.67	211.17	208.67	208.4	211.51	211.82	207.96	210.42	209.59	211.49
211.86	214.81	208.87	215.71	211.25	208.57	212.21	208.83	211.77	212.89	210.73	210.53	211.62	213.53	212.9	212.73	212.41	208.13	212.29	212.3	214.87	210.99	213.04	212.02	211.64	211.69	210.29	212.41	213.64	211.31	209.97	208.7	211.4	211.48	212.75	209.42	210.68	208	211.4	211.9	212.51	210.35	212.35	209.98	209.85	213.35	213.75	213.25	212.93	213.47
200.74	202.46	198.08	200.79	201.64	200.01	198.66	199.57	196.64	200.55	201.37	203.47	200.21	202.88	199.72	199.3	200.92	200.96	203.65	202.74	200.5	198.85	197.43	198.19	196.69	204.07	199.59	201.35	198.06	199.63	199.47	197.54	198.09	198.86	199.59	202.6	201.94	201.62	199.34	198.72	201.38	201.58	200.21	198.3	200.85	200.24	200.15	201.9	200.03	197.49
197.61	199.13	198.53	198.7	200.49	200.36	198.86	199.69	199.99	198.49	199.35	200.09	197.28	199.09	201.59	198.29	200.4	197.91	200.75	200.1	202.07	199.56	200.4	201.49	198.6	199.56	198.09	198.02	201.12	202.2	202.23	199.74	196.74	202.79	197.35	200.84	198.56	200.41	198.79	199.63	198.39	199.33	200.4	201.05	201.97	195.54	198.93	198.62	202.04	199.29
213.84	217.92	213.83	213.81	212.93	213.25	214	215.1	214.48	212.94	213.2	212.92	211.23	210.44	212.44	212.94	214.09	212.98	213.88	212.64	211.82	217.86	214.17	217.01	216.84	214.84	211.59	212.99	215.97	214.04	212.9	212.34	217.24	212.85	215.52	212.8	214.77	211.93	211.4	212.97	215.79	214.7	213.3	212.15	216.51	213.48	213.33	214.3	214.47	211.78
213.06	212.97	209.93	210.93	212.88	211.18	214.23	209.59	213.26	213.42	210.91	212.11	212.11	213.09	209.41	215.19	215.46	214.36	212.43	212.23	211.62	214.49	210.45	211.42	212.01	214.37	215.07	209.64	213.79	213.64	214.99	211.46	210.16	213.35	213.44	209.91	213.81	209.45	212.67	209.65	212.53	214.33	213.84	212.85	212.25	213.21	212.3	210.44	215.66	211.9
201.92	202.57	202.08	202.6	200.11	202.47	200.25	203.38	204.44	202.48	205.72	199.55	203.95	199.84	205.81	203.92	204.34	204.03	201.33	202.61	203.77	203.76	203.89	203.61	203.57	202.83	203.25	201.15	200.95	203.48	204.18	200.48	202.31	204.28	203.13	203.26	204.5	204.28	203.06	207.04	205.16	202.62	202.95	204.9	196.48	204.76	203.26	201.32	203.44	200.46
214.17	211.88	213.38	216.1	214.18	214.46	213.73	212.85	212.24	218.13	212.5	214.91	213.52	211.8	217.01	215.37	213.7	216.05	214.31	212.73	212.88	211.65	216.21	213.51	214.36	211.72	212.08	215.91	214.22	216	215.01	211.98	213.78	212.65	213.6	212.41	213.77	214.2	213.98	211.64	213.64	215.57	214.09	216.62	209.96	214.17	212.65	214.99	213.83	214.92
208.49	209.57	205.38	206.62	207.91	204.17	208.57	206.83	206.54	206.82	212.71	210.24	206.12	208.16	209.03	208.6	207.95	206.75	207.64	210.39	205.64	207.63	207.24	210.37	210.65	207.97	209.69	208.03	206.23	210.1	213.7	210.63	208.85	208.24	207.41	205	205.26	206.38	204.45	205.1	209.56	209.05	204.6	208.72	210.3	207.76	204.04	207.67	209.23	207.44
197.37	201.4	200.37	198.25	200.13	200.13	196.22	197.63	201.06	202.71	199.74	199.07	199.97	198.26	197.75	197.52	199.1	201.24	198.62	199.95	199.62	198.93	201.79	195.99	198.88	200.6	200.61	201.96	196.82	201.4	199.95	203.85	199.32	198.72	200.65	201.29	198.69	199.27	201.08	201.85	197.81	199.1	200.75	198.54	203.5	199.94	198.91	199.77	200.52	199.35
208.61	209.75	207.32	206.94	210.37	209.53	211.49	207.31	206.91	206.36	207.83	208.77	207.19	210.6	213.25	205.36	209.77	208.76	207.45	207.81	209.28	204.88	203.85	206.64	209.02	206.24	208.61	206.35	206.89	208.89	206.37	208.5	204.24	206.35	209.48	207.46	207.59	207.07	207.81	207.81	211.04	207.7	207.44	208.26	206.28	208.92	205.12	208.69	205.37	210.11
201.93	197.78	199.37	206.82	199.2	200.76	201.82	201.89	200.86	199.25	198.57	197.85	198.75	200.92	200.87	198.37	200.77	200.89	203.12	201.66	198.78	200.03	200.97	202.27	201.13	200.34	199.29	198.01	200.08	195.91	197.15	200.09	198.87	201.32	199.63	199.95	198.59	197.53	202.28	201.43	199.13	201.18	198.98	200.91	204.35	199.44	198.47	196.75	201.14	199.65
206.79	209.69	206.24	209.24	208.59	205.72	206.32	208.23	206.87	205.48	208.73	206.99	207.87	206.76	210.07	208.81	210.84	205.84	204.27	206.79	205.69	208.94	207.51	208.88	207.18	208.83	207.25	206.37	205.54	211.16	209.89	205.66	209.43	208.7	206.84	208.66	210.61	207.17	207.04	207.56	205.92	211.94	208.92	206.38	211.62	210.68	206.74	207.37	208.47	206.13
200.11	199.25	200.35	196.73	200.71	202.1	201.75	201.89	202.94	198.57	201.21	201.61	196.83	200.99	199.07	197.19	200.01	199.66	198.57	202.49	199.85	201.76	202.05	198.79	200.52	197.92	198.9	199.07	198.45	200.95	198.36	201.98	198.41	198.96	198.48	200.58	201.71	200.55	200.24	199.14	201.76	196.74	202.73	196.98	200.79	198.03	200.47	199.65	198.19	200.41
201.61	206.15	199.61	202.41	201.17	200.74	202.05	203.63	205.82	202.84	202.74	201.75	201.69	201.49	200.59	205.52	202.55	203.91	200.72	201.94	206.83	202.12	204.29	201.61	201.85	201.17	202.61	204.42	200.85	200.19	201.78	201.32	200.99	202.47	204.23	204.76	205.41	203.03	203.56	202.64	202.86	204.07	201.4	205.25	201.74	200.11	202.91	201.81	201.99	205.66
208.2	204.41	206.9	203.67	203.05	204.69	203.94	204.58	206.8	204.13	200.98	204.7	207.26	207.7	201.03	204.82	208.25	201.32	205.27	208.17	205.05	200.39	203.53	202.08	203.59	203.61	204.01	204.3	207.27	206.07	203.9	208.89	202.57	204.71	200.17	205.11	205.73	205.92	205.77	203.52	200.71	205.57	203.87	205.75	204.04	204.31	205.25	201.42	202.6	203.52
201	197.73	201.65	198.98	199.95	200.39	194.66	198.03	200.62	199.59	199.16	201.14	203.18	199.43	196.5	199.54	196.88	197.79	203.37	200.88	198.54	203.15	200.15	202.82	198.48	196.36	201.07	200.42	201.6	198.83	200.29	198.84	200.17	199.71	199.67	199.11	199.66	197.58	198.33	200.63	197.37	201.13	199.52	198.56	200.44	201.77	199.59	197.2	197.11	196.39
211.82	209.68	211.66	213.19	210.51	214.68	211.5	210.61	214.05	211.24	211.18	209.7	214.07	211.27	212.25	214.53	211.48	210.07	213.77	209.86	206.97	211.25	212.89	211.5	213.38	213.02	212.62	210.93	213.94	211.78	210.94	210.49	210.19	209.19	210.69	211.12	213.3	213.42	210.5	211.23	213.67	212.34	211.72	210.39	207.23	208.74	211.61	212.86	211.35	211.64
209.41	211.55	210.03	208.26	213.02	210.03	209.63	207.52	206.97	212.96	208.58	207.64	208.25	210.65	209.37	210.47	208.34	209.81	208.51	208.48	208.78	211.01	210.66	208.38	209.6	209.05	209.65	212.47	207.88	207.92	206.65	209.46	209.68	210.54	209.6	208.78	209.89	212.46	207.54	211.01	207.82	208.99	207.94	212.03	208.67	207.44	210.91	209.47	210.18	211.53
205.66	205.85	207.48	205.53	211.17	206.69	210.2	209	207.81	205.75	208.24	206.83	210.91	209.93	209.11	208.32	205.82	209.55	209.45	210.77	210.16	206.87	208.08	208.86	208.35	204.88	206.32	210	202.87	211.09	209.23	209.96	207.38	209.26	206.38	208.25	212.21	205.47	204.99	206.91	206.35	210.22	209.85	207.13	208.75	208.73	209.05	206.18	207.68	208.8
212.48	208.46	207.14	211.03	207.15	208.57	208.84	210.99	207.38	207.9	209.33	208.28	206.9	208.73	211.67	208.75	211.09	207.84	208.39	209.13	209.98	210.89	211.08	206.81	208.34	205.57	207.28	208	209.53	208.72	210.27	207	208.82	209.55	208.63	206.92	208.55	207.78	209.01	207.71	208.92	210.48	208.33	207.55	210.32	209.31	208.84	208	211.17	208.73
208.5	208.87	210.32	210.37	209.62	208.03	209.07	209.99	207.25	212.17	208.25	208.46	208.82	207.59	209.71	208.79	208.35	208.23	207.4	208.35	204.12	209.18	207.11	208.1	208.88	206.67	207.77	209.1	208.85	209.44	207.69	208.88	210.14	209.19	209.07	207.89	209.71	207.76	208.35	205.73	211.5	207.72	207.68	207.28	206.57	208.71	210.2	207.78	210.58	208.13
212.31	209.18	211.53	210.86	213.37	210.62	208.66	210.63	213.63	212.14	213	212.25	210.07	211.56	211.96	212.06	209.59	215.31	216.3	212.81	209.48	210.64	211.04	212.72	214.55	211.35	211.79	212.69	216.1	210.41	211.7	211.58	209.9	208.39	212.21	211.09	210.39	211.34	213.73	211.1	211.55	207.99	211.55	214.56	210.86	214.66	210.45	213.02	211.94	212.01
216.62	215.61	219.17	214.84	217.99	213.96	218.96	216.69	216.92	213.13	218.27	214	216.72	214.02	216.54	219.82	215.87	218.26	214.88	214.38	217.69	217.39	217	215.88	215.09	213.82	219.36	217.05	219.21	220.1	218.62	215.77	217.69	219.61	218.3	211.68	214.55	218.75	218.17	217.37	217.96	213.92	220.56	216.73	218.63	215.27	217.94	217.01	215.28	215.56
207.55	205.88	205.06	207.41	206.44	207	204.33	207.71	206.52	204.78	206.58	207.41	205.37	203.05	209.16	204.23	203.42	207.95	204.7	203.72	205.44	207	204.12	208.7	207.7	205.58	206.36	205.96	207.22	204.28	204.65	203.87	207.75	203.59	208.02	203.86	205.2	204.27	203.07	202.15	206.14	202.88	206.07	206.14	205.15	207.21	203.5	207.03	206.28	204.62
214.94	217.59	216.72	216.92	215.94	217.93	215.68	219.95	218.81	218.47	215.16	218.5	217.95	216.43	219.03	216.86	216.99	219.19	218.53	220.15	219.3	216.53	218.76	216.79	219.39	219.08	216.18	216.79	219.74	217.19	217.11	216.68	216.94	212.31	218.88	214.87	217.56	217.21	221.38	218.11	220.47	220.95	221.01	215.84	218.01	218.13	219.47	218.59	216.45	216.92
206.19	206.62	204.49	206.26	210.64	208.24	207.26	206.74	205.86	208.23	205.26	207.79	209.45	206.8	206.76	204.93	208.21	205.88	206.53	205.76	206.32	205.11	206.54	204.33	204.17	208.48	208.64	207.15	205.31	208.83	208.69	207.7	206.49	205.94	203.97	205.4	208.15	209.11	209.48	206.62	207.15	208.41	205.69	204.49	207.63	205.84	206.79	204.04	204.21	205.67
209.3	208.82	211.44	208.3	210.12	208.36	208.51	204.3	209.83	208.98	207.15	210.02	210.2	209.69	208.51	207.97	208.17	209.02	207.15	209.85	208.3	209.59	209.74	207.73	207.57	208.35	206.64	207.15	208.28	208.69	210.12	211.93	212.13	209.91	208.39	210.77	208.88	206.12	210.03	212.46	207.95	209.6	209.85	209.77	207.58	208.95	212.43	210.77	210.24	210.24
210.16	208.55	206.09	207.12	207.4	208.73	210.62	207.01	208.23	209.9	207.35	210.55	207.96	209.42	207.78	209.27	211.1	208.39	205.29	208.86	208.72	210.62	211.92	206.46	205.97	207.06	204.51	206.57	208.85	209.35	207.49	208.98	208.55	209.47	209.16	208.67	207.72	208.97	211.54	207.99	210.98	208.64	207.55	210.05	203.67	209.22	211.12	207.94	206.74	205.32
206.8	208.5	205.67	208.05	208	207.43	211.54	206.06	206.06	205.8	208.63	206.98	206.95	209.04	206.84	208.16	204.83	207.29	207.74	205.03	206.09	211.1	208.52	207.67	206.1	209.97	206.27	206.68	206.6	208.3	207.64	206.84	206.23	206.77	207.88	212.37	206.83	209.95	208.29	207.61	205.15	209.37	208.26	207.99	207.99	205.71	206.16	208.05	206.29	208.16
210.83	207.8	204.7	208.42	209.09	206.8	209.78	209.51	209.3	208.93	208.44	209.32	208.97	208.47	206.4	209.01	209.8	208.48	206.83	208.08	211.71	210.2	208.49	207.55	211.07	208.63	210.24	209.1	208.05	207.89	208.66	208.27	208.46	209.01	209.1	209.16	207.43	210.4	206.99	208.85	208.28	209.08	204.36	210.31	210.84	213.44	211.66	206.01	210	205.75
202.66	200.23	199.72	197.47	194.59	201.29	201.19	200.78	196.98	201.27	200.24	201.89	198.77	202.82	199.4	195.78	201.48	197.73	200.17	201.49	200.78	198.52	201.55	199.99	201.05	203.54	197.69	203.24	198.43	198.95	198.56	198.64	197.49	199.09	197.1	199.3	199.56	197.21	199.43	200.98	198.4	200.93	199.23	197.65	201.39	200.71	196.18	200.83	200.82	199.5
216.88	221.34	216.23	218.96	218.48	218.6	218.57	219.83	217.62	215.39	218.83	216.6	216.04	220.33	215.53	218.03	218.27	218.66	215.61	219.24	219.24	219.24	219.26	216.57	217.68	218.35	218.76	221.14	222.3	218.24	221.13	218.76	217.18	216.99	219.96	218.39	216.26	220.5	217.76	219.41	220.15	217	219.2	219.94	217.17	214.51	220.03	214.88	216.58	216.64
210.34	213.52	212.68	212.36	212.95	212.1	213.02	211.86	213.06	211.55	214.31	210.62	211.29	213.45	210.93	213.17	211.91	213.62	212.92	214.75	214.15	211.6	213.87	210.39	214.05	215.37	211.44	214.21	212.36	214.08	210.25	214.2	211.66	212.82	213.78	210.01	216.31	211.39	212.66	213.51	211.12	213.3	213.35	211.26	211.16	212.73	213.31	212.15	212.17	211.72
204.19	203.62	205.65	203.93	202.87	201.53	204.58	203.4	203.1	203.63	204.55	205.78	205.05	205.72	203.03	203.16	205.88	205.04	205.34	204.56	206.39	207.29	206.9	207.84	201.32	202.27	205.21	205.48	204.1	206.12	207.37	206.03	206.14	203.55	204.72	203.36	203.59	205.04	206.07	205.4	208.65	205.32	203.91	203.38	204.23	206.64	205.21	203.9	205.67	204.72
211.31	207.15	206.9	210.46	207.32	208.56	206.68	209.05	209.38	206.38	206.78	209.21	206.45	205.34	205.63	206.27	211.18	204.97	207.02	207.89	209.17	206.11	205.41	209.48	205.13	211.25	205.44	206.27	206.3	206.26	207.56	206.98	207.86	207.25	208.11	205.56	208.17	207.78	207.34	209.5	206.16	206.43	209.5	207.86	206.1	205.79	210.92	209.87	209.63	205.42
212.01	215.84	212.41	210.01	214.46	210.12	213.3	210.46	212.12	212.79	211.2	211.82	209.74	209.67	212.97	210.36	213.48	213.44	213.93	213.96	215.01	211.98	209.96	211.92	213.13	213.07	211.62	213.81	212.31	212.7	216.68	215.69	211.33	215.38	210.45	211.36	214.97	209.57	212.87	209.6	211.45	214.84	209.67	212.46	214.79	213.12	213.35	211.13	214.06	214.52
209.59	208.46	207.52	210.09	206.5	211.17	205.09	209.25	211.3	209.18	209.96	209.27	208.79	209.39	212.58	207.01	209.24	210.91	209.56	208.55	209.89	212.58	210.39	209.35	207.88	207.99	206.11	209.24	209.17	210.26	209.9	204.38	205.7	208.8	208.38	210.45	211.34	209.42	207.02	209.44	208.71	210.24	208.33	211.5	209.23	208.92	209.91	207.73	212.47	206.39
207.51	205.93	208.8	205.9	207.73	208.67	211.13	210.41	209.39	208.66	208.98	211.02	207.5	210.75	209.4	208.86	209.35	210.66	207.32	208.81	209.08	207.44	208.67	207.36	209.13	208.22	207.11	204.01	207.15	208.68	207.9	204.12	207.68	209.92	205.94	208.75	206.73	204.96	208.62	209.24	209.56	209.77	208.73	208.87	209.9	207.07	206.14	209.38	207.51	206.26
199.85	201.05	197.59	199.93	202.95	196.77	200.33	197.79	200.66	200.86	198.17	197.84	202.34	200.16	197.41	199.54	197.73	200.45	196.71	198.36	203.31	199.46	198.95	198.66	200.74	198.39	195.5	197.59	200.01	201.65	199.45	199.17	200.95	199.53	200.08	197.49	203.71	204.56	202.61	198.58	198.9	199.75	199.96	199.68	201.72	198.75	202.2	196.94	201.49	199.5
210.75	212.4	211.5	211.61	211.1	212.27	213.07	212.64	208.7	211.53	209.76	212.33	214.04	211.21	215.09	208.28	209.83	211.97	207.62	210.84	211.48	214.64	210.58	214.03	213.27	209.3	209.9	211.32	209.87	212.83	213.01	208.84	211.7	210.01	213.78	210.04	212.54	211.57	214.14	215.8	207	215.42	209.62	209.8	215.62	211.74	209.25	210.44	211.93	213.91
207.82	207.5	205.38	205.73	209.43	206.38	209.24	205.21	205.35	208.25	209.22	207.02	203.35	208.15	205.84	209.04	205.15	206.49	211.17	204.98	209.95	205.88	208.2	209.94	207.34	208.72	208.06	205.69	204.59	210.3	209.51	208.32	209.11	211.27	206.11	205.73	204.21	210.42	209.5	206.1	207.72	207.79	207.56	209.25	205.79	207.01	207.87	207.45	207.24	205.09
215.75	214.56	218.18	217.53	218.38	214.99	215.83	216.8	216.75	215.48	215.42	217.99	214.58	217.17	216.56	216.82	214.66	214.76	218.18	216	216.42	214.79	216.13	217.45	218.04	217.02	214.82	215.78	215.22	219.11	218.28	217.21	219.08	217.77	218.06	218.73	215.47	216.54	219.65	218.76	216.48	221.34	219.37	220.29	216.9	214.68	216.06	215.1	215.84	216.9
214.2	216.02	219.82	214.5	214.55	216.35	215.84	215.05	216	214.59	217.28	218.57	217.67	216.52	217.25	217.56	218.84	218.41	218.03	219	217.98	216.16	221.16	216.19	218.69	215.69	216.16	218.07	219	214.99	218.04	214.13	217.18	216.89	216.76	215.12	216.25	215.77	218.25	218.04	219.82	218.38	215.95	218.04	216.44	215.53	216.53	220.35	217.85	217.73
214.46	212.36	209.08	214.1	214.57	212.82	214.79	212.42	213.55	215.32	214.31	213.49	213.16	214.28	213.17	213.49	215.3	209.97	209.99	214.38	214.43	213.46	212.27	213.54	212.19	213.18	214.23	209.6	212.25	214.49	213.31	214.47	213.02	211.19	210.19	211.53	211.89	211.67	210.27	215.32	210.06	211.92	211.63	211.01	212.77	217.08	212.78	213.8	209.91	211.58
200.75	206.69	202.43	203.1	201.15	202.07	202.74	201.53	199.88	199.15	199.66	203.98	202.66	204.25	202.72	204.09	203.54	202.6	200.74	203.3	200.86	202.73	203.1	202.67	202.49	203.48	203.92	201.19	203.85	200.79	200.97	201.84	202.2	207.12	201.62	205.59	204.63	202.39	203.47	206.86	203.83	205.77	202.21	202.76	198.88	201.07	204.38	205.19	202.56	199.86
207.35	208.21	210.8	206.36	206.43	206.44	208.1	206.27	208.23	206.91	208.04	208.85	208.4	211.34	208.2	208.15	207.35	207.33	211.64	207.2	205.56	205.59	205.99	207.7	207.26	207.61	211.73	206.87	206.52	208.51	208.5	205.7	206.5	212.05	209.2	206.68	207.16	206.44	209.24	206.52	208.69	208.6	208.57	207.23	210.45	206.02	212.59	206.9	208.22	209.32
210.34	213.96	211.33	209.49	212.21	206.8	210.22	211.65	210.57	210.82	209.63	210.3	209.62	209.92	207.41	212.63	208.78	208.14	210.16	212.12	210.6	210.23	209.54	206.65	210.51	212.02	210.09	210.43	208.84	208.36	208.42	208.77	210.17	210.46	210.32	211.26	211.84	211.39	210.87	210.64	207.73	211.34	211.25	211.61	209.16	209.31	210.63	210.94	212.02	207.14
204.65	207.32	207.64	206.3	206.11	208.85	207.5	207.23	208.46	205.33	206.43	205.4	207.16	204.23	205.94	206.99	209.94	206.57	204.8	207.44	209.52	205.35	203.84	207.03	207.62	207.58	206.62	204.65	204.64	204.19	206.68	206.22	203.04	205.46	205.65	204.67	207.04	209.19	204.58	208.82	208.44	206.64	207.2	204.96	201.46	207.97	205.57	204.46	207.53	205.14
200.29	198.35	197.21	200.83	201.26	201.28	200.52	198.7	201.57	198.75	198.56	198.01	201.91	196.66	200.55	197.93	202.7	200.82	199.91	198.9	197.11	199.21	200.57	197.85	198.55	199.37	199.65	197.25	199.93	199.9	197.52	200.68	200.27	198.9	202.2	197.44	198.42	200.57	202.06	200.55	199.82	201.54	199.11	197.39	200.82	199.13	197.75	198.16	199.68	199.63
201.61	198.47	203.17	200.51	200.17	200.46	201.86	202.52	197.91	202.52	199.57	197.41	200.43	200.5	199.78	203.11	200.83	200.87	199.68	200.83	201.65	199.44	203.83	201.09	199.91	199.53	202.43	202.68	200.52	200.65	202.61	198.6	200.52	200.41	199.99	198.62	197.08	200.85	201.02	203.04	200.44	199.29	199.55	200.48	195.97	200.4	198.15	202.26	199.41	197.66
209.6	210.74	208.12	208.66	208.79	207.87	209.91	211.57	207.74	207.42	208.29	211.65	209.8	208.44	206.94	207.39	209.42	209.41	207.11	208.3	207.68	210.05	208.5	210.58	211.87	205.87	208.9	206.43	210.8	209.09	208.96	209.1	210.29	205.81	207.11	207.63	209.55	209.32	210.47	206.54	211.32	210.15	208.72	210.49	208.08	210.49	211.18	210.3	208.89	207.71
199.83	200.92	203.78	204.84	201.89	204.98	205.62	202.19	201.26	201.07	202.81	203.49	203.24	203.64	202.07	202.65	202.69	199.31	205.97	204.82	201.29	204.35	204.07	201.71	202.3	206.84	199.73	200.55	201.86	201.27	202.87	202.61	201.75	202.98	200.37	201.21	203.21	204.95	202.18	202.85	203.69	199.4	204.67	200.38	206.14	205.16	205.27	205.17	202.43	203.19
209.99	205.23	205.67	210.6	208.16	208.89	209.1	210.02	208.06	209.39	209.97	208.3	205.88	204.21	205.12	208.6	206.44	207.09	210.08	207.37	207.83	207.82	208.29	206.8	206.08	207.04	206.71	207.5	205.9	206.88	206.58	207.48	209.03	207.98	210	208.57	208.96	206.52	209.12	210.48	209.2	207.98	206.32	206.24	207.49	206.07	210.55	211.02	210.24	205.09
205.38	207.35	203.2	204.03	202.72	204.25	204.16	203.36	203.97	201.79	202.84	206.62	202.14	202.07	205.98	205.32	206.38	205.74	204.42	205.97	206.73	206.55	201.16	204.72	205.92	202.72	208.87	208.06	206.59	205.97	205.91	205.84	205.58	202.66	201.36	203.3	203.43	203.43	206.91	203.43	203.47	204.36	204.05	207.45	204.32	206.8	205.84	204.44	204.37	202.54
212.62	209.6	210.32	213.25	211.17	213.3	210.9	213.38	214.6	210.71	210.1	215.34	213.25	211.19	209.78	210.81	211.75	213.84	211.27	206.47	212.35	209.24	211.95	210.11	211.39	214.52	210.37	210.94	208.04	212.21	213.62	209.47	215.79	212.58	214.61	212.34	211.72	211.06	213.31	211.66	213.04	209.69	213.32	210.22	215.82	211.62	211.23	210.73	207.44	210.09
197.23	193.71	193.77	194.02	193.35	191.19	192.76	195.02	195.54	194.32	192.72	195.78	192.38	195.23	195.73	195.11	192.35	192.73	191.94	193.56	192.34	193.24	193.46	192.31	195.01	195.2	195.12	193.48	192.04	195.08	197.84	194.73	195.7	193.39	197.57	192.76	194.51	195.83	193.25	191.08	195.06	197.41	193.86	194.71	194.13	193.92	193.19	193.22	195.56	196.63
203.11	204.53	205.07	202.57	200.84	200.79	200.22	204.92	203.14	203.83	201.76	204.91	202.87	206.08	204.22	203.01	204.36	204.08	201.27	204.75	202.75	206.52	201.76	204.73	201.47	203.09	204.46	203.27	205.87	204.97	202.41	202.87	205.35	203.94	203.74	204.92	202.35	201.25	202.65	202.76	203.04	204.51	202.75	203.5	204.55	204.99	203.38	203.21	203.87	204.51
205.71	204.15	204.1	202.09	201.77	205.39	204.73	203.94	203.43	201.26	206.04	204.98	204.21	205.8	205.45	203.97	202.2	200.33	204.4	200.47	202.35	202.96	203.68	203.86	204.25	200.13	203.12	203.4	201.98	203.35	200.59	199.42	206.07	201.65	205.31	200.06	202.54	204	203.2	200.98	203.54	202.4	201.97	206.27	201.67	205.03	205.03	202.85	206.33	205.01
209.16	207.92	207.46	205.34	210.63	210.04	205.93	208.05	208.5	208.87	208.33	212.43	206.74	208.55	209.83	208.39	207.22	208.04	207.16	208.96	211.42	209.09	210.09	208.08	207.41	208.96	206.66	208.28	207.86	210.64	207.02	207.2	210.56	209.33	211.28	209.26	209.22	211.09	207.58	208.38	208.89	208.08	210.42	207.48	207.41	209.05	209	207.52	206.13	210.95
202	203.85	202.42	200.47	202.74	201.19	204.87	202.31	203.27	203.6	204.2	204.26	201.58	203.51	202.78	200.42	204.72	204.92	204.96	204.21	202.16	202.17	201.52	203.69	201.76	202.52	199.86	204.12	202.15	201.22	202.43	203.22	204	199.46	203.47	200.74	204.74	201.56	203.07	200.87	201.61	206.64	200.82	200.57	205.55	204.19	201.86	201.73	201.81	204.51
209.31	206.47	207.31	211.21	207.24	206.08	211.83	208.64	208.84	204.3	206.25	206.86	207.44	208.43	206.06	210.47	207.96	206.79	206.73	209.43	209.54	208.35	204.85	205.91	207.93	209.04	211.03	211.29	205.58	210.14	208.44	208.13	206.87	209.12	207.5	209.7	211.25	205.2	209.76	209.21	206.37	211.3	202.94	209.62	207.5	208.07	206.2	207.77	206.09	205.34
203.69	205.06	205.38	206.58	202.36	205.75	206.83	206.32	204.3	205.62	210.22	204.31	204.78	205.67	203.05	204.72	203.73	205.15	201.01	203.01	202.14	202.2	203.81	202.75	206.79	204.52	200.2	205.53	202.96	205.99	205.71	205.52	205.22	206.33	206.24	203.89	205.43	205.23	204.36	206.17	206.52	205.12	203.42	205.57	207.54	207.31	205.46	205.64	203.82	206.6
200.34	200.88	201.12	201.28	204.34	202.05	202	202.01	203.41	199.74	203.97	201.39	200.25	202.46	199.27	203.92	200.25	202.02	201.81	197.91	200.88	203.55	196.52	201.02	200.72	201.7	199.03	200.56	200.01	200.14	199	199.39	202.99	201.11	197.28	201.83	200.74	201.67	203.72	202.52	201.12	200.69	199.57	201.04	201.09	200.31	198.7	200.87	199.86	202.1
193.56	197.65	194.64	195.24	193.67	196.7	194.39	196.22	195.47	193.17	198.16	194.43	194.33	196.07	196.58	193.95	193.76	194.46	196.16	193.12	191.67	193.63	192.41	192.31	193.65	195.26	197.68	195.49	194.03	195.59	193.59	195.08	191.72	195	194.69	193.84	194.71	194.07	195.83	192.19	196.98	197.92	191.85	194.77	193.23	196.57	192.41	195.32	194.83	192.97
202.22	203.61	199.61	201.54	205.67	205.52	205.93	205.27	205.71	205.18	201.93	205.44	201.85	203.83	202.71	201.94	204.09	204.18	205.28	202.7	202.29	206.36	201.96	209.23	204.56	205.18	203.49	207.56	202.39	207.1	204.96	205.84	204.76	203.26	202.24	200.53	203.53	205.3	204.25	205.09	205.67	202.42	200.7	205.29	205.09	203.33	201.46	203.9	203.31	203.14
201.45	197.32	206.05	201.42	202.76	197.36	199.23	197.53	198.25	198.01	199.16	199.13	194.66	202.18	199.55	199.58	198.66	199.58	199.78	198.54	198.84	198.6	198.85	199.56	201.13	197.84	199.92	199.44	200.21	194.63	200.41	199.14	202.21	199.77	194.95	200.92	200.37	199.36	200.8	198.48	200.14	203.73	199.23	199.8	199.97	197.66	200.08	197.86	202.86	196.99
218.04	217.94	217.42	216.94	216.2	216.25	217.21	217.64	218.76	219.21	215.24	216.12	218.16	218.02	216.01	216.68	218.09	218.61	216.01	213.5	214.84	215.25	215.46	216.3	213.04	215.21	216.2	218.97	217.82	217.06	219.75	216.49	218.88	219.92	220.29	213.87	220.32	214.45	215.24	214.89	218.33	217.2	218.55	215.74	220.5	217.28	216.1	216.69	214.42	218.64
202.07	206.11	204.77	200.77	199.62	200.52	202.41	201.74	202.69	201.6	199.96	204.43	203.6	204.84	199.63	203.5	204.93	201.14	201.93	200.66	203.49	201.42	205.34	203.88	202.48	199.8	203.11	203.21	202.48	201.43	202.46	200.43	205.5	201.69	202.61	201.07	201.94	204.43	200.78	201.7	201.68	202.01	201.91	199.59	201.18	202.82	205.05	203.56	204.13	203.43
213.38	218.28	216.94	217.14	220.62	216.93	216.56	216.15	217.92	219.63	219.66	220.04	217.44	217.16	217.11	216.64	217.8	216.63	215.97	218.26	216.52	217.34	216.49	214.88	223.44	216.9	220.36	214.95	216.04	215.29	220.35	216.56	219.46	218.33	221.24	214.86	218.23	217.97	217.08	218.17	221.71	217.59	216.39	218.35	219.78	216.68	217.63	215.43	218.52	217.23
199.64	196.9	198.71	198.66	199.71	202.79	196.54	199.5	199.36	200.33	198.79	201.97	198.26	198.62	201.31	199.2	199.16	199.23	200.48	198.51	198.74	197.57	197.12	198.3	200.21	204	202.31	202.03	194.58	199.97	201.99	197.83	200.56	197.38	199.08	196.83	200.15	201.33	200.22	198.42	199.39	199.81	200.4	198.11	196.85	200.83	198.83	201.1	198.64	199.11
211.46	209.19	206.98	210.37	209.94	210.94	210.51	211.13	210.24	209.95	207.82	210.95	209.16	206.95	210.82	212.29	211.84	208.93	209.56	212.96	212.44	207.46	207.39	209.26	208.7	208.28	210.66	206.53	208.84	207.64	207.32	207.83	207.61	209.8	209.28	211.06	212.14	209.81	210.68	209.52	206.92	208.8	210.2	208.49	212.93	207.25	210.7	214.83	208.67	209.3
203.63	201.95	203.17	203.71	203.72	199.67	201.2	203.06	205.89	200.57	201.08	202.37	197.91	201.98	201.5	197.16	204.86	201.78	203.3	207.15	201.53	199.67	201.72	201.97	203.03	204.03	200.57	200.44	201.94	204.24	200.75	199.09	197.62	200.83	203.17	203.31	203.2	205.94	202.05	195.67	202.25	198.9	200	200.13	202.77	199.86	201.27	199.71	205.42	202.66
194.14	197.11	199.02	192.54	198.93	192.56	195.13	196.35	194.5	195.56	192.97	193.56	198.13	194.62	193.66	195.11	196.11	192.16	194.97	199.79	194.5	194.16	195.99	194.72	196.66	197.51	195.97	196.2	195.3	192.56	194.24	196.96	192.6	194.47	196.9	195.88	193.49	195.5	194.31	194.07	196.86	194.48	196.64	195.16	193.49	195.26	191.7	198.59	191.77	196.92
215.48	211.89	214.02	211.61	215.62	213.77	214.69	214.19	213.16	213.54	213.75	214.07	217.16	213.87	210.74	212.82	211.52	214.69	216.46	214.41	212.41	211.89	214.18	212.69	214.32	215.22	216.04	212.1	210.66	213.87	212.48	215.05	213.27	216.62	216.98	211.03	213.03	214.36	212.06	215.11	214.58	215.04	215.62	216.67	214.74	214.16	211.02	217.25	213.92	213.3
213.53	214.75	213.48	213.2	211.77	212.26	211.55	213.48	211.91	213.54	214.65	211.4	213.53	217.36	209.03	212.02	212.25	214.47	211.71	216.25	214.05	210.33	211.63	208.9	215.17	211.36	212.76	213.34	212.96	209.99	214.9	212.27	214.34	213.08	214.83	215.28	213.52	216.35	214.68	214.66	213.98	213.53	212.87	211.9	215.23	213.19	213.75	212.01	214.68	214.65
217.92	218.21	219.08	218.89	216.92	216.56	216.15	216.21	218.87	215.44	217.41	215.84	217.56	216.69	215.88	218.52	218.59	216.32	217.01	215.98	216.07	215.52	216.06	216.79	216.56	214.64	218.06	214.05	217.39	217.89	217.62	213.37	215.52	217.65	216.45	218.84	216.68	217.67	219.53	217.21	218.06	216.94	215.81	216.87	215.3	221.4	219.31	215.13	214.23	218.47
208.47	207.91	207.44	208.35	205.32	205.21	210.56	207.8	206.06	208.9	210.22	208.67	208.25	209.18	208.42	210.91	208.83	208.52	211.67	204.68	210.14	207.67	208.8	208.24	208.98	207.54	209.83	210.71	207.75	206.27	210.15	210.29	208.04	206.94	209.51	211.22	207.47	207.25	207.27	210.99	208.27	207.86	209.56	207.17	207.46	211.41	209.52	213.01	207.13	206.94
209.81	209.75	209.7	206.27	208.22	213.01	206.37	210.36	210.88	207.93	207.74	210.99	208.52	210.91	208.72	207.98	208.47	208.57	207.95	208.73	209.35	211.05	212.62	210.76	208.34	210.81	206.39	206.97	211.49	209.88	209.64	210.41	208.68	208.68	208.19	211.38	209.74	213.25	209.35	209.26	208.97	209.06	208.17	212.69	210.13	209	208.29	206.96	206.31	210.97
211.61	213.22	211.22	210.05	210.46	212.05	214.96	211.38	208.85	211.91	211.77	214.81	208.84	211.06	211.87	213.32	209.88	208.18	210.59	208.89	211	211.26	213.08	212.83	207.36	209.25	213.29	210.43	209.82	213.15	213.17	213.66	212.83	210.83	208.71	213.15	212.07	208.46	211.62	213.66	210.65	211.11	211.5	214.08	209.48	208.51	208.49	209.99	209.97	212.87
204.8	207.76	207.45	206.97	204.09	205.75	206.22	202.46	205.75	203.77	202.47	204.36	206.03	205.11	205.26	205.9	206	206.47	204.5	204.33	204.29	204.82	202.15	205.97	209.59	207.28	205.22	207.58	206.68	207.49	203.94	203.75	206.84	203.15	205.02	206.46	204.72	208.12	201.19	203.86	208.2	204.48	205.45	205.93	206.49	208.06	205.28	203.42	205.95	205.1
194.68	195.61	192.21	194.02	195.37	197.15	195.87	195.14	195.13	194.56	193.96	193.33	197.69	197.85	197.95	195.9	197.02	196.71	193.83	193.05	196.74	195.44	195.01	196.72	198.09	196.53	195.47	196.06	195.46	195.42	195.6	194.43	195.5	193.67	193.92	194.59	192.45	196.95	197.4	192.2	197.65	194.44	193.99	195.44	194.93	194.61	194.07	195.5	197.36	192.58
207.03	208.97	207.39	206.83	207.15	207.91	207.69	210.96	206.89	208.63	210.96	209.06	211.5	206.23	209.95	206.34	209.43	205.6	205.81	208.31	209.74	208.4	206.95	206.02	207.11	208.5	206.45	207.97	207.85	206.66	212.41	206.03	206.48	209.59	206.29	206.68	209.59	209.29	211.52	207.19	208.07	207.8	209.2	210.4	210.13	206.43	206.18	208.41	206.57	209.26
202.27	205.12	202.66	201.85	205	203.71	201.8	201.3	202.22	201.2	203.99	203.28	203.67	202.46	202.96	203.18	202.52	203.48	201.41	203	200.85	201.91	204.19	200.09	199.4	203.98	202.76	204.26	202.46	205.14	201.31	202.02	205.56	200.38	203.67	203.35	201.75	202.7	204.65	202.79	203.27	199.39	199.7	200.91	202.5	203.27	204.5	203.88	203.82	198.38
207.16	205.73	203.88	203.61	206.6	206.21	208.76	201.31	206	205.81	208.17	204.36	204.71	205.22	206.29	207.54	203.75	208.24	211.25	206.49	204.84	203.79	208.34	206.32	207.59	206.21	206.16	210.03	204.02	207.05	204.09	204.06	209.24	207.44	205.91	206.92	206.32	204.34	206.77	204.34	205.51	206.8	207.88	209.07	204.35	206.85	207.33	204.68	205.91	203.94
205.57	211.45	203.95	208.97	207.79	207.99	208.32	207.13	205.31	208.59	209.09	208.3	205.84	209.37	206.94	207.29	211.19	205.11	206.15	205.14	207.78	207.56	207.53	208.88	207.32	205.96	207.96	208.97	207.29	204.71	205.04	207.17	204.12	207.61	206.18	208.96	208.93	206.46	208.77	207.69	207.18	205.14	207.1	208.09	208.04	206.66	205.84	207.41	205.26	206.28
213.87	211.21	214.73	212.93	212.26	212.95	213.41	211.3	208.78	212.19	210.73	210.55	210.5	213.16	211.87	212.91	210.59	214.87	211.6	211.56	211.19	209.83	210.15	208.77	211.92	211.9	211.02	213.53	207.47	210.59	211.04	212.83	211.13	214.26	211.71	213.18	213.34	214.43	211	209.92	213.81	208.7	212.65	212.74	212.42	212.93	211.49	210.97	213.02	211.9
215.24	214.78	210.54	212.02	214.49	215.4	213.71	214.14	212.34	215.36	217.81	214.36	212.79	213.45	212.83	215.24	212.33	218.02	212.82	214.45	215.96	210.52	214.96	212.76	211.75	214.34	213.58	212.06	218.65	212.85	212.13	215.24	213.1	212.61	214.63	212.26	216.18	212.51	211.31	212.64	219.22	213.15	209.93	209.95	213.57	215.14	213.33	214.45	215.53	210.4
212.16	210.05	209.36	210.81	213.03	209.18	211.11	214.43	210.88	211.13	212.79	213.68	210.39	211.55	214.92	209.51	213.75	213.84	210.63	212.28	213.42	212.44	211.52	209.16	213.32	212.93	210.22	210.71	213	211.42	210.96	212.18	210.11	209.29	210.88	209.97	213.28	210.69	215.02	211.72	213.11	211.95	213.74	210.74	214.67	214.81	211.35	214.85	210.66	212.04
212.01	208.22	208.84	205.68	208.58	206.11	209.53	211.12	208.59	211.99	208.57	207.51	212.2	208.98	208.34	210.33	209.01	209.51	207.64	209.03	210.39	207.28	208.51	209.45	209.71	210.38	208.34	211.12	209.43	207.91	206.85	209.34	209.61	209.44	212.88	207.94	208.85	211.82	209.02	211.22	210.61	210.01	210.72	211.67	204.89	210.05	207.86	210.37	206.78	207.71
207.85	212.33	212.1	212.29	209.02	210.84	212.55	209.46	210.85	211.46	212.58	211.24	214.84	213.42	215.27	209.57	211.41	212.35	210.89	212.93	214.12	215.63	209.39	211.35	211.11	211.05	212.65	211.32	211.37	209.32	210.88	210.17	210.4	211.74	208.48	212.34	213.74	212.45	209.41	212.34	209.59	213.5	211.24	211.18	210.88	214.1	211.23	213.6	211.15	211.57
212.52	212.41	209.17	212.92	207.35	210.04	211.28	211.77	210.2	210.21	210.5	211.76	213.36	214.56	214.38	210.99	212.03	213.79	211.48	206.75	212.98	210.38	210.93	209.04	213.68	212.8	211.41	210.23	213.88	213.8	213.3	213.21	212.87	212.59	211.03	213.56	213.71	208.64	210.6	214.8	209.3	208.53	210.13	213.78	215.62	208.92	212.43	209.89	212.83	209.42
208.69	208.02	208.4	208.2	208.63	205.57	212.64	204.04	210.72	206	208.54	206.86	205.77	206.46	208.24	208.93	207.68	207.5	207.63	209.21	206.78	209.3	208.32	204.48	209.36	207.72	207.28	207.93	202.85	210.83	207.33	208.16	208.13	206.8	209.57	207.81	206.29	211.01	210.94	207.68	210.34	207.5	208.69	208.57	207.35	208.2	209.64	207.37	210.22	209.13
203.44	203.32	202.69	203.17	206.97	203.83	203	203.22	205.73	206.74	204.92	205.06	203.95	206.12	205.06	204.32	205.23	204.27	203.2	202.6	206.65	201.24	201.27	204.87	200.99	203.64	201.71	204.51	207.32	203.46	207.87	203.07	203.21	204.05	203.82	203.29	202.47	204.91	202.53	203.68	202.84	205.8	200.65	201.95	207.61	200.36	204.94	205.05	206.68	202.02
210.37	209.09	206.63	207.06	208.23	207.97	206.72	209.37	209.74	205.92	208.07	203.31	206.9	206.92	207.45	203.64	208.44	205.39	207.42	206.8	208.19	210.57	209.62	207.15	207.44	209.56	209.38	207.53	214.09	205.57	206.65	208.15	209.66	204.94	207.32	207.3	208.1	207.27	208.61	207.86	208.68	215.91	206.4	206.53	209.88	208.79	206.19	207.8	207.17	207.88
211.63	211.81	211.76	214.06	214.35	211.03	213.98	208.42	212.95	213.55	212.18	214.39	211.53	215.16	213.16	211.92	212.2	211.56	212.34	210.47	210.47	212.33	212.99	215.04	212.78	211.17	215.27	212.46	215.7	211.48	213.94	210.1	213.07	215.04	211.59	215.87	210.55	214.55	212.1	209.97	211.76	213.14	208.18	217.4	212.64	213.03	211.55	214.42	212.27	210.93
200.6	205.31	201.92	202.52	205.96	204.08	203.26	202.04	204	204.39	202.66	199.7	202.77	205.21	201.49	204.81	206.09	201.75	203.67	203.4	201.75	201.73	201.46	199.74	202.91	205.47	203.39	201.07	201.25	202.18	203.63	203.64	201.84	201.74	205.26	206.77	203.62	202.82	204.78	203.12	202.97	203.19	201.32	209.02	205.1	201.4	203.41	204.31	202.79	203.9
205.31	210.07	205.64	204.09	205.44	205.79	209.86	207.38	211.45	208.23	209.83	210.4	208.94	207.24	208.7	204.36	209.11	205.7	206.14	203.5	207.49	208.74	209.25	205.46	205.88	205.61	204.29	208.63	206.67	207.19	207.52	209.98	205.28	208.96	210	208.76	208.41	206.86	206.38	203.94	205.52	209.73	205.63	208.8	208.29	207.9	209.28	208.4	208.09	208.08
205.49	208.02	209.63	211.09	206.49	209.61	208.44	203.47	208.8	210.61	205.19	208.09	206.83	209.08	206.15	209.17	207.77	209.96	208.33	205.59	206.93	208.98	212.53	208.6	209.02	208.88	210.88	207.38	209.86	211.59	208.74	208.64	208.7	207.89	209.88	209.66	206.22	207.59	209.4	208.57	209.43	207.07	206.29	208.96	210.28	208.89	209.37	209.87	205.79	209.08
202.29	204.32	206.07	205.32	204.36	205.68	203.13	204.8	209.26	203.83	200.74	208.44	204.11	204.54	206.7	206.12	203.58	204.78	205.43	206.86	207.51	207.29	203.08	205.08	204.2	207.61	200.75	203.31	204.07	205.78	206	205.59	203.77	206.5	208.58	204.31	205.34	203.04	207.19	203.88	206.68	203.77	208.95	206.07	202.07	204.91	207.35	203.54	209.04	208.48
199.84	206.05	204.87	203	202.06	205.5	204.07	206.19	203.49	202.39	203.59	203.73	204.46	206.82	199.75	205.52	201.54	204.22	203.48	202.74	202.37	203.07	202.36	204.73	206.12	206.7	203.85	202.92	205.65	203.56	205.04	204.14	202.91	202.46	204.49	201.99	203.93	200.84	204.66	204.14	204.49	203.09	204.5	202.4	204.23	200.98	205.68	206.21	204.04	207.11
206.14	209.92	207.01	210.93	206.75	208.62	209.19	208.06	208.81	205.26	207.17	212.09	206.25	211.04	208.93	207.46	207.91	208.68	212.29	210.94	209.08	206.86	209.47	206.75	214.89	208	208.98	208.15	210.26	208.68	212.74	207.66	207.98	206.96	207.83	210.5	210.24	210.16	207.41	209.77	207.02	209.32	210.09	209.89	208.01	206.5	208.42	211.72	211.3	206.86
201.13	202.52	199.96	202.91	203.68	202.79	202.35	207.66	205.49	202.53	204.18	200.61	199.79	202.84	203.39	201.91	201.84	203.51	206.51	203.26	201.15	203.15	204.88	201.04	202.71	200.7	203.25	204.51	204.49	201.92	203.37	200.81	202.22	200.64	204.96	204.76	203.08	201.98	201.47	203.99	205.73	202.87	201.78	205.04	201.25	203.1	200.3	203.04	206.31	202.61
212.29	215.3	210.8	211	210.91	212.86	211.46	213.15	214.48	213.52	208.2	214.63	213.33	216.23	210.11	212.25	210.16	211.82	210.32	211.6	209.56	211.44	211.36	209.13	214.17	214	212.11	213.37	210.37	210.42	208.35	212.98	211.16	214.44	214.22	210.79	213.3	208.58	212.97	210.84	210.92	214.38	208.13	211.53	209.13	213.48	208.82	212.74	211.34	209.51
207.38	208.37	207.87	206.89	209.39	206.41	207.95	206.57	205.35	207.06	205.4	207.24	207.31	204.88	207.28	209.56	207.9	206.76	205.02	208.96	207.59	206.7	205.49	206.06	209.76	208.43	207.91	204.32	206.56	207.66	209.16	210.89	207.51	208.13	210.28	207.85	209.86	210.96	212.82	206.02	209.87	205.82	207.97	207.2	207.57	207.59	202.55	206.2	210.37	208.9
207.42	209.89	208.15	204.97	209.43	207.8	211.86	208.39	211.56	210.19	207.65	208.75	209.59	204.45	207.52	207.82	209.46	208.99	208.59	205.46	206.61	211.44	207.13	208.72	212.19	206.06	206.93	209.24	207.56	211.18	204.96	208.55	211.77	208.1	206.19	207.67	208.07	210.31	208.41	212.81	210.64	212.41	208.53	205.47	208.15	207.83	209.68	207.6	208.11	208.38
208.55	207.84	210.74	206.46	210.63	207.36	209.23	210.33	206.65	207.11	207.9	208.37	208.54	211.51	210.42	211.69	204.54	210.22	207.84	210.03	208.73	210.8	207.08	210.83	207.1	202.94	207.42	208.61	206.69	208.23	210.95	209.24	211.94	208.01	208.29	208.15	210.18	208.2	207.29	206.27	208.01	203.05	210.61	208.09	210.16	209.59	209.88	205.75	205.13	207.42
206.05	206.45	204.5	208.38	203.14	202.47	204.93	202.25	202.26	206.77	208.12	203.92	204.42	202.53	205.88	202.69	206.04	206.94	203.08	206.6	205.05	205.91	203.41	202.28	204.05	206.26	200.25	203.93	205.36	208.19	203.92	200.64	204.33	204.29	204.89	202.04	204.47	204.09	202.88	203.11	205.76	205.19	202.24	202.06	199.48	203.38	206.71	205	204.21	201.4
212.5	212.13	213.51	212.06	214.34	209.74	213.9	211.66	213	216.12	212.73	215.66	210.36	212.93	210.59	210.54	211.05	213.82	212.72	211.7	214.18	213.44	211.76	212.18	212.86	212.4	207.37	212.52	215.12	211.79	211.22	209.83	212.21	210.97	211.71	209.97	211.09	211.67	208.16	210.75	210.34	210.9	211.35	214.72	212.63	213.23	210.86	210	208.76	214.34
204.79	199.1	203.91	202.6	199.34	205.61	203.9	199.6	206.09	204.04	201.07	202.14	201.87	203.23	200.42	203.66	202.08	204.57	200.53	204.44	203.97	202.36	200.68	204.49	202.3	202.39	202.07	205.62	203.26	204.28	201.36	206.28	203.43	203.36	202.73	204.8	208.31	206.96	205.61	204.59	202.85	206.61	203.82	208.41	201.42	200.99	203.21	201.44	205.57	204.68
202.35	205.91	204.58	206.52	204.75	205.98	203.62	202.27	203.39	203.46	205.76	204.76	204.8	203.35	204.48	205.03	204.58	201.38	205.82	205.33	205.1	204.11	207.26	206.56	203.51	201.45	203.04	203.93	203.44	209.32	205.55	200.68	202.31	202.71	201.52	203.07	202.76	202.44	205.96	205.01	207.63	203.33	202.68	203.58	204.66	206.35	201.44	206.14	205.82	205.68
208.43	214.19	210.61	209.81	211.31	207.23	209.33	206	209.42	206.93	209.73	205.67	208.33	209.47	209.45	207.24	207.74	208.88	205.35	208.74	207.01	210.49	210.32	210.13	208.13	206.97	210.86	209.23	209.13	209.3	210.75	208.7	212.23	211.34	207.81	207.77	209.25	209	208.13	206.04	209.13	209.2	207.94	209.3	207.28	208.63	208.51	212.52	206.53	206.49
209.22	210.05	211	213.11	209.17	211.65	210.45	213.93	209.94	210.09	213.54	209.27	208.02	209.75	206.3	210.93	206.38	210.73	210.07	210.14	211.33	208.2	211.06	210.04	210.38	209.22	209.91	209.36	206.37	210.58	208.99	209.28	210.85	210.95	211.24	205.7	209.78	210.64	210.98	212.04	210.38	210.67	209.77	208.16	211.79	209.78	212.61	207.6	210.79	210.03
213.94	210.15	212.69	211.56	213.61	214.11	212.56	213.17	213.34	212.11	215.15	212.98	214.42	213.14	212.83	215.37	214.21	209.08	216.84	215	213.5	213.77	213.13	213.22	215.66	215.57	214.5	213.79	214.75	211.6	210.64	212.38	212.35	216.28	211.39	213.06	213.54	215.91	215.01	212.73	210.99	212.04	215.01	212.61	211.75	216.29	214.76	212.17	212.42	212.73
208.51	211.79	208.24	209.34	210.48	209.11	210.58	209.7	210.42	209.98	209.28	211.42	209.37	211.78	209.6	210.96	208.06	208.87	208.4	208.3	207.95	209.99	211.61	209.29	208.22	210.46	206.98	208.2	210	206.79	208.55	209.86	208.62	210.26	211.34	205.67	213.52	209.59	207.44	211.71	209.5	209.27	209.33	210.79	208.14	211.87	210.07	210.85	208.09	211.78
198.14	197.39	199.13	199.05	200.46	199	198.37	199.38	199.02	195.48	200.48	199.61	200.4	199.14	199.86	198.44	198.93	196.47	198.25	201.2	199.77	197.45	198.17	200.07	201.23	198.11	202.1	197.64	204.57	200.38	199.31	197.33	199.79	197.98	200.82	198.07	201.14	197.53	199.77	197.84	200.27	200.11	200.97	200.63	199.45	198.53	195.03	202.26	203.79	201.97
207.5	210.46	209.38	211.12	210.11	208.14	209.7	205.14	208.86	207.49	211.94	210.11	212.7	208.18	207.3	209.07	210.43	209.69	209.65	207.78	208.96	208.31	210.73	208.94	206.93	208.53	210.08	208.42	210.85	207.24	209.26	207.46	210.99	213.27	207.26	208.18	206.84	208.33	206.85	208.07	208.58	208.11	208.91	209.93	209.29	208.02	208.28	209.31	208.05	204.88
208.68	214.05	208.45	214.86	213.41	209.97	213.36	211.04	209.22	208.18	211.75	211.72	211.54	211.78	213.44	210.33	211.54	213.53	211.74	209.6	211.15	210.51	209.11	208.51	213.03	214.19	210.8	209.06	212.66	213.21	209.63	213.54	211.55	211.93	210.58	209.68	212.13	212.62	215.29	214.61	211.4	213.81	212.85	208.03	211.3	209.7	213.3	212.41	214.32	213.27
218.58	217.41	218.66	217.78	219.12	218.04	219.41	216.33	217.55	214.54	219.88	220.19	216.52	214.84	219.73	216.56	216.29	217.28	217.53	216.22	219.31	215.7	223.21	218.99	217.43	216.94	214.7	219.18	219.94	215.59	216.16	216.73	216.56	221.05	217.01	217.47	217.48	218.38	218.17	218.03	217.71	218.04	219.43	216.58	217.77	217.85	219.12	217.75	216.3	218.36
207.44	206.71	210.84	207.74	207.11	207.89	210.67	209.11	208.06	206.61	211.6	210.22	207.82	205.95	208.52	209.98	208.39	206.89	208.87	209.94	207.92	208.89	209.16	207.66	207.99	211.12	210.75	212.53	206.56	208.57	206.69	209.25	207.73	214.35	212.26	210.05	207.41	209.05	209	210.95	209.37	210.05	210.78	210.34	208.42	208.34	207.87	205.71	210.07	207.08
207.89	208.53	210.4	209.44	209.44	205.82	210.86	209.26	210.33	211.91	210.15	207.7	206.1	205.36	209.36	213.2	210.23	209.99	210.66	210.32	208.13	210.49	209.74	208.18	206.57	208.13	208.34	211.74	210.44	210.3	211.51	210.7	204.56	209.56	207.12	209.8	206.95	210.92	211.56	207.88	209.72	209.12	208.1	207.59	207.8	207.84	207.33	209.83	209.86	209.74
217.98	217.16	216.56	217.93	216.12	217.35	219.9	214.85	216.61	219.58	217.97	215.8	219.5	218.34	217.63	218.66	217.52	215.07	220.33	215.21	212.91	217.05	217.09	217.57	217.27	216.99	213.49	218.32	218.53	219.57	219.3	219.04	218.09	218.58	215.11	217.71	216.61	219.65	217.71	220.22	215.54	213.58	217.17	215.27	218.99	216.35	216.71	221.63	216.68	216.83
209.33	209.12	207.28	208.43	207.81	208.25	209.35	207.68	213.17	206.28	208.9	205.88	204.9	208.86	205.3	208.81	209.49	208.05	207.68	205.05	207.02	208.9	210.31	206.84	207.12	209.08	208.34	208.99	202.97	207.32	207.58	207.04	208.66	209.09	207.97	207.78	207.29	207.85	207.33	205.58	203.25	208.1	208.02	209.33	206.42	207.39	208.17	208.63	206.3	208.08
208.94	209.08	205.32	206.12	208.1	208.35	205.38	207.19	206.75	204.57	209.08	207.58	210.71	205.67	206.64	208.3	206.8	208.24	208.04	203.56	210.1	202.88	207.35	206.43	207.16	207.03	208.91	208.21	209.51	207.08	206.38	206.03	207.23	212.35	208.78	208.72	205.05	209.48	207.69	211.23	204.34	208.96	208.81	210.88	208.57	209.91	207.41	207.73	213	209.33
203.56	207.17	206.44	205.62	203.78	204.63	205.46	202.83	206.19	205.49	203.45	205.08	205.46	207.68	203.79	206.7	206.85	205.81	206.56	207.39	207.28	204.39	203.66	206.66	204.84	205.58	207.28	205.89	207.03	207.08	206.07	207.31	206.2	203.73	204.07	206.84	205.99	205.41	203.89	207.98	205.41	202.54	209.03	206.13	206.79	205.49	204.66	204.14	204.24	206.56
198.11	196.48	197.58	198.05	194.82	196.8	193.59	194.9	195.58	194.04	194.3	194.94	194.97	194.72	194.72	196.56	191.4	194.37	193.31	194.4	195.29	198.9	193.4	194.82	195.72	197.24	194	195.72	195.73	195.53	194.74	196.4	194.09	196.54	194.53	195.24	195.98	196.53	197.25	193.34	195.03	193.83	196.13	197.97	196.57	195.87	197.42	195.93	198.48	199.19
204.08	204.92	205.02	201.21	203.15	205.69	202.87	205.46	204.53	205.6	209.62	201.71	203.26	203.65	204.86	199.01	205.15	202.57	203.7	203.56	205.64	204.55	204.05	202.25	203.15	201.49	205.07	204.59	202.27	207.75	201.49	205.56	203.39	203.61	204.75	205.06	205.47	203.6	205.66	204.85	205.03	203.4	201.52	203.02	203.68	205.46	205.84	204.24	204.92	200.15
207.51	206.77	206.09	208.09	210.85	213.25	207.7	211.45	209.86	210.91	207.58	211.75	212.23	207.72	207.23	209.24	207.2	209.16	210.63	208.24	209.8	206.88	209.19	207.26	209.46	210.33	210.86	207.08	210.21	208.91	207.75	207.53	207.41	212.85	209.66	208.13	205.84	208.9	209.99	209.46	207.31	206.24	207.03	213.7	208.07	208.12	208.66	209.76	209.35	211.94
205.55	209.13	210.29	207.08	210.67	211.43	208.3	207.7	206.02	204.45	210.3	209.63	208.4	207.43	211.48	207.42	209.55	210.37	208.58	212.01	209.98	210.75	208.15	207.62	207.56	209.66	209.44	209.6	212.08	207.23	209.78	209.4	211.12	204.69	208.9	211.09	208.36	208.35	209.32	209.51	210.44	212.41	206.79	208.97	206.27	208.89	209.05	208.84	208.72	209.51
206.19	202.35	205.43	202.29	202.92	202.44	203.4	205.8	200.74	204	200.17	201.45	207.68	199.64	202.68	202.44	203.72	201.4	204.66	203.65	204.81	204.14	206.6	200.25	204.86	202.65	200.08	204.28	203.87	202.4	205.24	203.08	201.82	207.69	203.07	204.79	202.95	206.17	205.46	208.53	208.43	208.66	203.7	204.4	203.5	203.87	207.08	202.78	202.11	202.27
213.23	211.72	210.79	211.42	210.93	212.49	210.31	209.33	213.47	211.05	213.36	213.47	209.64	211.63	210.97	211.15	210.93	212.49	211.41	211.34	210.46	207.49	209.68	210.9	211.7	208.8	211.52	209.76	212.8	209.68	213.8	211.13	210.03	210.48	212.3	213.15	214.53	211.81	213.89	211.41	212.09	213.87	210.63	212.16	212.28	209.98	213.76	211.56	209.99	212.69
207.4	211.55	209.17	208.35	209.11	209.44	209.9	207.94	207.73	210.44	209.6	209	208.39	209.49	210.56	209.44	210.28	209.59	209.04	207.27	210.78	207.7	207.82	210.15	209.74	213.08	209.51	207.62	213.33	208.3	210.28	206.39	206.55	212.38	208.61	212.07	208.99	208.45	209.73	207.72	213.31	209.37	211.53	209.57	211.83	208.71	214.14	210.38	212.86	210.05
203.22	203.31	203.5	204.81	203.96	207.13	204.66	204.29	201.55	203.32	203.69	204.71	204.97	204.57	199.97	200.86	202.28	205.85	204.61	203.83	202.13	205.08	202.03	202.73	203.82	202.27	204.88	202.23	205.38	203.36	201.84	202.69	202.34	202.1	202.96	202.88	202.33	204.2	201.78	202.17	200.51	202.99	204.31	203.19	200.43	198.71	205.42	203.96	202.13	203.91
209.21	207.47	208.56	209.6	207.84	211.2	204.14	208.15	207.4	209.75	210.64	206.16	210.88	209.78	211.1	213.15	212.78	210.36	208.42	208.04	205.7	209.07	206.8	205.66	208.87	208.13	207.19	208.81	207.63	209.27	207.38	206.27	205.23	209.72	208.62	208.09	210.1	208.44	209.07	207	208.26	207.55	205.7	210.7	206.74	210.27	207.25	207.33	207.37	209.18
211.07	211.47	209.81	211.41	208.96	214.21	209.72	209.87	208.39	211.83	208.37	209.47	207.54	210.53	206.6	209.7	207.03	208.19	212.11	210.48	209.25	205.55	209.3	212.17	210.79	210.66	207.1	210.67	210.26	208.07	209.26	209.79	210.71	211.22	205.68	210.9	210.15	211.21	211.61	211.92	209.61	207.99	212.39	207.43	211.81	210.99	208.86	209.42	207.57	209.84
217.48	213.44	215.2	218.93	216.56	215.3	212.32	213	214.73	215.66	213.68	216.43	212.32	215.29	213.17	210.62	216.17	212.32	208.61	214.14	216.78	218.43	211.27	211.68	216.77	215.18	212.11	210.51	210.51	213.34	214.01	214.36	214.69	214.91	215.42	213.47	211.8	213.46	211.2	214.01	213.58	215.19	214.08	214.55	215.13	212.92	213.92	216.63	213.5	212.6
191.04	193.96	196.52	197.41	194.86	196.57	198.56	197.46	194.56	194.08	197.47	195.9	197.19	198.85	196.32	195.83	194.57	197.8	194.87	195.78	194.62	197.55	195.1	195.74	197.24	194.87	198.13	193.84	195.19	198.66	192.75	198.9	197.64	196.31	190.94	196.32	194.78	192.45	194.96	193.5	196.72	189.09	193.22	193.71	195.33	193.32	193.54	197.04	195.67	196.39
205.37	205.31	204.16	204.14	204.75	203.65	204.82	205.61	202.42	197.44	206.34	203.62	204.17	201.33	203.95	204.62	201.14	203.04	200.91	202.42	205.03	202.4	201.72	201.76	203.85	203.52	200.56	201.93	202.74	200.78	205.3	204.73	203.24	205.41	204.89	204.31	205.18	204.87	204.94	204.27	201.89	200.07	203.66	201.99	204.38	204.37	204.41	205.01	206.67	203.13
205.88	208.41	206.35	204.39	207.86	204.65	209.42	207.39	211.01	205.48	204.44	208.39	205.22	208.2	209.02	206	209.26	208.78	207.5	210.13	208.64	205.37	206.72	207.53	209.1	207.67	208.88	206.01	207.5	207.82	207.04	207.69	210.14	209.93	207.21	209.38	206.92	209.29	204.53	210.87	206.65	206.77	211	206.01	206.88	205.6	207.33	208.39	205.07	204.96
210.75	209.69	206.27	208.69	207.91	207.16	206.75	205.23	205.4	209.61	211.23	209.83	208.35	209.73	206.39	210.22	211.44	209.15	209.01	207.53	205	210.83	206.53	210.24	206.61	206.67	208.88	208.83	209.38	208.53	207.54	210.02	206.65	207.84	205.54	207.85	206.74	207.88	211.14	208.11	207.79	206.79	209.32	212.71	206.38	211.41	207.59	207.33	206.67	208.01
196.7	195.93	197	197.2	198.8	197.21	196.47	196.49	199.45	195.64	196.14	200.76	198.8	197.91	198.02	196.17	199.41	197.49	199.24	201.46	193.95	198.96	196.1	196.01	198.46	194.97	199.01	197.12	195.92	199.71	199.77	198.19	196.3	196.49	200.32	193.63	197.85	200.46	196.88	198.31	200.73	196.45	199.24	196.86	198.71	198.21	197.24	199.83	200.51	198.63
212.34	210.36	211.24	208.97	211.67	213.43	211.8	210.12	216.25	210.17	211.37	214.91	212.36	209.2	211.18	212.63	211.49	215.83	212.97	210.02	216.36	210.25	208.36	212.09	210.68	209.73	209.94	212.38	213.66	210.82	211.09	211.13	212.5	209.74	212.66	211.32	210.74	211.81	214.7	212.7	209.91	212.65	212.71	213.84	211.04	211.21	213.13	210.64	209.98	213.79
214.32	212.69	212.78	210.21	214.1	212.82	215.52	218.1	211.92	209.71	212.07	214.72	215.31	211.95	212.58	212.43	219.28	214.03	212.89	211.51	214.92	211.33	211.08	211.34	214.29	211.39	214.41	215.27	215.16	213.52	215.22	212.63	212.81	209.74	210.59	211.8	211.83	214.65	210.8	213.69	209.51	211.88	212.69	210.31	212.07	209.44	212.29	212.43	214.33	212.11
213.14	213.06	212.65	211.87	211.91	213.99	213.89	211.75	211.37	209.6	210.52	209.31	210.75	210.31	211.03	212.82	212.67	208.72	209.56	212.7	209.12	208.71	209.79	212.73	210.92	215.02	211.37	213.39	208.91	210.02	210.54	211.1	214.22	214.06	213.47	211.03	209.54	214.5	209.02	213.87	209.91	211.43	209.86	211.52	210.34	210.64	210.84	211.38	212.14	209.85
209.39	213	213.93	211	211.29	211.47	211.82	211	210.36	212.34	215.39	214.58	212.35	212.03	213.37	212.07	211.31	213.29	212.49	211.71	213.84	210.96	211.79	210.73	211.93	211.58	216.68	210.25	211.91	211.61	214.31	210.69	209.43	214.42	212.64	209.89	211.02	211.95	213.51	212.84	207.67	213.67	214.53	208.2	216.02	213.09	210.51	211.19	212.46	210.38
212.16	210.22	212.6	212.47	213.28	211.5	208.9	214.53	213.93	213.12	209.67	211.53	212.4	211.39	211.61	214.85	211.2	209.23	210.73	211.61	210.78	211.05	208.51	208.15	213.76	211	210.14	212.19	209.76	211.4	215.81	213.52	211.83	214.04	213.34	212.11	210.61	210.96	212.8	211.08	212.1	212.55	214.33	208.75	213.51	214.17	212.6	212.32	205.35	213.76
200.37	198.33	198.58	203.42	198.41	201.6	201.43	198.31	198.71	199.75	197.66	202.42	199.82	202.52	199.3	198.92	200.81	199.83	199.44	204.11	199.17	198.49	198.45	197.18	199.73	198.56	201.22	202.16	202.52	199.82	197.3	200.62	203.7	201	201.17	204.19	199.05	197.29	202.49	197.43	198.17	200.28	197.61	197.8	202.57	200.79	198.62	198.65	199.15	197.53
202.61	202.7	201.74	200.45	204.32	202.18	201.44	201.35	202.41	203.47	202.8	203.02	201.66	202.42	199.65	202.99	202.75	202.57	207.94	201.02	201.72	200.63	204.02	200.75	205.05	201.73	201.77	200.85	200.97	203.48	205.26	205.31	203.32	201.79	202.75	198.92	202.93	205.67	206.37	202.99	200.39	204	201.9	203.9	203.55	203.01	205.34	200.55	203.32	204.51
212.65	210.55	211.43	211.34	212.85	210.65	212.37	209.15	209.48	214.36	209.74	213.69	211.31	211.44	210.09	211.25	209.14	213.81	210.86	210.09	211.83	207.32	213.49	210.54	209.43	210.88	211.87	210.88	211.42	210.51	210	210.89	210.71	210.97	214.05	211.88	213.28	213.26	208.02	208.59	209.56	211.23	209.49	210.95	212.09	209.76	211.25	214.98	209.12	209.61
206.41	204.31	209.22	209.92	210.23	208.55	208.76	208.67	205	208.42	206.93	209.21	206.98	205.95	210	206.82	207.31	209.75	208.06	208.83	209.34	206.11	208.32	206.2	207.46	210.12	206.51	204.95	208.11	208.23	212.33	207.44	208.7	203.25	206.65	211.01	209	210.45	206.47	205.36	208.39	206.89	205.24	206.38	209.36	204.92	205.55	204.05	206.64	205.84
205.5	207.99	206.1	205.97	205.52	207.45	207.48	206.79	206.7	208.13	205.8	207.8	206.39	207.45	211.54	208.43	207.38	204.31	208.16	206.22	206.42	208.52	209.01	211.56	205.44	208.21	205.97	207.54	207.59	205.29	209.99	206.26	206.51	209.04	208.56	206.75	207.48	205.14	210.38	207.11	207.08	206.67	209.51	203.53	206.4	207.95	207.61	208.18	208.27	206.33
200.29	203.36	204.6	203.12	203.73	199.68	200.52	205.19	203.26	203.23	205.6	201.12	203	202.35	201.54	202.15	201.84	201.8	202.16	201.44	203.14	199.27	205.48	201.54	199.71	203.79	203.38	197.82	201.59	199.4	201.84	201.66	202.43	203.73	203.82	204.85	199.58	200.42	201.73	202.5	204	204.27	203.01	204.12	201.89	202.98	203.55	203.56	203.63	202.79
208.14	211.59	208.81	212.28	207.36	206	208.25	210.48	207.22	212.38	208.63	209.75	208.94	208.17	210.07	211.58	210.74	210.66	206.76	209.9	209.62	208.62	208.26	211.74	210.47	210.07	209.22	208.81	208.72	206.3	210.14	207.62	207.72	209.12	207.92	206.74	210.92	211.61	207.21	212.97	209.52	210.56	208.34	208.22	211.77	210.01	208.29	209.98	208.52	208.68
198.67	196.95	197.24	198.48	199.48	199.94	196.8	194.79	196.78	196.12	199.44	200.02	200.37	196.64	197.93	196.62	197.65	195.5	196.01	195.6	199.16	198.49	196.96	195.53	197.88	195.71	195.68	199.24	196.21	198.04	198.97	198.09	200.97	200.66	196.45	195.19	198.53	196.35	199.91	197.18	200.11	196.02	198.28	197.71	199.52	198.09	198.56	197.28	195.95	200.89
200.6	200.44	201.86	203.14	200.56	200.09	200.3	203.86	201.19	202.05	201.92	198.9	202.72	201.14	199.69	200.75	200.92	203.54	201.82	201.41	202.97	199.53	199.5	201.72	199.08	199.92	201.53	202.8	200.87	201.51	199.21	200.38	200.84	201.16	199.29	201.09	201.66	202.63	201.19	199.57	202.71	200.23	203.91	198.23	200.82	202.37	200.04	201.91	202.15	201.49
210.55	211.31	214.36	210.02	211.92	210.86	211.66	210.3	210.75	211.77	211.29	211.62	210.15	213.7	213.63	213.68	212.59	211.33	213.95	211.81	213.34	213	211.21	210.89	214.4	212.96	213.19	215.69	212.38	212.4	211.84	209	209.47	208.13	214.21	210.49	209.89	213.84	213.28	213.76	214.98	210.01	212.8	210.12	209.72	211.71	210.69	209.04	210.89	210.04
198.34	198.55	194.74	199.75	200.76	198.76	199.13	198.41	199.35	202.68	196.93	199.75	197.62	199.98	196.48	197.2	201.2	198.26	199.91	198.39	197.55	196.67	198.61	199.24	201.2	195.29	198.94	198.61	199.48	198.64	197.75	196.77	197.36	195.77	195.85	195.1	197.8	199.11	198.69	198.43	197.28	198.27	198.14	197.85	197.42	196.53	202.24	202.45	195.59	197.69
198.07	199.35	198.44	199.09	197.85	198.54	201.7	200.25	199.86	199.38	199.92	198.69	199.68	201.5	200.78	199	202.21	201.66	200.7	199.23	202.71	199.81	199.14	199	197.63	200.36	198.36	200.87	202.19	198.91	201.47	202.16	200.02	196.78	204.61	197.84	203.48	199.11	196.4	198.4	199.74	195.27	199.25	197.26	200.76	201.02	198.83	195.92	196.75	201.34
209.34	208.65	205.6	207.58	210.99	209.18	206.3	207.75	208.49	209.86	212.6	207.09	209.04	205.29	209.64	208.58	208.38	207.6	209.96	212.14	207.22	207.32	209.94	208.94	208.31	208.46	209.5	206.97	210.55	207.57	205.68	211.09	205.11	207.63	206.84	210.63	210.11	207.58	209.73	208.03	207.86	205.7	209.45	208.11	210.51	209.15	211.57	208.74	207	210.96
205.36	210.28	207.94	209.34	211.1	210.65	209.35	208.66	210.76	208.32	212.59	208	209.33	206.37	208.68	212.62	207.6	209.6	210.14	209.3	204.32	205	211.76	208.28	211.54	212.68	209.34	209.06	209.65	212.38	210	208.08	209.55	211.62	212.28	207.96	209.22	208.59	212.89	211.83	209	210.89	208.41	209.36	211.73	207.58	206.4	209.66	209.7	208.14
210.45	208.48	203.6	209.18	210.07	212	208.69	210.11	208.36	212.8	208.71	208.34	206.35	208.9	210.59	206.2	205.83	205.23	208.45	210.87	208.58	209.21	206.12	209	211.57	210.39	210.18	209.09	205.81	210.42	211.01	211.93	211.95	207.97	209.34	208.67	210.1	206.95	210	206.3	205.79	208.45	208.5	207.32	210.07	209.17	208.69	212.56	207.75	209.16
205.75	210.09	205.23	206.46	207.99	209.82	206.9	209.75	210.31	208	207.97	210.16	208.21	206.93	207.58	208.52	209.52	207.33	206.54	208.82	209.2	206.59	209.96	209.39	207.44	209.24	205.74	207.49	206.33	207.74	207.71	210.29	207.29	209.35	207.72	207.82	207.99	209.68	208.47	205.82	208.33	208.43	208.18	209.36	207.51	211.15	208.98	205.64	209.54	210.43
209.35	208.88	205.15	207.72	205.09	208.01	207.05	208.93	208.31	208.75	210.55	210.13	209.24	206.53	208.28	208.83	209.39	208.63	208.28	209.52	208.5	211.21	209.5	210.34	208.45	208.12	208.35	209.36	208.12	208.19	210.35	209.52	210.62	211.08	208	208.27	203.79	210.53	209.75	211.53	207.15	208.94	209.6	208.05	211.31	210.96	206.89	207.81	208.89	210.67
217.66	216.29	220.72	217.18	215.96	214.36	217.26	220.2	216.85	216.31	217.57	219.19	217.42	217.2	214.17	218.5	218.15	216.37	221.69	215.9	218.55	216.8	217.95	216.97	217.85	217.15	218.04	213.43	218.47	217.78	215.9	216.94	217.5	214.35	214.93	216.46	218.02	216.08	215.62	216.65	218.02	216.15	222.01	219.43	215.63	219.88	217.14	217.9	218.18	216.81
209.67	210.26	208.76	206.46	208.94	208.6	210.85	212.81	207.77	206.3	209.38	206.98	209.29	204.99	206.35	208.03	207.37	208.61	212.26	211.48	205.67	210.43	210.25	207.62	211.28	208.12	208.68	208.14	208.97	207.98	205.51	207.98	211.83	210.14	210.36	207.36	206.95	204.49	205.92	206.87	210.98	205.86	207.89	208.93	212.05	209.02	208.07	207.86	209.85	207.23
215.76	215.24	211.95	208.77	209.69	213.51	212.63	209.79	217.83	218.78	212.17	213.53	210.45	210.98	213.02	215.91	209.23	209.29	215.24	210.48	211.93	213.74	212.68	213.26	215.07	213.19	213.61	213.69	214.83	212.47	213.69	215.22	216.55	210.15	212.87	213.2	212.52	213.7	213.87	213.26	212.84	216.26	217.96	214.78	211.19	212.44	209.3	209.26	212.63	214.79
196.12	195.72	198.87	201.44	199.24	201.63	203.56	200.8	200.4	200.87	199.32	198.69	197.48	200.38	197.97	197.78	198.21	200.84	199.8	201.06	198.46	200.6	199.78	199.25	200.11	199.83	199.57	202.3	201.04	199.82	200.65	198.08	197.78	199.45	198.39	198.19	201.31	200.18	199.53	199.47	199.52	199.7	199.8	197.13	201.89	198.4	202.95	201.55	197.79	196.35
205.26	201.12	204.69	204.59	206.91	202.85	202.79	202.22	201.81	206.65	205.1	206.54	204.02	205.44	203.47	201.23	205.93	202.95	201.69	202.96	202.8	204.53	205.3	203.38	201.99	204.03	204.54	204.67	204.58	204.57	203.33	201.62	201.01	205.17	201.5	201.25	203.73	202.14	204.49	204.04	203.27	204.69	203.57	204.47	205.62	200	202.48	202.99	204.76	203.79
200.09	196.11	200.14	198.95	195.16	201.45	198.26	200.37	200.86	199.08	197.56	201.58	200.56	199.3	197.83	199.9	196.77	197.66	201.04	197.92	202.31	200.75	201.2	202.92	199.97	198.61	203.21	201.6	202.65	198.62	198.04	198.22	202.96	200.12	200.65	198.39	199.7	196.63	201.16	200.45	199.03	198.21	199.75	202.72	200.87	203.02	201.06	200.05	199.71	198.19
202.68	202.24	202.8	203.39	202.28	201.77	204	205.54	200.67	203.45	204.53	201.55	205.08	203.38	206.73	201.32	203.79	202.59	198.99	203.11	200.71	203.61	205.13	205.44	199.83	205.83	204.78	196.61	201.29	202.46	206.02	206.83	203.79	203.18	203.26	204.86	201.52	205.06	205.93	201.3	206.21	207.42	200.67	204	202.12	202.33	199.08	204.57	204.27	206.06
211.43	210.55	212.6	208.62	210.22	211.67	212.71	211.05	213.73	212.34	210.77	213.06	209.58	209	209.46	212.74	211.4	211.49	211.58	208.66	211.21	213.52	208.06	212.81	214.3	209.22	213.67	207.85	209.2	209.63	215.3	213.07	213.17	210.73	209.54	211.41	212.02	212.19	215.06	210.95	213.01	214.94	213.03	212.23	211.21	211.43	211.05	212.37	209.77	212.07
201.97	203.5	206.6	203.81	205.8	202.12	203.31	205.94	203.59	202.84	203.78	204.38	205.66	206.21	202.5	205.42	206.16	204.01	203.83	204.17	202.25	204.96	204.76	205.48	201.44	205.17	203.38	204.54	203.21	206.6	203.98	202.54	202.98	202.16	203.67	203.97	201.92	205.38	203.22	204.71	202.17	205	203.34	207.68	202.6	201.18	203.6	200.55	202.88	203.57
201.74	201.26	202.23	202.93	204.4	199.71	202.28	202.45	200.85	202.85	201.39	204.32	202.39	206.09	202.6	202.64	198.05	204.37	202.61	200.37	201.45	202.77	202.02	202.91	203.12	201.44	200.07	201.74	202.3	202.22	205.59	204.83	204.43	206.29	202.35	206.01	201.04	204.49	202.68	203.36	205.25	204.86	203.69	199.7	204.28	204.78	201.83	202.58	202.56	202.6
211	216.21	209.24	212.73	211.77	209.04	210.45	210.78	212.73	214.74	210.44	212.67	206.12	208.9	210.48	210.4	210.6	213.19	211.23	211.46	211.84	212.86	213.26	213.46	211.37	213.53	209.64	210.14	210.66	208.77	211.86	211.52	210.57	211.73	214.63	214.38	210.47	209.54	212.5	210.97	208.5	212.97	208.81	214.62	211.75	212.52	210.38	213.2	212.79	213.2
209.21	212.56	210.16	207.37	210.79	209.9	210.68	208.22	209.46	209.63	210.62	212.17	208.69	209.63	210.98	207.47	208.34	210.06	212.11	211.57	207.94	213.41	209.5	212.17	210.33	211.56	210.26	210.15	210.55	211.25	212.91	209.82	209.96	208.46	208.27	209.72	210.87	208.09	210.45	209.85	208.43	210	208.91	210.56	209.21	209.89	209.86	208.25	208.38	208.39
202.68	206.43	206.52	204.73	202.38	204.3	201.29	201.12	203.36	205.59	204.15	200.66	204.42	201.89	205.17	203.7	202.09	204.74	201.21	206.77	204.3	204.9	204.44	202.85	204.72	202.53	205.04	204.51	205.62	203.17	204.62	204.57	201.56	204.6	203.26	200.84	201.32	203.77	201.07	205.22	203.57	205.12	205.9	202.5	204.38	203.91	201.44	202.73	201.74	207.17
203.61	202.86	200.89	208.54	203.17	204.36	204.96	204.94	202.46	200.57	206.77	203.28	204.28	205.27	205.44	199.74	203.6	202.63	202.63	204.08	205.91	202.31	205.15	204.41	203.66	204.22	206.08	205.74	206.08	204.84	201.86	203.78	204.52	205.09	203.32	202.23	203.4	205.21	206.72	203.95	204.84	204.79	202.34	203.6	202.72	202.87	204.5	205.79	206.24	201.82
209.43	209.03	209.06	209.72	211.1	207.95	208.81	208.48	207.35	207.99	210.41	208.85	211.85	207.98	206.6	212.41	210.01	205.43	206.42	209.84	211.74	207.97	210.38	212.15	210.01	213.01	211.43	210.07	208.31	210.03	208.25	211.89	212.67	209.7	209.54	211.55	209.57	209.64	209.48	210.04	213.78	211.19	208.36	212.88	209.63	210.58	208.7	206.32	211.78	211.7
207.01	206.13	208.23	206.42	206.99	205.72	206.18	207.62	203.45	207.69	207.82	211	209.77	208.83	207.29	210.34	208.17	208.1	206.8	211.99	212.08	209.09	209.36	206.55	207.82	207.63	206	205.92	209.74	208.17	205.14	206.72	210.66	206.68	207.74	207.68	206.03	207.94	206.19	208.57	206.09	206.11	207.19	212.13	205.38	208.27	204.67	209.46	212.67	207.79
200.03	198.45	200.63	201.92	200.92	200.88	199.44	200.37	203.48	204.56	202	199.2	198.5	202.26	201.21	202.05	199.07	199.23	201.03	201.62	201.72	205.37	199.11	203.12	200.98	201.74	200.54	200.68	198.32	203.04	197.44	202.04	201.42	202.66	199.63	200.13	206.6	200.62	200.37	199.19	205.66	199.38	198.24	202.37	199.75	201.08	199.61	199.57	202.63	199.53
208.97	210.31	209.37	209.73	211.82	211.75	206.32	211.55	207.3	210.91	208.56	210.72	207.3	210.03	211.69	208.21	208.59	210.77	207.43	209.02	208.65	210.35	209.51	207.82	209.28	212.6	206.79	208.73	208.89	209.97	208.81	210.21	210.15	211.05	207.69	208.07	210.43	205.16	208.73	210.11	206.01	208.37	209.9	209.5	210.79	213.63	206.86	209.67	209.3	205.9
206.58	208.99	210.08	213.04	209.01	209.99	209.69	206.87	212.19	208.25	207.63	208.96	206.43	208.01	208.81	207.47	212.17	210.82	211.7	209.62	207.89	210.4	207.94	208.88	207.87	212.98	208.49	204.38	209.25	207.98	207.01	208.67	210.2	209.13	208.56	209.33	209.69	207.04	208	207.39	208.22	210.04	205.47	205.25	212.05	206.67	209.6	208.84	209.75	210.14
205.27	204.76	207.03	203.74	203.15	205.07	203.56	203.81	206.21	207.74	205.58	205.81	202.21	207.02	202.24	206.85	204.84	204.03	204.15	207.58	205.22	205.17	205.1	206.02	206.93	206.63	206.75	203.14	203.75	205.79	205.31	205.16	205.12	208.69	207.61	204.63	201.85	202.67	206.82	202.91	205.92	202.26	202.46	202.35	206.09	207.57	204.9	207.47	203.64	206.09
202.78	203.17	203.1	203.96	200.08	203.94	203.96	201.53	200.77	203.87	204.43	202.81	201.7	204.07	201.26	203.5	200.63	201.42	204.05	200.65	201.42	203.31	205.53	203.24	204.13	202.31	205.33	202.94	202.55	201.15	198.53	201.3	202.23	203.62	200.61	202.42	205.94	201.73	204.04	203.69	204.27	199.94	197.51	203.16	198.84	204.54	204.71	200.95	202.62	203.52
204.74	203.33	202.18	201.71	203.76	203.6	206.77	201.53	203.86	203.61	200.09	201.51	202.81	201.16	203.29	202.6	202.13	202.3	203.12	201.26	202.05	199.96	200.81	204.12	208.25	206.85	205.41	203.19	204.47	205.37	205.18	202.99	203.18	200.96	203.15	205.03	203.08	204.76	205.05	204.44	205.44	203.6	205.26	206.11	201.28	204.93	201.62	200.79	203.93	207.28
198.88	198.42	199.27	196.25	194.79	198.81	196.82	202.2	199.25	201.93	199.04	198.22	199.22	197.5	198.19	199.8	196.91	203.03	196.43	193.88	198.38	202.6	201.61	196.08	200.71	196.6	196.81	197.61	197.02	195.98	198.69	201.35	199.02	198.51	199.18	199.67	199.61	200.48	198.13	200.22	195	201.1	199.1	200.19	198.71	193.13	200.63	194.62	199.75	199.64
214.56	212.25	211.67	211.97	210.86	213.36	213.32	213.82	211.07	211.17	212.88	209.65	213.06	211.82	211.73	211.14	212.45	211.26	211.01	211.79	214.13	214.4	212.31	212.97	210.81	211.7	214.88	212.73	211.25	212.06	206.56	212.61	210.27	211.33	212.68	213.59	210.63	210.82	211.27	211.35	212.08	210.75	213.88	212.72	210.35	212.68	211.2	211.79	211.59	210.15
203.47	204.52	206.84	205.06	201.73	206.16	201.43	205	203.1	204.97	204.1	204.12	203.37	202.34	205.81	205.12	204.77	205.88	200.76	202.59	202.49	204.6	205.69	203.12	205.45	203.83	204.27	200.73	204.47	204.01	207.41	203.84	204.43	203.93	201.75	205.95	203.99	205.36	202.74	207.02	204.82	201.48	205.47	204.77	203.23	202.62	204.32	202.63	200.48	205.66
218.17	216.46	217.5	213.44	217.89	218.6	216.1	217.41	217.35	215.9	217.87	217.79	219.49	215.85	219.8	217.24	215.23	220.34	215.97	219.32	216.34	217.25	214.71	218.4	220.45	218.04	217.04	221.55	215.28	216.54	215.5	213.1	216.05	215.29	215.85	215.45	216.57	216.94	219.1	220.19	215.61	214.9	218.11	218.8	220.93	214.59	217.47	216.86	218.56	215.32
208.93	208.57	206.77	204.94	202.98	206.1	208.27	207.53	208.63	207.43	207.92	206.11	207.88	208.85	207.51	209.96	209.73	208.42	211.3	206.68	211.95	207.08	206.17	207.43	208.31	209.72	205.09	206.62	207.78	204.85	207.1	208.14	207.66	206.95	207.33	208.53	209.01	208.7	211.38	209.91	210.7	208.44	208.88	205.52	208.92	207.84	207.53	208.33	210.97	207.08
209.41	210.67	208.15	208.95	210.44	207.35	211.2	207.86	209.67	210.87	207.9	210.72	209.34	208.36	209.04	209.75	210.65	210.34	208.55	207.69	206.91	210.11	208.65	210.13	208.25	206.95	211.23	206.66	210.29	208.69	208.25	209.75	212.5	208.9	209.34	208.59	211.01	208.82	206.33	206.86	212.45	208.28	208.53	211.49	211.38	209.37	211.09	207.81	208.47	208.76
205.95	206.13	207.25	204.65	208.15	207.12	203.57	207.62	204.95	205.49	203.51	203.44	206.45	204.98	208.72	202.14	204.36	207.93	205.74	206.89	205.08	204.33	204.65	206.03	204.69	207.26	203.81	206.57	204.87	205.71	205.25	209.28	204.98	202.28	205.79	206.48	205.42	203.5	202.61	205.01	205.77	205.45	207.23	205.17	204.18	206.11	203.75	204.69	201.35	205.39
209.67	213.89	215.03	214.89	211.87	213.29	210.74	210.72	210.36	211.59	214.77	213.85	210.41	212.4	211.44	213.56	212.96	210.29	212.85	210.96	211.86	212.94	211.06	212.57	214.63	210.28	211.46	213.64	211.4	211.57	212.74	215.2	212.29	211.09	215.27	215.04	212.83	212.05	209.27	210.17	211.87	215.1	212.02	212.4	209.57	213.33	212.33	208.39	213.72	214.11
204.88	203	203.01	202.86	204.25	203	204.66	200.57	205.27	202.64	201.73	203.02	202.48	205.2	204.86	205.15	205.77	203.04	202.99	203.3	204.1	202.18	203.39	207.57	201.43	200.96	203.77	202.96	205.51	201.18	204.23	202.37	199.68	201.33	202.07	205.92	203.37	202.34	201.64	203.59	200.97	202.17	203.64	204.03	201.8	203.5	202.61	205.36	204.64	206.09
212.61	211.99	212.1	211.24	213.83	210.67	210.92	211.44	209.79	211.69	213.25	210.86	207.12	213.24	210.14	209.55	213.13	210.73	211.44	210.5	214.79	209.1	208.93	212.41	210.79	212.89	215.89	214.55	209.15	207.1	212.41	212.77	209.5	214.71	213.61	213.6	212.4	209.69	213.65	210.49	212.13	211.04	210.3	210.44	215.07	209.49	215.18	212.32	212.76	211.09
203.45	206.93	202.29	203.43	203.56	207.19	203.05	204.36	207.49	205.29	206.51	205.97	206.74	206.3	204.96	205.82	203.91	206.21	208.23	206.94	207.05	206.66	207.2	206.3	206.47	204.73	204.24	205.46	206.25	206.67	209.02	205.09	203.65	205.75	206.64	208.69	204.33	205.19	207.14	204.13	204.33	204.85	206.7	207.95	206.88	204.83	205.71	206.27	207.59	204.34
211.55	212.29	209.37	215.19	209.73	215.07	211.27	212.36	210.1	211.47	208.18	214.64	212.4	211.99	208.24	211.34	211.84	212.54	210.16	210.21	211.67	212	208.02	214.83	208.4	213.14	210.78	210.39	214.36	211.59	209.55	215.01	213.02	209.83	211.09	207.56	212.63	211.67	213.1	211.42	213.75	210.56	208.29	210.65	210.23	210.59	212	211.22	214.65	210.33
203.49	201.33	203.19	201.24	204.8	206.74	205.21	201.86	203.93	203.76	202.61	204.77	203.08	205.53	205.53	203.65	203.25	201.49	204.01	203.98	203.57	200.46	202.54	200.79	199.41	201.77	203.96	203.61	204.95	203.32	205.09	200.85	204.02	206.72	199.81	203.85	202.1	205.05	206.43	202.23	206.45	202.7	205.5	202.39	200.31	205.61	203.59	203.93	205.82	205.51
203.19	198.12	199.64	196.42	201.11	196.87	198.75	199.15	198.68	201.9	200.99	197.68	199.51	199.6	198.85	197.37	200.32	201.03	198	197.26	202	201.06	198.34	200.18	203.35	199.48	201.24	198.99	198.38	199.97	202.17	202.2	199.3	198.48	198.79	203.53	200.35	197.88	201.61	201.68	200.77	198.42	202.43	202.04	202.37	200.02	199.42	198.49	201.24	198.71
206.09	208.96	211.72	208.52	211.44	211.46	210.74	205.79	208.5	209.58	211.55	209.75	209.2	212.2	208.66	204.81	209.5	211.44	209.18	205.91	207.77	208.76	208.61	207.23	209.07	210.26	209.37	207.68	210.13	210.47	210.14	210.9	210.21	212.27	206.91	209.39	207.95	205.33	211.34	211.82	207.62	208.2	207.06	207.84	208.46	209.51	210.35	211.5	206.89	208.41
201.3	202.54	201.52	204.06	199.75	199.71	201.93	199.23	203.07	202.28	202.11	201.89	200.97	206.34	202.93	200.03	200	202.45	205.04	205.36	204.98	202.08	201.48	199.99	202.75	198.12	202.65	201.9	202.21	203.9	199.41	202.67	204.71	204.35	199.26	202.01	202.41	202.49	203.25	201.42	201.16	200.49	203.18	203.21	205.38	203.02	200.35	204.63	200.74	202.32
211.79	212.79	214.47	213.28	213.06	210.8	212.6	212.23	212.64	209.38	210.55	209.77	210.66	210.64	210.94	214.8	211.65	211.2	209.99	214.23	212.43	214.44	213.75	213.26	211.67	213.26	209.5	213.27	212.88	212.07	212.66	212.41	212.15	210.59	213.67	214.49	214.64	216.16	211.22	214.91	211.38	210.26	209.34	213.99	214.69	212.7	213.08	211.63	211.63	212.16
209.08	207.35	210.55	208.73	209.49	209.23	210.68	207.54	208.3	208.59	207.14	209.33	209.08	210.11	207.5	209.22	211.54	209.89	208.7	210.38	208.9	207.97	206.56	208.86	206.82	206.36	205.42	209.65	207.78	204.21	207.63	207.94	208.97	209.74	209.19	208.08	210.49	210.44	206.03	208.83	207.12	207.29	211.37	212.29	209.31	210.47	208.07	208.09	209.94	206.95
200.11	200.62	196.76	198.2	204.29	203.35	199.16	202.6	198.81	198.63	198.72	198.84	200.23	201.84	197.9	199.76	200.99	199.74	198.82	201.22	200.34	198.53	198.8	198.48	200.43	201.12	200.54	201.75	199.33	199.05	198.45	201.46	198.4	196.85	201.11	202.67	200.36	199.29	201.77	201.77	197.13	202.91	197.39	199.01	198.89	200.31	199.22	196.23	201.01	198.83
216.78	216.07	217.67	219.42	218.43	218.59	219.94	219.6	215.77	212.17	217.28	215.93	216	219.91	215.33	215.2	216.39	218.45	219.36	218.15	216.29	216.34	217.87	218.05	217.18	215.54	216.43	215.81	217.25	217.83	214.82	219.66	217.9	216.48	216.34	215.86	214.71	214.71	217.8	215.54	218.38	217.62	217.61	219.38	218.11	215.15	215.08	218.08	215.71	219.08
192.7	193.9	195.9	198.25	192.4	195.16	194.04	197.02	197.77	193.33	194.63	194.01	193	195.36	195.02	192.28	195.27	198.67	198.77	198.74	195.48	194.52	193.23	191.95	197.58	194.64	195.34	196.75	193.47	194.48	192.88	196.73	194.84	195.27	195.25	194.29	194.2	197.4	192.22	193.84	193.12	194.17	194.71	192.78	196.01	193.78	195.28	194.43	196.65	195.09
211.67	214.14	216.28	215.56	214.22	211.62	210.4	210.64	210.87	214.72	214.53	212.95	208.78	212.83	215.18	212.87	212.7	209.26	214.37	210.91	210.79	212.14	213.04	213.26	209.98	209.55	209.62	211.79	212.79	214.68	211.99	211.9	214.03	212.21	209.86	209.96	211.09	210.25	212.95	210.06	212.51	214.08	213	210.73	210.77	210.54	209.66	209.05	209.7	213.18
210.37	206.37	207.54	206.94	206.4	205.86	209.72	210.83	211.03	207.75	204.9	207.7	207.5	212.22	207.95	207.39	207.63	206.94	210.17	204.83	206.2	208.34	209.87	208.4	208.88	207.64	211.84	208.09	208.53	206.88	207.05	210.83	207.95	211.85	210.13	210.05	207.05	211.28	208.43	208.41	211.17	211.47	208.99	207.09	209.92	206.94	206.67	209.26	208.08	206.48
213.25	213.17	210.64	212.09	212.94	212.73	212.99	208.88	213.31	213.61	210.18	214.52	209.68	210.51	212.11	214.1	213.62	210.96	211.19	214.4	211.61	207.83	213.49	212.07	212.88	211.47	211.33	213.26	210.97	212.24	209.54	215.08	210.76	209.14	209.42	208.85	214.35	211.17	213.28	212.55	212.71	212.26	209.03	210.79	210.15	215.52	209.93	208.16	213.34	211.91
204.82	209.64	208.55	206.78	209.13	207.89	210.27	207.35	206.79	211.43	206.05	210.5	207.28	204.88	209.78	206.99	207.84	208.63	209.5	207.27	206.55	209.11	211.53	210.71	204.02	209.78	208.42	208.93	209.09	208.67	204.74	210.07	208.2	207.04	204.75	210.01	207.7	208	206.65	205.91	208.96	209.46	206.67	204.66	207	207.03	204.18	208.1	209.57	205.94
219.64	215.35	217.82	219.2	220.72	217.99	215.81	219.33	217.81	216.83	215.73	215.66	215.54	218.81	219.67	216.57	219.67	215.74	215.87	217.98	217.65	217.53	211.56	217.91	220.33	216.73	214.76	222.42	219.07	216.71	218.24	217.93	219.66	219.1	220.59	217.91	215.51	215.18	216.24	214.04	217	218.22	218.38	218.2	221.74	221.19	218.14	216.51	217.78	219.18
209.7	209.91	210.33	211.18	210.35	212.47	211.73	212.46	210.54	212.31	209.5	211.03	212.8	210.36	208.59	214.18	212.98	214.24	211.93	212.04	212.4	210.56	207.58	211.01	212.59	212.84	206.41	211.1	209.78	216.74	210.59	209.95	209.54	211.98	211.71	214.02	211.76	210.49	213.75	212.68	214.35	210.69	208.89	211.41	214.7	212.37	211.67	211.87	214.76	213.82
194.37	193.07	196.7	196.18	197	195.55	193.09	194.72	195.72	197.37	196.9	195.95	192.63	196.68	194.1	197.55	195.51	197.08	199.22	197.44	194.75	193.21	192.61	194.8	195	193.72	195.36	193.26	194.38	196.66	191.87	197.23	194.95	193.22	195.15	193.95	195.49	195.92	195.35	194.13	195.71	197.15	195.52	196.23	193.4	197.58	195.46	193.58	195.39	196.54
211.23	209.64	206.7	208.6	207.78	211.9	210.93	209.44	208.76	208.81	212.63	207.83	203.44	209.58	206.47	208.46	205.83	208.53	209.86	206.56	206.4	205.06	208.39	207.83	210.53	206.17	207.91	205.84	213.5	210.18	207.2	209.31	210.59	209.01	212.82	209.95	209.53	209.58	208.48	208.44	205.32	210.33	209.56	206.65	204.72	208.3	207.91	206.48	208.37	207.32
204.05	201.06	197.02	201.21	203.19	199.16	200.01	198.79	202.49	200.13	197.22	202.16	202.72	200.17	200.51	200.25	203.43	200.6	197.6	200.67	202.35	201.18	201.21	201.6	201.01	201.19	199.7	202.62	198.4	200.76	198.76	199.71	200.18	200.3	195.86	197.92	200.45	199.45	201.86	198.2	203.03	201.11	200.32	198.22	199.3	201.76	201.14	202.06	197.9	199.28
219.22	216.87	213.93	216.25	217.52	214.94	216.54	217.03	213.98	215.41	215.64	219.18	219.96	215.5	218.32	216.22	217.77	216.65	219.2	216.3	215.54	217.94	217.98	215.67	216.59	217.76	215.65	215.98	215.54	217.56	217.87	215.56	218.32	213.93	218.01	218.88	219.29	217.69	215.74	218.84	219.7	216.99	218.04	216.05	217.55	217.18	215.9	216.31	218.42	216.76
208.72	210.48	205.65	209.73	206.37	205.52	210.79	207.07	208.45	205.97	209.44	210.56	208.8	204.32	209.03	205.77	205.79	207.76	209.57	207.42	210.48	207.89	209.63	204.89	207.18	208.79	207.48	206.93	208.37	207.19	205.96	207.97	208.11	208.24	207.07	203.84	205.92	206.18	209.72	208.71	204.89	207.75	205.83	203.84	207.15	203.32	204.03	210.82	207.12	207.65
209.89	208.59	208.87	209.83	205.04	206.51	208.77	208.92	210.75	210.52	205.32	208.83	211.89	210.9	206.61	207.58	207.39	209.48	207.66	207.92	208.82	207.88	209.3	209.19	207.93	206.22	209.52	209.41	209.93	208.06	208.71	209.1	208.67	210.39	209.03	210.11	210.32	207.36	207.92	207.61	208.06	210.34	209.63	207.55	206.36	206.33	208.5	208.67	207.56	209.11
216.05	217.85	217.04	215.95	216.82	214.84	214.88	215.38	215.81	217.35	215.82	216.94	215.66	213.02	215.92	218	219.09	219.34	215.4	220.55	219.88	219.14	215.8	216.77	216.87	218.74	218.46	216.35	219.5	214.54	218.73	218.38	218.37	217.93	215.44	214.41	214.02	216.19	219.3	216.71	217.67	218.05	220.44	216.15	218.22	213.18	217.61	214.14	219.1	216.54
203.64	196.45	200.39	199.03	200.79	198.76	201.29	197.51	196.76	200.11	199.64	198.15	195.9	199.46	200.84	199.28	205.39	202.35	202.56	201.77	202.15	199.35	197.82	200.44	201.15	200.9	203.07	202.96	200.81	199.9	201.53	203.03	201	201.99	194.6	200.52	200.32	197.56	201.48	201.26	203.15	198.1	201.12	201.86	200.76	200.37	201.08	199.47	200.64	199.9
205.55	210.02	205.9	207.05	209.76	206.73	207.89	207.78	209.25	207.87	204.14	207.63	209.03	207.71	207.82	209.04	210.2	209.55	206.85	207.58	205.89	206.6	208.33	204.76	210.6	207.51	211.87	209.06	209.86	206.21	210.15	207.89	209.67	208.41	208.36	205.98	208.23	207.62	206.61	207.96	206.6	207.23	209.92	209.33	209.3	209.23	211.59	208.3	208.14	206.18
215.88	214.01	215.32	213.09	213.03	215.13	215.45	216.68	213.65	213.59	211.03	211	215.48	210.09	214.45	212.05	214.01	214.23	215.17	211.77	212.26	214.04	213.31	213.27	212.5	214.65	213.28	213.08	214.04	214.33	219.19	215.52	213.78	217.09	214.28	214.54	212.68	215	213.7	214.44	217.91	214.37	213.37	214.78	213.86	213.99	215.16	214.41	214.3	213.83
198.76	202.66	200.69	201.84	202.27	202.42	202.19	201.14	202.94	202.82	200.87	202.25	200.54	203.66	205.11	201.51	201.61	203.44	200.45	202.88	202.5	204.41	205.54	199.32	205.12	201.38	204.09	201.51	200.88	202.87	204.22	201.87	203.95	200.55	205.41	200.5	206.11	199.21	203.14	205.87	205.13	203.37	203.26	202.12	203.62	202.96	200.4	202.11	205.98	204.38
203.62	201.23	200.59	202.36	201.25	203.47	200.56	202.55	203.76	201.11	202.6	204.91	203.02	204.65	202.86	203.86	203.73	202.31	204.71	200.95	200.7	201.7	203.31	201.75	204.48	203.18	202.56	200.79	201.56	206.49	201.11	204.15	205.31	203.06	201.17	206	201.97	202.35	203.86	204.07	207.05	204.86	203.4	202.3	203.05	203.34	199.07	201.96	204.06	205.84
210.69	209.31	209.14	208.92	206.27	208.89	205.31	207.39	211.05	207.03	208.36	210.62	207.46	209.1	208.96	212.83	207.55	209.62	207.93	208.64	208.85	207.57	209.33	210.11	207.61	208.76	210.55	206.95	213.46	207.07	209.07	211.56	208.99	210.68	210	210.35	207.08	205.2	214.01	209.77	206.94	208.63	209.17	208.37	207.22	211.2	207.24	207.41	208.93	210.18
210.34	211.49	212.56	213.71	210.67	210.85	213.26	209.89	212.89	215.45	212.95	214.75	215.74	212.48	213.34	212.12	213.03	216.79	214.95	213.27	213.63	214.92	216.06	214.08	214.01	212.1	209.31	211.98	214.88	210.42	213.4	218.04	213.67	214.6	214.4	212.96	212.24	212.76	212.42	213.47	209.58	216.6	213.32	213.94	211.08	216.93	212.39	214.7	212.99	212.65
208.47	207.55	207.02	206.7	209.09	204.71	206.29	205	206.31	208.29	208.15	209.06	207.53	207.47	206.01	208.13	205.85	207.23	206.75	207.45	206.95	206.74	204.81	205.56	206.27	207.55	209.27	208.24	205.5	209.83	207.95	211.77	210	209.61	206.69	206.27	208.04	206.97	209.61	205.91	207.64	207.36	207.56	206.99	208.38	208.05	209.63	209.23	206.06	205.5
205.81	204.86	205.09	204.2	201.95	202.38	206.74	204.74	202.87	203.92	203.51	206.39	204.18	206.87	202.89	203.01	204.28	203.14	200.96	205.19	206.15	205.58	206.93	207.81	204.39	201.48	205.78	205.9	203.17	204.47	204.44	206.26	206.72	203.33	201.78	203.55	202.82	203.55	207.09	203.38	206.58	203.84	205.22	202.55	203.78	208.33	206.19	203.47	204.02	202.15
205.93	211.48	206.74	209.48	207.54	209.53	208.74	210.56	208.81	208.83	209.79	209.04	206.97	209.22	209.01	212.47	210.39	208.34	207.28	212.46	206.35	206.93	206.94	206.44	210.19	205.47	208.11	208.81	208.8	205.21	208.09	210.31	207.51	206.7	207.42	210.24	208.42	209.82	208.9	205.98	211.74	207.51	210.53	210.03	207.61	207.48	204.7	211.22	213.22	211.61
203.11	203.16	202.84	202.5	204.72	205.8	200.42	207.19	201.06	199.97	202.65	201.95	202.74	204.02	205.01	202.58	200.21	203.04	202.94	205.89	202.11	203.14	202.54	202.06	202.27	201.22	202.9	204.92	202.07	203.17	202.92	204.3	208.16	200.4	201.13	206.13	202.94	203.59	204.08	202.42	204.89	203.06	205.54	198.56	206.11	203.51	202.54	200.12	201.02	202.5
205.59	210.56	209.26	207.45	208.97	212.01	212.92	209.66	209.07	208.93	209.63	208.28	209.27	210.56	210.18	207	204.15	210.23	209.8	208.96	205.88	207.86	205.89	210.45	205.38	206.82	207.19	208.17	204.78	206.76	206.97	206.15	205.8	203.54	206.69	210.17	207.24	207.25	204.75	205.58	208.15	209.13	208.96	210.4	208.43	207.38	204.92	207.74	207.07	210.82
214.12	212.04	211.47	211.99	212.48	212.54	214.7	211.77	213.46	213.15	216.43	213.1	211.51	209.81	212.16	215.11	214.39	210.78	215.05	211.46	212.62	211.07	214.27	212.23	217.9	212.67	212.92	211.73	211.31	211.76	214.37	211.57	210.79	212.81	209.87	214.25	213.13	213.22	213.21	209.71	210.57	209.56	208.81	210.91	214.58	210.77	213.04	209.06	214.65	214.24
217.66	219.15	218.96	218.22	219.51	217.03	217.72	214.71	213.93	218.54	217.88	216.01	220.42	214.39	216.61	219.74	216.07	218.77	215.49	217.39	219.26	217.31	216.17	217.81	214.1	215.88	218.27	216.58	214.9	213.23	217.52	217.76	215.25	218.7	216.34	220.6	216.22	216.66	219.39	217.29	217.86	216.99	218.9	217.97	219.34	217.02	221.16	214.76	217.54	214.25
210.49	210.42	209.87	205.84	206.33	205.94	207.99	206.91	208.61	206.95	207.14	206.67	210.09	209.03	203.83	208.16	209.05	209.97	210.31	210.38	209.57	206.95	209.54	206.31	211.23	209.15	206.66	206.22	212.8	206.65	207.92	211.82	205.91	206.81	206.4	211.55	211.37	209.3	206.76	208.37	207.09	206.92	209.24	207.64	205.55	210.76	207.9	204.44	206.79	206.63
206.42	205.67	205.63	208.73	207.66	205.96	206.42	204.73	206.49	207.79	208.55	206.81	206.15	207.37	206.82	205.7	205.21	205.3	203.62	209.02	208.16	208.3	209.24	209.09	209.04	207.95	207.3	209.01	207.92	206.55	207.58	206.43	209.32	205.25	208.39	204.45	210.4	205.15	206.34	209.21	207.38	207.32	204.94	207.26	206.77	207.59	206.97	208.23	207.26	209.32
205.5	209.42	209.94	205.96	208.69	210.41	207.85	209.12	209.4	214.5	211.71	210.17	209.22	210.65	207.49	206.94	210.48	206.88	211.2	211.31	210.83	207.28	210.67	208.97	207.35	210.53	208.14	210.27	208.23	210.73	208.36	205.59	208.81	208.48	209.68	209.17	208.37	210.21	207.9	206.29	210.32	207.56	210.03	212.65	207.83	209.9	207.99	206.82	208.94	210.89
208.24	207.34	208.57	210.96	210.88	207.47	208.46	205.59	207.92	210.06	209.66	206.85	208.4	206.94	206.9	207.98	208.3	207.12	210.24	210.04	208.63	206.31	209.25	205.63	209.05	209.3	208.58	208.56	211.53	210.14	209.95	208.95	208.92	208.41	209.69	209.99	205.78	207.25	205.11	207.38	209.19	208.6	206.29	206.52	205.39	207.6	209.19	207.49	208.05	210.41
204.44	202.69	202.69	202.89	205.26	203.64	206.71	204.35	205.72	205.3	204.9	205.23	203.7	204.48	202.39	204.93	202.43	201.94	206.05	203.47	202	202.32	199.74	203.08	203.13	201.91	202.61	203.77	204.44	204.19	201.59	204.18	203.39	202.19	205.75	201.74	205.78	204.64	202.67	204.93	203.31	201.91	203.85	202.98	204.03	204.11	207.23	204.37	204.74	203.09
209.48	207.41	208.16	205.09	209.41	210.5	208.56	206.52	209.74	207.77	209.85	210.1	209.87	206.83	208.82	206.06	207.81	210.26	206.21	208.76	207.28	205.31	207.27	208.08	209.07	209.05	203.04	206.73	209.31	209.97	204.18	210.4	206.94	205.1	209.78	210.06	206.03	206.99	207.27	210.21	210.01	209.06	206.12	209.55	209.88	211.08	205.55	208.01	206.85	206.22
210.53	210.56	210.31	212.29	213.72	210.58	209.6	211.52	212.73	213.6	210.69	214.85	211.49	211.36	208.54	213.33	210.93	211.23	214.13	211.57	211.18	211.79	208.35	210.8	208.42	210.75	212.35	210.55	213.15	212.32	211.7	216.22	212.32	215.34	216.62	211.49	210.03	215.4	211.03	210.48	210.92	212.77	214.15	205.91	212.28	212.23	213.42	214.16	210.24	213.44
202.16	198.51	200.24	199.95	202.13	201.04	201.14	200.15	198.51	197.92	201.24	196	198.95	201.27	198.86	200.2	202.14	198.1	199.62	200.13	200.78	196.66	199.66	198.6	199.94	201.3	200.22	201	195.12	197.43	203.51	202.93	200.62	200.61	197.54	201.52	197.63	196.37	200.73	199.51	200.98	199.77	200.13	198.23	199.91	199.07	202.94	198.91	199.07	198.86
203.98	205.38	201.69	203.33	204.38	203.07	205.81	204.57	203.99	206.12	204.51	203.2	204.98	204.01	203.93	205.47	204.73	199.64	199.74	204.22	207.6	206.42	205.12	202	202.35	203.99	203.18	204.66	204.57	206.51	201.91	203.19	203.86	203.93	204.69	202.09	204.26	206.51	208.33	205.43	202.9	203.79	201.43	200.71	204.51	203.95	205.17	202.65	199.29	199.89
209.47	213.07	208.68	211.92	210.69	214.69	210.19	213.84	211.13	208.78	212.18	215	210.15	212.3	211.6	210.73	210.83	209.85	212.68	209.97	211.96	212.48	210.58	211.96	211.84	212.28	211.51	210.43	210.44	210.05	208.55	212.03	210.81	209.89	210.7	211.28	210.51	211.31	210.5	214.01	209.69	208.39	210.25	210.45	206.6	212.32	211.2	211.34	210.32	213.28
195.66	195.7	199.01	199.72	197.77	201.5	198.68	197.6	197.38	199.9	199.1	199.48	197.22	202.19	196.34	197.54	198.74	197.22	201.47	195.85	202.26	197.05	198.08	200.34	196.8	197.04	198.32	198.23	195.63	200.19	199.73	196.73	201.41	200.74	199.62	200.48	197.8	197.93	202.56	196.64	198.87	199.93	196.23	199.23	199.26	198.52	199.58	196.61	198.76	195.58
202.22	199.44	198.21	198.22	199.65	198.38	202.13	198.65	195.17	196.72	199.68	197.34	199.89	199.77	197.85	198.13	198.32	196.93	196.83	196.91	199.3	200.82	198.31	196.1	198.9	200.62	197.05	197.23	202.77	195.92	200.7	198.99	199.94	202.94	196.41	198.82	201.6	199.41	199.36	196.33	196.83	197.67	199.04	200.77	199.13	199.72	197.37	200.76	198.22	198.37
209.06	208.31	212.15	207.58	208.64	208.17	207.49	210.04	208.67	208.05	208.44	209.42	206.26	210.17	206.4	207.47	207.71	210.57	208.43	209.96	208.64	209.1	205.61	208.27	207.5	211.08	208.04	208.09	206.19	208.62	208.69	202.69	210.2	209.24	208.06	207.59	205.11	211.38	209.88	205.72	206.79	210.5	210.54	209.57	209.34	209.26	209.94	208.06	206.66	207.61
209.07	208.1	210.08	210.15	210.37	210.74	208.76	211.78	208.67	208.13	208.54	211.6	206.61	209.1	211.22	210.28	207.69	208.42	205.26	208.31	208.8	210.83	211.01	211.36	206.26	209.89	207.2	207.31	207.78	207.74	208.16	207.89	207.69	209.43	208.28	210.84	209.63	207.79	207.39	210.21	206.58	205.24	206.66	208.05	208.37	209.72	206.58	208.19	206.81	205.09
206.45	204.74	204.44	207.32	205	202.63	204.7	201.54	199.34	205.9	205.59	205.15	202.33	201.55	205.31	206.28	204.18	200.01	200.9	205.07	200.4	203.37	202.65	205.65	203.25	201.7	203.94	208.4	203.03	207.26	201.06	204.63	201.69	203.99	202.48	203.95	202.97	205.28	204.23	201.29	203.18	202.46	206.37	202.04	201.19	201.14	203.13	205.28	203.42	199.8
213.83	214.57	211.41	211.03	213.02	209.31	210.96	209.42	213.55	210.48	211.85	210.65	211.92	208.65	212.57	213.42	212.74	209.57	213.38	212.1	212.83	214.02	209.35	211.67	211.35	211.83	208.74	214.22	210.49	213.48	214.74	215.41	213.74	213.35	210.74	212.02	209.79	211.7	209.23	215.48	211.84	214.02	215.17	213.37	212.26	210.26	210.02	210.82	212.56	210.53
200.24	198.29	202.27	195.52	199.4	200.02	196.61	198.71	197.96	199.88	199.94	198.02	198.46	198.03	201.3	200.06	199.36	198.32	196.5	197.43	196.75	196.2	197.09	198.26	194.76	200.18	197.23	200.35	198.12	200.48	201.5	195.17	195.42	199.64	199.38	200.44	198.68	195.24	199.1	195.26	203.06	200.16	200.93	201.31	196.19	199.97	196.49	198.37	196.37	200
212.01	211.62	212.3	213.31	207.99	211.61	212.8	213.62	213	215.72	214.01	209.23	212.45	211.3	212.43	211.29	211.95	210.11	211.97	212.37	211.38	210.69	211.46	213.91	213.67	214.25	211.43	212.51	214.72	212.26	211.74	210.12	211.34	214.22	212.09	211.23	215.26	212.37	212.79	212.36	212.77	212.51	211.23	211.66	214	211.8	213.26	208.92	213.19	211.38
214.37	212.11	210.8	214.31	215.33	214.31	209.16	211.21	209.4	213.57	214.98	211.09	213.27	216.23	213.31	216.01	213.07	216.98	212.34	211.68	216.02	215.02	211.2	213.26	212.26	213.4	214.57	212.67	212.7	215.62	211.2	214.59	212.09	212.66	214.29	209.52	214.86	214.4	213.18	214.31	209.44	211.58	211.97	214.17	212.49	211.72	212.66	214.23	214.66	216.56
205.96	203.93	204.19	202.78	202.35	202.86	201.98	204.08	200.9	202.2	202.71	203.06	200	203	203.19	204.37	203.37	201.13	202.55	203.85	201.25	205.16	198.32	207.22	203.51	201.51	205.41	202.18	204.21	204.97	205.08	202.59	202.47	202.8	202.3	201.3	201.57	201.76	201.62	201.64	207.35	204.57	199.72	201.24	204.34	202.76	204.73	207.08	203.01	205.75
217.26	218.55	216.43	214.23	218.31	217.69	218.07	215.35	221.1	218.3	216.46	220.97	218.79	217.51	216.32	219.73	215.88	219.9	218.22	216.25	220.13	219.91	215.98	216.93	215.88	221.14	221.85	220.22	218.45	217.3	218.82	215.64	218.91	218.4	217.51	216.92	221.14	215.67	218	218.95	217.33	219.4	217.4	218.99	217.05	217.24	217.69	219.24	217.78	217.89
203.22	203.74	199.76	202.16	200.22	203.32	201.26	200.26	199.07	198.63	199.1	198.12	198.78	200.24	201.53	202.62	201.98	202.23	199.28	200.85	202.1	199.33	199.64	199.07	199.44	200.35	203.06	199.82	199.34	202.89	200.61	201.5	201.45	199.73	202.73	198.84	198.44	199.04	199.33	200.17	199.82	199.06	203.39	201.08	200.29	202.47	202.15	196.31	203.19	201.59
210.05	207.75	211.64	207.67	209.49	211.18	209.91	207.07	208.08	205.92	205.98	207.56	210.28	208.45	211.81	204.26	208.66	208.46	208.76	209.01	205.82	207.05	205.6	206.62	205.87	209.8	210.68	209.52	209.51	208.94	207.95	207.03	205.61	208.37	204.29	209.46	204.05	207.39	207.27	208.19	207.34	204.81	207.99	205.91	207.66	207.15	207.89	208.19	203.65	211.87
215.78	210.56	214.03	213.17	211.48	210.06	211.94	212.16	213.13	216.17	212.64	212.84	207.7	215.45	210.18	212.18	210.9	214.18	213.86	210.9	212.62	212.09	214.08	213.56	210.11	211.04	212.52	211.78	213.24	212.87	214.63	214.9	216.4	214.32	215.95	210.03	213.4	214.89	216.15	213.85	211.86	212.67	215.14	213.1	211.22	212.11	212.73	214.54	213.52	213.39
210.51	207.8	212.05	208.14	211.1	206.41	209.94	211.96	212.38	210.98	208.7	207.15	208.96	207.31	209.64	208.56	209.91	209.83	211.98	207.31	208.02	209.27	208.78	208.8	209.09	208.2	209.65	209.48	212	210.52	211.49	208.05	211.6	209.75	210.87	207.58	211.55	208.1	208.5	205.85	210.57	210.15	208.92	210.11	211.9	210.65	211.54	206.8	209.93	211.13
203.83	210.38	208.75	209.84	206.85	209.48	204.5	208.22	205.67	206.62	209.22	205.88	207.55	206.69	207.33	208.56	209.01	205.17	207.41	208	206.6	205.05	207.11	206.98	206.3	212.72	209	208.23	207.08	206.89	208.46	209.4	210.67	206.83	206.51	209.36	206	211.2	207	208.42	210.53	206.61	206.48	205.36	208.35	206.63	208.28	206.65	210.39	204.81
203.07	203.12	202.93	205.12	202.88	201.26	202.39	201.9	202.04	198.69	200.54	199.67	200.61	201.02	200.41	200.32	205.9	204.02	199.71	201.37	199.75	202.94	200.67	200.86	202.52	203.72	204.45	202.86	205.27	202.16	202.49	202.64	204.33	205.54	205.92	201.55	206.66	202.74	201.09	201.55	204.17	202.78	204.44	200.16	204.95	199.82	202.91	201.97	204.66	202.11
204	204.96	204.31	204.71	203.4	203.45	202.25	202.84	201.34	205.32	202.25	202.64	203.2	203.76	200.54	203.16	200.43	202.45	200.34	202.31	203.45	201.06	202.36	203.24	203.01	206.07	203.22	204.61	205.09	204.05	202.04	202.07	204.14	201.44	203.13	203.45	203.73	198.7	202.07	203.72	201.7	202.68	207.39	205.18	204.02	202.78	204.72	204.43	202.79	204.16
207.39	209.52	204.46	202.18	201.84	202.79	203.86	202.38	203.64	206.82	202.34	202.24	203.23	201.13	205.2	204.16	207.48	203.76	207.89	205.24	204.67	202.36	204.53	204.36	204.38	203.12	204.51	206.83	204.79	207.84	207.19	205.26	198.97	202.05	205.03	205.18	203.71	206.75	201.89	208.3	205.38	202.72	205.62	204.22	206.73	204.94	206.78	206.82	203.93	205
203.92	207.16	206.83	211.03	201.52	208.7	204.73	203.22	204.1	205.48	206.43	206.37	204.8	207.87	207.73	206.58	208.73	203.82	205.22	208.36	206.15	207.53	207.94	205.65	206.7	205.03	210.17	207.61	201.41	205.02	201.54	206.79	208.04	206.74	204.59	206.95	205.76	210.06	209.02	204.63	207.76	207.24	207.39	205	209.92	206.3	204.92	207.39	209.99	208.29
198.94	198.66	196.09	199.1	198.41	201.96	201.21	200.32	201.18	197.68	200.62	201.77	200.59	199.09	198.19	200.9	199.27	198.68	200.11	200.78	200.26	200.59	200.13	200.32	199.69	199.07	198.28	198.24	197.05	198.18	200.99	197.88	197.5	196.35	196.65	198.79	200.89	200.34	201.55	198.21	198.05	200.49	200.69	198.03	196	199.8	199.61	202.12	198.45	198.31
207.68	204.78	207.94	205.07	209.51	208.66	207.55	205.94	206.84	207.81	207.9	210.04	210.55	206.64	208.38	210.24	209.51	209.06	208.97	208.3	206.08	207.1	210.03	209.31	210.93	207.69	208.3	205.77	212.86	209.61	209.72	205.85	209.35	207.77	207.87	207.91	208.77	207.65	208.54	208.36	210.38	206.98	210.76	208.33	204.51	208.37	208.72	207.88	209.34	210.62
203.31	206.85	204.38	205.09	202.76	202.57	203.97	203.14	206.4	203.63	201.3	203.13	201.36	204.94	207.42	202.23	202.43	207.42	203.81	205.44	205.21	203.09	203.5	204.94	205.44	204.24	202.88	202.85	205.9	203.93	205.07	206.48	209.39	202.24	201.62	201.52	202.92	203.05	202.32	201.5	204.27	203.55	206.29	202.46	205.65	202.22	203.97	203.45	204.71	204.31
208.14	207.26	207.8	208.09	208.38	205.27	207.27	207.09	207.71	206.06	208.29	206.96	204.88	209.26	207.99	206.16	205.15	206.65	206.77	208.68	205.93	210.6	206.09	207.43	208.41	208.03	210.18	209.6	209.29	210.06	209.57	207.21	208.96	208.56	210.18	209.3	206.33	207.83	208.66	210.94	205.99	208.99	206.18	210	210.17	207.63	204.74	209.04	208.81	207.78
211.72	209.75	213.02	211.38	212.71	209.65	212.88	212.23	210.41	212.54	210.56	209.98	214.07	213.48	212.29	215.04	211.91	212.07	214.99	210.72	211.82	213.31	215.63	209.22	212.58	213.6	214.47	212.67	211.84	213.82	211.56	208.75	213.39	209.96	214.26	212.12	212.18	211.22	209.81	212.02	212.32	211.2	211.11	208.55	211.93	212.08	214.22	213.39	210.91	214.29
196.46	197	200.28	194.81	199.29	198.42	198.62	196.16	197.92	195.61	201.19	195.43	199.35	197.91	196.4	194.09	199.9	198.95	197.28	198.32	198.08	197.5	198.52	195.6	198.77	197.15	197.61	199.89	200.45	198.77	200.63	198.85	195.98	196.12	199.03	198.56	194.93	195.11	197.01	198.45	200.66	196.93	197.95	196.15	198.4	197.89	198.82	196.38	193.68	199.77
211.19	213.28	213.4	213.66	214.81	211.08	210.71	209.13	211.75	213.89	209.34	213.21	211.05	214.47	209.16	208.95	213.68	210.2	210.68	209.66	213.5	212.11	213.8	213.96	211.31	213.06	210.7	212.73	213.38	211.3	212.32	213.51	213.65	213.14	213.28	211.98	211.97	209.93	213.57	213.87	213.28	214	211.87	208.78	209.09	210.75	209.66	213.96	212.5	211.29
211.12	208.86	211.7	214.17	209.74	210.61	212.03	216.23	210.99	208.32	207.12	209.56	210.78	210.97	211.86	211.56	213.39	212.65	211.02	212.05	208.49	212.64	211.3	211.04	211.72	212.12	212.44	213.27	210.23	206.76	213.46	211.91	211.57	214.76	210.64	212.43	209.64	208.55	206.84	211.94	208.85	210.49	208.86	212.23	213.21	209.73	209.53	211.16	210.33	210.01
208.24	209.2	208.94	211.22	208.87	208.36	208.35	208.71	208.9	207.05	206.09	207.37	208.78	209.18	207.59	208.88	212.23	206.73	210.2	209.98	206.36	210.47	212.41	211.97	210.45	208.32	209.12	206.88	209.5	208.66	207.33	208.73	208.92	207.81	209.41	210.58	211.67	211.07	210.02	207.99	208.69	208.23	208.73	206.45	208.01	207.83	206.82	208.94	208.92	205.96
202.38	203.29	205.67	205.16	202.82	205.58	207.54	205.81	204.45	203.27	202.38	202.99	206.26	201.92	204.6	202.87	205.19	206.43	205.99	204.27	204.45	203.3	202.6	202.92	207.59	203.51	207.35	203.31	202.66	203.29	202.59	203.95	202.53	200.25	204.54	201.51	205.59	200.97	207.57	204.19	202.46	203.05	203.76	202.93	202.47	207.39	206.73	202.38	201.67	203.49
202.37	199.98	200.96	198.55	200.7	201.58	200.22	199.34	201.35	198.61	201.18	201.8	197.42	200.64	198.81	198.14	199.97	198.54	201.25	203.74	200.44	198.05	198.44	201.46	198.47	200.9	201.9	199.69	201.58	201.41	202.27	202.3	198.22	199.72	198.66	199.66	200.38	198.94	200.03	198.61	198.99	200.85	200.34	197.78	203.95	202.23	200.27	203.5	202.54	203.56
198.16	193.6	192.67	192.21	196.02	194.17	195.81	198.01	196.05	195.66	196.13	194.35	193.27	196.31	193.07	192.37	192.77	195.24	195.66	191.98	192.73	195.66	194.46	194.42	197.41	193.93	195.23	192.5	194.45	196.36	197.34	194.73	195.18	195.93	197.15	193.11	193.46	193.63	194.92	195.59	196.74	196.35	196.92	194.72	195.38	196.72	193.95	197.37	196.08	194.89
200.46	202.29	197.9	202.66	198.55	198.1	198.06	196.44	202.2	197.85	201.75	199.35	202.38	197.64	199.38	200.11	197.9	196.85	195.32	198.49	199.17	199.17	195.51	199.65	199.64	201	198.22	198.49	198.81	197.93	198.94	200.31	195.79	202.69	200.62	197.46	198.61	199.79	198.65	198.88	198.99	197.96	200.56	197.89	199.31	198.4	199.86	200.49	200.72	199.32
210.33	205.81	209.04	210.92	205.49	206.58	207.3	207.68	211.39	210.75	206.88	210.51	208.86	208.89	211.53	208.67	211.74	210.01	206.95	208.84	210.82	211.91	208.96	207.61	205.22	207.21	205	209.51	207.99	205.71	208	211.21	211.89	208.64	207.37	209.37	204.68	209.43	207.84	207.79	207.81	208.57	211.93	210.21	206.55	212.4	205.82	207.59	207.91	209.74
210.78	212.03	210.67	213.89	212.67	212.84	209.64	209.81	207.32	211.27	211.94	210.77	210.57	209.99	210.22	208.69	213.13	212.18	212.56	211.93	212.33	210.01	211.53	213.46	211.57	212.02	210.98	209.06	211.27	209.32	208.37	214.35	211.28	212.07	211.99	210.82	213.17	213.26	215.14	211.48	211.17	209.6	210.32	212.84	211.73	212.73	210.82	214.63	212.35	212.34
206.01	207.6	207.86	206.13	207.79	209.03	208.17	209.33	207.59	209.71	208.8	205.91	208.85	209.11	201.62	207.92	208.7	209.29	210.98	208.95	204.31	205.88	209.14	206.27	208.77	206.49	209.48	204.21	207.52	208.47	209.55	211.84	207.57	206.82	209.82	207.32	208.12	206.72	208.44	208.43	208.15	207.33	207.51	209.49	206.44	202.59	209.12	203.29	205.58	205.02
211.83	208.47	207.81	208.51	211.96	205.52	206.18	208.96	209.68	208.69	211.32	210.55	207.83	207.56	207.17	209.37	208.66	210.24	209.9	212.07	205.53	209.88	211.49	211.06	208.26	207.23	211.92	210.41	208.45	210.21	209.36	207.99	208.3	209.61	206.93	208.01	208.87	207.6	206.31	207.46	209.24	210.18	209.28	208.51	209.58	210.65	208.95	208.53	209.49	210.29
216.57	215.36	219.61	213.15	215.95	214.61	212.91	217.83	214.8	217.33	219.27	217.66	216.07	219.54	217.33	214.34	215.73	214.97	215.8	217.14	218.89	215.95	218.02	215.46	215.94	218.36	214.61	218.95	213.31	217.02	216.49	216.4	213.72	218.3	218.34	215.51	218.58	216.21	218.75	217.53	214.97	217.63	216.99	219.3	214.92	219.5	219.14	216.75	214.15	217.33
200.23	204.65	205.01	204.3	200	202.6	202.86	201.55	203.8	202.76	206.11	207.08	205.99	205.27	202.03	205.04	203.07	204.18	203.37	200.6	202.44	201.01	202.48	203.06	202.04	204.73	207.91	204.28	202.97	205.07	201.16	205	204.74	203.19	205.71	205.66	200.42	206.24	204.05	203.87	206.1	207.35	204.27	203.37	203.1	200.22	202.6	203.51	200.24	204.46
207.27	204.33	209.1	207.79	206.11	206.89	208.4	208.66	207.24	206.43	206.85	206.83	209.68	207.41	212.51	205.61	207.03	207.1	205.92	209.31	206.76	209.74	210.01	209.63	209.25	208.8	206.37	208.41	207.71	205.55	209.14	206.07	209.68	211.94	211.06	209.7	210.49	210.05	208.64	207.59	207.36	203.76	208.19	204.93	205.75	206.99	209.69	207.91	207.35	207.27
206.72	202.22	204.89	203.8	200.04	205.67	206.74	203.67	208.08	205.47	204.6	202.54	205.99	203.88	201.09	206.22	206.51	202.83	204.16	201.54	203.84	202.8	202.15	203.86	205.92	204.53	206.22	203.43	201.9	202.42	206.13	201.06	204.22	205.1	205.32	203.87	204.96	204.09	205.2	203.87	204.88	203.32	206.45	202.02	206.56	204.2	201.44	202.34	205.85	207.51
210.22	209.37	206.05	207	203.57	205.09	207.39	209.98	206.45	209.46	204.64	206.64	209.98	211.79	207.02	207.2	208.09	207.33	205.92	205.09	207.15	207.96	207.77	209.63	207.91	208.77	206.58	208.5	208.53	209.33	206.27	203.15	203.79	211.7	207.05	207.44	204.94	208.52	207.12	206.83	207.6	206.33	206.7	208.65	209.84	207.95	203.85	205.39	204.15	206.73
209.73	212.01	206.67	206.45	209.5	210.98	210.34	207.34	207.87	208.78	207.56	207.21	207.74	207.29	208.31	210.09	204.55	207.22	207.68	206.38	208.29	208.26	209.57	208.41	207.53	207.35	209.88	207.23	209.65	209.24	209.95	204.49	208.5	203.79	205.67	204.19	210.19	208.86	204.88	209.57	208.79	205.94	206.81	206.7	210.61	206.75	207.86	209.09	208.02	203.87
208.04	208.93	211.22	211.67	204.46	209.54	210.99	209.43	209.28	210.38	207.78	207.66	206.02	206.3	211.58	211.53	205.94	205.91	209.74	209.54	210.35	204.3	207.34	211.95	208.02	209.13	209.29	209.83	207.87	210.31	205.79	207.26	207.02	210.69	208.86	212.38	209.01	207.2	208.64	206.45	205.9	208.1	209.78	208.76	208.31	210.35	209.11	209.87	210.54	208.85
202.54	205.56	199.6	205.24	201.2	200.78	202.75	203.02	203.56	201.56	200.01	203.17	201.94	201.9	201.21	199.16	202.46	203.16	199.1	202.63	201.44	201.06	199.25	200.76	203.75	200.27	203.73	200.87	203.8	204.38	201.58	201.33	199.63	204.2	202.98	202.37	203.8	203.27	202.77	201.59	202.13	203.28	204.15	203.79	204.23	203.14	202.93	202.36	203.18	203.28
216.06	210.17	210.82	212.97	214.83	212.51	214.08	212.72	212.87	209.92	212.37	212.37	211.67	212.27	212.44	213.4	212.02	213.18	210.31	211.38	212.96	209.48	212	213.11	210.99	210.26	210.2	207.94	213.07	213.02	211.73	209.94	212.42	212.74	215.02	209.82	213.32	213.51	213.05	211.76	213.25	211.51	213.5	213.83	211.54	211.4	213.12	211.38	215.57	214.79
207.94	210.39	208.59	213.33	207.97	208	207.5	209.34	209.83	209.69	206.68	207.75	207.2	209.7	208.09	208.3	207.4	209.07	206.84	212.63	210.09	209.13	208.38	207.74	206.97	207.61	207.18	211.32	208.54	209.35	211.72	206.74	207.66	207.03	208.61	208.29	209.22	207.42	208.3	207.25	208.07	207.54	211.71	204.93	211.53	208.79	213.41	209.36	207.6	210.18
208.16	205.12	204.42	205.49	204.14	204.08	205.96	204.88	205.08	205.19	203.3	203.08	205.68	205.13	204.49	205.83	202.7	206.15	202.15	203.89	205.98	204.47	205.8	209.22	204.9	203.43	204.65	200.15	206.49	206.86	206.22	208.56	205.44	206.53	207.91	207.39	205.68	203.52	203.39	205.93	204.39	205.66	204.39	203.79	206.55	206.3	206.99	206	205.96	206.51
213.21	213.25	211.36	212.11	213.05	212.43	213.95	208.44	210.84	212.69	211.05	209.35	210.96	212.26	208.66	213.04	214.29	213.5	213.55	209.79	211.17	207.64	217.14	211.13	213.7	211.18	211.02	215.61	211.24	212.37	212.85	209.43	211.63	214.05	210.03	208.55	214.77	213.39	212.89	211.68	209.91	210.46	214.23	214.12	210.65	213.42	211.55	213.13	213	213.46
194.09	193.8	198.56	195.95	196.52	196.91	197.9	192.35	195.29	194.12	194.65	198.85	191.84	198.76	194.04	194.99	196.73	192.75	195.71	195.76	194.55	195.94	194.84	197.75	196.82	197	197.29	196.02	198.83	193.75	196.92	196.31	194.53	197.28	196.47	194.86	191.74	193.29	194.52	194.35	193.6	195.3	195.75	195.65	192.26	197.04	194.78	193.75	197.46	193.21
203.04	201.08	197.54	201.56	202.61	199.39	203.33	202.41	202.34	203.27	202.38	200.56	199.24	198.94	196.66	199.51	201.49	199.28	199.01	199.63	198.47	203.2	196.81	203.19	200.72	201.58	195.39	199.83	203.61	203.02	200.8	204.36	202.51	199.88	200.99	203.12	199.29	202.42	201.81	201.25	199.64	198.34	200.12	201.26	200.51	203.81	200.69	201.98	200.9	200.03
194.4	194.91	197.09	195.85	193.71	194.11	195.5	195.77	196.95	195.57	194.58	195.68	196.89	197.29	197.77	193.35	196.36	198.53	192.69	191.89	192.98	193.9	197.17	192.21	194.38	199.63	194.36	193.56	192.26	196.98	198.11	200.49	195.97	191.57	194.58	196.25	197.52	194.34	194.67	197.13	194.36	194.11	192.15	195.65	194.45	197.03	193.65	199.21	195.34	193.94
206.31	205.19	207.29	206.87	205.55	205.41	201.27	207.76	207.05	205.56	205.29	207.55	206.87	205.83	210.27	206.68	206.04	207.53	202.19	206.93	202.38	206.31	206.27	205.7	205.98	205.91	204.68	205.19	207.63	207.58	203.16	209.52	207.53	203.39	206.1	207.48	208.16	205.14	206.82	207.71	204.91	208.77	206.86	206.01	205.12	206.74	204.07	205.98	208.17	208.17
206.14	205.49	205.03	207.64	201.93	209.02	209.38	205.54	206.86	208.2	207.31	206.25	206.85	207.85	205.17	206.93	210.33	208.79	206.76	208.67	208.76	207.16	207.71	208.9	207.08	209.52	209.38	206.57	208.86	207.56	210.16	203.71	205.04	205.71	208.81	208.47	208.3	209.51	205.68	207.48	206.27	208.1	206.73	205.5	209.42	207.73	207.26	208.71	209.68	205.57
205.18	211.55	207.35	207.17	209.18	207.9	207.06	205.65	208.03	205.64	211.62	207.81	207.4	208.98	206.94	208.45	205.22	210.1	210.55	207.81	204.9	207.05	209.32	209.75	210.79	203.8	209.65	207.14	209.13	208.82	207.75	208.64	206.45	208.18	208.05	207.84	207.61	206.76	207.58	207.12	205.14	208.64	206.12	209.22	206.68	208.55	204.82	206.14	207.04	206.26
211.55	212.68	211.03	211.27	209.67	209.7	211.93	210.62	212.64	211.97	215.05	212.8	212.06	209.69	211.89	212.66	210.74	209.92	210.87	211.04	209.49	208.84	211.58	210.24	209.96	208.04	211.46	208.4	214.19	208.52	212.86	212.28	210.88	208.46	212.48	210.77	212.38	210.34	212.09	210.83	211.02	211.3	213.47	211.63	210.84	211.82	211.23	209.59	211.91	213.52
201.94	207.53	205.4	206.91	206.51	204.49	206.82	206.1	202.78	205.04	207.48	209.7	205.23	204.99	205.22	204.53	206.34	205.19	203.01	206.14	207.27	204.3	205.48	207.78	204.74	203.79	209.05	206.33	206.94	206.58	208.1	207.96	204.11	205.53	205.28	207.48	206.02	209.55	202.87	203.02	207.12	205.05	206.11	203.64	206.74	202.48	207.04	206.05	204.96	207.75
202.14	204.17	201.32	206.26	206.54	203.41	204.47	202.62	202.22	203.64	200.85	201.71	203.8	203.19	200.43	203.93	202.75	201.44	203.67	205.62	203.43	202.43	202.43	204.17	208.18	202.41	204.37	206.35	205.31	206.7	203.76	202.72	202.39	204.76	205.31	201.34	205.43	203.42	205.03	206.02	201.78	203.82	204.04	205.27	203.05	203.28	200.87	203.44	205.52	203.01
211.69	212.55	209.46	210.61	208.92	208.33	212.81	206.82	211.22	212.03	208.47	207.65	209.73	210.44	208	213.79	209.62	209.6	207.73	207.52	210.91	208.27	210.41	207.39	211.14	210.36	209.17	210.18	208.4	209.43	211.96	209.14	210.56	210.66	210.3	206.47	210.28	205.28	208.91	209.33	210.36	213.37	210.57	206.71	208.73	211.4	209.62	211.8	209.97	209.18
209.94	211.36	210.87	211.3	211.37	212.27	209.31	214.36	214.66	213.64	213.27	214.22	212.26	214.06	209.95	210.75	212.34	212.69	213.59	210.72	212.02	215.39	215.32	213.73	212	216.07	216.03	210.59	211.28	213.61	212.72	213.91	212.61	215.28	213.71	211.02	211.5	210.74	215.32	210.43	212.39	210.83	215.77	214.34	213.58	213.63	215.56	210.98	213.51	215.92
203.27	201.67	204.44	205.4	200.29	202.98	204.6	198.67	202.3	200.5	202.66	201.24	201.2	201.87	205.49	205.98	199.58	199.37	200.11	203.61	202.38	202.3	202.62	202.6	204.79	203.22	205.17	202.4	205.81	205.03	201.59	203.91	200.09	203.46	202.24	200.75	202.03	202.98	203.53	201.09	202.93	202.92	202.68	200.27	201.08	205.38	205.34	202.49	203.18	204.29
207.26	209.12	207.05	205.5	210.97	212.48	207.51	207.79	207.42	206.5	209.51	207.6	210.61	208.82	206.26	206.57	210.46	207.35	210.47	209.85	209.66	206.86	211.32	205.49	209.02	205.51	209.26	208.49	207.46	206.99	208.24	209.39	207.74	207.55	207.03	209.33	207.03	210.22	209.62	209.36	205.78	210.05	209.95	207.68	208.31	207.92	207.7	208.55	208.97	207.08
192.87	196.4	192.7	194.21	194.4	195.28	192.57	197.3	196.09	196.28	192.93	192.38	196.81	190.99	196.94	193.62	193.96	198.47	193.93	191.03	196.03	195.54	195.05	193.95	193.22	194.71	195.86	198.36	194.41	194.45	194.69	198.55	191.05	194.75	193.16	191.87	196.17	196.19	196.84	193.58	192.95	193.35	193.31	196.31	192.46	195.3	192.75	194.24	193.82	193.69
219.48	217.44	216.82	218.05	216.28	218.86	217.15	217.64	220.51	218.46	218.16	218.48	220.8	217.91	218.08	221.36	217.88	218.86	217.88	217.83	217.35	217.98	217.01	217.54	220.57	218.32	214.82	216.91	219.48	218.01	221.08	219.27	219.07	218.88	216.83	216.45	219.92	215.11	216.38	218.75	218.04	216.1	217.32	218.01	221.14	221.16	212.77	217.51	214.74	218.87
207.53	208.76	208.78	208.03	210.35	208.29	208.7	211.33	208.37	210.49	207.73	208.44	206.71	208.22	206.8	209.98	208.75	209.26	209.02	212.92	210.02	208.93	209.01	208.19	206.66	206.45	208.38	209.25	208.68	207.42	206.85	208.59	207.07	209.03	212.3	207.92	210.35	207.32	206.54	207.61	206.29	209.63	206.36	210.69	209.98	209.49	207.49	206.87	209.07	209.53
207.32	204.1	204.82	198.78	202.24	203.26	202.32	204.28	204.33	204.76	205.82	203.03	205.02	205.4	207.39	203.18	204.62	204.48	198.55	203.09	203.43	199.79	201.93	203.96	202.57	203.5	205.96	204.84	203.18	205.67	204.28	206.14	203.53	203.96	202.34	204.42	203.51	200.29	204.55	201.68	201.6	200.61	202.19	202.75	202.3	204.24	202.89	205.67	204.01	200.39
204.18	201.95	205.19	199.32	200.25	204.22	204.66	200.62	200.66	202.55	201.56	200.9	201.38	200.42	201.42	204.82	203.05	202.14	202.1	199	199.4	201.77	205.21	202.09	202.96	206.13	202.7	202.24	201.36	203.31	200.67	202.2	203.27	200.77	204.88	200.63	201.89	202	203.6	201.4	198.89	207.31	201.4	202.34	201.34	204.71	203.07	203.62	202.25	201.33
203.98	200.6	200.58	200.99	204.06	202.89	204.21	202.62	208.25	203.7	203.01	201.59	202.9	199.39	201.07	204.93	204.31	204.57	199.8	202.84	199.48	202.99	201.85	201.3	200.92	205.95	202.91	199.97	203.54	205.9	203.68	199.28	205.58	203.37	202.76	200.2	203.39	204.18	198.62	201.95	201.22	201.69	202.32	200.72	203.23	199.85	202.39	202.49	204.34	201.62
214.25	216.71	218.84	217.22	218.75	219.71	216.43	215	214.61	215.51	218.21	217.41	217.71	215.2	214.87	218	213.04	218.08	218.31	213.47	216.72	218.39	216.07	216.66	217.59	217.91	219.18	219.65	216.14	217.21	216.99	216.67	215.58	213.5	215.25	215.49	219.23	215.76	217.16	220.65	216.49	216.5	216.98	218.42	216.54	219.9	217.9	217.19	218.39	217.6
203.82	206.05	202.52	204.91	204.79	205.28	203.69	203.73	203.8	202.32	207.21	206.6	203.25	202.12	204.36	201.77	202.63	205.91	204.41	206.2	202.79	203.71	206.3	203.33	206.02	204.98	203.07	204.58	207.05	205.24	204.35	205.39	205.27	200.13	201.32	202.87	204.18	204.65	205.97	205.17	203.37	205.92	204.98	202.9	203.73	204.77	201.58	202.46	208.09	206.49
209.45	209.89	211.61	206.66	207.47	208.75	207.5	208.85	209.76	209.43	209.17	211.13	212.53	211.72	211.71	204.76	209.38	207.22	208.47	208.69	209.61	208.11	205.56	208.67	205.85	209.18	211.22	207.36	209.4	208.12	206.69	205.88	209.97	207.11	210.38	210.07	208.94	209.01	209.06	209.71	210.72	207.39	209.25	209.56	209.3	210.54	210.06	211.82	210.3	205.36
198.71	201.59	202.21	199.94	201.89	202.47	199.17	195.28	200.9	200.55	201.87	202.29	203.9	199.15	197.98	201.51	201	200.71	199.96	195.79	197.87	197.11	200.42	198.37	201	200.87	199.58	200.46	199.52	199.09	200.2	202.23	198.04	199.51	202.42	203.92	197.44	200.2	200.48	200.06	198.82	201.85	201.82	200.02	200.77	200.91	202.61	195.8	201.23	198.88
200.91	203.28	206.91	206.7	204.15	205.65	204.57	204.84	202.32	205.91	203.73	203.29	203.18	204.45	204.79	206.27	204.8	204.19	204.69	202.79	202.72	206.59	204.32	205.49	207.4	206.1	203.34	207.29	204.69	204.22	201.36	202.56	204.95	203.77	206.04	206.31	203.44	207.07	204.29	203.56	203.85	206.18	206.19	204.75	207.68	205.84	205.87	203.69	207.09	204.38
206.21	203	206.18	204.51	203.04	202.86	205.65	206.9	204.11	202.23	204.62	206.34	204.46	206.7	208.11	205.99	204.46	205.21	203.94	201.83	204.71	203.82	204.03	206.04	206.26	202.52	203.74	204.44	203.83	202.63	206.41	202.96	200.75	202.64	202.5	205.71	205.82	207.13	205.65	208.3	206.81	208.35	205.15	202.65	201.88	204.75	203.73	209.02	206.15	204.22
207.55	206.13	204.37	202.25	206.81	200.31	202.48	202.89	204.09	204.28	200.79	205.76	203.57	205.12	202.15	203.38	205.92	202.73	201.48	203.69	201.88	202.2	205.09	206.53	201.98	203.68	204.01	204.25	203.58	206.72	202.4	201.12	202.66	205.26	200.32	204.91	203.93	203.76	202.17	202.53	202.63	205.57	203.1	205.47	201.65	204.75	200.59	201.85	205.17	200.94
211.55	211.39	212.89	211.35	212.85	212.99	213.44	216.14	213.03	210.06	210.77	212.41	217.85	212.85	212.29	213.71	210.67	215.35	214.46	212.53	212.18	212.36	211.04	214.54	214.26	211.92	212.51	208.63	214.43	210.64	210.36	212.67	213.17	214.18	214.48	209.47	213	210.51	215.56	210.57	213.87	209.8	215.34	214.16	212.88	212.12	212.21	212.58	210.33	210.99
216.46	216.75	220.53	216.67	216.98	218.2	216.95	219.33	215.54	219.96	215.39	217.51	219.66	215.8	220.36	218.22	220.37	216.1	217.27	218.07	216.58	215.6	215.74	216.19	216.76	218.82	216.6	218.4	216.59	219.92	217.49	215.97	216.74	217.31	216.82	217.06	221	215.73	217.98	215.55	217.75	219.28	211.68	218.41	218.52	218.82	217.47	218.04	216.15	215.43
203.38	200.08	202.96	199.85	202.44	199.09	201.5	201.25	202.11	198.73	198.29	201.93	205.16	200.75	204.23	201.55	201.47	200.89	199.8	198.35	203.28	204.67	200.89	201.24	199.86	198.3	200.8	199.16	202.49	202.97	199.87	199.57	199.55	199.45	202.37	200.44	200.45	202.25	203.07	200.02	200.21	200.85	199.48	199.46	203.47	202.85	203.18	203.04	202.3	199.49
208.17	206.7	207.58	209.37	208.7	206.63	214.61	208.04	209.02	208.6	208.87	208.1	209.84	208.89	211.45	208.97	209.59	206.53	208.82	210.78	207.37	212.58	209.08	210.26	209.3	210.46	207.73	207.07	211.61	207.78	208.51	209.23	210.42	205.84	209.22	208.39	209.76	207.57	207.54	210.19	209.99	208.87	209.11	208.41	208.94	208.59	206.63	209.56	208.66	206.9
210.38	214.06	209	212.8	210.91	211.46	211.34	213.89	211.08	213.17	212.26	207.18	211.38	210.25	213.98	210.31	213.38	210.95	210.9	213.53	211.44	211.25	212.68	212.9	213.62	209	212.69	210.47	209.08	209.86	211.37	211.37	211.2	210.35	211.8	210.07	211.24	214.26	212.85	214.76	211.22	214.73	213.12	213.74	212.87	213.23	211.74	213.11	211.27	208.08
201.55	204.77	203.64	200.44	203.1	202.22	201.96	202.09	203.03	201.62	203.68	202.72	206.07	204.47	203.12	206.18	203.22	205.15	203.54	201.88	204.47	201.96	204.9	201.71	201.53	202.38	203.1	203.34	203.75	203.99	200.92	204.93	203.5	202.47	202.83	201.31	201.45	204.02	203.87	203.48	204.29	203.5	202.64	203.48	203.19	204.05	202.37	202.68	204.69	203.73
215.37	211.68	215.07	210.75	209.14	210.53	212.61	214.43	210.73	213.26	214.35	210.99	210.49	210.11	210.17	210.79	212.04	210.25	210.72	211.57	217.88	212.87	211.84	212.26	211.79	213.96	212.73	212.4	210.56	213.9	211.73	211.34	211.54	211.69	214.95	214.42	212.23	211.48	213.72	211.99	210.53	211.35	215.89	213.97	214.78	209.16	212.38	213.57	212.6	210.47
204.92	204.61	201.8	201.07	202.17	203.88	202.63	201.81	203.47	203.25	203.93	200.9	201.62	200.7	202.51	201.36	204.75	201.67	203.59	202.75	203.18	203.98	205.34	202.39	200.7	202.84	203.2	203.5	203.54	201.84	205.55	201.36	205.8	202.41	201.71	200.9	204.66	202.4	199.44	207.63	204.47	205.19	204.51	203.15	203.65	204.7	203.92	200.82	204.7	203.41
203.23	201.94	199.87	207.02	204.2	202.58	203.47	201.23	206.02	203.98	206.45	205.26	200.32	207.04	201.69	204.22	200.26	207.21	203.33	203.8	204.76	204.3	205.45	204.48	201.4	206.63	202.23	200.5	202.59	203.53	201.59	202.88	203.96	203.08	202.66	204.77	204.78	207.4	203.15	203.75	205.05	202.88	206.44	202.62	203.21	203.78	205.85	204.35	204.07	207.14
212.79	216.31	210.81	214.2	208.49	212.02	216.12	210.95	212.05	211.1	212.33	211.71	211.87	212.94	212.38	209.89	212.56	211.28	209.69	213.58	211.72	211.25	214.05	209.98	212.45	212.03	214.02	214.57	210.6	213.61	211.11	212.3	209.88	214.47	209.6	212.67	211.88	212.13	211.43	211.29	214.52	215.95	213.59	214.74	210.17	212.96	210.98	214.17	212.52	212.78
204.11	202.24	202.58	203.42	205.13	206.8	204.44	202.85	201.37	205.57	203.02	203.17	203.86	201.21	203.58	202.51	201.56	200.52	203.9	205.5	203.12	206.6	205.26	205.5	202.48	208.4	206.3	202.5	204.69	206.39	203.6	204.08	204.35	204.62	202.25	203.51	205.88	199.98	205.01	202.35	200.93	202.28	201.11	205.29	208.34	202.26	202.79	206.38	206.73	203.37
204.63	200.35	202.45	205.05	201.63	205.15	201.97	205.38	205.22	203.63	200.29	204.3	202.82	201.9	203.53	204.48	203.73	202.52	203.75	201.48	202.03	203.03	201	201.24	204.22	204.44	206.15	203.78	203.17	205.06	203.08	205.39	205.27	204.28	202.82	203.26	201.42	202.34	202.98	205.92	202.97	204.54	202.32	204.04	203.44	203.25	205.78	201.27	201.98	203.24
206.62	206.48	205.54	207.81	205.79	210.35	209.55	207	208.47	205.68	210.95	205.51	209.2	210.2	206.86	211.39	212.97	211.76	205.29	206.84	209.93	209.36	207.23	209.2	211.37	210.8	211.11	206.54	207.77	207.91	208.77	209.79	210.62	208.2	206.45	206.85	207.95	209.81	208.34	208.13	207.73	208.86	210.05	210.18	208.9	210.34	211.79	211.04	207.57	209.16
208.76	212.98	210.49	211.69	208.1	211.01	212.06	207.58	211.19	209.78	209.97	209.19	207.71	208.99	209.21	209.46	209.85	208.97	210.93	210.12	204.65	205.95	211.07	211.8	209.8	207.19	209.86	212.1	208.93	208.84	211.64	207.03	209.33	209.31	210.07	208.91	211.18	208.19	209.17	211.51	207.55	211.11	210.54	207.96	208.39	211.11	210.84	208.66	207.17	209.47
198.64	196.73	197.9	199.59	198.48	198.33	200.18	199.38	199.6	194.39	200	199.12	198.87	200.17	200.94	199.32	197.75	200.21	199.43	199.26	201.04	198.78	199.38	198.99	197.74	201.35	201.85	203.18	196.69	198.99	198.55	199.22	198.51	200.2	200.59	201.84	200.45	198.12	197.28	201.18	201.24	197.8	200.65	200.39	198.21	195.25	200.39	202.35	197.05	201.11
203.01	206.61	201.6	203.58	204.11	203.18	204.49	203.06	205.48	202.51	203.07	206.3	202.13	204.29	205.96	203.39	205.63	203.11	209.65	204.26	204.68	205.02	204.23	206.26	204.98	206.98	207.64	205.57	205.74	204.67	207.75	206.25	204.98	203.54	203.32	201.84	205.78	204.27	204.63	201.98	203.17	201.27	206.45	203.16	204.15	204.52	208.85	205.61	206.28	205.43
200.91	199.26	200.07	195.77	196.28	200.95	200.81	198.66	200.07	201.23	199.81	199.44	197.1	202.03	199.1	198.83	202.51	195.71	200.1	197.63	198.29	197.65	199.64	200.99	197.35	195.99	201.09	201.35	202.55	198.09	199.47	198.89	197.79	198.92	202.04	200.81	198.31	197.18	198.86	201.66	194.72	199.81	199.69	197.16	198.46	200.03	200.21	200.24	201.75	202.43
193.43	199.58	195.63	200.96	195.58	196.16	195.42	201.62	195.72	197.01	197.88	199.14	195.8	198.29	198.45	197.63	196.87	197.66	197.9	195.15	198.71	195.32	195.62	197.94	198.67	197.47	200.62	196.79	200.11	200.78	200.05	196.36	197.46	198.82	196.83	197.3	194.87	194.46	195.26	200.7	199.98	198.42	198.76	198.61	197.71	198.79	196.59	200.15	196.83	197.29
207	207.24	208	209.83	210.71	208.59	207.76	209.33	208.82	209.23	203.76	208.6	206.92	204.82	209.16	209.37	211.41	207.22	207.63	210.09	207.05	207.08	208.6	212.95	206.77	208.46	206.39	206.64	208.98	208.93	208.64	209.25	206.44	205.93	206.95	210.03	210.83	206.79	209.5	208.49	203.89	208.6	208.88	207.22	207.25	209.52	209.15	208.06	208.18	205.82
208.19	206.35	209.29	208.36	209.43	205.62	206.03	205.37	206.51	208.68	205.03	208.33	208.61	207.02	204.04	207.7	210.84	206.99	207.51	206.93	208.61	206	205.83	206.29	204.91	208.27	211.3	207.23	207.27	207.96	208.4	206.32	208.28	208.31	205.99	210.4	208.38	207.02	208.54	204.5	207.04	209	204.67	206.96	207.82	210.11	207.55	210.19	206.64	204.66
207.65	211.19	210.96	206.15	206.23	209.82	210.04	207.22	207.45	210.03	208.25	209.84	210.87	210.14	208.77	208.36	211.43	210.23	205.09	210.29	208.95	206.97	209.87	208.93	206.37	209.24	210.64	207.72	210.05	206.92	207.16	208.94	206.5	208.56	205.67	208.32	208.41	208.52	208.98	204.46	208.43	208.17	207.57	209.41	207.16	207.46	208.81	209.24	207.84	208.3
208.34	209.95	208.88	210.4	206.04	206.78	206.61	207.31	204.75	207.17	206.28	207.22	207.99	205.6	206.43	207.5	205.73	206.62	206.18	205.01	204.85	207.31	202.82	209	208.51	207.52	206.27	205.48	209.9	203.46	206.57	208.12	207.07	205.57	205.26	203.33	207.32	204.61	207.11	208.01	207.07	204.79	206.26	202.96	207.42	206.38	207.91	205.65	204.7	207.38
208	205.74	207.91	207.57	206.37	208.33	206.42	204.73	206.87	209.2	205.82	205.69	209.86	210.72	206.45	209.28	207.81	206.78	206.53	204.65	207.1	207.28	207.67	203.6	206.16	206.97	208.42	207.86	206.73	206.77	211.31	205.78	207.02	206.18	211.65	205.79	208.07	207.87	205.93	210.24	205.57	206.6	206.13	208.53	206.48	208.05	206.63	208.82	206.03	209.09
198.92	197.59	202.2	199.84	198.65	200.19	200.06	201.46	201.23	201.52	199.8	201.33	200.01	202.43	199.08	202.23	204.59	202.52	196.73	198.21	197.7	200.95	197.31	201.16	197.69	198.86	199.79	200.05	200.45	197.97	204.97	200.32	200.09	202.53	200.71	203.95	198.67	201.75	199.74	198.06	203.08	198.39	199.18	201.79	197.65	199.04	201.13	199	196.04	204.61
216.4	214.51	219.03	218.52	211.62	217.61	217.13	217.17	216.2	216.72	214.48	219.18	219.46	217	216.65	218.84	221.46	216.66	217.6	215.31	218.05	218.37	216.61	215.7	217.4	218.91	218.22	217.39	217.38	215.25	217.9	217.16	215.4	218.43	213.71	217.6	217.32	216.2	216.18	219.4	216.96	218.26	215.32	216.54	217.49	218.64	221.69	219.44	217.41	219.02
206.79	202.24	206.82	207.54	205.47	203.69	204.96	206.08	203.09	204.67	203.95	203.83	200.22	205.56	204.23	203.64	202.81	202.96	204.03	203.36	203.09	201.05	206.06	202.01	203.72	202.63	206.17	207.18	202.04	202.95	205.83	203.12	203.48	204.56	204.82	202.56	205.97	204.41	204.71	206.2	204.11	205.75	203.81	201.9	199.47	201.98	202.03	201.35	205.45	202.01
204.52	204.33	204.18	199.28	200.8	200.33	204.04	199.12	203.26	202.52	203.58	200.95	204.14	203.99	202.2	206.43	202.87	200.09	201.09	206.1	203.93	201.58	201.5	201.18	203.74	201.21	203.79	201.14	204.61	203.14	200.44	201.87	199.99	202.79	200.26	204.97	200.1	203.1	203.77	203.53	200.95	201.95	201.8	201.05	201.34	200.55	202.46	202.89	203.14	201.44
204.5	203.76	202.02	204.77	201.35	203.75	202.51	202.08	203.94	204.51	205.53	202.47	201.04	205.22	201.49	204.33	200.3	203.84	207.11	203.99	204.05	204.7	204.61	205.35	205.2	206.21	201.04	204.55	203.07	205.77	204.97	203.94	203.97	202.58	203.75	203.77	204.2	203.27	203.25	206.94	203.04	202.35	206.48	204.61	202.57	200.99	202.14	205.77	204.7	205.52
210.46	210.61	215.73	213.7	214.41	210.28	213.44	214.23	211.67	214.93	217.08	215.4	211.19	211.61	214.91	213.01	211.42	213.05	213.39	215.17	214.64	214.26	212.5	211.99	213.61	216.65	216.95	215.94	214.35	212.9	215.45	212	215.54	212.49	213.39	213.65	214.38	212.53	215.03	212.74	214.16	214.69	214.81	214.33	213.68	215.41	215.53	216.1	212.94	215.48
209.74	210.79	213.18	211.6	212	211.93	214.34	212.29	212.24	211.44	212.09	208.45	210.7	210.53	213.87	213.45	212.4	211.61	210.78	212.53	210.44	213.7	208.8	212.97	210.28	211.14	211.61	213.84	208.26	213.33	213.82	214.99	210.69	215.64	209.91	211.72	208.76	210.14	207.16	211.32	210.67	212.86	212.15	207.41	209.48	210.52	213.1	211.9	210.87	212.61
200.44	195.15	199.25	198.6	195.85	199.77	198.29	198.76	200.5	197.7	200.18	199.38	196.65	198.9	199.94	200.92	200.4	199.74	199.68	198.34	200.67	200.13	198.65	198.9	198.09	199.68	204.58	201.31	199.88	198.8	199.35	199.45	199.75	198.53	198.5	201.88	199.19	199.09	197.44	199.47	196.45	201.81	199.52	199.08	197.6	199.27	201.07	200.62	198.62	200.66
205.37	205.12	205.91	205.21	202.86	204.53	204.43	203.65	202.27	203.53	202.81	203.39	203.17	205.6	205.16	203.86	201.64	202.57	204.2	202.93	200.51	203.02	201.19	201.1	203.97	205.57	204.8	201.39	207.89	204.47	203.77	206.05	205.17	201.42	205.53	204.69	204.94	200.72	207.01	205.72	204.5	201.8	202.34	201.13	199.07	202.01	206.8	202.59	204.66	203.79
202.09	205.06	204.76	208.78	202.88	205.19	206.19	205.15	203.92	207.55	201.32	208.08	203.15	204.17	203.16	206.24	206.12	206.04	203.95	208.53	204.57	204.87	204.51	205.48	206.41	205.49	204.77	205.08	203.68	203.47	208.18	206.7	206.39	203.78	205.49	203.55	204.44	205.36	203.16	205.34	203.94	202.35	205.06	206.43	204.23	204.92	206.46	204.9	201.39	203.78
200.43	201.9	202.13	202.39	199.78	203.21	204.14	206.58	205.27	204.88	203.16	203.4	203.99	204.73	203.62	204.37	202.22	204.19	206.61	203.01	205.98	202.92	203.78	205.65	204.21	201.3	203.9	204.93	204.27	203.09	205.42	206.79	202.98	203.7	201.7	205.77	205.38	203.95	203.73	203.49	198.92	204.56	202.37	203.7	201.95	204.02	205.69	202.57	205.13	202.14
197.31	199.68	200.43	204.62	197.19	197.79	199.32	200.12	200.19	199.89	202.28	200.48	197.61	199.02	197.11	197.68	199.86	199.65	200.87	203.39	199.13	200.19	199.1	201.71	198.93	201.11	199.93	196.72	195.26	200.88	197.49	197.29	197.62	200.24	199.03	199.97	195.02	198.11	200.33	197.69	197.01	198.25	198.64	198.16	198.44	197.87	197.76	198.55	196.95	201.94
209.19	206.02	210.02	207.44	210.09	208.47	209.12	206.28	209.52	209.14	208.08	207.53	210.81	208.73	209.34	209.64	208.54	211.12	209.04	206.08	207.15	209.17	212.51	208.83	208.48	206.67	209.31	207.52	207.98	207.06	209.94	210.86	207.05	207.36	209.12	212.32	207.36	207.38	212.1	210.39	206.64	206.92	211.33	211.69	206.9	210.35	209.22	208.68	210.65	208.43
198.03	199.29	196.23	200.92	198.62	200.02	198.86	201.13	199.56	199.67	197.36	200.7	201.89	198.23	197.92	200.59	201.78	197.76	198.96	200.1	199.89	198.73	199.55	202.65	200.06	201.03	199.21	197.76	198.13	198.72	199.63	197.86	198.53	201.03	197.1	199.58	201.19	197.66	199.84	196.31	199.63	197.6	199.47	201.4	200.67	199.25	199.2	199.47	200.04	196.84
211.6	208.92	209.57	209.52	211.15	211.31	212.99	211.85	211.36	211.49	212.41	212.2	207.09	212.99	210.81	212.2	211.56	210.68	210.38	209.96	209.39	214.06	213.83	213.21	211.86	208.44	209.79	213.15	213.36	215.25	213.9	213.28	213.1	210.81	209.91	209.75	212.29	211.91	211.12	211.15	209.65	211.85	209.71	212.91	213.2	212.4	213.25	214.54	211.74	211.9
206.61	208.08	206.73	204.4	207.15	206.23	205.47	201.22	203.51	204.27	204.04	206.75	207.33	204.97	206.87	204.54	206.08	209.37	205.4	205.46	203.91	206.37	204.86	206.27	206.65	207.54	207.87	207.05	206.83	209.34	207.5	206.51	208.32	206.68	203.99	202.55	205.98	203.48	205.84	202.05	205.28	205.33	207.97	206.45	205.52	206.09	210.97	203.19	208.48	205.95
208.32	207.73	210.96	208.94	207.43	208.55	206.86	205.14	207.03	208.19	205.74	210.21	208.12	207.94	207.18	208.22	208.22	208.57	207.36	210.8	206.62	211.15	203.21	205.19	207.03	208.3	206.79	210.46	205.28	206.68	207.9	207.82	204.46	206.16	208.21	208.79	209.03	208.74	212.16	206.25	207.18	207.35	206.08	208.03	207.32	207.45	205.29	206.5	211.66	204.85
207.34	207.4	206.81	204.18	207.78	207.27	204.14	209.58	208.29	206.75	206.13	204.05	206.14	207.84	208.69	206.17	206.52	207.29	206.51	208.73	203.84	206.37	204.7	206.32	203.73	203.81	208.19	208.68	207.17	205.94	202.68	203.1	207.65	203.19	206.88	205.62	206.79	206.45	205.66	204.85	204.61	201.77	208.19	200.84	204.2	210.23	206.4	208.22	206.36	208.87
201.84	203.04	203.27	203.4	203.3	206.86	204.68	204.28	200.74	201.55	201.93	203.9	199.08	205.03	204.5	201.86	204.57	204.52	205.48	202.19	203.06	201.28	204.65	204.47	204.25	203.9	205.65	202.79	204.16	201.74	203.81	202.55	205.17	204.8	207.18	202.56	203.49	206.58	204.54	202.88	204.52	199.57	202.5	202.13	203.2	201.66	201.12	201.25	201.06	203.5
213.22	210.51	214.86	210.32	212.78	208.62	211.91	211.8	211.06	211.16	212.19	208.5	210.08	209.89	212.16	211.12	211.59	214.7	211.01	212.79	211.66	214.55	213.22	211.3	210.61	209.65	212.44	212.38	217.54	210.8	210.84	215.53	210.19	211.12	208.68	211.02	211.61	211.77	208.97	210.29	212.03	211.69	212.96	206.3	210.87	212.71	213.17	213.56	212.55	211.25
207.93	207.54	210.22	206.04	208.08	212.87	208.49	204.08	209.73	209.36	211.63	209.2	209.07	207.02	206.88	208.87	208.92	207.77	206.75	206.53	210.37	207.09	208.73	208.15	211.45	206.6	207.8	210.09	208.6	209.16	208.22	205.72	209.17	207.49	210.18	205.43	208.79	212.32	209.56	209.58	207.81	208.34	207.61	209.06	210.89	209.45	205.92	206.24	207.15	210.7
199.09	201.31	200.23	201.58	199.17	201.88	202.43	200.03	201.99	202.65	202.3	204.53	198.83	201.75	202.63	201.75	202.81	204.4	205.88	203.4	201	202.49	201.8	205.22	202.45	203.48	199.94	202.78	202.18	200.84	201.72	202.98	207.15	203.33	203.44	206.63	200.91	202.16	202.53	203.48	201.08	202.86	205	200.46	203.92	200.42	203.68	203.76	202.04	200.84
210.23	208.45	206.82	209.66	207.53	208.49	209.95	211.14	210.11	211.19	211.45	211	207.77	209.13	209.35	207.35	208.83	208.42	211.79	206.51	206.54	209.92	210.73	208.63	206.43	209.11	207.51	208.45	211.08	211.17	210.6	209.02	208.25	210.76	208.52	210.7	210.81	208.78	207.62	209.32	207.89	209.37	212.08	208.64	212.31	208.61	210.06	209.67	208.61	210.61
206.32	208.64	207.96	207.08	206.47	204.26	205.44	205.49	204.81	208.44	207.25	206.8	204.29	206.31	206.03	205.78	205.43	206.57	203.08	207.27	207.23	207.13	205.04	203.04	206.27	206.91	206.46	206.32	205.9	208.68	206.73	206.96	206.96	206.54	203.71	207.88	208.09	207.13	204.21	204.83	210.85	207.84	208.62	204.05	208.09	206.23	207.72	204.85	209.1	204.09
208.1	211.23	209.99	208.84	209.3	209.11	207.83	212.05	208.92	208.74	210.26	207.86	208.71	211.29	211.02	210.81	211.24	206.7	209.31	211.63	205.26	209.51	211.02	212.9	213.06	210.32	205.95	211.96	210.09	210.17	211.58	207.29	209.06	209.69	209.29	208.77	211.55	211.81	209.89	210.81	209.59	209.56	209.12	208.79	210.28	212.32	208.13	210.68	207.89	211.56
207.01	199.68	203.86	205.66	201.58	202.67	208.88	204.68	202.79	203.38	202.55	203.46	204.65	203.63	204.19	203.71	203.69	205.7	204.14	203.14	206.66	202.84	202.65	201.92	201.5	202.01	204.29	202.33	203.14	202.9	205.11	201.63	202.02	205.27	200.56	203.55	206.02	203.86	206.34	204.86	202.83	202.67	202.68	202.27	204.57	204.75	202.87	205.17	201.48	206.4
205.01	204.96	206.79	204.73	204.67	202.65	203.06	205.44	205.43	204.67	204.73	204.25	205.77	204.4	205.66	204.2	205.5	204.05	207.13	203.23	202.21	204.02	204.45	204.66	203.71	205.29	202.33	204.91	204.06	206.32	203.59	201.58	203.13	201.17	205.12	202.78	204.04	207.82	205.03	203.13	204.97	206.89	204.09	201.44	203.91	207.87	204.07	202.28	204.46	205.7
199.59	199.98	198.9	197.75	201.38	200.46	202.48	200.48	198.97	200.44	200.01	200.66	203.63	202.46	198.52	198.17	202.2	199.12	199.04	200.84	199.03	196.72	201.08	198.63	198.77	200.19	202.06	196.98	197.67	200.59	201.73	199.24	201.16	198.94	198.74	199.06	203	196.68	198.22	196.89	198.96	197.87	201.02	200.78	197.1	200.2	201.13	199.86	198.6	200.94
213.23	212.6	214.91	213.47	213.24	217	209.22	211.11	208.93	218.28	209.46	211.07	215.07	215.97	210.53	211.44	213.39	213.67	213.59	210.98	215.03	209.99	215.58	212.4	211.64	213.29	210.56	211.98	212.7	214.2	212.07	212.22	212.93	212.11	212.23	213.83	209.42	215.37	216.52	213.54	213.07	209.81	210.28	214.11	213.01	213.78	212.81	213.98	212.14	212.36
211.24	213.53	213.96	210.44	213.65	211.69	211.27	214.86	213.55	212.77	211.26	207.74	209.91	210.16	212.17	214.46	211.33	215.53	215.36	213.1	210.63	213.08	211.18	214.36	214.41	213.4	210.22	211.99	211.88	215.49	215.03	215.22	212.32	211.98	213.23	211.37	214.67	213.97	213	212.34	212.78	209.99	212.58	216.08	215.41	213.4	211.68	210.92	209.67	215.62
202.16	204.78	203.09	200.18	198.88	200.47	203.76	199.77	204.94	199.84	198.88	202.71	201.89	204.8	199.88	203.1	197.43	200.53	202.83	199.6	200.09	200.82	198.34	200.37	200.34	201.27	200.84	205.91	199.47	201.27	203.33	205.07	203.14	203.8	200.1	202.94	200.5	204.62	201.91	201.31	200.43	198.66	202.4	201.68	195.85	198.77	202.27	199.01	202.7	199.65
203.04	202.56	199.86	199.37	205.84	202.15	202.86	203.44	202	203.56	205.35	200.58	203.62	203	202.59	202.38	201.57	199.96	203.44	201.85	202.79	204.29	203.2	200.84	203.46	202.55	204.22	201.95	200.2	201.44	204.1	201.19	203.8	202.2	203.51	205.97	202.44	202.07	201.75	201.95	201.54	201.57	201.67	203.02	201.2	202.24	201.43	204.24	201.9	202.04
207.73	206.28	205.35	204.94	202.21	205.95	199.62	200.78	203.13	203.95	201.91	203.75	205.25	201.32	199.87	204.37	202.17	201.39	205.38	203.4	203.95	204.49	203.91	203.38	205.6	203.33	204.7	202.31	202.19	205.14	202.31	205.67	202.89	204.28	206.86	202.99	206.38	207.85	203.08	207.61	203.67	203.73	203.58	205.55	203.26	208.98	203.86	206.36	205.79	204.08
207.76	208.27	208.49	206.16	209.38	205.58	207.41	203.51	206.72	206.93	208.93	209.69	208.59	208.37	209.03	210.83	209.06	205.56	209.7	208.24	210.44	207.95	206.67	207.73	208.38	209.98	209.11	210.38	208.47	206.96	207.08	207.54	208.3	210.96	208.81	202.54	211.26	204.18	205.48	209.16	207.16	206.1	210.77	204.37	205.46	207.75	206.1	207.29	206.41	208.23
206.4	207.55	209.95	206.8	205.07	208.68	205.41	203.23	209.2	209.56	209.94	208.94	211.23	209.95	211.23	208.1	206.35	205.38	211.29	209.85	206.93	206.26	206.05	206.35	207.84	206.7	207.73	204.14	209.13	208.46	209.84	207.14	205.35	206.41	205.06	208.98	207.99	203.89	210.79	209.88	207.96	203.42	209.34	210.21	209.52	208.94	210.89	208.16	210.81	208.87
212.39	211.47	210.4	212.63	215.91	212.77	215.92	212.25	212.38	215.47	211.47	212.63	212.03	210.97	213.15	210.75	215.09	213.51	210.53	212.69	210.49	210.88	210.11	211.26	212.82	215.18	216.42	211.48	216.94	209.75	214.02	211.11	211.87	216.28	212.81	216.77	216.8	212.81	212.43	211.83	212.13	211	213.03	215.75	213.27	209.71	214.3	214.27	212.15	215.42
199.64	202.71	204.42	198.75	197.94	201.53	199.62	201.75	198.56	199.75	200.24	198.98	200.2	202.71	195.61	200.98	201.13	198.29	197.22	201.14	200.31	198.29	197.76	200.57	197.7	196.43	201.86	202.77	199.01	197.73	199.23	198.95	201.75	200.27	203.14	200.98	202.73	201.22	198.92	200.43	200.8	202.5	198.55	200	199.51	203.34	200.06	201.05	200.13	198.59
204.56	209.04	205.18	210.87	206.85	209.57	208.14	209.77	207.66	208.17	208.01	206.26	210.11	203.96	206.99	206.37	205.64	204.67	210.04	208.25	204.79	209.15	206.36	209.2	210.04	206.28	209.48	209.37	209.12	208.06	207.26	209.89	207.14	206.68	209.91	206.86	208.26	206.74	208.19	206.99	205.88	206.16	210.55	209.78	206.16	209.8	205.85	208.8	209.5	209.24
208.1	208.12	208.53	207.04	208.26	209.02	208.49	206.19	205.74	208.42	208.72	208.1	207.14	205.31	205.59	206.23	208.71	206.74	204.49	211.06	209.63	206.54	206.25	204.48	206.69	207.49	206.41	210.84	207.53	207.84	206.94	207.19	205.09	203.6	204.14	206.86	207.65	210.61	205.43	204.94	206.54	207.7	210.1	209.95	207.22	207.5	208.94	210.29	205.28	203.89
209.95	209.31	211.98	208.28	206.74	210.78	210.06	209.87	208.4	208.48	206.36	207.64	207.95	208.11	207.74	209.01	211.58	209.27	207.44	209.84	209.18	209.21	207.01	209.08	208.42	208.45	212.35	206.69	209.7	211.33	209.84	204.17	206.3	205.21	210.59	208.78	208.33	206.11	209.95	208.86	208.29	209.05	211.08	209.8	211.82	211.19	212.05	209.13	209.55	206.86
208.14	208.69	205.99	208.46	205.17	207.96	205.54	207.66	210.43	208.77	207.14	209	205.16	208.64	206.65	207.91	209.12	208.17	205	211.13	204.09	209.64	208.06	209.42	211.03	206.28	206.54	209.93	206.54	207.05	205.24	207.75	207.55	208.14	206.99	211.97	208.52	210.46	204.66	207.42	208.62	209.16	207.02	206.33	209.29	207.04	208.29	209.79	207.09	208.72
210.42	209.25	209.68	211.65	208.1	207.39	208.98	210.62	208.56	205.63	209.15	208.56	208.95	209.33	211.87	207.81	209.65	207.45	208.43	213.62	205.85	206.9	211.2	206.26	210.1	212.41	209.35	210.5	208.65	210.41	204.31	209.81	207.45	211.68	209.26	208.83	209.23	206.95	207.74	209.78	206.32	208.4	206.42	208.34	207.54	211.6	207.53	208.12	206.49	209.23
200.19	202.27	197.86	197.17	198.52	200.27	200.1	202.33	201.9	199.03	200.57	201.85	199.07	200.33	198.68	196.7	200.25	200.8	199.54	201.75	202.2	200.28	197.43	198.61	198.75	199.88	198.64	202.94	199.04	202.1	196.56	202.14	201.45	199.81	199.74	199.12	201.2	199.21	197.67	200.85	201.61	199.72	198.35	194.82	199.98	198.96	202.67	199.56	200	201.22
204.36	207.39	206.62	207.74	204.31	208.95	208.11	207.77	206.36	207.96	208.8	207.19	205.81	206.66	206.59	207.48	208.07	208.59	204.18	209.11	207.29	210.64	208.49	207.7	205.9	206.56	207.02	211.44	206.54	206.97	206.68	208.91	207.26	209.84	207.13	206.52	206.8	208.88	207.61	210.23	205.54	206.57	206.11	207.8	209.37	206.58	204.99	208.53	206.28	209.18
213.46	213.17	216.84	212.86	214.14	213.41	213.2	215.19	213.33	210.76	215.36	210.22	213.92	209.31	213.8	210.71	212.56	209.98	215.88	211.57	212.53	213.73	210.29	212.04	213.59	214.16	211.7	214.34	215.58	212.56	212.78	212.23	214.58	210.75	212.85	212.08	211.96	212.72	212.5	213.15	218.74	213.83	212.58	211.37	211.76	212.74	213.9	214.25	214.27	213.9
198.16	190.76	196.15	195.3	194.37	194.35	194.69	195.27	198.53	194.76	196.1	199.05	193.44	194.19	197.82	193.02	195.44	194.49	197.3	193.43	195.38	194.17	191.92	197.9	197.43	193.48	192.51	192.74	193.21	194.33	197.08	197.84	194.9	193.84	193.82	193.24	191.25	196.47	195.8	197.52	199.82	191.14	195.78	192.78	191.74	195.22	196.43	194.63	199.45	193.99
214.84	215.7	218.82	218.52	218.06	215.18	219.03	219.33	219.86	213.39	213.63	215.03	216.09	215.02	216.78	215.87	217.24	220.49	216.84	219.1	219.64	217.34	214.26	219.55	214.94	218.57	215.63	215.28	215.77	215.18	217.23	215.06	215.82	212.98	213.96	215.66	216.94	220.18	215.06	218.82	215.2	218.53	216.69	214.56	214.99	214.67	218.83	214.91	217.29	219.66
208.35	214.38	211.78	211.33	204.75	211.59	208.26	205.59	208.8	204.64	210.2	208.24	205.78	209.13	206.64	207.63	207.11	208.94	206	211.08	208.2	209.19	205.92	206.68	208.03	210.44	208.3	207.76	206.16	212.41	207.27	209.87	213.2	207.05	207.5	205.33	208.76	206.26	209.17	207.68	207.43	209.51	208.64	205.33	212.99	207.09	210.07	206.18	208.84	208.62
205.15	207.1	204.22	206.6	204.27	204.36	208.59	205.13	206.57	203.42	203.43	202.96	204.22	204.23	204.06	206.54	207.26	202.48	205.91	203.52	202.47	206.34	207.66	204.09	205.56	205.29	200.68	205.7	203.5	204.88	203.56	203.01	204.74	204.61	203.8	203.28	203.37	202.73	204.48	204.25	203.84	203.98	204.36	205.32	201.17	203.39	204.73	204.51	205.08	203.74
213.05	214.9	214.24	216.65	215.08	214.02	213.4	213.93	213.56	217.36	214.58	214.3	212.73	212.67	214.95	211.67	212.79	217.39	215.8	211.61	212.91	216.13	214.34	213.36	214.47	213.4	213.97	213.48	211.3	211.9	215.51	210.13	215.7	213.58	215.24	215.54	210.59	210.34	214.06	215.3	212.93	212.58	213.9	215.08	212.11	213.29	215.33	215.63	216.41	211.06
208.96	212.89	212.47	212.08	213.09	216.44	215.79	212.07	210.46	213.27	211.6	210.25	210.58	211.98	211.99	213.24	213.45	212.2	213.02	212.69	215.94	210.71	214.71	213.42	216.34	214.95	211.13	214.81	213.2	214.66	213.61	213.64	212.01	213.62	213.55	218.39	215.98	214.56	212.39	213.29	214.4	209.37	211.51	212.06	215.03	212.82	208.58	215.33	213.43	210.04
197.42	196.79	196.55	196.42	196.76	195.4	195.97	199.61	195.12	200.55	195.81	195.26	198.25	195.49	197.45	198.49	198.03	200.95	197.69	195.78	194.77	196.05	199.11	198.33	197.43	193.75	194.54	201.17	198.64	198.13	198.01	197.99	196.69	198.21	195.92	197.4	198.23	198.53	199.83	196.28	199.39	202.25	194.86	196.72	197.76	195.87	196.88	193.36	197.71	193.41
212.58	212.25	213.66	210.53	213.08	211.74	214.93	212.13	214.59	213.05	212.8	213.2	212.54	211.77	213	213.61	211.66	212.4	214.77	210.91	210.5	214.52	216.06	213.64	215.78	214.39	214.97	214.5	214.32	215.01	213.08	213.76	212.3	213.57	212.17	213.49	210.09	210.25	212.5	213.66	213.22	212.29	214.26	214.72	212.57	211.36	214.16	211.7	215.34	213.8
218.61	216.39	218.43	218.41	221.18	215	218.42	216.12	216.35	218.98	218.23	220.95	218.99	216.86	217.16	217.42	217.55	216.75	219.81	217.55	219.48	218.41	218.07	219.9	216.07	218.63	219.07	219.03	218.44	219.21	219.71	214.73	219.68	214.59	217.31	215.83	216.35	215.67	219.64	218.68	219.55	215.96	216.37	217.57	214.59	218.2	217.59	215.71	218.23	218.02
202.92	202.96	203.18	200.69	203.56	203.7	203.56	203.95	203.25	205.24	204.08	203.52	206.81	202.9	199.25	201	204.9	204.72	205.48	204.08	205.17	201.58	206.01	202.29	205.88	200.59	204.5	204.73	202.59	204.79	206.86	201.96	204.26	203.52	201.12	203.14	206.34	201.63	203.43	202.21	203.11	204.7	203.86	204.94	203.93	200.9	205.47	204.64	201.98	201.02
201.57	199.79	198.98	197.47	201.72	199.33	202.49	200.1	195.73	199.23	200.97	197.82	203.34	201.63	199.58	202.09	202.03	196.95	199.95	201.36	197.8	199.86	199.06	198.71	202.48	203.26	204.02	198.66	198.77	199.96	197.92	203.03	196.76	201.09	201.87	202.16	201.27	200.12	200.26	202.33	200.98	201.35	199.79	201.25	202.99	198.99	199.86	198.29	201.99	201.57
208.76	208.01	207.05	208.11	206.88	209.89	211.24	211.22	208.89	210.21	209.2	211.34	210.34	210.3	207.62	208.16	209.07	209.93	207.32	209.12	207.79	205.99	206.33	210.9	209.92	212.15	210.1	207	207.23	208.19	210.31	210.45	207.85	209.74	207.71	207.59	210.81	209.19	209.21	208.28	207.51	209.15	207.89	209.23	205.74	209.3	208.27	209.45	209.48	209.38
202.92	208.14	203.25	203.92	204.37	203.94	204.31	204.09	203.35	203.57	204.97	203.62	206.12	203.57	204.26	205.46	204.92	205.1	205.59	203.92	206.36	203.82	202.82	207.89	205.46	204.16	203.91	201.12	205.01	203.68	203.33	202.29	202.99	207.19	203.24	206.79	203.16	201.81	203.55	206.72	205.42	201.92	205.95	204.97	202.31	204.21	202.01	203.09	203.61	202.49
201.71	202.45	203.89	201.28	199.2	203.8	203.13	204.13	200.34	200.09	200.98	199.41	206.53	197.79	199.7	202.12	204.13	201.59	204.32	204.61	200.3	204.32	202.25	204.25	205.13	202.94	201.75	201.07	202.41	201.08	204.16	202.93	204.02	203.47	199.68	202.74	205.12	199.29	203.22	201.13	201.67	202.85	199.33	201.85	202.85	199.56	201.5	201.68	203.26	200.36
208.52	208.03	209.91	210.84	209.15	211.12	208.12	206.76	208.86	208.23	205.74	205.87	212	207.24	208.15	207.65	209.24	210.65	209.38	209.31	210.05	210.68	206.75	204.34	207.62	207.83	206.79	211.09	208.7	210.87	210.34	206.84	208.63	210.83	210.12	210.16	208.92	207.78	208.55	206.12	211.2	208.56	211.19	209.01	208.76	207.18	207.57	209.56	207.17	211.29
217.08	213.73	216.18	213.66	217.14	216.15	218.6	219.53	215.97	219.12	216.37	214.52	219.25	216.19	218.06	218.85	218.89	218.95	217.79	219.53	214.87	217.05	215.08	218.33	216.6	218.9	216.66	215.31	216.26	217.25	215.18	217.32	216.19	217.69	217.46	218.71	216.75	216.64	218.36	217.06	215.75	216.43	216.63	216.15	217.84	216.35	214.43	219.62	217.1	217.37
200.81	202.94	204.43	200.5	202.54	203.49	201.23	202.17	203.76	200.93	201.66	202.19	197.62	203.36	201.38	199.8	201.28	205.16	204.26	202	202.95	202.83	203.58	202.42	198.07	202.74	202.31	203.42	201.72	198.77	203.62	200.8	204.05	201.92	201.21	201.24	201.57	202.21	202.18	203.79	202.91	203.18	201.01	199.67	202.38	201.17	206.47	203.94	202.76	201.01
202.64	206.34	201.58	200.45	202.36	200.31	205.09	203.32	204.18	201.69	203.5	201.37	203.35	204.98	200.79	203.83	204.54	203.88	205.72	198.74	202.55	201.27	203.98	203.7	201.71	205.96	202.03	199.64	204.48	204.17	204.11	205.24	204.07	203.45	204.21	204.91	203.21	204.03	203.43	200.07	202.33	202.46	203.79	202.15	204.26	203.2	201.45	204.26	200	202.89
194.65	193.71	194.04	195.32	194.79	194.36	192.35	195.03	195.46	194.62	194.26	197.84	198.29	195.11	196.16	191.75	197.35	195.5	194.37	196.11	194.72	196.39	197.88	195	193.41	197.08	196.65	197.13	195.82	192.7	195.44	196.03	199.96	193.05	195.61	192.25	193.94	194.89	192.98	195.12	197.39	196.93	196.3	192.58	193.45	196.56	195.33	194.11	195	197.84
201.8	197.24	199.58	198.16	198.35	198.07	199.33	198.27	197.57	200.06	197.35	196.44	198.12	200.25	198.58	196.59	196.71	198.82	201.5	201.45	198.8	196.12	199.33	194.97	199.71	200.7	200.55	200.22	200.2	197.22	199.67	201.96	202.22	194.4	195.29	196.72	200.69	201.15	197.64	201.72	200.42	200.12	197.11	198.29	195.79	199	199.39	198.76	197.83	200.17
214.48	212.29	214.22	212.99	209.17	211.43	212.87	209.23	213.28	208.07	210.35	212.96	214.04	210.2	211.66	211.21	212.18	212.74	213.4	213.82	210.59	211.34	213.58	213.45	214.32	212.74	212.65	211.58	212.52	210.05	210.63	211.02	209.21	210.41	214.48	212.85	213.67	210.57	210.26	215.21	215.42	211.68	213.57	213.17	214.32	213.04	213.46	212.51	209.38	209.7
203.67	202.26	203.52	205.9	205.13	204.68	201.57	201.95	199.9	203.03	203.21	205.57	203.85	203.22	204.95	204.39	201.13	201.81	204.44	203.03	203.18	202.03	203.71	204.89	203	202.56	204.17	205.8	205.75	203.38	201.94	202.17	200.86	203.53	201.68	204.79	200.61	205.14	203.62	203.45	202.51	203.84	202.92	203.7	205.11	202.52	203.41	203.74	199.24	199.83
205.94	212.29	206.11	208.12	207.83	205.85	207.79	202.23	205.94	207.63	210.07	209.02	207.09	206.23	204.97	206.14	208.06	206.66	209.05	207.44	203.23	208.03	206.35	207.47	208.91	206.78	207.79	205.53	210.45	206.31	209.04	206.05	203.95	206.5	206.15	207.13	202.83	207.54	204.51	207.07	204.07	201.62	205.84	204.55	208.84	210.22	207.21	206.78	207.17	207.18
199.21	199.11	203.05	200.19	198.4	202.47	199.99	199.3	200.43	201.88	202.77	201.79	202.06	200.36	202.83	200.87	202.17	199.22	201.31	203.99	199.43	202.28	199.04	200.04	198.88	202.74	203.95	204.3	199.67	199.17	200.9	202.17	197.58	199.7	198.65	202.23	200.85	198.41	203.36	201.37	200.62	202.08	199.82	201.31	201.18	201.85	201.04	201.09	200.12	197.86
209.91	208.83	206.99	203.71	207.57	209.61	206.51	208.18	204.42	211.32	208.84	208.69	206.91	210.2	206.41	206.65	205.39	209.22	209.72	209.06	205.48	210.59	208.77	207.96	205.15	207.42	207.78	206.99	209.64	205.48	202.55	210.09	209.23	206.98	207.67	208.04	208.84	206.66	211.93	209.16	208.64	207.57	208.94	206.92	207.37	209.02	208.66	208.71	208.42	204.69
209.33	205.11	206.51	206.1	202.75	204.12	204.09	202.51	201.87	202.58	202.52	201.88	203.52	202.81	204.89	202.89	201.66	203.53	202.83	203.19	203.24	205.6	201.19	201.76	203.15	206.5	204.37	203.8	202.79	202.64	200.23	203.84	202.92	202.11	204.32	205.63	201.02	201.14	201.97	205.46	201.88	203.35	205.27	203.4	205.5	211.12	203.02	205.59	205.98	205.92
207.04	204.44	208.61	209.11	206.35	206.88	210.95	204.34	206.57	208.65	207.15	209.06	205.63	208.99	207.88	208.58	208.33	208.84	204.98	205.36	206.16	209.25	204.71	208.11	205.73	206.4	208.6	208.36	210.24	208.75	212.3	207.04	209.22	204.22	207.22	206.18	210.33	208.3	207.64	206.22	206.48	208.52	207.58	208.82	206.84	206.84	209.83	209.96	207.99	208.69
193.82	192.13	194.36	192.75	194.24	191.83	194.89	196.32	195.01	195.61	194.52	194.79	197.42	192.84	192.82	196.24	195.24	191.82	196.35	190.47	194.11	191.15	195.79	191.12	192.45	196.11	194.5	197.22	197.39	191.56	195.96	197.18	193.97	193.34	197.49	193	191.97	194.68	194.76	196.16	194.68	193.79	195.51	190.88	193.65	195.25	192.72	194.79	194.18	195.8
217.25	213.58	218.16	217.07	214.31	215.8	217.84	217.28	218.97	219.65	215.28	218.73	219.23	218.9	215.97	220.31	218.55	216.27	219.73	219.25	219.85	214.74	218.61	214.6	215.55	217.84	216.27	216.28	215.19	218.77	212.99	217.5	216.57	216.33	216.21	218.27	214.8	217.83	216.3	215.33	213.93	219.02	216.62	214.74	215.07	217.03	219.08	219.62	218.2	218.21
206.04	208.8	205.18	203.81	209.94	207.18	208.19	209.93	208.89	206.56	207.21	206.37	208.08	209.3	206.46	207.17	207.91	205.49	208.44	205.48	206.86	208.99	208.2	208.62	208.35	211.03	205.05	208.8	209	208.24	205.68	206.77	210.01	207.89	208.37	206.82	207.34	208.38	207.91	209.59	208.71	205.69	207.01	208.32	208.81	203.54	203.93	207.45	208.71	209.02
195.04	193.87	193.44	189.69	191.1	197.24	194.55	193.82	191.68	195.24	192.7	196.2	193.95	195.82	194.75	191.78	196.49	189.94	191.93	192.39	189.05	195.39	193.36	193.19	195.09	195.91	195.65	193.15	194.69	195.14	193.97	192.92	194.62	196.29	191.96	197.31	192.74	194.37	196.92	195.11	195.4	196.62	193.78	194.24	195.96	194.55	194.81	192.77	192.79	193.06
209.93	209.27	210.1	207.6	207.33	203.65	208.75	208.25	207.62	210.22	206.95	203.77	211.11	209.19	209.13	207.74	204.57	207.94	205.5	203.62	205.33	206.36	205.11	208.3	205.31	208.34	207.95	208.47	206.07	204.44	205.94	207.57	207.44	208.1	206.85	206.28	207.79	206.31	207.78	208.63	207.11	206.96	207.46	207.12	207.33	206.98	209.64	205.54	208.9	208.11
195.6	196.76	198.91	198.98	197.74	198.6	198.68	198.88	200.98	198.92	196.8	200.89	195.55	200.73	199.62	199.11	197.23	199.53	198.54	198.31	199.74	195.05	198.07	200.71	197.41	199.41	201.21	196.33	200.99	199.17	194.05	195.74	197.94	198.63	203.25	197.31	193.96	199.24	198.9	198.5	199.14	200.43	196.1	198.63	198.29	198.69	195.11	197.5	194.85	199.47
212.37	212.43	212.6	211.81	214.72	211.56	213.75	209.39	211.66	214.45	211.06	211.13	210.26	211.6	214.13	210.02	209.3	211.1	212.75	210.98	212.77	212.34	213.19	208.09	209.9	211.89	210.73	213.68	211.64	214.7	213.25	210.93	212.65	208.03	211.79	211.76	212.78	212.45	211.85	213.94	211.13	213.3	209.75	214.12	211.16	211.53	210.6	214.06	211.42	212.11
208.61	210.66	211.13	205.14	212.77	206.95	211.7	210.06	207.46	209.27	206.65	208.27	211.17	207.95	212.41	211	207.06	206.33	209.35	209.47	208.25	205.48	209.92	210.96	206.42	211.31	208.49	212.21	206.92	211.29	207.49	211.21	212.16	209.69	210.03	209.81	211.46	208.05	210.37	214.14	212.3	206.39	211.74	208.39	210.73	213.41	208.95	206.66	208.03	209.34
208.23	207.43	209.12	208.81	210.26	211.14	208.83	207.3	207.43	205.87	208.19	207.15	207.09	209.96	208.69	212.28	207.85	206.45	208.33	209.32	208.77	207.38	207.42	205.35	205.75	211.26	208.77	209.45	209.61	209.95	205.59	206.82	205.39	211	208.15	206.16	204	210.34	212.08	207.63	207.64	209.91	209.22	208.04	208.69	208.63	209.99	208.48	210.37	215.03
200.89	205.17	201.56	203.35	203.32	202.58	200.93	201.98	206.16	202.13	201.77	203.93	202.76	203.31	205.11	205.47	203.58	201.68	205.48	204.52	207.71	205.04	203.35	206.4	205.56	206.57	205.4	206.51	204.45	205.77	205.52	201.49	204.6	203.08	205.18	204.59	206.26	206.27	200.74	201.89	204.36	204.83	201.52	205.78	202.51	205.64	204.97	205.78	201.26	205.75
211.63	210.2	211.44	212.14	211.74	213.49	210.03	210.35	208.44	212.55	209.35	213.41	212.65	210.24	214.74	213.4	214.46	211.9	213.36	211.17	210.06	211.35	212.07	215.4	212.15	211.42	212.55	210.2	209.2	212.66	213.17	209.79	211.66	213.76	212.04	210.77	210.86	212	211.63	209.11	211.27	214.91	212.85	208.6	212.53	210.67	210.31	210.89	209.13	212.84
209.92	206.86	206.69	207.28	207.86	207	210.15	207.61	206.1	207.29	206.96	208.35	207.28	207.23	206.99	208.3	210.14	208.51	209.66	210.02	205.84	210.21	208.21	205.57	208.46	208.31	209.19	204.68	210.39	207.23	205.43	207.1	207.7	206.32	208.31	205.5	213.67	209.48	208.36	205.56	208.95	203.63	207.98	208.14	207.79	207.26	210.75	209.35	206.6	206.73
201.12	198.97	198.48	198.47	200.29	200.77	197.87	198.71	199.93	198.13	199.26	199.02	202.82	200.82	202.48	201.51	199.99	201.6	198.9	201.29	197	197.83	199.97	200.4	198.73	198.2	203.55	200.38	200.67	197.77	201.25	200.07	200.93	199.87	198.98	195.85	197.06	197.03	199.52	197.14	200.18	198.5	199.94	195.97	198.57	199.05	200.27	200.1	198.38	196.74
209.86	208.74	209.65	208.28	208.83	211.41	206.28	209.87	208.21	207.62	209.07	209.87	210.12	209.63	208.85	211.4	213.62	211.22	213.19	210.47	206.59	205.9	207.97	210.08	205.77	209.53	210.61	210.58	206.66	208.99	208.91	211.44	209.01	207.02	207.19	211.17	208.1	208.18	211.97	211.63	213.2	208.28	209.69	207.84	207.81	209.27	208.59	208.86	208.08	207.8
212.6	210.39	211.23	210.02	214.45	211.81	206.22	209.34	208.74	211.41	211.16	211.13	211.88	212.91	212.09	212.74	211.29	212.97	212.67	211.63	209.91	214.42	212.99	213.41	213.22	208.94	211.42	209.66	212.79	211.69	210.02	211.7	211.02	215.61	207.52	208.49	212.26	210.18	207.6	209.25	214.55	212.32	213.38	212.35	214.36	212.6	213.49	210.54	208.42	210.24
200.85	198.25	198.57	199.9	200.5	203.84	199.7	201.31	198.56	199.49	198.05	200.38	202.19	199.04	200.45	198.13	198.79	199.7	197.12	202.58	198.59	201.55	201.46	200.64	199.49	199.29	199.4	198.14	198.24	199.43	196.13	202.81	199.97	198.7	198.83	199.89	200.66	202.43	201.52	199.81	200.31	199.65	200.12	200.05	198.17	200.34	201.45	198.59	202.49	197.6
196.6	200.87	202.09	195.48	198.89	199.82	195.71	199.98	199.16	196.12	200.45	200.37	198.03	200.12	198.46	200.5	197.6	198.24	195.24	197.49	199.21	199.29	198.28	197.88	199.95	199.84	196.48	195.8	198.75	198.08	197.94	199.45	198.74	200.35	197.6	196.84	198.98	198.21	197.52	199.96	196.79	196.97	195.53	195.92	197.23	197.17	196.77	200.35	200.81	198.05
214.02	217.64	216.32	215.6	212.79	215.53	210.79	216.26	214.86	211.4	212.65	212.03	215.33	211.74	215.13	213.25	212.94	213.9	215.71	215.9	213.5	214.45	212.69	213	213.29	212.03	213.93	215.13	215.94	211.92	211.32	214.74	212.67	214.54	215.27	212.64	214.63	216.64	210.9	212.16	214.81	210.21	214.24	210.99	212.04	212.71	213.66	211.7	216.67	212.43
202.87	207.89	204.15	204.63	204.85	205.7	203.79	204.42	205.14	200.7	202.99	204.09	204.29	203.14	204.44	204.79	205.19	203.13	201.57	203.5	207.48	205.28	202.82	203.23	205.23	202.86	209.27	201.71	197.84	200.89	206.78	203.65	204.91	205.91	203.53	203.82	205.78	202.96	203.92	202.93	204.17	204.53	202.64	205.31	203.04	203.66	202.13	202.04	203.93	202.81
212.61	210.96	211.17	215.75	213.35	212.28	214.35	212.61	212.99	215.86	214.28	213.85	212.52	213.59	215.32	216.25	213.83	213.97	214.81	215.45	212.99	217.68	212.97	211.17	212.55	213.54	211.44	219.99	212.71	212.89	217.49	214.1	208.69	215.41	215.32	211.95	213.59	216.28	213.37	212.96	211.4	214.74	214.05	214.19	212.55	215.02	215.48	213.64	213.08	214.13
210.01	212.52	213.29	211.83	212.74	208.73	213.63	210.33	211.78	211.13	211.22	208.98	214.06	212.95	211.91	212.55	212.25	211.64	214.41	212.92	213.91	213.45	210.72	212.98	211.03	211.13	211.46	211.92	211.92	210.07	209.08	210.93	209.26	210.9	212.83	216.57	207.68	212.51	209.79	212.78	212.27	210.65	213.4	212.88	210.94	212.61	211.3	211.39	214.68	211.65
212.77	210.43	214.44	213.6	209.93	211.58	215.99	214.31	210.06	210.92	211.72	212.14	216.67	210.67	213.36	211.76	213.65	214.76	213.21	210.89	213.07	211.13	212.11	210.89	216.29	209.82	212.25	212.14	215.42	210.92	212.84	210.95	214.12	214.13	212.99	213.27	211.96	213.32	215.79	214.04	213.88	213.01	211.28	213.36	213.02	209.9	216.49	210.94	209.2	210.49
204.71	205.6	199.57	204.05	204.08	204.46	202.96	209.29	204.72	207.59	204.36	205.67	207.69	204.2	202.89	202.84	206.78	208.27	204.73	204.57	203.17	206.06	205.04	204.95	208.46	209.62	206.61	206.99	204.07	203.94	204.36	205.11	200.1	203.18	205.12	205.14	205.1	204.22	204.36	205.27	201.79	204.79	205.4	202.37	205.46	204.64	204.86	206.4	204.6	202.05
211.03	212.19	207.26	207.2	211.18	208.68	208.98	205.19	207.95	208.87	210.47	208.1	211.11	209.6	208.12	211.71	211.36	207.93	203.9	207.26	208.41	207.7	210.78	211.11	209.12	206.11	208.71	210.21	208.32	208.83	207.98	210.42	210.91	207.25	205.05	211.72	207.53	210.37	209.87	208.77	209.55	212	211.94	208.25	209.39	211.07	210.14	207.43	207.68	210.12
212.13	213.04	212.09	215.48	214.59	211.28	213.92	213.36	215.77	212.72	216.31	213.82	212.08	214.39	214.99	210.11	216.08	211.65	211.26	210.91	210.4	209.67	212.25	214.45	215.5	215.03	211.35	213.87	215.39	211.28	213.14	209.78	215.27	215.6	213.35	212.77	212.61	215.91	211.98	211.54	213.8	212.33	208.67	213.27	213.34	212.29	214.13	210.25	210.85	212.95
216.26	216.62	218.76	215.74	219.18	216.11	218.51	218.85	217.32	218.13	218.61	218.7	220.9	217.04	218.16	218.18	218.79	218.37	216.98	216.2	219.24	219.55	219.38	215.93	220.07	217.21	216.39	218.14	216.77	220	217.49	214.74	220.2	216.68	216.6	218.74	218.99	219.22	218.12	219.36	217.03	216.63	216.23	217.27	217.5	217.35	217.69	214.54	216.51	219.02
204.32	201.01	203.36	203.47	202.82	200.56	201.77	197.42	200.8	200.93	200.45	203.41	199.69	200.19	199	200.86	201.96	200.28	200.3	200.94	198.37	201.19	201.9	201.91	197.88	201.8	202.68	200.64	202.31	202.09	201.34	200.63	201.93	203.33	197.55	200.42	203.57	199.32	202.62	202.92	198.33	200.05	202.55	199.82	204.21	202.54	203.47	198.66	201.96	202.16
201.92	202.74	200.23	202.22	200.9	202.81	201.24	204.6	202.91	205.86	199.38	202.55	199.73	200.49	203.58	199.35	201.07	201.79	204.32	201.02	205.41	202.08	202.02	203.28	199.9	202.23	202.21	198.76	202.29	201.47	203.22	201.26	201.75	204.58	204.82	199.81	202.18	202.44	201.75	203.69	203.09	201.96	203.37	202.96	204.51	203.03	202.99	204.74	200.66	198.82
199.14	201.71	198.06	200.13	201	203.05	196.17	201.61	198.81	201.36	199.52	199.83	198.29	199.38	200.87	202.31	200.94	200.12	198.4	202.22	198.7	198.31	198.15	197.35	199.13	201.96	197.02	201.11	197.45	196.75	192.95	195.02	200.3	198.95	200.06	199.39	200.93	198.47	202.72	197	200.21	196.93	197.54	197.63	202.82	197.26	198.48	198.47	201.28	195.74
206.31	203.17	208.21	205.21	207.63	205.81	208.29	206.91	207.97	203.74	206.54	207.79	204.24	208.35	206.55	207.96	206.04	206.44	205.45	206.55	206.15	208.28	206.02	207.05	206.81	207.94	206.82	207.87	202.88	207.16	205.94	203.68	210.25	207.75	208.59	208.16	209.15	207.16	208.27	208.52	208.69	205.55	208.65	208.23	203.81	209.65	205.72	205.65	204.9	207.91
214.03	214.39	213.7	211.59	215.17	210.72	214.13	210.68	212.7	214.47	210.84	212.35	214.52	215.53	211.26	214.1	212.28	213.08	214.96	212.18	215.72	217.4	215.31	210.13	216.17	214.72	213.88	212.85	211.81	214.5	211.29	213.41	212.55	212.66	214.33	213.11	211.13	214.34	214.9	212.05	215.02	215.53	214.81	216.25	209.09	213.12	212.44	213.54	210.94	212.79
198.58	202.02	200.67	200.64	202.04	199.79	198.32	200.72	201.53	201.55	195.93	199.16	197.5	196.38	199.17	199.13	198.85	200.1	201.95	200.8	201.2	199.87	200.86	199.61	199.41	201.57	200.72	201.57	199.76	199.61	199.8	198.47	198.79	202.68	200.83	201.87	200.69	199.14	199.62	200.58	201.74	199.64	199.35	200.1	194.7	201.08	198.97	199.83	200.47	201.28
204.12	203.41	203.89	201.91	203.11	203.77	205.6	201.83	201.06	206.05	203	204.43	202.21	202.7	203.88	207.03	201.09	202.9	202.87	206.19	202.46	205.36	205.2	205.51	204.58	201.98	203.66	203.79	204.65	203.48	203.3	203	205.34	204.83	205.39	205.19	205.92	204.82	201.82	204.59	202.96	205.48	204.06	203.59	202.81	201.16	202	207.92	202.25	201.11
202.89	204.78	206.8	203.72	204.88	199.53	202.52	204.68	203.74	204.33	207.49	206.5	202.58	204.81	205.79	203.11	201.25	202.18	203.07	204.55	200.68	202.95	201.59	204.91	204.82	205.31	206.35	206.74	202.34	204.44	202.74	204.07	203.43	202.13	201.56	203.24	202.19	205.97	206.17	204.28	203.93	204.49	202.67	201.36	203.83	205.24	205.62	206.48	204.23	202.39
210.38	210.57	214.37	213.38	211.28	210.55	210.06	211.31	211.35	213.47	212.75	210.31	211.82	209.59	212.07	211.89	212.5	213.65	210.08	210.15	213.55	211.05	211.61	211.44	212.11	208.62	211.59	213.54	211.88	209.25	209.69	212.44	212.12	210.92	209.52	211.37	211.54	211.49	211.12	213.74	213.78	213.7	210.46	213.19	213.93	210.13	212.79	211.54	211.91	211.23
207.49	203.62	206.59	204.74	202.76	201.75	200.36	202.82	201.76	204.08	207.42	206.9	206.06	202.23	203.43	202.39	206.43	202.85	207.11	205.61	207.03	208.18	202.31	203.04	202.87	206.61	205.59	201.58	205.01	201.82	206.06	204.62	204.3	202.77	202.48	205.35	202.66	206.63	203.62	203.04	205.13	204.62	203.46	204.17	206.03	201.42	202.38	203.89	202.26	202.58
205.63	202.99	203.75	203.67	203.31	202.94	205.37	203.94	206.76	206.03	204.01	205.03	206.43	203.29	204.34	205.86	205.83	207.93	202.94	203.66	203.4	206.26	203.37	203.57	208.5	204.56	207	205.27	206.76	202.86	200.51	203.63	204.36	206.25	205.74	203.88	203.82	204.22	203.33	206.42	207.02	204.29	205.97	202.05	206.95	206.88	206.3	204.07	206	207.72
206.4	210.1	210.09	209.96	206.46	208.07	212.45	214.11	208.65	208.73	210.47	205.2	203.05	210.88	208.98	208.32	208.04	205.98	209.52	206.1	211.51	207.46	206.55	208.8	208.53	210.06	206.36	207.23	209.37	205.46	208.96	205.86	212.44	208.02	209.93	207.6	207.65	210.41	209.79	208.85	206.99	211.09	208.13	210.05	205.52	209.95	206.48	206.66	210.61	211.59
208.94	209.11	208.6	210.39	209.9	206.57	211.31	207.7	209.72	210.4	210.03	208.39	212.86	206.7	209.98	210.89	206.38	207.5	208.74	208.83	212.18	209.13	209.86	208.07	209.24	209.15	205.6	207	208.84	207.42	207.46	206.2	209.41	211.67	211.19	212.01	210.22	209.25	209.98	207.99	209.06	209.88	210.27	208.39	210.43	209.28	207.24	204.61	209.24	208.82
205.66	205.67	205.6	205.53	206.76	207.46	208.36	209.7	204.16	207.63	207.94	205.91	208.99	204.84	205.51	204.02	206.2	207.99	207.17	207.26	206.68	204.68	205.54	210.37	208.13	205.67	205.33	205.09	207.66	208.58	203.33	205.46	206.49	209.56	203.23	205.44	204.6	205.61	207.68	206.28	207.51	204.9	210.28	209.46	203.32	207.3	205.04	205.52	205.49	207.16
206	207.6	209.57	208.41	206.5	208.02	204.9	206.76	205.02	203.29	202.38	209.05	205.99	206.94	208.69	202.43	206.24	208.23	207.45	208.51	206.45	207.56	207.69	205.93	205.21	206.85	206.89	204.72	205.99	205.36	205.7	204.46	206.08	206.79	203.24	206.39	207.06	204.85	209.92	204.82	209.07	205.81	207.03	205.69	205.89	204.94	205.16	206.67	204.98	207.64
213.54	213.84	215.35	210.62	213.43	213.19	213.99	213.12	213.03	212.66	212.44	215.64	214.07	213.41	215.11	211.46	213.52	212.1	211.93	215	211.9	213.28	212.89	212.67	212.92	210.98	212.38	215.34	214.87	213.73	212.82	212.61	217.5	213.22	212.59	214.68	213.49	214	214.35	218.29	215.56	217.22	212.77	212.14	211.76	215.05	214.13	215.33	213.46	213.55
207.37	208.75	206.69	208.92	204.86	207.95	204.3	202.78	207.59	207.06	208.33	208.02	207.77	207	211.64	207.24	206.91	207.27	207.26	208.84	206.85	206.97	209.12	208.21	204.26	208.91	211.11	210.54	209.11	207.49	207.25	204.08	208.85	209.57	209.4	207.05	209.81	206.3	208.64	208.77	208.72	209.01	207.82	207.38	206.58	206.62	210.81	209.16	207.38	207.45
207.59	206.28	207.18	207.03	205.69	205.91	207.56	206.47	206.22	208.33	208.52	207.52	203.92	209.47	206.45	205.35	207.32	211.2	204.8	207.36	209.6	205.94	205.24	203.79	203.89	206.06	203.85	207.89	205.68	204.93	206.21	209.01	205.68	204.96	205.41	206.72	206.38	208.16	207.08	204.04	207.2	207.05	205.22	209.78	205.8	204.76	204.84	204.55	205.59	209.71
214.22	209.56	208.85	217.74	213.95	212.24	215.23	210.56	212.97	213.83	214.96	213.42	212.12	211.03	211.99	213.95	213.82	211.88	212.38	214.49	211.82	215.33	209.05	215.92	214.23	213.41	215.46	210.65	215.85	211.22	215.65	214.97	210.63	215.42	211.27	214.92	211.59	209.25	213.65	215.21	214.67	209.82	214.2	210.7	214.35	211.57	211.69	214.72	209.87	215.2
219.84	217.18	215.56	217.16	217.69	218.68	217.55	213.9	221.05	215.69	215.2	215.88	219.01	215.75	216.76	217.49	217.43	219.21	218.3	212	220.08	217.19	215.87	220.84	217.54	215.15	218.82	215.48	217.7	218.45	218.66	213.05	214.34	217.02	216.81	215.44	218.88	212.75	218.72	217.83	212.86	220.54	214.9	218.61	220.37	220.2	216.43	216.96	215.25	214.24
207.3	206.74	210.07	211.19	207.24	205.77	210.91	204.86	206.64	208.14	207.1	205.42	206.31	205.23	209.66	208.57	206.35	210.45	207.25	208.03	205.83	207.51	207.11	209.6	209.9	208.78	208.35	208.77	206.46	207.88	210.03	208.75	208.75	206.9	206.99	206.55	206.75	208.05	207.22	211.08	207.78	207.08	205.31	208.77	208.05	208.19	209.16	209.19	206.41	205.4
207.92	211.24	209.4	210.64	205.25	209.71	208.6	209.76	210.86	209.79	209.37	206.47	211.33	210.42	211.12	213.36	207.33	206.94	207.48	211.35	209.13	212.4	206.55	210.48	207.17	208.18	207.49	213.18	206.88	208.18	208.27	206.59	208.32	207.29	207.21	212.02	208.12	213.17	209.19	209.19	208.93	215.96	209.51	207.34	205.84	208.28	209.97	208.84	207.79	209.99
217.47	214.37	215.77	217.9	213.22	215.35	217.61	216.12	215.66	214.75	215.26	216.53	216.33	214.64	216.9	221.33	214.1	218.08	216.28	217.29	216.55	215.17	218.03	217.76	214.72	218.83	217.63	217.46	212.27	218.01	216.04	216.39	214.79	214.88	215.38	212.26	216.95	218.37	218.18	214.08	218.11	218.83	219.38	218.43	217.68	220.88	217.97	218.87	219.35	214.71
206.42	209.6	208.86	208.07	206.36	209.29	208.51	208.95	208.52	210.88	206.24	206.17	206.13	208.82	209.72	211.35	208.66	207.53	207.69	209.13	205.79	209.78	207.75	209.25	207.58	207.73	208.39	204.26	209.61	206.67	207.11	209.38	208.7	208.67	208.38	206.09	209.68	206.88	205.94	206.35	208.3	208.08	207.36	207.09	211.24	207.04	208.62	210.41	209.1	205.05
202.16	202.94	202.3	200.39	203.67	204.45	203.12	199.38	201.79	203.63	204.31	204.24	201.22	202.18	202.32	206.5	205.11	201.15	199.49	206.51	203.14	203.49	205.02	203.75	202.47	205.18	205.06	201.23	203.23	204.9	201.71	202.67	202.2	200.63	204.72	203.25	206.8	204.93	203.99	207.44	203.56	202.43	200.92	203.91	202.54	203.96	203.87	201.4	202.42	202.47
214.2	219.61	219.31	217.12	219.47	216.87	215.82	214.79	214.26	216.23	219.69	218.84	217.61	219.76	214.13	218.73	220.6	217.32	217.7	213.71	217.97	215.47	216.4	217.58	216.68	216.71	217.63	219.57	217.46	217.94	216.48	216.32	219.23	213.98	214.32	221.46	217.65	216.98	214.64	215.76	214.65	216.39	219.38	215.39	217.85	218.56	217.94	215.78	213.41	219.27
197.69	200.54	200.16	201	198.89	197.38	199.59	199.26	199.11	199.89	200.09	198.72	200.61	204.49	199.16	203.06	198.81	199.07	201.05	198.13	197.38	195.79	196.62	199.98	201.67	198.28	201.63	198.67	198.26	201.07	199.73	201	199.16	200.35	198.41	195.97	202.78	198.64	200.38	198.56	198.99	200.81	196.41	198.39	197.61	196.59	199.54	196.94	197.06	200.88
203.1	203.66	202.21	203.31	202.43	203.25	203.5	205.32	204.97	204.19	201.08	204.91	199.76	199.86	201.78	207.39	204.6	204.54	202.94	200.4	203.44	205.44	203.64	205.94	202.02	204.48	203.65	200.4	204.95	204.47	204.05	205.06	205.7	203.19	205.63	203.17	205.47	204	201.79	204.67	203.76	204.22	204.19	206.27	204.5	203.07	203.77	204.49	207.05	204.74
202.65	206.81	202.47	202.73	204.7	207.43	201.75	202.05	204.45	205.08	205.24	203.7	205.99	203.71	207.57	205.39	206.08	202.21	203.86	203.33	205.22	201.89	203.58	207.48	202.73	204.29	204.2	201.2	204.81	202.32	206.96	206.49	202.54	204.43	205.15	201.13	208.11	206.24	207.69	204.17	202.95	203.49	206.27	203.87	203.32	205.69	202.73	204.98	201	209.55
208.62	208.25	209.35	208.31	207.49	206.99	206.84	208.75	203.18	207.15	204.27	206.65	208.39	208.18	205.45	205.86	209.3	209.97	205.66	206.67	208.55	210	209.48	207.04	206.9	207.29	205.22	209.43	206.11	208.52	207.48	208.95	207.55	211.67	207.85	207.02	207.87	209.27	212.08	207.78	207.89	208.37	203.42	205.68	207.83	210.14	208.33	208.93	205.59	208.35
212	213.5	212.69	214.47	215.17	211.67	214	213.23	214.27	213.73	214.07	213.1	206.87	213.41	212.76	212.87	209.71	214.02	209.32	214.08	208.13	210.52	216.4	210.81	214.77	210.79	217.01	214.55	213	218.28	207.9	212.53	215.01	216.81	210.04	211.55	211.29	212.01	212.48	213.25	215.23	215.92	213.53	211.65	209.89	214.18	213.27	213.05	210.22	211.65
197.28	200.22	200.66	200.94	197.34	196.27	196.84	196.84	198.87	195.83	197.14	199.3	199.46	195.65	198.53	199.02	199.81	199.91	201.95	199.77	198.12	195.95	196.94	198.64	198.77	196.69	197.41	195.95	200.01	199.19	196.83	199.34	197.78	198.01	198.49	199.67	198.47	197.8	198.49	198.12	196.18	201.03	196.61	195.38	195.02	197.11	201.24	197.08	199.15	197.22
207.14	210.08	207.35	208.03	208.81	206.78	207.52	207.52	209.16	208.13	209.05	205.97	209.82	212.09	209.3	206.81	209.04	211.71	209.75	208	206.98	206.54	208.18	212.3	208.45	209.51	209.08	209.25	210.08	211.28	209.09	208.42	208.58	209.92	211.79	207.78	206.35	207.51	209.21	207.29	209.39	210.56	209.95	211.3	207.43	207.78	206.89	206.41	211.1	208.67
199.43	197.63	200.58	200.97	201.38	197.85	202.17	199.5	199.39	200.03	199.68	200	196.26	199	202.95	201.09	199.2	200.97	199.67	199.51	200.66	197.56	200.63	201.26	200.21	202.11	200.57	199.94	200.41	201.59	200.52	198.74	200.65	198.45	196.3	200.27	198.49	196.34	198.91	197.61	203.71	203.24	200.42	195.04	199.52	203.45	200.44	200.85	197.12	197.99
200.41	202.07	206.34	200.23	199.57	202.8	200.55	199.4	199.58	202.89	201.38	200.39	203.69	198.37	201.72	202.23	203.33	200.63	202.05	203.96	205.71	199.52	202.54	199.51	200.99	202.22	203.36	198.67	200.47	199.75	200.14	202.09	202.24	200.02	200.71	199.86	201.58	199.91	201.39	200.37	200.47	199.36	200.73	197.57	202.1	199.82	202.13	198.34	204.38	202.29
204.56	205.7	207.28	210.67	207.7	207.78	205.81	203.95	201.85	206.58	203	209.54	204.09	204.25	209.55	207.28	204.6	208.55	205.93	204.97	203.12	206.05	203.87	204.95	207.74	209.69	208.99	206.46	206.62	205.54	205.3	205.84	206.87	207.24	205.79	206.59	209.02	204.39	209.28	206.99	206.67	204.94	207.42	204.96	205.81	206.74	203.88	207.47	210.07	208.44
211.88	207.88	206.39	210.13	209.22	209.88	206	213.57	210.7	208.45	212.96	209.14	214.4	207.73	211.64	207.81	208.74	210.61	210.97	210.48	209.19	208.85	213.14	206.6	210.22	211.02	214.04	209.85	207.94	210.24	208.61	212.49	207.47	208.13	209.92	208.47	212.39	209.67	209.07	208.63	209.98	209.5	209.69	209.25	212.63	208.18	210.16	210.52	209.14	211.3
204.97	201.41	205.9	202.49	204.28	200.75	203.08	200.31	205.22	206.24	203.22	206.14	202.87	204.36	202.18	202.54	204.51	201.77	204.2	205.02	199.31	203.76	200.8	207.71	204.52	205.53	205.23	202.03	207.67	204.54	202.78	203.18	203.75	205.65	203.63	201.82	203.56	202.67	201.25	199.15	204.79	205.45	202.02	202.9	201.61	200.5	198	202.51	207.83	202.29
216.83	216.41	212.75	218.99	215.5	220.62	215.13	214.43	215.33	218.69	213.85	217.45	216.72	217.65	217.77	216.92	214.6	218.28	218.43	214.71	219.12	219.13	216.35	217.91	216.41	216.14	216.53	215.27	217.84	216.5	216.37	216.18	214.72	216.38	217.39	219.11	217.22	216	220.14	218.52	217.91	216.86	213.94	216.48	217.13	218.39	215.54	214.93	216.54	219.33
208.84	210.83	209.09	211.79	213.33	207.56	210.85	208.11	207.36	206.23	210.52	208.54	209.2	210.08	210.3	209.35	210.82	212.31	208.48	213.81	207.56	209.18	212.51	205.38	206.45	207.29	208.84	207.99	206.74	207.48	207.84	208.17	208.85	207.67	207.8	210.03	209.6	209.61	210.02	206.26	208.56	209.64	205.73	207.08	208.68	207.1	207.6	207.72	208.25	204.16
207.82	208.97	207.96	203.95	210.64	214.7	206.43	209.61	209.43	208.66	207.93	210.09	206.68	206.63	206.96	205.57	210.07	210.67	209.02	208.1	208.95	208.26	213.13	212.28	209.03	210.65	207.24	210.42	208.42	212.11	209.13	208.22	205.57	208.45	207.68	212.97	207.69	210.31	206.11	209.28	211.78	208.28	207.17	209.13	210.09	207.29	207.6	209.93	211.05	209.42
217.46	217.76	219.39	215.65	217.19	216.24	219.91	214.72	217.98	216.75	218.12	216.04	217.56	217.2	218.23	214.23	217.92	218.01	218.03	216.58	214.08	216.39	218.47	216.51	216.41	217.37	216.22	217.8	220.55	216.64	214.27	215.9	217.34	214.41	216.79	215.07	218.01	215.26	217.53	216.75	213.99	217.12	217.83	216.71	212.98	215.25	219.25	217.78	214.5	217.92
201.06	196.62	198.01	193.14	197.99	197.41	200.91	195.3	196.22	196.91	200.87	197.55	198.65	199.59	199.49	199.12	202.54	197.57	199.61	196.92	198.95	196.63	196.96	197.93	198.53	194.07	202.8	195.48	195.22	198.51	197.49	195.46	199.78	197.53	198.24	197.49	199.42	196.8	200.51	199.74	196.78	197.62	199.61	197.45	195.93	198.22	196.46	198.33	196.61	199.25
215.02	215.21	217.3	216.19	217.94	221.38	220.1	215.3	218.27	217.27	214.51	219.23	214.28	216.63	216.33	213.81	219.07	222.24	217.6	216.55	219.14	216.6	218.59	218.63	217.16	214.22	214.23	219.13	217.27	215.47	217.55	217.35	214.51	216.54	215.29	216.48	221.36	217.79	220.12	217.76	219.78	218.45	216.26	216.68	219.37	220.5	217.03	218.53	214.66	217.58
203.07	206.02	205.68	204.07	204.38	206.75	205.54	207.25	203.31	204.05	204.89	207.66	205.69	201.61	207.58	204.57	206.66	207.39	203.56	203.89	205.97	204.97	209.93	205.79	206.91	205.19	204.42	208.57	205.71	206.04	207.56	205.08	205.71	205.86	205.55	205.45	203.79	206.54	206.6	204.88	205.95	205.39	206.57	206.73	210.53	204.69	204.6	206.92	204.7	203.83
209.25	213.35	210.74	210.72	210.89	207.57	208.37	208	209.1	208.98	209.13	208.49	205.71	205.54	209.06	207.33	208.88	204.91	210.03	207.66	206.9	209.71	205.94	209.41	211.37	210.06	210.84	211.59	210.49	210.14	209.54	208.37	206.9	208	210.45	208	208.32	205.96	206.84	205.93	206.19	209.97	207.68	207.65	205.5	213.48	210.86	208.02	210.24	211.43
203.62	204.71	204.48	202.42	203.03	202.74	203.84	205.02	202.02	199.97	205.37	205.74	204.71	208.16	204.4	203.69	203.07	204.24	202.61	202.03	200.7	203.83	202.08	201.19	203.33	203.15	202.19	201.38	202.92	205.45	202.15	201.93	204.96	205.6	203.13	206.5	203.5	205.44	202.81	201.55	201.3	199.97	205.78	204.22	200.74	206.18	203.73	201.69	203.95	205.4
216.02	215.73	217.63	218.03	214.57	212.62	217.23	214	218.68	215.63	215.98	216.62	216.2	216.64	217.13	217.77	217.52	221.76	216.8	214.05	217.66	215.12	218.57	216.75	217.79	218.84	218.35	216.06	215.51	217	215.99	216.54	215.07	217.51	219.25	215.83	214.95	219.51	218.73	217.82	214.16	217.54	217.33	218.1	217.13	216.18	216.61	216.18	216.6	215.95
208.6	211.36	211.2	209.76	210.91	211.47	211.88	209.29	209.05	213.67	211.46	213.56	213.05	213.13	212.84	209.85	214.42	210.98	211.3	210.88	214.93	209.12	209.69	213.39	212.14	212.42	212.53	212.74	213.34	211.49	212.96	211.93	210.55	214.22	213.34	210.51	214	212.31	210.77	210.09	208.92	209.31	210.12	215.41	213.1	215.06	213.76	211.94	209.63	213.7
201.36	206.28	202.35	205.57	206.74	205.04	205.77	201.86	205.74	203.34	204.23	206.88	207.92	203.29	204.24	208.24	207.77	206.29	202.86	202.95	203.18	203.65	204.58	200.75	203.07	205.1	204.1	203.7	205.45	205.92	201.4	203.52	204.95	207.34	201.91	204.73	201.12	204.98	202.84	207.26	203.5	203.41	205.03	199.53	207.77	204.01	205.95	203.9	204.62	204.81
201.29	205.75	204.31	206.29	202.47	201.95	202.35	204.65	204.47	204	207.04	204.81	205.28	203.18	200.99	203.53	203.16	201.45	205.55	202.91	203.61	204.5	204.17	201.56	204.06	205.06	204.33	200.56	201.81	206.91	204.51	204.33	205.26	204.63	203.61	205.92	202.52	203.33	203.29	202.54	203.79	203.31	206.07	201.42	200.44	201.9	204.64	205.86	201.77	204.48
208.6	208.27	209.48	212.37	212.55	210.48	210.58	210.99	207.99	210.44	208.72	208.97	211.59	208	208.24	208.68	210.03	208.69	211.59	209.93	209.57	210.22	210.49	210.25	209.99	207.09	206.14	211.39	212.56	210.58	212.16	212.11	206.21	209.4	208.18	210.42	210.58	208.55	205.62	207.43	207.04	208.21	213.08	208.92	208.82	208.9	210.17	210.48	207.63	209.09
215.78	219.26	216.44	216.87	215.56	217.77	218	216.53	216.77	220.46	215.42	218.66	219.52	215.05	217.36	215.21	217.83	219.22	219.8	217.19	217.54	214.25	218.51	214.62	212.08	216.03	221.1	216.95	218.15	216.18	217.69	214.68	214.9	215.68	218.72	217.71	215.11	217.44	217	218.25	216.11	216.3	217.7	215.05	220.11	215.09	218.48	214.13	217.97	215.91
217.4	216.65	218.86	217.65	220.77	217.53	214.66	218.57	215.19	213.87	219.79	218.46	218.42	214.9	217.02	214.74	215.73	215.73	216.65	214.29	213.39	219.88	218.02	216.49	219.41	221.27	218.72	219.08	218.62	216.09	216.17	216.82	221.9	217.83	215.18	217.1	216.38	217.12	215.04	217.76	212.94	217.13	220.41	215.72	219	218.06	217.32	220.67	215.17	216.12
205.64	204.3	205.4	206.29	208.85	202.4	206.16	203.5	198.68	204.6	201.96	203.09	204.43	201.28	200.97	201.18	203.36	202.38	203.68	203.57	205.32	200.93	203.52	208.24	205.26	204.2	200.67	203.22	203.29	203.72	204.07	203.03	204.67	202.38	203.16	201.95	200.66	201.86	200.73	202.37	207.23	200.46	201.81	202.04	203.64	203.95	199.6	205.16	200.51	201.65
193.19	192.97	194.54	194.17	191.27	192.65	192.91	193.76	190.33	191.11	196.99	194.12	196.93	195.83	193.36	194.39	196.28	191.33	195.98	190.79	191.58	195.71	196.84	192.47	194.19	193.85	191.8	194.88	194.04	191.43	194.33	191.76	194.11	192.03	193.1	190.25	196.14	193.93	193.56	192.97	190.63	189.15	192.42	193.21	191.22	191.06	191.77	193.5	196.87	192.16
203.03	203.03	202.91	202.8	207.37	198.78	205.32	202.71	201.58	202.26	200.5	200.56	205.08	202.18	204.67	201.44	202.9	203.9	204.31	201.61	202.36	201.34	201.35	198.83	202.8	201.92	202.25	204.23	201.79	200.9	203.19	203.17	200.34	201.58	201.91	204.8	204.43	204.2	202.89	197.77	202.77	203.33	202.91	205.91	202.42	203.64	200.43	204.28	206.04	200.11
208.94	206.38	212.53	206.79	208.77	209.02	210.97	207.63	210.58	211.56	206.81	210.01	209.11	212.28	208.62	206.03	209.57	206.09	207.24	207.31	211.46	208.03	205.79	208.8	210.99	210.59	210.64	208.52	208.71	208.51	208.8	210.96	205.87	207.16	208.61	207.55	208.89	207.76	212.26	212.45	206.84	207.67	211.39	208.7	204.01	208.61	206.95	207.77	208.66	209.45
197.39	196.9	196.61	201.24	197.97	197.42	196.77	197.26	197.77	196.97	201.97	197.98	198.98	196.82	200.07	200.94	202.15	199.92	199.04	197.95	200.19	197.88	199.77	199.8	198.33	201.19	200.13	194.5	198.77	198.36	196.21	196.38	197.67	198.24	198.39	200.86	196.36	197.32	197.77	199.3	195.99	195.77	194.75	199.11	198.68	196.99	198.14	197.56	198.25	197
201.2	198.22	200.63	200.25	199.1	201.5	200	198.27	196.7	198.34	196.43	198.96	199.91	199.07	200.29	202.98	200.64	200.54	199.72	198.03	199.5	201.35	198.11	200.04	198.7	197.32	198.34	196.88	198.11	199.41	198.42	198.35	199.98	196.37	197.64	200.94	198	197.7	199.12	199.01	196.68	201.45	199.61	200.68	200.32	197.41	197.95	198.51	199.25	198.21
204.16	202.72	203.26	201.81	202.66	205.56	202.8	204.2	204.36	204.16	202.62	203.55	202.49	201.2	202.81	205.22	203.72	205.26	203.79	203.52	206.24	204.79	204.16	203.6	201.09	204.85	205	204.66	203.13	203.64	204.23	203.45	203.58	203.74	208.14	200.62	202.17	205.62	205.02	203.64	201.49	204.87	205.2	202.99	201.8	204.96	202.3	201.61	203.84	206.72
209.99	206.37	204.91	207.35	208.45	206.92	209.16	207.57	206.56	208.58	208.92	212.84	205.33	202.84	207.87	207.51	209.11	208.02	207.18	208.57	206.9	210.43	210.36	208.65	207.71	209.44	206.12	212.4	206.43	209.89	207.69	208.1	205.74	205.51	209.14	209.3	204.85	208.98	210.34	207.13	208.4	210.52	207.05	208.27	209.95	205.42	208.42	208.32	205.42	210.25
207.35	201.01	205.23	206.06	204.67	205	203.4	206.54	205.3	208.52	207	205.72	206.5	205.65	205.45	205.57	202.32	204.08	203.81	207.66	206.97	203.64	203.81	204.1	203.02	202.7	205.91	201.32	205.47	206.01	205.53	205.74	202.46	204.88	207.01	202.6	207.62	206.67	204.39	207.75	206.47	203.74	206.05	204.93	202.9	202.82	201.15	202.75	205.4	205.04
209.26	208.95	208.24	201.86	205.66	206.55	205.59	205.73	204.5	207.44	205.55	206.55	205.58	206.18	205.99	206.56	210.42	206.08	210.21	206.93	207.96	205.98	209.51	206.64	209.15	203.83	205.3	208.1	210.22	204.86	206.6	208.29	202.59	205.36	205.68	204.57	204.92	208.81	207.85	203.73	205.1	205.2	210.17	206.69	204.08	203.18	207.61	206.97	205.31	206.74
201.58	205.92	205.25	204.44	200.14	201.17	202.42	201.24	203.83	201.22	207.11	205.08	202.58	203.54	201.64	204.55	205.89	203.05	206.19	202.55	204.64	200.25	205.33	203.53	203.28	201.91	203.42	200.2	204.32	204.68	204.33	202.3	202.56	203.61	202.44	200.77	205.87	201.89	204.49	201.65	201.5	201.9	202.36	206.62	205.31	205.21	203.2	203.98	203.9	203.24
202.62	202.45	204.31	202.72	204.56	207.18	204.25	204.72	204.69	204.83	204.66	203.58	203.96	204.95	203.67	204.44	202.81	202.06	203.58	202.3	201.96	203.87	203.95	203.64	202.9	204.71	205.85	202.07	206.3	206.05	205.4	204.47	204.28	203.51	203	202.39	205.96	200.89	201.64	203.54	201.82	204.66	205.77	204.91	201.49	204.64	199.94	202.93	204.98	200.57
213.85	213.25	212.94	210.53	211.52	213.88	212.15	209.88	214.54	210.22	213.01	213.66	210.01	213.85	211.79	211.56	213.91	210.88	209.11	215.5	211.07	216.19	212.12	215.67	215.11	211.96	212.22	211.94	212.45	210.52	215.65	215.18	212.43	213.35	213.09	215.9	214.98	211.14	211.13	212.67	210.28	213.03	213.09	210.29	212.08	212.15	214.31	213.86	210.55	210.55
216.18	219.27	216.89	217.09	217.44	218.4	215.85	214.43	217.23	218.16	218.87	217.16	216.74	217.94	220.06	218.69	219.54	216.33	214.69	214.1	217.14	217.74	215.35	214.84	217.11	215.6	219.57	218.72	214.81	216.83	217.5	217.28	216.31	217.17	215.57	217.07	217.75	219.76	217.37	217.08	213.27	215.2	217.18	215.5	217.95	215.19	216.55	215.52	217.32	219.23
202.97	202.42	204.66	202.36	202.34	202.14	201.13	200.78	205.12	205.88	201.66	200.4	201.95	204.04	201.99	202.67	202.66	205.75	204.15	202.42	201.26	201.19	200.73	199.44	199.75	200.49	198.82	199.47	199.8	202.66	200.57	203.95	199.72	203.79	202.5	202.41	200.23	202.79	206.96	203.71	199.7	198.22	206.39	202.94	202.54	206.2	203.53	200.53	201.4	200.33
204.49	201.99	202.29	202.12	201.21	200.14	202.74	202.95	201.69	201.62	204.47	200.35	203.33	202.59	205.29	202.66	203.46	205.44	203.68	200.71	199.13	201.51	202.67	204.21	203.78	196.54	203.99	201.6	201.63	203.77	203.73	205.16	200.32	201.02	201.74	203.6	202.61	201.86	200.83	201.14	199.46	203.54	201.31	201.29	199.9	203.89	203.44	200.14	206.42	201.4
201.44	202.14	201.35	201.2	201.92	197.91	201.11	200.25	204.18	197.47	202.32	200.23	202.17	202.88	200.57	196.4	205.58	197.59	198.74	202.99	201.49	202.41	197.14	198.33	201.84	200.35	200.48	199.23	203.25	200.15	200.07	200.74	199.72	200.53	202.64	200.6	200.64	200.44	200.38	199.47	202.88	200.08	198.28	197.66	197.46	200.11	196.73	200.95	202.25	199.8
211.93	213.61	212.55	213.52	212.38	214.32	212.35	215.28	212.42	213	215.05	212.38	214.71	209.81	213.94	214.42	212.97	213.04	217.52	213.39	213.76	214.11	211.03	215.09	212.06	215.47	214.53	212.37	214.4	213.13	216.56	214.81	215.17	215.69	214.08	213.98	216.39	218.38	212.35	213.59	214.73	211.37	212.03	214.22	213.87	210.47	215.29	211.39	213.94	212.42
209.72	209.05	208.37	205.02	209.1	208.74	210.87	209.4	210.05	210.94	207.27	213.44	211.06	207.88	210.52	210.32	209.53	208.74	207.99	212.06	208.88	209.6	208.07	209.6	209.81	205.79	208.43	204.77	209.68	208.38	208.99	210.99	207.87	208.54	207.15	208.26	208.59	207.11	209.32	208.27	210.25	206.45	207.16	210.75	208.96	206.16	208.97	208.78	210.5	204.16
217.31	218.2	216.8	215.34	217.53	215.99	216.74	217.38	215.55	217.48	217.67	220.27	219.46	214.63	216	217.1	216.27	216.6	218.61	213.57	218.02	217.3	218.24	216.71	217.86	215.47	216.07	218.42	216.36	218.35	218.37	216.99	218	217.93	217.37	216.79	217.56	217.67	217.33	212.91	214.54	217.99	216.5	215.04	218.93	215.36	218.76	216.49	218.13	215.81
209.91	215.62	215.81	215.23	213.84	217.49	212.41	212.59	214.85	214.53	214.35	214.22	219.19	213.29	213.96	214.43	211.82	214.37	213.96	211.88	211.96	216.87	212.46	215.52	215.64	213.74	211.63	215.72	211.46	213.27	219.05	213.13	215.42	212.72	211.75	213.49	209	214.55	213.49	215.19	210.79	212.54	213.55	213.26	214.89	215.24	217.49	216.35	214.17	214.07
212.29	209.48	208.64	212.88	210.54	213.26	214.74	211.43	210.35	207.83	214.54	213.05	210.36	206.72	210.81	209.08	211.92	209.5	213.31	211.85	212.35	213.02	211.41	212.2	210.04	210.01	215.27	213.19	211.7	212.38	210.24	214.9	209.35	210.78	209.61	212.64	213.26	211.92	211.25	213.58	213.21	211.95	211.45	213.56	213.77	212.58	210.2	212.58	212.05	213.79
207.58	205.04	208.88	207.39	207.32	207.68	206.93	208.18	210.18	207.14	212.61	210.63	204.88	209.07	207.52	209.54	204.9	208.73	208.79	208.56	206.74	207.97	204.98	207.55	209.52	208.67	207.75	208.41	207.91	209.82	208.8	207.79	211.08	206.18	203.87	204.52	207.65	206.56	209.23	209.31	211.5	207.14	209.22	208.13	206.9	207.08	205.56	205.25	207.42	207.26
212.44	211.93	212.45	216.04	214.29	213.5	215.23	216.48	214.8	213.61	209.4	214.42	212.38	212.26	215.35	210.95	214.18	214.06	213.52	209.46	215.11	214.19	214.11	215.05	212.57	214.71	214.38	213.05	214.12	217.14	211.94	215.48	213.52	213.42	215.68	213.36	213.52	214.32	211.5	212.62	214.12	214.06	213.18	208.3	214.17	212.53	213.91	212.9	214.69	213.4
200.24	196.17	201.11	200.77	196.32	197.58	194.71	194.9	197.21	202.58	199.59	198.47	197.3	197.89	198.21	201.34	199.81	199.48	202.21	196.73	199.13	196.69	195.5	198.33	194.11	201.7	203.72	197.25	197.07	199.39	197.43	199.93	197.39	197.54	197.13	197.63	199.87	198.67	198.52	198.57	198.54	200.11	199.57	198.14	197.08	198.73	197.07	197.18	197.59	197.02
214.7	217.08	215.02	218.2	218.5	217.83	216.85	217.52	216.26	217.66	217.75	215.97	217.33	218.82	217	218.2	215.44	218.07	218.54	216.2	215.84	217.69	215.98	217.52	214.47	217.46	217.6	217.53	215.88	215.94	216.59	214.36	220.87	214.95	217.77	213.38	218.83	216.15	215.52	216.54	218.58	215.77	216.68	218.46	218.37	217.52	220.2	215.72	217.68	217.72
198.49	201.26	200.58	198.69	199.34	195.36	199.64	197.92	199.65	198.99	201.36	201.57	201	202.82	198.97	199.31	201.76	201.11	197.7	199.63	201.95	199.48	201.39	199.66	200.72	199.95	200.31	197.91	199.78	199.6	198.85	201.11	199.95	196.74	195.7	200.89	200.97	197.82	200.24	202.63	196.95	199.18	203.16	201.46	203.13	196.55	202.2	197.93	202.56	196.95
208.85	208.58	211.12	208.89	210.11	210.07	209.22	210.03	208.38	209.36	211.44	212.15	207.59	207.48	210.68	211.08	207.48	211.06	209.41	212.07	211.52	209.26	208.51	211.67	210.82	212.27	207.25	210.14	209.17	212.12	207.13	206.81	206.31	206.85	206.18	208.5	202.64	211.35	210.44	210.08	209.51	209.22	208.65	210.59	208.04	208.81	210.91	209.62	208.78	208.56
199.37	202.83	202.92	202.17	198.1	207.03	201.24	203.18	200.69	199.58	204.61	204.93	204.95	200.25	202.48	200.21	202.23	204.01	204.69	203.49	201.45	201.27	201.3	202.85	201.22	205.09	201.37	198.75	202.86	202.44	202.83	203.98	202.07	200.41	200.91	201.89	200.75	203.76	202.99	202.5	201.6	205.11	200.47	201.1	199.44	200.98	200.75	202.44	205.23	203.14
209.01	208.18	207.04	208.22	212.05	208.87	210.15	207.64	205.58	207.34	210.55	207.25	206.46	207.6	208.56	207.32	208.07	210.34	208.99	212.61	206.24	207.06	208.71	209	208.08	206.02	210.72	208.32	208.43	206.33	207.17	207.73	206.75	211.05	208.48	206.45	210.87	205.82	209.92	203.69	205.6	211.65	206.47	206.93	209.96	205.79	207.26	206.29	207.46	209.15
211.49	207.19	209.19	206.91	210.94	209.05	208.1	209.69	208.41	205.49	210.63	210.85	209.38	211.14	210.84	206.08	211.03	210.86	206.19	208.85	208.84	211.12	209.75	208.24	207.59	206.78	207.29	207.39	209.22	208.76	211.18	208.32	209.63	210.39	209.71	209.9	210.19	207.99	206.77	208.87	207.42	209.34	208.9	211.15	206.74	206.88	210.05	209.48	208.93	207.65
201.24	196.25	198.1	198.9	194.18	196.57	196.29	197.52	198.04	197.24	197.32	195.24	199.34	200.16	195.52	196.49	200.61	195.12	199.64	197.63	201.6	200.97	196.7	200.22	199.88	198.27	197.62	196.99	198.85	201.39	197.53	201.1	200.44	200.47	201	200.67	195.99	197.93	198.14	199.58	197.74	198.15	200.66	197.55	201.29	197.75	197.6	199.73	200.6	196.1
207.31	209.44	206.35	211.03	210.92	205.61	211.53	205.82	209.13	210.08	206.41	206.96	209.5	206.57	207.21	205.77	211.23	205.92	209.73	208.63	208.39	210.21	207.83	210.08	210.04	207.81	210.25	205.67	210.02	208.91	204.99	207.57	208.87	208.5	206.05	210.3	207.53	204.95	206.69	206.47	207.24	206.52	211.22	206.1	211.51	205.21	204.93	206.99	209.27	208.73
199.22	196.72	199.84	199.86	200.44	198.54	197.76	198.3	200.5	201.9	196.53	201.36	200.85	199.51	203.94	200.73	198.41	201.96	201.52	198.99	200.61	198.22	200.4	200.85	199.78	198.09	198	198.98	199.9	200.59	199.42	199.81	200.19	202.15	198.3	199.51	198.43	197.27	199.94	198.07	200.05	199.37	195.48	198.09	199.88	197.92	201.5	200.54	200.61	198.04
212.76	213.11	211.7	214.94	212.28	212.32	211.57	214.31	211.21	206.69	212.56	213.39	212.15	214.1	211.59	213.88	214.61	210.34	211.24	211.29	214.54	215.47	215.35	213.45	213.84	208.91	212.81	214.29	213.02	215.16	212.92	212.37	212.33	212.07	213.87	214.27	214.29	212.48	215.15	214.74	211.04	211.46	212.39	215.01	213.72	211.92	213.18	212.86	215.74	215.12
217.08	219.12	217.77	216.35	221.31	214.97	216.9	217.02	220.83	217.61	218.44	221.24	216.59	218.05	218.94	219.81	217.29	219.46	215.54	217.78	221.57	218.9	217.23	218.17	216.22	219.97	217.14	219.35	219.96	216.26	214.62	218.37	219.05	215.85	219.53	218.11	216.59	217.98	216.44	215.88	216.66	222.52	216.52	217.18	218.46	215.95	219.34	215.81	216.16	218.22
207.12	206.87	208.94	210.94	211.68	207.45	207.94	210.45	207.63	210.96	209.61	208.98	210.53	209.05	208.5	209.47	209.06	209.16	209.1	209.1	209.71	207.47	210.63	212.25	208.82	211.47	207.81	208.1	208.17	209.84	210.08	209.13	206.61	208.3	212.27	211.52	207.55	205.17	206.73	209.2	207.06	208.8	210.46	208.07	207.3	208.99	210.25	209.93	207.24	210.91
212.17	212.75	214.74	215.5	210.93	215.12	216.94	211.47	211.89	214.68	212.88	216.15	212.46	214.33	213.69	212.69	212.95	217.08	211.35	216.95	213.82	214.66	215.18	212.99	215.88	211.68	213.33	211.85	216.04	214.59	214.9	215.87	213.49	216	215.37	212.45	215.5	213.54	213.11	214.57	214.08	214.67	213.28	214.07	212.65	215.7	213.37	210.9	213.6	212.94
196.8	194.29	193.66	195.26	193.02	195.63	196.08	196.93	198.38	192.79	196.23	194.8	193.71	194.52	192.7	193.72	198.8	194.2	196.39	198.04	196.23	192.2	194.89	194.03	196.43	195.28	196.47	195.42	193.88	195.04	195.69	193.72	191.57	195.01	197.19	195.43	194.44	194.99	192.94	196.69	196.08	193.69	194.56	196.05	196.42	194.36	193.62	191.91	195.73	196.11
207.16	202.53	207.13	206.03	203.49	203.18	205.68	203.57	207.77	206.43	206.1	206.95	203.69	206.49	204.11	205.39	202.06	204.31	207.1	205.89	202.94	206.38	207.9	209.43	205.8	205.96	204.03	203.94	206.32	206.7	209.16	203.21	207.93	207.39	204.75	204.54	203.13	203.18	205.47	203.6	205.76	207.82	207.24	205.84	205.84	207.22	205.06	204.14	203.85	207.51
207.76	205.4	206.25	211.53	207.96	208.57	206.51	208.27	205.19	209.16	207.7	207.11	209.02	206.18	207.67	208.56	208.23	210.6	205.68	207.59	210.64	208.47	209.56	206.82	207.58	206.56	206.62	205.9	208.72	204.78	208.62	207.83	207.81	208.81	207.42	209.52	208.63	207.61	207.84	205.25	205.01	207.88	208.42	208.08	211.86	208.51	209.71	207.76	208.71	208.65
205.84	206.66	209.74	206.28	206.18	209.51	207.21	206.82	209.03	207.26	207.81	206.49	208.59	209.6	207.65	208.32	209.14	206.77	210.93	206.17	206.69	207.2	208.41	209.25	207.45	209.71	207.66	208.76	207.25	209.97	205.51	206.22	206.85	210.42	210.2	209.81	209.29	207.48	205.11	208.29	207.36	205.76	207.42	207.3	208.01	206.4	208.28	208.25	207.08	204.62
209.73	210.32	212.46	215.13	210.44	209.12	210.8	213.97	209.72	211.57	211.7	211.3	213.7	213.64	214.16	207.64	211.44	210.88	214.63	212.06	214.15	209.66	212.25	211.1	213.89	211.17	211.53	209.15	212.79	213.89	211.69	213.22	215.1	211.7	207.49	212.21	212.28	209.95	211.46	212.54	211.49	214.99	212.7	214.07	212.17	210.08	211.22	211.93	211.98	211.91
202.12	201.05	205.46	203.74	202.66	202.89	202.74	202.5	203.35	205.18	200.4	201.11	202.36	203.54	203.61	200.94	203.22	204.94	203.16	202.09	202.54	201.57	203.93	202.34	202.06	202.09	203.18	200.89	203.38	200.01	204.31	204.87	203.09	204.57	202.16	203.93	202.17	202.01	203.97	205.32	201.47	204.69	201.78	202.54	202.47	202.82	205.62	202.48	205.03	205.13
217.07	216.02	218.55	216.59	217.9	216.17	215.51	216.61	215.79	216.65	220.07	216.28	219.27	216.29	217.73	215.93	217.54	221.07	219.15	215.36	218.24	216.7	216.06	215.45	216.37	214.49	216.14	215.49	216.28	217.59	215.83	218.29	217.06	216.1	214.57	216.39	214.97	215.79	218.63	220.53	216.2	215.14	217.47	216.34	215.81	214.52	217.36	218.64	218.03	215.16
210.05	210.52	210.93	210.02	211.11	213.41	212.53	210.89	212.98	213.77	211.46	212.16	212.41	211.17	212.66	215.61	212.66	207.71	210.75	209.76	211.78	211.47	210.92	209.78	211.45	212.45	212.56	211.21	213	211.79	209.49	210.47	213.1	212.95	213.54	212.88	211.17	212.37	213.11	210.14	211.85	212.14	211.28	211.61	211.87	212.79	209.62	210.34	210.96	213.1
201.54	200.53	197.89	199.89	200.48	199.53	201.5	199.75	202.29	200.73	198.89	201.55	201.24	197.22	198.89	197.45	200.26	201.25	201.47	197.52	197.97	199.59	198.84	198.93	196.44	199.57	199.2	201.01	200.05	199.46	198.15	199.03	200.22	202.01	201.4	199.05	198.11	199.97	198.42	199.88	200.32	198.07	198.94	200.85	198.76	197.63	199.32	199.71	200.76	198.65
202.23	199.92	202.46	203	200.51	200	200.93	197.28	198.15	197.28	198.82	200.68	199.1	201.29	199.75	201.28	201.82	198.68	200.17	201.31	201.05	197.21	201.87	201.9	198.84	199.58	200.53	197.61	200.13	200.02	196.99	200.78	201.76	197.91	203.74	200.19	194.75	199.83	199.47	198.05	200.66	204.28	203.47	198.48	205.63	198.35	200.66	199.21	196.85	198.58
213.63	209.88	211.26	209.49	209.45	213.16	211.56	213.13	214.94	213.11	209.02	214.71	209.65	208.81	215.13	212.16	211.65	211.93	211.04	214.06	208.24	213.35	212.35	212.4	213.7	212.73	210.01	212.31	210.27	209.73	211.37	214.55	210.65	212.67	211.35	210.84	213.54	211.34	207.32	215.53	210.83	211.95	213.27	211.42	213.33	212.33	212.2	210.94	213.32	210.59
207.84	205.11	208.38	205.6	207.02	209.41	207.68	206.1	209.8	206.52	207.79	208.08	207.69	207.79	205.74	211.09	205.94	208.39	208.23	206.19	207.02	206.66	206.87	206.24	210.29	207.96	208.48	205.77	206.6	207.45	205.01	206.13	210.62	206.01	207.43	206.66	209.48	204.57	209.18	205.64	209.82	207.58	205.74	207.91	207.16	208.55	208.15	206.61	207.52	209.53
201.94	200.84	197.35	197.48	198.22	201.12	200.52	198.3	199.44	196.37	199.93	198.97	200.18	198.21	199.41	197.38	201.25	198.25	198.91	200.27	200.63	198.53	196.84	197.54	199.08	196.99	200.71	200.81	200.21	198.87	200.13	199.36	199.49	199.54	198.87	199.69	197.82	202.2	200.68	200.25	196.24	197.53	201.27	199.49	197.73	201.05	199.66	199.64	197.76	198.23
208.2	209.43	208.52	211.07	207.89	208.77	209.15	208.46	209.34	209.16	209.04	210.03	207.24	210.35	207.65	208.49	210.09	209.11	205.84	209.05	210.37	210.84	209.82	207.07	209.36	207.08	211.56	206.4	208.2	208.1	206.14	209.56	210.76	206.93	208.9	210.91	205.96	208.77	209.88	207.9	207.12	211.87	206.58	210.48	208.35	208.75	210.79	207.43	210.75	210.36
200.65	201.52	200.34	201.64	202.79	200.37	201.55	201.35	200.46	198.96	199.37	198.89	200.9	199.94	201.06	199.46	203.37	201.89	197.76	201.43	201.3	197.98	201.12	200.17	199.15	203.04	200.87	201.6	201.3	200.98	202.65	199.77	202.29	203.4	201.95	202.01	200.83	201.12	202.75	203.49	201.53	201.98	199.79	202.87	204.99	203.21	202.85	203.73	200.49	202.31
205.1	210.4	206.53	206.97	205.62	206.93	208.61	208.35	209.57	204.64	204.88	206.78	208.49	204.75	206.83	209.69	207.45	207.14	208.22	208.25	207.3	208.08	205.18	204.65	207.11	206.83	204.85	201.25	208.81	209.45	205.08	203.31	205.89	207.14	206.84	204.4	202.44	204.79	206.04	205.29	207.23	208.71	203.91	205.65	205.94	205.56	208.51	208.48	207.04	204.26
200.79	204.11	198.62	199.62	197.07	197.71	196.99	199.7	199.98	200.76	199.72	200.54	198.28	199.26	200.16	200.38	200.34	199.58	201.12	200.2	202.26	197.3	200.31	200.41	198.86	196.83	200.09	203.95	199.31	198.94	197.99	200.24	197.24	197.73	200.51	200.7	199.41	200.67	197.77	201.43	199.99	199.44	202.42	196.4	198.5	198.21	197.79	200.41	199.27	199.68
206.42	209.33	209.49	208.31	208.3	208.07	209.74	207.54	206.98	205.78	207.02	209.38	208.92	208.13	208.51	209.4	208.08	210.66	209.53	209.48	207.91	210.04	205.92	207.1	210.18	209.8	210.36	212.17	208.77	209.54	212.01	207.91	206.1	211.5	209.18	209.66	207.56	211.3	208.37	209.93	207.24	207.76	206.29	209.94	207.45	208.6	209.85	207.59	209.54	208.98
203.56	203.65	205.79	207.71	207.36	210.46	207.21	205.94	204.18	208.45	207.37	207.04	206.68	209.61	204.13	208.69	205.17	210.37	204.26	211.32	208.61	210.96	205.42	205.43	208.49	209.13	209.33	207.3	206.23	208.14	208.72	206.31	208.4	206.91	209.62	206.09	210.85	205.85	207.9	206.83	211.08	207.53	207.14	206.45	206.52	210.14	206.86	206.77	209.84	203.2
202.35	202.36	202.95	201.7	203.88	206.99	203.91	202.57	201.62	201.38	206.08	207.04	203.83	202.8	206.6	202.4	205.42	205.12	207.27	203.25	202.17	202.43	205.68	205.68	205.12	205.42	203.83	206.96	206.66	202.37	203.98	206.9	209.74	201.91	203.96	207.16	205.7	202.61	202.94	205.52	204.97	201.48	203.14	204	205.92	202.4	202.29	200.52	205.2	202.9
202.87	202.6	204.19	204.79	203.92	204.89	202.32	206.38	205.16	203.06	198.71	201.28	200.87	204.91	201.65	200.01	201.33	203.73	198.67	204.19	203.94	205.91	203.64	206.39	202.01	202.14	200.85	205.63	205.17	202.55	202.71	202.79	201.85	203.42	204.53	203.56	203.71	204.72	201.61	203.55	207.33	202	202.01	201.57	203.32	203.11	201.93	205.76	204.82	206.35
210.47	211.93	210.3	209.79	209.33	209.1	207.85	208.21	209.35	208.46	209.82	209.57	210.21	208.75	209.53	207.7	210.74	208.89	207.94	210.13	211	204.22	207.81	207.31	205.2	206.49	207.9	208.7	206.41	208.54	209.22	208.37	206.27	213.01	208.36	210.36	210.25	210.03	208.68	208.18	212.31	208.37	209.1	211.41	206.92	205.32	209.3	208.48	211.12	207.75
200.07	204.16	198.35	200.15	199.89	201.34	200.57	200.87	199.99	200.23	200.83	198.7	197.88	199.19	197.08	202.66	201.89	200.48	197.87	199.83	198.33	199.94	203.43	198.97	201.43	198.2	197.61	196.31	201.52	203.78	200.98	197.96	200.27	198.71	200.75	202.1	198.73	201.95	200.02	201.77	199.97	199.05	203.89	202.43	200.17	197.67	196.18	200.65	200.28	199.77
207.69	209.95	211.14	205.8	206.38	204.99	207.89	207.71	210.89	207.24	207.9	208.25	211.27	209.24	205.04	207.81	207.13	208.09	208.6	209.12	208.13	206.31	208.26	207.1	208.17	208.54	208.26	206.95	205.68	206.95	205.65	206.43	206.13	206.68	209.64	207.7	210.23	210.29	209.35	206.66	207.54	209.45	208.74	208.29	209.31	209.21	207.15	209.12	208.87	207.34
210.65	203.42	210.22	207.73	209.23	213.34	207.06	207.25	209.43	208.84	210.46	209.25	208.88	206.04	208.5	207.85	206.89	208.53	207.07	209.3	205.43	207.21	209.19	208.12	208.25	209.05	211.25	202.76	209.28	208.36	207.51	207.92	209.35	209.6	209.79	210.56	208.18	208.01	206.13	210.32	207.89	208.85	208.06	207.22	212.9	207.68	205.23	210.25	209.5	210.96
209.34	208.99	207.13	211.46	211.42	210.14	206.75	209.56	209.68	210.49	208.84	208.39	208.68	208.95	206.44	207.89	210.48	211.31	211.05	208.49	205.77	210.99	205.54	211.32	210.73	210.93	207.42	207.81	209.16	208.02	209.23	210.1	209.65	207.62	206.71	208.09	210.12	209.45	209.93	208.15	209.42	208.87	209.39	209.08	211.12	206.35	207.67	208.07	208.89	209.09
213.09	212.62	213.14	210.71	209.43	210.66	212.26	211.37	209.26	212.49	214.5	214.62	210.6	213.66	213.39	210.93	214.28	211.93	214.42	211.16	213.06	210.68	210.69	210.44	212.05	210.69	212.1	209.97	210.08	208.83	210.54	213.47	213.34	210.83	213.7	213.15	212.18	209.64	210.44	211.23	211.72	212.13	211.15	209.68	213.9	210.48	209.94	214.48	213.97	210.96
202.04	199.86	201.39	200.83	204.37	203.3	200.76	203.91	202.36	205.22	203.2	203.11	201.01	203	200.64	201.88	198.99	199.22	202.92	202.39	199.71	201.89	205.28	203.85	204.45	200.52	202.94	201.4	203.65	203.49	201.69	202.65	203.05	203.82	205.13	201.41	199.4	200.2	204.36	204.63	200.16	200.81	203.08	202.41	205.08	204.54	203.29	200.03	203.59	203.36
210.48	208.21	208.99	207.76	202.84	205.51	208.43	208.96	205.73	205.39	208.05	206.57	205.12	210.99	209.57	210.37	208.05	207.41	208.27	208.92	204.83	207.91	207.05	210.24	210.47	204.25	209.1	208.59	206.08	208.87	207.67	207.5	209.08	208.65	205.84	209.89	207.16	204.16	210.5	208.79	210.48	207.19	208.09	208.08	209.14	208.39	207.18	204.88	205.09	206.36
211.75	210.95	209.8	210.06	207.15	209.59	209.99	209.68	205.76	207.6	207.33	210.85	208.85	209.06	207.01	207.1	209.14	207.19	210.68	209.36	206.8	209.87	208.35	206.5	207.34	211.15	209.12	208.32	204.81	207.03	207.06	206.38	206.68	208.61	208.45	208.82	209.74	208.42	207.67	211.64	211.18	211.59	204.66	211.45	209.07	212.63	209.37	205.46	208.84	210.94
208.08	210.03	207.38	209.9	208.76	207.83	211.64	209.36	209.95	207.92	209.39	208.79	211.18	212.96	209.82	210	207.21	212.47	210.42	208.84	206.85	211.13	208.35	208.36	206.75	212.65	208.14	208.93	211.26	206.44	206.64	209.98	211.33	210.89	209.9	205.49	209.64	206.43	206.56	209.09	208.23	208.27	210.43	204.71	210.71	209.23	207.99	209.09	208.07	212.57
209.88	209.68	208.93	208.64	208.58	208.92	207.45	205.63	207.88	208.13	211.37	207.97	208.58	211.68	208.55	210.9	208.91	209.15	204.64	208.41	209.55	208.52	210.61	207.58	208.15	211.92	208.31	205.74	209.66	208.48	209.34	207.02	204.08	207.12	207.61	212.14	210.54	208.43	207.98	205.02	208.85	206.94	208.07	208.46	209.17	207.81	209.07	206.83	208.14	209.91
199.64	199.87	199.16	200.89	201.62	199.69	198.25	203.58	199.15	199.69	203.4	199.78	199.15	203.22	199.79	200.78	197.66	201.92	199.1	197.5	202.2	198.39	200.11	198.45	201.11	200.2	201.04	200.71	200.67	198.98	197.85	200.38	198.8	195.61	200.96	199.5	200.89	196.23	199.38	199.01	197.42	197.81	200.52	200.46	199.23	200.66	199.54	198.86	199.95	199.42
209.43	208.29	207.85	209.67	208.25	207.13	205.5	208.97	208.94	205.98	206.98	206.27	210.94	207.44	212.15	207.01	206.7	208.06	206.28	204.55	209.17	210.84	204.67	208.3	204.45	207.46	208.07	207.74	207.06	206.12	203.86	207.57	207.16	208	206.3	207.96	206.47	206.58	210.54	209.12	204.92	208.3	210.51	207.77	209.19	207.74	207.4	210.05	207.68	208.11
198.26	202.17	199.51	195.91	200.12	200.93	199.01	197.47	198.87	201.46	200.74	200.44	199.29	201.29	201.49	200.29	198.35	201.63	202.08	197.39	197.51	199.71	199.48	200.96	203.12	201.36	199.37	201.17	200.04	200.54	201.7	200.07	202.08	202.74	199.63	198.75	201.47	196.54	198.8	202.78	199.72	203.21	202.44	199.84	198.23	203.13	202.1	200.08	199.5	200.49
204.57	208.66	204.57	201.58	203.27	204.56	202.42	205.1	204	202.13	204.04	201.78	202.36	205.46	203.87	203.4	199.79	203.27	204.82	204.92	205.35	205.81	201.8	205.37	202.98	202.14	203.26	202.4	201.64	203.49	203.54	203.52	203.65	204.24	204.62	203.19	205.62	201.45	204.24	207.7	201.59	204.45	200.3	205.99	204.09	205.56	203.37	203.93	206.85	204.83
200.81	203.46	201.22	202.9	200.74	204.98	199.96	200.35	200.14	198.77	198.43	203.23	199.23	201.67	197.89	201.85	198.69	200.16	198.2	202.25	201.04	197.1	200.66	199.98	199.3	198.95	201.94	202.8	199.87	196.35	201.09	201.35	200.11	200.44	197.47	201.12	199.29	200.28	203.03	203.92	199.68	199.93	198.42	204.12	200.93	201.07	201.18	201.68	201.78	201.01
196.33	195.21	192.26	196.88	193.43	194.97	194.8	194	196.71	197.17	196.03	195.3	195.28	197.42	195.27	198.47	192.25	195.33	193.58	195.33	195.9	196.95	194.59	193.25	196.71	195.91	192.87	197.71	195.24	193.17	197.62	192.21	196.94	196.97	198.05	195.59	194.12	193.23	191.71	195.15	192.1	198.01	195.46	195.48	196.95	194.26	193.77	193.87	190.48	195.17
206.63	207.34	201.08	205.55	203.65	203.64	206.08	203.74	203.46	204.41	204.58	206.35	202.27	202.96	205.8	203.34	203.21	203.72	204.42	202.21	201.09	204.89	201.71	205.64	204.53	203.09	205.52	202.23	207.02	206.16	202.54	200.53	205.52	203.86	204.85	204.94	202.22	203.97	202.02	201.66	204.78	205.46	199.29	203.05	202.79	205.78	205.02	202.77	204.69	206.59
207.5	208.87	206.42	205.35	206.91	206.49	209.73	208.32	207.97	207.43	209.54	205.76	205.74	204.83	207.21	206.58	207.99	206.88	209.68	209.1	207.82	209.24	209.39	209.94	207.92	208.64	205.18	207.82	207.75	211.59	207.36	207.81	206.67	208.69	207.31	208.58	206.29	207.48	204.57	209.23	207.6	206.82	203.88	209.04	205.67	205.51	208.41	207.31	206.42	206.07
207.77	209.65	212.06	209.9	209.82	208.9	208.56	204.78	207.87	206.56	207.35	209.11	207.99	206.84	208.75	207.32	208.55	207.21	209.12	211.11	207.94	207.73	205.39	206	207.83	208.19	208.98	209.37	209.35	206.59	210.5	210.45	212.2	207.54	210.06	209.86	209.18	208.03	209.47	208.11	208.52	206.26	211.96	209.27	204.43	207.14	210.93	206.27	209.63	208.96
201.23	201.65	204.01	203.38	207.26	206.39	204.28	205.93	204.89	203.22	206.36	207.25	207.26	206.93	203.37	205.88	204.23	203.69	206.29	204.95	200.72	210.9	208.72	205.48	205.45	205.82	202.04	203.83	206.85	206.69	207.55	205.46	206.95	204.42	206.51	200.44	206.69	203.75	205.05	205.24	206.21	203.44	203.32	207.52	206.92	205.62	208.35	205.13	207.1	205.71
211.99	214.42	214.68	209.62	213.64	213.85	214.88	214.23	210.09	213.82	212.86	212.47	214.54	210.2	210.39	213.18	211.06	211.06	210.84	210.97	210.17	208.85	214.03	212.21	212.37	212.01	213.61	211.85	213.3	210.52	212.54	212.96	211.15	211.73	215.42	213.98	211.26	214.62	210.14	210.7	211.28	213.35	210.42	215.35	211.76	213.38	212.42	211.87	211.47	210.72
209.09	208.69	209.64	206.91	208.45	210.95	208.06	206.19	205.74	208.46	211.68	210.03	206.86	208.21	207.91	205.72	211.44	209.03	205.91	209.06	207.03	210.84	208.17	208.11	207.76	207.77	206.52	209.18	208.87	205	207.22	206.45	203.9	207.9	207.16	206.92	209.14	208.04	209.2	204.81	210.64	208	210.01	207.01	207.14	212.56	207.99	206.35	210.38	207.96
205.87	203.33	204.32	207.25	205.26	207.81	206.64	207.26	206.08	205.79	208.07	204.4	203.53	208.2	207.24	205.25	202.55	201.84	204.22	204.88	205.45	203.42	207.41	203.9	207.81	204.18	201.98	205.3	203.86	206.31	204.17	203.08	201.19	203.32	205.3	205.32	204.11	203.46	203.04	204.68	205.15	203.84	204.77	205.82	207.41	203.75	204.07	205.63	206.32	207.1
205.14	205.33	203.01	204.89	205.24	202.15	203.6	201.57	204.06	205.24	205.83	205.13	203.69	205.79	203.42	206.01	203.17	207.21	201.71	203.52	206.24	206.11	204.26	202.4	203.51	201.7	204.38	204.12	203.57	206.03	206.28	205.11	203.63	202.18	203.16	203.59	199.59	204.86	205.33	203.19	206.93	203.59	205.09	207.07	205.29	206.61	205.8	202.8	205.5	204.23
200.51	203.63	202.37	204.37	202.52	201.66	205.5	204.37	202.25	202.64	202.56	199.83	202.36	200.03	198.5	200.44	203.81	197.93	202.01	204.15	202.43	201.49	202.62	203.99	203.04	199.59	201.17	201.2	204.22	204.22	203.24	202.09	201.76	205.26	204.41	203.29	200.08	200.84	201.16	202.45	202.97	202.2	199.15	203.95	202.27	202.79	203.24	201.24	200.23	203.44
204.97	208.15	202.68	203.46	207.34	203.62	206.74	202.27	199.37	204.75	203.03	204.1	206.58	202.25	201.47	204.66	201.76	204.99	200.63	207.24	201.49	205.41	202.44	204.12	204.54	205.08	204.33	205.53	205.45	204.61	199.42	205.52	208.47	203.4	205.44	199.36	205.35	205.61	203.83	200.6	205.66	202.22	204.34	206.32	203.44	204.23	204.27	203.02	204.76	203.53
205.22	201.71	203.13	200.47	200.37	201.55	202.63	200.87	202.44	201.88	205.37	201.6	201.34	197.16	202.17	201.96	205.33	198.85	202.4	202.05	204.49	204.09	202.12	203.49	199.35	200.8	208.97	200.83	204.78	205.23	203.95	202.5	197.43	203.32	201.06	203.63	204.12	199.62	204.26	202.21	204.41	202.29	204.08	202.63	202.4	202.9	205.54	203.11	201.49	202.06
199.38	203.08	198.65	200.13	197.49	197.13	202.67	200.1	199.2	199.93	199.8	202.59	195.71	200.13	198.31	197.14	200.9	199.78	200.17	200.92	197.67	197.01	199.24	198.85	198.37	199.22	198.45	200.1	198.41	199.61	200.62	200.16	197.77	201.19	200.38	201.27	201.18	202.11	197.74	199.91	199.07	199.56	198.83	200.11	201.31	198.29	199.07	197.36	203.12	201.72
214.33	213.77	212.38	214.24	211.64	212.45	214.94	213.96	211.92	213.96	215.12	212.55	213.98	214.86	213.49	214.43	214.22	212.82	212.55	213.18	210.11	214.38	214.65	216.59	215.25	213.23	215.25	213.54	215.16	215.35	216.67	214.99	213.93	215.69	215.17	210.6	211.09	215.11	211.36	210.86	211.6	214.43	214.68	211.7	212.45	212.66	213.3	213.52	211.15	213.26
203.82	201.23	205.43	201.2	202.59	201.29	203.21	204.31	202.34	203.59	203.62	204.21	201.62	207.61	203.49	203.47	202.14	204.8	201.64	202.31	203.11	202.75	203.91	205.99	202.86	202.51	202.22	205.22	204.71	204.33	200.89	204.54	204.66	205.83	202.77	203.83	203.42	201.88	204.47	205.46	205.99	201.37	200.9	205.79	203.45	204.53	201.59	199.99	202.53	205.18
215.91	219.35	215.97	217.93	218.31	215.47	218.42	221.28	220.03	217.54	215.32	218.98	216.04	215.4	216.95	216	216.99	214.42	212.27	215.82	216.42	215.25	218.14	217.47	216.6	218.28	218.41	217.87	217.73	214.59	213.76	218.55	219.26	222.48	220.46	215.33	217.36	215.36	216.33	216.87	218	217.22	219.41	215.71	218.43	218.96	217.71	215.44	216.61	216.81
191.04	193.47	194.27	192.44	193.41	196.07	194.99	192.74	196.21	192.94	193.16	195.96	191.74	195.15	196.7	195.08	195.07	195.71	193.91	196.99	191.68	192.54	191.34	194.24	194.7	192.38	194.82	191.78	194.51	194.79	194.25	192.97	194.21	191.83	198.19	190.86	192.69	192.63	194.3	192.72	192.75	191.64	197.71	196.44	193.25	196.32	194.69	192.12	194.41	197
209.94	209.69	215.3	209.89	212.33	213.77	209.88	215.39	212.2	211.58	210.54	210.5	209.79	209.49	211.75	212.42	210.13	211.13	207.53	212.96	212.56	209.56	210.97	211.95	211	211.72	212.39	212.13	212.58	209.21	209.05	211.19	210.4	212.46	212.77	213.73	210.97	213.79	213.14	211.03	211.5	214.1	212.16	214.24	210.73	210.87	209.69	211.75	209.89	212.14
214.05	210.39	210.37	211.03	212.34	208.21	211.71	215.83	208.97	211.33	211.23	213.23	212.89	210.22	210.46	213.96	211.79	211.85	212.71	207.8	212.97	209.24	208.19	211.97	213.47	211.61	211.41	211.05	210.04	213.18	209.76	212.82	210.28	212.15	211.49	212.65	209.66	213.42	211.6	210.34	210.01	209.38	214.23	210.54	210.85	209.64	212.79	211.78	213.16	215.35
202.32	198.76	202.88	201.02	198.68	200.17	200.77	199.88	203.92	201.77	202.76	203.83	199.77	201.51	201.78	202.84	203.09	203.15	204.51	197.49	202.89	201.62	201.21	201.3	204.48	203	201.53	202.8	202.64	200.15	205.33	201.51	201.15	202.94	205.96	202.93	204.09	199.76	202.87	202.33	200.36	200.69	201.7	205.13	201.94	199.54	203.2	203.3	200.74	201.85
213.65	206.35	206.74	210.2	207.87	206.93	208.1	205.88	207.9	209.08	206.89	208.44	210.4	207.55	211.73	208.73	210.61	208.31	209.78	207.67	206.64	207.94	207.8	207.38	209.62	205.67	210.17	210.96	209.57	209.13	212.11	208.67	207.59	208.32	207.7	208.68	209.33	209.74	209.79	208.33	209.83	208.02	208.71	207.07	208.88	208.16	208.39	209	208.07	208.48
212.75	206.8	211.72	208.64	212.17	212.45	212.16	213.57	211.43	212.03	208.99	216.07	211.25	212.13	210.04	210.86	214.37	211.48	213.71	211.26	213.56	214.23	211.68	214.73	211.93	214.9	210.45	212.44	208.98	211.85	213.16	209.5	210.36	213.85	213.69	209.19	214.24	210.75	212.85	211.47	213.97	212.98	214.47	212.4	212.75	208.75	212.1	214.4	214.5	211.21
206.74	203.48	202.17	201.65	202.29	204.27	204.93	202.46	203.21	200.63	203.77	201.61	206.6	203.54	202.57	200.11	204.96	202.72	202.61	202.4	205.58	206.83	204.51	208.2	203.93	200.29	205.82	201.84	202.29	206.99	202.67	202.97	204.48	201.9	204.71	204.73	205.37	200.9	203.84	202.77	203.19	205.21	199.53	204.14	200.43	204.66	207.18	204.77	201.22	204.09
203.53	208.17	206.71	206.28	207.5	206.26	203.96	208.02	206.1	204.78	208.85	206.23	202.47	202.61	207.42	207.26	207.08	206.22	208.07	205.05	206.8	206.08	207.85	205.01	204.15	207.48	205.94	208.27	204.44	206.44	208.36	206.37	205.49	207.32	206.54	207.01	209.32	205.69	208.2	208.13	205.46	203.85	205.67	206.57	203.6	206.59	207.04	205.47	204.12	203.12
209.07	208.51	208.16	211.22	208.64	208.07	206.41	210.64	209.35	208.89	210.36	207.71	208.15	207.14	206.84	210.93	207.7	208.96	205.16	208	208.96	209.91	209.52	209.54	205.85	207	209.5	206.39	205.57	208.33	207.9	210.33	210.21	209.34	206.81	208.83	206.64	211.56	210.1	209.9	209.45	209.39	209.23	206.44	207.33	207.54	208.26	207.95	208.47	208.4
211.16	213.23	211.38	210.3	210.45	210.58	212	211.57	213.74	213.02	213.34	211.73	214.37	212.63	211.36	209.03	210.96	213.05	213.62	212.11	211.71	214.46	211.24	215.68	211.66	213.31	212.24	210.95	213.64	212.63	213.19	211	210.59	212.31	212.23	211.24	211.57	213.71	211.68	209.48	213.22	212.75	215.05	214.27	209.59	212.97	212.03	215.03	212.93	209.73
208.86	206.43	204.98	205.58	205.72	204.99	209.63	204.48	204.34	204.77	207.74	205.86	204.33	203.56	206.69	209.12	207.86	205.06	208.51	207.12	204.56	206.91	203.04	205.54	205.35	207.67	207.21	209.57	204.62	205.2	206.13	204.38	207.83	205.21	208.19	208.36	208.27	207.6	207.35	206.26	207.19	206.31	208.9	207.04	206.3	203.41	204.22	206.42	205.33	207.67
201.61	201.15	201.91	199.33	200.05	200.36	200.86	198.44	198.95	200.73	200.85	200.81	197.78	198.71	201.07	203.28	199.88	199.05	198.57	197.32	200.09	203.41	199.47	200.41	198.46	199	200.55	200.29	203.26	199.11	199.66	197.45	198.46	200.37	202.46	198.94	202.12	202.05	198.74	201.44	200.49	202.54	201.64	201.15	197.68	201.84	202.82	199.57	203.51	199.7
209.41	207.5	208.82	207.82	209.62	207.64	208.1	205.13	209.27	205.42	208.49	203.28	205.47	206.97	209.05	209.46	211.47	205.9	207.74	206.81	204.9	209.82	206.29	206.24	204.73	204.84	207.35	205.89	206.83	207.3	205.35	205.88	207.26	208.76	209.9	205.8	206.61	208.12	207.89	209.69	207.83	208.06	207.18	207.78	207.06	207.26	206.92	207.37	202.98	205.62
208.6	208.17	208.75	208.19	209.18	211.1	209.72	206.99	206.78	209.96	212.09	211.05	208.48	208.65	208.08	209.35	211.68	211.66	208.84	210.31	211.37	210.02	210.44	209.23	208.13	207.53	210.91	211.59	208.94	212.04	206.51	209.66	210.72	210	209.91	208.77	209.2	208.38	208.84	210.57	210.95	208.69	210.95	209.48	209.77	209.35	204.32	206.33	209.75	207.46
209.37	205.12	207.8	207.92	210.12	207.92	209.63	210.95	207.35	207.75	209.05	206.83	211.69	208.09	209.89	211.71	207.72	207.64	209.12	209.1	210.58	211.17	211.56	205.34	208.91	209.24	211.8	211.12	214.56	211.42	209.03	210.73	212.15	211.2	210.16	207.27	210.85	208.22	208.92	205.99	205.83	208.98	212.68	211.33	210.26	211.22	206.86	208.97	210.22	208.13
210.78	208.57	211.15	211.55	209.88	211.12	207.81	210.74	208.73	210.79	209.66	208.14	201.9	210.03	208.19	211.15	210.55	206.93	208.46	209.13	210.93	210.37	210.98	209.88	209.22	206.99	207.71	211.11	209.21	209.62	209.13	206.51	208.34	214.68	216.49	208.83	208.49	210.32	210.65	210.27	209.79	213.98	209.67	208.33	208.65	208.01	209.68	210.37	210.73	210.01
204.74	204.23	202.26	201.18	205.54	205.78	204.49	201.6	202.75	203.51	201.36	202.47	202.84	202.19	203.18	201.5	201.69	202.02	203.22	202.91	202.17	205.28	203.46	202.87	199.22	203.03	203.93	201.86	203.32	204.22	199.85	203.69	202.27	202.9	204.41	204.76	200.31	201.65	204.12	203.92	205.16	203.66	202.63	200.74	204.43	202.59	202.85	203.09	201.14	200.34
206.29	209.5	206.5	207.73	209.82	204.78	205.85	207.55	209	205.94	208.97	203.74	207.76	211.54	206.88	209.33	209.24	209.09	206.2	207.93	208.21	208.04	204.13	207.82	210.95	207.74	207.52	208.58	208.7	207.69	205.89	208.61	206.72	205.22	208.73	208.45	206.93	208.16	206.77	207.55	206.26	207.56	206.82	208	205.45	207.24	209.26	206.51	205.31	208.45
201.29	201.93	203.7	201.1	203.6	203.81	202.93	201.05	199.5	201.82	204.87	201.29	200.47	200.62	204.22	204.26	204.36	204.21	201.83	203.74	204.04	202.14	204.52	202.24	204.14	201.45	203.22	204.1	203.1	201.43	201.78	202.51	201.22	202.26	200.88	204.26	201.71	202.87	202.53	203.88	206.32	203.56	204.02	204.29	203.02	201.47	201.26	203.45	201.49	202.12
206.56	208.49	211.1	207.15	205.62	205.42	209.83	207.68	208.59	210.3	209.25	210.9	207.48	208.22	209.58	207.66	206.79	212.09	207.31	208.05	209.34	209.67	207.73	210.17	208.6	207.75	206.57	209.35	210.78	207.99	208.03	205.87	205.88	207.81	208.75	208.39	206.37	205.4	209.75	206.78	209.07	210.93	209.4	210.67	205.71	209.71	209.63	207.84	208.93	209.65
202.55	204.79	204.73	204.29	201.88	201.03	205.34	207.57	202.31	202.87	205.04	203.85	201.89	205.48	205.09	201.58	203.73	206.65	201.99	200.9	205.92	204.29	204.07	205.28	202.7	202.6	204.12	204.38	203.05	205.38	201.22	205.13	198.43	200.86	205.75	204.71	204.51	202.27	199.66	206.1	204.81	205.8	204.12	200.55	205.35	206.29	204.44	207.11	206.53	205.63
214.03	210.41	213.79	212.35	210.77	213.33	214.79	214.3	213.73	212.58	215.96	217.28	216.08	211.51	211.97	212.62	214.43	212.97	213.94	214.23	210.89	211.53	212.27	215.06	215.36	212.27	215.79	210.3	210.11	210.02	216.01	214.44	213.37	213.34	211.03	211.33	209.19	215.2	214.49	212.23	212.06	215.15	212.52	211.38	214.33	213.91	212.6	210.92	212.06	212.2
202.7	202.64	204.78	206.96	202.7	209.69	202.1	207.45	202.51	206.25	207.24	205.98	206.88	206.58	207	206.55	206.11	205.53	206.89	203.07	203.34	204.31	205.7	206.48	205.03	203.87	205.32	205.68	203.95	206.11	204.41	205.22	201.94	207.26	206.34	205.36	207	205.1	206.26	204.97	202.55	201.22	206.41	203.38	203.66	202.16	203.6	203.86	203.27	207.3
205.04	206.47	207.67	209.07	210.32	209.5	208.74	209.55	206.86	208.39	208.43	208.16	207.73	206.44	206.05	206.01	209.31	207.23	209.33	208.35	208.01	207.09	208.22	209.41	207.82	206.35	210.2	209.69	209.23	208.08	207.27	209.76	207.39	208.37	207.57	208.48	210.77	208.43	205.02	207.87	207.09	208.04	206.8	207.9	206.81	210.4	205.47	206	207.67	209.58
203.41	204.73	201.66	204.02	204.32	199.8	197.64	203.02	203.71	202.81	202.97	203.01	205.61	201.78	199.36	202.76	204.38	202.31	202.98	205.48	201.05	203.41	203.02	205.76	204.45	201.17	206.9	206.26	199.75	203.24	205.57	202.98	201.18	201.2	202.3	204.74	201.73	206.22	203.37	203.65	202.97	204.86	204.11	202.88	202.46	202.56	206.74	202.61	205.88	205.12
214.65	216.85	220.01	217.1	216.26	217.5	218.49	218.75	218.33	217.55	217.97	212.8	215.87	214.32	215.36	215.66	218.62	217.45	218.98	217.83	216.37	219.97	216.31	218.58	218.56	214.45	214.12	219.72	218.19	216.92	219.11	214	220.92	214.8	217.84	220.22	218.29	215.19	217.69	215.39	217.74	215.95	217.54	216.38	214.74	216.31	216.26	216.75	214.04	219.89
206.36	203.43	203.07	201.9	203.62	203.51	201.89	203.25	201.35	202.54	203.27	205.77	200.32	204.43	204	202.21	202.92	204.33	205.26	202.28	206.16	202.54	202.6	203.03	204.27	204.52	204.02	202.35	200.58	198.14	205.34	204.12	201.13	205.62	201.39	200.79	205.73	207.38	201.03	203.51	204.38	204.26	206.38	204.67	201.92	204.06	202.04	205.14	206.78	203.83
201.85	202.7	202.47	204.71	204.74	204.98	204.73	203.64	203.54	202.85	203.51	204.16	204.08	202.99	202.52	202.42	200.98	203.17	203.7	201.06	201.22	201.71	203.34	203.43	202.71	204.18	200.98	204.03	205.7	204.68	203.73	202.21	202.65	203.6	201.85	202.26	202.36	204.58	202.42	200.32	203.74	202.68	203.44	203.66	206.5	205.07	202.08	200.19	201.21	203.57
200.2	200.92	199.28	200.53	198.78	196.67	198.77	196.98	200.39	202.14	201.97	199.24	200.24	197.65	198.01	200.18	200.84	199.46	197.36	202.44	198.48	201.7	199.41	201.26	200.77	201.55	201.71	200.68	202.36	199.91	198.66	202.66	199.41	202.04	199.72	200.25	198.42	200.48	198.35	198.65	201.43	199.31	197.13	199.71	199.54	200.3	200.98	197.18	199.43	202.4
203.46	205	206.86	200.64	202.13	202.92	201.99	203.45	203.31	205.25	202.5	201.55	200.75	203.61	204.32	199.1	202.37	201.86	202.62	204.25	201.14	206.11	201.8	199.18	203.42	200	203.24	206.59	204.42	202.98	206.03	200.58	201.35	205.64	198.48	203.63	203.69	204.6	204.7	204.15	202.28	202.93	202.99	202.16	202.5	203.63	205.52	207.69	200.64	200.21
203.76	202.94	204.57	202.87	207.22	208.48	206.84	204.08	206.47	207.26	204.04	204.48	205.46	206.16	208.01	201.9	209.57	204.91	208.53	209.26	205.34	204.37	204.49	205.89	207.06	207.65	204.85	208.02	204.47	206.7	206.34	204.6	206.82	204.77	203.1	204.63	206.17	208.84	202.87	204.31	205.88	207.77	204.34	207.5	205.8	207.67	205.68	204.33	204.79	208.3
212.62	214.21	211.85	213.13	210.48	211.69	210.57	210.54	213.2	211.36	212.04	208.32	210.26	212.63	211.45	211.77	209.54	212.86	211.4	212.64	212.88	209.98	214.42	214.62	213	213.08	209.6	211.35	208.53	214.7	210.84	212.47	215.6	212.92	212.3	210.03	210.17	213.46	211.21	209.08	212.02	211.93	210	212.69	210.62	212.69	210.98	215.94	213.44	213.96
206.71	208.74	206.5	203.27	210.84	207.8	209.16	209.33	208.84	206.99	208.69	206.56	204.22	209.71	211.95	207.7	204.98	210.5	205.8	205.41	208.03	208.1	207.93	208.21	209.03	208.88	207.17	208.44	207.32	208.66	207.01	207.67	208.79	205.84	204.82	207.28	208.39	202.75	208.37	208.1	205.21	208.94	207.1	204.53	211.05	210.57	209.09	206.64	206.29	208.35
218.17	217.74	216.18	217.07	216.11	219.24	217.51	213.46	218.07	218.76	216.42	216.85	217.7	219	217.72	217.08	217.23	216.91	216.88	216.77	215.23	218.33	216.84	219.17	219.48	217.71	216.65	216.97	215.41	217.46	219.72	215.84	217.01	217.35	216.37	216.65	217.79	220.21	214.5	218.38	215.46	219.66	215.86	221.52	214.4	216.37	219.21	213.34	218.2	220.03
204.21	203.84	201.61	205.76	205.56	202.96	203.73	207.5	201.74	200.38	199.73	203.56	205.78	204.53	202.96	202.75	203.37	200.89	203.63	202.92	203.99	202.58	206.26	200.55	201.98	204.93	206.42	202.41	204.37	203.36	202.81	202.99	204.53	204.05	202.46	202.73	205.98	208.69	203.8	207.05	206.53	205.5	200.84	202.47	205.92	202.93	199.53	206.45	201.32	199.78
212.2	213.14	213.13	208.78	210.14	211.3	209.44	214.53	210.9	212.51	213.14	212.71	215.98	212.23	209.57	209.16	209.56	211.29	206.88	211.16	211.73	210.64	211.85	209.16	211.81	213.34	208.36	209.27	209.2	211.76	212.85	210.5	212.38	209.71	212.65	211.19	207.9	209.5	212.24	213.34	212.65	207.26	213.26	212.52	211.2	211.81	214.58	207.77	211.63	209.35
207.37	206.59	207.58	205.33	206.99	202.5	205.59	206.78	206.64	208.77	207.54	204.6	206.77	206.39	204.65	208.51	206.41	204.1	204.61	203.18	210.43	204.41	205.97	207.05	206.47	205.46	207.82	203.72	206.08	205.85	205.4	205.73	204.54	204.84	206.77	206.16	203.95	201.51	206.18	202.75	205.74	206.23	205.38	203.38	206.4	205.4	206.19	206.33	205.67	208.11
201.88	204.83	203.91	204.25	204.33	204.01	206.36	200.44	206.52	205.63	203.72	203.56	202.52	203.53	199.79	206.68	199.9	202.29	203.22	205.54	202.42	205.36	205.21	203.67	203.95	203.98	207.03	202.91	203.87	203.53	205.76	204.18	207.25	199.62	204.83	203.69	204.33	205.15	205.17	203.4	203.96	202.22	200.58	200.55	205.26	205.8	201.55	204.17	204.61	204.41
208.78	205.99	204.95	206.06	205.56	207.61	207.11	203.14	205.88	206.18	205.32	203.83	208.28	203.53	207.01	208.04	206.67	206.97	202.88	206.03	205.3	203.73	204.17	209.84	203.79	204.67	207.3	206.08	205.44	208.82	207.08	206.58	201.86	206.1	206.55	206.21	207.84	205.89	207.47	202.84	208.89	205.72	202.96	209.76	206.07	208.64	205.73	205.31	204.42	207.46
202.51	202.19	201.16	204.04	199.2	202.49	202.44	200.81	197.2	204.93	202.33	198.33	199.12	197.84	200.35	196.07	202.25	199.4	201.35	200.71	200.53	202.48	203.45	204.09	201.64	200.63	202.62	199.74	199.42	202.71	199.4	200.11	202.38	202.7	202.1	199.74	199.13	197.04	204.05	204.41	200.17	204.13	203.64	202.25	199.71	204.95	203.06	200.31	201.12	200.26
209.86	207.61	205.31	206.61	208.2	206.43	205.66	207.27	208.26	208.37	207.48	210.35	210.08	206.34	211.81	210.52	207.54	208.1	211.1	208.18	207.98	206.7	209.14	206.95	208.84	209.6	205.97	209.11	206.61	207.21	209.45	208.07	206.99	203.53	208.84	207.5	207.27	206.43	209.1	205.69	208.22	211.1	209.75	207.02	208.33	206.23	208.05	206.96	209.35	207.65
218.34	218.16	220.25	217.06	215.4	215.65	216.86	217.66	213.52	215.86	217.94	218.44	218.85	219.54	217.74	215.78	217.28	215.15	219.58	217.22	218.89	222.15	216.33	218.91	221.33	214.73	219.82	218.46	214.35	214.84	214.12	216.07	217.63	217.71	217.07	218.53	215.91	217.07	216.72	217.75	219.31	216.16	218.29	219.34	220.22	217.65	218.15	219.22	216.73	215.65
202.62	202.37	201.21	204.78	202.06	204.48	202.87	204.44	204.1	205.43	202.67	206.64	202.08	202.96	204.16	203.72	200.5	204.05	203.37	209.34	204.29	203.81	198.73	207.07	203.28	202.03	205.55	203.11	200.69	201.68	205.08	202.9	204.06	200.8	202.74	201.57	199.55	201.1	201.88	202.46	204.29	200.44	202.87	201.99	204.39	201.05	202.88	202.39	203.76	203.79
201.8	203.63	203.47	202.79	200.72	200.83	203.43	203.47	206.22	203.58	201.35	205.12	202.01	204.74	202.15	201.86	203	206.01	205.84	203.8	203.12	201.83	199.51	202.96	203.32	202.06	202.04	206.71	207.7	205.36	200.76	202.35	199.66	203.66	200.72	203.22	204.22	203.34	204.32	202.16	202.52	202.49	203.96	204.25	203.79	206.16	202.86	200.87	201.52	204.39
214.22	212.96	214.23	213.37	214.4	215.07	215.7	212.89	216.05	216.52	215.55	212.31	212.66	216.72	211.39	216.37	211.86	213.21	215.79	212.89	211.34	213.59	216.76	209.92	215.2	214.68	212.26	214.36	215.33	212.75	215.97	213.07	214.6	214.89	216.22	216.7	212.26	215.04	213.63	212.76	214.64	211.45	211.3	216.31	214.79	214.5	216.63	213.57	214.54	210.15
205.05	208.74	208.92	207.05	207.58	206.41	205.71	210.91	205.51	207.17	208.06	205.2	205.19	208.92	206.65	205.36	205.29	209.4	205.94	209.31	202.51	207.38	206.32	208.75	207.23	208.97	208.39	205.52	208.27	211.51	205.59	206.83	208.28	205.38	203.87	206.22	204.71	205.73	205.39	206.32	204.01	206.57	205.67	207.1	206.02	207.88	208.81	206.89	207.13	205.39
199.89	204.56	200.99	200.84	201.74	203.53	197.72	198.98	199.97	200.95	200.43	196.88	196.37	201.02	200.38	200.39	199.55	201.45	197.62	203.28	198.75	198.13	201.45	201.05	199.72	200.58	202.89	199.2	201.72	196.04	202.25	199.41	199.04	202.83	203.62	201.6	200.44	199.51	202.49	201.67	202.68	199.95	202.7	200.21	201.58	201.57	199.7	197.17	198.72	199.09
207.21	210.17	206.63	208.51	205.98	212.44	208.44	209.75	205.04	207.04	206.11	210.34	208.81	208.62	208.34	209.46	208.53	210.76	211.07	207.65	205.26	205.6	209.23	206.38	208.42	212.2	209.89	209.46	211.11	209.63	209.49	210.62	210.35	207.9	211.93	210.36	211.25	211.79	209.33	209.12	208.03	209.02	211.7	211.52	209.29	204.86	208.48	211.45	206.79	207.99
214.75	215.89	213.64	217.51	218.11	216.76	216.82	217.26	217.39	217.59	217.83	214.6	217.93	218.06	216.71	218.63	218.67	220.02	217.34	216.86	215.49	217.94	217.55	217.49	215.27	214.83	215.31	216.95	218.28	217.12	218.97	216.63	216.45	217.5	216.83	216.5	216.62	216.16	217.72	216.91	215.92	213.38	214.49	216.64	216.81	215.05	218.32	224.74	218.06	215.36
198.97	199.08	197.66	197.03	198.23	199.96	199.97	200.17	201.18	199.21	200	200.78	200.25	201.84	200.67	197.23	200.48	197.94	198.7	199.4	199.77	200.16	198.08	198.46	199.48	196.93	200	200.86	199.7	198.71	198.65	202.24	203.55	200.5	199.36	195.45	195.76	198.39	198.23	197.8	198.5	201.55	201.07	202.42	200.8	200.85	200.01	203.31	199.63	196.51
211.19	210.8	213.95	209.8	211.89	209.08	210.1	210.51	212.58	209.34	208.39	211.06	212.62	209.68	211.66	210.53	210.76	209.4	211.4	210.28	212.42	212.36	216.56	209.38	212.77	209.39	211.67	211.84	211.09	210.01	213.02	210.83	215.25	209.57	210.93	212.3	208.22	210.46	211.68	208.99	213.62	211.3	213.17	212.63	212.41	212.68	208.99	213.83	214.69	212.25
209.19	207.4	208.26	206.28	208.87	207.09	207.28	210.41	210.15	206.89	206.74	206.33	207.63	206.73	207.42	207.4	209.76	207.73	205.99	208.52	206.39	211.07	212.39	210.29	206.05	206.74	209.3	206.19	209.34	208	208.34	205.76	208.38	208.32	207.54	205.49	206.9	206.97	209.71	210.03	207.65	205.32	207.02	209.8	208.38	205.6	206.07	206.31	206.44	208.82
217.8	215.65	216.18	215.97	215.62	214.13	216.4	214.26	216.69	217.28	214.54	214.23	215.36	217.35	218.44	214.12	219.11	219.15	217.77	217.81	221.41	214.89	216.78	214.3	217.16	213.73	218.58	217.27	215.71	216.96	217.33	213.33	218.1	216.5	217.82	219.25	215.72	217.08	216.95	215.96	218.47	219.57	213.72	215.35	216.59	218.81	216.11	217.11	216.44	217.67
206.32	205.76	206.54	204.52	204.68	203.71	204.64	203.77	202.4	207.67	206	205.71	201.62	207	204.6	202.5	202.43	208.18	205.91	204.88	202.81	202.49	204.92	206.48	206.16	202.82	203.57	204.26	205.78	203.57	205.1	205.81	201.38	204.5	204.13	201.62	202.17	206.87	200.74	206.21	206.94	202.71	201.75	201.95	206.23	206.31	203.14	204.4	202.49	205
200.68	198.2	200.45	199.77	199.83	201.32	197.99	199.77	198.33	197.28	199.37	198.1	199.02	199.04	199.36	197.49	200.46	201.77	196.2	201.23	196.27	196.35	201.9	200.53	198.85	200.41	199.95	199.69	199.07	196.71	199.44	199.58	199.5	201.08	198.04	202.33	201.58	198.5	200.49	203.84	198.39	204.07	201.21	201.41	199.22	197.92	200.92	199.89	197.71	199.53
215.11	219.63	216.13	217.99	217.99	219.75	218.67	215.67	213.66	216.92	216.83	220.67	216.66	213.55	217.29	219.17	218.69	220	216.71	215.48	216.85	217.63	216.09	213.91	217.7	215.55	216.17	219.23	215.06	217.41	216.1	218.41	216.62	218.48	217.96	219.93	216.92	218.42	216.81	217.47	217.83	218.06	218.9	215	217.22	216.54	219.65	215.96	218.9	214.39
204.11	206.82	205.37	205.86	208.58	206.7	208.15	208.67	208.25	208.14	206.42	208.48	204.48	208.25	206.85	206.52	208.85	209.72	206.17	207	204.99	211.38	207.9	206.82	208.98	206.77	206.89	207.94	204.7	209.72	207.57	206.7	211.63	205.12	209.08	207.08	207.85	207.82	207.51	200.47	204	205.07	207.58	205.29	209.76	210.21	206.79	208.48	209.92	204.17
212.93	210.72	207.34	204.67	208.44	207.59	209.77	207.29	212.09	207.65	210.09	208.49	208.61	210.07	208.38	207.77	211	205.49	206.51	206.45	207.47	208.28	211.97	209.23	211.8	209.9	209.76	213.34	210.34	210.64	209.71	206.73	213.13	208.92	206.37	209.51	210.7	208.99	207.78	206.64	206.96	207.01	206.24	209.23	208.63	212.68	206.92	208.74	205.37	211.46
196.17	194.68	192.19	193.64	195.13	192.74	194.47	194.96	195.23	195.09	195.21	193.64	196.58	195.38	194.07	194.37	193.78	192.69	193.72	194.46	192.82	194.44	193.95	194.08	195.47	194.52	196.34	195.19	193.02	194.34	200.81	192.56	197.79	198.05	193.28	190.89	190.01	193.41	191.84	191.74	196.76	196.64	194.21	191.35	196.1	194.56	197.46	194.81	198.91	194.74
211.94	214.42	213.11	212.14	211.58	209.58	212.18	214.49	213.32	215.63	213.39	210.56	214.11	216.5	210.32	212.49	211.03	213.79	212.51	212.96	208.17	213.27	214.65	211.26	216.47	211.95	213.15	210	214.85	210.15	212.25	215.74	212.26	209.21	213.28	213.95	216.08	210.12	212.01	211.17	213.29	210.3	217.41	215.2	213.72	212.86	214.34	213.6	212.32	214.48
204.79	205.72	209.02	204.95	206.49	205.8	206	202.97	202.75	206.54	204.44	203.56	206.92	203.29	206.14	207.62	204.98	203.59	203.92	204.62	206.34	204.15	205.9	204.25	205.93	202.52	204.87	201.32	203.55	205.39	205.49	207.45	206.37	202.22	205.56	205.29	205.91	203.48	209.04	203.46	202.21	204.01	204.39	201.42	207.48	207.22	204.43	206.35	204.15	203.46
203.6	202.95	202.23	203.09	205.82	208.1	202.62	203.12	205.55	205.05	204.69	202.91	203.01	202.27	203.46	202.72	205.4	202.94	206.32	201.33	201.97	203.81	202.88	201.12	206.02	205.76	203.64	201.49	203.57	203.25	205.04	203.91	205.24	202.74	203.27	202.57	207.94	205.72	205	204.71	206.05	202.62	203.97	201.42	203.85	204.23	206.12	203.41	202.16	200.27
210.54	214.53	211.85	212.19	212.43	212.03	214.89	211.82	210.2	209.65	213.34	214.52	210.35	209.73	212.18	211.83	208.28	211.17	212.67	215.61	212.37	210.08	211.51	211.62	211.46	210.85	210.67	210.01	210.45	214.71	210.22	212.45	210.74	212.9	211.93	211.51	212.21	211.43	213.34	210.4	211.53	211.91	210.7	213.22	212.46	212.11	212.7	211.57	211.19	212.5
199.23	204.42	202.4	201.78	203.14	204.42	205.27	202.52	204.19	202.51	206.73	202.05	205.03	204.5	201.47	202.08	204.53	204.21	203.81	203.99	204.69	203.87	203.66	202.3	203.99	201.2	203.54	200.3	203.52	202.63	205.8	203.75	204.4	202.89	206.06	203.17	202.62	201.82	202.76	204.22	204.34	205.8	203.15	205.55	203.43	204.75	205.16	203.18	204.29	206.65
205.12	205.52	206.76	206.75	204.47	205.5	209.18	207.45	205.06	207.01	207.1	204.1	208.96	207.94	204.95	207.39	206.67	205.96	204.82	206.19	207.36	208.86	205.41	205.05	206.2	205.27	209.58	206.89	208.62	206.57	203.28	207.64	206.16	205.38	203.68	206.07	207.09	206.32	207.31	206.64	205.19	203.94	205.58	206.41	202.39	204.66	211.73	207.11	209.6	206.36
216.83	218.7	217.72	215.02	214.08	218.11	217.55	217.16	219.98	219.2	217.38	221.4	215.76	217.56	214.91	216.81	216.84	215.72	217.53	219.41	221.39	216.75	217.25	216.72	218.96	217.9	218.57	213.7	217.74	217.96	216.45	217.55	218.57	216.37	218.69	218.96	216.85	214.48	215.76	217.21	217.24	216.95	218.12	219.5	218	217.53	218.49	217.06	217.69	219.66
204	198.15	201.11	199.99	196.73	203.27	199.1	197.71	198.38	197.22	197.28	199.64	201.09	197.33	201.28	196.42	200.8	204.5	201.54	202.03	198.31	197.78	200.54	198.79	199.6	198.85	201	198.38	200.35	198.19	201.58	200	199.81	199.17	197.77	198.11	198.11	198.28	200.66	198.13	199.44	199.06	198.14	197.6	198.26	199.78	201.37	197.77	200.53	199.74
208.76	208.92	206.55	210.57	208	207.23	207.9	208.58	205.6	208.54	210.59	212.76	206.5	208.12	208.04	207.72	209.51	208.04	208.94	209.82	206.02	208.42	206.8	207.31	208.91	207.37	208.99	210.11	207.65	208.86	205.12	207.02	207.22	210.08	208.33	207.17	206.33	208.67	204.05	205.69	207.3	207.53	206.34	205.99	203.86	207.33	207.27	206.09	207.97	206.95
204.96	202.74	206.69	202.76	205.04	205.45	204.2	204.58	202.5	204.91	208.53	207.16	205.14	203.51	202.81	205.89	203.66	202.53	201.84	207.57	203.89	203.61	202.02	202.85	203.58	204.75	208.14	200.4	204.29	203.76	207.16	202.84	204.63	202.07	204.15	201.69	202.1	201.39	204.01	203.65	202.29	205.87	204.64	205.65	204.39	205.24	204.38	201.45	203.07	205.4
218.66	216.32	216.78	218.03	216.35	215.49	216.9	216.44	218.7	216.94	218.99	221.03	216.79	218.15	216.41	214.48	215.36	217.07	218.34	216.95	219.97	217.02	215.43	218.88	214.3	214.86	218.44	213.31	212.66	217.95	219	217.12	219.92	217.56	215.03	220.01	218	217.99	216.41	219.53	219.49	215.53	217.5	212.97	216.41	215.12	217.65	219.91	214.56	215.21
214.05	212.66	211.64	212.88	212.06	214.76	214.47	213.63	212.78	214.26	214.32	212.74	211.29	207.63	211.14	212.73	212.96	210.38	215.07	211.58	213.61	209.32	214.62	210.06	211.16	211.28	214.27	209.09	209.37	209.52	209.69	215.95	211.47	212.26	213.97	210.51	210.11	213.64	211.76	213.58	209.67	209.45	208.9	211	212.55	216.88	210.78	214.73	211.24	213.27
211.19	208.11	207.07	208.39	210.91	209.33	208.73	206.88	209.3	207.31	207.1	206.51	206	207.34	207.23	206.78	208.14	210.21	207.81	209.39	211.99	209.53	211.44	209.06	210.26	207.25	208.19	210.53	210.17	209.39	207.9	211.96	212.01	206.95	209.62	209.88	206.81	208.06	206.64	206.31	206.38	207.41	207.81	209.41	208.8	208.15	206.39	206.16	208.06	207.31
218.53	219.32	215.2	217.05	214.34	217.67	216.21	219.2	215.39	217.25	215.1	215.18	218.7	221.79	216.51	216.81	215.5	213.88	218.45	216.96	217.69	218.92	216.65	218	215.67	215.67	217.24	218.11	217.33	214.97	216.15	215.94	217.93	216.53	218.57	217.98	219.26	216.24	216.74	218.67	216.78	215.16	218.83	217.35	216.71	219.69	217.4	220.59	217.97	217.36
202.75	203.32	207.71	207.85	204.67	205.81	206.41	206.58	203.63	200.33	201.38	203.61	203.5	206.55	204.97	205.45	204.4	204.96	205.47	204.04	205.51	205.27	204.6	208.3	204.58	206.91	206.96	206.05	205.97	203.4	205.32	208.53	204.27	204.69	206.69	205.22	205.93	203.52	204.14	204.06	204.42	204.81	206.43	204.48	201.7	206.49	203.87	202.26	204.77	202.84
207.74	205.14	202.23	203.81	203.66	202.51	205.06	200.97	203.43	203.36	206.93	205.25	200.8	201.51	205.77	204.77	201.66	204.56	203.56	203.41	202.57	203.94	202.21	203.89	204.9	204.47	204.45	204.04	205.86	205.48	201.62	205.79	202.5	202.57	204.35	203.97	202.13	201.8	203.89	204.01	201.35	205.93	205.04	204.05	207.18	202.76	205.22	203.45	204.04	203.72
209.56	210.99	206.97	207.81	209.6	207.3	202.01	208.81	209.3	210.79	207.41	208.24	205.06	208.34	210.19	209.24	207.07	210.06	208.05	204.8	207.76	206.87	204.95	212.34	208.48	207.57	208.45	208.16	207.99	209.27	208.78	208.97	208.88	214.29	206.21	208.61	211.44	207.09	205.41	206.62	210.07	209.71	208.42	210.23	210.97	208.41	209.06	208.31	207.47	208.12
203.18	207.64	206.3	206.33	204.3	206.58	205.33	206.96	205.62	206.55	204.88	205.67	205.4	207.43	205.35	204.62	207.74	206.54	206.94	207.13	203.37	206.68	205.36	206.85	202.27	206.64	206.04	206.66	203.87	203.96	203.51	207.55	203.89	206.24	205.15	204.44	205.83	203.33	205.09	203.47	202.93	205.54	203.75	206.06	204.85	206.74	204.83	204.6	204.52	208.58
206.45	207.14	203.6	203.04	202.9	201.33	209.56	203.76	205.88	204.93	206.51	202.79	206.98	204.4	205.71	204.34	203.8	205.71	206.62	207.78	205.67	205.08	204.52	207.4	203.46	204.81	206.41	205.69	206.59	203.85	205.31	204.5	205.23	203.4	204.46	202.7	203.27	202.93	204.61	204.87	207.36	204.21	205.89	205.41	204.46	204.96	207.8	208.46	205.35	204.65
206.97	209.66	210.01	208.14	207.76	210.76	208.86	209.03	206.05	204.67	204.38	210.33	211.48	208.15	207.29	209.61	208.15	214.62	207.3	209.53	208.86	207.32	205.95	205.69	207.67	206.84	208.84	206.95	209.61	209.6	207.43	210.66	209.33	207.26	210.65	206.82	210.21	207.86	208.86	209.26	207.65	208.66	205.23	207.25	207.39	209.49	209.85	208.36	208.29	208.44
213.46	212.91	213.88	214.23	211.55	211.83	213.62	211.68	214.92	213.06	213.66	211.48	214.66	211.82	213.48	212.98	212.13	214.23	211.7	210.55	209.89	209.04	211.93	213.16	213.77	210.65	212.5	214.1	213.51	214.99	213.25	212.56	210.94	210.05	211.67	212.24	209.95	215.38	212.65	213.61	212.86	212.73	213.25	215.89	211.6	212.72	213.17	211	217.79	213.24
209.83	213.32	215.17	216.27	209.92	212.61	212.28	212.39	213.6	210.5	213.63	212.13	213.13	212.08	211.31	212.79	214.44	208.04	211.09	213.96	211.56	213.01	211.79	211.69	213.2	211.29	209.3	214.47	209.14	214.03	211.22	210.69	213.64	209.83	214.56	212.7	209.48	213.29	209.73	210.58	212.48	212.36	212.03	214.26	212.17	208.39	215.82	209.87	208.58	212.43
211.41	208.32	210.49	212.71	212.02	208.36	209.04	207.66	208.95	208.05	204.73	206.86	210.35	208.71	209.35	207.8	206.76	206.94	210.73	211.95	209.02	210.85	207.74	208.83	210.01	208.91	209.74	209.31	208.1	209.86	211.17	209.33	211.27	209.18	206.96	210.44	211.29	207.27	205.33	209.39	210.33	210.23	208.86	210.05	208.17	207.37	208.84	208.4	207.57	209.08
205.4	200	204.14	200.62	202.56	203.4	205.2	202.92	203.66	203.59	201.16	202.9	202.96	203.81	201.78	204.73	202.86	197.89	203.76	200.05	201.76	202.62	205.32	203.63	204.02	202.37	207.39	203.34	201.71	205.44	201.03	201.11	201.62	202.81	203.15	207.13	201.68	203.55	199.86	205.38	201.93	200.98	200.64	202.31	200.13	203.45	206.37	205.43	202.11	205.04
206.22	208.17	207.89	210.31	207.86	209.6	207.71	208.41	209.5	204.35	207	206.09	206.19	205.99	209.77	207.26	209.59	211.37	211.11	207.09	208.1	208.68	211.39	213.88	206.54	207.23	207.42	208.03	207.32	206.04	207.61	205.87	210.56	208.13	207.44	208.21	206.73	206.27	212.83	206.5	205.87	205.06	208.79	209.08	206.59	205.83	206.96	206.14	209.59	208.4
207.99	200.51	202	201.82	203.48	201.48	202.75	204.27	202.58	205.3	200.99	204.23	201.34	201.86	202.96	203.74	203.92	203.44	201.65	203.78	202.17	205.82	201.84	204.74	204.13	205.36	200.03	203.08	204.07	200.86	203.18	203.4	206.1	205.27	203.14	202.77	202.65	203.66	206.09	204.09	205.44	204.57	202.12	202.71	203.29	203.76	201.11	202.96	203.95	202.01
200.18	204.36	204.88	202.82	203.17	206.5	204.81	201.25	205.03	202.59	202.59	203	199.77	201.14	203.71	198.32	203.59	200.97	202.22	203.82	201.6	201.05	204.58	203.94	201.92	203.07	204.26	201.33	204.56	205.48	203.41	203.18	202.42	203.31	207.26	202.73	202.34	204.12	204.39	202.16	201.4	203.99	204.09	205.13	201.82	205.08	203.21	203.37	202.24	203.86
201.16	205.55	204.06	204.98	204.88	203.69	202.07	203.27	204.82	205.5	205.21	204.36	201.79	202.51	203.42	201.4	206.3	204.48	206.21	207.37	203.68	203.2	205.04	205.54	202.78	205.02	205.19	205.34	205.89	203.38	202.17	205.07	203.78	203.34	205.09	201.84	206.34	202.67	202.31	202.79	202.37	203.26	203.22	202.43	203.5	203.68	201.69	202.89	206.14	202.98
207.82	209.61	208.65	207.41	210.06	208.42	206.02	209.02	210.89	205.01	211.19	209.2	208.78	208.33	213.78	209.76	210.54	208.41	206.65	206.99	208.7	207	209.39	210.26	207.24	209.15	210.87	211.02	206.18	210.55	208.49	208.73	207.43	212.28	210.11	206.31	207.25	207.22	206.71	208.46	210.36	207.49	210.64	209.57	210.16	204.5	210.04	210.91	209.31	207.02
203.43	201.63	205.78	201.15	205.25	202.78	200.6	205.35	202.41	204.33	203.78	202.01	199.48	203.83	201.73	206.91	205.88	199.02	206.32	202.48	203.09	205.81	203.97	203.15	201.46	201.41	204.23	204.87	204.28	205.13	203.66	201.23	200.71	202.47	204.61	201.94	203.85	201.83	202.58	203.29	203.89	204.74	205.12	203.07	201.07	201.37	202.05	200.88	203.27	201.64
203.34	197.41	197.79	198.57	200.91	201.2	202.12	200.31	201.53	198.67	199.09	198.92	201.21	203.13	198.97	199.01	197.54	202.91	201.03	198.76	196.48	199.93	197.35	197.97	202.27	201.52	203.22	202.97	200.64	198.37	202.7	204.41	200.07	199.03	202.8	198.14	201.88	202.66	202.46	204.73	196.86	197.53	199.45	199.19	198.42	199.19	199.13	199.64	196.78	204.02
215.21	218.59	220.04	217.08	215.43	215.97	215.87	217.67	215.71	214.42	216.52	217.8	217.88	217.11	215.21	219.77	220.52	218.36	218.4	217.85	216.55	218.6	215.38	214.36	215.35	217.47	217.48	216.65	219.24	216.14	216.42	217.85	219.97	218.51	217.53	218.96	217.13	217.35	217.51	216.3	215.38	221.04	217.63	217.38	216.97	214.63	218.11	215.54	217.66	213.44
197.73	196.25	196.32	194.38	194.22	193.49	194.57	192.93	191.3	195.48	192.21	193.14	195.74	193.41	192.43	193.09	193.11	195.38	195.92	196.34	196.13	194.27	194.39	194.23	196.26	193.85	197.47	193.88	192.15	196.1	192.26	195.09	191.97	195.66	195.53	192.82	192.62	193.04	195.37	194.71	193.41	194.03	198.92	194.23	192.72	194.38	193.21	196.19	195.12	192.88
207.07	209.18	208.2	208.29	211.38	207.3	207.9	207.57	206.31	211.04	210.49	210.57	210.94	209.17	211.07	211.58	206.29	209.65	208.69	208.58	208.57	208.49	208.44	207	210.81	209.71	211.17	211.71	206.25	203.49	209.89	210.14	208.89	209.31	209.85	210.76	210.63	207.54	209.08	210.39	210.45	210.37	206.34	209.46	208.67	212.36	208.8	209.05	210.21	207.23
208.65	205.89	206.73	208.16	206.93	206.82	210.7	207.65	203.31	205.26	206.4	204.88	209.38	204.22	206.37	208.05	208.02	208.9	206.92	205.37	207.07	209.1	202.42	206.62	207.73	210.25	205.22	207.23	208.37	209.49	208.09	211.54	205.67	207.64	205.56	204.64	211.59	203.06	206.07	204.59	208.76	206.33	206.81	207.14	205.44	208.26	207.23	207.56	206.56	201.49
212.07	210.55	207.67	208.6	210.62	208.34	207.58	209.38	209.4	207.68	210.3	210.46	211.41	209.24	205.36	208.45	208.3	208.07	207.23	206.42	205.66	208.11	208.42	210.69	209.22	211.25	207.25	206.59	207.13	206.75	209.83	211.23	208.27	208.33	207.61	208.79	205.77	210.27	206.85	202.52	209.05	209.07	210.59	207.98	207.93	208.39	208.51	205.93	208.49	206.37
204.6	208.87	206.88	209.43	205.33	210.12	206.9	206.84	208.38	208.02	209.61	203.58	209.2	208.2	209.45	209.34	203.57	209	210.24	208.11	210.32	208.34	205.64	211.66	206.51	208.07	207.22	207.93	208.94	206.87	210.26	207.12	205.84	209.22	206.88	205.86	207.34	208.02	208.42	209.11	205.33	208.34	207.55	207.21	207.56	208.38	208.47	207.92	208.2	206.53
209.19	210.12	206.48	210.29	206.23	207.04	206.72	209.91	210.35	206.72	204.98	208.81	208.06	207.25	209.87	209.21	208.07	205.02	211.3	208.24	208.74	204.98	206.48	206.29	209.64	207.56	209.76	210.52	207.76	207.93	210.43	206.58	205.7	207.05	208.4	208.57	209.99	205.56	208.22	209.46	210.71	209.1	208.28	209.13	208.03	208.86	207.87	209.35	210.97	209.42
211.28	212.37	208.38	211.47	210.29	211.78	214.77	210.53	209.65	209.36	212.75	212.01	210.3	214.73	213.97	211.48	214.58	213.25	211.78	210.74	208.49	210.13	208.05	213.37	213.13	211.91	211.44	213.36	210.66	210.99	209.63	209.99	211.8	211.58	212.03	208.83	210.7	208.89	212.4	210.6	212.63	209.66	214.97	207.97	210.19	210.89	212.05	210.08	213.57	211.66
210.78	210.72	211.97	213.25	212.3	214.13	210.87	213.68	215.04	212.99	214.33	211.46	213.64	212.72	212.33	210.23	215.3	212.19	210.74	212.88	214.68	214.38	210.52	210.18	215.62	212.31	212	211.98	216.08	212.26	213.36	212.54	211.73	210.52	213.68	211.47	213.19	212.51	212.56	213.86	214.72	208.91	216.3	214.21	214.79	213.3	214.75	214.19	208.59	213.88
206.08	204.69	208.78	206.88	207.97	209.87	206.99	207.1	209.12	211.82	209.42	208.13	204.54	207.03	207.28	206.08	209.31	204.75	209.47	205.81	205.21	205.8	207.64	207.95	206.57	208.23	206.55	205.94	210.14	206.4	208.79	206.21	203.68	207.9	208.26	207.12	205.9	208.16	208.18	208.92	208.52	207.37	206.41	207.59	206.21	203.7	209.41	206.9	208.55	210.49
213.92	216.7	215.15	214.78	209.94	212.29	212.63	215.64	212.27	212.79	216.29	211.88	214.39	211.95	209.07	213.1	215.29	211.64	213.15	215.02	213.09	211.97	214.55	212.94	212.89	213.81	212.7	215.19	212.63	216.14	211.61	209.12	211	211.96	211.57	210.93	215.71	210.96	210.82	212.08	211.9	213.38	211.61	213.75	211.47	210.68	210.97	213.51	212.98	210.41
213.27	207.99	210.21	208.63	211.8	211.32	213.43	211.45	212.26	207.75	209.52	213.35	212.97	212.46	211.25	213.52	210.9	208.73	212.83	212.86	212.43	208.09	211.76	215.45	211.49	214.23	211.62	210.82	212.83	214.9	214	212.27	213.07	209.91	212.66	210.44	213.27	210.55	209.05	209.12	212.62	212.38	211.92	213.49	213.88	210.89	209.88	213.1	208.99	212.22
205.85	207.77	208.12	208.97	207.96	208.87	208.27	207.5	208.27	208.02	203.76	208.33	207.04	207.35	207.9	208.16	206.54	208.87	209.22	207.44	211.12	209.36	209.74	208.71	207.97	205.96	206.38	209.63	203.43	210.08	209.76	208.24	206.71	211.77	205.49	207.24	207.04	204.86	209.96	208.76	205.98	208.25	205.93	207.05	208.33	211.72	205.68	208.83	208.56	206.98
205.28	205.7	207.63	206.83	206.49	207.24	205.96	204.53	202.7	202.8	204.03	203.06	206.08	208.05	202.8	205.17	205.67	205.83	203.91	204.23	206.03	204.07	205.43	205.49	207	207.98	203.34	209	207.91	208.47	206.12	201.89	204.41	204.1	202.91	204.6	206.85	204.83	206.45	207.71	203.81	202.78	205.96	201.44	205.03	205.13	204.75	207.21	206.24	203.87
198.34	198.02	195.88	202.67	201.85	197.46	200.09	200.09	195.84	200.14	200.43	199.51	200.48	200.84	198.95	196.23	197.82	196.99	194.32	196.38	198.41	197.13	197.68	198.75	197.47	197.92	198.47	198.8	195.61	198.1	199.98	197.35	199.51	199.05	198.45	197.57	196.98	198.77	199.77	196.96	197.77	204.17	199.04	196.75	195.91	199.15	200.18	201.41	196.19	201.27
211.84	210.44	212.8	213.43	213.72	210.88	213.82	210.49	212.55	215.3	211.96	215.42	215.1	214.34	215.69	209.81	214.19	211.44	210.83	212.54	214.5	218.5	214.34	215.5	210.01	214.34	210.85	210.68	210.28	210.59	211.38	213.78	212.15	215.82	214.96	213.21	211.26	213.1	213.23	213.18	211	214.63	215.46	215.64	210.01	213.44	212.36	215.28	212.81	213.29
194.6	193.86	195.05	196.06	197.68	195.2	191.93	194.91	194.13	194.65	198.82	194.81	193.49	195.34	196.6	194.42	195.97	192.27	193.5	196.4	194.33	196.16	194.26	192.8	194.32	196.64	196.49	194.61	194.8	191.31	192.64	193.54	192.98	193.65	189.92	198.41	192.12	195.83	192.54	192.39	196.64	192.3	194.88	194.55	194.17	194.25	194.95	193.94	192.85	193.71
204.1	202.97	208.16	207.92	205.43	205.77	204.52	203.67	204.81	204.82	205.84	205.83	205.8	205.42	204.32	205.51	203.59	206.49	204.95	204.9	203.62	204.49	208.44	205.4	207.42	202.08	203.35	205.56	208.57	206.44	206.11	208.12	204.75	207.29	206.89	208.55	206.13	206.89	202.66	204.53	206.71	207.35	206.62	202.96	207.23	204.83	207.04	204.66	206.17	204.49
205	203.02	204.61	206.23	205.35	203.32	200.43	203.2	202.09	202.82	201.61	202.05	205.7	203.2	203.63	201.41	205	204.87	201.55	203.17	200.43	206.24	201.53	204.61	205.64	204.72	201.65	205.44	204.83	205.73	202.82	202.72	203.29	204.28	204.85	202.5	203.94	206.1	202.88	203.02	201.48	205.14	202.94	200.83	201.76	202.28	200.91	202.57	205.16	206.45
202.42	201.46	199.66	201.85	201.87	202.94	206.55	202.79	201.7	204.35	203.09	202.5	199.27	201.16	200.88	202.42	202.38	203.6	201	202.51	203.71	203.75	201.49	201.19	199.86	202.36	204.25	203.88	202.32	203.26	200.68	202.85	205.28	202.82	201.69	201.57	200.97	200.23	202.72	203.1	202.39	202.46	200.8	202.77	204.07	202.46	201.47	204.5	202.14	201.12
205.6	209.42	208.5	204.61	204.76	205.91	210.61	210.16	209.97	206.89	205.56	209.19	211.79	208.2	209.81	206.67	209.23	204.83	211.34	210.67	209.88	207.49	206.96	207.86	206.76	208.03	208.54	210.48	208.03	208.88	207.05	206.72	210.59	209.98	208.22	206.76	207.2	209.08	206.61	210.08	205.55	208.27	206.78	207.93	206.53	207.33	209.66	209.5	204.99	212.15
206.6	206.08	210.72	207.67	209.43	208.52	207.52	211.02	207.92	205.84	208.89	206.41	205.11	205.48	207.56	208.39	208.33	210.3	207.72	209.1	210.2	209.16	206.46	206.04	207.73	210.74	209.12	208.39	204.81	207.14	205.4	205.67	207.03	208.63	210.59	207.07	205.01	210.35	207.73	208.03	209.48	207.53	209.19	207.35	210.19	207.97	207.39	204.18	207.16	205.36
218.07	215.48	221.69	215.18	216.17	216.03	218.12	215.07	216.85	212.43	216.64	217.88	213.05	216.1	216.06	216.92	219.5	218.74	213.68	218.76	218.37	218.73	219.13	214.81	218.17	218.54	217.76	216.81	215.14	215.55	216.57	216.71	216.65	215.75	215.06	214.54	217.95	215.58	217.64	215.24	219.85	214.08	217.52	217.16	215.75	214.77	218.46	217.73	215.77	217.09
205.21	202.96	207.01	203.9	200.58	203.12	203.85	202.6	207.78	203.31	204.9	203.2	202.9	205.4	204.5	203.17	206.31	206.27	206.16	203.33	204.02	202.02	201.15	203.84	202.18	202.83	200.44	202.45	204.05	204.12	205.44	203.41	205.83	204.42	202.43	206.27	204.41	205.67	201.24	204.67	202.46	205.26	206.43	204.52	202.2	204.12	203.61	204.17	203.02	202.52
206.42	206.22	209.27	208.22	205.5	208.96	207.33	208.33	206.55	209.03	208.34	205.75	207.36	206.52	205.16	207.28	207.21	208.8	208.39	209.35	210.48	206.28	209.72	207.99	208.4	206.24	208.72	208.3	208.58	204.82	205.54	206.63	206.69	208.07	209.46	209.32	205.82	208.5	205.97	207.27	207.36	205.06	206.94	209.34	207.06	209.4	208.22	209.31	208.44	205.75
210.25	212.14	211.66	210.32	203.25	212.04	213.97	212.12	212.63	211.71	212.51	213.32	211.2	214.72	211.82	213.08	210.73	211.38	210.74	211.64	210.56	212.21	214.2	209.08	210.68	211.17	213.18	213.39	210.97	209.6	212.27	212.31	210.65	211.31	208.27	211.21	211.96	209.77	210.76	211.47	210.59	209.9	210.19	209.98	213.54	213.18	211.24	210.21	214.74	210.01
199.49	204.27	201.26	203.23	202.91	202.98	205.94	202.19	203.44	201.67	205.64	203.1	205.37	205.16	200.81	205.06	202.87	200.53	202.56	202.69	202.51	202.77	203.76	204.18	205.17	205.77	204.18	203.15	204.54	203.2	202.24	202.58	202.26	200.91	204.27	204.75	200.08	204.57	202.6	201.26	205.56	204.58	204.3	204.27	205.07	202.01	204.01	203.98	205.69	202.11
203.93	202.52	205.61	202.94	207.27	207.41	206.71	207.19	207.79	205.4	205.62	204.51	203.51	204.85	201.98	204.77	203.68	207.03	204.55	207.56	203.47	206.96	207.28	204.48	206.44	204.86	209.61	201.79	204.12	205.61	204.36	204.81	206.19	205.28	204.04	205.65	209.35	202.83	204.36	205.91	202.14	206.35	205.89	206.08	204.59	206.35	205.67	205.78	206.39	206.19
192.81	196.39	197.76	194.5	196.28	192	195.02	195.72	197.38	195.27	195.09	195.88	197.38	196.55	195.6	193.53	194.85	198.57	191.14	193.72	195.97	196.98	194.66	193.28	193.65	194.44	196.36	193.87	195.22	193.49	196	195.44	192.4	195.06	197.38	193.05	199.15	193.3	195.04	196.72	198.57	198.24	194.68	196.74	195.29	197.5	198.71	195.95	194.41	196.9
203.35	198.9	202.46	202.56	205.5	203.61	203.31	204	199.85	202.62	202.91	199.95	205.19	203.75	205.56	204.38	202.62	201.72	202.51	202.76	203.5	200.17	198.73	202.34	202.97	203.19	202.52	202.4	202.35	201.13	200.36	202.76	203.38	200.33	201.61	201.11	200.12	202.49	200.45	204.74	202.92	201.21	198.21	203.52	202.39	202.68	205.12	199.52	201.4	200.65
208.79	209.97	208.95	205.15	208.32	207.48	208.68	209.95	208.64	208.47	209.26	209.64	206.88	207.97	208.02	208.55	207.03	206	208.9	211.18	209.65	207.35	206.43	206.01	209.9	204.71	207.27	205.32	209.09	206.44	208.59	208.73	210.68	207.34	206.66	210.12	208.32	208.09	207.42	205.94	206.37	209.51	207.91	209.47	204.67	208.72	206.12	206.98	209.47	208.16
205.08	204.27	206.88	204.82	204.67	203.59	203.33	204.95	205.55	200.73	202.76	204.1	203.94	207.89	199.44	202.31	203.84	201.72	203.58	204.98	204.03	207.77	200.88	206.22	204	204.07	204.84	204.35	203.64	205.69	204.35	200.17	202.32	205.84	202.8	201.84	204.6	204.71	203.35	204.09	202.54	205.15	202.36	207.18	204.25	201.99	204.73	206.1	201.13	203.88
203.18	201.94	199.5	204.71	203.4	203.77	200.54	202.83	203.37	204.78	202.32	204.76	204.99	205.27	202.99	201.71	201.18	199.63	201.79	200.24	206.68	201.83	203.87	202.53	203.02	203.46	203.44	203.97	201.53	201.2	205.24	202.78	202.22	200.01	203.76	200.88	202.76	202.09	204.6	203.07	200.01	202.04	204.17	201.88	203.52	202.57	204.83	204.73	207.36	207.2
209.13	208.26	209.72	207.12	207.52	204.71	207.36	209.08	209.25	209.12	208.26	209.64	204.82	208.07	211.37	208.44	208.98	207.62	206.98	208.64	208.4	208.18	209.72	208.76	209.12	211.53	212.77	206.41	208.78	205.68	213.22	207.72	209.36	210.35	211.53	206.73	206.89	206.22	207.4	208.36	208.48	207.57	207.23	209.28	209.33	209.49	209.95	209.7	209.65	211.6
200.31	205.61	202.4	203.55	203.67	202.31	203.65	201.81	203.01	201.99	202.04	203.69	202.74	201.96	206.21	202.65	204.4	201.52	205.3	204.02	201.79	203.34	205.28	202.1	203.38	203.97	201.29	201.48	205.49	203.25	206.8	203.07	204.14	203.02	205.23	201.62	204.52	205.74	202.16	202.95	204.08	202.74	203.53	204.32	200.95	203.02	202.71	199.82	204.47	200.77
216.5	215.61	213.62	216.54	217.3	220.93	219.31	215.61	214.8	215.23	213.89	218.68	215.5	218.16	215.51	216.58	213.62	218.71	218.63	216.33	217.89	216.7	218.26	218.19	214.88	216.93	215.61	217.66	217.61	215.5	216.13	217.6	219.27	215.99	215.81	218.11	215.81	219.36	218.72	220.06	216.47	214.57	218.51	219.61	218.71	217.26	217.29	215.09	220.6	219.24
208.86	207.37	208.56	206.69	206.28	207.82	207.52	206.11	205.79	209.03	210.43	208.48	209.14	209.68	211.16	205.09	210.98	206.45	207.08	208.15	209.95	206.9	209.83	205.85	206.48	208.32	206.72	207.41	208.93	206.81	214.56	209.73	209.54	206.3	211.86	206.22	207.26	205.55	208.16	208.6	205.35	204.96	205.13	208.27	207.52	207.84	209.28	209.18	208.85	208.45
211.18	212	214.85	212.87	214.85	211.95	215.41	216.34	216.36	214.29	211.45	214.1	214.9	213.53	215.11	213.61	214.92	215.91	213.67	213.14	211.52	214.89	211.56	216.39	212.3	215.4	210.05	214.39	215.61	212.81	213.37	215.43	214.97	214.79	213.27	211.69	212.63	212.36	214.95	216.28	216.07	214.32	216.01	215.01	214.22	215.93	213.54	215.53	215.08	212.53
205.73	207.4	208.79	205.44	206.54	207.11	209.52	207.45	206.81	207.23	211.6	209.5	205.44	205.85	210.05	209.58	206.36	206.22	207.34	208.27	211.27	206.95	205.4	207.69	209.87	209.59	207.65	208.62	202.68	209.31	205.73	204.39	206.67	209.12	207.56	206.1	204.75	208.08	206.51	206.64	203.11	210.05	207.79	207.6	206.26	207.88	208.39	208.71	205.27	208.5
200.53	199.63	200.24	199.54	200.53	200.19	201	197.98	201.09	200.4	199.61	198.45	197.74	202.7	198.44	201.73	200.26	201.58	200.64	199.26	203.92	201.11	202.23	196.21	202.12	199.47	201.57	199.62	200.46	197.79	204.47	199.11	198.5	199.8	200.9	200.57	200.5	200.36	201.73	198.92	200.48	201.1	199.12	195.48	199.62	199.14	196.4	202.71	198.79	200.92
212.21	213.15	208.09	212.5	211.74	209.96	213.11	211.77	211.36	211.09	211.38	214.29	215.77	213.41	213.2	213.15	211	210.81	209.51	212.4	209.36	210.28	214.79	212.68	212.07	211.8	212.35	213.24	212.82	214.05	212.23	210.1	211.67	213.52	210.14	210.92	211.15	212.71	210.18	212.32	213	214.32	211.04	212.23	212.59	209.33	212.58	210.87	212.42	212.06
205.34	205.86	208.1	207.94	207.91	207.48	207.2	206.84	205.04	208.03	207.95	205.46	208.47	206.2	205.89	208.32	211.75	206.03	208.38	210.07	206.75	205.64	208.52	210.99	210.64	207.79	206.25	206.58	206.32	207.12	206.46	207.43	206.29	206.07	207.7	205.77	205.91	207.72	208.97	208.18	204.92	210.45	204.12	208.51	210.82	208.08	209.33	204.74	207.63	207.4
206.39	207.88	208.47	208.28	210	205.89	211.11	208.65	210	207.84	208.61	211.83	207.48	208.92	209.48	208.81	207.43	209.52	208.74	208.75	206.15	208.28	210.59	205.51	208.37	206.45	207.4	209.09	210.96	210.43	210.79	209.07	205.25	206.7	208.11	206.12	209.26	206.88	211.9	207.27	207.93	209.36	210.37	207.91	208.85	210.92	211.94	208.05	207.57	207.95
204.05	202.24	200.86	201.37	199.28	202.13	200.37	201.49	203.52	200.58	204.95	201.7	202.92	202.62	201.77	201.87	200.99	202.16	198.52	201	203.29	202.08	199.27	200.76	202.7	202.21	201.03	201.49	198.99	204.64	196.07	197.89	200.77	200.9	203.65	200.84	203.26	200.85	199.75	201.57	202.59	204.1	203.03	198.24	197.93	202.31	201.04	200.88	202.76	199.79
211.13	208.87	212.18	205.81	210.49	209.26	209.75	207.98	209.38	208.73	206.68	211.44	210.88	208.67	208.49	210.3	208.72	208.87	210.29	208.99	210.38	208.46	213.51	209.94	210.31	210.74	210.4	210.55	210.77	211.47	207.33	209.52	209.17	211.37	211.04	210.94	211	206.17	209.84	208.21	208.31	211.26	209.75	208.58	212.54	210.57	208.04	209.61	211.19	210.17
207.6	209.65	207.77	206.16	207.09	207.8	208.49	207.32	207.16	208.31	206.96	209.42	204.58	209.12	207.68	209.82	208.81	206.9	208.56	208.25	209.11	205.52	211.83	209.61	210.27	211.6	211.6	205.41	205.43	209.34	208.63	204.28	207.18	207.94	208.72	209.11	210.46	205.9	212.11	208.92	205.51	208.6	207.54	207.19	207.64	208.88	208.42	205.61	206.61	205.83
206.28	204.34	201.79	201.71	200.63	205.46	204.19	203.96	202.02	201.71	201.81	200.68	204.49	203.22	205.86	201.38	199.42	201.46	204.55	204	202.61	203.68	200.01	204.34	202.29	203.3	202	201.55	203.62	204.03	201.81	202.11	202.44	201.42	200.25	201.32	201.64	200.24	204.97	201.75	198.93	199.79	201.37	202.21	201.3	203.66	203.86	200.65	205.25	204.5
219.14	218.17	218.86	216.5	216.11	217.02	219.81	220.71	213.65	214.22	216.67	217.96	215.64	218.33	217.86	213.15	217.34	216.86	213.25	212.45	218.2	217.16	220.54	214.69	217.26	217.4	216.59	214.49	217.05	216.52	218.05	217.5	216.88	217.53	217.3	215.57	218.38	215.75	218.78	218.69	218.44	218.15	218.66	218.68	215.92	217.3	215.3	214.95	215.61	218.96
204.33	201.94	200.53	203.52	202.36	206.05	202.85	201.35	204.44	201.08	200.36	201.97	202.93	202.38	205.07	201.56	202.26	205.55	200.38	202.35	204.97	202.49	201.85	203.49	204.33	205.75	200.61	201.1	202.5	203.61	203.74	200.26	198.23	202.86	201.21	204.61	202.53	202.91	200.92	200.35	201.55	204.77	201.97	200.83	200.67	203.74	199.93	206.39	204.27	201.2
211.61	209.4	214.32	213.4	210.29	210.65	213.15	213.66	211.31	213.97	212.01	210.71	213.41	209.83	212.95	213.13	211.79	209.56	213.48	211.12	212.28	212.46	214.93	211.55	212.21	214.88	211.84	211.52	212.95	212.88	210.81	209.82	211.48	211.77	210.41	210.9	208.46	210.93	210.58	211.27	213.25	210.6	212.93	210.53	211.53	212.8	214.79	209.07	211.67	211.57
217.09	219.85	215.46	218.62	218.77	215.59	218.82	214.11	215.06	215.29	216.47	215.35	214.53	218.35	217.12	212.49	217.31	217.28	214.86	218.76	217.65	217.7	219.05	216.95	218.42	216.49	217.17	216.6	217.38	215.19	214.88	219.98	219.26	219.86	213.88	217.78	217.89	216.9	216.41	217.37	217	213.66	217.27	217.15	215.46	216.18	221.03	217.38	218.66	218.1
203.37	199.36	197.32	201.35	200.55	200.55	200.25	200.93	200.17	199.8	201.28	200.28	200.78	201.97	199.61	197.08	199.16	192.72	201.74	203.52	201.58	201.54	198.92	200.61	198.16	202.22	198.08	199.77	198.08	198.37	200.52	200.83	202.57	200.83	201.53	200.5	199.73	198.44	196.75	203.7	199.56	201.3	201.09	202.44	199.63	197.54	199.47	200.75	200.32	200.11
210.82	213.19	210.15	212.28	207.81	213.55	210.36	211.04	212.04	212.23	211.31	211.6	211.08	210.44	210.41	212.36	212.83	213.15	214.04	207.66	210.72	213.23	207.77	213.17	212.94	210.34	214.07	211.67	213.69	211.82	211.12	209.16	214.66	210.01	210.95	213.33	215.75	210.5	211.72	212.41	208.79	212.45	209.04	214.39	210.83	212.79	210.05	210.93	211.52	213.61
215.77	212.76	211.62	212.02	211.71	214.78	214.47	212.64	214.04	213.08	214.81	215.51	214.15	214.21	215.29	214.2	213.21	213.1	217.92	214.77	213.29	214.38	212.13	212.4	215.12	214.14	213.86	213.89	212.99	214.4	216.96	214.22	211.6	212.33	213.77	214.55	213.39	217.01	213.75	214.52	215.14	212.98	212.63	214.93	214.24	211.45	214.4	214.08	212.94	214.76
210.06	210.47	213.32	213	209.35	212.49	209.22	213.79	208.06	210.88	211.44	212.73	210.14	215.85	212.17	208.64	210.06	210.35	212.99	211.8	213.86	211.78	214.41	212.99	209.69	211.78	217.69	213.27	212.39	214.61	211.81	212.47	214.56	212.48	211.53	212.15	211.73	213.4	210.71	209.56	211.26	211.33	210.88	210.5	212.3	210.84	212.26	210.33	209.83	210.68
205.94	204.92	204.83	203.11	203.45	204.1	202.95	206	205.71	205.44	205.1	208.91	205.58	202.32	208.29	205.06	205.1	207.55	206.61	207.57	206.07	203.24	208.22	203.21	202.93	205	200.58	204.81	207.29	206.51	205.25	205.24	206.53	204.34	203.88	202.24	205.75	204.12	208.79	207.54	203.05	206.05	204.97	208.63	205.16	202.43	203.33	203.43	201.34	207.27
215.1	218.38	216.06	216.68	217.83	220.61	217.65	219.34	217.89	216.81	217.68	214.82	219.02	217.54	217.16	218.91	216.27	217.73	219.49	214.7	216.31	219.81	215.2	216.42	217.04	217.04	218.87	216.61	218.84	216.44	217.52	217.42	216.32	219.95	217.25	217.07	216.48	219.07	217.58	217.27	214.69	220.6	219.84	215.17	213.85	218.54	218.91	214.79	215.93	217.32
195.72	199.98	200.81	196.84	199.87	195.7	199.39	198.38	200.98	198.87	199.68	197.37	198.13	196.99	197.84	195.23	202.01	195.95	198.1	198.59	198.09	199.13	200.7	198.45	197.06	199.68	199	197.76	196.85	197.66	201.58	195.14	201.18	194.63	201.96	199.95	200.58	198.1	202.71	197.1	198.65	197.5	200.55	198.43	198.5	198.3	200.94	200.06	198.36	198.48
211.52	208.21	205.36	207.12	209.05	206.22	209.8	205.26	207.07	208.79	208.07	202.24	206.36	208.72	209.63	206.73	207.03	206.9	206.71	207.46	207.47	205.34	210	206.85	209.04	208.76	204.74	206.85	206.73	206.94	206.3	210.14	208.27	206.49	205.85	207.95	206.96	209.68	203.35	207.58	204.78	206.31	209.42	206.34	206.38	205.69	207.93	210	209.95	206.96
207.54	210.87	212.17	208.63	208.48	208.95	213.31	202.8	204.43	207.6	208.59	207.97	211.6	206.12	208.85	209.44	207.66	211.09	208.72	207.02	209.87	208.19	209.37	210.33	208.62	207.93	207.77	208.36	210.18	208.82	208.16	208.69	205.59	208.01	210.68	204.8	208.74	209.02	207.1	206.78	208.74	205.85	208.3	209.27	208.3	211.41	209.44	210.25	210.26	208.59
198.6	197.49	201.54	200.77	199.8	200.56	199.56	197.68	198	199.3	199.93	198.59	197.47	198.98	197.92	196.42	199.37	200.73	199.07	199.06	203.06	200.04	198.63	198.99	199.1	197.36	201.55	203.44	196.62	202.44	199.9	198.18	199.29	200.69	199.95	202.49	199.04	200.02	200.4	199.35	198.65	198.26	197.73	199.38	197.93	198.21	199.1	196.92	199.82	199.31
209.15	206.81	207.99	207.15	204.79	207.1	208.87	209.2	207.71	209.46	210.53	208.48	210.24	207.55	206.77	206.91	209.36	206.77	211.23	211.24	205.55	209.84	207.18	207.49	209.26	209.06	207.92	206.74	207.96	205.17	206.81	208.24	210.61	209.56	210.25	209.91	211.82	211.62	205.28	209.08	204.19	209.95	206.57	206.49	208.05	206.38	205.96	205.95	209.64	206.95
204.39	202.06	202.77	201.75	204.62	203.46	205.3	206.06	201.96	203.39	204.95	202.4	206.55	204.65	205.2	202.73	205.57	202.46	202.2	204.96	203.05	202.06	204.4	203.24	203.54	202.36	203.58	204.55	200.54	208.24	202.62	201.75	201.2	201.16	203.53	205.43	204.37	203.41	208.62	203.93	207.61	204.35	203.69	204.82	205.27	204.61	203.56	207.37	202.89	201.62
197.97	200.31	200.37	198.28	200.67	203.01	200.2	200.61	197.21	202.9	200.31	200.03	197.75	199.04	202.08	200.46	203.31	196.74	201.38	198.95	200.27	203.22	203.77	201.79	196.06	200.33	200.89	200.54	197.83	201.56	201.14	198.81	200.45	204.05	199.26	201.24	202.49	198.08	195.13	200.24	202.46	201.43	202.01	200.74	201.23	200.51	195.29	201.13	198.3	199.15
203.65	203.21	202.06	199.85	202.85	200.32	203.12	205.05	204.63	201.43	205.44	205.05	206.96	204.11	202.65	204.21	202.46	200.98	202.39	199.55	202.07	201.83	202.41	200.71	202.49	201.67	200.03	201.19	205.14	203.92	203.16	198.19	201.99	203.81	200.38	201.17	200.28	203.36	203.77	202.91	203.55	202.14	203.48	201.93	202.06	204.07	201.21	205.01	202.88	202.81
198.59	197.54	202.28	198.27	199.74	200.18	197.9	201.93	197.27	198.71	199.32	200.41	200.2	199.69	200.1	198.13	199.44	203.51	201.5	197.69	201.04	201.63	198.64	202.61	203.37	201.64	202.35	196.42	200.87	197.56	201.27	201.49	200.44	201.99	201.3	201.02	200.56	201.68	202.7	201.48	201.41	200.75	200.52	200.79	200.72	199.47	201.94	203.4	200.58	201.28
216.71	215.77	215.8	219.02	216.24	215.84	214.66	215.46	215.36	217.47	218.03	217.57	218.96	218.94	217.53	215.81	215.97	212.95	216.92	218.52	219.16	216.88	215.94	217.43	215.61	220.41	215.65	217.58	217.47	217.24	220.39	221.8	215.75	217.5	213.66	217.24	214.62	218.92	212.69	216.93	216.43	216.77	214.91	215.38	217.32	216.94	213.18	221.6	214.6	216.44
201.7	201.99	200.58	199.35	204.21	202.54	199.4	200.41	199.73	200.45	199.55	202	201.49	200.91	197.24	198.33	200.28	201.3	201.35	198.17	198.93	201	200.52	201.22	201.28	202.45	198.31	198.65	198.57	203.61	201.34	199.07	200.57	199.91	199.46	199.77	203.96	200.34	201.2	196.94	203	198.3	199.19	204.98	203.26	201.28	200.24	202.69	198.51	201.95
205.84	203.82	206.75	202.76	205.03	206.51	207.09	205.95	202.68	208	203.79	203.97	206.01	204.25	205.23	206.99	204.99	205.76	207.47	203.01	203.76	204.53	206.13	204	202.63	201.07	206.12	205.84	203.8	206.4	205.98	204.84	205.76	203.49	204.75	203.97	203.83	207.27	205.21	205.78	204.44	204.81	206.59	205.24	203.71	202.94	208.23	204.63	205.75	207.74
216.76	215.1	215.7	215.26	213.09	217.25	217.53	216.37	215.22	216.64	215.58	215.28	217.51	217.65	216.76	217.93	216.42	217.72	216.63	210.8	216.59	218.18	216.99	217.27	217.76	217.97	215.36	215.5	215.92	215.95	219.06	216.1	216.07	214.78	216.13	213.8	216.79	217.96	218.36	218.66	217.74	218.61	215.64	214.39	218.34	216.14	213.36	215.84	216.75	220.77
200.71	203.78	208.25	203.81	205.11	201.48	201.27	205.58	204.05	206.99	208.27	206.29	204.3	205.68	202.9	205.8	203.2	203.39	204.5	202.24	206.25	203.73	204.13	204.13	202.34	205.47	205.5	204.34	203.57	205.37	203.96	207.65	199.71	203.65	202.97	205.58	206.5	206.81	203.69	205.83	202.54	203.18	203.04	207.49	203.68	204.5	201.5	202.74	203.4	202.37
210.12	206.87	208.69	206.33	211.12	208.74	207.75	207.73	210.57	209.64	208.01	209.75	210.04	207.79	207.34	206.15	206.21	207.23	207.54	208.98	209.94	206.79	207.64	207.65	205.52	208.85	207.68	208.18	208.82	204.16	206.82	209.42	208.29	206.55	207.46	209.09	209.1	208.81	208.03	209.08	209.07	213.25	208.63	208.91	208.67	207.45	207.95	207.92	211.46	207.46
206.12	210.05	208.54	209.07	209.9	204.93	206.7	210.47	204.26	210.16	207.69	210.32	207.8	208.97	206.13	209.4	209.62	212.93	206.91	207.67	207.51	207.22	210.6	207.81	207.23	207.94	209.42	207.99	208.66	205.51	209.18	205.92	209.88	206.73	207.97	210.85	207.91	209.61	204.02	206.94	206.04	206.26	206.86	207.19	209.39	205.91	211.67	205.1	211.27	210.48
200.85	204.04	199.59	202.1	202.35	201.74	199.04	199.67	201.77	199.14	201.06	203.9	200.37	200.13	196.72	199.89	203.14	201.1	198.81	202.84	199.63	198.48	198.91	199.79	202.83	198.36	198.06	199.79	198.17	198.88	198.4	203.03	204.44	199.62	202.74	198.86	200.13	201.5	201.89	202.01	202.34	198.27	202.18	199.86	200.89	203.43	202.71	200.38	199.93	203.16
207.22	208.56	208.6	207.8	209.43	207.85	207.75	208.85	208.78	207.24	209.79	211.14	208	207.89	205.57	206.88	209.52	208.95	207.14	207.7	208.89	209.69	209.05	206.61	205.76	209.28	207.36	208.33	211.05	208.22	210.21	208.84	207.45	207.79	205.56	209.4	208.11	208.3	210.03	206.43	205.68	207.26	205.79	208.45	208.8	210.08	209.78	207.03	205.96	213.13
206.77	210.48	207.43	206.85	210.47	208.62	208.37	209.39	206.55	209.14	208.11	209.17	210.95	209.67	208.34	207.12	210.68	208.55	205.84	206.87	211.43	209.14	209.99	210.46	208.05	210.06	209.93	210.18	210.12	209.57	207.74	206.64	207.17	210.91	209.75	204.95	209.72	207.93	205.71	209.28	209.25	207.57	208.8	210.62	206.27	210.84	210.81	207.75	209.57	212.27
200.22	200.33	199.94	201.79	200.13	202.52	197.29	200.77	198.97	200.3	198.99	199.09	201.44	198.19	200.08	199.24	202.98	197.92	198.23	197.82	199.47	204.09	200.46	196.22	202.02	201.61	197.33	196.32	198.71	196.79	201.02	198.57	201.74	198.24	201.35	199.4	201.91	199.57	200.82	199.91	200.65	198.92	201.06	198.96	200.07	197.96	202.63	199.56	199.32	200.67
205.92	212.05	210.36	208.61	209.45	210.71	210.79	209.91	207.81	207.91	208.72	210.8	209.5	206.2	208.51	209.55	206.12	206.16	207.11	207.62	205.24	208.31	210.1	210.91	206.22	209.86	207.99	210.61	211.27	207.82	207.27	209.84	209.19	206.61	206.05	208.74	207.6	207.4	209.7	205.36	210.16	209.31	209.61	209.21	209.95	209.39	206.91	207.12	208.38	206.3
218.51	216.18	218.21	217.3	221.09	219.23	220.01	213.09	220.8	216.33	218.9	218.03	217.54	220.48	218.29	222.09	217.36	217.78	218.5	218.83	216.72	217.19	215.28	217.9	218.62	218.21	220.37	217.92	218.15	216.65	220.48	218.03	219.11	218.59	217.67	217.66	219.38	216.79	217.41	217.71	218.81	219.45	216.99	216.75	217.98	218.99	220.52	218.49	216.73	218.78
219.46	218.92	217.38	221.45	217.14	220.54	215.02	219.1	217.76	218.43	219.07	218.21	217.77	215.89	218.87	215.87	218.53	216.02	220.9	218.6	214.69	213.38	216.44	220.22	221	216.32	219.67	216.82	218.49	218.97	218.96	218.86	217.6	216.52	219.09	216.69	219.08	218.64	221.78	216.17	218.66	216.37	216.73	215.64	216.25	218.06	215.89	218.21	215.67	214.96
205.89	201.91	201.08	203.97	202.18	201.37	203.48	201.51	204.34	200.64	200.91	200.3	204.14	206.13	198.57	200.74	202.17	202.32	202.86	201.35	201.1	200.61	201.08	202.57	200.88	203.91	203.9	200.27	203.23	199.61	203.95	202.83	203.72	202.76	203.5	203.37	203.81	204.29	201.93	202.83	202.52	202.75	200.03	201.41	202.37	204.34	201.77	202.18	200.55	200.37
205.91	206.59	207.33	209.65	206.93	206.11	207.24	206.82	207.19	207.31	205.23	205.09	205.83	208.77	209.61	209.4	210.53	204.94	206.46	207.19	206.11	207.68	203.1	211.55	209.48	211.32	206.46	208.95	207.72	207.03	206.68	208.65	209.14	208.57	207.88	208.47	206.39	206.99	208.63	204.51	206.75	211.51	208.22	209.11	206.95	207.62	206.71	207.58	206.74	209.33
212.71	210.98	213.26	212.62	213.08	213.69	216.16	210.79	213.89	214.26	211.58	214.29	210.55	216.66	211.44	211.52	214.67	213.81	217.11	212.22	214.71	213.93	216.44	212.9	210.67	211.79	209.74	214.51	213.94	215.29	214.84	213.93	211.58	211.58	215.64	212.77	215.44	214.63	211.76	211.71	217.48	210.28	215.22	212.88	215.09	213.74	213.66	212.21	212.15	212.77
194.82	195.77	190.97	192.95	196.73	194.15	194.08	192.23	193.76	191.41	195.91	194.25	195.81	196.18	195.79	193.87	193.83	195.37	192.71	193.04	197.78	191.74	193.91	191.54	194.81	192.22	193.92	197.13	195.58	197.79	193.9	191.21	194.83	195.76	191.34	194.03	192.49	193.06	193.49	193.77	191.98	195.01	191.97	194.93	195.41	194.57	195.54	193.93	193.91	193.68
205.25	200.76	203.74	198.83	198.36	203.27	201.01	203.58	200.33	204.48	201.78	203.95	201.28	201.09	201.17	203.48	203.73	204.15	203.95	202.25	200.3	202.51	201.96	203.4	202.12	203.14	203.13	200.81	206.4	200.1	202.56	202.42	202.84	203.86	200.09	202.76	200.44	203.13	200.17	201.88	198.74	200.88	200.98	204.11	200.39	201.89	203.76	200.01	203.62	204.37
219.29	218.09	219.99	220.99	217.36	218.64	219.24	216.65	220.61	218.2	215.74	218.34	218	218.77	217.42	216.02	214.96	219.3	216.71	215.89	218	217.27	216.85	217.1	218.19	217.3	222.31	214.83	219.79	216.21	215.74	220.33	217.68	218.52	216.04	218.27	220.09	220.25	220.84	219.46	219.42	216.9	218.7	218.33	222.02	216.57	218.24	216.76	217.28	218.08
199.13	195.47	202.2	201.15	200.16	195.55	198.15	197.43	196.93	199.7	198.65	200.57	201.57	198.51	201.63	201.26	199.7	198.38	196.59	200.06	197.58	200.99	197.7	197.81	199.83	201.01	195.83	200.11	200.5	200.26	198.63	203	199.09	201.69	197.06	199.83	200.79	199.32	198.99	198.55	201.29	201.45	198.45	202.29	198.28	200.92	199.87	198.26	198.15	197.5
204.63	210.94	207.63	206.27	208.47	208.71	206.68	207.67	207.11	208.8	208.27	208.98	208.04	210.15	207.96	206.44	208.9	206.88	208.29	208.46	207.7	207.8	207.87	205.79	208.82	206.34	208.77	204.29	205.48	207.99	207.77	208.68	206.6	206.41	205.27	208.41	205.99	204.02	206.42	207.23	208.59	206.28	207.8	204.69	207.69	208.69	204.84	204.83	206.48	206.97
207.18	207.43	209.88	207.29	206.03	209.37	207.27	207.75	208.91	208.25	208.5	208.74	209.67	209.13	206.2	205.52	207.33	207.75	207.48	210.48	209.86	210.85	207.04	209.19	208.85	207.95	206.41	207.54	209.99	207.26	208.15	209.85	206.65	205.81	208.89	208.03	207.97	206.45	205.77	209.19	205.55	206.95	204.2	208.26	209.34	206.28	208.77	208.95	209.53	206.91
203.95	206.24	204.62	202.78	204.99	204.98	203.1	204.07	200.39	202.87	201.28	202.84	203.39	204.02	202.09	201.41	201.41	202.64	203.75	203.63	205.26	204.46	203.51	204.9	203.32	202.15	200.7	203	203.38	203.57	203.36	204.15	205.38	207.23	201.65	201.85	207.41	203.51	202.79	204.31	203.54	204.55	203.21	207.3	202.82	208.17	205.42	205.69	202.69	200.68
200.71	205.07	203.94	203.51	204.02	202.61	203.11	203.66	206.87	203.51	204.61	205.05	204.75	205.14	203.66	203.65	205.78	201.59	206.45	201.73	200.72	198.09	203.48	206.21	206.32	204.22	202.4	207.96	203.89	205.07	201.63	204.35	203.3	205.22	205.1	202.43	201.61	201.94	203.27	203.27	207.15	205.65	202.04	202.39	200.85	202.13	201.47	205.75	203.76	204.34
210.72	214.46	211.96	212.25	213.53	212.46	212.35	211.48	213.5	213.42	212.61	215.25	211.89	213	213.16	212.18	213.6	212.43	211.65	210.49	209.46	214.12	212.64	214.13	212.35	211.88	212.24	213.78	210.91	214.55	213.7	211.9	215.5	213.28	209.97	212.23	209.57	211.9	211.38	211.84	211.65	212.92	211.23	213.03	210.45	212.25	214.44	212.41	209.99	210.48
197.61	192.18	195.63	195.69	196.56	194.75	197.07	197	196.53	197.13	197.02	196.43	195.57	194.73	194.99	193.21	197.32	195.03	195.68	196.15	193.9	195.04	194.54	197.51	191.92	197.08	194.57	196.11	194.53	193.46	196.05	195.81	193.89	192.75	192.36	195.38	193	196.49	193.74	195.88	196.47	198.36	194.6	194.81	190.19	195.72	190.67	195.18	193.99	192.97
209.13	207.24	208.17	206.06	205.79	209.5	209.25	209.74	204.16	209.71	208.27	208.03	208.86	207.84	205.62	208.05	207.08	207.46	208.18	206.6	207.7	208.15	207	209.42	207.81	208.54	211.49	206.76	206.73	207.55	207.06	208.86	208.12	209.72	208.21	208.54	207.77	208.59	207.68	207.08	209.66	207.42	210.03	212.12	206.99	206.24	206.78	207.28	206.35	205.24
202.49	200.56	199.27	198.52	200.24	201.95	198.99	197.38	203.8	203.58	203.66	202.42	201.11	200.19	201.93	200.73	202.79	203.04	198.17	199.8	201.93	201.15	198.86	198.38	202.72	197.89	199.68	199.59	201.58	204.11	199.66	197.96	200.74	199.46	199.01	202.9	199.02	201.2	200.09	202.4	201.62	201.03	203.15	202.19	201.15	200.17	200.75	199.74	197.11	198.77
214.68	215.47	212.35	219.39	210.06	214.48	215.89	214.76	214.99	211.46	214.39	211.64	213.96	216.82	210.61	213.84	211.75	211.85	213.8	214.51	210.1	212.02	211.59	212.49	215.22	214.72	214.59	209.04	214.14	209.84	211.25	210.55	215.06	213.18	212.53	210.07	214.18	212.6	210.99	211.79	210.69	214.22	214.43	211.45	213.98	211.92	212.55	211.74	208.25	210.45
206.81	210.75	210.11	209.21	209.67	205.06	210.18	209.67	209.72	206.2	209.74	208.72	206.98	209.52	207.97	210.38	208.26	207.16	208.8	207.01	211.56	210.63	211.7	211.7	206.6	209.93	209.81	206.82	206.86	208.91	208.31	208.27	210.9	206.11	211.41	212	210.55	207.68	209.15	205.25	208.54	206.96	209.84	211.06	211.38	208.27	209.09	208.02	205.67	208.85
198.97	201.46	196.65	198.5	200.83	198.45	199.42	199.56	201.28	200.57	199.31	198.81	197.46	199.41	195.14	198.23	199.26	202.15	198.27	198.02	199.87	201.87	198.09	197.27	198.94	198.88	202.45	198.29	194.27	198.28	198.82	200.49	196.5	195.94	197.3	199.64	199	197.69	195.51	197.26	199.03	199.5	197.78	195.88	200.63	196.9	198.62	199.79	198.32	197.84
213.59	212.55	208.1	214.06	212.93	212.24	212.07	210.12	212.22	212.48	216.24	214.97	214.73	212.33	213.6	212.77	212.65	214.5	211.85	211.48	211.18	212.47	217.35	215	211.04	214.55	209.78	214.39	214.05	212.66	212.54	211.01	213.8	212.1	211.61	210.15	213.68	210.14	214.87	212.02	215.31	213.03	212.05	211.43	214.87	211.26	211.09	213.59	211.67	213.86
195.69	193.45	195.13	196.28	191.36	192.86	194.1	190.57	198.65	194.48	195.93	194.76	192.81	192.13	191.89	195.28	191.25	195.65	192.46	193.58	193.43	194.23	192.83	194.81	194.85	192.37	195.08	195.12	193.4	195.19	196.27	192.37	194.62	196.16	193.32	194.68	194.43	194.19	197.05	191.91	196.26	193.71	197.46	194.41	194.66	191.5	197.43	194.67	191.69	195.46
211.21	212.3	211.84	213.25	209.35	213.36	211.64	210.7	213.93	213.14	213.03	211.53	212	217.01	210.49	208.74	211.46	212.16	214.66	211.93	213.87	210.1	213.6	210.81	208.81	209.54	214.19	212.43	212.9	216.24	209.86	212.01	211.36	206.42	211.52	213.34	210.61	212.06	215.15	212.34	211.92	212.41	210.92	209.18	211.6	211.91	210.88	213.11	212.99	209.66
208.41	208.49	206.61	207.86	204.7	207.56	207.67	208.31	208.9	207.2	205.49	208.92	206.71	208.34	211.5	205.21	206.54	209.8	205.54	206.79	207.32	209	206.04	207.23	204.63	207.82	206.73	207.84	207.39	208.99	210.59	209.16	207.14	206.32	207.88	207.12	205.32	209.86	207.17	206.75	209.1	207.8	209.74	208.14	209.63	207.95	206.85	207.72	205.22	205.24
206.02	204.51	202.79	206.86	204.7	205.66	204.32	203.05	205.8	208.11	202.92	204.15	209.48	203.27	201.99	204.66	205.31	208.02	205.31	202.41	204.72	205.95	204.8	204.15	203.75	207.57	204.36	204.18	204.42	207.94	205.53	204.32	205.01	207.89	204.92	206.69	210.24	206.98	203.71	208.6	207.18	202.17	206.68	206.75	201.67	206.34	204.67	206.77	206.71	208.86
207.5	205.06	209.91	210.04	211.07	209.83	209.57	207.09	208.66	206.17	208.97	208.06	205.92	206.22	208.94	213.59	206.24	209.43	209.12	208.4	207.58	209.67	205.74	208.84	210.57	209.89	206.37	210.74	208.19	209.24	206.26	208.3	207.44	209.38	207.6	208.91	210.43	209.33	207.64	209.09	207.59	209.95	208.98	210.05	209.95	205.96	206.99	211.86	210.51	206.49
207.36	205.93	208.71	209.2	208.2	207.05	209.59	208.6	208.34	207.63	207.33	208.11	205.99	205.68	209.18	206.65	209.45	211.36	209.83	208.1	206.11	208.31	209.49	207.51	210.34	209.69	207.37	209.09	207.43	204.9	206.96	207.75	211.59	203.29	205.29	206.91	209.72	206.46	205.35	204.92	209.35	206.49	206.41	209.58	205.97	206.32	209.44	207.59	209.93	205.82
208.15	208.03	207.5	208.8	205.46	209.1	210.61	210.01	204.46	206.24	208.57	210.26	209.47	207.32	210.38	206.03	210.86	208.91	208.31	207.37	204.05	209.87	210.18	210.63	208.4	206.7	208.46	207.58	210.61	206.08	207.63	208.86	209.31	210.01	209.75	209.52	209.37	208.64	209.74	208.6	208.55	205.52	207.4	209.14	207.33	206.92	207.16	209.53	208.66	205.9
214.39	214.84	209.89	212.52	215.79	215.5	213.59	214.81	214.26	210.04	211.81	213.59	212.72	209.37	213.47	211.85	214.46	212.79	215.46	211.38	212.45	213.89	213.48	209.71	216.76	210.12	213.56	212.72	211.48	210.43	211.85	214.01	213.34	212.09	211.56	209.93	212.93	209.98	211	212.88	211.99	209.49	213.4	212.56	212.52	213.14	214.73	212.61	216.69	211.19
209.18	209.89	209.32	207.6	209.06	210.83	205.98	204.22	206.95	209.35	207.16	208.58	212.19	211.23	209.21	210.84	211.17	206.54	207.41	208.11	208.03	209.05	207.91	210.41	207	211.65	208.73	209.39	209	206.69	205.42	210.13	208.15	209.74	209.54	210.98	207.3	208.13	207.45	211.87	206.08	208.66	207.7	204.85	207.92	208.9	209.56	208.12	208.3	209.93
208.91	208.13	206.81	208.88	209.78	211.16	206.68	206.01	209.06	209.46	209.74	208.63	208.94	207.39	206.18	207.46	209.34	207.6	210.59	210.54	209.23	210.84	210.75	209.86	208.21	208.47	210.69	210.82	210.2	208.15	208.73	208.85	212.02	207.19	208.71	209.1	208.62	207.03	206.04	208.68	207.12	210.86	210.38	211.54	207.87	208.1	211.31	209.68	205.89	209.56
208.86	208.35	208.87	206.44	206.65	205.64	206.94	208.86	206.52	208.18	206.57	208.36	209.06	209.4	206.06	210.89	210.16	207.31	208.79	207.7	207.58	207.39	207.69	208.33	207.34	208.55	206.17	203.74	205.44	207.09	207.78	205.52	207.03	208.95	209.01	208.28	208.69	206.88	207.61	210.27	207.18	207.43	207.73	207.76	205.17	206.2	208.26	207.83	211.96	209.51
208.34	210.52	208.47	209.11	209	211.05	205.27	209.13	209.17	208.03	206.65	210.36	207.91	208.23	209.66	210.47	210.39	211.93	208.25	207.32	209.42	208.83	212.06	211.73	208.63	210.86	208.21	209.03	209.03	210.22	211.08	206.92	209.8	210.92	209.57	212.82	207.13	209.57	206.41	209.56	209.87	204.5	209.58	207.32	205.59	207.41	209.39	212.31	210.49	206.18
205.09	205.09	209.77	202.77	203.97	204.76	203.26	199.84	205.11	205.86	202.44	204.55	204.36	205.52	204.69	203.77	203.67	203.54	202.72	203.59	202.33	204.39	202.93	200.76	202.75	200.95	203.36	203.59	204.96	203.43	202.81	204.06	200.37	202.51	203.63	201.95	201.78	204.59	203.78	203.68	205.22	201.87	202.18	202.44	202.94	204.46	208.38	202.28	203.53	204.23
218.11	214.51	217.97	213.46	218.08	216.37	220.52	212.77	215.34	215.02	216.2	217.97	218.12	215.79	217.17	216.79	214.81	216.22	216.17	218.16	214.8	215.35	217.92	214.21	217.85	219.04	217.27	213.59	217.79	213.98	219.43	217.66	216.4	213.55	215.84	221.09	216.03	217.98	215.27	217.94	217.5	217.43	219.16	214.58	217.56	216.9	216.68	216.56	218.8	213.94
210.93	208.28	208.44	209.14	210.84	213.19	212.17	211.88	211.84	210.41	211.33	209.54	211.15	215.09	211.45	210.86	210.62	209.95	210.87	212.76	212.77	216.02	212.71	211.88	212.53	209.89	208.93	214.09	210.18	211.73	212.91	210.06	209.98	211.37	207.04	212.06	212.26	211.62	211.97	209.29	210.31	212.1	214.03	214.55	212.53	212.07	210.26	210.76	209.66	209.87
193.16	195.15	192.41	194.43	194.28	192.19	196.28	192	197.57	195.64	196.51	193.23	193.84	197.97	194.49	196.45	193.77	195.45	195.95	192.39	193.09	196.07	195.73	193.73	198.32	194.7	196.6	197.82	194.2	195.14	195.83	198.47	194.42	193.85	195.2	194.07	193.98	193.85	195.5	194.01	194.96	196.8	198.59	197.12	197.11	193.68	196.55	192.48	196.52	193.81
212.69	211.44	206.41	207.9	208.15	208.19	211.68	212.19	208.35	212.3	206.13	209.6	209	207.25	206.58	208.46	206.03	207.53	211.17	210.29	209.11	207.8	209.65	207.72	212.16	210.06	208.97	212.59	209.28	210.84	207.87	208.06	208.47	214.05	211.16	209.69	208.86	211.42	211.56	209.11	208.71	209.55	207.84	210.98	212.41	210.02	207.44	208.77	208.41	209.64
205.98	204.95	204.39	202.35	199.97	202.72	203.17	201.46	201.35	201.89	204	204.59	206.41	204.09	204.59	202.94	202.49	201	204.32	203.86	204.07	204.86	202.37	205.58	206.91	203.37	201.05	203.84	200.11	203.25	203.67	203.17	205.12	205.14	202.01	203.04	206.73	205.61	203.07	201.85	200.67	204.09	204.74	202.85	199.74	200.86	206.02	203.77	204.64	201.6
205.4	208.34	209.75	212.08	204.39	205.65	210.23	204.57	204.37	209.28	209.47	207.97	209.45	206.57	206.56	208.8	209.37	205.38	209.54	209.12	208.06	206.09	205.1	208.32	207.98	207.26	210.37	207.62	203.06	207.39	207.71	208.67	206.89	208.15	210.01	206.51	204.81	205.24	207.16	208.34	206.92	208.64	204.78	207	209.25	206.82	207.54	208.42	206.45	211.35
206.84	207.83	210.26	210.12	205.8	208.53	209.87	207.13	207.41	208.71	208.59	209.34	209.86	210.08	211.08	204.84	208.07	206.03	209	210.92	208.82	208.92	204.75	208.17	208.59	209.4	208.66	205.65	207.11	206.32	207.07	208.09	210.14	208	207.66	205.53	209.33	206.26	206	207.8	210.08	206.66	207.36	209.07	207.88	205.74	208.55	208.17	207.43	206.79
206.66	206.27	205.53	205.3	206.37	202.8	205.24	203.82	204.38	204.85	206.97	207.83	206.45	206.02	203.56	204.67	207.27	205.63	204.98	206.99	209.18	206.07	207.07	202.95	206.14	204.54	207.38	205.97	205.71	208.55	204.03	207.59	205.09	202.22	201.65	206.73	204.95	204.9	206.15	204.34	207.28	202.02	205.31	205.92	207.55	206.83	207.88	208.93	205.74	206.36
203.29	205.41	201.03	204.88	207.08	203.18	202.07	201.35	203.98	204.22	199.13	201.13	204.72	201.82	203.86	204.39	203.9	204.26	202.6	204.36	199.87	203.33	204.89	204.94	204.64	204.48	202.92	199.93	199.9	201.89	199.24	203.54	203.63	202.08	200	202.59	203.4	202.94	202.53	201.96	202.81	203.01	205.36	201.87	203.63	206.53	206.49	205.49	201.11	202.17
200.83	199.67	198.78	199.54	199.93	198.68	198.9	200.54	201.07	202.38	202.55	199.01	202.83	201.39	200.82	197.16	199.32	202.52	199.21	199.15	201.25	200.95	197.55	199.54	204.59	198.87	198.28	197.39	198.97	199.62	201.57	204.34	201.54	201.14	202.69	200.23	198.09	201.07	202.72	200.9	200.78	198.03	198.7	200.4	198.92	200.05	197.41	202.46	198.95	201.79
203.11	202.04	204.73	203.56	207.3	204.5	204.07	204.84	203.73	201.56	199.69	200.49	202.58	200.4	204.57	204.49	202.55	204.39	204.76	203.23	201.8	202.82	202.02	206.08	204.41	205.25	203.77	203.35	205.12	202.57	202.78	203.39	205.22	203.24	201.62	204.22	203.94	203.85	202.76	204.28	204.49	204.89	204.24	203.59	202.07	200.37	204.05	201.76	204.31	202.05
203.99	200.56	197.34	199.46	202.88	200.39	203.62	199.76	201.96	199.86	198.2	198.11	203.13	199.38	200.78	199.69	200.94	199.72	199.58	199.06	199.98	200.49	205.41	202.41	202.03	199.15	199.73	200.38	200.28	204.08	199.19	197.46	198.39	199.63	197.93	202.49	202.19	201.54	202.31	199.83	201.83	199.93	199.53	199.7	199.45	198.58	199.21	201.99	200.91	199.48
205.02	204.54	203.24	204.16	204.01	203.89	204.65	202.88	205.32	204.11	205.15	204.19	203.68	207.28	205.1	206.49	205.69	203.44	201.37	204.72	205.57	202.68	200.31	205.74	202.74	201.12	205.09	205.3	206.86	202.17	203.86	201.04	202.11	201.15	204.95	200.23	203.89	201.48	203.92	201.47	204.1	204.19	206.17	204.74	204.26	203.94	202.1	204.21	205.58	202.5
203.42	204.27	203.3	201.4	205.12	199.77	206.81	204.02	208.48	202.2	202.66	201.36	207.14	204.09	204.84	204.05	204.49	201.92	205.28	201.31	203.24	206.42	201.73	200.11	201.43	202.01	205.38	201.89	203.78	202.1	207.17	202.61	204.75	203.05	203.67	201.2	205.98	205.6	205.49	201.81	204.69	203.23	203.75	202.63	203.37	204.46	206.37	202.25	204.75	201.97
206.82	212.36	211.83	206.59	208.97	210.79	211.31	207.98	212.45	209.94	208.57	210.35	206.53	208.93	209.74	209.46	210.57	211.05	207.92	212	208.81	207.68	209.39	210.02	210.03	208.38	210.62	208.33	207.48	209.42	210.75	209.9	208.99	207.42	210.96	213.81	211.01	209.69	209.36	209.06	212.93	210.68	212.17	206.48	212	211.4	210.51	210.45	208.67	213.44
212.05	208.48	210.33	212.89	209.02	211.34	207.85	210.66	206.8	209.06	208.57	211.36	208.87	209.47	210.11	208.69	206.56	209.29	210.35	208.56	210.95	209.75	210.24	209.54	208.77	208.62	209.84	207.62	209.62	211.29	210.68	209.7	209.68	206.75	205.39	210.33	211.64	208.76	209.05	207.25	211.11	212.38	211.99	211.41	210.64	212.54	208.49	210.89	209.06	210.07
209.2	207.23	206.24	211.58	208.73	209.6	208.14	209.12	206.46	210.31	204.87	209.1	207.45	207.08	207.68	207.52	207.99	207.76	208.47	207.04	209.78	207.48	207.4	209.12	208.94	208.72	206.06	208.66	207.64	207.84	203.9	206.3	205.51	206.74	207.41	207.11	207.75	206.07	208.21	206.89	204.68	204.11	207.53	205.64	209.45	209.85	206.34	206.25	207.14	208.24
201.26	205.14	201.76	203.72	205.52	203.3	207.1	201.8	201.45	202.43	203	205.75	203.87	204.33	206.8	205.14	200.38	204.38	202.7	204.56	204.43	204.91	206.91	205.43	205.88	201.8	204.13	203.83	205.2	201.36	204.25	201.68	204.01	202.83	203.92	199.69	206.13	204.43	201.09	203.46	202.42	203.17	199.07	202.45	200.51	205.78	199.77	200.76	206.71	204.56
215.76	214.31	219.22	218.22	216.94	220.3	216.17	213.88	220.36	219.32	221.14	219.75	217.69	217.9	218.95	216.35	217.73	220.86	216.66	220.72	217.63	218.97	219.35	219.18	216.32	216.03	217.04	218.96	216.62	217.84	219.4	219.08	217.81	220.01	216.22	217.19	218.84	214.54	220.2	219.75	218.34	215.02	219.94	218.55	217.35	219.71	219.24	217.56	222.56	216.17
203.08	198.49	202.46	201.1	200.84	199.53	203.23	200.41	198.3	198.72	201.31	199.53	201.28	200.57	201.97	201.74	199.51	200.34	198.68	201.19	200.13	199.11	198.69	199.83	204.15	197.87	197.95	202.55	200.7	200.52	203.65	201.12	199.46	200.51	200.56	200.53	200.95	200.35	199.55	201.19	198.69	197.63	199.94	202.44	201.57	202.29	199.32	199.35	200.67	204.58
200.57	199.44	198.77	198.42	201.04	198.1	200.71	200.99	199.54	199.45	201.5	200.87	198.52	201.17	204.18	198.99	202.15	202.1	198.03	203.67	197.86	202.5	199.8	199.78	200.21	201.54	200.16	202.02	198.11	197.42	198.72	200.36	201.03	199.68	200.26	202.41	200.5	200.59	198.69	198.28	199.66	203.55	201.3	200.47	201.03	200.41	197.85	202.98	199.31	200.47
206.91	201.57	201.27	203.32	201.43	202.59	202.11	203.68	206.29	204.12	199.54	204.58	200.72	202.81	201.58	202.66	200.69	202.32	201.62	204.63	202.32	202.82	203.8	205.07	201.96	200.52	202.66	203.39	204.1	204.14	202.66	201.6	200.05	203.11	203.08	204.79	204.99	205.11	205.74	205.37	201.04	203.68	202.44	205.18	204.81	203.17	205.68	201.76	203.27	202.58
196.69	195.27	196.03	195.77	194.91	194.87	195.4	195.01	192.97	192.36	196.22	193.89	194.01	194.33	196.77	194.47	194.07	194.62	193.88	196.19	194.72	196.05	194.08	195.59	198.37	196.52	195.19	197.23	195.25	195.65	195.98	193.68	194.94	195.28	194.71	197.39	197.02	197	194.05	194.12	196.21	196.9	191.8	195.72	194.56	193.86	195.55	195.88	195.27	193.68
202.56	203.23	200.67	206.26	205.48	203	200.78	203.17	200.79	199.59	204.81	205.25	202.71	203.06	199.59	204.63	204.94	206.19	200.56	203.01	205.51	207.05	202.15	207.48	202.32	203.33	205.44	205.88	200.13	201.61	201.12	200.92	203.36	204.38	204.58	205.19	202.71	200.57	201.87	201.85	202.46	202.51	205.26	203.19	205.58	205.27	202.43	202	204	204.94
198.99	197.95	198.58	200.7	200.53	201.7	200.17	197.84	200.01	198.35	199.44	198.79	195.45	202.01	199.57	197.08	200.96	201	197.58	198.44	200.12	197.28	197.68	199.48	198.66	198.89	197.82	199.52	199.11	197.63	200.4	199.36	198.64	197.21	199.83	201.21	197.51	202.74	202.26	201.63	197.83	201.33	203.36	199.91	196.89	200.56	197.58	200.29	198.78	199.11
204.43	203.31	204.52	202.79	205.72	204.09	205.72	203.9	203.23	204.76	206.32	204.35	203.18	203.8	202.3	205.71	204.3	203.21	206.86	204.72	205.25	201.06	206.84	205.95	202.15	203.06	201.47	206.42	204.81	203.38	200.82	205.06	204.02	203.32	201.71	205.85	203.5	201.26	204.47	203.68	205.57	203.77	204.28	202.82	204.55	206.76	205.83	204.06	204.55	202.55
207.62	206.36	208.9	208.06	208.62	206.5	205.75	208.8	208.5	209.93	208.6	208.27	205.97	209.26	211.61	206.66	209.3	208.51	208.89	209.27	208.92	205.46	209.36	208.37	209.56	207.6	208.13	211.46	208.25	210.27	208.38	207.63	208.98	210.62	208.66	206.36	205.84	209.3	208.99	211.56	212.3	206.94	207.37	211.49	210.81	208.49	206.82	208.13	210.22	206.14
215.99	216.79	218.55	216.5	219.38	218.58	216.44	217.08	216.84	216.82	218.41	216.75	216.34	217.12	215.44	215.43	218.76	220.25	214.04	216.85	220.42	214.96	215.49	219.83	216.99	215.78	215.51	217.66	217.65	216.31	217.86	216.75	217.27	219.66	214.68	216.59	215.45	214.91	210.54	215.73	218.29	215.3	217.94	218.66	214.88	217.85	218.82	221.47	212.77	218.31
203.54	199.96	201.35	199.83	196.77	198.67	199.51	201.35	199.43	200.04	200.77	198.15	203.93	201.85	202.85	204.78	199.63	204.68	200.68	199.43	204.98	197.7	200.64	200.9	197.35	199.38	198.85	196.89	199.54	198	199.28	201.76	199.21	198.64	201.49	200.54	200.06	201.62	199.33	201.11	197.49	198.95	199.7	201.9	197.43	199.22	194.51	201.47	202.56	200.8
203.74	205.42	198.53	199.53	203.56	201.52	203.07	202.42	202.6	202.74	200.28	199.43	201.18	203.24	201.84	204.88	202.53	206.54	199.31	202.61	201.49	203.98	201.75	202.77	203.22	203.88	202.67	200.33	204.79	204.88	201.73	203.81	205.05	203.23	204.78	200.91	203.05	206.14	203.23	201.41	200.99	199.03	203.09	203.27	200.9	201.2	198.67	201.72	203.77	201.79
201.19	203.69	200.61	205.57	204.56	202.27	201.23	201.71	205.65	202.24	202.12	204.2	205.05	200.86	204.39	204.14	202.6	204.33	207.02	206.95	206.79	204.01	199.89	203.32	206.52	204.21	204.25	201.73	205.11	202.1	203.43	202.87	201.54	202.44	202.45	199.93	204.35	201.39	201.54	205.66	200.63	202.81	203.77	202.27	205.37	203.83	206.27	203.48	203.71	202.07
199.61	200.55	199.5	199.85	202.67	200.9	201.94	199.92	201.76	196.62	200.46	200.18	203.38	200.29	200.88	202.99	197.68	198.26	199.06	202.12	199.47	200.92	199.17	200.13	200	199.44	201.87	196.9	199.46	199.13	199.35	202.67	202.23	197.1	201.31	202.01	200.92	199.65	202	199.17	200.11	200.4	198.61	200.1	200.96	201.47	205.1	199.28	197.71	202.24
205.11	201.84	202.16	199.78	203.89	200.22	199.37	198.77	202.46	202.65	201.66	203.86	201.35	201.42	205.91	202.44	203.29	200.31	198.81	201.43	204.1	203.08	200.59	201.4	202.81	200.57	200.87	200.11	199.85	198.8	199.31	202.32	199.46	201.81	202.81	202.54	205.56	201.39	203.03	198.75	200.84	200.59	202.93	201.3	202.05	200.93	200.05	200.09	200.23	201.38
209.84	207.67	209.92	208.56	210.92	208.14	208.16	207.53	206.79	209.96	206.89	209.76	204.74	209.72	213.32	208.51	209.67	210.4	210.57	209.38	207.88	208.72	210.24	206.25	212.97	208.18	206.65	207.57	208.71	207.23	207.21	209.33	209.84	209.86	210.8	205.54	209.98	208.92	208.8	206.54	207.4	210	205.75	206.17	208.49	207.24	209.7	206.66	208.7	208.84
214.84	214.22	214.81	213.07	212.15	211.32	215.84	212.42	215.19	211.23	214.46	212.7	211.21	211.85	210.88	211.96	212.22	211.66	214.17	214.37	213.71	215.14	211.43	213.64	210.43	216.34	214.88	213.03	213.38	212.55	213.87	212.07	214.43	212.47	211.71	212.23	211.93	212.77	211.75	213.93	213.71	212.22	211.9	213	216.12	212.87	216.95	212.11	213.77	210.07
215.89	218.02	217.41	215.63	217.28	219.65	217	218.08	218.43	215.75	216.33	216.44	219.08	213.71	216.72	216.25	219.01	215.86	217.59	216.92	217.45	215.11	217.96	217.72	221.64	218.41	216.28	217.5	217.4	216.26	215.89	219.82	218.67	220.68	215.61	215.4	220.82	216.85	217.68	214.67	217.74	215.98	217.16	214.35	217.07	217.34	218.71	214.02	218.55	217.38
212.97	208.14	206.05	208.16	210.71	208.8	207.98	211.38	207.91	209.13	208.18	209.92	209.62	207.45	211.75	209.37	208.18	209.3	206.15	209.48	210.2	205.85	209	208.55	205.32	210.27	206.18	207.95	207.46	207.31	211.31	205.11	205.51	207.64	210.07	212.06	208.89	205.84	208.4	209.18	208.09	206.48	206.95	209.99	211.12	211.21	206.91	208.69	208.8	208.95
203.06	203.21	201.28	200.4	205.84	200.77	202.77	204.66	203.61	205.33	201.88	202.74	202.92	207.21	201.97	205.31	203.24	205.18	202.28	206.36	205.32	204.85	203.81	206.54	203.51	205.91	203.95	201.39	204.38	204.23	201.48	203.12	203.06	204.24	203.42	203	200.74	204.36	201.59	201.94	203.38	203.16	202.34	201.31	202.6	203.85	201.08	201.64	205.5	201.37
210.9	208.52	206.81	210.3	205.95	212.98	210.99	207.01	209	209.67	208.77	213.4	207.4	207.97	210.22	210.46	211.39	209.14	204.6	208.93	207.88	210.59	207.15	209.97	206.97	208.61	207.5	208.12	209.05	208.12	206.94	210.48	207.93	208.35	204.38	205.69	207.47	209.11	209.68	208.27	211.03	210.08	205.42	209.96	207.37	210.96	207.47	210.98	207.02	207.54
200.03	202.38	202.2	198.52	202.03	201.13	201.23	199.23	199.84	199.3	197.09	199.26	197.53	200.79	200.43	198.85	200.48	197.91	200.16	200.74	203.6	200.86	201.52	199.66	197.63	200.96	201.29	202.73	200.89	199.3	200.17	199.8	199.14	198.19	199.53	199.78	198.61	200.04	199.29	199.93	202.67	203.58	201.77	201.41	198.28	198.43	201.4	198.27	202.31	201.53
217.99	218.44	219.26	217.76	217.37	214.43	217	216.65	219.45	218.93	217.23	215.91	219.61	218.74	218.55	218.39	217.66	217.4	216.48	217.96	216.27	216.18	219.04	214.6	218.08	216.69	214.9	214.83	213.02	214.66	218.68	216.02	216.45	215.43	217.79	215.57	218.29	221.68	219.92	218.89	215.24	216.43	219.85	220.43	214.94	218.03	214.25	216.47	214.32	217.89
213.08	212.11	214.28	214.14	214.58	212.05	215.2	214.46	212.58	210.33	213.17	213.28	212.32	213.77	211.46	211.77	214.04	215.37	213.27	209.84	215.66	212.71	210.87	212.16	212.35	213.61	213.15	209.8	213.38	211.26	214.06	210.72	211.02	210.98	209.96	214.36	211.04	212.49	212.86	209.95	213.16	212.49	212.65	214.93	212.12	211.93	214.26	211.69	211.43	211.66
216.72	216.73	219.19	218.68	218.98	219.3	218.56	219.95	217.17	217.32	216.06	218.24	218.44	218.77	218.04	218.37	218.68	217.51	220.62	219.27	217.11	215.8	218.18	217.24	219.51	221.72	219.31	217.19	218.53	223.24	222.27	219.27	216.82	219.36	215.73	217.9	221.12	220.13	218.4	217.42	219.47	218.92	217.28	216.68	216.8	218.5	221.82	217.07	217.71	217.31
201.18	198.88	201.63	202.34	200.7	198.79	197.06	202.52	200.55	202.33	203.75	202.37	200.66	199.6	200.41	198.87	201.68	199.48	199.05	198.02	200.13	202.06	200.83	199.82	200.09	199.75	200.92	200.25	198.47	202.04	199.25	201.34	196.34	201.61	201.04	199.24	200.88	196.89	197.25	197.92	203.62	200.62	199.1	203.35	201.17	201.62	201.59	201.47	201.16	199.34
209.06	214.95	213.93	213.87	210.47	215.38	210.65	213.37	212.36	211.73	210.82	212.72	215.8	211.5	209.59	212.19	209.45	212	214.96	214.29	212.24	214.44	214.08	211.7	211.08	214.6	210.56	213.44	210.64	213.25	212.43	213.2	214.65	212.88	211.86	211.31	210.42	212.88	212.56	210.27	213.78	213.23	213.87	210.02	213.08	211.99	213.66	210.93	212.39	213.15
216.93	216.23	216.64	216.02	216.43	216.57	216.3	219.54	217.52	219.02	217.06	216.54	219.07	219.22	217.57	217.82	219.79	217.21	215.09	218.11	217.11	216.23	216.34	216.06	218.33	219.55	216.9	216.88	214.64	217.43	216.74	215.49	216.11	217.75	216.63	221.37	216.47	216.94	216.92	219.54	218.72	215.73	218.92	215.88	216.44	219.02	214.81	217.46	218.03	215.38
213.26	211.5	210.44	212.44	210.73	210.99	209.75	212.62	212.07	211.62	213.26	213.01	213.55	212.81	212.84	207.06	211.95	213.75	209.56	213.38	208.36	210.96	211.8	210.83	214.1	209.55	208.88	211.8	212.75	209.96	211.82	211.75	210.6	212.49	209.54	213.26	208.12	210.03	211.32	213.64	208.38	210.61	211.12	213.33	210.68	209.45	212.94	211.14	211.6	211.3
209.24	211.3	207.41	207.84	207.88	206.27	207.68	204.62	209.81	211.29	208.14	211.93	210.5	207.27	205.76	205.56	208.86	205.35	207.17	206.57	207.54	208.8	205.95	206.87	210.79	208.38	206.86	210.21	205.89	211.57	209.67	206.79	206.3	211.93	212.32	208.18	205.34	209.65	208.31	207.69	208.55	207.47	206.67	209.08	210.28	205.59	211.78	211.55	206.84	207.72
205.7	204.38	202.77	203.47	203.25	202.14	201.61	206.2	201.66	205.22	202.45	201.05	204.5	201.88	203.04	202.99	202.35	204.32	201.69	206.34	206.49	200.33	202.03	202.07	202.9	203.18	204.7	206.33	206.11	201.05	204.73	199.43	205.68	202.4	202.04	204.3	204.99	203.68	205.66	200.93	203.67	207.99	202.4	203.42	203.86	204.42	203.26	201.3	205.52	203.12
197.77	200.76	198.52	201.41	197.77	198.92	203.17	199.56	195.92	200.07	197.16	199.79	199.01	200.44	201.18	195.65	200.2	202	197.33	199.41	197.47	199.63	201.83	198.76	198.37	199.47	194.39	200.43	202.05	199.3	200.68	196.57	203.06	198.4	200.63	197.96	199.33	197.99	200.11	197.05	199.78	201.3	198.22	202.19	195.97	198.15	197.65	197.9	197.72	201.55
211.23	212.63	211.91	208.68	212.49	212.96	210.02	211.56	210.75	206.85	211.66	212.64	211.54	213.98	215.04	213.15	214.71	212.52	211.75	210.19	210.47	208.7	212.58	212.24	210.62	208.95	209.89	211.37	211.79	211.05	208.81	206.74	214.17	213.4	210.03	215.17	210.52	213.06	212.34	212.31	214.33	212.15	212.14	210.85	212.13	214.62	212.67	211.38	211.2	212.85
198.57	199.01	197.9	196.91	202.5	197.77	199.95	199.7	200.49	197.76	200.02	199.88	197.93	197.94	196.19	195.6	198.53	198.75	198.8	198.47	199.25	198.42	203.58	199.99	200.43	201.76	198.38	199.46	201.71	198.13	200.58	198.06	199.51	198.14	198.14	197.63	193.82	198.47	201.72	201.53	196.28	198.67	199.9	196.27	200.84	200.3	200.69	199.16	202.2	199.07
216.36	218.57	216.26	218.65	215	218.16	218.44	216.48	218.79	215.74	218.73	216.97	216.99	216.1	216.43	215.41	216.58	216.16	212.72	215.55	217.41	216.36	219.62	216.76	217.8	216.93	216.68	216.34	213.41	216.05	217.91	220.97	216.19	217.37	216.83	219.27	216.56	218.95	217.41	216.31	217.49	216.08	215.74	219.83	218.12	215.9	216.32	217.59	218.11	217.39
208.22	208.18	204.5	205.4	205.67	206.98	204.84	205.95	203.8	203.4	203.64	206.52	207.2	209.49	206.11	204.1	202.96	209.02	207.14	202.89	207.24	203.59	205.9	204.22	207	206.28	205.68	206.92	208.17	206.19	205.73	205.13	207.2	208.03	205.06	206.22	207.83	209.04	208.12	205.96	206.31	205.36	204.54	209.54	208.53	207.37	205.94	205.43	207.85	204.24
207.33	208.91	211.17	209.4	206.34	208.3	212.78	209.39	210.84	209.83	208.96	206.54	208.39	209.84	206.4	211.02	208.29	209.01	209.57	207.17	207.89	211.75	207.73	208.21	207.1	209.1	209.43	208.8	208	211.76	210.21	212.55	209.84	208.09	209.93	208.69	210.39	205.79	203.82	206.22	209.33	208.77	210.08	209.16	208.47	206.45	206.94	209.35	208.96	211.22
207.14	205.9	204.07	208.32	204.92	205.02	205.35	207.48	203.3	204.64	205	204.47	206.53	204.17	205.91	205.94	206.52	205.84	204.49	204.63	206.81	204.21	204.8	206.07	204.56	206.94	204.91	208.1	203.33	205.78	205.84	205.39	204.69	204.88	203.19	209.16	208.74	205.76	206.9	207.75	203.67	207.39	207.08	208.62	207.52	206.43	206.62	207.02	205.08	209.68
204.52	207.03	208.95	207.74	206.5	206.3	211.9	210.02	207.88	210	211.17	207.14	208.76	207.3	209.49	209.01	210.05	208.4	210.41	205.32	209.63	210.74	208.49	207.44	206.49	209.71	208.85	205.59	207.3	209.39	208.83	210	211.74	207.75	209.7	210.73	205.68	211.36	208.25	207.25	208	209.83	209.75	207.05	208.8	206.75	212.02	206.68	209.21	209.27
204.87	203.76	201.64	203.37	202.79	204.17	203.03	200.3	203.84	202.68	200.9	206.15	203.89	202.04	203.02	202.93	200.36	202.07	202.54	202.09	200.48	201.57	205.28	203.29	201.42	201.66	203.16	203.34	204.33	203.19	201.83	203.27	202.71	199.04	202.23	201.59	201.84	201.73	203.61	200.43	202.37	202.68	204.02	201.54	200.89	201.7	202.46	200	201.09	201.36
204.37	207.05	202.97	209.42	205.78	204.95	205.64	205.8	205.25	204.66	203.31	204.88	202.2	203.81	203.29	203.85	203.06	203.98	201.25	207.86	202.16	205.64	203.57	201.14	202.19	201.99	201.79	203.95	203.51	204.84	204.61	204.77	202.67	203.9	205.01	203.46	201.42	206.52	205	201.21	207.8	203.71	207.28	204.51	202.66	204.78	205.37	204.32	207.37	207.24
199.37	200.43	205.25	199.26	202.44	204.5	200.34	202.09	203.66	204.09	204.4	201.09	200.47	201.38	199.67	203.98	203.06	201.06	203.1	205.76	200.89	203.96	202.02	208.86	202.44	202.97	204.14	202.95	203.1	198.73	202.37	202.32	203.78	204.77	206.19	203.92	202.17	202.98	202.32	205.79	204.1	200.34	202.14	198.6	202.62	202.21	197.48	200.21	201.07	200.79
209.19	213.16	209.52	208.72	214.02	212.7	215.05	211.4	212.79	211.71	211.41	210.28	208.82	210	213.04	212.84	207.44	211.04	211.65	206.94	213.38	212.08	213.44	212.58	210.23	213.56	212.84	213.02	212.98	210.34	209.92	212.96	210.51	212.49	210.2	210.75	211.39	214.12	209.64	213.93	212.65	212.21	214.44	212.8	209.91	210.94	212.46	211.52	211.98	213.16
207.86	212.17	207.44	208.48	210.2	209.38	208.08	209.75	209.47	209.66	208.24	209.26	207.07	207.56	206.44	205.46	208.77	206.86	212.7	207.6	207.53	206.75	213.1	214.1	211.42	210.95	208.11	209.57	207.55	207.86	208.06	207.69	207.8	208.3	210.89	209.48	213.31	209.07	208.56	205.99	208.43	212.8	212.39	207.71	209.71	209.14	211.87	209.01	207.18	209.35
210.66	204.64	209.76	209.4	208	210.87	208.26	206.75	208.44	209.6	209.77	210.85	209.07	207.27	209.89	208.48	206.2	208.39	209.37	209.22	209.25	206.79	210.7	204.87	210.41	208.74	208.8	209.75	205.88	208.43	207.77	210.59	209.92	207.2	206.67	210.14	209.87	209.47	209.44	207.81	206.43	211.06	214.34	207.09	206.65	205.32	208.4	209.2	209.03	208.8
212.31	208.66	209.25	208.01	209.63	207.79	212.43	208.66	206.23	210.62	209.77	208.3	204.87	206.01	209.74	213.75	209.35	211.41	205.08	210.91	212.05	211.45	209.06	209.29	208.62	208.05	208.04	207.63	210.64	213.62	210.62	208.91	208.35	207.95	211.09	212.14	209.86	212.04	210.94	209.73	209.58	208.18	209.22	209.32	208.19	212.28	209.42	210.46	212.46	207.02
204.05	205.41	203.27	200.04	204.84	201.25	203.17	206.54	204.3	204.8	202.82	205.22	201.4	204.23	204.61	204.5	204.91	203.17	203.28	206.02	204.9	204.96	202.87	204.42	203.89	201.89	203.04	203.67	204.79	206.3	202.81	205.77	203.31	205.04	204.62	204.94	204.56	204.04	203.06	205.65	204.98	203.09	202.57	205.36	202.21	199.59	203.3	201.13	205.34	202.29
197.84	199.27	201.48	198.79	204.34	203	202.38	199.78	202.04	200.63	200.26	199.58	198.77	198.84	201.92	201.61	199.94	199.72	200.89	199.68	202.08	203.6	197.4	199.68	198.48	201.11	200.28	202.31	200.75	201.61	203.45	200.57	201.54	201.46	201.98	197.5	199.1	203.43	200.77	200.65	198.52	200.09	199.33	200.57	199.81	200.21	201.58	200.09	201.06	199.68
200.51	200.97	202.08	197.32	200.66	199.08	201.96	203.43	203.18	202.58	202.88	200.49	202.01	199.67	202.82	201.99	202.21	200.75	204.4	202.76	201.67	202.57	203.27	201.75	201.56	202.41	200.37	199.13	200.08	201.84	200.7	201.68	204.57	200.47	201.74	201.07	202.57	202	201.85	202.67	202.85	201.85	199.96	198.65	201.31	201.42	197.9	201.26	199.31	203.88
202.44	205.68	206.06	203.27	203.69	200.59	199.75	202.12	203.85	201.93	207.51	205.19	202.66	203.51	204.04	204.11	205.55	205.53	204.9	203.71	202.82	205.35	203.79	203.62	206.94	204.15	203.68	204.29	203.01	205.42	204.16	202.97	207.29	204.44	204.8	200.69	202.36	203.18	204.48	201.2	204.71	205.9	203.87	202.94	203.35	204.64	207.14	206.84	204.24	203.25
195.5	195.23	194.61	197.08	194.26	192.67	196.62	195.92	194.84	195.21	193.65	194.74	192.19	192.22	193.93	192.32	196.25	191.9	194.87	195.13	198.46	196.35	194.66	195.78	193.27	194.74	193.95	193.55	196.55	193.06	197.77	196.04	197.33	198.05	194.59	194.17	193.95	195.61	197.01	192.84	198.3	191.84	193.21	194.32	191.36	193.15	196.49	198.22	194.97	194.78
201.8	201.79	198.39	199.1	199.28	200.76	202.43	200.69	201.14	200.28	198.34	199.14	200.51	201.47	199.41	200.29	200.27	201.89	198.58	199.77	203.18	201.14	197.25	201.55	199.59	203.77	200.6	200.4	199.88	197.05	199.34	197.99	198.96	201.1	198.68	203.92	201.31	198.46	201.06	197.71	198.23	199.93	203.15	199.51	200.99	201	199.64	199.83	199.54	199.48
205.51	204.73	206.28	205.6	206.13	207.74	202.63	206.58	207.66	204.64	206.87	206.41	208.21	204.33	206.36	205.09	204.19	204.16	203.88	207.37	206.09	206.12	203.68	201.88	205.26	203.35	207.77	202.22	203.5	207.01	204.02	203.6	204.86	205.03	208.02	205.63	205.41	204.47	203.68	205.99	204.73	205.54	204.69	205.94	202.94	204.35	206.39	205.9	206.33	203.09
209.36	213	215.08	211.9	211.06	210.67	214.48	210.5	213.24	211.65	211.26	213.73	210.33	207.52	214.11	211.72	212	212.14	212.62	211.29	211.1	212.5	208.67	214.17	212	210.12	214.95	213.46	210.9	212.32	212.67	213.36	211.79	212.01	211.4	210.42	209.66	213.09	212.52	213.27	211.56	216.2	212.12	211.51	209.53	212.06	211.48	211.27	213.07	210.47
209.96	208.97	214.16	211.62	210.35	206.98	206.61	209.09	209.4	204.01	208.78	211.46	212.14	209.33	210.66	210.67	210.27	210.92	207.95	209.38	209.62	209.38	207.1	209.68	209.86	210.57	208.24	209.81	208.62	208.45	213.25	210.45	210.4	210.98	210.65	211.42	211.86	210.12	209.2	211.66	208.06	210.56	208.31	206	209.41	214.45	211.39	210.9	207.25	209.93
202.21	201	202.58	198.31	197.53	199.73	202.94	200.28	199.81	198.37	200.16	199.25	199.6	198.9	198.68	199.77	199.76	200.15	200.14	198.66	201.16	200.5	204.5	199.88	202.85	201.1	198.99	197.6	201.12	198.65	203.79	199.47	201.08	201.24	198.68	199.01	199.3	199.58	201.34	200.96	200.92	201.2	199.62	200.06	202.56	200.52	198.95	200.12	199.61	202.69
206.55	206.65	207.98	205.93	210.44	208.84	207.78	205.8	209.67	208.94	209.19	207.26	208.21	206.86	212.19	209.87	206.72	209.21	210.19	207.37	206.68	207.52	209.93	210.4	211.87	208.23	209.06	207.39	210.3	209.52	210.19	208.53	209.01	210.56	206.88	211.88	209.47	209.32	211.61	209.7	209.14	208.01	210.42	208.62	203.4	208.93	210.36	207.52	206.82	210.06
198.13	197.48	199.43	196.1	195.37	197.3	197.13	199.4	197.84	199.48	195.67	196.51	196.82	200.62	198.41	195.86	195.57	196.73	195.13	196.7	197.34	197.66	198.46	199.79	200.05	195.68	199.48	199.46	196.77	194.98	197.93	197.04	200.84	197.89	199.2	198.73	197.67	195.73	198.66	198.28	200.64	199.37	198.98	195.55	198.87	199.34	197.72	198.75	197.06	199.51
209.75	211.28	211.38	209.77	211.11	212.64	211.44	211.11	210.14	207.75	210.4	209.43	212.71	210.51	208.97	209.99	210.6	213.32	209.76	211.54	215.11	210.97	212.68	211.16	213.86	211.09	211.96	210.22	210.3	215.63	215.05	211.63	209.85	210.37	213.99	210.84	212.63	215.38	208.34	214.13	205.13	210.17	212.68	208.18	217.11	213.96	211.83	210.25	210.94	211.62
217.38	219.21	217.61	221.19	216.02	216.93	218.13	220.65	220.69	217.02	218.53	218.36	216.86	218.62	215.82	219.36	218.14	220.01	217.75	214.99	219.93	220.81	214.14	215.35	220.57	219.36	217.01	214.21	219.19	220.75	219.58	217.5	220.37	219.21	216.21	215.44	220.75	217.01	215.35	218.2	217.33	219.55	215.61	217.94	219.23	216.76	217.35	214.89	217.53	219.35
208.81	206.33	205.91	206.03	202.26	205.11	208.53	204.68	208.58	206.55	207.24	203.39	209.4	204.98	206.19	208.01	202.53	205.23	208.49	204.61	205.65	207.97	206.56	205.32	207.58	205.08	207.45	205.19	205.97	206.98	206.18	204.13	208.4	203.88	204.89	206.6	208.92	203.89	207.51	206.74	206.82	202.6	206.88	205.07	206.57	206.98	204.94	205.18	210.01	206.37
204.24	201.34	203.87	201.58	204.67	203.98	202.82	204.54	207.13	203.98	203.59	205.06	202.47	204.97	201.76	204.95	203.76	204.09	206.45	203.6	206.52	205.14	208.06	204.13	201.65	203.23	203.43	203.74	203.5	208.91	206.08	204.16	206.03	205.47	205.29	205.06	203.77	202.43	203.52	205.38	201.63	203.45	205.71	202.93	207.77	206.06	203.63	202.59	203.19	206.14
216.23	213.66	212.87	212.52	210.28	212.69	214	210.73	215.89	212.16	212.77	214.63	210.22	212.78	213.04	211.65	212.48	211.14	208.38	210.94	209.76	211.7	212.79	212.69	215.09	210.58	211.59	212.19	212.02	213.16	210.27	214.36	214.96	213.58	213.3	211.95	215.99	213.58	211.38	211.72	209.34	209.99	210.67	212.05	211.28	210.8	212.24	215.49	211.57	211.92
206.96	207.1	210.44	207.48	207.8	206.02	207.86	211.37	211.48	207.8	207.08	207.11	211.75	210.7	208.66	210.81	208	208.61	210.53	209.73	208.58	207.79	208.75	208.34	207.98	208.65	205.75	206.89	206.75	208.46	209.52	206.71	206.63	208.4	208.94	205.91	207.86	209.28	208.58	208.31	209	210.4	211.9	208.14	205.18	210.17	209.68	210.07	206.98	209.87
205.19	203.64	202.14	204.16	204.16	203.03	204.64	203.32	207.71	204.42	203.86	205.65	204.09	204.23	206.52	206.17	206.17	206.71	205.23	202.24	204.6	204.22	202.09	205.07	204.36	204.49	202.31	203.73	202.92	204.49	203.88	206.26	207.04	205.55	203.43	203.7	206.11	204.68	204.48	203.66	204.49	202.26	205.39	203.08	204.19	202.35	203.82	205.93	205.22	203.9
210.87	212.25	211.69	210.93	211.72	209.24	213.24	212.15	215.64	211.68	210.73	212.04	211.37	212.68	209.06	210.81	210.89	212.15	212.29	211.74	210.24	210.67	211.48	209.5	210.98	211.24	212.92	211.76	213.26	213.17	214.21	211.31	211.89	212.52	212	210.57	212.4	214.35	213.27	209.64	210.64	210.41	213.77	214.62	210.76	211.1	211.05	209.87	213.33	210.27
216.07	218.23	221.27	218.76	214.58	213.71	217.57	218.11	218.71	215.56	217.38	217.98	216.21	218.96	218.33	218.65	216.84	219.99	219.2	220.18	215.08	220.15	217.82	216.03	217.08	214.47	218.91	216.04	216.35	216.48	217.71	216.71	217.45	216.68	217.24	216.64	219.62	220.37	216.61	219.82	217.37	218.7	217.89	215.13	219.57	218.81	218.49	218.01	217.25	218.43
211.29	212.05	211.75	213.03	212.4	211.72	213.87	211.72	208.83	215.31	213.34	209.15	213.13	209.34	212.66	210.24	211.77	212.08	210.24	212.32	211.76	214.85	212.04	211.21	213.77	211.69	212.88	211.14	209.38	210.86	208.21	210.93	210.51	213.38	208.31	209.23	213.29	210.35	212.47	209.22	209.54	211.39	209.36	215.43	211.15	211.28	213.45	211.72	215.06	210.23
208.43	208.08	211.55	209.86	208.34	209.21	209.64	208.9	206.56	210.02	209.74	209.68	208.7	208.24	206.71	211.09	209.91	207.37	209.36	206.48	211.8	210.44	207.36	209.52	212.08	212.46	205.76	207.19	208.18	205.8	208.25	209.73	208.74	208.63	208.71	211.41	206.01	209.13	208.31	212.04	208.21	209.18	211.18	207.26	207.37	211.07	207.46	209	208.5	211.09
208.6	208.84	208.76	204.12	207.98	208.41	208.15	209.4	205.79	206.36	208.19	205.29	205.91	207.88	209.44	208.67	210.07	207.68	208.51	207.72	206.4	210.01	209.07	207.89	207.69	209.82	205.59	205.84	207.66	208.19	204.98	206.56	206.66	208.51	208.36	207.14	207.14	208.81	207.75	205.33	209.65	206.98	205.16	210.25	205.34	208.96	206.35	211.99	208.18	209.29
207.12	207.7	204.47	207.47	206.72	207.93	207.97	207.29	205.51	208.53	205.99	208.02	207.38	207.7	209.36	208.44	207.99	204.87	208.78	207.33	205.96	209.65	203.85	206.41	210.08	212.02	207.66	205.04	211.45	206.85	207.38	205.67	207.11	208.87	207.15	208.3	210.73	209.55	206.32	205.56	208.38	208.12	206.78	208.56	208.85	209.08	206.91	208.57	209.76	211.34
205.05	202.89	201.48	202.8	203.29	208.7	205.42	205.88	201.6	203.07	206.34	202.81	204.27	202.26	204.18	203.22	203.21	203.52	203.81	206.53	205.95	202.97	205.11	206.69	202.14	207.15	207.14	204.54	203.08	202.57	204.14	204.74	204.02	204.03	199.18	204.74	202.14	204.17	204.53	202.69	202.53	205.67	204.63	206.32	206.72	203.59	201.28	201.17	205.88	201.86
202.2	203.8	204.89	204.53	203.1	200.78	199.22	204.16	204.11	203.69	204.74	200.86	201.73	203.38	202.31	201.49	204.7	204.57	203.5	203.24	203.7	201.26	203.91	202.91	202.48	202.52	205.32	205.67	202.47	203.59	201.02	204.93	203.97	203.04	203.47	202.13	200.5	204.03	201.37	203.6	201.36	204.02	203.01	203.21	203.12	201.84	205.13	202.45	204.93	199.23
218.23	215.99	216.1	216.84	216.7	216.58	217.89	215.31	215.76	215.49	218.36	217.62	214.88	215.13	216.3	219.2	214.33	215.63	217.48	214.8	217.66	215.42	216.12	214.66	215.43	213.73	214.06	216.45	218.02	218.53	217.08	219.76	216.26	215.34	218.73	214.51	214.95	216.52	217.71	212.6	216.52	217.23	218.32	217.98	220.23	220.96	219.32	218.04	215.36	218.84
202.67	202.62	198.16	199.08	202.39	197.65	200.91	198.66	200.7	203.16	198.54	199.09	199.3	201.31	197.17	201.44	200.2	199.75	199.2	196.66	198.59	202.17	197.82	200.54	198.49	199.42	198.7	202.25	201.17	199.12	202.67	197.74	196.48	199.83	201.82	199.27	198.8	199.33	199.39	198.61	200.84	200.46	197.95	199.96	199.35	198.17	199.75	199.8	199.01	200.73
208.86	203.89	205.56	210.4	207.74	208.29	211.11	206.18	208.35	207.26	208.82	208.34	210.8	207.76	210.36	209.88	209.05	208.23	208.83	208.9	207.17	210.69	208.66	207.84	207.39	206.5	207.87	207.28	210.47	207.21	209.23	206.87	207.83	209.11	209.13	209.18	206.17	209.29	208.78	205.15	208.59	206.13	209.55	205.83	211.66	208.06	206.23	206.26	203.4	209.89
205.96	206.49	207.98	208.62	208.13	207.82	205.41	208.51	204.83	208.69	204.88	203.94	205	204.5	207.03	207.69	206.86	207.13	206.67	208.56	205.58	209.47	207.21	209.12	207.26	206.67	209.32	209.58	208.85	206.32	205.9	205.94	206.5	203.25	204.77	207.1	207.52	206.02	206.62	205.98	207.27	204.27	207.24	206.19	206.98	205.37	206.24	206.37	206.3	206.05
209.92	208.95	205.7	207.56	205.13	208.44	207.81	208.95	209.96	209.02	207.81	210.67	205.39	208.04	205.69	205.46	210.54	206.12	203.89	207.21	204.92	201.99	212.09	204.34	208.4	207.62	207.55	207.28	206.07	208.17	205.84	210.59	211.47	205.39	206.06	210.13	207.89	207.87	209.13	206.89	209.04	209.59	211.32	211.13	206.05	208.13	203.73	205.45	210.09	209.47
204.54	205.24	206.32	202.57	205.04	198.86	203.73	204.98	199.45	200.26	204.84	205.47	202.52	201.9	202.42	202.99	203.81	201.81	201.5	200.31	198.31	204.67	200.93	203.97	201.76	204.91	199.27	203.94	203.56	199.39	202.77	202.18	202.86	202.27	202.82	202.83	204.39	202.73	201.95	203.37	201.56	201.39	201.14	201.24	201.81	205.31	203.08	201.37	206.03	198.87
204.45	205.03	203.84	204.33	206.79	205.55	203.24	204.97	202.38	204.54	204.28	204.89	208.49	204.66	203.88	205.07	203.46	204.69	206.39	201.2	203.3	203.56	205	205.82	201.26	202.84	204.77	202.3	206.97	205.77	207.26	201.78	202.73	204.38	205.9	206.03	207.59	202.85	205.21	206.51	206.48	202.47	204.58	206.78	204.22	206.04	204.36	205.04	203.93	205.95
203.83	204.44	204.61	201.31	204.01	202.36	202.63	203.71	200.17	203.95	203.03	204.36	202.23	205.26	206.21	204.63	199.16	204	207.63	203.37	201.41	202.92	205.03	203.6	202.76	203.68	201.81	203.01	204.15	204.04	204.34	203.16	203.07	206.08	205.2	205.08	206.34	202.78	205.43	204.12	202.55	204.54	203.81	198.29	204.78	206.64	203.6	202.19	202.7	204.74
204.42	207.45	208.83	207.73	208.62	205.3	208.63	206.51	206.52	208.99	210.32	206.08	208.13	207.59	206.71	209.07	208.15	204.98	210.93	210.17	209.74	208.24	207.34	205.07	212.02	205.76	207.37	206.43	207.93	209.28	208.58	206.69	207.62	206.42	206.43	208.11	208.98	209.03	206.52	207.09	206.66	210.8	211.82	204.7	207.75	209.9	208.88	209.92	208.4	209
205.95	208.1	206.85	206.08	206.13	209.33	205.62	207.93	208.1	208.63	205.08	208.91	207.45	207.52	206.24	209.19	206.71	206.76	208.03	208.12	210.81	204.9	204.52	206.4	208.6	207.48	205.02	207.24	207.89	207.28	210.73	210.31	208.22	210.17	205.61	205.79	209.82	206.55	209.02	207.13	210.21	204.15	207.86	206.85	204.88	209.87	209.97	208.27	207.69	209.85
201.86	201.2	200.22	199.64	202.16	201.57	198.93	199.65	203.11	200.42	202.37	198.01	199.68	200.88	201.49	196.49	201.32	201.51	199.81	200.85	202.04	197.45	200.57	202.52	201.56	200.4	202.59	199.14	200.42	201.97	201.43	198.47	198.88	198.28	200.72	199.34	200.3	195.88	199.69	198.51	198.39	200.02	198.51	201.85	198.24	196.82	198.2	199.51	199.55	199.31
208.7	208.84	208.08	209.8	207.7	208.18	210.64	208.88	208.97	205.8	210.43	209.77	205.38	210.97	209.88	211.54	206.02	209.84	209.82	211.1	208.41	211.39	208.32	209.09	208.99	209.06	206.12	212.31	207.58	206.55	208.82	209.06	204.89	207.83	209.65	211.62	209.47	206.35	207.36	207.7	209.71	205.21	209.19	207.29	211.99	208.68	210.37	208.08	206.06	208.14
197.93	198.9	198.43	200.11	199.85	199.36	198.32	199.73	199.37	196.23	200.72	199.36	201.06	199.62	201.39	199.94	198.22	199.77	202.42	199.48	197.24	201.19	202.14	197.83	199.82	195.41	201.44	203.11	199.24	200.82	200.98	201.34	197.4	197.38	195.63	198.89	202.21	199.18	199.22	196.81	200.29	201.56	198.08	197.04	202.49	197.98	198.57	201.22	199.41	199.79
216.01	220.23	217.26	218.36	217.28	219.33	217.17	214.77	217.71	221.13	216.67	218.04	217.55	215.87	219.04	216.81	217.76	217.25	219.07	216.66	216.02	219.98	220.11	216.78	216.66	217.57	218.56	218.48	218.82	215.13	217.89	216.66	216.63	217.66	219.4	220.76	217.44	213.73	215.09	219.42	217.26	217.86	217.66	214.93	217.96	217.79	217.86	219.59	215.17	217.13
212.9	208.49	214.19	213.35	214.97	210.78	213.66	211.84	211.56	207.97	212.25	213.26	210.4	211.25	210.8	210.82	215.02	210.2	211.37	209.07	210.09	211.87	208.91	212.79	210.83	209.98	212.67	212.62	212.71	216.07	213.02	211.25	211.4	209.32	212.74	211.2	210.75	212.17	211.57	210.26	210.82	211.53	211.13	209.53	212.29	213.37	213.24	213.71	210.88	208.87
203.36	198.67	199.1	199.52	199.09	199	198.9	199.32	199.65	199.47	196.5	195.54	198.19	198.56	198.31	201.37	198.93	199.79	199.95	201.71	199.24	197.57	198.69	199.05	199.29	196.09	199.12	198.89	199.98	198.1	199.31	198.76	200.71	198.58	193.04	201.34	199.13	202.4	200.57	197.56	197.47	197.67	195.94	200.46	199.15	197.36	197.09	203.76	195.12	197.04
205.57	202.31	204.47	199.17	202.41	202.64	202.17	202.83	203.26	203.92	204.03	199.71	200.56	207.6	203.64	204.68	204.46	202.51	206.79	202.29	204.91	203.21	201.2	200.42	199.99	202.51	202.13	202.27	202.18	203.2	201.17	200.48	200.99	202.73	199.92	202.51	204.62	203.94	202.69	201.41	203.18	203.9	202.36	202.97	202.25	200.58	203.71	202.17	204.03	202.74
212.87	208.05	209.94	212.67	208.71	208.27	208.13	211.16	210.15	207.18	212.58	208.87	209.16	209.5	212.73	211.24	208.87	210.96	210.88	207.41	207.55	209.8	209.79	206.69	208.81	208.31	210.8	207.78	214.37	208.75	210.13	206.28	210.94	212.04	209.22	208.89	210.38	208.59	209.11	210.41	210.88	209.73	207.18	208.02	212.86	208.8	208.98	209.47	210.17	208.87
215.43	212.57	215.03	214.61	218.31	214.8	218.54	218.36	218.23	216.27	216.58	216.91	218.38	215.04	217.95	216.24	218.4	221.09	214.45	217.43	215.93	218.59	218.2	216.8	218.52	213.61	219.61	219.19	218.37	212.04	215.51	217.46	215.26	213.77	217.03	216.43	217.02	216.31	216.1	217.73	220.91	216.57	218.27	216.87	215.76	217.18	216.04	216.95	219.86	218.37
211.33	208.28	210.59	210.26	208.81	210.02	207.95	209.86	208.86	206.87	210.43	208.92	207.41	208.12	210.51	205.99	208.52	210.94	210.7	205.24	209.14	208.77	209.55	208.83	208.88	209.84	208.73	206.56	209.98	208.27	209.61	207.04	210.09	208.51	208.53	211.84	211.59	208.5	208.95	208.24	209.53	211.9	206.22	211.16	209.88	211.83	209.24	209.17	213.48	208.58
200.85	201.58	200.69	204.06	197.8	202.49	204.02	202.28	206.43	199.83	206.24	201.38	204.01	203.45	203.07	204.13	204.28	202.44	205.27	206.7	201.35	200.83	203.21	201.45	204.7	201.53	200.05	205.03	199.57	205.15	201.84	202.52	205.83	203.1	203.92	203.97	201.84	203.17	203.47	204.33	206.35	203.95	201.94	202.36	201.37	200.91	200.48	204.38	199.39	202.96
210.45	207.84	210.72	206.63	205.37	205.75	210.15	206.73	207.76	207.74	208	208.62	209.03	210	207.88	207.09	206.98	209.78	205.6	206.29	204.29	209.41	208.91	209.28	206.78	208.98	207.1	208.86	212.69	205.05	207.35	208.28	207.77	209.33	207.31	204.49	211.91	207.64	206.2	207.34	208.01	209.53	209.68	209.49	208.75	209.75	207.73	205.41	207.03	206.29
217.28	213.67	217.52	220.21	218.62	215.02	219.14	214.53	218.17	217.58	217.59	213.59	217.46	217.25	216.5	220.56	216.88	218.33	215.47	218.72	215.85	217.32	219.01	217.23	218.54	217.44	219.18	220.55	216.16	217.49	215.65	217.66	218.39	215.08	219.25	216.72	219.28	217.25	218.53	217.25	216.76	217.13	218.44	219.75	217.85	220.01	214.23	217.56	215.29	215.17
202.27	203.99	205.07	204.51	204.98	206.31	205.2	201.61	202	204.15	203.59	202.62	201.72	203.43	198.31	206.43	206.25	200.75	207.33	201.13	200.6	201.78	204.82	205.48	203.59	206.36	203.25	205.42	206.36	199.73	207.29	202.53	201.46	203.67	200.82	202.77	202.78	202.89	203.58	203.51	203.85	203.07	204.75	206.51	199.87	203.48	201.26	203.28	202.62	203.27
205.08	201.22	201.09	202.16	199.97	199.11	200.67	201.97	201.01	200.37	200.66	202.73	200.84	200.16	198.68	202.32	199.93	203.98	200.51	200.05	200.72	202.14	200.79	200.37	202.18	201.99	201.46	201.5	200.9	202.83	202.04	201.85	204.01	199.76	200.32	199.12	202.25	201.28	204.32	200.2	203.08	202.18	201.49	200.7	198.09	200.2	199.77	198.86	201.57	199.77
202.25	201.44	204.07	204.35	202.15	203.19	204.49	202.6	206.44	203.14	201.3	204.1	203.81	203.97	206.65	204.04	201.78	202.83	204.85	203.11	203.32	206.63	202.82	201.31	200.07	207.45	197.61	203.54	202.51	204.38	204.72	204.47	204.49	202.22	205.19	204.51	203.01	204.52	206.47	203.43	202.65	203.85	203.28	200.18	207.22	204.95	201.19	202.61	200.51	206.09
210.24	208.5	211.82	212.17	207.18	207.26	206.64	207.53	210.36	211.06	210.88	207.57	205.88	205.42	209.88	211.48	205.12	208.6	209.24	210.56	208.79	210.26	206.45	207.79	208.06	206	210.11	204.23	210.9	206.35	209.45	209.3	207.51	206.06	207.37	207.23	208.73	207.62	211.16	202.9	208.31	211.7	206.42	208.22	211.69	208.79	205.77	206.3	210.02	206.03
199.43	202.75	204.53	203.95	207.07	205.6	204.02	204.79	203.05	203.9	206.37	200.92	200.99	203.91	203	206.26	206.26	206.67	205.28	203.49	202.08	202.4	202.43	202.26	204.2	204.78	201.41	205.5	205.44	206.05	209.26	205.23	201.37	203.27	207.69	200.15	204.08	203.04	205.1	208.96	204.44	205.85	207.16	205.65	202.2	205.05	204.36	207.33	206.22	206.14
216.34	216.94	216.69	215.75	216.09	219.15	214.82	215.08	218.82	213.97	219.09	215.81	214.98	218.9	219.79	216.54	217.91	216.51	217.62	215.9	218.62	216.37	214.12	216.15	220.5	217.91	215.98	213.59	218.95	215.89	215.99	218.48	217.74	215.83	215.9	219.32	218.6	218.46	217.93	214.71	217.78	214.21	215.72	215.57	214.47	216.74	216.81	219.94	217.81	217.54
204.1	202.3	199.15	202.68	202.21	202.51	202.19	199.37	203.09	203.34	201.76	198.99	199.91	204.97	202.33	199.74	201.34	201.06	203.41	197.16	202.81	202.01	200.66	202.2	201.37	201.91	202.73	202.12	198.43	203.2	201.03	203.58	199.6	202.22	201.23	200.78	200.94	204.82	201.29	201.46	201.28	202.8	198.01	202.11	198.79	200.8	201.47	198.72	203.52	201.35
207.34	207.53	208.99	209.37	209.95	210.8	210.88	208.19	211.33	208.16	210.34	206	211.02	208.7	211.97	211.91	210.42	209.37	208.79	208.92	213.03	209.42	210.3	205.99	211.29	207.9	211.54	208.05	209.19	209.06	208.95	209.75	208.13	209.95	206.33	209.88	209.98	210.1	205.51	209.52	207.29	208.72	206.55	207.45	209.98	210.9	207.48	208.2	207.76	210.48
212.29	211.65	211.03	212.03	211.81	210.63	212.8	209.14	212.99	212	209.76	210.58	210.85	213.9	215.47	211.11	214.33	209.74	210.25	210.87	211.75	211.15	211.11	211.84	211.99	212.93	210.85	212.09	213.87	212.84	209.38	212.01	212.97	213.95	212.12	211.3	210.87	211.89	211.33	213.85	209.55	210.59	210.11	211.23	213.47	211.57	213.33	212.32	214.07	212.88
217.4	216.18	216.49	217.22	216.23	218.35	217.29	217.48	216.69	216.41	218	219.71	218.02	219.06	218.33	215.63	220.29	219.95	215.5	216.84	211.92	215.79	218.68	214.84	216.85	217.42	216.18	215.14	217.44	219.55	218.97	216.22	219.05	219.62	218.5	216.98	218.02	217.93	215.94	219.48	216.82	217.88	216.35	217.76	216.85	220.09	215.52	217.05	216.4	217.56
203.7	204.1	199.18	204.24	203.95	202.71	206.2	207.37	203.79	204.79	202.83	204.96	201.75	204.76	203.9	199.57	206.23	205.91	205.06	205.14	203.35	206.95	203.78	204.63	207.63	205.11	203.82	202.58	203.32	200.41	205.49	204.39	203.59	199.87	202.98	202	203.62	204.45	205.88	200.56	203.52	202.48	205.66	204.92	200.78	206.92	204.58	202.74	204.19	204.86
204.81	207.46	202.75	202.89	204.14	203.34	202.93	202.88	206.11	204.3	203.2	202.64	202.53	204.18	204.11	202.96	204.61	203.43	203.96	204.16	202.25	208.97	204.8	205.08	203.25	202.21	201.69	204.64	203.11	201.88	204.19	202.87	204.85	202.39	202.7	207.15	205.01	205.09	202.23	203.09	201.7	202.55	206.24	202.02	201.41	202.28	200.05	202.64	202.43	201.98
205.26	202.8	199.44	198.88	202.01	198.52	203.57	201.23	198.89	197.74	199.91	201.16	203.27	201.74	199.1	198.12	203.08	200.45	197.35	200.01	203.31	202.2	197.66	194.78	203.68	203.15	199.72	203.15	202.07	200.93	203.31	199.65	201.91	201.3	201.1	203.71	200.76	204.03	200.04	198.39	198.89	197.49	201.26	200.92	200.92	203.46	201.56	201.05	200.3	202.14
204.24	204.06	204.1	207.14	202.12	204.67	200.77	204.37	203.23	204.19	205.62	204.38	203.59	204.47	202.57	202.09	203.09	204.26	205.79	204.67	203.68	206.2	203.75	206.46	204.13	206.98	204.58	205.62	203.66	201.81	204.59	204.6	203.14	202.53	205.76	202.87	205.32	203.81	203.87	202.27	200.78	204.1	201.88	203.05	204.55	203.3	204.45	201.1	205.12	206.86
208.74	207.99	206.81	206.4	209.02	208.2	205.92	209.36	211.76	206.78	206.13	212.1	211.7	209.22	210.11	211.96	207.64	209.43	208.68	205.52	208.05	207.63	211.36	208.24	207.29	210.04	207.21	207.02	210.04	204.92	210.16	204.57	209.32	208.22	208.74	209.8	208.98	206.34	209.98	211.68	210.82	207.15	208.35	206.11	209.47	206.94	209.2	206.99	207.08	207.77
207.28	210.16	207.2	207.42	207.56	205.57	207.88	207.64	210.24	209.22	204.9	205.87	206.83	204.53	209.31	204.93	208.07	206.57	205.13	208.04	206.73	203.59	206.84	207.93	210.02	207.18	206.23	205.17	203.23	208.19	210.12	206.86	208.55	207.74	210.61	207.97	208.33	209.07	205.02	204.64	206.46	207.74	207	206.03	207.01	209.08	209.26	207.73	206.27	207.43
210.08	207.85	208.05	208.47	209.22	202.42	208.72	207.73	206.81	205.88	208	206.33	207.64	205.96	207.99	208.79	207.78	207.17	209.35	207.29	210.66	207.5	207.78	207.71	207.34	208.98	205.67	209.4	208.08	211.74	210.73	207.26	209.37	208.13	209.74	205.5	207.02	211.19	210	207.35	206.29	207.65	204.76	208.24	209.75	207.56	206.41	205.47	206.31	209.83
204.52	207.7	207.27	205.59	211	208.37	210.34	209.04	208.65	209.46	210.21	205.36	207.43	208.04	208.28	206.76	207.27	205.37	204.47	209.66	208.83	208.48	207.08	207.85	212.57	204.66	207.57	211.56	205.71	206.19	204	207.48	209.27	207.2	211.81	205.13	204.15	205.26	206.41	207.77	210.13	207.62	208.26	207.63	206.8	208.08	205.5	205.77	210.97	207.87
204.81	205.7	202.34	206.04	205.48	203.42	203.76	203.99	200.63	204.97	203.34	203.83	201.84	204.67	202.12	203.94	201.69	201.47	204.13	200.68	198.33	201.61	204.49	202.37	204.31	202.38	204.64	202.47	201.59	202.73	204.03	203.39	202.91	203.4	205.91	205.27	203.83	202.23	204.3	205.21	201.41	200.8	202	202.56	201.42	204.05	202.89	203.85	203.78	207.47
200.04	204.42	206.46	200.46	204.49	203.31	200.84	202.13	203.89	205.22	203.5	200.86	198.61	204.68	201.5	205.66	203.92	207.12	202.39	202.33	201.92	202.72	204.29	202.12	202.45	202.54	201.79	201.42	199.68	203.04	205.85	205.86	202.66	198.62	201.29	206.59	200.93	203.74	201.03	204.12	203.8	204.15	205.67	202.29	202.12	204.04	206.71	202.69	204.99	204.08
206.66	201.1	204.51	204.21	206.21	201.81	202.04	203.38	203.57	204.11	205.11	199.63	203.12	206.03	202.48	207.59	206.13	206.15	206.15	201.24	203.72	205.9	202.97	206.93	203.71	202.12	204.32	203.76	206.32	203.95	201.31	199.84	199.51	204.72	207.09	204.02	202.07	201.3	202.81	203.74	204.74	203.9	202.9	203.7	206.77	206.87	204.51	204.16	200.05	207.56
193.24	192.86	195.45	192.24	193.99	195.19	195.09	192.07	194.97	191.67	195.39	193.29	195.13	195.94	193.46	194.07	193.81	193.85	197.28	196.36	192.28	193.62	193.77	193.4	188.1	195.04	192.72	194.61	199.26	192.03	192.83	194.24	194.44	190.67	195.02	193.66	195.73	195.77	195.47	192.53	192.98	197.95	193.11	194.09	192.57	194.85	196.59	194.16	195.21	194.89
204.2	203.11	206.15	207.73	202.31	203.24	205.14	204.18	204.43	207.32	206.49	204.77	203.59	203.86	204.75	207.42	204.7	203.79	205.38	204.94	203.61	204.48	209.51	206.46	205.23	205.34	203.19	204.72	204.01	203.12	205.46	204.43	205.28	204.88	205.47	206.82	205.45	206.71	203.88	205.94	205.43	203.13	207.81	208.84	207.32	203.27	203.93	204.57	204.83	206.13
200.17	200.49	202.32	199.35	198.56	199.38	199.15	201.74	198.35	198.31	201.73	199.16	198.99	200.55	200.94	198.47	197.61	199.49	198.88	200.38	197.38	201.41	199.16	200.46	200.19	197.93	197.46	201.09	199.57	199.29	198.84	197.22	199.95	199.83	201.9	199.62	200.49	201.34	198.48	201.28	199.67	198.98	200.33	199.69	198.37	194.9	201.08	201.02	196.67	197.86
207.63	209.07	206.43	207.1	211.92	210.8	204.99	206.39	209.18	209.02	206.83	208.53	210.78	210.66	206.74	208.01	208.12	212.73	208.84	209.54	213.23	209.64	212.55	208.1	207.49	208.71	208.47	208.81	207.47	208.82	207.96	206.27	206.11	208.04	209.38	207.16	208.86	210.47	207.66	206.51	209.56	210.66	209.65	208.1	205.8	209.47	208.07	207.56	206.47	206.94
202.06	202.1	202.11	204.48	202.19	204.67	199.17	205.79	203.41	205.96	200.4	203.43	205.08	206.23	204.95	205.61	205.83	208.33	206.05	204.2	206.03	206.62	204.46	203.18	206.64	207.37	202.97	206.53	203.91	201.46	201.27	204.07	202.93	205.76	205.93	203.65	204.56	205.79	201.71	207.91	199.75	204.37	202.73	205.25	202.85	202.17	203.52	203.16	203.2	206.02
206.04	208.41	205.38	202.88	205.55	203.52	204.43	205.96	205.67	204.36	205.35	205.22	206.1	206.33	205.75	204.73	204.14	205.51	203.61	205.76	205.37	208.53	204.72	205.81	199.94	205.7	207.17	206.48	204.36	202.41	205.4	205.75	205.85	202.58	205.33	204.97	206.55	207.29	205.24	200.32	205	205.95	207.35	205.49	205.85	205.69	204.66	202.81	205.65	205.3
209.57	209.84	209.37	207.71	208.04	205.34	209.18	206.66	206.91	208.1	210.23	206.71	209.23	207.38	209.56	209.52	208.89	209.95	208.58	207.48	206.86	206.28	208	208.67	208.83	210.09	208.81	205.28	208.71	208.97	207.07	209.78	206.2	208.73	208.01	208.25	210.65	208.93	208.61	206.98	208.87	207.06	207.73	209.65	207.45	208.65	208	211.23	210.28	211.55
206.63	206.83	202.53	205.08	203.95	204.45	205.03	203.12	206.02	204.55	203.82	206.96	205.26	206.95	201.91	206.42	205.11	204.66	205.24	201.8	202.95	205.78	206	204.22	205.26	206.48	201.16	205.77	203.75	206.03	206.68	206.53	201.68	203.43	203.46	204.51	200.66	201.77	207.39	205.7	202.83	205.39	203.52	205.03	206.45	204.38	203.28	204.03	204.2	203.99
214.78	219.37	217.55	215.96	217.43	218.92	221.76	219.09	222.06	219.96	217.16	215.18	217.67	217.4	216.29	218.83	216.96	217.84	217.25	216.2	218.13	218.41	219.65	219.59	218.69	218.31	218.49	217.34	217.6	216.36	217.36	216.42	215.92	220.64	218.08	216.13	216.73	218.02	218.54	216.47	217.67	215.05	218.32	217.57	217.92	218.51	217.58	221.17	218.41	218.62
202.91	203.53	204.28	203.54	204.8	206.6	204.63	205.76	203.72	201.07	203.53	205.43	204.67	207.04	200.83	206.19	205.71	201.92	201.92	204.82	205.46	205.82	200.39	204.01	202.44	204.06	205.76	202.75	203.72	202.95	202.59	201.53	203.71	204.46	204.01	202.94	203.44	203.12	202.47	204.19	206.22	206.83	205.03	202.05	204.93	201.21	200.98	201.89	205.52	205.48
209.94	212.11	210.47	211.21	208.49	209.64	210.58	211.14	212.5	211.86	211.61	214.21	209.44	210.35	209.93	210.44	209.87	213.02	211.54	212.53	214.05	210.18	212.53	211.67	211.09	208.71	209.6	216.22	211.96	210.1	211.12	209.21	212.84	211.86	211.92	210.07	211.02	213.46	211.76	209.99	210.92	213.32	212.16	211.47	210.8	212.92	211.42	215.52	213.69	213.44
217.89	217.92	217.95	219.78	215.16	217.08	221.81	219.31	220.96	214.97	221.55	216.62	220.27	217.9	217.38	215.65	219.33	221.62	218.5	220.55	218.73	222.4	217.43	217.54	219.39	219.3	220.81	218.27	219.53	215.74	217.57	219.16	216.08	221.35	217.64	216.98	213.64	216.53	216.16	219.52	216.15	217.95	219.72	217.4	217.39	215.64	217.04	215.38	216.54	220.3
204.35	199.89	203.47	204.21	206.21	201.63	203.2	201.33	204.79	200.71	205.16	204.08	203.3	202.92	207.41	203.58	204.94	203.59	200.97	203.51	203.62	206.07	203.44	202.66	203.86	202.07	202.81	205.34	205.76	203.6	201.12	201.9	201.29	205.48	203.41	203.13	203.84	202.08	202.23	203.22	203.79	205.07	203.06	203.7	204.12	203.7	201.12	206.51	207.42	204.12
206.88	206.55	210.09	208.45	208.74	207.73	209.62	207.45	208.38	207.87	208.34	208.18	207.18	205.25	209	207.44	207.86	206.38	204.15	206.91	207.43	210.59	207.1	210.31	211.07	207.45	207.6	203.79	202.96	207.15	208.1	204.18	208.26	208.13	205.05	206.89	205.29	208.28	210.37	208.45	206.49	204.59	207.8	206.66	207.01	206.69	207.47	206.86	210.53	203.89
205.46	212.36	211.54	207.96	205.41	210.65	206.83	208.99	211.34	209.14	205.74	209.27	210.23	207.6	204.06	206.19	208.95	208.43	212.63	211.56	208.4	210.22	207.61	207.7	208.21	211.2	211.79	212.25	210.06	208.06	209.64	209.32	209.06	207.42	207.72	211.83	204.73	209.04	209.48	207.22	209.91	208.22	208.71	210.06	210.44	206.4	207.74	208.19	207.32	206.76
198.98	203.52	201.26	199.75	201.69	199.55	199.41	198.54	200.98	196.37	201.46	202.49	200.3	201.4	200.52	196.67	202.17	201.9	201.05	197.27	201.86	202.14	197.95	200.8	202.66	200.33	199.5	199.48	199.95	202.93	201.51	198.22	201.35	200.05	203.77	197.61	200.21	203.76	201.32	203.68	200.5	199.4	199.15	197.53	199.24	199.41	203.05	200.46	201.01	198.22
201.34	203.07	201.37	201.82	199.75	201.98	201.6	200.19	200.1	202.34	199.12	201.15	200.27	199.84	202.07	201.05	198.8	197.37	200.3	201.05	202.7	200.14	200.31	198.82	198.45	200.28	201.02	201.27	200.4	202.05	202.15	204.1	202.42	203.62	200.65	197.86	196.44	200.69	196.49	197.93	200.64	201.56	199.07	200.44	199.99	199.45	201.9	202.77	198.07	201.9
212.79	212.26	212.16	209.75	211.3	212.49	211.15	214.51	210.56	215.94	213.51	211.89	210.15	211.01	212.47	210.67	208.88	212.76	210.76	213.64	213.67	212.61	211.57	213.88	213.28	211.18	211.79	215.51	214.21	212.32	211.14	213.55	212.17	210.67	212.58	208.67	211.21	214.21	211.14	211.31	213.46	209.13	212.43	210.34	212.32	213.43	211.4	209.43	211.67	213.22
202.58	202.98	203.11	201.43	204	205.17	204.95	203.96	203.45	202.41	204.59	204.07	203.94	207.08	206.78	205.16	206.43	204.74	200.63	200.89	204.08	203	200.56	201.98	203.48	203.75	204.3	204.33	203.58	204.39	204.96	200.55	204.79	202.33	203.02	200.55	201.1	204.02	205.13	206.53	200.48	203.39	204.04	202.99	199.2	203.24	204.89	200.51	202.39	207.29
207.94	209.42	210.65	206.95	209.49	210.67	207.07	207.84	209.01	207.3	205.66	207.33	210.92	206.48	211.13	208.81	208.22	208.89	207.6	207.73	205.28	208.77	210.34	209.49	207.97	205.24	207.04	210.35	208.61	207.3	210.49	210.11	204.7	208.41	207.96	211.79	210.35	208.3	209.33	210.11	206.79	207.42	207.79	206.89	209.08	207.34	208.47	207.84	207.85	214.02
205.02	202.1	201.5	200.32	202.44	201.88	205.54	203.11	206.37	204.19	202.81	203.08	205.3	204.72	203.08	204.52	202.84	204.06	204.01	204.5	204.37	203.92	201.34	204.57	202.21	201.15	206.42	204.91	208.59	204.51	204.28	205.65	204.79	202.61	201.92	203.29	206.46	207.18	202.41	208.01	206.64	205.02	202.46	203.88	203.06	202.56	201.38	204.55	201.91	205.86
203.2	205.78	203.75	205.29	207.75	202.82	205.93	208.41	204.03	207.08	205.34	205.62	203.7	203.08	207.35	205.1	203.85	208.82	202.58	204.07	205.78	207.66	203.42	206.35	204.03	203.8	204.37	202.46	202.74	204.1	204.44	204.9	205.44	205.16	202.49	202.63	206.34	207.28	210.05	204.56	204.13	205.38	202.66	203.97	201.92	205.17	205.79	207.38	205.96	204.07
208.29	207.26	213.62	207.06	210.81	208.19	208.21	210.13	212.8	208.08	206.75	207.35	207.1	208.53	208.08	209.79	206.36	210.52	208.92	209.54	208.94	210.02	205.17	210.67	207.3	206.94	209.29	208.96	207.56	207.62	207.18	213.83	207.69	207	209.36	208.21	208.36	208.99	208.67	209.98	209.98	209.97	209.77	209.86	207.8	209.85	208.21	209.41	209.74	208.96
204.28	203.31	202.91	204.04	203.7	206.03	201.11	205.01	203.06	202.01	204.33	204.17	204.25	202.58	203.75	204.33	201.85	201.99	203.62	200.7	203.26	202.42	205.07	205.28	201.69	206.31	204.47	204.02	207.71	202.44	203.33	202.69	203.72	205.14	205.66	202.94	204.17	202.4	205.74	202.88	202.34	206.94	203.56	205.03	202.68	205.46	204.35	205.33	207.03	207.04
195.07	191.34	196.72	193.27	195.32	195.88	197.67	193.06	194.73	194.73	193.37	191.26	191.39	195.45	195.58	196.34	194.39	196.53	196.38	192.9	197.71	194.86	195.69	195.84	192.73	192.14	193.81	196.59	193.01	192.62	195.51	196.44	193.1	193.49	195.67	194.58	193.34	190.59	192.88	195.66	197.11	193.4	192.62	194.02	193.31	198.43	194.32	193.67	193.32	193.67
213.71	212.85	215.1	212.27	214.57	213.74	213.81	214.87	213.45	213.21	214.55	214.54	209.46	213	214.02	211.55	210.46	214.79	212.73	209.87	215.38	214.89	214.05	214.75	214.26	215.64	209.93	211.62	214.77	214.57	214.91	214.96	213.29	215.2	213.69	216.42	210.01	213.51	215.52	212.94	215.86	215.99	212.29	213.58	211.93	216.96	214.61	211.08	217.11	212.19
207.08	209.59	210.29	209.02	208.62	211.19	207.95	210.84	207.08	210.94	209.86	209.78	208.49	208.89	206.48	208.12	209.87	210.21	210.14	210.03	209.09	212.96	210.94	207.89	210.5	206.78	211.45	209.15	207.9	207.35	209.26	208.82	206.31	208.91	206.57	210.07	207.34	210.67	211.19	209.44	209.49	208.22	211.05	211.92	210.7	210.78	209.15	211.13	207.01	208.74
206.57	207.02	205.18	208.12	204.92	204.93	207.78	205	205.2	208.96	207.94	203.08	206.05	207.03	202.37	208.29	206.8	208.32	205.62	205.84	205.34	207.32	205.94	205.22	206.68	203.27	206.16	206.27	204.8	202.9	207.24	208.57	206.4	207.24	205.15	205.83	206.09	207.38	211.67	206.96	204.99	206.83	204.6	209.2	208.86	203.47	206.36	207.43	208.37	202.83
203.7	207.01	204.45	202.32	204.33	204.26	203.77	206.27	200.63	204.48	202.56	205.51	202.67	203.97	202.86	202.19	201.95	200.22	202.96	204.21	204.12	203.77	204.88	205.31	206.07	203.69	203.54	205.46	204.98	200.83	203.64	203.08	203.47	204.77	202.43	203.69	204.72	203.08	203.12	200.23	205.76	200.2	203.03	204.18	198.64	205.41	201.84	202.09	201.76	203.64
200.25	200.84	204.87	205.2	198.64	203.38	203.41	202.5	202.88	202.2	202.92	205.31	201.32	200.61	203.94	200.33	202.31	204.85	204.75	201.09	205.12	208.02	203.07	203.25	203.01	201.63	203.17	202.36	202.7	205.54	198.31	203.45	204.05	203.32	202.28	203.41	203.02	201.31	204.28	201.46	202.76	205.13	201.49	202.13	202.72	203.34	203.39	202.96	201.05	199.7
202.67	207.28	203.48	203.46	204.65	204.42	205.39	207.36	204.66	206.83	203.66	204.77	205.62	204.92	202.99	206.18	200.98	205.33	203.57	203.95	205.68	205.7	204.84	206.61	203.1	204.89	205.78	202.25	205.5	205.48	207.81	204.25	200.72	202.31	206.31	205.81	205.27	204.06	204.22	203.95	208.24	204.36	204.21	202.81	201.71	205.03	205.7	204.88	202.15	205.24
203.93	202.68	203.69	202.02	203.04	204.86	202.3	205.38	202.9	204.03	204.44	201.42	205.49	202.29	204.68	204.56	205.04	203.66	206.27	205.15	208.87	199.11	205.31	200.33	202.02	203.46	201.63	205.3	205.87	203.18	201.92	200.54	201.82	200.45	204.42	200.74	205.24	202.72	200.9	201.14	202.39	203.73	201.46	202.89	203.94	204.76	203.8	202.08	205.11	204.94
211.88	211.96	209.93	213.02	211.21	209.04	211.44	210.05	208.8	211.92	213.65	212.08	212.09	210.61	209.55	213.17	210.42	210.58	211.27	209.3	209.56	211.12	211.47	213.36	211.81	212.35	213.5	209.73	210.66	212.08	211.64	210.7	212.21	214.32	210.68	211.9	211.45	212.67	211.6	212.3	206.14	214.02	212.79	213.68	214.88	207.35	212.41	212.14	212.25	213.11
211.97	213.4	212.14	213.39	211.77	212.14	212.22	212.49	213.2	208.86	212.14	211.05	211.15	210.1	209.97	209.87	209.08	212.05	210.51	211.21	210.92	214.33	211.47	214.92	212.16	211.66	211.51	212.41	211.4	211.45	209.78	214.03	212.99	211.27	211.6	215.13	213.9	211.15	210.95	210.51	208.84	211.16	210.14	215.01	212.85	215.53	210.78	211.07	211.91	211.75
212.32	213.53	207.66	208.16	213.07	212.8	213.77	208.46	209.94	213.37	210.83	208.97	208.37	211.61	213.82	210.73	213.6	212.68	213.02	212.74	211.06	210.87	212.87	212.61	211.76	214.02	210.39	210.68	212.03	212.13	212.94	209.88	211.73	212.64	213.05	210.13	211.9	214.02	208.82	208.8	212.12	213.15	214.09	210.49	210.97	211.61	211.1	214.89	214.3	210.34
207.11	204.78	203.7	205.78	207.36	205.99	206.56	206.63	208.61	206.39	207.02	207.45	206.74	208.47	205	208.43	207.96	206.75	203.97	209.36	207.2	207.84	208.61	207.76	207.48	207.31	206.22	207.7	207.74	207.02	207.81	208.59	205.09	208.49	204.7	207.08	206.58	208.09	209.56	206.07	209.63	209.07	207.05	207.78	210.16	209.71	207.24	208.45	202.77	208.85
206.08	204.2	205.87	205.07	205.08	204.87	206.5	205.75	206.88	205.06	206.01	205.97	204.2	207.86	207.34	205.2	204.6	208.46	209.73	206.54	208.09	207.92	209.63	206.32	206.26	207.47	205.89	206.05	207.02	207.96	205.73	209.76	203.68	205.53	206.99	205.05	204.23	205.46	207.04	203.58	205.07	208.28	208.65	203.84	208.35	205.59	203.61	211.39	204.25	205.26
218.5	218.69	217.18	217.74	218.93	217.6	218.26	217	215.65	216.89	217.4	216.56	217.32	217.58	215.69	219.37	217.49	219.84	216.43	218.74	219.04	216.86	218.83	218.74	217.78	219.98	217.72	216.44	220.2	216.53	215.66	218.08	216.73	218.25	219.15	217.68	220.63	217.34	217.4	215.44	216.37	216.73	219.68	217.9	218.04	219.48	219.39	217.34	218.36	218.44
211.28	208.39	207.42	203.66	208.97	212.04	209.74	208.05	209.61	208.37	212.81	206.49	207.91	208.96	210.47	210.3	210.49	207.78	210.08	210.75	207.76	208.2	207.57	209.18	204.91	207	208.61	206.46	210.76	209.41	210.35	210.94	208.56	208.83	205.83	207.67	206.46	210.15	208.41	209.9	209.27	208.51	207.51	207.39	208.7	211.12	209.74	207.57	207.51	210.6
200.73	201.5	199.56	196.08	198.83	195.65	198.88	197.46	200.86	195.53	198.93	199.85	199	198.62	199.34	197.19	196.41	198.85	198.31	196.93	197.97	197.7	195.3	196.45	198.35	198.03	196.29	196.54	197.34	195.76	199.72	197.03	196.48	199.01	199.06	200.46	198.27	200.07	196.94	198.8	198.73	198.43	198.52	197.52	199.45	199.27	196.67	198.85	201.11	197.63
211.52	207.74	206.81	209.21	209.03	208.65	209.31	209.38	210.16	208.66	206.08	211.29	207.73	206	207.63	207.77	210.25	209.23	207.83	207.92	208.12	208.98	206.54	207.26	210.39	210.12	208.95	205.44	210.79	206.93	208.36	207.09	208.16	208.25	206.37	210.29	207.49	209.34	209.2	209.16	209.48	209.99	209.17	208.12	208.82	211.09	207.24	206.96	208.94	208.23
212.03	213.35	214.34	214.18	212.17	208.41	212.94	212.03	213.69	213.33	211.56	215.09	210.45	213.54	210.87	212.02	210.53	212.97	211.43	211.72	212.07	211.53	210.2	209.6	210.73	210.8	214.43	210.13	212.81	214.12	214.41	211.71	215.64	209.74	212.68	210.95	215.18	213.37	215.11	210.05	212.31	213.8	206.78	213.84	213.01	211.09	212.24	211.96	210.75	208.96
204.45	203.2	204.73	204.3	205.35	205.1	204.06	205.84	205.52	205.02	206.16	203.13	204.9	204.99	205.41	200.5	202.05	204.96	204.21	203.6	205.62	203.01	204.73	205.28	200.62	204.95	205.81	207	203.21	204.45	204.97	200.81	208.04	204.97	201.77	202.12	205.85	206.54	205.79	206.45	207.52	205.52	204.8	208.21	203.56	207.83	205.81	204.77	203.91	204.94
194.78	192.1	194.29	194.31	194.02	189.92	194.92	192.36	192.99	191.54	196.57	191.7	194.69	192.61	192.87	191.36	195.76	195.9	190.25	193.89	196.6	194.89	195.51	194.15	194.09	194.38	192.99	198.14	197.51	192.36	193.61	195.61	192.11	194.02	193.34	195.03	192.5	194.17	195.28	193.16	194.4	196.78	193.6	190.28	194.32	192.91	191.43	193.38	193.66	191.96
210.51	212.43	213.7	213.13	208.21	211.41	208.64	212.68	211.7	211.21	209.75	213.67	208.86	213.71	213.84	210.14	211.84	211.77	212.21	215.95	208.24	212.79	212.75	210.58	212.79	212.81	210.97	211.27	210.64	215.63	213.44	212.43	212.59	210.75	210.18	208.9	213.54	211.96	210.63	210.05	211.67	210.37	213.74	210.56	211.74	211.9	209.04	215.66	210.73	210.7
214.84	217.56	216.97	217.02	219.6	219.35	217.45	216.35	218.78	215.64	220.13	219.12	215.55	215.97	216.69	219.49	218.38	216.14	220.04	216.89	216.95	217.57	217.14	218.67	214.65	216.64	219.66	216.68	216.39	217.82	217.79	216.23	216.49	219.16	218.62	213.76	212.65	215.31	216.33	217.35	214.57	214.38	215.6	217.85	216.59	216.22	217.17	218.75	217.12	216.18
204.58	206.25	203.74	202.21	200.81	201.23	204.23	204.64	202.63	205.76	202.77	204.45	205.83	205.53	207.71	204.68	203.74	205.33	207.99	201.94	202.34	202.64	202.09	202.64	201.81	201.84	202.44	202.96	206.23	204	203.92	205.98	202.45	204.14	205.35	203.1	198.04	205.49	203.1	204.09	203.39	201.49	202.94	202.19	205.68	206.31	203.52	204.87	201.18	202.07
195.56	198.6	197.73	198.72	198.82	201.84	198.14	200.49	197.53	200.37	196.67	202.55	200.41	197.79	198.05	198.3	197.6	200.43	199.44	194.06	196.62	195.28	196.78	198.35	196.33	197.14	198.87	194.92	198.11	199.91	197.06	195.09	192.9	196.62	195.42	199.43	199.24	197.96	198.26	198.42	193.73	199.07	200.23	199.11	198.49	200.58	197.73	199.1	198.68	196.59
213.83	215.33	215.11	209.83	212.08	214.34	211.97	212.65	211.72	211.31	211.13	211.32	209.76	206.14	211.34	211.5	210.17	212.22	211.22	212.89	208.03	214.36	214.44	211.59	211.34	211.51	213.51	210.94	214.34	214.26	209.22	212.55	212.76	212.56	214.81	213.01	211.26	212.92	213.27	210.93	210.17	208.96	214.44	210.02	213.14	212.28	216.12	209.55	212.33	209.67
207.19	205.87	204.18	199.93	206.95	205	206	205.1	208.64	204.32	202.89	203.86	203.87	203.7	205.89	204.06	207.43	206.22	205.4	205.52	202.35	208.4	201.39	202.12	202.83	201.1	204.3	204.92	203.51	202.29	207.53	206.57	205.94	204.28	205.37	204.54	203.8	204.53	205.42	202.24	204	202.5	203.59	209.11	203.84	202.87	206.68	207.25	203.67	204.78
204.38	202.2	205.85	202.76	204.29	203.84	202.95	203.04	202.15	203.57	205.2	202.9	204.38	202.9	204.47	203.8	202.28	200.19	203.61	200.67	201.4	201.3	204.42	203.74	203.51	201.56	201.66	207.22	202.85	203.74	203.95	201.64	204.61	202.58	201.26	203.96	203.53	202.14	203.95	203.21	200.2	203.03	199.07	206.73	201.64	206.35	203.64	203.74	202.56	201.76
198.17	196.88	196.31	196.91	198.81	197.74	200.49	201.3	198.46	199.81	198.43	195.67	198.95	197.91	199.11	198.59	198.9	197.7	196.1	196.14	198.98	200.21	200.75	195.07	202.05	199.3	195.16	198.37	199.05	202.79	199.87	199.8	197.95	199.06	200.09	198.4	201.34	196	195.93	198.3	199.8	200.9	197.57	198.32	201.03	197.85	196.99	196.79	199.01	198.75
215.83	215.62	217.28	219.06	218.58	216.76	217.65	216.31	215.02	217.54	215.22	216.98	219.28	217.92	219.55	218.58	220.92	215.46	219.29	217.56	218.35	219.9	218.46	217.24	216.85	217.85	215.38	216.53	216.03	216.24	220.65	219.25	212.36	217.28	216.95	217.4	217.31	215.22	218.23	218.38	217.19	218.91	216.84	217.65	218.09	219.08	219.29	219.81	218.69	215.59
214.21	214.1	213.4	215.07	212.63	214.14	212.93	212.81	214.13	214.67	209.42	215	214.2	214.81	212.3	211.88	213.2	214.35	215.93	214.81	214.97	213.46	210.22	216.3	215.22	215.63	215.2	212.7	213.27	215.66	213.84	213.92	214.59	216.65	216.84	213.07	211.22	213.46	211.75	215.34	212.36	210.49	214.01	213.98	211.53	214.48	210.28	213.56	210.71	217.42
210.91	212.23	210.27	208.93	212.09	212.1	214.33	214.34	211.27	214.87	213.78	214.22	213.82	214.42	218.66	216.85	212.55	215.1	211.08	211.58	213.22	210	214.68	214.31	213.24	214.01	214.14	213.86	213.37	214.15	212.4	211.24	208.95	210.51	210.09	216.7	211.81	217.44	214	213.5	212.06	214.49	206.56	212.98	211.42	211.23	211.5	212.85	215.23	212.56
203.59	209.78	202.81	204.04	204.01	205.67	208.35	206.95	211.07	209.78	207.05	210.15	207.4	203.69	203.84	210.95	204.4	204.7	209.78	207.96	205.07	204.71	202.97	207.99	203.1	206.77	207.63	205.53	208.14	206.5	206.31	205.79	207.9	206.47	204.7	206.29	207.64	207.47	206.05	207.29	209.16	207.9	204.84	206.84	203.39	206.37	204.72	205.42	205.43	205.05
201.99	203.92	202.38	203.62	201.79	204	205.6	208.66	203.97	203.51	200.82	207.12	202.61	202.63	203.75	202.94	202.59	203.08	203.84	204.24	203.81	204.89	201.29	200.2	203.92	205.7	202.03	201.87	203.65	204.02	204.46	201.46	202.81	203.31	205.4	202.33	205.52	204.46	201.04	206.64	200.97	205.08	200.7	204.57	203.2	203.94	201.26	204.64	202.8	202.22
210.87	206.75	207.91	210.49	208.37	207.35	207.86	206.35	206.9	204.26	206.64	207.24	208.83	209.41	206.46	207.22	206.44	208.11	207.45	205.93	208.39	206.52	208.87	206.7	210.48	207.67	209.85	205.73	207.81	208.19	207.68	206.28	207.16	206.22	209.46	206.98	205.75	207.54	203.46	209.63	208.91	205.36	207.91	210.11	207.31	211	211.55	207.8	207.23	209.28
208.93	207.48	207.56	204.7	207.58	209.97	210.35	207.47	209.38	207.56	204.99	205.34	208.15	208.21	210.83	207.68	211.57	208.2	206.86	206.89	206.57	207.58	208.91	209.18	206.49	210.88	209.72	209.84	209.98	206.53	208.1	208.56	209.95	207.64	207.76	206.6	205.43	209.31	207.11	209.56	209.91	210.4	209.11	207.66	208.02	206.62	205.4	207.07	207.98	207.99
208.32	205.7	206.06	207.69	211.91	211.54	208.48	211.04	209.53	209.74	210.47	206.64	209.31	208.49	207.35	210	210.57	208.17	207.91	209.97	208.89	205.21	208.69	207.37	206.64	205.48	208.4	209.19	207.29	209.01	211.06	207.53	208.16	209.44	208.02	208.37	207.12	207.66	207.93	210.88	209.94	206.85	205.72	205.65	208.91	208.11	207.26	208	210.24	209.44
206.5	202.47	205.52	202.16	201.82	205.17	201.12	201.03	200.34	204.58	205.92	203.64	207.03	203.82	204.68	204.64	200.56	203.66	203.99	203.68	202.54	202.06	203.6	203.91	199.53	205.85	203.3	202.72	202.66	202.26	202.1	204.54	206.52	200.2	202.57	203.39	202.44	204.64	202.59	205.01	203.32	202.66	200.89	202.69	202.31	201.25	204.2	197.36	206.53	201.97
211.73	208.72	209.6	211.15	213.02	209.79	212.43	212.37	210.38	211.09	209.29	209.21	209.78	212.89	212.97	210.01	212.29	212.98	213.24	210.76	212.41	212.35	211.88	211.65	212.11	212.19	212.58	211.94	211.97	209.28	212.97	210.41	210.97	214	212.95	209.47	212.7	210.49	213.03	212.63	210.51	213.7	213.55	215.1	210.98	210.82	214.98	211.92	210.29	209.81
202.96	204.68	202.83	201.67	201.93	207.38	204.81	203.43	205.46	205.67	207.49	203.99	204.52	203.38	203.91	204.96	202.94	208.05	207.57	206.49	205.73	203.44	207.56	204.06	205.36	202.24	204.32	203.59	202.89	205.12	205.27	203.53	206.61	206.69	201.75	207.65	202.84	206.9	207.23	204.31	202.86	207.78	205.71	201.93	205.06	206.85	208.94	202.13	205.4	204.07
208.56	208.39	206.54	209.72	209.18	212.63	206.54	208.6	210.33	209.08	208.28	206.54	210.63	208.03	208.52	205.1	208.27	208.36	208.78	207.51	206.72	211.3	209.61	210.94	209.94	210.85	210.06	211.13	209.19	210.7	208.62	208.99	209.11	208.42	211.18	209.47	207.19	206.12	207.69	205.49	208.29	208.67	211.04	209.31	206.82	212.62	206.61	206.99	208.08	206.13
210.3	213.36	212.25	211.76	213.89	212.72	208.01	209.07	216.44	210.53	211.67	206.28	215.18	211.25	210.99	211.92	211.44	211.71	211.28	212.42	213.65	211.62	211.03	212.46	211.59	215.71	210.5	213.22	212.27	212.23	216.37	210.37	210.97	213.13	212.37	213.06	210.94	206.92	214.24	209.85	209.42	210.88	211.31	211.9	211.28	211.62	211.56	210.08	211.05	210.66
207.72	208.63	208.77	209.22	208.8	205.85	208.58	209.48	208.52	209.93	207.75	207.49	208.73	209.65	210.72	210.08	210.2	210.02	208.84	210.63	209.54	210.78	205.16	211.59	208.77	209.28	210.57	206.87	211.73	210.69	204.63	209.27	206.49	209.95	209.96	206.39	206.7	211.93	208.17	205.59	212	205.49	207.62	208.79	211.62	209.58	209.67	205.53	208.03	208.75
202.52	202.58	203.28	202.71	203.23	202.5	208.8	205.6	203.63	203.23	204.94	204.63	205.08	203.37	206.86	208.06	203.44	205.77	205.59	203.24	203.56	205.47	204.84	201.79	202.33	206.5	205.9	204.46	205.63	207.3	203.98	207.1	202.78	206.1	202.18	207.24	206.33	204.81	201.71	202.81	202.39	208.06	203.97	205.73	202.81	200.35	204.94	204.46	204.38	202.44
208.68	206.58	205.5	209.99	208.61	206.54	209.38	205.92	210.91	207.19	209.46	206.62	206.17	208.84	215.19	207.67	207.56	208.53	211.53	207.11	205.82	208.9	209.42	207.64	208.78	209.85	209.62	207	211.05	208.14	207.43	210.69	207.64	210.83	211.6	208.15	211.08	206.52	208.21	207.82	210.88	206.91	210.91	211.06	208.73	207.46	208.59	209.06	210.15	205.79
[truncated: 349 more rows]
[truncated: 150 more columns]
