# Supplementary material for: Genetic dissection of main and epistatic effects of QTL based on augmented triple test cross design
Source: PLoS One. 2017 Dec 14;12(12):e0189054. doi: 10.1371/journal.pone.0189054 (PMC5730204; doi:10.1371/journal.pone.0189054)
Supplement: S6 Supporting Information — (ZIP) [file pone.0189054.s006.zip › z1_1500_0.8_10.csv]

211.99	211.93	211.18	211.4	212.18	212.49	212.05	212.31	211.89	212.06	212.93	211.64	211.23	210.89	211.82	211.7	212.26	211.11	212.01	212.53	210.96	210.73	211.62	211.6	211.31	211.79	212.13	212.24	211.35	211.1	211.31	211.58	211.6	211.05	211.48	210.53	211.53	211.32	211.43	212.59	210.97	212.03	210.92	213.13	211.55	210.86	213.01	212.4	212.39	212.69
207.75	208.45	207.1	207.58	208.99	209.28	209.22	208.29	208.17	208.06	208.6	208.79	209.03	208.62	207.7	208.08	207.9	208.37	208.99	208.95	209.03	208.54	209.61	209.41	206.98	208.3	208.7	208.9	208.05	209.2	208.33	207.84	208.94	207.33	209.1	208.73	208.31	208.46	208.49	207.41	209	207.37	208.33	208.14	208.55	209.27	207.62	206.87	208.05	208.02
200.78	201.46	200.95	200.72	201.7	201.81	201.11	200.26	200.42	201.77	199.94	200.63	200.44	200.9	200.71	202.04	201.64	201.29	201.4	200.18	201.77	200.82	201.41	201.3	201.73	200.57	201.47	200.46	201.46	200.97	202.67	200.97	201.13	200.91	200.59	201.65	201.75	201.69	200.73	201.33	202.12	200.76	201.23	201.39	200.57	200.29	200.62	201.2	199.54	201.24
217.91	218.38	218.11	217.24	216.98	217.74	219.13	218.23	218	218.7	219.56	218.04	217.48	217.66	217.99	218.04	219.18	217.59	217.48	218.5	217.91	217.92	217.43	217.47	218.5	217.13	217.94	218.19	217.79	217.81	217.93	217.12	217.33	219.05	218.85	218.83	218.3	218.16	217.92	217.06	218.28	218.89	217.16	217.72	218.1	217.68	216.74	218.08	218.37	218.1
203.28	203.58	203.41	203.57	203.81	204.82	204.43	203.11	204.14	204.25	203.46	204.31	204.91	204.52	203.43	204.4	203.18	203.9	202.71	202.8	203.23	204.77	205.63	203.57	204.19	204.54	202.94	203.28	204.45	204.69	203.19	203.49	202.51	203.22	203.53	204.16	204.8	204.21	204	203.39	204.74	203.64	204.08	204.63	204.03	203.98	204.86	203.39	203.22	203.25
209.13	208.83	209.82	209	208.1	207.99	207.92	208.58	207.83	207.69	208.34	208.34	209.16	209.35	209.28	208.12	207.76	208.52	209.4	208.27	208.3	208.84	209.16	209.15	207.56	208.79	209.31	208.57	209.27	207.26	208.61	209.14	207.85	208.35	208.19	207.72	208.23	208.11	208.74	208.51	209.02	208.98	209.55	207.82	209.81	208.38	209.18	207.83	208.96	208.66
202.79	202.89	202.82	202.61	202.65	202.53	202.71	202.74	202.52	202.03	202.03	202.78	203.19	202.45	201.32	201.48	202.36	201.89	202.1	201.61	201.06	202.37	202.57	202.64	202.04	202.1	202.47	201.91	201.96	202.14	201.26	201.99	203.48	202.28	202.34	202.82	203.35	203.56	202.63	201.56	202.41	203.89	202.31	201.72	202.09	203.4	202.27	201.03	201.77	203.24
211.85	213.36	212.5	211.77	211.21	211.8	211.92	211.31	211.66	211.05	211.53	210.75	213.25	212.34	211.23	211.9	212.4	210.42	210.88	211.72	212.1	211.95	211.5	211.73	210.94	211.56	212.15	211.7	212.43	211.87	211.42	211.74	211.11	211.16	212.63	210.76	212.7	211.18	212.28	211.83	211.23	211.24	211.67	211.8	212.05	212.78	211.58	210.96	211.74	212.21
205.51	204.79	205.49	203.53	203.36	203.99	204.04	204.7	203.13	204.25	203.77	204.24	203.48	203.53	203.7	205.08	204.59	204.83	204.46	204.28	204.62	203.49	204.68	204.47	204.04	203.88	203.6	203.77	204.17	203.55	203.65	205.37	204.76	202.99	204.19	204.41	205.07	203.22	203.83	203.02	203.52	204.4	204.54	203.12	203.68	203.73	203.44	204.44	202.84	204.36
211.48	211.16	211.17	210.97	212.4	212.05	210.5	212.09	211.74	211.1	211.45	212.93	210.93	211.94	211.55	211.11	211.4	211.89	211.57	211.95	211.45	210.76	211.07	210.94	210.98	210.97	211.86	211.65	212.11	211.96	211.3	211.28	211.46	211.38	211.35	211.32	212.52	210.88	211.11	212.68	211.85	211.41	211.15	211.48	210.94	211.67	212.43	210.86	212.05	211
206.81	208.66	207.4	207.44	208.07	206.88	207.89	207.59	207.53	207.23	206.82	207.58	208.1	208.44	207.56	208.3	208.16	207.43	206.82	208.27	208.15	207.96	207.47	208.09	207.94	206.69	207.95	207.52	207.93	208.06	207.36	207.54	208.07	207.52	207.22	207.09	207.3	208.48	207.33	208.47	207.7	207.74	206.6	207.54	207.82	208.09	207.93	208.83	207.31	206.62
212.9	212.53	212.26	212.77	213.17	211.65	212.15	210.95	211.58	211.83	211.91	212.67	211.2	211.92	212	213.02	212.08	212.25	211.65	211.31	213.17	212.67	211.22	212.49	212.66	212.42	213	210.96	211.8	213.56	213.03	212.65	211.88	211.96	212.23	212.17	211.88	212.94	212.03	212.85	211.6	212.07	212	212.69	211.81	212.98	212.86	212.45	211.66	212.19
201.68	201.36	202.33	201.19	203.25	201.43	202.85	201.61	202.88	202.58	202.43	203.44	202.3	202.6	202.72	201.98	204.01	203.44	201.78	201.87	202.97	203.88	202.89	202.43	202.7	202.07	203.74	202.82	203.15	202.38	202.16	202.6	202.88	203.16	202.45	203.17	203.12	203.4	203.23	202.88	202.77	203.32	203.03	203.52	202.47	202.83	202.08	201.95	203.08	202.86
202.01	200.52	202.17	202.92	201.43	202.37	203.11	202.32	201.78	202.26	202.24	201.34	202.36	201.76	203.16	202.91	202.38	202.49	202.83	201.52	203.06	202.83	201.83	202.59	202.58	202.7	201.12	203.18	202.87	201.31	204.11	201.72	202.74	202.77	202.17	201.45	202.05	202.4	202.12	202.29	202.46	202.17	202.68	200.99	203.4	203.38	203.39	202.94	201.59	201.93
208.56	207.9	207.63	208.49	207.9	208.84	207.18	208.26	207.92	206.72	207.43	209.23	207.72	207.96	208.55	208.93	206.63	207.86	207.72	208.61	207.65	208.22	207.21	208.87	208.11	207.62	207.96	208.73	206.17	207.42	206.56	208.34	207.43	208.59	207.74	207.67	208.05	207.63	207.45	207.41	207.22	208.24	207.76	206.74	207.43	207.88	208.92	209.11	208.85	207.89
200.54	198.66	200.43	199.69	200.37	199.45	200.27	199.33	199.81	199.27	199.02	200.19	200.73	199.96	199.53	198.99	199.8	198.87	199.43	199.78	199.15	198.15	199.42	200.32	199.88	199.32	200.16	199.94	198.68	199.52	198.52	201.09	199.51	199.48	198.69	200.22	200.01	199.9	200.03	198.98	199.5	199.81	199.4	199.75	199.32	199.68	200.76	200.08	199.64	200.11
210.61	210.13	209.46	208.4	208.41	209.68	209.79	209.92	209.98	209.48	209.83	210.31	208.76	209.04	208.84	207.94	208.7	210.48	210.16	209.62	209.13	209.93	209.17	209.51	209.72	210.01	210.22	210.6	210.89	209.51	210.09	211.03	209.26	209.51	208.66	209.6	208.65	208.58	210.54	209.85	208.16	209.09	208.96	209.26	209.55	209.38	209.86	209.9	210.51	209.27
207.43	207.61	208.21	208.42	207.66	207.29	208.23	207.55	207.1	208.67	207.93	208.71	207.94	208.92	207.31	207.04	208.28	207.2	207.28	207.74	207.53	208.66	209.14	206.79	206.81	208.5	208.33	207.91	207.68	207.6	208.69	207.98	208.41	206.46	207.19	208.37	208.32	207.45	207.57	208.09	207.66	207.7	207.86	207.74	207.99	208.33	207.85	206.65	206.85	207.37
204.24	204.1	204.47	205.19	205.13	205.57	204.07	204.03	204.11	205.45	203.9	206.12	204.55	205.03	204.2	205.17	204.31	204.54	204.58	205.39	204.91	205.56	203.32	204.28	204.98	204.47	204.59	204.77	204.14	203.53	205.13	204.38	205.11	204.38	204.49	205.44	205.64	204.22	205.63	203.46	202.8	204.69	205.45	204.77	204.66	204.15	205.65	203.89	205.43	203.64
212.03	212.43	212.03	210.22	211.51	210.55	211.41	210.66	212.05	211.92	211.92	211.18	210.88	211.4	211.67	211	212.03	212.13	212	211.7	211.67	212.19	211.45	211.05	211.55	210.66	211.5	212.63	210.76	210.8	211.03	211.9	211.32	211.89	211.84	211.42	212.28	211.66	212.98	210.19	212.8	212.05	211.5	212.14	211.68	211.37	212.39	211.9	211.89	211.2
210.88	211.64	212.09	212.17	211.66	212.98	212.25	212.25	211.5	211.05	211.08	211.1	211.95	211.89	210.87	211.94	211.9	212.72	211.45	211.71	211.54	211.6	210.98	211.64	211.2	211.29	212.22	211.48	212.7	212.3	212.22	211.44	211.86	210.67	211.76	212.01	211.03	211.56	211.31	213.06	211.45	212.13	210.74	212.04	211.24	212.37	212.47	211.8	212.78	211.04
211.74	212.35	211.77	211.86	212.35	211.68	211.27	211.69	212.07	211.77	211.83	211.61	211.19	213.28	212.46	210.7	211.18	210.54	212.48	211.37	211.29	210.73	211.77	211.99	211.47	211.79	211.1	211.12	211.85	211.72	212.13	212.21	211.78	211.28	210.89	211.05	211.08	210.62	210.13	210.8	210.85	211.74	211	211.29	210.71	211.73	212.77	211.47	212.53	212.01
209.08	209.3	207.88	207.57	208.96	208.8	208.99	208.97	208.81	207.74	208.9	209.55	207.86	209.13	207.06	209.1	208.72	207.92	208.93	208.11	209.37	209.24	208.45	209.41	209.58	208.81	208.28	209.06	210.64	208.87	208.92	208.64	208.59	208.38	209.31	209.54	209.11	209.07	208.43	208.91	208.72	209.14	208.85	209.18	208.11	208.69	209.2	209.96	208.26	208.95
207.86	208.35	207.26	207.96	207.9	208	207.09	207.84	208.39	207.61	207.39	207.59	208.11	207.67	207.45	207.84	207.97	207.2	207.64	207.26	208.2	207.27	206.14	209.12	206.55	207.95	207.02	206.84	208.77	207.87	208.31	208.66	207.93	207.78	207.6	208.19	207.54	208.14	208.13	207.34	208.96	208.91	208.22	206.57	208.38	208.03	207.9	207.81	208.31	208.27
216.81	216.99	218.22	217.69	217.4	216.29	216.32	217.48	217.01	217.18	216.55	216.96	216.84	215.41	216.69	217	218.11	216.92	216.71	218.05	217.32	216.64	216.21	215.81	216.39	217.01	214.76	217.35	216.39	217.14	217.58	216.89	216.48	216.17	217.41	216.69	216.47	216.74	218.16	217.87	217.54	216.47	216.68	217.46	216.01	216.32	217.84	218.2	216.1	217.39
194	193.65	193.53	195.05	194.19	194.69	195.09	194.33	194.21	193.53	194.62	193.88	195.17	194.29	193.88	194.15	195.28	194.15	193.88	193.5	193.8	193.46	194.61	194.64	194.06	193.22	194.22	193.85	194.23	193.99	194.01	193.36	193.78	194.57	194.04	194.9	194.45	195.7	194.62	193.94	194.33	193.27	194.71	195.39	193.51	192.99	194.55	194.11	194.26	193.34
194.84	194.89	196.15	194.91	195.22	196.32	194.98	194.96	194.51	195.14	195.76	195.78	195.65	196.23	194.81	195.5	194.94	195.11	195.25	195.94	194.56	195.96	194.56	195.13	195.64	194.93	195.6	195.63	195.27	194.01	195.46	195.81	194.88	194.79	194.86	193.83	196.49	194.84	195.27	195.4	195.57	195.31	193.99	195.04	195.43	195.45	196.17	195.33	194.5	195.23
203.51	203	203.12	203.55	203.78	202.58	204.91	203.2	203.64	203.53	204.48	204.08	204.19	204.49	203.08	204.18	202.78	204.65	203.98	203.91	204.68	204.47	203.37	204.22	203.68	204.76	202.95	203.91	203.8	203.93	203.69	203.75	203.17	202.72	204.11	204.64	203.32	204.16	202.83	204.37	204.33	204.8	204	203.39	203.89	203.1	204.19	203.2	203.46	203.31
211.91	212.57	212.44	211.94	211.48	211.94	212.02	210.82	212.51	211.54	213.01	212.88	212.04	212.66	212.2	212.23	212.49	213.22	212.2	212.13	211.89	212.42	211.82	212.29	211.63	211.59	211.64	212.31	212.57	212.95	212.66	212.18	212.94	212.28	212.11	212.3	212.2	212.18	212.19	212.31	212.96	212.85	211.72	212.51	212.12	212.85	212.09	214.12	213.7	211.63
197.94	197.5	199.18	199.09	197.56	198.05	198.08	199.02	198.34	199.15	199.08	197.73	198.5	197.14	196.8	198.34	198.33	198.95	198.23	197.56	197.65	198.55	198.97	198.06	197.2	198.06	199.09	197.37	198.12	198.31	198.18	198.29	198.15	198.1	197.85	198.07	197.66	197.66	197.49	197.8	197.89	198.58	198.25	198.38	198.76	198.26	196.32	198.15	199.58	198.06
217.14	217.15	217.31	216.88	218.14	216.52	217	217.99	217.34	217.3	216.93	217.94	217.21	217.41	217.51	216.52	216.98	217.01	217.13	216.32	218.14	216.6	217.49	218.74	216.59	218.47	216.2	218.17	216.07	217.91	218.23	216.46	216.95	217.63	217.09	216.38	217.7	217.64	217.1	216.89	217.26	216.73	216.92	218.11	216.36	217.5	216.67	217.16	217.26	217.7
208.16	206.81	207.42	207.32	208.33	207.86	207.03	208.18	207.3	206.91	207.49	208.32	208.68	208.15	206.72	208.07	206.5	207.2	208.32	207.07	207.35	206.53	208.24	208.84	206.82	207.41	207.38	207.38	207.11	208.48	208.35	207.53	208.23	207.42	208.44	207.34	207.27	207.71	208.98	206.92	207	208.08	207.11	207.47	208.46	206.89	208.25	207.36	207.49	206.77
204.22	205.03	204.84	204.9	205	204.81	205.42	205.05	205.54	204.67	204.53	205.38	204.61	205.66	204.2	203.69	204.22	203.76	204.82	205.68	205.59	204.55	205.33	205.24	205.3	205.31	205.84	204.17	205.23	205.4	205.3	204.04	205.82	205.1	204.54	203.8	204.44	204	204.48	204.7	204.09	203.71	205.33	203.96	204.21	204.71	205.13	205.11	204.01	204.67
209.06	208.17	208.65	208.13	209.4	209.78	208.67	208.26	208.74	208.62	208.95	209.12	209.48	209.27	208.48	208.61	208.39	208.53	208.54	208.6	209.51	208.96	208.25	209.2	207.82	208.19	208.28	208.68	208.51	209.38	208.82	208	208.63	209.08	208.61	208.99	208.74	208.85	209.41	208.52	209.15	208.62	208.94	209.38	209.13	206.67	208.77	209.36	209.61	208
204.85	203.9	204.42	204.08	205.29	202.74	202.81	203.08	203.99	203.74	203.1	203.81	204.32	204.4	205.06	203.03	203.82	203.18	203.25	205.29	203.83	204.48	204.87	203.8	204.71	204.67	204.44	203.66	204.01	204.18	204.77	203.85	204.47	203.12	204.01	204.9	204.36	203.94	204.55	203.3	204.62	203.77	203.48	202.53	203.49	203.66	203.26	204.1	203.08	203.59
209.47	209.18	208.91	210.54	208.54	209.09	209.05	209.78	209.37	208.88	210.42	208.27	209.51	208.58	208.96	209.4	210.4	210.49	209.17	207.76	209.24	210.57	209.76	208.68	209.58	209.19	209.54	209.12	208.39	209.78	209.5	209.17	209.8	209.22	209.25	209.16	211.32	209.26	208.37	210.63	209.09	208.53	209.26	208.5	209.63	209.26	209.97	210.39	209.85	209.9
205.05	204.72	204.08	203.66	204.81	204.05	205.03	205.42	204.16	204.64	204.6	204.15	204.53	204.68	204.65	204.92	204.96	205.18	204.53	204.08	204.13	204.13	204.57	204.63	204.38	204.35	204.47	204.28	204.35	204.6	203.63	204.6	204.99	204.82	205.18	204.85	204.3	205.34	203.9	204.68	205.49	204.27	203.53	204.45	205.2	203.55	204.56	204	203.97	204.22
200.88	200.99	198.96	199.85	200.43	199.67	200.7	200.51	199.75	200.55	201.15	200.1	201.64	200.73	200.08	199.98	200.13	200.75	200.18	201	200.47	202.04	201.08	200.94	199.59	199.78	199.35	200.98	200.55	200.25	200.57	199.55	200.94	201.13	200.9	200.76	200.2	200.27	200.63	200.55	199.48	199.57	200.8	201.07	201.22	200.31	199.84	199.8	200.05	200.14
217.26	219.48	217.04	217.43	218.06	217.86	217.56	217.9	216.97	217.86	216.82	217.98	219.29	217.31	217.6	217.36	216.81	217.84	217.97	217.35	217.81	218.25	217.45	217.03	217.13	218.61	217.01	218.19	218.11	218.46	217.71	218.56	217.52	216.76	218.87	216.87	217.52	217.09	216.04	218.29	216.84	218	218.66	218.88	217.79	218.05	217.42	217.3	218.43	217.9
204.06	204.12	204.58	203.97	205.16	205.59	205.29	205.93	205.53	205.42	205.46	204.79	204.39	204	204.22	205.16	204.64	203.84	204.96	205.24	204.43	204.3	205	205.05	204.08	204.38	205.37	204.83	204.57	205.94	204.89	205.49	204.26	204	203.7	205.24	203.62	204.62	204.57	204.59	204.78	203.97	204.62	204.16	203.75	205.52	204.25	204.54	205.81	205.05
202.99	203.27	203.57	203.26	203.55	202.88	203.67	203.57	202.98	202.63	202.34	203.29	203.6	203.66	202.75	203.04	202.85	202.62	202.87	203.27	204.29	202.3	203.6	203.44	203.57	202.56	203.57	202.97	202.21	203.27	203.52	202.09	203.49	203.51	203.68	202.36	203.64	204.03	203.13	203.67	203.24	203.01	203.62	204.09	203.15	202.03	202.07	203.69	203.54	203.15
209.16	208.72	209.87	208.32	208.94	208.56	208.95	208.9	208.25	208.81	208.39	208.28	208.11	209.05	209.22	208.42	208.73	207.55	209.47	208.46	208.25	208	209.19	208.83	207.29	208.88	207.64	209.11	208.41	208.09	208.56	209.18	207.93	208.9	208.33	207.24	209	207.78	207.92	208.92	207.6	208.24	208.17	207.78	209.16	208.25	208.15	208.42	208.38	209.45
209.12	208.78	209.22	209.44	208.88	208.6	208.73	208.19	208.44	208.2	208.73	208.43	209.34	208.27	207.66	209.63	209.77	209.72	209.47	207.93	208.67	208.2	209.69	209.15	208.77	209.04	209.01	209.09	208.39	208.31	208.92	208.87	209.45	209.32	209.33	208.86	208.44	208.46	208.56	209.07	208.05	209.42	208.6	208.28	208.69	209.81	208.23	209.16	208.23	208.69
211.19	209.62	209.37	209.51	209.89	209.56	209.75	209.03	208.96	210.85	209.78	210.87	209.61	209.15	209.07	208.99	209.63	208.79	209.56	208.31	210.06	209.82	209.5	210.6	209.92	209.72	209.34	208.4	208.93	208.8	209.68	209.91	209.52	209.09	209.04	209.38	209.83	209.65	210.63	209.03	208.8	208.32	209.23	208.21	209.05	210.35	210.16	210	210.31	209.79
201.23	201.51	200.47	200.38	200.9	200.87	201.25	198.9	198.99	200.32	200.14	199.85	201.08	199.84	200.22	200.45	200.33	200.24	200.3	200.23	200.35	200.77	199.71	200.48	200.06	200.59	199.91	200.41	200.75	201.42	200.64	200.24	199.89	200.33	201.55	201.11	201.21	200.79	201.55	200.14	201.14	200.82	200.95	199.61	200.06	199.57	200.9	200.46	199.64	200.45
208.91	210.05	209.04	208.63	209.94	210.15	208.98	208.75	209.08	208.3	209.55	208.73	208.23	207.87	208.78	209.11	208.25	209.14	209.26	208.48	209.19	209.12	208.41	208.17	209.59	209.41	208.55	209.12	208.84	207.67	209.04	209.24	209.77	208.86	209.95	209.07	208.27	208.76	208.9	208.76	208.78	208.79	207.06	209.87	209.03	209.82	209.4	207.65	209.21	207.17
211.56	212.34	211.27	210.77	212.19	213.22	212.19	211.16	212.66	212.16	211.59	210.74	211.05	212.01	211.9	212.27	212.77	212	211.69	212.17	211.04	210.99	211.59	212.71	211.61	212.46	212.09	210.74	211.25	211.86	212.04	210.1	211.82	211.89	210.9	211.71	213.01	211	211.99	212.14	210.82	211.25	212.06	212.41	213.38	213.58	211.15	211.93	211.77	212.78
209.48	208.64	208.56	208.71	209.57	208.13	209.14	209.16	208.95	209.81	208.99	208.08	209.39	210.1	209.82	208.35	208.91	209.05	209	209.09	209.34	209.04	209.03	209.55	209.86	208.84	209.02	208.59	208.49	208.82	209	210	208.55	209.07	208.83	209.21	208.26	208.77	208.14	208.66	209.26	209.09	209.46	208.67	208.6	208.26	209.3	209.03	209.08	209.15
212.88	213.32	213.51	214.03	214.16	214.17	213.84	213.98	214.58	213.69	213.16	213.47	214.44	214.87	213.73	213.97	214.33	213.93	213.66	214.2	213.82	213.88	213.79	213.51	213.2	214.8	215.16	213.79	213.75	213.04	213.43	214.11	213.18	213.28	214.21	213.25	213.3	212.85	214.16	214.12	213.46	214.29	212.65	213.87	213.31	214.73	214.64	214.02	214.14	212.94
209.79	209.72	209.51	208.19	209.54	208.74	208.85	208.68	207.92	207.73	208.42	208.87	208.95	207.71	209.32	208.36	207.79	208.19	208.26	209.8	208.8	208.41	209.28	208.73	209.71	209.03	209.53	207.91	208.91	209.71	209.68	209.46	208.9	208.45	208.09	208.13	208.26	208.88	209.41	208.86	208.95	209.13	208.62	207.19	208.78	210.22	208.03	208.58	209.63	207.79
208.25	208.65	208.92	209.27	209.08	208.7	209.02	209.25	210.18	208.58	209.62	209.49	209.42	208.81	207.9	208.52	209.15	208.88	208.39	208.56	209.29	209.22	208.13	208.73	209.44	207.9	208.2	208.13	209.67	209.06	209.15	209.52	208.27	209.07	209.07	208.76	208.41	208.89	208.76	208.74	208.16	209.61	208.63	208.56	208.68	209.86	208.03	208.7	208.72	208.71
211.87	213.01	212.83	211.42	212.8	212.52	212.6	211.58	212.81	212.16	212.14	212.39	212.23	212.04	211.38	212.93	211.78	213.44	212.27	211.18	211.47	212.34	212.25	212.94	211.17	212.64	212.37	212.51	211.97	213.64	213.04	211.84	211.83	212.29	211.9	211.71	213	212.27	213.47	212.5	212.24	212.15	211.61	212.84	212.68	211.91	212.33	212.22	213.26	212.6
212.49	212.43	212.64	213.26	211.31	213.18	213.22	211.24	213.1	211.36	212.79	211.81	212.72	213.43	211.68	212.5	213.94	211.83	213.29	212.08	212.68	212.42	213.07	212.82	211.98	211.51	211.93	212.62	212.47	213.41	212.19	212.84	211.49	212.62	212.6	213.03	213.12	212.08	211.65	212.06	211.87	213.79	212.49	213.19	211.71	210.66	211.8	212.41	212.68	212.04
193.36	194.18	194.24	193.67	195.5	193.76	194.92	195.01	193.8	193.34	194.46	194.7	193.27	194.58	194.76	194.12	194.92	193.97	194.64	194.96	195.29	194.69	194.45	193.66	194.96	194.24	193.92	194.15	194.65	193.61	194.22	194.17	194.63	195.25	194.71	193.64	194.34	193.79	194.79	194.15	193.59	195.08	193.19	193.76	193.35	194.92	194.08	195.43	194.13	195.08
194.8	194.67	194.38	194.1	194.93	194.53	194.78	195.27	195.59	196.18	195	195.15	195.9	194.54	196.28	195.23	194.97	195.12	194.69	194.48	195.1	194.93	194.57	195.92	195.09	193.98	195	194.8	194.93	194.82	193.89	195.65	194.29	195.39	195.42	194.76	195.94	194.73	195.81	195.86	195.76	195.69	195.07	194.92	195.02	195.09	195.87	194.69	194.26	195.86
213.21	214.17	213.63	213.85	212.7	213.81	214.78	213.62	214.22	213.86	214.37	213.92	214.42	214.82	214.1	214.32	213.97	214.87	213.52	214.38	213.29	214.56	213.21	214.39	213.33	213.59	215.21	213.46	212.92	213.71	212.83	215.29	214.23	214.13	213.65	214.15	213.42	213.52	212.74	213.99	213.13	214.13	214.22	214.43	213.97	214.23	213.51	213.09	214.02	214.54
204.86	203.35	204.36	204.73	205.42	205.1	204.37	205.33	205.47	204.27	204.85	206.08	203.71	205.18	204.99	205.63	204.84	204.29	205.73	204.85	204.29	204.81	204.3	204.99	204.5	204.23	205.73	203.99	205.46	204.9	205.41	204.77	204.14	204.47	204.29	205.46	205.93	203.76	206.39	205.62	205.52	205.01	204.7	204.64	203.77	205.09	205.3	205.3	205.87	204.7
211.31	212.35	211.98	211.8	211.64	211.66	211.6	211.51	210.86	211.64	211.72	211.5	211.27	210.72	212.25	211.41	211.37	212.66	212.51	211.65	211.07	211.24	211.62	212.35	212.97	211.16	211.47	211.35	212.28	210.99	212.04	212.33	211.95	211.94	211.54	212.04	212.14	212.45	210.9	211.95	212.25	212.36	211.3	211.77	211.97	212.53	211.04	211.29	211.61	211.32
218.22	218.78	218.22	217.77	218.93	218.05	217.42	218.35	219.11	217.29	218.49	217.68	218.43	218.08	218.5	218.02	218.46	216.98	217.65	217.33	217.64	217.87	217.08	217.72	218.47	217.53	218.07	216.68	217.36	216.62	218.26	218.48	217.26	217.46	217.78	217.77	216.95	217.85	218.54	218.14	217.04	216.95	218.82	216.03	217.92	217.24	218.68	217.71	218.5	217.36
204.24	204.22	202.32	203.82	203.64	202.44	202.8	204.42	203.57	203.06	203.66	203.67	202.9	203.6	202.35	204.29	204.27	203.36	201.73	203.39	203.09	203.63	204.3	202.74	202.6	203.42	202.57	202.07	203.69	204.05	204.23	202.9	203.34	203.05	203.51	203.93	203.85	203.67	203.91	203.16	204.3	201.75	203.36	203.4	203.66	202.53	203.8	203.95	202.92	203.34
199.07	199.76	199.33	199.81	199.89	199.17	199.84	199.35	198.1	199.99	199.57	198.68	199.14	199.33	199.46	200.09	199.34	199.22	198.75	199.48	199.81	199.84	198.45	199.9	199.16	199.28	198.75	198.22	199.34	198.48	199.6	198.99	199.85	198.75	198.66	199.87	199.42	199.6	199.52	198.97	199.85	198.96	199.07	199.78	199.81	198.92	199.18	198.85	199.35	199.12
213.65	213.94	213.31	213.24	214.64	214.16	214.35	213.19	214.27	215.56	213.81	212.18	214.48	213.51	214.45	213.83	213.87	214.22	213.39	214.5	214.23	214.39	212.96	213.29	213.88	212.74	213.01	213.64	212.83	214.53	214.84	214.03	213.58	213.49	213.58	214.74	213.72	213.27	213.67	213.54	213.03	214.19	213.18	213.11	214.91	213.14	214.09	214.86	213.55	214.53
202.91	203.71	204.37	201.76	203.77	202.5	202.03	203.19	201.68	202.99	204.05	203.21	203.5	203.18	203.49	202.59	203.26	204.09	204.15	203.65	202.6	203.95	203.59	202.8	202.68	203.06	203.11	203.24	203.69	202.54	203.66	202.35	202.11	202.62	202.53	203.39	203.14	203.25	203.54	203.31	203.49	202.76	202.52	204.34	203.52	203.59	202.66	203.17	203.64	202.88
212.53	212.68	212.29	211.59	211.77	210.94	211.89	210.53	212.19	211.78	211.14	210.78	212.33	211.23	211.48	212.34	211.19	211.99	213.25	212.17	212.01	212.1	211.15	212.15	210.85	211.63	211.09	212.33	212.02	211.31	212.52	212.16	211.11	212.61	212.32	211.41	212.38	211.03	210.63	210.84	210.9	211.91	210.73	211.54	210.18	211.61	210.6	211.12	211.41	211.69
212.81	212.1	213.78	212.49	212.7	212.71	214.08	213.83	213.32	213.44	211.56	212.21	211.97	212.81	213.39	212.41	213.12	214.31	213.45	212.91	213.18	212.55	213.55	212.4	213.19	212.54	212.07	212.41	212.96	212.9	212.88	214.16	212.14	211.98	213.67	212.65	213.33	212.36	213.35	212.97	213.33	213.63	213.27	212.95	213.34	213.4	213.51	213.11	213.27	212.69
199.61	198.17	200.15	199.77	199.29	199.62	199.05	200.1	200.19	199.03	198.99	199.29	198.63	199.55	198.59	198.64	199.35	199.15	199.58	198.21	198.85	199.57	198.76	198.91	199.45	199.54	198.57	199.04	199.66	200.14	198.2	199.38	199.63	198.96	198.8	199.32	199.99	200.32	200.16	198.56	199.15	198	199.14	200.19	199.72	199.84	199.86	200.22	199.67	199.95
213.52	213.83	212.97	213.05	215.28	212.7	214.1	213.85	212.99	213.31	214.73	214.75	213.5	214.8	212.56	213.89	214.99	212.97	214	213.02	212.94	212.96	214.43	213.31	213.36	214.56	214.17	213.23	213.82	213.1	213.83	213.29	213.15	213.1	214.14	214.86	213.75	214.43	213.94	213.62	213.64	213.68	213.51	213.49	212.93	214.61	212.75	212.59	213.16	213.4
211.74	213.07	213.18	213.75	214.06	213.36	214.17	214.4	213.61	212.83	212.9	213.24	213.42	212.99	214.55	212.86	214.07	213.41	215.22	213.63	214.56	213.22	213.94	214.32	213.61	213.33	214.35	214.48	213.9	215.77	213.9	214.86	213.94	213.78	214.21	214.22	213.84	213.99	214.39	213.78	212.63	213.61	213.05	213.88	213.98	212.7	213.04	213.74	213.01	212.85
217.35	217.41	216.68	216.22	217.1	217.77	216.41	216.69	217.23	215.97	216.39	217.75	216.71	216.88	217.58	216.4	217.4	217.25	216.84	215.84	218.94	217.85	215.43	216.49	217.91	217.5	217.53	216.97	217.92	216.65	216.72	216.4	217.4	217.88	217.57	218.09	217.32	217.5	216.51	218.11	216.13	217.81	217.12	217.53	216.68	216.36	216.5	216.16	216.89	217.71
210.15	207.33	208.91	209.42	209.33	209.33	209.59	207.82	208.66	208.44	208.37	209.13	207.8	208.09	209.23	208.68	209.15	207.85	208.72	209.01	210.33	207.76	208.27	207.91	209.34	210.09	209.46	208.28	208.41	208.14	209.42	208	209.52	208.79	208.52	208.47	208.24	209.17	208.41	207.81	208.7	209.81	209.39	207.84	208.15	208.18	208.95	208.66	208.21	208.64
203.21	202.45	202.41	203.03	202.13	202.64	201.79	202.7	201.94	202.19	200.99	203.4	203.66	202.43	202.01	203.33	202.45	202.59	201.74	203.45	201.91	202.5	202.1	204.27	202.17	202.71	201.81	202.65	202.92	202.19	202.76	202.87	202.39	202.7	201.99	202.08	202.96	202.35	202.61	202.85	202.31	202.27	201.8	202.5	202.04	201.61	202.86	203.01	202.44	202.93
209.94	209.13	208.23	206.93	209.05	208.51	207.57	207.59	208.35	209.05	208.38	208.13	208.3	207.78	209.12	206.75	206.81	209.07	209.03	208.35	209.95	208.98	208	208.93	208.17	208.36	208.93	208.01	207.54	209.65	208.08	208.42	208.84	208.84	209.13	208.01	207.6	208.51	208.16	208.78	208.43	208.38	209.43	208.84	208.81	207.92	208.78	207.87	207.51	208.05
211.29	212.2	212.72	211.81	212.06	211.97	211.35	212.18	210.85	212.85	211.39	211.39	212.19	210.83	212	212.58	211.6	212.3	211.07	211.4	212.12	212.97	211.14	210.75	212.04	212.33	211.04	211.17	212.12	212.2	212.38	211.3	211.8	211.38	212.81	211.95	212.53	212.49	212.03	211.17	212.35	212.94	211.75	211.54	211.26	212.4	213.18	211.14	213.28	212.34
210.66	212.25	211.28	212.11	211.17	210.93	211.52	213.49	211.38	211.13	212.42	211.62	212.72	211.74	210.07	211.23	212.41	212.1	210.98	211.49	211.97	211.78	213.21	211.66	212.06	211.53	212.45	211.97	211.51	212.38	211.75	211.56	211.58	212.32	211.86	211.68	211.76	210.38	212.37	211.01	211.16	212.01	211.26	212.41	211.39	212.05	211.67	212.75	210.85	211.64
200.99	199.51	201.13	200.69	200.07	200.53	199.68	198.54	200.39	199.17	199.42	200.28	199.99	201.32	200.75	199.66	200.27	200.84	199.5	201.01	200.26	201.28	200.13	200.23	200.25	200.69	199.1	200.45	201	200.01	199.88	200.51	199.16	200.29	199.79	200.79	199.56	200.33	201.15	199.38	198.73	199.11	200.15	200.27	199.67	199.94	200.63	200.52	200.42	200.47
214.21	213.5	213.33	212.82	213.22	212.61	213.6	212.41	212.36	212.71	212.59	212.13	213.11	212.89	213.23	212.15	212.29	213.11	212.43	213.03	213.39	213.98	213.3	213.12	213.5	212.4	213.03	211.59	212.46	212.48	214.07	212.7	213.04	212.02	213.43	211.51	213.34	213.78	212.63	213.82	212.84	213.57	214.47	213.26	213.47	213.24	211.59	214.06	212.38	213.54
208.19	209.07	208.54	209.79	209.1	210.17	208.64	208.63	208.57	208.76	209.17	209.02	209.54	209	209.34	208.46	207.95	209.49	208.54	209.38	209.72	210.01	209.5	208.76	209.36	208.65	209.46	208.9	209.11	207.75	207.8	208.97	208.77	208.36	209.06	207.99	209.7	209.42	208.89	209.57	208.22	208.08	209.39	206.84	208.46	208.77	208.67	208.14	208.62	210.63
204.9	204.9	205.17	204.07	203.15	204.12	204.43	204.8	204.2	204.78	205.16	203.35	205.12	205.7	204.12	203.72	204.29	204.24	205.82	204.32	204.35	205.19	204.56	203.73	205.15	204.55	205.88	204.74	205.47	204.43	204.35	205.57	204.58	205.19	204.62	204.27	205.08	204.07	203.94	204.69	205.01	204.45	204.54	204.33	205.08	205.76	205.49	204.87	205.65	205.46
208.53	207	207.93	206.81	208.15	207.79	208.12	207.13	207.36	206.52	206.98	208.78	208.44	207.8	206.02	207.95	208.37	207.98	207.29	208.23	208.25	208.25	208.12	206.84	207.73	207.97	207.34	208.56	208.68	208.56	207.37	206.66	207.92	207.7	206.66	206.95	207.36	208.15	207.19	208.84	208.11	208.25	208.08	207.55	206.97	207.23	209.51	206.52	207.97	207.51
213.18	214.47	213.54	212.93	214.29	213.46	213.63	213.87	213.26	213.92	213.34	214.09	212.84	213.67	214.68	213.05	213.82	215.24	213.71	213.92	213.51	214.36	214.45	213.94	213.2	214.05	212.78	213.62	214.03	214.39	213.98	214.46	213.43	214.58	212.84	214.27	213.61	213.56	213.19	212.92	213.83	214.02	215.38	214.33	214.5	214.01	214.28	214.65	213	213.59
212.18	212.69	211.75	211.69	211.37	211.84	213.24	212.71	210.08	211.82	211.49	212.11	212.27	211.26	211.72	212.25	212.36	211.72	211.39	211.58	211.98	211.53	211.56	211.85	211.52	211.94	211.66	211.34	211.56	213.05	211.75	211.62	211.58	211.02	212.08	211.99	211.46	211.31	211.75	212.65	211.17	212.59	210.46	211.31	212.47	211.24	212.55	212.42	211.87	211.75
208.13	209.89	208.97	209.23	208.5	207.61	208.64	209.08	208.12	209.54	209.55	208.08	208.76	209.18	208.56	208.12	209.53	208.8	208.9	207.59	209.59	208.79	208.83	208.62	209.33	209.91	209.23	209.29	208.61	208.53	208.56	208.56	209.18	208.57	210	208.74	207.8	208.13	208.77	208.88	208.49	209.3	208.87	209.63	209.11	207.9	208.05	209.28	209.53	209.09
203.94	203.07	204.68	205.74	204.13	203.49	204.56	203.95	203.82	204.04	204.81	204.1	205.4	204.18	203.99	204.09	204.08	204.11	204.26	204.04	204.86	204.05	205.32	204.21	204.47	204.14	204.65	203.78	205.02	204.93	206.25	204.18	204.36	204.92	204.36	205.97	205.95	205.02	204.98	204.37	205.03	204.08	204.3	204.36	204.45	205.44	204.01	204.53	204.35	203.89
213.07	212.43	212.96	212.55	213.31	213	213.32	211.95	212.82	212.6	211.97	212.33	212.18	211.94	212.53	212.45	211.92	212.91	211.83	212.07	212.47	212.59	212.53	213.56	213.23	211.17	212.74	212.82	211.5	214.01	212.02	211.88	212.64	211.77	213.28	211.88	212.67	211.85	212.18	212.15	211.85	211.93	213.79	211.78	211.35	211.54	212.52	213.04	211.86	212.22
216.96	217.29	216.1	216.23	217.08	217.95	217.68	217.99	216.79	215.72	217.22	216.56	216.69	216.83	218.03	215.78	216.88	218.1	217.2	216.22	216.85	217.11	217.17	216.81	217.34	216.5	217.45	217.1	216.34	217.63	216.83	217.94	215.94	217.45	217.13	216.9	217	218.32	217.01	217.07	218.09	216.27	218.57	217.16	217.22	217.1	216.79	217.72	217.42	217.67
203.62	203.49	204.32	203.47	202.86	204.94	202.5	203.63	203.32	202.58	202.74	203.64	203.96	203.33	203.03	204.6	204.16	204.88	204.37	203.85	204.5	204.48	204.15	203.74	204.26	202.69	204.52	204.07	203.2	204.29	202.99	203.76	203.66	204.18	204.63	202.85	203.55	203.4	204.46	203.72	203.25	203.99	203.11	203.69	203.59	204.55	203.29	203.15	203.72	203.27
209.59	208.5	209.64	209.05	209.15	208.4	207.52	208.47	208.79	208.51	210.14	209.03	209.56	209.21	208.75	209.01	208.05	209.16	208.53	209.46	209.55	208.43	207.44	209.74	209.07	209.33	208.06	211.63	208.72	209.17	209.59	208.44	209.74	208.72	208.89	208.45	208.88	209.22	208.35	208.57	208.48	209.18	208.91	208.81	208.49	207.77	208.27	208.46	208.53	208.65
211.56	211.16	212.07	211.78	211.22	212.03	211.81	212.48	211.32	211.44	211.04	211.12	211.72	212.07	211.49	211.53	211.75	211.38	212.28	211.9	210.53	211.47	211.1	211.49	212.49	211.38	211.52	211.54	212.31	211.64	211.88	212.03	210.96	212.02	211.47	211.41	212.11	211.94	211.07	211.99	211.95	212.08	210.97	211.04	211.2	212.36	210.57	211.84	212.21	211.91
207.02	207.47	209.36	209.34	208.41	208.73	208.4	209.15	208.98	208.16	208.17	208.28	208.57	208.96	208.56	209.9	209.51	207.93	209.87	209.2	208.82	207.61	209.23	208.26	207.81	208.08	208.75	207.51	207.8	208.23	208.66	209.89	208.37	208.85	208.42	209.04	208.83	208.35	208.49	207.76	209.4	208.82	208.6	208.39	208.41	207.69	208.72	209.02	208.77	210.14
203.06	204.9	204.06	204.78	204.47	203.89	203.53	203.17	203.36	202.6	203.19	203.86	203.81	203.08	203.95	202.86	204.4	202.83	203.28	202.77	204.83	204.05	203	203.02	204.68	202.54	202.38	204.24	204.34	203.46	204.73	203.19	204.42	204.19	203.3	203.49	203.69	204.15	205.52	202.99	203.74	203.21	203.49	204.47	203.51	203.32	203.21	202.39	203.56	203.51
208.57	209.85	208.32	208.32	207.87	208.75	209.66	209.1	209.14	208.09	208.43	207.91	209.96	208.89	208.93	208.01	207.85	208.68	208.26	208.81	209.38	208.68	209.74	208.81	208.65	209.84	208.99	208.4	208.64	209.24	209.34	209.93	207.87	208.92	208.03	209.25	209.78	208.46	208.24	208.37	208.89	209.36	208.3	209.32	208.63	208.04	209.07	208.83	208.52	208.72
211.54	212.93	212.87	213.62	214.33	213.83	212.73	213.73	213.2	213.26	212.64	214	212.84	212.28	212.64	213.1	215.2	212.9	212.67	213.91	213.1	212.78	213.22	213.66	213.1	212.61	214.12	213.93	213	212.16	213.4	213.1	213.3	212.9	210.96	213.33	214.06	213.12	212.62	213.15	212.56	213.39	213.24	213.69	212.72	212.13	214.02	213.07	213	213.64
216.82	216.32	216.67	217.92	217.43	217.22	216.8	218.36	217.42	216.66	216.1	217.17	216.72	216.4	216.11	216.79	218.24	218.58	216.7	215.88	216.9	216.4	216.49	218	217.61	216.36	217.28	216.87	216.91	217.81	216.11	216.9	217.68	216.81	217.42	216.9	217.35	216.43	217.21	216.68	216.51	217.87	216.89	216.11	216.91	218.3	217.68	216.74	217.25	215.76
203.48	203.07	203.78	202.67	203.41	204.51	203.88	203.5	202.98	202.12	203.17	203.14	204.3	203.39	204.46	202.98	202.61	204.17	201.74	203.35	203.14	203.29	203.48	203.35	203.72	203.16	203.96	202.23	203.24	202.38	202.19	202.91	204	203.75	204.62	202.99	203.71	203.83	202.66	203.97	204.14	203.57	203.87	203.47	202.55	202.68	203.43	203.48	202.96	202.34
218.11	218.16	218.49	217.93	217.24	216.19	218.33	217.92	217.43	219.15	218.24	216.05	218.12	217.09	218.99	218.07	219.03	218.09	217.51	216.84	217.94	217.48	218.09	217.92	217.34	218.61	217.35	217.87	217.35	217.83	217.48	218.18	218.46	217.64	218.92	218.49	217.58	218.06	217.12	218.76	217.36	216.4	217.66	217.85	217.42	217.98	218.67	217.22	218.35	217.26
208.34	207.97	207.18	207.52	207.92	207.79	207.17	207.72	206.91	208.05	208.62	208.2	208.33	207.91	207.29	207.92	207.66	207.55	207.52	207.34	208.18	207.39	207.98	206.89	208.44	207.71	209.1	208.35	208.1	208.7	208.57	208.73	208.36	206.93	206.91	208.16	207.63	208.64	207.67	208.68	207.85	208.22	207.12	208.16	207.64	208.19	208.46	206.76	208.33	207.81
211.47	210.96	211.8	210.96	212.22	211.59	212.22	210.87	211.67	212.1	211.49	211.57	211.54	211.28	211.65	212.41	212.18	212.35	211.33	211.54	211.11	211.53	211.19	209.84	210.46	211.87	211.43	212.02	211.55	211.63	211.58	211.71	210.99	212	212.08	210.96	212.3	212.23	211.53	211.89	211.38	211.76	211.19	211.75	210.96	212.18	212.26	211.37	211.21	212.04
204.93	205.2	202.96	204.56	204.46	205.1	204.26	204.5	205.04	204.23	204.18	203.82	204.63	204.87	204.53	205.56	204.22	204.82	205.1	204.07	203.96	204.05	203.04	204.11	204.49	204.55	205.57	205.5	203.43	203.7	204.43	205.46	205.7	204.79	206.01	205.26	205.87	203.47	204.21	204.18	204.54	204.44	204.42	203.73	204.51	205.25	204.14	204.34	204.64	204.88
208	208.01	206.62	207.43	208.72	208.98	207.59	208.22	207.59	206.51	208.22	208.66	207.64	207.81	208.51	209.02	206.8	208.11	208.37	207.16	207.2	208.15	207.4	207.8	207.3	208.26	206.78	207.73	207.52	207.71	207.94	207.94	207.47	207.11	208.48	207.16	207.56	208.92	208.24	208.71	207.6	207.45	207.69	207.47	208.01	208.98	207.29	208.03	208.86	207.59
205.75	206.2	205.76	205.79	206.22	206.98	207.08	208.14	205.6	206.59	208.02	207.31	205.79	206.57	206.33	206.44	205.32	206.52	206.43	205.74	206.19	205.75	206.51	205.26	206.4	206.04	206.82	205.14	206.19	206.36	207	207.28	205.51	207.17	206.12	205.69	206.82	206.32	206.78	206.5	205.94	205.63	206.25	207.25	207.01	206.43	208.02	206.39	206.29	207.02
196.61	198.53	198.58	199.03	197.67	198.95	199.17	198.07	198.38	196.87	197.27	198.95	198.37	198.81	197.38	197.81	197.23	197.75	199.65	197.63	197.85	198.24	197.01	197.82	197.75	197.69	197.7	198.53	197.12	198.7	198.87	197.43	197.88	197.94	198.75	198.64	198.61	197.4	198.37	197.99	198.51	197.86	198.92	197.35	197.57	198.16	198.03	197.44	198.23	197.32
211.05	213.08	211.74	211.74	212.05	211.7	210.97	211.55	211.32	211.78	212.3	210.67	210.75	212.05	211.65	212.31	211.6	212.2	211.62	212.8	212.09	211.45	212.01	212.03	211.03	212.82	211.41	212.06	211.1	211.53	211.92	211.93	211.19	210.81	212.3	212.48	211.28	211.36	211.86	212.86	213.44	212.28	211.41	211.35	212.56	211.87	211.5	212.35	211.55	211.03
216.12	217.32	216.85	216.37	217.92	216.35	217.52	217.25	216.94	216.93	218.79	216.52	216.43	216.92	216.87	217.43	217.08	217.92	217.73	217.3	217.26	217.51	216.64	217.12	218.06	216.84	215.54	216.72	218.47	216.82	216.52	216.81	217.58	217.6	217.01	217.81	217.6	216.41	216.8	217.01	216.61	217.24	217.15	216.69	217.28	217.08	217.62	216.3	216.14	217.06
208.88	209.3	209.27	209.84	209.36	208.81	209.43	209.89	209.46	210.76	209.75	209.96	210.06	210.69	209.43	209.52	209.08	209.86	208.35	209.84	209.1	209.55	209.41	210.14	210.45	209.9	209.66	209.28	210.09	209.88	209.78	208.66	209.73	208.38	210.65	210.33	209.87	209.92	210.39	209.01	209.66	210.02	210.53	209.37	209.69	209.23	208.7	209.51	210.69	207.93
202.77	204.72	202.49	204.48	204.09	204.16	203.47	203.05	202.64	204.23	205.1	204.99	204.03	204.4	203.62	203.45	204.14	202.85	203.44	204.68	203.5	204.09	203.32	203.75	204.12	203.7	204.87	204.18	203.33	204.58	203.37	203.41	203.34	203.66	203.99	203.39	203.27	204.71	203.49	203.36	204.37	204.13	203.56	202.57	204.02	204.98	203.28	203.38	203.68	204.59
203.71	202.94	202.26	204.61	203.31	203.32	202.6	203.95	202.36	202.78	204.34	203.53	204.36	204.06	203.49	204.16	203.71	202.73	203.07	204.71	202.73	203.95	204.18	203.02	202.67	202.67	203.8	203.45	203.23	203.38	203.96	202.86	202.98	203.93	202.87	204.6	203.82	203.21	203.93	204.02	203.59	203.74	202.92	202.84	203.69	203.67	202.62	202.35	203.46	204.27
209.46	208.79	211.33	208.98	209.58	209.22	209.29	209.53	210.96	209.8	209.79	208.61	209.82	208.63	210.38	209.29	208.84	209.01	210.45	210.63	209.99	210.46	209.74	209.57	209.92	208.89	210.21	208.97	211.08	210.23	209.87	209.66	209.91	210.78	209.03	207.61	209.03	210.48	209.43	210.04	210.34	209.27	210.78	209.17	209.93	209.42	210.24	209.73	210.81	209.4
197.65	198.12	199.04	199.25	198.85	198.23	198.59	199.08	198.02	199.08	198.37	198.25	199.36	198.58	198.61	199.32	197.79	198.04	197.86	198.59	197.84	198.79	198.36	198.57	198.81	199.93	198.64	198.54	200.14	199.08	197.98	198.01	198.4	198.68	198.32	198.4	197.82	197.1	198.42	198.97	199.35	198.61	198.71	198.74	197.97	198.03	199.17	198.36	198.76	199
211.05	211.84	213.1	211.85	212.26	212.24	211.59	211.41	212.36	211.61	212.58	211.42	212.24	211.52	212.46	211.13	211.28	211.9	211.84	212.52	212.02	211.82	211.31	212.42	212.05	210.85	212.23	211.46	212.28	212.57	212.53	211.47	212.85	210.68	210.49	212.15	212.09	212.52	211.38	212.2	211.45	211.37	211.09	211.71	212.82	211.79	211.26	212.12	212.33	211.21
207.06	207.68	208.4	208.16	206.87	207.38	207.61	207.71	207.34	207.61	208.13	208.54	208.23	206.82	207.3	208.91	208.31	208.17	208.78	208.27	208.43	207.36	207.48	208.11	206.91	207.29	208.5	207.76	208.15	207.53	206.85	207.99	207.84	207.37	206	208.3	207.84	208.42	207.5	206.69	207.37	207.78	208.3	208.32	208.49	206.91	207.96	208.44	208.85	207.62
212.23	210.94	211.15	212.49	211.25	211.71	211.84	211.26	211.63	212.56	212.58	212.65	212.6	210.97	212.38	211.77	212.35	210.7	211.78	211.92	212.42	212.59	212.11	210.58	211.83	210.89	211.44	212.35	213.58	212.08	212.4	211.62	211.07	211.97	211.68	211.59	211.11	210.62	210.8	210.74	213.05	211.44	212.12	212.36	212.03	212.35	211.46	211.69	211.15	212.02
218.05	217.16	216.08	219.14	217.23	218.65	217.3	217.7	217.9	217.71	217.6	217.92	217.88	217.45	218.02	217.65	217.48	218.26	217.82	218.13	218.81	217.53	218.28	217.78	218.14	216.78	217.28	218.37	216.94	217.72	218.9	217.75	218.42	217.68	218.02	217.61	217.29	217.39	217.12	218.79	218.43	219.45	217.87	217.77	218.91	217.97	218.24	218.25	217.71	218.19
202.2	203.08	203.19	202.63	202.55	202.01	203.49	202.21	202.32	201.81	202.23	201.91	202.91	201.85	203.08	202.82	202.26	202.83	202.64	202.46	201.68	202.87	202.74	202.52	202.14	201.57	202.09	202.99	202.39	202.62	201.99	202.33	202.89	201.17	202.56	203.76	203.21	202.07	201.56	202.89	202.25	203.2	202.5	202.6	202.93	203.27	201.93	202.43	203.29	203.09
207.25	207.04	207.77	207.19	206.76	206.9	208.14	207.95	206.61	208.42	206.91	207.46	206.38	207.53	207.27	207.09	208.62	206.89	208.34	207.87	208	207.49	208.16	207.39	208.1	207.12	207.22	207.32	208.28	208.69	206.32	207.79	206.27	207.11	207.88	208.17	207.38	207.47	207.12	207.91	206.77	207.68	206.84	207.34	207.42	208.13	207.98	208.27	207.43	206.49
208.87	207.81	209.48	208.68	208.06	208.86	208.15	208.63	209.35	208.1	209.57	208.91	207.57	207.05	209.31	209.07	208.81	207.93	207.7	207.68	208.11	209.24	207.83	207.43	208.64	208.18	209.49	208.73	208.5	208.21	208.11	208.92	209.11	207.88	208.5	208.57	208.05	208.29	209.58	208.08	208.66	208.22	208.49	208.92	207.94	208.82	208.61	207.34	208.13	208.27
207.62	209.11	207.27	207.36	208.13	207.67	207.55	208.66	207.43	207.35	207.77	206.88	208.28	208.13	207.34	207	208.31	207.54	208.06	207	207.35	207.51	208.01	207.67	207.84	207.66	206.98	207.28	208.37	208.01	207.6	207	208.19	208.32	207.85	207.74	207.8	207.36	208.07	207.96	207.91	208.36	207.26	206.99	207.97	208.47	207.65	207.33	207.26	207.98
210.78	211.08	211.51	211.18	211.5	211.76	211.96	211.89	212.87	210.57	210.84	211.4	211.59	210.34	210.86	211.38	211.88	211.66	210.35	211.92	211.05	211.87	211.86	211.89	209.87	212.75	211.93	212.57	212.6	213.35	211.8	211.09	211.99	212.62	211.7	212.47	212.58	210.29	211.6	211.54	212.62	211.42	210.07	210.51	210.66	211.43	212.45	212.45	211.03	210.61
207.54	207.66	208.37	208.39	208.1	208.35	207.71	208.73	206.84	208.29	207.3	208.45	207.02	207.28	207.35	208.09	207.88	207.92	208.29	209.01	206.44	208.26	208.81	206.64	207.4	208.79	207.77	208.42	207.56	208.03	207.75	208.03	208.27	206.82	208.17	207.52	207.56	207.57	207.59	207.36	207.94	208.15	208.04	208.65	207.43	208.37	207.73	207.73	208.37	207.44
202.53	201.41	201.85	202.44	201.88	202.56	202.6	201.97	202.11	201.7	202.1	203.49	202.96	202.03	202.34	203.13	202.5	201.53	201.04	202.24	202.81	201.63	202.5	202.88	202.71	202.1	202.28	202.95	203.53	202.78	202.87	202.42	203.13	202.29	202.71	201.11	202.67	202.22	202.94	201.93	202.18	202.91	201.96	201.82	202.44	202.01	202.6	202	202.17	202.73
200.77	200.99	200.63	200.41	200.78	200.3	200.19	200.38	200.5	200.68	201.49	200.3	200.26	199.47	200.45	200.99	200.07	200.86	200.55	201.43	201.86	201.56	200.19	200.32	200.48	200.78	200.13	200.53	200.12	199.75	201.03	200.03	200.71	200.16	202.25	200.68	200.59	201.36	200.33	200.11	201.04	199.42	200.1	200.21	201	200.76	201.45	200.38	200.5	200.08
204.58	203.17	204.28	203.97	202.9	203.95	204.97	203.61	203.39	202.67	203.62	204.06	202.88	202.97	202.72	202.46	203.51	202.94	203.35	203.96	204.28	204.33	203.43	202.82	202.53	202.32	202.78	204.51	204.73	202.93	203.03	203.75	204.33	203.83	203.91	203.71	202.9	203.33	203.78	204.18	203.19	202.81	203.58	203.26	204.94	204.35	204.49	205.13	203.95	202.88
198.93	198.77	199.44	199.73	198.58	198.45	199.33	199.24	199.85	199.45	199.4	200.39	199.67	199.16	199.39	198.42	198.07	200.75	199.55	199.49	200.51	199.87	199.89	199.48	200.5	200.28	199.78	199.81	199.05	200.29	199.54	199.33	199.04	200.09	199	199.01	200.41	199.59	199.38	199.51	199.6	198.99	199.77	198.81	199.96	200.79	199.05	199.81	198.81	199.19
200.65	200.76	199.33	199.56	200.19	200.9	200.43	200.59	200.19	200.23	200.71	199.62	200.31	200.49	199.82	200.4	199.86	201.08	200.22	199.38	200.14	200.41	200.16	200.25	200.51	200.95	199.77	200.63	199.98	201.48	201.1	199.14	200.23	200.6	198.99	199.95	200.75	201.03	199.79	200.96	199.65	200.13	199.44	200.55	200.65	198.92	200.28	200.3	199.08	199.61
200.01	202.26	200.4	202.2	200.92	200.79	200.37	200.81	203.06	201.12	201.66	199.84	201.57	201.69	200.35	200.78	201.23	200.98	201.74	201.64	202.19	199.62	200.46	202.69	201.76	200.93	200.83	200.65	200.84	200.57	201.23	201.18	201.23	201.28	200.93	201.16	200.64	201.8	201.64	200.8	201.02	199.64	201.2	201.08	200.65	201.47	201.79	201.02	201.37	200.98
202.07	201.6	203.5	203.14	202.14	202.8	202.67	203.01	202.03	201.86	201.31	201.77	202.03	202.89	202.39	202.05	201.86	202.3	202.32	202.71	203.41	203.69	203.75	201.37	203.37	203.44	203.05	202.51	203.13	202.74	203.05	201.47	202.19	203.19	202.8	202.68	203.31	201.85	203.37	203.3	202.53	204.25	203.24	203.7	202.43	203.13	201.82	201.97	203.3	201.22
198.13	199.89	199.26	200.19	200.22	199.91	198.9	200.54	198.63	200.57	199.18	198.8	198.8	198.95	200.08	199.39	198.73	199.68	198.76	199.46	198.29	199.59	199.9	199.33	199.12	199.51	200.15	199.93	198.44	199.72	199.33	199.61	200.05	199.47	198.81	198.03	199.55	198.74	199.12	199.65	198.73	199.9	198.83	199.05	199.55	199.06	199.71	198.98	199.01	198.48
197.75	197.04	197.49	197.56	197.74	196.79	197.24	198.74	197.94	198.19	197.33	198.28	198.07	198.61	198.01	198.02	198.76	197.25	197.81	197.77	196.8	199.09	198.02	198.3	197.37	198.38	197.13	197.95	197.71	197.84	197.39	198.49	197.34	198.13	198.1	199.22	197.75	198.51	198.08	197.93	198.73	198.58	198.94	198.85	198.46	196.64	198.88	198.79	198.1	198.33
200.81	199.82	199.15	200.09	198.95	200.04	199.72	198.47	199.15	199.23	199.63	199.09	199.31	199.09	199.36	198.93	199.22	200.03	198.5	200.5	198.7	199.47	199.88	199.75	199.3	199.12	199.35	201.01	200.24	199.79	200.34	199.8	199.78	200.19	198.78	199.77	200.31	198.85	199.65	200.45	198.49	199.45	199.63	200.21	200.31	198.47	198.8	200.13	199.18	199.09
204.13	204.92	204.12	203.45	203.97	204.17	203.54	204.56	203.25	204.3	203.3	204.67	204.14	203.56	203.73	203.31	204.9	204.27	203.06	204.9	204.05	204.85	203.03	203.14	203.88	203.87	204.06	203.5	203.17	204.55	204.86	205.5	204.29	203.92	203.45	202.75	203.39	204.26	204.26	204.81	203.34	203.93	203.15	204.85	203.56	203.24	204.51	203.12	202.92	203.85
216.76	216.26	216.52	216.51	216.92	216.87	217.41	217.42	218.5	217.43	217.75	216.49	216.6	217.04	216.69	217.44	216.78	217.59	216.82	216.85	216.78	217.72	217.01	217.24	216.61	216.66	216.82	217.42	216.37	217.4	217.62	216.37	217.27	214.99	217.12	216.91	217.4	216.32	217.2	217.42	218.16	217.05	216.59	216.91	217.3	217.75	217.25	217.68	217.05	216.84
209.94	210.39	210.42	209.74	208.88	209.5	209.19	209.59	209.53	210.34	210.26	210.35	209.77	208.72	208.38	209.96	209.26	209.24	209.48	209.25	210.21	209.65	209.55	210.67	209.25	210.09	209.32	209.18	208.56	210.08	210.96	209.91	209.64	209.74	208.77	209.5	210.45	208.86	209.72	209.73	209.91	208.74	210.02	209.12	209.3	209.58	208.84	209.9	209.39	210.55
205.59	206.79	206.68	206.13	205.9	205.05	206.38	206.51	204.65	204.94	206.13	205.75	205.24	205.65	204.71	205.69	205.5	207.09	204.79	206.52	206.23	206.09	205.15	205.53	205.81	205.65	205.36	205.29	205.03	205.76	205.79	204.95	205.82	205.44	206.41	205.16	205.49	205.52	205.65	206.72	206.6	204.98	205.4	206.3	206.08	206.58	206.32	204.49	204.9	205.34
203.55	203.73	203.84	203.93	202.29	203.92	204.68	202.94	203.32	204.27	202.93	203.25	202.81	203.12	203.46	202.94	202.39	203.76	203.23	203.1	203.45	204.15	203.25	203.9	203.75	204.06	203.84	202.86	203.16	202.62	203.86	203.36	203.5	203.8	203.97	203.12	203.8	203.25	204.65	203.33	203.34	203.42	203.39	204.52	204.32	204.55	203.33	203.88	201.7	203.8
202.83	204.08	204.03	204.72	204.01	204.03	203.82	204.38	203.29	202	204.21	203.39	204.19	204.26	203.38	204.14	203.31	203.85	203.87	203.99	203.16	203.23	204.28	204.05	203.82	203.94	202.8	203.48	203.98	203.62	205.02	203.47	204.34	203.46	203.84	203.03	203.95	204.95	203.15	204.66	203.56	203.7	203.66	203.48	204.07	204.57	203.56	203.34	204.08	202.85
213.43	212.12	212.04	212.95	213.58	212.36	211.63	212.68	212.06	212.95	212.18	211.94	213.54	211.73	212.17	211.66	211.61	211.85	212.45	211.46	212.86	213.04	212.17	211.86	212.31	211.16	211.72	212.95	212.31	212.5	212.33	212.53	212.71	211.67	212.9	213.13	212.58	213.32	211.59	211.54	213.63	212.28	212.16	211.79	212.19	211.27	212.48	212.45	212.05	212.01
206.76	207.32	207.4	207.19	208.13	207.5	206.91	207.33	208.19	207.39	207.6	207.86	209.25	207.82	208.52	207.29	207.98	207.56	207.64	208.29	206.91	208.1	207.28	207.62	208.69	207.89	207.1	208.46	209.35	208.44	207.91	207.85	208.51	207.57	208.26	207.19	207.91	207.4	207.35	208.74	209.26	209.17	206.93	206.77	207.47	208.39	208.62	207.89	207.64	206.93
217.68	217.78	217.29	217.32	217.2	218.88	218.66	218.03	218.33	216.79	219.11	216.42	218.28	217.75	218.26	218.13	217.06	217.61	217.58	218.21	216.54	218.79	217.44	217.82	218.23	218.73	216.66	218.53	218.47	218.86	218.53	219.01	217.74	217.66	218.12	218.56	217.2	218.16	217.14	218.1	217.8	218.4	217.2	218.37	218.46	217.25	218.8	216.79	217.03	218.39
211.5	211.7	211.29	210.77	211.39	210.89	212.19	211.77	212.22	212.52	211.24	212.37	210.65	212.1	210.82	212.02	211.5	211.48	211.49	211.93	212.06	211.77	211.23	210.77	212.75	212.73	211.95	212.01	211.42	211.56	211.6	213.06	211.86	211.95	211.6	212.34	213.03	211.08	212.18	210.68	212.37	211.06	211.82	212.1	211.74	212.01	212.07	212.2	211.2	211.63
194.22	194.41	193.77	194.44	193.3	193.56	194.84	193.95	193.11	194.02	193.94	194.75	194.78	194.67	194.53	194.53	195.22	193.89	194.73	194.67	194.58	193.15	194.17	194	194.31	193.22	195.63	194.47	194.41	194.03	193.5	194.68	195.23	194.71	194.27	194.53	193.66	194.33	193.83	194.03	192.86	193.68	195.1	194.77	194.66	194.18	193.7	194.19	193.88	193.94
208.27	208.86	208.8	209.3	209.67	208.92	208.92	209.43	207.82	207.8	209.49	208.89	208.13	208.47	209.09	210.09	208.9	209.39	208.8	208.67	209.46	209.49	208.27	208.49	208.21	209.24	207.09	209.54	209.39	208.46	209.43	208.66	209.52	207.64	208.68	209.18	209.73	209.11	208.89	207.25	209.63	208.39	208.27	209.54	209.36	208.19	207.99	208.69	208.14	207.61
200.15	200.62	201.31	200.31	199.73	200.77	199.91	200.18	200.07	200.25	200.86	198.64	199.03	199.98	200.04	201.71	199.56	200.92	200.47	199.79	200.35	200.27	201.61	201.11	200.26	200.05	200.67	200.13	199.39	200.54	199.41	201.25	200.31	199.47	200.09	202.27	200.46	200.67	199.94	200.61	200.4	200.56	199.92	199.33	200.83	200.24	200.84	200.5	200.73	200.42
207.73	207.78	207.97	207.38	207.12	208.92	208.04	207.13	207.4	207.11	207.32	207.8	207.45	207	208.12	207.94	207.41	207.77	207.97	208.29	207.2	207.8	207.11	207.67	206.89	207.81	208.18	207.26	209.07	207.04	206.96	207.64	207.7	207.31	207.4	208.38	207.79	207.57	207.17	208.34	207.98	207.82	207.05	207.32	206.58	208.87	207.17	208.51	207.89	208.63
211.57	212.47	210.91	211.88	212.29	212.95	211.79	211.02	210.86	211.45	210.95	210.9	211.84	210.86	210.83	211.41	213.08	211.9	210.75	210.92	211.26	211.1	211.5	211.23	211.75	210.91	211.43	211.88	211.1	212.08	211.18	210.51	212.94	210.55	212.35	209.72	210.59	211.32	212.27	211.35	212.01	211.23	211.5	211.45	211.24	211.15	212.68	211.98	211.21	211.29
207.18	207.22	207.48	208.87	207.84	207.55	207.99	206.51	206.62	208.84	206.85	207.25	208.23	207.28	207.47	208.15	208.45	206.09	207.48	207.24	205.75	207.07	207.49	207.64	207.27	207.56	207.91	207.97	208.02	208.79	208.3	209.09	207.81	208.21	208.73	208.22	208.97	207.04	208.75	206.96	208.4	207.43	208.15	206.59	207.24	207.19	206.97	207.11	207.74	207.89
202.58	202.01	201.89	203.28	203.22	202.47	200.71	203.06	202.28	203.38	203.05	202.76	201.85	201.49	201.95	201.94	203.86	203.31	203.13	202.49	203.04	202.09	201.85	202.84	202.75	203.52	202.05	203.4	203.29	202.44	202.81	203.53	202.36	202.69	201.91	203.03	202.57	202.46	203.47	203.23	202.65	202.13	202.78	202.32	202.17	202.52	202.5	202.64	201.49	202.36
212.42	213.13	211.25	213.53	212.9	212.21	212.24	211.92	211.65	211.96	212.74	211.52	211.74	212.69	212.06	212.3	212.23	211.6	212.45	213.06	213.11	213.37	213.49	211.78	211.86	212.25	210.97	211.43	211.91	211.65	213.02	212.21	211.91	211.67	212.71	211.61	212.42	213.15	212.86	211.68	212.69	212.8	212.86	211.18	213.76	211.54	211.96	213.35	213.35	212.2
208.48	209.56	209.54	209.98	209.67	210.09	208.81	209.66	209.27	209.64	209.55	210.05	209.58	209.9	209.69	209.03	210.54	209.6	209.77	210.06	210.15	209.55	210.13	209.38	209.39	209.04	210.51	209.53	209.41	210.07	209.64	209.36	209.84	209.53	210.37	209.83	208.71	209.91	209.12	209.93	208.99	210.12	209.85	209.12	209.5	209.54	207.94	209.72	210.54	209.41
207.08	207.03	206.77	207.35	207.6	207.23	208.05	207.16	208.11	207.21	208.16	207.09	208.03	207.12	207.34	206.85	207.74	207.3	207.78	207.25	206.29	207.04	208.09	207.57	207.55	208.2	208.05	207.38	207.08	206.84	207.42	208.81	207.93	207.14	208.16	208.08	207.69	208.29	206.5	207.21	207.56	207.91	206.83	207.6	208.02	207.29	208.2	207.92	206.85	208.1
212.79	212.85	213.55	211.46	213.59	213.15	212.16	212.09	213.02	212.98	212.39	211.7	212.7	211.74	212.58	212.31	211.5	212.61	211.64	212.34	212.6	212.46	212.28	212.34	211.77	212.45	214.13	212.03	211.98	211.47	211.49	210.62	213.62	211.79	213.03	212.67	212.81	212.42	211.87	211.84	212.48	212.39	212.49	212.15	213.26	211.47	212.39	211.59	211.24	212.4
208.41	208.56	210.67	209.15	209.09	209.71	209.27	208.56	209.32	210.5	209.37	208.99	208.53	209.69	209.33	208.95	209.5	210.09	210.4	208.61	209.26	209.76	210.68	209.87	209.31	210.43	209.72	208.94	209.13	208.48	209.82	210.14	210.36	209.13	209.83	209.78	209.59	209.74	210.24	209.94	209.3	208.86	209.31	210.23	209.07	210.24	209.82	208.82	209.32	209.81
209.48	209.34	208.48	208.91	208.68	208.01	207.01	209.39	206.99	209.53	209.12	209.12	207.93	208.82	209.64	209.37	208.35	208.59	208.99	207.96	208.3	209.03	207.83	208.05	208.36	208.85	209.62	208.3	208.52	209.45	209.83	208.22	208.6	208.22	207.22	208.06	207.57	209.35	208.53	209.1	208.29	209.22	208.75	209.27	208.63	207.65	209.55	207.59	209.43	209.53
208.34	207.28	208.06	208.43	207.07	208.46	206.97	209.17	207.84	207.78	207.02	207.04	207.47	207.72	208.46	207.18	207.45	206.99	207.2	207.94	207.34	207.41	208.33	208.96	206.96	208.41	208.63	206.81	207.68	207.25	208.38	206.53	207.46	208.34	207.5	208.08	205.63	207.84	207.69	207.45	209.24	207.58	208.91	209.46	208.19	207.5	208.15	207.92	208.19	208.07
217.25	217.03	216.92	216.81	216.27	216.3	218.5	217.55	217.72	215.98	218.26	216.84	217.05	217.11	217.67	216.6	216.72	217.25	217.24	218.46	216.89	216.98	217.33	217.74	217.24	218.84	217.02	218.43	217.82	217.35	217.46	218.05	216.63	217.19	216.3	216.09	217.45	216.51	216.69	217.01	216.8	216.53	217.02	217.84	217.37	216.95	217.03	216.51	217.16	219.18
202.71	203.63	202.62	202.9	203.67	203.1	203.1	202.21	203.34	203.04	203.97	202.86	204.97	203.66	204.35	203.53	202.66	203.24	203.4	203.38	204.58	202.54	204.27	203.27	203.27	203.54	202.57	203.37	203.56	203.1	202.21	202.47	204.12	203.63	203.46	204.19	202.87	203.08	203.36	203.19	202.82	203.19	202.63	202.69	203.44	204.09	202.98	202.6	203.22	203.28
208.51	208.85	209.49	210.57	209.96	209.35	210.22	209.9	209.38	209.02	209.39	210.1	209.84	210.59	207.81	210.69	208.65	209.8	209.59	210.57	209.76	210.34	208.84	209.21	208.01	209.14	208.89	209.35	209.33	209.71	210.42	210.32	209.14	209.17	209.12	209.41	209.42	210.02	209.55	208.68	209.47	209.74	208.17	210.34	209.12	209.79	210.36	211.04	209.54	208.54
207.27	206.92	205.11	206.09	206.47	206.5	206.95	206.48	207.18	206.07	205.72	206.32	207.33	206.86	206.88	206.46	207.11	206.42	207.09	206.82	206.63	206.42	206.2	206.65	206.32	207.11	206.28	207.6	206.86	206.33	206.68	206.38	205.49	206.33	206.2	206.48	206.05	206.8	207.24	205.18	206.55	207.23	206.09	207.02	205.72	205.54	206.45	205.57	206.42	207.24
217.54	216.29	216.77	217.69	217.92	217.06	218.03	217.88	217.97	217.87	217.09	218.15	217.54	217.13	218.59	218.02	218.09	217.99	218.48	217.62	218.43	218.46	216.82	217.7	218.57	218.22	218.12	219.01	216.76	218.8	218.13	217.41	217.47	216.92	218.41	216.57	218.47	217.39	217.87	217.41	216.82	217.18	216.84	218.81	217.47	218.2	217.08	218.06	218.44	218.04
201.86	202.36	202.97	202.3	202.3	202.83	202.28	203.43	201.86	203.1	202.97	202.08	203.05	202.05	201.07	202.68	202.42	202.86	202.61	202.32	202.46	201.7	202.64	202.77	203.94	203.22	202.33	203.16	202.9	202.22	202.2	203.21	202.16	201.9	201.27	203.29	202.63	202.8	203.83	201.66	202.22	202.39	202.01	202.01	202.99	202.97	202.15	202.64	203.17	203.34
204.44	203.55	202.13	202.71	201.78	203.15	203.08	202.37	202.95	204.26	202.97	202.98	203.92	203.22	203.65	204.04	202.94	203.64	203.68	202.99	202.83	203.33	203.66	203.14	202.54	203.4	203.72	202.24	201.87	204.81	202.81	203.37	202.33	202.17	203.44	202.19	204.08	203.1	202.94	203.51	203.04	204.13	204.06	202.87	202.87	202.48	203.31	202.54	202.75	202.87
212.09	211.56	211.49	211.76	213.18	212.82	211.01	211.52	212.22	212.39	211.52	212.64	210.99	211.58	212.32	211.38	211	211.8	211.97	210.87	210.53	210.82	211.54	211.94	211.44	212.78	211.9	212.24	212.7	210.87	211.6	211.48	211.88	212.01	210.88	211.76	210.07	211.65	211.93	210.91	212.17	211.25	211.88	212.81	211.93	212.54	212.07	211.68	212.44	211.5
198.81	200.05	199.31	198.74	199.22	198.97	199.44	198.06	200.28	199.31	198.94	199.64	198.94	199.51	199.06	198.81	199.9	199.41	200.87	198.43	199.32	200.05	199.59	198.21	198.05	199.8	199.42	199.6	199.55	200.04	199.5	198.26	199.53	199.85	199.2	198.61	200.21	199.16	199.51	199.05	199.27	200.76	199.67	199.08	199.79	198.92	199.59	198.42	200.79	199.03
218.19	217.98	218.05	218.06	218.91	218.44	217.45	216.89	217.79	217.24	219.03	217.06	217.5	218.9	216.99	217.68	217.54	217.4	217.7	217.72	218.46	217.19	217.11	217.87	217.8	217.05	217.92	217.61	218.52	216.77	217.82	218.24	217.86	217.34	217.55	218.3	216.88	217.75	218.47	218.18	217.36	217.88	218.36	218.16	217.35	217.61	218.42	217.03	217.51	218.77
206.12	205.7	205.91	206.69	207.8	206.74	206.06	206.36	206.09	206.37	205.66	206.18	207.12	205.29	205.73	205.07	206.07	207	207.59	205.24	206.09	206.29	205.78	206.63	206.67	206.15	206.27	207.94	206.29	205.86	206.15	206.64	206.73	206.38	206.93	206.64	205.7	206.5	206.3	206.53	206.43	206.65	205.75	205.1	205.12	206.56	206.91	206.54	206.39	206.32
212.19	212.28	212	212.57	212.06	211.42	210.71	210.63	211.42	212.11	213.12	212.21	212	211.47	212.47	211.66	211.8	212.42	211.24	212.23	211.2	211.19	211.29	213.03	211.82	213.02	211.48	211.75	211.95	212.32	211.06	211.59	212.35	211.54	211.86	211.56	213.04	212.95	211.17	212.9	212.24	212.57	211.14	211.08	210.91	212.17	211.85	211.97	212.21	210.78
212.78	212.52	211.47	212.39	212.01	213.16	212.21	212.06	212.7	212.19	212.89	212.98	212.35	211.85	211.98	212.27	211.42	212.99	213.3	212.08	211.74	212.34	212.33	213.41	212.36	211.59	213.44	212.99	212.61	212.95	211.98	212.96	212.45	212.35	212.55	213.02	212.11	212.66	212.34	212.34	213.72	212.44	212.13	212.06	213.35	212.14	212.06	212.43	212.8	212.11
211.05	212.6	211.96	211.27	211.66	211.74	212.73	211.88	210.34	211.67	211.21	210.94	210.79	211.73	211.97	211.89	211.85	211	212.25	211.87	211.48	211.68	211.23	210.98	211.76	211.88	211.27	212.72	211.45	212.18	211.47	211.68	211.57	211.57	210.81	212.29	211.72	212	212.39	211.63	211.78	212.19	213.1	211.46	211.58	211.49	211.72	211.61	210.81	210.38
207.9	205.95	206.72	207.79	205.62	205.73	205.71	206.97	205.8	206.47	207.1	205.84	206.76	206.22	205.93	206.66	206.01	206.06	208.23	206.36	206.09	206.74	206.64	206.7	206.14	207.23	207.56	205.14	205.2	207.29	206.04	206.31	206.49	205.45	205.66	205.64	207.25	207.15	205.11	206.74	206	205.48	206.88	206.2	206.45	206.76	207.92	206.32	206.76	205.85
201.51	200.02	200.2	199.95	200.12	200.8	200.98	200.58	201.15	200.2	200.45	199.23	200.06	201.2	200.29	200.73	200.18	201.5	199.95	200.88	200.28	200.41	200.41	201.26	199.56	201.39	200.56	202.22	200.2	201.15	200.26	200.91	199.83	201.14	200.52	200.09	199.92	200.2	200.05	200.03	200.87	200.48	201.23	200.19	200.23	200.17	200.25	200.41	200.5	199.47
202.07	202.62	201.92	202.94	202.74	202.53	202.82	201.63	203.07	203.37	201.95	202.46	202.81	202.26	202.9	203.8	202.11	203.29	201.61	202.39	202.95	202.97	201.97	202.95	203.44	201.76	203.09	202.45	202.15	202.37	203.13	202.51	202.95	203.19	201.61	202.66	203.11	201.44	202.39	202.98	201.51	202.3	202.63	202.48	203.38	202.27	202.92	203.21	201.42	202.95
207.83	208.84	208.48	209.34	208.39	209.19	207.07	207.3	207.66	208.47	206.41	206.05	208.39	207.55	207.2	207.87	207.31	206.74	207.06	207.47	207.61	207.36	206.97	208.51	208.51	207.13	207.39	208.82	208.05	207.13	207.08	208.08	206.61	207.61	208.21	208.28	207.95	207.74	206.45	207.32	207.82	207.91	208.04	207.61	207.89	209.75	208.34	208.23	209.43	206.74
211.06	212.75	212.46	211.97	212.03	210.66	212	211.8	211.93	211.76	213.28	212.48	210.69	212.12	211.1	212.9	211.85	211.15	211.95	211.49	211.44	211.9	211.21	212.16	211.7	212.17	210.76	211.38	210.88	211.23	211.56	211.7	212.3	211.39	211.87	211.67	210.81	211.07	211.55	211.73	211.98	211.44	211.9	211.51	210.53	211.04	211.96	210.93	211.14	210.94
208.66	209.3	209.5	208.42	209.61	207.56	207.94	208.68	208.64	207.67	208.3	208.87	208.21	210.31	209.48	208.67	207.69	209.08	208.64	208.9	209.17	208.97	209.64	208.87	208.91	208.69	209.06	208.15	208.19	209.24	209.53	209.12	209.05	208.04	209.41	208.27	207.15	208.21	208.66	208.21	208.31	208.8	208.21	208.68	207.97	209.68	208.75	207.81	209.54	208.69
216.06	217.16	217.26	218.43	216.22	216.64	217.36	216.87	216.99	216.52	216.72	217.58	217.4	216.82	216.77	217.88	217.18	216.83	216.9	217.67	217.81	216.66	217.2	216.88	216.8	216.58	217.22	217.51	217.49	217.18	216.74	216.58	217.25	216.94	216.82	217.32	217.14	217.85	218.38	217.07	216.85	218.04	217.06	217.12	216.5	216.69	215.75	216.85	218.27	217.02
212.11	211.6	212.04	211.85	211.75	213.28	212.12	212.6	212.75	211.03	211.86	212.92	211.87	213.2	211.53	211.77	212.45	212.76	213.27	211.95	213.26	211.99	212.18	211.47	211.96	212.35	211.97	212.09	212.12	212.11	211.83	213.09	210.91	211.4	212.94	212.2	212.73	212.41	211.99	212.94	212	212.25	212.57	211.61	212.43	213.53	211.92	211.73	211.5	213.22
209.29	207.75	208.71	208.42	208.29	208.92	209.35	208.48	208.91	208.78	208.22	209.24	208.9	208.2	209.19	208.56	209.44	208.47	208.44	209.34	209.16	207.27	208.17	208.27	208.63	207.43	208.07	208.5	208.06	208.59	208.76	208.3	208.54	209.45	208.84	208.75	207.49	207.99	208.06	208.53	209.59	207.69	208.17	209.06	208.88	208.6	207.6	208.64	209.3	209.42
213.81	213.21	213.11	213.93	213.43	214.62	214.66	213.28	214.59	214.76	212.79	214.2	214.18	213.88	214.44	214.02	213.87	213.43	213.85	215	214.39	214.82	213.95	213.83	213.48	213.72	214.76	213.4	212.95	214.16	214.51	213.44	215.26	214.53	214.03	213.16	213.13	214.12	213.86	214.54	214.48	213.91	213.52	214.26	213.48	213.02	213.68	214.17	213.14	213.84
203.56	203.39	203.69	203.88	202.62	204.25	204.01	203.37	203.54	202.95	204.16	204.95	203.65	204.31	203.88	204.64	204.48	203.01	203.72	204.06	202.86	204.14	204.85	204.19	204.02	203.64	204.17	203.63	203.82	203.08	203.51	203.96	204.11	204.59	204.5	205.37	203.31	203.38	203.07	205	204.43	203.35	204.62	203.86	203.61	204.9	203.86	203.85	205.01	203.64
208.52	206.76	207.23	208.51	207.91	206.46	208.85	208.17	207.19	206.91	208.69	206.42	207.45	205.86	208.25	207.96	207.08	207.63	208.41	207.03	207.22	209.15	208.01	207.49	207.95	207.51	207.57	207.92	207.65	208.08	207.27	207.46	208.76	207.6	208.04	208.45	208.07	207.76	208.64	208.34	207.33	208.57	207.8	208.24	208.54	208.49	208.21	207.48	207.99	209.19
218.02	216.88	218.03	217.16	217.49	217.14	217.71	217.71	217.26	216.53	218.27	217.93	217.48	217.17	217.05	218.16	218.93	218.23	217.49	218.37	217.48	216.61	218.14	217.47	218	218.15	217.85	218.24	217.85	217.93	217.28	216.44	217.68	217.49	217.49	217.82	217.68	218.36	217.55	218.05	218.16	216.22	217.28	217.75	217.75	217.82	217.19	218.74	218.44	217.92
209.09	208.16	208.87	209.46	207.64	208.43	208.57	208.79	207.21	208.09	208.93	209.23	209.06	207.44	207.94	208.97	207.29	208.7	209.05	208.77	208.59	208.79	208.91	207.21	207.55	208.78	209.53	209.13	210.55	208.94	208.24	208.2	208.65	208.33	208.29	208.05	208.47	208.14	209.51	207.98	210.05	208.38	208.88	209.12	208.03	207.66	209.32	210.34	209.1	208.31
210.22	208.53	207.81	209.7	209.61	210.03	210.06	208.27	209.62	208.79	208	209.37	209.96	209.57	210.33	209.98	210.04	210.6	209.78	209.1	209.3	209.46	209.35	209.37	209.8	209.66	208.83	209.56	208.79	210.09	209.4	209.4	209.74	209.99	209.98	209.85	209.57	209.78	208.62	210.41	209.36	210.28	210.31	209.32	210.33	209.04	210.34	209.99	209.88	209.21
199.9	200.52	200.27	199.27	198.7	200.5	200.76	198.39	200.17	198.63	199.87	199.28	197.99	200.44	200.06	199.97	199.36	199.58	199.82	199.58	198.91	199.14	199.22	198.95	199.51	198.72	199.47	199.94	199.43	199.93	199.71	199.33	199.72	198.89	200.16	198.92	199.74	198.24	199.14	200.09	199.17	199.67	199.53	200.19	200.09	199.18	199.92	198.99	199.8	200.25
202.97	204.29	203.96	203.67	203.93	204.13	203.67	203.68	204.82	203.81	203.23	203.7	203.62	202.82	203.43	205.13	203.07	204.61	204.26	203.95	204.15	202.31	202.75	203.04	202.96	203.65	203.51	204.36	203.63	202.87	203.75	203.29	203.22	203.49	203.51	203.97	203.01	204.07	202.93	203.32	204.67	203.4	201.87	203.36	203.99	203.51	202.86	202.65	202.55	203.64
207.3	207.13	207.4	207.66	208.66	206.99	207.16	208.91	207.56	207.36	207.51	208.45	208.05	207.77	207.72	208.42	208.01	207.69	207.32	208.3	208.96	207.19	207.96	207.23	207.99	208.33	208.78	208.68	207.74	207.83	207.6	207.43	207.11	207.61	207.16	207.45	208.41	208.65	207.36	207.74	207.75	208.8	208.17	207.66	208.46	208.18	208.28	208.29	208.95	207.27
208.14	208.93	208.33	208.41	208.18	209.06	208.4	208.56	209.34	209.16	209.4	208.8	208.9	208.23	208.94	207.78	208.6	209.04	208.78	208.71	209.38	208.93	209.35	209.24	209.41	208.86	208.75	208.47	209.31	208.62	208.62	207.69	207.46	208.07	208.82	208.06	208.54	208.58	209.63	208.97	209.38	210.2	208.93	209.13	208.86	208.15	209.19	208.69	209.51	208.23
216.87	217.85	216.21	215.79	217.65	218.28	216.39	218.04	216.32	217.11	217.27	216.35	216.97	216.62	217.67	217.83	217.2	216.8	216.85	217.09	216.94	217.19	217.18	216.99	217.71	217.8	217.32	217.95	217.11	216.58	216.45	217.66	216.9	217.3	217.05	216.91	217.61	216.41	218.18	216.43	217.74	216.66	217.07	216.43	217.74	217.57	216.24	216.48	216.66	217
213.15	212.48	214.28	213.08	215	214.47	213.72	213.12	212.74	214.26	213.65	213.73	213.5	215.37	214.28	214.6	213.84	214.97	212.31	212.53	213.86	215.03	213.67	214.41	213.54	214.64	213.24	213.23	213.53	213.19	214.22	213.7	214.33	214.02	213.96	214.16	212.81	213.44	212.95	214.42	214.16	213.11	214.09	213.84	214.24	213.29	213.47	213.28	214.14	212.87
211.32	211.72	211.6	211.73	211.42	211.78	210.61	211.67	212.54	212.05	210.36	211.14	211.98	212.3	211.32	210.37	211	211.4	211.13	211.97	211.27	212.52	212.51	212.31	212.2	211.29	211.86	212.58	212.07	211.95	212.54	212.1	212.27	211.66	211.65	210.73	210.68	209.54	211.68	210.76	211.24	211	211.46	211.85	211.57	212.38	211.11	210.91	211.76	211.48
211.84	212.08	211.92	211.41	211.22	211.98	212.18	211.45	212.44	211.05	211.94	212.34	210.97	211.92	211.55	211.64	212.67	211.73	210.08	212.28	213.05	213.11	212.35	211.75	211.99	212.81	211.67	211.5	211.36	212.13	210.85	212.52	212.29	211.47	210.8	211.83	211.45	211.29	212.67	212.81	213.06	212.55	212.03	212.27	211.79	212.1	211.92	210.92	210.62	212.17
211.05	212.53	210.3	211.58	211.67	211.89	212.37	212.92	212.33	212.33	211.96	211.57	212.27	211.17	211.8	212.22	210.73	210.87	212.33	211.3	212.1	211.98	212.23	213.17	211.78	210.95	210.41	212.92	210.99	212.27	212.32	211.66	212.23	210.88	212.52	211.8	212.18	211.44	211.38	212.34	211.59	212.27	210.79	211.33	210.48	211.99	210.98	212.79	212.42	211.85
204.85	203.97	203.41	203.09	202.94	204.32	203.54	204.11	203.91	202.92	202.91	202.67	202.48	204.47	204.6	203.52	203.16	204.56	204.59	203.75	203.56	204.24	203.82	203.81	204.49	202.98	204.04	202.9	203.23	203.12	203.71	204.74	203.65	204.35	204.81	203.02	203.74	204.22	203.03	204.08	203.38	203.61	202.98	203.67	202.92	203.67	203.82	204.12	204.56	203.51
211.53	212.01	212.96	211.28	211.39	212.21	211.29	213.09	210.3	212.16	211.93	211.14	211.69	211.77	211.77	210.41	212.17	212.44	211.46	212.11	211.3	211.2	211.13	210.57	210.17	211.16	211.23	211.92	211.9	210.82	211.57	211.65	211.7	211.36	210.75	212.53	210.17	210.27	211.31	211.94	212.45	211.44	211.52	211.2	211.94	212.14	209.86	210.94	210.84	210.66
213.17	212.07	211.46	212.92	212.57	212.22	212.3	212.17	211.92	212.37	212.01	212.41	213.31	212.32	213.63	212.3	212.49	212.63	212.06	212.19	212.58	212.32	212.43	212.55	212.33	212.04	211.95	211.66	212.94	211.16	211.99	212.42	212.65	213.4	211.47	212.64	212.24	213.45	211.23	212.34	211.9	212.19	212.67	211.53	212.04	212.69	210.79	212.28	212.43	211.41
212.61	213.56	212.11	212.56	211.27	212.67	211.82	211.64	212.88	213.11	212.86	212.05	212.41	211.94	212.92	212.5	211.86	212.55	211.68	213.61	211.83	213.16	211.95	210.8	212.49	212.9	212.95	212.86	213.09	212.92	213.13	212.93	212	211.97	212.84	212.69	211.06	213.03	212.4	212.97	213.42	213.33	211.66	211.66	212.61	212.84	211.82	212.73	213.02	212.24
208.18	209.5	208.92	209.19	208.06	209.09	209.38	209.07	209.86	209.91	209.67	209.47	209.69	209.35	209.12	209.22	210.32	208.76	209.08	210.08	209.23	209.73	209	208.59	208.81	209.91	209.1	210.03	209.52	208.19	210.02	209.63	209.29	209.19	209.56	209.35	208.25	209.23	208.96	208.93	210.13	208.98	209.12	208.94	209	208.73	209.7	210.06	207.92	209.17
198.77	199.4	199.72	200.71	198.33	200.04	199.04	200.53	198.95	198.79	200	199.41	198.76	199.16	198.85	199.46	198.94	199.02	199.32	199.89	200.05	199.28	198.9	199.03	199.5	199.09	199.51	199.06	199.41	199.57	199.46	199.05	198.81	199.17	199.96	199.3	199.08	200.07	198.93	200.2	198.85	199.11	199.57	198.64	199.48	200.72	199.69	198.45	199.52	199.89
212.16	213.65	214.47	212.97	213.96	214.15	212.85	214.48	212.36	213.49	213.04	212.64	211.59	212.05	213.06	213.34	212.86	212.51	212.22	212.79	213.84	212.74	212.83	213.93	214.23	213.03	212.96	213.05	213.34	212.9	213.18	212.77	212.82	213.07	212.48	213.01	211.44	213.37	212.4	213.69	212.55	214.35	212.89	213.49	212.92	213.01	212.89	213.08	213.43	213.65
218.14	217.17	217.59	216.98	217.64	215.88	216.85	217.38	216.81	216.9	216.46	216.99	215.76	216.73	215.58	215.88	217.39	217.08	217.47	216.27	217.08	216.95	216.4	216.69	216.8	217.62	217.92	217.63	217.18	216.68	218.15	216.73	217.61	216.75	216.91	216.66	216.38	217.37	217.67	217.09	216.67	217.08	216.99	216.58	217.12	217.25	216.76	217.85	218.1	216.5
212.94	212.99	212.59	212.48	213.62	212.63	212.71	211.91	212.82	213.5	211.66	212.57	214.58	212.94	212.16	213.87	212.81	212.66	213.59	212.89	213.79	212.54	213.57	212.68	213.13	212.22	212.86	212.44	213.86	213.85	213.4	212.89	212.95	213.38	213.45	213.37	212.91	212.2	213.73	213.8	213.18	214.67	212.8	212.74	215.31	213.84	213.73	213.24	213.49	212.25
217.46	217.33	217.07	216.94	216.61	216.55	217.44	216.08	217.49	218.38	216.2	217.87	218.09	217.76	217.25	216.5	217.32	216.79	217.63	216.51	217.41	216.48	216.21	217.26	216.77	215.82	216.66	217.21	216.26	216.17	217.86	216.91	216.76	216.96	216.52	217.63	216.65	216.64	217.37	216.35	217.06	215.58	216.89	217.45	217.19	217.21	216.29	216.73	216.49	217.93
199	199.6	200.49	199.74	199.6	198	199.41	199.81	199.13	199.08	200.39	199.01	198.95	199.62	199.78	198.87	198.92	199.38	200.52	199.12	201.06	199.71	199.75	198.99	198.95	199.82	199.41	199.09	200.15	199.23	199.97	199.54	199.5	199.7	200.04	199.15	200.08	198.93	197.76	199.91	198.74	199.58	200.29	198.55	199.51	198.55	198.39	199.15	199.7	200.58
202.75	203.82	201.94	204.17	202.95	202.67	204.21	203.36	202.87	202.92	202.74	202.56	203.73	203.67	203.21	205.41	203.19	202.8	203.43	203.12	204.09	204.24	203.25	202.88	202.87	203.59	204.03	203.99	201.88	203.95	204.24	203.34	203.4	203.31	203.16	202.85	204.45	202.92	203.85	204.23	203.36	202.21	202.46	203.95	203.15	202.71	203.52	203.22	201.99	203.62
208.95	209.15	209.08	209.11	208.91	209.14	207.6	208.93	207.64	209.41	207.78	208.7	210.4	208.55	207.79	208.74	208.58	208.23	208.23	209.26	209.1	208.38	208.78	208.53	208.69	208.31	210.32	208.13	208.02	208.59	209.36	210.29	208.26	209.01	208.73	208.27	207.4	208.43	208.49	209.9	208.38	208.93	209.03	208.47	208.87	208.91	208.04	208.74	207.7	210.11
204.25	202.86	202.91	203.24	202.25	203.27	202.92	202.17	203.93	202.57	203.29	202.91	202.8	203.42	202.86	203.81	202.79	203.83	202.79	203.88	203.02	203.05	202.42	203.61	202.13	202.17	203.51	203.47	203	202.95	202.89	202.86	203.62	204.14	203.21	202.64	203.39	203.05	203.54	203.68	202.94	203.46	203.18	201.65	203.32	202.66	204.59	203.04	202.78	203.46
207.87	208.48	207.18	207.79	207.55	207.91	207.65	207.28	208.92	208.04	206.81	207.04	207.21	207.19	206.96	208.86	206.21	207.5	207.15	208.49	208.21	208.02	208.49	207.51	208.58	207.71	208.61	206.06	208.65	207.18	206.56	207.7	206.49	207.87	207.06	207.9	207.18	207.9	207.26	207.18	207.87	206.72	207.97	207.93	207.74	208.56	206.91	207.39	207.5	208.59
208.62	208.05	208.14	207.57	208.83	207.83	207.64	207.26	206.4	206.82	207.44	208.59	207.64	208.16	207.16	208.09	207.13	207.72	208.26	208.24	207.97	207.73	208.19	207.28	207.61	207.44	206.59	208.61	207.57	206.29	207.16	208.23	207.88	207.92	207.33	208.01	208.12	209.16	208.27	208.28	206.95	207.61	207.91	208.06	207.01	207.31	207.81	207.77	208.03	208.26
200.14	200.59	199.81	197.82	198.69	200.01	200.38	199.7	199.4	198.4	198.87	200.4	199.37	199.5	198.59	200.27	198.9	199.46	199.5	199.06	198.7	198.9	199.1	198.89	199.83	199.46	200.34	199	199.49	199.59	199.54	199.61	201.38	199.93	200.32	199.12	200.21	200.21	198.68	199.21	199.71	199.64	199.94	200.61	199.69	199.8	199.44	199.09	199.55	197.99
212.28	213.47	213.24	213.84	212.24	214.44	212.88	213.16	213.3	213.12	212.31	212.71	213.35	213.11	212.68	213.15	213.33	212.06	213.18	211.51	213.06	212.17	214.51	212.75	213.14	212.61	213.11	213.42	213.68	213.87	213.33	212.8	213.53	214.1	212.33	212.07	212.38	212.69	212.82	212.53	212.56	213.6	211.98	213.19	213.09	212.54	213.64	213.28	213.65	212.35
198.67	199.73	199.37	199.38	200.77	200.23	198.59	199.48	199.04	198.5	200.37	199.62	198.6	200.36	198.75	200.23	199.44	199.11	198.78	198.5	198.76	199.27	198.89	198.79	200.41	200.08	198.7	198.27	198.67	199.75	199.27	199.65	199.07	198.91	200.37	198.19	199.95	198.77	199.91	199.13	199.55	199.91	200.17	200.55	199.16	199.8	199.93	199.53	199.4	198.68
211.12	211.29	211.75	211.15	212.15	210.56	210.91	211.09	211.05	212.24	211.29	211.92	211.27	211.82	212.29	211.04	211.35	210.82	212.17	211.93	211.52	211.51	210.95	211.91	211.15	212.07	210.71	211.55	210.62	211.46	211.87	211.2	210.85	211.34	210.5	211.55	210.89	212.37	212.52	211.63	211.74	211.79	212.18	211.38	210.69	211.48	212.42	211.42	210.22	210.48
209.36	209	208.74	207.62	209.06	208.22	207.98	208.46	208.47	209.73	208.72	208.51	209.45	207.98	208.34	208.24	208.59	208.62	208.42	208.56	209.05	208.57	208.81	209.65	208.7	209.02	208.42	208.35	208.82	207.86	207.91	207.08	208.35	208.63	209.34	209.64	209.69	209.09	207.32	207.79	208.66	207.07	208.46	208.79	209	208.76	209.66	208.6	208.73	208.4
211.93	212.91	210.15	211.49	211.47	213.02	212.91	211.43	210.59	210.97	212.54	210.5	211.47	211.36	210.46	211.34	212.81	211.37	212.09	212.27	212.3	212.82	211.95	212.31	210.56	210.88	211.35	212.3	212.56	210.66	211.39	212.39	211.71	212.2	211.53	212.1	212.34	210.85	212.73	212.37	211.24	211.94	212.24	211.51	210.98	211.96	211.39	210.69	211.57	211.4
208.15	207.25	208.31	209	208.31	208.42	208.01	207.07	207.27	207.19	208.26	207.07	207.24	207.98	209.04	207.25	208.15	207.02	208.63	207.34	207.56	208.22	207.41	208.12	208.15	207.13	207.48	208.36	207.44	207.43	206.71	207.82	207.64	207.59	208.17	207.61	207.21	207.58	207.72	206.72	207.27	207.57	207.54	207.93	208.26	207.18	206.63	207.78	206.92	208.4
202	203.64	203.65	202.98	203.11	202.58	203.86	203.75	203.84	203.1	203.19	204.18	203.74	203.72	204.72	203.76	203.13	202.88	202.22	203.89	203.98	202.1	203.7	202.91	202.6	203.41	203.05	202.71	204.37	203.11	202.09	203.28	202.96	203.61	202.73	202.84	202.89	204.23	202.51	202.1	202.47	203.16	202.71	203.63	201.86	202.36	202.79	204.55	203.19	203.3
204.95	204.92	204.95	204.51	204.5	205.7	204.36	204.87	204.99	206.06	205.45	205.2	203.47	204.44	205.07	203.91	204.37	205.46	203.95	205.12	204.14	204.48	205.1	206.24	204.85	204.4	204.83	204.49	205.26	205.27	204.27	205.02	204.24	204.1	205.29	205.88	205.17	204.97	205.09	204.31	203.81	205.31	204.39	204.52	204.22	204.55	206	205.24	203.99	205.13
210.64	212.19	211.51	211.05	210.87	211.49	211.91	211.68	212.45	212.64	211.35	211.35	211.72	213.17	212.41	211.79	210.67	212.19	212.42	212.17	212.11	211.27	212.7	212.26	212.05	212.51	212.61	212.45	212.64	212.31	211.13	213.28	212.16	211.38	212.14	212.16	211.47	211.67	212.23	212.26	212.56	211.03	211.36	211.56	211.04	211.6	210.52	211.43	211.57	211.52
204.32	204.33	203.88	203.86	204.85	203.96	204.25	204.04	204.23	203.02	203.85	203.25	204.39	203.34	204.06	203.91	203.4	203.78	202.96	204.16	204.98	203.06	204.02	203.66	204.47	203.49	204.54	203.68	202.87	203.07	203.28	203.86	204.8	203.33	204.17	203.43	204.99	204.15	204.25	203.63	203.62	205	204.14	203.73	204.27	202.9	205.29	202.96	203.94	203.46
212.96	211.58	212.91	213.31	212.17	213.51	213.24	214.05	211.74	212.68	211.91	212.08	212.03	212.67	212.63	212.86	212.45	212.44	212.58	211.59	213.38	211.67	212.84	212.81	213.04	212.46	212.05	213.04	212.09	212.67	212.89	211.66	212.33	212.55	211.61	211.88	212.27	211.72	212.97	212	212.54	212.24	213.37	212.71	212.68	212.81	212.08	213.51	212.02	211.92
199.77	198.22	200.13	199.88	199.05	198.83	199.51	199.52	199.69	198.75	200.29	200.74	199.79	200.66	198.94	199	200.27	199.94	198.86	199.76	199.8	198.84	200.19	199.59	199.43	199.72	198.86	199.14	199.54	199.81	198.45	198.99	198.44	198.43	198.07	198.6	199.39	198.85	198.82	198.65	199.81	199.18	199.71	198.74	199.29	198.89	199.14	198.96	200	199.15
197.81	198.23	197.59	198.3	198.23	197.41	197.23	197.02	197.01	198.08	198.03	198.69	197.07	198.86	197.9	198.71	198.57	198.25	198.34	198.35	197.68	197.77	198.71	198.05	197.69	197.89	198.39	196.22	197.72	197.25	198.07	198.57	198.19	197.72	198.6	198	198.88	197.6	198.27	198.38	198.24	198.15	197.25	198.43	198.54	196.52	198.56	197.75	197.16	198.25
217.3	216.16	217.43	216.32	217.55	217.37	216.48	216.75	216.46	217.27	216.48	217.18	216.9	216.7	216.59	217.48	216.94	216.11	216.05	216.84	216.67	216.96	217.26	216.87	217.23	218.4	215.69	216.93	216.76	216.19	217.72	216.9	216.26	218.84	216.33	216.77	216.18	216.62	217.54	217.37	217.13	216.48	216.92	216.98	217.06	217.26	217.61	216.77	217.12	216.84
208.89	208.4	208.89	209.42	207.79	208.44	208.92	209.7	209.14	207.39	208.95	209.18	208.67	208.7	208.07	207.79	208.94	208.77	208.24	209.41	208.16	210.37	209.15	209.04	208.92	209.66	208.27	209.18	208.34	207.96	208.3	209.9	209.46	209.34	208.75	208.5	209.42	209.26	209.08	208.77	208.68	208.88	208.19	208.92	209.2	208.17	208.72	209.01	207.99	208.75
198.3	199.74	198.3	198.3	199.22	199.11	197.79	199.05	198.73	198.83	198.81	198.64	198.28	198.23	197.94	198.23	198.96	198.45	199	198.97	198.52	199.6	197.78	197.31	198.55	198.39	199.38	198.97	198.16	198.59	200.08	200.59	197.68	200.23	199.34	198.78	197.72	197.96	198.16	198.86	199.13	198.46	197.6	198.97	199.57	197.47	197.87	198.6	198.94	199.83
208.26	206.75	207.33	208.17	208.1	208.89	207.72	206.95	208	207.18	208.11	207.32	207.45	208.27	207.15	207.35	207.25	208.03	208.24	208.18	208.18	208.32	207.32	207.96	208.28	206.95	208.62	207.28	207.65	207.64	207.8	207.8	206.82	208.07	207.13	208.24	208.14	207.45	208.36	207.59	208.45	206.64	208.59	207.36	207.12	207.47	207.38	208.34	207.23	208.51
206.23	207.15	207.65	206.54	206.65	208.6	208	207.13	207.65	206.49	207.77	208.55	207.47	208.4	208.24	207.36	207.2	207.04	206.96	206.75	207.81	207.52	207.63	208.7	207.19	208.69	207.04	208.06	208.35	207.59	207.48	208.23	207.54	207.27	206.88	207.82	208.4	207.45	206.5	206.32	207.06	208.21	207.53	207.01	207.18	208.14	208.66	207.21	206.98	207.78
207.5	207.71	208.9	208	208.13	207.94	208.58	207.56	206.95	207.91	206.97	206.79	208.92	207.72	208.8	207.58	206.96	206.57	207.23	206.53	207.27	208.77	208.28	207.59	207.28	208.37	209.01	207.87	207.64	208.2	208.36	208.92	206.64	208.56	208.05	207.58	207.22	207.25	207.59	206.78	208.19	207.07	208.31	207.77	207.43	207.89	207.12	206.98	207.53	207.56
211.93	211.35	212.04	211.48	212.47	211.68	212.29	210.94	211.51	210.16	211.41	211.37	212.29	212.42	211.77	212.09	212.18	211.89	211.47	210.01	212.18	212.07	210.87	211.53	211.25	211.51	211.57	211.42	211.24	211.87	211.99	212.71	212.66	210.64	211.38	212.59	211.71	211.81	211.66	211.95	210.61	211.28	212.21	212.41	211.64	211.05	212.42	211.96	211.5	212.12
198.75	199.73	199.67	200.2	199.44	199.93	199.2	200.53	200.13	200.8	199.2	199.92	200.08	199.71	199.95	199.52	199.66	199.55	198.68	199.68	199.49	200.02	199.57	199.76	198.65	199.61	199.01	200.23	199.04	200.09	199.5	200.28	199.32	199.08	200.06	199.17	199.57	200.07	199.58	199.65	199.81	201	200.71	200.36	199.59	199.42	199.31	199.31	200.03	199.5
204.53	205.66	205.02	203.01	204.43	205.1	204.6	205.32	204.75	205.02	204.57	205.35	205.11	204.11	205.25	204.12	205.64	204.66	204.37	205.16	205.12	205.47	204.56	205.62	205.25	204.44	204.82	205.39	205.37	205.74	205.05	204.31	203.35	204.36	204.59	203.94	203.53	204.78	204.33	205.43	204.39	204.64	204.32	204.24	205.06	204.45	205.5	204.28	204.77	204.23
204.84	204.53	204.81	204.64	204.86	204.67	204.21	204.71	204.35	205.87	204.17	203.91	205.17	204.75	205.37	205.16	205.68	204.43	204.51	203.94	205.37	204.88	204.5	204.96	203.62	204.75	204.75	204.56	204.97	203.94	205.24	203.91	204.16	204.8	204.46	204.9	204.37	205.34	204.64	204.01	205.17	204.8	204.38	205.11	205.25	204.65	204.45	204.41	205.41	205.72
218.52	218.09	218.25	217.72	216.52	217.37	218.17	218.07	217.65	218.51	219.07	218.48	217.4	217.17	217.68	219.25	217.97	218.56	217.81	217.44	217.7	217.26	217.87	217.69	218.32	217.09	218.56	218.82	217.93	218.8	218.69	218.38	217.19	217.44	217.4	217.7	218.36	217.22	217.99	217.12	217.96	217.79	218.25	218.22	217.36	216.84	218.36	216.41	217.97	218.77
208.1	209.5	208.69	208.07	208.63	209.58	209.1	209.11	207.75	207.2	208.31	207.94	209.19	208.05	207.99	209.32	208.18	209.53	208.31	208.85	208.78	208.38	208.84	208.65	208.29	209.92	207.95	207.12	207.78	208.9	208.96	208.86	207.99	209.53	209.14	208.55	208.88	209.37	208.47	208.15	209.28	208.8	208.91	208.03	209.41	207.47	209.71	209.12	208.56	208.82
197.97	199.36	198.62	197.88	200.07	197.94	199.62	197.97	198.93	198.09	198.41	198.91	199.35	198.62	197.69	198.77	198.08	199.11	199.13	197.52	198.75	198.82	198.65	198.29	197.59	198.32	198.92	197.47	199.11	199.1	198.39	199.11	197.43	198.07	197.64	198.59	198.36	197.93	198.31	199.02	199.12	198.69	198.93	198.37	197.8	199.03	198.49	198.36	198.56	199.46
207.94	207.55	207.24	207.3	208.21	208.95	207.53	207.49	207.68	207.55	207.78	207.76	207.1	207.77	206.47	208.97	207.79	207.35	207.84	207.14	206.64	207.92	207.64	208.67	207.01	207.81	208.08	208.88	207.54	207.12	206.87	207.66	207.91	208.54	208.02	206.76	208.35	207.34	206.28	207.39	207.41	206.75	208.34	206.11	208.24	207.17	207.88	207.38	206.85	208.39
208.98	209.69	207.74	209	209.11	208.26	209.13	207.64	209.14	208.76	209.31	209.33	208.75	206.84	209.76	208.69	208.78	208.98	209.07	209.17	209.62	207.91	208.54	208.69	208.02	209.21	209.45	208.31	209.35	208.65	208.73	208.53	209.15	207.49	208.54	207.7	208.38	208.73	208.53	207.7	208.69	208.71	208.91	209.09	208.51	208.03	208.37	208.48	208.23	209.28
212.3	213.06	211.64	212.62	212.56	212.1	212.2	212.23	213.01	212.19	211.93	211.44	211.66	213.38	212.65	212.49	212.48	212.98	212.7	211.54	213.9	210.96	212.13	211.82	212.94	212.16	211.77	212	212.41	213.39	212.2	212.99	212.55	211.74	212.48	211.25	211.48	213.09	213.33	213.19	212.57	212.27	213.25	213.32	211.92	213.4	212	211.61	213.11	211.91
208.36	210.38	208.19	208.4	209.18	208.9	207.78	208.75	209.87	209.19	208.34	208.42	208.96	207.59	208.57	207.6	207.43	209.41	209.09	207.29	209.04	208.16	209.3	208.22	209.54	208.26	208.85	208.54	208.52	208.83	208.86	208.35	207.53	209.27	209.77	208.74	207.21	208.81	207.85	207.64	208.79	209.01	208.46	207.93	207.99	208.42	208.4	209.31	208.18	209.62
200.17	200.93	201.26	200.94	200.77	201.88	201.65	201.9	200.55	200.75	202.05	201.04	200.86	200.58	201.18	201.32	201.66	199.95	201.18	200.57	201.36	199.72	201.05	200.78	201.05	200.68	201.66	201.88	201.57	200.22	199.87	200.77	201.25	202.29	201.38	200.89	200.79	201.44	202.48	200.3	200.92	200.92	201.62	201.34	201.31	200.92	200.9	201.29	201.57	200.99
197.9	197.44	198.36	197.99	198.15	196.77	197.52	198.72	197.45	198.74	198.28	198.32	197.58	196.81	198	197.47	198.45	198.9	196.63	198.3	198.11	197.16	198.39	198.92	198.54	197.43	196.66	197.11	196.7	198.19	197.3	198.81	198.52	197.5	197.53	198.04	198	197.28	198.12	198.27	198.74	198.48	197.66	199.03	197.15	197.9	198.09	198.86	199.23	197.92
207.05	205.18	206.28	206.85	205.52	205.54	207	206.34	208.1	207.48	206.6	207.12	206.75	205.29	205.62	205.85	205.48	204.39	206.27	206.2	206.68	206.8	207.27	206.67	206.38	206.07	206.9	206.58	205.64	205.96	205.75	206.5	206.88	206.34	206.44	207.39	207.05	205.48	206.56	207.24	206.48	204.69	205.92	206.73	207.11	206.18	205.74	206.56	206.31	205.98
198.6	197.46	197.9	197.68	197.84	198.74	197.67	197.68	198.04	198.46	198.35	197.86	197.62	197.42	197.3	198.32	198.86	197.64	198.14	198.18	197.67	197.45	198.69	198.2	196.93	197.82	198.89	198.88	197.59	198.86	198.53	198.38	198.86	196.95	197.82	196.06	196.69	197.34	197.84	198.13	196.81	198.41	198.47	198.06	198.33	197.64	198.43	197.35	197.29	198.22
209.23	209.41	210.12	209.75	209.82	210.23	208.97	209.7	209.8	210.13	208.8	209.59	209.1	209.11	209.12	209.01	210.03	210.23	209.83	209.56	208.82	209.22	210.38	210.18	209.56	210.43	209.05	210.42	209.78	210	208.89	208.88	209.18	209.9	209.62	208.63	208.76	208.95	210.51	210.34	209.8	209.31	210.27	210.54	210.11	210.15	209.54	209.98	209.46	208.41
217.74	217.68	218.14	218.12	218.41	216.88	217.75	217.59	218.17	217.74	216.72	217.99	218.11	216.91	217.81	217.88	217.14	218.13	217.48	218.77	218.12	218.64	218.07	217.33	217.97	217.9	218.28	218.36	218.14	218.09	218.83	217.51	215.92	218.22	217.79	218.17	217.47	217.99	217.14	217.24	218.19	218.62	218.25	216.74	216.34	218.52	217.49	217.7	217.04	217.58
211.27	212.68	210.95	213.02	211.81	211	211.61	211.6	212.11	212.48	212.07	211.29	211.47	211.48	211.79	211.8	212.46	212.79	211.34	211.23	210.73	211.65	210.91	212.47	212.78	211.32	210.61	212.74	211.35	213.92	211.4	211.46	211.94	211.39	212.14	211.76	212.38	211.4	212.98	211.67	211.96	210.69	210.66	210.64	211.79	212.39	211.71	212.06	211.99	210.38
217.06	219	217.82	218.18	216.64	218.56	216.93	217.76	216.79	216.14	216.74	217.59	216.68	218.12	217.03	217.52	216.75	216.7	216.42	216.65	216.29	216.89	216.74	217.98	216.15	216.73	217.33	216.6	216.57	216.35	216.85	217.36	217.23	217.53	217.08	216.64	217.82	217.62	217.52	216.94	216.82	217.08	217.81	217.61	216.43	216.97	216.72	218.43	216.76	216.46
206.52	206.94	205.81	206.66	206.04	207.39	206.93	206.82	206.81	205.89	206.92	207.17	207.05	204.74	205.63	207.16	207.18	205.57	206.34	205.44	205.74	207.29	206.1	206.53	207.98	206.74	206.41	206.98	206.06	207.03	206.83	206.37	207.47	206.74	205.84	206.15	206.67	206.43	207.47	206.53	205.71	206.59	206.47	206.31	206.45	205.94	206.39	206.59	206.8	205.74
204.4	202.24	203.67	202.58	203.44	203.65	203.39	203.58	203.26	203.09	203.28	203.33	202.7	205.46	203.51	202.14	203.12	204.66	204.22	202.86	203.27	203.3	202.48	202.21	203.11	202.99	203.79	203.2	202.56	203.01	202.94	202.87	202.75	203.13	202.88	202.53	203.59	203.57	203.08	202.82	204.3	203.02	202.45	203.23	204.16	203.74	203.3	204.09	204.36	203.6
207.67	206.57	208.9	207.43	208.01	207.72	207.33	208.51	207.6	207.6	207.74	207.52	208.18	207.75	207.4	207.07	207.06	206.38	207.68	207.18	206.75	208.16	208.05	208.35	207.17	207.48	208.89	206.86	208.19	207.75	207.4	208.19	208.08	207.67	208.11	208.36	207.51	207.99	207.16	206.99	207.94	207.14	206.98	208.34	207.06	207.97	208.41	207.97	207.66	207.3
206.67	207.53	208.65	207.19	208.69	208.41	208.14	206.95	207.25	208.31	208.12	207.36	207.69	207.47	207.84	207.12	208.69	207.21	206.98	207.52	207.58	206.6	207.46	207.15	208.42	208.51	206.91	208.21	207.8	206.82	207.77	207.39	208.85	208.65	207.66	207.54	207.61	207.39	208.62	207.63	206.27	206.99	208.24	208.26	207.22	207.17	208.65	208.25	207.02	207.3
209.33	208.53	208.99	208.18	208.81	208.09	209.17	209.67	207.85	208.16	209.92	210.3	208.77	206.94	208.45	208.55	208.75	208.41	208.12	207.98	209.13	208.01	208.63	208.41	208.68	208.8	208.76	208.62	208.65	208.3	209.74	208.68	207.66	208.7	210.16	208.96	208.71	208.11	208.23	209.28	208.58	207.92	208.1	207.62	207.76	208.65	209.48	207.4	207.99	208.46
208.7	208.85	209.22	208.38	208.26	208.72	209.06	208.65	208.86	208.02	209.13	208.62	208.47	208.12	207.79	208.47	208.18	209.51	208.41	208.31	206.87	208.75	208.88	208.17	207.63	208.1	208.44	207.72	208.91	209.43	208.56	208.37	208.41	208.59	208.05	208.91	209.68	208.18	209.21	209.08	207.75	209.08	208.25	208.31	208.33	208	208.83	207.27	207.88	207.32
205.43	204.15	204.62	204.5	204.25	204.81	204.92	203.97	203.49	204.51	205.08	205.58	204.61	204.81	203.41	205.9	205.01	205.02	203.19	203.54	204.73	204.84	204.48	204.98	204.83	204.26	205.3	204.38	204.37	203.86	204.53	205.18	205.7	205.04	205.1	204.96	204.37	204.66	204.45	204.79	204.4	204.82	204.87	204	204.67	204.9	204.97	204.91	205.89	203.77
217.23	216.97	215.79	216.5	216.8	217.75	216.06	215.95	217.31	216.98	217.35	216.88	217.73	215.63	217.02	216.4	217.32	217.66	216.84	216.07	216.4	217.08	216	217.87	217.47	216.88	217.31	217.63	217.11	217.17	217.01	216.45	216.32	215.98	216.16	216.28	217.31	216.85	216.71	218.12	217.01	217.11	217.4	217.28	216.98	217.76	216.96	216.76	217.37	217.4
207.21	207.72	207.93	206.99	207.93	207.02	209	207.27	208.19	208.36	207.89	208.6	207.01	207.46	207.47	207.81	207.71	207.43	207.21	207.45	208.32	208.17	207.88	207.8	207.55	208.38	207	209.18	207.13	208.26	207.27	207.92	208.07	208.72	206.59	207.73	208.16	207.98	207.11	207.56	208.64	208.18	206.19	208.46	208.44	206.87	207.56	207.77	207.54	208.3
203.88	204.15	203.88	204.13	203.42	203.48	203.12	203.25	202.41	204.12	204.4	203.15	203.99	203.46	203.04	203.38	203.77	203.26	203.62	204.15	203.75	204.08	203.73	203.62	204.01	203.71	204.4	202.93	203	203.09	204.84	203.44	203.19	203.23	203.48	203.52	203.83	202.82	204.55	203.6	202.45	203	203.37	204.12	204.43	203.48	203.46	203.26	203.41	203.98
203.22	203.43	203.03	203.94	203.72	202.92	204.02	202.87	204.14	203.73	204.96	203.55	203.56	203.11	205.39	204.95	203.13	203.45	204.39	202.62	202.43	203.05	203.76	203.56	203.95	204.01	203.96	202.92	202.78	204.71	204.18	203.3	202.75	203.65	201.94	202.86	204.18	202.25	203.45	203.5	203.71	203.13	204.07	203.22	203.87	204.8	203.12	203.16	203.21	204.07
204.59	205.47	204.56	204.75	204.57	205.38	204.61	205.36	205.52	205.41	204.74	205.51	206.15	206.35	204.55	205.29	205.21	205.11	205.41	205.82	204.9	203.58	205.27	205.64	205.32	204.73	204.7	203.5	205.07	206.24	204.51	204.82	204.07	203.46	204.38	205.26	204.58	204.34	204.5	204.9	205.74	204.78	204.4	204.05	204.97	203.56	205.18	204.79	204.82	205.61
198.5	200.27	199.53	199.77	198.65	199.13	199.23	200.78	200.45	199.98	199.2	200.52	199.73	198.19	201.09	198.52	199.75	199.89	200.19	199.3	200.85	200.25	200.1	197.99	199.1	200.19	200.62	200.2	199.07	199.59	198.84	199.36	200.52	199.98	199.83	199.89	199.89	199.07	199.79	199.25	199.66	199.2	199.73	198.84	199.38	199.17	200.36	199.18	200.62	199.64
216.43	217.07	217.45	216.4	217.86	217.19	218.14	217.36	217.4	217.06	217.06	216.39	214.8	215.82	215.8	217.57	216.73	216.64	217.3	216.82	217.02	217.51	216.41	217.85	216.89	216.26	216.72	217.74	216.8	215.8	217.56	216.54	216.52	217.08	218.49	217.61	217.15	217.32	215.91	217.01	216.32	216.66	217.41	217.99	216.7	216.34	216.38	216.86	216.85	217.2
199.57	199.82	200.01	199.84	199.7	201.21	200.29	200.82	199.86	199.29	199.48	199.11	201.03	200.43	200.72	200.02	199.35	200.82	200.6	200.58	200.37	200.35	199.85	200.68	199.75	198.5	200.64	200.57	201.09	199.95	200.42	200.23	200.32	199.48	200.8	200.27	200.16	200.34	200.63	200.31	199.33	201.19	201.1	200.68	200.51	199.82	200.54	200.79	200.34	200.09
217.24	218.23	216.75	218.16	218.38	218.1	217.78	215.78	218.25	217.41	218.01	217.42	218.61	218.2	218.26	218.52	217.67	217.1	218.95	218.74	217.06	218.99	217.62	217.88	217.45	216.69	218.72	217.94	218.01	218.04	218.66	217.5	218.84	218.14	216.67	217.45	217.98	217.47	217.06	218.42	217.74	217.68	218.01	218.31	217.55	217.8	218.28	217.93	218.48	217.67
217.44	216.61	216.34	216.92	216.97	217	217.34	217.69	218.08	217.45	217.38	218.03	217.9	216.85	217.03	216.91	217.12	216.74	216.78	216.97	217.46	216.23	216.25	217.15	216.37	216.3	216.4	216.6	217.02	215.76	217	215.74	216.95	217.16	217.26	217.75	216.6	216.04	217.44	215.77	217.75	218.35	216.58	217.77	216.98	217.38	216.58	217.54	216.6	217.02
206.31	206.88	206.51	206.51	206.96	205.35	206.24	205.85	206.5	205.97	205.99	206.6	206.5	206.64	207.42	205.32	206.58	205.64	206.23	206.64	206.54	207.51	206.4	206.06	206.12	206.43	206.09	206.53	206.59	206.84	206.74	207.56	205.52	205.96	206.26	206.95	206.43	206.9	206.76	207.44	206.64	205.87	207.07	206.81	205.21	206.85	206.56	206.61	205.82	206.57
217.82	216.7	217.89	218.34	216.15	216.42	216.22	217.27	217.66	217.31	217.68	217.17	216.79	217.1	216.1	216.61	216.79	216.87	218.23	217.64	216.73	216.91	216.55	217.91	217.31	217.65	216.53	217.42	217.51	217.19	216.14	217.41	216.47	217.29	217.11	216.63	215.24	218.32	217.94	217.06	217.42	217.14	217.46	216.78	215.25	217.17	216.64	216.05	217.02	217.01
198.3	197.9	198.39	198.44	198.4	197.05	197.65	198.44	198.16	198.04	196.58	198.74	199.4	197.48	198.08	196.96	198.41	197.13	198.71	199.14	198.64	197.78	198.18	197.86	197.44	197.2	198.16	198.19	196.87	197.18	197.68	198.57	198.34	197.91	198.05	198.27	198.83	198.2	197.49	197.25	197.69	197.98	197.22	198.19	197.68	198.58	197.93	198.43	197.97	197.93
218.44	217.44	216.67	216.57	217.38	216.76	217.17	217.46	216.93	218.01	217.41	216.73	217.72	218.08	218.5	216.73	216.38	216.62	218.1	217.04	217.93	215.82	217.08	216.92	217.85	216.84	217.12	217.16	216.36	217.13	218.21	217.65	216.39	217.37	216.31	217.19	217.21	217.82	218.19	217.55	216.91	216.75	217.2	216.3	216.92	216.65	218.11	218.31	217.24	216.1
217.85	217.41	218.69	217.25	217.65	219.13	217.6	217.45	217.51	217.11	217.52	217.81	217.83	216.97	217.71	217.43	217.47	218.2	217.76	218.36	217.84	216.33	218.35	217.25	218.53	217.77	217.67	217.13	217.61	216.69	218.05	217.8	217.59	218.67	217.53	218.36	218.22	217.68	217.75	217.5	217.19	218.64	217.56	218.33	217.81	218.99	217.63	217.4	217.46	216.95
199.97	200.78	201.54	200.34	200.2	200.61	199.64	199.4	199.78	200.06	199.42	200.35	201.58	200.05	198.82	199.98	200.14	200.24	199.12	199.77	200.41	199.65	199.81	200.12	200.55	200.36	200.5	200.78	199.68	200.71	199.61	200.07	199.17	199.79	200.98	199.28	200.07	199.82	200.04	200.52	199.41	200.43	200.3	200.48	199.87	200.48	200.8	199.19	199.77	200.71
202.75	203.66	203.51	202.3	202.04	202.5	201.78	202.86	202.9	202.65	202.56	201.97	203.06	201.49	202.15	203.57	202.3	202.45	201.82	202.48	202.59	202.78	202.43	202.82	202.95	202.35	203.52	202.66	203.32	202.61	203.07	202.55	202.53	202.85	201.54	202.03	202.61	202.72	202.66	203.76	201.55	203.44	202.31	203.34	202.94	203.05	202.57	202.85	203.12	202.31
212.19	211.75	212.39	212.18	211.19	212.02	211.29	211.32	212.25	211.01	212.2	211.39	211.04	211.72	211.83	211.35	211.99	211.47	209.89	211.55	211.33	211.56	212.94	210.79	211.23	211.82	212.08	211.17	211.09	212.51	212.5	212.12	212.06	211.64	212.25	211.73	210.45	211.63	211.17	211.51	211.25	211.51	212.71	212.31	211.78	211.3	211.36	212.08	211.92	212.6
198.86	200.84	200.13	200.75	199.2	199.71	198.96	198.56	199.29	199.27	199.88	199.92	198.67	199.08	198.62	198.93	199.29	199.48	199.6	200.44	200.74	199.75	199.33	199.5	200.35	198.54	199.91	199.55	198.69	198.28	199.05	199.43	198.97	199.03	198.84	200.34	198.94	199.8	199.17	199.45	200.67	199.85	199.09	199.12	198.66	199.28	199.37	199.22	198.92	198.9
208.41	207.68	208.45	207.5	206.54	208.39	206.98	208.15	208.32	207.23	208.6	208.12	208.73	208.11	208.17	207.86	207.9	207.76	207.44	208.35	207.99	207	207.61	207.11	207.38	208.81	207.23	207.46	207.68	206.78	207.92	208.3	206.53	208.69	207.96	208.02	208.48	208.62	207.09	208.78	207.5	208.41	207.85	206.91	207.53	207.79	207.36	207.86	208.62	207.81
197.37	199.58	197.85	198.69	198.87	197.77	199.01	198.55	198.29	197.52	198.18	197.74	198.16	199.04	197.11	198.42	198.6	198.46	197.74	199	197.77	198.31	197.66	197.84	198.52	198.13	196.81	198.42	198.02	198.63	197.8	197.89	198.63	197.29	197.11	197.57	197.32	198.33	198.77	199.87	197.18	199	197.42	197.64	198.46	196.65	197.98	198.38	197.76	197.98
209.25	208.92	209.47	208	209.22	208.33	209.29	209.35	208.49	208.8	207.15	208.01	209.1	208.11	209.15	208.81	208.93	208.5	208.26	208.15	210.15	207.76	208.27	207.59	208.25	208.65	209.2	209.28	209.88	207.17	209.4	209.23	209.12	208.34	209.33	209.05	209.8	207.62	208.56	208.95	209.44	209.17	208.65	207.98	209.4	209.47	209.22	208.11	208.88	209.86
208.47	208.72	210.04	208.54	209.47	208.85	208.7	209.32	209.07	208.22	208.63	209.94	208.5	207.64	208.8	208.83	209.23	207.99	208.36	207.41	209.27	209.52	208.16	207.03	208.62	208.56	209.06	207.32	208.79	208.68	208.26	208.45	208.66	208.14	208.24	207.88	208.92	209.16	208.5	209.14	208.63	207.51	208.8	209.41	209.76	207.4	208.94	207.7	207.79	209.2
214.56	213.95	212.35	213.32	214.28	213.95	214.27	214.35	213.83	213.83	213.26	212.95	213.76	213.49	213.28	214.27	213.58	213.67	213.79	214.71	214.08	213.86	213.63	213.77	212.72	213.54	213.77	213	213.99	214.44	214.16	212.99	214.28	214.03	214.62	212.35	213.21	213.91	214.48	213.95	214.06	214.31	213.83	212.93	213.83	213.95	214.45	214.89	214.11	214.38
206.66	207.43	207.99	208.18	207.54	207.71	207.11	207.57	209.27	208.01	206.51	207.59	207.84	208.86	207.16	207.59	207.66	206.94	207.87	208.75	208.05	207.77	207.86	208.13	208.16	208.64	208.06	208.8	207.31	207.03	207.1	208.57	207.84	207.81	207.65	206.82	207.41	207.83	207.07	206.8	206.49	208.88	206.62	208.23	207.64	205.65	207.16	207	209.05	207.26
208.61	208.99	207	207.68	209.51	208.51	208.53	209.63	207.85	208.69	208.65	209.47	208.29	209.27	208.51	208.66	208.15	208.41	207.73	209.26	209.13	208.78	207.69	209.71	209.54	207.45	208.17	209.44	209.45	208.23	209.25	208.64	208.77	209.15	208.76	207.79	208.9	208.19	209.39	208.64	207.6	208.52	208.59	207.82	209.27	209	209.26	208.52	208.36	207.37
203.38	205.47	204.35	202.99	202.92	202.83	203.57	202.96	203.66	203.35	203.15	203.75	204.28	203.76	204.11	204.65	204.2	202.84	204.19	202.89	204.94	204.04	203.96	204.32	204.64	204.4	203.63	202.67	202.41	203.14	203.73	202.86	203.78	204.14	203.2	203.34	203.72	202.57	203.05	203.46	203.69	204.01	202.83	203.15	204.45	204.3	203.49	203.14	203.98	204.67
211.88	211.41	211.42	212.51	211.93	211.25	210.88	211.53	211.19	212.42	212.18	211.77	212.57	211.58	211.97	210.44	212.56	211.45	211.11	211.64	211.38	211.24	211.41	211.74	212.26	213.07	211.81	212	212.21	211.78	211.59	210.93	211.61	212.02	212.5	213.41	212.69	211.77	211.63	211.6	212.61	210.74	211.2	211.16	210.59	212.3	212.06	213.25	212.07	211.47
200.1	199.47	198.5	199.66	199.66	198.99	200.68	199.2	199.55	200.02	199.11	199.11	199.03	199.2	199.25	198.52	200.17	199	201.41	199.33	199.43	199.35	199.92	199.54	199.14	198.7	199.23	199.21	199.62	199.73	199.17	199.41	201.01	199.35	199.59	199.53	198.84	199.75	200.02	198.7	199.48	199.39	199.54	199.13	198.57	198.76	198.83	198.53	199.49	199.41
206.84	208.96	206.89	207.74	207.65	206.91	207.49	207.52	208.04	207.61	207.71	207.25	208.52	207.08	208.45	208.04	207.33	208.31	207.54	209.36	207.62	207.98	207.48	208.53	207.28	206.97	208.51	207.77	208.09	207.89	207.55	207.97	208.01	208.01	207.74	207.84	206.64	207.89	207.34	208.59	206.86	207.7	207.95	208.09	207.14	207.61	206.91	208.34	207.92	208.1
212.87	212.96	212.78	212.25	213.25	213.11	213.89	213.2	213.51	213.9	213.18	212.97	212.66	213.99	213.18	213.14	212.5	213.13	212.74	214.05	213.5	213.08	213.43	213.6	213.19	212.91	213.21	213.12	212.88	212.07	214.05	211.99	212.91	214.01	212.99	213.88	213.77	213.77	213.47	213.05	212.05	212.98	212.91	212.52	213.19	212.69	212.29	211.87	212.21	212.06
197.91	200.7	198.65	200.08	198.49	199.88	199.63	199.28	199.59	199.11	200.43	200.96	200.65	199.38	198.91	199.13	199.11	199.45	199.17	198.87	199.44	199.52	199.64	199.99	199.45	197.88	199.85	199.19	198.58	198.61	198.35	199.45	199.21	199.17	200.57	200.41	200.28	199.87	199.37	198.9	199.54	197.64	198.1	198.77	199.84	198.99	199	199.64	199.19	198.91
211.89	211.9	211.39	210.77	211.66	212.48	211.92	211.42	210.77	212.47	211.48	212.4	212.24	212.67	212.07	211.65	212.17	211.32	211.2	211.78	212.62	211.62	211.45	212.39	211.14	210.69	212.5	212.43	211.44	211.74	211.12	211.69	212.23	210.53	212.48	212.1	211.94	212.02	211.2	211.16	211.1	212.4	212.76	212.32	211.53	211.56	212.95	212.3	211.96	213.11
206.42	205.5	206.27	206.62	206.14	206.01	205.99	206.83	206.82	205.92	206.16	207.24	206.34	205.96	206.09	206.11	206.65	206.77	205.55	205.62	206.03	206.42	206.53	206.86	206.28	206.7	205.34	205.97	206.2	205.68	206.77	205.61	206.78	206.25	207.26	206.46	206.23	206.25	206.15	206.08	206.13	206.76	206.54	206.83	206.09	206.06	206.3	205.58	206.11	207.02
201.16	200.95	202.25	202.12	201.34	201.01	200.26	201.45	201.25	200.99	199.9	200.02	202.46	200.98	201.54	200.69	201.39	201	199.89	201.42	201.17	201.28	201.31	202.04	201.1	202.34	201.01	200.56	202.17	202.05	201.5	201.43	201.61	199.87	200.2	200.65	200.46	201.43	199.19	200.88	200.84	200.74	201.58	200.41	200.46	201.12	201.23	201.5	200.54	201.83
214.24	214.16	213.91	212.85	213.11	213.95	211.94	213.64	213.11	213.3	212.51	212.42	213.1	213.14	214.14	213.43	212.27	214.02	213.35	212.77	213.19	213.84	212.33	213.47	212.52	213.25	213.72	213.31	213.11	214.51	212.08	212.01	213.15	213.25	212.35	213.95	213.53	213.24	213.58	214.17	213.73	213.35	212.23	212.99	211.62	212.87	213.87	211.53	213.78	213.57
212.8	213.12	213.38	212.98	214.23	212.75	213.74	212.72	212.68	214.39	212.53	213.59	213.03	213.07	212.37	213.09	214.25	212.53	211.25	214.15	212.96	213.02	213.19	213.03	212.89	213.63	213.66	212.57	213.04	213.37	213.76	213.3	213.23	214.02	212.18	213.04	211.77	213.05	213.31	212.62	213.82	212.88	212.83	212.07	212.42	212.84	214.11	212.79	212.04	212.6
204.12	203.83	202.45	203.06	202.83	202.85	202.5	202.76	203.32	204.27	204.08	203.74	203.43	204.23	203.29	203.61	203.25	203.8	202.39	203.34	203.03	202.76	203.7	203.37	203.6	203.06	203.35	204.15	203.97	203.45	203.51	203	202.69	203.73	203.7	204.28	202.48	203.99	204.65	203.71	203.34	204.2	204.29	202.49	203.07	203.64	203.18	202.09	203.24	203.13
198.7	197.48	198.86	199.5	198.94	199.33	198.27	198.34	198.06	198.53	199.09	198.11	198.98	197.38	198.63	198.19	198.72	197.74	197.93	198.37	199.33	198.28	198.37	198.83	199.14	196.77	197.49	199.07	199.75	198.75	198.93	199.15	197.38	198.12	199.14	198.99	197.62	198.31	199.68	198.27	197.48	197.73	198.9	198.44	198.77	199.21	198.88	198.3	198.72	199.24
208.24	207.3	208.75	206.54	207.04	208.46	207.08	206.63	206.32	208.32	207.67	208.27	206.51	208.29	208.4	207.68	208.32	207.55	207.37	208.51	207.12	206.63	208.56	207.13	207.97	208.88	207.36	207.27	207.71	206.95	209.03	207.29	207.86	208.17	208.27	207.4	208.31	207	207.59	208.67	207.15	207.26	208.04	208.31	208.02	207.99	207.93	208.59	207.65	207.38
213.56	211.85	212.82	212.44	212.7	213	211.2	211.73	212.71	212.36	212.15	212.98	211.55	212.08	211.92	210.97	211.61	212.86	212.79	213.94	212.66	211.54	212.06	212.14	212.38	212.54	212.51	211.64	212.23	212.53	212.34	211.94	213.27	212.33	212.02	212.53	211.95	213.12	211.18	211.71	212.16	212.2	211.76	212.51	212.83	212.2	212.39	212.91	211.79	213.08
208.76	206.9	208.08	206.56	207.99	208.48	207.13	206.76	207.54	208.17	207.1	206.7	207.15	207.9	208.01	208.17	207.03	206.44	207.03	207.49	207.39	207.87	207.36	207.76	206.64	207.39	207.67	208.37	207.46	207.3	208.83	207.37	207.47	208.61	207.84	207.53	206.56	207.46	208.48	207.73	207.15	207.37	208.17	207.06	208.37	206.92	207.53	207.3	207.2	207.44
198.83	199.61	198.98	199.16	200.14	199.87	200.42	199.27	198.98	200.21	200.05	199.4	199.8	198.67	198.77	200.11	199.68	199.24	198.94	200.66	201.26	199.67	199.43	200.38	199.56	199.77	198.77	199.46	199.84	198.97	199.43	199.23	200.52	199.41	199.7	199.69	198.5	198.38	199.09	199.37	200.74	198.06	199.5	198.9	198.52	198.6	199.14	199.7	198.76	200.42
204.09	203.35	204.03	203.59	203.64	203.15	203.62	203.37	204.45	203.62	202.73	203.96	203.41	204.37	204.94	204.68	204.16	204.33	204.55	204.42	204.24	204.04	203.18	202.66	203.22	204.7	203.23	203.74	204.35	203.86	204.08	203.31	204.53	203.85	204.44	203.78	203.63	203.62	203.95	204.2	203.73	205.26	205.09	203.98	203.97	203.29	204.43	203.18	203.35	204.37
204.8	204.36	204.75	204.23	205.57	205.39	204.69	205.34	205.44	204.8	205.56	204.56	204	206.46	205.8	204.68	206.75	204.23	204.01	204.95	204.61	204.34	204.56	205.12	205.05	205.93	205.44	203.87	205.86	205.1	202.95	205.07	204.67	204.29	205.03	205.44	204.7	203.61	205.1	205.03	204.69	205.96	205.65	204.16	203.73	203.51	204.13	205.22	204.4	204.76
200.29	200.76	200.47	200.89	200.73	200.27	199.32	200.84	201.25	200.15	200.87	200.62	200.73	199.76	200.28	199.35	200.33	200.19	199.05	200.65	199.57	200.01	201.07	200.93	200.31	200.02	200.83	200.15	199.06	200.19	200.12	200.13	200.06	200.44	200.93	201.47	200.06	200.19	200.37	200.66	200.77	200.36	200.24	199.62	200.12	200.11	200.97	200.24	200.42	200.35
209.76	209.98	209.7	208.82	209.06	209.52	209.48	210.52	208.89	208.97	208.79	210.02	207.27	208.74	210.53	209.71	209.77	210.1	210.31	209.86	208.65	209.42	210.22	209.43	209.98	210.16	210.16	209.45	209.22	208.71	209.47	209.65	208.52	207.82	209.5	209.34	210.19	208.94	208.52	207.78	208.9	208.51	211.03	209.64	209.63	209.96	208.73	210.74	209.47	209.69
207.22	206.9	205.71	207.03	206.05	205.54	205.99	206.85	206.76	205.89	206.78	205.43	206.61	205.71	206.28	205.58	206.32	206.23	206.13	205.73	206.19	207.27	206.79	207.48	206.63	207.04	206.91	205.42	206.48	206.51	206.13	206.87	205.77	206.29	205.53	205.85	206.74	206.66	205.59	206.81	207.4	206.06	206.09	206.41	206.13	206.08	206.41	205.98	206.6	206.35
209.27	208.67	208.82	208.48	208.56	207.01	209.06	208.61	208.88	208.73	208.63	209.6	208.88	208.92	207.71	208.74	208.13	208.43	208.58	207.48	208.35	209.01	209.12	209.06	209.35	208.81	208.7	208.48	208.04	209.01	210.26	209.75	208.91	209.14	209.44	207.84	207.83	210.09	208.82	209.42	208.57	208.84	208.96	208.79	209.09	208.68	208.31	208.41	209.07	207.99
204.59	204.66	204.81	205.58	205.16	204.69	205.35	204.35	203.91	203.79	204.78	204.92	203.67	205.16	204.21	205.24	204.47	204.51	205.26	205.56	203.73	204.89	204.7	204.53	205.16	204.72	204.26	204.62	204.93	205.4	203.34	204.05	203.89	204.82	204.02	204.29	204.96	204.99	205.41	204.24	203.88	204.4	205.27	205.06	203.85	205.45	206.38	205.42	205.62	205.16
205.92	204.48	204.72	204.92	204.47	205.45	204.78	203.51	205.28	204.15	204.65	205.58	204.35	204.68	204.47	203.99	205.02	203.97	204.76	204.68	204.25	204.54	205.03	204.85	204.84	205.57	205.19	204.8	204.83	206.17	204.52	205.16	204.78	204.96	206.25	205.11	204.85	205.26	204.42	205.07	205.13	206.07	205.63	204.3	204.84	205.06	205.33	205.47	204.94	204.43
207.86	209.59	209.6	209.47	208.13	208.09	208.58	208.68	209.88	209.63	207.97	208.41	209.09	207.93	209.12	209.21	208.97	209.09	209.2	209.08	207.55	208.68	208.87	208.01	210.3	208.46	208	209.33	208.77	209.46	208.53	209.11	208.98	207.41	208.29	208.82	209.42	209.12	208.74	209.29	208.45	209.78	208.85	208.02	208.66	208.45	208.98	209.95	208.75	209.7
203.26	203.44	204.49	204.27	202.71	204.51	204.42	204.91	203.66	204.44	203.77	203.4	204.43	203.08	203.09	202.8	205.58	205.41	202.9	203.47	203.1	203.39	203.45	203.38	204.19	204.13	204.13	203.2	204.1	203.47	204.62	204.76	203.26	203.42	203.17	203.49	203.2	204.31	203.68	204.01	203.73	203.2	203.08	203.72	203.99	203.39	203.79	204.53	203.2	203.57
200.29	202.26	201.46	201.09	201.26	200.98	200.85	201.13	201.58	201.6	200.87	201.9	200.62	200.93	201.33	200.57	201.07	200.67	200.65	202.36	201.28	200.93	200.7	200.92	201.14	200.39	201.42	201.79	201.82	202.67	201.39	200.88	200.52	201.6	201.13	202.41	199.72	200.65	201.45	201.22	201.76	200.56	201.07	200.87	201.57	200.55	201.5	202.65	201.07	202.42
206.25	207.05	206.6	205.97	206.3	206.61	206.72	205.73	206.15	205.53	206.7	206.56	205.97	206.88	206.1	206.36	205.76	206.8	206.97	205.95	206.5	206.53	205.47	206.39	204.65	206.16	207.28	204.8	207.19	207.23	206.32	206.87	205.97	206.87	206.13	206.9	205.09	206.92	206.43	206.19	207.28	206.07	206.61	206.54	205.94	206.57	207.42	207.13	206.16	205.42
209.61	208.25	209.5	208.75	207.68	208.38	207.55	208.42	208.79	208.89	208.16	208.88	209.48	208.68	209.15	208.84	208.09	208.62	208.58	208.74	209.22	207.72	209.72	209.58	208.2	207.92	208.45	208.35	209.18	208.48	208.94	209.02	208.96	208.67	208.65	209.13	209.97	207.79	207.99	207.99	208.6	209.12	208.63	208.37	207	208.7	208.86	209.5	209.22	209.43
201.54	200.88	202.02	199.8	201.86	200.35	200.77	200.99	200.99	200.67	201.89	200.9	200.35	200.89	201.76	201.44	202.02	200.98	201.41	202.27	200.68	200.82	201.85	200.75	202.14	200.17	200.04	201.06	201.31	201.66	201.52	201.58	200.42	201.53	201.04	200.15	200.67	199.52	201.9	201.27	200.53	201.18	200.78	200.67	201.18	200.93	199.73	201.3	200.7	199.95
208.63	208.53	207.69	208.68	208.23	208.36	209.38	209.14	207.77	209.05	208.43	207.54	209.16	208.2	209.48	209.17	208.23	208.89	209.31	208.43	209.8	208.93	208.43	209.5	209.65	208.58	207.71	207.88	208.53	209.74	208.56	208.3	209.24	208.43	208.16	209.27	209.21	208.72	208.41	209.43	208.84	209.23	209.2	208.73	208.91	209.14	209.87	210.27	208.96	208.09
217.79	217.04	216.37	217.21	217.3	217.38	216.82	217.53	218.4	216.94	217.04	217.29	217.3	217.72	217.56	215.95	216.33	216.42	216.81	217.35	217.83	216.92	216.83	216.74	215.93	216.03	217.46	216.12	216.33	216.44	215.89	217.37	215.64	216.69	215.2	217.47	217.86	215.85	218.17	217.09	216.58	217.44	217.47	216.88	217.18	217.83	217.54	216.97	216.56	216.52
208.39	208.49	207.83	208.69	209.62	209.2	207.47	208.09	208.65	207.63	208.26	208.51	208.68	208.26	209.06	209.28	208.03	208.37	208.87	208.31	207.36	208.16	209.07	208	207.83	208.43	208.39	208.62	208.91	208.51	208.77	207.65	208.89	209.56	207.68	209.66	207.32	208.31	208.32	208.98	207.59	207.69	208.09	208.79	208.16	208.09	208.39	208.44	208.71	208.41
211.97	211.24	211.83	210.33	212.3	211.53	210.86	211.57	212.01	211.46	212.15	211.74	212.06	211.41	211.2	211.77	212.11	212.11	211.43	212.77	210.15	211.09	211.82	211.43	210.85	211.68	211.38	210.73	211.01	211.12	212.2	211.71	210.41	211.1	211.18	212.04	210.47	212.1	211.37	211.77	210.55	211.88	212.01	211.25	211.87	210.59	212.54	211.82	211.3	211.87
204.52	202.2	204.42	202.46	203.74	202.37	203.21	203.28	203.38	203.55	202.67	203.28	203.67	203.16	203.35	204.36	202.65	203.29	203.21	202.5	202.9	202.49	202.3	202.2	203.03	204.29	202.94	204.34	203.39	202.88	202.85	203.4	204.15	202.99	202.62	203.74	202.86	202.4	203.32	204.6	203.21	203.41	204.54	203.62	202.83	202.8	203.26	203.26	203.9	203.17
210.01	207.37	208.81	207.3	209	208.53	208.89	208.74	207.68	208.46	208.99	208.98	209.18	207.78	208.41	208.79	208.3	209.23	209.27	207.34	208.92	208.06	208.76	209.13	208.57	208.48	209.23	208.5	208.73	208	208	208.29	207.91	208.88	209.85	208.95	208.97	208.96	208.45	208.06	208.92	208.59	209.16	208.32	207.9	207.81	209.1	209.03	209.35	209.17
200.69	199.99	198.84	199.79	201.08	200.87	201.78	201.32	199.62	199.36	200.07	199.64	200.36	201.33	200.3	198.46	199.57	200.04	200.22	199.12	200.74	199.72	200.28	199.38	200.03	200.6	201.42	200.44	199.1	200.78	201.42	201.04	201.4	200.18	200.86	200.18	200.6	200.85	201.08	200.19	199.68	200.28	200.09	200.48	200.03	200.62	198.72	200.54	200.62	200.5
207.83	208.22	207.21	207.32	206.22	207.48	208.1	207.53	208.25	208.7	207.73	207.96	207.56	208.13	207.62	207.86	207.32	207.86	207.74	205.91	207.12	206.92	208.97	208.61	207.66	207.48	208.75	208.74	208.42	208.32	207.01	208.97	207.05	207.01	208.48	207.15	207.59	208.1	207.99	208.03	208.74	207.01	208.86	207.94	208.03	206.93	207.72	207.45	208.19	207.55
196.12	195.02	195.19	194.52	194.59	195.18	195.45	196.45	195.78	194.93	195.98	195.07	194.82	195.34	194.85	195.42	195.53	194.71	195.22	196.18	195.68	195.18	194.94	193.64	194.71	195.51	195.42	195.35	196.6	195.82	195.63	195.73	195.76	195.62	195.52	195.57	195.09	194.7	194.62	195.33	194.52	195.72	194.65	195.66	194.92	194.7	193.72	195.97	195.47	194.35
203.43	204.16	204.65	202.99	203.96	204.17	204.09	203.01	202.76	204.32	203.13	203.5	204.59	204.2	204.09	204.09	204.41	203.97	204	204.21	203.78	203.28	204.15	205.3	203.86	203.46	204.39	203.36	203.41	204.16	203.35	202.82	204.12	204.36	203.63	204.53	203.23	204.45	204.32	204.07	204.22	204.54	203.97	202.98	203.09	203.72	204.56	203.9	202.89	204.91
194.19	195.61	194.94	195.79	195.27	195.62	194.8	195.35	195.15	195.64	194.81	195.31	195.54	195.03	196.2	194.74	195.4	194.03	195.73	194.48	196.01	196.16	194.12	195.4	194.02	194.35	193.96	195.35	195.11	195.14	194.57	196.09	195.02	194.91	195.53	194.7	195.69	195.82	195.07	194.78	195.59	195.89	196.06	194.96	195.17	194.34	195.48	195.07	195.8	195.3
201.27	201.64	202.39	201.04	201.02	200.84	201.37	200.82	202.11	201.32	201.47	201.73	200.88	200.62	200.56	202.31	201.1	200.9	200.99	201.66	201.51	201.43	201.12	201.11	201.54	202.07	200.87	201.28	201.51	200.7	201.43	201.41	199.62	201.23	201.28	201.57	202.31	200.1	202.08	201.05	201.21	200.72	201.31	200.23	200.22	201.23	201.46	201.08	201.3	201.58
208.32	208.73	209.01	209.45	208.68	207.72	208.29	208.5	208.88	207.75	209.72	208.3	208.08	209.33	209.28	209.04	209.18	208.3	209.26	207.92	208.1	208.22	210.02	208.55	207.03	209.46	208.35	209.02	208.87	208.26	210.24	208.04	210.22	209.24	208.68	209.27	209.07	208.04	208.26	208.26	208.1	207.88	209.07	208.14	208.91	209.22	208.63	208.01	208.42	208.62
208.45	209.06	208.21	208.16	206.89	207.29	207.37	208.12	207.48	208.91	207.71	207.71	207.97	208.49	207.54	209.02	208.12	207.49	206.44	207.42	207.55	207.77	208.64	207.25	207.38	208.56	208.17	207.96	207.04	208.09	208.66	206.93	207.33	207.88	208.28	208.32	207.17	207.75	207.45	207.35	207.55	207.53	208.66	207.58	207.44	207.8	207.25	207.88	207.91	207.04
216.6	216.2	216.14	216.53	217.01	215.68	218.24	217.33	216.36	217.07	216.29	217.19	217.67	217.89	217.22	216.49	217.44	216.7	215.79	217.2	216.65	217.42	217.35	217.9	216.47	216.92	215.92	216.64	216.5	217.55	216.36	216.13	216.31	217.1	218.05	216.54	216.87	216.77	217.41	217.59	216.29	216.59	218.32	217.24	216.9	218	215.77	217.86	216.89	217.95
199.07	198.83	199.39	198.56	200.8	198.42	199.14	200	199.43	198.9	198.97	199.32	198.79	199.6	200.22	198.54	199.4	199.1	199.74	199.69	198.77	199.46	199.1	199.49	199.72	199.26	198.46	199.74	198.84	200.17	198.89	198.92	200.28	198.91	199.58	200.2	198.96	198.82	199.34	199.36	199.58	198.01	199.32	199.17	199.49	198.86	198.84	199.49	200.04	199.63
204.39	205.16	204.58	204.01	203.79	203.48	203.95	204.12	203.93	204.9	204.31	204.47	204.36	203.89	204.05	204.79	204.13	205.17	204.72	205.85	203.21	203.94	204.73	204.18	204.64	203.47	205.84	203.69	204.54	204.9	204.67	204.61	204.92	204.67	205.36	204.05	204.74	204.76	205.7	204.81	203.15	205.04	205.43	204.49	204.86	205.46	204.85	204.56	204.82	204.33
212.07	211.4	211.14	211.03	212.08	212.9	211.85	211.43	211.64	210.86	211.37	212.01	212.15	212.59	212.17	211.31	211.87	211.42	212.48	212.19	211.74	212.39	211.98	212.16	211.68	212.33	212.29	212.72	212.24	211.68	211.45	211.9	211.12	211.66	212.85	211.68	212.01	212.31	211.03	211.31	212.22	212.56	212.16	212.5	212.05	210.27	211.34	211.27	211.56	212.53
211.95	213.71	212.82	213.32	212.22	214.32	211.61	212.71	212.85	212.77	213.91	212.66	213.15	214.4	213.1	214.17	212.3	212.78	212.29	213.31	213.02	213.2	213.17	213.37	213.74	213.33	213.91	212.65	211.36	213.86	213.61	212.72	212.09	213.16	213.64	213.38	213.4	211.79	211.92	213.12	212.37	212.6	213.72	213.03	212.27	212.69	212.78	213.06	212.89	212.66
209.52	210.19	210.31	209.54	209.94	209.12	209.71	209.09	210.21	209.65	209.79	207.64	208.16	209.36	209.34	210.56	211.22	208.77	210.71	209.86	209.54	209.12	210.23	209.78	208.97	208.46	208.95	209.29	209.14	209.89	208.97	209.79	210.26	208.41	210.12	209.06	208.39	208.56	209.5	209.14	210.07	209.2	209.55	208.31	210.06	210.5	208.9	210.24	209.59	209.63
208.22	207.79	207.59	208.54	208.65	209.16	209.98	209.38	207.75	208.53	209.4	207.83	209.39	208.6	208.93	208.82	208.22	207.22	209.17	209.24	209.27	209.12	207.74	208.9	209	208.63	209.06	207.94	208.7	208.26	207.44	209.46	207.94	209.12	208.37	207.34	208.33	207.82	209.24	208.02	209.77	207.99	208.03	208.57	208.44	209.4	208.47	208.32	209.35	207.94
208.14	207.73	208.34	207.79	208.12	207.08	207.59	207.51	207.91	207.49	208.53	207.58	207.68	207.57	208.27	207.99	207.31	207.57	207.87	207.97	208.81	208.66	207.56	207.4	208.22	208.01	208.44	207.54	207.71	206.74	207.44	207.71	208.14	208.24	208.44	207.95	208.62	207.7	207.94	207.6	207.36	207.86	208.55	208.13	207.51	207.71	208.46	208.15	208.44	208.15
199.5	199.57	200.7	200.24	201.25	200.38	200.05	199.94	200.11	201.21	200.14	200.72	200.86	200.06	199.55	201.39	200.92	199.88	200.89	200.63	200.46	200.15	201.95	200.74	200.62	201.41	200.78	201.17	200.62	201.02	200.87	201.52	200.02	200.39	199.56	199.21	200.12	201.3	200.2	200.07	200.66	199.97	200.02	200.06	201.25	200.51	201.35	200.82	200.64	200.03
212.01	212.28	210.25	211.44	212.48	211.23	210.98	211.04	210.95	210.66	210.16	210.85	211.67	210.54	210.92	212.53	211.97	211.52	211.41	211.77	212.56	212.11	211.96	212.04	211.02	211.99	211.76	212.79	211.95	211.99	212.28	211.96	211.7	211.53	211.26	212.02	211.95	211.84	212.75	212	212.22	211.88	211.91	210.26	212.34	211.81	210.72	212.19	211.53	211.18
217.56	217.29	218.42	218.18	217.11	217.63	217.74	217.78	217.86	216.83	217.17	218.22	218.31	217.08	218.72	217.8	217.71	217.61	217.01	218.01	217.25	217.42	218.59	219.3	217.83	218.21	218	219.07	217.62	217.83	216.69	218.14	218.17	218.19	218.29	217.71	217.72	218.56	218.51	218.31	218.28	217.7	217.93	216.38	217.62	218.03	217.57	217.22	217.52	216.67
201	200.14	199.74	199.46	200.15	200.13	200.65	200.87	201.64	200.59	200.43	199.54	200.53	200.38	199.92	200.98	200.14	199.36	200.46	200.36	199.75	200.37	200.13	200.3	200.01	200.25	200.4	200.04	200.24	201.08	200.95	201.51	200.37	201.03	200.21	199.87	201.49	200.57	201.31	201.35	200.05	200.48	200.49	199.51	201.45	199.53	201.06	200.47	201.04	199.61
202.72	204.43	202.72	202.93	203.01	203.58	202.66	202.99	204.36	202.49	203.35	204.53	204.3	203.23	202.26	203.58	203.23	203.72	203.43	203.62	202.24	202.05	204.11	205.05	203.35	204.27	204.49	202.31	202.63	202.71	204.16	203.41	202.47	204.25	203.29	203.06	203.55	202.82	204.03	203.71	203.51	203.93	204.66	203.47	203.49	202.09	204.42	203.23	204.32	203.94
209.87	210.25	209.91	210.04	209.86	210.24	209.41	208.77	210.06	210.81	211.04	209.23	210.78	209.93	209.02	208.64	209.87	208.5	209.7	210.53	210.12	208.58	209.87	209.86	209.75	209.67	209.62	209.96	208.78	208.81	210.24	210.11	210.18	208.94	209.88	209.47	209.6	209.8	209.13	208.98	210.47	209.61	209.76	209.67	211.14	210.1	208.86	208.27	209.68	209.72
200.85	202.38	200.86	201.58	202.68	200.96	199.86	200.33	200.69	202.18	200.31	201.3	200.98	200.95	201.39	201	202.47	200.19	201.36	201.44	200.13	200.84	201	201.04	201.39	201.51	201.51	201.81	200.71	201.46	201.58	201.17	202.02	200.98	201.31	200.07	201.38	200.67	200.49	200.76	200.99	201.63	201.49	200.36	200.95	201.71	202.25	201.11	200.72	200.11
209.67	209.09	208.52	208.85	208.68	208.67	209.02	208.63	208.05	208.43	208.22	208.02	208.14	208.74	208.25	209.26	208.19	208.45	209.61	208.2	207.28	208.76	208.54	209.17	208.9	208.43	209.59	208.45	208.95	208.52	208.9	208.57	208.42	207.9	208.87	208.01	208.42	208.18	208.76	207.94	210.16	207.98	208.49	210.03	207.15	208.81	208.34	207.81	208.09	207.42
208.06	207.6	207.59	207.33	207.73	206.94	208.87	207.92	208.27	208.07	207.7	207.31	209.22	208.48	207.8	207.42	207.84	208.77	207.99	207.67	208.44	208.43	208.5	208.53	208.45	208.83	207.06	207.33	207.13	208.96	207.81	207.1	207.89	207.04	207.46	208.29	208.3	208.01	207.76	207.31	207.46	207.95	207.95	206.83	207.94	206.61	207.99	207.14	207.09	206.59
202.93	203.36	203.28	204.26	204.15	204.4	203.64	202.75	203.94	203.64	203.24	203.75	203.24	204.28	203.86	203.49	203.81	203.46	204.5	203.26	204.54	204.15	203.32	203.78	204.57	204.57	203.47	202.15	204.11	204.46	203.19	202.95	204.13	203.12	204.7	203.35	203.83	203.64	204.01	203.17	204.27	204.35	203.07	202.81	203.57	203.93	204.73	204.83	203.64	204.13
202.23	202.26	203.11	202.28	201	202.19	201.81	201.66	203.46	202.65	202.65	202.19	202.53	201.08	202.44	202.31	201.71	202.97	202.24	201.89	201.38	202.81	203.08	202.21	203.64	202.51	203.28	201.74	201.45	201.32	202.7	202.65	203.4	203.94	201.82	202.44	202.14	201.94	203.04	202.24	201.34	202.36	201.18	202.46	202.04	202.18	202.28	202.44	202.24	202.34
208.61	208.78	209.27	207.25	209.1	209.3	208.92	210.18	209.19	209.77	208.17	209.05	208.68	209.23	207.7	208.38	208.5	207.95	209.63	208.5	209.68	208.97	208.87	209.77	209.32	209.53	209.49	209.15	208.83	208.75	207.75	207.42	208.47	209.71	208.82	208.75	208.64	208.92	208.87	209.29	208.92	208.64	209.19	207.13	209.29	209.51	208.4	209.06	208	208.85
207.57	207.6	207.77	208.77	206.36	206.52	206.28	207.78	207.14	208.16	207.29	207.33	207.76	208.48	207.02	206.82	207.19	208.23	207.19	207.84	208.19	208.02	208.32	207.49	207.68	206.27	207.49	206.4	207.66	207.4	207.09	207.73	208.05	206.67	208.13	207.29	208.11	207.78	208.44	208.29	208.19	208.17	208.72	207.4	206.98	208.43	207.72	207.25	207.52	208.23
213.05	213.42	214.09	213.91	214.57	212.96	213.1	214.52	213.56	213.71	214.11	212.78	213.83	213.76	213.46	212.73	212.91	214.38	215.1	213	213.79	214.42	214.13	214.93	213.62	213.81	213.97	213.54	213.19	213.92	212.68	212.33	213.29	213.03	213.26	213.51	214.52	214.88	213.98	214.42	214.35	214.45	212.95	213.92	213.96	214.12	213.46	213.89	213.28	214.74
203.96	203.51	204.6	204.71	205.07	204.83	203.68	205	204.66	204.92	204.54	205.15	205.9	203.19	204.81	203.4	204.81	204.3	203.74	204.98	204.42	205.15	205.46	204.46	204.49	205.15	204.3	204.98	204.79	204.31	204.22	204.51	205.15	204.23	205.69	205.08	204.21	203.97	204.81	204.76	205.45	204.26	204.37	205.09	204.48	205.06	204.95	204.96	204.31	204.28
207.87	207.24	207.26	207.91	207.57	208.81	208.11	206.6	207.23	207.81	208.08	207.62	208.2	206.86	207.82	205.98	207.85	207.55	207.53	207.72	205.48	207.86	207.52	206.89	207.58	206.87	206.57	208.59	208.2	207.11	208.12	207.98	208.06	207.43	207.3	207.43	208.37	207.46	208.62	208.34	207.83	207.18	207.32	208.05	208.74	207.44	206.97	206.12	207.69	206.32
203.55	204.07	203.37	203.86	204.08	204.46	203.61	204.57	203.08	203.52	204.66	203.24	203.27	204.73	203.04	205.12	202.77	203.57	203.75	204.19	204.11	204.73	203.89	204.49	202.91	203.71	203.93	204.17	203.61	204.06	203.44	204.85	203.48	204.13	202.98	203.55	203.54	202.62	204.81	203.96	204.36	203.85	203.9	204.35	204.16	204.17	203.62	203.12	203.48	203.72
208.23	209.04	208.55	209.96	209.44	209.64	209.21	209.33	208.85	209.8	208.64	209.57	209.55	209.07	208.4	209.46	209.57	209.52	210.23	209.32	209.25	208.88	208.36	209.53	208.58	208.55	209.33	208.59	210.58	208.5	211.06	209.57	209.63	210.05	209.17	209.99	210.49	209.91	209.55	209.3	208.61	209.12	208.79	209.42	210.8	208.4	209.61	209.33	209.65	209.43
202.46	203.68	202.28	203.7	203.77	204	203.95	203.72	203.18	203.93	203.6	202.47	202.48	204.44	202.07	202.31	203.1	202.9	202.54	203.54	201.38	203.12	203.2	203.33	203.73	202.89	202.69	202.36	203.04	203.27	204.14	202.68	203.44	202.41	202.96	202.08	203.48	202.53	201.42	203.31	203.69	202.88	203.34	202.63	202.59	203.06	203.77	203.2	202.17	203.02
212.32	212.66	212.09	211.67	212.03	211.41	211.53	211.61	211.41	211.2	212.55	211.89	211.51	212.21	211.5	212.07	212.25	211.98	211.18	211.95	211.84	211.49	212.45	210.83	212.01	211.58	211.55	212.73	211.81	211.91	211.81	211.86	212.01	211.46	211.52	211.54	211.9	211.74	211.87	211.31	211.42	212.23	211.2	211.44	211.59	211.43	211.34	211.25	212.97	211.14
209.26	208.71	209.06	209.15	208.57	209.07	208.52	209.34	207.92	208	208.54	208.57	209.01	209.38	208.71	208.93	209.64	207.88	209.59	207.41	209.69	207.98	209.05	208.53	208.96	208.92	208.56	208.07	208.59	209.82	208.22	209.14	208.7	208.92	207.89	208.71	208.08	207.7	208.53	209.66	210.29	207.8	208.42	208.84	208.9	208.31	209.19	208.96	208.22	208.36
204.74	202.41	204.38	204.24	204.91	204.19	203.81	204.46	204.46	203.75	203.23	205.38	203.09	204.55	203.8	204.55	203.77	203.71	204.43	205.35	203.51	205.01	203.52	202.69	203.62	204.35	205.24	203.77	203.37	203.74	205.43	202.91	204.64	202.92	203.3	204.32	203.65	204.52	203.61	203.96	203.84	202.45	204.93	205.27	203.78	205.24	203.57	205.24	203.9	204.11
203.6	204.45	204	204.53	204.1	204.23	204.21	204.25	203.91	203.78	204.77	203.91	204.43	204	203.17	204.18	203.71	203.59	204.95	203.86	204.23	204.7	203.26	203.51	203.75	203.23	204.11	202.65	203.1	203.85	203.26	203.09	203.63	204.5	203.37	204.66	204.79	204.76	204.51	203.32	204.57	203.95	203.61	203.82	203.77	203.17	203.99	204.21	204.04	204.49
208.53	208.68	208.48	208.65	208.3	208.09	209.28	208.02	208.96	208.4	208.07	209.38	208.03	208.37	208.48	207.75	208.88	208.63	207.28	208.24	208.72	207.85	208.94	209.98	208.14	208.81	208.36	208.47	208.75	209.18	208.47	208.56	208.34	209.7	210.18	209.53	208.67	209.1	208.48	209.13	208.81	208.08	209.53	208.13	208.89	208.63	208.13	209.56	208.7	209.24
203.01	203.7	203.14	203.58	203.04	202.64	204.06	203.7	203.6	204.42	202.87	203.96	204.26	202.73	204.25	203.44	203.33	204.06	203.67	203.39	202.79	202.61	202.8	204.4	203.56	202.88	203.86	203.07	203.76	203.25	203.5	203.38	203.64	203.5	203.61	202.18	203.67	203.76	203.5	203.49	203.22	203.37	203.68	203.37	202.76	203.81	204.24	202.66	203.34	203.3
217.59	217.85	218.73	218.77	217	217.98	217.68	217.67	218.12	217.79	218.75	217.88	217.24	218.71	217.81	218.28	217.57	217.73	219.11	217.82	216.75	218.19	217.49	217.56	217.8	217.65	218.04	217.23	217.51	217.88	217.26	218.53	216.79	217.64	218.11	217.35	217.91	217.96	217.95	217.47	217.46	218.16	218.66	217.61	217.78	217.33	218.1	218.73	217.46	217.34
212.15	212.5	214.25	211.95	212.68	212.92	213.82	212.87	212.17	211.67	213.36	213.2	213.54	213.07	212.7	212.87	212.79	212.69	211.57	213.73	212.8	213.63	212.54	211.82	212.81	213.19	213.52	213	212.69	212.86	213.06	213.35	211.67	212.48	213.96	213	213.44	213.24	213.47	214.37	212.28	213.79	211.95	212.33	212.82	212.97	213.72	211.69	213.14	213.28
202.01	201.1	202.07	201.86	201.97	200.83	201.97	202.03	200.54	200.62	200.75	200.76	201.7	200.99	201.64	200.26	201.61	199.85	200.78	201.7	201.52	201.62	200.57	200.32	201.18	201.46	200.43	202.29	201.91	199.97	201.25	201.44	200.85	200.92	201.26	201.09	201.7	201.14	201.29	201.22	202.19	200.48	201.72	201.88	201.11	201.02	201.4	200.65	200.78	201.16
209.42	208.37	208.22	208.57	208.69	208.38	207.7	206.66	208.29	207.85	208.1	207.09	207.54	208.05	207.39	208.13	206.91	207.04	207.54	207.2	209.08	206.17	206.65	207.38	208.24	207.63	207.61	209.51	207.71	207.84	208.68	208.05	207.8	207.28	208.25	207.12	209.07	208.3	207.66	208.21	208.71	208.02	207.86	208.49	205.85	208.08	207.14	208.16	208.19	207.43
200.15	200.64	201.24	200.88	200.85	200.68	199.21	200.74	198.98	199.68	200.68	200.3	202.43	199.86	200.78	199.52	200.87	200.78	201.08	201.64	200.74	200.37	200.07	199.56	200.58	200.1	199.93	201.16	200.82	200.48	200.42	200.24	200.98	200.06	199.99	200.36	200.76	200.75	199.93	200.15	201.35	200.81	201.51	201.87	199.95	200.95	200.58	199.84	198.93	199.65
208.99	209.97	209.61	208.9	208.99	210.35	209.29	210.82	208.79	210.02	209.47	208.72	209.74	209.67	210.54	208.78	209.88	209.83	208.49	209.39	210.5	209.59	208.87	208.41	209.5	209.01	208.89	209.35	210.2	209.29	209.74	209.66	208.28	210.1	209.11	209.89	209.22	208.59	208.89	209.45	209.33	209.35	208.79	209.89	208.91	209.39	209.05	209.01	208.99	209.31
213.61	212.69	212.44	211.48	213.18	213.36	212.35	213.52	213.27	213.08	213.36	213.17	212.19	212.62	212.05	212.86	212.27	212.93	212.71	212.09	212.99	212.96	213.22	213.88	212.98	213.56	212.42	212.51	212.25	212.38	213.83	212.48	213.37	212.32	213.11	212.74	213.45	213.81	213.7	212.88	212.69	212.95	213.19	212.78	212.54	214.03	213.45	213.52	212.54	212.81
216.74	217.17	216.74	216.97	216.87	217.14	216.39	216.85	217.63	217.61	216.97	217.91	216.52	216.44	218.11	216.01	218.6	217.35	217.37	217.5	216.77	215.95	217.4	215.13	216.74	216.89	216.84	217.01	217.93	218.27	217.25	217.72	216.73	216.71	216.38	217.57	217.51	216.3	217.53	217.93	216.22	217.39	217.12	217	216.4	217.1	217.6	218.37	216.77	215.05
202.22	202.99	202.64	202.7	203.52	203.51	203.09	203.18	202.8	202.38	203.95	202.87	202.23	203.16	203.16	202.43	201.64	203.07	202.02	202.04	202.89	202.62	202.4	202.41	201.2	203.14	202.92	203.07	202.66	201.54	203.51	202.57	202.55	202.39	200.98	202.9	202.64	202.44	201.34	201.87	202.63	202.78	202.48	202.13	203.38	202.24	203.37	202.1	203.19	202.67
205.18	206.16	204.1	204.78	204.9	203.62	204.24	205.08	204.34	205.34	204.22	204.94	204.66	205.36	204.5	205.27	204.35	204.14	205	204.68	204.8	203.76	204.27	204.85	205.38	204.46	203.28	205.42	204.54	204.64	205.75	204.48	204.07	204.58	203.71	204.68	204.86	205.06	204.6	205.04	205.49	205.24	204.94	205.53	205.27	204.47	204.05	204.76	204.8	204.65
201.92	203.16	202.1	203.1	201.66	203.29	203.79	202.97	202.07	202.22	202.37	202.69	202.59	202.92	202.32	202.72	202.7	203.27	201.68	202.88	202.33	202.34	202.47	202.74	202.8	202.83	202.6	202.79	202.45	201.73	201.59	203.11	203.16	202.52	202.71	202.04	203.68	202.27	201.34	203.66	201.89	202.82	202.12	202.42	202.31	201.79	202.06	202.09	202.29	202.9
217.81	217.15	217.46	218.08	216.72	217.67	216.28	217.08	218.28	217.36	217.38	216.74	218.36	217.09	216.83	217.56	217.65	216.91	217.78	217.05	216.37	217.24	216.91	216.87	217.61	217.5	216.99	217.27	217.63	217.06	216.6	217.38	216.43	217.09	215.64	216.81	216.42	218.03	217.34	217.03	217.16	216.78	216.81	217.46	216.3	217.39	216.67	218	217.04	217.08
206.34	206.53	206.56	206.06	206.54	205.56	206	206.21	207.56	206.89	206.04	206.39	207.37	205.57	206.59	207.31	206.1	205.3	206.44	207.42	207.51	206.68	207.34	206.87	207.56	205.65	206.61	205.93	206.55	206.45	207.08	206.49	205.66	206.77	206.81	206.18	206.08	206.11	205.36	205.69	206.7	206.29	206.03	206.74	207.86	206.47	206.81	204.74	206.62	206.21
217.89	217.79	216.84	217.02	217.95	216.39	216.15	216.15	216.95	215.43	216.91	216.82	215.83	216.81	216.74	217.6	217.52	215.87	217.35	217.36	217.11	216	215.45	216.36	216.45	217.25	217.08	215.79	216.54	216.69	217.02	216.58	217.19	216.78	215.75	216.94	216.38	216.22	217.79	217	218.02	217.23	216.98	216.9	217.95	216.6	216.6	217.78	217	216.22
211.65	213.01	211.47	211.22	212.09	211.45	211.88	211.31	211.64	211.67	212.67	211.26	211.28	211.71	211.76	211.64	212.25	210.19	211.86	212.59	212.52	211.77	212.4	212.27	211.04	211.98	211.49	210.93	211.03	210.71	211.2	211.57	211.43	212.51	211.65	210.74	210.68	212.06	210.82	211.55	211.12	211.8	211.06	212.1	210.71	209.78	212.28	213.08	211.95	211.41
202.88	202.51	201.46	202.21	203.41	202.54	202.1	202.66	202.64	203.26	202.31	202.04	203.78	202.66	201.76	202.37	200.43	202.4	203.57	202.34	202.37	202.18	202.85	203.27	203.34	201.76	203.37	202.99	202.9	202.5	202.27	203.26	202.54	201.47	203.61	203.33	202.48	203.27	202.44	202.54	202.65	202.58	202.17	201.83	201.61	203.14	203.42	203.37	202.36	203.03
203.31	203.88	203.38	204.1	203.77	204.3	202.35	202.38	204	203.11	203.57	203.57	203.6	203.46	202.11	203.79	202.91	202.52	204.63	203.67	203.64	203.95	202.37	203.63	202.62	203.72	204.24	202.86	203.63	203.87	205.01	203.93	204.2	203.11	204.01	202.6	203.93	203.64	203.67	202.81	203.7	203.38	203.6	203.96	204.04	204.72	204.02	202.59	201.99	203.42
217.29	217.38	217.09	217.3	218.36	218.57	217.65	217.71	217.95	218.38	217.35	218.94	216.96	217.12	217.3	217.62	218.23	218.17	217.67	218.12	216.93	217.38	217.7	217.96	217.51	218.58	217.69	217.82	217.51	217.05	218.14	218.63	218.65	219.02	217.95	218.25	217.88	218.4	218.03	217.23	217.14	217.46	218.4	217.29	217.82	218.74	218.22	216.97	217.5	218.49
202.69	202.99	204.79	204.09	203.67	203.35	204.12	203.31	202.76	202.63	203.8	202.9	203.54	203.65	204.13	203.32	202.84	203.94	202.85	203.69	205.14	203.42	203.57	203.13	202.71	203.19	203.57	203.28	202.95	202.92	202.39	202.9	203.54	204.67	203.16	202.72	203.99	204.27	204.39	203.2	202.95	203.32	202.81	204.56	202.91	202.99	203.41	204.08	203.82	203.84
203.1	202.56	202.4	202.55	201.32	203.28	203.2	202.33	202.09	202.37	200.97	203.63	202.68	203.07	202.13	202.05	203.2	203.09	203.07	202.71	202.17	202.33	201.89	203.19	202.09	202.53	201.58	201.12	202.51	202.35	202.09	202.08	202.86	202.47	202.6	202.78	201.59	202.07	202.92	203.68	202.74	201.67	202.08	202.73	203.02	203.23	202.82	202.77	202.7	201.66
198.67	198.78	198.79	198.09	197.5	197.09	198.15	197.45	196.99	199.46	198.55	198.74	197.21	198.98	198.64	197.75	197.96	197.56	197.52	197.72	197.14	197.23	197.55	197.76	197.86	197.71	198.13	198.02	199.47	199.57	198.4	198.6	197.94	198.52	198.31	198.32	198.1	198.68	198.96	198.76	197.23	198.18	199.27	198.86	198.05	197.38	197.93	198.64	199.48	198.44
203.44	202.89	203.99	203.72	203.05	203.88	203.05	203.99	204.85	203.89	203.23	202.64	204.22	203.12	204.34	203.73	203.23	203.43	203.18	203.27	202.72	203.89	203.42	203.69	203.34	202.81	204.62	203.36	203.78	203.8	203.4	203.41	203.79	203.61	202.72	203.7	204.12	203.88	203.38	203.29	204.05	202.25	202.59	202.71	205.12	203.41	203.34	202.88	204.46	203.78
208.81	208.22	209.05	207.81	208.9	208.52	208.49	208.44	209	209.55	208.72	208.08	208.33	208.72	209.93	208.61	209.08	209.51	208.89	208.98	208.45	208.91	208.43	208.9	209.43	209.64	207.8	209.9	209.11	209.63	207.74	208.84	207.94	208.41	209.7	209.21	208.99	208.24	208.94	208.28	209.57	209.13	209.22	209.1	209.13	208.95	209.73	208.87	208.84	208.71
212.51	212.07	213.02	211.95	212.27	211.23	211.35	212.58	211.56	212.94	212.77	212.18	212.28	211.71	211.57	212.68	212.3	211.93	212.37	212.12	211.36	212.1	211.08	212.56	211.25	211.71	212.21	212.19	212.89	212.64	211.96	212.72	212.09	213.03	212.37	212.4	213.02	213.17	212.92	211.94	213.19	212.71	211.46	212.33	211.77	211.91	213.44	212.58	212.27	212.01
207.43	208.57	208.78	208.24	208.66	208.43	209.13	207.98	208.79	208.54	208.97	208.31	208.67	209.3	209.09	208.54	207.94	209.4	207.86	208.43	207.81	208.22	207.94	208.79	207.97	208.59	209.43	208.47	207	208.49	209.23	210.01	208.23	209.38	208.39	208.61	208.52	207.59	208.68	208.36	209.36	209.28	208.9	208.5	208.52	209.12	208.75	209.21	209.97	208.23
204.24	202.28	202.59	204.17	202.19	203.97	203.15	202.34	202.52	202.81	203.94	202.85	202.88	202.96	203.26	203.01	203.26	202.01	202.79	203.35	203.01	202.84	203.49	204	202.78	202.52	204.16	203.69	202.38	203.33	202.93	203.02	203.06	203.63	203.19	202.46	203.25	204.2	203.07	202.3	203.78	201.79	203.7	203.5	202.98	203.41	202.23	202.86	203.24	203.22
198.77	198.06	199.19	198.21	198.96	198.59	197.99	197.8	197.76	197.43	197.61	200.34	199.06	199.65	199.23	199.59	199.05	197.69	197.8	199.43	198.35	197.59	198.59	198.22	198.46	198.59	198.6	199.15	197.86	198.16	199.1	198.48	197.75	198.32	198.82	198.98	197.69	198.27	199.36	198.16	198.47	199.27	198.94	199.3	198.03	198.51	198.34	199.66	198.66	198.77
200.1	200.55	200.21	201.2	200.27	200.41	201.11	201.88	199.67	199.96	200.42	200.82	200.8	200.43	201.05	201.06	200.2	199.86	199.66	199.74	198.83	200.38	200.33	200.98	200.44	201.59	199.27	200.53	200.03	199.33	199.84	200.93	200.13	199.93	200.11	200.26	199.25	198.87	200.12	200.92	200.18	201.07	200.28	200.07	199.4	199.62	200.27	199.02	200.56	199.55
204.07	203.73	203.7	203.35	204.06	205.21	201.91	203.25	203.03	203.57	203.55	202.57	203.22	202.93	203.56	202.82	203.66	203.58	203.78	203.25	203.65	203.13	204.97	204.06	203.75	203.59	203.08	203.17	204.3	203.38	203.88	202.07	202.62	203.13	203.31	202.81	202.45	202.66	203.34	202.55	202.42	204.96	201.94	203.92	203.64	203.95	203.51	203.89	202.67	203.99
206.6	204.28	206.7	205.62	206.78	205.8	205.37	205.29	205.24	205.39	205.23	206	205.81	205.49	205.95	204.99	205.05	206.01	205.57	205.46	205.56	205.83	205.6	205.19	205.85	206.32	205.98	205.51	204.9	205.39	205.82	205.31	205.47	203.89	205	206.73	205.72	205.9	206.55	204.83	205.85	205.87	205	205.56	205.72	205.23	204.79	205.7	205.79	205.56
199.36	200.59	200.71	199.11	200.37	201.77	201.35	199.4	199.85	199.62	200.33	199.14	200.22	201.02	198.86	200.94	200.64	199.49	199.46	199.63	199.64	200.46	201.06	199.83	200.63	201.48	200.55	199.89	200.69	199.12	200.63	200.51	200.4	199.34	201.47	200.25	199.81	200.12	200.47	198.96	200.33	199.98	200.62	200.85	198.7	201.81	200.09	199.32	199.99	199.24
212.66	212.21	211.29	212.43	211.71	212.25	212.41	212.65	211.69	211.93	211.59	212.52	211.21	211.93	210.76	212.04	211.1	211.78	211.25	211.54	212.17	212.08	211.65	211.69	210.72	211.21	212.71	211.75	211.87	212.95	211.84	212.03	211.29	211.7	212.54	213.32	211.99	210.23	211.77	213.34	211.17	212.48	211.55	211.23	211.26	211.36	211.69	211.49	210.97	210.95
198.61	198.77	199.55	199.2	199.62	199.03	199.56	200.18	199.03	199.75	198.51	199.85	199.38	200.17	199.75	199.13	199.51	199.76	199.01	199.76	200.72	200.04	200.22	198.52	198.99	199.58	199.2	199.57	198.57	198.88	199.89	200.04	198.35	199.77	198.83	199.58	199.24	199.49	199.1	198.74	199.09	199.53	199.73	199.15	199.98	200.05	199.53	199.27	199.29	197.92
207.66	208.04	207.49	206.79	208.29	207.97	207.25	206.67	208.06	207.34	207.8	207.67	206.72	207.63	207.31	207.82	209.3	208.01	208	208.01	207.36	207.75	208.41	208	208.81	206.58	208.07	208.23	207.99	206.34	207.65	207.35	207.71	208.2	207.88	207.16	207.26	207.22	207.67	207.64	208.03	207.95	207.87	207.22	207.59	208.37	207.5	207.87	206.81	207.58
213.8	214.22	214.75	213.61	215.05	213.19	213.74	213.02	213.71	213.24	212.92	213.79	212.94	213.48	214.69	213.98	213.84	212.86	213.97	213.38	213.17	213.12	214.6	213.01	213.02	212.85	214.1	214.31	213.72	213.51	214.66	212.99	214.49	213.06	214.69	214.59	213.94	213.36	213.2	213.69	213.06	214.11	214.29	213.5	214.47	213.54	213.85	213.05	213.06	212.99
211.4	212.67	211.5	211.96	211.18	212.05	210.64	210.12	213.27	210.58	211.38	211.85	211.89	211.6	210.41	211.97	211.18	212.32	212.03	212.52	211.7	212.34	211.47	212.54	210.87	210.57	210.63	212.08	212.08	211.98	211.83	212.81	211.47	212.78	211.68	211.79	212.05	212.24	211.08	210.73	211.2	212.14	212.24	212.24	211.68	211.41	211.92	211.62	211.64	212.09
204.95	204.43	204.82	204.62	203.93	205.12	204.5	205.84	204.78	204.22	205.22	205.3	204.09	203.83	204.78	204.27	205.1	205.3	204.11	206.2	205.01	204.17	204.56	204.17	205.18	205.37	204.8	203.82	205.38	203.61	203.79	204.81	204.5	204.17	203.7	205.66	204.32	204.86	205.42	205.46	204.07	205.11	204.91	204.98	205.14	203.99	205.2	204.94	204.81	204.78
211.65	211.48	212.48	211.29	212.11	211.22	211.39	211.94	211.39	211.71	212.44	210.89	210.72	210.92	211.75	211.24	212.57	212.1	212.48	211.73	211.61	211.14	211	211.43	211.47	211.97	211.58	211.17	212.1	211.14	211.35	212.36	211.92	211.67	212.9	212.23	212.44	212.54	212.42	211.81	211.15	211.77	211.1	212.31	211.45	211.23	210.62	211.87	211.12	212
199.49	199.32	199.67	199.09	199.59	197.8	198.9	200.35	199.82	199.58	198.81	199.01	199.43	199.31	199.31	199.08	199.69	199.24	199.49	198.54	199.88	200.94	199.54	198.91	199.58	199.43	199.07	199.33	198.92	198.93	200.2	200.14	200.2	200.35	199.22	200.32	199.34	199.85	199.59	199.58	199.11	199.51	198.56	199.44	200.14	199.79	199.76	199.4	199.21	199.59
209.09	209.94	209.43	209.55	209.46	208.66	209.48	210	209.01	210.03	209.31	209.27	209.18	208.92	208.45	209.49	209.63	209.98	209.75	210.01	208.18	209.15	208.02	209.25	209.05	209.29	209	209.87	209.93	210.83	210.41	208.8	209.53	209.28	210.29	208.86	209.38	210.37	209.25	209.66	210.56	210.67	209.49	208.94	211.03	207.78	209.04	208.89	211.63	210.25
212	211.1	210.44	212.27	211.35	212.06	211.23	212.48	211.46	211.45	211.36	211.43	212.29	210.94	212.2	210.99	212.77	211.15	211.3	211.12	211.1	211.79	212.4	210.82	211.86	211.43	211.33	210.57	212.86	211.62	210.45	211.95	210.8	212.19	211.52	210.78	210.89	212.37	211.46	212.03	211.65	211.72	211.67	210.98	212.17	212.05	211.48	212.66	211.63	211.91
194.93	193.94	193.33	193.81	193.38	194.49	193.68	194.02	193.12	193.27	193.66	195.2	193.41	195.03	194.73	194.47	193.93	194	195.17	193.54	194.65	194.7	193.75	193.83	193.82	196.3	194.77	194.81	193.1	194.01	192.9	194.03	194.03	194.29	195	194.66	193.9	193.6	194.53	194.45	194.54	194.26	193.49	195.13	193.77	193.98	193.28	194.24	193.97	194.83
199.75	199.83	199.64	199.28	198.68	197.94	199.42	199.31	199.53	199.56	199.75	199.63	198.77	199.08	199.62	199.48	200.16	198.05	200.03	199.27	199.57	200.07	200.36	199.7	198.71	199.38	199.38	199.08	199.12	199.25	199.59	199.18	200.28	199.25	199.03	199.41	199.84	199.98	198.74	199.14	199.39	199.67	199.7	199.17	199.36	199.66	200.11	199.19	199.14	199.19
204.79	204.59	203.7	203.19	204.1	203.95	203.67	203.92	204.15	203.92	202.49	203.34	204.53	203.46	203.35	203.57	204.67	204.07	203.17	203.6	203.25	202.86	204.72	204.33	204.36	204.54	203.68	204.16	205.07	203.72	204.32	203.18	204.2	203.15	203.66	204.43	203.18	203.53	203.12	203.25	204.08	203.99	203.46	203.64	203.67	204.09	203.96	203.44	204.29	204.13
203.27	202.87	201.82	202.38	203.06	202.61	202.97	202.95	204.03	202.76	203.24	202.77	202.74	202.29	203.13	203.87	202.59	201.75	201.35	203.13	203.48	202.57	203.05	203.61	201.49	204.24	202.98	203.07	202.33	203.19	202.37	202.4	203.27	202.84	203.66	202.61	202.41	203.03	202.73	202.12	201.29	203.32	203.45	202.12	201.93	201.79	202.08	203.18	203.9	202.04
211.62	210.92	211.82	211.95	212.47	212.38	212.22	211.8	211.39	211.79	211.88	210.63	212.66	210.35	211.85	211.05	211.92	212.16	211.73	211.17	212.2	211.36	211.69	212.12	210.94	211.21	212.98	212.1	211.34	210.36	210.48	212.17	211.92	212.04	210.96	210.75	212.35	211.11	212.63	211.03	211.81	210.41	211.87	212.35	211.82	211.43	211.85	211.5	211.79	210.62
207.99	207.2	207.82	208.08	207.58	207.31	207.78	207.08	207.69	208.91	207.78	207.9	207.37	208.26	207.2	208.29	207.69	208	207.39	207.53	206.72	208.66	207.87	207.48	205.69	207.18	207.91	207.98	209.42	207.46	207.38	207.28	207.92	207.3	208.5	207.39	208.53	208.57	207.61	208.3	207.74	207.03	208.18	207.8	207.52	208.13	207.93	208.03	207.77	206.89
214.48	214.02	213.38	214.66	213.44	213.09	212.83	214	214.08	213.97	212.74	214.31	214.09	213.54	212.18	213.63	214.24	214.2	213.23	214.3	213.45	213.92	212.99	214.13	214.01	214.8	212.89	214.61	214.36	214.48	213.47	214.78	214	214.16	213.46	213.46	213.43	213.48	214.48	213.8	214.71	213.87	215.6	213.99	213.89	214.47	212.59	214.34	214.24	213.54
218.07	217.01	217.21	215.85	216.96	217.88	216.51	218.35	216.75	217.06	218.12	217.11	217.56	217.01	217.42	217.62	216.93	217.62	215.99	217.59	217.22	217.1	217.72	217.13	217.71	216.96	216.18	215.87	218.56	217.56	217.15	217.24	218.4	217.17	217.62	217.32	216.32	216.9	218.17	216.69	218.59	217.33	216.14	217.41	215.87	217.25	217.24	216.54	216.34	216.26
193.76	194.85	194.51	194.85	194.88	193.63	194.7	194.43	194.67	194.62	192.47	195.36	192.98	192.95	194.18	193.76	194.56	194.28	195.15	194.59	194.74	194.04	194.05	194.79	194.07	194.65	193.78	194.33	194.42	194.2	193.49	193.93	194.44	193.71	194.1	194.68	194.15	193.74	193.66	193.74	194.9	195.11	194.03	193.47	193.75	194.55	194.71	194.1	194.5	193.61
205.82	204.47	205.53	204.92	204.5	206.21	205.93	204.77	205.2	205.26	204.55	205.9	204.58	204.59	204.29	203.6	205.08	204.55	204.86	204.13	204.24	203.91	205.96	204.49	205.69	205.58	205.41	205.28	203.65	205.15	204.54	203.82	205.22	203.97	204.43	205.64	204.6	205.58	206.04	205.25	205.68	204.47	204.89	204.92	203.35	204.97	203.32	205.59	205.25	205.57
206.21	206.08	206.54	206.89	206.42	207.34	206.28	207.03	207.5	205.29	206.19	205.41	206.55	207.03	206.07	206.73	206.22	206.73	206.4	206.43	207.7	205.87	206.14	206.25	206.08	205.86	206.14	207.49	205.4	206.69	206.58	205.76	206.11	205.46	206.66	206.04	206.15	207.26	206.26	207.09	205.45	206.2	206.34	206.71	205.94	205.59	206.39	206.41	206.64	207
212.82	211.83	213.16	212.15	212.04	212.41	212.53	212.28	212.25	212.57	212.88	212.39	212.85	212.53	211.33	211.9	212.93	211.58	212.44	212.1	211.04	212.26	212.09	212.33	212.03	212.57	212.29	212.98	212.23	211.73	213.13	213	212.32	212.83	212.23	212.74	212.13	212.63	212.66	213.07	212.19	213.07	212.21	212.42	211.1	210.97	212.22	212.25	211.94	212.5
205.18	206.32	205.28	206.04	206.44	206.09	206.35	207.03	206.35	206.4	205.78	207.07	206.41	206.68	205.24	207.14	206.28	205.58	206	205.94	206.51	207.13	205.89	206.69	206.13	207.39	205.95	207.15	205.81	205.42	206.84	205.41	206.48	206.36	206.13	206.79	206.37	205.57	206.74	205.38	206.38	206.89	207.81	206.43	206.32	207.05	206.69	207.06	205.63	206.39
207.44	208.57	208.65	209.72	209.12	208.22	209.7	207.99	207.43	209.48	208.81	208.49	208.61	209.26	208.85	210.04	208.92	208.78	207.56	208.6	208.7	209.86	208.26	209.27	209.14	208.75	208.72	208.46	208.06	208.62	207.01	208.33	207.6	208.07	208.49	209.24	208.69	207.83	207.52	208.64	209.12	208.37	208.66	208.62	207.87	207.73	208.62	208.24	209.11	209.23
207.21	209.13	207.39	208.74	207.3	207.45	207.73	206.91	207.34	207.69	206.2	208.19	207.38	208.18	208.23	207.42	209.61	208.32	207.71	207.83	208.15	208.09	208.02	208.22	208.71	207.59	208.14	208.54	209.11	207.53	207.26	208.12	207.69	208.46	208.86	208.37	207.51	208.08	207.66	207.04	206.99	207.48	208.09	208.48	207.85	208.18	207.12	207.48	208.15	207.9
195.88	195.78	195.51	195.43	195.54	194.74	194.68	195.6	194.93	194.91	195.9	195.99	194.79	194.58	195.61	195.56	194.87	194.83	194.46	194.89	195.37	195.73	193.53	194.12	195.68	195.04	195.17	195.99	194.57	195.71	194.71	196.64	195.15	194.97	194.8	195.38	195.41	194.87	194.87	195.6	195.53	194.26	194.83	195.61	195.48	195.68	194.82	194.47	195.28	195.61
199.89	199.54	200.79	200.32	199.88	200.17	200.87	200.14	201.01	200.11	200.18	200.82	199.08	200.99	200	200.48	200.08	199.87	199.6	199.65	199.71	201.43	200.13	200.2	201.47	200.77	200.47	199.46	199.79	200.88	200.08	200.59	200.21	200.13	200.21	199.78	200.21	199.7	201.32	201.38	201.54	199.79	200.69	200.23	200.91	199.62	201.69	199.8	199.77	200.27
217.22	217.24	217.27	217.4	215.1	217.45	217.44	216.94	216.88	216.27	216.99	216.87	218.83	216.91	217.3	216.52	215.54	216.27	216.17	217.43	216.85	215.89	216.65	216.7	215.71	218.18	217.88	217.32	216.48	217.05	217.4	217.26	216.19	217.94	217.08	217.23	217.16	216.9	217.15	217.85	218.17	217.27	217.22	217.1	216.15	216.77	216.07	216.72	217.09	216.64
207.89	207.43	207.52	207.38	206.74	207.71	207.57	206.89	209.07	207.02	208.17	208.7	207.41	207.43	207.38	207.66	207.24	208.37	206.65	207.5	207.57	207.65	209.2	208.68	208.05	208.02	208.76	209.12	207.88	207.98	208.63	207.74	207.99	207.35	209.55	208.98	206.13	207.56	207.38	207.27	207.56	207.86	208.95	207	208.11	207.26	208.05	206.62	207.91	208.4
207.12	207.35	206.99	207.55	207.18	207.29	207.21	207.71	206.16	206.83	207.27	207.98	207.66	207.12	209.51	207.15	207.07	207.31	207.57	206.49	207.65	207.65	207.5	208.75	207.98	207.23	206.68	206.81	206.71	208.68	207.71	208.28	207.8	207.92	207.23	207.06	207.61	208.15	207.73	207.66	205.8	207.53	206.83	206.98	207.56	207.63	208.23	206.55	206.86	208.36
207.25	205.94	206.13	205.54	206.43	206.66	206.86	206.53	205.19	205.99	206.8	206.74	205.73	207.36	205.98	206.31	205.78	206.2	206.07	205.75	206.17	205.87	205.98	207.06	206.57	207.38	205.49	206.56	206.91	205.66	206.86	205.76	206.47	206.53	206.67	206.45	205.44	206.99	206.91	206.05	206.45	206.83	207.11	205.93	206.44	206.47	207.68	206.78	205.9	206.29
209.8	208.5	208.73	208.51	209.61	208.85	208.91	208.31	210.26	208.75	207.98	210.38	208.25	209.47	208.75	208.48	208.28	208.35	209.56	207.82	208.94	207.92	207.63	208.28	209.76	208.63	209.51	209.21	209.22	208.64	207.57	207.83	208.19	208.97	208.22	208.56	208.9	208.69	208.01	208.53	208.01	207.8	210.22	208.15	208.63	209.18	207.89	209.57	208.32	209.44
207.84	207.78	207.9	207.84	208.88	208.21	207.09	207.72	208	208.03	208.16	207.83	208.19	208.31	208.09	207.79	208.51	208.3	207.53	207.2	207.43	207.77	207.33	207.48	208.23	207.3	207.73	209.22	207.35	208.65	207.67	207.47	206.97	207.37	207.34	207.2	208	207.95	207.71	206.8	206.61	207.18	206.91	207.1	207.56	208.22	209.55	207.61	208.14	206.43
206.27	206.56	206.7	206.96	205.88	205.73	207.69	205.91	206.24	206.94	205.72	206.78	205.45	206.51	205.75	207.95	205.93	207.23	206.63	206.42	206.95	206.68	206.49	206.52	205.91	206.35	206.23	206.62	206.19	205.58	205.8	206.28	207.33	207.13	205.86	206.75	206.22	206.55	207.3	206.24	206.17	206.1	206.54	205.82	206.71	206.62	206.9	206.38	205.19	206.44
208.23	208.41	208.1	209.16	209.09	208.36	209.01	207.9	207.37	209.01	208.21	208.88	208.44	207.9	207.7	208.57	208.09	209.17	208.58	208.76	207.1	207.92	208.15	208.23	208.05	208.03	206.78	207.32	208.56	208.64	206.9	209.11	207.74	208.24	208.38	208.15	209.61	207.72	207.17	207.96	208.56	207.53	208.52	208.86	209.84	209.02	208.07	207.36	207.43	207.75
213.7	211.54	212.95	213.27	212.97	213.42	212.88	214.03	212.11	213.67	213.69	212.9	210.83	213	212.67	212.49	213.99	212.26	213.55	212.71	212.81	212.98	212.84	212.55	212.7	212.78	213.88	213.15	213.51	212.04	212.32	213.14	211.97	212.99	212.48	212.95	213.07	213.12	213	212.94	211.9	212.94	214.18	211.71	212.47	212.68	212.86	212.97	213.34	212.89
217.18	216.48	216.1	216.93	217.85	217.33	216	216.31	217.01	216.61	216.78	216.99	215.53	217.53	218.39	217.35	216.31	217.65	217.23	217.53	216.94	217.27	217.22	217.05	217.57	217.29	216.36	217.75	218.05	217.47	216.94	217.98	217.05	217.5	216.62	217.36	215.95	216.78	217.48	216.24	218.44	217.31	216.93	217.98	216.45	217.13	217.18	216.51	216.83	216.3
203.67	204.85	203.92	204.59	204.38	204.36	204.17	204.28	203.84	204.21	204.09	204.36	204.27	203.87	204.52	203.22	203.6	203.15	204.03	204.17	203.96	204.93	202.66	203.63	202.46	202.94	203.15	203.19	204.21	203.67	203.78	203.92	203.48	202.8	204.55	203.7	204.28	203.58	203.14	204.11	204.22	204.44	203.53	203.73	203.8	205	203.78	203.71	203.94	203.85
205.61	206.12	205.93	207.32	206.81	206.95	206.11	207.06	207.1	206.51	206.81	206.57	206.41	206.98	206.45	207.26	207.04	206.55	205.54	206.14	207.46	206.49	206.72	205.79	207.56	207.5	206.22	205.76	205.04	204.94	206.74	205.81	206.87	205.84	205.96	207.19	206.08	206.59	206.91	205.65	207.7	206.78	205.58	206.73	206.34	206.02	206.51	206.37	206.04	207.34
203.47	205.86	205.36	206.33	206.48	205.86	205.38	205.44	206.37	206.01	204.83	205.39	205.98	206.52	204.72	205.35	206.72	205.14	205.77	205.07	205.71	204.9	206.09	206.32	205.46	205.87	205.1	205.18	205.77	205.03	205.33	204.11	205.43	204.39	206.61	205.52	206.41	204.53	205.29	204.32	206.22	206.46	203.87	204.52	205.32	205.56	205.2	205.71	206.2	205.64
218.59	217.42	218.36	218.13	217.5	219.52	218.8	218.17	217.97	217.08	217.49	217.94	219.89	216.56	219.01	217.93	217.4	218.43	216.74	217.98	217.66	217.65	218.24	217.88	218.33	217.63	218.29	218.49	217.58	216.88	217.61	218.91	217.6	218.46	218.65	219.36	217.8	217.1	218.11	217.55	217.6	217.84	217.76	217.6	217.41	216.9	217.6	217.13	217.34	217.69
207.33	207.8	208.24	208	207.2	208.65	207.49	206.88	208.07	207.32	207.14	207.89	207.11	207.04	207.86	206.64	207.84	208.62	207.22	207.59	207.05	208.33	208.05	208.16	205.96	207.76	207.34	208.13	209.16	208.11	206.97	208.21	208.31	208.05	207.58	207.92	207.99	207.55	208.33	207.72	207.14	206.83	207.45	208.14	208.49	206.84	207.15	207.53	207.78	207.79
212.39	211.44	211.62	212.15	211.76	212.29	211.92	210.35	211.49	210.55	211.32	210.3	212.93	212.47	210.58	212.06	211.52	210.33	212.03	211.19	211.39	211.27	210.94	210.68	211.74	211.77	211.92	210.99	211.53	210.8	210.88	212.97	212.19	210.97	211.85	211.73	211.36	210.61	210.6	212.05	211	211.63	212.79	210.61	212.4	211.76	211.2	211.51	211.5	210.33
212.46	212	212.56	212.99	211.93	212.99	212.88	212.39	212.13	213.36	212.57	211.52	211.85	211.76	212.5	212.41	212.05	212.59	212.49	212.12	212.53	211.88	212.35	212.78	212.97	212.96	213.07	212.63	213.55	213.3	212.21	212.24	212.56	212.32	211.15	212.01	212.11	212.55	212.51	213.2	212.69	212.43	211.98	213.49	213.16	211.95	212.61	211.84	211.09	212.83
208.3	208.39	209.68	209.45	208.24	209.33	208.74	209.19	208.96	207.93	208.41	208.21	209.64	207.81	208.42	208.16	208.75	209.22	208.03	209.22	208.81	208.54	208.6	209.55	208.74	208.52	208.05	209.61	208.72	208	209.1	208.01	208.84	208.8	208.84	208.81	209.03	208.16	209.11	208.63	209.44	209.62	208.14	208.71	209.23	209.2	208.3	209.65	209.16	209.13
207.78	208.69	209.34	209.01	207.86	208.41	207.61	207.79	208.33	208.7	208.05	209.57	207.49	209.38	208.61	208.4	209.02	208.62	208.63	208.92	208.92	208.4	208.57	208.79	208.65	208.35	208.39	208.33	208.7	208.7	208.13	207.79	209.64	208.53	208.31	208.37	209.14	208.99	208.16	209.48	207.06	209.91	206.71	208.48	208.73	208.28	207.41	209.36	208.44	208.05
193.73	194.25	193.84	193.94	194.03	193.65	194.36	194.28	194.34	193.82	193.75	194.66	193.95	193.95	194.41	194.42	193.82	193.88	193.41	194.51	193.57	193.69	193.57	194.19	194.32	193.62	193.91	193.56	193.8	193.8	193.8	194.95	194.63	194.06	194.58	193.81	194.33	195.28	193.89	195.05	194.85	194.32	194.94	194.74	194.54	193.33	194.7	192.36	194.96	193.67
208.94	208.96	208.6	208.59	209.25	208.29	208.98	209.02	208.37	208.24	208.05	208.69	208.61	209.05	208.54	208.91	209.47	208.86	208.57	208.54	209.37	208.13	209.56	208.22	208.85	207.8	209.17	208.31	208.77	208.93	209.69	209.19	208.77	209.5	208.48	208.77	208.56	207.99	208.6	208.76	208.93	208.15	208.19	209.12	209.09	209.09	208.58	207.5	208.93	208.34
214.5	214.02	215.05	213.9	213.49	213.64	214.67	214.33	213.57	213.67	213.78	213.75	214	213.78	214.17	212.77	215.13	212.63	212.2	213.32	213.98	213.15	213.7	213.56	214.64	213.83	213.4	213.67	214.1	214.06	213.51	214.34	213.79	213.04	213.19	212.31	214.19	213.74	214.17	214.29	213.48	213.72	213.09	213.43	214.94	212.74	214.54	214.33	215.1	213.82
207.61	207.57	207.98	206.38	207.06	207.57	207.07	209.03	208.1	208.36	206.98	207.63	207.76	208.24	207.85	207.42	208.4	208.2	208.23	207.62	207.6	208.72	208.87	207.85	207.96	207.08	206.89	209.03	207.84	207.69	207.52	207.4	208.52	207.57	207.09	208.34	206.58	206.28	206.96	206.02	207.79	208.18	207.86	206.72	206.84	207.19	207.93	207.81	207.69	208.06
211.11	213.76	213.36	212.62	213.55	212.95	213.57	211.93	212.52	212.1	212.94	213.96	212.17	213.06	212.82	213.46	212.8	212.46	212.87	211.64	213.35	212.23	213.71	212.23	211.49	213.69	212.87	213.26	212.93	213.42	213.45	213.88	213.23	213.18	213.26	212.48	213.25	212.04	214.08	212.73	212.28	212.93	212.92	211.51	212.58	212.12	213.01	213.13	213.6	213.8
202.16	201.18	200.47	201.28	201.86	201.33	200.77	200.35	200.36	200.67	201.55	201.67	200.58	201.35	202.21	201.18	200.96	200.77	201.3	200.88	200.79	200.52	200.33	200.51	201.34	201.53	200.51	202.18	201.15	201.27	200.44	201.12	200.34	201.04	201.99	202.48	202.09	201.52	201.43	201.37	200.36	200.06	201.18	200.74	201.64	201.01	201.79	200.71	199.94	200.72
218.34	216.76	217.36	215.9	216.27	216.37	218.71	217.54	217.2	216.96	217.27	216.59	217.29	217.94	218.06	217.4	217.2	216.42	217.14	216.97	217.32	218.08	217.17	216.62	217.4	216.42	216.9	216.86	216.79	216.14	216.82	216.85	215.59	216.15	216.59	217.35	217.53	216.5	216.57	217.07	216.63	218.2	217.59	216.19	217.42	216.45	216.74	216.99	216.8	217.74
213.28	213.99	213.15	214.16	213.39	212.4	213.39	212.8	212.37	214.52	212.68	213.36	212.55	213.58	212.32	213.72	212.9	213.22	212.9	212.99	212.65	211.88	212.59	213.31	212.58	212.02	214.11	212.34	212.42	213.11	214.05	213.05	213.45	213.78	212.06	213.29	213.79	212.35	211.95	213.07	212.07	212.8	212.27	213.51	213.02	212.42	212.38	213.32	213.4	214.11
200.86	200.07	200.49	200.07	199.81	200.19	200.16	199.56	198.83	200.82	200.69	200.58	199.51	200.85	201.29	201.46	199.37	200.25	200.63	200.89	200.43	199.84	200.92	200.68	200.23	199.17	200.53	200.82	199.87	199.84	200.18	200.16	200.39	201.07	199.35	200.52	200.27	200.39	199.99	200.61	200.1	200.55	200.86	200.14	200	200	200.34	199.39	199.58	199.77
202.88	203.66	203.9	204.67	203.29	203.52	203.97	204.09	203.91	204.11	204.23	202.91	202.67	203.11	204.12	204.67	203.99	204.6	204.72	202.51	202.81	203.82	202.73	203.29	203.4	203.44	203.59	202.45	203.46	204.19	203.7	203.72	203.94	204.05	203.88	203.85	204.06	203.03	204.64	203.67	204.54	203.52	204.58	203.17	204.32	203.72	204.63	202.81	204.84	204.67
216.87	217.31	217.71	217.42	217.15	217.32	216.94	216.85	217.07	217.75	217.37	217.97	217.36	217.71	216.46	215.07	217.67	216.96	215.94	216.84	216.91	217.3	217.67	216.34	216.19	217.1	216.64	217.2	215.84	217.97	217.08	217.09	215.88	216.94	217.85	218.76	216.84	216.94	217.92	216.33	215.89	215.72	216.54	216.55	217.63	215.75	217.86	216.95	216.41	216.72
198.54	198.83	197.93	198.08	198.5	198.45	198.92	197.52	198.83	199.17	198.28	198.06	199.28	197.4	200.32	198.79	197.66	198.87	199.02	198.34	199.27	198.47	198.58	198.53	196.77	199.42	198.92	198.66	197.71	197.8	198.62	197.8	198.52	199.04	198.4	198.23	198.66	199.39	198.15	198.15	199.5	197.92	198.31	198.73	198.67	199.05	198.95	199.23	198.27	198.47
199.15	199.86	200.14	199.97	199.6	199.36	199.12	198.75	199.66	199.38	198.78	200.17	198.75	199.98	198.91	199.41	199.09	200.42	200.41	199.64	199.34	197.53	199.45	197.49	199.79	199.98	199.43	199.23	199.29	199.65	198.81	199.15	199.8	199.06	199.22	199.26	199.32	199.5	198.34	200.17	199.77	200.03	198.97	198.26	198.43	199.81	200.34	199.28	199.47	199.28
216.8	216.98	216.97	217.48	216.25	216.06	217.42	218.25	217.51	216.75	216.82	217.27	217.3	216.16	216.9	217.45	217.88	217	216.78	216.72	216.45	216.7	216.79	216.72	214.81	216.09	215.71	218.01	215.77	217.28	217.16	216.76	216.18	216.56	217.5	215.73	217.09	216.19	216.14	217.1	217.54	215.81	217.44	215.89	216.5	217.81	217.2	216.2	216.45	216.15
199.38	198.92	198.73	197.87	200.07	199.37	198.29	198.85	199.53	198.58	198.62	198.83	199.21	198.09	199.66	199.36	199.17	198.47	198.7	198.79	198.83	198.48	197.23	197.92	198.74	199.08	197.67	198.96	198.36	198.29	198.34	199.12	199.1	198.25	198.63	198.56	198.54	198.42	197.47	198.46	197.93	199.07	197.89	198.81	198.33	199.29	199.7	199.25	198.79	198.56
213.57	213.14	212.02	213.18	212.97	212.3	212.37	213.25	213.9	213.49	213.16	212.34	212.74	213.37	213.44	213.39	213.25	214.08	212.68	212.9	213.64	212.97	214.37	212.2	212.69	212.95	213.9	212.7	213.42	213.59	213.74	212.16	213.64	211.93	213.38	213.33	212.63	213.8	212.41	212.57	213.15	212.62	212.91	213.21	212.95	213.7	212.54	212.43	213.6	213.08
203.36	204.73	203.49	203.59	203.73	203.33	202.84	202.18	203.38	204.97	204.19	203.71	203.05	204.24	203.69	204.25	203.38	203.79	203.92	204	204.01	204.89	204.4	204.21	203.06	204.44	203.94	203.22	203.21	205.08	204.77	205.17	203.69	202.87	203.6	203.66	203.35	203.12	203.91	203.96	203.27	204.31	203.64	204.91	203.93	204.26	203.73	203.92	204.52	203.22
207.78	207.91	206.89	206.8	207.54	207.51	207.55	207.04	208.2	207.73	207.52	206.69	207.6	208.86	208.1	208.1	208.41	207.62	207.75	207.35	207.51	207.82	207.36	208.39	207.16	208.7	207.74	208.61	207.88	207.51	208.4	208.38	206.89	207.91	207.45	207.26	207.33	207.16	207.56	208.04	206.08	207.04	207.49	207.8	207.52	207.51	206.83	208.45	207.36	206.38
206.16	206.23	205.88	205.71	205.99	205.41	205.39	206.05	206.49	206.3	206.22	207.17	206.48	206.4	206.65	206.2	207.93	205.75	207.36	206	206.91	206.84	206.1	205.6	206.73	206.4	206.35	206.81	206.84	206.34	205.61	206.56	207.13	205.9	206.08	206.01	205.87	206.76	206.3	206.1	205.91	205.7	206.58	205.61	205.8	206.54	206.41	206.66	206.83	205.83
204.2	203.62	203.74	204.1	204.03	204.51	203.16	205.23	203.32	204.13	204.48	204.55	205.24	204.03	203.94	203.33	203.52	204.38	205.03	204.81	202.73	204.13	205.03	204.2	204.17	204.52	204.42	203.15	205.11	203.1	204.61	203.62	203.43	204.23	203.51	203.55	203.51	205.24	203.9	203.31	203.35	204.52	204.02	204.44	204.26	204.9	204.45	204.61	203.68	203.57
211.8	211.2	212.52	211.54	211.82	210.74	210.4	211.26	212.55	211.9	210.46	211.87	212.27	211.26	210.8	211.57	211.3	210.66	212.58	211.51	211.41	211.26	211.86	212	212.27	212.59	211.07	211.67	211.51	211.51	210.43	211.71	211.37	210.86	211.31	211.1	211	211.27	211.62	210.64	211.96	211.2	211.93	211.51	211.35	211.15	211.21	212.17	211.02	211.12
216.86	217.37	217.89	216.14	217.07	217.46	216.64	217.89	217.67	217.56	217.24	216.74	217.25	217.97	216.46	216.73	216.73	216.59	217.41	217.04	217.39	217.66	217.19	217.66	218.85	216.21	217.71	217.42	216.45	216.77	216.09	218	216.5	217.94	216.22	216.59	217.25	217.52	216.61	217.66	216.29	217.7	216.33	216.67	216.8	217.39	216.93	216.9	217.89	218.09
203.1	204.21	202.77	203.73	204.05	204.45	203.09	203.75	204.03	203.81	204.32	204.93	203.63	202.96	203.98	203.92	202.87	202.38	203.42	204.09	203.7	204.32	203.65	203.85	203.7	204.35	202.8	204.71	203.54	203.94	205.26	203.58	204.75	204.1	203.71	204.62	203.9	204.06	204.79	203.18	203.88	203.46	204.07	204.65	203.42	202.77	204.75	203.96	204.37	202.88
204.67	206.98	205.36	205.96	206.41	206.22	205.02	205.11	203.88	204.97	205.93	205.98	205.51	205.59	204.99	204.68	205.03	205.63	205.08	205.54	206.63	206.33	205.72	205.45	204.72	206.53	205.77	204.98	204.89	205.71	205.16	205.74	205.27	204.48	205.53	206.78	205.21	204.74	205.84	206.16	206.51	207.26	205.15	206.66	205.21	205.41	206.17	204.51	204.96	206.01
204.28	201.94	203.97	204.3	203.96	204.03	204.43	202.82	202.96	203.71	204.07	203.38	204.14	202.85	205.01	203.04	203.49	203.18	203.45	203.7	203.46	203.4	204.43	203.74	203.4	203.33	204.61	203.42	203.2	203.34	202.81	203.28	204.27	204.12	204.47	203.56	202.87	204.17	203.74	203.26	204.05	202.26	203.88	203.28	203.61	204.49	203.19	203.96	204.17	203.84
215.87	217	217.04	217.99	217.86	216.92	216.22	216.53	216.61	217.45	216.02	216.28	217	216.37	216.7	217.91	217.87	215.71	216.91	216.48	217.11	218.01	216.16	217.27	217.13	217.14	216.15	216.13	217.54	218.19	216.15	215.8	216.7	215.98	217.02	216.11	216.91	216.71	217.14	216.81	216.78	217.75	219.46	216.47	217.3	217.07	216.72	217.02	216.88	216.57
212.82	212	212.81	210.93	213.07	211.36	211.05	211.71	211.95	211.48	210.43	211.47	211.24	211.59	211.5	212.57	212.45	211.63	212.64	211.56	212.38	212.39	212.56	210.78	212.24	212.66	212.86	211.62	211.69	211.89	211.47	211.17	211.18	210.97	211.46	211.58	211.12	211.54	212.08	210.94	211.01	211.96	211.64	211.4	212.1	211.19	211.53	212.55	211.05	211.39
206.88	207.3	206.98	207.28	208.04	207.08	208.16	207.19	207.98	208.22	207.49	208.55	207.3	207.19	207.48	208.84	208.04	207.74	208.27	208.13	207.25	207.48	207.49	207.25	207.28	208.45	207.73	207.23	208.13	208.36	207.21	208.34	207.04	208.47	207.9	207.48	208.5	206.67	206.97	207.99	207.24	207.94	208.28	207.96	208.04	207.56	207.63	206.57	207.86	206.63
201.23	200.5	201.41	200.66	200.77	200.09	201.23	200.57	201.27	199.84	199.9	199.51	199.87	199.85	199.33	200.51	200.45	199.93	200.62	201.09	200.79	200.97	201.61	200.63	201.22	201.38	201.21	200.03	200.8	200.66	199.98	202.25	200.36	199.83	200.75	200.55	199.63	200.32	200.66	201.17	201.31	199.44	200.35	200.15	200.41	199.26	199.63	200.06	199.61	200.6
209.53	210.76	209.62	208.32	209.28	209.94	209.42	209.98	209.55	209.58	208.37	210.03	209.72	210.15	209.67	209.5	210.09	210.37	209.79	208.05	209.78	209.98	209.47	208.86	209.31	208.94	209.86	210.83	208.94	210.02	209.57	210.1	208.86	209.44	209.85	209.85	208.43	209.75	210.28	210.62	210.29	209.37	209.03	209.49	209.59	209.72	209.35	210.33	210.34	209.35
206.94	207.06	208.11	207.69	208.19	208.05	208.1	207.97	207.7	207.68	206.75	208.28	207.81	207.66	208.64	208.2	208.29	207.45	206.88	207.8	207.14	207.86	207.21	208.02	208.03	208.63	207.89	207.61	207.47	207.62	208.02	207.95	207.83	209.48	208.34	208.23	207.6	208.15	207.18	208.59	208.93	207.64	207.23	206.87	207.62	208.35	207.29	206.85	207.79	207.47
217.61	218.55	217.45	217.27	217.57	216.89	216.72	216.23	216.62	215.98	216.94	217.92	217.29	217.05	217.92	217.49	219.12	217.3	217.46	217.73	216	215.53	216.61	217.8	216.92	217.78	216.75	216.74	217.66	216.06	216.03	217.42	216.76	216.97	216.93	216.64	216.55	217.26	217.17	218.07	217.64	217.55	217.11	217.26	217.2	217.8	216.15	217.44	217.05	217.26
203.59	202.86	203.58	203.56	201.92	203.95	203.67	203.4	202.39	204.1	202.98	203.49	202.6	203.06	202.77	203.03	202.92	203.3	202.31	203.38	202.86	202.33	203.08	203.23	203.07	203.42	203.08	202.93	202.5	202.91	202.5	202.45	202.32	202.12	202.92	203	203.11	202.01	203.14	203.86	203.72	202.94	204.6	201.57	202.88	202.56	203	202.9	203.86	203.09
211.54	211.01	211.53	211.21	211.71	212.26	211.75	211.82	213.22	212.45	211.98	211.03	211.13	211.16	211.28	212.26	212.1	211.97	211.89	209.24	211.37	211.42	212.64	212.31	211.83	211.92	210.96	210.61	211.73	211.38	212.06	212.33	211.61	210.88	211.5	211.61	212.31	211.82	211.63	211.78	212.12	211.08	210.47	211.88	214.09	210.92	212.36	212.38	211.45	210.39
201.01	198.99	200.08	199.18	200.21	199.7	200.3	200.18	199.65	199.64	198.41	198.38	198.73	198.95	200.13	199.73	199.71	199.49	200.15	199.22	199.69	199.99	199.88	199.95	198.84	199.97	200.16	199.72	198.55	199.31	198.72	200.25	199.06	199.93	200.12	200.71	199.26	198.77	199.12	200.65	200.67	199.75	200.16	198.95	199.31	199.45	201.27	199.97	200.51	198.01
211.64	212.07	210.05	210.97	212.3	211.01	212.37	211.06	212.33	212.37	210.75	211.53	211.87	210.8	212.1	213.01	211.6	212.16	212.88	210.77	211.78	211.6	212.11	210.59	211.29	212.48	211.4	211.54	212.32	210.72	212.39	212.11	211.04	211.78	211.35	212.16	211.97	213.15	212.2	210.54	212.31	211.78	212.66	211.51	211.74	211.87	211.18	211.42	211.09	212.19
211.36	212.26	210.4	211.77	211.02	211.72	211.87	212	211.3	211.23	212.13	210.69	211.26	211.41	211.02	212.51	211.44	211.23	210.96	211.56	211.83	211.5	212.13	211.08	212.04	211.38	211.52	210.87	211.98	212.83	212.27	210.7	211.31	210.94	211.87	212.54	211.57	211.9	211.51	211.39	211.55	212.04	210.82	211.1	210.83	211.12	210.93	211.11	211.52	212.1
211.36	209.64	209.41	209.18	210.3	209.89	209.74	209.54	209.34	211.55	210.09	209.52	209.96	209.08	209.5	209.5	209.95	208.93	209.21	210.4	209.22	209.21	209.74	210.42	209.98	208.81	209.36	210.29	210.23	208.2	209.89	208.84	208.93	209.71	210.61	210.05	209.98	209.18	210.16	208.59	209.93	209.86	209.31	210.49	209.92	209.63	209.37	209.26	210.37	209.32
208.12	208.05	207.91	209.04	209.79	209.12	209.02	208.46	208.86	207.69	208.48	209.39	208.98	208.84	208.82	209.34	207.39	210.06	208.28	207.38	208.64	209.56	209.47	208.41	209.24	208.21	209.04	207.59	209.23	209.18	208.82	208.89	208.59	208.78	208.5	208.25	209.17	208.04	208.32	207.42	208.33	209.27	208.82	208.21	208.74	208.77	208.6	209.24	209.27	207.91
208.85	207.48	208.01	208.28	208.01	207.05	208.16	208.42	207.51	208.09	207.86	207.25	208.42	206.93	207.78	208.53	207.68	207.65	207.94	208.56	208.18	207.75	205.92	208.06	206.93	206.76	207.39	208.32	207.93	206.76	208.69	208.54	207.88	208.17	206.89	207.48	208.24	207.49	208.27	207.29	206.62	208.27	207.41	208.37	207.79	207.86	206.7	209.52	207.4	208.33
213.1	212	212.81	212.33	213.31	213.03	212.79	212.52	212.73	212.81	213.7	213.77	212.41	214.63	212.74	211.06	212.89	212.29	212.67	212.49	212.76	212.25	213.51	211.42	211.92	212.48	212.52	212.93	213.29	213.07	213.43	212.22	214.45	212.94	214.6	212.57	212.66	212.49	213.51	212.48	213.26	213.2	214.62	212.69	213.78	211.58	212.89	213.65	213.09	212.55
207.94	208.25	209.08	208.52	208.79	209.22	209.27	208.23	208.98	208.06	209.6	207.85	208.5	210.01	209.64	208.16	209.6	208.72	209.2	208.79	207.55	208.61	209.27	207.73	208.78	209.03	208.91	209.41	207.91	208.91	208.23	208.15	208.84	208.59	208.81	209.01	208.6	209.94	209.15	208.26	209.3	208.47	208.28	208.96	209.09	209.55	209.39	208.14	210.12	207.53
199.48	201.04	200.62	200.36	199.58	200.04	200.56	200.51	199.46	199.89	200.95	200.12	200.03	200.4	200.61	200.66	201.92	199.45	200.11	200.49	201.46	200.74	200.88	199.45	201.55	201.02	201.03	199.78	200.73	201.14	199.65	200.57	200.5	199.95	200.98	200.55	200.64	200.1	199.87	199.99	201.72	199.33	200.8	200.13	201.71	199.8	200.89	200.28	199.98	200.27
211.98	211.42	212.95	213.13	212.14	212.95	212.23	212.01	212.37	212.75	212.1	211.37	211.79	211.78	211.96	212.15	212.68	211.4	212.22	212.29	212.04	213.42	211.88	212.82	211.92	212.77	212.72	212.33	212.49	211.96	211.14	212.97	211.98	211.83	212.25	212.5	211.24	212.4	212.37	211.93	212.29	212.68	210.62	212.18	211.95	213.32	212.39	212.33	212.19	212.24
209.94	209.36	209.51	208.96	209.1	209.57	208.53	209.42	209.43	208.87	208.44	207.75	209.08	208.92	208.35	210.57	208.06	209.48	209.78	208.76	207.52	208.71	209.3	207.89	208.15	208.77	209.47	208.76	209.08	208.82	209.18	208.15	209.19	208.39	209.27	208.55	208.65	208.91	208.34	210.74	208.91	209.85	208.18	208.32	208.82	209.42	209.91	209.05	208.25	207.76
203.56	203.82	202.85	201.55	202.85	201.66	203.45	202.89	203.49	202.77	203.75	203.3	202.33	203.06	203.45	202.63	201.46	201.59	203.25	202.22	202.35	202.55	204.13	201.28	201.68	203.21	202.85	201.42	202.17	203.26	202.18	202.77	202.34	203.07	202.24	202.96	202.48	203.23	201.98	202.25	203.14	202	202.49	202.14	203.24	202.8	202.47	201.78	202.48	202.7
212.28	211.67	212.26	212.15	212.19	211.69	212.22	211.86	211.88	212.77	211.65	212.46	211.26	211.39	211.07	210.85	211.9	213	211.19	210.88	211.32	212.04	211.93	210.76	211.94	212.02	211.86	211.78	211.89	211.01	211.82	211.8	212.46	211.8	211.91	212.62	211.26	212.15	211.53	211.82	212.06	211.64	211.52	211.62	211.45	212.47	211.68	212.95	212.19	211.5
208.51	208.2	208.75	208.38	208.73	208.52	209.53	208.64	209.39	207.4	208.92	209.46	208.41	208.78	208.02	208.12	208.52	208.78	209.29	208.89	209.18	208.24	208.43	207.53	209.55	208.05	208.94	209.39	208.58	208.82	207.97	207.82	209.45	208.64	209.16	208.77	209.86	208.96	208.38	207.89	209.38	209.2	208.54	208.57	208.76	209.31	209.59	208.96	207.7	208.85
210.45	209.35	208.45	209.04	209.13	209.44	209.44	209.96	209.23	209.93	209.06	208.63	210.49	209.61	209.64	210.21	209.48	208.04	208.85	209.22	208.84	209.54	209.51	209.1	209.1	209.89	209.94	210.29	209.53	208.81	209.52	209.66	208.18	209.58	209.73	209.16	210.7	208.85	208.63	208.88	209.64	208.25	208.87	208.49	209.57	208.89	209.2	209.03	209.34	209.57
204.95	205.3	205.48	204.66	205.71	205.43	204.43	204.92	205.04	204.3	205.68	203.79	206.23	204.99	203.5	203.92	204.67	204.25	204.24	204.8	203.86	205.08	204.39	205.32	204.04	204.1	203.7	204.62	204.38	205.39	204.12	205.52	204.53	206.16	204.84	204.12	205.4	203.97	204.49	204.9	204.55	205.7	203.68	204.53	204.53	204.92	205.59	205.85	204.62	204.89
211.66	211.67	211.03	213.24	210.85	211.89	211.07	211.79	211.03	212	211.32	211.65	212.69	210.84	211.63	211.53	212.13	211.31	211.48	211.72	212.11	211.14	212.27	212.48	211.04	212.14	211.27	212.17	211.8	209.87	211.18	211.07	212.35	212.15	211.56	212.51	210.97	211.31	211.72	211.71	211.91	211.61	210.95	211.22	211.86	211.82	210.17	212.65	210.95	209.97
212.05	213.52	212.76	212.5	213.18	213.96	212.67	213.25	211.5	213.27	213.63	213.41	211.92	212.83	212.79	212.73	212.6	213.21	212.01	212.15	212.72	213.54	212.29	212.95	212.99	212.98	212.95	212.65	213.95	213.36	212.94	213.69	212.93	212.12	212.58	212.54	213.34	212.92	214.07	211.79	213.81	213.19	211.79	213.05	212.37	213.12	213.3	212.78	213.04	213.08
213.01	212.22	212.09	212.81	211.22	212.77	212.25	212.62	212.73	213.1	211.78	212.63	214.06	212.4	211.97	212.5	210.93	212.23	211.38	212.2	212.66	214.55	212.83	212.49	212.54	213.98	213.2	212.77	212.09	212.27	211.68	212.39	213.01	212	213.09	214.56	212.23	212.37	212.26	211.42	212.22	211.66	212.69	213.51	212.56	212.12	212.99	212.25	212.34	211.35
206.84	208.23	208.13	206.86	206.63	207.4	207.22	206.94	208.03	207.4	207.68	208.82	206.77	207.63	207.58	207.41	208.23	207.71	207.81	207.88	207.57	207.53	208.15	208.46	206.17	205.87	208.45	206.07	206.98	206.55	208.32	206.69	207.82	206.32	207.68	208.14	207.57	208.55	207.28	206.52	207.08	207.71	208.25	207.79	207.65	206.77	207.59	206.74	205.65	207.71
202.82	202.6	202.4	201.95	202.51	201.69	201.33	203.17	201.92	202.58	202.19	203.01	201.91	203.07	202.38	202.59	202.75	203.5	203.18	202.02	201.94	202.8	201.92	202.04	201.47	202.57	202.88	203.13	203.31	202.49	202.79	201.67	202.99	203.96	201.91	202.9	202.49	201.84	202.16	201.72	201.68	201.91	202.66	202.06	201.83	202.31	202.08	200.87	202.14	201.45
202.5	203.18	202.88	202.76	203.53	202.23	203.61	203.13	203.24	202.8	203.22	203.46	203.83	203.87	202.94	203.48	204.46	202.74	202.56	202.76	203.01	203.19	203.83	204.94	202.42	203.63	203.97	202.61	201.9	203.09	203.43	203.03	202.84	202.04	203.69	202.64	203.56	204.54	202.58	203.28	203.06	204.16	202.68	202.53	202.97	203.83	202.84	204.1	203.1	202.58
207.33	209.32	208.39	208.19	208.67	209.08	208.6	208.76	208.83	208.09	208.84	207.99	208.57	208.43	209.36	207.75	207.98	208.69	208.38	207.79	207.94	208.2	208.33	208.73	208.9	207.94	208.28	208.53	207.78	208.29	207.48	208.21	208.65	208.38	208.42	208.64	207.95	208.72	209.04	208.93	208.23	208.88	208.46	209.12	208.88	207.63	208.41	207.51	208.27	207.19
205	203.31	205.2	205.45	203.85	204.07	204.54	204.15	204.17	203.9	205.49	204.37	205.5	204.52	203.48	204.16	205.22	204.91	203.96	204	203.28	204.94	204.43	204.23	204.8	205.42	205.02	204.48	204.84	204.9	203.4	204.75	204.71	204.09	204.54	204.55	204.46	203.31	205.1	206.24	204.71	205.04	202.66	204.38	205.58	203.9	205.06	204.06	205.57	204.52
202.34	203.26	202	201.69	202.69	202.48	202.67	202.26	203.11	202.5	203.36	203.75	202.67	202.47	201.85	202.66	201.45	203.5	202.65	202.38	203.67	204.01	202.2	202.2	203.7	203.25	203.47	202.78	202.57	202.93	203.25	202.36	202.44	203.21	202.24	202.82	203.19	203.76	201.77	203.45	202.54	202.23	204.2	203.35	202.8	201.82	202.98	202.5	202.49	202.85
216.4	217.11	216.12	216.04	216.92	217.03	216.72	216.13	217.47	218.04	216.9	216.95	217.8	217.46	217.52	216.82	217.1	216.9	216.6	216.78	218.01	217.22	216.36	216.34	216.41	217.42	218.07	217.05	216.15	216.64	216.88	217.8	217.49	217.59	217.16	216.6	217.11	216.85	218.58	217.62	217.03	216.89	217.36	217.62	216	217.06	217.57	216.31	217.18	217.06
216.6	218.2	217.31	217.55	216.56	216.57	216.86	217.16	217.21	217.06	217.94	216.55	217.09	216.51	216.63	217.13	217.07	217.26	217.25	217.38	216.57	216.28	216.03	216.73	216.72	217.26	217.61	217.36	215.73	216.98	215.75	217.21	217.06	217.99	216.63	216.98	217.69	218.19	216.87	217.38	217.12	218.45	217.04	216.45	216.89	217.76	217.21	217.12	217.01	216.63
208.32	209.09	208.56	209.22	209.04	209.93	207.46	208.47	208.47	208.88	207.34	208.85	208.54	208.21	209.13	209.81	207.82	209.03	208.21	209.52	209.51	207.45	209.17	208.83	209.37	209.74	208.96	208.86	208.87	209.37	209.34	208.6	208.6	207.45	207.97	208.03	208.82	209.35	207.89	208.3	208.83	208.66	206.96	208.48	208.82	207.9	209.03	209.39	209.82	208.68
210.09	209.57	209.6	209.54	208.99	209.39	209.29	208.33	208.82	208.59	208.82	211.31	209.84	209.48	209.23	210.09	210.39	209.28	209.75	209.63	208.79	209.63	208.48	210.79	208.91	210.97	209.8	208.82	208.55	209.27	209.47	210.16	209.9	210.51	209.61	210.47	208.96	210.04	209.92	210.99	209.26	209.28	209.12	210.71	209.94	208.34	209.43	209.91	210.14	208.68
203.96	204.91	205.46	204.99	204.24	204.34	204.22	204.97	205.37	205.15	204.97	204.62	205.03	205.3	205.01	204.64	205.31	204.65	204.65	205.83	204.27	204.84	204.88	204.41	205.07	205.38	204.75	205.64	204.18	205.65	205.3	204.39	205.03	204.44	204.3	205.54	204.69	204.96	205.15	204.81	204.82	205.25	205.11	204.23	205.44	204.75	204.85	204.67	205.5	204.57
201.75	200.1	200.36	198.47	200.93	200.38	200.1	200.84	200.13	201.05	198.66	200.39	200.77	199.87	200.6	200.77	199.77	199.97	200.33	200.85	200.34	200.59	199.57	199.69	199.48	200.2	200.75	199.98	200.76	200.42	199.56	199.87	200.18	200.18	200.31	200.11	199.95	200.51	200.64	199.24	199.96	199.57	200.16	199.46	200.28	199.76	200.55	199.81	200.68	200.19
200.25	201.24	200.21	200.72	201.65	199.78	201.15	200.39	200.7	199.73	200.31	200.72	200.37	199.99	198.84	202.08	199.86	199.59	200.15	199.94	201.43	200.45	201.45	200.65	200.84	200.87	198.37	199.54	200.46	199.27	200.35	199.11	201.12	200.02	201.75	199.91	199.11	199.98	199.97	200.95	201.53	201.34	199.61	200.39	200.84	200.54	200.88	200.23	200.09	200.92
211.4	211.79	212.61	213	211.96	212.03	211.49	211.96	211.83	211.73	210.58	210.58	211.59	211.33	211.35	212.21	212.19	211.96	211.54	211.89	211.74	212.81	211.82	210.86	211.16	211.41	211.44	211.29	212.32	211.59	210.36	211.55	209.91	211.07	211.94	211.42	211.01	211.75	210.89	211.77	211.98	211.45	210.48	211.28	211.88	211.54	211.27	211.65	211.36	210.43
208.59	208.47	207.1	208.08	207.98	208.47	208.29	207.93	207.79	208.54	208.74	208.81	208.75	209.34	207.6	209.34	208.78	209.1	208.1	208.92	208.55	209.26	209.85	208.81	208.72	209.58	208.34	209.89	207.93	209.96	207.73	208.9	207.67	208.38	208.53	208.43	208.7	208.64	209.47	208.22	209	209.51	208.83	208.89	209.74	208.75	208.12	208.75	207.92	209.56
213.84	213.26	213.74	212.12	212.39	212.1	212.7	212.49	212.96	213.03	213.06	212.68	213.61	212.25	213.43	213.24	213.44	212.37	213.16	213.58	212.25	213.15	213.13	212.91	211.63	212.26	211.77	212.75	213.89	213.2	212.54	212.25	211.48	212.93	213.17	212.54	214.4	212.49	213.76	213.16	212.52	213.79	213.77	213.48	211.31	214.16	213.69	212.34	212.91	212.73
209.31	208.84	208.19	208.82	209.76	207.75	208.63	208.23	208.37	208.74	208.93	209.32	208.47	207.95	208.42	208.73	209.18	208.64	207.48	209.07	209.09	208.37	208.31	209.07	208.71	209.89	208.62	208.44	208.38	208.52	208.55	209.36	209.4	209.66	208.1	208.11	209.41	209.46	207.81	208.35	208.49	209.73	207.78	207.89	209.58	209.12	208.52	209.61	207.7	208.68
202.03	202.61	202.79	202.52	201.86	201.84	202.7	203.01	202.27	202.86	202.4	201.81	201.5	202.75	201.52	201.85	203.07	202.29	201.81	203.45	203.71	202.57	202.67	203.1	202.18	202.72	202.7	202.56	202.74	202.48	203.26	202.27	202.57	203.62	202.27	202.89	203.4	202.56	202.78	203.66	202.03	202.28	201.75	202.86	202.35	202.09	203.25	202.89	201.71	202.38
207.52	207.42	207.03	207.21	208.91	209.32	207.06	207.66	207.87	209.33	208.46	206.91	207.55	208.53	208.56	207.22	206.91	207.87	206.81	208.92	206.84	207.86	208.05	208.24	207.17	208.62	207.84	207.51	207.07	207.46	206.76	207.78	208.09	208.29	208.64	207.76	208.53	208.13	206.56	208.55	206.84	206.95	208.26	208.56	207.6	208.32	207.82	208.28	208.98	207.57
194.33	195.87	195.63	195.92	195.78	196.29	196	195.05	194.28	195.75	195.21	195.27	195.18	195.02	193.96	195.64	194.83	195.15	195.03	194.66	195.51	195.16	194.77	195.58	195.07	195.37	194.79	194.42	195.73	195.4	196.16	193.92	195.63	194.75	194.78	194.34	195	195.82	195.5	194.05	194.32	196.07	194.16	195.42	195.33	194.15	194.84	195.71	194.24	194.62
212.71	213.13	212.86	212.05	213.17	211.25	211.63	211.85	212.66	210.5	212.75	211.28	211.92	212.64	212.75	212.91	214.13	212.12	211.93	212.54	212.83	211.17	212.06	212.94	210.88	213.41	212.67	212.47	212.25	212.06	213.49	212.51	211.61	212.45	212.58	211.74	211.92	213.22	211.79	212.15	212.73	211.81	211.44	212.87	213.02	213.03	211.64	212.58	211.6	213.49
213.11	213.62	213.02	213.92	213.91	214.18	213.57	214.96	213.89	214.2	213.66	214.03	214.62	214.6	212.94	213.7	214.21	213.31	213.28	213.68	213.6	213.94	214.43	213.81	213.57	213.95	212.95	213.39	213.64	213.2	214.29	213.42	213.71	214.46	214.26	213.66	213.8	213.5	214.53	213.96	215.05	213.98	213.17	213.19	214	213.53	213.52	213.5	212.95	213.07
212	212.46	211.56	210.84	211.85	211.38	211.79	211.8	211.47	209.67	211.03	212.31	210.57	212.41	211.24	211.09	211.26	211.32	211.25	210.47	211.56	212.07	210.08	210.93	211.68	211.37	211.58	212.43	211.2	212.35	212.47	211.52	211.8	211.25	211.75	211.37	211.96	211.58	210.6	211.63	210.39	211.94	211.63	211.03	212.08	211.54	213.63	211.94	212.34	210.25
211.84	212.1	211.6	211.79	212.17	212.13	212.2	211.61	211.12	211.18	212.57	211.42	211.27	210.21	212.16	211.85	211.69	211.86	211.72	212.1	211.45	211.99	211.85	211.3	210.91	210.92	211.84	211.76	211.87	211.54	210.74	211.83	211.35	211.74	210.7	212.22	211.5	212.58	211.55	212.09	211.54	212.5	213.21	211.77	211.77	211.23	212.17	211.49	210.97	211.43
207.89	208.97	208.23	207.75	209.37	207.23	208.63	208.82	208.41	209.39	209.1	208.19	207.46	207.52	208.26	209.26	209.22	206.81	208.65	208.11	209.19	207.77	208.51	209.52	208.67	208.75	208.71	208.15	208.59	209.14	209.01	208.89	208.67	208.29	208.56	209.02	208.75	207.78	208.34	208.69	209.76	208.16	207.71	209.17	209.2	208.41	207.7	207.91	208.82	209.15
201.21	201.04	201.31	200.39	200.16	200.08	200.39	201.22	201.69	200.7	200.7	200.09	201.52	199.1	200.03	200.12	199.94	199.74	199.71	200.76	200.27	200.81	201.45	200.92	200.55	199.33	199.77	199.93	201.01	200.31	199.68	199.83	199.15	200.36	200.43	199.7	200.93	200.87	199.83	200.51	199.44	200.11	200.07	200.25	200.92	199.88	200.08	199.11	200.4	199.67
216.01	216.71	217.79	217.02	215.61	216.19	217.2	217.72	216.34	217.25	215.35	216.01	216.72	217.75	217.39	216.17	215.35	216.75	216.46	217.45	216.5	217.02	217.36	216.64	217.04	217.28	216.5	216.89	216.44	216.95	216.76	217.29	217.22	217.07	216.3	217.47	216.17	217.05	217.53	217.6	216.65	216.71	216.96	216.91	216.61	216.78	216.39	217.71	216.03	217.21
194.03	194.44	193.45	193.57	195.39	194.23	195.16	193.94	194.4	194.56	194.35	193.87	193.33	194.79	195.18	194.19	193.64	194.99	195.12	194.51	193.49	193.39	194.25	195.09	194.36	193.26	193.91	194.58	193.37	193.29	194.69	194.07	194.8	193.77	192.71	194.11	194.27	194.05	195.61	194.13	195.32	193.4	193.72	194.25	194.98	193.64	194.03	194.91	195.69	194.42
201.54	202.26	202.52	203.16	201.05	201.95	201.51	204.02	203.09	203.26	202.64	202.95	202.7	202.38	202.29	202.27	203	201.62	201.97	201.91	203.08	203.25	201.96	202.96	201.39	201.57	202.31	202.98	202.44	201.93	202.09	202.88	202.36	202.08	201.94	201.75	201.95	203.21	203.28	203.02	202.24	201.67	202.91	203.02	202.69	201.56	203.14	202.91	201.45	202.01
218.43	218.5	218.46	218.15	216.77	217.91	218.29	217.34	217.97	218.23	216.41	217.11	218.2	218.13	217.67	218.08	216.75	216.63	218.12	217.7	217.03	217.85	217.98	217.79	218.44	218.53	216.99	218.51	217.9	217.29	218.19	216.24	217.82	218.82	218.21	217.66	218.61	216.98	219.14	217.71	217.84	217.66	217.97	218.39	216.76	216.95	217.46	218.99	217.91	218.81
209.06	208.01	208.73	208.33	209.3	208.92	209.5	208.58	207.48	207.44	208.96	208.15	208.55	208.03	208.92	209.69	209.42	209.33	209.72	209.2	208.97	208.4	208.99	208.95	207.97	208.17	208.58	209.82	208.47	208.74	208.53	208.35	208.89	208.54	209.27	210.01	208.97	207.74	209.74	208.8	208.88	206.92	208.86	209.08	208.83	209.05	208.47	208.91	208	208.33
209.41	209.87	208.59	209.07	208.69	208.44	208.92	208.53	210.09	209.6	208.71	209.49	208.52	209.54	208.94	210.14	208.86	207.21	209.9	208.04	208.85	209.04	207.8	207.84	209.34	208.33	208.26	208.43	208.65	208.15	209.48	209.14	208.45	209.41	208.91	208.8	208.6	208.44	208.72	208.09	208.61	208.47	208.62	208.28	209.19	209.04	209.25	208.94	208.31	209.47
204.11	204.05	205.18	205.51	205.74	205.11	204.65	204.83	205.08	205.21	204.16	205.16	204.85	204.58	204.99	204.29	205.11	204.78	202.96	205.56	205.37	205.22	204.83	204.6	205.43	204.63	205.8	204.77	204.45	204.8	204.67	204.9	205.05	205.36	205.29	205.18	205.16	204.91	204.6	204.08	204.21	205.62	203.88	203.93	204.71	204.87	205.07	204.41	205.37	203.74
203.64	205.07	204.26	204.36	205.28	205.1	204.76	204.92	204.06	204.83	204.21	204.96	204.72	205.08	203.73	205.34	203.8	203.64	203.98	203.83	203.86	205.3	204.45	204.95	205.16	205.3	205.19	204.45	205.59	204.78	206.44	205.42	204.65	204.72	204.84	204.54	204.18	205.54	203.15	206.21	204.3	205.3	205.34	204.9	205.44	204.58	205.5	204.55	204.75	203.55
201.25	202.46	202.97	203.48	202.28	201.24	202.75	202.94	202.39	201.22	202.5	203.95	203.31	203.11	202.54	202.03	202.78	202.82	201.35	202.73	202.88	202.37	202.95	202.59	203.15	203.13	202.32	202.13	202.27	203.15	202.79	203.18	202.55	202.49	202.72	202.16	202.29	203	202.54	203.11	203.17	202.4	203.14	203.26	201.99	202.87	203.27	202.41	202.93	202.86
201.92	202.01	200.96	201.93	201.93	199.61	202.95	200.9	201.94	201.15	201.03	201.55	200.8	201.83	201.64	201.03	201.49	201.06	201.77	201.52	200.92	200.78	201.43	201.82	201.12	199.86	201.88	201.68	201.04	200.94	201.23	201.94	200.35	200.47	200.97	201.54	200.98	200.65	200.34	201.01	201.51	201.58	200.81	200.79	201.57	200.83	201.04	201.8	200.76	201
212.61	212.59	212.14	211.7	212.07	213.39	211.17	211.95	212.56	212.25	212.27	213.04	211.87	212.98	212.34	212.49	211.59	212.04	212.42	212.53	212.87	213.31	214.05	212.7	211.3	211.59	212.03	212.48	212.06	212.83	211.58	213.1	211.62	212.31	212.4	212.67	211.88	212.45	211.36	211.25	212.42	211.45	212.17	212.09	212.86	211.9	212.29	212.29	211.92	212.17
199.95	199.63	200.74	200.75	199.04	200.68	199.92	201.56	200.93	200.17	200	201.3	200.9	200.92	200.75	201.62	201.14	200.24	200.57	199.68	201.25	200.53	200.48	201.02	201.05	200.55	199.92	199.42	200.2	200.09	200.41	200	200.62	200.84	199.56	200.61	200.43	200.18	200.02	200.89	200.41	200.51	200.41	200.95	202.29	199.69	200.56	200.85	199.94	199.78
203.16	203.59	205	203.62	204.01	204.19	203.73	203.53	203.28	203.43	204.84	203.93	204.71	204.11	204.72	202.82	204.05	203.22	202.72	203.36	203.89	202.96	203.72	203.26	203.14	203.32	204.49	204.73	203.75	202.92	203.42	202.36	203.54	203.36	203.35	203.2	203.56	203.18	202.9	203.84	203.86	203.84	203.81	203.54	203.31	204.12	203.69	203.52	203.04	203.12
204.52	202.7	202.47	203.12	202.83	204.28	204.39	203.74	204.3	202.73	203.99	203.4	204.1	203.62	202.84	203.27	203.4	202.41	203.64	203.89	202.93	204.43	204.69	204.89	203.32	204.89	204.83	203.17	203.12	203.71	203.05	204.35	203.06	203.2	203.88	203.44	202.55	204.03	204.2	203.44	203.44	204.81	204.3	202.7	204.53	203.44	203.74	203.61	203.79	204.05
202.49	202.6	204.02	203.77	203.6	202.33	202.86	202.58	202.52	203.27	203.65	203.1	202.41	202.96	203.26	203.19	203.53	203.27	204.01	202.46	202.44	202.64	204.2	204.14	203.8	204.65	203.68	204.1	202.37	203.71	202.93	202.66	203.03	203.53	202.61	204.33	202.99	202.21	203.6	203.89	202.78	203.33	201.84	203.15	203.11	203.77	202.97	202.66	201.88	203.18
205.55	206.56	206.52	204.72	206.91	206.58	206.34	205.55	206.9	206.43	207.45	205.6	207.32	206.45	206.35	205.66	207.5	205.37	205.47	205	206.73	205.5	206.12	206.58	205.66	207.44	204.74	206.59	206.99	206.39	207.47	206.89	206.59	204.95	206.51	206.75	206.15	205.61	207.91	205.3	206.44	206.98	205.57	206.7	205.62	205.93	207.57	205.64	206.47	207.31
209.76	207.2	208.43	207.56	208.85	209.44	209.39	209.23	210.05	209.66	210.06	208.78	209.76	208.4	208.39	209.14	208.42	208.84	209.05	208.64	208.68	208.61	208.36	207.55	208.47	208.27	209.03	209.04	208	208.87	208.38	208.47	208.48	209	209.49	209.01	207.91	208.93	209.73	209.2	208.68	208.29	209.03	210.22	208.32	207.9	210.6	208.8	208.98	208.7
198.99	197.7	199.42	200.5	199.1	198.82	199.8	199.23	199.14	199.3	200.06	198.89	199.39	199.84	198.81	200.02	199.21	199.79	199.32	199.98	200.25	199.07	198.93	198.42	199.61	199.18	198.66	199.81	199.53	198.7	200.07	198.71	198.97	198.91	199.58	198.46	198.74	199.91	198.95	198.63	197.69	199.92	199.12	198.69	199.16	200.42	200.17	199.12	199.02	198.99
205.81	205.29	204.8	204.26	204.06	204.51	205.1	205.16	204.8	204.95	204.66	204.44	204.33	205.6	204.58	204.47	204.29	205.55	204.52	204.65	205.44	204.47	204.27	205.12	205.36	205.28	204.94	204.75	205.31	204.44	204.78	204.78	204.72	204.35	204.39	204.55	203.73	204.31	204.84	205.35	204.31	205.11	204.66	204.65	204.75	204.4	204.42	203.89	204.29	204.3
200.29	199.94	200.1	200.17	200.56	202.24	199.06	199.46	200.22	200.75	200.81	199.88	199.98	199.42	199.62	199.34	201.16	200.03	200.58	199.19	200.76	199.59	199.56	200.23	200.66	200.29	200.04	200.01	199.35	199.58	200.79	199.97	199.56	201	200.6	199.34	200.69	200.33	200.04	199.52	200.13	200.44	200.02	201.23	198.83	200.09	201.6	200.34	200.02	199.71
211.92	212.28	212.76	211.42	211.95	210.99	212.72	210.27	211.56	211.22	210.96	211.39	211.11	210.97	211.72	212.54	211.39	210.42	211.04	212.49	211.03	212.05	211.5	211.2	211.68	210.51	211.59	211.77	211.89	211.37	212.82	212.25	211.68	212.01	210.47	212.33	211.15	211.03	212.51	211.88	211.33	210.88	211.42	211.15	211.99	211.6	210.66	210.27	211.43	211.97
213.25	214.02	213.6	213.31	213	214.45	213.94	213.8	214.08	213.65	213.67	213.79	213.86	213.46	214.61	214.69	213.94	212.68	213.15	212.86	213.4	213.99	212.13	213.88	214.71	213.07	214.2	212.82	213.75	213.47	214.16	213.74	214.53	215.09	214.44	213.38	213.09	212.76	214.43	214.44	213.81	214.21	213.7	214.23	213.65	212.95	213.47	214.16	214.42	212.98
200.25	200.54	199.41	200.92	200.62	200.88	200.31	200.68	200.45	201.32	199.64	200.55	201	200.81	200.41	201.1	199.93	200.46	200.15	200.34	199.94	199.76	200.69	201.13	199.8	199.96	200.95	199.98	199.97	201.27	200.5	199.46	200.98	200.48	200.4	199.58	200.97	200.91	199.44	200.75	200.12	200.35	200.77	201	199.91	200.81	200.7	200.05	201	199.86
206.89	207.37	207.92	208.34	206.73	207.12	208.21	207.1	206.87	208.42	207.12	208.34	207.9	207.83	206.66	207.35	208.2	208.92	208.44	208.52	207.66	207.79	207.45	206.99	208.24	207.64	206.97	207	208.55	207.54	207.07	208.14	208.28	208.63	207.54	208.64	208.55	208.12	207.43	208.59	207.7	207.46	208.02	207.54	206.36	205.98	208.53	208.38	207.94	207
212.2	213.38	212.79	212.94	211.78	212.72	212.8	212.48	213.23	212.96	213.47	212.61	212.45	213.03	213.56	212.7	212.12	212.19	212.94	212.21	213.83	213.51	212.06	212.95	212.49	212.32	212.29	214	212.84	212.5	212.02	212.7	213.2	212.76	213.3	213.66	213.5	212.03	212.64	213.17	213.78	212.99	214.05	212.77	212.52	212.74	214.02	211.44	214.6	213
205.76	207.6	205.88	207.12	206.97	206.34	207.24	206.03	207.06	206.51	206.12	205.92	206.15	205.39	206.82	207.03	206.24	206.17	206.55	206.55	206.25	205.02	206.6	206.42	206.36	207.03	206.75	206.35	206.81	207.32	207.11	206.8	207.21	207.07	206.69	206.77	206.23	206.11	206.91	205.85	206.74	206.19	205.4	207.41	206.13	206.56	206.3	205.85	205.41	206.07
199.42	199.22	199.24	199.68	199.5	199.03	198.19	198.94	199.38	199.6	200.08	199.21	198.98	199.03	199.04	200.05	198.82	199.16	199.91	198.98	199.19	198.07	199.35	199.44	199.6	199.43	198.59	199.55	200.26	199.38	199.24	199.47	199.71	199.87	199.43	198.9	199.42	198.96	200.31	199.22	199.66	199.25	200.12	199.89	198.67	200.33	198.82	199.53	200.55	199.37
217.37	218.49	218	217.16	217.21	217.52	217.13	217.21	218.45	217.17	218.21	217.55	218.97	218.1	219.01	217.93	217.91	218.13	217.3	216.77	217.97	217.02	218.05	218.49	218.7	217.75	217.27	217.43	217.72	217.47	217.7	217.89	217.92	217.54	217.59	218.72	216.95	218.05	216.9	217.48	217.6	217.75	217.6	217.12	218.27	218.44	218.32	217.23	218.13	216.56
193.46	193.64	194.08	193.64	194.08	192.86	194.35	194.64	195.28	194.01	193.96	194.05	193.99	194.69	194.17	194.76	193.76	193.81	194.29	193.29	194.06	195	193.68	193.93	195.38	194.4	194.92	193.98	193.3	193.9	194.14	194.02	194.26	194.77	194.24	193.32	195.51	194.16	194.2	194.67	194.39	194.7	193.97	194.29	194.99	193.18	195.56	194.37	194.58	193.79
207.09	207.43	208.31	206.7	207.31	207.6	207.01	208.23	207.89	206.97	208.21	208.35	207.97	207.65	207.33	206.92	208.07	208.53	207.8	209.24	207.46	207.63	207.54	208.18	207.85	206.52	207.8	207.57	207.65	207.11	206.96	207.71	208.13	205.77	207.78	206.95	208.46	207.43	207.36	207.62	207.24	207.97	208.58	206.37	208.28	207.11	206.81	208.47	207.25	207.03
206.41	208.13	207.52	207.22	208.32	207.79	208.82	207.79	207.55	207.32	208.76	206.62	207.73	208.05	207.9	207.07	207.76	207.92	207.76	208.44	207.1	207.83	206.58	207.99	207.67	207.3	208.05	207.89	206.5	208.18	206.81	207.99	208.6	207.02	206.76	207.69	207.69	207.31	208.82	207.69	206.55	207.47	208.66	208.43	206.64	207.52	207.43	208.58	207.46	207.22
209.59	208.81	208.61	207.96	208.26	208.59	208.93	208.52	208.62	209.33	209.1	208.02	208.47	208.89	208.95	207.84	208.42	208.97	208.43	208.49	207.22	208.46	209.48	207.81	208.58	208.89	208.99	207.1	208.88	210.38	209.48	208.35	209.45	207.76	207.46	207.98	208.56	209.14	209.23	208.76	208.39	208.15	208.89	209	207.43	208.89	209.08	207.95	209.3	208.43
204.04	202.91	202.13	204.57	202.81	204.41	203.76	204.29	203.32	204.46	204.95	203.53	202.94	203.29	204.09	203.85	203.22	202.54	203.14	203.01	203.38	204.47	202.53	203.83	203.59	203.98	203.55	203.12	204.75	204.64	203.27	203.42	203.86	203.85	203.47	203.93	203.89	202.76	203.08	204.38	204.11	202.01	204.61	203.3	205.51	203.96	204.96	203.46	203.85	204
208.99	209.27	208.87	208.4	209.96	208	207.96	208.04	207.5	208.68	208.4	209.93	208.38	209.95	208.58	208.87	207.98	208.43	209.48	208.83	207.79	208.49	208.69	209.21	207.89	209.67	208.5	209.62	208.6	208.78	208.79	209.4	208.31	210.06	208.54	208.23	208.54	208.48	209.23	208.29	209.63	209.18	208.24	209.27	209.39	210.23	209	209.03	208.65	208.24
216.82	216.15	217.14	216.72	217.81	215.91	217.48	216.65	217.24	217.22	217.93	216.73	216.89	217.13	217.52	216.25	216.49	216.73	217.04	218.44	217.07	216.91	216.7	216.78	216.77	215.74	217.44	216.87	217.27	216.5	218.05	215.67	217.91	216	216.89	217.12	216.86	217.58	216.59	216.98	216.26	216.67	215.23	217.34	216.68	216.25	217.1	216	217.74	215.7
208.18	208.41	209.12	209.06	209.02	209.37	208.25	209.57	208.14	209.32	208.65	208.64	209.55	208.13	208.72	208.51	209.21	208.11	208.42	207.96	209.18	208.44	207.51	209.33	208.21	207.48	207.38	208.27	209.43	208.38	209.9	208.86	208.97	208.61	209.44	207.84	208.61	207.86	209.75	208.73	209.13	207.85	208.78	208.79	208.48	209.82	207.95	209.41	209.17	209.24
198.07	197.34	198.07	198.42	199.02	198.72	197.99	198.85	198.54	198.14	197.95	198.04	198.46	197.48	197.73	199.03	198.39	198.73	198.1	198.9	198.76	198.03	198.27	197.49	197.93	198.19	198.69	198.63	198.68	198.69	198.86	199.41	198.74	199.31	199.98	197.73	199.07	199.53	198.98	198.36	198.66	198.19	199	199.45	197.92	198.48	199.59	198.01	198.21	199.08
206.82	206.74	207.5	207.98	208.36	207.84	206.96	207.58	208.4	207.54	208.11	208.23	206.31	208.86	207.37	207.9	207.52	207.41	207.4	208.19	208.22	207.86	207.59	207.48	207.51	207.73	207.52	207.37	208.61	209.11	208.73	207.02	207.41	207.02	208.17	207.46	207.26	206.99	207.17	208.69	208.01	208.78	208.21	208.4	207.89	207.84	207.36	207.85	207.64	207.75
217.54	218.22	216.9	217.57	217.58	216.69	216.68	216.29	216.79	216.7	217.12	217.55	215.99	216.76	215.88	215.57	216.49	217.27	216.98	216.13	216.99	217.25	216.8	216.41	217.18	217.79	218.66	216.44	217.21	216.32	217.54	216.64	216.6	217.21	217.27	216.45	216.85	217.54	218.83	217.39	216.89	216.9	216.88	216.78	217.98	216.27	216.39	217.13	217.75	216.88
208.68	209.06	207.33	208.79	208.8	209.45	208.85	208.68	207.77	209.19	208.22	207.88	208.85	209.59	208.62	208.3	209.29	208.09	209.95	208.75	209.08	208.5	208.14	209.5	210.11	208.18	208.58	208.65	208.32	209.91	208.31	208.48	207.31	208.71	207.74	208.37	208.33	209.32	208.25	207.64	209.86	209.32	208.84	209.53	208.83	209.16	208.63	209.64	209.76	208.96
216.93	217.04	218.74	216.92	216.89	217.15	218.24	218.32	218.27	218.6	216.87	217.31	217.83	217.84	217.71	217.47	218.43	217.6	218.66	218.02	218.28	218.02	217.1	216.86	218.64	218.68	217.51	217.69	217.66	217.62	218.1	217.26	217.42	217.89	217.96	216.91	217.6	218.38	217.13	217.12	218.13	216.9	218.15	217.79	216.42	218.41	216.46	218.74	218.84	217.05
209.84	209.76	210.05	209.29	208.86	209.46	210.23	210.09	208.47	208.81	209.42	209.57	209.94	210.54	209.6	208.88	208.56	209.7	210.6	207.99	209.82	208.81	209.29	209.3	209.6	209.45	208.73	209.7	209.24	210.67	209.73	208.76	209.65	209.87	208.38	210.06	209.61	210	209.53	209.57	209.3	210.04	209.6	208.49	209.33	209.07	208.88	209.24	210.04	209.85
211.61	212.28	212.82	212.44	212.68	211.75	212.43	211.65	212.46	212.22	211.34	211.6	213	211.01	212.47	212.39	211.88	212.38	212.63	212.14	213.51	212.31	211.63	212.8	212.92	212.29	212.46	212.56	212.68	212.16	211.64	212.32	211.94	213.07	213.15	211.97	212.52	212.67	210.86	212.07	213.66	211.51	213	211.27	212.44	212.73	212.8	213.07	212.1	213.19
200.13	199.08	199.48	199.11	199.8	199.54	199.36	198.8	199.33	198.65	199.26	200.03	198.96	200.18	198.2	198.85	199.28	199.04	198.43	200.15	198.99	199.88	199.59	199.4	199.58	200.46	198.92	199.59	200.02	198.93	199.23	199.52	199.03	198.22	198.69	199.19	199.14	199.15	199.46	199.75	200.44	199.28	199.35	199.09	198.9	198.93	199.49	199.56	200.04	199.18
198.14	198.54	197.9	198.3	198.48	198.1	198.54	198.3	198.4	199.41	197.81	198.15	198.25	198.5	199.5	198.87	199.16	199.11	199.71	198.88	198.14	198.05	199.35	198.43	198.37	198.66	198.46	198.68	197.55	198.44	197.28	198.03	198.26	198.88	198.43	198.34	199.01	198.65	199.32	197.72	198.84	199.06	198.4	197.9	197.8	198.04	198.6	198.02	198.02	197.97
200.31	201.15	200.09	200.07	200.75	200.2	201.29	200.22	200.21	200.44	200.72	200.29	200.35	199.97	199.57	200.68	201.32	200.61	199.85	200.45	201.53	199.86	200.56	199.31	199.95	200.51	199.8	200.19	199.67	202.14	200.65	200.45	200.98	200.86	200.45	200.58	199.99	200.5	201.05	201.25	201.83	201.02	201.12	200.87	200.66	200.38	200.22	200.09	200.58	201.35
211.8	212.71	211.37	211.69	210.5	212.09	211.88	211.66	212.85	212.04	211.04	211.76	211.8	211.84	212.01	212.4	211.65	212.13	211.86	211.66	212	212.43	210.77	212.39	211.46	212.7	211.95	212.01	211.6	211.09	211.09	211.49	211.56	211.99	211.42	211.19	210.99	212.32	211.34	212.05	210.84	210.89	211.07	212.04	211.86	212.42	211.62	211.02	210.66	210.61
208.34	209.09	208.18	208.75	209.38	207.49	208.82	208.99	209.44	209.72	208.87	208.15	208.56	208.2	207.7	208.98	208.78	209.43	208.33	208.59	209.21	209.34	207.99	209.97	208.4	209.1	209	208.75	208.8	208.39	208.17	209.42	209.69	210.3	208.2	208.54	207.88	208.58	208.86	209.39	208.46	207.42	208.64	209.37	208.91	209.83	209.25	208.15	209.14	209.8
200.7	199.55	200.37	199.8	200.11	201.29	199.98	201.03	199.88	199.87	199.94	199.06	200.58	200.49	199.88	200.28	200.46	199.74	200.84	200.41	200.29	200.09	199.61	199.27	200.84	201.08	200.58	200.48	199.77	199.8	200.67	201	201.14	200.39	199.48	201.09	199.11	200.66	201.13	200.19	201.12	201.58	200.94	199.83	201.45	200.82	199.36	199.46	201.68	200.28
205.28	204.4	204.5	203.74	204.58	204.74	204.55	204.58	205.37	204.98	206.07	204.2	204.46	204.84	204.2	205.46	204.59	205.07	205.12	204.67	204.55	205.04	205.69	203.94	204.23	204.97	203.67	204.77	204.17	204.07	204.67	205.79	204	204.86	204.4	204.74	204.6	205.46	204.84	205.22	205.51	204.61	205.9	205.47	204.51	204.82	205.05	204.83	204.58	205.71
199.18	197.8	198.93	199.24	199.03	199.46	199.58	199.92	199.23	200.34	199.15	199.29	200.03	199.7	198.75	199.1	199.44	200.44	199.22	199.17	200.04	198.68	199.11	200.23	199.39	200.33	198.42	199.97	198.04	200.05	199.73	200.56	199.16	199.38	198.89	199.94	199.67	198.94	200.25	199.07	199.93	198.71	199.35	198.18	200.23	199.36	199.6	200.4	200.07	199.79
203.16	203.34	204.83	203.83	203.34	204.73	203.05	204.31	204.01	203.69	203.03	204.43	203.39	203.57	204.57	203.18	203.15	203.64	204.2	203.27	203.84	204.18	203.63	202.99	204.72	204.63	204.32	203.18	204.01	203.41	203.33	203.53	203.83	203.06	202.95	203.38	204.53	202.93	203.71	204.33	203.16	204.46	204.17	203.95	204.66	202.94	202.43	202.62	202.82	203.83
209.45	207.56	209.73	208.41	208.49	209.11	208.28	208.32	209.13	207.77	208.8	210.2	209.21	208.68	208.26	208.67	209.32	207.85	208.3	208.91	209	209.57	207.9	208.98	207.66	209.77	208.78	208.52	208.92	209.84	207.75	207.48	208.46	208.56	208.86	209.31	209.03	209.68	207.98	209.03	208.51	208.79	208.22	208.15	208.69	209.05	208.56	210.07	209.49	208.92
208.74	208.36	208.58	208.6	207.94	209.84	208.36	209.18	207.97	208.73	209.11	209.27	208.75	209.32	208.79	208.28	209.33	208.86	209.72	207.81	208.48	206.42	208.48	208.37	208.96	207.69	208.15	208.74	209.03	207.55	208.43	208.63	208.96	207.62	206.86	208.28	208.92	209.09	207.98	208.79	208.58	208.24	210.16	207.98	208.55	208.11	209.83	207.61	209.26	208.41
217	218.64	217.76	217.1	217.3	218.58	218.22	217.56	217.83	217.51	217.47	218.78	217.57	218.5	217.49	217.6	219.29	218.41	217.88	217.14	217.37	218.08	216.71	218.09	218.2	217.88	218.37	217.5	218.43	218.34	217.54	216.89	217.16	217.37	217.29	219.24	216.85	216.55	218.56	218.06	217.82	217.41	217.66	216.37	216.92	217.43	216.55	218.25	218.17	218.4
204.95	204.92	204.07	204.08	203.39	204.54	204.25	204.73	203.63	202.62	204.16	204.23	204.63	203.7	203.81	203.06	204.49	204.13	203.88	203.98	203.65	203.8	203.27	203.75	204.37	203.94	204.12	203.63	203.9	203.42	203.81	203.47	203.92	203.05	203.03	204.31	203.55	203.05	204.25	204.86	203.56	203.78	204.67	204.76	203.45	205.02	203.78	203.88	203.21	203.71
204.23	203.09	204.03	203.85	204.85	203.8	204.46	205.09	203.09	203.07	202.89	203.97	204.54	203.11	203.55	204.58	204.12	203.77	202.82	204.05	204.08	204.63	204.54	204.38	203.86	204.48	204.85	203.62	202.95	203.76	203.29	204.04	203.98	203.81	204.4	203.96	204.13	204.5	203.04	203.46	204.06	203.89	203.88	203.59	203.63	204.32	204.39	203.81	204.06	203.53
206.96	206.39	207.58	206.44	206.46	206.52	206.12	206.07	206.31	205.96	206.06	205.85	207.23	206.1	206.28	205.74	205.17	205.54	206.39	205.96	206.87	207.64	205.91	207.1	205.51	206.76	206.87	205.94	206.59	206.4	206.41	205.73	206.74	208.13	206.13	205.04	205.55	206.54	206.27	206.09	207.12	207.4	206	206.23	206.67	206.51	206.18	206.56	206.47	206.06
204.22	202.76	202.8	203.28	202.3	204.39	203.7	203.95	204.24	203.52	203.48	202.69	203.86	202.65	204.52	203.52	202.66	203.01	203.37	204.7	203.06	203.62	204.8	204.51	203.26	203.57	203.15	203.96	203.26	204.82	203.95	203.35	203.66	202.94	201.9	202.87	204.01	203.01	204.07	204.2	203.24	202.97	204.32	202.72	203.19	203.78	203.62	203.47	203.3	203.27
201.85	201.93	202.01	202.97	202.1	202.84	203.46	203.23	203.42	203.72	202.69	202.72	202.25	202.92	202.66	202.4	201.09	201.58	202.27	201.41	202.63	203.16	202.23	203.21	201.87	203.21	202.63	203.2	202.95	202.02	202.11	201.94	201.53	202.78	202.22	202.33	202.83	203.19	203.51	201.21	202.3	204	202.84	201.95	202.41	203.59	202.52	202.86	203.15	203.18
216.52	216.67	217.54	218.89	216.64	217.66	218.14	216.31	215.84	217.81	215.34	217.12	215.71	216.43	216.6	216.41	216.96	216.45	216.4	215.7	216.05	217.1	216.68	218	217.22	217.14	216.36	217.67	217.68	216.51	216.39	216.91	217.66	215.53	217.03	216.56	217.46	216.25	216.43	217.4	217.02	216.43	217.39	216.39	216.86	217.12	218.05	217	217.63	216.99
198.74	198.6	199.29	198.89	198.45	199.69	198.71	199.78	199.99	200.24	198.57	200.19	199.93	198.37	199.27	199.46	198.59	200.4	199.73	199.54	198.66	200.54	199.23	199.43	199.28	199.03	200.02	199.24	198.71	197.56	199.73	199.91	198.18	199.39	199.71	198.89	198.7	200.31	199.1	199.41	198.74	198.5	198.23	200.64	198.81	199.36	199.06	200.55	199.73	199.27
199.25	198.84	199.59	199.69	199.69	199.95	198.23	198.47	198.99	199.01	198.87	198.28	199.45	198.71	197.33	198.51	198.6	198.45	198.39	198.82	198.79	198.58	197.83	199.46	197.75	198.2	197.31	197.85	199.49	198.74	198.6	199.06	198.33	198.49	198.22	198.74	198.68	199.1	197.95	198.3	198.81	198.14	198.23	199.17	198	198.05	198.97	199.39	197.19	198.61
211.74	211.93	211.79	211.93	212.08	211.66	212.31	211.05	211.57	210.53	210.93	211.57	210.19	212.56	211.76	211.79	211.51	211.32	211.97	213.34	211.84	212.43	212.01	212.35	211.22	212.62	211.37	212.28	211.2	212.07	211.64	212.22	211.29	211.94	213.39	211.27	212.02	212.49	211.53	210.48	212.44	211.12	211.49	212	212.02	211.75	211.33	211.46	212.63	212.01
216.76	216.02	216.29	216.92	216.55	216.56	217.17	216.38	217.44	217.11	215.78	217.04	216.51	217.43	217.59	216.25	216.64	217.4	215.95	216.43	216.79	216.89	216.75	217.89	217.9	216.04	216.81	216.01	217.26	216.17	216.32	216.63	217.06	216.91	216.98	217.74	215.72	215.56	216.54	217.72	217.42	216.83	216.95	217.19	217.41	216.51	216.91	217.15	217.02	217.96
216.98	216.99	216.96	217.56	217.11	216.05	216.29	216.34	216.48	218.13	217.03	217.88	217.05	218.29	215.81	217.06	217.58	216.47	217.28	217.09	215.86	216.74	216.4	217.01	216.81	216.63	216.09	216.83	216.77	217.29	218.01	219	218.33	216.51	217.45	217.43	217.21	216.48	217.63	216.64	216.92	217.89	217.53	217.39	217.61	216.55	216.71	217.78	216.89	216.18
213.52	212.26	212.39	213.53	212.24	211.18	212.66	212.57	211.29	212.77	212.41	213.04	211	212.67	210.96	212.69	213.22	213.39	212.2	211.42	212.12	213.4	212.02	212.31	212.23	212.39	212.23	212.5	211.66	211.44	212.28	211.81	212.38	212.01	212.29	212.88	212.3	211.54	212.56	212.71	212.42	211.8	213.42	211.97	212.47	213.44	212.89	212.23	212.68	212.37
208.62	208.49	207.65	208.63	208.09	208.29	208.26	208.97	208.4	208.77	208.5	208.98	209.31	208.71	207.79	208.21	208.37	207.93	207.65	207.65	208.03	209.82	207.92	209.22	207.62	208.78	208.55	208.68	209.75	208.29	208.43	208.51	208.89	209.11	209.24	209.07	209.19	208.83	208.41	209.16	208.57	208.62	208.57	208.52	207.96	208.12	208.08	209.45	209.1	208.11
203.92	204.51	203.95	204.57	203.4	204.67	204.9	204.2	203.66	202.96	204.45	204.61	204.81	203.29	203.76	204.48	203.5	203.52	203.52	202.73	204.39	203.1	202.64	203.59	204.31	203.55	203.36	202.31	203.46	204.88	202.85	203.43	204.02	203.64	203.9	202.7	203.74	204.49	204.12	202.93	204.29	204.27	202.34	203.89	204.45	203.56	204.82	204.69	203.94	205.39
202.92	202.47	203.35	201.83	202.28	202.04	202.03	201.98	202.19	202.64	203.04	202.01	201.02	202.61	202.4	202.94	201.84	202.66	202.05	201.63	203.21	202.42	202.27	201.97	203.02	203.24	201.75	202.31	202.95	203.04	203.17	201.78	202.51	202.33	202.46	202.78	202.72	201.86	202.75	201.42	202.95	201.9	201.27	202.13	203.86	202.52	202.26	201.47	202.39	201.42
207.95	208.87	208.41	209.55	208.96	208.79	208.73	209.52	209.13	208.88	208.67	209.1	207.45	208.15	208.62	209.1	208.25	207.22	208.81	208.44	208.08	207.39	209.41	209.04	209.29	208.9	208.01	207.43	209	209.06	207.7	209.91	208.09	207.55	208.47	208.41	207.54	208.64	208.23	208.43	209.07	208.38	208.8	208.67	208.45	209	208.09	210.13	208.57	207.89
200.66	199.68	199.05	199.52	199.13	199.66	199.87	199.8	199.78	199.77	199.61	198.91	199.18	199.5	198.49	199.79	200.2	199.55	199.46	200.3	200.67	198.76	198.57	199.08	200.07	200.31	199.11	199.61	200.07	199.42	200.11	200.24	199.49	199.7	199.59	199.8	199.38	199.14	199.78	199.55	199.63	199.9	199.39	200.36	199.82	198.55	200.15	198.73	198.71	199.56
203.71	203.02	203.25	203.35	204.41	204.07	203.64	203.44	203.71	204.12	204.2	203.73	203.52	203.79	203.44	203.45	203.78	204.44	202.53	203.76	202.65	203.98	203.08	203.11	203.63	203.54	202.99	204.59	203.32	203.77	203.36	203.54	203.64	203.93	203.85	204.18	203.07	203.6	203.71	202.69	204.1	203.94	203.76	203.13	204.26	203.62	204.39	204.04	202.34	203.03
216.47	217.63	217.66	215.93	217.91	216.07	217.23	217.23	217.67	217.88	217.87	217.18	217.54	216.75	214.96	217.81	216.61	217.04	217.4	217.18	217.22	217.24	215.78	217.24	217.4	218.53	217.15	215.93	216.14	217.39	217.71	216.41	217.22	217.27	217.55	217.6	217.13	217.57	216.5	217.43	216.84	217.2	218.08	217.62	217.26	216.4	215.78	217.25	216.85	216.11
213.28	212.72	212.71	212.96	212.76	213.86	213.32	212.96	213.89	214.97	213.7	213.54	212.48	213.31	213.05	213.6	212.5	213.21	213.57	212.38	212.71	213.5	213.52	212.3	212.93	212.8	212.8	211.75	213.65	213.4	211.98	212.99	213.83	212.42	212.86	213.47	212.37	213.1	213.01	213.59	213.65	214.42	214.07	213.09	213.51	212.87	213.71	212.79	213.36	213.73
216.82	217.67	215.95	218.2	216.96	216.52	216.97	218.06	218.14	216.05	216.91	217.31	217.26	217.24	216.49	216.68	216.54	217.44	217.25	216.67	216.24	216.07	217.89	216.23	217.96	217.24	217.01	217.53	217.17	217.3	217.65	217.48	216.89	217.67	216.64	216.75	216.81	216.37	216.48	216.6	217.02	216.38	217.82	216.87	217.07	217.12	217.11	216.92	217.7	217.06
199.97	199.18	198.69	198.75	200.07	200.02	198.57	200.59	199.32	198.15	200.95	199.55	200.47	199.24	199.82	199.2	200.15	199.95	198.97	199.58	198.68	198.99	199.37	198.16	198.15	200.21	199.65	199.88	199.71	198.95	199.81	199.33	199.4	200.34	199.45	198.38	198.96	198.91	198.26	199.93	198.18	199.74	197.96	199.8	199	200.37	198.68	198.9	200.01	200.22
216.04	217.75	216.58	216.09	216.58	217.15	217.27	216.08	217.07	217.27	216.99	216.46	215.8	217.22	216.55	217.01	217.43	217.23	217.09	217.03	218.29	217.06	217.53	216.24	217.17	217.27	217.01	217.02	218.06	217.12	216.51	217.85	216.97	217.16	218.25	217.31	217.05	217.66	217.32	216.79	216	217.01	217.33	217.49	216.66	217.21	217.03	216.57	216.22	217.86
194.61	194	192.36	193.79	194.28	194.71	194.65	194.5	194.95	194.31	193.92	195.32	193.64	193.16	194.07	195.48	194.45	195.23	193.28	195.17	193.67	193.05	194.6	194.46	194.29	193.74	194.8	192.45	194.25	194.27	192.8	195.01	193.95	195.19	194.38	194.55	194.42	193.87	193.44	192.23	194.09	194.1	193.23	193.7	194.37	195.05	193.85	195.48	193.3	195.19
208.37	208.4	209.41	208.22	209.39	208.05	208.25	208.57	208.35	208.73	209.36	209.43	208.53	208.88	209.04	209.27	208.69	208.35	208.68	209.01	207.59	209.23	209.65	209.06	207.52	208.36	209.69	209.05	208.54	208.17	208.87	209.35	207.76	208.34	208.76	208.45	207.19	208.08	208.09	209.55	208.25	208.43	208.55	208.94	209.2	209.57	209.5	209.15	207.31	208.21
208.02	208.44	208.56	208.09	208.91	208.43	209.44	207.76	207.84	208.41	208.09	208.34	208.39	208.07	208.69	209.42	208.57	208.73	209.02	208.11	208.51	208.48	208.98	208.54	209.08	207.66	208.35	208.58	209.41	208.62	207.63	208.55	209.94	208.44	208.45	208.52	208.46	208.71	209.41	209.08	208.85	207.31	209.41	208.61	208.3	208.7	207.89	207.44	208.91	208.63
203.08	204.24	204.1	203.06	203.04	203.19	204.24	204.01	204.46	204.31	202.49	204.29	204.72	203.41	203.69	202.88	203.93	202.69	203.61	203.24	203.42	203.72	203.1	202.95	203.26	202.97	203.12	204.31	203.57	203.54	203.65	203.29	204.03	204.61	204.8	202.68	204.65	203.36	203.94	202.68	203.08	204.26	203.68	203.69	203.67	202.85	203.12	203.51	204.05	203.65
208.56	208.23	208.71	208.38	210.31	208.5	206.5	209.07	207.84	209.95	209.26	208.64	209.43	207.68	209.1	208.86	209.13	208.33	207.63	208.9	208.98	208.83	208.63	209.85	209.61	208.36	209.2	208.36	207.7	207.54	208.68	208.04	209.44	209.13	208.36	207.6	208.47	208.4	208.77	208.09	207.83	209.18	209.4	208.03	208.43	208.54	208.09	207.11	208.18	208.3
217.23	216.31	217.33	217.54	217.62	218.02	216.96	217.53	217.17	217.24	217.51	217.13	216.71	215.62	216.13	216.64	217.74	217.85	218.23	218.22	217.29	216.6	216.97	217.37	216.87	217.42	217.34	217.97	217.2	216.08	216.08	217.18	216.43	216.96	217.45	216.57	216.97	216.51	215.65	215.69	215.9	216.83	218.08	216.95	217.18	217.57	216.93	217.09	216.63	216.21
199.57	199.15	198.76	198.44	199.77	199.78	198.97	200.47	198.99	199.68	199.1	199.28	200.08	198.18	200.08	199.9	198.63	199.35	199.6	200.43	198	199.28	199.38	198.64	200.17	199.75	200.44	200.34	199.71	200.46	199.07	198.82	199.69	199.74	199	197.81	198.58	200.19	199.2	199.55	199.47	199.5	199.79	199.99	199.21	199.47	198.51	200.39	198.73	200.53
211.81	211.17	211.09	212.42	212.54	211.27	211.49	211.9	211.02	210.51	212.09	210.86	211.87	210.35	212.04	210.85	212.21	211.4	212.09	211.75	211.91	210.61	211.73	211.65	212.09	213.09	212.13	212.24	212.08	212.3	211.68	212.67	211.15	212.56	211.5	212.26	210.86	213.09	211.66	212.65	210.95	211.77	212.92	212.17	212.79	212.16	211.16	212.41	211.05	212.14
212.67	210.23	213.43	212.72	212.24	212.76	212.51	211.15	211.74	212.11	212.43	210.96	210.92	211.69	211.35	211.85	211.35	210.9	212.11	211.75	211.4	210.98	211.34	212.21	210.46	212.33	211.11	211.22	210.92	211.54	210.87	211.86	211.87	212.27	213.6	213.29	211	211.2	212.54	211.42	211.93	211.46	211.63	211.93	211.47	211.67	212.14	210.81	212.38	211.54
207.91	208.51	207.89	207.66	208.94	207.24	208.16	206.31	208.15	208.53	208.75	209.05	207.45	207.46	207.31	207.51	208.87	207.8	207.05	207.68	207.49	208.47	206.76	207.87	207.93	207.41	207.37	208.73	208.23	208.2	208.8	206.59	207.68	207.55	207.87	207.59	208.46	208.98	207.06	208.2	208.21	209.22	208.25	207.51	207.45	208.59	207.82	207.91	207.7	208.3
211.76	212.16	212.37	211.25	211.38	212.13	211.96	211.4	212.15	211.59	211.45	211.94	212.38	211.41	212.13	211.6	213.97	211.91	212.51	212.13	211.59	212.21	212.63	209.8	211.82	211.27	212.06	212.44	212.03	211.37	211.34	211	211.1	212.56	211.51	212.01	213.61	211.49	211.64	213.09	211.66	212.13	211.52	212.02	212.13	211.59	211.37	211.82	211.8	211.48
200.32	200.15	200.43	199.82	200.3	199.68	201.06	201.15	201.53	199.22	199.5	200.87	200.28	199.97	201.07	201.26	200.51	199.75	200.35	200.81	199.84	199.68	201.37	199.65	199.73	200.27	201.23	200.37	200.81	200.85	199.53	200.91	200.42	200	201.03	200.87	201.39	200.32	200.16	200.35	201.16	200.09	200.39	201.51	200.44	200.73	201.45	200.11	200.79	199.77
198.32	198.35	196.77	198.29	198.32	198.27	198.35	198.74	197.44	197.22	197.68	197.99	198.44	198.24	198.22	198.05	197.55	197.22	198.18	198.57	198.36	197.47	197.85	198.17	197.62	198	197.59	197.77	197.77	198.39	199.78	196.59	197.24	198.53	198.12	197.86	198.19	197.31	198.97	197.32	198.6	198.55	198.42	198.82	198.37	197.62	199.54	198.46	198.82	197.68
202.91	203.98	203.22	203.58	203.95	204.34	204.03	204.54	202.95	204.76	204.54	203.37	203.81	203.24	203.71	203.64	203.87	203.18	202.43	203.29	203.65	203.24	203.36	203.02	203.66	204.24	203.68	203.98	202.92	203.76	203.4	204.32	202.91	203.88	203.71	202.51	203.6	203.51	203.16	202.97	203	204.52	203.98	203.61	202.93	203.37	203.9	203.12	203.96	204.13
211.66	211.82	211.78	212.43	211.75	212.17	210.92	210.98	210.63	212.54	212.36	212.42	211.8	211.14	211.11	210.96	212.21	210.84	211.55	211.52	212.61	211.88	212.68	210.93	210.82	212.47	210.63	211.55	211.48	211.58	212.05	210.27	211.69	213.41	210.9	210.35	211.06	212.48	211.62	211.63	212.17	211.49	211.4	211.44	211.36	211.05	211.71	211.62	212.42	212.24
212.68	212.17	212.71	213.05	213.13	213.92	212.58	212.36	213.32	213.4	213.76	211.16	212.7	212.04	213.04	212.62	213.87	212.36	213.02	212.79	212.76	213.23	213.84	212.66	211.85	213.38	212.03	213.06	212.27	212.91	212.34	213.61	214.27	214.14	213.65	213.06	211.86	213.07	213.01	212.86	213.32	212.99	210.99	213.3	211.94	212.81	213.89	213.38	212.02	213.97
205.99	205.93	205.48	204.02	204.79	205.21	205.3	205.61	204.85	206.06	205.24	204.5	204.3	205.34	205.41	205.27	204.22	204.31	203.43	204.3	204.24	204.35	205.49	205.86	204.82	205.21	205.83	205	204.91	205.29	205.21	204.82	204.94	205.5	205.01	205.3	205.26	205.13	204.45	204.46	205.38	204.81	203.79	205.07	204.3	205.73	204.81	204.36	204.29	206.16
203.32	204.86	203.2	203.69	202.98	202.86	203.95	204.37	203.4	203.43	203.88	203.32	203.31	203.96	203.4	204.31	202.7	203.06	203.34	203.16	203.5	203.94	203.72	203.59	203.92	203.95	203.82	203.7	203.54	204.65	203.76	204.28	203.91	204.16	204.57	204.26	203.63	203.77	203.76	205.04	203.58	204.34	203.08	203.85	202.66	203.21	203.15	203	203.29	203.8
198.97	200.22	199.98	198.08	200.14	199.51	199.7	199.14	200.31	200.67	199.89	200.01	200.74	199.69	198.38	199.78	200.07	198.6	199.14	199.27	199.73	199.13	200.16	199.41	199.01	200.08	200.04	198.97	199.08	199.23	199.52	199.81	198.86	199.05	200.93	200.24	198.93	199.37	199.89	199.01	200	199.72	198.97	200.08	200.54	200.6	200.27	198.96	198.15	199.85
203.43	203.28	203.32	205.04	203.51	203.75	203.92	204.07	204.04	203.82	204.67	203.97	203.97	203.97	203.45	203.97	203.21	203.92	205.46	203.35	204.2	204.16	204.09	204.79	204.04	203.14	203.48	203.54	204.17	204.8	204.16	203.96	203.58	203.66	204.5	203.96	203.17	203.49	203.66	204.36	204.15	203.33	203.67	204.17	203.58	203.91	204.84	204.07	203.78	203.68
203.68	203.94	205.48	203.06	203.5	203.42	203.67	203.92	203.33	203.83	204.02	204.73	203.63	203.88	204.97	204.34	203.53	202.99	203.07	203.76	204.6	203.86	203.66	203.59	202.89	203.06	203.33	203.51	203.41	203.7	203.54	204.22	204.87	204.41	203.83	204.13	203.57	203.76	203.36	204.46	203.78	204.78	204.88	203.81	204.01	203.89	203.75	203.45	203.81	204.78
207.92	208.68	208.77	208.82	208.46	210.26	207.71	208.35	208.69	209.21	208.83	208.37	208.41	208.38	207.87	208.62	209.49	208.68	209.66	209.37	208.19	208.58	207.51	208.45	207.86	207.82	208.57	209.84	208.92	208.87	207.74	208.91	207.89	208.14	207.94	209.43	208.87	208.64	207.32	207.65	208.82	208.65	207.62	210.08	208.38	208.68	208.22	208.92	208.2	207.52
203.89	203.96	204.23	203.25	204.87	203.23	203.72	202.24	203.56	203.72	204.15	203.85	204.5	203.9	203.65	204.3	204.43	203.9	203.77	204.2	204.36	204.13	204.72	203.7	204.17	203.36	203.75	202.72	203.08	203.77	204.02	203.38	202.42	205.49	204.87	203.74	204.89	203.04	203.11	203.99	202.44	203.04	204.79	202.94	203.92	202.84	203.59	203.4	203.96	203.56
213.35	213.17	212.9	213.17	212.7	213.42	212.51	213.63	212.94	213.54	212.82	213.81	212.86	212.64	213.72	212.78	212.67	213.4	212.95	213.15	212.07	212.21	213.57	213.08	212.11	213.01	211.57	213.31	212.89	212.83	212.46	212.46	212.58	213.34	211.97	212.55	213.01	213.02	212.62	213.25	213.12	212.62	212.35	212.71	212.42	212.68	212.39	212.85	212.16	213.14
202.99	202.29	203.19	202.74	203.01	203.54	203.89	203.6	202.67	202.82	203.12	202.53	203.38	203.99	203.19	202.64	202.53	201.86	204.3	203.48	203.18	203.77	202.71	203.78	204.42	203.64	202.96	203.05	201.88	203.33	203.44	203.58	203.33	202.82	202.07	201.88	203.99	203.31	202.76	203.55	203.29	202.81	202.81	202.65	203.05	202.11	204.5	202.44	202.53	203.31
200.19	199.52	200	201.42	199.82	200.98	200.51	200.19	200.01	201.19	200.76	200.16	199.22	200.84	200.29	199.83	199.66	199.97	199.66	199.59	200.14	201.11	200.88	199.64	200.27	200.26	200.61	199.44	200.57	199.98	200.01	200.67	199.93	200.96	201.33	200.41	199.71	201.41	199.56	200.83	200.74	200.66	201.84	200.92	200.99	200.62	200.43	199.93	200.48	200.36
217.77	216.97	218.38	218.08	217.4	217.7	217.95	218.33	219.02	217.93	217.16	218.63	217.05	217.94	217.45	217.08	217.26	218.1	218.62	218.02	218.16	217.01	217.73	218.35	217.78	219.72	216.82	217.9	217.9	217.46	217.7	217.38	218.2	217.67	216.63	217.68	216.93	217.25	217.74	217.82	218.06	215.61	218	217.03	217.17	217.1	217.18	217.87	218.24	217.71
211.3	211	212.62	212.04	212.74	211.87	211.46	212.02	212.39	212.57	211.5	212.44	211.54	210.37	212.68	211.93	209.81	212.06	211.94	211.85	211.23	210.75	212.52	212.75	211.9	211.62	211.63	211.97	211.25	210.73	211.23	212.7	212.51	211.53	211.58	212.3	211.94	211.71	212.06	211.99	211.45	212.14	211.79	210.76	212.52	210.65	210.78	211.83	212.09	211.79
203.72	204.37	203.09	203.66	204.69	203.96	204.18	202.89	203.23	205.18	204.09	203.22	204.89	204.03	203.2	203.7	203.96	203.58	204.07	204.51	204.73	204.4	204.13	204.06	203.91	204.01	202.9	203.63	203.34	203.78	203.61	204.69	203.68	204.03	204.53	205.1	203.4	203.24	203.7	203.62	204.22	203.91	202.44	204.28	203.57	203.42	204.56	203.97	202.99	203.85
211.13	212.26	211.7	212.2	212.05	211.84	210.75	211.57	212.5	212.19	211.82	211.02	211.56	212.84	212.21	211.86	212.06	212.21	212.27	210.56	212.7	211.48	212.55	212.24	212.47	211.05	211.3	211.66	211.74	212.64	211.44	211.47	210.55	212.07	211.5	211.79	210.6	212.05	211.64	210.99	212.43	211.84	212.38	210.73	212.37	211.91	212.11	211.55	211.4	212.01
203.91	204.18	204.75	204.64	204.31	203.57	205	205.21	204.63	204.5	204.11	204.65	204.12	205.17	204.86	205.5	205.54	205.81	204.68	204.83	205.13	203.73	204.89	204.49	204.81	204.37	205.2	204.86	204.3	205.38	204.23	204.62	205.46	204.51	204.87	204.89	205.96	203.94	204.87	205.19	203.67	205.29	205.18	204.59	204.82	205.42	204.94	204.61	204.93	204.13
208.4	209.16	207.95	208.31	209.48	209.08	208.68	208.03	208.08	209.34	208.27	208.12	208.34	208.21	209.23	207.92	209.07	208.8	208.55	208.9	209.68	208.34	207.67	209.05	209.04	208.19	209.55	207.66	209.7	209.04	208.17	209.09	209.97	209.03	209.53	208.23	208.57	209.38	209.43	208.48	207.61	207.58	208.45	209.48	209.81	208.65	208.5	209.28	208.58	209.31
193.77	194.33	193.78	194.8	193.92	193.9	194.55	193.66	194.68	195	193.99	195.01	193.29	194.07	193.16	193.74	193.8	194.07	194.08	192.96	193.36	194.79	193.81	193.26	193.9	193.58	193.62	194.58	193.58	194.6	193.57	193.76	195.18	192.89	194.23	193.71	193.73	194.65	194.57	193.98	193.83	194.83	193.86	194.74	194.06	194.07	194.87	193.3	193.85	193.46
216.47	216.42	217.32	216.72	217.04	216.64	216.73	216.68	216.77	217.1	216.95	216.02	217.45	217.3	217.59	217.41	216.92	218.01	217.02	216.18	217.52	218.26	216.59	217.49	218.12	216.75	216.09	217.01	216.11	216.5	215.68	216.52	217.05	216.87	216.55	217.98	216.99	216.27	217.23	215.47	216.87	218	216.59	217.98	218.22	216.89	217.62	217.3	217	216.27
209.62	208.14	209.77	208.6	207.05	208.36	208.93	208.54	208.49	208.44	207.4	209.26	208.05	208.76	209.1	208.71	209.64	208.54	208.93	208.4	209.43	207.85	208.87	208.12	208.34	207.54	210.43	209.27	207.59	209.03	208.14	209.18	207.93	208.64	208.63	207.98	208.91	209.39	208.25	208.47	208.52	207.62	208.72	208.52	209.18	207.96	207.51	209.71	208.86	207.96
202.74	203.06	203.97	202.23	202.47	202.09	203.64	201.72	203.86	202.6	202.95	202.72	202.26	202.94	200.78	202	202.97	202.66	202.04	202.74	202.87	202.62	202.83	202.35	202.93	203.94	202.48	201.93	202.77	202.21	203.27	202.72	202.6	202.1	202.03	201.45	202.17	203.56	203.42	203.16	202.56	203.11	203.19	203.15	203.22	201.74	203.14	202.42	201.88	202.15
217.04	217.27	216.72	217.5	216.23	216.96	216.97	217	216.5	216.34	217.86	217.12	217.15	217.41	217.85	217.85	216.64	217.2	216.8	217.06	217.14	217.49	216.71	216.22	217.76	217.05	218.02	217.67	215.91	216.94	216.96	217.62	217.26	218.43	217.96	216.89	217	216.43	217.25	217.02	216.81	217.54	216.35	216.18	216.83	216.67	215.37	217.4	217.07	217.68
210.1	209.76	210.3	209.6	210.62	209.27	209.52	210.15	209.32	209.78	210.67	208.48	209.14	210.04	209.78	209.24	210.62	208.5	209.75	209.3	210.22	209.12	208.65	208.82	209.39	207.95	209.67	210.43	209.54	208.95	209.17	209.66	208.83	209.44	210.24	209.72	209.6	209.09	209.89	208.97	209.39	210.6	209.81	209.05	210.45	210.24	209.77	209.06	209.15	209.35
211.5	211.37	211.69	211.47	211.83	210.73	212.03	211.73	210.68	212.54	212.19	211.88	210.44	211.53	211.49	211.71	212.38	212.44	211.49	211.56	212.26	212.16	211.69	210.09	211.9	211.6	211.46	211.59	211.07	210.75	211.87	211.41	210.93	211.55	211.98	211.85	212.39	211.11	210.79	211.13	211.82	211.05	210.88	211.3	211.47	212.18	210.72	211.7	212.18	210.98
208.78	209.19	209.4	209.76	209.39	209.87	210.06	209.96	209.34	209.23	210.31	210.17	209.17	209.67	209.36	209.73	208.21	209.8	210.37	209.79	207.91	208.9	208.5	209.65	209.79	210.89	210.05	209.33	209.58	209.23	209.9	208.21	210.19	210.11	209.41	209.5	208.53	209.08	209.42	210.61	209.12	209.17	209.38	209.37	210.51	209.03	209.01	210.52	210.75	210.88
203.4	204.55	204.35	203.02	202.32	204.95	203.95	203.46	203.41	202.92	204.12	203.52	203.39	203.72	203.9	202.92	203.76	203.57	203.26	203.83	204.3	203.11	203.15	203.06	203.67	203.97	203.18	204.41	203.4	203.63	203.84	203.65	202.98	203.95	204.04	202.52	203.67	202.59	204.44	202.73	202.9	203.82	203.48	203.18	204.12	202.95	204.48	203	204.17	203.88
206.53	206.15	206.62	206.24	206.53	207.5	205.93	207.13	206.45	205.42	206.07	206.65	206.31	206.78	206.43	205.84	207.92	205.97	206.98	205.27	207.47	207.22	206.47	205.93	206.03	207.28	206.88	204.91	205.89	206.02	206.26	206.1	204.2	206.28	206.17	205.51	206.36	206.91	206.85	206.19	205.48	206.79	205.87	206.67	205.89	207.64	206.88	206.24	206.25	205.94
203.61	205.02	204.62	203.93	204.05	204.13	205.1	203.61	203.4	204.41	205.15	204.44	203.72	203.67	204.09	203.26	204.09	203.62	203.69	204.24	204.22	202.88	204.09	203.68	203.59	204.44	203.54	202.88	205.13	203.49	203.52	203.31	202.92	203.57	204.12	203.15	204.12	202.52	203.14	203.67	204.57	203.2	203.44	203.27	204.08	204.58	203.63	205.09	203.69	203.9
217.68	217.44	217.37	217.62	216.67	218.85	218.88	217.57	217.41	218.14	217.45	217.79	218.02	218.75	217.26	217.82	218.44	217.53	218.51	217.89	217.53	218.55	216.75	216.6	217.38	218.51	217.91	218.39	218.23	217.84	217.34	217.63	217.04	217.66	217.47	219.11	217.54	217.96	216.7	218.51	218.22	218.34	217.24	216.8	216.13	218.68	218.17	217.44	217.98	218.98
199.59	198.3	200.11	199.87	200.33	199.63	199.55	199.46	199.14	199.72	199.49	199.82	199.37	198.92	200.06	199.14	200.55	201.07	199.24	198.85	199.06	199.44	199.21	199.15	200.83	200.4	200.12	199.71	198.74	199.21	199.26	199.5	200.24	198.94	199.94	200.37	200.09	199.59	199.4	200.88	198.73	200.69	200.06	200.28	200.09	199.1	198.5	199.68	198.74	199.44
218.44	217.75	218.48	219.32	218.79	217.03	218.87	217.56	218.75	216.92	218.25	217.75	217.47	217.29	216.82	216.96	217.85	216.76	217.96	218.17	217.36	217.81	217.46	217.73	218.36	218.68	218	217.63	217.1	217.83	217.79	218.23	218.42	217.05	218.25	218.15	217.2	218.26	217.86	218.72	216.87	217.95	217.76	218.2	219.02	218.41	217.32	218.47	217.9	217.26
209.4	208.67	209.72	210.27	209.4	209.25	208.84	208.77	209.69	209.41	209.61	209.21	209.85	209.49	208.79	209.95	208.97	209.51	208.72	209.21	209.9	209.14	209.34	210.06	209.7	208.75	208.77	209.21	209.57	209.02	209.25	209.39	209.65	210.49	209.18	208.88	209.93	209.87	209.22	208.92	209.96	209.25	209.95	208.68	210	209.04	208.31	209.74	208.93	209.11
208.64	208.46	209.68	210.12	208.73	208.6	209.02	207.9	208.22	208.51	209.14	208.86	209.27	208.37	208.62	207.7	208.54	208.97	208.06	209.68	208.84	208.02	209.54	208.06	208.2	207.88	208.93	208.72	210.03	209.52	209.14	208.34	208.57	209.59	209.33	209.55	209.35	209.36	209.22	208.53	209.16	208.1	209.01	208.01	208.39	209.07	208.32	208.13	209.06	209.36
210.51	210.71	211.79	211.17	211.15	211.79	211.54	210.88	212.18	210.59	211.11	212.09	210.9	212.56	210.98	212.17	211.14	212.19	211.94	212.19	210.8	211.35	212.64	211.8	211.62	211.44	210.7	212.06	211.11	210.46	210.83	211.64	212.07	212	211.88	211	212.22	211.86	211.65	212.43	210.97	210.66	212.45	211.25	211.51	212.14	211.45	212.66	211.96	212.25
207.75	208.57	208.18	208.95	207.83	208.41	208.87	208.43	207.55	207.84	209.06	208.13	207.58	208.5	208.46	208.94	207.77	209.19	207.94	209.58	209.71	208.38	208.48	208.76	209.81	208.68	209.32	209.69	208.15	208.58	208.88	208.16	209.42	209.22	208.96	208.57	208.41	208.29	209	208.73	208.32	209.28	207.77	208.29	209.7	206.95	208.13	207.94	209.49	208.12
202.2	202.16	202.1	201.98	204.05	202	201.66	202.56	202.63	203.41	203.17	201.7	203.14	202.1	202.76	202.09	201.48	202.33	202.23	200.74	201.08	202.75	202.48	202.71	202.08	203.53	202.74	202.75	202.46	201.85	203.8	201.3	203.46	202.05	202.17	202.47	202.94	202.59	202.8	201.35	201.99	201.53	203.11	202.39	202.66	201.95	202.58	202.69	203.15	202.27
210.48	212.34	211.86	211.37	211.12	211.9	211.77	212.16	212.41	212.58	210.83	212.97	211.76	213.13	212.28	212.6	211.8	212.11	210.88	211.66	212.42	211.35	211.25	212.44	212.23	212.42	212.22	212.14	211.8	211.82	211.28	211.96	211.13	212.19	212.14	211.81	212.1	211.64	211.35	212.38	212.78	212.05	211.36	212.46	211.62	211.15	212.4	210.39	212.28	211.14
198.66	198.41	198.3	198.68	197.91	198.9	197.4	198.6	198.21	198.15	199.39	198.62	198.79	199.03	197.75	199.37	197.7	199.54	198.12	198.41	199.15	198.31	199.57	198.19	198.97	198.3	198.34	198.28	199.74	198.12	198.71	198.88	197.93	197.84	197.97	198.73	199.51	197.74	197.69	197.73	198.36	199.92	198.35	197.96	198.25	198.37	198.8	198.25	197.67	197.55
209.01	208.21	208.67	208.47	208.8	209.79	208.43	208.66	209.47	208.62	208.8	208.7	208.67	208.11	208.7	208.74	208.12	208.57	208.82	209.39	208.84	209.04	209.1	210.01	209.62	207.81	209.45	208.88	208.71	209.35	208.6	208.52	208.44	208.21	208.77	208.73	208.83	208.36	208.91	208.61	208.68	208.7	209.02	207.72	208.41	208.34	207.69	209.32	208.07	208.58
203.3	203.79	203.87	202.89	203.12	203.44	202.93	202.45	201.27	202.55	202.19	202.54	202.88	202.33	202.62	202.35	201.93	202.32	203.54	202.71	202.82	203.27	203.88	201.96	202.55	203.32	202.81	202.12	203.73	203.11	203.05	202.98	203.27	202.6	202.34	201.99	202.87	203.63	203	203.01	203.37	202.49	202.44	203.61	202.3	202.83	202.41	203.33	202.2	202.67
213.01	211.3	212.3	211.43	210.56	211.14	212.2	211.18	211.09	211.61	212.56	213.43	210.18	211.05	212.06	212.25	212.22	210.13	212.55	212.38	212.24	211.84	211.76	212.37	210.96	212.09	211.73	211.6	211.08	210.97	212.22	210.67	212.41	212.51	211.65	211.32	211.21	210.26	211.02	210.86	210.11	212.87	211.2	212.01	211.02	211.61	211.6	210.75	210.87	210.73
200.71	201.49	200.78	201.07	201.16	200.98	201.63	200.57	202.15	201.84	201.68	200.54	201.28	201.88	201.6	200.32	200.71	201.17	200.36	201.54	201.54	201.93	201.32	200.01	200.83	200.98	201.04	201.5	200.69	201.57	201.25	201.56	201.38	201.49	200.85	201.6	201.35	202.48	200.37	201.02	201.23	201.59	201.68	200.71	201.42	200.94	201.72	200	200.56	201.6
208.6	209.24	209.25	208.29	208.57	207.88	208.44	208.24	207.07	208.37	208.67	208.81	208.39	208.14	208.51	208.87	208.73	208.35	208.47	207.92	209.13	208.89	208.06	209.22	207.85	207.38	208.41	209.56	208.39	209.28	208.76	209.24	209.03	207.8	207.47	209.17	208.22	208.19	208.79	207.97	209.27	208.24	209.74	209.19	209.23	208.55	209.31	209.57	208.98	207.71
200.87	200.21	200.26	200.82	200.4	200.95	199.39	200.88	200.36	200.19	199.84	201.22	200.06	201.04	200.29	200.84	200.98	199.88	200.89	200.88	200.92	199.04	200.82	200.26	200.49	200.93	200.01	200.71	200.06	200.03	200.66	200.96	200.6	199.29	199.77	199.73	199.85	200.62	200.84	200.43	199.74	199.93	199.66	200.12	200.77	200.63	201.24	199.08	200.21	200.36
203.56	202.88	202.42	203.78	202.41	203.07	201.42	202.5	203.04	201.64	201.61	202.16	201.86	202.38	203.44	202.43	202.46	201.96	202.66	202.73	202.1	202.85	202	202.73	201.9	202.66	202.94	201.85	201.31	201.93	202.7	202.48	202.65	202.9	201.21	202.43	203.17	202.18	203.58	202.13	202.39	202.27	202.27	202.19	202.54	202.92	202.04	202.6	202.7	203.99
211.64	211.67	211.37	211.91	211.72	211.87	211.71	211.29	211.24	211.03	210.64	211.69	212.49	210.56	211.5	212.23	211.22	210.51	211.32	211.71	211.49	211.93	212.04	212.04	212.02	211.39	211.77	211.35	212.42	212.33	212.95	210.92	212.55	210.93	212.74	211.98	212.88	211.55	212.72	211.56	212.04	211.8	212.52	212.71	211.39	211.56	212.21	211.57	211.34	212.37
213.16	211.87	213.08	211.64	213.4	213.13	211.6	212.02	212.52	212.74	212.72	213.43	212.19	212.62	212.72	211.05	212.23	211.98	212.17	213.21	212.97	211.81	212.68	212.05	212.82	212.38	211.79	211.94	211.31	212.55	211.4	211.7	213.15	212.22	212.58	213.07	212.35	212.02	212.31	212.28	212.94	211.49	212.89	212.85	211.89	212.98	211.99	212.16	212.37	212.59
208.24	207.89	209.4	208.42	208.39	208.05	207.16	207.85	208.84	208.19	207.53	208.57	206.86	208.94	207.33	207.48	206.92	207.9	209.23	208.53	207.86	208.19	207.67	208.4	207.6	207.64	207.77	207.28	208.09	208.25	207.86	207.29	208.64	207.62	206.89	206.86	208.59	207.49	209.06	207.29	207.25	207.6	207.3	208.42	207.79	207.88	209.7	208.53	207.06	208.1
208.53	208.08	208.93	207.26	207.72	208.47	207.03	207.02	206.92	207.77	207.88	209.32	208.56	206.81	208.33	207.66	206.84	207.83	209.33	209.1	206.62	207.08	207.41	205.96	208.02	207.12	207.07	207.51	206.28	207.77	207.44	206.95	207.7	205.94	208.8	207.85	206.72	207.99	208.08	207.13	206.13	207.97	207.54	206.88	208.21	207.22	207.81	208.27	208.06	208.35
207.95	209.12	209.56	210.08	209.07	209.89	208.34	208.9	208.87	208.39	208.22	209.31	208.35	208.78	209.18	208.64	208.11	207.09	209.27	208.82	208.71	208.87	209.53	208.93	208.94	207.57	209.73	209.3	209.84	208.49	207.92	208.71	209.47	208.43	209.21	209.27	208.93	208.52	208.02	209.95	209.46	210.4	209	209.13	209.44	208.38	210.51	208.76	208.53	209.3
209.38	207.7	209.54	208.25	209.01	208.33	207.62	209.78	209.09	208.78	209.22	208.6	208.78	209.22	208.12	209.23	209.26	209.38	207.94	208.91	208.71	207.46	208.67	208.16	208.53	209.14	208.21	208.59	209.94	208.83	209.32	208.66	207.2	209.75	208.86	208.05	208.39	208.48	208.93	209.43	208.27	207.89	208.13	207.83	208	208.87	208.9	208.25	208.03	208.31
208.7	208.27	208.34	207.75	208.18	208.18	207.59	208.5	207.68	207.72	208.22	208.27	206.99	207.86	207.66	208.38	207.48	207.36	207.14	207.43	207.39	208.55	207.68	207.04	207.74	207.71	208.42	208.79	208.78	208.07	207.26	207.93	207.72	208.79	208.7	207.61	207.39	208.52	208.06	207.11	207.92	208.27	207.97	208.57	207.96	207.47	207.56	206.71	206.93	207.59
211.1	211.48	212.91	211.72	210.91	211.54	211.21	210.54	211.79	210.91	210.84	211.97	211.3	210.72	211.14	212.37	212.1	211.6	211.94	212.49	212.24	211.43	211.17	210.8	212.37	211.04	210.96	209.74	211.33	212.36	212.01	212.77	210.54	212.63	212.45	212.07	212.6	212.35	211.52	211.65	210.93	211.53	211.85	211.76	212.17	211.41	211.63	212.22	211.86	212.53
208.84	207.8	207.86	207.3	208.23	208.48	207.49	209.1	208.75	207.3	207.88	206.42	207.39	208.82	207.63	208.14	207.41	207.32	207.44	206.78	206.32	207.63	208.35	208.29	208.86	207.22	208.56	207.64	208.16	207.97	207.89	207.79	207.33	208.03	207.03	207.62	208.14	206.44	206.92	207.09	207.68	207.49	208.73	207.64	208.18	207.34	208.38	208.01	206.43	208.85
207.82	207.57	207	208.32	208.53	207.9	207.94	207.95	207.02	206.86	209.06	209.76	207.76	206.81	206.55	207.87	208.75	208.69	206.9	208.88	207.39	208.37	208.21	207.48	208.33	208.78	207.07	208.04	207.71	208.52	208.34	206.43	208.29	207.33	207.74	207.16	207.68	206.97	207.98	207.42	207.25	206.69	207.02	208.09	208.25	207.91	207.36	209.45	207.91	208.34
211.14	210.22	210.88	212.37	211.47	212.41	210.6	212.08	212.47	211.86	211.01	211.09	211.32	210.95	211.22	212.1	212.2	211.27	211.14	212.05	211.41	211.9	211.48	211.52	210.93	211.95	212.39	211.63	210.4	210.86	211.87	210.72	211.21	211.13	212.54	211.04	212.73	211.78	212.16	211.57	211.93	211.68	210.63	210.95	212.2	212.77	211.95	211.15	211.26	211.49
207.39	207.37	207.58	206.61	207.71	207.76	208.32	207.24	208.11	207.34	207.54	206.83	206.97	208.7	208.38	207.77	207.72	208.14	208.37	206.14	206.78	208.3	208.67	207.29	207.44	208.94	207.74	208.99	206.88	207.98	207.26	207.23	208.11	207.13	207.68	207.71	208.56	206.97	207.22	206.77	207.74	208.24	207.74	207.9	208.05	208.96	207.44	208.32	206.9	207.07
208.69	207.71	208.27	208.39	206.91	207.36	207.36	208.89	209.17	208.08	208.7	208.5	207.16	207.65	209.31	207.05	207.16	206.76	207.51	206.35	207.3	207.1	207.58	206.65	207.33	207.44	208.13	207.49	208.58	208.36	208.39	208.34	207.74	208.89	206.92	207.45	207.35	207.77	207.4	208.6	207.68	207.8	208.47	207.61	208.79	207.46	208.33	207.51	208.76	207.79
204.74	204.33	204.57	205.34	203.56	204.38	204.75	205.08	204.4	204.18	205.32	204.73	205.01	204.47	204.41	205.19	204.16	204.07	204.6	204.38	204.3	204.32	203.78	204.34	205.02	203.28	204.51	205.73	204.41	204.67	204.33	204.77	204.95	204.37	204.27	205.14	205.46	205.23	204.73	203.38	205.51	204.65	203.86	204.03	205.1	205.34	205.12	205.54	203.96	204.73
213.79	212.74	212.82	212.67	212.79	213.02	213.05	212.15	212.26	212.74	211.12	212.41	212.97	211.43	211.6	211.98	212.88	212.34	211.93	212.08	212.43	212.14	212.25	212.63	212.02	211.91	212.28	211.9	212.74	213.02	212.43	212.93	212.84	213.09	212.34	212.49	212.03	212.76	212.85	212.52	213.77	213.06	212.92	211.32	210.54	212.24	212.19	212.11	212.44	211.89
204.02	203.71	204.32	203.52	203.64	204.09	203.41	203.71	204.26	203.57	204.11	203.7	204.18	204.42	202.79	203.24	202.7	203.74	204.94	203.38	203.32	204.03	203.56	203.05	204.35	203.2	204.24	205.03	204.4	202.49	203.45	203.16	202.64	203.22	202.7	203.45	203.8	204.17	204.43	202.52	204.39	203.69	203.57	203.86	204.6	203.93	203.04	203.87	203.3	202.75
198.65	200.65	199.41	200.28	200.78	200.57	200.85	200.37	199.79	199.97	199.83	201.3	199.72	199.66	200.9	200.21	201.66	200.35	201.43	200.08	199.54	201.37	200.08	201.33	200.4	200.79	199.69	200.55	201.29	201.18	201.33	199.9	200.75	199.84	200.12	199.45	200.99	200.93	200.16	199.43	200.61	200.39	200.34	201.09	201.74	201.28	200.3	200.26	199.77	200.05
203.51	203.67	203.09	203.65	203.45	203.94	205.09	203.51	204.29	203.89	204.72	203.94	202.47	202.53	203.77	203.92	205.31	202.58	203.24	203.86	203.26	203.5	203.56	202.81	204.49	205.17	202.19	202.37	203.46	204.37	204.04	204.25	202.88	204.29	204.49	203.24	203.52	203.75	203.66	204.14	203.17	203.69	203.3	203.38	203.49	203.4	204.34	203.1	202.96	202.93
218.39	216.34	217.81	216.83	216.83	217.02	216.92	218.73	218	217.75	217.54	217.83	218.33	218.09	218.86	217.89	218.22	218.17	217.81	218.04	216.93	217.01	217.17	216.09	217.99	218.33	217.96	218.58	217.96	218.38	218.39	218.17	217.52	218.17	217.69	216.65	218.52	218.15	217.68	217.21	216.99	218.21	217.57	217.91	218.47	217.56	217.49	217.7	218.19	218.09
208.31	209.65	208.58	209.4	209.18	209.18	209.69	208.67	208.58	208.13	209.62	208.76	209.38	208.07	209.02	208.41	209.01	208.55	209.37	208.25	208.74	208.06	208.52	209.53	209.89	209.06	210	208.47	208.72	209.19	208.43	209.93	209.08	208.51	207.97	208.88	207.93	209.17	207.93	208.73	208.53	208.96	209.09	208.58	208.88	208.22	208.71	207.7	208.06	208.44
212.01	212.18	211.2	211.42	210.75	212.18	211.76	210.75	212.47	211.51	211.66	211.95	211.93	211.7	211.78	211.77	211.63	211.57	211.01	212.6	212.09	212.22	211.93	211.86	212.71	212.81	210.71	211.93	210.89	211.33	210.87	211.82	211.08	212.38	212.4	211.2	211.34	210.61	212.45	212.28	211.83	212.32	211.02	211.29	211.82	211.09	211.14	211.93	211.74	211.37
204.89	204.74	204.16	204.71	203.86	204.85	205.49	204.2	204.8	205.08	203.9	206.01	203.74	204.88	205.37	204.63	204.47	204.91	204.55	204.74	204	204.36	205.65	205.34	203.55	204.6	204.43	203.92	205.53	204.87	206.03	203.73	204.86	205.1	204.97	204.68	205.28	204.85	204.26	204.58	204.87	204.64	205.99	203.98	204.85	203.76	204.52	205.29	204.28	205.17
210.69	210.47	208.58	209.68	210.04	210.33	209.86	209.57	209.37	210	209.42	209.35	209.06	209.5	209.98	211.26	209.59	209.42	209.55	210.62	208.11	208.73	209.37	209.95	208.74	209.88	209.23	209.54	208.7	210.13	209.14	209.87	208.66	210.92	210.19	209.1	207.96	209.13	210.5	209.03	210.27	209.97	209.36	209.42	209.9	209.4	210.07	210.54	210.21	209.84
210.68	211.28	211.91	211.69	211.17	211.83	211.94	212.1	211.57	211.25	211.99	211.6	211.56	212.02	211.22	212.43	212.19	211.6	211.96	211.65	211.59	212.66	212.33	212.02	211.81	211.84	212.13	212.35	211.72	211.22	211.18	211.78	212.41	212.2	211.65	211.95	212.11	212.6	212.74	210.97	212.18	212.27	212.06	212.18	211.09	212.86	211.51	211.5	213.41	212.24
197.76	197.83	197.5	196.97	198.47	197.83	197.53	198.67	198.34	199.02	196.6	198.24	198.53	197.95	196.43	198.19	198.55	198.34	198.43	197.26	196.81	197.53	197.94	198.56	199.04	197.11	196.95	197.77	198.93	197.98	197.83	197.89	198.13	197.56	199.03	198.68	197.63	198.1	198.64	197.27	196.79	198.99	197.74	199.13	197.82	198.69	196.91	198.64	198.98	197.98
213.14	213.11	212.43	213.83	213.24	213.17	213.79	213.37	213.59	214.06	212.59	212.89	212.29	212.56	214.03	211.84	213.94	213.83	212.77	213.41	213.02	212.84	213.53	212.95	212.92	211.95	213.2	212.18	214.32	213.75	213.56	213.25	213.8	212.72	212.71	213.02	212.32	211.84	214.57	212.89	213.06	213.7	211.55	213.05	211.95	212.86	212.01	213.18	212	213.36
200.86	200.13	199.42	200.67	199.24	200.71	200.61	201.25	200.18	200.73	200.35	200.18	200.53	200.32	200.36	199.42	199.47	200.38	200.21	199.29	200.5	200.57	199.77	200.33	199.27	200.24	199.42	199.97	199.87	200.17	200.46	200.87	200.07	200.17	200.81	200.72	200.13	198.9	199.53	200.44	201.14	200.55	201.05	199.42	199.83	199.71	200.78	199.76	200.24	201.56
208.11	208.53	208.71	208.67	207.92	207.46	208.87	208.43	207.77	209.09	208.53	207.91	207.99	209.6	207.92	208.96	208.83	208.35	208.62	209.09	208.85	208.43	207.98	209.74	208.42	207.55	207.24	208.31	207.59	207.75	208.9	208.18	208.76	208.94	207.55	209.5	208.71	208.13	208.37	208.75	209.84	208.56	208.03	209.49	208.5	208.73	208.31	208.98	208.56	209.45
212.82	213.09	212.24	211.99	211.5	212.23	212.32	211.18	212.71	212.28	212.92	212.6	212.83	211.46	213.57	212.77	212.94	212.16	212.88	212.75	212.58	212.16	212.47	214.19	212.08	212.76	213.27	212.67	212.79	211.99	212.36	212.05	211.76	211.88	213.31	212.55	212.44	211.6	212.71	212.74	212.82	212.38	212.72	212.21	211.17	212.12	212.99	212.54	212.66	211.67
212.24	212.08	212.73	211.8	212.09	211.06	212.21	212.15	212.31	213.52	212.69	211.68	212.21	211.79	211.44	212.77	212.99	211.96	212.5	212.98	213.14	212.53	212.03	212.97	213.41	212.88	212.06	212.73	212.01	211.83	212.79	212.63	212.27	212.08	212.23	212.61	212.62	211.12	212.82	212.76	212.62	211.81	212.8	212.73	213.72	212.32	213.24	212.48	212.42	211.88
209.57	209.04	207.95	210.16	209.03	209.85	210.98	209.83	207.68	208.55	209.26	210.13	210.12	208.93	209.18	209.27	209.27	209.26	209.99	210.39	210.18	210.11	208.85	209.28	209.25	210.18	209.02	209.17	209.69	209.16	210.5	209.73	209.69	209.84	209.29	210.01	210.45	209.6	209.9	210.27	208.86	210.41	209.71	209.16	210.26	209.86	210.35	209.75	210.18	209.06
202.25	201.79	203.72	202.88	203.62	202.28	203.67	203.62	203.28	203.73	203.31	202.64	203.06	203.18	204.57	204.23	202.87	202.71	203.98	204.75	204.08	202.81	203.22	203.87	202.75	202.01	201.91	202.84	203.82	203.01	203.46	203.15	202.33	203.13	203.61	203.7	202.28	203.74	204.41	203.38	203.49	202.17	203.06	203.66	202.43	203.46	201.81	201.9	201.65	203.04
211.02	213.62	212.5	212.68	212.29	212.9	213.23	212.3	213.09	214.28	213.21	212.52	212.66	212.21	213.3	212.21	213.7	212.62	212.75	213.74	211.81	212.71	214.25	212.43	213.33	211.55	212.97	212.71	212.81	214.37	213.11	213.53	213.11	213.09	213.14	213.21	212.28	214.1	213.47	212.87	212.92	212.19	212.92	212.39	212.5	214.37	213.34	213.1	213.07	213.33
207.83	207.78	207.59	207.11	207.2	207.53	207.73	208.19	205.8	208.37	207.83	208.07	207.52	207.93	207.25	208.16	207.96	208.1	207.75	207.95	207.99	208.93	207.44	206.41	208.55	207.79	208.02	207.31	206.65	206.73	208.7	206.91	206.74	208.11	208.13	207.03	208.32	208.38	208.71	207.71	206.42	207.79	207.32	207.75	208.73	206.65	208.65	207.64	207.48	208.19
211.05	212.48	211.77	211.25	211.57	210.45	212.17	212.83	212.57	211.55	211.34	212.45	211.36	211.78	212.3	211.73	212.84	210.69	211.28	211.49	212.13	212.54	211.77	210.44	211.47	213.15	211.99	212.5	212.5	211.12	210.78	211.94	211.37	211.39	211.53	210.25	211.75	210.78	210.12	211.07	211.49	211.29	212.07	212.04	210.88	211.79	211.14	212.08	210.69	212.37
207.41	207.67	208.95	207.74	206.95	207.08	207.92	206.87	207.47	207.63	207.44	208.17	207.4	207.25	209.11	206.15	208.51	207.4	208.29	208.78	207.68	207.57	208.78	208.78	207.45	207.56	207.71	208.71	208.21	208.79	208.16	207.55	207.36	208.69	207.46	208.29	206.99	207.8	207.73	207.88	207.77	207.99	207.41	207.35	207.74	209.07	207.7	207.49	208.11	207.52
217.97	217.89	218.52	218.08	218.29	216.99	218.18	217.61	217.53	218.21	218.05	218.39	218.35	218.41	218	218.18	218.51	217.63	218.9	217.82	218.56	218.42	217.35	219.03	217.83	218.23	217.37	216.89	217.58	218.18	217.71	216.89	217.78	217.73	218.4	218.31	217.46	219.77	217.34	217.33	217.53	217.24	217.68	217.57	217.01	218.1	218.13	217.13	217.5	217.36
208.41	208.4	208.01	208.39	208.8	209.19	208.49	208.64	208.77	208.52	207.6	209.01	209.55	207.93	208.18	207.77	209.02	208.9	208.8	209.34	209.13	208.61	208.41	208.87	208.34	209.23	208.57	207.49	207.53	207.99	208.85	207.84	209.28	207.76	208.35	208.73	208.85	208.17	208.35	209.64	208.68	208.56	209.1	208.69	209.07	207.71	207.59	208.52	209.41	210.67
205.36	204.55	204.36	204.03	205.55	205.02	204.93	205.35	204.02	205.53	203.97	205.44	204.45	203.78	205.06	204.75	204.67	205.34	205.57	204.69	204.93	204.33	203.75	204.84	204.19	205.1	205.98	205.15	205.09	205.67	205.65	204.62	204.75	204.86	203.9	205.14	204.24	203.66	203.95	205.08	205.53	205.93	203.98	204.68	204.75	204.65	204.71	205.53	204.23	203.14
206.48	204.13	205.23	204.79	203.52	204.6	205.41	205.13	205.14	204.77	204.96	204.21	204.79	204.29	204.3	204.16	204.56	205.91	203.73	204.8	204.75	205.63	204.62	204.84	204.51	204.11	205.26	205.38	203.87	204.8	204.71	205.02	205.11	203.25	203.84	205.34	205.53	204.63	205.48	204.79	204.16	206.16	204.11	204.18	203.8	204.01	205.65	204.74	203.37	204.81
212.7	212.73	214.01	212.39	214	212.92	214.22	213.53	212.61	213.72	212.08	213.72	212.79	212.2	212.47	212.7	214.43	213.39	212.64	212.27	212.67	213.7	213.24	213.93	212.5	213.61	212.32	213.16	213.64	212.78	212.64	213.28	212.68	214.14	212.71	213.39	212.78	212.61	213.75	212.41	213.72	212.79	213.75	212.76	213.79	212.95	214.27	212.92	212.95	213.77
209.13	209.36	210.61	208.86	210.04	208.58	209.63	208.6	209.75	209.01	209.77	209.76	209.36	210.4	210.2	209.12	208.54	209.5	210.26	208.71	209.66	209.03	209.65	209.67	210.65	209.77	209.33	210.62	209.8	211.35	209.21	208.53	209.08	209.8	209.92	210.46	209.56	208.82	209.06	211.05	209.96	209.47	209.52	208.03	209.72	209.44	211.25	210.27	209.98	209.88
217.73	217.91	218.44	217.4	217.13	218.28	218.69	218.62	217.63	217.04	216.91	217.99	217.83	216.64	217.76	218.38	218.15	218.48	216.89	218.5	216.86	217.4	217.61	217.86	217.1	217.83	216.66	216.78	217.11	218.44	216.58	218.68	216.56	218.21	216.88	218.21	217.87	217.81	217.46	218.64	218.16	218.45	217.76	217.59	216.17	217.85	217.67	217.05	217.64	217.81
213.55	214.52	213.4	213.21	213.37	214.2	213.69	213.22	213.67	214.38	213.89	212.4	213.92	213.64	213.49	214.02	214.13	213.19	214.67	213.91	214.46	215.11	213.42	214.52	213.66	213.41	213.73	212.86	213.9	214.81	214.24	213.16	213.54	214.02	214	215.79	214.82	214.09	214.47	214.14	214.51	213.5	213.91	212.71	215.39	214.24	213.76	212.64	213.69	214.51
204.74	204.33	205.72	204.06	204.47	205.64	205.13	205.87	205.62	204.33	204.47	204.14	205.33	204.84	203.93	205.91	205.45	203.53	205.13	205.44	203.32	205.29	204.61	205.63	205	206.38	204.86	205.41	205.03	203.94	204.31	204.12	205.57	205.32	204.01	204.36	204.31	204.58	205.26	205.33	205.37	205.84	204.37	204.21	203.43	205.29	204.68	205.04	205.17	205.58
199.47	199.13	198.68	199.13	199.72	199.04	199.66	199.63	199.71	199.01	198.62	200.5	200.53	198.92	198.76	199.45	198.76	199.35	199.25	199.61	200.12	197.88	199.46	198.65	199.68	200.22	199.34	200.15	198.86	199.77	200.18	200.43	199.64	200.07	199.12	198.82	198.3	200.69	199.02	198.79	199.28	200.05	199.7	200.2	199.59	197.86	199.64	199.39	199.92	199.73
211.68	211.7	212.2	211.31	212.01	212.84	211.84	210.33	212.02	211.13	211.1	211.84	212.21	211.66	211.33	211.8	211.24	211.78	212.81	211.07	212.41	211.95	211.79	210.46	211.48	211.42	211.59	210.83	212.86	211.9	211.98	210.37	213.18	211.44	211.22	211.8	211.48	210.97	212.02	210.73	211.95	211.92	212.13	211.82	211.64	211.54	211.84	210.83	211.47	211.1
204.27	204.68	203.59	203.34	203.7	202.38	203.39	202.65	204.1	203.45	203.07	203.22	203.14	204.27	203.86	203.15	204.21	203.44	204.57	203.64	202.79	202.93	203.66	203.29	203.77	203.88	203.76	204.02	204.95	204.61	203.69	203.5	203.59	204.73	203.03	204.76	203.65	205.07	204.41	203.19	203.94	204.65	203.63	204.78	203.47	203.59	204.73	202.51	204.36	204.19
199.74	198.54	198.99	199.06	199.8	200.42	199.18	199.98	198.09	199.38	199.66	199.6	199.26	199.16	199.01	198.07	199.12	199.28	199.33	199.12	199.89	198.54	199.48	199.03	198.68	199.83	198.7	199.92	200.08	199.6	197.76	199.21	199.43	198.49	199.48	198.71	199.31	198.98	199.47	199.72	200.42	200.26	199.4	198.99	199.12	199.7	199	200.01	199.79	199.3
212.11	212.45	211.81	211.01	212.37	211.24	211.47	212.53	211.88	211.65	211.6	212.57	212.19	211.62	211.03	213.02	212.2	212.26	211.8	211.41	211.38	211.98	211.48	211.53	211.88	211.73	210.96	212.47	211.09	210.91	211.14	211.6	211.74	211.38	211.83	211.28	211.26	211.15	212.41	212.23	211.16	211.78	210.75	211.46	210.56	212.73	211.61	212.19	211.14	211.47
209.73	208.72	210.13	209.5	210.27	209.97	210.14	209.91	209.01	210.43	210.44	209.27	209.66	210.03	208.43	209.23	209.27	209.06	208.85	209.94	209.46	209.81	209.86	210.45	209.43	209.15	208.96	209.41	209.6	209.53	209.67	209.13	209.01	209.64	208.42	209.92	208.99	209.36	210.15	210.66	208.84	209.51	209.9	209.84	209.56	210.25	209.45	208.93	209.18	209.47
207.8	207.37	206.97	206.85	207.2	207.79	208.11	207.2	207.75	207.19	206.71	208.25	207.48	208.2	208.05	208.08	207.89	208.42	207.03	207.38	207.46	207.62	208.18	207.5	206.79	207.12	207.15	207.79	207.19	208.65	207.45	207.92	207.41	207.43	207.72	207.94	207.85	207.12	207.38	208.57	207.39	207.96	207.4	207.83	207.33	208.02	208.04	206.59	207.62	207.47
203.08	202.7	203.64	201.93	201.37	201.67	202.25	201.86	201.97	201.52	203.23	202.16	203.91	203.78	202.02	202.95	201.89	201.73	203.51	201.12	201.93	201.89	202.7	202.21	203.01	203.74	202.5	202.18	202.53	201.8	202.02	201.79	202.76	203.16	202.71	202.56	201.87	200.99	202.34	202.81	201.9	202.53	202.73	201.62	202.82	202.69	202.32	203.52	201.98	202.08
208.53	208.77	207.96	209.2	207.41	207.19	208.83	207.53	208.16	207.95	208.91	207.58	209.17	208.12	208.37	207.27	207.77	207.57	208.72	208.59	208.27	209.47	206.81	208.24	208.58	208.93	209.6	207.32	208.6	208.61	207.85	208.49	208.29	209.47	209.67	209.33	207.88	209.68	208.68	208.22	207.69	207.49	208.66	208.29	208.01	208.67	208.48	208.96	207.99	209.29
218.07	216.51	217.34	215.86	216.37	217.38	216.72	216.2	216.78	216.32	217.38	216.43	217.74	217.51	217.92	217.89	216.83	216.8	216.8	217.42	217.23	217.16	217.97	217.46	216.91	216.91	216.92	216.86	217.25	217.14	216.28	217.03	217.16	217.4	216.63	217.47	217.17	216.44	217.08	217.9	216.76	217.23	215.61	215.81	217.06	216.43	216.63	217.55	218.01	217.15
199.64	200.7	201.14	200.28	200.76	199.47	200.63	200.9	199.53	199.86	200.5	199.64	199.78	200.71	200.04	199.97	199.38	200.03	200.55	200.31	201.35	200.38	199.89	200.59	200.66	199.2	199.7	200.28	201.37	199.66	199.83	200.42	200.14	199.59	200.72	201.37	199.39	200.55	201.48	200.89	201.52	200.44	199.18	200.94	199.16	200.61	200.33	200.81	199.89	200.08
209.26	209.15	209.88	209.59	209.59	209.98	210.89	209.44	209.96	209.96	209.6	209.51	210.47	209.92	209.12	210.33	209.11	209.44	208.94	208.94	209.87	209.45	208.93	210.12	208.58	210.81	209.07	210.35	209.15	209.85	210.35	209.17	210.34	208.91	210.57	209.35	209.43	208.58	209.6	209.58	209.85	210.78	210.09	209.42	210.56	209.9	209.63	209.15	209.35	208.83
206.17	205.67	206.26	205.61	206.13	205.81	206.94	208.05	205.84	206.09	206.13	206.83	206.81	206.25	207.21	207.46	206.49	206.12	206.96	207.96	207.46	205.87	207.55	206.81	207.13	206.44	206.22	206.06	205.11	206.21	206.57	206.82	205.38	206.87	206.14	206.76	206.71	206.24	206.75	207.54	206.36	206.47	205.66	207.46	205.89	206.32	205.52	205.91	206.08	207.32
208.16	206.78	207.72	208.11	207.85	208.32	207.44	207.03	208.46	207.76	208.56	208.66	208.08	206.54	208.11	206.94	207.53	207.4	207.73	208.11	208.23	207.77	208.12	207.46	207.14	208.23	206.21	207.76	207.64	208.14	208.43	205.86	207.17	207.55	208.34	206.91	206.66	207.76	208.29	207.81	208.24	207.41	207.09	208.04	207.46	208.41	207.8	207.51	208.66	208.6
202.5	201.32	203.19	203.13	203.15	202.18	202.73	202.88	202.91	201.67	202.07	202.84	202.77	203.5	202.56	202.09	202	202.1	203.88	201.67	202.68	203.21	202.46	202.12	201.18	202.18	201.78	202.04	203.36	201.63	201.97	202.66	203.26	202.03	202.54	201.52	202.19	202.21	202.38	201.69	202.67	202.81	201.82	202.23	201.28	202.75	202.39	202.22	201.89	202.97
199.73	198.45	198.3	199.13	197.72	197.95	198.19	198.17	197.9	198.71	198.46	197.86	198.8	198.85	198.94	198.73	197.19	197.54	198.67	197.47	199.42	198.84	198.52	198.23	198.3	198.89	198.37	199.52	198.62	198.98	197.73	198.46	198.93	199.16	197.8	199.66	198.26	197.51	197.83	198.66	198.32	199.08	198.37	198.61	198.56	198.59	197.97	199.22	198.64	199.57
202.76	203.13	203.8	204.12	203.33	203.26	205.02	203.73	203.64	204.29	204.28	204.35	203.45	204.84	203.35	204.38	203.6	204.41	204.25	204.01	204.8	204.24	203.09	204.49	204.97	203.77	203.98	203.98	203.29	203.82	203.61	203.03	203.74	204.07	203.85	203.84	203.43	203.2	203.93	203.54	203.48	203.26	203.91	204.77	203.85	204.49	203	202.86	203.63	203.45
203	203.02	201.11	201.3	202.89	201.18	203.25	203.82	203.7	200.81	202.76	202.15	202.8	202.18	203.6	202.28	202.75	203.72	201.43	202.82	202.36	202.43	203.21	203.64	203.36	202.46	201.89	202.29	202.83	201.03	202.43	203.35	202.68	201.32	201.7	202.95	202.15	202.65	202.57	202.94	203.49	203.17	202.95	202.43	203.41	202.34	203.17	202.79	202.51	202.97
208	208.54	207.9	208.28	209.42	208.61	208.29	208.74	208.59	208.28	208.67	207.89	209.11	208.17	207.36	208.44	208.01	207.71	208.58	208.58	207.96	208.76	207.19	208.59	208.39	208.06	208.51	209.24	208.86	206.66	208.12	208.03	208.68	209.62	208.71	207.96	207.58	207.43	208.62	208.7	208.05	208.03	208.24	208.76	209.15	207.37	208.18	209.02	208.36	208.13
207.81	207.1	208.18	208.33	208.56	208	208.29	207.67	207.32	208.54	207.48	208.08	207.24	207.18	208.22	206.94	207.61	207.58	207.81	208.34	208.28	207.35	207.69	207.35	206.91	207.24	208.7	207.56	207.76	207.27	208.42	207.4	208.85	207.28	207.73	207.18	208.87	207.06	207.73	208.23	209	207.93	207.65	207.97	207.97	208.21	207.76	207.57	208.31	206.71
200.05	200.14	200.31	199.94	199.89	200.8	201.05	200.73	199.65	200.41	199.56	200.62	200.12	200.49	201	200.43	200	199.9	200.44	200.6	200.71	199.48	200.84	199.12	200.79	199.91	201.1	200.41	199.82	200.41	201.58	200.15	200.67	198.99	200.62	199.33	199.81	201.22	200.45	199.45	200.38	200.28	201.31	200.54	201.18	199.65	200.21	200.95	200.39	201.12
199.73	197.81	197.97	198.26	197.98	198.58	198.3	199.68	199.45	197.35	199.35	198.84	198.45	199.43	199.67	197.62	198.78	197.36	198.74	197.6	197.5	198.08	197.92	198.23	198.04	199.13	198.75	198.11	199.13	198.76	198.69	199.07	198.52	198.87	198.69	199.12	198.96	198.51	199.54	199.47	198.82	199.14	198.84	198.39	198.81	198.64	197.74	198.51	198.3	197.74
195.07	195.68	194.56	195.23	195.91	194.72	195.06	195.53	195.2	195.3	194.97	194.68	195.61	195.4	194.76	194.47	194.41	196.09	195.05	193.77	196.58	194.49	195.82	195.3	194.11	195.46	193.46	195.17	194.31	195.38	195.37	195.16	195.19	195.21	194.11	195.22	194.79	195.58	195.85	196.14	195.35	195.91	194.64	195.24	194.98	195.8	196.5	194.98	195.45	194.75
206.27	206.03	206.39	205.99	207.66	206.31	206.43	204.93	206.65	206.49	205.54	207.8	207.18	207.22	206.81	207.56	206.95	206.66	206.24	206.28	206.62	206.88	206.7	206.6	206	207.3	206.5	205.47	206.57	206.58	207.52	206.71	204.85	207.15	206.16	206.14	205.5	206.22	206.3	205.28	204.97	205.67	207.12	205.45	206.19	207.54	206.12	205.34	205.74	206.85
199.2	200.05	199.69	199.09	199.72	199.69	198.94	199.42	199.47	199.78	199.57	199.64	199.44	199.19	199.25	199.28	199.83	199.16	199.63	200.03	200.34	198.04	199.39	199.4	199.36	199.78	198.74	199.56	200.14	200.03	199.67	199.52	200	199.13	199.28	199.72	199.58	199.74	198.49	200.87	199.94	199.66	200.02	199.2	199.3	200.3	199.34	199.73	198.93	199.79
217.64	216.36	217.12	217.58	217.3	216.86	217.11	217.3	217.45	218.38	216.37	217.12	217.7	216.12	217.26	216.95	217.22	216	216.64	216.12	217.32	217	217.68	216.71	217.09	217.13	216.7	216.45	217.02	217.17	216.81	216.15	217.01	217.21	216.52	218.12	217.53	217.09	218.04	216.78	217.22	216.41	217.74	216.71	215.94	216.86	216.03	217.37	216.09	215.6
199.05	198.08	198.04	197.92	199.1	198.8	198.79	197.9	198.56	199.34	198.92	198.73	197.76	199.26	198.8	198.49	198.71	199.45	198.59	200.09	198.39	199.85	199.01	197.89	200.67	198.78	198.25	199.15	198.29	199.08	198.37	199.21	198.06	199.84	197.81	198.99	199.37	198.87	198.81	197.55	197.1	197.51	198.95	198.18	198.43	198.43	199.54	198.13	199.22	199.1
207.18	207.73	207.11	206.88	207.34	206.67	208.62	207.62	207.47	209.13	207.2	208.37	207.26	208.18	207.48	208.63	207.79	207.37	207.67	208.14	206.66	207.89	208.25	206.36	207.13	206.78	207.11	208.05	208.03	208.8	208.81	207.54	207.08	206.57	207.71	207.46	207.7	207.06	207.54	207.12	206.53	208.11	207.99	208.12	207.37	207.43	207.24	206.99	207.17	207.68
210.36	211.51	209.36	209.05	209.63	209.03	209.01	208.33	209.78	209.15	210.08	208.84	209.92	208.54	209.07	208.74	210.99	208.86	210.51	209.86	209.42	208.77	208.87	209.76	208.86	209.61	208.76	208.9	209.59	208.21	209.55	209.48	209.58	209.66	209.07	209.66	210.08	209.02	208.82	211.12	209.44	208.93	210.54	209.28	209.48	209.88	210.16	209.68	209.96	210.04
218.11	217.55	217.85	216.27	215.95	216.38	216.74	216.31	216.46	215.5	217.57	216.41	217.87	216.5	216.83	216.32	216.94	215.89	216.27	216.55	217.62	217.54	215.94	217.41	215.87	216.85	216.87	216.84	217.28	216.63	218.98	217.27	217.55	217.06	216.83	217.58	217.95	216.87	217.82	216.29	217.28	216.38	216.78	217.01	216.71	216.42	216.48	218.32	217.03	217.3
200.66	201.03	199.94	199.5	200.97	200.3	202.05	199.65	200.45	201.03	199.26	200.12	199.84	198.36	199.74	200.37	201	200.33	200.61	200.11	200.05	200.36	200.57	199.51	198.85	200.31	198.92	199.97	199.93	201.49	199.79	199.08	200.29	200.05	200.11	199.35	199.89	200.96	200.87	200.12	201.43	198.91	200.24	199.34	200.31	199.04	199.84	201.14	200.93	199.46
205.51	206.37	205.61	206.16	205.54	206.04	205.92	207.07	206.48	206.36	206.21	206.53	206.11	206.33	205.61	206.52	206.03	206.37	206.93	206.81	205.67	205.2	207.41	206.58	206.6	205.9	206.15	206.78	207.19	207.66	206.62	206.35	205.27	206.42	207.9	207.41	205.4	205.74	206.45	205.67	206.33	206.57	206.11	206.43	206.89	205.95	206.59	206.39	206.61	205.58
201.09	201.75	202.92	203.02	202.34	202.17	202.1	203	202.26	202	202	200.6	202	202.16	202.2	202.38	202.79	202.51	203.81	202.62	201.56	202.37	202.34	202.65	202.98	202.31	202.54	202.36	202.4	201.06	202.55	202.39	203.02	202.91	202.22	202.22	202.98	202.14	201.63	202.28	201.74	202.86	202.08	202.73	202.71	203.64	202.48	201.86	202.35	203.35
212.65	213.75	213.82	213.46	212.92	212.66	212.57	213.62	213.77	211.63	212.56	212.95	212.09	212.09	212.17	213.46	212.99	212.95	213.02	212.51	213.73	212.88	213.35	213.28	214.52	212.31	211.81	213.13	211.94	212.4	213.02	212.86	212.81	212.96	213.92	213.98	212.92	213.38	213.74	212.51	211.85	212.15	213.26	214.16	213.62	212.01	211.88	213.43	212.36	213.9
199.45	198.65	199.44	199.46	198.73	199.44	198.87	199.49	198.78	200.15	200.18	198.36	199.1	200.19	198.91	199.9	200.22	198.13	200.47	198.73	199.89	198.77	200.23	198.59	200.07	199.68	200.08	197.78	200.05	199.32	199.88	198.84	200.11	199.64	199.08	199.19	200.37	199.33	199.34	200.19	198.84	199.13	200.07	200.13	199.29	198.56	199.26	199.95	200.54	199.43
209.15	208.51	209.2	208.86	208.05	209.74	209.37	209.45	207.63	208.92	208.44	207.89	210.13	208.34	208.06	209.08	206.98	208.44	209.45	208.31	208.45	208.22	209.34	208.24	208.03	208.95	209	208.51	207.16	209.13	208.9	208.31	208.41	208.23	208.39	208.86	207.64	209.42	209.19	209.09	209.4	208.46	207.37	208.49	208.85	209.63	208.62	208.31	208.76	207.62
213.14	212.49	213.11	212.95	213.16	212.86	212.74	212.69	213.53	213.41	214.38	213.81	213.41	213.18	211.89	212.42	212.37	214.1	213.14	213.29	212.62	213.68	213.1	213.05	212.49	211.88	213.67	213.27	212.52	212.54	212.69	212.99	212.17	212.62	213.4	212.41	211.7	212.17	213.18	213.4	212.19	213.34	213.18	212.42	213.32	214.1	213.65	213.18	213.5	211.62
211.35	212.05	211.96	212.38	211.85	212.18	211.87	212.13	212.58	210.98	210.65	212.05	212.74	211.44	211.7	211.61	211.99	210.74	212.09	211.3	211.9	212.33	211.86	212.33	212.38	212.33	212.14	210.67	210.83	210.66	211.54	212.73	211.89	211.99	211.57	211.94	212.11	211.33	211.99	211.41	211.32	212.02	212.36	211.33	210.88	210.95	211.53	212.63	211.79	211.15
202.76	203.36	203.11	204.03	201.74	203.19	202.79	204.08	203.69	203.89	203.85	203	203.79	203.89	202.8	204.02	203.19	203.36	203.03	203.33	202.43	203.3	204.25	202.11	203.77	202.99	202.81	203.2	201.07	203.67	203.92	203.85	203.54	203.42	203.59	203.16	204.1	202.22	204.64	202.84	203.07	204.34	203.59	202.15	203.04	203.03	202.84	203.24	203.57	203.3
200.91	199.46	200.64	200.97	200.55	201.92	199.9	202.19	201.35	201.31	201.56	199.89	200.18	201.01	201.48	199.65	200.45	199.89	200.28	200.06	200.67	202.21	200.68	201.03	199.71	200.61	199.8	201.21	200.24	201.03	200.42	199.75	201.81	200.75	200.65	200.68	201.21	199.98	200.62	200.83	201.05	199.78	200.36	200.75	199.49	200.81	200.53	201.43	200.48	198.92
216.12	216.42	217.51	217.28	217	215.71	216.97	215.96	217.73	216.73	216.91	217.27	216.99	216.95	217.11	216.26	217.04	216.85	217.75	216.52	216.74	216.69	218.11	217.45	216.56	217.07	215.7	216.8	217.73	217.77	216.76	216.73	217.22	217.16	217.71	216.24	216.11	215.57	216.65	216.61	217.55	217.49	216.76	216.89	216.43	217.43	216.52	216.54	217.62	216.13
209.27	208.51	208.2	207.96	207.92	209.65	208.77	207.5	208.12	209.39	209.21	207.83	208.87	207.89	207.31	208.89	209	208.98	208.74	208.66	208.58	209.03	208.85	210.46	209.13	208.59	209.47	209.1	209.35	208.5	208.29	208.62	208.54	210.02	207.94	208.04	208.46	208.79	208.71	208.37	208.23	208.5	208.2	208.31	209.34	209.65	209.53	208.2	208.34	208.56
213.04	213.24	212.31	212.53	212.95	213.11	212.24	212.56	213.96	213.45	213.35	212.11	212.13	212.04	212.61	213.84	213.28	214.05	213.74	212.03	212.68	212.62	212.25	212.26	213.67	212.49	212.56	213.51	212.08	212.59	212	213.27	212.09	213.95	212.98	211.36	212.98	213.1	211.49	212.39	214.23	212.58	212.59	213.97	213.92	212.31	212.26	213.38	212.12	213.83
212.73	213.01	212.47	211.69	212.82	212.69	210.89	212.18	213.12	212.39	212.39	211.68	213.36	213.66	213.06	212.71	212.07	214.36	212.5	212.88	212.35	212.36	213.83	212.78	213.3	214.15	212.71	212.25	212.71	213.13	213.62	213.23	212.5	211.96	214.24	212.33	213.26	212.25	212.87	213.21	212.93	212.64	212.89	212.27	213.28	213.43	213.07	212.95	211.97	213.62
211.93	214.12	212.42	213.29	213.66	213.19	213.26	213.51	213.22	212.99	212.21	211.47	213.71	213.78	211.82	213.67	214.37	212.26	211.77	213.35	213.27	214.31	212.54	212.32	213.46	214.15	214.12	212.58	212.29	214.31	213.38	212.2	214.43	213.34	212.76	213.77	213.45	213.5	213.05	212.82	212.68	213.69	213.89	212.44	213.39	213.23	213.36	213.5	212.71	212.72
208.2	207.85	208.79	209.09	209.65	209.1	208.52	208.79	208.73	209.26	208	208.95	207.78	208.94	207.92	207.7	207.61	208.62	208.94	209.12	208.7	207.14	208.41	208.61	208.24	207.68	208.61	208.36	208.81	207.63	207.55	209.56	209.98	208.73	208.4	208.62	207.26	208.94	208.04	208.26	207.82	208.36	209.27	208.5	209.15	208.08	208.16	207.21	208.91	206.63
199.46	199.6	200.56	199.88	199.05	199.09	200.18	198.96	198.69	199.21	200.89	199.23	198.84	199.56	198.85	201.05	199.55	200.27	199.68	198.9	199.22	199.49	199.46	199.37	199.85	199.85	199.33	199.46	199.55	199.16	199.09	198.85	199.23	198.8	199.42	198.76	198.96	199.17	199.35	199.16	199.94	199.74	198.72	199.98	199.5	200.08	199.73	199.28	199.88	199.56
211.75	212.26	210.65	210.77	210.69	211.77	210.86	210.46	211.32	210.88	211.35	212.34	210.89	211.21	212.07	212.71	210.56	212.1	211.95	211.77	212.08	211.26	211.2	211.11	211.25	212.19	212.13	211.25	211.79	211.31	211.88	211.85	211.67	210.38	210.7	211.94	210.53	212.28	209.97	211.77	212.25	212.15	211.93	212.19	211.41	211.57	211.39	211.44	212.03	211.88
205.01	204.38	205.04	204.69	204.84	205.45	204.76	205.42	204.52	205.14	204.5	204.86	205.45	204.48	204.68	205.19	206.3	205.44	204.02	205.22	206.01	204.43	204.51	204.21	203.5	204.69	204.18	205.18	205.1	204.57	204.49	205.32	204.41	204.45	204.64	205.83	203.69	205.2	204.34	205.06	204.38	205.43	204.94	203.5	204.02	205.15	204.07	205.23	205.51	205.04
204.29	202.45	203.51	203.01	203.24	203.01	202.93	203.56	202.47	202.59	202.51	203.24	203.61	203.08	202.95	202.42	203.62	203.32	203.68	203.12	202.98	201.91	203	202.56	202.99	203.16	204.49	203.46	203.36	203.61	202.34	203.74	203.2	203.55	202.57	203.43	203.65	203.59	202.67	201.45	202.92	203.99	203.69	203.09	203.1	203.46	203.2	203.67	202.12	203.28
209.18	208.91	209.3	208.65	209.3	208	209.61	209.97	208.53	207.98	209.19	208.34	208.35	208.22	208.96	208.82	208.2	209.06	210	208.8	208.2	210.06	207.66	208.82	209.99	208.61	209.08	209.01	209.08	209.07	208.84	209.18	210.6	206.72	207.58	209.68	209.16	208.73	208.03	208.93	209.82	209.56	209.49	209.35	209.43	209.13	208.65	208.39	208.53	209.31
216.54	216.79	216.48	217.9	216.24	215.45	216.79	217.47	216.47	216.22	217.49	217.63	216.68	216.93	217.69	217.93	216.39	216.78	217.02	217.16	217.62	217.38	216.8	216.47	217.32	216.71	216.58	216.61	217.05	216.99	217.03	216.6	217.12	216.29	217.5	217.38	216.01	218.12	217.28	217.11	216.58	216.48	217.59	217.5	217.47	217.16	216.67	216.79	218.02	216.99
216.45	218.18	217.49	217.23	217.44	217.1	217.75	217.19	218.28	217.66	216.54	217.88	216.66	216.3	215.99	216.25	217.33	216.23	217.2	218.02	217.21	217.55	216.73	216.94	217.31	218.01	217.26	216.88	215.63	216.23	217.7	216.54	216.62	216.92	216.34	216.21	217.14	217.58	217.71	217.5	217.91	216.93	218.03	218.77	217.05	217.99	217.95	217.19	216.56	215.99
198.51	198.4	197.66	198.88	196.98	199.7	198.61	198.51	198.38	199.85	199.13	198.54	198.55	198.57	197.74	198.73	198.08	198.8	199.17	198.58	198.81	199.21	198.71	199.14	198.55	197.6	198.75	198.53	198.78	199.42	198.95	198.97	198.41	198.28	198.4	199.02	198.93	198.31	198.93	199.11	199.08	198.84	198.2	198.72	198.34	198.67	198.09	199.1	199.01	199.24
200.49	200.31	200.76	200.84	199.94	199.92	201.5	200.23	201.19	200.43	199.53	200.35	200.1	200.6	199.99	201.41	201.16	198.92	201.04	199.6	200.52	200.57	200.32	199.76	200.05	199.36	200.89	200.54	201.21	200.86	200.99	200.75	199.8	200.81	200.62	200.52	199.97	200.24	200.66	200.42	200.68	199.74	200.71	199.35	200.55	199.49	200.67	200.73	201.97	200.93
212.79	213.1	212.34	213.89	212.8	213.28	212.44	213.06	212.59	214.05	213.03	213.36	212.89	212.55	213.21	212.04	212.83	213.36	212.62	211.91	212.84	213.92	212.92	214.13	213.27	213.48	213.37	211.93	213.13	212.86	213.87	213.08	213.11	212.16	213.6	213.28	212.95	212.6	213.42	212.49	213.99	212.79	213.09	213.1	212.69	213.29	212.97	214.66	212.46	213.5
211.56	212	212.25	211.21	211.59	213.59	212.05	211.79	211.47	211.51	211.66	211.07	211.62	211.61	211.8	210.95	211.91	211.48	210.87	210.67	211.2	211.24	212.12	211.81	212.33	210.77	210.8	211.64	211.73	211.4	210.99	211.28	212.48	212.09	212.46	210.52	211.89	212.35	211.37	212.27	212.23	212.35	211.73	211.42	210.4	211.13	211.94	212.01	211	211.7
204.97	204.54	205.7	203.81	203.24	204.47	204.77	203.68	204.01	204.54	204.63	205.86	205.2	204.78	203.69	204.23	204.73	205.8	204.92	204.33	203.95	204.34	205.15	205.97	203.74	205.13	204.44	204.38	205.32	205.14	203.48	205.5	205.59	205.91	203.75	204.42	204.27	204.61	203.24	204.47	204.59	204.77	203.41	204.38	204.19	204.4	204.01	203.89	205.36	204.14
216.05	217.47	215.87	217.06	217.31	217.77	216.94	216.12	216.49	216.82	216.69	217.15	216.58	217.24	216.56	217.24	217.95	217.64	216.46	216.48	216.8	216.92	217.25	217.02	216.91	217.88	217.42	216.94	218.78	217.25	217.46	217.31	216.56	215.91	217.2	215.65	217.81	218.03	217.1	216.74	216.94	216.74	217.55	216.58	216.51	216.29	217.36	215.38	216.91	216.36
199.68	200.02	198.66	199.41	200.19	198.68	199.95	198.81	198.69	198.6	198.42	200.4	199.7	198.66	199.62	198.68	199.72	198.59	198.3	199.31	198.98	199.91	199.59	199.34	199.24	198.62	198.83	198.58	199.57	199.84	198.8	199.01	199.56	200.03	199.63	199.63	200.36	198.95	198.81	200.23	199.58	200.48	199.13	198.75	199.71	198.91	199.13	199.17	198.95	200.03
216.81	216.86	216.68	217.48	216.05	216.57	217.03	217.28	216.98	216.82	217.29	217.41	216.78	216.8	217.02	216.69	217.93	215.82	216.59	215.43	218.66	217.6	216.7	216.18	217.76	216.87	217.16	216.46	217.85	216.58	217.93	217.4	217.51	217.3	216.69	216.92	217.42	215.92	217.62	215.52	216.85	216.62	216.86	217.7	217.96	216.83	216.37	217.88	216.29	218.17
218.38	216.78	218.61	218.22	217.35	217.61	217.95	216.33	217.8	217.44	218.61	218.25	218.81	217.96	217.7	217.9	217.65	219.3	218.64	218.41	218.42	217.1	218.28	218.38	217.72	219.33	217.68	218.58	218.04	218.41	217.46	217.51	218.16	216.69	218.55	217.51	217.53	217.55	217.25	218.45	217.34	217.92	217.03	217.81	217.26	218.43	217.35	217.25	217.95	218.07
203.48	202.56	203	202.67	203.66	203.26	203.88	202.52	203.66	203.21	203.28	204.02	203.21	203.63	203.05	203.92	203.13	204.07	203.83	203.5	203.44	202.59	204.33	203.29	204	203.39	204.17	202.64	203.48	203.34	202.47	203.38	204.54	203.88	204.2	201.91	203.78	203.38	204.33	204.11	203.19	204.56	204.43	203.17	203.57	202.41	203.93	204	203.14	203.5
211.67	212.59	212.34	213.07	211.93	212.15	213.86	213.47	211.24	213.63	213.04	212.65	211.33	213.16	212.24	211.62	212.77	212.47	212.71	212.39	212.3	212.28	212.02	213.02	212.32	212.72	211.91	211.81	212.47	213.3	213.38	213.41	212.19	213.03	213.21	213.31	212.59	212	213.25	212.75	211.9	213.58	212.06	213.13	211.84	212.52	212.65	212.5	213.15	212.59
201.18	199.97	199.44	200.14	199.68	199.07	199.09	200.72	199.43	198.41	201.48	199.78	200.84	199.76	200.01	198.61	198.83	199.66	200.19	199.82	198.42	199.69	198.47	199.93	198.98	198.63	199.86	198.81	199.26	199.18	200.3	199.37	199.71	200.66	199.53	199.67	198.53	200.12	200.02	199.29	198.82	199.44	200.7	199.83	199.56	200.22	198.41	199.34	200.18	198.94
206.78	207.19	205.87	205.81	207.16	206.68	206.32	206.63	207.27	206.86	206.46	205.62	206.72	206.24	206.89	206.33	206.02	206.18	206.82	207.58	206.84	206.34	207.39	207.09	206.97	206.32	205.39	206.2	206.32	207.94	206.34	205.79	204.92	206.75	206.07	206.71	206.67	205.19	205.8	205.88	206.71	205.37	206.73	206.53	205.74	205.57	206.13	206.81	206.12	206.65
208.84	210.72	209.46	209.82	209.32	210.65	209.23	209.2	209.69	210.11	208.97	209.89	208.56	209.12	208.99	208.97	209.83	209.16	210.03	208.53	210.33	210.14	209.53	209.17	208.43	209.18	209.35	210.01	209.87	208.33	209.71	209.5	209.2	210.26	209.48	208.91	209.87	209.5	210.11	209.7	210.42	209.71	209.11	209.87	210.38	209.34	210.08	210.12	209.58	209.68
208.24	208.28	209.44	208.08	207.37	208.31	207.54	209.92	209.42	207.74	209.11	208.24	208.42	208.63	209.61	208.63	208.69	207.92	209.28	209.33	206.37	207.93	208.26	208.6	208.38	210.17	208.68	208.07	209.5	208.35	208.37	208.66	209.91	208.81	208.15	208.84	208.27	208.08	209.28	209.36	208.36	208.41	208.3	209.25	208.58	209.52	208.48	208.55	208.58	209.66
199.68	198.98	199.73	200.15	198.95	200.71	199.83	199.72	199.34	199.17	199.86	198.65	199.91	198.58	198.71	198.06	199.27	199.59	200.73	199.55	198.42	199.38	199.91	197.81	199.78	199.6	200.59	200.29	198.32	198.16	199.53	199.35	198.59	199.21	200.62	198.75	199.7	199.9	199.42	199.46	198.55	199.2	199.49	198.65	198.95	199.76	198.51	199.69	200.09	199.04
199.31	200.14	200.1	199.4	199.53	199.06	199.32	199.87	200.28	199.88	200.21	199.21	199.85	199.56	199.81	200.35	199.37	199.74	200.07	198.91	199.23	198.56	198.74	199.41	199.17	199.45	199.42	199.66	200.05	199.55	200.3	200.24	199.21	200.18	199.31	200.41	198.56	200.46	200.79	199.35	200.67	199.84	199.98	199.47	199.44	198.84	200.3	199.54	199.77	199.34
211.43	211.57	211.1	211.01	211.67	211.25	211.46	210.55	211.79	211.67	211.72	211.11	212.05	210.63	210.66	210.23	211.92	211.62	211.41	210.62	212.86	213.31	211.63	211.41	212.25	211.76	212.56	212.13	212.27	211.14	211.53	210.85	211.66	211.77	211.92	211.83	212.02	212.59	211.43	211.66	210.97	210.9	211.48	211.88	212.07	211.23	212.86	212.06	211.48	211.35
200.28	200.86	202.02	200.34	201.48	202.08	201.53	200.2	202.22	201.78	201.31	202.78	201.09	199.9	200.69	202.23	201.24	201.9	200.93	200.93	200.02	201.65	200.32	200.92	201.23	200.25	200.76	200.85	201.7	201.7	201.19	201.16	201.66	201.21	201.49	201.5	201.01	201.23	201.65	201.84	201.13	202.12	201.06	201.3	201.24	199.96	200.78	202.14	200.6	201.57
199.03	199.99	200.47	199.73	199.96	199.88	199.56	199.85	199.3	200.12	200.4	199.49	200.21	200.64	199.87	199.38	199.7	199.78	200.22	200.33	199.58	199.34	200.79	199.12	199.61	199.79	198.89	199.54	199.53	199.6	199.58	199.44	199.97	200.36	198.89	199.51	200.47	200.37	199.79	199.58	199.67	199.25	199.74	199.41	199.85	200.04	199.17	199.82	199.88	198.94
208.63	207.87	209.07	208.21	208.55	208.07	208.73	208.73	208.25	208.01	208	208.85	209.21	208.32	208.4	207.75	208.22	208.3	209.42	210.31	207.38	208.08	209	208.51	208.32	208.52	207.19	209.07	209.25	207.41	209.35	208.55	208.46	209.55	208.77	209.41	208.74	208.43	208.17	208.11	208.93	208.19	208.07	209.23	209.3	208.83	208.3	208.32	209.12	207.52
218.29	218.37	218.45	217.77	217.78	217.87	218.78	218.05	217.34	217.63	217.95	218.38	218.2	217.45	218.14	217.05	217.41	217.18	217.94	216.93	217.13	217.42	218.57	217.69	217.54	217.68	218.13	217.74	216.99	217.99	217.2	218.77	218.09	219.22	218.19	218.84	218	217.22	217.59	217.21	218.05	218.29	216.8	218.4	218.78	219.06	217.44	217.08	216.74	217.81
200.3	201.1	200.26	199.12	201.38	200.45	200.8	199.34	199.73	200.44	201.56	199.71	200.15	201.03	199.62	199.79	199.58	200.21	201.37	201.05	200.15	202.05	199.75	199.85	199.95	199.76	200.2	201	199.81	200.84	198.95	199.4	199.05	200.38	200.7	200.39	201.27	200.54	200.52	201.23	199.58	200.64	200.82	200.82	200.58	199.28	200.41	200.29	200.05	200.48
206.35	209.2	208.53	208.77	208.52	207.86	207.77	207.9	207.71	207.89	208.95	207.8	207.73	208.87	207.79	207.35	207.88	208.32	207.8	207.65	207.91	206.6	209.51	208.06	208.23	206.7	206.81	207.74	207.75	208.03	207.39	208.29	206.89	207.88	207.22	208.45	206.42	207.64	207.59	207.76	207.98	206.93	208.31	208.19	208.05	206.24	207.54	207.73	207.92	207.49
211.3	211.87	211.49	212.48	211.02	212.55	212.28	210.51	211.25	211.8	211.51	211.3	211.89	211.5	211.88	211.2	211.36	211.38	211.41	212.35	212.19	212.1	212.17	210.97	212.85	211.18	211.86	211.86	210.78	211.28	211.57	211.62	212.27	211.27	210.85	211.56	212.29	211.23	211.45	210.91	210.43	211.63	211.56	211.79	210.89	211.87	211.72	212.04	211.48	211.03
203.66	203.91	202.54	203.65	202.82	203.52	203.77	202.1	203.44	202.86	202.15	204.29	202.26	204.31	203.48	202.8	202.68	204.1	204.75	203.06	202.63	202.85	203.47	202.66	202.7	202.78	204.25	204.04	203.57	203.6	202.61	202.84	203.55	204.01	202.47	203.65	203.51	202.74	203.89	203.48	203.2	203.02	204.86	202.85	203.78	203.75	203.15	203.72	203.55	203.79
216.85	217.95	217.58	217.93	218.26	217.86	218.91	217.03	218.51	217.68	217.38	218.11	218.91	217.54	217.59	217.72	217.72	218.02	217.87	217.28	217.74	217.54	217.73	217.97	217.4	217.86	217.18	217.25	217.81	217.16	217.83	217.88	217.97	217.24	217.88	218.63	219.25	216.96	217.28	218.33	218.69	217.31	217.62	217.45	218.41	216.32	218.34	217.65	218.56	217.46
206.4	206.09	206.97	206.1	206.24	206.17	207.01	207.05	206.55	206.83	207.16	206.68	207.03	207.5	207.52	206.54	206.55	207.56	205.8	206.47	206.7	205.06	205.7	205.42	206.62	206.91	207.67	205.63	205.87	206.95	206.74	205.61	206.76	207.6	206.65	206.01	206.46	205.99	206.43	207.04	206.57	205.97	206.28	205.31	206.44	207.7	206.06	205.16	205.89	206.7
212.11	211.12	211.04	211.13	212.05	211.21	211.12	210.61	211.68	211.16	211.91	212.28	211.37	211.69	211.51	211.63	211.05	211.49	210.4	211.32	211.34	212.25	211.08	211.74	210.38	212.38	211.46	212.22	211.6	211.54	212.73	211.86	212.62	212.22	210.75	211.56	211.62	212.64	211.49	211.84	210.88	211.17	211.18	212.01	211.7	210.75	211.7	211.22	211.61	211
211.45	212.09	212.21	211.21	210.97	211.07	211.96	210.41	212.32	212.07	213.05	212	211.92	212.6	210.67	211.98	212.63	211.28	211.59	212.02	212.07	210.44	211.64	211.64	213.13	211.55	212.03	210.45	211.99	211.12	211.92	211.1	211.71	210.53	211.36	210.52	210.11	211.72	211.85	212.55	211.76	211.81	211.32	212.22	211.78	212	211.64	211.31	211.24	211.42
217.98	217.88	218.21	216.89	216.99	217.64	218.21	218.06	218.29	217.57	217.85	218.64	217.83	218.3	217.2	217.32	218.96	218.89	218	217.09	217.5	217.67	219.27	217.57	218.32	217.74	218.02	217.72	219.81	217.23	217.69	217.62	217.71	217.65	218.21	217.84	218.55	219.02	217.95	217.61	217.78	217.95	218.14	217.95	217.83	217.24	217.27	216.53	218.18	218.21
213.17	212.35	212.37	212.3	212.73	211.89	212.58	213.05	211.84	212.63	213.66	211.55	211.61	212.67	212.16	211.36	213.27	211.71	213.13	212.4	212.06	211.35	212.46	212.76	213.3	212.78	213.34	212.62	212.7	212.95	212.08	212.25	212.21	212.27	211.51	212.95	212.25	211.38	211.72	213.15	212.59	212.62	211.61	212.18	212.91	212.21	212.87	212.81	212.56	212.21
212.54	212.76	212.56	211.05	210.98	211.44	212.24	210.6	211.26	212.38	212.39	212.22	211.41	212.26	212.13	211.47	211.75	211.74	211.29	211.43	211.26	210.98	211.55	211.38	211.85	211.38	211.16	211.66	212.55	212.32	211.15	213.49	210.8	211.2	211.89	211.08	211.86	211.89	211.01	210.84	211.7	211.95	211.09	210.66	212.36	211.28	211.9	212.14	212.35	211.23
212.98	211.28	212.34	212.68	212.63	212.36	213.52	211.91	212.98	212.25	212.68	213.35	213.73	211.34	212.45	210.9	212.32	213.65	211.76	212.56	212.49	211.96	212.16	211.51	212.1	212.09	212.48	213.46	212.08	211.77	212.05	212.39	211.65	211.6	211.92	212.06	212.25	212.07	212.48	212.07	213.83	212.43	212.83	212.07	212.35	213.1	212.65	212.14	211.64	213.44
208.09	207.9	208.77	209.17	208.37	207.7	209.5	207.87	208.46	208.59	209.45	208.78	208.75	208.83	208.74	209.68	208.99	209.29	208.35	209.19	207.52	208.57	208.56	208.48	208.1	207.63	209.37	208.21	208.67	209.46	208.54	209.24	208.14	208.58	208.31	207.85	207.89	208.9	209.15	208.5	208.44	208.33	208.31	209.18	208.83	207.99	208.67	209.6	208.49	209.49
215.93	217.19	217.56	217.76	217.1	216.9	216.04	216.47	218.19	216.74	217.46	218.24	217.32	218.29	217.79	217.12	217.09	216.74	216.71	218.35	216.78	217.05	217.99	216.86	216.54	217.01	217.42	217.96	217.77	216.18	218.26	216.51	216.02	218.3	216.52	216.88	216.45	216.72	217.35	215.65	216.41	217.41	217.28	219.6	216.23	217.96	215.92	216.51	217.15	217.58
217.7	217.39	217.24	218.06	216.83	217.33	217.2	216.46	219.27	219.21	218.08	217.71	217.11	217.56	218.29	217.16	217.7	219.19	217.71	217.52	217.53	219.11	217.99	217.55	215.78	218.22	217.62	218.09	217.73	217.39	217.04	218.33	217.3	216.43	218.52	217.05	218.16	218.92	217.54	217.28	217.89	218.39	218.27	218.56	217.74	218.05	218.53	218.33	217.56	217.68
210.28	210.03	209.6	210.09	208.33	209.37	209.74	210.8	209.55	209.32	209.85	209.29	209.66	209.95	209.49	209.23	209.16	209.67	208.7	208.57	209.16	209.08	209.97	209.53	209.53	209.75	209.57	209.64	209.57	209.69	209.32	208.84	209.46	210.35	211.12	207.77	210.28	210.31	209.07	209.4	209.4	210.43	208.8	210.54	209.05	210.84	208.38	210.91	209.61	209.86
204.39	202.63	203.22	203.15	203.67	203.94	203.33	202.89	204.55	203.79	202.53	205.28	204.54	203.37	202.58	204.02	203.04	203.58	202.75	203	204.04	201.7	203.65	203.29	203.1	203.4	203.67	202.78	202.65	203.46	204.43	202.23	203.07	202.98	203.05	203.64	203.59	203.34	203.17	203.42	204.91	204.68	203.44	203.07	203.94	203.73	202.72	203.69	204.1	203.06
204.11	203.92	204.47	204.47	203.28	204.97	203.5	204.8	204.28	203.5	203.95	203.73	203.84	204.29	203.92	204.75	204.38	204.44	203.5	205.16	203.04	204.22	202.91	204.79	203.37	205.66	203.65	204.13	203.09	203.65	205.05	204.29	203.9	204.34	204.32	203.47	204.75	203.47	205.51	203.57	203.43	204.06	203.73	205.31	204.42	204.11	203.82	203.94	204.69	203.58
202.89	203.12	203.67	204.25	203.44	203.69	202.95	203.33	203.57	202.76	203.44	204.12	202.87	204.63	203.89	204.05	202.88	204.52	204.77	203.92	203.39	204.2	203.97	202.88	204.75	204.16	204.69	202.68	204.29	203.97	203.66	202.94	203.19	205.5	203.52	202.64	203.41	204.33	203.37	203.41	203.18	204.39	204.36	203.61	204.55	203.61	203.16	203.5	203.42	203.32
200.15	201.32	199.21	198.58	199.65	200.71	200.14	200.21	200.12	200.36	200.35	201.52	199.95	200.41	200.4	198.83	200.35	200.09	200.1	200.53	199.84	200.78	199.18	199.97	201.65	200.78	201.68	199.98	200.33	200.6	201.51	200.26	200.01	201.01	200.85	200.08	200.59	200.5	199.82	200.64	198.52	201.6	200.35	199.61	201.66	201	199.32	200.67	199.62	199.73
204.68	205.08	205.44	205.31	204.84	205.31	205.37	203.88	203.81	204.78	203.79	204.24	204.54	205.62	206.03	204.17	203.39	204.54	204.81	204.45	203.99	204.95	203.79	204.47	204.19	204.6	204.99	205.71	204.78	204.85	205.26	204.59	204.61	204.81	204.46	205.26	203.94	204.23	204.64	205.48	204.8	203.81	205.06	205.73	204.68	204.84	204.23	203.89	204.44	203.96
208.64	207.47	208.27	207.98	207.01	206.36	207.35	207.82	207.89	207.09	207.17	207.66	207.64	208.09	206.9	208.8	207.87	208.11	207.33	207.64	207.42	206.33	208.47	207.14	207.41	207.73	207.29	207.42	208.7	207.46	206.23	207.12	207.53	207.27	208.19	208.32	208.32	207.6	207.2	207.23	207.43	207.41	206.9	207.09	208.33	207.93	208.28	206.84	207.45	206.82
208.68	208.15	207.54	207.99	209.22	207.57	207.95	207.48	208.5	207.8	207.66	208.16	209.08	207.78	207.94	207.61	207.64	208.15	207.76	208.91	207.27	207.74	207.65	208.41	207.81	208.16	207.14	206.36	208.94	208.07	207.06	207.22	208.77	208.7	207.4	207.17	207.67	208.46	208.22	207.65	208.05	207.59	208.82	207.67	207.58	208.75	207.58	208.52	207.79	207.65
206.24	205.86	206.63	205.77	205.74	205.09	205.49	204.87	205.22	204.66	205.14	206.1	205.34	203.96	206.07	205.8	205.67	204.14	205.28	206.2	206.5	205.8	206.57	205.12	204.56	205.82	206.87	204.42	206.18	206.32	207.32	205.55	205.54	206.1	206.05	205.22	204.75	205.94	205.95	206.29	206.35	205.11	205.13	204.25	205.12	205.47	206.72	205.49	205.24	205.01
217.47	216.41	216.73	217.58	216.27	216.93	217.31	216.94	217.73	216.07	216.65	216.8	216.49	217	217.27	217.15	216.81	216.76	216.36	217.4	216.3	216.75	216.27	217.37	216.99	217.4	216.35	216.38	217.84	215.79	217.16	216.94	217.99	217.25	217.3	216.74	217.96	216.42	217.41	216.58	217.42	217.89	216.11	217.25	217.36	216.58	217.83	215.94	217.41	216.51
204.28	203.82	204.29	204.58	202.86	204.42	203.45	203.48	203.7	203.93	204.72	204.04	204.26	204.23	204.47	204.03	204.61	202.98	203.4	203.5	202.59	203.57	203.4	203.37	204.28	203.19	204.16	204.87	203.93	203.36	203.81	202.91	204.01	203.94	203.72	203.86	203.83	203.35	204.35	203.45	204.37	203.73	204.62	202.83	203.33	203.94	203.42	203.8	204.29	203.2
201.2	200.43	200.41	199.66	200.13	201.04	200.87	200.59	200.53	200.66	200.43	201.62	200.32	201.02	200.89	199.8	200.04	199.63	201.24	199.91	201.77	201.68	200.58	200.43	199.31	199.73	199.9	200.43	201.24	200.86	199.57	201.59	200.32	199.81	200.29	199.46	200.61	199.74	200.27	200.04	201.25	201.38	201.96	200.73	201.06	200.86	201.68	200.9	201.02	199.72
208.48	208.16	207.94	207.76	207.9	208.1	208.26	208.36	207.04	207.54	207.97	207.91	207.78	208.3	206.02	207.79	207.9	207.56	207.84	206.95	207.06	207.71	207.8	208.31	207.26	208.58	207.45	207.04	207.22	207.65	208.06	208.28	208.09	206.98	208.35	208.07	208.17	207.57	207.27	206.6	207.76	207.73	206.92	207.71	207.29	206.55	207.78	207.2	208.03	207.65
203.45	202.69	203.77	204.1	203.87	204.05	203.69	203.88	203.77	203.29	203.43	203.38	203.28	204.55	202.65	203.8	203.37	203.39	203.61	203.61	204.24	204.5	203.58	203.91	204.44	204.42	204.49	204.05	202.43	203.84	203.23	202.52	204.09	203.12	203.67	203.25	203.47	203.01	204.04	204.72	204.29	203.18	204.32	203.56	203.51	203.73	203.48	204.49	204.01	203.93
209.89	209.38	208.53	209.54	209.37	208.92	208.69	209.23	208.85	208.24	208.01	208.95	209.99	209.01	208.09	209.07	208	208.78	207.89	209	208.29	208.51	209.62	208.3	208.64	208.82	208.8	207.68	208.97	208.85	206.35	208.27	208.52	209.44	208.83	208.12	209.13	207.61	208.29	207.65	209.34	207.72	209.39	209.02	209.19	208.91	208.42	209.43	209.01	208.31
204.4	203.72	203.55	203.39	203.91	203.74	204.93	204.36	204.37	203.97	203.3	205.42	203.25	205.18	203.5	204.42	203.88	204.1	204.48	203.17	204.53	204.27	203.47	203.63	203.79	202.75	203.64	203.89	203.57	203.39	204.22	203.3	204.01	203.2	204.3	204.18	203.71	204.05	204.69	203.89	203.93	204.37	203.5	203.74	202.5	203.62	203.12	204.66	204.36	204.27
209.99	209.19	209.61	208.21	208.7	208.04	207.88	209.18	208.68	209.09	208.7	209.64	209.47	208.51	208.48	208.29	208.51	208.15	209.13	210.25	208.29	208.76	208.86	209.97	209.78	209.04	208.03	207.77	208.39	209.3	208.3	208.06	208.99	209.21	209.16	208.9	207.89	208.98	208.26	209.15	209.23	208.22	209.39	207.67	208.71	209.76	209.14	206.97	209.08	208.66
211.76	212.35	211.7	210.39	212.21	210.65	212.09	211.26	211.76	211.45	210.98	211.36	211.87	210.49	212.34	210.56	211.77	212.54	211.02	212.74	212.04	211.45	211.93	211.56	212.38	212.12	212.44	212.43	211.12	212.1	212.59	212.45	212.15	211.01	211.4	212.02	212.03	211.94	211.94	212.81	211.9	211.43	212.63	211.92	210.56	211.63	211.32	210.86	212.13	213.88
210.4	209.64	209.23	210.92	209.19	209.62	209.12	211.39	208.87	209.11	210.66	208.61	209.63	209.26	209.28	210.54	210.24	208.99	208.89	209.33	209.55	210.58	209.49	208.65	210.58	210.79	209.85	209.13	209.73	208.15	209.69	209.56	209.98	208.82	209.19	210.07	208.9	208.47	208.86	209.26	209.69	210.05	209.25	209.45	210.42	209.37	207.87	209.72	209.88	209.41
200.73	199.61	200.65	200.05	200.05	199.24	200.23	199.67	201.05	200.9	200.38	200.16	200.56	200.05	200.12	200.91	199.71	200.36	201.32	200.69	201.34	201.26	200.73	199.38	199.82	200.73	200.53	199.08	200.73	199.32	199.35	200.06	200	199.94	200.14	199.56	200.41	201.46	199.9	201.05	201.11	200.5	200.36	200.8	200	200.62	200.56	201.23	200.81	201.17
207.65	206.94	207.47	207.71	207.64	208.05	208.26	207.13	207.9	207.37	208.18	208.28	207.8	208.17	207.7	207.49	206.68	207.56	207.28	206.71	207.75	208.12	208.1	208.1	207.6	206.24	207.45	208.18	209.2	207.22	208.37	207.17	207.43	207.43	207.49	208.25	206.8	206.43	208.21	208.3	208.33	206.76	207.54	207.27	208.17	207.61	207.75	206.78	207.28	207.69
204.17	203.86	204.57	205.05	205.23	204.92	203.86	205.19	204.74	204.69	204.47	205.57	205.31	204.55	204.55	204.58	204.26	205.03	204.97	204.99	203.91	204.18	204.43	205.31	205.96	204.27	203.99	205.27	203.53	203.72	204.38	203.51	202.79	203.3	206.06	205.96	204.26	205.87	205.7	205.06	205.01	204.21	203.98	204.39	204.48	204.66	203.83	203.23	205.69	203.48
207.72	207.56	206.94	208.1	207.86	208.52	207.52	208.03	207.77	207.8	207.17	206.93	207.28	207.17	208.66	208.31	207.56	207.03	207.63	206.86	207.78	207.47	207.1	208.12	207.97	206.62	207.17	207.07	208.47	207.85	207.67	208.2	208.42	207.97	207.8	208.48	208.23	207.78	206.82	205.95	208.6	207.77	207.67	207.17	208.76	207.47	207.71	208.06	206.62	208.47
206.03	206.09	205.91	206.77	206.37	206.05	206.93	206.37	205.05	206.69	205.33	207.5	205.52	206.83	207.01	206.57	204.98	205.92	206.38	205.59	206.39	206.93	206.1	205.63	206.13	206.17	206.46	206.47	206.08	206.39	206.56	207.28	206.17	206.39	206.82	206.11	205.86	207.14	205.53	204.55	207.42	206.13	205.35	205.86	206.73	207.06	207.29	206.24	206.31	206.68
210.33	208.79	208.14	208.98	208.8	208.96	209.61	208.59	208.76	210.12	209.63	209.41	209.9	209.55	209.22	209.36	209.27	210.5	209.39	209.25	208.55	209.85	208.99	208.89	210.02	208.74	210.38	208.9	208.88	208.48	208.97	208.87	208.82	209.34	208.82	208.85	208.77	208.92	208.92	209.47	208.56	209.07	209.44	208.31	209.51	207.84	209.03	208.63	209.05	210.09
209.2	207.99	207.9	208.57	208.82	208.56	208.28	209.59	208.14	208.91	207.65	208.62	209.36	208.95	207.95	209.17	209.38	208.36	208.15	208.46	209.12	207.29	208.1	208.56	207.96	208.75	208.37	208.54	208.23	208.45	207.71	209.21	209.15	207.66	208.96	209.06	209.48	207.13	208.1	207.91	207.66	208.52	209.32	208.56	208.29	209.29	208.88	209.24	207.02	208.56
203.99	204.97	204.72	203.13	203.93	204.3	204.51	203.88	203.17	204.26	204.7	203.42	203.69	204.08	205.73	203.45	204.07	203.07	204.54	203.75	204.37	203.8	203.65	203.85	204.73	203.73	203.46	202.4	203.59	203.4	202.42	202.36	204.43	204.13	204.01	204.01	204.17	203.68	203.6	203.08	202.88	203.41	203.52	204.56	203.13	204.93	203.39	203.99	203.75	203.96
216.91	217.26	216.4	217.42	215.6	216.44	217.48	217.31	216.58	216.96	217.04	217.27	216.44	216.72	216.85	217.24	217.66	217.46	217.02	217.99	216.56	216.51	216.55	216.65	215.59	216.97	217.01	216.13	217.1	216.72	217.51	216.83	216.5	216.35	217.24	216.74	216.53	216.39	216.22	216.07	216.6	216.72	216.84	216.6	217.62	217.44	217.05	217.26	217.91	217.27
209.09	208.33	208.97	208.48	209.08	207.21	208.02	208.9	208.49	209.08	208.91	208.96	208.67	208.51	208.86	208.18	208.22	208.41	207.81	207.62	208.51	208.77	209.08	209.53	209.16	209.71	209.16	208.04	207.74	208.23	208.64	209.75	208.35	208.16	208.96	209.98	208.45	209.83	208.32	209.74	208.62	208.45	208.2	208.33	207.05	208.45	208.08	209.24	208.03	209.47
218.72	217.13	217.15	217.83	217.11	217.1	217.94	218	218.31	217.39	217.82	218.31	217.04	218.72	218.52	218.08	217.3	217.99	217.8	217.73	217.52	217.88	218.08	218.28	217.22	217.75	218.98	218.08	217.76	218.41	217.9	218.56	217.71	217.18	217.41	217.85	217.16	218.64	219.44	218.14	218.44	219.32	218.67	217.92	217.47	218.43	217.55	217.94	217.32	217.28
211.22	211.26	211.59	211.25	210.57	210.9	213.21	212.26	211.06	211.21	211.89	209.99	211.88	211.05	212.41	210.58	211.66	210.57	212.67	211.43	212.5	210.88	211.63	211.24	210.72	210.78	212.33	211.53	211.71	211.88	211.89	212.08	212.31	211.12	210.93	211.23	212.02	211.89	212.18	212.15	211.65	210.84	211.07	212.27	212.43	210.5	211.01	211.33	211.96	212.54
203.92	203.71	202.37	204.1	202.82	204.68	203.62	203.44	204.17	202.05	204.02	202.52	203.21	201.75	204.02	202.5	204.2	202.49	204.54	203.3	203.57	203.78	203.51	203.96	202.9	204.28	202.35	202.96	203.34	203.08	204.14	204.09	203.09	203.71	202.46	203.58	204.44	203.46	203.06	203.72	203.33	203.99	203.76	203.34	203.1	203.11	203.53	203.76	202.4	203.77
208.66	209.14	209.67	209.09	210.1	208.85	209.99	209.34	210.03	210.08	209.11	208.85	208.87	209.69	208.4	209.58	210.67	208.58	208.44	209.08	209.53	209.86	209.52	209.79	208.81	209.58	208.91	209.9	209.62	209.25	210.27	208.76	209.91	210.64	210.02	210.18	209.26	208.13	209.57	209.78	209.83	208.83	209.64	209.71	209.38	209.81	209.99	208.84	208.59	208.62
207.68	206.31	207.42	206.85	208.36	207.7	208.2	207.36	207.61	207.75	208.11	207.98	208.1	207.63	207.42	207.3	206.87	207.6	208.55	207.53	207.66	207.7	206.45	208.86	206.76	207.09	208.86	207.98	207.81	206.95	208.07	207.74	208.64	207.95	207.76	207.89	207.57	207.61	207.49	208.17	207.4	208.68	208.89	207.39	206.69	208.32	208.61	207.42	207.99	207.41
205.02	203.44	203.09	203.61	203.46	203.97	203.73	203.51	203.72	204.57	202.97	203.47	202.92	204.06	204.9	204.16	204.44	204.51	202.66	203.43	203.03	203.49	204.07	204.53	204.19	203.78	202.99	204.64	204.36	203.28	203.17	203.24	203.72	202.82	204.65	202.97	203.3	203.82	204.21	203.58	203.64	203.47	204.02	204.27	203.92	203.57	204.91	204.03	203.36	203.28
203.69	203.28	203.61	204.15	204.59	204.08	203.47	203.8	203.61	203.27	203.65	204.1	204.81	203.84	204.76	203.27	203.04	205.18	204.26	203.96	202.95	203.82	203.33	203.43	203.87	203.6	202.55	204.82	203.32	203.32	204.67	204.48	205.94	204.24	203.24	203.94	203.26	204.06	203.84	203.7	204.63	204.28	203.96	203.36	203.01	205.53	202.49	203.92	203.76	203.75
213.09	212.74	211.73	212	212.77	213.26	213.08	211.25	213.03	212.12	212.52	212.7	212.3	212.41	212.25	212.26	211.27	212.97	211.75	212.44	213.12	212.78	213.16	211.31	212.94	211.74	212.72	211.99	212.46	212.79	212.41	213.2	212.27	212.71	212.27	212.3	212.44	212.85	211.84	213.41	212.92	212.61	213.12	212.65	212.66	212.21	212.78	211.8	213.24	211.75
195.61	195.78	194.39	195.99	194.8	194.24	196.28	195.87	195.11	195.46	195.38	194.73	195.12	194.73	196.01	194.77	195.96	195.12	194.21	194.49	195.48	194.88	195.64	195.01	195.28	195.41	195.43	194.75	195.91	194.83	195.04	194.83	196.3	195.42	193.19	195.88	194.23	194.98	195.46	195.27	194.48	194.56	195.01	195.33	196.22	196.39	194.44	196.12	195.53	195.56
212.62	212.23	213.51	212.93	212.95	213.31	213.33	212.44	211.92	213.19	214.4	212.86	213.07	213.8	212.82	211.84	213.49	213.35	212.01	213.35	212.87	212.48	212.42	212.76	213.88	213.54	212.85	213.26	213.74	211.81	213.71	213.78	213.48	213.13	213.96	212.96	212.8	212.14	212.62	213.4	212.76	212.14	212.77	212.83	213.83	212.29	213.62	213.16	212.82	213.19
203.15	203.24	201.67	202.34	202.89	202.84	203.17	201.55	202.86	201.93	201.23	203.09	202.1	202.13	202.34	202.12	202.07	203.05	201.72	203.11	201.78	202.25	201.55	202.75	203.28	202.2	201.3	202.16	203.05	202.2	201.69	202.48	203.15	202.61	202.69	202.89	202.42	203.01	203.1	203.5	203.11	202.77	202.48	202.06	202.15	201.59	202.15	203.03	202.67	203
208.41	208.07	207.45	208.11	208.03	208.05	208.28	207.7	209.31	209.19	208.55	208	207.78	209.11	207.71	209.39	208.31	208.22	208.17	207.3	207.9	208.5	209.08	209.69	208.56	209.11	208.2	209.78	208.96	207.91	208.45	207.97	208.61	208	207.54	208.72	208.41	208.18	207.91	208.29	209.69	208.66	209.07	209.15	208.61	208.14	207.72	207.79	208.03	208.47
199.94	199.91	199.94	200.87	199.78	199.87	201.4	199.11	199.53	200.95	200.29	200.84	199.59	200.21	200.29	200.66	200.39	200.14	200.09	200.52	200.2	199.98	198.92	199.15	199.76	200.48	199.23	200.84	200.18	201.15	199.82	200.47	200.54	200.79	200.51	200.26	200.6	199.41	200.58	200.34	199.9	199.89	201.07	200.42	198.86	199.93	200	199.64	200.68	200.01
212.51	212.72	212.51	213.08	213.23	213.72	212.89	212.84	212.53	212.88	212.93	213.44	212.63	213.27	211.41	213.82	212.77	212.44	213.44	212.85	212.24	213.2	213.45	212.82	212.8	213.01	213.14	212.52	212.47	212.86	212.64	213.49	213.46	213.47	213.61	212.11	211.99	212.69	213.42	212.72	212.83	212.99	213.38	212.44	212.6	212.95	212.43	211.71	212.74	212.36
213.96	213.63	212.55	213.59	213.68	213.2	213.43	214.3	212.72	212.56	212.91	214.55	212.58	213.21	212.8	213.9	212.95	212.23	213.26	213.17	213.14	213.13	213.48	214.12	214	213.73	214.2	212.25	213.18	212.98	213.17	212.35	213.38	212.3	213.56	212.05	213.39	213.79	212.32	212.48	211.84	212.25	212.48	213.19	213.66	212.7	212.74	212.01	212.87	211.96
209.09	208.2	208.45	209.48	208.32	208.08	208.51	208.2	209.88	209.59	208.37	210.4	208.59	209.19	208.22	208.27	209.26	208.37	209.04	207.58	208.56	207.78	210.38	208.7	209.74	209.5	208.97	209.13	208.08	208.43	208.37	208.3	208.88	208.18	208.16	208.85	209.81	209.24	209.8	209.4	208.22	208.78	207.19	208.67	208.79	210.15	209.19	209.71	208.96	209.45
211.55	212.02	211.52	211.67	212.34	212.74	211.7	211.84	212.46	212.43	212.22	212.08	212.43	211.87	213.35	211.84	211.91	212.25	212.12	211.44	212.42	212.1	211.76	210.62	212.35	212.6	212.8	213.05	211.04	211.2	212.36	212.11	211.79	211.35	212.2	211.26	212.29	211.17	211.21	210.83	212.11	211.72	210.83	212.13	212.38	210.71	210.89	211.59	212.07	211.5
204.52	204.73	204.31	204.76	204.31	205.47	204.08	204.82	204.2	204.86	205.48	205.2	203.8	204.23	204.68	205.44	205.1	205.34	205.92	205.49	204.7	204.73	204.96	205.3	204.67	205.62	205.67	205.55	204.59	204.12	204.99	205.81	204.6	205.98	205.74	203.9	205.05	203.65	203.36	204.94	203.59	204.38	205.17	205.38	205.18	202.73	204.9	203.4	204.26	205.15
212.57	212.81	213.47	212.66	212.81	212.64	213.51	212.63	213.76	212.7	211.29	213.01	212.84	212.83	213.54	212.88	213.18	213.18	213.72	213.5	214.13	212.65	213.29	214.27	212.51	213.23	212.75	213.4	213.03	212.21	213.17	212.12	213.12	213.2	212.59	212.18	213.13	213.03	214.19	213.48	212.75	212.88	212.91	212.91	213.18	212.7	213.17	212.48	211.91	213.18
208.74	209.01	210.15	209.74	210.16	208.98	209.96	209.58	209.72	209.84	210.43	208.57	208.92	209.26	209.23	209.97	210.1	209.36	209.05	209.57	209.69	209.99	209.61	209.96	209.36	209.93	210.11	209.27	210.02	208.47	210.27	208.35	208.91	209.97	209.09	208.59	208.74	208.54	209.41	209.54	208.57	208.59	208.69	209.06	209.51	209.41	209.9	208.91	210.64	209.9
208.77	208.44	207.81	209.33	209.01	209.39	208.45	208.79	209.03	209.5	208.18	208.38	208.93	209.4	208.24	209.61	208.56	208.29	209.18	209.01	208.29	208.8	209.45	208.03	208.28	208.49	208.51	208.02	208.38	207.75	207.87	208.92	208.5	209.05	207.74	208.07	209.68	208.68	207.69	209.03	207.37	207.81	208.16	207.5	207.7	208.03	208.77	208.96	209.91	208.31
205.07	203.41	204.45	202.92	204.54	202.84	203.12	202.61	203.42	203.49	205.52	203.46	204.04	202.99	204.54	204.03	203.73	203.23	203.19	202.96	203.93	202.29	203.86	204.02	204.56	202.37	203.85	203.63	204.33	203.23	204.36	204.6	203.73	202.84	202.96	203.63	203.65	203.22	204.02	203.86	203.11	204.31	203.37	203.95	204.95	202.11	203.14	202.95	203.85	202.78
200.24	199.69	200.68	201.4	200.48	200.35	200.16	202.09	200.67	201.16	199.12	200.46	200.7	200.66	200.61	200.18	201.59	200.59	200.15	200.43	201.11	201.12	200.99	201.56	201.19	200.79	198.73	199.47	199.9	201.06	200.47	200.15	200.33	200.21	200.28	199.2	200.96	200.72	200.71	199.35	199.94	200.92	199.4	201.56	201.26	200.82	199.2	198.8	199.96	199.41
206.81	207.54	207.67	208.09	207.46	207.87	207.55	207.33	208.11	207.48	208.38	207.6	207.1	207.23	206.89	207.5	206.52	207.41	207.81	208.2	207.25	207.51	208.26	207.35	207.7	207.77	207.26	208.31	207.84	208.52	208.26	208.28	208.46	208.04	208.23	207.87	208.92	208.67	208.91	207.98	206.56	207.79	208.08	207.44	209.37	208.16	207.21	207.85	207.76	206.58
216.73	216.93	216.63	216.86	217.57	218.08	215.94	218.06	218.15	217.65	216.88	217.71	217.65	216.78	216.74	217.5	217.65	216.81	216.46	216.54	216.98	216.88	216.42	217.37	217.4	216.58	216.98	216.95	216.44	217.71	217.51	217.42	216.56	217.6	215.84	216.21	217.29	217.19	216.87	216.13	216.68	217.31	217.11	216.85	217.42	218.08	216.3	217.45	216.97	216.46
207.76	208.31	207.38	207.17	207.98	207.67	208.06	208.41	207.11	208.52	207.37	209.35	207.41	208.31	208.15	206.93	208.21	207.58	206.85	208.58	207.63	207.2	207.97	207.23	209.02	207.98	207.93	209.2	207.19	207.31	206.47	207.98	207.02	208.6	207.88	208.19	207.83	207.31	208.23	208.17	208.93	208.67	208.6	207.01	207.9	208.18	207.27	208.09	208.35	207.45
212.18	212.62	213.04	213.05	213.16	213	212.95	213.08	213.65	213.82	213.22	212.45	212.71	214.05	213.79	212.29	213.1	213.08	211.93	213.21	212.97	212.9	213.45	212.88	213.4	213.27	213.35	212.92	213.58	212.97	213	213.3	213.47	212.47	212.72	214.05	213.64	213.14	212.62	212.04	213.23	212.83	212.76	212.54	212.81	212.27	213.51	212.87	212.17	213.48
208.55	208.05	207.77	207.93	208.29	207.96	207.98	207.47	208.03	207.6	208.04	208.26	206.72	206.72	206.87	207.08	208.16	206.3	207.12	208.55	207.09	207.92	207.71	207.82	206.97	208.63	207.47	206.45	208.87	207.63	209.34	208.22	207.07	208.97	207.93	207.31	208.01	207.89	207.82	206.37	208.04	207.08	208.51	207.76	208.22	206.59	207.4	208.07	206.86	208.6
208.29	208.61	208.18	208.2	208.12	209.05	210	208.5	208.27	208.29	209.76	209.43	207.3	207.6	208.28	209.11	207.53	208.32	208.72	208.6	209.12	207.66	207.94	209.12	209.36	208.59	208.15	208.35	209.44	209.18	208.33	209.9	209.82	207.99	208.2	207.61	208.63	209.68	208.67	207.04	208.49	207.41	208.24	209.1	208.23	207.64	207.98	208.56	208.9	208.53
207.48	208.22	207.6	206.43	207.3	207.55	207.36	207.7	207.5	207.21	207.77	206.72	208	207.1	207.78	207.26	207.5	207.52	207.9	208.06	206.93	206.69	207.65	208.43	208.08	206.96	207.04	207.16	207.5	208.62	207.06	207.07	207.9	207.6	206.62	207.7	208.5	207.52	208.25	207.62	208.65	207.65	207.09	206.95	207.23	207.64	207.74	207.98	207.02	206.65
216.92	216.31	218.32	217.15	217.86	216.77	218.19	217.19	217.78	217.49	217.27	216.95	217.04	217.94	218.31	217.42	217.04	217.46	216.48	216.37	217.44	216.55	216.85	217.5	217.22	217.94	216.65	216.38	217.39	216.98	216.96	217.11	215.75	217.22	216.73	215.7	217.77	216.75	216.98	217.64	217.21	217.85	216.56	218.45	218.02	216.78	216.96	217.9	217.97	217.46
218.14	216.81	216.63	216.48	217.27	216.74	216.13	216.71	216.25	217.93	217.16	217.96	216.89	216.76	216.97	216.98	217.07	216.8	216.65	215.97	217.2	216.94	216.13	215.36	217	215.71	217.44	217.52	216.61	217.07	216.98	217.63	217.22	216.83	217.73	216.61	217.89	216.5	216.41	217.09	217.23	216.1	216.6	216.57	217.13	215.8	216.37	218.22	216.7	216.98
217.15	216.26	216.54	216.92	217.22	217.01	217.62	216.73	216.64	217.28	216.51	217.52	217.09	216.47	216.67	217.22	217.79	217.53	216.95	216.86	216.46	216.74	216.53	217.72	216.54	216.86	217.33	217.47	217	216.95	216.82	215.5	216.93	216.74	215.76	216.14	217.5	215.86	217.23	216.48	217.04	217	215.92	217.97	216.79	216.91	217.92	217.69	216.49	216.86
204.1	205.85	204.9	205.81	205.51	205.74	206.09	204.08	204.5	205.18	205.62	205.72	204.62	205.61	205.66	206.15	205.88	204.43	204.26	206.85	206.34	205.61	206.31	205.65	204.92	204.42	205.59	206.23	206.29	206.19	206.02	205.77	205.44	207.15	205.38	205.97	206.7	206.26	205.4	206.88	205.55	205.01	205.16	206.25	205.5	206.14	204.75	206.38	206.29	205.61
210.3	208.27	209.9	210.28	210.49	209.25	209.81	209.36	208.69	208.97	209.45	210.57	210.92	208.51	208.93	209.55	209.47	209.29	209.45	209.32	210.01	209.51	210.67	209.89	209.52	209.54	210.45	209.97	209.51	209.18	209.79	209.99	210.76	210.26	209.01	210.59	209.63	210.36	209.79	209.76	210.12	209.97	210.7	209.65	210.5	210.21	208.56	209.89	209.38	210.07
208.5	208.12	207.67	208.96	208.52	208.78	208.81	208.79	209.15	208.22	207.89	208.61	209.06	208.3	207.73	208.54	209.25	209.56	207.45	208.04	207.55	208.24	208.79	208.8	209.89	207.85	208.14	209.2	209.28	208.63	209.39	208.65	208.8	208.96	208.08	207.97	209.93	208.78	207.32	208.19	207.73	207.85	209.1	209.06	207.65	208.42	207.97	208.48	208.21	209.16
210.87	210.91	211.09	212.16	211.49	212.79	212.15	210.85	211.04	210.02	212.43	212.3	212.93	211.78	211.74	210.81	211.03	211.94	211.74	212.04	211.57	212.18	210.79	210.98	211.59	211.42	211.1	212.36	210.63	211.65	211.91	210.54	211.17	212.65	211.54	210.45	211.35	211.16	211.24	210.74	212.22	211.1	211.97	211.62	210.94	210.92	210.42	212.45	211.04	212.69
194.43	192.99	194.35	194.8	194.53	194.29	194.46	193.61	195.04	195.04	193.71	194.49	193.12	192.91	194.27	192.99	194.79	195.15	194.3	194.71	194.39	193.42	194.05	194.34	194.04	193.81	195.13	193.77	194.69	194.6	194.22	196.01	194.26	194.88	194.38	194.51	194.18	194.13	194.42	194.58	193.78	193.57	193.87	195.02	193.7	194.21	193.99	194.73	193.95	193.73
209.6	208.03	208.86	209	208	209.44	208.98	208.4	209.09	209.5	208.13	208.14	208	208.96	208.43	208.31	208.21	207.79	208.6	207.67	208.58	209.13	209.5	209.45	208.75	207.88	209.34	207.7	208.59	207.84	208.75	208.09	208.2	208.19	208.35	208.4	208.78	209.36	208.75	208.06	208.69	207.31	208.12	208.46	209.13	207.69	208.61	209.02	208.18	209.53
212.3	211.38	212.47	210.8	212.07	211.71	212.25	210.71	211.59	211.49	212.41	211.37	211.51	211.67	210.88	210.52	211.85	212.21	212	211.24	212.1	211.38	211.89	212.29	211.94	212.68	212.58	212.56	210.77	212.97	210.16	211.81	211.73	211.06	211.84	211.34	211.87	211.63	212.37	211.61	212.25	211.53	211.37	211.26	211.48	210.9	210.6	212.56	211.5	212.54
209.09	209.54	209.27	206.77	207.99	209.37	208.54	209.26	207.6	208.35	209.26	208.43	208.75	208.5	209.02	208.5	209.63	208.65	207.74	207.4	209.38	209.35	209.04	209.02	208.61	208.53	208.34	207.71	208.75	208.72	208.48	209.1	207.7	208.33	207.98	208.41	208.71	207.98	208.57	209.01	208.37	208.53	208.45	208.29	208.67	208.73	207.94	208.36	209.36	207.53
212.15	212.23	211.97	211.12	211.43	211.97	212.04	212.42	211.78	212.05	211.03	212.4	211.34	212.04	211.66	212.46	212.68	211.83	211.89	212.03	211.75	211.67	211.6	211.3	212.02	211.88	211.32	213.44	212.13	211.71	211.96	211.21	211.49	212.75	211.89	211.64	211.72	212.82	211.06	211.22	210.62	211.89	212.18	211.42	212.47	211.44	211.56	211.67	212.19	211.35
217.08	216.13	218.1	218.28	216.79	218.14	217.94	215.77	217.86	216.88	217.24	218.44	218.2	218.21	218.13	218.28	217.45	218.6	217.21	218.12	217.45	217.79	217.06	216.56	218.45	218.49	217.91	218.35	217.86	217.46	217.6	218.12	217.84	217.64	216.71	217.7	216.99	218.03	217.68	218.73	217.41	218.83	217.96	218.07	216.2	217.52	217.11	218.9	217.13	218.05
212.15	212.06	211.93	211.7	211.5	211.57	211.67	212.32	212.07	210.99	210.29	212.15	210.3	210.58	211.87	211.39	211.22	212.16	210.83	211.16	210.41	211.52	212.05	211.15	211.69	211.4	211.57	212.26	211.88	211.56	211.78	212.22	211.94	211.13	212.3	211.52	211.08	212.38	212.13	210.83	211.11	211.9	212.65	211.61	211.42	212.76	210.91	211.6	210.68	211.53
208.6	208.23	207.82	208.59	207.73	207.44	209.34	208.41	207.6	207.89	207.72	209.38	210.39	207.58	208.38	209.16	207.37	207.32	208.18	207.57	209.13	208.14	208	207.74	208.46	209.05	208.8	208.92	209	208.24	208.51	209.59	208.54	209.51	208.83	209.51	209.43	208.87	208.32	208.29	207.58	208.66	208.99	209.41	208.83	210.46	209.48	207.98	208.61	207.9
204.66	204.4	203.85	203.61	203.86	202.64	204.46	204.14	203.63	204.69	204.51	204.36	203.06	203.49	203.15	203.38	204.82	203.65	204.35	204.02	204.36	204.85	203.44	205.48	202.83	203.17	204.07	205.16	203.59	204.48	204.17	203.87	205.4	202.37	203.25	205.23	204.04	203.67	204.05	203.38	203.43	203.14	205.1	203.51	203.98	204.1	203.97	203.49	205.32	205.06
202.4	203.11	201.46	202.17	202.84	203.4	203.04	201.95	201.69	202.85	203.23	203.11	201.37	202.54	202.96	201.69	201.92	202.64	202.39	201.77	200.82	202.91	201.39	202.21	202.17	201.94	202.01	201.88	202.43	202.62	201.66	200.85	203.35	203.35	202.43	203.66	201.52	202.26	201.14	202.91	201.75	203.09	202.25	201.23	203.68	202.81	202.64	202.55	201.63	202.13
194.87	195.08	194.93	195.26	194.95	194.51	194.96	195.7	195.23	194.47	194.03	194.65	194.25	195.17	195.03	195.52	193.93	195.17	194.71	194.98	194	194.93	195.91	195.2	194.86	196.62	194.53	193.77	194.74	195.15	194.75	194.69	195.13	195.24	196.27	196.06	194.36	195.63	195.94	195.37	194.68	196.42	195.41	195.88	195.03	195.49	195.19	195.19	194.31	194.23
209.22	207.72	209.01	208.05	208.31	208.71	207.94	209.07	207.87	207.87	208.94	208.95	208.29	209.1	209.03	208.64	209.85	209.35	208.82	208.77	208.32	209.25	208.19	208.78	207.79	208.33	207.98	209.98	209.67	208.94	209.44	208.78	208.61	209.12	208.74	208.47	209.13	207.96	208.41	208.95	207.35	209.19	208.8	207.28	208.35	208.67	208.11	209.5	210.53	207.98
209.93	209.22	209.92	210.79	209.71	211.14	209.5	209.29	210.16	209.96	209.88	209.65	209.16	209.59	210.27	210.1	209.82	208.98	208.81	209.23	209.4	210.14	209.85	210.03	210.05	209.2	209.87	208.94	209.43	210.92	209.34	209.29	209.74	209.14	208.65	209.76	209.47	209.32	209.88	209.79	209.56	210.38	209.16	209.82	209.41	209.76	209.52	208.62	208.55	209.14
206.81	208	208.15	208.5	206.73	207.94	207.69	207.06	207.21	207.3	207.8	206.33	208.56	206.89	208.02	206.63	207.7	207.85	207.93	207.92	207.98	208.16	207.84	207.53	208.32	206.83	208.15	207.93	208.02	207.42	207.35	207.39	207.66	207.96	208.16	207.1	206.43	208.62	207.03	208.16	207.86	208.22	207.78	208.4	206.7	207.61	208.62	207.92	207.63	206.74
194.66	194.81	195.17	194.83	195.2	194.06	195.24	194.87	195.88	194.82	194.57	195.27	195.33	195.14	194.7	195.22	195.23	194.65	194.5	195.15	194.94	195.32	195.35	196.19	194.42	196.43	194.47	194.55	195.51	195.47	194.11	195.22	194.56	195.63	195.03	195.13	196.04	195.76	195.08	194.4	194.97	195.43	196.06	195.02	195.74	196.28	194.36	193.3	195.13	195.07
202.93	203.83	203.92	202.97	203.16	203.56	202.92	203.21	202.92	204.06	203.98	203.91	204.47	203.99	202.64	203.38	203.57	203.72	202.21	203.87	202.41	203.89	203.17	203.21	203.63	202.96	203.72	203.88	203.62	204.11	202.25	202.81	203.05	202.94	203.04	202.55	202.43	204.59	203.21	203.39	202.7	204.42	203.85	203.01	204.95	203.67	204.18	203.56	202.62	204.18
211.68	211.57	211.67	211.71	210.3	212.06	211.21	212.31	211.83	211.37	211.3	212.32	212.18	212.42	211.77	211.95	211.18	212.05	211.91	211.17	212.63	212.39	210.68	212.17	212.28	211.19	212.76	212.88	211.67	212.12	211.96	211.84	211.71	212.44	211.75	211.67	211.45	211.55	211.53	211.04	212.63	211.68	211.85	211.2	212.04	210.58	211.76	212.6	210.58	211.49
206.42	206.42	206.71	206.33	207.15	205.27	206.41	206.96	207.08	204.51	206.82	206.65	207.24	206.26	207.08	206	206.71	207.57	206.48	207.21	205.82	205.9	206.24	206.37	205.11	206.35	206.55	205.67	206.86	207.02	206.89	206.62	206.59	206.56	207.97	206.79	207.11	206.79	206.9	207.56	206.42	206.26	205.49	206.94	205.84	205	206.3	206.65	206.31	206.65
206.67	207.08	206.51	206.62	206.8	206.01	206.26	206.89	206.77	205.12	206.34	205.95	205.59	206.98	206.51	206.96	207.19	205.97	205.49	206.65	206.14	206	206.64	207.08	207.35	205.97	206.25	204.92	206.38	206.51	207.18	206.22	206.58	206.56	205.61	206.73	205.44	207.25	206.5	205.16	205.26	207.34	205.62	205.22	206.08	205.63	205.58	205.89	207.53	206.19
202.5	203.17	203.22	202.67	201.8	202.14	202.74	201.54	201.48	202.5	203.3	203.1	202.01	202.59	202.22	202.99	202.7	202.58	202.63	202.7	202.01	202.4	203.07	202.53	202.17	201.31	202.46	201.61	202.79	202.88	202.42	202.01	203.27	203.49	204.05	203.1	202.09	202.84	203.4	201.93	203.38	202.13	202.98	204.24	202.86	202.44	202.18	202.99	202.87	202.09
199.71	199.37	200.43	200.3	200.93	199.71	200.81	200.78	200.44	200.28	200.29	199.96	200.18	200.93	200.82	201.6	200.04	201.89	200.18	200.5	199.84	199.66	201.38	201.32	201.49	199.43	200.48	199.67	199.54	202.1	200.29	200.39	200.52	200.55	200.89	199.63	200.88	200.71	200.88	199.25	200.89	200.21	199.58	200.61	201.06	200.5	200.49	199.59	200.66	200.5
210.96	209.32	209.12	209.37	209.74	209.08	210.01	208.7	209.86	209.8	209.48	209.23	209.06	208.32	209.46	210.07	209.9	208.82	208.87	209.55	209.5	209.75	209.42	209.45	209.14	208.7	208.99	209.11	209.37	209.19	209.78	208.83	208.73	209.19	208.76	211.03	209.68	209.71	210.3	209.3	209.79	210.21	209.18	208.96	209.22	210.04	210.6	209.3	210.68	209.96
204.06	203.09	204.97	204.58	203.93	203.3	204.63	204.25	204.14	204.35	203.44	202.96	204.16	204.15	204.04	204.48	203.35	204.41	203.7	203.62	204.73	204.95	205.22	204.59	203.43	203.32	205.13	203.19	203.93	203.9	202.92	204.22	203.95	204.99	204.13	204.77	204.41	203.61	203.6	204.54	203.87	204.16	203.77	204.79	204.45	203.64	205.08	204.16	203.4	204.44
203.39	204.28	202.97	204.03	202.77	203.54	204.9	204.44	204.78	205.17	203.86	203.33	204.3	203.57	204.43	204.39	204.27	203.85	203.13	203.29	204.37	204.32	204.41	204.33	203.37	204.02	203.16	203.71	204.55	204.07	205.25	203.65	202.97	203.54	204.12	204.22	205.08	203.4	203.61	203.28	202.73	204.07	204.01	203.1	202.97	204.64	204.75	201.9	204.5	202.46
208.84	208.46	209.56	208.18	208.1	209.37	207.72	207.34	209.43	209.53	208.62	208.35	209.14	208.16	208.35	208.49	207.47	209.16	207.28	208.16	208.11	209.19	208.43	208.06	209.04	209.2	209.15	207.31	207.53	206.99	208.44	207.86	209.02	208.28	207.7	208.12	208.31	208.36	208.35	208.54	208.57	209.17	208.25	208.11	207.52	207.81	208.23	208.6	208.78	207.99
206.98	206.83	205.76	206.23	206.72	205.85	207.16	206.63	205.18	206.62	206.11	206.16	206.52	207.3	206.53	207.41	205.74	208.07	206.77	205.97	206.53	205.69	206.56	207.35	205.89	206.66	206.81	206.28	206.86	206.35	205.75	205.67	206.99	205.83	207	206.37	206.54	206.8	205.97	205.96	205.99	205.57	206.23	205.8	205.25	207.08	207.29	205.62	205.36	207.43
203.03	202.11	201.68	203.22	201.29	201.78	201.44	202.74	202.43	203.49	203.28	202.19	201.71	203.49	203.72	202.61	203.12	203.36	202.01	202.09	202.94	201.61	204.02	202.75	202.87	203	203.11	201.65	202.31	201.35	201.79	202.95	202.07	201.62	202.79	202.63	202.17	201.89	202.29	203.01	203.05	202.1	201.78	202.19	201.82	201.84	202.31	203.2	202.56	201.89
202.44	202.9	202.87	202.01	202.94	201.94	201.01	201.24	202.7	202.44	202.78	202.34	203.51	203.17	203.24	202.39	202.32	203.45	203.41	203.34	202.99	201.77	202.92	202.04	202.8	202.35	202	202.85	201.83	203.54	201.15	201.61	202.88	202.44	203.67	203.59	203.19	202.72	203.13	202.18	202.51	203.32	202.2	202.8	202.54	202.86	202.08	202.65	202.66	201.84
211.63	210.95	211.2	211.7	212.14	211.51	211.12	210.84	212.45	211.95	212.27	213.39	212.44	211.48	211.12	211.44	211.02	211.59	210.98	210.49	211.42	211.39	211.97	211	210.75	212.44	211.14	211.49	211.6	212.04	211.9	212.17	211.33	212.43	212.3	211.57	211.29	211.62	212.65	211.5	211.28	211.84	210.67	211.81	211	211.1	212.03	211.97	210.97	212.16
209.48	209.68	208.6	208.36	207.41	208.52	207	209.57	208.52	208.27	208.2	208.11	210.58	209.77	207.8	208.42	208.86	209.59	208.98	209.84	208.81	209.41	207.77	208.35	208.76	209.58	209.28	208.56	208.76	207.95	208.37	208.71	209.71	209.27	209.38	208.85	208.57	208.82	208.42	209.35	207.43	207.64	208.32	208.44	208.71	208.9	208.93	208.13	208.74	209.01
203.24	203.68	202.18	202.69	203.75	201.9	202.82	202.45	203.82	202.44	202.71	203.49	203.83	202.79	203.77	204.1	203.45	201.92	204.79	202.54	202.89	203.75	203.13	203.56	203.76	202.21	203.77	203.78	202.59	203.03	203.64	204.07	203.27	203.67	202.98	203.46	202.99	203.42	203.28	203.04	201.97	203.02	203.2	202.25	203.52	202.64	203.23	203.39	203.06	204.56
207.86	207.34	206.78	207.23	207.49	207.62	207.14	208.11	208.04	207.47	206.65	207.45	207.02	207.62	208.53	207.54	206.8	208.05	206.15	207.57	207.54	207.72	208.02	208.36	206.85	206.48	207.55	207.04	208.02	207.66	208.19	207.7	206.85	207.61	208.61	208.89	207.55	207.44	207.59	207.42	208.09	207.18	207.55	208.17	207.59	206.81	207.42	207.67	208.23	206.82
208.56	208.93	207.53	208.66	208.34	208.7	208.82	209.17	208.88	208.94	208.96	209.61	208.24	208.14	208.54	208.4	207.8	208.58	208.2	208.88	207.82	209.43	208.37	208.2	208.57	207.72	208.21	208.79	208.56	208.36	208.75	208.68	207.9	207.69	208.15	210.18	208.52	209.88	209.04	207.53	207.68	208.05	208.46	208.45	208.29	208.62	209.82	207.7	209.59	208.67
208.89	207.9	208.71	209.29	207.79	208.14	208.09	207.37	209.23	208.08	207.68	208.4	208.53	207.19	208.45	208.1	208.67	208.43	209.27	208.96	208	206.97	208.74	208.5	208.68	208.68	209.42	209.14	208.27	207.74	208.36	208.32	208.34	209.11	207.85	208.16	208.34	207.8	209.86	207.52	208.98	209.18	208.38	209.74	208.94	208.16	207.12	208.44	208.38	207.64
206.24	208.74	207.73	206.77	207.26	207.22	207.39	206.65	207.79	208	208.39	208.12	206.44	207.98	209.14	207.13	207.63	207.38	208.24	207.46	207.44	207.77	206.71	207.7	206.86	207	207.49	207.24	207.68	207.16	208.01	207.1	206.86	207.65	206.65	207.58	206.59	208.86	206.85	207.47	207.75	207.63	208.37	206.63	207.18	208.24	207.98	206.1	206.91	208.38
211.12	211.12	212.34	211.04	210.03	211.19	210.69	210.5	212.54	212.59	211.75	211	211.54	212.29	211.94	211.72	211.72	211.36	211.46	211.84	211.6	209.81	210.63	211.46	212.13	210.95	210.83	211.87	212.4	211.42	212.48	212.7	212.52	211.49	211.5	212.1	210.49	211.91	210.79	212.56	210.94	211.77	211.66	211.23	211.99	210.61	212.12	211.67	211.58	211.43
206.08	205.94	207.38	205.94	206.13	205.97	205.68	206.94	206.45	206.2	206.45	206.03	206.17	205.95	205.88	205.77	205.86	205.74	205.99	205.41	206.64	205.76	206.09	205.91	207.03	206.47	206.08	205.66	207.16	207.23	205.79	206.99	207.66	207.59	206.7	207.04	205.97	206.76	206.6	207.53	205.44	206.37	206.96	206.72	205.28	206.12	206.58	208.02	206.52	205.69
209.9	209.86	208.72	208.51	208.71	209.26	208.28	208.57	208.34	209.51	208.82	208.46	208.69	209.32	208.23	208.35	208.79	209.46	208.56	209.11	208.84	208.7	208.13	209.11	209.7	207.74	208.77	209.18	208.36	208.13	209.21	209.17	208.97	208.3	207.91	208.24	208.94	208.97	207.73	208.59	209.9	209.77	209.35	208.33	209.45	209.62	208.81	209.69	209.03	208.21
203.97	204.4	204.99	204.31	204.75	205.55	204.86	205.55	204.09	205.36	204.7	204.3	205.4	204.59	205.29	205.01	204.3	205.1	205.47	205.01	203.77	205.82	205.77	203.86	205.19	204.59	204.69	204.93	204.45	204.17	204.69	205.96	206.57	205.16	204.9	204.93	204.78	204.38	204.21	204.86	204.51	204.83	204.47	204.86	205.29	204.97	204.63	204.32	204.35	205.51
202.6	202.93	203.08	203.58	201.49	202.31	203.32	203.18	203.07	201.98	201.51	202.63	201.94	203.15	202.74	203.08	202.32	201.61	203.03	202.03	202.34	202.6	202.95	201.74	201.69	203.15	202.19	202.84	201.79	203.57	202.54	202.05	203.1	202.88	202.96	202.97	202.53	202.86	201.25	202.93	203.48	202.07	203.25	203.04	202.67	202.4	202.35	202.78	203.5	201.69
201.1	201.08	201.61	200.97	201.4	201.45	200.44	201.08	201.9	201.61	201.34	201.03	200.94	200.96	200.41	200.44	202	200.68	201.35	201.03	200.33	201.19	201.77	203.05	200.03	201.49	200.54	201.49	200.54	200.48	202.29	201.47	202.39	201.46	201.32	201.39	200.32	201.07	200.33	201.56	200.69	200.13	201.18	201.33	201.71	200.99	200.82	201.07	200.74	201.1
206.23	206.36	205.88	206.4	206.57	206.69	207.66	207	206.84	206.92	207.08	206.35	206.61	205.42	206.07	206.84	206.96	206.13	206.08	207.46	206.07	207.15	207.41	205.2	205.94	205.62	207.04	206.45	206.74	206.48	205.34	206.03	207.28	206.57	204.91	206.03	206.11	205.36	206.86	205.61	205.33	205.48	206.11	205.85	206.29	206.78	206.19	206.23	206.41	205.42
208.59	209.94	210.03	209.99	209.34	210.18	210.26	210.26	209.52	208.75	209.51	209.04	209.32	210.77	209.21	209.44	209.36	210.18	210.11	209.45	210.01	209.6	209.54	211	210.34	209.45	209.81	208.67	208.61	209.31	208.98	209.04	210.34	209.41	209.5	208.83	210.3	209.11	209.42	208.77	210.4	210.25	209.19	210.27	209.42	210.37	210.17	210.67	209.13	209.61
207.02	208.58	207.88	209.21	207.18	208.08	207.88	206.59	207.65	206.16	207.27	208.04	207.62	207.96	208.66	208.58	207.88	207.9	206.57	208.34	208.05	207.58	207.59	207.41	207.88	207.81	208.14	207.58	207.41	206.72	207.56	207.65	207.9	207.97	206.94	208.54	208.17	206.91	207.77	208.65	208.36	206.79	206.96	208	208.49	206.7	207.05	208.15	207.48	208.43
212.57	211.84	212.32	210.66	213.21	213.19	212.29	211.59	212.35	212.02	212.9	212.93	212.01	212.13	211.48	211.23	212.23	212.39	212.93	210.67	212.24	212.41	213.33	211.59	212.63	212.15	212.39	211.95	211.96	212.24	211.94	212.92	211.73	211.65	212.22	210.72	212.13	213.03	211	212	212.99	211.46	212.65	213.32	212.01	212.09	212.73	212.01	211.79	212.86
208.57	207.68	207.74	208.86	207.95	208.77	206.56	207.97	208.73	207.5	206.56	207.43	208.78	209.44	207.81	208.09	208.12	207.85	207.86	207.56	208.01	207.01	207.74	207.65	208.13	206.94	208.06	207.28	207.87	208.72	209.42	206.86	207.99	208.37	207.68	208.18	207.6	207.25	207.96	207.39	207.97	207.11	207	207.41	208.61	207.83	207.02	209.32	207.27	208.49
202.37	201.75	203.14	202.47	201.87	202.27	203.97	202	202.79	202.5	202.82	203.81	203.1	203.38	203.65	202.18	202.23	202.91	202.52	202.37	202.12	203.07	201.14	203.08	202.22	202	202.32	203.09	202.09	202.02	201.12	202.38	203.54	202.7	202.54	202.29	202.65	201.98	202.15	201.75	202.74	202.69	202.31	202.66	201.64	201.24	202.66	201.73	202.92	201.81
209.61	208.21	208.75	207.6	208.76	209.52	208.29	208.15	208.44	208.44	209.06	209.15	208.67	208.49	207.76	209.11	209.24	209.73	208.06	208.65	209.06	208.69	208.56	208.69	208.1	209.04	208.72	208.88	209.45	209.41	209.36	208.02	208.03	208.52	208.01	208.4	209.87	208.43	208.72	208.33	209.33	208.19	208.85	209.28	207.89	208.42	209.15	208.98	209.15	208.28
205.5	204.63	205	204.89	205.37	204.47	204.22	204.06	203.8	204.9	204.67	203.61	204.88	205	204.69	205.24	205.68	205.52	204.16	204.6	204.33	204.82	204.79	205.87	204.53	204.72	204.97	204.41	204.61	204.4	204.31	203.92	205.58	203.88	204.52	204.25	205.18	205.13	205.1	204.31	204.22	204.51	204	204.03	204.82	204.01	203.7	204.33	204.12	204.33
203.86	201.96	202.48	203.32	203.03	202.88	203.39	202.77	202.79	201.59	203.79	203.43	202.79	202.32	202.63	202.18	202.75	202.91	203.7	203.4	202.41	203.37	202.93	202.64	202.06	202.06	203.12	202.55	203.14	202.52	203.9	202.42	203.44	203.07	203.27	203.36	202.41	204.07	202.91	203.09	203.05	202.24	202.3	201.74	202.62	203.06	202	201.85	203.07	203.74
211.68	212.21	211.39	211.63	212.1	212.3	211.85	212.03	213.07	210.66	212.45	211.67	210.87	212.58	210.84	211.65	211.44	211.57	212.55	210.86	211.1	212.07	212.55	212.92	211.74	211.28	212.32	211.04	212.58	212.31	210.89	211.25	212.35	211.79	212.58	212.1	211.07	211.75	211.3	211.51	213.04	211.92	211.86	211.37	211.06	212.06	212.03	212.85	211.38	212.31
209.14	207.55	208.39	207.02	208.11	208.44	207.9	208.27	207.98	207.7	207.3	208.06	208.92	207.49	208.03	208.7	208.37	207.39	207.54	207.67	208.66	208.73	207.61	207.84	208.28	207.91	208.63	207.6	207.6	207.13	207.15	208.31	207.25	206.63	206.36	208.37	207.74	206.83	206.64	207.77	208.49	207.64	208.48	207.88	206.16	207.93	207.81	209.18	208.27	205.94
208.2	208.34	211.05	208.41	209.52	208.98	208.82	208.78	208.53	207.15	209.74	209.29	209.01	208.91	209.33	207.96	208.47	209.33	209.69	209.03	207.68	209.08	208.55	209.17	209.34	209.18	208.34	208.5	207.93	209.34	208.09	208.4	208.72	208.41	208.93	209.32	209.32	209.2	208.9	209.69	207.67	208.33	208.32	207.97	208.9	208.57	208.17	208.33	209.29	209.79
207.89	207.65	207.8	207.23	208.24	207.71	208.45	208.68	208.61	207.19	208.46	207.89	208.21	207.09	207.22	207.9	207.93	207.08	208.47	208.12	207.5	208.66	208.58	209.04	207.55	208.12	207.93	207.53	208.43	207.91	207.89	208.04	207.73	207.31	208.29	206.81	208.39	207.34	209.28	208.39	206.85	207.54	206.94	207.64	208.06	207.86	207.24	207.07	208.06	207.31
194.99	195.86	195.69	194.34	195.15	194.7	195.87	195.29	195.47	195.46	194.95	195.33	193.97	194.78	195.3	195.73	195.14	195.65	195.3	195.32	194.54	195.39	194.69	194.31	195.09	195.6	194.34	196.11	195	194.9	195.76	195.16	195.88	195.05	195.04	195.5	195.5	194.22	195.8	194.7	195.16	195.73	194.97	195.21	195.26	195.19	195.14	196.63	195.22	196.47
202.47	201.84	203.81	202.42	203.02	203	201.99	202.34	202.96	202.19	202.79	202.86	202.25	201.69	202.63	202.17	201.65	202.38	202.94	202.38	201.18	201.65	203.23	201.84	202.19	202.16	201.72	201.55	201.47	202.51	201.99	202.54	202.8	203.15	202.95	202.66	202.78	202.76	201.7	202	202.43	201.31	202.22	201.7	201.84	202.43	203.02	202.22	202.16	201.5
211.3	211.83	212.26	212.32	212.52	211.66	211.49	212.25	212.07	210.99	211.28	212.75	211.69	211.29	212.34	212.35	211.1	211.55	211.25	211.8	210.8	212.2	212.62	212.17	211.65	212.15	210.39	212.35	211.39	211.45	211.49	212.44	211.86	211.95	212.92	211.94	212.53	211.2	211.91	212.16	211.07	211.82	212.18	211.91	212.18	211.85	212.1	211.35	211.14	211.95
214.17	213.6	213.76	212.97	213.45	214.99	213.58	214.43	214.13	213.8	213.28	213.64	213.76	213.43	213.67	214.04	214.08	213.57	213.66	213.67	214.47	213.23	214.06	212.71	213.8	213.6	214.43	212.92	213.77	213.57	213.56	214.22	213.72	212.89	212.61	214.47	214.6	212.61	213.31	214.88	213.24	212.8	214.66	213.96	214.72	213.62	213.2	213.33	213.03	213.04
214.09	213.54	215.84	214.33	213.3	213.24	213.48	214.13	212.99	214.07	213.02	213.49	214.3	214.91	213.97	213.97	213.22	214.36	214.21	213.78	214.24	214.63	213.63	212.87	214.5	214.39	214.47	213.07	213.45	214.41	213.76	213.93	213.82	213.72	214.97	214.2	214.25	213.64	214.41	213.13	214.11	213.24	213.54	214	213.64	213.81	213.74	214.53	212.85	213.77
194.32	193.85	194.22	193.14	194.17	192.98	193.99	194.54	193.94	195.31	193.94	193.21	194.41	193.03	195.17	193.02	194.81	193.22	194.65	195.57	194.43	194.32	194.06	194.32	193.46	194.32	195.36	195.31	193.59	193.23	194.52	194.92	193.31	193.61	195.45	193.75	194.46	193.44	194.78	194.69	195.36	195.07	193.25	194.16	193.42	193.79	194.25	194.53	193.64	194.24
198.83	198.72	199.18	198.59	197.85	198.33	198.93	197.77	197.66	198.25	198.25	198	198.84	198.98	198.02	199.67	199.08	198.98	199.5	197.52	199.5	198.96	198.75	199.5	197.8	198.88	199.16	198.65	198.39	198.72	200	197.85	197.26	198.41	197.86	197.53	199.3	197.89	198.74	197.92	199.52	198.7	198.49	200.22	199.32	198.91	198.56	198.1	198.68	199.35
206.82	206.57	207.84	206.97	206.71	206.25	206.48	206.25	205.35	205.89	206.46	207.32	207.18	206.87	207.09	205.91	207.2	206.5	206.72	206.08	207.01	206.38	206.19	205.43	205.99	206.35	207.07	207.24	205.72	206.59	206.62	206.78	207.31	205.41	205.96	206.55	205.92	205.75	206.13	206.11	205.86	206.24	206.33	206.44	206.31	206.86	206.11	206.98	207.82	206.06
203.15	201.78	202.84	202.34	202.62	202.51	202.47	202.39	202.72	202.37	202.74	202.93	202.75	203.07	202.52	202.14	203.79	202.96	202.59	203.31	201.33	202.52	203.85	202.55	204.26	203.45	203.6	201.82	202.36	202.32	203.16	203.63	202.87	203.04	202.57	202.35	201.92	203.66	203.55	202.37	202.7	203.58	204.1	201.76	203.62	202.73	203.34	202.57	202.63	202.31
208.72	208.36	208.73	207.93	209.53	206.77	208.83	208.22	208.42	207.79	208.88	206.94	208.6	208.14	207.5	208.11	208.3	208.16	207.84	208.4	207.71	208.27	207.6	208.16	207.19	208.06	206.52	208.66	207.96	208	208.23	206.41	207.3	208.46	208.37	207.51	207.22	207.67	207.94	208.27	208.06	207.61	207.98	207.41	208.57	207.02	208.73	207.34	207.92	208.04
204.57	204.02	204.91	203.17	203.88	203.74	203.19	203.71	203.66	203.56	203.13	204.32	202.95	203.92	204.2	201.85	203.57	203.98	204.17	202.7	204.34	202.88	203.78	204.51	204.06	203.52	203.32	203.94	203.83	203.59	203.71	203.2	202.87	202.63	203.59	203.61	204.39	203.45	203.6	202.99	203.16	204.1	203.8	204.13	203.58	203.95	203.27	203.27	203.16	204.53
209.05	208.74	209.39	208.98	208.7	208.42	208.59	209.02	209.35	208.18	208.19	209.56	209.62	209.47	208.61	209.12	208.26	209.13	207.61	207.74	209.38	208.83	209.1	209.41	207.83	209.19	208.82	208.53	209.91	209.14	208.68	208.87	208.72	208.86	209.57	208.19	208.89	209.26	208.79	208.9	208.26	208.47	209.35	208.53	209.2	209.58	208.82	209.1	207.88	208.94
213.17	213.17	214.62	214.92	213.79	214.02	214.66	213.2	213.12	213.17	213.01	213.58	213.45	214.08	213.16	212.77	214.09	213.69	213.72	213.83	212.41	213.56	213.95	214.41	213.52	214.58	214.2	215.01	213.59	213.62	214	213.74	214.22	213.62	214.85	213.16	213.13	215.04	214.32	213.52	214.66	214.04	214.36	213.03	214.62	213.22	214.57	214.49	214.63	214.55
210.96	212.19	211.84	211.57	211.6	212.46	211.32	211.79	212.14	211.54	211.83	211.35	211.26	212.22	212.63	211.48	212.18	211	211.17	212.13	211.19	210.66	211.92	211.47	211.35	211.72	212.04	211.63	212.06	212.27	211.21	211.4	211.93	210.67	211.27	210.63	211.91	211.26	211.48	210.87	211.3	211.87	211.19	211.08	212.02	211.92	211.86	211.56	211.38	211.21
216.6	216.85	217.17	216.86	216.5	216.71	217.22	216.13	217.23	217.95	216.35	216.03	216.69	216.9	216.92	217.45	216.88	216.88	217.44	216.68	216.49	216.63	217.49	216.75	216.79	217.28	216.18	216.88	216.37	216.08	217.11	217.44	217.6	218.21	216.13	215.92	218.06	215.73	216.72	216.79	216.74	217.31	216.67	216.92	217.99	217.02	216.75	217.61	216.02	216.23
212.7	212.66	213.29	213.84	212.71	212.81	212.91	212.27	213.44	213.04	212.27	212.68	214.08	212.83	212.67	213.27	212.33	213.26	212.41	212.84	212.71	212.99	213.37	212.95	213.13	213.68	213.53	211.91	212.42	213.69	212.98	213.67	213.19	213.43	213.13	213.32	212.87	212.28	213.23	212.64	213.33	213.73	212.79	213.43	213.98	213.54	212.92	211.92	213.01	213.19
200.35	200.02	199.12	198.74	198.01	197.91	198.95	200.03	199.11	199.9	200.59	199.94	199.44	199.51	199.51	198.53	199.16	199.34	198.67	198.52	199.85	199.56	199.09	199.42	199.47	199.46	198.9	199.69	198.75	199.34	199.95	200.2	198.27	200.92	197.56	199.48	200.08	199.43	199.13	199.2	199.19	198.54	199.38	200.37	199.62	199.46	199.44	198.99	198.49	199.23
205.04	204.38	203.61	205.08	203.97	205.1	205.62	204.62	204.34	205.92	204.13	204.35	204.08	204.99	204.68	204.95	203.74	204.96	205.14	204.58	204.69	204.81	203.76	204.44	205.36	204.85	204.08	204.5	205.21	204.46	205.04	204.26	204.17	203.9	205	205.37	203.87	204.74	204.78	205.61	204.94	204.62	204.53	205.07	205.61	205.01	204.25	205.42	204.01	205.01
209.03	208.25	209.79	209.21	210.36	208.78	209.19	210.89	209.55	210.05	209.94	209.22	210.06	209.29	209.93	209.18	209.09	209.43	208.86	209.01	208.81	209.27	209.59	210.13	209.02	208.84	209.3	210.79	209.36	209.4	209.91	209.22	210.25	210.18	209.81	209.58	208.56	209.43	208.21	207.82	209.17	210.41	209.41	209.22	209.79	209.82	208.37	208.94	209.94	208.5
202.7	201.37	203.16	202.15	202.45	202.33	200.98	201.59	202.86	202.25	203.07	201.3	202.81	202.78	202.14	201.9	201.34	203.05	200.77	202.39	201.8	202.89	201.8	203.07	202.95	202.73	202.91	202.79	202.63	201.04	202.69	201.39	202.14	202.63	202.66	202.1	203.33	202.12	202	201.6	202.32	201.96	202.62	203.42	202.52	201.57	202.14	201.67	203.84	202
209.69	210.13	209.56	209.45	210.44	209.03	209.66	210.45	210.08	209.54	209.17	209.03	210.13	209.91	209.86	209.5	209.87	209.82	210.51	210.36	209.94	209.61	209.82	209.49	209.48	208.76	209.95	209.89	209.65	210.14	209.29	208.93	209.45	210.21	209.61	210.31	209.41	209.39	209.76	210.4	210.05	209.14	210.13	210.11	209.63	209.68	210.51	210.17	210.16	207.77
214.12	213.16	213.34	212.44	213.58	211.4	213.34	212.58	212.18	212.65	212.01	213.24	213.07	213.3	212.91	212.59	213.32	212.51	212.78	213.23	213.44	211.49	212.35	212.79	211.72	213.99	213.12	213.11	213.46	212.82	213.43	212.98	213.06	213.44	213.72	213.4	212.26	212.41	213.67	212.95	212.83	213.03	213.59	213.44	213.43	213.35	213.83	212.39	212.72	213.24
207.63	208.14	208.8	206.58	206.71	207.17	207.3	206.73	207.53	208.24	207.77	207.67	208.9	207.5	206.77	207.15	207.79	207.39	207.23	206.8	207.22	207.63	208.1	207.68	207.14	207.16	208.64	207.05	206.71	207.06	207.61	207.27	208.25	208.08	208.25	208	207.85	207.94	206.49	208.26	207.39	207.48	207.44	207.55	207.22	207.3	208.25	207.28	208.66	207.59
200.13	199.47	199.42	199.36	199.88	199.65	199.76	200.2	200	199.48	199.68	198.59	199.84	200.87	200.14	198.76	199.23	199.19	199.16	198.26	199.51	200.66	200.55	199.59	199.87	200.39	199.67	199.99	200.28	199.22	199.05	199.86	199.91	198.86	200.33	199.18	198.85	199.67	200.41	199.42	200.16	198.53	199.64	200.8	198.95	199.98	198.98	199.03	199.69	199.19
207.7	207.62	208.85	207.61	208.88	209.84	208.54	209.13	208.83	208.17	208.6	208.03	207.71	208.64	207.84	209.39	207.3	209.38	208.27	208.38	208.48	210.01	209.15	208.78	208.57	208.45	208.21	207.73	207.49	210.06	208.24	208.7	207.96	208.26	208.04	209.93	207.43	207.85	208.18	208.81	209.84	209.11	208.37	208.74	208.78	208.23	207.81	207.89	209.08	208.3
204.1	204.08	204.17	203.66	204	203.46	203.78	204.26	203.89	204.63	204.05	203.87	203.83	202.7	203.15	203.52	204.72	204.41	204.81	204.2	204.06	202.73	204.03	203.37	203.69	203.2	203.84	203.79	203.56	203.94	204.34	204.23	204.38	204.45	204.95	204.11	203.24	202.88	204.98	204.24	203.88	203.43	202.49	204.46	204.07	203.63	204.15	204.5	203.04	204.49
205.7	205.42	205.72	204.63	205.51	206.31	205.51	206.48	205.99	206.34	205.6	205.36	205.4	205.58	204.87	205.9	205.96	205.55	205.42	205.01	205.42	204.26	205.34	205.57	205.89	206.34	205.26	205.85	205.24	205.29	205.11	204.69	206.52	205.42	205.1	204.64	205.34	205.76	205.27	206.4	206.76	205.98	205.09	205.19	206.96	204.54	206.64	204.86	205.53	205.78
217.39	217.56	217.04	216.76	217.03	217.67	217.29	217.35	217.33	216.47	216.93	216.99	217.38	216.73	216.69	217.32	215.84	216.29	217.89	215.91	216.74	216.67	217.67	216.18	216.73	216.8	217.38	216.37	216.62	217.34	216.92	216.77	217.57	217.1	217	216.49	218.08	217.56	217.11	216.36	216.47	216.49	217.33	216.46	217.51	218.43	216.17	216.38	216.79	216.45
207.55	207.98	207.72	207.09	207.75	207.03	207.19	207.82	207.45	207.68	207.63	207.62	207.58	207.86	208.4	207.93	207.29	208.29	208.61	208.04	206.81	207.88	207.62	206.66	207.74	207.81	207.46	208.57	206.47	208.45	207.13	208.14	206.73	208.05	207.26	207.28	208.15	207.53	208.6	207.09	206.62	207.96	206.67	207.82	207.65	207.15	209.41	208.39	207.93	208.43
207.69	207.26	208.37	207.23	207.15	207.31	207.9	207.72	207.91	207.89	208.77	208.43	207.71	207.57	207.73	207.44	208.49	207.17	208.25	208.95	208.3	208.04	208.11	207.7	207.8	207.56	207.19	207.21	207.38	207.36	208.24	208.03	207.26	207.9	207.85	207.49	207.87	207.63	208.76	207.37	207.05	207.83	207.41	208.55	206.46	206.77	207.85	207.89	207.39	207.73
212.79	210.58	212.12	211.56	210.5	211.67	212.71	211.91	211.3	210.72	211.39	211.78	211.37	210.89	211.62	211.45	211.6	211.24	211.53	210.27	212.71	212.03	211.24	211.41	211.77	211.33	212.09	212.22	211.83	212.23	211.34	211.23	211.76	211.54	210.53	211.17	211.95	211.97	211.52	212.27	211.59	211.35	212.14	211.55	212.35	212.95	211.7	211.76	211.59	212.49
216.1	217.97	216.46	216.85	216.5	217.13	217.37	216.74	217.91	217.44	217.32	214.78	218.3	217.01	217.31	216.26	216.84	218.51	217.13	217.66	216.74	216.98	216.4	216.71	217.23	217	215.95	216.42	217.26	216.93	217.09	216.21	217.18	216.6	217.22	217.41	217.45	217.21	216.63	217.12	217.96	217.27	215.88	216.81	216.39	217.71	216.83	218.05	217.48	218.64
208.37	209.25	207.88	208.06	208.59	208.64	208.24	209.56	209.1	210.21	207.92	208.55	208.75	208.48	207.66	208.71	208.04	207.72	207.64	208.48	207.92	208.84	207.94	209.1	208.8	208.27	209.24	209.65	208.28	208.83	208.05	209.26	209.14	208.87	209.54	208.76	209.02	208.41	208.77	208.6	209.16	210.11	208.22	208.52	207.66	208.53	208.72	209.28	209.61	208.45
204.8	204.14	204.36	204.34	204.18	205.26	205.55	205.08	204.68	205	204.35	203.96	204.58	204.92	205.03	204.48	204.11	203.96	204.99	203.6	205.14	204.73	205.39	204.13	204.7	203.89	204.36	202.79	205.12	204.25	204.95	203.83	204.8	204	204.36	203.65	204.83	203.72	204.06	204.12	204.1	204.6	203.73	204.03	203.79	205.14	204.02	205.47	205.85	205
202.98	203.83	203.22	202.22	202.99	203.98	203.84	203.38	202.58	202.98	203.53	202.09	202.74	203.12	202.06	202.47	203.74	203.53	202.99	203.03	203.25	202.23	203.51	203.71	203.8	203.48	203.14	202.47	202.89	203.17	202.88	202.94	202.5	202.29	202.73	203.11	204.76	202.69	202.28	202.28	203.21	202.48	203.13	203.6	203.64	203.07	202.24	204.39	203.13	203.25
204.68	204.48	204.73	205.09	205.27	203.41	204.77	204.87	205.31	203.31	204.33	204.44	204.59	203.5	204.63	204.1	203.61	204.63	205.03	204.26	204.49	205.31	204.87	204.68	204.62	204.89	203.48	205.41	204.22	204.9	204.39	204.54	204.29	204.55	204.88	204.32	205.18	203.25	204.53	204.73	204.15	204.73	204.4	204.7	204.74	205.85	202.87	203.45	205.41	204.39
204.31	203.95	203.62	203.52	204.17	203.04	204.31	204.28	203.85	204.36	204.39	203.68	204.83	204.46	204.05	204.94	202.86	204.97	204.47	203.45	203.75	203.12	204.28	204.9	203.18	204.52	204.75	203.46	203.26	203.83	204.3	204.69	204.23	204.66	203.84	205.47	204.66	204.45	203.9	203.67	204.49	203.64	203.45	204.38	204.17	204.45	204.1	204.45	203.17	203.93
195.15	194.34	194.53	194.74	193.65	194.43	194.71	194.14	194.19	194.43	192.68	194.14	194.59	194.56	194.28	193.85	194.09	194.42	194.65	194.34	194.39	194.08	194.67	194.68	194.45	194.07	193.83	194.45	194.7	193.72	194.72	193.82	194.96	194.48	192.5	193.91	195.01	194.44	194.33	194.31	194.03	193.28	194.48	195.19	193.96	193.9	194.59	193.07	194.81	194.16
202.58	202.8	202.64	203.58	203.72	203.18	202.23	202.72	202.62	203.82	202.61	203.37	203.93	203.34	203.12	202.76	203.01	203.75	201.9	203.45	204.01	202.49	203.99	202.64	203.47	204.13	202.96	203.12	203.26	202.94	202.75	203.51	204.3	201.77	203.2	203.24	202.37	202.45	204.02	203.63	202.16	202.8	202.97	202.94	202.44	204.49	203.47	204.62	202.47	203.98
210.53	212.06	211.93	211.97	210.84	210.63	211.47	211.37	211.8	212.2	211.87	211.68	210.2	211.74	211.27	212.22	211.08	211.6	211.76	211.34	211.47	210.92	210.6	211.58	211.66	211.53	211.57	211.78	212.22	211.65	212.05	210.58	212.52	211.2	211.95	211.91	212.16	212.14	211.74	211.89	211.98	211.07	211.69	211.58	211.42	211.46	211.07	211.12	211.32	212.55
208.89	208.98	207.25	206.06	207.48	207.17	206.94	207.58	208.63	207.4	208.35	208.85	209.48	206.8	206.94	207.85	207.8	207.75	206.55	206.01	207.9	208.61	208.64	207.97	207.24	207.98	207.85	207.43	207.12	206.76	206.98	207.13	207.29	206.98	208.35	208.51	207.78	209.24	207.01	208.01	206.34	207.6	208.32	207.92	208.3	206.9	207.94	207.46	207.87	208.56
207.71	207.84	208.59	207.9	206.83	208.57	208.24	207.19	207.27	207.35	207.9	208.17	207.52	207.55	209.11	207.73	207.31	207.93	207.97	208.11	207.37	208.61	207.26	207.12	208.13	208.05	207.28	207.2	207.69	206.48	207.89	207.61	208.41	207.24	208.61	207.44	208.28	207.47	207.42	207.87	207.42	208.08	208.97	207.49	208.59	208.14	207.63	206.98	208.08	208.55
198.76	197.97	197.69	198	197.71	198.21	197.24	198.09	197.87	197.24	197.63	196.81	198.24	197.61	198.94	197.05	197.68	197.3	196.8	198.29	197.7	197.54	197.88	198.9	198.68	198.66	197.42	197.51	198.86	197.27	198.18	198.43	197.26	197	198.38	196.91	197.9	196.77	198.73	197.59	197.18	198.28	197.92	198.31	198.25	198.76	197.82	197.8	198.39	198.62
207.79	208.03	208.08	207.91	209.32	209.15	209.27	209.68	208.86	208.26	207.73	208.98	208.71	209.69	209.65	209.25	209.1	208.33	208.56	208.29	207.47	208.12	208.29	208.53	209.01	208.15	208.15	207.62	208.87	209.1	209.17	209.19	209.14	209.29	208.2	208.44	210.36	208.07	208.95	208.97	209.39	208.15	208.32	209.61	208.04	210.78	209.66	208.31	208.16	209
200.39	199.72	199.71	199	199.6	199.73	199.84	198.16	198.13	199.17	198.54	200.56	198.9	199.67	199.73	199.03	198.09	200.15	199.51	199.31	198.8	199.42	199.53	199.61	200.11	200.15	198.72	199.46	199.92	200.5	199.71	199.18	199.29	199.46	199.38	199.2	199.54	199.17	199.76	198.99	199.86	198.72	198.91	199.31	199.66	200.73	198.59	199.51	200.3	199.87
201.09	200.65	202.01	200.04	200.85	200.27	200.52	200.73	200.41	200.62	199.87	201.5	200.62	199.26	200.32	201.18	200.4	200.05	200.87	200.17	199.75	200.19	199.53	199.25	200.71	200.92	200.08	201.47	199.63	200.2	200.73	201.45	200.58	199.83	200.48	199.97	200.44	200.01	199.67	200.31	200.3	201.07	199.06	200.61	199.55	200.85	199.59	200.96	200.63	200.14
198.44	198.55	200.23	200.71	199.75	199.36	199.49	198.37	198.93	199.42	199.28	199.06	198.78	199.4	198.74	200.27	199.04	199.62	198.49	199.42	199.65	199.9	199.62	199.97	199.17	200.21	199.63	200.08	200.4	199.56	199.31	199.65	199.96	199.29	199.16	197.67	199.62	199.5	199.29	199.64	198.38	199.16	199.24	199.63	198.81	199.57	199.08	199.45	199.24	198.82
198.61	200.04	200.5	199.24	200.02	199.94	199.85	199.35	199.21	199.37	199.98	199.69	199.5	198.63	199.61	199.38	199.68	199.87	200.19	199.43	198.38	199.42	199.18	199.98	199.66	199.46	200.5	200.43	199.96	200.2	198.69	199.25	200.15	199.3	199.24	200.55	198.73	198.74	199.13	199.51	199.91	198.84	199.76	199.92	199.12	200.94	198.85	199.67	199.2	198.94
212.64	212.84	212.18	212.95	212.69	213.89	213.29	213.18	212.58	212.8	213.3	211.99	212.59	213.22	213.81	213.89	212.25	213.77	212.48	212.29	212.21	213.66	211.84	213.12	213.54	213.29	213.38	213.18	212.96	214.57	212.55	212.66	212.02	213.07	213.17	212.19	213.27	213.4	212.66	211.29	212.42	213.08	212.83	212.87	212.07	213.08	212.83	213.61	214.33	213.23
207.87	208.68	209.8	207.98	208.57	207.99	207.92	208.07	208.97	207.61	208.47	207.99	208.13	209.2	209.34	207.88	208.66	208.8	208.35	209.19	208.06	208.98	208.59	207.94	208.15	207.11	207.12	208.25	208.34	208.65	208.6	208.87	208.49	208.8	208.75	208.79	208.08	208.59	207.92	207.63	208.48	208.79	207.57	209.22	207.86	208.65	207.98	208.4	208.42	208.38
198.56	199.27	199.85	198.9	199.86	199.62	199.45	198.75	198.99	199.72	198.62	199.11	199.76	199.71	199.88	198.58	199.03	199.78	199.95	199.92	198.13	198.88	198.42	199.95	198.88	198.92	199.63	200.27	198.63	198.95	199.63	198.09	198.7	199.17	200.05	199.66	198.67	199.17	198.68	199.16	199.23	198.4	198.7	200.35	198.69	200.32	198.03	199.45	199.32	198.46
193.7	195.18	194.16	194.97	195.18	195.05	194.26	194.43	195.21	194.78	194.35	193.5	194.37	194.35	194.18	193.73	195.3	194.25	195.03	194.86	192.9	193.32	194.23	193.55	193.9	194.98	194.38	195.08	193.93	195.59	194.29	194.47	193.52	194.49	192.65	193.01	194.7	193.29	192.99	193.91	194.95	194.17	194.95	195.1	194.67	193.63	193.14	193.98	193.36	194.97
207.21	207.02	207.49	207.57	207.64	207.04	208.17	208.08	207.99	208.61	206.85	208.51	207.82	208.35	208.21	208.55	207.85	209.05	207.44	207.54	208.42	208.25	208.24	207.78	207.41	206.42	208.3	206.92	207.57	208.39	208.48	207.95	208.16	208.59	206.63	207.39	207.1	208.09	208.74	207.82	207.76	207.74	207.2	207.45	207.24	207.47	206.09	208.53	207.49	207.06
208.33	207.16	206.98	207.19	207.86	208.35	208.34	208.22	207.24	207.95	207.82	207.58	207.41	207.6	208.13	208.63	207.67	207.87	207.06	208.83	207.11	207.18	208.13	206.89	206.96	207.69	208.2	207.49	207.77	208.03	209.3	207.05	207.46	207.75	207.28	208.14	206.87	207.66	207.8	209	207.52	207.64	208.24	207.76	207.99	206.3	207.88	207.18	207.69	208.71
202.09	202.02	203	201.7	202.98	203.81	202.65	202.53	203.22	202.77	202.13	201.56	203.61	203.27	202.39	201.56	202.05	202.22	202.41	202.33	201.75	202.48	201.95	203.25	202.65	203	202.28	202.2	201.01	202.5	201.63	202.8	202.21	201.69	203.15	202.04	202.44	202.79	202.12	201.66	203.27	203.29	202.58	202.78	203.39	203.44	202.57	203.77	202.84	203.03
198.66	198.95	198.56	198.92	199.37	199.64	199.06	199.58	198.83	197.61	199.61	198.35	198.45	198.24	199.21	198.27	198.79	199.14	198.29	198.64	197.5	199.03	198.52	198.93	198.48	197.92	198.17	197.71	198.76	199.09	198.01	198.45	198.24	197.93	198.69	198.62	198.73	198.98	198.14	198.71	199.03	198.56	199.39	197.46	198.51	198.5	199.46	198.29	198.31	199.4
200.13	200.58	200.79	200.91	200.54	200.21	200.32	201.55	200.41	200.51	200.11	200.67	200.66	201.34	200.57	200.21	201.27	200.68	200.73	201.26	199.48	200.44	200	199.71	200.73	199.48	199.55	200.97	200.86	201.12	201.62	200.65	200.84	201.15	199.75	200.6	200.03	200.3	199.63	200.39	200.16	201.14	200.44	199.76	200.06	200.41	200.31	200.54	200.88	200.81
205.2	204.35	203.55	203.59	203.93	202.81	202.89	203.46	203.85	203.24	202.83	204.14	202.98	203.27	203.05	203.91	203.48	202.78	202.35	203.28	203.58	203.65	203.78	203.6	203.23	203.06	203.1	203.16	202.55	203.02	202.49	202.85	203.49	203.12	203.95	202.14	202.65	203.46	202.53	202.45	203.52	203.24	203.42	202.4	203.25	202.79	202.41	203.84	204.01	202.78
214.11	214.35	213.28	214.56	214.52	213.32	213.62	213.48	213.66	213.52	214.23	213.9	213.45	214.24	213.45	213.85	212.34	214.28	213.62	214.27	214.68	214.04	214.12	213.52	214.55	213.26	214.5	213.26	212.89	213.66	214.46	213.22	213.03	213.79	213.69	213.53	213.22	213.89	213.88	212.71	213.51	214.31	214.69	214.25	213.29	213.15	213.79	214.4	213.18	213.05
203.91	203.1	203.78	204.17	203.94	202.31	202.63	203.8	202.49	202.82	204.38	203.4	203.1	203.43	202.76	203.55	203.6	203.48	203.53	203.14	203.86	204.14	203.7	203.44	203.78	204.01	204.15	203.11	203.33	204.28	202.87	203.88	202.96	203.61	204.31	203.74	203.25	202.56	203.36	203.58	203.23	203.55	203.11	203.48	203.13	203.4	203.3	203.66	204.04	203.37
207.59	207.66	207.61	208.05	208.78	206.74	207.82	207.87	206	206.72	208.25	208.11	206.96	208.68	207.88	207.28	207.57	207.84	208.2	206.79	206.91	207.58	207.59	207.17	207.26	207.46	206.76	207.68	207.86	207.9	207.25	207.46	209.59	208.51	208.79	207.11	208.29	208.5	207.02	207.18	208.36	206.72	208.39	207.73	207.31	208.24	207.57	209.19	208.09	207.11
199.02	199.58	199.37	198.32	199.82	199.15	199.95	199.86	200.09	199.48	199.77	199.26	199.44	198.46	199.26	199.08	198.81	199.37	199.2	199.5	200.45	199.61	200.47	199.6	200.32	198.5	198.38	199.77	198.74	200	198.77	199.65	200.11	199.47	200.44	198.21	199.2	200.2	197.91	199.64	200.02	199.57	199.51	199.23	199.42	200.19	198.1	199.19	200.6	199.04
208.52	207.48	208.37	208.61	209.27	207.95	208.2	208.37	207.54	208.43	208.71	209.29	208.88	209.64	209.07	209.55	209.41	208.65	208.11	208.46	208.59	209.04	209.18	207.87	208.5	208.56	208.49	207.19	207.11	208.05	209.97	208.6	209.24	207.87	209.21	209.65	209.07	208.23	208.45	208.02	209.99	209.09	208.76	208.92	209.73	209.44	209.43	208.32	208.02	208.42
207.62	207.43	207.93	206.49	206.64	207.88	208.51	207.1	207.14	207.44	207.69	206.57	209.37	207.68	208.72	207.78	207.92	207.63	207.3	208.35	207.27	208.06	207.61	208.58	207.66	207.65	207.8	208.42	208.15	207.97	207.77	207.44	207.76	207.78	207.72	207.41	207.4	206.61	207.51	207.67	207.92	207.6	207.46	206.55	206.73	206.87	207.88	207.46	207.93	208.44
202.78	202.94	201.82	202.66	203.06	201.62	201.86	202.09	203.17	202.08	202.15	201.6	202.85	201.86	203.1	203.11	202.11	202.55	202.47	202.06	201.7	202.34	202.22	202.61	201.65	203.05	203.02	202.64	202.4	202.45	202.64	201.04	203.22	203.31	202.14	202.96	202.89	201.88	202.21	203.27	201.47	201.87	202.01	201.97	201.21	202.1	202.17	203.01	202.54	202.37
203.22	202.46	203.35	203.59	202.49	201.89	201.74	201.67	203.23	202.77	201.82	202.24	201.96	202.34	202.22	203.43	203.32	202.59	202.8	203.1	202.44	202.77	203.07	201.9	202.45	202.19	202.87	202.74	201.51	200.22	203.65	202.42	203.7	202.76	202.54	203.45	203.25	201.98	201.43	202.12	203.85	202.57	203.58	203.51	203.03	201.99	201.78	201.85	203.31	203.4
209.69	208.49	207.49	208.63	207.97	209.5	207.8	208.51	208.21	207.93	209.51	208.31	209.88	208.24	208.21	209.13	208.27	207.76	208.44	208.88	207.89	208.85	208.52	208.51	207.85	209.53	208.8	208.69	208.27	208.72	208.07	209.52	209.45	207.27	207.77	208.38	208.15	209.46	208.57	208.55	208.82	209.53	208.51	208.84	208.9	207.76	207.66	208.56	209.46	208.45
208.84	209.03	209.23	208.46	209.44	210.82	210.03	209.01	209.23	209.42	209.63	209.43	209.39	209.17	209.86	208.41	209.78	208.7	209.57	210.19	208.97	209.26	210.43	209.08	209.32	209.06	208.93	209.4	209.89	208.88	208.99	209.16	210.81	208.7	209.92	209.29	210.02	208.29	209.86	209.22	208.64	209.46	210.38	208.92	209.6	210.49	208.83	208.28	210.01	209.21
208.15	206.98	208.19	207.42	206.85	207.61	206.61	207.44	207.73	206.6	208.42	207.65	207.66	207.82	207.17	206.35	208.85	207.23	207.5	207.88	206.59	206.9	206.59	207.07	206.59	206.83	206.78	207.99	206.81	207.57	206.91	207.62	208.32	206.55	206.8	207.44	208.13	208.28	208.13	207.5	206.32	208.32	207.42	207.09	207.73	207.31	207.86	207.75	208.15	207.75
202.72	203.18	203.12	202.62	203.12	202.72	203.09	202.57	202.17	202.68	201.8	202.09	203.13	202.48	202.05	202.43	202.56	202.38	201.83	202.35	202.36	203.04	202.77	202.83	203.05	202.29	201.83	202.31	203.79	202.44	203.31	201.98	202.69	202.68	202.42	203.1	202.19	201.98	202.16	204.41	202.3	202.21	202.55	202.58	201.9	203.57	202.99	202.68	202.94	202.67
205.71	204.8	203.56	203.87	203.1	203.94	205.1	204.25	204.37	203.38	204.19	203.18	204.06	203.24	203.06	203.5	203.65	202.92	203.57	203.8	205.49	204.74	203.08	203.66	204.3	203.67	204.61	205.74	204.26	202.58	203.92	204.29	204.27	205.3	204.6	203.94	203.51	204.11	204.29	202.58	203.53	204.3	203.47	203.55	202.9	203.19	203.89	203.73	203.42	203.86
208.33	208.32	208.05	208.22	208.1	208.72	209.35	209.15	209.05	208.14	208.63	209.19	208.8	209.21	208.46	208.46	208.61	209.24	208.34	208.29	209.31	209.15	208.51	209.07	209.73	209.29	208.23	209.4	209.09	207.71	208.61	208.42	209.28	208.16	208.62	208.46	208.44	208.74	209.63	208.12	208.5	208.64	207.79	208.07	209	208.68	208.12	209.24	209.06	209.32
203.79	204.28	204.86	204.76	206.84	205.49	206.13	205.48	205.6	205.93	206.38	205.73	206.06	205.83	205.24	205.71	206.34	204.11	205.4	205.88	206.69	206.33	205.67	205.37	206.01	205.83	206.97	205.07	205.18	205.88	206.37	206.66	206.28	204.3	206	205.91	204.74	205.07	205.41	205.92	205.52	205.41	207.21	204.35	205.36	205.7	205.25	205.17	204.88	206.18
201.44	203.29	202.38	202.27	202.09	202.69	203.14	202.13	202.59	202.81	202.23	203.66	202.41	203.54	203.07	203.42	202.44	202.74	203.01	202.19	203.24	202.3	203.82	201.99	202.48	200.5	202.62	202.55	204.29	202.33	203.02	202.85	202.08	203.03	202.57	202.19	202.28	202	202.21	203.4	203.54	203.43	203.09	203.39	201.93	202.45	203.15	203.31	201.97	203.89
218.43	218.5	217.79	217.48	217.46	217.14	217.23	218.26	217.29	217.49	217.93	219.17	217.42	217.58	217.25	217.69	217.84	217.83	217.75	217.92	218.53	218.07	217.91	218.32	217.83	217.36	217.8	218.24	217.54	217.56	217.23	218.26	217.83	218.21	217.57	218.15	218.2	217.44	217.83	217.9	218.44	218.15	217.14	218.67	218.01	217.74	218.83	217.35	217.77	216.9
212.35	213.39	212.36	212.41	212.93	213.23	213.05	211.05	211	211.88	212.38	211.58	212.45	212.79	212.82	212.2	212.2	212.97	212.85	213.05	212.48	211.73	211.86	212.24	212.37	212.59	213.86	212.62	212.25	211.88	212.99	212.41	211.5	213.08	212.82	211.35	213.24	212.25	211.85	212.48	214.24	212.73	212.61	212.61	212.77	212.88	213	210.48	212.13	212.88
212.36	211.58	211.02	212.3	210.69	212.39	210.93	209.82	211.76	211.92	211.74	212.07	213.29	211.81	212.16	211.33	211.18	210.89	211.4	211.7	212.35	212.11	212.59	211.66	212.03	212.07	211.69	211.4	211.84	211.1	212.92	212.16	210.41	211.95	212.02	212.6	211.92	212.71	211.79	210.59	210.61	211.37	211.05	211.83	212.46	211.32	212.2	211.7	211.76	211.72
212.9	212.13	213.63	212.21	213.45	213.07	213.63	212.44	213.42	212.05	214.34	212.88	212.35	212.75	213.75	211.97	213.54	212.81	213.31	212.97	212.69	213.92	213.91	213.21	211.95	212.07	212.22	213.24	213.42	213.67	212.87	213	211.55	213.22	213.72	213.64	213.26	212.61	212	212.03	214.05	213.25	214.04	213.38	211.91	213.35	212.51	213.37	212.93	213.12
202.12	202.85	201.52	203.29	203.13	202.81	203.38	203.88	202.69	202.54	203.45	201.95	202.54	203.04	200.85	203.66	201.92	203.19	202.16	203.48	201.61	202.85	203.66	203.54	202.58	202.61	203.3	203.51	201.9	202.08	202.5	202.89	202.67	201.65	203.3	202.95	202.31	202.43	202.54	202.96	202.98	203.14	203.62	201.84	203.68	202.3	202.39	202.43	202.39	202.68
208.06	207.22	207.86	208.25	206.5	207.3	208.85	208.14	207.68	207.72	208.92	207.31	208.4	207.67	206.87	207.37	207.56	208.06	207.64	207.69	207.58	207.34	208.59	207.38	207.55	207.46	207.58	208.11	207.92	207.34	208.28	207.33	209.39	208.55	206.83	208.05	207.51	208.66	206.84	208.36	208.27	207.21	208.01	208.68	207.44	208.27	208.4	207.29	207.34	207.55
218.4	217.59	216.54	218.51	217.07	217.51	217.86	217.37	217.12	217.24	218.78	217.56	218.54	218.49	217.96	218.8	217.2	217.98	218.49	217.09	217.62	218.46	217.58	217.4	217.19	217.27	217.12	217.16	217.24	217.72	216.55	218.21	217.84	217.98	217.43	218.3	216.99	218.94	217.66	217.3	219.03	217.85	218.04	217.29	216.76	218.45	216.81	218.15	218.08	218.16
206.55	206.55	206.53	205.57	206.48	205.8	206.85	205.6	207.15	207.41	206.18	206.58	206.79	206.06	205.22	206.31	205.31	206.99	206.54	206.18	206.97	206.57	207	205.22	206.43	205.39	206.91	206.15	206.09	205.7	205.6	206.5	206.35	206.11	206.25	205.85	206.99	205.13	206.23	207.16	206.45	206.85	206.49	206.66	206.6	205.96	206.23	206.22	206.08	206.98
211.33	210.65	211.21	212.15	211.59	212.39	211.91	211.36	211.02	211.72	212.13	210.78	212.59	211.79	211.94	212.62	212.4	212.37	211.17	211.06	211.69	211.51	211.06	211.61	212.59	211.99	211.3	210.96	212.14	211.33	211.91	211.05	211.01	211.67	211.7	209.65	210.91	210.92	211.27	212.36	211.23	214.31	210.72	211.17	212.48	211.22	211.43	210.78	212.32	212.26
212.77	211.57	212.39	211.25	211.99	213.49	212.05	212.43	213.07	212.68	212.73	212.69	212.04	212.42	211.78	213.57	212.09	211.64	212.68	212.86	211.53	213.85	211.95	212.16	211.32	212.34	212.16	212.88	211.65	212.28	212.64	212.22	213.84	213.1	212.92	212.28	211.95	212.52	213.28	211.52	212.56	211.75	212.14	212.04	212.53	211.36	211.53	212.41	211.19	211.46
216.86	217.56	216.64	216.56	217.16	216.96	215.76	218.16	216.52	217.04	217.02	217.29	217.85	216.11	217.09	217.24	215.77	216.34	216.31	216.47	216.77	217.11	216.66	217.47	217.1	216.75	216.76	216.8	218.37	216.93	217.45	217.49	217.88	217.02	217.14	217.05	217.35	216.85	217.7	217.38	217.87	216.6	217.7	217.88	217.67	216.96	216.39	217	217.46	216.79
209.81	210.02	208.83	210.18	209.59	210.98	209.45	209.26	209.11	208.9	208.91	210.34	209.74	210.29	208.56	210.35	208.89	209.63	209.57	209.57	209.87	209.46	209.76	209.42	209.13	209.42	209.21	209.65	209.23	208.54	209.42	209.51	210	208.51	210.2	209.7	210.6	209.41	209.02	210.31	209.7	209.47	210.4	210.34	208.95	210.52	210.58	210.29	209.92	209.22
209.91	209.12	209.37	208.88	208.68	209.29	208.31	209.27	209.92	209.56	209.56	210.15	209.47	209.96	208.32	208.77	209.37	210.79	209.4	209.28	208.82	209.84	209.26	209.71	208.56	209.33	210.29	209.13	209.63	208.99	208.33	208.56	209.79	208.92	209.37	209.13	209.7	208.43	209.4	209.86	208.34	208.85	209.49	210.03	209.82	209.4	209.74	209.35	208.97	208.5
197.87	198.28	197.88	198.01	197.81	199.59	197.28	197.61	197.72	197.71	197.77	198.83	197.47	198.2	198.24	197.36	198.18	197.76	198.16	197.69	197.69	197.75	197.12	198.17	197.94	198.09	197.41	198.04	197.44	197.29	197.86	198.26	198.25	197.91	198.17	197.7	197.72	197.69	198.56	197.34	197.81	197.26	198.74	199.38	197.39	198.45	199.05	197.84	198.14	197.63
207.79	207.31	208.23	208.01	208.75	207.86	208.36	207.66	207.73	208.07	206.66	207.85	207.54	207.33	207.74	207.8	207.76	208.84	209.23	207.39	208.42	207.44	206.87	207.81	207.24	208.17	208.44	209.06	207.84	208.16	207.99	206.16	208.57	208.21	207.52	207.48	207.23	206.9	208.52	206.56	208.38	208.81	207.97	207.68	207.74	208.23	207.21	208.18	207.7	208.52
202.32	202.89	202.95	203.56	203.9	203.98	203.43	203.85	203.61	203.15	203.82	204	204.8	203.93	203.39	203.8	204.2	204.09	204.16	204.24	203.73	203.55	204.31	203.93	202.75	203.46	204.37	202.99	204	203.18	204.04	202.89	203.87	203.87	202.56	204.14	204.05	203.64	203.62	204.73	203.7	203.69	203.56	202.92	204.29	203.17	203.52	203.82	204.18	203.27
203.78	203.49	204.4	203.44	204	202.22	202.35	203.49	204	203.76	204.37	204.39	203.89	203.77	203.61	204.54	204.39	203.62	203.99	203.71	203.35	203.28	204.88	204.64	204.24	202.53	203.48	203.18	204.47	204.09	202.28	203.5	204.5	204.82	203.67	202.09	203.94	204.45	203.82	203.42	204.13	204.19	202.71	203.61	203.24	203.25	203.68	203.6	204.82	203.55
212.63	211.37	211.38	211.76	212.94	210.65	211.5	211.17	211.84	212.21	212.39	212.77	212.57	211.28	211.42	211.2	212.42	212.02	211.21	211.27	211.48	212	212.1	210.86	211.93	211.85	210.64	211.92	212.82	212.68	211.63	212.01	210.41	211.95	211.37	211.8	211.75	211.31	211.76	211.77	211.62	212.2	212.14	211.37	211.92	211.71	210.96	211.51	211.77	211.51
203.87	203.7	204.23	205.14	204.58	203.98	205.59	205.17	204.13	205.15	205.26	204.96	204.74	204.12	204.88	203.65	203.66	204.33	204.46	204.67	204.65	204.78	204.29	205.07	204.19	203.9	204.03	204.77	204.99	205.29	204.14	204.34	204.74	204.41	204.46	204.51	205.58	205.1	204.68	205.16	204.87	205.09	204.83	204.93	204.99	203.79	204.73	204.36	204.69	204.48
209.49	208.87	208.61	208.49	208.7	208.39	209.56	208.17	208.62	208.97	208.16	209.62	208.1	209.01	209.64	208.64	208.58	208.84	208.9	208.68	207.83	207.88	208.11	209.51	209.55	207.94	208.13	208.53	209.02	209.5	209.26	209.65	209.12	208.85	209.48	208.23	208.76	208	209.23	208	208.93	208.65	207.36	207.76	209.12	208.18	208.2	208.29	209.39	209.53
202.21	201.72	201.72	201.9	202.52	202.61	203.41	203.06	201.62	202.84	202.33	201.92	201.59	201.89	202.85	201.97	202.09	202.3	202.01	202.99	201.72	201.94	202.41	203.05	201.7	201.17	202.62	201.8	202.41	203.26	201.05	201.26	200.96	202.42	202.02	202.13	203.12	203.21	202.52	202.43	202.22	202.88	202.61	201.77	201.61	202.55	202.98	201.91	203.02	202.09
206.58	206.76	207.19	206.43	206.71	205.78	206.05	206.1	206.41	206.84	206.82	206.36	205.63	206.66	207.01	206.13	206.94	206.45	206.63	205.71	205.81	205.35	207.47	207.13	206.43	206.87	206.75	206.64	206.68	205.56	205.58	207.21	206.22	206.55	206.61	206.29	206.73	207.06	206.67	207.01	207.5	205.63	207.08	206.68	206.6	206.7	206.46	206.52	206.38	205.69
202.72	202.54	202.61	201.67	202.86	202.86	203.1	202.27	203.34	201.07	203.19	201.07	201.63	202.18	202.63	202.3	202.07	201.49	202.39	203.18	202.65	201.3	202.62	201.63	202.88	202.91	202.09	203.32	202.01	201.81	202.99	202.52	201.52	202.83	201.5	203.55	202.33	202.4	203.19	201.29	202.45	202.37	202.37	203.73	202.61	202.28	203.45	201.28	202.53	203.05
197.27	198.41	199.08	198.35	198.35	199.13	199.16	198.44	198.59	199.24	199.33	198.17	199.26	197.79	198.65	198.29	197.94	198.54	197.49	197.65	199.79	197.84	199.16	199.21	197.8	197.62	199.19	198.13	198.15	199.13	198.83	198.21	198.89	198.83	199.22	199.81	199.23	198.14	198.53	198.38	197.34	200.16	198.43	199.1	198.58	197.98	198.8	198.53	199	197.97
217.82	217.95	218.07	217.64	218.39	218.19	217.39	217.81	217.56	219.06	218.29	218.29	217.55	218.24	218.04	217.58	218.27	217.11	217.98	217.68	218.95	218.62	217.24	218.49	218.69	217.24	217.52	217.41	217.76	218.38	217.52	217.51	217.76	217.43	217.41	217.99	217.88	217.18	217.2	217.8	217.58	218.64	217.37	219.03	217.09	217.33	218.28	218	217.07	217.92
216.23	216.09	216.45	216.48	217.48	217.05	217.04	217.18	217.27	217.05	217.7	218.04	216.51	217	216.8	216.56	217.15	217.11	217.28	216.6	216.91	217.79	217.56	216.1	216.55	217.07	215.83	217.58	217.02	216.87	217.1	217.59	216.7	216.81	216.19	216.77	217.39	215.57	217.76	219.42	215.27	216.01	217.59	216.17	217.74	217.14	215.9	215.69	216.18	217.14
201.74	201.64	201.5	202.13	202.49	201.51	202.39	203.23	202.46	202.1	202.96	201.82	202.8	202.63	203.09	201.53	202.58	203.92	203.99	203.98	203.42	202.75	202.31	202.56	202.39	202.05	201.95	201.77	202.32	202.82	201.59	203.3	201.72	201.86	202.15	202.22	202.43	201.92	202.49	202.98	202.89	202.81	201.62	202.41	201.58	202.2	202.08	203.31	201.88	202.15
204.48	205.35	204.3	204.79	206.25	204.46	205.09	204.7	204.06	203.87	204.1	204.68	204.49	204.44	204.36	205.45	204.87	204.09	203.96	205.77	205.57	205.87	206.05	205.02	205.56	204.5	205.12	203.67	204.54	204.07	204.68	204.97	204.17	203.61	204.6	204.47	204.36	204.22	203.91	204.73	206.41	204.74	203.85	204.93	205.48	205.97	204.34	204.95	204.5	205.3
212.41	211.96	210.97	212.36	214.32	212.04	213.45	213.01	212.92	211.3	213.17	212.59	211.76	212.16	212.17	211.83	213.03	212.67	212.7	212.13	211.88	213.63	211.62	212.4	212.06	213.34	211.95	212.61	212.27	211.95	213.01	213.04	212.18	211.6	213.13	212.23	213.03	212.45	212.4	211.36	211.5	212.06	211.95	210.63	212.71	211.57	212.18	213.46	213.07	212.04
207.2	207.94	208.69	208.01	207.18	207.04	206.54	207.94	207.77	207.45	207.09	207.63	207.73	206.45	207.58	208.89	208.29	207.68	207.56	207.52	208.76	207.06	207.19	206.98	207.27	208.29	207.14	207.39	207.26	207.66	208.32	208.63	208.19	206.72	207.72	208.11	207.41	208.04	207.95	207.13	207.61	207.5	207.48	207.25	207.32	205.9	207.81	207.24	207.31	206.73
194.47	195.44	196	196.08	195.76	196.58	195.82	194.88	195.08	195.23	195.1	194.43	195.59	195.79	196.07	195.2	195.52	195.35	194.87	195.12	195.3	195.52	195.29	194.79	194.78	194.46	197.49	195.48	195.49	196.12	194.71	196.24	195.11	195.45	195.78	193.78	194.94	195.38	194.56	194.75	195.45	195.07	193.41	194.99	195.28	194.22	195.15	195.68	194.65	195.25
199.83	200.42	200.04	200.65	200.33	200.13	200.7	200.24	201.52	200.65	201.85	199.89	199.79	199.6	201.64	199.72	200.8	199.98	200.84	199.32	200.7	199.7	200.83	200.17	200.19	199.9	200.66	200.56	200.92	201.37	199.42	200.86	198.9	201.43	200.82	199.98	200.33	200.48	200.54	201.42	200.39	200.74	198.95	200.59	199.42	198.83	200.18	200.11	200.72	200.61
217.62	216.57	214.83	217.61	217.21	217.64	217.5	216.21	217.36	216.91	217.95	217.21	217.7	216.85	216.72	217.17	217	216.08	217.72	217.64	216.48	215.4	217.27	216.76	215.06	217.56	216.19	217.49	215.15	218.05	215.88	217.63	217.43	216.6	216.43	216.68	216.99	218.05	217.67	218.05	216.54	217.08	217.25	215.87	217.58	217.35	216.52	217.78	216.17	216.21
213.51	214.27	212.06	214.24	213.28	212.67	212.43	213.05	212.67	213.17	212.46	213.42	212.2	212.8	212.83	212.29	214.09	213.11	213.2	213.4	212.6	213.51	213.03	213.28	213.42	212.17	212.58	212.65	212.67	212.71	212.64	212.51	212.94	211.87	213.26	211.96	213.31	212.72	214.06	213.4	212.99	213.52	213.19	211.85	212.48	213.09	213.28	213.4	212.53	212.19
207.9	207.94	207.68	208.29	207.36	207.83	207.47	209.32	208.26	207.73	207.07	206.8	208.58	206.32	207.5	207.71	208.5	207.93	208.79	207.92	207.55	208.71	207.33	207.96	207.91	208.62	207.9	207.04	208.46	207.69	206.49	208.49	207.44	207.4	208.47	208.54	208.44	208.22	208.58	208.1	207.57	207.97	207.62	207.89	207.77	206.81	208.15	207.74	207.75	207.27
203.35	203.49	203.84	204.78	205.89	203.86	205.45	204.11	204.74	204.04	205.25	205.46	205.72	205.32	204.47	205.74	204.49	203.96	204.9	205.14	204.45	203.75	204.76	205.12	203.34	204.94	204.95	204.32	204.45	205.56	205.32	204.51	205.56	204.28	205.9	204.6	205.5	203.85	205.13	204.9	204.35	205.26	204.03	204.85	204.08	204.67	205.19	204.55	205.85	204.55
209.43	209.77	208.01	208.41	207.63	208.04	208.82	208.33	208.02	209.52	208.58	209.36	207.95	208.27	209.36	207.75	207.73	208.17	208.56	208.36	209.34	207.87	210.13	208.32	208.61	208.58	208.35	208.1	209.18	209.11	209.02	209.58	209.03	208.33	209.48	209.42	210.69	208.46	210.15	208.69	208.55	209.03	208.19	208.35	209.34	208.67	209.44	209.79	208.97	207.83
212.81	212.83	212.87	211.98	213.03	213.25	214.01	212.29	212.53	212.95	212.63	212.2	213.04	212.02	213.18	213.09	212.39	211.75	213.02	212.44	211.08	211.92	212.06	212.45	212.46	212.69	212.93	212.83	212.19	211.77	211.87	212.63	212.44	211.6	211.1	211.88	212.22	212.41	212.09	211.61	211.99	212.66	212.42	211.36	212.72	212.57	212	212.25	212.31	213.54
211.12	210.53	210.6	212.09	210.49	212	212.21	211.93	211.01	211.02	212.7	212.46	211.4	211.39	211.23	211.31	210.66	212.01	210.51	211.38	211.97	211.73	211.37	212.07	211.84	211.16	211.67	211.23	211.19	211.77	211.23	210.83	211.12	211.43	211.91	210.7	212.66	212.28	211	210.08	212.22	211.88	212	211.95	212.26	210.67	211.97	212.77	212.08	212.35
208.85	209.15	210.2	208.8	208.78	209.82	209.09	209.69	210.82	210.12	209.12	209.84	209.53	209.31	210.81	209.83	209.82	209.31	209.74	208.8	208.54	209.07	209.52	209.27	209.33	208.65	209.54	208.27	209.96	209.67	209.49	209.69	207.94	208.76	209.13	209.54	209.42	209.13	209.33	209.32	209.29	208.96	210.23	209.09	209.87	209.26	210.23	209.01	209.02	209.28
206.95	208.55	208.04	208.07	206.97	208.94	207.31	207.65	207.37	207.73	207.46	207.61	208.16	208.5	207.71	207.62	208.56	207.82	207.99	207.45	207.41	209.17	207.55	206.6	207.06	207.52	207.46	207.95	208.21	207.24	206.46	207.87	207.78	207.39	207.58	206.56	208.11	207.87	208.21	208.45	207.4	208.08	207.79	207.18	208.43	208.3	208.33	208.26	207.2	208.62
217.03	216.4	216.31	216.19	217.94	215.49	217.2	216.89	217.45	216.82	217.72	217.56	217.74	217.2	217.32	216.77	217.11	217.48	216.17	217.89	216.75	217.14	216.11	216.13	217.25	216.29	217.03	217.96	217.36	216.45	216.68	216.75	216.26	217.93	217.55	216.3	217.48	217.59	217.3	217.35	217.2	217.22	218.19	217.1	217.58	217.14	218.24	216.46	217.69	216.65
206.46	206.77	206.38	207.13	205.81	206.84	205.64	207.52	206.84	205	207.09	206.48	205.85	207.03	207.74	205.47	207.23	206.19	207.15	206.82	206.08	205.87	205.63	207.1	207.18	206.33	207.12	207.55	206.41	206.31	205.98	206.57	205.77	206.85	207.17	206.46	205.94	207.14	206.98	206.44	206.71	205.9	205.87	205.96	206.15	206.53	205.98	206.68	206.47	207.16
198.34	199.26	198.08	198.72	199.01	198.08	198.85	197.27	198.87	199.25	198.6	198.88	198.86	199.28	199.09	198.96	199.31	198.66	197.91	198.77	198.34	198.47	198.68	199.16	199.31	198.69	197.56	199.34	198.92	199.3	198.01	199.56	198.95	199.12	198.82	198.45	197.44	197.81	198.51	198.31	199.32	198.73	198.55	199.52	198.48	199.93	198.49	198.37	198.02	198.83
203.63	204.42	205.24	204.31	203.63	204.55	204.1	204.66	203.19	204.74	203.79	204.31	203.43	204.22	203.29	203.71	204.4	204.53	204.35	203.57	204.4	204.08	203.47	203.91	204.35	204.38	204.48	204.88	204.11	204.34	203.5	203.52	204.17	203.85	203.61	203.12	204.05	203.52	204.22	202.96	204.8	203.98	204.83	204.33	204.63	204.28	203.27	204.87	202.94	203.85
209.59	207.4	208	208.64	209.17	207.66	207.76	206.8	208.22	208.18	206.87	207.46	208.56	207.18	207.79	208.11	207.02	207.38	207.65	206.87	206.76	208.29	208.21	208.33	208.12	207.24	207.63	207.43	208.05	208.24	208.12	208.21	207.11	208.45	208.4	207.47	208.87	208.05	208.48	207.42	207.2	207.19	207.53	208.2	207.9	207.13	208.93	207.65	207.49	208.1
204	204.04	201.74	203.2	203.08	203.57	203.38	201.64	204.32	203.14	204.8	203.24	202.62	203.41	204.2	202.89	203.19	203.82	203.96	202.33	203.03	202.99	202.53	203.9	203.01	205.26	202.8	203.28	202.94	203.12	204.17	203.71	203.91	204.18	203.39	203.2	205.01	203.66	203.75	204.03	203.99	202.88	203.19	203.15	203.55	204.19	203.14	203.37	203.55	203.14
209.21	209.22	207.76	208.54	208.8	207.82	208.26	208.18	209.46	208.8	208.62	208.64	208.43	208.19	209.64	209.02	208.48	208.65	208.61	207.49	209.05	209.94	209	209.59	207.45	208.81	208.1	209.2	209.63	209.52	208.66	208.84	209.64	207.5	208.63	208.9	208.85	209.22	210.04	208.07	208.74	208.48	209.48	208.25	208.31	207.26	207.67	208.78	207.74	208.67
208.91	208.98	208.05	207.82	208.05	209.08	208.36	209.61	208.37	208.22	208.82	207.29	208.28	209.28	209.75	209.18	209.92	208.06	208.38	208.7	209.47	208.21	208.41	209.19	208.93	209.27	209.32	208.07	209.56	208.89	207.73	209.47	208.21	208.73	209.82	207.46	208.66	208.42	208.3	207.66	209.42	209.8	208.51	210.04	209.3	207.85	208.96	210.07	208.64	208.21
205.53	206.13	205.88	206.67	204.21	206.24	204.45	206.35	207.02	205.99	204.55	206.49	205.78	206.81	205.38	205.98	206.03	205.12	205.07	206.39	205.45	205.75	205.3	204.42	205.55	205.53	204.66	205.38	205.62	205.16	204.89	205.23	205.51	206.25	205.68	205.46	205.77	206.61	205.1	204.75	206.2	205.51	206.9	205.37	204.47	204.33	205.68	205.31	206.25	205.31
212.25	212.06	211.59	212.31	212.35	211.69	212.36	211.5	210.43	211.8	211.88	211.97	211.72	211.92	212.57	212.38	211.48	213.4	212.26	211.7	211.73	212.46	210.94	211.92	210.83	211.02	211.63	211.08	211.73	212.32	212.18	211.29	211.28	211.24	211.4	211.4	210.93	210.85	210.99	211.92	212.02	210.58	211.89	212.37	212.2	210.73	211.41	212.64	210.69	212.88
200.01	201.69	200.65	201.08	202.13	199.46	200.44	200.78	200.13	200.46	200.35	201.12	200.12	201.49	199.78	200.16	200.2	201.27	200.84	200.59	200.52	202.79	200.52	201.13	200.41	200.93	200.69	200.51	200.11	199.46	200.2	200.39	200.07	200.61	200.46	199.98	200.41	201.35	200.43	199.87	200.18	201.43	201.29	201.16	201.12	200.18	199.66	200.64	200.19	200.62
214.04	212.42	212.51	213.31	212.73	213.36	213.63	212.54	212.19	212.61	212.12	214.4	213.1	213.12	212.55	213.9	213.29	212.47	212.49	211.97	211.8	212.47	213.52	212.95	213.59	212.55	212.53	213.58	213.01	212.99	213.4	213.59	213.44	212.97	213.14	213.42	214.12	213.44	213.38	213.38	212.63	213.15	212.75	213.84	212.21	213.32	213.7	212.96	212.87	213.04
204.49	204.13	202.43	203.2	202.65	204.86	204.36	203.94	205.08	203.47	203.4	204.61	203.05	203.79	203.91	204.35	203.96	205.22	204.88	204.06	203.98	203.8	202.99	203.49	203.03	204.95	204.5	203.18	203.26	205.37	204.91	203.79	204.52	203.95	204.48	205.58	203.5	204.03	203.33	204.64	205.02	202.65	203.99	204.75	203.56	205.02	204.39	205.52	204.19	204.27
208.71	210.36	208.8	209.01	209.52	210.34	210.38	209.53	209.63	208.5	209.88	209.58	209.56	209.88	210.05	210.45	209.51	209.17	209.62	208.67	209.67	210.13	209.45	209.19	208.64	209.8	209.22	209.74	209.24	209.94	209.93	208.78	209.7	209.49	209.36	210.41	210.08	209.45	208.87	209.02	209.73	209.86	209.61	209.39	209.62	210.27	209.6	209.58	209.99	209.03
208.49	209.02	207.1	209.07	208.4	209.34	208.47	209.16	209.38	209.18	208.52	208.31	208.28	208.55	209.38	208.11	208.72	209.78	208.94	208.37	208.21	208.9	208.81	208.12	209.58	208.88	208.81	207.28	209.05	208.8	208.87	207.11	208.43	207.99	208.2	208.63	208.56	207.81	208.77	208.06	209.28	207.41	208.27	209.2	208.86	209.3	208.99	209.2	208.54	208.23
208.38	207.56	208.16	206.91	206.75	207.92	208.84	208.28	207.47	208.5	208.68	207.74	208.98	208.37	208.51	207.81	207.55	207.7	208.03	208.07	208.26	207.78	207.37	209.1	208.18	207.49	208.84	207.65	207.77	207.74	208.21	207.06	207.21	206.53	207.58	208.13	208.02	208.96	206.94	208.68	207.44	208.88	208.24	207.92	207.31	207.14	207.4	208.54	208.45	207.36
207.84	208.24	208.06	207.47	209.29	208.04	208.06	208.17	207.51	207.47	208.55	207.42	207.72	208.76	207.99	206.85	207.93	208.21	209.07	208.39	207.51	207.54	207.72	207.45	208.18	206.83	208.2	206.49	207.94	207.38	207.51	207.83	209.77	208.66	208.74	207.67	207.7	206.9	208.32	208.52	207.18	208.13	207.64	208.79	208.5	208.29	207.38	207.89	207.33	207.79
194.47	194.52	195.81	195.33	194.72	195.4	194.84	195.1	195.06	194.77	195.19	195.18	195.14	195.07	194.88	195.17	196.51	194.76	195.39	195.02	194.51	195.72	194.08	195.58	194.49	195.54	195.58	194.88	194.4	195.32	195.69	194.79	194.98	194.16	194.69	195.98	194.7	195.7	195.57	195.4	195.27	195.38	195.26	195.94	194.46	196.06	195.03	195.82	194.2	194.28
207.67	208.42	209.39	208.7	208.98	209.37	209.48	209.63	208.83	208.44	209.88	208.14	208.49	208.2	207.74	209.55	208.38	208.71	207.96	209.09	208.66	208.9	208.46	209.74	208.02	209.55	208.03	208.79	208.07	208.39	209.7	209.57	208.21	208.97	209.52	209.69	208.48	209.8	210	208.78	208.73	208.97	209.99	209.56	208.8	208.47	207.88	209.4	208.96	209.06
213.05	213.51	213.52	212.65	212.16	212.28	212.81	212.99	212.59	213.52	212.24	213.39	213.38	213.29	213.14	212.76	211.91	213.81	212.34	213.29	211.72	213.97	213.68	212.07	212.54	213.88	211.98	213.13	212.33	213.14	212.94	213.36	211.38	214.66	213.28	213.37	212.2	213.09	212.75	213.21	213.85	213.7	213.7	212.58	214.31	212.02	212.87	213.51	212.38	212.22
208.36	206.83	208.81	207.37	208.34	206.85	207.83	207.53	208.17	207.67	207.38	208.1	207.93	206.94	208.68	207.78	208.06	208.55	208.31	207.61	208.58	208.14	206.82	207.12	208.23	208.15	209	207.38	207.29	207.07	207.67	207.21	208.49	207.92	208.05	208.29	207.83	206.93	207.68	207.82	207.63	207.8	209.34	208.21	206.55	207.81	207.56	207.5	207.2	208.22
211.39	211.35	212.54	210.29	211.39	211.23	212.36	211.4	211.44	212.05	211.83	212.02	211.81	211.67	210.99	211.91	211.8	211.71	211.44	212.71	212.56	213.32	211.03	211.12	211.76	212.07	211.04	212.06	210.78	211.33	211.23	210.68	211.84	210.73	211.82	212.93	212.2	210.9	210.48	211.15	212.06	212.03	212.24	212.65	211.78	211.25	210.94	211.76	211.09	210.75
199.51	199.41	199.38	199.26	200.12	200.29	199.66	199.71	200.16	200.07	198.93	200.23	199.65	197.48	198.92	199.33	200.16	198.89	199.74	200.24	199.71	199.95	199.79	200.51	199.69	199.3	198.25	199.48	199.47	199.57	200.08	199.65	199.08	199.94	199.16	199.67	199.95	200.2	200.43	199.66	199.35	198.89	198.86	198.75	200.31	199.6	198.64	197.4	199.22	198.71
202.99	203.38	203.01	203.4	203.51	202.98	204.26	204.2	203.58	202.85	203.29	204.13	203.41	204.1	202.66	203.55	202.93	203.24	203.53	204.1	202.66	204.46	202.75	202.29	202.81	204	203.18	202.52	202.11	203.46	202.64	203.66	203.7	202.99	203.5	204.05	203.43	202.75	204.09	204.79	203.3	202.27	204.32	202.42	203.25	201.39	203.97	203.87	203.72	204.41
193.19	194.23	194.87	193.13	194.36	193.51	194.28	193.82	194.33	194.74	194.19	193.75	193.77	194.88	193.77	194.1	193.94	194.47	194.14	194.18	195.07	194.63	195.02	194.85	194.03	194.03	194.69	194.29	195	194	194.22	193.72	194.37	194.96	194.06	193.55	193.2	194.46	192.04	193.69	194.01	193.13	194.22	194.71	194.02	194.23	194.54	193.26	194.2	194.19
203.59	203.52	202.53	203.77	204.88	204.24	203.82	203.77	204.47	204.04	203.47	203.5	203.66	202.84	205.49	203.21	204.18	203.37	203.92	203.88	204.65	204.05	203.67	203.82	204.4	202.74	204.31	205.15	204.47	203.52	203.85	204.66	203.66	203.14	203.68	203.21	203.62	203.08	204.52	204.25	203.97	202.92	203.6	203.93	203.59	204.97	203.79	204.48	203.72	204.94
202.59	202.73	202.56	201.75	202.55	203.06	204.16	203.59	203.3	202.06	202.48	202.3	202.95	202.18	201.61	201.55	203	202.16	202.22	201.91	202.63	202.48	202.82	200.77	202.65	202.16	202.82	202.11	201.71	202.89	202.57	202	202.38	202.45	202.21	203.24	202.75	202.54	201.43	202.59	202.45	201.78	202.2	202.93	201.99	201.62	202.74	201.42	202.02	202.48
209.5	209.64	209.5	208.37	208.89	207.47	208.92	207.42	208.72	207.37	208	209.19	208.6	208.85	209.39	208.46	208.64	207.22	208.23	208.94	208.45	207.82	208.24	208.65	208.8	208.9	208.72	208.11	209.27	208.25	209.03	207.21	207.59	209.1	208.04	208.48	208.95	208.49	208.66	208.93	207.95	207.73	208.49	208.26	207.7	209.12	208.43	207.67	207.85	209.02
197.57	197.52	198.67	197.81	199.4	198.45	197.96	197.79	198.06	197.68	197.48	198.17	197.03	197.39	196.55	198.19	198.55	197.73	198.13	197.91	197.25	198.43	197.46	197.7	197.17	198.56	198.78	198.14	197.69	198.31	198.89	198.09	197.9	198.87	199.24	197.18	197.44	198.13	197.04	197.65	198.33	199.06	199.03	197.45	197.35	197.5	197.2	197.87	198.43	198.29
208.27	209.51	208.24	209.12	207.87	207.65	208.68	209.57	207.26	207.41	207.76	207.95	209.42	208.26	208.77	209.4	209.01	209.07	209.28	209.04	208.42	207.91	209.08	208.72	207.65	208.67	209.08	208.11	208.61	208	208.87	208.51	208.84	208.36	207.8	208.96	209.49	207.72	209.97	208.66	207.87	209.01	209.13	208.5	209.46	208.19	208.86	209.18	208.93	208.15
212.77	212.31	211.53	211.98	211.85	212.02	212.14	210.91	211.34	212.34	210.78	211.29	212.03	211.44	211.7	212.81	211.5	211.35	212.9	213.02	212.31	212	212.63	212.18	212.11	212.23	211.04	212.08	211.48	211.84	211.37	212.12	212.58	211.8	211.02	211.79	211.78	212.06	212.4	211.9	211.66	211.33	210.27	211.96	211.35	211.26	211.1	211.03	211.9	211.79
199.48	200.41	200.95	199.58	199.3	200.77	200.21	199.84	201.17	199.59	199.71	200.76	200.42	200.81	199.17	199.53	198.99	200.12	199.83	199.94	199.86	199.77	199.69	199.43	200.67	199.49	200.94	200.94	200.4	200.56	199.11	201.39	199.43	200.18	200.05	199.06	200.21	200.89	199.86	200.94	200.98	201.82	200.5	199.69	199.72	199.83	200.58	200.49	201.63	199.38
210.66	209.99	208.5	209.34	208.8	210.07	209.91	209.06	209.65	208	209.11	209.39	210.34	208.64	210.75	209.74	209.14	208.52	208.82	208.02	209.01	208.37	208.97	209.41	209.68	208.99	209.19	209.72	209.32	209.17	209.6	209.5	209.14	210.05	209.07	210.17	209.79	208.5	208.41	209.06	210.78	208.67	209.4	209.86	210.04	208.05	209.19	208.61	209.35	209.83
203.85	203.17	204.01	203.64	203.55	203.87	204.65	204.05	203.7	203.92	202.64	202.24	203.17	203.18	203.05	202.49	202.95	205.32	203.03	203.47	202.87	203.35	203.43	203.08	204.24	203.54	204.26	203.67	204.06	204.73	203.82	202.93	203.56	202.89	202.73	204.01	203.49	203.43	203.95	204.06	203.59	203.8	203.78	203.65	202.93	203.39	202.8	204.63	204.13	202.03
207.99	208.25	208.26	209.02	208.39	209.16	207.32	208.53	208.32	210.41	208.84	210.39	208.47	208.13	208.11	207.88	208.31	209.19	209.68	207.84	209.4	209.05	208.56	209.52	208.18	209.28	208.91	209.33	208.71	208.83	208.75	208.95	207.94	209.01	208.44	209.06	208.95	209.81	208.91	208.45	208.6	208.64	208.5	208.85	208.87	208.51	209.13	207.98	209.69	208.83
208.52	207.5	207.64	206.06	208.19	208.08	207.4	207.1	208.22	208.43	207.53	208.61	208.11	208.08	206.98	208.88	207.89	207.16	207.85	207.63	209.01	208.14	207.53	207.51	208.78	207.8	207.82	207.83	207.72	208.24	207.96	207.89	209.08	207.94	206.44	207.69	208.61	207.75	208.25	206.87	208.21	207.94	208.61	207.87	207.82	207.89	208.22	207.96	207.17	207.97
212.84	211.84	212.44	213.55	211.9	212.29	213.11	213.61	212.98	212.42	212.54	214.02	214.31	212.16	212.15	213.82	211.32	212.48	212.93	212.52	211.54	213.76	211.28	212.42	213.21	211.84	212.48	213.08	213.14	212.56	212.4	211.23	212.3	212.14	211.86	211.94	212.3	211.99	213.9	212.94	212.54	212.85	212.57	212.35	212.57	212.6	212.39	212.96	212.19	211.92
212.96	213.01	212.07	213.87	212.84	213.51	213.09	213.79	212.72	214.33	213.83	213.16	214.06	213.92	213.46	213.74	213.57	212.01	211.67	214.48	213.56	212.84	212.43	213.06	212.96	212.83	212.72	212.48	213.08	212.99	212.94	212.7	213.1	213.27	212.59	213.73	213.79	213.31	213.25	213.28	212.42	212.73	212.95	212.51	212.18	212.79	211.82	213.59	214.78	212.99
209.06	208.97	207.77	207.39	209.39	208.07	208.66	208.92	208.36	208.81	208.31	208.46	208.62	208.82	207.75	208.42	209.1	208.3	209.03	208.98	208.38	208.32	209.84	208.49	208.74	208.82	208.02	209.3	208.27	208.34	207.51	209.55	209	208.88	208.02	208.3	208.03	208.75	208.41	208.6	208.99	209.54	207.68	209.09	208.1	209.03	207.87	207.27	207.55	209.7
200.5	200.09	200.12	200.11	200.12	202.14	200.4	200.12	199.75	200.17	199.95	199.24	199.32	200.17	199.87	200.64	199.85	200.95	199.78	201.89	200.8	200.68	200.74	200.75	199.97	200.49	199.17	199.55	199.2	200.82	200.92	200.65	200.39	200.77	200.29	201.35	200.51	199.94	200.92	200.58	200.51	201	200.33	200.16	201.86	200.65	200.29	200.29	201.58	199.03
217.67	217.37	217.66	218.21	218.3	218.22	218.34	217.76	218.88	218.01	217.3	217.81	218.55	217.85	218.16	218.02	219.49	216.43	218.1	218.32	217.3	217.67	218.8	217.91	218.02	217.6	218.11	217.11	217.84	218.53	217	216.64	217.53	217.43	218.99	217.73	217.63	218.84	217.68	217.14	218.29	218.1	217.71	217.28	217.2	217.69	218.06	217.55	217.49	217.46
210.59	209.84	210.57	209.77	208.69	209.9	210.45	209.9	208.82	209.92	209.41	209.44	209.44	209.28	209.11	208.62	208.8	210.07	208.48	209.49	210.32	209.39	209.11	209.44	210.05	209.64	211.1	209.82	210.15	208.52	209.71	210	210.39	210.23	209.98	209.43	208.9	208.7	209.28	209.25	210.13	209.15	208.94	210.19	210.04	209.64	208.93	208.47	209.35	208.13
209.27	208.99	208.02	208.1	208.65	209.13	208.88	207.58	208.52	208.95	209.29	208.84	208.28	208.12	208.32	209.11	208.19	209.22	209.63	208.94	209.28	208.58	208.18	209.29	209.01	209.48	208.28	209.61	209.39	209.26	209.23	208.98	208.76	208.01	208.99	208.95	207.83	208.51	207.91	207.37	207.16	208.11	208.88	209.22	208.4	209.04	209.01	207.65	208.61	208.51
203.82	202.87	203.72	204.15	202.54	203.63	203.85	203.57	204.65	203.6	202.31	202.71	203.68	203.45	204.14	203.8	204.78	203.54	203.09	204.2	203.82	203.69	203.84	203.64	203.4	204.44	202.8	203.3	203.66	202.88	203.23	204.38	203.34	202.83	204.28	202.2	203.46	203.82	203.27	204.21	203.68	203.03	202.98	202.83	203.66	204.74	202.06	203.61	203.03	204
212.98	212.33	212.94	212.17	213.13	212.91	213.15	212.06	213.59	213.08	213.24	212.14	213.34	212.33	213.16	213.3	213.28	212.23	213.28	213.76	213.35	213.22	212.89	212.16	212.68	213.36	212.67	211.92	213.25	212.41	212.98	211.67	212.36	212.17	212.32	211.69	212.74	213.5	213.18	211.66	213.36	212.34	212.59	213.23	212.74	213.58	213.11	212.7	211.88	213.57
203.59	203.82	202.85	204.01	203.41	203.58	203.97	202.31	202.45	204.16	203.34	203.69	203.03	203.51	204.08	204.48	203.85	203.5	203.86	203.59	203.28	204.54	204	204.29	204.48	202.89	203.52	203.12	203.28	203.63	203.8	203.73	203.87	203.93	203.87	201.9	202.97	204.29	203.52	203.54	204.09	203.43	202.61	204.73	203.33	203.39	203.77	204.08	204.24	203.5
208.65	207.6	208.56	208.58	207.74	207.64	208.07	208	207.78	207.78	207.44	208.54	208.2	208.5	207.79	207.64	207.69	207.9	208.79	206.84	207.7	207.98	207.36	207.91	207.62	207.86	207.37	207.56	208.39	208.18	207.88	208.54	206.95	208.26	206.98	208.06	208.61	208.22	207.72	208.46	207.96	207.76	206.87	207.07	208.24	208.13	207.88	208.04	208.94	208.05
208.11	207.97	208.5	208.87	208.54	208.46	209.37	208.23	209.21	210.01	208.39	207.73	208.43	209.16	208.56	209.24	208.84	209.5	208.06	206.86	210.18	208.71	208.24	209.49	208.76	208.47	208.73	208.14	209.26	207.21	208.78	208.04	208.59	208.65	207.65	208.29	209.04	208.75	209.59	208.48	208.04	207.89	207.59	208.47	208.33	208.09	208.55	208.53	209.79	208.02
208.82	208.81	209.32	208.61	207.84	208.93	208.89	208.45	208.65	208.95	207.4	209.26	209.01	208.67	208.93	208.59	207.7	207.8	208.99	208.26	208.62	208.13	208.14	207.92	209.11	208.21	209.42	207.42	208.21	207.56	207.87	208.68	208.9	209.38	208.42	207.75	209.7	208.5	208.53	209.05	208.41	209.05	208.97	209.24	207.61	208.69	208.36	209.28	208.58	208.67
208.92	208.25	207.37	207.49	207.99	207.58	208.01	208.19	207.9	208.6	208.46	207.3	208.29	208.15	207.67	208.57	207.76	207.74	209.02	207.73	208.63	207.56	207.13	207.34	207.17	207.8	207.76	208.56	208.44	208.54	207.74	208.66	208.5	206.91	207.13	207.49	206.92	207.47	208.91	208.19	208.19	208.05	207.21	208.78	207.97	207.47	208.43	207.59	207.95	206.41
208.2	208.19	208.67	208.3	207.91	206.87	207.66	206.94	207.98	207.16	207.79	208.1	207.62	207.3	208.37	207.33	208.03	207.97	208.2	207.15	208.08	208.57	207.9	207.14	208.3	208.15	208.02	208.67	208.19	207.24	207.09	207.21	207.7	207.92	207.7	208.04	206.31	207.18	206.73	207.84	208.21	207.34	207.48	208.06	207.82	207.36	208.1	207.57	208.1	208.54
208.11	207.98	209.23	208.33	208.34	209.59	208.22	207.98	209.19	208.16	209.34	209.14	208.91	209.23	208.46	209.1	208.61	209.12	209.04	208.55	208.3	209.47	208.15	208.33	207.84	208.31	208.54	209.61	207.82	209.56	207.72	208.94	209.07	209.57	208.11	208.04	208.92	208.78	209.5	208.82	209.8	207.95	207.88	209.02	209.87	209.54	209.58	208.6	209.02	208.73
208.73	208	208.37	207.34	209.33	207.46	208.09	208.71	209.37	206.48	208.42	208.89	207.61	208.43	208.11	207.86	206.97	207.87	207.45	208.96	207.52	207.23	208.07	208.4	208.11	208.03	206.92	208.35	208.16	208.66	208.53	207.91	207.62	208.84	207.15	207.92	207.22	208.12	208.2	207.97	207.39	208.96	208.2	207.46	208.94	207.54	208.64	208.07	208.34	207.98
199.8	199.98	199.39	200.92	199.88	200.35	199.49	199.77	200.65	200.93	201.21	199.06	199.55	199.91	199.7	200.91	200.75	199.44	200.15	199.97	200.61	199.6	199.2	199.92	199.72	199.21	199.92	199.57	199.53	199.74	199.74	200.61	199.76	200.92	200.52	200.77	199.86	199.89	199.94	200.89	201.06	201.32	200.47	201.43	199.94	199.73	200.14	199.8	200.64	199.03
206.91	208.27	207.84	207.73	207.7	208.12	208.25	208.17	208.28	207.99	208.04	207.41	208.7	208.05	207.84	206.96	207.93	207.79	207.66	208.26	207.07	208.52	208.01	207.09	207.46	208.88	207.66	207.36	207.41	207.31	209.43	207.45	208.2	208.19	208.13	207.46	206.8	207.31	207.04	207.54	209	207.73	209	207.9	207.16	207.79	207.44	208.46	207.22	206.96
200.71	199.88	200.93	200.83	200.04	200.44	200.66	201.88	199.39	200.91	201	200.24	200.36	200.94	199.94	200.69	201.37	199.92	200.43	200.8	201.21	200.54	199.54	200.46	199.89	200.28	199.88	200.57	200.16	198.94	200.29	199.5	199.82	200.69	199.83	200.77	200.62	200.26	201.2	200.93	200.05	200.43	201.51	199.91	200.92	200.27	200.69	199.92	200.83	201.45
208.2	207.85	208.7	209.08	207.5	209.34	208.91	208.48	208.89	209.49	208.3	209.62	208.15	208.31	207.59	209.15	208.43	208.65	208.51	209.99	208.82	208.25	209.81	208.01	208.77	209.13	208.53	208.11	209.17	208.34	208.98	208.26	208.45	208.71	208.38	209.58	209.53	208.57	210.08	208.16	208.74	208.31	209.15	209.02	209.22	209.03	208.79	208.28	208.11	208.23
211.83	212.35	210.87	212.25	213.14	212.99	212.43	212.99	212.61	212.57	211.84	212.52	212.52	212.29	212.8	213.23	212.78	212.01	212.54	213.39	211.98	212.65	211.47	212.28	212.42	212.56	212.63	211.75	213	212.65	212.09	212.25	212.35	212.65	212.45	212.81	212.93	212.7	211.87	212.22	212.04	211.16	212.66	213.18	212.29	212.58	212.55	214.24	211.77	211.46
216.46	217.25	216.79	216.91	217.99	217.11	217.57	217.25	216.51	216.82	216.7	217.14	216.63	216.67	217.1	217.98	216.83	216.87	217.57	218.17	217.44	217.55	216.74	217.03	217.47	216.9	216.88	216.68	217.59	216.91	216.72	216.39	217.35	217.63	217.15	217.26	216.44	216.74	216.33	217.14	216.91	218.57	216.87	216.68	216.56	216.8	216.07	217.15	216.13	216.1
215.98	216.76	217.25	217.61	216.08	216.67	217.79	218.45	218.03	217.04	217.16	217.34	217.09	216.89	216.84	217.97	217.08	216.07	217.38	217.37	217.86	217.27	217.62	216.7	217.71	215.94	217.55	216.57	217.1	217.27	216.95	217.14	217.19	216.91	217.54	216.89	218.36	217.43	216.13	217.74	217.5	216.12	217.19	215.92	216.91	217.36	217.36	217.17	216.24	217.3
211.45	212.5	211.65	211.38	211.44	211.32	213.49	211.07	211.15	211.6	211.12	210.32	211.79	211.7	211.88	211.24	212.26	212.35	211.43	211.87	212.17	212.18	211.3	210.29	211.93	212.27	211.85	211.61	210.79	211.96	212.19	211.38	212.17	212.22	210.95	211.29	211.47	211.79	211.86	211.71	212.33	211.54	211.05	212.04	212.78	211.91	212.02	210.75	213.2	212.27
208.74	210	209.43	209.44	209.59	211.08	209.44	209.51	209.7	209.02	210.26	209.65	209.88	210.87	209.8	210.15	210.01	209.59	210.15	210.19	210.04	209.54	209.4	208.95	209.65	210.12	208.58	209.96	210.49	209.07	209.51	209.75	209.83	209.7	209.76	209.84	209.25	209.42	210.93	210.49	208.37	209.61	209.25	209.43	209.9	209.28	209.99	209.29	209.78	209.52
202.83	202.73	202.38	202.77	202.2	203.31	201.99	202.78	202.48	201.46	203	203.06	201.5	202.71	203.05	201.96	202.72	202.36	203.57	203.15	202.4	202.49	203.81	202.28	202.83	203.69	201.51	203.11	202	202.07	201.88	202.15	202.47	201.7	201.82	202.34	203.23	203.26	202.99	202.75	202.65	203.23	202.91	203.27	201.88	202.83	203.03	201.04	202.7	202.84
211.14	212.41	211.92	212.28	211.77	211.35	212.9	211.37	211.98	212.29	211.84	211.58	211.96	210.93	210.61	212.15	211.67	212.44	211.81	211.15	212.46	210.9	211.42	211.58	212.25	211.6	211.97	211.42	211.51	212.89	212.06	210.57	211.37	210.12	211.99	211.9	210.9	212.46	211.02	210.82	211.63	212.55	212	211.1	211.7	211.34	210.86	212.38	210.71	212.48
206.26	204.45	204.55	203.91	203.71	204.56	203.53	203.69	204.7	204.68	204.95	206.47	203.43	205.1	204.07	204.95	204.15	203.94	203.71	204.23	205.32	204.85	203.53	205.04	204.41	204.61	204.86	204.97	203.88	204.56	205.15	204.37	204.76	204.08	204.72	204.12	204.61	205.38	204.94	205.05	204.39	204.62	204.04	203.44	205.76	203.56	204.55	204.44	203.02	204.27
205.22	203.97	204.55	204.49	204.71	203.69	205.91	204.07	205.07	204.3	205.25	204.48	204.99	204.41	205.22	205.4	204.5	203.82	205.06	203.85	204.3	204.73	205.62	205.62	205.79	204.91	204.63	204.64	204.18	204.88	204.12	205.63	204.83	205.43	204.83	204.18	204.35	205.75	204.17	204.36	204.9	205.02	204.58	203.64	205.76	204.34	205.02	203.59	203.78	204.04
212.12	211.63	212.77	211.25	211.98	211.92	210.72	211.18	212.42	211.28	212.26	212.2	212.03	211.89	212.32	212.17	212.43	212.46	211.7	210.77	211.91	211.52	212.85	211.58	211.91	211.6	213.13	211.4	212.16	212.95	211.69	212.14	210.99	213	211.48	211.01	211.7	212.76	211.45	210.94	211.67	211.46	211.91	212.02	211.99	211.18	211.34	211.65	211.5	212.5
210.38	211.01	211.85	212.96	212.59	210.42	211.91	211.46	210.89	212.12	211.79	210.79	211.66	211.65	212.37	211.4	211.59	211.6	211.66	212.86	211.66	212.49	212.45	210.72	210.94	211.71	211.85	211.95	211.8	211.96	211.65	210.89	212.39	211.2	210.51	211.09	212.8	212.19	211.54	212.26	210.97	211.08	211.59	211.33	211.39	211.44	211.58	211.93	212.15	210.79
199.38	199.94	199.84	199.39	199.79	197.56	198.23	199	199.84	199.59	200.38	199.27	199.61	199.43	198.88	199.34	200.5	199.08	199.19	198.75	199.51	199.63	199.22	199.49	199.39	198.53	199.66	197.62	198.9	200.36	198.93	198.78	199.01	199.28	199.57	198.36	198.63	198.68	198.64	200.15	198.26	199.45	199.21	198.2	198.68	198.32	198.14	199.42	199.46	199.33
214.02	213.98	214.71	212.18	212.58	214.12	213.86	214.49	213.59	214.6	215.35	214.23	214.05	214.38	213.77	213.93	213.82	214.4	214.81	212.23	213.81	214.75	212.64	214.07	214.06	214.55	214.02	213.37	213.54	213.3	212.41	212.09	214.21	213.41	213.45	214.53	213.68	214.07	214.29	213.8	214.01	213.41	214.07	214.31	213.97	213.8	214.04	213.22	214.15	213.63
202.79	203.5	202.83	203.57	203.17	203.52	202.9	203.69	201.53	202.97	203.62	203.92	203.6	202.83	203.46	203.67	202.91	202.83	203.37	202.67	203.38	203.7	203.37	203.27	203.15	203.8	202.81	202.66	203.83	202.49	202.79	202.35	203.19	203.72	202.45	203.96	203.48	203.47	202.97	203.16	203.86	201.44	204.35	202.79	204.45	203.6	203.74	201.69	203.25	203.06
203.39	202.86	203.44	202.72	203.23	204.69	203.3	204.35	203.37	203.3	204.35	203.48	203	202.73	203.12	202.66	203.01	202.33	202.88	203.37	202.8	203.12	203.76	204.29	202.15	202.73	202.56	203.15	203.18	203.52	203.36	203.64	202.01	202.73	203.2	204.02	202.84	203.64	203.31	204.1	203.01	203.26	203.85	203.39	201.86	204.57	203.4	203.3	203.06	202.74
211.29	212.34	212.37	212.11	212.19	211.93	213.64	212.82	212.28	213	212.94	212.07	212.58	212.25	213.93	213	212.96	211.52	212.83	212.17	213.66	212.29	212.32	212.11	211.85	211.37	212.99	211.93	211.97	213.05	212.75	212.36	211.8	211.06	213.32	212.39	211.24	212.94	212.49	212.32	212.41	212.67	212.4	212.79	212.24	211.39	212.06	212.58	211.92	211.98
199.71	200.66	200.63	200.75	200.41	200.97	201.4	200.53	201.74	201.91	200.38	201.1	202.04	201.47	201.28	201.12	201.47	200.96	200.68	202.18	200.65	201.34	202.35	201.4	201.17	202.12	201.04	201.94	200.94	201.45	201.12	200.72	202.49	200.84	201.25	201.01	202.37	201.85	200.8	201.83	201.53	200.14	200.81	200.99	201.67	200.15	200.26	199.87	201.09	201.24
207.37	208.7	207.84	207.55	207.64	206.92	207.72	207.61	206.6	208.4	209.19	208.55	207.33	207	207.52	208.27	207.65	208.43	207.52	208	207.66	208.57	208.63	207.69	207.14	208.23	207.31	208.19	208	208.34	207.25	208.04	206.19	208.41	208.19	207.36	208.24	208.09	207.72	206.62	207.53	207.51	207.99	208.38	207.57	207.11	207.65	207.13	207.06	208.41
201.81	201.71	202.2	202.18	199.69	203.31	200.62	201.03	202.1	200.88	201.27	199.66	200.94	201.63	201.55	201.05	200.83	200.97	202.51	201.75	201.78	201.48	201.7	200.65	201.84	200.73	201.13	202.01	201.23	200.81	200.32	200.07	200.21	200.71	200.61	200.84	201.57	201.77	200.75	200.61	200.89	202.31	202.97	200.71	201.62	200.82	201.02	201.17	201.25	202.18
211.22	211.94	211.59	212.23	211.95	210.58	212.34	211.01	212.01	211.88	211.26	212.1	210.89	211.48	210.51	211.78	212	211.16	211.4	209.39	212.11	211.96	211.54	210.7	211.78	211.58	210.52	210.94	212.03	212.2	211.63	211.9	212.67	211.17	211.42	212.28	212.75	211.11	211.23	210.92	212.45	211.2	211.56	210.79	211.36	212.37	212.07	212	210.77	212.96
210.7	211.58	210.66	210.87	212.03	211.87	210.49	211.59	213.85	211.1	211.39	212.8	211.72	211.43	211.82	211.29	211.13	212.3	211.91	212.29	211.38	212.14	211.67	211.46	211.34	211.76	211.91	211.2	210.73	211.47	210.98	210.97	212.64	210.42	210.18	212.25	211.31	211.64	211.95	211.93	210.7	212.8	211.59	210.79	212.97	212.1	210.79	211.67	211.41	211.4
213.62	213.94	214.98	213.5	214.96	213.63	213.51	214.53	212.65	213.29	214.35	214.12	213.25	214.75	214.24	214.12	214.03	214.79	213.37	214.59	214	213.72	214.28	214.41	213.87	213.91	214.16	212.98	213.86	213.14	213.74	213.42	212.75	214.95	214.61	213.4	214.78	214.66	213.64	214.64	213.69	213.94	213.69	214.49	213.99	212.71	213.01	214.58	212.84	213.61
195.04	195.67	194.52	195.13	196.01	195.13	195.53	196.16	195.49	194.67	195.26	195.41	194.82	195.49	196.24	195.36	195.37	195.16	194.53	195.34	195.54	195.86	195.61	195.64	195.57	194.79	195.51	195.34	195.66	195.91	194.62	195.78	195.22	194.37	195.18	194.37	195.27	196.03	194.71	195.99	195	195.65	194.84	195.69	195.43	195.12	195.4	195.44	195.22	195.45
209.78	207.74	208.16	208.83	208.85	208.98	208.38	208.5	208.24	208.46	208.51	208.05	208.58	207.3	208.86	208.79	207.88	209.56	207.87	207.99	207.74	208.29	208.72	208.5	207.99	208.81	207.79	208.35	209.41	207.74	208.75	207.19	207.96	207.74	209.99	208.82	209.18	208.72	209.11	208.3	208.19	209.73	207.81	207.48	208.03	208.36	207.44	209.28	208.07	209.11
209.23	209.58	208.94	208.55	209.34	209.2	209.44	208.7	208.76	209.45	209.27	207.11	208.85	209.44	208.55	209.91	209.88	207.48	208.91	209.3	208.69	208.31	209.49	208.95	208.5	208.31	208.37	209.05	208.61	209.19	208.6	208.81	207.88	207.55	208.2	208.73	208.94	208.63	207.77	208.25	209.6	207.96	208.99	209.68	210.06	208.86	208.7	209.15	208.6	208.64
199.51	199.78	199.56	199.21	198.51	198.81	200.66	198.94	199.26	198.79	199.67	199	199.19	199.77	199.38	199.35	199.11	198.94	200.17	199.42	200.03	199.4	199.9	199.96	200.25	200.56	199.98	200	199.11	199.23	199.18	199.86	199.55	200.22	198.26	200.13	198.85	200.14	198.91	200.43	198.38	199.45	199.36	199.65	200.57	200.61	200.31	199.58	200.42	198.63
204.93	202.44	203.61	204.35	204.01	203.77	205.03	203.8	204.76	204.69	204.73	205.44	203.91	205.36	204.82	204.11	203.16	204.77	203.89	204.11	204.48	203.96	204.74	204.75	204.27	204.18	203.74	204.23	203.46	203.87	204.28	204.07	204.28	204.02	203.79	204.51	203.64	204.17	203.67	203.81	203.75	203.96	203.4	204.61	204.65	205.38	203.4	204.45	203.58	204.21
202.72	204.3	203.54	204.38	203.64	202.92	204.22	204.31	203.81	203.72	203.68	203.34	203.47	204.32	203.38	204.67	204.08	203.7	204.21	204.14	203.04	204.5	204.66	204.61	204.16	203.92	204.58	203.38	204.16	202.85	203.47	203.03	204.26	202.92	203.23	202.91	204	204.43	203.16	203.45	203.92	204.19	203.56	204.02	202.7	204.2	203.51	202.6	202.86	203.79
209.32	210.13	209.5	208.59	209.75	210.88	209.52	208.65	209.58	210.65	209.43	208.76	210.37	208.79	209.48	209.21	209.46	209.58	209.57	210.09	209.61	209.99	209.4	210.54	209.21	209.9	209.83	209.15	209.86	209.38	209.85	209.81	209.41	208.73	209.61	209.88	209.05	210.29	209.68	209.38	210.02	209.45	210.01	209.64	209.82	208.45	208.99	210.48	209.56	209
217.52	217.56	218.88	218.18	217.9	217.37	217.45	217.8	218.55	217.44	217.92	218.52	218.35	217.02	219.09	218.55	218.26	217.29	217.95	218.22	217.49	216.7	219.97	217.49	216.68	219.43	217.46	217.93	218.45	217.92	217.47	216.95	217.21	218.09	218.56	217.13	217.85	217.43	218.11	217.83	217.08	217.96	217.04	218.12	218.32	217.68	218.12	218.49	216.93	217.52
208.22	209.42	209.77	209.11	208.89	209.57	209.17	209.64	210.49	209.4	209.4	209.75	210.06	210.02	210.82	209.86	209.57	209.98	209.39	209.29	208.78	209.02	209.05	210.36	209.66	209.54	210.29	208.83	210.45	209.58	209.55	209.65	209.77	209.84	208.95	208.8	210.17	209.48	209.69	210.6	209.52	209.66	209.15	209.2	209.5	209.3	209.89	209.27	209.7	209.6
208.59	208.22	207.32	208.45	208.86	208.72	209.04	207.72	208.45	208.42	208.26	208.2	207.87	209.36	208.78	209.34	208.87	208.2	207.48	208.24	209.1	207.94	208.57	209	207.87	209	208.71	207.67	208.78	208.6	207.79	208.07	208.69	209.09	208.43	209.78	208.83	208.77	208.16	208.9	209.89	208.97	209.58	208.6	209.41	208.14	208.52	208.7	207.84	208.12
211	211.5	212.32	212.87	211	211.49	212	212.13	211.29	211.26	210.59	211.12	211.64	211.78	210.76	212.57	210.84	211.63	211.79	211.32	212.45	211.87	211.05	211.15	211.35	212.22	210.06	212.05	211.32	211.6	211.57	210.97	212.43	211.95	211.39	211.48	211.65	212.13	210.6	210.85	211.08	211.62	211.17	210.13	211.74	211.54	210.98	211.21	210.82	211.24
208.63	208.52	209.14	208.09	208.88	209.62	208.96	208.88	208.9	207.97	208.98	208.67	209.53	209.42	208.31	209.4	208.64	209.14	208.61	209.2	209.24	207.27	209.4	208.37	207.97	208.98	209.18	208.61	208.65	208.32	207.86	209.31	207.86	208.84	208.99	209.06	208.9	207.46	209.23	208.04	208.79	208.51	209.38	208.37	209.56	209.92	208.2	208.66	208.64	208.1
194.63	193.85	194.86	197.1	194.57	195.29	194.82	194.58	195.13	194.93	194.29	193.63	196.15	195.44	195.36	195.22	195.43	194.97	195.76	194.95	195.19	195.65	195.73	196.27	194.24	194.52	195.07	195.28	195.46	195.4	195.36	195.22	195.19	194.11	196.82	193.86	196.3	194.51	194.84	194.18	194.71	195.82	195.57	194.94	193.85	195.8	195.09	195.14	195.09	194.89
203.86	203.01	203.63	202.44	203.15	202.98	203.76	203.09	203.26	202.99	203.02	202.75	202.48	204.21	203.53	203.96	202.41	202.9	201.58	203.32	203.3	202.89	203.82	203.35	203.25	203.87	202.97	202.91	203.02	203.99	203.06	202.45	202.85	203.47	203.97	204.07	203.91	203.32	201.92	202.25	203.35	204.67	203.3	203.83	203.09	203.37	204.56	202.43	204.14	204.04
208.07	207.88	209.7	208.85	207.83	208.06	208.69	209.06	209.15	208.33	208.74	208.9	208.83	208.43	208.61	207.22	209.12	209.26	209.51	208.74	208.21	207.84	207.59	208.44	209.58	208.56	208.84	208.57	208.34	209.44	207.55	209.33	208.14	208.61	209.32	207.51	208.24	208.18	208.81	209.12	206.7	208.13	208	208.68	208.69	208.47	209.11	210.07	209.22	208.76
203.19	202.97	202.98	203.15	202.16	201.56	202.45	201.92	202.58	203.52	202.91	202.13	202.1	202.82	202.11	202.69	202.42	202.55	204.15	202.83	202.53	203.74	202.64	202	202.28	202.57	202.36	202.6	201.7	203.08	201.26	202.36	201.83	202.12	202.62	202.96	202.84	203.99	203.41	202.52	202.11	202.75	202.23	201.71	202.63	202.33	202.58	203.29	203.28	202.41
211.3	211.18	211.05	212.51	211.71	211.02	212.69	210.81	211.09	211.44	211.31	211.68	211.37	212	211.93	211.12	211.76	211.09	211.92	212.42	211.2	211.41	212.23	211.59	212.09	211.87	212.13	210.86	211.61	210.76	211.86	211.66	211.54	212.41	212.68	211.86	212.06	211.65	211.86	211.91	211.57	210.73	212.33	211.19	210.29	211.33	212.45	210.99	211.22	212.12
209.99	208.92	210.36	210.21	209	210.21	209.78	209.58	209.55	208.88	209.62	209.53	209.33	209.37	209.04	209.27	209.15	209	209.27	210.82	209.4	209.92	210.24	208.94	209.11	209.49	209.91	209.63	207.96	210.36	208.81	208.15	209.38	209.09	210.16	210.49	210.61	209.91	210.2	208.84	209.63	209.61	209.58	210.23	209.6	208.43	209.71	209.63	208.53	209.95
212.44	212.45	211.57	210.67	211.59	211.99	210.32	211.2	211.14	211.55	211.87	211.38	211.04	211.32	212.47	212.05	211.32	211.34	212.32	210.51	210.63	211.12	212.11	213.87	210.94	210.98	211.01	211.79	211.3	211.26	210.81	211.21	211.94	212.43	211.71	211.32	211.13	212.69	211.57	212.4	211.51	212.29	211.1	210.46	212.54	212.01	210.82	211.78	211.49	211.12
204.29	204	202.89	204.33	204.22	205.01	204.58	203.62	201.79	203.07	204.96	204.44	203.19	204.12	201.96	202.76	204.51	203.46	202.35	203.83	204.67	205.13	203.98	203.93	203.8	204.49	202.98	203.18	203.05	202.96	204.89	204.26	204.11	204.51	204.27	203.37	203.82	204.08	204.76	204.04	204.56	204.18	203.54	204.47	203.45	202.69	203.48	203.69	203.57	204.27
197.84	198.36	197.83	197.81	198.51	198.49	198.58	197.51	197.33	198.36	197.41	197.49	198.82	197.97	197.37	197.76	198.52	198.22	198.14	197.84	197.35	197.66	197.47	198.51	197.96	199.59	197.27	197.84	197.83	197.96	197.49	197.04	198.38	197.94	197.74	197.4	198.27	197.31	198.17	197.36	198.35	197.87	198.14	198.12	198.5	197.91	198.36	197.52	197.82	198.18
217.33	218.82	218.38	217.91	217.37	218.17	218.04	219.2	217.77	217.24	217.95	217.71	217.39	217.55	217.5	217.66	217.5	217.21	218.16	217.94	217.2	218.77	216.83	218.69	217.5	217.62	218.21	216.64	216.92	218.21	218.25	218.2	216.67	218.09	216.27	218.27	217.6	218.15	217.44	218.26	218.54	218.49	218.21	217.84	218.72	218.8	217.28	217.36	218.25	218.16
217.19	218.65	218.61	217.5	217.08	217.43	217.65	217.93	217.57	217.21	218.27	217.1	218.02	218.41	217.01	217.48	217.88	217.93	218.51	217.26	218.53	217.99	218.28	217.3	218.33	219.08	217.62	217.74	218.22	216.93	216.29	217.28	217.85	217.61	218.01	217.38	217.91	218.49	218.24	217.1	217.11	217.92	217.69	217.24	217.91	218.5	217.93	217.45	218.13	217.8
210.77	212.36	211.81	211.47	210.66	211.63	212.28	212.5	210.4	211.12	211.48	210.81	211.44	211.52	210.48	210.24	210.82	212.6	212.68	211.03	211.24	210.94	211.11	211.24	210.92	211.67	211.25	212.22	212.45	210.63	212.33	209.75	211.54	211.27	211.53	212.22	211.01	212.74	211.78	211.27	212.19	211.46	211.91	212.17	212.31	211.34	210.58	212.56	211.99	212.62
217.44	216.93	216.73	217.34	216.66	217.44	216.57	217.11	216.34	217.54	217.48	215.97	217.23	216.38	216.61	216.11	216.75	216.69	217.3	216.37	217.07	216.93	215.84	217.17	216.48	216.87	215.68	216.35	217.51	217.44	217.22	216.98	217.5	216.44	216.72	217	217.49	215.91	217.33	216.4	216.87	217.43	216.7	217.66	216.42	215.92	216.92	217.89	216.56	217.63
208.02	210	208.57	209.14	209.75	208.76	208.27	208.28	208.73	208.31	208.55	208.92	208.62	209.37	209.79	207.9	208.18	208.33	208.02	208.72	208.52	208.46	208.98	209.91	208.31	208.4	208.48	208.5	208.53	208.79	207.88	207.77	209.01	209.29	208.67	208.61	208.46	208.56	209.1	208.53	208.99	207.77	209.2	208.55	208.7	207.6	208.41	207.31	209	209.29
205.97	206.49	205.89	207.29	206.58	206.71	206.18	206.09	206.28	207.81	206.58	206.72	207.88	207.01	206.35	207.54	205.07	205.94	206.79	206.22	207.19	205.65	206.05	206.66	206.36	206.98	205.43	206.4	207.04	206.27	205.13	206.76	206.87	206.17	206.81	207.08	207.82	205.96	206.62	205.32	207.07	206.18	205.77	205.79	206.16	207.72	207.49	205.77	206.7	205.5
209.11	207.69	208.22	207.89	208.58	209.19	209.45	209.61	208.24	209	208.57	209.11	208.41	208.54	208.19	208.91	209.03	208.84	209.46	209.87	207.14	208.09	208.3	208.62	208.87	209.36	207.8	209.39	209.38	208.87	208.45	208.12	208.36	209.53	208.55	207.88	208.32	209.75	208.72	207.45	208.56	209.55	208.65	208.89	209.19	208.18	208.73	209.72	208.93	208.04
216.77	217.23	217.6	216.19	218.02	218.44	218.37	218.3	218.4	217.78	217.57	216.77	216.84	217.26	217.35	217.63	218.19	216.81	218.74	217.29	218.32	217.17	217.78	217.12	219	216.37	217.79	217.24	218.13	217.36	217.65	218	218.31	218.33	217.19	217.97	217.55	217.71	217.08	217.54	217.97	217.94	217.88	217.62	217.98	218.17	217.4	217.62	218.31	216.63
204.85	203.87	202.28	204.24	203.1	204.77	202.42	203.96	202.6	203.54	204.42	203.72	203.98	203.4	203.9	204.2	204.01	203.9	203.13	204.65	202.98	203.75	203.77	203.89	203.81	203.61	203.71	203.15	202.61	203.2	202.53	203.22	203.74	203.74	203.54	203.3	203.11	202.77	203.63	203.36	203.3	202.88	203.85	202.83	203.96	204.31	202.63	203.29	203.73	204.52
200.26	199.05	200.43	199.86	199.3	199.89	198.7	199.87	199.15	199.86	198.62	198.26	198.93	199.72	199.16	198.59	198.51	199.01	199.97	199.75	198.4	199.42	198.65	199.53	200.08	199.58	199.65	199.36	198.4	200.14	199.66	200.1	199.78	200.01	199.11	198.28	199.52	199.19	199.25	199.13	199.3	200.09	199.86	199.94	198.39	198.66	199.55	198.67	199.48	199.39
202.3	203.16	202.01	202.69	203.68	201.61	201.97	202.08	202.35	201.88	202.25	202.31	203.6	202.04	202.85	201.51	202.34	202.87	202.66	201.7	202.4	203.43	203.42	203.2	200.96	202.7	202.1	201.71	203.43	202.45	202.61	203.11	202.25	202.51	201.93	202.49	202.17	202.44	201.89	201.75	201.64	203.03	203.63	201.43	201.88	203.57	201.81	201.44	201.91	202.87
209.57	209.81	209.28	209.46	209.27	210.89	208.62	210.17	208.91	209.26	208.85	209.48	208.53	210.11	209.46	208.74	209.25	209.46	209.4	210.42	209.25	209.76	209.9	209.55	210.06	210.11	209.81	208.92	207.62	209.5	210.59	209.12	210.7	211.45	210.04	208.97	209.79	209.47	209.02	210.82	209.56	210.01	209.67	208.46	209.55	208.65	209	209.54	209.46	209.65
211.03	210.17	211.6	211.64	211.05	212.07	211.45	212.17	211.2	211	210.17	210.48	211.76	211.17	211.62	212.95	211.32	211.91	211.22	211.1	211.42	212.59	211.33	211.74	210.18	211.61	211.49	211.1	211.82	212.51	211.8	211.07	211.82	211.85	212.14	212.24	211.41	210.99	210.67	212.03	211.35	210.4	212.08	211.25	211.81	211.4	211.18	211.14	212.41	211.26
211.29	211.37	211.47	211.77	212.18	211.97	212.15	211.99	211.23	212.49	211.39	211.59	211.1	211.76	211.46	211.78	211.69	211.47	211.09	211.68	211.53	210.45	211.33	211.92	212.35	212.05	211.12	210.95	210.53	211.51	212.42	212.45	212.28	211.8	211.69	212.14	213.07	211.35	211.9	211.23	211.76	212.37	212.35	211.98	211.36	211.86	211.25	211.29	212.36	211.82
202.99	202.76	203.05	203.51	201.57	200.98	202.1	201.88	202.68	202.63	202.26	202.78	204.61	201.71	204.28	202.15	203.94	202.96	202.82	202.61	202.61	202.19	204.2	203.61	203.3	202.52	201.82	202.67	202.81	202.78	202.11	202.39	202.03	201.26	202.63	202.1	202.66	202.86	202.76	202.46	203.41	203.49	203.51	202.91	203.07	201.97	202.76	202.73	203.14	203.56
208.59	209.2	209.12	209.32	209.56	209.28	207.56	209.74	207.75	209.21	208.91	208.26	208.37	208.04	209.6	208.83	207.51	208.13	208.51	209.25	209.33	208.07	208.88	209.49	209.08	208.62	208.71	208.99	208.75	208.01	208.92	210.23	208.42	207.58	210.18	208.89	207.83	209.32	208.99	208.19	208.51	209.48	209.07	208.72	208.3	207.99	207.99	208.57	208.76	208.45
217.41	217.44	217.78	217.35	217.72	217.11	216.09	215.91	215.86	216.37	215.93	218.03	216.03	216.79	216.68	216.76	216.64	217.81	216.68	217.55	216.06	217.21	216.81	216.59	217.12	217.64	217.79	217.26	217.73	217.47	217.46	216.58	216.76	215.83	216.13	216.55	216.34	216.87	217.35	217.22	216.81	216.33	215.99	216.66	217.21	216.71	218.16	217.52	215.51	216.9
212.48	212.71	212.83	212.49	212.83	212.1	212.64	212.96	213.02	212.71	212.11	212.14	212.79	212.53	211.32	213.14	212.19	211.62	212.61	212.67	212.44	211.48	213.79	211.99	211.72	212.45	211.66	213.52	212.81	213.22	211.65	213.06	211.63	212.26	212.36	212.07	212.98	211.91	212.69	211.16	211.92	212.65	211.92	212.36	212.78	212.79	213.63	213.24	212.61	212.3
199.35	199.67	197.93	199.78	198.6	200.9	198.4	200.15	199.15	198.91	200.82	199.55	198.93	199.67	199.16	199.62	199.77	198.92	198.45	199.66	198.63	200.18	198.76	198.25	199.21	199.47	200.55	198.62	198.66	198.15	199.61	199.64	199.87	199.7	198.98	198.36	199.53	197.72	198.99	199.53	198.94	200	199.07	199.14	198.87	199.68	199.85	198.96	199.78	199.85
205.62	205.98	204.38	205.12	206.13	205	205.01	204.92	206.09	205.91	206.25	205.28	205.94	203.99	206.58	204.92	204.99	205.73	205.97	205.03	205.72	205.01	205.32	204.75	206.63	205.4	205.05	205.13	204.32	205.29	205.26	206.26	204.7	206.06	206.65	205.44	206.19	205.96	204.74	205.33	204.35	205.53	205.8	205.87	205.07	205.14	204.52	205.64	205	206.01
202.6	202.41	202.54	202.9	202.9	201.77	203.44	203.13	203.01	203.08	203.04	201.72	203.46	203.67	202.34	203.4	202.84	202.32	202.91	200.85	202.47	202.24	203.12	202.89	203.69	202.21	202.5	201.28	202.38	202.41	201.95	202.29	203.19	202.97	202.58	203.52	201.9	202.95	201.58	202.5	202.81	202	201.5	201.81	202.21	203.18	201.68	202.41	202.55	202.17
211.37	210.84	211.67	212.08	211.87	212.74	211.52	212.05	210.84	211.46	211.75	212.07	212.12	210.73	209.44	210.87	212.61	211.92	212.14	211.45	210.22	211.76	211.23	212.16	211.15	210.94	210.38	210.75	212.52	211.06	211.31	212.48	212.63	210.56	211.3	210.6	211.46	211.72	211.41	211.76	211.41	211.24	210.53	212.25	212.08	211.7	212.08	212.37	211.22	210.39
213.09	211.06	213.53	212.67	212.22	212.4	212.77	211.94	212.97	213.45	212.54	212.59	214.07	212.81	212.96	212.1	211.8	212.63	212.29	213.31	212.8	213.2	213.4	211.79	211.95	213.3	212.37	212.83	211.39	212.45	212.08	211.04	210.95	212.37	212.76	211.78	211.98	212.87	211.97	213.19	211.72	212.2	213.09	212.41	213.62	213	212.2	212.84	212.91	212.11
207.73	207.24	207.5	208.9	206.84	206.81	208.47	208.19	207.93	208.73	207.38	208.62	208.73	208.31	208.65	208.12	207.7	207.91	207.63	206.65	207.06	208.1	206.76	207.68	208.6	207.9	209.18	207.68	206.59	207.37	208.27	208.09	207.65	208.78	206.61	206.97	207.98	207.96	207.56	208.18	208.3	207.4	207.4	208.65	207.34	208.99	207.98	209.02	207.21	208.33
216.68	218.26	216.53	216.86	216.25	216.04	217.1	216.1	217.11	217.49	217.64	218.41	216.85	217.83	216.24	216.44	217.65	217.95	217.45	215.76	217.13	217.45	217.03	217.18	217.28	216.04	216.37	216.42	217.67	217.61	217.58	217.18	216.09	216.93	216.87	217.59	216.84	216.03	217.46	216.71	216.75	217.09	216.89	216.3	216.08	216	217.06	217.37	218.67	217.47
209.37	208.67	208.41	208.67	209.67	209.5	208.92	209.12	208.76	208.76	208.65	209.45	207.29	209.39	208.57	209.78	209.35	207.61	208.03	208.93	209.54	208.89	208.11	209.4	209.16	208.19	207.85	209.35	208.62	208.46	208.24	207.42	209.47	208.9	208.8	208.26	208.79	208.13	208.06	208.48	209.81	208.79	209.3	207.97	209.95	208.38	209.4	208.69	209.18	209.47
199.93	200.07	200.92	200.06	201.73	199.61	200.34	201.37	200.87	200.21	199.59	199.7	199.41	198.5	200.94	200.51	199.93	200.96	200.71	200.88	200.68	200.32	199.95	199.61	200.9	200.27	200.01	199.49	200	200.88	200.1	199.68	198.74	201.63	199.73	199.61	199.28	201.57	200.12	200.37	199.81	200.97	200.27	200.26	201.55	200.32	200.53	200.33	201.65	200.05
209.14	210.02	210.37	209.59	208.68	208.54	209.87	207.78	209.94	209.2	209.66	209.06	208.8	210.11	210.07	209.69	209.37	210.88	208.28	208.64	209.5	210.04	209.67	209.7	209.53	208.13	209.53	208.92	209.31	209.31	209.91	209.52	209.54	207.97	209.35	209.56	209.64	210.32	210.61	209.8	209.37	208.92	209.63	209.57	209.2	210.02	209.89	209.84	209.6	210.1
203.23	204.63	204.22	204.18	203.7	204.95	204.32	203.52	203.59	204.03	203.94	203.81	203.87	203.81	205.24	204.22	202.6	203.62	203.75	203.84	203.77	203.68	203.55	203.64	204.33	204.54	204.44	203.96	204.1	203.65	203.42	204.52	202.58	203.19	202.78	204.1	203.25	204.49	203.82	204.59	204.33	204.93	204.29	203.67	203.47	204.43	203.49	203.42	202.75	203.52
204.36	203.78	203.56	202.58	204.07	202.72	202.53	203.78	203.59	202.64	203.07	203.5	203.65	202.09	204.06	203.51	204.42	203.29	203.29	203.53	203.34	203.14	202.88	203.82	203.42	203.02	202.51	203.08	202.93	202.89	202.81	204.14	202.97	204.77	202.98	202.48	203.74	203.87	202.3	201.47	204.2	203.29	202.6	203.45	203.29	204.4	202.44	202.96	203.19	203.46
[truncated: 350 more rows]
[truncated: 150 more columns]
