# Supplementary material for: Genetic dissection of main and epistatic effects of QTL based on augmented triple test cross design
Source: PLoS One. 2017 Dec 14;12(12):e0189054. doi: 10.1371/journal.pone.0189054 (PMC5730204; doi:10.1371/journal.pone.0189054)
Supplement: S6 Supporting Information — (ZIP) [file pone.0189054.s006.zip › z1_1500_0.8_5.csv]

207.76	208.08	208.32	207.87	206.22	206.37	207.28	207.47	209.14	208.35	208.3	208.14	209.1	208.6	206.5	207.85	206.95	208.19	207.68	209.21	207.31	206.43	207.35	206.86	207.44	208.65	207.53	207.97	207.43	206.52	206.87	206.19	207.72	207.81	207.01	206.52	206.09	208.28	207.85	208.27	208.74	207.95	207.36	206.83	208.21	208.4	207.6	207.57	206.74	208.1
209.04	209.43	209.5	210.45	208.82	210.1	210.07	210.78	209.42	209.3	210.95	210.78	208.74	209.79	209.65	207.71	209.32	209.73	210.33	210.06	208.71	209.44	210.5	209.14	209.21	209.52	209.27	208.54	209.49	209.03	210.51	210.58	209.45	209.57	210.11	209.19	208.26	207.43	210.82	210.29	209.29	210.47	208.52	209.68	208.8	209.93	209.15	209.03	208.57	209.22
212.08	211.57	211.92	211.37	211.73	212.31	210.83	212.41	211.91	211.03	211.44	211.54	210.58	212.17	212.29	210.15	211.16	210.5	212.24	211.38	210.83	211.59	210.64	211.55	210.85	211.4	210.94	212.93	209.73	211.5	213	210.09	210.67	212.11	211.33	211.06	212.46	212.75	211.77	212.46	213.2	211.41	211.64	212.06	210.8	211.06	212.05	210.91	211.83	210.33
207.7	208.49	207.03	207.51	208.06	209.05	209.63	207.7	209.01	209.24	206.94	207.39	207.23	208.98	209.76	209.06	208.78	209.62	209.78	208.83	210.57	207.75	210.13	207.11	208.46	209.24	208.35	208.42	209.08	209.22	209.62	208.62	208.1	208.91	209.57	207.97	208.9	209.05	207.74	207.9	207.17	209.09	208.8	209.13	208.98	208.1	208.64	207.99	209.19	209.42
200.93	200.21	197.79	199.99	200.61	200.32	200.25	200.88	199.69	200.41	200.34	201.01	201.62	200.77	200.85	200	201.29	201.74	200.69	201.63	201.64	199.56	199.7	200.06	201.11	200.17	199.94	199.16	200.61	199.81	200.04	202.68	199.54	201.77	200.6	198.33	199.13	201.72	199.95	200.3	200.84	200.18	199.31	201.18	199.54	201.74	201.58	200.5	198.39	199.96
212.57	213.83	213.71	213.35	214.07	212.81	211.85	212.62	212.45	211.97	212.93	213.35	214.27	213.35	213.55	213.26	212.33	212.68	213.26	212.54	214.2	213.48	210.66	213.53	214.26	211.91	210.86	214.19	213.83	213.74	212.25	214.4	212.27	212.09	212.37	213.48	214.78	212.38	213.99	212.6	212.91	212.78	214.43	212.53	214.13	213.64	213.97	213.34	213.7	213.76
205.01	203.35	203.13	203.19	202.52	201.61	202.33	203.8	203.76	204.63	202.72	204.94	204.19	203.17	204.24	203.17	202.21	202.37	203.13	204.63	203.63	202.79	203.76	202.07	203.66	203.02	202.57	202.32	203.92	202.97	202.57	204.66	203.07	203.42	202.46	204.51	203.11	203.48	202.87	202.1	203.76	204.15	202.7	202.5	203.79	203.07	202.45	204.44	203.23	202.54
199.15	198.73	199.29	200.27	199.67	198.78	197.33	198.45	198.61	199.89	199.09	198.08	198.13	198.74	200.01	199.16	199.14	199.86	198.57	198.93	200.66	199.54	200.33	200.22	198.31	200.93	198.92	198.97	199.12	198.68	199.5	200.81	200.59	199.74	199.3	200.16	197.64	196.76	199.3	199.41	199.37	200.27	197.54	199.11	198.75	199.62	200.38	198.95	199.84	197.74
202.56	205.12	204.73	203.37	204.46	203.46	202.99	203.82	204.22	203.48	203.57	204.73	203.64	204.04	203.7	203.46	204.48	203.96	203.5	202.6	203.98	202.86	204.39	203.57	204.85	204.77	203.24	204.6	203.95	204.07	202.4	204.08	203.75	204.17	203.23	204.45	202.62	203.48	203.75	202.14	203.54	204.3	205.32	203.84	203	203.29	203.19	202.78	203.26	205.57
209.22	206.19	208.89	209.84	208.16	209.09	209.65	208.77	209.74	208.05	208.51	208.77	208.46	209.12	208.91	208.37	208.69	208.45	206.53	210.09	209	208.67	209.27	207.86	207.51	207.79	209.86	209.03	207.7	207.91	206.65	208.01	207.47	208.4	207.8	207.57	208.34	208.47	207.3	207.63	207.54	208.5	210.24	210.41	209.62	207.77	208.93	207.47	208.66	209.77
203.74	204.02	203.21	202.07	203.94	202.2	202.44	202.73	203.79	203.74	202.79	201.4	204.13	203.26	203.86	201.47	204.37	204.71	203.98	201.74	202.74	203.39	202.86	203.2	203.45	204.29	201.82	203.68	203.05	204.59	203.37	201.8	204.36	202.68	203.17	204.49	203.65	202.83	203.6	202.9	203.84	203.26	202.3	203.31	203.23	204.04	203.55	203.7	205.79	204.4
193.51	192.72	194.64	192.41	194.43	193	193.24	194.9	194.17	195.73	194.01	195.13	193.39	194.7	194.42	193.88	194.93	193.73	196.15	192.5	193.51	193.92	194.43	194.69	194.54	194.53	195.34	194.84	194.61	193.51	194.55	196.2	194.68	194.79	193.47	194.82	195.27	194.34	193.2	193.06	195.17	193.65	194.45	193.42	193.94	193.67	193.89	194.82	194.8	194.46
202.97	202.6	203.97	202.41	203.53	203.13	203.58	202.46	202.95	203.71	203.24	203.7	202.31	205.17	203.23	204.24	204.31	204.79	204.24	204.29	204.29	204.34	203.66	205.27	205	202.67	203.64	202.76	203.67	203.43	203.2	203.97	204.97	203.31	203.7	203.31	204.61	203.94	203.23	204.73	204.72	203.54	203.85	203.77	202.7	203.76	203.32	203.35	202.15	202.56
205.51	206.85	206.76	204.99	205.75	205.41	206.55	204.85	206.17	205.59	206.26	205.49	206.74	206.88	205.97	206.12	205.75	205.29	206.01	204.52	205.97	206.62	205.89	204.64	204.92	205.84	206.9	205.65	207	207.02	205.35	206.06	206.87	206.22	205.62	206.6	205.91	207.2	205.7	207.66	205.62	206.15	207.11	206.54	206.94	206.73	206.12	205.34	207.26	206.5
208.59	208.46	207.14	209.21	207.13	209.17	209.1	207.91	209.57	206.52	208.09	210.37	207.23	208.85	209.96	210.7	208.42	208.63	210.27	209.24	209.51	210.36	208.22	208.45	209.27	208.92	209.6	210.23	208.11	208.79	207.88	208.54	209.14	209.27	209.69	209.36	209.18	208.68	209.19	208.54	209.33	209.41	207.84	208.75	209.39	208.54	210.05	209.9	209.08	208.97
203	206.41	205.97	204.27	204.08	204.42	204.51	205.78	203.77	204.15	202.81	205.23	204.48	205.73	205.23	205.5	204.82	204.59	205.62	205.58	203.69	204.55	204.23	204.83	203.73	203.95	205.04	204.9	205.97	203.23	204.3	204.42	206.19	204.37	203.97	204.1	204.82	204.98	203.77	204.26	205.35	204.96	206.43	203.78	205.37	206.35	205.73	204.76	203.91	205.9
204.4	203.13	202.58	203.54	202.6	204.01	202.6	202.2	202.22	203.4	204.47	202.6	203.9	202.64	201.71	203	203.01	203.37	202.94	203.66	202.52	204.5	204.39	203.2	203.41	203.89	202.82	203.55	201.71	203.39	202.09	202.76	203.2	203.83	204.63	202.94	204.58	203.08	204.34	203.04	204.12	203.28	203.99	202.03	204.69	202.74	203.18	203.02	203.25	203.67
199.1	200.13	198.02	199.2	199.62	198.27	199.25	198.27	199.42	197.76	200.3	199.11	199.41	198.72	199.53	198.44	199.02	198.34	199.09	199.38	199.57	199.59	196.9	200.21	200.07	199.05	198.92	199.28	199	197.94	197.67	199.91	197.96	198.5	199.7	199.01	198.46	197.41	197.86	199.27	199.19	199.55	198.88	200.25	196.81	198.01	199.49	199.36	198.73	199
207.4	208.72	207.86	207.89	207.43	208.8	208.62	208.24	207.66	207.98	208	206.23	210.06	208.75	209.24	209.05	206.63	207.36	208.54	208.4	207.28	207.65	208.06	208.34	208.32	207.48	207.06	207.5	207.14	208	206.89	209.1	207.5	207.2	208.61	209.2	207.84	209.63	207.6	207.23	207.09	207.8	208.18	207.68	207.9	208.28	206.12	207.02	208.51	208.25
212.57	211.8	213.46	213.49	212.44	213.28	212.72	213.51	213.57	213.03	212.02	215.03	212.54	211.84	211.87	213.78	213.68	212.85	212.79	212.44	213.08	212.52	211.73	212.05	212.39	213.11	212.92	211.62	213.74	213.41	213.65	213.56	211.88	213.38	213.07	213.27	213.06	212.38	212.18	212.92	214.33	211.8	213.3	212.48	213.6	212.73	212.44	211.78	213.15	215.03
201.16	201.64	201.76	200.81	200.3	200.41	200.05	201.6	201.46	201.36	201.96	202.04	198.94	201.47	200.93	200.05	200.77	203.2	200.45	200.94	202.51	202.12	200.42	200.54	202.4	201.85	200.18	202.3	201.14	200.12	201.45	199	199.56	201.75	200.34	202.27	200.29	200.62	202.53	201.61	199.26	200.31	201.96	199.83	201.01	201.39	200.97	200.45	200.94	201.64
199.55	200.99	201.46	198.08	200.33	199.79	200.42	198.6	199.63	200.66	199.83	201.24	199.43	199.92	201.02	199.66	200.5	199.65	201.03	200.38	200.73	200.32	199.86	200.35	200.58	201.61	200.9	199.9	199.89	199.31	201.15	198.4	199.5	200.84	200.63	200.45	199.56	201.84	202.33	201.88	201.53	200.1	200.59	201.47	202.05	201.33	200.26	202.02	201.02	200.19
200.46	200.01	199.69	199.62	201.19	199.74	202.59	200.42	199.81	199.64	201.01	201.69	201.13	200.4	199.87	200.99	200.38	201.06	200.11	199.87	202.76	200.67	200.6	199.24	201.09	200.41	200.76	200.03	200.26	199.93	200.61	200.74	201.69	200.81	199.86	199.89	200.63	199.66	200.48	202.9	201.09	199.91	201.14	199.25	200.29	199.19	200.52	200.99	201.34	200.39
215	215.56	217.47	216.37	219.37	218.56	214.91	216.1	217.96	218.53	216.34	218.09	216.49	216.78	216.87	217.74	216.95	215.68	216.3	219.67	216.32	218.43	219.22	216.91	218.47	217.15	216.81	217.34	217.77	217.27	217.49	215.03	217.94	218.13	216.95	216.35	216.94	216.79	216.88	216.68	217.55	217.5	215.79	216.5	217.34	217.3	217.38	216.01	217.11	216.95
211.48	212.85	210.77	211.77	212.29	211.72	210.48	211.78	212.93	214.75	213.04	210.71	211.87	211.88	210.45	212.34	212.53	211.04	211.29	211.96	213.28	212.36	211.21	210.12	213.28	212.2	211.34	211.06	212.67	212.36	211.04	210.86	212.61	210.03	211.21	211.51	210.7	211.73	211.53	210.98	212.61	210.28	212.61	210.99	212.05	211.95	210.13	212.81	211.78	212.19
197.95	197.19	198.06	198.71	199.06	199.02	197.74	197.73	198.02	197.78	197.79	197.86	197.06	198.42	198.12	198.71	198	199.04	199.07	198.23	199.14	198.01	197.96	198.49	197.9	197.11	198.37	196.93	197.03	197.55	197.5	197.04	196.39	198.96	197.58	198.05	197.38	197.37	197.4	197.68	198.67	198.24	197.37	198.22	199.93	197.8	200.23	198.38	198.91	198.55
204.09	201.61	202.8	203.8	202.72	203.52	201.93	204.66	204.07	204.79	203.22	203.18	202.91	202.82	203.2	201.97	203.94	202.98	202.1	203.41	205.02	204.58	204.01	204.57	202.66	203.72	204.44	202.88	202.68	202.7	202.36	201.82	204.11	202.7	203.07	203.08	204.3	204.2	204.38	204.31	204.57	204.3	203.64	202.55	201.48	204.02	202.75	202.68	203.37	204.45
212.03	211.57	212.72	212.33	212.68	211.49	212.49	211.91	212.91	212.22	214.03	213.11	212.3	212.16	211.74	213.81	214.47	213.3	212.51	212.21	212.52	212.91	213.08	212.87	213.5	213.97	213.69	213.49	211.7	214.44	213.06	212.66	213.33	213.71	213.61	211.41	213.02	214.33	212.65	214.31	212.66	211.79	213.83	211.38	213.42	212.49	213.92	213.62	213.09	213.47
203.31	203.13	201.54	203.24	203	202.7	201.96	201.85	201.2	203.75	203.82	202.43	203.52	203.4	200.55	203.82	202.26	201.64	202.23	201.91	202.67	202.27	201.76	200.85	202.96	202.12	202.23	203.33	203.43	200.79	202.37	201.96	204.98	203.53	202.91	202.7	203.19	202	203.62	202.68	202.88	201.15	202.49	202.4	201.14	202.93	201.96	203.18	203.87	202.71
202.93	204.05	205.97	204.33	203.3	204.91	204.99	204.89	203.7	204.74	205.76	205.96	204.06	204.9	204.16	206.01	203.51	205.97	205.12	204.5	204.9	204.41	204.64	205.74	204.86	204.07	204.71	204.53	205.64	203.44	205.59	204.88	205.24	203.18	203.52	205.69	206.29	204.55	205.21	204.03	205.39	204.12	205.67	205	206.54	204.32	205.23	204.39	203.18	204.62
218.17	217.26	217.28	215.75	217.29	217.34	218.65	218.35	218.62	218.26	216.67	217.07	216.83	218.34	217.44	219.02	215.46	215.87	216.11	218.48	216.38	216.44	219.56	215.86	217.65	217.58	217.21	217.17	216.94	217.19	216.41	214.41	215.83	216.71	217.77	216.25	217.54	218.05	216.8	216.17	217.58	215.4	216.25	216.33	217.66	218.31	217.44	217.27	217.22	218.27
208.07	207.23	208.08	207.07	208.53	206.59	207.62	206.96	208.64	206.74	207.52	208.43	208.64	205.54	207.8	207.65	207.7	207.27	208.61	207.34	207.06	208.42	208.45	207.17	209.92	207.52	206.89	208.52	206.01	210.5	209.09	208.17	207.54	208.54	208.22	207.81	207.13	206.14	206.61	206.99	206.88	208.77	206.92	206.57	206.3	207.52	207.12	208.48	206.86	207.95
204.28	203.97	204.62	204.76	204.85	205	205.08	205.79	205.28	204.98	205.45	206.6	205.99	204.58	205.03	206.04	204.65	205.82	205.04	204.72	205.38	203.1	206.18	206.28	204.77	203.75	205.19	205.79	205.57	205.1	206.51	205.57	204.45	204.06	203.88	205.38	206.38	205.06	204.77	206.16	203.29	204.62	203.85	205.02	204.58	205.25	204.77	205.25	204.05	204.15
199.03	199.97	199.73	200.26	201.89	198.12	200.39	199.64	201	200.28	200.74	201.26	200.17	200.12	200.21	199.04	199.31	201.16	200.14	201.78	199.81	199.46	200.68	199.83	200.43	200.16	198.61	200.55	202.27	201.92	199.88	201.74	199.49	200.18	201.6	199.92	200.02	198.81	199.3	199.64	201.76	199.89	200.75	200.19	201.36	200.51	200.74	200.34	201.02	200.96
203.74	203.12	204.63	202.48	202	202.94	203.46	204.71	204.71	203.13	204.44	204.22	204.75	202.24	204.36	203.08	202.83	203.16	201.86	201.68	203.03	204.28	202.31	203.39	204.38	203.72	203.89	205.79	203.74	204.77	204.61	203.66	205.23	204	202.38	203.1	203.42	203.54	203.08	203.05	203.75	204.03	203.57	203.58	204.72	203.66	204.57	204.54	203.84	205.45
199.62	198.19	199.36	199.45	200.09	198.41	198.63	200.79	199.42	199.68	199.8	199.12	199.09	199.16	198.68	197.65	198.36	198.36	198.53	197.84	199.95	198.02	199.89	198.19	198.89	200.15	200.47	199.67	199.48	198.65	198.11	198.5	199.17	199.81	200.15	199.42	200.24	197.84	198.97	199.21	198.65	200.3	199.33	197.72	199.05	199.05	198.05	199.57	196.52	199.31
207.82	205.82	207.9	207.59	206.78	207.7	208.92	206.93	210.07	208.19	206.5	209.25	208.57	208.34	207.1	206.17	206.91	208.72	207.89	207.6	209.6	209.17	209.71	206.81	207.45	206.33	207.72	207.32	208.34	207.18	209.29	208.6	207.72	208.47	208.05	208.32	206.21	205.55	209.28	206.42	206.91	207.45	207.69	205.98	209.11	207.69	208.79	207.01	206.04	206.99
206.11	206.7	206.06	205.93	205.32	206.41	206	207.02	206.4	206.46	206.38	205.28	206.33	207.06	207.68	205.49	205.45	205.39	206.1	206.04	207.89	206.58	207.03	204.67	205.97	206.02	206.35	207.12	206.98	206.93	206.2	206.36	204.67	206.45	207.67	206.86	205.92	205.77	206.39	207.07	204.63	206.91	205.27	207.47	208.57	206.47	206.33	205.31	206.43	207.46
211.98	211.04	211.53	211.13	209.26	211.47	211.54	211.22	212.74	212.3	211.57	213.05	211.77	210.92	210.59	211.77	212.08	211.23	211.64	211.1	212.79	211.77	211.83	211.21	212.65	212.11	213.85	211.9	210.74	212.84	211.58	211.2	211.57	211.75	210.57	209.42	211.04	211.85	211.67	211.98	210.68	213.17	210	211.48	212.39	211.64	212.2	209.91	211.79	212.16
203.36	202.61	202.57	203	203.98	202.98	202.72	203.3	203.3	202.27	204.28	204.45	201.64	203.61	203.09	203.81	202.17	201.9	204.86	204.49	203.05	201.94	203.51	203.43	203.89	203.54	204.5	202.67	202.7	204.71	203.46	203.35	202.45	203.51	203.61	203.22	201.54	202.65	202.97	201.28	205	204.55	203.24	203.24	202.41	202.17	203.93	204.3	204.95	203.25
205.05	204.02	202.42	203.79	203.87	203.71	205.34	204.16	204.13	204.49	203.07	204.04	202.95	204.4	204.54	202.31	202.75	206.18	205.12	205.42	204.05	205	205.56	203.34	204.77	204.01	203.61	205.72	203.82	205.46	204.68	203.89	204	203.81	205.01	204.08	203.72	203.04	204.63	202.65	204.17	205.11	203.03	202.2	203.96	204.48	202.77	202.98	203.48	203.78
208.71	207.23	208.85	209.88	207.57	210.25	206.89	209.55	207.15	208.41	208.77	208.53	207.83	208.6	209.05	207.3	209.19	206.63	209.94	209.35	207.62	207.96	208.14	209.1	210.11	208.59	208.97	209.18	207.92	207.41	208.16	209.43	209.92	208.63	208.49	207.3	207.57	209.51	207.54	208.29	208.42	207.44	208.63	208.2	209	207.57	208.71	207.08	208.67	210.14
203.49	203.7	203.69	201.3	201.53	204.37	204.67	202.47	203.49	202.89	203.2	203.77	203.5	203.21	204.32	204.49	201.94	204.72	203.64	202.14	202.47	204.8	204.37	202.54	202.8	200.96	203.77	203.01	204.32	203.97	203.97	203.81	204.09	203.96	203.4	202.4	204.21	203.48	200.94	204.74	202.55	202.2	203.56	203.67	202.85	203.27	202.46	203.46	202.64	202.48
199.77	200.05	201.1	199.62	201.77	201.17	200.7	202.33	200.91	199.35	198.23	201.41	199.64	200.71	199.23	199.93	199.35	200.36	200.21	201.71	200.58	199.82	201.16	200.65	201.35	201.77	199.62	200.76	200.5	201.17	201.01	200.59	201.04	199.9	199.57	200.29	201.48	199.62	201.94	198.94	201.27	201.11	198.57	200.08	198.97	200.07	200.59	199.96	200.64	198.84
209.14	208.86	207.88	207.25	207.85	209.03	208.28	209.1	207.39	207.67	208.89	208.15	209.6	208.83	210.14	208.44	208.1	207.09	208.13	208.61	210.75	208.48	207.8	208.89	209.23	209.39	210.67	209.54	209.82	208.96	208.59	208.15	207.64	210.3	207.07	207.04	209.19	208.66	209.99	208.49	209.51	208.61	208.65	207.98	207.55	208.48	209.98	209.87	209.92	208.84
204.43	205.37	203.76	203.56	204.08	202.69	204	202.34	202.99	203.52	204.7	203.21	203.37	204.4	204.28	203.86	202.28	202.67	202.54	203.58	203.03	202.74	204.66	202.63	201.72	203.53	203.7	204.47	202.91	203.56	203.38	201.52	202.67	204.24	202.51	203.97	201.99	203.3	204.07	204.59	204.02	203.3	204.59	203.57	204.4	203.43	204.12	203.59	203.37	204.11
207.07	207.26	208.27	207.96	208.14	208.16	206.43	205.53	207.06	207.28	207.74	208.17	208.36	208.42	207.21	208.03	207.89	208.5	207.72	208.08	207.57	208.27	208.81	207.83	209.24	206.78	209.85	207.7	206.28	207.25	208.41	208.36	207	208.03	207.73	206.74	207.64	207.5	207.26	207.38	207.39	206.53	209.18	206.94	207.91	209.55	208.01	208.06	207.48	206.33
205.22	205.94	205.61	202.92	205.11	204.55	203.71	204.12	205.18	203.33	205.31	204.3	204.65	205.25	204.92	202.98	205.34	204.68	204.82	204.14	204.54	206.23	205.38	203.98	204.85	206.41	204.7	204.95	205.91	206.06	205.06	204.36	205.24	204.7	205.05	204.03	204.09	202.95	205.93	204.67	204.86	204.19	205.74	204.25	203.6	205.98	205.53	205.74	203.89	205.38
206.9	206.8	207.88	207.29	207.98	207.46	207.73	207.08	206.54	208.43	208.14	207.56	208.81	207.85	207.91	207.84	208.76	207.92	207.45	207.64	208.88	209.04	208	207.25	207.95	207.2	207.18	208.73	206.59	207.59	206.98	209.1	206.81	207.01	206.99	206.67	206.53	208.1	207.14	208.37	207.7	207.84	208.72	206.87	207.77	207.33	207.83	206.03	207.91	209.36
202.27	203.09	202.48	204.53	202.15	203.05	204.3	201.28	203.04	202.12	203.63	202.46	202.15	202.44	202.9	202.32	201.96	203.12	202.08	203.43	202.84	203.01	204.23	203.35	202	202.39	202.59	202.24	201.51	203.02	203.97	203.12	203.88	203.08	203.74	202.31	201.52	201.65	202.22	203.13	203.23	203.41	200.58	202.12	202.55	202.23	202.47	203.67	202.47	202.78
209.45	208.85	209.86	208.89	209.65	208.21	208.57	207.83	206.75	208.28	209.76	207.74	209.61	209.78	209.31	208.85	207.68	208.01	208.63	208.26	208.85	208.12	207.22	207.26	208.68	208.41	208.3	207.99	209.47	208.08	209.07	208.82	209.44	208.72	208.47	207.99	207.53	207.98	210.45	207.4	208.1	209.01	207.6	209.45	207.62	208.58	210.6	210.5	209.02	208.7
200.29	199.26	198.87	199.96	200.23	199.76	199.52	198.47	199.78	201.27	200.29	200.6	199.8	199.62	200.19	200.33	200.61	201.9	200.15	199.39	200.58	199.46	200.62	201.27	199.28	200.94	200.82	201.1	199.42	199.62	199.51	200.77	200.74	200.65	200.69	199.86	201.23	200.52	200.98	201.27	199.92	200.72	199.76	200.5	201.7	201.07	200.73	200.01	200.63	200.58
204.41	203.6	203.43	203.74	205.5	203.93	204.23	203.54	204.24	205.41	202.29	204.72	204.08	203.28	202.14	203.91	204.32	204.13	203.79	202.89	204.44	205.34	202.66	204.32	202.18	202.39	203.25	204.75	204.01	203.82	204.28	202.88	204.15	204.36	203.26	205.38	203.5	201.93	202.98	203.84	205.43	205.77	203.85	204.58	205	203.61	203.98	203.46	204	203.06
202.3	202.84	204.6	202.45	204.17	203.57	203.32	202.98	203.77	202.63	203.28	203.77	204.01	204.09	203.89	201.66	204.33	205.17	204.45	202.9	202.63	202.87	201.98	203.91	204.22	201.51	203.47	205.87	204.03	203.12	205.11	203.29	203.67	203.46	203.44	203.31	202.79	205.39	203.34	204.75	203.83	203.37	204.42	205.01	206.23	203.98	203.58	204.58	202.16	203.19
200.6	200.08	200.34	199.54	199.01	199.28	201.19	200.29	200.5	199.47	201.82	200.34	200.57	200.01	199.34	201.36	200.24	199.95	202.07	199.82	201.05	199.57	200.14	199.69	198.97	200.82	201.53	200.02	199.71	199.93	199.05	200	198.78	199.84	200.74	200.62	199.55	200.24	202.18	200.39	199.64	199.9	201.62	200.01	198.71	201.51	200.19	199.41	199.48	199.54
202.84	204.18	202.98	203.77	203.3	204.02	204.46	204.38	204.85	203.89	201.9	202.56	202.63	204.1	203.94	203.49	204.51	203.78	203.45	203.04	203.59	202.06	204.06	202.62	203.18	203.78	203.52	203.21	203.42	201.74	203.76	203.66	203.76	202.84	203.26	202.64	203.36	202.91	203.57	202.26	203.64	204.74	204.29	203.65	202.6	203.23	202.44	204.1	204.45	202.97
199.51	201.25	200.62	200.17	200.7	199.21	201.91	199.91	198.87	201.15	200.36	199.87	201.44	199.04	199.81	200.42	200.52	201.47	198.55	198.9	201.84	200.98	200.51	199.09	200.44	201.56	200.5	198.96	200.34	200.98	200.08	201.31	200.21	200.74	201.8	200.73	201	200.56	200.41	200.17	201.12	201.05	199.63	199.21	198.92	200.1	199.32	200.28	200.28	199.58
204.42	204.89	204.41	205.05	205.05	203.91	206.23	205.64	205.03	205.34	204.03	206	204.49	205.22	203.66	204.03	204.63	203.51	203.36	205.62	204.39	205.82	204.99	205.32	203.84	203.21	204.36	204.61	204.48	206.16	204.19	204.87	203.53	204.57	204.9	205.38	204.57	202.95	205.81	205.13	205.02	205.41	204.81	205.19	205.38	205.73	204.54	205.34	204.35	202.82
212.72	213.68	211.71	211.23	212.59	212.9	212.1	212.49	211.97	211.36	212.33	211.37	213.08	212.09	211.94	214.14	213.12	210.7	212.11	213.65	212.33	212.07	212.52	211.98	211.65	213.52	211.73	212.36	210.57	212.36	212.79	211.29	211.77	212.15	213.24	212.28	215.15	214.19	212.36	212.53	212.6	212.81	212.07	212.11	211.75	211.42	211.9	213.36	211.54	211.97
198.99	199.11	199.03	199.44	197.82	198.82	199.61	199.43	200.66	200.62	199.87	200.26	199.89	198.97	199.77	198.95	199.66	197.8	200.54	198.88	197.62	199.57	199.06	199.65	200.77	199.56	198.61	200.37	200.45	200.49	199.76	199.8	200	200.26	201.75	199.59	199.41	200.15	198.81	198.47	198.3	201.83	198.44	198.63	199.86	200.02	199.32	199.21	198.54	200.49
204.03	203.98	203.9	203.58	202.36	204.23	202.93	204.07	205.17	202.81	202.55	203.22	204.92	204.73	204.27	204.12	205.36	203.99	202.59	203.44	202.6	202.22	203.5	203.43	203.27	203.04	203.38	202.76	203.02	205.31	203.46	201.67	204.67	203.18	202.97	203.14	202.13	202.09	203.88	203.15	204.75	203.02	205.25	203.56	203.29	202.38	203.69	205.46	203.61	202.9
212.83	213.18	213.09	213.18	215.81	214.36	212.79	212.49	212.65	212.7	214.08	211.01	213.09	211.23	212.42	213.83	212.03	212.65	213.33	213.67	212.16	212.37	213.34	211.93	212.05	213.4	213.5	213.02	212.79	213.16	212.45	213.9	213.95	212.95	214.03	212.89	211.57	212.89	214.92	212.01	212.98	212.93	211.39	213.42	213.25	212.22	214.23	212.17	212.56	212.25
199.78	201.31	199.19	201.08	200.58	201.22	199.87	199.83	200.1	199.89	201.23	199.64	198.84	201.1	199.65	200.92	199.53	201.06	200.17	199.68	201.12	199.39	199.8	197.83	200.19	199.55	199.97	199.29	200.78	200.05	200.61	199.29	199.38	199.46	201.36	200.46	200.13	199.72	201	200	198.94	200.85	201.55	201.14	199.9	200.59	200.32	201.5	197.57	199.79
214.01	213.27	212.94	211.99	212.08	212.54	212.4	211.19	212.94	211.57	211.16	213.38	210.97	211.45	212.49	212.59	211.8	210.82	212.01	211.87	212.66	212.32	212.57	212.41	211.52	211.33	212.25	212.64	211.76	214.43	213.02	212.06	211.47	211.97	211.96	211.5	212.33	212.32	211.91	211.74	211.66	213.3	212.74	212.85	214.65	212.84	212.31	211.68	213.71	211.23
204.42	204.12	204.46	204.12	203.03	204.36	204.68	202.48	204.1	202.62	204.12	205.35	203.41	204.82	203.44	203.86	203.98	202.87	203.86	204.77	204	204.14	203.1	201.67	205.4	204.84	202.84	202.75	205.09	203.94	203.97	204.37	203.92	205.16	203.58	203.86	202.95	203.37	203.02	204.41	204.07	203.79	202.52	204.54	204.11	203.39	205.15	205.19	203.7	204.34
203.57	202.98	202.61	201.35	202.51	202.73	202.97	203.19	203.8	203.93	205.04	203.37	203.71	202.97	203.06	203.12	203.04	203.35	201.97	203.23	202.79	202.2	202.55	204.05	202.94	204	204.43	202.89	204.65	202.97	201.09	202.6	203.21	203.07	202.69	202.94	203.57	203.36	202.67	202.4	203.37	203.44	202.21	204.78	201.81	202.56	203.47	202.69	202.47	203.67
213.47	212.9	214	212.08	212.91	212.11	211.9	211.77	213.46	212.28	212.58	212.42	213.97	210.5	212.39	212.54	211.54	212.97	212.55	212.92	212.75	211.89	212.18	211.78	213	212.36	212.87	212.2	212.16	213.53	213.06	213.98	211.92	212.45	211.09	211.04	211.7	210.18	211.8	212.78	213.17	212.69	214.46	212.16	212.13	211.07	213.39	214.43	213.63	212.03
204.25	205.42	204.9	204.87	203.96	206.69	204.88	204.15	204.58	205.58	204.35	204.52	203.69	205.37	205.37	204.5	203.78	205.68	204.43	204.62	204.51	204.87	204.05	205.39	204.86	205.59	203.9	203.21	204.49	204.99	204.12	203.43	204.89	207.64	204.43	203.89	205.27	205.59	205.74	203.31	205.76	204.43	205.12	204.95	205.05	204.54	204.63	205.93	204.18	204
209.63	207.44	207.69	207.62	206.78	209.4	207.3	207.25	207.19	210.71	207.58	208.48	209.14	206.98	207.73	208.24	207.17	208.28	206.26	207.1	207.89	208.36	208.03	209.21	208.48	208.28	209.54	208.5	209.98	210.28	209.19	208.57	208.63	207.94	207.71	209.45	208.67	209.04	209.29	206.95	209.21	208.47	208.67	208.92	208.7	208.47	208.45	207.52	207.47	209.24
211.06	209.34	207.79	211.58	211.03	208.22	209.93	208.58	209.08	209.86	209.55	209.71	210	209.68	210.32	210.02	209.84	206.43	209.87	208.04	208.65	209.33	209.37	210.17	210.57	210.03	210.5	209.59	208.59	211.18	210.47	208.41	209.39	209.9	208.6	211.37	208.92	209.55	209.37	210.27	209.17	208.83	211.66	209.58	209.01	210.59	210.74	209.53	209.49	210.56
217.52	217.3	216.46	216.03	215.66	217.58	217.6	217.02	217.2	216.72	217.64	215.93	217.17	216.6	216.4	216.69	217.62	217.52	216.55	217.19	215.94	216.74	214.91	216.08	217.14	217.06	216.49	215.66	217.6	217.84	218.28	217.75	217.95	216.34	216.53	216.27	217.28	216.29	216.45	216.47	216.38	216.76	217.74	219.02	216.23	216.02	218.72	216.54	218.31	217.21
199.07	199.4	199.4	200.11	198.88	199.89	198.78	198.58	199.89	199.82	199.59	200.52	198.58	197.85	199.5	198.8	197.19	199.35	199.1	198.91	200.15	198.68	197.86	199.84	199.48	201.75	201.5	199.9	199.88	198	200.65	199.15	198.86	201.3	199.9	198.58	199.42	199.74	200.27	198.96	198.8	199.76	199.84	199.36	200.87	199.39	198.67	199.89	198.79	198.66
207.88	209.49	209	207.85	207.54	209.45	208.28	207.38	210.32	209.31	208.06	208.53	208.29	208.15	209.44	208.7	209.25	207.81	208.5	208.73	208.69	207.95	208.5	208.69	208.05	207.21	207.31	208.42	208.85	208.97	207.11	210.57	207.76	207.3	208.42	209.24	209.63	209.41	209.79	208.15	208.59	208.62	208.76	207.67	207.59	209.22	208.61	209.15	207.25	208.72
207.32	207.88	207.16	208.16	209.14	208.81	208.99	208.3	207.81	207.58	206.74	208.49	206.36	207.32	207.71	209.16	207.43	208.34	208.23	207.28	206.95	207.39	208.68	208.43	208.33	207.79	208.26	207.27	206.77	207.53	208.53	207.3	209.14	208.12	208.42	207.12	207.82	207.84	207.11	207.78	207.61	208.73	208.24	207	208	208.65	208.83	207.8	207.34	205.75
203.46	204.51	203.02	201.54	205.43	202.5	204.85	203.88	203.92	202.25	202.19	204.53	203.61	202.28	203.5	204.1	202.45	203	202.65	204.09	203.87	204.13	203.08	201.34	203.42	201.81	202.44	202.24	203.27	202.52	202.62	203.71	202.72	202.77	201.95	203.23	203.51	203.74	205.71	202.56	203.05	203.56	205.14	202.41	204.42	202.52	202.84	203.07	202.18	202.5
211.34	211.3	212.07	210.95	212.97	212.29	210.88	213.59	212.87	211.27	210.73	212.51	212.38	212.1	211.89	211.03	212.65	210.97	212.23	212.33	212.98	210.79	212.09	212.34	211.8	212.86	210.95	212.19	211.59	211.67	211.4	212.21	211.01	209.9	210.74	210.87	211.28	211.32	211.8	211.37	213.87	211.25	211.06	212.04	211.82	211.5	212.27	211.57	210.74	212.28
197.69	199.61	198.91	198.5	197.17	197.72	199.34	198.82	198.88	198.92	197.77	198.83	199.22	198.89	197.59	197.69	197.88	197.99	198.14	197.72	197.75	199.79	197.3	197.64	198.62	197.71	196.81	197.87	199.34	198	198.37	201.11	198.82	198.52	197.04	197.16	197.69	197.51	196.78	197.98	200.43	199.33	199.1	198.29	198.65	197.07	199.99	199.13	198.5	199.09
211.86	212.71	212.42	211.63	209.49	211.77	212.65	210.8	212.27	212.19	213.51	211.09	211.57	212.71	210.8	210.23	211.26	211.87	211.98	211.35	211.94	213.01	210.93	211.96	211.25	211.61	212.88	209.81	211.97	212.36	212.18	211.25	211.77	210.83	212.4	211.01	211.88	212.52	211.64	212.98	211.22	211.26	211.66	211.13	211.97	211.76	211.94	212.31	209.47	210.23
212.99	211.42	211.1	213.34	213.46	211.68	212.9	215.61	213.19	214.38	213.91	213.23	212.63	212.22	214.25	212.37	211.02	212.62	213.67	212.61	214	213.46	213.84	212.67	213.83	213.62	212.85	213.53	213.89	212.57	213.73	211.54	212.78	212.11	213.75	214.4	212.58	213.15	213.53	212.25	211.37	213.09	212.28	212.97	213.5	212.9	214.49	213.79	212.5	212.28
214.44	213.65	212.51	212.68	214.4	214.41	214.83	213.04	213.94	212.53	213.57	212.25	213.04	213.38	212.94	214.6	213.56	214	212.33	212.34	214.48	212.33	212.32	212.25	214.59	214.43	213.91	212.96	214.62	212.74	211.82	213.7	211.99	214.63	213.76	213.34	212.66	215.73	212.44	213.23	212.79	214.47	212.62	212.61	212.72	211.84	213.36	214.56	212.64	210.74
201.47	201.72	201.81	200.91	201.48	202.84	202.73	201.47	200.97	202.1	202.79	202.76	203.31	204.25	204.28	200.36	202.02	203.66	202.69	203.27	202.81	201.91	202.47	202.55	202.63	202.66	202.5	202.63	202.69	201.67	202.85	203.43	202.16	201.98	203.33	203.98	202.43	202.29	202.22	203.18	202.59	203.42	203.4	201.83	203.5	202.34	202.3	203.56	201.91	201.76
213.4	212.89	213.53	213.68	212.65	213.17	215.15	213.35	213.31	212.44	213.07	213.38	212.24	214.01	212.97	212.28	211.73	213.62	212.19	211.88	213.52	213.67	212.96	211.99	212.57	213.7	215.08	213.14	213.6	212.81	215.45	213.61	213.4	213.23	213.35	211.72	214.05	211.79	212.46	213.89	212.99	212.13	213.88	212.98	212.92	213.73	211.7	211.94	213.34	212.64
207.77	208.18	206.96	208.8	208.61	208.96	208.67	209.03	208.29	207.18	208.91	207.88	207.47	208.43	207.62	208.26	209.57	208.86	207.52	206.57	207.94	208.36	208.22	208.56	209.49	209.31	208.63	208.13	207.79	207.64	208.79	208.52	207.23	208.11	208.89	208.47	208.67	208.62	209.82	208.82	208.73	209.31	207.48	207.78	207.74	207.41	211.1	207.92	208.84	208.8
209.99	208.96	208.09	208.1	208.46	208.81	207.17	209.47	207.68	208.47	208.66	209.24	208.84	207.69	208.41	208.05	209.03	210.18	207.72	209.54	209.58	209.39	206.97	207.91	209.72	210.27	209.88	207.68	209.21	209.02	207.91	209.35	207.43	209.46	209.26	208.93	209	209.49	209.65	207.93	210.61	209.17	207.81	209.11	209.29	208.98	209.02	209.87	208.13	209.09
217.81	217.28	215.93	216.04	218.04	217.07	216.46	217.56	216.48	218.06	217.68	217.63	217.67	215.73	216.02	217.98	217.08	216.08	215.88	216.57	217.04	216.02	216.3	218.66	218.81	217.12	216.2	215.6	215.38	217.39	216.9	216.74	217.72	215.55	217.11	216.51	218.33	218.28	217.73	216.89	217.14	217.06	216.83	217.26	217.48	217.63	216.17	217.13	217.78	215.31
208.89	207.85	208.43	208.05	209.45	209.59	208.21	209.2	208.01	210.54	209.2	208.59	209.01	207.23	208.84	208.63	209.25	209.62	208.13	208.41	208.66	208.2	207.6	207.79	209.85	208.47	209.8	208.29	208.48	207.52	209.4	208.48	208.9	207.54	208.71	208.85	208.99	210.14	207.35	208.34	209.19	207.51	208.88	207.3	208.72	208.33	209.83	207.72	209.06	208.79
208.24	210.29	208.15	209.38	209.09	210.95	208.91	210.1	210.43	208.7	209.31	209.58	207.17	209.36	208.11	208.88	209.93	209.77	209.35	209.33	208.89	210.7	210	209.42	209.33	207.94	208.87	209.99	208.41	210.28	209.82	210.84	210.54	209.01	211.42	209.07	209.44	208.44	209.79	208.44	210.43	209.62	208.65	207.14	209.16	210.18	209.42	209.47	209.91	210.07
208.38	208.25	209.37	206.88	207.91	208.85	208.92	209.17	209.47	207.71	208.67	208.8	208.95	208.49	209.85	208.31	210.04	207.93	209.01	207.73	208.33	209.96	207.52	207.56	208.56	207.8	209.51	209.14	208.89	210.25	209.75	207.93	209.68	209.81	208.08	208.95	207.5	209	209.48	207.33	208.92	209.06	210.13	207.67	209.92	209.7	208.12	209.35	208.81	208.5
208.38	208.35	207.33	207.82	207.32	209.97	205.12	210.1	206.03	208.62	207.57	208.18	207.56	207.29	207.8	206.87	206.5	207.65	207.82	207.35	208.2	207.18	206.99	208.8	208.57	207.27	206.7	207.51	207.14	208.09	208.48	208.69	207.15	208.52	209.25	207.04	206.44	206.66	209.33	208.88	209.25	208.46	207.98	207.99	207.54	206.16	208.95	206.31	207.21	207.35
212.48	211.05	211.03	211.38	211.34	210.56	212.17	210.1	212.93	209.91	211.65	210.15	211.7	211.92	210.81	210.55	211.32	212.11	212.22	212.6	211.17	212.37	211.02	210.92	210.69	210.67	211.36	210.99	212.66	212.08	211.17	211.19	211.86	211.47	211.16	211.25	208.76	211.66	211.01	210.52	211.18	212.65	210.35	209.47	210.28	211.9	211.55	212.04	212.43	211.2
200.32	200.61	199.96	199.97	198.93	200.26	201.18	198.96	199.79	199.56	199.3	199.74	200.73	198.48	200.99	199.91	198.91	199.96	199.73	198.82	200.32	198.95	200.21	199.6	199.19	198.17	197.77	199.44	200.61	198.08	199.3	200.15	199.3	200.61	198.43	200.46	198.33	200.25	197.5	199.61	199.76	200.77	198.92	200.09	199.95	199.51	199.94	198.45	199.71	198.65
205.87	205.88	203.97	205.74	203.84	204.84	204.45	204.63	204.69	204.61	205.09	203.82	204.5	203.5	203.35	204.74	206	204.71	205.02	204.06	203.09	204.64	204.72	203.74	204.11	205.26	205.3	205.56	204.76	204.97	205.73	205.37	206.16	204.67	204.75	205.03	205.14	204.64	204.63	204.44	204.51	204.44	204.39	204.31	203.01	204.91	205.62	204.61	204.4	204.82
203.93	202.63	204.32	203.51	203.16	203.35	203.79	202.7	201.48	203.87	204.05	203.95	202.96	202.28	204.3	203.78	205.1	202.23	202.75	205.37	202.84	202.86	203.21	203.85	203.14	203.79	202.71	204.13	202.75	203	205.47	202.2	202.92	201.14	203.32	204.98	203.73	202.16	203.31	202.57	202.34	202.07	204.64	203.02	203.01	202.54	202.58	201.22	202.98	202.76
206.93	208.14	209.15	209.14	209.02	208.61	209.43	209	209.56	208.22	209.11	208.26	208.6	208.35	208.74	209.09	208.86	207.48	208.3	208.13	210.25	208.44	207.89	208.66	207.7	208.38	208.74	210.08	210.1	209.07	209.32	206.65	207.74	208.09	208.97	209.58	207.94	208.95	208.38	208.95	209.42	206.77	208.63	207.95	209.19	208.99	207.32	208.95	209.06	209.68
218.4	218.98	218.19	217.28	217.9	219.98	217.82	217.81	219.16	217.66	216.77	218.29	218.52	218.59	216.72	216.38	217.09	217.6	217.16	216.85	218.58	218.55	216.76	217.98	218.3	217.97	218.04	218.46	218.84	217.65	219.2	219.05	218.05	217.82	217.4	217.72	218.97	218.87	216.45	216.5	218.45	217.36	216.17	217.29	218.02	216.86	218.51	218.8	217.52	218.33
211.79	211.82	212.48	211.38	211.2	211.15	212.09	212.17	212.5	210.89	212.46	211.39	212.43	212.45	211.75	213.04	212.59	210.64	212.49	211.36	210.82	211.07	210.14	211.77	212.25	211.99	212.44	210.24	212.77	212.66	211.97	212	213.91	211.7	211.9	211.12	211.62	212.28	211.32	212.66	211.82	211.24	209.26	212.3	211.31	213.12	211.1	211.04	211.83	210.51
204.23	204.34	204.15	203.19	203.26	202.48	204.34	205.08	204.39	204.18	205.21	203.17	204.64	205.97	203.53	206.79	204.28	203.46	203.3	202.86	203.1	203.64	203.12	203.72	204.58	202.28	203.96	204.47	203.34	203.96	202.31	203.71	204.15	202.74	204.03	203.42	202.01	202.32	202.77	203.83	203.58	204.39	203.65	203.35	203.01	204.05	204.18	204.78	203.94	205.13
205.1	204	203.94	203.21	204.01	203.81	201.78	202.99	202.22	202.72	203	205.33	203.84	203.47	202.15	203.53	201.96	202.91	202.6	203.44	203.77	203.07	204.62	202.77	202.48	203.1	202.24	203.76	203.64	202.7	204.11	203.13	203.62	202.15	202.37	202.11	203.72	202.47	202.07	201.95	203.07	203.93	202.62	203.1	200.92	205.18	203.36	203.22	201.83	203.1
208.44	207.45	207.34	208.03	207.06	207.24	206.58	206.62	205.65	207.95	207.45	208.73	208	207.69	207.09	206.1	208.07	208.1	207.66	207.06	208.09	208.23	208.57	207.64	207.41	207.04	206.88	207.06	206.61	208.33	207.25	208.25	207.13	207.59	206.49	207.21	207.26	207.47	208.43	207.74	207	207.1	208.07	206.53	208.27	207.58	207.81	207.33	208.04	206.72
207.2	206.86	207.49	208.52	206.31	208.54	207.93	205.92	207.29	206.58	207.6	209.19	208.56	207.05	208.12	208.9	207.34	208.51	209.98	206.47	209.18	206.31	208.23	208.49	206.25	208.14	206.99	206.27	208.38	209.45	208.48	205.18	207.42	206.55	209.57	205.66	208.68	209.35	207.28	207.03	208	208.52	209.3	208.49	208.09	207.72	207.27	207.78	209.46	207.46
209.21	209.11	209.79	209.18	211.13	208.79	209.82	208.59	209.32	208.92	210.31	210.95	209.63	209.9	209.71	209.85	209.31	211.81	209.28	210.13	209.62	208.47	211.58	209.04	211.59	209.61	210.15	210.87	209.94	209.72	210.58	208.8	208.99	209.24	209.19	208.62	211.13	210.21	208.9	208.26	209.49	208.95	208.89	209.32	209.75	208.35	208.97	208.72	210.44	209.69
199.91	198.72	199.21	198.28	199.23	199.3	199.14	199.36	198	199.95	200.83	199.93	200.4	199.91	199.37	199.25	199.43	198.58	198.69	199.05	200.1	198.64	199.9	200.25	198.64	198.82	198.71	200.49	200.7	199.86	198.72	200.62	200.1	198.73	198.61	198.38	199.96	197.44	198.09	197.39	198.75	199.89	200.36	200.82	199.54	198.92	199.87	199.11	200.49	200.06
199.96	199.73	199.12	199.56	199.09	199.37	199.74	199.41	197.57	197.74	199.04	199.56	200	198.51	200.59	200.23	199.32	199.52	198.34	199.61	199.55	199.31	197.59	200.67	199.12	198.24	200.01	200.74	200.36	200.76	199.84	198.92	199.08	199.75	199.36	199.73	200.95	200.25	200.12	200.95	199.12	199.54	198.24	199.31	199.3	199.78	199.38	198.35	200.51	199.67
211.41	213.08	212.92	213.85	214.42	212.81	212.41	214.27	215.29	213.51	213.36	213.62	212.29	211.84	212.45	213.01	214.97	212.3	212.78	212.17	211.97	213.39	213.96	213.49	213.79	213	212.96	213.84	213.84	212.72	212.31	212.85	210.84	213.24	212.37	213.87	214.75	212.25	211.85	213.43	213.56	212.5	213.65	212.11	212.26	212.79	213.63	213.09	214.2	213.84
212.36	212.39	212.01	211.6	213.36	210.29	212	210.85	212.38	211.6	210.75	211.53	211.33	212.12	211.03	212.33	209.41	211.79	210.56	212.44	211.1	211.48	212.36	211.25	212.91	211.66	210.65	212.34	212.4	212.36	212.09	212.02	211.58	212.86	212.2	210.76	212.6	211.76	212.07	210.99	212.83	212.7	212.2	212.69	211.29	210.41	210.46	211.15	211.81	212.91
212.58	213.54	213.01	213.99	212.61	212.55	213.17	213.72	212.18	213.74	213.27	213.66	212.29	212.57	213.06	212.46	212.78	212.01	211.14	213.24	211.88	212.69	212.13	213.3	214.09	212.17	211.07	211.98	213.31	213.34	211.95	213.26	211.01	212.26	214.52	211.99	212.69	213.44	212.47	212.62	212.1	213.69	213.61	211.74	213.67	214.02	214.4	212.19	213.43	212.88
211.9	210.84	210.31	211.23	212.92	210.61	212.68	212.03	211.82	209	211.49	211.94	211.28	210.83	211.62	210.67	213.15	211.59	211.48	210.51	211.6	211.72	212.28	213.83	211.92	213.17	212.62	212.01	211.94	209.36	212.34	212.41	213.17	212.84	211.64	211.65	212.03	212.28	211.44	212.34	212.07	210.33	210.55	211.34	211.47	211.49	210.34	211.64	210.29	210.89
200.09	198.46	200.14	200.26	201.62	198.73	200.63	201.02	200.94	201.68	200.55	199.47	199.43	200.35	198.68	198.79	199.52	200.2	201.13	198.63	198.98	200.92	200.03	201.74	200.89	200.98	199.17	200.77	199.61	201.41	200.69	200.96	200.15	200.44	200.56	199.78	199.75	200.95	200.74	200.37	200.53	202.09	201.68	199.58	200.77	200.9	200.55	198.97	200.87	199.38
200.09	197.39	198.98	197.23	199.56	198.32	197.87	198.69	197.95	198.22	198.1	199.46	197.73	197.42	197.79	199.02	199.48	198.34	198.03	197.87	198.72	199.15	201.1	199.08	198.46	199.44	198.05	199.95	198.64	198.14	197.28	198.44	198.07	199.1	199.29	198.35	198.84	199.24	196.39	197.96	198.84	197.63	199.41	199.29	199.54	196.04	197.3	199.6	198.45	197.65
208.14	207.75	208.18	209.17	208.82	208.42	208.94	208.12	209.15	207.66	209.97	207.3	208.18	211.17	208.93	207.75	208.93	210.14	209.79	207.45	209.67	209.3	207.93	208.4	209.57	208.82	208.11	208.93	208.59	210.16	208.13	209.48	208.82	209.29	210.21	208.45	208.31	207.98	208.88	210.34	208.3	208.14	209.09	208.77	208.02	208.5	208.71	208.49	206.96	208.2
209.52	209.08	209.26	209.98	208.53	207.73	207.92	209.57	209.12	207.41	208.14	209.37	208.06	208.68	207.84	207.8	207.99	208.33	208.55	207.66	206.03	208.95	209.79	208.46	209.73	208.87	208.63	209.41	207.37	208.35	209.45	207.85	209.87	208.15	208	208.69	208.05	209.31	209.61	209.21	208.38	207.81	208.5	206.62	209.39	207.47	208.54	208.13	208.15	207.5
203.54	203.49	202.45	204.53	202.47	202.96	201.49	203.22	203.11	203.42	202.46	203.23	202.72	201.8	203.3	203.34	202.56	203.75	203.35	204.94	202.33	203.91	202.69	202.61	203.87	204.5	203.38	201.44	203.37	203.27	203.52	202.82	202.62	204.59	203.76	202.78	200.84	204.09	204.67	200.55	202.73	204.61	201.7	201.81	203.6	201.92	203.25	202.7	202.29	203.53
200.78	201.44	200.72	202.39	200.06	203.39	202.98	200.68	199.95	203.01	202.17	203.21	201.15	201.36	201.47	201.77	202.31	201.96	202.5	201.47	202.23	200.55	201.47	200.32	200.39	201.58	200.91	200.03	201.4	200.24	201.33	200.71	200.28	201.89	200.93	198.37	201.94	202.07	201.1	202.17	202.11	200.36	200.98	201.36	199.75	198.61	200.38	201.13	201.43	202.87
213.26	212.21	211.88	212.41	212.35	212.24	212.07	210.66	211.6	212.12	211.04	212.03	211.37	211.68	212.1	211.53	211.61	210.75	212.11	212.25	211.69	211.65	211.1	212.01	212.6	212.3	211.07	211.15	211.6	211.77	211.08	211.41	213.97	211.42	211.6	212.5	211.58	211.89	212.07	212.53	210.65	211.86	213.33	210.83	210.33	212.65	212.16	209.57	212.3	212.06
212.58	210.07	212.24	211.1	211.52	210.67	211.69	210.65	211.98	211.32	209.86	210.76	212.03	211.32	209.95	211.58	213.15	211.09	212.14	211.38	211.55	210.85	211.24	212.22	211.37	211.33	210.77	211.64	211.99	211.57	211.36	211.66	210.26	209.74	211.63	212.17	211.11	211.45	210.64	211.09	211.1	210.68	211.73	211.72	211.48	213.44	210.8	212.35	211.42	211.41
208.77	210.78	209.45	208.22	207.97	209.28	208.12	207.83	209.6	208.2	208.88	207.9	210.01	206.55	210.38	208.13	208.8	207.61	209.52	207.97	209.08	207.96	207.91	208.8	209.07	209.42	208.75	209.03	209.62	207.96	208.77	208.83	209.4	208.09	208.91	209.4	208.25	209.15	207.95	208.18	208.22	209.08	209.23	209.01	209.47	208.57	209.38	208.63	207.71	206.92
205.15	203.21	203.2	202.93	204.72	205.13	202.47	203.49	203.64	202.87	203.91	205.07	203.96	204.81	202.51	204.85	202.7	204.65	203.74	203.19	202.92	203.83	205.44	205.28	204.32	205.14	204.25	205.05	203.62	203.07	203.82	203.31	203.42	203.47	204.23	203.42	204.49	202.09	204.48	204.11	202.95	205.25	204.34	203.94	204.28	206.27	203.15	203.33	204.21	204.01
213	213.94	212.48	212.63	212.39	213.37	213.88	212.63	211.95	212.62	213.83	213.38	211.72	213.67	212.82	214.07	214.07	212.11	213.31	212.22	213.47	212.83	212.32	212.56	214.7	212.44	212.08	212.3	214.41	212.99	214.02	212.98	210.78	212.84	214.2	213.27	213.39	213.39	213.29	212.74	212.78	212.01	213.19	211.3	211.53	212.54	212.66	214.42	212.91	213.54
208.33	207.66	208.01	205.86	207.48	207.33	207.31	209.36	209.15	208.27	206.83	207.2	208.39	208.58	208.13	207.67	208.64	208	205.38	207.3	208.2	208.43	207.38	207.85	207.78	207.91	208.31	208.68	208.2	207.79	206.42	206.77	207.81	206.29	207	209.5	207.63	208.38	208.66	208.32	207.62	207.42	208.48	207.07	207.73	209.81	207.56	208.86	208.25	207.95
207.54	206.81	208.64	208.32	209.1	206.73	207.86	208.3	206.91	206.62	207.55	206.07	207.6	207.3	207.32	208.73	207.36	207.06	207.07	207.36	207.39	207.94	207.13	207	207.41	207.23	208.89	207.82	208.39	209.06	208.45	207.12	206.96	208.26	206.49	208.47	206.74	205.71	207	207.99	208.43	209.14	207.3	207.72	208.62	207.12	206.53	208.19	209.33	207.79
199.11	200	198.8	201.77	200.41	199.85	199.3	200.35	199.17	200.76	201.24	199.95	198.3	199.79	201.07	201	199.97	200.56	200.14	199.46	199.53	200.76	199.38	199.89	199.58	198.55	199.61	199.87	199.77	199.96	199.38	200.52	199.9	198.86	201.31	199.82	197.84	199.31	199.25	198.91	198.78	199.58	198.54	199.23	201.28	198.91	197.79	200.9	199.23	200.49
211.42	212.03	212.6	212.43	211.51	212.15	212.96	213.13	212.34	210.63	212.72	212.2	212.96	211.96	210.83	210.74	212.94	210.06	212.51	211.52	211.21	211.34	211.46	211.31	212.59	211.52	211.36	209.74	211.59	211.76	211.14	212.84	210.87	211.7	213.05	211.86	211.55	212.56	212.27	211.03	213.18	212.15	212.26	212.32	210.76	210.33	212.2	211.51	211.06	212.79
208.63	207.77	207.89	209.31	207.84	209.16	208.99	210.66	208.36	209.75	208.21	206.82	209.31	209.65	207.76	208.68	208.05	209.97	207.67	210.35	207.56	207.82	210.46	208.77	210.71	209.6	206.59	207.86	208.26	207.67	208.61	209.07	209.02	208.88	209.1	209.77	208.27	208.63	210.52	208.36	207.04	207.85	207.03	209.94	208.66	207.88	209.65	207.16	207.66	207.91
199.77	199.53	200.56	199.29	200.75	200.2	201.37	201.71	202.75	201.19	199.17	200.07	200.61	199.9	200.31	199.83	200.18	201	200.15	202.21	201.08	200.94	201.31	202.22	198.79	201.15	200.29	199.96	200.49	199.55	200.06	199.73	201.13	199.9	200.13	198.3	198.27	198.55	199.14	200.78	201.24	201.31	200.2	201.02	200.19	200.6	201.1	200.42	199.84	200.59
208.22	206.76	206.58	209.14	207.12	208.05	206.94	208.01	209.19	208	208.77	207.58	207.8	207.95	207.58	207.12	209.49	207.49	207.01	207.91	208.07	206.86	208.42	206.7	207.2	207.42	208.25	207.49	206.24	208.49	207.55	207.23	207.87	207.45	208.13	208.08	209.15	209.31	208.32	208.95	207.65	209.24	209.22	210.27	207.05	208.53	206.44	208.03	208.87	208.71
208.37	207.48	206.92	208.24	206.98	207.29	207.45	209	209.46	209.12	207.84	208.61	208.2	209.02	207.7	208.08	207.21	206.71	207.18	208.79	208.06	208.7	208.51	207.8	208.6	208.97	206.62	207.97	207.63	209.13	209	207.13	207.4	207.53	207.98	208.5	207.82	208.43	207.01	206.31	207.36	208.04	208.18	207.15	207.25	208.03	206.6	208.39	208.31	207.29
207.53	208.05	205.76	206.96	208.04	208.8	207.68	209.1	206.51	207.65	208.45	208.47	206.91	207.95	207.83	208.26	208.65	207.59	206.67	206.65	207.18	207.43	208.74	206.42	207.87	207.09	206.97	208.48	207.58	205.9	208.64	206.9	206.82	207.24	209.11	208.2	205.88	208.22	209.07	209.28	206.29	206.31	208.68	207.7	208.51	209.27	208.23	207.82	207.72	209
211.35	212.6	212.2	212.11	211.7	212.18	212.29	211.49	211.72	211.57	211.46	212.61	212.93	212.96	211.43	212.02	210.08	211.58	211.04	212.42	210.77	211.1	211.83	211.49	210.02	212.91	211.64	211.85	210.68	209.5	211.76	210.4	211.82	211.74	210.96	210.84	211.28	210.79	213.09	211.53	211.86	211.52	211.27	211.69	211.72	211.28	210.26	211	212.9	209.83
196.61	198.41	197.02	196.35	197.62	197.71	197.67	198.44	198.2	198.25	199.79	198.79	198.15	197.84	198.31	197	197.15	197.51	198.78	198.82	198.87	196.25	197.2	198.69	198.18	198.46	197.13	197.21	197.08	197.88	198.91	197.66	199.06	197.79	198.01	198.98	197.75	198.41	197.75	196.26	196.83	198.08	195.95	198.12	197.2	197.63	199.23	199.69	198.33	197.84
207.85	207.23	209.17	207.34	207.7	208.99	207.2	207.43	207.98	208.56	207.7	208.14	207.51	207.85	207.51	208	207.55	208.39	206.7	207.39	210.32	206.78	207.45	207.86	208.41	208.64	206.06	208.89	208.06	207.55	208.1	207.5	206.87	207.78	209.68	206.98	207.39	208.73	206.75	207.91	206.15	207.7	209.61	208.46	206.46	207.36	209.55	208.61	207.45	208.65
200.61	200.78	200.16	200.33	200.59	201.27	201.6	200.54	200.77	201.17	201.12	201.81	201.49	202.35	200.7	201.08	202.24	201.73	200.56	200.91	198.98	202.32	201.41	201.74	202.02	200.22	199.68	201	200.95	200.52	200.49	200.81	200.44	201.5	200.84	202.08	201.68	200.71	200.5	200.7	200.28	201.14	200.7	201.24	201.37	202.06	201.73	201.13	201.98	200.1
209.48	207.63	209.29	207.93	209.16	206.92	208.91	208.19	208.9	208.6	207.45	208.82	210.41	208.46	209.2	208.32	209.16	208.3	209.55	208.37	209.05	209.64	209.79	209.11	209.17	210.91	207.97	208.79	208.63	207.91	209.25	209.01	208.78	207.86	208.99	209.49	207.74	207.9	208.79	208.89	209.04	208.21	209.83	208.3	208.37	207.86	206.92	208.52	210.45	208.45
207.07	207.96	208.01	209.71	209.7	208.13	209.8	208.62	210.03	209.47	208.24	209.63	209.19	208.32	209.53	209.18	207.93	209.94	208.26	207.7	207.9	208.78	208.99	209.76	208.73	209.66	208.91	208.18	209.95	209.34	207.33	208.56	207.46	208.18	207.96	207.67	208.47	208.29	209.43	208.02	208.84	208.36	208.62	208.13	209.01	209.44	209.53	209	208.03	207.23
202.99	203.12	203.37	203.7	202.55	202.21	202.51	201.39	201.85	202.58	202.43	202.59	203.5	204.27	204.7	201.83	201.19	202.59	201.17	202.04	203.08	202.18	202.98	202.54	203.39	203.35	202.59	204.01	202.04	202.44	202.55	202.64	203	201.86	202.54	202.74	203.33	202.25	202.32	204.1	203.37	200.61	202.41	204.16	202.78	203.32	201.13	202.38	203.85	202.49
213.27	211.43	213.72	211.68	211.77	211.59	212	212.43	211.13	214.8	213.35	211.23	211.65	213.58	210.99	211.68	212.45	212.49	212.03	211.69	212.05	212.63	212.87	212.21	213.33	213.4	212.35	212.06	210.94	211.92	212.24	210.89	212.86	211.77	212.08	213.86	211.98	211.46	212.69	211.59	212.57	211.04	211.29	213.15	210.71	212.45	212.23	213.18	210.93	211.57
202.06	202.88	203.86	202.3	202.37	203.55	202.84	201.32	202.21	202.1	202.28	203.82	202.31	201.04	201.83	202.61	202.44	203.04	201.84	202.35	202.75	202.05	203.1	202.62	201.46	201.79	200.6	202.84	202.82	203.19	203.83	203.54	201.36	203.94	202.74	202.24	201.17	202.34	204.45	202.67	201.73	201.6	202.95	203.57	202.28	203.54	203.61	202.95	201.75	202.42
204.39	204.55	204.51	203.85	204.57	203.07	202.67	202.48	202.67	203.9	203.93	204.01	204.17	202.93	203.16	203.61	204.04	202.66	203.2	203.12	204.6	203.55	201.79	205.01	201.84	201.26	202.45	203.49	203.5	201.32	203.59	203.69	203.88	202.09	202.79	202.27	203.05	202.65	204.09	203.91	202.74	202.93	204.09	203.56	203.55	204.05	201.52	204.16	204.41	203.99
216.37	216.95	215.76	215.27	218.15	213.66	218.05	216.75	216.45	216.45	216.05	216.14	218.6	217.7	215.97	217.48	216.69	217.46	216.23	216.88	215.95	217.81	218.34	215.99	215.84	217.44	217.89	217.24	217.63	217.33	215.9	215.87	216.7	219.16	217.66	217.46	218.1	217.97	216.86	216.92	217.08	216.79	216.93	218.4	217.21	215.36	216.96	217.74	216.74	216.45
207.68	207.16	209.06	208.52	207.67	208.97	210.34	209.65	207.75	207.72	209.23	209.55	210.46	208.54	208.4	209.94	207.23	208.22	209.02	208.16	208.73	208.3	208.53	209.02	209.18	208.25	208.59	209.35	208.79	209.99	208.67	207.29	208.59	209.08	209.31	207.61	207.85	209.12	209.18	208.74	208.71	208.15	209.15	207.9	208.04	207.68	206.77	209.31	208.82	208.48
206.36	207.41	205.86	205.69	207.64	206	204.66	206.5	205.57	207.13	206.05	205.98	206.23	205.64	206.3	206.19	206.55	207.31	206.19	206.74	205.97	206	206.27	205.4	205.92	205.62	204.79	205.88	207.26	205.53	207.38	206.71	207.61	206.95	208.06	205.71	207.41	205.62	207.91	205.92	205.3	205.71	206.25	205.87	206.6	204.74	207.02	205.21	207.04	206.82
203.67	202.62	203.97	201.79	203	203.22	203.94	202.47	201.98	204.41	204.36	202.8	203.27	202.95	203.1	202.82	203.12	202.78	203.27	200.77	203.18	202.84	203.68	201.78	204.37	202.67	202.95	202.2	204.33	202.7	202.98	204.06	204.32	203.16	202.46	202.65	202.03	203.41	201.95	203.03	204.28	201.6	203.28	201.78	204.37	203.22	202.23	203.66	202.87	203.3
219.01	217.67	217.45	218.13	217.89	218.04	220.15	218.75	217.77	217.56	219.29	218.5	218.08	217.85	219.09	217.57	217.14	216.37	218.64	217.55	218.89	217.47	219.24	219.56	217.38	218.24	218.51	217.64	217.99	219.85	217.83	217.98	216.08	217.36	217.45	216.7	216.23	217.9	218.39	216.92	218.72	216.2	218.46	217.97	216.67	219.63	217.95	218.23	218.12	216.83
201.3	201.55	202.55	203.59	203.59	201.77	201.77	202.31	202.21	201.31	201.84	202.23	202.74	202.83	203.5	202.54	203.11	202.12	203.03	203.49	202.06	203.15	201.96	200.74	203.46	203.34	203.9	202.57	203.15	201.73	203.71	203.11	201.08	201.07	202.56	201.93	202.06	203.13	202.28	200.72	202.06	202.64	202.24	202.8	202.27	200.34	203.27	203.84	202.01	201.78
214.62	214.48	213.64	213.79	212.83	211.29	213.49	213.85	213.84	212.42	211.66	212.93	212.5	214.69	213.12	213.11	212.97	212.66	212.66	212.23	211.67	212.92	212.94	211.11	213.72	212.63	212.93	213.48	213.7	210.98	214.63	213.95	212.95	213.41	212.52	213.75	212.8	213.77	212.94	211.01	212.87	212.46	211.91	213.33	212.45	213.72	214.35	213.34	213.08	213.44
209.87	209.66	208.17	208.78	210.41	207.37	208.01	209.83	208.48	209.09	210.18	210.94	209.71	209.61	209.96	211.18	209.46	209.15	210.08	210.6	209.13	209.43	208.01	208.29	209.4	210.58	208.48	210.42	211.3	210.6	210.06	208.65	208.15	209.89	208.45	210.5	208.03	210.79	209.36	210.61	210.06	209.46	207.4	209.29	209.73	209.15	209.59	211.65	210.26	210.55
208.54	207.22	207.89	208.93	207.71	208.01	210.14	209.6	209.31	207.19	209.33	208.72	207.32	207.5	208.46	209.43	207.35	209.91	207.73	209.21	208.98	209.55	210.3	208.17	208.71	208.55	209.49	209.62	208.49	209.3	209.39	207.97	210.17	209.07	209.41	208.58	209.69	208.13	210.33	208.17	207.67	208.73	209.67	207.65	206.9	209.06	207.82	207.57	208.23	208.34
209.9	209.63	209.72	210.05	210.41	207.72	209.49	210.09	208.93	210.1	210.67	210.45	209.44	210.04	210.19	208.94	209.48	211.04	209.61	209.71	209.05	209.87	210.53	210.86	209.16	209.58	210.52	208.63	210.34	210.87	209.17	210.66	210.54	210.52	209.34	210.39	210.14	207.95	208.88	210.21	210.82	208.58	209.96	209.87	209.23	209.67	209.52	211.06	209.69	208.86
216.7	217.52	216.93	218.45	216.07	214.63	216.65	216.16	216.92	216.99	216.76	216.92	217.44	218.22	216.42	217.26	217	216.24	217.46	215.64	218.53	218.08	217.26	217.05	218.05	218.92	217.24	217.63	217.4	215.76	216.81	217.75	217.98	217.51	216.1	217.06	215.66	216.62	216.07	216.6	217.75	217.47	218.32	217.71	215.93	216.68	217.08	215.74	216.84	217.52
204.76	205.05	206.17	205.49	205.64	205.23	204.13	204.41	203.88	203.44	204.03	204.52	204.07	204.21	203.9	204.61	206.14	205.85	205.94	205.65	204.3	204.33	205.94	203.38	204.21	205.84	204.22	205.1	205.98	206.25	204.36	204.41	206.67	204.28	204.8	204.96	205.61	205.99	206.1	204.94	204.85	205.1	205.24	205.78	204.83	203.92	203.9	203.22	203.84	204.38
197.38	199.35	197.52	198.08	197.03	196.76	198.5	197.13	198.08	198.01	198.79	198.36	195.93	197.47	196.98	198.45	198.48	197.1	198.57	198.22	197.22	197.85	198.42	196.76	197.45	197.64	198.05	197.26	197.41	196.86	197.34	198.22	197.15	197.45	198.27	196.55	195.8	198.58	197.37	197.68	198.14	197.51	197.94	197.1	198.37	195.76	198.45	198.19	197.1	198.76
209.6	211.33	211.44	210.68	210.55	209.88	209.17	210.68	209.09	209.89	209.61	209.17	210.5	210.06	209.22	208.86	209.99	209.56	209.19	209.19	210.56	209.3	210.95	208.57	211.68	210.02	210.33	210.98	208.76	210.86	209.82	209.34	209.46	210.22	209.52	210.76	209.84	209.25	209.54	210.21	210.19	210.38	210	207.86	209.81	209.26	209.16	210.03	209.92	208.19
205.9	202.55	202.95	202.7	202.88	203.17	204.86	203.82	203.52	203.83	203.23	203.95	204.68	204.59	201.82	204.49	202.54	204.08	202.82	204.5	203.9	203.89	204.11	203.29	202.6	204.36	203.96	204.77	204.31	204.06	203.02	203.68	203.62	204.95	202.85	204.1	203.93	203.15	202.61	203.26	203	203.13	203.99	204.27	203.06	205.01	204.87	203.74	203.78	204.56
211.23	212.95	212.29	213.18	213.92	213.98	213.9	213.4	211.69	212.61	212.06	213.74	211.66	213.44	213.98	213.59	214.38	213.32	213.94	213.56	213.52	213.74	213.73	213.15	213.06	211.94	213.73	213.91	213.34	211.12	213.43	212.7	212.66	211.32	214.68	213.34	214.27	214.01	213.85	214.34	213.26	212.81	213.22	213.11	214.02	213.12	212.33	212.37	214	213.17
202.14	203.1	203.47	203.25	202.85	203.2	204.01	203.93	202.05	203.88	202.01	203.03	202.47	203.12	203.98	202.56	203.59	202.4	203.98	203.73	201.94	203.87	203.41	205.34	205.5	204.79	202.59	203.24	202.76	203.14	201.9	203.92	202.07	201.72	202.19	202.06	204.06	201.56	202.76	204.77	203.12	201.15	204.29	203.01	201.29	202.96	203.1	203.47	202.91	204.19
207.76	207.43	207.61	207.47	207.6	207.71	210.15	206.41	207.16	207.48	206.55	208.39	208.81	208.8	207.3	207.86	207.94	207.94	208.78	207.52	208.13	207.89	208.77	208.26	207.79	206.8	206.28	207.27	208.3	207.47	208.81	206.65	208.26	206.92	207.48	208.45	207.49	208.8	208.22	207.76	208.3	207.87	208.71	206.79	210.05	209.88	206.95	209.31	208.34	206.87
212.6	212.26	213.44	213.7	213.42	213.11	211.71	211.24	211.86	211.58	212.71	212.89	214.55	212.58	211.02	212.67	213.31	213.36	212.69	211.85	212.55	212.99	213.25	212.45	212.4	212.39	212.32	212.76	213.52	211.41	214.53	214.65	211.2	212.77	214.1	214.01	214.8	215	212.07	213.41	213.23	212.18	212.05	212.27	213.65	212.43	213.65	212.99	212.58	211.93
208.78	207.82	208.98	209.14	208.72	210.79	208.41	208.85	207.11	209.36	208.65	208.71	208.33	208.57	208.86	208.67	209.23	208.84	208.54	208.38	207.78	208.05	209.83	207.96	208.18	209.89	209.45	207.88	207.6	209.25	210.34	208.72	207.77	207.84	209.32	209.16	209.5	208.7	209.44	209.34	209.19	207.68	208.58	208.67	209.49	209.04	208.78	209.11	207.99	208.52
200.89	198.52	198.02	198.46	198.84	198.98	198.78	198.87	198.9	198.09	199.12	199.04	197.3	199.14	199.99	198.65	197.31	198.01	198.38	199.36	199.68	199.39	199.39	200.27	199.69	199.49	199.3	199.03	198.21	198.98	199.3	198.42	198.23	200.22	200.69	197.51	198.1	200.03	199.09	199.46	199.1	198.23	200.8	196.38	200.11	198.22	197.9	199.21	198.38	200.17
208.84	207.84	209.04	208.18	208.4	208.08	209.95	208.3	208.01	208.83	209.96	210.35	209.09	210.08	209.02	207.97	207.95	209.28	208.88	208.12	208.61	209.57	209.41	208.81	206.07	208.58	209.59	210.54	207.94	208.06	210.09	208.98	209.15	208.67	209.34	209.5	210.22	209	208.62	209.98	208.81	210.64	209.77	210.43	208.24	208.21	209.74	210.68	208.3	207.72
204.13	203.89	204.14	204.32	202.75	201.82	204.86	204.27	204.4	204.14	204.54	202.16	204.74	203.62	203.45	203.62	203.7	202.49	202.18	204.66	204.97	204.68	204.17	204.89	205.07	203.61	203.25	204.8	205.48	203.83	203.99	203.85	204.03	203.9	203.41	204.44	204.28	202.21	205.17	203.48	203.84	204.94	203.46	204.4	204.69	203.05	201.76	204.62	203.42	203.37
205.05	204.18	204.77	204.57	202.95	203.85	203.82	202.3	204.9	204.52	203.94	203.32	203.11	204.75	202.77	203.25	204.92	202.91	202.2	205.36	205.1	203.7	202.83	204.25	205.11	202.95	203.51	204.51	204.1	203.54	203.74	205.81	204.21	203.87	203.22	203.63	204.04	203.11	202.6	203.15	203.06	205.51	205.4	203.94	204.07	202.02	204.14	203.1	204.18	203.52
200.54	199.49	200.61	198.89	201.4	201.32	198.43	200.1	199.42	200.42	199.13	201.07	201.45	202.39	200.2	200.37	200.32	199.04	200.77	200.52	200.59	201.37	198.96	201.37	198.91	201.45	198.93	198.6	199.85	200.72	201.93	200	200.11	199.42	200.05	199.62	199.67	199.62	201.57	199.4	200.84	199.74	199.64	201.45	202.2	201.55	201.22	200.03	201.01	198.85
204.58	204.43	202.35	204.37	202.69	202.64	202.89	203.89	203.48	203.74	203.37	202.81	203.59	205.99	202.36	203.98	204.31	203.89	202.39	203.51	203.55	203.84	204.06	203.53	202.6	203.23	202.26	203.99	203.24	203.98	204.24	206	204.01	205.91	203.03	205.07	203.23	204.72	203.5	203.35	204.09	202.95	206.32	205.9	206.59	204.73	206.06	203.61	201.86	204.52
208.17	206.24	207.61	208.34	210.6	206.49	208.41	208.54	206.56	208.26	207.56	208.73	207.79	206.58	207.63	206.7	206.44	206.41	208.37	207.39	209.13	206.25	207.01	207.5	207.79	208.77	206.94	209.3	208.32	207.03	206.96	209.55	207.07	207.63	207.06	207.05	208.51	207.05	208.08	206.82	207.34	207.73	205.64	209.16	208.95	205.49	207.44	207.71	206.29	207.11
199.68	197.97	198.21	197.65	197.82	197.78	197.39	197.37	198.99	198.58	199.28	198.9	200.12	198.37	198.04	197.48	197.38	196.47	199.23	196.45	199.93	198.71	197.87	199.94	198.08	198.62	196.39	199.28	197.94	197.16	198.92	199.56	199.55	198.29	198.17	197.93	198.09	199.63	199.88	197.86	199.05	199.88	198.81	198.27	199.43	199.26	198.41	199.24	199.02	198.95
207.38	207.83	207.23	207.05	207.92	208.02	207.55	209.19	208.99	209.12	207.5	206.98	207.98	208.09	206.42	206.62	206.6	207.87	208.63	206.78	207.67	206.1	207.15	207.29	206.89	208.33	206.24	208.87	209.7	207.8	208.73	208.91	208.53	206.99	205.91	208.81	207.69	206.94	206.68	207.9	207.51	206.62	206.59	207.73	207.16	207.69	207.89	208.92	208.68	209.01
207.98	208.56	207.63	208.69	208.96	207.83	207.68	208.99	209.11	208	209.14	208.67	206.66	208.81	210.75	208.54	209.58	208.24	208.75	207.57	206.19	207.38	208.61	209.58	209.16	208.44	211.02	207.47	209.48	207.33	209.95	207.63	206.67	208.19	208.2	207.4	208.27	208.53	207.85	208.42	210.24	209.64	210.21	207.59	208.41	208.99	207.78	207.97	208.53	207.51
200.01	199.94	200.04	199.09	198.68	199.9	199.15	200.16	200.71	199.87	199.71	199.82	199.01	199.6	199.82	199.79	199.74	199.91	198.74	200.3	198.5	200.52	198.98	199.83	199.25	199.21	197.9	199.39	200.18	199.69	199.16	199.84	198.67	199.52	200.13	198.14	198.51	198	199.16	200.25	200.18	198.36	200.11	198.7	197.61	200.41	199.04	199.8	200.31	199.49
203.55	204.87	203.59	205.81	203.36	205.81	204.29	205.44	204.83	204.43	205.03	204.62	204.45	205.14	206.03	205.23	203.9	205.78	204.25	203.15	204.64	206.79	205.51	204.16	203.58	205.68	205.16	203.73	204.32	205.07	204.7	204.07	205.13	204.74	204.63	203.55	205.56	205.82	204.58	205.77	204.79	205.42	204	204.93	205.49	205.13	205.06	206.34	204.35	203.96
210.22	208.08	209.23	208.03	208.8	208.21	208.07	208.96	209.22	209.25	208.46	208.45	209.06	210.43	210.25	207.61	209.31	210.57	210.18	208.71	209.5	208.46	206.94	209.95	208.59	208.75	209.19	208.71	207.25	207.68	209.06	208.26	207.61	208.6	208.98	207.72	207.51	208.63	209.4	206.7	208.18	208.22	207.7	207.77	208.3	208.92	209.01	208.1	208.58	208.91
212.79	213.33	213.63	213.01	214.86	214.42	212.84	212.44	213.49	213.2	213.99	213.73	213.77	212.02	213.58	212.57	213.33	212.85	213.73	213.63	213.66	213.96	214.17	213.14	211.81	213.97	214.28	212.5	213.14	214.64	213.13	213.71	213.03	213.62	212	213.24	213.85	214.07	211.06	213.63	211.27	211.82	213.73	211.36	213.84	212.91	213.33	213.22	212.57	213.43
204.85	204.28	204.04	206.54	202.74	203.39	204.69	204.59	204.23	203.39	204.13	202.37	203.07	202.53	205.3	203.62	203.39	206.08	205.08	203.56	203.74	202.89	204.55	203.59	203.33	204.61	203.83	203.8	203.22	203.96	203.22	205.51	203.55	202.94	202.72	204.16	203.79	204.4	204.13	205.29	203.93	202.67	202.75	203.43	203.85	203.62	203.59	203.35	203.01	204.39
208.11	210.39	208.51	209.73	210.35	208.77	209.18	208.76	208.33	209.91	211.25	208.92	210.18	209.76	210.19	209.72	209.14	209.55	208.97	208.87	208.83	210.4	210.02	210.53	209.15	210.68	209.36	208.42	209.95	209.76	210.83	208.96	208.92	210.48	210.27	211.27	210.97	208.58	209.71	209.14	209.91	209.16	209.72	210.69	209.38	208.57	208.96	209.09	209.92	209.94
198.63	198.6	199.54	196.55	200.06	196.5	197.82	199.49	197.41	197.71	198.42	197.21	197.12	198.44	198.88	197.83	198.39	197.57	196.16	200.68	197.65	198.01	198.57	199.15	197.27	197.93	198.14	198.4	199.37	197.1	198.75	199.43	198.35	198.78	197.02	199.2	197.53	197.71	199.04	196.72	197.66	196.79	197.63	196.78	195.99	198.04	198.56	198.78	199.01	197.97
207.6	207.88	208.34	209.17	208.45	209.94	207.4	207.67	209.04	209.69	208.64	207.81	207.6	209.27	208	208.2	207.26	207.5	208.72	207.64	208.82	206.38	207.03	208.05	207.87	207.17	207.76	206.84	208.08	206.89	206.32	207.84	208.68	207.92	207.96	207.18	207.81	207.46	207.26	207.4	208.37	208.38	207.21	208	207.56	206.53	208.34	209.33	206.98	207.01
216.32	215.46	215.15	216.32	217.23	215.43	215.59	216.97	217.14	216.3	217.78	216.77	217.15	216.19	217.45	216.05	218.3	217.6	216.7	216.29	219.2	218.29	218.14	217.3	217.52	215.7	218.47	217.12	216.28	216.61	215.86	217.55	216.74	217.76	216.4	217.69	216.53	216.44	218.1	216.99	217.23	218.57	217.18	216.79	216.35	215.99	217.16	217.13	218.06	216.11
209.94	210.4	209.05	209.62	208.56	209.37	209.1	208.76	210.69	208.42	209.19	210.02	209.83	210.37	210.28	208.94	209.38	209.33	209.43	208.62	209.09	209.02	209.36	208.96	208.71	208.45	210.79	209.16	209.51	209.19	209.8	208.34	210.56	210.17	209.88	209.51	210.04	209.48	207.95	209.81	208.36	209.31	207.84	209.11	208.18	207.92	209.86	208.89	209.99	209.62
211.69	209.66	212.56	211.04	211.75	212.27	211.66	212.15	212.84	212.56	212.02	211.98	210.83	213.1	212.9	211.94	211.94	212.54	210.34	210.94	210.95	210.6	212.41	210.95	211.29	210.75	211.44	211.89	211.3	211.63	212.94	210.49	213.05	212.5	211.86	211.58	212.78	213.47	212.1	211.99	212.16	211.52	211.89	212.63	211.71	213.16	211.83	210.65	211.51	211.84
215.82	217.03	216.85	217.5	217.13	216.47	216.9	217.93	215.76	216.24	216.24	216.38	216.7	217.57	217.48	216.93	217.66	217.59	219.17	218.46	217.81	215.16	215.96	217.16	218.26	216.85	216.94	214.79	215.93	217.08	217.09	217.71	216.56	216.93	217.02	216.47	215.63	215.79	216.86	216.3	216.84	216.58	215.85	216.79	218.72	216.22	217.29	216.34	217.24	217.54
209.55	207.73	208.25	209.34	209.27	208.75	209.47	209.11	207.89	208	208.48	208.65	209.21	209.03	208.08	207.16	211.38	208.97	207.99	209.99	208.79	208.02	207.61	208.97	208.68	208.49	208.57	209.45	208.91	207.99	209.72	208.77	209.18	208.07	209.41	208.59	207.13	209.94	208.47	208.72	209.78	209.14	207.58	208.1	209.25	207.4	208.51	209.04	208.32	208.91
208.9	207.85	210.15	210.23	210.5	208.52	209.3	209.93	209.48	211.19	208.67	209.01	208.81	209.47	210.28	209.49	209.46	208.89	209.41	208.34	209.83	210.25	207.37	209.95	208.46	209.07	211.38	210.4	209.56	207.75	209.35	210.91	210.31	210.15	209.83	210.38	209.9	210.59	209.63	210.47	209.61	209.61	209.05	209.27	210.05	209.24	209.96	207.72	208.2	210.11
203.98	204.21	204.34	203.69	202.77	205.32	203.02	204.49	203.91	203.86	204.17	203.99	203.33	202.72	203.01	203.42	203.82	202.4	203.81	203.74	204.52	204.03	202.58	202.49	203.66	204.78	203.58	202.91	202.15	203.42	204.22	204.92	202.93	203.71	202.72	203.4	203.37	202.58	201.97	203.55	203.37	204.83	202.84	202.99	202.16	203.05	203.83	204.44	203.3	203.86
213.92	212.89	212.77	212.98	213.77	213.48	212.5	212.56	211.73	213.72	213.2	210.73	213.79	212.95	213.25	213.42	212.91	213.55	213.61	214.02	213.29	213.56	212.71	213.43	212.71	213.22	214.04	213.86	212.02	213.36	212.22	214	212.67	212.79	212.4	212.85	211.83	212.97	212.92	211.46	211.83	213.66	212.41	213.21	213.69	214.19	211.59	213.65	213.76	213.21
208.41	209.5	207.75	208.89	209.53	208.04	208.83	209.17	209.58	209.62	209.35	209.27	210.4	209.57	209.27	208.98	208.05	210.41	208.36	209.98	209.03	206.9	209.32	207.55	209.17	207.28	208.65	207.49	208.05	209.66	208.99	207.89	208.62	209.88	208.31	208.88	208.88	208.51	208.12	208.82	209.23	209.26	208.67	209.42	209.38	208.4	208.65	207.66	209.85	208.12
212.57	211.6	211.29	213.6	213.06	212.5	213.36	210.77	213.43	213.03	213.94	213.01	212.56	213.81	212.01	213.43	214.18	213.59	212.97	212.69	212.7	215.66	211.98	211.45	212.11	214.97	214.76	213.58	212.16	214.09	213.6	213.37	212.93	212.87	211.95	212.49	213.09	214.69	213.62	213.31	213.54	215.09	214.17	213.82	212.01	213.25	212.63	212.13	213.72	214.56
211.02	211.52	211.46	213.67	212.48	214.44	210.31	211.05	212.55	213.05	210.34	211.24	212.2	211.99	211.9	213.35	211.07	211.51	212.05	213.08	211.09	212.45	211.97	210.79	212.51	212.82	212.45	211.69	211.79	212.71	210.6	213.6	211.97	211.5	212.25	211.52	211.59	213.03	211.59	212.47	211.39	210.61	211.56	211.18	212.19	211.91	211.14	210.87	211.08	212.43
197.81	200.41	199.64	199.05	199.24	200.18	200.06	198.78	199.11	199.43	199.7	200.56	200.58	198.95	199.3	198.46	199.81	198.87	198.96	198.75	198.84	200.26	199.65	199.58	199.01	199.8	198.88	198.75	198.91	199.67	199.14	197.62	199.01	200.52	200.08	200.59	198.65	200.21	198.67	199.65	199.9	199.51	198.48	200.44	198.81	199.99	198.07	200.28	199.81	199.81
202.94	204.24	202.66	202.66	202.75	202.54	201.52	206.95	202.86	202.98	203.57	203.84	202.51	202.64	202.13	202.3	203.86	203.68	204.4	204.09	202.06	204.42	201.78	203.04	203.04	203.42	202.77	203.37	203.08	205.49	203.67	202.38	204.05	203.19	202.24	203.86	203.01	203.2	203.92	203.57	205.03	203.7	202.35	202.91	202.59	203.69	203.78	203.89	205.4	201.78
205.22	206.08	206.2	205.43	206	206.3	207.39	208.19	206.24	206.03	205.66	205.8	204.46	206.09	205.53	205.54	205.36	206.52	205.7	205.13	205.66	206.38	206.34	207.05	205.9	204.86	206.11	205.27	205.44	205.28	207.02	205.76	205.49	205.91	205.78	205.31	206.16	205.83	204.36	206.63	204.76	204.87	207.74	205.48	206.27	206.63	204.77	206.42	205.03	205.73
204.8	204.13	203.34	205	204.94	203.69	202.3	204.54	202.83	205.09	203.29	204.48	205.83	203.54	202.81	203.74	205.11	203.71	202.46	204.23	202.87	205.47	205.16	205.53	204.57	202.34	204.46	202.24	204.7	205.03	205.33	205.35	203.39	204.07	203.07	205.22	205.34	204.32	204.23	204	204.12	203.83	204.71	202.92	205.47	203.77	204.09	204.38	203.62	204.24
208.51	210.47	209.35	209.22	210.13	209.96	208.98	209.38	209.51	209.4	210.57	210.09	208.77	209.23	208.22	210.02	208.11	209.26	209.61	209.81	208.13	209.28	209.58	210.45	209.73	207.87	207.97	208.58	210.93	208.11	208.82	209.14	208.41	210.01	208.86	207.33	209.63	209.27	209.14	208.49	209.41	210.08	208.82	208.66	209.24	209.67	209.49	210.93	210.29	208.56
211.98	210.17	214.29	209.9	211.53	211.67	210.67	212.1	212.5	211.78	212.53	212.27	212.07	211.06	211.44	210.21	210.85	212.34	209.48	212.78	211.72	211.45	212.7	212.43	212.85	212.25	211.31	212.47	211.96	209.08	211.4	213.31	210.26	213.82	212.03	209.23	211.86	211.81	212.69	213.8	211.82	210.51	211.73	212.56	210.01	212.01	211.52	210.57	212.17	212.89
211.3	210.4	211.22	211.66	212.39	211.05	212.45	211.55	211.26	211.34	211.22	211.3	212.57	210.94	210.79	211.83	211.84	210.77	212.13	210.27	212.21	210.88	210.93	212.75	209.32	210.51	211.81	212.24	213.04	212.61	212.31	212.85	210.64	211.89	210.9	210.97	212.46	211.41	209.93	212.15	211.42	212.09	212.05	212.51	211.4	211.4	210.96	211.63	210.36	210.3
218.13	217.29	218.17	217.23	216.41	216.64	217.19	217.74	218.26	217.71	217.81	215.57	217.68	218.08	217.44	218.39	218.69	218.7	217.09	217.48	217.23	218.27	217.04	219.04	217.45	218.71	218.22	219.42	217.32	218.22	218.23	218.11	218.36	218.04	218.56	218.71	219.09	216.39	216.25	218.45	218.26	216.42	217.83	216.61	217.86	216.7	216.84	217.43	219.07	217.5
211.24	211.24	212.55	212.95	210.76	212.62	213.01	212.09	212.64	211.63	212.51	213.03	212.12	212.75	213.49	213.3	212.62	212.07	213.67	211.74	214.18	211.8	213.16	211.68	212.83	212.38	212.82	210.53	212.98	213.16	212.2	213.58	212.26	211.73	211.13	212.35	212.48	210.39	213.52	214.67	212.28	211.83	211.47	212.54	210.72	213.31	211.77	212.1	213.61	212.47
203.68	203.27	203.76	204.76	205.69	201.71	205.6	205.21	203.34	203.43	203.98	202.68	204.74	203.12	204.68	204.17	203.17	203.92	201.9	204.08	202.82	202.49	204.81	203.92	203.47	202.54	205.24	202.62	203.86	203.91	204.08	204.88	204.4	204.1	203.9	204.66	202.7	205.7	202.66	203.55	200.95	205.56	204.26	204.35	204.36	203.45	204.56	203.16	203.94	205.53
210.77	211.13	212.56	211.45	212.62	210.66	210.52	211.49	211.31	211.75	211.01	212.17	211.38	211.81	211.34	210.32	212.94	212.54	213.03	211.98	210.89	211.97	210.42	212.99	210.47	212.17	211.84	211.06	211.75	210.81	211.1	211.4	211.36	211.53	211.51	212.66	210.97	211.44	211.22	210.61	210.93	212.2	210.73	212.5	212.32	210.72	212.35	210.19	212.24	211.68
203.35	204.52	203.34	203.48	202.65	203.99	203.22	203.64	202.79	203.41	203.23	204.28	203.8	203.56	204.66	201.99	204.41	203.78	204.46	204.04	203.22	203.42	202.11	201.98	202.54	204.47	204.6	202.23	205.37	204.17	204.27	204.11	204.07	203.15	203.95	203.43	203.7	203.89	202.86	202.35	204.01	205.4	205.32	205.41	203.81	203.85	202.84	202.82	203.07	203.32
208.37	209.16	208.42	208.22	208.59	208	209.23	208.93	207.67	208.6	207.59	208.93	208.81	208.45	206.52	208.3	210.59	208.08	209.54	208.19	210.35	209.09	210.02	208.81	207.44	208.26	208.11	209.49	208.25	207.84	208.96	209.32	210.2	208.49	209.75	208.01	209.09	208.3	209.78	209.15	207.7	209.66	208.36	208.16	207.72	207.75	207.93	207.54	209.75	209.9
206.48	205.98	207.68	205.98	206.44	206.09	207.15	207.01	206.46	206.01	206.5	206.42	207.15	208.12	205.65	205.64	205.57	206.94	205.75	206.53	206.79	206.51	204.75	207.23	207.26	206.06	204.78	207.5	204.3	209.26	207.69	206.7	206.64	206.73	205.51	206.82	205.17	205.93	205.51	206.17	207.2	206.52	207.54	206.54	206.68	205	205.76	207.27	204.35	206.22
199.24	201.64	199.56	199.73	199.75	201.07	200.61	201.73	200.33	199.72	200.8	201.45	199.76	200.38	200.44	200.27	199.71	199.6	200.91	201.25	200.35	200.56	200.62	200.83	199.94	201.6	200.17	200.68	198.55	200.72	200.06	199.27	201.43	200.05	200.25	199.68	199.25	200.39	198.9	199.8	202.99	199.52	202.7	199.71	200.09	200.98	199.63	201.28	200.67	199.42
201.05	202.61	199.72	200.24	200.18	198.84	200.05	200.63	201.86	200.06	200.41	200.06	201.27	199.31	200.78	198.76	200.66	200.32	200.97	200.72	200.27	201.73	201.11	200.4	201.09	199.67	200.5	202.26	199.84	200.11	200.76	201.08	199.68	200.91	199.93	199.28	201.53	200.97	199.83	199.82	199.64	200.01	201.37	199.15	199.53	200.73	200.54	199.86	199.89	199.14
209.06	207.95	208.75	209.45	208.66	209.39	209.82	208.73	208.33	209.99	206.88	208.47	210.18	208.54	209.91	207.55	208.19	209.35	208.29	208.39	207.29	208.76	209.5	208.26	208.7	207.72	210.23	207.94	207.16	208.82	209.48	208.42	208.01	207.4	208.88	208.43	207.62	206.8	208.13	209.28	208.4	210.59	207.81	208.2	209.42	209.67	208.95	208.71	207.62	209.04
211.09	212.05	211.81	211.11	211.78	212.85	211.21	211.6	211.92	210.64	212.81	212.59	211.12	211.85	210.56	210.92	211.74	213.44	212.25	209.95	211.58	211.11	212.14	210.19	212.17	212.34	210.95	212.8	210.71	211.19	211.91	211.69	211.12	212.03	211.74	212.57	211.57	211.96	211.95	211.93	210.76	212.51	212.88	211.73	212.34	212.58	211.99	210.9	211.45	211.3
205.15	206.84	204.81	206.55	203.44	204.2	203.04	204.4	203.68	202.91	203.98	205.09	204.33	205.04	204.92	205.07	202.91	203.68	204.04	205.21	204.25	204.19	203.69	204.18	204.94	204.85	206.07	204.4	205.36	203.81	204.36	203.42	204.4	202.91	204.62	203.25	202.42	205.85	203.5	204.27	205.23	205.56	202.72	204.52	202.48	204.67	204.25	204.24	204.21	203.43
206.2	206.46	204.68	205.54	205.57	206.24	204.87	205.8	205.93	204.94	206.39	205.04	205.58	206.35	206.15	205.98	205.38	206.57	204.23	206.72	205.71	205.17	203.9	205.85	204.55	205.9	206.5	205.03	204.04	206.01	204.48	204.07	204.66	207.09	206.1	207.3	205.39	206.7	205.24	206.7	205.83	207.39	204.38	205.92	205.96	205.7	206.71	206.06	205.62	205.22
208.43	209.08	207.95	208.37	208.32	210.77	208.61	208.71	208.68	209.25	207.47	208.94	209.21	208.1	208.34	209.87	208.77	210.68	209.64	208.01	209.32	209.42	208.19	208.84	208.65	210.14	210.31	208.25	209.74	208.72	208.58	208.48	209.38	207.37	210.65	208.31	209.38	208.54	208.74	207.9	209.09	208.35	209.03	209.73	209.79	210.23	207.48	208.26	207.48	207.85
204.85	204.4	203.01	204.09	204.06	204.07	204.59	203.52	206.88	203.92	204.14	205.37	204.72	205.17	206.82	205.39	204.35	203.34	204.67	204.27	206.47	204	204.14	203.54	203.07	206.04	204.85	206.42	203.25	205.41	205.54	205.03	205.63	205.2	204.07	205.07	205.5	204.87	204.09	205.43	204.79	204.17	203.77	205.15	204.8	203.69	203.89	206.68	205.88	204.68
203.91	203.72	202.42	201.03	203.9	202.94	201.23	202.92	203.01	202.73	201.51	202.57	201.75	202.22	203.26	203.21	201.67	201	203.69	202.99	201.77	203.03	204.52	202.11	203.39	202.65	203.8	202.87	202.96	200.26	202.29	202.02	203.64	203.24	202.38	201.39	202.26	202.47	202.81	201.63	204	201.06	203.82	203.71	201.87	201.68	203.32	204.32	201.41	203.37
205.19	204.35	203.75	203.73	203.94	203.79	203.74	204.8	204.41	203.71	203.36	204.18	201.96	203.86	203.12	204.31	204.8	203.38	203.11	202.9	203.78	204.59	202.52	203.66	203.96	204.32	203.04	204.05	203.67	202.87	203.19	204.65	203.12	202.89	203.24	202.63	203.83	201.89	203.74	203.36	204.23	203.76	202.02	202.95	202.98	203.47	202.92	203.74	201.42	203.28
203.51	204.57	203.04	203.99	203.33	202.17	203.98	204.05	203.78	204.96	203.8	203.88	203.04	203.58	202.74	203.32	202.93	203.17	202.62	204.41	203.17	201.71	204.15	203.42	202.36	203.12	203.56	202.75	204.14	202.97	202.48	203.7	201.65	203.29	202.74	203.34	203.99	203.1	204.48	203.62	203.39	201.95	204.17	203.4	203.05	204.13	203.74	204.95	202.81	202.99
208.88	208.05	209.83	208.16	208.73	207.61	209.28	208.83	207.83	208.61	208.18	209.03	207.8	209.51	207.93	207.28	210.27	209.13	207.27	209.22	207.58	209.44	208.65	209.42	208.97	206.29	208.57	208.23	210.66	208.97	208.71	208.46	207.17	208.82	208.23	208.02	209.35	208.15	208.52	208.67	208.99	210.15	209.14	208.51	209.21	208.76	208.17	207.62	207.93	207.66
203.03	203.74	204.06	205.27	202.42	203.86	203.19	204.39	202.15	204.12	203.62	201.94	203.99	203.46	203.46	202.49	203.95	206.16	203.61	203.98	203.58	204.17	204.23	203.3	203.85	202.4	204.35	203.52	204.33	204.67	203.09	203.45	204.8	203.95	202.41	203.15	203.87	205.26	204.89	203.85	203.2	204.78	203.08	203.61	204.25	203.77	203.04	203.44	203.38	201.97
208.43	210.75	208.15	207.59	209.08	207.48	209.63	208.47	207.44	207.09	208.95	207.71	208.35	208.45	208.53	209.01	208.48	208.26	208.91	209.01	207.9	208.79	208.67	207.67	208.91	209.87	209.79	208.91	208.4	207.94	209.77	207.41	207.02	208.41	209.8	207.87	210.02	207.94	209.61	208.73	208.55	208.49	209.31	207.03	211.02	208.34	208.93	209.31	208.43	209.45
208.7	207.18	207.13	206.48	208.49	208.03	208.33	207.35	208.33	207.82	208.06	208.41	207.3	207.17	207.51	207.15	206.53	208.04	207.95	207	206.79	208.44	207.32	208.77	207.8	208.54	206.51	208.47	208.15	207.26	207.59	209.41	207.69	209.65	209.33	208.9	208.6	207.38	206.17	207.98	209.09	207.33	207.95	205.93	207.69	207.94	207	208.95	208.12	208.19
201.04	202.11	201.69	201.34	201.78	200.69	200.72	201.54	201.18	202.81	200.33	201.25	200.47	201.43	200.61	202.64	200.96	200.81	200.4	200.46	198.62	202.11	201.66	201.17	200.18	200.73	200.64	202.86	201.08	202.81	201.52	200.63	201.21	201.14	200.42	200.69	201.72	201.88	200.45	201.58	199.55	200.39	200.48	201.93	200.13	200.41	202.05	201.34	200.45	202.17
202.98	201.65	204.96	204.4	202.74	203.55	204.85	201.96	202.76	203.01	202.93	202.71	202.51	202.23	203.6	203.03	203.5	204.51	201.8	203.4	204.17	201.51	203	204.05	204	204.73	203.76	203.48	202.78	203.05	202.87	204.85	204.82	203.99	204.54	204.21	202.04	201.21	203.6	203.2	201.91	202.86	201.42	204.9	203.88	203.21	203.89	201.97	203.77	204.14
204.66	202.78	204.1	202.94	202.02	201.69	202.61	201.82	202.13	203.16	201.85	202.58	201.74	203.51	202.43	202.17	203.72	203.57	202.86	202.85	201.16	201.92	202.34	202.04	202.92	203.21	203.31	202.49	203.8	201.8	201.76	203	203.7	201.85	202.41	202.42	203.05	201.41	203.29	203.14	203.52	203.28	202.64	202.95	202.12	202.69	202.4	201.6	202.73	203.58
201.92	203.82	203.99	204.79	202.44	201.87	203.16	202.91	204.32	203.46	204.23	202.52	204.7	204.52	203.59	202.45	204.27	203.08	204.41	204.34	202.38	201.92	202.92	203.53	201.72	202.33	204.41	204.07	203.36	203	202.16	204.23	203.26	203.81	203.8	204.1	203.1	203.14	203.78	203.17	203.1	202.8	202.21	203.59	202.21	204.75	203.95	202.91	203.61	202.4
213.57	213.14	213.72	212.42	212.52	214.82	211.77	211.95	213.5	213.25	212.66	213.35	213.6	213.44	213.83	214.68	210.98	212.96	211.97	213.62	212.88	212.2	211.67	213.07	213.99	213.08	213.7	212.93	213.77	214.1	212.37	214.06	211.75	212.5	213.24	212.71	213.69	212.4	211.12	210.11	214.44	214.67	214.48	214.14	212.39	213.07	212.2	212.88	212.41	213.63
206.68	205.3	207.15	207.4	205.29	205.24	205.78	206.01	207.38	206.21	206.8	207.44	205.4	207.66	205.85	205.82	207.48	205.15	206.36	208.3	205.93	205.7	204.17	204.79	205.97	206.38	206.35	207.78	207.97	206.4	205.54	207.75	207.13	207.32	206.56	204.76	206.11	205.04	208.08	204.1	206.23	205.37	206.04	205.19	204.68	207.41	206.4	206.93	207.17	205.84
217.25	217.04	217.35	218.18	217.47	217.55	217.14	216.8	216.24	216.3	217.65	215.92	216.21	216.59	217.52	215.14	216.13	217.5	216.36	217.16	217.47	217.04	216.98	218.27	217.37	216.34	217.34	217.4	215.88	217.1	216.84	217.92	216.64	216.18	216.94	216.23	217.65	215.69	217.02	217.22	217.13	216.45	217.44	217.38	216.89	217.24	216.06	218.51	216.9	217.52
198.51	198.58	200	200.49	198.51	199.29	197.86	199.55	198.58	199.94	199.13	198.57	199.56	198.88	199.68	199.29	198.99	201.17	199.78	200.04	199.61	199.21	198.01	200.35	198.88	199.35	199.86	198.57	198.68	197.7	198.79	200.17	199.38	198.71	198.35	200.26	197.16	199.28	198.64	198.5	199.35	200	198.64	199.71	199.66	198.83	199.59	198.41	199.12	200.44
197.84	197.48	198.1	199.19	198.4	196.7	196.3	197.27	197.66	196.77	197.84	198.01	198.75	197.78	197.49	197.71	197.93	198.71	197.98	198.98	198.71	199.65	198.35	196.66	196.97	197.69	197.88	199.09	197.99	198.35	197.57	197.5	198.28	198.39	198.74	198.03	196.64	199.44	198.69	198.35	198.02	198.27	198.66	196.97	197.25	197.59	197.71	197.66	196.44	198.08
199.95	198.19	200.23	199.05	198.55	200.18	200.69	199.55	198.4	198.77	199.15	201.13	199.66	200.44	199.59	198.64	199.88	200.89	199.57	199.61	199.71	199.53	201.39	200.84	200.52	199.77	199.15	200.47	199.21	198.98	198.98	198.78	198.7	200.21	198.84	198.8	200.8	198.84	199.24	200.85	200.7	197.95	199.73	199.98	199.26	197.5	197.88	199.56	200.6	199.29
208.76	207.78	207.59	210.74	207.82	208.28	208.98	208.5	211.41	209.03	208.99	208.32	209.31	207.41	210.01	208.5	206.84	209.52	207.12	209.59	208.22	207.01	208.67	208.3	209.05	210.47	208.64	209.36	207.83	208.8	208.74	208.46	209.55	207.07	211.11	206.98	207.8	207.91	208.29	207.17	208.87	208.3	210.23	208.72	208.19	209.4	208.28	207.32	208.86	208.35
210.01	209.78	208.7	208.95	208.76	206.95	208.63	210.87	207.02	208.58	208.39	208.16	208.26	208.79	208.81	208.57	207.86	208.4	208.69	207.13	209.06	208.47	207.62	207.73	208.36	206.84	209.02	209.16	208.69	207.06	209.89	208.52	209.61	209.47	208.03	207.71	209.22	207.71	208.6	208.79	209.48	208.22	208.7	208.56	207.45	208.85	209.15	208.27	209.74	209.48
216.82	216.9	217.04	217.56	218.61	217.74	218.12	217.03	216.16	216.73	216.13	216.65	217.46	216.88	216.34	216.18	217.23	217.79	218.67	217.61	217.97	216.43	217.14	217.81	217.01	216.56	217.1	216.92	218.07	216.52	218.09	216.64	216.77	217.24	217.01	216.81	217.16	216.82	215.65	216.53	217.18	217.89	216.63	216.8	215.31	217.87	217.52	216.67	218.75	217.34
202.44	203.2	200.94	202.49	204.34	202.14	202.5	203.37	203.25	202.65	202.51	203.23	203.46	202.9	203.69	204.46	203.98	202.64	203.15	203.6	204.52	203.18	202.98	202.92	203.27	202.55	203.58	202.67	203.24	202.93	202.35	203.09	203.13	204.09	202.76	203.07	202.92	201.89	204.02	203	202.83	203.3	204.67	203.47	202.69	202.14	202.55	203.9	204.53	204.06
213.99	212.46	215.62	214.82	214.33	213.2	214.53	214.17	212.79	213.76	214.64	213.3	214.68	213.65	213.46	215.57	213.57	214.79	214.58	214.08	213.44	211.82	212.49	214.31	214.6	213.43	214.69	213.93	214.75	212.5	212.08	214.88	215.54	213.83	213.41	213.97	213.08	216.62	213.48	214.17	214.79	213.11	213.81	213.8	213.93	213.57	214.4	213.16	213.9	214.57
193.64	195.33	195.53	194.44	196.31	194.48	194.08	196.25	194.36	196.04	196.41	194.53	196.66	195.61	194.05	195.01	196.35	194.94	194.86	194.19	193.86	195.1	194.56	194.64	194.94	196.89	193.52	196.57	195.35	193.99	196.28	195.08	194.6	195.77	194.91	193.56	196.56	194.17	195.3	195.75	195.53	194.66	194.53	193.81	195.12	196.46	195.02	194.93	193.52	194.66
204.01	203.63	203.76	203.17	203.84	204.59	202.14	204.36	204.76	204.39	203.27	203.86	202.73	203.84	204.01	202.26	201.77	204.96	205.59	203.4	204.14	204.99	203.62	203.83	205.07	205.06	205.1	204.36	202.59	203.45	202.51	204.55	202.95	205.14	204.32	203.04	203.86	202.72	204.2	202.46	203.53	203.01	204.87	201.98	205.08	204.24	203.23	203.14	205.4	203.93
208.82	208.78	209.39	210.19	207.82	210	209.45	209.47	209.12	207.78	210.71	208.92	209.04	208.76	208.26	210.71	210.71	209.31	209.23	208.94	209.61	210.51	208.34	209.4	208.9	209.83	209.78	210.95	208.94	210.51	210.09	208.45	208.29	210.21	210.08	210.52	209.25	208.72	207.58	209.04	209.31	209.18	209.33	210.25	210.84	208.55	210.31	210.51	209.79	209.71
199.52	197.95	199.28	198.11	198.26	198.16	198.42	199.18	198.45	198.84	200.31	198.15	197.11	198.44	198.72	199.23	196.8	197.04	197.98	196.97	198.58	199.81	198.18	197.9	199.27	198.7	197.7	199.26	198.77	198.85	197.49	198.78	199.78	197.76	198.19	197.58	197.74	197.12	197.55	198.17	198.09	198.07	198.63	198.43	198.31	198.76	199.54	199.08	198.74	199.42
204.94	204.23	202.92	203.17	204.35	204.57	203.53	204.22	203.21	203.57	203.32	203.58	203.06	201.53	204.6	203.96	203.24	203.84	204.93	203.16	204.67	203.34	203.33	203.86	202.87	203.25	203.75	204.3	204.62	204.1	203.92	203.17	202.92	205.27	201.86	203.49	202.97	204.79	204.18	203.94	203.79	202.97	204.55	203.49	203.65	202.89	203.64	203.77	204.56	203.79
208.42	209.7	209.91	207.96	209.6	209.01	208.4	210.04	208.26	209.84	209.13	209.98	209.73	208.69	208.15	208.33	208.87	210.55	210.46	208.28	208.52	208.9	206.46	209.24	209.78	209.47	209.35	209.38	208.56	208.78	208.95	208.6	206.86	207.75	208.75	209.05	208.99	208.11	206.32	210.71	207.88	209.79	210.11	209.65	209.84	209.55	208.7	208.56	209.31	207.71
212.24	212.49	211.09	212.21	212.34	211.83	210.72	210.67	210.89	210.38	211.38	212.42	212.03	212.21	213.18	212.16	213.14	210.53	210.18	211.93	212.18	211.54	211.77	213.11	211.3	211.84	212.05	211.48	212.25	210.18	212.25	209.93	210.86	212.17	211.56	210.91	212.11	210.53	210.95	211.51	211.59	211.41	211.9	211.21	210.95	211.14	210.75	212.36	211.56	211.5
210.02	208.35	208.85	209.09	209.52	209.27	208.66	206.5	207.75	208.85	207.96	208.1	209.09	206.4	208.83	209.5	209.19	208.69	208.75	207.96	208.13	210.12	208.05	209.9	206.54	210.12	208.12	208.64	208.46	209	208.29	208.79	208.88	209.39	209.56	208.3	207.75	207.66	207.18	209.26	207.87	208.72	208.73	208.62	209.1	209.41	208.27	208.57	208.79	208.19
208.53	207.51	209.35	207.38	208.22	208.77	207.36	206.41	207.03	207.86	207.08	208.42	208.36	206.38	206.94	206.19	207.29	207.64	206.76	206.71	207.23	207.54	209.08	207.11	207.66	208.53	207.97	206.89	207.6	208.7	208.89	207.64	207.56	205.51	207.51	208.23	208.21	207.35	207.54	208.54	207.94	210.04	207.59	207.04	207.3	208.25	208.62	207.53	207.2	207.69
208.66	208.33	209.97	209.64	208.43	208.57	209.55	209.98	210.7	208.6	209.61	209.58	209.16	209.86	210.55	209.73	207.57	210.53	209.4	209.42	209.72	207.99	209.54	208.52	209.37	207.57	209.65	207.95	209.39	208.81	211.03	208.91	210.01	210.46	209.08	207.74	209.6	209.87	209.99	208.25	210.63	210.38	210.76	209.35	210.87	210.01	208.55	208.37	207.8	209.86
208.4	207	208.03	206.06	207.05	207.33	208.06	206.56	207.53	207.44	206.96	208.53	208.27	207.6	207.1	208.59	207.29	207.6	206.57	207.53	208.38	207.72	207.81	208.25	205.97	206.87	207.93	208.3	209.05	207.28	207.75	206.39	209	207.65	208.33	207.66	208.75	208.86	208.3	206.88	208.54	206.88	208.8	206.14	208.97	208.93	208.09	206.12	209.18	206.97
210.88	210.77	210.79	210.51	212.9	210.2	212.63	211.53	212.66	210.67	212.67	211.06	211.69	210.88	211.19	212	211.73	212.17	209.63	213.13	211.76	211.18	211.25	212.36	210.69	211.82	212.03	212.51	212.01	212.84	211.28	211.98	211.79	211.22	211.8	211.35	212.34	212.02	211.27	212.48	211.24	211.37	208.85	209.19	210.37	212.01	211.95	212.3	211.73	211.91
201.27	201.58	203.04	203.91	203.25	201.07	202.55	203.4	202.89	202.05	202.93	204.38	202.8	202.89	203.32	201.72	203.03	202.03	204.82	202.33	205.08	203.29	203.03	203.02	203.29	202.08	201.17	204.53	202.77	204.84	201.05	201.56	202.14	203.09	201.09	202.68	203.22	202.59	201.91	204.08	203.3	202.59	202.1	201.7	201.77	203.49	202.99	201.85	201.88	201.63
198.31	200.85	200.04	199.65	199.79	199.93	200.77	200.01	199.52	198.28	198.67	198.2	198.18	199.68	199.19	199.27	199.66	199.32	199.22	198.8	200.31	197.64	199.04	198.96	198.8	198.75	198.63	198.77	200.55	200.3	199.13	199.75	197.93	199.65	198.65	198.73	198.23	199.68	197.97	200.27	199.93	199.8	200.98	201.97	202.05	200.48	198.9	200.55	200.37	199.26
198.75	200.33	196.67	196.43	197.15	197.6	199.06	198.54	196.37	198.02	197.07	200.29	197.99	197.9	198.83	199.48	197.89	198.04	197.68	198.6	197.74	196.82	198.68	198.58	198.07	198.47	199.1	197.29	197.1	197.61	198.11	198.83	198.24	196.05	198.17	198.19	197.97	198.78	196.28	197.48	197.3	198.56	197.38	199.85	198.38	198.73	198.91	197.64	197.23	197.27
207.91	208.33	208.43	208.5	208.64	208.55	209.21	206.93	208.38	206.76	209.04	207.95	207.95	208.46	208.08	207.51	210.11	209.28	209.35	207.99	207.56	208.97	207.64	208.77	208.61	209.63	207.57	209.22	208.44	206.6	208.54	208.47	208.28	208.43	207.4	207.57	209.14	208.64	209.95	209.54	207.45	208.31	207.69	209.29	209.15	209.54	209.34	207.38	209	208.46
210.97	212.51	211.3	210.23	211.6	211.84	212.53	211.54	211.87	212.23	212.4	212.55	210.67	211.03	211.43	211.22	211.62	211.69	212.01	210.59	210.52	213.33	211.08	211.74	211.17	211.46	211.07	211.18	211.51	212.17	212.09	212.24	212.29	213.76	211.77	210.68	211.92	212.07	212.03	212.24	209.86	212.18	212.22	212.16	212.91	212.09	211.23	211.81	211.45	211.67
204.98	205.15	205.46	206.3	206.74	204.83	204.58	205.17	206.64	207.04	206.39	205.41	204.08	204.89	205.81	204.05	205.5	205.96	205.03	204.87	206.74	206.05	205.85	204.88	204.78	206.74	205.7	204.73	206.39	206.69	202.15	203.38	205.19	204.31	206.98	205.18	205.27	203.97	205.59	205.19	206.49	207.05	205.85	205.09	206.71	204.76	205.56	205.86	206.93	204.56
208.88	209.48	210.26	209.16	208.6	208.83	209.91	207.87	210.39	210.29	211.2	209.06	209.48	210.34	209.29	209.72	208.61	208.93	209.84	210.37	210.16	208.6	208.74	209.06	209.29	209.99	208.93	208.89	208.78	211.21	210.32	208.57	208.12	210.33	208.79	210.47	209.87	210.48	209.78	210.65	207.85	210.61	209.92	209.94	210.43	209.67	211.58	207.33	209.2	210.47
212.36	212.76	211.95	213.68	212.21	212.12	212.13	212.54	211.33	212.71	213.37	212.43	212.96	214.52	211.61	213.01	212.93	212.51	211.11	211.16	212.37	212.03	212.36	212.08	212.07	213.03	212.36	213.29	212.29	211.78	212.38	212.05	212.52	211.79	212.38	212.8	211.58	211.26	211.96	212.17	214.29	212.79	212.15	213.7	212.98	212.94	212.3	211.28	212.93	212.53
211.74	211.36	213.79	211.27	212.39	213.07	211.02	212.33	212.08	211.43	211.93	209.98	211.69	210.59	211.02	213.07	210.8	211.87	209.75	210.7	211.22	210.73	210.36	211.27	210.49	211.9	211.95	212.08	213.57	211.75	211.59	211.73	214.55	212.11	213.45	211.44	212.97	211.88	212	212.65	211.56	211.61	212.01	211.6	212.47	211.95	212.19	212.24	210.8	211.68
198.37	200.58	199.5	198.85	198.13	197.74	202.07	199.69	198.08	198.82	200.47	199.58	199.96	199.5	198.74	198.51	200.08	198.68	200.16	198.05	199.7	198.63	199.41	199.68	198.93	199.46	200.56	200.25	199.03	200.22	198.68	197.27	198.59	200.13	200.54	198.87	200.73	199.95	199.55	199.11	198.72	198.37	198.92	200.63	200.1	197.26	198.48	199.48	198.9	199.57
203.74	203.73	203.63	204.71	203.21	203.74	203.23	203.77	203.7	203.31	203.46	202.25	203.13	202.67	203.71	203.89	203.99	204.1	204.06	203.81	203.33	203.79	203.02	203.96	204.74	203.04	202.94	202.34	204.41	204.83	203.99	203.88	204.6	204.42	203.07	203.64	204.76	202.83	203.74	203.27	204.05	204.73	203.65	203.11	203.66	202.78	203.61	204.21	202.83	203.51
216.52	217.52	216.58	215.74	216.51	216.81	217.11	215.45	217.61	216.1	217.87	217.08	219.12	215.48	216.85	217.95	214.52	217.02	218.31	218.69	217.85	216.41	216.73	216.14	217.88	215.86	217.31	218.05	217.04	217.58	215.92	216.42	216.88	216.66	218.3	216	217.17	217.01	217.03	216.97	218.76	216.91	217.19	218.28	218.07	215.7	217.19	217.36	216.91	217.54
215.75	216.41	216.27	219.18	217.33	215.88	216.38	218.37	214.98	216.77	216.41	217.96	217	217.19	216.03	217.65	215.89	214.76	218.06	216.67	217.87	216.92	216.39	216.61	216.45	215.45	217.33	217.38	216.48	216.26	218.59	217.98	216.99	217.1	217.4	218.15	216.75	218.14	216.63	216.88	216.21	217.47	216.36	218.06	216.06	217	217.43	218.57	216.97	218.14
205.63	205.47	204.79	204.89	206.37	205.42	206.17	205.97	206.75	205.71	205.1	205.72	207.02	206.37	206.78	204.25	205.11	205.6	205.27	206.01	205.33	205.93	206.2	205.57	205.59	206.43	204.32	205.67	206.3	206.12	207.94	206.67	206.57	206.52	207.34	207.04	205.99	207.29	206.23	206.64	205.81	204.52	206.8	206.06	204.89	205.2	204.55	204.64	206.71	204.07
203.15	202.22	201.43	203.98	202.71	203.88	203.37	202.98	203.29	203.54	202.62	203.61	204.07	203.95	201.35	202.21	202.9	202.44	202.94	203.3	203.59	202.8	202.99	202.88	204.24	202.88	202.8	202.5	204.11	203.28	203.56	204.01	203.49	203.77	203.17	203.62	205.01	203.9	202.95	203.54	201.43	204.1	202.39	203.74	203.38	201.46	203.04	202.68	201.99	202.21
200.91	201.72	202.1	200.98	202.61	204.17	203.52	200.99	201.99	201.19	202.94	202.29	203.06	202.37	202.56	201.79	202.62	199.84	202.38	202.67	203.8	203.68	203.44	202.35	202.03	203.17	203.35	203.79	203.01	202.29	204.7	202.92	203.22	203.51	202.46	204.43	200.86	201.38	202.71	201.89	201.62	202.74	203.61	203.39	202.87	201.91	203.3	203.34	202.69	202.29
202.38	199.73	199.92	200.33	200.98	200.47	200.94	201.19	199.79	200.02	199.01	200.74	199.35	200.66	200.21	198.9	201.1	200.61	201.32	200.04	199.88	199.02	200.48	201.19	200.34	201.26	200.13	199.81	198.6	200.05	201.07	199.69	199.63	199.48	200.14	200.11	200.61	202.04	200.99	201.27	199.82	199.89	199.98	201.23	201.42	200.35	199.81	199.92	199.47	200.94
207.51	209.89	209.5	208.31	209.22	209.04	209.35	208.58	209.08	208.3	208.67	208.73	208.46	211.69	208.95	210.19	208.38	208.04	209.21	208.5	207.25	208.42	208.9	208.55	208.14	210.23	209.02	207.97	207.5	208.98	207.24	208.12	209.53	209.19	208.54	208.52	207.31	210.51	209.19	207.53	208.74	208.24	210.54	209.91	207.96	208.42	209.16	208.31	208.89	209.95
203.45	203.38	203.61	203.9	204.02	203.12	202.21	202.75	203	203.24	201.42	204.68	203.49	203.78	202.72	201.08	204.26	203.26	202.42	202.2	201.26	202.11	202.99	203.94	202.34	202.22	203.64	203.6	202.34	203.9	204.01	203.72	203.79	202.51	202.64	203.28	202.2	203.97	204.3	203.07	202.87	203.83	203.82	202.71	203.84	202.96	203.49	206.54	203.44	202.95
197.97	199.15	197.26	197.25	197.64	196.85	198.71	196.47	197.99	198.32	197.89	196.85	199.53	197.6	197.76	198.65	198.26	198.01	198.25	198.45	197.06	198.57	197.29	198.62	197.79	198.02	197.24	198.52	197.44	199.98	197.75	198.57	197.93	197.64	197.78	198.39	196.94	199.33	199.08	198.59	198.79	199.22	199.46	197.82	196.83	198.77	197.86	198.75	199.04	196.59
196.41	198.11	196.77	197.51	197.76	198.6	199.17	198.89	198.29	197.93	199.39	198.31	197.62	198.04	196.58	198.5	197.05	197.89	197.8	197.97	197.65	198.79	198.06	197.36	196.59	198.32	197.86	198.02	199.13	198.7	197.68	197.75	197.9	199.45	197.01	197.61	198.13	197.9	199.15	198.29	198.34	196.6	197.77	197.38	197.09	198.87	198.34	197.71	197.15	197.65
207.81	206.77	207.56	207.64	208.07	207.66	208.57	207.88	207.53	206.29	207.19	207.5	208.21	206.08	207.59	207.45	207.42	208.25	207.56	208.3	205.98	207.89	207.12	208.45	207.88	208.31	207.1	207.73	207.4	208.38	206.13	206.75	208.11	208.06	208.97	205.72	205.63	208.26	207.42	208.05	207.56	206.96	207.75	207.58	206.68	207.62	207.41	208.53	207.29	207.38
199.22	200.16	198.51	200.01	200.26	201.76	198.44	200.84	199.3	201.15	200.26	199.99	199.87	200.2	200.88	199.67	200.2	199.53	200.68	200.19	199.2	200.39	199.92	199.71	200.15	201.64	198.35	199.77	201.18	201.52	200.79	200.15	201.06	200.6	201.62	200.68	200.13	200.62	200.9	201.88	200.21	200.9	200.27	198.93	199.02	200.33	200.53	200.32	200.2	201.59
204.04	204.53	203.03	204.15	203.06	202.77	204.22	203.82	205.09	204.55	203.42	203.12	203.99	204.43	203.6	201.86	205.16	202.89	203.27	203.88	202.22	204.07	204.07	203.96	203.9	204.93	203.15	202.53	204.76	203.95	202.3	203.15	205.18	202.84	203.86	203.32	202.73	203.17	203.72	203.73	203.05	203.4	203.42	203.39	201.84	203.84	204.77	203.27	203.18	204.58
208.66	209.08	208.32	207.56	209.88	209.41	208.6	207.03	207.74	209.69	208.04	208.68	209.53	208.02	208.54	208	209.6	209.59	208.35	206.82	208.93	207.62	208.09	207.88	208.24	208.94	207.09	208.21	208.52	208.02	208.4	209.19	209.38	207.93	208.33	208.37	209.68	208.66	209.6	207.66	209.77	209.01	209.09	209.1	208.05	208.37	208.52	207.81	207.23	210.11
208.22	208.72	208.84	210.28	208.51	209.12	209.59	208.59	209.78	208.59	208.94	209.6	206.97	208.67	208.5	209.01	208.73	210.68	209.69	209.48	210.42	208.72	209.24	207.67	208.43	208.16	209.25	209.12	210.27	208.91	208.27	209.53	209.21	210.1	209.94	209.09	208.52	208.18	209.36	207.57	208.18	209.75	208.23	210.38	207.27	208.89	208.94	208.78	208.95	208.66
208.23	207.46	206.7	209	208.78	207.86	208.55	208.07	206.83	207.29	208.02	209.37	207.83	209.49	208.34	207.34	208.56	207.73	207.67	207.45	208.03	207.47	207.98	207.87	208.76	207.53	208.49	207.85	206.87	207.05	207.4	208.76	208.13	207.98	207.52	207.29	207.97	207.79	208.23	208.68	205.8	208.97	208.43	206.48	208.24	207.7	207.9	207.73	208.79	208.36
208.47	208.1	209.05	209.16	210.46	209.32	209.04	208.18	209.29	208.05	208.43	207.91	207.28	208.45	207.4	209	210	208.97	209.97	208.35	209.05	208.7	207.52	208.11	208.48	207.93	207.31	207.68	209.96	209.51	207.69	209.11	208.43	208.04	208.83	209.11	209.5	208.86	208.96	208.62	208.53	208.33	207.44	208.03	208.34	207.71	207.57	208.79	208.49	210.62
213.52	213.94	212.35	213.76	214.12	213.52	214.08	213.66	213.02	212.14	212.32	213.29	213.41	213.65	213.77	212.83	213.76	211.15	213.2	212.17	214.31	213.37	212.98	212.07	213.42	214	211.67	213.9	212.28	212.66	212.63	213.08	214.45	212.62	214.27	213.02	214.88	212.18	212.5	213.64	212.73	211.79	212.95	212.86	210.89	212.04	213.36	214.2	213.98	212.13
207.88	207.08	208.46	207.1	207.62	209.38	207.32	206.73	207.49	207.61	207.71	208.18	208.08	206.51	207.21	207.17	208.47	209.06	207.85	207.61	207.59	209.33	207.56	205.73	207.2	207.16	207.12	206.86	209.29	207.76	208.31	206.08	208.13	209.11	208.3	208.15	208.82	207.75	207.77	208.48	207.1	207.26	207.8	208.26	207.22	208.76	207.12	209.22	206.64	207.14
210.62	212.14	211.64	211.41	211.58	212.38	211.19	212.62	213.02	211.16	211.5	212.54	212.38	211.63	210.47	214	214.21	211.71	212.08	210.86	209.71	210.99	210.76	213.67	211.4	211.73	210.71	210.72	212.1	210.22	212.24	211.42	212.03	211.77	209.94	210.92	212.48	211.39	211.2	210.85	210.49	210.32	211.99	211.79	211.77	211.37	210.94	211.38	211.06	211.88
204.27	203.95	202.72	202.87	203.68	202.34	202.55	203.44	200.74	202.49	203.43	202.3	202.56	201.65	201.19	201.64	201.94	203.04	202.87	202.78	200.92	201.81	201.92	202.88	203.33	201.53	202.68	202.57	205.35	201.32	201.67	203.2	202.63	201.84	200.03	201.35	202.88	200.32	203.1	202.19	202.84	202.58	203.58	203.38	201.85	201.08	202.4	202.7	202.17	202.65
204.74	205.53	203.37	203.06	206.5	205.49	205.14	204.23	204.81	205.51	204.05	206.51	205.76	204.73	204.99	205.15	204.51	205.47	206.02	204.99	206.25	205.51	204.25	204.24	207.04	204.1	204.3	203.86	205.63	205.06	206.91	205.97	205.12	204.24	205.68	205.72	205.16	204.02	204.16	204.99	204.59	205.84	204.55	205.51	204.15	204.04	207.37	204.7	206.23	205.31
208.17	209.03	207.72	208.42	209.23	209.71	208.77	209.28	207.97	208.59	210.32	207.78	207.4	209.19	207.84	209.84	207.47	209.25	209.8	208.07	209.2	211.15	208.7	207.23	208.24	209.32	207.62	209.15	209.41	209.22	209.91	208.15	209.57	208.99	209.99	209.75	207.71	208.34	207.85	209.27	208.73	209.8	209.05	209.24	208.31	209.85	207.89	207.4	208.29	208.14
202.25	202.17	201.9	203.53	202.09	202.31	203.59	201.9	202.59	201.86	202.27	202.1	200.86	202.02	201.89	202.75	202.21	201.89	202.98	201.79	203.56	202.36	202.53	202.05	200.88	204.03	203.48	201.09	202.99	201.04	201.09	202.17	202.93	203.45	202.03	201.98	202.44	201.79	201.67	202	202.58	202.79	202.39	201.7	201.9	202.59	201.61	201.88	201.99	203.87
198.47	197.86	197.79	195.43	198.7	197.28	198.32	200.81	199.14	198.29	198.81	197.57	196.76	198.15	198.32	197.51	197.8	199.14	197.89	198.42	199.6	198.66	197.85	197.21	198.25	196.9	198.21	197.41	199.14	196.69	198.77	197.39	197.34	198.92	195.7	198.1	197.8	197.04	197.85	197.94	196.48	199.54	200.5	197.51	199.19	197.16	198.41	198.05	198.26	198.59
208.8	210.33	208.71	210.8	208.93	210.7	209.2	207.93	207.2	208.86	210.6	208.63	209.07	208.38	209.58	210.67	207.69	208.31	210.27	209.11	210.93	210.18	209.83	208.83	209.49	208.12	209.54	211.71	209.72	209.27	209.48	208.3	209.77	210.06	209.86	211	210.64	209.89	208.42	210.54	207.08	209.73	210.98	210.21	209.52	209.79	208.5	210.29	208.65	209.81
207.94	208.78	208.53	209.65	209.61	209.05	208.33	209.38	207.83	208.42	208.03	208.1	207.86	207.47	209.49	209.9	209.11	210.8	208.22	208.46	207.57	208.47	208.65	207.11	208.52	208.06	209.01	207.66	208.49	209.72	208.8	208.66	208.37	208.37	210.37	208.73	209.05	206.96	208.75	210.97	207.39	208.81	208.69	209.32	208.35	209.94	209.14	208.15	208.04	209.02
209.33	209.35	209.31	209.51	209.02	209.13	210.19	208.41	207.35	209.26	209.15	207.63	208.16	206.81	209.79	208.53	208.84	210.36	208.22	210.44	208.32	210.04	209.83	208.72	207.66	209.73	209.54	208.71	208.06	208.14	208.61	208.99	209.05	208.67	209.17	208.29	207.68	206.82	209.68	210.59	208.91	208.22	208.54	210.57	208.67	209.08	207.23	209.11	207.55	209.34
203.47	204.74	203.59	203.99	205.88	203.94	203.73	203.98	203.06	202.58	203.77	203.81	202.53	203.75	203.5	204.37	204.06	202.79	202	203.24	203.51	203.52	202.37	204.18	202.59	204.02	202.68	204.11	203.51	202.3	202.33	203.45	202.1	204.77	204.86	203.82	202.87	203.21	203.58	202.99	203.24	203.2	204.58	203.11	204.46	203.4	204.03	202.3	203.67	202.14
208.77	206.85	208.18	207.28	209.9	209.23	208.93	208.19	207.73	207.61	207.69	206.64	208.05	207.66	209.32	208.69	206.84	208.66	207.68	207.96	209.6	207.04	208.21	206.95	205.62	206.86	207.68	207.25	208.89	208.41	207.61	207.04	207.09	208.91	207.08	207.93	208.43	208.29	207.59	209.1	207.89	207.35	207.01	207.42	208.07	208.62	207	207.96	207.06	210.05
212.67	211.12	211.36	211.53	211.41	211.72	211.32	212.84	211.2	212.4	212.63	210.14	211.58	210.69	211.26	211.58	212.97	212.57	211.8	211.18	211.67	211.26	213.14	210.43	211.43	213.42	212.15	211.94	211.73	212.04	212.73	211.59	212.01	210.98	210.67	213.68	210.82	210.89	210.01	212.78	213.42	211.4	212.48	211.57	212.23	210.22	211.88	210.31	209.74	211.48
218.57	216.92	218.11	219.58	218.45	216.82	217.93	217.98	218.5	218.17	218.54	218.2	218.48	218.01	217.89	216.13	218.45	219.01	219.45	217.68	216.97	218.42	217.47	218.77	217.7	217.27	217.98	216.67	217.44	218.69	216.84	217.32	217.01	216.9	218.26	217.39	217.86	217.37	217.3	219.23	218.06	217.66	217.83	217.01	216.29	218.26	219.13	216.83	216.71	216.97
208.3	208.35	208.77	209.41	208.09	206.35	208.57	208.07	208.78	208.91	208.62	209.51	210.61	208.86	209.65	209.43	208.46	209.44	207.86	209.53	208.47	208.13	208.35	209.07	207.6	207.97	208.54	207.77	208.17	207.17	208.66	209.1	208.95	208.08	208.44	207.04	208.17	209.48	207.54	207.69	207.54	207.58	208.77	208.57	208.81	208.12	208.35	209.04	207.91	208.02
200.67	200.28	200.69	199.56	199.71	201.73	200.44	200.77	202	202.42	200.17	200.46	201.27	199.82	200.55	200.77	201.33	202.39	202.39	200.97	201.88	201.26	201.57	201.53	201.46	201.71	203.14	200.86	200.48	203.08	201.94	200.51	202.56	202	201.35	201.93	201.53	201.61	200.13	201.29	201.05	200.53	202.23	200.48	200.7	201.59	201.2	200.93	200.9	200.09
204.83	204.43	204.97	204.59	204.41	203.91	205.44	205.17	204.57	204.8	205.62	203.69	203.79	203.77	204.3	203.83	204.79	204.41	204.86	204.44	205.5	203.47	203	205.5	204.46	205.95	204.82	203.74	203.92	203.7	204.58	204.23	204.1	205.93	203.65	207.12	206.1	203.87	202.97	203.68	205.27	204.26	204.61	204.48	206.17	203.77	204.18	203.67	205.22	204.63
210.48	211.97	211.59	211.92	209.31	212.04	211.28	212.06	211.73	212.35	213.03	212.15	210.77	211.08	210.96	211.59	211.56	213.05	211.79	212.38	211.21	211.72	212.28	210.66	212.65	211.07	213.07	212.62	209.71	211.03	210.4	213.8	211.17	211.22	210.09	212.65	213.34	210.92	211.03	212.46	213.04	211.23	212.64	212.34	212.33	211.4	211.25	212.59	212.81	210.15
211.9	211.25	213.1	212.34	211.67	210.75	211.64	212.3	210.38	212.77	211.94	210.98	212.66	211.99	213.58	211.58	212.34	210.6	211.57	211.78	212.28	211.38	212.03	212.01	210.98	212.29	210.63	213.12	211.16	211.44	211.5	211.83	213.5	210.71	211.51	210.89	211.44	213.71	212.12	211.97	211.69	211.77	212.11	211.57	212.82	212.88	210.54	211.68	211.16	211.54
202.42	202.42	201.37	201.71	201.91	201.97	202.05	203.46	200.17	202.1	201.98	204.49	201.69	204.38	201.13	202.03	201.28	203.73	203.31	202.37	202.09	203.03	201.12	203.82	201.72	203.16	203.28	203.82	202.96	203.79	203.5	203.31	201.63	201.38	203.47	202.38	202.62	203.36	203.89	204.05	202.75	202.34	202.32	203.46	201.99	200.92	201.96	203.51	202.61	202.96
213.14	211.98	211.71	213	213.14	211.69	211.68	212.64	209.41	213.44	210.41	211.12	210.97	211.67	212.35	211.84	211.88	211.45	212.81	211.2	210.92	210.86	211.49	211.6	211.23	211.45	213.86	211.35	213	211.89	211.57	212.07	211.7	211.36	211.96	211.09	211.73	212.58	212.47	211.32	211.5	210.64	210.77	211.19	212.36	212.63	212.31	212.23	212.32	213.52
195.28	193.78	193.78	194.07	194.21	194.84	194.54	193.07	193.99	195.18	195.35	196.57	194.29	193.58	194.8	193.99	193.7	194.63	193.82	195.1	192.21	193.74	193.98	195.47	194.45	193.02	194.32	193.36	193.27	194.84	193.16	194.01	194.13	193.6	195.31	193.51	193.71	193.68	193.78	194.65	194.14	194.31	194.86	195.4	194.47	193.85	194.79	193.74	194.09	193.9
199.32	200.07	200.9	201.5	201.49	201.21	201.28	199.13	199.97	200.24	199.39	201.27	200.35	199.64	200.34	200.85	201.39	200.5	199.52	199.75	200.87	200.4	200.06	200.52	200.31	200.26	198.87	199.19	199.3	200.72	200.42	198.27	200.28	202.59	198.62	200.51	200.55	199.9	201.2	200.84	201.49	198.59	199.07	199.76	200.46	200.84	200.01	201.37	199.61	200.65
198.58	199.62	199.96	198.07	200.08	198.75	200.17	199.37	200.4	199.24	199.87	199.43	197.83	199.06	198.54	199.57	197.46	199.63	200.09	198.99	199.54	198.81	198.36	200.92	199.46	198.5	199.37	199.29	198.14	199.13	198.71	199.83	199.13	197.77	198.32	199.27	200.79	198.25	199.02	198.31	198.26	199.79	200.37	200.62	200.23	199.38	198.57	197.54	197.43	198.81
199.41	199.61	198.6	198.93	199.43	197.86	200.57	199.91	200	199.4	199.57	199.3	201.11	200.68	201.54	200.52	200.32	199.38	200.23	200.54	199.01	199.48	199.49	200.09	199.68	199.75	200.74	200.29	201.58	200.17	199.12	199.47	200.8	198.49	197.35	197.62	200.16	200.9	199.69	199.66	199.18	198.54	198.31	199.09	199.27	201.12	199.36	198.8	199.06	198.22
209.65	209.25	208.73	208.3	209.25	207.61	207.84	208.39	209.45	210.5	207.4	209.2	207.63	210.08	207.66	209.28	209.12	208.74	207.91	208.15	208.02	208.66	207.37	209.58	207.94	209.75	209.22	208.45	207.44	209.94	208.01	209.04	208.11	209.36	209.3	208.73	207.94	208.95	207.78	208.86	208.89	207.61	208.26	209.17	208.04	208.02	208.49	209.72	208.59	207.34
206.93	205.92	207.15	206.39	206.37	208.45	206.58	208.68	209.12	208.18	207.84	208.62	207.44	209.06	209.69	207.62	209.74	207.32	207.16	207.74	206.46	207.34	208.3	208.04	206.99	209.28	207.49	208.24	209.65	206.71	207.52	206.34	208.35	207.1	208.23	207.31	207.19	207.27	206.51	208.27	207.02	207.75	208.07	210	207.39	207.93	206.48	208.51	208.36	208.42
208.67	210.02	209.34	209	208.61	210.27	209.95	210.15	210.51	208.95	209.97	208.92	209.23	209.89	209.15	210.3	210.19	209.74	212	210.23	209.44	209.77	209.81	209.01	210.08	211.24	209.59	209.13	210.5	209.56	209.38	209.2	209.34	208.91	210.74	208.67	208.91	209.72	209.2	211.18	210.57	210.51	211.71	209.68	209.92	210.14	210.72	210.42	208.38	210.08
199.26	199.99	199.68	199.53	200.15	198.43	199.66	199.01	199.25	200.97	198.62	199.49	199.44	199.94	198.31	199.25	198.49	199.45	198.81	199.47	200.19	200.32	199.37	199.91	198.52	199.67	199.42	200.16	198.34	199.14	201.01	200.65	199.6	198.91	200.54	199.93	200.29	200.11	198.83	199.22	199.6	199.1	198.53	201.7	198.56	199.51	200.11	199.08	199.63	198.19
204.56	204.93	204.99	203.94	203.38	205.52	203.9	203.64	204.6	205.44	202.6	203.88	204.6	202.87	204.38	203.89	202.77	203.11	203.64	205.39	206.58	203.36	204.48	204.78	205.37	203.9	204.62	204.09	203.7	205.11	203.93	204.51	203.22	204.97	202.29	204.62	204.99	204.35	203.57	203.57	205.03	204.33	203.45	204.91	203.6	205.76	204.29	204.87	203.57	204.4
209.08	208.59	207.87	207.9	208.2	207.59	208.18	208.44	207.48	209.38	209.35	207.74	208.7	209.64	207.17	208.87	208.62	209.77	209.26	209.1	210.17	209.11	208.9	207.74	209.29	208.85	208.6	209.06	208.19	208.13	208.79	208.73	207.24	208.01	208.3	209.58	207.41	211.41	208.68	210.76	207.57	211.21	209.19	207.95	209.48	209.39	208.64	209.65	209.99	207.45
203.01	203.1	202.54	200.86	203.78	202.67	203.93	202.01	201.95	203.24	202.24	202.96	202.58	203.26	203.11	201.94	201.72	203.1	203.05	201.59	203.37	202.5	203.74	203.56	203.09	202.55	202.51	203.46	202.05	202.9	203.99	203.27	203.3	201.86	202.42	202.75	201.83	202.63	203.22	201.19	203.49	203.31	203.5	203.13	201.8	201.59	204.11	202.08	202.19	200.82
217.13	217.76	216.56	216.86	217.53	216.4	216.97	217.22	216.87	218.16	217.68	215.47	217.43	218.86	216.47	216.36	218.71	215.14	216.93	217.37	217.36	217.5	217.54	216.75	217.22	216.88	216.55	217.1	217.3	217.77	219.08	218.88	215.91	216.79	217.4	215.02	216.12	215.22	217.36	217.22	217.71	217.69	216.56	216.22	215.95	217.17	215.67	215.8	216.24	218.27
208.44	209.45	207.81	210.44	208.76	208.71	208.91	208.55	209.52	207.3	207.95	208.5	209.43	208.79	209.35	207.31	207.81	207.56	208.41	208.53	209.43	208.38	208.95	209.35	209.25	209.07	209.33	208.14	208.4	208.09	209.03	208.24	208.33	209.23	209.85	208.76	207.29	206.89	206.87	208.79	208.92	208.33	208.4	208.69	208.47	209.06	208.18	210.14	209.56	209.15
208.44	208.68	208.05	205.71	208.5	208.39	207.87	206.61	207.84	207.51	208.38	209.78	206.89	207.34	206.84	207.86	207.9	208.52	207.51	206.33	209.66	207.5	206.71	208.77	208.32	208.35	208.22	209.88	208.72	208.82	207.39	208.74	206.9	206.7	207.04	207.21	206.91	207.67	207.79	207.85	208.07	208.34	207.5	206.86	207	207.5	205.92	207.48	207.58	208.89
204.84	204.14	204.68	205.11	204.76	204.05	203.55	205.18	205.1	203.18	205.91	203.43	204.61	204.01	204.77	206.43	204.95	204.47	204.83	203.76	204.5	204.22	204.73	204.8	204.17	204.54	204.91	205.13	204.63	204.22	205.3	204.25	206.27	203.82	205.45	204.47	204.32	205.3	205.16	203.41	205.54	204.72	205.73	204.52	205.93	204.37	204.83	204.14	205.44	204.92
199.69	199.45	198.59	200.05	200.67	199.49	197.24	199.23	199.2	198.52	197.89	198.81	199.12	199.35	199.55	199.84	198.76	199.11	200.01	199.57	198.68	201.2	199.47	198.82	198.83	200.67	198.98	199.54	198.67	198.58	198.09	199.84	199.73	197.85	197.53	199.88	199.14	200.74	200.14	200.62	199.78	200.82	200.62	198.2	199.89	198.77	198.95	199.03	199.82	198.99
199.17	200.82	202.06	199.59	199.91	200.07	200.01	200.21	201.07	200.34	201.72	201.14	200.78	200.39	199.59	199.09	200.94	200.18	200.06	199.86	200.66	200.95	199.96	201.75	199.19	200.32	199.04	201.58	200.55	200.95	200.55	198.37	199.23	200.52	201.45	199.86	199.5	200.29	198.5	200.54	203.3	202.85	201.01	201.88	200.85	197.83	199.67	200.01	200.42	200.25
209.89	208.8	209.4	209.35	208.61	208.1	209.03	209.8	207.54	208.31	209.2	209.16	208.64	209.24	209.58	209.31	209.73	210.1	209.09	209.78	209.23	211.19	208.71	209.07	209.6	207.65	209.6	207.32	207.85	208.17	209.25	208.74	208.72	208.5	209.08	209.67	210	206.92	207.96	209.12	208.82	208.58	209.4	209.71	210.79	208.91	209.91	208.14	207.58	208.64
203.99	202.83	202.89	203.72	203.06	205.06	202.51	204.07	203.4	205.07	202.59	202.64	202.9	202.71	204.61	203.38	202.26	204.39	203.87	204.23	204.85	203.94	204.35	202.56	202.25	204.12	201.96	203.3	203.79	202.43	202.52	203.45	204.14	202.61	203.21	203.78	203.38	202.61	203.96	203.86	204.26	204.22	202.08	203.06	204.03	205.55	203.42	203.05	203.51	202.81
200.13	201.54	201.05	200.1	201.41	200.98	200.6	201.11	199.56	199.44	201.38	200.03	199.87	199.65	199.81	201.19	199.62	200.44	200.38	200.52	200.74	201.16	198.73	199.37	200.71	200.77	200.36	200.27	201.02	200.61	199.61	199.4	200.2	200.66	200.09	201.39	200.7	200.61	199.55	202.08	199.62	200.18	200.59	201.58	199.8	199	199.9	199.16	201.48	199.71
207.63	207.13	206.2	208.46	206.41	208.42	209.27	207.6	206.4	207.92	207.82	208.86	207.69	207.63	206.98	207.88	207.27	207.72	208.31	208.34	208.86	208.21	208.44	209.14	206.87	206.76	207.78	208.79	208.05	206.69	206.41	208.71	206.11	207.44	207.82	207.88	207.58	207.27	207.52	205.78	206.84	207.53	208.84	207.95	206.05	207.77	207.07	209.2	207.3	208.19
212.77	210.77	211.15	212.85	210.4	211.28	211.64	211.89	211.76	211.98	211.87	211.87	212.71	211.32	211.66	211.51	211.77	210.77	210.4	210.85	212.28	212.8	211.94	211.53	210.97	211.2	213.59	211.59	211.51	212.69	210.63	213.31	210.98	211.52	212.3	213.17	210.63	211.01	212.91	212.8	212.04	210.3	210.42	211.91	212.18	211.12	211.06	210.52	211.63	212.32
210.14	210.61	209.31	208.31	208.13	209.51	209.34	206.7	207.95	209.4	209.61	208.81	207.22	209.55	207.69	208.26	207.64	209.57	209.53	208.25	209.23	208.96	207.9	208.47	207.11	209.87	208.39	209.12	209.41	208.52	209.97	208.4	208.52	209.18	208.33	208.1	208.43	209.47	207.12	208.17	208.17	209.18	208.87	207.14	207.33	207.66	208.54	208.84	207.29	209.79
212.8	212.74	210.15	211.5	212.16	210.06	209.6	213.09	213.16	210.96	213.86	211.25	211.98	210.76	212.15	210.82	212.72	211.63	212.05	213.01	209.82	211.32	211.56	212.93	211.27	210.41	210.4	211.81	210.25	212.82	212.26	211.69	211.57	210.2	212.94	212.34	210.47	213.29	210.5	212.64	211.45	212.09	212.72	210.03	210.87	212.08	212.63	211.58	212.75	210.82
203.8	204.75	205.22	205.38	204.96	205.81	204.18	204.34	206.13	203.88	203.77	204.77	202.92	203.68	203.99	206.46	205.53	206.48	204.1	204.78	205.32	205.02	203.48	204.93	204.23	204.34	203.98	205.29	204.92	205.1	205.07	204.44	204.82	205.24	206.29	204.29	204.43	204.68	202.75	204.65	204.09	204.51	205.43	204.84	204.74	206.23	204.5	204.42	204.3	205.92
217.43	215.98	217.44	216.82	218.74	216.2	218.27	217.08	216.53	217.45	217.76	216.98	216.86	219.27	215.79	216.09	216.25	216.04	217.75	216.18	216.21	217.7	218.48	218.65	218.08	218.18	215.07	215.91	216.82	218.02	218.44	217.02	217.53	219.63	217.3	216.9	217.84	216.77	215.36	217.62	216.1	216.76	218.89	218.06	216.74	215.71	218.2	218.64	215.52	216.93
208.31	209.65	208.77	209.16	208.2	208.19	208.19	206.78	208.86	208.75	206.68	208.95	209.05	208.69	210.15	207.62	207.69	207.92	208.35	208.86	208.5	208.99	208.5	209.32	208.82	210.07	207.05	209.94	209.82	208.47	207.95	208.05	210.24	209.64	209.07	206.68	208.26	210.02	207.82	208.41	209.09	207.35	209.98	207.91	209.02	209.63	209.87	210.11	208.94	208.9
193.77	192.35	193.87	193.75	195.12	194.98	193.59	196.05	194.76	193.29	195.77	194.32	193.8	193.11	194.29	194.27	194.12	194.56	194.26	194.19	194.75	194.35	193.97	193.05	195.38	194.37	192.85	195.59	194.1	195.37	193.99	193.97	195.48	194.96	193.95	195.3	193.94	193.33	194.36	195.08	191.98	193.75	192.48	194.11	193.8	194.6	193.59	193.34	194.97	195.08
203.81	202.15	203.48	201.81	201.07	202.01	203.42	201.39	202.72	203.82	203.78	201.16	203.6	201.33	203.3	202.31	202.23	203.48	201.75	203.29	203.23	203.4	203.8	203.07	203.46	203.05	202.82	201.68	202.21	203.89	201.92	201.77	203.35	201.23	202.82	203.34	203.47	201.13	203.23	202.89	203.06	201.56	203.47	203.68	201.12	200.82	203.56	202.88	202	203.59
195.3	196.31	196.42	195.05	196.13	194.82	195.11	197.48	194.46	195.45	194.9	195.66	194.34	194.83	195.24	196.92	193.88	195.4	194.82	195.67	194.63	194.17	195.49	195.32	196.15	195.28	195.78	195.47	195.7	194.23	195.07	195.29	195.71	194.33	194.69	196.59	195.91	195.44	195.14	195.71	194.86	194.22	194.31	195.29	194.84	194.77	196.3	194.48	195.4	197.15
195.73	195.17	194.42	194.66	194.37	196.26	195.63	195.49	196.3	195.73	195.02	195.01	195.57	194.62	195.75	194.71	195.54	196.28	195.88	194.6	194.73	194.74	196	195.95	195.69	195.56	195.58	196.43	196.24	194.13	196.67	196.94	196.68	195.43	193.2	195.63	196.29	193.95	194.74	195.13	196.06	193.5	194.18	195.23	195.05	196.56	196.3	195.41	196.79	195.86
200.14	200.13	199.63	198.29	199.38	201.47	199.3	198.92	200.64	200.03	200.97	200.11	199.31	201	201.04	199.14	198.96	199.97	199.39	200.84	200.11	199.96	199.66	200	199.98	198.31	201.13	201.53	199.39	200.33	200.5	200.76	200.31	200.28	200.7	200	200.39	198.79	198.99	199.59	201.5	200.25	198.78	202.16	199.88	199.12	199.8	199.53	201.76	199.29
200.02	200.57	199.35	199.09	198.71	199.18	201.12	197.57	198.48	201.78	198.68	199.41	200.46	199.65	200.21	198.95	199.22	200.62	201.5	200.08	199.22	200.03	199.19	198.93	198.53	199.45	200.51	200.32	201.35	200.3	198.4	198.17	199.43	201.13	198.68	199.78	199.72	199.3	200.07	199	201.96	200.31	200.49	199.39	200.42	198.52	199.71	199.07	200.52	199.51
206.47	208.23	207.35	206.57	207.57	208.77	206.73	208.2	206.33	207.82	207.71	207.25	207.95	207.54	207.58	205.16	208.32	207.49	207.3	210.03	207.8	208.57	207.61	207.28	209.29	206.47	207.86	206.28	206.27	207.52	206.75	208.32	206.28	205.95	207.61	206.72	206.7	206.23	206.95	207.53	206.87	207.08	207.64	208.89	208.58	207.14	208.67	207.2	208.18	208.53
211.24	213.32	211.29	212.98	210.27	212.32	212.16	211	211.54	210.94	211.88	212.52	211.89	212.9	210.96	213.36	211.42	211.5	212.52	212.38	210.51	212.35	211.45	211.23	212.16	210.8	210.46	210.91	212.57	212.27	210.87	211.58	212.75	210.72	211.09	212.32	212.36	211.16	210.97	212.14	210.89	211.01	211.62	211.07	211	212.09	211.18	211.27	212.07	211.12
209.67	209.56	209.09	210.29	208.48	209.83	210.11	208.89	208.22	208.5	209.62	209.18	209.42	209.2	209.92	209.98	208.3	208.18	208.99	208.92	208.5	208.49	207.89	209.54	210.36	208.08	210.07	208.58	208.04	207.24	209.23	207.67	208.78	207.69	210.51	209.72	208.47	208.79	208.97	208.61	208.54	208.49	209.59	210.44	209.55	208.6	210.57	210	209.39	208.65
216.14	218.22	219.88	217.56	218.37	218.11	217.9	217.92	217.58	219	216.5	217.67	216.73	217.62	218.39	219.57	217.91	217.05	218.41	220.18	216.64	217.13	218.55	216.46	218.35	217.96	217.13	216.67	218.75	217.95	219.5	218.05	217.68	215.99	218.17	217.27	218.63	217.6	218.38	217.39	219.76	218.69	217.6	217.33	217.73	218.92	217.95	217.51	218.85	218.79
203.28	204.36	204.17	202.79	203	203.3	202.94	203.56	205.22	202.94	204.69	203.32	203.11	204.56	204.47	202.7	204.29	203.11	203.3	204.01	203.7	204.71	204.93	203.67	202.97	203.3	203.19	202.99	203.12	204.09	203.66	202.54	202.41	202.63	203.98	204.91	203.29	204.62	203.87	205.78	203.2	204.07	203.21	204.43	202.69	204.64	202.81	204.16	204.26	204.24
208.81	207.65	208.07	208.86	209.16	208.86	207.05	208.24	209.09	208.88	209.4	207.68	207.74	209.67	209.23	207.56	210.59	208.87	207.35	210.79	207.76	210.32	209.25	208.26	208.75	208.69	208.54	209.69	208.72	209.52	209.63	208.33	209.68	208.65	208.82	209.28	209.38	209.18	208.12	208.08	208.81	209.88	207.44	207.92	208.75	209.49	209.52	207.58	209.28	207.63
202.91	203.84	201.35	201.11	202.75	201.94	203.32	200.39	202.93	202.5	202.73	203.92	202.19	200.97	202.61	203.93	204.56	202.93	202.29	203.37	201.77	201.05	202.81	203.22	203.68	203.77	203.97	201.18	203.56	203.89	201.19	204.48	201.7	202.42	201.77	203.29	202.6	202.46	201.81	202.38	201.66	203.63	201.9	201.53	203.15	203.05	204.1	202.8	202.54	201.35
203.41	203.46	204.73	205.01	203.19	203.79	202.43	204.23	203.21	204.11	203.88	202.73	204.35	204.52	203.87	202.98	204.81	205.24	204.48	203.39	204.09	203.44	204.48	204.94	203.3	203.45	201.78	204.55	204.61	202.37	203.97	202.62	203.62	204.09	201.94	204.89	203.96	203.56	203.62	204.49	203.07	203.47	203.02	202.77	203.44	203.67	203.31	204.24	202.79	203.05
211.38	209.81	212.83	211.31	211.37	211.86	212.41	211.39	211.38	211.79	210.51	212.35	210.9	211.8	210.93	213.07	212.13	210.41	211	210.61	211.17	211.06	210.2	209.95	211.99	212.18	212.1	212.33	211.58	212.4	211.71	211.66	211.69	211.18	210.17	210.78	209.15	212.29	210.42	211.16	210.48	211.88	212.38	210.72	212.33	211.68	212	212.81	211.03	210.03
215.61	216.39	218.54	216.21	216.89	217.42	217.13	216.65	217.25	218.04	216.77	216.56	217.74	216.05	217.66	216.24	216.94	216.6	216.82	217.47	215.41	217.98	217.71	215.98	217.79	217.82	216.71	216.03	216.99	214.87	215.74	217.96	217.13	217.06	218.25	218.06	217.4	217.76	216.78	217.4	217.1	216.48	216.87	218.19	217.62	217.37	215.64	217.39	219.11	216.2
207.13	209.77	209.18	209.28	206.78	208.7	209.25	210.18	208.34	208.01	209.09	209.3	207.91	208.01	208.5	209.31	209.18	208.13	209.79	208.21	209.58	208.78	209.34	208.45	208.63	207.99	210	209.91	208.51	209.68	208.18	207.52	208.39	208.34	206.82	208.25	207.84	207.44	206.54	209.14	206.93	208.38	207.28	208.05	208.71	208.03	208.59	208.58	209.87	208.03
199.17	196.57	200.12	197.25	198.83	200.1	199.84	198.36	198.66	197.47	200.09	197.44	198.72	196.56	198.23	198.85	197.99	198.91	198.26	199.66	199.1	199.63	198.15	198.43	198.24	200.12	198.68	198.54	197.62	198.5	198.24	197.27	198.52	198.77	198.18	198.46	198.11	199.36	199.85	196.54	198.18	198.01	197.85	200.27	198.94	198.01	198.95	199.51	198.6	199.83
217.52	216.13	215.72	217.58	215.95	217.35	215.22	218.77	216.51	216.32	216.86	218.74	217.45	217.52	217.31	215.04	216.1	216.32	215.81	216.94	217.34	216.67	217.36	219.02	215.71	216.54	217.42	215.45	217.17	217.4	216.94	217.45	217.78	215.14	215.74	219.36	217.23	218.55	217.14	215.75	217.42	218.03	217.68	216.76	216.64	217.9	216.31	216.83	216.78	218.06
204.43	201.97	202.85	202.76	202.65	204.63	201.57	204.76	203.03	203.94	202.93	205.07	203.99	203.23	203.98	203.48	203.94	203.55	203.93	203.13	202.76	204.84	203.66	203.93	203.45	202	205.5	203.49	203.71	204.08	203.38	204.16	202.14	201.92	203.16	202.76	203.59	203.72	204.4	202.99	203.63	203.71	203.58	202.89	202.6	202.72	204.21	202.7	203.58	203.6
211.03	212.08	210.06	210.84	209.91	211.34	212.41	212.15	212.01	211.52	211.66	212.85	211.87	212.09	211.41	211.4	212.63	212.26	209.62	214.01	211.06	210.6	211.71	212.57	210.68	210.57	210.8	211.75	211.41	212.45	210.63	210.68	211.92	211.1	213.2	211.84	212.97	211.18	210.16	210.83	210.79	211.08	212.66	211.94	210.63	212.84	212.56	210.49	213.07	212.9
203.97	202.55	203.17	203.85	201.98	205.48	205.15	203.35	205.06	204.88	203.22	203.35	202.56	203.08	202.22	204.17	204.58	203.51	201.34	203.12	203.24	202.94	203.49	203.9	203.15	203.21	204.35	202.25	202.5	203.9	203.34	203.84	202.93	204.3	201.86	204.34	202.6	204.03	203.36	204.76	203.5	205.26	203.72	205.76	202.87	203.83	201.46	203.14	203.14	204
204.36	204.83	203.59	203.64	202.46	200.51	202.66	201.75	204.56	202.38	204.02	202.59	203.27	203.83	203.85	202.61	202.57	202.73	203.35	204.04	202.24	203.42	203.73	203.48	202.68	202.12	203.26	201.85	203.87	201.97	202.91	204.22	203.37	203.69	202.6	204.8	204.53	204.3	202	203.98	203.26	201.87	202.26	204.81	202.42	203.31	201.99	202.96	203.94	203.88
211.26	210.38	211.54	209.7	211.11	211.48	212.59	212.03	212.73	211.97	211.44	210.27	212.11	211.68	212.52	211.87	211.43	211.56	210.05	210.27	211	211.78	212.57	212.88	211.45	212.11	213.16	212.9	211.47	209.88	211.67	210.79	213.6	211.48	211.98	210.71	212.54	209.47	211.16	212.39	211.71	210.26	211.31	211.87	210.33	211.75	211.29	212.93	209.67	210.35
204.54	204.77	205.05	204.96	204.34	204.06	204.73	202.71	204.78	204.85	205.64	204.9	204.92	205.71	206.36	204.28	204.47	204.52	202.78	205.2	204.5	204.51	204.11	205.15	204.06	202.44	204.77	206.08	204.53	204.34	204.36	202.2	203.85	203.18	206.18	204.07	203.3	202.66	204.71	203.15	205.54	203.96	205.92	203.8	204.47	205.24	205.13	204.65	204.93	204.85
206.31	208.85	209.98	209.44	208.19	208.33	207.32	209.16	209.77	209.27	208.77	208.08	209.33	207.7	208.38	208.82	208.05	208.97	206.96	208.86	208.73	206.8	208.93	207.14	207.75	209.51	208.29	209.14	206.62	208	209.61	207.85	207.58	208.67	208.62	208.04	208.41	208.62	208.28	208.93	209.66	209.79	208.93	208.26	207.54	207.97	208.73	208.99	208.96	208.67
204.67	205.65	203.63	203.24	204.83	204.52	206.06	205.03	205.2	205.45	203.65	204.61	206.4	205.37	204.88	204.25	204.01	203.89	206.17	203.57	205.52	205.32	205.78	206.4	204.36	204.93	205.54	203.32	205.02	204.96	207.08	204.32	205.42	204.83	205.65	204.56	205.28	206.98	204.92	206.39	204.67	204.6	205.55	204.87	205.83	203.28	205.34	203.95	202.9	204.15
213.2	212.28	212.09	212.18	213.08	213.46	212.02	211.81	212.11	210.09	210.45	212.25	209.55	210.28	213.99	210.93	212.44	212.54	211.11	212.63	211.69	211.95	211.1	211.08	213.21	212.14	211.04	212.36	212.36	213.1	210.16	211.35	212.77	212.79	212.48	210.99	211.83	211.9	212.04	211.39	212.27	211.2	212.92	211.96	212.67	209.89	211.29	210.99	209.83	213.72
199.83	198.62	196.51	198.86	198.46	197.68	196.98	196.81	198.41	198.81	198.63	196.69	197.93	198.36	198.85	198.9	198.56	197.57	197.64	197.45	197.82	198.47	196.82	198.29	198.61	198.23	198.27	198.15	199.16	199.26	198.15	199.42	197.3	199.22	197.8	198.94	198.38	198.99	198	198.5	198.36	198.88	198.82	198.54	199.06	198.32	199.78	197.55	198.41	199.3
204.12	204.52	204.05	204.54	203.56	204.8	203.35	203.03	204.16	202.52	206.2	204.96	204.45	204.43	203.5	203.72	203.79	205.28	202.58	202.76	202.45	205.25	203.67	204.44	205.77	203.88	204.83	203.34	206.24	204.34	203.57	202.92	203.52	204.6	204.37	204.11	203.14	204.64	205.07	203.47	204.21	205.14	203.17	204.77	205.47	205.23	202.89	202.84	204.54	203.86
207.45	209.21	208.18	208.99	208.24	209.66	208.55	209.46	209.46	209.21	208.78	208.67	208.02	207.04	208.52	209.12	208.8	208.64	209.79	207.95	208.36	208.92	208.77	210.48	208.83	207.69	208.8	209.29	207.8	208.7	209.44	209.7	209.71	208.42	210.33	209.51	208.57	209.25	210.21	208.75	208.71	209.41	207.64	208.15	208.83	209.2	209.54	208.87	208.03	207.58
209.35	208.88	210.01	208.3	208.02	208.92	208.26	208.93	207.4	206.49	209.58	208.55	208.66	208.21	209.51	209.18	208.42	209.86	208.66	208.18	207.35	208.51	208.07	209.57	208.38	208.38	208.85	209.15	207.68	209.4	208.15	209.2	208.75	208.4	209.45	208.35	209	208.29	209.65	207.47	209.08	208.89	208.33	208.77	208.75	207.92	208.87	209.87	208.34	210.02
198.06	199.11	200.5	199.51	198.69	198.12	199.8	199.47	199.92	198.07	199.57	200.16	197.82	200.27	200.13	200.93	199.96	197.91	200.62	200.1	199.76	197.28	199.98	200.57	199.1	200.42	198.27	199.91	199.14	201.33	198.96	199.42	200.56	199.22	199.86	198.46	198.25	198.19	201.17	199.32	199.26	199.06	199.36	199.69	200.55	199.23	198.43	200.37	198.79	199.65
214.25	211.31	214.14	211.65	211.25	212.86	214.02	212.58	212.21	212.03	212.93	210.8	212.14	209.97	213.46	213.1	211.55	211.97	210.96	212.45	211.61	211.86	213.05	213.03	212.07	211.82	214.41	211.36	213.74	211.16	214.47	211.35	212.71	212.02	211.12	212.93	213.38	210.46	211.67	211.43	211.74	212.32	211.92	210.42	213.37	212.51	212.49	212.31	211.83	211.86
210.94	210.53	212.27	210.91	210.64	212.2	211.72	210.84	211.33	210.56	211.82	212.59	212.18	211.72	210.72	212.61	212.66	212.03	210.49	211.23	211.1	212.2	212.15	211.01	211.44	210.92	211.89	211.25	211.83	211.97	209.64	210.27	210.86	211	211.32	212.4	211.99	210.9	210.95	210.59	211.12	211.61	210.75	211.74	210.52	211.58	212.1	209.5	211.42	213.7
208.71	207.6	208.55	207.08	208.02	207.11	207.78	207.84	208.72	208.91	208.66	207.9	207.7	205.79	209.65	207.71	206.55	209.4	208.83	207.13	209.21	207.89	208.5	208.58	206.72	208.22	206.75	206.76	207.36	208.16	209.16	207.84	207	208.05	207.29	208.57	206.35	208.66	207.87	207.91	208.87	208.48	208.06	207.13	206.97	208.39	209.18	207.54	207.52	207.53
208.07	209.41	207.7	207.63	208.1	209.04	207.46	208.16	209	209	209.07	209.12	208.66	208.23	210.52	209.61	209.4	207.92	209.21	207.58	207.51	208.81	208.78	207.52	209.01	208.44	208.6	206.95	207.64	209.64	206.98	209.29	208.1	208.25	207.47	208.68	207.53	208.52	209.74	209.67	208.89	209.89	209.07	209.61	208.71	207.13	207.11	208.39	209.39	209.28
198.86	198.02	198.3	200.32	198.93	200.46	199.21	199.59	198.67	198.43	199.79	198.57	200.72	200.02	200.5	199.18	199.79	199.18	198.17	200.2	197.22	200.45	200.68	198.95	199.26	200.03	199.67	198.39	199.86	198.21	200	198.05	199.91	199.28	199.07	199.43	197.62	201.02	198.75	199.12	198.22	200.15	198.92	199.29	199.33	198.67	198.41	199.76	200.4	200.37
213.48	213.59	213.29	211.99	212.56	213.12	212.34	213.71	213.11	213.38	211.44	213.13	214.5	213.51	213.53	213.45	213.44	213.45	213.01	214.56	213.37	212.4	212.94	213.17	213.49	211.94	213.66	212.21	211.75	212.98	212.7	211.85	213.71	212.27	213.51	212.76	213.94	214.52	212.21	212.91	213.28	213.3	211.48	214.16	213.76	212.81	213.15	211.85	213.27	213.16
208.23	207.52	206.48	207.8	210.22	208.38	206.36	207.62	208.23	208.15	206.88	205.86	206.26	207.46	208.37	206.37	208.32	207.85	207.95	206.68	206.43	206.11	206.46	208.54	208.88	206.49	207.72	207.04	208.47	207.36	206.79	206.61	206.79	206.38	209.04	207.08	207.66	206.57	208.14	206.7	206.38	208.18	208.54	206.39	208.2	207.95	207.41	207.35	207.9	207.65
203.28	204.88	204.61	206.13	204.5	204.07	205.02	204.11	205.5	205.68	202.59	205.42	206.19	204.25	205.19	204.63	206.28	203.88	203.13	204.8	204.74	204.03	204.65	205.14	204.55	206.03	205.24	203.77	205.32	205.09	204.92	205.36	205.89	204.42	203.7	203.27	204.54	204.53	205.52	204.22	205.79	205.15	205.1	205.44	205.03	203.78	205.42	204.96	204.57	203.97
207.19	207.53	205.7	208.42	207.15	208.38	209.05	207.32	206.45	208.34	206.87	206.46	208.38	206.79	207.45	206.59	207.23	206.26	208.61	206.63	209.01	206.96	206.94	207.01	207.1	207.45	207.3	209.57	208.41	207.8	206.75	210.17	208.18	207.08	208.44	206.26	207.47	206.69	208.75	207.49	207.92	208.69	208.33	208.61	205.48	205.58	208.87	208.71	207.84	208.04
202.74	203.93	203.12	204.47	203.45	203.55	204.15	203.75	204.05	203.72	203.6	204.58	202.85	204.68	205.18	205.06	205.58	204.23	204.38	204.45	203.93	205.11	203.53	203.93	204.43	204.75	202.27	203.25	202.06	200.96	203.72	205.58	202.25	203.02	201.37	202.92	205.22	204.42	205.82	204.38	203.64	202.8	203.84	204.61	204.11	204.16	203.64	203.93	203.66	204.57
207.73	206.45	206.34	206.03	207.02	208.54	207.51	206.91	207.63	207.43	207.84	207.71	207.93	207.5	206.38	207.24	206.43	206.29	207.47	205.02	207.59	207.74	207.24	207.9	208.73	208.42	205.88	206.77	207.36	208.23	207.03	206.83	206.79	207.36	208.23	207.67	208.3	207.12	205.82	206.79	208.07	209.19	207.46	206.28	207.42	208.69	206.32	207.48	207.7	205.88
203.11	203.7	203.08	204.29	201.97	202.06	202.23	204.66	203.61	202.46	204.29	204.76	203.56	204.11	203.96	204.23	204.07	203.53	204.42	204.04	203.42	201.97	202.27	204.75	203.69	203.6	203.65	204.76	202.71	203.51	205.42	204.79	204.68	202.64	202.38	204.37	202.87	203.54	202.3	203.6	204.51	203	203.66	203.6	203.98	203.58	203.18	203.89	203.98	203.43
198.83	201.32	201.84	200.54	199.12	199.7	198.75	199.14	198.55	200.71	199.36	199.3	199.42	198.71	198.48	199.4	199.62	198.81	200.02	200.84	199.72	199.3	199.01	199.46	197.69	199.3	199.09	199.74	198.82	200.94	200.77	199.49	197.87	199.57	200.21	198.59	199.78	199.84	200.76	198.35	199.34	200.28	199.64	200.35	198.66	200.16	198.78	199.06	199.23	198.95
209.11	210.01	209.14	208.52	210.34	208.8	207.79	210.06	206.98	208.85	208.51	209.49	208.26	208.63	209.21	207.94	207.02	208.8	208.6	207.48	207.23	207.97	208.62	208.18	208.98	209.2	209.01	208.03	209.43	208.67	207.84	208.9	209.36	208.96	208.78	210.03	208.03	209.09	209.33	208.93	207.89	209.56	208.54	208.76	208.25	208.62	208.12	208.03	209.77	208.05
214.05	211.37	211.11	213.91	211.29	210.66	213.53	212.67	211.65	210.87	213.28	211.63	213.74	211.47	210.83	211.7	212.01	211.85	211.83	211.19	211.84	212.81	212.89	213.4	211.12	212.8	212.59	213.27	210	212.13	211.22	213.98	211.63	212.56	211.75	212.22	211.5	213.09	212.39	211.28	212.58	211.67	212.44	213.52	213.91	212.27	212.8	211.94	211.78	211.29
204.95	203.84	203.9	204.21	202.64	203.64	203.2	202.76	201.9	204.95	204.16	203.31	204.46	204.21	203.71	202.5	202.77	203.71	203.06	203.13	205.03	203.57	205.96	205.44	204.23	203.51	202.61	202.37	203.44	204.55	204.05	202.81	203.46	205.21	202.52	203.55	203.91	202.27	202.69	203.86	203.2	202.74	204.4	203.82	204.12	204.54	204.03	202.53	204	202.74
213.12	211.1	212.13	212.45	210.71	212.71	213.46	213.48	212.32	213.11	213.2	213.94	211.29	213.75	212.41	212.14	212.54	214.43	212.76	211.18	213.06	211.66	212.24	213.37	212.57	211.6	213.56	212.93	210.57	211.16	211.71	212.84	210.7	212.02	212.28	214.58	212.05	210.92	212.38	210.48	212.79	212.86	213.14	214.21	211.5	213.52	214.04	213.11	215.07	211.78
218.28	215.28	215.79	216.53	214.77	217.7	216.05	216.37	217.44	215.57	218	217.32	218.9	217.12	216.71	216.63	217.83	216.42	216.73	217.36	216.02	215.92	217.15	218.08	216.49	217.49	216.1	216.83	215.3	216.87	216.35	216.13	217.09	216.94	218.22	216.43	216.99	216.93	217.05	216.97	217.89	216.61	215.27	215.47	216.72	217.57	216.33	216.51	217.59	215.55
208.66	210.33	207.04	207.54	208.81	208.39	208.34	209.2	210.17	206.63	208.77	207.83	207.96	208.24	208.6	207.61	209.02	208.78	209.96	209.57	209.32	208.33	208.64	210.13	209.08	209.04	206.67	207.09	210.32	209.29	208.75	208.12	209.27	208.44	207.82	208.65	209.8	209.19	207.49	208.22	209.04	209	208.17	210.55	208.72	207.62	209.37	207.43	209.38	206.34
208.55	206.17	207.79	208.04	208.99	209.43	208.95	209.57	208.29	207.75	207.58	209.37	208.76	209.21	208.48	207.2	208.77	209.04	208.33	210.22	208.41	208.22	209.61	209.52	208.75	208.51	209.85	208.11	209.44	207.52	209.6	208.91	208.73	207.7	209.02	210.42	209.44	209.65	208.96	208.8	207.52	210.87	208.46	208.14	209.47	209.57	210.64	209.01	210.54	210.21
201.56	203.7	202.42	203.07	203.91	202.61	202.89	204.85	203.2	205.15	202.88	202.84	204.65	203.73	202.62	204.48	202.93	202.84	203.19	202.75	203.63	203.46	203.98	202.72	203.8	203.59	204.6	202.53	203.53	203.92	204.7	205.16	202.96	203.82	203.02	203.12	203.43	203.12	202.49	203.98	204	203.72	204.06	201.26	203.52	202.18	203.96	203.56	202.69	203.34
201.47	200.59	201	202.7	202.11	200.69	201.2	202.39	200.19	200.69	200.61	200.58	200.81	202.17	200.9	201.63	198.91	201.71	202.94	201.15	202.87	202.2	201.34	201.37	200.23	200.11	200.58	202.12	201.8	199.46	201.77	200.03	201.42	200.87	200.94	200.96	201.47	199.84	199.39	201.61	201.12	201.21	201.73	202.01	201.93	201.49	201.51	201.7	200.45	200.5
211.36	213.33	213.3	214.13	213.5	215.33	212.66	212.87	212.9	213.66	213.5	212.93	214.42	213.92	212.46	212.49	212.28	213.31	213.63	212.27	213.16	213.92	215.12	214.15	213.68	212.85	212.74	210.88	213.3	211.42	213.37	213.02	212.44	212.83	212.28	215.13	214.73	213.77	212.24	212.92	213.54	213.68	212.77	214.35	213.85	213.84	212.74	212.33	212.87	212.32
203.8	204.36	203.92	203.75	204.52	204.23	203.09	203.04	202.97	203.01	202.74	203.74	203.61	203.85	203.34	203.5	203.11	202.91	205.14	202.71	204.02	202.62	203.43	203.62	202.13	204.08	204.3	204.58	205	202.92	202.64	204.87	203.83	202.04	205.64	204.08	203.27	203.85	203.18	204.23	201.78	204.05	201.78	204.19	204.13	204.3	203.09	202.97	203.49	204.1
207.89	208.82	208.75	208.28	209.17	208.05	209.73	208.8	207.22	208.4	208.04	207.34	210.1	206.04	206.38	209.16	208.03	207.92	207.53	207.03	207.41	208.87	209.03	209.28	209.58	210.24	210.51	207.77	208.31	209.57	208.99	209.79	208.3	209.51	209.67	208.49	209.36	208.28	209.69	208.31	209.87	208.62	208.76	207.58	207.95	208.25	208.5	207.93	208.76	206.9
208.08	208.71	210.55	207.17	209.66	208.15	208.7	208.81	207.97	207.99	210.6	208.88	209.94	208.35	207.56	208.03	209.61	210.09	209.18	206.82	210.7	207.75	208.97	207.44	208.37	208.89	208.75	208.89	207.56	209.6	209.07	207.5	209.6	208.85	208.83	207.15	207.68	207.88	208.84	208.51	208.84	208.83	208.32	208.94	207.58	209.17	208.37	208	208.93	208.27
202.7	203.39	202.28	204.4	203.49	203.4	203.27	204.48	203.41	202.66	202.88	201.94	203.35	204.32	204	206.46	204.95	203.56	203.18	203.76	204.83	202.57	203.24	204.01	203.32	204.26	204.01	201.87	203.98	204.6	203.64	203.21	203.19	201.48	203.94	203.26	204.22	204.06	203.37	203.7	204.82	203.2	203.5	201.81	205.5	205.26	204.93	203.56	202.76	204.17
203.86	203.07	202.55	202.55	203.77	202.01	203.02	203.09	202.28	202.26	202.66	203.33	203.62	201.48	200.49	202.09	203.39	205.62	202.82	202.86	203.5	204.15	203.32	203.55	202.22	201.51	202.18	201.74	203.27	202.17	201.81	203.73	202.4	201.43	201.21	202.94	202.03	202.1	201.07	203.27	203.55	201.74	202.18	201.81	202.06	202.97	202.23	202.25	202.86	203.47
200.05	200.77	199.07	198.12	200.38	198.77	198.93	201.34	199.66	199.87	197.45	199.32	199.51	198.81	199.34	198.5	200.51	199.75	197.92	198.84	199.65	199.62	201.02	199.03	201.22	200.03	199.67	199.41	200.01	198.79	199.68	199.71	198.41	199.24	199.15	199.6	199.76	200.05	199.99	199.32	199.72	197.74	201.51	199.15	199.35	200.31	199.7	199.53	199.3	199.05
208.73	209.12	209.85	209.71	209.7	208.22	206.28	207.84	208.64	207.87	209.12	209.02	208.37	207.79	209.27	210.09	207.19	209.01	209.64	207.78	209.56	208.78	207.59	209.36	208.68	208.43	208.45	208.68	208.06	208.3	208.87	208.71	208.55	208.57	208.59	209.8	210.63	206.82	209.5	210.05	208.15	209.26	208.39	207.91	208.02	208.74	208.38	207.93	206.91	207.79
215.86	215.33	218.22	216.24	215.16	217.36	217.47	217.13	216.58	216.52	218.27	216.47	216.52	217.61	216.74	216.48	215.87	216.27	217.79	217.04	217.12	218.33	217.35	217.33	217.47	217.53	216.99	216.35	218.23	217.58	217.71	217.83	217.99	216.07	215.81	215.87	217.28	217.36	215.79	217.94	216.53	217.34	216.24	214.95	216.44	216.55	217.29	215.45	216.37	216.9
202.46	203.55	204.25	203	203.84	204.53	204.21	203.3	201.46	204.77	203.23	202.15	203.97	203.44	205.4	203.25	204.08	202.77	204.78	204.55	202.98	203.95	205.12	203.26	202.23	204.11	202.39	203.39	204.29	204.59	202.06	204.44	203.94	202.8	202.87	204.06	203.68	203.36	203	203.81	203.47	201.71	202.12	203.32	202.76	204.1	203.5	204.31	203.13	204.08
207.92	207.9	209.36	209.34	207.44	208.87	209.88	210.17	207.53	209.17	208.48	210.23	208.98	208.18	208.23	209.42	208.74	208.4	209.01	208.14	209.42	209.67	209.37	210.67	209.63	210.01	208.46	209.39	207.67	208.09	207.13	210.19	208.22	209.47	208.98	207.99	209.03	210.06	208.2	207.27	209.62	208.68	208.94	209.76	208.06	210.94	208	208.89	208.39	209.16
204.86	202.5	204.79	205.36	203.95	205.23	204.87	204.3	203.68	205.38	205.57	206.24	203.45	204.59	206.05	203.37	202.63	205.63	205.66	205	203.67	205.79	203.16	203.82	206.26	203.85	205.54	205.63	204.67	204.72	204.05	205.49	205.01	204.54	202.98	206.83	205.7	203.95	203.74	203.91	205.34	205.46	203.06	203.38	204.41	203.15	204.89	205.31	203.95	205.35
202.32	203.92	203.78	202.9	201.79	203.2	201.93	203.08	204.05	202.21	201.68	202.79	203.23	204.01	202.91	203.6	202.54	203.45	203.87	201.88	203.85	203.47	203.73	205.48	203.8	203.08	201.55	202.34	204.24	202.18	204.29	202.86	202.76	203.21	202.39	203.04	204.08	202.39	203.18	202.03	203.55	203.56	201.84	203.15	204.31	203.06	204.49	202.9	202.67	203.41
212.05	212.9	210.92	212.92	211.5	209.29	212.16	211.28	211.68	211.31	211.95	211.24	211.65	212.11	210.55	211.25	212.34	211.8	212.68	212.28	211.52	211.28	210.72	211.64	213.38	210.79	211.44	210.97	210.3	211.5	210.62	209.86	212.31	210.76	211.71	211.22	210.99	211.19	211.83	212.78	213.86	211.43	213	213.92	212.09	213.07	210.46	212.48	211.99	211.98
206.74	208.53	206.18	207.68	206.49	206.89	207.56	208.28	209.03	208.98	208.8	208.97	206.04	207.96	208.27	208.41	207.91	206.44	206.71	207.23	207.72	206.84	206.74	207.63	207.58	205.93	208.13	207.62	207.85	208.21	207.73	210.1	207.35	207.81	209.18	207.44	207.36	208.04	208.53	208.65	207.69	208.25	208.32	207.84	207.31	208.43	208.2	207.03	208.26	207.1
209	208.52	207.02	210.14	207.77	207.82	207.45	209.34	209.17	209.72	208.24	210.09	207.29	208.48	207.38	207.81	210.29	207.95	207.93	208.62	209.27	209.45	209.24	206.88	206.79	207.59	208.23	207.34	209.88	207.7	210.29	208.79	207.67	208.27	206.96	207.59	209.41	209.16	208.94	208.74	208.87	209.69	207.87	210.19	208.32	208.36	207.04	209.01	208.95	206.66
208.18	210.05	209.04	207.72	208.55	209.89	208.95	208.8	209.96	207.43	208.99	209.74	209.83	209.87	208.68	209.19	210.16	210.89	209.61	209.23	208.72	209.91	207.68	210.63	209.3	209	209.19	207.75	210.4	211.15	208.25	207.68	209.53	207.97	208.51	208.31	207.62	209.88	209.21	210.81	210.52	210.13	209.69	208.52	209.22	209.8	209.75	209.23	209.18	208.15
214.12	213.41	212.04	211.51	211.81	211.04	212.28	211.55	212.46	212.91	211.43	211.33	211.46	211.58	211.35	211.36	211.71	210.42	211.96	210.67	212.81	210.9	210.39	212.43	212.25	211.48	211.83	211.76	212.37	211.48	211.36	212.81	212.19	211.77	213.08	213.22	212.72	212.33	211.39	212.44	211.85	211.2	212.29	212.03	212.5	211.27	211.32	209.66	212.19	211.22
199.49	200.67	199.41	200.59	199.43	199.63	199.03	199.67	198.15	199.05	199.01	199.96	197.87	199.03	199.99	199.44	199.33	201.36	199.05	199.11	199.35	199.98	200.39	199.78	197.74	200.08	199.23	200.38	199.97	200.22	199.48	200.13	199.25	198.41	200.14	199.35	200.51	200.18	201.34	200.16	200.02	201.16	200.08	198.9	199.49	198.91	199.92	198.19	199.86	200.66
206.65	209.75	207.35	206.87	207.5	208.29	206.81	207.94	209.3	207.73	207.21	209.05	206.65	209.24	209.12	207.73	209.55	208.56	205.78	208.8	208.05	206.85	208.3	206.05	208.32	206.13	208.52	208.33	209.32	207.05	207.19	209.12	207.71	205.22	208.15	207.65	207.45	208.52	207.54	208.25	207.96	208.26	206.59	210.33	207.48	207.41	207.39	208.07	209.67	207.25
202.46	202.56	203.48	201.28	201.68	203.22	203.27	203.65	203.52	202.87	203.96	202.33	203.77	202.21	200.78	202.71	203.05	203.22	202.02	203.15	202.53	203.07	202.62	204.16	202.47	201.44	201.63	202.66	202.66	203.39	202.4	204.66	201.73	202.93	202.77	202.61	201.57	203.64	203.45	202.95	202.59	202.24	203.47	201.52	203.28	202.25	202.71	203.41	201.51	202.98
207.91	206.58	207.82	209.23	208.12	208.28	208.21	206.49	209.18	209.02	208.08	208.31	208.23	208.13	208.53	209.08	208.21	209.71	207.94	210.19	208.25	207.84	208.76	210.04	208.77	210.88	208.42	210.64	209.6	207.83	209.97	208.79	209.62	208.63	208.2	208.88	209.33	210.43	209.54	209	209.41	207.77	208	209.48	209.43	207.1	209.99	208.52	207.84	208.81
199.1	199.75	199.93	198.24	200.45	199.84	200.57	198.92	199.74	199.31	200.29	199.69	201.55	199.21	200.02	199.73	200.05	198.49	200.58	199.74	199.85	200.4	198.44	198.27	197.75	200.46	199.18	199.7	199.25	198.93	198.42	200.83	199.62	198.88	200.56	200.52	198.82	197.22	199.95	199.16	199.64	200.08	200.25	199.66	198.91	199.68	199.46	199.55	199.05	197.67
210.45	212.12	212.52	211.45	214.26	211.2	212.22	210.61	213.28	211.87	212.88	210.72	212.12	212.06	211.13	210.37	210.88	210.93	211.61	213.4	210.16	212.36	209.93	211.96	211.08	210.67	211.96	211.86	211.25	213	212.08	211.5	211.91	211.09	212.42	209.59	211.45	212.32	211.03	211.95	212.2	210.33	210.74	210.84	211.53	210.52	212.38	211.38	211.3	213.62
194.16	193.6	195.62	194.95	194.24	194.12	194.09	193.4	195.81	193.75	194.61	196.16	195	194.49	193.92	194	194.26	193.59	194.87	194.37	195.93	195.73	193.62	194.36	195.63	194.32	193.7	191.81	193.8	194.12	194.21	194.38	195.29	193.57	195.07	194.01	194.63	194.48	195.06	193.39	194.27	194.82	194.23	194.37	194.28	194.41	195.18	194.13	193.93	194.41
212.32	212.85	212.37	212.31	211.34	210.88	212.8	211.38	212.63	211.76	211.33	211.25	212.19	212.89	210.91	212.93	211.5	211.47	212.19	210.52	211.6	211.7	211.52	211.63	211.36	211.21	210.09	211.37	211.99	211.23	212.26	213.68	211.12	211.73	211.27	212.51	211.42	210.64	211.95	211.61	212.83	211.95	212.04	212	210.73	211.46	212.3	212.3	212.2	212.4
204.73	204.77	202.49	204.96	205.05	204.83	204.91	201.82	202.64	204.02	204.17	204.82	203.21	203.79	203.11	204.94	204.08	202.96	205.44	205.2	206.28	203.31	205.05	204.38	204.56	204.74	203.79	204.26	203.43	204.37	203.23	203.4	204.22	201.03	204.84	202.35	204.3	204.75	205.47	203.81	203.94	204.37	204.34	205.25	204.32	203.44	204.9	202.25	205.12	203.14
206.99	205.84	206.87	207.29	205.81	207.4	204.59	207.14	205.86	206.03	205.73	206.55	205.43	206.35	205.95	207.6	205.73	206.4	206.45	207.53	207.36	206.07	208.34	206.56	206.9	205.89	207.31	206.46	207.4	206.16	205.92	204.64	205.52	206.22	206.17	204.99	204.4	205.22	205.9	206.76	205.39	207.7	205.68	207.21	207.32	206.71	206.28	207.01	206.01	205.13
206.01	205.2	203.61	202.8	204.21	202.39	203.83	205.03	204.78	204.58	202.65	203.2	203.09	202.72	204.84	203.36	204.39	203.92	204.91	203.74	202.86	203.03	202.35	203.92	204.91	203.56	203.66	201.82	202.26	203.41	204.42	202.42	204.36	204.8	203.15	204.2	203.4	203.75	203.27	203.53	201.98	201.92	203.46	204.4	202	204.72	204.48	205.45	201.96	204.5
200.19	198.94	199.77	199.49	198.59	199.82	198.75	199.41	198.65	198.03	199.07	199.83	198.55	200.25	200.82	198.63	198.79	199.08	198.77	198.7	199.5	200.29	197.94	200.12	199.33	197.87	199.16	199.71	198.95	199.47	198.35	199.14	198	201.01	199.65	198.83	199.15	198.97	198.56	200.2	198.94	198.98	198.45	198.24	198.98	198.74	199.57	200.96	198.4	200.17
202.67	202.87	203.44	202.54	203.78	202.53	204.3	204.04	203.49	203.82	202.88	203.63	203.64	204.24	202.23	203.74	204.26	201.8	203.66	203.52	202.12	204.21	203.33	202.5	202.67	203.17	204.19	204.21	204.22	204.1	201.47	202.39	203.52	205.25	203.09	203.3	204.82	203.18	203.37	202.55	202.86	203.75	201.62	202.27	203.05	203.77	202.27	202.22	203.56	204.62
201.33	201.47	200.57	202.7	203.19	200.67	201.79	202.09	201.32	201.77	202.51	201.7	200.8	199.07	201.35	199.3	200.1	201.58	201.2	200.38	200.07	201.09	201.46	202.2	200.8	200.82	202.14	201.24	200.59	200.97	200.82	201.11	201.46	199.82	200.52	201.88	202.44	201.67	200.98	201.13	200.38	200.6	201.13	200	198.73	201.61	201.37	201.57	199.57	200
212.65	211.1	212.64	212.89	209.85	210.84	211.83	210.82	211.89	210.79	211.23	213.19	211.23	211.88	212.05	208.63	211.55	211.94	212.63	211.36	212.5	212.02	210.29	212.78	211.63	213.1	211.86	211.54	210.66	211.24	212.63	211.38	211.43	212.39	213.28	212.74	212.48	212.52	212.82	211.38	211.04	211.14	211.95	210.39	214.06	211.64	211.63	210.74	211.02	212.43
216.6	216.45	216.86	216.93	217.12	217.89	217.22	215.65	218.14	218.13	217.13	218.39	217	218.11	217.2	215.22	216.24	216.61	216.16	217.74	217.37	218	218.34	217.64	215.24	215.71	216.78	216.81	216.96	217.43	215.46	217.07	217.6	218.13	217.32	217.24	216.8	216.6	216.28	215.71	215.93	217.11	218.85	217.48	217.89	218.24	216.55	217.04	216.59	218.58
212.46	213.21	214.2	213.31	214.62	212.66	213.24	212.18	214.33	211.29	211.45	212.95	212.63	212.56	212.32	212.63	212.61	212.95	212.86	212.88	213.44	213.36	212.98	213.59	213.77	213.47	214.22	212	214.22	212.31	214.14	212.62	213.43	213.34	215.73	214.05	213.07	212.59	212.63	212.83	213.15	214.36	212.49	212.47	213.15	212.12	211.83	213.32	212.69	212.13
201.94	203.15	202.47	202.04	202.07	200.87	202.59	202.35	203.89	203.54	203.73	203.44	201.87	201.41	202.42	200.52	203.11	203.07	202.93	203.38	202.48	203.24	202.31	202.97	202.63	202.56	202.83	203.87	204.3	202.37	202.44	202.37	202.9	204.12	201.85	202.57	202.24	202.44	202.1	203.37	201.49	203.19	202.9	204.62	201.03	202.02	202.37	201.92	202.32	202.55
207.76	209.46	210.18	208.21	208.8	207.81	208.07	207.66	209.39	210.34	209.58	208.51	209.13	208.51	208.17	207.85	210.41	209.41	208.99	207.67	208.09	208.85	210.19	209.06	209.54	209.14	206.21	208.67	208.42	207.96	208.06	209.68	207.94	209.54	207.93	208.52	208.38	208.36	207.75	208.8	208.44	210.01	210.29	208.35	208.53	208.98	210	208.75	208.36	208.69
208.97	208.71	206.18	207.91	207.91	207.84	207.16	207.04	208.69	207.52	208.17	208.66	207.06	207.07	206.83	206.84	209.29	208.32	208.38	208.27	208.16	208.85	207.51	206.46	206.31	208.07	208.7	206.2	208.25	206.89	208.33	208.08	206.53	208.85	206.97	208.52	207.38	207.4	209.17	208.4	207.13	207.22	208.88	206.27	207.62	207.7	206.13	206.81	207.9	208.68
208.76	207.34	211.55	208.96	207.47	207.47	206.99	206.73	206.91	207.59	208.26	208.28	205.97	208.09	206.92	208.13	209.2	207.45	207.05	207.14	206.96	206.47	206.9	206.89	208.19	210.01	208.28	208.26	206.45	208.73	207.01	208.62	206.9	206.61	207.62	208.04	208.3	206.15	210.13	208.25	207.95	206.87	207.65	207.79	209.31	207.45	207.04	207.1	207.45	208.3
213.32	211.91	211.84	211.73	211.17	213.08	211.93	211.21	212.87	211.14	211.1	211.49	211.4	211.05	211.54	210.53	211.94	210.48	212.15	211.63	210.02	210.16	212.09	211.73	213.82	212.13	211.29	213.57	211.5	213	211.56	210.14	210.02	214.19	209.9	212.38	210.92	211.21	212.42	210.56	212.72	212.01	211.88	210.5	211.85	213.98	211.57	211	210.72	209.99
200.97	201.64	201.3	200.68	202.26	198.17	199.46	200.68	198.04	200.29	201.73	199.96	200.13	199.42	201.46	199.41	200.69	200.71	200.26	200.04	198.45	199.03	200.5	198.25	200.14	199.46	200.41	201.72	198.05	201.22	201.99	200.26	200.49	200.08	201.23	200.49	200.18	200.62	200.56	199.65	199.77	200.9	200.14	199.28	201.09	199.01	199.33	199.8	201.49	201.28
208.42	209.44	208.08	208.51	209.25	209.4	209.69	208.29	207.7	209.39	210.92	208.14	209.78	209.42	208.75	208.16	207.77	209.09	208.28	209.49	207.71	209.98	209.59	209	207.37	208.07	210.21	209.49	209.3	208.1	210.15	207.82	209.2	208.83	208.42	208.81	206.23	208.28	209.1	208.66	208.07	209.48	210.44	208.65	208.8	210.24	209.77	208.49	209.77	208.11
204.06	203.02	203.69	202.98	204.68	203.89	204.49	203.81	203.38	202.45	202.64	205.22	202.76	202.75	203.05	203.65	204.54	204.27	204.67	202.84	203.96	202.52	203.67	205.15	202.82	204.98	204.42	203.92	204.31	204.32	204.87	203.13	204.57	203.97	205.95	204.2	203.51	204.05	203.02	204.07	204.79	203.66	203.27	203.9	204.94	203.16	203.83	203.21	203.27	202.45
208.41	207.04	208.99	208.31	208.33	208.45	208.06	208.61	207.33	208.64	209.01	208.47	207.35	209.89	209.01	208.42	208.6	209.45	208.14	208.35	208.46	207.33	208.67	208.3	209.02	207.87	207.73	207.37	209.15	208.57	209.28	209.18	207.59	208.67	207.53	208.98	207.56	207.84	209.32	209.13	208	208.47	207.68	207.54	207.78	210.94	209.88	207.91	208.89	208.63
216.79	218.94	217.6	216.96	217.3	216.51	217.28	218.14	218.08	218.32	217.13	218.8	217.37	216.82	217.87	218.53	218.29	217.77	217.77	217.82	218.27	217.33	217.41	217.99	218.16	218.18	218.02	216.87	218.01	217.69	216.73	216.56	217.73	217.52	217.28	218.24	219.32	217.7	217.91	216.53	218.16	218.72	219.84	217.84	218.52	218.41	217.38	217.23	216.8	216.92
200.48	198.8	200.41	200.42	198.57	198.76	198.25	199.37	199.35	199.63	199.65	199.8	199.51	199.02	198.64	199.9	201.48	199.69	201	198.27	200.39	198.62	200.41	200.08	199.32	200.26	199.73	199.48	197.25	199.15	198.22	199.65	200.21	201.04	200.95	197.98	200.78	199.97	198.87	198.34	197.42	199.9	198.53	200.64	198.72	199.4	198.82	198.32	199.81	199.22
199.75	198.7	199.19	200.4	198.35	199.26	200.43	198.52	199.27	197.67	199.16	200.71	201.59	198.72	201.43	198.67	201.82	200.02	199.6	200.45	200.08	196.89	198.22	198.74	199.06	199.89	199.01	200.05	200.22	196.14	199.57	198.38	199.84	198.49	198.62	199.59	200.24	200.44	199.11	198.84	198.52	197.53	199.66	201.07	198.83	199.65	199.75	199.51	199.13	200.86
208.69	209.91	207.48	209.51	208.25	207.52	207.6	209.52	207.28	208.38	207.54	207.5	208.42	209.14	206.95	210.32	208.33	208.81	207.93	209.65	207.54	208.29	207.11	208.18	206.1	208.12	210.57	208.98	209.08	207.06	208.44	208.91	208.26	208.44	210.41	209.93	208.31	208.07	209.19	208.78	208.18	209.55	210.53	208.56	209.17	208.12	207.26	207.45	208.72	208.37
207.04	206.46	209.1	207.21	207.21	208.45	207.04	209.68	208.09	207.03	207.48	207.23	207.66	208.12	207.63	206.36	208.35	207.62	206.84	206.74	207.35	205.09	208.59	206.76	206.37	207.94	207	206.42	206.77	207.72	206.71	209.02	209.07	207.18	206.75	207.2	209.12	208.74	206.7	207.66	206.76	207.27	208	208.82	206.69	206.02	206.52	207.24	207.56	206.45
201.54	201.5	200.42	201.66	200.41	201.33	202.49	198.92	199.17	201.36	202.24	198.58	201.76	199.56	200.16	200.49	199.97	200.18	200.19	199.4	200.54	198.34	201.08	200.85	201.39	199.14	201.93	199.8	199.32	199.9	200.44	198.69	200.73	202.03	200.82	199.68	200.97	201.21	201.22	199.97	199.66	200.5	200.12	200.76	200.9	201.01	201.48	200.53	199.17	201.72
208.81	210.54	208.74	207.66	211.34	208.68	207.25	209.52	209.29	207.52	208.74	209.44	208.51	209.37	209.14	208.43	209.74	208.67	210.07	208.71	206.88	207.88	207.63	209.12	209.94	208.97	208.83	210.13	208.38	207.35	207.61	210.19	207.42	207.26	208.91	209	208.71	208.46	207.76	207.39	208.68	210.16	209.32	209.82	208.07	207.68	209.3	207.54	207.82	208.53
203.16	202.84	202.64	202.13	202.94	204.11	204.05	202.94	202.04	204.22	205.2	202.71	205.21	203.02	201.86	204.08	203.23	202.8	202.48	203.29	203.32	201.9	205.78	202.08	203.68	203.66	203.25	204.51	202.1	201.04	203.84	202.3	203.95	203.06	204.49	203.07	202.45	203.57	201.95	201.86	203.51	203.58	204.28	203.09	204.3	203.48	202.76	202.35	203.64	202.75
198.57	198.96	199.36	199	199.82	199.45	198.75	198.95	199.92	199.81	200.12	199.23	199.97	200.77	199.1	199.05	199.52	200.49	200.3	200.28	201.75	200.49	199.84	199.52	197.88	198.73	199.77	198.93	199.59	200.4	200.89	197.69	198.07	199.77	199.49	200.4	199.62	199.91	199.28	200.14	197.79	199.73	199.38	199.38	200.73	200.37	199.51	199.36	201.93	199.91
201.43	204.48	202.64	202.75	202.5	201.88	203.41	202.62	202.16	202.36	201.03	203.67	202.47	202.34	202.56	202.4	203.02	203.49	202.66	201.6	202	201.34	202.17	201.11	202	201.61	201.84	202.46	201.73	201.44	202.21	204.17	203.09	203.53	202.02	203.18	202.24	201.65	201.85	202.28	202.82	201.6	203	202.37	201.96	202.86	201.21	201.67	201.64	202.69
203.26	203.47	204.78	204.6	203.82	204.72	204.91	202.92	204.2	203.77	202.52	205.5	203.39	203.85	204.33	203.33	203.42	203.44	204.36	204.64	203.73	203.66	204.84	204.84	204.43	205.16	202.76	203.76	204.59	206.39	204.2	202.42	203.68	203.75	204.64	202.61	203.92	202.72	203.82	204.05	202.2	202.61	204.77	202.65	202.74	201.89	203.77	203.07	203	203.37
204.09	205.81	205.2	204.92	205.21	206.01	204.16	206.34	205.45	206.22	204.8	206.93	205.75	205.62	205.34	205.81	204.95	205.57	205.01	207.09	204.43	205.16	206.34	205.44	205.25	206.6	205.07	204.45	205.09	204.67	204.48	204.26	205.7	205.58	204.84	206.15	205.16	204.75	206.21	206.89	206.97	204.86	207.01	205.95	206.35	205.57	205.2	205.06	205.41	204.64
206.29	206.99	205.53	206.05	206.6	208.16	206.75	206.51	205.96	205.17	204.94	206.55	207.25	206.68	207.61	205.77	205.72	205.56	206.95	205.21	206.35	206.83	205.77	205.99	205.68	206.49	207.33	205.32	207.24	207.6	205.91	206.79	204.97	204.62	205.83	205.51	207.21	204.56	204.4	204.92	206.51	206.3	205.84	206.62	206.88	206.11	206.33	206.51	206.84	207.05
207.93	209.44	208.5	209.79	208.38	207.55	209.09	207.36	210.85	208.6	211.14	208.14	209.49	208.74	209.51	209.15	207.06	209.18	208.4	208.97	207.51	210.05	209.33	209	209.7	209.84	209.11	207.9	208.47	210.66	208.25	207.79	208.28	209.99	210.88	209.66	208.46	208.67	207.45	208.89	210.1	207.49	209.21	208.49	208.16	207.97	209.57	207.56	208.21	209.5
199.18	200.23	201.51	198.65	199.03	200.7	200.72	200.51	202.04	198.9	198.91	198.64	200.02	200.82	198.65	200.09	200.74	200.43	200.55	200.09	201.34	199.56	200.39	199.53	200.6	200.2	201.19	199.44	200.47	200.6	199.31	200.28	198.79	200.44	200.66	199.93	200.94	201.76	201.25	199.51	199.46	201.51	200.69	201.01	199.75	200.26	200.59	200.36	199.86	199.83
202.34	203.15	201.42	202.57	203.91	203.54	202.01	204.31	203.74	203.61	204.15	200.66	203.22	202.93	204.03	202.7	201.86	203.31	203.26	201.78	203.71	203.42	202.69	203.79	203.89	204.55	202.57	203.68	203.66	203.5	202.89	204.56	205.3	202.02	203.37	202.67	203.4	201.94	201.69	202.73	205.11	201.97	201.82	203.16	203.94	203.69	201.15	203.21	203.9	202.14
210.56	212.39	212.58	211.4	213.46	211.82	212.97	211.22	210.7	212.71	211.66	211.68	211.06	210.63	212.1	211.96	211.24	211.48	211.3	212	213.73	211.55	212.59	211.79	212.99	210.06	213.05	212.88	210.41	211.65	212.46	212.42	211.57	210.71	211.27	212.52	210.77	211.03	212.06	211.24	211.78	210.94	211	210.57	211.09	212.05	212.79	210.81	211.15	211.32
211.16	211.89	211.61	212.43	210.99	211.64	210.98	212.93	211.19	213.11	212.44	211.23	211.52	210.41	211.51	211.92	211.85	211.81	211.71	212.71	210.57	210.92	211.86	211.92	212.04	210.22	212.95	212.22	210.57	210.62	212.76	211.44	211.3	210.05	212.27	212.25	211.01	210.84	211.2	211.29	212.61	211.41	212.34	211.76	212.75	212.39	212.09	211.34	210.64	212.04
209.28	209.41	210.73	209.3	207.86	207.49	208.85	208.78	208.2	207.78	208.09	208.81	208.74	209.43	207.57	208.38	209.12	208.87	207.83	209.42	208.98	208.51	208.24	207.82	208.78	208.64	208.24	207.04	209.62	209.7	209.77	209.28	210.17	208.83	207.92	208.59	209.91	208.32	208.1	209.59	210.56	209.87	207.74	205.12	209.39	206.65	209.16	210.37	207.51	209.8
211.27	211.07	212.02	212.18	211.67	210.87	210.61	212.85	210.46	212.43	211.55	212.45	211.64	212.02	212.85	211.54	211.95	211.61	210.6	212.58	211.93	211.19	210.86	211.76	212.12	211.56	210.53	211.56	210.33	212.26	212.03	211.53	211.91	211.82	213.04	212.4	211.14	210.63	210.98	211.41	211.53	211.23	211.36	212.86	209.15	209.13	211.78	211.63	210.47	211.1
210.86	211.44	211.01	212.21	211.81	212.28	212.99	211.24	209.76	209.98	212.32	211.77	211.52	212.42	211.23	210.18	210.19	209.9	212.28	211.16	212.14	211.59	212.43	211.69	211.74	210.5	211.8	212.65	210.91	210.87	211.63	210.69	211.61	211.35	211.53	211.69	209.72	212.47	212.55	211.47	211.23	211.47	211.8	211.19	211.73	209.49	211.91	212.62	212.73	210.31
202.87	201.87	203.44	203.4	203.53	201.74	203.63	204.16	202.2	204.41	203.7	203.52	203.93	205.66	203.17	202.84	203.88	203.64	205.21	203.11	202.9	204.08	203.47	203.19	202.72	203.08	203.39	204.2	201.97	202.98	202.84	204.54	203.03	203.44	202.75	203.84	201.89	203.38	202.8	203.83	202.67	203	203.02	203.18	203.55	204.24	205.25	204.12	204.12	202.98
208.8	209.72	210.42	210.32	208.71	208.8	208.62	208.34	210.83	207.82	207.99	208.54	208.34	210.19	209.13	207.9	209.01	210.72	208.11	208	206.1	208.19	208.31	209.79	207.74	208.88	209.38	207.16	209.31	208.98	208.82	208.1	210.06	208.47	208.45	209.2	209.11	208.75	207.8	208.78	208.74	208.19	208.29	210.28	209.38	208.42	209.3	207.53	208.4	208.29
204.23	204.42	204.06	204.66	203.82	204.37	204.04	203.76	203.92	203.89	204.14	204.48	202.86	204.41	202.53	204.64	203.86	204.87	204.45	203.86	204.22	202.79	204.11	203.42	202.9	202.92	203.78	204.63	203.09	204.42	204.02	203.51	203.18	204.21	201.63	204.25	202.82	203.88	204.09	203.55	203	203.56	203.07	203.39	202.86	204.84	202.91	202.64	204.08	204.99
206.33	206.66	208.48	206.75	205.78	206.63	206.64	206.28	207.42	207.49	205.89	208.11	207.31	205.49	207.07	206.6	206.37	205.97	207.17	205.72	204.98	205.52	204.95	206.11	206.47	206.1	204.79	206.66	207.93	206.08	207.28	207.17	204.77	204.79	205.23	205.99	206.55	205.39	208.86	205.54	205.47	206.92	206.29	206.2	204.96	206.92	206	206.87	207.45	205.52
199.9	199.37	199.79	198.82	200.17	199.03	198.03	199.18	199.92	199.33	199.74	200.28	197.81	197.91	198.87	199.55	197.21	199.31	199.37	199.61	199.17	201.89	197.79	198.97	200.88	199	198.31	197.78	199.75	199.21	199.89	199.08	200.4	199.34	199.48	198.46	198.36	200.2	199.76	200.1	197.99	198.1	197.87	197.75	200.1	199.01	199.12	198.55	197.66	200.33
207.82	209.1	208.77	210.01	207.57	210.49	207.61	208.93	209.96	209.61	208.47	208.4	210.15	210.48	208.15	210.33	207.94	210.31	208.26	208.82	208.68	209.17	209.26	209.8	207.88	209.52	209.23	208.55	208.31	208.42	209.61	208.91	209.75	208.72	209.09	208.39	207.42	209.35	208.76	210.01	208.99	210.25	210.18	208.17	208.2	207.88	208.84	208.68	209.43	208.51
207.37	207.45	207.22	207.08	206.38	208.78	207.65	206.02	209.53	207.65	209.28	207.66	208.67	208.1	206.61	207.8	207.72	207.57	208.74	209.7	208.79	207.61	209.43	205.99	206.82	207.37	208.43	208.22	207.22	208.17	207.51	208.23	208.66	208.88	208.23	206.39	206.99	209.03	207.22	206.49	207.55	206.99	206.64	209.64	206.84	206.88	208.18	207.75	205.42	207.67
204.57	204.72	203.59	204.22	203.97	204.22	204.16	205.1	203.14	205.36	204.01	203.77	203.87	205.21	205.65	203.9	202.44	203.6	204.32	203.03	203.69	203.7	202.87	205.14	203.83	204.82	203.39	204.48	204.64	204.24	205.38	203.49	205.07	204.23	205.06	203.88	203.26	204.13	204.72	206.31	205.85	201.99	203.5	203.95	204.43	202.49	204.48	204.4	204.22	205.51
198.33	198.11	197.19	197.55	197.79	197.28	197.01	197.92	198.6	198.74	196.58	198.41	196.94	197.68	199.03	197.14	197.01	198.95	196.54	199.74	198.55	197.04	198.27	197.91	198.56	198.92	198.2	198.1	198.43	197.57	197.28	197.72	198.6	198.86	198.56	198.07	198.7	198.32	198.49	199.55	197.95	199.76	198.34	197.86	197.99	198.3	198.64	198.42	197.38	198.07
213.23	212.82	212.34	214.56	213.2	212.36	212.8	213.24	211.51	212.95	212.84	214.79	211.47	213.61	213.88	214.62	214.27	213.59	212.01	214	213.29	212.16	213.07	211.32	211.99	212.23	213.6	212.54	212.76	214.12	214.12	213.7	211.24	213.43	213.25	213.96	210.58	213.3	213.55	214.85	212.43	213.77	212.98	210.91	211.77	212.57	213.81	213.14	213.69	213.49
205.26	204.4	204.46	204.42	204.31	204.55	202.48	203.17	204.21	203.46	203.23	202.36	203.17	204.07	205.01	203.1	205.18	203.69	204.01	203.76	203.91	202.73	204.93	203.83	204.26	205.53	203.45	203.08	203.34	203.87	204.67	204.49	203.09	203.42	203.11	202.56	205.14	204.75	203.11	203.79	204.91	203.53	204.15	204.02	203.55	204.22	204.57	202.42	204.16	203.32
204.65	205.51	205.13	207.14	206.15	207.69	207.04	206.56	206.48	205.98	207.3	206.32	205.57	205.95	206.15	205.75	206.18	207.07	206.65	205.8	205.48	207.76	206.4	207.18	205.32	205.92	204.54	206.26	206.59	206.32	205.56	207.92	205.57	207.59	206.97	206.32	205.91	205.88	208.27	206.16	206.08	207.05	206.92	205.06	205.59	206.99	204.87	205.71	206.24	207.23
215.79	216.43	216.3	218.35	217.19	216.44	217.76	216.69	217.67	216.73	216.55	217.23	217.26	216.28	215.76	217.34	216.57	216.29	217	217.51	217.45	217.24	217.43	217.91	217.09	217.94	217.89	217.49	216.2	216.14	218.55	216.29	218.08	216.37	216.92	217.6	216.01	214.39	217.07	216.78	216.29	215.87	217.16	216.83	216.36	216.24	216.96	217.42	216.15	216.73
205.04	204.15	204.96	203.88	203.78	205.24	205.19	205	205.93	205.07	203.52	205.54	204.06	204.18	204.05	206.29	205.56	204.57	205.48	203.25	205.45	204.08	206.28	204.27	203.9	203.33	204.46	204.97	205.85	204.05	206.26	203.5	202.5	204.86	204.36	204.53	205.51	204.11	205.5	204.05	203.48	205.22	203.06	206.02	203.25	204.03	205.02	203.06	204.86	204.39
211.17	213.77	212.02	213.51	214.97	212.34	213.41	212.23	213.21	212.89	214.08	211.43	213.09	212.73	211.95	212.41	213.49	215.1	211.74	211.44	213.19	211.49	214.91	214.23	213.23	213.06	212.91	212.75	213.8	212.48	212.37	214.85	214.65	214.82	214.16	211.1	211.34	214.06	211.25	212.01	213.69	212.65	212.43	212.24	213.07	212.85	212.5	212.92	213.2	213.74
200	201.04	200.15	200.71	200.76	200.08	201.08	200.52	200.62	199.55	201.06	200.98	200.29	200.67	200.65	200.39	200.54	201.07	200.83	200.43	199.31	200.18	202.14	200.76	197.34	199.82	199.13	199.34	199.72	201.91	200.54	200.06	200.22	200.79	200.18	202.5	200.59	200.11	199.3	199.09	199.57	201.19	200.51	199.93	200.99	200.34	201.43	200.39	200.53	199.3
211.56	212.33	210.53	211.78	208.88	212.93	211.68	211.4	213.1	211.57	211.05	211.07	212.27	210.04	210.85	211.45	211.55	211.76	211.19	211.45	211.57	211.66	212.69	210.62	211.36	211.27	210.27	211.59	211.8	209.64	212.92	210.96	212.41	212.75	211.21	213.03	212.29	211.64	211.81	210.98	211.06	212.08	211.23	212.13	211.86	211.17	212.99	212.38	211.46	209.75
207.39	207.74	208.24	206.81	207.3	208.1	207.4	206.46	208.37	208.29	206.94	208.03	208.21	208.2	207.45	208.23	207.39	208.25	206.75	207.78	207.32	206.77	207.12	206.79	207.73	207.62	209.42	207.16	206.01	206.38	207.18	208	206.43	207.3	209.48	208.47	208.42	207.46	208.13	205.82	207.22	207.78	208.03	207.14	207.42	208.61	208.07	209.66	208.83	207.25
212.3	211.49	211.42	213.32	211.48	211.61	212.99	212.27	213.44	212.12	211.47	210.5	212.36	211.97	213.72	210.32	210.62	211.84	211.67	211.95	212.21	211.98	211.99	210.63	211.83	210.46	212.12	211.49	213.66	212.79	211.87	211.79	212.59	211.61	211.7	210.09	210.87	212.68	210.1	210.95	212.05	212.52	211.95	212.06	211.95	212.41	209.97	212	210.57	210.12
204.96	204.89	202.86	201.2	203.8	203.02	203.83	203.57	203.55	204.84	202.68	204.45	205.17	203.4	202.57	204.08	203.62	205.43	203.3	203.69	204.4	203.57	202.97	204.47	202.43	202.65	203.48	205.26	203.8	204.57	203.81	203.35	204.2	203.38	203.37	202.91	202.34	204.42	204.6	204.34	203.17	203.97	202.97	204.3	204.32	204.06	203.93	203.35	203.93	203.32
206.17	206.24	204.53	205.5	205.7	205.99	206.94	205.43	207.12	206.15	207.23	206.45	204.9	204.71	205.29	205.41	205.2	204.62	205.84	204.98	205.28	204.65	206.04	204.48	206.92	205.87	205.81	204.84	206.56	205.9	204.8	204.81	206.38	206.59	206.91	204.15	207.29	205.46	206.16	207.33	206.29	204.31	207.11	206.35	204.85	205.13	205.87	204.11	204.54	205.44
208.83	209.12	209.37	207.67	209.43	209.45	207.88	209.27	206.98	209.67	210.49	208.24	208.4	208.22	209.47	209.07	209.01	208.74	208.82	208.74	207.91	207.85	209.3	208.07	209.74	208.89	208.4	209.15	208.46	208.64	209.47	207.09	208.61	207.69	209.28	207.75	209.71	208.61	207.52	208.75	208.58	208.26	209.94	208.13	207.79	209.68	207.59	208.85	208.97	207.96
207.56	208.63	207.75	209.03	210.02	209.98	209.29	207.66	208.69	208.02	210.16	208.69	209.29	209.02	208.46	209.59	208.62	206.94	209.33	207.21	207.67	209.41	208.39	206.3	208.84	208.75	207.51	209.56	208.7	207.41	208.17	208.83	207.98	207.71	207.18	208.82	210.25	208.65	208.33	207.66	209.39	209.95	208.29	208.14	209.9	210.11	207.2	208.08	208.71	210.41
210.34	209.25	208.28	207.46	208.81	207.97	208.35	209.2	208.52	209.4	209.2	207.71	208.93	209.6	209.23	208.56	207.65	208.96	208.5	209.06	207.74	209.86	207.69	208.73	208.04	209.2	206.42	208.64	209.2	208.36	208.51	209.14	208.08	209.97	209.21	207.08	208.41	208.56	207.32	208.1	208.18	208.36	207.87	208.73	207.6	208.03	209.24	210.6	207.01	208.7
194.92	192.72	194.76	194.75	194.91	194.32	194.25	193.6	194.57	194.29	194.13	194.22	194.29	194.33	193.69	194.67	196.03	195.01	194.8	194.65	192.93	194.16	194.4	194.87	194.56	194.29	193.76	195.5	194.83	194.91	194.09	193.26	193.53	193.71	193.76	195.21	194.17	194.3	194.38	195.33	194.2	195.58	194.68	194.28	193.65	193.78	194.58	195.33	194.39	195.37
208.01	207.85	207.61	209.31	207.63	207.97	209.4	209.45	209.79	208.67	208.56	207.86	208.29	207.05	208.58	208.09	209.46	207.82	208.32	207.3	209.46	207.95	208.01	209.81	209.42	208.6	207.64	208.78	207.15	209.37	209.27	208.57	206.99	209.01	208.9	208.85	210.05	208.5	208.33	208.37	209.27	208.4	208.13	208.44	208.58	208.37	207.98	209.2	208.13	208.08
212.04	212.1	212.63	212.14	211.61	212.61	211.4	213.73	212.19	211.22	212.43	213.12	211.9	212.29	211.86	211.31	211.06	211.64	211.68	210.85	213.04	212.84	212.3	212.7	211.68	211.82	213.23	211.11	211.22	211.92	211.57	211.41	214.06	212.37	212.28	211.82	211.45	211.81	210.8	212.13	211.49	213.21	212.45	211.27	212.38	213.22	211.05	212.1	212.61	211.97
194.28	196.29	195.1	195.45	195.46	195.13	195.13	194.68	195.05	195.6	195.98	194.8	196.46	195.09	195.4	194.93	195.06	196.13	194.81	196.85	195.07	196.13	194.76	195.58	195.1	194.42	194.58	194.21	196.49	196.5	195.61	194.87	195.35	194.89	195.27	194.97	195.32	195.24	196.27	195.25	194.88	195.5	195.21	195.69	195.44	195.29	195.11	195.18	194.87	194.71
208.84	207.9	208.51	208.57	209.49	208.5	210.07	208.04	209.85	207.61	208.52	208.77	208.86	208.71	208.1	207.64	209.35	209.04	208.4	207.89	208.6	209.8	208.6	207.27	209.51	208.31	207.18	208.36	209.14	210.65	208.38	208.2	209.36	209.61	208.45	206.89	208.14	209.13	209.32	209.86	206.7	211.32	208.53	209.17	208.58	210.26	209.4	207.97	208.6	208.36
211.16	211.69	212.07	211.15	210.15	211.61	211.69	211.12	212.52	212.28	212.25	211.59	211.24	210.49	211.62	213.65	210.97	210.7	211.45	210.79	211.55	212.9	211.79	211.08	211.52	211.62	210.86	210.85	211.75	210.82	212.47	212.43	209.09	212.08	211.35	212.62	211.44	211.3	211.81	211.81	210.49	212.89	211.74	212.63	210.94	211.71	212.68	211.86	211.02	211.93
217.79	218.05	217.89	216.52	216.89	219.17	218.57	216.98	218.25	219.02	217.61	217.65	217.7	216.89	216.74	217.96	216.79	217.56	217.88	218.15	218.07	217.52	217.52	218.69	216.99	217.68	218.36	218.56	218.38	217.12	219.2	218.12	216.35	217.74	218.63	215.33	216.36	218.36	217.7	217.68	217.51	217.89	218.78	217.65	218.94	216.32	216.42	217.09	218.01	217.78
202.88	202.81	204.63	204.99	204.8	202.99	203.39	203.39	202.62	203.56	203.66	205.81	204.79	203.73	204.85	202.31	204.93	203.19	203.99	205.26	204.07	205.45	202.89	204.09	202.69	203.32	204.29	203.97	204.09	203.38	203.51	202.9	202.69	204.43	204.76	203.58	204.1	203.29	203.99	203.98	203.16	202.72	204.5	204.33	203.52	203.82	204.69	203.65	204.5	203.63
209.13	207.52	209.08	208.28	206.36	208.67	210.32	210.78	209.29	206.69	209.26	209.31	208.51	208.93	208.58	210.22	208.92	209.28	209.01	207.95	209.81	207.46	209.88	208.24	208.97	209.64	209.31	207.73	208.5	207.2	208.23	208.5	209.13	208.07	209.33	209.28	208.34	208.87	209.62	209.24	207.54	209.23	208.31	208.29	207.68	209.79	208.6	209.8	208.18	209.13
207.76	207.4	207.64	208.26	208.11	206.88	208.52	208.18	207.76	207.82	207.13	208.03	207.29	207.11	208.5	207.34	206.97	206.6	205.75	204.65	208.76	207.95	207.02	207.54	206.74	209.22	210.12	208.07	208.18	207.62	208.11	206.91	208.91	207.6	207.41	208.83	208.6	208.32	208.28	208.35	208.13	208.65	207.59	208.43	208.32	208.99	207.56	207.9	206.87	207.55
207.5	207.49	208.23	207.24	208.39	206.39	206.84	207.67	209.09	208.36	208.31	208.3	207.22	206.81	205.32	209.2	207.71	207.86	208.32	206.5	207.87	207.69	208.14	208.26	207.6	208.17	209.66	209.88	207.38	207.11	207.41	206.95	207.49	207.97	207.62	208.73	207.42	208.34	206.45	208.12	208.03	206.6	207.2	206.4	207.31	208.65	207.11	207.96	208.07	206.2
203.47	203.49	204.48	202.88	204.7	202.48	204.29	203.26	201.51	203.26	203.29	203.02	202.57	202.72	203.3	203.41	203.29	203.38	203.95	203.14	204.55	204.11	204.55	202.3	204.92	203.54	206.09	203.1	204.36	201.12	203.73	202.7	202.15	202.07	203.86	205.66	203.54	202.52	202.23	204.33	203.2	202.98	204.68	204.67	204.51	202.23	205.07	203.18	203.17	205.48
209.48	207.4	208.31	209.7	208.8	208.82	206.9	209.41	208.5	208.67	208.74	207.87	208.88	207.91	208.74	208.48	206.93	208.88	207.51	208.82	208.91	207.87	206.95	207.22	208.62	208.56	207.61	208.01	209.52	207.86	208.62	207.67	208.64	207.39	207.95	208.88	207.99	207.79	208.28	207.38	208.09	207.41	209.42	208.18	208.11	209.17	209.22	208.19	208.45	209.26
200.8	199.32	200.93	199.63	200.28	201.28	198.95	200.35	200.82	201.51	200.53	200.03	199.25	200.14	200.16	199.24	201.69	201.53	200.45	200.19	200.98	201.69	201.44	200.55	199.67	200.51	199.3	200.3	200.22	199.35	201.07	201.03	201.72	199.34	200.8	201.18	200.02	201.21	199.04	199.51	201.19	202.11	199.55	199.69	201.26	200.21	200.02	198.36	200.62	200.71
209.18	207.59	208.83	208.21	209.29	208.09	209.46	208.54	208.48	207.4	209.02	209.52	208.38	208.48	209.45	208.37	207.88	208.68	209.82	207.34	209.51	208.73	209.95	207.38	208.99	209.32	208.96	208.7	206.55	207.11	209.44	209.16	208.34	208.85	210.68	209.4	207.27	207.31	208.2	209.27	206.62	207.64	207.18	207.75	209.8	208.52	208.33	208.72	208.11	208.11
212.33	211.19	210.39	211.7	212.31	211.53	212.16	211.22	213.15	211.62	211.72	212.41	211.39	211.84	211.42	213.06	212.63	210.97	212.38	210.88	212.55	212.46	210.89	211.48	212.09	209.91	212.29	211.43	211.18	211.64	211.43	213.55	211.08	211.79	213.03	210.87	211.9	211.12	211.41	211.52	213	214.22	212.43	213.6	210.45	211.29	210.79	211.12	212.64	210.13
193.51	194.33	195.34	195.69	194.99	195.51	193.96	195.24	195.57	195.19	194.91	196.03	192.45	195.62	196.42	195.3	193.73	194.73	195.59	195.58	193.28	195.19	194.92	195.49	194.35	196.35	195.57	195.45	195.49	194.58	195	194.44	193.72	196.5	196.86	194.18	194.73	195.97	193.68	193.73	197.15	194.31	194.34	195.89	195.39	195.93	195.38	194.32	195.67	194.15
204.02	201.88	203.78	204.94	203.29	205.47	203.61	203.65	204.05	202.88	203.8	200.65	203.77	203.66	203.01	203.71	201.69	204.21	201.55	200.8	203.37	203.91	202.51	203.54	201.68	203.9	202.14	203.2	204.18	204.06	203.62	202.27	202.82	203.62	204.1	204.39	202.36	202.6	203.82	202.75	203.87	203	203.17	203.67	204.12	202.92	203	203.67	203.07	202.17
202.19	202.36	203.72	203.1	201.85	203.98	204.15	203.85	202.8	203.08	203.13	204.48	202.34	202.56	203.51	202.21	202.8	204.34	204.87	203.08	201.95	202.23	202.61	204.15	202.83	204.18	204.25	203.58	203.21	203.05	204.84	203.78	202.37	202.71	204.69	204.11	203.11	204.88	205	202.2	203.1	203.08	204.48	202.45	201.64	202.7	203.33	203.25	203.35	203.73
212.76	214.82	213.43	214.12	214.03	213.93	214.56	213.14	213.72	212.63	214.59	215.22	213.61	213.54	213.08	212.37	214.52	213.22	214.21	215.37	213.54	213.77	212.54	214.95	214.51	213.6	215.02	213.2	212.39	212.3	212.76	212.67	213.11	212.99	215.32	215.88	213.72	212.44	212.43	213.4	213.79	215.61	213.6	213.72	216.78	212.48	214.26	214.99	212.54	213.67
212.64	212.95	210.93	212.36	210.87	211.05	211.62	211.86	210.45	211.63	210.39	209.92	211.62	211.5	212.15	211.81	211.99	211.69	211.81	211.28	212.25	211.34	211.06	211.59	212.92	212.1	211.23	211.78	210.7	210.07	211.28	211.44	212.17	211.27	211.98	212.14	211.86	209.81	211.05	211.56	212.45	211.36	212.18	211.73	210.8	210.86	209.57	210.79	211.51	212.74
203.87	207.25	204.28	205.36	205.48	204.83	205.22	205.29	206.15	205.04	204.33	205.05	206.07	203.84	204.08	204.49	204.86	205.76	205.92	206.16	205.57	205.24	205.21	202.83	204.73	205.33	202.91	205.61	205.32	204.12	205.88	205.33	203.78	204.36	205.45	206.29	205.12	204.96	204.75	205.89	205.4	204.17	204.28	205.54	203.76	204.82	205.08	204.48	206.89	205.76
212.1	212.57	212.53	215.13	213.05	211.75	212.74	212.66	211.57	213.53	213.84	213.19	212.48	213.68	213.61	212.57	212.52	211.27	213.93	212.9	214.29	214.31	212.81	211.75	213.45	213.43	213.6	213.5	213.83	212.58	211.55	213.14	213.64	211.92	213.06	212.81	212.74	213.08	213.36	214.84	213.33	214.49	210.76	212.83	213.16	212.77	213.24	211.2	213.62	213.22
216.82	217.78	219.04	218.37	216.64	216.49	216.14	217.45	217.76	216.54	217.03	217.81	217.24	216.44	216.27	216.59	216.56	217.06	218.05	216.62	215.77	216.66	216.96	217.14	215.77	215.61	216.81	217.02	217.18	215.3	216.17	217.73	217.31	216.69	216.6	218.23	217.72	216.98	216.02	217.36	216.67	218.41	219.36	217.21	217.3	217.52	216.49	218.94	218.68	218.09
211.52	212.16	210.64	210.4	212.43	212.03	213.87	211.51	213.03	212.61	210.63	211.44	212.34	211.51	212.83	213.44	211.52	211.18	211.14	212.98	212.58	211.06	211.62	212.76	212.8	212.96	211.32	211.6	212.02	212.27	212.41	213.86	213.33	213.62	212.36	212.31	212.89	211.42	212.87	213.23	213.59	210.3	211.91	211.14	211.89	211.58	211.92	212.86	212.25	210.79
209.67	207.21	208.89	209.19	210.53	208.51	210.25	210.43	209.9	208.97	209.83	210.15	209.27	208.81	208.26	209.1	208.92	209.86	209.13	210.03	208.86	209.14	209.66	210.19	210.84	208.61	212.06	210.49	210.5	210.21	210.44	210.5	210	209.81	210.41	210.31	208.99	210.46	209.75	209.5	208.05	208.22	209.28	209.69	208.06	209.87	207.64	210.96	209.37	209.92
208.23	207.63	207.15	208.44	208.86	207.83	208.28	208.93	208.14	209.52	207.27	207.45	209.28	209.77	209.05	209.17	208.36	208.3	208.69	209.07	210.56	209.55	209.23	206.85	208.73	209.73	209.12	208.19	207.82	207.18	208.46	207.81	207.77	209.69	210.26	209.02	208.28	207.43	208.73	208.57	210.14	208.77	209.06	209.51	208.77	207.04	208.73	209.02	209.67	207.33
203.47	203.04	202.01	203.25	203.76	204.81	203.5	202.4	202.4	203.35	203.72	202.05	202.54	201.4	203.38	202.22	204.55	204.49	204.27	204.03	203.51	203.04	203.98	202.37	202.93	203.67	203.75	203.46	203.13	203.13	203.93	202.71	203.44	202.37	203.57	202.86	202.57	202.26	202.76	204.86	202.21	204.01	204.04	203.8	201.89	203.26	204.22	203.31	203.05	202.72
211.15	213.74	213.04	211.37	211.43	209.42	211.12	212.53	212.7	211.75	212.55	210.73	212.94	211.65	210.82	212.29	212.34	210.93	211.57	213.36	211.8	212.29	212.05	211.48	212.35	211.67	211.79	211.2	212.12	211.89	211.41	208.6	213.28	210.67	212.04	212.46	212.4	211.52	210.42	212.6	212	211.37	212.02	211.24	210.86	212.13	211.71	211.56	211.24	212.02
207.5	206.08	208.83	207.5	206.61	206.3	205.64	206.54	206.61	206.82	206.83	207.98	206.2	207.86	206.35	206.3	206.52	207.44	206.43	205.91	205.33	207.59	206.13	206.41	206.11	207.02	206.87	205.25	206.64	207.61	205.93	206.68	204.8	205.43	206.83	206.63	205.47	206.54	205.32	205.8	206.15	204.71	206.68	207.85	206.56	206.66	205.94	206.14	204.74	207.47
206.86	207.75	208.52	208.89	208	208.37	207.93	204.7	207.65	207.45	207.1	208.34	207.34	207.51	208.5	207.99	206.21	207.25	207.2	207.01	207.64	208.53	207.56	208.1	207.04	207.71	208.03	208.46	208.1	208.65	208.88	206.81	207.64	207.74	209.33	207.44	207.31	207.8	206.66	207.23	208.46	208.06	207.17	208.94	207.25	208.9	207.82	207.15	209.78	208.15
205.46	204.57	203.74	204.55	202.87	202.94	205.22	204.26	205.93	204.75	204.14	203.45	203.92	203.05	203.22	203.98	204.09	203.11	204.62	203.64	203.71	203.65	203.98	203.53	205.22	203.24	204.5	204.73	204.05	203.51	204.17	202.47	204.98	202.56	203.4	204	204.28	204.24	203.42	202.9	204.59	203.91	204.11	204.2	205.46	202.96	205.34	203.07	204.79	204.38
208.9	209.36	210.2	207.95	209.24	208.52	209.17	210.75	209.75	209.02	210.39	207.97	210.03	209.33	212.16	211.59	210.3	209.84	208.81	210.68	209.32	210.67	209.49	208.7	209.32	208.11	210.22	209.98	210.69	209.34	210.15	210.11	210.1	209.09	209.77	209.12	209.5	209.47	209.72	210.29	209.34	208.7	211.06	209.87	210.7	210.57	209.95	210.31	208.67	209.69
208.33	205.81	209.48	207.89	206.92	209.58	207.12	208.29	208.58	207.47	209.31	208.5	208.72	210.15	209.49	208.73	209.22	208.74	208.83	209	209.44	209.54	208.16	208.93	208.91	208.43	208.48	207.92	208.48	208.52	208.49	209.96	208.18	208.61	208.72	208.94	207.35	206.58	209.52	209.34	208.15	208.5	207.34	208.89	208.55	208.26	209.42	207.46	211.11	208.67
211.45	208.06	208.98	208.4	209.14	208.74	209.29	209.25	208.9	207.26	208.27	210.11	209.45	208.64	211.21	206.58	206.43	209.49	209.7	208.34	207.78	207.29	208.14	208.56	209.53	208.33	208.76	207.86	208.64	209.15	208.39	209.59	209.56	208.82	210.5	208.95	209.83	207.77	209.23	209.16	208.27	208.42	210.29	208.4	208.84	209.62	207.99	209.57	209.74	208.78
198.22	198.75	198.41	199.48	197.61	200.29	198.71	198.51	198.61	198.38	199.09	198.72	198.52	198.59	198.65	197.75	197.75	198.4	200.59	199.63	199.48	199.16	200.55	200.75	200.54	199.19	198.56	199.28	199.56	198.25	198.25	200.27	198.26	196.28	198.64	199.69	199.29	198.94	199.04	198.11	199.05	198.12	198.77	198.97	198.7	199.08	197.39	199.28	199.13	198.39
208.58	210.27	209.73	207.94	208.91	209.2	207.97	209.48	207.36	210.41	210.68	209.6	208.25	210.48	210.74	208.29	210.12	210.6	210.25	208.4	208.28	209.55	209.21	209.66	210.75	211.03	212.1	210.28	207.3	210.93	208.38	211.65	209.49	212.09	210.27	209.95	208.5	208.51	209.78	210.16	209.17	208.64	209.05	208.65	210.5	210.7	208.94	210.39	209.34	208.38
207.5	205.24	206.99	209.05	207.17	209.12	208.08	208.44	208.07	207.82	209	207.67	207.01	207.67	208.11	209.06	208.52	208.62	207.87	208.76	209.45	208.01	207.29	207.09	207.22	206.16	209.11	208.39	207.24	205.89	207.76	207.08	207.99	206.42	208.61	207.38	208.19	207.91	207.14	207.81	209.02	208.41	207.39	208.96	206.91	208.87	209.52	208.33	207.52	206.68
218.83	217.37	219.38	216.9	217.48	218.79	217.71	217.5	218.2	219.22	217.4	218.47	216.7	217.53	216.7	216.69	217.75	217.99	218.72	218.46	216.74	218.93	218.03	217.91	217.69	218.2	216.92	217.7	215.33	218.23	219.16	217.93	217.69	217.26	216.87	217.57	216.01	218.09	218.17	217.27	217.62	218.2	215.78	217.53	218.38	217.11	218.24	217.71	218.06	217.27
208.15	207.61	210.28	208.77	207.9	207.96	206.98	209.98	207.16	209.67	206.03	207.78	209.71	209.15	209.42	208.67	207.62	208.68	208.01	209.27	208.77	209.26	208.45	208.11	209	208.97	208.01	208.75	208.06	207.52	206.47	208.64	208.59	209.69	209.49	207.94	209.09	208.13	208.29	209.16	207.98	208.92	207.73	210.07	209.83	208.6	208.89	208.33	208.55	208.07
217.39	217.51	218.2	218.92	218.07	218.64	217.81	218.44	217.49	219.67	220.08	217.14	218.82	218.5	217.78	218.05	216.67	216.71	218.19	216.53	218.16	218.59	217.85	216.81	217.55	218.47	219.26	218.49	217.26	217.38	217.31	217.91	216.82	218.66	219.13	217.63	219.15	217.88	219.23	219.28	216.53	216.58	216.73	217.73	218.07	219.07	216.65	218.13	217.99	217.06
211.19	212.64	213.08	213.78	213.61	212.92	212.99	213.46	211.51	213.15	213.95	213.17	212.93	211.75	213.12	212	212.21	212.93	213.25	215.13	212.31	211.55	213.73	212.56	210.75	213.11	212.75	213.32	213.83	213.03	213.06	212.15	213.62	211.89	212.32	212.37	213.56	212.16	211.76	212.92	213.11	212.79	212.61	211.97	213.1	213.33	213.11	211.73	213.09	213.92
203.47	202.64	203.83	204.08	202.88	203.29	202.86	204.47	204	203.65	204.09	203.79	203.07	202.77	204.58	204.89	204.47	204.7	203.23	204.49	201.88	205.5	203.6	202.14	204.71	202.68	204.08	204.82	203.35	205.39	204.31	204.53	203.6	204.37	203.73	203.84	202.66	202.28	204.14	202.9	203.99	204.18	202.24	202.88	202.68	202.93	204.72	204.94	202.08	203.79
210.8	211.37	211.2	211.94	211.51	211.45	211.43	211.78	212.07	211.67	211.37	211.11	210.37	210.16	211.46	211.7	210.19	210.32	210.37	211.09	212.05	208.99	212.3	212.09	212.45	211.21	211.47	211.43	212.47	212.34	211.67	210.81	212.34	213.25	211.97	210.86	211.23	211.73	210.05	212.36	211.33	211.7	212.41	211.5	210.6	211.86	211.45	210.39	211.91	211.94
203.76	201.28	204.85	202.36	204.04	202.63	203.74	203.18	204.77	203.71	203.59	203.82	204.19	204.73	203.78	202.37	204.1	202.34	204.22	202.03	203.74	202.31	203.56	201.93	203.74	204.39	201.95	204.02	203.23	204.14	202.82	202.96	202.2	204.98	204.33	203.26	202.89	203.92	203.43	203.43	204.29	204.91	202.89	202.63	203.02	202.88	203.32	203.22	202.73	203.45
218.23	216.26	215.91	217.58	217.1	215.85	218.51	217.59	215.76	215.17	217.17	216.46	216.56	215.69	216.99	219.11	217.9	216	218.28	217.78	216.66	217.06	217.08	217.03	218.38	218.48	217.88	217.27	218.51	217.05	217.69	217.08	217.72	217.66	214.34	218.54	216.09	218.51	217.57	216.56	216.58	217.89	217.44	217.79	216.48	217.21	216.39	216.82	217.41	215.79
203.24	202.65	203.89	202.55	202.25	203.25	203.73	202.15	204.63	201.88	204.65	201.83	202.38	204.8	203.01	203.49	203.66	201.58	203.31	202.69	202.26	201.86	203.88	202.5	203.52	203.29	202.6	201.62	203.05	204.14	203.94	203.42	204.51	201.37	204.47	203.34	202.67	204.82	203.3	203.9	202.68	203.64	203.39	203.03	203.36	204.08	203.88	201.8	203.04	203.14
208.21	207.97	208.2	208.88	207.04	206.39	208.7	206.66	207.31	207.07	209.2	209.46	207.75	207.12	206.27	206.6	206.94	208.89	207.53	207.5	207.45	206.99	206.26	207.19	207.72	207.96	208.36	207.07	208.75	208.07	207.53	208.53	207.74	207.75	205.9	207.98	206.63	205.98	208.06	208.13	208.59	208.24	207.72	207.36	208.12	208.49	209.07	208.59	207.69	208.94
212.71	212.64	213.56	213.75	213.92	212.36	211.48	213.49	214.41	212.86	212.62	214.18	214.52	214.59	212.18	212.34	212.48	212.98	211.45	213.51	212.18	213.28	212.13	214.48	212.42	213.26	213.97	214.2	212.36	213.95	213.39	213.87	212.09	211.89	212.57	212.74	213.9	214.84	212.38	212.8	214.96	213.16	212.51	212.34	212.76	212.79	213.36	214.16	212.7	214.04
205.2	204.5	203.97	204.26	203.36	203.61	203.53	204.99	202.63	203.7	202.67	205.41	202.96	203.97	204.89	202.61	203.73	203.07	203.58	204.4	204.26	203.54	204.27	202.03	204.16	204.16	203.67	203.64	203.81	202.57	205.02	203.16	204.96	203.5	204.75	203.5	203.21	205.09	202.16	203.85	203.99	203.12	204.75	203.72	205.13	203.11	203.98	203.11	202.77	204.44
196.86	199.03	199.46	197.73	199.15	200.03	199.25	200.56	199.71	198.1	200.86	198.44	200.02	199.18	199.11	196.32	199.39	199.55	196.98	199.76	199.98	198.98	198.04	198.28	199.48	199.56	200.19	199.05	200.08	199.4	199.37	199.48	200.61	200.8	199.05	199.23	198.72	198.01	197.18	198.82	199.78	201.99	198.25	201.23	199.81	198.3	200.32	200.27	198.67	199.78
212.36	212.31	214.52	209.97	211.32	212.61	211.52	210.72	211.63	210.31	210.98	211.99	212.83	211.07	209.69	210.34	211.76	209.59	212.29	211.3	212.51	210.46	211.02	211.99	210.99	211.98	211.42	212.22	211.63	212.44	211.69	209.71	211.85	211.61	212.97	211.12	211	210.41	208.94	211.32	210.97	211.47	211.59	211.51	210.23	211.76	211.45	211.69	211.15	211.28
212.56	213.48	212.32	212.38	212.47	213.28	214.15	213.17	212.62	211.84	212.92	211.44	213.75	214.19	213.56	213.34	213.97	211.06	214.35	212.42	213.32	213.23	213.38	213.14	211.09	212.07	213.1	213.75	212.93	213.02	213.3	211.79	211.65	210.95	212.28	213.86	213.82	211.63	212.65	213.47	213.07	212.27	214.37	212.6	212.35	213.92	213.15	211.74	211.16	212.45
209.35	210.23	209.48	209.86	210.96	209.65	208.16	208.05	209.15	210.58	207.91	208.91	210.51	208.93	209.24	207.55	210.09	210.07	209.67	211.41	209.74	209.54	208.88	209.15	209.19	210.35	209.24	209.44	209.72	210.02	210.32	210.49	209.48	209.26	210.38	208.69	209.92	208.82	208.81	209.73	208.57	209.24	211.69	209.57	210.52	208.21	210.37	208.74	210.3	207.51
202.65	202.05	202.21	200.93	201.2	201.89	202.08	202.27	202.91	203.59	201.3	200.72	202.31	202.51	201.98	203.12	202.48	203.98	202.09	203.62	203.01	201.99	201.02	203.16	202.56	201.68	200.76	201.66	204.17	202.54	203.27	203.82	202.49	202.95	203.51	203.71	203.61	202.22	202.32	203.03	201.32	203.29	203.84	202.36	203.44	201.85	203.21	203.01	202.67	203.93
213.61	215.13	213.13	214.31	214.69	214.27	211.69	213.4	213.55	212.96	213.75	213.4	214.13	213.43	213.12	214.62	213.92	213.69	213.69	214.53	214.87	214	213.83	214.25	212.99	213.7	213.78	214.37	213.55	214.48	213.85	214.65	213.13	212.52	213.59	216.33	213.22	213.97	213.49	213.4	214.75	213.61	213.05	214.05	213.63	213.08	214.64	216.03	213.7	212.11
199.34	199.88	200.87	199.42	198.23	200.2	200.04	200.31	198.68	199.01	199.27	198.25	200.82	199.64	199.32	199	200.04	199.65	198.86	200.14	198.88	200.4	199.57	199.63	198.44	198.01	200.65	199.07	199.13	199.01	198.84	199.51	200.44	198.64	201.59	197.73	199.48	199.53	199.08	198.45	199.09	200.81	199.24	199.79	199.26	198.6	199.34	199.96	199.55	200.9
208.9	208.18	207.11	207.13	208.54	208.86	207.99	206.49	206.66	209.89	208.35	206.97	205.66	208.39	208.26	209.12	206.8	207.25	207.7	208.46	207.46	207.87	207.98	209.05	206.79	208.39	208.44	207.55	209.16	207.17	206.94	205.97	207.81	206.31	209.05	207.04	206.91	206.55	208.6	207.62	207.83	208.93	206.9	208.82	208.82	208.78	206.58	208.28	206.54	207.55
211.61	212.99	212.19	211.96	213.3	211.05	214.4	211.46	211.85	212.73	213.69	213.32	213.15	211.86	210.85	212.78	211.5	211.4	211.97	212.56	213.11	210.93	212.89	213.12	213.06	212.16	210.98	212.43	213.55	212.35	212.8	213.29	211.98	211.89	211.94	211.92	213.46	212.8	212.15	211.22	210.78	212.72	211.62	212.55	212	212.92	211.92	213.56	212.81	212.09
198.96	200.58	199.49	199.02	198.69	200.7	200.62	201.21	200.86	198.99	198.51	198.67	199.12	198.19	199.15	200.15	200.37	199.27	200.25	199.15	200.81	198.96	198.6	199.89	199.08	200.87	199.7	200.5	199.97	199.25	199.77	199.81	200.36	200.07	198.97	199.65	199.77	198.82	199.17	199.69	201.07	199.76	198.89	199.77	199.68	199.41	201.22	198.08	199.99	199.06
201.28	201.51	199.93	200.6	198.6	200.23	199.21	200.64	201.95	200.01	201.26	201.06	200.17	200.78	200.54	199.63	200.9	202.17	198.84	199.49	200.62	201.48	200.29	200.39	199.34	200.19	201.46	201.55	200.22	200.72	200.94	200.53	201.98	200.6	199.26	199.63	199.58	199.84	199.72	198.8	200.83	199.47	201.27	199.72	200.64	201.06	200.86	200.58	202.94	201.7
209	208.53	208.58	208.09	208.66	209.71	208.27	208.85	208.46	208.77	208.19	206.16	208.64	208.77	208.79	208.6	206.61	208.02	208.1	207.68	210.38	207.98	210.05	209.44	208.38	207.49	208.33	207.67	210.35	208.15	208.15	208.54	208.22	207.04	208.46	207.94	208.02	208.08	207.66	208.25	209.02	207.85	208.37	207.39	209.06	208.7	206.93	207.85	208.15	207.79
213.21	212.35	213.81	213.61	213.1	212.5	212.28	212.8	212.34	214.54	212.25	212.67	215.66	213.2	213.42	213.53	213.61	213.77	212.64	212.75	212.85	213.14	212.7	213.79	213.7	212.69	211.29	214.77	212.32	211.69	213.67	212.45	211.8	213.83	211.89	215.41	213.67	214.26	213.34	212.69	212.84	214.28	212.1	212.43	212.11	214.44	213.74	213.52	213.45	212.23
216.09	217.64	216.5	216.35	216.13	217.96	216.97	214.8	218.18	218.2	215.56	217.76	218.07	218.61	216.31	214.79	215.47	218.35	217.34	218.16	216.71	217.22	218.04	215.42	217.8	216.17	216.72	217.16	216.63	216.94	218.24	217.05	215.9	217.33	216.6	215.9	217.26	216.94	215.43	217.01	217.22	216.42	217.88	217.84	217.68	216.16	217.98	216.42	216.18	215.66
204.09	204.19	205.83	203.92	202.6	203.35	202.88	203.45	203.04	201.82	205.09	202.75	203.56	203.28	203.73	203.56	204.35	203.72	202.57	202.94	204.67	202.05	204.32	203.3	204.04	202.06	204.77	202.36	203.14	202.59	203.16	203.54	202.5	202	203.13	202.64	202.65	203.92	204.83	201.86	204.38	202.39	203.1	201.86	203.55	203.7	203.07	203.63	202.55	201.84
213.67	212.14	212.52	213.01	214.2	213.02	212.58	213.52	212.88	213.01	213.31	215.74	211.97	213.71	213.59	213.05	214.41	213.88	212.65	215.24	213.58	212.91	214	213.27	214.79	213.59	214.17	212.26	213.96	213.91	213.76	212.87	215.4	213.15	213.98	213.83	213.98	214.32	212.55	214.94	215.17	213.02	213.97	213.51	212.53	213.75	213.79	213.38	213.39	214.13
203.86	205.01	204.83	205.46	204.94	204.82	204.11	203.96	205.45	204.6	205.65	207.12	203.93	205.78	204.82	202.97	203.96	204.49	203.56	203.42	205.42	204.21	204.92	204.67	204.39	205.41	203.86	204.23	204.33	204.79	204.19	202.8	203.57	203.11	204.96	203.82	205.21	206.24	204.43	204.48	203.29	205.06	205.58	205.75	204.33	205.44	204.06	204.85	204.37	204.83
201.13	203.33	202.91	202	202.37	202.83	202.05	204.16	203.74	203.06	202.3	202.12	202.97	203.97	201.16	201.65	201.75	203.2	202.78	203.19	203.01	202.96	202.67	201.98	202.66	202.82	203.8	202.27	201.46	202.54	202.53	201.3	202.84	202.42	202.83	202.91	203.15	203	201.43	203.33	202.27	201.35	201.72	204.17	202.23	202.96	203.23	201.33	202.21	200.88
201.02	200.25	201.68	199.15	199.1	201.91	201.48	200.62	200.84	201.4	200.66	201.04	201.85	199.47	200.89	199.38	199.97	198.7	200.89	200.89	200.29	201.23	201.65	199.94	200.24	199.57	201.13	202.42	201.14	200.61	200.12	200.3	201.29	200.15	200.8	201.9	199.77	199	199.39	199.82	201.22	200.85	201.49	201.39	200.23	200.66	200.51	200.33	198.86	199.75
200.95	201.14	201.43	201.53	198.98	200.73	202.06	198.76	199.36	201.19	201.72	200.66	199.15	199.83	200.28	199.91	199.97	201.19	201.36	199.82	200.41	200.79	199.6	198.88	200.51	201.08	199.59	199.18	202.08	198.92	198.64	200.31	199.07	200.74	200.61	201.41	199.74	199.7	200.97	198.89	199.56	200.47	201.44	198.6	201.24	200.29	198.31	200.12	201.02	201.31
209.15	208.8	208.59	207.87	210.03	209.14	208.8	208.01	208.49	207.93	207.68	211.18	208.22	209.68	208.6	209.26	208.55	208.68	208.64	208.98	209.48	209.88	209.62	208.81	208.96	209.12	208.76	209.34	208.73	208.82	208.88	207.69	207.93	208.35	209.5	208.85	207.73	209.47	208.16	208.61	207.85	208.55	210.13	207.43	209.34	208.47	208.55	209.38	208.72	208.78
197.76	198.73	199.97	201.18	198.53	199.7	199.04	200.37	198.45	199.27	199.41	200.94	199.22	199.47	198.6	197.98	200.12	199.17	197.97	199.99	198.63	197.67	198.1	198.93	198.61	201.43	198.82	198.9	198	199	199.75	199.7	199.52	198.16	198.82	199.34	199.83	196.77	198.66	199.48	199.66	199.7	200.64	199.4	199.62	199.21	198.46	199.34	200.5	198.64
206.58	206.3	206.26	207.06	207.86	206.52	205.49	207.13	206.92	206.59	206.27	206.3	205.52	206.37	205.12	207.28	207.98	205.65	206.98	205.64	205.08	206.59	206.43	206.66	206.82	205.32	205.98	205.62	206.99	206.92	207.84	206.47	205.92	205.71	205.59	205.41	205.36	207.55	206.1	205.8	206.34	206.93	204.73	206.64	207.19	206.36	205.9	206.54	206.92	204.69
218.43	217.57	218.57	217.64	216.94	218.51	218.65	218.63	217.59	215.62	217.5	216.88	218.09	219.54	217.14	218.27	217.58	217.97	218.02	218.06	219.09	216.87	217.84	217.33	217.86	217.22	217.01	217.91	218.36	217.4	215.02	217.66	216.75	216.48	217.3	215.95	219.54	219.94	217.75	219.11	217.55	217.54	218.14	217.29	218.02	217.98	220.01	219.67	217.88	218.27
208.23	209.12	208.84	208.94	207.96	208.68	210.24	207.78	210.15	209.06	207.51	207.35	208.38	207.23	206.29	209.59	207.31	209.22	209.41	208.39	208.53	209.66	207.22	208.6	208.17	207.8	208.6	209.1	208.07	208.17	208.81	208.15	208.47	209.08	207.78	207.85	209.19	209.96	208.69	207.76	207.62	207.29	207.63	207.29	210.31	209.24	208.79	207.73	209.72	206.73
208.83	209.56	209.74	209.17	208.32	209.52	209.02	208.99	209.61	208.3	209.52	208.39	208.98	208.56	209.25	210.33	208.16	207.54	209.22	208.75	208.54	207.17	208.38	209.52	209.78	208.01	209.06	209.54	207	207.57	208.43	208.74	208.78	207.96	207.85	209.06	207.02	210.01	207.71	208.73	207.99	207.19	208.61	208.1	208.91	209.34	209.02	208.51	207.76	208.06
208.4	208.93	209	209.64	210.52	209.94	208.51	208.7	208.57	208.75	209.78	207.61	209.37	208.64	209.62	208.36	209.59	209.13	207.33	209.64	207.27	207.89	208.89	209.74	208.9	208.83	208.9	210.15	209.17	207.77	209.37	209.16	209.63	208.73	208.44	209.19	207.37	207.69	208.58	211.11	208.66	208.48	209.03	207.86	207.24	206.89	208.51	209.29	209.24	208.86
199.17	201.44	200.7	199.51	198.79	200.14	199.77	199.86	197.2	199.99	200.62	199.25	199.23	199.63	199.66	198.67	197.98	199	199	199.84	198.63	200.1	199.97	199.82	199.55	201.35	198.45	199.68	199.83	199.45	198.36	198.6	199.08	197.27	200.9	200.18	200.16	199.22	198.74	199.27	199.63	198.21	200.43	200.71	200.39	198.96	198.8	199.18	198.18	199.36
208.09	208.5	209.3	209.23	208.9	208.85	208.51	207.89	208.39	208.36	209.15	208.94	207.54	207.31	208.7	209.03	207.4	207.7	209.32	209.79	208.85	207.94	208.51	208.41	210.02	207.64	208.1	207.26	208.14	208.87	208.22	207.64	209.12	209.13	208.88	209.81	208.63	209.27	207.62	208.08	208.43	209.08	207.48	209.18	208.3	208.19	207.33	209.86	209.06	209.31
201.92	201	202.4	201	203.28	201.87	201.7	201.3	203.29	201.81	202.07	203.21	202.18	203.47	202.84	201.92	202.85	202.83	203.08	200.97	201.18	203.9	202.62	201.66	201.77	202.06	200.8	201.86	201.85	202.03	204.62	203.43	203.45	204.4	202.36	201.19	202.67	200.7	202.17	202.87	202.62	202.91	201.88	202.68	201.9	202.76	200.68	202.57	201.72	202.77
202.79	203.7	203.93	202.48	203.8	203.72	202.87	202.38	202.55	204.73	203.74	202.83	203.8	201.44	203.81	205.66	204.02	203.18	200.71	204.16	203.39	204.15	204.73	203.95	202.97	203.3	205.02	201.73	204.28	205.04	203.85	203.41	204.31	201.92	204.28	203.3	204.72	204.47	202.3	203.64	202.6	204.64	203.37	204.09	203.49	201.89	203.52	203.49	202.89	203.12
203.05	203.33	203.01	204.03	203.76	203.08	203.71	202.94	202.87	202.3	203.95	203.55	202.32	203.06	203.75	204.44	204.52	202.24	204.3	203.76	203.28	203.99	203.44	203.71	204.36	202.33	203.25	202.09	204.13	202.87	203.93	204.29	203.97	205.06	202.46	202.63	203.77	202.9	203.24	203.92	202.83	202.25	202.27	203.13	204.35	203.75	204.96	202.66	203.84	204.5
209.27	207.85	207.27	207.5	207.76	207.23	209.36	208.4	206.75	207.87	207.8	207.43	207.61	208.56	208.22	207.92	206.19	207	206.56	208.2	208.64	208.46	208.11	207.16	208.66	208.92	207.16	207.18	207.9	206.61	208.22	207.2	206.48	206.85	208.27	207.08	207.77	206.44	208.29	207.99	208.93	208.55	208.11	207	208.42	207.72	205.88	207.08	209.13	207.18
209.65	207.21	209.47	208.01	208.2	209.6	208.68	209.81	210.52	209.05	209.3	209.66	209.18	208.73	209.52	209.24	209.02	210.8	209.81	211.08	208.86	208.47	209.81	208.75	209.29	209.6	210.4	209.62	207.05	211.22	209.36	209.31	209.88	208.75	208.29	209.11	207.82	208.65	210.77	208.53	209.66	208.33	208.88	209.83	208.68	210.72	208.44	207.29	210.13	209.42
208.54	209.13	208.52	208.97	207.71	209.6	209.51	208.47	208.51	208.31	210.06	208.66	209.24	209.94	208.21	209.88	208.94	207.77	209.02	208.96	208.31	209.02	208.37	208	209.1	207.77	208.81	211.16	208.42	208.04	207.63	209.05	207.99	208.83	209.09	208.88	208.26	208.65	207.11	210.15	209.05	208.12	208.89	208.51	207.02	209.14	209.59	209.37	208.87	208.04
201.6	202.1	202.09	203.1	202.09	201.38	203.62	202.52	202.74	202.74	203.2	202.8	202.27	201.43	202.25	202.8	202.56	201.97	201.78	201.67	201.56	201.77	202.71	202.59	202.6	203.39	202.4	203.05	202.49	201.59	202.55	204.47	202.08	202.01	201.15	204.17	201.81	201.85	203.63	204.23	202.89	202.11	204.69	202.6	201.28	202.02	202.75	203.52	201.44	203.07
203.6	206.11	204.36	204.36	204.14	203.98	202.81	205.18	206.44	204.55	204.54	204.75	204.84	205.16	203.61	204.81	204.42	205.29	204.36	204.24	203.46	204.57	203.57	203.89	205.27	205.28	204.77	204.22	201.31	204.66	205.51	204.09	204.3	202.93	205	203.62	204.76	205.28	204.03	204.23	204.87	203.53	205.19	205.33	206.36	206.07	204.45	205.22	207.06	203.8
217.43	216.63	215.1	218.5	218.41	217.92	217.82	217.96	218.35	218.48	217.68	218.03	218.88	218.62	219.1	218.64	218.25	217.84	218.31	217.31	217.39	218.55	217.74	217.08	217.8	216.86	216.99	217.14	218.65	217.28	217.3	217.66	216.98	218.22	218.66	218.4	216.8	218.61	217.04	216.39	218.65	217.57	218.05	217.59	217.87	217.23	216.92	218.63	217.7	216.69
206.85	206.12	208.14	208.66	208.02	207.74	206.56	208.34	207.44	208.32	206.65	207.37	206.53	208.93	207.29	206.72	209.69	207.21	207.7	206.5	206.37	208	207.59	207.83	206.02	206.37	207.83	205.22	207.78	207.58	208.21	207.75	208.03	207.12	208.04	207.6	205.81	208.56	208.69	206.9	208.08	206.95	208.21	207.25	207.16	208.78	206.74	207.79	207.64	206.97
198.99	196.71	197.49	198.85	197.64	200.01	197.17	198.39	196.68	199.09	196.73	196.54	197.98	199.18	197.4	197.32	196.97	196.73	198.95	198.07	197.76	196.77	197.15	198.11	197.84	196.54	197.95	198.1	199.17	196.67	197.86	197.7	198.37	198.49	199.28	196.47	198.1	198.13	198.26	197.15	198.86	199.74	198.37	197.29	197.53	196.99	198.08	198.82	196.78	197.8
205.86	205.12	205.02	205.16	204.69	205.5	206.16	205.51	206.87	205.72	204.75	206.96	205.86	206.34	205.38	205.89	205.41	204.72	205.83	205	204.22	205.62	206.31	205.46	206.49	205.38	204.94	206.78	205.15	207.34	205.42	206.54	206.75	205.49	204.97	205.61	206.44	205.88	205.03	206.26	205.3	204.88	205.11	206.23	205.74	205.73	203.26	206.36	205.23	205.23
199.83	197.63	199.38	197.42	199.5	200.03	198.68	199.13	197.76	197.63	200.14	198.63	198.31	198.79	199.54	199.87	199.05	198.1	198.76	198.92	198.47	198.56	197.21	198.47	199.37	199.14	200.92	198.19	198.74	199.35	198	198.19	198.16	197.65	199.78	199.46	197.59	199.35	200.64	198.36	198.67	198.49	199.51	198.57	198.91	198.82	197.69	197.52	197.64	199.14
218.51	218.33	219.05	217.12	218.72	216.54	218.92	218.02	218	219.38	217.22	218.51	218.29	217.93	217.37	215.64	217.81	218.14	216.45	217.99	218.24	218.26	216.91	218.6	218.55	218.14	217.03	219.08	217.48	218.43	217.95	217.71	218.14	218.49	216.98	218.53	216.93	218.46	217.56	218.05	216.72	218.82	218.54	218.67	216.28	217.78	219.41	217.75	216.64	216.43
204.93	204.44	203.74	204.86	204.87	203.36	204.1	204.78	205.91	205.3	204.47	205.62	204.42	204.38	204.39	203.56	203.67	205.83	205.25	202.24	205.89	204.93	204.21	203.65	203.44	204.38	205.19	203.21	204.3	206.26	204.44	204.68	205.32	204.22	205.11	204.78	205.18	205.48	205.73	203.7	204.85	205.14	203.9	204.78	203.64	204.6	204.26	206.04	203.99	204.09
214.06	213.15	213.78	213.05	213.26	213.47	214.16	211.48	213.07	212.58	213.5	212.55	213.66	211.12	213.03	213.59	212.75	213.36	213.27	213.19	213.61	212.18	213.06	215.15	211.84	212.54	212.53	214.24	213.27	212.94	212.88	212.06	212.17	213.05	213.64	213.43	213.82	213.4	213.04	214.03	212.92	213.25	213.57	211.79	214.17	213.65	214.41	212.71	211.92	213.88
213.76	215.18	214.67	213.15	213.49	213.76	214.46	213.45	212.68	213.85	214.45	213.83	216.38	212.2	214.47	212.68	213.61	212.41	213.91	214.97	212.57	214.9	211.92	213.9	214.14	213.2	215.59	213.45	214.58	214.42	213.32	214.27	212.5	213.59	212.59	213.49	215.38	214.82	213.08	213.8	215.71	213.12	214.57	213.7	213.54	213.93	214.47	215.15	213.44	213.91
205.39	207.14	207.15	206.2	206.42	206.6	207.04	205.75	206.9	206.04	208.74	207.23	205.86	205.57	206.33	208.82	205.9	207.38	205.54	207.56	206.07	207.2	206.94	205.89	206.57	204.54	206.13	207.26	206.48	207.28	206.74	205.48	205.94	206.2	205.98	206.97	206.92	206.07	205.31	206.12	206.28	206.29	207.41	206.16	207.12	204.86	206.75	205.08	206.31	206.91
200.75	199.6	199.81	201.4	201.28	200.24	201.34	201.27	201.49	200.23	198.95	199.63	202.06	201.8	202.82	201.54	201.19	200.44	199.9	201.87	199.76	198.85	201.55	199.73	201.49	201	200.34	200.46	200.12	202.41	199.94	200.98	200.77	198.98	201.96	200.37	201.09	200.08	201.84	200.39	199.17	200.97	201.07	201.6	199.93	201.08	201.09	200.06	199.02	201.1
201.51	201.01	201.11	200.83	200.53	200.57	198.7	201.26	202.02	200.24	199.22	200.91	200.36	201.01	200.71	199.82	201.65	201.09	199.96	200.69	199.13	199.25	200.39	200.07	199.42	200.45	199.77	198.68	199.98	200.6	200.11	201.04	200.46	198.36	200.37	199.85	200.9	199.18	200.32	199.57	199.27	201.06	200.35	201.63	199.97	201.77	202.35	200.15	199.27	199.97
205.24	202.75	204.72	203.15	203.6	202.08	204.36	202.79	203.55	203.52	204.09	204.77	204.27	202.27	202.99	202.8	202.96	204.7	203.64	201.99	202.78	205.37	204.83	203.66	202.12	202.33	203.44	202.66	203.67	203.68	204.81	201.44	202.58	202.52	204	203.16	202.13	203.52	203.14	204.89	203.34	201.55	204.77	203.42	201.62	202.83	203.2	203.74	204.78	203.24
210.76	209.93	211.4	208.51	209.6	209.57	210.29	207.91	210.47	209.92	210.99	209.66	209.99	210.29	209.84	210.9	210.29	210.31	208.69	210.39	209.43	209.62	211.14	209.31	209.43	210.66	210.68	208.61	209.02	209.71	208.96	209.19	210.08	210.03	208.72	210.78	209.9	210.79	208.7	209.92	209.87	211.87	208.87	209.52	209.41	210.75	210.2	209.97	208.6	209.45
207.75	208.67	208.33	208.52	207.91	209.62	209.01	208.28	206.84	206.07	211.34	207.84	208.78	208.27	209.05	207.29	207.75	207.64	209.08	207.35	208.19	207.63	207.17	209.71	208.63	208.16	209.59	208.81	208.56	208.54	208.81	207.36	210.38	209.83	209.6	209.12	205.98	208.92	208.66	207.05	207.77	208.3	209.32	207.72	208.5	208.59	208.63	208.89	209.61	208.3
206.72	205.7	205.57	206.22	205.72	205.62	204.38	206.29	205.99	206.03	205.1	204.94	205.35	204.45	204.95	207.22	204.94	205.92	204.8	207.36	205.88	205.36	205.53	206.58	206.68	205.18	206.76	205.54	205.41	206.28	206.23	205.9	205.2	204.64	206.48	205.3	204.99	205.75	205.53	205.57	205.82	204.5	204.88	205.18	205.9	204.04	207.29	205.3	206.26	205.37
208.05	207.04	209.13	208.88	209.9	209.24	209.34	208.89	208.73	207.67	209.79	208.9	207.77	208.82	208.25	208.66	208.02	208.4	209.58	208.95	208.12	208.57	209.26	208.92	209.18	208.79	208.77	208.28	208.84	210.21	207.46	210.91	208.88	209.54	207.94	207.2	208.99	209.16	208.76	206.48	209.15	209.36	209.06	208.55	208.6	208.98	209.25	209.34	209.65	209.09
200.23	199.48	198.01	200.86	198.17	198.25	198.64	200.5	200.39	198.04	199.03	198.78	199.33	199.83	199.15	200.48	199.93	198.95	198.94	200.61	199.46	199.14	199.91	199.1	199.92	199.86	199.48	200.28	199.04	199.2	199.24	198.77	197.19	197.96	198.14	199.61	198.2	198.95	199.46	199.77	199.42	198.58	198.09	200.22	199.15	199.62	200.64	198.74	199.83	198.27
211.83	212.19	211.8	213.31	211.25	211.9	211.02	212.11	214.36	213.23	210.88	211.9	212.07	212.79	212.56	211.98	212.91	212.74	212.42	211.99	212.36	212.4	211.89	211.75	215.18	212.42	211.85	212.4	213.34	211.43	213.59	212.11	213	213.11	211.49	212.84	213.99	213.57	211.55	213.14	212.4	214.12	213.41	213.44	212.57	212.48	212.27	210.86	211.73	211.65
204.9	204.14	203.53	202.12	202.18	203.92	201.86	204.88	203.57	205.52	205.4	203.21	204.36	203.72	204.4	204	203.07	203.92	203.91	205.15	203.94	203.21	203.35	203.72	205.1	203.87	203.18	203.48	204.83	203.37	203.14	203.7	202.31	202.22	201.84	204.58	201.5	203.09	203.18	203.52	203.43	203.07	202.54	204.22	202.75	202.08	205.81	203.64	204.71	202.57
206.78	208.03	206.98	206.11	208.59	206.15	206.65	208.43	207.17	208.64	207.31	211.16	206.68	207.98	208.73	207.35	207.36	205.37	207.47	207.46	207.19	206.72	207.06	208.07	206.58	208.39	207.48	208.4	208.48	206.73	208.44	207.1	207.95	206.68	207.14	207.83	207.27	208.39	208.26	207.93	205.4	207.64	207.74	209.23	208.13	206.52	205.27	205.36	206.73	207.08
203.78	202.18	203.38	204.18	204.68	202.39	203.09	203.97	201.3	203.31	204.25	203.43	202.22	203.26	203.46	203.12	202.53	203.29	203.06	203.23	202.74	201.94	202.66	204.55	202.39	203.43	201.43	203.61	203.78	203.01	202.95	202.55	203.84	204.33	202.29	202.7	203.1	203.45	203.79	202.66	200.53	203.88	204.56	202.29	203.26	204.46	204.45	202.12	203.47	202.89
198.18	198.92	196.77	199.44	198.04	197.23	196.85	196.58	197.2	198.68	197.91	195.52	198.19	198.22	198.71	196.57	197.74	198.44	197.31	197.79	197.05	198.05	198.86	197.79	198.17	197.7	197.21	197.58	197.97	197.43	198.88	198.16	196.97	197.52	198.08	198.26	199.36	198.93	196.73	198.27	197.63	197.25	198.75	199.96	199.02	197.34	198.56	198.29	198.3	199.35
209.08	209.45	207.51	208.84	207.8	208.1	207.74	207	208.86	209.55	209.57	209.56	207.94	209.2	209.78	208.7	209.52	207.44	207.53	209.32	209.46	207.56	209.95	209.37	209.33	208.57	208.54	211.82	207.21	208.03	208.59	208.09	207.84	208.65	209.63	208.17	207.75	207.9	210.84	208.09	209.17	208.33	209.11	207.7	209.16	206.77	208.29	208.24	207.54	209.97
208.83	205.84	205.64	206.33	205.23	206.68	206.38	207.17	205.94	207.08	205.74	207.4	204.16	204.72	204.38	204.93	205.57	206.78	205.83	206.46	205.94	205.86	204.75	205.79	207.32	206.97	206.38	206.38	207.99	205.56	205.62	206.92	206.2	205.3	206.31	206.53	206.7	205.56	205.71	206.56	206.23	206.29	207.1	205.19	205.63	206.37	206.53	207.22	205.63	207.31
203.08	203.92	204.18	202.99	203.87	203.49	203.61	204.45	203.43	203.96	203.99	202.97	204.26	203.77	202.69	203.2	203.51	203.22	202.56	203.34	204.67	202.95	204.59	204.11	204.14	204.96	203.4	201.71	204.7	204.75	203.51	204.09	202.01	204.27	202.32	203.79	203.06	204.36	202.71	203	203.4	203.27	202.89	203.93	204.65	203.77	203.96	204.09	204.51	203.87
211.2	211.7	212.42	211.67	212.19	211.98	210.51	211.98	210.74	211.49	211.01	211.4	213.33	211.91	211.34	211.48	210.47	212.53	210.91	211.11	211.17	210.45	210.97	209.97	211.92	212.18	212.38	211.07	211.24	210.08	210.74	210.79	211.54	212.52	211.07	211.17	211.47	211.73	211.45	211.52	210.66	211.51	211.56	210.86	212.22	211.25	212.47	212.71	210.81	212.52
207.41	209.45	210.36	208.67	208.16	208.73	209.1	209.26	208.91	206.67	209.56	209.31	210.18	207.3	209.96	208.06	207.68	207.2	207.94	208.75	208.8	208.67	209.52	207.93	207.66	208.16	209.25	208.22	209.18	206.79	208.44	208.14	209.42	207.35	209.7	207.84	207.96	207.97	206.74	208.17	207.96	208.2	209.66	209.12	207.88	208.46	207.98	208.62	209.22	209.78
204.31	203.66	203.34	203.67	204.62	203.89	203.48	202.32	204.3	204.22	203.04	204.46	204.93	203.95	205.17	203.75	203.68	202.97	202.77	203.68	203.8	204.53	202.05	204.46	203.67	203.91	202.46	204.1	204.33	203.8	203.66	203.5	202.75	203.75	204.01	205	203.36	203.28	203.55	202.56	205.71	203.52	202.97	202.82	203.99	203.03	205.83	203.32	204.06	203.49
207.89	208.96	209.91	209.87	208.92	207.41	209.71	208.4	207.81	208.57	209.51	209.74	208.05	208.76	207.89	208.1	209.67	208.07	208.93	208.08	208.78	206.31	209.65	209.19	208.17	209.06	208.01	208.98	209.26	207.83	206.34	207.2	209.2	209.18	209.06	208.99	207.21	207.74	209.57	208.61	210.25	208.95	209.23	209.11	206.94	209.11	207.71	210.75	207.18	206.94
213.8	212.01	212.18	211.42	214.1	214.39	211.49	212.87	211.95	212.92	213.93	212.98	212.17	214.36	213.65	212.73	213.44	213	212.23	212.9	212.43	213.2	213.4	213.47	213.45	212.39	210.57	213.01	211.9	213.36	212.11	214	214.07	213.1	212	213.55	211.71	212.38	212.33	209.8	213.59	213.64	214.25	212.18	213.61	212.69	213.72	211.38	212.86	213.57
212.33	211.82	212.56	212.96	212.43	211.33	210.73	211.02	212.56	211.44	210.26	211.52	211.2	212.16	212.07	212.56	210.92	210.99	212.83	210.59	212.35	209.69	211.14	210.87	213.91	211.13	211.23	211.1	212.03	212.15	211.03	212.76	211.26	211.6	211.44	213.2	211.96	210.62	211.44	212.08	210.28	210.45	211.44	210.71	211.39	210.84	210.59	212.37	210.41	212.11
210.16	210.91	213.34	211.54	211.3	211.74	210.88	211.34	212.07	211.5	209.45	212.17	211.17	211.46	212.62	212.33	211.82	211.3	212	211.12	212.7	212	211.71	211.19	211.8	211.92	214.07	211.76	212.63	211.82	211.81	210.28	209.95	211.29	210.84	211.3	212.53	212.83	210.74	212.91	212.71	212.57	210.58	211.34	211.61	211.62	211.44	210.8	209.67	212.18
218.26	216.86	218.6	218.34	217.12	216.77	217.53	218.19	217.05	217.4	218.02	217.26	217.37	215.83	215.9	217.09	216.28	216.74	214.83	217.82	216.26	218.27	217.37	216.9	217.58	217.46	216.99	218.46	216.15	217.23	217.14	217.16	217.58	216.87	218.3	216.76	217.33	218.16	218.56	215.36	217.81	217.03	216.15	216.19	215.66	216.4	217.4	216.14	217.94	218.27
194.99	193.43	193.55	193.34	194.77	195.27	194.21	193.94	193.46	193.33	195.41	194.52	193.78	193.48	193.57	194.7	194.35	194.04	193.68	193.71	195.32	198.36	194.56	196.14	195.06	194.25	194.87	193.84	192.76	194.7	194.84	193.14	192.97	196.54	194.97	195.31	194.69	195.85	194.32	194.52	192.73	193.86	194.8	193.85	193.54	193.93	193.86	193.14	193.71	193.54
203.58	203.82	204.68	202.7	203.75	203.68	203.86	204.84	203.38	204.23	203.47	203.13	202.6	203.32	203.7	204.24	202.61	202.25	203.81	204.06	204.31	202.18	204.81	203.72	205.27	202.96	204.97	204.64	203.75	203.49	203.46	201.9	203.37	202.16	205.39	203.04	203.78	203.59	204.71	204.09	202.79	203.68	202.5	203.24	204.38	202.61	202.29	203.6	204.66	202.41
208.18	208.52	209.66	207.66	207.67	208.38	209.54	208.54	209.67	205.97	208.22	210.31	208.67	208.86	207.75	208.01	206.57	208.34	210.63	208.04	209.27	208.13	207.1	208.03	208.57	210.14	207.91	208.88	208.48	209.97	207.8	209.55	207.17	209.76	209.79	207.2	208.3	207.12	209.06	208.22	207.73	208.34	209.11	209.79	207.67	209.67	207.77	209.96	207.72	208.36
213.73	211.58	214.08	211.96	211.02	211.54	213.38	213.86	212.27	213	212.36	212.95	212.41	212.35	212.78	212.74	211.01	213.77	212.34	211.52	213.29	213.8	212.35	212.15	213.65	212.87	211.37	212.12	212.93	212.15	212.8	212.53	212.24	212.6	214.86	212.93	213.87	211.28	210.46	212.21	211.64	211.82	212.62	214.29	211.97	214.52	212.18	211.1	214.23	212.8
218.97	218.18	217.73	217.38	217.66	218.62	218.35	219.07	217.83	215.36	217.37	218.23	217.96	218.04	216.88	217.34	220.15	218.47	216.47	217.12	216.99	217.46	217.48	218.82	218.49	215.9	217.08	217	217.74	218.11	217.03	218.68	215.66	217.03	218.02	218.77	216.72	219.12	218.72	217.71	218.8	217.79	216.45	217.81	217.03	218.61	216.64	216.88	217.95	220.24
209.24	207.11	207.98	209.09	209.85	208.1	208.08	209.67	208.68	208.92	207.82	209.23	208.24	210.28	208.97	208.05	207.88	206.74	208.29	208.52	208.01	209.31	208.77	208.88	207.94	207.24	208.67	208.15	209.14	210.2	208.9	208.2	207.65	208.75	208.16	209.34	208.62	208.24	207.12	210.03	208.12	207.27	207.82	210.95	208.78	207.51	209.35	207.65	208.55	208.1
204.19	204.05	202.16	204.65	205.44	205.8	205.38	202.9	204.2	204.59	204.71	204.62	203.41	204.52	205.27	203.87	205.59	205.58	204	202.67	204.86	206.41	203.12	206.64	204.99	203.36	206.2	204.75	205.47	204.71	205.32	204.89	204.78	203.97	204.07	204.55	204.82	205.65	203.9	204.81	204.05	204.51	203.72	205.06	205.31	205.2	202.37	204.52	204.89	204.38
208.25	208.5	209.09	209.28	211.36	208.32	209.38	208.5	209.31	210.25	210.31	210.41	210.72	211.82	209.06	210.27	209.56	209.49	211.43	210.09	210.47	211.09	209.4	209.08	208.26	209.97	209.19	209.1	209.85	209.62	207.83	208.34	209.51	209.28	208.31	208.63	209.87	209.2	208.78	209.6	209.87	208.95	208.85	209.17	209.01	209.34	209.71	208.92	209.94	209.87
205.55	205.42	203.2	205.46	205.71	205.34	205	204.84	203.2	203.53	204.63	205.26	204.8	203.8	204.81	205.37	202.88	203.34	206.45	204.67	205.42	204.67	205.17	205.22	205.61	204.7	206.54	205.94	205.9	203.4	205.69	205.02	204.33	204.83	204.92	204.43	202.93	204.5	204.89	204.21	204.45	207.15	203.78	205.46	205.11	205.39	203.8	205.17	203.8	203.46
209.54	209.56	207.35	208.73	209.45	206.2	208.18	208.01	209.21	209.23	207.97	208.9	208.12	208.54	208.96	208.31	208.63	207.87	209.25	209.63	208.15	207.27	207.78	209.35	208.85	208.05	207.51	208.65	208.41	207.04	209.43	208.38	207.76	209.39	208.39	208.69	209.77	208.55	209.3	209.95	209.37	209.95	208.8	208.69	208.04	210.83	208.25	208.43	210.03	206.9
207.94	207.88	208.13	209.2	207.56	209.26	210.31	208.61	209.31	207.94	210.41	208.96	207.14	209.82	208.02	208.24	207.9	208.7	209.62	208.44	208.71	208.13	208.93	209.11	207.51	209.5	207.37	208.26	207.84	206.68	207.8	209.04	207.47	207.14	208.05	209.31	208.17	210.05	208.39	208.39	208.94	209.19	209.26	208.38	209.46	208.4	208.48	207.88	208.87	208.33
214.87	217.39	218.05	217.35	217.22	216.22	215.62	217.81	217.08	218.35	218.36	216.49	217.7	217.64	215.12	217.48	215.81	217.33	215.88	216.72	215.09	217.18	218.17	216.24	217.2	216.8	218.12	217.93	217.07	216.83	216.15	218.22	215.75	216.6	216.49	216.89	217.62	216.05	216.02	215.93	215.55	216.69	216.7	216.14	216.18	217.59	214.76	217	216.96	216.82
208.34	207.97	207.3	207.64	207.38	207.55	208.16	208.2	207.22	208.02	209.01	208.16	207.07	209.63	207.92	206.61	207.08	208.29	208	207.06	207.28	208.49	208.16	206.6	208.49	208.22	206.56	207.46	207.58	207.51	208	208.04	206.67	207.34	207.93	208.36	207.32	208.51	208.53	207.24	208.84	207.3	207.48	208.21	207.4	208.89	207.51	208.58	207.79	207.9
213.11	213.97	213.54	213.73	213.24	214.69	212.95	213.8	214.08	212.91	214.14	214.58	213.22	213.36	213.29	213.82	214.19	213.08	212.32	213.19	213.4	214.34	213.28	215.19	214.88	214.38	212.63	214.02	213.54	211.64	214.4	212.91	214.64	214.1	214.05	215.23	213.27	214.51	214.67	213.9	213.8	213.13	211.42	212.37	212.69	211.86	212.78	212.64	213.72	214.85
205.76	204.36	202.72	203.47	205.05	205.3	203.02	204.4	203.31	202.66	205.09	203.4	204.76	202.63	203.36	203.43	205.13	202.65	204.2	204.36	204.67	204.1	204.34	203.37	204.52	203.21	202.66	201.97	204.43	203.61	203.91	201.83	205.2	201.95	203.38	203.79	205.16	204.21	201.67	205.16	205.33	204.3	204.8	201.99	202.52	203.99	203.91	203.59	205.98	203.57
209.2	208.22	207.89	207.73	210.13	207.39	208.61	207.52	208.18	208.81	208.7	208.47	206.03	207.92	207.79	210	207.82	208.61	208.9	208.4	207.89	208.71	208.87	207.93	207.56	207.66	210.66	207	207.36	208.92	209.2	209.53	206.98	208.29	208.04	208.45	208.29	207.77	208.24	207.92	208.53	209.48	210.27	209.11	209.03	208.58	208.52	208.15	208.81	210.24
199.68	201.09	199.92	198.84	199.53	199.55	198.84	199.12	198.14	200.93	201.06	201.37	200.33	200.37	200.33	198.06	198.62	199.82	200.22	199.24	201.15	200.33	200.02	198.98	199.86	198.8	199.47	200.61	198.9	199.95	199.78	198.94	199.32	201.15	200.23	200.98	197.94	200.58	199.92	200.45	199.88	200.06	198.43	200.72	199.9	200.3	200.22	199.92	199.27	200.07
205.74	206.83	203.36	206.75	206.56	205.03	206.5	204.18	208.91	205.43	205.35	205.9	206.64	205.95	205.91	208.06	206.95	205.45	206.52	203.98	205.77	207.98	206.7	206.49	206	207.88	206.3	206.98	205.85	207.61	206.27	205.35	205.48	207.09	205.87	205.53	204.73	206.67	205.87	206.36	206.5	206.9	205.79	207.44	206.36	206.25	205.73	205.31	205.39	207.82
205.81	203.57	204.46	206	205.19	202.66	204.29	205.63	205.98	204.23	204.84	205.6	204.74	204.02	203.38	204.57	205.44	206.08	203.75	204.61	207	205.84	205.13	204.33	205.38	204.45	205.1	204.63	206.11	204.06	204.38	205.3	203.45	206.05	205.63	205.19	204.72	203.98	206.17	204.94	204.61	204.72	204.39	204.73	205.34	205.74	206.55	203.91	205.87	204.61
203.29	204.18	204.9	203.59	204.45	205.62	205.92	203.38	206.1	204.69	205.72	204.23	205.61	204.59	204.99	204.96	205.5	204.68	203.86	205.09	204.98	206.02	206.16	205.27	204.85	204.69	206.09	204.5	204.58	206.81	205.96	203.25	205.72	203.52	206.99	203.47	204.49	205.52	204.8	204.27	206.42	204.38	203.28	205.57	204.15	205.04	205.06	203.96	205.86	205.53
218.09	218.86	217.78	216.26	218.32	216.65	219.17	215.69	215.75	218.53	218.85	217.48	216.37	217.49	217.79	219.1	218.12	218.74	216.76	216.82	216.76	216.61	218.67	217.71	217.63	218.8	216.05	217.69	218.89	219.73	216.98	217.35	218.6	218.97	218.15	218.04	218.09	218.43	218.42	217.97	218.51	219.61	221.45	218.46	218.31	216.79	218.87	217.79	218.38	218.69
211.62	211.35	210.79	211.26	214.47	213.39	212.99	212.75	211.65	212.79	212.05	212.36	210.75	212.49	211.64	212.71	213.22	213.4	211.71	212.89	212.3	212.36	212.23	213.31	211.53	212.12	213.75	213.83	213.76	211.97	212.34	211.79	212.96	211.06	211.8	214.42	211.71	212.53	214.32	211.34	211.96	212.9	213.21	211.28	211.58	212.21	211.89	212.07	212.33	213.4
204.6	204.53	203.66	203.52	207.2	205.42	205.3	204.64	204.28	204.91	205.04	203.43	204.67	203.85	204.67	204.95	204.7	204.75	205.27	204.87	203.89	205.52	205.39	203.69	206.84	202.91	205.76	203.99	205.6	204.2	205.86	204.64	202.77	204.31	205.09	204.73	205.93	205.81	205.02	207.23	205.37	204.25	204.88	203.57	203.56	205.61	203.38	205.04	205.36	205.27
203.36	203.07	203.25	201.87	202.49	202.75	203.09	201.83	202.8	203.09	201.56	201.58	201.87	204.08	202.84	202.77	202.98	203.88	200.97	202.31	203.21	201.65	203.08	203.02	202.19	203.41	203.14	202.46	202.69	203.52	203	202.8	203.32	204.33	202.39	201.23	201.97	202.88	202.46	201.68	204.57	202.81	202.08	202.98	201.77	203.01	203.25	201.2	202.49	202.66
213.18	210.84	212.37	210.59	211.33	210.01	212.29	210.84	211.3	212.8	212.01	210.94	212.98	210.97	210.58	210.45	210.39	211.32	212.67	211.98	211.69	210.82	213.61	211.87	213.59	210.81	210.91	209.94	211.2	211.7	211.68	212.62	210.44	210.41	212.04	212.38	211.33	210.72	212.29	210.61	212.86	212.2	211.74	211.3	211.69	212.84	212.25	210.71	212.16	211.88
212.83	211.2	211.02	212.93	211.57	210.94	210.43	211.06	210.4	210.89	211.19	211.08	211.72	209.57	210.6	212.43	212.74	211.8	211.19	211.83	210.18	211.29	211.68	209.57	213.33	212.45	212.68	212.42	211.89	210.63	213.1	213.53	210.91	209.69	210.9	213.09	211.77	213.2	211.17	211.12	210.42	211.07	212.05	211.48	212.86	211.03	212.75	211.5	213.31	210.75
206.68	207.97	206.95	206.13	206.75	206.39	206.82	207.78	207.31	206.96	206.08	206.82	206.88	205.59	205.48	206.7	205.96	206.68	207.81	205.46	206.14	207	204.78	205.83	205.98	206.73	206.75	207.29	206.51	206.26	207.43	207.25	205.15	205.92	205.95	206.57	206.81	206.11	205.11	206.71	206.7	205.64	207.01	206.74	206.78	207.95	208.08	205.83	207.53	206.01
209.06	208.24	207.44	209.34	206.69	208.25	207.62	205.81	208.85	208.16	207.13	206.67	207.23	207.24	207.74	205.56	208.02	208.14	207.65	207.73	207.59	207.9	205.86	207.52	206.87	209.05	207.66	207.84	208.23	206.37	207.56	207.17	206.09	208.5	206.46	207.73	208.38	208.28	206.89	207.59	208.15	207.31	208.15	206.75	207.63	207.71	208.08	209.93	209.02	208.99
216.68	215.9	216.49	215.95	216.8	215.88	217.13	217.84	217.92	216.65	218.99	216.68	219.4	215.58	217.03	218.61	215.94	218.12	217.91	217.2	215.91	217.23	218.01	216.37	216.58	215.98	215.4	217.17	217.21	215.75	218.5	217.09	217.88	217.25	217.66	217.64	215.77	217.86	216.45	216.97	216.61	216.84	217.13	217.4	216.46	216.09	217.4	217.59	216.65	217.12
198.29	199.46	200.97	198.34	198.19	201.04	198.32	199.37	199.35	199.85	199.73	200.16	199.86	197.74	198.28	200.02	199.26	200.24	199.6	199.16	197.9	200.2	199.35	199.43	198.05	199.51	199.32	198.58	199.06	198.41	200.35	201.64	199.42	199.66	198.58	199.1	199.95	201.06	199.85	199.47	198.74	198.75	198.71	199.52	198.8	198.24	200.29	198.83	198.57	199.83
212.87	210.11	212.21	212.24	211.43	211.33	209.09	210.96	211.58	212.61	213.6	211.32	212.44	211.98	213.55	210.71	211.84	211.55	210.44	211.53	213.27	209.69	210.01	210.51	212.53	212.65	210.93	211.91	211.41	213.22	211.29	211.05	212.15	210.48	211.57	213.64	212.19	211.41	211.82	212.99	211.44	212.25	211.44	211.35	210.62	212.87	212.06	211.19	210.34	211.06
207.42	207.6	209.58	209.29	207.84	209.23	207.52	208.53	208.17	207.06	208.85	209.58	207.79	207.26	208.55	206.8	206.98	208.39	209.05	208.51	208.22	206.16	205.66	208.52	208.72	207.43	207.41	207.43	208.14	207.22	207.54	207.58	207.13	206.73	206.98	207.25	208.46	208.33	208.04	208.6	208.78	206.75	208	207.58	207.92	209.48	208.35	206.33	207.25	207.43
204.31	202.33	203.53	202.71	203.02	202.8	202.97	202.76	202.33	203.09	203.46	202.36	202.52	202.18	202.78	203.57	203.28	204	202.22	202.32	201.78	203.98	202.62	204.6	203.07	202.04	204.8	203.13	204.18	202.54	203.06	203.38	203.03	202.94	202.75	201.86	204.17	201.52	202.76	203.94	201.93	204.82	202.1	203.24	202.72	202.22	202.32	203.75	202.45	202.4
210.4	211.42	211.77	211.24	211.36	211.81	211.61	211.95	212.86	211.21	212.8	210.94	211.92	211.89	210.06	210.94	211.66	211.87	212.16	212.56	213.4	211.08	212.3	210.12	210.14	211.31	210.06	212.29	213.09	212.46	211.6	211.59	210.85	211.98	211.9	211.78	211.13	209.27	211.06	212.14	211.93	211.82	212.12	212.26	213.23	211.18	210.85	213.16	210.18	210.75
207.15	207.96	207.03	206.41	207.96	207.98	207.34	208.63	207.73	207.24	207.97	208.03	207.38	207.78	207.01	207.73	208.12	208.5	207.93	207.24	207.4	207.18	205.66	208.13	206.88	206.64	206.87	207.66	208.26	208.57	207.17	209.6	207.39	208.39	207.2	205.81	208.22	208.3	206.28	207.07	207.9	206.91	206.86	208.58	207.42	206.78	207.56	206.74	208.49	208.62
208.31	209.01	208.15	208.93	209.26	209.34	208.59	209.74	207.66	209.35	209.35	208.45	209.3	209.83	209.55	208.43	208.43	207.37	208.99	210.39	208.5	209.85	209.04	208.35	208.27	208.28	209.71	209.25	209.22	209.33	209.31	209.94	208.87	208.27	208.67	208.19	208.76	208.74	208.43	210.08	208.32	208.04	209.46	208.01	209.35	209.74	208.62	208.03	208.5	209.58
210.3	209.76	208.01	208.78	209.17	209.67	209.43	209.62	210.26	209.26	209.11	209.3	209.42	211.13	211.05	209.36	208.76	210.59	210.37	208.94	210.03	209.95	210.3	209.21	209.69	210.42	208.55	209.21	209.16	210.81	209.05	210.84	210.06	209.39	209.36	208.31	211.71	210.55	208.84	208.68	208.86	209.51	210.3	209.99	210.15	210.58	208.32	209.7	208.36	209.67
204.46	204.97	204.68	206.13	205.74	204.84	204.67	205.87	204.98	205.34	203.76	204.05	205.72	205.51	205.32	203.92	205.22	203.91	203.58	204.65	205.62	204.69	205.38	205.64	206.26	205.55	204.44	204.24	204.44	204.43	203.51	205.46	203.59	206.65	206.16	204.73	205.3	202.77	205.18	205.18	202.36	205.55	204.51	204.56	205.59	204.61	204.54	203.65	205.04	202.41
218.71	215.11	216.06	217.11	217	216.75	216.76	218	216.82	217.55	217.11	216.47	217.42	216.69	217.42	217.83	216.2	217.26	216.12	217.49	217.16	216.55	217.17	217.39	217.38	217.5	215.54	217.75	217.7	218.16	215.96	217.59	217.64	216.48	217.35	217.31	216.94	217.81	216.24	216.76	215.78	217.13	217	216.68	215.41	217.77	217.97	218.55	218	216.62
193.81	193.1	195.34	193.16	193.99	194.71	195.23	194.59	195.94	194.2	194.67	194.18	194.12	194.42	194.92	193.9	192.34	193.83	193.15	194.77	194.39	194.09	193.72	193.96	192.15	194.88	195.67	194.32	192.21	192.77	192.81	193.61	195.5	194.43	192.38	195.33	193.58	194.3	193.03	193.16	193.58	195.8	194.57	193.1	193.45	192.98	193.53	191.76	194.69	193.51
198.17	198.48	199.21	199.54	197.61	202.12	199.1	198.65	199.64	198.52	199.29	200.87	200.49	198.08	198.89	198.31	200.19	200.63	198.29	198.13	198.61	199.04	198.03	197.92	198.62	198.91	198.57	199.08	198.59	199.7	198.87	200.35	199.25	198.26	198.77	201.14	198.52	198.91	200.68	200.28	197.3	200.04	199.94	198.74	198.63	200.09	199.63	200.12	199.3	199.99
211.87	212.55	209.55	210.5	211.27	211.72	211.8	211.3	212.33	211.09	212.08	211.85	210.76	212.06	214.43	211.55	210.64	210.96	212.45	210.87	212.24	211.43	212.78	211.87	211.29	212.94	212.28	211.64	209.82	210.57	211.69	209.68	211.15	211.38	210.68	210.93	212.02	210.09	210.32	211.48	210.67	212.45	210.37	210.51	210.57	211.61	210.84	211.9	211.09	212.12
208.03	207.45	208.69	208.7	208.87	208.16	207.97	209.52	208.43	207.08	209.23	208.32	207.62	209.24	209.37	208.66	207.54	208.57	209.34	209.01	206.91	209.53	208.33	208.57	210	209.65	209.69	209.39	207.28	209.19	209.79	208.42	209.51	208.67	209.63	207.61	210.19	209.16	209.04	207.28	207.54	207.82	207.75	208.3	208.14	208.44	209.12	209.68	209.62	209.37
202.96	202.37	202.89	203.25	205.37	202.77	203.85	202.34	204.25	202.62	203.28	203.37	204.09	202.23	203.93	202.74	204.07	205.15	204.82	202.83	203.41	203.64	203.94	202.87	202.81	204.63	203.73	203.6	202.62	204.18	204.07	204.4	202.43	203.77	202.49	202.34	205.45	202.43	201.5	204.39	204.02	204.03	203.19	203.15	202.16	203.89	201.85	202.84	203.62	202.85
207.49	206.51	208.24	206.7	209.05	207.11	208.69	208.82	208.05	207.81	208.68	207.1	208.11	207.25	207.89	207.95	205.53	208.6	206.99	208.6	208.55	206.08	209.9	208.88	206	208.62	209.54	207.82	207.32	207.54	206.99	206.54	207.27	207.21	207.85	207.42	207.36	208.02	208.17	206.59	206.51	207.97	206.87	207.83	209.49	206.33	208.34	208.12	207.32	206.61
207.79	207.82	208.92	207.51	209.19	209.17	209.64	208.92	209.52	209.17	207.39	207.83	209.53	208.72	209.23	210.67	208.36	208.96	210.42	208.62	207.37	209.69	208.2	207.97	210.3	208.93	208.94	208.9	209.19	208.49	209.9	207.75	209.14	209.51	208.19	209.95	209.64	208.71	210.96	207.06	207.23	206.94	209.04	208.1	207.71	206.84	209.66	208.99	207.22	209.38
206.18	207.58	207.13	207.69	205.33	206.78	206.42	205.89	206.28	206.33	206.4	205.72	205.77	207.37	207.31	205.41	205.23	206.81	205.65	205.43	204.79	206.31	205.71	206.55	206.3	205.46	206.6	207.09	206.84	205.13	204.25	207.68	206.94	204.93	206.31	206.71	207.82	206.14	206	207.86	205.82	205.54	206.81	207.17	206.42	206.12	205.51	205.37	206.06	206.39
212.03	212.06	210.96	212.22	212.51	211.44	212.74	211.42	211.41	210.51	213.9	212	212.06	213.83	213.21	212.33	211.64	213.55	212.67	212.37	212.41	209.74	212.01	211.08	211.02	212.71	211.42	211.6	211.39	212.11	210.82	211.96	212.71	213.02	211.91	212.01	211.49	213.03	212.73	210.98	210.66	212.75	212.23	212.66	212.25	210.45	211.8	211.03	211.34	211.38
201.43	202.73	203.28	203.73	201.58	201.8	201.44	202.03	200.67	201.75	201.4	202.82	201.98	203.18	201.68	202.17	202.97	202.06	202.21	202.18	201.57	203.08	200.11	203.18	201.51	201.47	202.43	201.33	202.35	202.73	202.25	202.98	202.1	203.16	202.43	201.35	201.02	203.35	203.34	202.52	201.89	202.29	200.92	201.9	201.65	203.88	203.25	203.25	203.73	202.98
205.14	203.82	205.09	202.74	202.05	203.43	203.15	204.05	204.47	203.87	203.48	204.15	203.06	202.64	204.37	203.5	202.82	203.91	203.92	204.3	204.49	203.64	203.07	204.9	204	202.54	203.5	203.02	203.28	202.86	203.16	203.08	203.68	203.23	203.49	203.89	203.81	203.81	202.89	203.36	202.43	203.31	202.27	202.68	203.57	203.8	203.31	202.2	203.58	204.4
207.39	210.78	207.97	209.39	209.29	208.21	208.81	209.66	208.6	207.61	207.51	206.63	207.78	208.88	208.64	209.53	208.34	208.23	208.96	207.43	209.09	207.92	206.64	209.23	209.96	207.8	208.29	208.51	209.31	207.98	209.57	209.68	208.99	208.29	207.94	207.7	208.43	209.15	208.65	207.74	209.52	207.9	209.95	208.81	207.14	206.95	207.58	209.88	207.48	206.91
202.52	202.04	204.71	201.9	202.28	202.57	203.55	201.88	204.89	202.71	202.66	204.91	202.72	203.4	203.43	201.24	203.05	203.01	202.78	202.56	202.52	203.99	203.36	203.26	203.63	202.98	205.08	204.87	203.08	203.28	202.26	202.52	203.72	202.7	203.14	202.9	204.88	202.32	204.52	203.56	202.73	201.4	202.74	203.6	204.13	205.36	203.24	204.01	203.97	202.96
207.22	210.59	208.17	209.85	210.08	210.7	208.52	210.98	209.51	209.41	210.79	208.97	208.99	208.72	209.77	208.44	210.72	209.24	208.56	209.1	210.14	210.39	209.15	209.45	209.85	209.03	211.11	209.92	208.69	210.04	208.37	209.82	210.64	210.01	211.33	209.35	209.82	209.92	209.73	211.07	210.81	210.6	211.9	210.13	208.44	209.04	208.97	210.59	211.53	209.11
203	202.88	203.41	202.56	202.37	201.26	202.08	203.02	203.01	203.08	203.98	202.74	202.84	203.62	202.89	202.95	202.8	203.75	203.04	202.42	202.86	202.19	201.67	202.52	202.63	202.55	202.05	203.57	201.86	202.2	203.1	204.47	201.62	201.67	202.7	202.76	203.1	202.2	202.73	203.05	202.95	202.1	202.44	201.75	203.55	204.35	203.28	204.26	203.44	202.83
204.43	203.87	204.76	203.25	203.26	204.42	202.96	203.14	203.37	203.44	203.34	203.81	204.37	203.69	203.78	203.65	203.02	204.45	203.84	202.15	203.7	205.06	202.78	205.1	203.92	203.26	203.33	203.64	204.64	204.58	203.85	202.72	201.79	204.04	203.96	204.7	205.2	204.53	203.95	204	203.77	201.99	203.89	203.06	205.46	203.01	203.07	203.86	204.38	203.47
216.63	216.49	216.22	216.62	217.85	217.11	216.36	217.8	217.28	218.34	215.99	216.76	216.94	216.15	216.3	217.22	216.01	216.78	215.98	216.47	216.3	215.9	217.62	217.78	217.53	217.49	218.47	217.58	216.33	217.38	217.99	215.65	217.66	215.87	217.86	216.57	218.01	216.14	217.28	217.07	217.8	217.54	216.88	218.5	217.53	216.79	218.13	217.72	217.82	217.92
198.13	198.02	196.56	199.15	198.75	197.81	198.02	196.39	197.2	197.97	197.19	198.62	197.55	198.5	198.7	197.06	197.18	196.9	196.48	197.94	198.26	198.19	197.91	198.35	198.63	196.44	198.13	197.62	198.29	199.12	197.09	198.32	199	197.89	198.62	197.13	198.47	198.25	196.47	197.91	198.38	198.83	196.63	199.1	196.62	198.78	198.02	199.85	197.87	199.28
202.44	201.9	199.86	200.37	201.66	201.29	200.19	201.16	200.95	199.8	200.7	199.33	200.54	199.47	199.77	201.98	200.79	201.15	200.23	200.05	200.17	198.98	200.92	199.36	198.91	200.27	199.84	201.48	200.77	201.2	201.79	199.57	200.36	199.67	200.19	200.5	201.14	200.61	199.59	200.85	199.73	199.49	200.55	201.2	200.81	201.96	199.37	202.14	200.05	199.11
214.03	212.78	212.91	214.56	212.26	213.82	214.29	212.98	212.81	213.58	212.37	213.35	211.79	214.25	212.89	213.82	213.74	212.53	213.14	214.32	212.51	213.61	212.95	213.57	214.01	212.91	212.77	212.31	212.27	211.13	214.05	213.66	211.54	212.48	212.56	212.58	212.63	213.06	211.03	213.36	213.52	213.38	211.94	213.01	213.58	211.55	213.27	213.22	213.72	213.43
201.25	200.14	201.06	200.57	200.32	202.06	201.7	201.52	200.49	200.41	201.05	201.7	200.02	201.17	199.64	202.68	201.98	200.18	200.77	200.47	201.75	202.87	200	202.09	201.8	199.91	201.16	201.64	200.6	200.06	200.64	201.18	201.09	199.34	201.05	200.31	201.65	201.38	200.36	202.42	202.47	201.84	202.42	200.94	203.14	201.25	200.9	201.88	200.42	203.04
199.52	199.94	198.73	200.91	199.59	200.92	201.56	200.28	198.52	199.21	198.72	199.04	200.36	200.75	200.84	200.22	199.95	200.98	200.65	200.29	200.73	199.2	200.83	201.05	198.97	200.25	199.52	199.2	201.48	200.18	199.79	199.22	200.65	199.97	200.02	198.86	200.44	199.49	200.71	200.41	200.55	199.15	201.45	201.78	201.03	201.51	200.28	201.12	200.27	200.3
202.6	204.87	203.71	203.95	202.83	204.17	203.65	203.53	205.2	203.54	203.04	202.59	203.31	204.68	203.63	204.21	203.01	203.55	202.68	203.38	203.28	202.18	203.62	203.48	204.22	203.39	204.67	203.43	204.11	204.03	203.4	202.56	204.11	202.82	204.14	202.46	203.97	203.93	203.95	203.86	202.63	202.91	203.38	204.48	203.5	204.28	204.46	204.46	202.45	204.68
210	209.61	207.52	207.96	210.67	208.55	208.15	208.4	208.36	207.62	209.78	208.73	207.55	208.3	209.12	207.98	207.69	207.7	207.16	207.24	208.05	208.88	209.93	207.95	207.9	209.71	209.67	207.6	208.62	208.57	208.28	209.81	209.34	207.98	208.41	208.63	210.45	210.24	207.64	208.34	207.42	209.02	208.75	210.28	210.04	208.95	207.78	207.95	209.08	208.66
208.65	207.98	208.42	208.11	207.34	206.16	207.18	208.13	206.72	208.33	207.84	206.77	207.93	206.65	208.73	208.4	207.81	208.33	208.37	208.04	208.6	208.43	207.64	207.19	208.22	208.1	207.19	207.52	209.14	207.4	206.58	208.02	207.95	206.89	207.36	209.01	207.89	207.49	205.69	207.1	207.84	206.49	206.85	206.9	207.84	207.26	206.11	207.09	208.17	208.38
209	207.83	208.95	208.41	208.89	209.23	208.76	208.06	207.55	209.59	209.97	208.26	208.57	207.7	207.01	208.68	210.59	208.58	209.87	210.14	209.7	209.15	208.26	208.48	207.36	207.42	209.25	208.77	209.34	210.19	208.14	209.54	210.07	209.52	208.71	207.75	210.01	208.82	209.92	209.69	208.86	208.37	209.46	208.42	209.51	209.75	210.01	209.24	209.42	208.98
217.53	216.83	216.78	217.47	217.03	216.92	217.57	217.6	216.45	217.56	216.2	216.88	215.51	216.5	217.92	219.14	216.12	215.62	215.81	214.96	217.84	214.98	216.98	218.45	215.94	215.77	216.9	217.26	217.6	218.33	219.14	217.24	216.68	218.38	218.04	216.43	215.88	215.3	217.3	216.96	215.88	216.57	216.41	216.19	217.84	216.57	217.36	215.19	216.78	217.65
211.97	211.66	212.58	212.42	211.52	211.03	209.95	211.05	212.57	211.42	212.51	211.81	211.99	211.5	210.01	211	212.13	213.03	211.1	211.63	211.14	211.12	211.44	211.8	210.86	211.7	210.99	212.61	212.04	212.06	211.64	211.94	210.42	210.93	211.75	211.1	211.41	212.21	212.63	213.15	210.37	211.64	212.78	210.73	211.48	213.17	212.22	211.25	212.1	212.35
219.79	218.79	217.49	217.76	218.14	218.45	219.21	216.56	217.66	216.08	217.47	216.91	217.59	217.92	217.81	219.23	216.66	218.55	217.6	218.13	218.86	218.64	216.43	216.2	217.79	216.57	218.29	217.77	218.15	216.91	219.9	220.67	218.59	218.07	217.58	218.33	218.1	219.07	218.03	215.95	217.51	219.26	216.6	218.66	217.51	218.63	217.72	219.15	215.91	218.45
210.22	210.18	210	210.03	208.86	208.53	208.1	208.85	209.7	210.4	209.46	210.75	209.85	208.74	209.31	208.63	210.04	210.46	209.79	208.79	209.28	210.23	209.35	210.44	209.58	208.48	211.18	209.46	210.56	210.28	209.02	208.18	208.99	209.08	210.54	208.71	209.46	210.78	210.46	210.62	210.12	207.52	209.13	209.07	209.09	210.79	208.33	210.43	210.6	210.55
208.77	210.35	208.26	208.68	208.34	209.56	208.14	209.24	208.52	209.36	208.94	208.14	207.76	210.53	207.28	206.6	207.97	208.16	210.63	209.24	210.01	209.06	209.12	209.77	209.18	209.03	208.02	207.63	208.11	206.87	208.85	207.83	206.66	208.03	207.5	206.69	208.28	208.29	208.91	208.16	208.9	208.35	208.25	206.08	208.39	207.53	208.06	207.89	208.33	209.46
208.34	208.89	208.54	208.27	209.35	210.28	207.76	207.13	209.09	209.1	208.29	207.98	208.94	207.29	209.24	209.62	209.25	208.32	208.78	210.27	207.93	208.36	208.79	206.86	208.85	207.09	209.74	210	208.66	208.6	209.93	209.51	209.87	208.94	208.85	210.64	208.12	211.13	210.77	209.4	207.66	207.61	208.99	209.51	211.11	208.97	208.8	208.73	209.2	209.75
212.57	210.68	210.86	211.64	212.83	212.01	211.5	210.73	210.29	210.76	211.94	213.54	211.55	212.35	209.94	211.3	210.94	210.59	213.95	212.85	211.72	211.65	212.72	211.37	210.24	210.75	211.42	211.76	211.34	211.7	212.74	212.79	211.35	212.86	212.22	211.89	213.57	211.78	211.95	212.29	210.84	210.23	211.11	212.32	211.8	211.78	211.26	211.76	210.62	212.18
208.25	207.88	206.64	206.3	208.64	208.42	206.45	207.36	208.25	206.16	207.41	207.3	207.31	207.36	206.73	208.16	206.79	207.5	206.04	207.74	207.83	209.18	208.08	207.57	208.12	205.17	207.41	207.06	207.59	208.06	207.88	207.86	208.32	207.04	208.53	207.22	207.91	207.95	207.34	207.05	207.33	207.93	206.35	205.93	205.59	208.25	207.57	207.03	206.8	207.76
208.58	207.93	209.36	209.07	207.98	209.19	209.15	207.75	209.69	208.62	206.88	207.58	209.68	209.58	208.34	209.74	208.69	207.73	208.21	207.17	209.44	209.52	208.75	210.66	209.59	209.11	209.46	209.91	208.7	209.62	208.48	209.52	207.84	207.65	207.62	209.69	209.29	209.28	207.83	208.87	207.21	209.22	209.55	208.94	209.52	210.41	208.56	207.76	208.21	209.31
218.11	216.49	218.36	216.16	217.48	218.55	218.47	218.7	218.75	218.23	218.83	218.94	218.34	218.42	218.16	217.66	216.86	219.13	218.37	219.89	216.74	217.51	217.98	216.95	217.83	216.81	216.64	217.96	217.56	216.46	217.2	217.69	216.34	217.58	216.93	217.11	218.36	218.23	216.69	218.69	218.2	215.86	218.99	217.46	219.17	218.17	219.15	217.9	217.45	217.76
216.91	216.62	219.82	217.26	215.6	217.81	215.72	216.63	216.33	217.76	216.35	216.76	216.72	216.4	217.53	216.55	216.65	216.49	216.87	217.32	218.02	217.49	217.56	216.68	218.06	216.26	216.9	216.29	216.95	217.95	217.06	216.27	215	216.02	217.59	216.86	218.16	216.83	217.95	216.56	216.35	216.39	216.99	217.04	217.11	216.77	215.81	216.04	216.45	217.53
202.32	203.7	202.8	203.18	203.34	204.04	205.01	201.35	204.99	203.13	202.36	202.69	205.54	204.06	203.96	202.87	203.86	204.55	203.55	203.26	202.39	204.97	203.38	204.02	204.15	203.51	202.66	204.91	204	203.69	203.78	204.04	202.66	202.44	204.47	204.46	204.65	202.99	203.64	203.14	202.75	202.49	204.49	203.71	203.78	204.05	202.69	204.36	205.12	202.54
208.21	208.48	210.99	210.48	207.83	209.05	207.68	207.87	207.33	208.32	209.55	208.08	207.34	208.47	209.66	209.67	208.81	208.42	206.69	207.69	208.19	207.34	208.67	208.62	209.53	208.92	208.32	210.41	209.13	208.31	210.2	208.45	210.12	206.7	210.76	207.42	207.36	208.48	207.26	209.61	209.84	207.46	208.02	210.04	208.26	208.93	210.1	206.21	208.78	209.3
201.15	201.03	199.18	199.74	198.68	202.19	199.98	200.55	200.75	198.91	201.02	199.56	199.14	200.29	199.1	201.31	201	199.83	200.52	199.39	200.22	199.69	200.32	199.66	200.3	200.48	200.68	200.37	199.44	199.44	200.15	199.99	202.29	201.67	200.55	200.45	200.21	198.72	199.1	201.76	199.84	200.98	200.16	199.81	200.59	201.92	199.67	201.58	200.8	199.53
213.56	214.4	211.75	213.59	212.97	213.96	211.63	211.43	211.72	213.16	211.63	212.6	212.88	212.34	213.91	213.14	211.81	211.69	212.94	213.33	213.57	212.09	211.8	211.74	212.82	212.09	214.06	212.95	212.95	214.39	214.4	213.28	212.9	212.81	213.48	212.84	212.27	212.2	213.38	213.07	213.64	211.94	214.08	213.95	214.47	213.97	214.78	213.38	211.58	213.88
202.87	203.19	204.11	203.84	202.6	203.82	202.75	204.7	204.62	205.96	205.73	203.44	202.8	204.71	204.4	203.18	204.27	203.13	203.34	203.21	204.24	202.63	205.06	204.71	204.14	205.99	204.76	203.63	202.92	204.2	204.6	204.1	205.51	204.16	203.45	204.92	202.35	200.95	202.27	203.88	203.86	202.84	202.55	202.92	205.59	204.24	204.46	203.19	203.47	204.69
204.75	205.07	205.93	204.89	207.11	203.85	204.73	204.74	204.29	203.89	205.1	204.52	205.51	206.13	205.42	204.29	205.65	205.4	205.12	204.77	205.1	206.47	204.68	202.98	204.02	204.52	204.45	203.84	206.09	204.69	206.1	203.53	205.56	206.22	205.17	205.22	204.44	204.88	203.24	204.17	204.53	205.14	203.98	204.42	204.1	205.21	203.7	204.5	203.33	202.14
203.43	202.56	200.53	203.83	203.65	202.54	202.87	203.89	203.24	204.75	204.37	203.59	203.45	203.99	203.99	203.21	203.74	203.14	203.66	201.52	204.03	204.57	203.15	202.27	203.1	203.81	203.38	202.71	202.54	202.6	205.1	202.98	202.43	203.16	203.82	203.93	203.34	204.71	203.34	202.78	203.13	203.69	202.55	201.83	203.01	202.28	203.3	203.33	202.46	202.72
200.73	199.68	200.05	200.44	201.22	199.65	200.85	199.89	201.25	200.08	199.02	199.1	199.45	200.68	200.21	201.49	200.08	199.93	199.69	201.17	203.23	199.56	199.49	200.78	198.96	199.37	201.31	200.37	199.14	199.93	199.92	200.29	198.5	199.9	200.67	202.12	199.59	199.69	201.68	198.99	199.75	200.71	201.04	200.03	199.85	199.9	198.7	200.17	200.59	202.28
207.39	208.98	206.17	209.47	207.89	207.87	207.05	207.77	207.51	206.97	207.63	209.61	206.52	207.3	206.68	207.42	206.97	208.89	207.49	208.62	209.06	207.39	206.97	208.21	207.32	209.81	207.93	208.14	209.24	208.19	207.99	208.25	207.79	207.81	209.18	207.76	207.14	209.29	208.79	208.13	207.95	208.07	206.96	207.47	207.51	208.36	207.31	207.5	206.97	209.46
209.16	207.05	210.15	210.2	206.77	207.87	209.08	209.6	208.11	208.47	208.44	208.4	208.37	206.9	209.72	208.91	207.16	209.05	206.81	209.13	208.69	208.51	206.95	207.99	207.66	206.61	206.68	208.26	209.27	208.57	209.45	208.24	206.45	208.61	210.28	209.54	208.99	208.87	207.84	207.01	207.68	209.02	208.05	208.98	208.17	206.75	210.24	208.2	208.61	208.91
212.51	211.38	212	211.29	210.34	212.7	211.34	211.59	209.5	210.23	211.31	212.28	213.44	210.34	212.25	212.78	213.44	211.97	211.64	211.3	210.67	211.25	211.24	213.81	210.39	210.8	212.49	212.16	211.05	210.87	212.43	211.31	212.34	211.8	210.82	211.9	211.21	211.8	212.73	212.19	212.08	210.57	211.19	212.03	212.81	211.04	212.3	212.53	211.69	211.05
211.96	211.63	211.07	211.68	212.06	212.59	211.25	211.28	210.75	212.1	210.82	212.08	211.34	211.12	213.17	212.15	212.87	210.63	212.84	210.6	211.83	212.1	212.96	211.41	212.19	210.89	209.79	210.95	211.97	211.23	211.88	211.03	211.6	211.79	211.33	212.47	210.29	211.56	213.15	212.43	213.75	211.35	210.15	211.87	211.08	210.61	211.99	211.61	211.14	210.62
212.69	213.95	211.93	213.63	212.95	211.99	212.38	212.09	211.36	211.73	211.67	211.08	212.86	213.4	213.29	211.6	212.98	212.59	212.77	211.58	212.78	212.75	213.22	211.81	212.36	212.54	211.19	212.94	211.57	211.8	212.88	213.85	213.26	210.8	212.7	212.16	210.99	211.8	211.59	212.91	213.74	209.4	212.55	211.91	211.77	211.39	211.39	211.95	211.45	213.64
201.91	199.79	200.46	201.58	200.2	200.73	201.37	202.74	201.39	201.57	201.56	201.39	200.19	200.53	198.96	202.02	199.89	200.06	202.09	199.78	200.75	200.29	200.84	200.04	200.36	201.9	201.55	200.74	201.29	201.68	200.51	201.64	202.45	201.16	201.61	201.23	201.03	200.82	200.58	200.92	201.59	199.38	201.31	202.59	199.77	201.17	202.48	202.47	201.75	202
196.48	194.65	195.15	196.65	195.45	194.21	194.3	195.48	195.22	195.03	194.91	196.01	194.89	195.94	194.98	196.28	195.44	194.93	195.78	194.48	196.97	195.59	194.97	195.31	193.78	196.09	194.99	196.12	195.76	196.13	194.7	195.33	195.53	196.87	193.42	194.47	195.44	194.49	194.53	195.78	194.4	196.55	195.51	195.93	195.34	196.04	195.53	194.51	194.88	194.38
202.87	202.36	203.45	202.2	202.2	202.7	201.08	202.95	201.93	201.78	202.58	202.41	201.13	203.12	201.88	202.92	202.8	202.32	204.01	203.53	201.45	202.68	201.5	202.12	201.94	202.5	202.42	203.68	200.36	202.27	203.39	203.43	201.47	202.77	201.06	203.52	201.17	202.72	203.43	202.95	201.23	203.38	203.38	202.18	202.47	200.97	202.13	203.09	201.89	202.46
209.61	212.22	212.04	211.69	210.86	212.33	213.02	211.19	212.46	212	212.2	211.99	211.14	211.19	211.92	213.03	211.98	211.3	211.93	212.26	212.82	209.6	211.2	209.56	212.74	211.52	210.66	213.05	210.92	213.32	211.65	212.06	211.29	211.24	211.77	210.36	211.38	213.13	212	213.22	210.15	212.57	211.63	210.92	212.1	211.67	210.13	211.06	210.63	210.71
199.59	199.14	200.7	198.73	199.61	201.1	200.77	201.05	200.91	200.61	200.11	201.32	199.76	199.75	202	201.49	200.03	200.99	199.99	198.74	200.68	199.91	200.73	199.52	200.42	200.79	200.31	200.12	201.27	201.16	200.43	200.16	201.45	199.18	202.03	200.58	200.9	200.88	199.49	199.89	201.56	199.86	200.25	200.05	202.36	199.7	200.23	201.24	200.02	199.03
200.77	199.58	201.01	201.17	201.52	203.02	200.7	201.67	200.76	202.81	202.85	201.52	201.56	200.92	201.81	201.2	200.93	201.98	200.51	201.16	200.69	201.18	201.27	200.93	199.68	201.25	201.33	201.15	201.17	201.26	200.03	201.16	200.7	199.95	199.46	201.69	198.78	201.7	201.06	200.42	201.21	201.22	201.85	204.09	199.95	200.56	203.18	201.42	199.84	200.63
214.3	213.62	212.63	210.29	212.29	213.24	212.58	211.93	212.15	212.31	212.81	213.55	212.65	211.99	212.62	212.12	212.7	213.68	212.86	212.89	212.12	212.37	211.97	213.16	210.64	212.55	213.44	212.76	212.97	212.44	211.99	212.44	212.8	211.96	211.48	210.52	212.35	212.66	212.16	211.29	211.32	211.9	211.15	211.57	212.41	211.78	213.1	212.86	212.68	211.83
217.63	216.82	217.6	217.25	215.74	217.14	217.3	217.19	216.39	217.77	216.8	216.66	217.78	215.98	217.23	216.89	218.76	216.1	217.76	217.38	217.04	216.67	217.71	217.17	217.67	217.11	216.63	216.05	217.22	215.69	217.76	217.14	216.83	217.34	218.3	216.6	217.28	219.22	215.71	218.89	216.49	217.32	218.39	214.68	216.87	217.19	214.62	214.93	217.04	216.87
209.36	208.94	210.05	210.09	208.81	209.21	208.69	208.88	209.75	208.55	207.34	208.29	208.51	207.62	207.25	208.91	208.79	208.98	207.85	207.88	208.77	208.57	208.92	209.6	208.27	207.6	209.79	208.47	209.2	206.89	209.22	210.35	207.05	209.93	206.74	209.4	208.37	209.3	209.77	209.8	208.62	209.29	209.22	208.76	208.78	208.71	208.78	208.87	208.93	208.11
208.69	207.67	208.41	208.2	208.28	208.24	208.88	207.67	209.59	208.34	208.24	208.39	207.84	208.83	206.89	207.02	206.66	209.45	207.93	207.02	207.52	208.28	208.4	206.9	209.53	209.24	210	209.68	208.68	209.02	207.71	208.61	209.21	209.06	206.4	209.18	208.85	208.35	208.64	208.13	209.78	207.25	207.31	208.37	207.45	208.7	209.22	208.63	207	207.86
215.61	217.96	217.42	217.46	215.15	217.32	215.39	217.33	216.84	217.78	216.38	215.62	219.59	216.59	215.61	216.68	215.67	217.89	217.03	216.76	216.97	217.17	216.65	216.72	217.73	215.98	217.73	217.24	217.53	216.29	218.32	215.69	217.39	215.62	218.49	217.93	217.9	215.34	215.72	216.51	216.78	215.78	217.28	216.44	219.43	215.57	217.59	214.79	217.58	217
202.06	200.19	198.97	199.34	199.69	198.91	198.77	199.38	198.61	199.1	197.62	198.59	197.23	199.05	199.17	200.26	199.26	198.92	199.92	198.5	199.38	198.2	199.26	199.15	198.95	200.87	200.36	199.14	199.78	198.88	199.61	198.94	197.13	199.76	200.86	200.25	198.3	198.93	199.64	199.05	197.75	200.66	200.05	199.81	199.07	199.35	199.56	200.2	199.11	199.93
199.91	200.92	201.19	200.49	199.21	200.62	201.87	201.62	200.18	201.03	201.94	199.16	201.86	199.12	200.99	200.73	199.41	198.74	201.12	199.74	202.42	200.66	201.04	200.92	201.12	200.25	200.12	200.72	200.63	201.56	200.68	200.96	199.32	200.28	199.53	200.83	200.13	200.58	201.47	198.86	199.05	200.77	200.77	201.35	200.76	200.63	200.49	200.72	200.47	199.38
208.64	211.7	210.15	208.65	208.43	208.66	209.64	208.81	207.99	208.53	209.8	207.77	211.49	209.37	208	209.31	210.44	208.93	209.88	208.73	209.42	208.79	210.21	211.32	210.4	208.3	209.79	209.38	209.83	207.92	208.85	209.77	209.75	209.99	209.99	209.96	209.36	208.74	208.76	209.82	208.5	209.03	207.05	211.18	209.93	209.43	209.92	206.78	207.87	209.33
217.07	217.25	217.7	218.25	216.21	218.24	217.38	216.73	216.91	217.52	217.83	217.98	217.09	218.18	216.28	218.83	217.44	216.39	217.88	216.27	216.94	215.64	217.18	217.78	217.26	218.13	217.75	217.98	217.67	216.65	217.8	216.9	217.06	217.15	216.44	217.33	216.08	216.73	217.15	217.64	217.04	216.6	215.9	216.53	217.75	215.11	216.31	216.82	217.17	218.1
212.53	211.82	210.83	209.86	211.32	212.86	211.45	212.4	210.44	210.92	212.4	211.95	211.44	210.91	211.95	212.08	212.26	210.39	212.1	213.13	212.31	212.56	211.41	212.13	212.8	211.63	211.23	212.42	210.92	210.67	212.11	210.59	210.88	211.27	211.47	212.88	211.05	210.6	211.58	211.76	212.49	211.97	210.05	211.88	212.3	211.14	212.27	212.61	212.86	212.62
217.41	217.46	216.7	217.04	215.51	216.62	217.55	216.32	218.27	214.22	215.87	218.23	217.02	216.61	217.13	218.98	216.35	215.88	218.09	216.2	218.1	216.91	217.58	216.17	218.5	216.21	217.87	216	216.7	217.33	216.74	214.83	216.28	215.66	216.71	216.32	215.27	217.44	218.17	215.47	217.16	216.91	216.05	216.83	217.85	215.54	217.56	215.28	217.9	216.41
203.27	204.11	204.49	203.83	205.49	203.83	203.29	204.74	204.27	203.56	204.38	202.3	202.28	204.12	203.36	204.96	203.08	204.39	205.3	204.24	203.3	206.22	203.55	203.72	205.23	202.84	203.66	204.01	205.5	204.4	204.44	204.89	204.55	203.57	203.08	204.81	203.53	203.83	204	204.38	205.47	204.82	203.97	204.79	203.64	203.49	204.2	203.39	203.21	205.73
207.47	208.59	208.14	207.11	206.35	207.02	206.55	208.8	206.77	206.68	209.28	208.2	208.48	208.46	207.36	209.36	208.85	207.4	207.47	207.79	207.56	208.54	207.36	206.71	208.79	206.61	206.22	206.94	207.52	206.42	208.8	208.62	206.68	207.13	208.57	207.84	208.79	207.36	206.87	207.31	209.51	207.98	206.8	206.79	208.9	206.96	206.5	207.07	207.85	208.96
206.86	208.17	207.35	207.7	204.77	206.75	207.46	207.38	208.8	206.85	206.85	208.18	209.66	207.72	208.3	208.54	208	206.72	207.99	208.22	209.06	207.72	208.53	207.37	206.16	207.78	206.94	209.64	209.3	207.03	206.54	207.29	207.94	208.45	205.86	207.24	208.94	208.04	208.39	205.3	209.15	207.68	208.16	206.05	208.99	206.45	207.84	209.1	208.35	206.56
212.61	211.66	211.09	211.93	214.07	212.27	213.17	213.81	212.58	212.15	211.51	212.51	211.88	213.52	212	213.53	212.48	211.47	211.19	210.6	212.18	212.32	212.73	211.87	211.56	212.63	211.47	212.89	213.02	212.43	212.25	212.46	212.38	210.31	210.84	211.26	213.66	213.04	212.06	211.79	212.34	212.27	210.95	212.26	213.67	211.28	214.26	213.24	212.2	212.74
207.36	206.8	209.57	208.12	207.33	208.7	207.62	207.19	207.48	208.84	207.37	208.05	208.97	208.63	208.3	207.69	209.25	208.29	209.08	207.4	208.35	208.4	208.25	207.4	207.11	208.61	206.87	208.49	208.9	207.62	207.98	206.33	208.84	209.14	206.48	208.84	207.8	207.75	207.45	207.04	207.41	208.52	206.95	208.34	208.39	206.08	208.77	207.29	207.68	207.95
211.54	213.13	212.55	211.81	213.07	212.34	211.86	213.55	211.64	212.87	210.76	213.21	212.84	213.8	213.38	212.88	213.49	213.67	211.29	211.49	212.06	212.22	213.4	212.7	213.06	213.11	212.48	213.13	213.16	212.35	210.87	213.12	212.18	212.4	211.95	212.5	212.61	210.32	212.22	212.24	213.58	212.09	213.7	212.78	213.93	212.88	211.87	214.66	212.54	212.26
201.44	202.59	201.14	200.06	199.18	200.81	201.43	201.98	200.9	201.57	201.06	201.5	202.85	201.56	201.7	199.75	201.04	200.92	200.74	202.98	200.83	201.06	200.29	200.12	199.76	201.75	201	200.67	199.89	202.12	201.31	200.1	200.77	201.79	200.71	200.52	201	199.56	200.62	200.14	199.58	201.57	201.33	200.44	200	202.17	201	201.69	200.75	201.92
205.3	206.44	206.34	205.44	204.72	205.81	204.98	206.02	205.85	206.16	206.14	204.9	204.67	205.09	205.78	204.5	205.94	204.66	205.23	203.85	205.78	206.05	204.92	205.38	204.22	205.36	205.69	205.17	205.59	206.32	206.96	204.92	204.07	206.88	205.38	207.07	205.87	206.15	204.79	205.27	203.71	206.2	205.46	206.77	205.25	205.59	207.07	206.45	204.89	205.08
209.57	210.62	208.18	208.35	208.41	209.35	210.04	209.31	208.51	207.92	208.87	208.16	210.34	209.5	208.98	209.27	209.27	209.34	208.71	208.41	209.24	207.65	208.76	209.04	207.82	209.18	208.08	210.25	209.82	207.73	209.47	208.84	209.45	208.88	208.97	209.15	209.55	207.68	209.45	209.89	208.67	210.31	209.43	209.79	208.14	209.16	209.39	207.83	208.6	208.76
209.27	208.07	209.26	209	209.98	206.76	207.41	208.54	209.7	208.8	208.99	207.48	208.29	208.67	208.16	208.63	207.62	207.99	208.93	209.55	209.13	208.33	208.12	208.52	206.62	206.25	208.9	209.66	208.39	208.87	208.03	208.72	206.65	207.61	208.2	208.39	209.2	209.08	209.44	208.05	208.7	208.28	207.15	209.54	210.07	208.83	209.42	208.28	207.84	207.91
208.13	206.19	208.84	205.82	207.64	206.36	208.6	208.06	207.66	208.48	207.43	207.58	208.63	207.14	205.46	208.51	209.18	205.45	207.77	207.74	207.95	208.57	207.97	209.02	207.72	207.17	208.07	207.77	207.17	208.71	207.92	209.47	207.13	208.4	208.09	208.19	206.63	207.79	208.23	208.78	206.63	206.47	208.6	208.43	206.81	208.36	205.83	209.56	207.48	207.75
207.18	206.91	209.96	207.69	208.15	208.59	207.51	206.5	208.86	207.33	207.15	207.33	206.93	208.6	207.79	207.03	207.35	207.66	208.54	207.76	207.63	209.03	206.73	207.58	209.29	208.53	207.99	208.53	207.36	205.96	207.75	207.38	207.84	208.81	207.04	207.88	207.92	208.63	208.06	207.48	208.13	209.09	207.48	208.22	206.92	207.64	208.15	208.52	207.26	207.88
216.06	215.47	217.06	216.86	217.99	216.72	216.35	217	216.46	218.31	218.49	216.99	216.47	218.34	216.95	216.83	218.03	214.6	215.43	217.42	216.74	215.66	217.02	216.04	214.84	217.64	217.42	215.9	217.25	217.35	217.14	217.75	218.12	215.66	217.64	217.5	218.87	215.08	217.15	216.22	216.1	218.83	216.8	216.06	215.68	216.27	215.63	216.73	217.14	218.36
207.75	207.49	207.95	206.58	208.88	207.68	209.12	208.07	206.89	206.28	206.12	206.9	207.29	208.63	208.47	207.16	208.01	208.86	208.78	208.83	208.48	209.43	207.88	207.48	208.28	207.5	208.22	209.33	206.55	208.33	206.96	208.26	208.15	207.93	207.96	208.02	208.6	207.5	206.83	207.14	208.44	208.64	209.47	207.7	207.87	206.75	207.22	207.46	206.63	209.1
207.12	206.95	207.26	207.33	206.65	209.17	207.53	207.16	206.69	207.38	208.29	206.38	208.48	208.54	206.65	208.93	206.45	209.06	207.26	207.73	206.85	207.76	206.77	207.44	206.59	207.38	207.55	208.3	207.67	206.47	207.96	208.55	206.36	207.03	207.23	209.9	206.76	206.01	206.44	207.74	208.41	208.18	207.07	206.48	206.74	207.55	207.65	206.81	208.24	207.24
210.52	209.46	209.18	209.83	209.77	209.69	209.02	209.55	208.46	209.5	209.8	211.4	207.92	210.26	209.41	209.72	209.28	210.8	209.33	209.38	208.98	209.37	208.88	209.77	209.76	208.63	208.56	210.2	210.63	209.82	210.68	209.74	210.4	208.39	210.2	208.22	211.31	210.72	209.23	208.84	208.41	210.06	209.12	208.71	209.82	210.12	208.83	210.19	210.55	208.38
195.57	193.05	194.57	194.06	195.48	194.24	193.99	195.2	193.94	193.89	193.76	193.73	194.65	193.78	194.46	193.38	195.14	193.92	193.45	194.25	195	194.23	193.61	194.88	193.7	193.82	195.65	194.45	194.05	193.29	193.84	194.99	195.38	195.18	194.62	194.46	192.57	193.33	193.77	193.71	193.69	194.79	195.4	193.78	194.99	194.38	192.56	192.98	194.16	194.64
199.78	200.28	200.4	200.41	200.53	199.77	200.54	201.04	200.95	200.43	199.87	200.15	198.98	198.32	198.84	200.06	199.42	200.35	199.67	200.59	200.72	200.45	199.36	200.66	198.31	200.52	199.93	199.77	199.23	200.14	199.03	199.35	199.83	200.44	199.43	199.54	199.69	200.21	200.4	200.04	200.72	200.21	199.93	200.98	199.38	200.31	199.61	199.16	198.87	198.17
200.7	198.71	201.07	201.06	199.82	199.88	199	198.92	200.47	200.11	200.92	201.45	200.73	200.19	198.34	201.49	200.11	200.62	200.43	200.41	200.14	199.51	200	201.06	201.7	200.69	202.41	201.14	200.19	199.84	200.61	200.55	200.59	200.08	200.49	201.16	199.87	200.61	200.68	200.94	200.84	201.5	200.45	200.54	202.98	201.03	199.02	202.08	201.04	200.59
210.14	208.34	210.18	209.15	210.58	210.19	207.9	210.53	208.66	210.29	208.99	209.88	209.03	208.57	210.41	208.71	210.09	210.28	208.89	208.89	210.35	209.76	210.74	210.67	208.32	210.13	209.93	209.09	209.82	209.9	210.28	209.64	209.54	209.19	211.42	209.51	210.22	210.07	209.9	210.42	208.36	208.44	210.04	209.6	210.88	209.31	209.87	210.8	210.85	209.93
210.81	213.18	211.94	211.3	211.47	211.62	213.15	210.65	210.86	211.71	211.46	211.9	211.03	211.14	210.03	211.71	210.59	211.96	212.08	210.53	211.43	212.23	211.98	210.91	212.66	211.43	210.59	210.28	211.95	212.06	213.06	210.26	210.96	210.53	212.38	210.77	212.02	211.77	211.56	212.06	211.69	212.06	212.78	211.25	212.51	212.01	211.35	211.07	211.98	211.23
217.42	218.14	217.63	216.89	215.78	217.16	217.4	217.99	219.91	218.89	216.82	216.85	217.98	217.58	218.79	218.28	218.63	217.29	217.41	219.44	218.12	218.44	215.87	217.98	217.41	216.44	218.65	218.26	218.58	217.19	219.55	218.75	217.82	217.83	217.85	217.92	217.31	217.53	216.75	216.33	218.04	217.25	216.98	218.38	216.95	218.89	218.22	216.98	216.61	219.12
207.93	208.4	207.73	207.9	208.49	206.57	209.87	206.15	206.69	207.42	207.87	207.97	208.14	206.26	207.33	207.46	207.06	207.88	208.4	208.02	207.71	208.04	207.26	208.57	207.28	208.45	207.51	208.26	208.24	207.08	208.46	206.96	208.46	207.26	207.33	208.12	207.6	208.32	207.13	206.85	209.19	207.72	209.38	205.76	205.83	206.2	206.31	208.22	206.35	208.08
212.04	211.69	212.25	211.81	210.44	211.15	212.95	213.38	209.18	211.7	213.03	211.01	211.07	212.18	210.69	211.43	212.7	210.16	211.85	212.82	211.94	209.74	210.9	211.73	210.27	212.36	212.04	212.24	210.99	210.52	212.33	211.21	211.56	213.22	212.17	211.53	212.88	212.89	212.77	211.71	211.31	213.46	212.98	212.71	213.08	211.23	210.59	210.93	213.38	211.09
203.24	203.99	203.85	203.32	202.27	203.75	204.72	204.31	202.14	205.88	204.38	203.31	204.77	202.51	204.07	203.85	205.2	203.16	203.16	204.53	203.56	204.48	205.03	204.72	204.4	202.76	204.68	202.22	204.71	204.24	203.99	205.61	203.8	204.73	202.53	204.73	203.75	203.21	203.28	203.96	204.22	204.45	202.56	202.91	203.64	202.55	204.09	204.92	204.34	201.59
208.57	207.82	209.44	207.15	206.23	208.54	206.95	208.07	209.16	206.68	206.29	206.39	208.04	207.75	208.76	207.66	208.28	207.38	208.31	206.46	207.97	207.86	208.17	207.19	208.04	208.05	207.68	206.94	206.57	208.21	208.07	207.82	207.31	207.56	206.39	207.28	206.44	208.06	207.53	208.36	205.73	207.11	208.1	207.06	208.06	206.67	207.12	206.78	205.69	209.04
206.54	207.95	210.49	209.08	208.88	208.05	208.52	209	209.43	208.78	208.67	207.24	207.56	208.96	208.2	209.34	209.68	208.26	209.05	206.97	210.13	209.08	208.65	208.43	209.22	207.23	210.15	208.21	208.59	208.87	209.52	209.87	209.25	209.87	208.55	208.56	209.94	209.11	208.34	209.36	205.69	207.41	209.53	206.76	208.76	209.24	207.99	207.66	208.07	208.04
207.53	208.33	208.69	209.27	208.88	208.08	209.49	209.36	206.57	208.39	208.71	209.35	209.08	208.03	209.18	206.78	209.21	209.02	210.4	208.09	207.32	207.92	208.28	209.69	209.69	207.9	209.23	207.33	208.18	209.08	208.38	209.47	208.6	209	207.83	209.43	207.62	208.62	206.56	206.78	209.36	209.24	209.28	207.46	207.51	209.12	206.84	208.56	209.39	209.39
204.07	202.54	204.13	204.09	205.78	203.82	204.44	203.68	204.9	205.37	206.45	204.45	203.87	205.14	203.4	205.2	204.68	205.55	205.43	204.3	205.17	205.43	204.7	203.58	204.26	204.63	204.24	205.18	203.5	205.56	205.14	204.01	205.13	205.24	202.92	205.95	204.81	203.36	204.96	203.79	204.38	206.45	206.98	202.86	205.86	203.99	203.89	204.39	204.18	204.62
207.57	207.52	205.99	205.17	205.4	207.68	207.01	207.41	207.2	207.62	205.99	206.53	205.85	205.58	206.66	206.59	206.63	206.09	207.05	207.68	207.28	206.03	204.72	205.87	206.97	207.31	206.81	205.61	205.04	206.92	205.13	205.72	204.76	207.05	205.44	206.42	206.29	206.8	206.45	206.25	205.87	206.61	205.88	206.1	206.92	206.4	208.4	205.49	206.42	206.49
209.02	207.79	207.14	206.97	207.76	207.3	207.76	207.87	206.54	206.95	207.17	207.42	206.68	208.67	208.33	208.97	207.38	206.48	207.83	209.2	208.08	205.69	207.86	208.81	208.86	208.26	207	208.2	207.35	208.4	206.76	207.47	207.91	208.62	208.32	206.85	207.92	207.51	208.93	207.32	208.12	208.09	207.82	206.66	207.56	207.41	209.33	208.96	208.17	208.1
208.46	209.59	207.2	208.84	207.33	208.55	207.56	208.68	209.06	207.65	206.8	207.51	207.66	208.78	208.36	207.02	208.16	207.78	207.68	207.87	208.55	206.81	204.73	208.22	208.31	207.89	206.95	207.62	207.79	206.97	207.12	206.28	207.77	208.31	206.88	207.38	206.48	205.66	208.9	208.71	207.08	207.85	207.75	207.59	208.06	208.26	206.64	206.52	207.8	208.57
200.23	199.06	200.44	199.1	200.66	199.3	198.21	200.14	201.49	199.44	199.18	201.72	199.9	200.88	201.47	201.48	199.6	199.5	199.23	200.95	200.64	201.18	201.47	199.28	200.68	200.5	200.99	199.31	202.03	201.98	200.31	200.38	201.25	201.18	200.51	201.51	199.28	198.49	199.92	200.66	201.21	201.72	200.43	199.34	197.88	199.34	200.47	200.77	201.69	198.97
207.86	208.07	207.98	207.69	208.25	208.17	207.67	208.79	207.97	207.15	208.8	206.53	207.27	209.22	206.97	208.26	206.78	206.81	208.34	208.66	207.34	208.3	206.3	207.94	206.89	208.03	206.59	208.37	209.09	208.07	207.61	207.13	208.15	208.13	207.97	206.61	205.92	206.86	207.28	207.29	208.35	206.93	206.59	208.28	208.1	206.79	209.11	206.97	206.11	209.7
207.47	204.88	205.94	207.4	206.47	206.4	206.27	206.54	205.5	206.49	205.7	205.63	207.08	207.1	206.02	203.49	206.32	207.19	204.82	207.27	206.85	206.64	205.71	206.36	206.66	205.33	206.57	206.2	205.69	207.11	208.41	206.69	205.41	206.11	206.36	207.18	207.91	206.43	205.5	204.89	206.32	205.55	206.62	206.42	205.57	205.7	203.75	206.32	205.34	206.94
210.64	209.12	209.08	208.48	209.19	209.03	209.72	209.57	210.34	209.47	208.88	210.08	208.91	209.7	210.11	210.26	210.29	209.37	209.09	209.48	208.84	208.57	210.57	210.13	208.35	209.63	208.3	209.86	209.11	208.38	209.91	207.56	209.01	208.42	207.56	210.62	209.68	209.82	208.97	208.31	210.19	210.32	210.39	209.81	209.33	209.57	209.53	210.72	210.32	209.38
211.39	212.63	211.01	209.54	212.54	211.51	212.51	211.42	212.89	213.08	210.32	211.78	212.86	210.64	211.07	212.08	211.52	211.85	211.7	211.79	210.62	211.82	211	211.5	211.12	213.38	212.51	212.09	212.06	212	210.73	212.64	211.76	212.55	211.28	211.8	211.6	211.71	212.95	210.42	211.91	212.76	211.65	212.16	211.5	212.92	213.05	212.51	211.33	212.03
213.7	213.86	213.15	214.78	213.35	212.4	212.26	212.59	212.76	214.4	213.65	212.75	213.99	214.08	213.95	212.95	212.53	213.43	214.24	213.83	211.7	213.31	212.02	213.92	212.95	213.26	213.97	212.36	212	212.79	212.92	211.92	215.3	212.88	214.8	213.82	211.92	215.62	212.61	214.15	213.38	212.8	212.89	212.52	213.09	212.67	214.98	213.32	213.08	212.18
201.92	203.31	204.87	202.85	203.21	203.25	202.94	204.78	202.84	202.54	204.78	203.77	204.43	202.92	203.18	202.98	203.11	204.86	203.01	203.85	202.52	203.35	203.41	204.46	203.53	203.04	203.85	202.19	203.33	203.23	202.32	202.72	202.32	203.8	204.32	204.06	202.85	202.26	205.18	203.68	203.03	202.84	202.68	204.17	203.75	203.11	203.4	204.08	203.44	202.93
208.04	210.88	210.56	209.04	209.04	209.58	210.25	209.38	209.53	209.97	209.23	209.53	210.37	209.81	208.23	208.22	210.25	208.96	207.78	209.54	209.28	209.93	208.41	209.15	208.22	209.56	208.22	208.44	210.43	209.58	208.56	210.61	209.01	208.85	211.35	208.05	209.78	209.54	208.5	208.62	208.93	211.73	211	208.99	209.32	209	208.35	210.06	209.07	209.49
201.51	201.76	200.58	199.69	201.17	201.33	200.86	201.74	200.44	201.12	201.28	201.15	201.48	199.59	200.98	201.2	202.09	202.51	201.45	201.04	200.95	200.65	200.82	201.59	201.79	200.46	200.8	201.26	200.98	200.14	201.14	200.75	201.22	201.79	201.36	199.9	202.25	202.31	200.21	202.62	200.61	199.11	202.11	201.43	202.36	200.98	202.6	200.72	200.76	201.86
203.07	202.75	203.34	203.59	203.55	204.22	202.88	202.82	203.14	202.18	203.29	203.17	203.37	203.14	202.33	204.14	203.07	202.7	204.67	203.55	206.2	204.5	202.63	204.05	204.37	205.27	204.18	201.7	203.53	204.12	203.05	203.1	203.08	204.69	202.96	202.84	204.56	203.04	203.19	203.19	202.74	202.8	203.23	203.47	203.09	203.87	201.82	205.4	203.2	203.64
203.82	204.49	203.23	203.34	203.82	204.94	204.07	203.92	203.26	204.72	204.79	203.62	204.17	204.4	204.63	203.62	203.37	202.22	203.37	204.63	204.22	202.95	204.05	204.89	203.43	202.67	205.07	204.33	204	203.83	205.34	204.8	204.65	204.7	206.33	202.55	204.65	204.45	203.9	204.19	204.48	202.77	204.15	203.04	205.12	203.76	204.48	203.67	204.13	205.96
208.97	208.73	207.43	207.69	209.1	208.39	207.45	210.31	208.35	207.9	208.81	209.04	208.25	208.71	207.81	210.23	207.68	209.09	209.7	207.95	208.18	208.8	209.66	209.09	208.21	208.96	208.73	209.41	207.52	208.65	208.56	206.91	208.24	208.58	209.47	207.86	208.72	209.76	209	209.97	208.73	207.85	208.48	209.2	207.97	207.92	209	208.55	209.35	207.55
212.04	213.17	211.74	211.83	213.13	211.2	213.12	211.02	212.58	212.31	211.22	211.99	211.07	211.71	211.84	212.09	211.96	211.35	213.23	211.02	211.96	211.64	212.39	212.79	212.34	212.63	211.55	211.6	213.15	211.13	212.68	211.44	211.66	211.42	212.55	212.97	212.36	212.99	212.31	212.72	214.16	210.74	211.9	211.53	211.98	211.23	212.31	210.82	213.06	212.33
209.5	208.17	208.4	207.84	207.59	208.59	208.86	208.49	208.19	208.64	208.26	209.7	209.57	209.52	209.35	207.24	209.43	208.82	208.33	207.76	208.86	209.21	207.82	208.64	210.99	208.42	210.12	208.51	206.77	209.44	208.17	209.03	209.89	209.4	208.23	209.54	209.49	209.89	209.25	207.86	209.39	208.99	208.62	208.4	208.7	210.07	207.9	209.79	209.19	209.84
202.81	200.37	201.96	202.29	202.48	200.3	204.51	202.84	204.08	201.95	202.38	202.98	203.09	203.14	204.89	202.26	203.72	201.61	203.35	201.65	201.96	200.23	204.26	201.87	203.21	202.55	204.52	202.71	203.06	203.58	200.34	202.34	202.48	202.34	202.83	202.68	201.96	203.8	201.55	204.37	202.1	203.85	201.19	204.57	203.01	200.99	203.68	201.71	202.13	200.55
211.69	212.44	211.98	211.45	212.16	214.31	213.27	213.95	212.49	211.1	213.85	212.2	211.75	211.69	212.63	212.66	211.76	211.64	212.03	212.72	211.66	211.82	213.51	212.59	213.41	210.65	212.49	212.84	212.81	213.31	212.78	213.19	214.08	210.62	212.26	212.28	213.3	212.24	211.36	212.88	212.62	211.71	211.73	211.22	212.62	212.36	211.13	212.39	214.29	211.62
216.86	216.11	215.41	216.09	215.45	216.16	216.36	217.64	215.21	217.16	217.66	217.76	215.91	217.22	215.61	216.5	215.56	214.99	216.01	217.61	217.08	217.83	217.6	215.63	215.43	216.41	216.47	217.31	217.73	216.71	217.98	218.03	217.79	216.72	218.34	216.64	217.06	215.83	217.49	217.28	218.07	216.59	217.23	217.35	218.03	216.72	219.03	217.22	217.72	218.45
198.92	200.74	200.07	202.34	199.88	201.32	200.02	201.11	201.06	199.76	199.9	200.82	199.67	200.14	201.5	200.69	201.4	199.97	200.19	200.81	202.03	200.26	201	200.91	201.13	201.32	201.68	200.08	199.76	201	200.38	201.81	200.32	199.43	200.22	200.9	200.84	199.43	201.83	200.38	199.49	199.71	199.35	200.65	200.71	201.08	201.64	199.51	199.53	201.41
208.56	209.03	207.6	209.23	209.07	208.12	208.77	208.12	208.61	209.37	209.29	209.94	208.44	209.33	209.4	209.29	209.85	210.33	209.31	208.86	206.98	206.84	209.3	207.68	210.19	210.32	208.4	208.68	210.46	207.84	209.1	209.39	208.43	208.74	208.65	208.44	209.46	208.41	208.41	208.18	208.9	208.68	208.94	209.02	209.74	209.22	209.14	208.05	208.87	208.18
200.3	199.23	199.86	198.88	199.25	199.97	199.25	200.16	199.33	198.95	197.87	198.09	199.67	199.52	198.92	200.58	198.75	199.84	199.23	198.14	199.06	200	198.93	199.6	199.84	199.39	199.4	199.57	200.21	200.25	199.01	200.46	199.49	200.34	199.52	200.09	200.66	199.07	199.11	199.33	199.08	200.06	201.06	198.91	198.99	197.86	198.7	198.28	200.39	199.32
207.82	207.84	206.63	207.43	206.43	207.01	208.4	206.36	207.66	208.7	207.42	207.54	208.39	206.99	207.58	208.56	208.17	206.63	207.62	208.55	208.21	208.55	207.7	209.52	208.83	208.22	206.39	207.56	207.73	207.32	207.77	206.53	209.11	208.28	205.9	209.45	207.55	207.62	207.07	207.25	208.81	208.72	208.16	207.35	207.95	205.97	209.15	208.25	207.54	208.51
213.74	212.42	210.65	211.95	213.35	215.05	211.72	212.49	212.47	211.87	210.27	212.22	214.23	211.29	213.92	213.27	212.1	210.96	211.98	211.99	213.95	212.53	213.09	210.98	211.89	210.92	212.78	212.83	212.01	212.78	212.97	212.2	213.25	211.32	212.03	211.98	211.58	212.92	212.28	212.97	214.1	214.03	212.48	212.03	212.32	212.35	212.12	211.6	212.14	212.49
198.77	195.82	197.94	197.34	198.83	198.56	197.16	196.39	196.66	197.42	196.13	198.03	197.99	198.21	198.39	196.87	197.55	198.29	199.54	198.85	197.95	198.65	197.37	198.02	196.85	197.61	198.67	197.24	196.02	197.87	198.25	199.13	197.65	197.72	197.5	196.6	197.78	198.81	197.57	197.73	198.25	198.25	197.81	197.07	198.16	197.62	197	196.77	198.67	196.28
208.55	207.35	208.53	208.62	207.96	206.99	208.4	208.57	209.68	208.02	207.95	207.05	207.54	207.22	209.14	208.51	207.94	209.89	206.21	206.89	208.55	207.88	208.45	207.34	207.05	207.01	207.81	208.22	206.61	207.79	208.6	205.89	208.01	206.42	208.64	206.8	206.9	208.36	208.19	206.78	206.99	207.69	208.04	207.99	208.17	208.01	209.53	208.64	207.18	209.78
216.78	215.05	218.89	217.99	217.14	216.45	219.45	218.77	219.29	217.97	217.74	217.14	218.37	217.48	216.78	219.6	217	218.31	218.3	217.79	217.81	217.61	218.41	217.29	217.54	218.06	218.13	219.27	218.7	217.31	216.78	216.01	218.56	218.84	219.08	216.83	217.34	217.56	219.49	217.03	218.77	217.95	217.4	218.04	219.44	217.08	217.19	218.47	217.3	217.28
202.96	202.42	203.53	202.81	203.27	203.7	203.79	204.46	202.2	205.29	204.08	202.62	204.51	203.35	203.66	202.76	202.79	202.09	203.5	203.57	201.76	202.65	203.09	203	202.53	202.74	202.24	202.9	204.5	204.48	202.93	204.67	202.44	202.4	203.89	202.81	204.34	203.68	204.24	203.63	202.55	203.94	203.66	202.16	202.85	205.31	202.29	203.42	204.66	201.06
207.16	207.62	206.7	206.56	207.15	207.48	209.18	207.6	207.45	209.23	207.41	208.99	206.38	208.14	208.83	206.32	208.83	207.48	209.64	207.82	208.79	208.17	208.09	206.69	207.25	207.69	208.92	208.36	208.71	206.56	208.59	207.1	206.78	206.81	205.81	206.99	208.61	208.3	207.22	205.14	208.65	207.14	207.26	206.88	209.27	207.4	207.06	207.07	208.03	209.38
202.3	201.93	201.94	201.08	203.6	204.42	202.8	201.46	202.77	202.21	203.03	202.33	202.18	202.96	203.34	201.27	202.12	203.6	203.39	203.22	204.09	203.13	202.31	203.21	203.15	203.28	202.59	202.53	202.89	203.42	202.98	200.59	203.45	201.42	202.76	203.25	201.66	204.52	201.99	202.22	202.83	204.15	201.67	202.53	202.6	201.98	201.5	202.02	200.63	201.79
200.5	202.23	200.9	201.51	200.72	200.99	200.01	199.53	202.42	201.96	200.09	201.71	200.76	200.68	202.69	201.04	201.62	200.75	203.09	200.93	201.46	199.7	201.13	201.73	202.15	201.23	201.88	202.15	201.74	200.63	202.51	200.8	201.47	200.97	202.55	200.7	202.07	202.3	200.44	202.57	201.14	201.68	201.43	201.77	203.2	202.32	201.39	200.09	201.76	201.62
205.88	207.53	207.9	206.19	205.25	207.5	206.19	207.45	208.4	207.77	205.98	206.73	205.55	206.91	207.38	205.7	205.95	206.04	206.03	206.09	207.02	206.41	206.37	207.57	205.98	207.44	205.94	205.72	205.33	203.7	206.89	205.2	208.21	206.12	206.95	205.22	207.1	206.41	206.43	206.75	206.52	205.82	207.24	206.67	206.05	206.49	207.13	206.21	206.32	206.66
209.13	207.62	206.15	209.44	207.5	208.28	208.44	209.99	208.54	207.99	209.02	208.1	208.09	209.22	209.12	210.86	210.11	208.47	209.52	209.4	209.82	209.28	208.14	208.45	208.99	208.35	207.95	209.06	208.43	208.69	207.03	208.34	208.58	208.35	207.78	209.02	207.62	208.47	209.61	206.69	208.69	209.29	207.72	207.17	208.42	209.75	207.56	209.2	208.91	209.17
207.64	205.89	206.91	208.13	207.14	209.22	207.96	209.31	208.68	208.19	206.63	207.97	207.71	207.55	208.13	208.47	207.13	208.19	207.6	208.3	207.11	209.11	208.6	208.22	208.3	207.65	207.02	208.17	208.49	206.78	209.05	208.1	208.63	206.85	208.18	207.86	206.11	208.18	207.25	208.64	208.57	208.29	208.39	209.31	208.03	208.82	208.46	207.21	207.31	210.21
203.61	201.86	202.99	201.73	202.76	203.98	203.09	202.93	202.43	202.82	203.92	203.35	201.65	202.26	204.74	203.09	201.34	204.01	201.39	202.69	201.51	203.63	202.31	202.45	202.68	202.47	203.83	203	202.49	201.29	202.88	201.9	203.24	201.82	202.74	202.25	202.53	202.87	201.94	202.69	200.42	202.63	200.97	200.89	202.02	202.96	203.45	202.91	201.06	202.26
209.22	208.04	208.79	209.79	208.98	208.07	210.24	207.31	208.45	209.49	209.38	207.48	208.78	208.91	208.62	208.93	207.95	208.74	208.44	209.58	208.46	209.43	209.08	208.57	208.77	209.36	208.52	209.13	209.34	209.36	210.03	209.58	207.93	209.64	208.9	208.32	209.32	210.33	210.93	208.69	208.48	210.57	209.9	209.58	209.26	209.62	208.59	210.24	207.59	208.64
204.76	202.49	204.39	204.51	201.9	204.31	203.75	201.62	202.45	203.43	203.31	202.69	203.05	202.93	204.7	202.65	203.06	203.61	202.49	204.17	203.6	203.49	204.43	203.12	203.19	203.42	203.13	204.27	203.27	203.4	202.8	204.11	203.97	203.92	203.15	203.66	203.61	203.7	202.98	203.58	203.41	204.07	204.78	203.53	202.47	202.82	204.08	203.61	203.54	204.16
208.25	208.43	208.95	210.07	209	207.21	208.59	209.97	210.36	207.43	208.75	209.05	208.2	209.6	208.31	209.37	208.29	209.44	209.02	208.26	210.3	209.04	210.84	207.56	210.04	207.2	208.02	209.49	208.94	210.72	208.58	208.12	210.25	210.02	208.81	209.4	209.64	208.55	209.22	209.4	207.98	209.43	208.53	207.69	209.77	208.73	208.78	209.57	208.79	209.33
217.03	216.3	217.3	216.45	218.29	217.07	215.99	216.71	218.58	216.9	216.95	217.01	217.63	215.91	216.72	217.76	216.33	218.31	217.31	215.9	216.62	216.55	218.37	216.79	217.36	217.46	217.65	218.89	216.69	216.85	217.05	217.79	216.44	216.34	216.67	217.71	216.7	216.13	217.53	217.42	216.1	216.89	217.54	217.9	216.63	217.02	218.27	217.68	217.2	216.46
204.25	202.82	204.98	203.52	203.52	204.29	204.91	204.6	203.52	203.65	202.27	204.44	204.71	203.44	202.11	202.94	202.94	203.42	202.11	204.06	202.9	204.36	203.9	204.19	204.69	203.69	204.54	204.18	203.1	203.36	204.87	205.39	204.18	203.78	205.19	203.96	205.29	202.05	202.99	202.55	203.15	204.41	203.09	205.04	202.39	204.07	201.9	203.14	203.04	205.05
199.33	201.28	199.46	199.46	200.02	201.26	200.64	200.9	200.12	199.98	200.94	200.19	200.22	200.79	200.9	201.09	200.23	200.82	199.41	199.63	200.16	200.53	202.07	199.49	199.98	199.91	200.65	200.56	200.12	200.34	199.74	200.22	199.7	200.05	201.37	200.55	199.77	200.73	201.09	200.45	201.56	201.63	200.96	201.58	200.91	200.12	198.88	200.96	200.96	200.9
194.56	193.64	192.92	192.47	193.73	194.81	194.74	194.12	193.13	194.22	193.42	194.91	195.05	196.97	193.36	194.6	193.16	192.68	195.61	195.66	194.1	195.54	194.15	194.21	195.53	195.06	194.08	192.35	195.28	194.04	193.62	193.54	193.9	193.65	196.14	193.31	195.26	192.6	195.43	194.39	193.08	193.81	195.52	194.38	193.86	194.8	195.25	193.06	194.86	194.84
205.18	203.53	202.43	204.3	203.78	202.37	204	204.23	204.53	205.24	202.91	203.43	203.14	204.47	205.01	201.94	205.45	204.66	205.65	202.76	202.68	204.39	203.76	203.86	204.41	203.56	203.5	203.63	203.84	202.71	204.29	204.01	204.96	204.91	203.28	203.07	202.45	205.88	202.63	204.13	203.76	202.91	204.27	205.06	204.5	202.95	203.85	203.87	204.26	204.66
209.7	209.59	209.81	210.5	208.36	208.03	209.75	209.55	208.04	209.33	209	209.71	208.97	208.08	208.42	209.22	209.25	209.78	209.53	209.27	209.43	209.85	209.08	208.82	209.17	207.89	207.84	209.04	209.41	209.4	208.93	208.54	208.74	208.63	210.34	208.57	208.88	210.46	208.32	208.45	209.56	208.25	208.18	209.28	208.68	207.69	209.34	208.03	209.78	208.31
207.88	209.56	209.84	208.79	209.08	209.27	207.59	207.97	208.78	206.58	208.79	207.72	209.08	209.04	209.7	209.44	207.55	208.97	208.51	209.38	208.03	208.82	209.68	210.55	209.35	207.66	210.12	208.47	208.08	208.91	208.86	207.69	208.56	207.58	207.79	208.32	209	208.81	205.82	208.26	209.34	208.6	207.57	208.46	208.96	208.76	207.27	209.1	209.03	208.96
203.45	202.63	203.32	202.11	204.64	203.82	200.98	202.02	202.88	201.28	202.02	205.34	203.86	202.69	201.92	202.1	201.98	201.72	201.6	202.89	202.06	201.71	203.07	201.63	202.62	203.68	202.31	202.08	203.06	202.94	201.13	202.34	204	202.7	202.39	201.8	201.96	203.72	202.25	203.69	203.08	203.07	202.18	203.36	202.21	201.45	204.03	201.83	202.56	203.07
202.55	203.14	203.78	203.3	203.07	202.5	204.33	203.29	202.71	203.79	201.54	203.07	203.42	201.73	203.36	202.55	202.44	203.66	203.33	201.37	204.42	202.77	201.52	203.9	204.97	202.78	202.86	202.35	205.41	203.22	202.21	202.4	202.94	203.27	203.32	202.27	202.41	203.85	203.32	202.2	202.59	202.68	203.28	202.7	203.06	204.22	204.09	205.41	203.28	203.23
213.07	213.07	210.83	212.64	214.21	213.21	210.2	211.05	212.17	211.01	212.5	212.4	208.59	212.98	211.54	213.08	212.2	212.64	213.19	211.48	215.29	213.04	211.3	212.3	212.53	211.29	214.42	212.46	213.64	212.5	211.6	212.36	212.93	213.47	210.4	213.15	211.58	212.49	210.98	212.86	212.1	213.81	211.65	212.36	213.21	213.52	212.86	213.38	212.01	211.84
204.62	205.08	202.33	206.03	202.27	205.24	205.73	205.1	204.66	203.36	204.22	203	203.6	203.11	203.83	206.49	205.61	203.01	205.14	204.43	205.68	204.83	205.85	202.93	205.75	202.81	205.85	204.93	202.45	203.23	204.19	203.05	203.52	204.11	203.39	203.9	203.78	203.25	204.23	203.05	203.53	203.81	203.67	203.9	203.72	203.54	203.9	205.11	205	203.75
218.9	217.2	217.49	217.38	218.28	216.55	219.88	218.45	219.67	219.17	216.5	217.47	218.27	217.98	217.69	217.52	218.67	216.71	218.64	217.97	217.67	217.93	217.5	217.2	217.94	217.59	218.31	219.09	217.7	215.55	219.06	217.39	216.85	217.06	217.01	216.93	216.5	218.25	215.73	219.42	218.22	217.82	217.62	218.01	218	217.48	217.69	217.35	218.28	217.58
200.93	202.69	202.81	202.3	202.92	200.91	201.2	200.27	201.06	201.48	200.85	202.21	199.89	199.61	201.59	200.23	199.5	201.99	200.56	201.43	201.37	200.58	200.53	200.54	201.85	200.72	202.23	201.12	201	200.22	200.81	200.8	200.71	200.31	201.42	202.55	202.28	201.14	200.03	200.63	201.27	200.54	200.24	200.72	201.06	200.87	201.8	201.79	201.42	201.02
204.18	204.58	206.19	204.16	203.44	204.87	205.16	204.39	203.34	203.77	204.01	204.17	204.57	204.05	203.94	204.98	205.23	205.12	204.74	204.98	204.29	204.07	205.79	203.87	204.99	203.68	204.47	204.12	202.25	205.16	203.68	204.6	202.8	204.82	205.35	203.65	205.66	205	204.87	205.05	203.7	206.7	205.2	204.12	205.23	204.51	203.61	204.34	206.14	203.04
211.26	212.43	212.81	212.84	212.61	211.72	211.66	211.67	212.85	213.94	213.58	212.58	212.7	212.49	212.17	211.37	212.72	213.04	212.92	210.99	213.69	213.55	213.05	211.94	212.39	212.92	212.58	210.39	211.57	211.34	212.02	210.98	210.26	212.45	212.23	211.54	212.94	212.4	211.02	209.99	212.04	214.03	213.4	210.56	211.61	213.21	212.53	212.27	213.18	212.83
199.81	199.66	202.73	199.11	200.8	199.91	200.65	200.29	201.23	201.87	201.1	201.14	199.1	199.96	200.46	201	199.17	200.97	200.88	202.43	200.11	200.54	200.51	201.73	199.9	200.04	200.01	200.66	201.85	200.57	200.04	199.42	199.35	198.42	198.06	200.94	198.82	200.82	200.62	198.68	200.17	200	200.7	198.93	200.03	200.15	200.48	199.04	201.53	199.03
199.57	199.92	201.52	202.47	200.92	198.31	199.73	200.22	199.21	200.31	199.81	199.1	198.1	200.57	199.71	200.78	200.4	199.94	200.26	201.18	199.53	199.91	201.72	200.92	198.93	199.32	199.93	201.28	201.21	199.12	199.59	198.25	200.41	200.67	200.95	199	199.95	199.8	199.54	202.03	199.54	200.24	199.11	201.77	199.75	199.96	200.01	198.82	199.84	200.26
202.81	203.81	203.17	203.95	203.54	205.22	203.7	203.77	204.71	204.04	201.71	204.23	203.88	201.44	203.25	203.52	204.22	204.15	202.93	203.16	203.9	203.77	204.41	203.47	203.65	204.5	203.13	205.01	204.26	204.58	203.75	204.26	203.99	203.78	203.38	204.22	203.75	203.9	204.42	205.68	205.04	205.87	203.19	203.92	202.98	203.66	204.29	202.5	203.6	203.23
205.01	205.51	202.89	204.33	203.84	203.49	203.6	204.77	204.69	204.63	205.42	205.03	206.03	202.63	205.06	204.91	206.65	204.64	204.12	204.61	203.35	204.25	204.22	204.78	203.8	204.07	204.68	206.62	205.79	203.24	203.95	204.93	205.16	204.54	204	205.09	205.86	204.77	203.82	205.08	203.72	204.49	205.82	204.66	204.8	202.44	204.59	204.8	205.33	202.71
200.31	201.08	202.48	201.34	201.9	203.91	202.42	201.52	203.54	202.91	203.69	202.27	202.78	202.36	201.15	202.52	202.71	201.37	202.99	203.21	201.51	202.61	203	202.98	204.01	202.59	201.88	203.98	203.04	203.19	202.24	203.03	202.19	204.84	202.95	202.34	203.16	202.84	202.5	201.22	203.19	202.28	201.95	203.16	201.83	202.56	202.16	200.89	202.59	202.73
208.58	208.41	210.87	209.34	209.34	208.74	209	209.19	209.22	209.97	208.82	209.28	209.08	210.86	209.81	208.84	209.07	210.41	211.05	211.06	209.76	209.07	209.57	211.25	209.56	208.89	210.21	210.5	208.05	209.2	208.86	210.16	209.61	209.81	209.58	211.43	209.47	208.68	209.38	208.13	210.09	208.17	207.94	210.56	209.7	208.73	209.34	210.65	208.2	209.85
214.31	215.12	211.75	213.74	213.38	214.78	213.75	213.6	212.63	214.07	213.71	214.05	212.83	214.45	214.71	214.2	214.59	214.34	212.88	213.54	213.38	212.88	213.48	214.63	214.54	213.67	213.49	214.87	214.31	214.39	214.22	214.49	212.14	214.27	213.69	214.58	213.31	214.52	214.21	212.63	214.09	213.33	213.68	214.33	214.48	213.87	212.73	214.26	213.92	215.17
209.11	209.1	209.92	210.28	211.14	209.95	208.06	209.81	208.8	209.35	209.17	208.83	207.28	209.38	209.98	210.33	209.11	209.76	208.06	208.9	211.65	208.33	210.43	209.25	210.31	209.01	209.37	208.93	210.09	209.45	210.77	210.23	209.53	210.52	207.68	209.42	209.11	211.24	208.96	209.83	208.87	208.55	209.94	210.65	210.99	209.01	208.92	210.77	209.54	210.02
216.4	219.29	217.98	217.93	216.51	217.92	218.03	218.25	217.87	218.73	217.3	218.29	217.68	218.33	217.49	215.56	218.19	217.18	218.21	218.22	216.95	217.48	218.33	217.18	218.47	219.35	218.13	217.74	217.16	217.41	216.62	218.48	218.22	217.66	217.09	217.49	219.04	218.03	219.15	218.03	218.03	217.51	216.75	217.84	217.43	218.08	218.28	218.64	219.57	216.33
209.13	209.63	209.66	208.8	209.74	210.51	209.91	209.61	210.24	210.67	209.4	210.84	209.28	209.8	208.58	208.99	208.18	210.08	209.62	210.11	209.11	209.44	210.01	211.25	209.72	207.44	210.36	209.14	210.63	209.34	211.28	211.49	209.24	210.1	209.5	209.17	209.05	209.89	209.48	210.6	210.21	209.7	210.85	209.92	209.16	208.56	210.22	208.76	210.4	210.11
207.23	207.5	208.33	208.34	208.29	208.72	207.07	207.82	206.99	207.95	207.75	207.94	208.8	207.28	208.17	207.48	208.31	207.46	206.58	207.94	207.99	207.41	206.86	207.85	207.29	206.67	207.65	208.06	206.89	208.42	209.07	206.81	207.06	209.05	208.01	207.47	208.73	207.89	208.51	209.17	208.45	207.99	207.82	208.16	206.1	208.34	208.5	207.98	208.52	207.97
211.03	210.34	207.36	210.46	210.45	210.23	211.05	208.43	209.9	208.71	208.67	208.57	209.17	210.51	209.97	209.91	208.58	208.55	209.4	208.52	207.59	207.29	206.91	208.97	210.06	210.27	209.82	208.62	208.92	209.63	208.54	208.94	208.94	209.06	210.6	209.21	210.33	210.32	208.76	209.24	209.57	208.55	209.13	210.34	209.43	209.95	210.06	209.3	209.78	211.57
208.95	207.91	210.28	208.59	207.3	206.87	208.79	209.27	208.53	208.77	209.99	208.77	207.73	207.34	209.09	209.37	207.68	209.44	207.44	210.03	207.69	209.42	209.78	209.46	207.6	208.63	210.15	208.2	207.87	209.82	208.89	208.82	207.84	208.57	208.9	208.25	210.72	209.24	208.58	208.61	209.53	208.88	208.03	209.66	207.42	208.71	208.33	208.45	208.16	208.24
217.9	216.87	216.4	217.61	217.94	217.77	216.67	216.64	218.33	217.37	217.98	216.48	216.61	216.14	215.39	218	216.05	216.88	217.02	216.75	217.36	217.4	217.7	217.87	215.87	218.29	217.94	216.23	218.01	216.42	215.75	216.37	219.01	217.11	216.65	217.91	216.45	215.77	217.19	216.74	215.9	215.57	218.44	218.32	216.9	215.82	217.4	217.2	216.36	217.22
204.87	202.3	203.96	202.32	203.31	202.74	203.28	202.78	203.18	205.45	204.47	202.76	202.89	202.99	203.52	203.9	204.06	201.51	203.88	204.22	203.71	204.38	203.09	202.96	202.68	202.93	203.35	203.31	204.77	203.91	202.47	203.68	203.69	203.14	204.1	201.69	203.26	203.32	204.78	203.73	203.32	200.89	204.02	202.85	202.81	205.5	204.51	203.13	203.16	203.2
207.4	209.27	207.34	209.71	209.64	208.48	209.98	209.09	209.14	208.46	208.76	208.6	208.89	209.25	208.1	207.63	207.41	208.28	207.59	207.19	208.76	207.36	210.7	209.49	209.14	208.26	207.34	209.31	208.44	210.18	209.88	209.08	208.31	207.08	208.23	208.48	208.63	208.64	208.57	209.68	208.91	209.01	208.99	209.71	208.5	208.32	208.32	208.8	208.45	208.12
210.61	206.56	208.61	208.08	208.2	209.67	208.51	208.84	209.03	209.25	210.69	209.14	209.62	209.6	208.18	209.06	208.38	207.4	205.36	208.71	208.25	209.22	208.43	208.45	207.31	209.43	208.1	209.85	210.28	209.27	209.08	209.51	208.18	210.02	208.88	209.44	209.36	207.89	209.31	207.48	208.17	207.37	209.66	210.71	207.1	209.23	208.86	209.24	209.41	208.33
202.87	203.02	202.66	202.81	201.76	202.85	202.57	203.55	203.78	203.98	204.43	204.11	203.46	202.62	202.6	205.3	203.37	202.98	202.02	202.89	203.44	204.2	201.25	203.13	202.83	202.31	204.4	203.49	204.86	205.52	203.29	202.88	202.38	202.27	202.33	204.3	204.45	203.88	202.16	202.65	202.52	202.68	203.51	202.66	202.7	203.75	204.15	204.87	202.85	201.99
201.78	202.57	203.26	204.67	202.46	202.65	202.66	204.09	203.32	203.18	202.21	202.62	203.77	202.83	203.38	202.87	204.52	202.55	203.62	204.05	202.24	204.05	203.65	202.93	206.18	203.83	203.58	204.08	203.21	204.42	202.83	203.19	202.44	203.44	203.83	202.7	202.28	202.63	203.37	201.99	205.13	203.15	203.76	202.67	203.46	203.5	203.72	202.79	202.95	203.54
197.49	197.26	198.01	198.32	199.43	198.86	200.2	200.1	199.9	200	198.58	198.57	197.9	198.72	198.75	198.89	198.63	199.28	197.98	199.68	198.82	198.7	198.73	199.95	199.04	199.04	197.56	198.29	196	197.55	197.59	198.2	199.01	199.07	200.51	200.34	197.71	196.31	198.28	199.15	199.24	197.92	195.6	199.11	198.16	196.32	198.44	198.89	198.22	198.78
209.56	209.15	208.95	208.13	210.03	209.12	209.39	207.26	208.81	207.54	208.83	208.49	209.32	206.61	208.94	209.13	207.83	207.65	210.33	208.42	210.86	209.75	209.59	207.43	209.57	207.59	209.27	208.44	209.79	207.85	209.05	207.96	209.35	208.05	208.48	208.85	209.8	207.86	209.14	208.06	207.19	209.56	207.55	208.15	207.71	208.07	208.08	209.48	209.6	209.21
207.13	206.89	207.88	207.6	207.6	208.82	207.64	207.14	206.17	207.46	207.34	207.66	206.05	206.16	208.4	207.25	207.35	207.1	208.03	209.14	208.1	206.33	207.02	207.39	206.11	208.19	207.94	207.89	207.06	206.39	207.89	207.02	206.05	206.46	206.66	207.68	207.73	207.9	208.73	207.99	206.26	205.4	207.68	210.45	207.53	208.31	208.56	206.23	208.14	209.38
212.29	211.51	211.47	210.5	211.55	211.6	211.4	213.58	213.01	210.15	210.15	214.26	211.37	211.11	212.42	211.93	212.61	211.44	210.64	210.32	211.49	211.97	211.96	212.14	212.23	210.98	213.71	213.23	211.55	212.29	212.27	210.19	211.07	212.55	211.16	212.12	210.39	210.35	210.71	211.7	211.67	211.98	212.09	212.33	209.64	210.44	211.1	211.8	210.55	211.24
200.84	197.73	198.51	201.04	200.31	200.15	199.13	200.2	197.39	199.7	196.98	200.34	199.06	199.18	199.41	199.94	200.88	200.15	200.64	200.34	200.08	199.51	200.2	199.58	198.72	199.31	199.45	198.72	199.34	198.33	199.44	198.46	199.84	199.92	198.35	198.49	199.77	200	198.9	199.03	200.32	200.76	199.31	198.87	198.71	198.04	199.82	198.51	198.21	199.09
217.71	218.3	219.43	218.44	218.63	218.2	217.22	217.17	217.66	217.42	215.44	218.1	216.79	218.34	217.67	218.79	218.36	218.14	218.78	218.12	218.69	219.31	217.2	218.37	217.9	218.06	217.7	219.46	217.13	217.61	217.08	216.74	217.98	218.67	217.42	216.77	218.13	217.9	217.38	217.47	218.2	217.62	218.39	218.31	218.95	216.87	219.2	216.2	217.45	217.74
203.47	203.7	206.01	203.75	205.63	204.86	205.67	204.85	206.02	204.41	204.21	203.82	203.99	202.7	203.66	205.38	204.16	205	205.55	204.77	203.67	203.41	204.55	204.53	204.76	204.88	205.15	204.04	205.41	205.63	204.55	204.85	205.99	205.7	204.36	206.54	205.43	205.1	205.5	204.65	204.28	204.65	204.84	204.12	205.39	206.3	204.94	204.6	204.3	205.49
217.69	217.74	216.81	218.11	217.95	217.51	216.59	218.24	220.08	218.55	218.08	218.4	217.54	218.53	218.2	217.65	217.56	216.58	218.47	218.16	219.21	217.7	219.27	216.3	217.85	216.75	217.84	218.11	217.88	216.73	218.27	217.69	219.1	217.62	217.32	218.1	218.22	218.81	216.77	219.52	219.16	216.37	217.64	219.51	216.93	217.93	218.48	217.99	219.29	217.46
199.03	201.76	199.36	200.64	199.23	198.79	200.22	201.01	198.21	199.72	200.28	200.64	201.37	200.11	201.86	200.25	199.57	200.05	201.11	200.14	201.39	200.46	201.8	199.02	201.29	198.45	199.58	200.45	200.74	200.38	201.23	200.2	200.93	200.88	199	199.28	200.25	200.46	199.87	199.73	200.39	200.42	199.76	199.65	201.34	199.84	200.43	201.6	200.37	200.7
208.35	209	209.94	209.05	208.5	207.9	207.91	208.37	208.14	206.46	209.7	208.87	207.15	208.35	207.73	208.02	208.09	209.02	209.37	207.29	206.4	208.31	208.61	206.43	209.41	207.61	208.4	207.27	208.1	208.26	208.38	208.21	208.1	208.1	207.48	209.34	209.05	209.18	208.8	208.43	208.57	208.49	206.66	208.74	207.51	207.72	209.31	208.53	207.34	207.83
203.71	204.26	202.87	203.61	203.76	203.68	205.34	202.11	204.38	203.41	203.15	203.3	205.22	202.95	204.23	203.27	203.51	205.03	204.05	205.02	203.97	202.52	205.58	203.7	203.02	205.13	206.58	203.12	205.97	204.53	203.88	203.81	203.74	203.69	204.79	204.05	204.33	203.4	204.65	204.19	203.71	203.86	204.65	203.35	204.15	204.21	204.6	204.11	203.6	204.56
211.66	212.12	211.52	211.95	211.45	211.79	212.06	211.7	211.67	212.8	213.69	211.68	211.09	210.14	210.37	211.05	212.05	210.3	211.59	211.59	213	212.26	211.78	212.06	212.2	212.93	213.05	212.32	211.01	211.88	213.49	213.04	210.68	212.02	210.73	210.04	212.2	211.66	211.18	212.06	210.78	211.62	212.08	211.78	211.75	211.55	211.95	210.3	211.11	212.52
209.35	208.75	209.9	209	208.52	206.72	208.11	209.31	208.88	209.14	209.72	209.6	206.95	206.43	209.08	208.03	208.37	208.28	208.09	208.44	209.66	208.72	208.25	208.91	207.85	208.08	208.56	209.12	209.32	210.06	208.91	209.45	210.88	208.76	209.63	209.52	209.59	208.96	209.59	208.06	208.1	208.8	205.87	207.86	208.32	209.01	209.75	209.04	208.13	208.44
209.62	209.01	208.18	208.51	210.11	209.56	207.92	208.59	207.48	208.88	210.76	209.36	208.11	208.99	208.54	207.08	210.26	209.88	209.51	208.66	207.74	208.78	207.7	209.9	208.01	209.57	209.62	207.77	208.97	208.07	208.94	210.16	206.7	208.92	209.5	208.79	209.1	208.79	208.71	208.92	208.29	207.66	209.14	208.99	208.65	207.56	208.98	208.42	210.19	207.24
195.48	195.25	193.91	195.66	195.06	194.19	195.39	193.85	193.43	195.03	193.33	194.72	194.6	195.1	195.05	195.1	193.9	194.58	194.8	194.88	193.82	193.14	195.97	195.34	193.3	194.4	194.27	192.42	194.06	194.06	194.79	193.33	194.67	194.38	192.81	196.32	194.21	194.08	195.51	194.11	193.78	194.29	193.57	193.51	194.92	193.96	195.51	193.31	193.69	193.89
208.47	210.87	207.68	209.71	208.24	209.1	209.11	211.09	210.34	210.46	208.5	209.33	208.44	210.51	210.33	209.35	209.71	209.83	209.54	209.73	208.65	209.89	208.93	210.15	208.5	209.08	210.32	209.38	209.97	211.12	208.53	210.2	210.33	210.12	208.86	208.27	209.78	209.59	209.7	209.07	208.91	209.22	207.63	209.06	209.3	210.35	209.64	210.55	208.87	209.18
209.23	207.24	208.01	209.87	209.81	207.53	207.69	209.64	208.74	208.65	210.46	207.9	208.13	208.62	208.07	209.53	207.95	208.28	208.73	209.94	208.1	207.35	207.95	207.81	209.4	209.29	208.55	208.61	207.97	208.62	207.2	208.36	208.59	207.24	208.51	208.7	207.96	208.63	208.8	208.23	208.7	209.91	208.57	207.65	208.62	210.41	207.21	208.56	209.6	207.95
203.88	203.8	204	203.66	203.37	203.35	203.69	203.47	203.56	203.21	204.67	204.51	203.32	203.74	203.97	202.99	204.19	203.5	204.52	203.38	203.85	204.61	204.47	203.4	202.97	203.85	203.61	203.89	204.33	205.15	204.43	201.83	202.63	203.21	204.73	202.44	205.29	204.27	203.06	205.33	204.7	203.81	203.14	203.28	203.01	202.98	203.32	203.25	203.19	203.72
194.71	193.69	193.47	195.38	195.05	194.84	195.04	193.28	194.72	194.06	194.31	195.71	193.78	194.83	193.78	195.06	193.93	193.5	194.8	193.81	193.62	194.77	195.12	196.1	194.52	192.8	193.77	195.11	195.12	193.25	195	194.58	194.53	193.1	193.91	194.96	194.02	193.4	193.62	195.45	194.13	194.19	193.26	194.31	194.24	194.02	193.7	194.91	193.17	193.59
200.77	199.27	201.87	200.22	199.67	199.26	201.44	199.33	201.19	200.07	200.1	201.7	201.04	199.96	200.91	201.35	200.75	203.2	200.29	199.32	201.27	199.3	199.91	200.86	200.38	199.69	200.21	200.59	201.06	201.95	200.84	200.44	200.3	200.4	200.82	199.58	201.31	200.31	201.33	199.87	200.62	200.44	199.89	200.06	201.18	199.61	200.11	201.62	199.29	199.67
207.52	207.34	208.75	208.25	208.23	209.98	207.63	206.47	207.82	208.41	209.46	209.06	210.33	208.79	207.64	207.66	209.46	209.15	210.19	208.86	209.59	208.1	208.99	208.17	209.62	208.79	207.81	210.02	209.57	207.06	206.96	210.23	208.91	209.84	208.58	209.65	208.27	209.21	207.95	211.33	207.08	209.86	208.96	207.33	208.85	209.21	210.34	209.37	208.22	207.78
204.98	203.97	203.97	201.84	202.71	202.6	204.12	203.78	203.1	204.57	203.84	203.11	201.52	202.3	204.61	202.69	203.9	204.56	205.1	203.94	202.99	202.87	203	203.04	204.69	203.24	203.4	203.88	201.97	203.87	203.93	204.64	203.23	202.74	203.06	202.66	202.3	202.34	202.6	204.22	203.98	202.62	202.84	202.44	203.38	202.96	203.82	203.79	204.55	203.24
204.89	206.75	205.87	205.7	204.17	204.85	205.57	205.76	205.36	206.7	205.56	205.06	205.54	204.83	206.51	205.8	207.53	206.03	204.13	204.43	206.91	205.47	203.42	205.55	204.99	206.45	206	205.74	205.18	205.75	206.78	205.55	206.96	204.84	204.22	205.13	206.75	206.52	206.48	205.39	207.2	206.28	207.01	207.44	205.97	205.12	207.02	205.01	204.89	205.88
217.44	216.69	216.95	216.99	216.27	216.63	218.37	218.28	216.84	216.24	215.94	216.97	216.95	216.03	216.5	217.41	218.42	217.37	216.56	216.72	217.67	217.31	217.89	216.43	217.27	216.34	217.34	218.12	217.27	218.32	217.73	216.7	216.21	216.95	216.64	218.15	216.88	217.88	217.31	216.34	215.11	217.36	217.65	216.05	217.45	219.22	216.79	217.79	215.79	216.4
209.43	209.51	209.16	208.21	211.55	206.94	208.31	208.72	209.84	205.54	209.52	207.95	209.5	207.88	209.08	209.15	207.68	207.15	210.42	209.44	209.98	209.82	208.31	208.94	209.05	209.98	207.75	209.84	209.58	209.15	209.15	210.41	207.81	207.38	208.47	208.35	207.48	209.01	208.53	208.39	211.04	208.41	207.29	209.08	209	209.17	209.39	209.31	209.59	209.36
204.51	202.69	203.08	205.81	203.8	204.3	203.53	203.24	205.39	204.1	204.6	203.7	204.46	203.58	204.8	203.49	203.87	204.11	204.15	203.26	204.38	203.84	203.81	203.6	204.18	202.59	205.2	203.85	203.22	205.22	202.95	202.38	204.39	203.69	204.51	204.37	204.46	202.84	203.5	204.86	205.57	205.44	203.82	205.01	204.51	204.2	202.06	203.64	201.95	204.75
200.72	202.01	200.54	199.45	200.34	199.69	200.71	200.94	201.05	201.11	199.42	200.92	200.94	202.24	200.92	199.83	200.82	199.87	201.5	199.32	199.34	201.97	199.98	199.93	199.61	201.52	198.16	201.62	200.1	200.07	200.09	199.73	200.58	200.67	200.7	199.88	199.98	199.93	200.17	199.75	200.44	200.94	200.68	200.3	198.68	199.52	201.15	199.89	200.3	199.27
204.82	205.06	203.85	203.46	203.29	204.28	204.61	204.77	205.51	203.66	203.24	204.18	202.68	203.33	203.92	204.3	202.26	203.62	204.1	203.51	203.48	203.32	203.9	204.65	205.47	203.4	203.96	203.59	203.76	203.75	204.08	203.47	204.7	204.31	203.68	204.01	202.54	204.62	203.85	203.57	202.78	203.02	205.33	204.15	203	203.57	206.03	204.27	203.81	203.56
203.86	203.74	206.14	204.44	204.01	204.01	204.26	202.82	202.16	204.71	204.89	203.5	204.44	205.56	204.34	203.62	204.02	205.99	204.82	202.76	203.66	203.41	206.24	203.87	203.41	203.05	203.55	205.49	204.7	204.79	204.71	203.4	201.23	204.39	204.92	205.84	204.55	204.41	204.85	203.49	204.61	204.09	203.15	203.43	204.14	203.27	204.64	203.94	203.43	203.51
208.22	210.73	208.54	209.23	208.19	207.62	207.86	209.16	209.01	208.44	209.69	207.62	209.46	210.36	208.53	209.58	209.6	210.02	209.2	208.34	208.41	210	207.31	207.84	209.44	209.32	207.99	210.23	208.63	209.91	209.45	209.54	208.96	208.82	209.45	208.62	207.99	208.2	208.28	208.34	209.27	208.93	208.11	206.81	209.32	208.16	207.94	207.82	208.06	208.77
202.38	202.59	202.03	203.02	202.2	202.42	201.66	202.39	202.25	201.64	202.03	202.12	202.6	202.24	201.54	202.21	202.4	200.93	202.33	204.42	202.46	201.84	204.26	201.16	203.37	200.89	202.86	202.7	202.27	201.98	203.07	201.81	201.98	203.17	202.6	204.05	202.09	202.94	201.25	201.71	203.01	203.38	203.01	202.48	203.42	203.07	203.04	201.24	201.74	201.71
211.98	211.92	211.05	210.41	210.59	212.79	212.14	210.51	212.19	210.04	213.64	212.71	211.02	210.87	211.16	209.51	211.06	212.1	211.01	211.02	210.37	211.64	211.74	211.33	212.59	211.43	209.87	212.7	211.24	211.57	212.68	212.86	211.34	211.78	210.45	212.24	211.48	212.13	210.04	210.61	210.36	213.43	210.28	211.74	211.31	211.06	211.27	212.16	212.75	212.22
202.96	203.41	203.44	202.92	205.77	204.61	205.47	204.01	204.34	203.35	204.36	201.15	204.34	204.32	203.7	202.25	203.16	204.02	203.07	203.05	203.05	205.4	204.88	204.31	205.49	204.58	203.92	204.18	204.91	202.95	203.71	202.34	204.87	203.4	204.62	204.27	204.78	203.93	203	203.64	204.53	202.09	204.28	206.01	201.81	203.42	203.93	205.24	205.35	202.56
199.45	199.92	200.4	200.31	199.11	200.79	198.53	199.03	198.36	199.44	201.09	200.26	200.13	198.78	199.93	199.9	199.05	198.49	199.83	200.13	200.8	200	200.01	200.38	199.62	200.25	199.03	199.25	201.24	200.23	199.1	198.47	198.04	199.46	199.89	199.28	200.54	199.13	200.1	200.06	199.51	198.61	200.58	199.14	201.02	201.14	199.66	200.2	200	199.16
203.81	202.62	202.39	202.7	203.36	201.28	205.08	204.61	205.19	203.56	204.2	203.7	204.37	203.92	202.69	202.54	203.8	203.85	204.11	204.08	202.91	203.51	203.86	203.18	204.59	203.81	204.68	204.1	202.59	203.53	203.6	204.23	202.74	202.88	201.92	203.44	204.07	204.68	203.37	204.01	203.36	202.28	205.47	204.74	204.26	204.38	203.17	204.77	203.08	202.44
203.15	202.13	202.76	203.81	201.6	203.88	201.87	202.73	202	202.3	202.92	202.32	201.11	203.29	199.7	203.12	203.26	201.23	202.46	202.26	202.28	203.97	202.57	202.02	201.55	200.58	203.28	202.91	202.12	202.93	201.35	203.73	200.91	202.47	202.11	203.84	201.1	203.21	202.94	202.41	202.92	203.39	201.81	202.76	203.94	201.8	201.44	201.08	201.57	202
212.53	211.74	212.42	211.49	210.22	210.33	212.71	212.27	210	211.74	210.58	212.32	211.89	211.9	211.83	211.02	211.25	210.72	210.89	210.67	210.87	210.18	211.71	212.86	213.47	213.58	212.32	212.1	212.83	213.8	213.4	211.91	211.86	212.4	213.23	212.92	210.52	212.13	211.37	210.82	213.3	211.93	210.28	213.35	211.86	212.1	211.13	212.86	211.85	212.37
199.47	202.53	198.31	202.59	201.13	201.18	201.47	200.94	199.95	201.41	200.9	199.44	201.57	202.93	200.46	200.34	202.54	201.44	202.73	201.77	199.17	200.86	198.51	202.55	200.65	200.41	201.67	201.1	201.37	198.81	199.96	202.14	200.87	199.96	201.44	201.92	201.4	201.73	199.4	203.07	201.88	200.08	201.75	202.06	202.46	203.75	201.06	199.98	201.45	200.31
201.86	199.59	202.05	200.14	203.03	200.7	201.79	201.2	200.08	200.73	201.75	201.95	201.63	200.42	201.67	200.63	201.52	200.89	201.75	201.11	201.01	200.58	201.66	200.52	200.98	199.74	200.54	201.79	202.34	201.74	200.92	201.51	201.65	201.63	201.26	200.91	200.26	202.15	200.91	200.63	201.38	202.66	201.63	201.8	201.98	200.91	202.05	201.1	201.23	202.53
216.27	216.54	217.36	216.34	218.74	216.51	215.53	216.92	215.71	217.58	217.71	215.83	218.3	217.48	218.56	217.58	217.16	216.14	216.19	216.06	215.71	218.23	217.54	217.78	215.99	217.58	216.02	218.86	216.93	218.71	218.24	217.05	217.54	218.3	217.68	216.42	216	216.84	217.4	216.67	217.63	217.31	217.03	216.99	216.91	215.94	218.04	217.63	217.38	216.54
204.48	202.72	205.53	205.38	206.15	203.99	204.14	204.46	204.71	205.95	204	205.12	203.5	204.89	205.1	206.15	203.68	203.75	204.56	203.88	204.52	203.31	202.39	204.58	205.1	205.05	205.75	204.02	203.9	206.36	204.62	206.06	203.86	205.12	203.14	204.29	204.75	203.2	204.33	203.92	203.4	202.45	204.73	203.74	204.46	204.47	203.99	203.88	204.69	204.26
205.1	204.16	204.15	204.16	204	203.08	203.37	202.83	203.81	204.5	202.99	202.94	204.04	203.93	202.83	204.2	203.59	206.11	203.66	202.39	204.27	203.89	204.15	203.65	203.2	204.87	203.24	202.57	204.63	205.13	203.27	203.42	203.35	204.24	204.39	203.1	203.16	204.98	204.78	204.44	205.05	204.27	203.48	204.93	204.54	203.91	205.57	203.56	204.22	205.18
209.71	209.46	208.98	209.56	208.82	208.92	210.18	208.73	209.65	209.41	209.15	209.57	208.74	208.38	207.97	207.86	207.87	210.03	209.59	208.68	207.73	209.04	207.91	209.57	209.25	207.51	209.01	209.44	209.49	207.83	208.72	209.85	209.65	209.12	210.09	209.27	207.94	210.29	209.02	207.32	207.7	208.85	208.15	209.12	208.73	208.49	209.11	209.86	210.17	210.13
198.38	199.5	199.88	200.24	199.84	199.09	198.44	199.35	201.87	200.31	198.71	198.51	199.19	198.8	201.1	201.51	199.35	199.98	199.73	199.95	199.23	199.52	198.79	198.35	200.07	200.39	199.5	201.23	200.63	199.93	198.55	199.59	199.05	199.39	199.41	198.83	198.78	200.12	199.58	201.46	200.57	200.86	198.9	200.16	198.77	200.19	199.06	198.12	198.87	199.94
208.26	208.04	207.85	209.37	208.69	208.2	206.54	208.87	209.44	207.74	208.37	208.77	207.97	207.32	207.67	209.55	210.12	208.12	207.73	209.69	207.94	210.23	207.54	208.56	208.48	207.04	208.42	208.65	208.78	208.89	208.19	209.02	208.29	207.61	207.77	206.41	208.58	210.54	208.37	209.13	209.08	210.03	208.88	207.97	208.86	208.26	207.67	208.36	207.05	208.17
217.78	218.34	218.62	218.92	217.34	218.48	217.5	218.65	219.65	216.91	217.55	217.69	217.38	218.52	218.27	218.2	218.62	218.86	218.49	218.04	218.08	218.4	218.35	218.16	218.14	219.01	217.67	217.66	217.87	217.19	218.39	217.93	218.29	218.31	217.31	218.23	217.92	215.99	217.87	218.54	215.75	217.1	217.76	218.59	218.29	216.78	218.73	218.59	218.27	217.05
210.07	209.83	209.19	208.97	208.8	210.63	209.11	210.38	208.31	210.2	209.1	208.93	210.34	209.94	208.7	210.3	208.62	209.37	210.16	209.03	210.09	209.46	209	208.92	208.44	209.93	209.48	208.39	209.33	209.42	207.56	210.03	209.96	210.07	209.58	210.14	209.54	209.44	210.72	206.83	211.41	210.25	209.74	209.65	210.15	208.95	209.29	210.76	209.37	211.02
199.91	199.04	198.75	199.53	198.3	199.92	198.59	199.23	199.32	199.48	200.58	199.37	199.05	199.82	201.17	201.42	198.72	200.01	198.69	200.98	201.43	200.16	200.85	199.61	198.53	200.62	200.38	200.39	200.1	199.9	198.04	197.87	199.42	198.73	199.68	200.14	197.95	199.76	199.6	200.36	198.76	199.9	198.11	199.98	199.74	199.65	199.19	199.38	199.4	199.11
207.16	206.56	205.74	208.02	207.54	207.08	207.71	208.69	206.51	209.18	206.9	207.04	209.16	207.05	208.64	206.22	208.11	205.94	208.12	208.11	207.73	207.13	206.72	207.12	209.11	206.69	208.19	206.93	208.68	206.26	208.52	208	206.97	206.07	206.64	207.6	209.83	207.58	208.35	207.21	207.28	207.24	206.76	206.77	207.02	206.77	207.19	207.32	207.97	207.13
208.3	208.75	207.56	207.68	207.28	206.07	206.85	208.13	206.82	206.34	208.12	207.35	206.29	206.71	206.94	206.04	209.27	206.7	206.68	205.73	208.11	208.99	207.5	206.89	207.26	206.9	208.37	207.46	208.27	207.47	206.84	208.76	208.4	207.89	206.65	207.86	208.42	207.5	207.8	208.63	207.98	207.01	208.04	208.73	206.53	206.95	207.17	206.33	206.69	207.59
208.7	208.23	209.57	208.8	208.86	209.53	208.2	209.32	209.54	207.35	209.39	209.19	208.27	209.19	209.77	208.83	208.19	208.25	208.86	209.53	208.47	209.04	209.58	207.74	209.12	205.97	209.43	209.03	209.23	208.11	207.99	209.31	209.56	206.61	210.6	208.82	208.06	210.29	208.83	209.23	209.34	209.5	209.48	208.82	208.42	209.58	207.93	208.2	209.22	208.63
198.8	198.57	199.41	199.33	198.12	198.06	197.11	199.26	198.51	198.36	200.79	198.77	199.52	199.65	200.1	199.74	199.51	199.33	198.33	200.97	198.11	198.26	197.2	199.62	197.74	199.63	198.05	199.61	199.38	199.96	200.21	199.27	199.48	200.19	199.81	198.53	199.38	199.38	199.77	199.02	199.72	198.1	199.9	197.93	199.44	198.27	199.91	199.23	199.6	200.67
198.26	199.25	199.09	199.78	198.88	198.94	198.83	199.33	198.15	199.96	199.94	198.46	199.18	200.04	199.95	198.52	198.06	198.39	200.11	198.88	198.84	199.02	197.99	200.67	198.87	197.76	200.07	198.76	199.53	200.3	199.61	199.04	198.9	201.18	199.36	198.06	199.48	199.65	198.92	199.06	200.52	199.94	200.16	198.8	199.16	198.45	199.31	200.83	200.36	199.9
209.67	208.29	209.58	209.28	209.08	207.72	208.72	210.13	210.46	211.07	209.81	209.77	209.89	210.85	210.02	209.95	209.21	209.77	208.9	208.95	208.25	207.53	210.09	210.17	210.83	209.13	211.16	210.05	210.26	210.58	208.22	209.98	210.66	210.46	210.48	211.12	210.74	211.48	209.15	209.61	208.61	209.94	209.23	208.67	210.53	209.05	207.29	211.46	208.6	209.19
193.33	192.42	194.81	194.33	194.79	193.84	193.13	193.55	193.91	195.25	195.53	193.77	194.12	194.16	193.18	193.09	194.86	193.89	193.25	194.44	193.15	193.59	193.03	193.87	194.61	195.85	193.61	193.03	194.67	193.59	195	193.89	193.55	193.8	194.7	195.37	194.6	193.87	193.13	194.93	194.29	193.73	193.94	195.21	194.24	194.76	193.42	193.6	194.76	194.24
203.3	202.84	202.44	203.53	203.15	205.93	202.97	204.31	206.08	204.48	202.54	203.22	202.89	203.32	203.02	204.02	202.72	205.55	205.05	204.22	203.67	204.04	204.01	203.63	203.37	201.73	202.57	203.58	202.61	203.78	203.03	203.34	202.83	204.26	203.14	204.07	203.71	204.13	204.33	204.81	203.81	202.93	202.51	201.52	203.66	203.09	202.87	203	204.08	201.76
216.19	216.84	218.8	216.7	218.53	217.84	216.45	217	216.45	217.47	217.93	217.25	216.42	216.12	218.15	217.29	215.65	217.43	217.97	217.24	216.48	217.12	217.74	217.36	216.26	218.09	216.61	217.72	217.09	217.25	217.48	216.06	216.91	217.46	216.28	216.96	218.07	216.09	217.1	214.89	217.75	217.21	217.01	217.03	218.41	215.61	216.34	215.95	217.53	216.27
205.37	206.08	205.31	205.85	207.47	205.94	206.25	204.19	205.54	205.12	205.7	205.87	204.63	205.54	205.51	205.28	206.6	205.83	204.12	204.65	205.29	206.53	205.69	205.39	205.85	203.53	205.9	204.77	205.45	205.95	204.39	206.21	205.04	204.56	206.72	206.06	206.35	207.25	204.87	206.51	205.42	205.35	205.96	205.99	205.59	206.08	206.42	205.16	206.63	205.97
205.85	206.81	206.62	206.07	206.06	207.65	206.58	205.97	205.28	208.42	207.12	206.65	205.19	207.09	205.23	206.06	207.46	205.59	207.22	206.87	205.8	207.05	206.96	207.44	204.9	206.11	206.73	207.83	206.03	207.89	205.91	205.89	205.87	208.05	206.73	206.98	206.01	206.25	206.87	206.22	206.65	206.95	206.15	204.3	205.92	207.36	205.71	206.64	206.22	207.38
214.63	212.96	213.41	215.21	211.75	214.39	212.28	213.05	211.89	210.63	213.18	213.59	213.08	213.18	212.99	215.44	212.77	212.71	213.04	214.73	213.14	212.62	213.05	212.39	213.08	212.33	213.13	214.31	212.61	214.14	213.63	213.05	213.37	212.82	212.58	212.59	213.27	212.37	214.42	213.14	213.2	212.34	214.03	213.27	212.94	213.95	213.53	212.49	212.83	212.89
207.85	207.13	208.39	206.14	207.46	208.95	207.79	208.3	208.9	208.61	206.66	208.38	209.27	208.28	206.63	207.73	207.67	208.53	208.01	206.94	207.84	207.67	208.63	209.02	208.17	206.81	206.11	208.07	209.15	208.49	207.14	208.33	208.65	208.9	208.43	208.34	207.18	209.04	208.26	207.27	207.06	208.04	208.12	208.52	207.14	207.43	206.79	207.34	207.83	209.92
207.04	207.9	208.05	209.44	209.51	208.17	208.78	208.14	208.48	209.06	208.95	207.82	208.15	208.26	207.98	209.18	208.21	207.83	207.21	208.1	206.11	207.7	208.44	209.16	206.82	208.06	207.56	209.14	209.96	208.96	209.91	208.28	208.13	208.13	207.49	207.68	207.65	208.24	210.12	208.18	207.7	208.57	209.16	208.53	209.2	205.92	207.86	208.52	207.5	207.51
206.79	206.7	206.53	205.98	207.2	205.06	207.37	207.65	206.31	206.92	206.9	205.43	206.96	206.26	205.46	204.5	204.31	207.04	207.49	206.41	207.95	205.59	205.89	207.38	206.79	206.54	206.28	205.87	206.6	207.01	207.97	207.11	206.66	206.32	207.27	205.23	207.32	207.94	206.76	205.07	206.51	206.2	206.43	207.87	205.83	206.11	204.52	206.92	206.35	204.84
208.61	206.2	207.5	207.96	207.4	207.53	207.67	209	207.31	207.56	207.46	206.72	208.29	207.27	209.42	208.12	208.92	207.74	208.29	208.42	208.57	206.98	207.52	207.39	207.26	206.94	207.91	206.32	208.84	206.84	207.34	207.61	206	206.33	208.5	208.07	207.59	207.93	208.96	207.77	209.31	207.22	209.02	207.88	208.28	208.49	206.36	209.48	207.47	208.58
217.92	218.34	217.67	218.37	217.97	217.88	216.98	217.72	217.29	217.34	216.33	218.19	216.82	217.61	218.85	216.59	216.9	219.6	216.69	216.56	217.27	218.48	218.9	218.19	218.13	216.14	217.63	218.38	216.73	218.83	216.7	218.36	217.52	217.17	219.34	217.93	217.3	218.18	218.02	218.19	218.6	218.43	217.35	217.96	217.2	217.79	216.73	217.18	217.29	218.3
208.87	207.31	210.45	208.16	209.34	209.28	208.72	206.9	210.92	208.78	206.55	210.45	207.18	209.2	208.82	208.19	208.55	209.5	208.64	207.96	208.22	209.92	208.74	206.41	209.95	209.13	208.39	209.75	209.29	207.42	208.6	208.3	209.17	207.29	208.2	208.1	207.44	207.84	209.79	209.02	209.65	208.62	209.74	207.94	209.96	208.13	207.26	208.36	209.38	209.29
203.29	204.56	202.67	203.77	203.59	202.93	203.12	202.64	203.1	203.99	202.81	206.07	202.95	203.23	204.23	204.97	203.66	202.59	203.17	203.56	204.89	202.48	202.72	202.47	203.82	204.15	203.07	204.18	203.9	203.56	202.55	203.79	203.66	203.32	203.69	203.71	202.24	203.18	203.79	203.45	203.36	202.15	204.95	202.19	203.49	204.51	203.93	203.87	203.15	206.16
204.31	204.24	205.59	205.71	204.52	205.56	204.52	205.2	204.23	205.19	205.56	205.9	204	204.97	204.16	205.52	203.84	204.56	204.22	205.02	204.13	205.53	205.14	204.27	203.97	206.04	204.59	205.86	204.46	202.69	205.77	204.34	204.08	204.99	204.07	205.26	204.33	204.83	204.66	204.11	205.54	204.93	204.72	204.36	204.87	206.18	205.93	205.34	204.76	204.08
210.18	207.32	208.97	207.89	208.04	208.37	207.07	207.75	207.43	208.59	207.38	207.94	208.81	207.25	208.8	208.11	206.69	207.55	208.64	207	206	207.86	208.07	208.75	207.18	208.9	208.29	207.93	208.2	206.92	207.64	208.41	207.78	206.85	208.13	209.62	208.46	207.65	207.86	207.96	208.54	206.65	208.97	207.49	207.56	207.87	207.87	207.41	208.99	207.1
205.99	206.8	206.17	206.07	206.87	207.62	206.42	205.48	207.19	204.65	207.05	207.13	205.7	206.31	207.03	206.64	206.6	205.57	205.42	205.92	208.66	207.19	204.27	207.83	206.5	207	206.83	205.04	207.34	205.67	205.95	206.04	207.59	207.38	206.13	205.67	207.2	206.92	206.14	206.26	205.65	205.73	208.23	207.4	206.26	205.59	204.78	207.02	205.48	208.06
209.5	208.47	207.84	207.91	207.28	208.12	208.3	209.23	208.33	208.43	209.18	209.05	209.17	209.15	206.98	208.5	207.43	208.93	209.7	209.64	210.48	209.73	209.08	209.76	207.03	207.42	208.67	208.2	207.52	208.33	208.96	209.04	209.54	208.15	208.73	208.5	207.83	207.52	208.29	207.59	208.81	209.29	208.5	210.42	208.55	207.16	210.93	208.81	208.75	207.91
213.05	212.34	213.04	212.97	213.66	213.25	215.15	211.76	212.92	212.54	212.85	213.7	214.46	212.63	213.02	212.42	214.2	212.63	213.73	214.28	213.74	213.57	214.31	212.56	212.91	212.28	212.48	214.12	212.26	213.42	213.44	212.67	212.63	213.15	213.94	212.17	213.8	211.9	212.82	212.96	214.24	213.67	211.17	212.86	212.12	212.08	212.1	213.2	213.98	213.15
204.13	202.81	202.01	200.09	203.24	203.81	202.5	202.57	202.55	201.85	203.99	202.72	201.51	203.54	200.96	203.4	202.78	200.07	203.05	202.66	204.39	202.97	203.65	203.99	203.73	203.04	202.37	203.8	202.09	203.44	202.45	202.5	203.23	202	201.91	203.17	202.05	203.29	203.85	203.35	202.18	202.67	202.35	201.85	202.27	202.58	203.18	201.76	203.36	203.07
219.28	216.09	215.97	215.82	217.97	216.06	216.79	216.26	217.58	218.21	217.89	218.1	217.43	216.49	216.95	216.28	216.5	217.11	215.82	216.84	216.24	216.56	216.36	216.24	216.36	216.61	218.19	216.91	216.45	216.46	216.68	216.87	217.6	215.31	216.91	215.63	214.81	217.33	218.31	216.52	215.67	215.32	217.35	215.05	217.35	216.82	216.54	217.91	215.63	215.75
217.09	216.27	217.29	215.98	217.84	215.93	216.36	215.55	217.76	217.42	217.23	217.88	218.17	218.86	216.89	216.72	218.78	217.27	217.11	217.89	217.21	214.6	218.87	216.04	216.06	217.29	215.92	216.21	214.74	216.45	216.23	216.92	217.07	217.12	218.19	216.27	217.7	218.2	216.31	217.53	219.82	218.27	217.56	216.43	216.51	216.73	219.14	216.06	215.86	215.71
217.82	218.87	217.81	217.41	217.63	215.84	217.71	217.71	217.02	218.45	217.58	216.2	215.72	216.47	217.71	218.24	217.51	217.49	216.66	217.52	217.34	217.4	215.7	216.71	216.84	216.29	217.69	216.86	218.11	216.49	216.94	216.46	216.78	217.65	215.26	216.29	216.17	215.96	216.56	218.61	217.07	214.58	216.56	216.39	216.63	216.23	217.89	216.37	217.72	216.08
215.64	216.38	217.11	216.96	218.97	215.79	217.07	219	217.04	218.92	217.98	218.53	216.48	216.18	218.08	216.51	216.91	216.91	217.44	216.86	216.3	219.47	216.72	219.46	216.98	217.32	218.07	217.38	218.05	216.62	217.31	216.93	216.15	216.7	218.41	217.88	217.01	216.93	217.25	215.33	217.91	216.4	216.35	218.76	215.34	216.28	217.25	216.99	217.06	216.78
208.27	207.66	208.16	208.09	207.46	210.08	208.2	207.93	206.62	209	208.67	209.29	208.01	209.41	210.15	209.23	207.43	208.61	208.92	208.39	210.12	210.59	206.22	207.8	210.58	207.99	208.58	207.2	207.65	209.54	209.3	207.95	208.57	208.21	206.76	208.12	207.92	208.6	208.94	207.54	208.01	209.2	207.63	208.22	209.93	209.81	208.08	209.57	209.34	207.88
211.6	210.61	215.11	212.62	210.54	212.93	211.59	210.55	211.4	211.94	212.32	211.19	210.66	210.51	211.37	210.98	212.35	212.04	211.59	209.92	212.93	211.37	211.83	211.05	212.1	210.51	211.26	212.24	210.47	209.41	210.77	212.33	212.55	211.61	211.68	213.2	212	210.13	211.02	211.51	212.06	212.94	211.88	210.68	212.96	209.99	213.07	211.17	211.49	212.02
211.86	212.79	212.02	212.66	211.97	212.17	214.15	214.09	213.09	211.69	212.24	213.18	211.36	212.27	213.37	213.33	211.73	211.35	211.61	213.88	213.1	212.91	211.8	211.77	212.08	211.47	211.29	214.04	211.22	213.36	212.01	211.55	212.92	212.09	213.29	211.7	213.09	214.11	213.03	213.32	212.93	211.84	211.99	211.18	213.17	215.56	211.51	213.82	213.41	213.31
203.95	204.48	206.17	204.64	203.38	204.86	207.69	204.48	204.32	204.74	204.28	204.73	205.61	205.46	205.43	204.76	204.23	205.9	204.13	205.16	203.71	205.25	206.68	204.45	204.25	205.57	206.67	205.04	205.9	204.4	204.29	203.78	204.32	203.34	205.87	204.78	203.39	204.8	203.7	204.24	204.41	205.18	205.67	205.22	204.85	203.89	203.98	204.7	204.68	204.54
204.1	205.97	202.58	202.88	203.15	203.56	204.48	203.15	203.34	205.25	205.07	202.53	204.2	203.74	202.45	204.3	203.37	203.64	204.04	204.96	204.06	203.23	202.52	204.1	203.23	205.14	204.34	201.85	203.11	203.52	204.59	205.98	204.59	206.11	203.02	205.31	204.55	203.23	202.61	201.2	203.61	203.86	204.36	205.08	203.74	203.75	203.07	205.66	204.35	204.43
191.86	195.62	193.92	192.87	194.52	194.13	194.93	193.53	191.36	193.62	194.56	193.63	193.69	193.58	193	194.27	195.28	193.44	196.6	195.15	193.57	195.52	193.81	195.2	195.36	194.01	193.92	194.95	194.73	193.99	193.65	194.9	193.32	194.21	193.66	193	194.28	193.75	193.11	192.63	195	195.43	195.41	194.23	194.75	194.84	194.48	195.85	193.8	193.69
215.81	217.58	218.56	218.45	217.59	217.09	216.08	217.05	219.57	218.06	219.4	218.14	218.51	217.77	216.99	218.73	218.25	217.86	218.7	218.21	217.88	218.91	216.71	218.95	217.07	218.29	217.78	217.63	217.62	217.57	217.34	217.43	218.24	217.98	218.37	217.6	216.71	217.72	217.31	219.08	218.09	219.56	216.79	217.5	218.7	217.08	217.82	217.52	218.14	217.44
208.3	209.56	209.75	207.8	209.12	209.03	208.84	209.89	209.86	210.66	208.26	207.66	208.44	207.67	208.4	210.15	208.94	208.78	210.23	208.71	211.3	210.32	209.27	209.42	209.86	209.05	209.31	208.25	207.98	207.94	208.91	208.58	209.75	206.69	207.66	208.37	209.08	208.59	207.36	208.71	207.21	209.4	208.46	208.5	208.6	208.61	208.66	209.48	207.59	208.99
201.32	200.98	200.63	202.5	200.77	200.96	202.77	202.34	202.18	199.58	201.15	202.73	202.12	199.88	201.2	201.99	202.22	202.85	199.74	203.5	202.02	202.36	201.08	202.99	201.54	201.6	201.22	200.82	201.36	200.61	197.96	200.79	200.95	201.51	201.5	200.87	201.13	200.81	201.1	201.86	200.99	202.51	201.54	201.17	198.83	200.05	201.24	202.72	202.03	202.48
204.42	203.48	204.19	203.79	203.15	204.13	204.74	202.93	203.33	204.87	202.86	203.61	203.28	204.12	203.61	204.04	205.26	203.48	204.7	203.89	201.94	203.54	204.34	205.31	203.33	203.98	203.75	203.61	203.08	204.05	204.31	203.32	203.53	203.62	203.17	203.32	203.39	204.47	203.31	205.43	203.88	203.25	204.28	204.69	204.53	205.1	203.11	203.3	203.83	205.92
207.58	207.57	210.48	207.62	209.47	206.09	207.96	208.2	208.13	209.47	208.68	207.93	208.98	209.7	207.88	208.37	206.82	206.29	208.06	207.52	208.9	208.33	208.51	209.08	209.35	209.45	209.24	207.55	207.74	208.98	208.89	209.76	207.67	207.45	208.89	206.95	208.37	208.04	207.51	209.18	209.82	209.32	206.57	208.59	208.31	208.56	209.36	209.47	209.12	207.93
208.61	209.78	209.07	209.45	208.55	207.36	207.53	209.14	210.29	207.87	208.27	208.56	209.74	209.66	209.69	209.7	208.74	209.55	210.63	209.03	207.83	208.75	207.62	210.15	210.18	208.94	208.63	208.25	208.33	208.61	207.77	208.49	208.99	209.34	209.93	208.12	207.94	209.3	208.87	209.62	208.66	210.61	206.69	208.44	209.21	208.57	208.74	208.2	208.42	207.97
209.25	209.72	207.9	208.95	210.32	210.16	206.85	211.1	207.29	207.89	208.89	208.71	207.87	208.27	209.56	209.21	208.7	208.14	209.07	209.82	208.71	210.05	209.94	208.78	209.89	209.18	209.77	208.37	208.87	206.16	208.36	209.06	208.79	208.17	208.93	208.04	209.01	208.86	208.97	210.91	207.47	206.81	210.72	208.93	208.33	208.35	209.95	209.13	207.93	208.19
207.32	207.63	206.65	208.86	208.41	206.28	208.43	208.1	208.54	207.08	206.46	207.97	208.54	207.29	207.07	208.52	209.42	209.09	207.36	209.5	207.06	207.39	207.18	207.34	206.74	208.7	206.81	207.09	209.21	208.9	206.58	205.57	208.74	208.03	207.59	207.75	207.89	208.47	207.47	208.38	206.59	208.21	209.13	207.15	208.67	207.49	206.97	208.12	208.17	208.46
209.23	208.96	207.54	206.71	206.25	208.31	207.16	208.25	206.94	208.01	206.91	207.38	209.39	208.51	206.84	208.27	208.58	206.39	209.39	207.08	207.11	207.54	207.58	206.06	207.68	206.98	209.35	207.34	208.87	207.73	209.81	206.99	207.74	207.72	208.81	208.06	207.98	207.18	208.64	207.56	207.72	207.49	206.98	208.75	208.7	206.3	208.58	207.25	208.65	207.03
209.96	209.7	211.46	208.43	209.48	210.44	210.3	210.83	208.21	210.56	209.75	210.35	209.46	211.94	208.39	209.71	211.24	211.08	209.35	209.33	209.14	209.89	208.95	211.02	209.71	209.76	209.75	209	208.96	209.11	210.36	210.17	208.87	208.38	209.51	210.35	209.62	210.09	209.2	209.28	208.26	210.81	208.82	209.25	210.84	208.93	208.9	209.77	209.92	210.49
207.46	209.66	208.81	208.34	208.48	209.23	208.83	210.74	207.8	209.44	207.93	206.66	210.06	209.93	206.68	208.74	207.48	208.19	209.16	208.76	207.94	208.53	208.52	207.41	207.3	209.46	208.53	208.97	207.88	209.23	208.22	208.71	209.04	206.54	209.66	207.83	210.09	207.2	209.12	207.98	209.37	207.48	208.56	208.52	208.85	209.06	208.28	208.77	208.08	209.48
214.29	211.45	213.58	211.92	213.33	212.68	214.31	213.98	212.5	212.42	214.24	213.38	211.73	211.93	214.66	213.56	212.97	214.55	213.2	212.2	212.92	212.88	212.41	212.5	211.73	211.87	212.82	213.84	213.08	212.51	210.88	212.1	212.86	212.68	215.12	214.09	212.97	212.08	211.34	213.9	214.29	213.3	213.01	211.56	215.04	212.74	211.8	213.55	212.41	212.34
194.36	193.39	193.26	194.69	193.84	194.79	194.74	193.83	194.99	193.67	193.12	195.68	195.45	193.82	193.48	193.95	195.03	194.87	194.12	195.06	195.49	192.58	195.78	194.53	193.98	194.35	194.14	195.3	195.11	194.32	194.99	194.23	193.9	195.46	195.4	194.16	195.02	194.86	196.4	194.67	194.22	193.71	194.11	193.7	194.03	193.42	194.01	196.01	194.46	195.2
202.03	203.33	202.23	202.3	202.66	200.65	201.97	202.83	203.16	202.93	202.45	203.45	202.82	201.62	203.49	202.1	202.13	202.88	201.18	202.68	202.7	202.92	202.06	202.61	201.45	200.38	202.53	203.56	202.86	202.83	201.56	202.64	203.65	203.58	203.71	202.75	202.05	202.57	202.62	202.04	201.25	202.59	203.01	200.86	202.08	202.07	202.34	203.24	202.32	204.29
205.56	207.03	206.46	206.45	204.23	203.76	205.77	204.66	206.04	204.47	205.67	205.74	205.14	204.97	204.88	206.48	205.14	205.4	205.55	207.52	205.28	204.55	207.48	206.04	204.68	205.81	206.2	204.58	206.98	206.06	204.55	204.58	205.16	204.8	205.32	206.36	205.68	205.32	206.92	204.09	205.6	204.22	206.3	206.34	205.87	206.53	205.06	206.51	205.16	206.72
208.16	208.69	208.55	211.11	209.05	210.14	209.5	208.79	209.05	208.26	209.79	208.6	208.82	207.73	207.62	207.75	208.54	209.78	209.58	209.71	208.77	209.52	207.46	207.24	207.63	208.32	208.02	208.5	209.95	208.57	207.11	209.11	208.67	208.63	206.91	209.32	207.68	209.36	208.13	207.67	208.64	209.8	209.08	207.79	209.16	208.02	208.57	210.82	208.23	208.81
206.91	209.56	206.62	208.85	207.25	208.11	206.7	207.13	208.73	209.3	207.88	208.21	206.98	206.37	207.75	207.49	206.02	207.38	208.29	209.62	209.51	207.61	208.7	207.11	207.36	207.85	207.6	206.99	207.28	208.77	207.55	207.81	207.51	206.72	207.7	207.6	207.23	207.52	208.15	208.94	206.7	208.13	207.64	207.28	207.14	208.29	208.46	207.33	208.07	207.7
218.46	218.47	216.95	216.87	217.26	215.87	218.73	217.48	217.98	217.04	218.45	216.9	217.17	216.56	218.06	215.92	217.14	219.08	217.56	217.83	217.66	217.71	218.62	220.02	218.93	216.88	217.48	217.49	218.88	217.4	218.57	217.54	217.42	216.96	217.13	217.62	219.11	217.92	218.6	217.66	217.37	218.13	216.52	216.93	218.33	217.39	218.31	216.77	217.83	216.77
218.96	216.9	218.08	219	218.75	217.62	218.56	219.21	218.36	217.47	216.93	217.51	218.62	218.3	216.17	217.09	217.56	218.36	217.1	216.3	217.9	217.78	216.76	218.15	219.09	217.69	217.52	217.37	218.57	217.14	218.62	218.57	216.32	218.48	217.58	217.54	218.97	217.18	218.11	218.33	217.98	216.29	216.66	217.52	217.99	216.79	217.65	217.34	218.35	216.77
205.13	204.65	203.73	203.87	204.58	205.14	204.34	203.04	206.49	205.93	204.82	202.83	204.61	204.07	203.63	205.37	204.63	203.59	205.04	206.18	205.65	205.23	204.58	204.3	203.74	206.03	203.82	203.59	205.21	205.9	204.62	204.37	205.29	204.79	203.02	205.04	203.69	203.3	203.53	205.85	204.45	203.94	205.43	204.01	204.64	205.63	203.61	202.54	204.15	204.38
218.44	218.34	217.74	218.81	218.56	218.04	216.88	217.33	218.45	217.45	216.5	217.77	217	219.12	216.63	218.76	217.68	218.13	218.43	217.47	218.3	217.55	217.16	218.92	217.49	218.16	217.5	216.64	217.26	218.73	218.09	217.2	216.96	218.21	219.09	217.55	217.56	217.47	219.24	217.78	217.39	218.27	218.54	217.53	218.25	219.42	219.39	218.19	217.5	217.55
200.11	201.74	201.64	201.17	201.06	202.03	202.31	201.8	200.81	200.95	202.29	201.03	199.92	201.15	201.96	201.86	199.64	201.1	200.98	201.55	201.07	200.53	200.9	202.36	201.53	201.72	203.18	200.91	199.99	201.89	200.44	201.16	201.44	201.48	202.9	201.18	201.27	202.76	201.06	201.41	199.49	201.25	200.59	199.87	200.57	199.63	201.32	200.89	200.34	200.79
204.28	204.27	203.49	203.96	204.47	202.79	204.02	202.99	203.37	203.36	203.6	203.96	204.59	202.36	203.26	202.95	202.91	204.35	202.72	204.55	204.39	203.8	203.8	202.6	204.98	201.4	204.26	204.54	203.98	202.53	204.21	203.3	202.17	204.14	202.98	204.31	202.69	204.32	202.51	203.5	203.59	202.45	203.63	203.34	206.04	203.2	204.54	203.8	204.01	203.41
200.19	200.89	203.37	200.73	200.21	199.51	201.11	198.97	202.03	201.94	200.5	201	200.89	200.01	201.95	200.15	200.45	201.43	201.43	200.84	201.97	199.26	201.3	200.24	200.67	201.91	201.82	201.53	201.15	202.21	201.6	201.46	201.46	200.02	200.27	201.04	201.67	200.59	201.42	200.43	200.88	201.6	200.73	201.33	200.33	200.71	202.35	203.31	201.63	200.97
193.61	194.09	193.84	194.13	193.75	193.63	194.42	194.88	194.59	194.16	193.53	194.58	195.72	195.82	193.27	193.27	193.88	192.58	194.19	195.04	195.3	193.7	193	194.06	192.56	195.24	194.14	195.01	193.34	192.98	193.31	193.11	193.14	193.6	194.81	192.78	195.33	194.47	194.1	194.74	194.51	193.92	193.43	193.87	194.56	193.49	192.66	193.57	193.25	194.19
199.52	199.42	200.27	199.81	199.94	200.28	198.97	199.73	200.41	200.02	199.07	198.96	198.59	199.39	199.62	199.17	200.09	198.84	199.14	198.34	201.14	200.62	200.15	200.55	199.76	199.63	199.63	200.34	200.44	199.9	198.55	199.9	199.72	200.91	200.33	199.8	200.32	200.26	198.76	198.92	198.4	198.19	200.86	201.36	199.83	200.11	201.12	200.5	200.45	200.49
206.57	206.99	208.2	206.64	208.09	207.9	208.02	210.7	207.21	208.05	209.01	209.73	209.39	208.51	207.42	208.92	209.32	208.64	209.95	210.21	208.96	209.6	208.54	208.42	207.75	209.25	210.11	208.59	207.82	207.51	207.3	209.48	207.92	208.85	208.68	208.64	208.95	208.75	208.82	208.96	207.65	207.83	207.87	208.69	210.09	209.14	210.38	208.54	209.2	209.49
210.32	211.87	210.71	211.12	211.04	211.67	211.67	211.07	211.92	211.99	210.6	211.37	211.82	212.78	212.91	211.42	211.36	210.79	211.24	212.31	211.18	210.44	211.86	210.91	212.02	211.37	209.93	209.08	211.91	210.56	211.02	211.55	211.31	211.81	209.92	210.83	211.58	210.1	211.74	212.36	210.74	211.59	212.58	211.74	211.42	209.53	212.55	211.13	211.64	211.96
214.12	214.49	213.07	213.22	213.48	213.14	213.79	213.7	213.6	212.72	213.26	212.83	213.57	212.86	213.28	214.51	214.53	212.52	213.49	214.06	213.22	212.69	212.81	214.68	213.54	213.07	213.27	214.14	213.93	214	213.53	212.38	213.8	212.84	213.84	212.95	215.14	214.1	212.06	214.47	215.08	214.78	215.29	213.86	213.89	213.9	212.95	213.37	214.2	213.17
205.5	204.35	204.45	206.02	206.04	203.8	205.97	205.37	204.49	205.24	203.61	203.42	205.2	204.23	206.29	204.61	205.12	206	204.56	204.56	204.36	205.38	205.48	204.31	205.14	204.75	205.31	204.4	204.55	204.44	205.93	204.74	204.5	204.78	205.38	205.05	204.56	203.45	205.2	204.48	205.11	205.29	204.27	203.89	205.23	206.01	204.24	204.62	205.74	204.56
209.37	208.7	208.24	207.64	208.93	208.15	207.97	209.28	209.06	208.53	208.75	208.46	209.45	210.86	209.29	208.81	209.55	207.68	209.72	210.01	208.22	210.07	208.45	207.96	210.33	208.51	208.14	210.75	208.35	208.87	208.47	208.9	208.51	208.13	208.62	209.38	209.46	210.1	209.13	209.02	210.32	208.24	208.47	209.66	210.05	207.88	208.79	208.41	208.49	208.91
207.9	207.55	208.01	208.49	208.5	208.98	208.13	206.23	207.69	208.15	208.22	207.97	208.81	208.23	206.13	209.5	207.73	207.44	208.75	206.93	207.76	208.89	208.24	205.99	208.23	208.5	207.39	207.64	207.95	208.36	207.55	205.62	207.93	207.23	207.41	206.77	207.85	208.7	207.88	208.67	209.44	209.05	209	208.07	206.99	206.29	206.36	206.16	206.26	206.66
211.41	212.84	210.79	210.04	212.29	212.09	213.27	213.1	211.58	211.87	212.86	212.21	210.42	211.05	212.78	211.4	211.13	211.7	210.94	211.25	212.34	212.72	212.2	211.62	212.25	211.15	211.77	211.12	210.55	212.71	213	212.61	211.99	211.57	212.13	210.54	211.5	212	211.28	210.45	214.14	213.14	211.91	211.27	211.7	212.29	211.77	210.16	212.84	213.83
201.72	203.15	203.17	202.76	201.85	202.9	202.98	200.57	202.33	203.23	201.75	201.42	202.23	202.92	200.91	202.51	202.83	201.36	203.28	200.9	202.24	202.19	202.72	202.3	202.92	203.31	203.35	200.76	202.34	204.35	202.35	202.31	202.52	202.69	203.03	201.97	203.35	202.74	203.56	201.03	201.37	203.16	202.38	200.86	202.52	202.23	202.68	201.99	201.19	204.39
212.97	212.78	212.14	212.69	212.16	212.39	214.39	212.81	212.16	213.64	210.75	214.38	213.03	212.77	213.52	212.8	212.64	212.51	211.69	211.56	212.19	212.93	212.73	213.33	212.26	211	211.67	211.62	211.65	211.89	211.63	211.37	212.18	212.08	212.21	211.92	213.11	211.69	211.16	213.24	213.06	214.23	212.55	213.06	213.09	212.92	212.61	212.68	212.2	211.9
207.59	206.08	207.44	208.64	207.52	207.13	209.02	206.78	206.53	208.67	208.13	206.44	206.64	206.29	207.67	208.12	206.95	207.06	208.09	207.11	207.49	208.53	207.54	206.43	207.42	207.25	208.46	206.19	207.67	207.78	207.09	206.72	206.21	207.43	208.16	208.47	208.44	207.7	208.95	207.73	206.08	207.14	206.07	207.81	207.45	206.65	206.88	207.71	206.38	208.37
207.92	209.36	209.9	209.35	208.58	208.71	209.3	209.04	208.06	206.58	209.77	209.38	209.04	209.92	209.14	208.16	209.45	208.15	207.47	208.72	207.71	211.66	209.24	209.47	209.98	207.49	208.61	208.14	209.74	207.38	207.45	208.76	208.66	211.02	208.23	208.54	209.61	208.58	209.15	207.6	208.31	208.56	208.51	208.92	209.07	209.87	208.35	208.31	209.57	208.34
211.71	211.37	210.23	211.3	211.35	211.09	213.18	211.62	211.16	210.88	210.83	211.48	214.3	210.65	211.86	211.11	211.6	210.91	210.15	210.66	212.41	211.72	212.7	209.8	212.49	211.41	212.1	212.99	212.21	212.45	212.95	212.36	210.99	212.25	212.6	212.12	210.31	211.6	212.08	210.9	212.54	212.4	213.39	212.36	210.79	211.04	211.9	211.27	212.54	210.79
195.76	195.33	194.29	195.43	194.62	195.89	194.29	195.63	193.93	196.76	195.67	195.99	195.54	194.62	194.33	193.89	194.34	194.44	194.24	194.81	194.46	195.82	194.92	194.5	193.82	193.83	194.66	195	196.17	194.02	195.19	194.46	193.45	196.57	193.98	195.33	196.21	195.84	195.24	195.87	195.43	194.09	195.38	194.96	194.91	193.34	195.78	196.68	194.64	196.68
208.7	208.2	207.56	207.92	209.03	209.78	208.18	210.07	208.11	209.17	209.89	208.23	206.71	207.9	209.47	209.19	209.01	209.73	207.72	208.94	208.72	209.27	209.32	210.14	209.18	207.87	210.24	208.54	210.94	208.31	208.89	208.41	209.04	209.22	207.55	208.63	211.16	208.87	206.81	209.6	209.87	208.26	209.87	210.08	208.76	208.2	208.7	208.91	208.07	208.34
208.87	209.5	207.89	207.16	208.3	210.3	209.43	208.03	208.72	208.47	209	209.17	208.07	209.08	209.71	207.62	206.7	207.93	208.29	208.67	207.85	209.3	207.6	207.63	210.82	207.68	209.64	209.66	208.23	209.86	208.64	208.26	210.22	208.19	209.36	208.75	209.5	208.69	208.84	207.77	208.7	208.52	209.69	208.35	209.49	207.22	207.48	206.7	208.77	208.42
207.68	206.71	205.97	206.49	206.73	205.18	205.86	206.16	207.18	206.02	205.2	206.72	204.24	205.45	205.17	207.82	206.45	206.82	206.9	206.17	208.37	205.7	205.2	206.5	205.71	206.35	206.01	205.91	206.08	206.5	206.79	205.04	206.24	205.12	207.2	205.78	206.74	205.87	206.59	206.53	205.42	204.79	207.95	206.14	206.12	207.63	206.83	206.27	206.53	207.61
202.46	202.76	202.15	203.31	202.6	202.75	202.25	202.19	203.95	203.12	203	200.8	202.62	203.4	202.95	204.41	203.98	203.35	202.48	201.85	201.03	200.67	203.01	201.93	203.21	201.93	201.22	203.72	202.43	203.64	203.62	202.45	203.88	201.93	203.19	203.19	202.98	201.95	201.11	204.69	201.84	201.57	202.74	202.92	203.24	203.42	203.61	203.78	202.83	202.49
203.87	202.8	203.83	203.58	203.97	203.45	202.28	204.53	203.95	203.87	202.79	202.4	203.99	203.97	202.89	204.23	203.1	202.26	201.77	203.14	203.5	204.08	202.89	203.55	203.28	205.66	203.01	202.99	203	204.03	204.87	203.78	203.87	204.59	204.02	203.78	204.34	204.45	204.42	205.13	203.73	205.3	203.09	204.75	204.97	203.15	204.99	204.14	204.35	204.98
208.71	207.9	209.49	208.53	209.52	209.3	207.87	206.78	207.83	208.77	207.87	208.23	206.11	208.38	209.16	208.43	209.12	210.3	209.99	209.13	210.41	207.82	209.79	209.33	208.01	208.02	208.06	208.48	207.77	207.82	207.46	209.86	209	208.19	208.04	207.82	209.82	207.71	207.49	207.2	209.98	207.44	208.64	207.88	208.68	209.14	208.74	208.26	206.86	209.27
203.71	204.3	205.37	203.92	204.33	205.89	203.84	203.62	204.57	203.4	204.52	203.44	204.57	203.81	206.14	204.73	205.76	204.95	204.35	202.86	203.34	204.82	204.59	204.92	205.23	204.74	201.75	205.47	204.98	204.67	204.15	203.96	204.33	203.84	203.07	205.4	205.07	204.51	203.43	204.03	204.23	204.9	204.45	203.69	203.45	203.34	206	205.21	204.21	204.44
207.13	204.72	205.82	206.81	205.31	207.07	207.43	206.34	205.71	205.71	205.21	204.99	206.56	203.98	204.83	206.09	205.23	207.59	206.6	204.72	205.33	206.84	206.15	205.42	205.53	205.57	205.71	206.75	205.76	206.47	205.02	205.08	204.62	205.71	204.91	204.46	206.1	205.27	205.45	205.34	207.08	207.34	204.67	204.88	205.89	205.02	207.22	206.28	206.2	204.65
198.36	200.88	199.43	201.05	200.3	200.12	199.94	199.39	198.93	199.79	199.83	200.2	200.32	200.98	200.79	201.88	201.94	200.39	198.91	199.63	199.58	200.31	199.38	199.5	199.98	200.54	199.6	199.97	200.59	201.14	201.06	200.87	199.63	200.94	199.48	200.07	201.09	200.51	198.84	199.42	202	199.76	201.88	202.45	199.76	200.95	200.58	200.49	200.59	199.66
212.43	213.69	212.22	215.56	213.26	213.89	213.84	213.65	214.32	213.75	214.05	214.87	213.45	214.55	213.74	214.71	212.88	214.16	212.14	212.88	214.69	213.61	212.97	214.73	213.26	216.12	214.19	214.92	213.74	213.97	213.92	212.99	214.2	211.78	213.16	214.42	213.03	214.3	215.86	215.59	213.27	213.55	214.51	214.05	213.57	211.97	215.25	214.7	214.04	214.51
201.32	200.92	200.67	199.61	200.81	200.79	200.5	200.03	201.16	199.4	199.82	199.69	200.82	198.78	200.64	200.36	201.25	200.87	201.38	200.95	199.76	200.27	200.97	201.12	198.26	200.63	200.48	200.94	201.42	199.88	201.77	198.85	201.06	199.72	201.24	201.32	199.15	201.77	199.56	199.47	200.22	199.61	198.35	200.63	200.66	199.26	199.23	198.97	201.3	197.67
205.31	206.56	207.31	205.78	206.02	205.9	206.01	207.79	205.91	206.27	206.91	205.35	207.76	206.67	207.44	205.01	206.69	205.89	206.34	205.24	207.66	206.97	207.08	206.92	206.62	206.32	205.56	206.07	207.31	208.31	206.95	207.96	207.08	207	206.13	205.37	208.23	206.9	208.04	206.77	205.98	205.96	206.43	206.39	204.83	207.06	206.05	206.28	208.18	206.68
212.07	211.4	209.6	211.69	212.47	212.02	210.75	211.48	211.39	211.18	212.55	211.79	211.78	212.52	212.68	211.09	211.27	210.83	211.4	210.37	211.28	210.18	212.64	212.29	211.96	211.4	211.62	211.83	211.19	212.87	212.32	212.29	210.46	211.46	210.52	211.7	212.75	211.55	211.74	212.53	211.73	211.54	211.15	212.37	210.36	211.29	209.87	213.37	211.46	211.37
216.38	217.4	217.27	215.45	216.7	216.89	216.91	216.34	216.33	216.7	216.28	216.14	216.45	216.93	216.58	215.96	216.73	216.37	216.31	216.96	216.75	216.71	217.62	215.81	217.77	218.32	216.84	216.4	216.4	215.96	217.42	216.98	218.61	217.09	216.85	215.35	217.23	216.72	217.18	217.07	214.2	219.51	215.75	216.55	216.91	218.81	217.08	216.94	216.76	217.24
209.47	208.03	209.52	209.37	207.85	208.13	209.38	208.62	207.96	207.53	207.36	209.04	210.43	208.57	208.86	208.26	208.28	209.3	209.29	209.32	210.41	207.66	209.22	209.21	206.83	208.81	209.21	208.61	207.95	210.39	208.41	207.22	209.06	207.55	208.61	208.65	210.05	209.7	209.73	207.89	208.89	208.65	208.41	209.73	209.08	209.41	207.55	209.05	208.57	210.46
197.35	199.29	197.49	199.52	200.08	198.92	198.97	197.1	198.25	198.1	200.9	198.63	198.71	200.39	197.99	199	198.14	199.92	197.16	197.43	199.36	197.96	198.38	198.11	198.74	197.35	198.22	197.88	197.83	199.47	197.41	199	198.22	198.5	199.02	198.92	198.23	199.6	198.06	200.02	198.09	198.75	198.16	198.41	198.43	199.05	197.35	198	199.28	197.9
212.75	212.09	210.81	210.54	211.89	212.05	211.23	212.2	209.9	211.87	211.88	213.03	212.6	212.19	212.44	211.21	212.53	211.52	211.58	210.8	211.37	210.8	212.31	210.91	213.18	210.8	213.58	210.74	210.22	212.81	212.71	212.29	212.08	211.62	209.63	214.14	211.96	211.86	212.28	212.37	210.91	212.38	210.44	212.4	211.78	211.23	211.28	212.71	210.68	212.75
212.51	212.96	212.74	212.13	211.24	213.72	211.12	212.02	210.72	213.96	212.59	211.72	211.6	211.05	212.19	211.46	210.94	210.76	212.5	211.78	211.83	211.31	211.58	212.32	211.27	212.48	211.61	211.49	212.88	212.42	211.66	212.71	211.86	212.22	211.42	213.08	211.89	211.4	210.63	212.53	210.57	210.49	210.79	211.48	211.42	211.92	211.2	210.71	211.26	211.66
203.92	204.03	202.55	201.85	203.23	203.4	201.31	203.68	203.68	203.33	203.48	202.79	204.21	203.87	203.79	200.92	202.82	204.03	204.57	203.09	203.44	203.45	204.27	203	202.07	204.94	202.94	204.11	203.55	202.86	202.9	203.53	203.63	204.9	202.6	203.08	203.52	202.77	202.95	203.47	203.57	203.11	204.79	205.58	202.7	203.4	201.61	204.24	202.56	204.47
204.63	205.61	205.09	204.45	205	205.41	205.04	205.3	202.87	206.05	204.92	204.73	203.96	205.71	205.56	203.21	205.16	202.69	204.04	205.45	203.98	203.49	204.04	205.06	203.2	205.23	203.87	205.84	205.66	205.1	204.21	204.91	206.27	205.59	204.47	205.2	203.25	206.27	205.61	205.65	204.93	203.82	205.38	205.46	205.1	205.12	205.22	205.52	204.35	205
202.26	201.95	202.69	203.49	202.17	201.3	202.56	202.7	202.08	203.04	203.1	203.46	202.37	202	203	202.91	203.09	204.57	202.14	203.46	203.49	202.99	202.34	203.51	203.84	200.89	203.57	202.21	203.32	203.53	202.74	203.02	202.49	201.74	202.78	202.99	202.53	204.02	201.69	202.39	202.16	202.22	203.26	202.29	201.54	202.86	202.93	203.13	202.56	203.28
203.5	202.04	203.33	202.35	204.43	204.34	203.7	205.25	204.02	204.04	203.24	202.85	203.18	203.02	204.45	203.35	203.57	202.84	205.05	204.67	204.19	204.79	204.28	202.83	204	204.04	203.21	203.44	203.4	203.16	203.52	204.21	204.15	204.02	204.74	203.53	202.74	202.56	203.85	204.91	203.19	203.25	202.57	204.14	204	204.25	201.5	204.94	205.39	203.23
205.63	206.25	206.69	206.32	204.4	203.57	205.71	206.03	207.64	206.54	204.65	204.62	207.27	205.96	206.95	205.87	205.19	206.22	206.11	206.27	206.9	204.73	205.6	204.75	205.1	205.3	205.66	206.03	205.76	204.53	204.5	205.51	205.76	205.48	205.13	206.68	205.35	205.11	206.85	204.93	206.54	204.9	203.95	205.4	205.52	205.29	205.89	207.07	205.36	205.32
210.8	211.84	212.69	211.1	212.73	211.32	211.11	212.22	210.2	211.74	211.35	211.15	211.54	211.22	208.35	212.13	211.42	211.28	211.3	211.87	210.34	212.89	210.88	211.1	209.76	210.96	211.44	211.36	211.05	210.57	210.46	212.21	212.06	211.08	210.62	210.73	211.99	212.15	211.43	211.44	211.28	210.31	211.06	211.89	212.15	211.76	212.67	212.12	213.11	210.18
204.52	203.5	202.15	203.7	202.82	204.41	202.28	203.44	204.45	202.97	203.52	203.59	202.91	206.16	204.04	202.36	203.03	207.4	205.37	204.29	202.98	203.71	203.95	203.46	203.28	203.27	205.69	201.99	202.32	204.62	202.24	203.38	203.16	203.24	203.66	204.52	202.91	203.87	204.23	204.09	203.64	203.33	204.07	202.34	204.72	205.38	202.58	201.36	202.6	203.92
214	214.38	213.28	212.07	214.29	213.9	213.78	215.06	214.52	214.37	212.55	214.31	212.93	212.66	213.61	214.29	212.79	213.68	213.96	213.42	215.56	214.25	214.23	212.55	214.76	213.54	214.19	213.96	214.25	214.24	214.22	214.41	214.16	212.16	214.05	214.82	211.93	213.75	212.82	213.27	215.17	212.89	214.26	212.32	214.28	214.1	213.49	215.74	214.05	215.67
199.68	200.45	201.1	200.26	199.89	199.35	199.07	200.99	199.64	200.05	200.73	201.39	200.65	199.46	200.3	201.45	200.02	199.93	199.24	200.27	201.09	200.53	200.96	200.62	199.59	200.31	200.2	199.69	199.75	199.79	200.55	201.37	199.99	200.16	200.03	201.09	199.52	201.2	199.81	200.02	200.53	200.33	199.41	198.88	199.83	198.78	201.39	199.44	199.24	199.69
213.17	213.3	214.08	213.49	212.22	212.19	211.77	213.59	213.13	213.2	212.65	212.73	213.26	212.92	213.2	212.46	212.48	212.28	212.43	213.33	213.09	214.12	214.08	211.87	213.13	212.66	213.57	213.47	213.78	212.02	213.88	213.71	213.24	212.67	211.38	212.67	213.46	213.03	213.22	212.86	213.67	212.98	214.07	212.28	214.31	214.36	213.14	213.25	213.24	212.41
217.16	217.09	216.77	217.5	218.41	218.23	217.11	218.46	216.68	217.44	217.75	217.61	217.58	218.23	217.93	217.44	218.11	218.41	217.68	217.22	217.78	218.34	217.6	218.03	218.11	219.16	217.21	218	216.17	218.31	217.25	217.39	217.39	216.96	218.44	219.19	218.52	217.19	218.15	218.3	217.81	216.76	218.47	216.86	218.61	217.64	218.45	218.71	217.37	219.02
209.17	207.61	209.15	209.87	208.29	209.41	208.54	209.61	209.05	208.98	208.18	211.44	208.44	206.6	208.38	208.91	209.22	209.44	208.33	208.85	207.86	209.81	208.89	207.12	208.03	207.94	208.96	208.55	207.76	210.49	209.42	209.06	208.16	208.11	209.64	206.48	208.71	209.04	208.02	208.66	208.35	209.49	208.66	208.8	209.14	207.6	207.35	207.74	209.51	209.47
207.48	207.32	208.07	206.92	208.82	205.26	207.43	208.01	208.65	207.51	207.71	207.22	206.87	208.27	206.82	209.95	208	206.48	208.38	207.29	206.49	206.4	209.84	207.93	210.77	209.48	207.41	207.52	208.15	208.47	206.43	207.58	206.98	208.59	208.03	207.82	207.64	208.47	206.81	206.13	208.9	207.31	208.33	205.9	207.41	208.52	206.92	209.34	207.77	207.11
209.26	207.01	208.57	209.29	207.73	208.9	208.97	208.48	207.67	207.33	208.7	210.44	207.79	207.26	210.68	208.59	206.61	207.53	207.19	208.76	210.21	206.53	208.29	208.37	209.72	208.7	207.4	208.71	207.92	209.53	208.73	208.88	208.22	208.93	209.81	208.21	208.22	207.81	209.57	207.27	207.72	206.86	208.96	208.1	208.19	210.45	209.24	208.87	207.6	209.15
207.42	208.41	208.91	208.18	208.17	207.92	208.04	207.31	207.13	205.26	207.18	207.9	207.84	208.49	207.28	208.12	207.92	207.79	206.9	206.69	207.73	208.49	208.28	206.38	206.79	209.36	209.24	207.77	206.39	207.23	208.73	208.21	207.99	208.53	207	208.53	206.76	208.01	207.26	208.07	208	207.89	207.95	209.2	207.49	207.32	208.03	208.79	208.37	208.04
207.34	207.96	209.09	210.64	207.64	207.54	206.93	208.57	208.52	207.73	208.32	207.88	208.82	209.78	208.76	208.53	208.83	207.74	209.15	208.82	210.37	208.89	208.48	208.87	208.45	208.52	208.19	208.92	209.23	208.5	207.34	206.74	208.58	208.87	208.16	207.83	207.73	209.05	208.31	209	209.39	208.61	208.54	207.47	208.88	208.76	207.58	209.62	210.34	207.65
210.1	209.51	209.97	209.29	208.84	209.42	210.02	211.33	209.36	210.81	210.58	209.43	210.83	208.78	209.88	208.36	208.85	207.76	209.16	211.24	209.13	208.69	209.63	209.74	210.92	209.66	208.82	210.28	210.07	210.16	209.23	209.53	209.69	209.93	209.81	209.14	209.57	209.3	208.2	207.8	209.31	208.85	209.05	209.36	207.46	208.88	209.73	210.44	210.4	209.68
209.38	209.17	208.14	208.8	208.04	208.23	207.54	207.16	209.13	208.8	209.11	206.35	207.83	209.68	208.87	207.89	206.41	208.24	208.04	207.56	210.96	209.65	208.31	209.63	209.99	209.04	208.06	208.72	207.25	209.27	210.03	209.4	208.65	210.65	207.93	208.26	208.87	208.35	207.63	209.05	210.07	208.29	208.17	207.29	208.29	209.26	208.81	207.62	208.12	207.73
216.83	217.98	216.71	215.92	216.85	214.56	217.78	218.13	217.69	216.69	216.77	216.45	215.66	218	215.1	218.23	216.36	217.91	217.22	218.44	216.89	216.91	217.65	217	215.4	217.58	216.09	215.75	216.89	217.84	217.7	218.3	217.38	217.11	218.13	218.54	216.22	217.96	216.72	215.99	217.82	216.14	217.05	216.86	216.8	217.61	215.62	218.03	217.88	217.52
216.59	217.22	218.39	216.36	216.77	215.99	218.58	216.43	216.64	216.39	217.26	216.04	218.23	216.69	216.33	216.79	216.57	215.86	217.29	217.26	217.58	216.44	215.82	216.75	216.62	218.2	215.82	216.17	216.05	217.6	217.04	216.26	218.2	216.33	216.64	217.18	215.54	217.98	216.74	216.95	217.06	215.13	215.84	217.66	217.17	216.53	218.63	215.85	216.95	217.22
203.63	203.56	202.2	203.39	202.44	202.61	202.49	203.47	203.28	204.2	204.54	203.67	203.43	204.42	204.58	203.24	202.86	206.04	202.99	203.83	202.34	202.43	202.1	203.11	205.51	204.91	201.83	203.77	204.54	203.79	204.37	204.08	204.87	203.46	202.97	202.5	203.61	204.03	202.68	203.29	203.89	203.68	203.19	203.28	205.38	201.29	202.12	201.59	203.26	205.07
210.55	207.59	208.02	209.01	207.96	208.15	208.87	210.6	210.12	208.92	207.92	207.96	207.15	207.98	209.92	209.55	209.58	208.69	208.65	209.16	207.46	207.86	208.34	208.62	207.84	208.91	209.18	209.3	208.84	208.79	207.31	208.17	207.65	208.44	207.28	208.05	208.23	208.98	208.64	209.21	208.73	209.83	208.12	209.47	208.18	208.91	209.26	208.76	208	208.95
216.81	217.13	216.89	216.14	217.97	216.76	217.51	217.53	217.3	217.28	216.85	216.67	218.22	218.08	219.06	218.11	216.78	216.21	216.6	217.88	215.33	218.53	217.5	217.21	216.88	216.78	215.95	217.27	216.68	215.64	219.12	216.56	216.48	216.24	217.28	216.06	217.26	216.05	216.39	216.91	215.75	214.39	217.26	216.88	217.8	217.4	217.08	216.62	217.46	217.68
208.23	207.72	209.12	210.26	209.53	210.37	209.38	210.58	210.73	209.99	209.34	209.42	208.57	210.08	210.09	209.56	210.68	209.75	209.62	207.97	209.6	208.95	209.39	210.5	211.59	209.97	210.11	209.67	210.07	210.61	208.74	209.42	210.81	209.52	208.56	209.88	209.3	210.49	209.57	207.59	209.47	209.66	209.35	208.77	208.34	210.02	209.26	210.49	207.71	208.51
205.23	204.83	204.22	203.76	205.99	205.86	205.77	205.11	205.23	205.22	205.63	204.35	203.38	205.31	204.74	203.36	204.78	204.8	204.07	204.33	205.72	204.99	204.92	204.17	205.1	206.24	205.37	206.41	203.97	204.57	205.44	205.52	205.79	204.68	204.34	204.23	204.72	204.67	204.88	204.3	205.59	203.49	205.04	206.83	205.08	204.73	204.89	203.21	204.61	202.45
208.94	209.03	208.76	209.7	208.34	208.73	209.29	209.95	208.43	208.71	208.91	208.83	209.33	210.01	209.16	210.26	209.15	208.93	209.17	209.46	210.34	209	209.57	208.27	210.25	208.88	210.05	210.24	209.02	209.55	210.18	208.93	207.9	209.06	209.11	209.82	208.69	208.24	207.01	209.22	209.57	210.13	210.32	206.86	210.02	209.01	208.49	209.1	209.13	208.64
217.97	219.73	217.68	217.07	216	218.73	218.65	218.6	219.08	218.15	218.86	216.77	216.92	216.61	218.57	219.14	217.13	217.73	218.06	218.05	218.32	218.9	216.54	218.03	216.13	218.2	218.15	218.22	218.3	218.19	218.45	218.01	218.1	217.16	216.66	217.62	216.96	216.76	218.01	218.9	218.38	217.02	216.23	215.5	216.89	216.91	218.06	218.52	218.83	218.21
219.16	219.45	219.12	218.29	217.88	216.95	217.63	217.35	218.05	218.76	217.26	216.16	218.29	217.34	217.67	218.58	216.65	216.81	218.39	217.03	217.99	218.2	218.1	217.56	217.54	216.9	218.03	218.34	218.29	217.55	218.68	216.45	218.5	217.13	217.16	219.9	217.11	217.76	217.28	218.5	217.29	218.2	216.76	217.44	217.05	217.54	217.38	218.32	216.8	218.56
208.88	207.39	208.47	207.78	207.47	208.55	208.65	205.6	206.7	208.25	209.61	208.46	208.73	206.97	208.05	207.15	208.49	206.51	207.25	208.12	209.14	207.99	208.2	207.46	207.51	208.48	207.54	208.18	207.85	208.87	207.08	207.71	206.8	206.56	207.51	207.72	207.86	208.1	208.5	207.66	207.76	208.39	208.41	208.08	207.1	209.58	207.44	207.02	208.79	206.41
209.32	208.39	208.29	208.35	209.29	207.61	208.88	208.26	209.21	207.72	208.09	208.53	209.65	208.61	210	208.11	208.28	208.7	207.18	208.12	209.03	210.33	208.99	208.47	210.01	209.09	209.35	209.67	208.3	208.49	209.21	205.9	208.99	207.17	208.46	207.81	206.96	209.82	208.9	208.92	208.31	208.94	207.55	208.1	208.81	207.59	208.11	207.28	208.53	209.89
201.67	202.9	200.35	200.03	201.3	200.62	201.49	199.57	201.09	200.41	201.73	201.34	200.58	200.7	201.17	201.09	201.07	202.26	201.69	200.22	200.59	201.1	202.16	201.31	201.15	201.4	202.36	201.3	200	202.12	201.72	201.23	201.41	201.16	199.86	201.85	201.85	201.89	200.39	201.04	202	201.49	202.51	200.88	201.44	201.8	200.3	200.98	202.54	201.95
206.36	206.88	207.85	207.29	207.82	206.41	208.55	206.92	206.26	205.99	208.63	206.5	208.08	208.05	207.16	207.98	208.26	208.37	208.33	207.1	208.23	208.79	207.47	210.77	207.84	206.61	207.23	207.28	208.07	205.99	207.36	208.38	209.16	206.41	206.97	207.11	207.37	207.41	206.56	206.29	207.49	206.81	208.68	207.15	207.67	207.7	208.59	208.22	207.87	207.16
199.57	198.18	198.65	198.91	197.79	196.46	197.95	197.88	197.77	197.93	199.89	197.47	198.32	197	196.94	197.7	198.07	198.08	198.27	198.19	197.25	198.69	197.71	199.06	195.52	197.56	198.32	197.26	197.48	198.36	197.94	198.85	197.42	198.71	199.26	198.17	198.28	197.38	199.07	199	198.06	196.21	197.46	197.94	199.29	198.54	197.58	197.68	198.37	197.91
204.75	204.91	203.76	204.97	203.39	206.08	204.61	203.52	203.88	203.66	205.74	205.41	204.59	203.54	203.7	205.4	204.7	203.97	204.95	205.16	206.42	206.05	204.37	205.71	204.77	204.04	204	205.67	204.75	205.32	203.84	205.93	203.94	206.9	203.3	204.46	204.58	206.73	204.23	203.6	203.44	204.24	204.07	205.35	204.76	203.8	203.65	204.06	203.93	203.94
210.21	209.69	207.62	209.78	208.72	208.8	208.19	209.16	208.3	209.78	209.27	209.64	209.26	207.4	209.52	208.4	208.79	208.49	209.28	207.88	209.14	208.54	208.45	209.73	207.42	209.49	208.42	209.03	207.92	208.92	207.88	209.65	207.67	208.37	209.16	207.72	208.74	208.57	208.4	207.99	210.85	209.42	208.23	209.4	208.18	207.64	207.32	207.93	209.84	208.6
218.35	215.81	216.3	217.03	217.15	216.64	214.99	215.74	216.84	216.36	218.03	217.35	216.85	217.46	217.67	217.31	216.7	217.85	217.01	218.96	217.44	216.5	216.85	218.1	216.46	216.85	217.39	216.95	217.33	218.07	218.13	215.2	216.77	216.86	218.22	217.62	217.72	216.5	217.17	217.97	216.34	216.59	216.68	216.65	216.66	217.9	217.07	217.51	215.61	216.88
213.38	213.62	211.36	213.5	213.88	215.41	213.91	213.02	212.59	212.83	212.38	214.46	213.96	212.47	214.71	214.4	213.54	213.53	211.18	213.84	212.72	212.9	211.52	214.29	214.01	213.58	213.81	214.99	211.58	213.3	211.96	213.15	214.53	213.83	212.9	213.73	211.35	213.36	212.75	213.04	213.8	214.14	212.98	212.75	213.89	213.03	211.69	212.55	213.17	212.9
215.97	216.59	216.22	216.68	218.59	216.9	218.22	217.06	217.84	216.22	216.69	217.66	217.32	217.14	217.44	216.41	216.75	217.57	218.77	217.5	216.56	217.3	217.09	216.51	217.13	217.76	217.28	215.96	217.66	216.68	218.27	216.77	216.73	218.28	216.88	216.8	216.62	216.37	217.65	216.12	217.22	215.99	216.67	217.9	216.22	217.51	217.42	216.95	215.67	216.59
201.59	199.23	200.31	200.98	200.47	198.4	201.77	198.77	199.66	199.21	200.47	199.79	199.44	202.14	200.84	199.08	200.15	200.19	200.13	201.12	199.37	200.61	199.69	200.23	201.04	199.19	200.72	200.38	198.16	200.49	200.12	199.35	200.7	200.04	199.25	199.95	199.77	200.22	199.63	199.56	200.42	201.19	200.4	198.25	199.67	199.48	200.19	199.69	200.19	199.93
205.94	205.6	204.83	204	208.01	204.54	205.61	205.58	206.57	205.61	206.66	206.19	204.27	205.53	205.28	206.77	205.4	206.84	205.77	206.41	205.25	206.98	204.49	205.2	206.31	205.45	206.48	205.33	205.79	206.11	206.64	206.48	203.28	204.49	205.91	206.24	204.8	205.69	206.4	206.08	205.26	206.84	206.41	205.72	205.55	205.09	205.59	204.53	205.82	205.72
213.26	212.96	213.78	213.01	212.67	213.77	212.93	212.61	214.15	213.68	211.79	212.71	215.14	212.32	213.62	212.85	213.13	211.84	213.18	212.51	212.43	212.14	214.05	212.36	211.48	214.25	212.64	213.27	212.76	214.9	212.84	212.99	210.11	211.72	213.57	212.86	212.5	213.22	213.48	214.49	212.74	211.66	214.14	214.29	211.54	212.79	212.96	213.13	214.05	213.04
210.5	212.18	212.16	211.18	211.09	211.47	211.32	211.3	212.47	210.48	211.54	211.69	210.67	211.79	213.36	212.31	212.53	213.32	212.83	210.79	210.76	211.31	212.81	212.47	211.78	211.26	210.17	210.06	210.26	210.78	212.72	212.96	210.63	211.15	211.55	210.85	211.52	210.11	211.64	210.94	211.32	210.9	211.04	211.81	210.44	212.99	212.82	211.76	210.78	210.29
208.11	208.12	208.55	208.58	208.45	209.46	208.38	207.53	208.85	208.85	208.08	209.39	209.07	209.35	207.72	209.44	207.55	207.7	206.77	208.28	208.82	209.48	208.3	208.07	208.66	207.77	209.82	208.99	210.76	208.36	208.83	208.7	208.73	207.34	208.22	210.52	208.32	208.72	208.12	208.17	207.93	210.5	208.26	208.77	209.51	208.18	208.79	210.48	208.15	208.93
200.51	199.9	200.26	199.49	199.1	199.58	199.57	199.24	201.09	199.91	200.67	200.49	200.16	200.27	199.44	199.74	199.7	199.14	198.09	199.15	199.4	199.72	199.22	198.7	198.26	199.5	200.65	199.54	200.22	199.77	201	200.41	198.89	201.17	200.76	200.44	199.22	198.82	198.56	198.81	199.1	199.8	201.28	199.98	199.47	199.47	199.96	198.85	199.75	199.53
201.38	200.72	200.73	199.78	200	201.15	201.24	199.83	200.26	199.26	199.78	201.87	199.3	199.62	200.82	201.18	199.56	200.44	199.91	200.45	200.13	200.95	200.86	200.33	199.59	200.59	200.48	201.11	199.32	199.35	199.4	201.27	200.52	199.57	200.08	200.36	199.29	201.85	200.74	200.21	199.34	199.53	199.83	200.58	200.85	200.88	200.43	199.98	199.64	200.65
197	198.07	198.47	197.14	197.59	197.45	198.74	197.7	198.01	198.04	197.93	197.71	197.4	199.04	197.13	198.14	197.95	198.45	197.47	197.57	198.45	198	197.62	198.5	197.99	198.19	199.13	198.83	198.02	199.3	197.61	198.74	198.01	198.33	197.89	197.96	199.24	197.92	198.57	198.12	197.8	199.39	198.24	198.64	197.96	199.13	196.65	197.78	198.26	198.52
204.7	203.67	203.51	202.99	202.91	202.12	202.19	203.03	203.07	204.61	204.22	202.51	204.91	204.91	202.18	204.44	203.92	203.48	202.35	203.6	202.79	203.27	202.36	202.16	203.74	203.47	203.05	204.58	202.5	203.79	202.32	203	202.79	205.15	203.85	203.42	203.65	204.1	203.69	203.37	204.48	203.22	203.48	204.31	203.24	203.38	202.23	204.28	203.32	205.2
209.37	208.26	209.24	208.65	208.43	208.48	208.66	208.89	209.23	210.46	207.75	211.13	208.4	207.84	206.8	208.11	209.08	206.68	210.36	208.63	206.94	207.98	207.42	208.4	208.03	209.14	207.42	209.65	209.32	207.84	208.32	207.6	210.53	206.9	210.38	208.58	207.93	209.49	208.39	208.52	209.42	207.94	209.89	209.36	210.4	208.89	208.04	209.04	207.84	208.02
212.76	211.62	211.83	211.14	209.75	210.61	211.71	212.51	213.26	212.44	211.07	212.53	211.8	211.87	212.13	211.7	210.48	211.11	212.03	211.62	210.29	210.49	210.98	211.38	211.22	211.75	213.65	213.41	211.85	210.35	212.44	212.18	211.04	211.64	211.95	212.15	210.27	211.43	211.04	210.96	211.59	210.67	212.59	212.41	211.69	212.32	208.28	211.09	210.16	212.04
201.88	201.08	202.98	202.67	201.49	202.35	202.27	201.82	201	202.32	203.1	200.57	201	204.88	202.85	201.84	203.12	203.09	201.89	203.74	201.79	203.42	203.28	204.06	202.23	202.85	201.11	202.79	201.85	202.61	204.37	203.52	202.96	202.42	200.97	202.43	202.82	201.84	201.58	203.13	201.38	202.26	203.69	202.08	201.73	203.59	201.14	203.63	203.51	203.19
209.62	209.43	206.25	207.71	207.84	208.25	207.48	208.75	208.93	209.24	208.81	208.49	208.02	208.67	208.13	209.16	209.33	208.11	208.46	209.04	208.82	209.3	208.75	208.98	208.57	208.17	208.05	208.72	209.76	208.64	208.48	209.55	209.9	210.05	209.42	209.76	208.36	207.91	209.89	211.2	210	208.01	209.06	208.47	210.11	207.67	209.5	209.61	208	209.01
211.34	213.63	213.48	213.3	212.25	212.91	213.61	212.05	211.62	212.16	212.22	211.59	213.45	210.88	212.6	211.2	211.16	211.53	212.46	213.51	211.7	210.9	212.79	211.17	211.55	212	213.46	212.87	213.16	212.44	212.03	213.39	212.45	212.2	212.3	212.84	211.42	212.24	214.24	212.54	212.98	210.96	210.23	211.83	211.94	211.58	212.64	212.64	210.4	211.47
200.16	199.15	200.29	200.04	198.09	198.01	197.91	198.08	200.65	199.05	200.25	199.9	199.25	200.35	196.37	201.26	200.57	198.84	199.46	198.38	198.71	199.5	198.64	199.94	199.69	198.7	197.91	199.82	198.98	200.25	200.58	199.79	200.03	199.5	199	199.83	199.42	198.67	198.55	197.65	200.61	200.57	199.94	199.62	200.58	199.66	199.64	199.52	200.51	200.09
208.95	208.6	207.69	207.95	208.63	207.34	209.01	207.22	209.27	207.33	206.94	208.96	207.64	209.9	209.49	208.87	208.27	208.93	208.59	207.77	210.19	209.36	207.4	207.41	207.22	208.97	209.29	209.99	211.26	207.51	208.39	209.72	208.46	207.6	210.11	207.65	208.53	210.28	210.5	210.32	207.34	208.35	209.88	209.52	208.68	209.1	209.63	208.14	208.67	207.84
217.36	216.97	217.37	216.74	217.07	216.23	216.91	216.59	215.57	217.46	217.75	216.8	217.19	216.66	216.71	218.12	217.8	217.86	217	217.33	215.45	217.54	216.97	216.48	217.3	216.31	217.01	217.09	216.99	216.85	216.68	217.1	217.01	216.67	218.16	218.48	217.81	218.73	216.79	217.41	217.26	216.52	218.04	214.75	216.1	218.39	218.6	216.93	215.72	216.39
211.31	213.32	214.38	212.47	210.67	211.25	212.36	212.91	213.28	213.33	213.47	213.02	212.48	212.82	213.3	214.33	213.26	213.3	213	213.57	212.59	212.29	213.04	212.92	212.32	211.2	211.76	212.05	212.4	211.68	211.06	212.28	212.53	211.49	211.91	212.07	211.56	213.02	212.56	213.76	210.17	212.59	212.71	210.71	212.96	211.77	213.05	212.68	211.47	211.72
193.77	196.23	195.23	196.52	195.17	197.06	195.55	195.1	195.27	194.02	194.44	194.43	194.83	192.91	195.08	195.91	195.43	195.48	194.46	194.38	196.49	193.34	194.81	193.77	195.24	195.43	194.69	194.51	194.74	195.42	194.11	195.88	195.61	195.45	194.84	196.57	194.9	196.03	194.33	194.29	196.59	194.84	195.04	194.49	194.28	196.45	196.57	194.66	195.21	196.47
193.78	193.85	194.42	193.95	194.08	194.52	194.69	196.1	193.08	193.56	195.07	194.75	195.61	193.56	193.86	194.38	194.34	193.87	195.79	195.27	195.57	195.34	194.91	195.21	193.17	194.01	195.18	194.46	194.32	194.75	194.54	195.56	193.82	194.49	193.62	193.21	194.67	195	194.57	194.99	194.15	195.69	195.11	193.98	193.43	194.47	194.17	195.59	194.12	195.16
207.71	208.17	207.97	207.21	207.85	207.7	206.76	208.51	207.55	207.29	207.84	206.13	209.17	207.83	207.49	205.85	209.23	208.04	208.39	207.47	209.61	207.83	206.79	208.25	209.35	208.81	209.64	207.03	208.18	208.42	209.37	207.45	207.33	208.1	207.74	208.55	206.91	207.89	208.22	207.66	208.26	206.9	205.51	209.46	208.72	209.31	207.2	208.02	208.27	208.4
210.09	208.29	207.26	207.94	206.8	206.42	206.74	206.44	207.82	207.36	208.34	207.55	206.68	207.62	206.98	206.09	206.86	207.61	208.01	206.61	207.3	208.68	207.31	206.01	207.66	207.02	207.93	208.07	207.42	207.95	205.64	206.62	208.89	207.29	208.75	207.77	207.59	208.34	208.92	208.64	208.01	208.11	207.62	206.4	208.44	208.4	208.67	207.29	207.89	206.14
203.72	202.21	203.06	203.62	203.17	203.38	203	203.81	204.46	203.92	202.82	203.26	203.73	203.64	203.32	204.67	204.87	202.83	203.8	203.75	203.33	203.84	204.02	203.8	203.52	204.02	204.98	204.12	203.97	201.08	202.85	205.31	203.64	203.72	204.89	203.85	204.03	203.42	203.89	204.13	204.58	203.65	203.66	202.6	203.68	204.28	202.57	202.97	203.88	204.03
205.57	203.67	202.88	203.41	203.08	203.01	204.57	203.5	205.28	203.37	202.78	203.58	203.77	203.23	204.18	202.58	203.34	204.51	202.06	203.99	204.1	204.33	203.06	204.4	204.2	203.35	203.53	204.32	203.44	203.02	204.57	204.43	203.3	203.2	202.83	202.83	202.15	203.93	203.02	203.09	204.38	203.64	203.69	204.01	203.08	203.15	202.66	202.66	203.85	205.16
201.32	202.35	201.32	200.55	201.96	200.97	202.07	200.38	201.4	204.31	200.43	201.91	201.86	199.8	201.1	202.28	201.83	200.96	200.81	202.45	202.66	200.46	202.76	201.91	201.58	203.64	201.81	200.66	202.1	202.38	199.38	199.61	200.39	201.08	200.95	200.15	201.23	199.76	200.81	199.57	200.77	201.24	201.77	201.4	201.48	201.34	202.49	200.93	201.41	200.78
208	207.28	206.72	205.88	206.41	207.31	205.28	206.77	205.48	204.71	204.18	206.76	205.87	206.74	206.86	206.46	207.25	206.1	204.57	207.08	207.33	207.07	205.84	207.15	206.06	206.24	205.9	206.34	205.97	207.33	206.5	207.69	206.62	206.88	204.25	207.83	206.52	207.1	205.83	207.15	204.99	206.72	206.68	205.01	207.11	206.79	204.11	205.58	203.49	206.45
211.91	211.06	211.18	212.96	211.08	212.29	213.15	211.46	210.54	211.38	211.81	211.95	211.28	210.69	212.44	210.54	210.92	211.62	211.87	211.57	212.81	211.58	211.94	211.31	212.1	212.11	212.6	211.54	211.43	211.44	210.35	212.26	210.86	211.35	210.95	211.14	211.51	210.73	212.68	211.67	210.16	212.04	210.74	210.89	211.93	211.18	209.64	210.84	211.33	211.87
211.22	212.09	211.95	212.38	213.13	211.33	211.57	212.2	209.86	211.2	211.93	211.36	210.99	212.39	211.52	211.4	210.31	211.18	210.44	213.1	211.08	211.62	210.67	211.84	212.34	212.43	210.91	210.41	212.05	212.7	211.69	211.89	211.96	212.13	210.37	212.5	212.45	211.15	212.01	210.45	211.55	212.93	211.2	212.89	211.51	213.21	211.26	213.88	212.18	210.85
208.95	210.49	210.03	208.61	209.7	208.57	208.55	208.24	209.7	209.26	210.51	210.86	210.18	208.81	208.84	208.03	209.02	209.61	211.63	210	209.48	208.6	209.72	209.29	208.9	210.08	210.53	208.94	209.78	209.75	208	209.47	209.66	209.57	209.74	208.73	210.09	209.4	208.72	208.73	208.16	209.43	209.93	210.28	209.89	210.74	209.32	208.39	209.75	209.97
210.33	209.71	209.74	210.09	209.43	209.65	211.61	210.12	210.3	208.34	208.45	209.17	209.74	209.43	209.84	211.5	209.13	209.58	208.85	209.53	209.93	209.08	209.52	210.19	208.58	208.85	210.61	209.76	209.69	210.4	209.19	209.6	210.68	210.54	209.12	210.33	207.92	212.25	208.97	211.04	210.57	209.79	210.57	210.72	209.81	209.39	208.54	209.98	209.11	210.37
207.13	205.26	207.73	207.82	208.15	206.97	208.75	207.58	208.36	207.23	206.25	209.04	207.86	208	208.84	208.83	207.43	206.22	207.76	207.41	207.74	207.41	209.03	206.69	206.84	209.6	207.34	207.89	207.79	208.66	206.98	207.64	204.65	208.82	207.56	208.6	208.61	206.34	207.09	206.69	208.55	206.73	207.82	207.27	207.75	208.85	207.88	207.09	207.82	207.37
207.9	206.97	209.58	206.38	208.02	206.35	206.38	206.3	207.63	209.16	207.1	208.09	208.55	207.19	208.88	207.41	207.86	208.38	208.64	207.86	208.77	208.33	207.09	207.87	208.2	208.07	207.62	208.44	207.17	206.97	208.14	205.89	207.76	208.97	207.87	208.95	209.49	208.17	208.03	207.05	207.77	207.46	207.59	208.59	207.86	207.06	207.35	208.75	206.18	207.21
217.6	215.17	218.09	217.7	218.64	218.38	216.92	218.83	217.65	218.25	219.4	218.31	216.6	216.14	219.05	217.37	216.69	218.69	217.66	216.54	217.51	218.34	217.96	218.43	216.92	218.27	218.45	218.6	217.63	217.88	218.19	216.96	217.45	218.77	218.67	218.56	217.92	217.35	217.99	216.73	217.45	217.82	217.49	217.75	217.52	218.36	218.43	217.09	219.31	217.09
203.32	204.41	203.99	202.92	203.72	204.84	205.12	204.02	204.58	203.32	204.9	204.21	203.83	204.21	203.57	203.16	204.53	202.3	203.49	203.35	204.07	203.37	205.34	201.89	204.49	205.94	204.55	204.02	204.25	202.82	204.28	202.99	203.95	205.04	203.21	205.01	204.16	204.11	203.54	203.98	205.09	205.01	204.49	203.29	204.72	202.97	204.98	205.32	203.03	203.25
199.91	199.83	199.13	197.43	199.05	200.45	198.22	201.38	199.11	198.7	199.31	200.71	200.4	198.74	199.05	198.34	200.28	199.46	200.43	200.17	199.12	201.03	200.68	199.78	199.86	199.45	200.01	199.4	200.38	197.98	199.11	199.6	199.69	199.62	198.81	199.44	199.54	200.89	198.34	199.91	198.25	198.65	199.42	199.5	199.99	198.36	198.44	201.05	200.19	199.42
212.01	211.9	211.63	211.59	212.29	213.14	212.88	210.76	212.95	211.9	212.76	211.43	212.27	211.41	211.87	212.77	210.57	211.34	213.37	210.99	209.89	212.56	212.54	211.05	210.82	211.19	212.15	212.07	210.51	211.81	210.76	211.66	210.41	212.78	212.66	210.33	211.92	212.34	211.07	211.13	211.86	212.28	212.41	212.39	210.58	213.26	213.27	212.58	211.24	210.78
202.23	201.66	201.71	200.13	200.7	200.59	198.68	199.74	202.25	201.53	199.64	200.16	199.84	200.02	200.32	201.04	199.87	199.79	201.02	200.13	201.67	199.33	200.76	199.24	199.92	199.16	200.49	200.05	198.93	201.76	200.4	200.55	201.21	199.49	201.07	200.04	199.3	200.12	201.48	200.92	200.5	200.27	200.14	200.98	199.09	200.29	199.55	200.17	200.69	200.05
207.53	208.02	208.61	207.66	207.79	207.66	207.85	208.63	208.21	209.01	206.92	207.22	207.07	208.63	205.92	207.34	208.42	207.33	209.74	208.36	207.67	206.77	208.28	207.22	208.42	208.08	208.07	208.43	207.86	208.85	208.99	206.53	208.51	208.65	208.95	207.44	207.96	207.65	207.71	207.41	208.86	208.23	206.39	207.2	206.71	206.45	206.84	208.16	206.88	209.07
201.31	200.16	200.23	200.39	200.31	200.52	199.35	201.2	201.48	201.89	201.69	199.64	200.34	200.78	200.36	198.81	201.58	199.52	200.31	199.64	201.81	199.67	200.79	199.11	198.64	199.09	200.1	200.24	200.37	201.15	199.88	201.27	199.65	198.87	200.31	200	201.2	199.2	202.71	201.31	199.06	199.66	201.85	199.84	200.83	200.29	200.62	200.51	200.85	199.72
194.37	195.45	195.98	193.73	193.98	195.25	195.59	195.5	196	195.48	195.67	195.86	195.38	194.83	194.97	195.31	195.46	194.93	193.65	194.68	193.48	196.48	193.17	195.35	195.92	195.39	196.04	194.06	195.33	194.39	196.46	194.49	195.44	195.38	196.26	195.64	195.76	195.49	195.6	195.97	194.05	194.73	195.43	195.13	195.77	195.01	195.46	194.57	195.53	196.05
208.63	208.4	208.58	209.03	209.22	208.02	208.73	208.38	208.01	207.23	209.33	208.06	207.36	208.14	209.01	207.97	207.03	208.85	208.36	209.7	208.36	206.84	210.04	207.86	207.9	207.78	209.11	208.35	209.34	208.47	208.93	209.34	208.51	208.74	208.31	206.71	208.44	207.34	207.44	208.24	208.43	208.04	208.9	209.59	207.58	207.59	207.33	208.76	208.29	207.44
204.19	205.58	205	204.7	205.74	203.85	205.17	204.8	205.28	205.04	204.49	203.56	204.49	204.87	205.25	204.38	203.85	202.63	205.05	206.03	203.65	204.05	204.64	203.62	205.86	205.74	203.97	204.73	205.85	204.95	205.18	205.56	205.53	204.47	204.01	205.18	203.46	204.02	204.38	205.14	203.71	205.26	204.38	206.06	205.06	205.71	204.76	205.45	203	204.95
208.23	208.33	208.11	210.29	208.46	208.59	207.91	209.17	209.22	209.16	206.6	207.74	209.19	209.2	208.73	207.79	208.09	208.21	207.94	210.57	209.31	208.53	207.1	207.96	207.41	208.54	208.32	207.76	208.59	208.45	206.04	207.59	208.53	207.17	209.39	208.27	208.49	208.65	209.35	208.91	209.7	210	208.2	209.45	208.49	207.74	207.89	209.37	208.52	209.96
207.34	207.37	208.39	206.8	206.58	208.13	205.97	209.4	209.01	208.71	207.17	206.61	206.87	210	208.12	207.84	208.11	206.73	206.63	208.76	208.5	207.06	207.08	209.48	207.7	208.27	208.1	207.65	207.65	207.62	208.54	207.84	207.97	207.8	205.4	209.12	206.77	207.57	207.76	207.74	206.79	208.5	208.69	209.13	207.59	209.06	207.33	207.36	208.47	209.03
207.07	207.19	207.56	208.18	208.65	209.58	207.45	207.1	207.8	208.27	207.21	206.59	206.38	205.33	208.51	208.03	208.44	208.22	208.35	207.82	207	207.23	206.95	206.45	208.02	207.64	209.33	206.66	206.39	206.48	207.67	206.22	207.58	208.4	208.44	208.32	206.98	207.3	207.67	207.15	206.97	207.87	208.08	207.1	209.6	207.16	207.91	207.85	207.76	206.49
203.13	203.45	200.42	201.87	201.44	201.81	202.17	203.05	201.04	202.94	204.62	202.69	203.08	201.8	202.86	201.44	201.94	203.86	202.58	202.29	202.8	202.72	203.84	201.88	201.58	204.92	201.78	200.63	203.82	202.74	202.8	203.22	202.2	203.78	202.88	201.99	203.61	204.09	202.84	203.06	200.97	201.73	202.56	203.84	202.44	202.16	203.47	202.34	201.31	202.67
203.01	204.2	202.77	202.48	202.47	202.48	203.71	202.61	202.44	203.33	200.35	202.86	202.91	202.66	201.19	202.36	202.36	202.9	201.68	201.68	201.46	201.84	201.15	202.09	202.9	201.8	202.56	202.97	201.45	204.05	202.74	201.55	202.3	204.09	202.38	202.39	203.15	202.85	203.49	202.32	201.76	202.8	201.63	202.08	203.62	202.09	201.83	202.32	201.69	202.22
204.36	203.26	203.73	204.21	202.02	203.71	203.96	203.08	203.64	202.4	203.3	204.17	202.13	204.01	204.95	203.28	202.51	205.31	204.26	202.01	202.94	203.15	203.39	204.84	202.81	201.43	202.03	203.59	203.65	202.85	202.72	203.93	202.76	203.12	203.83	203.01	202.8	204.77	202.95	203.06	202.02	203.21	202.78	203.53	202.38	201.88	204.3	204.3	204.3	202.62
208.87	207.26	207.73	207.96	207.73	207.28	208.48	208.82	206.72	207.27	207.3	207.68	207.75	207.72	207.27	208.9	207.93	209.01	208.18	209.51	209.34	206.67	208.78	206.6	207.33	206.57	206.24	208.2	208.3	207.3	206.93	209.4	206.81	207.18	207.4	207.59	208.11	208.21	208.01	208	208.47	208	208.58	207.5	207.67	207.86	206.88	209.49	207.76	208.39
207.78	209.07	207.25	206.9	206.93	208.53	207.38	206.95	208.46	208.69	207.34	209.44	208.21	207.88	207.72	209.22	209.39	208.15	207.82	209.57	206.7	207.26	207.24	208.15	206.98	208.55	208.03	208.46	206.83	207.23	207.53	208.67	209.37	209.05	208.32	206.81	208.21	209.3	207.23	208.28	208.33	206.17	207.87	208.25	207.57	206.62	207.99	206.52	208.36	209.24
204.51	203.16	202.74	202.04	202.46	202.21	203.48	203.85	203.8	203.97	202.3	203.52	203.73	204.91	203.93	203.02	201.76	202.52	201.86	204.08	204.17	203.46	202.76	204.02	205.56	199.3	204.62	203.7	204.64	202.42	203.22	203.62	204.16	202.38	202.87	202.72	201.55	204.44	203.09	201.38	203.26	203.67	202.84	202.13	201.61	203.65	201.92	200.84	200.67	202.24
203.28	204.37	203.37	202.03	202.31	201.85	203.87	202.62	203	202.49	202.02	203.66	204.57	203.47	203.95	202.39	203.48	202.82	203.91	204.4	203.05	203.46	202.19	202.78	204.44	203.52	204.2	203.06	202.21	202.44	202.28	204.45	203.7	202.35	204.24	203.98	204.81	202.89	203.73	202.6	204.06	202.53	203.67	202.78	202.47	203.86	202.98	202.65	204.63	202.64
202.03	203.39	201.5	203.4	204.01	203.4	201.82	203.42	201.97	201.29	201.29	202.01	202.87	201.45	204.54	202.65	202.91	203.49	202.16	202.05	202.53	202.91	202.68	201.09	201.91	202.93	202.49	203.22	202.23	202.49	204.37	203.15	202.75	202.31	203.34	202.58	201.97	203.95	203.03	202.61	202.55	201.19	202.33	202.69	203.06	202.14	201.76	203.67	201.48	202.48
202.71	202.26	203.14	203.79	202.98	202.5	202.22	202.33	201.48	202.02	201.46	201.78	202.39	203.42	202.05	202.88	202.26	203.29	203.02	202.8	203.12	201.73	202.02	204.14	203.76	201.73	202.94	201.93	202.1	202.03	203.23	202.62	201.52	203.27	200.97	200.85	201.2	202.68	203.03	202.46	202	202.54	202.77	203.7	203.38	201.37	204.32	202.19	201.74	203.61
196.87	197.64	198.74	197.81	198.46	197.61	197.93	197.71	196.91	195.9	197.55	197.18	198.08	198.08	198.48	197.49	198	196.82	198.67	196.3	197.46	197.85	198.72	198.01	197.07	197.59	196.68	197.84	199.08	195.8	199.04	197.58	198.29	197.44	197.4	197.07	197.62	197.67	197.19	197.3	199.35	197.01	199.15	199.8	197.93	198.04	196.95	196.7	197.45	198.89
217.8	218.05	217.85	216.87	218.9	217.43	216.56	216.01	216.43	217.46	216.83	215.94	217.93	218.91	216.75	217.79	218.14	218.11	218.92	218.96	218.11	216.84	217.76	218.88	216.96	216.32	218.49	217.63	217.54	218.69	218.74	217.2	219.7	217.87	218.57	216.82	216.57	216.82	217.52	219.16	218.1	218.21	217.47	217.65	218.26	218.62	219.28	217.53	217.34	217.16
194.08	194.52	193.18	194.1	194.61	195.64	194.03	195.76	193.62	193.29	194.53	193.98	196.41	195.79	195.2	192.97	193.93	194.83	193.39	194.3	192.81	194.49	193.43	194.69	194.24	193.43	193.95	193.88	193.81	194.36	193.27	194.97	194.89	193.83	194.05	192.87	194.68	195.37	193.87	195.66	193.77	193.62	194.55	195.61	192.82	193.12	195.44	193.64	193.83	193.68
208.82	209.2	210.84	208.13	209.66	210.25	210.53	210.1	208.75	210.14	208.64	209.56	207.97	208.33	209.81	209.22	210.19	209.63	210.43	210.08	207.93	209.44	210.37	209.53	209.3	209.94	208.57	209.78	209.53	209.28	209.86	208.06	209.41	210.28	209.45	210.79	209.6	209.59	208.44	207.69	208.88	209.89	210.72	208.54	209.65	208.21	209.34	210.83	210.12	209.58
199.29	200.16	199.74	200.59	198.65	199.09	200.9	199.22	200.4	198	198.62	202.36	201.95	198.67	199.28	199.29	199.27	198.82	199.69	198.35	198.55	200.21	198.89	198.46	200.54	200.37	199.74	198.58	198.42	199.25	198.98	199.48	199.97	197.66	198.87	199.08	197.43	199.33	200.14	198.72	198.99	199.43	200.28	197.65	200.38	199.1	200.25	199.49	199.22	201.1
208.71	209.44	208.2	208.49	206.83	207.99	207	207.81	206.91	207.1	208.18	207.62	208.51	206.94	208.66	207.62	208.44	208.85	209.26	206.35	208.03	205.44	207.15	207.75	208.36	208.38	208.51	209.07	206.18	207.57	207.25	207.41	208.81	206.13	207.96	206.26	209.77	207.92	206.88	207.82	206.87	207.14	207.67	208.24	207.43	208.88	210.24	208.51	208.11	207.82
206.32	206.78	206.75	206.76	206.14	208.28	207.83	206.9	206.12	207.68	209.83	208.21	206.39	207.71	207.86	207.55	207.86	208.08	208.16	208.15	207.37	207.91	208.36	208.49	208.08	207.86	208.23	207.8	206.05	206.71	208.38	207.4	206.52	207.28	206.95	207.91	207.7	207.54	206.62	207.27	208.14	208.55	206.7	207.73	206.53	208.32	207.72	206.5	209.29	206.04
198.21	198.45	197.8	198.39	197.78	196.82	198.53	198.29	198.79	197.32	197.8	197.17	197.98	198.6	197.84	197.72	198.44	197.94	199.26	197.98	196.59	198.25	198.99	198.8	198.48	196.55	198.02	199.89	197.78	198.25	197.98	196.51	197.42	196.38	197.09	198.13	199.1	197.39	198.88	198.21	198.99	198.14	197.48	198.05	198.5	198.51	197.93	198.02	196.45	197.65
213.08	213.79	212.64	213.77	212.84	213.42	213.79	212.4	213.1	213.02	212.59	214.21	213.91	214.84	213.71	213.14	211.84	212.75	213.01	213.55	212.25	212.2	211.96	212.93	211.63	211.84	211.68	213.26	213.11	213.66	212.27	212.14	211.18	211.44	212.9	213.13	213.65	213.32	213	212.89	213.61	212.97	212.09	212.35	213.17	212.61	212.46	213.14	214.32	213.69
204.57	204.85	204.76	204.92	204.77	204.18	204.19	205.59	204.27	203.68	204.77	203.8	204.85	203.14	203.49	203.79	204.88	204.7	204.64	204.6	204.37	203.44	204.37	205.56	205.16	202.07	205.18	205.45	204.92	206	204.37	206.3	204.62	206.42	206.09	203.98	203.67	204.63	203.3	206.51	206.36	202.05	205.08	205.17	204.54	205.48	205.41	206.59	206.47	204.04
202.41	203.24	203.65	203.46	201.02	205.04	202.55	203.07	202.42	203.56	202.72	204.04	203.41	202.41	203.64	202.18	202.3	203.42	201.59	202.62	202.97	203.65	203.01	202.48	204.24	203.45	202.78	200.7	204.81	202.87	204.08	203.1	204.45	204.08	202.61	201.84	202.33	203.83	203.8	203.18	202.82	203.37	201.9	201.37	203.98	203.75	203.36	203.41	201.78	203.13
212.84	213.12	211.15	211.94	213.04	212	212.28	211.94	211.46	212.51	212.35	211.15	212.98	211.6	210.45	212.64	211.71	211.93	210.65	211.07	212.95	212.42	210.87	212.5	211.79	211.89	210.52	210.36	211.77	212.77	213.93	213.24	212.35	211.01	212.11	212.01	212.31	212.18	213.92	211.27	211.62	211.91	211.42	212.43	212.61	211.63	210.43	213.43	211.49	211.06
211.31	213.46	213.16	212.89	213.03	212.82	214.28	213.81	211.44	212.48	212.97	212.62	212.49	213.26	212.3	212	213.23	212.69	214.65	213.89	213.32	212.04	210.82	212.8	210.83	213.33	213.33	210.67	214.13	213.2	213.93	212.12	214.16	211.52	212.71	212.6	212.84	211.88	212.66	211.76	211.05	211.25	212.8	212.84	213.01	213.59	212.62	214.1	213.71	211.38
199.74	201.07	201.56	200.16	200.93	198.99	202.08	200.26	201.23	201.04	199.58	200.25	199.44	200.63	201.19	202.13	200.82	200.59	200.97	201.9	199.71	199.69	200.82	200.89	201.95	200.23	200.6	199.16	199.77	201.31	199.11	200.75	200.01	200.88	200.08	201.4	199.25	199.74	199.31	199.44	199.66	200.1	201.02	200.4	202.04	201.32	200.48	199.67	201.37	200.86
203.89	205.29	203.04	204.99	204.64	205.38	205.11	205.05	204.31	206.1	205.74	204.59	204.53	204.62	206.51	206.39	204.14	204.42	203.83	205.65	203.96	203.41	203.83	205.02	204.8	205.47	203.68	204.68	205.07	205.13	205.53	204.31	205.73	204.9	205.06	203.5	203.74	205.83	204.06	203.37	204.64	204.27	204.54	203.36	205.14	204.86	203.73	204.16	205.51	203.33
209.59	207.76	208.44	209.44	208.13	208.01	209.1	208.88	210.01	207.91	209.5	208.84	208.64	209.34	208.15	207.55	208.63	207.88	208.37	208.23	208.57	207.91	208.98	208.08	209.13	209.8	208.59	208.73	211.08	210.31	209.07	208.28	208.03	209.35	209.59	207.6	210.26	209.46	208.76	208.52	208.84	208.27	207.89	210.11	208.21	209.03	209.08	209.28	208.41	209.01
203.04	205	205.92	205.17	205.12	205.25	205.96	203.22	205.23	206.39	205.75	203.2	203.62	203.87	205	204.61	205.39	206.31	204.72	203.79	206.54	204.06	203.49	204.91	205.23	205.48	205.48	203.72	205.33	203.66	204.85	205.93	204.78	205.37	205.78	205.05	203.85	203.72	204.8	205.34	203.56	205.33	206.13	204.09	204.98	204.99	204.78	203.28	204.31	204.1
202.37	201.72	202.25	202.72	203.54	201.4	202.38	201.86	202.1	202.46	203.6	200.04	200.28	203.22	203.23	202.38	202.25	203.21	202.24	201.23	202.82	202.41	202.83	201.28	201.1	203.68	203.94	203.01	202.6	200.18	201.69	201.85	203.67	201.88	202.8	203.26	202.48	202.36	203.78	202.37	204.04	202.58	202.49	202.2	205.46	202.53	201.66	202.85	203.36	203.41
206.6	206.16	206.14	207.09	207.67	208.38	207.29	206.62	207.19	208.91	206.72	209.29	207.76	208.05	207.58	206.57	208.57	206.32	208.4	206.32	209.05	207.43	208.7	207.26	207.89	207.06	207.65	208.16	208.19	207.08	204.79	207.38	207.22	206.26	207.65	208.62	207.27	208.45	208.15	207.92	208.78	206.96	208.11	208.01	207.61	208.3	205.53	208.18	207.32	207.35
195.24	195.11	197.09	196.8	195.53	195.51	196.28	195.79	195.58	195.04	196.34	194.95	196.01	195.09	193.08	195.56	195.98	194.84	196.03	194.51	195.06	194.2	195.24	194.89	195.49	195.82	195.66	195.71	195.06	194.16	194.78	195.59	194.88	194.35	196.11	195.79	194.38	194.86	194.87	194.67	195.85	194.72	196.15	194.69	194.1	194.94	194.73	195.07	195.8	193.32
200.86	199.74	200.1	200.2	201.41	200.01	200.35	201.09	199.69	199.42	198.79	199.3	200.17	198.87	199.57	199.13	200.52	199.38	199.04	201.32	198.4	198.31	199.06	200.65	199.87	199.04	199.81	199.83	197.92	200.44	198.56	198.67	199.91	200.26	199.45	198.42	198.88	199.36	199.33	198.61	198.6	198.75	200.01	198.97	198.74	198.74	199.26	199.53	199.16	198.43
206.56	205.42	207.22	206.5	204.87	206.41	205.37	205.25	203.64	205.85	204.54	205.3	206.4	204.83	206.87	206.04	204.82	206.09	206.07	205.33	204	204.66	206.69	206.25	205.9	205.83	205.57	205.59	203.97	205.95	205.98	204.15	205.27	206.33	205.55	206.87	205.36	205.82	204.56	205.63	206.34	205.22	205.58	205.13	204.95	205.47	204.93	206.84	203.57	206.62
199.59	199.39	199.08	198.59	197.56	201	200.91	200.45	199.75	199.16	199.68	200.85	200.12	198.42	201.03	198.03	198.13	198.32	200.84	200.87	199.09	199.98	198.59	198.93	197.98	199.39	199.33	199.56	198.87	199.38	199.7	198.85	199.82	198.49	199.03	198.48	199.19	198.78	200.82	198.2	199.29	200.36	198.82	200.89	199.57	197.88	199.16	199.59	200.17	198.5
196.8	199.96	196.67	197.24	197.11	197.68	197.23	197.15	198.66	197.21	197.28	198.9	197.42	199.43	197.51	198.81	198.63	197.35	197.87	198.66	196.49	197.53	198.62	197.79	197.94	198.41	197.43	199.01	197.64	197.13	197.67	199.2	196.89	197.25	197.54	196.02	196.65	197.52	198.74	199.26	197.28	198.81	197	197.86	198.44	197.75	198.17	198.82	199.19	199.21
210.67	210.67	210.48	213.07	212.8	213.91	211.98	212.7	213.95	212.72	212.37	212.5	212.41	212.69	210.94	211.86	214.22	212.47	211.41	215.01	212.16	210.94	212.4	212.94	211.09	212.18	211.97	212.67	215.22	212.41	212.7	211.22	212.39	210.29	211.16	212.38	212.35	213.05	210.08	211.29	211.85	211.67	212.51	211.92	212.55	212.38	212.06	212.47	212.98	213.99
205	203.89	203.14	203.54	203.1	203.87	202.83	203.18	202.89	204.1	204.34	205.07	205.09	204.57	202.35	203.55	203.2	203.09	204.01	204.04	201.77	204.81	204.2	204.1	202	202.69	202.98	205.47	203.46	203.29	204.11	204.26	203.98	205.39	204.25	203.7	205.02	203.34	203.68	203.81	203.68	203.33	204.7	203.96	203.38	202.65	203.83	202.58	204.53	204.13
203.76	202.47	203.45	200.44	202.62	202.26	200.77	200.87	204.42	201.56	201.34	201.7	201.59	202.3	201.88	201.62	203.15	202.36	203.92	200.92	200.8	203.35	202.15	202.07	202.47	202.35	202.8	202.61	201.56	201.77	202.45	202.01	201.28	202.04	203.08	202.29	202.37	202.15	202.59	202.2	203	203.21	202.14	202.36	201.91	202.33	202.33	200.78	200.51	203.04
202.5	202.71	201.98	203.83	203.11	201.8	202.18	202.86	201.78	202.14	203.49	201.62	201.98	201.08	202.39	202.43	202.91	203.08	201.12	202.29	202.96	204.13	202.35	201.88	203.26	202.49	202.94	203.16	202.95	203.04	203.58	202.32	203.39	202.52	202.06	202.8	202.46	203.37	200.66	201.83	201.41	203.82	202.35	200.9	201.51	202.49	202.58	201.98	200.44	202.17
201.44	199.94	198.92	199.67	201.6	200.31	200.07	199.16	199.98	198.96	197.83	197.82	200.48	199.13	199.63	200.11	199.2	199.7	201.33	199.02	200.33	197.8	197.75	198.77	199.75	198.54	199.19	199.8	198.51	199.01	200.71	200.17	200.12	199.21	198.84	199.13	199.92	199.34	200.22	199.75	199.08	198.88	200.18	199.73	198.63	199.16	198.73	199.07	198.74	199.79
208.4	208.82	208.88	208.81	209.72	208.98	208.99	208.67	208.83	208.87	208.21	209.12	209.58	208.58	209.12	210.04	208.98	208.32	207.64	208.39	208.46	209.49	207.76	208.82	208.2	208.95	208.7	209.93	210.14	208.21	208.24	209.8	209.02	208.26	209.67	209.29	209.15	207.42	207.84	207.44	209.98	210.1	208.94	209.94	208.77	209.65	209.65	208.21	208.51	207.13
207.67	207.45	209.44	208.49	209.95	209.19	208.17	208.52	207.08	210.27	209.25	209.91	207.84	209.19	209.55	208.98	207.92	209.5	210.24	208.92	208.83	208.38	208.97	208.21	209.16	208.6	207.69	209.84	209.35	209.8	208.12	207.76	209.14	206.67	209.33	209.71	207.56	208.2	207.55	208.51	208.43	209.22	210.24	210.22	208.74	207.67	210.42	208.84	209.12	210.18
207.81	208.7	209.63	207.02	207.83	207.5	207.71	208.59	208.19	210.45	209.93	209.27	207.81	209.19	208.52	209.23	207.59	207.93	209.14	209.17	209.62	208.16	207.64	208.69	208.84	207.53	206.7	208.47	209.38	208.02	209.54	208.81	207.43	208.23	209.22	208.38	207.79	210.35	208.33	208.21	207.29	209.37	206.99	208.71	208.62	207.91	206.51	207.33	209.53	207.4
196.78	198.92	200.34	198.49	198.19	198.76	197.91	195.91	200.01	197.34	199.13	199.33	198.21	196.97	199.75	197.52	196.51	198.08	198.41	197.7	198.65	197.91	197.49	198.79	198.97	200.96	199.95	198.56	198.8	198.18	197.93	197.48	199.01	198.88	198.42	200.09	199.93	199.26	197.34	198.79	197.14	198.9	198.65	198.77	198.51	199.78	198.84	198.65	197.16	198.95
216.68	215.51	215.8	218.37	216.94	218.06	218.47	217.82	218.56	216.67	217.22	217.97	217.57	217.83	218.03	216.54	217.87	216.56	216.95	218.27	216.19	217.93	216.09	215.58	217.14	216.72	217.66	216.8	216.03	217.72	216.87	216.95	216.77	219.22	217.11	218.34	217.35	216.68	217.9	216.83	216.54	218.04	218.44	216.28	218.14	217.2	217.44	217.47	216.29	219.2
208.13	207.28	207.26	208.92	208.55	207.63	208.52	207.51	208.41	206.7	207.98	209.58	208.03	207.82	208.71	206.33	208.39	206.4	207.39	207.51	207.37	206.95	209.15	207.79	208.95	207.21	207.43	208.11	206.66	208	206.65	207.26	207.26	208.01	207.62	206.96	206.27	206.71	208.53	208.17	207.79	208.76	208.35	207.18	208.66	206.21	207.89	208.06	206.95	207.41
211.83	211.41	212.43	211.79	211.9	212.35	211	211.91	210.76	210.64	211.12	212.64	212.2	212.06	211.21	211.36	212.42	212.38	212.63	210.63	212.56	212.22	212.4	211.79	211.71	211.16	211.89	211.26	213.09	210.24	210.78	212	212.05	209.49	209.73	211.23	212.1	212.31	213.21	210.76	210.91	211.1	211.57	211.89	211.47	212.15	212.04	211.78	213.37	210.5
196.34	195.28	193.92	196.11	195.71	196.17	194.39	195.33	193.89	194.86	193.67	195.72	193.44	195.25	197.2	194	195.36	194.97	195.63	193.92	196.13	195.66	196.86	197.29	194.39	194.68	195.2	196.68	194.54	195.15	194.99	195.42	198.13	194.7	196.02	196.1	195.66	195.41	194.06	196.25	194.61	196.45	195.25	195.56	196.2	196.16	195.49	195.41	196.29	194.33
208.32	208.73	209.21	207.07	210.11	207.53	208.32	208.88	207.53	207.8	209.24	209.13	206.81	207.83	208.68	209.74	207.7	209.29	208.85	208.52	207.8	207.29	209.11	208.46	206	208.35	209.11	210.22	209.24	207.48	207.96	210.13	210.33	208.94	209.66	208.91	209.9	209.59	208.25	207.31	208.68	207.96	208.44	208.99	209.54	207.72	208.91	208.33	209.31	207.96
206.48	206.7	205.26	205.23	206.25	204.24	205.1	205.83	205.41	204.67	206.62	204.34	205.54	205.25	206.13	204.4	205.48	204.4	206.08	205.98	205.43	205.09	206.31	205.4	205.04	204.61	206.77	207.28	204.59	206.79	205.74	205.13	205.17	203.78	206.5	205.76	205.38	206.82	206.08	204.39	205.52	206.47	206.85	203.21	204.66	205.65	204.5	204.99	206.26	205.5
208.28	210.32	208.72	209.34	209.82	209.84	208.21	209.6	208.92	210.43	209.9	207.72	207.97	210.35	208.91	208.73	207.76	208.33	209.47	207.73	209.04	209.18	209.58	208.85	208.64	209.74	209.69	209.13	208.09	208.19	208.7	207.19	208.77	207.18	209.07	208.91	207.86	208.32	209.62	208.44	210.19	208.1	208.13	209.56	208.88	208.33	208.97	207.58	209.02	207.66
206.96	205.53	206.63	207.66	207.95	206.68	207.29	204.91	207	206.22	205.91	207.11	208.22	207.44	206.16	206.92	204.67	206.5	207	208.06	205.59	205.02	206.02	207.08	206.15	207.36	206.14	205.39	206.76	207.41	206.57	206.88	205.43	204.68	206.64	207.22	208.02	205.46	206.62	207.77	208.65	205.41	206	205.64	204.93	207.13	205.71	207.2	207.09	206.76
202.82	204.16	204.3	204.54	202.1	202.89	203.6	203.07	201.89	201.94	202.79	201.9	202.19	202.05	201.73	203.26	202.33	202.6	203.24	201.85	202.7	203.14	203.85	202.71	203.05	203.4	201.83	203.03	203.88	201.28	203.94	202.35	203.96	201.42	201.85	203.05	202.73	201.33	203.01	202.26	202.51	202.34	203.38	203.79	201.39	201.72	202.79	202.62	203.47	201.74
208.56	207.14	209.91	208.97	208.53	208.95	207.79	210.64	209.79	209.41	207.95	209.19	208.03	208.58	207.71	210.11	208.45	208.61	208.81	207.11	208.82	207.96	211.05	209.16	208.9	209	209.83	207.73	208.8	210.15	208.35	208.52	207.49	209.08	209.06	208.01	209.23	209.07	209.15	208.71	209.07	209.99	207.83	209	209.01	206.73	209.36	209.12	209.29	209.41
204.27	205.35	205.8	203.74	204.41	205.47	206.4	203.77	203.51	204.3	204.22	204.86	202.61	202.39	204.51	205.39	206.64	204.27	204.19	203.64	204.77	203.2	203.54	205.25	205.93	204.99	205.08	204.05	204.55	204.34	204.11	205.49	203.24	205.27	205.04	202.6	204.72	203.79	203.99	203.84	204.43	204.8	205.26	204.21	204.26	204.99	204.25	204.18	204.8	204.26
214.89	214.42	214.15	214.2	214.34	212.82	213.81	214.02	211.59	213.13	214.12	214.81	213.27	213.17	213.82	213.49	214.37	212.73	214.2	214.9	213.45	213.15	212.54	214.77	213.91	213.57	212.97	213.04	214.29	212.05	212.17	213.23	213.32	214.31	214.47	215.29	212.36	212.48	213.97	213.2	214.35	213.95	214.08	213.72	213.33	214	213.82	212.47	214.01	215.35
204.56	206.5	202.86	203.65	204.81	205.17	205.45	204.5	204.67	205.08	203.71	204.97	207.42	202.92	204.44	204.48	204.44	204.38	204.67	204.7	203.56	203.88	202.69	206.56	204.59	205.74	204.42	205.73	205.79	205.88	203.98	204.12	205.3	203.47	203.93	204.48	204	204.79	204.23	205.39	205.4	203.1	205.67	205.33	206.32	206.56	204.71	204.68	204.77	205.54
211.36	210.87	212.48	212.25	211.1	212.81	209.95	211.25	211.51	211.69	213.22	210.49	211.32	212.32	211.09	212.74	211.58	211.75	210.6	211.63	211.09	212.32	211.87	212.47	211.6	210.52	213.72	212.02	210.46	211.99	211.13	212.37	212.54	212.62	213.82	212.17	211.92	209.12	212.88	210.61	212.15	212.86	213.37	211.47	211.62	211.37	211.58	211.95	212.34	212.82
210.79	211.95	212.39	211.88	211.21	210.79	211.18	211.88	211.04	212.43	211.89	210.51	212.53	212.64	211.9	212.24	212.84	212.59	211.41	212.19	210.98	210.09	212.32	210.18	213.07	212.81	212.62	210.04	212.07	210.91	210.41	210.52	212.39	212.37	213.23	211.12	211.09	211.78	212.1	212.28	211.16	211.98	210.39	211.84	211.49	212.35	211.36	210.63	211.35	211.56
209.4	208.83	209.52	208.43	208.21	209.63	208.2	209.92	208.02	208.88	207.85	208.45	208.27	209.44	208.96	210.33	209.04	207.86	208.35	208.62	209.44	208.96	208.99	208.68	209.46	208.39	209.05	206.97	208.76	209.58	208.73	208.99	208.86	207.76	208.43	208.35	209.25	209.15	208.58	209.83	209.08	208.33	208.92	208.27	207.25	208.16	209.35	210.61	208.36	207.69
210.32	208.45	208.47	209.68	208.04	207.34	207.76	208.96	207.27	209.65	209.71	211.17	207.71	208.4	208.36	208.69	206.59	208.83	208.97	207.31	207.9	207.92	208.85	209.8	209.24	210.1	209.06	207.95	209.41	208.64	207.63	207.54	207.05	208.65	209.86	208.4	207.55	207.81	209.62	207.97	210.43	207.13	207.69	209.22	209.05	209.18	208.51	208.37	209.78	207.8
199.86	201.35	200.61	201.24	200.43	199.12	200.66	201.3	198.03	200.61	201.84	201.37	200	201.19	202.04	199.7	199.75	199.64	201.1	200.96	198.65	199.98	201.06	200.43	201.16	200.75	200.7	199.02	200.09	199.87	199.78	201.18	199.74	200.63	200.28	201.02	202.71	200.4	200.57	200.19	199.97	200.56	200.13	200.98	200.63	200.7	200.67	201.33	200.24	201.33
208.61	205.09	208.14	205.19	204.07	206.86	205.61	206.36	207.04	205.77	208.05	206.32	206.64	207.53	205.86	207.24	206.75	207.99	207.68	206.44	206.7	205.47	207.59	205.08	206.23	207.5	205.93	208.04	206.05	206.92	204.48	206.3	206.38	206.45	206.47	207.3	205.06	205.03	207.2	208.27	207.74	207.21	207.28	205.4	206.64	207.6	205.54	205.11	206.58	206.74
208.21	208.76	207.82	206.82	207.74	207.69	209.73	207.67	208.41	207.99	206.16	207.03	208.13	206.83	208.2	208.2	208.57	205.83	206.02	208.99	206.45	207.5	208.04	206.92	208.29	208.43	209.38	208.89	208.3	207.14	208.42	209.2	208.24	207.16	207.1	207.87	210.33	208.68	207.86	209.81	207.92	207.97	208.64	207.12	208.04	208.54	206.68	208.23	206.85	209.11
205.58	205.79	205.15	205.89	205.59	204.77	207.08	207.69	203.29	206.43	205.81	206.35	206.52	205.62	206.36	207.88	205.34	207.36	207.86	205.4	206.51	206.08	204.92	205.84	205.79	205.95	206.16	206.39	203.91	207.13	206.22	205	205.29	205.95	206.48	206.15	206.79	207.39	205.44	209.05	204.97	207.5	206.46	205.22	206.45	206.7	207.8	206.15	207.5	206.73
211.14	212.26	213.44	210.15	209.89	211.62	211.8	210.35	212.55	211.54	211.41	212.85	212.18	211.27	211.79	212.41	211.37	211.19	211.89	212.39	212.81	212.38	211.26	212.46	211.25	212.94	209.65	211.78	213.04	212.9	210.84	210.51	211.24	212.31	210.62	211.62	212.2	211.55	212.17	210.86	210.48	211.31	212.49	211.74	211.67	211.45	211.87	211.06	212.99	211.98
193.68	194.97	195.28	194.83	194.64	194.31	194.69	193.05	193.07	192.58	193.14	193.96	195.07	192.88	194.96	194.06	193.9	193.05	192.05	192.14	193.58	193.95	194.41	194.52	196.27	193.1	194.53	193.11	193.37	194.33	193.78	194.24	194.62	193.89	195.74	194.29	195.54	193.9	194.22	194.21	193.74	194.74	193.83	193.97	194.14	193.34	193.93	195.43	196.17	195.54
219.14	217.23	216.75	215.45	217.05	216.92	216.86	218.48	216.92	218.31	217.18	219.54	217.18	218.73	216.73	218.47	218.05	218.32	218	216.42	218	219.32	218.01	218.68	217.86	216.73	218.31	217.98	217.83	218.04	217.44	218.04	217.71	218.28	218.25	214.82	216.98	216.64	217.07	218.21	217.75	217.56	216.86	217.75	216.8	217.55	219.15	218.21	217.25	218.37
217.8	216.6	216.76	215.78	216.9	217.24	218.09	215.55	216.28	217.57	219.36	216	215.64	216.84	216.55	217.33	215.93	217.21	217.42	218.42	216.88	217.17	216.48	218.47	217.84	217.49	216.98	216.76	217.12	217.31	217.78	214.89	217.73	217.98	216.42	217.24	217.32	215.1	217.49	216.39	216.03	216.87	216.44	217.15	216.93	217.31	217.35	217.23	216.14	217.31
201.54	200.23	199.37	199.89	198.89	200.68	200.67	200.74	199.75	200.75	198.58	199.5	200.99	201.27	200.48	201.77	200.74	198.24	199.76	200.78	200.44	200.37	200.54	201.29	201.88	201.01	198.99	200.57	200.99	200.59	201.61	201.56	202.28	200.3	199.79	199.07	199.42	199.64	200.75	200.77	201.43	201.02	199.79	200.62	201.97	200.18	199.07	199.52	200.94	201.94
202.93	202.74	202.48	204.08	202.93	204.67	203.44	203.91	203.48	203.15	203.66	202.87	202.41	202.16	204.7	202.54	203.76	204.75	202.82	204.17	203.88	203.46	204.06	203.46	203.71	203.41	205.36	204.06	203.95	202.17	202.76	203.21	204.21	202.99	205.38	203.23	203.14	203.44	203.02	205.25	204.55	202.96	204.92	203.82	202.39	203.2	204.53	202.23	203.87	204.44
201.87	201.59	202.85	199.88	201.93	201.32	201.38	201.94	200.57	200.81	200.48	201.43	200.91	201.53	200.75	201.75	201.89	201.17	200.87	201.09	201.22	201.61	201.18	200.57	201	201.73	202.33	200.92	201.74	202	201.95	201.2	202.03	201.27	200.73	200.99	200.52	200.33	200.31	201.11	200.51	200.96	200.96	200.57	200.51	201.1	201.99	201.16	203.37	201.63
211.8	212.59	210.09	212.21	209.85	212.37	211.82	211.44	212.21	211.89	211.2	211.96	210.45	211.26	212.23	210.19	212.22	210.99	211.41	210.77	210.7	211.35	210.65	210.39	211.69	211.45	210.87	210.53	212.08	210.33	211.08	212.06	212.03	211.98	212.71	213	212.51	211.91	210.47	210.87	212.39	212.5	211.54	212.12	211.53	212.53	211.02	211.86	211.98	210.85
204.97	203.57	202.57	204	203.92	202.84	204.82	202.86	204.21	202.48	203.04	204.66	204.2	204.51	204.66	204.41	205.78	206.04	202.29	202.78	201.5	203.66	203.38	204	202.62	202.86	202.76	202.73	203.42	205.01	202.35	202.74	204.82	203.01	203.72	205.22	201.21	203.58	203.1	203.3	203.71	204.56	204.82	203.12	204.62	201.86	204.23	204.08	202.52	203.33
199.63	200.21	200.89	200.45	198.47	200.41	199.27	198.82	199.06	198.77	199.95	201.65	200.9	199.6	201.5	198.99	198.31	199.94	200.08	198.38	199.38	201.63	199.91	199.74	199.11	200.36	197.89	197.63	199.68	199.35	198.12	199.71	199.46	200.15	200.35	199.99	198.79	198.25	198.3	198.15	199.86	201.02	199.5	200.04	198.83	201.4	199.49	199.74	199.42	200.26
212.27	211.01	211.47	212.13	211	211.59	211.2	212.31	212.91	212	210.36	212.79	211.93	211.54	212.13	212.23	212.42	213.04	212.85	210.73	214.2	211.15	212.12	213.81	210.29	210.2	211.04	210.31	211.94	211.23	211.59	211.97	211.63	211.27	211.21	209.61	210.05	211.12	211.82	213.14	212.83	212.67	210.51	211.3	211.99	210.02	210.77	212.4	211.17	212.65
219.98	216.81	218.32	218.12	216.87	217.12	217.86	218.65	217.78	218.45	219.51	217.73	216.67	217.05	216.58	217.45	217.29	219.41	217.9	217.41	217.82	216.89	216.38	216.42	218.38	216.93	218.03	219.15	217.53	220.38	216.56	218.28	217.34	218.79	218.1	218.89	218.43	218.74	218.48	218.75	216.94	217.63	216.23	217.53	217.68	217.86	216.33	218.38	218.27	217.19
217.06	218.19	216.4	216.42	218.38	216.31	217.92	218.17	215.92	216.95	217.9	216.58	216.93	217.11	215.92	216.29	216.54	216.05	217.45	217.42	218.29	214.91	218.33	216.64	217.23	217.01	216.67	217.16	217.9	216.14	218.18	216.39	215.96	217.33	217.76	218.17	217.57	215.76	217.29	217.27	216.42	215.63	215.63	217.06	215.41	216.32	215.37	217.49	217.46	215.58
207.34	207.71	208.97	207.24	207.73	208.75	208.27	207.15	206.73	208.41	209.34	208.72	207.09	208.4	206.9	208.37	208.37	208.67	208.35	207.86	207.06	206.8	206.71	207.53	208.27	207.83	209.15	207.48	207.47	206.46	207.42	210.46	208.17	208.34	207.76	208.85	208.83	209.16	209.22	207.92	208.57	207.63	205.9	208.02	208.21	207.44	207.24	207.28	207.12	208.01
203.27	204.76	203.47	205.03	205.97	204.62	203.59	203.77	204.32	202.77	204.63	204.81	203.36	206.38	204.65	204.24	204.56	203.73	205.25	204.46	206.11	204.06	204.22	205.43	205.34	204.3	204.16	203.78	205.6	203.63	203.88	203.54	205.82	205.01	204.85	204.08	204.38	203.66	204.82	205.44	204.82	205.3	205.06	205.95	206.74	205.55	203.36	205.33	205.44	204.75
211.06	210.11	209.99	209.7	210.53	208.62	210.37	209.55	209.76	209.85	209.78	207.99	209.95	210.75	209.08	210.03	209.02	211.15	209.96	209.51	209.39	210.73	209.19	208.64	210.05	208.83	209.1	209.03	208.5	209.59	208.96	209.92	208.32	208.43	209.99	209.09	210.05	210.09	209.66	209.32	206.93	211.56	210.51	208.89	209.63	208.51	209.12	211.18	209.44	210.93
200.55	200.34	200.21	200.83	200.3	199.74	200.35	200	201.12	201.81	199.97	199.1	201.09	201.88	200.81	200.04	199.71	200.25	199.56	200.05	201.25	199.44	201.66	200.4	199.26	200.98	199.57	200.23	200.31	198.63	199.81	200.64	199.97	200.64	200.1	199.1	200.07	200.85	199.38	199.98	201.15	198.48	200.18	200.06	201.51	201.5	199.69	200.74	197.52	199.87
208.74	209.05	209.22	210.73	208.17	207.83	209.11	208.96	207.42	207.14	207.36	209.05	207.86	208.9	206.36	209.23	209.49	207.78	208.23	207.57	210.44	210.04	207.4	206.88	209.47	209.55	210.03	208.91	207.53	209.35	207.4	209.19	208.77	210.4	210.18	207.9	209.3	209.29	208.46	208.52	208.73	207.57	208.29	208.34	208.47	206.99	208.37	207.49	208.97	209.48
219.05	217.53	216.26	217.53	218.51	218.83	215.8	218.5	217.76	219.29	218.99	215.91	218.17	218.1	217.66	218.93	217.22	218.07	216.81	216.25	217.04	217.16	217.41	216.85	217.55	217.61	217.94	218.55	216.92	218.83	218.86	218.67	218.66	218.14	216.02	219.52	217.26	219.26	217.2	218.75	216.73	217.95	217.7	218.16	217.88	216.85	218.16	217.72	216.62	219.36
209.7	208.08	208.7	207.04	209.78	208.64	208.54	208.98	209.62	210.95	208.1	208.18	210.03	208.73	209.02	209.01	207.11	209.46	206.98	211.3	207.65	207.73	209.4	209.47	208.85	208.88	209.08	207.89	207.6	208.27	210.69	208.18	207.6	208.42	208.98	209	207.97	207.87	209.78	207.39	207.85	207.94	207.61	210.05	207.8	210.25	208.16	207.97	208.56	210.19
208.87	206.79	209.18	207.33	205.38	206.75	207.97	207.18	208.27	206.95	208.19	208.27	209.44	207.18	206.48	207.12	209.73	207.42	208.02	207.86	206.46	206.27	208.58	208.12	209.06	207.95	206.47	208.51	207.02	208.8	207.57	205.94	206.63	207.48	207.14	206.53	207.45	206.4	207.55	206.99	207.35	207.76	209.26	206.33	208.25	207.68	206.72	207.23	206.5	207.52
208.34	208.16	207.7	209.41	208.24	208.57	207.26	207.7	210.73	208.58	208.9	209.12	209.29	207.96	207.93	206.75	207.54	207.97	208.38	209.5	209.05	209.43	207.81	209.36	210	208.49	207.48	209.35	209.14	207.9	208.43	208.37	208.73	208.95	208.13	209.34	207.95	208.64	207.87	207.43	209.4	206.78	208.61	207.75	207.61	208.26	209.01	208.15	207.62	208.73
217.62	216.88	215.88	217.37	218.38	217.81	216.58	218.39	218.07	216.82	218.13	217.04	216.39	218.81	219.47	218.02	218.38	217.24	218.62	219.09	216.68	217.46	216.44	218.57	218.1	218.47	217.65	217.57	218.45	217.55	217.69	216.97	216.49	219	218.61	218.14	218.87	218.29	217.6	217.32	216.61	217.04	216.91	218.4	218.19	216.97	216.22	217.77	218.05	217.13
203.25	201.88	200.93	203.72	202.54	203.59	203.86	204.37	203.07	204.17	204.41	204.1	203.19	202.07	203.53	203.17	203.8	203.53	203.83	201.74	203.34	202.38	203.91	202.96	203.28	205.26	203.24	201.38	203.93	201.88	204.14	204.03	202.32	204.33	202.86	203.72	204.26	203.18	203.95	204.05	202.91	202.34	202.23	203.12	201.83	204.4	203.21	203.33	203.34	203.59
210.23	207.83	210.38	208.44	207.21	209.91	207.39	209.24	207.79	208.04	208.93	207.53	208.71	208.89	209.64	208.86	209.14	207.28	207.32	208.36	206.53	206.76	207.31	208.34	208.59	208.56	209.82	206.9	209.97	209.23	208.01	209.88	208.45	207.64	209.98	209.11	207.38	208.89	207.61	208.24	207.15	208.46	207.61	208.89	209.67	205.24	208.35	208.75	208.47	208.47
209.27	210.74	209.04	208.22	208.22	207.87	208.99	209.24	208.07	208.7	206.72	209.05	209.57	208.85	208.59	208.96	207.94	209.48	207.84	209.05	207.4	209.04	209.18	208.89	208.29	208.36	209.95	207.85	209.36	209.48	207.87	208.88	207.02	208.11	206.84	209.8	208.95	209.02	207.79	210.39	207.59	207.39	207.79	208.21	208.22	209.65	209.07	207.7	209.7	210.59
204	203.08	204.81	203.83	204.27	202.13	203.9	203.31	204.51	203.01	203.05	203.38	203.73	203.81	203.29	201.98	201.48	203.62	204.18	202.34	203.9	203.63	203.96	202.6	202.32	203.44	203.08	203.76	201.34	205.43	204.13	204.03	202.93	203.86	203.45	203.06	203.82	202.5	203.67	202.11	204.04	204.73	204.61	205.17	202.85	204.46	202.14	202.85	203.67	203.66
208.95	208.27	208.46	207.28	208.49	208.04	207.73	207.44	207.21	208.12	207.23	208.03	207.35	207.29	208.04	206.85	207.41	208.27	208.42	206.04	208.02	206.46	207.58	206.84	206.54	208.25	208.26	206.25	207.5	205.51	207.46	206.77	207.69	208.58	208.41	207.62	208.89	207.99	206.93	206.86	208.48	207.83	207.76	209.84	207.16	206.97	207.4	207.67	208.32	207.67
201.84	201.39	202.33	201.84	201.8	201.67	202.68	203.61	201.92	202.36	202.22	200.58	202.51	202.65	203.03	203.06	200.9	201.87	202.41	202.39	203.23	203.54	202.67	201.96	204.39	201.83	202.62	201.36	203.55	201.51	202.54	201.6	201.3	202.69	201.28	201.22	201.76	203.71	203.1	203.85	201.42	204.72	202.88	202.59	202.46	200.75	200.82	201.75	201.22	202.91
211.13	210.78	211.43	211.31	211.1	212.17	211.64	211.56	213.22	213.02	211.57	211.32	212.62	210.35	212.01	212.8	211.84	211	211.88	211.36	210.83	212.93	209.9	210.58	211.94	212.38	209.55	211.62	211.19	212.83	211.04	209.98	211.21	211.84	211.19	210.86	211.59	211.67	210.08	212.15	209.95	209.34	210.52	212.92	211.04	211.53	209.58	213.4	212.38	211.87
211.48	210.9	212.57	210.89	212.21	212.83	212.5	212.59	212.06	212.63	211.11	212.35	212.81	211.44	211.22	211.18	211.11	212.15	210.8	211.51	212.23	212.6	211.75	212.42	210.22	211.74	211.84	212.82	211.99	210.62	212.09	211.93	210.44	210.54	210.19	212.46	213.47	212.53	212.53	210.49	212.63	210.39	210.34	212.27	212.8	211.84	210.48	211.26	212.37	212.67
208.16	207.82	207.99	207.57	209.06	208.14	207.36	206.83	207.91	208.19	208.51	207.56	208.94	209.62	208.56	210.34	209.45	207.41	209.91	208.79	208.74	207.83	209.42	208.51	208.35	208.79	209.11	208.1	209.81	209.51	207.67	210.46	208.17	209.85	209.35	210.03	208.67	209.76	209.32	207.99	207.94	209.2	209.45	207.71	207.96	209.2	209.75	208.57	208.12	207.64
209.71	209.49	210.3	210.36	210.64	209.44	210.94	209.92	209.61	207.04	208.28	208.94	209.83	208.67	211.33	208.62	210.13	209.74	209.09	210.11	210.83	209.86	208.45	210.99	210.19	209.15	211.17	208.66	207.73	209.09	210.29	211.13	210.22	209.75	210.43	208.65	206.58	209.31	210.51	209.4	210.83	209.33	210.88	209.26	209.3	209.11	209.45	209.67	208.86	210.15
209.24	209.5	208.94	209.2	208.05	208.22	207.71	208.29	208.18	208.45	208.41	209.34	207.18	207.33	209.12	210.28	208.49	209.45	208.68	207.68	208.45	209.52	209.2	208.8	209.07	208.32	208.78	208.03	207.9	207.76	210.31	208.53	209.16	208.12	207.62	209.12	209.55	209.11	209.73	210.77	208.6	207.3	207.43	209.16	209.56	208.4	209.48	209.1	209.03	209.14
204	202.54	203.15	203.42	203.41	202.48	204.07	202.31	203.06	201.87	203.56	204.4	201.53	204.48	203.29	203.71	204.13	202.7	202.91	203.74	203.05	203.91	202.57	201.84	203.92	203.24	202.83	203.59	203.19	201.92	204.12	203.9	203.15	201.54	202.77	203.16	202.6	202.71	202.37	202.37	204.58	202.92	203.8	203.01	202.67	203.58	203.71	203.56	203.58	203.52
195.59	195.21	196.99	193.7	194.91	194.51	194.22	196.25	195.84	195.17	196.45	196.16	195.53	196.2	195.49	195.92	194.75	194.77	195.23	196.17	195.78	194.41	194.02	193.3	195.23	196.31	194.98	195.34	194.98	195.3	194.3	193.26	194.17	194.63	195.3	194.6	196.35	195.41	195.32	195.13	194.97	195.63	197.01	194.1	195.74	196.87	195.85	194.47	194.72	195.32
210.68	209.04	208.67	210.5	210.68	209.49	208.36	208.62	211.04	210.02	210.08	208.58	210.38	209.19	208.39	210.24	210.25	207.89	208.96	210.16	208.96	210.45	209.04	210.24	209.74	207.86	209.9	207.29	208.66	210.41	210.06	208.42	210.17	210.02	209.43	209.7	210.23	210.32	210.56	209	209.31	209.32	209.8	209.85	207.84	208.27	209.81	207.44	209.18	207.55
202.41	204.9	204.72	203.87	205.74	203.89	204.51	205.91	204.26	202.58	204.49	204.07	203.87	202.63	205.42	202.37	202.54	204.08	204.27	204.87	205.98	204.69	203.87	202.61	202.77	201.36	203.12	203.85	202.1	204.01	202.36	205.64	204.88	205.19	204.02	202.42	204.39	203.21	204.74	202	203.97	204.39	203.81	203.8	204.74	203.86	204.29	203.69	204.64	202.69
204.88	204.23	204.44	203.56	204.38	203.81	202.71	203.52	204	202.34	203.28	202.61	204.02	204.42	205.08	203.04	203.79	201.85	202.91	204.98	203.26	203.33	204.21	202.67	204.71	202.72	203.92	204.25	202.71	203.34	204.47	203.32	201.91	202.27	202.48	203.28	204.12	204.4	202.6	204.52	202.59	203.78	203.47	206.06	204.11	203.61	203.31	201.68	202.91	203.71
208.08	209.64	209.74	208.62	209.91	209.87	209.21	208.33	208.9	208.09	210.18	206.49	210.18	208.2	209.7	208.63	210.01	209	209.05	209.7	208.64	208.52	209.01	210.69	208.74	208.5	209.69	210.07	207.39	207.62	208.85	208.24	207.58	207.65	209.14	210.25	207.25	208.08	209.18	207.36	208.67	209.84	209.49	209.17	208.89	209.49	209.08	208.8	209.05	208.06
207.27	209.41	208.74	210.08	208.43	209.42	209.09	208.53	207.53	209.82	207.66	208.06	208.3	208.62	209.32	209.15	208.93	208.05	207.82	208.72	210.24	210.06	208.03	208.34	210.56	209.02	208.23	208.64	208.92	209.42	209.65	208.75	207.83	207.27	208.19	208.36	210.52	209.48	208.95	208	208.55	209.81	207.13	208.12	208.71	210.33	209.61	209.28	207.61	210.01
210.9	212.43	211.68	209.71	212.56	213.58	210.96	211.91	211.14	210.31	213.31	211.76	211.04	212.24	212.92	210.82	211.36	212.16	212.29	213.87	211.54	210.69	211.36	210.94	210.3	211.48	212.01	210.97	211.4	211.71	212.73	212.41	212.69	212.69	211.73	209.71	212.39	212.5	212.59	212.86	210.92	211.39	211.76	211.02	211.28	212.06	211.28	210.92	212.2	211.68
199.47	200.03	199.79	198.3	198.46	198.27	198.13	199.94	199.83	197.27	198.92	198.69	198.43	197.69	198.97	199.48	199.51	198.72	198.51	197.58	198.29	197.22	199.5	200.07	198.69	197.56	199.64	198.29	196.95	199.56	199.21	198.89	200.14	198.13	197.97	199.58	199.58	199.71	200.63	198.6	198.28	198.56	199.65	198.55	198.99	201.14	199.92	197.79	199.65	199.33
210.44	208.8	208.5	210.94	210.76	209.39	209.36	209.76	208.79	207.97	209.47	208.79	210.03	209.04	209.34	209.04	209.95	208.11	210.63	209.42	207.78	208.75	208.69	209.36	209.97	209.59	209.93	209.33	210.6	210.06	210.48	209.07	208.17	209.64	209.44	211.7	209.96	208.58	208.81	209.9	208.79	209.86	209.78	209.92	210.96	208.74	209.34	208.47	210.42	209.03
212.65	211.73	212.82	211.4	211.13	212.2	211.25	210.49	211.31	212.49	212.04	211.38	211.64	212.83	211.23	212.33	209.38	211.83	211.17	212.03	211.95	210.96	212.61	212.26	212.7	211.16	211.54	211.62	211.61	211.97	212.42	211.04	211.62	212.52	212.67	211.47	211.15	212.34	212.43	210.03	211.72	211.94	211.04	211.55	213.62	213.07	211.35	210.85	211.72	211.75
202.56	203.81	202.71	202.27	202.37	201.98	202.32	203.66	202.37	201.67	201.49	203.12	202.39	204.11	203.5	201.61	202.28	202.12	203.41	203.29	202.59	202.42	202.17	201.76	203.16	201.97	201.96	202.99	202.89	202.44	202.28	202.85	202.38	202.63	201.78	201.32	202.83	202.07	201.29	202.16	202.65	204.4	202.75	201.99	204.35	201.57	203.45	202.37	201.79	200.82
206.79	208.68	208.31	207.03	210.01	208.87	207.68	208.45	208.08	208.77	209.28	208.63	208.31	208.08	208.28	209.1	208.13	208.72	210.54	210.6	208.73	207.59	208.36	206.79	208.08	206.99	208.37	208.69	207.87	208.75	208.09	207.48	207.9	207.11	208.42	208.66	208.55	208.39	205.9	207.05	207.52	209.46	208.16	208.22	208.75	207.54	207.9	207.69	206.72	208.4
199.29	197.7	198.13	199.64	197.55	198.28	199.31	198.59	200.32	195.95	198.86	197.2	198.18	199.01	197.85	197.17	197.45	199.03	198.31	198.04	199.52	200.2	199.87	197.74	198.57	199.42	199.69	197.55	198.27	198.62	199.06	198.14	197.36	197.3	198.8	199.23	200.09	198.12	198.33	198.51	197.96	198.78	198.23	197.32	199.2	198.68	198.65	198.59	200.28	197.07
209.18	207.68	206.76	207.09	208.05	207.15	205.04	208.41	208.49	206.96	208.03	207.38	207.72	207.32	207.8	207.2	207.54	207.42	206.61	206.53	208.84	207.1	206.52	206.59	207.39	208.02	208.4	207.94	209.04	206.35	207.15	207.64	207.21	206.49	207.06	207.4	207.07	207.75	208.84	208.63	208.78	207.71	207.69	207.15	207.51	208.98	206.41	207.42	206.7	208.38
216.67	217.81	217.2	217.25	217.99	218.26	217.05	217.82	217.08	216.14	217.02	216.84	217.91	217.17	215.51	218.78	218.43	217.96	216.15	217.36	218.74	216.68	216.79	215.98	217.37	216.71	215.89	217.89	215.89	215.69	217.15	218.02	217.14	217.23	216.98	216.27	218.16	217.56	218.16	218.48	218.3	218.85	219.28	217.03	217.2	216.05	214.68	216.13	217.29	216.4
209.47	210.87	209.71	211.02	208.39	207.68	207.89	210.58	210.95	208.66	209.38	207.82	209.38	209.24	208.88	207.42	207.72	209.33	208.81	208.5	208.67	209.78	208.07	208.66	207.65	208.6	209.43	209.52	206.71	208.96	209.11	208.08	207.39	209.04	209.38	208.89	208.08	208.66	209.15	207.77	209.02	208.5	208.94	209.82	208.45	209.71	207.17	208.58	207.68	208.62
203.69	205.59	204.31	203.79	203.46	203.99	203.42	204.35	202.36	204.91	204.84	203.26	204.31	205.16	203.65	203.64	204.2	203.93	203.18	204.14	203.95	203.56	204.55	202	203.37	204.4	204.98	202.35	205.76	204.61	202.71	203.6	203.24	203.8	204.01	203.67	202.87	204	203.29	204.34	202.26	203.89	202.96	203.58	204.37	203.05	203.67	204.31	205.58	203.61
204.51	205.12	203.44	205.08	205.87	205.56	205.26	206.13	204.42	203.73	204.79	202.96	206.3	205.87	205.55	205.04	204.52	204.3	205.57	205.61	203.87	204.99	203.36	203.7	203.25	204.48	205.97	201.93	203.46	205.45	203.7	204.71	205.28	205.35	204.5	203.05	204.78	204.13	204.7	204.53	203.39	205.44	204.65	204.21	205.31	203.87	204.38	204.62	205.85	204.69
207.23	209.25	207.93	207.71	209.47	207.88	207.93	208.66	208.33	206.45	207.8	207.19	209.36	208.28	206.58	206.15	207.7	207.33	209.19	205.82	208.25	206.95	207.31	209.06	206.42	209.19	207.28	208.36	207.99	208.22	207.27	207.49	207.66	208.87	208.48	208.25	206.26	208.04	208.71	208.12	208.16	207.97	207.29	208.87	206.83	207.08	206.63	207.8	208.13	207.8
201.16	204.07	203.67	204.82	203.16	203.4	203.1	203.28	203.5	201.44	203.59	203.32	202.68	204.05	204.43	202.2	205.06	205.24	204.15	205.14	202.12	204.57	203.98	203.06	204.04	205.52	204.52	203.77	205.31	203.46	203.03	203.64	204.89	204.82	203.54	203.44	204.65	205.09	204.32	204.09	203.68	204.57	204.34	204.68	204.27	203.97	203.92	204.08	205.87	203.82
213.02	213.91	213.1	211.76	213.17	213.19	212.92	210.78	212.47	213.01	211.65	210.7	211.16	212.82	212.85	212.78	212.03	212.01	213.17	212.8	213.23	212.74	213.65	211.45	211.75	212.17	212.71	213.02	212.44	213.5	212.25	212.17	211.95	212.11	212.76	210.83	211.85	211.21	212.5	212.96	212.09	210.81	211.96	211.67	211.99	213.24	213.13	212.43	213.31	213.87
208.09	209.88	208.03	209.12	209.05	208.27	207.54	209.62	208.14	207.64	208.66	207.93	207.96	208.78	209.07	209.17	208.37	208.68	207.53	208	207.71	209.7	208.43	208.91	208.87	207.96	210.94	207.73	208.24	207.73	207.7	208.98	208.68	208.95	207.81	207.98	210.23	206.96	210.08	206.21	208.04	206.66	207.85	208.93	207.9	208.67	210.7	209.87	208.1	208.49
204.53	204.6	206.3	203.9	205.31	206.83	204.99	204.27	205.81	206.85	206.17	205.97	205.55	207.41	205.4	206.16	205.66	205.77	207.49	206.28	204.52	204.4	204.83	204.66	205.12	205.14	205.6	206.13	206.62	205.85	205.46	204.78	205.21	205.62	205.26	205.02	206.25	205.53	205.74	205.51	205.22	205.52	205.94	205.34	205.21	204.16	205.34	206.13	207.01	205.93
217.62	218.39	215.63	217.25	217	217.66	215.81	217.46	217.53	216.22	218	216.9	217.53	215.79	218.38	218.15	218.23	216.75	217.62	216.68	216.11	216.57	217.2	218.31	219.22	217.37	217.64	217.77	216.37	215.31	217.84	216.62	217.94	216.35	216.19	216.53	216.4	218.54	217.4	217.86	217.17	217.87	217.89	216.75	218.04	217.91	216.94	217.01	217.7	217.85
200.35	201.55	200.95	200.3	200.45	200.84	199.99	199.64	202.09	199.8	200.36	203.35	200.94	201.13	200.4	199.33	199.85	199.93	200.03	201.86	200.35	200.91	200.41	199.8	201.13	200.93	199.94	202.3	201.25	199.67	200.05	201.08	200.72	199.42	199.64	200.97	199.25	200.34	200.41	200.94	199.67	199.12	200.16	199.51	200.49	202.01	200.45	199.8	200.36	199.73
200.94	199.32	199.25	199.46	200.39	199.11	199.7	200.43	199.27	199.2	198.57	199.5	201.05	198.72	197.91	199.97	199.42	201.05	199.01	199.05	200.03	201.56	198.99	198.5	198.74	199.99	200.4	199.35	199.73	197.8	198.94	200.39	198.96	200.23	197.16	199.28	197.02	199.06	200.07	199.3	199.42	199.3	199.52	197.89	199.51	199.32	198.65	200.46	199.17	198.12
203.99	202.15	204.18	203.78	203.9	204.01	201.46	201.22	202.43	201.94	202.65	203.41	203.79	201.38	201.65	202.15	202.31	203.39	202.18	203.01	202.92	203.1	204.18	202.41	201.12	202.31	202.64	202.88	202.9	202.72	201.41	202.7	202.43	202	203.2	202.57	201.69	202.86	203.86	202.37	202.24	202.5	202.65	201.55	201.63	202.28	202.9	200.21	201.81	203.03
205.34	204.8	204.69	204.15	205.09	204.55	204.58	204.84	204.08	205.3	204	203.86	205.59	205.14	204.84	204.54	204.96	204.79	205.17	205.72	203.59	206.29	204.19	205.18	203.82	204.03	204.09	205.16	206.1	205.68	204.86	204.8	203.96	205.12	204.59	203.27	205.33	204.65	204.62	205.8	203.07	204.91	206.28	205.24	207.27	205.66	204.5	204.53	205.17	205.53
197.52	197.21	197.5	197.34	196.99	197.85	196.51	199.21	197.1	196.55	196.28	198.3	197.39	196.73	200.1	197.54	198.03	196.96	196.79	196.02	197.72	196.51	197.89	198.91	198.4	198.64	197	198.54	199.01	196.33	197.25	198.63	198.6	196.03	197.22	198.91	197.3	198.11	198.08	198.39	198.51	197.57	197.56	197.61	198.18	198.19	198.18	198.23	197.87	198.16
209.65	208.71	209.5	208.82	208.69	208.48	210.65	209.93	208.83	210.37	207.85	209.87	209.38	209.26	210.26	209.87	208.71	209.92	209.12	210.54	210.19	208.81	210.07	210.22	208.94	210.21	209.3	208.32	208.13	209.15	207.96	209.43	208.79	209.36	209.75	209.63	210.56	209.46	210.9	211.25	208.22	210.85	211.97	209.15	209.81	208.96	209.64	210.27	209.31	208.56
194.48	195.31	193.18	194.41	193.84	192.37	194.98	193.26	196.39	196.2	194.16	194.69	193.58	192.9	192.83	193.57	194.41	193.12	195.9	193.29	194.48	195.43	193.49	196.52	194.98	194.36	195.66	193.46	193.79	194.73	194.03	193.56	194.87	195.08	194.33	193.61	194.79	195.16	192.7	192.79	193.19	193.25	193.33	193.13	194.27	196.03	194.45	193.63	194.59	193.51
212.72	210.29	211.62	213.07	211.13	212.72	211.33	213.52	210.94	211.55	212.62	211.97	210.68	212.9	211.27	211.91	211.85	212.43	211.75	211.69	211.58	211.81	211.21	213.29	211.52	211.73	211.67	210.69	212.38	211.95	212.35	212.16	210.87	213.46	212.25	212.6	211.39	212.92	212.76	213.49	211.95	212.56	212.73	213.33	211.5	211.97	212.19	210.54	211.45	212.79
201.63	203.37	203.46	202.7	203.09	203.04	202.49	202.09	203	202.21	203.53	203.81	204.05	202.93	201.91	203.04	203.67	203.77	201.69	201.64	200.88	201.26	202.42	202.1	202.45	203.56	203.33	202.46	202.3	201.24	203.03	203	203.52	203.17	203.59	202.46	202.38	202.09	203.79	202.39	201.01	202.08	201.88	201.12	201.17	202.52	203.15	201.28	201.76	202.89
211.4	211.7	212.29	211.76	212.98	213.91	210.82	212.57	212.95	211.79	212.25	212.05	213.45	210.7	212.26	212.11	210.94	211.52	212.08	212.23	211.09	212.1	211.65	212.02	210.66	213.92	211.32	211.62	212.2	212.26	209.96	210.48	211.88	211.8	212.32	213.65	212.93	211.77	211.74	212.35	211.06	212.26	211.73	212.17	211.26	212.3	212.98	213.42	211.9	211.89
216.76	216.48	216.27	217.1	216.34	216.77	219.53	217.06	215.55	217.16	217.47	216.39	217.62	216.26	217.71	216.95	216.14	216.48	218.78	216.96	216.01	216.01	216.94	215.78	217.51	216.87	215.61	217.27	216.99	217.46	216.71	217.54	216.3	215.57	215.96	217.12	218.08	217.3	215.75	217.29	217.19	214.87	217.83	214.89	216.62	216.33	218.24	216.82	216.55	217.45
205.09	203.32	204.39	203.24	203.55	204.12	203.41	202.92	202.4	202.91	202.19	202.58	204.21	204.55	203.92	204.68	203.49	203	204.45	203.14	204.65	204.15	204.77	202.73	205.81	203.78	205.74	203.58	204.15	202.6	204.79	203.13	203.85	203.61	204.8	205	202.62	203.17	202.99	204.19	205.08	203.07	204.28	202.69	203.34	204.17	203.9	203.68	202.83	204.38
218.04	218.18	218.25	219.22	216.4	215.24	218.12	217.15	216.77	219.05	216.25	217.49	218.92	218.22	219.57	216.63	218.95	218.04	217.62	219.02	218.07	217.68	217.43	216.07	218.78	217.79	218.03	219.61	218.71	216.24	217.01	219	218.93	218.22	218.33	218.47	218.98	217.43	216.38	219.62	217.82	218.71	219.26	218.91	216.9	216.67	218.71	217.31	217.9	217.24
202.22	203.41	202.45	202.55	203.56	201.41	202.74	201.25	199.69	201.61	204.4	201.03	202.51	201.65	203.4	202.06	202.61	202.77	203.19	203.28	202.88	201.86	201.56	202.68	202.81	202.22	202.51	201.14	201.28	204.7	203.2	203.3	201.99	201.71	201.59	204.21	204.03	202.44	202.1	201.85	203.53	203.43	201.07	200.75	202.18	201.3	203.3	202.19	202.39	203.14
[truncated: 349 more rows]
[truncated: 150 more columns]
