# Supplementary material for: Genetic dissection of main and epistatic effects of QTL based on augmented triple test cross design
Source: PLoS One. 2017 Dec 14;12(12):e0189054. doi: 10.1371/journal.pone.0189054 (PMC5730204; doi:10.1371/journal.pone.0189054)
Supplement: S6 Supporting Information — (ZIP) [file pone.0189054.s006.zip › z1_150_0.2_10.csv]

199.23	203.82	198.67	199.91	201.99	201.26	198.42	195.74	202.1	199.68	202.33	202.16	199.16	203.09	194.16	198.22	206.17	202.3	199.41	198.65	201.35	201.43	197.66	201.07	197.77	201.07	201.7	200.6	205.21	203.72	197.85	199.6	204.15	203.77	193.16	201.48	195.4	199.9	205.69	202.4	197.98	200.23	195.24	204.73	199.26	200.2	206.42	198.3	203.82	198.43
203.17	204.05	208.31	206.65	206.1	204.2	205	204.08	205.34	208.49	207.28	202.91	205.77	205.82	210.36	207.4	207.24	209.68	207.97	206	206.83	206.73	206.46	210.11	207.63	210.31	206.35	206.37	206.04	206.78	207.21	206.1	206.05	206.75	211.44	211.76	207.27	211.3	209.19	213.58	213.89	207.93	208.57	207.48	203.8	210.4	206	205.83	203.11	205.78
203.68	199.76	201.22	202.94	204.9	202.88	202.31	201.83	207.31	202.5	205.63	202.87	199.64	205.22	204.93	208.48	204.49	201.08	201.46	198.17	202.11	202.68	205.39	200.89	210.17	198.97	205.74	203.17	208.17	201.3	201.14	201.53	204.16	205.53	203.01	202.3	202.4	206.12	201.77	200.61	204.9	206.25	205.35	205.16	204.86	204.57	206.7	208.08	204.94	203.52
212.9	210.04	212.83	212.65	215.01	211.83	214.05	213.96	210.52	214.11	214.43	208.95	213.59	209.13	216.92	212.79	214.79	207.27	213.01	214.7	212.33	211.12	211	210.75	212.82	213.29	204.96	216.27	214.74	212.49	207.77	216.12	214.96	210	213.31	212.37	212.57	214.23	215.32	212.82	213.17	217.11	215.5	213.66	212.56	207.71	212.31	216.33	213.62	214.97
212.08	216.01	214.31	218.62	215.25	213.3	212.99	214.55	210.68	212.99	212.31	211.74	210.76	209.45	215.66	216.2	210.23	214.7	212.32	217.19	212.49	210.84	213.65	212.79	214.39	215.43	214.31	210.84	212.24	210.58	213.58	210.55	214.99	211.78	212.26	212.21	217.56	210.3	209.65	211.98	213	215.6	213.3	211.73	211.21	218.57	212.05	212.2	211.85	211.15
199.37	200.62	200.96	208.2	201.92	200.75	199.13	205.91	206.92	202.63	199.72	204.18	201.48	203.38	201.01	199.74	201.27	203.19	200.31	206.31	198.69	204.31	204.25	203.1	205.68	205.22	205.71	202.59	205.43	198.76	201.01	202.71	201.73	197.56	201.94	202.96	207.17	200.24	200.15	204.77	198.81	205.77	202.29	205.13	202.62	200.89	202.56	204.01	204.48	205.67
199.67	203.29	201.87	198.06	200.03	199.18	204.3	199.94	201.34	201.07	199.33	197.17	196.93	199.15	202.16	197.97	194.67	204.67	199.58	202.66	204.08	203.91	200.39	200.2	197.6	199.4	201.05	198.88	198.91	199.15	199.34	196.69	200.02	200.92	196.77	199.41	200.1	197.85	202.32	204.17	202.12	200.89	197.46	200.64	199.8	197.73	199.98	198.37	204.81	199.51
205.48	203.97	202.67	203.61	209.87	207.43	203.49	202.38	206.31	201.03	203.97	203.49	203.7	206.92	205.19	204.98	204.12	206.29	201.56	205.35	206.35	201.93	202.32	200.18	205.44	205.61	200.52	203.23	202.2	202.7	201.87	204.68	206.57	204.87	201.98	204.82	198.49	205.89	200.09	201.28	202.11	204.15	208.31	206.22	204.66	202.76	209.01	203.22	203.75	205.41
198.88	203.14	200.62	199.17	196.83	200.75	195.68	200.39	198.1	198.44	198.31	199.02	195.52	200.28	194.04	200.92	199.61	196.46	197.98	195.31	197.79	194.3	201.1	191.95	195.87	199.93	199.16	197.93	199.78	199.1	198.79	204.17	195.46	197.69	194.38	197.48	199.99	200.08	196.67	199.82	199.37	199.68	201.89	204.09	197.31	195.62	195.67	197.85	197.27	200.58
217.53	219.72	218.16	218.39	214.75	217.12	215.2	217.69	212.07	217.31	216.04	218.92	217.67	212.33	216.68	216.23	219.21	219.58	219.68	216.66	214.92	216.56	214.84	213.9	213.1	213.59	210.91	216.23	216.16	218.9	216.1	216.56	213.83	217.92	219.65	213.2	215.82	217.3	215.99	217.2	218.96	215.73	216.28	215.64	220.16	214.75	213.5	216.02	218.26	218.96
209.46	211.67	209.33	207.89	208.31	209.44	211.19	211.88	205.17	203.51	214.97	209.7	209.75	208.83	211.05	205.85	206.52	206.29	208.02	210.11	208.33	206.94	209.11	206.96	205.75	208.55	211.67	209.12	208.48	207.93	211.52	204.45	209.17	210.99	205.83	204.34	208.95	208.24	208.16	209.9	210.32	207.35	203.95	206.36	211.08	208.62	210.09	211.02	208.08	211.61
216.75	212.87	210.91	217.15	213.6	216.01	212.21	206.8	211.2	211.05	207.04	213.11	217.97	213.34	210.65	215.38	215.03	211.43	214.76	211.07	210.96	208.74	209.51	214.39	216.41	212.16	209.02	212.72	208.49	214.59	212.1	211.58	212.52	211.49	210.21	209.12	214.55	216.46	216.41	208.32	212.71	211.1	214.79	209.31	208.35	213.55	213.61	214.99	207.05	212.94
209.38	209.56	205.6	207.63	206.52	205.85	208.54	207.1	209.31	209.46	206.04	207.24	211.81	210.28	203.38	210.19	206.22	208.62	206.98	203.89	205.77	208.57	205.3	211.84	208.41	207.36	207.36	209.48	207.91	202.77	208.98	206.5	207.61	205.62	205.5	208.63	209.3	210.3	201.31	209.32	208.82	207.22	209.07	204.31	207.74	210.82	206.23	206.79	204.93	213.49
213.61	219.12	217.81	221.06	216.26	216.71	217.14	218.75	218.14	215.24	220.27	216.03	216.53	214.91	215.37	213.71	217.04	219.14	216.51	217.09	215.05	219.07	219.51	220.81	219.72	216.8	217.64	218.97	218.99	217.26	213.69	215.97	219.51	217.19	214.6	220.45	216.01	214.81	220.3	219.74	217.23	224.32	222.11	219.32	214.75	222.36	224.82	214.99	218.24	220.6
209.12	212.5	207.64	209.1	207.07	207.59	206.17	210.28	205.41	208.87	207.3	210.56	208.53	208.41	211.77	207.03	207.29	204.08	207.59	208.65	204.83	206.29	208.82	209.54	205.39	207.29	208.17	208.38	207.93	209.64	207.2	208.4	208.78	209.54	204.92	207.06	208.42	210.79	206.63	209.66	209.45	206.84	203.94	206.81	207.52	204.63	205.75	208.88	206.66	204.93
212.5	209.24	208.97	210.23	206.88	207.19	208.61	206.38	204.97	209.23	207.85	211.85	209.27	207.73	205.35	207.48	207.07	206.85	208.88	207.84	210.79	214.9	210	214.9	206.34	206.02	214.21	208.21	212.93	210.53	210.77	209.05	211.32	211.9	209.84	206.18	210.3	211.68	208.37	205.79	210.77	209.32	208.12	210.37	211.86	210.56	208.49	207.56	209.35	209.47
204.27	205.01	206.39	204.5	202.75	205.88	204.35	202.05	205.36	201.15	203.08	210.33	204.62	205.58	209.15	210.43	202.48	202.79	201.96	207.01	202.44	201.69	204.75	208.24	203.76	205.28	202.89	205.22	208.92	202.41	202.5	207.22	207.33	200.81	203.36	203.21	205.78	201.99	204.22	202.9	204.14	203.91	201.51	202.13	202.11	207.26	201.47	203.03	203.51	206.61
197.12	197.04	196.08	201.71	199.36	197.9	200.14	198.64	200	202.54	196.18	197.05	199.69	201.5	206.5	206.21	199.55	201.87	199.07	195.5	200.94	200.92	197.8	202.31	198.73	203.63	196.81	198.59	201.2	201.04	198.8	199.67	200.89	197.37	196.54	203.73	196.09	197.71	198.31	200.53	197.35	199.96	199.7	201.99	200.11	197.42	200.89	198.44	199.21	197.71
211.98	215.27	215.48	214.27	215.24	215.14	212.36	213.27	214.73	214.07	214.26	216.04	214.45	212.83	215.78	214.89	215.76	217.12	211.66	219.5	214.84	216.04	215.15	213.01	214.53	209.29	209.34	216.27	213.99	211.27	216.66	213.22	215.29	210.57	213.15	214.29	210.78	213.3	213.26	212.58	210.99	214.01	214	212.64	215.28	216.08	211.67	211.97	211.18	216.73
205.96	204.11	207.13	207.11	202.31	201.52	202.2	199.48	202.5	205.66	199.6	200.61	206.26	207.03	207.55	202.88	205.13	205.79	205.29	204.34	204.68	206.33	204.84	201.94	204.46	203.06	205.28	198.06	204.56	204.37	204.33	201.98	204.52	201.71	202.51	204.69	204.21	204.72	204.77	201	205.53	203.07	204.03	208.62	201.82	207.58	204.5	205.95	202.04	203.75
216.4	220.58	218.65	216.4	212.95	215.67	216.3	216.59	220.34	217.83	215.45	219.78	218.32	220	219.27	216.39	215.87	220.16	219.14	221.42	222.05	213.89	219.1	215.61	216.84	218.24	218.52	216.82	218.78	215.09	217.75	217.88	216.73	219.44	220.15	220.94	223.45	218.05	215.98	219.57	216.89	218.79	220.27	221.55	216.48	219.75	218.6	217.96	214.45	217.83
205.37	198.33	201.61	208.19	207.85	204.69	203.54	201.96	202.88	206.05	207.45	204.94	203.25	204.76	206.32	204.91	211.11	201.18	204.79	208.81	208.87	201.45	200.82	207.97	201.78	204.12	207.9	203.19	204.38	205.71	208.49	202.13	205.42	201.85	204.99	207.14	202.47	207.79	204.57	202.82	202.12	204.23	206.57	202.71	201.75	205.67	207.2	203.26	204.8	205.48
216.48	208.68	213.1	214.01	209.72	214.65	214.96	213.49	214.07	209.07	208.83	210.93	215.23	213.94	208.99	208.55	217.86	210.15	208.31	211.02	210.9	212.52	214.21	209.18	214.92	213.28	208.88	212.17	212.21	211.33	210.65	214.62	212.98	214.26	215.11	213.43	213.3	211.65	210.78	208.95	210.78	210.84	206.64	213.35	208.86	209.07	213.28	216.29	215.04	215.53
202.98	209.51	212.5	208.54	208.44	210.02	207.66	212.63	207.81	210.52	213.39	212.11	205.64	208.03	209.26	213.2	204.28	210.49	206.99	209.69	209.49	208.15	207.01	213.06	207.89	204.67	207.91	213.24	204.71	213.1	204.54	206.85	210.45	207.86	210.64	208.01	210.76	211.66	209.93	202.95	210.32	203.15	209.69	205.66	207.62	207.4	213.56	203.95	204.16	209.1
202.83	202.13	199.73	197.52	201.86	202.52	201.24	198.3	204.04	199.78	201.28	198.7	196.94	199.84	200.35	198.82	199.85	201.02	200.98	196.83	203.04	205.26	197.5	200.29	199.78	197.18	197.8	199.44	199.81	202.4	200.6	200.62	200.97	200.35	197.14	203.5	200.47	193.06	202.09	202.4	199.6	199.61	199.16	197.89	196.69	203.09	201.57	200.15	199.14	198.54
210.86	209.27	205.53	208.46	208.98	208.22	209.32	212.11	211.33	211.36	205.56	206.36	206.57	210.98	210.11	209.56	208.37	206.7	213.78	211.64	210.06	211.29	207.02	209.92	207.71	213.92	211.29	212.39	210.6	206.71	211.28	213.87	208.74	208.44	210.31	213.96	209.48	217.71	211.57	209.77	207.8	207.66	209.25	211.47	213.32	211.17	209.97	210.71	210.51	207.84
217.54	219	218.84	220.99	219.77	218.01	217.13	221.45	216.66	213.32	218.93	220.28	215.66	220.13	221.38	216.01	217.15	212.8	219.4	220.48	223.73	218.91	215.13	219.89	219.14	212.88	218.26	216.54	217.94	216.62	215.93	221.3	216.99	214.97	221.15	220.34	218.54	220.41	214.77	221.41	217.35	220.76	216.1	222.69	219.45	218.8	221.07	215.78	222.85	212.65
203.5	205.26	204.99	202.99	200.29	205.86	204.45	200.41	209.37	205.81	205.28	201.26	204.84	204.45	207.03	199.95	201.9	199.83	203.01	203.42	206.06	204.8	202.59	199.82	204.32	201.48	205.58	201.88	203.61	199.95	202.27	202.31	201.28	204.39	204.21	199.96	199.92	209.11	203.91	205.1	200.76	199.91	202.31	204.5	205.13	200.61	198.17	206.31	202.31	200.21
204.6	205.27	210.83	206.61	199.21	207.42	201.43	206.45	205.23	203.64	196.2	200.82	200.84	206.45	204.43	198.88	200.6	200.59	201.41	205.14	199.36	199.83	204.11	199.5	199.19	201.88	205.43	197.3	202.82	206.54	202.86	204.46	202.29	201.28	203.07	199.93	201.42	204.51	200.75	197.04	204.88	198.9	199.91	199	201.51	199.59	203.51	204.1	202.75	204.95
205.1	204.15	205.22	205.67	204.01	203.72	202.88	201.13	203.96	208.56	205.24	205.66	205.26	210.88	202.3	206.37	204.03	203.81	208.39	203.74	205.78	207.01	206.15	206.51	208.3	208.34	207.19	205.09	208.08	207.81	206.36	200.03	204.37	203.89	204.69	204.82	198.81	202.98	207.38	210.67	202.67	205.85	206.83	203.98	208.62	207.98	207.66	206.51	206.05	203.91
203.04	205.06	206.06	204.91	203.93	204.73	208.06	208.18	208	207.78	202.75	209.91	207.27	206.54	208	211.19	203.87	208.85	207.25	204.14	205.81	196.71	208.8	205.68	207.85	203.96	204.79	208.16	207.38	204.42	209.25	207.37	208.16	202.24	204.73	208.2	208.51	206.52	204.36	204.86	203.19	205.75	204.39	205.78	207.3	210.58	206.82	206.46	204.9	205.62
205.08	203.12	203.1	204.86	203.96	201.82	200.62	204.26	200.92	197.15	202.05	202.79	206.03	203.98	206.73	205.78	206.61	204.27	207.14	203.29	203.26	200.62	200.04	207.03	204.26	199.64	203.72	203.23	203.18	205.41	203.66	202.51	205.01	200.51	207.29	209.32	206.99	207.98	206.84	204.64	205.26	204.55	202.8	206.96	207.43	208.57	198.64	205.19	202.17	203.83
195.53	202.79	198.74	198.7	197.82	198.09	199.97	200.81	196.99	195.41	195.63	198.21	199.46	200.14	197.2	195.42	196.34	200.87	197.44	197.65	196.45	197.17	194.68	194.63	197.32	199.64	196.19	204.47	195.84	202.67	198.06	200.09	199.98	194.47	196.64	197.3	201.52	197.55	197.96	190.82	203.72	195.31	202.97	200.15	198.27	198.5	200.66	198.78	198.26	200.44
212.33	212.95	216.09	213.87	213.4	214.44	213.68	212.61	211.3	211.13	212.78	212.6	213.84	215.8	209.61	211.96	211.46	213.07	215.01	217.2	213.57	213.35	213.65	210	213.73	214.74	209.41	212.67	216.62	206.71	211.68	214.43	211.32	214.67	214.56	210.75	211.14	216.34	211.58	212.18	210.75	211.23	213.27	215.78	213.76	211.13	209.63	210.16	213.14	212.33
213.56	218.16	219.95	216.62	220.66	218.29	211.33	219.4	217.4	215.93	215.81	217.18	216.16	216.99	214.25	214.03	212.9	219.63	216.95	219.52	212.95	216.91	222.03	217.73	216.31	217.02	213.68	219.18	217.06	219.55	215.92	217.1	215.57	212.64	215.82	216.65	213.99	219.5	219.07	218.67	211.91	216.48	216.31	220.04	213.55	215.72	220.07	218.89	219.67	212.17
205.6	207.51	211.79	211.42	210.53	203.55	206.46	204.81	211.47	207.53	210	207.95	205.17	210.4	208.34	205.13	203.68	206.72	211.41	212.62	208.42	208.21	205.86	206.34	206.47	209.09	208.83	204.45	207.62	206.52	204.21	212.17	213.53	204.6	206.35	209.65	206.16	203.85	202.85	203.09	204.43	209	205.28	207.4	207.56	205.76	207.67	209.71	205.48	207.68
202.84	201.07	204.78	204	206.3	202.72	196.22	201.9	203.63	203.5	205.37	202.34	207.55	208.31	204.73	201.25	199.32	204.67	201.84	204.83	198.86	208.08	206.2	207.7	202.39	203.63	204.89	199.99	200.96	202.46	210.33	203.66	207.54	203.01	208.09	201.95	203.05	202.61	205.62	205.37	204.87	206.8	205.95	202.99	203.25	205.58	207.28	201.37	207.25	205.78
202.33	202.15	199.81	205.05	202.39	205.25	203.64	202.64	199.55	201.4	199.28	201.15	203.2	202.33	205.21	202.65	204.53	202.23	202.86	200.81	207.04	203.74	205.52	205.13	203.08	202.02	202.47	201.46	198.03	199.09	207.19	202.41	201.71	204.22	202.31	201.77	202.44	200.87	202.94	203.44	201.12	199.25	199.8	203.94	203.01	204.56	202.14	199.48	205.29	201.25
216.84	212.97	217.21	215.9	219	219.27	216.74	210.94	215.3	216.07	217.9	215.89	214.14	220.46	215.32	215.02	216.91	219.66	216.51	215.27	218.3	215.19	217.72	220.09	215.63	215.09	212.27	215.62	218.82	222.2	215.62	213.33	219.62	214.27	215.44	213.63	213.39	222.67	215.74	213.13	211.05	220.19	217.67	213.97	213.46	217.52	214.3	216.84	212.54	217.12
203	201.87	205.14	200.21	202.82	201.49	205.35	205.74	200.7	199.74	202.91	203.35	203.9	198.53	206.73	207.75	203.05	202.71	206.34	201.6	200.22	204.03	204.51	204.97	201.31	207.48	203.63	200.49	202.22	205.44	204.08	199.21	202.09	199.19	201.98	209.07	203.76	202.82	201.17	201.68	204.08	203.99	202.73	192.38	202.4	202.33	205.55	202.99	203.6	205.74
214.09	214.96	208.92	208.3	213.16	212.06	209.79	208.58	213.45	208.44	213.08	212.55	211.47	214.86	212.53	206.6	208.32	206.94	211.94	216.29	212.85	212.81	210.33	210.92	216.19	214.09	210.35	215.35	212.96	205.75	210.84	208.64	208.81	212.52	210.18	214.69	210.22	213.05	213.63	210.05	212.76	206.45	211.82	211.91	209.63	216.74	211.22	214.87	214.82	207.69
215.17	210.9	211.26	210.45	209.09	212.92	205.43	210.33	208.77	212.25	208.31	206.27	206.91	213.7	211.98	205.3	211.75	212.77	210.84	216.38	207.22	201.1	210.92	208.31	202.95	208.4	209.17	205.08	207.74	211.69	206.55	209.98	208.35	205.84	206.05	210.03	208.26	212.65	210.8	209.96	208.33	213.24	211.41	213.1	209.11	210.45	208.37	210.32	207.88	207.98
201.55	199.64	197.45	201.02	199.83	197.53	202.01	198.25	201.22	198.84	202.54	201.54	198.97	202.48	198.13	195.33	204.02	200.75	203.1	201.56	200.26	200.33	201.76	202.39	199.89	201.01	205.56	205.23	199.54	199.79	197.03	197.23	198.8	197.25	197.31	197.58	201	203.39	200.99	199.94	202.75	202.9	198.42	203.42	202.73	199.1	207.62	202.61	201.03	200.96
199.34	199.82	202.25	199.58	201.37	196.2	203.84	202.12	203.58	200.3	205.15	200.61	200.91	196.74	202.32	205.72	201.73	196.55	200.84	200.4	199.39	199.73	199.23	206.83	201.13	201.63	196.3	196	201.12	200.59	204.47	202.87	202.98	203.2	205.63	203.63	201.07	200.67	201.3	199.19	203.62	195.56	199.26	199.07	198.73	200.03	204.87	201.1	198.82	197.38
206.14	201.06	206.73	200.25	198.51	201.69	199.2	203.26	203.33	207.2	204.32	201.84	207.16	198.66	204.28	198.43	204.35	206.03	203.67	207.2	204.07	205.14	207.19	201.96	206.27	202.31	200.72	203.27	203.39	202.67	205.69	203.38	205.74	201.31	202.62	202.93	203.13	202.25	201.18	201.21	208.25	204.71	201.65	201.42	196.94	207.37	205.34	210.95	201.51	202.5
200.09	201.21	196.1	201.06	202.31	194.11	198.73	200.71	200.58	199.26	198.46	199.37	200.12	201.41	201.53	202.02	203.47	195.27	200.82	197.71	200.33	193.83	203.69	197.92	197.46	199.29	198.44	197.43	200.53	200.72	199.03	202.62	201.49	199.86	196.3	201.12	200	202.24	199.38	197.49	200	200.27	202.52	195.22	196.74	198.96	195.35	194.58	197.04	196.97
207.21	204.35	205.38	208.44	207.89	204.69	209.06	205.1	207.99	207.88	211.52	207.26	206.85	203.38	211.09	207.79	207.08	206.12	205.47	206.4	208.58	207.61	206.96	209.22	206.45	212.95	206.43	207.27	209.12	204.5	208.03	207.98	208.5	206.66	209.34	204.82	206.62	204.61	207.41	205.55	207.48	208.06	201	213.26	207.64	206.15	208.26	208.89	202.11	211.12
217.43	220.05	215.61	219.36	214.73	219.29	220.89	215.97	214.07	221.28	212.27	219.35	215.77	215.03	221.23	215.32	216.75	214.83	221.76	222.06	216.17	221.04	219.18	220.45	219.39	213.46	219.02	216.91	218.63	219.05	221.26	218.37	214.44	217.16	216.44	214.23	215.97	219.27	217.92	214.39	215.96	217.54	215.45	217.51	218.32	216.9	215.61	217.21	216.28	221.75
204.62	202.08	202.27	199.77	195.38	205.72	204.58	204.08	195.31	205.61	203.64	200.89	203.36	201.64	203.84	206.85	205.35	204.25	209.83	202.79	202.55	197.91	204.36	198.97	201.87	198.6	199.83	198.47	203.64	198.54	200.93	205.35	206.28	199.21	204.66	204.44	201.06	199.88	202.68	201.87	202.09	205.16	208.08	201.71	204.8	202.26	204.52	203.79	202.37	202.95
216.01	212.8	215.02	208.16	209.62	214.82	211.72	208.53	211.07	208.8	213.31	215.22	210.3	211.78	213.27	215.99	214.88	208.11	213.34	215.13	210.79	210.14	214.29	213.68	213.68	215.03	211.31	209.93	212.73	214.69	216.2	211.42	213.79	214.26	213.94	213.46	214.59	215.64	211.71	214.29	214.62	214.15	212.12	214.17	216.28	216.66	214.55	210.26	211.43	212.15
199.29	199.97	198.76	201.42	200.32	204.68	198.45	201.2	206.5	198.37	203.6	202.48	202.77	201.42	202.28	198.62	202.16	201.9	204.27	205.42	200.39	199.05	205.26	203.74	202.52	201.97	201.63	203.69	205.08	199.24	200.8	199.76	197.83	206.8	203.47	203.31	199.35	203.31	201.38	202.93	197.51	201.99	200.04	200.21	201.18	202.6	202.81	203.64	199.71	201.66
207.13	208.65	212.89	205.88	207.02	209.99	210.2	209.86	209.98	208.15	210.31	206.63	205.77	211.91	210.34	207.74	211.48	213.54	206.96	206.89	205.02	209.32	210.83	211.87	209.94	208.62	209	204.56	208.67	207.34	203.84	210.56	209.27	210.58	205.39	208.36	203.17	210.25	207.75	208.62	205.22	209.63	208.47	209.84	202.93	206.54	211.05	207.91	209.42	211.63
201.92	201.2	206.79	203.18	204.9	204.46	197.95	205.7	200.12	200.49	201.8	203.74	204.07	202.3	197.06	206.17	205.91	202.5	206.37	205.71	206.19	207.61	204.21	203.03	200.54	205.95	204.74	202.24	207.79	203.68	202.84	203.96	202.74	200.4	206.97	198.67	208.15	204.37	199.92	203.64	205.16	204.94	200.76	202.14	204.5	203.82	203.8	207.71	200.13	203.94
198.23	199.86	201.32	204.25	200.51	200.25	197.75	198.17	195.98	199.89	202.16	199.96	199.58	196.82	199.81	197.29	197.5	197.23	198.73	198.3	192.94	199.55	197.82	197.68	195.85	197.45	197.9	203.29	198.49	195.76	198.63	203.36	199.97	195.59	197.45	194.02	198.71	194.02	199.68	202.71	198.77	196.73	197.7	200.25	201.34	200.64	199.77	202.07	200.39	200.61
205.15	204.96	210.66	208.46	203.98	205.29	201.99	201.91	206.99	206.97	204.14	203.7	206.34	203.33	203.72	208.18	203.35	204.38	208.39	206.3	205.59	208.63	205.34	204.47	201.06	203.07	203	204.85	210.34	204.14	203.04	204.19	200.09	200.92	205.91	203.91	206.03	207.57	200.62	202.77	207.3	209.53	207.81	205.65	209.83	206.29	203.17	206.27	202.5	201.26
206.95	200.57	206.26	209.17	201.99	204.55	200.46	200.6	199.82	199.73	206.05	208.36	205.04	206.98	203.97	208.04	204.25	202.98	204.74	204.29	204.2	201.58	199.1	207.2	200.12	202.42	203.02	204.69	205.31	203.9	202.25	207.64	204.96	202.82	203.24	201.8	207.44	199.51	202.02	204.94	202.43	204.46	201.03	203.27	203.16	204.5	202.26	200.84	201.61	207.34
208.65	210	209.88	209.17	207.27	209.5	208.54	203.94	211.97	205.6	210.14	209.07	206.33	204.93	207.03	207.26	208.28	207.82	204.42	208.44	208.07	205.66	209.01	207.52	210.53	209.59	207.78	212.4	208.49	205.29	206.66	205.34	208.66	210.18	214.74	208.36	203.01	208.56	207.19	206.41	206.66	210.79	207.24	206.97	207.85	210.04	213.2	206.67	209.65	209.54
210.35	207.85	212.16	207.92	209.07	211.95	209.85	214.73	210.5	209.6	207.04	210.34	208.79	213.16	209.81	207.31	207.97	205.01	213.58	204.64	208.19	208.97	209.07	205.79	202.71	210.57	206.85	212.88	207.46	211.81	210.1	205.45	211.09	209.74	205.3	209.68	211.5	206.63	210.07	210.25	209.18	211.82	208.89	207.21	209.99	209.8	207.84	207.97	213.21	210.47
215.76	218.03	216.09	215.85	214.46	220.61	212.86	217.1	219.56	219.96	218.68	217.59	212.73	220.4	213.14	218.29	222.48	213.51	216.76	217.78	219.62	213.82	220.34	217.61	217.06	219.09	218.25	216.77	215.29	215.88	220.27	214.87	218.52	220.29	219.85	216.39	219.14	216.6	218.98	216.86	220.2	217.43	216.86	217.61	219.1	213.06	218.12	216.24	215.47	219.46
191.29	200.94	197.76	196.83	195.05	192.96	202.69	197.75	198.31	200.33	199.33	197.4	201.38	195.78	198.06	196.95	196.26	198.12	201.61	199.12	197	197.64	198.14	201.47	195.28	199.15	199.61	198.56	198.14	199.66	198.6	194.95	194.95	198.19	195.95	197.53	200.29	192.31	199.42	200.22	197.86	203.6	191.33	198.89	197.85	197.07	198.54	193.86	195.46	202.7
198.41	201.26	201.2	195.01	201.01	197.94	197.87	200.32	193.66	195.59	197.53	197.57	197.23	198.29	197.87	199.04	198.58	198.13	196.44	198.55	195.38	196.59	193.01	198.24	201.44	193.96	201.11	199.21	194.91	200.69	197.92	194.49	199.44	201.98	196.64	199.7	200.13	203.06	198.59	196.02	195.86	201.34	197.49	197.4	196.7	201.31	200.95	202.24	198.44	201.52
216.14	217.8	213.04	219.02	218.67	216.16	219.39	217.98	219.35	218.34	214.3	217.95	216.47	219.5	216.11	215.54	217.68	220.54	211.84	215.02	215.26	215.82	221.06	214.52	216.26	219.67	217.22	215.66	215.64	215	218.61	217.52	210.65	216.3	214.3	219.63	219.92	216.54	214.71	217.69	215.98	220.24	211.41	217.22	215.25	216.3	215.57	216.18	216.87	216.82
212.04	207.42	206.72	204.35	200.32	204.68	202.36	204.63	202.98	204.35	205.8	207.92	208.43	203.51	200.49	207.6	203.22	205.14	200.89	205.09	202.99	205.76	204.06	201.1	209.6	208.6	202.27	198.96	204.44	206.46	203.73	203.85	206.22	204.22	211.08	205.37	201.14	202.53	206.49	205.94	201.62	204.4	201.22	206.1	205.36	205.84	208.65	202.53	201.18	207.83
212.59	206.68	210.78	210.71	210.78	213.83	210.36	210.75	209.93	207.75	210.21	212.58	209.21	207.84	213.37	207.46	210.22	208.14	208.19	207.48	207.05	207.54	210.4	210.73	209.93	210.03	206.27	209.46	207.09	207.21	204.57	208.45	210.78	205.88	204.86	216.32	206.54	211.95	208.78	212.05	211.61	209.04	207.74	208.41	212.27	213.47	211.41	208.77	210.91	211.1
206.95	204.57	203.41	205.36	202.76	207.03	206.95	204.28	204.66	204.79	209.3	205.36	209.21	205.45	206.56	203.3	203.18	205.26	206.2	206.11	203.28	203.57	208.34	208.69	201.88	204.55	198.64	204.53	205.72	206.19	201.55	201.55	206.64	203.76	203.65	202.08	207.75	202.85	205.28	207.65	206.96	206.21	203.89	208.44	204.47	206.03	205.93	206.81	205.5	202.55
212.81	215.23	216.29	217.62	213.58	217.25	217.27	217.62	217.36	217.02	218.09	218.19	215.16	211.98	218.49	215.73	217.3	220.08	215.75	216.11	219.84	218.28	214.92	214.55	215.76	214.94	217.24	215.65	216.37	214.6	214.03	218.75	219.44	220.57	217.7	216.07	215.57	214.3	218.17	214.11	218.87	214.38	217.32	223.26	216.62	219.29	214.88	213.69	215.1	215.75
211.47	207.81	203.76	209.98	210.49	209.89	204.38	211.54	203.46	205.95	206.71	206.36	209.42	211.52	214.94	207.14	209.34	210.07	212.5	208.13	208.76	209.62	206.83	208.5	205.04	206.8	209.56	206.21	212.69	210.81	207.64	205.71	207.16	215.09	211.37	205.95	210.16	208.22	210.8	206.25	208.54	211.39	210.7	207.58	207.49	205.94	208.82	209.48	207.33	212.23
210.49	216.79	218.48	217.55	218.48	219.34	216.9	216.84	211.49	222.47	217.25	221.25	218.7	220.77	217.9	217.49	217.44	221.28	218.11	216.37	217.29	217.33	215.28	215.54	221.19	221.98	217.31	221.98	214.63	215.78	218.69	218	216.69	218.6	219.43	217.39	214.64	219.47	217.58	217.2	217.17	221.03	216.42	218.29	219.93	219.68	217.57	219.43	219.62	219.19
212.08	210.56	215.62	209.6	209.11	210.03	213.94	216.46	208.7	208.44	216.31	212.77	209.93	217.51	212.4	214.61	212.23	216.06	213.17	211.43	212.2	212.29	217.46	213	216.96	210.71	212.77	213.03	212.29	215.72	213.6	214.47	213.8	211.47	214.27	213.14	216.59	212.1	212.34	209.72	218.54	210.33	207.89	213.67	213.01	210.46	209.19	206.33	212.78	212.35
197.76	203.49	198.6	205.27	202.4	201.65	207.19	208.68	201.28	200.25	206.43	204.13	199.02	204	204.05	203.31	206.51	205.66	205.3	206.05	207.74	200.14	207.51	207.33	201.41	204.2	203.02	207.88	204.32	203.38	200.04	202.82	205.86	203.83	208.91	204.5	204.47	206.44	204.15	205.1	208.5	204.86	210.2	204.8	202.69	203.77	205.73	203.86	206.8	204.98
202.6	207.44	201.28	205.39	195.27	205.21	200.52	204.38	207.81	200.96	203.28	205.77	202.25	207.7	205.44	204.62	203.73	207.55	203.36	206.2	199.14	204.08	206.94	202.78	208.29	202.05	205.03	201.85	203.88	204.31	204.44	201.72	202.24	201.66	201.23	203.12	207.13	206.99	203.8	207.56	200.21	205.11	199.99	207.29	206.81	201.53	205.22	201.67	200.59	207.24
204.34	206.52	205.61	207.31	207.88	208.31	205.83	202.81	206.06	203.81	203.65	208.46	212.52	206.82	208.22	206.91	206.32	209.56	206.93	205.92	206.79	209.52	208.49	210.81	207.51	209.2	207.5	207.09	207.79	206.08	210.84	211.84	206.78	205.29	210.83	203.31	206.37	204.44	207.03	204	202.2	207.81	206.94	209.02	208.27	207.71	205.67	211.01	204.76	207.2
217.3	219.43	219.96	221.4	211.82	218.15	217.68	219.07	216.23	216.87	215.47	219.44	216.74	217.33	213.42	218.39	218.46	218.62	217.56	218.3	219.1	215.98	220.14	219.06	216.98	218.58	218.09	215.94	216.38	220.95	217.38	215.87	212.82	216.18	217.15	213.64	220.81	221.07	214.75	219.06	216.35	217.84	211.03	216.61	218.41	217.89	218.78	215.22	219.91	216.83
211.06	209.45	209.9	217.84	213.67	211.18	216.53	216.4	213.51	210.57	211.59	212.83	211.08	211.29	214.87	215.32	212.8	213.81	217.28	216.98	213.05	213.81	212.54	211.74	211.77	211.03	214.95	211.98	214.86	214.12	211.22	214.34	212.94	210.17	213.7	216.13	210.89	211.64	210.47	211.9	212.26	207.97	214.5	215.24	210.75	212.74	215.79	212.61	213.2	214.62
204.96	209.26	207.18	207.15	211.56	201.97	212.51	206.88	205.35	210.89	206.42	207.61	206.21	207.77	209.04	207.08	208.31	206.89	210.31	205.84	209.2	207.93	209.65	206.61	205.61	207.77	208.59	207.7	207.79	206.91	212.97	210.2	204.23	206.29	202.59	209.81	208.28	210.26	207.39	212.97	203.56	206.33	210.41	209.32	200.93	211.11	206.29	211.02	199.02	210.07
198.56	199.55	199.12	203.18	194.43	199.43	193.89	195.59	202.88	195.62	196.66	197.86	200.08	197.79	197.33	202.63	200.52	200.04	194.16	195.61	198.61	199.17	196.5	199.54	200.86	196.44	201.45	202.09	199.74	201.69	202.27	201.33	202.43	203.1	199.2	197.07	198.95	201.34	198.61	198.45	204.12	200.83	197.01	199.95	198.27	200.88	201.36	202.71	198.06	198.46
211.71	206.52	210.04	205.68	209.31	211.68	208.26	207.5	210.36	208.01	209.95	206.14	207.74	210.22	203.27	207.92	211.69	206.99	208.76	210.67	209.24	204.93	207.01	207.82	207.28	206.99	208.5	208.08	211.66	206.5	205.93	202.77	207.43	203.15	208.75	203.21	211.3	207.17	207.46	208.83	209.03	206.8	209.21	208.19	209.3	205.44	207.5	206.99	206.24	209.04
208.23	210.48	211.49	212.05	210.84	208.96	207.56	211.37	210.36	208.93	211.32	212.09	205.2	207.42	204.49	205.23	204.52	217.26	204.34	212.5	208.87	209.51	209.18	209.62	209.12	209.94	208.33	207.78	210.89	212.88	207.49	204.49	205.92	205.64	209.3	205.66	207.97	212.77	208.28	207.11	207.04	206.58	215.12	205.76	207.61	207.38	209.14	210.62	203.51	203.26
198.98	195.01	197.98	199.41	198.64	198.69	199.87	197.03	199.71	199.18	197.7	197.83	199.01	199.01	194.87	198.26	202.25	199.8	198.68	206.97	199.01	195.09	201.08	198.34	194.94	198.54	202	201.39	195.52	200.86	202.37	203.79	201.17	198.27	203.84	199.18	195.65	198.72	201.95	196.57	203.06	194.66	202.98	201.41	197.9	199.54	197.18	201.01	199.6	199.6
205.7	208.92	203.41	207.08	207.93	210.44	207.91	210.79	205.49	208.84	211.37	208.2	211.33	207.33	205.63	209.48	208.71	207.75	214.21	211.75	209.86	213.63	205.63	210.99	208.43	212.62	206.13	206.24	205.77	205.46	203.63	206.95	205.53	204.38	206.49	208.23	205.64	206.89	205.94	213.64	206.62	205.68	205.59	202.55	205.32	207.35	204.24	207.49	205.6	205.37
193.13	197.86	198.26	195.73	198.24	198.37	197.55	195.63	200.55	201.86	201.57	204.44	198.14	198.92	200.57	201.97	198.38	200.98	200.3	197.63	200.25	197.55	199.5	201.16	194.32	198.84	201.03	200.53	198.89	201.01	196.59	201.96	199.43	201.89	197.6	201.4	199.22	202.61	198.6	197.24	201.3	197.87	200.36	199.23	198.44	195.19	201.24	200.38	199.76	198.81
205.68	203.23	203.6	205.73	207.78	204.39	205.09	205.19	206.09	209.36	203.41	199.4	204.06	201.63	200.75	206.8	204.57	201.23	203.02	202.79	208.43	202.18	201.43	201.07	200.79	202	203.19	201.55	201.73	203.53	205.02	202.62	209.99	206.12	204.29	203.93	201.35	205.4	206.32	201.91	202.53	202.49	205.91	207.23	205.28	204.79	203.03	202.58	205.84	203.89
208.83	208.24	206.73	203.79	203.22	203.08	204.31	200.58	205.57	205.67	207.77	208.27	204.79	203.56	200.85	199.35	201.14	205.7	204.91	203.58	203.76	201.9	204.56	199.38	200.75	201.43	202.8	205.83	206.67	205.11	202.84	201.52	208.05	208.51	199.2	197.12	200.04	209.17	203.03	204.13	208.97	204.91	204.76	205.44	205.87	207.3	203.71	204.64	205.38	207
206.73	212	211.11	212.67	215.87	208.98	212.64	211.41	211.96	215.18	211.67	210.4	212.17	207.26	214.07	209.84	215.08	211.79	211.68	215.39	211.98	213.95	215.22	210.46	211.7	211.12	210.39	211.15	209.99	207.81	211.64	210.7	215.66	209.99	212.44	212.36	213.09	216.03	214.92	211.21	211.95	212.78	209.88	211.66	211.8	214.21	213.45	216.15	215.4	208.63
208.18	203.71	209.56	203.33	197.71	199.9	201.65	200.47	204.25	206.03	206.7	204.48	205.41	203.67	202.81	203.55	208.02	202.67	203.92	203.89	204.29	206.51	203.27	204.52	206.27	203.02	200	204.05	202.58	206.19	201.11	205.37	203.3	206.32	203.77	202.88	199.03	204.33	198.87	204.35	208.54	204.72	200.37	200.53	203.07	203.47	203.19	202.09	206.64	198.6
212.1	207.56	211.83	205.12	210.76	215.85	204.77	213.25	207.72	208.06	207.42	202.81	211.09	210.7	210.49	210.03	204.04	208.92	206.89	208.31	208	208.42	205.88	205.07	208.28	213.14	204.31	211.97	204.41	207.99	211.35	204.74	209.05	211.47	208.46	206.6	206.44	211.46	208.62	210.48	206.87	209.76	211.27	216.05	211.12	211.25	208.1	211.6	208.52	212.69
210.45	214.45	212.9	213.02	208.27	206.59	210.46	214.59	207.14	211.3	210.35	211.47	209.21	209.18	213.98	215.49	213.62	204.67	212.59	213.14	215.63	214.57	210.81	209.83	214.85	212.54	217.04	213.41	209.45	213.54	212.43	211.81	211.34	211.73	213.76	210.92	211.47	214.14	210.73	210.07	208.4	211.95	212.07	207	212.82	215.15	212.65	210.51	215.51	211.27
209.71	214.38	203.45	208.83	206.33	204.57	207.9	214.12	206.5	206.32	205.49	210.35	206.28	209.76	203.94	210.23	208.29	207.44	208.3	215.74	209.65	207.72	214.95	207.87	207.13	204.7	210.87	207.39	210.16	207.85	207.93	211.41	207.16	206.24	208.51	204.17	210.66	212.13	208.58	210.82	211.44	210.26	208.24	205.35	208.05	209.11	208.52	205.1	206.45	209.08
208.9	208.4	211.5	209.21	212.02	209.06	212.76	207.71	208.72	212.02	207.79	208.68	209.63	210.11	206.32	215.26	205.93	210.03	210.46	209.65	208.19	208.31	205.38	207.98	211.49	207.63	211.47	213.69	205.59	210.49	210.67	209.65	209.78	213.79	207.7	211.85	210.59	214.21	208.16	206.25	209.84	212.38	211.74	204.41	213.19	209.4	210.03	206.67	208.86	212.17
207.35	210.16	209.74	208.22	203.74	205.29	205.53	210.83	210.14	209.58	209.31	208.88	206.19	206.32	209.15	208.29	206.02	200.87	208.81	204.44	207.59	213.01	208.64	208.49	208.76	205.67	209.69	207.75	205.3	208.42	212.45	208.94	203.32	203.67	207.91	211.7	209.05	206.03	210.21	206.85	203.91	207.31	206.59	206.76	209.05	207.13	207.67	209.61	210.12	208.41
194.49	198.86	199.1	197.92	200.18	200.18	197.39	199.37	202.97	197.81	200.21	198.61	198.7	198.41	198.39	198.14	200.4	199.73	201.66	203.75	201.12	200.21	201.13	202.85	198.77	199.03	199.55	200.42	199.89	197.87	205.31	201.3	198.06	207.4	202.81	201.52	195.33	199.68	199.39	202.55	198.95	199.91	195.18	200.36	198.1	202.53	196.66	199.69	201.36	201.87
207.75	210.34	208.48	211.07	211.81	209.57	211.73	212.31	211.97	206.98	205.96	210.48	205.83	212.43	205.29	207.23	209.9	205.73	208.06	208.84	210.01	207.72	206.96	213.24	211.25	210.13	210.52	204.55	209.14	207.07	209.49	209.31	207.84	212.61	210.78	208.43	210.58	207.19	206.16	207.99	209.78	209.29	210.07	211.51	209.87	209.33	211.22	205.12	207.06	215.49
211.63	209.55	212.36	213.85	213.32	214.3	206.14	208.95	211.09	214.89	211.74	211.86	211.36	211.47	214.65	218.06	213.98	211.41	210.53	212.7	212.55	213.32	212.35	213.57	216.8	212.18	210.04	216.33	213.4	212.95	208.08	212.27	209.47	211.44	215.35	216.9	211.86	212.87	215.14	216.04	215.01	216.51	210.83	211.79	211.42	215.1	218.21	211.13	213.24	209.8
206.09	202.33	205.24	202.73	211.07	206.62	197.95	207.11	204.14	204.02	201.28	201.01	203.92	203.4	201.48	205.19	203.35	205.79	204.64	203.27	204.99	203.93	208.78	202.75	203.27	203.59	202.76	204.3	205.23	197.88	200.06	203.75	203.44	200.45	203.4	206.94	202.43	202.16	204.99	203.47	205.08	202.49	205.85	203.43	202.68	202.84	202.03	204.97	202.43	202.08
207.1	203.18	207.66	207	209.89	200.39	207.82	205.24	208.47	207.32	207.6	204.16	199.94	205.47	204	202.27	206.5	207.16	205.48	205.93	205.02	205.88	202.93	209.57	200.28	206.58	205.16	205.88	205.1	209.14	203.74	206.11	200.02	200.4	202.96	205.14	205.15	202.17	205.57	202.31	204.37	199.52	204.83	206.49	202.55	202.4	205.15	202.94	203.68	202.77
207.64	206.42	211.55	206.41	203.74	207.43	207.6	209.07	210.13	213.88	209.28	205.29	209.96	211.32	205.53	205.77	204.82	207.5	209.44	207.77	204.54	207.43	205.68	203.71	206.33	211.13	208.8	207.51	210.06	208.76	206.56	206.24	206.92	208.54	207.47	205.56	210.37	209.33	209.05	206.58	202.27	208.07	210.85	205.73	208.69	207.54	205	205.96	209.4	209.71
216.26	213.81	217.8	217.7	220.06	213.6	217.86	217.88	216.68	216.09	217.42	219.95	218.95	216.12	218.77	221.88	219.05	220.12	215.17	213.32	218.04	219.94	220.37	213.92	219.52	217.2	212.98	217.24	216.09	220.22	220.36	220.86	218.23	217.18	219.06	220.26	215.17	215.42	217.31	216.99	217.13	217.06	215.38	217.26	215.62	219.22	213.6	213.85	214.74	215.54
201.05	197.94	198.62	200.38	202.35	192.17	197.12	199.19	197.06	199.46	200.38	201.85	197.3	199.67	201.15	196.69	198.98	192.46	198.08	196.98	196.79	198.58	196.93	195.93	198.32	198.11	200.77	200.27	196.05	195.78	196.32	201.04	197.54	195.57	200.03	199.94	199.01	200.14	197.83	196.76	195.66	198.94	200.15	199.28	196.12	200.58	201.59	198.41	200.18	194.6
209.61	211.32	207.98	208.82	205.64	207.35	210.87	207.65	207.65	206.73	206.53	208.63	205.24	208.24	206.39	208.03	206.38	207.01	209.39	204.53	208.43	210.67	206.95	207.76	207.9	210.07	206.7	205.3	206.33	209.19	206.57	203	203.43	208.48	208.08	213.18	205.49	206.29	210.12	208.82	208.81	208.19	207.81	206.85	207.75	207.75	204.65	205.75	205.37	207.96
205.28	204.35	208.2	207.01	207.01	211.81	208.86	212.18	205.56	205.6	208.81	205.77	203.77	205.24	212.24	207.83	209.89	203.38	209.33	207.21	207.89	211.37	204.28	207.05	205.94	208.45	210.48	207.74	208.38	201.12	205.18	214.13	211.81	207.45	210.27	207.95	209.87	207.99	214.84	209.29	205.61	204.79	206.54	210.08	207.21	204.22	204.53	206	207.74	208.3
206.44	204.19	210.34	207.94	208.77	211.42	206.86	206.77	205.13	207.23	205.34	205.36	208.84	207.99	208.35	210.37	206.66	205.78	205.12	212.22	210.95	209.47	208.14	213.06	205.4	205.35	208.7	204.88	207.18	205.28	209.93	208.85	208.19	206.38	206.9	205.82	211.2	206.2	205.74	209.63	207.33	205.07	209.64	207.09	208.27	208.19	205.29	207.18	209.78	210.11
213.76	216.85	212.05	217.87	215.03	213.15	218.06	221.42	219.1	216.44	218.02	221.17	216.01	218.52	217.86	217.45	218.5	217.37	215.18	215.49	217.66	217.07	212.8	219.61	215.88	218.32	214.69	216.07	217.8	220.95	218.21	220.08	215.88	220.24	218.29	216.21	218.36	224.79	215.84	220.89	218.31	217.85	217.38	218.99	216.23	213.66	213.85	213.16	218.19	216.93
211.26	206.12	210.3	208.69	203.26	206.59	206.53	209.41	209.69	212.22	209.41	212.44	208.4	208.57	205.87	207.52	208.67	208.25	201.06	204.36	204.95	209.34	209.08	199.82	207.03	208.89	203.13	208.02	206.24	205.31	211.87	208.54	205.98	210.67	208.16	208.22	211.78	204.47	206.73	210.14	208.41	205.93	205.05	206.94	204.72	214.72	204.6	209.26	208.5	212.04
205.82	205.74	201.91	205.36	202.03	203.24	203.66	202.78	202.5	204.51	206.11	203.51	207.67	206.85	205.04	205.65	200.87	207.25	208.08	202.22	200.37	201.93	203.84	205.72	207.41	206.47	206.86	206.95	204.95	203.51	202.24	205.27	202.4	207.59	203.01	203.35	202.25	201.7	210.78	203.5	203.01	206.44	202.63	200.92	202.46	211.27	206.27	204.01	202.46	201.8
200.99	205.3	202.41	204.86	202.27	204.08	201.84	205	203.79	205.84	204.51	203.81	201.81	203.74	204.41	198.86	207.02	201.6	203.78	199.89	204.24	204.33	200.12	204.05	204.39	198.22	206.1	202.34	202.76	204.62	203.32	202.12	205.76	200.07	203.29	199.79	205.5	201.53	203.08	203.99	202.04	207.04	204.19	198.34	199.91	205.7	203.44	196.39	203.11	203.84
202.75	206.57	200.11	204.45	199.66	203.83	203.69	204.56	200.92	203.44	203.91	203.06	201.87	201.52	199.86	202.17	206.45	198.82	205.5	205.45	200.03	201.25	202.72	203.9	204.38	204.71	201.38	200.51	202.89	201.5	203.74	205.05	201.84	204.39	200.76	202.12	206.42	207.06	201.17	204.64	200.68	205.03	206.13	206.11	199.21	205.77	199.97	204.44	201.66	204.07
211.49	206.17	216.5	215.6	212.16	213.89	210.7	213.34	209.15	209.54	209.87	213.98	214.29	212.19	216.12	205.97	215.59	212.59	212.71	214.96	209.24	208.75	208.15	212.38	212.49	212.81	210.79	208.86	216.1	210.37	214.04	216.9	209.94	213.95	214.58	212.22	210.32	207.61	209.45	209.51	211.93	211.2	210.6	209.27	212.63	215.79	213.76	213.18	209.14	209.08
209.47	211.65	212.42	209.2	208.6	209.51	212.74	208.45	209.14	208.65	206.54	209.4	214.03	210.72	211	210.54	211.95	210.94	210.36	209.91	211.06	211.07	207.7	209.32	207.35	208.35	206.73	209.99	208.2	206.56	208.2	209.39	209.64	210.2	206.03	211.17	206.65	210.83	211.34	211.67	207.38	208.65	211.58	207.24	206.74	208.25	211.35	208.12	205.91	210.56
215.53	217.56	219.41	219.96	214.91	217.39	216.36	216.5	217.83	215.78	212.81	220.35	213.59	218.48	218.14	217.89	213.02	216.27	218.13	217.95	217.96	216.84	216.23	221.49	218.81	215.76	218.43	214.89	213.79	216.41	211.72	219.21	211.83	218.38	218.1	214.45	211.95	217.4	218.38	211.59	215.6	217.19	213	216.06	219.21	221.99	219.72	220.04	220.08	217.23
206.43	212.77	209.34	209.33	212.38	206.43	206.27	208.62	210.27	209.81	216.06	211.28	208.12	208.67	210.2	205.62	207.06	215.04	214.06	209.44	208.33	205.05	209.84	210.87	208.01	210.58	208.3	210.74	209.35	206.39	209.02	208.03	209.84	211.84	209.87	213.73	209.22	209.07	211.59	211.65	207.34	207.81	208.74	214.33	209.59	210.57	206.46	206.65	201.69	209.67
208.04	207.38	206.4	202.5	209.16	209.24	205.81	207.82	210.89	206.78	208.39	206.26	208.64	206.96	208.4	207.36	210.86	209.88	207.54	209.03	206.5	207	212.59	208.13	206.53	206.65	204.65	207.54	206.76	207.11	207.94	207.64	206.81	204.77	205.46	210.7	205.26	210.25	207.19	214.21	208.47	209.59	207.06	204.89	204.13	210.95	205.15	209.75	211.17	211.4
214.54	210.97	208.81	209.58	207.53	213.2	208.03	210.32	210.23	210.36	210.3	209.73	208.67	207.11	210.78	207.35	208.08	207.39	209.38	205.53	208.74	209.45	210.3	207.21	206.36	209.36	209.78	205.49	205.42	210.8	204.94	210.74	206.08	206.38	207.24	206.91	206.48	209.96	206.48	204.18	211.47	208.01	208.83	209.55	210.89	207.45	208.45	210.08	203.43	211.85
213.44	209.16	208.97	208.49	209.01	209.11	206.7	204.33	206.57	208.84	211.43	212.13	206.74	207.99	208.88	208.68	208.66	204.05	207.3	210.3	208.49	207.12	206.25	211.19	204.96	208.18	207.26	207.36	205.65	207.46	210.06	208.16	206.46	208.56	211.19	212.24	211.62	208.42	204.48	210.17	208.52	208.47	205.82	207.56	205.65	206.88	211.12	211.86	213.75	205.04
217.33	219.16	211.47	209.86	217	210.22	211.17	216.71	217.51	214.51	214.43	210.7	216.23	212.97	210.87	213.42	214.68	213.7	214.58	207.94	216.11	216.17	211	217.18	212.49	215.81	215.97	210.12	212.99	211.41	214.26	214.51	212.58	211.1	214.83	215.93	212.63	210.59	210.91	215.8	210.92	214.49	208.96	213.81	213.75	216.01	214.17	215.12	217.34	208.39
200.82	204.53	203.32	202.7	209.11	195.76	203.6	206.56	201.71	199.8	196.66	202.56	203.27	202.34	204.66	200.14	200.83	204.09	204.81	204.51	201.36	205.2	204.57	198.37	204.19	198.78	205.77	210.44	209.67	204.92	201.64	204.78	202.54	204.1	202.68	206.06	205.39	200.96	206.87	200.8	206.04	201.4	202.44	204.41	201	206.52	208.8	201.34	205.67	205.81
211.58	211.59	213.02	210.45	214	208.34	212.78	211.3	213.15	212.87	211.54	209.33	212.82	214.04	208.9	213.62	213.37	214.66	207.95	210.15	214.4	206.61	209.34	213.16	213.69	213.32	207.93	212.49	209.88	213.14	209.92	210.88	212.78	210.88	210.7	211.98	212.89	213.85	212.19	209.54	212.09	214.01	209.42	217.37	210.54	207.43	208.11	213.68	210.08	213.88
199.09	203.11	201.95	201.36	202.1	207.07	198.03	202.01	200.98	196.36	195.9	200.19	200.37	198.74	197.81	199.45	197.68	199.66	205.56	203.54	201.96	199.94	201.45	195.14	200.46	200.16	202.05	201.03	197.74	199.64	199.14	201.93	200.95	204.37	200.71	202.2	199.71	197.5	203.46	201.58	198.4	197.3	201.11	202.67	199.16	200.61	195.82	201.64	200.9	199.1
204.72	204.52	201.66	212.04	205.85	207.79	204.74	204.56	203.42	206.93	204.31	205.04	205.56	207.55	202.66	205.6	203.7	206.6	209.31	206.92	207.2	203.71	202.86	203.65	203.17	204.04	202.77	203.16	204.99	208.19	206.25	200.12	207.07	205.41	205.44	207.6	204.22	203.84	203.43	199.7	202.7	205.15	206.73	201.52	204.14	203.89	203.29	209.46	208.03	204.05
203.7	204.9	204.14	203.3	200.6	204.87	205.22	203.76	202.99	208.21	204.17	205.61	205.73	201.86	204.06	200.56	206.44	206.41	204.53	205.52	204.39	202.07	206.3	201.63	200.47	205.47	207.28	202.33	201.68	205.88	207.51	201.3	204.13	206	207.67	202.79	207.13	202.04	204.17	202.25	204.22	203.91	207.15	202.69	206.57	200.31	197.67	201.8	203.06	202.07
199.15	204.33	203.12	198.49	202.49	204.94	204.97	205.58	202.62	203.27	205.47	204.84	204.33	205.82	205.11	208.16	198.78	206.41	203.45	202.97	206.91	201.25	202.71	203.26	202.92	204.29	204.89	203.68	208.25	202.88	204.55	208.7	201.34	208.2	200.6	199.1	203.67	204.93	205.35	201.79	198.61	199.96	200.72	207	201.19	203	202.72	200.45	199.9	208.3
213.99	209.69	210.4	208.95	212.4	216.15	213.36	210.35	209.85	211.5	216.85	210.17	217.1	212.29	213.22	209.26	219.83	213.78	208.58	212.01	216.34	212.84	210.32	207.05	214	212.08	208.53	214.9	206.67	212.68	210.85	211.4	216.8	211.8	211.67	216.96	213.82	211.08	212.41	211.99	207.96	216.01	213.39	210.86	207.85	214.34	209.71	217.4	210.52	214.78
206.79	207.3	207.86	208.06	209.81	210.8	212.05	207.54	202.34	204.12	206.44	209.55	205.93	205.49	210.48	204.29	208.18	209.26	207.46	214.11	208.69	204.26	207.85	208.04	207.75	207.07	207.17	207.02	206.15	208.2	208.42	205.13	211.25	211.59	204.59	205.88	203.96	208.4	210.13	203.54	210.1	205.06	208.32	208.05	210.73	209.26	205.56	201.55	201.11	208.79
205.82	207.85	214.9	210.59	210.44	210.4	202.78	207.83	206.36	208.97	211.33	207.04	210.61	206.61	212.06	210.27	206.67	209.54	210.6	212.45	212.15	207.62	210.6	215.93	209.47	209.24	207.22	212.44	209.46	206.64	208.63	212.7	205.55	210.24	209.12	210.87	207.09	212.54	212.89	204.3	214.69	208.8	205.97	211.24	209.58	207.61	209.05	206.26	207.13	210.55
205.96	208.6	206.17	206.78	208.96	207.91	206.15	205.58	202.93	205.43	208.05	207.44	209.7	206.35	203.95	206.75	197.85	205.89	204	206.1	208.67	206.56	204.52	211.82	211.15	206.98	211.49	202.02	207.7	207.37	203.52	205.57	207.75	204.52	208.35	208.42	203.39	202.81	209.21	204.52	206.83	204.98	203.47	208.83	206	206.6	204.41	204.91	209.35	204.86
204.25	206.71	208.44	206.83	201.88	209.35	205.46	206.69	201.91	203.1	206.08	198.96	204.94	206.34	202.3	203.68	206.35	204.54	200.85	207.89	208.69	204.04	201.36	207.29	209.26	202.52	203.73	203.31	205.72	207.54	204.07	201.03	206.98	206.1	204.98	204.78	210.09	203.54	205.56	201.84	204.96	199.93	204.39	204.09	204.15	206.21	204.48	203.47	211.07	205.64
217.47	221.11	217.34	213.53	219.54	217.1	214.99	219.78	216.9	216.22	213.62	220.04	219.39	216.52	221.57	215.77	216.56	217.96	215.41	218.78	213.7	219.88	217.88	217.97	217.39	219.38	215.1	221.36	218.62	220.61	220.11	212.91	219.62	218.12	214.48	217	218.61	217.01	216.21	219.78	218.08	220.84	216.58	214.47	215.35	219.62	216.09	213.35	216.01	218.69
204.38	202.83	207.82	205.5	204.04	204.76	206.75	209.82	203.33	201.53	201.33	200.95	205.63	205.45	202.42	204.46	202.97	203.39	200.07	205.05	206.33	208.36	203.91	201.53	206.05	204.54	205.99	205.51	203.25	197.54	201.43	200.45	203.79	206.45	203.36	205.71	203.23	203.06	204.2	200.23	204.07	204.53	208.07	202.8	208.1	210.97	203.82	200.61	202.94	202.14
214.3	216.82	207.09	208.1	211.97	212.64	211.13	213.47	211.21	213.62	211.43	211.12	214.91	212.86	217.62	215.63	211.75	207.35	207.77	216.58	212.34	209.67	212.15	210.44	207.23	212.5	212.11	213.13	213.23	212.25	214.91	212.69	210.68	211.1	211.95	210.48	207.61	213.11	213.31	210.12	212.93	210.35	215.57	211.77	214.66	209.29	211.5	210.85	213.39	214.1
211.28	208.08	209.74	208.56	208.37	212.86	213.52	216.71	208.96	215.23	211.87	210.41	212.4	215.13	217.14	209.03	214.16	216.79	210.52	211.15	212.13	213.16	212.52	210.99	212.11	215.36	209.17	205.75	210.42	214.5	215.6	213.72	212.94	214.5	208.63	216.58	218.05	213.52	211.05	213.56	210.51	213.05	214.27	214.87	208.84	209.81	215.09	209.84	207.42	212.12
211.22	211.58	216.35	212.83	213.94	212.39	213.55	208.67	212.48	211.8	211.7	212.59	210.21	210.02	211.89	209.16	211.85	211.22	212.37	214.74	210.11	208.23	211.35	209.74	210.82	210.08	214.24	207.65	212.28	211.8	210.51	212.16	210.85	211.95	208.82	213.5	209.64	213.64	210.2	209.05	209.74	211.17	211.78	209.28	210.85	211.84	216.48	208.73	212.88	211.06
206.53	209.28	205.29	208.25	208.36	206.97	206.44	205.24	201.95	202.65	205.22	206.18	201.51	204.24	202.76	206.71	205.53	207.27	207.99	208.88	211.08	206.77	208.51	206.72	207.55	208.56	206.17	206.3	209.54	202.33	207.08	208.04	209.9	208.03	202.77	204.01	208.57	211.05	203.43	203.38	205.24	212.83	210.62	208.01	211.95	207.06	207.56	207.69	202.78	205.01
213.54	211.42	209.33	209.46	212.56	210.96	206.46	212.48	208.58	207.79	209.53	212.37	209.74	210.23	205.19	207.86	211.7	210.79	206.5	210.74	206.96	207.53	210.13	212.14	208.28	211.72	213.97	210.24	213.13	204.45	204.58	207.68	206.35	209.9	206.78	205	211.44	208.08	208.1	208.92	208.11	207.44	208.82	207.84	208.32	206.03	208.92	208.6	209.34	208.36
209.69	207.62	208.21	205.35	203.44	206.5	206.6	203.42	205.29	209.9	203.83	210.4	205.71	205.1	208.46	203.17	204.64	209.02	205.06	204.9	206.34	206.6	205.36	210.59	206.31	208.32	201.02	208.45	206.3	207.12	210.26	208.8	209.02	204.97	203.31	206.57	204.02	204.77	207.26	201.03	207.06	209.29	208.33	209.63	210.34	207.34	208.99	203.41	208.43	204.11
201.18	198.02	196.18	197.03	195.84	198.38	198	195.94	199.53	198.1	201.36	202.08	201.04	196.18	196.85	198.76	198.94	198.34	197.29	195.38	197.62	202.76	197.28	199.89	198.46	197.5	196.64	203.02	198.39	198.01	196.7	197.93	202.36	192.1	196.56	196.81	203.02	201.8	201.75	196.43	198.45	202.63	199.3	197.16	194.6	200.86	198.58	198.01	196.42	193.41
204.95	206.14	203.32	200.77	203.65	200.14	203.38	205.83	201.85	204.21	201.64	203.53	206.52	202.94	202.07	201.73	209.64	201.3	201.55	203.06	205.38	200.95	201.39	203.91	201.34	201.96	205.21	202.55	196.86	198.09	207.05	200.69	202.07	206.23	197.86	203.28	203.46	206.93	204.06	202.54	201.56	207.93	203.95	202.51	205.12	202.19	204.27	201.65	202.43	206.48
202.93	200.71	203.03	201.62	198.96	195.06	205.06	203.8	202.93	202.22	204.08	202.01	204.28	203.01	205.27	201.79	201.83	202.53	199.17	201.69	201.37	200.49	202.89	204.2	200.66	206.54	204.99	206.73	206.92	200.69	202.64	206.44	197.3	202.44	204.2	204.84	199.72	201.9	206.83	202.07	203.72	204.96	205.12	202.47	198.49	201.65	206.3	206.43	200.23	201.55
218.64	212.47	209.9	216.62	207.18	211.69	217.62	213.83	215.59	215.26	215.67	209.86	217.47	219.7	216.39	214.44	211.9	211.45	208.9	215	210.91	213.66	212.48	216.02	216.29	209.35	212.18	210.9	209.35	214.04	216.15	212.32	208.01	214.54	215.42	212.17	211.1	215.66	215.57	212.57	213.93	209.98	211.64	212.57	210.3	210.71	208.85	215.34	213.32	215.45
209.55	203.73	204.61	209.5	204.85	205.35	204.13	206.1	203.61	206.18	205.51	208.09	203.97	204.21	200.48	198.72	208.12	203.55	210.6	209.67	204.57	204.9	208	207.5	204.11	207.44	208.63	201.35	205.01	203.67	202.33	207.7	204.55	205.93	209.27	205.99	203.33	206.2	204.08	206.74	206.43	209.67	201.43	205.69	206.59	209.31	205.64	204.48	207.34	201.3
208.05	209.8	207.82	207.78	207.04	209.63	208.38	207.26	204.41	209.56	208.79	210.59	212.2	211.37	208.51	206.57	206.35	207.85	211.03	208.11	210.87	208.81	207.12	208.73	208.17	210.12	213.21	208.11	205.86	209.84	211.6	208.61	210.02	209.56	209.41	212.39	210.13	208.07	209.88	211.74	209.54	210.36	208.34	209.61	212.89	209.04	209.66	203.67	212.38	206.71
205.4	202.11	204.73	206.35	204.6	202.7	201.45	205.32	202.12	202.87	207.28	210.99	205.39	204.12	206.28	205.88	204.94	206.3	205.56	205.13	203.47	206.96	203.24	208.58	205.11	204.65	207.38	204.05	205.32	208.35	206.3	202.99	205.34	206.98	206.46	203.7	205.41	205.44	204.89	209.46	202.83	204.81	202.4	206.34	201.76	204.52	203.68	205.02	203.18	205.12
208.57	201.36	202.1	196.01	198.11	201.47	197.77	196.32	203.11	195.24	202.02	203.64	200.89	201.11	204.5	202.2	203.09	203.21	200.19	196.19	201.09	199.56	201.81	199	207.67	203.29	200.86	198.98	200.03	197.47	203.75	199.33	202.12	205.6	200.84	201.13	195.27	201.52	202.43	206.16	202.28	203.96	199.8	199.29	204.16	200.45	200.58	202.98	196.01	197.28
202.45	204.56	201.5	203.94	202.56	208.56	205.32	205.49	207.29	199.83	208.24	198.47	197.9	203.12	200.82	201.51	201.28	207.9	209.67	200.57	202.72	201.6	204.16	202.94	206.98	205.31	203.32	200.53	204.62	207.62	208.61	202.54	206.77	203.23	204.61	209.58	207.56	202.47	203.74	206.33	205.29	202.79	200.08	205.96	199.48	200.16	204.18	204.78	205.42	203.34
209.72	207.97	204.24	209.77	209.16	213.2	207.97	204.88	205.84	211.72	207.76	204.57	208.88	205.82	208.81	208.38	208.31	209.71	211.54	202.55	213.58	207.01	205.71	208.25	207.84	208.61	208.85	210.47	204.57	208.62	207.3	211.06	207.57	208.43	208.92	208.09	207.55	207.12	213.36	212.29	211.77	205.95	203.11	207.64	206.04	210.01	207.4	207.56	205.53	208.14
212.14	211.52	215.42	213.46	211.16	212.24	208.81	206.7	214.86	211.4	212.94	216.33	210.06	210.73	211.86	211.91	212.43	215.35	211.21	213.05	207.16	212.29	209.48	214.03	209.69	207.76	214.24	211.56	214.24	212.26	213.75	213.7	210.24	215.37	212.42	207.33	211.28	209.12	203.88	212.56	209.89	207.75	211.31	211.02	210.03	210.85	213.49	215.79	215.95	211.83
200.5	200.71	206.07	201.96	205.79	203.54	207.08	201.71	201.03	202.31	207.32	200.75	203.65	202.66	207.77	206.31	202.81	201.73	202.07	201.1	209.09	197.68	200.59	202.75	204.59	199.32	201.98	204.86	205.19	204.7	203.4	199.04	197.79	200.02	203.53	201.24	202.07	198.57	204.82	204.43	201.53	200.7	203.22	201.28	201.46	205.34	205.2	198.9	201.99	204.06
207.14	205.06	210.8	202.13	204.33	203.54	201.87	202.45	204.94	205.22	200.86	202.68	205.63	205.47	206.38	203.37	204.53	202.19	199.93	200.88	203.3	203.32	202.65	204.64	200.08	203.6	206.9	206.06	204.45	203.24	209.8	203.85	199.59	202.93	201.39	204.41	202.72	202.95	199.55	199.3	206.07	209.13	199.83	206.09	202.65	204.04	205.45	207.52	207.67	206.17
211.68	215.44	210.43	214.32	209.09	212.31	210.03	211.17	210.06	214.95	216.85	215.25	210.26	213.32	212.18	212.58	210.74	212.95	210.86	214.42	214.55	213.36	213.47	210.4	209.17	206.88	208.88	207.66	210.42	212.55	209.81	211.24	210.92	212.23	213.18	212.69	211.57	216.45	215.03	211.78	211.49	213.93	206.66	212.08	208.26	213.05	209.46	208.28	213.92	212.75
206.64	206.19	206.5	211.68	208.28	205.41	207.92	207.68	208.9	210.53	209.15	205.17	207.41	210.81	210.07	209.13	213.61	208.8	208.76	210.56	208.87	209.6	214.48	206.48	206.51	204.92	210.85	207.69	210.2	209.96	208.55	210.45	205	209.75	207.57	205.43	212.2	207.37	212.38	206.48	209.81	210.03	204.87	206.31	204	206.78	208.1	209.16	209.86	210.7
205.13	206.62	202.15	201.96	202.81	203.41	202.25	200.69	209.59	200.87	202.67	207.21	200.76	204.53	208.66	205.24	202.36	204.19	200.44	204.33	202.25	204.84	202.83	203.39	202.49	206.38	201.92	206.23	202.93	202.12	201.52	202.82	199.89	204.35	202.76	207.37	207.19	205.52	205.96	207.22	209.98	203.34	201.48	204.17	202.91	208.28	202.61	205.79	200.02	202.75
191.95	195.98	193.7	198.82	191.86	199.87	196.96	199.14	191.61	192.67	199.93	200.63	194.62	189.55	194.6	195.47	193.01	192.96	194.04	195.5	197.46	191.25	193.78	196.74	195.87	194.08	194.34	193.61	195.06	196.73	195.04	190.18	194.18	191.98	194.66	195.18	187.84	194.8	199.45	193.99	196.71	198.54	198.53	197.68	194.78	194.58	199.72	196.95	196.6	196
[truncated: 150 more columns]
