# Supplementary material for: Genetic dissection of main and epistatic effects of QTL based on augmented triple test cross design
Source: PLoS One. 2017 Dec 14;12(12):e0189054. doi: 10.1371/journal.pone.0189054 (PMC5730204; doi:10.1371/journal.pone.0189054)
Supplement: S6 Supporting Information — (ZIP) [file pone.0189054.s006.zip › z1_150_0.2_5.csv]

196.65	202.84	200.47	201.41	201.93	201.34	196.13	196.43	204.31	199.53	199.44	200.36	196.69	200.61	204.7	194.16	209.28	200.34	195.28	199.08	194.74	199.14	197.21	201.62	202.81	198.93	202.35	198.49	201.4	203.36	197.65	204.11	204.34	189.87	201.96	195.25	197.03	201.04	205.15	194.29	204.5	201.94	204.22	200.93	200.79	201.86	198.78	200.04	205.33	206.35
205	209.38	207.14	210.58	204.25	212.16	205.42	206.08	210.3	209.25	207.22	215.69	208.41	212.22	211.22	210.98	206.64	212.14	207.9	204.97	205.82	213.48	204.21	209.69	205.23	206.4	207	205.13	213.24	205.66	207.26	208.32	214.24	205.33	206.61	208.47	207.89	201.79	208.68	219.37	208.63	206.15	206.11	211.45	203.77	208.86	200.63	206.13	206.99	202.43
197.12	199.38	194.14	203.82	202.03	201.41	196.71	199.42	199.38	197.67	197.68	195.98	201.9	208.75	204.77	201.94	197.93	201.73	198.74	207.26	204.03	198.04	197.46	203.45	200.22	203.51	200.51	201.28	199.92	198.59	200.09	202.05	201.68	204.64	201.78	194.26	201.2	198.65	202.25	206.04	198.82	201.02	200.88	202.94	200.94	198.9	194.65	199.92	199.05	206.14
213.2	209.74	209.2	212.98	222.39	214.04	211.79	213.52	210.25	208.66	212.8	212.99	214.94	212.17	208.46	214.15	212.72	215.15	214.15	216.18	216.44	211.15	209.31	207.28	214.56	220.31	213.11	212.87	218.16	214.38	213.52	210.41	209.49	209.79	215.18	208.62	210	210.09	219.34	210.9	216.27	208.77	208.6	210.76	215.17	210.85	212.89	211.16	219.39	211.69
203.74	196.42	193.26	194.92	202.05	197.79	198.06	201.99	198.76	206.99	199.09	198.8	194.83	198.82	195.08	200.61	205.94	196.68	203.62	204.68	196.94	198.52	196.53	199.09	202.88	198.65	203.97	200.91	202.33	203.56	195.22	193.57	201.51	200.85	191.83	195.17	197.07	198.1	199.53	196.83	204.99	195.35	204.08	198.79	198.69	194.07	193.25	195.92	191.15	195.34
205.35	198.5	202.84	215.84	210.09	204	206.77	204.23	206.14	211.45	202.61	206.53	204.23	201.23	214.1	201.12	205.09	199.07	205.19	206.88	205.92	198.58	208.79	201.14	201.17	203.71	204.25	209.38	205.77	206.81	208.45	207.54	202.03	203.98	204.33	209.03	210.7	198.64	207.39	204.51	201.54	201.5	206.36	203.81	208.56	198.07	200.11	208.78	200.36	202.43
215	218.39	221.69	218.75	215.22	219.35	216.76	216.5	216.22	217.93	220.3	214.43	215.98	219.52	216.61	219.14	219.73	217.71	212.92	219.7	217.39	217.14	211.9	214.05	219.06	216.7	216.33	221.15	223.62	217.22	221.9	219.26	212.49	225.24	216.21	215.84	217.09	220.62	222.11	218.14	220.89	212.74	214.35	221.01	220.66	216.95	215.34	217.3	218.89	218.86
199.39	200.7	205.2	206.63	204.71	207.48	206.57	205.56	204.31	210.02	204.29	213.32	202.56	205.05	202.75	204.34	205.08	205.77	205.89	210.04	201.69	200.32	209.58	203.86	209.11	208.22	210.96	208.53	201.21	207.54	199.67	206.47	206.72	207.55	206.43	207.01	204.06	206.49	211.62	203.19	206.56	207.01	203.79	204.75	204.07	205.92	202.86	205.32	202.58	208.52
205.27	212.91	212.2	207.06	207.29	205.91	208.86	213.7	210.06	210.47	207.92	209.59	212.19	211.46	207.44	213.16	210.43	215.2	211.33	212.24	207.63	209.77	204.3	204.62	208.43	209.69	206.93	213.26	208.3	207.37	207.8	211.94	209.49	207.61	211.28	204.97	207.09	211.25	203.72	202.17	214.14	201.04	209.74	207.64	209.12	210.31	210.69	207.82	211.05	209.29
215.2	219.84	213.92	214.34	219.2	211.54	216.29	213.39	207.26	218.71	210.71	218.93	215.06	212.39	215.87	217.48	211.9	219.96	215.55	217.92	218.32	209.61	219.81	215.85	213.28	212.55	220.38	220.98	217.67	223.79	209.65	217.57	222.05	218.35	220.92	212.69	219.05	222.31	213.99	219.16	218.97	219.42	216.35	218.94	223.83	220.34	216.86	218.39	217.71	215.4
204.69	206.05	208.78	212.69	208.7	207.58	206.84	207.75	209.02	208.55	210.91	216.69	212.13	211.76	213.08	210.61	208.4	211.08	207.72	207.86	211.2	213.64	202.09	207.08	214.85	204	208.31	205.21	212.98	210.58	208.47	208.73	209.33	203.89	208.01	213.97	210.92	206.38	208.54	203.4	211.53	211.97	209.02	202.15	212.77	211.14	212.12	205.39	211.22	209.33
204.6	199.58	205.71	206.77	205.04	199.95	202.33	198.64	203.48	196.16	206.88	202.82	207.19	202.39	200.98	204.25	205.18	205.73	203.11	200.26	200.39	206.96	200.84	205.32	201.47	208.77	201.89	209.06	203.63	203.29	207.08	205.47	209.73	203.96	195.46	198.49	208.35	205.67	202.83	202.28	200.92	211.13	215.15	201.38	201.64	201.12	209.91	201.16	200.89	203.3
207.94	196.46	195.58	208.03	193.03	204.76	206.94	201.91	210.37	202.71	203.28	204.05	205.52	201.37	207.03	202.94	204.68	205.02	203.35	202.7	199.28	207.42	207.85	198.99	207.99	206.26	202.25	196.37	201.46	200.71	198.21	198.97	208.69	202.59	197.47	206.25	202.18	194.17	202.12	205	202.88	204.84	204.84	199.06	196.12	202.18	204	203.04	203.37	191.94
214.48	210.15	218.57	210.36	212.82	217.22	217.37	210.5	208.55	212.07	213.14	213.66	210.74	207.62	215.19	217.99	209.82	204.81	210.38	209.09	211.83	209.65	205.16	203.17	207.1	208.81	207.57	212.84	209.25	214.62	215.15	210.98	214.71	212.56	211.47	210.52	210.79	216.44	209.18	212.45	212.74	217.05	212.91	218.26	206.44	216.41	211.46	210.73	213.18	216.02
208.62	205.93	202.34	208.48	206.8	199.87	211.46	208.05	203.45	203.65	207.61	197.95	209.75	207.5	202.73	207.94	206.69	199.84	206.34	207.14	209.73	208.94	207.99	208.58	204.42	208.4	206.64	213.78	207.32	203.07	209.95	206.62	211.02	210.84	204.84	203.01	202.54	204.26	205.59	203.72	203.26	205.33	209.77	206.34	203.41	204.45	206.56	206.16	211.52	202.51
203.6	202.25	198.51	201.18	202.55	206.2	206.93	199.08	208.92	202.98	203.53	203.85	209.77	204.31	205.65	204.34	205.49	204.99	201.32	200.57	199.04	205.38	205.61	202.38	203.99	204.02	205.33	205.1	201.5	202.58	198.59	202.91	203.41	201.35	205.04	200	201.46	194.06	200.86	205.68	203.12	203.36	203.56	196.08	199.14	203.02	196.92	199.27	202.75	201.59
209.98	213.7	206.93	202.28	209.39	207.2	209.26	201.94	203.31	205.46	208.73	208.63	206.58	206.69	205.23	210.55	211.02	207.98	205.71	215.36	206.73	211.94	207.63	207.23	207.03	204.5	211.35	208.11	209.36	205.9	208.47	213.19	210.62	206.35	206.04	210.31	211.63	215.12	205.26	206.41	203.26	208.16	199.62	207.63	205.73	208.07	209.39	208.88	208.71	205.05
202.42	200.43	199.53	208.03	202.39	208.42	199.54	208.57	202.04	198.34	204.93	199.04	211.44	203.24	205.73	206.92	199.97	204.96	198.79	201.53	206.53	208.63	200.76	204.91	199.87	203.45	199.72	203.78	205.42	206.57	205.8	204.55	203.2	200.01	204.05	199.88	198.55	206.05	206.21	198.57	202.58	208.31	200.63	204.07	206.41	201.49	207.4	203.05	205.91	201.21
204.96	203.07	203.08	203.53	198.27	199.45	196.74	201.85	204.57	194.77	199.47	199.66	200.73	197.55	199.7	196.98	206.93	200.26	198.82	196.05	202.02	197.25	201.28	197.22	203.74	199.73	206.88	196.36	196.41	201.86	200.26	207.65	197.61	199.52	195.41	202.2	199.63	204.4	201.78	199.97	195.08	190.06	201.03	189.29	197.67	201.36	195.98	200.48	199.02	198.44
209.94	200.26	210.12	208.45	200.52	200.66	201.06	199.1	209.88	199.64	205.37	204.5	201.38	201.16	203.54	204.16	207.15	207.72	204.92	203.17	207.07	205.29	200.25	203.24	205.76	208.31	205.87	199.13	208.95	200.33	206.51	202.24	204.52	205.21	198.69	208.74	203.04	196.77	206.76	207.32	202.22	198.4	209.52	207.32	200.32	209.31	208.6	205.71	203.26	203.42
207.07	212.69	209.08	215.79	207.48	208.44	209.98	206.95	208.96	210.02	216.56	205.45	209.44	210.79	208.35	206.38	208.5	208.68	199.34	205.82	213.64	207.2	211.28	214.61	210.56	205.39	203.24	209.73	205.93	209.05	205.82	211.44	208.87	211.23	212.07	212.68	205.28	210.04	202.62	207	211.96	210.77	207.57	210.27	215.39	205.14	208.17	208.58	207.82	210.43
216.58	213.37	214.67	209.69	214.82	211.63	217.46	213.1	211.19	202.72	207.44	207.5	207.61	218	218.05	211.27	207.33	207.49	211.13	209.93	211.55	211.46	212.69	209.71	222.08	215.87	206.41	208.34	214.79	209.21	210.2	222.05	209.32	207.21	209.24	210.85	207.12	211.22	210.02	212.53	209.42	211.87	207.72	208.07	210.75	212.24	212.77	208.4	207.89	213.38
210.6	215.47	211.21	211.47	204.8	208.09	211.73	215.02	212.21	207.2	210.34	205.66	208.18	209.86	211.89	218.58	210.06	208.75	209.99	213	212.29	215.27	206.79	214.57	215.39	212.39	212.07	209.32	207.07	212.1	206.2	210.57	214.39	209.75	208.54	212.93	217.56	220.64	210.78	210.76	209.21	208.92	209.07	208.75	211.8	214.8	214.14	212.51	208.42	213.22
195.29	205.09	201.1	203.63	206.36	201.38	210.47	198.39	205.49	201.28	200.94	201.17	199.84	198.89	193.56	199.99	199.94	202.11	196.91	200.5	198.75	200.7	200.07	195.41	206.15	203.47	204.59	201.91	198.59	197.12	203.43	203.56	197.37	203.2	194.98	197.9	199.35	201.78	205.53	197.52	201.34	201.82	196.5	197.42	205.26	197.17	198.67	204.31	199.69	200.85
207.68	209.93	209.3	204.68	206.37	209.07	208.07	207.58	204.43	211.27	203.93	206.94	208.33	200.15	201.64	206.57	208.1	204.61	208.14	212.56	210.71	207.95	204.55	208.79	213.16	206.43	208.93	213	209.33	210.52	211.92	205.73	204.85	204.28	208.06	212	203.11	209.29	207.76	209.04	207.8	208.18	202.31	203.43	207.56	207.12	211.66	206.64	201.71	201.54
209.84	204.96	202.57	208.17	206.9	208.37	207.14	207.24	206.95	213.13	209.96	205.58	209.61	203.8	203.95	207.45	205.78	205.12	206.39	205.99	208.84	200.5	207.59	208.38	207.23	209.18	210.55	209.39	215.87	207.24	211.71	211.26	210.6	211.64	208.66	208.7	207.36	204.85	207.76	209.55	205.09	203.19	216.88	205.79	208.52	204.94	213.88	202.15	210.24	206.22
217.41	222.14	212.53	224.36	216.36	212.12	211.73	218.99	220.03	215.29	211.55	213.09	211.61	219.73	222.76	210.53	220.71	223.1	218.99	219.41	220.31	216.76	215.13	215.18	213.91	219.7	214.82	220.05	216.3	214.9	208.2	217.69	216.88	218.88	218.3	216.17	218.01	216.41	221.35	218.78	212.56	217.16	220.02	219.27	221.86	216.83	218.51	219.3	218.11	212.73
205.16	202.97	208.98	208.03	209.3	205.83	206.22	210.14	206.59	206.86	202.7	209.51	205.42	208.04	204.37	213.04	207.12	212.49	207.84	208.6	205.26	208.96	205.61	212.24	209.97	205.77	209.5	207.26	208.87	212.04	206.38	211.65	208.6	211.62	201.24	211.81	206.85	209.43	207.72	208.91	207.94	205.52	206.5	201.94	205.34	209.08	209.04	210.4	208.76	203.54
212.1	214.6	212.35	215.13	217.8	218.83	221.64	221.05	212.5	218.86	214.26	217.11	212.89	216.22	220.21	211.27	221.68	219.44	224.34	222.08	217.98	219.77	217.27	219.15	209.59	218.13	218.4	216.63	219.05	218.77	209.37	216.81	218.17	210.56	224.09	214.87	217.6	215.79	212.35	225.92	224.17	215.72	218.96	216.84	216.49	212.23	219.8	215.97	217.64	216.93
209.81	206.38	207.4	205.99	208.42	211.22	203.77	209.04	210.94	216.09	211.69	210.44	205.53	209.12	209.49	208.61	200.29	211.84	208.92	208.76	206.58	213.17	205.12	209.59	210.53	210.1	206.14	206.75	207.17	207.7	213.03	204.27	207.14	210.37	205.01	209.17	215.93	210.97	213.98	210.06	210.29	206.51	209.91	205.32	208.55	210.99	206.36	211.02	210.16	210.5
214.01	217.27	212.61	216.57	217.79	220.7	216.71	218.56	213.14	223.63	219.16	218.31	216.18	214.01	214.54	220.45	209.57	218.71	220.01	220.34	221.91	219.64	216.71	216.05	212.15	219.69	212.5	216.52	219.13	209.47	219.78	216.95	220.19	221.99	213.44	224.31	214.96	215.31	214.91	220	220.59	213.7	221.55	222.19	215.71	222.69	211.88	217.44	217.16	219.15
201.59	209.09	204.14	205.32	201.56	203.28	201.96	206.36	203.52	214.12	203.46	200.33	208.41	201.07	204.13	204.85	208.01	205.77	196.4	202.04	203.7	207.96	204.16	207.72	202.97	202.73	203.56	205.45	200.52	203.71	201.54	208.36	203.06	202.27	202.36	208.02	206.37	209.09	205.37	205.79	194.74	202.82	205.92	198.88	206.76	204.04	204.83	206.03	208.36	204.61
197.33	208	200.22	200.74	200.27	194.42	198.27	200.02	196.41	202.77	201.81	189.93	205.01	194.11	202.45	199.83	196.82	204.67	202.84	201.7	196.97	201.13	200.74	199.91	201.73	199.09	200.74	201.8	198.6	196.41	199.46	202.45	200.29	203.06	201.35	204.23	209.07	201.73	199.73	194.06	203.89	196.19	203.47	207.17	206	201.17	206.03	203.6	208.31	200.89
202.06	208.68	210.76	205.12	196.47	203.25	205.75	204.24	204.58	195.96	202.15	206.93	201.41	206.16	208.82	200.15	198.59	205.15	201.45	201.66	205.48	200.26	201.5	205.42	197.44	208.3	204.9	202.35	212.77	200.8	206.63	210.08	201.1	200.22	203.85	203.12	194.4	202.59	203.49	205.28	203.9	197.82	203.36	202.01	195.7	202.41	198.22	202.52	197.32	203.08
213.13	211.45	214.38	210.77	211.2	205.7	209.62	213.55	211.46	208.88	211.89	216.89	210.23	213.98	215.17	209.36	212.56	212.43	207.22	217.68	209.8	208.18	212.16	202.22	218.17	206.73	210.95	208.51	213.39	213.16	211.62	211.92	214.99	208.17	212.16	214.3	210.76	215.4	207.2	215.6	214.86	209.38	210.69	211.31	215.78	211.19	210.67	214.53	207.85	207.91
208.51	203.05	199.55	203.84	205.84	199.47	201.62	203.43	200.66	203.33	200.84	204.76	199.58	201.18	206	204.8	201.57	201.71	204.81	198.27	202.88	202.61	202.12	204.16	205.97	201.32	205.38	205.36	202.6	201.96	201.06	199.34	202.64	197.66	207.39	204.04	209.47	206.26	201.41	211.66	206.54	198.69	204.47	205.3	203.51	199.16	205.34	203.81	209.78	205.53
210.25	212.41	210.99	206.93	207.85	202.87	206.52	211.84	213.19	213.88	204.38	207.99	208.18	216.98	207.88	212.84	210.96	207.36	211.69	211.13	209.13	204.1	209.79	208.96	215.65	209.42	207.64	212.43	215.87	213.09	200.96	206.7	204.91	212.61	207.65	218.94	206.94	207	203.7	212.72	213.7	210.14	201.34	209.11	204.92	206.27	209.26	211.4	210.09	209.11
198.73	204.16	209.42	200.45	205.52	202.85	206.11	198.74	205.46	202.26	204.36	197.99	206.99	196.63	204.56	206.31	199.59	210.39	199.77	201.47	201.79	201.56	200.05	200.04	206.27	202.15	206.04	202.34	207.62	199.54	198.92	208.75	206.99	201.59	202.24	201.58	200.23	203.58	201.86	203.99	200.16	201.48	198.45	200.55	200.42	199.48	195.07	199.64	204.88	195
213.07	209.22	211.91	204.51	205.83	208.9	211.73	210.25	213.7	206.73	204.92	201.82	207.93	207.84	211.97	209.56	204.11	206.26	207.91	208.89	204.36	211.67	211.88	206.5	205.57	215.79	196.25	207.24	212.96	203.04	212.61	215.75	209.38	208.06	211.35	210.33	213.38	204.83	204.6	212.45	198.37	210.15	204.83	212.21	204.28	208.98	211.94	210.19	215.69	208.5
201.34	196.15	204.81	209.17	204.78	201.84	209.45	207.99	204.73	203.59	202.31	202.33	209.77	197.1	205.59	209.58	196.58	202.22	196.79	202.19	206.3	204.88	201.03	202.32	204.82	200.89	203.96	197.82	208.22	200.96	202.46	202.42	197.33	206.92	200.25	202.49	206.62	200.39	202.2	200.81	201.97	203.46	201.47	202.18	208.74	206.41	203.26	205.29	206.07	193.16
212.49	211.8	211.67	220.03	209.58	215.08	216.73	213.04	206.94	214.25	214.96	213.96	211.23	211.43	210.45	207.38	212.67	213.15	210.7	210.45	211.31	214.25	216.62	218.97	214.2	217.17	209.43	212.85	209.3	213.62	215.87	213.89	209.09	209.35	209.62	211.05	217.06	218.18	217.27	218	206.17	215.85	220.13	206.01	215.16	211.9	215.56	211.95	212.19	208.56
206.57	202.67	203.34	203.19	202.97	202.95	204.02	200.91	198.59	206.17	209.67	206.28	204.06	206.58	197.72	202.31	203.82	207.78	204.49	204.4	200.95	205.97	202.37	208.66	199.9	204.76	205.85	210.49	207	198.68	197.34	214.7	205.08	203.02	202.2	204.75	200.76	201.57	209.72	207.12	196.78	203.12	211.34	202.85	206.21	202.88	200.72	203.65	199.31	205.46
199.08	195.62	201.34	193.12	200.66	201.04	199.7	194.92	198.18	197.67	200.64	202.76	200.48	203.68	197.82	199.48	199.4	199.57	203.24	199.96	198.38	198.13	196.85	201.87	201.47	201.89	206.06	198.84	196.84	197.08	195.4	201.51	202.83	201.76	200.16	202.29	195.4	202	199.62	201.48	199.58	202.26	198.55	204.71	196.43	198.42	205.37	202.22	203.01	195.94
216.45	210.38	209.54	210.06	210.29	211.15	212.85	213.04	210.12	215.71	215.32	221.42	212.45	217.79	211.87	216.37	208.4	208	213.61	212.9	210.39	211.78	212.8	214.43	203.47	215.11	209.92	213.68	216.64	214.24	215.21	212.19	211.17	217.68	219.02	214.57	213.62	206.93	209.45	216.38	214.6	219.57	207.26	209.52	216.79	219.69	210.05	208.46	215.7	214.08
205.99	206.51	198.38	204.67	202.55	201.41	207.69	206.17	197.61	200.47	209.63	209.54	201.64	203.35	207.05	201.77	201.68	196.52	197.98	207.06	202.57	204.93	202.36	198.98	203.37	205.15	204.25	200.67	206.35	202.34	200.78	207.02	206.68	202.55	205.7	207.51	197.08	197.25	202.7	199.26	201.28	212.44	206.85	201.87	205.31	200.71	198.24	200.34	206.76	204.09
207.55	219.43	211.88	213.28	207.3	210.14	209.02	205.79	212.92	214.52	201.41	211.53	210.6	210.14	214.2	208.66	208.39	211.05	205.97	209.59	210.03	204.68	209.62	203.9	208.88	211.76	201.29	210.76	211.05	208.57	206.59	209.76	207.14	209.91	200.72	207.6	211.68	204.69	205.82	215.14	210.82	209.54	220.01	207.92	206.24	207.72	209.05	207.66	207.48	207.26
205.58	204.04	200.12	207.45	201.75	201.88	204.88	198.96	206.54	206.85	204.12	210.43	205.6	202.86	205.9	208.59	206.07	208.38	198.18	203.43	203.72	208.42	206.25	209.08	212.17	205.03	199.41	206.1	205.89	200.98	200.75	206.47	202.58	202.14	209.75	207.46	195.76	205.16	211.28	204.88	201.52	209.59	202.96	207.29	203.39	205.23	203.31	203.14	211.7	201.74
203.68	205.68	207.75	203.63	203.72	199.42	201.11	206.65	213.21	206.55	202.02	201.8	202.95	205.89	208.51	200.87	202.85	205.58	204.05	203.4	206.2	202.88	205.21	204.37	204.47	201.08	202.69	204.76	199	203.15	200.53	203.74	213.36	204.68	200.41	197.27	206.39	206.25	203.5	198.49	204.3	199.04	199.12	198.35	208.14	212.44	202.95	199.27	206.27	202.52
200.51	202.8	206.7	209.51	208.56	206.89	199.75	201.51	207.87	205.3	202.59	209.36	205.77	201.06	203.73	201.94	206.62	199.14	203.84	201.94	204.61	200.12	198.13	200.21	202.1	203.77	209.57	209.2	206.62	200.77	205.51	204.59	206.72	203.73	204.86	202.72	202.39	204.35	199.17	196.01	202.09	208.36	205.69	204.68	196.9	206.01	204.73	195.59	205.79	206.31
207.5	208.73	207.68	203.15	201.88	203.75	205.04	202	211.06	201	206.25	200.87	207.68	202.03	204.03	199.67	202.53	198.4	203.15	203.15	205.56	206.35	200.44	205.97	201.88	210.11	201.89	198.1	204.16	207.5	205.61	200.32	203.71	203.91	201.35	211.96	203.24	207.88	207.94	205.07	208.16	205.52	204.84	207.05	205.39	210.08	211.1	205.77	198.75	199.24
219.99	218.79	212.8	210.31	214.19	219.11	217.72	221.74	216.95	218.12	216.68	215.68	213.03	216.5	212.38	219.28	220.12	213.43	214.86	219.7	224.83	215.27	214.33	210	218.4	219	217.04	219.53	219.65	219.8	218.33	223.74	212.33	218.25	217.43	219.76	215.06	215.4	218.79	214.87	211.78	219.66	212.41	219.74	212.05	208.32	210.82	218.9	220.81	217.58
210.27	209.14	205.78	207	206.66	202.72	213.55	212.98	213.59	207.81	210.9	211.28	209.58	204.07	209.93	202.72	207.09	206.14	205.53	210.02	206.15	210.97	210.78	204.5	209.05	204.43	211.05	214.87	207.43	208.99	206.86	213.56	204.85	206.84	212.32	211.14	209.23	211.09	201.39	211.38	209.66	209.73	207	205.89	204.63	201	211.23	210.39	211.28	213.68
206.73	207.01	211.82	207.88	205.26	201.29	210.16	203.15	206.59	203.6	204.8	205.8	209.69	216.98	205.62	208.59	207.18	208.85	206.37	205.14	207.91	213.21	213.92	208.18	211.09	206.45	215.34	211.75	210.83	202.24	202.06	211.63	200.58	210.23	206.02	212.04	202.27	204.07	205.59	209.17	211.05	212.4	201.85	202.7	211.69	205.26	207.47	215.38	209.43	206.98
198.49	196.16	202.43	196.9	195.06	200.91	201.58	200.41	199.66	196.54	202.81	192.42	199.15	202.64	200.67	195.73	195.93	197.93	198.15	200.56	207.78	198.3	197.43	197.56	201.16	198.35	194	201.79	199.55	196.8	203.18	193.82	203.07	195.55	205.03	202.24	202	204.29	199.75	194.33	204.2	195.27	200.13	194.49	196.97	190.94	200.73	203.1	193.92	202.96
195	195.13	196.22	197.11	193.07	193.8	196.52	198.29	194.33	194.57	188.46	195.03	197.64	197.86	187.53	197.08	203.9	189.03	191.85	191.1	198.26	192.25	195.96	192.18	198.72	189.48	197.52	196.36	196.53	196.21	193.81	192.21	198.31	191.8	196.6	189.58	195.12	190.23	198.9	190.15	193.02	198.72	198.26	192.3	191.01	198.95	198.36	187.29	196.93	191.59
210.97	203.13	211.64	201.09	207.31	208.47	210.99	209.93	213.23	214.04	210.94	208.06	212.18	206.21	205.76	207.88	207.73	212.37	208.73	204.16	204.44	208.13	207.97	206.96	207.98	212.9	205.4	206.03	205.72	213.3	209.56	211	206.97	204.97	214.3	214.17	204.67	214.37	215.14	210.77	208.56	214.83	209.55	208.09	210.11	212.34	208.97	208.84	207.96	209.92
194.77	191.45	193.69	198.16	192.88	193.53	192.49	190.75	191.25	192.1	192.73	194.78	198.49	191.31	189.12	196.55	199.46	192.78	200.29	198.07	194.96	192.94	193.98	192.29	191.26	194.57	195.57	192.86	195.4	194.85	191.21	192.04	193.8	196.98	194.52	191.11	192.34	190.56	194.54	193.81	190.74	193.22	193.31	196.69	190.47	201.16	195.13	197.69	190.11	191.52
212.31	217.65	207.72	214.66	209.74	212.92	212.11	210.61	212.95	210.16	203.33	216.67	210.83	211.16	209.4	209.83	214.11	210.38	211.19	212.55	212.24	213.43	210.28	213.54	208.65	212.86	216.79	209.6	211.85	212.43	210.23	213.08	211.67	207.92	210.34	212.89	215.71	216.96	213.51	215.41	213.41	206.63	214.85	208.12	215.79	213.02	207.75	214.02	210.69	211.92
207.82	205.2	204.71	206.98	206.27	205.53	204.49	204.67	209.46	202.2	210.82	201.63	204.92	208.99	207.36	210.9	199.21	204.22	207.86	203.69	206.34	208.7	215.63	205.85	203.05	203.68	208.58	207.82	208.43	211.43	205.48	207.21	203.89	207.89	204.86	208.05	204.06	209.01	206.49	210.36	206.49	210.18	205.7	206.37	205.51	199.87	204.21	202.42	208.65	204.33
211.7	204.9	206.49	206.97	208.95	207.13	200.04	205.79	204	204.24	210.94	212.58	207.15	204.53	214.17	210.54	207.58	203.92	212.83	208.18	212.12	205.97	208.65	203.15	210.35	213.18	207.1	207.61	204.83	209.21	196.7	206.23	203.76	213.19	204.12	207.78	203.87	209.04	212.67	205.69	212.04	210.63	215.4	200.33	203.82	207.64	211.24	212.48	209.64	203.91
205.26	204.59	206.89	209.55	202.34	206.71	210.69	210.06	209.98	212	209.46	207.93	208.42	208.8	202.47	219.84	209.21	203.76	205.84	209.12	202.01	205.47	209.03	208.59	208.38	206.18	204.28	206.66	206.08	204.37	206.64	207.93	212.76	204.76	209.11	201.43	206.75	209.08	204.33	205.5	203.29	209.8	209.44	206.25	211.25	205.52	194.06	210.5	203.65	208.91
212.78	212.05	202.04	208.75	202.31	211.35	197.94	199.78	205.74	206.13	200.37	203.35	201.62	205.84	202.54	199.62	202.23	206.45	212.18	204.16	203.85	199.14	203.71	205.74	198.78	204.81	201.58	202.18	206.67	206.9	209.65	200.96	207.96	207.7	202.66	209.13	205.6	204.86	202.51	202.6	203.87	208.8	209.59	200.4	209.48	211.11	206.68	204.03	201.55	208.04
207.98	213.9	213.17	216.42	215.45	215.26	213.94	208.64	213.27	212.59	213.08	205.72	217.91	215.03	204.93	214.22	213.26	209.44	206.72	215.83	210.14	211.79	207.69	214.57	207.39	213.34	214.79	212.15	217.34	213.58	207.98	213.01	213.88	216.78	217.15	215.6	217.17	212.38	206.22	207.65	211.12	213.09	213.7	207.9	210.4	209.09	214.42	215.63	209.44	214.96
213.45	214.79	218.94	207.41	213.7	212.61	210.39	212.96	209.12	213.23	209.08	219.39	212.96	216.49	216.66	211.68	210.78	207.53	213.41	209.78	210.99	215.56	214.56	212.32	212.38	211.7	210.73	212.45	216.41	210.1	216.1	214.93	218.88	217.71	212.39	210.88	213.21	213.4	211.49	215.01	208.46	214.47	210.08	216.54	207.82	221.31	214.48	210.72	215.78	211.17
206.48	204.09	205.69	203.01	206.48	202.55	203.01	197.18	205.17	208.23	208.08	202.82	206.6	204.23	204.86	202.64	205.12	206.29	204.39	202.96	196.55	206.55	206.08	205	205.8	206.8	201.15	199.63	198.4	202.2	202.46	206.84	203.57	205.93	204.75	199.27	200.85	200.87	197.53	209.48	206.11	204.52	211.42	204.98	202.59	205.09	200.44	203.62	198.41	197.94
208.8	204.21	207.47	208.77	205.53	211.45	205.96	207.85	213.4	211.77	214.32	209.85	202.84	211	209.75	206.36	210.89	212.49	201.53	207.39	209.49	216.68	210.13	205.74	209.3	204.72	209.79	215.97	207.29	211.28	207.86	204.03	207.31	212.44	213.27	213.51	212.62	209.44	206.35	209.66	205.71	206.26	209.7	211.79	208.07	213.72	207.78	214.16	207.76	213.15
214.68	210.76	209.36	212.92	216.59	212.81	210.19	213.02	220.34	218.5	210.14	212.19	212.87	212.17	207.45	213.13	213.07	215.8	206.15	207.56	215.49	209.57	216.37	208.88	211.9	214.31	207.64	209.49	213.46	209.8	214.36	214.47	206.7	208.82	207.35	208.78	208.56	213.83	218.98	212.85	209.85	219.52	214.46	211.01	211.39	219.05	214.49	214.56	212.83	215.09
218.22	214.36	218.33	216.39	224.68	218.33	214.48	217.52	219.71	215.42	212.51	219.76	212.32	214.35	213.01	217.49	216.61	212.82	210.05	213.75	217.4	212.06	213.57	219.62	207.1	221.98	215.98	218.26	213.98	216.69	210	219.03	220.41	221.75	217.78	217.18	216.93	224.91	218.14	217.08	215.65	218.45	219.57	217.67	225.29	209.96	216.42	213.94	213.73	215.64
199.9	208.08	202.96	198.69	199.15	200.59	201.39	210.37	201.33	204.36	200.97	199.32	202.98	204.3	200.44	203.69	208.49	201.61	201.6	194.36	206.2	205.51	193.99	198.74	205.81	201.59	199.47	201.6	202.61	199.54	202.78	204.46	192.98	203.69	197.14	203.06	206.68	207.19	202.82	202.23	194.97	199.8	201.22	196.29	198.88	203.91	205.52	205.93	198.81	203.47
193.9	203.13	205.08	207.01	204.54	204.65	202.93	209.38	203.61	204.2	197.95	209.03	206.83	202.87	202.36	197.49	201.02	202.13	202.22	200.29	206.2	205.76	198.31	204.31	209.62	199.16	206.34	206.59	207.91	203.81	200.06	204.25	205.76	205.22	206.76	209.15	199.16	203.33	207.1	200.04	210.57	197.8	200.38	201.24	202.59	198.8	203.15	207.16	209.89	206.51
205.54	200.94	204.89	199.58	205.15	206.55	207.12	198.97	194.82	205.35	209.84	198.16	200.52	208.57	201.4	208.59	203.02	209.71	202.33	208.99	200.93	207.13	202.75	203.2	204.26	208.62	204.23	202.08	213.44	205.39	202.67	201.64	204.66	211.08	203.94	206.75	206.87	207.14	206.08	200.35	209.72	205.2	206.16	199.31	199.62	205.1	196.58	206.85	205.21	195.27
201.33	199.35	193.2	201.09	200.16	207.06	203.71	201.97	201.5	200.27	196.21	197.81	201.18	198.37	200.87	198.08	200.5	197.63	196.41	200.18	202.73	199.95	200.51	200.63	205.72	205.27	204.9	200.34	204.06	200.21	201.8	198.49	208.14	206.3	207.7	195.06	202.04	198.32	203.12	202.92	198.13	202.65	201.74	205.96	196.68	198.9	202.75	204.27	204.58	202.74
208.01	200.97	204.88	203.61	208.42	207.39	211.03	209.69	206.52	208.47	204.76	205.55	207.19	211.68	204.79	203.23	214.27	206.85	205.58	203.2	212.33	211.66	211.94	212	206.01	211.3	207.7	201.27	211.03	208.71	209.71	212.89	209.76	210.85	217.7	202.65	209.93	206.84	212.11	202.28	206.52	205.84	203.41	215.84	210.38	207.2	210.57	209.61	201.97	211.66
201.46	213.41	212.42	208.67	205.72	207.7	204.18	211.29	208.75	206.21	204.99	209.29	209.73	209.35	206.22	206.52	207.54	208.35	209.83	208.09	203.42	203.25	202.82	205.28	210.95	212.14	214.49	214.72	209.81	204.43	211.29	213.46	202.91	208.92	206.04	205.59	210.51	205.23	209.3	204.19	206.93	209.4	209.79	210.27	200.59	209.41	212.56	205.69	203.36	211.26
203.1	208.64	202.08	199.68	201.48	200.98	205.68	210.39	204.08	204.2	199.25	204.31	203.71	208.31	199.72	202.19	198.99	205.41	206.35	203.55	206.85	200.41	205.09	198.98	198.62	200.34	205.36	206.51	200.84	206.56	205.19	203.65	193.97	202.8	205.75	209.29	204.04	203.4	203.39	205.1	211.16	212.04	206.78	205.23	199.99	207.17	203.29	201.88	206.24	206.15
202.5	207.55	192.9	195.45	197.7	199.11	194.8	205.85	195.71	194.97	200.81	205	199.65	195.09	200.68	202.23	199.99	200.16	200.41	202.5	202.44	196.56	203.88	198.49	193.43	195.49	199.5	196.97	193.58	198.3	201.46	198.29	201.94	202.4	200.5	197.41	201.07	195.54	197.91	205.04	198.21	194.68	205.13	205.6	196.24	199.09	195.75	198.88	202.83	196.08
215.09	205.55	209.96	214.93	208.57	208.16	203.02	211.73	207.08	211	208.1	211.33	205.18	204.64	209.99	212.77	208.64	202.72	201.03	209.21	215.67	204.87	206.46	206.8	213.23	211.73	203.45	213.46	210.28	207.63	205.49	207.58	205.08	209.65	213.42	204.35	213.71	202.98	209.67	206.17	211.15	209.31	209.63	208.46	211.58	210.56	208.55	204.74	205.33	213.1
214.41	216.5	217.73	216.32	212.32	218.53	226.48	217.35	216.02	218.95	218.43	218.25	216.11	215.29	220.93	218.8	216.53	217.09	220.61	216.91	215.14	219.04	219.64	221.03	214.27	218.12	218.67	215.56	209.6	217.21	215.73	213.66	216.98	221.23	220.1	219.14	215.78	214.67	214.99	221.28	216.3	213.82	219.36	220.51	217.01	217.34	218.75	222.38	221.76	216.32
209.18	196.53	205.53	209.38	209.07	200.85	206.75	209.59	207.6	209.5	208.7	203.22	206.61	212.75	208.39	208.2	208.28	208.87	211.65	207.96	203.2	212.46	209.98	208.74	207.49	201.45	204.89	205.98	212.55	204.87	208.38	205.06	215.03	207.75	209.52	207.04	211.31	209.32	203.4	213.4	205.96	207.16	210.94	212.72	208.08	211.15	205.87	205.01	210.03	211.14
204.6	209.19	201.2	204.08	203.57	201.17	207.92	202.04	211.11	201.76	204.44	207.77	207.9	210.04	208.37	205.92	209.14	199.64	207.65	207.76	201.25	210.52	206.87	208.73	204.48	197.33	207.83	204.01	200.04	196.33	209.95	209.79	202.32	200.56	202.82	209.74	208.26	199.56	200.24	208.17	209.75	206.81	203.77	206.36	203.18	205.17	200.24	210.16	204.28	213.16
223.23	215.43	215.87	220.92	215.66	216.39	214.69	216.57	210.35	217.96	213.88	214.83	213.38	216.64	215.67	216.53	219.65	216.25	216.17	224.29	216.03	216.76	214.73	214.71	219.07	220.15	217.45	216	218.62	218.78	213.51	214.52	211.77	221.33	218.13	214.45	215.99	212.09	221.66	211.93	217.46	214.76	214.23	211.97	217.77	228.51	216.67	218.37	211.02	216.83
201.47	207.43	207.37	199.8	199.03	199.48	199.51	203.46	206.56	204.21	200.92	203.35	201.97	198.85	205.05	198.37	204.02	199.55	202.49	202.86	201.62	202.15	198.63	203.25	200.52	195.38	203.39	195.06	201	203.98	202.71	201.47	200	198.52	201.32	205.38	206.55	201.36	199.92	204.92	199.96	200.89	199.66	195.3	200.74	194.05	201.49	198.04	197.49	199.29
206.61	204.45	205.72	209.18	213.57	206.54	207.37	210.29	206.81	205.07	200.16	209.47	200.65	210.12	212.33	215	208.07	215.75	202.85	206.17	206.29	213.02	206.22	201	210.61	215.44	204.24	204.61	210.67	206.81	210.75	209.81	207.75	211.43	212.73	201.79	209.5	204.62	205.51	207.01	211.5	208.29	206.21	209.97	209.5	215.91	213.21	210.17	207.04	207.16
201.46	202.78	205.32	209.54	200.56	200.3	204.42	201.89	211.96	203.9	203.68	200.78	198.31	198.58	202.96	200.48	201.99	204.31	203.3	204.35	198.56	202.13	202	201.29	208.27	202.08	206.8	206.32	207.65	204.09	206.62	203.27	204.55	204.4	206.76	200.43	199.18	203.66	202.39	203.61	193.46	201.33	200.37	195.09	201.3	200.71	196.91	202.52	202.93	206.91
212.86	220.87	212.19	209.45	209.33	207.96	210.54	213.76	217.48	214.77	209.8	213.92	212.76	212.06	214.54	213.1	215.81	211.86	211.62	211.65	210.98	212.8	215.49	209.22	210.55	210.69	215.28	206.13	217.66	211.22	204.86	209.84	210.48	214.61	207.76	216.76	217.72	214.39	212.45	217.03	211.17	209.48	213.83	209.96	209.29	221.86	211.72	204.2	214.4	210.64
211.91	215.03	212.11	213.84	212.4	213.02	211.75	208.64	209.2	211.56	211.68	210.69	215.48	215.32	209.81	214.65	214.65	209.74	217.25	210.44	215.36	215.7	211.65	212.7	205.65	215.77	211.35	213.89	207.42	213.85	217.06	211.21	215.01	213.77	211.68	215.11	213.69	209.77	214.23	217.67	213.44	212.69	218.45	210.5	213.53	212.67	206.35	211.32	211.92	213.23
204.94	201.46	201.96	204.82	197.46	208.32	199.23	200.56	201.3	199.21	204.03	203.2	199.11	204.76	194.51	202.19	203.2	199.48	200.2	203.63	208.05	205.65	198.91	199.85	204.34	209.03	200.54	206.08	205.18	195.24	200.29	202.34	196.25	199.6	203.67	197.64	202.32	202.81	199.89	202.29	198.94	195.46	204.33	201.29	197.18	204.17	199.65	201.19	194.77	206.17
211.26	211.09	203.18	211.87	202.2	208.23	203.47	211.1	212.69	205.68	210.06	207.78	214.74	209.52	204.8	203.55	207.2	206.19	204.99	216.75	212.89	209.6	206.7	215.11	216.41	214.06	209.46	205.16	211.54	208.29	208.92	211.64	209.68	205.39	207.44	205.87	213.06	209.52	207.9	215.28	209.41	207.7	208.66	209.79	210.47	211	209.85	206.91	211.24	200.53
194.79	190.14	198.51	202.88	202.39	200.23	199.49	198.98	202.44	200.74	199.76	199.92	199.48	197.18	197.42	198.28	201.65	194.55	198.52	192.29	195.97	202.14	195.01	197.3	199.52	197.23	203.26	200.14	203.81	196.95	200.46	194.46	203.34	197.74	195.97	196.32	202.9	199	198.14	200.81	197.03	203.25	204.18	192.95	191.49	196.88	197.13	198.8	200.78	193.08
211.99	209.55	210.13	209.94	213.47	214.76	203.94	207.44	214.69	213.66	211.27	221.76	210.91	208.96	210.91	214.64	212.2	213.91	213.28	211.72	202.38	212.44	216.04	216.36	210.71	211.2	214.74	218.2	214.51	213.58	209.78	211.78	209.26	208.66	211.16	211.49	206.23	209.8	211.69	207.28	213.22	209.49	210.8	210.3	207.98	207.77	211.29	208.5	206.81	212.39
197.53	198.73	203.9	197	204.54	195.88	201.35	203.86	199.96	203.45	202.67	200.37	201.1	195.97	199.41	197.77	201.14	197.54	203.79	198.94	201.82	197.89	198.67	199.61	198.14	203.01	197.07	198.54	199.04	200.22	202.43	206.53	196.09	198.15	194.08	201.02	196.69	203.27	198.3	198.5	198.96	197.68	190.94	209.21	191.18	200.49	198.27	198.15	205.54	197.15
200.09	199.19	196.63	200.11	202.52	198.05	201.16	200.02	200.73	200.69	200.7	198.84	195.3	203.35	202.86	205.4	208.02	198.05	206.73	201.42	203.88	198.75	200.96	202.42	196.39	204.39	200.83	198.86	197.8	198.66	197.67	199.95	203.77	202.44	197.62	199.95	196.64	200.8	204.58	202.55	203.58	201.66	194.67	204.71	206.27	207.98	194.61	203.85	204.07	201.41
206.36	210.44	212.14	208.12	206.43	202.4	199.12	204.66	202.81	212.12	211.84	209	208.46	208.18	208.47	210.13	208.01	211.78	206.92	207.33	209.09	214.32	212.94	210.54	211	209.79	215.37	204.99	204.85	204.39	206.85	208.42	210.44	206.47	208.47	206.62	213.18	207.04	211.9	211.88	207.97	206.64	212.21	207.4	206.19	211.48	205.33	202.37	210.3	206.88
204.45	212.22	205.13	206.39	204.82	207.68	208.08	205.48	204.3	207.51	213.68	210.02	207.47	211.45	203.49	203.33	207.81	203.79	208.98	206.77	203.67	209.67	207.82	202.91	203.01	209.57	207.28	209.02	212.21	205.87	210.72	208.07	210.92	213.62	209.43	208.74	205.84	212.35	210.26	201.27	205.13	207.24	210.63	207.05	208.59	211.65	215.45	207.74	209.43	212.8
208.36	209.61	209.47	208.37	210.59	205.02	210.99	209.74	211.12	203.39	210.15	214.31	205.84	215.07	207.11	208.95	207.7	212.38	205.55	209.72	203.34	211.81	209.79	199.32	209.4	207.05	214.92	204.53	208.66	207.37	210.43	208.66	210.83	203.74	214.65	200.55	206.62	207.46	206.88	207.88	201.71	213.84	204.04	210.7	209.03	210.12	215.63	210.59	209.48	215.17
204.04	211.95	207.26	212.1	210.38	212.68	208.22	209.21	205.6	212.01	203.84	211.63	205.88	208.53	205.33	213.81	210.46	211.14	220.79	206.91	205.82	206.26	209.47	212.94	214.99	207.42	205.75	209.96	202.33	213.91	200.22	202.97	204.9	209.35	206.28	208.22	211.54	212.94	213.4	206.8	211.6	208.65	215.48	210.53	206.96	209.81	212.66	211.59	209.79	202.76
203.14	204	202.72	209.99	203.79	202.85	201.44	203.71	203.88	204.81	205.81	200.64	202.78	205.6	203.07	200.64	204.92	197.39	202.62	198.12	208.07	197.46	206.27	206.08	205.1	206.91	206.02	206.42	205.38	202.06	198.21	203.62	199.54	200.57	206.32	201.89	199.38	203.76	199.36	205.03	199.77	200.69	205.24	203.83	206.23	200.92	208.7	199.9	201.16	209.85
212.29	211.58	214.5	213.22	208.55	214.61	217.14	206.41	212.72	219.59	212.89	210.54	210.14	211.04	206.69	211.92	209.6	207.76	212.82	209.06	210.83	218.79	205.87	215.98	208.4	210.2	216.56	215.24	213.15	211.56	209.7	213.02	210.86	210.17	218.43	211.88	210.23	205.31	215.32	213.65	208.66	215.14	208.35	213.52	214.4	218.12	211.59	217.75	211.7	212.71
205.26	196.89	204.42	211.89	207.55	207.52	212.3	205.82	206.85	206.62	201.51	203.34	208.32	202.39	206.18	209.97	197.56	203.66	205.57	203.63	199.5	202.99	203.75	202.69	201.06	207.06	202.92	215.45	204.96	204.5	195.5	199.4	204.16	204.15	203.49	208.1	200.04	204.89	208.21	198.04	196.99	204.04	206.03	201.72	208.18	194.75	207.78	194.29	207.68	201.14
201.44	204.52	204.34	206.65	198.95	206.79	201.41	205.59	205.51	209.16	212.67	208.24	211.38	203.98	201.04	201.49	209.18	202.78	204.24	201.12	210.25	203.37	205.65	206.39	205.25	202.8	204.91	203.9	208.42	206.43	204.69	206.2	200.94	204.16	206.84	209.85	212.19	206.41	210.1	206.85	203.16	209.53	209.31	204.03	202.63	204.73	206.54	202.18	205.08	207.49
187.48	189.18	196.26	197.85	189.82	191.4	196.45	188.1	193.48	195.35	197.66	190.82	194.29	191.03	195.42	193.05	192.65	194.39	193.1	188.26	199.11	193.67	198.51	197.06	197.87	189.53	193.12	197.05	188.87	190.57	193.38	195.83	196.38	200.02	193.63	195.36	197.57	195.85	190.36	195.02	192.82	199.82	197.47	187.25	190.08	193.83	194.34	190.66	196.93	202.89
200.83	200.93	197.63	199.67	200.9	198.77	203.15	202.41	201.55	203.23	203.86	194.73	200.93	199.47	205.61	207.09	204.9	200.13	198.02	199.12	197.32	200.05	200.71	197.49	202.97	201.63	203.1	201.83	204.17	195.94	202.01	202.04	200.82	203.89	204.98	198.22	197.88	197.65	198.1	199.4	203.83	201.5	193.07	197.19	198.98	199.19	198.96	201.55	204.25	200.15
202.09	200.4	200.88	202.45	201.44	201.99	211.61	209.1	206.85	207.52	201.29	212.21	210.97	213.73	199.33	210.53	205.81	202.88	208.88	204.08	202.92	205.44	208.64	208.99	209.17	204.36	203.31	205.94	207.28	209.06	206.85	204.27	211.3	205.82	206.78	205.86	205.03	200.38	203.85	203.78	205.89	203.7	206.34	204.22	206.33	201.71	202.67	209	208.07	211.93
201.57	201.7	198.72	201.6	200.86	192.36	197.29	198.36	194.69	200.47	205.88	198.68	199.46	200.11	193.97	199.97	201.54	201.41	193.66	199.11	194.07	197.58	192.75	194.12	197.73	193.81	198.04	203.29	200.67	199.48	201.05	196.57	199.81	194.73	195.37	194.84	196.79	201.05	200.94	199.39	201.48	196.91	203.9	200.68	202.92	201.09	199.13	202.76	197.93	201.74
205.65	199.89	208.37	197.47	202.41	199.95	205.19	204.43	202.08	203.74	204.05	202.97	207.23	207.09	202.82	196.48	208.74	200.36	201.82	206.34	206.88	205.43	207.43	195.88	203.33	202.18	202.59	201.54	205.29	208.52	205.15	204.23	207.78	203.87	204.97	199.2	201.02	203.39	201.59	202.95	208.88	203.81	206.65	202.99	207.1	208	201.63	196.85	199.5	203.45
207.71	212.53	205.75	207.86	216.65	203.84	208.22	206.64	212.5	209.82	202.9	206.44	205.47	202.72	209.62	208.68	206.21	207.64	202.1	209.96	206.7	207.83	208.21	211.92	210.74	208.72	210.53	206.39	210.16	206.18	207.96	204.54	211.32	214.62	208.42	207.88	206.21	201.65	208.32	212.22	208.51	204.92	207.51	204	202.23	208.33	211.13	212.81	207.61	206.89
206.32	214.36	213.65	205.58	205.13	206.88	210.39	207.85	206.95	211.07	201.56	210.13	208.28	212.15	206.39	206.63	210.27	206.76	215.09	205.92	207.4	206.37	208.58	208.76	202.28	209.36	208.27	211.71	204.31	212.08	211.51	210.42	207.39	204.87	206.1	210.8	214.02	207.22	207.71	209.12	204.44	201.68	205.18	208.23	201.97	204.99	213.02	206.64	206.86	205.39
211.83	203.56	210.91	209.6	211.83	208.51	203.44	203.86	210.76	203.82	206.97	203.59	206.3	208.18	211.54	213.6	203.59	202.08	209.31	207.49	211.67	203.3	202.58	204.94	205.91	209.66	204.91	209.16	213.48	206.14	211.47	212.16	206.76	206.85	212.65	209.56	202.48	209.72	207.33	209.67	203.62	211.62	206.82	204.62	212.08	209.33	202.62	211.33	212.87	208.94
208.96	210.8	202.7	210.86	208.09	212.13	212.93	211.1	206.03	203.02	206.37	208.25	214.24	201.78	207.71	204.93	201.49	210.99	212.03	207.67	206.19	202.68	214.33	205.45	206.79	210.76	202.15	209.07	202.65	211.09	214.73	211.14	208.33	205.18	214.8	205.58	210.2	206.57	215.03	203.24	207.56	203.52	204.76	209.41	206.75	210.25	208.14	208.54	207.35	200.65
203.25	203.14	201.1	206.2	205.06	206.19	206.8	205.3	210.53	210.04	205.43	209.62	198.54	204	201.24	198.76	197.09	201.15	199.89	203.41	198.14	210.74	206.82	206.62	210.14	203.2	204.24	205.09	202.52	211.06	193.76	201.69	204.6	196.36	205.1	197.03	203.73	198.91	198.32	194.07	200.58	204.48	201.96	201.9	206.52	205.72	197.37	208.6	196.53	207.1
219.7	214.27	211.84	213.02	208.74	213.16	216.17	209.95	214.01	205.8	213.24	213.28	212.3	213.66	215.66	210.36	211.67	216.27	207.96	214.22	212.89	218.27	215.91	219.76	216.54	208.61	212.54	214.11	214.23	215.44	209.94	209.87	213.72	217.84	215.79	213.48	220.94	207.12	213.54	209.66	215.83	213.05	211.13	216.55	211.64	208.17	215.13	209.24	217.45	222.13
211.28	201.64	208.37	209.7	205.25	206.9	207.41	210.09	209.77	212.04	208.03	211.77	199.51	209.75	201.93	206.65	204.75	209.14	212.75	211.03	209.01	208.28	208.21	213.83	202.65	206.5	206.76	209.58	202.33	202.74	209.27	202.28	213.13	207.12	213.45	204.15	211.33	211.29	203.3	210.81	204.33	204.62	204.99	208.06	212.15	208.31	211.47	205.63	215.34	207.09
212.76	211.64	206.83	218.89	216.32	212.49	210.89	212.46	215.86	210.23	212.27	211.36	214.23	210.57	217.06	214.12	218.37	212.06	213.9	210.8	215.32	222.04	212.23	213.59	220.13	215.56	213.75	214.73	217.57	207.08	212.74	214.27	209.95	212.39	210.51	210.52	207.75	220.32	216.86	214.01	215.33	216.24	211.13	215.86	214.25	213.12	218.43	210.87	213.18	215.6
210.16	205.6	208.51	205.27	211.15	210.26	211.6	212.86	206.43	210.32	211.38	212.89	206.21	204.55	205.74	214.12	205.98	206.17	214.64	210.12	207.36	211.82	209.4	210.21	212.51	211.89	212.82	211.3	211.91	210.57	210.38	206.03	212.08	205.57	210.34	214.9	207.65	206.21	207.48	213.05	204.2	211.68	207.48	211.9	209.49	209.6	205.47	205.37	214.51	210.61
214.45	222.58	211.31	213.67	214.82	216.26	213.32	213.93	215.32	211.74	218.15	215.8	216.23	213.52	213.41	214.34	212.21	215.77	215.81	221.42	211.68	216.25	216.89	212.32	212.55	216.44	220.08	213.94	215.58	219.7	215.93	216.07	215.8	219.09	216.56	218.65	211.92	218.57	214.28	218.1	217.28	219.3	212.33	220.77	222.54	219.41	220.86	217.35	211.66	219.59
201.73	196.76	198.95	199.41	198.38	201.2	193.55	199.76	196.39	196.1	198.65	197	196.43	201.91	200.14	197.95	204.93	198.2	196.72	199.42	203.51	201.05	199.22	198.25	206.1	199.15	194.37	200.75	191.99	202.02	203.29	197.53	193.69	204.98	200.59	202.79	202.36	196.43	203.13	198.78	201.71	204.97	202.53	192.63	206.41	203.15	200.89	191.4	201.74	196.69
194.97	207.42	196.65	198.24	201.96	200.34	198.07	202.36	195.85	197.86	198.19	195.46	196.74	195.83	201.55	208.53	195.26	211.09	202.79	197.09	197.67	204.15	201.04	204.96	198.29	202.28	199.93	198.42	198.64	198.42	199.02	201.34	203.78	195.8	203.9	194.55	201.47	197.92	201.16	197.06	201.34	198.39	200.65	198.04	195.69	201.67	195.62	200.85	197.08	200.28
208.98	212.25	205.37	218.77	210.65	213.73	214.67	219.12	209.28	215.25	210.68	212.15	212.24	212.81	212.83	206.04	207.54	212.39	208.81	215.03	210.54	209.66	219.7	207.27	207.16	211.47	215.67	213.66	206.79	219.16	213.31	216.04	206.15	212.2	210.94	216.47	207.15	212.54	208.76	216.54	211.74	213.85	211.16	211.21	216.88	212.64	203.74	209.56	212.96	205.17
208.75	202.55	203.1	205.64	207.64	198.88	203.16	197.11	204.87	197.98	203.44	200.95	204.76	201.4	202.58	204.38	201.46	198.97	206.05	207.94	205.79	204.85	204.93	205.5	204.92	199.68	212.22	205.13	196.37	201.03	199.27	206.95	200.98	200.85	201.92	205.82	207.12	205.28	200.42	201.83	201.81	201.94	208.32	199.27	195.71	200.99	202.48	200.91	199.64	210.34
205.65	208.42	204.6	202.69	202.14	204.26	202.99	196.93	203.62	203.55	203.27	201.67	197.05	203.11	203.44	200.53	209.8	204.57	203.31	202.79	198.4	201.29	209.52	211.18	203.18	205.08	202.82	200.41	205.85	199.64	205.33	208.41	205.05	200.93	206.78	196.32	207.1	209.19	208.63	205.75	204.6	200.25	197.29	201.88	205.86	204.52	201.26	205.87	208.52	204.27
197.24	202.52	201.14	187.88	193.62	193.68	200.06	200.22	197.96	194.07	193.41	197.46	202.27	193.57	189.82	192.52	191.59	195.09	187.82	192.72	193.41	193.23	189.86	196.29	195.71	197.31	196.73	195.4	187.99	191.25	191.24	192.52	201.96	193.05	195.56	193.15	193.72	192.5	188.98	194.11	198.74	193.35	193.72	200.62	197.25	188.53	192.82	192.49	193.07	194.35
189.81	195.14	187.8	194.21	197.91	192.9	191.74	194.73	191.44	191.51	191.09	195.57	194.6	192.1	195.58	200.25	202.17	192.17	187.97	192.74	192.44	197.16	194.24	194.98	194.52	200.57	192	192.71	196.42	199.62	194.97	198.45	194.85	198.52	197.93	195	189.75	190.04	194.05	194.83	191.97	193.35	196.87	189.43	198.18	192.44	190.77	194.55	190.97	194.92
198.5	205.4	197.42	202.55	197.36	197.62	202.14	201.6	199.21	198.28	205.42	194.16	204.46	196.13	200.58	201.68	201.37	205.83	197.16	200.65	198.7	201.59	203.7	196.41	202.74	196.74	201.73	198.77	195.94	195.27	196.94	200.77	202.85	196.98	193.27	202.99	198.94	195.69	202.03	206.02	202.14	202.83	199.82	195.98	199.41	196.5	194.21	203.24	203.64	201.04
220.03	221.81	217.02	221.21	218.07	216.95	219.59	211.35	216.75	215.06	218.58	217.61	218.28	220.2	219.03	218.68	209.59	219.87	220.59	215.34	219.45	221.83	217.95	215.98	224.84	210.71	212.42	214.94	221.33	214.1	219.41	219.58	219.57	214.38	217.66	222.82	218.62	216.37	211.28	218.81	215.58	215.86	215.46	220.32	224.51	216.63	215.31	217.22	219.33	216.78
203.62	212.35	212.37	217.5	216.76	215.01	220.48	214.52	213.96	218.49	211.39	208.63	212.68	214.39	223.64	216.42	213.65	216.49	207.94	211.7	208.82	214.7	212.96	201.04	214.6	218.55	209.93	219.72	217.26	221.65	214.38	204.53	211.86	209.89	212.92	208.19	211.42	215.27	218.93	211.76	217.79	215.28	201.58	215.59	218.57	211.15	212.81	219.15	208.14	217.69
213.01	212.49	209.27	210.79	212.69	218.15	216.7	215.72	220	209.85	212.74	215.2	216.48	213.05	218.36	211.67	212.1	221.05	210.08	215.13	215.25	213.25	212.63	210.63	214.06	214.01	208.66	210.42	222.83	209.96	216.23	213.58	215.97	212.13	212.93	214.38	212.6	212.4	212.13	214.84	213.31	210.59	214.8	218.72	209.92	222.85	214.03	216.25	211.68	211.01
213.76	212.63	210.72	209.48	215.05	209.83	207.76	203.55	215.42	212.47	203.87	215.23	213.95	213.46	207.26	206.76	214.34	210.2	211.98	218.36	211.3	205.09	209.73	204.36	206.44	209.25	205.57	203.42	211.8	208.89	212.24	209.21	207.64	210.51	212.47	205.73	210.96	206.96	212.45	201.53	211.61	205.84	207.48	207.41	206.64	202.89	208.77	209.63	205.87	213.98
204.75	203.1	208.31	210.25	211.88	208.79	211.81	207.43	205.86	206.27	207.95	216	208.34	210.15	209	209.94	208.81	199.57	213.25	209.23	210	211.29	206.44	209.52	216.65	215.45	202.27	203.61	207.5	213.92	212.28	209.01	205.24	211.83	204.62	207.05	211.05	209.66	210.41	207.93	209.3	210.85	211.32	208.53	206.03	204.39	212.2	209.28	205.15	208.89
212.32	212.52	213.79	213.16	211.59	212.42	212.47	209.24	204.81	212.98	209.63	210.96	211.65	214.36	209.43	210.76	203.37	213.36	209.95	206.76	216.39	215.48	211.51	209.28	209.14	212.9	212.09	211.74	214.8	220.83	215.03	214.49	208.39	211.82	209.13	211.06	213.16	210.91	212.99	210.63	215.73	210.45	207.88	206.24	210.24	207.43	210.89	216.52	203.89	214.45
214.74	213.92	205.15	215.7	217.42	214.66	212.63	209.99	208.27	209.53	214.03	208.33	212.13	215.32	210.36	223.67	214.98	214.38	210.26	212.44	208.97	208.33	213.49	213.85	212.63	215.43	216.02	212.33	216.68	215.99	211.83	214.34	219.98	218.65	214.56	212.53	214.59	213.79	218.18	218.75	215.54	211.13	208.87	213.98	207.87	212.36	219.57	214.05	212.6	212.93
209.98	210.48	209.57	206.62	211.48	213.14	207.53	211.59	211.65	210.1	201.93	204.66	211.51	208.87	201.26	205.45	212.08	214.56	209.25	204.93	212.94	211.88	213.6	208.84	209.29	210	210.14	206.35	209.74	203.06	206.32	201.31	207.32	215.33	206.33	215.68	212.26	204.57	207.7	211	205.6	208.06	203.96	209.08	201.61	211.1	212	216.03	208.53	204.78
210.74	209.43	207.41	205.8	211.73	206.67	206.33	196.04	207.2	208.35	207.91	208.82	209.43	211.81	202.79	208.87	207.31	209.59	202.05	208.08	206.66	206.68	202.6	216.26	213.66	208.51	204.63	204.19	204.34	210.18	209.98	213.26	210.97	205.55	200.17	201.24	209.21	211.02	212.31	209.21	206.65	207.05	208.06	207.15	204.26	206.06	206.81	203.16	206.12	208.37
216.53	214.49	218.16	213.4	218.18	216.51	225.46	218.76	223.46	224.65	217.52	218.78	218.29	217.69	220.07	216.22	216.54	215.63	221.57	217.73	226.28	220.16	222.09	216.48	217.06	222.09	218.6	214.78	224	216.78	218.96	219.77	218.84	218.97	215.53	211.66	215.71	214.58	220.62	219.4	213.36	217.75	217.33	212.61	222.98	218.18	223.05	213.91	226.04	220.17
201.42	203.39	201.25	203.47	204.63	205.83	202.99	203.2	199.43	209.55	204.93	204.82	200.97	202.28	206.77	202.53	201.33	198.21	205.77	203.09	206.13	198.52	205.27	205.35	199.2	205.47	205.42	203.7	206.45	208.83	207.4	203.91	209.24	208.37	200.34	206.3	198.09	206.33	208.5	202.34	205.72	203.49	193.48	201.95	209.99	206.04	205.07	201.04	206.06	204.56
204.83	209.91	210.12	203.73	207.95	210.3	208.9	204.06	204.18	212.77	209.1	203.07	199.13	203.28	202.68	206.89	202.84	204.21	205.4	203.31	204.2	203.94	203.82	205.38	202.38	201.49	201.27	211.06	198.7	209.45	208.74	214.43	210.28	197.89	201.66	205.34	206.56	202.6	206.34	206.84	200.39	200.96	208.4	205.65	212.89	205.38	202.4	210.02	205.11	200.72
203.04	196.64	199.31	202.74	199.89	193.92	209.11	207.51	198.28	197.65	199.44	198.19	194.17	201.03	198.88	196.46	202.65	203.06	197.21	195.31	197.02	202.43	197.17	198.07	203.97	195.41	198.96	196.65	200.57	202.86	200	198.31	200.64	190.96	196.93	198.6	201.39	197.78	197.41	202.26	196.44	194.97	202.18	199.19	200.25	199.89	199.11	199.63	195.93	202.39
195.5	204.93	197.48	201.84	201.37	200.1	201.18	201.84	207.47	207.58	200.78	201.47	200.18	197.91	203.69	200.54	204.29	203.53	197.08	203.57	199.84	207.39	200.15	198.59	202.78	200.49	200.97	199	199.12	194.67	207.63	201.79	202.49	196.3	197.96	204.26	201.39	198.99	204.66	203.52	203.44	195.89	205.81	201.57	201.6	200.78	198.97	206.4	197.97	205.32
205.26	201.69	203.69	203.89	203.31	200.88	201.91	204.27	200.8	200.63	203.04	206.92	199.68	202.77	202.63	201.93	205.96	202.81	198.02	208.07	207.48	203.86	204.11	201.25	206.1	199.69	205.72	203.3	203.78	195.74	207.81	205.12	205.85	206.81	209.35	201.27	204.74	199.61	196.51	201.97	203.01	200.64	206.38	208.98	211.28	205.83	203.74	205.07	200.66	202.27
202.97	199.25	198.37	189.54	197.21	192.36	195.05	195.13	193.85	196.77	196.74	194.81	194.16	191.58	194.81	188.3	193.16	193.53	189.08	195.95	190.97	192.22	196.67	192.46	197.38	189.4	184.12	191.64	190.72	198.42	188.81	195.63	195.06	196.88	196.02	194.98	186.39	196.41	193.42	190.44	196.19	197.5	201.35	197.63	191.96	194.86	193.27	197.31	191.79	192.93
208.87	207.86	211.69	208.05	209.13	203.71	208.6	210.87	210.16	207.42	208.11	215.79	208.98	211.7	211.25	210.73	202.7	208.93	203.4	207.84	209.89	212.94	202.67	210.41	210.84	200.11	209.44	208.53	212.19	208.71	207.64	204.98	207.31	209.66	206.77	211.79	212.08	208.61	208.12	206.9	208.06	207.66	209.89	207.8	203.01	206.95	214.05	205.4	206.38	211.3
207.47	203.61	204.93	206.64	207.84	206.81	206.26	205.45	210.15	210.46	203.96	208.96	208.58	203.97	198.93	205.58	208.65	204.77	211.34	208.48	206.69	208.33	208.67	206.66	208.73	209	205.42	206.11	206.12	202.06	203.96	205.96	200.82	206.94	215.32	210.73	204.16	207.19	200.45	202.96	200.87	202.07	197.6	209.56	205.5	206.7	208.61	205.4	207.33	207.54
207.03	215.75	211.18	211.33	207.66	207.51	217.38	215.08	203.74	208.61	207.46	207.35	206.87	208.33	210.33	210.38	208.55	207.68	208.99	208.84	209.84	201.09	206.16	209.27	213.73	200.02	207.38	211.81	208.45	209.2	209.89	206.23	207.89	211.8	203.22	212.07	212.68	203.84	212.46	212.6	206.87	212.51	208.06	211.73	211.53	209.54	207.78	206.1	212.05	208.48
202.54	214.12	211.16	208.42	203.95	199.73	200.77	209.74	206.28	204.2	207.96	207.84	205.8	210.91	201.92	204.95	212.06	207.47	209.86	202.68	208.61	208.61	211.23	209.77	206.03	197.98	203.59	203.22	208.46	207.69	208.36	208.64	205.17	205.09	208.34	207.5	207.81	204.94	203.65	208.42	201.56	209.32	202.35	202.9	209.58	207.35	206.3	207.5	203.03	203.78
215.55	207.14	212.6	213.47	208.46	204.57	207.8	211.29	212.6	206.15	220.6	203.16	204.39	205.16	209.21	200.19	212.31	203.1	205.32	212.44	208.79	209.1	209.76	204.34	213.12	209.91	210	213.51	210.25	203.52	206.88	204.67	205.21	198.94	205.72	210.92	208.8	214.8	207.33	210.7	208.54	214.69	203.06	206.28	211.05	206.75	209.22	209.02	209.39	211.26
206.45	212.47	207.02	212	212.21	212.02	207.85	216.98	210.6	204.5	215.57	208.84	204.58	210	208.81	210.53	205.88	210.12	211.88	209.89	208.96	205.74	209.01	210.85	204.39	210.32	209.9	209.47	218.53	207.03	204.3	208.61	203.99	215.01	213.2	208.77	208.14	208.48	212.35	205.54	213.34	208.13	208.77	206.31	206.54	211.78	211.72	208.51	207.77	213.5
198.74	197.35	200.66	198.94	203.83	208.73	208.12	200.62	193.79	202.58	203.4	205.36	205.74	211.45	205.35	211.31	206.03	209.23	203.9	208.47	199.62	203.19	202.68	202.14	203.47	198.46	201.6	206.42	201.27	200.92	206.89	199.72	208.1	206.7	202.85	204.37	199.01	210.01	209.51	205.01	201.64	200.83	199.19	203.21	200.49	212.79	202.79	203.32	205.96	198.38
213.17	208.96	212.62	208.83	214.57	210.61	211.88	204.95	211.82	211.27	210.13	208.45	208.95	207.87	206.01	201.57	204.79	212.52	210.61	202.73	205.3	209.85	211.14	211.7	205.71	211.72	208.64	204.88	203.07	209.55	206.25	212.59	208.99	209.93	212.73	206.1	217.07	209.11	207.48	209.89	206.45	210.74	207.41	206.87	206.95	215.44	213.52	208.62	209.2	206.11
218.78	215.2	213.8	221.46	210.25	216.47	214.52	220.52	210.56	213.66	214.34	207.61	211.93	210.93	218.01	212.63	212.57	214.2	215.64	216.92	207.43	216.43	212.2	217.31	212.62	217.34	215.03	212.82	212.88	214.29	215.97	214.68	209.56	213.12	216.36	211.96	215.73	221.96	215.85	211.62	213.88	212.4	212.86	213.53	210.04	211.28	212.25	216.72	214.44	212
202.83	195.21	196.79	202.94	197.91	201.32	202.11	198.71	194.72	199.76	198.83	195.85	197.36	199.63	198.42	199.24	195.28	199.96	204.31	204.37	206.74	199.86	201.4	201.65	199.81	202.87	205.87	198.13	193.18	196.61	200.72	206.01	195.99	202.25	198.48	201.84	197.81	203.08	195.18	194.82	199.88	197.64	200.07	199.42	201.52	196.74	196.73	196.55	196.76	196.72
203.52	206.37	206.55	203.47	198.87	207.93	205.91	204.09	205.22	204.69	202.72	201.01	206.5	207.93	199.42	199.26	202.07	207.47	198.08	199.04	208.1	201.98	197.8	195.18	204.46	209.97	201.52	205.38	204.41	200.98	203.18	206.8	199.5	201.87	203.2	207.33	203.11	202.66	202.36	209.73	203.19	199.8	207.62	199.65	207.49	205.96	198.68	203.9	203.81	195.72
[truncated: 150 more columns]
