# Supplementary material for: Genetic dissection of main and epistatic effects of QTL based on augmented triple test cross design
Source: PLoS One. 2017 Dec 14;12(12):e0189054. doi: 10.1371/journal.pone.0189054 (PMC5730204; doi:10.1371/journal.pone.0189054)
Supplement: S6 Supporting Information — (ZIP) [file pone.0189054.s006.zip › z1_150_0.5_10.csv]

201.74	201.25	198.76	201.77	200.15	201.6	201.92	200.64	199.18	201.72	198.56	199.33	199.08	200.46	200.23	198.51	197.68	201.22	200.37	202.85	200.12	201.73	200.41	202.36	200.77	199.84	203.13	200.08	199.66	199.8	201.53	199.65	198.56	199.11	203.24	199.24	199.05	199.38	202.09	201.55	202.17	201.35	200.42	199.86	200.37	201.41	200.84	199.39	198.68	199.27
218.95	216.61	218.17	219.27	219.92	216.55	220.15	216.37	216.27	218.21	216.77	220.9	216.8	216.57	220.62	218.12	219.7	216.47	218.7	219.91	217.96	218.17	217.79	215.38	217.49	218.85	219.34	216.5	218.63	218.03	216.84	218.19	217.99	216.28	217.77	216.8	219.09	219.2	219.63	215.58	215.79	216.69	215.04	218.97	218.33	216.46	220.14	217.69	218.62	217.01
212.36	210.69	209.41	213.08	213.13	211.35	213.78	211.49	211.84	209.76	213.75	212.56	212.57	211.54	214.08	213.12	212.96	212.66	212.67	210.62	209.51	212.43	211.94	210.52	214.24	209.23	210.03	212.07	212.85	211.65	213.89	209.43	211.9	211.08	211	212.34	211.1	213.22	211.98	211.64	213.01	211.76	212.71	211.87	210.89	210.97	212.65	210.64	214.84	213.94
209.23	209.35	209.48	211.47	206.12	211.9	210.14	208.65	208.89	207.65	208.25	209.72	210.23	208.8	211.4	208.48	209.34	206.21	208.91	209.58	210.51	208.42	210.42	211.31	212.09	209.9	209.94	208.84	206.7	211.22	209.43	210.21	210.22	209.06	210.12	209.98	209.55	210.69	209.95	209.8	209.51	208.9	208.79	209.05	207.94	210.39	209.83	209.43	209.22	210.28
208	206.95	206.78	210.37	209.73	207.24	208.37	209.22	209.07	207.28	208.58	207.68	205.6	207.23	208.16	210.36	210.77	209.01	208.88	209.17	207.5	209.93	209.47	210.1	210.76	211.49	208.55	209.42	208.67	210.2	209.05	208.82	207.85	208.4	209.54	207.02	207.57	206.38	210.79	207.61	208.24	208.28	209.66	209.35	209.54	209.76	210.07	208.43	209.44	209.05
217.55	216.44	216.6	216.95	216.59	217.89	216.62	219.78	216.05	215.58	217.44	217.46	215.99	215.82	215.64	217.93	216.31	217.18	217.8	217.55	217.41	216.68	218.38	216.91	216.6	216.88	213.74	218.17	217.9	216.67	219.09	217.48	216.8	215.97	216.97	217.92	218.44	217.72	217.98	214.99	218.03	216.31	216.66	218.27	217.75	218.09	217.49	217.73	214.71	215.55
199.2	199.54	199.01	200.99	200.95	202.11	201.3	200.13	200.64	200.21	201.75	200.12	198.15	200.48	201.29	201.12	198.48	199.38	201.09	201	200.67	200.58	200.74	199.59	199.58	200.99	199.88	200.58	202.24	200.6	199.75	200.35	200.51	200.07	200.34	201.23	197.86	199.54	203.43	202.8	200.34	200.09	200.5	201.12	198.79	201.39	198.28	201.41	200.67	200.01
208.3	207.71	208.35	209.01	207.99	208.49	209.31	207.68	209.42	209.07	209.08	206.15	209.92	206.57	207.47	208.56	208.04	205.95	207.37	209.63	207.94	206.63	209.6	208.72	208.85	207.44	207.53	208.95	211.16	209.09	207.51	206.88	208.32	209.58	209.12	209.03	208.9	207.5	209.21	211.17	208.61	207.71	208.84	210.5	209.7	208.67	210.91	209.19	207.72	207.1
204.03	204.45	204.76	205.45	205.8	205.17	205.62	204.19	204.02	206.17	205.26	205.16	203.7	205.37	205.34	203.49	203.82	203.14	203.67	205.07	205.61	205.27	206.74	201.76	204.44	203.15	204.4	206.06	205.95	202.43	205.27	204.79	203.13	204.51	204.74	206.61	201.32	206.68	205.25	206.23	204.6	204.85	205.62	204.63	202.93	203.86	206.71	204.36	205.77	203.43
210.56	212.26	212.01	210.23	210.84	212.36	210.6	212.24	209.59	212.58	211.44	209.03	212.46	212.72	212.69	212.75	212.81	213.03	209.74	211.49	213.21	209.39	212.37	210.62	214.18	211.36	212.5	212.59	210.45	211.47	210.88	210.39	211.07	212.38	211.54	209.9	210.85	212.32	213.09	212.31	214.78	214.78	213.07	211.66	212.33	210.51	212.24	210.64	211.92	211.3
211.61	211.75	213.03	213.22	215.86	214.9	211.95	211.86	215	212.02	214.35	214.84	214.38	213.14	214.39	214.44	213	212.08	214.54	213.03	214.49	214.54	214.13	211.95	214.4	213.99	216.77	211.4	212.19	210.84	211.84	210.27	211.61	213.47	213.14	213.5	212.1	212.01	213.55	211.53	211.2	212.72	214.73	210.41	211.28	213.08	212.44	213.73	213.25	214.66
208.88	206.6	205.11	204.62	205.75	206.57	203.27	205.87	207.72	206.91	205.08	207.37	206.52	207.59	204.07	204.38	206.58	205.3	206.89	208.19	204.49	203.81	204.66	207.64	207.49	208	207.72	207.88	207.68	204.8	203.86	205.84	205.34	207.02	203.79	205.4	205.85	203.53	206.46	206.82	205.47	207.05	206.33	203.32	206.57	206.16	202.71	208.62	206.82	207.3
208.52	208.97	208.01	207.48	208.97	207.75	206.09	206.43	206.61	208.38	207.02	207.86	205.21	207.55	210.53	207.41	208.25	205.73	208.44	211.38	206.88	209.3	209.4	208.91	207.31	208.97	209.17	209.1	209	210.46	208.68	207.64	208.48	209.75	207.2	209.07	211.79	208.5	209.79	208.43	206.91	207.66	207.09	207.95	208.19	208.15	207.94	207.19	208.59	208.69
209.14	206.76	208.27	209.85	206.91	209.7	210.24	209.57	209.92	208.79	206.36	209.69	207.53	206.15	207.66	211.39	207.56	208.59	210.3	209.99	206.52	208.96	209.38	207.56	209.63	209.1	207.29	209.83	207.6	207.36	208.39	207.15	209.88	206.84	207.27	208.26	211.62	208.34	210.22	210.14	210.63	208.72	207.18	206.84	210.49	210.74	209.3	207.12	211.21	209.77
210.12	209.19	209.79	209.08	207.98	206.54	210.1	209.65	209.86	207.64	208.76	208.72	209.32	210.63	207.3	210.13	209.31	207.74	207.86	209.37	210.06	209.79	209.4	209.93	209.75	206.89	211.31	208.31	210.65	208.71	209.03	209.95	209.53	209.4	209.06	208.16	210.46	209.94	211.08	208.22	210.38	208.69	210.7	207.79	210.99	208.53	208.19	208.53	210.14	209.7
209.16	209.26	211.24	207.67	208.31	207.59	207.96	211.89	208.23	208.71	207.27	210	208.97	208.26	210.66	208.76	208.26	210.1	209.11	205.88	207.73	207.91	210.49	207.49	206.7	207.64	210.87	208.51	208.98	210.35	208.22	211.05	211.71	209.17	208.85	209.41	207.71	209.03	210.12	209.44	209.03	209.78	207.25	208.41	207.89	208.09	210.66	209.64	208.87	208.98
203.37	204.18	201.1	201.84	205.08	203.34	204.08	203.38	202.79	203.22	205.29	202.44	201.4	202.78	203.78	203.75	202.1	202.18	200.6	204.94	206	203.77	202.78	203.57	203.74	202.76	204.38	201.9	203.23	203.09	203.54	205.35	204.55	204.31	203.22	202.98	205.13	203.96	203.13	202.51	201.65	201.94	203.56	204.76	204.83	202	201.84	203.11	202.49	203.28
209.22	209.96	209.68	209.63	210.07	207.04	209.53	207.3	206.02	208.68	208.49	209.28	211.85	208.26	208.04	207.71	208.08	208.55	207.67	208.59	206.95	208.5	208.06	208.44	209.4	210.89	210.03	208.36	207.52	206.92	207.86	208.99	208.73	208.45	209.81	210.28	207.91	210.1	209.57	209.85	208.06	209.31	207.14	207.3	209.15	208.99	208.55	209.05	207.35	207.27
199.08	200.58	197.06	200.67	198.79	201.02	199.27	201.39	199.66	200.5	201.24	203.21	200.23	201.68	199.93	200.89	201.81	200.32	200.36	200.57	200.66	200.56	199.69	200.34	201.79	201.53	200.14	198.81	201.65	200.6	199.45	201.4	200.7	199.02	201.26	200.07	201.92	200.46	198.74	200.87	200.62	200.68	201.44	198.25	200.17	200.99	201.99	200.55	201.84	201.19
202.27	201.18	200.27	206.62	202.91	203.36	202.99	201.54	203.9	201.45	201.25	203.9	202.7	203.25	204.36	202.45	201.73	201.26	202.38	202.66	200.14	202.38	203.09	201.71	203.86	201.78	202.71	205.41	201.03	202.17	203	204.25	202.87	201.75	203.59	201.49	202.51	202.26	202.92	202.16	201.57	202.29	202.2	202.16	202.01	204.19	201.7	203.55	204.32	202.99
206.06	206.58	206.97	206.16	207.07	203.82	204.54	204.34	204.18	206.47	205.29	205.87	202.38	205.4	206.28	206.03	206.29	204.45	205.38	205.13	203.22	203.01	204.11	203.83	203.17	206.44	206.46	205.16	205.66	204.74	203.4	205.57	203.69	203.35	204.76	205.55	206.04	205.16	203.1	205.31	205.97	205.03	205.18	203.87	204.76	204.31	204.53	204.56	204.06	204.49
203.55	201.66	204.62	203.43	201.83	201.48	203.52	200.48	202.86	205.2	206.82	204.96	204.11	201.03	205.31	200.86	203.42	202.82	202.25	202.98	202.27	201.43	201.12	204.54	202.38	202.22	203.72	202.87	200.72	201.43	201.34	204.49	202.37	202.64	203.17	203.38	203.29	202.3	202.98	203.81	203.71	202.81	201.33	202.09	203.94	204.52	202.29	202.94	202.46	200.79
208.85	209.89	209.31	209.1	210	211.02	205.89	208.14	209.75	208.35	209.34	210.14	208.49	208.44	209.68	209.82	210.89	208.16	206.31	210.11	210.16	209.02	208.56	210.01	205.57	209.9	210.71	205.73	208.52	209.03	210.18	210.79	208.45	209.61	208.57	209.39	207.71	208.71	210	209.22	209.18	206.49	209.64	209.31	209.53	207.07	209.34	207.73	207.86	211.92
213.49	214.11	212.29	214.01	215.9	212.24	212.73	211.21	213.15	212.11	213.21	212.98	212.91	214.13	214.74	212.74	213.87	212.83	213.4	210.7	212.57	211.1	212.6	213.82	209.98	212.47	213.16	210.69	212.83	215.2	210.59	214.78	213.79	212.42	213.68	210.93	214.34	210.5	211.58	211.43	210.85	212.21	213.71	212.54	213.54	214.04	214.07	212.17	210.57	213.38
199.5	200.19	199.04	199.78	200.58	196.71	201.86	200.63	200.33	200.67	198.54	200.31	201.64	198.48	199.7	198.73	200.15	200.15	200.22	201.45	200.67	200.87	201.33	199.7	200.06	201.38	199.54	200.7	199.33	201.11	200.13	200.98	200.46	199.49	199.72	201.77	200.6	198.97	201.32	200.56	201.31	201.59	200.75	199.04	199.65	199.93	198.85	200.6	201.08	199.46
215.83	217.67	216.02	217.21	217.5	217.57	216.36	217.02	215.94	218.48	216.98	219.29	218.25	217.29	216.29	218.55	218.59	217.62	219.53	216.99	217.7	217.62	217.98	214.35	214.45	219.2	217.32	218.32	215.35	219.17	219.87	217.7	218.9	219.1	218.11	217.25	216.28	220.66	216.81	218.5	217.56	216.57	217.83	216.01	218.69	215.81	217.08	217.23	218.29	217.4
210.08	209.89	210.69	210.74	210.36	211.53	210.12	213.49	211.39	212.49	212.05	211.63	210.43	211.06	211.74	211	211.45	211.49	209.68	212.32	211.68	212.39	211.14	211.01	210.24	211.72	211.11	215.02	211.26	212.71	210.03	211.42	210.94	211.92	212.16	211.61	213.53	211.67	212.92	210.2	211.91	211.77	215.16	208.56	210.7	208.77	210.82	212.44	211.14	211.21
208.99	209.79	209.48	209.27	208.61	209.46	210.32	210.34	208.21	206.46	209.64	208.86	207.57	207.59	208.91	209.76	209.58	209.27	209.72	206.64	209.88	209.55	206.4	207.21	208.28	211.72	208.02	209.48	208.13	207.29	208.83	207.88	207.68	208.3	209.3	207.05	209.11	210.1	209.51	207.87	209.31	209.17	209.76	208.99	208.54	207.85	209.7	209.62	209.3	209.05
208.9	208.92	210.13	209.35	208.25	209.39	208.77	209.37	208.19	208.49	209.67	208.62	208.85	208.82	209.28	208.76	208.35	208.46	209.07	207.55	211.1	207.07	210	213.24	207.55	209.71	208.27	205.95	208.72	208.5	209.9	208.91	210.97	209.01	209.21	210.08	207.64	209.8	208.59	209.49	209.8	209.51	210.72	208.74	210.31	209.22	209.08	209.33	210.25	209.77
212.49	211.29	211.37	211.48	212.59	212.07	212.59	211.43	212.87	212.94	211.41	211.91	214.82	212.07	212.29	212.07	211.53	210.84	212.92	211.29	211.38	210.12	212.73	210.46	212.79	214.8	212.61	213.47	210.17	211.61	212.35	212.84	213.34	212.54	213.67	211.2	213.05	211.9	210.36	212.17	213.53	213.81	211.88	213.28	211.03	213.08	212.62	213.26	212.45	212.44
210.31	208.41	207.71	209.25	208.8	208.82	209.35	207.9	206.42	208.73	209.72	208.97	208.39	209.47	209.62	208.26	209.13	209.37	210.96	209.79	208.82	209.74	207.61	209.68	210.29	209.73	207.98	208.05	210.55	207.79	209.64	209.4	209.35	210.99	210.32	209.8	208.71	210.05	208.52	207.99	208.47	208.72	209.5	209.83	210.46	209.66	208.18	209.68	210.19	210.49
208.83	208.37	207.12	208.51	207.96	205.65	209.59	208.89	208.47	208.39	209.55	207.01	206.98	208.57	208.73	208.34	209.18	208.47	208.64	209.65	206.24	209.7	207.97	208.4	207.54	209.11	208.93	209.11	208.33	207.32	209.47	208.09	207.07	207.5	210.69	208.95	207.82	208.2	207.72	210.6	206.56	207.78	206.96	210.01	209.81	209.37	208.21	209.84	209.98	209.01
200.66	201.55	200.04	198.94	201.37	198.91	201.74	202.83	200.96	201.2	202.61	201.15	201.69	200.33	201.12	200.38	200.15	201.18	202.89	200.25	202.61	203.4	202.23	201.92	202.32	202.76	201.66	199.52	200.55	201.08	202.85	201.49	201.13	201.19	202.2	199.82	200.16	200.27	199.8	202.86	203.89	200.09	200.26	202.47	201.37	200.1	201.16	200.65	203.16	200.49
204.88	209.18	207.9	205.15	208.71	208.68	208.61	206.2	206.62	208.46	208.47	209.78	211.08	208.27	207.31	207.45	208.5	207.21	210.37	208.83	207.36	205.96	208.25	207.03	207.71	207.5	206.75	210.71	208.1	209.36	206.95	208.65	209.21	208.36	206.57	210.29	209.39	205.18	208	207.96	206.2	204.52	207.6	207.49	207	207.6	208.22	206.64	205.42	206.88
210.71	206.61	207.54	204.74	206.65	209.58	207.02	209.63	208.46	206.6	208.02	209.33	207.21	205.42	208.52	208.54	208.55	206.78	206.48	208.15	208.36	206.4	207.14	206.71	208.46	209.14	208.19	206.57	209.43	206.86	208.84	206.73	208.22	208.14	206.8	206.49	207.75	208.24	205.69	207.94	207.16	208.1	209.9	208.24	208.18	209.47	208.33	206.04	209.12	206.44
200.25	199.43	199.76	198.67	198.52	199.45	199.31	201.08	198.42	201.52	198.36	200.2	199.09	201.14	201.9	201.42	198.94	201.56	200.74	198.36	199.13	200.58	200.12	201.98	199.3	201.66	199.13	199.09	201.87	200.08	198.28	197.47	198.08	199.21	198.27	199.26	198.25	199.02	199.5	200.5	197.76	198.38	199.68	200.93	199.5	198.45	198.44	198.95	201.06	199.07
204.55	200.54	203.42	203.05	200.75	199.99	201.37	199.07	199.85	201.2	198.72	202.95	201.55	200.76	199.04	201.03	200.9	202.19	200.39	202.1	201.95	201.55	199.6	200.89	201.44	199.87	201.43	201.49	201.13	201.32	198.96	202.21	200.11	202.43	202.17	203.68	201.25	203.22	200.12	198.73	201.89	202.33	201.43	202.19	198.78	201.32	203.3	201.89	202.66	202.12
209.07	209.68	208.39	209.22	210.41	208.67	209.77	209.54	207.98	209.94	207.67	206.79	207.89	211.09	205.88	208.57	209.91	209.52	208.43	209.95	209.5	208.71	207.92	208.97	207.62	208.92	208.48	209.59	209.98	208.93	210.1	209.6	207.55	208.02	207.75	207.6	209.58	207.93	209.15	207.92	209.2	207.94	208.01	208.72	209.76	208.82	209.01	207.25	207.95	210.84
214.73	212.87	214.08	212.57	212.64	210.52	213.02	213.35	212.06	211.47	213.63	214.7	212.37	212.65	214.27	213.58	211.28	213.07	213.03	212.05	210.74	213.35	213.73	212.33	210.91	212.37	213.96	211.69	211.5	213.32	212.65	213.52	213.02	213.88	213.11	211.12	213.56	211.49	214.21	213.57	214.85	214.68	211.7	213.06	213.55	212.58	212.92	212.23	213.8	213.08
205.66	207.01	209.25	206.2	208.01	206.37	209.39	206.19	203.93	206.17	206.83	206.03	206.06	206.48	207.2	206.17	207.07	205.96	207.54	204.46	207.65	205.08	206.73	207.59	207.65	206.46	208.24	206.58	206.34	205.73	207.31	207.57	206.91	206.41	205.99	207.67	206.8	208.09	208.01	205.14	205.19	205.79	206.54	206.77	207.93	208.2	208.37	207.5	208.09	204.48
200.78	201.4	201.07	197.57	199.01	200.01	199.79	198.55	200.25	199.69	199.55	199.75	201.03	201.32	198.87	198.18	200.98	200.27	200.26	199.83	199.01	200.94	199.38	201.79	201.99	199.82	199.01	200.48	201.95	200.7	199.65	202.39	200.46	200.82	199.93	198.92	202.25	200.17	201.43	202.78	200.52	200.53	199.55	201.53	198.73	200.89	200.81	199.06	197.4	199.17
211.67	212.06	212.64	212.57	210.85	209.47	211.74	211.27	214.42	211.41	211.92	213.26	209.21	212.13	211.3	212.07	212.48	212.03	210.28	211.28	211.3	209	212.7	209.85	211.69	211.99	212.98	211.74	212.77	210.63	212.73	211.04	210.5	211.97	212.34	211.56	211.59	210.25	210.67	211.83	213.73	210.77	210.93	211.16	211.68	212.97	210.44	213.41	211.91	212.43
205.73	204.31	202.95	202.81	203.94	203.78	202.39	203.64	202.48	204.21	205.44	201.03	202.96	203.82	202.94	203.43	202.93	202.51	203.74	203.34	203.86	202.77	205.39	204.78	202.16	203.54	204.01	203.18	205.09	203.45	204.25	205.47	202.89	203.49	204.83	202.71	204.64	203.27	202.85	203.16	203.98	203.06	204.31	203.38	200.61	202.28	205.05	204.43	202.9	204.53
212.79	213.2	212.92	212.57	211.47	211.01	213.22	213.68	211.58	213.25	212.36	213.24	213.26	211.54	212.08	213.18	211.99	215.27	211.6	214.9	211.98	213.66	212.95	211.79	213.14	212.67	213.03	213.59	212.29	213.46	211.52	214.6	213.18	210.78	212.33	213.55	210.8	212.66	210.37	211.57	214.6	214.47	211.28	213.52	213.34	212.36	212.94	214.12	212.1	213.34
207.77	210.72	206.31	206.76	207.16	206.07	207.39	208.05	204.05	207.84	206.75	208.26	208.07	208.12	206.23	206.37	206.73	205.73	209.07	207.14	208.08	207.55	206.53	208.49	208.72	209.57	207.77	207.05	207.63	206.05	206.28	208.04	206.25	205.29	205.76	207.61	210.48	207.13	206.41	207.51	208.32	207.41	207.21	207.42	208.44	206.76	207.86	206.86	210.57	209.12
206.11	203.66	203.44	203.7	204.92	203.77	204.28	201.77	204.53	203.72	203.24	202.87	203.75	203.6	202.82	206.02	202.62	203.03	203.53	204.21	203.18	203.82	202.44	205.25	201.97	203.61	203.79	204.88	205.23	203.23	203.72	203.34	205.42	203.23	204.86	203.89	202.68	203.19	202.65	204.06	204.42	202.64	205.58	204.5	204.04	201.14	201.82	202.89	202.73	203.15
211.93	213.84	214.12	213.06	214.31	214.56	215.33	213.95	212.04	212.45	213.25	212.86	213.18	213.26	212.36	213.8	212.65	214.21	213.74	215.41	214.49	213.36	213.49	214.24	213.84	214.28	213.69	214.23	214.66	214.69	213.07	212.65	215.96	211.95	214.77	213.44	212.48	213.1	212.96	215.97	214.24	213.55	213.1	212.18	214.2	213.7	212.83	212.55	215.35	213.24
205.54	204.59	203.29	203.57	205.79	207.46	206.01	204.4	203.16	205.01	204.39	204.98	203.53	204.47	204.95	205.1	203.43	205.85	206.04	204.93	205.09	204.98	204.78	205.05	204.34	206.21	202.85	205.14	204.34	205.87	204.93	205.07	203.71	204.13	205.65	204.59	202.05	205.24	205.84	205.29	204.29	205.49	204.98	201.95	205.74	205.47	203	206.68	204.2	205.99
209.95	213.29	211.01	211.3	210.42	213.02	209.47	212.41	213.22	212.75	208.98	210.93	213.87	210.28	211.93	212.57	211.09	210.87	211.12	208.88	207.76	211.19	210.46	212.24	211.88	212.53	211.34	212.76	212.26	210.93	211.67	210.31	211.69	210.77	211.88	212.39	213.19	212.1	211.64	214.68	212.24	210.54	210.12	210.41	209.65	214.21	211.49	210.49	210.56	208.91
211.77	213.24	212.63	213.13	214.14	212.95	212.06	210.44	209.79	208.94	211.73	210.82	211.68	208.99	209.57	212.03	212.61	214.67	211.33	213.27	211.01	211.89	212.11	213.24	213.38	212.94	212.57	213.01	211.53	212.17	211.73	211.58	211.45	209.51	213.67	211.52	214.19	210.93	211.79	210.78	209.78	211.27	212.95	211.77	214.41	212.04	213.45	209.18	209.93	208.48
207.85	209.67	208.16	209.72	208.62	209.77	206.7	210.74	208.37	208.14	211.51	209.31	206.55	209.07	206.85	209.73	206.34	204.48	210.66	208.93	207.78	209.96	208.62	207.84	209.73	210.07	209.87	208.63	207.23	210.08	209.32	206.15	209.2	208.33	210.32	208.94	210.16	208.13	205.83	207.87	209.19	209.68	208.86	209.25	208.35	208.97	207.25	208.48	208.86	208.66
204.05	202.21	206.07	204.57	202.66	203.68	203.4	202.05	206	203.68	203.68	202.24	202.55	204.74	204.98	202.49	204.19	203.09	205.15	205.69	202.86	204.93	203.57	204.56	205.59	203.97	204.86	204.96	203.24	204.54	203.94	204.29	202.42	203.59	205.76	203.14	203.96	203.33	202.48	203.89	205.54	204.43	205.21	202.41	204.06	204.3	203.21	206.98	204.86	203.64
208.68	208.19	208.83	208.75	207.02	208.29	207.08	206.97	206.93	207.72	205.8	206.68	208.94	205.68	208.05	206.89	206.2	205.29	207.93	209.3	207.51	206.75	206.86	205.71	207.15	204.95	206.78	206.83	209	208.77	207.65	207.84	208.41	208.97	206.13	208.73	205.78	208.63	206.09	208.7	206.45	206.53	208.22	207.44	207.32	207.65	204.49	206.58	207.95	209.7
211.93	212.53	212.03	212.01	210.84	215.33	212.51	214.25	211.16	211.1	211.46	213.12	212.31	211.74	213.48	212.82	213.77	211.68	210.98	212.65	211.75	213.85	212.78	213.32	213.4	213.39	211.4	214.87	212.43	214.53	212.78	211.71	213.12	212.05	214.5	213.22	212.18	213.17	211.3	212.54	212.4	213.55	212.86	211.58	211.73	211.85	212.91	212.3	212.93	213.05
212.41	210.77	211.3	214.91	212.88	210.32	211.4	213.44	211.07	213.42	211.98	212.2	211.96	210.64	211.39	213.45	212.27	212.42	211.63	213.64	212.95	212.46	210.26	213.89	210.84	210.84	213.28	211.21	213.39	213.67	212.86	213	213.47	212.26	212.25	211.3	211.71	210.97	212.28	215.59	213.48	212.58	213.5	212.47	213.39	212.61	212.01	211.64	210.31	213.23
205.99	202.82	202.71	202.28	204.76	204.85	204.68	200.75	205.35	206.18	203.57	203.41	202.4	203.78	204.29	205.06	204.5	204.62	204.71	202.5	203.3	202.67	203.93	201.54	205.3	205.02	203.49	204.65	204.74	204.51	203.35	203.67	201.67	202.43	202.4	203.9	206.21	203.64	204.64	203.21	204.39	205.14	206.61	206.29	203.45	203.93	205.36	204.28	204.17	201.87
209.94	209.31	207.03	207.4	208.54	207.12	205.93	207.99	208.14	208.34	207.09	208.98	209.4	208.45	207.58	208.87	206.69	208.2	206.52	207.01	207.8	209.07	209.19	207.02	206.45	205.44	210.28	208.98	208.38	206.99	206.63	207.64	209.41	208.89	206.79	207.4	208.65	206.91	207.56	206.21	206.61	208.33	209.89	205.97	208.81	207.12	206.98	208.06	207.36	208.76
207.74	207.35	210.2	206.8	208.37	209.34	209.25	206.93	206.46	204.78	210.92	207.87	206.68	206.01	209.08	205.91	207.51	208.82	210.13	210.31	207.91	207.61	205.32	207.12	209.79	207.55	205.87	208.32	208.21	207.14	206.11	208.95	211.01	208.83	207.39	208.7	206.37	208.22	208.15	208.7	207.99	208.33	207.81	208.86	209.18	208.82	206.87	206.4	206.76	207.71
211	210.32	209	210.68	208.16	211.51	209.54	213.33	210.01	208.7	208.86	208.6	208.97	209.21	208.22	209.37	209.6	209.82	206.94	208.12	211.58	209.08	208.96	210.59	209.73	209.1	210.91	209.01	209.01	208.18	209.17	209.68	208.72	209.72	209.95	210.14	209.51	209.64	207.22	207.22	208.92	207.84	206.86	210.71	210.9	209.92	212.41	209.39	209.67	209.48
217.12	216.56	216.46	216.36	220.35	216.7	217.94	216.84	217.63	217.43	218.56	217.71	217.72	217.67	216.88	218.86	218.78	218.59	217.99	216.83	217.4	215.9	217.93	217.6	218.89	216.98	217.21	218.05	217.89	219.09	217.62	218.5	217.47	217.9	217.86	220.45	219.17	216.68	216.74	217.97	216.9	217.46	217.68	217.6	217.4	218.33	217.71	217.52	216.94	216.61
214.67	213.85	211.53	212.8	212.8	211.97	214.73	214.46	211.5	213.22	214.51	213.96	211.78	211.44	212.09	212.72	212.58	214.56	214.79	213.82	213.45	211.35	213.94	211.49	212.66	211.95	213.5	215.3	212.54	213.19	213.2	212.9	213.74	212.43	212.92	211.15	213.68	214.39	211.56	211.65	211.92	213.71	214.89	212.44	214.35	212.03	212.57	212.52	214.45	211.79
200.21	200.53	199.93	200.46	200.11	200.09	199.32	199.42	199.98	201.94	201.32	199.26	197.17	200.03	197.88	201.24	199.43	198.66	200.33	204.02	200.79	201.02	201.77	200.89	199.55	202.4	198.68	200.41	199.11	201.03	200.07	200.47	198.46	201.88	200.07	201.1	198.51	200.71	201.33	199.3	199.56	200.42	198.79	200.1	197.36	202.67	201.32	200.29	200.56	200.96
209.09	209.43	208.25	208.12	208.99	208.63	207.9	208.78	207.45	208.08	209.62	208.76	210.58	205.62	208.08	205.73	207.92	208.06	208.64	208.59	207.24	208.91	207.4	207.14	208.5	210.24	210.17	208.6	211.37	208.14	208.98	208.94	207.63	207.83	207.5	208.05	209.38	210.5	208.4	207.33	211	210.26	206.42	208.89	210.13	207.57	208.09	207.46	208.54	209.44
202.27	204.57	203.55	203.13	201.54	205.51	203.87	203.1	202.16	203.35	205.79	201.94	204.81	202.87	203.84	204.58	203.17	204.07	202.23	203.67	204.75	202.46	201.38	206.7	203.54	204.76	203.33	205.06	203.74	205.51	202.79	201.17	204.53	203.69	203.8	201.6	204.11	206.03	202.06	204.1	203.91	203.33	204.21	203.63	203.45	203.39	204.16	204.5	202.09	204.38
218.71	217.11	219.72	218.24	216.82	216.9	218.74	217.68	218.39	220.04	217.22	217.37	215.7	217.49	218.11	218.49	218.06	219.23	217.79	217.41	217.83	218.23	216.56	217.19	218.93	219.28	217.2	218.13	217.27	217.13	217.17	220.16	218.78	217.34	217.11	216.03	217.39	218.88	219.03	217.92	217.57	219.67	216.87	219.17	219.67	217.74	217.73	216.68	217.86	220.02
204.53	204.13	204.45	205.65	204.12	205.08	206.2	205.62	205.22	206.75	205.81	207.21	204.85	206.77	204.36	205.86	205.41	206.02	204.29	206.2	204.77	205.16	205.79	203.52	204.93	204.53	205.85	204.73	203.97	203.74	207.35	205.16	206.33	202.96	204.64	204.66	205.23	207.07	203.41	205.12	205.29	205.11	204.67	204.28	203.11	207.29	202.07	204.77	203.61	204.3
209.58	210.99	212.79	211.4	212.58	213.4	211.92	211.56	210.6	210.93	211.51	213.18	211.34	211.94	210.54	214.35	213.92	210.24	211.58	211.76	211.52	211.4	211.39	212.33	212.88	209.9	210.38	213.06	211.12	211.93	213.74	211.92	213.3	211.45	211.44	210.16	210.71	211.06	212.1	209.93	212.88	211.68	210.27	210.96	210.88	213.5	212.19	211.74	209.84	208.83
210.26	211.16	213.37	211.51	211.66	210.57	210.75	209.83	209.94	213.91	213.36	211.27	212.95	210.59	212.28	211.98	210.58	210.86	212.28	211.71	211.6	211.36	211.81	211.84	210.93	214.13	211.54	212.63	212.97	210.18	214.09	209.69	210.89	210.96	211.1	210.55	212.86	209.47	210.6	211.09	211.43	210.2	210.36	211.07	210.44	213.17	211.77	212.71	210.37	209.64
198.46	199.84	201.51	200.3	199.08	200.7	199.92	199.53	199.43	199.83	199.78	200.35	201.62	199.18	201.52	199.87	200.63	201.26	200.56	198.09	201.4	199.73	200.57	200.5	200.42	200.46	201.21	200.41	199.18	198.26	199.95	200.43	201.08	200.35	202.08	198.22	201.04	198.93	199.19	200.31	200.32	200.05	201.41	201.15	198.54	201.58	197.47	199.48	199.26	200.68
205.85	204.87	203.39	204.72	204.09	205.2	204.52	204.93	206.15	206.03	204.76	202.9	204.66	204.6	205.92	206.14	205.37	204.08	205.34	203.61	202.77	204.27	205.95	204.01	206.23	204.53	204.88	204.46	205.3	203.52	204.07	205.86	204.15	205.01	205.45	204.1	203.61	204.23	204.12	206.04	206.36	205.32	204.03	205.68	204.68	203.79	205.82	205.69	203.42	205.26
201.83	203.02	203.45	203.74	205.36	204.17	202.56	203.1	203.68	203.91	203.61	205.4	204.37	203.92	202.14	204.3	203.65	201.86	204.51	203.92	204.02	203.9	202.69	206.09	202.71	203.53	201.99	204.64	201.41	204.91	203.35	204.26	205.32	203.7	203.61	204.49	204.73	203.53	203.73	202.47	202.94	204.88	202.88	204.94	204.48	206.03	202.86	204.92	203.59	204.06
210.82	207.69	208.33	210.06	206.59	208.29	209.21	208.13	206.84	209.75	208.61	207.85	206.58	210.16	209.87	208	205.16	207.69	207.81	208.22	207.53	208.47	209.12	209.94	207.52	208.74	207.15	207.17	208.53	206.11	207.42	208.96	208.86	208.81	206.15	209.16	209.2	209.67	206.71	209.66	206.85	212	207.46	209.17	206.24	209.34	208.27	208.23	210.5	210.06
217.76	217.87	216.8	219.12	216.72	217.28	216.87	217.07	218.56	217.23	219.01	221.4	219.18	217.16	219.33	220.46	219.24	216.94	217.4	219.86	216.07	216.67	217.29	218.2	216.89	215.83	217.43	217.75	219.44	217.73	217.17	216.61	216.66	217.11	218.7	218.24	216.21	216.98	219.85	218.03	216.47	219.01	218.4	219.02	220.67	220.82	215.88	218.07	216.55	218.75
206.64	204.44	205.49	207.56	206.09	205.01	207.24	203.4	206.26	206.53	208.15	205.12	204.93	204.28	204.05	207.35	205.63	205.54	209.1	206.24	207.56	206.95	210.09	207.08	208.29	206.58	205.76	205.8	207.14	207.99	204.95	206.37	206.44	207.09	203.5	203.73	206.15	207.63	208.06	206.89	205.34	208.13	206.23	207.58	207.13	206.11	205.59	204.61	208.99	205.98
199.86	201.85	199.42	201.62	201.17	201.27	201.4	199.38	200.48	199.61	199.6	198.78	201.32	202.33	200.22	199.69	201.28	202.31	199.95	198.18	199.11	198.37	199.15	202.26	201.14	199.75	201.57	200.89	198.41	200.24	201.6	198.89	198.67	199.42	201.01	199.96	201.95	199.76	198.2	200.86	202.61	199.59	202.39	197.74	198.54	200.3	199.79	201.29	200.94	202.96
199.54	201.17	201.69	200.28	201.28	201.34	203.13	201.35	202.44	199.98	199.19	200.44	200.58	200.46	200.27	200.57	201.48	201.31	200.71	201.58	203.7	201.63	202.27	200.49	200.82	202	202.2	200.35	200.68	200.46	204.28	202.24	201.24	201.26	200.78	201.64	201.45	202.76	197.54	200.27	201.52	199.74	202.13	201.46	202.8	202.05	203.01	201.78	200.35	201.76
207.55	208.42	211.01	206.98	206.09	208.25	209.08	207.68	208.44	208.98	207.35	207.5	209.13	206.55	208.52	211.4	207.97	209.32	208.59	210.75	209.32	208.03	206.52	208.26	207.79	207.94	209.4	206.94	207.81	209.61	207.32	208.91	208.46	207.29	208.56	209.86	209.39	206.9	209.12	209.4	207.87	207.33	209.97	208.38	208.04	207.9	203.85	207.29	208.42	206.81
203.35	205.48	204.2	202.98	202.19	201.27	205.14	202.49	203.63	204.42	202.99	203.13	203.75	202.53	204.59	204.84	204.32	205.76	205.37	202.56	203.1	202.67	203.42	205.15	204.37	203.72	203.83	202.69	205.23	199.52	203.48	203.16	202.15	204.47	205.22	206.57	203.27	202.08	204.46	203.35	201.88	204.28	202.29	203.86	204.8	205.73	205.78	201.4	204.92	202
216	216.39	216.18	217.4	217.73	217.87	216.03	216.62	217.22	217.48	218.76	217.04	214.5	216.61	218.98	217.94	216.84	217.11	215.38	218.76	216.77	218.13	216.97	216.03	218.97	218.57	216.7	217.96	215.77	217.79	217.83	215.86	217.98	215.62	216.16	217.81	217.28	216.78	218.3	218.2	214.4	217.04	215.9	217.35	217.06	217.37	217.38	216.07	217.38	217.99
214.09	214.14	210.87	214.22	212.46	210.31	211.08	214.84	211.35	213.86	211.33	211.74	212.97	211.64	212.49	211.26	211.6	211.19	211.43	211.34	211.09	211.02	210.96	211.04	211.88	212.33	211.57	211.8	211.4	212.32	211.24	211.79	213.22	211.06	211.49	213.95	208.96	212.59	213.39	213.53	213.94	210.31	212.24	211.58	213.4	210.97	212.62	211.2	211.99	213.21
212.53	211.27	212.45	211.83	209.87	209.92	213.33	211.17	213.36	212.11	210.43	211.09	212.12	211.52	211.3	210.83	210.05	212.16	210.04	210.18	212.36	212.07	211.27	211.69	211.37	212.08	213.65	211.95	210.4	212.71	213.44	210.96	211.3	213.92	209.89	212.52	210.61	210.67	211.62	211.25	209.96	211.18	214.1	214.06	211.23	211.38	211.22	211.4	210.59	210.81
201.16	199.28	202.29	200.3	200.57	199.9	200.22	199.5	199.05	202.15	200.72	202.36	198.81	201.64	198.92	201.14	201.25	200.27	200.29	201.6	200.85	200.69	200.53	200.98	201.56	200.89	201.35	199.24	200.49	201.08	200.33	198.73	198.96	202.55	203	199.48	201.28	197.51	200.77	202.53	198.92	201.08	202.36	200.49	199.08	200.23	201.04	200.37	201.02	199.58
209.43	212.11	213.11	209.05	209.8	211.9	211.54	212.29	214.42	213.89	212.44	211.48	211.43	211.73	213.32	213.07	211.82	213.98	213.75	213.5	211.17	210.83	210.94	212.14	209.95	211.57	213	211.72	212.46	213.56	212.37	212.43	212.1	213.23	212.12	210.16	210.8	214.13	212.11	211.32	210.94	212.39	212.77	213.58	212.02	212.08	211.84	212.38	211.58	211.48
210.72	211.36	209.5	205.55	208.56	210.35	209.76	209.01	209.19	207.64	207.62	208.53	209.28	208.87	207.45	207.9	207.14	208.35	207.55	207.72	207.87	209.94	208.15	208.65	206.89	208.27	209.93	210.17	209.62	207.85	208.09	210.47	208.68	208.9	207.13	208.3	209.04	209.79	208.87	209.26	207.71	207.59	210.12	208.19	209.11	210.06	212.65	208.61	209.01	209.21
209.3	205.81	208	205.03	208.16	203.25	207.24	205.47	206.13	206.62	207	205.58	205.46	206.19	207.47	205.98	206.02	206.19	206.87	206.5	206.84	207.53	206.12	206.68	206.55	205.04	207.13	205.43	208.32	206.05	206.17	207.09	207.72	206.2	206.72	207.13	204.42	202.41	207.9	204.1	204.86	205.61	207.16	206.56	208.48	206.71	206.23	203.86	206.6	206.46
207.47	207	208.06	207.23	210.3	208.99	206.37	210.74	207.54	207.16	208.18	208.64	209.42	208.56	209.26	209.26	206.42	206.64	207.81	208.86	208.3	208.48	207.97	209.47	209.37	209.78	209.02	208.47	207.23	208.18	207.07	207.7	210.72	209.38	209.2	209.74	207.7	207.67	208.63	207.66	207.66	207.28	209.19	208.13	207.78	208.84	208.09	206.12	210.02	207.32
198.67	201.06	198.61	201.19	199.46	199.12	197.84	200.25	198.1	199.17	199.35	197.8	201.82	198.44	195.33	199.09	198.31	201.49	197.37	201.55	200.53	199.82	203.22	200.21	199.79	199.93	199.59	198.8	200.54	201.45	199.9	200.29	198.46	198.44	198.45	199.39	201.55	199.86	201.28	198.74	198.53	199.25	199.87	201.05	199.41	198.96	198.74	200.14	198.76	197.99
197.01	199.27	198.89	197.54	198.81	199.96	198.91	194.25	197.38	199.6	199.32	198.6	198.49	199.56	199.35	200.84	196.54	197.26	198.28	199.45	199.27	201.23	197.95	200.29	196.27	198.94	199.33	200.37	198.41	198.67	199.99	199.03	196.24	198.73	198.8	197.74	199.14	200.35	199.79	197.4	200.04	198.35	198.73	199.87	196.84	198.12	197.94	200.21	197.51	199.4
202.88	203.54	205.85	204.69	203.35	203.85	202.55	204.6	203.85	204.16	204.88	203.59	202.39	201.89	203.23	203.34	203.54	204.21	204.81	204.97	202.61	205.48	204.98	205	203.85	204.82	203.8	203.27	202.91	205.1	204.24	203.56	202.1	205	204.66	204.81	202.84	204.03	203.64	204.32	203.71	205.42	202.12	202.21	203.86	205.82	205.06	204.75	204	202.66
208.66	207.4	208.52	210.36	209.78	208.58	208.39	207.21	208.95	210.24	207.64	207.3	209.64	208.45	210.99	207.53	206.22	208.25	206.86	209.41	209.58	207.22	211.51	211.72	207.43	209.24	209.39	207.4	207.37	208.1	210	210.09	210.24	209.41	209.25	209.88	210.58	208.33	209.17	209.08	209.29	211.42	207.56	209.49	207.38	207.9	208.41	208.53	209.14	208.18
208.05	209.72	208.03	208.4	210.99	210.17	207.94	210.24	208.9	209.71	209.68	209.24	209	210.39	207.73	206.15	207.8	207.66	206.48	207.61	206.6	210.56	208.49	207.39	208.88	209.2	206.67	207.68	210.89	208.25	209.35	207.15	209.58	208.15	207.13	207.8	207.33	209.71	208.02	209.44	208.17	208.91	207.97	209.55	207.43	210.07	208.26	211.36	209.7	207.41
210.22	207.56	208.46	209.89	209.24	208.63	211.26	208.62	208.63	206.71	210.16	210.11	206.84	208.98	207.16	208.1	209.27	209.03	209.99	208.34	210.49	209.35	208.72	209.99	207.85	208.09	208.8	207.44	209.69	208.41	208.66	207.65	210.5	208.14	210.63	208.89	207.98	208.44	210.43	207.31	209.28	209.14	210.16	210.61	208.82	208.85	209.08	205.94	208.26	210.02
197.46	197.73	196.79	198.66	198.81	199.82	197.84	197.97	198.65	198.66	197.7	199.51	198.22	199.15	197.21	197.56	199.28	197.86	200.23	200.08	198.02	198.34	197.59	198.97	198.89	197.32	195.24	198.87	198.32	200.5	197.68	200.29	198.97	198.17	198.35	199.4	197.35	199.66	198.12	198.02	199.48	201.28	198.03	199.12	197.41	199.04	197.09	198.43	199.11	197.14
209.03	208.32	209.22	209.07	212.14	210.08	210.31	209.96	208.91	207.7	210.46	210	207.63	209.23	210.11	210.17	207.92	209.23	209.97	211.53	210.15	208.68	209.38	210.72	209.69	210.07	211.29	207.64	207.66	208.9	209.84	208.82	210.46	208.6	210.73	207.5	210.13	210.15	210.51	211.6	209.14	209.06	210.57	208.24	209.5	209	210.81	209.6	210.21	212.33
206.34	208.75	208.73	206.83	206.21	208.5	205.08	207.3	208.53	207.07	206.17	207.9	208.85	205.29	204.64	206.69	206.12	204.42	206.06	206.85	207.55	205.89	206.89	206.42	206.72	206.02	206.1	207.23	205.96	204.99	205.56	207.61	205.36	204.2	206.9	205.82	206.08	206.37	203.88	205.95	207.06	206.17	204.59	205.98	206.3	206.97	206.53	203.11	207.73	205.08
218.74	217.28	220.45	216.72	216.59	218.12	214.74	215.69	216.58	217.02	216.07	215.72	217.81	215.24	216.8	216.76	215.38	215.73	218.15	218.21	217.6	215.94	220.01	217.29	215.26	216.82	216.66	217.91	215.95	218.5	217.73	216.8	216.91	217.28	217.17	216.75	215.57	215.39	218.31	213.92	215.41	216.21	216.4	215.19	217.84	218.48	214.79	218.16	215.17	218.21
210.96	209.05	208.37	208.49	209.29	211.95	208.68	208.28	210.6	209.83	208.75	212.46	210.42	210.04	209.68	210.86	209.94	209.53	208.44	210.53	206.44	211.4	208.62	209.26	209.97	209.1	208.79	209.1	209.06	209.29	210.2	210.23	209.68	211.47	210.62	210.13	208.88	211.46	208.91	210.5	209.58	210.8	207.63	211.77	210.42	208.84	208.03	209.49	208.24	210.05
208.13	207.31	207.84	207.41	209.15	207.34	209.7	208.23	205.93	209.33	208.37	205.79	207.92	209.34	208.85	208.36	208.09	206.64	209.1	205.25	208.39	207	208.02	209.25	207.75	207.67	206.43	205.71	207.32	207.02	206.76	208.57	207.04	207.51	208.17	206.91	209.6	207.03	206.71	206.4	208.96	207.45	208.33	207.81	207.62	207.8	205.78	207.76	209.9	206.95
198.94	199.97	197.3	199.31	198.41	198.01	199.99	198.64	199	199.56	197.67	198.64	198.5	199.25	200.08	199.7	199.62	201.07	199.29	198.81	199.81	201.26	199.92	200.55	200.81	199.68	197.94	198.34	198.4	198.52	200.4	199.75	198.63	200.24	200.5	200.46	200.8	200.23	198.33	200.62	199.1	199.12	200.38	199.05	200.48	199.12	201.1	198.72	201.13	201.21
212.44	210.95	213.14	213.02	212.21	213.51	213.98	214.4	212.76	210.37	213.92	210.22	212.51	211.08	210.52	212.81	212.15	214	211.32	213.68	211.42	212.3	211.99	213.42	210.76	214.01	214.32	211.74	211.9	214.24	213.34	214.21	214.63	214.36	213.31	211.95	212.97	213.23	211.59	209.01	211.81	213.44	210.19	212.07	213.25	209.24	212.11	212.42	210.94	210.5
208.1	208.03	208.4	210.17	207.24	207.74	208.7	208.36	207.63	207.37	206.92	207.47	206.84	207.72	205.46	207.25	210.18	207.38	208.21	206.75	209.04	209.18	205.29	207.69	208.36	208.32	207.2	209.1	207.85	206.8	206.03	209.58	208.44	208.9	205.7	208.11	207.52	208.92	207.68	210.24	209.61	205.9	206.18	205.89	209.31	207.63	209.66	207.85	205.33	208.87
207.06	205.79	205.71	206.45	208.72	206.6	206.11	204.93	205.98	208.86	205.59	206.58	205.3	203.62	206.23	206.71	206.09	206.16	206.5	206.89	208.92	207.94	205.65	206.14	205.25	206.58	204.69	204.94	205.15	207.68	203.92	206.57	205.6	206.27	206.84	207.1	207.25	207.31	206.1	205.86	206.22	205.67	206.03	206.33	207.22	207.43	206.23	207.08	207.17	206.14
207.73	209.4	207.86	207.53	207.8	208.33	210.12	207.91	207.07	206.96	208.05	208.52	204.29	206.26	204.22	208.03	210.97	206.13	207.58	207.52	207.31	209.15	204.63	208.46	208.19	207.48	205.56	207.14	207.74	208.34	207.32	204.86	207.01	206.37	206.96	209.95	205.87	207.18	207.14	206.98	205.27	208.64	208.97	207.79	207.68	207.53	210.17	209.18	207.81	208.92
214.15	213.07	212.26	212	210.64	211.63	210.91	211.85	213.03	211.62	210.62	211.03	209.31	211.62	212.3	210.66	211.17	213.42	210.99	211.23	211.91	212.52	213.64	211.77	210.95	209.71	210.08	214.13	210.32	208.18	211.99	211.35	212.16	211.82	212.7	212.25	212.09	211.32	210.48	211.21	211.12	212.08	212.55	212.61	213.07	212.17	212.57	214.06	212.02	212.85
210.75	212.48	212.1	209.89	209.32	211.48	213.55	209.76	211.04	212.61	211.35	211.91	214.8	211.13	212.55	210.85	211.07	208.97	211.79	211.57	211.8	209.93	209.57	212.04	212.37	210.35	212.73	212.44	211.52	212.12	214.03	209.64	212.13	211.57	212.23	211.92	211.89	210.82	212.48	212.64	212.98	212.13	210.85	210.85	210.75	210.27	211.58	209.84	212.06	211.98
198.6	198.83	200.09	198.61	197.47	198.65	199.25	199.87	197.44	196.46	197.37	198.94	200.44	198.17	200.95	198.61	196.35	197.19	197.14	198	198.91	197.2	198.27	198.55	200.18	196.33	198.82	201.2	197.79	196.12	198.85	200.77	197.57	196.83	198.54	198.31	199.91	200.23	198.12	197.94	198.2	197.26	198.36	198.4	197.19	199.51	198.14	195.11	201.63	197.1
200.21	200.32	201.02	199.87	197.52	198.72	201.27	201.96	200.17	200.51	200.72	200.41	200.55	200.62	200.68	200.72	201.04	199.27	199.92	197.74	200.07	198.61	201.89	198.83	200.59	200.83	201.66	202.75	200.57	200.36	202.09	198.86	199.94	202.01	200.53	197.77	199.92	200.81	199.79	203.28	200.2	200.87	200.93	200.44	198.2	198.23	201.76	197.69	200.25	198.82
206.97	209.59	209.17	207.52	209	206.43	207.47	207.19	206.64	208.83	206.37	207.75	208.13	207.71	208.39	207.32	207.25	207.08	207.93	209.46	208.74	207.05	208	209.99	207.91	207.42	210.92	208.03	206.96	205.71	209.79	207.13	205.18	207.61	208.02	208.72	207.38	207.2	209.23	207.6	208	205.85	207.42	208.7	204.97	205.36	207.71	208.35	208.26	208.53
203.22	202.88	203.78	204.75	205.04	206.41	206.17	203.89	204.47	204.51	203.57	203.61	204.01	204.55	205.26	205.33	205.47	203.07	205.44	205.34	205.2	205.23	206.03	204.84	205.08	202.67	202.99	206.12	205.86	205.53	205	204.48	204.09	203.29	207.17	204.38	203.88	204.38	203.98	204.14	203.69	206.99	205.06	206.74	206.37	203.89	206.06	205.01	206.21	205.61
208.8	209.14	208.53	207.73	208.66	211.11	209.5	207.73	210.31	209.18	210.44	209.91	208.16	208.6	207.24	210.34	209.91	208.83	209.82	210.52	208.62	208.64	206.41	208.58	210.27	206.41	208.19	207.52	207.05	210.07	209.46	208.89	206.52	208.77	207.21	209.67	209.16	210.71	208.12	212.08	208.68	208.98	208.66	207.84	207.74	208.44	209.73	208.18	208.08	205.93
206.8	207.45	206.96	209.82	206.96	205.73	208.45	207.34	208.02	207.13	207.19	208.75	206.96	208.39	208.79	209.04	207.27	208.21	207.99	207.73	208.94	208	209.27	209.4	205.32	209.31	208.97	209.95	207.33	208.41	208.71	207.97	208.03	209.12	209.21	207.95	206.47	206.8	209.23	206.77	206.03	208.98	208.61	206.5	208.99	209.16	207.8	206.14	206.38	208.14
208.92	208.73	209.34	208.38	208.85	209.86	209.41	208.01	208.63	209.89	209.08	210.75	208	209.62	209.45	209.06	206.59	210.36	208.83	208.93	209.53	210.94	208.88	209.22	208.54	205.8	209.72	207.41	207.9	210.52	209.69	208.62	209.18	208.86	208.83	207.66	208.93	210.32	209.14	209.48	211.77	208.55	208.22	209.9	208.41	210.41	205.42	207.93	209.48	209.23
200.34	200.14	200.15	203.25	200.68	200.75	199.84	201.25	200.33	201.55	201.1	200.44	200.11	201.28	202.97	205.11	198.73	199.5	200.28	200.43	198.18	200.11	203.22	202.08	202.44	201.81	199.32	199.81	202.03	200.55	201.12	200.78	202.31	201.57	200.02	203.26	202.2	201.37	200.81	201.19	202.73	202.48	199.65	201.76	202.25	199.9	199.02	202.13	199.33	200.45
206.76	208.27	207.03	209.95	208.28	209.5	206.88	206.53	209.32	207.87	208.39	205.68	207.18	210.99	207.7	209.45	205.11	207.39	208.66	207.56	205.76	208.34	209.25	207.9	209.22	207.14	207.71	207.89	209.95	208.72	207.7	208.54	205.53	207.5	206.91	207.35	208.23	209.76	210.88	209.54	208.19	207.62	209.54	207.78	209.45	208.03	208.01	207.38	207.2	206.82
202.09	204.79	205.63	201.57	201.82	201.49	202.3	199.61	202.16	201.41	201.88	203.4	201.28	204.81	202.13	203.9	201.94	202.27	202.82	203.8	205.63	203.64	203.04	201.57	203.47	205.43	201.92	202.11	201.88	203.35	204.31	201.81	203.11	202.97	201.17	203.03	200.25	202.67	202.68	202.78	204.01	202.31	201.5	201.25	202.97	202.15	202.81	201.97	202.15	201.7
199.93	198.64	199.52	199.93	201.04	198.23	198.65	198.84	201.36	199.35	198.25	198.14	200.3	199.53	200.09	197.34	200.54	199.83	198.34	198.56	197.92	198.91	198.07	198.55	199.26	200.07	198.19	199.74	198.51	199.43	198.7	199.32	198.05	200.15	197.96	201.89	199.79	198.73	199	198.26	199.3	201.1	200.16	199.01	199.05	199.67	197.82	199.03	197.97	199.56
203.42	202.7	205.59	202.72	203.28	204.87	202.17	202.83	205.22	202.4	204.62	204.23	203.16	204.19	203.46	202.93	202.89	203.59	203.34	205.73	204.11	204.05	204.5	200.57	204.26	204.82	204.36	201.73	201.99	202.73	205.47	204.33	204.15	204.35	202.52	203.17	203.64	204.26	202.84	203.58	202.02	202.23	204.24	201.16	203.66	202.16	202.85	202.57	203.86	203.2
208.04	206.7	206.47	208.5	206.89	205.31	205.59	207.08	206.1	205.44	207.55	208.26	206	206.52	206.63	206.51	208.95	208.27	208.39	208.55	207.31	206.97	206.65	207.61	206.8	206.54	209.17	205.97	208.25	206.53	207.45	206.13	207.67	208.3	209.24	208.35	207.38	207.19	207.27	209.65	208.39	205.52	208.28	209.6	205.65	209.67	207.82	206.92	207.63	207.47
197.26	198.14	197.09	200.62	197.91	196.7	198.27	197.76	197.88	197.5	197.02	199.27	199.42	197.44	198.08	199.74	198.08	199.24	199.49	198.35	198.35	198.49	198.06	199.31	199.09	198.08	198.79	198.54	198.68	197.5	198.16	197.48	197.96	199.45	199.15	198.12	196.96	197.69	198.77	198.64	197.29	200.01	199.92	198.06	197.75	198.92	197.69	199.11	196.19	199.81
210.04	212.01	210.46	210.7	207.04	210	211.1	208.26	209.85	208.77	209.75	209.59	210.72	209.74	210.15	208.21	210.67	209.76	209.31	208.8	210.12	208.91	209.69	209.07	209.5	209.09	207.89	210.54	211.24	209.39	209.59	209.08	207.7	211.02	210.6	209.47	209.84	208.05	211.54	210.56	208.64	211.34	209.05	211.09	210.51	209.69	211.3	210.55	210.3	208.74
218.55	217.76	217.37	217.18	217.79	215.97	218.28	216.33	218.02	217.69	218.08	217.24	216.59	217.74	218.59	216.77	215.85	217.02	218.76	218.3	216.55	218.58	217.46	218.7	220.27	216.91	218.5	218.56	217.87	217.44	217.13	217.79	216.93	215.48	219.04	216.66	218.45	215.88	218.69	216.95	217.63	217.39	215.09	217.74	215.93	215.99	215.07	216.19	217.73	218.72
202.89	201.26	200.5	202.63	204.02	202.01	203.94	203.3	200.93	203.68	203.3	205.76	202.81	203.12	202.7	204.69	203.48	201.14	203.94	202.18	204.15	205.88	205.14	206.15	203.28	202.54	203.32	203.16	205.13	205.44	203.14	201.68	202.63	204.64	203.2	203.68	205.37	202.91	201.86	204.64	203.89	204.11	200.72	202.31	201.99	202.55	203.64	204.8	203.18	202.62
200.14	200.16	198.81	198.27	198.39	198.78	199.86	198.7	197.33	200.15	198.76	202.52	198.13	198.07	200.2	201.06	198.52	199.52	200.15	199.39	199.19	197.78	198.11	200.81	198.65	199.92	200.63	198.84	200.34	198.65	200.4	200.21	200.58	196.94	198.59	198.79	199.06	200.68	199.25	199.23	200.01	199.49	200.28	199.19	200.78	199.25	200.6	199.5	198.52	197.9
214.5	211.27	213.1	215.36	211.09	210.81	212.41	213.53	212.86	214.13	210.72	214.5	211.06	212.94	212.23	214.32	212.05	213.5	212.85	213.13	212.4	212.22	211.64	212.08	211.54	213.16	215.86	213.04	213.69	212.91	211.15	210.44	210.43	212.54	211.52	212.87	213.82	211.48	213.96	210.29	211.51	212.39	210.88	211.8	213.24	211.68	209.02	213.41	213.35	210.58
217.47	217.31	217.98	215.97	219.42	215.24	215.44	216.37	216.7	219.57	218.34	215.5	217.66	216.26	217.29	216.87	216.41	218.74	217.59	217.21	218.63	215.96	217.64	216.9	217.83	217.72	217.55	218.36	219.3	215.14	215.89	218.27	218.7	216.88	219.76	216.93	216.97	216.66	218.22	217.01	215.89	218.35	215.88	217.15	217.79	216.44	216.26	217.36	218.46	217.57
207.41	206.88	205.91	207.02	206.54	204.44	205.3	204.24	206.63	206.3	206.68	205.86	206.3	205.34	205.9	206.57	208.75	206.66	206.83	207.95	204.22	204.42	206.06	205.53	206.62	208.01	206.91	205.74	207.41	207.02	206.23	205.96	204.52	206	205.77	207.26	208.07	206.75	207.06	205.75	205.5	203.25	206.45	206.81	206.02	206.52	207.36	204.45	208.71	207.56
206.14	203.5	202.53	201.32	203.81	201.52	202.84	205.48	204.01	200.7	203.19	204.01	203.86	205.36	202.93	204.49	202.72	204.53	203.45	203.22	202.33	205.24	204.7	203.3	201.93	204.79	204.96	203	206.25	203.37	203.51	203.9	205.27	203.92	205.58	202.49	203.61	204.53	202.07	205.27	202.19	203.8	203.02	203.01	204.78	200.43	202.09	204.52	201.91	202.49
212.16	213.97	213.86	213.79	212.66	212.91	215.07	213.09	213.44	213.11	211.57	212.38	213.11	216.41	213.19	212.72	213.8	214.99	211.3	213.31	212.53	213.88	214.51	212.69	212.44	211.98	212.84	212.08	214.1	213.02	213.41	213.32	213.86	213.68	213.58	212.55	212.68	212.3	214.3	212.6	213.32	213.11	212.15	214.16	215.21	212.05	212.59	212.7	213.91	214.12
212.13	212.03	211.78	208.74	212.95	209.04	212.74	211.9	213.39	211.05	210.44	211.79	210.06	211.86	212.46	211.28	210.7	211.24	211.74	211.74	211.58	212.52	212.63	209.89	213.08	210.76	214.17	211.85	211.69	209.64	210.79	212.66	211.72	212.73	211.77	213.11	209.73	210.76	212.89	213.1	211.53	212.03	208.26	210.15	211.85	211.59	212.78	212.47	210.74	213.86
201.24	201.82	202.93	203.8	201.91	202.68	201.63	200.91	201.45	202.48	204.12	203.1	202.06	201.89	203.06	201.85	202.8	202.46	202.19	203.39	204.77	201.69	203.58	202.5	201.24	203.66	200.98	202.89	202.45	203.2	202.19	203.27	203.43	203.25	201.12	198.97	199.26	200.85	202.03	202.2	201.51	202.66	203.55	202.95	200.71	202.05	202.88	203.25	203.56	201.91
207.5	209.75	209.18	211.06	209.14	207.84	209.2	207.79	208.8	207.85	208.13	208	207.72	210.91	206.04	209.08	206.78	207.47	209.58	208.76	209.76	207.91	209.49	210.09	209.2	208.86	209.88	208.74	209.68	207.62	208.59	207.29	209.85	208.4	208.34	208.19	206.85	208.3	209.15	208.77	210.85	208.24	208.26	213	208.86	209.17	208.07	210.93	207.28	208.07
208.36	207.69	207.95	209.22	207.91	206.35	207.47	208.99	207.81	208.73	207.84	205.38	207.93	209.53	208.26	207.43	207.91	206.78	206.62	206.44	207.49	208.76	208.78	208.31	209.85	209	207.57	206.1	207.24	208.75	208.25	206.53	208.43	209.44	207.43	208.45	209.3	206.93	205.86	205.89	207.22	207.33	205.73	209.03	207.19	207.25	207.92	205.62	206.92	206.01
215.62	212.27	212.93	214.82	211.82	212.11	211.82	213.47	214.71	211.61	212.37	214.15	212.6	212.14	211.89	214.53	212.13	213.33	213.17	213.62	212.35	213.25	212.74	212.79	214.65	211.61	213.11	213.63	213.64	212.88	213.98	212.5	212.93	212.5	214.64	214.15	212.21	213.83	212.51	214.1	210.99	215.3	214.93	212.79	213.04	212.13	214.02	210.21	211.91	213.59
216.85	217.48	216.07	217.77	217.5	216.24	217.18	216.59	217.72	217.8	217.36	216.31	218.55	217.09	218.5	220.74	215.72	216.41	215.19	216.64	218.51	216.89	217.53	216.93	217.08	216.58	218.21	215.68	217.96	217.2	214.6	216.48	219.42	218.18	217.64	217.04	218.04	216.63	218.35	217.16	217.24	216.34	215.79	214.84	216.76	216.31	216.6	217.51	216.6	215.6
208.21	209.34	208.92	206.1	209.41	209.61	211.92	208.75	207.63	208.69	207.05	208.33	209.58	209.74	206.26	209.52	210.17	208.83	208.34	206.91	208.92	209.83	208.06	208.54	207.78	208.76	206.84	207	210.18	208.85	210.25	208.31	209.04	207.27	209.51	206.43	209.21	208.27	210.13	207.4	207.19	209.15	209.85	209.99	208.13	208.7	206.35	208.9	207.74	206.47
207.57	206.81	210.44	210.13	207.82	206.62	208.66	211.06	206.81	210.1	208.33	210.58	208.82	206.15	205.78	207.13	208.69	207.93	209.05	209.7	207.2	208.78	208.62	207.99	207.63	207.95	208.15	209.48	209.39	210.6	206.43	209.24	207.48	209.61	207.81	208.36	207.09	207.18	207.05	207.96	209.04	208.38	207.75	210.31	207.84	208.39	209.04	206.7	207.84	209.29
208.09	211.07	209.46	211.39	211.55	208.97	208.86	207.55	210.19	210.27	209.59	206.77	207.61	211.37	209.33	208.12	209.97	207.67	207.91	209.42	208.32	210.12	207.84	210	209.72	207.55	208.37	210	207.82	209.44	209.13	209.18	208.78	206.15	206.95	208.13	206.3	210.76	207.95	210.52	208.59	208.23	208.69	208.64	208.78	207.77	208.25	209.39	209.92	209.22
205.26	206.43	205.92	206.36	203.25	203.72	206.13	205.43	205.51	205.27	207.59	203.84	205.29	205.63	207.55	203.83	207.11	206.12	207.27	203.43	205.89	203.76	206.24	205.75	207.74	206.44	204.94	204.69	205.27	205.45	207.18	205.75	204.89	205.75	206.78	207.72	206.43	204.07	206.18	207.54	206.98	206.55	204.61	206.79	204.63	204.42	205.87	206.26	205.32	204.62
201.87	203.93	203.45	203.67	204.56	202.19	204.05	206.41	202.76	207.71	202.71	204.34	203.7	202.39	206.06	206.05	204.08	202.97	202.83	204.16	203.33	202.9	203.76	201.77	205.27	202.82	203.04	202.81	204.76	203.54	203.24	203.19	206.39	204.04	203.73	203.19	201.8	202.51	203.01	204.08	201.55	203.67	202.42	204.15	202.96	206.45	202.53	202.69	201.28	203.18
220.1	215.95	216.86	219.9	215.96	215.03	219.34	215.81	218.17	218.31	219.69	217.22	216.69	218.67	216.61	217.86	216.92	219.41	218.66	216.51	218.04	217.02	217.65	219.97	218.09	216.87	219.32	219.49	219.04	220.33	217.95	218.81	220.23	216.73	216.34	218.87	217.51	216.32	217.9	218.04	217.28	217.33	217.01	216.31	218.02	217.77	218.11	217.55	215.56	219.43
219.13	216.72	215.67	216.7	217.48	217.13	217.7	215.52	216.62	218.82	217.8	218.31	215.74	217.45	215.76	217.69	216.7	218.18	216.3	217.34	216.62	217.34	216.19	215.1	216.52	215.86	215.15	217.37	214.16	215.88	217.26	215.4	218.27	217.02	217.83	216.09	215.38	217.91	216.26	217.82	217.2	216.41	214.91	216.87	217.25	217.75	215.89	216.28	217	217.74
208.01	209.39	209.97	211.02	208.31	207.91	210.63	209.51	208.26	210.22	208.11	207.36	206.44	209.03	208.26	209.57	208.31	207.94	207.76	209.71	208.84	207.49	207.84	207.75	210	209.25	206.89	210.3	208.49	208.8	208.19	207.53	210.79	209.52	208.45	208.98	210.41	208.6	208.4	209.64	208.33	209.19	207.8	207.71	209.53	208.27	208.78	210.41	211.18	210.69
209.24	211.25	210.39	209.82	209.17	209.69	209.5	208.45	208.25	209.11	207.26	210.04	208.49	208.7	211.01	210.53	209.06	211.43	208.28	209.49	209.9	207.26	209.66	206.2	211.03	209.31	211.4	207.7	211.22	209.54	208.95	209.71	209.7	210.23	208.98	209.85	210.23	207.95	209.33	207.94	209.61	209.16	212.66	210.16	207.95	208.53	210.74	208.79	206.88	210.01
212.69	212.6	213.56	212.87	214.9	213.23	214.79	214.33	214.64	212.09	214.53	212.75	215.11	214.31	213.82	212.68	213.57	213.12	212.63	213.3	213.66	214.09	213.28	216.08	214.1	213.62	214.38	213.03	215.48	212.99	213.66	213.98	213	215.42	211.74	212.1	213.47	214.82	214.43	215.43	212.93	215.42	214.09	215.64	211.6	215.4	212.26	215.18	212.46	214.37
203.3	201.93	202.73	204.17	205.31	203.42	203.5	202.92	204.68	203.55	204.66	204.11	205.71	204.07	204.28	204.82	203.4	204.09	202.91	204.73	203.6	206	204.79	202.8	201.83	204.81	203.66	204.54	204.2	204.39	204.34	204.13	203.66	205.72	202.49	203.14	205.02	202.46	204.5	204.82	204.71	205.71	202.32	204.8	204.44	202.49	205.45	203.62	203.42	205.99
204.81	207.77	205.91	206.88	208.77	205.33	206.05	207.49	207.81	208.72	208.87	208.01	205.21	207.09	206.44	208.63	207.1	208.26	207.54	204.94	206.65	205.67	208.45	209.42	205.97	206.29	207.86	207.27	206.88	206.15	205.37	207.13	207.44	209.56	208.36	207.27	206.99	206.01	207.09	206.27	208.11	207.99	207.88	206.73	208.54	208.49	207.76	207.99	205.95	209.83
207.66	207.96	205.27	206.28	205.62	205.37	208.94	208.18	206.69	206.3	206.25	204.67	208.45	207.39	205.72	204.89	204.33	206.49	207.36	207.96	206.55	207.67	206.34	207.21	206.46	207.76	205.77	206.63	207.43	206.29	207.58	207.6	205.37	208.6	203.89	205.99	205.88	206.89	205.46	205.82	208.04	206.43	203.77	207	205.74	207.5	207.26	206.87	206.93	207.96
212.06	209.8	210.42	211.08	213	213.03	211.42	211.15	212.68	210	211.67	210.86	208.99	213.57	211.77	211.9	210.36	209.88	212.74	210.59	213.93	211.33	210.42	211.25	209.64	211.98	209.53	211.35	214.92	211.77	212.24	211.14	211.65	210.81	211.2	210.99	213.39	210.17	212.08	211.87	209.32	211.43	211.1	211.22	212.97	211.62	211.23	209.96	211.15	213.33
193.99	194.15	196.37	194.76	194.53	195.45	194.74	194.08	197.19	192.93	195	193.81	194.23	194.08	195.36	193.11	195.5	192.62	195.39	193.44	197.33	193.39	193.41	195.32	194.44	194.14	194.2	194.18	193.66	193.2	197.42	194.55	192.39	195	191.59	194.05	194.7	192.92	192.87	194.84	191.27	194.4	193.73	193.16	194.16	195.23	195.1	193.82	194.78	193.48
216.27	217.88	217.64	218.33	218.01	217.18	214.76	220.18	218.73	216.82	215.26	218.4	215.57	218.3	217.48	217.26	217.85	219.15	218.73	218.15	218.78	220.09	218.31	216.17	217.21	217.86	215.97	217.92	217.37	217.52	217.33	217.48	216.11	217.62	217.46	217.6	217.03	216.78	216.06	217.69	216.18	218.76	215.4	216.09	216.79	216.56	216.12	216.51	217.59	218.61
[truncated: 150 more columns]
