# Supplementary material for: Genetic dissection of main and epistatic effects of QTL based on augmented triple test cross design
Source: PLoS One. 2017 Dec 14;12(12):e0189054. doi: 10.1371/journal.pone.0189054 (PMC5730204; doi:10.1371/journal.pone.0189054)
Supplement: S6 Supporting Information — (ZIP) [file pone.0189054.s006.zip › z1_150_0.5_5.csv]

211.73	205.8	209.15	208.2	208.01	210.23	207.97	205.58	208.93	208.16	208.04	205.58	208.73	209.78	208.99	208.77	206.18	206.28	208.23	209.59	206.52	209.79	207.78	211.5	207.13	210.77	209.96	209.24	211.33	206.45	210.39	210.18	209.63	207.57	208.98	208.92	206.02	209.92	207.87	211.47	208.06	212.94	207.69	207.8	205.97	205.26	209.88	205.73	211.13	209.81
205.62	205.64	206.44	202.83	207.09	209.36	205.84	206.23	205.05	207.33	206.62	206.42	205.24	207.7	204.41	207.2	205.31	204.92	208.13	207.78	206.03	207.48	204.88	204.8	206.78	203.48	209.56	206.45	206.59	207.6	207.91	203.45	206.4	202.42	205.2	206.37	207.12	207.78	208.87	209.04	208.59	207.44	207.4	206.34	207.04	205.89	204.95	206.51	206.34	208.39
203.51	203.72	200.71	201.11	200.91	200.54	202.98	201.23	203.25	202.34	200.47	203.05	204.04	201.75	200.98	204.49	203.89	201.13	205.59	203.36	205.41	203.38	201.84	199.84	199.9	204.57	202.68	202.22	203.42	201.05	202.99	204.5	203.35	203.1	204.01	203.07	199.85	204.96	200.58	200.97	203.25	201.35	204.28	204.24	201.82	202.77	203.59	204.07	205.73	200.69
209.95	209.68	213.82	211.2	208.59	214.33	210.92	213.31	217.11	211.94	212.73	209.82	213.34	213.48	211.28	211.87	216.23	210.48	208.42	212.7	208.34	211.61	212.83	209.99	211.32	212.19	208.47	210.87	207.66	213.61	214.53	211.13	213.46	210.07	214.54	210.54	209.25	210.69	214.33	213.34	210.76	210.65	215.12	211.6	209.24	210.37	212.71	212.79	211.24	211.42
205.84	207.42	209.78	209.94	207.89	208.92	207.73	209.71	208.33	207.32	209.22	207.36	208.17	207.57	209.69	204.86	209.12	208.9	209.42	210.55	208.81	207.52	207.44	207.69	208.87	204.84	206.16	208.12	206.96	207.06	210.92	207.16	208.27	205.16	210.91	209.37	209.79	206.04	209.64	210.83	206.73	205.79	207.24	208.68	207.64	211.12	206.47	205.17	208.31	209.29
217.17	215.58	216.88	214.42	217.02	215.96	218.15	218.78	215.93	216.9	216.48	218.66	216.65	218.66	220.01	220.55	217.67	217.68	217.18	216.66	216.89	218.58	212.75	217.04	217.85	215.34	216.13	220.12	217.22	217.99	222.49	216.7	215.64	217.68	215.87	218.22	216.45	215	216.7	215.61	216.62	216.98	213.85	213.38	216.47	215.85	218.37	217.59	217.39	217.69
209.44	208.38	206.05	211.87	207.86	207.95	208.53	209.94	207.48	212.23	210.46	207.33	207.84	210.46	210.6	211.81	212.06	209.34	207.77	209.28	210.82	210.55	212.32	209.71	213.92	208.37	209.96	206.4	206.82	205.3	206.5	209.18	206.09	210.48	209.08	208.71	209.57	211.4	203.98	212.03	210.47	209.84	206	209.98	211.42	208.18	209.86	213.73	207.85	210.2
200.88	201.3	199.28	197.93	198.4	196.37	199.34	199.81	201.31	197.37	200.5	197.28	196.04	197.99	196	199.16	195.97	198.02	196.06	198.06	198.38	195.42	198.31	197.33	192.75	196.51	198.6	200.18	199.74	199.26	200.3	197.96	198.72	196.91	197.39	198.98	196.02	201.18	201.74	197.31	198.83	195.88	197.08	199.38	197.51	195.9	195.99	195.58	200.44	197.86
214.16	208.1	210.95	210.58	213.57	209.31	211.11	210.57	212.45	211.21	211.9	214.69	210.46	213.32	210.71	210.3	211.03	215.17	214.23	211.49	208.62	211.36	211.31	209.97	211.21	211.8	213.96	209.62	212.89	210.63	208.76	213.28	211.8	210.46	214.09	213.36	215.26	210.77	213.66	213.11	211.88	211.46	209.93	212.94	212.63	208.29	214.07	212.15	209.24	211.99
191.15	194.05	194.53	191.74	194.22	194.77	195.03	195.25	198.76	195.2	195.52	195.86	195.6	194.58	193.46	197.53	194.97	195.09	196.1	190.03	196.57	193.76	194.23	195.24	194.89	196.31	194.46	194.68	193.51	193.24	193.57	196.39	196.86	192.67	195.7	195.93	194.69	195.52	194.56	195.82	193.5	195.4	196.09	194.83	195.31	195.25	194.25	195.74	194.5	196
199.5	203.63	204.46	204.57	203.7	204.42	201.89	202.55	201.08	203.01	203.15	203.84	199.64	205.13	200.8	200.81	199.9	200.3	199.57	204.14	203.5	202.32	202.9	205.57	199.51	201.68	201.97	199.12	203.65	201.15	204.5	200.48	209.37	198.99	202.17	201.4	202.25	202.46	200.94	202.51	202.1	203.57	203.55	203.77	200.34	203.81	204.63	205.28	203.47	199.73
203.96	204	206.23	204.27	202.78	202.23	202.39	204.07	205.52	202.04	203.21	203.63	202.33	202.49	205.38	205.01	202	204.12	204.35	203.88	204.61	203.21	202.91	201.87	203.46	206.11	202.34	204.37	205.88	202.45	203	203.79	204.77	202.75	204.33	205	201.83	204.77	202.78	203.86	200.81	201.66	204.29	204.45	207.64	203.07	204.81	202.25	202.8	205.31
210.74	208.61	212.01	209.8	211.42	212.96	213.61	209.35	212.18	213.44	213.12	209.4	213.8	209.04	212.09	211.98	212.12	213.49	212.7	210.14	213.31	210.55	211.35	211.56	213.88	211.58	209.22	211.49	213.61	211.13	204.71	208.11	213.23	211.15	212.27	212.51	210.46	212.11	210.42	215.95	211.13	209.1	211.92	213.51	213.1	212.14	211.25	211.53	211.4	212.63
208.49	207.51	208.37	211.16	209.71	209.98	207.22	211.45	210.12	208.31	208.23	206.03	208.25	210.48	211.78	209.68	207.28	206.11	208.59	206.32	207.3	204.82	208.98	207.36	210.49	208.36	209.93	208.45	209.02	209.6	208.98	209.06	207.39	206.1	208.06	204.71	210.69	205.58	209.44	207.46	209.6	209.98	211.53	212.08	210.62	210.43	209.36	211.49	208.13	206.04
212.16	205.67	208.28	211.96	210.44	210.96	205.75	209.62	209.55	213.9	209.08	207.73	207.26	209.33	209.66	208.49	208.29	207.27	211.83	208.38	210.76	208.12	209.36	208.31	208.82	210.58	211.24	209.99	210.61	211.08	208	211.19	210.58	207.99	207.46	205.79	209.62	207.28	210.37	210.89	210.32	207.49	209.32	207.72	212.92	209.63	210.96	207.85	211.83	210.9
214.15	213.22	212.59	211.74	215.62	215.8	215.15	211.76	213.02	212.15	211.56	210.41	213.49	214.91	213.98	213.26	214.9	212.62	214.51	216.38	209.81	216.07	214.45	215.16	215.71	214.33	213.39	214.74	217.21	214.49	213.21	214.04	211.53	212.18	211.94	214	212.45	211.76	211.42	211.13	213.2	214.76	212.89	216.85	214.05	211.15	215.17	213.58	213.57	214.83
205.7	206.63	207.75	203.76	205.42	205.24	206.06	205.97	207.3	206.34	205.99	205.7	207.5	204.52	205.44	206.05	202.97	204.97	202.71	202.85	207.4	206.16	204.17	206.63	204.26	202.02	209.15	206	204.29	205.3	204.5	210.1	206.7	206.02	203.19	206.01	206.41	206.67	209.15	206.29	205.85	205.25	207.11	206.06	205.61	206.24	202.67	203.5	206.67	206
205.86	206.84	209.9	206.61	207.5	209.75	205.92	208.79	207.74	209.94	210.54	204.71	206.66	206.88	206.33	207.41	208.05	207.32	211.5	205.38	209.79	210.61	208.74	208.07	210.27	208.36	208.09	204.82	205.62	208.02	208.06	208.28	206.37	206.06	207.68	207.67	209.82	209.48	207.66	209.7	205.23	207.65	208.68	204.67	208.88	207.12	205.81	209.71	209.37	208.23
217.85	219.03	217.12	214.32	214.84	215.06	216.27	215.56	216.27	216.16	217.32	214.46	217.04	215.94	214.31	215.5	214.21	214.34	217.46	216.92	217.77	218.08	219.98	218.07	213.87	215.2	216	216.86	218.23	216.03	215.29	217.65	217.53	221.14	216.09	216.45	218.94	216.84	218.06	216.44	214.47	213.58	215.55	213.65	213.27	213.71	218.21	216.16	214.65	217.36
209.31	206.05	206.3	206.36	207.92	207.87	206.17	207.74	207.93	208.51	208.21	207.95	208.78	207.17	207.34	206.95	207.89	207.23	207.16	209.04	206.03	209.79	208.39	207.75	208.35	205.54	207.55	210.56	208.55	204.85	208.12	207.94	208.31	204.76	207.26	210.79	211.94	210.25	206.82	207.88	207.13	209.14	207.92	205.92	205.96	208.24	210.58	206.56	208.68	207.05
208.41	211.04	210.11	206.18	207.26	211.15	206.42	205.41	206.24	209.38	210.83	206.66	207.46	208.99	207.06	207.25	208.67	209.18	208.93	207.36	206.21	209.42	210.4	210.3	209.9	208.11	208.06	207.84	206.98	208.93	209.63	206.82	207.93	209.81	208.12	208.2	205.86	205.09	205.16	209.74	204.49	208.18	206.76	206.87	206.39	207.05	209.54	204.43	209.74	205.69
211.35	208.41	209.96	209.38	208.47	206.56	208.16	207.35	207.38	209.72	210.45	209	209.07	206.37	209.32	209.81	208.49	209	208.77	207.72	208.63	204.14	209.56	211.22	210.87	210.35	208.7	209.82	209.17	207.51	211.57	207.17	208.3	210.25	209.98	208.29	207	205.97	207.93	207.02	208.22	208.84	210.22	210.44	208.54	208.57	207.28	208.54	207.29	210.58
214.78	215.34	214.67	216.22	218.18	216.4	216.91	218.1	219.9	215.18	217.28	216.97	214.88	213.96	218.75	215.92	214.67	216.12	217.19	218.2	220.19	217.39	218.38	220.28	217.45	218.31	214.01	214.16	216.48	215.99	218.73	221	215.11	217.46	218.19	216.71	216.98	216.73	217.27	214.23	219.46	217.85	216.5	214.5	215.73	217.28	217.52	217.44	214.67	217.52
205.79	208.51	209.11	210.62	208.46	208.87	207.97	207.43	208.84	212.57	209.54	207.88	207.08	211.65	210.74	209.32	207.68	206.36	208.68	209.63	209.72	214.24	211.9	207.91	209.42	212.11	207.99	209.39	209.71	209.02	208.77	207.64	209.84	205.2	210.31	208.8	207.95	206.09	212.03	204.93	209.21	210.56	205.14	210.29	208.61	207.2	205.68	210.98	207.96	210.3
199.29	201.95	197.52	200.96	199.46	203.41	197.86	203.92	200.48	199.54	200.37	202.54	200.89	200.31	203.27	201.17	199.16	201.55	195.43	205.02	201.52	197.94	201.6	201.04	200	199.92	202.56	200.61	203.04	199.16	202.03	203.51	198.62	199.81	200.25	200.28	202.61	198.7	199.64	202.89	201.8	198.83	196.42	197.5	201.13	201.39	199.09	198.32	201.41	204
200.77	201.58	199.39	203.85	200.4	199.93	199.61	200.23	200.8	201.62	200.56	197.11	202.38	201.33	202.06	203.95	199.32	199.18	197.46	201.28	200.48	198.84	199.45	203.64	198.34	200.76	199.89	203.34	203.54	199.38	200.32	200.58	201.91	200.1	201.81	200.22	198.81	198.14	201.24	201.14	199.39	202.06	201.69	203.01	199.71	201.87	200.4	201.61	202.78	202.51
201.71	202.88	202.8	204.31	205.27	205.13	203.14	201.82	203.32	201.25	205.62	203.36	203.9	202.96	206.77	205.38	205.72	205.11	202.22	200.96	205.49	202.24	206.17	203.28	202.23	203.53	203.68	203.35	203.98	200.62	206.3	201.05	203.71	204.74	203.84	204.91	202.7	204.05	205.35	202.28	206.51	201.76	202.41	201.36	202.48	205.57	204.1	204.1	202.95	205.12
200.87	201.86	200.68	197.54	199.43	198.95	201.28	200.32	200.58	200.39	199.65	202.51	201.88	199.3	201.28	198.76	201.5	199.32	201.2	199.74	200.64	197.51	200.27	200.6	197.71	196.17	198.09	198.83	197.6	197.44	199.76	199.09	201.04	197.82	199.08	195.5	196.53	198.43	198.48	198.49	199.24	198.5	199.55	199.27	198.59	201.96	202.08	201.66	196.55	199.22
207.01	207.88	203.15	207.13	205.89	205.64	204.88	207.13	205.15	208.19	204.78	207.24	205.88	204.41	204.7	206.91	205.87	205.42	203	204.16	203.69	208.49	208.32	204.75	208.88	206.26	205.1	207.79	206.43	206.14	203.83	204.92	203.98	208.02	205.96	204.63	204.19	206.29	206.36	204.85	205.45	201.23	207.81	205.25	207.12	202.65	207.68	207.36	205.94	205.21
200.64	198.29	200.97	199.58	201.98	203.78	199.74	201.26	201.47	203.1	203.56	201.05	200.49	200.01	199.73	197.97	205.59	202.11	199.6	202.02	202.55	202.46	200.42	202.18	199.52	202.13	199.39	200.74	200.36	201.88	200.21	200.68	201.19	199.81	201.5	199.24	199.39	204.6	204.15	202.48	205.17	199.46	203.42	200.65	200.94	198.29	202.36	202.79	201.91	199.32
206.35	204.98	206.38	203.31	206.73	207.99	204.87	204.18	204.53	206.22	206.14	207.84	206.28	206.59	205.39	205.39	208.32	206.74	204.24	208.25	207.57	208.9	205.88	205.6	208.33	205.97	207.3	206.79	203.91	206.72	208.65	206.08	206.49	209.21	208.18	206.03	202.85	208.21	206.04	204.77	204.62	209.55	205.2	206.07	205.41	204.99	206.37	207.79	204.33	206.01
210.73	210.01	211.38	213.01	209.31	212.3	210.99	211.23	210.5	215.21	213.06	210.24	212.57	211.16	209.25	210.45	208.9	210.85	210.55	213.23	212.51	209.5	210.4	209.51	211.94	212.47	212.81	212.93	211.8	208.72	214.18	210.21	214.02	212.93	209.19	214.84	214.48	212.34	211.56	212.04	209.01	214.16	212.06	209.24	212.72	210.42	211.69	213.54	210.51	216.02
208.01	208.25	204.79	207.84	209.22	204.64	205.57	203.81	208.96	206.58	202.49	203.38	207.12	206.48	205.7	208.6	203.07	202.71	205.99	209.47	207.69	205.77	209.02	207.39	205.92	208.63	206.5	207.04	206.15	206.72	206.2	204.61	206.19	205.72	209.07	206.63	207.89	206.94	207.09	208.17	208.74	206.58	204.34	206.82	205.86	208.06	206.48	202.45	204.63	207.94
209.36	211.2	209.43	209.8	204.32	209.77	209.92	211.81	210.41	205.57	210.81	210.27	213.9	212.33	209.44	204.8	212.12	207.88	210.13	208.85	206.88	212.95	209.6	211.92	213.53	210.68	211.99	211.66	206.46	209.66	211.26	209.11	207.37	207.84	208	209.52	209.44	208.82	211.53	210.61	211.26	211.12	206.95	212.58	210.64	208.42	210.16	208.77	210.08	214.41
211.92	210.04	215.33	215.8	210.06	211.7	210.88	212.91	211.37	209.84	209.25	213.02	213.73	212.6	212.23	208.99	211.68	211.93	215	208.33	211.66	211.42	213.84	214.56	211.66	215.05	213.74	208.74	213.54	211.48	212.77	210.83	210.66	214.06	212.62	211.69	210.72	212.59	211.76	212.58	212.8	207.77	214.07	209.05	212.84	212.83	212.57	213.3	210.55	207.81
204.88	208.81	208.96	208.2	210.89	208.95	207.27	204.71	209.35	207.11	206.36	205.8	210.01	207.43	210.16	207.97	209.38	208.75	206.03	206.75	209.09	209.43	205.71	209.28	208.03	208.63	209.65	209.41	207.02	209.53	210.47	207.58	209.13	208.29	207.67	210.09	209.17	204.1	206.38	209.03	208.5	207.38	206.19	206.47	206.75	205.38	207.8	205.49	209.34	206.11
199.51	201.91	202.88	198.17	202.53	199.95	200.22	204.26	196.59	200.33	200.77	200.95	200.74	200.29	196.4	200.79	201.84	199.35	199.02	202.17	200.88	199.04	201.87	201.03	197.49	199.73	200.33	202.46	202.92	200.94	201	198.41	204.76	199.17	198.7	198.09	201.22	201.38	199.51	203.61	201.55	205.02	198.38	200.7	201.18	202.34	202.02	200.03	202.16	202.43
208.64	208.15	206.88	209.46	212.09	211.29	209	208.06	210.25	207.33	207.52	208.43	208.6	210.67	209.65	207.87	207.36	207.79	208.43	211.38	211.31	208.98	210.26	209.15	207.68	208.96	207.7	209.04	207.89	208.77	207.28	209.96	209.51	208.3	212.5	210.41	209.06	209.32	209.72	209.44	210.44	210.74	207.85	206.44	205.78	207.76	208.09	207.74	208.08	209.21
207.21	212.73	208.41	209.39	209.17	207.66	208.59	211.12	210.1	206.85	204.87	208.67	210.18	208.2	205.19	207.09	209.86	208.34	208.96	210.53	207.45	208.64	210.06	208.47	208.96	209.52	209.98	207.36	210.64	208.27	207.47	208.19	208.89	204.16	208.23	207.9	208.47	208.92	211.29	207.39	208.98	208.55	208.64	208.43	209.46	210.45	209.52	206.57	208.41	208.45
206.89	206.78	207.1	205.99	206.71	204.26	204.87	205.1	206.77	204.6	207.04	208.59	205.13	204.95	206.06	206.57	207.82	206.93	206.12	205.6	209.6	210.14	206.62	207.44	204.66	206.83	208.66	204.57	206.3	210.99	204.82	207.39	210.77	205.65	207.55	204.9	205.4	206.65	203.16	206.77	206.51	209.97	208.12	207	207.7	209.46	208.37	203.92	205.77	207.56
214.01	212.33	214.11	213.81	213.2	213.38	212.89	211.52	212.14	213.97	214.47	212.58	213.44	210.42	213.78	212.46	212.93	211.44	212.06	212.64	213.12	213.3	211.31	214.39	216.18	213.97	213.07	212.36	214.49	211.48	211.11	214.38	210.71	211.84	214.01	210.66	212.34	211.01	213.42	211.99	214.13	213.22	211.3	217.19	212.97	214.12	211.33	213.21	212.58	211.49
203.49	205.27	204.53	203.67	203.89	203.19	202.12	202.39	204.07	202.08	204.53	203.21	203.9	205.16	201.11	203.31	202.75	204.19	203.9	202.18	203.57	204.17	203.87	204.49	202.08	204.49	206.14	205.94	202.23	203.31	201.87	205.83	200.91	205.63	204.44	203.41	203.09	199.09	202.56	202.67	204.37	200.77	201.89	202.36	204.78	207.09	200.63	204.38	202.98	204.77
203.23	200.26	201.58	202.06	197.66	198.34	198.91	197.91	198.1	199.89	197.94	199.65	197.99	201.28	205.13	201.15	197.56	198.51	198.07	196.71	197.94	199.77	197.9	198.63	196.36	200.12	203.31	201.3	196.46	199.85	197.29	199.82	200.26	199.32	198.68	198.74	197.95	197.78	200.98	196.6	199.33	200.53	201.35	198.86	198.06	197.67	196.52	197.92	200.35	199.14
205.74	203.95	207.84	202.93	206.97	205.54	203.03	205.82	207.05	206.61	204.08	203.01	205.92	205.81	207.39	205.36	205.86	205.07	204.46	206.47	202.88	203.03	204.67	203.81	207.76	205.31	206.34	204.33	210.21	204.51	203.91	205.38	207.31	202.03	202.9	202.22	207.54	204.78	203.36	199.78	205.62	204.02	204.96	206.46	206.07	206.48	205.18	205.97	204.54	208.37
204.89	203.48	200.93	202.37	204.25	203.99	205.04	201.37	204.12	205.08	203.95	202.55	204.39	202.99	202.88	201.43	205.05	205.46	201.72	201.15	203.29	208.75	205.65	203.46	201.68	203.36	204.22	202.35	205.99	202.02	204.86	205.34	201.87	206.23	201.88	205.66	201.61	203.45	201.99	200.33	205.24	204.96	205.19	204.6	200.97	202.41	202.62	203.41	204.86	202.92
202.79	204.31	207.17	208.41	203.76	204.24	207.99	206.81	203.59	205.41	202.01	206.28	206.26	205.46	207.55	207.63	208.17	207.01	207.9	208.58	205.69	202.61	202.7	208.39	209.4	204.19	204.81	206.61	203.47	205.05	205.65	206.87	205.77	204.95	207.19	201.03	208.6	201.83	206.08	202.95	205.05	206.57	207.11	202.24	207.72	206.51	204.55	206.21	207.05	203.77
213.52	211.8	211.18	210.19	211.27	210.36	212.92	210.6	213.05	211.05	214.4	215.11	211.91	213.65	213.45	214.61	213.82	211.62	214.32	213.09	211.08	211.93	214.35	211.95	210.14	214.03	210.04	212.33	214.74	213.92	210.99	209.87	211.08	211.89	209.6	216.34	210.42	212.82	215.06	212.32	214.59	208.29	213.38	214.52	215.69	211.79	211.15	212.17	211.85	212.91
204.49	203.32	202.26	206.49	202.3	205.07	206.04	203.51	203.14	203.43	204.03	205.27	202.89	207.98	202.17	206.78	203.22	204.77	203.76	207.1	203.93	206.58	201.61	203.5	204.39	204.16	207.08	206.64	205.23	204.31	203.76	205.58	205.27	206.51	206.11	206.15	205.42	207.86	202.1	201.76	204.52	203.17	202.5	202.06	202.51	197.75	204.07	203.31	202.94	202.33
209.23	209.14	205.27	210.92	210.43	209.33	208.75	209.42	205.8	207.54	207.79	208.17	209.72	210.76	210.42	207.63	210.73	210.98	209.38	207.12	210.35	209.51	210.01	209	210.75	208.74	208.42	208.53	207.11	212.22	210.51	208.24	208.48	206.94	207.42	210.94	210.57	208.17	207.93	212.47	206.17	211.87	210.9	210.25	207.65	207.69	210.04	207.1	209.84	208.88
207.48	208.84	207.27	207.48	209.78	210.61	209.19	209.33	210.4	206.69	210.7	205.62	214.77	210.08	211.95	212.86	210.5	210.64	208.28	214.75	212.69	209.37	208.83	209.43	208.95	212.77	208.59	209.69	210.7	207.27	208.87	212.54	207.3	207.6	209.51	209.21	207.06	210.02	208.15	205.81	211.6	207.83	209.12	212.69	208.5	209.08	210.04	212.6	215.96	207.5
211.71	215.36	209.92	212	215.88	214.15	212.53	212.02	213.78	212.96	215.38	211.93	212.73	212.34	212.19	213.86	215.55	214.1	210.99	212.54	212.99	211.73	212.8	212.09	212.15	215.45	210.41	214.94	213.99	208.84	212.02	216.38	214.45	212.61	211.06	213.49	209.35	211.26	212.04	214.29	214.06	212.1	213.57	214.3	210.33	214.82	213.99	212.76	211.88	210.4
211.66	211.84	209.18	205	208.72	209.95	210.94	213.73	209.37	210.01	206.08	209.19	209.83	210.02	207.58	208.28	208.66	208.09	208.3	208.73	213.02	208.44	209.57	208.18	205.12	207.74	208.1	209.81	206.84	211.04	206.62	211.17	211.2	209.25	206.56	210.02	203.97	207.26	203.98	207.24	209.93	209.47	209.16	212.6	208.79	207.84	209.49	210.64	209.63	206.03
194.35	196.43	198.59	196.15	193.92	194.4	195.3	193.79	192.09	192.79	192.73	197.02	196.71	196.52	194.72	195.39	194.31	193.77	193.2	198.97	196.68	194.63	194.78	195.72	194.88	195.47	193.42	191.61	195.64	195.47	194.9	194.78	194.21	191.42	194.11	194.68	192.29	193.88	194.12	197.66	194.12	196.96	193.42	194.82	196.43	195.97	195.66	195.01	192.55	195.65
209.06	206.8	209.71	207.96	209.77	209.68	206.07	209.58	210.43	208	208.05	207.78	208.07	208.05	210.04	209.44	208.06	210.16	210.08	208.26	207.99	209.5	209.95	210.75	209.43	205.81	205.97	210.04	207.51	209.14	209.05	210.73	208.23	207.66	207.29	210.67	208.74	211.61	210.85	212.4	210.48	206.65	209.53	210.72	210.9	207.73	210.15	210.03	210.27	209.93
207.29	205.4	202.59	204.05	200.69	205.3	206.25	201.52	202.41	201.74	205.83	205.41	201.88	204.81	205.66	202.33	201.77	202.64	205.39	206.86	206.45	203.85	206.02	207.89	203.44	204.43	200.04	206.3	204.58	206.46	203.88	206.09	208.41	205.78	203.52	203.66	204.99	204.44	206.19	201.2	203.26	207.18	203.96	203.06	202.77	203.81	206.58	204.52	203.34	204.92
214.35	214.22	217.5	218.86	216.72	216.77	215.58	218.61	217.34	215.98	220.95	217.24	220.91	217.1	216.71	215.37	216.78	215.56	217.85	217.74	219.4	219.37	218.84	216.66	216.86	215.64	214.9	215.17	219.21	216.46	214.7	214.86	215.07	219.2	218.5	216.31	213.76	214.66	215.49	217.56	217.38	215.8	219.24	215.77	217.71	218.39	215.08	214.51	216	219.61
210.45	205.72	209.53	205.79	209.62	206.77	210.58	210.75	209.52	210.25	209.27	209.97	205.5	211.74	209.7	208.15	205.11	209.02	206.31	205.74	205.61	208.12	206.6	209.23	209.31	207.35	209.75	205.69	209.19	207.83	210.01	209.3	208.19	209.36	211.6	209.06	209.94	207.47	208.74	208.74	206.91	210.08	207.96	207.17	206.54	207.59	209.54	207	209.71	206.46
205.19	205.25	205.29	204.38	205.74	204.89	202.3	207.65	203.85	205.27	205.86	203.98	204.4	206.68	207.82	206.89	205.45	201.95	206.9	203.97	204.18	207.17	202.29	203.79	205.82	207.23	203.62	203.95	203.47	204.27	205.73	205.57	204.78	205.05	203.92	205.14	202.73	205.34	206.45	201.34	204.46	202.79	205.18	204.72	205.51	200.71	205.43	204.79	206.38	204.56
207.87	210.3	208.51	208.19	209.23	209.25	209.24	206.16	208.77	206.31	209.44	205.77	209.08	209.55	206.62	206.69	208.16	209.9	206.14	208.67	208.11	209.71	206.8	208.22	208.73	206.53	209.65	209.37	208.89	210.32	206.43	206.58	207.13	208.96	209.48	209.68	210.37	208.11	208.72	203.53	205.78	208.9	210.8	210.86	212.33	208.12	203.95	209.17	206.09	210.76
207.96	207.19	205.66	209.73	208.84	208.38	205.49	208.2	205.28	206.75	207.09	206.72	209.57	210.04	208.07	203.07	207.05	204.53	205.21	207.96	209.56	207.13	207.79	208.58	207.5	207.6	207.7	207.49	206.85	206.55	208.62	207.53	208.5	206.81	202.63	206.65	212.46	207.31	206.96	206.26	206.62	210.25	207.76	209.27	210.25	205.32	206.44	206.16	205.67	209.22
208.12	208.41	209.18	207.36	209.27	210.13	211.93	209.41	208.84	205.66	206.31	205.46	209.79	210.16	207.23	209.05	206.67	208.97	208.27	210.27	205.78	210.3	205.73	208.3	207.34	209.85	207.54	205.11	209.2	208.05	210.8	209.06	208.9	208.93	205.47	211.21	207.7	207.76	205.96	207.73	207.16	211.51	209.36	214.06	206.96	206.11	207.68	208.34	207.65	211.88
203.47	201.22	204.72	203.47	199.61	202.85	203.1	200.75	202.52	203.23	204.82	203.24	201.02	200.95	204.09	202.66	202.13	202.42	202.6	201.02	205.99	203.79	202.96	204.56	205.04	202.68	203.09	202.59	202.74	201.07	203.97	203.08	203.75	199.92	201.41	203.16	200.58	205.14	205.53	203.73	203.64	202.32	200.3	207.56	201.68	202.23	203.06	205.05	203.55	203.79
198.06	200.33	200.01	198.42	201.38	198.36	200.32	200.85	198.8	201.09	201.39	201.71	200.01	199.4	200.84	198.91	200.16	195.6	199.62	202.68	200.66	200.32	198.8	198.98	198.39	199.74	198.1	197.79	200.59	201.32	199.82	197.02	200.5	197.72	198.62	202.96	200.41	199.86	200.52	199.1	197.92	200.09	197.15	201.72	200.06	199.04	200.57	200.55	199.1	201.13
199.67	198.04	201.3	201.23	198.41	198.33	201.68	200.3	201.94	199.34	201.91	201.1	198.07	200.65	196.97	201.84	198.63	199.22	201.4	203.49	201.08	199.52	199.64	198.72	203.68	200.47	200.53	202.49	197.9	200.61	202.95	199.21	199.75	201.79	200.98	200.29	199.52	201.56	199.91	203.25	200.1	203.33	198.96	199.57	199.97	198.67	202.89	199.83	201.03	200.39
209.51	209.56	210.85	208.7	205.83	206.68	208.07	210.16	209.37	208.08	206.11	210.64	209.94	210.14	209.3	207.18	209.06	211.8	207.03	207.04	207.51	208	209.37	205.63	206.83	209.11	211.82	210.05	210.82	210.25	208.28	205.42	208.34	207.95	205.77	209.62	205.66	208.17	203.12	207.51	209.37	206.76	208.92	207.62	207.91	207.53	207.57	208.34	209.13	209.42
202.39	196.37	200.04	198.85	200.47	200.38	199.49	197.19	201.97	202.77	199.32	198.85	200.84	197.84	201.11	198.11	197	203.27	200.87	197.42	203.89	200.35	203.18	198.4	201.92	200.26	197.28	197.09	203.54	201.74	199.27	200.26	201.81	197.18	200.78	199.22	197.62	197.94	199.15	203.01	200.11	201.43	200.14	199.1	201.93	197.29	201.86	200.24	199.77	194.09
210.65	211.94	206	211.24	205.38	206.55	210.76	208.71	210.83	207.21	211.79	208.76	211.08	208.41	208.35	207.91	208.23	206.65	208.73	207.47	211.35	206.91	208.45	212.11	207.2	209.22	213.54	208.07	209.77	205.85	208.31	214.36	211.1	209.87	208.85	207.39	209.93	209.94	207.29	209.77	209.9	208.79	208.83	207.72	210.24	211.68	210.31	209.66	210.84	205.64
201.44	203.56	205.48	200.93	199.54	200.71	204.94	203.92	204.94	199.53	204.75	203.55	206.46	203.01	207.01	202.36	202.66	200.1	203.26	202.86	204.84	201.08	207.07	204.45	205.93	201.9	202.8	200.38	204.4	201.22	204.32	203.59	202.91	205.38	204.67	201.96	203.61	201.82	205.18	205.03	203.41	202.86	205.16	203.23	206.47	204.46	203.91	204.12	204.78	201.21
210.88	207.81	210.69	204.08	210.02	203.92	208.68	209.89	209.72	207.38	206.37	209.29	205.34	209.98	207.77	210.15	207.27	210.65	208.61	208.82	208.38	207.22	208.59	209.94	208.81	207.08	207.17	206.63	207.14	209.56	209.47	209.56	207.62	208.33	207.92	206.51	209.58	209.98	210.16	211.25	206.62	209.19	205.88	208.26	206.49	210.04	210.21	206.36	208.92	207.39
211.97	208.01	208.11	210.91	208.02	210.32	210.03	210	208.87	211.1	211.4	209.84	212.5	211.41	209.04	210	209.43	207.51	208.72	210.2	210.73	207.29	209.83	209.46	210.91	207.31	208.23	211.13	210.05	211.42	209.82	209.33	206.43	206.28	208.04	212.27	209.95	209.41	210.15	210.75	208.48	210.21	210.86	206.05	211.44	210.83	210.48	210.32	210.17	209.29
207.53	213.29	210.17	210.06	213.24	208.29	212.57	207.92	211.78	210.7	206.91	210.25	206.13	208.53	211.13	210.78	209.13	211.97	210.85	210.53	211.3	209.48	209.78	207.73	208.34	209.68	211.95	209.61	211.13	210.03	207.58	214.87	210.63	209.85	209.28	209.27	212.86	208.91	210.03	206.39	207.89	212.47	211.47	210.23	209.06	212.17	209.51	208.01	209.45	208.49
215.54	217.02	219.67	216.34	216.63	220.48	215.9	214.98	215.77	220.75	218.07	215.36	217.9	213.22	216.94	215.43	216.31	214.85	217.71	215	216.88	217.89	214.89	216.64	215.68	216.87	218.23	218.16	216.64	217.58	215.6	217.71	217.63	214.24	219.66	220.07	217.09	219.38	216.73	218.11	218.03	216.78	219.45	217.39	216.63	217.72	216.42	219.15	219.61	218.79
207.51	204.72	203.04	200.29	205.09	207.7	201.9	202.76	204.83	207.69	204.54	207.2	202.32	205.48	207.32	201	205.99	205.64	201.98	205.05	203.45	206.24	204.18	204.29	204.44	207.14	202.83	202.81	205.95	204.13	207.35	207.42	204.32	206.26	205.34	204.38	202.06	204.24	206.13	202.71	205.24	203.39	205.88	204.56	205.58	206.26	202.62	204.64	203.47	203.15
221.19	217.54	216.75	218.34	216.85	216.91	221.32	219.67	218.94	220.48	217.8	217.94	213.64	218.23	219.18	217.13	219.36	217.03	217.97	220.42	218.6	217.41	219.02	215.09	217.82	216.08	218.33	217.04	218.81	221.14	218.42	218.73	217.26	217.05	218.29	216.33	220.58	218.04	218.15	219.06	218.96	217.75	214.97	217.74	220.37	219.25	216.49	217.93	217.97	218.96
203.07	201.15	202.48	202.7	203.98	206.83	201.74	201.96	204.66	203.46	201.73	201.57	206.38	208.07	202.63	202.02	208.12	203.43	201.57	205.58	204.27	204.25	202.7	204.7	201.56	198.75	204.74	204.08	207.74	204.14	202.83	200.52	204.38	206.86	204.25	202.55	202.92	203.57	204.67	201.91	200.54	207.65	202.03	201.7	202.87	203.71	204.36	203.18	203.3	206.42
211.32	213.47	209.59	209.92	214.36	211.61	212.25	213.37	210.2	210.14	213.44	209.45	212.89	209.19	210.47	211.91	210.06	212.27	213.99	213.21	213.44	216.18	209.68	214.88	212.11	211.93	214.43	212.88	214.01	216.79	210.28	211.05	212.16	210.37	216.09	211.72	212.22	210.2	210.3	212	213.47	213.54	216.53	210.65	210.72	213.19	210.16	211.4	212.12	212.19
204.88	207.7	208.9	207.17	207.23	207.78	207.12	206.33	207.04	205.57	205.84	208.32	206.37	204.78	205.64	206.53	206.61	209.28	209.97	209.64	207.94	209.14	204.18	208.81	211.31	210.15	207.55	209.3	206.11	207.08	208.77	207.58	208.5	207.27	211.27	209.53	203.66	210.9	206.79	204.52	205.6	207.69	208.18	209.49	206.96	204.76	202.01	206.52	207.5	207.7
212.93	213.62	212.54	211.43	211	209.3	212.14	211.48	211.45	210.32	212.54	209.19	213.17	211.64	208.92	210.34	210.79	217.02	215.56	209.68	208.79	208.83	209.25	215.89	210.23	214.89	212.29	211.57	210.63	212.08	211.61	208.24	212.91	209.46	212.6	211.16	211.93	212.56	212.66	213.85	210.44	213.16	212.81	212.25	210	211.48	211.56	211.84	213.11	209.5
217.51	219.28	214.79	220.13	217.3	215.98	219.15	216.79	217.37	215.84	219.68	217.03	218.79	216.14	218.73	217.21	218.13	219.04	219.64	216.29	215.12	218.58	216.8	216.9	215.71	216.51	216.75	217.06	217.43	219.92	217.17	219.77	219.16	216.68	216.29	217.65	217.73	215.24	216.53	214.3	217.78	215.51	217.73	217.72	214.75	215.7	216.52	217.35	217.99	219.43
204.01	205.52	203.74	202.36	208.24	205.59	205.76	203.5	203.25	203.39	205.25	203.55	202.42	204.23	204.48	202.49	202.6	204.37	201.99	206.05	203.25	202.1	203.64	203.49	205.59	203.47	204.97	197.47	202.98	203.56	203.7	201.84	201.2	202.11	202.11	202.18	203.43	201.67	202.78	204.13	202.11	204.18	202.86	203.91	204.54	204.19	204.56	202.17	205.13	201.17
198.05	199.31	203.08	199.54	201.63	197.19	197.84	197.61	199.22	199.05	201.26	198.62	197.03	196.69	202.27	200.08	200.43	198.38	198.5	197.74	196.6	198.57	200.47	198.76	198.14	196.41	202.51	201	197.9	199.57	200.2	198.48	204.45	198.7	199.7	198.17	199.88	197.36	200.73	199.7	198.25	198.94	196.09	199.46	193.89	202.99	196.33	201.14	200.3	197.14
210.16	210	210.26	208.79	210.05	209.47	206.57	207.33	207.34	210.1	208.9	210.78	210.46	207.21	211.22	209.75	207.43	208.01	213.58	210.99	210.35	208.24	208.48	210.14	212.59	210.39	210.8	208.55	211.85	207.75	209.02	209.4	208.88	208.91	211.9	213.07	210	206.91	209.55	211.68	210.47	211	208.64	211.07	207.39	210.03	208.52	210.68	212.24	208.14
202.65	203.68	203.15	201.67	204.02	203.56	208.04	204.52	200.13	205.12	203.77	202.71	203.8	201.04	202.83	202.27	205.23	201.82	204.59	200.86	204.09	203.74	202.86	202.85	204.7	202.98	203.43	201.76	201.44	203.75	205.38	205.26	201.66	204.01	202.74	204.58	201.42	199.01	202.5	203.07	202.44	200.53	202.84	203.45	202.95	201.34	202.74	203.74	202.93	201.25
212.95	213.94	209.66	214.24	213.03	213.99	214.69	211.5	210.36	211.84	216.46	214.04	213.72	214.38	213.32	213.88	213.35	212.48	213.46	209.43	215.14	209.54	214.84	211.46	215.36	213.71	215.22	214.22	212.73	213.52	213.61	211.98	210.84	212.29	210.64	214.46	212.84	211.17	213.54	212.12	212.48	212.01	211.3	211.89	214.44	215.03	211.72	216.14	214.92	211.55
206.32	204.56	204.91	204.25	205.6	206.82	203.23	205.87	202.42	205.25	204.05	202.18	201.21	203.02	206.28	205.75	205.71	204.84	204.34	204.23	205.13	205.13	204.02	207.81	204.98	204.24	203.68	205.89	202.13	203.29	204.25	205.61	206.28	200.99	206.89	206.57	201.71	204.11	203.64	203.11	205.56	206.1	207.28	204.81	205.58	207.07	205.11	204.58	203.28	202.43
196.5	200.26	194.99	199.72	198.15	197.59	202.43	198.87	201.17	200.18	198.58	195.68	195.4	195.11	197.89	200.09	198.34	194.23	199.09	199.84	200.07	198.8	196.79	196.94	196.55	199.71	198.96	197.43	196.39	198.98	199.46	198.27	197.31	201.21	195.56	200.83	199.15	197	196.4	196.8	199.01	198.91	200.52	196.9	198.47	198.39	197.83	196.93	199.68	198.47
210.87	207.96	208.67	208.61	206.4	207.55	206.87	205.69	208.14	204.73	207.88	207.7	204.7	205.44	207.93	209.3	206.72	208.68	206.59	208.48	209.42	208	209.25	206.9	206.55	205.78	207.63	209.29	209.61	207.94	208.35	207.86	208.33	204.92	206.72	205.38	205.58	206.89	209.59	208.54	209.18	208.32	208.5	207.31	205.11	209.56	206.54	208.64	210.04	206.9
204.51	201.77	201.64	204.05	205.62	202.83	204.94	201.29	203.26	207.22	203.8	204.45	202.48	202.88	206.09	205.95	202.15	205.33	202.81	206.53	202.65	205.34	202.63	202.49	206.38	201.36	202.49	202.32	203.31	201.44	201.23	200.56	207.22	205.68	199.44	205.06	204.39	200.4	198.77	204.12	202.52	206.8	199.84	207.86	200.33	201.56	198.77	204.52	199.66	204.26
203.1	199.71	202.39	203.66	205.24	203.1	202.6	201.73	203.54	202.64	201.34	200.99	203.96	203.37	200.87	201.68	199.77	202.58	203.73	203.54	201.71	202.9	202.92	203.71	200.91	200.47	203.88	201.28	204.53	205.42	204.03	201.5	202.4	202.44	203.18	204.15	203.88	205.04	200.51	201.42	202.97	199.9	198.37	202.89	201.64	201.71	200.9	202.84	203.65	204.24
209.22	208.83	208.36	207.47	206.69	207.39	207.47	206.81	205.76	205.89	204.7	209.92	206.4	206	206.9	208.39	206.61	205.71	207.93	204.26	206.25	204.03	207.37	208.77	206.68	203.65	205.22	208.09	204.04	206.92	205.79	206.21	203.48	206.17	210.98	203.66	207.73	207.3	208.46	205.73	206	204.31	208.26	205.67	204.82	206.79	206.6	206.83	207.27	206.2
206.16	204.33	206.79	206.64	206.8	203.28	205.28	205.92	202.87	204.1	202.42	204.53	204.83	205.77	205.5	205.95	202.85	204.25	201.06	203.03	204.83	206.23	203.94	208.97	203.32	203.69	205.77	201.63	203.39	207.26	205.27	201.71	206.85	204.99	208.56	204.53	204.91	203.79	205.74	204.32	205.44	204.87	202.83	203.69	203.78	205.34	204.78	201.69	201.6	205.11
199.81	196.41	202.73	199.88	199.09	202.49	197.64	198.8	202.34	200.19	196.97	197.91	200.85	199.73	199.84	199.45	198.66	198.53	197.47	200.54	201.43	201.21	199.36	197.85	203.6	198.42	199.05	202.07	198.72	199.91	200.41	200.02	199.4	202.04	201.59	200.77	201.75	200.86	198.31	198.3	201.12	202.36	196.48	204.7	200.12	200.7	199.49	201.36	200.87	197.58
200.97	201.76	204.67	205.9	201.6	203.26	204.64	204.64	200.47	201.88	200.81	204.74	203.55	203.3	204.69	202.96	201.46	206.6	204.28	201.63	203.98	200.45	201.34	201.25	200.27	201.84	202.42	206.45	204.8	204.36	203.49	204.97	203.76	205.66	200.76	203.64	201.37	202.48	207.84	201.48	204.62	205.76	206.06	202.33	205.93	206.35	204.96	201.43	204.74	200.25
214.89	212.54	212.78	213.09	211.13	214.91	210.9	210.94	212.87	212.54	210.51	213.65	215.51	213.57	214.22	214.07	211.12	213.7	211.17	213.24	210.24	210.96	214.06	214.61	209.07	210.42	211.81	212.31	213.1	214.45	217.35	212.81	212.78	212.43	209.91	212.62	212.05	210.52	210.82	209.27	215	213.08	212.54	215.87	211.54	211.59	214.68	215.55	214.47	213.06
215.25	216.12	219.9	217.36	219.67	219.75	219.08	215.23	218.86	216.83	215.89	216.33	216.06	217.95	215.37	217.98	215.35	221.03	217.27	217.33	217.65	218.03	215.25	218.4	214.93	214.08	216.25	216.26	215.46	217.25	218.3	217.5	214.45	218.24	217.38	214.51	218.73	214.91	222.64	220.46	218.13	216.1	219.09	216.95	219.94	217.54	216.73	219.78	219	216.95
211.94	209.26	212.37	209.74	212.72	210.22	209.61	211.46	211.48	208.18	213.16	210.78	210.08	214.4	210.65	212.88	209.6	211.29	211.11	209.95	210.71	214.35	212.16	212.29	214.17	212.95	210.47	208.39	211.57	209.32	212.81	216.29	209.27	213.03	210.84	211.42	210.16	213.91	213.43	212.44	211.93	210.19	212.06	209.55	213.93	211.69	210.8	211.17	212.22	211.6
200.41	200.53	204.5	204.89	201.87	201.18	201.52	201.51	203.33	200.9	204.51	203.82	203.38	202.01	203.92	201.35	200.63	203.51	203.04	202.86	203.99	205.25	202.3	199.79	202.03	201.66	204.05	203.78	202.07	202.47	200.52	201.71	202.53	202.54	203.78	201.91	199.96	202.27	201.75	199.66	201.87	202.83	203.51	201.75	203.84	199.28	201.46	201.72	200.74	203.5
208.62	206.26	204.28	208.63	205.84	204.28	205.56	204.83	207.29	205.29	206.23	206.52	206.61	206.04	206.22	204.09	204.51	205.09	205.59	206.14	206.48	206.76	203.03	207.52	203.05	206.35	206.23	211.08	203.44	208.4	201.51	205.35	207.53	207.92	206.89	203.54	209.11	207.31	206.38	205.2	206.46	210.26	208.34	204.84	206.91	205.1	206.58	208.28	206.53	204.8
200.78	200.27	198.37	197.28	199.92	197.52	198.27	198.26	197.99	195.82	201.98	200.47	199.66	196.63	200.73	202.42	199.13	198.99	202.33	202.02	200.39	200.74	201.57	200.03	199.18	197.66	200.43	200.27	200.99	200.17	199.89	196.78	199.71	201.65	197.56	197.67	200.54	201.83	199.35	201.26	202.34	200	201.64	198.22	198.47	198.88	198.8	197.91	198.63	196.94
210.39	204.17	205.77	207.95	203.7	207.16	207.43	210.98	206.46	205.04	206.5	203.64	209.78	204.2	207.18	206.63	205.34	207.19	207.37	207.3	205.81	210.16	206.6	206.73	205.79	207.11	206.27	207.4	206	208.05	204.9	201.7	207.53	206.1	204.28	206.01	206	206.5	207.89	206.1	204.08	207.12	208.84	206.91	207.24	203.89	205.59	207.69	206.58	208.39
210	209.5	208.54	206.15	207.43	208.98	207.81	207.28	209.13	210.91	207.87	208.94	209.43	207.05	208.85	208.39	208.05	209.76	205.88	210	208.6	205.22	210.38	211.77	208.94	209.08	208.27	208.57	209.93	208.54	208.47	208.88	208.53	208.91	207.64	205.15	206.21	209.73	208.33	208.14	208.27	208.71	205.9	206.9	208.97	207.5	211.1	209.68	209.13	209.01
203.27	201.24	204.52	203.46	203.86	207.21	203.42	204.52	202.88	204.8	203.66	203.32	203.76	203.95	206.56	203.08	203.15	201.53	202.91	204.84	203.26	200.06	200.96	204.67	205.12	204.87	201.64	202.75	203.87	202.87	205.6	206.28	206.04	206.98	201.81	201.33	203.05	205.36	204.75	204.34	198.85	206.34	203.58	204.86	200.36	200.73	205.61	203.68	201.32	205.57
212.02	208.68	209.48	206.98	208.55	209.54	208.25	211.85	208.88	209.12	206.15	209.7	207	208.2	211.07	208.32	207.03	205.26	211.81	208.41	210.57	206.87	206.27	209.95	206.31	210.64	207.18	205.87	210.18	209.15	209.86	208.47	210.18	210.93	210.31	209.33	207.64	207.5	211.18	212.8	208.22	208.99	207.07	206.94	207.6	206.63	207.91	206.63	208.05	211.95
203.03	201.69	202.67	199.6	198.97	199.5	197.74	198.3	198.65	195.35	197.69	194.78	198.05	197.23	196.41	197.17	197.35	197.02	197.01	199.26	197.86	197.77	204.48	202.07	200.11	197.76	197.3	198.56	197.57	196.05	199.96	199.75	195.83	195.99	198.62	198.71	195.86	199.41	199.37	200.43	196.36	202.04	196.46	199.54	198.18	197.56	201.34	200.81	197.68	196.42
204.38	204.64	204.4	205.42	204.86	204.86	204.06	207.11	204.97	204.76	205.04	205.56	204.42	202.61	206.88	204.79	206.67	204.37	206.39	206.15	204.55	206.06	205.29	206.75	208.15	204.55	206.99	202.91	204.51	204.36	204.74	206.73	203.8	205.61	207.73	204.86	205.27	205.39	207.69	203.58	202.81	206.1	204.26	207.54	206.76	206.4	206.45	207.81	203.06	205.02
216.7	217.09	215.16	217.93	217.26	215.31	216.73	217.81	218.38	217.89	217.58	217.9	217.39	219.59	217.73	216.72	221.22	214.32	218.01	217.21	218.97	216.08	217.73	218.29	216.96	216.2	217.28	219.01	219.97	219.39	218.11	216.63	218.02	218.44	214.95	215.13	216.21	217.98	216.08	214.88	217.21	215.61	218.79	213.71	215.79	217.35	216.57	217.73	217.92	218.51
211.09	212.75	213.19	212.28	216.83	213.08	212.08	217.48	215.15	213.16	212.32	211.38	212.97	209.82	210.94	212.9	213.75	212.53	212.55	213.27	211.35	214.51	211.65	208.73	212.18	210.85	212.46	209.63	209.48	211.05	208.54	211.41	212.76	211.42	209.08	210.43	207.95	214.82	212.21	210.86	210.13	212.33	213.87	214.73	210.86	212.8	213.04	213.42	210.33	217.5
200.35	203.18	202.57	201.9	199.45	201.43	197.45	201.27	200.54	197.78	199.54	202.15	197.78	203.02	200.43	199.71	199.56	202.66	201.99	202.42	197.68	202.53	201.82	199.37	200.56	204.8	199.44	202.59	201.63	199.74	197.93	197.47	199.58	204.78	201.9	199.72	201.5	200.95	203.39	202.33	198.5	203.55	201.85	203.48	198.99	198.86	200.04	202.14	200.18	199.75
207.79	211.84	215.15	214.61	212.21	212.5	212.91	211.93	212.06	210.48	211.6	215.07	213.79	210.79	213.18	213.44	211.4	209.87	212.02	213.41	214.31	214.35	217.32	215.93	215.34	210.8	212.12	214.59	216.97	210.91	211.27	217.36	213.31	211.82	214.57	212.32	212.25	212.36	211.27	212.26	214.21	213.93	210.98	214.73	213.04	215.77	208.25	211.83	216.75	213.66
207.06	203.76	209.19	202.38	206.42	205.01	208.24	206.71	202.3	205.11	205.8	208.24	206.45	204.86	205.04	206.22	206.42	206.01	203.21	206.86	206.83	206.83	210.97	207.47	207.02	210.73	207.31	206.12	208.93	207.3	209.23	206.03	205.76	206.88	204.7	205.54	206.85	205.09	204.65	208.38	209.45	204.09	200.24	207.2	207.27	205.9	204.11	205.36	208.08	205.7
201.58	204.18	203.77	202.19	199.47	203.28	201.25	202.19	202.28	204.77	202.84	205.69	200.23	205.12	205.23	203.85	203.4	202.54	203.4	201.71	198.88	200.17	203.49	201.57	204.48	202.6	203.94	202.52	203.91	201.83	204.4	202.94	202.92	203.54	200.79	206.02	204.66	202.44	204.19	205.4	203.27	204.84	204.56	202.42	204.64	203.2	205.72	201.63	201.39	202.42
208.48	208.87	211.36	213.31	207.49	207.9	209.06	206.62	205.27	210.05	206.32	206.44	206.28	208.01	209.48	207.76	209.37	208.7	206.95	204.78	205.48	208.94	210.43	207	205.37	207.95	204.75	207.53	207.93	210.94	207.32	209.06	205.7	209.96	207.08	205.84	207.25	209.31	209.16	207.78	206.43	208.9	206.87	211.14	204.64	209.46	209.11	208.16	207.58	209.4
207.34	209.39	207.59	208.22	210.73	210.83	208.05	209.12	210.89	207.74	206.85	208.31	207.73	206.91	207.03	209.77	207.78	205.12	209.91	209.07	206.89	209.83	205.71	208.75	206.01	208.45	207.81	207.64	206.2	208.48	207.76	207.86	208.28	208.02	211.99	205.81	210.19	210.05	207.45	208.49	212.42	210.56	207.74	206.48	210.16	205.57	210.72	205.76	210.71	208.5
206.32	206.99	209.86	210.36	210.2	209.26	208.74	211.02	211.28	211.66	210.48	207.89	210.44	208.5	206.32	209.91	208.27	209.45	206.39	206.69	207.46	205.48	209.69	210.05	211.77	210.46	210.28	211.44	209.11	208.38	205.47	208.94	211.64	206.76	208.38	209.58	210.59	208.95	211.73	207.61	210.19	208.45	206.99	209.92	209.71	206.95	210.67	211.41	207.59	208.03
215.7	214.03	216.11	214.73	216.17	217.72	215.95	216.74	214.34	217.58	218.61	212.61	220.26	213.86	215.87	219.9	215.91	216.87	216.79	218.61	214.91	215.42	216.31	219.99	219.41	215.97	217.45	217.34	215.93	216.9	217.93	214.6	218.77	216.45	219.1	217.01	218.5	219.22	216.02	212.92	215.6	219.46	215.93	219.2	219.1	213.19	214.61	218.4	216.76	218.06
216.41	220.9	217.2	220.81	214.93	214.21	218.99	216.89	217.17	212.25	215.96	217.83	216.28	220.79	217.8	215.77	218.82	215.32	214.05	219.94	219.87	215.03	216.72	215.23	215.24	215.13	217.64	221.63	217.25	216.49	215.65	218.36	216.41	219.15	216.28	217.42	219.3	216.82	217.49	215.62	217.67	217.58	216.37	215.76	218.89	219.02	218.43	216.4	220.93	214.36
216.06	218.46	215.5	217.13	215.35	216.35	219.06	214.04	214.96	216.99	216.35	217.7	216.95	216.21	216.29	217.32	217.24	218.93	222.02	217.68	217.77	217.81	216.67	219.15	218	215.97	216.46	219.07	215.41	213.6	217.28	218.13	218.65	214.57	213.92	218.62	214.68	214.74	215.33	218.21	218.61	216.37	215.16	215.98	216.18	215.45	215.95	218.54	220.01	216.95
204.42	203.57	200.46	202	204.05	203.22	200.83	204.01	202.84	204	206.32	201.71	201.5	201.86	201.96	202.97	203.44	202.79	204.2	205.79	205.38	199.56	205.82	204.14	207.89	201.25	200.83	205.38	199.61	203.26	204.15	205.07	202.9	201.71	202.45	201.38	204.93	204.33	204.71	202.46	202.53	204.8	201.26	204.66	205.06	201.7	203.13	202.06	201.76	204.14
205.34	205.47	211.51	208.23	207.24	205.51	208.96	208.33	209.13	207.95	207.87	208.06	207.54	206.69	210.03	206.27	206.36	207.9	206.47	207.95	211.55	206.68	204.83	207.77	207.21	208.38	207.85	206.52	209.73	209.91	208.55	209.38	205.42	205.15	207.38	208.6	208.02	209.13	205.52	207.08	205.53	207.86	210.17	209.11	203.21	208.35	206.56	207.65	207.53	208.12
203.45	202.96	201.28	198.15	199.63	203.47	205.88	200.88	203.48	203.77	202.6	204.93	202.87	203.11	204.09	199.65	201.64	199.45	204.06	202.87	201.24	205.48	203.59	204.28	202.37	200.96	200.58	204.64	199.83	200.75	205.26	199.17	205.41	200.02	206.07	202.84	201.21	203.35	204.15	205.77	204.04	201.28	199.3	205.69	204.23	200.16	203.04	201.26	201.13	200.63
198.79	200.31	200.78	200.02	200.62	200.01	200.06	200.22	199.28	197.6	200.31	199.37	200.37	200.43	198.73	199.43	199.82	201.6	200.92	197.32	201.6	197.38	199.03	199.7	199.93	199.18	202.02	199.42	201.35	201.75	199.18	200.03	200.05	198.23	198	200.41	200.67	199.87	197.11	200.74	199.26	199.21	200.47	197.78	199.76	201.48	197.32	200.65	199.93	197.99
195.08	196.38	195.54	193.86	196.78	195.71	192.77	197.52	198.13	196.16	192.29	197.12	195.89	195.37	195.42	197.88	197.05	199.02	197.07	194.43	196.17	194.85	194.84	194.51	194.95	194.11	191.35	197.86	195.98	196.96	195.26	195.25	195.73	199.25	194.75	194.01	192.15	196.53	201.16	194.51	195.16	196.75	194.07	196.42	196.01	197.68	193.55	191.84	196.99	197.96
198.48	198.14	199.52	199.92	201.64	199.12	201.4	201.37	197.88	199.72	200.39	196.52	199.92	199.56	200.47	198.7	199.62	202.9	203.76	198.33	195.24	201.36	199.72	199.51	197.32	201.41	199.29	198.61	200.9	196.59	201.24	201.7	197.13	199.31	200.1	201.25	198.7	203.58	197.24	201.32	198.48	196.76	198.02	198.57	199.97	197.9	200.18	200.71	201.2	197.72
204.74	201.49	201.65	204.02	203.12	204.38	200.42	205.59	203.1	204.76	202.94	202.38	204.42	202.3	202.13	201.74	204.55	204.59	204.59	204.75	200.94	207.77	198.95	201.37	203.49	202.29	206.81	203.09	203.85	201.84	203.19	202.13	202.78	197.89	204.29	205.62	204.42	203.44	207.85	203.68	204.04	205.16	201.83	202.41	205.57	204.37	203.03	203.66	201.21	203.69
213.82	208.66	213.95	216.95	213.77	212.06	213.43	210.27	211	210.91	213.27	209.9	212.28	212.87	213.93	211.26	213.88	210.91	213.82	211.89	208.04	209.71	213.78	211.59	211.31	213.15	210.91	213.09	212.64	212.38	214.45	213.03	211.43	211.17	214.08	210.19	211.63	212.5	212.3	209.83	213.23	210.01	210.58	208.17	211.84	212.8	211.19	210.06	211.06	213.4
218.07	219.72	218.17	218.8	219.43	216.62	218.77	219.13	215.7	217.75	219.65	218.3	217.59	221.01	216.43	218.18	219.44	219.71	216.69	218.07	216.01	215.76	217.08	216.69	216.04	216.56	218.32	219.57	215.92	217	219.44	215.7	218.65	216.46	217.03	217.97	217.88	217.5	217.99	217.19	218.35	216.51	218.28	215.77	218.92	216.85	215.92	219.77	217.59	216.51
203.29	202.6	200.36	199.66	204.16	203.9	202.97	203.08	199.54	204.28	202.34	203.42	198.57	201.76	201.05	204.26	202.43	202.84	202.05	205.37	205.02	201.43	201.04	201.37	201.24	198.83	201.9	204.58	202.53	201.31	204.67	205.28	202.95	202.16	202.68	204.94	204.93	202.74	202.06	202.34	202.79	201.2	201.03	201.73	204.68	203.59	204.61	200.44	203.11	198.54
207.14	208.88	208.67	208.52	212.14	210.65	208.6	210.77	208.39	207.32	208.33	206.95	209.02	209.32	209.21	205.6	207.7	206.05	209.08	209.17	209.85	211.48	206.74	209.67	208.98	209.86	205.07	211.46	212.75	207.87	206.42	208.26	211.74	207.88	207.4	209.64	208.07	206.73	208.73	206.79	209.56	208.38	210.76	209.14	210.64	206.59	207.42	211.8	212.38	210.65
198.52	197.34	200.59	201.08	198.59	199.4	196.74	199.89	200.41	199.22	200.86	201.13	198.03	202.6	198.99	200.27	199.22	198.6	198.28	200.79	201.95	200.37	200.28	200.06	199.25	201.12	197.92	199.56	197.74	202.28	200.43	199.94	200.97	200.15	200.81	205.85	199.37	199.98	201.04	198.27	200.45	200.51	197.71	202.93	198.74	203.88	200.61	197.98	198.75	200.3
197.8	199.26	199.84	202.27	199.21	198.94	200.24	201.01	198.45	197.83	199.09	200.82	202.38	197.98	198.92	199.69	197.25	200.19	198.9	199.48	199.85	200.68	202.14	199.32	200.5	202.46	200.55	202.68	202.75	199.36	201.38	198.63	200.5	201.32	201.63	199.38	199.71	199.75	200.39	200.29	202.06	197.91	200.68	197.54	200.24	201.72	200.54	200.81	201.26	201.17
205.31	205.46	203.03	204	201.91	204.33	203.25	202.42	204.77	204.83	204.71	203.11	202.45	203.31	203.5	202.22	204.84	203.55	201.94	203.83	199.63	203.46	202.14	200.42	207.11	204.45	204.03	203.08	203.14	202.55	204.89	200.6	201.5	206.66	204.34	202.56	204.55	206.48	205.17	201.88	203.73	205.95	202.99	201.64	203.03	205.39	202.9	204.41	205.81	202.14
211.5	206.48	207.35	209.59	209.99	211.5	211.17	207.35	209.75	209.9	209.2	205.87	207.62	207.08	209.44	209.1	206.58	208.06	210.86	208.81	210.34	206.39	208.41	209.03	208.41	205.39	209.15	209.41	206.78	209.61	206.93	211	208.99	209.14	207.5	210.41	209.49	207.47	209.17	211.4	206.45	210.74	210.18	206.94	206.18	208.1	210.67	209.01	210	210.36
190.58	197.41	191.24	194.83	194.07	194.01	196.85	196.66	193.47	193.74	192.79	195.85	193.9	191.88	192.37	193.63	194.59	194.69	193.07	193.03	192.58	197.26	193.71	194.34	197.66	191.52	194.26	191.93	191.74	195.07	196.73	196.44	195.06	196.06	195.15	197.73	197.02	196.32	193.21	193.89	193.5	196.42	192.81	192.57	193.21	197.35	193.4	192.75	193.92	194.42
200.19	201.78	202.61	200.61	202.72	200.88	207	199.73	200.37	199.78	202.18	203.5	201.92	203.62	204.27	204.11	203.27	204.88	202.68	202.47	200.37	206.15	199.46	203.77	203.75	203.6	199.69	201.96	202.47	203.91	205.15	202.61	203.63	204.35	203.82	202.02	203.65	204.39	200.55	203.37	203.53	201.84	198.34	203.62	201.59	198.87	204.78	204.36	202.62	201.25
210.83	206.39	207.02	207.24	207.92	206.76	205.66	209.54	207.91	207.06	208.73	208.1	207.93	207.38	210.55	206.29	206.6	207.41	207.3	203.88	211.74	208.02	210.98	208.85	208.9	205.92	208.62	207.69	209.3	208.27	208.83	208.51	208.93	205.94	210.3	207.48	209.27	207.55	205.1	206.66	205.96	210.17	208.1	205.31	207.69	206.66	206.21	206.89	204.09	209.15
201.89	201.43	203.43	202.98	201.64	203.62	204.58	201.5	204.63	207.82	202.1	201.13	202.6	206.4	205.17	202.01	201.99	205.99	205.03	203.31	203.31	200.91	201.53	204.55	202.98	201.94	200.78	201.43	201.72	201.72	204.51	203.56	204.1	204.22	202.75	206.32	201.22	203	202.95	203.86	203.02	203.53	203.15	200.23	200.3	202.35	203.59	199.98	204.45	199.65
198.26	200.59	201.82	198.34	203.53	198.34	199.48	198.02	199.86	199.85	199.98	201.79	201.76	198.34	198.38	199.12	199.02	200.99	201.59	199.69	200.18	199.58	202.47	201.24	199.35	195.57	197.99	199.15	198.86	201.22	198.52	198.26	199.64	199.87	199.71	200.4	201.05	198.13	199.11	200.08	201.34	197.99	200.51	199.78	198.7	200.25	197.87	201.28	197.34	203.07
208.83	209.05	207.77	208.73	206.88	207.6	211.06	207.47	209.01	208.74	211.92	208.47	208.44	210.08	206.7	207.1	210.55	206.29	208.94	211.41	210.62	210.86	210.69	208.66	208.14	209.13	209.89	207.35	208.52	207.8	210.31	208.2	208.29	210.35	209.8	207.97	209.83	212.36	210.9	205.93	207.01	208.1	210.92	207.11	207.29	213.6	211.03	211.12	208.59	207.18
214.97	211.95	217.7	214.57	218.09	216.91	218.79	215.4	216.52	218.79	219.65	215.16	217.75	215.97	216.99	218.14	218.07	214.77	214.46	218.09	217.4	217.12	214.38	219.81	216.49	219.39	218.3	217.32	215.17	218.92	219.03	220.82	215.65	217.38	215.83	217.31	217.51	215.35	210.91	215.2	218.34	216.69	215.69	217.36	212.54	217.73	215.2	216.31	217.46	217.53
206.02	206.05	204.63	204.51	207.75	204.11	205.32	207.26	206.78	206.44	205.59	206.67	204.85	204.85	204.74	202.23	204.4	206.57	204.55	207.33	206.93	208.76	208.43	210.46	207.03	209.36	205.57	203.96	207.82	207.63	206.46	206.53	207.84	205.69	205.27	205.04	207.47	208.33	206.96	207.33	207.02	201.79	208.3	207.85	205.4	204.39	203.44	205.97	203.8	206.88
209.41	209.16	208.86	209	205.37	208.42	208.45	209.84	208.02	207.49	208.28	207.83	211.15	210.42	207.73	209.6	208.83	210.18	212.15	208.38	211.09	209.47	211.65	210.35	211.07	206.19	208.42	207.76	209.21	210.28	213.05	212.48	210.51	206.29	211	210.43	211.48	209.17	206.64	207.99	211.6	210.42	208.45	209.52	209.35	205.82	208.86	206.92	207.58	209.42
201.79	203.88	201.79	203.96	201.83	200.67	203.46	205.23	202.13	201.34	205.42	205.62	203.66	201.43	198.79	204.55	204.74	201.98	204.36	204.9	204	203.91	204.61	200.92	200.99	205.99	201.26	202.58	201.95	204.85	205.66	203.19	201.56	204.02	203.44	206.97	205.9	203.27	203.9	203.8	204.15	205.05	206.71	206.85	204.65	203.94	205.7	203.22	204.02	204.22
208.15	204.18	206.63	210.79	209.51	205.95	206.86	204.84	206.27	205.28	207.02	204.75	208.93	206.25	202.97	206.71	204.73	206.92	206.48	203.17	206.37	204.71	207.68	207.31	209.18	211.12	208.36	208.74	207.16	208.65	205.93	206.02	206.61	205.63	203.92	205.18	208.71	204.51	204.74	204.69	207.39	204.94	204.49	205.57	207.79	202.73	208.66	207.28	206.38	206.98
213.43	215.1	211.39	212.26	215.09	212.7	212.21	211.99	208.27	213.5	214.13	212.05	211.29	210.78	210.95	208.78	210.82	210.83	212.96	214.72	210.65	210.83	208.13	213.12	212.62	213.06	211.59	211.39	215.26	212.61	208.95	214.07	212.23	213.91	214.19	216.65	211.19	209.47	213.46	213.94	213.61	210.26	211.48	210.28	212.63	212.41	211.18	211.95	211.69	212.77
209.67	205.52	209.07	206.56	205.72	212.36	204.72	207.3	209.93	205.46	205.55	210.14	208.1	208.37	210.56	205.72	209.5	211.3	210.51	207.45	208.75	209.36	207.34	208.84	207.66	208.32	208.22	209.39	207.35	206.32	211.29	211.5	205.66	210.15	212.29	205.41	209.84	209.83	208.91	213.35	207	210.58	208.52	207.29	208.94	208.77	205.09	206.5	207	209.96
200.13	199.2	202.58	197.46	196.48	201.1	200.56	198.59	201.99	201.1	201.83	199.37	202.16	202.86	201.74	197.54	201.34	201.69	199.08	201.68	201.6	198.17	200.26	196.42	200.61	199.39	200.82	200.6	202.61	202.27	199.77	199.91	203.04	201.85	202.38	201.54	198.98	200.98	199.28	199.58	199.99	202.46	201.23	198.38	198.34	202.17	204.19	197.05	200.98	199.78
212.94	215.14	212.49	214.57	213.04	214.62	216.04	212.36	212.68	213.72	212.55	214.83	215.34	216.27	213.36	213.45	216.59	212.33	211.46	214.76	216.5	210.99	212.19	214.09	211.82	213.9	210.99	212.57	214.03	212.8	211.65	214.25	214.07	214.25	213.75	213.6	217.01	215.05	212.68	213.97	214.31	212.63	217.19	214.65	215.52	213.74	212.93	213.39	209.79	216.91
207.78	207.83	207.16	208.09	207.72	209.56	208.11	209.79	210.89	212.07	208.03	207.46	208.59	210.17	205.48	209.09	207.52	206.5	206.93	208.21	207.23	207.36	207.77	209.15	207.46	205.97	208.58	209.33	207.57	208.48	208.22	207.45	208.02	207.21	209.1	205.22	210.91	209.14	211.18	203.61	207.68	208.97	210.88	207.74	211.53	207.12	206.01	208.04	206.44	204.95
213.7	213.07	210.56	209.33	213.78	210.68	214.27	214.11	214.59	210.28	214.67	215.48	215.28	212.56	212.59	213.56	213.72	212.2	211.95	213.26	212.73	216.8	212.86	218.44	209.45	212.1	211.04	216.37	213.04	212.48	211.39	210.88	214.17	211.03	211.99	212.12	214	212.17	212.07	212.28	215.9	214.11	213.62	214.52	211.68	213.18	214.03	212.21	213.89	211.89
208.81	209.81	214.09	214.46	213.32	211.18	211.75	211.73	209.42	214.84	209.81	209.66	213.66	213.33	208.29	211.91	213.79	212.79	211.94	212.83	211.83	214.2	210.88	211.38	211.67	211.8	212.81	206.9	209.71	210.83	211.08	212.01	209.65	216.9	212.78	211.34	210.77	216.54	212.26	210.25	207.29	210.95	207.5	210.28	208.25	211.69	210.84	213.05	210.93	208.34
[truncated: 150 more columns]
