# Supplementary material for: Genetic dissection of main and epistatic effects of QTL based on augmented triple test cross design
Source: PLoS One. 2017 Dec 14;12(12):e0189054. doi: 10.1371/journal.pone.0189054 (PMC5730204; doi:10.1371/journal.pone.0189054)
Supplement: S6 Supporting Information — (ZIP) [file pone.0189054.s006.zip › z1_150_0.8_10.csv]

217.59	217.69	216.78	216.86	216.09	217.75	217.24	216.58	216.98	216.59	217.49	217.13	216.63	217.31	216.8	216.17	218.42	217.17	216.97	216.16	216.78	216.82	218.62	216.66	217.17	216.66	217.42	216.13	217.31	216.56	217.17	218.06	215.75	217.45	216.59	218.03	217.25	217.54	216.48	216.7	216.67	217.16	217.18	217.04	217.13	217.66	215.4	217	217.05	216.53
193.84	193.86	193.82	193.95	194.72	193.81	194.82	193.5	193.96	194.52	194.1	194.05	193.86	194.46	194.09	193.42	193.39	194.03	195.25	194.68	193.89	194.34	194.93	194.77	194.31	194.06	193.65	194.15	194.76	194.3	194.16	193.47	193.52	193.63	193.94	194.85	194.1	194.57	195.98	195.12	195.14	194.2	194.91	194.59	193.25	195.09	194.15	194.12	194.04	193.85
218.67	217.36	218.8	217.73	218.42	217.12	217.95	217.85	217.24	218.06	217.48	217.57	217.46	218	217.68	218.85	216.28	218.58	217.69	217.09	217.52	217.92	219.09	217.33	218.36	218.55	217.91	217.61	217.36	218.4	217.8	217.69	219.08	217.87	217.57	218.15	218.4	217.96	217.53	216.55	217.54	217.34	217.84	218.16	218.06	216.68	216.41	219.43	218.39	217.15
200.46	199.67	199.43	199.56	201.05	200.17	201.58	200.23	201.49	201.96	200.31	200.32	201.62	200.33	199.81	202.49	200.25	200.13	200.99	199.97	200.73	199.73	200.72	200.59	200.64	200.75	199.93	200.68	200.56	199.52	200.93	200.91	200.37	200.38	200.94	199.91	200.27	199.68	200.88	198.9	199.66	199.97	199.79	200.82	200.8	200.45	200.24	200.37	201.52	201.04
204.31	204.61	204.49	205.25	204.17	205.41	205.72	206.14	204.94	203.95	205.24	204.28	205.01	204.3	204.65	203.65	204.45	205.23	204.31	205.22	204.25	204.99	203.93	204.89	204.73	203.93	204.78	204.93	205.29	206.37	204.82	204.18	205	204.19	204.52	204.37	204.65	204.44	205.07	205.25	203.52	204.49	205.1	204.34	204.55	205.05	204.63	204.95	205.23	205.16
203.55	202.64	203.86	202.74	203.02	204.71	203.07	204.6	202.74	203.27	203.49	203.32	204.07	204.03	203.24	203.94	203.4	204.03	203.71	204.01	202.98	203.32	204.38	202.72	203.62	203.46	202.96	204.28	204.11	203.71	204.45	202.4	201.92	204.25	203.78	203.94	204.04	204.01	203.43	204.34	204.07	202.9	204.81	203.22	203.62	203.87	204.57	204.04	203.17	202.88
199.91	201.1	200.65	200.19	201.51	200.28	200.11	201.62	199.58	200.69	200.01	199.18	200.16	201.26	200.18	200.43	200.21	201.25	201.16	199.73	199.37	199.6	200.61	199.84	200.97	201.27	200.48	199.53	199.94	201.01	200.54	200.27	199.94	200.98	200.93	201.18	200.9	200.41	200.17	199.87	200.5	200.65	200.38	200.07	199.91	199.71	200.59	200.11	199.81	199.93
197.92	197.78	197.29	198.53	199.27	198.86	197.17	198.83	197.95	198.1	199.62	198.88	198.92	198.3	198.35	197.81	198.49	198.51	197.42	198.89	199.14	198.06	200.13	199.35	198.99	198.88	199.05	199.83	199.11	198.7	197.15	199.6	197.82	199.27	198.39	198.34	198.55	198.65	198.33	198.36	198.37	199.1	198.51	198.6	198.56	198.43	198.89	198.25	199.04	197.48
202.03	198.93	200.9	200.32	201.55	200.3	200.36	199.87	200.01	199.72	201.14	200.26	200.19	201.23	201.23	201.42	200.46	200.87	199.92	200.37	200.89	200.16	201.18	200.13	200.63	201.12	200.82	201.26	201.8	200.46	200.68	200.32	199.96	200.93	200.63	201.18	200.42	200.84	201.69	199.24	200.07	200.73	199.88	200.65	200.2	200.26	200.54	200.39	200.45	201.39
203.24	202.04	201.76	202.57	202.19	202.8	202.98	202.27	201.68	201.37	202.7	201.8	202.73	203.11	202.22	203.26	203.21	202.55	202.94	202.38	202.48	202.58	202.41	202.34	201.96	202.37	202.61	203.71	201.87	202.93	202.7	202.98	203.7	203.97	202.55	202.83	202.85	203.46	202.48	202.83	202.7	202.94	201.82	201.93	202.55	202.89	202.05	202.25	203.92	202.77
218.04	217	216.83	217.41	216.95	216.8	217.05	216.77	216.64	216.5	217.83	217.39	215.95	217.48	216.44	216.89	217.8	216.84	216.33	217.37	217.13	216.47	216.13	217.32	216.92	216.56	217.5	217.88	216.76	217.2	216.96	216.26	217.27	216.36	216.64	215.71	217.03	217.44	216.65	216.23	217.92	216.14	217.54	217.12	217.72	216.4	215.64	216.62	216.82	216.8
217	217.27	216.14	217.12	216.25	216.53	216.87	216.03	216.96	217.03	216.34	217.77	216.99	215.99	216.07	215.37	217.97	215.96	217.49	216.79	217.43	217.94	216.85	216.81	217.59	216.3	217.11	216.76	218.22	217.19	216.56	216.99	216.68	217.73	215.55	215.93	216.64	216.74	216.94	217.98	217.16	218.1	216.76	217.2	218.23	217.26	216.43	216.96	216.78	216.53
206.64	206.38	206.8	206.02	206.45	207.46	208.08	206.84	206.85	206.55	205.96	206.25	206.13	206.52	207.13	206.38	206.63	206.22	205.49	206.02	206.61	205.86	205.84	205.93	206.48	206.42	205.72	205.64	205.98	206.94	207.16	207.24	205.7	206.31	207.01	206.5	206.18	205.65	206.51	206.05	206.5	205.58	208.15	206.38	207.05	205.56	205.72	206.55	206.48	206.16
193.8	194.53	194.31	192.96	194.91	194.09	195.68	194.95	193.8	193.73	193.6	194.85	194.52	193.55	195.27	194.56	193.23	194.01	193.48	194.28	194.29	195.12	194.7	194.51	195.54	194.8	194.83	193.26	195.14	195.46	194.28	193.65	194.3	194.27	194.63	193.55	194.34	193.68	194.14	192.91	193.19	193.57	194.67	193.13	193.53	193.68	194.09	194.32	195.06	194.74
208.09	209.2	209.06	207.97	208.98	208.81	210.48	209.01	209.07	208.4	208.46	208.97	208.63	209.44	208.87	209.3	209.14	207.18	207.89	208.74	209.31	208.55	208.35	208.7	209.06	208.21	209.21	210.15	208.55	209.29	207.95	209.1	208.96	209.62	208.5	207.86	208.51	209.75	209.71	208.35	209.04	209.42	208.28	207.79	208.23	208.77	208.91	209.43	209.36	209.3
212.08	213.25	213.03	212.75	213.6	213.02	214.09	213.17	213.45	213.26	214.06	213.1	213.02	212.55	212.89	213.16	212.02	212.47	211.56	213.69	213.87	213.02	212.7	213.03	213.85	212.39	212.57	215.26	213.55	212.98	213.04	213.38	212.12	212.46	211.93	213.2	213.84	212.97	213.68	213.98	212.61	213.59	213.16	213.4	211.69	212.52	211.9	213.2	212.84	213.31
200.4	200.56	201.57	201.03	200.43	200.15	201.14	200.32	200.7	199.5	200.08	200.48	200.59	200.39	200.47	201.11	200.2	200.67	200.6	201	199.87	200.03	201.31	200.54	201.57	199.95	200.58	201.16	199.84	200.65	200.89	200.46	201.52	199.56	199.41	200.46	199.51	200.56	199.74	199.69	199.36	199.62	201.59	200.6	202.38	199.46	200.62	200.12	200.5	200.26
209.66	208.77	208.25	207.98	207.6	209.38	207.76	209.13	208.75	208.68	209.11	207.75	208.79	209.31	209.96	208.65	207.41	207.94	208.97	208.16	209.05	209.75	208.81	209.18	208.06	207.85	208.87	208.96	208.18	209.49	208.53	209.11	208.53	208.23	208.33	207.22	209.95	207.94	208.55	207.99	208.25	209.05	208.65	208.15	210.62	209.46	208.17	208.3	208.14	208.23
201.34	202.85	202.15	201.71	202.65	203.07	203.25	202.92	202.39	203.26	202.04	202.19	202.45	202.58	203.15	202.6	201.53	202.9	202.46	202.6	203.79	202.27	203.81	202.52	202.55	203.21	201.69	202.68	202.54	202.22	202.9	202.99	201.84	203.15	202.92	202.37	202.14	202.14	202.3	204.32	202.5	202.89	203.3	203.4	201.55	202.37	201.94	203.63	202.37	203.79
218.3	217.63	217.94	217.33	216.93	217.69	217.55	217.93	217.34	218.01	217.2	217.54	218.35	217.88	217.63	217.58	217.33	216.99	217.36	218.55	218.25	217.93	218.2	218.19	218.93	217.93	218.29	217.78	217.23	217.75	217.92	217.73	217.1	217.49	216.98	218.19	217.53	217.44	217.67	217.7	217.55	217.44	216.96	218.23	218.26	217.91	217.75	217.58	218.78	217.17
203.29	202.75	202.65	203.67	203.14	202.31	204.49	203.24	203.45	202.81	202.61	203.5	203.25	204.23	204.21	203.66	202.83	203.07	202.98	203.49	203.38	202.64	203.14	203.96	203.3	203.7	203.94	203.49	202.56	202.48	202.85	203.44	202.66	203.21	202.25	203.56	203.5	202.86	203.51	202.76	202.84	204.13	203.56	202.35	203.35	203.75	204.08	203.73	203.8	203.13
212.91	212.01	211.57	212.04	212.44	213.01	212.51	212.76	211.53	212.37	212.42	212.68	213.06	212.69	212.03	211.86	212.31	212.71	212.87	212.21	213.08	213.22	212.44	211.74	211.86	211.61	211.9	212.02	212.55	212.26	211.87	212.41	211.83	213.54	213.01	212.06	212.15	212.48	211.85	212.02	211.7	212.41	212.16	211.54	211.81	211.96	211.66	212.14	212.12	212.42
201.21	201.8	200.28	201	201.66	201.29	200.88	201.61	201.28	200.69	202.98	201.52	201.95	201.41	200.4	202.58	200.01	200.09	201.22	201.04	201.19	201.54	202.01	202.52	201.11	200.86	201.76	201.57	201.53	200.45	202.75	201	200.48	200.79	201.04	201.14	200.58	200.83	200.22	200.96	200.72	200.97	200.77	201.5	200.87	202.47	201.03	200.7	201.59	201.84
209.6	208.37	208.58	208.02	209.16	208.4	208.22	209.26	208.34	209.02	209	207.93	208.89	207.31	208.29	207.67	208.57	208.42	209.29	208.32	208.74	209.14	208.66	209.11	209.04	208.46	209.18	207.78	208.65	208.87	209.41	209.17	209.2	208.8	207.75	208.09	208.17	207.95	208.7	208.06	209.26	207.64	208.5	208.44	208.01	207.77	209.69	207.68	208.4	209.21
203.48	202.56	203.08	203.23	204.29	203.61	205.01	204.29	203.76	204.37	203.33	202.48	203.1	202.3	203.97	203.2	202.29	203.05	202.84	202.95	203.32	203.5	203.53	202.3	203.82	203.92	203.53	203.78	202.55	204.02	203.17	203.43	203.2	203.9	201.33	203.51	203.1	202.34	203.51	202.49	202.24	204.15	202.82	203.27	203.11	204.04	203.6	202.89	202.07	203.68
208.03	207.04	207.62	207.06	207.38	207.42	208.41	208.84	208.13	207.6	207.85	208.92	208.22	208.38	208.37	208.46	207.5	208.18	207.69	207.13	207.11	209.15	208.48	208.72	207.71	206.79	208.2	208.35	207.82	207.5	207.94	207.02	208.36	207.4	207.86	207.93	208.04	208.7	208.4	207.83	207.99	207.3	207.39	207.32	207.68	207.47	207.96	206.9	207.32	208.21
207.75	207.13	208.94	207.06	207.26	206.11	208.42	208.27	207.78	207.59	207.28	206.9	207.73	207.33	207.47	208.29	207.07	206.32	206.95	208.09	208.1	208.63	208.15	208.28	208.19	207.88	208.63	208.46	207.51	208.44	207.41	208.79	207.46	207.58	208.73	207.04	207.87	207.49	207.71	208.04	208.08	207.27	207.86	207.14	206.79	208.79	207.28	208.47	207.82	207.19
200.7	200.07	199.18	200.42	199.1	199.21	200.42	199.77	200.15	199.84	200.42	199.89	200.59	198.96	198.97	199.53	200.42	199.64	200.19	198.83	199.45	199.69	199.47	198.17	199.27	198.57	199.46	199.34	200.44	199.92	199.99	200.04	200.08	198.99	200.44	200.44	199.94	200.09	199.03	200.05	200.41	200.11	199.75	199.28	199.32	199.92	198.48	198.87	199.92	199.58
201.2	203.18	202.29	202.77	202.84	202.45	203.4	202.89	202.43	201.94	202.49	202.69	202.34	201.96	202.78	202.86	203.28	202.26	202.83	202.46	202.28	202.47	201.78	201.9	201.28	201.99	201.95	203.71	202.13	202.28	203.73	203.01	203.44	203.14	203.45	202.76	201.94	202.5	202.44	202.96	202.5	203.68	202.69	201.64	203.27	201.99	201.64	202.34	202.01	201.98
211.97	211.78	211.05	211.88	210.86	212.01	212.73	212.14	210.49	212.26	211.84	212.61	210.28	211.04	211.17	211.01	212.65	211.2	211.99	212.24	211.37	211.08	212.1	212.14	211.49	212.22	212.4	210.92	210.97	211.13	211.32	211.24	211.6	211.83	210.58	210.58	210.96	211.26	210.48	210.87	212.11	211.63	211.66	212.15	212.51	212.36	211.65	211.96	210.23	211.85
208.92	209.07	208.69	208.18	209.2	209.15	208.52	209	208.03	208.79	208.12	209.14	208.3	209.71	207.4	208.77	208.5	208.22	209.68	208.48	208.91	210.34	208.36	208.17	209.53	208.53	208.45	209.46	208.32	209.04	209.04	209.16	208.32	208.07	208.27	207.64	208.14	207.93	208.13	207.35	208.38	208.95	208.73	209.51	208.46	208.35	208.22	208.32	208.51	208.73
199.74	200.44	200.38	199.2	201.39	199.67	201.43	200.55	200.66	198.88	200.67	199.49	200.66	200.16	201.91	199.7	199.25	199.86	200.23	200.12	199.31	200.74	200.48	201.89	200.54	200.09	201.66	201.89	200.61	200.75	199.12	200.84	201.07	199.06	199.99	200.28	199.91	200.07	199.15	201.71	200.92	201.62	199.89	201.05	199.66	201.7	200.16	201.08	201.4	201.71
203.28	203.12	204.44	204.15	204.65	205.99	202.58	203.16	204.82	202	202.05	204.05	203.07	204.64	203.21	203.35	203.76	203.55	204.25	203.78	202.08	203.56	203.18	203.36	203.93	203.31	203.1	202.77	202.78	203.29	202.47	204.15	202.89	203.77	204.71	204.42	202.9	202.87	203.59	203.6	204.66	203.29	203.86	204.85	203.28	204.05	204.06	203.15	204.29	203.33
210.68	209.04	209.56	208.73	210.2	209.17	208.85	210.06	209.24	210.76	210.11	210.04	210.36	210.64	209.4	209.98	208.86	209.57	208.92	210.06	209.04	209.92	209.6	209.29	210.38	209.91	209.43	209.27	209.54	209.31	209.73	208.73	210.37	210.24	209.54	209.31	210.81	209.59	208.89	209.96	209.12	208.62	210.1	209.6	209.05	209.83	208.43	209.17	208.87	210.21
207.18	206.98	207.11	207.65	207.52	206.72	206.15	207.06	206.73	206.9	208.39	207.37	207.87	207.19	207.8	207.48	207.49	206.63	208.11	207.11	207.04	207.97	207.47	207.04	207.75	207.7	207.81	207.87	208.11	207.04	206.76	207.7	207.52	207.8	207.07	206.74	206.86	208.23	207.24	209.12	207.08	207.43	207.88	207.38	207.6	208.6	207.85	206.87	207.62	207.97
208.15	208.63	208.85	207.15	207.67	206.93	207.42	207.22	207.72	207.61	207.07	207.36	208.62	207.44	208.58	208.28	208.28	208.02	207.22	207.95	208.36	208.41	207.81	208.09	208.05	208.49	207.65	208.49	207.77	207.25	207.89	207.4	207.74	206.92	208.76	208.51	207.18	207.99	208.08	207.85	207.97	208.22	208.56	207.96	207.7	207.87	207.18	208.47	208.94	207.76
216.99	217.63	219.05	217.47	217.82	218.59	218.49	218.08	217.98	218.05	217.87	217.87	218.25	217.59	217.12	218.48	216.96	217.22	217.68	217.32	217.25	217.14	218.35	216.53	217.61	217.81	218.44	218.58	217.37	217.1	219.23	217.66	217.49	218.09	217.8	218.68	218	217.74	217.37	218.54	217.04	218.09	217.87	218.18	219.05	217.18	217.82	217.59	217.73	216.86
197.8	197.06	197.79	197.53	197.11	197.85	197.03	198.05	197.83	198.7	198.37	198.42	197.72	197.54	195.93	197.27	197.97	198.59	197.36	197.97	199.17	198.02	197.7	198.73	199.05	197.79	197.84	197.07	198.45	196.95	198.44	197.92	199.14	197.11	198.21	197.67	197.35	199.25	197.29	198.21	198.08	197.59	198.14	198.99	198.76	198.6	197.39	196.97	198.96	197.07
205.61	205.9	205.9	205.89	206.26	207.6	205.07	205.82	205.12	205.39	205.04	204.75	206.23	205.25	205.34	205.33	205.35	206.13	205.39	205.92	205.02	204.54	205.58	205.69	204.81	205.3	205.22	206.26	206.62	205.59	206.53	205.67	205.38	205.7	204.79	205.81	205.93	205.73	206.84	205.11	204.85	205.41	205.26	206.45	205.23	205.91	206.28	205.4	206.66	204.82
210.99	210.78	211.6	211.54	211.55	212.01	210.5	212.42	211.65	212.43	211.31	211.22	212.36	210.13	210.94	211.09	211.34	211.66	210.4	211.66	211.85	210.82	211.92	211.26	211.59	210.76	212.4	211.44	211.45	212.42	211.62	211.83	211.34	210.56	211.58	212.01	212.06	211.47	212.63	211.85	212.05	211.87	211.78	212.1	210.44	212.53	212.21	211.79	211.04	211.05
204.21	204.5	205.81	204.59	204.66	203.85	205.25	205.08	205.86	204.28	204.35	204.43	204.61	205.21	204.8	205.23	205.02	203.86	205.1	206.03	204.44	204.62	204.69	204.69	205.15	203.72	204.41	205.56	204.94	205.38	204.27	204.51	204.22	204.94	205.58	205.28	204.39	204.73	205.29	205.05	204.88	204.41	204.9	204.36	205.8	204.92	205.65	205.03	205.08	205.31
217.98	218.24	218.05	218.12	217.27	217.81	216.78	217.56	217.51	219.32	217.9	217.37	218.52	218.47	216.86	218.25	218.29	217.67	218.82	217.67	218.22	217.55	218.55	217.24	218.07	218.34	218.28	217.93	218.51	217.89	217.27	217.59	218.66	216.84	217.88	218.56	219.34	218.7	218.47	216.94	218.09	218.04	218.05	217.63	218.41	218.02	218.61	217.49	218.28	218.19
214.06	213.49	214.34	214.84	214.34	213.75	213.45	214.16	213.18	214.76	213	214.28	213.62	213.1	213.84	214.9	214.44	212.88	214.47	213.28	213.35	214.9	214.02	213.14	213.93	213.98	214.12	213.66	212.98	213.29	213.2	214.44	214.85	214.6	213.58	214.56	213.13	214.51	213.13	213.46	214.53	213.68	213.32	214.2	214.85	214.58	213.5	213.55	214.42	214.24
205.69	206.03	206.96	206.73	207.57	206.3	205.71	206.94	206.06	205.87	205.95	206.75	205.02	206.26	207.2	206.01	207.03	206.6	206.41	207.08	205.31	206.32	206.74	206.58	205.93	205.54	205.83	205.79	206.22	207.19	206.19	206.27	205.89	206.91	206.27	205.31	206.31	206.41	205.95	206.81	206.13	205.39	206.6	206.78	207.01	206.16	206.4	207.51	206.51	206.68
206.59	206.84	206.47	206.29	207.21	207.06	206.92	205.28	205.42	207.24	206.22	207.31	205.4	205.8	206.26	205.68	206.73	207.12	205.89	206.75	206.1	207.39	207.15	206.51	205.51	207.25	205.6	206.31	206.16	205.98	206.22	206.54	207.28	206.19	205.5	206.29	206.8	205.87	207.41	206.05	205.05	207.41	207.07	206.87	207.33	205.36	206.16	205.79	206.26	205.55
204.32	203.06	202.99	203.82	203.95	203.14	203.57	204.19	203.51	204.01	203.88	204.31	204.38	202.67	203.8	203.39	203.08	204.07	203.15	203.94	204.65	204.16	202.99	203.05	203.76	203.56	203.99	204.57	203.73	204.24	203.84	204.13	203.42	202.89	203.19	204.83	204.27	204.33	202.85	204.26	202.57	204.3	203.76	203.11	203.48	203.45	203.45	202.64	203.81	204.14
212.3	213.14	212.28	212.2	212.12	212.59	211.5	212.86	212.59	212.45	212.69	211.41	212.62	213.18	212.28	213.43	213.39	212.75	212.34	212.47	212.23	211.98	211.96	211.21	213.56	212.26	212.91	212.93	211.68	211.93	212.12	211.91	212.12	212.63	213.12	211.9	212.7	211.48	212.27	212.94	212.66	213.35	212.21	212.36	211.84	212.01	213.89	212.64	212.53	211.71
199.06	200.07	201.03	199.78	200.29	199.29	200.26	201.78	200.84	201.03	199.77	201.53	201.82	200.34	200.14	201.01	200.3	200.18	201.03	200.9	200.52	200.52	200.58	199.67	201.52	199.53	200.24	200.95	200.35	200.66	200.24	200.8	199.63	200.75	199.08	200.54	200.84	201.07	199.85	201.01	200.34	200.81	201.02	200.18	200.74	201.39	199.7	200.15	200.69	201.34
196.05	195.4	194.63	195.26	194.97	193.33	195.65	195.92	194.97	195.48	195.93	194.96	194.89	194.78	194.96	196.48	194.5	195.11	195.56	194.06	195.08	195.45	195.41	195.4	195.49	194.34	194.77	194.95	195.59	193.99	195.57	194.45	196.32	195.35	195.12	194.35	195.68	195.02	195.42	195.75	195.76	194.4	195.13	195.22	194.5	195.06	195.94	196.03	194.66	195.06
207.86	207.99	208.25	208.22	209	209.1	208.67	208.81	208.31	208.54	209.85	207.59	208.93	207.78	209.25	207.79	209.55	207.67	207.05	208.13	208.5	209.15	208.41	208.51	208.08	208.45	209.33	207.61	210.17	209.08	208.45	207.73	208.5	207.94	208.19	208.77	208.45	208.53	209.28	208.13	207.38	208.92	209.02	207.67	207.83	208.74	209.16	208.33	208.94	208.64
203.84	203.8	204.1	204.75	204.55	204.43	204.67	204.11	205.06	204.91	203.96	204.56	203.49	205.62	204.61	205.35	204.66	205.21	203.16	204.67	204.75	204.44	203.55	204.4	205.01	204.56	203.63	204.42	205.08	204.6	205.54	204.7	205.38	204.25	205.46	204.99	204.55	205.07	205.13	205.66	204.67	205.55	204.68	204.55	205.12	204.73	204.09	204.7	203.83	204.49
215.87	217.06	216.78	216.33	217.98	218.33	217.67	218.09	216.8	217.04	218.09	216.05	217.07	215.89	217.94	217.67	215.89	217.26	216.25	216.51	217.53	216.1	216.27	217.14	216.53	217.06	216.23	217.34	216.79	218.14	217.11	217.09	217.43	216.75	218.32	217.93	216.55	217.17	216.19	217.44	217.21	218.1	216.61	217	216.59	217.17	216.03	217.18	217.04	218.24
211.8	212.09	211.88	211.72	211.95	212.29	212.36	210.12	211.04	212.42	210.85	211.48	211.73	210.59	212.26	210.59	212.6	212.46	211.86	211.93	211.85	212.12	211.19	212.02	211.05	212.01	212.4	211.84	211.46	210.54	211.94	211.59	212.39	211.8	211.9	210.73	212.4	211.76	212.83	212.57	212	211.82	211.74	211.7	212.35	212.18	211.75	212.7	212.79	211.86
203.18	203.27	203.6	203.21	202.62	203.56	204.88	203.68	202.71	202.7	203.72	203.82	203.95	202.9	203.34	202.94	203.57	203.09	203.31	203.39	203.94	203.26	203.7	202.92	202.65	203.67	202.69	204.02	202.4	204.09	203.34	203	202.75	203.31	203.17	203.27	202.6	203	203.28	202.72	203.77	203.87	203.68	203.35	203.63	204.63	204.5	202.8	202.89	203.18
204.03	203.82	203.81	203.19	204.42	204.61	203.1	203.9	203.42	203.87	203.57	203.42	204.82	203.36	204.66	203.62	204.8	204.29	203.13	203.04	204.43	204.18	205.15	203.54	204.93	204.44	203.19	204.64	204.38	203.94	204.46	203.39	204.26	204.88	202.85	203.41	203.38	205.57	204.1	203.77	203.91	204.36	202.86	204.3	204.67	204.25	204.09	204.64	202.62	204.77
207.7	209.4	208.88	208.26	210.15	208.24	207.23	208.26	209.2	207.58	209.06	207.99	208.83	208.73	209.23	208.21	209.28	208.73	208.31	208.94	207.83	208.33	209.35	208.53	208.47	209.24	208.31	208.95	208.4	208.54	209.42	207.89	208.79	208.95	208.43	209.1	208.9	207.9	208.41	209.42	207.8	208.66	207.91	209.52	208.6	209.14	208.47	208.64	207.55	207.12
211.54	211.03	211.47	210.98	210.71	211.65	211.97	212.48	211.79	211.85	211.59	211.26	212.15	212.71	211.64	212.22	211.7	212.43	211.19	211.6	211.72	211.1	211.53	211.09	212.06	211.75	212.41	212.06	212.05	210.79	211.9	211.84	211.77	211.27	211.06	212.08	210.7	211.94	211.85	211.93	211.65	211.32	212.36	212.23	211.73	212.19	212.61	211.47	212.06	211.61
212.07	211.89	210.92	210.92	211.53	211.42	211.42	212.13	212.06	212	211.22	211.83	211.35	211.65	210.7	212.54	210.67	211.22	211.24	212.03	210.88	211.61	211.85	210.85	211.11	212.29	210.49	211.97	211.74	211.92	212.42	211.46	210.87	212.43	211.76	211.93	211.25	212.73	211.78	211.43	211.96	212.47	211.8	212.66	211.77	211.86	211.17	211.59	210.72	211.66
206.01	206.07	205.03	205.36	205.61	205.37	205.77	204.93	205.18	205.44	205.68	206.97	205.94	205.49	206.21	205.48	205.69	205.8	205.27	206.21	206.15	205.91	204.22	204.67	206.19	206.46	205.39	205.62	206.1	205.65	205.73	206.21	205.39	207.01	206.33	205.12	205.58	205.67	205.03	204.9	206.59	204.48	205.57	206.02	205.64	205.31	204.94	205.72	205.02	206.99
198.67	199.25	199.32	199.54	198.62	198.39	198	198.74	198.91	197.91	198.77	197.83	197.9	198.67	199.54	197.83	199.61	198.96	200.33	200.41	199.47	198.19	199.27	198.96	198.73	197.75	197.45	198.68	198.51	198.83	197.64	199.42	199.02	198.47	199.92	200.07	197.9	197.47	198.14	199.22	198.91	198.45	198.87	197.07	198.32	198.92	199.59	198.11	198.13	199.66
201.81	202.45	203.3	202.39	202.41	202.52	202.32	202.08	202.61	202.08	203.14	201.88	202.72	202.6	202.76	202.18	202.18	202.02	201.98	202.18	202.67	202.63	201.59	202.45	202.42	203.19	202.53	201.6	201.86	202.21	201.89	202.29	202	202.14	201.77	200.87	202.06	202.05	201.45	202.7	202.4	201.84	202.74	202.98	203.01	202.37	202.35	202.76	202.4	201.96
209.96	208.32	208.53	207.98	208.21	209.88	208.62	208.61	208.22	209.16	208.5	209.15	208.8	208.95	208.98	208.06	207.57	208.35	208.95	209.13	208.02	208.19	208.81	208.86	207.78	209.03	208.73	208.52	208	207.27	209.34	207.8	207.93	208.58	207.9	207.69	208.31	208.63	208.21	207	208.78	208.9	208.83	208.6	208.13	207.92	207.71	209.6	209.11	208.86
203.23	203.83	202.64	203.04	202.36	204.29	202.5	203.19	203.55	202.89	202.2	202.19	204.61	204	203.4	203.73	203.39	202.22	203.18	203.18	202.55	201.88	202.55	203.26	202.65	203.9	203.13	204.14	203.42	203.87	203.05	204.47	203.03	203.49	203.03	204.29	202.53	204.05	203.88	203.3	203.58	203.58	202.86	204.19	202.32	203.33	202.91	203.03	203.45	203.22
198.97	199.84	199.7	199.82	199.74	198.18	198.37	199.68	199.39	200.03	199.68	200.95	199.64	199.21	199.41	198.45	198.38	200.89	199.06	199.37	198.82	200.16	199.58	199.2	198.96	199.81	200.02	199.95	199.62	198.55	199.52	199.18	198.68	197.69	198.01	198.47	199.59	199.74	200.07	199.49	199.45	200.11	198.5	200.06	199.36	199.48	199.74	198.51	199.48	199.85
218.02	217.14	215.19	217.15	217.17	216.64	217.21	216.72	216	216.94	217.93	216.91	217.14	216.88	217.77	217.19	216.11	217.61	217.35	216.89	216.83	217.73	217.22	217.56	216.73	217	216.8	216.53	217.91	216.74	218.19	216.48	217.09	216.52	216.9	217.77	216.44	215.32	216.42	215.13	217.54	218.21	217.15	217.84	217.49	216.95	217	217.16	217.32	216.4
205.2	204.77	204.96	204.89	205.46	204.64	204.62	204.87	203.49	204.83	203.77	204.52	205.43	203.75	205.21	205.06	204.26	205.15	204.31	205.23	203.37	203.16	204.61	205.37	205.54	204.59	204.88	204.17	204.44	205.95	203.8	204.6	205.29	204.49	204.26	205.51	205.07	205.36	204.89	204.58	204.94	204.8	205	205.78	205.47	205.08	203.93	204.92	204.85	204.34
212.97	212.39	213.07	212.82	212.72	213.39	213.39	213.31	213.5	213.12	213.03	213.24	212.97	214.12	211.54	213.63	212.82	212.77	212.79	212.68	213.43	212.97	213.35	212.21	213.2	213.14	212.36	213.31	213.38	211.67	213	213.91	212.93	212.26	213.55	214.03	212.08	213.19	213.82	213.61	212.92	212.61	214.55	212.76	212.1	212.55	213.84	213.04	213.04	212.89
204.26	203.92	203.17	203.1	203.48	203.48	201.95	203.57	203.36	203.3	204.27	202.1	203.41	204	203.59	202.67	203.33	203.23	203.86	202.81	202.96	202.53	202.6	203.71	204.14	204.1	204.06	202.53	202.98	202.78	203	204.38	202.43	203.79	203.6	203.99	203.11	202.21	202.93	204.07	203.48	204.07	203.49	203.01	202.19	203.64	203.47	204.15	202.67	202.89
197.87	199.5	198.04	200.41	197.08	198.88	199.64	198.6	198.8	198.8	198.2	198.97	198.99	198.7	197.83	199.89	198.24	198.89	197.72	197.49	198.79	197.67	198.05	199.58	200.1	198.82	197.8	199.13	199.03	198.99	198.64	199.17	198.26	198.82	198.18	197.26	198.22	197.97	198.94	198.2	198.38	198.72	197.48	198.51	198.37	199.99	197.27	197.81	199.62	199.5
203.22	202.46	202.47	203.1	201.36	200.67	202.17	202.74	201.19	203.15	202.73	202.43	202.34	202.87	203.11	202.15	202.31	203.65	201.89	202.62	201.92	201.58	202.12	202.84	202.73	201.04	203.11	202.42	201.04	201.51	203.44	202.48	202.2	202.8	202.26	202.53	202.32	202.91	202.98	202.51	203.46	204.19	202.57	202.45	202.58	204.12	203.23	202.08	203.03	202.74
202.64	201.85	202.73	202.37	201.22	203.27	203.22	202.98	204.11	202.3	202.72	202.84	203.34	203.19	202.58	202.84	202.48	203.74	202.79	203.13	203.06	203.23	202.92	202.57	202.35	201.94	203.71	202.38	201.89	203.05	202.4	202.57	202.01	202.23	202.93	202.49	202.87	204.58	204.4	203.37	202.39	202.74	202.61	202.1	203.75	202.16	202.03	201.97	202.61	202.91
202.04	202.68	201.35	203.18	203.64	202.69	202.2	201.47	203.41	203.17	202.95	203.51	202.43	202.45	202.22	203.11	202.77	201.62	203.74	202.79	201.78	202.48	202.53	202.84	202.55	202.4	201.92	203.3	201.71	201.48	201.74	202.81	203.21	202.88	202.03	203.4	202.01	202.69	201.25	202.39	202.6	203.23	202.65	203.11	202.14	201.91	202.82	202.75	202.52	203.64
193.08	194.69	194.25	194.21	194.75	194.12	194.47	193.28	193.16	194.71	194.87	193.59	193.77	193.99	193.79	194.73	194.92	194.19	193.22	193.59	194.8	194.01	194.88	194.67	195.11	194.03	193.68	193.85	194.33	193.65	194.72	194.2	195.69	194.11	194.65	193.01	193.44	195.12	194.16	194.38	193.84	192.87	194.12	194.8	193.26	194.54	195.2	194.82	193.7	194.78
194.7	194.47	194.64	194.39	194.53	193.16	194.31	194.61	194.39	194.39	193.87	194.37	194.41	196.01	194.31	193.44	193.49	193.01	193.59	194.2	195.1	193.14	194.97	193.03	194.62	193.7	194.39	194.04	195.22	193.15	193.94	193.52	194.31	194.21	195.2	193.9	193.93	193.26	193.9	194.43	193.88	194.32	193.32	195.06	194.85	195.36	194.34	194.27	193.96	194.52
216.96	216.11	217.23	216.79	217.37	216.37	217.1	216.42	217.56	216.73	216.91	217.35	217.36	216.56	217	217.2	217.5	217.81	217.56	216.5	216.08	216.69	218.29	217.28	215.64	217.26	216.76	217.3	217.87	217.45	217.19	217.59	217.29	216.87	216.98	217.72	217.25	217.22	217.98	216.79	216.65	217.14	216.74	216.45	216.62	216.32	215.84	216.45	217.19	217.32
217.97	217.32	217.87	218.15	218.16	217.93	218.18	218.08	217.75	217.54	217.62	217.16	217.02	217.03	217.17	217.22	217.26	218.04	218.18	217.42	217.9	217.55	218.16	218.52	217.44	217.87	218.26	217.98	217.69	216.85	217.98	217.41	217.26	217.66	219.42	218.03	217	218.46	218.27	217.84	218.02	217.67	217.49	218.2	217.34	216.91	218.31	217.51	217.82	217.59
199.97	199.98	201.68	200.02	200.96	200.62	200.64	199.65	199.38	200.27	200.3	199.89	201.53	201.4	200.75	201.26	199.86	200.42	200.97	200.42	200.8	200.77	199.82	201.79	200.87	200.28	198.98	200.54	200.45	200.34	200.18	201.1	201.05	200.14	199.43	200.59	200.5	199.96	202.11	199.84	200.34	200.55	200.72	199.94	200.95	200.16	199.87	200.5	200.09	200.76
211.6	210.58	211.73	212.19	211.9	211.01	211.8	213.45	212.23	211.53	211.7	211.33	210.85	210.49	210.99	211.16	211.54	211.84	210.99	211.34	212.02	212.19	210.95	212.05	210.83	212.78	211.58	211.57	211.69	211.86	211.63	211	211.88	210.9	211.53	211.52	212.52	211.77	211.83	211.62	210.71	210.9	210.39	211.64	211.49	210.69	211.45	212.59	211.17	211.26
202.29	202.54	203.15	202.85	203.5	202.4	201.31	203.6	201.65	203.58	202.8	203.09	202.92	203.26	201.89	201.7	203.47	202.64	202	203.39	202.76	203.16	201.66	202.71	203.21	202.33	202.54	202.48	202.66	203.43	202.41	202.62	201.37	202.58	202.48	202.78	202.39	202.36	202.44	202.66	202.99	202.78	202.43	203.26	201.63	203.35	202.63	203.5	202.39	203.31
202.22	202.75	202.45	203.47	201.99	202.81	201.81	202.15	202.25	201.98	201.24	204.12	202.18	202.57	202.1	202.13	202.76	202.53	202.31	202.44	202.65	202.24	202.03	201.09	202.85	202.79	201.36	202.77	203.16	202.24	201.47	202.3	202.22	202.37	202.91	202.12	203.07	202.72	203.25	202.67	202.01	203.25	202.45	202.17	203.05	203.39	202.31	203.59	202.84	202.84
202.75	204.7	204.52	203.95	202.72	204.3	204.16	203.32	203.05	204.16	203.54	203.86	204.54	203.99	203.49	204.33	204.04	203.82	202.93	203.72	203.71	203.36	203.47	203.24	203.34	203.45	202.34	203.11	203.97	204.82	204.58	204.51	202.5	202.7	204.52	204.25	202.24	203.45	203.75	205.03	204.5	202.64	204.19	204.86	204.01	203.49	204.71	203.99	202.83	202.98
205.92	205.7	205.56	206.59	205.66	206.25	205.47	205.96	205.65	206.36	204.43	204.65	206.06	205.09	205.14	205.9	206.15	204.59	205.19	205.36	206.16	204.66	205.35	206.94	206.3	205.29	205.5	206.15	205.39	205.97	205.86	205.54	204.99	206.57	204.94	204.72	205.54	206.3	206.17	206.69	204.42	204.22	206.03	205.78	205.47	206.99	206.6	205.45	206.59	204.34
207.61	209.51	208.75	209.25	209.47	209.4	209.42	208.32	209.37	208.03	207.53	209.14	208.21	208.6	208.6	209.34	208.56	209.71	209.03	208.46	209.66	209.27	208.93	209.43	208.48	209.13	209.21	208.64	208.79	208.68	208.95	208.81	209.44	209.51	209.86	209.42	208.23	208.31	208.14	208.69	208.5	208.89	209.11	208.23	209.24	208.71	209.38	209.37	208.55	209.21
216.5	217.41	216.27	217.37	216.66	216.03	217.63	216.88	217.23	216.83	217.15	216.06	218.11	217.11	215.89	216.51	217.16	218.12	216.25	217.6	217.21	218.06	217.05	217.09	217.03	216.68	217.48	217.39	217.67	217.21	216.69	217.43	216.73	216.1	217.55	217.05	215.92	217.24	216.53	216.6	216.84	217.44	218.65	217.37	216.98	216.43	217.08	217.57	217.28	216.34
202.38	203.12	202.4	202.7	202.31	203.24	201.77	202.71	201.91	202.37	202.15	202.74	202.77	201.84	202.8	203.61	203.14	202.63	203.91	202.68	203.17	202.98	202.33	202.55	202.3	202.25	203.58	203.63	203.84	203.68	203.2	201.79	202.59	203.51	201.8	203.07	202.85	202.48	202.87	203.45	202.28	202.35	203.16	203.41	202.67	202.22	202.7	201.66	203.73	203.37
201.95	204.26	202.16	202.65	200.87	203.27	203.23	203.5	202.74	201.5	202.81	202.68	202.14	203.33	203.02	203.1	203.95	202.24	202.38	204.19	203.21	202.16	203.34	202.74	202.96	203.35	202.27	203.19	202.91	203.41	202.57	203.51	202.96	202.89	204.03	203.26	202.48	203.17	203.44	202.36	202.64	203.62	203.48	202.83	203.1	202.36	202.59	203.23	202.87	202.37
204.37	203.28	204.27	202.6	203.19	203.51	202.58	202.87	203.99	202.66	203.41	203.29	203.49	204.23	203.55	203.18	204.09	204.75	203.57	203.41	203.25	205.06	202.55	203.57	203.56	203.72	203.21	203.83	203.49	203.51	203.77	202.96	204.09	203.54	202.14	204.01	202.81	203.78	204.42	202.88	204.32	202.64	203.5	203.17	204.14	204.6	204.11	203.41	204.04	204.09
203.56	203.76	203.52	203.7	203.34	202.94	203.71	202.58	201.36	202.67	203.54	203.61	202.85	203.29	203.07	204.01	202.78	203.43	203.28	204.19	203.56	202.79	202.73	203.93	203.55	204.43	203.37	203.34	203.34	203.6	202.71	202.64	204.19	203.16	203.76	204.39	202.73	201.52	203.23	202.74	204.19	202.82	203.91	203.37	203.8	203.65	203.29	202.13	202.83	203.24
203.47	202.84	202.9	202.4	203.08	203.09	204.16	203.82	202.97	203.2	203.59	203.29	204.1	203.65	203.86	202.52	204.39	203	204.27	203.47	203.69	203.41	204.1	204.16	203.01	203.04	202.89	203.51	202.63	203.92	202.67	204.81	202.96	203.36	203.86	201.44	204.04	204.49	202.93	202.74	203.48	204.34	203.38	203.31	201.92	203.94	202.95	202.73	203.4	202.81
194.64	194.01	194.66	195.2	195.06	195.54	194.32	195.98	194.57	194.64	195.63	195.1	194.86	195.49	194.79	195.59	195.42	195.09	196.18	194.97	195.22	194.89	195.43	195.23	195.85	194.96	194.36	194.62	195.39	195.54	195	195.11	194.91	195.12	195.27	195.68	195.16	195.04	194.71	194.71	195.88	194.32	196.61	194.87	194.61	194.86	195.19	195.83	195.05	195.43
207.99	207.08	207.87	207.07	208.57	208.09	207.39	207.39	207.45	207.83	207.2	208.03	208	207.56	207.81	208.59	207.85	207.76	207.79	207.97	208	206.78	207.4	208.19	206.77	207.41	207.4	208.03	208.1	208.77	207.81	207.9	207.71	209.32	208.24	207.37	206.75	206.94	209.31	207.55	209.3	207.31	208.55	208.17	208.63	208.16	207.11	207.86	208.01	205.9
211.56	211.84	211.25	211.55	211.81	210.59	211.16	210.83	211.63	211.25	210.97	211.22	212.06	210.4	211.38	211.33	211.49	212.32	211.41	210.74	211.56	212.15	210.73	212.76	211.47	211.11	212.14	211.28	210.74	212.22	211.56	212.17	212.3	210.81	212.21	212.2	211.46	210.31	210.44	212.13	212.19	211.81	212.66	211.69	211.98	210.96	212.1	211.28	210.3	211.67
202.72	202.63	203.64	202.94	203.97	201.76	201.95	201.87	203	202.01	203.13	202.06	202.59	202.84	203.43	202.87	203.17	202.97	201.83	202.65	202.92	202.96	202.74	201.69	202.53	203.22	202.64	203.68	202.28	202.04	201.77	202.13	201.81	202.29	202.09	202.48	202.05	202.54	202.76	202.57	202.16	202.27	201.48	203.53	202.85	202.81	202.46	202.02	202.51	202.4
211.5	210.82	211.62	212.05	212.42	211.7	210.36	211.06	211.55	211.44	211.99	211.37	210.61	211.15	210.88	211.42	212.39	212.4	211.65	211.57	211.86	211.71	211.07	211.55	210.95	211.29	212.59	210.26	211.98	213.06	211.31	211.63	211.98	211.02	212.17	210.79	211.87	211.83	210.74	212.64	211.22	211.08	212.1	211.2	211.71	211.86	211.37	211.55	211.34	211.29
212.14	211.51	211.86	210.65	212.55	211.83	211.51	211.67	210.9	211.17	213.24	211.26	210.65	211.57	211.23	210.71	212.86	211.64	209.95	211.54	211.88	211.13	211.77	211.53	211.11	211.18	212.09	211.5	213.89	212.44	211.71	211.73	212.53	211.57	213.23	211.48	212.61	211.34	211.21	211.3	211.05	211.34	211.96	212.18	211.75	211.58	212.67	212.1	211.38	211.78
203.44	203.06	203.48	203.36	203.73	204.53	204.09	202.8	203.26	204.31	203.5	203.02	203.33	204.54	202.88	203.5	204.92	202.97	203.44	204.93	204.4	203.49	203.15	203.2	203.53	203.53	204.3	203.58	203.81	202.88	203.4	203.47	203.9	203.27	204.61	203.67	203.92	203.76	203.93	203.47	203.94	203.2	203.59	204.74	204.09	204.34	203.17	202.74	204.04	204.3
202.23	201.73	202.55	201.88	203.36	202.7	202.61	202.71	202.98	202.03	202.35	202.59	202.85	202.22	202.98	202.67	202.36	202.56	203.17	202.32	201.55	204.05	203.33	202.78	201.52	201.84	203.09	202.3	202.22	203.58	203.53	202.4	203.38	201.64	202.59	203.62	201.91	203.12	202.41	202.93	202.86	202.08	202.45	202.36	202.1	204.03	202.34	203.21	202.48	202.61
208.47	208.35	208.71	209.38	208.23	209.55	209.29	208.47	208.02	208.91	207.79	209.32	208.98	208.18	209.22	208.98	207.43	208.37	208.35	208.74	207.35	209.16	208.63	208.35	209.76	209.42	206.83	207.58	208.45	208.07	208.21	208.5	208.13	209.06	208.24	208.35	209.26	208.53	209.2	209.4	208.97	208.45	207.84	209.1	207.41	208.06	208.01	209.49	208.5	208.5
200.1	200.13	201.4	200.34	201.7	200.95	201.49	200.88	200.88	199.81	200.69	200.77	200.63	201.47	201.25	200.93	200.18	200.7	199.71	201	200.9	200.65	200.53	200.7	201.23	198.74	200.51	199.76	200.54	200.47	200.68	200.19	199.17	201.14	200.68	201.72	200.42	199.91	200.32	200.7	201.18	200.78	200.71	201.58	201.42	201.2	200.08	199.33	200.44	199.56
208.36	209.65	208.12	208.64	206.82	207.34	208.13	208.98	207.81	207.91	208.42	207.13	207.61	207.56	208.38	207.69	206.65	207.6	208.21	207.43	207.75	208.18	206.68	207.28	207.47	207.56	208.21	207.86	208.19	207.69	208.09	208.54	207.93	207.9	207.44	208.13	206.91	207.95	208.96	208.17	207.98	207.79	208.65	207.41	208.55	207.98	206.74	207.72	207.29	207.85
204.57	203.85	203.4	202.38	203.15	204.49	202.83	202.91	203.16	203.49	203.26	203.66	202.33	202.69	203.76	203.6	204.03	203.98	202.93	203.81	203.78	202.77	203.03	203.77	203.51	203.79	204.36	203.46	202.65	203.31	203.36	201.86	203.39	202.97	202.99	202.58	203.5	203.6	202.95	202.75	203.81	202.31	203.34	203.11	203.69	204.68	203.86	204.06	203.5	204.53
205.34	204.71	203.8	204.32	204.67	203.87	203.58	203.62	205.51	204.01	203.61	204.35	205.18	202.92	204.77	205.67	204.27	204.82	205.09	206.01	204.7	204.4	204.95	204.68	204.33	204.03	204.46	204.52	203.61	205.55	205.04	204.26	205.87	205.09	205.15	204.34	204.64	204.65	204.89	205.26	205.32	205.77	204.37	205.84	204.68	204.02	205.35	204.93	204.22	205.09
203.96	205.81	205.58	204.08	204.54	205.21	204.52	205.2	204.83	204.71	204.5	203.92	203.76	204.75	203.99	205.28	205.23	205.51	203.35	205.04	204.82	204.47	204.5	204.72	204.94	205.06	204.67	204.62	204.06	205.62	204.43	204.02	204.43	204.42	205.72	204.37	204.83	205.31	204.61	205.67	205.87	203.99	205.24	204.23	203.99	204.63	204.89	204.71	205.29	204.45
211.98	211.78	211.31	210.73	213.21	212.3	211.07	212.16	212.32	211.79	212.09	211.17	211.59	211.54	211.78	212.37	211.3	210.93	211.45	212.12	211.79	212.97	212.17	212.05	211.29	211.13	211.1	212.34	211.21	211.5	211.44	211.63	212.43	211.94	212.33	211.57	211.34	211.15	211.94	212.11	211.4	212.23	210.96	212.04	211.41	211.23	211.53	212.02	210.52	211.79
217.33	217.49	217.52	218.33	217.23	218.06	217.21	218.21	218.06	218.03	217.27	218.49	217.38	217.36	218.02	218.05	216.45	217.82	218.31	217.24	217.56	217.37	218.03	217.62	218.27	216.91	218.71	217.33	217.16	217.82	217.71	217.12	217.7	217.76	217.71	217.23	218.23	217.09	218.44	217.66	217.89	218.61	217.65	217.96	217.3	217.61	218.7	218.17	218.29	218.74
217.78	217.74	216.96	216.83	216.93	216.94	216.71	218.27	217.38	217.14	216.64	217.03	217.03	217.54	217.03	216.97	215.6	216.6	218.16	217.19	216.39	216.64	218.11	216.32	217.1	216.54	216.67	216.33	217	215.9	217.26	217.44	217.24	216.83	217.6	217.05	216.21	217.12	216.87	217.09	215.66	217.55	217.29	217.15	216.17	216.24	216.55	217.15	216.73	216.76
211.54	211.58	211.9	211.46	212.03	211.09	211.03	212.06	210.11	211.96	210.64	212.59	212.01	212.76	211.57	211.78	212.99	212.04	212.4	211.86	211.57	212.09	211.69	211.91	211.73	211.63	212.56	211.22	211.44	211.69	212.72	211.69	212.4	212.47	212.79	211.49	211.3	211.47	212.84	212.81	212.03	210.49	211.72	211.58	210.66	212.16	212.23	211.73	210.82	212.51
207.34	208.43	208.21	208.32	207.85	207.8	207.44	208.84	207.72	207.17	207.79	207.92	207.7	208.69	208.54	208.06	207.41	209.13	206.68	207.54	208.1	206.54	209.01	208.04	207.41	206.99	206.86	208.2	207.61	207.13	208.1	206.73	208.43	208.39	208.06	207.21	208.84	208.67	208.89	207.98	207.58	207.78	207.11	207.18	208.14	206.9	208.09	207.32	207.69	207.86
213.33	213.19	212.64	212.68	212.34	212.52	213.25	211.85	212.94	212.02	211.77	212.25	212.99	212.57	212.05	213.13	213.21	212.77	212.82	212.1	211.56	212.07	212.39	212.06	212.3	211.53	212.38	213.17	213.1	212.72	212.74	212.89	212.49	213.09	213.04	212.61	212.09	213.36	213.4	211.25	212.58	212.64	212.67	212.21	211.46	211.3	212.8	212.33	212.59	212.27
199.17	200.23	199.12	199.48	198.97	199.14	200.31	198.9	198.71	199.39	198.39	199.33	199.5	200.41	199.21	199.49	198.66	199.47	198.8	197.88	199.04	198.86	199.66	199.08	199.72	197.74	199.16	199.35	199.08	199.69	198.93	200.61	199.77	200.35	199.88	198.46	200.07	199.85	197.96	199.05	199.28	198.91	199.21	199.04	199.48	199.68	199.52	199.29	199.67	198.54
207.45	207.82	208.25	208.61	207.67	208.47	208.72	208.45	208.52	209.08	207.71	208.45	207.89	208.46	208.69	209.65	209.17	207.9	208.9	207.67	208.67	207.96	208.6	208.23	208.82	208.9	209.5	209.14	207.72	208.32	209.25	208.13	209.12	208.71	208.26	208.05	208.33	208.36	209.03	210.01	208.31	208.37	208.27	207.69	208.07	208.96	209.04	208.59	208.71	209.43
202.33	204.02	203.43	202.81	202.38	201.83	202.84	204.5	203.72	204.23	203.69	202.65	203.16	202.82	203.36	202.84	202.54	203.05	204.02	202.46	203.7	202.31	202.75	203.09	204.77	201.93	203	203.24	204.16	203.35	202.55	204.12	204.46	203.87	203.35	203.05	203.22	202.75	202.45	203.3	203.11	202.84	203.23	203.09	203.31	204.03	203.33	203.94	203.46	203.31
216.13	217.67	217.15	216.88	217.77	217.24	216.76	216.84	215.93	216.34	216.34	217.22	216.52	217.87	217.15	217.6	216.41	216.73	215.61	216.77	217.79	216.64	217.93	217.46	217.7	217.16	216.66	216.81	216.6	217.96	217.61	216.24	217.09	217.82	216.1	217.35	217.01	217.61	216.06	215.94	216.66	216.86	216.74	217.18	216.83	217.26	217.2	217.07	217.79	217.29
202.19	203.9	203.02	203.06	203.64	203.7	203.03	204.1	202.8	202.75	203.97	203.71	203.86	204.08	203.56	202.12	202.88	204.44	204.25	203.98	203.19	203.51	204.61	202.9	203.59	203.24	205.09	203.13	202.64	203.19	204.21	202.08	204.66	204.13	203.19	203.08	204.23	203.94	203.22	203.82	203.97	203.1	204.02	204.11	203.33	203.92	203.25	202.57	202.66	203.07
205.15	204.38	205.47	206.27	205.16	206.78	206.08	206.69	204.26	205.21	205.42	205.96	205.44	206.28	205.31	205.92	204.83	206.22	205.67	205.66	205.36	205.45	206.45	205.54	206.03	206.2	206.25	205.44	205.19	206.02	205.24	205.56	206.28	205.14	206.16	206.78	206.1	203.98	205.6	205.08	205.81	206.34	206.34	205.63	205.12	205.87	206.62	205.24	205.18	205.25
207.95	208.43	207.98	208.53	208.3	208.39	208.07	208.35	208.68	208.73	209.73	208.14	208.51	210.29	207.73	207.95	208.46	209.21	209.71	208.44	208.3	209.08	208.07	208.88	208.02	209.07	208.47	208.09	208.74	208.01	207.43	207.61	209.22	207.7	208.84	208.79	209.16	208.92	209.08	208.91	209.84	209.39	208.44	208.54	208.99	209.07	208.62	209.03	207.81	208.35
200.19	200.38	200.18	201.27	200.45	201.45	201.64	200.76	200.93	199.89	199.81	200.2	201.19	201.5	201.67	200.77	200.46	200.77	200.4	200.1	200.13	201.13	200.27	200.58	200.76	200.56	200.88	199.65	199.63	199.84	200.01	200.66	200.5	201.07	199.98	200.27	200.77	200.37	200.77	200.01	200.62	199.61	200.03	199.79	201.1	201.56	200.6	201.12	200.55	199.62
208.42	207.11	207.38	207.01	207.55	207.14	208.06	208.04	206.52	208.7	207.08	207.08	208.12	206.86	207.77	207.85	207.77	207.53	208.2	207.81	207.22	207.41	208.39	207.95	207.6	207.29	208.11	207.53	208.11	207.98	208.1	209.26	207.85	206.99	208.31	208.03	207.37	207.82	207.43	207.18	207.27	208.3	206.92	207.43	207.36	207.18	206.43	208	207.73	208.03
218.77	217.42	218.29	217.89	217.79	217.05	218.3	216.67	219.41	218.87	217.65	217.05	218.08	217.63	217.49	217.34	217.79	216.93	218.16	217.07	217.78	217.61	217.36	218.5	217.79	217.59	217.63	217.74	217.67	217.69	218.02	218.64	218.27	217.75	217.09	216.46	218.07	217.08	216.58	217.08	218.64	217.8	217.92	217.5	218.14	218.76	216.74	217.05	217.32	217.44
194.07	193.64	194.07	194.54	194.35	193.55	194.21	195.82	194.44	193.33	194.6	193.48	193.74	194.64	194.89	195.65	194.78	194.08	194.15	193.74	195.21	193.76	194.5	194.03	193.94	194.83	193.82	194.88	194.32	194.61	194.68	194.73	194.47	193.9	194.2	194.74	195.22	194.11	194.16	194.43	193.69	193.98	194.8	194.69	194.01	194.91	195.26	195.27	195	194.39
200.91	199.93	201.08	200.44	200.41	201.66	200	200.92	200.14	200.37	200.13	200.12	201.96	200.17	200.32	200.84	200.55	200.65	201.14	199.93	199.87	200.95	201.4	200.44	201.51	200.12	200.83	200.52	200.25	200.83	199.73	199.84	200.1	199.06	200.73	200.93	201.65	199.47	200.95	199.64	200.44	199.58	201.2	200.67	199.89	199.95	200.67	200.24	200.84	200.33
209.77	210.35	210.46	210.09	209.9	210.44	209.77	208.93	209.23	209.6	210.3	208.73	210.41	210.4	208.9	209.92	210.34	210.04	210.1	209.39	209.91	209.33	209.88	209.57	209.86	208.55	209.79	209.98	210.21	210.81	209.19	208.93	210.3	209.47	211.03	210.08	208.8	210.28	208.87	210.12	210.45	209.76	209.2	209.88	209.72	208.72	208.95	208.81	209.55	209.44
211.12	211.66	212.74	210.62	211.37	211.91	211.88	211.83	211.3	212.1	212.11	211.72	211.31	210.54	212.33	212.04	211.84	210.61	211.89	211.95	212.26	211.87	211.5	212.27	211.4	211.85	211.07	211.77	211.99	212.57	212.48	212.04	212.1	211.18	211.77	210.97	211.97	212.28	212.01	211.2	211.67	210.98	212.2	212.86	210.1	211.56	210.56	211.61	212.38	211.32
197.8	197.55	198.08	197.52	198.22	197.32	197.78	198.66	198.35	198.74	199.25	199.52	197.47	196.82	198.02	196.85	198.86	196.93	197.26	198.74	198.05	196.56	197.2	198	198.89	198.27	198.15	198.27	198.63	198.85	198.26	198.11	198.55	197.74	196.73	198.45	197.18	198.06	198.17	197.05	198.75	197.29	197.76	197.51	197.68	198.04	197.99	196.7	197.47	197.33
200.55	199.52	200.27	201.09	200.59	200.54	201.1	199.64	200.16	201.25	199.55	198.79	200.74	199.64	201.12	200.85	199.81	199.97	200.67	200.04	200.11	201.78	199.84	200.05	200.58	200.62	199.47	200.33	201.26	200.37	201.88	200.2	200.24	201.49	199.54	199.65	200.64	199.79	200.28	199.53	200.68	200.14	200.59	200.26	200.09	200.43	200.74	201.07	199.85	201.11
210.45	209.94	209.86	209.49	210.1	210.48	209.82	209.27	208.09	208.31	210.75	209.09	209.14	209.86	209.85	209.96	210.39	209.91	208.88	209.8	208.67	210.67	210.38	209.55	209.15	210.41	209.42	209.9	208.75	211.04	209.12	210.2	208.84	209.53	209.86	210.62	210.21	210.02	208.99	209.19	209	209.15	210.25	209.97	208.47	208.78	210.16	209.68	208.47	209.15
206.87	207.56	207.6	207.92	208.15	208.01	207.45	207.52	206.71	207.89	207.35	206.99	208.34	206.99	207.71	208.77	206.8	207.49	207.21	207.24	207.46	206.66	207.31	207.28	207.34	207.61	207.51	207.63	206.98	208.3	207.69	206.49	207.28	208.37	206.21	207.64	208.27	207.28	207.65	207.15	207.29	207.48	208.57	207.15	208.54	207.38	208.85	206.94	208.16	208.38
204.84	204.19	204.94	204.3	204.51	204.64	203.93	205.12	205.91	205.41	204.44	205.19	203.81	205.48	205.33	204.68	205.29	204.49	204.2	205.9	204.78	205.23	205.11	202.96	203.19	204.9	205.83	204.24	204.75	203.75	204.67	204.97	205	204.22	203.69	204.94	205.22	204.4	204.26	205.1	204.54	205.1	204.82	204.19	205.04	203.47	204.62	205.15	204.48	204.97
212.01	213.01	210.61	211.26	211.6	211.95	211.98	211.68	211.83	211.06	211.95	211.44	212.25	211.86	212.64	212.34	212.44	211.03	211.09	212.58	211.66	211.44	211.82	211.81	212.53	210.61	212.55	212	212.05	211.79	210.42	209.74	212.2	211.17	210.97	211.23	211.5	211.64	211.21	211.93	211.98	210.55	211.16	210.67	211.14	211.41	211.85	211.82	211.88	212.88
208.82	208.85	209.45	208.18	208.18	209.19	209.58	207.96	208.26	209.48	208.41	208.82	208.8	208.51	208.95	209.23	208.25	208.79	209.22	208.51	208.74	208.43	207.99	207.94	208.84	208.43	209.12	209.3	209.31	209.19	207.92	209.03	208.03	208.36	209.16	209.01	209.11	209.73	208.71	208.56	209.87	207.91	208.88	208.16	208.1	208.79	208.92	208.9	208.43	208.26
207.12	208.47	207.08	207.58	206.66	207.56	207.42	207.86	208.22	207.83	207.66	207.19	208.47	207.35	207.33	206.15	207.41	208.37	208.04	207.14	207.99	208.11	208.15	208.51	207.61	206.79	207.05	207.36	208.78	206.53	207.36	206.63	208.09	207.79	207.75	208.12	207.45	207.04	206.82	207.07	207.69	206.78	207.64	208.34	208.34	207.24	206.54	207.83	208.22	208.09
203.57	204.31	204.19	205.14	203.09	203.92	203.06	204.1	203.35	203.8	203.71	203.93	203.59	203.54	203.52	204.07	204.28	203.42	204.09	203.37	202.84	202.85	204.1	203.34	203.27	204.23	203.75	203.16	203.17	203.09	203.79	204.32	203.95	203.76	203.46	204.57	203.94	204.01	203.88	205.07	204.34	204.05	203.39	203.66	204.39	203.06	203.12	203.65	203.82	204.15
203.21	202.78	202.69	203.61	203.29	204.53	203.22	204.7	204.19	202.88	202.46	202.92	203.65	203.88	202.85	202.59	202.62	202.71	201.55	202.77	202.56	202.43	203.04	204.23	202.14	202.53	203.24	204.04	202.93	203.43	204.11	203.38	203.91	202.91	203.06	203.29	203.39	203.1	203.7	204.92	203.9	202.71	202.38	202.75	203.58	202.83	202.25	203.44	203.2	203.83
217.59	217.86	217.46	217.82	217.26	216.76	217.63	218.16	217.73	217.63	218.53	216.99	218.3	217.44	217.77	218.14	218.42	217.88	219.35	216.31	218.69	216.74	218.35	217.29	217.53	217.38	218.43	217.51	216.6	216.89	217.28	217.36	218.03	217.29	217.9	217.84	217.29	218.21	218.45	217.87	216.21	219.07	217.26	217.73	217.15	217.42	217.83	218.38	217.83	218.12
209.82	209.68	209.22	209.1	207.75	208.87	208.76	208.19	208.3	209.02	209.58	208.87	208.16	209.19	208.45	208.94	209.19	208.48	209.19	209.17	208.91	208.45	208.29	208.91	208.54	208.81	208.76	208.28	209.34	208.8	209.19	208.52	207.8	208.82	208.46	209.21	209.41	207.95	208.77	208.1	209.5	209.03	208.39	209.03	209.14	208.72	209.2	209.37	209.57	209.64
212.51	213.3	212.05	211.57	212.82	214.24	211.8	213.32	211.1	211.54	212.93	212.89	211.83	211.93	213.62	213.25	213.76	211.02	212.97	211.78	211.95	211.43	212.06	212.1	212.26	212.97	212.5	211.57	213.27	212.63	213.04	212.68	212.8	213.07	213	212.1	212.89	212.8	211.31	212.88	211.66	212.49	211.81	213.34	211.81	212.26	212.84	213.19	211.76	212.88
211.97	211.55	212.29	211.52	210.79	212.61	212.28	211.76	211.71	210.87	210.76	211.43	211.64	211.08	211.66	211.25	211.97	211.15	209.76	210.59	211.16	212.47	212.22	212.68	211.92	210.46	210.54	211.81	211.06	212.08	212.24	210.02	211.07	211.73	211.45	212.3	211.69	211.5	210.84	212.01	211.5	210.33	211.62	211.47	211.1	211.16	211.13	211.13	212.31	211.85
208.83	207.56	208.78	208.39	208.87	208.32	208.63	208.65	208.11	208.37	209.24	208.64	208.42	208.87	208.84	208.88	210.17	209.24	209.96	208.97	207.61	208.72	208.85	209.51	209.32	208.26	208.57	208.92	209.29	208.84	208.78	209.28	208.02	206.92	208.25	209.66	208.14	208.95	208.42	209.4	208.78	208.17	208.26	209.54	207.34	208.65	209.08	209.99	208.95	209.24
204.17	204.18	202.91	203.55	203.17	203.13	202.92	204.05	203.96	204.22	203.73	203.11	202.92	202.52	202.18	204.74	204.66	202.84	203.66	203.5	203.67	204.64	202.83	203.78	202.7	203.58	203.34	203.26	203.53	202.93	203.84	203.14	202.85	203.34	203.09	202.86	202.88	203.18	203.04	202.96	203.84	204.97	203.75	204.5	202.17	202.85	202.98	203.73	203.55	204.09
205.61	204.75	205.61	206.5	205.44	205.97	206.56	205.17	206.29	206.29	205.42	205.13	206.14	205.65	206.07	205.9	205.64	205.28	205.21	204.72	204.26	206.05	206.41	205.4	205.56	205.32	205.7	205.15	205.53	205.32	206.27	206.08	205.14	203.63	206.98	205.12	206.18	206.27	205.48	205.56	204.93	205.96	206.05	204.8	205.48	205.34	205.91	205.86	205.85	205.67
198.96	198.04	199.05	197.63	198.43	198.45	197.65	198.75	197.93	199.05	198.56	198.15	198.22	199.78	199.94	198.08	198.12	198.13	198.28	199.22	197.95	198.73	197.7	198.96	198.34	198.88	198.22	199.34	198.29	198.86	199.57	198.63	199.29	198.18	198.59	197.17	196.94	197.46	198.11	198.23	198.83	199.35	198.6	198.5	198.02	198.64	200.11	198.31	199.27	198.41
203.08	202.67	203.91	203.76	202.95	202.22	203.72	203.56	204.09	203.41	203.79	202.71	202.26	202.78	202.95	203.12	204.76	204.04	203.56	203.63	203.95	202.28	204.04	203.99	202.95	203.05	203.4	203.17	203.18	204.02	203.5	203.77	204.18	204.22	203.74	202.76	202.41	202.4	202.52	202.41	203.45	202.5	203.47	202.93	202.34	202.79	202.94	203.58	203.41	203.72
201.43	201.49	201.82	201.45	201.12	201.37	200.89	201.46	199.91	200.71	202.15	200.88	202.41	200.34	201.29	201.12	200.57	201.44	200.82	201.15	200.39	201.19	201.83	200.95	200.9	200.12	200.9	200.68	200.61	201.15	201.74	200.61	201.82	201.48	200.35	201.35	200.19	199.78	200.87	200.32	201	200.4	201.11	201.63	200.41	202.22	202	200.52	200.65	201.27
194.37	193.96	193.34	193.62	193.79	194.64	194.87	194.77	194.86	195.01	194.74	193.65	195.11	193.1	194.26	193.92	193.85	193.37	193.64	194.53	195.52	193.06	193.67	194.4	193.85	194.61	194.02	194.68	194.17	194.24	193.98	194.02	194.26	194.23	194.63	194.13	193.63	194.23	194.33	193.3	192.33	193.08	194.89	193.74	193.96	194.12	194.5	193.61	192.94	194.68
211.99	213.75	212.92	212.64	212.48	213.83	212.77	211.53	211.42	212.53	213.52	212.62	212.82	212.32	211.65	213.04	212.4	213.55	211.68	212.58	213.87	212.1	212.05	212.2	212.13	213.11	213.66	211.83	212.3	213.14	212.35	212.36	213.37	212.89	211.92	212.75	212.53	212.12	212.66	211.35	212.28	212.42	212.37	212.96	212.55	212	212.77	212.06	212.63	212.54
204.46	205.83	204.91	204.18	204.6	205.05	203.54	205.06	205.18	204.9	204.66	203.52	205.68	205.03	204.29	203.81	205.95	204.73	203.95	205.1	204.66	204.3	204.03	204.79	205.09	204.58	204.42	204.59	205.86	202.76	204.34	204.1	204.67	205.4	204.4	204.76	204.78	204.2	205.21	204.73	205.57	203.88	204.71	204.29	204.71	204.27	205.16	205.83	204.22	203.71
203.45	205.09	204.36	204.59	203.98	203.14	203.25	203.31	202.91	203.99	203.24	203.2	205.52	203.82	204.02	204.13	203.7	204.18	203.03	203.17	202.6	202.09	203.41	203.53	203.53	203.92	204.35	203.28	204.38	202.98	204.15	203.42	202.82	204.1	203.86	203.76	203.66	202.89	203.53	203.89	204.09	202.57	204.88	204.53	202.72	203.89	203.7	205.05	203.58	203.68
204.24	203.2	203.61	203.59	204.65	203.27	204.27	203.44	203.88	203.7	202.86	203.69	204.61	204.84	202.44	204.36	203.58	204.09	204.62	202.48	202.7	202.85	204	203.55	204.29	203.31	203.84	203.95	203.67	204.4	203.74	203.14	203.39	203.88	203.29	203.77	203.85	203.46	202.76	202.94	202.94	204.58	203.41	204.15	203.27	204.14	204.42	204.12	203.51	203.63
206.45	206.03	205.18	205.88	205.95	207.09	206.48	207.94	206.44	206.21	206.6	205.75	206.35	205.15	207.79	205.66	206.19	206.25	206.79	206.35	207.07	206.82	206.41	205.04	207.58	208.5	205.37	206.15	206.83	205.62	206.53	206.28	206.17	206.82	206.22	205.09	206.78	206.33	205.21	206.3	205.23	206.91	206.28	205.39	205.39	206.05	207.3	205.26	206.56	205.69
205.24	204.89	205.52	205.29	204.57	205.74	204.56	204.41	204.77	203.91	204.8	205.16	203.1	205.28	203.53	204.5	204.69	203.99	203.96	203.83	204.39	203.98	203.89	204.03	205	204.45	203.92	204.25	204.29	204.27	204.87	204.2	204.11	204.86	204.56	204.15	203.28	204.51	205.91	205.38	203.21	205.61	205.44	204.03	204.91	205.63	204.85	203.69	204.44	204.02
[truncated: 150 more columns]
