# Supplementary material for: Genetic dissection of main and epistatic effects of QTL based on augmented triple test cross design
Source: PLoS One. 2017 Dec 14;12(12):e0189054. doi: 10.1371/journal.pone.0189054 (PMC5730204; doi:10.1371/journal.pone.0189054)
Supplement: S6 Supporting Information — (ZIP) [file pone.0189054.s006.zip › z1_150_0.8_5.csv]

205.7	204.74	204.9	204.78	204.16	204.41	204.3	204.86	205.59	205.67	205.8	205.41	206.01	205.55	205	204.91	203.74	205.64	203.68	203.13	205.21	203.71	203.92	204.84	204.41	203.88	205.68	204.56	205.64	205.5	203	205.2	204.04	204.84	203.82	205.77	204.35	205.62	204.06	203.64	203.74	203.67	205.23	204.82	204.94	205.18	203.62	203.53	204.7	206.05
203.38	202.63	202.6	201.95	203.51	201.99	203.72	203.11	200.61	201.99	202.4	200.82	204.59	202.1	203.5	201.96	202.94	201.6	201.66	201.33	202.65	201.37	205.53	203.32	203.91	201.44	203.07	204.27	203.51	203.15	203.57	203.43	203.27	202.86	201.94	202.5	202.25	202.99	202.68	201.93	203.42	202.02	204.02	203.57	203.72	204.01	203.22	202.75	201.63	201.67
199.39	200.28	199.57	200.61	199.14	199.44	199.09	198.99	199.44	200.21	199.28	198.98	199.31	199.99	200.83	199.66	197.81	198.99	198.33	199.85	201.19	198.75	200.1	200.87	199.36	201.03	201.63	199.77	200.29	198.63	198.1	198.15	200.45	201.01	202.05	200.19	198.96	199.85	200.11	199.82	198.13	198.46	200.5	197.99	198.98	197.74	197.56	199.97	198.43	198.91
199.3	200.51	198.94	198.28	197.62	198.66	198.91	200.59	200.37	199.02	199.68	199.91	200.39	200.57	198.97	199.85	199.55	199.49	198.59	198.99	199.21	199.03	201.61	200.96	201.83	198.53	198.57	199.9	200.03	199.69	199.93	198.5	200.08	200.64	198.84	200.53	200.26	199.53	200.54	201.18	199.77	200.93	200.26	199.16	199.83	200.2	200.09	198.96	198.71	199.8
202.95	204.13	202.55	201.7	202.86	205	204.47	203.19	203.22	204.57	205.81	203.78	205.26	203.75	202.84	204.33	204.17	204.36	203.1	202.96	204.29	203.05	202.93	202.86	203.88	205.45	203.28	206.73	204.43	204.24	203.35	203.7	202.93	202.96	205.27	202.65	204.91	203.08	204.44	204.99	203.58	203.25	201.9	203.29	202.41	203.48	202.9	203.21	203.26	202.89
213.49	213.17	213.54	212.21	213	212.61	213.69	211.75	213.19	213.69	211.78	214.18	213.75	213.37	212.57	211.97	212.56	213.53	212.05	213.32	213.18	213.72	212.85	212.46	214.01	213.15	213.06	212.57	211.81	212.82	213.25	212.04	212.25	213.41	213.35	212.35	214.03	212.74	213.18	211.88	212.04	213.92	212.95	213.29	214	212.59	211.27	213.73	214.34	211.53
209.87	209.21	208.42	210.92	210.25	208.95	210.77	209.41	209.71	210.11	209.78	210.54	209.4	208.99	209.89	209.79	210.65	210.46	210.16	210.2	210.68	211.04	208.45	209.6	209.98	209.13	210.21	209.06	207.46	209.45	210.59	211.23	210.51	209.78	210.86	210.25	209.8	210.45	209.5	210.1	209.08	208.97	210.05	208.88	209.34	210.72	210.32	210.62	209.98	209.81
209.37	210.33	211.22	209.26	208.59	209.33	208.75	211.67	210.82	210.41	208.24	209.85	210.14	208.4	209.1	210.49	208.32	210.21	209.07	208.56	211.03	209.44	208.96	208.8	211.9	208.07	208.87	209.7	210.89	208.71	208.63	209.01	211.4	209.22	209.05	209.11	209.68	209.62	209.25	211.25	208.95	209.62	210.08	209.77	210.29	209.13	208.05	210.2	210.23	207.43
213.68	212.66	214.11	214.26	212.54	214.49	214.74	214.72	215.52	214	215.1	213.8	214.69	212.96	214.41	214.36	215.36	212.93	214.49	212.18	213.44	213.35	214.74	214.35	214.79	213.89	213.36	212.22	213.6	211.75	214.91	213.77	214.26	214.12	213.81	213.7	213.34	213.45	212.22	213.4	214.03	214.29	214.08	214.33	212.64	213.28	213.58	214	213.37	215.76
203.73	202.61	202.93	203.15	204.04	203.88	203.75	202.66	203.16	203	203.16	202.14	202.65	204.3	202.32	202.77	203.04	202.59	202.2	201.98	202.62	201.29	203.69	201.12	201.34	202.68	203.03	203.99	202.04	203.14	203.3	203.43	202.33	199.94	201.53	200.87	200.9	202.83	201.28	200.87	201.36	202.57	203.55	203.55	201.8	202.65	203.85	203.6	203.72	201.14
208.12	209.44	208.96	208.2	208.5	207.67	208.43	208.78	209.24	208.61	208.01	209.37	208.86	209.03	209.32	209.1	208.99	208.5	207.4	207.81	207.64	208.85	209.28	208.94	209.89	207.83	210.15	208.16	206.9	208.2	209.69	208.73	207.4	209.94	206.74	207.29	208.51	208.73	207.78	208.21	206.12	208.67	208.4	207.93	210.63	209.25	208.15	208.72	209.37	208.87
202.72	203.13	202	201.68	203.17	205.42	203.66	202.79	203.46	202.55	203.81	202.62	205.2	203.29	202.51	203.08	202.81	202.6	202.74	201.58	202.94	202.99	202.7	203.03	203.63	203.76	203.04	203.52	202.42	202.02	203.62	204.2	203.49	200.39	203.15	203.19	204.98	200.94	202.66	202.72	202.44	202.03	201.97	204.1	203.86	202.27	203.34	202.09	202.54	202.75
207.83	207.6	208.64	208.97	206.77	208.67	209.55	207.69	206.94	206.42	207.15	207.68	208.78	206.25	208.24	208.1	208.68	209.64	208.63	207.5	206.04	207.37	207.15	206.72	208.04	207.94	206.63	208.32	206.36	207.57	206.82	209.05	206.69	208.08	207.57	207.08	208.32	208.27	208.72	208.1	208.82	206.49	205.25	207.96	206.79	209.65	205.93	208.02	206.39	206.98
204.6	204.43	202.05	203.01	202.22	204.11	202.61	204.85	202.91	203.79	202.61	202.94	204	203.91	204.17	202.96	203.73	203.67	205.17	202.25	203.63	203.86	204.54	203.38	203.43	204.99	201.6	202.59	203.5	203.76	203.78	205.17	204.22	203.17	203.65	203.04	202.73	204.05	202.7	204.94	203.52	203.78	205.54	203.14	203.7	203.25	203.3	202.29	204.14	204.57
218.78	218.54	218.36	217.19	216.68	219.83	218.4	217.88	217.31	218.92	217.04	217.15	218.72	218.25	217.19	219.76	216.61	216.86	217.96	217.98	218.12	217.87	218.23	217.03	218.07	218.52	216.06	217.86	216.82	218.13	219.09	218.4	217.63	216.62	217.29	218.72	217.01	219.07	216.68	218.11	217.68	216.83	218.94	219	217.85	219.08	218.37	218.28	218.09	217.9
203.46	204.3	203.35	203.53	204.02	204.34	205.22	203.05	203.21	204.58	203.13	204.25	201.47	204.6	202.55	203.64	204	203.39	203.66	204.06	204.46	203.95	202.8	203.4	203.48	204.11	202.49	202.23	203.42	205.48	202.21	204.5	202.02	202.7	203.81	204.71	203.03	203.74	203.36	203.93	202.94	204.19	204.4	202.51	205.21	203.95	203.68	203.42	202.98	202.83
204.3	205.39	206.69	206	204.73	206.39	204.65	206.82	205.72	206.63	204.74	203.29	206.03	205.49	205.91	205.81	204.52	205.76	204.84	204.55	205.44	204.04	205.47	205.82	204.62	205.23	204.86	204.23	206.26	207.05	205.02	204.93	205.38	204.85	204.57	207.64	205.75	205.24	205.02	205.73	204.89	206.4	205.22	206.26	204.92	204.93	203.83	205.42	205.79	205.97
211.99	213.15	210.52	211.24	212.17	212.02	212.51	211.38	212.11	212.17	211.33	210.86	213.6	211.15	212.19	212.33	212.76	212.5	211.42	210.99	211.89	209.91	211.18	213.3	213.07	209.74	210.81	212.51	211.41	211.34	211.3	212.1	212.82	212.86	210.82	211.91	213.71	210.42	211.85	211.93	210.74	209.85	213.42	212.89	211.93	210.9	211.86	210.45	213.58	212.87
197.71	198.29	197.19	200.43	199.96	198.86	198.71	198.03	199.13	197.41	199.53	199.49	198.23	197.11	198.35	199.2	198.29	197.57	198.65	198.12	199.27	199.24	198.47	199.06	199.54	198.59	198.44	197.85	198.76	198.72	198.72	198.64	196.79	197.83	199.57	198.36	199.02	197.39	198.58	198.3	197.24	200.29	197.6	197.56	198.46	198.34	199.23	198.65	199.31	198.36
204.54	203.57	203.66	203.34	203.51	204.16	203.62	203.77	202.19	203.37	202.27	201.88	201.76	202.74	202.4	202.51	204.6	203.27	201.21	204.19	202.34	203.44	203.23	201.45	200.44	203.94	203.37	203.98	203.41	203.08	203.39	202.34	202.17	203.48	202.91	203.88	203.77	203.34	203.25	203.26	202.75	204.04	204.14	203.87	204.17	203.1	204.56	203.01	202.35	204.75
206.65	206.86	204.99	206.65	206.81	205.75	205.9	206.46	205.29	207.12	206.99	205.7	206.42	205.33	206.06	205.74	205.56	207.46	207.98	206.07	208.18	206.23	208.97	206.59	206.35	207.54	204.12	206.33	206.77	207.51	207.33	207.6	206.1	207.11	205.12	206.84	207.4	206.05	207.23	205.14	206.86	207.05	206.72	207.3	204.56	206.55	205.82	207.91	206.19	204.87
208.7	209.48	209.24	207.39	209.08	209.81	210.83	208.81	209.82	207.35	208.52	208.38	208.78	208.64	207.25	207.86	207.15	210.26	207.47	207.91	208.82	208.97	207.59	209.1	210.19	208.7	208.37	207.94	209.86	209.11	208.17	207.56	209.39	208.51	209.2	207.34	210.15	207.12	208.52	209.79	209.21	208.7	208.05	206.89	210.18	209.27	208.07	208.72	208.48	209.17
209.9	207.63	209.78	208.93	207.45	209.38	209.15	208.07	209.5	207.72	208.02	207.19	208.58	207.61	208.09	209.02	209.43	209.55	207.01	207.48	207.65	209.48	207.03	207.06	207.83	209.03	208.32	208.08	206	208.88	207.3	209.71	208.61	207.06	206.76	209.76	210.44	207.02	209.35	207.52	208.43	208.13	209.63	206.93	206.55	209.88	208.1	206.98	209.63	208.2
203	202.81	202.8	203.15	203.92	203.39	201.84	204.41	201.18	202.26	202.38	202.15	202.75	203.27	202.58	203.78	203.19	202.81	203.04	202.64	201.43	202.59	201.48	202.8	202.1	202.51	201.03	202.05	202.64	202.31	203.23	202.2	202.98	203.95	204.11	202.36	202.82	202.41	201.29	203.92	201.99	202.67	202.98	203.27	204.1	201.51	203.97	201.57	202.78	204.28
206.87	207.26	207.87	209.12	208.7	208.21	206.88	207.6	207.72	207.18	205.51	207.53	206.46	206.64	206.65	209.7	210.23	207.66	206.34	206.09	207.56	208.27	208.8	206.99	206.68	206.77	208.93	206.43	207.13	207.14	207.69	207.9	207.46	208.21	207.93	207.92	207.42	206.17	206.72	207.22	207.52	208.28	207.28	207.6	205.88	205.73	206.46	208.35	207.36	208.82
197.8	199.22	197.74	198.84	199.2	198.5	198.45	197.36	200.48	199.2	198.32	198.76	197.67	197.82	197.84	200.28	196.85	198.21	197.81	197.33	197.99	197.4	198.77	197.55	199.79	197.95	198.59	200.31	197.7	198.79	199.55	200.21	199.5	198.35	199.74	198.28	201.63	199.44	199.07	198.41	199.52	198.56	196.7	199.48	198.39	199.2	198.1	196.84	197.08	199.54
194.09	194.17	193.64	194.13	193.28	194.17	193.75	194.24	194.69	193.77	193.82	195.37	194.32	193.51	194.38	193.92	195.17	193.63	194.12	194.6	194.64	193.63	194.35	194.26	193.78	194.22	195.79	194.11	195.05	193.75	194.96	193.52	194.38	194.93	193.59	195.27	193.5	193.79	193.6	194.22	194.74	193.32	194.07	194.31	195.19	192.8	195.02	194.15	195.45	193.62
214.14	213.53	214.95	214.96	213.41	214.45	211.83	213.79	212.91	213.52	214.37	212.15	212.49	214.77	213.56	213.46	214.52	213.91	214.37	213.98	214.68	213.6	213.52	214.55	215.03	213.94	212.14	215.1	212.62	211.78	214.25	212.17	214.38	213.92	215.96	213.51	213.27	212.98	212.31	214.28	212.58	213.87	213.35	213.38	214.47	212.59	213.95	213.6	215.17	212.63
211.55	210.27	211.15	211.59	211.72	211.7	210.74	209.85	212.69	210.53	212.11	214.61	211.37	211.26	210.62	209.88	211.72	210.5	210.72	211.59	211.87	211.16	212.86	211.86	211.37	210.38	211.86	210.4	210.9	212.28	210.84	212.01	210.86	211.42	212.12	212.23	213.12	210.28	212.25	211.45	211.17	212.64	212.13	210.76	212.94	211.19	211.64	210.73	211.2	210.72
218.41	217.3	217.97	216.96	217.17	216.78	217.03	216.45	216.79	214	216.4	217.06	217.1	218.22	216.75	217.54	216.79	218.26	217.19	217.39	216.55	217.45	216.86	216.04	217.07	216.78	215.05	216.24	216.33	216.36	215.23	217.55	217.22	216.44	217.59	217.58	217.03	217.84	217.05	216.44	215.96	216.4	217.34	217.52	217.98	216.78	217.41	216.71	216.51	216.53
203.17	202.72	203.5	203.82	203.44	202.91	202.76	204	201.56	204.19	202.99	203.57	203.55	202.21	202.65	204.44	203.34	202.59	204.53	203.51	203.43	207.34	203.42	204.52	202.94	203.11	202.53	202.09	203.87	201.92	203.07	202.94	203.85	203.27	202.62	203.42	204.92	202.47	204.28	203.45	204.76	203.23	203.58	204.31	202.5	203.22	202.81	205.53	202.72	203.62
199.9	199.88	198.68	199.23	200.21	197.87	198.34	199.89	203.46	198.69	199.33	199.66	199.82	200.19	200.33	198.01	200.07	197.37	199.91	198.4	198.45	199.25	199.11	199.03	198.8	197.8	200.33	199.53	200.72	199.47	200.66	200.04	199.59	201.01	199.18	199.1	199.38	199.71	199.55	198.49	199.07	198.35	200.14	200.69	199.14	199.43	200.59	199.54	198.69	199.62
203.97	204.42	204.47	204.67	205.86	204.57	201.97	204.74	205.44	204.02	203.67	203.81	204.95	202.41	203.44	205.72	203.91	204.26	205.69	203.8	203.79	204.27	203.44	205.26	205.54	205.18	206.28	204.11	205	204.24	202.84	203.92	205.05	204.13	203.8	205.03	204.9	204.19	203.4	202.93	203.57	203.87	204.24	205.7	204.5	204.53	204.82	203.72	203.99	204.43
212.78	210.86	211.07	213.87	210.51	211.54	211.2	212.29	210.66	212.36	210.19	210.48	212.7	211.98	212.85	212.47	211.25	210.86	210.94	210.4	210.21	210.18	212.48	213.33	210.97	210.99	212.26	213.05	209.96	211.5	212.08	211.17	212.26	212.64	211.25	211.7	210.76	210.76	211.36	210.56	213.48	211.9	210.03	212.33	212.58	211.82	209.93	212.28	211.98	212.6
198.86	198.54	199.45	198.97	199.26	199.47	199.36	198.52	199.13	200.58	199.02	200.15	199.02	199.01	199.82	199.81	198.86	199.37	200.4	198.94	200.03	198.79	199.64	197.8	200.7	198.66	198.45	199.46	198.9	199.52	199.69	200.15	199.93	200.31	199.19	199.34	197.65	200.33	198.26	198.41	199.98	200.76	199.24	198.12	199.32	201.01	199.81	198.57	201.26	198.57
202.8	204.48	204.63	204.57	203.17	203.02	204.33	203.28	203.46	203.71	205.26	203.23	204.21	205.23	203.1	204.68	205.15	202.4	202.08	202.55	204.13	203.87	202.94	204.02	203.12	203.79	204.2	204.37	202.44	203.37	202.79	202.54	203.63	202.81	203.58	202.49	203.79	203.74	202.99	204.21	202.89	204.38	203.79	203.13	203.54	203.91	202.61	203.3	203.41	203.66
208.56	208.22	208.78	207.97	207.03	206.53	206.13	207.76	208.77	208.53	207.34	208.64	208.66	207.48	206.77	206.42	207.04	206.98	206.92	208.46	208.76	208.21	208.1	208.25	207.96	208.35	207.84	207.82	206.8	208.22	208.54	208.71	208.78	207.14	206.18	207.75	205.85	209.12	208.62	207.49	208.94	208.41	207.19	208.18	206.96	208.47	206.57	209.34	207.93	207.86
218.28	218.57	217.35	217.75	217.35	217.6	217.01	217.3	218.68	218.39	218.69	217.76	217.99	217.71	217.01	215.9	217.5	218	218.08	216.81	217.44	217.41	218.05	217.21	219.55	218.04	219.9	218.35	217.12	218.74	216.8	217.12	218.15	218.42	219.27	216.67	218.21	216.98	219.3	219.62	218.45	218.26	219.81	217.3	218.03	219.19	217.67	217.92	217.83	217.84
218.76	215.93	218.05	217.55	216.93	217.85	216.88	216.6	216.72	217.47	218.72	215.96	217.75	218.39	216.67	216.7	216.99	215.82	217.49	216.37	215.73	216.17	217.39	217.77	215.95	217.47	217.33	218.79	215.4	216.53	217.99	218.49	216.95	219.14	217.1	217.63	217.72	216.8	217.33	216.9	216.96	217.9	218.23	216.81	215.55	216.83	215.91	216.51	216.43	216.83
202.11	202.96	203.81	202.86	204.38	201.93	202.24	204.01	201.71	202.6	202.19	202.27	202.09	204.07	201.54	202.27	201.73	203.04	202.4	203.34	201.73	202.61	201.74	200.65	201.64	202.71	203.71	201.86	201.37	202.66	201.21	202.93	202.28	202.99	202.72	203.45	201.91	203.58	201.13	203.65	203.04	203.1	201.79	202.84	203.58	203.96	201.26	200.36	201.67	202.3
207.16	207.03	207.21	207.04	208.91	206.9	207.62	206.61	207.24	207.88	208.54	208.47	207.72	208.62	208.28	208.67	207.77	206.51	207.42	207.09	207.76	207.28	207.11	207.24	208.23	208.23	207.41	207.53	207.34	207.51	208.37	208.34	207.4	208.36	209.68	207.94	207.55	209.12	208.63	208.08	206.88	206.61	207.49	206.8	207.89	208.39	209.48	204.51	208.34	207.25
200.91	199.15	199.24	199.44	200.37	198.02	198.54	198.56	198.07	197.39	198.55	199.69	200.62	200.12	199.77	199.1	198.59	198.6	200.23	200.96	201.32	200	198.37	199.89	200.64	199.09	199.85	199.81	199.3	197.41	200.56	199.14	199.13	199.58	199.88	200.73	199.67	198.64	198.23	199.01	199.39	199.31	199.88	198.99	200.3	198.26	200.94	198.82	199.91	201.35
194.93	195.7	196.33	194.89	196.21	195.76	195.75	194.29	195.19	196.13	195.91	196.24	195.45	195.19	195.91	193.65	195.47	192.68	194.31	195.32	194.62	193.97	195.11	196.92	194.67	194.77	195.72	196.14	196.42	196.34	195.82	196.23	194.64	195.06	196.14	195.69	195.38	194.76	194.96	194.82	193.11	195.95	195.22	194.96	195.76	193.11	196.09	196.02	195.03	195.12
208.52	208.77	207.11	208.2	208.64	209.16	208.48	208.9	209.52	208.39	207.62	208.58	208.08	208.48	209.24	209.47	206.92	208.41	208.5	207.93	209.14	207.81	207.78	208.19	208.4	209.62	206.53	209	208.25	208.15	208.85	208.43	209.76	208.75	206.79	209.33	209.93	209.63	207.48	208.1	210.69	206.15	207.85	208.47	209.05	207.85	208.89	208.18	207.87	208.31
207.05	207.26	207.3	207.67	206.72	208.67	208.19	207.51	206.67	207.65	206.35	205.16	208.3	207.64	208.14	208.17	208.01	206.17	208.41	207.73	207.63	207.03	208.39	208.04	208.97	206.74	206.32	208.49	208.15	208.21	206.93	208.21	206.4	207.62	208.5	207.06	209.64	207.14	207.64	208.21	207.11	206.69	207.67	207.33	207.54	208.05	207.49	206.44	206.3	208.16
207.63	209.29	209.85	208.86	209.57	209	208.87	208.62	208.29	210.76	207.83	209.29	209.03	209.14	208.15	209.6	206.86	208.16	208.06	207.34	207.93	211.05	207.61	208.91	208.96	209.78	209.32	209.75	209.39	208.31	209.22	208.25	208.69	207.03	209.64	207.71	209.57	209.99	209.41	208.06	209.43	209.22	209.74	209.44	209.14	207.98	208.98	208.4	206.93	208.3
209.49	208.52	207	209.41	208.63	209.38	208.92	208.37	209.13	209.31	208.55	209.52	207.1	208.9	209.12	207.93	206.86	208.94	209.14	210.28	208.77	207.67	209	208.72	207.66	209.88	208.49	207.58	208.35	209.17	209.08	208.07	206.84	208.85	208.46	207.49	208.76	207.95	210.48	208.93	209.63	209.23	209.52	208.52	208.78	209.44	206.96	208.25	207.77	209.37
207.88	207	207.97	208.34	207.03	206.34	207.72	208.89	206.62	207.55	208.73	209.03	207.88	207.11	207.91	206.5	205.34	208.43	206.64	208.48	207.2	207.11	207.17	207.56	207.47	207.34	208.08	207.96	208.51	207.45	207.95	206.47	206.42	207.74	207.28	208.77	207.79	208.9	207.2	206.78	208.38	209.53	206.44	208.79	207.84	209.27	207.34	207.66	207.37	207.59
209.06	209.85	210.12	208.42	209.53	208.09	206.95	209.66	208.65	207.44	207.13	208.78	208.33	208.7	210.11	209.27	209.01	209.74	208.23	207.16	207.35	208.8	208.05	208	209.44	207.87	209.25	208.87	208.64	208.67	207.15	208.33	209.43	209.13	208.57	209.76	209.46	209.29	208.83	209.7	209.47	208.42	209.39	208.18	208.64	208.51	210.32	208.06	208.78	208.32
201.27	199.3	200.48	200.62	200.72	200.84	200.38	200.46	200.66	199.03	200.14	201.07	198.54	200.95	198.62	200.17	200.45	201.22	200.68	201.42	199.81	200.82	200.22	201.07	199.39	200.85	201.34	199.92	200.5	199.66	199.86	200.18	200.97	200.46	197.96	199.04	200.76	199.22	200.8	199.77	200.16	201.55	199.66	200.66	199.71	200.03	200.27	199.24	200.2	200.11
209.09	208.51	207.37	208.71	207.54	209.79	209.05	208.89	208.74	209.42	209.43	209.01	208.88	207.89	209.02	209.46	208.72	207.69	208.71	208.94	209.12	207.65	208.76	207.27	209.96	209.87	207.93	208.16	208.42	209.25	207.96	209.24	207.51	208.07	207.65	210.13	209.19	209.61	208.28	207.8	209.02	209.03	208.95	208.53	207.68	210.17	208.36	209.02	208.54	209.94
203.84	205	206.78	205.02	205.24	204.43	206.29	207.01	206.31	203.9	204.51	204.64	204.41	205.78	205.16	205.39	206.43	206.14	205.51	205.36	205.67	205.13	206.2	206.17	206.26	205.86	205.45	204.8	205.03	205.14	205.65	205.47	205.79	205.81	205.31	206.66	205.8	206.15	207.59	204.53	206	204.71	206.56	207.04	204.92	205.49	205.14	205.42	204.35	203.52
217.14	216.99	217.58	216.32	217.6	215.89	216.75	216.77	216.41	216.05	217.23	215.85	218.56	217.93	216.2	216.43	216.6	216.75	218.13	215.83	217.4	217.57	216.88	218.06	216	216.7	216.11	216.91	216.16	218	217.24	216.16	215.65	216.51	216.94	216.46	217.18	216.6	216.72	217.07	216.91	218.05	215.93	216.73	216.32	216.87	216.02	215.72	216.31	217.31
209.91	209.41	211.56	209.25	210.4	209.21	209.56	208.71	209.69	209.6	207.77	209.73	208.85	211.4	210.09	208.52	209.27	209.62	208.33	209.9	209.24	210.75	210.4	210.97	209.18	209.15	210.27	208.9	211.64	210.19	211.49	210.54	209.36	209.59	208.52	210.42	210.94	210.03	208.55	209.27	209.63	208.39	208.59	209.18	210	209.23	208.69	209.16	208.97	209.36
205.33	204.04	204.92	204.34	205.52	204.37	204.86	204.88	205.17	204.74	204.36	204.44	206.19	204.29	204.56	205.42	203.73	205.02	204.43	203.75	203.71	204.74	205.45	204.29	205.91	203.69	203.97	205.62	206.58	205.06	204.16	205.94	203.53	205.31	205.5	206.06	203.77	206.58	203.82	203.83	205.78	205.05	205.55	204.55	203.86	207.23	204.97	204.21	203.83	205.13
203.6	203.43	202.35	202.86	201.97	205.11	203.74	202.9	202.47	203.66	204.69	204.25	203.44	202.97	203.6	202.73	203.58	203.56	200.76	203.61	204.83	203.39	203.85	204.48	204.21	202.92	203.11	204.29	203.99	202.95	202.16	202.26	205.64	204.51	203.4	203.16	204.07	203.11	203.53	204.23	202.88	203.96	202.76	203.83	202.68	201.96	204.84	204.44	202.62	204.03
195.04	194.72	194.69	194.89	193.78	194.37	194.4	194.01	192.99	193.26	195.25	193.18	193.72	193.64	195.4	195.63	193.15	195.44	192.92	193.55	194.1	193.75	194.52	194.03	195.4	193.53	194.34	194.84	195.04	194.44	194.71	195.67	192.79	193	194.29	195.34	195.19	194.66	195.51	195.18	193.78	193.25	194.77	193.81	195.04	193.82	195.36	193.59	194.19	193.92
210.08	210.51	209.92	209.19	206.98	208.08	207.5	206.76	208.09	208.6	207.89	208.34	208.64	207.72	209.34	208.13	207.39	208.75	209.61	210.09	208.16	210.72	209.67	209.09	209.1	208.27	209.71	208.37	208.55	206.82	207.12	210.67	209.9	208.05	209.67	208.88	209.15	208.12	208.83	208.25	208.12	209.59	208.27	207.02	208.23	208.33	209.35	209.51	208.57	209.35
207.83	209.81	208.02	207.94	208.09	209.68	208.58	208.15	208.56	208.24	208.48	209.98	209.11	209.25	208.72	208.79	208.58	208.36	208.4	208.42	208.54	207.18	208.38	207.95	207.72	209.28	209.23	210.77	209.36	208.94	209.22	208.43	209.23	208.09	209.51	208.42	208.67	207.6	208.58	209.7	209.64	210.07	206.74	210.17	208.06	208.95	208.51	210.42	208.6	208.29
215.12	211.83	212.76	213.08	213.46	212.49	214.25	213.47	213.16	213.6	214.06	216.26	213	213.65	214.8	214.2	214.42	213.73	214.55	214.52	211.48	215.46	214.98	214.41	212.96	213.79	214.13	212.29	213.74	211.82	213.94	214.67	213.81	214.42	212.44	215.59	214.61	213.94	212.99	213.71	213.17	214.05	214.03	213.16	212.54	212.66	214.66	213.08	216.28	214.15
208.11	210.17	208.91	210.48	210.15	210.43	209.8	209.97	209.48	210.11	209.11	209.49	208.05	209.75	208.45	209.31	210.48	209.71	210.94	210.91	211.3	208.05	210.19	210.33	210.06	208.9	210.36	208.72	208.8	209.86	209.51	209.13	209.88	208.88	207.93	208.28	209.75	209.98	209.57	209.53	209.53	208.61	208.88	209.01	209.54	209.07	210.84	209.69	208.82	210.11
209.04	207.65	208.97	206.38	209.87	209.78	206.35	207.72	207.36	208.73	209.23	208.48	208.68	207.34	206.46	209.5	210.52	208.8	209.45	206.83	208.65	207.13	208.86	209.3	208.53	208.26	209.2	207.57	208.17	207.92	208.87	209.06	208.27	207.63	207.92	209.97	207.22	206.59	208.84	210.97	209.17	208.88	207.88	209.87	208.51	208.9	207.66	209.01	208.11	207.81
208.68	210.13	207.9	209.82	208.37	208.07	208.79	209.82	208.06	208.4	209.22	207.31	208.97	209.25	208.71	209.14	208.46	209.34	209.36	207.13	209.26	210.44	207.78	208.12	208.29	210.27	208.38	209.88	208.65	209.53	208.97	208.99	209.89	209.85	209.59	211.98	208.66	207.44	209.83	207.42	209.75	206.44	209.64	208.71	207.08	210.27	209.25	208.82	208.92	210.43
199.96	197.98	198.88	199.07	198.86	198.16	198.86	198.78	198.03	199	198.16	197.89	197.54	199.71	196.95	199.02	198	197.88	198.44	197.61	198.07	197.5	197.86	198.28	198.81	198.59	196.83	197.91	198.11	198.28	195.88	196.9	198.36	198.14	197.43	198.18	197.95	198.14	198.33	197.76	198.79	197.43	196.95	197.69	198.8	197.28	196.68	198.57	198.32	197.72
217.37	217.55	217.27	216.85	217.08	216.65	216.12	217.49	218.78	217.57	217.5	218.64	219.04	219.09	216.6	217.92	218.85	218.62	217.84	216.15	217.13	218.41	216.2	217.65	217.54	217.94	218.49	217.3	217.48	218.02	216.48	218.31	218.32	217.86	219.01	216.47	217.59	218.42	217.83	219.39	219.58	217.86	218.71	217.12	218.87	218.53	217.77	216.76	217.07	217.15
197.49	200.92	197.9	198.12	198.96	197.59	197.3	200.16	198.26	198.46	198.63	199.72	197.87	197.67	199.28	199.09	199.02	199.64	198.87	198.28	197.67	198.53	199.35	198.65	199.72	198.88	198.73	198.07	199.59	200.31	197.87	197.58	199.23	196.69	197.99	200.36	199.31	200.59	199.42	198.21	198.97	198.68	198.52	199.28	197.67	198.8	200.06	199.33	196.85	197.85
199.43	199.31	198.38	200.26	199.99	197.71	200.74	200.54	198.73	199.94	199.88	199.01	198.98	199.69	199.83	200.16	199.27	200.79	200.34	198.07	199.54	198.58	198.42	198.69	199.15	199.55	200.14	198.98	199.41	199.37	199.63	199.47	199.44	197.42	199.72	200.84	199.55	197.69	200.1	200.44	197.84	200.56	200.09	199.74	200.45	200.59	199.06	199.84	198.69	200.82
217.8	217.01	218.33	217.18	217.59	217.02	217.54	218.45	219	217.73	217.66	219.01	218.22	215.25	218.06	219.6	218.48	217.45	219.12	218.58	218.23	217.96	217.76	217.19	217.45	217.92	218.76	218.79	215.93	218.21	217.81	216.54	217.86	218.02	218.81	218.67	217.14	217.78	218.88	218.12	217.83	217.16	217.99	217.82	217.81	217.91	218.75	218.4	217.99	217.84
208.41	208.88	209.06	210.48	207.89	208.55	209.3	207.24	208.25	207.99	209.9	209.77	209.27	209.15	207.29	208.27	209.7	207.74	208.15	208.85	208.31	209.02	207.57	210.23	209.15	210.19	209.98	208.63	209.14	207.18	209.7	209.91	207.47	208.51	208.64	208.79	209.28	208.97	207.62	209.04	209.53	207.94	209.68	208.93	208.52	207.8	209.31	209.68	208.82	207.78
207.2	209.05	207.62	208.08	207.38	208.58	209.43	206.67	207	207.18	209.82	207.92	208.59	207.28	206.73	208.29	206.6	205.05	206.77	205.83	207.82	207.87	207.69	207.36	206.89	208.84	206.59	205.91	205.38	209.06	206.15	208.01	207.29	207.69	209.13	208.86	207.89	207.85	206.61	209.47	208.09	207.6	206.4	207.56	208.4	207.23	207.82	208.04	207.13	206.66
202.09	202.81	203.84	203.72	203.37	203.18	201.15	203.9	203.48	201.65	202.03	203.29	201.63	203.31	201.95	202.7	202.68	204.9	202.22	203.3	201.95	200.66	202.93	201.92	202.3	203.24	203.15	201.31	204.26	201.45	203.11	201.94	201.68	201.72	204.15	203.11	201.25	203.14	202.85	200.18	202.04	201.9	201.46	202.95	202.59	203.07	202.49	202.01	204.03	202.87
193.33	194.75	192.85	193.4	193.26	193.82	193.1	194.58	193.16	195.56	194.01	194.45	193.33	194.22	192.73	192.59	194.17	194.88	195.47	195.7	195.65	196.01	195.77	193.81	193.52	193.72	192.28	193.59	194.35	193.64	194.93	193.58	194.38	194.98	194.41	194.87	193.76	192.85	194.78	192.46	194.22	193.41	192.56	192.35	194.56	194.73	195.34	196.01	194.21	194.95
202.21	204.11	202.84	204.54	202.34	203.65	204.16	201.9	202.84	203.61	202.79	204.17	202.25	203.79	202.34	203.65	205.43	204.19	203.58	202.52	203.17	202.22	203.65	202.81	204.49	204.56	204.87	201.4	204.19	203.78	205.19	204.59	203.76	204.3	201.5	200.76	203.33	202.92	202.87	204.53	203.97	203.4	201.6	203.2	204.2	204.15	202.88	204.73	201.5	205.13
202.78	202.16	201.8	203.02	203.79	202.48	202.29	203.03	204.29	202.91	202.51	202.72	202.4	202.37	204.23	203.14	203.77	203.32	202.26	203.94	201.63	203.19	202.47	201.87	203.21	201.89	201.71	203.19	202.37	204.18	202.98	202.04	203.18	201.33	203.7	203.13	201.51	202.52	202.28	201.6	204.09	201.15	202.2	202.24	201.84	202.12	203.55	203.5	201.84	203.11
212.38	209	210.85	211.75	211.11	209.68	211.14	211.67	211.16	210.76	211.95	212.14	212.45	209.98	213.62	211.36	211.84	211.25	210.78	211.52	211.15	211.98	212.99	212.66	211.98	212.59	210.95	211.02	211.89	212.19	212.29	212.74	210.85	212.32	213.28	210.87	212.61	210.75	211.25	212.15	210.6	211.94	210.17	211.18	211.2	213.05	212.73	211.56	212.8	211.75
197.34	198.73	200.32	199.46	201.2	200.25	200.1	198.73	199.43	198.05	200.24	200.16	198.4	199.81	199.67	198.62	199.15	198.67	200.29	200.29	199.02	199.78	199.96	200.69	198.5	200.42	199.46	199.89	199.5	200.78	199.23	199.4	199.94	199.39	199.08	198.33	198.77	198.88	198.2	200.61	200.29	199.37	197.12	200.48	199.52	199.52	198.03	198.95	197.98	200.49
203.29	202.22	201.7	203.29	201.2	202.57	199.8	201.79	201.93	202.66	201.37	200.63	203.31	202.63	202.44	201.61	204.51	202.13	202.95	202.36	202.19	202.38	202.44	203.6	202.5	202.38	202.33	201.81	201.56	201.54	202.2	204.16	201.81	203.45	202.08	201.9	201.05	201.45	202.38	203.34	201.84	201.97	201.74	202.65	201.56	202.65	202.86	203.58	202.89	204.1
213.05	209.99	212.27	212.88	212.85	210.16	212.7	212.03	211.59	210.93	211.34	210.76	211.76	211.64	211.43	211.49	210.22	211.56	213.16	210.57	212.44	210.11	212.55	210.73	212.42	212.68	213.33	211.76	212.97	212.6	211.63	212.26	210.9	213.23	212.09	211.22	210.16	212.29	210.43	211.85	210.79	211.05	210.83	211.25	210.75	211.72	211.32	213.07	211.12	211.54
210.13	209.85	210.24	209.14	207.86	210.49	209.02	208.48	208.92	208.87	209.11	209.31	209.63	209.65	208.39	210.27	209.16	210.33	211.07	211.19	208.72	209.7	207.99	209.76	208.74	211.04	208.51	211.45	211.43	209.39	209.05	210	208.85	208.84	209.77	209.4	208.46	208.16	210.33	209.69	209.91	209.7	211.16	209.43	207.51	209.66	208.9	210.34	209.7	210.43
203.68	202.49	203.06	200.53	201.13	201.7	202.24	202.75	201.98	202.76	202.34	204.2	204.05	203.89	202.46	201.36	202.72	203.49	201.99	202.04	201.28	201.19	202.36	202.28	203.69	203.59	202.72	203.08	202.26	201.63	203.03	204.06	202.23	203.72	202	202.34	203.95	202.53	203.76	202.55	203.65	202.81	202.82	202.16	203.75	201.73	202.37	202.74	202.84	202.15
208.96	207.84	209.84	207.61	208.36	209.57	209.02	207.35	207.82	208.5	208.81	209.56	207.7	208.16	208.47	207.85	209.09	207.34	210.32	208.78	208.57	207.89	209.54	209.99	208.44	208.77	208.57	210.88	209.19	207.74	210.12	209.5	208.42	209.85	208.17	206.48	208.08	209.15	208.82	206.47	208.41	208.06	208.5	208.23	206.5	210.3	208.39	209.32	208.28	210.03
205.12	204.61	203.66	203.72	205.55	204.53	205.49	204.62	206.21	205.81	204.6	204.38	203.92	204.97	204.22	205.19	204.46	204.9	204.32	205.95	204.19	205.96	205.97	204.1	203.08	203.48	204.32	205.04	204.97	206.7	204.56	204.98	206.86	204.32	204.66	204.3	205.14	204.15	205.76	204.58	204.74	203.88	203.76	204.01	204.03	205.07	204.75	205.53	204.66	203.39
212.39	211.78	212.23	213.86	213.11	212.52	213.63	211.58	212.31	211.96	213.82	213.56	212.74	212.85	211.94	211.8	212.76	211.48	213.94	211.59	212.36	213.76	212.28	212.15	213.44	212.75	213.03	212.03	213.43	212.63	212.4	211.81	212.81	211.6	213.04	212.66	213.3	212.36	209.8	211.87	212.66	211.3	210.94	212.89	210.73	212.88	211.26	214.19	213.36	211.47
202.26	202.98	203.26	204.11	203.43	202.98	203.35	202.62	203.65	203.62	202.61	203.62	203.07	203.05	202.35	203.03	203.37	203.86	202.23	204.81	204.25	204.78	204.17	203.06	202.76	203.99	202.73	203.54	202.86	204.67	204.71	201.69	204.56	205.96	202.6	203.27	203.4	204.3	203.85	204.54	202.55	203.41	203.06	203.76	204.84	203.86	204.13	202.07	203.85	203.13
203.76	203.26	201.89	203.66	203.41	204.45	203.15	203.17	204.56	204.39	203.23	203.94	204.63	203.87	202.61	204.13	202.19	203.88	203.31	203.95	203.96	203.12	204.48	201.26	203.97	203.67	203.39	203.5	201.45	202.83	204.49	203.57	203.75	204.25	203.5	203.44	204.29	202.83	203.82	203.68	202.85	204.11	204.66	203.04	203.28	202.63	203.85	202.11	203.22	203.39
198.23	200.62	198.99	200	200.22	201.99	200.86	200.64	202.24	199.49	199.64	199.81	197.36	200.66	200.4	200.03	200.25	200.59	201.54	200.2	199.87	200.92	199.14	200.07	200.04	199.87	200.45	200.8	199.66	198.71	198.82	200.54	198.57	199.95	203.36	200.2	200.42	199.55	198.62	200.8	200.46	199.96	200.07	198.33	199.96	200.69	200.8	199.58	200.06	200.17
202.76	202.17	203.69	203.22	203.84	203.35	203.72	203.08	203.32	204.19	204.87	203.18	203.31	202.23	203.5	203.52	203.36	204.08	204.27	203.5	204.91	203.17	203.97	203.46	203.88	204.71	201.41	203.24	203.82	203.11	202.21	204.3	202.28	202.87	204.83	204.32	205.45	202.86	202.93	204.67	203.85	204.89	203.95	203.42	203.13	202.87	204.1	202.09	204.78	203.2
204.19	203.24	204.11	204.84	203.46	203.46	203.16	202.18	202.86	202.79	203.64	205.1	203.21	203.28	203.43	203.69	204.24	202.81	203.24	203.16	204.2	203.44	202.59	204.61	202.16	202.59	204.81	202.47	204.28	204.02	202.27	203.21	203.1	202.35	203.52	201.35	202.31	201.92	204.67	204.94	204.07	205.08	202.83	204.49	203.47	201.97	203.3	204.04	205.06	203.23
202.58	204.7	205.48	204.93	202.62	202.77	203.13	204.66	203.55	204.17	204.59	204.26	203.56	203.45	203.63	202.87	204.84	203.85	204.2	204.13	204.14	204.99	202.15	203.59	202.75	202.91	204.68	204.31	203.61	204.12	204.27	203.49	203.6	202.17	204.45	204.45	203.58	203.17	203.32	204.63	203.87	203.11	204.62	203.39	203.17	203.73	204.58	202.6	204.46	204.62
211.46	211.48	211.91	212.53	209.99	211.21	212.48	212.19	212.17	212.37	210.33	211.55	212.83	211.78	211.94	211.68	211.48	211.15	211.76	210.77	212.88	212.22	213.76	212.44	212.08	213.19	212.46	211.65	212.96	211.87	212.74	212.4	211.43	211.48	213	211.64	212.23	212.28	212.35	212.11	210.75	213.56	212.33	212.76	211.25	210.44	212.87	212.17	211.92	212.01
205.26	204.3	204.46	203.55	204.45	203.66	206.65	205.14	205.17	203.3	205.06	204.98	204.41	204.69	206.47	205.39	205.06	204.35	205.21	204.1	204.64	204.67	204.09	204.51	203.96	205.53	204.31	206.46	205.65	206.97	205.75	204.69	205.25	203.9	204.96	204.38	204.18	204.9	206.56	203.23	205.03	204.11	203.71	204.68	205.13	204.93	205.8	203.72	205.02	203.43
198.07	199.1	201.71	201.17	201.1	201.34	201.55	203.24	201.32	202.19	201.14	201.17	202.56	203.05	199.73	201.1	201.24	199.86	199.83	201.66	201.71	198.91	199.29	199.72	200.1	200.55	200.61	200.03	201.99	198.39	200.58	200.22	200.16	200.57	202.87	199.73	199.52	198.75	199.54	199.34	199.76	200.37	200.46	201.71	200.4	200.58	200.09	199.14	201.49	200.21
205.19	206	205.75	205.23	203.67	203.65	204.53	204.26	203.13	203.1	205.7	204.42	204.69	204.14	205.31	205.56	204.33	206.33	202.09	205.27	204.43	205.37	204.88	205.81	206.11	204.61	203.21	205.31	204.79	202.81	203.7	205.61	203.65	205.8	205.4	204.27	205.83	205.01	205.44	204.3	203.97	202.61	204.4	204.21	204.17	204.56	202.41	205.35	205.36	204.76
206.8	210.07	208.74	208.49	209.94	210.61	208.14	208.91	209.3	208.45	208.68	210.08	207.22	207.89	208.87	209.42	209.46	208.04	210.5	208.19	208.59	208.2	209.15	209.59	209.87	210.29	208.27	208.97	209.98	208.13	208.57	210.28	209.57	207.25	209.24	209.23	208.55	207.55	207.9	209.46	207.67	208.59	210.07	209.71	206.9	208.7	209.11	210.5	209.98	209.94
211.12	212.12	210.62	211.91	212.04	212.51	212.51	212.34	211.96	212.48	212.95	211.65	213.41	211.29	212.81	211.6	212.72	212.05	213.13	212.38	213.03	211.34	211.88	213.62	212.75	211.92	211.68	210.58	213.12	213.14	213.1	212.44	213.4	213.99	212.45	211.98	212.19	212.51	212.02	211.35	212.71	211.08	213.01	211.58	211.67	212.9	211.61	213.76	211.5	211.46
209.32	208.95	209.33	209.45	208.7	209.7	207.08	208.52	208.98	210.4	207.74	208.56	210.48	208.12	208.44	209.14	209.09	210.12	207.91	208.28	208.54	209.31	208.48	207.54	206.75	207.02	208.38	207.02	210.07	207.82	208.87	209.34	209.43	210.02	207.77	208.55	209.17	208.11	207.27	209.4	210.06	210.23	208.84	208.29	209.11	209.94	209.31	208	209.68	208.29
212.98	209.56	213.2	210.47	210.14	210.3	211.13	210.9	211.08	212.76	212.9	212.1	210.09	211.38	213.21	211.05	210.52	212.5	213.04	211.28	212.59	211.98	211.52	213.13	212.22	213.35	210.97	211.2	213.2	211.76	211.3	213.11	212.57	212.52	211.62	212.02	211.9	211.88	212.94	212.89	212.54	211.73	210.62	212.63	211.37	211.76	211.99	212.25	211.08	212.48
206.62	206.45	206.52	207.15	205.71	206.13	206.3	206.66	205.53	205.49	206.38	205.87	207.96	206.76	207.35	207.03	208.3	204.38	207.9	207.35	207.1	205.97	205.86	206.69	206.79	206.93	206.69	206.46	207.15	205.04	207.75	205.78	207.89	206.25	206.55	208.4	205.57	207.74	206.79	204.86	205.56	205.15	206.23	207.2	207.11	206.26	207.39	207.35	207.26	205.31
212.01	211.15	212.06	210.3	211.94	211.9	211	212.48	210.54	213.86	211.06	213.25	210.77	213.06	211.63	210.7	212.68	210.17	212	211.26	210.54	210.61	210.33	211.88	211.39	212.57	212.26	211.63	212.63	211.49	211.16	211.73	211.71	211	212.63	212.05	211.98	212.94	212.34	212.59	212.32	212.61	211.96	213.72	211.97	210.18	210.92	211.27	210.5	211.29
212.79	212.64	212.46	213.77	212.47	213.6	211.55	214.17	212.55	214.37	214.67	213.65	213.04	214.12	213.27	214.34	211.95	214.6	213.97	213.37	213.08	212.74	213.46	213.86	211.81	214.14	212.61	213.1	215.01	212.89	212.13	212.6	212.17	212.28	212.52	212.59	212.71	213.02	213.11	213.06	213.2	213.32	213.4	212.4	212.34	212.64	213.3	213.56	213.29	212.96
211.44	212.17	210.73	212.98	212.68	213.14	212.08	213.94	212.52	213.31	211.88	212.24	213.39	214.04	213.43	211.4	211.63	213.83	212.88	214.52	212.36	212.54	212.27	213.06	211.01	212.53	213.71	214.95	213.77	211.54	213.34	212.28	213.66	214	213.79	210.02	212.91	212.06	210.1	212.79	210.59	212.18	213.53	211.79	212.24	211.9	213.2	211.94	212.41	212.34
211.28	211.44	212.74	211.61	212.11	211.67	212.22	211.28	210.95	212.26	212.18	211.74	211.38	212.4	211.96	210.99	211.38	211.3	213.26	212.15	211.63	211.94	210.38	213.43	211.59	212.38	211	213.11	212.88	210.89	211.64	211.2	212.65	211.2	212.02	211.71	212.01	214.78	213.03	212.89	210.31	212.72	211.84	211.47	210.19	211.35	211.57	210.99	212.09	210.91
204.82	203.61	202.87	204.52	204.74	204.89	204.24	203.67	203.38	203.82	204.22	202.89	203.01	204.65	204.12	206.32	204.39	202.95	203.32	203.27	203.93	204.19	204.65	204.18	203.88	202.47	203.55	203.71	205.22	203.14	203.72	204.98	203.87	203.66	203.72	204.39	205.17	204.43	204.16	203.39	203.86	204.49	202.96	203.04	204.07	204.27	203.36	203.27	204.22	204.2
204.78	204.9	205.23	204.52	205.56	204.86	204.97	205.62	206.12	204.26	204.42	205.86	204.58	203.95	204.95	202.67	205	206.01	203.74	205.18	205.75	206.16	204.42	206.94	205.24	206.06	205.3	204.76	204.87	203.8	203.97	204.78	203.65	205.1	204.32	204.91	205.07	205.33	204.7	203.67	204.52	204.02	204.18	206.2	203.6	204.59	205.14	203.27	204.78	205.64
198.37	199.33	198.07	199.41	198.09	197.95	198.75	198.84	196.99	199.1	198.11	197.77	199.27	197.42	198.27	198.51	199.38	198.89	198.89	199.07	199.16	198.65	198.76	197.93	198.04	199.66	198.88	198.33	198.5	198.94	199.47	200.41	198.11	199.25	198.2	198.39	199.23	199.26	198.74	200.75	199.57	197.67	198.49	197.42	198.33	198.06	199.21	199.6	198.52	197.43
207.48	209.13	207.27	206.64	208.31	207.85	210	207.84	206.81	208.5	208.64	206.47	206.55	207.19	207.8	205.89	207.23	206.19	208.36	209.84	206.43	207.55	208.68	207.68	207.47	208.07	208.13	208.05	207.26	207.34	208.22	207.62	207.62	207.96	207.54	208	207.92	208.12	206.54	207.54	209.21	208.63	207.61	209.09	206.46	207.8	207.65	208.18	207	207.64
208.42	209.15	206.5	207.59	207.37	207.87	206.95	207.17	208.71	207.48	208.28	205.56	207.82	206.54	206.65	207.81	208.17	207.83	206.6	206.61	207.28	208.43	206.9	208.27	208.56	207.07	207.01	209.04	207.3	208	207.73	208.94	207.75	208.73	207.12	207.61	207.94	209.73	206.82	207.89	209.3	208.37	206.41	207.29	207.38	207.33	206.97	206.44	207.66	205.51
207.48	208.47	209.02	207.19	207.61	208.82	209.16	210.32	208.7	208.25	208.66	208.61	208.08	207.8	208.22	210.92	209.96	208.3	209.29	208.74	209.57	208.3	209.21	207.84	208.73	209.28	209.78	208.15	207.33	208.2	209.66	210.14	207.99	209.49	208.8	209.58	210.08	209.67	208.15	208.71	208.9	209.17	207.13	207.3	208.28	208.8	208.51	208.92	207.24	208.63
218.21	217.4	215.78	216.17	218.43	215.96	216.58	216.41	217.01	216.24	216.19	215.75	217.82	217.23	216.34	217.69	216.45	217.25	216	216.09	217.5	217.09	217.35	215.77	218.76	217.43	216.86	216.17	215.06	218.8	216.4	215.84	216.26	215.56	215.54	217.6	217.88	216.63	216.81	216.84	219.23	215.1	218.67	217.03	219.31	217.04	217.67	217.41	216.3	216.87
206.73	209.49	209.6	208.72	207.62	208.37	208.67	208.91	208.19	208.16	209.06	208.6	207.32	208.99	209.31	208.39	207.45	208.62	206.86	207.18	209.27	207.15	209	207.47	207.05	209.04	207.76	208.62	209.23	210.49	208.66	207.44	209.21	207.5	207.67	207.86	207.76	208.41	207.11	209	208.78	207.23	207.34	208.36	208.74	208.96	207.42	208.27	207.46	208.27
202.54	203.75	203.53	205.3	204.87	204.47	203.85	204.59	204.37	205.14	203.4	204.74	204.36	203.12	203.53	203	204.17	202.91	205	203.46	202.58	205.28	203.58	204.41	203.39	203.82	204.84	204.43	203.4	203.39	202.18	202.12	204.59	203.62	204.56	204.17	203.25	203.57	206.02	204.52	203.61	204.94	206.12	202.8	204.56	203.71	203.03	204.14	202.22	202.95
210.82	210.31	213.62	211.82	210.89	210.02	211.97	212.53	212.08	211.53	211.72	210.08	211.03	212.87	210.6	211.89	211.32	210.61	211.34	211.43	212.25	211.66	211.91	210.98	212.74	211.84	211	211.11	210.23	211.38	211.8	210.74	212.22	211.39	211.85	212.81	211.61	210.86	212.4	210.41	212.04	212.21	212.73	211.62	211.98	211.57	211.06	212.76	210.98	211.74
209.44	207.16	209.29	207.73	208.66	209	208.6	210.13	210.13	208.43	208.46	208.09	209.22	208.87	207.59	210.17	208.42	209	210.04	207.87	208.89	209.83	208.06	208.77	207.1	209.37	207.61	208.32	210.25	208.32	209.99	209.17	207.41	209.42	207.6	209.53	208.6	208.56	208.37	208.41	208.69	208.56	208.19	208.58	208.7	209.37	208.84	208.57	208.72	206.94
217.37	216.54	215.4	216.55	217.36	218	217.55	216.46	216.88	216.15	215.41	217.59	216.03	216.3	218.17	218.54	216.13	217.34	216.12	216.79	215.68	217.37	215.76	216.7	216.17	216.44	216.55	216.63	217.34	216.62	216.37	216.46	218.02	216.53	217.92	217.95	217.51	216.04	217.38	216.4	218.11	217.26	217.29	216.26	216.6	218.07	215.71	218.34	216.19	217.2
198.46	198.51	196.58	199.93	198.19	197.77	199.61	199.18	199.36	197.92	196.15	198.55	198.58	197.95	199.36	198.91	198.23	199.15	196.42	198.29	198.22	199.3	199.95	198.56	198.08	197.33	198.64	198.25	198.76	198.98	198.41	197.28	198.13	199.31	198.63	199.57	198.85	198.38	196.97	198.31	198.75	199.34	199.31	199.7	199.58	197.91	199.91	200.71	198.58	198.74
208.94	208.13	209.15	208.81	209.01	208.07	209.4	210.02	210.25	209.4	209.65	210.5	208.46	208.8	207.93	210.05	208.45	207.9	210.19	210.67	209.22	209.55	208.84	210.16	208.13	207.98	208.9	206.88	208.87	210.22	208.89	208.11	208.82	208.7	208.8	207.84	207.99	207.96	207.46	208.46	209.77	206.87	209.03	208.05	207.98	208.26	209.64	209.12	208.73	207.98
211.53	211.71	212.91	211.55	211.13	212.89	212.13	211.65	212.45	211.81	211.16	210.82	212.88	212.32	211.62	211.02	212.05	210.96	212.87	211.43	212.23	209.19	212.57	211.82	211.49	211.35	210.76	210.46	212.82	211.77	212.65	213.31	211.34	212.78	211.47	212.58	210.75	212.35	211.97	212.9	213.2	211.58	211.3	210.06	213.13	211.51	212.53	212.15	210.9	212.88
202.88	202.24	203.39	203	203.11	201.5	201.85	202.16	203.56	201.07	202.44	204.1	204.22	202.01	201.83	202.38	203.36	201.8	201.55	201.4	200.88	202.74	203.2	202.13	201.5	202.29	200.93	203.01	201.13	202.35	202.93	203.07	200.89	202.91	202.67	202.78	202.78	203.47	202.22	201.57	201.97	202.05	203.02	202.78	203.5	203.16	200.99	202.46	203.75	201.91
209.49	208.77	209.39	207.6	208.43	209.33	208.42	206.72	209.06	208.53	208.58	209.77	209.88	209.69	209.53	207.14	207.79	207.51	207.84	209.3	209.43	208.58	207.76	207.47	206.79	209.35	206.65	208.69	208.79	208.42	209.88	211.42	208.6	208.13	208.26	209.15	209.89	208.38	208.48	208.62	208.61	209.07	210.06	207.43	208.18	208.83	208.02	209.31	208.87	209.46
203.39	202.25	202.09	201.58	203.03	201.71	202.03	201.87	203.06	201.65	202.16	203.45	202.31	201.96	200.87	201.94	201.08	203.32	201.93	201.97	202.13	203.33	202.28	202.58	202.85	203.1	201.86	202.4	202.13	201.39	202.41	205.54	203.67	201.89	204.19	202.99	201.34	203.41	202.18	204.19	202.8	204.04	202.2	201.93	201.81	203.85	202.78	201.73	202.87	202.95
211.85	210.73	211.6	211.74	210.86	211.35	213.24	211.79	212.31	212.43	209.85	211.2	211.8	211.57	211.96	214.76	210.68	209.84	213.4	210.54	211.5	211.81	212.9	213.51	212.52	211.44	211.27	212.56	211.21	212.24	211.55	210.61	211.4	210.8	212.5	210.58	211.69	210.26	211.89	213.08	210.99	213.01	210.27	210.97	212.96	212.37	212.16	211.16	212.2	211.25
206.28	206.08	205.96	205.79	205.87	206.46	204.93	205.79	204.83	205.9	204.93	205.81	205.96	205.75	204.97	206.89	205.99	205.18	205.55	205.99	207.26	205.71	206.12	205.09	204.77	206.01	205.92	205.54	207.4	205.47	206.9	205.3	205.92	206.87	206.31	206.74	205.42	204.39	203.88	206.22	205.25	205.19	204.72	206.52	204.71	203.93	204.16	205.4	204.65	206.56
211.21	211.4	211.84	212.14	210.91	211.8	211.62	211.16	211.69	211.03	210.88	212.64	212.18	212.79	211.94	211.21	213.59	211.78	210.84	210.15	210.07	211.12	211.87	213.51	211.64	211.54	211.23	211.63	212.63	211.34	212.21	213.73	211.14	211.24	210.72	211	210.39	211.42	211.95	212.26	213.31	210.71	211.12	212.41	210.67	212.51	211.7	212.81	210.42	211.16
202.8	204.51	204.09	202.45	204.83	203.04	204.45	204.62	203.39	203.54	203.11	204.29	205.25	204.89	203.36	204.48	202.05	203.43	204.23	204.82	204.78	203.23	203.35	202.38	203.64	203.31	203.06	205.35	204.74	204.06	202.59	203.89	203.07	202.99	202.97	203.03	203.16	203.86	203.95	204.99	203.92	204.68	204.41	203.45	202.55	204.92	204.48	203.7	203.66	204.46
198.28	200.37	198.56	199.21	199.36	201.04	199.54	198.24	199.01	197.33	200.37	199.51	198.6	201.02	198.41	199.41	200.04	197.35	199.18	200.09	199.96	199.62	199.45	199.5	198.57	197.76	200.13	197.97	199	198.8	198.73	198.16	198.43	200.03	201.3	201.91	200.8	198.66	199.02	198.39	200.22	197.49	199.57	198.57	200.76	201.2	199.88	198.53	199.93	199.37
208.62	207.78	207.09	207.24	207.84	209.14	208.06	207.76	208.62	206.77	207.33	209.87	207.55	207.85	207.72	208.02	208.47	206.69	207.93	208.05	208.13	208.43	207.24	207.91	208.17	207.31	208.56	209.26	208.08	207.28	207.64	208.61	207.33	207.49	208.03	208.42	208.58	209.74	208.69	207.91	208.55	208.22	207.24	206.6	208.02	207.57	207.62	209.06	207.22	207.3
212.97	212.72	211.17	212.67	210.54	210.95	212.85	212.55	212.18	212.14	212	212.41	212.23	211.53	211.2	211.76	211.49	211.81	212.06	210.2	212.51	213.22	211.52	214.18	211.53	212.26	211.15	211.42	211.5	210.89	212.05	211.95	210.53	210.71	211.47	212.12	212.69	210.69	210.93	211.24	211.68	212.07	211.72	211.14	211.94	211.05	211.09	212.38	212.05	210.16
215.24	216.99	218.61	216.27	216.3	217.64	216.61	218.7	215.26	217.86	216.27	216.36	216.58	215.96	218.86	216.62	217.69	217.48	217.09	217.18	216.41	217.29	218.27	216.38	217.49	216.48	216.15	216.65	217.06	217.68	215.92	215.09	217.06	217.79	218.17	216.04	217.49	216.01	217.07	217.45	216.81	215.07	217.87	217.27	217.98	216.98	215.54	216.82	217.09	216.5
203.73	202.46	203.18	202.62	202.81	203.12	202.56	203.21	203.95	203.4	204.69	202.65	200.82	203.56	202.49	204.06	202.23	204.73	202.29	204.58	203.75	203.94	203.53	203.87	202.71	202.82	202.49	203.95	202.37	202.39	203.49	203.79	201.74	203.7	203.37	202.62	202.09	205.25	202.65	201.96	205.39	203.11	204.62	203.11	202.56	203.6	202.93	204.04	202.67	204.94
202.97	203.82	203.56	203.3	203.88	203.91	203.57	204.17	203.27	203.56	204.96	203.65	203.16	203.26	204.26	205.03	204.86	202.96	203.5	202.54	203.32	204.83	203.54	203.88	204.5	203.53	204.63	203.11	203.86	203.11	204.11	203.48	203.56	202.67	202.8	202.49	204.92	201.55	202.5	202.76	203.93	202.8	203.46	203.95	203.98	201.46	203.66	203.88	203.81	204.15
207.62	209.33	209.36	208.78	208.72	209.51	207.64	207.24	208.99	208.22	209.82	207.13	208.03	209.36	207.9	208.73	209.16	208.25	208.27	209	210.22	209.31	208.7	206.59	208.87	209.39	207.7	207.42	209.09	208.47	207.98	209.63	208.42	208.98	209	207.58	210.15	208.39	208.62	208.89	208.89	208.2	208	208.57	206.86	209.09	209.61	209.38	206.19	208.1
209.03	210.36	209.55	209.03	207.85	209.75	209.2	208.34	211.01	208.62	207.83	207.22	208.99	207.56	207.87	207.64	206.59	208.61	208.9	209.35	208.4	209.03	208.25	210.19	208.09	208.4	208.6	209.92	207.61	208.48	207.76	207.32	208.16	208.87	209.81	208.18	209.53	208.35	207.6	206.93	208.9	208.91	206.5	209.5	208.64	207.13	206.96	208.94	207.74	208.68
210.19	210.19	210.26	210.15	209.35	211.96	210	209.26	209.85	209.47	212.09	211.63	210.32	210.31	207.87	208.77	210.05	209.62	210.82	212	208.89	210.1	209.87	210.42	208.33	211.29	210.6	209.35	208.8	208.98	208	209.61	210.65	209.89	208.69	209.11	206.89	208.42	208.93	209.51	208.64	209.98	209.45	209.05	210.33	210.75	209.96	208.3	208.99	208.64
211.21	213.3	213	214	211.37	212.16	212.44	212.87	211.5	213.18	212.74	211.09	212.12	212.06	212.42	211.18	212.39	213.15	212.47	212.41	211.4	211.29	213.09	212.45	211.77	211.78	212.93	213.2	210.08	212.57	211.47	212.87	212.21	211.39	211.65	214.33	212.85	212.93	210.57	210.89	211.81	211.8	210.56	212.37	213.31	213.83	213.11	212.93	212.67	211.82
212.19	211.43	212.4	212.05	213.23	211.72	211.81	211.54	211.56	212.46	211.59	212.68	212.4	213.18	210.8	211.78	212.88	210.69	212.3	211.84	212.61	212.25	211.13	211.1	213.39	210.91	210.91	211.35	210.19	210.25	212.46	211.53	212.2	213.16	211.18	211.39	212.07	209.6	212.87	212.45	212.09	210.56	209.66	212.92	211.73	211.98	212.16	211.36	211.42	211.92
201.34	199.77	199.41	200.37	199.33	200.46	200.87	200.36	201.04	198.92	199.39	201.08	199.66	200.56	198.76	201.63	199.63	200.54	200.44	199.74	200.62	199.81	200.97	200.61	201.61	200.63	199.14	199.98	199.54	198.61	199.76	200.69	200.81	199.48	200.18	200	200.13	200.05	200.62	200.64	198.14	198.86	200.58	201.3	200	199.31	200.57	199.33	200.05	201.79
217.87	219.7	217.51	216.72	215.99	217.4	217.32	219.4	218.32	216.48	217.64	217.6	217.2	217.86	217.32	218.38	218.1	218.06	218.81	218.51	217.82	217.08	217.57	218.12	217.95	217.47	218.45	218.2	217.74	218.71	217.4	217.72	217	217.42	216.51	218.66	216.87	217.26	217.45	216.2	217.62	217.74	215.86	216.46	217.49	217	216.79	218.39	216.47	217.07
207.42	209.38	207.39	209.14	209.68	209.05	208.83	209.12	207.66	208.92	209.55	208.26	209.55	208.02	208.56	207.14	207.7	209.7	208.76	210.08	209.44	209.35	207	208.17	207.12	208.95	208.59	208.21	208.43	208.66	209.42	208.29	209.04	209.19	210.05	208.76	208.41	207.42	208.96	206.88	210.33	208.51	207.11	208.47	207.55	208.69	208.55	207.88	210.86	209.44
195.81	196.85	194.88	193.92	196.35	194.64	194.74	195.14	195.18	195.1	195.77	195.47	194.53	195.26	195.81	196.6	196.29	195.62	195.66	197.32	195.64	195.24	195.95	196.29	196.93	194.96	197.47	196.08	193.55	196.2	196.05	195.26	196.13	195.54	195.45	196.52	194.78	196	193.68	194.94	194.71	195.2	194.95	195.82	195.01	195.64	196.31	195.09	193.9	193.69
201.76	202.5	202.98	202.15	201.36	204.01	204.14	201.43	203.23	203.34	203.37	202.2	202.5	201.42	202.35	202.21	199.69	200.71	201.41	203.37	203.14	202.81	201.71	202.36	202.05	201.47	202.02	205.57	202.51	202.77	201.84	201.88	200.71	200.87	202.91	203.15	203.22	203.37	202	202.49	199.18	202.69	202.95	201.26	202.29	202.59	202.99	199.72	203.37	202.36
211.54	212.49	210.72	211.27	212.55	212.89	212.39	213.26	213.04	211.44	210.82	211.63	211.58	213.16	212.48	210.77	211.64	211.53	212.21	210.74	211.86	212.52	211.34	212.04	212.71	211.82	211.11	212.38	211.67	210.49	210.62	212.11	211.09	211.74	210.49	211.33	211.09	209.63	212.49	211.19	210.87	213.53	211.56	211.18	213.71	212.68	212	211.82	212.37	213.12
207.95	208.19	206.33	207	208.89	205.32	207.94	208.01	208.9	207.41	208.45	207.63	207.54	208.29	207.19	208.05	207.66	206.83	207.49	207.9	207.43	206.83	206.29	208.18	207.56	208.86	208.27	207.49	208.08	208.37	208.41	207.5	207.74	208.25	208.34	206.32	207.58	208.08	209.03	207.47	207.75	207.2	206.51	208.83	207.79	208.44	207.98	207.65	209.03	207.26
207.61	208.41	206.82	208.1	206.94	207.67	207.01	207.23	206.41	206.68	207.41	207.57	206.41	206.23	207.38	207.23	209.39	207.09	208.8	206.46	209.03	207.25	207.84	207.02	208.87	207.86	208.58	208.03	208.77	207.02	208.1	207.58	207.07	207.14	207.74	206.99	208.65	207.93	208.2	208.7	207.15	207.57	206.51	207.06	208.02	207.02	207.42	208.25	209.28	206.24
208.8	207.03	207.43	207.59	207.29	210.09	208.57	208.24	207.33	206.84	208.06	208.42	206.8	208.05	208.57	208.13	206.42	207.83	206.52	206.65	209.43	207.2	206.15	208.32	206.61	209.37	208.5	208.26	206.35	207.64	208.39	207.71	208.85	206.99	207.14	206.78	208.73	208.95	207.73	206.93	206.59	207.44	207.54	208.19	207.81	208.87	207.99	207.62	207.84	208.22
216.96	217.26	216.8	216.96	217.15	218.15	218.92	216.54	219.38	217.97	216.42	219.53	217.23	218.79	216.84	217.35	218.62	217.53	217.66	218.05	217.41	218.64	217.88	216.86	218.77	217.65	217.37	217.9	217.24	218.73	218.25	216.86	217.36	219.56	218.86	217.69	216.68	217.96	217.14	216.92	217.67	218.07	219.66	217.31	219.23	219.19	218.37	217.92	217.55	216.9
211.28	212.01	210.97	212.15	213.79	209.74	211.01	213.93	210.13	213.44	211.06	211.85	210.43	212.78	211.01	210.66	212.01	211.27	210.47	212.81	211.81	211.78	210.45	212.05	212.16	210.95	212.52	211.32	211.27	210.52	210.99	210.82	212.48	209.74	212.36	212.21	212.23	211.26	211.17	211.38	211.88	212.13	212.05	210.53	210.99	211.85	211.38	212.14	212.47	212.77
207.04	206.66	210.08	206.85	209.09	207.13	208.78	209.37	208.22	209.7	208.59	209.26	209.2	207.82	206.59	209.27	207.44	209.77	207.62	210.09	206.71	207.57	209.78	208.48	208.65	210.27	209.49	208.74	208.71	208.29	206.34	208.88	209.88	207.86	208.86	207.61	208.42	209.14	208.47	206.78	208.08	206.62	209.37	207.58	208.19	209.01	209.1	209.39	208.65	207.39
208	205.92	207.19	207.87	208.71	208.05	208.65	209.8	208.98	208.08	209.45	207.25	207.86	209.52	208.99	208.6	208.45	209.9	209.16	209.36	209.65	209.22	209.27	207.17	207.44	207.94	208.71	207.92	208.71	209.07	209.13	208.57	206.92	208.06	208.56	208.72	208.34	209.89	208.76	209.51	209.93	208.97	207.79	206.96	207.95	207.67	209.08	207.34	208.56	209.04
193.57	194.52	193.82	194.4	195.21	193.32	193.36	192.83	193.66	194.45	195.16	195.9	194.39	195.34	195.27	195.33	193.61	194.87	194.44	193.69	194.07	193.02	193.94	194.31	194.63	193.54	194.04	194.03	193.94	195.25	195.01	193.91	194.85	194.4	194.69	192.99	193.24	195.06	194.14	195.2	194.98	193.73	194.09	195.02	193.86	194.16	194.61	194.29	192.45	195.17
209.3	208.71	208.07	208.92	209.78	207.76	210.01	208.04	208.71	207.24	208.95	208.58	208	208.66	208.82	210.6	209.07	208.09	207.43	210.28	208.39	209.31	207.94	207.57	207.13	208.27	208.96	209.12	208.04	208.65	209.02	206.78	207.41	208.41	207.89	209.74	207.96	206.53	207.21	208.98	208.03	207.63	209.63	209.11	209.68	208.38	207.87	210.02	208.85	207.65
[truncated: 150 more columns]
