# Supplementary material for: Genetic dissection of main and epistatic effects of QTL based on augmented triple test cross design
Source: PLoS One. 2017 Dec 14;12(12):e0189054. doi: 10.1371/journal.pone.0189054 (PMC5730204; doi:10.1371/journal.pone.0189054)
Supplement: S6 Supporting Information — (ZIP) [file pone.0189054.s006.zip › z1_1550_0.2_10.csv]

200.99	203.96	209.29	202.66	207.12	204.76	197.54	204.24	204.79	205.45	203.57	204.58	203.23	202.39	201.2	201.83	201.84	202.2	202.14	200.36	202.9	203.05	206.86	204.83	201.15	198.51	205.73	206.55	204.52	203.47	202.61	204.05	203.92	206.96	202.89	203.74	203.84	201.87	203.49	204.62	200.24	199.96	204.87	203.21	207.05	203.58	206.19	202.7	206.69	207.48
200.34	206.86	206.57	205.69	203.43	205.55	202.64	204.46	199.85	208.18	204.8	200.74	201.16	202.73	204.02	201.15	203.12	204.12	199.36	204.52	203.49	202.04	205.63	203.02	205.25	200.75	201.11	203.3	204.44	206.09	198.99	205.4	202.78	205.08	197.59	205.08	204.01	202.45	208.75	206.43	201.1	201.9	201.39	206.84	206.39	203.36	204.83	201.13	207.38	205.3
199.85	203.98	203.72	204.28	202.48	201.85	204.61	201.25	203.17	199.65	201.75	202.86	202.39	200.01	199.93	203.46	204.15	201.16	204.05	202.15	199.53	203.54	206.35	198.25	200.68	201.89	198.23	200.4	201.41	201.09	201.09	201.37	202.42	205.54	201.27	203.92	205.58	207.69	205.06	202.84	202.57	201.41	205.46	206.55	206.29	201.68	207.8	204.36	204.55	201.45
199.78	201.14	199.17	202.81	202.55	199.97	204.12	201.21	200.88	197.6	198.64	204.27	201.27	196.12	201.43	201.01	200.06	201.99	201.56	198.97	199.8	203.97	201.55	196.19	197.53	205.69	198.55	201.46	196.22	201.56	202.35	201.42	203.1	198.74	206.79	201.7	200.32	200.43	196.58	201.35	201.99	201.69	202.35	204.78	206.38	203.62	198.87	200.81	198.7	199.5
207.9	213.31	218.12	217.11	212.36	211.97	215.65	208.62	212.51	211.43	210.81	211.22	214.8	213.39	213.2	209.52	213.93	211.87	212.06	216.82	210.16	217.95	211.28	209.36	210.55	210.53	210.55	209.18	211.47	209.55	214.02	212.37	212.47	210.01	211.97	210.05	215.33	213.92	212.25	218.05	209	211.77	209.44	208.83	210.35	212.04	213.66	214.67	214.55	214.97
213.04	211.27	209.71	212.31	210.16	213.27	211.52	213.61	213.02	216.53	213.57	209.46	217.05	208.05	206.59	208.81	214.06	210.23	212.42	208.57	212.65	214.87	214.25	210.56	214.23	212.72	210.1	212.42	212.86	213.57	209.77	211.59	207.76	211.36	209.89	213.91	211	212.95	212.55	213.47	208.39	214.48	210.83	214.17	208.7	212.18	212.02	213.19	212.9	210.63
210.2	202.79	214.45	210.95	206.6	207.52	208.64	207.55	210.58	206.6	209.76	205.57	208.99	214.98	212.32	209.2	205.96	213.26	211.93	210.74	211	210.65	207.77	208.32	210.16	208.59	211.08	204.8	212.26	210.55	207.78	213.02	211.89	204.87	205.67	210.51	208.32	203.81	208.77	205.92	208.79	208.47	209.24	209.35	208.47	211.14	207.31	206.37	208.91	210.81
210.98	204.23	207.38	207.95	205	211.37	213.92	209.07	205.55	206.5	209.02	204.42	212.96	205.33	204.58	209.03	204.47	210.73	205.78	209.68	210.72	206.82	211.96	210.14	210.71	204.55	207.43	210.48	210.48	213.38	207.63	207.69	211.88	212.25	209.2	204.45	206.87	212.51	214.36	206.72	212.1	213.94	206.6	208.74	214.12	213.89	206.73	209.65	210.31	209.91
207.57	205.15	208.9	203.17	206.2	204.41	204.39	205.96	203.04	203.97	206.68	209.42	205.51	206.35	204.33	200.54	207.32	202.71	205.4	204.78	207.08	201.71	205.17	210.69	207.6	206.66	203.51	204.2	200.16	202.67	204.4	207.49	203.32	206.72	203	210.07	202.32	206.18	202.24	209.31	200.33	202.34	203.07	201.88	204.62	208.34	206.71	203.89	206.87	206.26
213.39	212.63	213.98	219.23	208.76	213.4	216	211.98	213.57	213.82	208.92	215.95	208.76	209.88	211.56	215.06	216.8	210.9	209.16	211.92	208.83	215.48	205.81	211.6	211.84	206.04	212.44	215.35	212.94	210.95	210.55	212.21	212.71	212.52	213.27	209.09	214.55	215.66	213.54	211.81	208.55	212.99	212.02	211.98	212.72	207.94	217.27	208	212.12	212.7
206.97	206.92	203.21	204.03	204.11	209.35	203.06	209.11	204.03	206.25	202.93	202.85	204.74	205.13	205.72	205.71	202.84	203.91	202.93	207.51	207.93	204.38	207.11	202.36	205.42	208.06	203.72	206.13	206.07	204.85	205.01	202.89	203.24	208.6	202.73	203.19	204.68	202.89	206.59	202.18	204.83	202.62	205.15	210.53	204.65	205.94	206.67	201.78	204.28	201.31
206.52	211.53	205.66	205.61	210.9	207.18	205.45	206.51	204.47	207.87	204.39	206.45	205.14	204.83	212.99	203.36	205.32	203.24	205.88	203.54	210.59	208.31	209.62	208.12	206.8	210.05	200.75	207.12	207.1	205.71	208.56	208.13	206.99	203.83	204.71	205.56	203.55	211.07	207.12	205.66	209.32	205.73	206.49	208.91	206.98	202.88	208.56	209.51	210.17	204.7
217.38	215.37	220.23	222.27	218.67	215.22	220.49	214.68	214.86	215.11	215.62	211.26	214.29	214.98	218.15	218.72	217.44	215.07	219.71	214.57	222.93	220.97	213.54	219.12	214.35	219.81	216.54	212.38	214.53	214.73	217.44	220.46	216.96	219.55	221.87	218.95	219.41	216.13	218	217.35	216.57	217.73	215.11	217.51	220.53	216.3	216.07	212.74	217.07	216.47
216.35	216.36	220.88	219.99	216.61	215.12	218.99	216.36	221.88	214.74	216.63	217.55	215.05	221.15	220.02	214.33	215.4	218.35	216.1	217.35	218.2	218.81	217.86	217.81	219.82	214.79	217.12	219.99	212.96	218.33	215.34	216.86	219.97	217.84	219.3	218.38	217.05	216.18	216.72	216.46	219.51	216.88	216.11	217.86	218.73	216.46	215.41	219.01	217.71	220.65
211.68	210.1	211.15	206.98	213.24	212.11	210.05	209.46	212.89	214.15	212.35	217.52	212.88	213.02	213.37	213.28	210.41	215.61	211.72	212.97	208.9	211.74	208.31	214.65	209.63	210.15	211.84	212.15	213.06	213.9	209.9	210.65	212.69	212.75	212.06	209.97	214.28	213.24	210.98	209.41	215.18	209.43	212.42	210.64	213.24	210	212.12	207.82	214.94	213.71
208.77	206.52	206.53	208.92	207.43	207.43	205.73	211.64	206	209.59	206.89	208.31	210.15	210.14	209.58	210.1	205.54	206.89	206.9	205.42	208.15	204.9	206.96	208.83	208.32	212.46	205.61	210.07	208.3	206.84	207.13	209.26	205.45	208.82	207.39	209.19	212.84	210.65	213.04	211.76	205.85	209.29	205.47	204.69	203.93	208.65	206.27	213.01	209.32	205.02
205.05	202.01	205.73	204.23	199.84	208.52	199.51	204.66	204.54	203.1	198.88	201.58	205.17	201.8	200.29	199.89	203.7	203.49	202.22	206.8	203.6	203.2	200.49	207.23	204.91	202.94	202.02	203.35	201.79	201.36	207.3	200.96	204.89	202.68	200.88	206.12	204.89	201.72	204.81	205.67	201.22	199.71	204.89	202.97	203.26	203.15	201.89	204.9	201.41	205.21
204.35	202.1	206.31	205.22	200.91	205.19	209	203.78	202.56	202.73	206.9	207.86	204.73	203.93	204.93	204.06	202.44	202.14	203.44	204.15	198.47	201.33	205.11	200.29	200.83	199.63	204.41	202.7	202.36	199.49	204.47	207.13	205.06	198.95	200.44	207.22	207.13	199.5	206.21	202.58	202.64	206.93	201.05	203.89	205.39	206.23	201.3	202.39	203.56	206.99
213.42	214.8	208.29	214.08	214.12	211.72	210.46	208.07	213.19	216.89	210.29	212.87	211.98	216.63	210.79	210.8	211.5	210.6	209.63	215.02	213.78	213.89	210.86	209	212.67	215.71	209.08	212.95	211.83	213.13	211.85	215.93	213.25	212.03	211.99	213.06	215.17	211.49	210.85	210.99	213.23	213.84	216.48	216.46	214.01	214.04	216.42	211.79	213.73	216.2
196.31	196.51	199.53	195.61	200.15	198.77	202.51	199.1	198.47	194.66	196.82	203.58	193.13	197.39	202.99	202.81	199.89	193.75	200.17	197.44	194.46	198.51	197.16	201.52	198.83	196.26	198.14	198.7	190.18	200.11	196.67	198.99	197.17	198.84	199.78	198.3	194.64	198.56	197.13	197.45	201.16	201.14	199.43	197.89	198.15	197.32	196.57	197.81	195.88	201
203.97	199.55	202	196.93	198.96	202.91	199.5	200.03	198.38	201.24	196.41	196.28	200.61	197.09	202.18	199.78	202.02	198.53	198.36	194.11	197.37	197.06	196.38	200.51	201.2	201.43	202.08	199.47	199.69	197.94	205.73	197.56	200.97	197.72	200.25	200.85	201.89	199.4	204.8	201.14	199.71	199.92	203.71	200.18	196.9	199.39	200.14	197.1	201.14	197.26
207.93	204.89	211	202.99	205.16	203.15	209.42	206.15	203.02	202.94	208.32	212.72	203.32	198.09	201.01	207.38	203.25	201.66	208.09	204.54	206.69	199.89	207.34	204.02	201.03	206.53	200.81	202.93	210.96	206.46	202.72	201.86	205.28	203.63	203.05	203.9	205.09	207.61	199.94	203.86	208.08	203.62	203.22	206.47	204.99	206.69	201.49	208.95	205.9	199.85
204.2	196.75	195.68	200.24	202.82	202.88	199.19	197.2	199.56	201.18	199.08	198.53	195.63	201.19	200.02	200.02	199.33	199.97	198.77	204.5	206.1	198.59	200.13	199.32	198.35	199.78	199.27	201.93	201.6	202.52	203.21	195.49	198.65	200.4	200.19	199.99	199.79	199.12	197.13	199.38	197.61	197.94	197.18	204.92	198.86	198.57	198.02	197.55	196.24	200.99
212.75	202.62	204.72	204.95	201.72	205.41	206	208.88	204.25	206.85	206.65	210.44	208.99	204.49	208.83	206.32	203.23	204.86	202.94	207.54	208.53	209.38	203.5	211.9	205.91	207.13	202.39	205.81	203.67	208.98	207.97	205.61	207.67	207.23	207.2	203.78	206.02	204.09	209.18	204.9	198.99	203.62	204.63	204.23	205.82	206.86	212.93	206	206.39	206.83
214.63	210.62	210.87	213.07	212.11	216.01	213.31	214.23	206.35	208.35	207.49	215.03	208.1	209.51	213.16	208.86	208.19	212.97	206.02	212.03	213.8	209.91	216.47	212.06	209.32	210.84	213.61	210.1	206.77	214.44	207.92	210.67	212.28	213.98	209.91	205.14	211.36	209.44	209.16	210.62	209.32	218.27	209.97	211.14	214.74	211.85	209.44	213.57	209.37	204.74
196.32	197.76	199.82	196.91	199.34	200.48	199.85	197.02	198.15	200.24	192.73	194.92	200.38	192.58	192.43	203.04	199.15	195.76	192.86	194.54	197.17	198.62	198.78	195.66	196.19	197.4	201	201.9	197.02	201.9	195.95	198.14	201.71	198.48	200.02	196.1	198.75	197.35	193.96	197.71	199.39	198.21	197.02	195.94	196.23	198.67	196.93	200.73	200.34	197.42
212.94	211.87	207.79	211.93	206.27	208.84	211.13	207.94	207.96	209.7	210.11	210.64	208.65	209.53	207.65	208.62	206.39	209.84	203.04	213.09	207.99	208.46	209.37	207.87	208.22	211.83	211.9	210.68	207.34	207.59	207.06	210.99	212.05	210.9	213.2	205.98	209.09	211.28	210.61	206.33	211.58	208.46	209.13	209.01	208.25	210.1	206.01	207.87	207.61	204.11
204.24	202.39	203.06	207.62	201.25	205.13	205.65	201.63	202.16	205.37	201.61	202.89	201.92	197.27	203.55	203.72	205.18	202.09	202.43	204.81	201.1	203.04	204.53	200.51	203.79	203.93	206.71	205.81	203.52	206.65	206.2	203.5	203.7	204.85	198.67	201.96	200.04	205.63	202	204.89	202.44	204.56	205.17	206.18	203.66	204.8	207.88	201.23	203.54	205.19
201.53	200.16	197.76	196.42	201.34	200.4	198.36	201.94	201.18	199.73	197.69	201.29	195.82	199.01	197.51	201.06	194.99	194.27	201.04	199.09	204.49	196.21	200.41	199.4	200.2	199.32	197.59	195.29	198.64	198.16	198.99	198.82	205.1	200.3	200.14	200.97	199.59	195.98	201.52	199.12	197.77	199.11	199.28	198.39	203.36	204.97	201.02	195.72	199.31	192.88
210.18	209.9	211.32	210.22	207.42	205.42	205.95	200.75	209.65	206.23	207.85	212.06	208.35	205.8	210.88	211.29	208.53	214.55	206.88	210.18	209.85	206.81	208.31	205.18	206.35	207.41	208.43	206.3	209.05	211.49	205.53	205.19	210.15	205.17	207.92	206.22	206.37	208.89	208.03	211.72	208.04	205.55	205.15	207.83	200.48	207.03	208.88	209.54	209.09	212.58
205.3	204.75	203.51	208.44	205.35	205.8	202.32	206.41	204.9	210.94	209.69	206.8	203.99	209.47	210.02	206.08	206.94	213.6	206.93	208.92	208.27	210.11	210.82	207.58	211.19	210.03	209.52	207.77	212.34	212.47	206.9	209.92	207.35	207.71	207.86	211.59	207.45	206.88	208.35	210.1	203.93	205.69	207.46	206.37	211.65	210.93	204.79	205.82	206.64	206.42
211.73	208.02	210.69	216.22	211.82	207.39	212.26	207.27	213.16	211.68	212.13	209.89	215.98	214.95	213.54	211.49	208.97	217.12	211.28	209.15	213.58	214.84	217.36	211.45	210.82	210.03	215.39	211.02	209.56	214.15	217.14	215.39	216.22	215.07	211.99	214.51	215.72	210.93	214.28	213.06	215.27	210.48	216.3	215	212.62	212.96	213.92	213.55	214.53	214.47
198.69	197.88	201.07	200.43	200.92	195.7	199.71	197.68	200.45	200.21	205.42	196.88	203.31	201.15	197.78	201.76	198.32	202.49	202.45	198.71	201.61	202.94	204.18	200.94	197.53	201.54	195.89	201.3	198.78	203.19	196.38	194.94	197.1	197.87	200.24	201.27	199.67	200.51	200.35	199.03	198.76	204.03	199.6	198.36	200.65	198.05	203.59	196.84	198.24	198.25
218.48	216.47	215.68	217.84	214.28	217.18	214.48	214.77	216.07	216.73	216.12	216.07	216.17	215.48	221.8	219.86	217.11	217.97	218.29	218.27	218.73	214.62	223.38	213.05	217.26	217.62	216.93	213.69	222.02	217.56	220.35	220.14	214.12	214.42	220.03	216.41	218.63	220.4	218.9	216.04	214.93	215.96	214.14	213.02	213.85	216.23	218.25	217.56	214.08	213.93
220.44	212.04	220.4	219.61	221.19	215.01	217.49	215.96	216.93	215.78	220.31	218	210.14	217.51	221.15	214.54	214.18	213.2	219.8	218.31	219.72	212.65	219.04	223.49	216	215.96	217.27	215.04	216.51	219.41	222.82	217.8	220.27	216.91	216.8	219.88	215.21	218.24	218.03	213.82	217.36	216.81	215.69	212.11	216.83	216.35	215.41	219.13	220.93	214.3
198.49	200.34	199.59	196.23	199.31	199.4	200.42	199.45	202	200.43	197.71	204.27	200.73	200.06	200.19	204.08	203.39	201.55	200.72	198.95	198.8	197.91	200.6	202.99	198.12	199.15	202	201.6	200.02	199.95	202.77	199.21	201.49	199.6	203.58	201.71	200.56	201.06	204.62	202.84	197.95	200.55	203.82	201.48	199.95	205.91	201.41	202.12	201.02	202.29
211.55	211.74	210.13	209.52	211.04	215.38	213.97	217.77	210.51	206.48	211.34	214.87	212.57	213.4	214.1	213.76	214.48	213.06	214.82	211.32	214.54	211.07	213.32	212.55	209.07	210.16	211.21	213.06	214.66	210.97	212.39	210.54	211.02	213.02	212.91	208.63	213.71	215.35	213	209.62	211.25	210.45	214.55	209.79	210.24	211.29	211.96	214.09	212.61	210.92
211.9	211.49	208.38	204.23	206.36	211.04	202.91	202.87	211.31	205.5	207.04	203.09	209.56	204.94	207.38	212.72	205.67	206.86	210.92	207.95	210.24	208.23	206.69	208.32	207.97	209.42	210.87	210.06	209.15	207.55	210.06	211.21	210.54	208.86	211.67	207.94	209.51	207.01	206.87	207.28	206.48	210.39	210.65	212.23	208.5	210.77	210.2	212.66	213.86	209.78
206.47	209.23	206.03	203.7	206.53	207.66	209.16	209.05	208.19	207.41	202.48	205.07	202.35	210.01	207.03	207.22	204.12	205.23	205.83	206.33	204.94	205.38	204.79	202.61	211.71	205.61	206.71	205.49	210.82	207.37	208.44	205.34	204.88	207.85	201.48	206.69	202.86	206.02	205.2	208.19	208.26	202.67	205.61	206.93	207.49	209.76	203.86	208.05	205.08	205.27
210.31	213.13	214.73	213.75	209.36	209.05	210.65	209.1	213.23	210.49	208.65	209.54	208.83	212.18	208.06	210.87	211.33	210.25	212.89	213.44	207.48	212.61	215.93	208.97	214.79	213.87	213.61	214.33	208.64	211.89	215.33	212.36	208.73	217.1	212.32	212.07	210.97	209.17	211.58	210.24	215.08	208.29	211.1	211.09	215.41	211.31	213.47	208.15	211.52	209.61
204.61	199.01	205.01	204.61	198.63	200.81	207.13	198.95	204.52	206.14	202.13	201.81	198.35	203.93	202.19	201.97	207.7	202.48	204.1	204.02	204.43	202.56	204.21	200.14	207.1	203.33	204.69	197.64	202.94	206.05	203.84	206.08	202.65	205.48	204.63	207	201.07	201.45	202.23	208.2	202.04	206.85	195.17	203.19	205.01	200.65	202.83	203.74	207.16	203.73
204.96	204.18	209.2	204.78	207.18	207.13	200.47	203.09	207.24	201.66	201.75	201.93	208.38	201	200.7	203.47	204.23	200.64	203.75	200.2	203.49	198.52	201.84	200.17	204	202.84	202.26	207.32	201.96	204.54	198.08	197.74	207.15	202.96	201.4	210.19	202.01	204.69	199.87	205.63	198.97	204.28	202.06	207.41	206.28	202.16	208	201.77	207.53	202.03
209.41	206.57	208.97	205.76	207.99	208.15	209.18	212.4	208.92	209.11	209.8	213.12	209.37	207.82	205.22	205.78	207.23	210.67	205.82	208.09	208.44	207.74	202.45	203.95	208.22	209.31	206.09	211.7	205.47	204.71	207.46	207.69	212.44	205.05	206.56	207.32	205.88	203.58	206.43	208.2	206.65	209.86	206.82	207.78	210.71	206.8	209.91	211.32	207.13	212.7
202.29	201.99	203.43	198.53	200.58	203.18	202.95	200.53	201.68	200.49	199.55	205.67	205.06	201.58	198.41	199.56	199.49	200.93	200.22	204.47	202.42	200.75	201.5	202.04	200.76	198.65	200.51	205.35	202.65	202.69	206.9	200.91	205.83	199.59	200.74	198.69	196.86	200.62	203.09	204.29	201	201.47	199.23	202.84	201.11	199.34	204.62	198.9	202.16	196.95
203.45	202.77	205.15	204.86	207.46	205.91	204.58	207.07	204.98	201.63	205.02	203.41	206.84	203.27	205.9	202.8	206.12	203.26	202	209.19	204.37	208.96	199.26	202.7	207.9	204.38	203.59	204.54	207.39	210.36	205.89	204	201.19	206.43	203.12	203.87	206.69	203.22	204.22	207.92	208.17	201.63	205.28	202.66	203.12	200.85	206.75	202.51	204.86	208.85
207.27	199.37	205.4	206.66	203.48	204.55	201.73	205.96	208.05	205.85	206.81	206	208.45	204.51	205.85	204.12	206.52	211.72	206.49	205.3	201.91	201.87	204.21	206.12	203.39	204.54	205.84	206.43	209.44	207.04	204.61	204.17	203.38	201.75	205.35	201.73	206.98	202.39	201.99	205.79	199.91	205.85	203.88	205.33	203.71	206.42	206.51	204.31	205.55	200.28
197.35	193.65	192.59	192.05	194.1	192.71	195.46	192.37	197.77	196.58	193.81	192.89	195.89	196.23	197.25	192.99	190.73	194.46	192.58	193.75	195.17	194.7	197.88	191.73	190.31	192.02	192.37	194.49	200.36	195.99	191.91	192.67	188.06	191.46	192.7	192.22	195.18	196.11	199.02	194	193.47	196.97	193.88	197.54	198.31	195.74	194.94	192.88	196.31	193.77
196.82	197.25	201.92	194.43	198.9	201.34	197.04	196.59	200.3	204.22	196.92	199	196.37	199.17	198.8	200.74	202.29	201.14	204.92	202.52	199.08	198.92	201.69	202.3	197.05	199.02	197.12	202.7	201.04	194.7	197.13	202.66	195.84	198.76	201.89	198.06	196.43	198.6	197.92	199.09	199.42	193.85	198.67	202.85	200.91	199.55	201.08	207.2	200.62	201.45
198.3	200.51	200.05	204.3	203.38	201.88	202.94	201.83	201.41	199.56	199.47	194.36	202.49	199.61	196.59	199.29	200.76	199.74	203.74	201.28	199.22	202.64	208.34	198.96	204.63	205.63	200.17	202.02	205.96	198.59	199.54	202.04	200.27	196.56	202.16	199.07	204.43	203.16	204.18	201.69	201.11	199.32	201.49	203.33	202.53	205.31	200.37	199.05	196.57	197.45
204.29	204.58	204.22	203.29	203.36	203.68	208.4	204.69	202.75	201.36	198.7	200.54	207.98	199.82	202.41	198.37	207.27	198.1	203.98	201.95	197.93	204.17	200.53	205.4	206.06	207.92	197.29	200.14	206.16	203.01	200.21	203.48	202.38	202.34	199.67	204.97	200.14	200.86	199.15	204.41	199.82	210.14	199.83	201.72	200.35	204.36	201.64	201.38	204.32	204.14
200.43	204.01	208.37	204.74	202.48	202.93	201.04	207.62	202.97	201.87	205.61	202.14	204.75	203.97	203.72	202.11	200.16	203.61	203.27	204.6	201.66	207.45	200.79	203.35	204.25	202.06	200.63	201.09	202.76	203	203.7	203.24	208.64	202.64	204.26	202.24	202.68	204.14	199.24	200.15	206.75	207.56	204.01	204.35	201.05	201.34	202.14	207.56	208.93	201.92
206.91	199.41	202.52	203.02	198.46	200.11	202.22	204.06	205.57	201.88	200.16	202.48	199.41	203.07	201.19	205.48	203.26	201.17	201.04	203.46	201.47	200.97	200.03	203.84	198.51	207.26	203.39	203.55	197.99	205.57	200.59	204.09	203.43	203.5	202.61	204.36	207.76	200.66	203.9	206.45	198.84	202.04	199.98	203.88	203.07	201.41	204.72	207.53	205.33	201.9
197.01	194.65	194.97	194.53	198.75	196.14	200.17	191.2	191.42	196.27	198.95	195.4	193.22	196.43	198.58	196.87	196.65	193.8	194.88	198.69	198.05	196.49	193.94	195.66	189.38	193.98	191.89	195.17	200.1	195.9	195.08	196.47	191.06	199.25	195.78	198.95	195.7	192.01	195	198.57	194.37	195.98	195.14	194.79	198	193.53	197.36	196.23	194.02	199.34
208.11	205.94	210.13	214.51	207.03	212.55	211.32	207.48	207.54	211.32	210.93	210.5	208.68	207.62	212.48	212.28	208.78	211	212.9	208.85	207.76	208.32	206.53	209.78	205.95	212.9	210.83	208.27	211.23	211.73	209.96	205.02	210.15	208.68	207.86	205.67	206.16	210.46	210.77	212.67	207.54	205.32	206.95	205.98	208.48	208.31	205.81	209.47	206.04	209.16
219.66	220.04	216.91	215.39	214.04	216.58	215.39	216.45	217.24	215.88	221.3	216.07	217.04	217.48	215.22	216.51	216.45	218.35	217.47	217.54	216.23	216.82	214.3	214.69	217.28	215.85	220.34	219.72	214.83	214.67	213.55	211.82	218.3	213.21	217.45	219.5	217.75	218.61	214.54	214.9	214.09	218.01	217.52	220.7	216.06	214.74	215.22	214.57	216.36	216.45
207.85	211.06	211.53	210.97	209.14	211.91	209.43	205.23	209.53	208.1	214.79	208.9	211.62	210.74	202.41	213.64	207.62	207.12	205.34	209.79	209.48	212.1	210.22	210.9	214.89	211.15	207.55	210.75	211.13	211.19	208.31	211.89	206.73	205.86	207.01	209.05	207.4	208.86	207.27	209.83	216.53	208.59	206.12	205.01	207.51	210.16	210.02	210.17	207.33	211.23
199.79	199.59	204.71	207.53	204.01	202.23	207.62	210.07	207.5	201.99	201.69	202.42	200.12	207.69	203.43	203.79	204.7	204.73	205.93	201.26	202.94	204.74	204.08	206.23	205.43	204.92	203.73	202.82	205.31	202.03	203.47	204.97	201.86	196.75	202.45	202.17	205.11	206.24	204.38	208.11	205.29	202.93	207.14	208.09	206.03	206.39	198.98	207.03	201.71	205.71
202.4	204.01	204.07	206.21	204.6	204.56	206	202.77	202.44	201.95	202.2	205.19	202.9	208.58	203.31	202.91	201.81	201.44	198.45	200.45	200.43	205.61	203.3	202.56	203.64	205.14	203.36	204.41	202.81	207.09	203.94	198.68	205.18	202.1	203.93	201.21	201.71	206.19	203.25	204.78	207.72	199.82	199.74	206.66	202.26	200.63	206.1	203.17	197.26	202.05
215.59	217.5	218.14	214.53	214.3	216.48	214.63	213.19	223.48	218.73	219.51	217.11	219.22	215.76	223.81	220.23	214.5	216.13	217.64	219.31	214.73	216.02	212.87	217.55	215.29	215.06	215.99	213.79	217.83	217.18	223.18	218.35	213.85	222.02	217.35	216.82	217.62	215.89	214.12	215.04	221.21	218.04	219.64	219	215.07	210.34	214.09	216.42	218.31	216.18
215.61	208.35	213.13	212.67	211.75	210.18	209.17	209.66	213	212.1	214.94	211.08	212.09	214.08	209.84	208.72	214.33	209.55	210.44	209.14	213.73	207.8	210.76	213.35	211.59	210.76	212.86	207.22	216.21	211.38	210.1	212	213.13	210.99	211.04	209.84	213.55	213.83	213.22	212.11	211.82	211.07	212.67	210.83	212.38	210.01	209.85	210.15	216.13	211.72
211.75	212.18	216.74	208.11	209.11	212	215.01	215.16	212.15	210.79	213.93	214.98	214.22	213.23	208.16	214.5	216.05	212.02	213.04	209.56	213.12	212.48	211.99	213.77	216.3	210.21	209.42	213.61	211.69	211.05	211.49	211.38	208.82	214.36	212.8	209.93	213.97	214.65	207.95	214.83	207.69	213.23	212.5	213.95	211.92	213.43	210.25	211.23	208.19	214.65
210.54	216.59	213.2	211.94	215.37	212.28	213.84	211.01	210.52	213.01	214.35	216.02	216.63	211.57	216.81	214.68	212.38	215.76	218.12	214.75	213.73	218.83	214.81	217.49	211.22	208.95	214.67	214.01	212.06	212.15	216.42	211.65	212.48	212.94	212.93	209.51	215.48	215.38	210.95	212.46	215.64	213.82	213.16	214.57	212.52	216.85	214.35	211.9	212.34	212.87
209.63	208.46	209.36	211.12	207.65	201.85	208.81	209.68	206.18	211.88	209.18	205.74	205.7	205.42	206.97	204.91	203.1	205.34	206.66	210.14	209.34	205.65	208.27	208.63	209.19	210.22	209.6	206.83	208.56	209.45	206.64	207.18	204.63	201.58	209.88	209.96	211.2	205.65	209.11	209.33	208.41	207.1	207.78	208.76	204.09	204.67	207.09	206.38	204.63	207.9
217.35	213.43	218.85	218.92	219.24	216.8	216.27	216.35	217.6	215.47	216.04	217.38	213.91	219.89	216.54	218.01	218.92	218.04	218.39	215.21	213.75	215.65	219.85	217.75	218.02	216.19	222.33	216.86	221.78	217.19	212.23	217.98	220.81	220.7	218.96	217	214.68	220.83	215.71	217.08	216.67	216.64	220.06	217.4	219.15	219.63	215.06	216.39	216.99	218.44
213.92	211.58	212.57	209.84	212.99	214.48	217.4	215.46	211.66	211.28	213.12	214.41	213.35	212.7	212.81	216.27	211.01	212.69	208.98	210.03	212.64	213.31	216.06	212.19	214.41	212.49	207.94	213.1	214.81	211.37	211.4	212.94	214.96	215.78	206.66	210.88	210.92	214.26	211.96	213.89	214.56	211.37	214.74	208.77	213.34	217.24	212.32	209.97	216.09	206.65
199.57	199.11	199.21	196.92	198.75	203.96	197.11	201.59	200.13	202.64	203.26	197.94	203.18	200.51	200.84	204.67	198.12	196.02	201.23	196.45	202.81	199.31	197.87	205.31	206.64	203.14	196.12	199.89	197.93	203.45	197.67	204.86	204.5	202.93	195.53	201.73	199.81	200.51	204.43	200.14	198.34	200.05	204.99	202.63	201.28	201.91	204.87	198.21	203.65	204.53
211.34	212.33	213.99	212.96	209.79	212.51	210.64	212.03	211.1	213.33	211.65	212.36	211.6	218.51	211.64	209.43	213.08	215.1	206.91	210.04	215.81	212.4	211.53	211.78	214.54	214.86	217.49	210.79	210.07	212.69	210.7	212.88	208.24	214.51	211.39	212.56	215.1	211.67	208.46	218.04	212.16	214.75	215.09	215.43	213.43	211.75	217.84	208.72	210.6	209.22
196.78	196.54	202.2	201.15	197.43	197.66	205.43	195.09	198.67	203.93	201.23	198	201.25	197.31	196.86	198.2	197.23	200.16	200.73	202.32	198.4	203.09	201.18	198.46	199.04	204.03	201	199.52	201.73	201.44	200.85	196.92	200.97	203.92	196.92	196.14	203.63	197	204.84	201.9	201	196.25	196.03	199.52	201.28	201.08	198.61	202.48	199.55	200.55
212.32	210	211.04	205.97	214.9	207.81	208.94	207.77	208.4	209.65	211.17	208.98	208.96	207.26	210.28	216.01	208.12	210.61	210.79	204.6	206.23	209.26	210.98	210.11	210.57	208.28	209.11	208.9	210.25	206.44	209	208.24	210.11	211.87	204.34	206.52	213.18	210.9	206.19	206.94	208.02	204.18	203.34	210.04	211.59	206.49	206.43	204.62	206.7	212.07
212.11	212.35	208.65	215.48	209.55	209.26	216.63	214.55	213.4	207.7	210.29	213.52	210.76	210.72	212.83	209.33	213.68	209.87	206.56	210.32	208.29	211.97	210.03	214.39	213.32	214.03	210.88	212.73	214.32	213.82	213.9	215.94	212.54	206.77	217.79	213.35	205.33	211.8	211.44	205.67	204.67	209.26	212.73	212.2	215.03	209.25	209.57	209.17	209.36	208.81
201.89	207.06	199.31	207.47	205.4	205.65	204.28	202.2	204.52	203.35	205.34	200.44	204.38	206.92	202.97	202.72	203.09	202.06	203.96	203.39	200.77	199.25	206.85	203.07	207.76	199.2	204.97	201.78	202.18	202.53	203.79	203.61	208.41	202.91	198.33	205.02	199.9	205.8	201.26	201.96	205.01	202.87	205.22	205.22	204.83	204.29	203.2	202.2	203.63	204.23
218.57	215.98	220.69	216.65	218.5	218.73	216.47	217.75	215.67	220.96	216.76	210.3	214.64	216.53	222.99	218.74	216.08	218.14	213.51	214.75	217.45	216.76	213.84	218.22	217.92	219.25	217.28	213.35	214.88	217.15	214.84	219.75	216.55	222.68	215.3	216.4	217.22	215.25	219.3	217.46	216.25	215.27	213.8	213.47	216.68	217.63	217.82	213.8	218.81	215.96
216.88	215.53	216.75	214.44	216.98	215.89	217.7	218.55	221.17	215.14	214.87	214.7	213.88	218.47	215.15	214.33	215.37	215.58	215.6	217.58	217.69	216.9	220.92	217.47	218.6	217.57	220.05	215.87	218.26	217.39	216.3	219.7	216.45	216.64	216.67	220.95	216.26	220.4	211.03	212.73	215.86	216.29	214.25	216.03	216.31	214.83	213.93	212.63	215.65	221.87
208.2	208.8	208.25	211.81	208.83	201.92	207.85	207.47	205.13	211.19	209.41	204.01	207.68	206.9	209.4	208.45	208.48	208.84	205.04	208.4	206.13	213.21	213.38	209.69	205.45	205.7	206.72	207.24	212.26	209.78	210.4	206.05	207.23	206.86	207.22	211.45	208.33	212.94	208.13	207.66	205.09	206.45	205.76	205.7	206.82	210.57	208.81	209.99	210.52	207.28
206.83	208.73	207.33	208.13	207.83	208.99	208.83	209.57	206.34	205.9	206.6	204.48	204.26	209.4	210.89	208.84	204.55	205.04	203.25	206.56	205	207.5	202.76	206.64	210.87	203.09	209.8	208.84	210.3	208.22	210.28	203.9	212.71	212.34	207.26	207.97	208.65	209.74	206.93	204.74	210.11	207.21	208.28	207.52	204.77	207.66	205.14	203.8	205.73	209.06
203.08	200.6	202.95	202.27	202.89	201.48	200.42	198.42	200.14	200.36	203.63	204.58	200.01	200.11	203.7	200.82	205.36	201.18	203.93	207.38	204.51	205.67	200.29	201.14	200.7	201.37	203.32	200.25	201.23	200.74	201.09	197.78	204.56	207.26	201.71	204.2	202.21	201.68	203.26	202.33	209.82	205.89	205.76	197.14	200.12	197.8	201.38	200.34	204.92	202.85
209.75	207.77	208.47	205.06	211.53	212.5	210.65	210	207.53	209.23	212.98	209.27	210.59	207.3	203.5	206.43	208.27	205.02	213.25	202.95	211.42	207.48	211.34	206.66	206.02	207.41	208.89	207.86	210.34	209.9	207.26	204.48	210.19	206.03	207.53	210.6	212.19	212.67	208.55	210.6	206.39	210.69	209.13	210.55	209.63	210.19	206.37	208.85	208.19	207.77
203.66	205.07	200.39	205.88	201.54	200	205.22	203.81	196.86	201.65	202.46	207.71	200.5	203.6	199.49	201.74	197.45	197.77	200.98	202.06	201.37	209.1	202.76	205.38	204.85	202.07	203.32	206.33	203.1	204.13	205.07	200.5	197.77	204.91	203.73	200.53	204.15	203.42	199.36	202.79	204.9	202.29	201.84	206.12	202.39	204.88	200.77	205.66	203.08	204.81
205.14	198.18	203.51	202.74	199.91	201.84	204.13	202.21	204.73	203.98	201.86	202.99	204.82	207.84	204.14	203.8	207.34	204.94	207.51	202.68	199.03	201.74	202.75	202.87	202.4	205.79	201.46	201.96	209.5	203.97	202.55	203.09	202.49	202.18	205.81	203.59	202.81	202.28	204.58	206.48	205.86	203.68	209.11	207.31	203.57	202.25	203.46	203.99	201.66	201.92
219.14	216.07	215.26	218.16	216.28	219.33	213.65	216.08	217.44	214.09	216.57	217.73	213.75	217.71	215.31	215.57	219.44	214.88	223.37	218.24	213.39	217.14	217.83	221.21	215.17	218.42	220.43	221.03	219.97	216.54	215.48	217.2	217.47	216.1	223.46	220.43	214.85	217.86	216.22	220.98	212.64	217.8	219.82	219.64	218.97	215.77	219.9	215.02	214.44	219.44
209.47	208.49	213.35	211.88	213.91	215.04	210.96	209.88	213.85	208.35	213.28	208.55	210.2	212.69	215.83	206.13	205.13	212.85	209.92	214.82	210.56	210.34	212.36	206.3	211.13	209.6	212.89	210.36	208.59	212.86	210.74	213.85	215.66	210.24	207.47	212.38	212.04	210.77	215.57	211.78	211.84	208.42	216.25	211.44	210.56	214.03	209.64	214.03	210.7	215.68
199.59	198.97	204.75	198.87	202.9	201.62	203.89	196.62	200.8	200.32	200.21	201.27	199.55	200.25	200.41	204.63	197.68	198.16	202.08	202.4	201.93	200.64	195.62	204.29	202.48	201.21	198.6	202.4	197.68	196.41	197.88	201.41	200.49	202.01	205.02	198.31	199.03	197.49	199.96	201.04	204.05	203.31	201.57	202.4	200.09	200.14	202.93	199.08	200.1	203.56
210.55	211.34	214.07	206.34	207.54	211.62	211.07	211.63	207.46	213.68	216.57	208.42	212.18	213.28	213.46	210.76	212.24	215.06	215.07	209.62	204.52	206.07	213.63	212.13	210.38	212.55	214.88	211.4	208.55	210.47	214.56	208.76	211.56	211.53	213.25	212.53	211.78	217.83	207.77	211.42	211.89	211.72	211.04	210.8	210.34	210.09	211.86	212.34	211.05	214.76
202.82	202.11	202.63	203.69	204.79	200.06	203.87	202.29	203.98	205.54	198.73	209.47	198.13	203.16	199.94	203.9	202.03	205.76	207.48	199.58	202.43	205.51	203.9	201.97	204.88	204.42	204.14	209.79	206.04	207.17	199.11	205.72	201.63	202.01	200.39	204.66	202.26	199.29	208.58	199.83	200.47	206.02	205.89	203.84	203.52	204.14	206.91	204.4	204.94	203.18
211.57	212.52	209.86	213.18	211.49	210.21	214.63	213.7	211.61	211.13	209.37	213.06	212.53	212.45	213.03	210.43	218.24	209.59	212.22	215.01	214.73	214.72	212.04	211.18	210.81	214.93	218.13	210.47	213.19	214.26	213.93	213.7	214.32	211.41	211.43	212.54	214.76	211.37	211.37	212.7	212.14	217.09	217.98	214.46	211.36	209.27	213.71	210.85	209.19	210.43
205.31	197.84	199.94	205.16	201.12	204.03	205.7	199.54	200.36	204.24	199.37	207.08	203.05	203.2	206.55	201.2	208.28	203.55	205.61	198.71	201.79	204.49	206.62	207.72	203.87	203.53	200.46	207.03	200.12	205.05	200.43	208.67	202.94	202.26	201.31	207.87	206.39	199.43	203.72	205.34	202.81	203.66	202.23	204.94	203.13	208.49	204.45	205.06	200.83	202.94
207.32	203.53	201.85	204.81	207.05	207.61	207.28	202.22	202.59	203.18	203.31	202.25	202.93	205.53	203.43	206.43	206.29	205.24	205.88	206.27	206.05	203.26	210.58	206.12	205.35	205.49	203.65	202.63	203.27	201.93	207.11	203.41	203.16	199.45	208.07	207.96	203.72	205.37	203.72	205.71	206.17	209.96	207.79	203.97	203.84	204.1	205.3	202.76	204.25	207.56
202.54	202	201.88	202.68	199.02	203.44	201.45	205.71	201.69	197.54	204.47	202.57	207.55	207.29	203.28	204.43	200.72	199.76	204.45	199.07	204.86	203.1	201.81	203.37	202.97	204.94	199.38	200.41	203.41	204.6	202.75	204.84	204.69	202.83	200.86	206.85	202.29	205.1	204.89	203.58	203.17	202.27	206.73	200.35	205.29	204.7	199.84	203.95	204.9	203.01
206.95	208	209.7	210.3	208.02	210.82	207.81	206.74	200.55	205.94	204.79	205.19	202.82	205.23	211.4	204.53	211.06	211.21	212.44	206.19	205.76	205.98	205.02	205.37	207.83	207.25	204.56	211.39	206.76	211.09	210.32	206.62	206.84	209.36	201.42	206.85	209.21	206.16	207.23	206.41	210.02	210.21	204.19	206.96	208.34	206.51	201.9	207.14	208.1	208.14
201.03	202.37	202.85	199.6	203.42	200.97	204.76	206.87	197.88	205.03	202.87	199.2	201.47	207.98	202.18	201.68	204.78	203.24	205.6	206.56	200.61	204.69	204.49	206.46	200.24	204.04	205.32	204.48	204.93	206.74	206.04	207.13	204.47	204	201.02	205.96	204.46	206.51	206.23	201.01	201.14	203.04	205.09	205.92	202.64	198.62	200.86	201.87	201.01	202.37
209.95	205.68	212.33	210.82	209.73	207.25	213.76	204.92	211.23	211.66	211.14	209.59	206.29	209.23	210.49	209.66	205.89	208.97	211.35	202.02	210.5	210.5	206.91	212.75	208.56	209.33	208.83	209.23	209.39	207.44	209.59	205.61	211.32	211.43	212.31	206.86	209.38	210.42	212.79	215.6	210.3	204.79	208.87	204.48	208.83	210.53	206.85	203.34	206.58	206.47
208.97	206.27	198.74	204.79	207.24	206.22	209.87	207.76	206.84	205.4	207.87	206.28	204.11	205.18	204.99	204.25	206.43	203.65	207.26	206.83	206.6	200.69	203.59	208.07	204.38	204.71	207.19	203.15	205.11	202.08	205.36	199.62	205.56	209.89	205.28	203.85	204.23	204.21	209.39	207.38	203.9	205.1	209.76	205.93	208.16	202.26	205.84	202.7	204.59	207.16
207.29	210.58	211.45	209.57	208.41	206.52	205.55	207.04	209.64	208.55	209.87	208.98	211.55	210.91	210.47	208.54	205.34	213.35	208.3	205.98	209.26	210.39	210.82	206.47	214.01	209.23	205.68	207.61	208.56	212.29	207.55	206.05	210.64	207.51	207.73	208.5	210.19	205.52	211.26	213.35	206.04	210.15	218	205.85	208.06	202.5	209.31	206.48	211.97	207.16
203.25	199.47	209.52	204.46	206.07	204.45	202.81	203.97	204.42	205.14	204.22	203.33	210.3	207.2	206.79	209.17	204.64	202.32	202.19	208.68	203.89	205.19	200.34	205.58	206.1	204.94	202.37	206.28	202.79	202.53	207.18	203.27	205.82	205.37	207.3	204.41	203.96	207.63	206.54	204.13	204.1	205.86	208.33	205.24	204.02	202.84	201.04	203.74	207.44	209.62
211.15	210.34	206.07	212.65	209.07	206.11	206.55	208.37	203	206.91	206.87	205.81	207.98	205.37	207.65	208	210.01	209.01	207.04	203.13	207.25	210.87	206.53	207.79	207.94	205.93	208.33	209.72	207	206.73	203.01	206.75	209.17	206.21	208.92	207.28	205.37	208.87	206.41	205.9	208.9	211.31	208.25	210.11	210.07	208.4	202.12	206.33	208.08	208.24
220.62	217.14	221.79	219.29	217.18	219.42	216.8	215.53	218.6	218.94	214.82	218.27	215.87	220.62	219.44	219.19	217.49	212.38	219.56	211.89	215.34	218.41	219.41	217.27	214.84	217.83	214.58	216.47	218.41	216.72	217.81	223.15	214.85	218.88	213.42	217.17	215.8	217.76	217.98	217.69	215.71	219.19	217.01	217.81	216.6	214.17	218.9	216.94	216.97	216.61
209.74	205.25	205.57	211.07	208.33	211.01	211.15	205.88	209.88	207	201.87	208.36	211.98	209.72	206.95	208.09	212.72	212.78	209.74	205.27	210.19	212.44	209.18	205.01	209.59	203.83	209.84	211.26	211.72	205.19	209.98	207.83	210.12	210.64	209.2	209.74	208.2	204.17	208.19	207.42	209.13	207.65	212.75	205.46	207.98	206.16	209.24	210.59	211.52	210.66
216.67	213.05	218.85	223.31	217.12	214.44	214.96	216.93	218.08	218.82	216.1	218.33	218.01	213.2	218.63	219.62	221.17	216.29	220.6	216.2	210.71	217.43	218.2	213.58	218.25	218.11	218.84	215.64	215.14	214.54	216.46	216.01	217.86	215.43	218.07	216.51	217.96	216.77	219.61	217.79	223.07	213.87	216.18	218.66	212.45	218.41	218.5	216.76	219.3	217.99
218.3	219.82	217.48	215.63	218.41	217.61	218.6	216.8	219.69	218.6	221.15	217.16	216.85	215.02	215.86	218.14	222.04	215.16	217.47	219.64	213.86	217.32	216.12	218.88	219.75	218.22	217.31	222.28	218.59	216.51	218.96	218.91	220.27	217.67	221.13	219.57	218.52	214.96	219.09	220.72	214.08	217.01	215.76	222.34	218.5	221.62	220.76	220.47	220.84	214.51
194.22	192.17	198.22	191.69	194.42	196.43	198.89	192.45	199.39	196.53	191.09	193.09	197.24	194.31	199.7	194.08	197.66	194.62	193.94	194.48	192.78	195.09	193.47	194.05	192.86	194.82	194.16	189.59	198.7	193.8	195.7	191.93	194.16	193.53	195.03	194.72	196.59	194.59	196.1	194.77	190.36	195.3	195.4	193.51	194.26	194.41	198.02	194.12	190	195.51
198.66	197.58	194.4	193.98	191.5	191.96	195.27	190.19	193.89	192.64	197.29	191.88	196.13	192.82	190.66	193.29	191.35	197.68	190.41	195.1	193.96	196.15	192.07	194.24	193.84	192.23	193.33	195.24	195.13	196.13	189.32	191.51	196.68	186.92	195.82	195.22	196.25	196.39	191.47	192.82	191.94	191.56	195.31	195.11	193.92	194.2	194.04	197.31	195.28	189.39
211.7	211.5	210.5	214.85	211.18	208.29	211.59	213.07	211.81	209.91	206.09	209.02	213.28	212.4	209.59	212.56	213.33	213.88	210.84	212.39	210.77	216.37	209.47	211.39	212.57	212.31	209	210.35	212.98	211.09	216.25	208.02	209.96	210.68	209.95	214.69	204.39	210.65	211.48	209.34	211.76	207.64	210.27	216.12	216.26	210.48	214.42	213.14	208.74	210.84
211.46	210.27	209.36	213.35	214.69	215.95	216.4	214.78	214.18	209.32	213.18	211.46	212.23	211.48	211.17	215.68	211.48	209.98	210.48	211.6	211.39	213.62	209.69	214.82	209.32	215.41	209.93	214.48	211.72	211.01	213.16	214.4	211.54	209.15	211.4	212.28	210.94	215.69	210.66	212.57	207.44	211.81	212.35	213.64	209.63	210.37	210.94	211.47	210.53	210.42
211.73	207.08	208.1	207.05	207.52	207.88	207.12	213.97	207.62	211.88	209.31	212.02	207.05	207.81	207.76	214.11	207.64	210.96	209.86	208.66	208.81	207.1	209.33	210.1	203.4	213.03	210.11	211.13	211.04	208.87	208.75	210.17	208.21	208.15	202.96	208.61	210.49	210.06	207.64	212.07	207.43	208.42	203.59	206.46	213.93	207.23	207.75	207.03	206.59	205.52
195.19	201.01	200.74	199.32	198.25	197.18	203.73	208.06	199.44	201.44	200.72	200.54	201.96	197.12	196.98	199.9	200.72	197.47	195.81	201.17	202.17	200.62	197.69	201.21	196.82	198.14	197.11	201.59	196.58	200.65	203.66	198.07	201.08	201.43	195.53	198.34	202.87	199.27	200.02	202.2	197.31	201.15	200.92	199.28	201.13	197.91	202.17	201.63	199.57	197.04
212.01	213.29	211.07	212.6	213.97	206.09	211.94	213.68	211.51	214.14	212.01	210.4	210.24	214	212.31	215.55	211.28	210.88	212.81	210.35	212.04	210.61	213.31	214.79	210.8	208.86	212.76	210.65	214.37	217.47	208.69	208.26	215.6	213.09	213.55	211.47	208.36	214.39	210.18	210.08	210.57	217.88	210.3	215.95	213.44	210.23	212.17	209.42	210.1	213.58
207.86	206.55	208.36	207.28	205.55	206.09	208.49	208.29	207.49	209.19	207.38	205.57	209.34	201.02	210.66	212.61	206.65	202.61	207.8	206.52	205.06	206.99	203.81	208.74	208.29	211.65	210.38	211.28	209.25	202.47	206.99	203.56	208.2	202.87	206.2	208.89	207.06	208.06	207.28	209.08	208.55	207.94	207.12	209.57	207.13	210.1	211.04	208.74	210.67	206.77
203.07	201.28	197.23	199.67	200.28	205.3	205.22	199.9	201.67	199.2	199.79	202.81	197.14	200.92	196.25	195.91	199.68	200.24	198.86	201.08	202.61	199.11	202.02	196.92	200.85	198.94	199.07	198.94	199.44	196.74	201.47	198.26	202.1	203.25	197.91	199.03	203.26	192.84	203.43	200.62	198.49	197.58	196.8	197.95	198.72	194.4	202.44	200.04	196.83	196.26
205.43	210.12	205.22	208.39	205.37	208	209.3	204.26	201.6	211.38	204.5	210.72	203.28	205.05	208.96	208.8	209.82	209.98	210.41	201.23	209.54	207.96	209.57	210.06	209.03	210.04	206.64	208.74	207.37	205.05	209.43	213.7	207.32	205.53	207.26	208.13	201.85	208.08	214.7	208.71	206.25	205.44	211.08	210.57	203.08	213.75	205.4	205.52	206.81	203.66
207.1	204.15	202.16	204.85	202.84	205.47	201.56	204.42	203.39	203.61	204.59	207.24	206.5	204.91	204.12	203.06	199.6	206.78	204.95	198.4	205.79	205.42	201.98	200.62	203.58	204.87	204.06	203.38	204.61	202.93	204.25	205.81	202.66	207.18	204.38	197.61	202.53	201.52	206.62	204.14	207.44	208.87	201.37	200.39	203.97	204.53	206.65	207.71	204.66	203.3
206.28	211.41	210.52	210.04	208.87	209.16	213.48	212.71	210.63	210.34	213.24	210.28	216.38	212.56	211	213.91	210.78	207.34	214.15	212.81	214.97	211.96	206.44	212	208.78	211.35	211.57	210.78	212.66	208.77	212.82	214.37	205.95	210.81	210	209.99	212.78	204.31	213.67	204.34	211.76	209.79	211.54	212.26	209.86	212.78	212.61	210.68	211.4	210.15
198.2	199.34	199.51	197.63	201.01	196.3	200.03	197.91	200.11	194.37	200.14	201.47	195.84	200.31	197.58	199.13	197.7	199.8	199.59	204.35	204.38	202.12	198.21	198.13	197.77	199.75	200.12	201.99	198.9	195.86	200.35	201.52	200.37	197.25	197.05	200.69	203.29	198.48	197.45	200.56	197.57	199.45	196.49	204.16	198.5	197.85	198.53	201.81	197.31	201.03
200.65	198.18	206.8	199.95	198.76	196.44	200.47	201.7	199.32	200.87	196.85	203.12	201.46	199.11	204.12	197.71	200.16	196.56	201.2	197.67	200.39	200.34	197.34	199.8	199.23	200.36	196.81	197.38	202.16	200.32	199.42	197.94	198.29	199.96	196.79	197.94	200.13	204.04	203.86	198	199.82	199.7	204.5	194.97	201.86	197.87	197.89	200.41	197.42	198.01
206.55	202.31	206.64	201.2	202.76	204.93	203.03	202.5	207.6	203.39	205	206.66	203.95	205.3	200.02	200.12	200.95	209.96	204.83	205.73	202.1	207.84	204.35	203.55	206.68	207.11	207.29	204.87	202.34	205.79	204.72	202.76	209.83	203.12	199.96	204.01	202.74	207.84	204.91	202.24	204.86	202.67	206.88	202.33	207.99	205.54	205.61	203.12	204.49	204.67
207.76	201.75	205.39	201.85	203.36	198.48	198.36	201.94	200.89	200.75	203.73	203.11	203.7	203.44	205.01	198.08	205.03	201.92	205.42	206.47	202.73	202.46	198.59	206.15	202.05	204.13	200.23	205.39	194.77	201.97	205.01	203.89	204.48	198.68	208.47	202.33	200.17	199.74	199.71	200.81	198.51	201.01	204.32	200.17	201.46	202.04	201.17	203.8	203.22	200.28
205.82	205.69	206.73	205.98	204.24	206.23	204.84	208.46	196.83	204.99	203.15	205.75	203.36	200.33	209.02	204.11	202.94	202.9	204.1	205.51	203.6	206.19	206.16	207.02	205.55	204.61	205.83	204.96	206.72	205.69	204.58	203.68	203.45	206.52	203.41	206.44	208.56	209.09	206.16	203.34	206.5	200.94	205.22	200.68	209.28	205.81	205.08	206.86	200.78	207.09
201.8	204.76	200.46	207.21	204.03	201.76	206.3	201.54	204.84	204.5	200.48	198.59	201.33	204.05	200.06	207.66	201.76	200.78	202.04	198.88	203	203.85	204.13	208.09	203.69	201.36	204.38	201.28	202.71	203.71	200.42	198.67	202.09	207.16	204.65	198.37	202.98	202.33	201.37	203.31	206.45	205.99	204.58	199	203.21	198.9	205.29	205.02	199.44	200.19
211.98	210.62	204.09	209.92	206.42	205.51	209.41	210.69	211.04	205.25	209.22	208.38	209.25	207.75	202.1	206.57	209.81	210.33	210.53	207.38	207.6	205.69	209.88	207.44	206.31	206.01	206.66	208.39	209.92	205.51	210.77	208.79	208.59	211.4	209.92	212.14	204.53	202.56	212.15	207.92	211.09	206.58	211.94	207.92	209.14	208.33	202.79	209.59	208.35	209.14
210.47	209.04	211.99	213.69	209.84	211.84	210.41	209.72	213.61	208.52	209.8	210.16	213.01	208.49	209.97	212.72	215.71	211.24	210.49	209.81	208.8	213.2	215.7	211.7	210.4	209.6	213.55	207.92	207.59	213.04	212.18	217.36	213.9	210.04	209.23	207.1	211.32	214.48	216.75	208.26	210.68	212.02	211.47	212.22	207.5	211.49	211.78	211.68	210.48	210.04
205.48	205.27	205.19	203.38	208.68	203.02	204.54	205.54	202.73	209.34	204.26	204.43	202.94	202.46	201.98	206.85	205.5	203.01	201.58	203.31	203.52	200.81	203.68	203.54	205.32	205.72	204.23	206.61	207.78	203.34	199.84	204.72	200.66	202.31	207.63	204.54	204.89	204.85	202.69	210.65	203.97	205.16	208.69	205.09	205.85	202.93	203.53	208.18	199.89	202.51
211.35	212.58	210.03	213.45	214.53	208.37	214.89	209.73	213.04	212.96	214.64	209.87	209.82	214.29	210.65	211.15	210.98	210.19	214.25	212.12	214.31	213	209.96	215.81	209.78	210.62	212.46	211.1	211.73	212.08	212.13	211.46	204.93	213.86	209.26	208.37	212.36	209.13	214.28	215.55	210.84	213.76	208.27	211.65	211.94	212.2	210.14	209.89	209.41	212.1
208.06	210.15	204.57	209.51	209.9	205.01	209.01	207.64	206.18	208.49	209.88	206.21	210.22	209.8	204.16	204.91	207.1	207.73	211.16	209.09	205.51	205.35	208.4	206.97	212.61	208.92	206.12	208.2	205.13	207	205.58	210.7	205.25	207.71	209.62	211.18	207.38	211.98	213.43	207.78	207.69	208.19	207.25	208.07	204.61	208.11	212.52	204.77	207.18	205.46
214.28	218.23	216.34	219.63	208.64	219.59	221.74	218.5	222.09	215.44	215.61	215.15	215.84	219.12	215.52	213.65	215.53	218.54	217.8	219.82	219.22	220.53	218.17	217.07	218.09	220.29	219.47	217.02	216.11	217.53	218.24	215.12	218.86	218.88	214.95	215.61	220.48	216.16	217.55	217.47	216.5	217.53	219.89	211.52	221.15	216.84	214.13	221.76	216.96	216.89
210.02	212.37	212.8	211.53	210.56	209.76	217.78	208.52	212.01	210.7	209.32	214.2	209.8	209.92	211.74	209.65	211.95	212.41	212.49	212.68	207.73	208.85	205.39	213.35	212.69	210.45	214.04	215.37	208.44	210.34	215.62	206.96	213.62	211.65	208.88	214.15	211.92	211.94	214.15	211.07	214.16	211	207.82	212.71	214.44	209.1	216.73	210.83	214.62	212.83
210.65	213.52	212.39	211.34	220.04	215.01	214.65	212.27	210.14	213.13	212.84	210.49	215.61	213.39	212.63	209.76	211.07	209.28	212.42	211.93	208.81	212.99	212.87	217.11	214.32	211.93	208.89	213.13	212.18	210.4	209.24	210.88	210.97	210.23	216.89	212.53	216.73	214.41	215.03	215.49	213.14	215.47	213.56	213.7	209.69	212.66	207.72	212.94	211.8	214.21
219.29	217.44	221.22	220.87	218.9	224.75	217.47	212.66	213.63	215.5	218.56	215.6	214.49	215.22	216.51	220.61	219.73	218.86	214.22	217.51	220.81	219.23	219.08	218.89	214.4	211.72	217.67	220.34	217.63	216.45	218.3	219.54	212.05	221.17	215.66	216.36	216.77	219.07	218.27	222.32	217.66	218.57	219.08	218.53	215.35	214.45	216.26	217.37	215.1	219.68
207.04	204.67	208.64	211.21	210.91	208.18	206.33	214.62	206.33	209.49	208.35	209.49	209.03	208.67	209.12	207.29	209.32	210.39	207.65	214.37	211.74	209.91	208.94	204.99	207.54	207.98	208.65	207.35	207.79	208.9	207.08	205.87	207.49	212.06	207.33	205.74	211.73	208.54	208.87	205.59	206.85	209.19	205.33	208.62	208.23	205.37	206.32	212.06	210.48	209.67
217.99	215.97	215.84	217.48	217.93	216.25	215.21	212.85	217.51	221.26	218.28	218.96	216.91	218.08	222.81	217.7	218.73	217.44	216.35	215.8	215.24	215.58	215.77	216.52	218.47	214.83	219.55	213.34	215.71	219.03	217.81	220.02	224.14	215.4	217.74	217.99	218.06	215.22	215.37	214.8	215.53	216.14	219.99	215.72	210.33	218.13	213.81	214.4	214.92	216.43
202.97	199.65	198.65	193.05	195.38	200.71	197.33	202.18	195.51	199.86	194.34	196.68	196.32	197.08	202.03	199.25	200.7	197.29	199.24	201.87	198.32	196.07	197.08	203.49	197.87	196.28	200.84	196.35	199.12	199.18	202.74	200.52	202.85	203.37	198.01	200.11	198.04	197.95	199.17	203.55	199.92	197.94	199.21	198.97	194.93	194.84	193.95	199.11	195.53	201.34
204.85	202.96	199.67	205.41	202.27	204.66	204.78	203.11	201.66	206.45	200.15	200.73	205.17	203.15	198.26	203.01	201.81	200.11	206.03	204.32	203.74	203.74	206.09	203.54	201.65	205.18	211.54	204.48	197.97	205.22	201.93	203.01	201	203.57	204.47	201.29	203.39	204.64	205.88	204	203.98	202.23	200.3	206.69	208.93	200.68	203.25	204.57	204.84	202.7
206.79	214.36	208.87	207.1	207.57	207.37	207.99	212.21	207.11	207.66	206.8	208.03	205.54	209.48	207.86	210.69	207.1	204.17	205.97	208.44	209.26	209.69	207.38	209.08	207.61	210.33	209.07	207.96	209.36	208.49	208.68	210.06	204.02	203.01	209.58	204.35	204.81	209.05	209.26	206.18	207.78	210.58	204.32	205.16	211.29	209.63	206.62	205.54	206.11	209.9
211.94	211.14	211.92	209.58	209.26	209.44	213.71	206.76	214.13	215.88	207.21	208.51	214.19	210.05	211.56	210.41	215.41	212.6	209.66	208.55	215.57	216.44	209.65	213.8	212.35	211.23	210.31	209.58	212.46	211.6	213.77	210.63	209.61	216.66	212.75	213.66	214.72	211.05	215.27	216.75	209.31	212.34	213.48	209.73	210.06	213.18	213.11	215.3	210.11	211.01
203.45	204.57	204.27	199.67	202.56	206.98	199.11	199.58	208.52	203.47	201.31	203.37	203.82	202	208.2	203.2	205.99	204.03	200.35	202.66	204.22	200.17	205.5	204.23	203.05	204.93	201.4	199.74	203.98	202.81	202.51	199.99	200.87	205.55	199.76	197.33	205.17	205.3	205.4	200.63	203.4	206.88	205.04	203.3	205.7	206.38	204.85	201.36	206.17	200.62
200.33	199.34	200.06	198.09	197.28	198.32	199.35	194.97	197.91	194.55	199.32	199.02	200.39	201.3	202.71	198.57	195.75	200.65	200.36	197.17	198.21	200.42	198.26	199.58	196.55	199.91	200	201.41	199.66	196.5	196.21	197.99	200.37	200.31	199.32	196.45	195.88	201.51	197.82	198.84	201.75	200.62	203.34	200.11	195.97	201.46	196.61	203.02	203.27	198.4
216.12	211.59	212.75	210.31	215.75	215.12	212.91	210.33	213.01	216.54	213.21	211.92	214.24	208.19	215.6	215.07	210.23	207.31	209.42	214.6	214.8	210.08	212.02	216.62	216.01	216.57	212.93	208.69	212.82	218.36	211.66	210.84	217.7	213.82	209.28	214.89	212.73	214.82	213.67	210.71	213	209.02	212.72	213.82	209.58	215.79	212.6	211.7	210.24	211
199.31	204.41	196.63	201.03	202.03	198.35	197.15	204.01	198.31	201.24	198.67	201.71	203.41	200.84	194.33	202.28	202.45	196.84	198.4	193.05	195.01	196.85	196.84	198.96	200.22	202.08	200.47	200.84	202.69	196.76	199.72	200.44	198.27	195.82	200.53	199.53	200.68	198.07	201.92	204.26	199.03	199.56	196.54	203.76	197.71	196.79	199.55	200.24	202.82	200.28
206.16	208.24	209.48	208.17	208.36	210.31	205.93	205.61	210.01	205.98	206.06	205.25	208.27	209.47	200.99	208.52	207.66	206.07	207.29	206.46	207.66	203.36	207.32	203.8	205.18	205.25	206.77	208.49	207.45	207.53	206.69	205.6	206.08	212.49	202.91	211.97	206.75	207.51	212.08	204.01	205.87	201.4	206.33	209.02	208.8	208.56	209.29	210.73	209.49	207.17
211.5	207.03	207.38	209.86	210.05	210.21	210.02	210.69	205.31	211.88	210.36	208.14	203.88	209.71	206.88	208.95	204.55	206.7	212	209.41	208.6	210.28	211.47	205.27	215.76	208.85	208.97	206.33	209.33	206.17	204.05	208.86	211.8	208.07	211.55	203.15	211.52	207.77	207.58	208.17	211.51	209.99	203.81	207.71	206.52	209.01	206.67	207.95	211.19	207.58
216.01	219.63	218.82	217.52	218.3	218.39	217.45	222.83	217.77	216.94	215.29	217.71	216.92	216.3	218.48	218.6	216.19	219.3	219.51	216.96	216.99	219.58	217.61	220.27	215.68	215.6	220.92	216.56	212.9	217.3	215.59	217.45	218.37	219.67	223.54	217.48	219.39	210.12	215.16	216.81	213.37	214.48	221.89	218.86	221.38	219.13	214.68	212.42	214.85	215.92
197.9	200.36	201.2	199.44	197.04	201.56	200.2	198.72	195.49	198.03	202.86	201.14	202.13	197.84	199.18	196.99	202.3	202.51	203.89	202.39	201.18	195.83	202.34	200.71	203.99	200.39	199.74	196.02	200.16	201.88	199.05	203.57	199.44	203.68	198.9	202.53	202.84	204.44	202.8	200.07	199.18	200.23	199.98	200.12	203.59	200.48	198.51	201.14	201.79	202.49
216.66	211.94	212.02	211.88	217.89	210.71	211.52	209.61	213.67	210.42	212.89	210.81	210.67	212.94	214.31	212.15	209.51	212.37	215.03	211.95	211.85	213.71	216.78	212.16	214.93	216.22	215.11	209.93	215.3	209.31	210.43	210.95	211.69	210.34	214.49	212.24	210.67	206.31	212.5	214.5	214.92	213.28	210.18	206.82	212.7	214.17	216.36	211.35	211.76	208.92
199.65	198.62	198.39	193.83	198	201.29	196	200.81	204.46	197.4	202.19	199.34	202.62	199.73	199.59	201.16	199.31	197.04	199.97	197.34	203.83	197.08	200.26	197.8	197.1	201.36	199.16	202.18	197.28	198.98	196.67	194.16	195.76	196.68	192.87	199.17	198.83	200.31	200.62	201.19	205.39	199.78	202.76	199.47	196.63	199.88	200.57	198.04	199.63	202.9
211.99	205.4	208.22	208.6	211.56	212.15	208.95	213.85	206.38	205.42	211.03	210.26	208.44	207.4	209.29	211.63	209.06	208.49	207.32	207.33	204.6	212.4	212.36	212.05	207.42	212.89	211.3	207.02	205.26	209.56	210.23	211.05	209.75	207.12	208.2	207.81	210.33	208.42	208.01	206.55	212.74	213.31	206.17	211.05	210.25	209	213.04	206.61	208.52	206.6
211.3	210.35	210.66	210.64	206.88	207.59	210.5	213.23	207.37	206.37	208.24	212.7	208.12	212.04	208.11	209.37	210.13	210.98	209.65	211.27	204.94	208.73	210.47	207.5	208.69	202.32	212.81	209.78	212.68	209.5	208.88	211.78	205.26	210.7	210.32	211.67	207.11	210.04	205.48	209.78	206.2	207.83	204.08	209.02	209.6	209.31	207.6	211.71	211.73	210.87
193.65	201.38	199.51	200.1	201.17	194.87	194.37	199.71	196.86	201.28	196.28	203.91	203.06	201.07	200.61	199.62	198.57	200.34	197.55	199.47	199.73	198.16	200.08	198.96	202.83	205.02	201.08	199.99	200.89	198.26	198.27	201.49	201.17	198.8	202.99	198.78	202.77	203.21	196.49	200.67	198.55	196.92	200.25	199	197.87	200.93	200.08	199.74	197.88	203.74
203.01	202.49	201.37	203	204.38	200.64	202	198.45	206.56	205.01	198.73	199.1	201.27	200.13	204.77	196.42	196.98	198.67	203.95	202.55	200.76	201.05	202.44	200.93	201.78	201.12	196.63	201.02	196	200.33	200.83	197.82	201.84	199.6	202.78	199.67	201.25	201.92	200.05	194.71	204.29	205.69	203.57	200.88	196.77	198.43	205.36	201.53	199.95	201.44
206.61	209.4	207.83	208.41	209.19	207.9	205.1	210.3	208.18	210.12	211.96	207.48	205.23	208.52	204.76	208.63	208.77	209.34	207.82	208.2	208.76	209.28	211.06	207.72	209.1	209.12	208.22	209.98	208.49	208.45	209.75	209.09	212.92	210.84	212.1	210.18	208.1	207.83	204.44	209.75	209.78	206.77	210.26	207.54	216.94	206.28	209.7	204.97	211.82	209.25
208.55	205.93	204.82	207.92	206.55	202.86	207.54	204.24	206.03	205.17	204.09	208.54	200.11	209.31	200.79	204.05	205.23	204.74	207.38	202.55	201.68	204.79	207.16	208.4	204.34	199.15	204.53	201.98	202.72	204.59	200.01	206.3	208.12	202.17	200.41	206.74	199.82	202.22	206.73	205.22	204.16	200.09	205.79	206.81	207.78	203.56	202.9	205.95	209.5	204.76
203.17	208.35	207.9	206.17	205.88	205.06	202.14	207.82	207.41	207.01	208.66	208.54	205.64	204.83	206.11	207.1	206.81	210.23	205.31	204.35	204.96	207.51	205.87	208.19	204.72	204.12	201.47	205.98	210.12	204.67	202.92	203.06	202.9	205.44	204.43	205.26	207.16	208.48	207.13	204.56	206.2	205.33	204.84	207.69	207.76	206.86	206.34	206.86	203.9	206.28
202.87	206.73	215.1	206.2	209.28	212.12	210.77	209.15	206.52	205.38	207.1	212.29	207.08	210.88	204.14	205.45	208.75	211.57	212.01	209.01	210.73	206.6	211.62	208.38	208.65	208.84	203.21	208.11	210.46	206.66	209.59	206.7	211.95	208	207.31	211.97	209.33	209.63	206.45	205.07	212.2	211.24	209.27	207.69	208.4	209.08	208.52	205.99	205.87	210.79
209.03	208.6	207.43	207.87	207.07	207.24	212.5	208.04	206.81	206.99	209.4	204.79	207.67	213.57	206.64	208.6	206.95	203.46	206.98	205.33	219.82	209.91	208.42	208.51	208.89	203.19	207.38	207.19	209.18	212.59	207.51	209.61	208.25	211.46	206.2	209.32	207.7	206.26	208.91	206.33	212.46	209.66	210.94	214.13	206.61	205.31	205.08	210.77	207.23	207.45
203.89	199.6	202.85	202.58	204.86	202.98	207.37	204.54	201.26	205.4	206.67	201.33	204.96	204.95	206.76	206.07	203.69	206.94	204.7	203.9	202.94	205.2	203.24	203.68	204.54	206.43	201.19	203.76	201.96	202.85	205.1	206.09	209.36	203.63	201.11	202.69	206.77	204.1	199.95	202.3	203.37	200.48	199.75	202.77	205.56	200.36	201.44	201.04	200.94	205.75
206.62	205.37	204.69	203.81	206.54	202.95	201.87	206.02	207.15	204.14	207.1	206.84	204.2	203.92	205.07	202.54	207.61	205.7	203.34	209.1	202.77	203.41	203.32	205.35	200.7	205.89	205.8	208.42	204.18	202.68	204.11	201.44	204.37	207.5	207.48	199.65	203.43	203.82	198.82	201.26	209.45	208.01	209.26	202.9	203.45	203.37	202.45	205.37	206.36	205.54
206.48	208.35	209.08	209.74	205.82	210.08	211.03	211.06	205.53	205.06	209.64	208.56	212.78	209.72	208.74	211.01	204.03	202.13	210.46	203.79	212.58	212	210.73	210.76	206.28	207.04	211.43	209.75	205.55	206.99	207.19	206.09	207.73	208.11	210.19	208.29	206.62	212.07	206.56	206.5	210.69	203.7	207.16	210.93	207.25	208.7	206.82	206.06	212.1	207.14
201.47	198.12	203.02	204.17	202.21	206.31	203.36	202.2	199.51	201.16	197.53	205.96	203.53	205.9	201.49	200.83	200.16	197.68	202.03	201.65	203.27	201.01	198.77	201.19	204.2	197.52	204.25	203.17	199.98	203.25	204.08	200.39	200.51	199.03	201.42	207.19	203.95	205.95	197.12	200.98	197.84	204.17	202.06	203.32	200.84	198.39	202.32	203.81	199.74	200.01
191.59	193.39	192.47	196.52	192.56	194.8	196.49	193.51	191.62	198.08	189.49	198.13	195.19	191.85	194.55	199.54	190.15	193.68	196.08	196.88	190.26	189.15	193.83	190.16	195.94	193.48	194.34	191.42	196.73	196.73	194.79	190.66	191.95	191.71	192.93	193.51	191.85	193.71	189.71	196.13	194.83	197.02	194.7	192.56	194.72	197.33	193.64	194.96	192.86	197.05
207.72	209.62	205.21	204.47	204.56	202.25	204.31	206.42	202.91	206.18	199.42	202.71	212.18	205.78	205.38	207.27	205.91	206.21	210.29	205.77	204.75	200.67	206.24	202.25	204.87	205.95	207.66	204.88	204.99	204.71	206.48	203.53	208.58	207.85	207.42	204.92	205.74	206.82	207.37	204.17	209.77	202.3	203.3	208.22	201.37	206.5	207.2	204.54	210.43	210.34
210.1	206.43	212.42	205.72	207.6	207.97	208.15	204.81	205.75	204.28	207.01	210.35	207.18	207.45	202.48	205.48	206.12	210.88	208.31	207.43	208.12	203.15	211.74	207.56	209.67	210.13	205.74	209.54	207.21	208.24	208.87	210.48	211.29	208.22	210.99	208.61	205.63	210.8	204.03	203.55	204.89	207	206.79	209.86	209.67	211.07	204.25	206.42	207.77	207.46
205.88	202.73	203.09	197.92	208.03	202.25	200.95	201.95	201.63	204.03	203.47	202.02	202.44	202.13	203.44	204.69	205.55	208.23	201.36	206.05	201.21	205.26	203.25	205.83	200.54	204.25	202.15	202.15	203.69	199.79	197.95	203.67	204.78	203.26	208.13	206.53	204.2	205.06	201.91	201.24	202.17	197.95	202.83	206.6	204.93	205.11	199.26	204.98	202.72	197.44
212.21	215.05	209.77	211.41	214.55	209.79	208.4	213.7	210.84	213.78	213.08	210.65	212.08	211.12	211.34	211.99	213.53	213.46	210.83	210.04	211.11	211.83	211.81	214	215.02	214.41	214.17	213.96	207.4	209.7	212.23	210.59	212.55	207.26	218.09	214.26	211.5	208.48	212.58	217.62	213.77	215.41	212.7	211.28	209.5	213.39	218.86	216.83	213.64	216.73
208.18	209.37	206.37	208.86	207.35	212.06	209.26	205.25	208.12	211.51	207.57	206.93	206.76	210.2	208.18	207.48	209.66	212.26	209.52	210.08	210.48	209.52	203.78	204.4	207.35	204.66	210.53	208.34	208.23	209.81	211.62	210.13	209.24	208.62	207.8	211.76	208.68	212.73	207.45	210.75	209.36	209.27	210.4	209.6	213.07	209.65	208.66	205.27	213.05	209
200.91	204.65	203.78	198.85	201.15	204.72	196.6	205.15	203.08	209.29	199.79	202.14	209.09	199.74	204.34	201.08	201.25	201.46	203.49	202.27	205	204.61	203.33	204.06	201.98	203.27	207.68	205.45	202.87	203.86	205	202.48	204.45	205.16	206.39	201.56	207.28	206.39	201.77	200.96	204.31	205.38	199.6	203.02	204.52	204.85	206.72	206.13	201.07	200.75
211.07	214.26	206.73	208.99	209.46	207.83	205.29	212.51	211.49	210.16	212.78	203.99	211.62	205.67	210.59	203.18	210.05	211.4	207.51	210.33	210.38	205.3	208.22	206.86	210.61	205	218.03	205.47	207.32	209.48	209.11	208.48	212.03	208.02	210.6	211.41	212.74	209.15	206.68	203.8	208.37	208.08	208.19	206.35	208.98	208.56	212.71	208.19	209.77	210.15
207.46	207.73	206.83	210.51	210.69	206.85	209.23	200.73	206.46	213.52	207.06	205.55	205.12	207.67	203.84	205.2	202.19	207.41	209.5	209.76	204.98	207.58	204.55	206.96	207.13	208.25	210.37	204.09	207.09	206.32	205.33	202.3	207.29	208.17	207.51	206.47	210.06	205.78	204.62	206.23	203.8	204.84	204.01	206.3	206.67	205.68	210.52	204.57	206	208.31
206.39	199.09	202.7	202.07	202.25	204.73	200.98	200.68	198.66	199.65	204.53	204.02	204.09	198.34	201.41	201.88	199.41	202.3	206.4	202.76	206.12	197.25	200.05	198.61	202.17	204.07	203.06	206	202.2	201.65	201.86	200.6	206.94	203.09	200.15	206.3	201.83	203.76	203.28	203.72	204.13	202.63	205.71	203.09	205.47	200.08	205.28	204.38	200.95	205.36
199.3	198.15	199.17	198.41	200.76	201.44	202.04	201.84	198.34	198.11	199.26	203.12	198.33	201.31	203.64	201.62	198.26	201.48	200.44	199.54	201.07	201.65	200.06	199.06	198.9	202.25	201.89	206.13	201.3	196.8	200.42	201.92	203.41	199.27	205.63	197.33	202.14	203.1	198.64	198.33	202.71	192.97	200.01	199.19	201.82	197.65	203.64	204.5	200.48	201.38
202.55	202.51	203.26	200.74	204.8	204.29	201.17	201.24	199.84	200.73	200.02	200.42	200.34	203.4	200.3	205.89	200.65	194.62	205.56	198.65	205.62	198.77	199.34	199.92	202.27	203.17	204.38	204.11	201.8	200.31	201.7	201.69	202.95	201.58	206.01	199.75	200.74	201.99	202.31	203.35	204.05	204.76	199.21	201.32	201.52	203.1	200.35	202.39	198.73	198.27
205.74	204.44	207.37	210.24	214.34	208.09	208.83	209.66	212.07	207.82	212.6	207.66	210.24	209.78	205.91	204.4	211.24	206.98	209.7	207.12	208.27	208.7	209.43	206.49	207.31	206.3	209.11	209.7	205.44	209.29	210.27	208.24	205.1	205.74	204.28	209.29	207.7	206.9	205.47	204.59	211.44	207.11	208.22	207.9	211.07	207.23	209.67	203.89	205.91	206.27
214.34	213.4	211.24	212.01	210.88	208.62	217.96	215.61	211.45	210.07	208.06	213.17	211.09	210.73	214.67	215.41	213.03	212.47	213.04	210.49	215.8	212.67	209.88	212.59	215.72	212.68	209.27	211.56	215.41	218.15	209.98	214.31	212.66	212.38	208.42	207.19	210.81	215.77	211.52	213.57	213.27	210.79	212.67	212.98	210.96	210.95	214.87	211.16	213.57	214.55
198.09	192.91	190.71	190.41	196.68	194.91	194.34	193.52	198.82	193.51	193.25	197.31	189.54	200.1	194.5	198.54	197.37	191.95	195.21	190.54	198.57	193.38	191.72	198.81	193.91	193.04	196.27	191	197.22	193.4	193.86	194.4	196.19	196.95	195.64	196.75	194.29	193.35	193.91	197.27	196.15	192.51	195.87	195.87	193.62	196.53	198.4	194.99	196.98	194.51
206.31	208.19	204.74	209.73	209.83	207.63	211.19	207.72	204.33	205.53	211.57	206.78	207.25	205.64	205.02	202.9	206.89	206.14	205.5	207.94	208.75	211.84	212.55	210.48	213.26	206.06	210.03	205.78	209.31	207.46	208.03	208.13	207.54	204.2	203.82	209.85	208.81	205.32	204.24	207.26	206.4	210.46	205.38	203.24	208.46	209.16	211.56	209.8	203.74	209.18
205.57	206.32	204.22	206.26	208.45	210.81	208.12	204.53	206.62	213.03	206.09	209.82	207.98	204.87	203.52	204.66	207.45	214.71	206.13	207.94	206.23	207.63	210.05	207.94	208.74	204.88	207.04	207.27	202.66	208.17	204.77	205.26	204.91	207.32	206.35	206.5	207.58	207.77	203.58	208.76	205.51	212.96	207.44	210.55	209.82	205.63	207.57	205.3	206.61	207.93
212.95	210.34	217.8	213.79	208.2	210.34	217.78	209.24	211.17	214.64	213.64	211.48	210.44	208.04	210.52	212.36	211.19	211.88	211.12	209.88	213.36	211.29	211.78	212.4	212.57	210.37	211.84	211.05	211.98	211.58	209.52	211.61	212.64	210.03	210.24	211.74	212.08	212.93	212.02	210.41	207.9	214.45	215.09	216.24	211.45	210.54	213.6	215.81	214.23	209.94
197.41	198.4	198.58	203.62	200.3	196.65	193.21	203.11	202.43	196.02	201.11	201.13	199.77	197.77	198.54	202.66	200.38	198.88	195.5	204.99	198.17	201.39	201.49	198.71	203.25	201.38	197.36	202.16	202.62	199.52	201.24	205	202.06	200.35	199.8	199.23	196.65	197.21	196.71	193.55	204	198.93	204.18	199.77	200.37	196.6	201.93	200.16	200.95	196.71
212.5	211.9	215.85	210.92	211.73	216.13	207.12	210.56	211.87	215.16	212.97	211.17	210.94	210.18	210.58	213.68	212.77	212.68	214.17	209.57	209.77	209.08	214.3	210.34	210.25	214.09	209.39	212.19	213.72	207.3	213.66	213.69	214.78	209.79	211.95	212.46	205.37	209.42	212.47	210.47	213.55	212.42	207.39	213.77	217.75	213.57	210.21	205.29	212.87	214.27
207.25	208.18	209.72	204.6	203.47	208.67	208.02	209.94	209.01	205.91	204.12	208.04	210.34	208.78	213.06	211.65	203.24	208.11	206.19	209	206.59	201.29	205.01	206.65	210.54	204.2	206.09	206.49	205.88	209.67	210.18	208.03	209.78	213.23	205.97	210.59	205.64	203.48	206.24	206.2	210.76	208.82	205.38	208.87	205.15	210.13	205.76	207.59	207.4	207.47
212.08	211.09	206.13	210.41	203.8	205.98	213.49	209.6	210.89	207.6	215.02	206.58	207.53	209.25	211.9	208	208.78	204.14	207.54	208.47	207.64	209.21	208.95	208.76	213.96	207.95	203	207.27	207.99	207.24	211.14	207.83	210.87	204.18	209.36	207.09	208.78	202.66	206.24	210.41	209.62	209.51	213.09	204.32	210.29	208.05	211.53	208.31	207.83	211.22
204.14	202.72	203.3	203.26	203.42	205.41	200.36	202.78	204.93	200.52	205.75	203.12	202.79	203.41	200.63	208.21	199.83	203.36	205.14	204.64	207.34	206.34	198.14	205.95	209.36	202.61	203.21	199.06	203.21	204.41	201.68	204.07	204.44	205.22	203.44	202.42	203.08	201.78	204.83	203.38	204.72	202.94	202.97	202.49	202.47	202.56	203.69	200.46	201.91	205.16
217.85	216.35	220.01	219.5	214.09	217.1	217.19	215.29	220.65	214.76	217.46	213.77	217.31	219.1	214.35	218.39	221.45	219.27	221	218.13	217.4	214.11	222.34	214.94	216.59	217.82	215.41	221.68	217.84	217.38	220.77	218.03	215.98	215.95	214.58	212.05	217.06	217.41	220.7	220.8	217	214.78	213.72	217.16	214.09	217.93	218.86	219.86	216.83	214.59
205.15	206.83	210.64	207.57	210.13	204.47	207.7	212.92	209.4	207.61	207.37	207.46	215.86	207.71	208.17	206.47	208.8	208.29	209.25	207.96	208.94	207.33	210.54	211.98	207.18	206.94	210.11	205.86	207.24	209.02	209.36	212.51	203.96	204.72	207.45	206.71	206.59	206.82	206.72	203.74	211.67	211.37	209.38	211.7	210.33	208.11	207.34	209.04	213.93	206.46
209.82	207.14	208.23	207.06	212.91	204.64	211.38	213.3	211.41	209.92	208.45	208.36	213.24	207.91	211.96	205.1	205.17	208.66	207.49	207.15	207.6	207.33	212.52	210.95	209.31	211.4	210.67	209.55	208.72	212.01	209.86	208.81	203.94	208.76	208.58	209.99	211.35	206.2	211.86	209.3	206.75	208.51	211.34	213.87	210.31	209.73	208.52	207.69	208.9	212.92
206.14	209.34	211.87	208.81	205.44	203.59	210.44	204.72	210.91	211.22	211.66	211.89	211.66	209.9	210.03	206.58	208.16	209.06	206.53	207.8	205.14	211.16	211.73	205.58	205.74	212.06	208.04	203.26	216.42	204.77	210.31	206.95	211.11	215.68	209.05	208.15	211.86	207.23	211.11	214.06	208.07	209.58	211	205.42	206.78	206.12	208.58	206.91	207.77	209.22
202.71	208.59	208.09	206.15	209.61	209.2	211.53	207.2	209.67	206.8	206	212.17	210	203.6	210.49	210.25	205.83	208.13	210.74	205.26	211.88	211.59	211.2	208.84	207.31	207.89	209.54	211.87	213.03	209.9	207.03	212.15	208.07	211.08	210.61	208.31	211.36	213.72	214.33	212.61	209.1	207.82	204.34	206.94	212.95	210.69	208.33	215.25	210.81	211.07
207.36	208.69	209.45	209.65	208.56	204.83	208.15	211.91	208.59	208.79	205.01	206.26	211.1	206.77	212.51	204.17	209.02	209.65	205.45	210.09	210.12	203.15	214.84	208.72	209.68	208.71	206.64	209.55	206.47	207.04	211.94	206.96	203.53	210.06	209.34	211.47	211.81	206.66	210.81	207.67	208.91	206.64	209.99	207.57	206.31	208.05	209.43	208.16	203.68	208.73
201.93	197.11	202.45	200.5	204.56	204.8	199.39	198.71	197.24	205.16	202.04	199.8	204.3	201.58	203.18	201.21	197.31	204.21	205.93	200.46	202.07	201.09	200.54	198.97	206.46	203.21	199.55	201.06	197.59	200.58	203.66	199.58	204.14	201.21	208.08	202.61	199.93	202.13	202.33	198.26	199.78	202.38	203.04	196.53	202.33	197.63	201.42	200.33	206.54	201.68
217.2	214.27	214.98	218.75	212.7	216.52	216.95	219.57	212.75	218.18	215.37	213.26	217.45	211.18	214.99	218.15	218.52	213.65	217.72	217.42	215.95	216.66	215.85	215.09	219.3	214.69	218.8	217.17	216.03	216.01	218.49	217.34	218.44	217.6	219.49	218.97	215.56	217.23	220.5	218.55	219.87	215.42	218.15	216.91	217.71	214.83	217.46	218.61	211.14	219.25
207.96	205.09	211.21	208.56	211.12	212.08	207.23	209.77	209.21	209.51	207.44	211.9	209.61	207.95	210.38	205.08	211.45	207.93	213.37	208.06	205.14	207.74	209.46	205.95	210.69	210.66	211.9	208.69	213.82	206.48	207.31	210.72	206.89	212.37	208.23	208.73	208.34	208.35	211.22	208.13	208.83	205.36	208.1	209	205.68	211.75	206.64	210.11	210.01	208.11
216.43	212.56	210.71	215.73	211.8	211.74	214.69	207.45	212.92	214.55	210.03	213.66	212.37	211.96	213.98	212.37	207.56	210.31	216.59	213.84	214.45	214.83	215.53	211.15	214.93	210.07	214.67	209.99	212.81	214.3	214.04	214.27	211.93	212.26	217.89	209.47	212.08	212.62	216.33	216.09	215.87	212.09	214.25	209.41	210.58	207.51	213.44	213.57	213.41	214.05
203.45	204.63	199.18	207.81	205.98	205.76	203.75	203.78	203.98	205.72	206.57	206.72	203.81	202.53	205.28	205.16	201.08	205.37	206.14	206.4	203.92	202.91	201.37	204.78	207.59	206.52	205.48	205.77	204.53	210.45	209.9	202.46	204.67	204.21	206.86	207.36	202.25	204.46	207.78	205.38	205.8	206.15	201.45	205.1	203.91	205.2	201.63	205.37	207.24	206.77
210.56	214.16	209.97	210.53	213.8	212	216.66	209.7	209.99	210.35	210.83	214.35	212.49	214.51	209.93	212.33	214.26	211.18	206.86	212.1	214.16	207.01	204.65	212.97	214.47	213.53	212.4	213.2	209.58	213.7	213.72	213.38	210.74	210.85	211.48	210.68	208.88	211.71	212.81	210.03	208.37	203.28	212.99	213.16	213.02	212.43	212.97	209.22	204.46	209.39
199.44	198.32	202.85	198.27	198.94	199.41	198.53	196.86	203.25	197.34	202.99	196.11	194.35	199.71	198.02	201.31	198.12	196.85	199.97	198.41	197.18	201.05	197.89	200.46	198.89	198.33	200.25	201.77	199.78	199.1	195.6	201.16	194.56	198.04	196.05	199.35	198.76	198.24	199.07	199.54	197.96	200.26	200.02	198.21	201.11	198.18	201.79	198.44	200.27	197.86
202.33	202.98	205.3	206.16	206.18	203.67	203.81	203.11	203.42	203.74	202.87	201.73	203.46	204.45	202.88	201.86	199.38	204.13	202.1	202.81	201.08	202.27	203.19	202.69	200.02	201.32	204.59	206.45	204.75	202.98	206.3	200.77	200.93	200.04	203.27	209.01	205.75	204.49	201.04	207.42	209.04	204.59	203.4	205.36	202.7	204.31	201.8	206.42	203.33	207.44
209.37	208.21	213.29	208.4	205.87	207.38	209.66	207.86	202.42	206.87	204.08	206.58	201.6	208.8	209.08	209.14	207.23	210.89	210.64	205.47	204.32	206.62	209.25	204.97	207.7	208.46	205.71	210.62	203.73	203.68	208.44	209.74	210.8	202.93	205.85	207.98	209.66	211.06	208.94	209.07	207.74	207.42	210.29	204.3	208.48	209.27	208.48	209.02	206.86	204.65
198.12	199.86	197.7	201.23	202.78	197.61	198.27	196.73	200.11	197.89	200.37	203.05	199.05	202.16	202.41	199.05	202.55	201.75	199.48	197.1	200.73	198.26	203.92	203.15	203.45	202.21	204.56	201.62	201.68	194.73	204.54	200.42	201	199.9	203.41	195.97	199.74	199.28	201.03	200.85	197.91	199.82	198.18	198.32	202.38	199.47	194.87	198.62	203.41	199.44
206.23	206	205.84	208.62	208.73	205.6	208.72	208.11	210.82	208.65	208.72	211.35	210.84	212.42	205.48	210.78	206.88	208.08	211.27	208.95	209.37	209.45	208.5	208.57	203.39	206.38	207.93	204.95	207.67	213.99	214.5	209.68	210.18	209.78	212.17	210.85	213.29	205.22	214.46	206.43	207.02	214.33	204.7	210.7	207.94	207.85	212.31	210.34	212.55	207.05
213.47	216.76	214.68	218.82	218.52	215.11	216.76	215.73	218.25	213.02	219.16	219.59	219.02	215.45	216.74	215.53	216.84	219.39	215.62	214.59	218.12	218.87	218.89	214.22	213.91	215.68	218.87	214.58	216.39	221.18	213.52	219.1	214.93	209.69	212.98	215.06	220.58	217.35	214.86	222.33	217.61	213.7	216.9	214.4	215.89	214.9	214.4	218.76	218.16	218.36
199.63	203.74	195.91	201.12	201.38	202.59	201.95	206.5	204.34	205.32	202.92	201.5	202.01	199.24	203.21	206.33	206.55	207.19	206.17	204.97	200.45	205.26	199.47	203.41	203.63	210.71	202.98	203.73	203.71	203.74	203.18	202.32	203.56	200.26	201.11	203.41	198.98	199.6	204.13	202.9	206.53	201.99	199.97	199.46	202.57	199.48	197.2	200.91	203.49	198.65
203.35	201.37	208.12	203.54	203.1	200.21	202.76	202.03	203.85	203.97	203.25	205.15	200.75	202.7	200.32	204.4	206.68	201.82	203.35	202.18	201.97	202.85	201.82	203.47	204.43	203.95	206.03	202.13	202.61	202.52	201.22	206.48	205.74	202.54	202.83	199.26	204.82	204.02	203.64	200.85	203.26	201.45	205.47	200.61	203.81	204.54	203.13	197.62	201.53	203.92
210.65	211.12	210.84	211.79	214.08	217.57	212.31	213.87	208.84	212.71	211.16	213.88	209.9	212.25	215.32	212.93	210.37	211.38	210.24	211.61	214.55	215.92	213.31	211.03	214.24	215.22	211.26	213.48	213.81	214.84	216.02	211.19	211.98	210.5	212.15	211.82	216.98	210.62	213.53	211.84	214.42	211.83	211.49	211.91	212.4	215.63	210.68	212.06	205.34	218.45
217.26	214.57	219.59	212.21	212.96	217.16	215.08	219.34	217.36	223.53	217.17	219.34	219.82	216.8	218.86	215.25	213.94	214.86	216.29	215.2	216.28	218.05	212.27	216.46	216.34	215.76	215.77	213.15	218.07	217.91	215.25	215.78	218.88	216.83	218.6	217.44	215.86	214.98	219.5	212.91	216.07	214.95	215.46	216.69	217.42	220.29	222.36	217.92	214.15	217.63
204.36	197.86	203.28	202.58	203.91	202.28	204.35	199.03	203.41	208.68	203.18	199.56	204.15	202.85	203.61	203.75	200.7	196.88	203.54	200.75	199.04	206.76	204	206.32	203.03	202.34	199.8	199.59	205.12	201.88	199.86	198.31	200.39	201.86	205.72	204.74	204.88	198.51	197.42	202.82	205.27	202.91	203.95	202.44	203.5	202.22	200.22	200.31	201.79	199.7
215.05	211.95	211.29	205.2	217.39	207.93	209.88	210.62	209.03	215.13	213.54	212	209.65	213.04	208.11	213.39	213.59	211.86	211.99	210.33	210.74	213.26	214.1	210.36	207.66	212.11	212.2	205.62	210.8	214.14	210.34	212.89	213.19	212.4	207.34	212.12	213.65	212.08	205.56	214.59	214.38	211.78	211.08	210.83	207.05	215.65	212.67	213.26	211.13	214.79
208.93	206.2	204.59	208.8	204.97	209.4	205.22	208.85	205.43	209.89	207.45	211.23	211.26	210.45	206.42	207.7	209.36	206.72	207.78	209.98	209.51	213.75	207.16	211.41	210.04	210.87	209.32	211.13	212.93	206.91	210.13	208.33	211.06	205.97	210.55	207.61	208.86	208.06	206.82	204.87	216.43	208.7	209.86	206.72	206.95	207.23	211.96	207.68	210.37	204.35
201.49	201.44	199.18	201.27	200.37	200.26	204.86	202.32	202.28	203.11	201.88	206.06	199.73	202.69	203.74	201.96	204.28	200.42	204.19	204.76	207.44	199.62	204.58	199.97	206.55	202.77	201.61	205.69	200.26	201.39	201.54	205.99	202.98	203.1	205.1	202.21	203.03	201.66	202.27	201.16	204.91	204.26	199.85	203.58	197.47	202.03	204.76	202.71	203.67	203.65
213.56	207.26	211.6	209.91	208.82	210.06	211.25	211.03	212.12	211.38	210.37	208.38	207.47	210.38	207.95	207.3	205.8	211.29	209.02	205.53	209.05	209.61	208.2	208.22	210.88	210.05	210.42	209.16	212.09	210.25	214.99	208.91	209.11	210.36	204.17	208.52	203.79	207.67	204.15	210.26	211.3	210.53	204.99	208.9	211.43	203.58	206.65	208.9	206.08	213.02
206.18	206.33	210.5	202.6	208.64	210.23	210.62	206	207.66	209.1	208.4	208.4	206.59	209.27	209.51	205.98	205.08	208.35	205.76	207.6	203.3	209.83	205.41	205.05	202.57	210.5	205.3	206.75	209.97	206.29	206.18	204.54	210.64	207.09	206.88	211.74	210.31	204.13	207.87	208.2	211.23	211.75	209.04	206.57	208.34	212.21	204.7	207.68	205.1	207.68
211.24	208.52	210.44	206.55	213.29	210.62	208.61	208.36	206.16	210.04	209.69	211.28	208.7	205.31	206.72	213.91	205.45	207.56	210.04	208.44	210.62	209.28	213.27	209.32	208.92	209.46	214.64	205.66	210.82	212.48	207.49	209.95	211	210.34	204.69	207.45	205.87	207.57	208.44	211.69	209.19	211.99	211.42	212.92	210.07	208.49	205.32	210.51	205.89	204.84
220.57	218.68	217.53	216.75	210.88	220.46	216.76	217.37	218.1	216.27	219.87	219.24	220.31	220.63	213.57	217.25	214.37	220.45	219.04	218.88	216.71	215.66	215.23	211.08	217.68	218.33	215.42	215.24	214.92	215.87	219.46	218.49	221.2	217.87	222.55	219.35	214.36	222.97	220.36	215.73	221.54	219.54	221.62	214.97	220.1	217.16	219.49	216.95	217.42	213.65
202.18	203.71	199.59	197.93	201.89	203.08	202.17	200.29	202.62	209.78	205.39	200.77	197.86	201.76	209.09	200.2	202.95	204.79	198	198.6	200.77	202.14	204.86	204.48	200.24	201.97	201.21	201.29	199.61	203.3	202.4	198.1	201.08	198.57	202.79	201.01	202.46	204.45	200.51	201.57	204.22	202.45	203.54	205.47	200.77	200.34	203.68	200.47	202.34	199.38
207.3	201.79	206.2	206.92	203.98	202.44	203.38	200.72	202.75	205.89	206.04	204.7	206.07	206.63	206.28	205.06	202	202	208.3	207.29	210.19	204.92	209.28	204.42	203.03	207.79	207.79	208.86	204.66	207.32	205.22	204.58	201.25	208.55	198.92	207.88	198.32	208.05	205.73	204.75	206.36	202.2	201.82	204.13	203.45	206.41	208.11	202.99	205.03	207
214.53	219.47	218.61	221.53	219.39	216.11	220.65	216.49	219.54	214.59	220.7	216.16	216.68	215.16	217.97	216.59	217.62	215.7	216.24	217.28	214.37	215.24	218.38	214.77	216.04	221.81	219.14	217.74	216.47	214.95	219.04	221.25	221.04	219.08	216.5	213.81	212.8	215.42	210.82	227.18	219.08	220.07	213.78	217.74	220.1	215.97	215.46	218.41	215.96	212.39
203.65	205.17	202.71	202.14	203.88	207.74	199.78	198.85	201.26	200.85	201.95	203.34	204.03	202.98	204.28	204.31	203.32	202.46	203.29	198.07	201.37	202.48	201.86	199.78	202.21	202.03	207.54	205.02	200.64	203.35	200.31	202.83	207.54	202	203.38	199.73	202.75	202.03	202.89	200.58	204.53	206.1	205.83	204.7	202.4	205.88	204.79	207.73	202.48	205.71
211.49	212.89	210.3	211.73	211.15	216.96	212.17	211.42	213.6	211.2	210.96	213.55	212.46	208.23	212.57	215.95	215.29	208.28	209.77	212.79	212.83	213.21	209.77	210.7	210.83	212.99	213.42	210.5	212.93	214.56	212.09	208.83	211.39	210.51	211.48	209.08	212.54	214.99	214.12	208.5	212.19	211.16	212.68	214.1	215.5	214.09	212.17	209.69	215.18	210.83
208.49	207.91	214.39	209.52	207.73	211.9	211.92	206.03	209.36	208.21	210.45	209.64	207.41	202.52	207.01	210.42	210.52	204.79	208.23	211.19	207.8	202.34	206.44	211.13	203.44	206.38	206.06	211.39	206.05	207.63	211.25	209.56	209.96	208.26	211.14	208.92	208.39	210.15	208.01	211.36	211.71	212.41	205.94	207.47	208.65	208.63	205.42	206.04	206.56	209.8
219.49	217.2	217.82	213.24	218.5	213	217.93	214.62	217.83	212.25	218.87	219.06	214.21	217.76	217.23	214.8	214.55	217.99	217.1	218.62	217.91	221.26	216.51	216.39	215.94	219.37	219.54	216.27	217.01	210.08	214.34	214.54	218.45	212.62	218.55	217.52	218.17	217	215.48	221.9	217.5	214.56	215.33	216.56	219.41	215.88	213.76	219.92	214.36	215.76
222.6	219.51	213.71	218.49	218.97	220.06	219.03	219.05	215.38	215.6	217.12	214.9	220.88	214.01	218.5	218.29	215.16	218.86	214.92	216.09	219.29	222.49	215.34	215.23	218.85	218.64	222.67	222.32	221.31	219.16	214.29	219.04	214.41	211.95	220.5	219.14	218.82	218.62	218.93	215.23	216.11	214.63	217.61	215.8	215.27	224.55	214.54	216.29	215.67	217.18
213.86	216.28	213.41	216.26	218.41	215	215.46	218.97	221.7	219.18	219.6	216.2	219.93	220.56	216.22	217.36	218.53	215.01	216.82	215.69	215.86	215.26	219.67	215.2	216.42	217.66	218.94	213.45	223.21	214.05	210.9	214.87	217.72	217.84	217.8	222.51	218.18	218.52	218.8	217.53	217.5	219.97	214.33	215.84	219.59	217.37	217.28	219.43	220.74	212.42
208.35	209.97	210.09	204.63	206.05	205.49	209.22	213.14	209.91	208.41	208.13	212.68	207.69	207.5	210.57	207.04	207.56	208.94	208.62	206.43	205.76	203.12	204.61	209.78	208.99	206.25	207.76	211.08	209.6	207.43	204.41	207.36	212.16	204.59	207.8	212.25	205.2	207.63	206.49	211.22	206.27	206.93	212.83	212.95	206.68	217.91	212.3	211.71	213.76	206.2
220.47	216.35	215.95	217.92	217.1	210.51	217.21	217.49	220.73	216.76	217.41	216.11	220.66	217.74	216.72	218.07	216.43	212.54	217.12	215.95	220.83	219.89	217.47	220.69	215.69	214.87	211.9	221.79	218.27	221.55	219.71	218.95	219.8	218.51	217.26	217.19	214.63	216.11	219.18	215.23	219.34	214.62	214.98	218.34	215.69	209.62	217.22	221.09	222.31	211.5
210.76	204.91	211.28	201.61	207.08	208.88	206.48	209.49	210.7	211.88	207.23	211.83	208.03	207.02	201.59	205.33	206.51	201.15	209.7	208.01	210.55	204.92	208.35	207.31	208.39	208.84	212.08	205.52	207.55	207.06	209.82	206.66	208.39	206.96	205.14	205.42	206.99	207.47	208.96	211.6	210.6	206.37	204.98	209.77	204.17	207.44	208.01	208.05	204.32	209.92
204.93	210.34	206.24	210.32	211.5	206.57	211.17	208.85	203.72	205.58	209.58	209.8	212.46	210.24	204.88	210.55	207.12	208.04	208.67	204.11	213.61	208.44	209.68	208.36	209.79	208.64	209.76	202.95	208.71	209.41	208.89	209.95	207.97	213.56	205.14	208.63	205.73	208.54	211.39	217.45	208.16	209.94	212.83	206.18	207.79	204.78	209.79	209.27	207.99	210.01
203.68	209.19	203.51	205.55	205.38	203.75	209.33	208.07	208.79	207.64	205.37	211.51	206.14	207.43	205.64	209.48	209.2	208.64	210.15	205.2	207.95	206.95	211.97	200.5	207.38	210.67	209.47	208.93	206.49	210.35	203.84	209.3	205.34	207.94	209.97	210.5	209.86	207.21	204.87	209.12	204.27	207.74	208.74	201.8	208.94	207.74	203.21	208.54	213.13	205.8
208.01	206.91	207.79	205.51	204.32	209.04	202.61	209.36	208.59	207.27	209.21	205.9	207.9	207.74	206.95	206.29	211.2	209.67	207.01	204.97	206.55	205.51	206.16	206.36	207.26	206.63	207.35	205.22	210.59	209.22	205.44	210.48	206.44	209.59	214.62	204.51	203.38	205.39	206.72	207.37	210.53	204.81	205.9	202.36	205.9	204.81	205.2	202.37	203.68	209.25
216.68	214.02	217.29	219.17	215.54	221.77	221.06	220.41	220.12	219.67	217.21	224.71	214.85	217.14	217.11	218.1	215.36	216.24	218.75	218.82	220.26	215.56	214.28	213.75	216.1	217.61	215.93	219.42	217.19	215.72	217.1	217.42	220.57	215.7	218.19	218.78	218.37	221.01	217.96	219.63	217.54	219.3	220.99	214.43	216.84	217.79	212.77	217.37	221.6	220.36
191.44	198.02	195.51	197.18	194.37	191.62	190.45	192.18	195.21	195.17	192.74	195.5	195.8	198.65	192.59	194.37	191.03	194.43	194.57	196.16	195.42	195.35	190.04	194.1	195.9	192.49	192.67	192.77	192.62	195.54	196.53	192.98	195.25	190.26	198.98	190.93	193.2	197.05	195.08	187.9	195.13	192.26	194.03	193.77	199.07	194.28	196.08	193.25	191.59	196.03
198.71	204.37	203.98	206.04	203.49	201.16	204.32	200.55	198.5	199.11	205.01	202.46	203.16	201	202.76	205.01	204.04	204.53	203.31	202.72	203.26	205.06	202.82	200.23	198.66	206.21	198.75	200.52	198.94	206.35	201.36	204.18	199.92	199.58	201.91	200.59	198.38	203.29	201.64	205.8	202.15	200.18	205.13	201.38	204.06	206.46	199.68	202.28	202.28	205.25
202.9	200.38	201.96	199.12	203.42	200.66	197.9	199.01	200.36	194.71	200.77	203.88	200.87	200.28	200.79	199.78	204.03	199.53	197.88	198.27	198.99	200.62	200.21	198.09	200.69	203.07	199.41	198.63	199.3	196.36	199.31	196.91	204.19	201.3	197.68	197.82	200.86	197.87	199.2	198.39	199.41	198.64	202.63	203.04	202.94	196.79	196.3	200.34	203.55	201.74
205.25	206.82	208.36	208.14	211.92	207.2	209.94	210.4	207.49	214.16	210.62	208.23	205.06	210.8	211.91	203.49	209.39	212.13	210.84	205.06	204.55	206.32	208.07	209.63	210.76	210.29	213.54	210.19	211.36	207.08	206.72	206.63	204.55	209.58	207.21	212.99	211.1	208.65	210.26	207.45	209.06	208.65	204.33	204.39	213.89	208.86	215.21	208.5	206.83	208.96
212.04	211.84	217.21	210.55	213.53	213.28	211.5	208.64	214.3	215.28	215.88	214.38	211.21	208.85	211.05	215.71	213.59	218.32	213.97	212.82	218.15	214.04	213.6	212.56	212.1	211.81	212.97	213.12	216.12	211.44	211.61	212.21	209.37	214.45	210.31	214.01	215.94	214.06	218.15	215.3	212.34	213.65	210.59	212.48	213.91	213.09	207.22	209.43	215.94	212.76
209.73	206.04	209.08	208.83	206.23	209.51	209.78	208.42	206.15	206.07	207.71	209.24	209.19	204	207.68	211.37	203.69	207.54	209.03	212.04	211.05	207.28	205.81	208.61	210.21	202.19	210.36	208.5	205.61	207.9	211.06	209.31	205.48	204.12	202.56	204.83	210.62	209.25	207.22	208.65	209.34	207.27	208.07	204.65	203.86	207.12	209.92	214.33	203.98	207.46
207.98	211.71	208.8	215.04	210.85	207.54	212.01	209.29	215.49	213.36	211.99	215.99	212.66	210.32	211.34	208.45	206.72	211.67	211.21	215.78	211.36	216.45	211.33	212.26	215.32	210.68	218.28	209.38	216.61	213.52	212.11	209.59	212.49	214.9	212.08	207.14	213.16	212.79	207.79	216.77	210.32	210.19	208.35	213.29	212.06	213.81	205.26	212.02	213.73	214.42
203.61	200.71	201.91	197.34	204.04	198.61	204.44	197.01	202.3	200.17	199.7	202.21	203.66	202.79	201.53	199.75	207.15	202.84	200.74	202.75	201.76	200.52	200.45	200.24	203.58	198.67	200.04	201.94	199.9	199.32	205.21	203.99	205.27	201.08	202.32	203.93	202.3	202.36	200.7	197.7	202.75	200.65	204.73	205.52	204.26	203.92	206.38	203.63	206.76	208.39
205.85	207.48	207.18	210.46	205.53	210.07	204.04	207.77	203.07	206.21	205.44	201.61	205.62	203.81	203.35	205.17	210.08	209.93	204.97	205.69	206.2	207.22	205.67	208.23	205.76	204.16	205.84	207.45	205.91	205.25	207.6	205.55	205.31	207.82	202.36	205.17	205.7	200.79	201.96	206.78	202.88	206.6	205.36	205.62	206.73	203.64	205.19	201.87	211.71	201.53
216.98	219.66	218.27	213.64	213.89	216.06	220.75	220.13	214.47	218.1	217.24	216.77	221.56	216.79	210.38	218	216.61	217.3	214.52	222.18	217.18	218.77	217.96	214.79	214.48	213	212.51	213.11	211.71	220.14	214.14	215.99	216.45	214.27	217.02	216.72	215.36	215.13	216.25	219.98	218.69	218.7	220.15	216.07	215.98	214.91	215.24	218.54	217.97	220.59
206.74	206.92	206.89	205.71	206.65	202.15	204.35	206.07	204.78	202.82	204.55	208.72	203.91	210.61	209.1	207.78	206.91	206.61	204.02	208.26	209.79	204.14	208.4	211.68	206.5	206.09	207.62	202.37	207.24	206.68	202.15	208.66	211.31	205.87	205.77	208.17	208.38	204.89	203.82	212.05	208.83	212.58	202.49	204.23	208.61	203.68	205.97	207.73	205.36	202.32
203.62	203.01	202.75	202.54	199.57	207.43	203.45	204.25	202.8	205.93	204.98	202.5	203.87	197.71	204.39	201.43	202.44	200.17	202.96	199.85	201.47	197.78	204	201.84	207.45	203.81	200.64	203.53	200.15	206.32	205.23	207.63	203.33	204.65	204.28	203.46	203.73	204.08	200.87	201.14	201.41	199.17	199.71	203.01	204.94	200.53	201.48	201.14	198.33	202.4
218.47	221.5	217.18	215.73	212.18	216.05	220.51	217.87	217.86	215.33	219.39	215.92	215.9	216.69	218.2	221.6	217.31	218.66	217.18	216.19	219.11	217.42	221.11	217.79	218.06	217.04	214.36	218.52	218.81	220.28	213.8	217.72	218.52	220.2	214.75	214.61	218.32	216.83	217.09	217.39	215.22	218.84	220.22	216.7	216.14	215.89	218.01	215.25	220.99	213.74
207.41	209.23	213.4	207.43	205.03	205.62	212.87	206.74	209.61	208.8	208.07	209.09	207.69	204.84	207.71	204.16	210.58	209.55	209.06	209.67	206.6	209.58	209.05	206.81	208.79	208.2	204.94	205.1	206.34	209.56	207.72	203.65	206.75	210.12	207.32	212.75	210.35	207.68	210.18	209.52	204.55	210.49	208.77	212	205.63	204.25	211.2	210.39	206.42	210.14
212.69	205.9	211.45	201.92	211.76	207.74	210.62	209.96	212.83	208.66	203.66	208.26	205.95	203.67	206.41	206.86	210.83	206.78	204.92	213.28	212.59	206.28	208.6	209.5	205.73	204.42	210.54	208.86	210.81	209.91	208.37	211.1	203.67	209.92	207.7	207.38	206.54	205.83	209.19	206.4	210.83	207.67	204.79	209.78	211.46	210.89	210.89	212.3	209.89	207.58
203.85	200.83	204.02	198.16	197.99	196.15	197.96	197.67	199.77	205.45	203.22	200.5	199.14	202.07	196.07	200.09	197.72	204.57	205.58	199.36	202.18	201.64	200.02	203.03	200.84	201.28	199.56	202.33	200.58	198.59	206.13	201.37	202.51	193.22	201.09	200.47	197.91	199.14	195.99	199.54	198.22	197.04	199.98	202.39	201.1	197.89	204.06	205.01	196.31	196.51
208.51	207.98	206.6	204.91	207.96	207.35	209.73	204.37	203.35	207.39	204.35	204.15	198.98	211.89	205.62	210.92	207.22	205.95	210.05	210.3	209.09	209.29	209.34	210.47	208.29	210.44	208.67	210.7	208.22	204.31	209.9	208.39	206.79	211.41	207.13	205.89	208.69	202.51	204.59	208.26	212.04	206.77	207.07	206.46	205.8	213.38	203.42	207.23	209.37	211.79
200.96	205.7	203.84	199.74	201.27	203.63	204.17	207.65	207.02	201.92	203	201.17	201.45	209.11	204.95	205.63	203.11	204.5	204.21	204.05	205.78	205.48	204.18	208.12	208.83	204.61	203.71	201.34	199.8	202.62	203.15	201.68	200.88	204.68	205.06	200.83	202.84	204.37	202.04	202.19	204.71	203.64	201.91	204.29	202.02	204.59	203.28	203.83	204.95	202.29
204.28	205.2	207.6	206.98	206.32	210.12	210.89	209.16	207.97	208.82	209.16	207.11	212.38	209.46	205.81	207.77	209.99	207.51	209.94	208.73	208.15	208.66	204.36	203.92	209.54	206.09	203.86	204.13	205.77	211.49	209.26	208.78	205.24	211.16	212.01	207.61	205.95	212.23	207.89	206.25	206.44	210.07	209.45	210	206.3	208.01	208.38	207.03	210.66	208.18
206.85	208.17	203.95	204.91	204.57	202.82	204.72	204.63	205.19	204.91	201.16	203.13	204.03	203.71	205.8	200.34	203.74	199.76	202.9	202.26	205.01	200.36	203	204.93	204.5	200.52	205.17	200.36	202.87	207.1	207.51	203.32	201.55	205.87	201.48	206.11	203.85	203.87	205.46	196.95	207.15	205.74	205.99	203.5	205.8	203.42	201.33	200.16	205.04	204.08
209.92	207	208.44	205.65	212.9	209.79	211.25	203.99	208.55	211.38	206.06	215.17	209.43	207.86	208.32	208.45	214.03	204.27	208.38	205.57	209.36	208.68	209.89	208.56	210.93	212.39	209.66	208.34	209.81	209.13	204.97	210.24	207.5	213.14	209.43	211.94	210.07	211.12	210.67	206.31	211.2	208.31	208.16	201.6	211.04	213.32	212.56	211.36	211.11	210.75
203.85	210.51	205.49	205.28	207.11	204.79	206.48	205.95	211.42	208.97	209.13	207.38	207.05	209.49	207.64	208.32	209.12	207.08	206.36	207.52	203.94	205.39	208.81	209.4	201.04	206.04	206.1	207.99	206.22	207.52	210.07	205.97	206.76	205.31	210.92	207.42	203.4	207.46	208.7	206.95	211.81	208.2	211.29	212.28	208.66	209.31	208.05	208.89	209.8	205.84
211.04	214.94	210.18	214.19	217.2	209.18	212	215.57	216.08	216.43	213.75	214.05	213.58	213.65	213.22	208.4	213.62	212.04	212.46	212.72	208.87	210.22	208.47	214.14	213.68	211.03	216.88	215.44	206.79	212.94	208.01	211.91	212.88	209.07	211.03	213.69	210.18	209.76	208.93	212.7	215.57	211.89	210.59	208.44	211.34	208.42	212.94	212.2	209.33	212.52
211.81	211.22	219.18	213.36	215.02	214.96	210.79	216.16	213.72	209.26	211.93	210.47	214.58	212.13	214.89	214.83	213.02	211.08	211.52	217	211.7	215.5	214.96	218.51	214.54	213.18	216.59	217.96	215.56	218.31	213.04	219.65	213.01	214.48	215.05	212.97	210.15	210.04	213.49	211.94	216	212.41	210.84	211.14	213.13	217.18	215.46	212.27	212.53	212.52
208.75	208.75	208.45	210.31	205.58	210.71	206.05	210.24	203.45	207.94	207.71	209.44	208.35	204.37	206.43	209.83	207.53	207.72	208.64	209.86	207.9	205.02	205.94	210.56	209.53	210.21	209.45	207.25	207.36	208.58	206.08	205.6	208.69	207.61	205.14	207.29	202.99	211.44	203.69	207.02	205.31	208.51	211.32	207.98	207.69	207.98	212.64	211.55	206.88	202.19
195.59	196.07	196.18	194.75	196.37	196.44	190.42	194.78	192.31	192.76	193.01	195.38	202.08	193.48	193.78	194.28	192.01	197.2	197.17	192.97	195.08	196.14	199.25	195.88	198.81	195.4	192.3	195.54	194.85	193.3	194.54	195.51	191.16	191.92	199.23	197.91	192.86	194.91	196.38	197.4	197.96	189.77	197.93	194.37	191.24	196.47	194.24	194.08	194.37	194.78
216.53	220.32	217.05	214.77	217.7	218.75	215.42	218.69	217.82	216.75	220.68	215.06	217.93	218.2	219.47	216.48	218.79	221.25	217.17	221.09	219.67	213.57	217.58	219.11	215.12	216.81	217.5	215.65	213.35	215.35	218.21	220.08	217.38	212.9	215.52	217.47	218.17	214.09	210.77	213.74	211.79	217.2	216.14	214.49	216.01	216.01	216.95	213.59	218.3	218.67
203.12	205.76	207.74	206.69	209.3	204.2	198.96	201.42	201.69	202.52	206.31	202.84	208.13	201.85	203.78	203.18	202.05	202.66	198.75	206.66	203.06	202.88	208.71	201.6	210.73	206.5	203.35	200.81	201.5	203.53	202.25	203.15	202.96	202.47	201.21	204.23	198.4	204.59	202.21	207.93	205.91	203.15	201.58	201.08	204.81	207.44	200.23	206.72	200.21	197.53
215.45	216.51	221.67	216.24	217.27	218.75	218.09	216.42	219.26	216.15	215.68	219.5	216.9	218.25	220.74	216.51	213.68	217.27	217.87	217.49	215.9	219.81	216.69	220.13	217.97	219.1	214.79	218.46	221.17	215.06	217.26	217.39	217.93	220	215.39	221.78	223.38	217.92	215.16	216.48	219.28	224.72	213.9	218.11	211.4	216.91	218.09	214.57	220.09	218.43
206.21	210.1	204.52	207.97	203.52	209.79	205.45	208.15	208.87	211.18	207.65	211.45	206.26	208.44	210.61	209.39	202.57	206.45	208.09	202.89	206.95	208.95	201.99	209.5	204.35	207.11	209.43	203.44	203.39	207.12	207.68	203.33	207.62	209.9	205.25	204.39	204.7	203.8	209.02	204.85	203.67	200.74	200.92	207.97	203.41	203.47	203.05	203.09	209.58	203.21
195.14	195.57	198.46	194.31	198.7	195.58	193.11	194.74	191.45	195.24	199.25	194.61	196.89	194.36	197.24	194.97	200.72	194.17	196.44	195.47	196.57	194.77	197.56	193.68	196.09	197.36	196.55	195.65	193.09	195.72	200.61	194.57	196.1	192.46	190.54	195.21	194.22	195.55	194.4	199.87	193.02	196.48	196.59	198.1	198.05	201.46	194.15	190.76	190.56	192.21
204.63	204.03	207.48	211.61	212.26	211.74	211.31	206.15	209.37	206.65	213.75	210.41	209.83	212	207.51	210.47	207.44	212.47	210.11	206.68	209.53	206.69	209.98	211.37	210.62	210.48	207.57	209.02	204.14	211.03	211.91	209.04	210.03	211.69	210.23	207.84	211.28	207.88	212.23	211.8	208.28	210.13	203.77	206.65	207.09	207.69	211.07	205.53	212.56	208.74
211.58	203.34	205.12	199.88	208.43	208.77	205.21	207.24	205.62	204.97	208.84	202.99	206.23	204.4	206.78	207.81	207.73	205.53	210.21	202.47	208.5	204.13	204.69	202.22	206.6	205.32	205.3	206.28	205.89	205	204.99	201.55	204.02	204.87	210.57	208.11	203.45	204.76	211.02	207.14	212.64	206.3	205.48	204.55	205.24	204.06	208.19	207.84	209.73	208.34
200.9	200.23	201.11	201.32	197.75	200.7	201.44	200.72	203.65	198.03	202.82	201.49	198.65	202.42	198.68	200.94	201.32	202.04	199.03	197.09	197.29	198.49	199.48	195.56	202.37	199.56	200.55	200.9	201.14	196.78	202.18	199.47	198.29	199.18	200.31	203.98	194.99	201.2	205.33	197.02	198.97	199.69	197.66	205.61	201.11	198.97	198.02	204.19	196.77	197.58
201.35	202.66	205.82	204.53	208.2	202.69	204.39	199.29	200.78	205.42	207.84	201.97	203.16	200.39	208.71	208.07	201.97	202.54	200.75	204.28	205.17	203.06	203.96	204.7	204.63	202.39	204.92	204.24	202.01	199.81	205.07	203.59	207.45	202.37	205.58	208.48	211.46	204.4	198.78	199.58	204.93	201.25	206.17	204	201.13	202.33	204.26	205.86	207.55	203.35
212.33	211.05	209.65	210.45	213.24	214.57	214.36	214.94	215.54	211.5	213.84	213.81	214.05	215.87	213.83	214.68	214.42	211.68	214.57	212.96	213.66	214.82	208.55	212.76	210.7	214.17	211.44	210.39	214.72	215.86	213.05	213.97	212.14	212.72	212.9	211.74	210.9	212.05	215.08	213.11	214.14	210.8	211.36	210.79	213.41	205.02	214.28	210.36	214.24	215.3
202.03	207.58	202.74	200.36	203.13	200.25	199.07	203.15	200.44	197.61	208.7	202.4	203.02	200.64	197.44	201.37	200.45	201.25	200.24	201.78	204.54	201.23	204.85	197.12	202.97	203.96	205.48	201.29	203.74	202.21	203.67	201.96	199.6	199.46	204.32	204.75	203.43	206.56	205.97	204.23	200.29	207.73	209.91	199.06	201.97	199.26	201.91	204.07	200.89	204.56
210.57	205.79	209.38	208.25	211.22	204	206.77	209.31	207.38	205.55	211.85	208.34	208.24	203.82	207.88	209.9	208.84	207.96	210.35	205.96	204.31	207.59	209.48	208.12	210.05	209.12	208.18	201.74	213.88	207.98	208.3	206	209.22	208.53	208.03	207.49	206.52	206.92	203.64	205.84	207.67	211.27	207.13	210.38	207.63	203.57	206.46	208.8	207.28	207.85
206.38	210.64	210.29	209.93	210.37	211.04	210.03	207.91	210.18	206.25	212.27	212.41	212.17	211.98	206.13	209.78	211.5	206.12	211.42	210.16	207.63	207.21	213.64	208.93	209.6	205.44	211.33	207.69	204.35	208.73	207.77	211.38	207.94	209.07	210.25	208.06	209.81	215.25	209.87	210.99	207.6	210.56	208.31	208.23	208.16	211.71	204.92	206.61	210.7	211.88
211.36	205.86	210	213.33	208.91	211.55	212.36	213.9	214.64	212.79	209.16	212.31	208.47	214.19	212.3	208	214.05	212.79	215.2	211.91	211.06	206.6	210.96	212.17	210.64	208.83	211.37	210.66	210.86	215.5	212.77	212.45	213.39	211.67	212.6	210.44	212.97	216.53	216.61	214.22	212.16	215.05	213.1	212.32	211.47	213.35	212.84	215.68	210.67	208.91
200.03	202.96	196.27	200.95	200.2	202.7	199.25	200.23	198.19	202	196.88	205.54	199.75	202.95	203.85	201.58	203.21	198.59	201.62	198.75	203.33	203.73	202.53	204.02	206.71	199	201.2	201.75	200.13	202.7	202.21	203.85	199.79	203.46	203.07	202.69	202.95	202.31	195.7	200.19	201.97	200.18	199.77	199.67	204.98	199.84	198.55	202.51	199.68	198.96
217.99	215.51	215.24	217.33	216.46	214.31	222.36	222.84	215.36	214	220.36	217.78	216.06	218.02	215.02	214.15	219.64	216.96	216.34	217.87	216.9	219.33	216.48	215.65	213.11	216.46	215.37	216.33	216.16	215.28	215.13	216.27	215.78	213.49	216.2	217.57	219.57	213.27	219.35	220.25	220.03	217.95	218.32	217.17	215.54	218	217.68	217.39	215.07	217.85
212.39	210.49	211.6	213.27	205.42	209.61	209.98	209.46	211.86	211.17	210.26	208.24	210.45	210.83	211.21	209.84	208.18	208.15	206.5	213.08	207.89	211.05	210.89	207.78	206	213.22	214.17	208.16	214.41	208.33	209.17	206.6	213.35	205.92	209.56	213.33	209.74	213.3	209.46	206.12	207.66	210.65	208.83	209.42	208.15	211.56	208.74	212.01	212.84	211.67
212.3	213.63	217.11	208.7	214.54	208.99	213.71	209.91	213.68	211.33	209.8	209.51	210.22	214.67	212.08	210.54	214.58	213.62	212.46	216.2	210.15	210.73	213.41	212.02	211.18	210.72	218.71	212.71	211.42	217.39	212.43	211.9	211.45	210.07	213.07	214.05	214.14	209.7	222.66	211.66	212.61	212.45	207.73	217.69	205.14	211.43	213.12	213.48	214.13	213.02
216.23	211.78	208.57	214.25	217.74	212.89	212.27	215.98	211.35	209.65	207.36	213.41	214.06	210.44	214.15	208.8	215.29	211.4	211.98	216.25	214.16	212.42	210.83	213.38	215.24	211.59	210.1	210.63	213.95	213.34	210.61	212.46	211.48	214.75	214.28	211.14	205.74	209.73	214.76	213.97	213.63	214.12	208.73	214.08	212.9	210.96	217.37	209.66	212.37	211.93
205.43	214.2	207.92	208.57	210.17	210.93	211.78	212.13	204.99	207	210.1	212.74	210.03	207.24	209.72	209.19	206.11	211.09	215.26	210.34	205.61	203.38	204.25	212.39	209.18	206.32	207.5	208.79	210.55	211.5	200.82	204.7	208.53	205.35	211.74	209.7	210.37	211	206.15	210.16	205.83	209.97	205.34	210.39	202.11	211.39	208.76	210.33	208.16	206.11
220.51	214.36	217.56	219.97	216.91	218.11	214.76	215.21	220.99	215.15	218.37	213.96	220.34	223.52	218.18	216.33	213	223.36	217.53	220.12	213.27	216.5	219.52	218.98	213.9	218.31	216.24	210.52	213.93	214.92	216.59	218.67	219.35	218.19	217.4	217.72	220.34	221.55	217.64	214.42	219.92	217.72	214.16	215.08	215.74	222.34	211.21	217.67	215.37	216.07
203.65	198.87	201.6	193.66	197.34	197.35	197.03	199.13	200.24	200.16	200.42	200.18	195.2	198.93	202.1	196.04	199.24	204.61	196.94	200.97	200.29	202.03	200.02	198.27	198.9	197.2	199.94	201.14	196.01	199.83	205.01	198.3	200.42	200.44	195.94	202.15	199.17	200.32	200.76	200.22	197.34	199.48	199.54	201.53	199.34	201.15	199.38	199.28	198.54	198.92
215.96	204.88	205.43	211.68	210.72	206.66	208	206.24	206.73	202.08	211.38	213.61	208.17	208.97	207.64	213.45	209.19	210.9	207.41	211.08	208.81	205.05	207.51	210.96	210.73	205.8	207.14	209.23	211.17	209.6	211.39	206.45	207.64	213.27	205.1	210.5	208.31	210.1	210.87	209.79	209.64	208.85	205.42	207.92	206.39	204.15	209.92	213.14	208.13	205.97
209.61	211.58	210.05	208.61	210.45	208.52	207.95	204.33	208.2	207.69	207.9	208.85	208.72	210.26	207.62	213.5	212.71	205.34	204.9	204.64	212.16	211.92	210.84	210.76	208.92	210.35	207.56	212.68	210.63	202.45	211.38	206.58	206.58	208.85	208.83	211.9	212.15	209.05	210.62	207.59	207.43	204.89	205.56	211.96	212.21	208.46	209.94	208.11	205.23	210.93
212.02	212.76	213.86	212	213.43	215.21	208.75	211.86	211.27	214.46	206.85	212.55	212.45	211.18	210.07	209.89	214.52	213.09	213.49	210.5	210.47	213.69	211.3	209.58	213.79	212.94	210.42	207.4	212.24	213.81	209.88	211.52	214.18	216.6	212.68	210.98	210.92	214.05	212.89	210.45	211.19	210.57	215.52	211.06	212.27	214.3	214.99	212.22	211.08	215.85
208.77	211.39	203.11	206.17	211.19	208.24	211.15	206.68	205.11	209.74	205.72	209.34	203.77	205.63	207.87	204.88	203.98	209.81	207.27	212.55	206.92	207.92	208.42	207.45	208.09	208.37	205.27	210.59	206.16	209.63	205.43	209.26	208.4	209.35	203.29	211.3	205.36	207.47	209.37	203.06	202.88	206.18	207.3	205.64	209.98	206.42	208.23	209.89	208.93	203.06
204.92	205.7	205.6	203.94	205.02	209	207.08	208.99	205.73	206.04	204.46	206.18	206	203.56	203.6	209.01	199.57	202.07	206.29	203.83	209.94	204.81	205.18	205.25	209.33	207.91	204.02	207.27	205.73	205.42	200.37	200.82	206.64	206.95	208.97	208.84	208.64	205.15	205.67	204.52	201.53	204.84	207.17	205.1	204.36	206.55	202.11	203.11	207.89	206.32
210.24	208.34	207.73	211.44	211.47	204.4	206.3	208.5	211.18	209.74	203.94	202.93	206.5	204.54	207.14	211.6	205.74	205.32	207.85	206.28	207.13	206.4	210.74	210.5	206.13	210.54	207.96	204.6	210.33	207.23	209.49	206.9	209.98	208.73	211.13	209.58	206.09	206.02	206.93	206.9	205.91	204.59	209.56	204.41	209.11	208.99	209.22	205.59	204.47	211.07
202.87	200.65	198.73	201.21	206.75	205.28	201.97	200.9	206.12	200.77	201.14	202.07	199.08	202.97	202.09	199.79	198.91	204.01	201.72	202.29	200	199.58	200.16	201.74	202.35	203.76	203.27	203.06	203.67	198.24	202.18	199.68	201.72	203.76	199.6	200.86	199.72	200.41	200.13	202.73	203.08	200.46	201.23	199.45	203.6	204.96	206.97	201.28	201.92	201.25
194.98	192.37	193.56	194.59	198.45	192.63	196.03	196.06	190.03	196.29	196.57	194.2	199.52	201.04	197.13	195.09	198.16	195.7	197.61	195.97	191.02	191.83	190.33	193.55	193.8	196.2	195.28	193.37	190.57	195.42	194.27	195.99	196.89	194.28	200.81	190.7	197.74	194.99	195.52	192.77	192.02	195.08	196.26	197.01	197.41	195.18	193.09	192.46	196.57	197.13
206.05	210.51	203.83	206.81	209.78	208.12	207.18	213.24	203.96	210.25	207.24	205.87	207.12	206.72	207.25	213.17	208.25	210.71	207.26	204.92	207.5	207.55	206.09	208.49	210.01	211.16	208.88	208.69	204.86	208.35	203.46	208.6	209.82	210.38	211.48	208.99	208.12	208.71	212.44	207.84	210.6	208.17	204.56	212.65	207.74	206.12	205.98	206.34	210.07	205.58
206.37	207.83	205.64	210.29	209.54	207.41	210.76	208.94	203.57	205.29	209.55	203.15	208.95	205.99	210.47	210.04	205.69	204.17	205.71	206.28	208.8	210.3	205.39	208.51	206.07	210.87	209.12	206.03	209.04	209.48	210	205.57	208.32	208.43	209.45	209.86	206.24	209.45	210.62	214.11	210.33	208.85	207.76	212.07	210.58	212.08	211.76	211.91	206.42	209.61
207.08	206.67	208.44	209.27	206.47	206.68	205.61	210.5	204.4	210.88	210.13	205.69	208.72	207.08	207.73	209.03	205.95	207.51	210.1	211.38	208.89	209.52	205.69	207.38	208.84	201.83	205.77	208.96	211.12	209.73	204.69	207.78	207.25	209.39	207.65	205.06	206.9	207.96	204.65	203.31	204.83	208.34	214.06	208.77	207.07	206.47	210.43	211.45	207.04	204.9
196.08	203.48	200.71	197.75	200.88	202.47	199.37	199.74	200.69	197.9	203.82	201.36	202.5	200.89	199.86	195.2	201.89	203.8	197.73	200.76	197.63	199.24	202.15	197.1	199.44	200.57	199.2	201.42	200.28	199.55	199.75	199.63	199.86	198.57	201.58	197.5	202.86	193.93	200.47	199.22	197.52	201.77	199.84	200.22	199.4	202.08	194.83	196.79	199.77	197.05
207.09	207.45	205.51	204.15	207.96	210.44	211.5	206.12	203.55	208.97	207.65	204.92	208.83	205.48	206.49	205.72	212.02	209.16	207.26	205.78	206.61	210.78	211.05	206.63	203.58	207.09	205.68	208.58	202.9	203.8	211.85	207.58	206.79	208.48	207.54	209.66	206.87	210.22	209.95	206.5	203.22	208.96	211.28	208.11	205.82	210.06	207.34	203.8	211.95	205.47
221.18	222.89	218.66	217.06	213.69	215.38	215.61	214.66	217.07	223.73	216.59	215.61	216.37	217.07	211.65	214.76	219.1	214.22	221.14	216.49	217.34	216.23	217.48	217.26	215.58	217.93	220.12	220.57	218.25	220.01	217.9	218.08	221.93	214.62	219.12	216.66	217.98	214.98	216.4	219.27	219.12	215.5	218.42	215.6	218.49	211.99	216.02	217.71	214.83	219.9
211.35	207.71	204.98	210.39	206.51	211.42	207.42	206.82	208.26	209.19	208.8	206.7	208.08	209.94	208.87	211.07	206.59	210.23	208.07	206.67	210.65	212.14	204.32	209.32	208.46	204.18	208.74	204.28	206.12	218.92	208.66	209.51	207.81	207.78	213.4	207.92	210.3	208.27	212.73	215.26	211.42	207.14	209.19	209.62	209.71	208.05	207.19	209.82	207.81	208.23
211.6	212.83	214.69	214.28	208.33	211.68	213.77	213.32	217.07	208.41	211.57	211.27	212.57	212.45	216.16	216.13	211.54	215.23	212.14	215.81	208.84	216.38	211.64	212.38	213.81	210.6	212.09	212.16	218.95	208.81	215.56	213.74	217.18	211.34	213.04	211.54	212.05	209.28	210.5	208.94	214.5	212.35	213.44	210.57	205.07	214.88	214.08	215.21	215.35	208.95
219.69	219.74	218.16	216.86	218.04	218.15	217.49	218.61	217.05	217.64	214.8	219.86	217.41	216.54	215.4	212.95	213.13	215.87	218.92	221.35	216.62	220.31	216.33	213.54	217.21	221.84	213.62	218.32	214.09	218.72	220.12	218.42	215.89	213.92	219.56	222.44	209.84	215.48	215.67	216.11	217.06	220.32	216.08	216.26	219.08	210.47	214.73	220.67	214.92	212.99
221.48	213.91	215.09	215.52	218.32	216.29	218.57	221.76	218.32	212.57	214.79	218.95	222.45	213.89	215.44	217.13	212.51	219.51	214.35	219.19	217.12	216.84	215.41	212.63	221.28	214.5	220.35	218.16	216.65	216.52	217.56	216.46	218.76	215.24	216.68	221.09	218.59	214.03	216.03	217.79	218.41	218.03	214.11	218.49	218.72	213.88	218.86	216.2	214.1	216.77
206.96	208.52	213.65	207.47	213.2	207.08	205.6	211.27	204.88	202.58	212.18	207.69	208.94	208.62	211.19	203.33	207.56	209.19	207.02	209.86	207.27	208.61	208.43	209.25	210.23	207.85	211.6	208.9	209.62	209.53	210.01	206.45	211.25	210.02	207.45	207.31	206.97	207.21	210.45	209.07	207.88	210.42	207.02	206.02	207.55	206.94	208.84	210.99	208.11	206.78
204.13	204.91	205.81	207.03	204.08	209.77	200.52	208.13	208.1	206.54	205.76	204.59	203.02	209.39	206.29	203.79	206.69	206.17	204.81	205.72	210.19	202.45	202.98	206.68	209.44	205.91	206.01	205.11	204.35	207.85	205.03	204.85	208.2	204.85	205.68	208.35	207.47	210.92	207.46	206.32	206.2	207.18	206.49	206.66	208.33	209.59	205.51	204.07	207.22	199.31
203.35	204.31	200.58	201.98	202.83	206.18	202.81	203.46	200.3	202.37	203.33	204.42	204.38	199.23	203.27	206.38	199	203	201.57	203.62	203.91	201.22	202.22	200.79	199.93	204.3	201.01	203.02	202.73	202.66	205.53	201.38	205.71	203.08	206.15	200.72	201.63	201.21	207.92	202.99	206.08	204.93	204.78	202.78	201.28	205.15	201.6	205.55	207.1	198.36
212.13	215.64	213.75	210.87	209.02	210.58	210.63	206.57	205.58	210.44	212	210.48	207.69	207.42	207.74	212	207.98	209.41	207.29	207.22	207.96	210.35	208.15	206.89	208.8	211.95	212.32	206.7	213.07	205.81	209.4	205.14	208.47	205.54	209.6	207.73	209.83	207.71	210.18	207.89	205.54	209.56	211.37	206.42	211.33	209.45	210.13	210.58	206.7	212.22
206.2	201.42	202.82	204.31	200.49	205.46	204.33	197.42	205.99	201.55	201.69	203.34	203.72	200.09	207.82	203.57	195.07	200.99	201.34	204.99	201.12	202.68	199.79	205.61	199.93	204.36	203.83	206.4	203.59	201.79	202.71	202.46	204.87	202.91	202.41	203.17	202.68	203.66	200.52	198.43	205.43	203.59	199	203.76	204.46	211.24	203.5	205.96	203.84	203.8
206.02	204.35	204.93	208.29	201.68	202.76	201.65	203.58	199.47	204.51	205.87	203.34	204.27	203.31	200.42	198.81	204.61	199.88	199.7	205.25	203.31	204.98	200.23	204.4	207.34	207.74	200.52	206.14	198.98	198.54	203.06	206.83	200.67	205.24	206.94	204.58	202.42	204.67	204.9	206.49	202.96	203.51	201.95	203.89	200.71	202.81	203.06	203.16	202.33	203.18
198.38	192.2	195.46	191.96	196.21	199.13	192.3	200.4	194.77	196.98	197.6	194.81	193.05	196.48	192.26	193.66	199.73	192.88	192.31	192.97	193.48	190.85	195.08	195.7	196.98	198.32	195.46	193.54	195	193.15	196.38	195.26	197.24	198.27	193.76	197.54	191.48	197.5	194.7	191.88	195.24	193.07	194.1	191.91	195.98	187.36	192.74	194.8	192.57	197.05
206.93	207.24	207.82	211.06	205.47	208.28	206.3	205.02	212.27	210.25	203.48	207.24	206.95	209.72	208	208.05	210.93	207.86	209.11	202.6	208.83	206.55	203.28	208.51	205.51	208.36	205.08	203.5	204.74	210.07	207.24	208.38	209.06	206.18	202.71	211.38	203.5	205.93	208.02	208.9	205.92	208.8	207.51	209.78	209.34	203.9	208.77	203.78	202.62	211.6
207.91	208.28	205.14	206.95	208.61	210.72	207.16	207.38	209.58	206.01	205.16	211.31	204.42	210.1	205.98	210.34	205.12	210.9	208.63	209.46	211.98	206.28	204.83	205.86	207.37	210.51	208.65	211.24	210.58	207.02	211.07	210.89	208.65	208.74	207.17	206.16	205.29	206.32	209.13	207.41	206.77	211.91	206.77	205.78	209.54	210.05	210.32	207.98	207.09	211.79
208.79	206.37	209.65	207.7	207.52	208.18	205.33	211.69	204.97	210.72	204.15	214.76	205.62	207.23	216.81	214.68	210.02	203.63	212.15	208.69	208.35	212.53	209.79	208.68	208.51	208.13	204.29	207.37	205.84	205.02	205.01	209.14	211.53	206.56	202.76	207.02	210.17	206.64	206.26	208.66	207.89	207.65	200.67	212.4	211.09	207.38	209.58	206.52	208.02	210.29
209.26	209.85	203.06	209.54	207.95	202.66	205.09	206.19	207.43	205.93	206.37	205.99	206.24	203.92	208.55	209.81	209.23	205.67	205.76	209.75	208.18	204.63	208.02	212.23	207.36	208.25	202.94	203.31	206.65	211.19	205.53	207.28	208.84	202.69	207.85	209.77	206.76	206.74	206.47	208.02	203.89	205.75	205.49	207.37	211.09	212.89	212.5	205.15	205.02	209.9
207.86	210.32	209.04	209.85	207.54	206.39	212.73	208.11	207.86	208.1	212.1	208.03	209	204.43	211.09	209.9	209.05	207.89	211.95	212.76	205.94	206.76	211	209.13	207.06	212.73	205.74	206.87	211.86	212.22	211.56	204.54	211.24	205.48	211	210.08	207.2	209.34	209.06	208.54	210.54	206.69	205.18	209.07	210.06	211.32	208.06	212.64	206.81	208.2
217.36	216.37	217.66	221.08	218	214.44	222.95	220.07	222.38	216.01	216.13	219.84	222.26	222.3	214.53	222.57	217.58	218.79	219.24	217.48	216.86	216.79	219.44	219.11	212.81	213.28	217.37	221.84	215.32	215.77	218.85	215.92	222.65	216.15	216.57	220.19	218.43	218.14	216.21	214.06	212.86	216.23	221.03	219.04	215.06	219.75	220.43	215.3	217.17	214.15
205.94	203.15	206.71	208.86	205.73	202.67	202.03	204.54	206.02	202.39	204.93	207.7	203.57	207.27	209.07	206.17	208.23	207.29	203.36	203.6	207.06	206.76	204.83	207.42	210.16	209.18	206.79	206.88	210.87	206.9	208.27	211.82	201.94	206.61	209.93	206.81	208.06	208.56	210.01	209.34	203.84	206.55	203.97	204.39	207.83	202.33	205.99	204.8	208.03	206.74
212.57	206.06	204.43	209.68	210.64	206.2	207.95	210.74	205.51	210.14	205.96	207.03	208.46	207.23	209.03	207.7	209.38	210.66	209.22	205.41	211.54	212.34	204.99	207.81	208.64	209.15	207.38	210.51	208.3	210.38	209.51	208.75	210.83	206.19	206.58	210.52	207.07	207.5	207.2	208.13	207.68	211.87	209.66	204.96	208.3	210.12	207.31	210.12	209.85	210.2
211.39	215.88	210.3	212.01	213.04	211.27	208.61	214.85	206.91	208.29	213.65	212.14	215.88	213.17	215.78	215.26	213.05	213.81	209.91	212.43	210.42	212.55	212.7	214.09	214.62	211.49	214.54	214.96	212.06	211.43	215.06	210.52	214.34	210.97	214.64	215.98	211.34	213.98	216.81	212.88	213.96	215.86	213.4	212.54	213.01	213.66	211.46	214.64	214.3	211.6
203.21	205.12	208.57	206.93	211.01	202.98	199.93	203.47	202.56	202.86	206.45	203.94	203.43	205.03	208.64	201.84	207.84	202.96	202.95	204.75	206.18	205.94	204.1	208.47	205.84	203.28	205.34	208.35	204.02	206.59	199.12	203.45	204.09	208.77	204.76	209.65	208.87	206.12	208.55	202.57	204.81	206.26	210.98	205.24	206.46	207.34	204.62	202.86	208.72	204.11
207.1	208.35	210.4	209.73	211.98	210.58	207.58	204.26	208.01	210.02	207.03	208.9	209.76	204.59	207.16	208.43	210.15	205.65	211.11	209.73	206.76	208.85	209.48	206.98	214.45	209.23	213.05	212.12	206.74	210.58	210.83	204.68	210.71	204.75	212.57	213.73	213.26	210.01	205.7	209.8	207.46	208.79	208.31	211.33	209.99	210.54	207.8	213.56	212.42	205.43
213.5	214.07	216.76	212.48	217.98	214.69	216.9	211.77	211.63	211.66	209.88	213.94	215.56	213.21	213.5	215.27	214.22	212.74	213.31	211.06	215.48	216.83	213.67	211.52	216.64	214.3	212.53	218.13	216.38	216.58	213.79	209.54	214.04	213.55	209.86	213.88	214.95	209.41	214.33	212.02	209.35	210.7	213.91	214.97	212.82	209.49	212.07	212.44	213.41	207.51
211.5	212.9	217.19	214.07	212.45	212.11	215.85	215.26	214.95	214.84	212.99	215.06	214.03	215.28	214.39	215.67	214.74	214.69	215.05	214.75	215.51	213.85	216.05	217.86	212.75	213.81	211.32	211.19	212.59	215.99	213.87	215.77	211.98	215.3	214.32	212.68	211.35	217.08	211.24	214.89	210.59	215.75	217.13	219.61	217.29	213.02	213.16	212.15	216.29	213.7
198.51	192.41	195.82	200.68	195.67	196.88	200.21	196.38	198.95	195.38	198.61	200.64	202.64	199.65	197.61	196.28	200.24	197.43	200.89	193.33	198.67	196.79	195	203.45	201.55	199.12	196.33	201.43	198.75	198.72	199.69	202.29	198.57	198.21	201.45	197.78	198.55	199.02	197.97	201.53	195.07	198.29	199.79	198.44	197.48	199.55	201.1	198.17	195.87	202.64
205.19	211.59	208.54	207.88	210.44	207.71	210.2	209.37	209.67	203.87	208.34	205.43	205.16	215.21	209.87	208.11	210.19	204.02	212.73	212.05	210.58	212.71	208.3	203.43	203.06	209.5	212.63	208.99	202.69	205.13	208.22	205.26	211.01	209.13	207.14	207.29	209.88	209.18	203.64	208.53	206.45	208.61	205.08	208.48	213.02	209.43	208.36	205.34	209.6	206.61
207.08	210.89	205.67	210.21	209.12	211.6	207.8	207.68	212.03	208.88	206.65	208.58	204.86	210.34	216.94	211.64	208.16	205.41	208.1	213.54	208.05	211.6	205.42	205.99	210.04	206.49	205.34	207.5	206.27	205.86	209.62	211.51	206.99	209.28	204.29	206.2	213.57	210.56	206.81	208.8	209.7	210.23	209.33	209.41	208.15	209.15	211.49	210.49	210.42	209.67
200.61	199.47	200.29	204.63	198.7	200.32	195.37	200.09	195.31	198.66	195.83	198.11	200.41	202.09	196.81	193.89	197.23	198.9	199.23	201.03	197.86	198.13	200.82	198.79	198.41	197.53	197.93	194.93	199.4	200.86	198.81	201.58	197.56	199.66	201.34	201.66	197	199.5	200.85	200	198.08	195.02	197.22	197.1	198.56	201.66	198.12	194.35	202.47	197.12
201.57	204.91	203.66	201.87	203.57	204.39	206.04	200.86	201.82	206.99	204.08	205.15	203.15	204.07	205.03	205.62	204.1	206.44	204.79	201.12	205.62	201.25	201.97	202.9	202.12	199.09	201.39	202.47	200.99	199.24	202.19	204.72	206.56	205.25	201.57	206.8	204.46	202.66	204.96	203.52	202.24	203.9	201.8	202.39	203.77	207.5	199.97	205.33	204.17	202
216.64	219.66	215.29	215.93	222.13	217.66	220.45	216.43	214.84	218.28	219.82	212.86	218.44	215.01	213.67	220.44	218.77	217.71	221.09	220.31	220.05	217.5	216.79	212.69	218.06	221.31	216.99	217.82	223.68	217.9	214.99	216.54	219.83	218.33	219.29	214.22	215.62	217.15	219.73	216.18	217.84	221.45	217.17	218.65	220.59	213.84	214.41	219.39	217.95	219.42
215.53	215.81	215.84	216.27	217.54	216.35	217.26	217.2	216.52	210.9	214.44	220.5	220.57	216.13	216.72	217.46	217.8	217.95	217.96	218.48	216.23	216.4	215.06	220.8	219.82	214.2	219.57	215.91	218.35	215.65	215.48	215.34	216.49	220.92	213.79	213.66	216.54	223.12	220.38	215	216.16	214.48	217.3	218.87	218.66	220.72	213.14	213.34	217.05	213.72
206.09	205.04	208.33	208.39	211.67	207.23	206.38	211.1	205.52	206.62	206.61	206.19	206.8	211.36	206.59	207.3	206.33	209.16	206.24	208.23	212.1	213.74	212.82	207.75	209.5	211.26	207.91	209.26	201.93	205.06	207.74	210.38	210.13	206.73	205.26	205.36	203.44	207.63	209.09	207.16	207.81	210.84	208.11	211.76	207.36	206.8	209.3	206.45	210.54	209.95
205.16	199.85	201.78	203.83	201.24	207.48	202.4	203.99	197.54	201.61	203.71	203.86	199.89	201.3	202.66	202.06	207.29	204.89	203.86	206.17	199.7	202.28	204.69	204.82	197.9	200.8	205.52	198.94	201.12	201.56	200.01	200.13	202.97	204.34	204.47	204.84	198.1	199.86	202.69	201.85	201.32	206.61	201.84	198.64	206.82	201.63	199.77	199.52	198.87	206.95
201.8	200.53	194.88	194.33	200.9	203.28	199.98	197.33	196.66	202.76	198.76	198.41	199.99	197.39	200.7	196.23	198.18	197.63	195.97	202.53	205.3	197.27	199.45	199.07	202.29	199.72	199.14	197.14	199.89	199.64	200.31	197.37	200.63	199.94	197.84	194.7	197.57	195.58	199.06	199.14	199.58	197.37	200.66	198.22	198.72	195.26	196.73	195.25	195.24	197.39
199.31	196.97	196.16	199.45	198.87	200.42	198.86	199.54	203.46	200.23	197.95	203.3	197.69	201.73	198.94	198.37	201.73	197.88	198.46	197.73	203.02	200.78	196.81	203.27	200.58	199.51	198.73	201.47	200.45	201.16	198.82	199.77	199.74	194.74	205.32	199.8	198.03	197.75	198.45	202.3	200.02	199.53	203.98	200.84	199.64	200.26	202.34	202.15	196.67	200.13
200.68	206.53	208.01	210.45	205.76	208.65	207.71	208.37	210.98	209.85	210.84	207.29	208.73	202.99	209.08	209.69	206.88	208.21	207.62	205.01	208.72	206.57	205.63	209.88	210.7	207.49	207.11	207.48	205.42	208.15	208.73	208.6	206.99	209.38	204.65	213.48	208.09	204.63	208.03	208.2	210.32	207.19	207.81	207.13	206.82	210.47	207.54	209.74	208.63	208.15
203.2	207.39	208.47	204.85	200.97	205.21	211.35	202.12	205.47	205.67	205.12	206.45	203.02	200.8	203.21	209.94	206.9	204.75	208.86	201.46	204.63	207.32	202.67	206.09	203.24	207.67	210.4	205.21	202.7	204.86	203.91	204.38	206.78	207.13	205.17	205.04	207.56	204.59	205.3	204.83	207.93	206.7	208.61	204.5	204.67	200.33	206.47	199.47	205.95	203.25
207.65	212.89	206.57	208.73	208.13	207.63	209.1	207.43	208.93	202.08	203.46	207.56	213.4	205.68	202.53	204.22	204.77	204.72	207.24	213.84	204.93	207.28	209.35	208.82	207.77	209.13	209.28	210.63	210.26	207.67	209.7	204.51	205.65	208.32	211.9	206.97	205.91	207.71	209.25	206.4	211.34	208.01	204.61	210.69	208.94	208.17	209.73	208.69	208.13	211.4
199.08	204.68	204	206.27	206.09	199.6	203.94	203.54	201.31	201.76	205.74	202.24	205	200.9	204.6	207.34	202.01	206.2	203	200.4	208.31	208.67	211.49	203.74	205.28	206.99	202.77	205.62	205.68	200.41	206.69	200.97	207.06	201.92	199.95	204.23	202.3	203.44	204.7	201.11	201.01	205.84	207.14	205.35	207.13	209.71	206.08	204.32	204.04	204.34
209.43	209.44	208.51	205.57	209.64	212.3	207.09	212.49	208.12	212.36	207.14	210.17	207.97	205.86	210.21	213.18	205.76	215.93	209.71	208.94	209.66	209.37	207.04	210.43	201.62	209.07	213.65	206.76	207.96	213.06	208.56	213.79	211.41	211.74	207.14	212.55	206.65	208.26	211.34	211.64	208.43	211.72	207.24	207.48	210.8	213.55	214.15	208.79	211.19	212.61
215.29	215.74	217.64	216.9	215.09	213.17	212.15	213.17	216.02	216.06	214.5	218.88	219.02	217.11	217.37	219.44	216.82	215.15	213.56	219.85	212.92	213.96	216.37	216.23	217.54	217.26	215.76	219.76	217.9	215.68	220.98	218.47	220.4	215.97	221.4	217.93	217.45	216.81	218.56	214.65	215.4	214.72	219.15	219.21	214.69	217.81	217.37	217.89	216.57	212.67
219.02	218.69	218.71	219.84	217.4	219.38	218.32	219.34	219.2	214.85	221.49	214.91	219.2	215.26	220.67	215.7	217.05	213.82	221.8	220.81	217.72	220.03	215.3	213.92	216.65	221.54	217.06	218.86	222.85	218.5	219.44	219.4	216.62	221.9	218.31	221	220.84	216.97	216.07	219.18	218.54	218.74	215.64	223.22	220.79	220.76	220.29	217.16	217.1	218.74
209.45	208.22	209.9	204.14	209.19	208.02	210.75	208.72	204.27	212.09	204.21	209.9	206.96	205.19	210.01	204.19	207.86	207.62	206.45	208.04	209.05	203.79	212.76	206.41	205.7	209.26	211.55	210.54	203.87	209.27	204.95	207.07	208.34	205.88	211.72	209.72	205.96	207.93	209.34	207.22	212.77	210.25	211.96	204.7	210.48	208.34	206.34	209.82	206.63	207.69
209.09	203.41	206.9	206.01	207.8	209.24	205.14	212.31	209.96	206.57	208.54	205.38	203.82	209.13	204.9	206.35	209.77	209.29	207.03	208.34	204.66	208.46	206.11	210.31	205.65	207.68	207.03	203.24	206.24	209.56	210.66	211	208.81	205.64	207.49	205.05	205.32	208.78	205.46	205.75	207.51	208.07	207.12	209.3	209.83	212.72	208.55	209.1	209.32	208.45
202.67	205.25	205.99	203.93	207.34	203.4	205.4	207.11	206.82	203.86	199.2	202.22	204.83	205.29	205.42	199.63	203.02	203.13	202.44	202.53	198.97	205.23	207.87	203.54	198.66	202.84	203.34	207.65	203.18	204.94	201.79	200.7	205.37	203.27	200.44	199.18	208.72	202.79	201.4	202.08	203.9	200.43	202.71	205.49	203.82	200.61	199.03	201.62	204.58	206.55
213.5	208.96	217.51	213.39	208.28	211.63	209.34	208.39	210.01	211.91	210.02	205.99	209.42	209.6	213.32	211.46	213.56	212.45	213.45	210.02	208.25	210.17	210.58	210.96	210.91	209.26	207.88	214.56	212.05	208.9	213.55	213.36	206.51	211.7	211.14	213.37	212.82	210.66	215.65	213.97	209.15	212.02	209.92	210.29	212.89	211.74	212.44	209.45	213.18	208.82
205.89	203.51	205.01	202.02	202	206.39	205.9	203.45	201.18	204.03	201.76	203.94	200.73	202.23	204.04	205.32	204.52	198.93	204.11	203.22	205.84	203.12	204.14	197.75	204.69	196.66	205.79	197.51	197.11	202.89	201.72	203.18	201.09	199.39	204.15	197.61	203.65	200.96	205.2	204.71	199.86	200.6	203.12	202	201.72	202.89	203.18	203.16	202.81	204.08
201.94	204.47	203.49	204.47	200.43	208.68	208.54	207.71	201.29	203.04	202.03	207.6	204.27	203.79	206.08	203.56	201.79	202.91	203.23	198.36	201.56	203.14	206.02	204.39	207.38	202.91	198.89	200.67	204.28	202.59	200.54	206.33	209.61	205.23	204.07	202.44	207.59	200.64	199.5	203.05	200.64	203.18	205.55	203.76	208.44	205.07	204.81	204.75	206.02	203.86
196.99	196.85	193.97	201.78	199.32	196.18	202.84	197.38	194.53	200.74	196.78	198.11	197	198.51	201.04	194.76	198.86	197.51	197.24	201.59	192.2	197.86	195.78	202.78	193.19	203.31	194.26	198.52	194.4	196.92	198.45	200.02	200.46	200.66	197.47	199.75	197.61	196.56	194.53	196.97	200.44	197.23	201.54	200.03	196.72	198.29	194.99	202.87	198.87	195.72
201.54	202.52	199.24	200.67	199.17	204.95	199.4	196.92	196.14	202.82	199.02	204.9	198.09	198.51	198.54	200.32	197.66	198.61	204.56	195.81	196.01	195.71	195.79	199.43	196.58	196.98	197.12	199.73	198.68	196.39	198.91	194.58	201.2	197.36	198.31	201.59	202.43	199.12	198.57	197.51	201.77	198.74	203.22	198.86	193.94	201.83	200.91	201.95	200.7	201.09
217.99	210.55	213.4	214.04	214.85	212.94	215.16	216.72	211.28	214.09	212.57	218.5	216	213.51	210.34	213.32	212.96	210.41	211.98	213.2	209.75	214.59	212.8	214.33	213.36	214.56	212.93	218.21	214.93	215.98	209.79	215.04	211.74	216.81	209.13	213.05	212.85	212.75	217.44	214.48	218.72	213.06	212.96	214.64	213.39	213.93	215.2	211.37	210.32	217.17
215.08	214.32	210.78	209.22	211.08	216.28	211.24	211.63	209.13	211.89	214.14	209.35	215.61	209.72	206.31	208.14	204.88	216.38	208.55	207.12	209.73	209.52	210.65	215.92	211.05	214.42	211.98	214.82	211	214.7	211.88	205.06	214.61	211.93	207.83	214.45	213	210.47	215.3	211.11	211.06	213.36	209.55	214.68	210.6	208.87	208.14	216.11	213.78	213.09
216.78	219.08	219.09	214.21	219.45	218.73	216.52	216.29	216.16	216.19	219.58	221.73	219.88	218.32	214.5	215.89	212.83	219.85	212.03	217.15	218.31	215.55	216.76	220.08	218.81	214.78	217.49	215.16	217.76	224.61	214.67	214.87	214.24	219.21	213.91	216.58	214.24	217.56	220.55	214.95	218.07	215.69	215.22	214.7	219.01	214.5	218.37	214.61	217.74	218.31
206.23	203.95	201.63	209.16	198.34	205.15	202.68	204.68	208.1	206.16	205.69	199.26	203.4	203.37	205.83	210.46	208.25	200.06	204.09	209.67	205.28	204.7	204.42	210.27	207.14	201.79	209.34	205.13	206.1	202.45	201.34	204.71	202.03	209.54	207.92	200.24	207.48	202.83	205.06	204.6	207.13	200.69	202.78	207.88	212.36	205.07	204.61	202.2	201.69	204.22
201	199.23	198.69	199.93	199.63	196.8	199.01	196.27	199.19	199.3	196.13	197.94	200.31	194.41	200.29	202.66	200.06	199.72	199.47	200.75	202.65	198.63	200.49	199.51	199.5	200.12	200.47	196.78	199.17	197.39	198.92	198.36	197.19	195.98	198.95	198.15	198.15	201.7	199.39	199.32	200.62	198.23	200.34	198.68	203.4	196.27	198.01	199.59	196.63	197.26
213.92	214.41	216.3	209.74	212.18	209.58	212.99	213.48	216.29	213.33	217.13	213.2	211.75	215.21	208.91	213.9	217.5	214.84	212.72	214.22	210.29	219.41	213.27	216.42	213.3	209.76	210.57	212.66	210.67	215.9	212.29	215.75	207.33	217.49	211.31	215.43	217.03	209.36	214.76	214.58	216.99	210.82	209.8	213.78	212.06	214.19	212.52	212.38	216.14	214.66
206.34	205.66	211.21	207.16	210.38	206.61	208.18	205.09	209.11	208.88	208.3	201.45	204.74	208.96	210.88	203.63	204.78	205.03	204.52	207.53	205.7	208.78	210.43	208.5	207.4	202.23	208.62	203.91	209.14	208.08	208.69	206.18	213.92	209.61	208.85	208.08	211.9	208.01	202.91	208.53	208.71	202.73	210.14	204.83	208.38	206.28	205.4	209.27	208.36	211.41
217.04	219.99	215.57	217.45	211.99	216.53	216.62	215.66	216.96	212.59	216.8	221.3	217.16	216.29	218.5	218.9	214.06	217.21	215.62	213.07	213.39	217.75	219.63	216.56	219.62	214.76	214.77	217.11	215.93	215.83	220.07	217.66	221.53	216.94	214.34	217.07	218.7	212.51	221.92	215.64	217.6	218.67	217.96	218.96	213.49	215.88	216.27	216.84	217.47	212.6
203.52	196.86	199.44	198.79	197.03	199.9	199.04	196.38	199.23	201.89	197.96	202.73	201.92	195.81	198.13	199.56	200.97	197.22	205.52	198	199.06	199.39	199.16	197.37	199.26	198.23	199.29	199.59	197.89	198.88	196.69	196.7	200.26	197.56	201.11	203.39	197.56	202.51	200.76	198.07	201.8	201.66	203.27	198.02	202.81	195.59	198.26	197.23	200.93	200.44
207.72	203.23	202.87	207.93	204.91	202.12	206.64	201.21	201.44	205.3	204.57	202.58	205.86	205.38	206.84	200.57	201.98	208.5	201.67	203.45	206.91	206.73	202.83	205.41	210.57	201.26	201.39	202.41	205.04	200.98	206.36	204.95	205.08	202.53	202.1	205.65	204.23	203.29	206.66	202.77	202.96	202.3	204.5	204.71	206.85	206.42	202.6	208.45	208.83	203.52
208.89	206.04	207.02	211.58	210.57	209.22	206.99	205.35	202.74	204.65	205.61	210.72	205.01	208.69	212.14	209.54	207.41	209.61	214.45	210.5	207.75	209.86	208.16	209.32	206.69	210.2	208.49	207.02	207.74	204.64	210.16	200.06	208	208.45	204.86	210.82	207.7	211.18	207.89	210.11	208.16	208.56	210.15	209.38	209.12	207.26	209.14	210.74	211.62	205.39
206.47	206.24	209.08	207.41	205.55	206.9	214.25	209.47	207.41	208.79	205.97	207.5	206.45	209.87	207.52	206.27	207.02	207.76	200.76	207.71	206.89	206.96	211.08	207.68	206	209.02	207.79	208.22	211.67	212.43	209.92	205.69	213.75	214.36	212.63	209.46	206.58	206.87	204.13	203.51	209.65	207.48	211.86	210.36	206.38	203.37	207.34	213.84	205.97	209.91
207.62	208.81	210.46	210.12	207.37	214.07	211.18	205.27	212.02	210.85	214.3	206.34	207.03	212.29	213.06	209.35	212.32	213.9	209.35	208.51	209.48	209.86	206.95	209.3	209.07	211.61	210.07	209.02	209.82	208.55	207.17	206.39	208.26	207.25	211.13	210.04	205.92	216.03	212.8	210	210.75	212.62	206.44	209.26	213.46	208	208.58	212.61	211.03	207.74
212.06	211.5	213.06	211.93	215.72	209	211.25	214.93	211.76	208.22	217.08	209.97	212.04	211.28	213.22	211.57	213.09	212.75	214.39	216.53	213.01	212.94	210.52	215.29	212.95	211.92	216.63	207.04	214.56	209.61	215.7	214.25	213.75	216.08	215.15	213.75	213.82	211.03	215.33	214.01	218.94	209.66	211.94	218.4	215.34	215.78	210.11	217.59	216.38	214.91
197.91	195.14	198.37	197.74	199.43	201.33	198.34	201.53	200.13	198.46	197.05	205.71	198.14	198.53	199.07	198.12	196.02	198.03	197.22	197.02	197.49	197.31	201.65	200.78	197.97	195.09	198.06	199.01	198.61	199.98	198.7	196.41	194.62	202.55	198.41	196.39	194.17	200.82	196.26	200.61	198.82	201.13	196.99	198.65	195.19	196.81	200.67	198.26	196.28	195.42
213.6	210.79	214.54	214.49	212.07	213.21	208.26	209.45	214.56	217.99	212	209.92	212.08	212.4	212.89	211.44	214.71	213.26	215.07	215.27	219.2	213.39	213.68	214.25	217.25	210.82	211.87	210.26	213.6	216.93	212.53	210.2	214.61	213.33	216.65	215.35	216.39	214.09	215.25	210.53	215.98	216.15	213.91	214.78	213.14	210.37	211.52	211.01	213.03	210.14
202.21	202.22	203.52	207.13	206.96	205.98	208.62	207.63	208.38	204.23	205.04	201.64	203.37	204.31	201.17	203.65	205.01	205.15	202.85	205.72	202.63	205.8	204.4	208.08	204.19	205.54	202.67	203.07	205.9	204.9	202.12	203.55	203.52	205.19	200.39	207.13	205.14	207.06	203.63	203.49	203.25	199.21	200.53	201.01	207.71	208.26	205.6	209.63	203	204.8
210.04	209.24	213.51	210.96	211.21	209.57	212.18	207.46	213.92	213.22	210.37	212.64	207.5	212.4	211.9	207.38	208.27	210.94	209.28	207.2	211.61	210.09	208.29	213.18	208.7	209.82	205.57	206.88	210.3	208.94	214.92	214.55	210.38	207.77	208.5	205.18	205.97	206.8	211.85	210.35	213.49	208.47	208.25	212.68	208.25	207.77	209.07	208.1	209.51	211.07
209.92	209.46	209.39	208.47	208.88	210.73	214.01	211.28	210.17	211.06	207.61	208.01	211.06	209.33	213.37	207.5	206.82	212.68	212.22	207.15	213.99	207.73	212.2	210.21	207.29	205.58	206.61	204.76	210.67	214.34	206.48	207.47	212.13	211.89	211.35	210.82	211.16	211.18	208.7	208.14	205.89	212.56	210.89	206.89	209.58	212.34	204.74	207.84	207.15	206.44
202.53	206.08	207.01	202.21	203.55	203.42	203.08	205.94	207.34	201.95	205.21	202.77	203.77	203.45	200.87	202.58	201.02	207.12	203.01	207.86	208.67	206.93	202.09	203.89	204.55	203.25	202.22	203.76	204.93	202.71	203.29	205.09	205.4	202.05	200.55	202.92	204.17	203.75	204.56	204.27	201.74	205.24	201.48	201.97	203.08	204.01	204.26	209.41	203.5	201.41
209.83	210.04	208.69	213.37	212.93	211.71	213.09	213.74	212.74	210.77	210.98	212.3	211.14	213.83	211.62	215.49	212.92	213.46	215.15	211.9	212.5	214.54	214.97	217.28	210.57	215.88	213.21	210.14	212.15	210.73	214.42	210.42	209.27	212.81	213.77	208.43	211.31	220.05	214.62	216.06	216.23	216.44	207.69	211.53	210.28	213.13	214.21	214.37	214.93	212.88
211.76	208.48	211.95	210.74	207.92	214.53	208.78	206.67	209.1	210.07	206.74	211.52	207.35	203.98	205.04	211.67	209.77	208.38	208.12	209.19	211.99	209.41	214.4	206.68	211.6	212.12	209.35	213.2	210.52	207.01	211.21	206.28	211.64	207.05	206.26	210.2	210.95	209	207.96	207.18	212.29	212.14	208.68	203.81	204.42	208.15	209.97	212.82	210	213.8
209.14	210.31	211.64	209.09	207.47	210.15	208.59	212.91	212.13	215.14	207.7	216.04	209.18	217.87	213.17	212.81	210.42	213.41	210.93	210.49	213.84	209.28	210.43	207.63	212.99	215.15	214.78	210.62	212.03	210.88	211.86	212.48	210.43	211.42	212.68	213.68	210.73	212.74	214.02	211.05	214.08	213.46	208.9	210.6	213.05	209.54	209.25	212.07	213.43	209.84
204.74	201.79	203.16	201.9	201.67	204.33	202.07	201.64	203.07	203.7	204.66	202.51	198.5	203.18	198.92	202.7	202.59	202.11	203.94	202.59	205.7	202.77	202.32	209.2	199.3	200.69	206.42	207.08	206.25	203.96	201.55	200.94	203.28	206.11	204.74	204.21	200.39	202.88	207.09	203.22	202.56	202.48	203.29	202.59	199.54	199.33	209	207.17	203.26	201.77
195.67	202.95	200.36	195.35	199.16	199.91	204.19	195.01	200.11	202.27	196.81	201.66	199.3	202.15	199.91	198.58	198.89	199.08	198.82	200.37	197.95	198.45	199.65	200.71	198.47	204.7	199.49	199.35	194.37	200.81	198.2	201.26	200.69	203.03	197.97	201.44	195.62	201.19	198.31	199.88	202.78	204.64	200.3	198.63	200.38	205.13	199.29	198.01	199.58	201.11
201.03	197.13	202.52	201.75	199.91	201.71	199.04	195.17	204.01	202.33	201.44	202.44	201.25	197.27	200.75	198.37	197.65	201.45	195.87	199.09	201.12	197.28	200.42	200.22	194.51	200.2	197.41	196.69	199.27	201.15	199.65	201.56	202.13	201.27	201.7	200.33	203.77	201.46	199.03	202.98	200.55	200.79	196.57	202.47	198.4	200.4	204.84	198.39	199.29	196.25
207.66	203.34	206.44	209.96	207.03	205.62	209.01	209.19	206.6	206.64	208.17	207.24	206.12	205.58	206.41	209.57	207.09	210.69	211.3	204.4	207.28	211.85	209.52	208.75	210.79	210.95	207.63	204.17	209.27	206.68	210.75	207.53	207.89	205.36	208.27	206.45	211.73	211.88	207.56	210.39	208.59	211.45	208.28	206.52	213.19	212.14	206.56	211.38	209.9	209.86
201.29	202.49	206.02	207.92	201.89	202.91	203.79	201.53	203.96	205.65	203.87	197.49	201.58	206.8	204.25	205.8	204.57	204.86	204.17	202.08	207.13	203.4	204.22	204.48	202.89	204.41	204.36	200.99	205.12	205.04	200.95	207.98	206.13	206.67	209.15	201.79	199.98	206.21	201.08	203.21	202.64	201.18	207.24	205.58	207.2	204.12	206.77	205.85	202.08	203.77
208.54	204.91	208.49	208.15	209.92	214.88	210.33	206.68	207.79	211.53	211.75	211.01	209.36	205.64	212.32	203.16	212.19	206.34	211.65	205.28	211.38	205.3	207.67	209	206.45	203.26	208.76	205.69	208.04	211.64	207.72	208.78	206	206.43	206.73	212.77	204.16	212.85	212.88	206.33	208.95	206.38	213.14	207.9	205.32	209.41	202.38	208.03	212.62	204.04
216.01	214.34	214.87	218.6	218.22	220.22	215.22	216.35	220.97	220.64	216.54	215.37	214.28	215.66	221.3	214.96	215.54	216.84	214.17	212.39	216.13	216.87	218.49	220.47	212.64	220.54	214.36	214.69	216.64	218.66	218.81	218.16	217.08	214.19	217.55	217.19	213.96	211.99	218.62	215.11	217.08	211.84	217.1	220.32	213.29	222.84	215.88	217.01	221.4	217.25
205.92	208.91	208.71	207.5	208.91	213.58	208.8	204.57	206.78	209.95	214.1	211.91	207.49	203.59	207.28	209.24	208.2	207.56	207.12	207.16	207.74	206.51	208.91	210.08	206.66	209.04	208.58	202.59	207.92	205.24	212.47	206.31	208.58	209.34	209.96	211.67	207.47	205.37	209.09	211.58	206.51	205.94	207.69	213.95	209.76	212.27	210.91	208.01	211.36	213.08
207.67	207.37	201.37	199.38	205.51	212.3	208.38	202.86	201.7	203.57	202.69	202.67	206.3	208.66	203.73	208.27	205.55	201.76	199.8	204.02	204.77	207.25	206.55	203.52	207.07	202.01	208.94	201.29	204.17	205.18	204.48	204.33	208.05	202.6	208.99	207.41	204.33	205.66	202.19	208.67	204.69	205.8	207.44	206.3	204.84	204.29	202.22	208.3	203	206.74
205.7	205.37	209.44	204.13	205.43	207.08	205.26	205.72	211.99	206.59	211.2	201.68	207.5	204.97	204.95	206.08	207.62	202.32	205.26	204.34	204.46	204.33	209.42	209.34	204.68	207.24	205.02	202.49	204.29	204.55	203.18	204.53	204.8	207.38	209.26	204.44	204.84	203.22	205.86	206.36	206.28	203	202.24	205.17	205.67	202.74	205.97	205.86	206.32	207.25
196.42	187.85	194.18	191.95	194.09	198.34	194.04	191.34	193.16	194.83	193.99	195.42	191.41	194.76	197.45	195.93	188.47	192.98	192.97	193.5	194.32	201.09	192.83	194.29	191.35	195.74	195.77	195.13	193.88	194.32	194.23	195.18	193.81	188.28	192.99	195.23	190.34	193.27	193.02	195.42	194.56	195.83	194.53	194.05	199.61	195.17	195.66	191.19	192.22	189.6
211.2	211.01	208.95	211.6	209.83	208.01	209.54	206.84	211.42	206.15	209.84	210.28	209.11	210.31	210.05	209.91	210.24	204.43	208.81	204.15	207.53	209.49	208.85	210.86	211.56	209.27	207.41	207.78	212.12	208.1	209.56	209.68	204.75	210.14	209.94	206.78	205.27	208.34	207.59	208.22	206.01	209.62	213.31	205.21	215.14	207.18	207.34	207.35	204.51	209.44
204.27	205.98	204.98	201.09	201.81	201.16	207.15	201.22	203.52	204.96	204.67	203.98	203.45	202.4	202.34	200.49	203.31	205.19	205.85	204.46	201.07	203.24	203.69	202.31	201.54	204.96	206.17	208.22	202.4	201.16	206.93	201.25	204.96	204.41	202.72	208.16	204	196.92	203.69	203.36	201.36	204.46	200.15	202.68	205.2	206.71	203.92	203.32	199.39	201.68
205.62	207.35	204.12	210.91	206.38	207.75	206.79	212.81	206.39	208.05	209.35	210.27	204.94	210.81	210.19	210.53	207.75	204.02	206.75	216.13	212.96	205.73	206.74	205.56	207.66	207.25	207.24	210.21	204.47	208.4	205.59	206.5	207.69	210.34	210.73	208.26	205.78	207.03	209.43	211.78	210.99	209.56	205.37	209.49	206.61	211.91	213.08	210.6	203.83	209.42
212.36	209.75	215.72	210.34	206.5	214.53	213.25	211.9	214.28	210.99	213.88	211.87	210.96	215.66	209.03	211.56	207.92	207.77	211.09	208.84	209.94	213.01	214.41	213.36	214.77	213.48	210.45	207.11	203.4	211.86	213.01	210.99	210	214.3	207.6	206.81	209.53	207.93	212.54	214.23	206.54	209.86	213.94	210.73	209.7	210.42	209.06	213.13	214.04	207.23
198.77	202.19	200.93	196.33	199.84	197.11	199.54	201.83	201.16	195.63	202.31	198.57	199.93	198.03	199.06	201.34	199.89	199.38	202.94	203.36	198.59	200.08	199.77	198.06	199.82	199.72	201.24	200.33	201.69	196.79	197.49	198.81	197.64	202.7	198.9	202.98	202.12	199.16	199.03	202.14	199.88	204.86	200.06	203.56	196.86	203.69	205.12	202.14	198.66	200.12
219.31	217.49	216.78	217.33	211.03	218.88	214.86	213.44	215.47	218.35	219.64	213.19	214.84	217.19	222.48	213.31	213.62	213.62	217.75	216.13	216.87	216.89	215.27	220.44	218.65	212.86	219.35	218.52	218.76	216.13	216.75	216.36	216.52	215.13	216.94	215.9	218.55	221.5	218.88	218.85	221.86	220.94	217.35	210.87	214.85	216.77	218.33	215.19	214.06	213.59
214.15	209.23	209.3	211.08	208.03	209.18	206.82	202.06	207.6	206.26	204.12	204.66	209.37	211.65	209.69	205.3	204.32	206.22	206.53	206.55	211.23	210.93	203.67	212.95	208.7	208.59	207	208.8	214.54	208.39	207.88	210.16	207.58	204.37	203.77	208.98	206.35	211.72	212.73	208.43	212.6	209.71	207.44	211.17	208.8	209.32	211.46	206.77	208.56	205.61
195.05	200.04	202.16	202.18	202.88	198.75	197.42	201.77	204	205.08	199.57	203.49	201.16	200.11	199.86	202.38	202.56	199.79	202.23	199.43	200.49	201.75	203.12	200.17	202.26	198.32	204.24	198.36	204.08	197.4	202.91	198.42	205.9	199.53	201.63	204.58	205.13	200.18	201.38	200.17	198.14	203.94	200.95	196.94	201.76	199.56	196.79	198.21	204.49	197.98
199.94	200.13	194.81	198.17	199.97	196.25	198.94	201.37	202.81	203.63	201	195.71	194.87	195.17	199.08	195.95	202.6	195.12	199.03	199.5	196.36	199.91	202.71	193.62	196.98	201.79	197.19	198.92	203.79	198.52	194.12	198.61	197.52	200.58	195.6	197.1	198.57	200.3	200.54	197.69	198.63	198.09	205.92	201.36	199.47	198.9	199.8	197.09	200.38	197.72
209.95	210.39	208.46	210.36	206.23	205.24	208.02	210.32	202.94	210.2	205.49	210.4	206.72	206.94	210.66	208.16	208.06	206.21	205.79	206.1	204.85	208.89	206.88	209.5	211.92	208.55	209.72	209.05	209.8	207.83	201.54	212	208.41	210.61	204.12	210.25	204	208.6	204.15	209.46	206.2	205.55	205.91	204.85	204.22	204.02	204.67	206.02	208.68	204.5
209.88	211.03	209.74	209.18	201.92	205.39	210.95	208.36	206.44	208.7	207.56	202.93	207.17	208.69	213.87	205.18	208.35	206.28	211.22	209.75	211.62	206.39	202.94	205.76	210.57	210.23	210.46	206.93	206.04	206.18	211.89	208.79	208.94	212.3	207.82	209.04	207.96	210.16	209.04	207.51	208.93	209.15	206.65	207.86	210.99	209.59	210.7	213.25	210.61	208.4
207.2	207.96	206.8	205.49	213.05	209.77	205.6	208.37	202.44	209.4	204.56	208.95	208.68	205.42	212.71	202.47	206.9	206.74	211.45	207.6	204.75	205.01	208.12	205.79	209.81	208.69	214.12	209.16	206.38	207.08	210.15	205.04	210.61	207.74	207.28	205.18	207.63	206.72	205.09	208.94	208.37	207.53	206.45	211.11	208	207.49	206.9	208.2	209.66	208.82
203.21	199.21	198.34	205.74	207.42	207.38	194.51	202.65	200.08	198.24	203.86	201.44	201.08	201.08	207.2	203.65	208.74	204.51	205.11	201.57	201.36	203.02	201.89	204.35	203.69	205.13	202.23	200.28	202.78	200.08	208.22	202.64	203.6	199.98	194.28	200.36	204.01	199.14	208.65	206.64	202.12	198.39	205.28	202.09	198.48	203.79	204.6	208.26	202.16	206.05
212.89	213.63	220.03	216.07	215.62	220.12	218.92	214.57	218.6	216.25	217.08	211.82	214.81	218.4	219.14	217.34	217.76	216.51	221.07	215.18	216.92	214.51	219.57	213.3	215.11	213.16	217.7	212.69	216.26	218.77	216.63	219.21	218.18	214.2	218.77	215.38	219.24	216.05	219.29	212.22	212.04	221.43	218.05	215.39	215.38	219.39	215.99	218.01	216.16	216.08
209.79	209.91	212.7	204.9	214.15	206.9	210.82	207.79	211.4	207.92	208.57	208.34	211.81	203.5	208.41	210.81	209.39	209.05	209.66	207.79	211.36	206.77	212.43	212.12	211.63	208.55	210.98	206.83	207.06	207.4	208.18	208.48	204.09	210.7	209.78	207.98	206.98	210.76	206.37	207.65	209.32	214.96	205.19	208.89	208.51	211.8	213.97	209.67	212.46	207.71
214.7	209.2	214.43	211.08	213.14	216.04	212.69	214.34	210.35	212.5	213.85	214.29	210.74	210.06	212.96	213.65	214.4	210.88	214.11	211.37	214.06	212.96	213	213.12	211.59	214.62	211.96	212.22	211.74	214.48	211.89	212.42	210.41	210.78	210.81	213.95	213.19	215.16	212.11	210.86	209.11	209.64	211.09	213.54	214.5	213.38	211.79	211.32	210.83	216.55
213.02	219.06	219.83	218.04	220.63	210.16	218.26	217.66	214.21	216.31	214.82	221.58	215.89	218.29	222.6	215.21	216.42	207.59	218.08	219.41	213.3	213.9	216.11	219.38	217.6	216.37	215.6	215.17	218.24	218.38	212.73	214.94	215.67	214.35	217.32	217.99	215.29	219.4	216.58	221.94	211.62	216.32	215.77	217.88	216.18	218.82	217.55	218.32	221.48	212.96
212.18	209.63	209.96	212.2	206.47	206.33	208.49	208.93	210.35	208.36	204.36	206.62	209.01	207.46	208.73	207.18	209.76	212.47	210.49	212.83	209.85	207.92	211.13	204.07	208.54	207.23	213.42	205.3	207.92	209.46	207.73	210.04	208.14	210.04	209.7	211.71	205.34	209.82	210.46	207.92	210.24	205.56	207.55	205.48	206.63	210.86	208.36	208.37	207.52	204.61
199.68	204.46	197.72	199.14	201.04	201.42	204.02	200.11	197.62	202.11	199.05	202.23	200.66	195.96	199.25	201.77	200.05	202.86	207.34	200.58	202.19	197.51	201.37	200.08	204.95	197.6	202.22	196.56	198.11	197.24	204.91	196.49	199.5	197.68	202.21	194.64	206.75	200.49	200.3	196.72	198.69	201.46	200.06	200.09	201.74	203.1	200.65	196.6	205.28	199.3
212.36	209.42	207.7	209.16	209.68	204.96	210.13	207.36	210.47	213.08	211.6	211.63	208.95	209.02	207.84	208.75	207.05	210.46	213.83	208.01	207.59	205.71	206.5	209.23	209.13	209.77	208.51	207.68	211.05	208.35	210.33	215.03	212.84	212.32	205.69	213.01	206.5	209.56	212.53	207.01	212.45	211.12	210.66	206.97	212.61	211.31	205.67	210.34	209.49	207.63
201.99	204.37	205.94	201.97	206.49	197.14	203.74	205.42	201.09	206.27	205.47	207.34	203.71	203.88	199.86	205.61	199.09	201.94	202.04	204.41	204.02	201.81	198.98	201.26	204.91	203.71	197.25	199.97	205.55	200.08	207.68	207.83	201.81	200.74	201.75	199.14	205.4	204.81	204.91	202.55	202.37	202.98	201.76	201.93	198.16	200.39	206.47	203.6	203.35	199.24
199.81	201.76	196.22	203.03	195.23	200.38	198.22	198.11	198.29	199	198.02	203.57	199.91	202.1	198.38	199.19	198.97	194.8	197.11	199.43	197.43	199.85	200.88	198.37	195.79	200.29	197.54	196.72	198.89	197.72	196.6	195.69	200.28	196.79	196.05	199.25	198.26	201.24	199.04	199.28	199.41	194.04	197.52	202.71	204.27	197.49	199.25	202.84	198.87	197.07
202.25	205.71	200.02	201.28	204.03	205.48	202.06	208.22	204.91	200.27	200.68	206.21	205.66	202.34	202.95	203.8	203.38	200.42	204.87	204.03	202.07	199.39	206.84	200.69	201.49	203.84	201.46	201.06	196.42	206.37	202.93	202.25	197.77	199.06	201.3	200.55	203.16	205.79	202.56	204.03	202.99	201.29	202.25	198.86	209.64	200.45	203.72	204.77	202.26	200.12
199.1	197.51	196.9	193.12	197.79	200.34	200.6	201.67	199.42	198.46	199.68	199.61	199.25	198.48	195.26	200.36	199.34	202.5	205.87	202.87	196.05	198.75	204.37	200.97	199.59	200.1	200.6	197.62	198.47	201.41	196.99	194.49	198.38	198.94	200.91	203.03	199.67	198.64	195.45	196.72	197.1	197.55	199.28	198.36	198.95	204.44	200.34	200.01	197.78	197.08
197.8	197.22	201.76	205.62	206.05	203.66	201.16	201.62	204.7	204.46	198.93	205.81	195.22	200.41	201.57	207.72	201.08	202.44	200.49	203.78	204.07	203.66	201.41	201.18	204.22	199	198.18	203.32	203.54	201.02	203.25	203.57	199.07	201.93	203	201.38	203.14	203.33	202.18	202.83	199.34	198.95	205.1	200.07	205.75	203.88	198.68	200.7	200.03	203.27
207.26	201.34	198.19	199.26	200.11	204.94	205.87	204.84	203.66	203.58	204.17	204.59	200.03	202.85	199.91	206.67	200.84	205.47	204.52	200.75	202.19	208.32	201.36	208.72	202.5	202.78	205.29	200.26	198.6	202.85	206.23	203.03	202.83	199.73	200.93	204.28	202.96	207.37	202.13	201.21	204.85	203.44	202.69	200.85	204.92	201.29	204.2	199.63	202.47	202.2
203.22	202.43	193.02	199.94	200.83	199.94	201.58	197.46	198.98	198.4	200.86	197.08	197.89	203.77	195.24	201.85	199.21	201.6	200.18	199.21	198.21	195.68	199.2	196.98	201.98	198.98	198.09	200.31	201	201.12	201.69	196.81	201.19	196.55	199.37	199.38	200.42	204.44	197.86	197.24	195.14	197.58	203.07	198.79	200.7	196.31	199.14	200.65	199.63	200.82
204.37	207.72	205.71	203.37	204.59	201.1	206.63	209.79	204.55	204.69	204.98	205.17	202.45	207.06	202.36	199.5	203.12	209.19	201.11	203.04	201.33	208.51	201.28	203.28	207.63	205.73	206.06	204.18	206	207	200.13	201.47	206.35	204.63	202.31	201.7	203.37	205.91	204.65	203.13	202.51	200.28	199.14	204.73	207.86	203.26	203.15	206.13	207.47	205.86
209.48	215.97	212.37	216.92	212.79	213.43	216.08	211.79	208.91	217.35	211.55	216.75	211.8	218.91	216.97	210.16	213	214.35	218.14	220.52	209.22	211.46	215.86	206.11	211.07	215.51	213.15	211.98	215.88	217.63	207.92	210.12	217.64	212.9	214.99	211	212.81	213.24	216.27	209.42	213.6	214.3	215.61	216.97	213.88	218.95	214.01	215.91	209.44	216.74
192.86	198.52	197.97	202.06	197.16	198.67	201	197.3	201.04	201.67	202.66	203.14	198.88	197.3	197.1	202.6	199.42	195.52	196.4	193.62	197.08	198.2	201.93	197.95	200.71	197.54	202.22	198.76	202.67	198.34	198.71	199.69	200.12	199.47	198.22	203.05	198.06	196.61	197.27	201.05	200.47	199.13	200.54	196.53	201.93	200.65	198.96	199.44	200.13	195.52
211.73	208.19	208.39	204.8	210.35	212.11	209.46	206.69	206.08	206.58	207.03	210.38	202.89	204.52	209.15	210.27	210.22	209.74	213.42	208.13	208.43	213.78	206.47	206.69	208.78	211.92	210.96	209.8	208.02	210.89	213.52	209.21	208.47	206.32	209.63	211.9	206.61	208.61	204.39	211.47	206.87	210.19	201.94	211.38	205.15	210.11	208.13	203.75	201.61	209.93
197.92	193.7	199.66	199.24	201.33	197.62	196.59	201.6	194.31	198.91	197.19	197.73	198.8	197.7	194.15	198.05	194.8	201.37	197.51	198.45	199.64	198.47	194.92	197.26	194.58	195.26	194.92	193.79	196.45	193.98	196.49	196.65	196.56	197.76	198.27	201.69	198.41	194.31	201.64	198.53	191.02	200.53	198.11	193.42	201.01	197.25	195.45	194.67	199.98	198.07
214.06	214.13	218.06	210.82	212.32	215.8	214.97	213.17	208.57	214.06	214.96	216.59	217.96	212.45	211.47	213.88	215.42	213.93	213.02	213.67	214.14	214.07	210.46	213.76	210.77	214.94	214.07	215.52	209.49	213.9	218.05	211	215.2	209.9	211.55	211.47	214.69	212	211.1	212.95	210.85	213.4	212.06	215.62	218.72	215.12	219.26	211.49	217.33	215.47
211.77	215.36	209.94	209.61	208.33	214.7	213.2	211.41	219.34	215.65	209.64	211.56	209.68	210.47	209.25	212.19	209.27	214.59	213.54	210.65	215.92	211.08	216.24	212.34	205.2	211.15	214.09	211.93	212.28	215.39	214.63	213.2	211.78	211.31	214.02	213.59	210.11	213.69	211.31	207.73	211.72	213.14	214.47	209.04	211.39	207.58	211.18	213.61	211.63	212.43
207.52	207.01	207.45	213.48	208.66	212.99	209.51	207.5	208.01	211.19	204.61	206.06	209.75	215.1	210.17	207.23	206.03	209.81	209.49	213.59	209.27	211.78	212.18	202.57	204.73	210.48	209.75	206.36	211.46	212.23	211.08	205.75	207.25	208.67	208.77	206.57	213.59	210.81	207.53	210.17	205.17	211.28	211.48	209.28	206.45	207.24	211.09	208.49	212.14	207.43
208.36	204.48	209.67	210.25	210.85	211.39	207.96	205.15	212.29	209.19	206.15	207.2	210.43	208.52	204.88	206.57	203.84	211.4	207.89	206.97	210.2	208.8	208.33	209.29	209.43	210.31	213.55	206.54	210.77	210.35	205.85	205.29	208.07	209.52	203.58	208.53	208.74	207.71	207.72	208.06	210.16	207.87	208.02	213.41	206.76	206.27	210.08	207.99	210.49	211.25
204.58	202.81	198.59	200.44	202.67	199.97	203.63	200.79	197.13	204.32	200.43	204.23	197.65	206.14	197.41	204.47	202.8	198.92	203.86	204.45	206.35	201.19	205.27	203.73	200.63	200.61	206.14	206.67	200.16	203.44	202.74	203.87	199.95	203.97	203.31	202.54	203.65	205	198.21	204.64	198.71	200.56	201.04	203.54	198.76	202.45	204.54	199.07	201.52	203.15
204.72	210.5	217.44	212.54	208.32	213.28	211.22	211.18	210.13	209.13	211.07	216.04	206.88	213.66	211.84	211.16	211.68	208.07	216.21	210.88	212.94	211.53	209.26	211.11	215.29	210.58	213.74	208.8	208.63	212.32	214.22	212.01	215	207.89	209.33	210.38	212.25	209.65	209.89	210.74	212.27	214.5	212.55	211.04	214.11	210.24	210.17	210.91	212	212.08
204.89	210.54	210.34	206.26	208.05	206.55	212.52	214.01	208.44	207.49	209.06	205.18	212.02	208.17	209.94	209.41	208.08	208.85	208.49	209.15	203.02	207.7	207.57	206.61	209.7	212.21	206.4	209.67	210.29	205.19	206.77	206.41	208.79	208.69	208.15	208.99	205.7	205.76	203.24	207.46	208.99	209.94	208.59	205.79	206	210.07	207.52	210.95	206.11	203.73
210.41	201.78	210.1	202.68	207.14	201.53	205.12	208.31	203.48	206.36	206.52	204.33	211.36	206.82	208.45	202.44	207.82	207.2	204.85	207.1	207.68	201.73	200.13	201.71	202.66	205.91	208.48	205.07	202.68	207.61	207.27	205.21	200.25	205.75	206.6	206.74	206.62	207.26	202.05	201	199.56	203.17	201.58	202.15	201.47	206.24	205.33	204.55	201.77	203.35
196.93	198.12	199.15	203.7	198.88	199.86	198.52	198.85	201.69	200.36	195.65	200.74	198.27	203.36	201.39	195.98	196.84	203.4	200.45	200.13	201.08	201.41	196.01	204.22	203.77	203.48	203.56	202.25	203.58	201.62	200.66	197.31	202.21	201.78	198.33	202.03	201.43	202.07	199.48	202.46	197.68	198.87	205.59	201.98	199.21	201.81	203.2	199.32	197.36	202.65
211.89	213.43	214.86	211.47	211.9	211.67	212.25	213.38	212.46	212.88	213.5	214.45	214.72	210.3	210.38	209.9	212.76	210.9	210.78	210.27	212.96	214.48	211.51	208.37	210.32	208.74	211.35	213.99	215.63	211.36	210.34	209.25	212.81	211.34	214.72	210.67	211.26	209.44	213.1	212.65	212.05	213.28	215.07	213.31	212.61	208.83	209.8	213.92	215.14	213.75
206.7	209.67	209.21	204.42	206.49	202.78	204.45	204.85	205.37	204.07	205.03	205.72	207.15	206.74	200.61	205.26	204.46	201.76	212.31	200.86	208.68	203.73	201.56	207.29	204	202.85	204.41	203.72	206.16	206.82	204.93	207.81	203.19	207.37	211.56	207.28	205.2	202.94	208.95	205.11	203.88	203.24	203.2	201.75	205	204.38	203.99	209.02	205.45	205.92
192.93	198.69	199.6	197.14	200.54	201.09	193.1	200.17	196.7	200.7	200.48	198.07	199.64	196.98	198.25	197.33	195.38	198.22	197.54	197.49	197.52	201.89	201.93	199.42	198.24	196.77	196.91	202.56	196.52	198.37	195.98	200.84	202.4	196.05	199.19	205.16	198.59	202.46	196.2	201.43	200.53	201.14	197.57	195.2	197.31	202.56	198.54	201.14	198.11	196.57
204.96	206.1	207.48	210.62	212.16	205.39	208.9	206.72	208.74	207.9	213.4	208.53	210.77	208.87	208.86	210.52	208.76	210.64	212.5	213.06	207.78	209.6	206.28	208.68	206.71	211.93	208.38	210.01	209.42	214.07	211.67	209.36	206.2	214.79	211.92	208.56	207.73	212.31	212.27	207.57	208.97	208.6	211.34	211.22	211.89	207.92	211.06	206.39	215.13	204.4
198.72	198.8	196.56	206.31	202.47	204.51	199.68	204.22	206.13	193.36	199.9	201.38	202.86	204.11	204.82	204.03	197.55	198.01	203.6	203.21	200.16	201.55	202.54	200.02	204.13	202.09	197.68	200.69	204.81	203.81	201.94	197.77	203.19	203.37	203.38	200.01	199.09	201.87	199.76	199.65	199.29	202.84	202.93	204.16	204.05	200.36	200.98	200.41	203.32	205.37
203.46	199.06	206.63	203.72	202.59	204.04	206.85	205.61	203.63	205.03	211.16	201.96	207.02	203.56	206.92	206.46	203.84	204.04	205.48	204.37	206.19	207.95	198.76	202.9	201.21	204.75	204.56	202.59	201.36	203.78	206.57	201.23	202.25	206.2	207.18	203.6	202.33	204.98	202.85	210.41	202.1	203.13	202.66	201.21	202.63	202.58	207.61	203.64	205.09	204.65
204.93	205.26	206.46	204.36	202.66	205.1	204.45	205.71	208.93	204.21	203.88	204.46	205.59	206.52	202.98	201.27	203.41	202.43	205.56	203.29	205.14	203.66	203.03	203.38	206.87	205.23	202.4	201.3	203.59	204.24	204.14	206.79	204.56	202.52	202.26	203.74	205.08	199.03	200.68	203.53	207.38	202.76	201.21	205.71	206.26	199.33	208.02	206.71	201.54	207.9
200.01	200.5	199.86	195.43	199.1	201.69	205.28	196.52	202.84	205.99	202.48	202.56	206.08	200.84	197.05	196.4	205.51	200.89	199.2	200.25	205.8	199.89	205.29	206.6	203.29	200.44	204.36	199.97	199.78	203.02	198.67	202.52	203.36	200	202.14	197.51	200.06	200.01	200.42	199.01	205.23	196.84	203.18	204.59	201.43	204.7	200.22	195.26	207.41	200.66
208.58	212.27	215.17	213.55	214.55	214.9	212.81	214.04	211.54	212.7	208.03	211.52	209.24	210.7	213.7	212.03	208.5	212.45	214.63	210.87	212.76	210.44	213.14	212.28	211.91	212.9	208.62	213.88	208.84	208.63	215.36	209.1	210.52	210.29	211.29	213.32	211.62	208.01	210.11	210.08	214.14	214.89	210.83	208.32	207.88	215.4	205.91	210.98	211.22	211.85
204.78	206.3	202.43	203.81	203.57	204.11	204.76	208.23	200.55	204.17	205.43	201.55	204.92	201.28	204.45	205.94	206.04	204.19	202.79	205.33	207.17	201.08	211.62	206.78	204.55	203.2	205.53	200.09	202.51	203.13	201.82	202.23	207.28	203.48	207.59	207.86	202.68	203.89	207.91	202.51	204.55	203.97	204.26	199.57	203.39	202.39	208.38	204.38	206.04	203.5
196.88	198.95	195.41	196.77	202.31	194.25	198.55	196.28	198.13	197.78	198.83	203.96	201.69	196.27	197.49	196.89	199.3	200.77	198.45	196.09	196.96	201.4	197.28	200.71	195.7	203.23	201.53	196.17	202.4	195.84	199.88	193.98	195.88	197.62	196.49	199.7	205.06	200.11	204.14	197.21	197.53	200.03	196.29	199.36	195.95	199.5	201.12	199.48	199.96	197.62
201.83	202.97	209.54	202.9	205.74	207.38	200.3	203.03	200.2	203.18	202.75	208.78	205.05	200.43	208.61	200.75	206.82	202.28	205.86	206.24	205.54	202.53	204.52	201.67	202.98	203.88	205.82	202.15	201.43	205.84	202.46	205.74	204.69	205.22	202.8	200.58	202.56	199.71	204.58	206.19	202.96	207.1	204.11	202.26	202.93	202.84	205.71	205.02	207.7	204.29
213.41	220.52	217.7	219.49	213.2	215.46	217.18	218.52	212.45	214.42	215.37	215.89	211.29	211.35	217.42	214.54	216.93	219.09	219.2	217.28	215.9	218.94	215	215.66	217.29	214.21	215.71	214.49	219.04	221.89	219.97	215.82	216.04	216.52	216.34	222.64	217.15	220.99	217.88	217.28	219.49	212.67	219.98	216.18	212.55	218.94	216.56	213.72	217.65	218.46
213.58	212.89	213.89	212.73	216.87	209.61	217.19	209.5	209.72	209.99	206.23	211.78	213.36	208.61	214.61	212.45	210.43	212.24	206.8	213.48	214.38	217.8	211.78	216.11	213.03	214.07	212.13	212.85	209.93	213.93	212.03	215.79	215.08	214.24	214.92	213.98	212.13	214.65	213.41	209.72	208.56	216.78	212.95	210.93	217.06	212.52	214.16	213.32	211.38	215.89
208.62	207.46	205.87	202.71	204.19	204.84	203.92	207.72	203.45	203.52	201.24	201.45	206	205.51	203.15	209.47	206.09	202.52	206.9	204.76	202.02	202.59	204.31	203.91	206.22	206.07	203.61	207.36	202.27	205.79	203.33	211.04	202.65	207.38	205.96	206.3	206.28	207.12	204	206.67	204.28	204.23	202.39	205.99	209.01	200.14	203.34	201.63	205.63	202.89
207.54	207.44	207	208.1	209.24	204.49	205.76	202.8	207.51	211.89	206.1	207.71	208.94	201.82	206.62	206.73	208.86	206.38	210.56	210.71	204.5	208.95	202.53	206.35	206.64	210.94	208.05	208.2	209.27	208.14	207.14	206.98	202.67	206.27	205.82	201.97	214.67	205.14	212.74	210.75	208.75	209.79	207.31	205.92	208.29	209.81	206.87	209.06	205.33	209.57
207.95	209.21	211.79	206.61	211.05	209.39	209.22	210.34	205.65	209.3	210.82	203.71	206.42	205.31	206.57	206.89	203.03	206.85	209.59	205.49	205.62	204.8	208.41	206.52	204.56	208.16	214.51	209.54	210.63	206.41	207.75	209.06	209.98	205.29	205.63	206.58	202.48	210.45	208.56	205.79	204.11	204.81	212.11	201.83	205.82	213.32	208.87	204.53	207.96	209.22
206.59	209.09	207.17	208.79	207.16	207.63	207.63	208.06	211.12	208.64	208.3	206.83	203.09	206.6	209.31	203.13	205.2	207.63	210.66	211.2	205.62	206.9	209.44	211.13	206.51	205.4	204.85	208.07	205.59	209.1	203.93	208.22	208.97	204.72	202.95	208.8	203.97	208.08	205.85	206.5	205.6	209.75	210.01	205.97	206.08	209.76	210.12	200.59	208.03	209.37
211.64	211.24	210.32	210.69	214.58	214.78	214.83	210.42	213.13	213.57	212.72	213.01	210.37	217.49	209.71	208.66	213.23	210.08	207.47	208.98	209.26	212.59	212.32	215.46	210.85	214.46	211.64	206.84	211.32	216.14	211.33	210.91	213.51	207.36	213.35	213.16	214.52	211.63	210.36	209.05	210.82	211.75	211.66	211.53	209.19	213.48	210.33	214.5	209.88	213.5
209.06	211.68	209.37	211.14	207.44	206.66	202.44	205.78	211.72	205.96	208.44	201.84	207.63	204.07	208.92	206.86	210.81	203.58	206.08	208.13	207.44	206.07	210.86	204.79	208.72	209.07	203.72	210.39	206.39	204.3	213.44	209.93	207.26	208.22	207.65	207.89	207.6	206.5	208.75	211.51	204.13	208.85	204.24	208.11	215.96	203.97	211.2	213.44	204.91	207.07
206.18	211.69	201.83	207.4	203.56	207.34	205.06	201.75	203.38	202.81	200.94	204.43	203.42	204.19	206.99	200.6	205.99	204.16	203.61	206.42	207.93	204.96	201.92	205.57	204.87	199.32	201.31	205.39	206.09	206.54	202.74	202.81	208.65	205.08	202.43	205.19	207.05	205.14	201.95	203.07	199.29	203.05	204.12	200.84	205.29	204.91	207.16	207.85	206.16	205.36
199.29	206.5	197.6	202.99	206.26	205.15	206.22	206	206.07	201.25	207.18	210.01	200.05	202.25	202.38	204.92	202.69	201.16	201.1	205.06	202.75	203.31	204.12	200.3	203.12	204.01	205.03	202.29	203.12	204.09	204.26	201.82	202.77	197.23	205.26	204.56	204.57	201.81	204.7	201.35	201.8	199.5	201.88	203.22	199.96	200.7	204.86	199.34	200.61	201.49
202.84	202.12	204.39	202.7	200.38	209.29	198.5	201.45	202.57	204.1	206	199.07	203.78	201.7	197.53	199.43	203.45	206.38	208.77	198.6	202.34	203.57	200.49	208.88	204.12	200.27	204.41	204.98	204.32	201.63	205.15	205.96	204.11	211.42	204.78	206.12	199.92	202.38	208.03	204.88	201.64	203.74	207.02	200.82	205.39	204.35	204.52	200.89	202.21	203.36
215.13	220.46	218.28	217.62	217.44	212.58	216.72	213.97	216.4	213.87	219.33	222.23	220.97	216.53	215.52	218.88	214.3	215.43	219.55	217.26	214.22	219.8	215.71	219.61	213.51	213.84	214.8	218.96	219.55	211.09	219.36	218.75	216.03	218.58	216.58	217.92	217.51	221.59	216.04	218.15	214.96	212.76	218.74	215.99	220.04	218.55	213.52	220.13	218.37	214.93
209.35	205.7	216.49	207.82	210.88	214.52	210.72	219.91	220.24	216.87	215.01	212.8	211.34	210.41	209.99	211.75	207.41	208.9	209.74	211.51	208.92	213.95	207.87	213.81	210.45	216.82	213.41	210.38	209.13	212.81	214.77	209.27	211.94	210.36	209.66	209.52	213.36	208.36	209.36	211.85	212.75	215.44	211.1	208.86	210.31	213.53	211.74	214.44	213.94	217.7
201.93	198.59	200.98	199.39	200.75	200.34	197.62	200.16	197.41	204.35	198.59	201.44	196.94	200.63	194.44	198.83	198.9	198.99	200.96	199.14	199.13	200.97	197.29	196.52	200.79	204.26	197.01	199.64	201.73	202.6	197.75	203.69	201.15	197.2	195.61	197.01	204.87	202.09	202.13	199.58	200.22	198.4	198.6	204.15	200.08	199.16	198.24	197.7	200.81	200.78
211.11	208.47	210.25	208.33	206.38	205.77	207.46	211.57	209.87	211.03	205.05	202.15	207.85	212.98	207.29	208.96	208.87	209.22	207.33	211.28	205.37	205.64	208.59	211.5	210.64	205.28	206.83	209.17	206.96	211.96	208.06	209.54	207.09	213.21	206.74	216.91	204.81	210.65	208.97	209.7	210.87	210.69	208.09	212.04	206.68	207.38	212.19	207.69	208.43	208.13
215.97	218.52	218.16	215.65	220.64	216.93	214.69	215.62	219.53	219.16	212.95	219.54	216.41	218.88	217.96	215.97	222.17	215.48	222.73	222.31	219.23	217.61	214.82	216.72	217.28	215.26	219.36	217.98	220.4	213.67	215.05	214.27	215.81	218.76	214.92	220.13	217.4	218.72	216.64	216.5	217.82	218.32	218.75	218.86	222.15	217.71	216.37	221.02	219.17	219.27
203.79	204.74	206.08	203.67	203.55	198.46	204.27	208.25	207.02	201.92	203.5	207.74	207.54	202.24	203.25	206.1	203.33	206.14	203.48	204.04	204.03	204.69	202.9	208.98	201.99	207.39	203.68	202.3	203.88	201.98	207.5	204.25	205.04	206.48	203.02	203.72	206.41	203.57	204.82	205.84	203.79	207.28	203.09	200.41	199.52	206.47	201.39	203.42	202.55	208.18
206.99	198.88	207.68	203.29	206.3	203.65	198.25	205.36	204.46	205.82	204.34	207.38	204.39	200.65	205.46	199.16	201.97	202.76	203.63	208.4	203.71	206.36	203.72	205.34	203.52	204.34	205.43	200.64	206.39	201.81	199.48	205.29	204.01	202.43	210.41	202.02	201.32	206.15	203.33	206.33	198.86	208.03	203.26	200.95	203.3	203.39	204.46	201.16	199.71	201.93
214.02	215.09	214.63	217.6	216.2	212.59	216.82	217.41	218.39	215.91	215.19	218.9	218.99	214.71	218.74	215.4	216.54	215.79	219.61	216.68	216.02	219.7	214.38	216.34	217.25	219.44	217.87	215.69	219.19	211.67	215.35	217.27	212.4	217.16	217.24	216.61	217.74	216.22	216.12	213.67	213.89	218.68	217.92	218.94	216.74	218.46	219.3	215.6	215.64	221.55
212.73	205.35	209.79	207.61	213	205.57	211.01	214.76	212.63	213.63	214.24	212.53	210.01	208.86	212.22	212.47	210.23	213.01	215.51	206.8	216.49	212.25	214.9	216.91	209.1	214.29	208.46	213.68	210.28	208.66	213.57	210.12	213.69	212.43	213.86	213.77	215.08	212.3	210.19	211.46	211.15	211.13	217.37	213.89	214.25	210.42	213.23	211	216.8	211.52
214	208.66	212.36	210.43	206.89	209.54	208.89	208.76	210.81	208.24	207.4	205.79	207.85	204.76	207.13	204.36	208.4	212.11	210.18	206.37	207.63	211.99	210	210.95	209.95	207.36	212.68	210.58	207.16	209.59	208.72	206.11	209.44	208.26	206.63	203.13	204.72	210.9	213.05	211.5	210.65	207.2	208.05	208.68	206.86	205.5	209.53	207.67	207.5	211.2
210.88	211.72	208.44	208.63	208.58	205.8	210.63	206.58	208.12	211.12	209.02	212.97	213.23	210.09	208.17	210.55	209.51	208.59	207.9	210.16	206.69	209.93	212.56	212.59	209.79	215.25	207.43	205.49	205.85	208.99	213.1	210.36	213.1	203.98	209.59	212.44	209.82	206.97	214.43	207.44	207.54	210.1	206.35	212.98	210.18	204.41	209.79	211.69	212.44	208.17
197.59	200.95	195.67	199.92	202.46	201.54	197.25	200.44	202.45	198.57	199.99	199.92	199.46	202.61	203.19	199.03	199.09	192.93	196.81	200.57	199.17	195.86	197.5	201.39	201.27	195.74	201.92	198.09	197.92	198.73	199.52	198.84	196.4	200.45	200.31	201.36	197.7	201.26	198.19	194.09	198.71	194.44	200.87	197.84	195.89	201.44	201.13	200.33	198.45	198.91
210.53	209.11	211.21	210.15	212.44	204.86	212.35	212.52	212.4	209.13	208.89	211.35	210.49	210.35	206.61	206.28	213.6	209.35	210.65	209.4	211.78	215.91	209.12	210.48	207.96	207.66	209.97	208.16	208.89	208.4	211.75	208.7	212.89	209.96	207.27	213.35	211.27	211.77	208.71	205.56	210.79	218.3	210.44	206.19	207.93	208.1	210	207.54	208.53	208.11
202.58	202.38	200.49	200.62	201.83	199.74	206.29	204.18	204.79	202.79	197.98	200.81	198.4	202.68	203.76	203.33	201.09	199.11	198.44	202.79	204.3	201.62	204.63	200.93	199.64	201.07	205.85	203.4	200.56	202.35	211.22	205.83	202.24	202.11	200.94	202.64	200.78	200.85	204.23	204.85	203.33	203.37	201.01	201.22	202.87	203.68	201.46	200.34	200.74	196.87
204.55	201.33	203.73	207.58	201.09	207.3	205.07	205.59	209.87	205.27	208.91	205.91	204.39	205.21	206.33	203.75	202.42	200.27	199.92	203.71	205.64	203.44	200.23	201.85	204.66	206.9	206.82	205.17	203.69	201.8	206.75	205.43	203.45	206.58	202.39	205.5	202.68	199.77	199.68	201.83	201.56	205.48	204.2	203.31	208.68	203.29	202.76	203.65	202.4	204.02
200.8	200.45	203.21	204.13	208.66	206.5	206.56	200.16	199.89	203.48	201.29	204.85	203.3	198.16	203.4	199.58	201.56	201.68	204.6	207.98	205	196.49	203.48	202.14	201.05	200.55	201.23	200.48	202.38	205.18	205.54	204.9	203.47	199.37	202.22	202.48	199.93	203.87	198.1	204.45	197.62	205.51	203.06	205.62	201.88	201.6	204.35	204.46	198.87	202.84
201.01	202.78	202.64	210.86	202.48	204.27	201.65	196.87	203.98	201.5	206.71	203.18	204.37	199.61	200.27	203.87	205.09	200.4	202.78	201.5	201.51	204.59	198.85	198.83	199.27	202.68	202.47	200.58	201.82	204.67	201.81	202.8	200	205.02	200.45	198.64	206.03	197.57	205.33	201.86	207.37	197.37	200.18	199.17	208.84	205.86	202.21	203.63	203.39	203.85
208.44	209.46	206.86	210.92	209.22	209.27	205.11	209.67	205.04	205.72	204	203.78	209.73	210.14	209.93	210.69	207.13	205.88	208.08	204.94	207.84	207.49	210.93	205.28	204.4	208.63	209.12	208.14	203.96	207.24	207.81	203.25	204.27	209.38	210.89	209.54	207.96	203.15	207.49	206.22	209.78	210.22	204.95	203.87	206.6	203.47	209.94	209.77	209.15	207.74
211.47	209.57	210.01	209.61	208.68	206.25	208.06	210.93	208.61	209.8	204.15	206.82	212.81	207.39	207.46	208.67	208.35	209.56	208.14	211.64	211.08	204.93	206.57	209.98	202.4	207.21	209.41	210.49	210.98	206.76	207.39	210.02	205.67	212.81	211.16	207.74	204.8	205.83	210.52	208.24	202.71	210.1	207.53	208.94	206.03	209.18	208.91	213.68	208.48	206.43
216.06	207.7	211.94	211.24	211.13	211.51	213.85	215.39	215.16	208.62	209	213.72	212.83	210.05	210.04	213.16	211.21	209.87	215.04	212.38	216.38	208.94	210.5	209.58	212.74	212.24	213.72	212.39	208.73	212.23	211.92	212.85	210.09	213.21	211	211.26	207.28	214.58	211.53	211.25	208.1	212.63	210.06	209.28	210.15	213.13	210.45	211.85	212.82	213.56
211.27	210.61	207.11	206.3	215.72	215.95	209.14	211.78	212.95	216.56	211.5	214.4	211.3	211.3	208.76	210.36	209.91	214.14	214.86	208.75	207.41	215.49	209.74	215.09	206.6	210.8	210.8	209.11	209.71	210.34	212.99	209.85	210.72	213.4	218.1	216.21	207.2	210.79	207	211.68	210.32	214.72	212.45	212.65	210.81	212	216.45	213.35	207.7	213.45
201.02	209.88	203.67	205.46	199.89	205.14	205.67	205.03	202.82	206.1	202.9	210.04	202.42	207.85	209.21	200.68	200.63	205.23	199.7	203.85	204.28	203.13	204.59	202.99	201.16	201.86	205.18	205.67	204.77	201.89	202.1	203.24	203.26	208.49	206.99	205.37	205.74	203.16	205.19	202.51	207.93	209.39	207.06	202.45	204.25	208.64	207.07	205.34	207.18	206.3
200.48	203.15	204.19	201.39	201.49	205.45	205.67	204.88	204.45	201.89	208.41	202.57	206.08	206.24	204.55	202.33	204.82	202.86	200.36	201.45	203.64	203.73	206.67	198.92	204.11	198.53	203.7	203.61	203.58	202.39	206.13	204.46	202.54	205.45	206.71	206.1	202.05	202.38	207.09	202.45	200.36	202.1	201.51	204.16	202.49	202.35	204.53	203.49	207.54	202.38
200.45	192.36	191.38	197.66	193.57	191.35	200.32	196.03	193.98	196.3	195.25	198.19	194.76	196.06	193.26	195.58	193.85	194.89	194.66	197.14	198.08	196.91	193.09	193.11	198.15	192.55	192.91	195.62	191.27	195.1	196.93	194.24	194.93	193.58	191.51	195.47	198.66	195.28	192.66	195.12	197.03	201.71	195.41	193.72	194.13	197.28	190.34	193.26	195.49	194.79
211.15	204.47	209.97	207.38	208.95	208.99	208.28	207.73	207.35	207.51	209.09	210.83	205.73	212.4	213.66	208.78	206.34	207.06	210.19	206.54	212.62	204.23	209.53	210.16	213.14	205.8	205.66	210.37	204.49	209.96	210.68	208.31	202.82	211.36	206.75	210.47	211.03	210.97	206.8	206.38	208.99	211.85	205.22	208.01	207.11	211.92	203.69	209.93	209.18	209.96
219.81	213.93	222.06	216.23	215.37	221.76	219.79	214.76	214.26	217.51	214.37	220.58	220.66	214.93	216.44	218.44	221.03	218.22	216.11	214.1	219.53	216.27	220.43	216.11	213.16	219.24	215.5	213.99	216	213.45	216.58	219.19	219.3	212.51	217.73	216.69	221.86	217.09	215.68	221.41	216.92	217.96	214.38	222.47	221.23	220.91	216.99	217.13	219.16	218.1
206.41	201.83	202.28	199.62	195.74	204.35	197.19	199.22	201.28	201.02	197.31	200.21	197.63	205.85	199.18	202.23	199.14	201.15	201.28	199.28	199.12	202.38	201.48	198.27	190.31	198.33	205.62	203.11	201.97	201.03	203.13	199.06	200.58	201.55	197.94	199.36	198.48	201.81	203.46	202.21	203.81	202.72	201.19	199.78	201.01	199.68	197.95	201.95	200.34	203.02
207.55	207.56	209.39	210.57	205.02	206.69	208.46	206.34	212.66	209.86	204.97	206.51	208.33	204.35	207.22	206.47	207.79	210.48	208.29	202.31	206.32	207.46	210.1	206.47	207.94	211.76	201.21	202.61	206.35	204.75	207.22	208.84	212.36	210.41	204.38	204.76	207.14	211.44	207.71	207.53	207.93	209.4	209.35	210.59	206.68	208.44	207.42	207.91	208.94	207.27
205.54	204.79	203.9	203.59	205.5	203.09	202.92	203.59	203.99	201.26	202.42	196.35	201.41	200.29	202.38	201.45	209.79	200.1	197.99	209.21	200.76	200.72	199.58	198.93	201.9	199.34	198.34	207.59	202.72	203.53	205.55	202.46	201.14	205.89	202.38	201.38	198.69	202.05	209.42	204.15	201.37	207.35	200.47	199.01	204.15	198.57	204.54	202.42	201.31	201.94
211.24	208.96	208.36	209.24	206.53	208.2	207.63	207.98	210.48	205.29	205.35	208.47	209.41	212.26	209.57	213.43	210.11	206.56	209.75	208.4	209.7	207.47	209.09	211.06	209.98	205.95	212.75	209.1	208.36	214.49	207.26	213.42	211.68	209.03	208.4	204.87	210.45	210.65	202.56	206.4	209.84	209.39	205.67	209.61	207.44	206.52	205.75	209.69	213.75	211.58
211.35	209.55	210.56	207.95	210.56	207.98	206.28	205.56	207.83	211.91	209.63	212.29	208.31	208.84	206.81	214.47	208.56	211.07	211.55	210.55	213.16	212.02	207.87	209.97	207.76	213.36	204.33	206.75	210.39	205.98	213.23	206.15	209.93	209.07	206.46	208.83	206.93	205.89	205.22	206.44	209.22	209.14	204.45	209.11	206.26	210.99	210.7	208.7	211.34	212.31
209.53	212.18	205.04	206.7	210.85	208.59	206.45	213.23	209.85	211.41	208.08	205.23	207.02	210.19	211.95	204	207.84	206.44	209.86	208.73	207.32	205.31	207.29	212.18	209.45	215.48	208.29	210.28	210.65	212.54	209.15	207.24	211.25	205.93	209.68	207.23	208.63	210.62	210.01	212.09	211.03	210.02	207.61	205.66	208.68	211.45	210.63	200.6	207.28	210.16
203.34	204.87	207.11	209.83	207.53	202	205.55	206.48	206.61	201.95	206.08	204.6	205.28	210.27	207.27	210.03	206.86	201.24	204.98	206.74	204.03	209	206.35	204.2	206.97	204.6	205.47	207.12	202.61	206.21	203.85	204.65	205.91	202.75	205.55	206.69	210.5	206.87	206.22	202.09	205.83	200.23	203.04	202.89	209.53	208.3	206.2	201.56	202.73	201.01
212.08	206.11	210.27	210.15	209.97	211.58	208.29	208.67	206.76	210.58	209.17	207.41	209.61	206.9	208.41	205.88	213.1	208.23	205.55	205.46	212.51	207.76	214.19	208.23	209.77	206.93	209.93	212.27	202.23	206.94	209.05	210.46	206.54	210.17	206.5	207.21	206.6	210.01	207.26	211.42	211.55	210.85	206.69	204.75	205.72	215.18	206	204.5	207.48	206.73
199.3	202.76	207.9	200.5	202.84	196.66	202.05	201.05	203.9	201.03	207.27	203.88	205.8	197.35	204.75	204.81	203.98	205.58	204.53	206.2	206.28	207.41	206.07	201.65	205.86	201.91	199.97	203.1	203.53	203.32	205.11	204.32	203.05	200.97	204.93	208.58	204.6	201.03	205.94	200.57	206.66	208.62	202.07	203.82	201.35	203.64	205.41	202.1	202.66	204.37
202.6	203.49	209.57	206.26	206.51	209.61	205.94	207.55	211.3	208.23	208.25	207.77	207.12	207.16	210.33	204.23	210.49	201.3	214.57	208.72	210.6	207.28	211.25	207.07	208.27	204.78	207.17	206.79	201.84	207.9	205.71	210.03	207.09	213.64	206	208.95	209.84	206.18	206.39	207.45	207.04	207.05	207.28	208.15	208.17	208.23	211.17	205.29	206.39	207.25
211.32	211.1	212.65	214.19	209.04	208.19	213.88	212.57	212.42	208.35	210.45	213.1	211.91	208.93	212.1	209.07	211.89	211	211.21	214.64	209.81	210.19	212.39	215.47	211.58	212.52	216.68	211.07	209.61	211.66	210.76	216.13	213.48	209.06	214.69	209.16	215.9	213.77	213.86	213.6	212.25	206.63	208.9	213.54	215.74	219	211.7	210.46	209.24	212.11
215.19	208.71	212.04	211.98	208.26	211.8	209.06	212.53	210.32	210.04	212.16	212.74	206.97	210.76	214.75	210.17	209.01	218.51	208.8	215.15	206.33	210.52	213.66	208.73	210.27	208.79	212.27	209.94	207.95	208.84	214.87	212.89	209.62	212.74	210.48	212.15	211.78	213.15	212.99	209.77	211.6	213.68	216.13	212.15	216.17	210.81	215.24	212.15	210.78	208.13
215.27	217.26	220.81	214.44	218.85	212.81	219.22	222.34	216.09	214.98	216.95	219.02	217.92	217.85	217.56	216.87	214.08	217.17	219.03	215.02	213.31	214.5	216.14	216.35	218.91	215.37	218.7	221.88	218.29	217.01	218.48	216.88	219.2	219.33	216.41	213.09	216.69	215.48	217.13	213.76	215.98	218.12	220.9	215.76	217.4	217.11	215.64	219.24	217.62	218.21
203.26	202.9	204.62	202.78	203.28	202.53	205.83	205.07	201.8	205.62	205.4	206.76	202.74	203.23	205.97	207.22	204.01	200.48	204.99	208.84	199.94	207.79	202.75	204.42	205.03	203.14	203.68	205.02	203.97	206.12	202.92	203	204.67	204.94	206.58	203.47	200.1	208.7	204.27	201.46	206.08	205.45	207.63	201.19	203.84	204.53	205.32	208.34	202.28	205.2
209.54	212.35	207.07	211.87	210.19	208.77	205.08	208.05	208.67	208.13	205.63	209.61	211.17	206.93	202.5	203.82	203.3	210.13	207.3	216.18	203.45	207.55	208.5	211.33	205.41	212.97	207.43	208.36	210.14	211.43	210.29	205.93	204.34	207.56	208.7	207.02	210.42	211.17	210.33	204.35	212.59	205.48	210.81	210.72	208.77	204.8	208.34	206.9	203.6	211.71
210.82	206.44	209.45	210.64	206.66	208.76	212.84	207.51	207.52	209.28	209.51	208.82	208.59	211.81	210.9	203.36	211.68	205	210.17	210.53	207.43	208.75	209.98	209.08	212.11	207.58	209.71	209.68	211.92	210.89	210.35	213.04	208.14	207.21	204.48	212.5	209.04	212.44	209.61	209.9	207.29	203.8	205.49	207.48	206.89	208.73	209.52	209.16	207.62	212.45
204.47	206.59	206.96	211.49	207.69	208.64	210.84	210.18	210.97	213.41	208.23	210.83	202.52	207.14	206.96	211.4	210.88	205.82	206.35	208.68	210.55	209.99	209.22	208.43	212.08	209.54	210.78	207.84	210.3	211.07	212.36	210.25	206.44	208.54	207.46	207.18	212.1	202.75	211.61	205.28	209.31	209.54	207.3	206.89	204.1	203.63	203.49	207.15	212.17	208.94
201.27	198.83	199.41	197.67	202.07	199.55	202.37	204.6	203.6	202.87	202.88	201.48	200.66	198.19	199.55	200.1	200.42	200.27	199.19	201.02	203.16	200.68	202.16	198.39	200.79	201.08	200.63	201.36	201.75	200.3	196.82	202.28	202.22	202.04	200.02	201.24	205.35	196.25	202.79	201.67	199.3	202.83	196.12	200.91	202.14	198.94	202.14	201.72	203.19	201.31
201.3	198.38	200.33	202.24	200.65	198.77	204.39	203.15	192.93	200.58	201.71	202.95	198.73	197.02	194.15	199.64	199.27	198.99	205.3	199.47	200.44	201.18	202.68	200.21	201.12	201.6	201.43	198.7	193.63	201.23	198	204.98	202.05	204.77	200.17	197.81	202.06	201.52	200.87	198.21	201.76	204.49	200.41	202.86	197.54	197.22	206.9	199.93	204	200.62
209.8	207.08	206.3	208.97	207.88	206.49	207.77	208.62	207.17	206.8	207.57	205.86	203.68	206.6	206.22	209.94	206.14	203.36	207.46	211.16	208.13	209.07	208.04	207.82	208.61	209.15	208.07	208.3	204.91	208.32	208.68	206.87	206.88	209.59	210.55	208.79	214.88	208.71	205.58	202.72	205.38	209.56	209.31	208.11	206.13	210.45	211.03	205.51	210.77	209.84
208.63	207.17	202.96	207.05	206.44	204.51	204.06	201.1	207.32	208.36	210.31	199.22	205.81	207.39	205.38	208.68	206.09	212.41	204.36	205.5	206.86	206.08	204.78	206.55	205.17	204.3	202.46	208.49	207.62	209.21	205.74	208.68	207.14	206.86	211.7	207.35	207.7	204.02	205.68	208.11	207.15	211.27	203.69	208.78	203.69	204.38	207.15	208.75	202.93	205.87
206.74	199.65	204.05	199.2	198.61	197.78	201.77	194.63	200.93	202.36	196.61	197.88	199.82	199.47	199.26	200.37	203.44	200.42	201.44	204.92	195.49	198.11	195.3	199.98	196.68	200.47	204.01	201.13	198.03	202.79	200.39	196.99	199.77	198.47	202.66	196.28	201.65	195.21	195.28	195.81	199.72	199.61	201.67	198.94	200.83	201.3	201.38	196.09	200.8	196.79
206.81	205.73	209.29	207.54	208.66	213.77	209.72	208.54	208.65	209.72	209.27	205.87	210.65	207.68	206.98	210.22	208.31	209.03	208.87	207.29	206.07	208.21	210.74	210.83	208.29	205.67	213.06	209.18	210.1	210.62	210.64	206.91	208.42	214.26	208.28	211.89	209.79	206.22	208.36	211.07	206.15	211.02	208.15	216.54	207.99	208.79	208.95	210.03	205.02	210.77
217.12	221.83	217.55	218.3	216.93	214.72	218.76	217.64	214.63	223.5	215.96	215.59	214.57	215.94	218.66	219.26	216.14	213.73	221.59	212.71	211.56	214.56	218.81	221.07	218.97	217.82	214.7	214.3	214.46	217.71	218.79	219.59	217.42	217.83	214.31	216.67	223.12	222.36	218.87	215	222.31	215.48	219.51	218	219.54	217.21	222.05	221.3	216.45	214.36
201.78	201.65	202.91	203.27	206.01	200.63	205.6	206.78	199.79	199.34	201.28	201.65	200.51	207.07	203.07	202.36	201.93	202.58	200.73	202.7	199.99	202.66	202.53	204.17	203.69	202.71	201.26	203.87	205.03	205.49	206.5	204.34	203.27	199.28	198.71	203.25	205.7	208.11	205.67	204.03	206.44	203.7	203.9	208.3	201.7	210.72	204.34	204.9	206.08	199.82
215.01	211.61	212.75	214.95	210.75	211.03	214.94	214.55	209.72	216.52	212.28	208.05	213.68	210.4	210.41	211.51	207.72	213.45	212.98	213.95	212.76	208.71	212.25	210.15	211.9	211.08	213.93	209.1	212.37	212.39	209.91	213.21	212.97	211.78	212.2	209.87	207.34	210.21	215.11	214.69	211.52	213.53	212.65	213.42	210.48	212.34	215.99	210.92	209.82	211.73
201.7	203.52	199.74	204.92	202.3	200.58	204.21	198.62	199.58	201.42	199.25	204.38	200	205.51	202.96	200.13	202.78	196.65	201.89	203.46	205.77	205.55	203.55	203.84	201.01	199.16	201.51	199.34	200.09	200.78	202.45	202.21	204.94	205.16	200.31	201.68	204.38	204.84	199.2	203.53	203.6	204.86	201.02	206.03	200.52	205.29	202.08	202.46	202.41	199.48
202.29	207.08	205.29	202.65	203.65	204.63	203.05	208.19	202	204.16	209.82	204.96	201.38	208.1	205.85	203.62	204.89	207.22	201.3	200.18	204.23	203.82	201.96	206.54	204.68	207.48	201.5	200.93	207.61	203.84	202.07	207.04	208.38	207.27	203.7	203.69	206.25	205.72	204.18	205.7	201.33	203.57	203.08	207.77	203.07	204.41	201.03	206	201.46	203.4
204.64	200.47	205.43	199.57	200.31	203.46	203.5	206.6	204.65	203.67	202.32	203.49	203.17	204.6	202	207.08	202.72	206.26	205.83	206.51	201.64	197.63	200.61	199.58	208.62	204.92	205.03	200.47	203.1	199.74	204.14	205.57	200.09	204.12	206.64	205.72	202.3	208.44	205.12	203.65	202.79	204.16	203.6	205.9	207.09	203.38	200.46	205.72	201.87	207.05
212.54	212.46	208.19	214.84	215.71	213.93	212.96	212.9	210.42	211.39	212.92	212.18	211.68	209.22	211.02	211.97	212.32	212.16	208.28	210.86	213.01	208.53	211.01	210.6	210.93	211.82	208.87	212.74	211.4	211.63	214.24	215.18	213.33	209.34	213.38	210.64	211.09	213.6	210.63	211.65	214.91	211.39	210.22	211.25	210.62	214.43	210.2	211.77	211.94	211.98
203.33	202.59	202.67	203.41	208.16	201.33	204.45	206.75	201.8	205.69	206.41	202.66	198.54	205.1	204.74	197.86	203.33	202.19	199.97	203.82	201.5	202.08	200.13	200.47	203.99	202.57	203.37	205.49	203.68	202.15	204.28	203.82	200.53	201.41	201.2	202.81	201.86	200.78	201.03	201.39	204.79	202.2	200.66	199.09	201.88	201.35	197.65	204.32	205.86	202.58
206.09	211.55	205.46	206.99	212.8	212.96	212.83	206.16	210.24	204.79	203.59	207.83	212.69	209.45	210.13	209.68	211.35	204.24	209.42	206.31	213.77	211.5	206.14	207.04	208.1	205.94	209.62	209.45	211.64	210.96	208.89	209.05	208.5	206.06	207.37	208.95	207.77	213.93	209.16	209.51	205.69	208.57	205.01	210.08	207.01	209.1	202.41	206.7	207.72	206.29
216.97	212.02	213.72	212.83	212.73	211.94	212.89	214.83	212.11	213.28	212.17	209.51	215.35	215.16	214.74	213.68	215.48	208.93	207.44	209.13	219.2	211.88	215.12	217.16	209.87	213.39	214.09	209.66	209.13	211.12	216.39	213.95	215.43	218.13	213.22	213.09	213.79	215.88	210.15	212.91	215.2	212.93	212.87	213.96	214.8	212.39	211.84	218.42	212.4	215.95
212.81	205.89	212.4	210.01	209.72	212.2	212.24	205.19	211.16	208.79	209.54	207.59	207.33	212.01	206.24	211.13	208.41	210.68	204.24	210.47	206.32	204.66	207.58	205.45	206.46	209.99	211.77	204.99	204.61	210.36	210.91	210.48	211.27	212.06	207.32	208.52	208.17	207.45	212.31	207.89	207.17	210.17	208.81	212.89	210.63	207.78	211.15	210.83	208.4	211.63
207.37	203.88	208.83	211.31	211.6	209.38	209.92	210.39	208.84	205.7	209.08	205.04	208.54	208.49	212.08	210.76	210.24	213.74	208.8	205.07	208.02	207.23	212.01	209.01	207.36	212.02	211.8	211.74	208.32	207.75	201.98	206.79	212.91	208.56	207.98	207.02	212.99	210.3	213.05	209.25	209.89	208.3	208.73	209.1	209.43	206.53	207.19	210.1	214.15	209.14
193.92	205.28	199.19	196.56	197.25	199.68	192.54	197.46	197.89	203.22	203.03	194.99	200.54	199.86	195.54	197.92	198.18	200.65	197.02	199.69	198.67	196.82	194.89	196.55	199.76	195.62	199.28	199.5	201.17	202.3	199.05	200.08	201.3	195.56	201.98	200.15	197.19	199.11	203.72	195.18	197.39	199.42	202.72	195.99	198.23	198.61	198.71	198.36	194.79	196.62
207.1	204.41	207.31	211.22	208.14	211.3	208.7	210.7	209.31	210.97	208.6	208.06	211.71	209.92	208.43	205.98	210.65	207.48	208.8	204.99	205.31	211.8	209.51	213.04	205.29	207.78	207.15	210.79	203.53	207.17	207.32	208.57	210.13	203.48	205.37	207.62	204.57	204.43	211.11	208.27	209.34	208.67	205.21	207.31	207.69	209.53	206.68	209.69	207.84	209.75
211.27	214.08	212.89	210.29	212.14	209.4	211.67	217.81	213.72	210.93	210.39	216.96	210	209.88	214	206.63	211.46	209.99	210.3	212.88	210.63	210.16	213.47	209.3	215.14	212.37	213.87	210.27	210.54	213.52	215.73	209.33	208.94	210.51	210.13	213.46	212.75	215.57	212.12	215.19	213.87	207.81	211.19	214.33	213.18	210.98	210.43	212.93	208.58	213.6
209.93	209.13	217.15	207.86	210.24	210.4	212.62	212.03	214.12	212.34	211.08	211.41	212.34	208.51	208.89	209.93	211.5	210.7	211.08	211.88	210.12	210.27	214.61	213.55	211.41	215.44	211.57	206.87	214.59	214.71	208.47	211.89	209.27	210.86	208.17	208.51	208.84	212.79	208.81	209.85	209.44	212.79	211.54	210.72	214.58	212.73	211.68	211.4	213.08	216.57
201.49	199.22	200.05	198.14	197.85	196.83	199.56	200.68	200.61	198.55	199.48	199.47	200.09	199.96	197.22	201.14	195.63	198.44	201.26	195.06	205.14	198.12	197.67	201.3	196.99	197.07	204.89	196.91	199.36	196.76	200.3	201.44	199.9	200.85	202.41	202.12	197.77	201.9	199.39	202.99	201.05	196.47	200.47	201.22	199.48	203.1	197.35	202.42	202.57	201.6
210.03	210.78	214.77	207.97	210.47	206.91	209.55	204.78	209.72	210.73	212.34	210.41	204.26	209.45	211.54	212.3	212.06	211.5	211.78	209.06	208.4	211.71	206.41	206.28	210.29	212.49	208.88	207.94	207.43	209.53	210.01	209.51	212.63	215.24	211.71	211.12	213.06	210.58	207.49	211.78	210.95	206.38	215.23	205.49	206.92	204.68	211.56	211.82	208.48	208.41
219.26	218.61	219.21	216.23	216.89	223.01	220.96	217.51	213.77	218.63	216.96	216.26	215.72	220.02	215.35	219.44	216.71	224.73	221.42	213.47	212.13	218.56	215.14	218.39	221.28	221.47	214.96	218.37	215.86	219.55	212.59	216.26	219.84	215.67	215.39	217.58	220.85	212.67	208.87	219.49	218.05	212.01	216.38	216.06	219.56	219.97	218.79	220.01	218.77	214.94
211.48	211.01	208.77	210.27	209.99	210.15	208.4	208.52	207.67	207.15	210	202.87	204.47	210.89	213.16	205.97	210.64	215.34	202.06	210.45	203.59	208.01	212.76	206.58	210.31	206.19	204.35	213.6	210.43	208.62	205.89	209.63	205.2	211.5	207.48	208.47	205.78	210.41	208.54	210.18	208.64	208	209.03	212.29	211.25	207.3	208.37	205.35	212.74	211.68
201.39	200.01	201.59	207.31	202.67	201.63	203.07	203.57	205.26	204.76	202.09	203.85	203.75	202.8	205.76	207.54	200.61	203.27	201.59	201.13	196.92	202.09	207.26	205.93	202.28	206.53	202.73	206.33	205.92	205.36	201.55	203.95	208.61	206.45	203.16	200.74	203.85	204.61	203.35	203.07	203.81	201.46	204.11	204.41	203.08	201.87	201.8	200.83	206.81	200.36
205.43	200.72	210.14	210.9	204.92	209.96	209.21	209.72	207.54	200.2	205.73	205.33	211.23	209.32	208.43	205.89	205.62	209.74	206.89	208.43	211.37	206.03	205.38	208.65	210.16	212.88	208.44	209.63	204.53	205.39	205.69	208.18	205.57	207.66	209.36	208.89	201.61	202.23	206.36	202.67	209.25	207.05	206.27	203.06	204.47	204.39	203.75	207.89	206.33	203.85
201.24	209.91	207.65	201.43	206.03	209.12	203.37	206.12	204.4	202.77	203.55	206.48	205.29	207.17	204.84	207.71	208.91	207.44	204.11	203.01	205.98	207.23	203.29	204.67	201.69	207.79	203.71	207.11	207.49	211.26	203.84	203.49	207.25	208	201.75	204.9	201.92	209.66	206.3	201.14	207.5	206.78	206.34	201.97	205.01	203.39	205.51	206.7	201.43	204.2
212.75	208.41	207.46	209.19	207.2	207.57	210.81	209.42	205.17	211.14	206.27	202.61	209.94	207.34	206.26	207.67	210.67	205.36	207.44	207.17	209.1	206.13	205.61	207.74	205.54	210.29	205.42	209.28	209.55	206.07	209.1	207.1	205.72	207.12	212.25	207.54	209.53	207.71	210.72	210.62	210.38	208	211.12	211.45	210.32	210.3	207.93	208.64	203.67	207.7
212.84	212.02	217.79	218.09	217.3	215.39	214.94	211.2	213.83	215.05	215.37	216.62	216.63	216.67	219.02	215.49	217.96	211.29	215.29	214.51	216.21	215.29	218.26	215.06	212.58	216.4	216.06	217.98	214.95	216.75	214.13	214.85	216.01	211.61	219.6	215.18	214.09	219.39	213.58	215.45	216.52	219.42	214.82	221.62	219.6	213.01	218.49	213.51	218	216.58
211.23	210.62	211.5	213.95	210.98	212.94	214.14	214.55	214.12	210.4	219.5	214.04	213.33	212.3	213.59	212.26	212.24	210.1	210.55	215.58	218.57	213.59	210.68	213.84	210.81	212.66	213.19	216.9	212.34	217.61	213.25	212.44	214.2	214.23	214.18	217.27	215.15	209.35	213.11	207.48	214.38	208.21	213.94	215.18	212.01	213.92	214.05	215.01	215.82	214.26
217.97	214.07	219.32	217.92	217.53	214.38	217.98	214.7	217.34	213.45	219.81	215.01	215.93	219.53	217.22	216.8	216.12	219.21	217.98	214.99	215.74	216.49	214.76	217.65	217.62	221.72	218.35	215.48	218.51	219.79	217.77	219.47	216.71	211.25	213.4	217.04	213.35	216.4	217.32	217.46	219.79	220.02	217.04	216.61	219.7	217.6	217.21	219.68	224.92	214.48
219.9	215.5	219.45	215.36	218.23	214.29	217.72	219.97	214.27	217.78	216.61	213.71	215.27	221.61	214.15	219.85	211.64	216.07	217.32	213.07	217.37	215.38	221.69	213.77	223.5	216.58	218.68	217.27	218.75	213.5	216.48	222.35	216.25	217.04	221.52	219.49	218.5	216.58	218.29	221.27	217.8	217.08	221.14	220.53	219.26	216.52	217.43	218.93	214.33	219.98
210.37	203.64	206.28	203.28	205.29	202.82	205.93	203.42	202.38	200.99	204.13	209.03	205.78	203.01	205.87	200.55	202.18	207.49	200.22	199.17	203.65	206.08	205.38	203.26	206.02	208.6	205.87	201.81	205.13	203.52	207.5	204.55	206.83	205.46	209.86	204.13	206.13	202	199.75	204.02	204.13	207.69	203.25	200.81	201.09	207.43	201.86	200.08	204.02	202.79
211.51	212.76	211.33	216.61	212.96	214.27	212.49	214.85	211.84	210.38	211.74	209.21	209.59	216.12	210.48	208.67	214.93	211.98	212.72	212.49	210.47	211.74	211.84	210.11	213.43	210.94	210.18	213.23	212.89	215.7	210.36	216.24	214.17	213.81	212.01	214.17	211.44	210.99	212.24	205	210.62	210.75	214.3	211.51	210.41	211.06	209.35	214.82	208.63	208.41
219.23	215.34	219.93	217.5	215.82	218.16	213.54	219.09	218.12	219.55	217.97	218.53	220.74	218.04	218.24	214.71	215.56	218.89	218.91	211.93	223.93	217.35	219.47	216.35	217.89	212.67	217.8	220.55	212.45	216.98	216.44	212.12	218.27	217.71	215.36	215.28	220.7	219.47	218.81	222.14	218.59	214.97	219.33	216.49	216.18	214.36	216.5	219.79	217.83	217.89
203.45	203.34	209.5	202.54	202.99	202.94	201.23	201.75	204.39	206.55	204.79	202.3	204.63	204.18	208.5	201.78	206.27	203.19	202.59	199.2	203.37	205.39	199.55	202.26	202.93	205.73	203.76	199.93	211.61	202.96	206.21	202.92	201.06	206.79	201.96	203.12	203.69	203.84	206.92	206.99	207.55	207.96	205.95	205.58	209.03	202.07	204.19	203.6	201.21	206.02
216.56	215.82	218.85	213.37	217.73	215.14	216	215.38	218.57	216.77	216.05	217.65	215.6	215.91	220.64	213.4	219.82	218.47	217.82	218.11	215.42	219.75	216.61	220.06	216.15	217.61	213.89	213.01	220.29	220.02	214.36	217.98	216.34	216.18	217.8	221.29	219.28	218.59	213.74	216.55	220.04	218.52	220.87	220.39	216.41	215.41	218.54	214.09	218.3	217.19
207.44	201.76	207.32	203.29	205.37	204.53	205.15	205.62	212.06	200.53	208.05	203.95	198.76	207.68	203.28	206.42	202.23	201.81	203.45	204.5	202.72	204.42	203.02	206.51	202.61	200.14	202.61	205.61	201.28	200.02	202.76	204.99	203.95	203.24	201.77	207.43	202.09	202.55	203.46	200.65	202.64	201.69	205.58	204.98	205.68	199.99	203.03	204.96	205.54	201.42
203.06	200.11	199.44	207.71	204.27	204.54	202.23	208.92	202.07	202.89	203.53	203.55	202.19	202.6	201.11	202.22	204.42	207.86	204.19	202.21	201.9	202.79	202.94	202.96	207.37	199.09	201.38	204.95	201.35	203.27	199.24	205.04	205.17	202.87	202.1	202.53	204.77	203.2	205.72	205.87	201.06	202.94	204.27	202.37	203.29	203.15	204.1	204.52	203.9	201.79
205.7	206.23	211.24	210.14	209.84	209.88	213.7	209.49	208	206.93	207.74	210.22	214.44	208.03	210.74	215.3	210.22	207.15	206.14	212.07	207.89	208.7	205.86	208.43	206.45	214.16	207.77	210.96	211.64	207.45	211.85	207.8	204.19	209.02	209.61	214.26	209.08	210.76	206.05	211.77	207.33	206.08	211.22	206.02	210.04	211.48	207.87	207.53	211.07	211.78
215.35	219.31	214.04	217.68	216.62	216.98	213.81	216.81	215.8	218.63	218.63	215.91	214.74	215.45	216.76	215.74	219.59	218.18	217.86	220.08	220.04	217.02	217.4	212.67	217.54	217.74	217.74	214.69	215.96	218.57	217.23	215.73	216.02	218.37	219.52	218	214.28	213.04	215.95	217.3	215.22	213.74	216.99	214.48	217.42	220.8	217.09	215.92	216.67	216.94
207.09	205.98	204	207.52	204.92	202.97	209.73	207.27	205.36	212.28	208.58	203.27	205.28	206.22	205.89	208.24	208	204.53	206.99	206.72	209.19	203.7	208.42	207.4	203.43	205.05	206.43	206	209.91	210.14	208.09	206.36	209.61	208.82	208.21	212.76	210.46	204.37	208.08	209.84	206.53	205.92	206.58	206.06	201.54	211.05	204.88	206.33	207.91	206.59
210.71	211.99	212.99	214.06	210.99	211.62	215.96	211.32	212.52	211.05	215.35	213	208.38	211.8	208.44	209.03	213.64	212.69	210.81	211.89	214.81	212.11	215.68	212.88	210.43	212.91	213.04	211.34	209.24	212.74	213.96	211.68	211.77	205.02	212.16	207.67	211.09	213.78	211.88	211.7	210.15	210.52	211.36	212.28	212.96	207.02	209.68	210.98	211.88	210.79
207.15	206.39	206.77	203.81	206.59	209.77	208.27	207.9	204.73	208.86	207.05	210.62	210.52	202.97	208.63	212.06	210.31	211.58	205.82	207.95	204.28	204.06	208.44	205.23	209	203.84	206.86	207.22	209.48	205.7	207.32	205.27	206.87	209.54	204.38	211.39	208.72	203.6	208.54	213.28	212.52	208.45	206.41	207.59	206.37	206.52	204.8	206.34	209.57	205.86
191.26	196.02	193.09	194.35	193.17	197.57	193.96	192.23	194.98	192.45	195.91	196.38	191.66	195.4	192.55	195.25	191.75	191.29	196.21	195.27	201.88	190.29	198.39	195.89	193.89	196.1	196.05	196.19	196.15	194.47	194.92	195.04	193.38	200.01	194.11	197.58	192.79	195.87	190.24	191.94	197.49	189.4	195.22	192.92	191.19	192.68	194.01	188.65	196.25	193.22
203.25	205.6	203.99	201.62	202.82	203.44	202.47	198.3	200.42	201.9	202.64	203.5	203.72	200.78	202.96	200.89	204.25	206.11	204.3	206.16	203.32	203.41	202.91	202.31	200.95	204.65	204.95	205.44	206.45	200.11	206.61	204.46	211.8	202.59	204.52	204.65	205.82	200.71	204.33	207.28	201.69	200.38	204.14	200.68	204.38	204.04	205.74	201.93	199.83	204
211.36	212.63	212.24	207.3	212.7	212.93	215.89	212.15	205.93	208.59	215.34	210.84	214.02	207.34	213.75	212.3	214.61	210.22	212.04	209.52	212.53	211.06	212.74	213.53	214.17	209.72	215.96	212.46	211.28	210.93	213.12	207.79	211.23	209.15	212.36	209.68	209.98	210.2	209.34	208.69	216.53	213.94	216.13	210.69	215.6	215.19	211.73	212.22	208.79	210.97
206.73	206.26	212.66	204.22	213.62	211.1	210.31	207.66	209.95	211.14	207.97	208.43	210.67	209.94	204.82	209.13	205.7	211.74	212.08	209.45	210.12	214.62	209.16	210.09	207.02	212.32	205.19	210.63	210.94	206.7	208.45	208.98	208.28	206.99	209.44	212.76	209.28	205.88	205.01	210.28	211.67	210.8	208.15	210.03	212.47	204.59	214.61	213.3	207.59	207.08
210.73	208.8	210.22	213.86	207.42	208.26	207.59	212.13	212.98	206.24	206.03	213.57	208.6	209.48	212.33	209.39	205.03	210.02	207.63	208.78	206.2	207.52	207.62	209.45	211.32	210.41	211.45	211.05	211.27	207.34	209.85	209.01	210.74	209.69	209.97	209.68	212.33	211.56	208.68	210.17	205.97	206.97	208.33	205.66	208.31	209.62	208.5	209.39	209.56	209.75
205.87	204.52	206.39	204.71	208.5	208.29	204.87	203.86	203.28	208.31	205.72	205.74	207.47	203.39	202.05	205.77	206.49	199.57	203.43	208.21	204.14	204.29	205.21	207.41	206.56	207.11	204.38	203.14	203.53	205.41	204.5	206.99	201.49	204.02	204.87	210.71	203.35	206.09	206.94	208.41	209.46	200.19	207.6	209.36	209.5	200.9	207.36	204.61	206.64	203.5
209.56	209.93	208.72	208.18	199.62	208.49	209.34	210.31	208.92	208.35	208	209.94	210.88	206.39	209.44	204.96	206.16	212.03	211.1	208.28	214.43	208.43	207.88	207.24	206.07	213.34	206.84	208	204.23	205.16	206.34	207.85	209.49	210.68	204.99	201.97	212.29	204.71	209	206.88	205.8	209.46	206.37	207.8	206.47	206.71	210.05	210.11	208.15	209.5
205.21	203.18	203.85	204.24	202.28	204.65	208.45	202.45	202.95	206.63	202.58	205.32	205.56	202.36	201.3	207.15	207.11	209.29	204.48	201.62	201.9	201.88	204.44	198.05	202.85	200.8	202.18	202.18	205.78	205.03	205.7	204.16	204.02	205.23	206.32	203.69	204.89	206.1	204.94	205.31	202.5	200.22	204.06	203.7	206.58	204.03	202.1	201.91	204.29	204.46
212.37	208.11	205.12	204.52	208.65	206.45	203.83	208.25	204.16	207.6	212.12	209.74	208.16	204.65	207.4	208.44	204.18	206.71	203.99	208.26	203.68	209.68	202.62	205.66	209.33	209.78	208.74	208.41	206.8	203.78	206.17	205.04	209.47	210.17	211.73	204.22	211.94	205.49	208.89	209.96	208.24	209.96	205.81	206.68	205	208.25	209.87	203.83	205.12	207.94
210.46	205.07	204.98	212.33	213.16	209.4	207.71	213.82	210.43	212.65	212.74	210.22	209.01	213.29	210.44	205.33	212.69	209.3	213.98	209.88	211.39	212.73	207.92	210.57	210.31	205.23	214.7	216.12	214.62	215.65	209.75	212.84	214.69	216.71	214.45	218.68	213.09	208.73	211.04	206.37	209.43	210.81	214.1	210.24	208.75	212.69	210.17	214.16	211.18	211.6
201.69	202.67	198.14	197.25	200.45	197.83	197.76	200.77	198.21	196.57	199.41	202.17	198.73	199.35	198.34	200.87	204.07	201.22	199.03	203.04	200.06	200.46	200.11	198.71	198.72	200.29	201.46	197.51	195.76	199.22	202.8	198.32	202.69	205.93	204.66	198.76	198.18	198.25	200.16	198.7	201.34	201.28	195.08	203.88	201.82	197.62	196.29	196.08	196.09	200.51
207.76	205.58	207.25	212.58	207.94	205.44	205.59	210.85	203.46	207.04	211.83	212.5	210.51	207.46	212.79	208.69	205.9	211.52	211.15	203.19	212.35	209.34	209.21	206.19	208.12	203.25	209.2	209.69	208.09	209.56	213.73	205.64	204.7	212.09	204.67	209.4	210.16	209.68	211.81	212.1	203.72	208.31	211.05	206.08	206.09	208.85	208.17	211.31	209.68	210.48
207.99	207.66	210.91	209.1	207.74	207.03	211.4	206.07	206.5	205.49	207.58	210.34	207.07	211.44	208.25	212.57	206.12	206.52	212.12	207.45	212.09	206.97	207.85	206.79	206.92	210.87	211.37	211.16	208.48	203.07	206.92	205.43	209.79	207.4	209.86	210.43	207.02	205.95	210.53	209.93	209.4	210.05	206.17	208.97	210.49	210.43	205.77	210.59	204.17	210.53
214.55	213.42	212.47	213.54	217.89	217.79	218.79	221.19	218.95	218.4	216.44	213.21	218.11	215.03	216.99	215.39	216.31	218.33	217.69	221	215.26	221.97	213.74	215.96	218.28	214.07	213.7	218.61	215.83	218.4	213.88	220.68	219.68	215	216.26	214.91	213.76	216.53	215.71	219.33	215.09	215.88	214.45	216.28	216.76	223.34	214.83	218.09	215.77	215.49
204.85	207.23	207.24	205.75	209.52	204.46	205.45	211.69	205.86	206.52	206.13	206.32	206.72	208.23	207.5	207.98	210.41	206.76	209.73	211.38	207.26	207.01	207.68	207.16	205.13	202.15	206.76	210.48	207.08	210.02	207.75	209.79	209.71	209.48	202.53	210.35	207.74	210.55	203.33	207.07	208.49	205.41	212.96	205.02	204.26	206.01	208.08	210.97	210.42	207.95
205.98	210.34	209.41	207.62	203.36	208.59	201.64	202.02	210.55	208.31	209.28	205.95	206.09	208.26	209.71	206.87	209.6	208.79	204.83	210.01	206.55	205.42	209.61	210.83	211.97	206.89	210.95	209.67	207.93	205.21	206.64	208.94	209.07	213.16	203.98	211.36	211.2	209.87	208.24	202.41	210.78	206.82	207.54	208.65	203.71	205.04	210.59	204.51	209.53	202.75
210.05	206.38	207.45	205.4	214.5	209.91	213.15	210.18	212.07	209.66	210.51	211.92	206.59	206.57	207.23	211.79	213.04	209.23	208.68	210.45	209.49	211.75	208.87	206.2	207.75	208.52	211.83	208.99	203.66	204.97	205.34	209.46	210.46	210.01	209.82	206.41	205.59	210.01	208.94	210.02	209.54	207.17	211.47	208.55	204.29	209.73	202.06	212.02	207.07	210.8
207.06	208.72	211.64	211.35	206.65	208.73	208.17	208.92	208.11	209.42	206.6	209.24	209.41	206.95	208.47	209.19	207.66	207.53	208.91	210.91	213.91	207.97	209.9	208.78	209.38	210.55	200.57	210.8	213.81	209.49	205.12	211.52	208.4	215.59	209.41	209.48	211	211.44	210.34	207.6	213.34	210.12	207.76	214.74	212.45	205.78	204.95	204.24	208.48	206.84
210.04	214.86	213.45	211.48	209.51	210.71	211.67	212.67	212.26	210.21	212.62	212.95	215.21	214.19	212.64	208.37	216.53	214.76	210.31	212.3	210.5	209.2	209.98	212.09	213.33	210.81	212.35	212.56	210.15	211.63	211.44	211.85	212.04	211.11	210.78	214.65	212.45	216.05	213.26	211.51	213.56	210.94	211.53	212.53	213.3	214.35	210.35	210.95	213.17	211.76
209.88	218.02	215.35	222.11	214.72	214.95	214.13	216.83	220.92	221.88	216.65	215.75	219.64	217.42	215.76	213.19	221.52	214.69	216.68	219.01	221.23	218.07	219.54	218.49	215.09	217.77	216.24	219.9	215.8	218.32	218.26	219.65	215.31	218.89	217.49	215.56	219.25	217.46	222.32	215.58	218.65	213.44	219.02	219.98	219.12	225.24	219.6	215.68	214.46	216.63
212.97	205.28	211.17	210.25	208.1	205.52	210.63	208.91	212.37	210.58	210.38	209.61	212.82	204.22	207.24	208.12	211.36	208.28	212.52	209.2	213.49	205.25	213.09	207.57	208.12	213.64	212.98	203.51	210.38	212.17	209.37	209.86	213.12	211.39	207.25	211.19	209.53	212.3	210.43	211.75	209.34	209.74	205.48	212.06	210.3	206.69	209.92	207.61	207.83	206.03
206.76	209.04	213.41	207.44	214.8	211.06	208.04	207.85	208.13	209.57	210.85	208.16	211.92	207.66	208.78	208.01	207.43	210.76	209.74	208.07	213.06	209.23	211.58	207.58	207.12	209.16	202.84	204.81	205.6	207.46	209.51	209.71	205.11	207.95	209.45	205.05	209.09	213.81	208.46	207.82	205.57	211.06	213.13	208.51	207.79	208.28	209.57	208.33	213.65	211.49
199.08	195.63	200.22	198.01	199.91	195.88	204.25	193.8	198.42	200.06	196.92	201.22	201.95	203.1	203.44	194.82	201.69	200.41	199.09	193.55	200.88	201.77	199.7	199.15	197.85	197.14	195.55	196.73	199.83	197.6	198.17	198.06	199.9	201.16	201.09	197.43	199.68	198.07	199.72	197.53	199.89	197.02	194.86	197	196.84	197.22	198.93	193.49	199.7	195.45
215.75	219.62	216.39	220.24	213.55	215.54	219.58	214.23	218.33	217.11	218.91	218.42	221.71	215.85	215.5	212.58	221.99	218	217.5	215.64	218.87	214.5	212.01	218.54	222.28	217.07	216.05	219.55	218.22	218.44	215.86	215.67	217.16	216.46	217.59	218.51	216.22	215.62	211.75	219.33	213.86	216.52	214.44	218.99	219.59	214.27	214.81	216.46	220.39	215.44
207.69	212.01	212.1	214.7	210.97	211.36	204.69	209.99	207.22	210.48	208.4	207.61	213.69	205.79	210.44	212.51	210.68	206.33	208.5	208.49	210.03	208.94	210.4	209.11	208.55	209.97	208.69	211.27	206.94	210.12	208.28	206.74	210.7	212.07	210.14	210.69	207.01	207.85	213.08	216.04	209.68	210.55	204.9	207.59	211.78	211.83	209.05	205.95	208.09	206.85
207.48	208.35	207.74	206.74	203.48	204.02	209.68	207.63	207.21	209.69	211.23	205.35	207.62	207.03	206.42	210.61	212.23	207.76	203.67	205.22	207.91	210.95	207.77	205.92	206.37	203.64	206.48	203.53	205.81	208.5	208.86	207.23	204.5	204.83	207.98	206.66	202.73	205.62	202.46	206.13	208.14	208.69	210.01	208.6	207.77	205.48	208.26	205.36	205.92	209.02
203.59	203.97	205.13	201.24	201.4	200.6	207.23	203.43	201.69	203.79	199.11	202.53	200.83	205.73	203.2	202.9	203.01	203.96	204.67	204.99	208.36	200.48	203.85	202.3	202.04	206.96	200.31	204.09	202.74	203.91	200.43	203.77	200.86	205.57	205.6	203.77	198.7	201.41	200.29	196.51	203.83	203.53	200.47	200.41	203.62	201.48	203.66	201.83	203.66	197.12
213.51	208.05	212.95	210.53	216.05	213.81	213.91	213.79	213.53	216.83	216.42	215.63	211.79	213.68	213.47	214.09	216.96	218.11	215.85	208.27	213.33	214.59	210.29	210.83	212.12	212.96	211.91	215.02	211.29	212.95	210.3	213.88	214.05	211.65	212.05	216.43	214.79	215.08	213.87	214.27	211.47	211.71	209.52	215.96	214.08	211.72	213.49	211.35	219.14	213.44
211.21	216.24	218.41	219.18	217.13	214.71	215.69	215.38	216.9	218.9	222.16	221.03	216.36	216.16	217.7	208.13	217.73	215.42	214.15	215.07	217.45	213.18	215.32	218.26	218.61	218.64	217.99	215.46	216.04	213.8	221.2	218.37	217.63	216.02	217.49	214.4	217.86	213.69	214.95	219.8	220.41	218.63	221.62	215.41	219.28	215.59	218.1	221.41	219.79	219.17
207.82	209.9	207.89	208.73	204.47	208.44	203.7	206.78	211.33	211.43	207.37	206.95	209.11	208.64	209.18	206.03	212.71	207.74	204.38	207.3	205.82	213.32	206.77	203.45	206.1	209.03	207.53	210.93	210.96	210.09	211.06	208.24	210.62	212.05	208.73	204.3	205.7	210.38	209.14	210.25	206.16	207.18	206.62	208.58	207.9	210.64	209.63	211.83	207.14	211.77
208.3	208.75	209.42	207.13	210.15	208.32	207.23	208.75	208.99	204.94	207.7	206.45	210.22	211.64	208.14	209.16	208.09	205.71	202.78	206.81	208.69	209.5	212.86	205.48	207.25	203.36	211.24	208.59	208.64	212.87	211.79	208.24	206.56	206.7	208.23	207.45	209.33	205.78	214.46	212.83	206.57	206.22	206.36	209.32	205.59	209.39	207.58	209.44	211.17	212.02
216.62	212.58	212.76	212.32	214.99	213.15	215.44	210.29	214.66	214.71	209.06	209.33	214.45	215.14	216.06	213.48	209.04	213.23	215.84	214.3	211.53	214.31	214.45	214.89	215.34	206.04	214.95	210.67	212.6	215.13	211.19	216.19	211.73	215.62	213.63	216.03	211	214.91	212.26	212.5	219.51	216.69	213.74	219.56	211.95	217.21	212.59	218.39	213.12	210.23
206.92	204.59	208.24	204.94	206.35	210.72	209.51	208.65	204.51	209.26	210.9	211.09	209.34	206.63	206.58	208.32	205.92	211.81	207.54	209.99	206.59	212.38	209.99	211.4	209	205.93	212.51	211.91	207.43	211.08	206.76	210.15	206.5	206.36	208.17	207.47	209.13	206.31	209.51	207.28	205.58	206.26	206.62	208.52	206.22	207.08	207.09	208.82	210.15	205.26
206.43	210.29	214.57	209.73	214.83	208.89	210.85	213.27	211.07	211.03	210.37	211.13	207.67	211.02	212.89	210.51	212.38	214.01	211.94	210.23	216.12	212.23	209.87	212.65	211.65	214.13	211.99	213.45	209.81	213.65	212.68	208.06	215.04	208.4	214.26	214.38	214.79	209.73	209.24	214.92	212.23	213.89	210.06	210.95	210.74	209.71	213.58	210.11	214.76	209.76
213.13	215.6	212.85	214.88	208.59	209.84	210.43	210.65	209.4	208.24	212.01	211.67	211.44	218.68	211.33	212.97	210.67	210.09	210.83	209.37	209.38	208.88	209.92	212.22	208.61	211.61	212.97	216.71	209.78	211.63	207.79	212.09	205.34	211.16	212.25	210.49	212.64	216.99	209.04	212.18	216.22	213.33	211.24	207.55	210.68	212.71	212.72	209.3	209.97	211.69
208.74	213.7	212.51	207.58	209.43	204.53	210.44	211.38	203.4	210.45	208.4	211.76	209.18	209.36	207.88	210.36	207.59	208.48	208.52	212.44	208.5	207.53	212.38	210.65	211.82	205.71	210.08	210.22	204.18	208.83	211.97	204.45	204.84	204.36	207.15	209.53	209.29	205.03	206.72	210.28	209.47	205.06	209.69	205.58	207.75	212.11	209.07	209.98	206.04	213.12
201.81	208.81	203.94	201.29	203.3	207.88	199.18	202.74	205.58	206.6	202.4	201.49	202.33	203.82	206.97	205.46	202.44	201.98	205.89	198.28	201.8	198.47	207.77	203.2	208.28	201.72	200.35	202.65	203.89	204.39	202.06	200.27	202.92	206.07	200.33	198.12	203.7	206.24	206.98	198.97	203.24	204.02	202.99	203.59	201.37	199.87	203.78	203.46	201.53	197.8
211.89	204.04	204.22	201.03	207.86	200.74	203.81	208.84	207.93	198.34	208.69	205.34	209.49	207.5	202.66	209.06	208.23	209.92	203.87	209.66	205.07	207.11	202.4	208.45	203.92	211.24	203.5	208.65	205.51	206.8	207.24	202.1	205.41	210.16	212.69	207.09	202.54	204.14	204.1	206.81	208.31	207.91	205.44	207.65	208	207.91	206.31	207.25	201.57	207.86
206.33	210.61	208.23	204.98	204.92	202.42	207.74	209.85	207.67	206.62	205.57	208.72	204.44	205.55	205.72	209.91	204.09	203.24	208.32	207.57	204.28	203.09	207.87	207.24	205.99	206.08	203.31	207.76	203.26	209.52	205.15	205.56	207.04	210.55	205.14	213.87	205.77	205.11	208.07	210.48	203.16	207.62	207.62	206.04	206.88	210.17	206.63	203.18	206.26	205.73
203	203.27	204.1	205.88	202.77	207.31	207.11	206.17	205.27	208.12	208.87	205.27	206.97	201.73	208.65	208.55	205.65	208.27	202.4	205.16	203.45	204.72	204.94	207.39	208.93	204.54	208.69	206.06	203.39	204.62	208.04	207.47	206.8	203.52	205.71	207.15	203.52	207.95	208.21	210.22	204.63	205.83	205.91	205.37	208.31	209.17	206.61	209.05	208.58	209.56
215.28	216.94	217.98	221.17	214.88	214.15	216.99	221.2	218.36	216.69	219.68	218.08	218.78	214.26	219.42	217.53	216.8	217.71	220.33	213.44	216.77	217.84	219.5	215.3	215.26	219.98	213.11	220.46	215.23	220.45	215.2	218.96	221.21	220.03	213.91	216.03	217.25	218.2	218.23	217.93	217.5	213.52	219.09	215.42	218.65	221.77	216.15	218.2	218.55	216.27
197.88	199.52	199.1	198.55	197.66	200.23	200.84	198.64	204.51	206.06	196.74	200.17	201.69	201.95	196.84	195.5	205.9	200.86	199.69	200.92	199.88	197.71	204.92	201.48	198.16	198.32	200.29	203.44	202.53	200.58	197.68	200.5	197.97	205.4	201.46	207.16	199.72	199.96	197.85	200.66	198.1	202.64	201.79	201.88	203.69	194.73	198.82	203.32	200.36	198.57
209	206.72	205.34	210.19	210.55	209.43	206.86	206.33	210.53	203.73	207.8	209.89	204.05	206.52	204.26	206.06	212.67	207.9	204.73	209.28	206.59	209.75	205.76	213.61	207.59	208.32	207.24	208.65	206.99	207.37	209.61	211.66	207.27	209.23	208.56	206.98	206.04	204.75	208	211.59	209.88	209.44	210.41	206.29	210.99	207.79	212.52	206.32	210.52	213.86
196.58	202.11	199.05	198.9	199.44	202.76	196.54	193.57	197.27	199.13	196.81	197.53	195.02	202.24	205.21	199.1	200.45	198.88	200.17	202.33	199.04	201.74	198.31	196.12	198.91	198.48	198.08	201.57	197.74	197.23	196.13	195.06	205.1	197.71	197.56	196.67	198.73	200.05	204.22	204.04	200.8	202.29	197.05	196.11	199.71	203.8	194.85	201.09	199.3	202.32
207.89	202.94	202.08	203.07	206.53	205.6	203.95	201.59	205.85	206.19	203.86	206.34	206.98	204.78	206.84	204.75	200.97	207.36	204.99	206.97	207.91	206.44	201.31	205.59	204.72	206.44	206.2	199.7	207.64	205.33	205.4	203.44	206.92	206.87	204.7	204.92	205.04	203.42	199.41	203.68	205.18	207.59	205.83	199.56	203.91	206.88	205.56	202.29	205.89	210.53
212.5	215.56	212.75	220.63	217.84	216.79	216.2	213.12	215.95	219.8	214.24	219.17	213.14	220.2	218.51	215.34	217.78	218.91	213.07	218.26	218.44	213.78	213.57	218.7	218.96	219.19	222.88	217.84	217.66	217.94	214.72	222.43	220.08	214.99	218.21	215.74	219.71	215.37	214.43	217.48	218.07	221.21	221.87	216.01	216.41	217.23	214.53	214.3	216.04	216.71
208.65	208.05	210.59	203.63	205.03	209.63	205.38	203.58	210.34	204.87	205.48	208.42	209.95	207	209.96	206.63	209.22	205.96	206.49	205.51	205.71	208.32	211	207.57	208.33	212.83	211.69	205.22	210.86	206.27	206.58	207.93	206.03	206.24	205.32	208	209.17	207.72	208.75	206.77	205.51	207.87	211.2	206.97	204.65	209.4	209.76	205.8	206.58	201.51
212.66	212.93	213.89	209.1	211.76	209.27	207.89	211.91	208.22	209.13	213.93	214.21	208.27	211.13	215.42	211.6	211.12	211.72	209.6	212.1	209.88	210.65	208.97	215.75	209.55	210.62	210.5	209.41	212.81	212.54	211.36	213.7	212.8	210.15	211.45	211.26	211.42	207.98	212.37	207.37	212.95	214.35	206.93	212.1	210.47	208.71	212.71	209.79	211.22	214.49
198.51	195.12	198.7	192.1	199.6	191.04	194.35	196.47	195.39	193.95	194.91	199.64	194.77	191.12	192.33	193.65	196.32	198.38	192.51	187.79	187.92	194.79	189.84	197.23	196.2	193.65	197.9	194.96	196.94	195.38	195.32	195.75	194.7	196.74	198.67	192.44	194.18	196.28	193.47	193.98	191.83	195.9	193.72	194.67	195.96	203.19	193.53	195.62	191.28	194.23
209.43	205.81	205.4	207.95	213.7	209.66	209.01	207.93	206.9	205.41	209.6	211.11	208.49	210.24	207.04	207.91	206.08	206.98	207.39	208.92	214.5	207.97	211.04	207.94	210.32	207.43	204.37	208.33	208.68	206.06	212.64	207.03	208.18	204.34	210.39	210.76	205.32	211.3	212.92	205.34	208.77	206.74	210.88	210.84	204.01	212.95	203.37	204.67	210.62	206.5
218.7	219.64	217.5	216.97	219.57	213.08	220.49	214.61	221.86	213.18	219.59	216.16	214.64	218.71	223.03	220.95	215.22	220.15	217.33	223.58	216.34	217.99	218.45	224.96	221.19	219.76	219.87	217.5	218.11	217.36	212.62	220.05	218.13	223.43	215.67	215.38	217.68	217.3	220.86	216.44	217.76	219.79	217.02	218.72	223.57	215.99	219.55	217.77	216.11	217.27
205.8	203.75	205.17	207.42	209.57	203.81	209.27	208.48	204.26	204.87	210.06	208.54	206.78	208.03	207.43	208.93	209.66	211.44	208.75	209.19	208.3	210.36	208.43	208.09	210.02	206.69	210.3	208.69	207.57	208.68	211.71	206.44	206.54	207.28	212.04	209.43	208.79	207	208	203.9	208.92	210.77	208.05	211.43	212.2	206.18	205.8	205.52	209.92	209.18
198.14	201.44	197.92	196.3	201.94	201.78	199.69	197.87	195.06	202.99	200.59	202.88	197.23	200.51	200.82	206.54	197.51	203.61	203.75	197.42	198.99	197.08	199.11	197.57	203.87	195.67	198.42	200.63	198.64	199.09	200.79	201.6	198.26	196.92	199.34	199.06	202.67	206.02	199.27	200.51	199.61	200.2	203.93	202.93	200.18	200.13	198.75	198.83	201.43	199.77
210.45	210.76	212.69	213.07	213.68	214.06	214.13	217.11	211.01	210.16	211.91	214.32	212.73	216.93	213.77	211.14	212.74	211.02	213.73	208.01	213.53	214.58	217.52	211.4	209.94	216.65	215.88	211.69	213	217.27	214.62	216.34	211.38	212.78	214.24	217.31	213.91	215.25	212.43	215.72	209.32	212.4	210.01	208.38	212	214.09	214.34	214.81	211.19	215.46
204.67	202.85	203.32	202.47	198.42	201.94	207.74	200.66	208.75	200.18	205.8	197.95	203.91	207.62	204.23	202.57	203.83	204.74	201.55	203.16	200.59	206.96	204.58	205.37	206.42	200.05	206.39	202.11	200.44	205.01	204.04	205.62	199.15	203.45	202.49	200.47	203.22	208.93	205.65	203.71	200.41	197.35	202.45	203.26	203.18	202.83	206.22	208.89	202.58	206.03
209.79	208.18	211.62	212.87	204.77	209.97	207.05	206.78	209.38	205.99	207.76	208.19	211.82	209.08	209.67	208.65	205.51	208.4	214.13	208.8	207.85	213.61	203.4	206.76	209.1	209.37	211.17	210.77	209.06	211.31	209.45	204.5	205.22	208.94	209.78	207.53	211.25	207.36	206.65	207.65	208.69	210.95	210.55	209.8	205.5	206.8	203.15	208.15	204	210.96
204.05	201.97	205.01	206.33	198.99	202.7	201.05	202.2	205.1	201.98	201.93	204.89	202.55	199.48	203.85	203.81	204.82	202.76	206.33	206.02	205.77	206.25	199.31	209.2	207.04	201.92	201.89	204.03	198.98	206.44	200.94	201.9	201.94	202.4	202.77	201.72	203.76	208.63	202.69	205.1	202.89	204.55	200.57	201.56	203.33	200.99	206.78	203.07	203.89	208.49
207.29	212.06	206.32	213.61	208.44	204.45	208.65	202.95	210.78	209.29	210.03	209.59	205.78	207.49	206.66	203.57	210.63	209.08	203.83	210.26	206.92	213.08	204.73	209.84	209.51	208.07	212.3	206.69	207.4	211.37	211.34	210.38	206.57	209.54	207.57	204.43	208.94	205.28	209.08	208.32	209.43	208.78	204.15	206.65	208.84	206.91	208.63	210.1	209.1	206.58
202.73	199.76	200.24	196	202.77	203.03	201.19	203.13	205.74	203.42	201.62	203.04	200.13	199.77	204.67	199.96	203.62	204.01	205.18	208.03	202.64	202.01	204.53	204.24	203.1	204.17	205.77	201.76	202.06	201.88	201.41	203.54	206.75	204.25	199.75	206.55	199.96	196.22	202.97	203.61	203.88	206.51	207.06	199.34	206.43	200.61	201.51	203.69	206.63	202.28
205.24	201.01	204.47	208.95	204.09	203.72	205.16	201.12	206.28	202.02	203.2	203.91	205.22	212.51	206.1	204.58	207.52	203.9	203.46	206.22	207.86	205.88	202.03	204.26	202.13	202.23	207.27	199.71	196.84	200.79	200.9	200.94	202.94	203.2	204.11	205.79	208.93	199.95	206.18	204.03	201.67	203.09	202.41	207.3	202.1	202.57	200.76	197.98	202.14	203.28
196.02	190.75	194.08	196.82	194.24	195.02	195.05	193.96	193.62	194.32	198.78	186.13	192.41	190.19	195.74	194.4	192.07	191.45	192.88	192.11	192.85	196.7	192.12	192.11	192.57	192.6	194.26	195.28	190.77	196.57	197.36	200.74	188.14	195.57	193.92	195.01	191.34	191.96	192.89	199.71	200.64	192.44	197.57	197.87	195.22	195.3	194.33	192.63	198.65	193.93
203.17	202.94	202.77	203.68	206.91	198.75	202.83	199.69	202.96	204.5	205.01	197.57	199.8	204.31	201.11	202.22	202.63	198.74	200.73	198.67	200.52	201.2	203.76	211.16	203.9	202.38	199.6	202.48	201.41	201.34	201.7	203.66	205.35	205.34	202.22	202.24	197.18	202.39	206.59	202.04	201.02	202.39	200.78	205.94	202.19	204.78	203.88	208.82	204.12	198.13
208.66	212.86	211.05	212.75	215.61	211.18	213.21	213.38	217.49	216.28	212.17	209.52	210.57	217.4	219.97	214.52	210.34	209.8	213.84	214.45	216.99	212.86	211.31	212.53	212.74	212.81	213.36	208.34	213.54	215.75	217.02	218.58	213.62	216.91	215.37	213.7	219.88	214.54	215.55	213.92	213.38	216.9	215.86	211.76	213.04	213.58	218.67	213.19	211.91	218.21
202.59	200.08	200.63	201.18	204.35	195.38	202.12	199.69	199.58	195.68	200.05	206.44	198.71	197.82	193.69	201.73	201.52	195.75	196.03	197.8	201.02	202.66	198.87	200.86	200.71	198.66	201.17	203.49	204.18	204.8	200.18	197.26	200.28	201.98	205.01	200.06	205.48	203.32	201.38	198.47	198.4	203.1	202.45	197.15	194.71	200.36	199.25	203.11	199	200.28
218.12	209.72	212.35	209.89	213.35	211.35	204.53	210.04	212.08	209.49	211.58	211.16	215.37	214.03	214.97	210.35	214.62	215.5	212.19	215.49	209.93	211.69	214.2	217.11	209.62	207.18	209.12	211.35	214.64	210.5	211.94	213.06	217.01	211.44	211.45	215.82	209.68	212.02	211.77	213.39	214.96	211.11	214.81	213.99	217.14	213.32	211.67	210.66	206.15	213.65
209.68	210.59	206.57	210.1	208.52	209.92	213.38	207.98	208.42	208.39	210.93	208.47	207.83	208.73	212.53	213.01	208.72	208.65	203.89	207.14	207.03	207.1	208.39	209.61	214.17	210.7	204.6	205.99	209.75	203.44	208.88	206.63	209.71	210.2	209.71	209.98	212.65	208.1	209.77	209.02	210.02	206.56	207.45	206.51	210.53	207.79	205.58	212.77	207.62	210.27
219.59	216.65	221.09	213.78	215.91	218.94	216.18	216.86	218.09	217.32	212.98	216.89	215.41	219.02	219.92	216.21	214.97	217.64	217.55	217.92	211.92	213.77	214.73	215.92	220.47	216.66	214.81	217.68	219.09	220.14	213.65	219.28	217.76	215.27	216.6	215.74	219.8	214.41	219.56	214.38	216.31	217.38	214.15	219.38	217.69	218.16	211.38	217.18	217.57	218.15
201.88	202.39	207.37	204.83	201.08	202.93	205.86	206.69	202.17	202.83	203.96	208.05	205.93	200.62	201.69	202.43	202.78	202.42	200.56	202.01	200.69	207.49	207.42	202.15	204.07	207.22	210.25	201.31	199.49	202.81	203.77	208.9	207.68	202.08	203.98	205.45	205.98	209.54	204.97	202.96	207.54	204.62	209.04	207.81	201.84	203.64	207.2	200.72	201.82	203.21
203.45	207.16	204.08	207.07	208.21	208.76	204.81	207.15	204.77	204.2	207.18	210.25	203.43	206.35	208.05	208.3	207.68	206.69	197.88	207.18	204.08	204.64	209.83	204.81	202.89	203.94	208.61	203.68	205.03	206.49	207.56	207.19	203.37	206.79	211.46	211.02	202.89	203.57	205.22	205.83	210.01	205.09	202.45	207.99	208.07	206.53	206	207.11	203.64	213.92
204.17	200.44	197.11	200.15	196.68	202.57	200.62	205.03	197.89	201	197.2	202.61	201.21	199.95	204.32	203.95	195.81	196.99	201.04	199.18	197.9	201.43	200.89	201.67	205.11	200.5	197.92	203.17	203.18	201.25	196.71	200.39	198.62	198.79	201.52	203.24	197.62	200.41	198.23	198.88	196.77	200.3	199.21	204.64	198.04	201.28	198.21	203.1	203.44	202.22
202.85	203.24	208.08	197.67	202.88	199.08	205.96	201.41	206.82	202.91	206.89	203.88	204.14	203.71	201.56	201.53	202.74	206.37	203.21	205.89	204.89	198.43	202.76	204.8	204.81	205.69	201.19	198.41	204.59	209.48	204.67	204.33	202.46	208.64	198.25	206.53	203.13	204.44	202.49	203.93	205	206.86	208.01	206.69	205.56	204.39	201.27	200.98	206.49	204.06
212.66	214.26	213.67	212.34	210.2	215.93	209.14	212.59	210.02	212.34	212.65	212.38	210.84	209.35	214.28	207.95	211.92	208.58	211.23	214.22	214.06	208.9	209.89	207.63	212.44	210	216.61	215.84	210.85	218.04	207.43	211.5	210.81	208.93	212.15	213.26	213.75	212.5	212.99	213.39	213.93	211.88	214.39	218.06	214.39	217.92	211.69	211.16	211.31	212.62
199.86	197.33	198.95	201.44	202.39	200.78	201.33	198.17	200.89	202.71	197.79	200.75	204.98	200.95	202.18	203.47	198.87	199.15	197.81	204.15	206.37	202.6	205.19	199.74	204.62	202.4	202.61	202.4	202.01	201.35	199.94	203.42	202.22	203.21	199.09	198.21	203.64	200.86	201.76	205.55	199.98	202.06	204.58	200.05	202.12	198.15	202.57	199.51	204.27	200.42
196.07	205.95	197.11	202.84	200.48	196.66	198.36	200.04	199.94	202.76	200.38	200.73	198.7	200.62	198.34	198.33	201.52	200.4	201.8	195.18	199.52	199.48	202.97	200.2	196.18	201.53	199.6	201.58	200.22	198.05	198.71	198.46	194.74	198.35	197.73	197.77	203.77	199.15	199.98	200.33	196.36	202.44	201.01	199.07	199.27	198.81	198.29	203.22	196.27	198.86
214.9	218.4	218.88	215.2	217.07	219.67	214.19	220.17	216.98	219.25	215.05	214.95	214.9	218.96	214.96	223.24	215	218.69	215.67	216.78	219.09	217.93	217.82	216.78	217.43	221.6	216.46	216.92	214.16	216.84	211.75	217.11	215.3	218.05	217.3	214.32	216.28	216.57	216.6	213.91	215.64	220.3	218.39	219.25	223.78	215.37	216.3	216.95	214.2	215.05
201.96	206.04	202.44	203.09	202.93	203.73	204.77	204.59	201.86	204.98	202.9	205.01	203.29	203.39	198.98	199.39	197.81	198.9	206.17	202.79	201.49	206.48	200.96	200.86	204.01	205.15	201.15	204.87	203.88	206.26	200.09	202.15	204.4	204.05	202.09	204.43	202.9	206.83	203.36	201.68	202.08	198.55	200.35	202.79	205.45	205.36	201.22	202.88	202.07	205.4
213.16	207.71	212.02	208.08	213.09	211.24	208.28	216.15	213.26	207.42	208.89	212.05	208.42	208.7	205.01	206.07	211.33	213.31	211.5	209.51	210.22	210.2	211.43	212.49	212.39	206.3	212	209.53	214.34	208.32	215.17	207.28	211.97	209.53	210.39	210	206.08	212.64	203.7	211.13	211.46	212	212.6	213.38	208.17	213.51	207.87	207.1	207.85	207.99
194.69	200.71	200.11	200.45	193.31	193.64	201.53	199.39	196.64	199.67	194.95	202.04	195.24	196.84	197.79	197.15	197.68	197.67	200.1	194.54	204.11	196.64	195.71	200.38	198.99	195.54	195.25	197.44	195.86	196.96	197.66	198.84	195.08	196.86	197.76	196.88	201.95	197.39	202.31	198.25	200.38	197.11	203.23	200.46	198.62	200.44	199.8	195.99	198.76	206.19
198.87	196.96	200.02	199.38	197.98	195.05	194.48	198.63	199.8	198.59	200.71	201.19	198.88	195.68	200.37	195.53	198.04	195.56	200.71	198.09	202.79	197.86	197.44	197.77	196.45	194.37	196.14	195.9	202.02	195.48	199.21	196.88	198.96	197.93	198.02	198.51	197.44	195.01	198.54	199.94	198.56	198.66	200.54	197.52	193.37	196.61	200.92	198.24	197.83	194.46
203.37	197.8	204.84	203.79	200.43	203.88	197.73	202.52	199.69	200.07	199.11	201.08	199.72	197.77	199.19	198.41	197.81	199.11	198.61	200.4	196.14	201.51	204.98	200.01	207.85	203.94	204.9	198.36	199.42	201.31	196.6	199.02	200.27	198.83	198.75	198.3	201.32	200.59	203.68	199.95	201.22	197.65	197.95	198.69	202.49	199.02	199.45	201.92	198.7	200.34
200.03	196.59	195.95	196.03	194.54	198.81	199.77	200.02	194.75	199.83	195.48	194.1	194.72	200.09	194.63	196.81	198.65	197.82	197.17	197.25	200.79	199.4	196.52	199.33	200.52	198.56	196.47	200.63	198.64	194.04	195.58	199.21	194.16	200.84	197.68	204.61	203.12	200.72	198.24	194.99	198.06	195.21	198.16	199.07	196.57	191.57	199.91	197.31	194.95	192.18
209.08	206.38	205.21	210.1	209.7	208.27	208.92	205.18	211.32	204.08	206.26	211.25	207.88	205.63	207.3	209.96	207.27	205.12	207.86	208.95	208.33	204.72	208.94	208.97	207.78	209.62	204.82	207.11	208.91	210.74	210.13	206.81	206.93	206.21	206.04	205.32	206.63	210.57	207.62	203.35	214.59	208.29	209.95	211.86	203.72	203.49	208.17	216.77	208.77	208.88
220.84	216.61	216.06	217.94	216.97	217.66	217.47	217.57	220.06	220.62	220.14	218.84	215.26	215.67	217.56	218.95	220.02	216.99	216.62	218.55	219.14	217.09	217.97	218.13	215.76	217.24	218.46	214.99	217.37	216.38	213.68	220.15	216.74	215.5	213.42	220.38	218.32	221.56	220.09	217.8	218.84	216.17	216.14	215.38	214.09	216.89	217.95	218.58	218.77	223.51
210.88	214.84	211.33	219.09	215.58	210.98	211.6	209.97	213.05	215.69	214.09	212.09	209.38	215.67	214.35	211.07	213.05	213.38	208.87	210.52	213.52	211.21	209.2	213.74	212.45	211.53	211.42	211.6	209.53	211.27	216.74	213.85	210.72	214.82	211.26	211.7	214	212.83	212.21	209.37	210.58	216.44	214.87	213.83	211.07	212.05	211.79	211.53	212.61	213.58
212	203.99	209.11	206.17	206.2	207.35	207.81	203.67	208.61	211.66	209.74	205.58	203.1	205.69	212.84	204.83	206.07	206.4	209.08	207.45	208.71	206.24	202.86	210.41	209.96	207.63	204.51	205.49	203.58	207.55	211.24	204.84	209.16	207.5	208.02	208.8	205.16	207.82	206.12	203.87	205.29	207.52	206.58	207.93	209.08	206.58	203.31	209.48	209.7	208.26
218.25	216.73	215.45	214.16	216.19	218.23	216.34	219.11	214.32	218.06	215.87	218.87	221.76	212.72	220.83	218.8	219.55	216.96	216.72	218.42	219.1	221.63	217.18	220.68	214.64	213.45	216.25	223.62	217.18	214	217.37	220.76	219.59	215.61	218.6	219.1	218.77	219.53	215.94	221.82	214.92	215.26	222.45	218.82	217.5	218.99	222.76	218.08	215.96	217.85
208.97	208.98	207.05	212.31	213.09	206.08	210.74	207.56	208.39	205.86	209.22	211.73	205.94	208.36	206.5	207.18	205.15	206.14	211.43	209.47	207.45	205.86	209.42	212.03	206.04	202.51	208.04	209.87	209.7	208.74	208.84	210.93	208.94	209.68	208.3	206.68	207.87	212.7	211.1	214	213.53	213.35	208.23	211.71	212.94	209	210.48	206.67	208.43	208.1
220.56	221.55	215.29	216.81	220.42	217.24	220.56	215.43	216.52	218.88	218.36	216.37	223.86	218.3	217.42	215.68	212.12	212.81	217.25	221.03	219.98	218.87	214.3	217.11	218.16	220.89	218.76	221.28	216.28	220.89	214.69	212.22	216.14	219.33	219.08	217.53	213.63	217.37	221.79	218.69	221.65	219.22	218.06	217.79	215.66	220.54	220.83	214.52	214.4	218.96
216.05	212.96	213.02	209.41	211.6	213.79	216.65	209.77	212.36	215.22	217.39	213.88	214.43	214.3	212.75	212.83	213.51	214.97	212.71	212.75	215.37	213.43	212.15	211.23	207.94	210.79	215.89	213.7	211.59	213.48	209.13	208.18	215.22	212.92	216.54	211.67	211.53	206.25	213.93	206.88	212.53	209.28	214.22	214.76	209.67	209.98	208.84	212.95	211.22	211.19
212.64	213.9	214.25	211.49	214.72	212.9	211	216.96	210.96	211.9	211.67	214.96	215.58	216.71	212.73	216.19	211.92	213.01	214.7	209.48	217.35	213.49	212.41	216.93	212.81	216.47	210.99	209.24	209.47	215.28	217.03	213.87	213.77	210.73	214.21	217.92	215.13	210.33	211.37	215.78	216.12	214.43	215.06	213.58	209.18	214.09	215.99	212.98	214.72	217.59
209.25	209.72	212.58	211.05	214.44	215.12	216.59	214.84	213.64	210.36	214.3	215.74	211.47	211.38	218.55	210.54	211.68	213.74	210.13	210.43	212.9	216.53	213.38	212.12	212.23	212.54	214.85	213.49	211.18	213.69	212.72	214.55	209.45	215.38	214.63	212.05	216.99	211	209.13	210.89	211.46	214.5	209.25	212.65	215.23	213.48	213.43	211.78	216.18	212.39
211.17	208.21	209.56	212.49	211.99	211.15	210.08	214.01	209.18	213.53	208.39	213.7	209.38	215.42	213.45	215.12	214.38	217.03	211.66	216.21	210.34	215.56	213.42	212.46	213.56	212.53	207.76	216.42	211.89	212.64	211.15	213.54	212.48	212.51	211.48	218.04	211.68	211.78	213.92	217.61	214.13	217.98	216.02	212.88	210.54	209.94	214.86	218.69	213.9	212.83
211.72	203.45	208.66	207.18	205.73	205.77	210.64	208.23	208.57	205.46	204.03	206.01	210.13	208.2	207.76	212.66	209.49	206.66	211.07	207.82	210.7	210.71	203.67	208.79	211.08	209.94	201.25	212	208.58	205.46	204.98	210.77	205.72	211.82	209.18	207.6	204.85	207.93	207.33	210.16	206	209.74	210.75	206.62	206.03	206.8	203.93	207.59	206.25	206.57
200.13	203.45	200.57	202.78	197.95	208.71	206.06	201.65	204.11	206.69	205.3	204.57	200.82	207.52	203.22	205.15	204.88	200.53	198.86	198.83	205.18	200.87	199.42	205.32	204.14	201.32	196.97	201.92	201.81	208.15	202.47	195.48	207.91	206.03	203.41	200.88	203.31	202.4	203.29	200.86	203.57	204.5	200.68	201.77	199.52	201.7	197.39	200.68	199.71	201.9
203.05	200.36	205.15	203.52	202.82	202.49	205.82	204.42	202.08	200.76	202.24	198.63	201.35	197.94	200.62	201.13	202.88	200	196.65	200.96	202.67	207.22	201.75	201.73	201.39	201.78	198.51	201.94	199.49	201.27	199.45	196.6	199.44	200.47	205.04	197.84	201.48	201.21	208.13	199.8	204.17	202.38	195.42	200.44	200.77	201.1	200.7	206.87	205.37	201.6
201.74	206.13	203.25	203.1	200.66	203.68	202.28	202.83	203.94	209.62	207.54	202.68	201.44	205.51	206.38	203.54	203.37	196.86	208.57	205.06	201.71	206.42	198.95	208	209.68	201.53	207.05	203.84	202.28	205.26	203.04	205.45	201.24	210.82	204.74	204.72	203.14	207.14	205.45	202.9	205.89	203.19	204.9	204.73	204.24	204.63	207.17	204.33	206.81	202.21
198.63	192.09	190.15	192.89	194.02	198.57	192.5	191.09	192.19	193.41	192.29	195.13	195.31	195.61	194.47	192.81	192.75	195.47	192.08	195.53	194.73	192.46	185.2	192.43	192.71	194.88	191.82	194.2	195.64	191.28	201.01	195.1	191.36	191.48	193.43	191.35	192.58	197.02	197.5	191.15	192.9	191.36	196.01	191.69	194.18	196.98	193.47	195.47	196.8	194.16
216.43	213.16	211.76	211.5	211.78	217.88	212.48	213.96	209.52	210.3	214.57	208.36	209.64	211.14	208.78	214.05	210.11	207.07	217.31	210.39	211.5	214.48	214.78	215.59	202.9	211.63	212.32	215.18	210.02	211.13	212.84	212.86	211.89	209.18	212.93	209.18	212.69	211.57	211.63	212.45	209.36	209.13	207.42	212.57	208.55	210.05	207.48	213.41	211.47	208.87
215.93	203.91	211.35	212.57	209.65	213.3	212.52	209.95	209.11	209.29	214.03	211.59	211.59	213.98	211.45	213.04	212.92	209.72	213.74	210.57	214.07	216.83	216.34	212.72	210.25	214.46	212.65	212	209.57	209.44	209.92	212.44	213.78	210.27	212.18	211.94	209.71	213.7	205.56	210.75	212.69	210.24	213.74	209.33	207.46	213.1	214.66	213.09	212.44	214.55
200.33	202.69	203.72	207.38	203.64	203.44	211.56	206.08	203.67	203.8	204.71	206.97	206.36	202.42	210.8	203.57	204.16	204.85	203.37	203.4	203.31	207.73	204.58	205.09	208.85	202.97	204.6	207.11	206.78	207.47	205.35	203.26	207.18	200.06	203.06	203.01	206.56	207.69	208.23	206.83	205.21	205.55	205.46	204.04	204.39	203.33	207.74	206.31	209.73	205.8
210.42	212.97	211.38	209.9	214.34	213.56	210.7	214.56	212.16	215.09	214.29	209.49	212.19	213.2	208.43	213.69	208.94	213.36	203.91	212.65	212.37	214.16	213.26	212.26	210.81	213.21	214.11	214.65	212.09	212.43	208.57	210.31	208.07	211.59	213.13	208.77	211.77	210.42	212.21	209.52	210.02	209.58	211.27	215.96	209.03	210.81	214.85	212.09	207.79	207.44
210.95	208.22	213.02	211.71	208.6	209.86	213.78	212.62	215.57	210.6	212.61	210.02	211.58	216.34	216.74	214.49	217.51	213.76	212.69	210.61	208.7	212.28	213.59	211.67	212.09	211.23	211.06	213.24	215.42	214.58	212.55	213.18	207.42	212.53	215.46	207.85	213.82	210.55	214.08	214.72	215.21	212.83	215.47	217.26	214.51	214.36	216.96	215.48	208.77	212.04
207.1	199.14	209.12	199.95	202.82	207.49	207.5	202.23	205.13	206.66	205.53	202.25	208.63	200.32	205.63	205.31	205.51	201.13	201.23	207.13	201.58	205.28	204.52	203.63	205.36	202.68	207.46	207.46	204.25	207.63	208.35	203.57	202.9	207.91	204.05	200.4	205.01	203.66	210.76	202.03	199.45	201.86	206.19	210.49	203.4	199.51	204.85	202.5	205.11	202.03
209.99	213.82	211.98	207.96	213.85	210.85	209.14	212.37	212.65	219.44	209.41	212.41	212.59	209.57	212.84	210.49	210.94	213.41	211.38	212.54	211.63	211.41	215.18	213.81	212.74	207.73	210.01	212.21	208.79	212.15	215.4	214.79	215.05	216.01	210.54	211.06	212.82	211.56	211.67	212.61	213.08	208.68	215.67	213.4	210.36	213.32	212.23	212.36	214.46	216.06
214.84	215.29	210.26	212.06	206.15	212.3	213.05	214.26	209.54	210.58	207.96	209.52	210.06	211.46	210.42	208.93	210.77	213.77	211.5	211.95	210.9	209.32	214.43	210.89	212.12	212.12	212.83	207.8	209.9	209.67	213.83	212.94	209.29	213.28	209.34	210.99	214.04	211.58	209.82	212.58	214.99	210.01	213.92	211.18	213.97	215.22	212.34	209.14	210.27	212.98
210.82	210.17	209.63	211.72	211.32	210.41	215.07	214.89	209.96	211.88	211.44	212.39	208.59	218.66	214.29	213.49	213.12	215.66	210.98	210.73	216.19	209.6	214.92	215.02	210.25	215.77	216.79	209.99	213.07	210.26	209.54	207.17	215.91	212.51	210.29	212.23	216.27	208.67	212.51	210.43	208.65	209.87	212.21	212.82	212.12	209.18	211.17	213.27	208.99	211.01
216.75	218.9	215.49	206.95	213.33	210.61	209.54	208.7	211.19	213.2	216.07	210.2	212.92	211.97	211.59	212.35	217.1	216.54	213.71	211.71	216.05	213.4	213.24	210.63	214.56	213.34	214.22	216.45	211.23	211.64	214.07	210.42	216.66	213.27	213.4	213.52	215.08	217.44	213.14	215.6	213.67	216.43	211.83	217.28	210.28	217.03	214.85	216.67	213.8	207.92
196.47	196.09	196.12	197.57	195.71	195.1	194.19	193.9	194.22	200.45	195.67	196.39	193.39	197.77	196.59	196.45	199.32	194.98	194.12	194.44	194.1	199.15	193.89	194.75	194.54	198.32	196.82	192.5	192.77	196.19	193.08	197.29	196.09	197.68	194.33	196.07	198.22	197.09	195.64	195.1	196.33	193.75	198.12	196.16	198.7	195.9	193.72	193.11	198.31	195.5
206.72	212.03	207.75	210.97	209.19	207.82	208.39	209.36	208.16	208.65	205.28	211.97	202.17	207.32	209.5	213.63	212.3	206.4	211.14	207.52	209.07	208.65	208.17	216.11	211.29	208.46	210.94	210.42	209.7	213.9	209.34	209.9	207.91	211.22	211.18	208.46	210.36	215.64	206.01	209.48	212.21	212.62	209.63	208.65	211.61	207.08	204.92	203.8	211.53	211.29
200.24	200.45	201.77	196.51	201.2	198.43	197.9	195.87	203	203.47	200.98	197.46	201.62	197.04	196.96	199.14	195.92	193.65	194.8	199.28	202.06	201.66	193.4	201.58	197.85	198.16	199.83	199.7	198.29	196.62	198.7	196.72	201.01	196.8	194.84	199.63	199.82	195.18	200.03	196.94	196.93	202.28	199.03	200.26	201.1	197.2	201.57	197.74	201.8	197.62
212.73	215.2	210.84	213.47	215.66	212.85	212.5	212.77	211.85	215.57	212.5	215.68	216.91	213.33	215.6	216.17	214.97	216.48	210.76	211.41	211.05	211.16	215.86	211.77	207.55	208.44	213.14	212.75	214.74	215.02	212.72	214.89	215.74	212.24	210.83	216.85	214.82	213	214.12	209.51	216.67	212.98	216.2	212.11	207.2	209.42	214.45	211.99	215.41	211.29
210.65	210.91	212.63	208.87	209.19	207.15	212.18	213.13	213.86	209.94	209.68	209.47	214.1	207.87	212.61	210.2	211.38	209.26	209.77	209.86	209.28	208.96	212.42	209.97	209.13	212	211.7	211.9	212.5	212.95	216.25	209.01	211.09	211.86	211.46	215.05	211.81	210.82	213.85	207.99	209.93	212.74	209.76	213.61	209.56	210.97	209.41	211.24	209.35	209.33
211.57	212.37	210.81	209.28	211.85	209.6	212.86	213.06	215.47	208.24	212.22	211.89	213.03	212.37	213.12	214.22	213.53	214.39	211.64	213.03	212.25	213.1	213.99	214.43	216.96	215.59	211.02	215.62	217.19	213.64	212.23	210.03	211.48	215.69	211.98	211.74	210.25	211.3	213.8	211.77	210.32	213.7	211.54	210.16	213.87	211.93	214.44	212.4	213.89	216.59
209.75	207.59	214.65	213.21	214.02	210.8	211.97	202.3	204.38	208.47	209.8	210.61	209.55	203.99	210.25	210.73	211.19	205.28	206.97	211.05	210.52	209.26	209.6	209.83	205.71	207.74	213.04	207	212.77	210.51	207.63	207.67	206.92	209.76	205.32	207.7	211.18	208.91	214.4	209.15	206.36	208.52	209.14	210.23	213.27	207.03	206.46	209.53	211.2	209.85
202.45	204.93	200.91	201.8	203.33	205.89	206.11	204.45	204.75	199.33	200.57	205.07	207.99	202.08	204.94	202.28	202.93	205.87	204.67	207.17	202.07	205.88	205.86	202.2	201.13	200	203.65	200.41	199.96	203.33	203.05	204.01	208.2	207.55	205.42	202.71	203.58	207.4	204.76	201.41	204.79	204.74	202.9	207.44	204.07	206.13	207.06	209.13	205.03	205.07
210.07	208.3	203.79	203.02	203.4	205.41	201.2	203.82	204.42	204.54	209.01	205.53	206.14	203.04	205.51	213.56	203.69	204.51	203.07	204.18	205.42	202.82	210.93	201.67	208.68	209.88	201.39	203.39	200.73	200.65	203.61	205.69	207.06	207.31	200.89	204.81	208.7	203.96	204.3	201.53	202.13	205.03	200.16	207.3	204.31	201.49	213.22	204.36	202.99	206.61
198.46	199.16	197.96	198.09	202.07	197.92	202.27	200.49	203.51	198.34	207.32	198.51	201.52	200.13	200.96	196.88	203.27	197.99	204.26	200.78	198.32	202.09	203.52	199.27	197.78	198.32	198.58	199.8	198.28	198.16	199.59	202.36	203	202.21	199.28	198.83	196.93	202.25	197.73	201.75	201.87	198.01	201.8	203.52	203.97	204.23	199.55	198.31	197.46	201.72
209.77	207.62	207.26	205.55	207.25	207.52	208.22	208.04	206.24	206.02	204.17	208.72	212.76	211.57	210.04	207.24	208.39	208.35	212.34	207.76	209.16	209.16	205.64	205.01	206.9	214.04	208.91	204.62	211.53	215.49	207.39	204.55	214.79	212.02	210.88	204.73	211.96	211.55	205.14	206.35	208.43	207.88	213.88	211.75	208.51	207.43	209.51	207.85	208.03	208.55
209.8	205.86	202.89	208.56	205.99	199.9	204.55	207.53	202.33	200.2	203.36	200.96	201.63	206.52	204.85	206.96	200.92	203.62	201.96	203.89	203.21	203.62	204.5	199.88	203.14	204.88	203.06	205.36	207.09	202.72	203.48	206.3	202.21	207.72	204.3	202.02	203.16	203.93	205.14	209.7	203.52	206.24	207.67	203.53	201.72	205.82	204.03	196.64	207.08	207.35
202.38	203.6	200.04	201.94	201.79	201.68	203.23	206.42	202.04	200.76	199.67	205.46	204.13	204.08	204.66	198.99	203.78	201.23	202.73	205.17	202.92	202.39	200.32	204.33	205.08	205.87	206.8	199.63	205.3	204.68	201.4	208.84	201.06	205.7	204.1	202.4	204.01	203.97	200.46	205.13	207.06	202.23	204.91	208.12	204.75	201.43	201.27	205.8	205.03	200.19
202.71	204.01	198.85	198.87	199.38	199.16	200.68	201.83	200.28	201.99	202.78	201.51	199.5	197.17	196.45	195.31	203.51	202.85	204.68	197.9	200.72	201.97	198.98	203.42	198.59	205.93	201.51	198.51	196.1	199.69	198.62	197.21	196.84	194.43	203.08	202.54	201.06	198.09	199.67	198.06	197.68	199.71	201.65	203.03	199.92	200.63	197.15	199.71	202.83	200.79
206.62	209.9	205.51	206.2	210.3	210.51	210.02	204.23	213.8	212.37	213.99	207.38	208.94	208.43	212.35	203.39	208.86	207.42	207.27	206.84	205.61	203.31	209.72	205.77	207.24	211.24	213.28	209.84	208.99	210.16	208.27	211.46	209.66	212.6	210.6	208.52	203.42	205.47	209.51	207.72	212.93	207.67	209.6	208.18	205.43	207.34	214.55	210.5	210.44	205.96
215.31	213.73	214.55	216.99	209.94	217.47	213.12	210.68	214.5	211.7	210.61	213.44	210.52	216.14	208.81	211.75	213.67	214.18	213.11	213.02	215.18	213.89	212.64	215.02	212.06	215.02	214.31	211.54	217.04	207.76	208.6	210.92	210.47	211.46	214.58	209.61	216.52	212	213.58	212.56	210	213.29	211.94	209.26	213.98	208.89	208.61	214.96	211.06	209.94
209.02	208.36	213	213.03	219.82	217.41	208.7	208.53	212.61	210.92	212.39	214.17	214.32	212.15	214.48	210.28	210.86	213.66	215	209.25	217.78	208.59	215.32	211.69	210.03	213.97	215.02	211.02	211.23	211.92	211.95	212.62	211.69	212.14	216.88	207.91	213.69	212.28	212.63	217	210.08	211.59	212.38	213.33	214.33	210.46	214.68	214.49	213.97	211.04
202.17	204.83	207.5	202.55	201.41	203.19	206.43	203.89	206.27	202.9	204.01	199.57	200.49	201.76	203.94	202.14	204.81	203.71	205.42	198.92	204.73	204	203.39	202.51	205.96	201.76	206.32	198.39	206.02	205.68	206.06	202.26	201.53	203.51	200.18	206.18	205.76	202.83	208.11	208.56	201.6	200.74	203.26	202.13	200.81	205.1	204.75	206.65	199.99	200.96
211.51	208.86	211.43	212.22	214.04	215.97	212.36	211.86	210.79	206.68	210.48	208.07	211.82	208.49	207.91	213.62	207.74	211.57	209.56	209.94	212.2	210.33	209.75	212.62	214.04	208.31	209.49	209.91	205.28	210.4	208.62	209.47	211.13	209.33	209.79	213.34	209.98	209.73	210.72	213.71	210.38	212.94	212.78	206.92	212.22	216.57	207.05	208.74	209.28	207.48
215.89	217.69	219.17	216.92	218.7	216.34	218.97	214.61	216.59	217.59	217.92	218.89	214.21	212.62	216.25	218.13	217.98	215.51	215.44	216.26	217.42	216.53	212.28	219.78	216.51	219.86	212.85	218.61	218.74	218.28	217.8	217.56	215.24	214.85	215.48	215.88	219.57	220.81	218.74	217	219.74	212.72	219.11	217.24	219.26	214.95	213.39	218.85	219.54	217.18
211.81	210.8	209.41	212.12	212.61	210.9	215.8	212.29	211.89	208.92	210.67	210.12	212.66	213.59	211.77	214.76	216.2	212.49	209.98	207.41	205.02	212.67	211.96	216.45	212.25	212.97	211.49	215.54	218.48	214.52	216.91	212.89	211.61	213.49	214.5	211.93	213.82	210.27	216.65	208.47	210.28	210.53	213.53	212.95	217.57	212.89	211.72	211.72	212.54	214.16
214.47	212.74	209.19	207.92	208.23	216.51	211.46	208.55	208.7	213.18	207.67	214.86	207.74	210.17	209.15	214.81	214.85	212.87	215.76	213.63	212.68	212.38	211.51	217.1	209.18	213.37	208.79	214.1	213.62	213.86	213.51	211.73	219.3	212.42	211.37	212.3	210.9	209.6	217.04	210.15	210.46	216.16	215.04	212.04	212.64	212.23	212.89	209.53	214.24	212.92
213.56	211.58	212.81	208.57	209.81	210.24	214.49	210.16	210.91	217.42	210.65	209.05	209.76	207.36	214.48	206.92	213.26	210.47	210.88	214.56	211.04	210.22	206.73	212.4	210.41	207.78	204.61	208.99	211.98	211.84	215.26	214.82	212.47	210.84	211.25	212.08	211.05	214.81	206.76	210.62	211.6	213.2	214.66	211.28	211.55	215.54	213.15	213.06	212.24	212.05
208.6	208.69	207.6	204.78	206.99	209.51	215.9	206.18	206.16	207.75	208.14	203.81	212.01	206.44	208.72	208.56	207.54	210.34	210.39	208.64	208.97	209.44	209.81	207.19	203.97	205.33	210.67	210.88	207.73	209.33	207.45	206.94	207.06	211.96	209.3	206.66	209.6	207.14	209.61	203.45	205.53	207.42	208.51	208.06	208.26	212.27	212.65	208.76	208.51	204.2
203.9	212.75	207.37	206.14	207.67	208.47	209.93	203.93	206.8	203.54	203.24	208.86	206.69	207.61	206.14	203.76	209.35	205.7	205.57	207.69	204.14	204.34	208.75	208.39	207.59	211.8	204.94	209.54	202.18	207.13	208.84	208.45	204.93	207.35	206.01	205.72	209.41	205.85	206.7	208.48	207.23	204.58	205.99	207.64	210.08	202.91	202.39	205.27	204.1	207.62
204.81	204.78	202.48	201.61	203.63	204.31	201.7	203.57	205.43	202	203.26	202.65	205.21	208.32	200.86	201.99	202.85	201.97	207	204.3	203.67	203.4	202.75	203.93	201.24	204.92	205.93	202.39	202.12	204.41	205.36	205.95	200.39	202.16	204.29	207.58	205.56	208.6	202.2	204.09	207.31	206.92	203.32	206.69	197.51	204.95	202.38	200.87	203.21	199.58
191.69	192.33	193.66	198.14	194.3	193.3	192.66	196.27	193.35	195.52	197.07	195.94	194.05	197.14	195.7	191.32	190.77	195.42	194.89	192.38	195.4	186.97	194.33	195.28	198.28	194.37	192.56	192.67	196.96	194.36	199.28	195.79	190.13	194.14	192.91	191.67	195.37	190.81	194.05	192.72	188.55	189.8	198.19	194.47	195.66	193.09	191.97	195.21	193.51	192.96
216.59	213.26	213.42	208.9	210.1	213.84	210.73	217.58	208.89	212.79	210.57	210.68	213.11	212.1	212.62	213	208.95	207.68	212.58	213.82	210.98	215.15	209.24	213.35	212.8	210.9	210.79	211.62	210.7	214.71	215.82	210.34	207.25	213.04	210.65	212.12	212.48	213.94	208.2	215.16	211.23	209.71	215.4	214.38	208.92	213.87	211.78	214.06	210.86	209.41
200.91	208.73	209.72	204.22	207.25	203.52	205.42	208.18	209.88	208.51	207.58	213.87	206.55	206.13	205.44	208.93	209.25	205.55	207.75	202.66	207.96	208.54	205.63	208.54	209.8	203.92	205.64	210.02	208.66	201.75	208.72	206.86	210.45	202.49	211.06	209.09	211.22	207.34	206.97	210.14	206.9	206.14	206.07	215.91	207.2	206.35	203.68	208.74	205.2	210.08
221.85	220.64	220.52	216.39	218.82	216.8	219.27	214.67	216.03	220.34	218.28	211.82	221.24	218.11	220.8	218.92	216.72	214.31	216.56	216.62	218.44	218.69	213.89	221.87	213.65	218.72	218.8	216.23	216.67	220.87	221.75	222.13	210.82	213.3	218.48	214.75	215.88	217.43	217.4	216.61	217.68	212.79	214.17	215.71	218.48	220.1	219.48	218.86	215.87	216.58
209.67	203.21	208.56	208.3	200.53	208.2	205.29	208.35	209.9	212.87	208.86	211.37	205.95	210.06	204.68	207.09	209.72	205.87	206.47	212.54	212.1	205.37	204.56	208.51	205.3	205.73	210.86	205.39	204.31	203.31	203.18	212.25	209.82	206.88	208.83	203.99	207.2	209.43	209.32	206.19	206.39	208.98	211.15	202.79	205.37	204.12	213.12	211.99	205.99	206.7
201.83	204.65	203.69	206.96	202.76	201.8	201.39	207.12	203.91	205.02	202.14	201.62	202.67	201.69	204.08	201.75	202.6	202.85	201.6	203.03	201.8	200.92	203.57	200.95	197.15	205.5	202.54	202.11	199.87	202.16	207.35	205.46	202.47	201.27	206.12	200.54	202.86	204.68	204.15	199.82	203.82	206.33	203.41	199.75	204.19	201.85	207.19	203.85	202.39	204.69
210.49	208.35	205.84	207.77	207.57	212.96	210.71	206.65	208.04	209.92	207.47	207.62	209.78	208.78	210.1	209.68	202.94	207.09	206.06	212.38	209	212.56	211.94	207.04	209.94	206.43	210.85	206.32	205.84	208.14	207.47	207.95	205.73	212.64	211.74	203.82	204.72	205.58	207.74	203.89	209.63	210.05	205.78	209.64	208.79	208.96	209.05	209.18	209.7	203.13
215.65	213.37	215.48	212.91	209.3	213.09	213.12	213.54	208.22	212.84	214.04	213.09	210.57	212.49	214.66	209.81	211.88	215.17	214.01	213.59	213.45	211.11	215.16	212.2	209.84	211.34	213.49	213.59	214.26	216.77	210.32	209.37	211.69	210.38	209.26	214.77	213.61	212.69	207.99	207.92	213.57	211.37	214.14	206.92	213.19	212.37	214.32	211.32	216.3	216.37
209.92	211.61	209.1	219.45	208.68	208.91	210.45	212.11	210.51	209.66	213.68	213	214.43	213.65	213.55	212.87	211.19	208.52	212.01	210.49	209.33	214.47	207.8	217.3	208.52	212.12	211.2	216.47	209.84	207.35	211.75	214.16	215.34	211.8	211.51	214.63	212.69	209.95	211.64	214.87	211.89	212.94	214.83	211.77	215.1	212.16	213.35	210.43	206.21	212.63
204.82	205.02	206.65	209.19	206.85	209.25	204.9	205.38	202.19	208.67	203.65	205.43	206.71	208.74	204.19	205.59	208.26	209.56	209.09	209.13	201.01	209.54	204.7	208.4	208.59	211.14	207.74	204.68	203.59	208.64	209.27	205.63	210.13	205.38	206	205.28	203.84	208.93	209.47	205.63	204.74	202.75	208.4	204.57	210.03	208.56	209.63	207.13	206.24	208.31
194.65	193.46	195.9	191.46	195.57	198.55	191.26	200.86	193.11	194.07	196.28	195.8	194.77	189.58	197.15	193.43	194.22	196.6	195.58	190.49	197.17	193.55	188.22	195.62	193.42	198.84	195.64	194.38	195.63	195.82	192.36	190.26	189.8	193.38	191.95	196.76	192.97	194.91	191.18	195.12	192.9	197.12	195.19	194.4	192.03	194.64	196.32	190.84	200.07	192.89
202.53	206.66	204.35	203.26	200.94	202.13	203.62	203.7	203.06	202.07	201.84	209.78	202.88	198.68	205.55	202.03	204.61	204.59	201.06	203.47	200.46	200.35	205.31	208	203	206.95	199.27	198.43	203.75	202.55	202.66	202.55	198.8	203.98	204.41	198.51	198.47	201.88	198.97	200.75	203.2	203.68	205.95	205.59	199.96	198.4	200.73	203.76	204.51	199.89
195.41	193.11	194.76	193.8	196.67	189.21	192.87	195.82	194.77	189.58	194.21	189.44	194.6	194.44	189.92	194.91	189.07	194.12	194.58	198.6	193.29	193.3	192.5	192.58	190.92	194.74	193.76	197.13	194.42	193.72	194.83	195.85	193.23	192.96	195.34	194.81	192.06	195.25	193.69	197.99	193.65	191.93	196.88	192.35	193.57	195.86	191.77	192.22	196.8	191.66
204.04	207	204.82	207.18	206.27	204.53	203.95	204.63	205.55	203.91	202.97	206	205.82	201.24	205.02	207.75	207.31	206.38	202.13	201.58	202.77	202.01	206.45	204.81	204.63	207.91	200.6	201.96	203.88	205.08	202.97	203.13	203.13	207.5	206.59	203.48	203.63	200.09	201.46	205.84	200.9	204.68	202.55	205.93	198.6	202.66	206.78	199.89	205.21	203.92
203.48	200.78	200.55	199	201.74	198.93	201.13	202.73	208.93	202.74	211.2	204.45	203.38	203.36	205.17	204.7	202.59	204.77	200.55	203.84	201.4	206.35	206.65	202.21	207.49	203.21	206.18	200	205.14	197.42	203.23	205.01	200.48	200.83	199.55	206.73	206.6	206.66	209.78	202.02	206.81	200.86	207.22	204.4	202.86	204.8	205.87	205.12	201.94	207.69
205.01	209.07	211.64	205.28	207.8	209.6	208.06	204.68	211	210.73	206.52	206.08	210.28	206.53	211.29	208.79	207.09	208.81	211.11	208.56	204.69	211.58	203.25	207.64	208.87	208.4	207.77	206.34	206.67	204.51	208.35	206.95	210.49	210.71	204.92	208.65	204.7	210.56	206.6	205.72	207.09	206	212.85	211.43	204.73	207.43	213.09	207.45	206.7	206.87
198.92	196.67	201.5	201.95	199.46	197.53	197.91	201.61	202.82	200.11	204.65	197.66	201.55	198.91	201	197.79	201.95	194.51	197.69	201.18	200.67	198.47	197.18	199.68	194.15	199.47	198.81	200.86	198.67	201.26	202.34	197.02	201.67	201.32	199.39	203.81	197.53	201.58	196.31	202.21	200.51	199.92	203.14	198.45	202.02	200.05	196.11	197.78	197.79	195.92
202.88	202.21	200.14	205.39	202.66	204.95	202.7	198.97	199.07	204	194.61	206.5	204.18	202.4	201.53	202.6	200.03	200.2	199.48	203.26	207.66	203.69	202.63	198.85	202.75	204.14	201.92	201.49	200.98	203.98	199.11	201.62	203.89	203.22	203.81	198.86	204.73	208.49	196.95	204.29	212	202.4	199.72	200.69	203.77	197.49	198.34	201.39	204.74	202.08
210.79	209.36	211.56	216.74	214.53	210.16	213.88	212.95	212.16	210.66	206.37	210.52	212.34	210.99	211.51	216.19	207.8	212.06	217.23	209.84	215.39	215.98	216.72	219.58	212.15	212.38	211.47	211.66	209.32	212.98	206.09	210.07	211.13	210.79	212.35	211.49	216.16	217.69	213.13	208.49	210.39	216.16	208.74	214.61	212.8	211.85	213.68	211.4	214.47	208.56
207.5	208.64	209.67	206.97	209.95	203.86	211.08	211.09	206.09	210.87	212.36	209.54	208.08	207.93	208.05	210.17	209.65	207.2	210.06	206.64	208.81	208.88	209	205.8	209.11	208.78	210.12	209.29	203.69	206.47	209.57	213.63	208.16	207.8	209.33	209.84	204.78	209.48	207.36	208.35	209.29	209.16	205.58	207.2	206.83	211.05	210.93	205.5	210.38	208.92
209.58	206.38	211.81	211.85	210.06	208.27	209.95	208.07	210.39	211.16	207.63	211.43	207.11	209.56	207.45	207.85	210.25	209.74	208.22	210.84	208.41	206.46	208.45	211.85	209.41	208	208.05	206.21	204.85	207.96	205.28	208.36	208.18	210.35	207.79	209.76	204.35	209.58	213.21	211.95	214.53	209.73	208.71	209.87	208.88	201.64	205.26	206.15	211.81	212.82
213.43	213.32	213.23	212.2	215.03	214.77	213.11	216.68	213.43	215.75	214.33	215.8	213.27	215.94	211.69	214.63	213.65	214.51	215.66	214.54	215.35	213.75	212.26	213.32	211.45	216.47	215.68	212.97	215.91	210.82	213.64	213.21	210.03	213.68	215.67	217.22	212.81	215.93	209.96	214.53	215.3	210.74	214.39	214.52	209.58	212.38	215.27	211.86	215.91	215.05
216.74	215.02	216.71	218.73	215.6	219.56	220.91	211.94	218.69	219.79	219.81	213.96	218.19	221.25	219.82	217.74	213.84	222.97	219.12	219.16	220.54	221.06	219.32	217.87	216.65	214.83	220.38	216.96	218.57	217.37	218.34	222.74	217.21	217.02	217.09	215.67	220.83	217.36	215.01	214.21	215.23	217.85	221.28	215.12	216.58	214.47	220.71	215.7	220.57	219.04
216.29	213.28	214.86	213.78	214.4	214.7	212.25	213.37	215.37	213.01	219.11	214.07	215.26	214.23	213.62	214.43	208.04	213.55	212.4	212.98	218.27	216.35	215.84	212.84	215.83	212.51	213.53	212.29	213.74	214.21	217.66	217.83	210.37	215.42	215.01	210.94	215.05	218.17	214.47	214.77	213.37	213.15	210.9	217.28	216.25	208.54	214.93	211.02	211.3	213.02
200.24	197.24	201.26	198.08	200.39	203.23	195.35	198.48	203.57	202.8	199.2	199.92	198.11	201.84	207.91	192.25	198.54	201.83	200.94	200.28	195.52	201.24	195.82	200.28	201.43	195.59	201.7	199.06	203.72	197.35	202.24	201.48	198.17	199.86	199.26	197.36	191.71	195.26	198.24	199.5	194.61	196.81	199.95	197.93	198.54	198.07	202.6	198.43	196.96	198.29
202.89	197.26	202.53	201.2	199.48	199.87	199.14	196.33	197.28	197.95	198.52	204.68	200.68	203.22	196.39	198.39	201.59	201.11	198.3	200.5	199.13	196.89	200.01	202.62	197.15	201.43	200.05	197.95	196.93	202.57	197.86	197.86	198.78	200.16	196.5	197.33	202.6	201.66	199.6	197.79	200.53	197.03	199.86	198.22	204.77	197.99	196.49	196.66	198.55	203.68
202.07	202.38	200.17	204.76	200.98	196.76	202.99	207.19	200.93	203.06	200.87	198.87	204.9	196.93	203.09	202.98	204.68	199.05	195.95	199.64	202.57	199.22	204.79	202.25	199.77	198.83	200.55	198.67	204.61	199.82	200.65	203.3	204.8	198.57	199.92	202.59	199.92	201.48	198.49	202.27	194.32	197.93	201.89	196.36	201.15	198.8	200.85	203.99	201.27	207.29
207.76	211.22	211.36	209.23	211.35	210.78	206.25	211.23	212.65	207.52	206.54	213.84	208.88	211.63	206.47	207.91	207.38	210.17	208.03	212.09	212.22	207.48	210.1	210.56	208.97	211.31	214.11	207.81	211.26	211.17	212.43	213.5	207.96	206.88	205.81	208	211.57	214.09	210.74	209.44	206.21	211.63	208.97	210.91	204.41	210.79	208.23	213.43	209.2	209.61
219.21	219.67	216.05	218.07	218.77	220.43	216.09	212.04	216.33	220.26	219.55	215.03	212.69	214.59	215.55	219.74	214.95	220.26	217.65	223.38	213.39	214.53	215.8	216.66	217.74	221.57	217.68	220.11	220.31	217.57	216.69	218.69	213.72	215.77	218.05	218.78	216.24	214.04	218.1	220.09	216.56	216.08	209.01	217.96	215.25	215.48	217.66	219.29	216.75	215.85
209.62	211.19	212.46	206.37	211.17	213.37	210.07	213.8	209.23	214.47	216.89	213.38	212.37	210.64	213.33	214.69	211.49	208.15	208.23	213.3	213.49	213.41	210.56	213.75	210.41	208.57	210.75	210.92	210.26	211.9	212.07	208.86	216.45	212.97	214.03	210.38	208.65	208.88	210.98	213.26	209.1	213.17	211.66	206.61	212.48	213.48	209.08	214.81	210.33	216.59
208.36	205.19	210.38	205.95	206.73	208.78	208.43	206.86	210.97	201.99	203.8	208.18	208.72	204.61	204.92	203.71	206.84	208.99	201.8	205.82	202.52	206.61	204.67	201.01	209.24	204.08	202.69	206.59	206.45	206.34	206.07	208.29	206.36	205.39	207.69	203.12	204.13	211.19	205.15	203.26	208.86	207.62	206.15	202.68	209.47	202.5	210.5	207.58	203.07	209.88
214.72	209.37	213.08	215.63	213	210.16	215.1	213.9	208.73	211.16	213.91	209.49	208.75	209.95	213.14	212.91	211.07	210.39	211.62	205.9	208.08	211.66	210.61	207.68	213.92	206.78	208.36	210.15	212.21	210.99	210.52	208.89	217.35	211.98	211.29	209.55	212.64	216.31	214.08	211.26	205.37	208.82	213.58	210.11	211.89	210.69	212.76	208.87	207.09	214.42
206.96	207.63	208.53	208.75	204.73	210.04	211.53	201.16	202.12	204.71	207.82	206.61	202.94	207.22	204.83	206.63	208.08	208.9	208.11	206.05	209.69	202.87	210.68	203.69	211.16	210.65	206.54	208.48	206.85	206.98	206.94	209.29	207.55	210.66	208.27	206.54	206.63	210.33	211.19	208.38	205.01	208.92	205.67	208.28	207.12	207.17	205.88	209.88	211.31	210.35
213.58	208.29	210.94	207.16	209.23	207.51	208.33	209.74	210.38	213.89	206.71	210.49	208.81	206.29	205.53	207.8	207.77	211.75	211.28	210.56	208.84	214.06	209.65	205.68	203.65	208.03	208.07	212.76	210.44	213.93	206.47	207.17	210.57	208.39	203.74	207.22	206.68	203.59	211.45	209.74	209.02	209.8	211.1	207.16	207.79	207.98	206.34	206.77	210.48	208.97
205.28	200.93	203.68	198.03	201.81	206.8	205.77	203.5	198.84	203.59	205.08	204.37	202.63	204.14	206.92	202.53	205.42	203.95	200.8	205.42	203	206.48	205.13	205.66	197.58	205.56	203.37	202.61	205.95	203.62	203.54	197.95	204.55	200.75	201.03	203.21	204.8	199.98	202.52	201.95	206.31	202.76	197.27	207.63	202.49	206.03	205.18	207.02	204.47	202.13
209.69	217.35	209.38	206.92	213	215.31	208.12	211.32	209.79	214.29	213.89	212.33	209.56	215.67	211.17	214.52	213.12	211.84	210.78	205.27	213.12	211.52	211.73	219	212.77	215.77	213.06	211.46	211.59	215.59	210.68	211.89	212.45	216.08	210.18	211.57	210.01	210.8	209.31	213.06	214.32	212.17	213.04	212.33	210.4	211.37	212.71	211.19	212.17	213.83
209.43	207.24	207.58	205.1	213.23	208	206.62	206.58	207.31	207.35	208.85	209.38	206.94	210.3	209.87	209.6	210.83	206.08	205.55	206.25	211.41	208.11	208.54	207.53	200.33	210.98	211.23	206.78	207.62	208.17	207.53	203.23	207.15	208.93	206.49	207.12	208.78	209.69	207.97	204.82	202.83	207.54	210.08	208.22	208.04	204.1	207.63	212.36	210.75	204.98
199.5	198.38	197.61	196.74	199.38	200.4	199.95	203.95	201.63	207.18	198.31	199.51	201.39	200.17	203.57	195.89	198.4	199.25	198.58	199.21	203.76	197.3	205.12	193.65	196.04	192.55	200.06	201.5	199.5	196.51	197.72	200.74	200.92	196.02	199.35	201.4	199.41	202.11	200.83	202.18	194.83	199.28	201.51	200.67	197.92	200.34	195.5	202.42	202.28	196.17
217.94	220.93	219.24	215.83	219.2	218.71	214.92	220.35	215.66	215.93	213.8	217.19	217.48	217.3	220.74	215.17	216.67	217.4	222.66	213.52	217.85	215.14	218.56	215.21	219.72	221.71	220.13	216.36	215.57	222.03	216.94	214.22	222.97	217.08	215.08	217.38	216.25	218.38	215.06	217.6	218.32	218	215.69	214.54	213.21	217.11	218.57	217.62	212.59	216.36
214.33	204.17	211.28	209.8	207.35	209.67	206.02	205.59	201.28	208.97	210.31	207.53	211.62	213.33	199.12	204.69	204.5	207.72	207.13	208.19	205.96	205.84	208.26	207.65	206.48	208.18	207.74	207.73	206.27	205.24	212.31	208.04	204.02	211.76	205.27	210.39	207.94	209.45	209.46	205.72	206.11	206.96	208.14	210	208.79	207.47	206.88	209.15	205.8	205.57
205.28	208.37	206.78	207.12	208.96	208.8	207.31	208.62	210.37	210.84	204.31	207.21	206.07	207.69	204.87	211.24	209.69	209.27	205.85	210.7	207.12	205.69	209.97	209.82	210.46	210.38	208.41	211.27	204.88	203.89	209.02	210.13	207.41	208.14	207.35	208.85	206.07	213.23	209.53	209.44	209.4	207.38	207.69	212.12	208.21	204.82	207.72	208.34	208.51	206.08
205.04	200.74	200.41	202.19	201.82	198.22	204.76	198.09	203.3	200.6	203.16	203.01	199.15	204.56	201.69	203.23	200.79	201.61	202.15	201.08	201.92	202.9	204.31	204.39	199.07	205.02	201.39	198.1	208.05	199.1	200.62	200.89	202.97	199.47	199.6	199.83	203.3	200.69	200.88	203.9	197.08	201.43	201.91	203.05	203.38	199.37	205.39	201.24	205.16	202.82
203.12	202.28	198.9	200.4	203.33	200.31	205.11	202.92	201.29	199.57	199.38	199.58	200.86	193.93	195.94	200.16	200.07	197.82	197.37	201.71	204.07	201.12	199.94	201.54	195.41	201.84	199.32	201.94	201.51	203.23	200.41	202.12	205.19	198.83	206.69	203.4	199.73	202.38	202.38	199.9	200.19	199.78	200.76	201.05	202.9	200.52	198.3	197.57	203.85	200.65
203.49	200.32	203.92	202.71	202.45	200.93	203.4	202.57	205.7	203.99	202.64	201.04	200.85	205.01	201.7	201.84	206.23	200.76	205.79	200.69	202.12	206.85	202.25	200.12	201.39	205.07	199.71	203.43	205.57	205.41	209.72	199.95	204.24	206.68	206.35	202.49	202.21	203.3	203.66	206.45	200.18	203.71	202.8	202.35	205.16	200.52	208.93	202.95	198.63	202.5
204.61	204.19	207.22	200.19	200.97	200.54	202.45	205.48	204.86	208.77	201.78	201.28	201.79	202.06	203.11	200.55	202.86	203.05	202.72	203.63	199.55	204.61	199.58	201.61	205.68	204.4	202.83	204.32	201.53	198.31	198.97	206.14	206.68	202.57	203.91	203.59	203.46	205.32	199.89	198.96	201.1	204.79	197.12	208.31	207.2	200.5	202.09	204.77	203.33	198.41
205.34	205.69	204.71	205.39	203.82	202.63	199.02	205.24	204.36	207.35	205.32	204.62	204.75	206.63	205.29	209.2	199.19	204.85	203.3	209.2	207.94	204.48	203.54	205	204.44	205.29	207.06	205.45	203.55	204.61	202.21	205.39	203.32	204.78	205.66	200.6	203.68	207.21	203.7	204.3	203.62	209.49	205.9	206.26	202.09	203.38	206.54	208.56	206.87	205.7
202.12	203.5	202.98	198.75	200.58	200.24	200.53	203.02	200.89	200.36	203.29	200.67	202.3	201.64	206.04	204.89	207.28	205.75	201.21	200.9	197.41	205.34	197.98	200.63	201.76	204.21	202.98	202.94	203.97	201.16	203.18	201.78	203.16	202.96	202.83	202.13	199.75	204.95	208.54	207.15	198.36	204.38	201.53	203.78	200.26	201.38	207.29	203.77	202.44	203.46
205.99	201.99	203.49	201.33	199.78	201.38	205.02	204.54	203.48	208.89	202.71	203.84	205.13	201.01	198.73	204.49	204.07	206.29	206.81	199.28	204.28	200.97	200.07	209.57	203.72	210.17	201.11	207.08	199.38	205.72	204.48	202.61	205.76	205.86	202.98	205.07	204.44	205.59	201.83	201.7	199.86	203.33	205.62	204.88	199.64	203.09	202.48	206.14	203.8	202.25
206.74	208.34	208.4	204.05	198.7	204.5	207.05	206.74	202.69	205.99	204.74	204.5	205.89	209.3	205.07	203.32	204.58	201.51	200.37	205.64	200.28	202.8	202.88	205.55	205.27	204.72	206.56	205.78	204.98	202.25	206.32	202.26	204.05	203.2	203.4	199.18	206.31	204.23	204.73	203.47	206.66	202.52	199.74	203.1	210.55	204.18	204.02	198.84	198.46	202.83
212.17	213.6	216.8	212.81	210.9	212.86	213.89	214.02	211.88	213.82	213.59	214.18	214.07	211.1	213.57	209.92	212.92	211.5	210.95	215.91	210.6	213.21	211.25	212.97	212.25	213.7	209.42	215.17	216.35	208.68	213.33	211.13	209.29	213.18	212.41	210.5	215.08	212.15	215.19	213.13	214.98	205.41	212.37	215.51	215.23	212.64	211.23	215.99	214.11	217.26
202.27	204.98	204.76	204.65	197.81	205.67	205.53	205.38	205.9	208.23	204.47	200.78	205.64	202.6	202.54	202.9	200.73	202.79	200.25	204.41	199.96	205.94	204.75	203.02	207.16	203.56	203.76	207.53	203.08	200.32	201.27	205.6	202.04	206.11	205.63	205.9	203.52	204.5	200.35	199.86	206.72	203.27	204.59	206.02	207.52	205.11	198.24	203.06	206.35	206.46
205.01	201.47	203.05	201.89	202.75	201.45	201.77	204.74	204.79	199.99	203.27	204.26	202.1	205.35	204.13	201.57	205.81	202	204.14	202.4	203.93	204.46	200.34	204.78	203.23	198.31	206.6	197.79	202.37	205	200.08	202.58	203.18	203.95	205.19	200.24	200.02	207.64	202.75	207.18	203.02	202.74	199.49	205.91	200.89	201.17	204.15	203.25	204.11	200.72
202.37	202.2	197.22	201.33	200.18	198.41	197.08	200.68	203.41	195.31	203.81	199.22	196.06	199.77	198.38	201.24	199.18	196.94	196.12	197.39	200.56	194.14	201.03	200.43	201.73	203.12	201.16	198.22	200.16	201.99	199.13	200.2	200.97	201.78	197.8	198.49	196.16	202.23	202.63	198.34	195.07	200.81	199.56	199.89	198.7	197.66	204.92	199.8	196.53	199.76
206.13	206.58	208.57	204.54	205.84	202.57	205.7	204.78	207.42	210.36	208.27	206.92	210.15	207.18	209.53	202.73	208.65	206.13	211.61	207.38	205.99	207.88	205.17	204.28	210.97	213.24	207.47	204.96	208.8	209.16	206.75	209.76	208.73	214.55	207.45	203.27	203.86	208.72	207.26	210.35	204.54	213.39	211.46	207.32	201.76	210.75	209.91	206.22	207.96	212.63
205.51	211.26	210.16	210.38	205.91	208.44	205.18	208.49	208.28	209.65	209.68	213.93	206.91	204.01	206	206.31	204.98	203.52	205.35	207.77	206.95	209.35	206.68	212.93	208.65	207.83	209.13	210.37	208.76	211	206.17	204.45	209.75	211.91	204.85	210.16	208.88	208.72	207.14	209.81	208.23	207.99	206.92	210.47	207.68	211.4	211.21	210.55	210.81	211.03
201.64	200.36	204.05	203.75	207.9	200.67	209.63	203.81	202.74	206.54	203.76	204.17	205.92	207.67	203.39	205.31	206.93	203.18	209.5	204.58	203.69	205.94	200.34	206.76	201.2	201.77	203.61	204.54	202.48	203.71	205.59	199.38	203.82	203.7	203.9	204.62	199.28	204.65	202.82	202.28	202.62	203.5	198.17	204.83	207.27	206.68	202.73	200.68	202.12	203.18
219.01	214.68	216.15	218.3	219.29	213.37	219.67	218.34	217.37	217.71	217.08	216.44	215.29	211.63	215.07	221.92	219.06	214.18	216.62	216.12	216.12	219.62	215.84	215.07	214.59	217.05	219.6	214.48	216.92	215.24	217.35	216.76	217.28	217.17	215.44	217.7	219.14	214.82	219.51	216.74	213.69	219.32	217.68	220.07	212.83	214.35	220.25	216.79	219.15	218.06
212.54	217.09	218.76	215.17	216.52	216.12	215.05	217.84	212.77	217.43	214.74	208.99	217.69	221.75	220.46	212.67	221.21	222.29	212.32	214.83	214.58	217.26	217.57	216.67	217.26	215.57	217.97	218.71	219.53	220	217.23	215.13	220.13	217.38	211.56	215.33	219.15	216.62	217.72	222.53	219.05	214.66	218.75	219.26	217.11	212.81	217.5	216.91	216.29	219.61
216.62	212.1	208.85	211.72	211.52	210.74	213.94	210.7	212.02	215.28	211.93	212.41	208.5	212.88	215.47	210.78	212.92	209.6	209.65	211.65	211.94	211.37	215.45	212.42	206.36	214.49	209.75	205.31	209.39	209.06	213.16	213.37	210.23	213.5	219.22	212.12	211.75	211.11	211.26	213.12	212.37	208.6	211.32	214.88	211.14	215.3	209.75	213.49	214.53	211.97
214.85	213.11	209.59	212.75	209.33	210.83	214.74	215.28	209.85	209.6	212.43	210.07	212.24	211.68	216.94	214.26	217.08	213.18	212.38	214.91	209.92	216.24	213.8	213.91	211.84	215.18	218.08	212.33	212.46	214.22	208.82	207.01	212.77	210.86	216.57	214.8	215.6	207.07	208.5	210.72	211.04	212.35	212.73	212	210.55	210.64	210.61	210.29	211.51	212.98
210.98	206.96	210.41	202.83	213.8	211.32	208.28	204.76	212.15	207.13	208.82	205.44	207.82	207.65	207.5	207.52	208.68	208.63	210.05	208.18	211.02	208.74	207.18	207.6	205.17	211.31	208.15	211.29	211.43	210.93	211.14	210.27	205.76	208.54	209.24	207.54	210.01	208.09	209.6	209.18	209.53	207.5	207.48	209.21	208.07	206.09	206.5	211.99	206.48	208.04
202.1	207.65	207.73	201.83	206.27	206.74	205.63	200.42	199.3	204.85	200.79	203.73	202.4	199	204.29	205.35	200.05	201.13	207.12	206.79	200.58	202.86	201.91	202.52	203.61	204.15	205.95	202.01	204.97	201.98	207.18	201.56	200.91	202.22	203.6	201.73	203.62	203.55	201.49	202.09	203.81	204.53	204.49	200.84	203.02	200.87	200.41	202.52	204.98	204.54
206.08	211.51	213.15	210.65	209.35	212.63	212	212.38	215.56	212.08	211.57	210.86	207.83	212.14	211.87	210.68	211.81	210.12	211.16	208.43	213.32	213.98	210.15	215.53	211.74	211.4	207.85	210.53	212.63	215.86	213.25	213.76	211.54	215.08	212.91	214.39	207.11	210.3	208.29	211.2	211.25	214.7	214.85	207.47	207.64	209.64	208.63	214.27	209.39	215.78
206.58	210.81	207.65	207.51	206.14	210.76	210.04	210.37	210.2	205.49	207.32	208.31	209.54	208.8	211.36	210.33	205.67	209.15	213.28	206.57	210.65	207.7	212.75	211.92	212.68	205.48	208.98	209.23	210.41	206.43	210.38	203.86	208.78	203.76	208	206.04	205.99	211.05	204.28	210.86	208.25	209.26	204.44	209.49	207.41	207.98	213.03	208.66	207.28	206.16
206.77	208.29	208.62	208.92	212.9	205.69	209.13	207.57	210.98	205.2	208.89	203.41	205.44	208.36	206.36	208.21	211.73	211.97	212.49	213.39	205.62	207.5	207.48	211.43	212.8	205.98	206.82	208.32	209.39	211.24	207.97	209.36	206.27	208.04	210.78	216.56	211.95	206.19	208.41	208.94	207.55	207.74	209.58	208.79	210.33	207.03	209.48	208.26	206.82	211.09
207.51	207.23	209.82	210.04	209.36	211.9	209.45	208	205.06	210.83	211.57	206.47	213.24	209.92	206.99	205.64	210.61	208.68	212.29	208.07	208.47	208.54	205.24	208.48	208.94	214.61	205.71	208.92	205.65	209.09	208.84	207.7	204.95	209.72	204.71	209.63	212.29	205.49	204.58	208	210.31	210.83	213.4	208.92	207.07	207.35	212.86	209.94	213.24	205.8
211.14	206.49	213.64	209.22	212.38	213.28	212.1	212.52	207.94	210.5	211.59	212.58	207.31	212.46	210.6	206.16	215.11	209.68	212.71	208.93	210.36	214.45	215.45	211.47	214.44	213.54	208.61	208.33	215.27	210.33	207.46	212.55	216.87	211.34	211.67	208.76	218.46	212.53	211.81	211.14	210.72	214.13	212.17	212.21	214.41	209.07	214.64	213.59	214.88	210.17
206.33	199.3	195.48	195.82	194.75	199.61	199.03	198.82	203.15	197.81	196.91	199.15	200.75	205.01	200.08	202.13	201	198.58	205.28	201.55	202.08	203.52	206.44	200.16	198.36	198.91	200.01	199.76	196.72	203.49	201.64	197.91	204.56	203.66	200.3	202.09	201.72	201.25	200.76	200.18	201.75	198.15	201.82	199.44	199.31	203.62	200.47	198.61	200.45	203.34
200.85	196.25	201	200.74	199.39	192.32	194.57	199.22	198.39	193.47	200.76	198.45	193.81	196.12	205.63	199.65	198.68	196.01	198.41	201.17	194.74	199.22	195.99	198.35	198.51	199.62	198.06	201.98	194.81	199.36	198.35	199.26	196.31	200.65	198.5	198.19	200.09	199.24	195.55	200.48	196.56	202.15	199.35	195.12	197.32	203.02	194.39	195.59	198.18	193.89
200.76	202.92	206.66	201.2	205.91	206.56	203.34	207.46	204.96	203.93	206.37	202.62	201.61	206.7	198.41	206.01	203.8	201.84	205.9	200.12	205.68	201.22	203.29	205.83	202.05	202.35	203.68	205.85	204.53	207.93	203.46	204.09	201.57	202.64	207.15	205.22	202.37	203.75	205.81	204.11	202.58	205.26	207.94	208.08	202.24	198.07	197.52	201.94	205.77	207
202.75	198.42	201.99	199.92	194.32	199.67	203.41	202.22	199.42	204.43	200.97	203.74	198.1	202.33	200.04	198.82	200.9	197.85	203.49	201.1	200.06	202.26	201.35	197.51	196.91	202	200.27	197.33	202.62	196.66	201.15	199.27	200.13	198.46	197.72	199.95	197.44	200.17	201.29	198.04	200.43	200.49	202.37	196.94	204.09	196.92	201.66	197.64	198.81	198.73
207.36	205.04	207.54	209.05	203.79	210.89	210.3	210.14	209.82	214.22	207.77	207.75	204.95	208.39	209.81	208.6	204.85	211.38	202.07	212.16	205.01	206.82	209.74	200.13	210.35	210.16	206.78	211.22	207.35	208.21	209.53	208.9	212.94	208.67	208.67	207.35	211.48	210.87	207.31	207.74	204.33	206.83	209.53	205.54	209.37	208.86	212.54	209.53	208.98	205.77
200.08	207.57	207.02	203.11	199.79	203.91	201.67	203.38	202.25	199.84	201.66	199.73	204.91	203.23	199.32	199.9	200.02	206.08	205.38	204.2	204.63	204.76	202.51	197.56	204.03	206.77	203.82	205.22	208.42	204.11	199.58	205.99	201.35	205.47	199.52	203.05	205.53	202.71	201.39	204.03	199.38	206.91	198.19	204.45	206.43	200.81	203.52	204.24	207.39	203.5
208.77	211.56	206.63	207.28	210.41	212.26	211.57	205.75	210.21	209.63	207.13	208.04	211.23	204.45	202.57	211.3	208.97	210.3	213.6	208.31	207.83	214.99	207.16	207.16	206.76	208.1	210.43	203.6	204.66	205.77	207.68	205.93	203.56	210.7	209.28	207.67	207.87	206.9	206.51	207.56	211.62	211.25	210.21	207.83	209.52	210.31	208.47	209	208.91	207.3
208.79	209.96	211.08	202.12	208.7	209.29	208.48	213.65	209.09	204.64	206.1	209.19	207.69	207.39	204.71	208.11	211.4	206.63	208.77	212.7	209.61	206.42	206.42	206.45	205.67	207.64	207.44	207.63	206.67	206.71	208.02	208.84	208.26	206.5	206.36	210.78	210.69	207.62	211.87	205.54	207.44	202.87	206.47	213.43	207.88	205.36	202.4	205.95	205.56	209.47
211.4	205.41	207.43	205.04	199.43	204.11	203.84	202.37	205.07	201.53	201.93	209.05	201.65	203.51	202.18	201.76	201.76	202.31	202.08	209.41	201.55	204.53	201.12	202.19	201.12	204.64	198.81	200.13	202.86	202.3	207.24	206.99	200.18	207.83	206.49	205.97	199.45	200.82	199.12	205.1	205.61	205.72	209.04	201.45	205.72	208.26	200.37	206.67	206.12	202.17
199.34	201.16	198.8	200.17	200.54	203.27	199.04	200.84	207.45	200.73	197.97	200.22	203.8	200.83	204.5	202.33	200.01	198.5	201.68	200.66	196.21	196.5	198.78	204.31	200.1	200.08	199.99	204.13	200.8	202.69	199.97	200.29	200.19	200.14	203.82	199.79	199.87	204.1	201.15	200.61	198.25	200.03	200.76	202.71	199.25	201.16	201.73	203.01	203.16	195.69
206.23	208.99	207.66	211.74	208.49	209.58	209.12	204.75	212.28	206.65	206.7	208	202.94	212.26	207.22	210.83	207.93	210.81	209.1	211.41	207.44	208.99	211.24	210.81	209.85	211.28	204.87	209.02	206.13	204.18	209.76	210.44	206.15	212.91	210.32	206.55	207.03	208.19	210.38	203.84	210.79	205.03	210.91	210.44	211.04	202.87	209.23	205.9	205.54	210.05
207.29	208.64	211.12	208.11	206.86	208.66	205	206.6	205.05	210.75	203.58	211.99	212.29	203.38	204.54	208.48	208.4	206.45	213.26	208.65	206.02	209.5	203.06	206.38	212.9	209.03	207.46	207.09	208.78	212.66	211.65	211.06	208.22	203.65	210.14	207.25	207.39	205.13	209.12	206.21	210.35	207.39	208.91	204.27	208.1	210.44	207.42	208.54	211.04	209.26
211.66	209.48	212.28	213.87	213.99	210.47	212.95	214.91	215.57	210.16	214.53	215.5	211.93	213.06	209.61	210.61	212.87	217.06	216.33	218.06	216.2	210.72	214.78	213.22	217.89	214.21	212.04	211.41	211.89	214.38	214.36	211.46	213.21	215.12	215.28	215.94	213.59	214.46	214.15	215.38	211.9	211.25	208.36	216.21	220.94	215.8	210.42	210.18	212.31	216.22
207.1	208.66	210.51	209.54	210.65	203.77	210.7	205.46	207.15	211.41	205.94	209.09	203.58	208.77	207.21	209.86	208.59	207.91	209.04	211.39	209.62	207.52	211.28	207.44	208.5	206.84	209.47	213.23	209.73	210.76	211.14	207.98	202.79	207.67	208.36	206.09	210.19	208.15	211.65	209.72	207.17	204.53	210.15	208.3	214.34	209.6	208.05	207.28	209.49	210.44
203.72	202.77	203.31	205.66	205.72	202.75	200.77	200.43	202.51	200.23	197.59	202.09	204.03	203.58	200.44	198.91	199.92	205.42	202.08	202.93	201.07	202.51	200.94	202.67	203.45	203.69	201.4	199.09	203.15	198.73	200.18	205.02	206.04	200.47	201.51	204.51	207.29	201.07	198.35	201.09	201.07	205.88	199.37	205.16	206.28	201.71	202.54	204.49	199.69	203.1
210.99	206.61	207.06	208.8	208.03	211.27	207.49	211.14	206.35	208.61	205.91	207.47	204.28	206.31	206.53	213.93	210.51	203.42	212.93	207.59	208.5	204.03	209.47	203.42	211.82	208.13	210.64	211.98	208.58	206.61	207.5	206.47	206.8	206.85	202.58	213.18	210.67	208.83	208.06	209.75	204.55	209.78	206.82	208.91	208.36	207.42	205.51	205.77	205.51	206.42
206.34	213.76	207.06	208.58	206.68	211.65	205.79	207.23	215.26	214.19	206.84	212.51	210.27	208.6	205.81	206.39	207.73	209.69	203.3	207.21	207.77	208.55	210.71	209.09	205.55	208.79	209.11	208.19	209.16	204.71	207.05	209.96	207.99	207.22	207.75	209.65	210.77	212.26	211.13	213.17	210.04	210.36	207.55	207.63	208.38	206.43	208.39	208.92	212.31	204.35
201.97	204.13	199.84	202.34	198.74	200.95	199.4	197.07	202.3	204.36	197.46	203.68	198.2	201.49	199.06	199.52	196.27	197.12	201.47	194.84	202.02	199.79	198.91	200.39	202.59	193.45	202.49	197.83	199.92	200.72	198.75	200.67	201.39	202.14	196.16	202.18	196.27	203.31	198.05	198.84	200.27	198.72	200.89	199.17	196.66	197.86	197.68	198.53	199.28	202.45
202.56	202.48	202.51	202.8	200.44	205.78	200.93	204.16	204.96	205.27	198.13	202.89	204.35	205.65	207.17	205.43	200.1	202.73	201.43	204.72	206.96	201.59	203.89	200.86	205.97	204.32	202.65	207.51	203.33	205.23	198.52	203.29	204.35	205.44	206.58	203.35	197.36	203.15	204.84	207.15	195.08	201.01	201.17	197.84	201.51	203.98	201.53	201.34	204.21	202.89
212.06	204.89	206.42	207.07	205.76	207.31	209.92	213.12	211.65	207.63	207.88	207.86	211.05	207.86	207.29	208.24	208.72	208.96	210.57	207.59	207.45	201.25	208.59	209.21	210.86	210.53	207.47	205.76	205.55	210.81	211.88	205.87	208.07	204.93	208.94	211.13	208.73	202.23	206.01	207.98	209.14	209.18	206	202.61	209.28	211.94	208.62	211.16	208.53	212.89
211.29	219.81	218.72	214.67	214.39	214.51	214.3	217.29	213.12	219.33	216.31	218.36	219.45	215.31	217.49	217.75	218.77	221.04	216.45	218.55	217.7	222.45	217.77	219.85	213.09	218.33	217.9	210.55	222.25	216.29	214.93	217.1	215.15	217.1	216.58	215.98	218.41	219.39	213.83	215.95	216.9	215.79	217.47	214.8	217.01	215.9	219.12	221.46	219.74	215.45
211.14	201.8	203.76	202.09	205.37	202.95	202.47	203.22	206.1	204.46	200.25	205.08	208.29	201.2	206.27	203.33	202.38	205.64	210.41	205.2	201.4	205.83	203.97	208.75	202.4	206.97	203.19	205.52	202.29	202.72	205.31	200.11	204.07	200.65	206.94	208.36	203.89	205.2	203.68	204.41	200.82	205.44	203.44	202.97	205.22	200.77	200.61	204.81	199.89	206.92
215.75	220.11	221.23	216.31	214.23	216.82	214.61	219.87	217.54	220.23	218.08	216.33	216.85	218.21	216.79	219.32	216.57	215.72	214.46	217.89	213.35	219.8	216.36	218.2	215.96	219.69	217.83	221.2	221.58	219.33	215.59	217.8	212.06	215.78	217.94	217.47	217.82	215.86	220.49	220.11	214.31	218.66	222.22	217.78	213.92	219.27	218.95	222.29	219.87	215.78
206.24	206.07	210.59	212.56	209.8	204.29	209.28	210.35	210.78	212.81	210.37	208.7	203.01	207.34	206.39	209.06	203.9	203.32	201.73	207.68	207.77	205.06	207.81	205.61	204.93	207.24	207.98	209.63	207.97	206.24	205.96	205.49	207.11	210.28	205.65	202.45	203.77	205.52	206.38	207.73	205.89	202.13	206.04	204.84	207.52	211.75	206.55	210.22	209.51	207.25
204.53	209.14	208.62	209.39	212.63	216.48	210.77	213.05	206.35	207.5	207.3	204.88	211.67	208.46	206.31	211.23	208.34	208.91	208.82	205.8	209.85	212.27	202.08	211.03	210.9	208.47	206.91	208.46	210.31	206.73	210.17	206.88	206.57	210.72	206.99	210.26	209.37	209.67	207.05	208.22	209.26	206.82	206.96	210.57	211.64	211.18	202.14	211.95	209.08	205.7
204.57	205.39	207.36	200.58	201.78	203.45	204.19	207.2	204.77	203.33	199.23	203.51	202.21	206.48	204.3	205.37	207.65	200.97	204.7	203.68	203.4	206.11	202.24	196.15	200.06	203.78	200.22	202.58	204.46	204.88	200.71	200.52	203.99	204.33	204.16	204.5	198.76	203.07	202.6	201.34	207.44	203.18	204.03	202.02	202.42	208.52	201.64	202.97	201.16	202.45
208.55	210.18	209.61	207.47	206.69	204.33	207.91	207.93	205	211.44	214.18	211.61	210	211.07	211.48	207.48	207.52	212.53	214.57	211.67	211.06	208.31	209.15	215.13	209.98	210.94	206.46	205.3	209.03	205.01	205.65	210.21	210.59	209.43	211.55	209.86	209.56	209.52	214.01	209.91	207.69	214.71	213.28	208.82	209.88	207.11	206.32	205.6	211.34	209.05
210.99	205.38	207.42	207.54	207.36	203.33	208.66	206.84	208.62	204.38	205.31	208.8	208.72	208.24	208.33	204.08	207.3	214.49	207.8	209.74	208.56	208.55	205.76	205.71	202.36	207.15	207.31	208.39	206.06	205.74	206.97	211.19	206.65	212.19	210.26	203.03	203.9	208.56	210.82	210.83	208.76	205.65	204.45	205.79	206.67	212.47	203.32	210.14	209.25	205.52
204.03	200.45	201.32	200.42	208.12	201.72	204.48	202.45	209.65	201.9	201.68	209.34	195.85	204.22	198.32	203.19	203.55	204.81	204.94	199.85	200.64	200.93	204.24	198.98	203.76	202.2	204.1	201.09	203.35	203.51	204.65	202.04	199.55	202.76	203.43	202.19	199.07	203.63	200.98	205.86	201.39	204.38	203.67	205.03	204.5	202.88	205.59	203.47	200.44	202.63
208.39	208.99	210.55	208.43	210.28	210.91	209.2	209.64	208.03	212.64	212.12	210.75	211.94	214.9	216.73	205.78	207.86	212.57	211.54	210.3	211.41	209.89	214.28	212.1	216.57	213.46	213.53	209.73	214.32	213.34	213.38	205.82	211.58	214.48	210.93	215.92	211.42	210.15	212.01	214.4	213.96	211.91	211.75	211.82	214.35	214.95	214.42	210.43	211.29	208.67
201.77	208.05	208.14	201.73	201.65	201.18	207.72	200.92	207.64	204.1	201.71	203.72	203.35	207.12	199.33	203.95	202.89	206.43	204.61	202.89	207.61	204.32	199.28	201	206.17	207.88	203.09	201.77	202.17	205.1	205.01	204.64	203.95	204.11	207.51	205.08	203.38	205.84	206.89	205.1	205.38	205.84	206.05	202.71	202.75	205.79	202.07	206.44	204.76	204.46
216.26	218.22	218.47	216.98	212.4	217.49	214.44	219.7	216.88	216.06	215.98	220.41	217.59	217.37	215.74	220.12	220.95	222.87	217.86	215.85	216.51	216.77	214.28	216.69	213.01	217.73	221.61	214.39	215.68	217.98	218.66	218.25	216.87	218.39	215.02	213.14	217.69	218.25	216.06	221.02	219.06	221.8	212.14	213.87	220.18	217.83	218.16	217.7	218.98	217.42
201.7	203.18	198.38	200.16	198.05	201.67	209.66	201.21	202.54	200.02	205.01	205.9	199.98	200.91	205.29	199.79	204.19	202.54	202.04	202.38	200.08	202.06	204.22	205.33	205.24	202.1	201.27	205.01	198.89	203.28	207.4	203.15	203.22	198.97	199.3	200.11	203.21	203.57	205.91	201.73	199.79	198.75	196.61	200.37	199.89	201.41	204.63	201.72	204.19	197.49
204.43	211.59	208.54	203.85	207.91	204.51	207.41	208.84	210.39	209.11	212.48	205.76	209.62	206.42	209.92	207.2	206.69	206.6	206.68	211.61	210.27	211.11	206.17	209.84	211.42	207.1	208.01	208.95	208.45	210.93	208.58	208.32	205.95	209.13	205.74	208.34	212.87	206.19	207.24	208.53	212.61	207.25	204.18	208.22	207.15	214.78	205.51	210.62	206.61	209.55
206.81	206.83	204.81	207.88	206.29	204.25	204.25	207.55	205.62	204.43	203.83	203.96	211.31	205.42	206.86	205.97	207.23	207.76	212.48	207.73	205.75	212	207.2	207.58	206.58	211.04	208.11	203.41	206.65	209.62	202.72	205.84	208.1	204.23	205.59	208.82	205.83	206.25	208.34	207.3	209.54	208.13	206.48	207.17	210.56	208.6	208.06	210.56	209.22	209.1
207.93	211.06	212.18	211.54	215.15	211.65	210.09	210.89	209.24	212.83	211.74	209.77	210.85	213.28	208.52	210.2	213.45	213.16	209.71	209.59	209.08	214.88	214.17	210.29	212.04	208.33	212.57	215.39	209.99	212.92	214.96	208.95	215.61	209.73	208.6	212.52	208.36	209.23	211.75	211.58	212.42	214.34	215.99	210.87	209.5	207.48	210.09	215.83	210.08	211.87
214.12	220.62	217.13	216.61	215.99	216.71	217.78	219.87	220.28	220.3	221.98	216.43	214.66	219.71	220.57	215.88	215.31	215.04	221.42	219.78	221.42	221.09	213.9	216.43	214.11	217.5	215.1	215.79	221.01	218.51	218.27	218.81	220.3	220.86	220.42	215.86	217.59	219.22	218.29	220.18	216.87	217.08	213.46	213.23	214.03	215.79	215.59	219.78	225.27	222.37
200.22	199.39	202.94	199.58	201.04	197.53	199.23	196.71	201.65	199.26	202.46	203.23	204.29	198	202.48	200.29	196.34	203.32	197.46	207.9	203.33	197.6	200.12	201.1	202.09	199.31	199.71	201.75	201.57	198.53	201.52	198.71	204.56	203.99	202	199.99	201.7	203.08	199.09	202.28	202.83	199.81	201.61	200.16	201.41	205.36	199.58	207.66	197.78	201.16
203.27	201.06	202.07	205.88	206.77	203.08	202.02	205.77	203.16	199.58	203.17	205.08	203.57	200.75	200.54	208.02	206.6	205.51	204.65	201	205.99	203.53	200.94	206.92	201.74	204.75	198.6	203.23	205.54	204.17	201.94	203.44	207.7	204.62	202	203.3	202.22	204.01	203.94	204.64	203.15	201.26	199.69	202.94	204.59	210.15	202.26	201.31	205.71	205.96
203.96	203.29	210.31	208.15	204.37	205.6	209.68	208.39	207.32	199.51	203.73	208.46	208.36	210.58	206.18	200.78	211.98	208.08	204.91	210.59	211.45	205.29	205.9	208.79	207.14	204.36	208.99	203.9	205.44	204.97	207.16	208.51	204.04	203.82	208.61	210.29	199.68	209	206.01	207.08	203.02	205.37	209.68	206.98	200.62	203.08	203.46	206	209.59	207.75
203.42	206.99	202.56	206.91	207.99	207.18	203.88	204.08	208.89	205.13	205.27	205.5	204.9	204.47	202.52	200.83	204.92	204.12	208.3	201.83	205.44	200.27	201.91	205.6	206.1	202.39	204.35	206.27	203.02	206.22	204.81	203.57	205.56	203.5	206.01	201.25	204.61	198.67	203.53	204.04	203.71	203.18	206.04	201.38	200.73	199.99	201.49	202.63	204.89	204.47
218.22	214.66	217.5	221.21	219.52	216.84	223.24	216.76	219.74	215.97	216.31	214.57	216.16	216.09	216.82	214.04	217.9	220.64	215.94	218.32	212.08	215.88	215.99	218.49	219.63	221.18	216.03	218.74	216.6	220.7	218.16	212.89	217.99	219.52	215.49	217.39	214.61	216.79	217.87	219.79	216.9	217.35	219.76	222.34	219.83	215.02	214.37	213.41	211.36	214.71
211.48	205.61	209.69	207.48	213.02	211.02	211.28	212.99	209.02	210.22	207.43	210.93	206.94	207.4	213.5	204.6	207.27	207.34	210.61	209.39	207.35	212.42	211.79	213.34	204.42	207.99	209.96	213.42	211.24	206.73	210.63	215.47	210.3	212.22	206.06	205.54	207.85	206.17	209.31	207.52	208.75	213.66	207.46	210.61	209	212.06	211.9	206.25	209.76	212.19
209.53	206.23	205.24	202.07	206.5	206.82	201.44	207.37	202.45	206.55	204.61	202.3	207.71	208.17	200.24	201.74	208.2	203.68	202.64	202.25	208.69	205.48	206.26	207.8	205.83	205.2	202.9	208.43	199.88	204.5	200.91	200.3	204.13	205.09	202.22	203.72	204.53	207.17	204.02	208.18	207.45	206.5	205.53	203.87	201.44	199.95	204.52	204.61	202.81	204.63
198.29	202.81	200.91	200.23	198.25	201.05	202.09	195.02	194.89	198.22	198.43	199.13	199.88	199.73	198.33	194.89	193.95	201.67	197.62	199.51	194.15	199.03	202.52	200.93	193.71	197.47	202.16	197.53	197	203.66	198.46	198.34	198.49	195.89	198.38	198.87	200.74	198.65	199.32	202.24	197.91	193.77	199.28	196.56	199.51	195.25	197.84	201.12	202.32	195.45
209.5	205.96	199.41	201.9	204.4	203.35	202.65	203.25	205.8	204.59	203.81	204.57	206.78	205.86	201.5	201.56	201.79	207.75	204.12	202.03	202.56	208.55	203.59	202.13	206.23	202.44	202.75	202.66	204.3	204.63	200.74	206.31	206.09	209.36	201.67	203.99	201.58	198.81	203.78	202.69	204.69	204.43	202.08	205.31	203.21	209.52	205.35	202.93	201.76	201.73
202.64	198.13	203.91	205.03	211	207.07	208.02	207	209.47	204.98	210.09	209.57	211.29	207.23	205.42	209.69	207.46	207.64	208.31	206.47	206.92	202.47	207.56	209.11	208.8	205.76	201.63	200.95	209.45	202.63	203.69	203.63	206.91	210.01	205.9	208.6	212.98	204.77	208.78	207.37	205.74	202.49	204.2	201.43	202.61	210.71	202.23	205.1	205.51	204.51
201.97	200.97	201.36	196.28	199.88	197.34	199.9	201.02	193.36	199.4	194.93	202.68	201.08	201.84	197.86	201.16	196.74	199.48	199.67	201.78	199.76	197.23	199.35	199.3	199.5	201.14	198.46	202	201.76	202.85	197.69	198.32	199.55	195.85	197.28	199.03	195.76	199.09	198.88	198.74	199.59	205.86	194.96	195.31	202.03	205.73	197.19	196.39	201.88	196.54
207.2	210.5	209.82	207.64	211.14	206.21	210.08	206.3	208.42	212.3	206.81	206.79	206.77	209.95	206.51	210.27	203.78	210.08	209.28	208.36	206.99	206.05	211.75	206.64	209.45	207.43	208.63	204.49	206.66	210.01	208.47	207.17	204.45	207.8	205.34	211.3	203.09	207.92	207.32	205.87	205.69	208.09	203.43	208.19	210.14	203.75	204.58	207.66	204.12	205.19
191.85	191.01	194.83	196.43	196.91	194.1	195.26	191.08	192.04	195.65	193.06	193.77	192.08	195.06	191.47	197.01	191.7	198.1	190.02	193.79	191.76	192.41	195.69	192.73	194.55	194.19	196.56	191.21	193.3	195.73	189.39	194.37	191.12	195.97	193.96	191.93	193.16	194.22	192.18	194.35	194.66	194.34	198.68	194.21	197.12	192.92	193.45	194.42	191.41	197.42
214.1	214.55	216.7	210.3	211.74	215.36	213.61	209.83	209.37	212.21	213.94	215.34	214.68	213.52	214.36	213.11	212.68	213.93	217.08	215.71	216.79	214.47	218.02	209.22	216.21	213.41	212.3	210.94	212.95	209.95	213.11	215.43	206.6	213.5	212.4	213.69	213.99	215.75	218.7	214	211.21	212.49	216.81	209.66	213.73	216.47	212.42	211.77	210.5	212.87
203.11	206.85	204.01	204.32	201.67	206.5	198.64	204	200.57	199.57	201.21	198.7	199.96	204.07	202.13	201.67	201.54	198.85	200.97	202.27	198.87	201.73	203.01	202.24	199.28	202.05	205.89	205.26	201.5	204.15	201.95	200.8	202.94	202.7	203.94	204.98	201.94	200.98	198.73	204.32	206.84	209.55	203.16	202.15	201.19	205.02	200.25	200.68	201.56	201.36
215.78	211.81	209.34	213.67	213.44	212.11	213.4	213.72	212.55	211.41	211.45	210.78	210.56	212.92	209.24	212.14	211.68	210.92	209.97	211.17	213.5	211.47	212.58	207.77	210.96	213.06	210.15	211.84	211.62	211.9	213.73	214.61	212.18	208.66	216.07	212.83	208.56	215.99	209.54	211.31	209.72	211.82	212.51	212.54	207.62	210.74	210.72	213.22	204.31	211.42
207.1	204.21	204.15	207.78	206.92	200.57	209.97	207.65	208.57	202.82	202.33	206.43	205.97	208.56	203.11	205.23	208.58	203.89	201.21	210.48	206.93	209.75	206.87	202.94	206.06	199.71	209.56	205.76	201.48	204	204.46	204.53	199.97	204.19	203.26	212.8	206.92	208.1	205.98	206.13	203.07	207.92	204.2	209.94	202.55	202.31	205.87	205.18	205.24	205.86
205.23	201.74	200.07	199.49	198.98	198.31	197.17	198.83	197.34	201.25	202.75	199.33	201.96	205.98	199.92	202.03	202.13	199.54	204.55	204.09	197.91	198.64	197.68	199.32	200.41	198.8	200.3	198.8	196.01	198.74	200.45	202.74	201.33	200.72	198.46	197.54	205.07	199.99	200.45	200.13	203.38	203.41	203.23	197.7	199.16	204.2	197.94	200.19	199.47	202.37
208.9	208.18	212.01	210.03	212.33	210.24	208.34	203.67	209.08	204.18	209.49	209.27	208.07	211.33	206.47	210.15	211.18	207.46	207.43	209.77	209.28	208.29	212.49	209.21	207.94	208.79	207.28	207.3	208.17	206.28	210.31	208.51	207.58	210.23	209.53	209.72	211.09	212.73	207.62	209.19	207.49	206.84	211.21	211.05	206.82	206.05	208.06	207.21	214.38	208.67
202.1	202.9	204.33	205.2	207.65	207.77	201.31	204.13	206.01	204.19	204.15	204.05	205.73	204.69	205.31	208.96	208.25	205.47	203.7	203.57	207.96	206.35	202.2	206.88	204.33	201.41	209.19	203.89	207.5	204.9	205.65	207.35	200.59	200.18	208.34	203.46	202.53	203.52	206.07	202.66	208.47	203	197.85	204.48	209.42	204.75	204.15	205.98	205.26	210.33
211.22	211.59	212.79	210.13	211.64	211.61	211.01	212.99	212.06	213.51	215.47	203.45	211.14	207.54	215.26	214.47	216.09	212.32	210.08	208.74	212.49	209.89	210.67	212.8	208.47	210.46	212.77	212.36	210.52	212.15	208.74	214.33	211.28	210.59	214.1	211.9	208.97	211.59	212.62	216.13	213.78	206.89	211.54	211.2	213.54	206.82	208.92	211.15	211.95	209.01
214.24	222.78	219.89	213.18	216.16	212.62	219.7	222.61	216.96	219.83	215.08	218.84	218.7	222.9	216.77	217.87	216.23	214.19	215.31	215.01	219.24	215.07	215.07	215.49	216.28	217.58	218.55	218.08	220.23	215.48	220.2	216.11	221.11	219.9	218.79	223.03	216.23	217.83	219.67	212.01	216.8	215.81	214.2	219.89	216.54	221.95	222.37	221.08	218.61	215.22
207.14	203.58	203.36	204.2	207.59	207.04	206.2	202.72	201.07	203.26	204.1	202.47	206.73	204.36	202.02	203.63	203.86	205.5	205.44	205.21	203.39	203.92	201.13	200.22	208.47	203.51	204.7	202.59	202.99	200.21	199.59	205.61	202.6	202.44	205.18	206.79	204.42	206.99	204.98	205.76	202	203.36	199.91	203.81	204.37	207.16	200.69	207.77	207.67	203.77
205.8	210.38	216.18	215.57	209.97	215.41	212.26	208.66	211.64	210.16	211.42	214.74	206.67	209.66	210.85	207.28	214.34	212.8	213.36	209.72	208.09	216.92	211.03	214.19	216.5	212.43	212.98	215.8	210.65	212.34	212.36	211.94	213.48	207.92	210.44	211.54	209.97	211.13	209.35	213.33	209.53	212.11	212.11	211.89	211.65	213.24	209.72	214.32	211.4	211.17
204.57	200.92	200.92	200.61	207.27	203.11	203.37	203.57	200.75	206.79	203.66	205.34	206.82	208.22	204.55	204.65	204.89	201.13	201.78	202.49	206.41	207.6	203.73	204.26	204.23	203.79	202.2	199.18	202.59	202.93	201.97	203.42	203.44	204.89	202.08	201.57	205.52	205.74	203.82	202.34	202.64	204.87	207.46	200.75	203.35	203.16	204.26	202.93	200.89	199.69
217.45	216.19	212.53	210.86	212.19	212.51	213.38	211.68	210.5	209.04	212.63	213.47	209.2	211.77	210.42	208.9	212.24	215.58	212.56	213.29	214.43	212.39	208.84	214.91	213.75	212.34	212.03	207.95	210.95	214.32	213.65	207.25	215.1	212.84	210.95	210.95	208.68	213.66	212.59	208.05	205.27	212.83	215.03	211.29	216.75	213.62	211.38	213.76	211.04	214.57
210.46	210.01	206.1	209.83	207.38	210.64	206.53	210.75	206.18	207.87	209.07	205.21	207.81	207.89	211.57	203.73	206.06	206.19	207.95	207.23	206.98	210.97	210.33	206.79	206.8	206.8	210.34	207.67	207.59	208.62	209.07	208.37	208.23	206.71	208.63	203.99	203.69	208.19	208.19	213.03	211.07	207.98	211.27	206.35	208.94	205.54	209.8	205.72	209	208.42
207.94	213.53	207.63	205.21	206.36	206.87	210.09	206.44	206.6	203.53	208.86	207.88	206.89	208.13	204.86	209.22	209.19	208.66	209.9	204.74	202.97	207.67	205.92	209.48	209.94	209.14	205.23	207.82	206.84	209.4	209.66	206.92	205.11	201.85	208.52	206.76	208.94	207.39	205.92	210.54	205.05	208.39	210.5	206.39	211.53	207.85	203.13	202.74	210.73	207.31
204.14	205.47	200.68	204.84	206.48	197.36	201.56	204.32	201.6	205.22	202.16	200.31	200.98	200.49	202.68	201.05	198.35	200.44	203.57	199.87	203.65	203.86	200.69	205.02	200.78	204.23	199.4	201.8	204.88	204.71	199.31	203.13	201.35	202.63	202.17	200	200.94	200.48	203.12	204.59	198.76	202.48	201.86	203.38	203.02	202.39	202.08	200.41	197.99	201.98
208.69	212.87	205.09	205.58	207.33	208.03	209.13	209.25	207.24	214.94	204.34	204.37	207.65	204.76	209.5	210.38	205.5	203.45	208.05	204.5	212.31	209.69	205.93	208.34	208.89	207.14	211.44	206.72	205.81	207.74	203.71	206.08	209.26	212.14	208.57	208.46	206.73	205.93	209.78	203.66	206.96	208.13	209.4	207	207.76	210.59	212.06	210.46	205.78	204.98
199.37	196.08	195.27	198.55	196.82	197.77	198.99	198.08	198.56	199.07	200.5	195.33	196.41	197.65	199.08	198.13	197.92	201.43	191.73	193.74	197.86	202.41	198.21	198.94	194.45	199.06	197.03	196.99	197.24	199.99	196.91	199.67	195.88	201.24	194.63	201.73	196.88	199.83	198.41	192.97	199.77	197.18	200.73	197.26	195.7	196.16	199.27	197.11	199.17	196.27
204.22	205.86	202.29	201.29	204.48	208.12	206.37	205.21	202.02	203.44	203.39	206.36	199.48	205.31	203.97	207.61	207.75	203.71	202.26	202.77	203.25	203.63	202.97	204.41	204.73	198.88	200.1	202.76	210.88	203.16	203.09	201.5	210.74	204.09	202.9	206.1	199.91	203.37	206.23	206.86	200.89	204.99	202.58	202.12	202.87	203.62	203.72	201.53	204.5	202.76
199.59	204.4	207.2	201.39	204.83	205.46	203.16	200.58	203.2	202.11	197.54	203.75	199.66	204.1	201.79	203.67	204.78	204.38	200.74	203.11	205.12	199.83	203.66	202.05	201.61	200.78	204.63	200.79	202.14	206.93	203.38	201.34	203.33	199.45	201.23	202.48	204.19	201.74	198.61	209.12	206.8	203.03	203.3	205.49	207.97	204.86	206.23	205.03	201.73	203.12
199.32	203.31	201	204.16	202.93	206.14	202.73	200.25	200.43	203.73	203.37	205.76	200.88	197.02	205.3	202.94	205.05	202.12	204.1	204.59	199.06	199.39	204.01	204.66	200.65	202.53	206.4	209.64	202.95	198.6	207.22	202.59	201.42	205.77	204.76	201.74	204.27	200.75	202.48	204.55	203.87	203.44	201.7	203.22	203.43	206.11	204.18	200.49	201.36	206.69
208.7	214	214.33	211.91	211.44	217.81	215.67	212.22	214.3	209.78	210.04	212.68	212.42	212.99	213.33	214.63	214.8	215.96	213.28	220.01	214.04	216.11	213.95	215.46	216.59	215.88	214.69	212.08	211.79	212.84	219.2	212.8	212.55	214.9	211.21	214.24	212.06	212.53	210.24	216.13	211.25	217.4	209.69	216.09	211.21	214.06	214.95	214.8	216.16	213.92
217.76	214.17	217.12	213.45	217.75	215.98	213.75	220.47	216.39	214.03	219.29	216.74	212.06	214.28	209.68	214.89	217.32	216.75	218.36	218.79	213.42	219.65	220.18	215.64	216.4	215.81	218.68	217.59	218.39	214.68	216.52	218.55	220.85	217.42	217.26	212.81	217.34	218.69	216.09	212.29	214.49	213.59	218.56	214.81	217.97	220.48	218.66	217.88	215.87	217.08
207.98	209.51	204.24	207.39	211.27	209.72	210.34	211.54	208.7	209.19	205.6	205	207.62	205.82	210.6	209.52	209.18	207.35	207.33	209.12	211.98	207.08	210.64	206.44	212.07	209.63	209.94	212.67	202.19	209.83	209.98	211.96	211.69	209.74	212.17	205.99	209.8	204.61	208.56	212	206.23	208.02	212.07	207.19	208.52	208.62	210.17	203.71	210.14	210.72
210.12	209.84	210.11	211.42	207.06	212.49	207.44	212.71	212.14	208.48	214.07	205.95	203.94	210.71	211.26	209.01	207.08	208.29	211.27	210.15	207.46	207.1	213.32	209.41	215.37	214.72	209.4	209.63	210.71	212.09	205.49	209.7	212.04	210.29	207.97	208.06	212.23	209.89	207.21	207.95	208.83	208.5	213.51	206.44	210.32	206.21	212.45	209.12	209.65	209.82
204.99	203.98	205.5	205.62	201.68	199.93	208.86	204.5	207.99	202.89	202.44	202.91	203.97	203.62	201.94	205.91	203.21	202.08	198.19	205.7	201.73	205.69	206.15	201.09	201.61	197.91	204.78	204.16	202.22	209.47	200.36	205.71	203.11	206.09	200.64	203.91	200.11	203.31	206.49	205.23	201.73	201.13	204.43	203.37	203.35	203.13	203.78	203.44	204.03	204.4
201.99	207.19	202.28	207.05	202.89	209.08	203.96	205.39	204.37	205.96	204.3	205.72	206.57	206.61	202.86	205.31	205.31	208.44	205.83	199.35	202.88	206.55	203.32	204.67	206.5	206.29	203.54	199.32	206.73	202.23	204.95	202.78	202.39	201.64	201.06	204.46	204.32	198.23	200.64	206.14	202.64	197.83	205.4	200.23	205.14	203.43	204.43	203.69	201.59	200.49
215.65	214.47	207.04	212.66	215.35	214.13	210.22	211.88	217.57	211.94	213.27	212.25	210.8	212.29	211.55	212.86	213.25	208.03	209.96	206.31	208.81	210.06	215.29	209.36	209.08	207.86	209.69	212.4	211.75	210.83	217.56	212.23	210.54	212.37	213.18	213.67	204.79	211.71	213.32	209.83	214.19	210.14	208.26	211.54	209.42	213.65	213.86	212.09	209.85	213.91
208.93	208.04	209.07	206.87	205.98	203.38	208.57	206.73	209.27	208.62	205.41	209.67	207.84	208.66	211.1	210.81	210.11	209.32	207.83	204.95	210.89	210.74	205.98	204.62	209.62	209.28	207.48	207.9	206.92	206.97	211.12	212.12	206.61	208.85	207.82	206.2	208.87	204.79	204.46	207.07	207.58	208.53	212.37	209.4	209.77	206.51	206.61	207.53	204.97	209.22
207.28	211.18	215.2	209.41	212.97	213.42	212.83	215.03	212.21	213.73	214.59	206.03	212.58	215.55	211.54	212.87	209.39	213.05	209.19	211.26	209.13	214.06	215.59	212.02	209.65	208.23	212.26	212.2	212.51	212.32	210.08	214.91	211.94	213.01	213.95	213.59	208.35	211.84	211.99	213.3	214.87	213.59	212.82	211.66	212.15	208.91	215.27	215.59	215.38	214.48
202.5	204.72	208.54	206.43	207.7	203.78	201.97	205.62	200.32	203.84	204.58	203.87	200.08	198.66	208.66	200.46	203.18	210.51	201.78	202.12	203.82	202.26	207.65	207.53	204.5	207.4	205.08	203.65	202.57	201.66	203.85	204.04	203.82	202.12	202.52	206.36	200.1	203.71	205.4	207.27	203.2	207.71	202.12	204.41	201.19	200.56	206.23	203.11	204.65	203.79
205.41	207.01	209.24	206.83	207.4	207	205.61	203.73	205.49	205.58	203.32	202.21	203.85	201.58	201.25	203.64	210.42	200.04	204.58	204.71	202.99	205.39	205.03	208.1	208.08	206.8	205.53	205.34	205.69	205.88	208.53	209.07	200.85	203.48	201.35	204.01	203.42	205.05	207.45	207.08	203.65	205.02	204.8	204.35	206.96	207.03	205.55	206.52	207.57	205.58
202.49	201.84	200.45	204.14	202.88	201.51	202.94	202.01	204.67	204.71	206.07	202.74	203.28	205.13	204.4	202.37	204.61	203.41	206.76	199.57	201.79	206.69	200.12	203.86	206.92	202.18	204.81	202.53	199.81	201.52	198.08	198.26	202.45	197.86	202.57	203.78	202.35	206.75	203.68	199.72	199.02	199.36	202.74	200.66	203.78	205.37	204.1	200.09	200.11	198.76
208.03	212.79	212.6	214.11	213.1	214.32	209.09	207.79	208.83	208.32	209.12	208.84	209.41	210.99	209.29	211.37	210.26	210.63	212.84	211.73	206.75	211.3	213.29	212.68	207.48	205.9	211.73	213.32	209.63	209.34	209.9	211.31	214.93	207.67	213.47	213.15	213.71	208.41	212.35	213.71	212.24	215.86	211.67	210.85	211.64	210.68	215.61	212.76	213.64	209.28
198.95	198.52	197.7	200.46	192.96	202.21	199.44	198.52	198.3	203.53	199.81	198.67	198.23	200.08	197.12	197.14	203.89	202.75	197.16	198.8	194.17	199.15	194.19	202.59	196.36	200.68	203.47	200.75	202.43	199.03	196.71	198.72	201.32	199.64	202.87	199.5	197.54	197.83	201.89	196.99	197.32	196.98	198.23	200.18	203.26	196.72	204.46	202.91	200.79	197.37
204.5	204.72	203.4	206.72	207.9	204.96	203.02	209.56	200.57	202	202.36	204.79	206.76	204.49	204.54	204.23	204.87	204.33	205.47	205.52	202.05	206.75	202.23	204.81	203.28	206.46	201.08	203.7	207.24	210.32	200.32	204.03	201.09	201.75	208.35	204.53	203.41	207.8	204.38	205.41	209.01	205.18	205.6	203.65	206.33	203.44	201.71	203.46	201.67	203.44
212.23	209.59	210.8	211.98	210.69	211.18	207.93	209.51	212.79	208.77	209.61	207.05	209.29	208.83	211.76	208.41	203.67	209.31	212.09	212.26	212.63	209.75	211.89	206.58	213.64	207.36	209.69	211.92	213.11	211.15	212.79	205.96	212.15	206.68	210.8	207.52	210.53	208.07	207.34	212.04	207.29	211.37	210.4	210.56	213.22	208.6	210.45	215.26	207.33	210.18
199.21	196.75	200.43	201.86	197.98	197.35	200.39	203.38	202.36	197.6	196.27	203.12	197.53	198.22	200.46	200.9	200.61	198.72	197.78	195.08	200.09	191.48	201.55	202.79	199.1	199.28	200.72	200.94	201.84	199.52	200.26	201.28	197.16	196.34	195.55	201.36	202.96	197.37	200.54	197.35	202.01	201.09	199.87	200.6	199.43	200.37	204.45	203.84	198.94	198.76
210.88	207.47	212.38	213.25	217.21	210.96	211.38	210.23	212.11	212.42	213.64	207.25	211.63	210.43	212.87	210.43	210.59	212.54	213.13	211.16	211.09	214.18	208.4	218.52	210.61	210.47	209.97	214.72	209.66	215.59	206.27	209.07	211.02	207.6	213.01	210.43	213.53	209.91	210.13	209.19	212.52	208.14	209.95	214.28	212.35	213.82	214.95	212.83	213.99	211.48
209.73	215.93	215.02	208.96	215.98	218.48	212.12	207.87	212.62	211.25	210.57	214.13	211.32	213.92	212.95	207.89	218.81	211.23	212.66	219.03	215.95	216.39	215.29	213.27	209.02	213.69	211.87	216.85	211.99	217.16	214.62	215.41	213.09	212.65	212.95	213.66	210.48	215.92	216.96	216.04	211.52	210.68	213.59	210.36	214.27	212.47	214.71	216.23	212.43	208.43
204.8	209.77	209.74	202.59	208.42	205.21	205.35	206.9	206.49	207.97	205.42	206.25	208.89	207.76	208.95	209.01	206.88	207.48	204.69	206.26	208.84	209.21	205.1	206.22	210.9	203.13	210.6	211.19	207.45	206.97	208.68	205.93	207.43	204.09	206.81	206.49	204.4	209.12	211.15	205.82	206.82	205.13	207.17	205.94	206.17	207.93	215.05	208.14	207.45	210.93
197.85	200.46	201.72	198.79	198.48	196.87	197.11	200.69	200.12	201.24	199.02	205.61	198.75	198.97	198.57	197.96	196.75	199.44	199.37	203.07	204.46	197.93	199.98	200.27	198.14	198.58	201.39	198.87	198.87	201.33	197.73	197.17	198.39	195.92	202.45	198.97	200.74	202.3	199.46	201.39	199.64	198.81	201.96	201.26	196.04	199.9	200.75	195.9	197.7	197.99
201.42	198.47	197.74	202.23	197.06	197.79	203.73	197.63	201.06	200.63	198.76	200.14	198.07	199.5	198.78	200.68	203.51	200.54	201.97	195.61	197.28	201.93	201.38	201.04	197.15	204.04	201	200.72	197.25	200.79	200.07	201.71	201.1	199.4	200.48	193.92	203.54	196.8	201.81	202.5	201.91	202.22	204.26	198.78	200.43	197.36	203.17	198.91	199.43	202.62
214.84	212.42	219.58	217.78	225.28	214.83	213.4	217.36	215.61	217.74	217.56	220.33	217.86	217.46	219.11	216.85	218.73	217.59	216.82	213.88	214.51	216.27	222.38	217.14	220.33	218.6	215.17	217.01	218.4	217.91	216.78	219.01	222.38	218.14	214.63	216.71	216.98	220.83	216.46	217.79	222.46	220.88	210.56	213.23	221.97	215.19	217.63	218.71	215.01	223.76
197.87	196.15	192.98	198.89	196.89	193.9	193.8	194.7	195.27	192.99	199.21	193.86	196.96	193.96	194.02	197.83	196.85	196.55	194.08	198.05	199.71	198.56	195.98	192.96	196.85	191.23	193.7	197.54	198.3	196.38	193.2	196.26	192.24	195.7	194.65	194.38	195.56	195.48	192.67	196.32	192.04	199.12	194.1	195.97	196.61	196.64	192.5	192.76	198.44	194.46
216.15	211.37	212.86	214.75	211.52	213.97	212.77	208.71	208.96	215.14	209.88	208.13	213	212.47	206.4	207.1	210.09	207.35	207.34	211.16	211.43	209.91	211.55	211.61	211.23	211.43	214.05	211.64	208.58	208.42	211.83	212.55	215.56	208.65	212.06	214.15	211.73	208.95	204.95	210.78	209	208.27	211.9	211.25	212.51	210.55	210.32	209.43	211.05	212.29
191.69	193.59	193.88	198.77	192.44	191.33	190.87	191.27	196.54	190.26	191.04	187.94	195.52	196.02	191.71	195.61	197.89	190.71	193.55	192.02	192.47	190.34	195.78	193.23	195.6	192.04	195.49	190.84	197.4	192.86	194.87	194.09	193.01	192	191.38	193.01	193.88	198.01	196.61	192	195.54	197.12	194.46	194.1	192.55	199.57	192.39	195.34	194.3	190.4
202.38	203.24	201.53	202.11	195.81	201.19	200.55	203.58	203.03	200.11	202.28	202.3	199.57	199.37	203.62	200.02	201.24	205.69	196.73	200.06	199.53	202.51	201.12	200.11	197.86	207.1	204.05	206.97	199.15	205.37	200.55	205.09	198	200.75	204.02	200.85	204.6	201.15	205.37	203.44	205.15	200.75	205.33	198.47	197.16	203.8	200.3	200.41	203.59	203.35
204.84	209.67	204	203.58	206.9	202.43	202.55	207.1	205.84	205.66	200.73	203.76	202.1	203.51	203.06	201.75	203.98	205.13	204.35	203.7	204.46	203.88	204.11	205.88	206.14	198.99	204.74	201.64	204.13	204.13	203.02	200.8	209.01	203.29	207.57	206.73	201.74	206.42	202.54	202.07	203.23	208.8	207.65	205.84	204.45	200.79	206.32	204.38	205.05	203.74
214.89	211.04	210.95	213.72	212.07	212.83	209.15	208.11	212.08	210.87	206.88	211.13	210.5	209.8	210.02	212.78	218.9	212.72	211.48	211.38	213.82	211.89	211.56	212.1	212.06	216.4	211.73	214.39	214.53	214.54	212.25	214.48	212.3	211.92	217.93	205.16	212.41	212.36	210.92	212.59	213.28	207.8	209.51	207.01	209.28	211.67	206.74	215.48	212.84	215.72
210.28	204.43	206.24	210.76	205.24	205.28	202.48	212.33	208.97	208.94	209.91	206.18	211.91	208.44	210.24	208.33	212.22	206.07	211.67	207.7	211.61	205.85	210.75	208.67	204.27	209.7	212.92	208.98	207.06	211.1	205.92	209.86	208.65	212.41	212.82	207.29	206.74	208.86	214.21	210.13	210.03	208.4	211.07	208.98	205.28	210.71	211.57	205.42	205.99	212.22
207.33	203.69	207.97	208.16	205.85	206.41	209.3	211.51	204.22	207.55	207.68	205.53	213.51	211.77	209.53	208.42	205.9	209.4	206.23	202.28	211.69	209.72	209.22	210.32	204.16	206.65	206.46	205.17	206.87	203.98	210.67	207.01	205.54	213.26	209.41	208.17	205.5	212.09	208.78	208.09	209.37	202.2	205.53	211.4	209.53	205.13	205.21	207.28	206.47	206.69
196.78	202.65	199.85	194.54	199.82	202.68	199.76	202.56	202.08	201.24	202.15	206.66	199.65	198.1	198.75	199.16	198.84	197.85	198.05	197.29	197.74	199.55	203.07	197.98	202.72	202.69	196.98	198.49	199.02	195.75	197.36	198.21	197.57	199.94	202.27	201.16	195.55	198.3	199.6	205.48	194.04	198.67	199.76	201.22	197.91	205	201.41	200.68	202.3	201.34
212.34	214.03	213.31	213.99	211.7	211.68	212.74	215.74	212.43	212.17	214.31	218.1	212.26	212.71	211.79	207.91	214.01	214.69	208.93	212.31	216.32	212.2	215.22	215.73	215.74	215.13	211.8	208.96	215.65	212.63	212.11	215.21	212.43	211.02	208.86	208.14	215.28	214.75	216.38	212.44	218.95	216.16	209.66	209.84	212.24	215.75	210.88	215.62	213.02	211.58
197.88	201.61	198.23	198.82	199.81	196.21	197.99	201.51	193.86	200.66	193.65	197.11	200.15	197.85	197.35	197.99	197.15	200.95	195.66	196.93	199.73	194.48	194.6	197.88	193.78	198.55	198.61	200.05	197.72	197.58	192.34	199.42	200.56	197.77	195.75	198.91	200.28	199.52	198.99	201.36	199.66	198.65	198.7	199.52	198.81	199.89	197.73	196.96	201.54	200.2
213.18	212.57	211.5	210	211.75	211.18	208.73	217.98	215.83	210.45	211.01	212.83	207.31	209.26	211.84	210.52	209.65	205.41	210.63	210.08	212.29	209.8	207.76	206.48	210.69	208.21	213.75	209.76	207.31	213	211.42	208.3	215.33	212.03	207.1	211.36	215.33	213.2	211.47	213.08	209.21	211.84	215.54	212.54	210.5	211.66	213.75	211.94	216.21	213.31
207.07	209.72	204.54	210.6	208.01	207.42	208.18	209.11	209.17	209.63	207.41	212.25	207.75	206.13	212.66	211.89	209.39	206.13	209.54	203.45	210.61	210.12	204.4	208.76	207.52	212.23	208.05	208.06	206.78	207.01	206.73	210.04	206.74	207.93	210.12	208.76	205.99	202.06	206.94	208.25	203.51	206.11	204.46	212.53	209.28	209.27	202.53	210.78	209.73	206.3
208.33	206.12	214.26	210.48	211.38	210.29	208.13	212.02	204.96	213.71	210.8	209.9	211.65	213.99	211.19	209.56	212.51	209.03	206.97	203.71	210.26	213.42	205.47	206.87	210.76	211.41	211.21	209.76	209.64	206.73	210.92	214.23	212.03	209.42	208.82	205.45	205.72	211.06	212.36	208.73	206.5	204.58	209.43	206.62	209.18	208.94	209.28	207.29	214.13	212.15
200.97	202.4	200.03	200.65	200.64	200.4	203.49	206.31	197.41	203.13	198.91	202.21	201.45	201.8	200.06	202.94	203.53	199.94	206.56	202.13	203.34	196.58	201.2	199.12	197.7	198.41	204.95	200.25	201.25	196.4	198.88	200.24	199.29	203.83	199.24	198.35	202.54	198.89	202.63	208.01	200.25	199.41	202.64	199.05	196.88	204.64	200.88	201.98	200.09	201.87
217.57	216.59	214.75	217.41	215.44	219.79	212.33	217.7	222.45	215.04	215.95	218.36	219.43	217.65	215.22	218.94	215.13	217.7	214.41	217.69	217.56	221.72	220.25	218.35	215.74	214.43	220.84	218.96	219.23	216.01	220.14	219.41	210.36	218.75	217.19	214.44	213.51	218.33	218.7	217.21	215.01	211.99	216.87	219.1	220.51	215.51	216.46	221.38	220.44	213.95
211.29	207.44	217.79	213.71	216.31	211.6	210.99	215.49	210.45	213.05	216.91	215.32	215.16	210.02	216.65	215.22	213.77	208.15	212.9	215.89	210.04	215.24	210.62	211.78	211.79	215.07	211.29	212.1	214.24	212.41	212.57	210.68	209.65	212.31	214.98	215.19	214.76	213.81	215.35	209.85	210.39	211.21	212.47	211.85	209.46	213.46	212.15	212.6	212.08	208.7
206.82	202.27	202.96	204.71	204.49	201.77	206.44	203.31	200.15	201.53	205.12	200.75	204.78	201.94	204.91	207.71	204.49	205.12	204.57	204.69	205.59	205.51	204.03	203.33	204.47	206.29	202.1	207.23	203.05	202.31	203.69	203.66	200.39	202.85	204.9	205.25	204.36	205.36	207.34	204.44	208.26	200.99	200.43	201.56	203.98	203.99	204.97	204.35	201.4	204.09
202.62	204.22	201.63	198.78	200.72	202.92	202.81	206.59	202.68	205.9	200	203.14	200.27	200.33	196.5	200.89	205.86	201.7	203.06	200.67	203.12	204.31	201.92	201.8	202.42	200.69	204.07	201.81	205.03	200.38	200.96	207.03	205.17	203.06	203.38	199.07	201.99	198.31	204.19	203.23	205.06	201.9	200.81	205	207.33	199.97	202.69	201.36	205.88	200.15
212.73	207.79	209.39	208.75	207.82	201.97	204	208.34	210.23	208.46	206.42	206.54	208.71	212.65	212.47	210.83	206.45	205.95	206.51	209.43	213.56	206.19	204.04	207.56	210.77	210.38	207.7	204.84	209.32	203.2	202.23	208.23	208.41	205.87	208.93	204.67	209.72	201.77	209.64	207	208.44	207.78	208	211.35	208.93	208.1	212.94	203.64	207.54	208.41
196.94	195.96	191.13	195.13	193.45	195.91	190.95	194.44	196.17	195.72	195.14	194.75	191.68	195.06	193	190.38	192.68	192.73	194.4	194.48	193.28	196.21	192.55	192.45	194.32	193.42	198.24	192.4	196.24	196.3	194.56	197.16	194.13	200.72	192.88	194.84	192.79	194.7	192.05	194.79	192.13	194.54	197.13	196.14	194.55	193.33	192.4	192.25	193.59	192.6
196.59	195.96	201.78	199.83	200.2	198.58	199.3	197.54	196.81	195.42	200.11	200.15	200.82	197.91	198.05	195.68	202.7	196.64	199.39	199.42	198.07	201.37	197.68	197.39	197.33	194.55	195.87	198.05	197.05	196.99	196.06	199.67	200.26	201.54	199.11	197.44	196.14	197.3	200.81	199.24	200.55	199.84	197.01	198.06	200.44	199.85	196.14	199.39	194.69	196.51
203.51	208.45	204.67	208.71	203.56	205.22	198.15	203.12	205.16	202.59	206.87	205.44	207.83	206.4	204.67	203.55	203.38	206.81	205.45	203.35	207.6	198.94	203.26	201.39	206.76	201.97	201.85	206.16	201.78	206.25	207.08	204.5	208.01	201.29	204.4	204.01	205.08	202.8	207.56	203.79	202.43	201.18	211.57	198.71	205.36	206.16	208.02	199.83	208.33	206.75
212.22	213.98	213.15	212.57	214.21	214.3	210.5	209.93	209.41	210.25	212.68	211.8	209.13	213.64	209.39	206.43	213.36	211.04	210.54	214.18	212.93	213.08	208.25	213.82	208.24	212.52	211.26	207.39	211.33	207.06	211.51	206.62	211.4	206.24	213.96	211.79	210.48	207.98	210.27	212.15	211.79	211.24	214.34	212.46	206.44	206.08	213.74	212.85	209.26	213.12
206.45	204.4	202.62	203.75	206.82	205.33	209.76	200.88	206.07	204.54	201.57	209.12	205.02	202.53	203.14	203.18	206.79	204.14	200.76	204.74	202.16	202.74	204.74	208.4	208.23	199.65	201.11	203.7	199.85	203.96	201.21	200.67	205.02	201.77	203.62	205.25	208.92	204.75	205.77	207.13	206.1	203.61	202.28	203.15	204.49	206.5	207.8	202.38	199.97	201.27
211.93	215.42	213.23	213.25	211.95	208.44	216.47	210.38	217.04	210.99	214.11	213.01	214.24	216.32	215.02	214.9	213.47	208.82	214.08	211.88	209.79	209.05	212.61	214.63	217.4	211.41	212.87	212.68	212.06	214.14	217.23	211.39	215.27	216.32	214.97	213.62	218.58	208.21	213.55	215.78	211.95	213.65	215.89	211.77	208.54	212.24	211.1	215.88	217.7	214.82
200.65	204.21	205.19	209.3	201.23	202.12	209.4	203.29	205.53	203.86	202.92	203.84	207.91	204.06	205.24	203.8	205.91	203.22	204.82	204.73	206.46	206.55	210.32	207.1	205.15	203.74	209.06	203.98	204.86	202.22	200.12	203.1	204.32	204.02	205.26	204.12	201.21	201.41	204.64	202	206.93	201.44	202.99	203.84	205.72	203.28	202.73	207.09	203.65	208.03
198.85	195.82	194.84	199.62	199.26	196.43	199.75	196.67	199.18	202.17	195.44	196.89	197.29	201.13	196.93	199.48	197.9	197.57	196.93	196.33	206.07	200.19	199.05	194.87	195.47	198.9	203.58	196.49	197.64	201.31	198.69	195.32	197.77	195.31	198.51	199.26	198.06	198.13	200.78	204.54	202.17	194.53	202.18	194.79	198.1	198.27	199.18	198.62	197.5	197.34
212.64	211.13	211.87	207.42	212.76	210.48	212.01	214.57	210.29	211.97	212.24	214.15	212.53	204.91	215.21	215.79	209.44	208.3	211.27	207.16	212.63	209.4	208.29	213.07	210.73	210.59	210.82	210.34	209.96	219.84	209.48	210.42	206.4	212.25	212.49	210.86	214.84	209.41	209.61	212.37	214.91	210.75	212.43	211.29	211.7	214.29	211.36	207.54	209.79	210.34
202.58	197.2	199.68	196.84	197.72	197.37	203.66	199.12	199.38	199.99	203.63	198.75	206.69	198.07	199.62	197.87	201.95	200.91	199.74	204.06	200.65	196.61	203.16	201.07	196.64	200.69	198.07	200.19	199.31	200.4	198.68	200.18	195.82	203.95	200.07	198.35	200.76	197.84	197.02	202.13	200.38	203.25	201.43	195.54	196.17	197.78	199.05	202.25	202.22	199.04
204.05	206.33	205.81	208.26	207.34	204.21	204.52	207.5	204.36	208.37	204.12	210.83	210.03	205.56	207.68	203.36	206.09	206.69	208.58	204.24	211.08	205.34	207.28	207.81	206.55	206.56	205.23	206.68	205.78	205.73	207.58	205.78	204.9	207.86	204.91	204.66	207.83	204.83	204.09	204.1	204.07	209.13	204.68	208.14	202.24	209.16	206.45	207.94	203.56	208.07
196.79	202.12	197.53	202.98	199.29	194.2	196.19	194.82	194.8	193.32	201.96	199.06	198.43	197.02	197.22	202.34	196.57	196.69	199.75	199.71	196.84	200.27	196.82	200.32	199.92	199.34	199.52	199.66	200.27	199.63	197.32	202.12	200.08	198.98	202.24	202.18	198.97	199	203.12	195.04	200.8	195.48	200.53	203.4	201.32	196.82	199.68	199.85	201.84	199.03
216.72	218.64	212.52	217.64	217.79	219.81	217.92	213.5	216.99	216.07	219.81	221.83	215.01	216.66	219.31	219.46	218.28	219.52	212.38	217.91	217.81	213.9	217.03	217.88	219.23	213.49	217.11	214.77	215.33	215.08	218.11	217.27	218.26	215.63	218.05	216.1	215.38	221.97	216.53	219.23	219.09	218.62	218.11	212.89	219.99	221.57	219.25	217.41	215.46	217.46
218.31	217.17	218.37	218.32	215.02	218.41	218.05	217.8	216.29	222.06	219.96	220.77	220.78	215.11	218.41	212.21	215.65	219.38	216.84	218.32	218.34	219.19	217.28	216.27	217.43	218.82	216.5	223.37	222.11	219.71	219.33	221.76	215.05	216.38	215.39	218.21	220.36	216.02	221.61	214.83	217.5	217.26	217.07	217.51	218.45	219.21	219.25	219.92	219.87	218.69
207.52	209.95	206.51	207.09	209.71	210.47	208.87	211.81	208.14	208.72	210.64	211.07	206.38	207.71	205.55	207.54	210.11	205.66	208.67	211.32	212.14	208.34	202.66	211.59	208.12	208.82	206.25	207.22	206.64	202.9	206.68	204.14	204.33	207.85	206.96	211.81	211.89	209.03	205.44	206.43	210.76	206.59	205.74	214.16	207.36	205.25	205.09	205.64	213.85	206.34
218.26	221	220.29	216.12	216.75	220.71	219.42	221.39	219.02	213.66	222.25	215.47	220.44	218.75	221.64	217.99	216.46	215.71	217.61	215.2	217.81	215.25	217.93	220.3	218.51	215.96	218.84	219.36	216.47	218.35	220.64	219.8	220.26	215.49	216.84	220.43	218.27	221.77	219.18	216.61	221.49	217.09	211.85	216.25	217.49	217.25	222.96	217.69	219.22	216.43
199.08	201.71	200.33	204.26	204.55	202.5	195.71	204.84	198.52	196.26	200.07	205.13	200.54	197.19	200.7	199.43	197.64	195.92	199.54	203.66	195.75	203.44	199.66	204.01	201.33	197.23	198.56	200.1	198.74	196.21	198.81	191.16	202.24	195.98	198.83	199.28	201.99	201.67	197.98	200.54	197.29	197.46	202.17	202.33	200.91	195.84	196.61	195.07	201.17	196.41
202.86	201.76	205.8	202.3	204.31	199.27	201.1	199.1	204.55	203.28	205.21	207.03	202	197.62	203.79	200.8	201	205.76	202.83	204.47	200.6	203.81	205.54	200.86	204.06	203.43	202.6	202.89	201.1	199.66	202.44	202.62	201.7	207.83	201.29	202.51	199.82	201.83	202.99	200.63	203.69	201.23	202.4	204.05	203.18	206.9	208.44	201.38	204.88	201.69
205.4	199.56	202.4	204.83	210.14	198.61	202.31	198.4	200.34	200.29	204.94	204.23	202.06	203.69	203.04	203.3	204.72	198.46	202.4	200.43	205.59	206.57	201.82	199.5	202.33	200.22	200.98	200.9	202.39	202.91	204.66	203.35	201.91	202.45	204.94	204.83	204.31	197.95	202.21	199.53	202.65	199.74	198.97	202.47	200.47	207.13	205.07	196.47	201.98	203.7
203.29	210.45	204.49	206.93	208.66	202.08	203.3	204.99	208.38	203.96	206.15	198.15	204.22	205.23	204.37	204.56	212.82	205.79	207.55	206.76	205.73	207.75	205.38	202.18	207.22	207.78	206.28	203.39	207.98	208.26	202.61	201.1	207.71	206.99	210.63	203.83	207.09	203.76	206.02	205.5	208.89	206.52	207.24	208.92	203	203.87	205.11	209.4	205.85	203.94
210.55	203.26	203.5	212.37	205.55	209.73	206.19	202.56	206.55	207.88	211.07	208.01	207.23	207.36	212.92	211.68	203.73	207.04	205.33	201.1	207.72	208.95	206.35	203.37	209.91	208.52	208.98	207.95	204.74	208.5	209.85	208.55	207.88	203.16	211.47	207.96	206.63	207.84	204.38	209.07	209.44	206.72	204.71	206.16	205.46	211.78	205.03	204.93	205.1	206.04
206.39	203.79	207.62	210.85	208.04	203.03	203.51	209.95	205.54	207.13	202.11	203.86	204.92	200.93	204.85	202.27	202.69	201.58	197.58	207.33	204.81	205.22	205.81	202.35	209.93	204.96	206.99	203.36	202.47	207.05	204.9	201.95	203.6	203.02	204.15	206.41	204.22	207.38	202.95	200.21	205.63	208	206.64	207.93	205.21	202.53	201.69	207.18	206.62	206.38
216.21	214.13	219.33	216.34	219.1	217.96	212.45	215.24	219.33	216.91	219.59	216.37	216.05	214.15	219.37	222.65	215.27	213.43	217.98	222.97	215.73	219.61	217.93	219.1	217.3	217.33	219.16	215	221.35	215.36	211.92	217.96	217.06	218.75	218.99	216.37	216.31	217.33	215.49	217.79	212.54	217.33	215.12	213.13	218.51	214.04	217.21	215.83	213.2	216.68
207.91	209.56	207.36	206.83	206.44	208.75	206.29	210.85	206.54	209.2	207.57	204.29	208.24	204.67	210.12	207.98	208.64	211.54	207.41	201.75	207.31	213.31	211.42	206.15	209.83	207.74	212.82	208.87	206.94	204.11	212.09	210.06	208.21	206.61	207.85	204.95	210.74	212.76	207.2	205.22	211.3	211.94	207.13	210.25	209.09	206.83	204.66	203.91	206.02	210.18
218.51	208.17	212.36	214.67	206.71	212.42	212.95	210.48	213.06	211.66	211.49	214.18	211.75	212.4	209.13	213.98	208.6	211.53	211.57	213.38	212.65	211.77	215.44	210.71	212.37	215.12	210.97	213.67	216.41	207.91	211.01	211.61	214.99	217.21	211.83	214.71	208.09	213.1	214.2	209.69	211.86	213.53	215.26	209.57	209.43	208.88	211.71	215.57	219.13	212.4
207.4	204.59	203.33	207.94	204.52	201.81	201.12	203.65	199.87	204.26	200.37	201.89	203.16	205.12	204.57	203.95	205.04	205.21	206.33	209.19	197.8	199.59	201.48	205.02	203.38	203.06	199.89	202.44	200.46	203.15	203.45	202.4	206.26	201.56	202.94	203.4	206.52	209.41	203.65	203.35	200.41	204.66	204.02	201	203.59	203.14	203.38	205.01	206.21	203.49
197.07	195.7	201.48	200	199.6	197.16	198.33	198.15	197.32	203.51	202.43	199.48	198.74	200.7	201.9	198.74	197.26	201.9	199.28	199.06	199.07	198.06	195.82	199.2	199.55	197.85	196.89	198.46	200.14	198.36	197.34	197.6	198.57	201.97	202.56	197.07	200.83	199.48	197.53	196.81	195.4	196.43	197.27	199.37	194.78	200.74	200.61	196.26	197.96	200.51
208.3	211.49	205.96	212.26	210.95	207.86	207.26	210.27	211.77	211.3	210.64	211.02	206.44	209.47	207.36	206.09	208.4	207.72	210.8	203.65	207.14	210.81	209.66	212.57	212.53	209.55	206.46	210.83	208.77	209.93	207.82	214.53	205.81	209.78	208.98	203.16	209.26	208.81	206.4	212.61	207.45	202.5	213.16	208.7	207.75	208.16	207.09	211.38	210.09	209.15
208.46	209.34	204.83	209.77	208.7	205.47	207.81	208.81	208.2	205.41	206.04	210.36	206.59	207.2	206.22	207.03	209.09	204.37	205.65	208.86	201.44	204.09	209.81	209.14	209.39	206.74	209.49	205.16	207.72	208.36	202.85	203.94	209.36	208.41	207.04	202.5	207.34	213.42	214.17	210.06	206.64	211.7	206.88	204.07	213.53	209.22	208.77	205.95	212.22	208.96
207.23	204.41	204.48	205.34	201.42	205.81	204.3	204.48	205.89	202.75	201.38	206.97	204.15	208.26	204.53	205.52	208.17	197.4	205.13	206.51	200.4	205.45	206.67	198.38	203.1	203.92	202.76	204.62	203.31	204.62	203.37	206.89	203.09	205.88	204.49	204.43	209.45	206.6	205.66	207.91	203.43	204.71	203.61	205.49	204.84	204.06	202.18	206.62	203.53	207
198.74	204.49	201.6	200.96	197.72	194.72	198.54	196.76	200.71	197.73	201.04	198.97	198.14	198.91	207.66	199.45	200.96	195.8	200.39	202.01	201.85	198.2	199.93	202.7	202.85	203.79	199.87	202.34	198.75	202.15	200.27	198	197.95	196.38	202.9	198.8	196.76	199.09	201.8	201.6	198.24	202.42	198.98	199.59	193.32	201.55	201.75	202.48	199.98	200.02
219.28	221.61	215.52	219.54	215.62	219.05	214.57	219.04	218.52	220.58	214.89	217.66	217.51	218.34	217.41	222.48	218.85	217.78	214.9	218.91	213.97	217.43	216.71	217.33	222.45	215.06	214.63	215.59	213.44	221.86	218.55	217.32	218.07	220.58	216.88	217.81	215.79	217.83	223.9	221.99	218.36	221.45	214.81	222.8	217.39	218.15	219.93	216.2	220.47	220.53
195.13	198.72	199.1	194.86	197.91	195.67	198.44	189.8	197.63	199.58	197.9	193.54	196.8	199.8	194.51	195.2	199.55	196.79	197.79	196.7	197.75	197.73	194.98	195.93	193.82	192.07	197.65	193.9	192.67	195.77	198.59	197.36	192.84	193.97	195.27	198.06	199.49	197.91	193.18	198.29	199.15	193.98	195.1	192.74	193.07	192.76	196.36	200.43	193.85	193.38
193.38	194.67	193.86	196.54	194.63	195.1	192.73	191.6	192.22	194.14	196.85	199.29	192.62	198.6	191.03	192	195.09	195.77	194	195.62	188.75	194.78	195.16	192.71	191.16	196.38	196.36	197.09	193.66	192.52	196.98	197.66	194.62	198.55	191.98	197.37	190.56	196.59	193.52	196.4	194.13	191.59	196.82	198.24	193.28	196.07	196.07	190.13	196.25	194.58
217.72	215.26	218.37	217.02	214.64	218.52	216.55	217.59	212.18	217.09	217.3	219.37	220.83	216.48	217.57	217.91	214.9	218.1	218.67	214.63	218.54	214.58	217.57	215.25	219.3	215.57	223.77	217.66	216.58	213.35	219.68	216.32	216.24	220.74	219.36	215.84	215.61	217.62	219.38	214.69	219.18	213.99	217.38	217.63	215.27	218.99	215.26	221.45	218.42	216.13
209.9	210.68	207.94	207.31	208.07	208.84	211.76	210.72	207.59	208.58	211.24	209.82	208.18	207.05	211.48	210.74	211.95	206.52	206.69	204.74	212.42	205.47	208.16	208.17	210.3	210.85	209.77	210.32	208.22	211	210	208.93	211.25	207.56	214.21	209.73	210.58	216.06	210.75	204.36	211.36	208.73	211.02	207.18	204.28	210.89	210.65	208.82	207.13	212.22
209.05	214.12	214.95	210.31	211.57	208.43	215.21	209.71	212.47	215.77	212.79	211.64	203.65	211.87	213.99	205.96	209.14	215.88	207.87	214.33	212.84	207.96	213.6	213.49	213.17	211.16	207.77	210.25	209.54	207.28	209.18	213.91	211.49	206.53	211.92	214.38	213.88	208.11	209.1	209.26	210.69	211.59	214.56	212.16	213.34	204.71	213.67	212.38	212.42	207.94
205.82	208.6	207.57	211.87	207.81	210.57	214.45	207.04	209.35	206.32	210.98	210.74	211.07	216.09	211.61	210.05	208.66	205.54	211.88	203.32	210.76	211.62	208.03	209.9	205.19	211.72	206.34	214.73	214.06	209.84	211.8	210.29	207.12	213.15	208.89	211.56	209.8	210.62	206.6	210.03	210.12	209.28	210.06	209.78	207.68	210.31	211.75	203.95	208.45	212.55
208.46	202.63	204.93	205.68	204.79	198.79	201.84	205.33	207.35	202.14	203.74	206.56	208.72	204.04	202.61	204.61	202.97	195.87	200.97	203.95	204.65	204.43	202.86	206.06	203.26	203.47	203.06	203.58	201.73	202.87	203.15	204.85	206.58	204.08	199.59	202.34	202.69	203.85	203.48	202.14	206.29	200.3	203.36	204.33	205.12	203.24	201.63	199.17	206.3	202.03
204.93	198.06	198.72	206.33	201	202.76	202.89	201.94	203.2	202.54	199.11	201.19	201.49	202.26	199	204.25	197.77	198.6	203.88	201.9	199.27	203.25	199.21	204.17	205.72	200.07	195.81	203.5	202.3	197.94	199.54	197.85	199.56	198.44	198.66	198.23	199.26	201.6	203.33	201.19	198.9	203.99	200.12	198.86	196.38	198.57	196.86	202.55	195.29	200.85
212.72	209.83	207.89	210.21	211.85	207.85	215.77	209.16	210.13	210.94	206.24	206.32	208.76	205.66	205.46	207.69	208.94	207.33	205.48	207.34	207.34	207.71	210.9	210.62	212.79	209.95	206.46	209.46	206.7	212.35	205.42	206.89	211.33	208.39	207.9	210.18	213.72	208.92	210.13	210.32	206.67	211.66	210.6	205.56	209.66	208.86	210.59	208.46	208.14	210.14
202.82	201.79	202.21	204.44	202.76	200.09	207.15	208.75	203.29	204.71	203.8	205.04	205.56	205.88	202.63	202.38	205.24	207.1	200.32	205.87	207.38	198.97	205.71	206.47	201.84	202.92	206.18	200.08	204.31	197.05	199.7	199.54	198.06	202.99	207.81	201.7	207.23	203.01	204.76	201.41	203.7	201.44	206.58	203.57	200.25	205.24	202.08	205.39	202.01	204.04
212.67	214.7	208.22	215.43	210.66	207.84	213	209.94	213.72	213.71	210.78	212.01	209.54	210.2	214.65	213.07	217.46	217.56	207.98	209.43	216.42	214.22	210.75	210.99	208.79	212.49	211.15	212.71	211.51	209.18	211.94	212.9	208.79	209.22	213.01	214.02	210.9	208.55	211.26	211.21	209.31	209.47	216.32	212.39	216.15	209.8	208.11	212.66	213.18	212.22
206.14	209.66	209.98	210.22	208.61	209.89	213.43	206.92	209.73	211.56	206.2	208.61	209.27	207.85	211.02	213.59	209.27	206.09	211.69	215.08	205.74	208.26	208.59	206.57	211.21	210.16	212.47	206.48	208.53	209.76	207.93	215.29	209.27	205.86	205.15	206.51	207.93	215.03	206.3	211.46	208.57	209.93	207.2	210.19	211.76	210.31	209.93	211.85	217.58	207.4
197.16	199.13	205.25	194.52	199.19	200.99	203.97	205.37	199.3	198.62	202.07	198.13	203.04	198.24	199.4	200.18	197.03	198.08	201.34	202.01	195.78	205.42	202.88	204.52	201.59	196.6	198.39	197.34	202.92	202.57	203.3	204.9	200.05	202.21	202.07	206.88	201.05	200	201.35	198.43	201.18	198.42	198.31	204.21	201.33	200.18	203.58	198.71	201.83	195.38
204.59	206.88	208.33	208.36	209.87	207.15	208.88	210.71	211.45	209.76	205.92	211.7	210.95	203.97	207.89	207.06	206.35	207.15	204.13	204.87	210.81	207.24	208.81	206.16	203.05	206.62	207.61	206.13	208.15	208.48	205.06	207.7	208.5	208.78	203.97	214.24	209.34	205.84	206.84	204.11	207.77	207.14	206.13	204.88	207.72	205.65	203.35	209.73	206.44	204.68
217.14	218.13	218.5	218.63	220.34	219.44	215.55	214.57	217.75	216.5	218.74	214.22	216.61	217.79	224.87	215.94	216.48	214	217.1	214.39	219.66	219.67	216.23	224.54	217.14	217.17	214.5	219.21	221.22	216.25	217.74	216.55	217.5	216.63	217.56	215.78	213.63	215.55	218.29	220.23	215.62	221.77	220.69	217.89	220.04	218.4	216.94	221.32	217.61	215.56
200.35	193.78	202.55	198	201.52	198.53	199.94	202.79	198.48	199.87	192.62	204.21	198.98	201.67	196.87	200.87	201.02	197.32	200.5	198.59	206.08	194.6	196.47	200.42	199.11	203.44	204.83	197.31	197.82	195.49	201.52	193.98	199.5	204.07	201.7	195.05	200.88	197.6	197.88	200.79	193.06	197.84	198.15	199.58	196.93	197.9	200.15	196.89	196.57	199.47
208.07	203.77	208.93	208.42	210.76	207.07	204.89	204.92	207.15	203.95	203.23	209.02	202.7	210.47	207.82	205.5	211.06	207.67	205.21	209.77	208.71	208.16	206.55	209.48	208.92	212.07	208.36	208.39	204.97	205.51	205.82	202.6	208.12	210.32	209.17	212.25	205.53	205.85	209.51	206.92	204.21	208.97	203.23	212.35	210.4	205.77	202.31	211.2	212.21	209.85
211.97	214.99	209.32	207.98	211.48	212.52	210.93	206.58	213.19	210.13	215.61	203.79	205.82	211.7	207.16	209.9	206.85	207.24	209.16	208.61	210.21	211.82	213.18	211.11	206.45	210.75	207.54	211.05	209.05	210.75	211.94	212.21	207.44	212.55	208.88	215.56	210.31	206.91	211.34	209.89	209.66	214.22	209.9	207.28	209.42	206.94	210.81	204.3	208.47	207.65
205.69	206.19	208.25	206.56	210.65	206.7	209.07	209.49	213.56	209.38	208.78	205.54	203.7	209	208.64	209.89	205.68	211.31	206.45	209.83	207.57	207.73	211.1	204.63	207.41	212.62	205.43	204.47	204.34	207.42	210.12	206.9	209.61	207.51	212.66	208.91	209.65	209.65	208.98	207.86	205.68	205.45	208.34	207.55	204.41	208.95	212.13	212.22	209.47	203.59
207.79	207.04	208.49	207.21	207.09	207.81	203.39	206.94	211.09	205.95	208.06	211.84	209.16	211.44	205.67	208.47	203.84	205.58	214.35	207.82	205.78	209.83	207.88	207.71	210.41	207.42	210.33	211.32	208.2	207.46	205.57	211.35	204.96	207.73	203.4	205.85	207.68	210.26	208.58	211.83	206.81	204.89	209.16	207.93	206.79	210.61	207.7	207.6	207.2	208.61
216.19	212.42	216.17	212.7	213.5	217.53	213.72	215.97	213.3	215.24	214.26	212.81	214.81	213.45	213.76	218.95	214.03	216.57	215.68	211.28	214.18	213.83	211.58	214.52	210.42	215.05	211.47	215.64	213.67	212.25	216.26	218.65	213.23	213.08	217.87	214.71	217.57	216.32	219.35	215.14	210.96	216.26	211.09	215.21	209.8	213	215.12	213.94	212.38	219.93
201.28	208.74	205.68	205.1	207.11	208.34	201.94	203.9	204.34	206.76	208.29	201.94	207.35	202.79	203.83	204.35	206.41	201.52	203.2	203.95	208.31	201.58	202.74	205.96	201.24	204.77	206.51	206.99	206.98	199.76	207.25	206.48	200.84	206.1	202.07	204.32	200.65	201.31	207.14	203.11	206.64	204.92	200.27	204.18	200.16	205.99	200.55	203.81	203.5	203.35
205.74	206.86	208.37	208.98	209.48	209.77	210.23	207.43	210.25	211.46	208.42	206.49	210.78	209.18	213.89	207.5	206.57	210.77	212.04	207.89	203.78	209.26	207.51	206.26	212.03	207.9	205.63	208.66	211.24	211.2	209.53	208.29	207.47	213.35	207.96	209.54	208.87	207.85	209.37	213.08	208.53	205.85	205.8	212.02	201.73	203.84	208.56	210.62	210.13	212.87
201.27	205.02	199.44	201.56	202.23	204.31	204.62	206.54	203.36	205.41	207.79	202.08	206.3	208.79	203.1	204.19	204.49	206.63	203.86	205.45	200.7	205.41	205.63	203.66	206.65	205.04	207.28	201.85	202.91	203.3	203.51	202.16	202.78	204.36	206.01	203.21	206.28	208.17	207.85	202.94	204.21	202.88	204.85	209.35	205.11	203.26	205.43	205.23	204.47	204.23
193.98	199.81	198.31	203.69	201.36	202.2	199.26	197.48	198.23	197.65	197.44	204.04	197.81	201.08	199.45	195.29	198.54	199.24	198.93	200.44	200.62	202.13	197.73	198.64	201.42	199.24	200.51	200.74	193.54	196.51	202.14	199.85	198.41	199.61	196.27	197.57	199.92	200.09	197.93	198.46	201.53	201.22	196.71	199.93	196.66	199.78	198.56	198.81	205.19	202.35
203.29	205.11	212.04	206.68	209.26	208.56	209.26	214.15	209.83	203.78	208.81	209.14	209.18	204.7	207.68	213.28	209.89	204.54	208.06	207.29	212.19	207.86	205.1	204.84	207.76	209.18	207.64	208.07	207.64	208.62	209.35	212.11	210.69	207.16	207.56	207.91	207.55	206.22	208.99	207.7	207.16	206.72	213.49	207.79	208.75	208.62	209.55	209.25	214.7	205.91
200.47	200.8	200.46	200.21	198.64	200.42	204.81	199.41	197.21	200.18	201.4	198.71	198.91	202.32	198.08	197.89	197.64	201.55	198.84	197.67	202.28	197.41	198.41	198.25	200.72	197.97	198.4	203.61	201.78	199.89	199.19	199.53	198.73	200.68	197.77	196.86	198.33	202.48	202.37	201.51	197.12	197.66	196.33	198.23	202.45	195.8	200.11	199.94	198.74	195.49
212.95	213.52	207.79	215	213.87	215.85	214.91	210.05	209.69	210.95	215.17	212.61	212.55	215.25	206.24	211.85	211.51	213.11	214.19	211.96	211.2	213.54	210.22	211.55	209.61	212.02	210.44	212	213.14	211.01	212.1	210.14	212.33	214.26	212.14	212.47	214.46	210.3	217.22	212.24	212.91	213.87	216.38	208.16	208.73	217.1	213	213.81	218.27	214.96
209.83	210.16	207.19	206.73	205.61	207.78	205.26	211.55	204.98	208.01	208.67	205.29	206.04	206.24	209.82	207.42	209.37	206.06	213.37	202.96	210.31	207.97	206.94	207.3	209.38	206.44	212.86	207.28	211.45	206.26	209.32	209.09	208.19	207.46	211.16	207.13	212.17	204.13	211.07	206.65	213.22	206.43	210.07	209.34	206.09	205.25	208.4	208.61	208.1	209.53
204.92	205.64	210.43	209.03	209.4	205.52	208.09	207.49	208.7	210.21	209.91	210.51	210.72	206.2	210.88	210.9	207.79	213.38	213.05	206.6	209.39	210.7	208.71	209.15	206.79	211.89	209.21	210.51	207.7	212.29	207.27	206.23	206.58	210.09	212.5	209.89	210.69	208.19	214.63	206.14	206.04	206.16	208.41	208.74	207.21	202.04	208.18	210.04	210.03	207.55
205.95	209.77	211.46	211.04	205.9	208.78	207.51	206.45	205.55	210.6	207.92	211.21	207.74	202.91	211.56	213.3	206.21	206.74	207.5	214.36	212.27	207.48	208.66	205.08	209.66	207.88	205.03	207.7	204.58	207.61	211.66	206.96	212.63	210.6	212.92	205.85	214.11	211.02	210.71	205.54	204.42	208.55	208.56	211.23	210.36	207.59	212.28	208.88	207.34	208.04
215.33	211.27	219.03	209.07	208.89	208.35	212.1	214.4	214.57	209.45	209.83	211.2	215.05	210.91	212.64	209.32	209.96	211.2	212.42	210.83	216.79	212.55	212.44	213.1	212.25	215.3	211.45	213.09	215.87	213.96	211.51	211.6	213.64	208.05	208.73	209.23	212.37	209.87	214.71	207.6	211.35	211.81	211.24	214.55	214.64	213.38	208.53	216.69	213.63	214.25
220.75	216.2	219.63	217.48	221.4	221.6	218.34	217.11	218.62	217.7	215.61	216.27	221.19	222.6	217.09	215.78	218.26	221.03	215.01	214.16	223.64	216.91	220.35	218.25	212.52	219.15	216.04	218.74	218.16	216.65	214.78	216.37	218.55	216.05	215.86	220.57	217.95	215.97	220.16	219.69	219.49	220.07	215.09	218.49	213.22	217.35	214.67	218.94	213.93	212.95
207.32	212.31	211.22	210.65	212.15	213.44	211.83	211.66	211.41	209.81	211.51	214.27	211.46	215.6	210.94	209.16	210.52	207.09	214.41	211.46	213.32	216.49	210.02	214.84	214.37	212.17	212.22	213.04	210.48	215.91	213.09	215.07	211.88	212.29	214.22	209.41	211.1	211.31	210.61	214.56	216.59	214.68	211.22	208.85	213.86	209.83	210.54	210.33	211.41	210.4
200.83	199.83	196.54	202.01	202.3	198.62	200.56	199.35	194.22	201.82	201.14	202.81	204.8	203.08	196.17	196.63	194.95	201.69	197.06	202.5	201.04	199.95	195.35	202.43	199.61	204.9	200.53	199.06	202.49	204.6	199.96	201.34	197.89	196.67	197.99	200.46	202.38	199.99	200.84	202.44	205.5	200.51	201.5	202.88	202.95	203.82	199.85	198.9	200.34	205
207.04	205.12	207.33	209.06	205.49	212.09	206.23	213.52	210.31	209.64	208.95	209.7	207.78	210.05	208.49	212.44	210.59	215.21	207.19	206.82	207.42	209.72	212.17	204.58	206.27	209.16	209.25	210.45	208.66	207.75	206.64	208.9	205.68	211.68	206.41	211.92	207.25	208.34	211.96	210.12	211	208.85	206.73	210.71	208.48	211.61	212.72	208.48	209.02	204.48
208.12	210.96	207.52	207.68	208.58	210.43	212.52	205.8	210.01	208.31	209.36	208.35	209.62	210.47	205.77	207.44	207.53	207.55	210.51	208.35	211.64	209.85	212.49	208.47	208.74	205.31	207.16	210.02	208.02	212.74	208.61	208.09	209	208.47	209.54	213.3	210.8	206.58	207.98	209.99	205.31	210.23	209.05	207.72	203.38	205.99	212.14	206.94	209.19	206.32
206.4	206.91	212.29	205.31	210.4	206.57	211.23	212.15	206.12	205.61	207.06	205.02	208.78	209.71	205.75	205.43	205.04	204.67	207.15	209.77	210.8	203.79	212.24	205.18	210.67	206.4	206.8	204.75	208.75	207.24	206.8	208.68	209.82	208.08	205.07	209.39	207.91	211.57	207.75	205.48	203.71	207.13	207.54	207.09	208.42	208.65	204.26	208.6	205.89	204.27
195.49	195.1	198.01	193.12	194.54	196.73	196.46	197.68	196.24	196.27	197.5	192.8	198.54	196.88	195.8	195.48	195.22	194.61	193.64	196.97	189.98	189.92	200.18	197.86	194.64	194.97	196.83	191.24	193.01	192.61	195.36	192.75	195.99	194.35	193.91	198.2	190.64	196.8	195.63	193.82	196.64	195.55	198.52	194.17	197.36	193.92	194.28	195.16	197.23	199.07
209.23	203.59	205.6	206.39	206.6	209.22	204.55	206.46	206.88	201.42	204.01	203.44	202.62	207.85	204.65	203.32	207.17	204.39	202.86	207.08	205.36	205.71	202.04	202.9	202.95	207.11	200.53	206.9	204.33	206.7	206.17	207.98	205.28	203.42	203.15	199.95	206.91	203.44	204.61	203.85	208.78	200.85	206.12	207.94	203.13	205.94	204.79	204.74	201	204.55
199.55	200.1	203.24	203.88	201.39	203.74	199.42	207.49	203.69	198.15	203.23	204.17	205.07	203.42	199.22	200.23	202.66	201.05	200.77	205.42	201.63	203.01	204.69	197.98	201.74	198.9	209.99	205.31	206.89	201.3	202.59	204.39	204.58	201.11	206.13	200.6	203.43	205.39	206.56	201.79	202.97	207.94	202.21	201.15	203.11	206.14	204.29	202.92	200.5	199.83
204.82	205	202.64	200.24	204.27	204.33	207.3	202.43	199.54	205.19	203.53	203.91	199.67	205.65	204.52	202.82	201.38	202.18	201.33	202.84	204.97	202.92	208.97	204.23	201.85	203.14	201.75	207.97	204.48	203.14	199.37	206.21	203.55	201.87	210.37	202.75	206.7	202.98	205.96	200.06	205.42	206.75	202.8	205.17	201.8	202.63	206.98	198.98	200.28	206.7
215.51	212.26	209.9	210.47	215.63	210.44	214.68	213.64	211.06	214.88	206	212.99	213.16	212.13	209.92	209.11	211.18	207.94	210.69	208.5	210.04	212.13	208.14	214	213.85	211.5	213.1	211.5	214.48	216.15	215.19	208.87	208.28	210.87	213.46	212.9	211.57	210.71	209.15	214.61	213.6	210.2	209.48	210.87	213.29	207.36	211.1	216.77	213.79	212.49
199.17	203.6	205.72	203.61	201.01	205.81	201.19	202.6	208.01	206.97	204.31	206.44	199.56	199.84	206.29	208.74	200.55	204.96	203.97	208.75	199.56	202.4	201	204.17	199.14	208.66	200.46	208.26	204.34	202	201.86	204.78	206.87	203.92	204.53	206.78	199.55	207.1	205.56	206.36	199.43	201.33	206.91	206.16	207.14	201.19	203.74	203.91	207.28	199.39
209.84	207.13	211.23	205.94	211.35	208.68	207.7	203.54	209.85	208.51	210.77	208.54	206.09	200.67	205.66	201.16	204.33	208.6	207.36	202.64	206.37	207.41	209.36	204.55	205.58	205.39	209.69	208.52	210.16	204.41	208.09	205.76	211.49	209.44	207.2	210.58	210.81	205.21	207.52	205.71	210.32	210.77	207.23	204.95	208.51	208.23	209.73	208.22	209.58	207.89
207.49	204.85	209.86	204.56	209.35	208.11	208.49	211.29	212.21	204.1	207.79	212.37	207.89	211.36	209.18	208.74	206.77	211.18	209.2	207.49	207.37	209.71	209.7	205.29	208.4	209.12	208.15	205.15	205.46	207.6	206.7	209.84	213.47	210.47	212.31	207.87	208.55	210.45	205.51	206.89	213.2	211.23	213.23	208.53	211.82	209.12	212.45	211.76	209.97	208.54
200.78	200.37	204.39	203.22	206.2	199.67	200.44	203.78	205.44	206.18	203.57	203.91	204.26	202.08	203.89	201.11	203.95	202.96	199.65	205.31	203.59	206.15	197.92	202.07	200.11	200.75	203.27	207.7	203.31	208.24	201.45	204.2	203.85	204.43	204.08	203.85	199.89	198.22	202.05	203.51	198.62	197.92	199.25	206.13	200.96	207.16	203.28	199.2	202.41	204.49
205.41	204.65	206.3	206.07	201.11	205.91	200.43	205.17	204.9	206.51	208.44	203.66	204.17	205.88	202.13	201.37	204.18	204.09	203.71	204.82	201.48	204.35	203.94	207.88	206.13	206.1	206.3	208.2	201.16	205.98	203.76	200.74	206.85	200.48	201.29	207.79	202.25	201.7	200.7	203.14	203.97	200.24	200.41	205.27	205.51	208.12	200.32	202.13	201.4	205.26
205.3	202.92	210	203.83	209.52	208.74	205.43	205.41	206.14	208.77	206.44	204.99	205.33	207.89	206.86	203.91	207.55	209.61	202.81	207.27	206.7	210.88	202.77	209.22	211.36	208.27	205.8	205.11	203.29	204.59	208.35	202.72	201.88	210.98	207.18	205.34	207.86	208.01	203.81	203.89	206.48	209.56	204.47	208.4	209.15	207.72	209.66	205.89	199.49	203.58
205.79	201.05	196.28	204.31	204.12	208.19	202.33	201.4	205.32	205.15	203.22	204.86	205.74	204.95	198.54	204.95	201.38	204.65	200.88	202.66	205.96	205.02	199.07	199.76	201.55	206.14	205.13	201.97	201.91	207.28	204.2	204.18	204.76	205.42	202.58	204.65	207.07	206.93	205.12	204.66	203.26	204.68	206.85	204.84	203.18	201.96	198.41	206.17	205.29	201.89
199.3	202.6	202.63	202.92	204.68	200.89	206.99	202.58	202.12	203.34	198.36	199.92	201.83	204.84	197.22	202.6	199.57	204.05	201.85	201.72	202.29	204.95	202.91	197.21	201.46	197.75	203.87	203.37	198.87	198.43	198.07	197.9	200.93	201.18	198.4	196.88	203.71	197.49	198.24	199.26	199.5	203.33	202.11	198.34	201.39	195.81	202.85	203.56	202.65	204.38
198.16	199.95	199.27	200.87	199.98	201.32	200.46	199.01	199.09	201.08	196.13	195.89	200.77	202.28	200.31	199.19	195.29	203.2	198.4	198.91	198.89	198	200.17	197.62	195.53	197.72	198.93	200.19	202.84	197.27	199.24	200.2	197.15	199.84	198.34	200.8	197.17	200.95	196.98	199.84	206.72	200.43	198.96	196.69	202.37	198.97	196.7	201.24	197.54	201.63
210.42	208.09	211.17	211.42	208.69	209.14	211.69	209.05	211.38	209.95	208.74	204.1	208.64	210.29	205.92	213.12	210.18	209.19	207.36	207.36	208.75	211.2	209.06	209.93	207.59	212.03	209.93	212.65	212.32	208.07	210.71	208.97	209.06	211.4	207.75	209.89	209.05	208.43	207.75	210.06	212.05	212.64	206.98	206.75	212.49	208.19	208.28	209.13	209.74	208.19
203.1	208.88	209.36	208.33	207.52	211.61	208.36	207.17	208.77	206.66	207.19	209.24	210.29	207.83	208.88	209.49	208.9	205.93	208.26	208.86	210.49	207.68	209.31	211.79	209.81	206.56	204.71	208.95	209.7	208.9	210.13	208.31	210.67	208.08	208.28	207.44	205.73	204.48	210.7	208.69	205.5	207.59	206.65	206.1	202.84	207.36	206.01	208.59	205.64	208.52
206.28	207.94	210.5	208.94	210.14	209.94	207.79	206.24	211.4	210.44	209.9	204.91	213.1	209.36	204.98	204.95	204.54	207.34	209.89	207.89	209.33	208.63	212.56	207.88	204.69	204.37	210.26	203	208.62	205.66	207.68	208.24	205.23	203.75	208.48	210.3	208.14	212.41	205.95	213.27	206.91	212.64	207.84	205.25	205.82	208.13	209.03	210.45	206.22	206.47
193.45	193.54	193.57	194.85	197.74	195.47	193.13	196.35	193.29	196.11	197.88	190.11	192.55	197.16	197.64	194.48	196.56	196.83	196.03	192	194.63	196.91	193.61	196.89	194.8	194.92	196.74	192.91	195.21	192.12	198.9	195.97	196.71	193.52	196.43	197.27	197.14	197.66	197.3	193.55	196.26	196.09	195.02	193.34	197.79	193.43	195.12	197.51	199.11	193.01
202.05	201.46	199.18	204.89	202.92	202.42	197.99	204.48	203.07	203	204.9	204.07	202.85	202.33	202.84	203.61	204.59	201.48	200.22	202.27	202.66	207.7	202.4	206.35	203.06	201.64	208.27	207.03	200.92	202.38	201.39	205.32	206.18	204.24	203.33	204.2	199.46	205.26	203.82	200.83	209.31	203.61	196.63	202.21	201.59	202.39	205.1	201.54	207.6	200.52
213.15	210.81	209.93	204.69	208.77	208.1	212.63	209.7	207.48	206.8	208.88	214.15	212.92	210.76	211.82	211.53	214.59	215.48	213.26	212.96	211.19	207.36	206.37	211.33	211.8	211.84	213.83	210.45	214.57	212.86	210.67	209.48	214.57	210.15	215.11	214.67	213.74	211.19	212.24	210.75	219.16	206.79	209.33	212.46	211.41	213.18	212.33	210.83	210.22	210.84
208.71	210.9	207.54	208.43	207.78	204.06	209.43	208.39	204.73	205.99	208.3	206.49	206.47	209.38	206.13	200.87	207.46	212.08	210.67	202	207.3	206.27	204.25	209.52	207.51	208.79	211.07	208.23	205.72	207.64	210.33	207.52	207.93	206.08	205.68	208.11	204.85	204.85	209.02	206.15	209.1	207.14	207.96	208.71	203.23	207.29	206.3	206.84	209.7	207.4
212.26	216.99	213.48	218.96	215.21	216.51	217.55	216.15	212.73	216.48	211.78	208.27	215.93	214.1	210.85	216.62	213.92	217.02	212.92	211.32	211.4	214.04	213.92	213.15	218.17	210.99	212.45	210.6	212.31	208.61	213.61	214.9	212.24	211.21	214.35	213.15	212.84	214.45	211.39	210.86	211.69	212.53	217.09	209.58	210.75	216.97	215.86	208	212.2	214.67
208.52	208.28	209.77	209.17	212.78	211.51	212.25	206.53	207.59	207.43	207.09	206.73	207.67	206.85	207.63	206.17	204.76	208.4	207.2	208.83	210.78	212.23	201.89	206.34	204.84	205.68	204.19	206.47	209.04	207.64	213.25	204.72	206.32	209.5	207.38	209.27	210.3	206.67	207.42	210.8	206.3	208.92	209.1	211.91	209.9	208.77	207.69	210.31	205.45	206.82
202.71	201.08	204.1	198.87	198.69	205.06	198.49	205.67	201.87	203.11	202.61	204.81	201.68	200.39	200.93	201.44	204.73	204.54	205.75	200.68	199.13	205.17	199.09	200.43	201.79	202.3	201.36	204.48	203.2	203.9	200.29	206.21	197.01	203.22	202.34	202.62	199.82	199.17	201.25	202.25	202.88	200.42	202.84	204.09	202.06	199.8	204.3	203.31	201.04	203.76
210.23	209.75	212.65	214.9	211.91	211.7	208.27	212.26	211.91	210.25	213.62	208.48	210.87	208.37	208.76	210.65	212.88	212.69	215.61	208.01	213.59	208.49	209.52	209.83	212.81	206.9	209.89	210.43	209.59	213.23	212.53	215.1	210.02	207.29	210.49	210.94	209.11	216.28	208.27	210.98	213.59	209.49	211.67	210.9	211.87	216.83	208.94	211.4	207.21	211.35
218.26	220.54	217.14	217.93	216.65	218.71	217.32	215.71	217.78	216.57	215.75	218	218.09	212.02	218.02	218.41	215.28	219.44	217.99	211.35	220.5	214.58	224.39	223.23	215.26	215.3	212.29	214.8	214.05	216.03	219.65	216.26	216.12	219.28	216.53	214.19	217.83	219.32	216.63	218.07	218.53	217.89	217.12	215.16	214.77	220.93	213.96	218.38	219.9	214.77
205.39	209.27	208.36	207.85	205.56	210.12	207.65	208.56	206.21	207.57	211.67	213	208.82	211.55	208.24	210.97	208.59	212.4	206.1	210.52	208.18	207.45	207.32	213.28	208.19	210.8	205.06	205.98	208.73	212.71	210.02	204.3	208.96	209.26	209.22	210.87	206.86	206.58	209.09	206.12	209.69	207.99	209.89	215.66	202.4	207.49	210.65	210.47	207.01	207.13
211.23	210.19	211.62	211.91	214.77	215.89	211.18	211.89	206.33	212.53	210.42	213.91	212.75	205.36	208.59	212.94	212.19	214.52	215.61	215.14	211.6	211.61	207.62	208.88	209.16	213.94	209.72	214.93	210.38	212.48	214.35	218.3	213.8	212.02	212.47	210.78	206.7	209.99	209.83	210.75	214.01	208.78	212.27	213.18	210.77	210.39	209.93	212.69	209.4	212.42
192.3	196.08	196.71	191.57	195.28	193.52	196.71	193.64	196.84	194.82	193.45	195.01	196.7	198.61	196.74	195.42	194.82	194.31	196.29	195.05	196.61	190.58	195	191.52	193.02	196.21	198.54	191.87	194.91	193.35	197.85	199.76	193.25	192.78	190.11	197.35	197.48	193.62	198.24	198.62	196.31	195.19	195.81	200.03	197.45	192.14	191.44	198.19	194.77	194.25
210.78	208.4	202.23	208.48	209.35	211.43	209.29	211.51	208.28	204.64	207.85	208.02	213.01	208.32	207.89	206.76	208.54	209.42	210.65	204.38	206.82	208.63	207.94	204.6	209.76	207.33	211.57	210.16	208.17	206.19	205.78	203.02	207.89	207.54	203.69	207.73	209.53	208.8	206.67	201.97	204.32	206.83	207.88	204.93	207.47	207.83	207.29	203.16	207.04	211.52
203.05	199.33	196.74	195.18	200.19	199.36	203.69	204.11	201.23	197.01	199.67	200.48	197.49	199.63	200.33	199.89	201.61	200.11	201.41	200.89	201.95	204.32	199.77	202.79	199.17	203.76	201.02	202.78	198.48	195.62	201.74	200.6	196.15	197.95	205.82	203.8	195.4	202.43	202.81	200.24	199.55	205.41	205.78	201.65	202.73	205.47	201.63	198.62	199.57	202.21
204.49	206.62	201.18	204.15	207.62	203.26	200.64	200.43	202.34	206.05	203.02	201.78	204.65	202.94	202.8	205.49	203.03	206.12	203.4	202.75	206.44	208.77	208.86	206.18	199.4	201.88	205.93	209.99	204	210.12	205.31	202.44	202.94	199.53	205.43	204.22	205.04	207.53	205.57	203.35	204.71	205.1	203.04	205.09	205.79	206.24	202.64	204.5	199.45	207.74
208.75	206.76	209.81	209.76	206.17	209.26	216.42	202.72	208.09	210.56	209.82	205.4	205.74	205.22	206.6	212.36	206.26	210.99	208.87	206.8	206.09	207.59	206.12	211.92	205.08	206.45	204.13	206.45	207.55	206.19	205.55	205.47	208.45	209.64	211.76	209.7	208.54	210.32	204.57	207.86	206.32	209.74	205.71	205.58	209.22	204.36	209.69	210.24	210.63	210.71
211.25	219	219.97	211.62	209.65	213.47	210.87	216	214.21	214.32	215.53	222.41	211.71	215.29	214.76	216.48	211.66	218.06	213.05	214.58	212.49	216.75	213.59	216.1	213.36	209.57	211	211.37	213.21	213.98	209.89	216.64	213.01	207.61	210.29	212.35	212.28	212.76	214	215.87	215.76	211.23	211.05	214.01	216.51	217.66	210.22	211.71	209.05	211.01
203.04	197.2	199.35	197.86	199.34	197.68	197.4	204.61	200.48	199.59	198.93	200.66	200.69	199.45	202.35	199.91	198.48	200.32	196.48	199.35	200.02	197.96	197.48	203.96	197.05	196.84	193.46	196.59	200.25	196.06	198.07	203.06	195.76	203.59	201.97	196.16	198.49	199.44	200.61	203.76	200.96	198.57	201.27	197.56	197.53	200.83	199.39	202.15	200.05	199.95
208.74	205.79	204.63	209.72	202.68	209.24	207.85	211.43	205.4	208.74	204.16	203.78	211.96	209.23	207.75	212.42	208.66	201.96	204.6	206.66	211.71	207.19	209.41	207.19	207.56	206.76	206.88	207.85	206.39	207.32	211.7	208.69	205.43	207.2	207.55	208.3	205.39	211.54	209.11	207.38	203.53	210.98	211.29	204.66	211.57	209.18	202.88	212.46	209.63	208.27
208.72	210.83	206.97	208.15	212.35	211.6	209.41	205.59	208.37	209.1	207.75	210.82	209.68	207.81	213.98	210.23	207.26	211.78	207.57	210.51	207	210.26	212.08	207.76	209.21	209.26	209.57	209.48	208.93	206.07	208.76	208.42	211.33	209.02	211.87	207.42	204.72	209.52	207.69	207.31	208.88	207.96	210.29	211.89	208.64	207.74	206.84	211.62	209.02	204.66
201.14	205.14	205.64	202.99	200.28	203.55	202.66	201.13	199.16	201.78	208.17	201.06	209.1	202.2	205.09	200.27	203.52	203	195.48	200.42	202	200.92	202.27	208.83	202.42	202.16	203.77	204.73	201.51	203.15	198.96	198.43	202.68	198.11	206.71	204.52	201.97	198.89	201.64	200.29	203.25	203.29	203.78	198.52	205.18	203.34	203.87	205.04	203.66	200.39
205.59	202.66	204.21	205.23	204.58	204.62	206.79	204.02	204.21	203.27	206.48	207.05	203.42	201.01	199.94	201.94	200.61	198.49	202.13	204.21	198.45	203.56	205.25	204.1	207.12	202.67	204.31	200.32	201.41	202.33	203.21	206.03	199.58	203.45	205.81	208.59	204.34	209.06	206.36	207.93	205.62	205.64	204.1	206.15	206.06	208.61	205.37	206.53	207.97	202.18
206.28	202.49	206.74	200.57	206.76	202.35	200.79	202.99	205.98	208.44	207.15	209.57	205.09	202.36	204.71	204.35	204.18	202.86	206.86	202.19	207.54	210.06	203.33	202.5	207.75	204.17	203.44	203.77	203.22	206.3	203.38	205.02	202.16	204.92	202.99	209.51	207.64	201.74	203.37	206.61	208.2	199.82	204.94	203.94	199.73	200.07	206.14	203.26	202.3	205.82
208.55	205.19	208.06	214.5	205.26	206.52	208.86	207.06	207.25	208.38	206.58	207.92	206.8	209.1	209.03	204.97	209.49	206.38	205.73	207.59	207.67	207.77	213.4	199.48	209.96	210.02	210.11	206.61	208.66	205.49	208.87	208.38	210.44	212.38	211.03	204.44	206.39	207.84	206.3	211.69	208.2	209.03	207.85	209.56	210.1	207.89	207.87	209.48	205.21	207.77
210.51	205.69	212.31	207.37	209.67	209.57	207.96	208.42	211.1	211.4	205.93	208.17	206.87	208.52	211.45	209.21	210.06	210.42	208.28	207.67	208.75	208.67	207.11	211.36	207.91	206.17	210.72	211.3	211.67	209.77	205.93	206.6	210.26	206.44	212.57	207.27	211.1	212.01	208.51	205.01	208.83	211.23	207.82	208.36	207.96	206.63	210.79	209.66	209.72	208.85
203.43	205.65	204.43	204.34	201.35	206.34	204.34	202.5	204.06	200.29	207.35	203.6	201.79	201.11	200.25	203.47	198.46	201.02	200.45	200.14	202.11	203.57	199.11	200.45	207.13	203.19	202.54	199.84	202	201.35	203.77	203.5	201.39	206.6	203.76	202.02	203.65	205.81	200.95	199.45	196.32	203.32	203.22	203.83	199.28	201.35	202.62	201.03	203.13	201.69
213.49	211.23	213.86	209.69	209.77	212.47	212.45	210.12	213.78	210.37	213.3	214.48	212.51	208.39	213.43	211.27	206.46	213.74	210.16	212.3	211.43	208.6	212.77	216.93	213.71	214.02	210.39	210.2	211.98	216.44	215.79	216.13	215.28	210.83	211.71	211.96	207.08	214.7	211.72	212.84	215.92	210.85	214.97	213	206.69	209.71	211.94	216.47	212.03	214.13
192.58	195.11	192.71	196.08	191.53	192.94	194.42	197.34	194.18	192.67	193.51	196.53	196.98	194.08	194.17	192.76	192.76	193.06	196.14	192.56	195.71	194.09	195.61	195.13	194.49	196.9	193.58	187.76	191.72	193.61	194.24	196.52	195.69	195.89	195.47	191.86	192.21	194.35	197.67	199.22	192.44	195.3	188.61	193.74	195.77	191.73	195.82	195.86	196.49	193.35
218.35	216.11	216.41	218.26	219.29	223.88	213.96	218.26	215.04	217.71	215.98	220.12	215.9	219.08	216.71	214.72	217.71	215.41	216.22	218.28	217.19	216.71	218.58	217.76	216.1	219.73	219.87	214.93	216.61	213.15	217.41	217.05	215.11	214.9	220.35	217.38	220.69	217.03	212.98	217.33	218.86	220	216.1	213.74	214.34	218.92	219.25	215.43	217.68	219.35
208.79	212.48	214.4	213.49	213.3	213.05	213.58	213.1	212.26	214.86	212.8	208.28	212.58	215.29	217.45	213.59	216.61	210.18	206.13	215.3	216.05	211.19	212.56	214.43	212.34	215.41	216.39	210.91	212.47	214.66	213.44	213.77	211.9	215.75	211.71	215.7	214.54	215.29	210.81	210.76	211.64	210.9	209.63	215.5	210.68	214.01	209.44	216.63	215.68	214.22
208.14	214.43	209.84	216.4	210.52	212.92	213.04	209.9	210.33	216.89	213.42	207.97	210.85	210	210.33	208.96	208.34	207.83	215.91	212.74	213.93	211.58	209.94	212.59	215.31	209.58	213.24	210.77	212.32	206.87	209.81	215.17	211.11	212.31	212.73	210.03	209.96	213.79	207.66	206.24	209.85	212.02	214.69	211.42	211.46	206.88	215.79	212.99	208.91	213.18
213.32	215.98	215.5	212.6	210.58	212.67	215.08	207.13	216.28	211.56	214.01	209.39	214.71	211	216.62	215.76	214.41	212.12	212.35	212.58	214.45	217.46	213.87	214.35	214.11	212.67	209.76	214.07	213.85	214.24	215.04	214.61	214.53	212.12	212.09	215.62	212.18	212.69	213.52	211.95	215.18	211.9	214.64	210.4	212.58	215.93	213.56	211.75	210.67	213.48
209.46	202.31	203.05	202.46	198.07	208.03	203.99	205.67	202.28	202.72	207.49	205.29	205.78	208.57	201.27	203.8	202.1	203.98	201.76	208.35	201.84	200.94	208.64	208.48	203.39	206.58	202	199.82	205.69	207.49	209.61	204.65	212.49	204.01	207.23	203.57	204.89	203.97	201.77	205.1	204.47	206.52	203.56	207.54	205.56	203.51	205.86	206.14	205.03	206.4
197.36	200.59	199.54	201.27	201.27	202.15	201.25	195	202.91	201.58	199.78	201.18	200.81	200.65	197.18	204.67	201.75	201.19	201.73	198.33	202.72	204.61	202.39	198.14	199.77	206.68	197.32	198.83	199.07	198.48	197.1	200.13	201.19	200.13	196.63	204.21	199.55	198.18	202.26	198.82	203.03	196.19	201.03	199.67	203.3	203.89	199.87	201.5	200.47	202.48
203.27	203.83	204.8	204.36	205.29	209.66	203.51	203.69	205.91	202.36	207.26	208.16	209.71	205.7	207.42	203.69	201.34	205.89	211.71	204.47	206.41	204.25	208.2	206.98	203.2	205.88	210.17	207.3	205.99	205.31	206.41	205.74	201.1	206.24	209.88	206.8	204.16	205.69	205.21	206.7	203.25	203.22	204.16	208.35	205.68	205.36	205.38	204.69	205.96	208.92
210.91	212.67	213.34	212.78	212.42	214.57	213.83	209.62	210.7	216.06	215.47	212.47	206.3	214.76	214.5	213.49	212.9	217.03	210.91	215.29	205.72	214.31	214.25	210.66	212.94	217.82	209.23	208.21	212.12	212.76	210.15	212.56	210.15	215.01	212.76	214.37	214.5	212.61	210.41	210.21	210.5	212.9	210.13	212.48	215.95	209.89	213.73	210.2	206.64	212.33
207.95	209.49	207.87	211.25	215.94	212.33	211.27	211.69	209.07	209.52	204.87	207.79	206.64	205.4	206.98	214.25	205.22	210.77	212.66	209.91	209.3	213.8	212.08	205.54	206.42	212.07	209.56	205.9	205.27	206.18	211.37	211.54	203.32	210.95	209.75	208.09	207.56	206.83	212.19	206.12	202.06	213.7	210.92	212.15	205.06	208.9	209.87	207.6	206	214.82
207.36	215.38	213.76	212.13	212.05	214.46	214.25	216.99	212.9	214.79	209.56	212.95	212.74	210.09	214.21	217.16	212.74	210.68	211.86	207.62	216.61	213.95	214.46	212.51	213.9	212.07	216.27	211.15	212.51	210.25	210.62	209.93	213.48	211.48	214.62	218.46	211.37	214.59	211.83	210.92	210.2	210.85	211.22	213.48	216.49	213.51	208.43	217.84	211.76	211.4
218.13	221.71	217.6	214.12	220.85	220.65	214.57	215.24	217.99	224.16	218.92	212.66	218.3	218.52	220.6	221.06	212.05	215.95	213.12	218.16	221.46	215.26	218.4	216.86	218.91	219.13	214.95	219.84	218.74	216.99	221.12	217.39	217.21	216.13	214.71	215.08	216.79	220.64	217.21	214.36	215.62	216.07	217.61	218.81	219.43	218.11	219.84	216.6	216.71	221.07
210.31	207.82	209.89	209.43	214.89	210.04	206.61	208.36	211.29	211.85	206.16	206.06	210.97	207.68	210.33	206.19	212.56	211.72	209.42	210.7	208.68	211.98	208.3	208.24	213.8	209.66	210.17	208.81	210.93	208.93	208.96	208.77	207.23	205.7	212.3	212.39	205.06	208.51	210.65	209.83	210.67	207.69	207.08	208.59	209.04	207.23	211.55	210.41	213.4	208.19
213.31	208.9	202.69	210.53	206.44	206.89	209.67	206.46	210.08	212.08	210.99	207.45	209.56	208.76	208.98	207.78	211.35	211.13	209.17	212.67	204.54	210.14	210.98	209.11	207.68	213.42	204.25	207.73	206.47	209.91	209.78	205.58	207.31	207.03	208.48	209.24	207.23	206.38	206.76	208.69	208.92	208.74	206.46	210.94	205.41	208.42	208.99	209.69	207.83	212.13
203.21	197.74	201.51	198.13	206.29	197.37	199.02	198.92	202.13	197.56	198.37	199.28	199.99	199.52	201.12	201.74	199.02	200.37	199.25	200.2	202.35	196.68	199.85	198	204.34	199.38	199.62	200.46	197.46	196.43	198.56	201.95	200.59	203.79	198.32	196.86	197.53	200.9	198.32	203.68	197	199.86	201.63	197.88	200.3	201.16	202.38	199.98	198.54	196.08
214.45	212.47	215.63	217.31	212.97	208.23	211.16	211.08	214.89	212.6	220.2	207.72	211.8	209.39	214.9	216.31	209.73	218.79	213.62	216.52	212.21	212.28	209.92	213.17	218.29	212.55	208.2	211.63	210.36	213.8	213.98	212.84	210.32	212.76	203.69	211.12	217.66	214.38	213.05	216.23	215.88	214.81	216.42	208.41	215.52	213.58	211.14	211.85	215.46	212.14
208.16	209.2	208.36	203.19	206.31	212.87	207.36	207.73	208.65	211.61	207.95	208.28	207.83	212.4	210.84	209.02	209.89	207.38	207.81	206	210.36	212.82	206.43	208.27	209.92	205.63	205.49	206.62	212.59	212.03	211.54	207.94	208.05	208.63	204.4	206.66	212.93	210.88	211.88	212.22	206.43	209.85	209.16	202.29	208.58	208.31	211.28	206.14	208.07	213.36
215.69	214.97	211.31	211.94	214.31	212.15	210.82	211.21	216.67	213.59	212.88	213.52	211.06	211.83	215.31	212.91	216.48	208.66	216.08	212.99	213.82	209.06	208.16	217.83	211	211.5	212.85	213.75	212.11	209.99	215.14	212.85	217.31	208.13	216.78	214.6	206.86	208.74	208.83	213.07	212.94	211.19	212.01	212.58	211.26	207.94	213.26	216.42	211.53	211.44
205.3	208.55	206.37	207.64	211.85	204.72	211.97	209.82	207.3	204.82	205.56	209.47	207.86	208.43	211.66	205.19	207.02	206.42	208.99	204.68	210.64	212.6	208.37	205.62	212.66	208.13	208.8	208.61	211.29	205.55	208.1	203.58	212.62	210.12	208.45	213.15	207.39	207.61	212.2	202.18	208.28	208.02	210.08	208.72	207.14	210.45	210.55	205.6	213.93	209.39
206.41	204.17	206.6	210.11	204.97	208.83	209.77	208.23	209.77	210.46	209.37	209.28	204.63	207.23	207.33	208.75	209.12	206.03	207.39	212.41	206.97	211.9	207.69	208.66	206.61	213.16	203.19	206.97	205.24	210.59	204.26	207.55	206.45	203.78	210.04	204.2	212.23	203.79	208.95	204.48	206.24	204.72	203.78	208.16	214.21	208.09	207.7	207.73	209.66	209.63
207.91	203.14	202.77	208.05	206.43	202.91	201.98	203.2	208.27	205.03	205.13	202.12	202.12	209.69	207.55	204.07	199.69	202.35	206.11	204.28	209.19	205.36	207.76	208.08	207.82	205.82	207.18	199.76	201.54	204.31	202.36	203.17	207.55	203.61	200.06	205.72	201.75	202.09	208.21	208.29	205.65	203.96	206.05	202.28	206.07	206.21	203.64	208.52	205.13	206.49
209.5	213.12	211.41	208.24	209.9	213.42	210.33	207.77	209.98	203.85	209.72	210.2	205.2	211.33	205.08	208.98	208.18	204.24	203.89	205.56	209.24	208.59	208.91	202.69	210.48	209.7	205.83	205.84	209.93	208.03	203.84	207.32	209.51	207.92	205.78	203.19	207.01	209.21	209.44	204.39	207.85	209.21	208.2	212.45	208.97	210.46	206.52	207.99	212.87	208.13
192.76	197.41	191.52	192.88	193.51	192.71	191.78	192.2	197.11	195.68	198.57	193.06	195.12	195.19	193.62	193.69	190.48	189.81	193.28	189.46	194.67	193.73	192.15	195.35	198.41	195.75	196	198.18	195.41	194.67	195.77	199.11	197.04	196.56	190.17	195.62	188.18	193.28	192.6	192.3	198.65	199.09	192.33	193.23	194.61	192.49	195	192.25	194.25	194.83
215.96	219.3	214.82	219.18	219.09	219.91	215.99	223.3	218.47	218.88	220.41	220.31	215.54	216.96	218.3	215.58	217.07	219.4	218.98	219.4	217.78	216.47	218.5	222.58	218.7	217.74	218.96	214.71	217.54	212.23	219.61	222.74	215.44	214.22	218.31	218.55	222.11	214.11	216.13	216.74	219.02	214.21	217.06	216.35	219.66	217.75	223.98	217.53	218.09	217.23
201.43	203.5	203.45	207.84	205.69	204.74	203.9	203.25	202.85	200.46	199.51	202.59	205.22	206.31	202.73	203.26	202.68	204.02	206.98	203.44	204.73	205.83	203.23	203.36	200.63	206.14	203.54	204.77	207.29	202.27	205.47	202.15	207.26	202.6	206.45	206.05	202.13	202.21	198.52	209.51	208.88	207.63	204.11	199.25	207.87	205.43	204	205.34	204.91	203.96
210.68	215.49	210.64	211.41	211.14	214.57	211.31	215.11	215.37	211.2	211.52	213.05	211.96	216.4	211.74	214.03	213.99	211.88	215.49	216.25	212.08	211.69	213.19	211.87	213.9	213.22	212.17	210.86	214.43	213.59	216.34	214.77	212.73	210.12	213.13	214.44	212.59	213.36	215.42	216.84	214.14	210.79	210.01	213.35	212.07	211.58	211.49	209.83	210.08	210.02
217.3	219.95	215.66	219.19	217.93	211.3	213.66	218.49	221.07	216.93	215.28	217.59	223.16	213.88	212.92	219.36	222.33	217.94	216.36	218.59	219.41	212.9	216.71	216.37	218.21	214.69	221.3	219.86	221.36	220.31	217.32	212.81	214.66	217	214.48	217.9	217.49	220.26	219.82	219.48	217.96	217.36	216.87	219.54	215.35	222.19	216.02	217.81	219.56	225.74
211.51	213.88	211.24	213.57	211.29	213.22	213.58	214.2	216.8	212.12	212.41	214.25	212.66	212.09	212.91	215.11	210.99	209.48	215.78	210.96	212.28	217.6	211.15	211.77	207.2	212.81	211.67	211.89	209.54	211.39	213.47	214.95	213.92	214.13	209.8	212.53	215.77	215.29	213.71	214.27	215.71	214.91	213.9	212.8	216.69	211.9	210.23	214.24	212.85	210.36
209.97	207.52	213.11	210.84	209.74	211.87	213.55	209.59	214.66	210.5	214.64	210.93	210.07	210.13	212.19	211.79	211.08	214.69	208.75	207.48	212.78	214.76	216.94	212.98	214.92	212.48	208.88	216.74	208.11	216.93	211.92	208.6	212.44	211.94	211.52	211.96	211.3	210.15	211.11	212.69	208	210.75	211.08	211.36	214.52	214.47	210.94	211.91	207.01	212.55
212.43	216.49	213.07	211.7	215.46	209.91	214.28	213.62	210.42	213.58	205.14	212.24	217.14	210.82	210.68	211.21	209.77	208.13	212.73	213.68	211.29	211.2	212.59	214.02	213.57	213	210.75	212.4	214.4	215	212.14	211.85	211.9	211.04	211.8	210.44	208.84	211.8	215.52	211.5	215.79	210.33	209.93	213.09	211.76	214.33	211.33	216.36	211.69	213.41
200.65	200.51	199.42	200.55	198.21	195.25	199.34	200.66	194.28	204.21	201.01	202.35	200.77	201.33	200.84	200.27	196.09	202.53	203.73	198.37	197.89	207.69	199.01	198.03	197.04	196.6	203.65	199.46	203.55	194.85	200.99	200.89	201.41	196.21	197.42	199.64	202.78	201.51	202.39	203.17	201.24	200.99	198.75	197.11	198.83	202.39	202.1	199.22	202.2	201.05
213.38	209.3	211.45	212.76	206.87	216.87	210.86	211.28	207.35	206.18	205.13	211.3	208.95	212.32	209.58	209.65	212.77	210.1	212.21	207.98	212.47	208.66	214.81	207.12	217.67	212.7	210.64	206.47	214.64	209.49	210.65	210.09	215.57	208.61	211.33	212.98	211.79	209.79	212.19	212.82	207.04	210.35	207.79	209.28	210.42	210.94	213.39	207.48	212.47	214.27
201.2	203.16	203.02	198.57	205.37	204.63	200.8	203.29	202.7	200.14	202.41	202.76	203.28	203.25	203.97	196.62	206.28	204.93	199.49	206.1	203.13	205.24	200.55	206.33	204.3	203.91	200.6	202.35	202.93	197.48	203.52	205.86	204.33	204.26	203.6	202.86	207.97	204.85	201.43	204.31	201.39	203	198.49	201.38	199.18	206.94	202.03	203.09	200.85	203.88
209.46	208.59	204.54	212.52	212.35	210.86	208.04	208.08	210.32	208.47	210.59	206.66	210.55	207.61	206.05	210.09	213.68	209.49	209.38	208.88	211.99	211.26	210.62	210.84	210.22	203.41	210.01	207.99	207.04	210	207.74	203.9	209.87	207.91	208.29	208.02	211.8	208.59	213.22	205.98	206.65	209.36	209.35	210.5	210.35	205.92	206.09	207.97	210.91	206.62
208.24	204.32	207.25	211.25	207.67	206.61	206.98	210.88	209.61	211.56	208	202.16	206.18	210.15	210.47	212.73	212.36	208.65	207.77	206.79	210.85	211.91	208.01	208.38	207.32	205.53	209.36	208.29	208.52	207.65	211.18	204.83	203.29	211.58	206.16	213.01	210.99	206.1	202.47	211.2	203.64	206.42	206.98	207.46	210.2	207.84	208.51	209.94	201.53	209.32
209.74	207.81	208.91	202.81	212.65	209.58	210.88	211.17	205.98	203.24	208.69	201.94	208.89	205.28	206.55	211.14	205.87	210.26	210.13	211.11	204.07	208.61	210.66	213.66	209.33	206.38	206.9	207.73	211.03	210.48	205.8	206.02	209.06	213.12	209.63	208.79	207.53	204.7	206.08	207.3	208.49	211.67	212.11	207.6	208.9	207.17	206.83	208.72	208.56	206.86
207.57	203.26	205.36	210.25	209.37	207.1	205.61	207.43	201.82	208.43	204.96	209.22	201.39	202.31	210.23	200.76	207.98	208.36	206.03	206.31	206.81	212.99	208.03	209.95	206.65	206.46	206.65	210.15	206.55	204.38	211.89	206.99	205.89	207.75	203.44	205.01	206.57	211.34	211.61	209.99	205.66	210.48	207.35	206.55	202.66	211.32	208.12	207.61	209.62	208.52
205.11	210.71	211.15	205.89	207.34	206.79	207.91	213.18	210.09	207.91	204.53	207.94	212.73	205.53	210.6	207.39	209.73	207.7	207.43	211.24	203.88	209.9	209.38	203.59	212.25	209.08	205.15	209.57	208.87	207.87	212.97	206.37	202.1	210.42	204.43	209.49	207.36	209.11	210.64	208.47	207.74	205.65	207.44	207.86	205.65	204.5	211.72	207.44	205.53	207.31
199.23	206.27	210.47	205.04	200.99	206.06	201.06	204.65	206	200.92	200.96	202.77	198.91	197.41	203.14	204.46	203.73	202.32	204.11	205.38	209.75	204.16	203.59	200.79	203.6	207.18	201.32	204.13	200.51	197.71	200.25	202.33	205.03	201.62	204.29	204.39	203.69	200.21	199.75	203.61	202.32	204.56	202.44	204.78	202.08	200.78	200.37	203.83	204.02	205.93
218.54	219.13	215.33	220.18	216.51	217.95	219.13	221.56	215.58	217.14	217.28	219.38	217.69	217.83	214.12	220.55	219.33	218.7	216.19	217.59	217.49	219.24	220.07	220.02	219.25	222.77	216.84	218.37	221.36	218.11	221.49	219.75	214.45	217.91	219.29	215.24	218.44	218.97	218.4	222.75	217.34	217.76	214.37	216.1	220.87	216.86	218.14	219.27	216.39	218.15
214.11	217.71	212.53	216.85	210.29	213.26	212.2	219.98	214.5	215.95	218.95	211.82	209.6	219.41	216.09	214.96	212.68	211.52	213.89	208.56	216.36	212.17	213.28	211.98	214.58	213.91	214.33	213.62	212.65	211.29	218.34	215.03	215.61	211.54	216.06	214.37	217.35	209.7	213.2	213.63	213	210.88	215.01	211.01	213.68	216.03	216.09	211.54	216.59	214.14
221.07	222.58	219.34	216.53	214.21	215.75	219.39	212.95	218.72	217.76	213.39	220.66	219.91	217.81	217.58	213.78	215.73	217.11	220.54	218.77	215.14	220.52	218.02	215.73	215.87	218.62	218.13	217.84	217.43	214.69	216.53	216.23	221.75	215.77	215.77	219.34	215.98	214.83	217.52	220.56	217.42	217.81	220.05	218.91	224.29	219.61	217.74	219.56	213.26	217.69
207.44	204.39	204.24	210.18	203.06	209.14	207.23	211.46	203.49	208.89	208.84	203.72	208.43	206.48	208.23	210.46	208.29	204.5	206.43	208.03	214.45	207.35	209.7	210.65	206.55	206.18	205.27	209.26	208.78	209.88	205.42	207.18	210.59	206.53	206.8	206.83	210.42	202.09	209.42	209.54	207.16	208.94	209.67	204.21	205.98	206.47	211.35	206.85	211.68	211.9
208.19	204.23	208.77	209.99	205.3	214.51	210.99	207.7	214.42	203.28	207.48	205.25	211.85	206.38	214.16	208.68	205.13	216.41	208.04	210.26	212.87	209.53	209.16	204.61	210.81	207.26	211.66	206.91	208.44	210.71	208.06	211.83	213.12	209.5	203.24	210.19	206.01	207.94	207.97	206.65	203.24	207.37	212.55	207.79	204.44	208.65	208.09	210.48	207.82	212.67
214.76	210.45	211.49	209.06	210.84	205.55	212.16	210.31	214.99	211.98	212.78	213.87	214.26	209.2	212.71	210.82	208.64	210.39	209.42	212.92	208.76	211.58	213.58	207.11	215.07	217.25	211.65	215.54	214.16	207.43	210.11	212.9	214.7	213.38	211.79	213.15	210.21	213.27	210.04	209.79	212.23	206.25	213.85	215.85	210.74	217.35	211.43	213.26	211.8	210.51
208.77	208.11	212.15	211.04	207.91	207.42	211.68	211.86	208.67	210.79	210.71	206.01	213.02	204.25	208.35	208.44	210.78	206.16	211.49	209.18	210.29	212.35	212.27	209.12	206.6	207.15	209.07	206.14	211.26	210.67	211.57	208.95	203.75	213.95	209.91	208.79	208.92	206.2	210.31	207.58	213.4	209.35	207.45	211.26	208.32	210.25	209.86	208.68	211.01	207.07
197.81	198.8	195.48	203.19	196.35	198.53	201.67	203.11	200.38	203.14	203.68	200.67	198.77	200.67	201.74	199.84	202.03	205.07	201.35	200.74	196.77	197.97	201.58	201.8	199.71	200.3	198.36	201.62	199.79	197.62	204.05	199.48	196.57	200.6	202.88	202.72	196.94	201.61	203.14	200.9	198.5	197.4	200.24	198.26	201.3	200.71	203.54	202.85	199.46	201.5
218.7	214.72	215.88	216.27	217.19	211.89	221.65	216.92	218.26	218.51	219.29	216.3	218.94	215.76	216.38	219.33	216.68	217.69	219.28	213.83	219.6	219.12	214.73	214.11	217.8	216.82	218.01	217.23	214.95	218.05	211.26	220.27	210.82	221.14	220.13	218.42	221.63	216.2	218.44	215.86	214.77	218.95	218.24	217.35	213.91	216.33	213.72	218.02	213.02	213.72
208.7	207.96	207.41	206.54	203.63	213.08	208.16	207.03	210.52	207.39	211.6	215.3	206.51	208.05	207.25	209.32	207.44	214.03	207.35	206.45	205.02	208.59	205.62	207.85	206.2	207.52	211.09	210.37	207.2	211.5	209.56	212.29	214.45	208.37	214.95	211.58	210.13	209.55	211.99	208.71	206.85	206.43	207.21	207.54	207.43	212.86	204.22	210.11	211.06	208.61
199.28	201.5	199.61	196.64	201.32	205.73	201.21	198.18	201.87	197.99	200.19	201.63	199.61	201.38	200.13	201.4	199.26	204.14	200.07	202.17	202.13	202.91	202.35	199.01	197.57	200.59	200.85	203.17	202.56	199.86	201.6	200.54	203.4	195.2	202.52	206.8	199.04	199.84	198.45	204.1	203.29	199.73	202.43	200.56	202.24	204.5	199.9	198.8	198.08	201.96
202.79	199.64	196.11	199.15	202.15	200.22	198.9	200.69	199.98	197.34	201.56	203.61	203.05	200.82	199.13	200.62	200.16	203.8	203.9	204.98	198.04	199.67	198.69	203.39	200.36	200.23	203.69	200.05	198.62	200.45	202.55	202.7	202.49	201.72	196.61	196.66	200.4	203.16	197.64	205.79	199.35	200.14	198.93	198.96	198.57	200.66	203.29	198.65	200.64	202.37
200.75	199.67	198.26	203.1	205.69	198.01	194.19	199.17	199.18	202.25	196.46	198.18	198.1	197.99	202.29	203.38	194.83	197.21	200.59	205.14	204.74	197.02	198.25	200	198.34	198.86	195.01	199.73	198	198.8	199.76	202.06	199.53	199.43	192.5	198.83	199.57	202.45	201.18	199.93	201.34	199.95	199.33	196.22	200.74	196.69	197.99	196.25	201.92	199.13
195.84	200.71	198.98	201.32	198.71	197.76	196.56	199.99	195.91	196.65	195	201.9	197.84	200.29	206.13	196.43	195.74	201.53	193.25	202.71	204.98	198.8	196.03	202.19	199.17	199.59	198.33	198.16	194.14	197.34	196.39	199.2	196.71	200.51	197.88	199.58	201.05	204.46	201.33	196.91	198.54	194.46	202.08	206.29	198.49	202.24	199.5	199.09	201.08	197.71
208.24	208.66	205.94	202.98	203.99	205.25	202.55	199.7	200.11	201.33	196.44	199.62	207.69	205.25	205.55	205.35	201.63	201.28	205.86	203.19	204.5	209.34	200.48	202.46	203.06	200.83	203.23	201.29	202.29	206.36	198.73	203.82	205.17	208.16	203.08	206.94	202.39	203.56	198.28	200.3	200.76	205.99	201.39	205.3	204.53	202.41	205.36	203.15	202.23	203.64
213.72	207.72	214.46	210.91	212.64	213.29	217.48	209.66	216.69	207.23	213.13	214.72	214.32	209.64	215.08	206.47	212.93	214.3	210.82	212.4	212.33	210.02	213.16	210.46	217.03	211.35	213.32	213.7	212.33	213.44	212.74	204.87	214.93	213.16	214.61	207.22	211.87	211.45	211.3	214.93	213.06	216.3	213.1	209.02	211.44	211.7	216.32	212	208.82	206.86
203.52	204.39	204.19	207.38	209.35	206.1	197.78	203.18	201.79	205.29	204.37	206.33	206.82	204.97	207.05	203.33	200.8	207.13	204.36	202.74	203.19	209.47	204.72	202.74	205.51	206.38	203.1	201.24	203.02	202.09	203.89	206.47	203.72	206.85	205.96	201.49	204.28	201.93	200.8	203.67	204.38	205.18	208.69	205.13	202.05	206.71	204.46	207.08	204.84	199.82
221.7	214.61	221.93	217.44	216.8	215.14	215.06	220.36	219.13	216.57	216.97	217.78	218.38	215.17	213.76	211.16	217.96	214.13	216.21	217.11	216.75	215.2	217.11	218.35	221.21	222.1	213.41	210.17	215.03	218.14	219.22	215.68	213.29	218.55	217.63	220.42	218.34	216.05	215.61	218.83	215.86	217.64	219.16	219.13	218.29	220.61	218.83	219.92	213.15	219.75
211.25	213.46	208.5	214.16	211.13	216.34	209.22	214.2	214.54	207.66	210.67	218.32	215.05	207.95	209.4	210.8	214.33	207.98	214.62	206.48	210.54	209.66	213.33	212.26	212.77	214.32	214.65	212.8	216.74	216.1	209.56	211.66	212.6	211.17	211.6	215.05	211.94	207.95	211.77	210.62	213.54	211.81	206.77	213.27	209.39	212.21	215.77	211.78	207.06	211.96
207.71	213.82	203.13	202.05	204.31	207.4	203.83	208.77	209.28	207.14	201.6	208.81	201.31	206.7	203.25	205.85	203.36	202.87	203.15	205.61	207.12	207.67	201.82	207.25	208.88	212.89	199.39	205.43	206.48	202.2	206.69	204.53	205.08	203.46	205.7	203.65	202.25	205.02	203.84	207.21	206.81	203.9	201.85	206.46	202.42	203.78	206.16	202.26	211.24	207.11
203.32	203.1	204.28	201.28	200.08	206.14	205.91	202.64	203.33	206.06	200.26	203.11	203.21	201.04	199.05	198.32	202.61	206.47	201	207.43	204.11	201.97	203.44	199.68	202.99	203.73	204.14	208.62	202.28	201.63	204.12	203.77	199.41	201.92	204.44	200.46	204.56	204.64	202.74	203.58	205.83	201.84	202.39	204.91	204.95	206.19	202.65	203.11	204.94	201.18
202.88	200.32	205.95	207.86	200.06	200.29	201.81	199.88	202.76	201.26	204.78	198.92	202.3	207.59	205.05	201	204.42	201.93	203.51	203.81	202.23	206.4	202.28	202.41	203.77	196.54	202.5	202.74	206.27	203.09	197.91	205.76	203.18	208.41	207.96	200.4	204.29	204.09	204.98	201.43	205.33	200.26	204.85	202.73	204.9	203.94	203.37	202.7	204.31	202.98
202.21	202.32	205.3	204.07	205.9	202	204.35	203.98	206.67	204.45	200.25	204.84	205.29	203.19	205.14	206.7	202.85	202.07	206.98	200.94	197.22	203.75	202.26	198.66	200.76	202.88	205.46	208.94	199.13	206.51	199.89	208.24	205.9	205.64	203.62	199.57	203.59	205.01	199.96	201.32	203.18	205.75	199.1	207.39	204.21	198.76	209.14	201.06	205.1	207.95
212.44	210.75	213.71	208.39	206.27	215.72	210.53	205.76	208.49	209.63	210.93	208.77	210.23	208.99	213.97	208.5	208.54	211.73	209.87	214.08	213.39	207.68	205.19	215.96	210.68	211.93	211.89	209.01	206.95	207.83	211.65	212.05	212.67	209.75	210.55	207.4	206.1	212.32	205.47	208.28	209.8	208.08	207.38	209.99	206.44	210.77	208.49	203.16	205.71	206.09
206.6	206.17	201.45	201.65	202.03	208.78	197.89	204.91	203.49	202.9	208.29	202.36	200.65	201.96	198.53	203.21	201.38	202.49	201.65	205	199.41	199.64	201.3	210.56	202.72	199.35	203.81	198.53	193.96	209.65	202.28	200.01	202.64	202.19	203.8	200.44	205.98	202.77	202.33	200.82	201.86	203.2	203.68	201.51	200.99	202.61	205.81	203.39	204.08	204.43
215.46	216.69	218.46	219.14	215.19	215.83	219.1	223.16	215.86	219.62	221.94	218.21	216	218.25	210.09	215.57	217.59	215.77	217.42	216.38	218.25	219.47	214.69	217.42	219.27	218.04	216.7	218.32	218.18	218.62	222.39	218.87	213.27	214.51	214.95	214.09	220.94	216.83	215.84	222.7	217.84	215.54	218.49	218.34	212.68	216	214.99	212.33	217.65	215.07
211.15	212.95	213.64	212.34	217.43	214.41	214.21	211.66	214.49	210.32	208.23	210.62	208.53	214.7	213.16	214.21	214.13	211.2	214.91	214.51	209.08	210.09	212.85	215.85	209.11	214.05	213.11	216.67	213.73	212.93	209.66	210.29	214.82	211.16	212.6	213.74	211.44	215.95	213.36	214.61	208.35	213.4	209.57	215.17	211.01	210.88	215.06	210.71	214.96	209.32
206.16	207.68	205.97	209.68	204.53	205.69	209.29	205.92	208.2	206.6	204.18	207.31	199.38	204.64	205.35	200.26	206.37	203.67	202.65	203.63	199.35	204.75	204.81	202.44	203.97	206.53	204.35	205.93	202.47	203.69	206.34	204.07	204.39	208	205.21	203.72	203.05	211.69	204.85	202.68	202.76	205.12	208.91	204.43	203.83	208.89	205.81	206.11	202.3	205.47
208.18	212.71	211.14	213.15	211.47	215.09	211.31	208.58	215.77	209.77	211.75	212.11	209.3	213.17	216.41	211.35	208.78	210.54	206.75	213.7	214.75	212.69	215.33	213.98	210.02	211.47	212.58	213.4	209.55	206.7	214.93	213.75	214.22	213.91	210.43	210.35	212.51	207.08	218.06	212.46	209.51	211.93	215.75	211.15	207.5	210.99	211.96	212.26	212.1	211.61
213.19	217.13	212.83	212.64	210.59	213.19	208.42	214.12	216.54	211.14	213.08	213	213.75	211.26	212.57	217.24	208.4	211.72	213.7	207.77	207.83	216.05	214.43	210.3	210.97	208.13	214.52	215.98	211.62	209.99	211.52	214.07	213.46	215.42	209.6	209.49	207.6	212.97	213.85	213.22	210.38	215.33	217.12	209.09	213.26	211.22	214.4	208.82	208.9	213.51
207.02	206.31	204.36	207.48	207.65	204.47	202.88	209.8	211.61	207.96	205.01	207.92	205.28	205.78	204.12	210.82	207.91	211.41	201.61	205.77	210.27	208.56	205.99	209.24	207.49	209.33	208.09	206.52	206.8	207.28	206.84	209.87	210.06	208.36	210.17	209.41	206.15	208.59	212.44	210.61	204.56	206.74	212.56	203.55	210.76	203.64	205.32	207.4	209.84	204.71
209.13	211	212.53	212.55	212.8	204.92	207.51	210.49	210.03	209.13	208.29	207.05	212.26	208.76	206.1	213.01	205.68	207.24	208.41	209.66	209.17	209.16	213.57	210.93	206.28	210.69	206.73	209.68	210.65	205.71	209.28	210.68	210.6	207.27	209.13	206.28	209.76	206.81	207.95	209.38	210.1	207.45	207.57	210.32	212.05	211.31	207.17	210.36	207.14	208.18
198.79	200.74	203.16	198.52	203.63	204.01	198.24	199.35	196.52	206.07	202.21	197.11	200.34	201.12	203.21	204.66	198.23	199.73	198.98	201.82	197.48	197.69	200.94	203.62	202.07	200.41	202.04	201.27	202.72	199.71	201.72	202.68	203.07	201.72	205.74	193.79	201.16	196.01	203.94	202.96	200.63	203.67	200.15	201.31	199.56	203.56	202.26	199.24	195.06	198.58
217.08	214.56	221.39	212.79	213.48	219.86	214.88	216.13	214.95	215.68	216.2	215.15	213.74	212	216.1	216.61	217.33	219.17	219.78	215.03	221.64	217.36	216.2	215.96	216.77	216.38	214.02	218.31	218.74	214.54	217.57	220.71	216.26	217.24	216.01	213.55	218.05	221.41	219.7	218.09	214.21	218.64	213.73	220.44	214.96	217.12	220.02	209.84	217.73	218.81
208	209.41	209.99	211.42	209.71	209.61	208.89	210.21	211.2	209.41	211.81	205.32	211.32	212.63	214.43	210.19	217.44	209.22	211.28	208.57	211.83	214.75	210.9	212.03	207.95	210.95	214.05	213.35	206.64	212.8	212.13	211.42	208.55	207.96	214.04	214.49	211.46	208.54	208.73	214.6	211.91	214.64	215.37	216.16	210.2	214.33	209.75	214.07	212.11	209.74
196.17	199.01	198.35	203.03	201.06	202.13	200.38	205.79	204.11	201.83	197.07	202.62	198.15	200.69	200.1	198.09	207.42	206.08	201.38	199.96	201.09	200.96	198.91	196.38	199.23	198.59	206.73	198.42	200.84	197.86	200.09	197.23	200.49	198.99	197.65	200	202.95	201.63	205	202.11	201.52	207.35	203.86	203.93	199.24	201.17	202.36	201.21	200.26	194.19
204.68	201.77	198.69	199.56	199.09	199.42	200.89	203.78	196.64	200.89	200.48	197.21	197.71	201.36	201.91	201.59	200.02	200.63	203.27	198.33	204.53	197.03	199.26	198.15	201.94	197.96	199.12	195.69	201.6	203.44	201.63	196.32	204.67	199.46	198.22	197.88	200.86	200.42	201.36	200.21	201.57	198.62	198.9	198.35	200.86	200.23	200.57	196.77	201.56	197.81
198.79	196.92	190.23	198.42	194.05	190.91	191.45	193.2	192.4	193.67	193.15	197.56	196.79	195.17	199.7	197.11	195.19	196.3	199.43	197.15	193.38	193.68	196.1	193.84	193.15	195.41	193.61	203.12	191.5	194.75	195.6	192.09	200.31	192.7	197.86	196.21	201.51	192.6	195.57	195.78	197.73	199.22	200.61	194.76	192.21	192.15	194.96	194.15	195.71	198.88
207.48	210.45	211.44	204	206.47	201.98	206.12	205.97	204.98	204.02	206.89	210.87	200.27	208.44	208.54	208.93	206.23	205.74	207.45	209.33	206.6	206.98	206.85	204.3	208.26	202.83	206.23	205.39	205.52	204.42	208.93	205.42	209.15	206.98	206.94	205.93	206.8	203.52	204.28	205.27	208.17	207.62	207.23	200.65	208.09	206.35	206.8	206.59	201.4	206.68
201.98	204.88	207.26	202.06	206.34	201.91	203.35	202.65	202.99	207.91	204.04	203.12	203.33	204.83	206.4	202.87	204.18	204.75	202.34	203.06	209.22	205.62	203.91	206.82	203.28	206.71	202.15	203.34	196.87	201.84	205.04	204.07	207.92	203.09	204.15	203.65	207.87	203.86	199.31	205.4	208.16	202.35	203.45	205.81	202.19	208.47	202.22	204.58	205.64	203.72
201.62	201.82	200.06	203.69	202.25	202.52	201.18	205.68	200	199.58	201.71	206.7	197.66	198.25	198.34	200.99	204.06	203.77	201.96	205.2	205.3	199.4	207.37	202.17	200.63	205.86	202.81	198.5	206.1	209.08	199.84	202.98	201.72	203.74	206.18	204.22	206.51	199.2	201.44	209.31	197.82	200.12	205.3	202.92	199.41	203.48	199.91	199.75	202.22	202.27
207.5	212.65	214.68	211.98	210.76	215.47	215.93	213.49	214.29	215.25	212.83	215.16	214.07	212.21	208.38	212.33	217.78	216.59	213.57	209.87	212.22	209.96	214.56	217.88	210.89	218.25	216.67	214.65	212.06	216.3	212.78	210.84	215.3	212.68	211.62	213.66	211.32	213.18	213.89	210.91	213.71	209.97	213.76	213.63	218.37	216.67	212.08	209.83	210.38	212.39
194.83	194.49	192.21	193.26	196.98	197.44	191.41	196.48	194.7	197.41	197.45	197.75	194.49	192.94	189.72	196.09	194.52	194.15	194.67	195.31	194.99	194.95	194.93	191.52	191.17	191.33	194.32	194.75	189.63	193.54	194.87	193.57	194.89	195.94	192.81	196.27	193.06	197.62	195.71	194.33	200.65	197.54	200.17	196.2	192.42	194.33	195.21	194.84	195.58	192.16
212.25	204.95	209.04	204.72	207.9	206.85	204.37	208.23	207.97	205.09	203.55	206.68	208.35	206.59	205.71	202.44	208.46	208.47	209.09	202.75	199.39	203.87	200.77	208.13	207.47	207.5	202.88	208.39	204.66	206.77	205.03	201.7	205.64	206.51	207.53	209.97	204.21	205.18	211.61	201.48	204.81	206.66	202.74	202	203.74	205.58	204.14	206.2	208.75	204.31
198.13	191.09	198.77	198.49	198.06	198.61	195.81	196.61	196.8	198.06	193.56	198.45	194.15	197.58	197.25	197.2	201.05	203.86	198.94	197.81	196.59	200.28	198.1	197.37	199.7	201.23	197.8	199.54	196.48	195.08	194.39	195.75	195.65	200.37	199.03	196.21	193.94	197.3	199.67	197.46	197.56	202.02	200.75	195.35	195.08	197.47	196.94	199.53	191.71	196.41
206.42	209.23	205.77	207.19	204.42	208.29	211.79	210.97	206.71	205.08	204.38	207.54	206.26	213.02	210.01	209.49	209.29	210.5	205.9	208.6	208.43	210.73	210.85	207.37	210.29	204.27	204.18	210.22	208.89	205.42	207.85	209.01	211.78	206.06	209.58	205.89	210.62	205.62	208.64	208.84	213.58	208.96	203.48	201.57	209.44	208.14	205.96	208.74	206.22	211.34
209.56	214.66	213.73	213.83	209.79	215.86	214.54	217.16	211.29	213.33	211.67	209.56	217.51	214.56	208.87	212.39	211.09	212.26	208.16	212.54	213.55	207.54	209.73	212.95	209.03	212.34	216.75	213.36	207.34	215.83	215.44	211.51	212.87	213.54	212.38	209.95	213.72	210.55	214.69	212.19	213.16	208.44	207.27	212.27	213.33	211.92	212.14	213.75	208.48	209.26
215.17	209.6	206.13	212.52	209.78	213.14	212.74	217.92	209.73	212.83	213.78	209.02	213.52	219.85	208.98	209.55	215.92	211.34	209.97	210.23	208.3	213.29	210.93	212.65	209.36	212.35	214.7	214.52	210.46	214.84	212.63	214.27	219.56	213.32	213.66	213.63	212.19	212.88	210.68	207.51	210.15	214.9	214.15	211.34	212.68	216.17	211.23	209.97	212.29	215.08
211.21	210.34	211.48	209.08	213.02	209.87	210.31	210.58	209.48	207.85	205.3	211.53	207.15	208.36	211.01	209.57	208.8	207.59	204.19	209	205.28	209.32	208.12	206.9	205.88	211.02	202.6	212.24	213.97	208.37	206.16	204.97	207.06	211.77	209.67	208.75	212.23	210.82	210.24	208.21	208.5	211.55	206.42	207.82	205.57	215.15	207.29	205.46	207.12	207.06
206.51	210.71	205.51	207	209.36	208.8	206.75	208.54	208.25	206.46	210.44	218.9	217.27	212.12	204.65	205.49	205.58	210.04	209.96	208.13	204.97	210.93	209.52	205.43	209.58	206.11	211.79	206.08	204.67	212.12	207.06	212.41	211.34	209.72	206.76	209	207.58	209.88	212.39	205.73	211.03	207.16	209.89	208.91	208.18	212.42	206.74	206	204.61	208.14
194.72	197.16	194.05	192.25	195.03	193.3	191.24	193.12	195.53	199.99	198.63	200.44	191.47	195.64	196.46	197.09	195.28	196.44	196.77	193.89	192.2	195.61	196.05	189.89	199.6	191.13	200.2	194.82	195.7	192.88	195.16	193.04	191.67	190.13	193.93	193.99	194.39	194.66	197.97	191.27	194.25	195.09	197.44	191.91	192.02	193.96	196.72	195.16	193.75	196.79
219.21	215.57	214.92	219.75	219.94	220.83	220.86	217.91	219.76	218.28	213.8	217.3	217.33	218.18	215.07	217.74	218.73	218.47	218.99	216.33	218.63	216.63	213.73	224.81	217.47	215.37	218.35	219.59	216.98	218.69	218.54	214.63	217.83	219.05	219.99	214.36	216.63	215.29	218.01	215.84	217.14	218.3	213.62	217.9	216.87	215.71	212.64	220.87	214.61	216.92
212.14	210.77	216.79	211.7	209.48	207.8	213.71	212.49	215.13	217.95	215.48	210.69	210.48	208.64	213.2	210.43	209.62	211.67	212.45	209.78	206.74	210.19	210.49	214.31	206.22	210.09	209.48	210.17	208.05	212.97	211.67	212.78	208.52	211.83	210.51	211.32	210.25	209.91	211.08	208.6	209.43	211.2	210.11	207.19	212.96	211.99	212.48	207.21	210.88	212.48
213.69	217.12	221.61	218.15	220.76	217.68	219.89	219.55	217.38	212.06	219.66	220.44	217.26	217.27	218.1	214.46	218.01	217.2	215.74	217.15	214.98	216.48	218.58	217.52	219.91	219.48	220.15	219.28	216.43	220.1	223.18	216.42	222.4	220.32	216.67	217.19	220.89	221.29	219.2	216	216.47	216.7	220.76	218.13	217.86	222.54	211.77	217.39	219.85	215.83
205.99	204.94	208.07	211.16	208.69	208.85	206.37	209.95	203.56	208.19	201.56	207.98	201.14	209.29	205.54	204.49	204.77	206.36	207.8	205.85	208.62	210.59	206.16	201.9	208.16	207.68	209.67	208.66	203.41	209.41	208.35	207.15	206.59	209.64	207.12	206.08	208.45	212.85	206.16	209.1	205.38	207.05	207.48	207.94	206.96	211.02	206.53	205.49	209.08	207
219.06	218.05	217.02	221.02	218.76	213.44	218.11	217.92	215.35	215.76	215.83	213.87	215.9	214.65	215.25	219.17	217.95	217.28	223.87	220.16	213.78	217.11	212.03	219.17	222.39	216.82	219.06	218.13	215.23	210.91	218.49	218	217.33	217.17	214.54	212.26	216.8	221.75	221.25	217.56	219.84	217.62	217.57	217.63	220.47	220.11	217.18	211.98	222.42	216.44
210.09	214.17	206.91	209.55	212.02	203.27	209.65	204.57	204.68	209.74	210.85	204.7	204.32	205.79	206.84	202.69	210.9	204.63	207.57	210.39	212.14	206.59	205.77	209.57	206.81	207.59	207.34	211.62	210.17	207.02	204.99	209.93	208.02	208.65	207.46	209.09	207.02	206.06	207.97	206.22	207.47	209	210.8	206.6	210.62	205.33	202.48	207	209.79	208.9
207.21	207.06	203.4	203.72	206.74	205.34	206.01	203.1	206.34	202.34	205.38	210.65	202.79	209.3	206.37	211.99	207.82	203.37	205.42	201.46	205.19	206.72	205.81	207.42	207.44	207.6	208.46	205.64	204.58	208.88	204.52	206.07	205.49	204.32	211.36	209.44	205.13	207.98	208.07	207.52	205.13	211.28	205.73	206.29	202.09	203.34	208.28	208.61	209.13	207.4
207.45	208.94	205.34	205.12	203.6	207.42	206.67	206.89	207.18	209.03	207.17	202.74	208.53	208.99	210.39	205.71	206.4	203.17	211.97	213.83	208.19	204.56	210.21	209.89	211.15	210.29	207.25	201.58	213.44	209.18	207.2	208.56	210.49	206.18	203.51	205.29	208.1	203.47	207.4	205.41	206.16	202.57	208.61	209.9	205.9	203.72	207.43	204.15	209.25	207.33
215.87	214.56	207.8	213.88	209.15	210.78	208.78	209.39	212.21	208.56	209.07	214.09	208.63	215.73	211.86	210.48	212.85	211.27	210.74	208.51	210.49	212.64	210.43	212.54	206.55	213.49	211.95	208.85	218.68	213.27	211.66	213.87	210.85	212.98	212.68	210.06	208.75	215.58	215.91	211.57	207.59	211.5	213.34	211.06	212.59	210.66	211.26	218.03	210.05	212.03
213.7	215.2	216.24	207.94	217.29	211.87	217.56	216.65	212.81	213.16	214.94	215.1	210.84	213.59	210.84	215.46	211.3	209.53	213.16	210.1	211.67	217.69	212.22	211.58	213.51	209.93	207.06	214.29	209.53	213	214.7	215.27	216.02	212.68	216.01	214.96	211.21	210.06	214.81	215.05	213.64	214.27	212.42	215.41	210.29	206.78	209.54	211.59	213.49	214.46
190.91	191.85	193.18	197.53	192.62	191.09	189.47	195.93	198.06	193.44	195.15	196.95	194.38	190.83	192.01	192.52	191.72	196.14	195.58	192.86	191.14	190.55	198.15	194.47	189.06	195.7	192.32	192.89	193.7	195.32	193.24	191.54	195.17	193.74	196.11	193.71	193.68	188.55	193.13	192.96	194.41	188.46	191.87	195.58	196.4	195.25	191.93	193.19	193.68	195.9
211.93	206.7	210.17	207.5	206.25	204.8	206.84	209.83	205.23	209.11	208.93	207.11	207.58	204.58	210.83	207.16	202.42	203.79	205.16	204.08	207.56	208.53	204.05	209.95	207.44	207.07	205.79	203.99	202.99	211.06	205.28	205.46	204.37	211.56	209.19	205.94	203.74	206.73	208.04	202.18	206.58	207.33	203.55	206.93	208.48	204.93	207.08	210.03	204.53	207.21
204.78	206.53	206.73	200.98	207.16	202.74	208.45	206.05	206.35	207.02	207.28	206.99	215.19	206.56	205.62	204.92	206.44	204.05	205.23	202.52	206.13	202.61	208.93	206.73	206.1	205.54	208.43	209.68	210.78	209.55	206.66	207.1	205.88	208.33	206.38	210.51	202.52	207.57	204.69	212.42	206.97	205.7	212.51	208.16	203.65	208.34	207.12	207.79	203.3	200.99
209.78	202.49	202.86	206.14	204.09	201.5	203.57	207.81	205.03	206.69	204.08	198.96	202.59	205.16	204.78	200.06	204.42	197.93	204.62	198.17	203.68	200.64	207.85	205.31	201.12	202.94	201.36	201.31	208.38	203	199.04	203.08	204.74	205.62	208.1	203.47	203.79	199.5	207.76	208.13	205.01	203.12	204.01	201.46	200.97	203.45	202.64	203.77	207.06	202.31
208.84	206.4	213.5	209.72	212.65	209.81	209.07	209.09	206.28	208.08	207.98	205.25	210.83	207.93	214.07	211.28	209.49	214.07	212.7	208.64	208.34	212.62	207.1	208.73	209.74	210.66	210.98	210.97	206.42	210.04	212.97	213.4	209.19	206.2	208.01	207.23	211.97	210.05	211.19	205.79	212.78	211.09	210.02	209.4	209.73	210.24	208.8	209.45	212	208.83
204.7	197.51	210.23	207.46	206.76	205.67	204.65	203.39	206.83	207.35	202.71	207.88	206.41	205.1	207.08	200.1	205.21	203.11	201.51	205.35	204.01	204.39	205.14	208.25	209.28	206.37	200.75	198.62	203.34	203.89	207.58	205.37	205.71	211.51	206.12	206.75	206.87	206.43	200.84	205.64	201.56	206.81	203.09	202.32	201.46	204.59	206.43	205.6	204.53	206.09
208.52	208.79	209.47	206.66	209.03	210.67	208.52	210.3	211.17	211.77	212.47	210.81	213.83	210.96	207.96	210.82	213.87	208.68	207.75	209.54	207.88	211.69	206.03	205.17	214.4	206.54	206.35	211.28	207.69	212.27	212.54	209.72	206.31	211.41	208.75	208.86	215.65	209.44	208.89	207.26	214.81	214.87	211.21	212.79	210.28	210.63	209.17	209.34	208.99	206.47
203.68	205.46	202.78	206.08	204.97	204.04	208.34	204.42	205.66	203.86	204.78	206.78	204.76	208.35	204.25	202.07	206.39	203.64	201	202.24	205.8	201.14	201.38	200.42	205.46	205.01	205.79	205.3	200.68	202.93	204.62	207.5	204.42	204.77	202.22	212.28	206.27	201.8	202.97	204.97	208.22	204.47	205.16	205.92	201.88	207.44	206.39	208.13	203.77	207.47
218.18	213.44	215.85	217.79	217.95	218.4	217.91	212.74	218.2	222.86	218.2	219.06	216.86	218.15	217.86	217.89	220.87	215.37	219.3	216.05	214.23	219.97	215.51	218.9	215.04	217.19	219.22	219.05	223.5	218.02	217.72	213.59	215.93	221	218.16	218.54	218.27	213.57	220.04	220.64	211.93	213.53	220.53	215.05	219.89	217.93	220.69	215.1	215.38	214.58
212.07	207.06	209.01	205.56	208.42	205.63	207.25	207.36	206.29	208.87	205.88	208	207.35	208.24	207.48	210.72	208.8	205.12	207.14	209.68	206.26	207.57	213.35	207.58	214.16	203.86	208.89	206.87	213.59	206.82	202.63	208.66	207.84	202.53	211.19	212.97	206.87	205.12	207.96	207.9	211.42	209.22	207.29	206.07	207.74	206.15	205.66	208.38	211.53	205.94
211.06	215.19	215.18	216.76	216.03	215.35	216.01	213.36	209.47	216.68	213.06	211.12	211.05	214.97	212.35	215.3	212.57	213.84	216.81	210.14	211.77	211.97	216.48	210.66	212.91	211.02	209.02	211.66	212.55	216.4	216.36	216.49	214.54	213.09	215.68	213.15	215.62	218.61	219.18	216.31	213.92	214.64	214.32	210.12	211.23	214.63	216.2	211.19	214.5	215.02
206.46	209.12	213.45	209.51	209.1	209.36	211.94	207.54	209.54	211.88	205.48	206.36	209.16	210.67	212.4	210.09	210.61	210.37	207.46	207.64	206.28	207.13	206.67	204.95	210.02	210.92	207.7	211.43	214.14	212.02	208.93	203	211.43	209.1	210.83	209.71	204.51	211.01	205.05	207.1	206.53	207.35	208.87	206.19	214.17	208.82	208.7	207.24	205.91	212.93
205.77	208.12	206.3	207.56	201.86	206.02	202.5	203.18	204.08	203.98	206.76	202.19	200.04	204.53	201.79	205.46	203.34	204.75	207.16	203.14	209.23	200.9	203.28	205.05	203.85	201.07	200.75	205.12	203.11	202.11	201.41	202.04	200.22	205.72	202.33	203.56	206.43	205.14	203.78	205.79	204.89	205.02	204.6	204.59	206.42	201.46	209.1	208.33	202.12	207.34
203.22	202.13	200.02	199.08	197.5	202.76	196.41	199.01	200.17	197.93	199.38	194.46	194.29	201.63	199.81	196.29	199.01	197.87	196.51	201.76	201.7	198.08	198.02	197.28	202.48	193.81	198.7	197.11	198.87	198.69	201.18	199.3	201.9	195.05	193.85	194.72	200.16	200.22	200.72	196.5	195.36	196.85	195.44	196.34	200.75	197.53	197.95	196.68	199.28	197.52
212.2	213.85	215.75	214.69	207.02	214	215.12	212.65	208.61	211.66	213.05	211.71	213.44	211.63	213.59	211.11	212.83	208.35	212.5	208.05	211.52	215.56	213.71	212.01	210.06	212.78	212.34	211.77	212.05	213.38	211.15	212.55	214.95	204.46	213.16	210.6	212.18	211.15	211.88	212.43	210.09	215.18	212.71	211.14	213.82	214.13	214.41	211.67	210.18	215.01
211.2	207	211.87	211.52	209.61	204.78	209.71	212.49	211.81	211.5	203.65	206.9	207.03	207.05	211.39	212.21	208.52	209.39	210.6	217.08	207.46	209.86	214.37	211.73	211.35	211.07	205.07	208.04	212.91	206.61	206.67	207.29	207.29	209.48	209.69	217.06	214.66	212.44	208.91	205.54	209.8	209.31	206.35	209.77	207.94	208.52	208.52	213.13	209.6	206.6
215.04	211.66	215.88	207.87	211.96	215.23	212.31	210.03	212.55	211.74	212.86	207.47	212.61	213	212.52	208.54	214.13	214.55	211.43	214.24	215.61	209.51	212.56	211.5	210.91	210.02	210.08	210.38	209.16	209.95	208.44	214.94	219.34	207.84	216.59	207.77	211.55	210.89	214.9	214.07	209.32	212.32	216.85	214.45	213.53	214.43	209.87	214.02	211.35	211.44
200.59	201.97	203.84	205.89	205.59	202.28	202.95	204.18	198.58	203.05	202.03	198.89	202.51	203.36	201.15	199.93	208.33	200.98	202.48	204.96	201.15	205.29	199.96	201.59	198.81	206.95	204.85	198.15	205.18	204.15	205.57	201.07	201.46	207.53	197.17	204.59	201.43	203.2	201.45	203.74	204.9	204.11	200.48	203.4	198.74	205.25	203.87	201.48	204.16	201.41
193.37	195.74	192.96	195.61	196.61	197.11	198.13	198.03	193.3	197.48	193.02	194.75	199.8	195.82	195.87	195.87	192.25	191.77	191.47	191.22	194.16	197.59	196.86	196.47	198.6	193.18	194.58	194.36	192.58	196.68	193.82	192.54	192.07	194.83	200.81	190.62	193.55	191.34	192.44	193.41	194	193.11	190.15	192.23	199.07	200.17	194.47	192.46	193.82	190.46
204.5	206.75	210.36	206.84	200.67	207.24	204.98	205.88	209.23	208.52	212.73	210.33	208.91	205.76	207.4	208.71	211.51	211.63	207.09	205.81	206.88	210.05	210.91	206.13	211.93	209.99	208.13	210.45	208.03	206.03	209.5	211.99	208.42	208.02	208.15	209.99	205.15	203.9	212.31	207.7	208.69	208.85	205.31	206.86	205.03	206.88	208.07	207.7	204.85	208.2
216.18	217.51	217.64	210.56	214.36	216.62	215.26	215.25	217.45	221.32	219.81	219.41	220.83	216.6	219.48	217.94	216.55	218.51	213.51	216	215.56	216.63	214.24	217.65	218.68	218.14	219.13	220.45	213.08	212.17	214.79	220.3	216.45	213.64	217.74	210.41	213.57	217.56	213.67	216.54	216.18	213.75	220.01	218.28	216.06	215.58	214.56	220.49	220.65	213.53
208.43	212.69	212.06	209.77	207.55	207.57	211.1	211.25	204.53	210.98	203.47	208.8	208.58	211.18	212.92	212.33	206.14	207.79	204.98	210.87	211.26	207.69	209.49	208.62	206.94	204.63	210.21	209.59	208.61	207.62	209.53	213.96	208.32	210.55	208.3	208.87	212.2	209.02	210.76	210.69	210.42	204.17	205.95	210.31	209.44	203.5	211.61	212.87	212.36	206.78
204.41	204.04	201.81	202.93	202.38	202.63	204.51	207.9	202.38	203.08	204.3	202.99	205.47	204.81	204.11	202.25	200.66	203.61	197.81	204.88	204.78	203.92	206.44	204.53	203.56	207.72	201.56	205.21	202.63	201.5	204.55	202.56	203.72	201.8	205.32	205.18	204.35	204.38	201.64	206.67	206.98	208.15	204.81	203.36	209.91	196.42	203.02	203.99	202.2	208.5
218.61	215.8	217.73	219.82	217.12	218.58	221.67	223.08	216.96	217.69	214.12	218.34	213.13	218.97	218.58	219.45	216.63	215.17	216.78	219.41	215.52	215.26	219.07	215.16	217.15	215.29	215.96	219.11	215.92	218.72	215.99	215.46	215.33	217.23	216.87	217.58	210.27	216.51	213.1	215.91	220.18	217.42	220.47	217.76	218.47	216.78	215.96	216.62	221.03	218.63
196.64	199.8	199.64	200.28	202.13	201.03	199.26	198.98	202.66	201.2	201.95	198.58	198.52	197.08	198.37	201.05	200.3	198.32	202.49	197.6	196.05	200.72	195.27	201.05	196.84	205.96	204.11	200.16	197.89	197.29	195.38	201.58	201.81	198.54	198.07	200.87	200.98	201.7	200.88	193.45	203.49	197.71	200.49	194.47	195.34	200.25	199.17	196.47	199.83	201.62
212.53	213.63	215.88	211.76	214.75	212.97	212.75	213.22	212.01	213.57	211.84	211.94	213.6	210.85	212.8	212.07	212.81	214.39	213.92	214.68	216.79	203.14	209.1	206.65	212.53	215.64	212.84	213.17	211.95	211.21	213.05	213.07	212.56	210.07	210.58	212.76	211.83	212.51	211.69	213.56	211	213.68	215.4	213.8	213.25	214.39	210.11	217.47	216.87	210.28
210.21	206.91	207.16	215.26	209.72	209.46	210.22	209.43	210.9	205.62	210	211.31	208.87	207.98	209.47	207.05	211.18	206.9	210.54	208.42	208.87	208.43	216	209.17	211.81	212.46	208.95	208.95	202.63	210.82	207.33	204.22	210.07	208.97	206.09	202.31	210.72	206.26	212.39	207.07	206.4	207.62	205.22	207.03	205.56	204.85	211.49	207.15	207.51	203.23
210.08	209.48	212.08	208.95	209.19	204.67	209.31	203.89	208.22	210	209.56	207.93	209.62	208.26	205.04	207.79	212.05	206.79	208.25	211.08	209.38	210.89	214.11	210.51	209.75	208.5	207.32	211.26	209.36	210.82	208.74	208.78	205.79	210.94	207.58	206.62	207.89	207.34	208.94	208.68	205.89	209.6	208.55	206.12	208.36	206.18	205.34	206.8	211.03	208.4
215.46	214.6	217.03	216.9	219.64	219.83	221.97	216.49	216.38	211.52	219.46	219.49	216.97	217.5	218.43	218.96	221.53	218.41	218.43	215.55	218.94	218.52	213.86	214.2	222.45	216.15	219.62	215.73	218.8	219.34	217.07	215.66	217.26	220.9	220.09	219.31	218.86	212.75	221.03	212.45	215.3	216.61	214.06	214.96	218.58	219.4	215.97	216.18	218.38	219.39
216.83	217.86	216.2	217.28	215.36	215.88	216.84	217.61	217.32	215.19	217.09	220.09	221.5	216.23	216.04	212.31	216.19	215.5	216.48	217.23	215.43	218.72	219.54	219.67	217.82	215.13	217.35	220.44	219.37	218.59	220.78	216.15	217.73	219.09	215.83	218.1	216.61	218.85	218.11	217.75	217.17	220.18	216.94	212.68	219.36	209.4	216.97	219.12	214.6	212.24
200.76	201.6	205.5	201.05	207.48	208.22	204.45	204.89	204.62	204.2	203.07	200.5	205.09	204.92	205.27	201.6	199.22	203.59	208.17	205.61	206.3	201.18	204.01	203.86	207.35	209.08	200.99	207.45	205.54	200.84	204.46	202.9	206.01	205.1	202.38	205.66	202.8	205.76	204.85	203.28	202.52	204.48	202.71	203.89	201.72	204.48	200.96	204.96	199.7	202.06
203.81	212.21	209.11	211.49	207.45	208.08	207.17	205.27	212.37	205.24	207.47	200.79	209.53	211.33	206.83	208.49	209.56	207.67	208.84	209.5	205.39	208.87	208.36	206.26	206	204.42	212.92	206.6	206.16	205.69	209.15	201.26	213.08	209.4	207.08	207.35	211.18	208.15	212.05	207.04	209.5	207.31	214.19	211.35	207.94	208.32	209.35	208.62	205.25	205
203.7	205.72	201.57	206.46	203.27	200.58	199.99	201.63	204.13	203.24	203.25	201.05	201.86	202.51	201.81	200.6	205.57	205.11	204.3	205.67	203.67	204.38	203.37	202.37	201.24	206.89	200.9	199.33	203.77	209.22	204.34	202.04	202.48	203.02	200.1	201.01	203.35	206.01	202.1	203.13	204.9	200.04	205.37	200.85	204.74	205.33	204.16	204.56	205.92	199.05
208.73	211.99	208.54	212	209.83	207.05	210.66	209.58	204.15	209.66	206.62	212.98	209.8	203.07	211.5	207.31	202.76	207.26	210.48	208.52	207.76	208.75	206.96	210.56	205.04	211.26	207.13	203.99	202.77	202.71	203.91	202.22	208.7	206.72	209.25	206.92	206.76	203.84	212.3	203.61	205.69	212.3	213.6	203.79	208.31	209.41	205.81	211.61	207.19	209.78
207.83	204.31	207.16	211.48	205.18	206.12	206.99	205.64	206.19	211.94	207.41	208.26	208.14	211.68	209.96	205.86	205.35	212.29	208.07	208.11	203.61	208.36	210.54	211.97	204.38	208.85	207.51	210.26	212.53	207.22	207.59	208.35	211.52	205.45	211.08	209.72	207.66	212.73	208.45	205.73	212.77	209.87	207.01	205.41	208.16	209.55	206.39	205.84	205.01	205.83
189.54	202.59	193.7	195.11	195.85	193.83	191.98	199.97	191.57	199.24	197.36	194.62	196.13	196.76	196.93	194.32	198.51	192.82	193.15	194.74	195.5	197.87	193.03	195.16	189.33	198.66	192	194.71	199.56	194.89	193.63	194.98	192.97	195.71	200.96	196.07	195.16	195.06	193.3	196	194.98	195.77	196.61	195.4	188.93	194.92	191.15	196.18	190.62	191.73
211.48	206.79	209.73	207.21	209.19	207.33	203.09	205.15	201.8	203.95	207.11	205.71	211.15	205.58	207.16	206.82	207.72	210.07	210.22	206.9	205.17	210.01	207.26	205.37	207.77	209.74	207.16	211.34	210.65	208.12	204.81	207.2	208.71	206.13	206.04	207.75	213.54	208.13	204.88	209.91	205.03	207.3	203.32	207.3	206.66	207.32	204.16	212.02	208.67	207.89
199.99	200.06	198.27	201.58	196.9	198.8	200.58	197.73	200.66	199.29	198.73	195.6	198.38	204.62	203.9	201.06	198.24	201.64	203.59	199.58	201.89	197.76	199.42	199.76	200.52	205.59	202.82	201.11	196.88	202.76	205.07	200.64	198.31	200.26	201.37	199.79	197.84	200.05	200.9	202.61	201.54	201.08	197.04	201.05	206.13	203.07	196.86	199.02	199.9	198.57
205.97	207.05	205.13	207.33	203.8	204.71	203.78	206.3	204.96	202.9	207.53	203.9	202.84	203.2	204.09	201.99	204.57	208.1	201.65	208.21	203.84	203.3	205.49	203.5	202.81	200.12	207.1	203.14	204.08	205.38	207.89	201.69	201.2	205.94	204.61	204.65	206.07	201.09	201.32	203.36	206.16	204.46	204.68	209.44	201.45	204.42	201.92	201.12	205.24	201.82
208.45	212.93	209.26	206.79	206.66	206.08	211.75	212.66	212.07	209.44	212.31	215.02	209.82	210.35	216.18	211.48	208.35	213.93	213.28	217.53	214.14	213.93	212.9	215.27	209.81	216.39	210.37	210.3	211.09	213.77	212.23	207.06	211.08	206.21	210.96	208.5	212.55	214.45	206.44	207.89	213.59	214.8	212.39	215.43	208.99	207.92	209.28	207.64	212.38	214.01
208.22	207.67	209.22	209.58	207.38	211.05	204.73	209.82	211.09	212.28	206.14	209.89	209.76	209.37	214.18	207.06	207.65	206.72	203.61	206.45	207.75	204.43	205.73	207.46	212.29	207.79	208.76	210.72	211.43	209.13	210.63	211.7	206.11	214.5	207.34	207.37	207.62	209.3	207.09	206.71	208.51	208.45	212.36	200.4	206.96	216.57	208.62	209.25	208.37	207.66
198.95	200.72	200.93	196.68	203.68	200.92	202.52	203.32	195.67	198.88	204.32	201.31	199.34	201.88	197.32	196.6	198.02	201.91	199.56	199.88	198.4	203.1	202.31	200.45	196.02	197.81	200.71	203.25	203.7	199.75	199.72	203.46	197.72	201.55	203.62	203.05	204.26	200.87	202.15	195.55	205.46	199.56	202.21	198.01	203.79	205.04	198.5	199.25	199.81	198.74
207.7	211.32	209.52	212.3	211.34	210.31	209.88	209.99	206.16	203.82	206.89	209.89	212.69	207.72	210.48	211.09	209.94	213.05	205.04	206.18	204.97	212.92	213.84	204.75	210.75	207.99	211.11	211.35	211.79	205.43	205.89	204.57	206.82	208.26	215.96	204.41	210.04	206.58	210.66	209.03	205.87	207.94	208.63	209.65	211.25	207.25	206.47	204.65	209.21	205.52
208.25	202.9	199.94	200.87	201.66	206.33	201.27	202.61	200.18	197.57	202	203.05	202.59	203.61	202.22	201.28	200.14	204.16	202.72	201.95	199.13	199.44	198.46	201.47	201.09	205.22	202.58	202.19	202.41	199.48	203	202.9	204	202.7	202.12	203.06	202.79	203.05	204.83	200.14	205.83	203.9	202.65	202.57	200.8	203.29	201.9	207.47	201.95	202.52
213.57	209.6	218.89	207.33	207.74	216.08	211.84	213.3	212.88	211.13	213.24	215.94	212.99	216	213.6	215.19	210.04	214.01	209.37	212.65	211.88	214.7	208.91	211.02	211.46	208.88	215.41	216.7	211.47	213.74	211.18	206.71	216.5	211.1	210.7	211.25	209.74	210.06	211.08	209.93	211.72	210.85	213.89	215.81	211.51	211.92	210.41	212.27	215.48	215.24
204.32	206.59	206.82	197.32	200.16	205.04	201.58	204.24	203.81	203	203.2	203.44	203.49	205.16	201.27	205.62	203.6	204.94	205.27	205.54	199.29	202.35	199.82	200.47	203.8	205.11	207.07	200.89	203.66	200.3	203.12	200.98	201.9	204.22	203.26	205.6	207.43	204.49	198.95	197.62	208.36	205.28	202.04	204.92	204.89	209.05	205.98	206.64	208.57	203.97
208.64	201.48	202.19	206.15	205.27	203.68	203.96	206.86	205	203.89	204.7	201.2	206.68	205.37	200.46	205.07	204.1	207.14	204.69	198.78	204.94	201.45	209.75	203.52	207.48	207.81	207.96	199.2	206.25	205.64	202.65	201.59	203.59	203.29	205.91	203.38	205.05	205.88	203.56	205.09	206.01	199	207.11	205.97	204.56	207.24	206.74	208.77	202.22	204.27
202.25	201.53	203.74	199.06	205.34	204.8	195.61	203.17	202.15	206.03	203.37	200.48	201.65	199.25	204.93	204.25	203.84	204.47	204.83	199.18	204.21	206.04	204.72	200.2	200.03	207.99	199.63	200.91	205.01	202.04	198.6	202.14	201.82	202.39	201.83	201.44	202.75	205.12	199.42	205.47	203.21	197.05	202.35	206.84	204.36	200.42	201.28	204.64	205.29	200.3
217.29	210.95	212.32	214.44	211.56	215.96	213.84	216.07	210.87	215.48	215.07	211.97	213.3	218.19	212.79	212.26	215.46	213.14	209.31	212.01	216.73	213.26	210.01	212.69	210.64	209.83	210.45	214.19	212.93	210.96	215.68	211.5	214.38	212.62	213.76	211.35	213.39	215.54	216.03	210.94	212.68	210.97	210.91	207.71	216.9	214.33	213.93	209.14	211.3	213.87
205.75	203.97	206.05	202.77	203.63	205.57	200.92	204.87	200.48	203.59	201.64	201.76	204.59	199.78	204.2	203.91	201.99	202.32	200.04	201.36	199.5	205.16	204.83	203.13	200.86	203.28	203.14	203.73	202.64	200.62	206.92	200.5	206.1	206.82	205.56	204.44	209.21	205.93	203.07	205.69	206.14	201.86	196.87	206.11	202.26	199.26	203.92	204	202.51	200.15
199.64	203.12	204.36	205.15	203.56	204.65	205.13	206.13	200.15	204.69	197.98	201.51	199.27	199.1	201.2	199.3	202.01	205.59	203.25	201.29	201.23	201.89	202.09	200.29	201.87	205.51	199.9	203.61	201.89	204.69	204.53	201.56	203.4	201.29	205.35	205.86	205.13	202.03	202.72	200.98	205.47	203.44	205.33	201.73	207.97	206.25	201.4	198.12	201.53	201.7
210.13	209.11	212.85	204.36	207.55	205.54	208.7	208.79	210.2	206.88	206.46	208.73	202.77	208.85	209.36	208.39	206.2	210.91	204.07	207.88	207.76	209.03	205.93	206.97	211.04	213.08	209.51	212.27	211.79	210.66	207.61	206.97	207.1	206.8	206.83	208.86	210.93	206.95	211.32	207.11	208.44	212.19	209.51	208.13	207.93	205.85	207.28	206.35	214.6	210.17
205.77	203.59	208.06	199.98	203.71	202.09	207.75	204.81	202.84	210.83	203.74	205.84	205.92	205.32	206.41	204.51	204.35	206.66	206.95	209.23	201.7	202.77	206.75	203.74	205.62	200.47	203.04	200.61	206.3	201.79	207.48	199.56	206.05	203.96	207.95	207.86	203.69	208.13	203.87	202.53	203.51	202.29	204.28	194.65	202.2	206.74	199.5	203.18	208.88	207.95
202.37	205.18	201.06	205.81	196.3	201.92	198.18	197.42	198.63	203.14	201.05	196.28	196.68	202.86	198.04	199.82	201.91	201.7	199.57	200.76	201.68	201.47	203.07	197.45	197.88	196.83	198.61	203.33	199.47	196.41	199.23	200.41	203.71	203.97	201.92	204.75	198.93	206.01	207.84	203.19	196.08	199.06	196.21	197.16	200.63	200.26	198.22	201.77	197.2	197.18
214.13	210.69	214.7	212.22	211.58	213.18	207.16	209.57	210.42	216.25	212.93	213.27	215.71	216.3	208.65	215.09	213.51	215.01	212.19	212.99	215.47	210.97	213.46	213.52	212.14	213.18	210.69	212.95	209.95	210.92	212.49	206.53	213.4	216.42	213.01	213.08	211.86	214.51	213.31	213.42	216.87	209.06	216.34	211.51	216.31	214.35	208.48	216.55	214.29	214.61
202.25	203.27	198.56	205.93	203.41	204.32	203.37	199.06	207.54	200.6	204.66	204.47	201.9	200.61	201.92	201.74	208.89	202.72	205.44	208.9	199.6	199.78	201.24	208.08	200.4	203.42	197.86	203.26	198.26	205.36	204.47	206.1	200.69	202.8	204.7	204.03	200.35	202.24	204.2	204.43	207.08	204.06	203.6	201.97	202.89	204.8	204.87	204.32	204.48	199.25
213.53	210.31	214.96	211.53	211.64	213.85	212.41	208.49	211.39	211.55	213.05	216.71	207.58	214.74	209.75	211.03	215.15	209.75	214.88	216.38	211.92	208.81	210.55	213.41	209.96	210.52	213.92	213.39	214.56	212.57	215.68	216.4	215.02	210.15	208.05	203.69	211.27	211.92	209.58	207.62	212.58	212.95	208.86	211.75	212.6	206.52	211.92	210.66	207.08	209.92
215.98	210.17	211.77	215.02	211.1	213.76	213.41	217.13	211.36	211.33	212.03	210.15	212.51	210.91	208.42	214.8	211.15	211.52	212.13	211.67	213.02	210.61	211.11	206.21	213.16	209.31	211.04	211.35	215.76	209.51	209.95	216.68	208.61	210.77	211.39	211.28	209.41	208.96	211.55	212.12	208.77	215.22	210.18	213.55	216.12	211.95	213.91	204.76	210.54	210.17
204.85	205.92	203.63	197.87	207.08	204.15	201.11	206.4	205.21	201.37	204.44	206.96	202.19	202.42	206.14	203.1	200.83	207.73	204.72	205.6	205.4	204.54	205.35	203.45	205.15	202.92	206.95	209.66	208.95	207.54	202.83	200.64	201.33	208.16	204.14	203.34	207.67	204.59	202.63	202.43	205.6	201.4	201.53	201.98	207.2	208.1	200.99	202.41	205.96	203.91
207.73	200.04	204.47	202.3	201.79	201.54	202.7	203.26	205.15	199.01	201.66	204.65	198.76	201.62	199.21	200.79	201.58	201.93	209.09	202.06	199.8	203.52	202.7	201.72	199.49	207.17	199.65	202.54	199.89	197.52	206.35	202.64	200.81	202.82	202.92	204.27	200.77	203.25	202.92	198.43	205.3	199.31	202.88	206.29	201.97	202.92	208.87	204.38	201.46	206.74
211.57	209.21	202.81	208.91	210.63	208.61	211.17	207.68	202.64	206.49	208.34	213.87	204.27	207.47	212.11	210.14	209.77	205.8	207.56	210.13	209.66	212.17	205.41	202.44	207.04	205.05	210.9	207.74	208.96	207.94	207.97	207.46	204.66	206.18	208.73	213.88	209.76	207.05	203.79	209.64	207.33	204.47	205.31	206.99	208.62	208.11	209.38	207.92	207.51	207.83
204.75	199.78	199	199.62	200.8	202.59	198.89	194.84	197.4	197.45	195.99	199.95	198.76	199.63	197.73	200.07	198.84	201.59	198.52	196.82	200.98	200.07	200.13	197.9	201.94	198.68	199.21	198.7	203.37	203.52	202.24	199.88	199	198.17	198.28	203.42	196.41	200.91	200.15	204.75	195.79	201.16	200.93	201.63	199.91	198.26	198.13	199.98	201.44	200.36
200.34	201.49	204.21	202.54	200.29	203.54	197.64	199.78	202.51	202.74	201.23	206.3	204.87	203.85	202.89	200.01	203.22	197.97	202.19	205.96	204.74	201.95	200.21	200.67	200.92	201.64	202.68	200.87	201.45	203.44	200.2	203.38	203.97	202.97	201.15	199.97	207.81	202.57	202.14	203.6	202.61	203.88	203.3	203.45	200.01	201.38	207.37	205.71	203.89	200.51
214.9	213.14	206.53	211.48	205.95	211.35	209.08	212.09	211.03	214.26	211.81	214.2	210.72	213.86	206.87	211.72	216.42	211.93	211.11	214.59	212.34	211.81	205.25	211.45	210.55	209.54	212.15	213.61	214.28	215.29	213.82	209.74	211.06	213.83	211.2	209.64	216.1	209.41	214.76	215.69	214.71	210.74	208.45	213.76	214.22	210.83	214.4	211.02	215	209.76
222.4	212.73	215.84	219.67	215.64	216.33	215.95	217.29	214.17	215.48	218.44	217.73	216.19	216.64	220.86	217.34	211.28	218.68	216.2	221.96	216.46	217.73	216.18	216.19	216.7	215.61	215.37	216.61	211.9	215.69	209.95	213.98	217.58	212.11	215.53	211.62	217.79	216.22	215.04	216.95	216.19	216.75	216.51	218.72	216.96	216.09	216.57	214.4	214.58	216.14
200.03	204.16	205.59	199.59	200.91	197.44	203.45	202.9	199.66	195.05	196.9	199.93	199.24	202.61	202.7	204.24	201.08	199.15	202.75	201.42	200.48	198.72	199.4	200.73	201.49	200.17	201.6	202.14	202.57	200.28	201.65	201.28	203.39	196.22	199.24	202.91	200.7	200.95	202.79	204.39	201.4	201.04	200.52	197.51	200.76	196.9	201.25	203.3	203.4	202.99
199.84	203.44	197.02	206.86	197.95	202.74	202.59	206.23	199.58	196.65	199.26	201.81	204.58	198.33	198.92	204.21	203.72	198.26	202.67	204.49	201.14	201.75	198.99	202.85	200.42	197.99	196.06	202.53	197.71	197.69	194.67	195.9	199.01	202.38	202.23	198.7	205.57	202.9	200.14	197.03	201.36	203.91	202.91	201.17	198.55	197.72	203.32	197.11	205.62	201.55
207.13	206.37	207.93	209.43	205.01	210.03	205.66	207.35	204.68	206.09	208.65	206.7	207.12	205.96	208.22	204.77	210.05	208.84	211.85	206.63	208.15	208.04	209.01	207.85	201.17	210.36	204.53	205.97	206.26	207.08	210.33	206.72	209.9	209.81	208.06	210.63	214.1	207.87	209.38	211.95	207.03	208.63	205.56	209.71	207.26	211.45	209.15	212.69	206.6	213.59
209.66	210.57	210.92	209.71	210.97	206.95	208.33	209.67	206.63	209.19	207.62	208.47	206.37	203.7	210.99	209.82	206.99	215.5	210.17	209.74	206.53	204.12	208.59	208.27	209.82	206.85	214.91	212.75	209.11	209.99	209.89	206.15	209.08	204.04	206.88	209.96	210.12	208.02	208.38	211.26	206.47	208.66	210.39	206.61	209.03	207.16	210.18	211.24	204.43	206.31
208.49	208.83	209.72	210.29	206.81	208.33	207.4	211.44	207.83	209.16	216.2	208.96	209.19	207.44	210.63	214.01	213.2	210.36	207.33	209.85	210.69	211.17	208.71	212.26	205.57	212.53	209.47	207.36	205.29	213.7	207.15	208.27	209.95	203.67	210.17	210.95	209.29	210.85	212.9	203.69	205.31	207.41	212.32	208.42	204.36	203.67	212.12	210.26	205.57	214.36
203.85	203.63	207.96	198.84	203.46	206.04	202.49	201.95	202.83	202.59	201.69	207.72	199.52	205.32	199.11	203.22	198.85	202.72	201.19	206.86	201.66	204.42	200.43	197.58	201.94	202.43	202.67	203.07	203.25	201.99	199.79	201.77	201.82	202.29	202.32	196.68	203.9	205.51	201.18	204.12	200.95	203.47	202.03	201.34	199.97	205.57	209.14	198.65	203.11	204.85
193.9	192.86	198.26	197.33	194.74	201.13	200.09	197.97	200.16	200.86	199.09	196.58	195.96	195.73	197.56	198.91	198.89	200.44	195.8	204.03	196.55	197.72	197.06	201.76	201	200.47	199.03	195.54	197.94	199.02	196.8	201.41	194.25	197.46	203.1	200.2	198.36	191.4	197.07	195.36	200.17	197.86	200.54	195.81	199.24	199.93	199.49	196.9	197.23	196.22
208.25	210	206.46	209.89	210.19	207.21	210.83	211.82	211.56	208.73	202.59	208.16	206.82	208.9	205.67	209.27	210.61	210.83	208.36	208.59	211.57	210.49	206	211.52	211.8	214.7	209.42	205.85	206.34	208.25	208.79	212.4	211.17	206.07	211.32	209.74	205.89	209.89	209.43	209.55	210.32	209.59	208.38	205.52	207.98	209.03	211.52	214.43	210.35	209.4
191.35	193.1	192.45	193.12	193.6	192.92	193.2	192.87	192.89	199.26	193.23	190.06	198.54	195.22	197.47	191.7	194.49	192.21	196.24	196.91	190.88	194.06	196.43	197.62	191.06	195.63	194.15	192.34	197.3	190.6	192.68	197.02	196.31	190.26	191.13	193.64	195.98	188.82	193.1	194.53	190.54	194.61	196.99	192.24	195.34	199.56	200.87	195.53	191.62	193.79
204.56	203.1	208.89	206.87	211.19	202.44	207.4	206.88	202.31	204.82	202.41	200.26	208.16	205.38	204.31	205.85	207.06	205.38	202.51	207.72	205.36	206.07	205.71	206.1	201.81	207.31	207.98	202.63	207.89	206.24	203.07	202.55	204.36	201.75	205.03	203.69	205.37	209.17	203.34	209.64	201.61	198.7	205.4	203.77	208.16	204.32	202.07	206.23	205.11	201.89
210.1	205.48	210.81	210.06	208.16	209.61	210.89	210.17	208.31	209.29	210.64	208.63	212.27	212.11	206.6	205.07	210.49	205.38	212.06	208.66	205.33	209.75	208.43	211.16	210.88	207.02	206.85	210.01	209.61	213.19	212.54	207.25	209.57	210.86	209.84	205.15	202.33	205.32	206.36	210.47	210.37	210.1	207.66	207.72	209.05	210.1	209.8	213.38	206.75	204.42
207.94	206.56	208.93	208.79	207.69	203.49	209.29	205.52	206.87	205.17	206.04	209.52	203.85	208.29	210.19	208.36	209.13	206.32	211.09	212.78	206.81	208.73	202.2	211.34	206.29	206.51	206.56	212.81	206.66	208.04	205.72	209.87	206.46	210.98	208.69	207.9	208.48	210.61	207.58	213.17	212.65	209.5	214.73	208.12	207.9	205.95	204.68	211.79	208.12	206.41
206.18	208.36	209.98	206.18	205.7	208.16	208.15	208.33	207.88	208.64	205.97	208.74	211.27	210.54	212.14	211.81	210.75	208.7	210.85	203.52	207.61	208.83	211.59	208.1	209.77	205.33	209.04	208.43	209	212.35	211.89	210.28	206.33	207.32	208.63	209.88	209.44	211.18	209.58	212.15	208.64	208.62	209.27	207.41	208.04	207.62	208.09	205.51	207.73	212.73
200.77	202.18	202.26	205.31	199.31	199.73	203.51	201.71	202.39	202.22	199.43	202.49	202.85	204.8	198.17	202.17	202.46	204.2	202.82	198	206.08	202.25	202.4	203.94	205.54	199.89	203.11	202.48	199.46	204.15	200.26	202.9	203.9	197.59	200.68	199.91	204.33	204.65	199.47	200.27	202.21	201.17	197.29	204.74	202.14	198.56	201.32	203.14	207.45	207.98
210.64	208.15	208.35	210.33	214.46	206.9	207.66	209.93	206.34	212.12	210.97	206.91	207.26	207.7	211.02	209.99	210.61	210.56	206.95	208.37	206.87	212.79	211.98	212.31	211.5	207.66	211.87	208.78	212.12	207.63	209.56	210.03	210.56	212.01	206.61	211.75	211.01	206.99	210.8	210.19	208.29	206.73	206.61	208.59	203.16	215.97	208.59	214.63	209.01	207.63
206.83	201.56	198.52	202.73	207.04	202.19	207.58	205.14	205	202.76	199.64	201.34	206.52	203.63	203.25	202.68	206.89	202.42	206.4	205.55	201.29	203.14	206.09	201.58	201.29	206.03	204.1	206.47	205.21	203.22	200.76	205.51	203.11	206.93	205.37	202.42	207.34	200.36	199.6	200.54	202.89	199.71	207.46	202.46	206.43	204.17	203.55	201.75	204.56	204.63
215.63	214.51	212.38	219.11	217.7	210.43	217.12	215.24	210.22	213.81	216.18	213.55	213.6	217.94	215.81	216.08	213.84	216.41	210.65	210.77	214.76	211.1	213.1	210.42	215.84	213.41	211.27	215.22	211.99	213.71	216.11	212.33	212.91	210.77	217.19	209.37	213.15	215.48	216.18	212.7	210.58	213.66	213.27	213.15	213.31	209.58	212.78	207.77	212.53	211.76
194.29	193.11	193.67	198.92	195.53	197.4	195.72	196.47	200.09	197.19	195.01	192.93	193.68	196.18	202.39	190.04	194.56	189.6	197.62	193.76	197.61	195.72	194.9	191.5	196.87	197.83	193.44	194.9	192.77	194.96	194.16	200.11	190.83	194.38	193.91	197.02	190.17	196.72	191.54	192.83	197.18	197.62	197.78	198.22	199.83	198.38	190.98	199.69	191.52	197.52
210.62	201.24	209.95	206.72	207.19	208.89	210.33	202.98	207.4	208.98	208.42	207.29	202.05	209.74	208.02	210.4	205.59	208.47	213.25	204.71	210.28	201.65	212.18	205.53	214.29	208.34	207.89	209.31	207.09	209.92	206.62	205.44	209.87	212.56	206.5	205.9	207.34	206.67	205.57	204.47	205.3	207	206.48	205.75	209.75	205.53	205.2	208.99	204.63	206.73
212.71	217.1	214.74	209.1	215.4	212.96	208.56	210.39	209.2	209.04	209.83	210.65	211.1	214.78	211.61	211.6	212.71	209.11	214.15	211.71	210.54	212.7	213.64	208.4	215.39	211.73	208.49	208.37	215.25	210.6	212.71	209.2	210.83	208.99	215.62	217.56	208.59	212.47	214.87	216.63	208.88	212.31	210.11	211.35	206.6	209.58	212.88	213.27	212.87	209.42
212.28	210.9	210.63	213.08	204.47	209.32	210.17	205.12	208.56	205.84	212.1	207.01	205.59	211.65	208.56	211.66	203.43	209.31	210.98	207.25	209.21	202.63	209.92	209.42	205.35	205.88	203.75	208.72	209.66	203.38	211.04	210.26	210.67	205.41	211.31	204.82	206.64	209.77	208.56	205.61	206.07	209.03	207.39	210	213.6	208.07	209.88	207.97	206.61	208.53
197.23	197.33	202.9	196.26	197.66	196.37	198.33	201.7	197.09	199.6	195.85	198.01	199.04	194.65	195.99	200.93	197.44	195.88	193.75	196.15	196.37	201.11	195.29	196.43	197.43	197.9	196.57	199.78	198.4	201.35	202.75	199.39	196.88	199.38	195.98	196.88	197.59	201.88	194.98	194.13	205.03	199.52	196.57	198.2	197.32	194.24	200.09	199.93	200.13	200.91
210.92	203.7	208.12	211.29	212.26	212.1	211.04	207.11	209.66	205.62	208.68	207.4	206.11	210.92	208.76	210.39	212.67	207.35	210.5	211.34	209.41	207.07	205.08	211.42	214.54	209.24	206.95	209.75	209.98	207.05	210.87	206.81	211.21	209.24	209.2	207.01	213.19	205.17	207.45	207.9	208.13	210.08	206.15	209.44	207.89	208.16	215.27	210.17	204.78	210.9
213.23	208.36	209.31	212.07	215.91	209.81	211.38	214.69	210.08	209.2	212.84	209.68	215.52	213.82	210.09	214.62	212.88	214.53	209.95	214.27	215.13	212.35	215.06	217.39	212.95	216.83	213.02	211.22	216.76	215.81	212.11	213.72	211.53	212.3	215.28	216.84	214.01	208.29	209.77	215.85	207.06	216.3	218.89	216.95	214.1	211.15	209.93	212.95	211.87	214.18
217.69	219.12	218.13	219.97	213.92	216.79	212.77	218.1	214.98	215.3	217.28	215.69	215.15	217.05	217.14	218.33	219.86	220.24	217.75	213.58	216.58	215.41	215.78	221.02	217.8	220.89	216.73	217.96	223.6	219.43	218.36	217.77	216.55	218.12	218.47	218.85	218.19	215.98	214.53	214.67	214.17	218.64	215.77	218.22	217	215.99	219.18	212.38	214.6	218.57
208.56	204.24	203.59	203.18	207.76	204.52	207.65	207.13	204.21	205.36	203.97	208.51	203.89	204.48	209.23	204.66	205.24	204.82	208.69	206.75	207.81	204.96	206.81	206.29	205.17	203.35	204.93	204.96	205.07	199.34	210.77	205.84	212.99	206.96	205.58	207.2	202.49	208.85	203.22	207.25	207.52	203.75	206.24	201.16	207.63	205.66	208.51	204.8	205.76	205.19
210.67	208	211.64	210.14	212.42	205.95	205.99	208.87	211.5	212.13	213.73	208.04	210.69	207.67	212.73	207.06	212.61	212.5	205.46	209.44	213.51	208.97	204.57	206.99	209.01	205.76	205.5	209.99	208.39	210.73	214.64	209.16	208.39	205.13	210.51	210.13	210.1	208.93	208.96	209.12	211.93	211.32	209.18	213.68	212.4	206.71	208	210.74	210.42	207.53
218.56	216.13	221.53	220.08	215.52	216.51	218.76	219.13	219.75	214.23	219.39	219.74	213.9	215.56	217.44	213.21	216.82	223.02	214.71	220.33	221.94	220	216.93	218.17	217.75	220.74	215.49	219.65	214.83	219.25	214.56	213.98	219.55	213.96	219.43	218.38	218.69	218.25	220.51	213.79	216.07	216.79	220.27	217.56	218.94	214.89	216.12	218.39	211.88	217.98
206.37	209.8	205.68	210.15	210.65	208.48	206.36	206.84	209.4	209.51	209.97	203.67	208.79	208.12	211.37	207.52	207.51	208.66	204.67	207.74	212.1	210.6	209.25	208.45	209.48	213.85	206.46	210.52	208.27	209.05	208.14	211.78	211.82	206.57	205.1	208.87	209.11	207.86	206.97	207.19	207.98	205.66	210.95	209.29	210.46	207.19	209.44	210.12	208.25	203.23
199.43	200.53	199.87	201.38	197.3	197.47	198.38	198.39	205.39	195.93	203.93	200.45	200.57	197.68	203.46	200.31	200.86	204.52	202.89	202.47	198.94	197.65	200.62	200.91	204.64	203.78	200.34	204.43	197.23	199.7	205.26	205.85	199.61	201.65	197.57	203.36	203.44	199.88	199.6	201.55	198.01	200.09	203.03	201.01	202.31	203.14	202.16	203.52	202.38	198.66
204.11	199.66	202.02	202.89	203.9	196.28	200.22	201.14	194.44	206.02	202.96	200.36	200.39	202.43	203.85	202.03	205.18	205.63	205.09	196.43	200.68	202.62	205.08	203.2	201.61	199.84	202.36	205.82	199.15	206.07	203.32	205.66	204.16	205.8	205.28	206.07	205.47	198.9	203.38	200.98	203.74	204.26	205.68	204.16	202.82	201.02	201.19	201.78	205.2	206.23
206.63	209.61	215.51	211.92	211.02	209.09	211.94	206.61	209.63	211.99	210.75	208.01	209.11	209.58	210.58	206.67	207.74	208.78	209.62	209.04	209.01	212.3	211.24	207.58	207.34	211.03	208.17	207.58	211.53	212.25	207.46	208.84	209.37	206.66	207.64	207.59	207.65	210.32	209.22	207.72	210.19	207.51	212.84	210.88	211.41	217.43	206.97	210.65	204.52	212.63
205.94	201.51	204.24	203.45	200.49	203.11	205.94	202.41	201.06	202.92	203.48	205.41	202.66	207.3	205.06	206.47	203.98	205.96	204.22	202.39	203.48	206.83	205.43	202.74	203.76	202.49	209.3	207.99	204.41	208.95	204.61	206.52	205.91	205.69	200.73	207.47	204.52	202.55	206.73	205.41	205.28	199.17	201.37	206.35	203.39	201.85	206.01	202.63	202.45	200.62
217.79	218.12	216.45	220.89	214.58	219.97	215.48	219.74	215.21	222.35	220.48	213.15	210.81	217.82	218.72	219.46	216.26	217.71	220.97	218.09	220.8	215.45	212.34	224.37	220.24	214.35	220.24	218.42	217.71	217.39	219.67	219.8	218.68	218.37	215.36	218.06	215.26	218.73	220.99	218.55	218.71	215.97	219.44	215.82	220.71	220.59	219.01	215.26	214.95	216.06
[truncated: 400 more rows]
[truncated: 150 more columns]
