# Supplementary material for: Genetic dissection of main and epistatic effects of QTL based on augmented triple test cross design
Source: PLoS One. 2017 Dec 14;12(12):e0189054. doi: 10.1371/journal.pone.0189054 (PMC5730204; doi:10.1371/journal.pone.0189054)
Supplement: S6 Supporting Information — (ZIP) [file pone.0189054.s006.zip › z1_1550_0.2_5.csv]

200.59	202.21	205.6	206.55	205.22	205.1	204.91	193.14	203.13	200.73	200.37	205.99	196.92	204.04	205.9	200	205.09	197.76	201.39	203.3	204.74	205.45	210.55	204.35	212.02	196.21	204.72	205.54	204.45	203.84	199.56	202.33	205.96	201.09	202.42	196.67	201.46	199.87	200.49	199.02	204.06	206.9	203.77	200.91	207.81	199.39	208.13	203.04	204.63	203.42
209.32	214.72	216.81	207.31	211.56	216.67	206.73	209.72	217.76	209.38	204.06	209.76	208.1	211.7	214.62	209	212.59	211.65	216.67	210.44	209.11	209.17	203.35	210.94	210.68	212.27	214.03	210.78	210.54	212.09	207.44	207.46	217.03	216.24	206.66	216.07	213.18	214.14	212.65	211.04	213.38	216.41	203.93	210.73	206.14	214.63	212.26	213.24	216.02	215.56
210.4	209.67	201.22	210.76	212.29	208.19	207.01	211.2	205.69	205.92	206.36	209.87	207.42	206.16	215.51	207.07	201.84	207.49	215.04	208.85	206.6	212.96	210.35	205.84	210.97	206.96	205.96	209.73	213.34	212.42	215.02	204.85	209.91	211.89	207.89	210.19	212.95	214.86	210.27	215.02	205.99	210.31	206.93	203.35	206.28	213.03	207.4	212.67	208.56	209.96
198.58	198.04	203.56	197.15	198.81	202.86	201.14	204.76	190.7	202.08	194.49	202.73	200.23	201.44	192.31	198.06	200.41	201.77	195.11	202.41	201.84	202.72	202.91	199.76	199.09	198.14	205.25	198.67	204.98	198.93	200.03	198.04	201.96	198.95	193.27	199.6	201.26	201.19	201.31	200.87	197.69	198.14	206.55	199.32	194.58	193.98	203.05	198.37	198.52	205.64
198.88	203.9	204.26	207.39	207.92	199.62	205.52	201.82	202.48	202.82	201.01	203.79	200.24	206.39	203.42	202.34	207.77	201.71	204.73	206.73	208.75	207.58	202.48	204.59	205.46	207.25	198.83	206.87	204.34	202.25	204.54	206.8	203.46	202.96	204.79	204.79	201.63	198.6	199.04	201.36	207.67	203.37	204.16	200.34	198.55	200.2	200.46	200.24	203.84	197.26
222.19	220.96	222.25	212.35	215.12	216.91	216.64	217.84	215.15	217.44	218.4	210.29	216.39	216.88	218.75	212.72	219.6	218.39	216.46	216.85	219.63	215.86	220.16	218.43	221.04	221.16	215.39	216.41	213.84	217.91	214.1	220.04	219.43	212.57	226.26	219.65	213.1	216.93	221.71	217.18	217.57	212.98	223.13	217.72	217.26	217.2	207.15	221.58	217.63	216.85
203.44	210.89	208.93	211.88	210.9	209.32	207.72	206.7	207.17	216.01	208.86	206.59	207.72	203.6	201.59	210.41	210.51	201.84	210.89	208.41	201.19	212.64	216.69	206.22	205.26	209.22	208.64	211.78	212.66	210.8	205.96	206.12	211.39	206.86	207.14	211.48	212.15	208	208.99	209.94	203.67	205.28	210.03	208.46	212.94	215.5	209.73	207.11	205.49	210.58
207.54	195.56	204.26	206.48	201.78	207.6	204.82	207.51	206.71	200.59	206.04	199.7	209.43	209.22	204.83	199.1	207.17	202.51	204.77	200.48	209.48	201.33	202.03	202.81	201.58	205.14	212.24	208.57	207.18	207.44	211.36	203.64	202.94	206.39	210.46	211.12	202.7	205.89	207.22	207.04	203.72	211.46	205.97	209.96	209.76	208.23	206.77	204.11	208.49	211.11
197.7	197.65	203.42	203.84	200.68	198.95	198.82	202.2	195.4	201.44	202.06	199.88	201.91	200.66	204.01	202.54	196.94	206.21	207.18	203.53	199.39	196.96	199.77	201.42	202.11	201.29	203.54	207.75	204.65	206.27	201.26	198.69	201.93	201.61	201.48	196.12	197.77	195.54	203.36	191.79	198.54	197.53	203.15	199.95	200.19	203.39	203.42	202.45	198.75	201.72
209.49	199.37	206.18	200.09	205.54	204.36	201.38	202.21	212.9	201.51	207.53	202.35	203.14	201.78	203.7	208.07	196.67	199.09	196.54	207.97	204.33	197.28	202.29	201.22	202.35	197.36	204.51	204.19	207.79	204.55	204.98	201.63	208.89	200.43	195.58	205.41	202.27	199.29	205.17	199.85	200.45	208.74	206.35	212.09	203.16	202.57	206.38	202.28	206.1	209.21
197.47	195.86	198.72	194.92	196.98	199.18	195.49	199.32	196.01	198.6	197.08	193.47	198.95	202.84	202.09	194.75	199.72	200.89	197.64	199.62	193.83	202.19	196.09	197.57	195.45	202.84	195.87	203.13	195.84	204.85	196.66	197.75	202.62	199.76	205.67	195.82	197.64	200.62	195.99	201.11	197.79	203.27	196	198.84	195.7	199.33	194.27	198.75	197.83	202.34
198.93	203.78	203.15	197.41	201.98	198.47	204.11	205.6	203.93	206.6	202	205.82	203.9	203.21	206.12	200.69	205.03	209.74	204.42	199.84	212.06	207.2	206.44	203.52	202.83	201.07	200.56	195.97	203.75	201.79	200.15	207.35	204.16	206.67	203.11	201.06	202.79	202.98	210.35	193.64	200.88	198.98	206.84	199.22	201.6	202.81	201.28	200.14	202.15	203.34
219.82	218.92	216.42	219.58	219.42	219.67	221.29	213.49	219.9	218.95	220.29	221.68	219.6	219.61	219.89	221.53	226.32	217.76	218.83	218.27	216.35	220.33	218.45	217.25	220.17	215.33	215.31	216.33	218.03	221.2	220.46	218.46	214.74	222.3	220.32	219.15	217.54	214.38	221.96	212.62	221.3	219.45	224.61	224.41	212.37	217.8	223.35	213.79	221.1	212.12
199.75	198.21	200.42	198.07	196.96	199.8	202.25	198.85	196.6	197.93	194.81	198.81	199.99	198.57	197.87	195.01	203.15	201.01	195.32	200.06	196.24	200.2	202.09	201.45	199.03	199.62	202.74	196.51	201.26	200.27	200.01	198.23	201.81	203.1	203.14	200.01	201.12	194.83	193.92	194.69	200.36	198.56	193.82	202.01	200.13	202.36	200.01	192.88	204.87	199.41
200.87	196.69	202.88	206.98	201.38	200.51	201.33	202.11	206.78	202.98	203.76	201.27	205.23	202.18	204.44	200.72	203.69	205.69	197.25	200.01	202.2	202.6	197.67	201.55	204.27	200.39	192.33	203.43	198.25	196.36	196.62	197.35	204.5	202.11	201.04	199.96	206.8	195.88	203.33	200.7	197.66	201.73	201.04	205.14	206.6	203.25	195.42	205.94	191.5	200.99
207.55	204.05	203.66	212.9	205.88	209.63	207.05	217.06	215.44	210.85	208.28	209.26	212.17	207.12	208.7	206.69	204.44	216.97	205.85	216.18	203.65	209.59	212.58	206.61	213.71	217.67	206.46	208.17	210.74	204.02	203.95	208.47	208.96	209.77	208.19	208.09	206.9	208.65	208.59	209.85	211.02	214.08	206.85	209.82	205.99	207.76	208.21	206.82	207.74	211.28
209.43	210.4	213.32	207.3	206.7	212.4	212.47	211.81	203.87	208.2	206.53	207.03	204.99	210.37	209.78	206.12	203.61	206.04	208.02	211.88	207.78	200.44	205.66	206.23	203.86	208.63	208.9	211.6	209.85	204.34	214.93	209.02	205	212.69	206.17	214.51	214.23	206.26	212.66	212.38	216.29	207.99	210.24	209.81	211.58	207.96	203.39	207.04	210.95	209.59
206.34	206.31	202.28	199.15	202.37	203.69	202.22	207.51	196.1	200.85	205.01	199.88	210.04	208.41	196.6	206.07	208.06	206.07	201.75	204.78	205.23	204.99	205.12	202.13	203.72	206.3	206.68	209.63	204.83	214.24	203.14	197.61	200.6	206.11	199.8	201.27	197.79	199.84	199.26	205.62	198.04	207.81	205.07	207.68	203.48	203.31	204.85	205.34	211.33	201.05
202.61	203.83	205.67	203.5	206.56	202.73	207.32	203.5	206.77	205.03	197.75	203.07	204.75	201.49	203.75	200.53	204.76	206.49	200.27	197.51	201.5	200.35	202.17	201.99	199.76	199.67	200.63	206.99	204.8	209.57	199.48	205.85	196.55	204.2	201.42	205.67	206.33	199.35	206.41	200.36	203.79	202.74	197.54	197.23	200.56	206.06	206.08	200.21	197.97	204.64
216.99	205.94	207.21	207.47	210.55	204.03	212.6	214.06	205.8	211.35	207.69	218.44	204.49	210.39	210.38	207.44	206.12	205.82	206.68	215.06	200.59	203.58	205.79	209.68	208.4	211.88	211.4	212.46	209.29	213.07	213.48	214.43	203.95	206.81	209.36	208.39	209.88	208.01	210.84	212.27	218.56	209.17	210.7	206.83	202.69	208.95	215.64	203.58	201.62	216.67
203.44	204.49	209.32	205.8	203.25	209.14	206.7	213.43	208.37	203.87	205.03	204.26	202.62	210.37	206.09	203.01	209	209.62	201.5	211.25	207.28	215.21	207.79	202.79	207.74	206.96	200.49	205.27	205.42	207.7	209.48	201.03	208.93	206.11	206.35	205.22	210.97	204.44	209.29	208.48	210.43	208.51	208.62	203.85	209.35	203.74	204.87	202.99	209.67	205.06
217.88	214.04	216.72	218.82	221.13	224.26	221.27	211.22	215.51	215.47	212.5	231.47	224	215.37	212.69	214.72	220.92	220.99	218.01	219.71	218.13	214.14	218.02	221.52	213.52	215.13	212.34	216.6	212.85	223.67	218.4	214.87	218.46	219.94	216.99	217.71	224.51	223.59	221.07	218.29	214.74	214.67	214.41	217.68	217.26	220.88	217.02	221.14	216.84	217.61
200.98	197.94	203.96	201.25	198.05	207.49	205.36	198.31	204.57	196.91	200.3	198.23	198.48	203.52	201.83	206.74	198.23	201.5	204.94	199.06	202.92	194.7	203.87	201.72	206.18	199.43	197.96	207.52	202.66	202.14	202.52	196.07	207.34	199.47	206.78	202.2	204	199.83	199.41	201.87	202.44	197.67	201.31	209.15	209.34	202.56	202.86	202.3	200.46	197.83
194.93	197.84	196.41	199.14	196.46	193.7	196.15	192.46	196.56	197.74	195.56	190.4	190.98	196.13	191.83	193.28	198.11	200.39	199.92	192.23	201.34	188.7	196.13	192.45	186.29	192.67	191.87	192.74	199.68	190.84	193.63	190.81	198.42	199.08	195.51	199.84	194.29	200.48	200.57	196.32	188.49	194.71	198.25	190.47	187.66	195.19	193.56	194.64	194.35	197.65
194.87	193.76	194.02	190.46	201.63	200.28	195.35	200.47	196.78	196.46	191.38	202.68	194.14	192.93	203.52	197.48	198.25	194.24	196.63	199.16	193.07	198.74	198.83	198.92	200.69	199.54	198.13	198.09	193.44	198.25	200.21	198.85	189.58	200.64	204.36	200.03	192.28	201	192.8	197.78	197.53	200.94	202.56	197.61	197.3	200.08	203.56	199.47	191.84	198.26
211.65	205.07	205.04	206.71	206.02	209.63	203.24	200.43	208.92	204.58	208.22	208.32	209.55	209.81	205.44	211.4	214.33	207.38	206.7	211.6	200.27	206.6	203.18	202.74	208.93	203.59	213.49	208.38	211.33	207.75	207.87	210.17	201.62	203.53	204.57	211.18	206.45	205.37	210.88	209.62	212.1	207.97	202.73	213.69	204.78	213.34	205.14	203.2	203.94	206.41
218.66	211.75	223.59	211.5	219.25	213.29	216.82	221.12	216.03	212.52	218.02	220.24	220.82	214.06	217.36	218.87	215.73	209.2	218.82	212.47	213.92	218.49	213.95	213.26	216.59	220.06	218	217.03	217.66	218.77	212.97	217.07	218.99	219.87	213.96	212.78	217.82	217.54	217.51	217.9	215.17	215.66	221.5	219.53	222.28	217.95	221.46	212.84	214.99	212.17
204.31	203.44	208.97	210.45	209.2	206.78	202.97	201.35	205.1	201.44	201.38	200.52	202.87	200.62	207.69	208.34	208.03	202.89	205.43	205.13	202.2	199.98	205.17	205.03	209	203.38	201.98	206.8	213.08	200.53	205.19	203	209.65	202.46	210.54	202.85	211.96	202.92	205.53	203.83	200.94	209.48	202.9	207.62	206.37	208.62	199.59	209.37	208.57	203.56
209.04	209.44	209.82	207.18	203.35	209.04	207.6	216.77	206.15	209.61	210.88	204.91	203.35	208.77	206.93	210.59	213.61	216.2	209.88	205.91	201.09	208.69	206.66	209.29	209.29	215.28	208.09	203.59	212.03	210.76	206.12	207.9	206.78	204.44	209.2	207.32	204.82	206.58	208.34	206.59	213.1	208.08	207.51	212.22	210.21	208.01	204.61	208.51	202.17	213.6
219.04	215.86	214.98	219.42	213.66	212.3	218.73	218.96	217.5	216.45	218.01	218.33	213.03	212.77	219.22	220.7	217.25	217.43	216.04	213.7	223.49	222.59	215.72	220.07	216.88	213.33	216.82	218.77	226.24	217.38	216.08	215.18	219.23	217.69	218.75	216.82	217.6	219.15	217.63	212.47	215.69	217.1	213.66	211.2	213.64	213.15	214.76	214.91	214.36	217.43
206.98	199.25	203.64	204.13	201.25	203.42	206.9	201.42	200.65	199.61	207.04	204.49	206.82	206.3	198.9	198.62	205.6	199.65	197.9	201.2	206.7	200.64	201.81	204.47	198.9	201.27	205.63	199.87	196.81	202.27	205.26	205.98	203.32	207.5	201.27	206.94	202.65	206.92	204.58	204.97	207.49	198.24	213.1	205.98	195.87	202.84	205.51	198.67	203.18	203.43
213.17	212.96	212.06	212.75	207.89	206.79	210.41	208.38	207.96	205.49	212.11	210.32	204.62	209.8	214.6	204.69	208.24	205.06	204.1	209.86	212.19	208.28	208.17	217.25	210.88	206.17	203.4	205.22	213.94	208.45	203.99	209.52	208.31	206.32	208.24	207.95	211.67	206.06	206.14	207.33	220	207.72	209.97	207.65	213.93	213.26	203.03	216.88	206.34	210.15
212.01	207.97	210.59	206.56	207.72	213.65	214.55	209.56	203.49	214.19	208.91	207.68	212.54	213.13	201.96	207.28	212.65	210.68	208.46	207.86	207.53	212.54	213.51	207.49	213.64	206.85	211.52	213.67	212.02	211.56	207	219.75	204.2	207.57	210.49	210.84	207.66	207.75	209.98	214.56	209.13	212.62	216.72	209.62	204.54	211.11	212.04	210.53	203.52	208.13
202.78	207.97	205.96	202.87	198.77	205.64	203.92	200.7	204.39	198.13	199.04	207.34	197.41	199.62	207.19	204.12	208.32	202.24	200.78	198.28	201.45	205.8	205.78	199.35	208.21	198.63	205.56	205.8	204.4	205.48	206.84	208.69	205.85	203.24	202.6	205.02	196.79	205	202.76	199.41	207.58	198.67	202.16	211.82	203.8	205.6	197.34	209.88	197.65	205.07
206.34	203.13	210.18	208.28	206.36	209.14	206.25	208.29	206.72	203.15	208.6	199.54	210.48	211.65	204.04	211.02	203.3	207.68	205.61	212.04	206.94	205.69	209.53	203.93	205.42	207.67	208.35	207.26	218.69	201.71	209.1	207.36	207.79	202.6	210.18	211.23	208.69	208.01	205.42	213.26	205.09	201.24	206.82	206.81	207.91	203.95	210.89	199.57	197.66	208.67
208.35	204.33	206.91	195.07	202.34	201.07	206.66	204.96	202.11	198.62	200.97	200.97	203.26	208.16	197.89	201.03	206.79	202.53	206.78	201.3	205.25	199.27	199.89	205.12	201.14	200.57	207.15	205.56	201.92	205.71	205.66	203.87	200.82	209.11	207.25	202.09	203.46	199.35	203.03	202.45	205.33	209.29	207.94	207.54	203.12	208.97	202.17	208.41	205.25	214.62
195.28	196.82	195.76	196.78	195.67	191.36	188.44	192.82	191.62	197.66	198.04	193.05	194.67	196.31	190.35	191.61	197.95	187.69	197.6	194.28	201.74	183.97	196.86	191.26	197.43	195.66	197.54	200.04	190.54	192.26	196.49	194.07	188.76	197.43	195.4	192.55	194.26	191.4	191.86	193.92	191.4	195.93	192.26	191.37	193.78	193.91	194.19	195.31	194.12	190.99
209.48	208.98	199.22	209.65	203.09	209.06	210.64	207.89	213.03	206.04	209.75	207.44	203.99	206.53	210.43	206.98	207.04	208.17	212.05	206.67	205.73	212.79	203.56	213.45	208	200.18	206.26	206.46	207.98	211.92	213.01	209.35	207.12	207.6	205.34	210.94	212.87	213.13	201.54	208.65	205.91	210.85	208.42	214.29	208.31	207.01	200.47	213.03	206.16	203.68
196.89	200.72	198.78	192.54	196.87	200.77	199.32	200.94	195.85	197.79	197.32	198.08	191.04	191.45	200.66	198.92	200.08	198.67	197.66	197.44	198.53	198.3	198.04	195.44	198.42	202.68	194.24	196.82	197.99	198.74	201.43	198.39	194.55	204.19	198.68	196.62	198.85	197.18	200.15	195.07	200.73	192.02	199.55	197.24	194.49	195.65	199.28	198.23	198.42	199.24
210.59	217.46	203.25	214.79	208.08	205.65	212.48	212.76	210.27	205.4	203.19	212.27	209.31	208.75	211.61	210.62	215.69	209.88	215.41	211.68	206.06	209.05	210.66	211.85	207.88	206.79	208.26	206.58	218.07	203.41	216.5	211.6	210.18	211.17	208.53	207.1	210.57	198.41	209.09	209.62	204.29	210.93	209.9	208.06	209.94	209.82	203.92	213.04	208.21	210.46
198.31	195.68	195.09	194.73	197.03	200.61	199.72	199.6	196.69	200.69	191.33	198.5	197.6	202.78	200.27	197.52	198.2	202.8	197.37	194.62	195.01	201.72	193.93	195.99	198.57	203.26	195.37	196.24	196.19	194.31	197.53	200.58	188.77	195.63	197.89	200.38	199.8	191.56	203.12	195.26	200.32	200.63	200.91	201.71	203.84	196.48	203.57	189.26	195.77	199.91
212.3	213.93	209.36	206.42	208.56	207.71	208.59	207.4	211.58	205.56	204.25	204.83	208.68	209.61	206.62	208.02	209.24	201.91	203.18	199.36	203.04	212.8	206.31	203.9	212.86	208.62	210.66	207.99	209.74	209.98	213.74	205.05	205.59	210.04	202.91	207.47	213.87	208.63	213.82	209.55	208.35	207.78	205.29	207.13	204.27	208.3	209.31	214.38	207.38	197.35
200.18	202.07	198.8	203.87	198.82	205.41	199.47	205.42	200.67	193.11	198.79	200.57	195.63	196.29	199.34	199.51	201.42	202.01	197.02	194.57	194.53	200.5	194.74	204.31	199.3	196.2	193.67	198.73	196.29	200.15	196.48	200.36	194.68	196.29	199.19	196.62	198.69	200.62	197.02	201.26	200.34	206.83	201.31	199.1	197.63	205.05	194.61	197.64	198.4	202.57
215.49	214.98	209.98	212.92	209.28	208.39	204.37	218.6	211.64	209.58	211.13	211.79	214.68	207.65	215.52	211.43	212.09	212.78	213.27	220.14	215.27	206.81	212.93	214.33	203.61	210.49	209.67	210.45	205.52	212.8	212.5	212.38	209.57	214.35	207.54	211.62	211.99	217.36	213.94	211.62	214.62	216.26	213.84	212.88	206.38	212.61	207.67	207.77	208.3	209.85
203.02	204.13	204.23	206.22	201.61	204.97	202.5	205.78	206.97	200.03	204.35	199.64	207.21	200.62	208.51	209.18	202.73	203.37	198.34	201	210.17	201.51	203.53	210.14	199.1	207.14	197.73	198.46	205.92	205.43	205.56	211.15	207.89	206.42	206.95	200.84	210.6	211.21	210.64	207.3	204.8	207.85	206.19	208.77	201.03	205.68	208.66	206.63	205.58	200.45
201.75	199.48	203.05	195.41	198	195.2	198.87	198.5	195.94	192.92	203.95	197.55	191.87	201.35	202.18	199.12	194.34	194.17	198.97	195.5	193.12	199.77	201.14	200.61	202.37	194.25	196.39	198.28	203.02	201.48	199.28	199.58	207.22	196.21	191.3	196.34	201.53	200.36	197.6	202.89	194.76	201.73	198.4	201.73	198.52	200.99	197.2	192.41	197.97	196.17
206.62	201.9	207.22	215.04	212.7	208.52	210.45	212.08	208.65	211.63	210.12	209.88	202.33	205.06	212.94	210.44	207.85	208.62	211.83	203.92	213.94	213.09	214.69	214.77	211.47	208.37	213.35	210.1	205	210.49	213.77	207.12	210.97	205.89	216.1	210.69	208.67	205.83	209.82	208.35	211.36	207.5	204.91	204.98	207	204.7	208.61	208.64	203.19	211.49
204.63	204.99	205.45	199.5	210.33	206.16	206.41	201.24	204	209.19	208.98	202.88	207.29	201.93	203.1	200.3	210.95	200.35	204.77	202.76	204.91	205.44	206.8	203.07	205.2	209.49	206.73	204.44	204.66	197.44	202.45	206.93	204.03	209.26	206.36	206.12	205.23	198.58	208.99	209.07	202.55	205.99	200.81	202.93	204.72	207.16	207.94	202.27	207.24	203.91
204.86	206.92	206.64	204.69	213.84	202.11	207.63	213.39	210.8	208.93	203.48	211.28	204.85	211.67	209.69	208.17	205.64	204.38	209.18	201.23	207.59	206.47	208.4	211.35	209.46	210.98	207.58	206.87	207.62	208.82	210.03	206.75	209.7	216.98	208.18	211.3	211.44	204.78	209.23	208.05	205.31	198.72	209	214.9	207.73	209.96	207.45	210.39	205.94	206.02
195.8	199.9	201.03	197.59	190.46	194.14	194.21	197.26	196.9	192.35	191.43	198.14	195.89	192.02	198.52	191.9	197.51	195.42	187	195.7	194.51	198.63	195.45	192.15	196.82	192.15	190.41	194.49	203.13	194.96	194.5	190.18	195	193.67	191.44	198.68	193.59	193.76	195.77	198.69	197.45	185.64	196.67	195.74	193.57	189.85	193	197.94	195.26	195.81
214.88	207.63	219.93	212.63	216.22	213.34	218.43	215.18	215.71	222.14	219.82	217.28	216.06	216.09	213.44	224.11	219.38	220.4	215	211.15	221.07	217.16	219.36	217.28	213.53	220.39	211.85	224.17	217.04	218.64	215.75	211.25	216.95	210.88	219.81	217.74	212.99	219.41	213.62	211.6	212.94	214.49	218.67	216.17	212.78	209.42	221.71	217.52	214.25	220.03
209.11	203.95	216.19	204.62	202.67	204.28	204.18	206.06	195.78	205.88	206.12	203.27	203.18	203.74	205.08	199.37	206.1	208.6	202.43	196.96	200.35	202.03	202.81	205.33	199.52	202.33	203.86	206.22	198.18	203.68	205.67	205.36	207.32	205.35	199.81	202.94	198.22	204.66	209.01	196.11	208	205.65	202.25	203.01	199.79	196.85	205.51	200.97	208.45	198.99
196.75	196.79	201.92	197.78	201.1	200.41	195.75	203.29	197.1	198.49	195.88	201.91	193.83	202.72	195.37	193.91	202.46	203.63	201.67	193.57	202.08	191.93	201.11	198.97	200.35	200.63	201.83	197.96	199.98	202.24	202.46	197.05	200.83	204.74	199.16	198.45	198.99	199.45	198.98	197.67	201.41	202.1	196.29	197.28	195.49	203.81	201.92	195.34	196.91	207.95
212.69	205.97	210.43	215.86	207.01	210.87	208.19	210.29	207.14	210.59	213.15	209.06	210.47	213.62	206.23	204.47	203.99	212.7	205.33	205.58	201.93	208.18	208.8	210.76	211.72	216.51	208.37	215.43	216.88	203.8	213.61	211.78	208.69	208.54	217.05	212.1	202.36	210.88	210.87	215.26	207.66	206.64	212.41	210.3	201.71	208.16	213.67	209.53	209.75	205.71
214.11	207.47	213.56	211.11	208.39	212.34	210.23	209.06	209.96	211.21	207.13	212.67	210.99	207.27	207.82	210.04	213.7	208.32	209.21	211.04	210.19	204.4	203.72	212.49	209.87	211.37	207.31	208.64	213.99	210.7	211.48	204.38	205.93	207.22	200.6	207.09	209.35	206.69	208.85	217.64	209.25	207.04	207.97	213.09	210.71	209.35	215.24	213.93	211.66	202.62
210.6	210.58	215.43	217.23	211.73	217.36	212.8	210.68	215.57	210.88	206.87	209.38	215.75	216.44	214.31	207.69	207.6	208.37	212.58	214.98	210.73	211.22	214.91	212.83	211.98	211.2	214.51	216	214.42	216.41	211.38	206.72	209.57	205.41	213.98	212.83	209.21	210.02	213.09	211.19	207.31	214.52	211.89	212.88	213.09	209.59	216.57	207.97	205.8	210.68
208.69	208.05	213.21	211.08	208.02	202.47	212.27	211.74	211.12	217.88	212.77	209.04	212.36	211.01	210.91	213.03	213.03	216.71	207.61	210.25	208.01	208.9	208.94	214.19	214.21	211.81	218.96	218.1	213.35	210.4	209.32	209.87	209.87	210.05	203.97	215.6	211.99	207.61	207.63	205.44	212.7	211.42	213.9	212.74	214.73	208.38	211.88	213.99	210.51	215.31
199.97	208.2	206.06	211.73	207.49	208.63	203.06	205.09	204.06	202.65	204.37	203.69	207.9	206.02	206.1	204.55	208.66	206.78	206.1	206.29	204.14	213.8	212.85	200.61	211.97	214.55	202.32	211.09	211.21	209.53	209.52	206.16	201.36	211.44	206.13	209.05	216.28	211.75	206.28	202.98	208.73	208.72	214.16	214.11	205.45	212.96	210.72	205.06	205.32	202.62
210.05	205.48	211.17	206.54	214.64	215.44	208.6	210.06	219.58	210.32	209.9	210.33	205.88	208.45	215.61	203.14	208.01	208.49	211.56	208.05	216.9	207.06	213.17	207.51	206.47	210.14	213.12	205.41	211.26	203.81	206.37	206.84	207.83	209.63	214.16	212.33	206.35	206.94	210.75	205.87	207.52	212.46	208.43	208.86	213.32	210.48	206.86	206.64	208.91	212.47
206.33	210.54	201.41	203	210.08	206.18	202.2	206.38	206.71	201.76	204.12	206.95	199.38	204.11	204.26	204.41	208.77	206.53	209.35	201.45	204.02	202.88	204.71	207.71	207.84	208.68	204.65	206.03	207.24	200.05	205.31	199.58	202.95	205.16	206.52	206.17	204.7	203.29	208.72	209.77	192.08	205.39	208.25	209.5	208.7	210.72	206.03	199.26	205.23	207.98
217.92	211.11	216.84	209.57	212.41	207.76	212.44	211.02	210.59	207.08	212.88	212.49	212.18	208.85	204.23	215.23	209.9	212.3	218.46	215.02	210	214.59	214.78	219.49	215.16	215.48	211.25	217.86	213.83	211.18	207.38	213.55	215.38	211.37	208.21	217.85	210.9	212.93	215.89	209.1	209.37	216.25	214.23	212.7	215.06	201.78	208.02	214.62	216.87	215.06
219.46	217.21	220.55	218.2	212.11	217.43	208.13	215.41	213.3	219.43	209.15	213.55	215.03	221.92	215.55	215.15	216.33	218.88	214.1	214.72	217.85	214.7	218.64	221.69	212.19	223.16	217.68	218.95	216.54	210.21	217.39	219.77	217.28	219.01	218.27	218.42	216.3	216.33	213.89	220.29	217.85	214.96	214.7	218.57	219.04	209.17	216.81	210.73	223.22	213.46
198.09	207.04	205.4	207.45	212.53	208.04	207.61	206.74	205.92	211.27	204.23	208.07	200.77	201.28	205.31	204.29	202.14	199.8	203.36	202.69	206.41	194.06	200.88	204.5	205.65	206.46	204.71	199.92	207.87	200.09	201.71	200.67	204.73	200.18	199.82	202.56	203.33	200.74	198.31	201.27	201.49	203.05	197.52	197.96	204.9	195.6	205.36	202.39	201.12	198.57
217.51	214.53	209.26	216.22	202.56	214.36	215.12	204.51	217.06	217.69	210.51	211.76	220.96	212.44	215.36	205.03	207.6	216.08	208.38	215.56	213.72	209.59	216.88	209.76	210.87	211.03	211.43	215.2	211.6	211.28	213.1	211.38	213.94	213.39	207.78	208.05	214.3	217.19	209.97	209.1	213.63	208.63	206.43	212.14	209.47	213.77	212.24	211.37	211.48	219.3
212.46	212.1	210.89	205.02	209.85	201.78	208.88	208.08	206.57	208.13	209.13	207.9	219.27	207.08	202.99	211.99	213.73	212.43	214.43	208.25	209.02	211.69	212.07	206.15	210.08	210.48	213.92	213.65	207.66	213.68	210.51	210.04	211.89	208.26	208.6	201.82	211.81	212.49	210.78	208.48	206.67	210.12	210.97	210.22	213.78	214.48	212.68	204.72	207.29	210.09
213.63	213.97	212.87	212.54	213.11	210.7	218.53	211.19	218.15	215.58	212.99	212.24	213.29	218.04	213.22	213.58	213.04	216.45	208.54	207.82	209.41	209.19	210.68	219.95	208.67	209.35	211.31	219.9	218.72	208.35	214.39	214.49	212.79	213.05	212.77	207.54	216.51	207.11	213.28	210.16	215.34	207.81	210.54	211.57	215.77	213.62	216.65	216.27	210.68	212.38
198.4	198.11	203.08	202.61	205.63	205.69	208.04	202.56	199.49	197.24	206.18	204.24	207.29	206.38	202.1	205.15	200.2	207.89	196.82	194.9	204.68	201.6	196.55	203.37	200.43	201.98	202.97	206.47	207.01	204.71	202.44	197.1	200.55	200.35	204.53	200.81	209.55	204.55	200	206	201.06	207.15	209.82	197.53	208.41	203.01	199.96	202.44	204.24	203.67
199	204.19	203.73	206.01	206.68	205.37	206.82	211.59	203.81	204.38	204.56	204.87	201.98	204.93	202.05	205.99	204.55	202.17	208.71	202.37	208.28	202.24	211.5	206.52	209.39	204.53	208.11	206.41	206.83	201.63	206.64	204.9	208.43	201.93	206.51	203.77	207.56	203.37	211.3	200.45	207.16	210.02	204.09	204.63	206.63	206.23	196.87	202.81	208.18	202.1
216.99	224.67	218.13	221.9	218.11	218.14	219.7	218.32	219.32	216.61	217.18	220.76	219	222.01	220.02	214.9	216.09	218.02	215.64	216.58	219.03	224.06	214.17	216.59	219.82	213.08	217.97	214.23	215	216.99	216.1	218.44	215.91	220.26	214.14	211.46	211.44	221.42	217.15	218.94	215.27	216.68	221.72	219.43	219.15	217.61	217.41	220.3	221.5	215.08
215.22	219.71	209.08	216.97	209.55	212.46	211.29	210.16	211.21	213.26	207.71	212.02	214.65	208.86	213.94	210.19	212.17	208.19	215.5	212.39	212.62	212.66	208.16	213.14	216.13	211.02	211.43	206.2	212.61	215.21	211.44	206.8	211.91	210.03	206.5	215.94	220.02	216.57	214.21	212.11	213.17	211.27	208.85	213.76	210.48	211.69	204.91	209.67	214.33	211.47
207.02	214.13	207.24	213.74	210.22	207.56	205.16	207.1	206	203.3	209.63	206.89	209.36	202.69	205.48	209.39	202.8	201.19	206.26	208.77	214.88	210.76	210.71	202.24	203.85	211.35	208.95	210.23	208.58	209.73	209.95	212.1	209.66	207.61	205.27	214.79	206.83	203.19	201.66	203.44	203.11	209.65	203.88	206.95	201.76	208.54	206.9	204.37	204.72	213.52
205.11	206.25	203.08	208.29	201.1	202.28	197.12	207.13	205.83	204.84	195.34	204.42	204.15	203.05	203.98	199.66	199.21	202.12	202.24	202.95	197.92	199.36	201.02	204.72	205.69	201.47	197.63	199.72	201.16	206.08	210.81	205.04	198.25	199.02	205.78	199.86	199.85	201.88	196.71	201.79	198.09	201.98	200.99	204.68	199.84	200.95	207.66	203.43	203.38	201.28
209.14	211.72	216.07	216.63	210.82	214.25	210.14	214.19	211.39	214.03	212.12	209.06	210.93	210.46	218.22	214.39	207.57	216.02	212.92	216.72	210.08	205.33	213.21	209.02	214.77	210.17	212.92	217.17	217.39	212.15	206.58	209.85	217.94	209.06	211.44	210.86	212.03	209.92	213.12	208.58	212.97	214.08	205.59	207.75	206.29	205.27	210.45	211.37	211.52	213.89
212.11	215.12	213.12	215.64	214.03	206.1	207.05	208.59	211.15	210.6	213.54	219.86	212.04	206.94	216.42	209.59	210.09	215.89	205.92	210.6	209.26	215.37	211.66	214.37	206.47	207.6	214.89	211.43	215.23	214.6	209.81	206.64	213.83	210.68	212.94	212.19	212.98	214.66	217.82	217.04	213.04	216.6	214.16	214.99	212.21	210.52	216.76	212.46	216.08	212.28
195.65	195.26	198.35	201.21	199.28	202.69	193.64	198.85	208.61	192.25	201.58	198.7	198.93	196.68	198.35	204.93	199.7	198.67	194.81	206.1	192.75	198.92	199.11	197.91	200.31	200.89	200.72	189.95	200.68	204.39	192.89	200.97	196.87	190.38	193.46	195.21	198.09	200.1	197.28	196.36	195.21	202.09	191.18	191.72	202.24	193.3	196.52	196.86	201.31	191.64
212.74	211.94	217.83	220.44	214.99	213.68	215.81	214.62	212.06	210.28	214.33	211.91	219.38	216.05	216.91	222.74	215.25	214.72	218.39	215.22	222.75	220.42	214.82	217.71	213.06	213.32	220.79	221.12	214.36	211.83	220.33	218.05	210.58	215.76	212.87	219.36	219.56	206.77	216.64	213.7	219.04	222.68	217.5	218.94	215.94	215.81	222.92	218.64	219.15	214.74
197.29	201.99	204.19	198.84	199.29	200.68	192.22	201.49	202.02	205.07	202.1	200.23	200.07	197.6	199.8	201.72	200.87	199.8	197.12	197.18	193.85	201.88	203.39	199.05	207.3	202.36	191.65	204.82	198.13	204.64	205.09	198	200.84	205.15	200.88	201.14	200.44	200.39	204.6	198.84	191.67	196.44	199.61	199.03	196.88	202.92	199.99	198.31	202.4	199.38
213.02	210.92	207.29	205.78	210.13	207.47	205.85	199.37	209.59	217.3	209.74	210.2	213.17	207.46	209.75	208.06	215.61	205.05	211.52	212.74	211.62	206.42	210.5	210.27	216.3	203.96	205.56	208.75	210.11	210.13	211.38	207.43	206.13	214.53	212	210.65	202.73	206.63	210.05	208.08	209.44	207.49	209.27	209.95	207.82	209.18	206.85	209.55	199.56	220.95
206.84	205.41	203.62	207.1	205.12	204.01	208.75	201.2	212.42	208.88	207.53	208.38	207.75	204.97	202.04	212.41	206.29	207.94	211.01	202.28	209.21	202.99	202.18	205.53	212.35	205.29	208.85	202.73	209.93	211.48	209.19	203.47	203.57	206.66	213.53	210.87	203.98	203.07	206.8	205.6	203.09	210.56	203.58	206.44	207.3	199.86	211.59	208.27	201.64	205.75
213.26	210.45	203.71	197.41	205.32	208.43	198.07	203.96	203.32	203.83	209.69	200.6	206.47	205.8	207.14	215.23	196.15	201.57	206.54	206.71	207.68	200.2	196.02	204.57	206.47	207.29	204.81	209.34	210.54	207.42	207.55	198.49	205.03	203	201.54	200.25	200.45	202.03	206.92	202.83	207.49	204.87	203.71	201.13	204.09	205.37	202.53	196.79	203.44	201.79
213.86	205.49	213.46	212.97	207.4	213.02	212.77	206.73	212.17	211.36	210.52	212.29	211.84	212.24	207.43	208.9	208.86	208.73	205.71	208.42	209.13	206.22	211.99	211.21	208.87	210.41	211.69	207.22	211.85	205.55	205.5	215.86	213.8	206.82	208.85	204.56	210.89	209.56	204.78	207.79	206.2	215.88	206.86	209.94	204.94	212.77	208.57	210.22	213.71	210.9
211.68	209.47	206.83	218.09	216.47	214.04	210.38	212.85	216.21	210.7	207.67	205.78	213.09	219.14	212.86	213.75	212.16	212.18	208.8	206.1	219.22	210.03	206.17	214.9	216.67	211.92	211.36	217.9	209.7	216.81	213.66	210.14	211.85	208.63	208.67	214.57	212.11	215.52	212.72	208.79	206.77	216.92	205.12	208.79	200.63	213.88	210.41	207.76	215.52	210.44
202.91	200.6	202.06	202.11	195.51	197.74	194.92	202.59	205.18	199.21	197.57	195.23	201.24	205.4	197.05	200.09	201.07	206.83	196.05	201.64	194.13	199.3	201.86	195.38	201.47	198.58	193.32	199.03	198.32	204.63	200.32	205.32	198.33	194.29	201.8	202.22	198.47	201.34	200.63	195.38	205.71	195.7	196.63	197.04	203.12	194.39	200.75	195.08	205.36	195.96
227	213.02	216.28	221.82	206.64	215.12	213.74	214.92	217.57	215.81	223.85	217.57	212.55	217.97	217.73	224.5	216.29	214.74	217.01	214.66	214.63	216.8	217.01	212.1	220.34	217.49	219.42	216.46	213.4	220.59	214.07	215.56	214.34	215.1	216.7	220.74	220.32	225.39	212.96	217.83	220.56	212.64	220.36	220.53	217.65	209.68	224.83	207.5	212.61	217.97
210.11	207.83	209.81	214.5	216	206.91	208.87	217.01	206.93	206.7	211.03	214.87	209.03	211.57	215.72	205.84	213.66	216.55	209.79	212.21	212.31	207.18	217.52	210.68	215.45	207.29	211.66	210.87	211.72	215.73	204.85	208.86	219.26	214.7	220.12	217.54	214.39	212.33	208.68	209.66	212.75	209.02	210.1	205.09	211.08	212.39	210.25	212.53	213.84	214.88
198.77	194.26	198.5	201.09	193.61	193.11	198.08	199.67	197.33	196.62	193.93	193.43	191.68	198.73	196.55	191.07	198.65	190.55	195.12	198.34	198.35	198.22	195.05	193.52	195.98	195.01	197.96	202.14	192.89	192.75	191.47	198.29	198.8	193.21	196.45	195.58	195.91	192.15	193.06	199.49	199.43	193.44	192.11	192.89	197.02	196.27	191.07	194.33	195.49	188.08
209.85	203.8	212.54	212.09	211.45	209.16	210.37	208.16	214.28	209.55	208.77	211.21	211.74	209.21	203.28	204.35	209	206.5	208.54	208.92	207.6	204.76	211.73	217.71	210.74	204.77	206.38	212.52	212.33	210.99	203.08	205.58	209.98	202.45	208.14	211.16	210.87	210.65	211.95	202.25	216.88	212.17	209.64	211	209.83	207.06	216.01	206.69	207.84	206.68
205.02	212.97	207.3	211.2	207.4	210.6	206.63	207.17	217.63	205.78	207.12	201.87	205	206.67	207.22	207.45	209.47	209.93	205.44	211.52	208	209.28	211.2	203.1	201.16	210.65	209.31	206.91	207.22	204.49	207.41	208.54	204.99	208.63	212.97	205.27	216.21	207.83	206.26	208.73	207.67	211.46	203.7	205.09	210.21	208.86	213.35	205.13	205.92	201.69
215.9	215.05	212.47	214.11	211.98	217.23	214.51	211.28	209.43	207.02	206.23	216.17	212.9	209.79	214.8	211.9	212.58	208.78	209.86	210.58	213.65	209.71	204.92	207.3	216.38	216.14	214.61	211.79	213.52	214.53	215.11	214.98	217.66	213.57	216.52	205.85	210.49	217.96	209.71	213.93	217.9	216.45	216.76	207.34	211.63	219.02	211.95	211.89	211.34	212.25
203.53	194.4	197.74	208.52	195.37	202.73	202.92	201.89	201.44	206.05	200.81	208.56	205.98	206.79	202.05	196.55	203.93	208.46	202.69	194.49	197.32	201.35	208.46	198.89	200.4	206.51	206.36	202.55	199.49	207.72	208.95	197.4	196.59	205.24	201.86	201.71	213.76	206.19	203.99	203.03	200.33	194.6	200.88	207.41	202.66	199.07	206.8	199.24	198.84	201.18
211.24	214.07	210.61	210.62	205.03	214.32	204.01	207.15	209.13	205.58	211.6	212.58	211.88	211.51	210.31	207.14	214.04	213.1	213.44	205.32	209.53	212.32	209.74	215.24	215.66	208.19	215.29	210.91	210.52	206.9	211.52	209.99	211.24	211.01	206.34	210.44	203.99	208.55	208.61	215.74	204.43	205.19	217.83	205.52	212.91	209.28	214.81	210.43	203.83	215.21
207.49	198.71	200.16	202.84	206.24	201.15	201.91	201.91	202.67	210.29	206.76	198.97	209.89	203.93	202.42	200.99	201.61	205.17	199.77	201.66	203.5	205.12	201.37	198.76	203.34	203.16	199.15	202.73	200.07	208.46	200.75	202.67	205.49	200	209.15	202.17	201.54	205.7	203.26	203.33	203.08	204.73	203.89	206.17	203.08	200.2	200.93	200.55	207.08	200.05
205.75	208.75	209.35	206.77	208.23	212.36	208.02	214.27	203.94	204.87	205.77	205.15	205.51	206.69	204.79	204.98	207.38	206.07	200.64	207.33	214.54	203.4	208.13	203.41	203.61	213.8	204.92	203.27	207.14	206.09	205.37	218.6	212.44	205.81	209.13	213.13	213.62	210.65	200.83	206.31	207.55	202.82	206.96	211.42	203.13	206.12	207.54	206.36	212.06	209.2
202.62	209.23	202.97	205.25	198.15	205.01	198.22	200.8	208.2	205.16	203.47	199.52	202.3	207.63	203.41	200.76	203.31	197.91	206.08	201.1	199.58	204.86	195.45	197.16	208.98	203.8	206.86	202.17	200.56	196.81	203.71	204.36	201.45	202.23	203.65	202.58	209.58	199.94	201.16	199.43	204.79	202.86	197.47	203.81	209.86	206.75	201.64	202.72	201.87	206.47
215.68	216.64	214.68	219.32	213.54	218.74	213.24	213.77	220.4	215.11	213.78	223.81	220.81	217.73	217.6	218.66	221.68	218.23	216.32	214.73	214.34	221.76	215.89	214.79	215.5	218.57	221.15	216.46	210.75	218.7	214.94	218.45	211.53	215.39	217.22	217.07	217.2	227.21	221.55	218.86	217.27	212.42	218.72	217.92	215.62	219.48	215.28	215.34	215.17	217.54
200.96	198.46	201.09	198.17	203.93	203.05	203.94	202.63	201.66	198.76	202.74	202.83	202.05	208.55	198.19	197.62	206.82	204.28	203.2	207.04	207.88	201.86	204.09	202.31	210.27	210.16	202.81	200.51	202.87	203.14	200.57	204.03	210.64	197.17	209.78	208.88	203.82	208.62	204.33	203.59	202.09	206.36	202.18	195.11	200.08	200.13	208.91	200.55	201.14	199.65
226.65	216.33	210.81	216.32	214.19	218.85	210.93	218.88	218.98	220.63	218.77	211.49	214.23	219.03	219.89	222.36	216.22	213.84	206.89	223.58	217.45	220.41	223.13	216.56	220.57	217.97	222.13	215.03	215.69	222.25	217.82	217.45	222.99	219.67	213.19	211.03	220.74	216	218.2	223.45	218.8	215.55	217.27	213.49	216.77	217.49	217.15	216.39	220.38	214.76
213.42	215	209.29	210.02	216.29	208.36	214.09	215.07	203.34	210.46	210.19	209.62	216.46	214.57	211.79	211.98	209.46	208.1	211.41	211.04	214.43	214.22	207.35	222.61	214.01	209.71	213.84	208.45	216.18	212.35	215.36	215.12	211.39	212.88	215.6	211.65	214.01	214.03	206.36	214.13	209.62	217.33	210.02	208.83	211.07	211.13	217.17	213.94	203.78	214.62
208.45	196.41	199.87	201.54	201.86	197.96	201.72	200.23	202.06	195.4	194.7	201.72	204.97	204.25	198.78	197.92	201.23	198.67	203.85	203.09	202.91	193.46	199.97	195.29	200.99	201.97	203.82	194.96	200.71	203.73	200.95	203.06	200.42	204.07	199.82	205.98	205.19	195.23	199.19	199.82	200.51	201.55	199.32	195.91	200.3	202.62	200.33	201.21	206.87	202.85
202.16	203.38	201.29	204.39	209.86	203.9	202.18	205.59	202.15	201.56	198.71	201.38	200.42	197.91	203.02	198.4	207.35	204.56	200.57	200.7	195.06	207.82	196.1	205.27	206.39	204.1	199.26	200.26	203.63	202.95	205.21	205.33	198.65	202.94	205.16	199.37	208.44	199.02	195.2	209.95	200.5	200.87	200.96	206.32	204.4	200.93	204.15	198.34	205.71	206.4
212.66	216.03	211.8	212.53	215.66	217.64	212.35	208.68	214.31	210.65	216.22	217.67	214.47	213.26	211.97	219.23	213.48	205.62	215.76	211.8	212.66	218.97	205.87	211.51	214.21	210.17	208.19	211.34	222.07	212.86	208.22	214.86	207.69	206.83	211.51	211.57	212.59	211.46	214.01	215.01	211.35	214.83	208.69	214.87	214.7	208.61	217.99	212.05	212.57	211.56
205.4	206.92	201.95	208.91	202.55	212.05	204.41	200.62	202.97	202.64	204.11	202.87	201.9	211.16	206.92	202.86	192.26	205.09	193.82	205.89	195.75	198.19	205.6	202.67	205.27	204.67	200.39	204.53	207.38	203.94	210.88	201.05	201.47	207.21	206.19	203.89	200.31	203.27	201.6	203.68	208.04	208.03	205.16	196.71	207.92	212.77	202.38	203.48	203.22	201.26
202.13	207.01	207.3	206.38	207.22	215.58	209.11	207.1	208.06	203.35	209.96	207.48	211	205.05	211.16	201.6	198.03	208.24	207.78	205.42	204.26	206.56	202.45	195.45	202.99	205.69	198.87	204.7	200.98	195.94	203.72	207.03	205.77	206.91	210.12	200.03	206.52	204.76	203.75	205.51	202.73	195.69	205.66	196.65	204.95	204.64	204.84	210.43	201.59	205.53
211.43	214.99	209	214.11	216.72	208.54	210.4	211.76	210.29	222.36	211.81	215.62	216.06	211.71	219.64	214.84	210.5	213.37	213.3	221.64	202.81	211.87	213.56	216.8	211.72	210.82	211.85	205.26	221.45	209.82	210.98	208.47	207.74	209.33	208.62	211.32	215.49	207.98	221.52	213.76	217.29	209.3	205.7	214.72	213.45	218.03	219.12	217.84	218.98	207.43
216.07	216.37	223.79	217.47	213.94	221.29	218.51	212.33	211.58	218.62	214.98	217.84	214.52	218.21	217.15	220.58	215.06	211.95	222.65	217.63	211.22	214.51	216.04	221.46	218.27	217.3	212.58	216.8	215.56	218.69	211.45	219.59	215.62	218.24	217.34	216.39	215.53	217.28	213.66	208.28	220.64	218.44	217.85	217.84	216.98	212.48	211.21	221.23	209.48	215.05
210.43	216.09	215.69	208.51	212.69	216.09	213.9	206.06	214.19	210.69	210.9	213.73	205.88	215.12	213.87	218.49	209.71	213.87	210.59	212.83	217.18	208.64	206.25	213.31	206.22	208.41	209.11	213.51	217.48	209.57	210.28	211.18	212.85	210.67	218.76	215.76	213.24	215.18	212.01	211.08	209.31	213.19	213.84	207.2	208.64	209.48	210.99	211.2	213.13	211.19
199.64	201.02	200.95	199.68	210.93	203.85	205.75	205.8	197.51	201.97	201.12	201.84	201.33	212.55	204.3	203.4	198.48	200.73	200.04	195.85	200.94	204.64	207	203.57	203.56	204.53	200.01	202.58	200.42	203.08	207.81	206.41	203.76	205.58	209.8	199.78	204.69	200.32	200.75	204.27	202.52	199.51	203.78	200.42	202.47	191.51	203.13	208.04	200.72	206.31
213.61	212.28	214.03	217.48	213.44	213.01	217.79	217.2	207.7	211.01	213.09	211.41	213.35	217.43	219.11	212.19	215.51	207.96	211.72	215.77	210.16	219.07	215.24	214.95	203.67	214.7	208.38	217.3	213.25	216.62	219.6	207.26	206.18	211.69	215.35	211.9	210.63	214.09	212.85	214.78	215.27	212.4	212.06	209.65	213.39	213.52	210.86	220.83	216.31	212.63
204.85	198.1	195.07	196.75	203.35	196.24	193.8	194.17	193.45	198.98	197.86	198.27	196.24	201.6	198.22	201.95	197.92	197.45	190.16	200.81	199.22	201.07	197.48	201.68	195.53	202.04	195.95	194.39	199.2	198.74	198.19	195.11	199.15	197.02	199.71	193.35	202.42	197.03	194.93	201	199.86	195.6	197.51	197.46	205.99	191.95	201.11	195.58	199.39	193.61
215.87	215.05	207.88	215.73	218.68	220.01	218.09	216.71	222.76	217.98	221.97	223.55	215.94	210.97	221.36	210.75	224.12	214.81	217.76	213.69	221.16	215.05	225.14	213.71	212.04	217.34	215.28	216.51	215.8	212.29	215.17	216.18	218.73	214.95	220.58	220.37	213.84	215.74	214.39	222.45	209.54	213.42	215.51	218.6	217.15	215.65	222.5	222.15	222.94	216.58
210.31	212.84	203.64	206.33	209.52	210.32	204.82	206.92	204.46	208.72	207.86	211.81	210.77	207.75	211	208.91	211.2	213.31	203.96	208.39	208.54	208.84	211.68	212.87	206.57	210.21	210.42	208.38	207.69	207.01	209.08	209.68	203.78	204.61	204.63	209.02	210.94	202.3	208.77	209.17	205.8	208.77	209.87	208.17	208.51	209	207.78	212.77	215.92	207.99
213.05	208.01	199.52	212.43	201.07	211.98	200.87	207.78	215.22	206.94	208.94	207.26	208.21	210.74	209.38	214.95	206.86	213.77	210.47	202.08	208.07	209.04	213.17	214.59	209.23	206.47	209.14	201.53	209.48	201.87	208.21	209.14	208.46	205.18	206.23	201.66	208.61	203.4	206.99	207.59	210.07	211.44	212.96	209.03	214.39	210.58	204.9	208.54	209.34	205.9
211.85	215.12	213.11	215.25	208.43	216.37	220.98	211.97	219.13	217.24	211.4	210.94	216.97	215.48	213.26	210.21	213.94	220.61	210.12	219.78	213.61	209.4	204.37	214.54	212.51	220.72	207.62	219.07	218.45	219.97	212.28	214.35	220.95	204.36	214.22	210.28	212.4	210.92	211.35	209.93	212.77	209.1	214.25	214.35	211.97	207.47	216.05	217.16	216	207.25
208.14	214.81	218.86	223.57	216.33	218.3	215.91	222.2	214.06	212.63	213.53	219.98	213.12	217.22	217.4	218.58	216.72	214.4	216.07	214.49	217.39	222.66	218.47	213.05	217.27	220.3	217.69	212.68	211.87	214.03	215.23	217.07	215.98	212.43	215.61	211.77	219.37	216.64	213.57	215.86	212.9	219.51	218.96	218.12	214.66	217.06	217.63	221.31	218.42	212.32
209.04	214.71	206.55	213.55	210.77	210.91	206.98	214.11	208.36	207.6	216.28	214.74	211.73	219.59	214.84	207.51	209.93	215.28	210.36	214.36	211.22	212.5	213.04	210.45	211.83	210.37	217.24	215.52	209.4	207.17	212.95	216.29	214.85	210.32	209.37	217.4	211.75	216.27	209.7	209.08	214.05	211.13	210.76	213.41	208.87	213.01	209.33	215.83	211.12	209.91
217.25	217.64	210.76	216.49	220.8	215.14	213.04	219.22	223	219.31	218.68	213.31	218.2	222.17	218	216.86	212.63	213.33	216.92	214.83	221.12	226.01	219.76	219.07	213.42	219.48	217.42	221.39	219.54	215.28	225.34	215.36	209.48	217.96	221.02	217.44	222.29	220.31	221.63	209.62	214.27	218.49	220.95	219.02	215.19	216.31	214.9	212.3	218.8	219.74
211.05	211.97	209.4	214.38	213.31	213.16	215.62	214.14	214.22	209.46	211.37	212.06	216.02	212.37	207.69	213.06	211.96	213.93	215.51	214.8	211.61	213.88	217.18	210.3	214.54	217.71	211.68	211.76	218.13	214.2	212.44	211.13	212.51	217.82	210.26	208.61	208.18	209.51	211.24	212.29	212.48	210.39	212.76	212.59	215.4	212.76	209.64	208.32	209.95	204.35
206.55	208.84	211.49	203.5	208.68	202.9	208.77	207.09	210.93	207.45	213.13	205.56	211.29	207.75	207.18	208.39	209.3	204.52	215.65	211.77	212.84	203.29	208.18	212.17	205.88	205.77	210.38	214.75	205.77	213.49	206.66	208.69	211.57	207.97	209.53	213.91	204.07	210.56	210.92	210.46	210.37	208.5	208.95	204.63	205.16	209.18	211.96	206.27	208.38	208.61
209.96	204.37	207.32	201.73	202.99	201.49	206.09	215.25	210.63	206.24	204.42	210.38	207.68	208.35	203	201.16	207.27	205.19	213.03	206.5	211.64	203.16	211.06	203.45	203.51	210.37	205.64	210.17	201.39	207.67	211.51	209.93	204.63	207.75	209.38	203.16	206.47	205.67	209.86	209.5	206.82	207.39	212	200.55	205.64	206.85	210.31	207.41	204.47	204.9
210.66	211.41	212.04	214.02	209.87	216.61	215.22	214.05	211.99	207.51	210.58	213.02	215.75	207.41	215.55	214.46	209.92	208.81	214.41	212.46	214.27	216.27	218.73	216.04	208.5	206.27	214.54	213.34	214.13	211.27	211.79	213.71	222.06	215.29	216.28	211.64	211.7	210.28	207.68	211.75	210.23	211.05	205.6	215.67	212	216.64	214.47	210.99	209.65	213.7
208.98	204.58	210.06	206.83	212.46	211.11	207.75	203.36	203.48	207.14	206.25	203.68	209.65	208.4	206.51	208.15	206.67	204.11	205.54	206.86	205.94	206.44	203.28	209.74	206.97	205.64	205.82	202.4	215.44	206.01	206.64	211.21	206.58	205.92	212.58	207.8	202.56	212.53	206.52	200.52	206.19	203.67	209.12	208.7	204.7	207.34	209	202.98	209.01	207.38
199.89	199.84	198.7	196.99	205.67	199.86	199.77	198.71	196.49	203.99	199.95	199.24	200.56	198.86	196.64	198.03	193.74	193.51	198.17	197.1	200.53	203.19	195.72	202.74	195.4	201.01	199.32	201.04	198.61	202.16	205.89	197.48	193.14	197.85	197.92	200.69	202.65	202.55	209.68	197.77	203.52	197.39	201.3	197.36	203.18	200.26	195.95	192.82	195.74	193.31
204.38	216.63	208.04	207.58	212.57	206.64	208.44	209.2	209.67	211.83	213.02	215.77	212.76	206.73	209.39	214.73	211.5	208.23	209.54	213.11	213.94	207.24	219.78	211.43	208.34	205.58	210.32	210.44	213.04	211.65	210.83	212.91	214.57	211.12	208.25	212.03	209.27	214.04	220.34	211.22	213.7	210.81	213.14	210.06	213.24	208.24	208.18	208.53	211.53	207.73
192.53	194.08	194.08	201.04	200.17	200.28	201.07	197.54	198.42	198.47	194.62	200.46	202.47	194.59	197.25	195.39	195.79	199.68	197.41	204.55	197.62	199.93	198.6	200.52	194.6	193.39	201.32	203.77	202.29	197.92	201.59	196.03	204.71	192.47	196.36	192.84	199.11	193.58	193.67	200.85	208.06	202.74	196.69	199.93	204.55	196	196.18	188.92	197	196.58
200.81	200.31	206.06	203.76	202.1	201.8	201.89	202.62	197.12	199.24	199.22	206.09	206.36	202.9	205.59	201.42	201.16	196.56	204.05	204.61	201.55	201.3	199.04	201.38	205.33	203.82	199.06	200.19	201.02	200.08	203.01	198.96	200.86	204.5	193.42	197.69	204.14	199.12	204.9	201.15	202.29	200.18	203.5	191.25	206.68	202.22	202.97	201.67	197.45	201.87
215.25	209.7	211.18	207.84	211.8	216.61	214.1	209.44	214.81	213.97	213.42	210.64	210.37	212.6	211.05	220.88	214.91	211.48	210.89	203.4	207.04	215.93	211.22	209.77	208.77	216.85	215.85	215.78	210.37	219.08	205.53	213.98	218.59	209.56	215.27	213.15	210.42	216.5	210.84	208.19	212.8	207.8	213.33	210.85	214.63	210.83	213.19	209.23	214.06	211.79
210.26	210.94	211.35	210.78	207	216.06	210.53	212.21	202.69	212	213.71	213.71	214.48	210.64	211.29	212.71	206.2	214.6	214.54	213.16	207.85	205.19	209.81	205.27	212.6	202.03	209.33	208.39	206.61	210.42	209.51	210.99	207.12	206.09	213.1	211.74	214.01	210.47	211.84	208.31	212.3	213.15	214.76	206.79	207.44	210.7	209.8	214.32	201.46	215.16
206.35	201.3	209.07	200.6	210.17	203.41	203.36	202.78	208.1	201.75	200.04	202.01	201.29	204.34	201.03	201.28	200.25	203.39	205.81	201.86	206.82	201.89	200.48	204.6	201.63	207.14	201.27	204.72	205.96	203.62	198.57	198.63	202.76	198.59	200.24	205.56	211.98	203.59	197.59	204.32	204.04	202.69	202.71	201.02	202.99	197.47	203.84	198.31	198.03	200.66
218.54	218.33	217.22	224.28	219.1	218.54	220.38	218.39	221.79	212.76	219.34	213.41	220.56	219.41	212.68	214.98	221.61	208.15	212.73	213.22	215.89	216.64	216.53	215.06	219.31	216.02	211.89	216.39	216.73	209.59	214.12	217.12	216.76	216.03	216.2	221.03	217.27	207.72	213.12	216.07	220.17	215.95	214.46	219.13	215.42	213.8	215	222.85	221.3	220.66
210.21	207.64	210.96	204.23	213.43	208.12	210.3	209.28	203.58	208.02	208.58	214.95	206.87	214.98	206.26	212.83	206	211.73	211.14	209.49	209.04	207.41	204.17	209.82	211.22	218.68	203.12	209.61	211.96	207.86	213.26	205.28	212.17	209	211.57	208.63	211.19	211.52	212.02	203.88	208.97	206.54	207.57	214.48	207.58	217.56	209.52	208.05	208.94	207.81
215.91	207.54	218.67	219.37	213.57	216.62	206.24	220.39	207.08	209.66	206.48	209.79	216.29	207.05	211.24	219.62	212.24	216.6	215.21	210.23	211.04	214.73	211.25	218.39	209.22	211.12	212.3	215.43	214.07	207.15	218.97	213.9	216.49	209.83	208.64	207.6	207.64	211.06	213.66	212.06	205.92	209.1	215.38	207.77	206.56	210.91	210.1	214.53	212.53	213.28
208.4	211.44	207.81	211.22	214.88	207.4	214.76	210.25	209.28	205.25	205.13	208.07	210.1	209.72	211.7	212.68	207.6	209.53	211.31	206.36	211.83	206.69	206.48	203.62	212.14	210.38	211.75	207.07	213.23	210.35	208.64	207.76	203.97	214.09	212.92	211.46	209.61	209.51	204.96	212.14	209.17	207.11	206.97	200.46	205.83	211.03	208.77	209.38	205.53	206.52
202.29	201.59	203.19	205.84	202.6	204.23	207.69	204.94	201.12	205.14	202.46	202.64	205.78	208.22	208.21	209.52	204.8	205.43	213.45	201.93	208.08	206.21	205.91	202.75	213.11	205.81	198.33	198.97	206.41	205.43	208.7	199.16	207.93	208.77	202.05	207.12	205.67	203.22	202.56	206.1	210.32	199.5	202.82	204.92	197.8	204.48	206.21	207.84	206.33	209.25
202.06	205.29	209.44	207.2	202.77	201.45	203.88	201.3	204.6	206.27	201.55	206.01	207.62	200.08	207.38	197.11	205.66	207.38	207	201.33	201.94	207.12	204.52	196.59	205.25	203.51	207.73	202.82	211.2	201.77	207.7	210.13	199.48	206.27	201.91	205.21	198.64	199.88	198.44	198.85	199.46	199.3	202.37	206.32	206.59	204.62	203.18	202.11	204.46	209.2
210.4	209.72	205.98	207.19	207.85	205.89	208.76	205.39	208.67	207.5	207.48	203.31	211.58	210.21	205.9	210.54	207.38	209	205.68	213.34	202.12	211.27	205.31	207.31	204.35	212.03	211.38	204.83	215.23	205.83	208.64	208.59	207.13	202.93	207.37	207.93	201.94	206.6	212.04	209.91	208.87	202.72	205.17	202.19	208.29	209.47	210.59	213.25	211.85	211.7
209.83	208.08	217.24	210	212.06	209.68	212.6	213.69	212.31	216.05	212.67	209.89	209	209.13	213.12	213.09	212.06	210.26	211.42	213.58	209.87	206.87	210.05	213.74	216.27	210.19	211.67	209.76	203.61	214.21	210.74	215.76	205.74	209.28	210.51	212.58	215.23	209.72	215.43	211.59	207.02	209.49	208.73	212.62	210.23	217.3	208.92	206.41	208.2	212.42
200.91	197.15	201.88	193.1	195.97	196.31	194.2	198.87	202.48	196.84	193.92	201.05	196.02	199.1	192.52	200.77	197.48	199.27	194.81	198.93	199.55	197.19	199.41	199.57	197.35	194.92	202.82	195.88	203.42	197.4	198.92	191.53	202.04	200.32	199.72	200.75	198.83	209.59	199.9	196.19	199.09	191.38	202.2	202.07	200.42	201.08	199.69	204.23	202.66	197.64
203.17	198.54	202.25	194.82	204.04	199.17	198.57	197.35	197.01	201.2	204.37	191.3	197.11	197.19	206	197.88	198.42	199.11	193.17	203.74	199.47	200.49	202.26	207.66	197.17	200.82	201.79	202.83	195.01	198.8	200.39	200.17	203.49	199.51	200.26	195.61	201.29	199.66	192	193.62	194.26	195.77	198.4	192.02	194.4	199.06	202	197.6	204.44	194.3
208.18	210.71	207	210.14	206.72	209.36	203.75	210.61	209.61	202.08	208.51	212.74	213.61	210.53	205.5	209.6	204.06	206.3	213.79	206.93	213.11	208.71	207.24	210.26	209.28	201.68	205.05	216.13	212.46	213.79	212.23	201.58	208.71	207.84	208.78	210.49	211.96	206.45	211.29	208.8	210.12	209.58	209.95	213.32	209.27	209.49	210.47	206.74	205.7	206.97
189.9	192.28	197.01	194.54	192.12	193.17	188.4	197.85	190.8	190.66	189.78	189.72	190.27	193.65	192.08	198.13	190.62	192.97	196.96	191.85	187.99	187.67	192.15	201.07	193.83	190.29	196.76	188.72	194.23	196.99	196.96	196.81	198.09	197.87	195.1	191.55	199.15	202.62	189.82	197.32	198.63	193.25	196.17	189.54	199.22	193.57	191.89	190.8	200.11	194.3
199.89	206.59	203.54	209.58	201.84	212.25	204.67	203.34	206.1	200.41	206.96	213.12	202.15	202.49	202.79	205.8	206.25	207.21	205.53	209.3	211.18	204.68	200.84	210.1	204.28	204.41	203.11	202.56	207.15	205.22	209.82	204.82	196.89	203.13	205.11	205.88	206.09	203.53	204.63	204.83	206.31	207.26	211.39	201.59	204.16	213.56	208.98	201.37	210.74	202.84
200.94	200.59	190.91	199.24	201.07	198.11	195.37	199.56	200.09	203.1	204.46	197.48	199.37	201.54	194.07	194.81	197.23	198.47	198.85	198.88	195.11	192.23	200	190.63	201.16	200.88	194.11	196.78	190	198.15	203.63	195.99	191.98	198.59	197.84	196.8	198.18	201.84	198.41	201.01	197.6	196.67	203.08	188.93	195.61	205.6	194.95	200.76	203.29	191.68
212.26	210.35	212.43	210.61	208.39	209.13	214.54	211.48	209.24	204.61	213.42	207.09	213.53	207.39	209.34	213.43	207.52	210.28	214.35	210.55	208.13	205.8	206.35	215.08	204.8	211.71	209.24	209.26	207.05	209.25	215.4	209.38	208.65	205.78	203.07	207.66	206.78	208.31	211.61	211.46	204.73	208.63	213.67	212.04	206.99	209.9	216.62	208.61	210.25	211.53
210.14	207.72	213.58	208.82	205.97	206.99	207.48	214.52	209.65	209.04	210.94	213.03	205.64	213.2	204.04	207.92	206.9	212.34	208.99	209.74	202.86	206.8	214.75	211.28	208.72	207.64	210.91	207.95	205.65	206.56	210.42	206.12	207.11	210.79	210.19	202.03	200.07	209.9	204.47	209.05	210.18	206.95	209.55	212.53	216.13	210.15	201.87	211.46	203.82	209.39
209.07	209.97	210.62	209.01	211.34	214.18	207.7	210.17	213.73	210.8	204.22	212.62	207.62	207.11	209.76	205.58	210.38	209.84	218.13	207.36	204.84	213.79	206.03	204.15	212.75	209.13	204.78	208.82	208.82	212.58	204.17	213.16	210.64	211	213.27	206.71	207.9	208.34	211.43	210.95	210.96	211.18	209.97	206.71	210.87	210.78	205.34	204.26	208.49	212.64
207.02	208.51	211.62	204.28	205.18	202.63	213.39	207.62	205.38	207.12	208.55	211.62	206.51	210.19	212.52	214.58	204.26	206.15	204.61	207.31	207.29	205.54	210.31	209.58	211.7	208.41	211.26	212.22	206.02	208.15	217.37	204.98	200.79	213.93	208.16	207.31	204.14	208.59	210.9	205.61	210.01	209.4	204.87	214.37	206.92	202.27	203.31	206.05	206.92	212.11
215.92	205.94	209.59	212.23	223.04	218.28	210.46	209	215.51	207.53	215.57	206.39	209.03	210.91	213.54	212.56	207.65	212.04	207.54	210.63	215.06	208.94	210.68	213.07	209.08	216.66	216.11	218.78	214.1	215.38	214.44	210.52	211.03	215.67	213.67	208.69	215.52	208.22	207.59	214.04	212.88	212.11	211.59	209.15	210.2	212.96	217.43	211.48	211.66	210.69
203.28	199.61	206.33	202.04	196.8	207.43	200.12	199.57	195.15	208.3	207.32	204.26	200.11	205.58	195.44	201.73	190.19	205.44	196.22	195.36	204.63	204.9	206.43	206.43	206.45	207.32	203.82	201.39	195.4	202.33	204.93	202.21	201.24	209.79	202.34	202.28	202.47	199.09	198.2	207.58	205.2	203.02	204.94	199.4	198.23	198	205.74	201.86	201.56	204.65
223.9	217.31	221.31	221.62	221.61	214.23	215.48	217.76	216.87	216.16	217.3	213.62	211.69	213.96	211.89	214.59	218.45	215.35	220.56	217.75	220.81	218.82	218.83	216.14	222.48	211.47	218.06	216.84	211.21	217.35	219.09	217.44	214.03	215.45	218.7	214.87	217.74	216.31	218.14	211.28	216.82	214.18	211.73	214.71	211.62	216.23	215.35	220.83	217.46	214.77
197.44	192.69	200.55	197.66	198.72	202.87	198.28	197.32	191.65	198.64	195.12	193.73	196.15	195.84	199.98	202.16	204.98	200.45	195.85	198.53	197.02	195.19	200.35	190.99	205.23	198.97	201.87	198.3	198.59	198.57	204.21	198.45	199.39	196.66	200.75	196.73	193.01	199.65	203.28	195.57	201.53	199.76	198.97	199.59	196.39	195.1	195.49	200.87	196.39	197.79
199.34	209.37	210.24	204.73	210.59	199.34	207.61	208.76	199.1	206.03	201.92	200.71	202.44	210.62	199.6	203.34	206.41	203.63	204.82	205.3	206.73	205.27	198.47	203.19	202.24	208.43	205.61	205.74	202.81	208.24	204.72	200.7	207.39	206.1	209	199.4	203.64	209.12	204.21	203.77	206.39	202.52	200.38	208.74	205.04	202.54	207.85	198.92	201.26	205.35
186.28	193.5	192.36	193.39	204.87	190.54	187.72	187.51	192.58	194.31	191.55	189.63	194.05	199.14	198.41	194.08	192.47	196.68	197.68	192.19	192.22	197.45	196.4	191.5	191.9	200.75	193.33	190.55	194.36	197.7	196.54	193.03	192.99	198.32	193.16	191.8	197.39	195.32	193.96	199.17	192.22	191.62	195.08	195.24	198.4	195.53	190.06	197.04	196.87	200.67
204.31	213.3	205.34	212.41	210.49	201.18	207.54	208.7	209.34	210.44	203.87	210.42	214.17	210.61	209.59	215.57	211.39	211.3	209.99	208.2	205.25	211.14	204.5	205.9	206.29	211.29	207.04	207.97	205.93	210.07	215.78	209.45	203.28	207.99	207.15	201.9	207.85	212.03	206.96	213.28	211.82	211.36	215.72	209.91	205.73	211.44	209.45	209.62	213.06	206.13
212.17	209.11	208.76	207.93	207.82	211.71	211.49	207.94	209.34	207.51	207.09	214.91	202.85	205.73	209.68	202.54	211.57	210.45	207.47	208.27	212.73	212.26	213.41	202.84	209.05	208.36	203.75	211.87	212.65	206.49	208.1	209.57	210.1	208.94	206.69	207.97	205.85	209.42	213.77	205.74	205.06	208.23	205.97	210.83	211.67	208.58	209.96	207.82	206.93	206.52
214.23	211.12	210.02	217.6	214.98	215.71	213.64	209.11	213.24	207.33	219.82	209.6	207.4	214.89	216.82	212.89	210.74	211.62	210.34	205.79	209.09	212.19	214.69	214.76	211.05	214.5	214.16	213.14	212	212.43	210.84	212.04	215.19	207.07	215.13	219.2	212.99	212.48	209.47	207.11	209.81	211.81	209.83	209.4	213.14	209.24	219.5	208.11	212.49	207.31
210.24	209.66	214.47	207.69	210.37	208.71	212.95	210.74	203.09	211.69	206.47	206.58	202.79	204.89	204.97	213.62	212.56	207.81	204.31	210.01	206.52	205.51	203.17	211.99	207.89	205.19	207.48	205.7	210.13	208.06	211.12	205.41	200.47	209.83	213.73	207.63	206.54	211.08	212.39	211.51	210.11	207.74	208.14	207.75	203.47	207.43	209.71	206.09	205.72	208.1
196.75	194.84	194.76	196.38	203.59	191.8	203.19	201.46	203.38	198.37	197.92	198.71	197.91	198.54	201.79	206.07	201.31	203.36	196.97	199.5	202.24	208.04	199.98	198.06	200.04	200.47	203.5	198.87	202.1	201.16	200.94	197.08	199.74	195.13	193.49	204.55	205.07	196.2	199.4	198.77	198.33	201.14	196.57	205.18	201.89	196.88	198.44	197.78	202.77	205.3
216.12	213.78	210.4	214.92	204.99	211.58	206.33	214.95	215.87	210.01	216.59	211.33	213.81	212.34	210.07	210.6	213.05	208.77	205.43	214.19	205.29	207.73	212.8	210.41	217.4	215.29	211.68	212.17	213.06	205.57	211.18	211.03	214.62	211.3	215.48	215.88	209.46	207.45	207.27	211.96	210.7	216.73	215.9	211.79	205.11	211.04	218.38	212.44	209.3	207.86
204.05	200.13	207.5	207.52	207.22	203.67	200.79	201.23	202.66	200.73	201.33	202.25	209.75	199.55	205.92	208.64	202.51	208.32	205.48	196.87	203.74	207.63	198	205.97	207.05	206.09	203	198.44	202.71	203.11	210.08	211.42	205.08	199.66	209.6	205.53	207.89	197.46	203.91	213.7	214.45	206.59	206.4	207.19	201.61	204.7	203.11	203.37	209.28	212.64
208.61	206.75	209.97	207.85	213.96	218.95	207.68	208.47	212.96	211.1	208.05	214.89	214.83	210.76	205.51	206.59	208.21	216.07	211.63	210.78	212.61	208.3	214.67	211.23	207.1	216.54	217.26	218.91	215.55	218.66	215.16	211.02	211.07	213.69	215.59	212.2	214.83	213.94	202.21	211.23	210.17	211.44	210.97	215.76	207.01	212.64	208.76	209.67	214.91	212.21
207.24	202.19	207.15	203.19	203.76	212.85	206.43	207.98	203.35	204.27	205.27	209.33	206.46	210.71	203.66	208.54	208.54	202.11	206.65	203	207.51	204.86	202.39	204.96	208.74	200.81	204.49	211.43	199.52	204.82	211.32	205.46	207.76	203.85	206.57	205.83	207.15	211.61	200.08	206.13	199.78	208.4	204.13	206.34	207.56	206.2	202.34	208.21	202.86	209.59
211.18	207.12	208.05	206.2	213.69	209.09	213.3	206.87	214.19	207.39	212.53	206.45	212.77	208.52	212.14	208.01	206.72	210.06	211	209.75	209.73	209.63	211	210.89	217.18	206.73	210.77	206.73	203.86	219.73	208.22	205.37	210.92	212.36	208.74	211.87	206.66	208.89	203.96	208.1	208.09	212.22	206.76	211.91	213.66	207.18	204.21	211.18	200.63	207.73
214.57	214.36	213.01	208.05	215.06	209.99	213.34	210.53	215.44	212.54	217.17	213.41	210.66	213.87	207.87	206.84	210.65	210.62	209.42	209.02	214.16	211.01	214.45	211.5	213.88	211.33	215.06	212.57	217.91	216.44	215.91	212.75	215.23	215.88	205.76	219.43	204.8	207.57	214.25	215.19	211.42	212.05	218.43	212.56	210.72	218.06	213.85	209.24	216.86	214.8
208.38	211.11	203.61	209.72	208.81	208.01	205.83	206.26	210.32	207.77	208.92	206.92	208.92	207.56	215.42	210.44	207.28	206.84	207.82	210.72	201.46	210.44	216.4	211.92	213.44	217.98	210.32	211.07	216.88	212.41	206.21	211.31	208.34	205.43	209.38	202.28	204.54	203.9	203.04	210.22	200.85	211.48	212.38	211.03	203.89	209.54	211.11	205.59	216.17	209.41
200.47	198.3	207.78	201.19	198.66	199.7	203.47	203.07	202.52	199.91	202.05	202.31	198.16	198.77	203.23	201.68	201.27	205.65	204.41	200.67	201.94	205.8	205.69	204.52	206.99	204.29	202.23	200.69	204.23	205.51	213.28	198.81	199.48	203.53	205.8	202.3	199.28	201.16	202.1	199.92	201.99	193.97	206.04	200.19	198.94	195.43	197.6	203.94	202.96	202.15
207.2	204.3	204.9	213.03	203.7	205.41	204.62	201.22	206.52	208.37	211.6	207.21	210.38	199.69	204.78	204.03	204.2	210.21	208.15	212.4	209.44	209.51	201.07	206	195.45	207.09	202.22	207.86	201.5	207.31	208.79	205.68	204.22	205.66	202.3	212.26	204.2	208.11	216.15	201.71	205.46	208.13	204.73	206.83	207.08	207.42	206.91	202.44	210.82	198.46
213.81	211.32	207.03	212.91	215.78	208.97	210.81	208.68	209.03	211.23	212.67	208.33	223.23	216.13	212.32	213.22	203.49	212.51	209.93	208.79	209.59	216.31	207.33	209.74	207.5	202.22	210.83	211.48	212.94	207.96	207.03	210.55	210.04	206.69	208.98	208.87	213.6	207.8	216.77	205.15	211.44	212.79	211.66	207.46	207.5	206.61	215.87	218.94	216.78	211.94
210.92	211.91	210.11	212.04	207.99	208	215.97	210.28	210.42	211.51	216.25	212.94	209.32	213.77	209.42	215.14	203.31	210.94	206.28	213.61	211.85	210.92	206.17	218.84	206.6	215.7	212.16	221.54	213.01	215.37	205.27	215.69	210.46	210.11	210.62	208.83	210.25	214.25	215.74	212.31	209.12	208.46	212.21	215.47	210.15	212.24	211.25	215	209.41	214.66
213.62	213.69	211.17	211.07	214.84	205.93	216.09	209.63	209.96	219.41	209.86	218.91	215.44	212.87	208.63	205.4	208.47	211.57	208.31	212.75	208.69	209.14	215.59	217.62	216.36	217.99	213.12	214.14	212.55	214.5	213.47	210.93	216.89	215.24	218.08	220.54	212.78	215.79	218.02	216.91	208.75	217.36	211.78	214.28	212.46	208.98	214.69	209.82	211.45	214.36
199.31	198.76	199.15	197.84	195.99	195.49	203.96	207.35	200.13	201.05	205.19	198.63	196.37	203.51	202.46	201.54	200.05	203.49	195.74	196.55	194.79	196.43	197.17	197.13	201.59	204.44	197.2	197.25	199.87	203.39	203.02	197.74	202.13	199.15	202.34	191.57	204.25	193.58	195.99	196.79	196.9	199.76	199.78	204.16	199.27	202.39	200.5	197.56	197.46	194.11
194.74	194.34	203.37	193.71	197.29	195.65	197.64	194.52	204.45	200.08	193.79	195.66	196.22	193.77	199.96	192.02	194.3	191.8	197.9	195	198.18	195.05	199.6	199.47	194.5	206.45	199.16	205.12	201.15	205.15	195.06	197.63	202.63	199.76	201.5	195.74	200.56	197.69	190.1	195.45	204.2	198.68	196.53	193.5	197.6	202.3	195.1	203.25	199.9	197.54
208.42	216.79	214.49	213.47	209.84	209.05	214.73	221.66	214.46	212.39	216.99	210.12	207.28	218.11	214.61	215.63	217.34	207.82	216.68	213.4	210.29	212.35	215.68	212.78	215.25	209.44	211.3	213.98	212	214.62	212.42	213.85	213.8	213.21	206.31	209.79	209.87	220.04	212.67	214.44	217.36	213.82	212.86	218.68	211.51	218.35	215.8	209.01	215.97	215.97
206.32	211.39	212.88	206.51	211.57	203.83	208.15	209.82	209.71	214.07	208.7	197.97	210.25	208.29	209.79	208.94	207.88	207.09	203.71	208.01	205.65	207.81	211.6	207.28	204.6	210.03	206.63	207.19	201.17	208.19	204.72	209.64	214.52	208.11	208.77	206	214.07	209.23	208.05	209.26	212.24	211.3	210.84	210.49	213.19	217.11	212.25	209.66	206.47	208.2
218.7	218.61	221.39	212.88	215.76	219.52	217.71	219.32	215.05	213.33	210.56	216.41	215.68	217.57	221.15	218.46	214.63	212.46	216.02	214.8	217.63	213.95	223.92	213.09	216.25	216.99	213.75	217.08	211.81	213.4	219.12	217.42	218.51	213.18	216.32	223.64	212.73	214.01	220	222.93	219.28	216.51	219.51	219.81	210.56	220.08	213.54	216.46	215.68	216.12
216.91	216.15	208.37	215.93	216.81	211.48	211.35	203.79	216.04	213.26	213.37	206.59	214.83	209.47	211.14	215.06	212.59	214.22	210.81	209.21	215.82	210.67	210.84	209.45	209.99	212.09	212.49	208.77	208.96	213.13	217.12	215.5	218.47	218.74	214.83	215.67	218.76	213.05	217.28	215.07	212.5	215.5	209.5	217.05	209.22	219.37	212.08	208.94	219.14	217.92
214.36	210.14	209.92	213.35	219.29	216.36	211.23	213.06	219.7	214.03	213.34	212.52	212.89	209.47	208.46	208.78	218.84	217.84	216.42	213.67	209.74	207.19	216.49	211.81	213.56	214.13	209.48	211.9	208.94	216.33	214.21	215.12	211.52	217.81	215.29	212.97	204.49	206.36	214.36	210.67	214.51	206	214.86	213.64	212.84	210.76	214.36	214.95	206.35	207.8
206.12	211.47	202.53	207.51	204.98	207.54	205.12	212.72	205.94	205.2	203.7	208.61	207.63	215.27	199.72	206.67	206.5	209.5	209.5	213.59	206.23	207.53	210.37	204.45	202.4	208.51	205.96	211.54	210.48	206.44	209.49	207.15	205.81	210.49	212.9	211.57	202.14	206.59	208.04	204.72	210.74	213.43	211.67	208.98	205.24	209.4	210.47	207.81	210.12	207.53
209.05	204.96	203.62	204.6	205.32	205.84	196.84	203.8	195.73	196.51	203.32	204.28	212.05	204.62	202.22	203.05	201.08	201.42	199.56	198.16	201.95	201.41	202.21	201.46	193.76	196.98	198.8	200.73	202.43	207.95	205.99	198.62	200.64	202.58	199.46	197.46	207.88	204.91	204.21	204.32	202.91	198.89	198.91	201.78	202.4	196.89	203.71	200.14	209.89	205.55
206.53	207.91	207.33	207.31	202.2	203.33	205.23	203.35	206.86	205.54	201.04	205.64	203.05	204.33	199.85	199.59	194.3	199.88	195.92	203.31	205.03	203.33	208.48	206.73	205.68	203.42	202.23	203.06	200.6	202.28	207.07	204.19	204.25	206.98	202.4	205.98	204.63	197.23	200.81	201.97	198.9	201.73	199.54	204.7	203.95	198	200.06	199.39	200.64	202.37
211.23	207.83	198.17	201.22	203.97	206.36	208.81	201.59	203.01	201.88	197.34	204.28	204.64	202.84	201.4	198.09	200.96	205.17	202.41	201.12	201.4	194.24	206.45	207.62	205.09	204.27	205.28	207.57	208.05	202.15	198.17	202.49	207.84	201.96	198.45	201.27	202.99	201.25	201.29	203.98	199.7	209.86	199.2	201.99	199.32	203.56	199.93	206.24	204.93	199.35
199.24	195.57	201.19	200.17	201.09	204.62	192.3	196.25	199.98	202.44	200.8	199.46	201.33	204.44	199.34	200.9	202.13	197.28	201.59	201.37	195.05	194.41	195.13	200.21	199.84	204.61	194.77	201.45	197.87	200.19	192.86	193.81	192.8	198.02	197.24	194.46	201.95	205.17	205.66	188.72	198.4	199.06	198.95	204.56	198.09	189.39	197.09	208.3	192.74	199.76
200.85	200.77	204.06	204.98	200.82	205.89	209.1	206.05	203.97	210.25	201.15	198.34	201.16	208.07	205.26	202.49	207.13	205.67	201.96	207.45	200.54	203.67	206.49	204.77	207.69	199.32	201.59	200.17	204.49	205.56	193.15	212.97	211.65	198.7	203.62	203.69	208.28	197.73	205.88	205.42	196.21	196.21	212.61	201.27	201.77	208.03	206.23	197.58	200.6	202.26
202.76	203.8	198.22	205.47	205.97	201.61	203.72	203.79	209.75	215.08	199.8	204.34	212.38	197.32	205.93	209.65	209.27	205.01	202.64	200.14	210.26	199.48	196.72	198.63	201.29	201.78	197.69	201.46	195.91	202.43	207.97	199.21	199.96	200.96	205.57	203.14	203.51	203.43	202.22	203.61	205.63	199.49	201.35	204.77	201.73	202.07	199.65	202.74	202.04	205.09
204.98	199.88	199.97	200.11	196.63	196.3	198.96	198.65	200.54	203.13	202.1	204.79	201.72	198.85	196.44	198.86	199.25	200.45	195.75	193.69	197.89	201.89	205.84	199.97	193.71	197.77	198.36	197.46	199.5	201.21	201.58	206.45	203.58	196.1	202.79	202.69	200.25	202.79	198.6	199.24	195.1	200.72	200.52	196.31	199.47	202.29	192.11	202.35	201.65	205.09
218.67	216.93	216.41	219.02	215.76	211.01	219.4	213.32	215.3	217.42	212.33	213.64	213.64	220.75	219.93	219.14	215.58	218.07	218.61	213.92	212.64	220.51	215.94	216.51	216.77	211.52	216.04	222.55	215.26	215.81	214.76	221.33	213.95	216.65	222.08	215.41	216.48	218.82	217.6	213.99	214.67	221.44	210.94	222.25	215.96	216.44	213.43	216.97	214.45	214.03
212.47	217.77	213.32	210.88	214.44	210.19	212.05	214.08	214.46	216.06	215.36	212.84	218.21	210.22	212.93	209.62	215.59	209.24	215.63	211	211.23	211.02	211.37	210.76	211.19	215.88	214.94	211.32	207.47	207.43	205.31	217.89	207.05	205.83	217.8	217.78	206.2	212.31	208.6	209.16	213.32	211.06	212.37	209.15	212.79	204.78	216.66	210.52	214.97	217.04
222.73	219.32	214.06	219.75	217.65	218.27	218.63	213.13	216.82	215.37	219.32	215.6	217.45	219.91	218.98	221.61	219.48	212.06	219.51	224.93	218.57	222.22	218.97	209.86	221.19	219.62	214.79	222.97	214.47	217.34	216.9	217.79	222.16	217.18	215.48	217.8	211.65	214.55	215.35	223.42	218.39	218.89	218.67	209.39	215.42	225.33	217.9	216.56	225.33	213.62
205.68	207.82	205.39	206.07	210.12	204.11	209.06	201.13	203.61	201.64	197.07	202.98	205.28	201.18	204.77	208.85	196.57	201.48	199.41	205.78	208.25	207.93	208.62	206.19	204.11	201.48	205.25	207.38	203.57	204.94	200.65	206.06	208.05	201.26	204.9	208.83	198.79	206.86	204.16	204.9	206.59	210.7	204.41	210.56	193.13	201.04	202.43	203.51	207.95	210.96
204.83	219.3	214.69	215.36	207.96	217.42	207.1	207.3	211.68	208.09	210.82	210.46	208.59	208.67	216.17	211.06	204.42	212.08	210.27	211.41	216.99	210.83	210.93	206.31	218.27	212.84	210.09	207.15	213.75	213	204.4	216.55	209.46	210.04	209.75	212.36	212.49	209.57	212.45	210.37	205.93	217.33	214.27	210.94	214.56	205.37	208.56	207.34	217.77	207.92
208.68	211.24	211.19	214.52	210.38	204.49	210.88	210.65	213.54	211.2	210.95	206.24	210.21	207.67	203.83	214.02	212.06	208.03	210.23	212.61	208.97	216.7	213.79	202.05	211.86	210.22	210.89	211.88	214.14	204.82	208.37	214.65	211.61	206.97	208.75	211.97	210.18	204.27	204.53	213.74	213.29	203.3	203.82	203.67	211.06	208.89	208.65	208.92	207.15	206.28
216.64	213.77	215.98	216.61	211.46	211.65	216.84	213.63	218.42	209.17	214.57	211.22	219.61	213.07	210.86	210.42	217.83	215.45	218.35	217.44	216.95	209.8	210.8	210.16	214.6	218.02	212.56	212.41	216.01	214.44	208.83	216.3	214.03	215.54	213.09	216.08	207.71	213.74	217.78	215.2	213.09	207.79	213.33	209.1	218.97	207.67	214.98	210.43	215.75	208
209.82	215.71	214.63	212.66	214.51	207	209.44	208.66	210.27	214.82	209.5	211.81	213.37	214.17	213.14	218.74	211.01	215.27	210.97	210.67	209.16	209.77	216.37	212.01	209.74	213.94	212.85	209.58	214.33	211.19	216.71	213.16	212.45	211.31	210.27	215.87	215.75	217	212.83	208.65	211.97	206.44	212.64	208.5	211.98	211.28	208.15	212.62	213.33	217.2
209.5	211.76	213.17	209.58	216.33	213.97	216.39	216.95	212.92	209.8	207.36	209.55	218.96	214.57	212.89	214.83	214.73	206.85	204.44	209.62	212.77	215.95	209.62	212.85	211.93	212.47	211.06	212.63	209.73	207.03	213.84	213	211.89	217.31	209.18	212.81	210.94	216.01	215.13	211.64	210.3	216.48	218.76	217.67	207.63	218.12	218.96	218.38	215.86	212.16
203.78	203.57	205.57	205.59	203.3	206.55	205.49	209.5	208.68	207.96	198.43	209.04	211.35	206.59	205.2	205.33	204.61	207.67	210.27	207.28	212.05	206.99	203.78	206.52	201.59	205.2	203.04	204.82	219.78	204.68	201.06	204.09	214.31	211.26	210.04	206.48	205.22	213.19	205.76	210.73	206.78	207.31	211.96	208.92	209.04	206.83	203.23	205.93	209.33	203.51
204.21	202.21	201.22	200.54	215.92	204.15	205.51	206.47	203.12	210.91	205.81	204.37	209.12	200.08	210.03	206.33	204.47	203.2	204.34	209.19	206.83	201.97	204.15	204.93	203.79	201.84	207.59	202.24	205.54	204.81	206.99	205.1	202.57	203.48	199.11	204.43	206.99	206.07	210.05	210.51	199.65	206.23	206.73	203.43	205.95	211.3	205.85	202.07	208.36	203.7
208.46	211.51	208.29	207.48	205.49	211.61	210.76	212.08	206.75	205.05	215.29	204.64	212.14	198.65	211.65	208.9	211.61	206.89	205.21	212.38	211.19	200.87	210.07	210.43	201.78	214.89	212.91	216.38	206.53	206.89	210.23	208.78	209.44	209.53	207.32	204.83	204.59	210.37	212.16	210.67	209.25	212.8	205.74	208.33	206.54	209.89	208.12	215.49	211.34	211.96
209.13	207.14	209.5	205.37	201.85	209.32	205.84	209.09	211.3	211.38	206.95	210.2	215.56	209.09	207.12	204.2	210.39	206.88	207.54	212.14	204.63	210.62	210.04	207.93	204.72	211.23	207.46	211.63	208.92	205.9	204.84	210.08	207.44	205.6	209.11	209.57	205.28	207.45	207.11	209.69	206.35	210.59	201.26	211.88	210.47	204.58	203.68	209.19	211.53	209.85
192.79	205.02	202.53	208.7	198.92	202.81	199.15	193.99	205.88	205.89	197.52	201.8	194.97	198.31	203.19	194.26	201.04	205.37	200.29	198.4	199.68	199.86	198.59	198.55	197.14	199.7	201.78	199.99	205.93	203.34	198.95	200.77	203.71	202.1	203.35	206.01	196.16	197.5	199.6	197.86	206.32	192.74	199.9	199.93	203.34	199.07	198.38	199.19	197.8	202.72
217.44	219.15	222.67	225.21	223.61	217.98	220.77	221.22	218.43	214.39	220.47	220.91	215.51	219.61	214.23	216.45	212.89	218.07	224.12	216.86	214.67	216.92	216.85	218.58	222.11	222.88	217.33	219.79	225.74	209.92	223.79	219.26	220.33	213.8	218.28	221.17	219.72	213.79	212.18	214.53	217.26	218.04	219.73	212.47	220.68	221.32	218.41	216.94	216.63	214.75
208.73	205.3	213.81	210.28	201.7	206.34	200.18	209.82	200.31	197.86	206.86	202.42	208.58	208.01	204.52	207	204.69	199.83	202.42	203.18	202.58	203.6	204.18	205.44	202.35	202.09	207.51	204.4	196.71	210.52	206.2	205.74	208.91	210.82	206.84	207.09	202.48	209.23	205.81	206.21	205.62	204.87	202.85	203.56	208.67	199.34	195.89	204.49	202.62	208.7
199.47	206.81	200.4	201.11	201.8	205.94	202.91	207.3	200.35	203	208.19	203.29	201.97	207.79	204.02	205.62	198.63	206.89	202.78	206.78	207.94	205.6	203.49	204.78	202.21	207.52	208.48	204.69	206.32	202.84	199.15	209.69	207.78	208.65	205.37	195.9	202.59	200.89	203.72	200.37	202.92	202.13	202.94	196.35	205.16	199.8	206.12	200.45	203.66	202.83
202.28	199.7	199.4	206.62	199.04	204.12	203.51	199.22	204.77	204.27	204.19	201.62	204.28	203.91	204.28	208.64	203.77	197.59	204.43	207.08	203.27	207.83	199.98	200.92	203.3	201	206.26	198.19	207.23	201.68	200.09	201.2	205.81	201.65	204.65	201.15	208.33	205.94	200.79	206.73	204.71	211.4	203.18	205.54	200.07	200.01	207.57	202.36	201.62	207.19
211.45	209.95	208.96	205.03	209.28	207.83	202	205.1	205.94	201.22	203.61	210.61	206.54	204.71	205.03	205.93	210.11	205.33	214.63	203.76	205.77	205.46	205.89	207.57	205.56	205.36	208.06	211.16	205.8	207.72	205.05	206.09	206.71	210.76	200.3	202.13	211.86	205.67	208.81	200.41	209.93	211.99	202.24	206.48	204.65	213.38	206.76	210.09	213.02	206.18
216.68	205.51	208.55	202.76	204.23	211.67	201.2	209.04	208.59	203.06	204.62	207.68	216.02	205.68	208.39	198.26	210.66	206.85	208.01	208.82	203.21	208.06	201.24	202.87	201.62	205.35	210.88	206.81	209.72	206.36	204.14	206.2	210.62	199.91	203.51	202.34	199.92	208.22	203.1	207.9	206.02	201.56	208.45	201.34	200.77	209.09	209.09	210.6	207.4	206.35
207.46	201.34	208.56	209.55	203.91	203.03	207.05	204.66	203.7	205.68	200.12	200.73	205.94	205.94	206.61	211.22	203.72	204.75	205.27	208.41	203.87	208.62	209.35	204.25	212.12	208.47	202.75	202.33	205.8	208.38	202.31	201.29	202.59	206.13	203.5	201.47	209.16	203.21	208.86	210.11	201.35	207.25	199.53	205.75	201.65	207.49	196.56	208.72	207.39	210.54
207.99	206.99	207.22	206.27	215.09	203.68	211.72	210.65	210.63	206.24	206.92	204.83	206.19	204.36	205.76	202.79	200.17	206.1	209.56	204.9	206.98	204.63	205.58	204.4	205.68	203.41	208.94	203.67	212.78	200.85	202.78	202.44	211.96	208.06	209.21	206.51	203.8	198.67	203.48	208.52	199.71	207.61	211.29	210.02	206.21	204.13	203.24	203.97	211.36	210.45
216.14	222.16	217.86	215.24	220.03	215.71	217.89	214.14	214.28	215.48	217.73	214.02	211	214.59	218.32	216.33	211.98	211.16	224.88	211.27	223.67	221.94	216.28	218.2	213.01	215.5	211.53	216.22	217.7	218.23	212.71	219.23	212.72	214.69	213.28	218.93	214.51	213.28	215.16	218.99	216.82	214.94	216.06	214.21	222.18	217.64	213.68	216.65	214.09	224.71
205.7	211.67	201.86	204.17	213.17	209.71	205.49	214.99	210.58	208.19	205.33	208.32	211.61	201.8	212.15	208.49	208.89	214.44	204.95	208.48	210.89	211.97	207.67	210.25	201.76	211.23	202.29	211.74	205.95	201.27	210.89	200.28	202.73	201.61	204.58	207.91	206.37	202.46	200.56	204.76	207.3	212.45	203.51	208.59	206.74	204.05	206.15	210.56	205.44	201.3
203.27	212.92	207.66	210.74	208.7	209.96	207.98	208.92	211.51	214.02	206.33	206.27	215.86	211.89	205.03	204.74	208.54	209.16	205.09	215.44	207.55	205.66	208.76	202.85	208.56	197.36	209.01	205.1	205.52	205.14	211.99	205.49	208.81	206.1	219.05	208.15	212.05	210.66	207.93	204.81	208.04	202.63	205.96	208.65	207.51	209.6	203.79	211.15	207.34	209.92
201.98	207.48	200.92	203.88	206.91	204.94	203.29	207.76	206.53	201.69	210.02	211.33	209.58	207.59	203.85	200.24	204.48	201.82	208.91	201.62	204.21	210.38	201.39	205.89	203.4	204.1	218.42	205.05	197.76	198.9	209.21	200.82	199.14	204.12	206.44	207.14	200.24	205.28	198.38	206.85	205.06	202.18	206.61	204.85	210.51	205.51	205.8	204.98	204.27	201.57
205.9	199.91	214.01	207.37	202.24	203.86	203.9	205.29	209.39	208.22	208.62	199.25	208.77	208.05	203.43	199.75	207.6	205.4	205.42	207.77	206.33	200.75	208.37	203.31	203.58	213.17	204.72	212.78	205.87	203.56	206.11	207.13	202.43	205.65	201.88	203.62	207.91	201.91	200.53	205.71	206.71	200.27	203.03	207.08	205.47	202.86	202	210.29	206.22	204.65
206.97	212.22	209.93	215.8	209.07	216.15	216.61	214.76	218.87	215.4	213.71	214.19	207.56	214.35	210.34	218.4	215.77	212.27	212.6	211.58	220.59	214.06	221.79	209.11	213.55	217.66	215.63	219.24	212.27	215.85	216.05	218.93	213.45	216.78	214.62	212.21	216.59	211.2	215.5	211.36	210.29	217.49	215.94	217.14	216.78	221.61	216.06	209.21	209.7	219.75
212.02	208.16	208.14	210.86	213.55	214.6	211.65	213.63	213.29	209.24	207.72	213.83	212.93	208.3	209.44	215.28	210.61	215.13	214.85	209.42	211.37	213.57	207.64	217.52	208.44	207.81	215.9	208.35	222.64	214.29	215.64	216.31	211.82	214.86	213.12	222.45	211.47	212.15	215.97	219.15	214.6	213.3	214.65	210.71	208.4	210.59	211.87	213.96	218.6	214.37
204.8	212.49	209.64	219.64	212.48	205.96	215.33	213.84	210.16	209.88	210.3	219.31	209.28	211.24	213.83	212.25	205.56	213.58	208.68	203.52	216.57	204.4	215.89	217.61	211.38	205.9	218.73	212.03	208.98	213.89	214.86	211.95	209.3	217.61	211.74	216.33	208.77	214.68	206.98	209.57	205.87	217	215.52	211.8	212.63	206.31	211.71	217.55	212.14	217.15
202.09	204.39	206.75	203.53	213.95	214.63	207.81	205.88	205.69	202.74	206.01	211.18	208.9	205.08	204.6	208.4	203.33	211.14	208.47	204.07	207.31	206.54	208.76	204.7	211.86	208.34	205.19	210.72	211.82	201.18	207.57	214.85	209.77	211.94	212.28	208.38	211.52	209.65	210.68	201.23	207.78	206.1	210.4	209.05	201.63	208.39	209.22	209.98	204.45	207.25
207.18	194.3	209.88	206.49	204.47	206.24	198.92	206.61	200.98	206.03	197.36	194.96	208.5	204.78	201.38	206.06	198.71	205.9	206.88	195.26	204.83	207.11	210.99	197.49	202.42	199.67	205.71	200.18	199.51	201.51	198.02	199.89	213.37	208.16	202.69	205.43	202.51	210.71	199.7	199.66	201.91	201.45	199.51	199.45	201.93	197.62	198.91	205.12	205.99	204.31
207.94	200.69	196.97	208.29	201.68	201.61	201.78	205.76	210.13	203.26	198.15	209.67	204.92	207.26	205.03	194.87	205.11	203.65	207.9	198.32	202.94	212.61	207.08	199.07	206.7	200.34	209.7	203.95	200.69	206.79	196.38	198.13	205.37	195.92	208.63	204.46	199.09	201.7	204.68	206.2	195.48	205.85	203.05	201.93	208.75	211.45	202	203.29	199.05	205.37
208.58	210.21	203.9	204.04	205.39	211.51	203.69	209.11	203.76	210.5	210.32	210	203.77	206.9	206.62	212.88	211.02	205.71	212.18	206.62	208.74	205.41	203.33	209.38	211.17	208.89	207.43	206.44	209.53	209.03	206.7	209.33	210.68	210.32	210.68	213.22	208.15	204.86	209.25	208.74	210.33	206.04	209.64	205.52	204.18	203.72	210.31	206.22	205.68	202.56
214.29	208.33	211.62	207.77	208.63	212.83	204.26	210.26	213.62	211.25	202.67	207.29	211.3	217.4	207.65	206.03	216.87	207.37	209.95	212	199.51	212.82	210.01	210.11	209.53	210.45	210.73	209.75	210.27	214.42	207.21	214.27	212.78	205.78	212.26	205.11	210.4	209.74	211.56	206.44	215.05	209.42	207.27	215.41	215.83	210.5	205.82	211.08	214.58	210.6
199.24	207.46	203.57	203.31	203.64	201.2	193.97	201.59	202.7	201.11	197.33	202.48	200.37	197.59	202.34	200.67	195.32	202.37	204.57	201.31	204.47	201.73	199.02	206.78	199.42	198.4	203.33	201.61	206.35	201.61	200.41	197.23	204.29	198.88	200.16	201.9	205.32	204.82	206.3	197.94	205.91	206.53	215.96	208.41	202.03	198.78	206.95	201.66	205.33	206.27
197.78	194.62	195.95	195.74	193.33	201.69	197.46	195.64	196.86	200.49	199.6	206.26	203.31	200.52	200.02	196.41	197.18	194.57	198.54	198.05	197.03	201.65	198.01	199.74	199.98	198.66	196.22	201.99	197.75	200.27	201.14	191.67	199.42	198.24	193.87	192.29	199.58	200.36	205.62	195.97	199.47	203	201.29	192.16	205.25	201.44	199.86	198.82	190.04	201.9
209.11	207.08	208.16	205.14	212.75	204.83	209.99	215.6	211.07	207.88	205.6	211.02	207.95	212.27	205.25	202.51	206.32	214.01	209.67	209.56	208.33	210	212.1	208.24	209.44	208.46	210.46	205.94	208.04	204.68	206.01	208.11	221.71	209.7	206.41	211.19	204.61	207.58	206.49	216.92	204.6	211.52	209.15	208.61	216.09	209.74	217.64	207.04	210.12	210.16
211.32	214.02	207.6	220.17	214.75	212.72	211.62	206.82	215.25	215.91	206.73	214.76	212.96	208.76	209.43	211.99	206.66	213.01	213.57	216.55	217.3	209.16	214.98	209.11	210.93	209.06	207.73	211.51	213.1	208.47	207.35	211.69	212.36	212.1	214.17	214.35	215.48	211.12	217.92	208.72	219.96	218	219.89	211.18	221.2	209.76	207.83	212.61	209.48	210.28
196.92	200.81	201.77	196.49	199.83	198.64	199.35	199.14	200.27	199.17	196.52	203.64	204.22	201.21	196.13	195.92	201.57	199.04	196.72	197.03	198.16	200.14	199.29	195.51	196.84	198.73	209.79	195.08	194.52	203.72	199.18	206.75	202.31	196.36	199.12	199.97	194.47	197.54	196.54	203.79	198.26	197.3	203.45	201.7	197.47	192.72	192.08	197.98	202.6	199.39
204.45	212	208.85	219.23	206.06	206.66	214.79	208.98	213.29	209.49	210.78	203.83	199.93	206.72	207.24	207.56	215.35	208.68	211.11	213.32	210.25	206.37	214.08	207.42	209.56	210.29	206.03	214.62	216.12	205.63	214.03	203.08	212.13	209.85	210.28	211.17	210.93	208.09	208.67	202.92	206.63	210.92	207.47	202.68	211.39	202.41	211.15	204.82	209.43	207.46
199.83	206.15	197.11	203.9	198.61	203.83	210.38	202.13	201.39	203.04	203.61	196.14	201.23	192.22	203.48	205.98	202.49	201.76	208.94	206.19	205.19	200.25	202.09	202.69	206.18	202.84	200	198.13	203.3	203.58	199.82	214.53	196.97	204.48	195.58	204.95	204.27	205.98	205.08	201.66	208.76	200.07	208.21	208.34	206.56	207.63	200.93	198.83	196.79	203.84
214.32	207.25	213.9	209.92	209.11	208.93	209.08	216.85	212.27	207.07	208.9	213.03	217.97	211.51	217.6	218.35	212.45	215.95	210	208.42	211.79	211.35	201.82	212.68	212.31	209.51	213.7	207.88	215.09	217.52	210.35	214.32	212.93	204.65	212.69	204.26	210.06	210.24	210.36	208.96	213.13	207.38	212.15	209.35	209.16	211.85	213.92	206.64	210.95	215.41
197.25	192.56	189.19	192.31	190.87	192.83	194.53	194.2	190.88	193.11	197.32	192.74	193.24	196.65	191.68	198.64	193.2	190.08	193.02	196.2	191.59	192.08	196.21	194.12	189.4	191.68	191.99	193.68	188.38	189.77	192.82	199.21	193.35	194.79	197.72	192.46	194.37	194.54	196.95	194.28	191.22	192.01	189.88	199.44	189.81	198.88	193.66	195.69	194.32	196.96
204.67	202.16	202.1	204.33	202.69	198.78	206.53	210.05	199.42	206.59	205.32	200.43	196.69	200.88	198.57	199.87	203.39	201.91	196.95	206.87	205.05	202.14	207.69	203.53	197.67	203.61	204.01	206.54	203.71	195.4	205.94	202.04	199.79	200.98	201.65	202.72	201.51	201.8	202.44	206.15	203.35	198.85	204.34	204.61	206.96	199.94	201.3	207	199.75	198.06
209.64	211.43	205.21	209.99	207.93	214.32	213.34	204.73	209.29	203.03	208.89	206.61	214.03	212.71	206.45	205.22	207.7	209.93	209.36	210.58	213.27	208.88	208.5	212.05	209.41	214.72	206.67	204.41	211.87	204.42	210.74	208.49	208.37	212.85	213.82	207.04	205.83	215.51	203.56	209.86	213.11	212.69	212.76	207.21	211.08	205.77	208.63	211.86	200.7	206.52
206.82	205.21	207.34	197.52	198.57	202.37	199.72	205.58	208.33	206.19	199	202.23	202.16	211.04	204.61	201.94	203.54	205.16	207.9	207.47	208.52	201.68	204.08	204.28	200.06	208.23	200.24	206.55	201.42	200.41	207.02	209.64	199.93	203.98	203.97	204.47	203.24	203.18	202.9	206.44	201.29	204.74	206.82	205.31	198.88	198.85	207.69	205.58	199.62	203.27
200.14	208.58	199.33	202.57	200.83	204.34	207.75	199.81	200.84	203.84	210.29	201.85	201.78	198.89	200.19	200.5	205.91	211.95	211.07	209.74	200.64	204.87	205.95	210.98	207.69	214.66	208.89	198.67	201.19	202.07	203.64	200.6	199.56	197.06	205.59	203.24	204.69	196.03	203.28	204.78	204.39	202.29	199.05	210.27	205.02	208.11	203.43	202.36	204.06	209.49
205.69	195.04	199.87	204.12	203.01	198.6	201.74	201.56	202.83	200.24	199.33	198.95	202.32	200.22	196.15	197.3	198.11	197.6	203.68	192.72	194.34	195.09	201.82	199.64	200.56	198.6	196.78	202.76	197.36	200.25	205.45	198.06	192.65	202.93	189.63	196.76	194.85	193.66	197.66	198.22	197.76	206.02	198.12	200.64	203.26	200.06	195.09	195.95	197.99	197.19
206.76	217.57	212.24	213.99	213.51	215.35	208.23	210.46	211.25	220.49	211.08	209.45	212.24	216.49	216.12	215.51	217.05	207.88	210.26	219.71	210.84	209.35	210.49	212.6	208.5	213.96	214.82	210.64	215.99	216.4	214.81	212.21	208.85	208.91	203.88	206.9	215.28	215.31	209.89	217.05	211.6	210.12	204.27	216.32	216.24	207.94	216.32	212.59	212.77	210.29
212.81	216.16	205.7	210.14	211	209.39	209.49	211.05	208.52	200.87	217.69	208.81	214.16	214.31	210.7	205.09	214.17	214.2	215.2	213.32	210.86	212.62	212.37	203.06	206.02	209.06	212.06	214.95	208.22	215.71	216.69	211.97	212.09	214.41	212.33	213.87	207.71	212.66	210.06	210.18	210.35	210.61	209.13	208.8	208.23	209.28	209.94	214.36	208.63	210.66
214.06	208.74	203.39	207.01	205	204.98	207.69	205.39	205.41	209.76	211.91	210.35	198.15	209.93	206.88	214.86	204.93	199.79	208.04	205.5	203.4	206.62	207.75	204.84	208.88	206.85	209.54	202.73	206.15	208.53	205.67	210.68	210.84	208.45	209.39	202.44	202.18	206.64	197.87	198.61	208.43	208.94	199.41	209.32	209.7	211.17	208.39	204.14	209.52	210.16
203.6	198.25	200.69	202.78	203.61	206.31	204.47	203.92	203.94	194.12	207.02	210.79	201.12	204.17	206.66	205.72	201.51	207.43	198.83	206.52	200.75	203.58	204.36	200.33	203.43	199.45	200.83	208.3	210.04	204.62	201.03	195.42	207.53	200.64	203.21	198.28	206.75	200.59	197.78	199.87	206.46	198.36	205.27	199.75	208.78	206.1	201.42	199.13	202.71	202.38
218.09	211.57	208.82	213.68	219.94	213.53	221.98	210.3	215.45	217.54	216.42	221.79	210.57	213.09	216.22	216.29	209.31	214.27	211.61	213.82	218.64	212.9	214.88	212.01	207.31	213.09	216.04	212.35	215.77	214.41	215.2	219.19	214.98	207.84	213.2	212.1	217.09	208.89	220.62	211.45	212.93	216.61	215.28	210.56	214.12	217.35	216.93	213.32	212.53	215.37
209.85	213.13	216.45	213.36	211.41	205.37	210.79	211.09	209.32	210.77	219	213.29	215.16	216.36	213.43	218.77	207.96	211.11	211.58	214.52	213.09	214.81	209.76	213.38	213.82	214.19	218.14	214	210.77	211.65	211.05	205.64	213.75	214.82	213.67	221.42	207.49	213.21	211.11	214.14	214.77	214.36	217.91	218.06	218.14	212.1	207.69	212.37	209.34	216.41
215.63	211.47	207.78	216.15	218.99	204.64	214.88	208.7	211.87	209.18	211.54	210.36	206.52	207.68	206.36	208.04	213.32	210	211.84	211.72	215.78	213.94	209.2	212.55	212.71	212.69	217.27	217.23	210.17	208.38	213.68	212.01	213.8	207.96	210.69	207.78	214.68	215.18	213.36	210.6	216.13	209.96	212.49	214.99	215.81	210.4	209.29	211.34	212.33	218.11
211.77	203.41	212.1	213.12	207.02	208.44	211.3	210.42	208.53	203.05	205.24	210.74	213.89	207.14	206.04	210.11	213.46	212.09	205.18	203.42	202.2	203.28	204.92	208.3	212.16	207.87	205.87	208.44	211.08	213.05	205.81	208.22	209.97	209.26	213.96	212.27	207.82	207.44	210.51	210.61	215.19	210.15	204.41	211.3	203.39	205.01	208.56	205.25	203.9	203.79
205.47	206.44	208.98	209.1	209.28	206.92	211.36	205.12	206.96	210.19	209.64	208.11	211.6	210.84	208.51	216.34	207.11	204.82	206.49	208.52	203.64	210.78	205.7	202.09	210.44	209.46	211.81	207.7	209.69	210.31	203.33	203.59	209.81	203.63	201.28	203.52	201.27	209.94	205.23	214.6	208.15	213	205.51	213	203.88	203.96	213.61	206.16	208.2	211.66
191.91	196.52	200.51	195.52	198.26	196.24	195.21	194.76	190.79	190.47	189.16	199.52	197.44	193.17	197.92	198.01	193.2	196.61	194.31	197.14	192.59	200.33	191.21	190.54	198.43	198.66	188.24	190.58	189.27	198.52	187.2	195	188.96	199.71	195.56	194.35	195.85	198.37	192.14	194.44	195.5	192.04	191.86	197.4	202.38	190.98	188.75	195.55	190.97	190.34
211.76	207.28	208.08	207.99	209.94	206.66	205.9	211.45	207.82	207.16	202.7	208.61	213.04	210.28	212.17	210.58	202.68	209.02	207.83	210.88	205.51	206.28	205.59	209.41	206.94	207.58	208.65	210.64	213.51	211.93	206.01	204.99	207.96	209.57	210.73	207.73	207.75	208.56	207.53	209.69	207.44	208.81	206.37	212.87	208.35	214.16	203.52	205.93	202.92	198.1
213.5	208.01	215.99	213.87	214.89	211.4	213.05	207.87	206.03	212.73	207.51	210.93	211.49	209.08	210.95	215.59	211.5	212.88	212.15	208.83	212.52	206.39	207.01	209.19	209.11	215.49	221.64	218.22	213.49	214.41	212.06	212.6	210.75	214.08	208.36	213.75	212.84	213.61	213.66	213.88	202.71	217.83	209.85	215.29	216	208	208.58	213.57	209.7	213.97
213.25	212.41	207.29	210.77	208.99	214.48	210.97	211.66	207.79	209.76	207.42	207.13	212.87	206.13	207.27	210.38	211.66	214.19	205.5	212.56	210.03	202.55	214.11	212.27	208.64	204.79	210.56	211.68	208.86	213.1	215.15	210.88	214.22	205.95	216.27	213.4	208.39	213.07	215.88	211.8	217	211.53	206.17	205	208.34	198.61	207.12	212.69	209.21	213.5
210.46	214.31	216.96	216.83	216.41	221.09	219.61	218.76	219.73	216.12	214.58	218.13	212.4	219.64	216.37	213.69	218.36	219.97	217.94	219.04	219.84	214.99	210.74	209.28	214.56	217.89	220.39	218.58	215.79	219.54	216.58	217.37	218.07	210.79	211.2	222.59	215.14	216.54	213.29	225.85	215.42	214.53	218.04	208.74	223.74	210.76	221.16	219.36	223.58	218.06
201.15	201.89	202.16	199.89	206.73	203.91	202.77	204.16	201.31	200.01	208.05	204.71	205.33	204.64	203.17	201.88	199.97	199.38	209.6	195.37	198.34	194.9	202.24	204.53	200.76	200.81	199.62	204.87	203.08	203.57	204.1	203.66	198.44	203.56	196.59	198.03	202.65	205.48	201.13	202.15	205.05	201.03	210.36	199.59	206.9	208.66	200.68	201.68	207.2	201.09
196.14	197.74	195.61	194.65	202.65	197.58	192.18	196.27	197.85	195.68	192.79	199.09	195.67	195.4	202.88	204.07	198.83	195.59	196.54	198.59	197.59	202.62	204.14	202.96	191.8	201.49	189.68	194.59	198.24	195.32	199.01	200.74	195.07	198.25	195.1	194.61	203.14	200.32	198.3	199.32	193.19	204.67	205.59	196.03	196.01	197.03	199.53	199.28	195.16	202.08
221.26	218.27	216.19	210.37	218.77	218.4	217.78	210.4	221.5	218.78	217.16	216.67	221.95	218.8	215.81	217.59	211.93	215	212.96	210.64	219.61	214.11	215.49	221.3	219.12	221.23	213.25	215.52	213.57	218.09	216.1	219.73	213.26	222.5	217.51	214.21	220.74	216.12	223.55	216.65	216.99	209.14	226.28	221.84	211.66	211.8	212.4	222.94	218.95	214.4
196.09	196.68	196.07	200.87	192.93	197.23	193.78	187.7	199.87	193	190.66	198.28	199.47	190.46	199.61	203	192.5	189.39	198.88	193.49	191.74	195.81	206.35	195.42	198.95	194.82	194.41	194.84	193.54	193.64	201.44	191.44	195.53	187.86	195.36	194.61	195.97	203.43	194.17	195.94	199.79	191.18	200.57	188.23	195.92	196.75	197.33	195.97	193.63	193.17
206.3	216.73	212.41	207.79	207.11	205.82	208.58	215.96	209.79	216.63	213.79	213.08	213.02	214.99	213.65	214.52	209.37	211.94	209.84	209.42	210.77	210.24	216.82	216.09	211.48	209.18	210.43	210.06	209.57	208.44	207.49	219.1	209.81	211.36	207.32	205.82	212.78	209.33	214.07	216.09	203.96	210.77	209.25	211.36	213.52	212.31	217.98	213.33	212.41	210.24
200.21	193.11	195.8	199.28	203.99	204.02	201.75	198.28	202.59	199.47	198.17	201.63	197.51	198.94	199.57	207.16	205.94	204.21	201.76	201.95	204.91	205.51	192.96	204.69	198.72	203.24	204.28	196.37	199.62	201.38	200.86	200.65	202.08	200.51	205.43	192.15	197.52	203.57	197.05	201.71	198.81	195.27	196.6	199.36	203.73	206.04	200.9	202.05	197.7	198
200.71	202.38	207.08	203.77	203.24	204.71	194.62	210.07	213.89	206.35	205.38	206.08	209.98	197.02	207.17	209.51	202.3	200.16	200.61	200.83	203.93	205.16	198.81	205.34	203.24	200.73	205.23	200.67	198.54	210.24	200.48	207.76	201.94	196.12	207.6	197.84	203.2	207.88	210.51	207.07	197.31	203.03	203.84	208.45	204.63	206.49	201.83	200.6	208.18	208.13
209.63	209.8	213.07	209.62	206	211.49	212.94	219.83	206.26	203.35	207.03	208.35	209.65	204.27	204.35	206.08	213.99	214.73	211.04	205.88	209	209.89	208.16	215.18	212.09	205.33	205.56	205.2	207.05	204.28	208.32	209.71	210.52	210.18	207.09	205.53	208.78	211.24	212.92	206.96	202.6	207.81	203	203.27	208.19	208.38	202.94	207.19	202.91	202.23
213.21	215.59	212.12	205.1	210.96	208.39	205.25	213.05	213.49	203.31	220.35	215.03	214.5	209.64	208.96	204.32	211.82	214.93	210.72	213.32	210.67	206.73	214.5	208.56	208.82	216.89	219.07	205.66	212.95	204	212.49	213.39	210.23	216.39	211.65	214.48	216.05	207.43	214.17	213.12	214.56	215.77	206.74	207.84	210.36	216.44	214.49	213.86	211.79	212.11
208.7	214.1	206.76	206.53	201.95	208.42	210.04	209.25	208.17	209.33	211.2	209.71	207.85	215.11	208.76	208.04	214.66	207.89	210.23	209.08	213.76	204.19	211.49	208.75	199.5	212.3	213.55	208.06	211.98	204.84	200.29	208.96	209.36	207.82	205.85	206.59	210.44	204.27	207.33	213.47	207.77	208.3	203.66	205.26	209.22	206.97	212.73	207.75	205.83	211.46
217.48	215.26	217.18	220.44	216.3	219.03	217.87	222.5	214.28	222.77	221.43	217.89	214.17	224.13	219.6	212.02	217.34	220.99	213.71	227.02	214.53	219.16	216.49	220.65	212.68	215.86	219.96	217.1	220.66	214.97	222.5	215.31	223.69	227.39	214.65	214.99	218.81	220.58	209.64	216.72	218.79	213.92	220.35	220.37	213.29	216.2	218.29	214.42	218.56	224.47
204.33	206.07	202.11	204.17	196.4	199.71	202.47	200.83	199.24	203.74	202.01	199.4	203.61	195.3	195.73	205.55	206.67	202.86	202.43	199.64	200.95	206.32	201.96	199.02	204.54	202.3	199.23	197.56	203.89	203.89	201.04	203.71	202.87	204.14	199.48	193.68	198.79	195.62	201.28	197.94	202.6	208.58	203.18	196.21	204.25	202.8	204.75	198.38	203.04	204.7
214.21	216.78	214.51	217.45	221.21	216.49	214.5	218.63	215.66	226.65	220.18	212.63	217.46	215.7	221.4	218.29	219.06	211.61	220.38	222.26	215.31	214.38	217.86	213.74	214.72	218.94	210.31	218.42	223.7	216.94	218.91	214.45	223.68	210.25	216.74	211.05	224.45	215.17	216.16	220.18	221.03	219.5	218.14	216.68	219.45	214.19	216.05	215.84	212.92	223.45
209.14	212.21	210.04	202.56	209.52	205.72	204.17	206.82	202.95	202.55	205.59	208.17	208.8	202.4	208.41	201.58	205.59	207.36	210.18	204.56	209.04	208.65	209.45	205.82	212.65	206.29	202.87	206.18	209.44	206.33	209.75	208.24	203.06	209	205.83	205.12	213.06	205.32	207.16	208.22	205.28	207.85	214.12	212.7	203.42	208.62	207.24	207.03	211.76	207.2
205.72	206.27	201.48	202.7	207.73	203.19	203.45	198.02	202.5	211.13	204.22	206.01	206.12	206.82	205.55	210.46	205.77	206.89	206.32	201.35	196.63	207.81	199.56	209.01	209.31	207.66	206.09	205.18	200.45	208.4	197.18	209.99	203.87	201.15	209.74	209.15	205.64	208.34	207.85	205.14	202.22	207.88	211.1	197.43	199.61	205.83	207.58	205.63	206.33	201.87
210.21	209.41	216.77	208.91	206.2	214.45	209.45	213.7	213.95	203.92	208.38	210.95	211.37	209.14	218.92	207.42	208.45	209.22	207.79	214.04	214.2	214.02	213.42	212.23	205.92	206.8	213.67	211.35	213.25	209.62	207.85	209.56	212.27	212.6	214.71	210.26	213.06	217.74	213.53	216.5	208.9	212.93	208.97	211.52	208.68	213.39	217.74	207.32	214.73	215.21
201.59	205.72	208.78	210.64	208.17	208.19	209.09	211.78	205.42	203.19	206.72	207.12	205.45	207.83	206.09	198.09	207.92	202.92	201.58	208.88	204.81	206.04	207.11	206.68	204.53	209.1	207.35	209.07	208.75	203.78	209.22	204.26	207.59	212.11	209.44	212.41	208.23	206.54	208.76	211.89	211.97	199.05	209.6	207.35	207.45	211.34	204.07	211.6	207.47	210.62
210.48	211.4	215.07	209.51	211.36	203.4	213.21	208.81	211.45	210.73	206.66	205.65	207.07	210.67	205.3	207.12	214.61	206.59	207.46	207.17	213.31	213.44	207.01	205.89	208.13	208.67	208.26	209.05	210.03	215.86	204.87	202.32	212.4	208.1	208.08	215.58	212.44	201.77	208.06	211.88	203.01	206.57	210.51	210.87	214.32	207.2	211.74	206.99	209.49	207.7
201.42	204.57	201.04	200.64	208.52	203.8	206.72	205.51	200.79	203.91	202.6	203.1	199.78	207.26	196.79	201.01	202.29	213.94	208.27	210.87	203.89	201.14	204.88	197.78	202.48	207.16	199.97	207.47	197.7	206.13	201.08	203.44	199.55	203.88	207.89	200.53	195.78	205.7	202.24	205.38	197.39	203.29	202.86	205.74	208.55	199.57	206.62	205.8	205.71	202.9
212.89	207.32	213.46	216.03	219.04	206.71	211.6	216.75	207.28	207.57	216.03	208.69	210.92	213.73	204.25	210.54	212.49	209.01	205.37	215.47	211.11	212.51	215.84	213.6	215.78	213.49	214.02	211.98	217.55	218.24	212.41	210.55	214.89	209.52	209.39	209.75	214.82	212.94	208.32	211.09	213.93	209.7	213.43	209.99	214.95	211.3	212.25	211.22	215.76	207.29
200.19	201.63	193.46	195.98	202.13	195.5	206.73	196.81	190.75	196.54	199.96	188.38	199.14	199.88	198.15	205.68	199.24	207.16	197.15	205.23	201.68	192.41	196.74	203.13	198.44	202.92	198.41	201.77	203.52	202.66	198.97	199.46	193.96	197.22	196.61	196.53	196.01	208.44	198.77	198.12	201.28	201.55	203.21	200.7	195.35	203.65	196.42	196.9	202.23	204.65
218.67	221.89	216.32	219	220.93	219.19	219.91	216.63	219.82	216.18	217.77	219.94	219.26	223.34	220.37	214.67	218.86	220	227.49	216.31	218	222.95	217.65	218.33	221.87	212.99	220.17	223.11	215.73	215	224.05	222.02	219.35	218.74	213.39	214.39	218.37	214.87	220.15	214.51	212.07	215.72	220.25	219.74	223.68	218.29	223.79	212.66	221.96	215.18
213.46	213.6	217.61	211.42	221.51	211.44	222.33	207.33	211.8	212.05	218.38	208.79	218.48	211.7	215.82	214.7	216.29	208.45	205.71	219.31	214.02	219.29	213.54	218.95	213.45	212.57	217.52	216.39	216.97	213.38	215.23	216.01	214.81	214.23	213.65	208.37	215.11	213.01	216.73	212.16	209.02	216.32	210.22	212.42	216.54	216.79	218.2	213.79	208.43	214.28
198.07	206.08	202.15	202.96	202.73	207.53	211.67	205.67	202.56	203.99	205.13	207.15	200.49	202.53	200.84	203.21	205.64	208.52	204.69	202.29	205.32	210.7	200.36	204.04	204.1	206.77	198.8	201.82	206.8	202.72	204.05	208.86	199.12	203.45	205.01	205.72	200.55	201.4	199.51	206.13	200.73	207.88	208.41	203.27	197.44	201.8	204.69	206.56	206.51	200.65
205.28	208.49	204.81	207.11	211.27	212.76	205.69	211.03	202.84	210.8	213.5	205.6	206.72	209.01	207.01	210.79	209.51	211.06	207.54	204.5	212.7	212.46	211.4	211.2	209.72	210.93	213.09	204.08	207.22	206.56	214.04	214.16	207.85	203.67	211.33	208.16	201.41	203.15	206.33	209.07	213.46	207.33	211.58	208.76	215.7	206.56	206.9	214.05	205.77	209.51
205.65	214.06	207.3	210.26	201.14	204.59	208.01	203.02	202.48	208.35	209.6	206.48	210.11	203.46	206.82	208.61	209.22	212.43	201.12	201.97	207.09	201.38	213.48	202.32	205.37	201.63	204.73	205.23	203.91	203.47	206.2	206.25	204.79	208.28	204.1	205.63	202.44	201.69	206.13	202.95	206.55	201.79	204.05	206.99	206.57	206.78	210.44	210.5	213.8	206.88
204.17	203.13	206.65	197.54	207.87	201.2	206.85	205.1	205.08	205.56	203.06	200.79	200.36	197.36	202.59	207.71	208.02	208.28	198.3	197.47	200.59	208.3	198.37	203.69	203.21	195.34	198.19	203.65	204.83	199.87	204.29	198.28	203.97	206.99	198.74	205.29	209.55	202.42	210.32	197.32	203.97	207.55	204.87	202.17	200.43	196.88	200.38	199.97	198.56	198.16
205.26	201.24	199.92	199.41	195.37	196.32	208.3	195.32	198.54	196.52	200.01	196.42	200.53	199.62	196.96	195.93	193.3	196.23	195.53	198.93	199.82	196.91	195.42	199.58	197.88	197.2	197.3	189.54	199.71	196.14	201.76	197.21	202.4	203.87	196.05	196.24	198.75	194.37	202.67	199.73	201.13	195.42	202.15	195.81	194.43	203.22	197.61	193.2	197	196.43
201.71	209.22	206.08	200.46	202.79	201.67	207.3	210.96	201.11	200.23	202.08	194.85	206.1	199.87	204.6	197.95	206.63	203.83	203.1	200.74	199.52	205.64	206.39	208.94	208.82	204.56	209.36	202.58	198.54	197	207.39	207.72	206.5	208.63	201.48	207.79	204.49	208.26	208.43	208.08	202.25	203.77	201.83	206.99	206.76	200.24	201.63	197.51	199.39	208.25
205.24	198.51	195.38	193.88	199.7	194.93	203.24	198.65	199.72	198.52	192.99	202.07	202.92	195.14	196.76	195.36	209.44	197.64	194.25	201.83	203.65	202.15	201.52	201.89	196.96	199.02	198.7	196.18	203.22	194.67	198.54	199.71	201.84	203.35	196.33	204.73	198.02	200.14	201.43	199.97	195.05	202.37	198.1	200.37	194.93	194.42	201.22	197.86	198.48	197.99
197.21	200.58	190.79	201.99	199.43	202.29	197.28	202.42	195.84	201.88	204.33	196.1	199.8	198.04	202.66	199.19	200.34	197.99	195.4	203.46	204.33	194.04	200.3	202.2	202.86	198.02	198.41	200.66	194.14	194.7	202.06	197.96	199.94	196.28	198.01	195.58	197.83	197.52	199.26	200.29	201.33	206.41	206.82	200.41	204.24	198.79	200.87	200.54	200.79	199.04
212.21	209.3	214.69	211.56	208.16	216.8	219.59	208.11	204.31	205.87	210.04	214.72	212.41	217.62	211.77	212.06	214.61	209.32	216.1	206.44	215.27	211.11	212.29	210.82	214.37	205.4	212.57	212.4	211.33	218.02	209.92	212.49	212.21	213.67	211.56	212.89	212.67	206.84	211.94	218.08	205.48	211.24	212.36	218.82	212.11	210.24	208.24	210.27	217.25	216.68
209.01	212.37	212.94	214.94	213.91	211.4	209.21	207.62	207.12	209.18	208.44	206.27	207.25	210.05	210.7	208.69	214.44	206.92	207.11	209.01	211.64	205.02	210.42	205.86	210.25	204.91	213.32	207.76	203.99	217.67	207.67	206.55	204.38	211.23	207.42	212.61	206.17	201.79	207.46	206.91	209.11	205.23	207.47	208.84	212.23	206.93	207.73	209.55	207.5	209.96
208.36	211.7	204.83	206.11	205.41	213.93	204.91	204.61	209.28	206.78	211.99	208.53	217.43	205.72	205.53	210.54	205.27	207.28	211.43	210.61	212.29	207.89	212.08	207.53	206.27	212.65	204.42	211.02	206.25	207.34	202.31	201.29	214.32	206.67	217.35	214.01	210.86	210.13	202.06	203.19	204.45	211.84	210.41	207.3	206.74	206.12	210.55	212.25	209.76	211.53
214.91	207.95	212.73	218.15	214.33	212.42	217.04	215.34	219.55	211.35	215.45	216.76	217.47	213.14	223.32	224.5	217.05	220.76	216.92	217.83	214.42	218.74	215.2	217.26	216.71	214.29	213.75	216.46	215.43	216.69	216.86	218.31	222.22	224.66	216.71	225.81	222.08	218.46	218.77	218.51	219.57	217.52	214.39	211.56	215.59	225.1	222.3	215.61	217.92	221.38
210.8	211.22	209.98	211.47	209.73	203.25	211.69	209.67	207.68	204.1	204.97	215.97	205.63	206.68	212.99	209.56	209.95	208.67	207.04	210.64	202.23	206.93	214.25	212.12	209.88	208.05	205.87	208.65	209.43	209.9	205	213	210.24	208.32	208.04	210.9	208.6	217.17	210.58	209.8	212.81	212.02	205.77	213.98	207.06	214.25	208.52	208.96	216.46	207.58
211.38	212.1	208.58	213.3	210.62	213.58	210.28	209.7	208.24	212.92	204.83	207.4	209.69	214.82	207.8	209.48	206.24	211.42	206.43	208.69	207.94	202.76	210.95	207.36	208.05	212.32	214.11	211.77	209.51	210.39	209.82	210.61	213.52	203.98	207.72	215.25	206.3	214.61	207.19	208.62	213.79	208.12	210.64	208.84	214.7	207.09	212.04	211.47	208.02	214.13
194.04	194.46	201.53	195.73	197.77	190.53	198.02	202.21	194.18	199.63	194.09	197.15	197.78	194.43	195.32	196.09	194.87	188.7	195.01	195.6	203.57	199.95	198.13	196.05	196.37	199.95	197.02	194.25	196.91	190.98	192.11	199.09	185.43	191.02	192.91	192.03	194.18	193.8	190.68	186.3	195.51	193.49	195.87	191.11	189.09	200.77	192.61	195.95	194.11	193.06
209.65	206.01	202.63	204.2	201.57	203.56	204.06	205.76	201.53	204.56	201.44	206.45	201.27	203.81	199.91	207.15	200.95	210.05	198.68	206.6	203.45	202.73	207.46	204.25	205	205.77	202.46	204.06	203.43	199.28	206.78	202.33	197.48	204.31	207.18	205.9	205.69	204.58	199.45	208.44	204.41	205.85	211.06	199.04	208.16	204.15	208.63	204.42	200.35	212.37
211.79	213.66	209.65	207.09	212.4	211.99	203.18	210.06	210.94	211.69	210.32	208.46	208.82	217.71	212.34	214.22	215.3	211.92	204.84	209.99	207.72	210.56	211.66	211.36	214.78	212.04	212.97	216.71	212.71	204.66	208.77	217.77	210.34	212.89	215.23	211.21	214.09	208.26	212.84	208.8	214.28	209.68	211.15	210.89	207.2	206.39	214.11	211.69	211.22	203.13
212.19	213.54	215.12	207.69	211.7	210.11	211.03	215.52	208.58	213.02	211.47	212.2	212.32	214.97	213.92	202.77	214.1	217.27	209.57	214.12	211.28	217.19	217.28	212.26	214.9	217.95	208.53	209.52	217.86	214.73	210.83	209.99	215.92	213.53	219.38	212.07	208.75	212.98	211.67	210.72	205.76	208.76	210.12	212.3	209.02	214.63	207.98	208.39	213.04	207
214.87	214.41	208.97	219.45	219.89	221.21	216.86	224.82	215	214.71	212.29	211.89	215.8	212.68	213.73	219.11	213.66	222.34	217.73	221.44	214.24	221.1	214.79	207.44	217.17	215.93	217.67	216.01	217.31	212.22	218.46	216.77	218.62	217.66	220.48	219.58	212.03	211.5	215.44	217.52	221.48	213.68	218.91	218.98	216.97	214.77	216.13	210.43	214.87	213.41
213.66	206.63	211.97	204.51	210.12	203.27	201.36	212.32	214.75	211.41	205.26	208.63	212.78	208.44	213.56	208.73	215.51	207.6	213.97	210.4	212.17	206.13	209.1	217.41	206.87	210.97	210.47	208.81	209.81	203.93	204.93	209.78	206.5	209.29	215.11	202.39	209.98	215.94	205.67	210.7	204.77	214.41	213.96	211.66	219.44	207.8	207.24	201.85	211.01	205.37
206.81	203.29	204.95	202.55	199.11	204.5	202.3	207.13	201.81	202.9	205.5	203.66	206.14	209.4	202.03	200.06	207.06	205.48	205.07	199.74	207.41	208.6	200.27	204.72	204.91	205.66	210.4	200.6	205.99	204.58	207.46	210.57	207.02	207.03	209.08	198.45	203.22	206.69	205.82	203.01	209.19	203.8	206.24	203.73	204.34	200.84	205.04	205.2	202.77	199.65
207.53	206.52	210.24	209.79	201.26	216.75	207.59	206.59	204.41	208.79	209.49	205.92	213.99	204.48	216.37	206.3	210.19	207.32	200.36	209.68	210.05	211.96	214.35	207.68	212.24	206.12	208.46	209.78	208.8	212.15	208.21	211.87	205.91	204.48	203.47	207.1	213.7	212.57	206.44	203.69	210.66	208.45	206.33	205.87	207.83	212.62	208.29	203.36	204.44	200.69
207.82	202.13	210.46	201.27	201.07	207.26	206.84	206.92	210.21	213.44	205.14	210.73	208.55	208.14	206.83	208.96	205.01	207.32	211.01	206.06	205.35	208.41	205.95	204.97	198.94	201.27	210.03	199.75	211.93	206.64	205.74	202.98	204.81	198.62	203.24	205.13	209.11	205.36	207.18	206.94	207.79	205.47	203.25	211.51	201.78	205.94	207.81	205.03	210.33	208.55
203.9	207.08	203.78	201.59	198.87	201.14	200.31	206.38	203.7	202.22	205.77	200.98	202.67	203.36	203.51	210.16	200.25	203.1	205.17	206.53	205.04	200.64	208.95	205.93	204.19	205.86	200.59	201.74	208.89	203.63	211	203.5	205.31	207.4	203.69	202.52	205.58	203.79	210.28	203.35	205.42	201.72	199.53	210.12	201.56	202.21	203.07	199.65	201.41	199.96
202.31	197.51	207.21	191.91	196.15	197.09	199.68	198.13	198.65	202.73	200.47	200.37	200.13	205.52	199.23	198.99	194.74	205.41	197.76	198.9	193.25	198.52	203.17	204.36	207.5	195.72	198.64	197.02	202.25	207.74	195.85	200.15	197.14	198.22	204.44	199.86	195.95	200.04	197.08	196.63	201.21	201.44	200.05	203.03	200.6	199.49	198.13	201.24	204.53	204.08
196.02	200.21	194.64	197.95	189.82	189.48	197.07	198.06	196.77	191.96	192.23	192.94	193.82	196.78	194.71	194.73	199.37	196.87	195.36	195.33	192.64	197.29	200.07	194.12	188.07	189.14	191.7	193.34	190.67	199.71	198.81	196.13	192.4	195.83	189.14	197.68	196.17	199.89	193.95	198.81	200.92	192	196.92	190.58	188.17	196.28	190.52	195.85	196.61	193.05
206.13	207.17	213.41	206.07	209.81	204.92	209.6	206.34	213.97	205.72	205.81	213.83	207.25	211.1	200.51	214.22	208.6	209.46	199.44	209.88	218.49	217.1	209.57	198.56	211.6	209.8	212.67	210.83	209.9	208.84	205.38	210.18	208.93	210.25	207.56	214.87	208.93	209.29	204.69	203.05	206.82	207.78	211.85	206.4	205.62	199.14	208.28	206.54	207.31	214.62
213.84	216.57	211.24	213.62	224.82	217.43	218.33	213.73	215.49	217.45	218.77	216.97	214.8	218.56	215.56	216.24	221.68	218.37	217.05	218.41	218.08	225.15	220.23	216.68	224.54	221.05	225.6	217.61	222.04	212.06	224.98	217.69	217.38	217.13	216.18	221.96	214.57	216.26	218.75	216.74	221.32	223.14	224.19	215.17	217.99	211.37	217.78	221.6	218.38	216.97
197.29	199.95	197.33	195.02	194.33	202.44	203.81	203.72	194.52	201.43	199.38	206.41	194.5	195.58	197.81	199.5	197.52	202.58	199.76	199.95	208.04	198.99	200.52	197.14	200.85	204.69	200.45	202.77	204.14	200.61	198.65	199.71	205.28	197.75	197.25	199.06	200.16	198.23	204.85	202.85	199.71	197.93	204.38	199.3	202.87	208.19	201.37	190.49	200.19	202.43
210.08	207.67	201.56	206.99	199.22	197.99	204.25	206.07	208.39	201.3	205.54	202.33	204.81	210.46	206.46	204.64	210.38	210.25	208.34	209.12	214.27	203.3	212.87	207.53	204.26	203.92	203.39	199.87	204.75	204.65	200.09	213.03	210.72	197.96	204.29	202.61	207.63	208.81	211.57	201.32	206.84	201.24	201.71	204.99	201.08	209.99	202.83	212.44	205.47	206.25
203.1	199.37	202.62	202.08	201.1	199.07	208.97	203.36	208.65	203.43	200.11	200.08	205.87	204.42	198.26	194.83	204.03	200.9	210.5	199.49	199.83	206.99	198.41	206.15	199.66	202.3	196.38	201.24	205.81	199.19	200.71	200.19	209.08	204.85	205.34	205.84	202.43	200.44	202.44	207.45	200.43	196.05	197.3	200.67	202.98	207.21	205.18	196.27	204.76	204.81
207.37	202.29	198.49	199.17	197.28	197.71	205.23	195.34	197.56	195.68	200.3	196.48	200	200.2	195.81	199.69	196.57	200.08	201.05	199.34	206.07	196.68	197.16	195.65	203.2	203.63	203.14	195.41	194.62	196.08	202.62	197.76	201.41	200.93	193.46	195.01	202.28	201.81	197.91	193.88	200.26	195.9	195.52	197.07	201	193.74	192.73	200.17	195.69	199.18
196.27	196.39	201.13	197.11	195.3	201.16	195.79	194.73	193.48	195.28	189.2	192.02	199.15	197.88	197.37	196.9	191	201.65	202.67	198.04	202.1	194.91	205.09	198.14	196.98	192.04	198.77	194.77	206.12	199.25	203.62	196.99	201.3	201.15	195.83	197.43	199.29	200.22	192.25	196.83	194.46	204.74	198.49	204.01	200.17	198.15	195.59	196.01	199.69	197.49
199.72	206.21	205.82	202.37	205.94	204.05	201.83	200.98	203.93	202.1	202.2	205.36	198.72	201.67	198.82	207.71	203.36	208.87	206.55	204.48	203.53	210.84	205.83	202.7	202.41	203.84	201.16	197.53	201.26	196.52	202.97	205.88	207.72	206.74	196.02	200.75	201.5	203.52	207.64	200.38	205.44	194.85	207.89	206.47	205.25	203.84	209.77	206.99	200.65	207.63
204.72	203.33	201.89	203.59	199.02	201.06	203.89	199.58	204.05	203.23	204.43	211.3	206.06	200.47	197.29	204	200.58	203.51	209.86	202.49	203.35	204.77	200.86	206.94	206.03	201.16	208.1	203.45	200.45	203.67	203.47	199.79	208.95	200.87	197.8	205.8	209.49	206.82	207.58	202.06	205.32	199.63	206.5	200.39	212.81	203.39	207.01	202.95	197.57	200.64
209.99	204.16	207.31	204.64	205.81	195.06	204.8	204.16	205.28	200.87	207.52	208.27	202.84	210.62	201.12	201.79	205.18	204.49	207.42	202.05	204.89	199.97	207.75	199.59	208.67	198.32	198	197.99	203.77	201.61	204.44	198.26	204.3	206.44	203.31	206.58	206.47	208.51	200.23	203.42	200.65	200.9	198.82	209.77	200.11	210.47	205.67	205.01	205.92	199.43
198.28	204.77	196.66	206.91	203.6	197.72	208.29	203.34	206.44	201.76	207.06	208.95	200.17	202.5	200.91	197.86	205.55	198.62	202.86	203.21	205.23	201.62	197.21	205.94	205.79	208.22	209	203.41	196.45	200.16	203.63	196.81	201.99	204.4	203.68	206.39	201.03	204.63	214.04	200.58	203.62	201.91	203.23	195.76	200.21	206.11	199.18	211.64	194.42	203.13
193.67	193.2	195.91	190.89	191.38	195.29	195.22	200.25	190.04	187.73	197.3	193.9	193.43	189.41	187.96	194.49	199.04	193.58	193.94	191.59	193.53	191.69	191.47	189.62	197.83	193.51	190.9	196.09	195.92	188.72	188.98	194.37	191.35	194.34	190.43	192.95	193.4	196.52	190.43	201.5	188.34	189.18	191.56	195.14	196.63	200.43	194.77	190	199.39	198.42
218.5	215.89	222.25	210.59	214.39	224.63	217.73	216.56	215.88	221.66	220.8	225.27	217.67	211.55	217.42	220.87	220.22	222.27	211.44	212.55	216.42	217.03	213.02	216.75	222.92	215.53	220.28	219.56	223.85	221.69	217.96	216.78	209.6	217.35	217.15	222.49	216.29	222.29	216.12	215.73	217.77	223.74	221.52	224.21	217.35	216.77	217.72	215.34	220.94	215.65
203.9	200.03	199.07	200.5	195.61	198.13	195.57	193.29	201.19	199.71	197.24	196.89	201.46	201.07	200.43	203.16	200.59	207.08	199.28	201.95	194.28	200.21	201.25	204.34	187.65	199.42	193.25	198.41	196.5	203.06	202.62	200.72	198.18	202.59	192.33	196.22	197.24	197.8	200.19	199.05	198.57	205.67	203.04	195.2	200.73	194.8	196.46	201.91	205.04	200.64
211.86	195.65	200.5	201.65	204.76	204.05	204.24	201.68	198.97	199.24	208.48	200.79	200.36	205.9	208.5	197.59	199.96	198.92	201.66	203.3	201.71	205.47	207.47	207.43	209.5	198.07	201.21	206.25	203.11	201.44	205.62	204.78	204.63	201.52	198.47	200.49	199.41	202.95	200.19	211.84	197.16	204.26	201.87	204.2	202.81	205.21	195.51	210.18	209.48	197.52
211.08	212.51	211.07	207.33	209.4	212.4	208.17	204.74	212.08	209.41	200.91	205.03	210.94	202.01	206.82	209.86	210.87	211.34	206.28	199.23	206.69	210.1	209.42	207.54	208.5	209.22	214.15	206.42	209.9	210.1	210.22	206.24	210.64	215.74	210.54	212.57	210.69	214.18	210.8	207.14	205.77	201.25	206.16	209.09	203	202.77	206.91	206.71	213.31	207.05
213.96	203.41	202.16	204.77	207.6	204.32	204.82	201.18	203.2	207.03	201.84	208.19	203.77	198.56	205.23	209.04	196.98	201.2	207.33	206.07	204.16	206.42	200.09	196.34	205.07	198.26	205.87	204.35	209.82	199.94	203.61	200.78	203.81	199.62	202.07	207.66	203.3	204.22	203.65	202.52	199.54	204.44	206.56	206.71	208.91	202.29	202.57	202.56	203.45	196.29
210.47	205.84	204.12	202.97	208.99	207.85	207.95	205.14	211.91	205.94	206.17	212.02	216.19	203.02	207.95	210.75	204.81	210.49	211.13	205.65	210.23	211.96	209.11	206.7	218.04	205.67	206.97	202.37	208.84	211.94	210.9	206.12	205.46	210.6	206.13	211.71	205.6	210.76	209.62	207.29	215.28	208.22	207.24	206.45	211.97	207.05	212.88	208.82	210.9	203.65
218.33	208.38	216.82	217.48	221.11	218.09	221.03	217.13	216.19	216.97	218.75	214.54	220.97	215.8	220.94	219.63	222.21	216.98	220.71	220.14	220.87	216.11	212.08	215.26	218.76	215.94	221.61	217.71	217.31	210.75	210.02	216.08	214.63	217.42	222.96	213.41	223.74	218.27	214.38	214.79	216.37	215.08	213.83	222.84	214.33	216.39	222.25	217.99	218.24	221.79
203.93	206.94	203.22	200.58	206.05	199.96	199.82	200.93	200.67	212.08	204.64	196.39	200.53	203.96	196.7	204.26	202.55	204.03	203.56	199.72	199.03	203.33	199.67	204.61	202.3	206.01	203.96	200.25	193.2	199.08	201.16	203.42	204.47	199.97	195.39	202.04	207.35	203.61	204.17	202.33	205.69	196.37	206.3	198.67	207.32	203.49	197.31	207.82	200.13	205.75
211.19	209.78	211.77	213.49	213.85	207.51	215.02	216.66	214.87	215.3	212.99	214.08	205.67	214.9	217.07	210.38	208.18	214.48	212.98	216.31	214.54	210.5	216.53	217.27	209.98	212.62	216.01	211.51	212.52	216.47	215.07	211.29	215.25	216.35	213.93	212.96	213.71	212.55	206.32	212.85	211.79	214.73	209.93	209.99	211.57	209.03	210.6	216.12	214.34	210.77
208.87	206.22	208.07	204.27	214.86	212.84	210.02	210.91	203.44	204.96	204.8	209.11	206.26	203.83	202.59	206.69	203.37	204.01	205.39	209.12	207.12	209.85	211.74	207.01	206.79	213.72	210.02	206.31	216.04	206.8	214.26	204.35	206.39	205.67	208.89	215.79	205.82	209.79	209.69	198.81	209.15	207.33	205.68	209.58	216.26	210.41	210.63	209.19	202.6	206.85
213.13	208.25	202.02	205.95	206.92	206.62	208.51	210.36	217.52	205.55	209.38	206.87	210.59	215.2	206.86	210.98	210.87	209.33	211	206.29	206.89	208.29	212.92	208.49	205.37	205.37	210.89	210.67	213.69	208.62	208.14	207.04	206.64	207.19	205.57	208.8	212.21	204.22	213.04	207.07	214.4	210.15	203.32	211.3	205.17	208.42	208.17	207.35	208.78	207.35
208.19	198.19	205.33	202.62	207.95	202.31	200.52	204.73	200.33	205.89	205.87	202.34	200.75	203.56	205.22	199.33	210.83	205.19	201.75	196.99	207.08	198.68	211.23	205.91	196.57	205.49	198.9	202.67	205.23	204.03	201.35	207.72	201.63	202.12	209.57	207.4	204.82	207.71	199.1	206.47	205.51	206.96	205.46	205.13	212.6	197.88	211.25	208.24	202.31	201.15
198.63	200.99	198.63	204.04	206.26	205.09	207.33	201.87	202.34	199.37	202.97	202.44	206.22	206.66	205.44	201.28	199.52	205.79	201.88	204.36	201.42	203.03	205.78	190.63	207.2	202.74	201.75	204.63	195.55	207.88	201.13	198.38	203.48	198.91	206.86	205.28	203.4	203.37	203.84	205.03	206.52	198.88	199.28	200.72	202.89	201.5	204.25	208.64	205.95	207.45
199.31	202.46	203.47	207.88	206.77	204.82	203.94	210.61	207.51	208.48	205.13	198.64	208.74	202.57	200.99	208.21	203.01	207.52	201.69	206.19	200.14	203.22	204.63	201.07	206.69	202.29	198.98	206.4	204.65	203.05	204.53	201.6	203.62	209.01	203.85	206.28	212.83	206.73	201.27	194.67	206.96	207.23	205.7	206.98	198.77	204.75	204.72	200.52	201.92	200.46
215.32	219.78	221.61	219.22	217.68	224.01	222.9	219.02	214.77	209.09	222.21	215.87	223	217.1	216.81	215.49	215.34	215.32	217.43	219.76	217.47	223.66	217.96	215.09	216.73	217.74	223.38	215.99	213.99	221.61	216.68	223.62	221.79	218.46	217.05	217.44	214.47	217	220.47	221.79	208.55	221.32	211.53	219.36	217.52	207.51	218.57	210	217.12	219.91
213.03	213.91	214.78	211.59	212.55	216.37	211.8	217.21	209.2	213.82	204.91	213.38	211.13	209.94	210.72	210.04	208.01	213.3	206.55	210.53	212.29	213.06	217.49	218.15	206.1	207.28	217.14	212.09	215.31	213.34	211.24	210.98	210.19	211.53	205.97	212.47	216.95	215.84	215.66	210.72	209.14	216.15	210.4	214.98	207.91	213.33	216.18	210.92	214.52	214.63
207.03	203.35	209.71	210.86	206.57	205.79	208.36	210.4	210.26	204.81	208.53	211.34	209.84	210.27	210.09	204.83	200.44	209.56	213.71	209.19	214.55	212.86	207.14	218.15	210.93	212.95	210.64	212.01	202.47	206.25	206.78	207.11	207.78	214.23	212.68	207.14	209.51	210.62	206.72	209.13	211.45	215.83	208.68	204.38	202.25	213.22	214.12	207.69	209.55	215.4
207.79	202.92	213.51	209.47	213.07	208.13	206.52	211.67	209.18	212.17	215.83	207.3	215.62	216.29	206.08	216.53	212.15	213.81	215.32	216.32	211.73	216.01	213.08	206.43	214.03	212.43	214.9	212.16	210.56	210.05	213.37	214.27	210.79	212.46	214.58	218.03	201.35	209.3	215.87	204.16	211.93	214.69	211.79	208.33	214.19	215.15	206.79	210.21	209.19	210.39
199.08	200.93	195.32	197.3	201.45	197.33	207.01	198.54	204.64	200.31	206.07	207.55	201.7	206.51	206.68	204.12	205.5	199.55	205.89	199.9	202.11	200.48	205.45	199.1	207.13	202.88	206	202.15	206.95	198.89	202.76	208.3	205.53	202.13	197.86	208.13	202.96	205.92	202.86	202.5	201.12	198.87	201.41	196.67	195.69	202.2	203.88	204.3	200.65	200.31
209.09	213.47	220.27	216.78	214.4	212.27	212.53	208.99	215.73	214.97	206.61	209.98	208.9	216.11	211.43	212.55	209.34	214.96	211.46	205.25	219.41	214.7	210.85	217.08	211.3	211.68	215.43	212.7	210.38	212.6	214.92	210.07	208.79	209.42	216.27	217.2	215.13	211.97	211.45	212.42	213.65	213.43	216.7	203.7	213.34	214.14	210.14	209.27	214.44	212.35
213.51	216.46	213.24	212.55	209.32	216.12	216.49	208.9	210.29	215.39	216.57	214.98	205.58	213.86	214.28	209.38	213.76	212.54	213.62	215.62	207.7	207.03	209.63	213.47	212.9	213.2	213.23	212.59	212.6	204.61	209.42	207.96	209.07	208.16	210.62	213.44	212.95	211.71	214.97	205.07	213.57	213.68	215.35	214.48	213.17	217.41	215.2	212.84	211.57	206.1
208.77	205.42	206.74	204.31	205.9	204.93	203.54	208.93	207.71	208.03	203.58	208.25	205.64	202.94	207.75	205.99	202	209.37	205.5	202.25	203.95	206.13	212.27	214.78	201.14	212.22	206.35	213.89	203.72	212.4	199.87	204.74	207.02	207.54	200.96	209.07	209.8	208.96	208.52	209.1	208.01	210.55	208.57	202.25	207.06	201.95	207.51	206.31	210.17	205.05
220.85	211.51	209.98	221.13	214.81	208.22	214.75	213.68	212.32	216.95	208.82	218.24	218.23	206.75	206.79	212.13	211.64	216.23	211.43	209.02	213.27	212.18	211.47	205.74	214.92	214.6	210.57	214.92	214.86	213.49	217.38	215.31	210.47	216.56	210.64	216.16	203.19	208.22	214.98	209.58	223.51	210.99	210.85	215.19	207.74	212.94	213.26	214.13	207.03	213.62
198.72	203.17	203.79	206.95	203.56	196.73	202.98	202.49	203.71	190.3	201.7	205.03	203.74	201.41	202.75	206.47	207.75	200.27	198.25	199.52	203.93	204.83	202.07	204.39	201.1	197.33	195.69	203.64	202.91	198.23	211.49	205.13	200.51	208.41	204.62	200.76	208.97	198.87	198.33	204.22	205.82	205.98	201.12	204.62	202.18	201.74	205.04	207.14	200.56	208.65
225.39	219.6	221.61	212.75	218.12	216.84	217.74	216.15	215.19	217.47	211.97	217.66	220.7	210.24	221.56	218.46	217.04	218.16	210.72	214.91	218.48	215.88	215.85	216.97	215.08	215.01	221.01	214.82	220.34	213.37	208.66	208.32	214	209.66	218.99	209.08	221.96	221.2	220.67	220.58	217.45	212.91	210.68	220.07	215.01	223.19	218.96	216.15	209.82	218.26
210.99	209.62	210.02	208.69	211.65	205.71	206.56	204.47	205.69	211.43	203.7	204.1	207.12	205.15	204.87	204.51	212.99	204.6	213.28	209.99	205.59	205.12	204.67	201.48	211.6	209.23	208.61	204.28	202.11	209.93	211.46	207.94	210.74	212.13	216.74	209.21	205.54	206.12	206.1	209.24	207.85	208.95	211.75	211.44	205.27	206.27	204.74	202.87	211.52	207.5
198.77	193.59	207.33	201.85	198.34	198.12	194.99	198.63	196.96	196.85	202.56	198.43	203.16	200.93	196.43	200.25	204.19	194.37	199.91	206.03	198.96	201.9	192.04	198.06	202.07	197.81	201.7	200.86	200.75	205.32	198.55	198.59	205.27	198.07	201.24	195.32	201.56	199.05	195.83	197.16	198.83	197.22	202.99	207.99	198.85	199.12	205.2	198.51	197.14	204.75
211.5	206.45	207.89	204.6	202.73	200.66	199.64	209.94	209.01	201.99	206.13	204.92	205.81	205.05	201.46	200.86	211.79	204.35	205.27	206.06	211.21	207.28	206.2	204.2	209.58	200.51	199.1	203.07	205.46	204.26	205.24	211.42	202.22	203.19	204.87	206.04	207.3	205.12	204.72	204.7	208.68	207.09	203.37	210.32	207.74	204.48	202.44	200.51	199.1	202.63
211.46	214.37	212.49	213.25	210.13	208.28	211.88	213.01	208.35	207.37	209.43	205.63	213.05	211.38	208.99	213.01	216.66	206.76	209.86	203.78	207.53	212.02	211.3	209.11	200.07	206.08	213.44	209.04	205.65	209.98	210.23	202.35	204.61	214.79	209	203.76	211.26	207.65	209.63	205.97	213.73	206.23	204.31	203.63	206.83	207.37	203.05	212.67	206.95	207.54
210.09	209.87	205	215.98	215.22	217.02	214.58	212.09	213.29	213.83	214.23	214.59	212.28	212.39	210.66	214.13	211.15	211.76	213.47	207.5	217.24	217.11	210.21	214.07	211.42	219.49	215.34	208.32	215.85	212.26	214.88	212.61	210.96	209.18	211.23	207.92	207.85	211.31	210.15	210.47	212.4	209.83	217.17	211.61	214.62	213.49	213.97	211.34	215.45	214.68
214.44	212.99	206	206.16	209.26	208.76	212.93	218.05	208.9	222.41	214.34	215.36	213.82	213.37	206.66	209.88	218.25	209.17	213.73	208.33	209.3	217.69	215.54	215.91	205.02	213.85	209.5	213.45	211.31	211.16	208.07	207.12	213.87	211.13	215.66	209.95	215.35	206.99	205.15	205.82	211.89	212.77	205.19	210.8	209.87	211.22	217.87	212.67	209.23	208.21
205.77	206.01	207.07	213.34	202.64	207.69	203.15	201.87	206.1	212.63	212.63	205.62	206.18	209.87	206.29	201.94	206	208.97	203.57	202.53	213.64	204.52	205.84	204.39	208.96	211.75	202.27	206.45	209.68	206.06	206.92	200.14	208.08	208.46	207.5	208.45	207.69	203.59	204.85	204.37	200.64	209.39	206.38	205.78	207.39	201.88	207.8	206.13	198.17	208.43
213.28	216.49	210.62	209.82	207.66	213.77	209.21	208.45	208.33	205.87	208.42	212.65	212.99	209.98	210.67	212.48	212.93	211.52	215.44	218.03	211.35	216.15	209.28	214.43	213.88	207.54	207.19	211.85	212.15	210.52	213.26	212.35	212.08	212.49	209.21	216.93	212.17	202.09	219.06	216.02	209.18	212.31	214.14	207.82	209.26	205.34	210.08	214.98	210.29	213.57
206.82	210.79	206.55	210.4	213.87	204.53	202.71	205.73	203.27	202.21	205.96	208.31	212.96	206.31	207.3	203.59	208.91	204.61	206.52	203.51	207.37	204.23	199.97	208.52	206.81	203.96	206.31	206.99	211.29	207.54	209.2	201.59	202.51	198.93	209.44	203.73	199.03	200.89	205.51	208.49	203.93	207.84	203.54	207.38	208.5	209.33	204.17	208.84	199.38	201.18
208.12	202.7	206.21	209.67	207.97	204.34	210.33	203.87	201.33	211.07	203.61	204.72	206.19	211.33	213.02	213.08	205.39	211.96	208.39	210.13	206.3	209.73	202.88	209.34	206.49	205.69	201.86	204.99	209.15	200.01	207.7	210.61	207.56	206.91	207.6	210.48	209.49	215.09	211.71	211.57	206.61	209.3	205.22	204.26	203.38	207.61	212.32	201.5	203.06	208.24
210.59	218.04	212.08	211.29	209.27	209.55	207.32	215.69	207.54	217.43	219.36	209.93	216.55	211.82	217.57	204.9	217.23	210.92	210.81	212.94	213.38	202.93	219.09	213.68	212.54	215.5	212.79	206.72	213.17	214.83	213.53	212.25	214.35	207.07	215.14	211.18	218.11	216.08	210.84	208.35	217.64	216.82	207.64	214.27	209.23	216.1	212.46	210.09	213.64	216.29
212.63	222.03	217	218.33	211.61	222.61	215.86	214.83	222.36	220.5	218.39	214.37	213.86	217.12	217.66	215.01	218.04	215.86	218.96	221.35	223.25	222.01	212.66	214.49	216.71	220.35	210.26	218.8	213.96	221.45	220.01	217.13	223.08	219.33	214.99	212.57	221.95	212.96	216.05	215.34	223.32	220.58	213.42	220.14	210.96	218.56	211.98	217.81	223.83	221.87
217.47	212.39	216.02	218.79	222.37	219.96	212.14	222.8	213.38	222.05	220.5	221.92	217.64	221.05	216.03	219.36	222.66	213.29	217.16	218.25	217.87	215.25	218.07	217.19	219.53	215.13	218.95	224.22	220.36	213.76	219.69	226.86	219.23	214.72	214.36	217.14	214	224.53	220.35	223.44	221.3	220.12	225.92	212.41	215.52	215	221.27	216.04	211.68	221.63
203.67	207.79	212.22	213.61	207.35	204.85	205.42	210.85	207.78	208.7	204.93	209.76	206.32	205.42	209.3	205.3	213.01	205.15	211.37	206.49	208.09	212.02	211.12	208.4	200.33	204.43	208.69	212.57	209.98	207.74	204.15	212.62	215.46	210	207.73	204.79	202.72	209	208.63	209.79	210.33	211.83	211.81	212.31	210.26	212.84	208.01	212.28	206.75	211.27
204.39	203.4	200.22	206.72	198.05	196.86	199.76	209.81	202.34	204.49	204.81	206.21	195.86	198.16	201.67	197.3	193.59	199.45	197.2	202.7	201.39	201.94	195.13	200.68	197.22	200.73	202.43	206.08	199.81	199.09	203.86	202.04	207.88	194.72	196.25	196.65	197.32	204.12	200.6	194.95	192.67	195.51	202.92	197.73	205.4	201.21	201	201.56	203.79	203.09
214.67	210.6	212.91	210.85	215.56	217.77	212.16	208.61	210.35	204.94	206.09	213.92	219.36	212.02	213.63	212.23	213.06	217.17	205.88	219.03	212.2	208.2	217.58	219.45	216.01	217.75	213.06	212.74	214.64	216.34	209.71	211.46	215.21	214.87	214.15	212.63	214.04	218.2	203.34	214.77	216.83	212.91	208.24	216.45	210.23	213.46	210.65	211.57	219.25	208.13
196.14	201.63	200.99	196.38	201.91	196.81	201.38	199.47	196.88	204.39	193.46	195.68	192.51	205.61	200.6	194.6	209.28	204.55	204.18	205.81	205.08	199.53	201.04	201.75	192.28	201.06	200.22	195.13	201.86	199	193.12	199.63	194.23	197.35	200.79	193.6	200.18	195.22	202.44	196.64	196.82	196.99	197.36	195.84	199.24	200.18	195.65	199.24	204.11	196.2
218.6	219.98	217.64	215.18	224.88	216.85	220.56	223.32	217.99	216	217.01	220.08	221.19	223.52	221.87	220.14	219.8	216.59	217.64	218.94	215.01	214.35	217.74	222.76	218.16	214.93	220.71	215.51	220.26	220.05	215.41	221.34	221.05	220.57	211.15	219.81	210.98	218.84	220.95	218.94	216.94	221.54	212.77	211.78	216.78	208.94	217.37	223.45	216.82	214.41
205.08	207.12	216.81	210.59	201.83	208.84	206.87	203.56	204.02	204.12	200.98	207.97	204.7	202.32	205.9	203.78	207.52	208.71	209.9	207.97	205.89	206	207.08	204.7	205.02	199.63	214.77	212.16	207.26	202.76	202.23	202.67	206.13	206.92	206.89	199.3	203.98	203.25	207.87	203.75	200.38	209.62	209.22	206.39	206.21	208.21	208.63	211	212.1	204.64
207.77	208.74	208.06	207.1	204.91	209.18	207.76	211.16	209.46	205.06	204.65	205.49	207.07	212.42	209.13	208.73	207.14	212.94	207.88	209.8	212.09	201.46	204.97	209.42	213.04	208.54	205.67	206.64	208.65	208.06	209.92	205.87	205.17	214.52	207.83	216.44	206.59	213.65	206.68	208.43	207.08	208.73	210.28	209.16	203.54	204.2	206.64	205.87	209.62	203.94
200.43	205.11	203.91	204.94	201.08	200.66	205.34	205.36	203.72	202.75	203.26	195.5	202.17	206.15	198.61	207.43	195.75	202.55	204.71	203.45	196.55	208.87	204.31	197.2	201.46	203.3	198.51	202.87	206.57	204.28	204.73	203.48	205.03	207.13	201.81	202.56	206.36	205.39	197.65	203.79	204.24	208.08	207.73	202.17	198.87	208.84	202.89	206.42	207.83	198.61
203.9	204.22	206.74	201.61	204.53	203.68	205.61	204.1	210.94	205.91	202.31	203.49	200.47	204.23	199.27	203.22	201.02	200.88	200.76	201.96	212.22	200.39	201.53	209.24	200.09	204	199.4	199.86	207.48	205.39	200	207.62	209.13	206.34	201.02	196.61	194.95	196.05	205	198.42	207.15	204.12	206.47	203.24	200.42	199.13	209.1	211.08	204.12	204.35
197.32	197.88	212	196.9	198.22	202.36	196.34	205.41	205.97	200.72	196.39	203.36	205.6	203.23	202.83	200.23	208.73	201.12	201.6	201.65	206.14	202.17	201.53	204.79	206.66	207.58	201.62	206.52	207.29	207.91	203.54	209.86	201.77	201.53	209.24	200.84	197.92	208.66	196.5	208.04	198.5	200.27	203.25	199.02	207.67	200.15	207.6	203.54	200.8	196.96
209.96	207.01	200.27	209.43	201.78	202.96	201.9	204.48	196.02	203.01	196	201.75	195.21	198.89	206.04	200.81	201.79	202.51	200.52	211.36	201.14	199.81	200.6	203.5	203.25	209.84	207.13	200.75	196.77	203.18	198.43	199.95	197.1	206.49	206.31	197.79	204.51	205.15	204.6	206.13	201.59	201.34	202.05	198.37	200.98	202.57	202.74	202.14	203.58	203.9
210.76	203.82	211.35	206.8	203.37	202.52	206.75	211.53	207.34	204.26	205.68	201.23	207.08	203.2	206.84	204.94	213.73	204.98	208.9	209.54	208.91	205.84	207.15	208.3	202.57	206.18	208.69	204.73	202.92	213.44	208.8	208.23	204.55	212.34	212.6	206.7	208.74	207.21	208.9	207.65	210.58	204.98	206.36	209.97	212.85	205.33	203.5	207.17	205.48	203.25
214.49	209.56	205.21	209.96	209.62	209.86	210.62	209.07	214.84	202.68	211.19	209.21	205.75	211.31	207.29	213.68	209.28	208.68	203.87	212.66	207.21	204.43	205.53	215.18	206.93	210.43	210.85	208.86	206.43	204.4	213.44	212.19	204.66	208.23	207.85	207.96	217.85	213.15	208.23	213.93	201.96	200.7	214.99	207.81	209.31	209.18	205.37	204.21	205.65	206.66
207.66	207.62	209.58	215.26	212.74	216.28	215.58	215.19	210.37	216.03	212.68	215.92	216.69	213.63	213.21	211.15	209.08	208.44	208.23	216.26	211.71	210.53	220.63	204.82	216.4	209.07	219.64	216.25	212.51	218.39	214.47	214.43	214.68	214.26	206.67	211.4	215.4	214.18	212.69	212.21	214.72	216.28	216.13	218.28	213.02	208.87	206.43	212.49	218.05	216.09
209.98	206.57	209.83	211.49	210.87	211.41	211.28	212.11	212.06	213.35	208.3	211.08	211.25	215.59	212.22	212.55	214.34	206.62	210.56	223.76	217.3	215.43	213.99	207.47	210.69	217.27	213.28	214.52	209.17	213.82	211.38	215.95	209.3	207.81	211.8	212.57	211.87	215.23	210.72	209.54	213.51	210.55	211.29	205.05	218.63	207.38	209.74	216.37	215.26	215.56
205.85	207.22	207.31	200.78	202.96	213.57	208.12	207.34	202.79	204.52	204.59	207.01	200.38	211.89	209.9	214.28	203.5	207.3	204.97	206.31	208.29	204.52	201.69	206.83	210.98	204.83	209.67	202.29	204.57	206.92	200.78	208.18	207.23	207.62	208.21	205	207.38	202.2	202.06	208.14	207.94	207.59	204.83	205.74	211.14	206.63	207.98	207.99	206.32	202.35
209.11	213.98	213.7	216.29	214.68	213.88	214.64	212.93	218.44	206.47	209.02	212.73	214.95	215.56	208.06	214.35	208.6	212.08	209.58	216.23	214.19	208.63	214.87	213.94	213.6	216.91	214.03	210.65	214.76	207.52	210.64	221.12	215.45	213.5	211.33	213.79	215.47	209.42	213.42	215.61	215.3	214.19	211.11	215.27	216.18	206.3	216.34	214.48	221.75	211.38
203.18	208.91	203.91	206.13	206.95	207.76	198.74	198.27	206.03	202.52	203.72	208.51	202.73	200.48	205.22	210.13	202.63	199.45	205.38	207.92	203.57	204.21	203.92	208.54	204.68	211.19	207.29	209.17	201.24	207.65	206.45	203.18	212.67	208.92	206.65	200.62	210.59	210.17	207.2	204.72	200.2	210.28	202.68	211.87	214.08	204.41	208.53	202.24	202.38	209.07
201.77	206.5	201.89	198.69	205.03	200.91	201.74	205.11	211.33	204.98	209.48	207.73	204.82	202.08	202.8	204.63	201.24	200.13	206.21	207.51	206.23	208.32	207.63	202.7	201.46	204.92	208.24	202.16	205.84	203.11	198.24	205.68	206.33	206.11	209.38	198.58	205.66	204.6	206.06	192.38	209.24	206.09	206.07	197.09	197.22	197.95	212.2	201.28	203.31	203.08
189.99	200.89	194.74	201.79	197.06	199.38	201.57	198	195.46	195.58	198.43	195.35	197.93	189.06	192.58	197.84	198.04	196.1	202.36	187.2	196.57	197.23	198.3	194.66	200.58	198.41	203.8	199.27	201.29	199.09	197.95	200.17	201	202.83	196.54	198.65	195.11	194.47	200.42	202.37	192.38	196.74	192.77	195.93	199.85	202.99	197.12	198.05	195.57	190.36
211.31	213.06	207.85	211.16	213.14	215.25	208.64	214.66	211.54	207.92	209.73	210.96	212.96	210.89	208.67	210.39	210.22	214.97	210.33	211.59	214.18	211.56	210.69	208.78	203.77	214.82	218.26	212.98	215.25	217.82	211.53	210.43	213.71	208.52	214.42	211.37	208.56	211.76	213.3	216.21	212.89	212.33	212.59	209.35	216.24	213.21	213.2	212.19	210.19	209.7
208.26	210.93	207.02	205.68	209.75	207.16	204.65	206.86	205.35	211.01	208.25	203.09	210.99	206.54	206.19	203.92	209.81	206.44	203.27	212.04	202	203.47	202.76	213.99	207.8	209.52	208.4	206.81	208.6	211.27	205.91	211.23	208.64	211.31	208.61	204.95	211.1	205.26	207.51	210.45	209.5	212.28	207.45	207.02	207.99	209.34	208.25	209.87	211.88	206.69
194.28	192.34	201.17	193.29	193.21	190	191.15	190.47	190.97	193.78	193.31	191.35	193.96	191.16	200.13	193.53	194.46	192.53	195.81	195.41	197.05	197.63	188.48	195.78	191.97	200.45	190.72	202.08	189.85	193.2	198.36	194.14	186.1	192.64	194.63	200.75	192.43	191.57	196.12	194.33	196.47	192.25	195.85	188.97	191.89	192.25	198.59	190.07	193.47	193.09
204.46	204.23	198.91	197.64	199.16	211.64	204.05	197.96	197.36	196.15	203.22	200.87	204.55	203.91	203.67	202.96	208.9	202.94	206.1	205.15	208.11	202.33	208.53	202.51	197.69	201.53	207.44	205.15	206.75	205.69	201.17	199.48	199.11	204.34	206.27	199.4	199.97	195.94	204.23	201.44	205.19	207.1	207.71	205.26	206.84	204.25	206.38	203.43	197.95	200.48
212.7	210.12	205.79	210	200.1	208.65	209.29	206.22	211.17	207.86	200.11	214.73	204.85	203.24	211.56	213	206.85	207.65	212.12	207.27	206.33	207.71	212.68	214.28	204.44	212.92	216.18	205.84	206.15	213.17	205.26	206.42	210.21	208.75	213.61	208.81	215.98	209.53	202.29	210.13	211.51	204.06	199.2	211.11	208.87	210.88	207.8	209.71	206.73	209.48
197.41	198.15	201.76	204.48	193.64	199.41	201.19	198.97	198.19	198.74	198.79	196.39	194.92	201.98	209.81	202.18	197.57	198.66	202.17	197.58	189.76	202.35	197.23	206.47	202.36	196.45	204.74	201.14	200.86	200.23	198.85	197.95	195.91	200	201.26	194.6	196.75	201.5	204.3	201.86	196.7	200.31	201.71	202.04	194.13	200.81	197.96	197.29	196.06	201.56
213.06	207.18	210.53	207.9	212.84	214.69	210.76	211.82	208.6	210.22	212.04	213.32	207.33	212.68	213.1	209.79	215.45	210.73	213.36	217.55	211.99	212.62	215.01	215.75	215.65	209.32	215.57	214.52	210.88	203.46	209.92	212.02	215.15	209.78	212.45	211.6	216.86	213.01	213.6	207.56	217.97	213.24	210.34	215.16	210.89	214.26	210.67	206.27	212.74	219.27
200.71	194.8	209.54	204.06	205.92	208.21	200.7	202.47	205.79	203.13	206.08	208.56	205.36	207.76	203.02	213.58	209.97	208.41	210.25	206.62	204.11	210.21	206.54	207.68	202.36	204.43	203.93	203.05	204.64	204.16	200.91	209.48	206.97	204.9	204.75	206.82	207.55	203.25	202.95	203.17	200.29	203.17	204.52	204	208.98	203.7	205.69	201.6	199.61	206.63
209.38	211.39	206.63	214.31	207.91	210.23	209.16	211.53	209.02	215.31	209.18	214.34	208.4	216.77	216.82	215.18	212.4	207.7	217.15	209.5	211.98	206	209.04	206.08	216.13	211.97	209.32	207.78	210.76	207.39	213.66	210.91	207.66	208.48	209.67	214.71	207.74	210.86	213.4	208.95	218.02	209.85	217.52	209.23	215.21	206.96	211.44	206.12	201.59	217.53
212.41	214.26	205.73	198.4	204.4	209.85	214.33	211.9	210.03	212.17	207.45	213.35	206.74	204.85	208.02	202.19	204.62	210.43	203.29	203.86	204.92	204.71	204.32	204.11	206.08	208.31	210.74	206.85	212.27	213.23	209.58	212.97	211.55	212.79	209.94	212.08	206.58	205.47	209.21	208.84	205.37	209.6	200.84	210.2	212.85	210.56	207.67	205.64	209.16	210.54
203.75	206.57	205.77	201.58	201.15	204.76	204.2	202.71	205.6	206.22	210.55	210.41	201.08	206.74	203.88	201.92	205.64	208.29	208.03	206.03	199.63	203.26	200.25	202.91	199.27	205.03	208.63	209.94	207.76	201	204.98	206.28	204.47	205.49	198.85	201.59	204.58	206.92	204.41	202.24	203.03	202.31	199.2	204.14	202.88	204.11	206.27	206.35	201.66	204.95
204.76	205.66	205.24	209.1	202.12	207.65	202.89	205.99	208.77	209.89	204.1	212.7	206.13	211.58	205.7	208.79	208.26	200.32	205.89	208.07	207.81	203.99	206.89	212.64	206.43	206.81	209.77	206.81	208.07	209.38	209.51	209.91	211.88	208.7	209.52	207.88	205.72	202.9	208.1	205.54	208.91	205.79	205.94	210.52	207.04	211.69	208.1	212.27	204.41	204.24
203.41	205.2	198.93	208.06	199.01	202.13	199.85	206.62	197.8	200.38	203.46	213.8	205.38	203.72	199.88	205.56	203.34	205.29	199.47	209.35	203.95	207.1	208.25	205.28	208.56	206.1	205.76	202.86	204.92	202.68	201.38	201.8	200.22	207.54	203.4	202.05	200.67	210.04	200.89	203.63	201.19	196.72	205.15	195.77	200.6	204.54	208.56	205.29	196.47	200.56
210.14	211.01	217.38	208.07	208.19	206.86	214.08	213.36	209.55	215.01	211	217.59	209.22	208.83	211.12	205.68	206.91	207.74	212.03	214.98	211.15	207.79	217.09	211.74	213.44	210.74	216.71	213.58	206.89	215.28	207.75	214.96	211.83	206.83	207.8	213.41	211.1	218.18	206.8	206.91	211.94	215.14	212.2	210.7	211.56	214.93	211.35	213.17	210.02	217.78
220.96	221.09	214.42	212.42	218.62	217.2	216.97	216.82	212.47	210.81	220.63	218.29	216.19	220.75	219.76	221.05	214.66	220.92	217.69	214.33	217.7	211.82	220.48	213.73	215.55	219.14	216.53	222.32	207.32	222.61	222.97	223.11	222.45	215.89	217.74	215.61	212.49	212.44	221.53	215.1	220.92	218.32	209.46	218.09	214.62	218.33	220.73	219.97	216.33	218.08
208.94	206.41	202.63	209.45	201.72	208.27	207.04	202.51	207.1	201.83	204.01	202.28	205.48	203.26	203.65	205.35	200.84	204.61	198.34	201.73	208.22	209.41	206.42	200.92	203.71	208.05	207.73	202.25	201.3	209.68	205.55	201.39	201.09	203.13	204.7	203.39	206.59	194.98	208.66	197.75	203.19	202.03	201	214.01	209.22	204.71	206.7	206.1	209.73	197.46
202.58	200.9	204.49	201.49	197.81	207.87	204.07	208.75	199.59	201.46	204.52	202.6	200.68	209.46	209.76	205.23	206.36	201.62	202.71	204.56	203.17	202.87	205.5	206.78	205.99	199.94	195.67	200.16	202.76	200.12	210.25	195.32	202.4	201.6	200.7	209.81	208.67	202.56	205.81	197.56	194.43	201.99	202.83	203.77	200.64	207.83	211.29	201.77	202.59	211.33
216.07	210.81	214.85	216.5	216.17	213.54	224.1	214.94	216.16	220.8	217.21	218.53	217.73	215.77	217.5	220.21	214.91	215.13	218.26	214.86	215.29	211.74	214.98	217.06	217.39	216.32	214.38	208.12	219.81	216.2	215.45	225.53	216.82	222.43	221.91	214.29	218.2	217.01	224.81	214.33	219.03	219.92	217.17	216.29	220.54	215.53	218.67	222.23	219.53	216.5
190.23	192.65	193.61	196.97	195.34	194.93	188.84	188.71	193.58	188.84	205.72	194	190.9	195.93	196.55	196.25	189.98	194.13	196.52	190.06	199.18	184.23	193.31	192.94	196.3	192.56	194.83	194.56	184.14	198.68	194.63	190.01	195.04	191.98	197.77	197.73	200.07	201.17	183.61	192.69	196.55	194.24	197.14	197.95	193.59	189.37	196.48	192.17	195.88	196.29
206.65	210.15	211.7	206.11	210.77	212.44	202.38	209.32	209.2	207.47	205.46	211.58	209.04	216.2	207.15	207.48	207.62	214.82	210.45	207.8	208.83	211.46	205.75	212.29	214.58	206.86	211.9	213.21	208.04	210.01	211.03	202.3	209.53	206.89	209.46	209.53	204.67	208.22	206.52	214.69	215.65	213.23	209.45	204.2	210.65	210.29	209.36	210.17	211.01	219.98
219.77	215.13	220.36	214.16	218.8	213.4	217.35	219.15	212.21	224.46	216.98	221.38	219.88	224.32	213.04	220.8	215.09	212.48	215.04	219.28	211.86	223.93	213.06	214.93	218.24	215.29	219.85	221.79	220.61	220.61	214.56	219.26	221.52	215.28	223.25	214.31	221.65	217.25	210.89	215.9	220.49	214.46	225.35	214.44	219.82	214.89	218.37	221.96	213.86	221.63
198.89	197.49	194.24	195.62	204.03	197.66	200.1	200.27	195.63	191.71	200.32	196.74	195.39	199.46	203.43	205.06	197.65	205.32	198.56	188.71	195.73	194.47	195.22	197.72	195.08	193.87	195.94	201.85	205.58	200.84	200.07	205.74	196.97	201.25	199.3	199.51	194.75	201.01	201.3	196.2	190.57	201.32	189.32	193.17	197.37	196.7	197.74	201.02	202.01	195.01
208.19	206.06	205.48	210.74	209.57	202.01	205.11	212.86	209.31	210.41	208.65	212.62	204.96	207.9	210.71	207.36	207.16	211.1	203.08	210.73	209.28	205.61	209.11	205.46	216.22	207.47	206.47	210.54	215.68	206.34	208	210.25	211.26	209.65	211.46	209.1	210.5	197.81	217.33	205.46	207.96	210.34	206.75	203.23	211.79	213.3	208.09	209.31	208.94	207.47
211.47	207.17	204.62	211.53	211.64	204.19	208.16	213.22	205.13	211.39	212.31	211.02	209.03	209.48	207.81	210.45	207.25	210.07	209.04	210.48	207.04	204.91	207.28	202.37	211.63	206	211.91	211.21	206.43	207.96	216.16	205.41	210.71	210.69	214.22	204.93	206.34	210.57	212.45	208.4	208.43	209.55	212.97	212.37	208.38	211.63	211.46	210.54	206.22	208.7
205.3	208.03	207.7	217.95	207.76	208.89	213.23	208.39	216.4	215.79	208.5	212.66	207.32	211	214.89	211.59	208.53	218.38	207.99	211.12	214	211.22	206.66	210.69	215.83	218.12	211.95	211.85	208	219.2	220.62	211.59	211.73	206.9	215.05	213.51	215.78	207.89	213.81	211.85	209.95	217.12	211.34	215.74	210.9	207.37	208.86	220.95	208.93	210.25
193.1	191.75	201.42	198.9	198.2	200.36	194.22	195.08	193.21	198.69	197.53	190.81	193.3	188.56	189.13	193.18	200.73	199.19	197.15	200.14	188.05	195.9	195.96	199.89	198.04	192.22	196.88	193.24	192.18	196.2	199.02	200.64	196.88	199.38	191.62	194.85	199.11	187.89	197.38	193.15	199.09	195.12	196.5	194.95	193.58	193.71	192.87	198.04	196.07	197.41
197.09	201.61	212.63	202.6	199.39	195.43	203.66	207.98	201.22	202.26	199.51	204.73	203.36	202.97	208.44	205.85	199.31	202.33	203.9	206.87	194.65	201.47	208.86	205.4	200.49	199.42	201.71	205.35	199.33	201.97	203.46	205.03	206.41	200.99	200.81	195.67	200.8	196.71	203.59	204.69	199.61	206.09	202.89	204.79	203.23	204.12	198.46	199.96	201.82	206.16
210.08	212.99	217.37	209.93	215.87	213.36	207.9	214.43	217.02	209.67	216.54	214.29	209.84	212.38	215.01	214.41	210.21	213.42	213.54	217.9	208.94	211.25	207.76	208.85	216.21	210.89	217.84	212.84	217.45	208.26	218.63	213.23	213.33	213.02	215.29	210.46	212.39	219.7	205.98	209.23	209.82	208.09	213.17	210.94	216.64	211.38	213.88	217.67	212.5	215.65
208.03	207.06	201.59	209.03	206.02	209.08	207.27	215.57	208.34	211.51	207.75	207.08	208.01	208.57	200.55	210.78	209.38	215.96	204.57	215.31	211.01	208.12	205.83	210.59	214.93	205.16	205.64	208.17	210.52	215.77	211.68	211.82	210.77	205.38	203.79	212.32	210.61	201.77	204.51	207.57	205.24	205.24	209.42	209.63	211.76	209.57	209.25	209.18	210.6	203.77
216.61	213.48	223.27	216.11	219.31	211.87	217.58	219.65	212.99	218.26	217.65	218.07	214.4	214.07	216.03	212.97	219.63	220.23	213.3	211.89	219.3	211.13	214.96	216.13	223.09	218.88	217.87	224.72	209.77	209.04	216.88	212.32	217.93	220.56	226.98	209.65	212.57	220.63	223.36	217.05	221.75	218.48	213.24	215.61	213.47	221.59	216.37	215.27	217.09	219.57
199.94	187.68	191.23	195.02	188.7	196.68	189.31	194.36	193.38	195.41	191.33	193.74	201.66	188.48	197.43	196.84	195.14	194.24	197.05	191.47	183.77	191.57	193.72	195.89	192.8	195.73	190.3	197.31	187.59	193.33	194.78	199.73	192.99	196.71	189.89	195.11	198.16	192.55	189.19	197.89	191.43	188.56	197.6	195.28	191.6	188.9	195.95	193.42	194.21	192.08
204.23	200.87	197.95	206.17	200.08	203.12	203.89	203.04	205	202.36	203.05	202.15	201.71	186.96	201.86	197.38	195.58	202.82	200.94	201.01	205.41	201.58	201.39	198.59	196.13	198.13	198.14	201.03	204	202.58	200.33	194.09	198.4	202.23	200.23	202.29	206.53	201.9	195.25	189.49	202.99	196.64	195.38	196.67	200.85	195.29	202.63	205.34	193.02	198.18
195.28	200.53	195.82	199.85	196	199.61	190.83	200.19	197.2	197.99	200.12	198.48	197.28	196.07	200.92	196.32	198.23	195.97	198.27	197.12	195.78	195.37	199.8	197.99	200.88	203.96	199.83	198.98	196.64	190.8	194.18	193.64	203.83	199.9	199.79	197.91	199.14	202.38	201.69	201.24	202.81	193.66	195.41	199.76	200.39	192.61	193.46	197.83	193.23	200.03
200.88	204.93	208.38	206.04	203.7	194.64	205.82	204.18	203.47	203.3	199.01	200.09	205.39	201.76	200.11	200.51	204.22	205.07	201.5	199.68	210.45	203.04	201.68	202.75	204.94	203.87	206.32	200.76	203.28	202.19	205.8	204.02	206.42	198.06	201.88	204.81	206.57	194.39	200.06	205.28	199.7	203.33	203.58	203.08	202.31	203.15	195.77	195.84	201.85	205.62
210.26	209.85	212.67	219.61	207	205.87	206.02	214.07	212.84	208.37	210.07	210.72	217.67	206.87	209.1	213.78	201.59	201.89	211.58	220.66	204.95	206.02	207.55	210.53	210.82	206.8	210.78	207.8	209.12	215.15	208.35	212.28	207.37	211.83	207.94	210.12	210.91	211.3	210.8	211.78	212.63	215.46	210.89	205.68	205.19	206.51	209.96	212.95	207.09	208.82
215.21	213.85	211.1	213.14	211.62	209.77	214.62	211.95	208.95	212.63	213.75	211.26	210.16	213.17	216.54	217.25	207.35	207.58	208.62	212.68	208.07	211.07	213.62	215.25	215.7	208.09	212.76	205.41	212.44	218.64	215.99	213.66	216.22	214.02	210.71	215.29	212.87	210.84	214.02	216.63	201.43	205.59	210.73	209.03	210.62	214.12	203.16	210.97	217.2	204.57
210.82	214.44	214.59	213.36	214.51	207.52	210.87	216.17	214.04	205.56	210.55	211.86	215.28	208.61	212.17	208.72	209.28	211.21	207.96	219.68	217.84	215.57	209.32	214.67	213.29	212.1	211.72	214.05	213.02	211.95	209.91	211.36	213.89	209.34	211.32	210.23	208.63	209.73	215.08	211.49	214.23	208.94	212.04	219.62	211.1	218.73	214.87	210.5	209.43	217.91
208.64	210.63	204.87	201.82	207.91	213.29	212.98	210.11	205.42	208.74	205.07	209.1	217.15	200.55	209.92	208.37	206.11	212.11	211.41	207.66	207.29	214.3	211	208.9	206.09	207.25	210.16	208.69	205.64	211.04	204.1	201.55	208.09	205.3	206.77	201.53	210.84	205.42	205.57	217.95	211.44	208.27	212.94	214.01	212.05	205.31	208.09	208.57	213.78	207.51
212.94	216.14	212.46	213	221.18	211.25	213.6	209.35	219.09	216.88	215.88	206.48	217.5	211.47	206.84	216.94	217.25	211.78	210.63	213.71	210.62	211.53	213.55	205.04	210.92	214.18	212.99	211.95	213.33	207.96	210.37	212.86	210.65	208.88	209.36	207.76	212.26	209.14	216.22	212.4	210.13	209.86	208.14	214.42	215.34	207.29	212.52	213.77	208.67	214.7
205.3	206.18	204.28	203.93	207.42	206.6	206.44	202.86	210.36	204.6	210.7	208.56	214.79	209.98	209.61	205.3	206.68	203.33	205.27	206.09	209.26	204.76	202.93	206.49	199.33	203.15	204.84	209.99	202.85	200.92	211.79	209.87	203.11	207.88	208.61	211.14	210.9	213.54	202.67	211.94	200.32	207.34	205.1	207.37	208.39	207.31	204.27	212.27	203.9	206.48
201.53	201.84	201.03	205.78	203.53	206.09	200.16	207.07	200.23	210.66	209.84	200.19	205.09	202.15	206.89	205.31	198.14	200.1	202.36	204.43	198.79	199.13	204.22	198.7	205.75	200.51	206.73	203.91	203.56	202.95	201.25	200.25	203.05	203.19	201	201.13	202.33	199.45	207.75	199.91	202.49	201.68	198.02	194.82	202.58	205.96	204.74	204.49	200.44	199.89
202.77	204.53	199.24	200.63	198.47	208.1	196.98	200.52	199.72	201.74	200.97	201.66	197.72	201.06	205.23	196.2	201.45	203.37	200.61	198.91	200.5	199.78	205.86	203.96	198.07	208.03	196.93	200.75	205.32	205.42	198.74	198.23	204.69	200.14	195.81	203.5	199.12	202.32	204.94	196.13	200.27	200.09	204	200.18	202.58	201.01	197.91	198.94	198.88	200.6
215.15	210.31	212.54	211.38	216.71	214.9	211.91	212.79	212.32	210.39	215.18	211.09	206.7	213.37	212.82	212.64	211.75	213.56	211.42	215.16	210.74	213.81	213.01	207.09	215.8	216.13	213.62	220.17	218.07	210.39	215.57	211.24	205.13	213.21	208.08	213.87	211.16	207.64	214.64	209.49	215.28	215.71	211.23	211.89	209.17	210.89	208.19	213.95	205.46	209.73
204.23	199.92	204	201.23	205.08	201.95	201.23	201.65	205.6	208.74	206.03	206.2	202.76	204.33	205.15	197.46	196.17	207.52	200.51	203.06	204.26	205.94	208.4	202.08	203.66	204.05	205.14	204.51	208.1	209.61	201.71	199.91	204.95	203.87	206.33	198.62	204.06	206.66	193.66	201.08	203.64	204.14	206.22	201.17	203.97	201.69	198.88	202.21	203.12	208.18
198	200.23	198.35	191.93	202.68	201.77	193.26	207.75	197.97	198.14	205.27	207.13	201.94	207.41	198.78	205.14	198.4	200.59	201.14	206.71	191.09	199.78	203.49	201.04	201.05	200.18	203.89	202.68	200.69	195.46	207.3	195.76	202.79	201.09	196.19	200.65	199.04	199.91	209.69	200.58	204.84	205.57	197.64	195.19	203.71	200.29	200.63	205.21	197.68	203.6
214.5	210.68	211.91	212.49	209.83	208.3	207.14	208.45	208.45	202.33	207.68	210.98	208.97	212.9	211.48	209.76	212.05	212.47	210.42	208.85	207.68	213.67	204.1	212.37	205.85	212.28	209.78	206.52	207.69	204.02	210.76	207.85	208.68	204.87	208.78	213.59	209.43	208.3	206.45	219.14	212.91	211.49	210.01	208.43	212.37	209.34	208.71	206.56	213.95	207.06
199.82	194.34	201.81	195.08	196.4	192.49	196.73	188.34	201.65	202.77	200.51	192.34	198.19	198.15	199.4	199.3	196.92	195.93	199.44	194.52	195.02	199.85	193.79	196.1	198.83	200.55	196.66	201.89	199.88	202.26	194.02	198.57	197.18	199.64	198.02	196.9	194.86	205.8	195.63	200.23	194.24	195.56	199.01	199.86	205.02	199.46	196.93	197.22	193.51	195.41
204.99	206.01	198.42	211.46	203.69	207.43	212.65	205.9	197.86	207.7	211.06	212.14	209.9	210.92	211.89	204.69	205.37	209.91	211.82	211.64	211.32	211.28	205.17	210.35	208.99	207.32	206.07	209.31	205.95	208.51	207.71	212.33	216.42	209.1	204.48	208.25	203.51	203.87	206.87	204	207.31	210.41	204.94	210.28	202.03	210.11	210.74	205.09	200.78	211.6
212.05	212.48	215.86	217.95	211.63	213.2	209.83	218.41	213.68	210.26	215.56	204.22	211.7	209.87	200.82	206.62	205.74	215.37	210.79	213.22	213.78	213.65	213.79	211.1	206.22	213.29	216.4	208	209.08	209.48	206.53	211.5	213.62	212.25	214.61	210.46	210.19	213.72	214.37	217.62	206.27	210.57	205.66	209.17	207.11	211.17	212.34	208.9	210.87	206.72
209.62	201.11	209.1	202.88	206.31	209.54	201.91	202.81	198.2	203.41	204.7	200.32	205.51	197	204.52	209.73	197.43	209.02	204.47	208.29	204.12	200.24	208.36	200.02	201.05	205.65	202.79	207.13	194.67	201.61	203.5	201.2	201.88	200.94	207.46	200.85	206.63	203.89	211.3	201.51	207.23	200.17	201.76	195.62	200.71	204.8	204.95	205.44	201.18	207
218.56	215.84	215.4	218.95	218.62	218.81	220.32	214.8	211.76	221.3	212.85	217.8	214.74	217.74	216.56	225.09	216.62	210.36	215.52	216.81	217.35	218.47	214.71	217.05	216.39	220.74	212.62	211.73	217.77	219.87	219.73	211.63	214.18	212.98	222.69	213.84	218.59	213.68	211.68	218.58	221.35	210.73	216.95	220.13	215.78	218.99	217.76	219.74	215.92	212.15
208.1	198.18	202.3	211.71	209.13	207.7	214.53	206.71	202.93	207.17	210.37	206.6	209.06	202.48	213.97	208.7	206.7	211.24	208.27	203.51	211.04	204.94	212.86	217.26	205.44	203.43	207.75	209.85	207.39	207.57	212.22	207.55	207.81	212.49	205.52	204.56	202.62	207.45	206.6	205.01	196.55	211.25	207.35	217.92	207.43	211.86	211.53	208.42	204.41	207.13
207.24	213.01	211.54	204.64	215.24	203.66	203.87	209.69	210.01	205.12	203.36	207.71	210.5	207.18	212.99	205.18	211.74	200.79	207.71	204.7	207.71	206.58	203.74	198.43	208.75	216.4	206.91	203.18	206.49	210.86	212.15	208.11	210.95	212.45	207.41	208.75	209.3	205.22	212.59	207.44	213.04	206.4	207.27	206.9	207.5	206.33	206.53	209.55	210.37	212.51
209.36	204.43	205.57	204.81	202.21	203.26	211.02	203.71	204.49	200.36	205.48	202.42	204.41	203.27	203.73	204.57	206.36	205.24	207.37	202.41	201.67	199.16	204.98	203.71	201.75	208.94	206.01	201.21	206.53	202.1	203.27	201.4	207.58	208.09	210.07	205.98	207.16	199.44	203.44	204.63	204.92	202.78	208.63	204.42	204.41	202.24	205.89	206.81	205.27	202.39
212.66	213.66	217.36	205.46	215.13	211.79	214.16	216.7	210.91	211.95	208.95	213.7	214.7	212.83	213.4	211.5	213.33	216.81	214.53	212.74	210.95	214.53	214.19	216.73	210.6	215.74	206.06	215.15	212.61	213.85	208.83	204.25	206.83	212.98	208.57	216.06	206.21	214.33	211.38	207.23	211.17	210.86	210.02	208.25	217.23	205.56	210.8	211.11	212.33	213.81
193.64	200.29	197.29	201.33	195.9	202.28	199.35	206.44	204.12	200.03	195.58	198.49	197.65	198.56	201.75	198.84	197.42	196.63	202.49	195.54	199.95	205.99	196.93	207.4	201.86	202.61	195.18	200.52	202.16	205.25	195.32	195.22	194.5	198.16	200.88	205	198.17	198.5	199.62	203.12	207.03	196.04	200.73	205.87	196.81	203.29	204.86	199.7	196.8	198.51
205.78	208.34	208.41	210.05	207.34	206.32	209.11	203.13	213.36	203.6	205.69	204.27	201.18	209.86	205.07	209.1	207.06	201.91	203.5	205.13	202.69	207.19	207.94	207.72	209.77	201.91	210.01	209.62	210.47	213.74	210.96	211.42	213.13	208.26	205.24	204.06	203.36	210.63	208.53	202.89	207.74	210.61	206.65	210.06	206.21	211.18	206.77	208.75	210.82	210.66
205.54	206.61	199.17	205.87	202.93	197.59	205.27	197.97	202.91	206.54	203.74	197.5	197.4	194.61	198.14	203.22	200.49	206.32	201.37	197.49	207.86	200.98	205.59	202.07	208.09	199.74	199.25	203.37	198.84	202.63	197.24	208.85	203.25	201.93	202.25	204.05	200.55	205.04	204.26	201.14	203.87	203.09	206.66	205.25	201.68	210.89	197.69	205.86	202.57	204.8
208.2	206	208.43	209.48	212.61	204.28	208.03	209.38	211.36	205.58	207.96	206.92	207.81	211.6	206.47	215.59	208.49	213.47	207.08	204.92	208.88	213.38	200.93	205.17	208.27	204.79	206.05	209.22	209.22	212.21	201.22	208.78	212.32	207.4	214.55	210.6	206.94	200.72	213.78	210.97	213.23	215.5	206.22	206.93	206.73	208.55	204.8	206.66	207.21	202
211.68	209.81	212.41	208.89	208.62	205.59	210.96	205.29	210.41	215.17	210.53	203	201.03	214.85	213.7	206.52	203.43	213.57	206.53	205.68	203.22	217.17	208.67	212.13	207.68	211.24	203.89	209.49	202.61	208.61	205.55	208.66	213.39	207.55	209.61	207.17	209.52	203.55	206.3	208.83	207.69	207.01	209.56	208.73	199.84	202.26	215.06	207.64	213.88	211.55
202.92	208.09	205.43	206.43	200.89	205.77	205.46	204.05	205.04	204.83	209.05	206.4	208.97	205.87	207.44	207.03	203.6	203.16	205.54	202.82	202.71	210.96	196.34	201.41	205.89	197.14	207.69	207.51	208.59	205.04	203.77	202.59	205.46	202.01	204.23	203.58	213.02	199.74	201.71	204.83	202.53	205.85	201.42	210.46	206.31	207.2	204.58	199.64	205.46	198.76
210	206.22	211.52	209.36	216.47	207.18	206.21	201.69	214.42	202.65	208.03	211.02	208.79	205.24	210.96	204.01	210.58	207.44	205.97	212.28	209.49	212.81	203.8	212.02	207.56	210.17	207.22	210.41	210.97	212.29	202.02	206.63	202.81	205.24	209	208.6	207.98	204.43	210.9	208.62	210.3	209.76	203.4	208.13	204.9	209.67	202.3	206.93	206.25	204.97
220.83	218.75	212.36	219.33	215.22	220.79	219.73	216.4	211.68	217.26	215.28	222.65	219.94	215.05	216.85	216.15	215.29	215.47	220.08	216.72	218.91	216.5	214.58	211.27	211.91	215.59	224.24	222.54	216.43	220.52	214.59	213.91	220.45	214.23	223.77	216.4	221.6	222.1	211.14	219.76	214.88	214.3	210.31	223.25	221.16	219.77	223.11	220.81	217.82	213.24
208.51	199.67	202.9	209.61	197.72	203.61	198.68	202.27	207.42	208.77	199.18	204.16	199.82	201.91	205.46	203.64	204.39	201.53	200.86	196.68	203.18	202.09	205.37	199.92	206.07	195.4	202.71	203.17	205.77	206.29	199.78	203.27	199.11	202.59	202.22	203.53	204.2	203.76	201.65	208.15	196.27	194.75	198.65	198.38	203.52	200.62	206.51	200.34	200.56	199.74
195.02	199.1	189.07	192.66	197.93	193.45	192.27	189.45	195.84	195.06	195.35	194.83	199.43	198.48	195.99	196.83	196.85	194.41	190.17	200.05	199.87	192.98	197.59	196.28	198.55	193.66	197.38	197.48	193.36	195.61	196.77	201.78	196.22	200.42	191.82	189.88	194.25	189.29	197.53	195.01	199.6	191.64	200.52	194.36	195.92	191.62	198.69	195.85	190.42	193.87
209.38	207.98	203.21	208.74	203.98	209.17	204.92	211.23	202.15	197.63	207.62	208.29	211.23	207.97	206.63	205.17	200.63	207.67	206.42	207.7	205.94	203.81	203.72	205.19	209.7	208.45	207.24	203.96	205	212.88	206.12	204.04	204.17	208.27	207.1	212.44	202.38	207.41	210.07	208.7	208.24	202.84	204.5	209.51	210.14	208.84	211.03	211.35	210.2	203.7
206.84	206.4	199.73	210.69	208.22	214.84	214.61	204.77	214.96	208	205.84	211.01	210.99	205.43	204.47	210.5	206.89	209.88	208.33	200.49	207.81	209.49	208.44	211.37	213.18	203.29	208.05	209.53	207.49	204.54	205.36	204.39	199.92	206.65	212.8	211.56	215.59	203.56	207.68	214.3	209.76	209.1	215.95	203.36	217.09	208.66	208.32	205.62	210.82	208.98
204.61	205.94	205.31	207.03	210.85	209.34	208.32	204.69	210.94	206.28	202.73	204.66	199.69	210.28	199.25	204.75	206.46	209.03	208.42	200.93	206.27	208.74	208.42	204.12	201.45	208.42	206.39	205.6	206.84	211.57	202.91	210.79	207.95	206.76	205.15	210.07	204.13	206.96	208.7	204.8	212.63	207.79	204.84	212.96	210.28	205.29	204.12	208.23	210.82	200.65
220.6	220.84	212.15	213.17	217.28	218.24	214.8	215.19	219.61	216.4	220.52	219.2	218.44	218.71	217.74	217.29	216.62	216.9	214.95	214.84	216.24	213.86	218.24	215.03	215.68	221.74	214.71	216.61	216.35	214.68	221.64	226.4	210.56	215.64	214.84	216.97	219.99	223.22	218.51	216.78	214.63	221.91	212.91	218.65	217.8	215.75	211.98	218.26	217.39	221.66
212.13	214.22	214.91	212.61	210.23	208.95	206.72	210.62	210	203.48	217.25	210.17	214.39	206.73	213.34	209.1	212.77	204.82	213.75	210.88	214.43	210.14	212.53	209.52	207.64	205.2	207.31	216.43	208.2	212.75	211.73	211.75	215.14	213.75	212.27	209.05	211.36	216.24	210.74	208.8	211.66	212.17	209.62	211.62	208.03	204.83	213.41	212.31	211.05	203.12
211.62	210.71	207.34	214.92	208.57	210.6	207.64	213.89	215.56	210.88	216.78	208.74	217.14	204.39	217.39	216.16	211.18	212.21	217.46	210.79	214.6	211.12	215.41	217.18	214.2	215.74	212.01	211.18	211.6	213.7	214.09	209.44	215.56	208.39	212.48	211.2	212.58	209.81	210.33	213.87	210.13	210.63	213.28	210.02	216.42	206.33	205.26	209.44	215.73	207.83
208.04	200.06	202.24	201.12	196.21	204.91	203.7	205.56	201.57	200.22	201.59	201.62	204.18	197.75	198.54	205.12	201.19	207.54	201.85	198.96	204.5	198.5	200.56	204	205.57	195.76	199.43	206.69	206.91	203.64	205.34	202.62	209.86	200.45	203.31	203.15	203	204.47	204.1	217.71	204.67	201.53	196.02	201.58	205.38	204.61	202.62	199.66	200.71	207.45
210.94	215.11	215.04	216.4	210.3	215.81	214.7	212.29	208.3	213.15	214.79	213.4	215.01	210.29	214.14	213.02	209.24	217.43	210.31	211.62	212.9	221.11	217.52	217.55	214.45	210.25	211.96	219.62	210.01	207.37	208.39	218.18	210.54	212	217.37	212.69	218.76	211.43	209.23	219.54	217.29	206.36	211.81	211.8	213.77	210.86	212.68	214.62	208.01	211.46
216.76	215.97	220.53	215.26	218.31	216.75	220.51	209.64	221.64	217.8	213.63	214.22	210.99	217.58	219.62	217.23	214.63	217.88	217.94	218.12	216.7	221.58	217.42	224.52	219.11	220.79	218.35	218.94	223.54	217.8	212.59	210.87	215.36	211.09	215.11	215.22	219.93	213.13	213.36	214.9	214.97	216.18	218.02	209.97	221.32	216.17	218.96	210.86	217.89	220.71
210.95	200.52	216.46	203.94	205.3	203.98	213.42	206.11	214.12	211.34	202.19	205.81	208.02	205.47	211.31	201.84	209.12	210.05	206.17	206.9	208.44	211.14	205.88	206.04	210.87	209.87	203.43	210.52	208.12	208.53	213.3	210.03	208.3	208.42	207.78	204.5	209.01	202.75	208.11	210.21	203.43	211.35	208.64	202.41	208.55	206.2	206.31	207.31	210.74	201.56
221.45	215.56	218.85	220.79	218.33	213.35	218.88	217.21	217.43	217.61	218.29	214.15	220.22	212.38	212.06	220.38	212.78	221.04	216.15	222.82	207.45	216.62	219.27	216.82	215.8	218.06	212.99	225.45	212.26	217.87	210.39	215.17	220.87	212.28	216.86	216.21	213.29	219.09	214.35	214.48	220.94	216.25	214.17	211.78	217.98	224.93	215.33	223.34	217.7	212.18
202.26	198.96	199.56	197.74	199.16	197.31	204.88	195.67	190.04	194.38	200.17	195.31	201.94	197.97	199.18	200.97	201.47	200.86	203.35	202.94	207.6	200.54	193.73	197.88	204.06	200.34	197.68	201.03	197.13	195.67	202.33	204.68	196.32	201.08	200.4	196.04	197.68	199.2	205.09	198.24	202.5	198.79	197.84	205.48	198.95	195.71	201.97	194.54	205.9	199.26
200.53	207.17	210.57	207.66	202.69	208.67	208.39	210.13	209.9	213.58	205.6	206.55	207.94	210.07	207.37	207.73	211.6	203.34	208.93	216.66	210.3	213.11	200.01	207.98	207.01	207.85	213.18	212.55	212.71	202.87	208.38	210.2	207.49	207.31	208.96	205.26	207.77	213.11	208.23	206.59	212.25	206.04	210.22	204.98	205.26	202.24	208.89	215.56	210.46	214.6
207.42	209.4	207.77	206.68	210.62	203.28	205.53	213.08	205.54	203.73	211.43	201.61	206.43	204.54	211.37	202.29	208.29	208.91	213.41	211.08	210.93	210.5	206.64	204.06	208.82	207.88	207.52	205.07	203.48	208.94	208.53	206.36	200.26	203.82	207.15	212.29	206.79	206.65	208.44	207.45	200.67	207.33	202.53	209.49	205.15	202.62	197.65	212.24	207.03	212.89
218.49	212.12	224.64	215.47	218.53	215.23	220.01	215.86	218.03	216.39	215.33	214.86	221.41	216.01	217.44	215.28	216.81	210.67	219.63	220.76	218.56	215.21	211.24	219.1	218.01	211.04	217.78	218.3	218.21	216.44	220.95	212.42	216.24	222.99	219.49	216.65	216.74	216.79	212.38	219.61	216.79	214.02	219.13	214.96	209.74	215.83	214.41	213.64	222.03	218.59
207.73	207.2	203.21	203.92	213.09	215.21	210.91	208.82	207.05	210.08	209.13	212.57	203.96	208.81	219.01	207.22	216.96	208.48	210.14	209.29	211.53	206.97	210.61	206.76	211.24	218.84	211.11	211.04	216.73	207.88	210.4	211.13	207.74	206.73	214.12	216.1	208.79	207.58	208.32	208.13	208.8	211.35	206.89	209.73	214.25	216.25	210.7	205.5	213.25	204.3
203.86	202.05	202.7	201.14	204.55	204.78	203.05	201.04	202.14	208.07	200.83	203.12	199.25	200.46	204.6	200.75	201.38	198.66	203.12	205.34	197.87	197.11	202.31	203.88	205.08	199.47	202.99	195.37	204.28	200.24	206.43	205.87	202.58	208.44	201.33	205.87	208.1	204.47	204.96	199.19	203.74	203.32	204.29	200.41	201.35	204.95	197.59	198.13	200.04	202.34
205.01	197.97	205.41	197.22	203.45	201.31	202.62	197.16	204.3	203.39	201.29	195.99	207.58	206.78	206.38	202.81	204.94	205.49	212.5	204.98	199.15	202.29	199.93	203.25	196.94	198.06	205.42	205.73	202.48	194.04	197.48	201.31	198.65	204.2	202.27	205.38	199.3	203.66	200.13	203.31	199.54	203.69	196.42	193.43	202.09	207.71	204.19	195.3	202.63	205.91
203.19	203.75	196.78	201.85	204.84	202.38	200.86	202.92	200.55	199.49	205.57	202.34	206.56	208.76	209.39	205.62	203.49	209.88	201.76	207.42	202.26	205.6	198.01	211.09	204.44	201.62	203.45	203.17	207.54	205.07	212.35	202.2	207.6	201.74	207.7	206.81	200.89	199.13	206.2	214.72	204.61	203.11	208.96	204.95	204.04	203.07	200.03	201.82	197.92	204.95
203.37	205.74	208.17	208.49	214.77	203.46	210.04	206.94	207.65	202.74	207.4	212.77	208.94	205.53	212.85	212.81	205.89	210.57	213.34	211.95	209.84	202.55	209.95	206.18	204.77	210.97	209.83	207.19	209.72	206.78	207.34	207.8	200.71	206.47	209.73	208.66	212.51	208.83	207.68	213.63	214.2	203.33	209.64	206.07	207.35	207.41	206.33	206.1	200.06	208.43
197.77	194.54	203.43	195.14	194.63	190.47	203.02	199.73	203.19	200.36	203.07	205.3	198.47	201.75	208.71	203.51	197.25	203.71	200.74	201.28	198.85	198.75	196.67	204.62	203.44	200.75	200.04	198.03	202.56	196.8	202.58	205.04	198.2	201.82	199.74	199.2	195.56	194.66	201.47	196.94	199.48	198.75	199.35	195.75	189.64	201.06	197.62	198.16	198.49	202.61
208.06	200.41	208.81	209.95	201.41	204.32	204.62	205.78	205.04	203.81	204.47	200.99	205.47	206.72	194.91	210.59	208.45	202.29	198.98	211.51	199.02	208.49	212.56	207.4	199.68	203.18	200.85	207.78	201.85	210.66	203.93	212.58	200.76	208.81	199.12	201.51	209.05	204.73	205.34	210.38	205.54	204.13	199.23	200.79	206.77	199.72	210.11	211.24	197.98	207.09
213.59	224.57	221.13	219.11	221.17	215.34	219.06	223.87	211.53	220.39	220.4	207.15	221.26	213.86	212.34	221.48	210.18	211.68	217.99	216.42	214.89	216.48	216.17	212.08	216.54	210.15	212.87	219.57	218.07	213.27	217.39	210.12	213.73	224.57	210.36	217.33	219.54	210.28	212.5	215.1	218.55	219.78	214.14	216.08	222.01	218.27	216.73	212.97	218.02	217.43
215.23	214.72	211.58	221.55	209.64	218	217.18	212.27	220.77	220.68	216.3	218.85	214.59	214.97	218.14	220.46	219.77	222.7	219.09	217.76	220.4	218.85	214.99	214.68	215.93	220.35	216.3	210.26	213.11	219.13	214	214.63	210.42	220.23	213.04	214.93	219.2	212.71	214.65	210.08	214.41	216.78	217.38	211.97	215.54	214.48	219.74	215.95	216.74	221.1
209.87	211.72	214.12	210.53	208.52	213.74	208.16	212.41	212.14	203.68	217.31	209.97	207.56	208.54	207.51	210.71	207.28	211.19	208.98	207.5	205.3	209.1	206.1	212.2	204.06	211.93	205.59	213.77	213.57	205.29	197.67	204.08	211.31	206.89	210.93	206.51	209.34	201.87	205.68	208.23	206.03	208.7	207.85	206.84	204.27	203.58	203.33	206.25	208.16	210.02
213.02	216.66	210.35	213.16	212.01	207.57	209.54	210.9	208.55	222.35	215.27	211.95	211.58	211.63	212.52	219.3	213.98	209.92	210.99	215.47	217.88	205.73	216.86	208.84	200.42	213.99	215.1	217.68	214.51	206.54	210.29	215.57	213.8	213.49	217.73	209.29	213.7	215.4	208.18	215.5	212.06	212.11	218.23	211.5	205.56	207.24	212.99	213.59	215.4	213.86
208.42	207.56	203.44	203.08	201.87	206.85	199.61	204.43	204.15	199.47	202.7	199.7	208.27	205.06	204.7	196.93	202.12	202.5	201.31	204.5	205.75	199.83	204.34	204.86	200.85	208.53	202.31	207.38	205.87	204.35	203.4	198.12	202.72	203.36	205.11	204.61	201.51	202.35	198.52	206.11	203.16	208.64	207.02	193.72	197.08	204.85	205.7	202.12	210.25	202.89
194.86	202.23	198.09	200.05	204.48	202.09	204.67	204.23	197.53	200.7	200.22	200.2	196.62	209.12	199.56	198.85	192.76	196.46	202.81	202.49	197.04	193.65	201.25	195.1	199.96	196.32	194.39	193.97	197.55	197.72	201.32	200	199.43	197.31	203.24	202.35	197.46	197.39	198.37	197.55	201.05	200.56	206.55	200.94	200	199.49	204.79	205.1	199.91	198.09
209.68	209.54	208.44	209.44	210.91	212.65	214.68	208.67	215.02	207.98	216.99	204.68	215.03	215.06	213.54	211.37	208	214.53	215.3	211.05	213.82	210.72	209.16	210.75	216.05	212.62	213.31	207.48	212.39	217.75	215.26	210.51	208.02	211.76	207.97	211.1	213.1	211.44	212.56	210.53	210.74	213.05	211.33	213.92	213.85	211.4	214.35	211.57	214.94	214.35
216.08	210.94	212.11	215.37	213.03	207.72	213.64	212.56	214.82	207.1	219.82	211.5	207.81	215.92	207.32	212.24	214.44	207.71	215.51	220.22	207.76	209.25	216.89	213.42	210.29	208.58	212.13	219.53	212.73	217.13	211.5	209.79	217.55	216.46	213.64	211.11	211.44	220.95	210.91	212.38	212.2	206.56	218.47	214.45	211.25	209.53	221.22	206.17	212.45	212.64
214.62	217.95	212.24	210.4	211.37	207.6	206	213.78	212.32	207.02	210.59	206.36	215.33	213.38	218.91	210.94	213.28	213.29	211.15	215.66	213.88	210.77	214.84	214.42	210.84	208.07	215.27	206.92	206.71	213.91	214.02	213.5	212.46	212.93	207.7	213.56	206.86	208.83	208.68	210.54	214.85	215.46	216.2	208.54	210.11	210.91	213.22	209.79	205.85	218.98
200.91	200.57	197.32	198.22	195.15	202.97	201.56	202.57	206.01	193.59	195.65	195.34	202.21	199.13	200.71	205.33	203.27	202.83	197.24	191.64	202.83	196.28	195.67	203.37	201.29	196.59	199.83	202.37	198.54	196.15	204.96	200.44	200.46	201.86	202.44	198.65	200.42	198.56	194.04	202.43	204.7	202.76	202.09	197.27	202.45	200.95	193.03	199.79	198.3	201.49
206.29	202.11	202.11	209.76	199.15	207.08	207.76	203.4	204.7	207.6	205.6	203.26	203.8	198.23	202.52	199.01	205.91	200.24	211.81	200.58	203.68	205.44	199.63	202.89	201.94	207.09	202.42	200.4	206.65	200.65	200.77	208.36	205.25	207.55	208.58	201.72	202.12	205	200.59	202.27	203.25	201.17	204.58	205.3	201.55	203.52	203.4	202.97	196.47	206.4
202.18	212.38	206.54	202.71	206.4	204.71	206.9	214.76	217.81	212.26	211.4	207.13	207.43	207.76	201.38	205.05	208.27	202.39	208.36	209.51	206.77	214	209.93	202.33	207.97	206.14	212.51	205.17	204.16	213.28	204.8	213	207	209.59	211.67	209.02	205.61	209.85	205.57	202.92	205.43	209.4	217.03	207.64	200.96	211.77	204.31	209.53	210.19	212.31
214.51	209.48	211.22	204.61	212.34	209.94	212.91	216.42	212.9	214.59	214.36	212.69	213.89	213.55	216.12	215.71	218.46	217.37	210.03	212.37	215.03	207.95	216.3	208.06	219.89	209.02	209.85	209.94	210.67	217.1	206.1	216.9	212.34	211.14	218.25	214.7	217.93	218.32	213.32	208.22	209.83	218.84	210.15	210.6	211.22	212.4	211.96	212.85	215.88	210.91
208.84	207.64	205.55	207.97	207.69	207.37	212.96	211.19	211.11	213.67	206.11	208.83	217.18	205.1	203.21	216.97	205.33	208.11	208.65	211.51	208.61	210.21	212.93	206.45	218.99	205.71	212.94	211.07	205.9	209.1	210.58	207.73	209.75	205.26	208.69	206.05	210.49	212.33	206.48	210.95	210.04	208.89	208.9	204.15	206.67	210.98	207.76	218.62	215.24	210.2
204.48	203.82	202.63	212.13	203.53	201.2	203.58	209.55	206.71	200.2	205.59	203.49	204.32	197.36	203.85	200.64	206.18	204.74	202.59	200.49	201.12	199.16	201.8	206.51	197.93	207.07	205.34	204.82	207.74	204.98	195.82	208.03	202	208.77	197.97	201.59	204.23	204.77	203.39	208.95	202.13	206.52	208.39	208.76	207.99	204.06	200.58	203.04	201.41	209.94
199.44	200.03	205.23	206.27	196.87	196.96	189.42	206.17	201.61	208.41	202.38	200.73	200.58	206.23	211.19	202.15	199.54	201.45	199.57	201.12	204.49	198.01	204.09	198.17	205.18	208.76	202.89	205.23	203.79	205	194.86	199.39	206.32	200.35	203.85	201.48	201.08	201.01	200.82	201.56	199.49	207.63	199.3	206.01	198.78	204.96	204.68	202.22	197.21	201.19
206.63	205.45	209.96	207.26	214.06	204.39	210.54	207.09	207.41	206.07	207.98	211.46	207.36	211.73	202.34	208.11	211.39	206.03	212.16	204.5	217.68	212.57	208.95	208.67	207.27	205.47	213.06	204.1	211.59	210.92	204.86	203.49	212.81	207.53	205.4	209.57	215.69	209.18	206.7	203.81	207.08	204.79	204.99	207.45	212.4	212.04	206.41	208.88	205.68	203.75
199.56	207.77	201.81	201.39	201.35	199.39	208.73	202.79	208.19	201.62	201.09	203.33	199.83	198.4	198.43	206.65	195.77	203.62	204.41	206.48	210.02	205.98	202.63	201.01	199.04	201.75	198.93	202.96	204.44	200	208.07	203.53	200.38	206.69	196.42	205.4	200.31	204.66	204.16	202.31	205.25	207.92	210.18	201.51	203.67	206.91	206.95	203.5	194.27	203.68
194	203.73	196.78	193.93	195.1	198.53	197.55	188.34	194.29	195.99	201.1	194.05	190.8	198.19	198.37	193.71	198.02	198.97	199.36	200.62	199.89	198.28	194.42	196.47	200.88	198.03	193.91	201.48	196.05	203.64	199.4	192.18	201.78	194.33	199.73	196.81	196.43	193.1	200.15	198.58	197.68	201.76	193.4	198.65	200.3	198.68	198.89	193.89	197.92	197.7
210.7	215.08	219.93	218.64	209.59	209.91	208.6	211.87	213.98	216.35	214.35	210.53	217.91	208.42	206.56	213.61	213.23	212.31	214.2	220.79	212.75	211.1	207.85	212.53	217.35	212.79	215.26	207.85	214.07	214.5	213.1	212.52	210.59	214.9	211.56	216.19	213.47	212.59	213.03	212.85	212.87	213.43	207.53	214.21	210.31	218.53	208.53	209.77	209.6	213.17
216.54	209.78	213.71	213.95	209.64	206.65	211.65	211.79	214.89	207.65	209.81	213.49	210.08	203.99	208.81	209.04	209.24	214.55	214.9	206.66	211.98	213.82	211.54	202.76	207.81	212.76	210.83	210.8	203.32	205.57	208.47	213.83	207.53	206.85	205.07	208.73	201.25	205.52	212.68	207.99	210.37	203.6	208.67	215.48	204.16	207.27	211.72	207.34	215.12	205.46
209.65	205.23	211.36	209.65	204.06	210.77	205.46	209.46	211.87	212.5	202.11	208.58	200.63	206.45	207.98	206.73	210.06	203.3	207.31	210.3	206.97	204.62	205.39	207.38	205.39	207.27	209.97	207.91	214.59	215.06	209.98	208.7	209.8	208.94	209.41	211.26	204.24	212.58	213.53	203.33	202.62	207.12	215.7	204.5	211.58	202.8	215.52	208.15	203.04	205.38
213.05	208.6	205.85	212.41	207.53	211.22	210.95	208.93	219.9	213.97	209.13	211.5	211.84	211.62	214.57	209	215.2	210.48	208.94	213.31	206.55	209.29	215.75	211.69	205.46	212.88	211.32	209.39	210.61	217.05	214.63	216.25	208.15	221.3	212.4	213.73	214.45	216.03	213.82	212.63	214.05	209.3	207.74	201.72	210.42	214.7	211	212.01	213.35	209.29
197.22	202.71	195.38	206.88	196.81	205.01	205.37	203.13	204.49	202.54	201	201.49	195.24	203.46	204.29	204.98	205.06	201.3	204.48	197.4	194.21	203.89	201.25	195.3	200.06	203.87	202.53	202.52	207.63	207.09	200.68	208	206.93	204.64	199.32	201.57	201.93	201.21	200.7	202.33	202.28	205.12	196.5	206.48	197.9	204.81	201.34	201.97	201.63	205.46
211.05	217.97	208.3	214.03	204.67	202.64	209.41	212	215.04	211.31	211.45	204.2	205.82	210.65	213.41	209.24	212.27	208.01	207.62	206	212.52	205.88	208.51	210.95	220.1	213.32	207.2	209.81	201.42	208.61	213.7	204.44	207.81	209.14	210.33	204.52	207.7	210.05	204.15	204.82	207.23	207.84	201.77	209.01	207.73	207.77	211.35	203.49	206.96	214.67
191.54	200.11	200.91	194.76	195.5	199.9	195.92	193.8	197.22	200.15	201.61	196.01	196.02	196.96	196.88	198.79	197.66	193.44	199.46	196.74	203.27	195.89	199.37	199.29	197.4	197.17	196.32	203.26	193.4	194.4	194.34	199.51	195.41	200.3	194.62	196.02	194.18	197.17	203.66	204.97	197.42	203.76	201.27	202.52	193.59	195.51	192.35	196.23	198.42	204.46
215.7	216.28	217.84	211.87	211.74	207.75	213.76	211.71	212.8	210.31	209.58	209.59	209.51	210.88	210.7	210.76	212.55	216.05	208.78	213.57	211.24	214.41	205.8	209.92	210.89	209.16	206.34	210.14	209.66	210.31	208.81	217.94	210.26	209.35	213.1	214.31	212	212.49	214.62	210.29	214.56	213.15	214.59	208.99	214.72	207.7	212.13	210.89	212.21	206.82
218.78	214.36	210.76	209.72	216.57	208.98	207.49	215.98	220.49	209.7	212.72	210.82	215.53	215.23	211.19	218.77	216.13	210.4	212.78	213.22	217.39	221.78	212.14	218.26	216.53	209.25	215.84	217.35	211.12	216.99	215.71	209.75	211.37	207.08	215.29	209.92	204.94	208.53	215.73	214.36	212.04	215.39	205.82	209.97	215.27	207.93	220.34	207.12	214.88	211.08
199.9	202.79	201.06	205.55	203	203.86	202.11	203.05	205.52	203.95	199.5	205.09	204.29	207.71	201.85	197.92	206.98	200.95	202.05	202.7	203.73	209.55	199.8	203.14	199.63	199.52	198.4	199.68	198.64	202.88	206.13	206.76	209.35	199.66	206.71	206.43	198.08	197.73	204.39	201.41	195.55	199.76	204.34	198.09	197.55	206.53	205.54	208.36	206.37	199.44
202.73	196.34	199.22	193.71	199.19	197.85	199.9	197.41	197.81	198.94	202.34	199.46	204.61	194.04	201.2	196.56	193.78	196.59	205.65	198.08	198.56	197.91	200.83	204.09	195.36	200.75	202.54	197.71	197.06	200.23	195.11	199.62	201.85	205.48	201.1	192.61	201.89	197.91	200.68	196.64	191.63	197.51	198.1	200.57	195.02	202.13	195.14	201.5	194.57	196.61
206.13	210.95	208.57	208.93	205.78	202.72	204.72	210.05	210.8	202.47	211.33	203.22	209.83	208.5	212.12	207.72	204.54	203.83	208.63	209.39	208.29	208.04	207.47	209.37	205.85	203.71	207.2	207.29	205.99	206.71	202.5	208.27	212.23	209.18	210.25	209.36	210.4	204.21	205.86	205.82	205.81	206.49	209.89	205.81	203.16	200.26	208.47	210.24	206.68	208.68
210.85	210.64	208.22	207.39	211.59	207.32	211.01	206.39	205.52	220.22	200.28	205.67	210.55	207.87	204.07	207.02	211.09	206.76	210.06	205.59	211.24	202.4	210.13	208	216.33	213.27	207.15	211.33	207.72	212.28	207.62	206.55	207.86	208.55	207.13	212	208.58	207.26	205.48	207.67	208.37	204.26	204.18	206.72	207.3	207.87	208.03	209.19	205.34	211.09
203.44	214.43	205.07	207.62	201.67	211.68	205.33	213.9	204.19	211.19	212.56	212.6	208.63	210.89	208.69	208.48	212.87	212.07	213.76	206.17	206.26	214.07	215.89	208.97	203.36	207.53	214.54	209.84	208.8	210.24	205.1	207.52	203.79	208.21	206.84	213.37	209.35	215.87	209.64	210.81	209.75	207.56	211.44	208.44	207.79	200.59	206.81	212.8	210.72	206.61
214.37	206.85	214.81	210.83	209.48	210.96	211.49	210.11	210.36	212.01	215.5	214.75	216.24	210.57	211.93	212.55	196.87	212.97	210.59	209.78	212.83	212.47	207.95	215.43	210.15	213.29	217.24	220.66	213.89	208.53	214.34	215.35	207.61	209.59	202.95	215.38	204.02	213.48	209.96	210.75	215	214.56	219.23	213.92	208.76	211.92	210.46	212.79	214.21	216.08
215.53	203.94	209.5	216.49	210.02	204.18	207.75	208.24	207.7	211.25	211.86	213.7	204.33	210.11	209.9	207.6	206.09	215.82	211.04	211.45	213.16	208.85	210.57	217.83	208.65	211.61	209.88	203.85	209.61	206.8	210.99	210	202.71	211.88	213.36	203.68	206.53	204.68	208.74	206.81	206.76	212.76	207.27	211.43	211.09	210.65	209.57	208.91	209.6	209.96
208.38	205.43	199.59	208.5	196.9	206.95	207.63	212.71	210.05	204.77	199.96	206.68	208.71	204.88	208.1	200.07	205.97	211.41	208.04	204.07	199.33	210.73	206.62	208.43	202.85	204.01	207.35	200.49	207.11	205.5	208.33	208.55	204.14	209.86	206.03	208.75	209.14	211.43	205.71	204.56	205.23	200.49	201.72	201.96	205.57	209.22	207.21	207.73	210.21	210.23
217.28	216.9	219.14	218.96	223.39	216.39	226.31	219.46	221.99	214.71	215.36	216.61	220.56	217.91	223.26	213.18	208.9	218.22	219.83	215.12	217.72	212.1	217.55	215.04	215.86	213.36	217.15	218.24	219.81	219.5	215.13	221.03	218.93	221.4	219.17	217.77	215.29	213.63	219.32	216.43	220.58	217.93	220.07	219.55	219.95	213.14	219.16	217.35	218.73	222.59
201.23	197.87	198.31	203.44	195.36	200.5	210.35	204.83	203.28	211.13	203.17	205.47	200.14	193.84	197.3	200.39	200.3	204.33	203.43	204.12	202.28	201.73	207.95	203.32	204.26	198.89	202.97	204.92	201.56	207.66	198.04	202.31	200.54	202.91	207.34	201.81	201.27	203.62	196.36	203.75	211.39	208.64	202.41	202.09	207.05	205.99	202.47	200.73	201.07	201.73
210.04	207.64	216.54	213.35	210.51	208.21	215.63	208.39	215.05	212.41	216.55	207.74	213.6	218.41	209.3	209.61	213.53	210.81	215.62	217.5	214.25	215.29	210.72	215.38	213.58	209.53	207.37	214.79	211.95	214.27	211.66	213.03	216.32	211.37	205.92	207.91	210.04	211.77	218.11	213.09	206.77	210.28	208.31	208.01	208.2	214.14	208.55	210.97	217.62	211.97
201.37	210.75	202.86	213.82	203.31	199.93	206.82	208.92	204.07	210.67	206.7	211.95	211.97	209.92	210.67	208.31	204.53	211.58	209.49	205.52	209.98	211.41	206.91	203.92	205.06	206.03	214.39	208.67	206.24	204.41	200.53	204.68	206.53	214.02	206.91	202	203.87	211.72	214.92	205.24	207.26	208.21	208.93	201.86	204.27	205.12	210.13	209.68	213.28	204.09
191.63	193.65	190.09	190.4	196.25	191.99	190.74	198.33	193.37	192.71	198.91	196.72	193.32	189.7	192.13	196.98	197.01	202.53	192.21	186.25	193.35	193.2	197.06	193.16	192.98	197.34	192.99	194.52	193.6	191.48	195.28	192.61	188.4	188.82	195.54	195.24	194.23	190.6	193.55	201.6	194.39	199.4	194.88	193.39	188.77	189.23	194.38	199.24	190.58	202.63
208.31	214.84	203.21	210.25	206.14	208.3	207.66	207.79	207.31	211.28	205.48	210.42	209.46	212.31	209.73	214.37	211.88	216.39	204.58	210.47	208.62	211.71	214.21	208.5	206.59	208.22	210.48	205.26	210.01	204.89	206.52	206.76	213.69	208.7	200.46	201.95	206.68	208.16	210.34	205.2	202.49	207.74	204.16	209.67	206.94	206.19	204.82	210.1	208.81	203.93
217.16	209.1	210.23	212.1	216.28	209.84	214.02	207.86	206.63	211.52	216.14	210.29	212.91	213.18	215.81	214.69	210.64	214.86	209.97	212.36	213.07	217.43	211.46	210.43	218.36	214.52	206.88	212.59	212.06	207.91	204.34	211.78	212.61	214.14	212.1	214.63	220.28	217.24	213.25	215.69	214.4	209.5	213.28	209.29	209.53	210.14	209.48	215.82	205.69	207.12
197.96	198.62	198.68	201.36	201.99	206.28	201.87	196.13	205.98	193.03	204.36	197.1	202.21	199.58	204.47	199.05	205.41	198.06	201.55	195.83	209.64	199.89	203.68	200.62	205.89	194.48	198.27	199.39	196.16	198.86	195.29	207.27	193.19	202.73	205.2	201.77	196.96	198.84	202.13	201.44	203.96	205.76	198.38	200.03	206.74	199.32	199.05	199.37	195.82	197.64
211.59	216.26	213.89	218.03	212.72	212.2	210.83	211.32	215.23	213.88	215.04	215.83	214.31	211.58	219.13	215.18	206.81	215.52	210.96	209.39	208.02	210.89	211.96	217.83	211.49	214.68	214.57	205.83	216.31	215.85	217.9	210.87	216.06	216.38	212.01	220.21	215.28	215.1	215.55	217.16	210.38	211.89	213.68	214.02	220.18	212.42	219.65	213.89	214.06	211.23
215.66	222.21	225	214.21	212.39	219.52	218.49	219.32	220.26	217.62	225.1	214.71	218.93	216.81	217.27	215.76	222.06	222.67	211.61	217.13	220.71	221.97	214	220.29	215.33	222.13	221.69	208.48	212.11	221.8	223.16	214.58	213.64	225.12	221.48	218.52	217.1	224.95	210.41	225.7	217.73	224.07	220.44	216.86	212.04	216.38	209.93	217.52	222.59	217.44
204.96	207.51	200.22	196.96	203.37	205.26	205.05	205.84	204.24	207.88	206.42	205.41	209.49	204.3	202.19	193.81	203.74	201.88	205.24	202.06	199.91	203.08	204.62	204.35	205.73	199.45	205.96	209.82	201.81	201.05	204.9	205.26	203.1	205.31	206.02	205.47	203.61	206.25	203.8	201.7	199.85	205.91	207.45	202.67	205.31	205.58	204.58	203.2	201.33	201.04
207.08	208.61	206.67	215.93	212.76	214.65	208	206.65	213.02	211.93	208.29	207.79	213.09	207.62	208.97	212.95	205.42	207.16	208.69	209.09	212.7	209.56	208.02	206.34	209.34	211.04	208.65	213.38	210.76	202.57	212.81	206.31	208.66	211.71	211.16	202.38	209.39	211.6	206.61	211.65	210.6	208.76	206.94	208.12	208.6	208.95	209.46	211.16	214.64	214.05
207.96	199.5	197.89	200.16	205.75	198.97	201.23	202.92	197.96	200.54	200.31	201.84	200.24	199.51	204.51	194.36	198.58	194.14	200.8	201.22	193.32	198.58	199.73	198.07	195.94	203.51	202.65	202.8	201.14	206.45	204.32	201.09	199.17	199.13	198.23	197.71	190.57	200.13	208.63	204.45	198.95	200.04	201.46	199.15	196.93	200.83	206.43	206.71	197.61	199.03
201.37	196.06	196.57	203.01	203.48	195.23	198.74	200.19	204.65	200.94	198.42	204.86	205.07	203.62	204.78	206.89	201.1	202.39	197.2	197.43	200.48	202.24	203.78	201.29	197.72	199.89	196.92	198.01	197.76	203.13	199.18	198.96	209.25	196.58	204.1	201.09	206.57	203.91	200.17	201.98	204.31	201.13	199.72	193.68	197.75	197.14	206.58	199.74	203.55	201.09
212.52	208.53	209.92	205.96	212.43	209.49	214.2	210.4	212.82	209.9	207.12	206.96	210.45	212.28	214.24	205.96	207.38	211.73	205.27	212.39	210.59	212.61	213.39	202.1	209.62	204.99	205.12	209.7	212.17	209.82	211.99	210.4	207.96	211.72	205.8	216.48	206.03	210.89	210.23	215.02	211.28	209.06	204.93	209.84	206.63	212.83	209.45	210.19	209.91	212.61
193.59	189.34	195.77	193.96	191.45	189.34	195.09	197.25	190.71	191.82	192.41	190.71	197.27	200.97	197.7	197.34	190.49	192.8	193.58	197.01	189.91	200.27	194.7	196.13	192.04	197.58	197.34	194.59	196.7	198.24	195.52	190.7	198.72	186.54	194.39	194.15	195.75	195.88	194.23	200.52	193.69	195.2	197.66	201.33	192.84	192.97	198.58	187.78	191.99	192.93
211.71	212.51	209.68	204.22	209.73	204.11	208.76	209.1	211	206.94	206.31	204.33	202.42	204.16	204.07	206.33	207.65	205.47	210.96	209.32	204.13	202.85	210.35	206.44	210.75	206.06	204.14	207.7	210.02	209.76	209.98	208.4	202.17	207.32	207.85	207.59	204.57	201.35	211.41	207.24	210.2	214.56	211.35	210.08	206.03	211.21	200.74	203.87	208.94	208.58
205.57	216.67	207.14	208.25	208.33	205.3	210.84	206.34	210.99	208.85	211.95	207.59	206.03	213.98	210.17	204.22	207.34	205.5	210.9	213.37	207.35	209.56	208.12	211.24	206.4	210.33	213.83	208.86	215.35	210.25	207.61	205.93	207.21	206.83	210.52	205.13	206.07	207.13	210.19	207.6	215.88	208.55	203.61	208.86	205.03	207.82	204.32	210.63	208.07	206.51
210.5	203.38	206.64	206.46	208.29	205.86	210.31	202.78	210.32	205.73	196.7	204.39	204.53	211.94	208.72	206.94	205.06	210.32	199.68	208.91	211.43	206.62	207.33	211.82	203.28	209.54	209.36	208.07	210.28	211.59	203.24	208.02	204.94	205.26	206.38	196.18	213.32	207.27	203.36	206.84	200.83	207.68	207.85	200.85	208.87	200.89	207.25	205.94	198.42	215.26
206.25	209.49	210.06	207.23	204.26	211.91	208	219.7	211.02	205.27	205.46	208.44	213.98	204.11	203.79	214.46	204.71	208.2	200.53	207.36	205.45	205.78	209.11	208.21	207.83	209.62	208.66	210.71	207.5	210.9	206.78	211.17	205.63	210.74	207.47	209.04	208.69	212.63	207.01	208.97	210.11	211.9	210.78	207.8	210.98	202.67	214.42	204.18	208.51	210.87
200.24	207.94	205.9	196.79	201.82	203.56	203.91	202.36	206.33	203.33	201.12	203.01	203.23	203.76	201.99	201.16	207.38	202.3	201.32	198.77	202.32	200.13	204.69	203.94	207.23	206.67	203.3	206.14	198.77	205.06	203.86	202.23	204.48	205.34	194.54	197.09	202.28	205.37	202.87	195.41	204.76	198.95	204.33	208.33	201.74	197.14	209.43	204.67	194.09	200.53
213.51	206.26	215.01	207.08	208.54	207.24	204.69	211.53	204.79	210.78	206.79	211.11	204.6	207.92	207.75	209.66	205.55	206.24	207.68	210.75	207.06	206.63	209.87	213.52	209.83	207.06	199.85	200.43	203.94	209.2	202.83	208.49	210.06	219.34	203.81	201.09	211.35	204.11	211.45	211.52	211.5	204.87	204.29	205.33	200.86	209.67	211.73	203.47	207.31	208.89
211.68	206.03	210.13	209.86	210.94	205.3	206.04	204.32	204.48	211.33	201.66	206.84	205.68	207.38	207.38	208.49	207.93	209.47	211.73	213.22	203.88	206.39	211.78	212.93	207.48	209.37	212.91	218.27	206.48	203.91	210.52	200.19	204.5	208.81	207.65	213.42	208.1	203.02	207.13	206.57	213.15	211.23	206.38	208.14	211.76	207.14	208.39	207.49	203.41	204.49
218.08	223.67	217.67	213.14	221.99	218.19	217.64	220.03	217.17	217.04	213.87	217.66	218.96	216.72	214.82	213.11	219.08	217.33	217.89	211.85	215.78	218.33	222.42	219.84	220.54	215.17	225.74	218.58	210.74	215.96	222.07	217.35	213.5	225.02	212.11	221.87	222.76	218.89	212.15	220.12	220.15	216.49	219.25	212.52	216.82	218.31	218.12	221.76	220.6	216.83
210.53	204.11	205.76	212.88	210.48	208.18	205.43	209.27	207.63	208.63	205.24	204.07	210.05	212.84	211.29	203.16	209.33	207.25	209.93	208.17	205.23	206.67	206.11	207.68	206.11	201.78	205.29	204.12	216.84	202.27	206.24	203.18	207.19	211.85	205.38	208.83	209.51	206.56	209.53	211.86	207.12	211.12	209.81	213.79	207.59	205.81	210.11	203.87	209.71	213.68
201.42	206.07	207.47	210.12	203.4	201.76	201.7	206.51	204.13	205.15	199.2	206.06	204.73	207.08	203.64	209.42	202.93	208.29	206.64	206.77	204.77	207.35	205.53	213.52	199.64	209.16	201.17	203.56	203.34	200.95	201.94	208.75	207.42	206.86	207.04	205.3	202.29	207.09	204.6	204.79	205.78	198.84	208.04	201.9	205.48	206.36	202.56	208.1	202.9	207.76
197.33	207.8	197.59	210.33	207.59	203.39	200.1	206.65	208.6	205.34	201.09	206.35	205.06	206.73	204.05	207.43	201.57	202.9	196.64	207.1	211.18	199.64	203.68	204.66	203.93	206.68	203.68	205.67	202.51	208.16	200.39	209.38	202.74	200.42	210.83	209.03	205.41	206.69	201.19	207.72	212.36	203.47	199.39	200.47	202.36	202.91	201.67	204.56	208.08	207.18
211.09	207.01	207.62	208.77	212.76	211.73	208.28	209.1	208.18	205.91	206.36	210.81	213.58	211.35	205.92	206.58	210.06	208.01	209.82	214.55	210.53	203.23	208.61	211.34	206.79	211.2	208.92	208.29	207.23	206.76	205.66	208.97	208.98	207.32	202.9	209.12	207.1	203.78	206.3	207.38	201.46	218.13	203.78	213.04	209.02	208.91	212.5	208.21	214.03	211.29
211.8	204.82	212.33	216.99	216	205.68	209.55	204.78	209.48	211	207.23	202.15	204.17	209.53	203.48	207.03	213.46	208.77	209.95	208	206.48	212.81	206.9	211.12	199.29	207.85	210.05	209.92	210.49	209.39	205.33	211.04	210.6	200.6	212.38	218.62	213.21	214.71	210.71	207.77	210.68	209.39	202.5	204.53	204.72	206.5	205.12	211.39	212.43	208.83
211.17	211.3	214.98	213.99	210.18	217.13	209.17	215.76	212.92	207.71	212.1	206.08	209.2	205.28	214.67	214.91	212.18	213.51	213.31	205.77	213.16	213.09	217.89	213.67	208.84	206.09	210.14	215.06	209.47	214.62	209.93	212.02	208.79	210.44	210.28	212.37	208.29	211.36	212.1	211.99	212.47	214.17	212.65	206.38	208.51	215.78	212.75	212.56	204.66	210.68
211.76	203.69	206.95	210.7	204.3	207.21	202.94	206.59	213.33	204.85	212.31	212.08	213.16	206.89	207.4	206.72	206.21	206.8	204.62	205.52	215.1	208.45	208	205.1	209.87	209.76	204.63	207.75	209.74	206.53	207.67	213.16	205.6	211.57	208.46	203.78	207.86	204.5	210.14	208.3	204.58	209.53	207.67	211.83	211.88	210.8	210.16	212.49	210.69	207.02
205.54	198.27	193.9	202.82	206.65	203.36	207.34	202.28	205.43	203.99	204.86	208.34	203.2	207.14	207.38	203.1	201.24	205	204.54	198.72	202.1	197.57	199.42	206.35	195.02	206.41	204.81	196.34	199.87	202.77	205.27	199.7	201.27	202.11	201.19	202.54	202.58	203.4	199.52	203.88	200.05	192.46	203.81	206.3	201.37	206.92	197.76	206.77	204.65	205.01
205.25	205.06	204.71	203.83	205.83	203.44	202.33	204.54	203.66	206.52	210.03	208.27	205.73	206.91	205.45	206.8	207.61	207.36	207.65	206.29	203.52	203.46	202.73	208.79	211.22	201.23	205.85	207.44	210.41	209.19	209.66	206.14	205.1	210.5	212.58	202.1	207.9	209.89	198.83	205.58	208.81	210.91	206.44	213.95	208.36	209.16	205.42	205.06	205.94	209.76
198.66	201.34	200.45	205.59	207.58	195.55	206.62	195.2	198.58	198.18	199.65	203.27	207.53	198.69	205.3	206.62	198.37	197.16	203.54	201.84	198.29	201.52	198.35	197.62	197.26	206.98	200.72	205.18	201.73	196.94	198.49	205.5	209.31	197.47	200.3	200.24	194.24	198.32	194.6	204.18	201.64	203.69	201.1	203.67	197.62	204.03	201.08	202.41	202.18	200.8
201.9	207.15	200.63	202.17	202.05	208.93	207.15	210.32	200.09	206.03	201.21	211.89	201.83	204.08	211.37	199.85	204.92	211.36	206.88	214.69	206.39	199.14	192.98	201.97	206.4	204.81	205.29	199.2	202.42	205.49	203.29	204.51	200.49	200.16	204.75	200.22	201.57	203.2	201.02	203.07	205.41	202.43	210.9	201.62	204.96	203.58	207.8	206.45	202.1	204.67
205.22	209.29	206.59	201.8	206.22	208.39	212.68	206.48	208.37	208.01	212.36	204.16	201.85	209.35	208.37	212.62	207.34	208.93	205.53	201.67	215.3	205.63	207.79	206.14	207.08	214.65	205.82	208.75	206.61	207.87	209.85	212.12	212.95	205.88	206.82	219.12	213.56	212.87	208.52	206.77	214.26	205.71	201.92	209.19	205.25	215.04	217.2	211.39	212.15	215.54
208.42	198.8	206.35	204.77	205	204.34	196.66	197.8	201.14	199.44	199.8	204.66	202.71	207.94	201.7	203.24	207.41	203.56	206.67	199.72	200.35	200.92	200.19	205.54	200.82	198.76	199.34	200.74	202.53	200.17	202.22	193.93	199.23	211.22	202.13	197.61	197.48	204.84	205.5	201.25	204.96	197.4	206.25	200.87	204.28	195.85	197.31	192.93	201	202.73
215.98	211.03	211.26	211.48	201.75	208.33	205.46	208.78	209.34	212.55	208.92	210.43	201.99	210.52	206.85	209.8	206.57	209.89	207.56	206.67	211.72	215.52	210.2	208.3	206.67	207.3	214.96	209.61	212.16	201.02	214.02	209.91	208.74	209.27	208.78	208.19	204.01	210.54	209.32	213.7	202.89	218.04	211.38	213.92	209.8	211.2	211.13	209.32	210.87	216.04
208.32	206.67	207.25	205.45	207.88	216.61	213.84	204.08	214.48	211.46	209.25	210.05	201.48	212.88	203.75	211.96	211.04	202.01	212.63	208.3	204.75	206.09	212.22	209.78	211.08	208.09	213.02	204.15	208.55	214.72	205.23	203.54	210	210.5	212.79	210.11	207.86	215	210.23	203.24	202	211.96	211.81	209.56	206.2	204.44	205.53	210.96	210.77	211.36
211.02	217.65	214.06	211.58	211.76	212.49	209.72	210.73	209.37	213.48	209.15	211.63	221.38	215.19	208.07	210.59	213.36	213.35	209.84	209.28	217.69	215.79	208.64	218.35	216.53	214.14	215.06	209.35	215.18	217.5	215.38	206.83	216.33	214.95	214.72	209.55	207.07	207.27	207.95	211.17	209.16	211	213.65	208.93	208.66	218.09	212.12	210.38	208.97	210.49
202.46	194.02	204.71	198.75	202	205.8	204.35	203.43	201.68	198.37	205.7	195.34	209.32	208.59	200.68	206.06	200.79	202.27	205.61	200.14	200.38	203.02	203.52	201.95	211.79	210.28	201.63	202.09	204.42	204.64	201.29	200.51	209.59	201.89	202.12	200.26	202.99	204.24	204.45	202.3	200.74	199.01	196.84	203.3	205.97	203.71	205.6	201.24	202.34	200.68
209.13	208.41	212.27	204.87	203.75	210.1	209.06	209.44	209.58	204.83	209.41	207.02	209.83	211.49	212.39	211.47	211.39	209.2	207.92	209.83	210.1	202.36	210.93	206.66	212.23	215.94	209.96	204.3	210.64	209.77	207.48	210.52	211.83	204.32	200.33	212.83	213.88	201.55	203.74	204.8	206.47	205.34	213.01	207.44	202.43	209.74	205.57	199.02	208.17	208.62
194.95	197.84	200.83	198.73	199.37	196.58	196.54	195.66	199.33	203.33	195.98	196.58	200.61	203.1	202.89	195.89	207.53	201.17	197.22	202.39	196.4	205.19	197.53	200.21	198.79	198	196.7	201.4	200.94	200.8	202.74	200.72	199.45	196.11	202.65	199.9	194.17	198.27	205.07	203.42	201.13	195.86	201.52	199.64	203.41	194.89	195.63	197.45	196.98	198.41
209.37	210.02	212.83	207.54	206.24	209.92	207.72	203	208.74	201.71	208.41	208.73	198.97	207.8	208.27	209.45	204.4	207.28	206.18	208.32	205.72	201.16	207.14	205.74	212.38	213.01	208.02	204.83	204.47	208.37	201.5	203.63	206.13	200.17	214.03	208.28	206.34	206.38	210.59	207.96	201.7	207.84	201.86	203.41	205.77	215.2	202.69	208.1	207.26	214.39
200.29	194.48	193.87	201.45	196.16	194.9	200.33	193.4	202.66	204.08	196.36	205.14	200.04	194.38	199.98	201.07	200.14	198.7	192.1	198.28	201.63	198.14	196.94	203.77	194.49	194.7	195.66	197.53	203.54	197.04	195.31	191.87	197.62	198.84	196.49	196.14	200.14	194.18	196.62	197.97	198.91	195.72	199.4	192.07	196.84	198.52	198.05	202.07	205.06	205.43
209.6	209.4	212.98	208.38	213.67	216.11	202.33	214.02	207.74	218.93	210.06	211.22	213.44	217.98	210.53	209.81	214.65	216.7	216	206.88	209.38	210.94	212.51	214.03	212.54	203.03	207.27	211.91	210.64	210.09	208.75	213.71	214.29	214	218.04	213.35	214.06	214.32	209.97	218.63	215.15	215.25	216.33	208.13	212.32	209.17	216.32	215.86	215.46	212.86
207.35	204.91	200.72	206.83	205.69	206.55	198.81	203.34	207.05	204.98	204.57	199.79	206.24	205.32	199.72	206.3	205.47	205.37	205.54	207.74	201.22	202.46	200.99	202.36	197.07	204.74	209.29	200.41	206.1	205.27	199.04	208.26	207.22	204.09	211.38	199.38	200.79	206.44	205.74	203.11	200.34	205.29	194.46	208.5	203.69	192.33	208.52	203.7	206.7	203.9
207.39	204.17	206.08	208.98	205.38	210.26	205.65	207.41	214.61	207.26	206.23	210.38	209.24	203.96	208.95	211.98	202.46	207.51	205.44	211.59	211.49	202.51	204.71	208.6	209.81	207.58	207.64	210.32	207.13	206.09	206.54	211.93	207.73	205.52	204	207.73	212.99	205.77	204.39	209.8	205.4	204.85	202.57	210.58	216.07	206.17	205.96	209.61	205.57	206.33
190.01	196.77	196.12	201.06	202.62	197.66	199.54	198.87	197.28	195.97	199.17	191.41	199.64	197.9	194.35	195.06	192.28	196.42	204.66	196.06	202.06	205.7	196.05	198.87	204.49	197.27	196.42	193.97	198.84	199.52	197.17	202.13	201	196.77	194.98	200.84	200.38	193.36	193.45	201.23	195.28	204.45	195.95	199.04	198.69	200.53	193.96	195.46	195.3	200.23
210.19	208.13	199.04	207.34	201.78	198.62	206.73	206.78	207.43	213.15	198.7	202.15	205.04	209.34	205.98	204.24	208.53	200.74	203.71	205.31	203.45	201.84	203.4	204.4	203.88	203.03	201.81	203.86	201.45	208.39	198.76	203.14	211.29	201.44	200.13	201.74	207.78	208.06	210.81	202.18	207.49	206.13	202.5	206.52	200.23	205.68	204.36	206.66	209.56	204.68
203.28	207.61	205.71	205.37	208.44	207.86	203.67	212.05	205.87	205.03	212.75	200.53	209.98	205.35	204.43	206.98	208.13	214.21	209.83	209.28	201.39	212.77	200.87	198.47	205.48	205.12	204.44	204.2	204.5	207.94	202.25	204.61	212.13	205.8	210.64	204.85	209.04	200.82	206.98	210.74	205.48	211.64	204.59	210.3	204.87	207.79	204.18	209.92	204.99	202.65
206.14	219.36	212.5	213.13	206.2	211.99	216.98	215.56	215.03	213.47	217.71	208.99	214.32	214.64	215.79	212.73	215.34	208.11	207.17	215.3	212.21	214.4	209.71	218.58	213.01	215.8	218.33	215.85	214.86	215.77	207.08	207.17	212.05	216.78	214.37	204.49	219.01	211.2	207.98	210.89	214.69	212.83	207.13	212.17	220.69	213.95	204.72	214.59	217.96	211.49
212.26	204.63	201.87	208.61	203.44	212.9	201.92	202.88	205.43	200.56	201.22	203.53	199.63	205.78	197.94	198.84	209.56	205.72	200.11	203.92	198.29	203.06	201.24	202.57	205.44	202.12	207.98	198.69	203.28	206.22	204.44	198.44	202.78	201.95	195.2	207.39	204.43	207.04	204.61	204.54	202.65	202.14	204.55	193.17	204.13	198.24	202.81	207.73	197.88	200.02
202.24	202.77	195.33	196.96	202.61	207.4	206.2	200.72	203.58	211.4	195.33	201.7	205.53	204.5	204.54	200.78	206.23	196.22	200.44	198.45	209.78	203.8	203.54	204.28	201.19	202.55	207.69	205.28	203.1	198.92	199.39	208.56	200.75	203.08	203.1	203.17	206.19	193.99	203.23	201.64	204.24	204.38	196.97	202.25	204.84	201.32	207.65	200.48	201.79	197.28
209.58	201.4	204.63	203.42	199.53	203.03	201.54	205.69	201.94	202.92	204.62	198.81	202.41	209.35	199.61	202.08	202.5	205.98	203.44	207.87	205.58	204.92	202.53	197.99	199.92	205.52	202.54	202.05	210.09	205.64	206.34	205.61	206.46	208.08	202.77	201.32	208.12	204.9	204.55	202.44	200.25	197.69	204.58	211.77	209.91	198.74	200.99	200.88	202.39	199.07
208.72	205.24	204.17	208.86	213.53	205.79	212.52	209.8	212.98	202.69	208.1	212.44	210.36	205.04	210.53	209.4	207.84	210.48	211.62	210.67	210.5	210.52	204.34	208.54	218.45	204.99	206.42	202.44	206.45	208.94	215.63	216.27	215	209.1	213.35	208.05	217.7	216.85	214.06	207.9	209.05	209.07	208.23	211.77	211.09	204.92	213.7	205.41	210.21	221.86
223.05	216.53	213.79	216.57	213.45	221.8	223.37	211.57	218.65	220.5	212.41	214.71	218.19	214.34	215	214.39	216.58	221.51	213.83	217.09	213.19	217.75	212.74	214.15	218.71	224.81	216.3	219.01	224.71	218.94	218.14	218.46	214.31	221.47	218.15	220.64	211.64	220	209	218.24	218.65	216.35	217.56	220.38	216.11	217.07	219.76	221.08	214.4	217.1
199.59	199.66	207.83	205.2	201.42	208.44	198.46	202.08	207.42	202.46	198.32	205.82	210.77	202.63	208.69	206.13	199.93	205.54	200.29	207.81	200.55	208.02	206.13	202.91	211.61	207.09	204.47	198.25	204.36	205.36	210.64	201.14	206.64	200.04	209.19	200.22	204.81	203.64	199.09	213.76	205.17	201.95	202.54	199.86	212.08	205.74	207.62	206.09	204.16	205.46
197.05	202.82	191.14	195.34	198.62	195.76	201.71	199.13	197.09	191.28	194.18	198.07	207.13	196.08	201.07	204.73	201.34	201.78	202.04	196.97	199.09	192.22	193.44	197.77	192.8	196.42	202.26	199.31	195.64	204.34	196.47	200.67	197.64	202.92	196.86	196.48	195.45	190.81	202.68	193.07	206.23	193.51	194.13	196.06	201.22	198.22	199.35	191.97	197.36	200.02
217.79	215.92	216.29	212.16	219.91	214.12	221.78	214.65	212.09	214.89	214.95	216.27	211.09	219.88	213.72	213.18	221.68	215.77	222.34	219.53	216.56	214.16	213.53	219.69	218.81	210.04	222.8	219.36	218.27	221.64	217.86	220	217.73	218.72	218.59	224.52	210.75	215.47	218.97	214.07	211.18	218.87	216.48	213.82	213.59	217.36	217.37	221.61	220.67	219.66
205.35	210.89	204.09	208.61	209.05	210.17	209.71	210.47	213.25	208.97	207.42	208	208.11	213.13	209.53	205.37	207.87	205	210.02	210.42	206.21	207.59	205.36	214.51	212.7	213.67	210.89	214.79	211.76	210.64	210.39	209.91	205.45	207.78	208.44	205.26	217.67	216.27	206.27	201.45	209.1	211.08	208.5	217.27	210.31	207.97	210.58	208.26	208.3	207.17
220.55	215.68	204.8	207.74	220.44	212.36	215.04	218.57	211.39	212.31	208.81	209.59	209.77	217.92	207.95	218.96	208.76	215.11	222.01	211.38	218.93	205.21	213.08	213.92	210.77	214.08	209.43	212.16	211.23	212.15	215.76	217.8	214.82	213.81	214.93	216.81	208.84	209.89	213.7	209.91	212.12	216.81	210.99	218.23	215.72	204.49	214.1	214.67	213.35	212.28
196.9	196.85	200.78	200.26	200.57	199.62	200.39	193.57	198.22	209.9	195.43	204.42	199.38	199.86	203.71	197.19	199.04	197.23	196.95	196.56	203.14	204.35	201.37	201.82	208.26	201.69	197.55	200.61	194.67	201.68	198.85	196.24	187.68	196.99	201.62	204.62	208.54	203.36	199.22	205.48	202.66	205.6	200.94	197.65	196.78	201.27	206	199.85	197.93	200.36
208.57	201.24	207.36	202.14	210.02	209.29	205.64	216.34	212.52	207.3	215.46	213.62	210.53	206.74	206.14	209.33	206.86	205.24	205.25	204.1	205.07	208.98	203.67	211.84	214.48	213.3	214.19	208.09	210.86	208.14	204.51	212.07	208.75	208.07	207.29	207.88	209.86	205.47	211.59	208.16	209.49	203.84	215	207.67	213.78	209.17	209.19	211.53	208.57	207.71
219.84	217.78	217.25	212.71	220.52	214.44	215.32	214.72	211.73	213.35	212.52	218.08	221.3	222.34	214.13	217.86	211.45	223.28	222.78	221.81	214.87	219.26	217.36	220.6	217.25	214.82	220.53	214.94	219.47	212.7	221.91	214.76	217.52	220.16	219.45	216.99	221.77	214.24	219.51	225.15	222.69	215.53	216.87	211.43	217.64	220.63	220.76	218.69	216.71	215.89
210.76	208.26	209.85	208.86	203.78	210.82	212.38	206.58	209.59	206.38	212.58	214.78	211.22	205.89	205.82	213.98	204.93	213.06	210.42	206.7	200.99	206.81	206.87	205.18	216.29	210.88	208.32	213.39	207.14	206.71	202.83	213.3	208.97	213.47	206.65	208.48	215.66	207.47	211.58	210.45	204.05	209.97	210.88	203.63	208.79	208.34	204.67	213	208.17	208.54
215.92	220.59	214.95	219.79	218.65	216.48	217.72	219.37	217.59	222.17	214.95	212.85	215.28	218.33	218.9	220.89	220.51	219.58	216.02	216.84	218.97	213.33	219.97	210.2	210.14	216.35	218.14	216.79	217.75	211.18	221.17	218.21	215.55	215.27	217.51	215.26	209.12	217.22	211.53	214.55	219.1	213.93	221.04	218.56	222.23	213.17	218.64	215.66	218.75	219.08
195.21	202.5	206.9	202.27	207.15	202.31	205.34	207.9	207.08	206.07	202.47	211.12	203.94	206.04	204.54	203.35	208.1	203.75	210.48	202.64	209.07	209.59	208.24	202.14	205.17	207.97	206.26	208.42	205.05	210.56	209.43	207.95	204.66	204.19	198.36	206.18	204.58	206.17	208.68	206.72	200.91	209.13	202.04	206.57	211.11	204.96	202.77	207.93	206.34	203.75
204.43	213.07	209.91	210.85	211.49	207.12	208.34	209.68	206.79	210.4	208.26	210.07	208.62	207.67	207.13	212.86	206.79	204.13	203.68	206.55	208.84	203.66	213.41	210.39	204.8	208.75	212.04	208.03	206.31	208.18	205.63	209.75	208.27	211.4	210.43	215.23	211.47	214.67	208.18	215.46	201.23	209.92	203.95	208.56	206.17	208.07	208.31	208.73	210.38	208.2
216.24	219.77	214.45	214.04	215.04	219.58	223.2	216.42	218.68	219.38	211.86	221.53	211.24	224.24	216.88	219.2	217.17	213.47	214.13	217.06	213.07	212.9	210.79	218.59	220.03	212.97	216.52	212.23	218.88	214.11	219.79	216.73	217.89	213.06	210.79	212.76	223.94	219.11	217.53	215.47	216.5	212.06	216.99	216.35	218.84	216.91	215.61	220.86	214.39	221.81
208.08	207.41	206.17	212.16	209.33	209.33	208.27	216.55	212.46	214.08	216.85	212.23	208.93	210.55	210.14	213.8	210.42	203.16	210.21	213.06	206.98	214.93	217.24	204.2	209.4	215.7	219.7	215.03	214.96	213.43	211.07	207.27	205.48	216.48	206.96	211.48	211.83	206.69	208.96	213.02	210.35	202.72	212.93	209.67	216.16	205.56	214.04	215.62	217.68	217.26
214.37	213.96	223.53	227.57	212.23	222.93	222.16	212.94	215.5	222.57	216.69	221.51	219.55	221.03	223.03	216.94	216.42	220.75	216.75	218.85	212.57	211.77	218.96	218.43	214.73	216.1	214.15	213.91	216.69	214.96	222.18	219.13	217.71	217.94	221.47	218.44	220.12	214.65	218.95	216.74	221.17	216.18	217.54	215.87	224.03	212.77	220.09	218.35	222.72	215.7
205.89	206.79	199.6	205.74	208.32	204.34	194.62	201.21	206.03	203.48	206.14	208	205.93	201.88	204.67	206.13	204.5	201.2	203.53	208.16	196.36	206.12	204.86	200.84	200.09	201.93	203.19	203.73	198.66	211.21	207.29	202.25	205.4	203.98	199.18	209.25	202.87	203.25	201.39	206.38	204.57	207.39	204.86	206.66	204.91	205.8	200.44	213.53	201.78	204.2
206.48	202.12	198.82	207.27	197.04	205.17	200.06	197.92	205.06	204.7	201.97	206.7	206.45	208.88	208.83	199.24	206.59	200.53	205.57	197.32	203.69	201.11	206.98	201	200.19	207.97	201.14	206.75	205.45	205.8	201.96	207.99	204.98	204.14	207.71	204.52	205.34	201.78	206.56	208.81	204.57	210	205.8	208.97	205.87	204.46	198.77	209.88	207.89	202.78
200.83	207.91	207.06	209.1	204.39	202.01	199.63	203.01	204.5	199.22	204.39	204.35	204.25	201.68	197.95	207.29	203.4	205.94	206.03	200.39	200.55	202.22	201.89	200.1	204.51	205.19	198.42	197.97	204.42	201.95	206.46	198.36	200.06	200.82	198.95	201.66	206.01	204.48	203.94	206.17	206.54	207.68	199.1	202.62	205.92	211.54	203.06	199.41	206.8	201.84
206.19	204.19	210.88	216.7	211.52	211.53	215.28	212.07	204.73	205.01	210.55	206.93	206.03	205.65	210.26	201.41	210.71	213.15	204.27	211.09	212.12	215.07	214.8	206.61	217.3	211.44	205.05	214.06	211.72	207.71	202.65	205.84	202.76	213.57	209.23	207.7	209.44	206.53	204.49	210	206.61	210.9	213.01	215.19	207.5	211.92	211.23	209.29	200.24	204.53
193.98	200.06	194.85	193.8	195.58	198.02	192.65	204.41	193.81	195.84	194.11	193.96	196.22	194.64	198.88	196.2	193.71	191.33	200.49	188.82	196.61	196.03	193.15	192.33	193.61	192.43	194.28	197.98	191.69	194.96	190.37	191.82	197.71	193.72	192.97	200.73	195.37	187.11	195.04	190.86	193.01	188.41	188.83	193.95	190.62	195.75	187.91	196.22	191.62	196.03
207.22	205.84	197.27	200.54	210.85	203.07	204.72	204.06	199.31	202.16	201.06	197.71	205.05	204.36	195.11	210.1	200.97	194.66	204.66	205.58	198.3	201.75	206.34	205.57	202.11	203.84	207.19	197.64	208.3	207.08	203.77	201.63	206.69	195.95	209.01	202.89	201.8	199.09	212.21	203.78	203.38	200.97	209.52	199.59	194.34	201.6	202.74	206.2	202.08	200.87
217.95	219.68	220.44	216.95	214.41	214.51	215.94	216.07	218.21	218.11	213.75	213.63	211.64	218.93	208.52	217.88	217.94	217.57	216.15	214.69	218.54	213.57	220.56	208.78	213.52	220.24	222.3	213.64	219.25	219.04	213.92	215.54	214.45	218.45	213.76	220.31	217.04	217.61	221.17	220.38	214.74	222.85	220.98	221.57	214.83	219.13	215.01	216.97	223.78	220.62
198.62	195.63	199.94	203.55	198.48	203.66	196.39	203.53	194.41	202.58	201.56	198.35	192.04	199.44	196.05	196.47	196.04	204.54	198.5	196.73	200.62	202.16	199.93	191.29	202.02	199.55	196.57	197.29	200.9	193.95	194.64	194.86	197.11	196.36	203.85	203.87	193.46	198.33	200.68	198.57	207.35	203.28	195.48	206.67	196.29	201.21	201.6	201.77	198.96	201.53
209.51	209.68	205.32	199.19	203.37	210.89	205.22	207	206.46	205.4	205.9	204.07	208.53	205.49	202.14	203.56	202.29	200.34	205.18	207.36	199.63	200.48	209.28	209.63	212.82	201.77	203.5	204.89	207.13	207.5	201.89	205.6	202.28	204.2	204.17	203.44	210.5	208.61	208.37	210.07	211.86	205.24	211.49	201.54	204.25	203.39	205.6	212.23	199.15	211.77
198.91	200.28	208.89	200.36	205.85	202.3	199.41	208.69	202.46	205.99	199.94	204.71	205.44	201.38	200.22	201.27	200.04	202.96	200.62	200.65	209.95	208.79	202.54	209.84	205.8	205.95	203.06	204.85	210.3	208.76	203.68	208.8	202.64	202.04	200.82	206.52	203.21	202.73	199.88	202.42	202.44	200.4	199.57	202.42	200.62	208.55	201.17	202.97	201.15	203.17
206.72	211.07	211.58	215.95	208	210.16	211.74	207.36	208.21	217.12	209.27	198.26	206.32	209.25	207.27	209.15	209.76	212.24	207.07	208.99	210.67	205.25	208.02	208.62	207.35	211.2	204.42	206.96	204.24	209.79	202.41	205.03	200.82	211.88	209.4	212.3	212.32	208.25	213.3	215.75	207.76	204.65	212.57	205.91	209.67	212.38	209.18	202.79	204.9	206.42
197.3	209.07	209.4	200.21	211.66	201.29	204.77	200.03	205.57	202.21	201.96	206.82	201.36	203.65	205.53	209.24	200.71	202.07	204.28	198.59	203.94	203.18	201.6	206.55	206.86	199.26	207.96	205.64	206.28	202.74	210.2	203.97	202.01	209.57	200.22	201.24	201.47	198.41	201.96	204.56	201.18	201.66	207.38	204.25	203.18	201.21	195.96	204.94	200.13	201.42
210.92	210.69	204.2	211.44	209.52	208.36	210.64	204.75	209.25	206.22	206.58	210.88	208.34	210.32	209.33	210.49	202.17	211.11	202.8	200.9	214.2	206.82	212.31	209.94	213.68	205.8	207.44	207.22	207.77	207.7	212.12	212.81	209.87	208.87	207.68	208.21	207.65	213.43	207.77	209.53	211.2	210.85	204.53	204.7	210.48	209.7	205.45	213.1	214.41	204.76
205.6	205.29	210.26	200.96	199.93	201.86	208.94	199.05	207.59	200.1	206.23	203.26	210.77	205.96	205.41	204.5	205.58	208.04	210.07	212.26	209.73	203.44	204.1	204.45	206.04	196.73	211.82	201.53	203.47	203.24	202.48	202.61	197.33	205.03	198.62	211.97	200.42	203.22	202.92	201.62	204.23	209.34	209.83	203.08	204.13	210.14	210.38	201.93	204.29	205.73
208.24	205.85	216.37	205.58	207.45	213.48	210.5	206.71	209.39	202.84	211.52	209.75	206.69	204.42	210.48	206.92	213.96	205.31	202.6	210.29	203.47	216.92	213.46	208.5	208.01	211.72	209.4	204.51	209.28	212.9	206.92	201.8	208.61	205.36	209.5	202.41	214.25	207.98	200.15	209.65	207.79	200.51	208.21	211	209.83	208.52	206.14	207	209.91	208.06
203.53	205.42	202.81	202.92	198.39	195.8	200.19	200.35	204.05	197.36	194.63	202.11	203.25	202.44	197.76	196.09	200.93	195.72	194.96	200.27	196.69	198.56	195.3	198.6	201.42	196.67	198.5	201.09	199.77	203.85	197.58	202.69	199.63	198.81	203.18	204.27	197.14	195.69	197.45	196.67	202.15	199.51	197.05	198.87	205.12	198.68	202.07	200.41	211.5	206.32
207.33	207.04	212.31	204.45	210.37	207.8	214.49	208.42	217.05	208.09	206.85	214.36	210.59	209.69	215.17	211.5	205.75	208.92	204.77	206.58	208.56	210.1	209.33	209.76	207.01	207.47	211.67	210.47	211.26	212.18	212.34	211.88	209.69	204.99	210.55	213.73	208.98	201.62	216.41	202.71	206.6	217.25	210.21	210.08	210.85	207.74	204.9	200.25	216.83	206.64
211.91	206.16	214.38	217.66	211.24	212.49	211.56	206.13	206.87	214.38	216.61	211.14	219.09	213.18	212.78	214.89	208.59	216.48	213.93	216.19	210.28	210.9	209.92	211.62	214.03	213.33	211.13	216.12	212.52	215.59	210.12	208.21	218.31	214.44	214.52	209.58	206.25	208.47	218.23	208.24	214.03	210.91	217.33	212.58	215.84	215.92	214.35	213.59	212.96	208.83
200.22	202.01	195.97	205.24	201.56	206.15	209.78	200.49	200.31	200.8	202.13	200.6	209.84	204.42	199.51	204.82	198.36	205.89	204.83	204.01	207.82	201.83	200.01	205.75	207.25	201.56	201.09	203.7	202.53	204.01	206.25	201.06	199.93	205.83	209.99	203.06	203.18	196.95	205.17	206.37	203.89	196.96	199.67	202.72	202.93	212.9	201.5	201.68	202.77	201.69
197.84	204.04	202.92	201.37	202.63	207.14	195.84	205.08	203.13	207	203.04	204.92	200.07	198.51	205.38	204.15	202.79	204.22	200.74	199.59	201.23	200.68	198.82	201.95	202.68	206.12	204.07	202.32	209.63	204.27	201.45	202.08	203.16	204.78	205.78	202.39	197.86	196.28	205.37	205.61	207.75	196.86	207.6	206.75	197.25	206.31	206.36	202.85	198.13	201.8
210.47	208.71	208.23	205.62	212.62	214.69	212.57	212.8	212.1	213.95	208.98	210.26	208.64	214.05	210.34	214.59	212.5	216.37	216.79	208.55	217.94	209.86	209.4	209.2	206.63	208.35	205.75	210	217.46	210.04	212.48	207.09	206.87	211.68	216.28	213.95	214.11	217.72	215.55	207.43	206.67	205.41	207.79	210.07	213.25	201.97	209.25	210.36	210.04	215.09
208.63	206.5	210.54	208.32	206.37	211.4	204.32	210.35	210.43	202.74	207.22	214.2	208.3	211.84	207.13	206.38	206.25	205.83	206.61	203.54	212.55	209.41	215.38	209.98	209.94	208.65	206.75	207.72	203.14	210.41	211.85	209.09	210.72	207.91	205.09	205.93	206.98	210.42	213.46	208.71	212.72	209.12	205.12	212.64	211.65	201.91	206.55	207.64	213.62	204.95
212.44	211.77	212.16	209.57	207.89	209.51	210.23	210.27	208.1	210.95	208.08	204.58	214.39	202.47	218.68	211.24	215.13	209.13	220.01	215.57	207.26	208.26	206.4	211.47	208.25	213.37	209.43	213.4	210.77	215.11	211.07	210.36	207.43	213.62	211.59	211.77	215.71	205.28	210.01	216.5	216.97	209.63	211.94	210.87	208.51	208.31	210.34	209.93	215.71	211.35
199.7	200.88	201.49	202.8	201.35	203.83	197.3	199.76	204.7	202.36	193.53	200.76	197.77	198.09	206.59	198.17	201.84	205.56	198.75	207.8	210.59	205.98	198.52	199.2	199.5	204.14	196.85	197.32	200.15	198.49	198.75	207.27	203	200.53	196.67	206.37	204.62	198.95	202.34	197.66	194.66	201.53	206.84	200.78	201.05	204.37	204.54	199.67	203.34	206.07
210.78	205.51	205.18	206.15	209.83	207.76	210.14	208.27	205.97	213.24	212.35	206.69	204.03	206.35	210.42	207.19	214.83	209.09	212.62	203.34	212.93	204.98	205.45	206.82	210.14	213.04	209.13	203.81	209.67	213.5	205.37	206.2	206.71	212.33	211.12	206.17	207.63	205.06	207.08	209.28	204.4	203.69	208.83	211.82	213.36	211.33	206.06	213.02	202.36	203.51
194.42	199.31	191.7	205.69	194.82	194.57	195.41	186.83	199.19	196.75	197.04	193.82	191.69	197.91	192.97	191.6	195.05	194.75	193.11	196.25	194.69	190.7	191.95	193.14	194.41	193.39	193.79	194.8	187.24	193.6	194.44	198.04	197.01	195.49	198.5	188.98	191.01	193.27	197.05	188.84	198.88	192.51	195.81	200.78	192.95	196.01	205.51	194.41	190.83	187.75
199.43	201.86	203.44	197.22	198.78	198.08	201.48	201.83	197.22	198.21	200.74	204.65	194.29	197.63	196.59	197.4	198.35	194.31	200.18	194.39	206.09	195.19	201.04	197.31	203.33	196.99	198.39	201.69	199.94	202.56	205.01	198.79	194.01	201.15	196.31	204.69	197.44	202.09	193.76	199.67	197.86	199.42	195.1	198.82	210.37	196.65	196.83	198.59	200.07	201
200.53	205.46	199.99	210.88	206.63	205.55	205.78	199.34	203.28	208.71	200.49	201.73	199.03	210.07	200.52	205.59	209.87	199.7	210.33	199.39	204.53	205.7	205.07	203.72	199.45	204.38	201.6	206.97	201.59	201.02	195.16	201.15	204.27	204.23	204.21	200.92	199.64	204.19	197.8	197.41	207.39	200.73	206.13	205.06	209.72	204.03	204.58	209.54	196.89	203.3
215.05	209.3	210.13	204.19	214.17	203.95	209.75	208.07	204.74	206.99	203.93	202.58	214.1	208.98	206.64	205.4	212.42	208.09	207.9	212.26	212.5	208.87	210.87	217.51	207.78	207.73	204.26	208.17	204.17	210.03	205.8	209.55	204.92	207.05	206.57	210.38	211.15	207.07	207.62	211.55	203.72	212.03	209.89	210.64	206.13	206.95	211.92	199.68	206.2	200.42
222.66	216.22	220.8	220.99	217.33	216.8	216.14	214.18	217.68	220.38	217.41	212.45	216.82	219.23	214.91	217.42	220.18	221.87	216.7	217.85	217.89	214.62	214.19	223.38	220.74	221.2	220.76	218.33	216.16	214.31	224.74	213.26	217.96	214	216.64	218.65	221.43	216.21	220.96	215.22	214.35	217.38	223.95	221.23	222.63	215.8	218.42	216.01	219.34	217.22
218.64	216.1	213.74	214.37	215.46	211.18	212.28	210.85	209.08	218.26	210.06	210.21	212.87	213.1	215.1	211.26	212.96	215.4	207.99	206.01	215.27	214.52	215.45	216.42	212.63	209.81	212.63	213.75	221.97	214.42	212.05	211.41	210.51	215.48	217.6	209.05	218.25	208.62	210.3	206.14	211.93	210.76	213.88	208.32	213.96	213.05	212.12	212.94	212.03	209.21
196.58	207.41	199.61	202.07	196.79	203.77	200.83	198.32	192.86	207.35	204.1	197.75	204.49	192.81	199.15	199.08	203.09	192.5	204.81	198.5	197.54	200.28	202.49	203.29	204.07	202.3	193.27	205.74	202.85	195.67	199.73	202.13	201.64	202.27	206.27	199.46	201.86	197.84	194.98	191.25	199.6	200.5	197.23	199.96	205.25	204.07	199.55	202	202.64	201.39
206.34	208.03	208	207.35	205.63	210.79	207.11	213.55	210.74	209.1	210.63	211.09	211.49	201.74	216.2	205.6	207.62	207.79	206.07	206.81	205.88	207.98	203.94	215.36	209.48	209.33	209.23	204.72	202.94	210.04	211.76	214.74	213.69	209.19	208.61	204.9	206.19	205.43	208.89	205.02	206.93	209.31	201.83	208.36	205.8	212.02	203.13	211.33	209.37	204.21
212.86	212.02	207.9	208.35	212.07	210.46	207.76	213.36	211.63	205.9	210.58	208.77	212.94	203.97	219.08	206.3	203.14	206	210.67	210.47	211.44	201.67	206.29	211.76	207.04	210.58	207.95	210.11	212.86	207.53	207.16	212.92	198.38	206.32	206.23	206.46	213.25	207.18	211.17	210.53	207.38	201.83	209.82	208.24	209.46	213.08	211.04	208.46	207.45	213.62
205.57	197.96	199.84	199.88	197.32	197.41	199.79	203.43	197.42	196.29	203.16	202.73	200.49	196.86	198.72	202.35	199	203.78	194.5	201.2	196.92	198.77	195.48	194.46	198.22	198.44	194.51	201.71	198.79	198.68	200.74	195.88	199.91	204.38	195.54	200.75	199.84	193.61	200.28	201.76	207.55	203.15	196.9	194.02	200.37	196.9	197.71	192.73	202.15	203.05
205.29	212.19	211.86	207.09	207.94	208.92	208.12	207.25	207.23	197.72	216.37	210.05	205.01	208.02	206.5	211.24	209.32	204.3	203.71	205.6	209.25	215.96	207.28	206.51	209.91	214.56	211.39	211.35	206.66	210.28	211.5	207.11	208.2	210.53	212.3	206.64	205.98	207.25	204.23	209.17	206.18	205.77	207.29	204.65	200.56	205.47	210.06	210.26	212.28	215.37
207.06	207.11	207.88	208.97	206.92	208.09	203.37	212.34	206.33	201.58	204.5	212.33	197.18	207.02	206.17	206	202.13	199.9	200.59	209.32	203.62	205.53	207.32	208	201.44	206.34	201.74	202.71	199.96	205.72	200.45	202.27	201.64	209.53	203.87	203.42	206.53	209.37	197.41	204.8	203.17	203.1	207.98	203.23	211.39	200.98	202.8	209.63	203.36	199.18
211.24	216.58	211.88	213.61	214.03	212.42	210.7	211.84	212.99	208.89	213.12	209.57	212.94	211.8	210.6	216.46	217.6	212.98	212.14	204.4	215.75	213.83	217.46	215.41	210.77	210.04	212.19	205.49	214.16	208.71	210.22	210.97	211.07	211.74	221.03	213.54	204.03	214.44	209.81	219.29	206.95	213.51	214.27	210.47	212.65	209.75	210.11	212.18	216.96	209.31
195.49	199.04	205.8	205.44	204.64	194.36	196.81	198.1	203.93	195.94	198.04	197.47	193.91	197.45	203.11	199.54	200.16	198.37	193.55	201.47	203.12	199.04	193.95	197.51	198.14	201.3	200.29	200.05	197.38	197.39	197.81	199.95	198.14	195.9	199.4	205.85	199.89	202.36	201.86	197.62	206.12	198.69	203.5	199.56	195.63	193.24	197.77	196.9	197.25	201.01
214.16	212.28	215.99	207.33	210.72	208.27	209.34	216.97	216.36	221.46	215.71	204.74	212.81	211.73	212.03	211.29	219.02	216.08	209.75	213.34	210.24	211.97	211.69	214.12	209.58	218.37	212.98	220.48	212.92	218.23	210.18	215.11	212.44	204.76	209.53	208.88	212.25	216.21	208.13	209.72	216.84	220.04	220.04	210.33	212.78	214.91	210.14	203.21	215.42	212.64
204.73	218.19	206.94	210.86	213.79	214.05	218.36	201.45	210.32	208.88	209.38	210.62	205.27	210.91	213.94	209.4	211.16	210.8	207.41	210.63	211.76	210.54	207.97	205.66	210.62	215.58	210.79	205.99	208.54	215.65	209.87	201.9	217.56	217.46	207.89	215.14	204.18	212.57	214.3	211.51	210.11	212.81	212.19	220.36	211.87	207.87	209.83	207.46	211.32	213.66
210.4	209.68	205.79	209.26	211.48	208.23	207.34	212.34	208.47	207.61	210.97	205.1	208.72	206.27	215.74	209.83	206.56	201.41	207.24	209.11	207.03	207.67	211.53	205.6	211.17	208.15	206.84	212.4	207.29	212.49	211.92	206.23	214.33	203.74	209.22	210.49	208.48	205.97	213.61	212.06	209.04	211.15	211.34	207.36	207.25	206.33	209.68	206.53	204.5	208.14
214.95	212.5	208.95	205.21	212.02	209.58	211.85	210.77	205.79	214.44	210.42	212.78	212.43	209.87	217.04	211.75	209.99	207.87	215.17	213.63	209.95	209.56	211.88	209.08	203.75	212.84	209.33	212.7	218.79	215.85	210.16	211.33	211.84	212.86	210.72	208.19	208.37	212.17	215.23	208.56	216.2	208.01	211.89	214.37	214.1	216.02	210.79	218.8	210.92	210.78
201.95	199.74	204.48	208.28	207.94	203.22	202.94	201.37	203.63	207.22	205.74	202.81	203.87	200.74	196.15	204.53	200.29	199.16	206.67	202.15	204.71	198.41	203.07	201.39	205.11	203.68	200.19	198.95	205.19	201.81	201.57	206.91	209.6	208.97	205.93	203.42	196.73	202.88	199.97	203.21	211.43	204.35	205.61	201.6	201.92	201.66	204.17	204.02	207.27	199.78
215	207.2	205.23	203.17	208.24	213.36	209.75	208.11	208.67	204.9	208.68	212.68	204.59	208.05	204.19	203.64	214.5	208.25	204.72	208.02	204.25	205.58	210.19	210.92	210.47	203.06	214.49	203.45	204.05	209.65	209.14	206.84	205.05	204.91	207.81	208.2	211.11	209.47	211.43	204.19	206.26	210.51	203.63	202.08	206.17	211.51	201.5	204.97	209.14	210.25
210.58	212.04	211.1	210.28	209.92	213.1	215.66	208.25	206.85	212.94	214.85	206.82	218.79	207.12	206.15	210.23	212.98	207.82	215.72	212.08	211.12	206.84	212.9	208.36	212.17	211.7	214.03	206.66	208.75	212.75	209.02	215.97	210.3	209.8	207.42	213.21	211	210.79	213.61	206.85	216.74	205.9	217.55	216.51	215.04	212.06	210.83	209.54	210.09	210.8
205.8	197.27	196.53	203.04	200.79	198.39	201.77	203.01	197.64	201.71	200.66	204.36	200.81	205.77	199.27	196.63	196.67	206.8	205.24	194.4	197.32	204.23	207.83	199.85	194.33	200.71	198.81	199.2	200.42	199.25	204.61	195.59	200.61	204.84	206.5	197.49	196.17	196.53	206.29	198.95	199.96	200.9	202.79	199.57	200.63	206.69	198.97	202.87	203.8	210.05
213.44	203.69	201.64	207.14	211.12	210.23	206.31	202.76	200.25	203.97	206.37	204.55	206.86	206.1	212.51	207.37	212.24	206.6	207.26	213.39	202.56	208.48	210.71	208.62	211.28	207.96	207.26	202.04	201.75	210.47	207.63	208.39	214.69	216.43	209.05	208.64	214.89	203.4	210.79	203.18	205.33	209.82	204.58	201.28	206.4	209.77	201.96	205.1	212.85	208.15
198.45	198.73	197.99	196.73	205	201.59	195.74	202.97	203.07	205.81	202.65	196.68	201.34	205.48	199.14	202.44	200.23	197.38	197.32	200.21	200.97	193.28	207.84	201.47	201.6	200.89	196.93	201.08	200.65	197.35	200.55	198.13	204.11	198.34	201.34	194.61	198.46	196.07	194.97	201.79	199.31	200.35	201.6	202.62	207.8	197.31	199.57	199.6	199.06	204.25
202.68	204.71	199.33	205.11	203.97	202.1	211.26	194.29	198.49	206.14	206.67	198.99	203.3	199.56	203.67	210.35	204.09	207.84	199.51	198.64	205.12	196.18	194.55	208.12	203.39	203.08	205.93	203.76	209.83	206.47	201.93	202.18	206.77	207.24	203.51	204	202.54	205.69	198.94	196.29	201.53	205.47	207.91	202.98	206	200.94	205.83	202.03	208.53	207.47
212.29	214.23	212.47	210.83	212.39	217.16	211.61	215.93	207.69	208.67	205.9	210.21	214.99	200.6	218.06	210.9	217.37	216.29	208.78	214.08	216.13	215.5	206.51	208.58	208.21	210.51	209.84	215.03	213.07	211.57	214.88	212.5	214.57	213.43	211.6	210.71	211.4	212.82	210.49	209.96	221.65	207.4	218.69	206.19	212.87	210.03	210.92	212.34	213.13	214.41
215.84	215.11	219.06	224.76	214.77	218.8	218.61	215.05	216.21	217.52	225.01	221.29	214.48	213.23	221.75	217.18	216.6	214.97	219.25	217.58	216.51	209.85	221.96	220.11	217.37	216.03	223.86	216.88	222.91	216.88	217.56	218.09	216.99	217.02	213.18	216.84	213.8	215.15	223.12	212.84	218.56	214.98	221.94	215.82	218.7	219.56	215.86	218.67	214.52	221.16
212.45	212.79	210.15	209.65	213.16	208.29	212.18	211.04	207.59	214.02	206.8	217.01	208.44	207.18	209.36	211.39	211.15	217.72	212.27	210.57	214.34	207.05	215.79	214.58	215.98	210.19	214.76	218.76	209.59	206.18	211.27	214.6	214.21	210.78	208.78	210.53	214.01	211.97	215.41	217.96	208.3	209.47	209.22	212.34	209.99	206.72	209.38	216.78	210.07	213.82
199.62	201.59	200.54	200.03	204.31	204.82	204.21	201.82	205.64	195.72	193.17	195.38	196.29	196.03	199.57	206.65	194.34	201.92	202.64	201.13	199.2	197.77	194.5	194.11	201.67	193.07	200.76	196.08	192.24	192.72	197.77	203.12	199.76	200.3	199.08	196.89	199.72	196.59	198.86	197.95	201.42	200.85	199.69	202.21	199.15	200.59	198.65	205.86	203.07	198.62
204.21	203.99	205.3	209.01	214.15	211.46	201.89	204.61	207.08	205.98	207.59	212.23	210.29	211.25	208.4	208.64	209.47	208.9	208.08	208.8	205.65	207.55	202.74	203.26	203.82	210.71	211.11	214.14	209.11	210.24	208.77	219.57	207.77	205.8	212.08	209.92	203.76	210.34	212.76	212.07	208.45	212.46	208.2	208.21	214.99	212.39	204.82	209.81	205.29	208.95
207.52	209.52	207.63	206.02	205.81	213.1	210.44	208.73	212.31	212.31	212.74	209.1	215.52	204.93	214.66	210.76	212.09	215.32	210.02	213.03	210.84	209.33	210.7	212.03	215.3	209.46	212.79	206.85	214.21	207.49	213.5	214.07	208.8	208.88	215.28	205.61	210.49	213.31	208.93	210.62	217.15	208.75	209.69	211.02	216.5	209.21	210.84	210.29	211.79	211.57
216.37	224.4	219.31	219.95	215.73	219.41	225.35	223.75	218.91	222.1	215.66	212.33	217.92	223.53	223.36	215.76	216.3	222.82	218.63	223.62	210.34	219.33	214.1	213.21	227.27	216.86	215.13	223.03	213.77	218.27	215.6	215.84	212.26	224.87	223.14	220.36	218.42	219.26	217.34	212.7	217.09	220	223.21	222.34	216.45	221.95	223.5	221.32	217.78	210.32
207.35	207.42	207.47	204.49	202.46	201.94	206.09	203.3	202.6	197.85	203.17	201.79	204.11	203.83	199.09	199.11	207.71	205.56	196.97	199.7	200.31	206.05	205.98	198.92	198.1	199.88	203.65	204.38	198.95	198.84	208.23	202.18	207.63	200.14	197.3	198.61	205.49	209.05	205.7	211.83	201.47	199.84	199.91	205.4	203.06	203.66	207.85	201.6	200.81	205.08
196.22	204.6	207.89	204.58	206.33	198.76	201.18	201.98	207.92	209.54	206.56	205.61	195.96	205.62	206.11	203.85	203.02	205.75	202.16	202.6	208.68	205.16	206.34	199.26	205.43	201.95	202.33	205.77	198.71	205.55	201.96	197.83	203.08	201.91	209.39	204.61	204.17	207.78	207.34	205.76	207.12	207.31	205.57	207.94	199.25	199.74	207.09	204.03	202.89	205.54
202.78	203.75	202.68	200.98	205.77	200.59	205.32	202.24	201.59	202.89	205.67	200.9	202.03	198.03	195.77	202.16	199.54	199.27	201.18	199.19	201.8	208.74	203.17	202.32	200.89	202.78	200.04	199.55	200.3	198.08	196.93	204.62	201.84	201.25	204.16	201.95	201.74	203.27	198.37	196.92	200.86	201.44	200.82	200.12	206.38	203.08	199.18	199.7	198.36	199.47
204.96	211.63	211.98	211.59	207.56	205.25	206.16	206.35	207.05	201.53	210.16	211.96	207.63	202.23	204.12	209.6	207.22	207.2	211.32	208.07	205.66	205.11	210.28	215.7	204.89	205.91	211.13	205.99	205.8	209.64	206.96	203.68	211.69	205.8	213.28	205.04	212.86	209.2	214.35	208.42	207.74	210.36	209.03	206.45	205.84	209.47	203.56	205.64	203.78	209.01
208.5	217.7	209.99	205.06	211.99	206.59	211.62	217.65	213.88	206.3	211.89	204.66	204.28	216.84	215.8	210.91	218.68	210.49	209.08	213.95	211.89	216.54	214.36	217.41	208.63	212.35	212.02	213.39	211.17	205.98	216.4	209.79	209.14	211.43	215.86	214.3	214.3	212.31	211.88	210.48	211.55	208.12	209.05	211.94	211.1	212.83	208.08	214.79	209.24	208.86
210.91	210.33	211.59	205.86	205.62	213.32	202.86	206.39	204.65	203.13	207.45	206.64	207.94	205.3	211.24	200.98	211.1	209.18	209.91	206.9	210.16	199.7	206.74	211.59	209.63	210.93	211.62	208.18	208.45	210.83	218.53	209.36	201.29	204.75	211.24	204.67	201.19	210.69	209.19	216.64	213.74	199.52	209.71	208.99	214.74	204.57	201.7	210.5	210.4	207.15
208.49	206	197.48	203.76	207.11	203.7	199.95	202.08	212.24	215.29	207.34	211.55	209.62	209.35	212.23	204.77	204.08	210.4	209.5	212.34	203.07	211.33	213.27	205.97	203.47	210.15	204.74	207.52	203.76	215.84	213.69	207.9	212.59	212.6	204.89	209.51	206.72	202.94	209.87	207.48	210.07	210.53	206.68	212.79	206.66	213.59	210.81	208.37	214.2	204.96
202.3	201.04	202.63	199.45	204.04	205.5	207.73	200.85	203.6	199.86	202.79	199.09	203.44	200.81	199.56	202.73	205.54	202.83	209.75	207.32	201.39	204.12	196.72	201.56	198.8	208.6	195.14	205.16	204.73	200.53	204.66	201.8	202.59	205.54	203.47	202.34	206.57	213.54	201.85	205.49	207.22	208.08	202.82	205.92	197.78	199.86	210.6	201.83	206.05	201.94
210.48	204.31	213.79	202.99	207.89	209.02	211.2	215.83	211.16	209.75	210.17	204.58	202.78	213.19	219.06	213.92	209.62	209.51	209.8	206.46	217.01	207.96	210.28	213.92	213.03	210.7	211.7	212.18	208.96	202.6	203.7	205.93	203.36	213.11	211.51	216.85	210.81	214.06	204.76	204.78	212.25	205.75	208.78	201.68	205.91	211.75	212.12	216.67	199.61	210.63
208.91	213.95	214.89	212.68	206.24	209.77	209.45	215.12	209	213.54	215.8	215.81	211.43	211.05	206.13	210.43	215	210.86	216.69	208.4	212.41	221.27	213.82	210.59	207.93	208.7	216.98	211.66	213.1	209.36	214.46	207.39	208.37	213.92	210.85	209.72	208.51	210.46	208.07	215.24	214.55	204.76	207.04	210.61	214.13	206.34	204.88	211.05	211.78	216.55
210.38	207.01	210.3	211.33	210.86	209.81	210.31	207.98	215.25	211.71	207.66	206.06	211.65	209.47	210.71	210.82	210.59	206.1	211	211.65	207.92	216.7	210.44	205.79	212.15	215.37	205.98	209.21	211.35	209.26	205.95	207.36	208.96	211.7	208.42	215.56	209.22	212.16	206.83	205.77	218.09	211.1	207.02	205.92	208.87	205.15	203.58	212.88	210.8	206.3
211.69	201.95	209.56	211.67	212.55	208.96	203.65	211.37	212.97	205.94	211.44	212.44	210.41	211.44	213.7	216.67	214.58	212.31	207.38	209.7	216.9	212.88	208.76	218.65	207.52	207.53	215.08	208.03	213.45	208.33	210.68	211.28	213.38	210.99	213.35	212.36	206.48	209.25	210.21	210.09	216.6	212.19	211.38	203.69	208.78	210.22	210.54	211.25	211.32	205.39
192.89	202.69	197.77	193.61	197.47	197.26	194.34	201.46	191.7	193.81	200.1	197.1	188.6	192.31	188.5	191.7	188.91	188.87	196.42	190.96	193.97	194.06	191.49	193.3	192.63	191.07	194.35	192.76	195.33	194.25	198.26	200.12	200.38	196.67	196.8	191.08	189.11	202.6	187.77	196.64	192.84	189.39	190.26	192.62	199.95	193.06	190.9	196.69	190.65	192.19
221.31	219.5	219.16	213.3	214.91	216.75	218.32	213.34	221.5	221.02	222.76	217.34	215.4	215.37	224.95	223.31	216.26	213.69	218.62	216.84	219.81	220.86	216.83	218.69	214.89	215.13	221.3	217.83	219.35	211.16	215.47	215.73	212.32	219.35	218.41	209.29	215.39	219.93	215.09	212.61	219.83	225.71	214.98	221.2	222.74	220.25	217.38	216.91	223.23	219.67
214.23	208.53	219.38	213.74	221.67	212.58	211.97	211.56	212	209.57	211.21	207.62	215.11	220.71	209.35	208.68	211.85	209.85	211.59	203.75	216.51	214.36	213.29	217.97	217.93	217.97	208.27	213.8	207.12	217.13	212.79	215.68	213.69	210.74	214.38	214.23	213.47	220.51	217.06	214.8	221.41	211.07	215.51	213.03	218.32	214.17	210.29	218.34	217.31	214.76
209.82	206.08	211.52	215.63	207.62	211.41	212.73	207.65	211.03	211.39	207.88	207.55	211.32	213.3	206.11	203.7	207.78	212.71	202.27	205.59	212.32	209.32	209.42	212.92	214.08	209.56	208.37	211.66	209.77	210.81	211.34	206.82	214.82	206.13	206.14	215.06	211.13	216.02	211.2	208.89	209.89	205.8	205.37	209.6	209.22	214.05	207.15	208.35	213.6	209.46
207.78	208.94	207.14	206.23	209.83	209.95	205.99	212.68	203.91	209.61	215.04	211.64	209.22	213.96	208.28	213.62	208.56	206.68	213.99	210.14	207.6	208.81	218.65	207.62	208.77	204.83	209.31	209.54	209.23	209.9	206.78	211.95	213	210.23	205.51	211.34	206.07	212.57	202.23	206.95	210.48	207.62	210.39	212	209.5	207.58	208.16	211.18	201.39	206.87
207.91	204.96	206.97	211.36	206.38	197.7	213.94	201.85	205.96	217	206.81	209.59	201.59	206.08	208.2	208.24	210.6	202.2	206.05	208.73	203.19	209.26	203.03	204.7	201.91	205.56	203.79	203.44	206.54	203.26	204.59	205	208.86	214.47	206.25	202.34	208.78	203.73	211.04	208.12	209.71	206.85	201.52	203.18	204.75	201.03	206.79	213.15	211.03	202.51
203.63	211.03	212.64	209.82	208.6	207.77	208.62	207.37	209.45	201.6	210.75	209.92	205.59	210.07	201.96	212.18	204.9	206.63	216.84	212.64	215.33	205.99	204.45	212.67	208.02	215.39	205.77	205.89	210.28	209.33	208.34	215.19	208.26	204.74	210.21	208.96	204.14	212.2	210.29	208.12	204.24	210.27	213.14	211.64	205.13	204.84	209.13	207.84	213.99	204.95
208.38	210.25	207.16	206.28	203.57	214.05	208.18	207.44	211.46	198.2	205.09	208.44	207.83	212.48	201.52	209.47	213.22	206.78	206.63	207.2	209.37	202.32	207.54	208.3	202.1	213.06	210.72	209.65	211.22	204.48	208.9	209.56	205.74	209.24	207.92	203.44	212.31	218.71	205.56	210.23	206.87	208.92	207.76	208.15	206.16	206.53	216.74	209.63	207.94	206.21
199.49	202.25	201.75	202.41	204.97	206.49	198.62	196.29	199.03	201.77	200.05	209.12	201.77	201.9	204.01	206.1	204.1	198.3	204.58	206.39	205.06	202.13	202.53	204.23	205.25	204.6	194.2	203.22	207.19	197.19	205.65	205.35	204.15	203.78	200.83	195.02	202.91	202.56	202.18	200.27	200.67	202.53	203.71	197.5	200.93	198.77	201.68	200.73	198.02	203.41
208.24	209.6	211.5	205.25	208.92	202.34	211.43	206.5	210.59	214.56	212.92	209.8	212.87	205.32	202.84	210.22	210.57	204.19	205.85	211.16	211.59	202.43	210.71	211.27	210.69	210.96	213.48	203.36	202.25	207.58	206.09	208.97	208.95	208.11	206.6	214.03	207.45	215.88	213.28	211.49	208.9	207.14	209.99	209.65	211.73	205.47	209.25	204.38	205.19	205.85
206.25	209.59	204.1	213.27	213.14	200.86	206.54	209.56	212.97	210.82	203.97	204.42	208.62	207.82	206.14	204.8	213.75	202.11	207.04	206.64	209.26	207.05	212.12	211.19	211.02	209.41	206.08	205.19	208.77	209.26	209.73	210.19	207.87	205.89	210.27	208.63	207.28	206.19	210.07	206.96	203.86	205.79	206.23	207.7	203.69	213.08	205.71	203.44	206.92	206.43
212.24	211.71	216.76	216.53	211.02	211.77	217.64	212.87	213.66	212.15	219.73	212.59	210.03	216.47	209.06	214.31	216.14	213.27	213.26	214.57	216.68	212.72	217.52	219.13	214.21	218.08	207.51	211.42	210.8	219.29	207.31	223.72	216.02	212.74	216.14	216.28	211.44	211.73	220.01	211.06	215.16	215.09	214.11	202.78	220.54	218.05	215.32	212.68	213.91	215.13
208.68	203.7	211.54	211.15	209.91	207.74	206.83	208.94	206.1	212.89	206.37	212.46	210.24	214.64	209.62	214.45	207.93	207.4	216.81	209.7	210.48	208.78	213	209.2	207.98	215.01	208.56	208.53	207.91	212.82	203.79	211.34	207.14	202.58	212.26	204.45	207.42	208.64	209.11	202.87	213.86	205.93	218.53	201.56	213.51	209.78	206.07	206.41	211.66	212.5
196.67	204.7	194.93	198.53	195.97	201.03	193.17	203.24	191.99	194.6	197.3	201.22	197.82	194.69	201.26	200.5	202.93	197.03	192.48	195.89	196.72	193.78	192.41	199.36	194.9	200.4	195.75	197.06	198.21	197.94	196.7	194.78	194.94	197.4	205.9	200.89	198.44	192.05	196.75	194.24	198.53	201.52	202.81	199.41	200.35	200.38	198.94	194.6	197.78	198.64
217.23	218.11	214.36	211.91	211.06	212.7	216.37	216.25	213.96	216.02	211.74	213.61	212.25	211.89	212.83	205.03	217.73	213.79	213.33	212.16	210.63	209.13	210.01	217.02	212.23	205.79	210.76	212.09	205.08	217.86	211.76	206.46	210.7	211.41	211.65	210.88	209.44	212.74	209.28	219.21	213.19	209.95	210.57	215.64	216.33	218.53	210.77	213	213.09	206.22
203.39	200.89	211.25	205.69	196.23	205.03	197.84	202.93	206.77	202.97	201.29	205.17	206.8	205.76	200.22	204.1	203.69	199.62	203.3	198.65	200.57	203.49	195.39	203.55	201.34	202.59	203.21	204.92	203.22	209.37	201.58	204.67	204.82	198.78	207.86	199.79	203.58	206.76	201.03	199.61	199.11	209.78	199	204.57	201.36	203.36	208.39	202.47	202.88	201.82
201.11	209.06	204.55	211.85	207.64	201.31	206.6	205.13	202.5	203.35	202.77	206.25	207.51	201.65	204.42	206.59	203.45	204.65	209.79	202.95	212.2	204.16	204.18	201.54	211.76	206.91	212.21	207.27	206.53	203.82	201.04	206.62	202.13	202.53	205.23	208.33	202.93	204.65	207.42	208.33	196.47	203.36	208.4	204.44	201.95	207.49	198.18	204.47	205.98	201.66
205.95	211.82	212.42	209.45	206.21	213.3	205.87	208.11	207.14	208.07	217.95	209.14	207.04	208.74	208.2	215.07	205.31	205.17	205.59	215.18	209.16	203.7	207.24	210.8	209.36	206.22	212.1	207.98	216.37	209.08	211.61	206.2	206.85	205.44	211.47	213.34	210.78	209.86	208.65	204.6	216.3	209.71	209.64	208.58	210.34	217.26	209.38	207.43	211.9	205.75
220.65	213.26	224.86	218.76	217.89	219.56	215.79	213.68	218.91	221.16	214.1	218.33	218.67	212.51	230.24	222.33	224.33	222.55	221.44	219.46	216.63	218.65	218.01	219.73	219.98	222.24	221.77	213.42	217.37	216.06	211.99	219.78	217.6	219.34	216.7	221.23	216.38	220.26	213.23	215.35	218.29	219.7	218.45	211.73	219.69	212.96	221.81	216.22	214.97	212.6
207.69	204.76	202.93	200.27	206.46	199.66	205.68	207.53	203.18	205.19	200.46	205.23	204.48	209.89	202.09	199.18	204.52	205.98	198.32	197.74	202.51	203.22	197.87	204.86	206.59	210.8	202.78	201.18	204.82	197.85	205.5	201.55	204.68	203.66	203.35	205.07	203.8	199.99	204.53	200.15	197.3	201.73	210.05	204.49	200.11	203.65	202.49	205.53	199.36	200.13
207.51	212.78	204.3	212.03	214.52	210.71	211.21	209	214.39	211.1	201.57	207.1	208.73	210.23	212.06	207.16	213.97	209.85	211.83	208.5	212.73	207.62	202.23	216.99	208.55	208.83	210.78	210.1	210.08	206.88	209.83	206.82	206.89	210.2	205.99	207.08	209.26	211.77	207.64	206.7	202.77	208.21	208.26	207.67	204.3	199.04	204.24	207.82	205.35	210.45
194.99	207.4	200.97	198.96	206.95	202.33	200.21	201.47	204.54	199.88	206.25	207.87	204.29	199.17	198.28	194.7	207.29	199.89	202.4	200.1	201.05	207.32	206.09	202.56	199.95	203.13	202.85	201.93	202.37	200.15	202.84	207.12	208.5	200.65	205.87	208.83	202.81	200.25	208.24	207.96	205.1	199.74	206.04	199.39	203.07	205.37	204.66	197.31	201.96	204.09
208.84	203.02	204.95	203.79	202.7	204.56	199.85	200	203.92	201.11	202.19	204.01	201.58	201.28	202.99	206.56	200.82	199.54	199.49	208.88	208.69	203.24	196.5	198.38	203.69	202.47	201.77	200.65	193.6	211.6	193.48	192.23	199.95	196.99	202.41	196.87	196.22	198.65	201.57	203.03	197.44	204.04	203.72	195.59	197.95	197.14	203.78	200.17	194.16	198.89
215.53	217.21	212.08	211.06	213.78	213.51	213.35	221.36	215.63	216.23	205.46	218.83	209.35	218.41	213.93	212.91	210.22	213.99	214.75	224.04	209.69	215.98	211.75	211.82	214.92	209.05	206.8	211.33	218.19	220.87	215.55	220.04	212.17	212.95	213.21	211.8	215.78	217.62	210.87	209.22	207.8	216.73	211.31	213.68	213.29	212.14	209.8	216.76	208.08	214.16
207.35	215.06	215.59	207.04	210	202.64	208.82	207.95	201.7	212.08	209.81	207.66	206.53	205.02	209.19	207.47	211.61	210.9	212.89	204.07	207.06	210.25	202.44	205.83	211.84	211.9	215.49	208.22	205.07	207.59	207.31	209.74	202.91	210.5	210.29	205.05	211.06	208.5	203.21	212.86	211.65	209.03	209.37	208.5	210.66	204.78	206.84	207.67	204.44	202.27
206.02	204.19	208.06	207.02	198.55	208.4	205.31	209.52	204.27	206.22	211.19	207.66	211.21	204.3	204.76	209.56	204.93	212.73	213.17	211.15	203.1	206.99	211.82	206.17	208.47	208.12	211.84	208.88	205.74	212.69	205.83	211.15	206.62	209.81	209.8	208.24	215.53	210.47	213.44	207.79	207.86	213.66	211.77	210.83	212.52	209.58	205.78	213.39	211.17	204.44
220.51	218.26	220.03	223.76	213.17	216.44	214.81	216.73	212.63	215.21	218.17	218.16	217.19	215.59	211.93	217.99	215.45	211.97	213.11	217.85	219.33	217.6	220.96	219.05	218.61	218.47	220.68	220.55	216.62	218.8	219.61	218.53	213.35	223.23	216.87	213.05	221.23	218.46	215.76	222.61	217.01	214.42	215.67	224.08	216.07	217.78	214.57	210.84	216.72	223.6
218.17	214.51	212.78	212.86	215.68	210.13	215.16	209.02	207.24	205.74	211.05	209.54	212.3	217.63	209.11	217.02	210.98	210.72	216.15	213.63	208.66	211.96	212.4	212.84	213.07	205.26	218.97	205.59	213.58	208.83	213.46	214.38	212.55	213.18	216.33	213.72	207.64	216.3	214.52	207.5	213.1	211.34	210.31	214.61	212.44	211.13	206.37	204.31	209.65	211.39
202.56	209.9	207.8	199.75	203.86	202.44	203.55	200.94	203.27	204.16	197.7	205.4	203.04	194.46	199.38	201.7	206.89	203.06	209.05	200.57	200.14	203.41	203.73	195.42	206.04	205.58	206.88	203	202.12	203.44	205.52	203.57	204.66	205.37	204.27	207.86	205.71	198.21	203.89	199.62	199.22	203.78	206.49	202.91	200.21	202.23	204.92	202.86	204.3	202.81
208.5	210.87	219.9	215.1	216.15	214.59	207.34	213.47	206.21	216.59	209.33	210.7	214.11	223.75	210.17	211.12	205.68	211.8	208.31	210.64	209.42	208.87	211.36	211.85	209.79	212.04	211.81	208.1	211.14	210.69	208.06	212.66	216.22	214.36	205.45	216.59	207.01	207.62	209.86	210.59	204.56	217.8	214.45	211.19	212.69	213.38	207.57	209.73	214.15	213.23
202.37	208.49	214.11	201.86	214.47	200.49	207.18	206.1	205.55	203.64	206.71	209.35	214.19	211.57	216.07	209.76	214.67	202.37	206.94	211.04	207.41	205.7	206.56	205.87	199.74	208.65	202.11	210.23	207.05	213.41	209.48	207.5	211.38	207.83	202.4	206.75	198.63	202.78	209.24	208.31	203.29	207.93	213.82	203.61	203.87	206.81	205.61	209.74	204.49	206.79
212.29	211.78	208.62	211.48	219.84	209.83	217.05	211.86	210.93	214.73	209.43	210.02	215.38	210.44	206.99	217.86	215.3	215.51	216.84	213.97	210.88	209.61	218.46	220.07	211.73	205.95	206.15	211.69	217.05	218.32	216.45	212.79	213.96	212.81	208.6	216.06	216.25	212.84	213.76	215.1	209.25	213.53	216.04	210.73	213.89	213.18	215.86	209.77	214.19	214.15
219.38	212.2	219.99	215.71	218.14	219.9	217.85	215.8	218.5	219.78	220.17	214.16	214.55	216.81	217.8	220.35	216.64	220.26	215.11	217.49	221.67	216.12	224.59	216.65	215.6	214.77	221.18	216.96	223.37	215.18	212.15	213.35	219.87	220.63	222.28	220.27	215.98	215.66	220.38	223.35	215.75	214.24	216.65	222.28	220.3	212.61	220.24	224.64	210.28	217.99
194.72	200.94	192.99	201.78	205.45	204.35	197.69	199.89	196.44	198.79	197.16	192.81	197.49	202.06	200.56	202.95	202.73	202.36	195.51	200.04	201.12	201.34	202.15	204.18	198.69	200.25	201.13	200.93	200.54	200.9	198.28	197.55	198.97	195.53	201.37	197.05	196.28	196.88	201.22	205.3	200.92	198.4	194.93	203.4	202.82	196.78	204.78	199.5	195.96	193.06
217.68	219.22	214.79	216.61	218.49	219.41	211.88	212.48	216.66	217.23	216.53	212.16	213.88	214.73	211.83	213.98	224.82	221.07	214.35	220.03	213.24	211.24	215.65	215.15	210.16	215.98	217.9	217.1	215.95	214.93	219.03	217.57	210.82	210.66	214.93	217.25	215.01	221.06	217.84	215.47	218.91	215.12	222.06	222.5	217.99	216.72	218.63	214.72	210.13	215.32
220.55	212.18	214.25	211.31	206.84	212.28	211.58	204.73	209.47	218.63	216.65	211.98	214.31	220.48	211.02	214.35	217.33	210.52	219.23	213.71	213.09	215.45	207.92	215.4	215.73	212.97	209.71	208.76	206.06	214.59	213.21	212.31	208.05	213	217.01	208.25	213.76	215.85	210.66	220.42	212.65	211.23	215.67	210.11	208.55	205.78	221.31	211.2	215.9	211.06
200.07	196.3	197.25	191.37	200.52	197.1	194.09	194.59	197.41	201.63	199.42	193.9	203.9	200.03	196.69	203.81	193.41	197.47	198.78	198.03	195.29	199.13	197.92	201.93	197.78	199.84	201.87	198.01	207.45	194.71	199.4	199.47	200.1	199.44	194.83	199.08	199.03	201.84	205.26	190.84	197.62	191.6	203.1	198.29	193.74	200.29	200.5	195.28	195.88	199.1
214.84	217.72	221.83	221.64	216.46	219.55	221.95	214.26	220.69	217.35	218.17	213.57	222.42	212.02	213.96	214.73	221.24	215.62	221.29	216.38	213.25	216.34	220.71	224.49	220.35	214.74	220.98	218.13	220.61	217.83	211.45	211.99	216.65	220.36	218.81	220.05	219.54	219.98	222.6	215.4	216.57	218.67	223.33	219.66	214.87	219.45	213.08	225.47	213.9	216.21
204.18	212.5	215.08	206.23	205.19	210.08	210.23	219.55	213.16	210.18	212.27	215.34	216.37	209	215.45	208.37	218.95	216.22	204.9	209.65	207.34	211.83	215.35	209.61	210.43	210.14	209.47	212.91	214.3	207.26	209.36	217.79	206.63	213.39	212.66	205.81	211.58	207.11	209.24	215.25	221.17	214.63	213.4	215.82	212.41	211.44	213.5	201.64	212.4	217.26
199.8	198.01	196.78	197.12	197.74	195.75	197.75	191.64	201.65	202.94	202.94	196.51	200.71	200.38	193.98	199.82	193.33	200.13	199.79	201.4	202.73	198.56	198.74	198.55	201.95	201.09	197.71	191.44	197.81	188.53	196.28	196.93	197.26	203.03	196.13	196.92	192.94	196.35	197.64	198.83	196.23	198.92	197.56	193.65	201.89	197.96	196.42	195.7	196.51	194.14
204.93	207.01	213.02	211.38	203.33	208.13	207.95	201.99	207.04	202.7	205.66	207.65	208.06	204.4	204.61	209.54	207.28	211.58	212.97	207.06	212.64	208.19	202.35	209.39	205.46	206.79	208.95	211.18	208.53	203.28	209.3	211.33	205.64	212.96	207.41	209.82	209.96	216.03	206.13	210.82	213.29	209.69	204.24	206.26	209.11	209.76	210.43	205.92	206.18	201.37
208.28	210.62	203.34	206.53	206.42	203.41	209.52	209.06	206.87	206.19	210	206.73	208.37	208.37	205.81	209.87	209.84	202.72	208.62	216.42	210.2	206.37	209.04	210.58	203.68	208.96	202.74	199.95	205.22	210.21	206.49	210.08	220.52	208.83	204.12	206.79	217.3	207.32	205.99	205.91	208.18	211.2	214.75	208.26	208.19	212.36	204.31	205.25	208.44	206.31
209.53	209.25	215.21	219.15	210.03	209.32	211.84	208.94	213.34	217.51	214.62	209.64	211.31	207.32	210.03	210.62	212.24	207.63	209.98	208.84	218.98	212.61	205.5	214.86	214.87	203.24	209.11	206.93	218.3	212.38	220.76	206.41	216.54	211.28	213.56	217.09	212.03	210.64	214.95	207.59	204.75	209.94	211.81	207.07	208.7	206.59	208.11	210.08	207.25	217.18
207.77	205.43	208.48	210.1	214	208.81	208.36	207.58	207.94	206.04	204.98	208.4	209.05	210.34	210.96	205.53	206.45	204.26	204.64	211.31	205.41	205.65	205.53	208.85	208.2	209.15	204.44	210.51	209.9	204.08	203.26	209.68	210.3	207.6	207.78	203.62	212.41	204.46	209.21	206.99	209.82	212.04	199.44	209.45	211.65	211.93	206.08	214.68	212.77	210.27
206.5	214.98	215.74	217.73	216.69	203.38	205.44	218.81	206.56	211.29	211.09	213.59	208.18	214.23	215.79	216.52	213.61	216.48	217.62	211.24	215.02	217.33	209.81	212.36	210.5	220.85	208.05	208.74	213.06	213.38	217.37	216.24	215.55	213.45	214.51	213.1	213.75	210.99	210.42	208.21	214.61	212.82	209.7	213.4	207.74	207.13	210.73	209.54	216.91	208.16
205.88	205.43	205.06	203.88	205.13	203.67	203.82	201.99	207.57	202.97	201.66	202.62	205.67	200.35	204.03	200.15	202.77	203.69	201.57	209.81	204.21	197.75	209.52	206.36	208.43	204.56	207.83	204.9	197.21	199.62	208.54	213.11	208.6	204.71	199.13	202.24	200.36	203.05	207.47	198.97	207.88	209.5	193.53	207.43	205.49	209.59	203.12	205.81	209.94	200.54
218.57	217.47	214.9	213.59	222.53	215.41	213.44	214.71	214.02	217.16	216.48	210.6	221.98	217.66	216.57	215.86	218.31	214.88	216.46	222.58	222.44	214.09	216.88	222.22	213.57	225.45	222.75	214.36	211.15	217.7	221.8	213.46	210.91	215.83	212.5	217.76	214.78	222.61	217.42	213.8	216.23	214.33	221.58	218.86	219.49	216.31	218.57	220.78	210.34	215.68
193.53	196.2	207.89	202.11	203.72	200.18	196.01	202.64	198.63	202.4	194.72	203.6	194.37	195.72	195.46	199.83	202.63	195.57	201.76	199.73	201.27	198.86	202.69	197.44	196.1	201.85	192.05	204.4	205.79	205.35	204.07	201.41	197.21	195.99	201.23	199.36	203.96	198.11	205.34	207.28	201.76	204.93	194.13	192.9	202.84	197.39	193.89	196.79	204.15	204.06
209.04	204.05	211.54	201.08	208.99	203.72	213.1	212.99	199.1	212.83	207.33	211.58	209.82	205.12	214.53	208.43	212.65	207.32	205.25	210.5	208.06	210.58	213.7	213.17	208.6	208.22	211	213.56	208.77	208.98	212.68	211.5	207.86	204.06	209.39	214.38	208.24	209.46	212.85	211.8	208.28	209.11	209.02	206.63	211.67	207.89	208.9	207.85	208.44	204.83
213.44	210.86	207.96	218.7	213.8	221.17	210.22	212.9	218.65	216.43	203.8	215.39	221.49	210.66	214.02	212.94	211.48	213.57	216.4	209.77	215.92	214.34	209.78	212.43	218.06	211.82	211.08	215.57	217.06	210.36	206.64	208.23	213.08	211.37	206.92	214.02	209.9	211.09	209.98	214.69	207.35	213.26	211.27	213.03	208.78	209.48	213.83	207.7	206.14	213.79
214.29	209.3	201.4	204.32	203.63	206.87	208.3	208.02	208.06	205.74	207.84	207.66	210.26	202.63	209.95	203.93	206.98	213.54	213.87	210.93	206.13	210.18	206.91	210.06	210.28	208.1	200.29	211.14	202.6	204.13	215.19	209.29	210.49	201.24	212.44	207.29	208.8	207.18	209.11	202.15	207.85	209.04	203.02	210.64	213.08	209.54	209.12	210.86	207.83	206.42
203.85	199.72	206.6	203.12	208.67	200.6	200.07	204.96	207.11	203.93	206.82	203.9	202.82	202.48	200.95	200.41	202.94	196.15	196.39	206.18	205.58	204.55	199.44	204.1	199.99	197.83	200.15	200.38	205.62	208.2	203.59	202.82	198.68	203.78	200.59	206.33	207.16	200.65	198.46	204.04	207.28	198.21	203.64	201.76	202.02	205.14	206.74	205.14	193.94	203.98
201.59	207.82	201.54	206.19	201.69	203.23	200.37	209.8	204.95	201.33	197.89	202.85	198.54	201.34	198.36	204.61	204.53	201.76	197.03	202.85	203.52	202.55	203.66	201.5	209.92	202.02	202.24	201.12	203.57	198.22	195.88	202.4	206.39	204.57	202.11	201.13	202.33	208.6	210.09	202.45	202.26	201.76	201.14	204.72	206.67	200.43	198.99	206.87	205.12	195.93
217.8	209.2	217.45	217.14	213.53	219.22	215.46	212.06	217.93	223.98	223	219.72	216.05	219.3	214.8	217.32	217.21	207.17	217.4	220.08	218.06	213.63	219.94	216.56	215.55	212.06	216.2	217.69	216.85	214.61	217.24	220.17	214.36	223.34	219.25	222.79	223.03	212.58	212.54	214.05	215.83	218.14	217.31	219.99	222.4	209.99	215.54	221.57	213.09	215.37
205.98	205.07	210.01	201.79	209.54	200.63	203.27	208.48	205.96	203.5	206.44	215.36	208.43	213.3	212.06	213.77	210.89	197.58	211.92	205.58	211.66	205.42	206.27	210.04	207.55	212.91	209.15	211.33	200.04	208.11	201.93	201.98	203.61	203.76	207.32	209.02	206.02	207.03	213.38	210.21	208.46	208.61	206.07	205.53	213.64	199.77	211.94	212.46	210.24	208.26
196.74	200.63	198.61	197.88	195.59	199.37	195.71	200.19	204.97	202.68	203.9	201.97	199.89	192.66	204.5	200.36	202.77	193.24	199.79	202.01	198.04	201.63	198.58	198.31	200.69	204.31	194.7	196.34	199.91	201.51	193.75	201.88	199.93	193.36	203.48	204.51	201.05	198.7	197.48	200.78	204.47	198.63	199.08	203.31	197.67	201.8	201.85	195.99	204.36	199.87
209.97	206.64	206.22	207.87	208.57	204.28	214.77	204.71	214.16	212.55	202.88	209.59	206.2	207.47	209.01	213.31	210.46	213.64	211.12	211.15	215.92	210.34	208.44	213.51	212.2	211.54	205.91	204.37	210.82	206.46	208.38	204.08	214.9	207.07	202.39	211.49	213.05	210.31	210.39	210.02	214.5	206.1	212.35	208.2	213.5	209.1	208.59	204.19	207.57	212.99
216.78	209.49	211.08	215.83	211.33	215.25	210.81	211.7	210.18	210.05	211.86	215.92	211.49	209.37	210.06	211.44	205.19	208.53	211.52	212.9	208.94	209.6	213.05	214.58	209.31	209.55	208.46	214.32	211.53	210.23	214.68	208.08	211.14	217.58	205.87	207.63	210.02	209.16	213.22	210.67	212.15	205.91	211.89	218	212.22	211.02	211.9	209.16	207.72	210.97
209.93	212.19	210.66	216.33	211.33	212.01	210.35	212.49	210.16	213.15	213.68	218.19	214.88	211.77	211.06	212.05	217.66	209.13	209.41	212.88	211.83	217.14	213.53	217.02	218.27	209.5	215.38	208.99	218.42	212.06	217.27	211.7	212.14	214.05	207.69	208.97	215.11	209.95	213.16	206.48	214.09	211.98	207.44	212.5	211.25	204.54	214.51	205.97	214.03	209.19
217.82	214.62	213.63	214.98	223.04	222.93	220.62	213.77	213.58	216.35	219.67	210.91	216.77	211.09	217.2	213.86	217.55	217.6	213.51	215.95	214.95	214.7	211.72	218.53	216.98	217.15	218.14	220.67	211.52	214.08	214.22	219.34	216.24	214	221.25	213.93	225.61	212.97	217.03	216.55	217.72	213.58	216.44	217.69	219.73	218.95	213.27	212.18	215.83	216.01
205.11	196.48	202.56	199	199.39	194.67	194.24	202.35	203.74	201.57	197.05	201.23	198.77	200.14	201.9	195.68	201.48	203.25	197.78	199.11	197.27	202.42	202.72	199.17	196.39	200.76	197.94	205.01	198.61	201.92	195.38	194.68	201.2	205.46	196.03	201.13	202.63	194.39	202.83	204.64	198.3	198.85	195.42	209.94	202.08	199.49	198.35	197.15	196.72	202.38
213.05	206.95	208.74	210.19	214.48	206.96	209.26	196.52	203.39	207.27	208.67	210.09	204.61	204	206.21	208.43	205.54	203.19	202.52	209.08	212.01	214.15	203.71	211.88	209.66	216.03	209.52	207.14	207.81	210.03	213.52	202.4	204.08	212.52	209.49	208.09	206.74	209.26	207.74	206.12	213.77	204.68	213.47	208.68	209.21	208.53	208.66	209.29	205.36	208.03
212.65	214.38	209.65	208.89	207.73	213.05	209.63	209.79	210.59	216.75	200.94	205.36	206.89	207.05	214.73	212.26	208.02	209.32	210.53	207.65	216.05	207.87	215.59	207.91	209.56	206.16	205.56	210.13	209.91	205.45	202.27	209.04	207.3	212.62	206.4	208.55	217.14	207.72	207.32	205.77	208.75	210.31	208.95	207.67	211.23	215.37	212.03	199.32	207.84	208.47
209.81	213.34	208.23	209.94	208.42	210.82	215.96	213.21	213.07	214.28	210.31	213.53	219.52	216.85	211.34	213.4	218.48	218.95	215.64	210.63	216.97	210.82	216.24	207.54	217.27	210.93	215.62	213.51	209.56	213.85	208.74	210.04	204.27	214.68	214.38	210.69	209.66	210.71	214.51	218.52	213.47	213.97	208.85	209.5	214.94	213.73	211.55	216.02	204.38	212.86
211.9	204.29	211.84	204.98	206.62	206.84	208.3	202.75	207.09	202.69	205.17	209.49	207.67	203.74	200.24	208.53	205.85	207.56	197.69	214.12	207.7	207.67	209.26	211.62	200.64	210.86	203.49	206.64	209.43	205.12	204.86	200.26	204.22	208.31	210.67	208.02	208.19	211.76	204.59	212.44	213.2	207.9	203.32	208.82	201.79	209.26	209.3	206.61	205.01	210.54
205.79	201.18	203.73	207.78	200.93	197.63	205.6	204.95	206.05	204.05	203.43	212.28	204.63	206.46	211.65	204.52	202.06	197.68	205.33	203.3	203.23	204.35	206.42	204.66	201.16	206.09	202.87	204.48	207.39	205.17	200.12	209.31	209.4	200.18	205.25	206.92	206.25	204.79	206.1	201.69	206.75	203.69	199.83	200.51	205.81	199.03	205.42	202.02	212.75	206.95
208.51	203.4	203.85	202.49	206.91	200.51	196.71	200.49	198.4	205.95	198.64	206.28	203.59	197.8	203.66	203.3	202.03	206.83	210.65	208.49	199.83	205.12	204.79	207.35	204.79	205.86	202.04	199	207.53	200.22	205.15	201.88	201.66	206.77	201.55	204.01	205.37	203.54	208.16	200.89	207.93	199.38	208.37	205.53	206.66	202.95	206.7	199.1	203.06	197.85
219	214.57	221.37	216.08	214.23	221.41	219.02	219.29	216.36	209.61	214.6	216.18	217.22	213.71	222.59	217.17	208.14	213.51	225.7	212.97	213.37	221.39	221.6	220.45	214.1	216.39	214.71	217.78	211.4	215.58	222.43	218.32	221.58	210.9	218.79	208.6	217.05	219.72	215.96	212.82	213.85	218.94	221.93	215.38	216.57	213.02	219.93	214.85	212.05	220.1
220.16	214.7	213.83	210.93	220.27	214.75	222.9	216.97	218.23	220.46	215.52	218.42	219.88	215.1	217.17	222.02	217.29	220.54	216.76	209.04	213.19	216.11	211.24	211.11	219.59	215.6	214.82	214.82	220.65	216.32	220.54	213.85	214.1	218.96	215.94	215.44	217.6	218.4	211.76	214.4	212.31	215.44	217.69	221.43	221.73	216.46	221.33	219.38	217.86	218.44
203.72	206.94	195.01	198.79	197.38	206.89	202.45	192.36	197.56	196.88	194.87	199.57	201.02	200.37	200.9	204.77	195.98	199.5	200.35	195.92	195.41	203.1	200.06	203.58	205.7	196.39	203.16	204.25	201.84	202.66	203.01	202	198.45	201.93	197.35	199.81	196.31	198.72	207.6	204.6	201.33	195.07	201.41	199.94	196.97	199.09	203.03	203.5	198.99	199.09
216.8	213.34	209.94	211.57	212.02	214.36	204.94	219.7	218.71	216.52	218.55	211.38	214.33	212.46	219.46	213.74	212.77	212.47	212.13	221.06	213.93	215.57	216.19	212.78	214.63	213.98	218.17	214.36	213.12	213	215.35	217.64	210.51	217.15	215.7	215.58	213.16	213.68	213.05	214.52	213.25	216.47	212.26	208.94	214.78	212.84	214.51	213.39	215.09	217.06
205.7	204.87	198.29	208.91	198.67	203.89	207.88	203.12	207.38	206.67	208.45	200.74	200.69	209.19	204.96	208.3	208.75	201.85	206.66	210.35	210.7	201.06	204.45	205.98	205.53	203.96	204.88	207.76	203.35	206.91	204.53	205.64	206.32	200.1	204.39	206.89	203.14	202.45	207.6	204.32	204.88	208.29	204.43	209.71	206.89	209.12	203.3	208.65	203.65	208.03
201.53	199.06	203.87	204.88	200.02	196.87	198.66	198.28	195.47	198.09	195.39	193.2	191.88	193.65	199.34	197.07	199.23	199.72	198.14	201.5	195	202.87	204.52	195.43	196.33	202.24	198.46	201.58	200.66	202.41	198.41	206.77	199.59	199.62	206.74	200.91	203.18	202.7	200.21	202.75	200.46	204.48	197.06	199.03	202.77	199.42	194.79	197.48	196.87	194.53
210.83	202.2	208.76	203.8	207.27	203.25	200.8	209.74	203.84	196.16	208.64	204.48	208.53	202.78	205.6	209.68	206.32	205.08	206.35	204.91	207.56	206.45	200.95	203.6	203.98	210.95	203.55	210.95	203.07	207.08	207.83	204.72	201.38	203.47	202.2	206.21	204.5	202	208.27	206.41	204.09	207.82	205.87	197.16	202.54	202.36	207.13	200.79	199.75	200.96
215.09	207.01	212.85	202.67	205.11	210.73	210.62	211.39	201.25	206	214.89	206.14	204.63	216.83	200.15	204.24	205.88	210.07	210.9	206.1	210.11	200.34	208.58	206.19	210.58	196.93	210.57	210.87	204.85	208.44	209.18	203.79	204.09	200.21	202.57	205.55	208.32	208.32	217.99	207.07	211.45	209.18	206.96	204.96	204.86	210.57	203.53	210.46	210.88	211.2
206.1	209.91	205.29	205.72	200.55	203.73	201.3	203.9	202.96	202.72	201.9	205.52	202.74	202.79	206.87	202.59	204.05	207.52	201.22	209.24	209.34	206.87	205.01	211.84	202.69	203.7	206.14	208.54	207	204.8	205.19	201.41	199.85	204.88	205.94	210.33	203.62	208.68	198.3	205.27	209.94	208.2	199.93	208.54	205.44	203.55	201.05	197.17	194.14	204.76
208.3	197.67	207.49	200.84	200.25	197.8	208.91	206.6	207.03	202.34	204.55	203.21	204.42	198.5	211.7	201.4	202.93	202.86	198.44	206.53	201.34	202.31	199.12	204.59	204.23	204.55	211.49	208.23	205.36	205.12	202.1	208.28	205.84	199.66	204.84	203.04	208.48	200.3	206.66	203.74	204.47	206.45	201.67	211.49	207.25	206.86	201.28	205.3	201.25	199.21
217.61	217.32	211.8	212.4	213.52	213.69	211.63	210.56	212.04	206.24	210.3	213.23	209.92	212.63	214.93	216.69	218.43	219.13	209.17	216.45	211.44	212.27	222.93	215.55	209.76	213.19	214.08	208.17	207.72	211.07	214.36	216.01	210.08	212.79	212.29	213.38	215.99	213.78	215.03	219.67	221.91	214.08	209.76	214.97	216.47	207.71	214.88	219.02	210.59	211.85
205.12	201.5	203.16	206.61	204.9	207.84	197.59	199.05	198.62	206.47	204.6	201.76	197.81	201.42	204.32	205.55	203.43	206.79	199.59	205.73	206.33	202.87	203.46	198.46	212.17	200.34	204.64	206.26	209.56	205.09	197.84	202.86	200.42	204.25	202.11	207.69	203.8	205.02	206.99	205.9	201.32	202.23	202.29	200.6	199.2	206.43	200.89	210.83	203.41	211.07
206.8	205.42	207.09	203.81	212.57	203.28	208.95	197.51	203.54	201.37	203.24	201.63	204.79	201.93	202.91	200.18	202.32	197.85	197.81	203.39	206.33	203.31	202.37	205.76	198.11	204.54	209.58	203.01	202.08	201.81	201.41	208.01	200.73	202.77	196.25	205.46	205.21	202.83	202.5	205.14	204.64	202.01	203.92	204.24	210.26	199.31	204.74	207.5	203.19	202.28
207.9	213.18	214.82	216.25	212.15	211.51	217.01	214.42	210.92	215.36	216.36	216.17	211.08	222.9	214.46	209.49	215.73	209.44	213.17	219.33	209.5	218.47	210.46	209.02	216.13	214.85	214.26	205.79	205.3	216.32	215.47	210.52	214.75	213.92	211.87	217.62	217.58	209.82	211.84	206.31	214.4	211.99	219.02	216.94	218.22	214.32	213.69	210.76	217.42	212.26
220.84	212.78	213.61	214.21	217.14	207.41	220.75	217.81	213.75	217.66	211.85	213.27	218.91	218.99	214.98	220.4	220.45	218.06	221.65	217.08	211.91	221.1	215.43	214.6	216.17	222.59	215.49	224.63	213.62	216.02	213.11	216.02	220.79	216.76	217.09	210.29	210.52	215.64	216.25	217.41	215.44	218.26	219	214.89	214.52	217.49	216.93	221.84	216.34	213.21
193.45	195.64	194.9	197.24	197.67	201.76	192.71	194.1	191.13	189.73	196.1	197.35	196.19	196.77	196.34	195.8	189.07	191.15	191.98	195.54	194.27	189.54	192.3	198.11	194.92	198.67	196	196.06	196.03	196.22	186.13	192.8	197.5	191.77	199.58	196.69	197.46	195.92	193.52	195.99	194.36	190.01	197.06	193.39	189.77	193.13	204.1	193.15	196.49	192.85
210.62	215.95	209.4	209.02	207.66	205.71	203.34	210.06	205.46	209.18	206.84	207.29	203.99	211	208.4	210.48	214.21	212.72	210.59	207.05	203.78	208.6	209.47	217	206.28	207.77	209.01	211.35	202.19	204.89	209.35	212.16	205.83	207.55	206.7	205.44	209.38	207.27	209.63	214.33	213.03	210.5	211.69	207.71	210.67	211.71	205.73	210.47	211.19	204.94
214.37	213.02	221.01	214.57	220.19	217.61	213.72	217.38	218.87	218.64	216.21	216.45	223.91	218.85	222.25	218.13	219.06	216.45	213.89	217.79	221.05	213.6	215.57	220.83	212.81	223.38	224.35	215.53	217.36	219.75	215.32	222.5	218.08	218.03	213.33	218.72	217.8	216.17	218.36	217.86	220.46	224.43	216.52	213.74	218.59	220.85	214.26	217.27	220.42	217.43
208.19	207.3	208.57	203.85	209.43	208.2	203.04	210.2	207.76	204.38	205.39	201.11	210.21	203.93	209.94	210.87	206.39	203.33	207.1	206.3	211.72	204.86	206.97	206.83	213.25	206.03	215.51	209.92	208.94	207.9	202.68	208.93	212.73	205.68	205.06	209.64	214.37	213.25	209.65	203.97	202.5	208.63	208.84	209.24	208.23	209.51	205.49	204.93	211.73	212.59
207.35	209.86	208.71	210.35	209.28	216.03	209.88	211.68	212.63	209.24	206.14	206.21	203.83	213.73	206.84	207.54	213.68	205.36	205.07	213.68	208.82	209.38	209.77	209.71	208.53	211.03	206.1	210.09	208.5	208.49	207.89	209.22	207.1	207.41	202.2	211.84	210.02	206.17	200.84	205.87	204.56	206.42	207.6	207.38	209.89	203.11	203.62	209.1	206.52	207.79
208.78	204.97	209.1	209.99	206.43	208.49	210.09	206.29	203.74	206.24	209.67	213.95	215.59	210.85	206.37	211.78	209.62	204.41	204.99	206.25	211.33	210.23	208.41	209.11	206.99	206.63	205.41	206.96	207.82	200.68	209.22	210.86	203.88	206.04	206.16	203.56	203.49	213.96	206.03	201.02	212.04	214.1	201.82	206.44	215.11	203.79	208.53	204.74	207.55	205.51
214.74	205.58	206.46	206.28	207.38	203.1	207.23	209.37	204.34	212.87	203.5	206.62	209.89	202.65	207.8	199.75	207.83	205.5	206.64	207.44	202.31	209.73	209.81	206.82	209.8	208.32	207.79	202.46	206.14	207.28	204.86	204.67	209.36	206.92	209.87	201.07	200.3	201.35	207.55	205.3	206.13	206.88	202.81	205.75	202.29	203.88	209.59	212.89	206.15	208.37
204.74	204.28	207.65	206.92	213.42	200.63	208.19	205.36	205.06	204.52	200.66	203.41	200.5	204.9	206.99	203.19	204.1	206.52	197.35	209.63	201.52	207.65	211	201.94	208.05	199.01	205.67	203.43	201.76	202.6	201.56	204.03	201.22	214.96	205.29	209.5	204.25	210.18	212.12	205.45	200.6	205.29	206.88	204.52	201.94	194.83	206.78	208.65	203.72	201.61
215.73	210.08	218.75	212.73	206.65	208.4	210.32	213.99	216.73	210.42	212.75	212.12	208.38	210.2	220.67	216.91	210.6	211.17	206.47	209.9	213.44	214.43	219.89	212.07	207.44	214.49	218.22	214.97	207.12	217.67	215.51	208.92	221.52	213.57	206.97	215.71	212.32	213.38	205.05	214.54	217.32	215.31	214.85	204.68	211.87	214.18	206.35	214.86	208.71	212.66
205.99	212.14	206.69	204.44	206	205.04	207.06	212.97	211.95	211.7	207.21	211.07	211.15	212.53	205.63	207.39	209.65	211.23	208.89	210.21	211.89	209.72	207.67	211.72	203.47	209.3	203.58	209.72	207.13	205.4	214.7	209.74	205.39	206.22	205.67	216.15	213.6	205.34	210.94	206.41	202.01	211.65	207.3	206.08	208.97	206.17	216.06	208.39	207.73	207.13
216.73	212.71	211.76	216.36	213.59	213.18	209.03	218.53	211.34	217.53	216.83	211.69	212.2	211.45	209.74	218.46	206.34	209.93	213.68	211.47	208.33	207.32	208.85	207.57	212.22	217.62	214.87	208.63	208.43	212.01	205.51	216.97	215.79	210.86	208.87	212.39	212.69	207.89	219.99	214.57	212.64	213.51	206.5	209.76	212.83	212.33	212.76	214.03	209.31	214.38
212.48	210.49	209.28	217.43	213.11	219.63	209.83	213.71	210.68	212.08	209.27	209.13	213.39	210.97	209.1	218.32	219.1	215.16	210.67	210.13	210.87	207.73	218.29	215.7	211.66	210.56	208.34	218.14	217.33	209.58	211.77	212.82	213.31	207.96	212.2	210.07	214.34	211.06	209.02	208.47	211.94	214.9	209.62	206.06	205.76	211.21	212.54	217.41	211.24	209.09
207.68	208.71	201.95	206.6	214.97	207.58	213.59	209.98	214.98	207.76	208.31	206.58	204.46	210.64	205	204.39	209.46	206.06	205.17	211.31	208.48	208.17	210.61	209.49	211.58	211.79	202.56	208.81	209.12	210.36	215.89	203.92	205.25	210.04	201.85	211.45	206.77	210.48	207	207.52	211.4	210.66	201.45	209.4	208.44	212.01	218.01	206.68	205.45	202.32
203.68	205.82	202.28	194.78	208.78	203.77	210.69	203.75	206.17	208.11	201.51	206.34	207	204.64	206.09	202.7	205.33	207.95	203.37	209.09	206.57	202.62	213.53	204.36	202.79	202.37	201.59	209.46	206.11	211.22	199.92	199.28	214.19	206.32	201.12	196.87	201.61	200.87	203.64	199.31	201.61	201.49	201.78	210.42	205.16	198.91	203.53	198.73	205.54	197.37
207.75	202.16	209.26	210.36	202.82	216.57	201.37	207.93	208.71	212.92	206.94	210.49	207.56	207.86	205.52	208.53	208.94	210.59	210.99	213.17	204.57	217.3	213.59	210.12	204.65	211.19	212.04	207.71	210.18	210.33	213.42	211.59	207.06	209.31	211.66	207.2	210.77	199.21	210.35	203.84	215.23	203.95	205.93	209.83	210.29	207.49	211.74	206.33	205.04	212.3
198.07	200.87	205.89	210.15	200.33	201.55	197.77	202.61	201.17	202.91	207.66	199.52	196.92	210	201.34	203.25	196.68	205.88	203.46	204.62	203.8	203.62	210.05	198.7	199.32	201.22	203.57	200.69	204.71	197.88	205.03	201.95	204.07	207.01	212.66	207.96	209.67	200.48	199.52	203.74	203.83	208.66	201.35	199.87	205.13	203.97	208.92	197.31	202.41	204.93
197.53	202.7	202.25	203.76	200.7	199.27	200.28	200.49	205.04	200.85	202.51	206.53	201.8	199.29	199.13	202.18	205.04	203.2	206.77	201.27	198.82	203.67	198.75	209.57	202.39	198.32	202.57	196.26	203.23	198.79	204.82	206.06	204.67	200.51	201.41	203.78	207.21	197.23	207.88	201.48	203.18	198.43	205.06	199.51	198.91	203.92	204.01	200.49	200.68	197.53
213.64	216.41	211.48	217.68	216.9	215.28	217.9	214.02	217.53	218.24	218.07	211.55	212.74	214.42	214.48	214.53	216.7	214.7	214.21	221.94	223.18	222.41	212.22	223.83	218	218.61	215.25	216.13	218.63	211.71	215.78	218	216.76	222.22	214.71	215.8	217.33	216.18	211.33	218.34	215	211.57	212.12	214.78	216.4	216.13	210	224.63	215.52	213.95
212.31	208.45	205.37	208.69	210.49	204.34	208.66	204.36	203.06	204.04	206.97	206.08	211.62	208.1	211.97	206.69	208.92	199.82	208.02	208.32	206.07	205.13	210.52	211.33	210.11	206.22	208.95	204.14	204.38	212.38	207.17	200.11	211.29	209.29	216.18	211.45	211.7	212.41	207.56	209.42	210.09	209.22	203.26	205.45	210.63	205.55	212.29	209.07	210.3	210.36
213.3	208.05	215.04	212.78	207.19	207.37	208.36	216.49	212.42	218.85	216.61	208.83	219.12	213.86	214.02	215.64	211.63	215.4	220.01	211.2	212.51	207.61	214.12	216.33	213.43	213.16	211.91	215.19	213.93	215.15	214.39	214.4	209.65	210.03	214.02	217.33	212.55	212.29	214.18	210.77	208.43	217.2	213.53	217.88	215.46	218.06	210.46	213.34	215.76	211.53
211.11	216.23	212.08	214.79	211.58	213.93	209.48	212.44	212.59	208.34	220.54	209.45	209	218.64	210.21	209.65	206.16	211.47	212.61	209.48	220.37	215.45	210.72	212.85	206.66	207.84	211.59	214.29	218.86	212.03	215.25	211.48	211.22	211.15	207.8	214.98	219.2	208.28	212.59	211.65	208.94	212.16	211.09	212.59	207.28	208.76	213.81	217.05	213.96	219.15
204.38	202.1	202	200.21	206.51	203.98	201.2	209.62	198.34	196.42	200.7	207.44	206.09	201.84	199.62	200.54	201.66	204.78	199.04	202.23	200.81	211.37	202.02	208.6	205.93	200.49	200.76	212.48	206.24	205.71	197.29	202.22	205.88	204.79	198.98	201.14	196.79	210.71	205.23	201.45	205.53	206.37	214.4	205.5	203.23	206.36	204.09	206.16	209.04	203.46
195.99	205.31	200.45	203.79	199.62	202.15	204.65	200.83	201.12	206.26	202.87	203.6	199.85	201.41	200.95	207.96	200.59	202.32	210.28	205.6	202.27	200.97	204.49	203.06	198.63	202.33	205.84	203.6	207.45	204.32	201.4	198.05	201.72	198.4	205.66	199.18	207.18	196.5	204.03	203.2	196.71	203.46	200.97	205.32	201.29	196.19	205.82	197.88	206.04	204.59
209.75	210.47	206.07	208.54	208.95	204.35	207.23	205.09	209.65	215.32	208.36	208.51	203.95	212.15	210.62	207.64	208.63	212.89	209.07	210.9	201.59	204.17	210.55	204.96	211.74	209.95	207.55	208.42	205.17	209.75	206.68	204.68	206.35	203.74	207.93	205.15	205.44	204.69	211.25	205.93	206.17	212.18	207.06	210.91	213.39	210.92	208.34	207.78	207.7	206.77
208.71	208.88	205.91	212.81	207.27	199.26	207.47	205.02	204.4	202.83	205.92	199.63	213.2	208.55	204.5	211.06	204.92	204.47	201.34	207.49	211.85	206.32	209.83	208.65	205.88	208.32	209.8	207.36	203.82	204	206.06	212.73	198.19	208.78	204.9	211.4	207.8	207.48	199.28	211.34	217.02	208.08	203.33	203.81	211.57	209.21	205.51	211.97	212.51	211.96
205.89	209.81	206.53	209.88	209	207.95	211.35	212.52	208.32	207.44	211.58	207.61	214.15	208.95	211.56	204.73	210.15	209.46	209.5	202.52	209.25	210.56	203.21	208.66	207.75	203.3	207.56	210.31	207.98	214.7	213.57	209.15	208.1	206.75	206.86	211.17	214.83	209.59	215.05	213.66	211.88	204.81	206.94	207.42	207.14	208.07	213.65	202.52	207.64	210.31
198.92	194.71	195.24	200.85	201.07	195.19	203.29	199.73	199.01	196.82	203	196.61	200.59	201.46	194.03	200.55	205.41	197.15	197.81	197.21	199.61	206.04	203.32	198.82	200.75	200.11	192.98	204.52	197.93	196.1	199.21	200.37	203.11	198.37	199.71	195.59	203.16	198.61	204.75	201.24	198.21	199.88	200.88	201.12	202.2	206.58	193.72	199.26	195.73	201.31
203.01	207.29	211.96	200.5	202.37	203.18	204.86	205.08	201.7	209.71	197.42	205.09	202.02	207.82	205.88	205.09	199.82	197.52	201.63	199.81	202.83	201.29	202.31	205.29	206.74	204.39	204.54	203.72	205.12	205.82	206.56	208	199.78	203.35	205.41	202.46	203.62	212.69	208.34	199.27	209.88	203.62	205.82	207.65	205.3	202.34	202.03	203.1	200.11	208.78
221.34	211.76	212.91	212.5	209.95	215.51	217.02	214.94	211.59	209.99	211.5	208.48	211.24	212.86	212.45	215.54	217.87	218.91	206.21	217.39	205.03	208.67	208.45	213.56	211.69	212.14	209.7	208.44	213.87	211.86	207.89	214.99	214.89	210.08	213.2	208.03	208.87	214.13	217.21	215.4	213.39	211.48	207.79	210.28	213.7	208.63	213.89	214.93	215.27	212.91
212.99	202.51	208.91	220.29	211.48	212.98	212.38	218.04	211.47	210.22	209.92	207.73	205.62	211.62	221.5	212.34	207.46	205.74	216.95	212.47	210.46	203.56	206.19	216.48	210.04	209.86	215.43	212.01	215.15	209.36	214.09	211.25	207.99	211.18	207.76	212.13	212.89	214.6	213.92	208.29	216.24	214.52	202.44	207.5	211.78	214.54	215.98	206.56	212.18	207.66
202.9	203.41	196.96	206.2	200.14	206.51	203.2	201.57	201.27	199.2	204.52	207.06	206.3	202.61	204.09	205.98	210.02	200.71	197.72	205.27	199.38	202.65	199.68	209.62	199.46	204.89	210.75	201.52	204.87	204.18	199.65	205.65	203.21	203.26	210.16	201.39	206.05	201.34	204.21	198.44	206.67	203.09	207.19	203.24	204.47	204.21	207.44	197.81	209.4	203.94
202.14	203.7	205.35	207.14	204.3	205.75	201.23	198.84	199.92	209.83	201.6	202.43	209.72	201.04	202.67	201.85	206.04	203.86	204.79	205.79	204.8	204.62	205.96	205.79	200.8	204.72	206.67	199.65	207.1	207.96	205.62	201.38	202.3	200.09	203.09	198.52	201.32	208.4	203.11	193.53	202.17	202.02	204.64	197.32	209.94	205.68	207.23	202.94	200.22	204.37
211.54	203.41	207.17	207.61	199.34	202.79	202.98	203.81	200.56	203.08	203.57	195.43	202.87	204.65	199.79	210.81	203.5	203.06	201.61	200.77	207.21	212	206.53	204.85	206.5	206.82	202.69	203.27	206.05	206.7	203.55	204.77	200.13	205.7	200.8	199.47	209.6	199.7	208.95	207.38	201.15	209.22	206.26	204.33	205.33	203.08	203.43	203.15	204.03	198.77
205.99	208.88	205.69	204.1	210.08	206.36	205.01	206.76	202.92	199.25	208.37	206.53	206.94	206.53	206.99	204.48	218.11	206.82	212.15	206.25	202.64	202.36	207.23	212.24	207.56	200.94	203.93	200.72	209.65	209.64	210.75	204.31	213.02	203.55	210.9	207.76	205.92	203.61	209.76	214.2	210.76	206.77	207.21	212.37	208.13	208.91	207.53	209.14	203.2	205.65
191.06	197.9	195.51	197.82	190.48	200.44	191.51	197.04	188.66	189.48	194.17	192.78	199.82	191.97	193.96	195.87	191.54	197.65	192.41	192.27	193.89	193.64	191.96	189.64	192.9	187.93	194.54	192.9	190.64	198.5	194.9	188.94	199.4	197.35	197.72	197.27	195.58	187.96	194.22	198.05	193.63	196.35	194.24	193.18	193.88	196.26	192.09	191.07	193.66	198.44
202.61	202.91	197.18	191.89	200.84	201.16	202.16	201.36	199.63	198.17	199.62	201.5	193.37	203.09	198.1	203.53	192.87	200.04	202.94	195.11	200.26	199.16	200.29	197.41	194.48	205.61	197.76	196.09	206.72	199.64	201.25	198.88	201.36	197.38	193.47	198.22	202.36	195	196	200.97	195.15	200.4	198.21	199.18	202.05	197.09	197.43	191.54	198.26	196.68
204.98	207.83	204.36	206.13	209.8	204.8	211.59	207.95	207.72	204.01	204.26	211.52	202.12	209.06	205.63	207.02	203.98	204.79	207.14	204.23	204.48	202.16	201.52	207.82	209.11	207.21	203.71	209.34	199.36	214.23	203.66	214.7	206.8	213.55	204.12	207.56	205.09	204.69	210.92	206.17	208.22	208.93	204.18	206.8	210.62	204.17	204.98	205.16	205.82	206.14
213.65	211.85	210.98	215.14	216.16	208.35	215.16	213.56	212.68	213.43	210.17	210.67	203.25	214.18	208.72	213.96	217.38	210.43	209.42	209.54	210.42	210.53	210.47	212.63	210.97	211.31	209.92	212.91	215.64	210	211.03	209.01	211.17	208.96	212.94	206.82	207.29	213.25	210.87	209.64	209.55	211.92	208.25	212.78	211.39	207.47	218.84	216.6	205.54	216.87
211.49	206.88	208.86	210.14	206.06	211.35	203.96	202.65	203.65	205.08	211.37	210.42	213.71	207.1	209.45	209.13	209	206.73	211.29	202.2	212.99	202.84	214.52	209.78	206.45	210.12	208.11	209.03	206.25	204.3	207.37	210.78	210.17	202.44	213.14	207.78	208.04	210.42	209.43	205.21	205.12	203.98	209.59	206.3	209.72	215.26	202.07	208.64	207.06	212.38
192.32	196.87	196.67	194.19	196.04	194.82	194.68	189.01	187.5	198.98	192.53	194.49	191.46	192.21	191.57	197.64	194.96	194.57	192.81	192.99	199.54	199.08	189.66	197.98	195.42	189.92	191.4	194.14	197.47	195.58	197.26	192.72	196.67	193.38	190.55	190.96	187.43	191.89	193.6	192.66	191.63	197.82	196.11	190.3	193.78	194.96	189.31	191.79	197.75	188.56
211.68	211.03	205.77	205.56	207.85	206.48	206.73	207.77	209.11	211.43	211.53	210.44	211.13	214.04	210.77	213.25	213.96	218.14	208.23	205.17	210.14	209.42	210.35	212.07	211.85	210.36	211.62	210.28	209.96	206.8	205.17	206.48	213.5	211.91	210.66	202.65	209.33	218.62	212.06	208.87	210.28	210.08	202.13	207.31	208.88	206.7	215.11	212.44	207.1	216.16
204.95	208.13	208.32	209.36	210.66	199.99	207.98	202.9	205.26	214.05	207.04	210.54	213.63	211.59	208.89	203.43	207.15	199.1	214.44	204.67	207.29	210.6	204.95	205.12	212.05	208.03	204.47	209.41	208.95	216.71	203.97	208.8	210.28	209.47	212.36	209.24	210.82	207.91	209.69	205.89	210.29	206.46	207.39	207.34	209.42	217.56	213.52	211.12	206.75	204.93
205.31	201.94	201.41	206.13	193.96	206.77	206.73	203.82	199.51	200.88	202.6	199.68	195.28	205.22	198.75	203.26	201.32	204.41	204.3	201.5	199.7	207.32	201.41	201.46	213.72	206.55	205.9	204.52	202.16	210.64	199.78	200.04	202.38	207.19	209.17	202.17	197.97	200.6	204.37	195.94	199.53	195.56	199.8	206.45	207.09	205.26	201.64	204.68	202.55	201.96
222.1	215.6	214.59	220.58	215.34	217	218.55	207.65	213.92	218.81	221.32	216.9	211	213.14	222.35	219.13	218.66	211.49	215.56	212.35	217.29	212.4	220.92	218.33	214.29	217.67	223.19	219.87	213.84	216.33	218.17	217.99	213.78	223.57	217.27	214.07	221.07	216.56	220.8	216.88	218.71	212.01	216.92	216.3	210.69	218.31	215.76	214.18	213.52	214.68
204.68	209.56	195.58	199.66	207.36	204.08	195.76	196.13	197.24	193.19	198.57	198.83	198.2	192.75	197.83	204.87	196.84	199.17	190.03	197.8	203.27	198.43	201.24	195.57	203.12	199.69	202.7	204.82	198.86	201.26	194.97	198.48	201.23	196.89	200.61	197.68	196.36	199.54	197.65	201.3	202.42	198.46	198.02	197.58	195.94	192.97	198.12	199.07	196.45	198.95
217.4	212.93	209.77	210.28	216.12	208.22	210.07	204.95	212.47	208.93	208.85	210.91	204.87	209.22	213.09	201.83	210.78	206.19	214.67	207.68	209.95	206.24	204.63	210.74	212.65	209.68	216.64	211.58	207.45	204.45	210.32	201.05	207.07	202.28	206.73	210.66	204.18	208.04	209.44	213.98	205.73	202.19	210.54	205.05	213.36	208.62	210.26	207.85	211.22	217.81
214.61	212.16	212.3	218.18	214.78	217.17	213.2	210.61	214.72	216.01	220.05	212.27	217.09	214.06	210.24	213.07	208.47	214.34	209.05	210.75	220.92	212.96	219.08	212.09	220.19	219.13	214.58	210.92	210.47	213.69	211.47	219.05	215.19	214.29	206.61	202.64	214.28	218.68	219.64	212.4	211.06	214.56	214.78	218.09	216.98	210.15	213.56	211.14	216.1	215.8
206.29	208.79	212.85	210.16	203.35	210.78	206.84	204.62	207.21	206.67	211.1	205.42	211.01	205.18	209.97	206.48	204.58	206.33	208	203.51	198.04	204.59	208.1	210.95	200.56	211.35	208.81	204.51	213.26	213.32	205.46	206.14	198.07	205.81	207.63	207.68	213.76	209.32	212.35	206.38	206.64	208.23	214.02	204.19	200.49	206.74	206.08	208.3	214.62	204.87
214.43	217.98	218.2	220.96	215.96	222.7	221.5	214.76	217.59	220.92	223.1	223.68	211.67	214.98	212.07	216.85	213.19	213.8	218.57	216.68	216.59	215.89	221.61	215.23	208.98	218.41	220.69	214.14	219.23	218.23	214.94	225.6	213.65	222.69	219.08	219.98	213.11	223.38	222.4	215.74	221.72	216.92	212.9	220.39	213.84	220.94	223.38	213.37	216.22	223.22
197.16	201.81	195.31	199.22	204.74	198.68	205.54	201.49	196.73	205.6	201.2	203.19	202.26	196.2	204.22	193.49	200.2	198.52	199.65	200.18	202.05	193.67	200.26	199.67	198.28	203.48	204.31	203.16	196.6	195.45	204.61	197.94	202.82	199.95	196.4	194.48	199.89	203.69	200.52	199.05	204.7	196.94	196.56	197.94	199.77	199.19	200.62	200.26	204.98	201.03
201.03	203.97	207.36	207.94	208.52	199.06	203.13	207.8	204.6	203.87	203.06	208.8	205.66	204.99	202.23	208.89	205.62	204.78	203.98	202.19	205.41	203.68	202	208.34	197.09	203.65	201.72	203.32	201.24	207.67	201.75	201.55	201.69	207.38	200.29	208.56	204.98	209.32	202.88	207.89	211.43	209.44	205.54	199.88	202.88	211.05	200.04	202.71	203.66	200.05
203.4	202.52	201.01	204.57	194.8	196.47	196.79	196.65	196.45	201.58	193.96	196.28	202.3	207.77	202.2	196.25	200.69	198.42	196.06	198.4	194.88	199.04	203.92	198.42	193.47	197.49	188.42	198	200.59	199.18	197.08	203.7	194	191.54	200.59	194.95	194.52	198.75	194.08	193.14	203.79	198.25	197.67	203.1	202.97	202.59	207.09	201.38	192.81	201.49
197.69	202.47	204.63	200.4	197.23	198.43	202.89	202.67	207.2	207.16	203.13	193.44	201.15	195.35	195.96	189.38	205.55	203.4	202.07	200.07	203.86	201.15	200.41	198.29	203.67	204.01	198.39	198.57	194.39	203.58	199.6	203.21	198.29	200.29	200.24	198.73	201.45	199.15	198.6	196.9	193.73	200.4	200.17	205.46	203.41	200.74	200.83	195.25	200.24	201.53
197.11	207.77	202.11	206.25	199.98	206.49	206.48	207.18	202.91	197.25	204.7	199.5	202.97	201.65	200.19	208.47	205.43	205.28	211.86	199.03	205.47	208.45	201.78	200.87	201.22	204.19	210.02	197.71	205.28	206.22	203.86	204.11	208.8	201.13	196.5	203.06	202.33	200.41	205.01	212.05	205.21	196.05	206.39	202.71	200.71	208.68	202.4	201.88	206.36	202.74
203.85	193.82	205.88	194.02	201.04	191.83	196.74	195.96	198.29	204.08	197.56	196.45	200.29	192.66	197.89	195.85	196.4	194.33	191.14	191.76	194	201.97	192.35	197.56	197.93	196.29	195.45	197.42	193.42	202.87	199.06	196.87	193.68	199.83	198.29	198.41	196.97	198.77	199.02	198.84	199.61	199.4	195.46	195.43	196.16	202.77	201.61	190.04	196.68	195.11
208.47	213.48	205.21	209.83	202.82	207.56	208.67	204.07	208.47	209.01	206.77	205.13	204.92	208.48	206.7	204.65	209.99	205.03	205.66	204.28	203.27	217.3	213.34	211.47	207.37	208.85	215.46	213.37	203.29	207.37	208.8	207.03	196.57	212.41	213.2	205.42	213.74	203.07	214.76	212.35	208.25	207.92	209.89	208.89	211.04	206.15	215.07	207.73	204.2	206.7
196.59	200.02	196.64	201.44	204.86	197.28	198.7	193.79	200.64	202.41	197.71	196.96	195.82	196.82	194.52	204.52	200.49	188.55	201.1	198.79	197.96	195.67	197.06	196.59	190.42	194.7	197.67	197	196.31	197.89	208.4	202.3	192.96	199.03	199.24	200.71	202.46	202.84	194.43	199.8	196.56	204.79	195.14	201.6	197.19	203.57	194.01	196.75	195.02	200.51
209.18	210.25	211.53	213.44	212.48	202.91	210.52	209.47	212.12	205.65	205.93	210.54	206.74	204.08	207.52	208.09	207.5	210.06	202.79	211.79	203.88	207.21	199.5	212.16	208.43	207.38	205.73	205.27	215.02	205.22	213.64	210.32	206.92	208.6	206.29	209.97	208.91	211.87	205.16	210.04	207.2	213.14	213.06	213.59	211.98	209.21	212.35	200.54	207.12	202.23
216.2	209.06	210.19	213.08	212.25	217.43	208.81	211.82	213.89	210.18	210.78	207.88	214.12	213.89	218.08	212.07	206.25	221.54	210.82	211.88	208.65	209.96	207.25	216.67	205.68	220.72	206.8	214.97	214.41	212.28	213.58	214.53	215.67	213.26	209.98	208.36	209.89	214.65	213.46	209.28	212.19	208.63	209	211.3	209.6	209.3	209.55	214.99	211.82	215.07
212.47	210.79	208.73	215.08	210.34	211.54	208.07	212.37	210.61	208.55	200.16	210.77	213.85	212.29	205.7	209.8	211.03	211.58	212.78	209.19	209.49	207.47	212.68	209.78	211.46	205.11	206.3	207.96	210.92	211.27	208.17	206.88	210.49	211.49	206.81	205.03	212.47	209.89	211.14	207.9	207.45	210.28	207.59	213.51	206.19	199.38	210.17	205.97	207.77	208.01
205.01	205.15	199.86	200.8	208.1	209.63	203.07	199.97	201.23	202.75	200.6	203.09	205.6	202.21	200.75	197.92	207.63	202.61	205.9	205.07	206.94	204.25	208.71	209.15	200.6	203.42	204.19	201.77	204.7	213.13	200.32	211.63	209.74	200.73	202.68	209.53	205	201	201.44	208.51	205.61	207.55	206.87	206.67	204.53	201.22	199.3	204.85	206.5	199.18
212.89	214.85	212.04	209.72	213.84	211.09	212.71	219.4	214.51	217.43	210.4	208.17	212.68	213.22	218.39	214.83	218.87	214.25	213.51	215.11	209.84	214.32	206.19	214.27	213.71	210.38	213.25	213.86	215.34	208.54	213.62	214.73	214.62	209.01	205.07	208.62	207.26	207.73	207.88	217.66	210.21	211.04	209.33	220.23	215.58	212.27	211.75	216.93	212.87	216.01
222.52	222.36	218.89	223.27	211.58	219.31	224.9	222.22	221.08	213.74	214.09	210.49	218.77	216.93	219.62	217.38	217.14	222.28	221.49	220.34	216.63	215.56	217.69	214.54	223.68	218.68	217.49	215.05	216.86	224.16	213.56	217.63	216.96	218.54	220.7	216.51	216.98	217.14	222.66	221.6	216.9	222.09	218.98	217.27	220.81	218.63	222.49	220.13	214.15	210.32
199.12	194.47	198.8	197.77	201.47	199.45	196.13	198.48	196.3	195.88	195.82	201.06	200.55	198.2	199.6	195.31	196.35	201.85	199.07	201.36	197.56	200.3	194.57	196.09	202.55	205.44	193.84	193.31	199.6	199.09	201.82	198.08	202.63	205.21	200.95	198.75	201.22	201.85	196.17	197.53	201.8	196.58	199.96	200.3	198.25	194.53	200.11	198.45	193.29	194.5
193.13	194.63	200.44	200.35	195.07	198.31	201.93	198.38	196.24	191.86	197.86	197.52	204.88	197.6	202.26	201.31	198.46	196.14	196.63	196.81	201.85	191.4	200.75	196.04	196.87	200.75	196.88	200.23	196.88	196.48	192.18	199.22	203.94	200.84	199.37	197.58	201.41	194.8	194.85	196.41	194.1	198.29	198.91	196.35	194.03	200.03	199.58	198.67	202.47	198.84
213.73	204.93	210.04	213.54	209.74	203.75	208.86	212.61	213.09	216.17	205.24	210.95	210.14	202.54	207.94	210.32	208.49	207.4	214	205.85	210.93	207.13	206.92	206.75	207.12	208.36	209.58	205.35	209.89	208.56	217.59	218.31	214.15	212.37	211.99	208.54	211.4	207.88	207.51	212.62	209.38	202.96	207.51	210.67	207.07	205.99	210.39	213.92	210.07	205.8
198.25	192.07	198.13	196.52	193.48	212.13	197.15	203.87	201.95	200.49	197.29	199.27	200.97	206.57	203.78	198.79	196.77	201.8	197.63	199.63	207.88	199.09	200.28	195.55	198.55	199.09	200.22	195.34	202.77	198.82	198.28	195.87	200.81	205.51	199.37	197.65	200.65	197.51	196.61	197.2	201	203.3	193.71	203.24	199.05	197.66	199.15	200.48	201.36	201.8
208.32	212.07	206.53	213.34	206.52	209.24	201.32	207.67	208.58	206.15	201.34	209.88	206.51	209.11	202.98	215.93	202.4	208.77	207.01	202.56	212.45	204	201.72	206.81	203.42	210.26	206.37	204.47	209.33	215.5	207.84	207.26	215.11	206.03	211.68	211.97	211.48	207.63	207.82	208.69	208.51	211.04	206.15	205.91	209.48	207.25	207.57	211.39	206.68	209.43
214.73	222.7	213.88	217.86	216.66	220.5	219.05	214.81	223.11	214.32	212.72	215.41	218.49	214.97	219.91	223.46	223.61	224.22	216.59	219.1	217.36	215.8	225.01	222.93	217.42	218.1	222.84	216.12	219.52	212.94	221.11	216.39	217.45	218.8	213.5	222.23	221.62	215.4	220.95	213.91	223.25	217.15	217.98	222.08	219.92	220.15	219.38	212.92	215.34	216.83
201.45	202.44	203.83	207.16	204.6	204.13	203.67	207.58	199.69	205	208.16	202.46	203.44	201.28	203.33	200.95	200.72	206.93	199.39	200.66	199.51	212.19	205.06	203.78	207.31	200.12	203.15	205.06	208.09	209.11	206.55	204.32	199.38	204.53	204.43	205.28	207.26	203.61	202.26	204.18	206.33	205	203.97	207.44	207.92	202	196.69	207.59	197.64	201.62
211.15	209.07	207.5	218.46	211.5	209.03	209.58	210.66	212.22	216.64	211.99	214.08	213.63	207.67	213.31	209.37	208.12	205.96	216.83	211.02	211.43	209.5	211.89	216.42	209.46	209.99	211.91	211.4	216.33	208.99	202.58	213.84	216.98	205.27	209.49	203.35	208.48	210.83	211.11	205.29	218.66	212	212.03	211.3	212.41	205.41	207.84	214.19	215.93	210.72
207.4	207.59	209.4	209.19	209.19	205.92	205.25	214.84	216.84	210.9	214.44	214.08	208.86	208.74	209.84	209.53	208.89	207.41	208.07	207.19	212.24	210.94	206.52	209.91	208.63	208.01	212.99	208.56	210.49	207	211.61	208.42	211.47	207.4	207.12	210.39	200.69	213.31	211.19	213.47	210.83	216	213.81	213.27	215.24	211.73	209.93	210.04	208.26	212.17
201.91	206.13	201.52	207.74	202.6	207.6	207.78	200.59	197.75	205.16	206.09	201.98	200.36	206.29	209.97	204.31	209.08	207.96	210.48	208.29	204.06	209.04	209.57	206.58	209.66	203.54	210.12	201.62	206.11	200.09	204.28	203.66	205.96	204.55	201.06	203.08	199.59	201.47	202.45	211.74	210.81	210.38	205.11	199.16	201.54	202.43	208.55	206.61	206.3	209.74
215.36	213.13	206.99	214.44	209.1	219.41	214.25	208.67	214.1	210.34	211.28	203.67	213.3	211.32	213.38	213.11	206.23	213.01	215.78	215.98	209.5	214.22	215.02	217.09	212.32	215.28	210.39	214.03	217.69	208.95	216.06	214.79	213.6	215.76	220.2	216.25	219.07	212.55	210.68	211.61	210.33	212.15	211.9	212.21	211.56	207.34	215.71	210.42	210.37	210.95
194.34	203.47	196.7	202.56	203.83	206.2	204.27	194.39	202.12	204.45	211	199.63	196.42	202.08	204.21	204.19	200.57	201.6	196.9	198.45	206.71	200.73	205.04	207.02	197.07	202.51	204.97	203.07	204.83	204.19	204.88	202.35	199.82	193.44	202.34	200.35	198.5	203.43	199.24	204.06	201.26	199.66	202.71	203.91	198.72	204.7	199.14	204.41	204.52	206.87
216.99	217.36	213.95	208.34	213.88	218.11	213.62	216.41	217.86	212.09	216.84	214.88	222.81	217.53	215.33	214.45	213.09	215.64	216.27	209.15	212.4	215.95	221.72	218.69	214.47	213.86	213.74	217.77	216.72	215.01	218.73	214.15	214.5	216.38	212.18	211.63	227.67	215.08	216.18	211.29	213.27	213.4	218.02	213.47	219.38	222.57	214.42	219.78	216.51	220.97
197.15	204.06	199.05	197.46	198.14	191.47	197.03	198.32	195.36	190.88	200.21	201.54	191.15	194.57	205.32	196.86	201.33	188.24	200.5	199.7	196.7	204.42	200.57	198.59	195.34	197.81	195.26	201.2	202.2	197.86	202.83	202.79	193	198.62	202	197.25	198.83	203.86	201.31	196.02	205.8	198.28	200.03	198.65	203.39	205.01	204.44	200.76	194.48	200.55
203.65	205.34	201.72	202.03	204.51	201.8	201.95	197.43	199.76	199.49	199.34	199.07	205.82	210.53	196.66	203.35	207.06	203.08	197.83	204.01	200.6	205.48	199.66	205.44	207.52	203.86	203.22	200.52	207.08	203.06	198.36	201.54	198.32	204.63	203.75	201.14	206.83	200.06	201.53	201.5	203.68	200.67	203.44	198.65	204.16	195.05	196.7	204.38	200.51	205.74
207.11	208.52	208.79	210.21	201.1	205.44	206.58	202.38	205.78	203.11	203.8	202.97	205.39	196.81	204.02	203	208.17	201.03	210.19	201.54	203.6	205.43	209.65	206.79	204.1	204.99	206.82	201.5	200.98	206.04	205.91	204.99	204.67	208.82	213.12	195.99	203.05	207.5	202.03	203.52	208.38	209.51	199.01	200.96	203.59	203.17	205.52	209.92	204.91	195.53
202.72	210.41	201.43	210.76	212.09	200.5	207.46	208.79	203.11	197.1	203.83	207.78	206.69	206.06	205.34	201.18	203.76	205.36	207.44	202.88	211.78	208.05	209.25	208.15	209.91	207.11	203.01	205.94	206.89	203.86	202.04	207.5	203.58	208.26	207.31	217.76	201.88	202.65	204.46	206.6	202.62	206.44	206.19	206.31	207.69	207.03	207.57	208.8	203.75	206.39
217.62	215	211.62	221	217.25	220.47	222.75	212.45	216.87	205.65	214.54	225.99	219.16	221.9	215.88	222.66	215.65	217.28	214.81	213.35	212.64	215.81	215.32	218.33	218.08	218.34	217.15	218.22	218.79	218.66	217.97	217.9	213.54	223.74	222.51	219.63	214.61	219.37	219.35	214.2	214.78	216.81	214.15	219.75	218	218.1	215.83	212.52	218.37	216.61
200.52	207.59	207.55	209.82	204.81	205.6	198.83	204.98	207.84	203.8	208.06	205.44	207.04	211.48	203.41	204.4	202.86	205.4	204.14	203.55	204.22	199.47	210.52	202.1	209.27	201.24	211.78	200.68	201.93	206.94	205.24	199.76	207.27	201.27	198.74	208.19	208.32	205.96	201.44	198.26	203.95	205.29	202.94	197.1	209.16	201.24	201.92	208.86	200.27	204.68
198.2	201.05	207.86	202.9	198.23	206.14	202.69	199.33	209.12	202.96	198.02	202.77	204.09	201.39	198.87	202.03	205.57	198.51	201.11	201.17	205.29	204.1	195.77	210	204.56	207.17	208.87	201.9	207.79	201.62	202.12	204.43	197.17	196.96	203.79	206.25	196.97	204.92	206.93	207.17	203.25	208.6	204.39	199.47	204.42	206.77	207.98	198.72	208.3	209.31
205.03	208.08	201.59	203.34	200.85	205.75	205.27	201.14	203.72	203.71	207.52	195.69	201.72	199.61	197.45	199.34	198.96	205.02	200.84	201.78	204.42	198.36	198.98	205.66	203.64	202.17	204.27	201.54	201.5	204.4	205.62	199.47	202.72	201.82	205.46	205.17	200.45	203.83	200.03	210.2	195.03	208.7	206.4	201.59	198.5	203.74	204.11	197.71	204.48	205.98
205.28	201.05	201.76	205.33	203.47	205.04	206.68	207.46	206.76	206.58	211.42	205.67	209.38	207.35	215.11	204.23	208.68	205.57	209.96	207.86	204.64	208.3	206.27	207.04	208.04	208.85	206.43	204.33	205.35	204	209.05	206.97	201.91	206.75	212.98	204.32	207.96	208.99	207.78	206.07	214.57	207.86	197.72	206.42	207.12	203.8	209.34	207.73	200.8	209.47
211.08	203.14	218.08	212.01	214.12	208.82	214.03	208.31	205.91	208.77	215.33	209.05	203.8	208.85	207.87	208.3	209.33	214.79	214.5	212.36	208.4	210.3	208.61	210.37	215.15	211.07	204.94	209.13	212.26	207.35	209.82	210.28	206.94	212.21	205.19	211.97	216.14	208.51	212.29	209.8	217.32	210.49	214.18	218.48	209.82	212.82	212.32	205.02	203.62	208.21
206.1	207.62	208.27	206.82	202.97	207.06	210.64	211.83	210.49	209.93	207.62	211.13	209.03	211.43	208.13	213.39	207.3	213.82	217.07	210.16	207.69	209.88	200.33	208.5	211.82	212.09	206.36	210.2	210.87	212.07	207.38	208.59	207.58	209.16	204.01	208.31	210.27	214.48	220.66	207.36	209.05	212.48	213.06	206.72	214.87	212.06	204.68	210.18	208.83	204.79
212.12	213.71	213.1	206.39	209.04	212.66	213.45	215.05	215.65	207.29	212.94	210.49	213.62	209.42	217.62	207.1	213.31	209.12	211.75	207.62	209.25	209.29	210.76	220.71	213.45	215.17	213.57	202.61	213.75	203.2	212.01	212.99	212.53	209.32	209.04	209.19	210.77	217.81	212.87	210.88	214.94	211.05	205.94	210.83	212.12	212.67	212	215.22	213.47	215.45
205.08	208.43	204.74	204.67	206.18	202.86	205.76	203.54	203.17	207.09	210.92	207.34	205.29	204.7	198.8	206.96	209.65	208.66	207.87	212.35	209.86	212.28	207.17	209.19	198.93	204.81	200.07	205.85	205.67	202.15	203.43	203.57	204.05	201.9	206.78	205.24	204.72	206.28	202.23	203.67	210.46	202.36	202.33	203.36	202.54	209.05	202.92	200.08	198.77	207.17
199.51	204.58	209.76	204.99	206.32	201.47	201.37	199.99	203.74	205.63	200.32	192.36	195.97	206.06	208.49	205.14	196.18	198.3	199.58	207.85	201.78	208.52	209.66	203.54	209.16	203.61	202.2	201.8	204.53	201.27	204.51	209.91	201.77	205.88	202.42	198.55	203.23	206.49	203.26	204.48	197.1	203.78	198.12	208.19	210.41	206.42	204.59	196.66	209.11	205.63
211.59	213.57	218.27	218.66	224.67	216.46	223.3	217.19	221.31	214.69	216.97	220.02	218.28	227.16	215.47	214.77	218.88	218.62	218.49	216.69	219.21	218.4	218.71	215.22	212.41	213.58	215.26	215.26	211.71	217.86	216.63	221.44	220.18	213.62	216.82	214.54	216.09	212.88	212.25	215.35	218.14	221.62	227.11	215.45	213.01	217.3	217.18	216.04	220.22	217.03
217.07	217.16	218.14	213.8	219.5	212.41	221.29	217.08	221.06	218.8	218.08	218.79	218.1	219.04	218.16	217.87	215.92	217.48	212.13	214.46	214.7	221.4	215.47	219.78	217.45	214.8	218.78	221.02	217.48	213.85	217.05	219.36	217.6	211.87	219.71	225.24	217.81	221.71	219.98	208.39	212.73	216.82	218.12	215.87	220.91	217.33	218.55	215.82	217.53	219.45
205.52	204.11	202.84	207.02	200.61	204.2	201.55	199.03	203.88	202.91	207.68	197.12	202.71	196.75	204.74	206.16	206.75	205.78	203.08	209.7	204.24	205.94	206.07	208.14	204.58	210.54	201.92	202.46	202.97	204.92	202.32	201.55	199.3	202.85	203.63	203.67	204.05	205.55	201.9	209.81	200.39	199.06	202.03	206.48	199.34	201.02	204.03	203.36	206.26	202.64
204.27	204.76	199.57	207.98	204.22	205.32	203.34	210.42	206.14	206.19	206.72	206.74	204.76	204.16	204.88	207.16	202.39	206.28	206.11	202.69	207.68	203.29	206.81	202.13	204.83	208.3	201.02	205.71	204.54	202.47	203.65	206.68	200.89	208.3	198.07	204.67	202.45	201.88	203.54	205.9	197.8	202.1	210.17	203.3	209.29	202.4	205.33	215.34	207.65	205.6
207.59	204.56	203.17	199.34	205.54	201.72	200.66	200.27	203.63	200.89	206.18	199.52	205.76	202.82	205.45	197.63	205.38	201.67	202.19	199.59	204.38	206.67	198.31	203.66	209.68	202.8	202.8	202.67	208.88	205.08	198.13	212.02	212.85	204.77	202.88	206.81	203.75	204.61	198.03	202.35	199.67	201.13	205.74	199.09	205.61	206.69	204.84	200.21	207.09	209.16
207.14	209.56	204.53	209.46	202.49	212.44	206.37	214.63	203.7	205.06	209.75	211.51	213.83	214.46	199	216.58	208.77	204.56	208.32	206.08	210.13	206.15	210.57	207.05	212.94	209.08	200.75	202.97	200.3	209.94	214.21	200.01	212.78	211.5	204.95	201.39	201.79	203.74	212.86	206.23	211.48	203.9	205.53	211.85	210.22	211.9	203.72	205.06	206.11	204.55
217.35	212.68	215.63	210.78	213.78	205.85	209.58	220.81	216.86	215.79	213.7	209.92	213.19	212.6	217.22	203.33	210.9	213.53	211.07	214.03	212.28	211.26	217.26	208.86	214.86	207.75	209.48	216.55	212.24	211.68	214.61	210.5	216.91	211.37	219.61	207.91	217.43	216.67	207.92	218.18	215.93	217.48	206.54	211.62	211.76	217.02	210.44	213.66	210.73	216.78
215.62	213.16	210.58	212.01	214.95	217.55	210.14	217.04	209.33	206.99	210.14	215.56	214.73	210.44	214.41	216.95	213.28	209.27	213.18	207.47	209.98	215.67	218.51	212.17	216.86	208.91	214.84	210.96	210.28	210.15	208.77	214.01	208.69	214.4	210.14	220.87	220.46	214.34	215.75	211.68	213.59	213.16	211.84	221.48	212.65	215.48	211.72	213.95	210.55	207.91
206.56	204.48	205.01	211.75	210.45	200.18	206.79	206.8	208.15	209.43	206.98	212.46	205.73	208.96	204.44	204.6	205.47	210.02	206.74	208.75	202.05	212.38	207.63	203.68	207.47	205.73	206.15	210.75	200.22	201.71	201.56	214.13	209.71	210.56	201.24	204.92	204.75	202.61	210.41	207.3	208.9	209.57	209.22	207.43	207.78	204.18	206.59	202.33	201.94	206.98
205.92	208.03	206.06	202.05	204.28	208.47	212.29	213.65	207.19	212.92	207.85	203.91	215.49	208.6	205.93	209.02	207.63	213.32	204.64	210.35	207.53	209.58	203.54	202.68	210.18	207.07	213.31	211.18	203.57	205.67	207.03	208.28	203.67	197.45	213.85	210.93	209.01	209.33	209.8	208.54	207.87	209.31	211.01	205.59	207.87	208.77	201.46	209.32	207.94	206.7
206.42	194.89	204.66	210	202.55	200.17	206.87	207	207.13	193.71	195.74	203.54	205.07	206.65	206.22	198.4	198.46	200.06	202.24	205.59	200.14	202.99	204.49	207.39	206.85	201.18	209.78	205.22	208.46	203.56	201.18	202.3	200	208.53	208.06	209.56	204.64	210.76	206.71	202.45	200.58	205.32	205.03	196.67	199.07	199.58	203.65	198.32	197.6	198.55
209.87	205.35	204.41	209.9	208.91	204.13	205.88	204.03	209.17	207.75	209.58	204.74	212.32	209.34	214.42	213.3	209.02	210.63	207.84	210.56	209.78	209.92	215.53	208.05	208.17	205.6	209.3	207.49	205.49	207.97	208	201.37	209.12	208.43	207.72	200.71	202.66	208.55	208.65	200.97	203.93	206.82	205.18	212.32	206.85	209.93	210.25	209.41	200.34	210.02
213.38	212.8	212.15	215.15	215.66	216.77	219.13	213.18	214.77	212.97	215.13	214.73	213.31	210.88	214.81	211.05	213.78	215.66	209.07	213.91	213.62	209.53	214.29	206.76	213.69	216.76	212.07	212.86	210.51	206.74	217.79	213.45	211.62	212.37	216.7	221.02	207.55	214.68	211.66	215.22	205.9	215.78	213.41	208.41	214.61	211.41	218.75	214.61	212.81	215.28
208.62	205.83	205.06	202.24	205.78	212.22	202.96	209.26	210.1	211.68	211.41	210.76	206.74	210.95	208.81	213.85	208.83	208.74	204.72	206.98	209.84	207.3	206.94	214.73	204.43	203.37	212.86	212.67	211.55	215.51	202.69	210.38	202.68	206.53	205.47	205.34	209.34	201.27	207.26	208.07	209.9	210.77	205.16	205.58	211.24	209.49	206.1	210.02	211.55	209.25
205.55	205.7	211.57	208.54	210.16	203.45	207.48	206.92	216.01	206.59	210.76	204.26	211.13	206.26	210.16	207.07	208.84	209.99	216.41	211.46	207.54	205.36	213.98	206.79	198.22	208.68	209.4	209.33	202.36	206.75	207.12	218.9	207.22	214.78	206.73	208.17	207.47	208.49	209.2	203.32	213.94	212.28	206.45	208.89	212.93	209.37	211.89	214.69	203.63	210.77
204.31	212.11	210.48	208.56	211.55	207.45	205.79	212.12	198.8	214.21	206.82	211.69	216.45	203.49	206.43	203.24	209.36	212.67	207.02	205.12	208.76	215.84	210.47	214.5	200.82	206.97	203.77	208.52	208.64	207.15	206.53	207.16	208.78	207.93	206.97	214.55	210.57	209.19	203.94	210.12	212.7	210.05	207.12	208.58	202.28	207.19	202.36	206	206.74	208.56
206.45	200.24	200.23	203.55	196.37	202.03	197.2	203.33	200.41	204.03	199	200.43	195.81	200.69	205.29	197.27	192.25	201.68	200.91	196.36	207.53	195.9	197.5	200.7	200.94	202.43	204.55	197.29	195.23	200.8	200.93	202.31	200.71	201.66	200.56	202.44	198.62	202.11	201.07	194.59	204.57	196.77	201.38	201.09	199.2	204.93	201.68	199.98	208.37	201.9
203.99	210.7	213.25	219	213.14	207.13	209.2	212.05	206.71	209.51	205.5	210.51	209.16	211.05	209.02	203.21	204.02	211.14	213.39	204.14	204.04	207.74	200.01	203.08	205.99	210	211.03	216.7	206.33	210.96	211.04	209.18	205.96	211.5	210.53	216.4	209.59	205.5	204.52	211.87	211.75	214.33	208.54	206.9	210.7	210.34	207.67	211.43	209.51	211.49
207.64	213.31	204.5	208.96	204	204.84	201.96	206.53	205.46	212.07	208.88	214.8	204.08	210.24	205.51	212.86	205.03	202.64	212.69	205.19	203.51	206.39	213.34	205.99	212.38	205.37	209.52	209.68	209	211.78	208.65	208.37	212.13	207.53	210.37	210.07	214.87	206.97	204.27	210.45	204.62	210.71	212.53	208.07	210.14	206.64	205.89	209.79	212.86	209.63
206.45	205.86	208.23	206.26	203.47	212.81	211.82	207.89	211.62	211.33	207.11	212.14	208.54	206.52	204.78	208.8	212.74	207.89	209.45	209.94	205.87	205.01	205.26	206.27	206.58	202.68	207.56	206.33	209.52	206.33	212.18	205.36	214.56	213.04	204.52	213.81	207.43	209.89	210.91	208.48	203.46	211.89	202.44	203.55	207.69	207.19	207.13	204.44	209.5	213.6
213.24	206.96	204.25	200.39	204.1	207.24	206.14	205.77	209	203.26	209.4	202.51	210.82	203.92	206.04	202.28	201.81	207	209.23	200.04	203.09	206.24	199.73	206.28	212.31	202.1	207.56	204.77	209.6	206.13	205.9	209.45	207.51	211.89	208.92	199.65	196.54	209.66	203.5	202.85	210.76	203.64	202.78	204.72	209.92	208.57	206	207.62	201.54	204.03
199.9	205.89	205.53	199.46	199.8	207.81	199.32	203.06	200.9	195.98	200.97	201.62	203.39	203.99	200.62	198.26	203.64	196.03	207.02	195.8	204.77	197.43	209.58	201.15	200.96	208.65	201.02	205.43	202.75	204.78	207.27	199.82	196.36	204.77	204.77	200.26	195.2	208.94	203.71	200.01	198.89	194.47	201.56	203.5	202.42	200.07	202.33	201.19	196.36	208.5
212.62	218.51	216.27	217.89	224.01	219.01	219.05	215.92	220.85	218.22	220.27	218.99	217.81	221.81	215.48	218.58	222.79	219.05	217.32	216.73	224.3	209.68	227.37	214.83	218.11	218.12	217.38	221.72	217.79	212.58	218.6	217.61	210.71	212.17	216.19	216.64	221.49	217.85	227.99	217.76	223.72	219.06	212.3	223.56	215.55	213.23	216.76	219.2	222.08	223.17
211.11	207.18	211.49	213.65	214.13	208.45	206.23	209.14	212.12	205.01	211.44	204.58	200.93	209.02	216.55	209.92	210.46	209.92	206.9	212.35	216.29	208.27	205.05	209.7	208.59	203.06	206.83	215.95	200.77	216.88	211.24	209.44	204.71	205.87	212.83	207.99	209.2	209.97	210.78	206.74	212.86	207.41	208.31	208.73	206.25	204.51	213.19	209.33	210.18	206.43
205.78	200.67	203.05	203.18	199.18	196.64	210.7	202.41	204.97	207.95	206.01	195.33	208.29	202.75	204.6	198.1	206.87	205.59	199.95	204.92	203	209.1	198.22	200.55	206.52	201.83	206.46	200.1	205.81	203.05	204.94	205.06	201.95	199.67	199.09	203.18	205	202.23	198.35	196.57	202.77	209.72	208.66	208.56	210.79	207.34	206.69	196.5	208.12	199.65
199.19	208.01	208.92	205.97	205.96	205.37	203.36	212.15	210.42	212.51	210.23	202.89	212.55	193.61	207.15	197.78	204.23	201.93	206.38	214.37	209.88	206.31	209.67	206.06	208.08	206.62	209.03	208.61	206.46	206.09	206.91	204.15	204.34	202.58	211	214.78	198.68	205.36	208.83	210.41	205.97	204.76	206.79	201.26	210.49	207.89	208.73	201.33	207.87	208.12
193.52	198	198.25	195.78	195.88	197.78	200.28	199.61	190.99	189.51	200.27	198.68	196.05	193.24	192.23	194.78	194.19	195.13	191.44	194.25	194.15	192.31	186.78	194.38	189.22	189.68	202.77	195.7	192.04	190.96	201.59	196.78	196.48	199.29	195.95	194.84	191.35	192.28	197.45	198.53	192.08	192.89	194.48	200.85	194.47	195.77	193.96	192.46	194.35	200.29
217.39	204.35	210.78	207.3	206.31	208.52	207.26	204.05	210.26	207.68	210.87	206.21	210.2	211.91	207.29	210.17	207.33	207.81	212.74	204.45	207.62	206.02	212.17	215.82	217.29	211.07	211.51	214.54	210.1	215.27	203.38	210	205.68	211.95	205.84	212.79	204.9	214.43	214.43	199.93	211.61	203.42	209.35	211.54	206.35	204.42	212.35	206.84	212.21	210.27
211.8	211.14	210.05	213.79	214.28	205.95	209.01	212.97	208.78	210.46	213.83	211.69	213.05	213.68	212.36	216.49	210.66	217.71	217.81	218.13	210.52	213.16	210.43	210.88	206.64	206.82	211.91	208.02	211.38	214.9	213.25	210.03	215.48	216.88	215.06	221.06	209.49	213.3	208.87	212.87	216.77	211.66	209.38	213.37	211.19	212.63	217.42	211.93	212.08	208.46
207.77	202.81	207.24	201.07	202.16	207.21	199.42	210.34	201.76	213.73	202.18	200.9	209.18	203.38	201.42	210.32	207.87	203.04	198.98	202.28	205.18	208.92	204.14	206.5	203.92	202.24	205.28	201.8	205.58	200.49	203.42	204.97	200.41	207.12	204.03	209	210.91	203.53	206.08	208.68	206.16	197.63	202.95	209.83	204.04	210.17	211.03	201.75	199.06	197.18
199.06	205.27	205.63	202.05	204.1	210.62	209.77	204.59	211.63	205.93	199.75	201.12	207.22	205.44	208.13	206.34	211.03	201.14	205.94	203.58	202.79	199.67	209.98	200.17	203.99	210.86	205.36	207.6	210.32	207	207.98	206.05	206.61	204.51	204.89	203.41	207.95	204.97	206.45	205.42	206.59	209.93	209.25	206.65	205.95	199.86	205.67	208.69	201.26	201.26
208.73	208.73	205.56	209.91	215.63	212.55	212.96	210.12	205.43	207.81	206.09	203.58	204.06	211.2	204.38	208.7	211.08	204.42	203.19	214.37	201.32	205.87	202.35	212.77	203.24	209.9	206.91	206.01	205.36	205.74	205.09	200.98	207.19	204.97	214.69	215.57	198.36	209.46	204.45	208.28	208.72	207.44	200.19	204.83	208.99	204.33	206.61	208.7	210.68	202.65
197.11	207.81	202.13	198.11	205.99	204.59	200.95	204.63	204.03	209.53	202.24	205.8	200.47	197.63	201.61	200.75	202.36	195.83	201.37	207.26	203.41	201.17	208.82	202.01	197.39	200.37	205.24	199.86	204.76	202.79	199.48	199.31	202.15	207.1	198.66	208.01	208.93	207.78	206.53	207.83	200.55	203.59	203.16	202.67	199.74	201.79	199.15	204.26	204.57	202.22
208.07	209.66	215.03	212.7	207.2	208.2	207.51	213.57	209	211	208.79	213.93	204.02	208.39	207.46	209.81	206.18	212.85	210.15	210.4	212.64	202.26	207.33	211.72	208.92	211.98	214.6	211.46	210.53	202.26	209.27	212.33	208.73	209.23	213.99	209.16	205.28	208.02	204.12	205.8	210.17	213.41	206.13	204.55	217.98	210.21	209.36	207.97	209.35	208.93
196.19	202.61	205.47	195.76	199.05	190.83	202	201.42	206.37	196.61	196.75	205.88	199.86	194.48	199.85	201.66	197.68	203.77	204.26	194.85	201.14	198.71	200.38	196.68	201.05	201.52	193.34	195.32	197.54	196.83	203.04	206.47	198.92	199.78	200.05	191.22	202.53	201.98	205.25	195.66	201.1	199.68	202.42	201.72	196.41	191.7	202.89	208.95	195.55	198.64
200.77	203.57	207.46	204.88	195.04	201.4	201.79	199.23	201.82	200.68	199.17	198.26	201.14	198.81	200.62	197.13	197.05	205.01	195.86	204.84	203.47	197.46	197.28	193.14	192.78	205.43	204.31	199.61	197.07	201.27	205.66	198.34	199.13	194.57	196.69	193.97	200.57	200.6	200.14	200.39	202	199	202.97	200.3	205.07	201.5	200.75	194.93	201.12	195.69
203.24	208.06	203.17	209.62	211.13	207.57	214.11	202.8	210.25	209.54	204.21	207.64	209.45	211.69	207.63	211.29	198.55	207.94	211.41	212.96	206.71	211.56	212.23	207.04	209.21	206.05	202.88	202.23	200.38	207.65	205.56	211.33	207.37	210.04	201.75	204.55	205.85	207.94	206.17	205.07	207.45	210.02	210.35	203.93	210.15	210.81	202.4	208.08	206.49	204.85
200.43	201.03	203.18	200.2	199.89	203.18	199.69	207.66	203.66	200.53	201.8	204.39	207.52	201.87	201.58	200.54	209.17	208.46	204.34	207.55	203.98	200.05	206.87	201.46	199.63	196.45	201.32	207.37	202.36	198.18	206.33	195.98	203.21	201.87	203.53	200.59	201.05	199.9	202.35	194.56	206.6	199.92	201.55	200.03	198.24	203.17	206.98	200.02	205.22	203.35
212.45	210.7	212.28	214.77	206.93	212.1	210.71	206.67	207.13	212.6	211.72	211.05	206.68	210.18	216.8	210.29	206.02	214.33	211.75	208.12	211.73	213.51	209.74	217.11	210.32	209.82	208.04	211.12	218.24	207.67	213.12	205.14	208.51	207.31	202.6	211.22	214.89	212.1	212.93	207.76	215.31	211.25	211.17	207.81	215.05	210.3	210.43	206.32	215.49	214.47
200.47	192.14	202.25	194.01	198.49	200.58	197.89	199.35	195.33	201.68	201.23	197.89	197.19	195.95	197.9	204.03	197.49	203.79	200.71	198.63	201.55	202.92	200.62	196.42	191.31	202.05	202.05	198.72	192.97	198.96	197.68	198.37	197.95	198.42	201.1	201.13	195.61	196.04	199.54	191.1	197.07	200.47	199.76	196.26	194.29	194.59	196.91	196.77	197.59	201.31
210.43	217.28	221.34	223.03	214.06	220.14	211.6	216.45	216.28	215.39	217.2	213.08	213.66	217.59	219.64	215.18	212.35	218.35	216.48	220.43	211.85	221.76	214.76	220.46	216.14	217.45	219.27	218.37	222.66	212.95	216.31	212.28	218.61	214.79	214.87	220.77	216.64	209.36	216.91	209.37	223.78	213.47	211.29	218.15	218.59	215.19	216.98	218	213.19	213.43
203.27	197.27	198.34	199.37	198.09	198.76	204.46	202.28	196.77	199.54	202.37	199.3	206.84	202.01	202.16	194.62	200.6	198.81	199.19	193.97	205.04	203.39	197.41	202.33	199.7	199.22	199.02	202.96	202.32	196.6	199.36	204.53	201.96	195.35	191.93	200.08	199.81	195.96	202.54	196.53	197.14	197.06	198.86	199.82	202.54	197.22	200.34	195.9	198	199.24
201.65	208.01	210.29	208.85	205.4	206.99	205.42	206.81	206.85	203.33	204.41	205.9	210.4	203.92	203.23	199.18	210.26	207.66	206.87	202.58	205.89	211.67	209.98	202.13	203.33	214.51	201.89	207.9	206.3	206.22	200.53	209.47	201.96	207.69	204.76	207.34	205.97	204.16	200.35	202.5	204.47	208.46	201.88	210.5	204.34	214.26	205.15	202.94	212.42	205.83
209.3	205.77	213.99	212.04	213.8	205.23	204.47	204.11	206.07	209.72	207.13	205.4	208.15	204.37	203.63	207.03	203.99	206.75	214.81	204.77	209.56	206.31	207.28	211.82	211.3	210.28	206.17	203.66	213.02	207.77	214.9	209.36	210.22	209.4	209.16	210.62	209.91	210.88	208.55	209.97	213.31	205.36	209.75	210.71	213.73	203.81	204.01	206.95	212.29	201.95
203.05	203.16	206.37	197.6	207.74	210.34	198.89	200.9	205.38	210.69	202.91	200.12	199.82	210.87	209.1	208.37	203.88	202.88	199.12	201.14	199.85	203.78	202.99	203.6	204.61	211.26	204.34	203.61	199.1	202.65	203.83	198.72	202.71	202.03	204.05	202.52	201.26	204.83	202.19	204.77	201.35	204.36	205.24	200.66	202.35	210.16	208.31	210.45	203	203.61
203.91	202.91	206.99	209.81	206.72	202.92	207.02	203.23	212.29	203.06	206.93	205.11	198	199.74	204.88	198.52	205.28	209.1	207.46	211.6	202.35	202.14	203.57	206.44	208.26	198.6	206.38	205.13	206.07	204.03	203.61	204.17	205.64	201.63	201.68	205.3	205.15	199.11	209.62	208.76	199.27	205.01	205.54	205.72	201.14	201.21	202.95	207.73	208.43	204.27
201.77	207.73	204.26	209.78	206.48	204.88	197.87	210.54	210.11	200.52	202.51	202.44	209.11	208.58	207.98	203.94	199.68	200.12	198.24	203.75	210.22	211.77	201.35	203.75	202.27	207.81	209.13	193.65	199.32	198.09	201.78	206.56	203.48	200.42	202.33	201.77	207.56	205.96	198.48	199.52	199.4	197.32	199.15	205.81	210.1	199.58	201.1	205.08	205.07	205.69
198.62	195.1	189.82	189.51	189.99	193.8	195.25	196.58	195.81	203.62	191.03	191.97	193.11	195.24	187.81	190.38	190.65	190.65	190.21	199.88	190.16	188.56	191.57	194.7	196.39	191.37	191.84	196.17	195.37	197.01	195.11	189.43	196.87	193.59	189.56	196.18	188.86	199.06	188.95	191.57	197.85	188.01	185.69	190.48	193.82	191.96	195.54	197.77	196.33	196.95
205.49	212.57	203.26	204.84	204.37	209.65	199.82	206.05	196.57	200.17	202.65	202.3	208.28	207.88	201.86	200.19	206.41	201.68	205.86	203.47	205.08	203.71	205.07	194.23	204.56	204.12	204.61	210.15	206.61	210.72	205.73	205.51	204.21	203.47	202.61	204.9	205.04	197.23	205.63	203.26	208.2	208.94	194.37	209.04	206.32	209.13	206.32	202.46	199.74	206.47
209.28	208.52	208.89	206.63	214.4	206.72	204.94	208.03	211.94	210.8	206.75	215.76	207.64	211.16	211.48	211.31	209.32	209.89	209.55	206.28	213	206.32	208.38	207.38	201.7	215.64	212.05	213.82	208.44	212.91	215.77	212.46	209.28	203.54	212.54	208.73	206.88	214.83	205.83	211.71	208.2	203.75	201.64	214.46	209.95	207.88	202.02	208.88	206.72	204.79
217.7	213.66	216.02	221.52	214.29	217.8	215.91	213.81	217.98	213.19	219.89	218.44	214.33	217.26	219.78	216.04	216.24	217.24	216.61	213.64	220.22	219.24	222.7	213.15	216.08	213.79	211.71	216.69	219.77	214.43	218.18	219.51	220.2	217.91	213.59	210.62	208.96	216.8	213.34	215.59	218.19	215.83	215.29	213.47	220.46	216.54	217.32	212.68	220.69	215.61
205.71	201.46	200.72	203.31	199.84	201.47	199.94	198.96	197.73	202.73	201.39	199.09	201.57	198.03	198.75	205.1	199.69	202.47	202.31	198.95	195.85	199.95	200.54	201.4	202.88	203.22	202.09	204.11	196.81	203.4	197.42	196.03	198.38	200.49	198.39	195.01	195.78	201.21	205.11	204.18	204.25	198.28	202.97	197.61	204.91	203.21	202.87	201.93	202.17	200.99
201.16	197.53	204.29	197.85	208.5	202.64	202.47	199.88	204.75	203.32	199.49	202.15	202.34	202.73	210.88	205.22	207.24	205	203.33	204.34	197.67	205.33	204.38	200.45	201.54	205.14	198.85	202.94	202.24	200.23	200.46	195.76	201.34	198.01	200.03	201.81	204.1	204.27	207.47	205.23	206.87	205.67	210.01	207.62	206.1	209.69	206.38	201.31	206.33	203.61
198	206.85	202.68	200.18	201.07	207.34	202.79	204.97	204.39	201.91	203.51	200.61	206.67	204.39	205.91	199.5	196.75	204.85	203.55	202.48	208.93	201.62	209.52	202.58	199.95	203.8	205.17	206.84	200.96	204.13	202.04	200.35	197.44	207.61	205.61	202.31	197.48	210.91	202.38	195.02	202.39	204.82	208.02	204.5	200.19	206.49	199.88	199.59	205.73	205.94
209.01	209.02	209.24	204.81	206.19	205.7	203.71	202.14	203.81	206.79	200.29	203.67	204.82	207.96	207.67	207.42	206.96	209.57	207.03	203.23	204.74	212.33	205.77	204.41	203.73	209.02	210.39	203.26	210.46	201.77	207.92	213.04	201.69	203.25	203.72	200.74	203	209.18	206.96	207.97	205.62	204.66	199.38	204.27	207.04	202.98	213.73	205.35	209.67	205.8
204.91	211.47	216.42	206.12	215.87	201.03	204.35	212.32	203.51	208.22	207.43	206.97	203.11	205.25	200.18	203.51	201.06	197.18	210.64	203.34	208.96	208.25	205.8	211.68	206.66	206.54	208.64	205.15	206.16	209.43	198.77	213.31	206.41	211.84	204.93	205.15	200.41	203.12	198.98	206.75	202.58	207.79	202.97	203.93	204.81	199.2	208.67	205.37	203.5	208.33
203.32	201.65	203.1	199.01	202.17	209.72	205.18	202.03	203.06	200.97	208.92	209.79	205.57	198.3	205.73	205.84	199.89	202.08	206.96	204	204.31	206.23	202.38	210.29	202.48	204.33	207.74	201.41	204.82	201.99	195.17	202.97	202.89	203.07	206.01	207.41	198.18	198.87	209.48	204.03	202.21	203.6	207.55	203.65	200.58	202.46	201.32	194.23	203.7	202.49
212.14	210.86	201.72	206.5	214.13	204.68	210.21	206.52	201.56	201.96	207.63	210.13	202.89	206.7	212.21	210.66	210.75	212.11	199.67	208.81	208.66	204.25	203.59	201.71	204.05	204.73	217.42	206.61	204.99	209.12	202.99	207.31	207.84	206.17	207.33	209.79	207.92	212	208.03	214.68	213.22	207.47	202.16	211	203.95	212.08	208.68	201.42	209.37	204.65
211.81	212.62	205.01	202.31	208.28	204.24	210.85	213.55	206.49	213.81	211.49	207.73	208.13	212.44	213.73	212.28	210.81	209.06	208.9	213.05	205.58	210.61	217.23	209.96	214.69	210.1	210.5	205.83	199.67	211.18	215.38	207.42	209.65	215.64	209.7	206.14	209.63	209.03	206.91	208.23	208.9	205.15	206.98	215.02	215.19	210.76	203.98	212.29	203.96	209.47
204.19	208.05	199.53	197.76	194.75	204.52	204.13	203.16	201.79	204.83	207.32	199.24	206.2	205.34	209.62	201.89	205.59	210.43	205.62	205.3	203.69	201.97	209.59	206.81	207.9	204.71	204.19	203.51	202.14	206.05	205.94	207.18	208.72	202.67	202.23	206.4	200.15	201.96	203.62	204.65	205.29	204.51	208.55	201.94	200.82	207.51	202.6	200.72	205.88	209.89
215.25	207.19	207.56	214.61	214.99	213.28	214.78	213.6	216.59	215.39	215.04	217.37	207.91	209.87	208.7	213.65	214.53	213.09	214.13	206.95	205.65	211.79	217.31	206.45	204.78	208.75	217.16	210.15	202.69	211.02	212.85	215.26	218.48	208.65	213.43	214.56	213.98	212.78	213.59	211.74	208.96	206.47	210.11	211.64	214.51	210.61	210.04	210.45	215.81	214.63
222.72	220.25	219.35	212.18	220.9	212.53	213.7	223.2	215.98	221.55	215.84	221.53	217.11	216.95	224.59	210.33	220.74	215.43	217.37	214.81	212.68	215.99	222.46	222.48	222.01	220.07	216.97	214.67	219.34	216.73	220.6	213.98	221.62	219.11	218.67	219.89	212.05	211.57	223.65	214.11	220.53	218.38	216.06	218.34	213.37	217.36	213.87	212.3	216	217.09
206.51	200.86	209.44	202.85	204.31	212.87	204.48	209.6	207.86	204.81	207.32	210.51	199.42	212.04	205.6	202.73	203.69	207.61	212.95	216.41	208.97	201.86	203.8	208.7	210.34	205.44	206.96	203.71	204.14	208.18	205.9	211.32	210.42	205.57	207	207.42	205.88	206.02	211.7	210.51	200.3	203.87	203.38	211.15	209.3	208.73	202.88	205.02	206.29	208.3
200.62	195.73	197.8	205.04	200.56	200.17	203.96	205.28	199.43	200.19	201.82	201.73	201.75	204.49	200.1	199.11	203.57	201.76	201.67	200.39	198.99	198.58	212.17	202.93	199.03	197.11	205.38	199.62	197.94	201.64	200.48	198.84	198.68	201.08	205.1	198.24	194.31	196.6	200.67	193.36	199.33	198.08	199.14	200.75	196.19	204.3	202.48	198.84	195.85	202.49
202.93	196.2	196.01	199.86	201.23	200.79	201.16	202.5	204.64	205.09	194.82	203.77	203.96	203.4	204.06	201.28	201.74	201.58	200.49	200.71	202.19	202.12	195.92	204.19	199.19	198.73	201.56	203.84	200.93	204.14	203.6	205.83	201.54	198.72	197.19	203.59	201.55	201.06	200.68	202	201.29	205.93	199.35	193.16	195.63	194.26	204.36	198.9	197.7	205.29
201.8	204.97	202.85	198.96	203.24	203.85	205.86	207.97	200.5	201.53	205.39	205.25	195.5	201.22	201.45	206.7	209.76	204.21	203.71	203.73	199.04	207.3	202.34	199.76	200.6	206.7	202.18	206.64	202.57	197.17	201.59	198.66	204.72	198.74	201.19	206.16	200.24	207.77	203.87	207.3	203.18	201.19	203.63	202.82	214.21	210.87	203.96	198.21	199.77	205.52
209.11	202.67	207.47	209.67	207.58	212.84	202.75	208.01	206.33	201.17	201.62	209.64	202.01	207.48	204.23	204.69	209.02	202.97	203.38	203.48	207.43	201.49	203.2	200.22	203.67	207.79	205.85	202.67	201.56	209.55	211.43	208.32	208.62	201.23	209.58	201.43	206.73	208.85	207.96	213.4	198.22	211.11	200.53	208.85	208.35	207.81	204.05	200.98	210.8	207.3
210.06	210.47	206.5	208.55	208.99	210.88	211.4	203.33	208.68	214.63	210.66	211.4	212.86	209.35	211.26	210.34	213.85	205.45	204.16	210.05	202.6	210.62	208.34	212.06	207.59	207.49	208	209.61	212.44	212.84	206.94	220.01	212.16	202.72	211.01	207.42	201.45	206.39	210.22	209.41	206.3	207.85	205.14	212.3	216.07	205.52	208.37	210.28	208.95	210.65
201.7	203.25	207.39	206.07	214.57	208.12	206.7	209.68	212.68	209.95	204.87	211.66	207.04	212.41	206.51	209.11	207.89	208.98	207.86	203.74	208.8	206.87	206.86	207.09	202.88	202.87	212.54	207.84	205.89	200.8	204.38	202.75	204.59	207.84	207.13	207.82	199.98	203.26	206.6	211.03	209.39	204.71	204.99	207.32	211.07	207.46	208	213.56	207.66	215.47
197.27	197.71	205.8	194.72	200.26	193.46	198.42	199.67	202.32	199.6	200.62	204.55	195.89	198.05	196.73	203.2	203.36	201.85	206.77	197.01	202.19	195.8	199.65	199.23	192.51	205.82	194.54	200.66	203.15	202.93	198.96	203.99	205.47	198.52	198.84	200.54	195.49	196.21	203.38	201	195.38	202.51	197.72	202.47	190.55	203.06	196.52	202.62	194.46	199.56
206.39	210.86	206.49	209.79	210.41	215.35	209.65	208.5	203.59	213.68	207.86	210.27	211.02	206.21	207.63	204.88	208.63	211.03	215.25	205.64	203.32	214.44	210.45	210.82	206.1	212.66	204.23	207.51	209.02	206.31	211.95	210.74	211.51	210.96	209.66	208.39	208.67	221.03	213.45	208.1	208.74	203.6	207.34	215.1	210.49	212.33	207.02	215.79	198.98	212.39
210.29	213.57	207	212.04	204.4	210.16	217.7	206.92	208.2	209.95	206.03	208.96	209.04	211.57	208.15	212.31	212.57	213.74	207.97	205.6	208.7	217.15	210.06	205.17	205.62	213.59	214.52	215.45	214.64	210.34	210.72	207.51	207.22	213.37	203.28	203.25	214.47	205.49	210.12	211.86	215.14	209.43	207.71	210.25	209.42	206.79	214.44	213.64	211.81	206.77
195.81	193.23	197.48	197.71	193.38	193.66	198.64	193.32	197.84	197.2	196.54	195.21	195.94	194.16	186.06	197.64	195.41	194	200.82	201.89	188.81	191.64	192.6	195.31	186.78	198.41	195.21	198.19	184.24	192.05	188.54	194.29	195.61	188.19	199.36	189.28	189.39	196.37	193.92	193.45	194.67	190.29	188.45	193.12	200.66	191.64	196.56	192.64	193.13	191.29
203.83	207	201.68	207.04	209.97	210.65	208.38	209.82	208.47	201.52	202.61	199.87	204.73	209.41	202.67	201.75	204.92	206.22	205.42	202.83	198.9	207.03	207.89	206.57	206.56	200.21	201.53	204.72	210.36	201.8	204.63	201.54	204.15	206.38	198.54	204.21	207.57	209.83	206.45	208.39	199.89	204.3	203.12	202.76	202.27	200.14	203.88	202.9	203.15	201.04
208.81	205.65	209.97	203.46	208.1	208.33	211.89	209.38	209.81	211	212.55	209.25	209.18	207.16	206.66	205.15	207.67	206	206.22	205.96	208.54	210.56	201.34	211.64	205.85	205.38	215.23	208.3	211.37	210.92	213.61	206.39	207.69	210.68	205.39	205.72	200.09	206.57	200.84	212.7	204.41	210.23	210.63	204.29	213.48	205.72	209.58	212.7	206.59	213.63
206.71	199.69	203.26	205.53	199.16	201.17	202.48	206.02	212.32	205.17	195.94	210.01	199.11	205.56	212.24	209.86	204.39	206.58	207.3	203.92	200.48	197.8	208.19	203.63	206.04	200.18	204.42	208.19	202.88	203.8	199.98	208.61	207.43	209.26	204.2	209.23	204.8	210.42	198.13	206.5	206.24	201.82	202.43	201.39	211.54	202.23	202.88	203.71	199.01	199.41
212.34	206.08	210.25	210.33	209.69	208.14	207.88	209.37	210.04	207.62	209.94	207.42	211.1	203.22	212.19	205.2	205.32	210.84	207.8	210.27	209.01	207.03	209.81	213.06	211.42	213.74	205.83	208.87	205.15	213.56	207.15	214.79	209.28	206.57	210.04	215.67	203.96	205.78	205.47	209.01	206.95	215.73	208.34	208.28	202.36	207.73	208.42	207.34	212.88	213.09
206.22	205.31	204.72	211.3	212.15	204.82	207.49	205.79	207.73	207.34	211.94	203.85	204.52	208.34	203.75	208.09	206	207.41	204.8	208.97	205.61	207.24	201.95	204.84	203.83	209.09	208.34	206.91	208.49	210.81	201.69	204.11	201.95	202.55	205.99	207.76	201.84	200.16	212.3	204.5	208.72	212.2	202.52	208.52	212.17	210.7	208	206.89	207.05	205.68
220.4	210.74	209.02	206.73	210.26	211.67	203.17	209.94	218.5	216.9	210.08	208.9	215.42	213.54	211.84	211.96	213.82	215.71	209.91	211.76	213.03	210.35	210.06	216.87	215.75	214.12	210.28	212.2	213.46	207.97	212.25	207.54	211.66	213.35	210.4	208.95	210.9	211.57	209.93	208.18	206.57	215.09	216.05	218.54	209.96	207.66	211.68	207.58	209.55	213.53
206.57	205.08	206.59	207.32	212.52	204.71	208.81	207.86	207.22	207.45	211.8	210.86	210.72	205.59	208.7	209.24	207.48	206.15	210.81	213.77	209.89	211.23	210.74	204.62	204.07	209.17	204.67	205.53	204.79	205.78	201.16	212.49	212.36	207.77	217.85	206.77	212.48	209.25	205.27	206.57	209.11	212.79	207.81	208.67	207.42	209.49	209.92	208.97	206.69	206.04
203.56	207.8	200.5	198.77	200.88	203.95	202.65	199.98	206.41	204.5	202.11	198.4	197.4	204.6	202.47	201.67	205.53	195.78	202.34	197.72	203.39	204.58	208.35	198.33	205.33	198.78	204.57	200.11	202.22	203.02	195.75	199.49	202.61	201.86	207.91	206.48	206.22	206.49	202.74	201.38	202.09	203.55	203.74	200.08	200.68	206.36	204.13	199.79	206.67	206.7
202.21	199.15	192.99	198.99	190.15	202.97	196.57	197.26	194.06	196.66	190.86	200.4	195.75	200.01	199.32	192.13	203.31	197.39	196.59	196.33	195.03	198.65	200.29	200.01	196.99	198.98	199.23	197.62	190.65	203.59	195.73	200.33	198.23	199.22	199.38	198.61	200.74	195.64	202.85	199.94	196.83	195.6	195.25	195.69	195.25	191.61	205.66	192.75	194.43	196.57
198.99	194.82	203.2	206.32	196.84	200.96	205.32	200.28	201.11	209.33	202.53	202.77	200.42	203.7	206.65	198.1	209.35	204.88	201.52	202.13	203.29	199.46	203.96	203.55	203.83	199.66	202.59	199.11	210.08	201.68	204.39	207.31	206.77	205.92	207.35	201.46	202.01	213.43	200.92	207.36	202.04	203.99	202.98	203.26	203.06	204.34	202.88	197.96	205.33	202.24
212.34	212.17	211.37	209.07	212.27	206.97	208.92	215.31	215	206.33	204.21	201.89	204.35	212.11	209.33	206.31	209.91	210.34	208.11	208.56	203.51	206.81	207.22	210.33	212.56	205.36	203.11	205.89	205.26	210.38	210.36	203.06	209.98	213.29	207.88	208.76	204.36	205.14	210.69	207.28	206.18	207.82	208.8	205.92	202.5	212.68	209.5	209.54	210.03	208.65
205.05	209.83	210.68	206.33	209.51	218.88	214.1	211.43	217.74	213.1	217.39	212.13	215.36	208.69	207.84	212.85	213.13	207.45	210.71	208.29	209.63	216.78	213.97	207.67	213.37	214.33	208.17	212.2	214.33	214.47	210.11	207.67	210.52	208.03	213.04	210.22	212.56	217.7	213.74	213.37	209.08	210.31	207.98	202.58	211.82	208.75	207.22	217.66	215.63	209.47
220.71	210.52	220.48	215.4	216.26	218.3	218.7	218.03	216.74	217.8	214.67	216.09	214.93	216.72	216.9	218.76	216.71	219.17	215.93	217.59	219.23	219.05	228.82	215.34	214.91	212.8	221.48	219.84	214.47	215.92	213.53	216.83	214.58	223.15	218.19	220.98	214.85	218.67	222.25	217.31	217.71	215.13	225.15	220.64	215.76	217.63	220.87	217.52	219	224.06
204.93	208.76	204.61	201.31	207.8	200.07	202.25	202.33	205.24	212.25	204.58	201.76	209.21	205.42	210.46	206.64	208.92	206.46	203.99	207.05	206.77	202.55	208.72	205.32	215.53	200.49	204.52	206.04	213.25	204.99	203.22	208.96	209.66	208.96	201.08	201.58	201.03	202.51	199.24	203.01	212.1	201.51	203.47	214.22	208.57	205.2	205.03	205.17	207.31	198.34
216.77	208.58	220.04	217.9	221.04	218.68	216.3	213.07	217.37	223.48	213.69	216.07	220.02	218.76	213.84	218.86	212.18	223.87	224.8	216.76	216.25	216.99	217.39	214.05	216.33	219.03	219.2	216.73	218.06	213.36	223.44	219.67	215.23	218.1	218.76	213.62	222.64	215.06	221.25	217.62	219.92	216.22	220.5	218.59	213.45	221.35	216.34	214.87	221.53	219.74
200.18	199.61	207.78	203.29	196.73	203.58	204.58	196.39	204.5	214.78	214.28	200.92	205.53	195.37	204.42	205.74	207.99	207.15	198.41	207.52	198.19	202.02	203.54	200.25	191.96	206.5	201.5	205.09	205.79	202.63	209.64	204.39	210.01	205.23	208.53	208.63	207.01	200.87	206.76	203.99	201.68	201.28	208.68	203.35	206.46	198.89	207.24	203.34	202.04	203.87
209.49	207.67	210.19	212.72	211.87	210.57	214.71	208.45	203.79	209.94	210.94	209.49	210.49	206.57	206.82	205.5	209.86	217.96	205.56	204.66	200.48	206.43	212.16	208.9	207.16	206.11	205.42	208.05	207.79	211.1	195.29	208.15	204.85	213.44	212.52	201.71	211.85	199.02	209.78	207.98	206.21	206.35	212.45	204.85	203.77	205.38	212.23	209.41	210.39	207.44
207.12	213.8	205.71	209.19	216.44	212.65	209.32	218.21	207.82	208.88	211.84	216.25	207.81	208.78	208.45	213	201.34	198.62	211.85	203.69	206.47	205.36	208.02	205.72	205.21	207.77	206.94	208.73	202.3	201.62	203.7	205.87	206.82	206.7	205.78	207.62	214.64	211.06	206.78	208.45	209.74	203.28	208.36	213.62	207.4	206.19	211.77	207.27	210.66	207.08
203.07	200.91	202.51	199.73	206.14	197.84	200.39	202.6	201.15	209.79	204.31	202.82	201.49	201.37	203.95	200.06	202.41	204.94	204.34	195.44	205.8	203.75	202.32	198.7	202.63	198.46	202.94	206.08	207.2	201.01	202.46	200.7	202.14	204.7	200.67	198.69	200.47	203.86	201.5	208.89	205.57	201.18	204.18	204.71	199.96	198.22	199.97	203.87	204.9	196.9
211.13	210.69	206.62	208.29	209.08	204.89	207.06	204.81	207.38	210.59	209.26	207.5	212.65	204.99	214.49	208.61	214.65	205.3	207.44	211.34	205.02	213.69	207.81	208.61	208.04	199.46	208.51	212.68	207.26	212.2	206.14	213.71	214.08	202.52	203.78	204.13	207.73	208.78	208.23	211.47	213.07	207.67	211.51	204.31	211.6	212.8	209.57	203.64	203.74	203.71
206.42	209.34	207.32	204.44	205.64	202.77	202.81	203.86	211.15	207.4	212.02	205.45	210.17	206.37	203.3	209.18	206.68	210.73	204.92	201.52	206.04	204.31	202.21	202.25	208.81	206.49	208.24	207.19	195.27	203.85	208.1	208.58	206.27	202.34	209.22	204.38	204.59	204.25	201.43	205.63	199.53	209.02	204.92	206.1	202.98	206.41	203.6	211.53	199.23	206.22
195.73	195.89	200.1	198.35	194	199.98	199.1	200.57	197.76	195.93	198.21	197.21	208.43	204.68	198.26	192.41	197.87	193.28	195.81	200.72	193.43	191.8	207.65	200.05	195.74	196.73	197.96	201.67	197.94	192.72	201.46	197.93	203.84	192.96	201.26	205.76	196.19	199.36	198.55	198.4	200.68	200.57	197	203.78	195.66	203.03	198.34	193.7	197.13	199.12
212.22	214.39	210.06	216.71	211.76	214.09	211.42	212.06	220.02	219.55	214.08	214.87	216.45	214.66	217.04	212.7	219.4	221.12	217.35	217.94	213.59	218.16	217.61	221.49	218.93	217.68	210.49	217.76	212.53	220.2	218.38	214.24	219.21	216.15	209.81	212.56	213.44	221.18	216.55	219.9	218.12	218.2	211.59	221.51	223.1	212.25	217.19	218.49	213.62	218.91
208.52	210.43	210.34	209.47	212.31	209.55	211.16	205.63	210.54	209.77	207.43	203.4	210.57	204.79	212.74	200.98	205.89	207.36	204.33	202.04	208.81	208.37	208.68	215.23	213.18	207.51	211.93	207.35	206.79	208.31	209.98	210.87	207.97	212.39	208.25	207.39	201.29	204.09	212.44	204.57	210.19	210.33	203.93	207.52	210.07	206.83	206.62	211.74	209.47	210.95
192.85	200.98	207.67	197.57	197.8	214.36	203.14	196.71	207.8	204.17	196.89	199.49	199.22	202.82	201.13	205.39	196.69	198.82	198.91	192.5	201.96	192.78	204.8	198.21	199.07	198.77	197.71	204.61	203	196.34	209.12	202.04	199.59	208.69	199.68	202.49	197.3	203.97	205.33	204.38	195.52	202.06	203.11	193.17	201.55	201.77	198.45	207.08	205.92	204.17
209.63	214.25	211.65	211.99	208.4	212.08	208.61	204.58	221.3	215.96	214.19	214.62	209.15	209.59	212.76	211.21	217.99	212.55	213.82	216.52	208.17	220.33	212.93	213.77	207.8	217.46	214.89	210.08	206.53	211.05	213.16	207.18	205.64	207.32	211.61	206.75	209.06	209.69	203.78	213.48	216.67	216.19	213.3	212.43	205.27	213.47	206.4	205.31	215.18	206.76
208.32	211.24	207.91	207.14	204.75	207.48	211.89	213.53	209.69	208.47	203.73	210.4	212.01	209.03	205.77	203.34	206.67	207.86	207.68	204.23	213.67	206.49	209.31	212.61	211.3	209.56	200.71	211.58	211.13	205.55	210.3	212.38	211.19	205.77	207.69	206.75	216.13	206.54	208.15	215.7	210.82	208.89	208.92	212.43	206.12	211.31	213.27	204.96	207.15	213.44
205.13	205.66	202.35	209.87	206.49	213.45	205.57	208.44	195.24	199.67	203.74	210.19	203.1	199.64	206.65	204.74	199.91	204.73	208.7	201.67	203.23	208.02	203.81	205.39	204.5	206.11	201.27	207.49	201.31	210.65	206.73	201.49	199.17	208.36	201.41	200.2	206.11	208.41	200.01	203.97	205.09	200.87	205.61	208.04	201.86	201.26	206.51	198.65	206.84	204.19
209.04	208.46	210.07	208.17	207.39	210.53	212.06	208.4	203.72	204.54	203.66	210.36	207.71	206.97	209.63	215.11	211.24	213.04	206.38	202.73	207.1	213.69	207.3	207.57	206.16	210.15	206.67	209.57	206.35	208.34	208.56	201.68	205.2	214.12	210.71	210.57	203.28	205.75	212.53	205.39	205.2	207.25	209.9	200.37	209.79	210.57	203.16	208.69	210.72	210.02
201.96	213.51	209.84	207.09	206.98	211.07	206.2	212.25	217.76	208.51	202.99	212.42	218.55	208.94	214.78	208.37	205.46	209.29	212.11	211.03	209.83	207.97	203.02	211.03	208.96	207.51	204.39	216.29	213	210.98	208.06	210.37	206.83	208.93	208.49	208.46	206.79	214.91	213.06	204.88	217	213.95	216.87	205.62	205.63	207.37	204.61	205.61	210.92	207.91
202.12	205.09	210.55	213.55	211.29	213.09	213.67	212.41	212.58	208.99	207.83	213.45	208.59	209.19	214.39	205.34	205.76	210.91	209.39	210.96	209.11	206.95	208.15	213.38	210.09	210.94	201.51	211.62	211.99	212.9	213.48	210.36	209.16	208.28	209.86	214.11	214.23	209.93	211.66	215.59	207.27	217.51	208.44	210.82	212.2	208.3	210.1	209.02	210.29	212.08
220.58	220.86	215	209.59	214.79	215.62	217.85	215.83	221.04	213.64	220.09	218.84	221.98	220.38	216.9	216.59	223.83	219.6	214.81	220.69	220.46	217.16	220.87	221.04	220.87	211.18	220.27	216.59	213.03	221.51	221.92	220.82	223.55	219.31	218.1	212.78	212.97	218.45	214.17	219.67	220.89	217.4	220.21	215.06	220.85	219.5	218.06	219.11	217.28	217.19
203.83	205.14	208.83	207.31	210.12	211.67	204.42	212.46	209.18	204.62	211.35	215.69	210.57	206.15	210.25	208.38	209.25	212.21	203.36	212.29	205.53	214.83	205.88	213.55	208.7	211.27	210.2	211.74	204.77	210.47	210.79	203.66	200.37	206.25	211.04	207.76	205.23	207.63	205.48	202.17	205.79	207.9	204.64	207.21	211.91	211.49	207.07	210.29	208.89	210.26
218.91	213.54	213.97	213.46	220.49	214.65	218.01	219.02	212.48	210.34	216.86	225.42	212.52	211.56	223.76	219.38	218.18	216.83	215.38	216.41	217.7	210.94	217.94	217.22	211.65	215.14	224.3	218.5	216.53	216.51	216.13	206.2	216.02	216.28	214.57	214.1	220.82	215	216.17	216.44	223.79	213.63	218.74	220.68	218.75	219.71	218.09	216.5	223.33	212.87
194.81	193.57	190.02	190.01	196.3	198.69	196.11	188.69	192.82	194.82	193.97	188.89	196.95	196.24	194.27	195.87	197.38	196.08	193.18	193.35	189.51	193.15	192.56	191.54	197.78	193.92	194.75	195.51	195.29	191.51	188.6	196.98	192.84	191.19	188.46	191.35	195.08	190.05	201.1	193.89	192.35	192.5	194.75	193.82	199.53	198.59	192.25	193.92	196.34	199.29
218.17	216.07	213.29	209.13	206.14	207.98	207.96	210.45	218.11	208.73	213.9	210.66	207.06	208.58	203.79	215.01	213.03	210.12	209.89	208.67	212.14	210.68	211.5	210.63	210.73	202.25	205.25	206.27	207.07	209.36	208.52	215.96	210.04	212.31	208.56	212.24	206.15	213.61	207.05	210.97	205.19	212.47	211.45	212.97	209.07	207.23	209.69	211.71	204.87	204.09
200.99	202.99	201.72	199.44	204.88	205.76	202.56	200.17	200.6	198.78	205.9	204.51	205.21	206.88	202.3	200.54	198.27	203.44	195.68	198.52	202.31	210.38	195.06	201.87	199.79	199.55	201.68	207.81	197.68	204.7	206	202.35	197.22	196.27	206.54	203.08	201.69	207.26	205.12	203.9	203.84	201.71	203.39	203.35	200.65	206.06	203.22	204.77	206.99	206.34
204.64	205.76	206	200.17	200.83	202.21	198.18	206.16	206.55	201.51	213.61	196.71	205.05	199.82	197.98	194.4	199.43	209.11	206.61	209.73	208.48	201.93	201.42	200.65	209.1	200.04	206.48	203.12	205.52	201.73	199.15	206.21	206.16	203.2	209.44	203.15	204.15	204.7	205.99	204.2	203.06	208.98	207.57	205.34	205.08	204.5	208.65	204.59	209.87	199.32
197.66	195.88	196.02	197.66	190.55	193.98	192.55	195.95	187.28	189.82	191.32	190.88	187.53	189.58	193.15	195.35	195.26	192.16	198.08	193.35	201.42	192.77	197.19	196.57	187.83	196.33	194.97	196.78	192.23	190.61	190.6	193.16	192.3	197.43	193.52	190.52	200.99	189.44	190.34	192.46	189.48	194.3	192.29	193.06	193.48	196.56	196.64	195.23	197.05	195.25
214.76	215.86	214.03	215.82	213.29	216.51	212.42	220.02	214.22	210.83	214.66	213.96	213.27	206.81	213.5	214.22	216.91	211.06	216.2	215.59	211.93	207.04	208.45	210.98	216.22	216.37	219.91	211.5	211.98	213.53	220.48	217.46	207.92	211.46	210.08	206.19	208.06	212.98	214.46	210.02	209.53	207.46	208.94	210.82	214.44	208.16	212.89	217.97	214.57	211.69
204.16	208.41	199.48	205.65	205	203.4	202.79	203.17	203.36	208.51	201.68	209.08	206	210.53	203.06	202.03	198.92	205.83	208.1	209.98	204.01	208.88	205.07	202.21	207.5	207.04	206.93	206.82	213.22	202.45	204.38	211.37	206.82	212.52	200.54	201.54	201.17	196.4	201.8	202.26	200.69	201.83	206.03	204.98	198.91	210.89	201.57	205.63	199.67	209.2
199.99	207.63	199.3	204.94	201.99	199.68	198.92	206	202.58	202.56	207.18	199.27	203.78	202.63	206.1	203.43	209.6	202.72	205.19	209.58	205.77	203.98	202.59	209.33	202.73	203.26	201.63	195.55	204.28	195.36	202.99	205.73	201.75	202.44	202.88	201.04	206.65	206.85	203.36	196.15	201.63	202.56	198.61	209.09	207.32	204.26	199.44	204.9	201.07	204.77
203.38	207.52	198.41	200.23	205.55	203.19	197.5	205.21	206.34	202.02	207.61	199.21	199.77	205.63	200.01	209.12	206.44	205.19	203.55	204.8	200.3	210.06	204.93	204.54	205.03	207.13	206.41	197.83	208.15	202.43	202.11	207.45	204.77	193.86	200.28	204.91	206.18	203.48	194.83	205.8	208.57	202.96	205.84	204.21	203.16	202.52	204.1	202.79	199.68	206.99
211.28	202.56	208.37	210.31	205.19	205.53	207.3	203.06	210.09	206.9	204.85	203.95	210.34	211.79	210.14	208.84	203.64	210.5	213.88	206.21	209.62	215.93	203.91	207.67	208.2	214.43	209.48	207.31	212.16	207.6	210.79	209.37	205.27	208.86	203.37	209.78	207.69	202.31	207.2	205.63	210.61	210.2	206.14	206.82	213.46	205.23	208.12	200.3	213.2	205.04
204.09	210.35	205.89	206.51	214.78	209.54	210.13	206.25	205.88	205.57	204.55	203.96	207.9	204.44	202.74	201.34	202.63	210	205.83	200.13	205.25	202.78	207.73	204.49	206.27	209.33	203.49	203.16	203.43	206.94	208.9	206.15	204.99	209.58	210.5	204.59	202.53	205.05	206.96	204.58	211.29	204.82	210.08	206.88	202.27	206.65	203.42	210.11	204.78	203.21
211.99	213.28	213.89	209.75	208.42	215.06	212.22	209.93	213.14	208.25	207.69	212.18	210.78	213.53	213.32	217.1	215.4	204	207.65	215.49	213.83	204.03	211.84	210.62	216.78	209.23	202.05	207.53	212.6	212.8	212.49	205.79	205.88	216.07	211.07	213.81	218.45	205.25	212.94	216.9	210.85	215.71	210.13	208.79	208.89	212.69	209.73	211.57	214.16	212.42
209.46	206.03	200.94	204.72	210.3	203.69	214.84	209.37	201.65	209.66	215.6	211.02	210.06	206.42	212.77	204.74	201.82	217.42	205.61	210.4	204.83	206.52	216.89	207.38	209.67	207.89	210.17	208.43	216.76	213.42	205.97	204.27	209.89	209.73	206.95	208.77	210.4	200.82	209.06	209.88	207.06	208.93	204.98	204.63	202.34	201.26	207.12	206.01	213.52	208.59
214.67	213.33	208.79	215.33	207.89	214.27	216.02	214.08	216.19	211.22	212.07	206.43	206.37	211.23	206.74	210.18	213.63	213.34	214.26	212.25	213.02	211.64	208.56	201.3	214.81	210.01	218.81	210.5	212.47	211.07	214.17	210.64	219.81	215.47	214.18	215.29	215.06	216.47	215.41	212.25	211.4	210.27	220.62	207.7	206.28	206.9	203.53	212.25	210.54	213.67
203.73	203.47	205.59	205.29	202.9	201.19	200.56	201.11	200.61	204.48	202.59	203.24	202.28	206.08	198.83	204.86	200.7	198.08	202.93	195.41	201.74	208.23	201.96	209.7	201.49	202.53	201.61	206.18	205.1	200.58	204.27	205.65	208.73	201.77	198.28	200.46	199.54	206.74	202.35	207.94	202.64	203.23	198.58	204.45	200.96	202.84	200.83	205.56	202.91	204.72
213.61	211.56	211.24	205.14	214.77	216.87	217.92	212.73	212.92	218.91	210.36	213.93	212.68	213.7	217.94	213	213.85	215.3	208.38	205.67	211.23	216.11	212.23	205.49	212.22	212.7	220.18	210.53	212.51	210.93	214.48	209.76	211.65	211.53	213.3	216.52	220.35	211.01	214.38	204.87	214.42	217.04	216.68	214.11	211.77	214.32	217.49	221.64	208.65	213.51
214.4	213.6	206.62	210.53	209.72	214.13	214.24	210.33	209.29	211.95	214.45	209.27	213.42	210.91	215.34	207.18	214.66	210.29	219.96	213.83	211.2	211.75	206.47	211.06	207.87	212.06	217.39	210.17	215.1	215.44	214.24	218.69	204.46	213.95	206.66	211.79	214.97	209.69	219.48	213.99	201.32	209.47	216.66	210.46	212	215.12	219.31	211.25	214.17	212.02
202.43	206.31	203.93	203.81	200.04	204.35	199.63	194.73	209.13	201.73	200.54	197.5	200.35	199.46	201.55	202.98	208.47	206.93	200.58	195.19	203.62	204.78	205.24	209.44	204.43	212.93	204.97	205.7	204.92	199.91	202.79	199.75	203.78	204.57	198.33	203.15	200.56	200	202.7	198.39	206.83	205.56	198.87	206.36	206.12	210.62	197.36	195.69	206.75	202.15
203.45	212.41	206.7	208.61	213.8	210.77	204.95	208.67	204.98	200.7	206.99	203.73	209.62	205.47	203.89	210.35	212.15	208.59	208.15	202.55	206.27	206.01	208.83	207.47	207.11	213.14	208.85	207.76	208.23	205.55	208.53	209.18	206.68	210.43	205.96	206.85	205.56	204.39	214.17	205.66	209	210.53	214.23	214.34	214.24	205.76	205.48	212.18	205.26	207.27
197.91	200.88	192.51	200.38	202.07	199.13	205.35	197.15	199.37	198.74	198.44	201.77	200.27	202.22	205	201.19	201.34	196.02	198.06	202.24	198.43	198.64	196.36	199.56	204.49	200.47	198.53	199.16	204.61	199.12	196.43	205.5	204.38	198.42	202.72	200.67	201.28	198.41	195.58	203.77	196.55	197.88	205.17	190.29	196.19	205.11	202.06	199.04	209.58	201.74
208.84	213.95	205.02	209.73	214.52	215.29	203.41	207.61	212.44	203.41	209.73	205.74	213	210.88	210.58	211.5	210.7	211.39	204.39	203.48	207.44	210.58	207.24	206.45	206.32	203.39	211.81	214.51	203.73	209.12	204.59	213.8	210.97	211.41	211.69	207.39	209.12	210.44	205.46	209.96	206.7	205.42	212.54	203.46	214	211.73	204.51	216.32	211.47	218.01
213.07	208.78	210.33	208.12	207.58	207.66	207.97	206.22	206.51	211.65	209.73	209.02	206.43	204.55	212.51	215.86	204.47	209.84	206.19	208.86	206	204.49	206.66	209.01	206.8	207	211.84	215.77	206.89	207.2	212.64	206.29	211.08	208.56	211.8	205.1	211.67	209.92	203.19	205.67	203.61	210.72	209.92	209.46	208	206.66	216.99	206.49	204.6	210.58
214.58	213.78	210.09	209.64	210.56	210.27	211.43	216.28	214.28	215.06	211.57	215.5	209.54	209.01	202.93	211.63	212.88	214.03	214.23	211.44	210.9	216.03	213.98	210.65	207.02	214.19	206.88	212.13	215.68	213.21	208.26	214.97	211.02	211.62	210.41	209	217.99	210.15	204.49	212.74	221.41	218.69	211.79	206.33	213.41	212.25	215.01	209.03	217.16	206.65
214.72	214.89	214.82	217.53	222.75	218.44	213.45	218.05	221.82	222.99	216.97	221.06	211.4	218.11	215.64	216.57	215.71	214.86	220.15	213.53	217.13	216.39	214.95	215.22	215.78	222.42	218.57	210.74	214.54	216.85	218.21	218.77	217.44	217.69	219.69	209.68	222.93	215.16	214.66	216.14	219.04	211.58	218.11	218.51	220	213.25	220.01	218.92	220.37	216.31
216.21	222.34	216.08	218.63	221.78	214.59	218.1	222.52	213.8	213.2	222.84	212.88	219.15	216.88	220.02	215.32	215.82	218.61	214.22	218.99	214.47	211.68	219.61	222.26	217.94	216.31	222.5	216.06	217.94	213.05	218.45	220.41	215.99	215.42	218.72	214.44	216.02	222.49	218.6	215.25	211.6	221.62	218.46	217.82	219	215.71	219.5	220.15	209.82	212.59
204.32	201.81	204.68	204.52	198.02	204.14	201.7	211.14	207.22	202.78	202.49	201.34	199.29	203.66	205.15	202.52	201.4	203	208.11	196.72	204.51	202.93	209.46	196.6	204.5	207.89	198.99	205.02	200.49	200.1	204.66	201.89	201.87	202.44	205.89	206.83	198.05	201.51	202.12	205.73	210.46	208.07	203.34	199.94	198.42	199.51	200.66	199.96	202.64	204.62
201.16	197.78	201.04	200	197.36	204.39	200.6	198.43	208.26	202.06	198.63	196.89	196.72	197.03	202.22	201.72	195.74	191.73	199.17	198.9	203	197.99	204.14	199.76	197.75	197.06	198.17	202.87	202.08	191.56	204.43	202.58	207.89	194.21	202.76	202.12	193.4	198.81	200.45	194.92	197.01	200.48	195.13	195.28	198.8	205.8	198.44	205.59	200.47	201.33
208.91	210.58	209.1	208.71	208.81	211.09	212	204.58	206.7	205.52	210.47	209.28	207.09	209.09	208.62	206.58	210.79	201.83	211.38	204.53	201.68	207.9	204.68	218.73	215.86	206.75	209.88	209.17	214.96	208.7	205.9	207.28	209.88	206.16	201.91	205.23	209.12	204.46	209.54	208.56	213.89	206.17	202.37	207.58	203.42	211.37	209.81	209.59	205.22	209.16
206.76	208.1	207.81	209.08	207.84	207.14	208.85	217.68	207.06	210.33	207.62	209.73	208.09	199.75	203.73	214.25	211.94	208.69	202.83	208.39	206.11	209.17	203.63	206.6	201.76	205.75	208.97	211.67	206.8	211.62	202.37	208.85	208.46	204.19	207.41	208.9	209.53	211.32	205.13	203.77	208.18	212.42	202.52	211.18	204.67	209.43	201.69	207.7	202.08	203.79
208.35	211.41	217.05	208.5	216.91	209.48	214.42	209.48	212.86	213.62	211.1	209.44	212.56	217.21	211.22	215.69	207.6	208.06	211.55	217.18	210.12	217.46	210.86	217.07	215.87	209.95	211.31	216.2	211.42	211.61	218.86	216.1	210.35	211.66	219.16	216.57	208	213.36	215.67	210.02	206.29	217.33	211.97	210.44	209.12	218.27	210.94	216.63	213.41	210.9
215.22	218.45	216.18	220.49	215.99	212.71	213.42	216.19	210.7	212.13	212.94	217.94	208.85	215.61	213.47	211.45	216.21	208.2	211.64	216.45	207.15	213.78	216.89	217.88	218.31	219.61	213.48	211.32	216.88	206.27	214.41	213.04	212.1	215	216.81	207.85	213.34	215.11	214.03	217.82	217.46	223.51	213.25	214.3	208.88	215.39	213.45	215.74	215.04	213.02
215.56	218.14	213.73	216.41	220.94	215.52	213.58	216.01	216.98	221.55	217.92	213.07	216.87	222.31	218.83	219.69	216.6	219.4	214.34	213.47	214.26	223.13	220.33	226.65	216.62	218.61	219.85	217.39	220.41	215.42	219.37	220.48	217.03	220.75	219.82	213.77	221.13	217.95	216.71	220.91	214.2	216.47	210.76	216	217.61	222.54	214.47	216.29	216.53	212.7
219.28	204.02	214.79	207.59	207.23	206.15	212.39	203.08	207.26	211.77	202.33	206.89	207.47	209.36	209.93	203.96	207.82	207.19	208.32	214.48	207.13	203.86	212.64	209.38	207.61	210.3	209.93	211.22	206.12	210.42	204.92	207.08	209.79	210.4	207.98	208.99	208.28	210.33	210.12	204.53	199.87	207.63	203.64	208.52	209.95	214.25	206.54	210.79	211.34	207.13
212.57	213.41	210.48	208.73	217.76	209.91	216.41	212.3	210.59	214.07	209.02	208.61	214.01	208.41	208.38	208.77	215.14	211.53	206.59	213.22	212.54	206.9	210.11	210.1	213	206.51	209.16	216.51	211.02	210.13	211.9	210.05	207.88	214.73	209.44	202.3	215.2	202.04	211.42	211.45	211.34	208.97	220.38	207.92	211.25	211.5	207.62	208.65	208.9	212.27
212.02	207.02	210.31	208.12	205.84	211.4	204.31	206	205.45	208.67	206.14	202.24	208.25	204.15	204.29	205.6	212.09	204.46	211.25	207.29	212.17	207.49	205.13	207.04	203.22	209.01	204.26	213.44	212.07	209.2	209.55	207.53	205.6	205.1	211.73	202.89	211.38	205.32	215.44	216.57	212.85	202.56	207.31	213.87	211.45	208.01	208.57	207.21	209.2	206.74
206.92	202.79	197.86	202.49	199.76	206.23	200.83	199.43	199.04	197	211.13	200.45	204.19	205.2	203.15	208.37	202.04	204.84	206.98	204.27	195.52	208.55	198.2	201.77	200.95	193.4	205.68	205.87	205.2	204.93	206.76	200.9	195.24	204.23	199.92	194.61	199.59	203.38	205.24	198.18	201.83	206.35	206.06	198.44	195.98	205.82	204.8	199.17	199.9	205.83
207.51	212.33	216.63	215.39	208.62	214.39	209.7	215.43	209	213.89	210.17	212.46	211.39	216.09	216.08	214.32	211.84	211.85	213.69	214.22	214.92	209.93	209.05	208.26	213.34	213.39	216.32	215.25	207.58	207.19	212.19	204.94	205.15	222.05	212.23	210.68	215.8	215.41	217.39	213.07	214.54	208.1	210.67	212.94	209.51	209.62	208.26	212.38	219.37	211.42
207.82	201.38	199.46	201.93	200.97	208.36	207.85	204.28	203.6	206.98	201.04	201.5	198.01	204.85	201.14	207.77	198.17	203.53	203.7	202.29	195.23	201.21	206.97	207.99	199.63	209.28	198.31	206.17	205.65	209.51	198.9	205.44	204.98	210.04	204.1	207.58	205.99	198.29	202.42	197.69	203.51	199.71	196.45	206.59	203.47	205.38	207.12	208.93	205.63	201.94
204.85	198.65	201.23	199.4	202.98	205.59	202.22	209.96	203.96	206.14	194.54	201.56	204.63	198.3	203.23	200.62	202.6	202.18	204.69	207.63	201.53	201.21	203.95	201.88	199.06	203.44	203.09	197.55	201.11	207.41	200.54	210.51	199.02	201.05	205.67	203.96	204.39	204.37	206.18	200.61	204.45	198.24	204.32	201.74	198.92	202.08	205.46	207.85	204.04	201.91
205.39	203.16	204.27	210.1	207.41	204.3	205.49	211.23	202.84	202.71	203.79	205.3	200.63	197.41	204.05	206.98	204.61	203.69	203.59	204.05	196.61	204.03	207.34	200.34	205.84	212.58	212.64	200.68	200.69	198.23	202.29	198.95	196.36	201.11	199.56	202.52	205.98	204.86	203.76	204.42	202.07	201.52	201.5	201.09	201.12	205.86	207.09	204.64	202.18	205.15
204.23	206.55	206.78	205.66	200.33	195.28	204.66	207.76	201.69	201.94	204.09	202.53	210.71	207.68	202.82	205.07	194.5	207.61	198.65	208	201.9	202.6	205.22	203.32	204.08	196.64	207.48	204.54	197.64	201.42	209.97	201.39	206.75	207.54	202.47	199.37	204.93	204.15	203.74	196.97	204.23	196.75	197.58	204.72	201.1	203.72	202.85	203.93	204.99	207.42
214.3	222.37	216.19	207.91	215.4	216.06	213.08	205.47	207.3	213.85	213.6	207.27	215.68	212.71	211.39	214.92	213.25	213.97	215.5	211.99	216.88	209.48	210.77	209.57	214.66	212.83	214.54	215.12	213.89	209.88	210.12	212.5	206.63	213.3	211.71	209.72	212.39	208.55	217.11	207.99	212.41	218.53	206.7	213.89	221.2	210.41	209.3	211.59	211.57	207.02
201.06	200.63	200.19	200.86	205.63	198.57	199.94	204.92	196.97	195.79	206.27	202.38	198.17	202.34	200.71	194.85	202.86	205.6	201.87	202.74	207.16	199.28	202.16	201.06	204.75	198.56	202.41	203.26	203.17	198.53	188.33	207.69	204.15	203.84	203.69	199.42	200.97	195.72	202.45	194.89	196.27	196.7	200.68	200.75	200.82	202.64	200.76	193.7	200.72	197.74
211.68	213.7	219.34	212.06	220.32	212.96	207.38	212.64	213.36	221.35	212.88	212.51	211.03	216.97	210.01	212.55	211.1	212.11	209.17	213.93	207.84	208.32	216.02	208.01	211.87	214.62	213.83	210.79	212.38	205.91	212.95	213.32	216.73	215.03	217.2	215.82	209.43	207.3	207.98	211.07	216.12	209.22	212.21	214.97	215.56	207.91	217.02	211.93	217.73	214.25
214.24	215.25	210.1	205.08	208.08	214.2	212.66	218.03	213.57	219.32	211.46	214.01	214.07	210.94	214.01	213.5	209.23	210.8	212.79	209.07	215.41	218.6	215.4	220.43	216.47	213.28	216.76	212.08	214.98	213.68	205.64	211.59	211.12	221.16	214.62	214.52	212.68	216.52	215.98	218.75	213.85	220.47	213.12	212.54	213.31	216.02	209.7	208.68	221.82	211.31
214.96	214.81	208.87	218.52	213.31	212.92	215.62	210.74	208.03	214.46	204	203.17	213.15	215.28	212.9	212.54	213.11	214.32	217.55	210.63	213.8	216.8	216.48	212.44	215.33	215.2	214.31	208.63	210.44	211.99	212.28	212.97	210.37	213.21	216.38	215.1	207.84	208.87	213.33	211.65	216.3	212.88	208.87	218.67	209.67	213.02	210.05	210.32	210.93	214.69
196.24	201.69	197.02	204.48	194.82	202.63	207.78	196.27	199.39	200.98	196.36	202.44	210.61	198.73	204.2	198.27	192.35	200.5	200.9	202.4	200.96	200.9	202.69	202.15	201.24	196.96	204.13	200.3	203.64	202.02	200.55	200.73	202.58	194.84	190.76	205.3	200.92	196.4	199.95	199.26	202.76	204.16	194.04	197.38	204.72	200.25	194.92	197.63	198.39	192.16
207.31	218.25	213.25	213.27	214.48	214.72	211.54	206.17	219.12	214.13	212.59	219.39	205.17	222.61	217.61	215.68	210.56	210.9	210.74	215.28	221.49	213.19	217.61	219.31	217.25	214.89	215.83	208.49	209.92	215.44	212.78	213.39	212.24	215.24	211.29	208.43	219.33	213.91	215.28	206.04	209.38	213.35	215.3	213.66	215.96	217.05	210.9	218.79	213.64	209.15
208.29	209.8	209.07	210.11	204.34	211.07	204.01	207.46	207.85	206.64	206.36	210.16	210.01	207.22	207.99	209.17	204.93	204.5	213.38	199.21	205.28	211.51	211.01	208.38	212.75	210.03	204.77	210.19	204.32	201.1	207.03	207.16	205.76	205.47	205.33	216.15	209.29	206.19	206.47	205.19	207.3	208.31	204.07	207.49	211.8	209.95	215.81	208.39	207.84	211.81
204.43	201.69	210.18	211.93	208.8	207.74	208.44	214.21	207.51	205.76	203.68	214	210.23	211.1	207.56	209.17	211.28	209.03	209.14	210.79	204.05	212.06	211.78	209.95	213.18	200.8	210	206.73	207.59	205.67	208.99	216.31	207.21	210.75	203.35	209.6	215.97	207.39	211.05	203.32	204.85	203.11	200.86	211.59	203.55	214.23	208.28	203.07	208.23	211.74
208.34	206.54	201.02	203.32	204.52	201.86	204.14	204.86	205.35	204.93	199.32	199.77	201.37	200.37	200.08	206.13	195.5	203.34	204.72	198.5	203.68	211.06	204.56	198.42	200.95	204.61	197.12	205.41	199.57	194.1	205.23	205.65	206.66	203.79	198.19	200.5	206.28	208.49	211.66	204.37	205.86	204.18	206.94	204.04	207.23	206.9	207.35	203.36	203.2	197.6
207.57	208.32	203.61	207.01	210.21	208.58	200.81	208.97	203.58	205.79	202.63	203.5	208.59	209.37	199.61	207.23	205.44	203.73	206.08	209.93	204.83	209.18	210.39	205.3	207.68	206.2	208.38	209.83	202.75	207.82	208.78	207.46	205.48	203.52	208.96	200.94	207.47	206.14	210.15	202.92	207.12	205.68	206.88	207.39	208.01	214.21	205.45	208.24	205.42	206.4
206.76	204.37	203.8	201.36	207.06	202.37	207.75	207.67	201.65	207.16	204.15	207.24	212.38	203.72	200.44	203.81	208.45	203.9	202.05	201.59	205.67	206.72	205.35	208.86	205.01	202.31	206.13	208.23	208.76	204	200.16	200.68	196.71	209.36	204.31	203.41	203.87	202.15	204.15	203.26	207.3	203.53	206.37	206.99	207	201.29	204.73	205.73	205.57	205.42
213.55	211.29	224.53	212.51	212.61	220.57	219.11	224.09	222.16	221.71	221.34	224.69	221.55	214.2	215.67	213.39	215.29	218.13	213.9	214.14	215.58	220.54	218.07	208.61	217.44	220.75	218.68	217.4	213.51	213.3	216.48	214.39	218.82	221.95	220.37	218.14	218.68	223.68	211.09	219.59	214.55	215.74	218.83	211.31	213.94	213.96	212.23	216.71	216.16	213.31
211.86	214.79	207.81	208.2	207.29	211.8	203.63	212.3	199.58	204.37	208.48	205.64	210.19	205.52	209.63	210.47	207.62	207.21	212.88	208.34	204.22	208.97	212.39	202.04	213.07	209.9	208.44	210.18	203.36	209.88	207.83	210.32	208.74	203.93	212.34	211.48	207.82	205.29	216.18	210.93	210.89	214.06	215.05	208.34	202.02	215.74	207.45	204.73	212.05	211.43
214.89	211.54	215.31	220.86	210.88	215.01	210.63	216.84	212.29	213.4	212.85	215.1	211.31	214.66	205.81	212.28	220.9	212.95	209.99	209.81	209.76	210.22	217.28	212.05	214.84	211.03	213.76	215.82	216.91	216.53	215.1	215.28	213.33	205.54	219.44	214.29	211.68	215.98	215.66	215.74	219.8	214.48	206.72	213.46	221.62	209.4	216.4	216.17	207.65	213.85
198.11	207.39	199.02	197.03	199.53	203.54	200.7	194.99	202.11	193.56	201.93	201.54	197.62	195.61	194.48	199.05	202.61	201.14	198.93	196.26	197.93	202.92	199.43	201.8	202.6	195.66	190.5	196.33	196.46	201.39	196.63	202.01	201.07	201.35	201.66	198.26	198.07	197.77	195.97	205.59	193.57	203.09	194.44	198.52	204	199.69	189.63	196.66	201.84	198.09
214.1	207.48	217.14	214.66	209.72	207.45	209.27	202.26	214.62	209.84	211.38	207.94	213.85	215.73	213.18	205.06	210.25	209.35	209.36	211.38	214.78	215.94	215.14	209.02	209.79	210.05	211.63	211.88	218.11	212.45	212.11	213.44	205.77	215.39	210.87	211.59	212.48	209.36	205.52	213.83	214.35	208.85	212.16	209.89	211.13	207.19	211.77	219.07	209.9	210.73
198.53	207.16	204.15	201.07	206.06	204.91	204	204.04	207.83	193.62	204.87	201.71	203.12	197.86	202.64	212.48	200.59	203.87	204.19	207.38	204.76	206.38	202.22	210.26	197.87	196.95	207	199.72	206.07	204.44	203.88	199.43	203.35	204.8	204.75	208.05	195.32	204.81	202.49	203.44	203.43	204.06	208.75	201.75	205.25	197.2	203.62	202.23	201.94	207.21
201.96	206.5	196.71	207.22	203.5	206.73	200.73	200.32	204.53	206.39	202.96	201.23	202.6	200.78	201.31	201.73	201.18	205.94	202.21	212.01	202.69	204.72	197.57	201.35	201.29	196.97	198.22	202.14	196.42	205.48	204.99	201.55	207.72	205.96	200.48	206.78	202.23	202.8	199.59	202.87	201.97	203.67	203.86	204.67	202.97	202.21	204.89	198	202.63	204.63
212.99	213.86	210.38	209.84	209.21	208.27	202	205.01	210.13	210.37	207.98	211.5	212.55	211.31	205.84	209.8	211.79	207.57	209.65	212.29	205.96	200.19	214.77	205.2	208.26	205.99	206.87	212.61	211.64	212.5	206.25	208.01	210.09	210.79	203.64	207.18	209.54	203.93	210.44	211.55	209.13	213.48	205.07	207.7	205.5	202.28	208.92	212.34	206.89	212.51
212.41	223.57	213.33	218.13	216.77	216.04	214.25	209.9	224.27	220.24	214.27	211.36	218.04	221.58	217.39	223.59	216.81	225.33	214.76	206.87	212.88	219.09	216.59	223.34	216.99	215.28	217.3	220.21	219.18	208.85	221.06	213.44	217.32	218.58	218.18	222.15	223.51	223.15	218.99	220.8	213.39	221.29	213.72	219.23	216.94	215.47	215.2	214.81	213.95	218.71
209.61	214.06	211.57	209	205.94	210.55	208.51	209.54	215.61	208.78	213.5	207.58	213.03	213.28	211.23	205.54	209.48	214.22	212.7	201.31	205.51	210.71	209.45	210.55	210.67	208.73	207.72	206.54	211.08	216.01	213.76	211.47	213.4	210.35	209.82	206.32	212.04	207.81	209.08	203.59	210.44	208.27	208.77	215.88	204.81	202.77	215.38	208.03	203.83	208.87
198.73	200.28	190.39	197.96	194.44	199.17	193.19	191.45	193.71	194.09	197.5	196.43	190.18	197.3	195.56	188.64	191.52	195.31	197.21	195.05	186.02	196.09	188.75	197.31	192.89	196.04	195.81	196.79	192.77	193.85	194.58	187.7	192.85	191.86	191.15	190.1	192.32	189.4	192.87	191.26	191.08	194.46	189.11	194.44	195.84	201.18	189.68	191.27	192.66	190.27
206.46	199.79	201.69	198.12	198.79	195.65	208.24	200.71	196.99	196.76	198.58	192.55	200.97	200.14	203.8	204.7	198.67	197.76	199.42	200.72	205.53	202.01	197.53	195.33	203.25	202.4	205.06	203.78	202.16	202.54	196.69	205.64	197.89	192.99	197.7	200.55	203.02	198.01	203.18	204.13	199.01	202.84	204.82	198.63	198.35	196.55	200.16	197.47	197.38	197.2
200.33	194.08	195.97	200.75	196.12	198.25	193.22	195.92	199.87	201.4	199.07	198.59	196.5	198.89	192.51	205.96	195.15	191.48	200.18	201.68	196.83	199.91	204.08	208.79	195.73	204.82	204.53	202.01	200.42	198.26	200.72	202.06	195.31	202.35	202.21	196.91	196.84	200.46	194.48	194.87	206.85	195.63	198.13	203.02	195.05	198.97	202.19	201.87	200.13	200.72
212.3	214.96	222.95	217.98	220.74	216.04	214.6	225.04	215.76	215.06	216.97	214	220.44	219.85	213.8	222.28	223.55	214.48	218.31	214.73	218.09	218.85	219.44	214.11	220.46	230.58	220.29	218.61	208.83	218.16	223.01	214.08	216.98	218.47	215.96	213.91	221.95	223.08	211.28	213.1	213.8	208.91	217.64	215.14	210.86	219.42	213.49	216.52	219.13	214.08
200.16	205.55	206.21	202.29	207.81	205.39	204.93	209.55	203.27	202.53	213.81	209.53	202.42	205.4	207.11	207.68	205.79	217.65	214.99	209.83	208.54	215.4	203.92	208.83	206.82	207.68	208.28	207.91	210.14	206.41	205.34	200.87	202.39	205.73	211.75	205.98	204.4	209.74	209.43	204.77	205.19	206.85	207.97	207.4	204.05	210.76	209.74	206.96	214.14	213.78
210.53	218.94	207.02	209.13	207.89	217.29	212.04	212.05	220.05	210.67	208.75	219.25	208.76	210.89	211.08	210.61	218.01	209.53	210.95	213.73	212.78	210.58	209.44	211.16	212.93	210.7	213.81	210.6	214.12	211.72	221.44	210.56	213.49	212.25	214.84	218.82	213.43	211.67	214.83	213.34	214.36	212.22	208.87	216.4	211.39	209.39	213.02	216.59	216.95	213.36
218.94	209.69	214.62	204.96	214.03	213.89	212.25	208.31	207.62	208.04	212.46	205.24	215.95	209.98	211.26	216.51	212.51	210.95	221.84	215.96	213.78	209.39	213.01	208.65	210.08	208.77	216.05	219.44	213.74	210.58	206.62	213.73	210.3	209.17	209.57	212.14	212.92	212.04	211.14	212.56	213.58	217.04	206.93	206.07	214.06	214.82	210.57	207.42	214.16	211.27
207.1	210.21	213.74	207.03	204.04	207.75	207.23	202.89	210.52	210.2	215.13	213.61	209.07	212.26	211.94	212.56	212.21	209.2	205.69	202.91	211.45	208.01	209.3	204.73	207.45	215.98	208.51	207.23	208.11	210.06	214.58	204.48	207.83	211.98	204.67	213.78	212.44	207.86	207.48	206.26	212.4	213.11	204.05	210.88	211.47	211.29	201.57	210.26	210.76	212.64
205.38	201.35	198.76	203.08	202.8	202.54	210.88	197.28	204.58	204.43	200.42	205.48	205.84	195.11	202.91	201.48	200.13	199.92	202.39	200.65	206.64	206.73	201.95	194.81	205.73	201.3	207.39	204.6	204.49	201.71	201.63	199.51	207.93	204.32	209.95	200.48	206.2	198.78	207.73	202.68	200.7	206.06	203.93	205.15	202.98	206.92	204.01	201.25	207.16	207.55
209.26	210.58	209.36	209.95	206.21	212.4	211.32	208.02	203.58	202.02	206.38	200.09	202.16	208.59	206.49	209.67	205.09	207.2	211.35	207.23	203.38	207.7	200.72	208.06	204.19	210.06	206.68	214.79	206.05	206.69	209.5	200.49	212.72	208.23	205.91	209.99	211.88	209.86	204.7	204.15	204.98	207.18	205.49	205.22	205.25	204.08	204.28	207.64	208.39	207.97
214.01	204.1	206.81	206.48	206.17	211.8	203.71	208.66	209.3	201.35	210.08	209.99	210.14	207.35	202.76	212.88	197.65	211.08	208.44	201.8	208.86	200.6	202.38	211.03	201.88	211.55	207.58	208.78	210.21	213.05	197.44	209.75	206.85	210.34	208.8	205.46	203.38	211.36	211.81	210.18	208.22	210.21	208.22	204.93	211.51	210.69	210.42	207.34	210.86	202.94
194.82	198.68	199.73	198.4	195.86	203.6	199.24	199.86	201.57	200.38	202.75	198.52	201.91	201.31	196.69	202.85	204.57	201.19	200.54	202.34	197.94	200.41	203.23	197.78	194.33	202.08	196.85	194.97	200.15	203.95	202.16	201.27	200.58	202.32	201.56	201.57	197.31	202.5	204.67	200.61	198.89	199.05	199.48	201.11	200.03	201.55	194.93	204.05	194.59	195.12
208.17	203.39	205.76	207.49	214.16	219.86	209.38	204.1	210.81	208.01	202.91	209.47	214.78	202.01	206.76	204.82	210.88	205.9	204.1	211.37	207.51	211.57	206.4	207.97	201.83	204.38	203.94	205.23	212.35	209.29	205.1	208.58	210.12	210.45	210.16	206.85	210.81	208.58	210.58	208.03	202.85	204.28	204.19	208.21	206.28	203.76	209.38	208.29	211.64	206.4
200.35	203.36	200.16	200.28	190.99	200.66	198.15	197.38	202.2	197.19	204.08	195.54	201.05	194.79	197.46	199.26	199.2	193.83	199.85	199.37	199.71	195.54	196.44	197.63	192.59	194.6	202.37	202.35	198.32	196.81	199.87	205.4	196.1	192.23	198.85	194.83	203.46	201.92	204.01	202.35	201.09	193.52	196.08	199.52	194	199.81	192.78	205.73	201.13	203.07
203.08	211.22	204.84	206.2	205.03	202.12	203.9	203.53	208.65	206.9	210.82	210.05	208.01	215.16	212.56	204.52	207.86	205.53	201.14	207.69	210.58	209.29	212.62	212.97	204.81	211.28	207.87	209.01	208.5	207.7	211.92	212.45	204.36	207.72	205.93	206.01	206.31	205.54	209.45	215.76	209.15	202	204.6	212.57	207.32	210.9	207.55	206.12	208.42	211.91
207.79	211.75	210.4	214.38	210.85	213.26	209.76	211.8	214.6	217.55	208.82	213.76	213.06	212.56	215.71	207.72	213.05	213.52	214.3	208.78	203.06	215.6	213.57	204.77	211.67	214.03	209.39	209.08	212.11	207.63	208.97	212.03	212.6	215.55	210.22	216.14	210.24	216.25	208.38	221.5	214.57	210.53	216.05	216.83	214.46	215.04	210.75	205.08	218	214.99
211.42	216.57	217.69	210.11	218.54	208.33	208.98	209.16	217.27	213.12	208.12	217.5	209.69	216.14	213.59	211.65	213.53	215.24	212.92	216.28	213.93	213.95	216.83	215.65	205.95	212.24	211.83	210.92	215.93	209.44	210.02	216.36	208.37	208.43	210.69	212.65	216	213.79	210.47	208.88	209.49	213.3	207.21	212.76	214.63	211.65	209.8	209	213.65	211.1
212.44	221.3	214	213.64	213.74	212.7	211.7	209.22	217.1	222.56	215.36	215.88	215.32	211.52	212.36	214.74	212.62	208.34	215.04	206.44	217.69	214.27	216.73	211.17	211.96	216.68	207.8	212.9	206.21	211.52	210.5	216.31	218.64	213.05	213.7	216.45	218.62	213.94	217.89	211.26	214.26	208.7	208.17	209.58	211.3	210.32	214.84	210.21	211.43	211.93
210.5	213.18	215.34	207.05	212.69	215.53	210.98	208.32	212.55	212.94	208.7	211.5	211.5	217.47	208.36	203.31	215.4	213.71	210.84	215.92	215.41	208.78	210.74	210.66	211.45	208.03	211.11	219.32	215.49	218.46	209.44	215.25	212.81	208.59	219.82	216.27	208.01	211.17	213.72	212.48	212.21	212.88	215.99	210.07	207.64	209.47	215.17	206.33	214.08	206.54
208.91	210.36	210.74	205.7	217.55	213.82	214.05	209.65	218.76	213.77	208.94	208.8	211.31	216.62	206.62	209.95	214.12	211.58	211.93	215.7	212.08	214.25	208.89	214.95	211.35	211.62	217.9	221.28	218.97	209.01	208.89	209.12	208.77	215.34	206.13	206.99	209.83	210.41	211.19	204.99	209.2	209.83	217.13	215.03	212.2	211.2	217.13	211.54	213.49	202.19
204.94	198.94	205.3	200.4	203.49	200.98	199.17	203.63	206.69	204.4	200.3	198.35	200.61	195.16	198.86	192.7	200.1	204.34	199.33	203.23	205.01	208.69	198.45	199.27	199.29	201.97	196.79	200.17	202.67	202.22	201.78	197.49	197.43	198.18	198.14	201.91	202.13	200.09	201.53	199.32	199.94	198.02	200.08	199.73	195.11	197.07	199.33	198.11	199.86	207.4
211.41	206.25	203.1	209.72	201.6	205.01	201.62	211.12	211.68	201.24	201.73	203.59	203.09	207.21	194	199.65	201.75	207.38	208.49	196.94	204.91	203.88	207.2	199.79	204.38	200.42	203.5	203.61	199.75	209.83	202.49	208.23	205.56	201.2	207.96	204.04	202.47	208.34	206.78	206.83	208.94	205.54	204.41	208.76	205.34	205.12	204.43	199.44	201.5	208.04
200.4	205.19	206.3	207.01	201.38	210.31	205.55	206.29	204.97	210.07	205.7	204.79	205.84	196.76	205.53	209.9	203.72	203.95	209.71	205.37	204.98	201.11	206.42	205.54	208.04	205.22	206.08	201.33	206.15	206.82	209.4	205.17	200.12	204.1	209.99	208.88	207.77	202.52	214.08	207.98	208.47	203.45	210.97	206.44	196.91	203.61	203.07	205.2	204.61	208.91
202.2	211.44	207.2	205.9	208.37	213.61	217.36	207.45	209.92	203.89	208.36	206.96	208.58	210.54	207.32	210.42	211.11	206.61	200.28	210.2	206.32	208.12	203.24	203.32	203.48	202.93	208.6	203.79	204.73	206.18	205.3	204.64	207.82	209.84	204.09	206.82	208.98	209.65	206.83	210.25	205.16	206.76	199.7	201.96	205.04	206.3	205.55	210.47	208.4	206.79
213.47	210.2	212	212.98	212.84	205.8	204.44	207.11	205.89	216.84	202.53	211.73	205.78	204.84	206.89	205.95	213.02	208.21	203.81	204.84	209.49	205.62	206.89	207.23	210.93	209.35	205.44	207.49	202.17	207.82	213.47	209.14	205.89	210.32	206.38	202.77	213.05	213.19	204.02	201.02	209.73	205.56	207.29	212.08	207.74	204.26	206.15	208.98	209.59	217.55
196.08	205.12	200.87	201.7	196.64	204.34	199.44	201.14	206.99	202.36	205.41	197.31	208.39	200.29	202.03	197.83	205.52	200.61	199.34	202.15	198.09	203.37	206.97	204.38	200.82	194.39	200.93	205.98	204.82	206.21	195.47	200.94	202	207.08	201.54	206.74	198.92	211.66	198.95	207.59	208.12	201.59	198.54	201.64	205.09	207.59	200.88	202.45	201.08	199.4
208.89	212.22	213.3	215.88	216.6	211.1	211.17	215.6	215.81	213.55	211.74	212.68	211.56	217.34	207.52	215.62	218.09	213.29	215.72	218.45	214.21	217.86	214.05	208.3	215.77	215.97	216.51	214.53	219.03	209.97	214.19	210.77	213.11	213.44	216.64	209.91	215.56	211.11	215.17	218.89	216.11	209.71	214.22	217.87	212.71	211.28	216.5	211.54	214.66	211.76
205.1	203.6	200.77	205.81	204.45	202.21	207.5	206.17	207.62	202.36	207.91	207.65	203.93	206.89	210.81	211.15	204.23	198.48	206.94	204.29	202.54	208.33	206.76	203.89	211.16	205.93	205.18	211.62	203.13	205.69	208.18	207.52	203.26	203.23	209.37	206.86	207.24	209.77	208.08	202.21	207.4	206.01	203.33	203.95	210.17	209.43	203.06	210.33	203.62	208.02
207.85	202.34	205.94	208.8	202.52	198.97	209.05	212.76	211.2	208.16	213.29	211.8	210.09	205.75	206.28	208.8	211.68	205.85	207.48	211.37	203.01	204.7	205.96	206.57	203.89	205.27	209.83	207.14	214.25	204.89	204.46	213.85	208.27	207.73	205.8	208.95	210	210.79	208.48	208.23	208.71	211.4	202.55	211.72	201.64	204.8	213.14	212.52	201.6	208.63
205.97	210.06	206.32	212.65	205.08	209.98	208.54	210.9	205.07	205.08	208.69	205.34	215	207.66	208.64	215.71	208.4	207.52	203.81	204.26	203.45	209.55	213.52	210.43	210.39	209.75	210.04	207.56	208.1	209.2	216.12	210.72	204.77	209.18	203.45	203.24	208.98	212.41	208.06	208.78	207	209.64	210.77	212.24	215.75	210.88	212.6	208.17	211.34	208.93
209.48	210.87	210.34	212.81	215.64	204.92	208.91	210.63	209.89	208.23	209.46	209.91	211.28	210.99	207.4	210.49	208.08	205.42	208.04	203.9	212.5	208.05	211.83	208.75	217.02	205.45	204.82	203.68	208.27	205.85	209.92	207.54	210.11	201.65	213.22	204.55	213.89	206.97	208.82	213.26	209.17	210.65	207.97	206.94	213.91	207.31	217.03	211.42	208.4	203.87
205.85	206.35	199.91	204.51	207.2	201.71	203.18	207.95	203.3	199.77	208.12	201.18	205.63	202.32	206.64	208.57	204.66	197.42	196.66	208.96	200.29	205.09	199.15	204.62	197.92	200.44	209.88	201.72	202.79	206.85	205.51	201.05	207.71	209.6	208	205.15	208.77	205.29	207.71	205.46	203.35	201.59	203.19	203.31	209.34	203.51	208.15	207.98	205.54	205.61
203.03	206.94	207.86	208.08	201.56	203.68	202.9	200.83	205.66	206.84	203.25	197.92	204.41	202.75	200.7	199.76	202.13	200.82	205.6	207.33	206.74	201.84	207.71	195.98	202.16	207.83	196.95	196.11	201.65	209.03	200.75	201.31	207.11	205.27	204.25	198.67	204.62	202.44	204.03	205.13	199.54	202.72	201.01	202.59	207.62	207.41	197.75	206.18	204.22	204.99
213.29	203.9	210.88	202.64	220.72	215.3	206.93	213.13	214.5	211.2	212.68	219.84	212.18	216.66	213.27	216.73	212.75	217.94	208.39	211.66	209.76	208.85	213.85	210.51	214.51	204.72	208.2	215.54	212.68	209.07	212.37	210.02	214.96	215.3	211.64	212.01	205.92	212.84	213.37	219.09	212.3	219	212.17	209.41	212	206.66	212.6	213.23	208.92	211.85
210.08	202.41	204.41	200.84	206.11	204.48	208.01	205.01	198.04	208.3	201.91	199.32	203.96	203.56	199.87	199.82	197.79	200.57	202.28	203.46	208.58	205.07	198.52	208.84	199.34	199.06	201.41	203.92	206.37	198.07	198.32	204.79	201.51	197.49	208.07	201.05	202.72	204.45	209.46	207.38	196.26	204.41	200.62	201.23	203.23	196.81	203.04	205.91	199.81	197.18
203.68	201.9	206.66	207.37	207.52	202.28	203.61	204.23	205.43	206.02	198.16	195.53	206.58	200.95	207.95	202.17	206.45	204.71	200.99	201.81	202.84	204.87	195.64	200.98	198.92	198.15	194.03	206.62	208.15	203.4	204.39	205.74	198.28	196.51	199.49	199.42	200.66	206.08	207.64	200.67	205.15	201.43	198.14	207.31	207.23	206.77	206.29	198.84	205.78	200.4
205.67	212.22	204.84	212.27	208.8	210.25	209.1	213.77	202.4	203.32	208.1	205.66	202.94	215.07	207.44	208.23	210.97	201.5	210.43	212.16	211.06	208.66	214.11	206.5	206.87	210.22	203.46	206.97	212.37	205.16	209.04	213.46	207.4	205.48	211.75	211.18	212.91	206.29	209.88	207.58	214.66	206.54	210.1	207.75	204.91	208.93	211.94	208.61	207.15	208.05
214.16	214.49	217.35	220.1	214.11	217.06	208.17	211.39	216.74	212.46	213.77	216.19	213.99	215.1	212.75	213.58	212.76	213.2	213.91	214.05	213.19	215.17	214.5	214.71	211.92	211.79	212.94	216.47	211.33	215.66	215.42	211.84	212.39	221.91	212.12	214.1	213.9	211.73	219.03	216.28	212.73	213.66	208.99	217.58	214.83	213.81	208.35	218.85	207	212.2
210.3	202.96	209.82	205.79	206.92	202.58	203.47	200.72	199.46	204.18	200.94	202.35	209.87	205.02	196.51	208.8	201.92	203.71	197.3	205.17	210.64	200.39	206.27	205.22	207.04	205.64	203.9	197.6	201.81	205.52	196.84	210.45	205.22	202.47	205.89	207.77	209.92	202.53	205.76	205.83	206.86	208.16	209.65	208.07	212.42	208.63	204.09	203.65	205.35	207.83
212.51	210.26	210.26	209.98	203.26	212.32	202.51	214	204.87	200.64	213.99	206.45	214.41	211.07	212.21	208.56	209.97	208.1	211.35	212.01	215.69	201.05	208.96	207.83	211.11	205.29	211.4	212.33	207.94	211.91	207.4	201.91	214.54	208.07	205.02	206.49	206.05	209.68	212.62	210.58	211.98	205.25	203.46	211.57	214.92	215.26	208.5	211.2	212.5	211.54
201.82	203.9	208.23	207.73	207.89	205.78	200.83	205.26	204.21	190.92	203.68	201.99	206.07	202.93	195.3	199.72	204	204.59	201.83	202.16	206.08	206.56	204.88	205.9	200.48	203.56	201.66	202.1	205	199.67	206.92	201.82	204.62	204.12	201.69	199.67	204.91	206.63	206.16	202.57	197.85	201.13	199.39	201.62	197.36	197.77	198.09	196.48	195.59	206.21
209.42	205.89	211.04	213.49	214.9	216.91	210.95	211.17	212.66	212.21	205.66	203.97	216.79	209.24	208.97	212.29	205.71	207.72	203.81	208.15	210.41	201.1	213.27	202.7	210.46	207.88	208.67	205.57	204.17	209.67	209.28	212.4	205.72	205.49	210.6	204.91	209.76	211.97	201.53	208.5	202.52	213	204.43	205.8	212.26	211.51	208.73	207.41	209.73	206.73
201.54	207.33	206.41	197.85	195.85	203.34	204.19	207.58	206.62	205.66	203.24	208.74	201.6	205.72	203.41	202.17	201.77	204.55	203.25	205.36	200.48	205.77	203.87	205.14	200.72	202.35	213.18	204.05	205.51	199.54	197.99	202.59	202.56	203.83	202.14	201.86	202.92	205.56	197.45	201.66	198.02	203.81	208.4	201.45	206.13	199.84	210.29	202.71	201.04	198.42
203.41	206.59	207.7	197.36	202.05	200.58	194.58	209.48	202.95	200.67	208.96	201.39	199.47	207.92	210.68	206.72	210.26	203.14	204.48	208.36	198.66	198.43	209.44	207.69	207.82	203.03	209.99	198.11	200.23	205.94	206.91	202.69	198.28	203.1	200.02	197.94	203.37	203.09	205.99	215.82	204.32	203.67	205.21	203.56	206.82	203.13	204.52	202.81	208.08	206.03
208.25	210.67	212.29	215.76	209.05	212.98	209.03	206.94	212.72	209.02	214.42	211.55	215.56	220.57	210.48	214.23	212.35	214.87	207.99	210.37	213.58	213.12	207.76	215.52	215.22	214.69	210.28	211.64	214.37	208.48	217.03	208.07	210.19	215.01	213.14	214.53	213.79	213.01	210.54	203.07	206.64	212.68	210.04	213.96	215.31	213.62	208.57	210.39	212.77	213.84
202.1	203.77	205.47	202.91	203.85	200.86	202.45	202.49	206.08	207.01	207.12	202.62	200.88	204.55	200.28	204.92	206.21	201.43	202.64	202.98	205.95	203.33	206.9	206.54	202.17	202.87	197.48	201.93	202.25	203.49	205.29	201.45	203.94	205.23	208.55	200.95	203.86	202	199.38	204.18	205.63	206.15	202.74	205.03	204.37	200.28	198.86	199.88	204.01	197.58
205.23	205.11	210.13	208.6	208.91	206.94	202.46	207.22	206.49	204.05	206.43	208.29	210.12	211.38	201.42	206.11	214.83	202.68	207.12	203.75	201.89	207.82	210.39	215.51	202.54	203.07	200.84	210.9	206.73	205.08	205.75	209.88	206.45	205.96	206.95	211.77	204.84	212.48	207.69	204.04	211.61	210.32	211.29	209.69	209.26	210.78	214.07	203.61	205.77	204.8
208.67	218.25	211.91	209.34	210.91	207.44	208.49	216.39	210.83	212.26	211.12	212.1	213.25	208.57	218.48	209.24	216.58	217.39	216.42	205.83	210.56	212.76	214.04	211.96	213.11	214.31	206.99	216	214.78	213.36	215.97	214.59	211.07	210.67	212.04	214.62	204.37	211.17	210.73	219.94	214.1	210.46	211.97	217.29	213.98	214.31	213.67	209.59	210.77	215.37
206.72	202.67	205.58	204.78	202.78	205.44	204.06	210.92	202.09	200.34	206.95	206.98	201	206.92	202	202.67	210.89	209.67	200.14	207.79	205.19	199.44	208.69	201.83	204.65	211.49	202.52	207.65	203.32	206.24	206.84	198.12	206.92	209.19	205.32	202.82	205.56	203.8	209.57	207.78	208.18	196.18	206.79	203.82	204.43	201.14	204.3	216.34	208.01	200.93
215.76	214.68	210.84	209.74	209.53	215.57	216.07	213.07	214.26	215.25	210.92	208.12	215.95	211.64	215.49	208.78	213.17	211.88	207.7	204.58	212.87	218.65	216.43	210.9	210.15	207.08	216.41	208.24	218.09	205.32	219.09	206.5	212.79	208.19	212.71	212.67	214.43	208.76	214.68	217.14	207.25	212.69	212.29	213.28	209.92	203.66	213.32	215.01	207.68	212.2
205.98	203.94	207.68	208.52	206.23	209.87	203.5	210.17	206.85	212.83	206.04	211.17	206.49	211.29	205.59	205.64	211.86	212.11	206.69	211.02	203.07	212.2	207.13	211.56	206.14	205.64	206.54	201.6	211.06	208.26	206.24	203.57	202.44	208.92	202.34	209.03	212.1	203.61	199.84	212.47	204.48	209.73	206.42	206.06	200.79	209.56	216.06	218.15	200.88	209.28
216.16	220.1	210.59	207.57	216.73	216.03	218.6	215.63	212.8	218.54	218.75	220.76	214.17	218.67	209.21	216.67	218.43	218.51	218.1	219.28	216.83	218.28	224.88	216.3	215.9	213.85	213.78	206.75	223.78	220.82	217.77	215.74	219.28	214.34	218.66	218.79	223.41	216.39	215.24	224.11	212.65	221.57	214.9	210.75	211.46	217.39	216.64	215.36	216.8	218.68
211.45	209.52	208.35	214.13	207.97	216.56	216.35	218.42	214.47	211.94	216.94	212.98	209.59	213.19	210.07	208.58	211.36	215.58	211.15	212.38	213.92	215.52	208.48	211.66	216.13	217.7	216.3	213.11	216.05	211.51	219.72	220.68	215.63	209.64	214.06	209.91	217.43	207.58	215.31	213.16	214.96	216.8	215.58	209.59	209.86	213.28	211.02	217.35	214.64	211.65
208.83	209.7	213.06	204.43	205.39	207.28	211.74	207.53	209.06	213.55	197.97	210.35	205.04	211.35	204.12	203.84	204.74	201.06	202.46	202.27	206.73	212.22	205.84	211.72	212.13	212.89	207.3	211.95	215.56	212.26	214.45	218.75	206.61	212.45	209.2	204.64	208.19	209.43	209.77	211.73	210.29	211.1	210	211.9	210.47	206.39	209.42	209.7	209.91	211.08
200.03	204.41	198.08	202.24	197.82	201.06	202.12	204	200.5	197.75	204.88	204.59	202.22	194.2	197.49	201.77	205.93	202.33	204.19	200.68	201.4	198.46	201.59	201.89	205.06	199.96	199.54	199.99	197.47	197.38	204.08	201.65	201.37	189.63	197.16	202.3	200.23	198.03	201.04	194.58	201.74	201.57	201.89	194.55	201.25	201.95	197.28	201.13	198.81	198.62
201.67	201.97	202.57	201.38	206.1	200.3	205.66	203.21	204.07	199.69	193.34	204.26	201.13	201.24	200.33	200.51	203.51	198.41	198.02	200.45	206.24	204.41	197.65	198.67	208.12	200.73	200.66	199.75	202.44	202.17	204.17	195.67	203.81	200.19	200.67	204.13	200.08	201.57	199.71	199	197.51	202.7	201.8	199.31	194.91	196.54	200.29	201.29	203.66	202.62
203.76	206.53	202	204.28	200.29	200.82	207.3	199.57	199.42	203.66	201.21	203.74	208.5	202.19	204.34	202.46	212.52	203.26	205.2	202.43	207.96	201.11	205.82	201.17	203.78	199.95	208.33	204.62	203.78	202.82	207.82	200.82	205.48	202.44	201.75	208.95	201.26	201.82	210.36	203.26	207.06	208.32	202.62	205.67	203.88	206.48	198.24	205.76	197.66	203.43
212.18	207.42	208.64	209.74	207.98	206.19	206.62	213.42	208.23	210.55	210.42	208.39	209.87	203.18	210.2	206.08	202.76	205.02	205.98	207.62	205.05	209.38	209.62	210.76	208.84	208.59	206.05	212.15	208.18	208.61	206.93	208.01	208.1	215.22	204.9	207.72	205.85	209.12	206.45	207.28	210.49	208.7	203.11	203.11	206.05	218.73	204.65	210.67	215.83	212.85
198.42	203.35	203.85	199.58	206.59	194.84	200.39	209.11	193.29	197.2	197.29	197.1	205.39	203.44	197.09	204	202.16	205.67	196.6	196.82	204.49	199.99	199.66	196.97	200.13	199.94	200.15	199.28	197.48	201.7	202.1	203.33	199.58	202.37	206.42	199.97	199.67	200.07	201.2	205.83	199.28	201.12	201.57	201.23	199.54	208.4	200.95	205.37	200.06	197.03
207.9	212.83	209.04	207.97	207.01	204.56	208.8	209.65	208.78	214.54	209.93	212.59	209	203.13	214.07	206.47	202.74	212.84	206.11	202.59	209.93	210.55	210.67	207.31	210.27	202.98	209.05	213.03	208.94	205.7	206	206.95	207.81	207.68	210.02	202.45	210.76	210.44	213.19	210.83	204.5	210.35	213.94	217.25	209.07	211.55	211.72	212.53	210.94	208.38
216.84	220.02	220.96	218.87	213.35	219.39	219.99	217.87	213.38	216.57	227.6	215.76	218.3	218.6	212.49	221.3	215.47	222.21	221.68	212.6	213.81	211.73	213.13	216.93	213.8	212.16	214.45	213.25	213.53	214.9	214.53	220.41	208.41	219.12	210.17	220.51	215.05	209.09	221.65	213.96	215.11	216.54	220.94	221.22	218.34	218.65	220.57	209.55	213.5	220.54
206.39	206.98	202.56	204.18	200.64	204.99	199.04	208.54	201.2	205.13	207.5	202.94	204.3	209.07	206.17	202.28	203.84	200.42	209.53	199.71	208.47	205.84	199.66	202.24	204.7	207.39	205.55	205.09	207.33	204.98	207.05	208.33	205	207.43	205.99	204.51	199.26	208.73	207.09	201.5	200.66	197.74	203.12	201	198.48	206.52	204.52	202.76	209.54	199.52
215.83	219.58	223.33	217.17	218.1	214.95	220.81	215.39	219.38	218.97	205.41	213.79	219.09	216.14	221.64	215.81	214.91	213.97	214.1	211.55	219.54	218.68	219.89	217.35	214.89	217.28	214.57	214.65	211.98	214.32	217.71	218.79	216.53	220.88	222.33	219.16	220.86	218.21	219.38	222.24	219.1	209.91	224.98	212.73	214.3	216.35	211.58	211.13	216.19	217.51
218.59	217.64	209.64	219	219.22	218.43	218.96	216.37	214.37	218.69	225.33	211.91	218.74	218.83	217.25	215.84	218.06	216.55	219.06	219.9	213.35	212.58	218.35	214.9	209.3	223.74	217.22	214.77	217.45	218.17	219.49	211.49	215.59	214.38	217.2	214.96	224.29	207.71	221.77	221.39	218.93	211.76	219.94	214.56	220.19	210.53	216.41	218.31	217.59	208.73
217.02	216.51	214.23	214.32	214.75	216.51	217.76	219.12	211.58	212.57	221.41	217.36	216.98	208.89	221.05	214.92	221.74	209.66	221.43	219.79	213.34	215.97	220.02	214.62	214.54	218.22	221.21	215.05	215.17	210.54	212.81	223.89	214.01	213.55	217.97	218.63	220.15	211.37	222.8	220.33	216.84	218.34	217.43	218.5	212.81	212.23	217.67	223.27	218.89	213.83
201.08	203.47	197.53	201.13	206.06	208.06	203.52	201.44	206.51	198.5	208.2	203.14	204.68	206.35	203.65	206.12	200.9	208.91	203.18	203.04	207.3	207.35	195.78	210.56	204.49	203.85	203.71	206	206.63	201.51	203.58	205.06	199.22	202.86	212.42	204.12	204.76	204.92	206.13	203.4	203.07	203.01	196.29	202.38	204.51	207.53	203.84	202.74	208.67	198.25
198.02	198.83	202.94	197.19	193.76	197.24	196.4	196.14	199.84	199.14	193.82	193.84	197.08	203.63	197.65	194.7	197.9	199.41	196.4	193.97	197.42	200.44	199.21	192.72	203.05	195.08	196.18	195.53	186.39	200.97	205.16	196.27	196.94	195.38	195.28	194.97	200.22	204.15	199.87	195.98	199.57	198.84	201.57	193.98	199.81	196.52	198.74	189.62	193.95	198.77
208.15	210.43	208.28	214.06	212.32	215.69	218.96	211.25	212.65	214.58	209.5	211.93	211.82	207.82	213.02	207.45	210.67	208.5	213.1	210.05	205.55	214.93	218.74	214.08	210.24	209.13	211.48	218.85	215.97	212.84	212.92	214.4	212.98	216.3	212.34	211.48	212.89	212.83	217.46	215.91	213.39	217.94	208.39	208.52	208.81	209.36	211.57	210.79	213.22	211.3
215.91	216.12	221.1	212.9	216.54	215.54	217.58	215.21	217.7	218.42	220.74	215.68	219.58	218.14	213.04	222.51	212.83	219.11	221.84	217.07	213.36	219.69	214.43	224.22	220.07	215.13	221.52	222.54	217.26	214.82	214.36	224.33	210.37	211.51	215.19	211.85	213.99	213.87	217.79	219.12	217.65	216.57	217.29	214.5	209.64	215.46	213.5	212.71	221.91	223.39
211.43	211.15	214.82	217.42	214.47	211.31	213.87	208.49	216.94	213.43	213.41	221.22	208.94	210.21	216.13	212.89	212.29	212.02	213.19	213.76	213.44	217.13	214.43	209.33	213.54	207.55	212.96	217.66	212.38	218.35	215.25	217.11	219.87	209.69	215.39	215.41	209.15	214.39	213.89	213.69	210.9	210.64	215.16	214.41	213.51	214.51	217.44	218.38	218.24	211.42
199.33	202.12	201.5	198.75	202.43	202.81	202.63	203.94	196.36	201.42	198.67	202.36	199.59	199.42	202.18	202.66	198.7	198.38	198.14	199.47	201.21	202.94	201.62	204.3	200.25	205.27	199.88	200.91	200.65	203.2	202.92	200.21	199.12	197.56	204.49	201.76	199.74	200.32	207	198.58	202.63	200.13	203.26	201.21	206.56	202.03	203.38	202.28	204.57	200.97
201.7	204.26	203.82	200.88	202.59	203.42	196.76	198.32	198.95	196.32	204.57	197.97	200.72	202.32	200.98	198.68	199.39	200.28	191.84	199.79	202.65	195.85	203.61	203.88	198.81	196.97	201.41	204.88	200.19	201.65	200.33	200.83	197.58	190.77	201.67	205.93	204.86	197.87	197.17	195.11	194.54	200.67	198.25	197.64	203.27	201.37	195.68	205.32	203.28	191.57
196.09	213.69	207.08	206.63	204.95	203.22	199.05	202.26	202.63	203.62	202.81	210.72	200.87	207.01	206.85	208.95	203.57	210.45	204.79	207.55	206.49	210.96	203.57	202.94	202.79	204.86	208.01	201.15	206.22	201.59	204.05	202.55	207.34	197.59	206.91	196.37	206.06	205.92	202.16	200.57	203.91	203.99	199.7	192.88	204.13	205.63	204.75	204.4	207.61	203.95
205.26	201.56	209	201.83	201.75	209.23	200.49	202.67	207.87	198.48	202.21	201.28	205.71	201.08	193.79	200.53	204.08	206.77	204.38	198.14	206.82	201.85	195.62	207.92	198.09	201.26	200.54	207.83	201.92	204.96	204.23	200.14	204.27	206.85	207.29	205.38	205.52	204.13	203.42	197.52	198.51	202.51	204.82	202.23	196.5	204.11	204.98	203.07	201.42	204.15
217.66	222.76	219.25	216.36	216.29	219.57	209.75	215.99	217.7	216.58	212.01	223.28	219.78	214.74	215.36	220.19	218.28	217.89	208.23	217.96	219	209.87	212.58	217.06	220.17	217.22	218.06	222.18	217.19	221.83	214.3	216.48	217.61	207.9	217.93	213.07	216.48	215.8	219.75	205.66	219.15	220.26	220	217.01	220.23	214.71	217.56	219.05	217.6	217.79
214.71	206.97	215.9	214.85	216.18	211.13	214.74	213.38	215.84	210.37	215.72	211.96	212.58	206.4	220.19	212.93	211.73	217.25	210.87	215.82	209.08	211.94	214.64	210.42	210.46	211.93	209.85	208.36	212.86	210.86	213.02	203.53	212.61	215.83	206.16	208.76	218.52	210.61	208.92	208.68	215.4	208.91	211.84	212.2	210.02	212.42	209.79	208.87	216.22	216.42
211.35	212.05	204.99	209.12	213.53	206.48	210.82	208.72	211.52	215.12	210.93	210.6	212.25	203.13	211.38	208.19	204.32	207.14	212.67	205.27	206.97	214.14	206.51	206.37	206.64	201.66	206.85	210.11	212.36	205.65	208.77	208.09	209.25	213.45	211.57	211.06	203.11	206.89	210.85	207.74	204.38	210.05	207.21	205.37	211.44	213.09	209.58	207.12	209.31	211.27
214.64	214.12	210.94	209.27	216.25	209.66	217.2	205.48	210.86	212.87	211.8	211.62	215.39	207.16	215.45	214.98	214.7	216.18	218.1	219.23	220.07	213.67	212.93	214.07	213.98	212.13	216.77	220	216.59	211.96	215.02	208.75	212.76	207.25	214.99	217.86	211.2	210.39	207.43	216.74	214.07	214.3	218.43	214.63	215.45	214.13	208.36	211.48	212.82	210.19
215.22	208.16	213.15	216.33	218.27	215.4	214.99	218.85	220.65	220.74	219.22	216.68	216.64	215.63	213.17	215.87	222.33	223.45	224.76	217.92	221.11	222.24	212.72	220.32	222.12	219.76	221.17	217.29	220.56	219.67	221.72	216.14	218.93	217.72	218.19	222.5	217.9	214.62	215.41	227.64	216.86	222.26	210.69	218.44	214.03	211.44	218.87	216.64	219.15	210.52
206.45	203.81	204.78	200.08	204.47	203.24	200.97	205.42	202.83	208.38	203.68	204.46	206.64	208.58	205.06	200.31	204.29	196.93	198.8	206.64	205.47	207.4	209.13	205.06	202.48	206.92	202.66	198.69	204.07	206.69	208.07	201.1	196.66	208.35	208.07	204.18	204.94	208.33	204.39	202.27	210.71	210.81	198.03	205.27	204.53	206.68	207.66	201.22	201.34	205.16
203.88	201.28	200.73	199.54	194.79	202.2	204	208.64	202.31	203.07	204.58	195.32	197.26	198.5	201.89	200.71	204.41	202.29	198.44	197.96	197.94	201.17	197.96	201.16	204.55	200.75	196.98	204.41	203.37	207.2	202.77	203.24	200.66	199.53	211.68	205.83	204.23	201.76	196.85	199.14	196.49	199.92	202.59	202.52	204.29	201.7	198.78	197.63	204.64	194.08
202.68	202.96	197.99	201.56	202.45	194.71	195.33	202.39	196.08	205.55	200	200.63	203.77	200.99	197.07	199.14	197.3	201.61	201.55	198.76	198.7	194.03	198.18	198.11	207.68	200.57	203.98	199.62	200.71	196.58	197.46	193.97	201.28	200.19	194.36	196.42	196.64	204.64	198.46	199.9	206.36	204.3	195.43	200.47	198.28	200.28	195.83	197.73	197.27	194.3
209.52	214.34	208.63	202.9	213.75	205.89	203.71	218.33	207.92	207.49	205.42	206.41	209.86	207.99	208.74	202.7	206.37	203.62	206.6	211.4	207.11	202.23	218.75	208.73	212.59	207.06	205.19	209.02	201.63	201.25	206.57	202.66	204.05	209.52	209.71	207.46	199.18	209.66	208.33	207.44	205.17	212.9	201.68	210.14	204.5	207.2	206	210.96	216.28	204.34
201.68	212.94	208.13	207.11	198.93	208.55	204.13	210.56	205.83	199.79	199.9	207.98	207.89	206.82	202.04	212.7	209.51	210.87	206.27	212.64	207.01	200	210.77	205.53	207.49	208.86	204.66	203.8	207.93	210.99	213.42	212.47	214.93	206.67	203.58	205.08	205	210.99	206.11	200.42	203.93	216.37	205.32	201.01	207.06	207.53	213.09	208.06	207.45	209.8
215.84	209.24	202.87	211.34	216.42	216.58	210.68	216.2	211.35	212.43	212.51	208.26	211.09	210.27	205.25	203.56	208.68	209.66	215.59	217.31	205.38	215.68	211.45	206.65	216.31	209.67	215.78	208.65	213.02	205.45	208.57	210.19	205.67	209.2	207.04	206.1	205.35	218.81	213.58	210.95	209.85	210.06	208.51	217.79	208.43	213.29	210.23	216.51	210.47	217.01
194.21	198.67	189.05	202.42	194.51	197.32	197.98	192.29	197.89	191.5	200.58	195.5	189.34	196.4	194.62	193.33	202.47	194.54	192.17	193.86	202.87	195.66	197.34	188.18	200.33	196.34	194.38	203.1	192.89	192.58	198.39	187.8	198.72	194.45	193.93	189.87	191.41	195.06	190.62	197.53	199.43	194.66	198.55	193.2	195.02	193.81	193.72	198.59	192.9	197.3
198.37	211.88	208.02	205.38	202.71	202.53	204.07	201.68	203.69	199.48	200.36	202.95	207.76	197.19	204.74	208.66	207.9	207.19	206.78	205.56	197.57	209.69	202.53	206.46	201.99	198.6	212.18	204.53	204.75	208.06	207.16	200.33	207.4	199.33	212.75	203.03	197.63	198.53	204.25	205	202.4	208.72	205.82	203.5	205.96	206.44	203.36	208.24	197.25	204.5
206.5	205.47	215.31	212.8	202.33	211.99	206.49	210.01	205.44	205.74	203.39	212.51	207.17	210.35	211.79	202.53	211.11	213.52	213.97	204.73	207.5	212.46	210.57	206.33	204.28	211.64	208.65	209.16	197.66	206.24	207.53	202.14	203.13	206	208.82	207.85	206.6	207.08	211.28	208.7	204.3	206.07	201.45	209.25	212.02	205.92	203.87	208.46	206.23	209.76
220.06	211.53	213.35	213.38	215.46	213.95	218.62	220.93	219.21	216.85	219.81	217.55	218.15	215.48	217.51	208.18	219.8	215.21	215.6	216.07	218.61	216.4	217.46	213.41	219.91	210.16	214.49	224.22	216.04	216.5	217.74	215.66	221.07	211.84	218.41	218.58	214.48	213.08	216.64	216.41	216.06	216.18	217.43	215.25	215.95	218.53	212.6	222.24	217.76	214.05
197.75	199.46	201.16	201.31	202.63	196.8	203.98	199.66	201.66	203.26	203.79	201.11	196.72	200.8	205.27	196.79	197.69	192.4	195.27	203.91	198.12	200.8	202.34	203.29	199.12	195.85	196.94	202.45	197.77	199.31	196.83	202.28	201.23	203.45	199.64	195.59	197.1	197.67	190.08	200.64	197.1	195.31	198.6	206.07	198.4	202.15	202.39	202.14	199.44	202.16
214.15	211.55	210.78	214.31	216.01	210.96	208.04	212.03	212.92	212.68	211.69	213.17	215.41	213.61	218.45	214.71	211.62	217.78	219.46	215.95	211.01	215.91	214.43	212.84	218.61	215.48	218.42	209.24	217	216.63	218.9	212.66	212.56	212.58	209.83	212.48	220.71	214.53	214.04	210.99	207.68	221.88	213.1	210.76	217.7	214.16	212.6	208.28	213.46	221.07
208.49	204.73	212.23	212.29	206.5	210.05	212.07	210.01	208.8	216.44	209.66	213.6	219.01	207.11	210.5	215.65	209.6	219.54	209.71	211.22	213.23	207.63	212.22	211.53	209.51	215.24	206.72	208.07	213.65	211.46	214.24	212.78	211.03	217.57	210.32	212.76	212.11	206.66	212.23	210	214.89	213.17	211.46	211.53	218.2	211.78	206.01	212.62	214.47	217.06
212.62	209.39	205.62	202.57	201.86	208.93	205.17	210.47	206.83	207.37	210.57	208.36	201.87	210.08	212.29	212.3	211.35	203.06	211.32	214.09	207.4	212.52	205.2	204.99	210.4	205.42	216.13	201.06	205.29	209.7	205.05	209.31	208.72	203.14	217.63	210.48	206.54	204.56	206.87	209.96	212.51	204.58	211.57	207.67	211.49	206.33	205.51	210.48	209.4	205.17
215.07	215.45	212.04	211.88	215.45	218.41	210.94	217.74	212.89	217.14	219.34	211.59	215.18	208.32	216.96	213.6	210.59	216.97	212.42	214.45	217.85	210.48	208.99	208.15	214.38	212.43	209.31	213.64	212.38	211.54	210.62	211.82	213.3	216	209.86	214.73	208.89	211.58	209.88	208.8	210.74	219.82	216.35	214.84	215.39	210.55	213.65	214.41	217.77	211.92
196.88	194.25	202.23	198.18	195.26	203.24	204.34	203.48	197.61	202.77	201.82	199.39	197.02	193.21	194.73	197.82	200.14	202.22	192.9	197.18	204.99	194.44	201.52	199.28	204.38	202.4	200.16	192.4	195.66	201.71	197.9	202.35	198.22	197.39	201.98	196.87	198.54	193.93	199.5	198.34	195.7	199.57	201.68	195.33	206.08	201.4	200.53	198.32	199.48	208.21
222.06	218.75	217.43	215.88	217.65	218.99	212.99	217.93	216.75	223.97	217.03	213.72	218.83	226	217.64	217.02	216.84	211.23	220.74	212.16	212.75	215.07	214.73	219.69	213.8	218.3	216.58	218.42	221	217.3	224.04	218.75	213.86	215.73	223.64	220.48	217.01	215.67	218.12	219.89	217.81	224.16	220.68	210.16	217.42	220.93	212.01	218.47	219.04	213.38
204.48	207.61	212.27	204.99	214.35	208.9	208.64	208.75	208.57	205.1	202.9	208.93	208.74	209.85	209.89	208.65	209.08	200.19	210.83	205.6	206.17	200.55	214.39	213.04	209.9	206.52	207.25	205.15	206.73	214.13	205.57	206.9	209.61	208.8	204.46	209.33	210.55	214.89	211.63	203.49	209.9	207.96	205.56	211.07	212.17	208.49	201.7	209.05	215.92	203.61
209.2	214.26	205.08	212.58	211.18	210.59	206.61	217.58	210.84	209.5	215.78	211.12	210.69	210.88	212.48	213.26	214.87	214.04	205.74	211.73	212.21	208.8	211.99	210.65	216.06	214.27	210.62	214.97	212.69	210.16	213.27	210.15	210.52	209.44	208.52	209.3	207.47	213.8	214.96	218.67	211.58	214.16	204.3	215.89	210.96	211.65	213	216	212.28	210.84
216.22	223.71	222.2	219.72	217.59	224.23	214.46	214.88	221.01	214.7	216.69	213.27	212.97	224.18	214.14	213.74	221.2	224.52	218.28	217.95	216.87	222.31	217.81	213.43	218.29	222.86	218.77	219.68	221.45	219.45	217.72	219.45	219.27	215.3	214.37	221.32	216.84	217.11	214.19	218.57	219.51	220.27	217.41	219.91	221.89	212.2	216.31	219.77	221.34	220.45
217.78	208.69	205.94	207.38	215.38	209.91	218	214.14	210.24	210.87	214.15	209.55	214.02	210.66	216.09	213.74	208.24	212.84	208.99	218.21	210.69	220.81	213.36	208.45	211.07	218.09	213.44	216.16	206.21	211.28	216.77	209.45	219.67	213.65	213.67	208.48	218.3	207.48	211.81	214.03	215.06	215.21	214.32	210.4	214.72	212.94	209.43	212.21	218.7	211.82
204.99	209.29	210.66	210.5	206.47	210.5	209.94	210.57	209.89	208.03	209.27	208.39	209.65	211.18	208.12	207.93	209.58	210.7	208.08	210.68	205.74	208.17	213.82	213.02	209.36	201.36	215.05	207.64	205.79	211.43	210.74	208.46	209.68	208.94	204.21	213.2	210.21	202.58	208.43	211.49	210.66	209.2	201.57	210.95	205.44	209.61	206.9	208.22	209.01	211.24
218.27	215.63	218.13	214.85	221.04	217.18	215.85	213.55	210.98	218.4	217.66	218.55	214.27	214.16	215.62	216.63	214.55	217.11	220.5	219.43	213.51	213.25	220.13	215.14	220.95	218.19	223.54	213.42	213.08	222.78	218.67	213.39	220.78	212.98	219.75	217.57	221.01	215.83	215.37	217.33	216.04	210.99	220.52	222.66	220.19	215.42	220.94	218.46	220.62	221.04
211.15	209.25	209.25	211.6	214.32	206.45	212.92	217.7	212.76	210.9	212	210.24	206.08	215.39	207.4	205.95	216.1	210.18	217.31	206.15	210.22	219.77	208.16	213.16	214.78	209.9	206.6	220.25	214.28	207.69	212.54	216.68	213.13	209.92	213.73	211.99	216.51	214.53	211.26	209.84	213.88	218.25	207.52	211.99	202.34	208.32	206.4	215.77	213.59	217.64
214.52	214.44	224.31	209.85	217.12	225.74	216.71	220.08	210.89	220.44	224.99	219.46	216.4	218	218.05	220.11	213.55	218.86	213.52	215.61	214.16	211.88	220.62	223.87	218.26	215.89	217.91	221.42	218.2	214.62	215.07	211.98	212.59	222.24	210.77	217.3	215.62	215.36	217.25	220	219.09	212.13	217.6	219.83	215.23	217.9	215.22	214.24	220.73	214.9
204.51	206.13	200.48	200.82	210.92	205.86	207.91	203.8	202.52	205.33	211.72	201.17	206.64	202.86	205.42	201.76	202.42	198.72	211.97	201.7	205.21	206.8	199.75	200.15	207.05	208.06	210.52	201.52	207.6	204.3	200.63	207.09	205.02	205.78	202.95	200.72	201.9	199.88	207.23	200.5	203.02	201.94	203.87	204.06	212.13	198.18	204.12	198.99	202.02	210.91
207.56	216.55	209.2	209.29	211.34	212.07	204.66	211.56	210.55	208.68	213.96	212.21	205.23	206.15	204.03	213.87	207.74	211.57	203.26	206.85	207.44	210.3	211.26	205.15	217.66	206.68	205.42	209.15	209.03	206.23	210.06	216.59	207.95	203.74	209.1	206.94	205.89	210.49	205.87	196.95	208.78	208.98	210.68	206.16	208.82	208.65	211.29	213.8	203.51	213.98
206.28	206.06	204.88	210.13	207.82	212.15	202.92	204.01	207.21	201.18	211.38	209.14	207.97	208.51	211.2	212.01	204.57	209.15	210.71	207.68	207.58	208.67	208.15	212.82	207.02	208.41	214.54	211.41	209.96	210.16	210.39	205.18	203.88	208.46	203.72	200.32	207.45	202.58	211.85	209.42	215.39	203.84	207.86	209.22	205.25	204.18	214.51	206.07	211.69	209.21
209.88	214.45	208.74	208	214.91	207.66	213.77	215.65	212.16	215.16	217.33	215.64	210.87	210.76	216.18	214.06	211.65	220.05	207.34	214.1	215.79	214.51	220.79	214.29	206.54	214.39	212.5	208.03	216.98	210.31	212.95	210.99	208.08	219.29	213.55	211.9	208.25	214.11	220.37	212.29	214.73	205.52	211.07	214.33	210.34	208.69	211.45	207.46	210.61	212.23
198.56	199.53	195.28	191.07	194.73	196.69	197.49	197.56	210.01	194.78	195.98	192.68	195.82	204.36	200.84	203.31	194.79	200.64	198.49	197.31	203.5	194.28	200.16	196.18	199.84	196.24	195.6	197.81	198.26	198.23	200.33	196.19	192.03	201.83	202.16	197.92	199.73	192.82	204.72	194.75	198.33	195.45	194.98	198.66	193.89	203.08	194.87	196.41	192.29	205
211.98	212.43	215.3	207.05	205.71	212.42	207.32	215.87	210.73	212.03	208.09	208.13	210.81	208.02	210.57	209.44	208.5	209.69	212.04	208.62	215.19	207.6	212.7	211.85	210.55	206.1	203.81	206.73	211.12	210.32	214.05	211.33	208.35	209.95	205.53	210.74	208.34	210.32	211.4	215.73	210.87	206.33	210.09	208.08	208.99	214.64	211.43	209.17	211.54	210.04
196.79	207.36	203.93	203.69	198.94	196.38	199.89	203.08	202.01	197.05	198.16	202.33	200.39	190.96	206.52	206.7	197.37	200.98	203.52	201.61	193.29	201.72	208.07	195.96	198.38	195.34	202.8	204.35	201.03	202.92	199.02	199.31	194.71	202.27	200.63	195.87	194.57	200.95	197.25	197.61	202.05	199.46	200.37	204.24	202.24	194.11	202.09	200.57	194.78	203.4
204.06	202.15	195.47	201.37	205.92	200.49	197.91	205.38	203.56	201.18	201.7	201.03	200.5	203.33	207.59	197.97	200.79	199.09	199.36	199.91	197.89	205.11	206.68	196.37	199.57	202.04	203.53	199.23	199.81	204.33	200.41	200.94	209.01	200.17	203.18	202.2	198.72	193.81	199.79	199.54	206.27	201.48	198.78	204.41	203.87	206	193.53	209.11	197.68	198.84
205.83	208.43	202.96	208.37	205.29	199.86	212.8	210.25	205.99	206.65	205.42	207.8	203.31	205.67	201.98	204.63	208.09	197.09	202.15	205.66	205.7	205.62	212.08	209.22	206.8	204.9	206.26	208.27	206.01	209.34	192.67	205.79	203.53	205.07	203.64	206.36	196.8	206.91	197.25	203.27	208.83	203.22	206.87	203.45	205.45	209.28	203.99	201.24	206.32	206.39
217.85	216.18	213.69	213.98	214.31	223.65	211.53	214.41	216.73	220.39	212.84	223.02	213.55	212.96	217.74	220.23	216.65	221.78	217.92	218.21	217.98	215.18	216.65	214.4	216.7	214.93	215.05	218.17	212.36	220.56	216.88	215.8	213.97	219.94	220.44	216.34	214.53	216.04	211.64	211.21	213.84	222.07	214.63	214.53	214.74	210.41	211.72	212.36	214.76	220.88
205.28	206.93	206.22	207.5	214.25	205.47	217.86	206.09	207.44	202.77	214.23	214.2	206.19	206.78	204.55	220.57	210.51	205.59	210.47	209.06	212.63	208.66	208.23	213.52	214	204.07	209.71	205.54	208.31	211	210.26	211.74	204.59	207.83	209.78	212.49	206.89	212.62	206.01	208.75	209.03	206.63	212.74	208.5	216.23	206.86	204.26	207.11	210.05	206.59
206.19	202.96	211.76	209.4	214.44	206.2	212.96	207.03	200.01	208.96	205.61	207.09	209.31	209.16	208.08	205.41	207.33	208.5	206.91	204.83	208.81	209.89	205.63	207.28	202.21	201.26	207.85	208.27	205.12	204.7	211.13	206.8	204.85	207.68	210.47	210.17	206.91	215.93	205.47	204.87	209.84	212.47	211.3	206.65	211.15	211.76	206.24	207.84	211.51	200.97
213.79	216.68	209.76	214.02	213.37	212.26	216.97	212.62	212.58	211.55	215.56	210.42	216.92	206.91	216.62	207.76	219.38	215.34	209.12	210.98	210.75	213.6	208.5	209.74	215.94	210.67	212.04	210.88	214.18	215.34	213.02	210.52	215.91	212.36	209.96	214.6	210.63	203.36	211.66	211.09	213	216.09	212.54	206.53	219.28	214.6	211.1	216.76	215.34	213.92
208.38	208.5	209.16	207.43	203.64	206.4	210.86	202.16	199.35	204.88	204.58	206.13	209.38	202.9	210.25	207.03	203.58	208.77	209.42	212.06	202.97	207.1	211.43	211.73	207.17	203.34	205.16	202.79	204.88	213.12	208.01	210.29	206.29	203.42	212.15	207.67	206.98	207.72	212.06	210.8	209.29	205.01	204.71	209.19	203	209.24	210.55	210.42	211.23	201.77
214.1	203.41	209.44	212.29	203.37	208.93	208.95	215.3	208.58	211.34	214.44	211.28	216.95	205.84	210.36	209.89	211.77	208.65	213.09	212.73	205.64	207.49	210.04	210.41	203.97	210.86	209.1	213.11	207.87	211.65	218.45	217.96	206.95	205.05	208.06	208.83	211.65	202.9	204.02	213.51	203.96	205.52	209.14	209.23	208.33	209.34	208.8	201.81	210.95	209.2
204.17	207.69	208.09	204.25	207.23	207.04	200.74	206.37	204.26	200.71	204.03	201.15	205.46	204.66	206.34	199.67	206.19	198.51	208.35	206.04	201.49	204.75	207.66	204.77	198.75	205.45	198.4	202.02	201.01	207.44	201.69	198.87	200.13	201.3	201.83	195.48	206.53	197.6	203.78	203.8	209.38	202.5	212.39	208	206	208.94	201.61	200.49	206.58	202.15
205.77	207.17	206.67	205.61	210.47	208.23	208.29	209.63	204.05	211.97	203.66	209.98	209.97	209.41	210.57	207.45	208.85	204.66	207.21	212.44	210.69	206.42	209.67	206.86	200.26	217.06	209.93	214.98	204.59	197.68	203.24	206.72	207.82	207.78	207.33	209.94	207.36	204.03	206.59	209.81	207.57	209.14	208.41	213.51	217.09	205.62	206.61	210.27	213.64	205.9
204.64	202.67	207.76	202.91	200.1	203.86	202.99	196.18	195.45	204.89	201.45	197.07	208.29	198.25	200.91	201.17	199.46	202.8	196.92	202.11	204.59	196.39	195.41	197.46	199.9	193.57	203.08	200.91	199.09	194.52	201.24	199.78	199.15	200.71	194.58	199.22	201.08	201.9	202.41	196.37	200.49	203.08	203.72	203.48	200.93	208.84	203.12	200.03	206.41	205.96
195.29	189.08	184.65	188.71	199.06	199.49	199.05	197.09	194.15	196.86	194.47	194.88	197.74	193.61	199.51	192.5	194.33	192.92	195.47	190.19	195.06	190.67	190.9	193.02	189.47	198.33	200.25	195.03	193.33	191.95	198.15	190.89	194.82	199.12	202.79	190.42	196.06	191.57	191.48	199.45	193.2	195.43	199.04	198.19	193.51	196.62	195.53	192.65	201.86	194.51
191.72	195.25	195.09	194.91	194.7	193.81	199.51	197.93	191.65	197	193.97	191.29	197	194.1	192.69	193.57	189.37	197.14	195.61	191.61	191.83	199.08	195.39	189.33	195.68	197.25	198.61	197.36	200.67	196.65	201.48	195.01	195.98	189.53	193.47	199.99	194.25	197.14	192.46	194.41	197.5	191.51	198.74	197.03	197.1	194.76	196.69	203.84	189.84	191.29
210.69	214.4	210.3	211.6	204.22	207.54	203.5	210.01	202.45	211.86	214.34	218.61	215.03	209.41	214.1	209.78	209.41	204.4	207.6	213.53	209.16	206.97	205.48	209.51	207.16	200.37	204.73	211.45	207.81	213.5	215.95	210.82	204.68	209.3	205.53	206.72	203.3	204.13	209.81	209.07	211.16	206.23	207.57	206.29	212.98	199.94	219.79	202.43	200.88	203.92
205.98	204.99	202.04	208.03	203.08	206.01	209.14	203.88	201.61	201.98	207.29	201.58	204.29	203.06	197.63	203.68	211.09	201.25	205.22	207.08	209.4	196.74	210.16	201.65	202.87	203.25	201.79	204.79	201.98	198.08	205.37	204.66	207.8	200.17	199.22	196.65	205.37	200.75	203.13	203.11	203.29	202.29	200.77	203	203.35	203.55	204.39	207.55	201	203.62
200.94	198.84	194.23	202.86	198.47	202.78	200.49	197.58	199.46	197.22	197.69	202.62	201.78	197.48	199.85	199.85	202.75	201.49	199.65	196	201.23	198.46	198.68	207.54	201.58	206.54	201.71	190	196.58	204.38	201.63	203.38	200.25	202.05	202.92	202.86	200.56	193.2	206.4	206.05	203.55	201.2	202.96	203.91	204.27	198.27	197.46	201.48	197.87	195.8
204.92	198.94	213.8	212.75	202.99	206.92	204.66	207.98	207.54	203.89	202.8	201.2	204.22	206.09	199.76	203.69	200.55	204.82	211.1	201.3	201.25	202.8	204.52	207.31	196.06	211.22	200.36	204.64	207.77	202.89	206.03	205.57	198.25	208.21	206.38	204.3	202.58	197.93	204.29	198.49	203.5	203.11	206.44	202.07	209.49	196.8	201.46	201.65	202.53	199.26
201.61	206.03	204.27	200.6	211.96	200.99	206.18	207.25	212.76	205.21	203.89	210.53	205.13	208.62	205.59	203.29	208.51	204.16	204.87	203.27	206.77	207.77	207.24	210.38	209.89	207.06	206.96	209.3	203.6	207.01	202.21	208.42	199.96	209.88	206.42	202.62	207.22	209.01	202.66	203.15	211.09	200.65	206.67	201.95	208.72	207.56	210.89	202.95	206.39	202.24
207.12	213.68	212.93	211.09	215.55	217.72	211.52	209.27	212.99	212.58	212.35	208.23	214.19	218.51	216.55	211.38	213.17	214.97	218.97	208.31	219.95	210.36	208.65	217.44	211.08	218.16	206.42	215.89	215.55	215.07	221.97	221.41	211.21	211.24	219.31	213.7	211.69	207.05	214.07	210.58	219.46	216.38	208.98	217.51	213.29	213.7	213.01	213.94	216.07	216.47
212.04	207.62	211.68	213.14	207.16	214.26	202.67	212.01	208.12	206.62	210.36	212.17	210.77	207.19	210.02	210.01	214.77	205.97	213.17	206.67	207.95	211.7	211.45	211.7	212.99	209.74	217.15	204.71	208.06	211.32	205.87	204.45	213.24	213.48	203.55	207.95	208.2	214.22	210.45	203.23	207.11	208.83	208.61	209.89	207.03	208.7	212.01	208.25	206.95	204.59
207.71	212.87	216.1	215.21	210.89	215.96	208.9	214.56	208.4	210.59	208.31	207.33	210.7	209.31	213.02	213.95	217.42	208.45	207.85	211.87	211.28	210.2	212.88	212.91	213.33	213.46	214.33	217.38	213.31	213.54	209.55	213.81	214.52	210.86	209.1	214.21	212.21	215.73	215.65	209.94	209.13	207.23	212.14	210.69	215.7	213.69	213.3	216.91	213.47	216.3
202.84	198.18	202.32	202.73	204.39	200.03	206.1	203.12	204.27	194.5	201.63	193.57	204.04	200.75	194.36	202.37	203.97	195.99	200.51	197.16	198.55	200.86	195.54	196.67	196.01	198.89	200.43	202.78	201.75	200.31	200.41	197.69	205.73	205.27	195.72	201.33	199.12	205.2	201.75	203.11	207.02	198.76	199.11	198.29	198.36	197.2	197.74	197.06	198.57	201.18
197.12	206.36	199.44	203.91	196.91	200.1	200.78	198.04	201.94	196.82	194.09	204.14	208.22	203.47	202.95	202.13	200.42	198.35	203.41	208.2	200.64	197	206.23	201.86	200.45	202.58	202.73	205.08	198.38	197.45	206.26	202.13	206.6	203.22	201.68	199.5	200.57	205.8	205.22	201.91	203.23	202.71	208.18	203.84	207.54	201.09	211.07	203.27	203.53	200.33
198.68	198.78	198.17	202.13	201.06	198.51	202.35	201	202.78	203.2	202.78	195.47	199.35	200.83	204.29	203.34	202.34	201.64	200.76	196.94	202.47	198.55	206.09	195.75	203.64	201.07	201.08	205.93	195.2	202.01	203.9	190.78	197.75	200.17	201.82	198.26	200.43	203.35	196.25	194.92	199.18	205.34	202.51	198.95	205.22	192.77	202.73	200.52	201.34	204.47
210.35	207.16	212.39	205.96	209.16	209.1	211.38	210.99	210.13	205.79	210.91	212.28	207.1	204.46	203.32	204.37	208.52	212.72	208.64	213.17	211.84	213.2	206.17	207.39	207.56	217.38	208.92	209.77	203.72	210.71	216	210.96	210.71	211.47	206.56	212.67	211.63	202.34	202.1	210.88	208.78	214.16	212.89	202.02	212.61	197.44	207.09	208.62	209.37	209.03
205.92	206.04	209.63	205.47	205.15	207.7	200.8	202.46	207.73	202.25	206.1	205.85	201.4	204.55	200.12	197.8	206.75	198.33	204.99	206.11	202.72	205.33	205.92	208.17	204.24	207.26	205.21	203.47	201.09	208.11	203.66	203.76	209.35	212.04	204.47	204.6	209.19	205.89	202.2	204.52	209.83	208.3	200.36	207.6	204.66	203.71	202.36	203.63	201.52	202.92
209.98	210.06	208.13	213.31	214.15	215.02	209.26	209.9	207.68	207.57	207.32	207.24	209.9	211.98	216.67	213.36	207.6	207.65	213	210.83	214.18	209.6	206.92	210.6	211.14	207.75	211.13	211.57	214.55	216.12	203.55	216.09	214.03	203.63	210.18	212.68	211.12	211.64	204.53	210	212.3	207.76	210.3	207.41	207.26	219.82	210.64	216.23	211.91	220.52
212.28	209.94	205.31	204.97	210.53	209.33	208.52	209.23	201.82	201.97	210.81	207.79	203.8	203.91	204.96	211.12	211.2	203	204.47	204.04	205.31	209.8	207.61	207.78	209.27	213.4	208.11	204.82	208.54	210.81	200.89	208.28	201.88	208.4	209.33	201.66	211.23	201.75	211.76	208.72	214.67	210.56	210.93	204.63	209.38	210.51	205.66	216.61	212.19	205.42
204.97	207.2	212.4	206.59	205.57	208.81	205.99	211.06	208.87	208.44	207.38	199.27	209.73	202.74	211.22	205.57	201.7	206.01	209.21	203.11	207.37	206.5	205.64	205.83	205.51	203.64	209.15	205.98	207.33	207.24	211.01	206.47	202.64	204.84	202.59	206.11	199.63	207.7	211.1	209.39	210.09	210.87	205.08	206.63	210.52	200.31	212.06	205.49	210.67	208.24
217.85	203.6	212.52	210.71	210.9	209.48	205.67	209.19	215.61	209.02	208.11	208.61	205.55	211.57	205.18	204.02	210.83	205.44	211.82	211.64	205.02	204.7	206.31	206.21	200.09	204.33	210.2	200.79	206.37	207.35	208.38	209.84	203.46	203.69	208.03	207.8	211.5	209.4	206.07	205.23	212.02	208.04	205.48	210.13	202.73	205.93	207.63	208.9	203.43	207.55
211.25	219.74	218	217.86	212.98	223.65	217.23	214.52	219.49	213.47	211.74	220.72	214.06	213.76	213.85	220.69	217.71	220.69	217.36	211.64	219.3	213.75	216.09	220.84	221.74	214.96	220.8	213.27	213.27	223.67	217.54	214.02	207.17	211.78	216.47	216.81	220.24	216.58	220.81	219.31	222.56	216.56	216.03	218.64	220.97	218.54	222.2	215.71	215.72	214.56
193.48	194.14	192.69	194.12	203.36	194.14	198.66	202.58	194.2	198.86	192.92	202.31	198.16	194.98	199.55	196.52	195.27	188.72	192.31	189.65	192.89	192.95	192.55	189.82	197.67	189.34	191.28	195.32	197.85	195.95	198.71	199.14	196.3	198.08	195.76	194.07	195.04	188.93	198.73	192.85	186.85	197.08	197.05	192.8	194.83	194.48	190.43	196.47	199.06	202.32
208.41	208.39	205.81	206.76	202.15	209.11	207.73	209.89	211.79	210.29	205.63	206.81	210.73	211.11	201.76	208.97	205.28	209.26	208.64	207.25	202.12	207.16	204.1	206.37	207.62	210.32	205.08	211.16	210.76	207.27	202.11	204.24	210.13	206.73	206.75	202.01	211.95	209.94	206.58	209.43	204.81	205.68	214.17	202.83	201.03	202.22	203.39	205.21	204.22	208.93
202.18	203.9	205.3	207.3	209.75	205.13	205.02	211.18	203.06	205.59	204.62	200.38	206.96	201.14	210.18	210.05	206.89	208.69	207.25	206.62	208.94	207.21	206.98	203.05	211.22	199.11	205.21	208.22	207.03	203.45	208.34	205.36	201.13	206.45	204.52	208.66	207.54	206.9	209.88	213.74	208.05	207.62	198.1	211.61	209.46	209.51	205.32	206.53	206.97	206.29
204.3	202.78	204.02	201.05	204.29	199.33	203.26	209.12	201.76	199.37	204.64	205.39	199.11	193.33	200.88	209.29	204.58	200.92	209.83	206.91	202.98	205.6	201.15	205.26	206.64	203.63	204.2	207.91	203.01	213.3	204.63	205.7	204.86	202.46	203.12	210.85	205.64	206.93	206.9	206.6	200.36	200.79	206.55	201.71	205.09	204.11	202.33	198.02	207.88	207.04
210.86	218.16	213.15	217.28	212.15	211.04	215.29	216.39	210.11	216.23	222.51	208.2	216.87	210.09	208.93	206.32	207.1	212.98	212.73	213.87	210.63	213.67	206.36	213.37	210.31	211.29	215.15	217.52	209	211.51	208.6	212.07	212.04	213.92	211.64	216.58	211.28	215.09	208.45	211.58	209.05	212.44	209.66	213.54	216	218.18	215.47	215.15	212.65	206.49
217.52	215.09	209.38	207.23	214.78	215.28	213.1	213.41	207.54	206.87	212.63	213.59	209.22	209.57	213.5	214.94	215.8	217.69	217.91	210.42	214.18	206.96	208.69	205.18	208.98	211.17	211.87	212.3	215.66	213.14	211.13	217.08	216.24	211.44	213.98	202.61	209.23	216.01	211.93	207.01	209.58	215.98	206	216.42	217.05	208.83	214.88	205.92	212.22	220.88
200.41	197.58	199.81	208.4	202.97	199.64	206.66	200.66	195.89	201.31	199.8	198.99	199.65	196.19	193.74	195.25	200.67	195.25	201.65	202.92	204.48	198.86	196.44	205.43	195.47	200.79	203.73	196.09	196.65	202.42	201.5	196.06	203.2	196.99	198	206.61	197.7	201.37	198.58	199.19	193.44	198.76	201.23	198.2	200.89	197.81	193.37	195.92	198.02	203.57
203.97	206.89	204.93	207.33	211.96	201.88	205.18	210.51	210.8	198.39	205.7	205.23	203.42	207.2	209.16	209.26	208.05	209.96	204.41	211.24	209.12	207.01	202.49	205.89	206.44	207.37	212.32	213.77	212.17	206.61	209.96	213.42	210.83	205.97	208.56	205.17	208.03	211.29	211.06	205.12	200.52	209.62	210.72	210.59	205.68	208.19	204.04	205.71	207.84	206.7
199.91	202.25	204.32	192.51	197.23	196.56	200.37	200.58	201.7	199.9	198.07	199.59	196.82	197.17	202.08	195.81	202.54	198.38	196.05	192.84	199.57	203.29	202.71	202.98	200.67	195.06	195.27	193.12	203.01	199.53	203.74	205.24	195.03	202.45	193	195.71	198.61	198.19	202.11	203.48	198.51	199.2	200.35	195.09	201.45	203.16	203	199.24	197.3	196.45
202.7	209.68	206.84	200.7	207.18	208.97	206.81	211.72	206.4	202.22	205.46	206.82	209.88	203.16	201.74	205.58	208.84	203.44	204.2	202.06	207.37	204.02	207.52	209.74	206.14	212.82	211.64	208.9	208.59	205.04	208.73	207.18	208.53	211.69	203.43	209.17	209.62	206.44	206.96	204.78	202.26	206.71	205.71	205.63	211.13	200.38	206.9	201.69	208.51	206.91
203.22	201.09	203.32	201.44	196.32	203.95	204.89	198.57	199.23	204.9	206.88	196.79	198.52	200.17	207.34	207.92	202.11	209.59	198.27	204.87	199.9	207.87	204.97	202.34	202.6	208.44	204.24	197.88	196.88	202.76	204.44	209.75	198.29	205.21	200.81	195.97	211.97	206.31	199.41	202.11	205.78	207.68	205.35	202.9	204.01	196.45	201.19	209.5	205.4	204.84
218.28	216.06	213.25	221.25	223.31	219.98	215.46	220.96	219.33	216.43	220.41	217.03	217.32	219.12	219.6	211.8	217.61	213.81	217.59	213.63	217.69	218.36	213.74	207.33	214.08	212.51	224.09	215.97	219.36	223.44	216.41	222.35	220.32	213.61	220.11	219.72	215.62	220.63	214.08	219.02	218.18	214.41	213.35	215.81	213.43	216.48	211.08	209.17	214.98	216.97
211.4	209.47	210.53	213.67	204.51	206.42	208.48	204.83	206.76	215.7	209.37	211.25	214.15	214.56	206.18	214.11	211.87	212.71	212.45	213.48	213	212.89	213.99	213.85	204.81	209.73	210.32	208.07	216.15	211.73	210.46	206.23	211.3	206.31	209.3	213.63	211.82	213.26	215.71	213.54	208.51	213.64	215.65	212.76	211.53	207.17	214.87	211.92	211.43	213.74
215.94	215.18	209.52	210.83	210.71	215.64	209.73	216.35	211.15	209.42	210.57	211.95	214.06	211.2	208.55	213.63	202.9	205.72	211.6	211.87	216.33	214.51	211.63	212.02	212.35	213.2	211.72	208.67	207.09	211.6	210.54	212.13	206.22	208.04	212.97	214.36	212.98	212.33	208.63	218.16	213.67	211.39	212.08	212.06	209.66	210.01	208.3	210.14	211.96	210.65
220.27	217.54	214.57	221.24	218.07	216.67	217.22	220.14	215.37	215.51	218.09	213.52	219.06	218.05	221.98	213.6	213.85	214.25	222.18	216.33	220.62	212.12	214.62	220.49	220.47	220.15	220.83	217.83	217.3	220.97	218.83	218.85	216	224.62	218.52	217.63	216.01	217.75	216.33	216.79	215.07	216.44	213.27	217.76	222.31	211.87	228.56	224.43	214.72	221
203.75	211.46	203.82	207.84	199.01	204.22	199.64	202.47	204.29	199.68	202.02	204.74	205.18	206.04	202.09	197.36	209.46	209.39	200.5	200.92	196.07	205.15	207.96	205.81	203.77	202.4	196.74	202.64	205.67	203.89	203.04	206.87	202.79	202.48	197.28	198.63	204.38	204.76	207.72	204.79	203.15	204.69	202.64	212.54	206.56	201.44	200.08	212.06	199.1	199.14
196.95	202.7	203.29	200.49	206.88	198.37	204.98	202.03	200.7	201.13	207.44	200.77	200.68	204.44	203.17	206.22	197.31	205.56	207.85	202.71	206.32	206.07	199.29	207.41	196.19	198.92	200.15	203.05	200.53	200.97	202.68	204.57	197.34	199.34	206.73	200.88	202.24	198.83	204.03	203.12	202	197.61	200.36	204.07	193.41	197.38	203.7	204.52	204.72	195.76
205.76	199.6	206.32	208.75	203.95	206.24	204.66	202.8	201.67	207.41	197.57	198.71	211.5	199.67	204.23	205.05	201.54	203.16	205.78	200.31	202.95	204.95	204.31	208.9	199.95	206.45	201.83	210.08	207.91	207.51	203.33	202.7	202.95	204.24	200.81	203.72	208	204.66	202.94	200.59	201.74	205.92	204.39	199.32	207.2	200.77	207.06	205.03	202.94	200
210.37	209.37	207.35	202.32	209.05	212.51	207.08	208.21	208.71	210.41	200.82	200.79	207.41	202.47	202.29	206.76	204.76	203.55	208.96	202.93	203.37	208.1	207.28	202.43	214.05	205.04	207.12	208.04	212.1	208.94	202.3	207.66	204.34	204.21	208.59	206.6	200.88	204.94	207.62	209.86	207.98	203.88	205.55	203.23	205.44	203.86	203.75	209.84	200.24	209.48
204.92	203.78	200.9	198.65	195.07	200.9	199.38	197.65	202.24	198.45	200.67	202.58	210	201.24	193.58	197.74	199.27	204.5	198.76	203.82	203.08	201.72	192.38	193.47	201.91	195.57	197.87	197.93	200.38	201.38	200.16	203.25	200.26	206.41	202.92	203.2	201	203.48	202.99	200.51	200.47	201.53	205.75	203.2	196.69	201.48	197.5	198.21	200.51	204.46
206.39	215.24	205.53	212.64	212.37	206.35	208.72	213.69	219.96	215.6	211.45	219.75	215.32	212.49	213.47	214.62	210.67	211.57	210.06	213.8	211.97	217.12	212.03	213.19	219.52	206.92	212.93	210.31	211.09	206.7	209.89	218.23	213.89	214.17	213.01	213.19	211.74	208.97	214.61	210.54	218	210.05	212.6	212.1	208.12	211.1	209.49	217.84	217.08	215.29
201.62	206.74	199.5	199.52	204.42	202.76	205.8	204.31	205.37	204.32	197.79	201.17	202.7	207.82	209.33	205.64	206.11	205	207.53	203.64	206.1	205.86	204.34	198.38	194.92	206.9	210.85	204.12	209.71	203.2	204.69	207.28	204.52	202.42	200.73	204.46	205.24	205.5	207.3	193.61	200.64	208.44	201.64	210.96	203.1	196.86	206.25	205.58	206.82	203.28
210.47	204.34	201.5	206.85	211.61	213.66	202.14	210.32	213.04	208.91	207.94	207.12	210.13	203.92	210.44	203.08	202.05	208.66	209.16	206.19	211.19	212.5	215.36	205.66	215.79	213.54	209.56	206.87	205.51	209.32	203.68	211.92	206.52	214.22	214.09	209.02	205.42	211.45	208.94	212.33	206.57	210.18	203.59	215.98	210.23	203.8	212.55	211.17	209.79	204.98
216.52	208.59	207.04	213.74	209.89	205.69	211.14	214.93	209.87	210.85	211.15	213.39	207.94	211.5	209.53	212.71	210.54	212.23	209.52	214.87	207.79	213.68	213.47	218.81	212.52	205.97	204.65	209.66	209.37	207.43	211.06	210.55	210.6	211.28	210.15	216.98	219.69	216.49	212.45	215.98	211.46	210.92	211.35	213.66	217.75	216.63	215.02	210.31	209.41	212.4
209.02	197.07	198.42	210.18	208.17	202.75	206.34	203.27	206.99	200.06	204.09	201.51	204.18	200.18	209.38	191.54	206.59	200.17	199.11	196.3	199.44	205.59	204.65	205.06	209.75	206.03	201.74	201.3	207.95	206.18	199.29	204.7	194.48	204.53	199.48	203.93	202.37	200.35	200.53	199.55	202.67	205.08	200.23	204.83	201.07	204.55	200.43	201.69	201.84	192.77
203.32	196.97	205.2	199.34	196.41	197.61	195.47	198.68	196.34	200.63	196.59	199.73	198.78	207.21	196.7	201.95	199.23	202.05	198.94	202.23	200.96	200.5	201.36	199.8	200.07	197.56	202.24	197.46	200.34	200.96	192.38	204.15	205.93	199.98	195.76	198.99	200.76	196.57	199.38	203.97	198.13	199.1	198.67	200.26	196.22	199.42	196.4	199.13	194.28	196.25
209.83	210.58	204.22	212.67	209.85	207.36	206.05	214.22	205.33	213.32	206.24	201.48	201.64	205.7	207.59	205.42	214.22	205.81	206.7	208.42	206.47	204.62	209.47	211.41	209.1	216.9	210.66	213.83	213.32	200.22	206.72	209.17	204.6	204.4	202.98	212.89	207.32	213.32	215	209.96	210.77	210.58	210.78	210.37	211.69	206.04	214.36	206.77	204.03	210.45
210.49	207.59	206.06	218.01	209.92	213.53	211.24	215.48	207.83	217.49	212.83	212.12	214.61	206.23	215.28	213.54	213.05	216.59	218.34	207.22	210.61	208.44	203.82	209.47	209.27	212.12	213.02	211.56	216.06	208.25	212.36	212.94	211.25	200.34	211.04	211.22	208.84	208.01	213.72	215.09	208.21	213.68	212.08	214.78	216.21	209.41	211.12	206.45	212.04	212.31
203.73	207.41	209.05	214.02	198.48	204.51	206.84	205.79	211.25	203.46	204.92	209.2	206.97	212.29	208.07	209.36	211.92	206.5	208.88	212.24	207.9	205.38	213.51	210.23	210.3	210.17	211.1	215.07	202.54	209.01	214.46	208.13	200.69	210.07	207.14	203.18	205.23	210.51	205.93	205.06	206.81	207.27	214	208.27	206.58	206.42	211.1	205.95	211.22	214.03
196.49	209.27	200.96	195.78	203.16	203.81	201.51	208.89	204.99	199.15	197.62	209.18	199.81	199.77	212.53	201.95	205.09	201.18	209.93	205.38	202.88	201.57	202.21	201.27	204.56	198.67	197.15	201.47	201.9	202.98	205.41	209.32	201.62	206.17	204.29	201.72	193.6	205.66	199.6	200.67	201.72	201.04	200.41	203.46	208.08	200.33	199.93	203.59	201.23	194.5
212.41	208.59	211.57	211.7	216.78	211.53	207.63	207.96	205.51	206.26	202.98	206.88	208.36	214.46	211.73	213.8	209.2	203.8	206.44	206.83	207.05	203.51	209.75	207.89	212.2	207.01	210.91	208.89	210.72	210.7	212.24	216.45	206.65	213.25	210.35	209.26	210.89	205.06	211.67	210.25	209.59	207.28	207.83	206.72	208.92	208.95	214.25	207.12	215.39	207.55
199.54	206.44	207.41	206.29	206.45	202.96	204.53	199.94	205.54	198.2	204.68	202.03	201.01	208.41	202.03	206.17	205.95	202.71	201.72	204.21	206.29	198.52	202.65	202.17	201.61	203.91	201.4	199.04	201.73	198.28	204.28	204.33	197.25	201.63	208.06	206.55	203.51	206.61	214.37	205.84	204.28	202.33	197.32	202.41	201.64	206.03	203.02	210.73	207.34	205.74
203.1	206.2	203.57	197.97	206.47	208.81	208.16	201.19	210.35	205.63	207.61	202.57	206.13	201.84	205.4	210.17	207.32	205.82	208.05	208.59	203.15	210.05	209.86	209.05	208.27	214.79	198.8	207.46	205.44	209.38	208.1	207.53	205.51	200.45	204.4	206.12	206.51	208.87	199.47	202.16	213.17	203.8	211.83	198.93	212.39	208.39	203.76	204.19	202.11	205.24
217.99	221.19	213.25	214.16	220.51	216.68	217.74	209.08	214.46	219.62	211.47	215.88	216.23	217.32	215.86	216.22	218.03	212.43	219.67	220.38	212.91	214.26	219.79	220.26	217.49	224.41	217.89	217.56	219.06	213.38	218.23	210.9	218.98	215.71	216.61	219.7	215.29	219.04	217.18	219.46	217.01	224.68	213.1	217.03	213.94	222.85	214.18	219.4	216.86	217.04
199.78	200.8	198.3	200.3	214.74	200.26	200.39	208.79	206.88	202.55	197.39	208.28	200.26	211.23	202.14	201.8	204.39	208.69	205.89	207.09	203.77	205.54	200.88	205.33	201.92	206.87	201.25	210.07	199.69	208.72	204.42	207.05	205.76	201.35	202.84	198.6	212.38	198.27	204.52	210.75	202.53	200.86	199.39	205.37	201.91	202.3	208.57	212.66	208.7	210.16
206.88	209.38	202.43	207.06	210.39	211.22	204.69	202.14	203.19	204.34	206.62	208.82	208.44	206.42	206.15	206.04	204	206.03	211.96	208.87	202.86	206.55	212.64	204.23	206.06	210.33	203.98	209.14	209.19	205.48	209.22	208.66	206.87	212.77	207.4	206.8	208.43	210.17	211.29	202.72	210.21	210.33	204.7	203.8	204.72	212.85	209.82	207.59	210.38	211.54
200.18	201.11	196.02	199.44	193.45	191.49	191.89	197.4	194.5	195.59	197.21	195.25	197.93	194.98	191.59	194.7	185.44	192.98	196.6	196.68	194.38	193.66	194.05	195.29	195.04	190.6	198.65	206.15	199.03	197.25	199.61	196.79	192.66	191.38	198.17	193.32	192.01	201.52	191.49	193.99	193.54	191.31	187.75	194.45	199.73	193.4	195.09	197.71	197.69	197.99
[truncated: 399 more rows]
[truncated: 150 more columns]
