# Supplementary material for: Genetic dissection of main and epistatic effects of QTL based on augmented triple test cross design
Source: PLoS One. 2017 Dec 14;12(12):e0189054. doi: 10.1371/journal.pone.0189054 (PMC5730204; doi:10.1371/journal.pone.0189054)
Supplement: S6 Supporting Information — (ZIP) [file pone.0189054.s006.zip › z1_1550_0.5_10.csv]

207.56	206.4	205.4	207.03	207.29	205.74	209.14	206.94	206.16	207.38	207.01	207.58	209.03	205.27	207.12	207.86	208.13	208.16	208.47	207.29	208.62	206.29	207.99	207.64	206.03	209.05	207.6	207.56	208.79	207.22	209.23	210.3	209.53	207.44	206.43	208.11	207.94	209.34	207.39	206.28	207.42	207.58	206.19	208.84	206.63	208.25	206.89	209.25	208.67	209.95
208.51	208.73	210.06	211.14	207.63	208.61	207.79	208.61	208.46	209.17	210.09	205.33	211.33	208.32	205.73	208.89	210.23	208.25	209.67	212.92	209.41	210.43	211.12	208.55	209.92	209.33	208.93	209.76	207.06	207.22	208.75	210.55	209.72	208.49	208.39	208.32	208.29	210.08	210.24	207.51	208.55	207.06	208.02	207.8	209.47	210.46	209.41	209.01	207.48	208.53
202.4	204.53	203.35	203.23	204.81	201.62	203.37	202.07	203.83	202.64	203.61	202.87	201.92	204.01	205.7	204.25	203.71	204.85	203.34	203.7	204.32	205.16	204.16	203.21	203.32	203.77	202.54	205.18	204.61	201.73	203.54	203	206.03	203.3	203.42	202.56	205.49	203.64	204.48	204.12	201.3	203.02	204.42	202.04	204.45	202.96	201.28	203.58	204.33	201.47
211.28	215.4	213.94	215	211.38	212.7	213.96	214.32	211.39	210.48	213	212.76	211.55	212.07	212.43	215.45	212.4	212.59	211.04	212.55	211.1	212.69	211.53	214.87	212.18	213.3	214.59	212.22	213.72	212.94	214.07	213.04	212.16	213	210.94	212.61	210.66	213.28	213.45	213.07	213.25	210.94	213.88	214.13	215.47	213.43	212.74	211.78	213.19	212.98
207.46	206.16	207.44	203.48	205.95	207.9	208.32	205.29	207.57	209.47	208.79	206.75	205.11	206.55	206.75	205.34	207.54	207.62	207.12	206.06	206.21	206.81	207.19	205.69	206.72	208.64	206.51	206.91	205.24	207.44	206.44	206.43	206.48	204.46	205.18	205.8	205.58	204.12	205.21	204.27	206.99	204.29	208.93	207.71	206.06	206.85	208.72	207.08	205.54	205.88
215.02	214.79	213.87	213.7	213.48	214.76	214.48	213.79	214.25	213.36	213.02	214.53	214.14	214.1	214.43	215.89	212.94	212.61	213.45	215.91	212.37	213.46	213.72	212.97	213.97	214.25	214.1	214.93	212.14	215.01	214.22	212.09	212.72	212.51	214.45	213.17	214.43	214.54	217.06	213.46	213.57	213.47	215.29	214.54	215.17	214.28	212.45	214.58	214.58	216
209.23	206.81	206.93	207.33	207.17	204.61	206.82	208.45	205.73	205.34	207.83	206.42	206.25	203.77	205.49	207.52	206.64	204.3	204.48	208.21	206.29	207.51	206.48	206.09	206.87	206.71	207.61	205.38	205.12	204.88	203.9	205.05	204.73	206.74	206.35	205.96	206.33	204.43	206.05	206.68	205.67	206.25	205.83	208.2	208.21	206.79	206.64	206.89	206.54	206.11
196.87	198.8	198.12	197.3	196.58	198.07	200.43	198.38	197.62	198.03	198.21	197.59	197.49	197.37	198.02	199.96	197.45	195.84	198.15	195.72	198.36	195.32	197.92	196.02	197.93	195.85	199.15	199.13	198.94	197.24	197.77	197.55	198	198.85	198.82	199.61	198.68	198.14	198.12	195.83	197.11	198.48	198.16	200.44	196.68	198.83	197.35	198.19	198.79	198.16
197.7	203.18	200.99	200.3	198.36	200.96	202.04	201.06	201.12	198.92	199.02	202.42	200.87	202.49	202.14	201.17	201.02	199.84	202.06	199.08	200.54	201.94	201.14	201.39	202.64	201.01	198.42	200.84	199.06	199.54	201	198.85	199.25	201.74	199.66	201.24	202.42	200.79	199.78	201.19	200.18	201.07	200.66	197.3	203.44	201.81	202.59	201.56	201.27	199.69
204.49	202.41	205.41	202.04	203.73	204.82	205.67	202.26	201.14	204.28	206.01	205.02	201.67	203.42	201.53	204.5	203.87	203.52	205.25	202.81	204.34	203.25	205.03	203.01	203.94	205.38	204.96	203.52	204.26	205.03	205.51	205.23	204.43	202.84	203.02	205.58	204.47	202.15	203.86	204.36	201.86	204.65	205.52	201.5	202.64	202.5	203.99	203.61	205.01	204.48
213.06	208.74	209.35	206.79	208.47	209.7	208.59	208.77	209.43	208.06	208.68	207.36	209.17	210.17	208.04	208.54	206.79	208.5	207.9	208.54	208.51	209.35	209.01	207.1	208.47	208.04	207.78	209.09	207.12	206.9	211.19	207.36	211.08	208.53	208.23	207.37	208.15	205.98	208.51	209.44	206.36	209.52	207.84	207.28	206.37	207.16	209.01	209.12	208.08	210.54
208.18	204.85	207.36	205.32	208.58	207.37	207.39	209.39	208.56	206.15	209.98	206.59	209.36	207.18	208.06	206.75	205.59	207.71	205.68	205.46	205.02	207.15	206.65	209.16	205.65	208.48	209.07	208.69	206.37	207.96	209.21	207.81	207.77	208.32	206.95	208.65	206.76	206.84	208.63	208.23	208.09	207.53	208.14	207.47	208.06	209.26	207.81	206.92	206.43	208.1
209.54	205.92	206.78	207	205.5	207.13	208.32	205.71	205.24	209.55	205.29	206.61	205.33	204.22	207.69	209.13	205.98	204.74	206.08	206.07	208.83	206.71	206.77	205.09	209.26	205.61	206.78	204.3	206.52	206.9	205.28	206.58	205.14	208.4	204.87	206.17	204.05	208.73	205.67	207.21	205.27	205.89	204.86	207.58	204.93	208.02	205.09	205.38	207.29	206.6
213.08	214.71	214.07	215.3	214.15	212.82	212.98	212.22	214.8	213.04	213.86	214.5	212.2	212.41	215.43	212.19	215.37	213.81	213.1	213.47	213.83	213.38	213.7	214.04	214.53	212.91	212.62	215.69	211.87	214.1	214.61	212.68	213.24	214.73	213.69	213.66	214.04	212.75	215.82	213.6	213.05	215.71	214.12	213.33	213.7	211	213.63	213.97	212.37	212.99
206.52	206.71	207.2	208.18	209.22	207.01	206.46	208.26	205.48	207.71	207.38	206.9	209.04	205.49	206.3	205.88	205.67	207.67	207.68	206.49	206.08	206.76	206.37	206.56	210.21	208.7	208.76	207.97	207.21	207.78	206.74	210.41	208.45	208.01	208.31	207.37	209.76	206.61	208.4	208.07	205.62	207.79	208.96	205.78	208.26	207.57	206.18	206.7	209.11	207.82
208.71	207.23	209.37	208.25	206.08	206.88	206.92	208.95	208.39	210.62	207.75	208.58	209.59	207.81	206.51	208.14	208.03	207.28	207.48	208.15	208.24	207.37	208.19	207.93	208.85	206.5	207.86	207.02	206.03	209.34	206.45	206.78	206.79	205.95	207.32	209.27	208.83	208.95	208.26	207.11	206.01	206.99	208.08	206.88	207.19	208.72	208.14	206.06	208.65	206.1
213.11	212.8	210.83	211.9	213.63	212.7	211.21	211.5	212.26	213.54	211.25	211.71	210.75	211.29	211.26	209.96	211.73	209.92	209.84	212.27	211.89	211.5	210.47	211.95	210.54	211.15	211.82	211.75	211.89	211.63	210.72	212.53	209.57	210.14	210.23	210.76	212.38	211.4	211.15	209.76	210.71	211.01	212.43	212.59	211.74	211.44	211.1	210.93	210.12	212
208.69	207.44	208.42	208.17	206.6	207.44	207.85	207.5	206.32	205.87	210.1	207.04	207.11	208.98	208.6	208.22	207.97	207.58	209.8	207.1	208.88	205.4	209.64	206.99	205.8	206.82	209.72	207.76	207.26	206.87	208.88	206.79	206.96	205.39	209.27	206.72	209.62	206.76	206.47	209.81	209.93	206.44	209	205.9	207.05	209.1	208.61	209.19	206.34	206.74
203.28	203.98	202.18	202.62	201.8	201.1	202.43	202.41	205.09	203.23	201.85	200.9	203.12	204.34	201.9	203.3	203.89	200.79	203.18	203.5	203.04	202.02	203.95	203.6	201.55	203.46	202.49	201.42	203.56	203.03	203.16	203.7	201.5	203.41	202.36	202.99	203.37	203.05	200.32	200.76	203.37	203.23	203.12	204.8	203.02	203.13	204.04	202.81	204.23	200.73
203.2	203.37	203.21	202.37	204.85	202.63	202.82	202.16	202.07	204.39	200.38	203.85	202.86	200.32	204.54	203.63	202.37	203.22	201.71	202.35	200.83	203.12	201.58	201.41	202.18	201.16	200.94	200.61	202.45	203.12	200.89	200.47	203.46	203.06	202.81	200.3	203.87	203.09	203.57	203.16	202.28	202.55	203.33	199.93	203.59	202.76	205.28	201.24	201.14	202.7
199.93	198.34	199.36	199.61	197.61	199.09	199.3	200.71	196.9	199	196.86	201.08	196.78	196.52	198.53	198.15	194.72	196.83	197.9	198.88	196.57	200.28	197.37	196.75	199.54	200.41	198.42	197.42	197.79	198.83	197.21	195.96	200.35	197.88	198.09	199.5	198.11	198.01	198.78	200.56	197.06	201.69	197.62	198	199.97	196.71	200.02	199.05	197.32	197.44
215.4	210.82	210.79	212.35	210.28	211.22	211.48	213.58	213.31	212.87	209.69	213.04	211.35	210.71	212.4	211.1	209.16	211.53	209.7	213.44	210.31	212.88	213.38	212.49	212.22	212.06	212.29	213.18	211.15	209.95	213.09	213.84	211.5	214.13	213.29	212.04	211.59	211.18	212.46	210.58	210.77	212.24	213.36	209.59	214.18	212.38	212.23	213.72	212.43	214.51
218.56	218.37	218.5	219.84	217.48	217.19	216.81	218.84	217.34	216.75	216.95	217.32	218.08	217.29	216.99	217.6	217.37	219.49	216.78	215.98	219.53	217.7	216.02	217.4	216.6	217.97	217.1	218.49	216.61	216.26	218.53	219.32	218.69	216.33	216.87	215.83	218.08	217.77	219.28	218.41	219.75	219.81	217.23	218.59	218.02	219.04	216.38	216.33	217.74	217.98
209.88	208.81	209.6	210.05	208.78	207.37	210.48	212.32	210.75	208.46	208.79	208.83	206.92	210.37	209.04	210.24	210.43	208.62	209.6	209.06	209.71	209.17	210.66	209.51	207.05	208.99	211.08	211.74	208.09	207.65	211.28	209.89	208.79	208.75	210.67	209.91	208.65	208.8	208.24	209.07	210.11	211.35	210.01	207.88	208.76	209.95	209.29	208.35	209.14	209.5
207.73	207.49	206.42	209.9	205.03	207.78	209.26	207.89	207.44	207.46	208.85	205.42	208.84	208.22	205.66	208.27	206.13	207.43	208.26	209.17	209.49	204.53	207.04	206.64	208.05	206.44	207.61	207.57	207.19	206.97	206.96	207.85	208.23	210.33	207.83	207.82	206.66	206.4	207.32	206.98	208.98	209.61	208.76	208.45	208.92	206.35	206.53	208.18	206.14	206.96
201.52	201.84	202.02	202.82	202.13	201.83	204.26	205.3	203	203.74	203.25	201.54	202.18	201.44	201.88	202.18	202.83	201.47	203.84	200.27	201.51	202.7	203.12	202.76	201.76	202.91	202.23	200.91	202.42	203.84	202.44	201.43	204.45	201.26	200.16	201.81	202.62	202.09	203.32	205.2	202.67	203.35	202.26	202.62	203.96	201.29	203.42	202.93	202.77	203.09
211.07	207.46	209.79	206.41	209.13	208.28	208.32	207.48	208.03	207.32	208.51	208.49	210.11	209.49	206.41	206.9	209.22	209.92	207.93	210.17	206.34	209.9	209.08	209.2	211.89	208.7	205.55	206.73	207.43	207.46	208.19	210.25	209.16	208.01	208.88	209.21	207.35	210.55	209.74	210.37	207.16	209.38	207.47	209.76	207.68	207.51	207.29	209.6	207.78	207.69
203.22	204.79	204.35	201.45	203.38	204.64	203.89	204.47	202.48	205.51	203.84	203.91	206.07	205.31	205.67	204.55	204.75	202.06	203.13	205.86	204.93	203.63	204.36	204.7	204.32	203.96	204.04	203.71	204.02	202.42	206.07	203.29	204.08	205.79	205.05	205.12	204.23	205.44	203.69	202.8	206.41	204.05	203.1	206.58	204.64	202.42	205.09	203.66	205.65	203.28
212.31	212.96	210.25	211.69	209.97	213.41	214.3	211.82	212.9	211.15	211.94	212.79	209.94	213.15	211.27	211.91	212.55	210.34	209.87	213.74	212.94	209.09	210.29	211.66	211.84	211.82	212.44	210.84	211.54	212.24	210.04	212.24	213.85	211.45	212.89	212.85	212.11	211.33	210.1	212.09	211.58	212.25	210.45	211.35	211.58	210.79	212.56	210.29	211.36	208.71
206.22	205.29	207.11	204.71	206.29	204.93	206.08	205.7	205.73	205.2	202.94	204.75	202.3	203.7	203.01	205.9	204.59	204.36	203.72	206.15	202.1	204.84	206.92	204.27	205.1	207.46	204.23	203.76	205.71	204.67	206.68	204.76	204.33	203.04	205.91	204.96	204.67	204.14	207.45	205.16	205.34	207.17	204.29	204.98	205.67	204.33	207.07	204.68	206.64	204.07
211.93	209.39	209.48	209.12	210.29	209.79	209.97	209.22	211.94	210.07	211.18	208.41	208.37	209.05	210.81	211.56	208.46	210.1	209.13	211.77	210.82	211.16	209.32	209.32	210.02	209.78	208.71	210.48	210.69	209.36	210.84	208.05	210.15	209.15	208.51	209.64	208.63	208.91	209.2	209.51	210.47	207.66	209.94	210.03	209.25	209.66	210.45	208.32	208.24	209.18
197.86	196.3	198.91	197.05	200.15	196.54	198.98	198.89	198.84	198.02	199.01	195.82	201.68	198.56	199.34	199.82	199.36	198.37	199.75	200.15	197.81	199.2	198.11	197.37	199.78	198.13	197.21	199.71	198.95	198.12	199.56	197.6	198.29	199.84	198.01	200.13	195.72	198.78	197.17	199.12	196.89	197.95	197.39	199.48	196.69	200.05	200.12	200.55	201.57	196.52
211.3	213.92	212.68	214.25	212.51	212.62	211.81	211.6	210.42	211.91	211.02	212.12	212.12	210.99	212.64	213.16	214.4	212.85	213.42	213.26	209.75	212.63	211.96	213.13	212.96	213.28	211.23	211.94	210.5	212.48	213.64	213.43	210.55	212.9	211.66	214.68	210.83	211.44	212.76	213.38	213.05	211.16	214.22	212.17	213.95	215.54	212.57	210.63	213.07	213.11
202.86	198.27	199.6	200.28	198.77	198.96	198.32	200.37	200.38	199.48	197.87	200.76	201.82	199.59	199.58	202.42	200.77	201.53	201.15	199.68	200.02	198.5	201.27	201.02	200.94	202.24	199.19	201.12	199.52	201.46	200.66	199.28	200.23	202.03	200.22	201.55	196.76	200.86	200.8	202.66	202.07	202.11	200.77	201.59	199.69	200.07	199.89	200.45	200.59	198.66
205.1	202.08	201.24	200.38	202.65	201.24	204.34	203.22	202.22	202.36	201.14	203.39	203.16	203.05	204.9	201.5	203.86	202.83	203.23	203.73	200.71	201.14	203.92	201.61	203.79	202.78	201.28	200.19	205.14	202.01	202.09	203.65	202.17	204.22	202.78	201.51	204.48	201.13	202.23	204.2	202.11	203.8	200.98	204.1	201.23	202.13	200.12	201.37	202.75	202.88
210.16	211.24	212.75	211.03	213.52	209.34	212.72	212.72	212.5	211.62	212.03	213.64	213.69	212.04	212.01	211.17	212.81	213.71	213.31	212.2	211.01	208.42	211.6	212.26	212.91	212	212.49	212.36	210.28	211.05	213.92	211.59	212.39	210.89	215.63	210.03	211.02	212.91	210.58	213.84	213.1	211.83	212.21	212.94	212.53	211.27	212.92	214.54	211.52	212.58
206.11	206.73	207.68	208.15	206.5	208.1	206.64	208.78	204.92	208.55	208	207.81	206.73	209.28	207.8	209.89	207.91	208.47	207.75	207.78	206.72	210.64	210.03	207.77	208.5	209.77	208.63	209.15	208.41	208.26	206.15	205.04	207.55	207.14	207.16	207.16	208.84	209.79	208.87	208.52	205.99	207.39	209.29	206.79	207.54	207.87	206.24	209.97	207.05	207.12
212.29	213	211.97	211.73	210.73	211.27	210.59	209.98	211.9	212.13	211.66	211.49	211.42	212.13	211.61	211.81	213.36	210.74	214.1	210.46	212.44	212.26	212.73	210.28	211.42	210.52	210.97	210.45	212.49	211.2	208.94	212.37	213.64	210.69	211.19	212.71	211.62	211.26	210.29	211.9	213.21	210.7	211.35	211.19	211.64	210.92	209.62	213.68	209.75	211.15
204.31	205.7	204.5	204.46	205.66	204.56	204.77	205.36	205.52	204.79	205.53	207.14	204.55	206.9	204.01	205.39	203.82	202.59	206.52	202.65	205.01	204.78	203.98	204.91	203.12	205.65	201.04	205.27	203.2	203.03	203.33	203.98	204.25	206.64	205.81	204.85	204.77	203.77	203.26	203.54	204.13	204.14	203.78	204.39	201.99	203.75	201.74	205.86	207.35	206
198.86	199.97	198.38	201.38	198.91	199.17	200.77	201.72	200.09	199.47	200.26	200.45	197.72	199.16	199.86	201.45	197.42	199.74	197.36	199.58	200.32	199.21	200.21	198.44	201.34	197.36	201.72	198.16	201.07	196.69	197.69	199.09	200.65	198.82	201.73	199.08	199.1	199.52	201.73	198.57	196.83	199.97	197.59	200.43	201.14	200.29	200.78	200.46	200.74	200.58
205.4	204.3	203.89	204.27	204.1	203.53	203.65	203.1	204.68	204.42	200.56	203.84	204.83	203.77	201.74	203.93	205.74	206.73	204.18	203.08	202.4	204.24	203.67	203.8	202.69	205.03	203.36	201.99	202.3	203.17	204.78	206.09	203.36	203.41	203.57	204.87	203.09	203.47	204.93	203.92	204.83	204.32	202.57	204.08	203.14	203.27	204.39	204.07	203.17	203.26
212.21	209.98	211.62	210.27	213.3	210.91	212.25	212.86	211.02	211.13	211.61	211.78	212.79	214.73	211.45	210.44	212.91	210.55	212.47	209.09	212.43	211.08	211.63	212	211.23	212.99	211.9	211.57	212.09	213.22	209.87	212.49	209.6	209.8	210.77	212.75	211.75	212.37	210.97	211.54	213.27	211.78	213.23	211.69	209.97	212.43	211.7	210.99	210.74	211
217.85	218.29	217.56	219.71	217.84	216.44	216.37	218.24	219.21	217.77	217.76	217.64	217	216.58	218.14	218.43	216.72	217.68	219.02	218.33	217.14	218.94	219.67	215.08	219.59	216.27	217.21	219.12	218.09	218.91	216.13	216.06	217.08	217.44	215.4	216.52	220.88	216.85	216.9	216.37	216.56	219.08	217.84	220.51	220.32	218.53	218.36	216.9	216.6	216.31
207	207.86	208.42	213.21	208.83	208.45	208.89	206.67	207.14	209.27	209.38	210.96	207.95	207.9	209.81	206.93	209.27	207.78	209.11	207.99	210.12	207.8	208.85	212.62	205.56	207.77	208.39	207.69	211.68	209.55	209.35	209.38	208.31	208.95	207.53	209.36	208.36	209.32	207.31	210.59	209.7	208.34	209.87	209.75	208.55	209.06	209.98	207.68	210.72	208.43
204.53	204.62	206.34	207.1	207.99	205.93	205.78	204.32	205.11	208.51	204.76	205.19	208.73	205.92	205.57	208.36	207.03	205.73	207.89	205.5	206.41	204.29	206.04	205.98	206.24	206.08	206.44	205.44	206.36	203.16	207.49	204.59	203.76	207.14	207.77	204.93	207.58	205.41	205.72	206.35	204.96	203.98	204.68	207.81	206.58	207.94	207.11	206.24	206.12	204.4
197.17	198.19	199.19	201.2	201.51	198.11	200.9	197.86	197.34	196.69	198.2	198.77	196.87	196.76	198.24	198.99	198.83	199.15	199.97	198.73	197.59	198.9	200.95	198.73	199.93	199.96	197.42	199.07	199.75	197.29	198.87	198.46	198.56	197.48	197.49	198.06	198.95	201.33	197.96	197.89	198.98	197.89	198.86	200.54	198.71	196.94	198.31	197.88	195.95	198.24
206.49	207.36	205.63	205.9	206.75	207.27	206.86	205.48	209.17	205.82	206.67	207.2	207.14	207.24	208.13	207.24	206.64	205.77	205.57	206.43	206.98	206	205.47	205.64	207.45	208.07	207.09	208.88	207.24	207.87	204.02	206.21	208.18	205.83	204.76	206.1	205.21	207.45	205.93	208.53	208.04	205.6	207.17	205.79	206.57	205.92	206.16	207.93	205.93	207.07
201.8	197.2	200.64	200.03	200.39	199.58	199.6	199.23	198.85	200.59	199.81	200.91	199.62	201.62	198.61	201.66	201.21	197.81	200.19	201.14	197.97	199.33	200.2	199.74	200.23	202.26	198.74	197.93	198.94	199.68	201.06	201.53	199.37	203.05	200.22	198.82	201.3	200.78	200.22	196.23	199.44	198.4	200.83	198.94	200.66	199.22	199.38	200.24	198.43	198.85
204.51	203.85	202.72	205.7	203.98	200	204.68	202.54	204.93	204.04	202.2	203.84	204.63	203.58	204.99	204.62	202.5	203.18	201.54	202.77	204.54	202.69	202.55	202.84	200.92	203.28	204.65	202.43	204.46	204.58	202.22	202.56	204.19	204.42	203.56	201.57	201.34	203.18	200.55	203.4	204.75	203.17	204.1	204.21	202.9	203.74	203.41	203.63	204.46	203.57
213.62	213.38	214.59	212.9	213.64	212.51	216.27	213.85	214.91	214.37	213.69	212.43	213.35	212.87	213.66	212.55	213.47	212.33	211.95	216.51	215.61	213.83	215.4	214.94	213.62	215.65	213.38	213.61	214.58	214.54	214.16	212.87	214.49	213.77	215.4	212.26	215.05	213.38	214.69	216.12	214.92	217.15	213.44	213.83	213.64	212.86	213.73	212.68	213.43	212.18
201.8	203.58	202.88	202.9	203.9	201.34	205.22	203.12	202.46	203.35	203.58	202.54	204.74	204.15	205.24	202.55	203.28	204.29	203.15	203.33	204.11	203.11	203.18	202.75	204.76	203.66	203.9	200.55	203.01	202.83	205.36	202.14	204.19	202.44	204.53	205.14	204.71	203.09	204.17	204.27	202	204.41	203.62	202.56	202.35	202.96	201.81	203.81	205.97	203.43
210.3	211.18	212.54	209.66	212.67	212.18	208.34	213.15	210.66	210.84	211.9	211.51	211.46	210.32	212.99	209.92	211.72	208.3	209.9	212.19	210.87	213.1	212.43	211.54	210.29	212.39	212.81	213.07	212.13	212.73	210.51	212.37	213.54	211.08	211.02	212.3	212	211.83	212.1	210.12	211.3	211.51	211.58	209.84	209.8	211.23	211.46	211.33	210.22	212.8
202.44	207.71	207.35	207.01	207.57	205.83	208.62	204.28	205.71	203.79	205.2	205.62	206.96	204.94	205.48	204.45	205.02	207.42	206.4	205.2	204.21	206.61	205.1	205.23	204.87	206.16	205.78	208.37	204.07	206.75	203.99	206.72	207.91	205.62	206.77	204.95	206.39	204.09	205.97	205.6	205.61	203.8	204.75	204.3	204.72	202.89	205.93	206.44	203.85	204.53
200.24	203.34	205.57	202.7	202.73	203.06	202.98	200.79	202.29	200.69	204.33	204.21	204.02	202.93	204.5	201.18	202.86	203.72	202.1	204.54	203.54	204.08	203.13	203.39	203.2	203.3	200.5	201.66	200.96	201.42	202.92	201.81	203.58	201.79	203.11	204.34	202.69	202.56	203.21	201.58	203.93	204.98	203.02	201.6	206.04	201.7	204.8	204.26	202.61	202.89
210.18	212.8	211.8	212.75	212.04	211.53	210.46	209.18	210.5	211.33	212.38	211.71	210.97	211.76	211.68	211.01	210.28	210.28	209.49	212.57	210.59	211.83	211.85	210.14	212.04	210.31	213.69	212.31	212.4	212.1	212.74	215.69	209.84	210.89	211.18	210.07	212.22	211.74	211	210.45	212	212.66	211.98	209.8	209.78	210.68	211.33	212.07	211.49	210.27
210.55	205.94	210.7	210.25	208.09	209.42	209.66	209.5	210.16	207.4	209.3	208.64	207.22	208.21	208.73	208.41	208.72	208.02	208.81	209.23	209.22	207.41	208.04	209.5	208.77	208.29	209.28	209.9	206.23	209.51	210.77	207.6	209.8	206.2	209.76	207.71	208.6	208.63	208.91	210.22	208.36	207.56	209.11	209.66	207.96	208.72	208.32	208.3	208.6	209.11
204.11	204.88	206.53	208.03	206.47	205.31	206.89	208.24	206.3	206.5	207.02	205.88	207.85	205.32	205.89	207.59	207.6	208.1	205.17	206.45	206.51	206.93	205.62	207.91	205.62	207.06	204.2	203.93	207.62	205.04	205.07	206.33	203.54	204.59	206.5	206.94	206.88	205.85	206.92	206.49	205.82	206.85	205.92	206.39	206.67	205.58	207.14	203.59	205.83	205.87
209.6	208.79	210.18	209.33	207.98	209.61	207.28	209.04	208.8	207.84	209.48	208.97	208.56	209.94	207.6	210.85	208.13	208.25	208.83	209.93	206.75	210.44	207.26	205.59	208.39	206.96	208.38	207.89	209.54	207.8	207.72	207.16	208.36	209.58	208.96	207.56	208.61	209.33	209.28	211.24	206.7	208.14	208.67	208.44	209.52	208.57	207.71	208.85	209.3	209.47
205.09	203.23	204.84	204.12	203.74	203.14	202.77	204.32	203.53	201.8	207.91	202.9	204.45	205.66	202.53	206.3	205.64	202.66	205.56	202.47	204.36	203.3	201.87	202.97	204.13	204.32	203.94	204.19	205.2	202.76	204.9	206.2	200.8	202.79	205.3	203.63	204.86	201.98	206.06	203.62	205.63	203.97	205.92	202.79	203.28	203.99	203.89	202.83	203.39	206.94
204.59	207.69	206.82	205.83	205.38	204.65	207.73	205.35	207.81	207.46	204.47	206.55	205.08	206.37	204.44	205.46	205.47	206.39	203.76	205	206.65	207.52	205.5	207.97	205.49	205.6	206.08	205.17	206.65	206.2	205.78	205.35	205.22	208.68	208.57	208.81	205.18	208.36	205.72	208.91	207.37	208.82	207.06	206.32	205.74	205.57	204.72	206.59	207.02	206.53
205.61	207.28	205.54	204.07	206.32	205.31	206.11	205.19	204.18	204.92	204.18	204.87	202.36	206.41	204.68	206.38	206.41	201.64	203.73	205.24	206.92	203.29	202.58	203.93	204.58	206.14	207.14	202.45	202.62	205.43	203.78	204.21	203.39	204.86	205.37	203.72	206.03	204.04	202.53	205.68	205.53	201.83	205.76	204.55	203.21	205.61	200.65	202.71	203.51	204.89
210.24	209.56	210.78	210.06	209.69	209.24	210.75	210.31	210.08	207.42	209.69	211.03	211.53	211.16	209.22	211.42	207.82	209.38	210.24	209.7	209.69	209.56	209.06	211.27	209.56	210.19	207.83	208.7	210.13	210.62	209.37	210.98	212.44	209.51	209.9	209.96	209.47	211.36	211.06	211.22	209.26	208.26	209.33	205.83	207.23	210.84	211.46	211.07	209.97	208.91
204.95	201.2	201.8	200.44	202.05	201.87	205.73	203.19	203.73	202.78	202.1	201.87	203.06	202.2	199.12	202.16	201.52	204.94	201.18	204.62	204.74	204.08	202.54	200.58	201.05	200.06	202.23	201.49	204.26	200.11	203.21	200.73	202.53	203.21	204.23	202.64	202.4	202.82	204.89	202.93	201.31	201.31	204.99	203.85	202.6	201.21	202.62	203.86	201.65	201.78
203.38	204.93	204.97	205.66	203.98	203.26	201.86	204.57	203.13	202.2	201.78	203.8	205.94	202.23	204.93	202.56	203.57	204.94	204.31	203.3	201.2	204.23	205.34	204.68	201.93	203.08	203.58	203.07	203.04	204.38	204.49	202.45	202.65	205.93	201.89	206.21	200.95	202.89	202.11	204.13	201.57	203.86	202.5	204.62	202.64	203.28	204.53	203.97	203.59	204.52
207.32	209.23	209.5	206.63	208.23	207.49	207.77	206.19	206.38	207.76	207.19	206.62	206.81	206.51	209.13	205.67	206.7	205.04	209.26	209.15	206.12	210.93	208.25	209.32	205.34	208.98	207.93	206.44	208.67	209.34	209	207.22	209.31	206.78	208.82	208.12	206.94	207.62	207.44	207.78	209.66	206.97	207.48	208.81	207.16	208.17	205.42	207.21	208.2	208.77
210.69	210.78	211.62	213.05	213.26	211.3	211.38	212.32	212.16	211.46	212.82	212.79	213.36	212.31	211.48	210.53	209.98	211.65	213.33	211.33	210.01	212.67	211.2	210.83	212.72	210.83	213.29	211.34	209.2	210.02	213.29	210.16	210.72	210.39	209.61	212.8	209.02	214.24	211.67	212.49	212.15	212.08	211.63	211.35	210.75	210.97	212.95	208.52	211.23	211.75
204.52	205.55	203.21	204.17	204.05	204.45	204.16	204.3	202.14	204.1	204.01	204.44	203.17	203.98	202.31	201.03	202.06	203.14	202.17	202.39	201.3	204.6	203.16	204.82	201.54	204.29	202.79	204.56	203.14	202.75	202.32	201.82	202.92	200.27	202.8	203.95	202.56	202	203.04	201.83	204.21	202.1	203.06	202.84	204.9	204.63	202.72	204.9	202.19	204.81
213.54	213.03	213.06	211.69	213.32	212.91	213.77	211.98	212.89	211.76	212.27	214.37	211.07	211.43	211.58	211.88	212.73	211.6	213.52	209.85	213.37	215.23	211.81	212.12	211.51	212.27	212.81	211.69	211.8	211.78	213.32	211.55	212.88	212.84	212.77	211.32	212.6	211.36	212.19	211.94	212.62	210.78	215.26	212.97	211.89	215.42	208.93	213.19	211.33	212.83
207.39	209.08	207.44	208.92	211.19	208.34	207.29	206.91	205.71	207.98	206.83	206.25	206.87	209.77	207.32	207.2	210.58	209.34	208.87	206.48	207.93	208.31	206.59	207.52	208.66	209.35	207.91	208.04	206.97	211.75	211.38	208.26	210.42	209.46	206.5	207.22	207.62	206.72	205.87	208.17	208.91	206.74	209.12	205.99	206.74	207.68	209.75	210.28	207.47	208.37
197.5	200.26	200.14	200.81	201.45	199.24	199.31	198.93	201.86	198.89	199.84	200.36	201.27	201.17	201.09	198.27	200.39	198.33	200.44	202.72	201.66	199.72	198.67	201.8	204.73	202.08	200.36	201.06	200.69	201.82	200.67	202	201.36	199.48	198.69	200.83	200.23	198.64	199.34	201.35	199.78	200.86	198.78	203.09	202.01	200.78	199.62	201.67	199.62	197.11
209.43	208.89	212.09	208.81	208.73	208.29	211.04	208.87	207.15	210.08	210.55	206.89	209.91	210.25	210.19	209.98	210.98	207.6	208.86	211.21	209.52	209.16	208.52	209.7	207.48	208.2	209.01	209.24	210.61	208.78	208.61	208.34	209.15	209.02	211.13	207.61	210.07	209.98	209.48	212.31	211.33	207.8	207.94	207.94	207.68	212.63	209.61	209.81	212.8	209.51
199.7	197.45	201.17	199.73	199.21	201.09	198.3	199.49	200.09	202.42	200.44	202.42	199.74	203.54	202.04	201.44	198.47	199.31	202.91	199.33	202.18	199.4	200.37	199.62	200.61	201.09	202.13	200.45	199.59	203.6	200.52	200.78	201.21	200.74	202.03	201.14	198.77	200.4	199.65	202.31	201.02	198.61	200.36	202.21	198.3	201.51	199.8	199.98	200.8	200.95
197.58	200.02	200.5	198.85	201.11	200.48	201.57	199.3	198.4	199.25	197.68	202.13	199.44	198.31	198.59	200.84	198.95	200.13	197.95	198.43	199.39	202.59	198.63	198.18	200.06	199.22	199.49	198.59	200.29	199.93	199.71	199.76	200.9	201.22	197.17	198.63	200.78	196.88	199.86	198.51	197.56	201.79	200.08	198.34	199.31	199.74	199.43	201.06	199.13	200.61
204.33	204.94	204.58	204.83	204.36	201.52	205.04	201.15	205.12	204.69	203.1	201.76	202.53	202.71	205.18	203.77	202.77	203.55	203.13	205.45	203.18	203.98	200.07	205.03	201.45	205.29	203.42	203.04	202.6	203.47	205.78	205.35	199.63	203.1	205.32	204.06	205.1	203.16	205.85	204.59	203.92	202.34	205.15	202.29	204.23	203.24	199.13	204.92	202.33	204.83
213.86	214.86	212.99	211.49	210.72	213.49	213.19	212.89	212.64	211.15	211.47	212.42	211.82	212.75	211.35	210.3	212.04	212.12	212.37	212.48	211.76	213.72	212.82	211.36	213.56	211.06	212.54	213.19	210.53	214.29	213.01	211.5	211.45	212.59	211.69	212.46	213.35	212.16	214.65	213.15	211.26	212.03	213.4	212.3	213.36	212.59	214.1	213.45	210.91	210.26
200.3	200.21	201.8	200.79	201.81	198.63	201.28	199.93	198.55	201.27	198.52	200.49	201.06	200.55	201.05	200.66	200.62	198.39	201.59	199.76	199.48	199.43	199.25	198.66	201.69	200.16	200.92	198.3	201.07	200.19	198.68	200.98	200.59	201.04	197.62	202.2	198.54	199.88	199.78	200.8	198.63	197.39	201.39	199.42	198.79	197.52	199.45	199.54	199.43	197.57
201.51	200.57	200.78	200.44	199.03	199.84	201.13	200.27	199.47	200.96	200.26	201.4	198.39	200.28	200.8	199.29	198.49	199.01	203.01	199.67	197.21	201.68	200.75	200.02	200.72	198.55	201.4	201	198.5	200.85	199.95	200.55	198.95	197.9	197.46	202.93	200.1	201.95	200.14	198.71	200.18	199.68	198.72	200.63	199.65	198.47	201.05	200.09	200.86	202.2
206.31	209.16	208.58	206.01	209.49	208.49	207.05	206.65	209.96	208.3	206.9	209.69	206.96	208.87	205.63	208.18	206.56	209.72	209.56	210.2	207.96	206.71	207.71	206.71	207.39	208.05	208.43	207.65	207.3	207.44	206.75	207.38	208.24	209.39	209.99	207.66	206.43	206.71	207.11	208.2	207.37	208.96	207.23	206.15	208.25	208.1	209.62	208.71	208.23	206.84
211.95	213.04	211.24	212.41	211.24	211.68	212.84	213.33	214.25	211.56	213.27	211.38	213.24	214.54	214.88	212.11	213.12	211.61	212.82	212.04	212.71	211.26	212.5	211.35	211.86	211.83	211.93	211.97	211.65	213.96	213.25	212.63	214.63	212.14	211.81	212.58	212.15	211.05	211.06	214.65	210.52	212.69	212.17	211.32	212.13	213.53	213.01	211.41	213.74	213.83
204.17	202.2	203.95	201.59	199.43	202.04	202.14	201.37	202.41	201.58	201.95	199.8	202.62	202.15	200.9	202.1	201.32	203.68	203.27	203.09	204.3	203.85	200.44	201.44	203.58	199.16	200.59	201.56	203.26	200.65	201.2	201.1	201.91	201.6	203.01	202.37	201.54	200.46	201.5	201.35	203.36	203.67	202.27	201.26	201.86	200.34	200.77	201.38	200.77	203.85
201.21	201.97	202.77	201.66	202.25	203.84	201.89	203.51	204.25	202.12	206.59	201.38	203.31	202.13	199.17	203.65	202.87	201.83	202.96	203.02	200.42	203.85	204.31	203.06	202.14	203.54	203.57	202.46	202.97	201.14	200.94	202.49	201.74	203.96	199.53	203.98	201.69	202.28	203.62	201.55	203.2	203.85	201.53	202.06	200.27	202.83	201.5	205.16	203.74	201.58
210.48	208.89	207.67	210.01	209.79	208.61	209.52	207.57	207.87	208.92	207.32	211.09	209.92	207.81	205.83	207.07	210.58	208.41	208.94	208.45	210.58	207.65	209.62	207.57	208.7	208.03	208.65	206.68	206.08	209.7	207.88	207.76	209.32	208.55	207.44	209.16	208.32	208.6	208.71	209.32	209.92	207.03	207.74	208.49	208.85	210.91	208.58	209.76	210.86	209.66
202.23	201.52	201.2	202.38	204.73	203.08	200.98	202.99	203.98	202.84	202.25	201.6	203.59	203.78	203.96	202.17	203.69	206.05	202.82	204.36	203.74	204.17	203.8	201.78	205.33	204.27	201.73	203.25	201.92	203.26	203.49	203.66	202.35	202.77	203.45	202.19	204.22	202.99	201.51	200.93	203.99	205.49	203.38	202.67	203.56	204.06	203.73	204.38	205.6	202.56
209.26	208.56	207	210.2	207.8	208.98	210.59	208.04	208.85	209.61	208.21	208.27	208.77	208.45	208.35	210.78	209.48	209.29	210.8	207.53	208.01	209.27	208.51	209.48	209.25	208.92	206.81	209.65	208	207.83	208.99	210.2	208.41	209.24	210.73	210.34	209.19	208.98	208.22	208.17	208.6	207.5	209.25	208.54	207.93	206.88	210.07	208.79	209.4	209.84
202.59	202.46	200.34	203.05	204.2	204.95	204.19	202.96	204.32	202.89	203.12	203.96	200.64	203.82	205.29	203.33	203.49	202.89	204.25	202.84	205.58	204.95	201.22	203.13	202.77	203.73	204.91	202.1	203.04	201.88	202.02	201.99	202.32	205.57	204.62	203.09	204.5	204.03	203.09	203.23	200.9	202.03	205.9	202.22	202.11	203.01	204.3	203.78	201.77	203.32
207.51	206.21	207.13	207.27	207.6	206.52	207.68	209.43	207.26	208.14	208.73	208.08	207.64	207.08	205.62	209.55	208.61	209.94	207.25	207.72	207.31	205.88	206.6	206.72	207.86	208.51	208.21	208.74	208.3	209.71	208.3	208.47	206.77	208.27	208.69	210.33	208.43	207.03	209.57	205.27	205.59	207.41	208.01	208.98	207.44	206.11	208.24	208.53	209.45	205.78
195.15	195.54	197.06	195.28	196.97	196.26	196.07	195.87	197.83	195.16	192.8	197.1	194.05	195.14	195.1	194.09	195.2	196.18	195.42	194.12	193.9	195.78	195.21	193.96	194.59	196.39	195.12	193.86	194.99	195.86	193.58	194.37	196.63	195.98	194.7	193.5	194.67	193.78	195.86	195.34	197.03	197.31	194.22	197.64	192.89	195.31	196.29	196.21	195.92	194.09
208.83	209.14	210.5	208.89	210.06	209.74	209.88	209.35	210.74	208.32	209.31	209.64	206.95	208.52	207.85	207.82	208.36	208.91	208.09	208.12	206.93	210.53	209.31	208.78	208.03	207.14	208.55	208.49	207.87	209.74	207.49	209.13	210.16	210.35	209.52	210.32	208	207.5	207.42	207.78	208.9	209.89	206.27	208.53	208.45	208.91	208.5	209.7	206.99	208.43
194.22	194.4	195.23	193.05	194.79	194.45	193.53	192.89	193.97	195.2	193.02	194.1	192.06	195.73	193.67	193.94	196.69	194.24	196.38	193.82	193.5	194.27	194.82	193.31	193.57	194.55	195.98	194.27	192.59	194.06	192.74	195.81	193	192.41	193.96	192.67	192.38	196.12	194.1	195.66	195.33	192.87	195.51	195.57	193.56	194.71	192.47	193.4	195.1	193.09
206.79	208.81	207.4	210.01	209.99	208.46	211.29	209.25	208.55	206.54	208.11	209.54	209.66	208.08	210.94	210.55	206.36	208.18	208.26	207.18	208.42	207.9	209.64	210.96	206.94	208.73	207.66	206.66	207.4	208.99	208.06	208.01	206.52	208.14	210.11	208.61	208.31	207.97	209.85	209.68	208.42	208.01	209.43	205.86	210.15	208.95	209.76	207.13	207.24	210.27
210.25	208.28	206.74	208.16	209.41	207.08	208.94	212.31	207.14	208.32	208.41	209.01	208.21	209.01	209.7	207.68	207	208.68	207.87	209.51	210.67	209.2	209.64	207.76	210.44	208.4	208.73	208.03	207.74	210.83	208.21	208.41	208.84	206.34	209.7	207.23	205.87	207.4	206.7	207.89	206.62	205.8	207.24	207.98	207.26	209.44	209.02	208.53	207.14	208.86
215.7	216.67	218.1	216.03	216.02	217.95	218.27	216.78	216.74	216.28	217.18	215.25	216.06	216.01	215.52	219.9	215.49	218.8	216.96	216.73	216.33	217.77	214.84	216.83	218.4	216.89	216.87	217.03	216.95	217.61	217.85	217.68	216.3	220	215.99	216.19	218.5	217.87	215.08	216.4	218.05	214.82	216.3	216.02	215	218.09	215.28	216.81	216.55	215.43
209.16	209.34	210	209.16	207.1	208.95	209.83	207.79	207.28	209.77	210.54	209.3	207.89	210.41	209.47	209.94	210.32	208.94	208.96	208.35	209.06	211.7	208.34	207.57	209.57	211.27	210.45	208.62	209.7	207.48	209.5	207.84	206.49	211.24	208.6	208.92	209.57	209.55	209.17	210.38	208.45	211.24	209.89	211.83	207.78	208.85	210.41	208.51	208.26	209.83
207.33	206.68	207.18	207.91	207.15	207.8	208.61	207.63	208.51	205.97	208.23	207.46	209.59	208.51	208.87	207.37	206.99	207.84	207.57	207.87	206.72	208.41	210.16	210.45	207.01	209.25	209.83	207.12	209.7	209.62	208.22	209.09	208.52	209.66	209.54	210.16	207.59	208.77	206.84	208.13	207.87	210.32	209.17	210.47	207.67	209.48	207.66	206.84	209.67	208.11
213.3	213.08	212.03	210.77	211.84	211.66	213.75	212.77	211.35	210.74	214.02	212.35	211.99	216.75	212.5	212.29	212.24	210.99	211.61	213.34	212.22	210.9	210.37	211.96	213.13	210.94	212.34	213.32	211.84	213.85	211.42	210.64	213.2	211.44	212.01	213.58	213.49	212.22	210.84	212.57	214.22	211.63	213.16	213.47	211.24	212.23	213.27	212.83	212.99	214.02
208.38	208.4	208.61	208.45	210.78	208.52	209.08	207.13	207.64	209.18	208.11	207.36	205.99	206.99	210.25	204.68	209.08	207.8	208.83	209.53	208.83	207.38	209.06	206.47	208.52	210.26	207.42	210.63	209.27	208.25	206.32	209.77	207.05	208.22	208.72	208.53	209.58	209.04	209.09	207.3	208.13	210.33	207.91	206.86	209.37	211.54	206.76	206.84	208.46	208.42
200.29	202.88	202.03	201.59	201.62	202.5	200.75	201.98	202.18	201.66	199.54	200.22	200.35	203.65	201.58	201.54	201.18	202.18	198.83	201.7	201.53	200.35	201.03	199.2	201.51	200.78	200.25	202.43	200	203.07	201.68	200.01	202.87	201.46	203.88	199.78	200.24	199.84	202.79	200.51	201.73	198.77	200.52	200.06	201.31	203.77	201.71	200.18	200.07	200.02
203.08	202.23	201.98	199.17	203.4	201.83	203.81	203.11	203.5	202.71	202.1	202.55	202.07	204.91	201.23	202.13	203.45	203.84	201.12	203.7	203.88	201.38	202.95	202.88	201.97	203.97	203.53	204.45	202.44	203.33	203.25	203.57	204.9	202.17	204.79	204.09	202.8	202.9	202.75	203.24	203.54	201.41	203.11	201.74	203.65	200.39	202.54	202.88	202.05	202.45
215.16	217.6	216.77	218.17	216.9	217.9	219.01	217.41	217.78	217.08	219.43	217.67	217.89	217.6	216.72	219.12	217.18	218.64	218.78	217.19	217.45	216.05	217.51	215.67	217.64	217.59	218.47	218.82	215.53	219.55	218.36	218.38	217.81	217.36	221.97	219.08	218.19	217.39	217.18	218.39	217.13	218.06	217.62	215.65	218	216.08	218.78	216	215.88	216.87
202.46	200.35	198.44	198.66	202.11	200.36	199.37	198.28	200.17	200.15	200.25	200.29	198.56	197.67	199.58	200.23	200.42	200.35	198.95	196.97	201.2	201.02	199.07	197.22	195.97	197.14	200.99	202.06	200.61	202.03	199.78	200.22	198.06	197.33	199.76	199.3	198.39	198.67	201.99	199.16	199.14	201.49	200.88	200.26	198.38	200.4	200.6	198.44	198.01	199.19
203.55	202.02	203.14	202.28	202.51	200.88	202.9	201.75	201.62	203.8	203.01	202.34	202.04	203.58	201.43	201.41	202.62	201.89	202.88	199.84	201.48	201.82	202.74	203.45	203.25	203.81	203.82	201.87	201.76	205.1	202.85	201.76	203.36	202.73	201.91	201.64	202.88	201.98	204.25	201.86	203.48	203.88	201.57	202.35	203.57	203.01	202.83	203.61	203.73	201.71
198.17	199	199.37	199.49	201.81	199.12	198.05	199.68	198.08	200.75	197.25	198.57	201.62	198.66	197.58	200.1	198.91	197.27	199.13	200.09	198.83	199.96	198.4	198.77	198.78	199.35	200.95	199.1	198.06	200.22	197.39	198.22	197.62	200.13	201.47	197.88	197.92	200.21	200.82	199.02	199.7	202.78	200.19	199.31	199.98	196.59	200.13	198.51	198.38	199.8
195.61	194.42	195.09	195.66	194.37	195.6	193.53	193.69	192.77	194.13	192.26	196.88	195.59	192.44	193.64	193.21	194.49	194.62	193.62	195.04	190.54	193.37	193.22	193.39	193.4	193.41	193.44	194.8	194.75	193.11	195.72	195.76	194.11	194.9	197.25	196.46	194.93	195.27	194.36	194.06	193.85	193.62	194.65	195.66	194.99	194.92	194.23	192.61	194.3	192.69
207.18	210.26	206.99	205.68	207.53	209.08	207.37	206.05	209.02	209.63	209.7	207.86	205.92	206.36	207.98	207.02	207.99	209.29	207.96	209.84	205.74	210.2	207.93	205.84	208.32	208.34	208.63	207.77	206.98	207.9	204.84	208.83	205.71	206.53	208.4	207.58	208.35	206.35	208.11	209.75	207.95	208.13	209.31	206.6	207.55	206.83	207.75	207.9	210.03	208.28
207.43	206.12	204.77	206.99	207.04	205.5	206.72	206.97	208.29	205.54	205.77	206.58	205.46	208.72	207.42	207.16	204.47	207.95	206.59	206.21	206.34	206.8	205.42	207.48	205.57	206.97	207.93	207.21	207.28	205.3	205.11	208.33	204.97	208.38	205.77	206.35	205.02	205.14	207.14	202.8	206.49	205.97	206.32	206.49	205.21	206.59	204.36	203.53	205.07	209.04
208.88	208.95	208.64	207.64	209.38	209.31	209.73	209.17	210.03	210.1	209.35	207.9	208.09	207.04	206.54	209.05	208.61	208.22	209.17	207.39	208.46	209.43	210.32	207.82	208.83	207.87	207.48	208.42	208.71	209.86	213.88	209.58	209.26	207.56	208.58	209.09	212.05	209.77	206.78	208.66	208.79	209.3	208.37	207.26	211.42	209.96	209.12	208.82	209.07	207.65
206.73	204.88	205.17	207.7	209.05	207.35	205.65	207.34	206.64	205.45	208.33	207.19	206.14	206.39	206.93	206.86	208.72	209.03	207.65	205.25	208.57	207.23	208.7	207.52	209.55	208.08	206.34	206.94	209.88	206.24	208.6	207.48	206.96	207.5	207.27	207.74	205.91	209.85	207.96	207.91	208.46	207.26	207.34	206.96	208.48	207.14	205.85	206.98	208.03	206.58
218.17	217.38	217.95	218.44	216.79	215.11	218.46	216.75	217.03	219.3	217.54	215.73	217.31	217.08	219.63	217.25	217.67	215.42	217.66	217.2	218.08	218.97	217.35	216.61	217.23	215.92	217.82	216.91	217.6	217.29	216.75	215.94	217.63	216.09	218.68	216.66	217.63	216.27	216.05	216.76	217.12	215.52	216.42	213.77	216.88	216.45	215.98	218.35	216.85	216.18
203.34	204.56	205.22	204.45	208.23	206.06	205.13	206.64	206.47	205.8	204.92	206.97	206.92	203.88	205.82	205.33	204.04	203.83	204.52	204.68	205.96	205.97	206.15	206.33	207.17	205.73	206.39	206.68	205.21	204.25	207.03	206.27	206.89	204.61	205.54	207.03	206.42	206.05	206.77	204.1	206.3	205.82	205.43	206.23	204.47	204.58	205.2	204.99	204.64	205.5
212.68	211	212.67	211.31	212.41	213.07	212.16	212.1	213.96	212.86	212.22	211.52	210	211.38	210.7	211.67	213.02	210.22	210.65	211.49	212.85	211.75	211.79	209.1	212.22	211.35	212.07	213.51	213.08	212.19	213.19	211.85	210.17	211.31	213.42	211.86	212.06	212.68	212.96	210.56	212.78	210.63	210.87	213.84	210.44	211.37	210.88	212.44	211.5	210.28
217.48	216.11	219.92	216.42	218.23	217.22	216.76	219.29	219.29	215.27	216.93	217.49	218.58	218.32	218.61	216.94	216.53	218.34	218.76	219.15	218.89	218.79	216	219.61	217.12	215.26	216.95	217.2	219.2	217.1	220.25	218.54	217.52	217.26	216.9	218.92	219.27	217.74	218.39	217.53	218.05	218.08	218.02	217.01	216.87	217.79	216.4	217.32	217.29	217.23
211.08	214.54	212.82	213.17	212.37	213.61	212.76	212.5	212.94	212.59	214.94	211.64	213.86	216.22	211.68	212.84	213.75	214.33	215.24	210.43	215.33	211.89	211.06	212.72	212.53	212.34	212.89	213.08	213.35	213.19	211.45	210.89	212.98	213.6	212.26	212.71	212.32	212.5	212.58	213.54	213.87	214.54	214.71	212.94	210.84	212.44	215.09	212.86	213.07	213.94
217.67	217.9	215.77	216.59	215.67	217.15	215.79	216.52	216.11	217.24	216.38	216.74	217.35	213.96	218.03	217.65	217.32	215.8	217.8	218.06	217.42	217.37	217.67	216.86	219.92	218.32	218.02	219.15	216.52	218.52	219.37	218.16	213.84	217.03	215.89	216.82	219.02	218.99	218.25	216.54	218.06	216.28	216.66	219.49	216.08	217.22	216.97	214.9	216.67	216.63
199.53	199.11	199	198.56	199.02	199.51	199.25	201.06	200.17	200.81	200.93	201.71	200.74	199.85	198.2	199.8	198.31	198.94	199.72	199.15	198.86	198.33	199.44	200.44	199.02	200.84	198.91	200.92	199.55	199.15	198.92	199.79	198.7	199.27	198.75	198.87	198.32	199.98	200.75	199.83	200.74	199.3	198.99	200.18	199.61	197.31	199.85	199.08	199.57	201.49
210.26	207.69	209.44	210.44	207.83	209.4	208.61	208.29	208.08	208.55	208.5	208.74	207.27	209.89	208.1	208.83	206.97	210.7	210.08	208.68	208.88	210.65	207.58	207.77	208.17	207.92	209.29	207.43	208.98	207.73	210.65	209.74	207.39	208.57	208.23	208.8	207.15	208.11	210.66	209.44	208.63	208.37	209.55	209.29	210.54	208.48	207.79	207.39	207.13	207.91
209.19	209.82	208.6	207.99	206.99	207.74	207.93	210.81	208.39	210.21	209.29	212.69	207.29	209.04	210.41	207.96	210.47	210.23	210.13	210.45	208.18	208.98	209.71	206.96	211.25	207.83	208.7	206.99	209.12	208.34	208.53	208.09	207.42	211.06	208.58	209.79	210.67	207.92	208.99	206.82	208.95	210.67	208.36	210	207.1	208.39	209.1	208.02	210.15	209.32
202.18	202.65	201.71	201.99	201.74	203.51	203.05	203.33	202.27	201.48	201.33	201.93	202.11	202.28	202.71	202.93	201.63	203.16	203.81	203.48	201.74	203.68	203.62	201.84	203.23	199.4	202.57	201.09	204.03	201.3	202.26	203.47	202.78	200.97	204.57	203.28	202.79	200.79	200.05	202.52	202.69	203.44	202.47	201.68	203.61	202.88	200.99	202.68	202.29	202.15
205.17	203.44	205.41	204.78	204.01	204.66	202.79	205.04	204	203.69	202.44	205.11	206.61	203.57	202.31	203.63	204.58	204.65	203.71	204.34	202.28	202.78	204.17	207.53	204.63	203.6	205.31	201.8	205.96	200.84	204.88	203.79	204.6	203.9	207.14	206.72	201.8	204.27	206.86	203.12	203.21	205.31	204.49	204.93	205.2	206.21	205.15	205.11	205.84	203.49
202.33	201.17	201.11	200.17	199.91	200.34	198.45	200.99	201.5	199.98	199.84	199.71	200.28	200.97	200.19	199.7	200.91	201.78	200.2	200.1	200.67	199.01	203.5	200.7	198.89	201.26	198.65	199.78	198.43	200.59	199.17	201.35	200.02	200.38	199.9	200.05	202.44	199.09	197.07	196.95	200.9	201.76	200.27	201.57	199.55	202.24	199.66	199.2	200	198.05
213.47	213.09	211.74	211.54	211.8	214.26	211.36	210.8	212.48	210.3	211.22	209.14	212.27	211.54	212.69	209.97	212.94	210.3	211.19	210.11	210.43	210	211.21	210.28	213.75	208.67	213.21	212.02	212.2	211.3	211.73	212.28	211.45	212.95	212.48	212.57	212.2	209.9	212.69	213.79	209.2	210.06	211.6	213.7	210.92	211.89	210.7	212.48	211.3	210.62
205.02	206.54	206.53	209.23	208.14	207.1	206.61	206.53	209.5	209.81	209.33	209.8	207.24	207.2	206.88	207.72	207.77	207.26	207.15	205.21	211.05	206.99	206.33	208.99	207.77	206.83	209.07	208.06	208.23	208.08	209.45	208.34	206.99	206.59	207.37	208.61	207.05	207.16	207.68	207.65	205.95	206.54	209.85	207.58	205.67	207.31	208.99	209.19	206.75	208.65
213.1	211.16	213.25	211.09	211.58	210.26	213.1	210.63	211.79	211.55	211.13	210.89	212.38	211.99	211.06	210.96	211.44	211.07	211.39	211.52	211.94	211.44	212.73	209.35	211.53	212.67	211.53	213.08	211.43	214.53	211.19	212.48	211.19	211.72	213.16	210.79	211.28	212.54	211.29	210.88	211.35	212.58	212.61	211.36	211.7	210.35	210.29	210.98	212.89	212.55
201.24	195.6	198.62	198.5	199.94	197.65	200.19	197.51	198.49	196.54	198.97	199.37	200.22	198.7	201.64	199.82	200.16	197.69	199.5	198.12	199.05	198.97	197.48	198.28	201.52	200.49	199.19	200.63	200.21	199.07	199.26	199.22	198.67	197.24	199.53	198.87	197.64	198.68	198.53	197.92	198.65	199.89	198.73	198.5	199.31	199.63	199.9	199.96	199.42	195.81
218.14	217.75	219.94	214.43	216.27	218.7	217.29	216.11	215.65	216.93	216.35	218.56	216.47	216.58	215.94	216.45	216.95	215.4	219.1	215.02	216.87	217.46	216.96	219.99	217.53	215.53	218.41	214.69	218.07	216.83	216.31	217.08	216.22	215.52	216.99	215.81	218.06	216.45	217.89	217.99	216.42	215.39	217.92	214.15	215.99	216.44	216.93	216.52	218.36	217.27
207.41	209.83	207.39	209.14	209.11	204.69	207.93	207.19	206.1	208.55	207.66	205.81	207	206.34	206.49	208.12	206.2	208.45	207.29	208.16	207.56	207.03	208.5	207.56	209.09	207.9	206.16	207.88	206.77	206.84	207.38	208.72	206.45	206.6	208.87	208.81	209.81	206	208.57	206.93	207.71	209.03	207.97	206.67	208.4	207.51	207.16	206.78	209.21	208.07
210.38	206.33	208.72	207.67	209.41	207.71	207.72	205.94	210.24	207.96	209.52	208.8	208.69	206.16	206.62	207.03	208.61	207.67	207.25	206.92	207.38	207.09	209.68	208.88	208.23	207.48	208.1	208.03	208.11	208.43	208.87	208.1	206.52	207.53	208.48	208.39	207.26	209.19	210.1	208.49	209.1	209.14	207.1	206.11	207.44	206.98	207.33	209.93	207.45	206.89
208.44	206.97	207.2	208.73	209.91	207.13	207.23	209.75	208.93	208.92	207.7	210.32	209.62	205.24	208.6	206.57	207.19	208.25	208.45	208.57	208.2	208.31	209.23	207.64	206.98	208.93	208.92	207.77	210.61	207.16	208.98	210.01	208.84	207.95	206.69	207.87	208.92	207.61	209.94	209.43	208.05	207.54	209.59	209.25	208.68	208.94	209.31	208.43	206.8	210.46
207.77	206.98	208.02	207.89	207.94	209.16	207.5	209.17	209.44	209.27	207.48	208.62	206.99	208.87	207.51	209.47	207.78	206.88	207.93	206.57	209.96	209.47	207.11	208.35	207.44	206.3	206.19	207.88	206.79	206.68	208.09	207.63	207.3	208.2	208.46	210.18	209.19	206.84	205.74	205.89	208.14	207.52	205.96	207.97	208.6	209.1	206.11	208.54	206.72	208.91
205.83	203.74	201.38	203.77	202.14	203.04	203.36	205.28	205.54	203.96	203.69	202.29	202.55	204.57	204.18	205.63	202.42	204.22	204.72	202.28	203.01	201.26	204.48	200.73	205.5	203.82	204.64	203.35	204.26	204.75	204.68	204.44	204.62	203.27	204.11	202.38	203.62	203.76	201.19	201.79	204	199.91	201.1	204.11	203.11	204.9	205.6	203.71	204.39	206.03
195.2	193.99	196.17	196.67	194.69	195.38	196.77	196.11	195.34	194.48	192.85	193.32	194.69	193.52	194.01	191.5	195.09	194.9	197.33	195.53	194.07	194.22	193.64	194.28	195.64	192.3	196.07	193.04	193.97	196.1	193.91	192.95	193.36	193.95	191.46	192.72	192.84	195.42	193.79	193.85	194.01	193.05	194.57	193.77	193.51	194.67	192.74	196.57	194.85	195.69
210.02	206.03	209.82	206.72	209.47	206.18	207.1	210.14	207.68	210.11	210.31	208.7	207.54	207.86	208.56	207.24	206.91	208.01	208.78	209.61	209.19	207.13	206.72	209.75	207.74	207.84	208.98	207.68	208.48	209.51	208.05	208.71	209.33	207.34	208.82	206.37	208.81	208.42	209.64	208.14	207.57	209.69	206.64	209.33	207.4	208.92	207.4	209.37	210.6	209.69
208.61	209.12	209.32	209.04	207.16	209.88	207.81	207.72	210.19	209.71	208.77	208.79	208.89	208.35	208.51	206.77	207.32	208.94	209.47	208.08	208.72	209.07	204.96	209.04	208.85	207.66	207.3	207.49	207.39	207.78	208.07	206.4	206.81	208.97	210.09	208.19	210.42	209.48	208.8	207.59	207.21	208.42	207.28	208.16	208.16	208.92	210.23	210.47	208.41	207.42
208.48	206.15	209.09	205.43	206.79	208.28	205.37	207.19	206.86	208.13	207.73	208.52	208.82	207.2	207.82	206.47	207.62	209.63	209.34	205.66	206.64	209.32	206.56	208.77	209.19	207.48	208.18	206.41	207.49	207.87	204.56	208.72	205.64	206.12	207.57	206.17	209.54	207.95	208.88	208.99	210.75	206	208.8	205.89	207.05	207.05	210.3	206.95	208.06	208.2
208.64	208.1	210.17	210.51	208.82	209.22	208.57	209.65	207.75	204.74	207.99	210.05	207.28	209.36	207.55	207.63	210.91	206.08	208.01	208.02	209	207.82	209.22	207.71	208.41	208.64	208.73	209.36	207.48	208.9	211.79	208.26	208.45	210.3	208.03	209.97	208.54	209.14	209.11	208.44	205.29	208.96	209.4	208.96	207.53	208.61	209.27	208.57	207.93	208.49
201.95	202.36	205.04	204.04	203.5	203.71	202.77	203.77	203.69	203.23	203.05	204.43	204.64	202.66	203.35	200.64	203.01	205.58	204.72	204.81	203.91	204.37	205.72	203.32	204.88	203.39	202.57	202.92	203.75	201.62	202.73	202.63	202.87	202.13	203.95	203.81	203.69	203.66	201.58	202.71	204.99	203.3	204.1	200.92	204.43	203.45	204.2	204.76	201.9	201.93
211.47	209.48	209.3	208.61	212.14	207.14	210.65	208.18	207.84	208.47	210.31	210	210.96	209.05	210.13	209.02	207.53	208.88	209.55	208.69	211.16	209.08	207.64	210.53	209.11	208.35	206.65	208.29	207.98	211.28	210.1	209.92	209.47	207.89	209.71	210.18	209.3	209.84	211.18	208.21	209.87	209.08	208.58	212.76	208.5	209.36	209.24	210	212.06	208.67
217.64	217.03	216.86	215.86	217.55	216.24	218.97	217.99	218.06	218.54	218.16	218.89	218.17	216.54	215.71	219.71	217.74	216.95	217.23	213.86	217.9	216.21	216.48	216.36	218.51	216.91	216.54	216.04	216.02	216.96	218.45	218.45	215.79	216.54	217.71	216.24	216.97	216.62	217.2	216.61	215	217.54	214.59	216.05	216.04	217.06	215.36	216.67	217.54	216.9
207.33	212.34	210.96	210.42	207.94	209.91	209.38	207.52	210.02	211.51	209.78	209.52	209.18	209.73	207.48	210.64	210.07	210.02	209.84	209.09	209.27	211	209.18	207.7	209.18	209.77	210.35	208.49	209.98	210.64	210.15	209.4	210.1	209.32	208.98	209.39	210.85	207.76	208.42	208.36	208.18	209.79	210.5	209.83	209.6	210.38	210.53	208.44	211.24	209.13
205.9	204.93	208.44	207.18	208.62	208.78	206.8	207.25	210.12	210.42	208.58	207.66	208.09	209.33	206.87	210.28	206.9	206.35	208.13	209.59	208.28	208.24	208.52	208	204.7	208.55	209.52	209.16	206.26	209.13	208.96	206.65	209.22	208.38	209.73	209.84	207.98	207.16	206.6	207.68	207.04	207.16	209.59	209.7	207.08	206.97	207.62	206.14	208.39	206.73
212.45	214.05	211.89	214.85	214.47	214.31	213.5	212.73	211.36	212.91	211.53	214.44	211.72	213.46	210.59	211.77	214.21	212.14	211.91	211.19	212.79	213.58	213.01	210.71	212.68	210.88	213.82	213.73	212.61	213.39	211.82	213.05	213.5	214.15	213.24	210.87	213.36	210.9	213.69	210.56	214.11	212.97	211.6	210.43	213.11	209.67	210.46	210.06	212.37	212.1
201.08	200.15	198.96	203.55	199.73	199.37	201.42	199.08	202.44	200.67	199.66	201.61	200.01	201.02	200.37	201.97	199.13	198.29	200.43	202.04	201.74	197.93	199.89	200.68	202.34	202.65	200.58	202.34	199.16	199.57	199.23	201.76	200.55	200.28	200.53	200.71	201.07	197.82	198.86	202.08	201.6	202.3	201.42	200.35	199.29	201.34	200.13	199.38	199.37	200.17
206	202.97	202.41	204.86	203.92	203.09	203.56	204.13	204.08	204.89	203.97	204.69	205.19	203.2	204.12	204.52	207.68	202.35	204.23	204.63	203.19	203.31	203.37	201.51	204.45	204.25	205.73	203.67	205.49	204.51	202.81	201.87	204.71	203.1	203.29	202.24	203.91	205.97	201.62	205.18	204.65	204.3	204.85	205.39	206.43	203.69	202.47	205	204.63	204.71
217.59	216.23	216.46	218.61	217.33	217.17	215.72	218.1	215.23	216.13	214.89	214.92	216.64	219.83	217.9	217.17	216.34	216.15	217.56	216.43	216.56	218.65	213.59	216.07	215.8	215.35	217.18	216.25	216.66	218.31	215.72	219.68	217.86	216.49	217.32	214.92	216.49	216.57	220	216.52	219.14	217.73	217.89	214.77	216.72	214.41	217.23	216.11	217.51	215.07
208.95	210.38	208.39	207.56	207.63	208.8	209.98	209.08	209.25	210.37	211.28	207.71	210	208.1	209.04	207.61	206.52	209.19	208.19	208.08	206.95	208.46	208.79	208.74	209.1	208.59	209.15	208.4	208.63	208.22	206.72	209.48	206.73	208.86	210.15	210.38	210.55	211.67	207.42	210.41	207.78	208.4	207.06	206.95	209.2	207.64	211.12	209.89	208.27	210.16
210.89	211.74	213.18	213.39	212.61	211.45	213.32	212.22	213.6	211.91	212.19	214.12	212.14	211.74	211.8	211.83	213.62	212.85	213.65	213.58	211.31	212.09	213.62	212.96	213.05	210.62	211.36	213.34	213.52	213.93	213.24	213.83	212.4	211.87	213.74	210.98	213.7	211.79	213.5	212.05	213.47	211.19	214.12	212.53	211.33	214.41	214.43	213.09	212.45	211.94
213.56	212.11	210.03	211.68	214.36	212.41	210.57	211.06	209.51	210.19	213.9	212.1	208.32	211	212.16	210.95	211.78	212.97	210.9	212.89	212.21	213.01	211.21	210.31	211.78	210.91	212.4	211.3	211.84	210.65	209.83	210.68	209.03	211.24	212.78	210.48	212.3	211.08	210.12	211.72	213.06	211.81	211.41	211.82	211.7	212.17	211.32	211.84	212.58	213.94
208.3	209.45	209.67	207.56	208.59	209.9	212.05	208.39	209.97	210.6	209.8	209.38	208.34	208.62	210.44	209.31	209.71	211.27	208.42	209	210.1	208.89	209.62	211.28	208.65	208.83	209.57	206.74	209.08	211.4	208.52	211.2	212.22	209.19	208.64	209.67	209.69	206.98	210.19	208.45	210.28	208.66	212.2	210.88	212.05	209.81	211.84	208.21	210.91	208.67
202.64	204.52	206.18	205.83	203.61	202.68	203.27	204.19	202.92	204.58	204.31	204.14	204.93	204.76	202.25	204.33	204.73	204.31	203.61	204.54	203.34	206.52	204.15	202.07	202.84	203.57	205.37	201.81	203.48	201.77	202.37	201.52	202.53	204.41	204.54	202.39	204.89	203.46	202.98	204.86	202.2	203.46	203.17	202.3	205.96	201.92	203.41	202.15	204.13	200.29
206.96	208.07	211.26	208.96	208.26	208.95	208.81	209.75	210	207.72	209.19	210.3	209.43	207.87	207.32	207.8	208.41	208.92	208.57	208.98	211.35	207.77	209.32	207.82	206.86	209.02	208.58	208.73	207.75	209.8	208.81	210.2	208.94	209.04	209.29	208.18	210.62	209.23	208.36	208.28	209.51	207.17	208.15	209.6	206.72	209.39	207	207.62	210.06	210.33
203.51	203.01	204.95	202.88	204.06	202.98	202.97	204.84	202.17	203.77	202.84	203.59	204.1	204.03	202.47	203.33	206.26	204.79	203.71	203	204.01	203.94	202.72	202.01	203.48	206.08	203.01	203.29	204.86	204.86	204.15	202.7	203.47	203.59	202.93	205.1	203.22	206.33	201.67	203.36	204.91	203.83	202.39	204.49	200.59	202.93	204.16	204.18	201.67	203.17
211.78	213.3	213.34	212.61	210.85	213.31	211.63	213.86	211.64	213.03	213.47	213.25	215.46	212.97	211.86	214.11	215.24	209.43	213.73	215.58	211.73	212.5	211.54	211.4	213.28	211.41	212.31	212.34	214.36	211.74	212.35	212.11	210.53	211.8	211.46	211.47	211.77	211.16	212.87	212.37	212.33	211.84	213.31	213.34	212.6	213.23	212.34	211.84	210.72	213.37
205.72	207.36	204.99	205.01	204.63	204.19	205.17	205.54	204.66	203.77	207.55	205.66	205.01	205.31	207.12	204.35	204.66	204.27	206.59	205.46	205.55	204.06	207.34	205.48	206.28	204.61	205.99	203.57	205.55	207.01	205.79	205.22	206.49	206.05	204.12	204.39	205.06	205.99	206.55	207.08	206.19	207.56	205.26	204.76	206.25	206.55	205.66	205.6	206.34	205.59
206.29	208.35	206.72	209.4	207.96	211.63	207.3	210.48	209.71	207.52	209.67	209.24	209.13	207.8	209.8	211.44	209.3	208.94	207.35	207.54	208.76	212.06	210.3	209.77	206.8	209.15	206.92	208.71	211	210.93	209.26	206.27	208.58	208.82	208.73	210.77	207.03	208.48	208	206.51	209.8	208.34	208.26	208.29	206.91	206.65	209.11	208.03	210.14	209.48
208.87	209.81	209.56	208.42	206.95	208.07	208.7	207.75	208.94	208.35	207.89	208.83	209.26	210.15	207.68	208.28	207.78	207.56	204.87	209.3	207.69	210.2	206.5	210.14	207.55	209.31	207.64	207.9	208.92	207.86	208.49	207.86	209.81	207.4	207.81	207.09	209.13	208.62	209.52	209.79	209.6	205.55	206.96	210.68	208.05	206.84	207.13	208.95	208.44	208.59
202.33	204.13	204.36	202.74	202.61	205.95	204.02	201.95	202.82	203.02	204.7	205.84	203.17	204.49	202.97	202.03	203.82	205.39	201.4	203.62	202.65	202.82	204.88	202.21	203.47	202.29	203.92	203.76	203.94	203.69	202.15	203.02	203.15	201.82	204.22	202.51	203.2	203.65	205.07	204.06	203.66	204.37	203.79	202.09	200.5	203.83	201.72	203.54	203.85	201.24
200.97	197.57	199.58	200.57	200.08	200.41	200.98	201.48	198.55	202.05	202.04	200.23	197.21	200.24	201.35	199.38	200.38	199.97	199.43	201.64	200.14	198.82	200.36	200.96	199.41	200.74	199.6	198.85	200.83	199.63	197.66	199.69	200.25	202.56	199.54	201.27	201.1	198.81	202.4	201.51	200.12	201.35	200.56	199.54	198.7	200	200.55	198.86	198.59	202.13
210.15	209.43	210.57	210.59	210.36	208.98	207.99	209.45	209.78	208.3	210.07	211.16	208.97	208.42	209.4	207.75	209.05	210.74	208.37	209.8	207.44	212.22	210.42	208.31	209.22	209.47	206.69	209.51	210.42	208.79	209.83	208.24	209.06	209.76	209.61	209.62	210.48	210.24	208.42	208.38	208.52	212.3	209.57	209.95	208.84	208.19	209.32	212.02	209.16	207.37
209.76	207.53	209.36	209.58	208.9	211.87	207.27	209.13	208.98	208.99	211.75	208.69	208.57	208.76	209.02	210.74	210.32	210.38	208.64	211.32	211.37	209.67	210.45	208.18	210.59	209.14	210.14	210.71	208.97	207.66	210.67	210.67	208.53	208.63	209.44	209.78	209	209.86	209.59	209.81	209.24	208.2	209.77	211.47	209.38	207.6	208.22	208.75	208.09	208.75
206.25	205.92	205.36	205.08	207.02	205.83	206.44	207.06	206.32	206.13	205.67	206.69	205.71	203.91	206.11	205.35	203.38	205.88	204.51	207.6	206.62	208.43	204.32	207.92	206.12	203.81	203.75	206.85	208.27	204.13	205.93	205.48	206.18	206.6	206.49	206.24	206.61	205.99	207.51	206.17	207.43	205.86	205.78	207.13	204.23	206.51	208.42	207.81	204.97	204.9
213.55	212.63	213.47	213.84	210.46	212.44	212.91	212.52	213.21	214.39	212.06	210.83	214.36	212.38	212.12	212.65	212.14	211.84	213.22	209.45	212.56	212.18	212.37	209.26	211.63	213.55	212.61	211.2	214.66	213.62	211.8	212.1	212.09	213.22	211.57	213.79	212.7	211.03	213.7	212.24	212.51	215.26	210.63	214.97	214.05	213.61	213.51	210.38	213.36	213.54
199.55	200.62	198.77	199.35	200.27	198.78	197.12	199.41	198.87	198.53	201.08	198.29	198.9	196.89	200.89	201.17	200.97	200.73	198.58	198.65	199.19	199.24	200.57	199.16	197.13	200.32	198.34	199.99	197.92	200.3	199.4	198.79	198.24	200.7	198.96	198.49	197.67	198.78	196.45	200.39	198.9	200.37	200.25	197.49	200.16	198.56	198.81	199.76	197.6	198.17
207.38	207.86	207.49	208.39	207.95	206.7	207.37	208.32	206.39	207.47	208.63	206.94	207.64	204.61	208.51	208.78	209.04	206.84	207.79	204.44	206.36	209.36	205.35	209.51	207.08	206.57	207.88	205.59	208.54	207.86	207.16	208.53	206.83	207.27	207.63	206.81	209.87	207.24	205.71	206.81	207.99	207.29	205.53	207.03	208.61	208.27	207.23	208.18	207.49	208.6
201.04	202.76	204.88	204.64	201.77	201.95	202.73	202.82	203.63	203.44	201.87	202.84	204.67	204.1	202.08	203.51	203.26	204.48	201.59	201.49	203.35	200	202.86	200.74	202.95	204.72	201.09	202.99	201.67	201.58	202.83	201.37	203.81	200.67	203.72	203.33	204.72	202.66	203.32	202.71	201.66	203.81	201.44	202.44	201.21	201.99	203.91	200.01	202.74	202.27
209.29	209.16	207.62	208.27	209.77	206.1	209.39	207.54	209.39	207.36	207.51	207.86	210.04	208.71	207.46	207.54	208.07	210.14	208.92	211.36	207.52	206.51	211.23	208.79	208.53	208.88	211.94	208.71	206.83	209.53	208.94	208.5	210.96	208.39	207.86	206.45	209.13	208.89	207.9	207.51	210.02	209.51	208.49	209.59	209.7	207.16	209.28	208.54	209.08	210.06
205.51	204.76	206.08	208.6	207.66	208.5	207.29	208.84	206.54	208.47	205.68	208.17	209.6	207.52	207.18	206.46	209.19	205.54	206.29	207.42	206.6	208.9	207.97	208.34	207.45	206.18	210.1	207.23	207.12	206.67	210.39	206.61	208.59	209.61	206.88	205.52	208.88	207.74	207.2	208.06	208.64	207.51	209.43	208.04	206.05	209.21	206.1	208.06	208.07	206.82
207.37	208.47	208.03	210.81	206.36	210.43	210.19	209.75	210.01	209.7	209.56	209.55	208.87	209.56	209.66	209.5	208.28	210.86	209.2	207.77	209.59	207.57	210.4	208.05	208.21	209.16	209.8	207.91	207.84	208.68	209.31	209.55	207.74	209.2	206.77	209.42	209.07	207.5	207.67	209.58	208.08	210.42	207.58	209.82	208.96	206.47	207.82	210.22	209.77	206.2
205.03	206.28	206.54	205.12	202.9	203.98	204.45	206.31	204.76	204.56	205.63	203.97	205.65	206.5	203.13	206.46	205.92	205.56	203.29	204.32	202.93	204.24	203.41	205.91	203.82	205.92	205.56	206.06	203.51	205.41	205.39	204.08	202.72	203.23	203.7	202.97	207.5	205.41	203.33	205.17	204.9	204.37	204.88	204.96	204.18	205.56	203.9	204.73	202.08	205.55
208.16	207.49	209.77	209.81	209.54	208.61	208.34	207.26	207.54	207.5	210.74	207.14	209.67	209.89	206.79	205.08	209.33	210.78	208.13	209.44	208.49	211.35	208.41	206.45	207.35	207.2	208.27	208.86	209.79	208.27	209.88	209.31	207.88	206.95	209.5	205.65	206.85	207.44	207.23	208.26	208.52	210.04	207.04	208.82	209.06	209.89	209.84	209.24	209.33	209.38
202.41	204.56	202.23	202.94	203.87	202.44	202.56	204.29	204.05	203.25	204.12	202.82	204.67	204.59	202.5	203.95	204.93	202.57	203.5	204.9	203.78	202.42	201.93	203.34	203.96	202.78	204.16	204.19	204.58	203.63	203.26	203.83	204.97	202.19	203.58	204.68	203.74	203.82	202.87	202.05	203.58	204.3	203.34	201.32	203.75	202.57	201.58	204.48	203.33	201.74
201.48	205.33	203.69	201.37	202.57	200.68	201.93	203.89	202.4	202.45	201.98	202.96	204.25	202.13	202.45	203.24	201.65	202.74	203.06	203.25	203.81	205.57	204.32	201.74	201.77	203.14	202.96	201.91	202.65	202.23	202.82	202.26	202.28	203.27	201.15	200.58	203.96	203.02	202.5	202.65	203.62	203.29	202.24	200.78	203.95	202.28	204.31	202.02	203.55	201.51
209.25	208.63	208.55	206.89	209.09	207.73	207.31	207.8	209.42	208.33	207.3	210.97	209.27	209.2	207.42	209.05	207.97	205.79	207.28	209.7	208.9	207.81	209.05	209.21	210.29	208.97	207.95	208.35	208.39	208.67	208.91	209.49	210.26	209.19	212.68	208.59	208.97	209.36	206.53	208.03	205.49	210.91	208.4	206.58	206.25	206.01	208.96	208.91	208.68	207.86
200.7	200.32	201.05	201.97	201.46	202.34	204.4	202.45	201.63	205.45	202.08	201.97	201.74	204.54	202.5	202.52	201.06	203.16	203.89	200.84	203.24	202.15	201.97	202.36	205.71	201.97	201.44	202.76	201.07	202.35	204.97	202.41	201.04	204.25	203.5	202.75	202.68	205.7	203.36	203.57	203.61	199.16	204.26	202.62	202.32	202.47	202.6	200.86	202.11	202.92
209.6	209.76	209.38	209.09	208.22	207.77	207.03	208.2	209.11	209.95	206.85	209.37	207.66	208.46	208.13	206.66	207.41	210.6	207.02	207.9	206.94	208.85	208.71	207.25	208.15	207.47	207.19	210.59	210.85	209.98	207.33	208.59	209.57	206.88	207.39	207.74	208.68	211.01	208.82	209.27	209.73	208.53	211.68	209.14	206.67	208.17	204.23	208.78	208.55	208.67
204.12	204.17	203.88	206.76	204.17	203.41	204.98	206.07	205.85	205.46	205.85	204.76	202.13	204.09	205.28	204.35	205.91	204.02	205.8	203.69	206.02	204.41	204.44	205.96	204.48	205.25	204.93	203.88	204.96	203.79	204.58	203.19	205	203.88	204.83	204.29	205.04	205.53	204.83	204.64	203.69	203.68	204.21	205.18	204.38	203.6	207.03	205.76	203.32	204.75
207.97	210.11	210.62	210.16	210.59	209.99	209.15	207.53	208.77	207.86	209.23	212.05	211.62	211.61	211.38	208.98	207.25	208.68	210.19	208.6	208.93	209.96	210.14	209.55	210.98	209.27	210.33	208.14	209.81	208.97	209.45	209.92	208.62	210.68	211.45	210.65	210.04	207.14	209.59	210.32	210.42	210.73	208.95	207.43	208.29	209.03	209.45	209.37	211.5	207.54
195.1	195.17	194.47	193.29	195.32	192.65	194.98	194.06	192.22	195.02	193.43	193.1	194.63	193.57	195.01	192.69	194.32	193.58	193.41	196	193.58	194.08	195.06	194.71	193.31	193.45	195.68	193.91	194.61	195.66	191.89	192.9	193.26	194.52	195.47	192.63	192.05	195.39	194.12	194.34	196.2	193.15	193.75	196.62	191.94	193.68	194.46	194.59	193.18	191.5
208.11	210.14	211.09	209.77	210.73	210.19	209.84	209.89	211.59	211.61	209.2	210.12	209.62	208.69	208.58	213.13	208.39	209.45	207.8	209.36	210.15	208.8	207.5	209.27	210.08	212.41	208.99	210.81	210.71	210.34	208.48	207.84	208.72	209.79	211.23	209.24	208.07	208.69	209.73	209.05	209.58	206.89	209.45	208.96	208.7	209.01	209.06	208.35	208.37	209.07
208.84	210.93	211.72	210.13	209.23	210.97	211.21	210	208.8	209.36	210.49	210.57	208.95	210.04	208.7	212.21	208.22	208.8	209.97	209.77	210.28	209.13	209.29	210.36	211.37	209.87	207.66	213.25	210.01	212.85	211.63	209.2	209.02	208.78	210.14	207.72	209	212.58	209.8	209.02	211.25	210.05	211.07	213.05	209.43	210.79	211.32	209.71	209.37	208.61
210.2	210.4	210.15	209.38	209.22	208.88	208.62	211.18	209.6	210.91	207.05	209.23	208.73	209.97	208.34	206.72	210.24	209.58	209.11	206.25	208.95	207.34	208.76	208.29	208.13	209.34	209.94	208.54	208.42	209.1	209.28	210.33	210.73	211.07	211.36	210.03	211.06	208.62	208.77	210.23	211.39	209.74	209.82	206.89	210.57	208.6	208.39	209.05	208.14	209.86
209.09	206.57	208.11	208.06	209.47	208.23	209.2	210.45	211.93	209.8	209.92	206.48	207.97	208.21	210.21	207.59	209.63	207.52	209.29	209.84	210.99	208.92	211.49	206.14	210.45	208.5	209.61	209.88	208.31	206.73	206.51	207.39	210.13	208.15	208.42	208.63	207.54	210.5	210.39	208.02	211	209.31	209.27	207.09	207.52	211.02	208.13	207.77	207.48	210.05
210.02	209.22	208.63	209.26	207.94	206.91	209.15	207.36	208.14	210.24	208.17	207.37	208.62	207.19	208.58	209.84	208.47	207.91	206.29	211.74	210.5	209.62	208.55	208.16	208.85	209.26	208.27	209.13	206.99	208.94	208.94	209.2	210.62	208.61	207.59	207.76	209.62	208.32	210.57	212.38	208.11	207.24	206.68	206.03	211.4	208.43	210.91	207.56	208.95	208.71
206.72	206.67	207.18	208.18	207.39	207.62	207.45	206.48	207.54	209.66	210.21	208.55	206.68	210.65	206.69	207.19	208.11	206.72	209.49	208.91	208.45	211.52	208.74	210.31	208.54	206.56	206.62	207.4	208.59	206.79	210.62	208.53	205.36	205.91	208.26	206.12	209.21	207.48	208.99	208.75	208.99	209.46	207.61	207.92	208.75	209.06	209.53	209.77	206.65	207.59
193.64	193.62	196.46	192.41	196.87	196.5	198.33	195.63	194.95	194.24	195.1	195.34	196.43	192.23	194.34	195.1	194.95	196.59	196.15	195.68	196.62	194.39	195.89	197.24	195.23	197.44	193.64	195.92	196.26	196.71	194.61	191.82	194.42	195.51	193.97	194.6	195.22	196.98	197.08	193.72	196.84	194.48	193.46	195.45	194.76	193.63	195.69	193.52	193.74	195.37
211.97	212.02	212.7	211.3	211.56	210.5	211.02	211.53	210.82	211.03	212.13	213.06	211.52	213.44	212.54	212.21	212.76	212.68	212.69	211.44	214.31	211.65	207.77	211.44	211.34	213.23	211.97	210.75	211.66	212.16	212.81	210.82	210.9	211.12	212.18	212.61	213.88	212.61	210.98	211.53	212.69	213.61	212.7	213.4	211.72	213.01	212.45	211.17	213.61	210.87
203.07	201.79	200.9	200.51	202.99	202.8	202.46	201.72	202.45	203.63	201.39	204.6	203.06	204.65	204.6	204.45	203.1	201.65	201.81	201.97	205.85	201.35	200.71	204.27	202.27	204.86	205.35	203.04	201.82	203.11	202.8	202.84	203.35	202.37	205.58	200.36	203.04	200.96	202.89	201.91	203.16	204.34	203.32	202.99	200.39	203.57	204.59	201.19	202.52	202.3
206.89	206.28	203.71	204.46	204.45	203.68	203.66	205.4	204.62	202.89	206.07	204.09	204.11	203.38	205.94	202.92	203.87	205.15	203.71	205.15	205.87	204.46	203.36	204.77	205.25	203.11	204.25	204.22	203.15	204.3	204.75	206.07	203.35	207.8	204.01	204.07	203.33	204.34	206.24	204.01	206.93	205.55	205.77	203.48	206.54	205.73	205.84	203.28	205.32	204.78
208.16	208.22	210.36	207.31	206.01	209.63	210.53	207.31	208.3	210.61	207.2	210.12	208.84	210.36	208.37	208.86	209.21	208.87	209.51	208.59	206.93	209.28	209.74	207.55	208.54	209.47	208.32	207.53	206.29	208.14	209.98	206.4	207.43	207.97	211.6	207.32	208.36	207.68	208.78	207.62	208.49	209.44	206.68	211.01	205.68	207.93	207.47	209.53	210.01	208.61
210.44	211.09	208.52	211.29	207.18	209.74	209.51	210.2	210.3	211.07	209.53	210.21	208.63	206.92	210.5	210.07	208.96	209.89	209.45	210.56	210.25	210.97	210.06	210.25	207.84	207.21	207.72	208.55	208.81	209.25	209.25	210.15	209.87	207.32	207.77	210.56	208.46	210.61	209.7	209.56	210.04	208.8	208.1	210.68	208.46	210.96	208.33	208.24	208.82	209.32
209.06	209	209.44	207.77	209.03	211.71	208.96	208.81	210.33	207.08	212.06	211.51	209.81	210.27	210.96	211.15	207.77	209.26	210.96	210.09	210.95	207.54	211.15	209.33	209.23	210.16	210.32	208.39	209.72	209.16	209.9	211.51	209.65	209.29	210.06	208.96	211.86	212.28	206.98	207.9	207.77	209.99	208.23	209.54	211.84	208.25	210.57	210.09	207.4	204.75
206.58	208.08	208.11	209.38	210.51	206.65	208.34	207.44	208.56	208.95	210.46	206.57	206.9	205.69	207.58	208.06	206.46	208.47	209.38	209.63	209.62	210.14	204.86	208.67	207.94	209.2	208.21	208.56	208.68	205.93	210.3	209.54	207.04	207.33	211.41	206.48	207.46	208.13	205.3	207.28	208.8	207.54	207.67	209.74	208.02	208.37	207.79	207.23	206.39	207.96
205.94	208.34	209.43	208.3	207.59	207.83	206.38	208.35	207.92	207.69	207.34	206.35	206.4	207.32	205.66	207.77	205.78	208.15	207.6	208.05	209.54	209.36	206.43	205.8	209.43	208.32	205.88	207.69	206.52	206.75	207.39	209.31	209.36	208.69	210.88	206.95	207.7	205.11	207.21	210.1	210.66	208.74	208.34	211.21	207.47	207.71	206.54	209.99	206.89	208.86
209.53	207.26	210.21	208.91	207.75	209.03	207.8	207.44	209.96	209.73	207.25	208.06	209.82	208.85	210.61	207.65	205.96	207.86	209.19	207.71	207.93	208.02	208.43	210.89	210.26	208.06	207.53	207.56	209.59	207.95	209.33	207.32	207.58	208.08	209.4	209.93	210.29	210.53	208.69	209.7	208.99	210.55	207.4	208.52	209.4	209.25	209.67	208.94	210.03	208.43
201.94	198.75	198.53	200.22	200.06	200.34	201.42	199.81	200.13	198.27	201.79	197.72	201.62	198.82	201.04	198.84	200.63	199.15	198.37	199.57	202.25	200.61	199.58	198.99	202.75	201.37	198.99	200.14	198.03	200.49	201.83	200.29	199.52	201.82	199.46	202.52	200.15	200.69	198.65	201.66	200.03	199.87	201.02	198.5	201.47	199.6	200.63	198.11	200.19	203.7
211.25	212.48	210.19	210.83	212.23	211.46	212.52	212.85	212.64	209.97	211.16	212.17	212.49	210.91	210.76	211.89	212.6	212.15	211.46	212.27	209.64	211.46	210.44	211.52	211.73	211.04	211.23	212.68	212.68	212.98	208.46	208.64	210.15	212.82	213.87	212.44	214	211.86	210.24	211.87	210.55	213.04	210.76	211.52	212.19	210.52	211.41	213.34	213.29	211.42
203.84	203.11	204.75	203.33	204.23	205.43	205.26	204.86	204.51	205.32	203.57	204.27	203.72	203.34	203.03	203.08	204.13	204.71	203.34	205.03	205.5	203.33	203.39	203.51	204.67	202.16	203.72	207.01	205.27	203.61	202.87	203.94	205.99	205.48	203.23	202.49	202.58	206.44	201.6	203.15	203.15	204.42	203.88	203.88	202.08	199.49	204.46	205.03	204.95	203.84
210.02	208.18	205.77	208.78	209.63	209.82	208.42	206.73	207.11	208	208.02	207.23	208.62	208.24	208.57	208.86	209.35	207.93	210.05	209.36	207.67	208.45	207.64	208.9	208.23	210.86	208.86	208.96	210.26	209.52	208.17	207.68	208.45	210.17	208.86	207.96	206.17	208.26	208.39	209.2	208.41	209.58	210.42	207.54	207.46	207.68	207.44	210.5	208.78	206.92
199.62	199.98	201.62	199.18	199.67	198.15	199.94	199.28	199.87	198.49	201.42	200.44	200.02	199.94	199.94	199.9	201.14	200.57	197.07	198.46	200.75	199.69	197.91	199.79	199.54	195.7	198.66	200.22	199.4	198.48	199.64	200.24	199.85	201.11	197.78	199.95	199.86	199.55	196.55	199.07	197.84	198.07	201.08	199.14	201.35	198.21	197.28	200.98	198.52	200.83
210.02	208.61	209.8	207.88	206.13	206.74	207.81	207.82	207.06	209.7	206.74	208.69	209.63	209.75	209.52	206.09	209.83	208.26	207.67	209.7	207.68	207.27	208.6	207.54	211.85	208.9	207.98	208.9	209.88	206.83	209.07	209.32	206.31	207.21	208.94	208.33	206.69	209.24	205.36	206.93	208.85	207.35	205.87	206.84	207.61	209.79	207.47	206.55	209.33	208.69
218.03	217.72	219.13	218.16	218.91	218.21	216.1	216.75	215.84	218.48	219.24	218.14	217.4	215.91	218.26	217.25	216.97	216.64	215.86	217.56	216.91	218.09	215.99	220.33	216.44	217.43	218.02	218.06	217.86	217.04	218.98	216.65	218.14	215.45	216.86	217.84	218.75	216.11	215.29	220.14	217.92	215.83	219.27	217.47	219.34	219.16	216.25	214.17	218.01	220.81
207.62	209.69	208.54	207.89	209.81	208.75	207.87	208.18	210.29	207.89	207.94	209.91	208.04	211.59	208.36	209.45	209.29	207.58	208.99	210.04	207.42	208.12	209.65	208.57	207.92	208.86	210.52	209.38	210.93	208.38	209.75	206.43	212.13	210.79	207.55	209.73	207.35	207.97	207.99	210.14	207.66	207.76	209.48	207.77	207.72	209.48	207.28	208.92	211.4	208.2
207.43	207.68	209.38	208.68	209.76	209.67	209.52	206.79	209.69	208.59	209.06	209.15	210.32	207.46	207.75	209.48	208.66	209.91	208.57	208.95	207.9	209.45	208.12	208.1	208.08	209.45	208.5	209.37	207.96	207.85	207.43	209.71	209.3	208.44	209.62	209.74	210.31	208.71	206.82	208.17	207.37	209.97	208.81	210.26	209.29	207.29	209.53	208.64	208.32	208.87
209.54	207.09	209.22	208.79	206.28	209.52	207.33	208.57	208.72	207.85	211.95	210.1	209.31	209.06	207.58	208.34	209.74	209.73	208.16	210.09	209.79	210.91	210.12	206.64	206.7	211.29	210.2	209.76	209.66	207.51	209.7	209.97	207.61	209.76	207.91	207.86	206.95	208.32	206.94	207.17	209.09	209.85	208.57	208.3	209.63	208.81	207.46	209.2	209.06	209.48
208.77	210.03	206.46	209.13	208.19	209.07	209.88	208.08	208.95	207.27	209.56	209.37	209.09	207.86	208.29	207.94	210.46	206.41	210.76	209.35	208.49	209.7	206.27	208.07	207.17	209.01	210.95	210.18	207.79	208.89	208.92	212.3	209.65	209.23	210.41	207.74	211.44	211.66	208.27	205.37	209.76	208.99	209.79	208.65	209.51	206.74	208.59	209.35	206.47	209.27
201.98	203.65	204.7	203.6	204.36	202.61	206.5	205.2	203.7	201.11	202.4	202.86	202.45	201.57	203.3	205.44	203.02	204.06	204.55	203.44	204.17	202.82	203.62	203.45	205.19	204.63	203.71	204.45	204.3	203.72	205.41	205.33	202.45	204.47	203.82	204.07	205.46	204.99	204.33	204.34	203.86	204.25	204.71	203.34	203.12	202.29	205.83	202.66	205.4	202.98
204.77	204.29	202.27	202.76	201.84	203.65	203.83	201.94	203.72	202.49	205.96	206.2	202.13	206.3	202.72	203.31	204.54	202.38	203.53	204.25	203.33	200.86	202.42	200.12	204.98	204.12	201.97	204.78	202.77	203.2	202.25	203.64	202.33	203.34	203.1	202.58	203.44	200.75	201.9	204.34	204.26	202.44	204.15	202.65	202.64	202.75	205.51	203.96	201.58	203.5
205.7	205.48	204.64	204.3	203.76	205.36	205.06	202.85	205.87	203.69	204.11	203.87	204.72	204.42	204.99	203.46	203.86	206.32	203.9	203.39	205.96	204.6	205.91	206.52	205.4	205.63	204.8	204.3	203.79	204.36	205.12	203.19	204.03	203.32	203.45	203.33	205.21	206.03	204.8	204.24	203.59	202.78	203.79	203.56	206.19	203.53	203.8	204.32	204.93	203.46
207.54	206.58	210.75	209	209.63	206.89	207.03	206.06	208.53	207.75	209.75	206.23	205.74	209.31	210.43	208.49	208.41	207.89	207.24	211.07	208.44	207.64	208.91	207.75	205.03	208.75	206.97	209.6	208.32	206.58	209.89	205.94	208.95	209.25	209.03	210.79	207.56	208.46	206.68	208.98	210.51	206.95	208.53	207.72	209.69	210.18	209.93	208.11	207.72	206.99
199.89	198.7	200.44	202.15	200.37	199.23	198.52	199.86	197.45	199.27	200.11	199.88	198.42	200.28	199.56	200.07	200.84	201.71	198.44	198.87	197.82	198.63	200.05	199.57	199.02	197.76	199.18	198.97	199.98	199.63	197.67	200.05	199.97	198.52	198.86	198.43	198	200.43	199.87	201.9	199.58	198.09	197.59	199.27	197.53	199.1	199.99	197.76	199.84	199.88
214.19	215.02	215.36	214.06	213.81	214.18	213.36	212.62	212.67	212.57	212.77	213.56	214.46	215.18	214.66	213.77	212.81	213.56	216.69	214.03	214.35	212.94	214.41	213.04	213.03	212.47	214.81	213.73	214.05	212.53	214.35	214.63	214.12	214.97	214.27	214.21	211.98	214.53	212.9	215.22	212.38	212.4	212.14	216.43	213.35	213.46	216.24	213.65	212.15	214.12
209.74	205.84	210.11	208.24	209.62	208.93	209.55	209.33	209.1	210.12	208.39	210.14	209.21	208.94	208.58	209.33	205.43	209.08	208.88	209.23	210.21	209.86	208.8	208.02	211.25	211.28	206.97	208.55	211.12	210.92	207.47	212.19	212.59	210.19	208.8	208.61	210.29	209.44	209.37	206.99	210.8	211.83	208.99	209.73	209.68	207.9	209.14	208.59	209.33	211.94
204.25	204.46	204.41	204.96	203.79	203.99	204.58	204.16	204.44	204.19	203.59	204.55	204.56	205.93	201.56	202.53	203.9	202.71	202.83	204.97	204.65	205.99	202.99	204.89	202.78	201.47	202.17	206.51	202.07	204.23	201.71	203.33	203.33	207.27	204.19	202.13	206.27	203.93	203.83	203.22	202.75	202.07	205.35	203.74	204.03	204.3	201.05	203.97	203.93	203.15
206.6	204	203.81	206.1	203.14	206.46	201.63	204.6	204.28	206.23	205.09	205.84	203.23	204.8	205.25	205.68	205.31	206.13	203.76	205.05	206.2	208.64	204.42	204.95	202.37	203.21	203.45	205.57	204.22	205.89	204.23	204.73	204.64	205.67	205.16	205.57	206.09	205.68	205.41	203.1	204.89	206.74	206.44	203.94	205.62	204.54	205.97	204.92	204.89	205.88
202.26	200.4	200.6	202.53	202.81	200.37	202.22	200.3	201.13	199.76	200.18	201.74	201.31	200.32	201.71	200.84	201.88	198.29	200.22	199.52	199.22	200.27	201.54	198.74	199.55	202.02	203.5	200.87	200.95	199.57	200.78	201.57	199.84	200.4	203.06	202.32	199.14	199.57	200.75	200.41	200.13	200.56	197.73	201.08	198.27	199.1	200.47	199.62	201.56	200.24
209.66	210.91	211.32	211.95	211.63	212.45	214.74	210.99	211.58	208.37	210.72	210.99	212.33	210.23	211.4	211.53	212.56	212.09	209.1	211.69	209.81	213.32	210.83	211.09	212.07	211.85	211.75	211.28	212.04	209.34	210.62	211.09	214.08	213.88	213.19	212.55	211.14	212.33	211.38	210.16	212.62	210.53	211.39	213.15	211.16	211.69	208.49	210.83	211.88	213.21
208.14	206.97	209.4	207.38	207.82	210.16	209.08	209.52	208.1	208.22	209.13	210.49	207.35	210.16	206.07	209.23	207.93	209.07	209.14	209.56	210.45	208.94	208.61	206.33	207.64	210.07	209.1	207.82	211.21	208.45	209.03	208.17	207.46	208.33	206.3	207.88	207.02	208.99	211.17	209.74	208.62	209.77	208.7	208.88	209.8	209.5	207.51	208.04	209.13	208.35
208.55	207.45	208.9	211.44	209.89	208.01	208.74	209.83	208.85	206.86	209.65	209.77	207.45	210.43	208.9	205.76	206.96	207.93	208.06	207.3	208.68	205.79	210.62	210.74	209.27	205.81	207.23	209.53	209.12	211.75	210.35	209.63	209.38	210.05	208.98	208.17	208.94	207.42	209.73	209.89	207.6	207.33	208.2	209.29	208.51	210.51	208.65	207.43	211.33	209.63
212.86	211.7	211.39	212.84	211.37	211	211.63	211.98	210.26	211.99	211.09	211.51	212.34	211.18	211.03	211.93	211.51	212.21	212.52	213.14	212.57	212.48	210.4	210.85	211.52	210.03	209.1	210.79	210.54	215.34	209.99	211.52	211.76	210.62	209.58	210.41	211.42	213.25	211.51	212.72	212.84	210.41	212.83	211.73	211.68	212.66	209.81	208.94	211.14	209.98
208.12	207.84	207.66	206.7	208.2	208.89	210.12	207.67	207.47	209.42	208.56	207.33	207.84	211.86	208.64	205.88	206.57	208.35	206.86	207.06	205.11	207.07	208.34	207.68	208.42	207.64	207.68	209.66	206.62	206.01	207.7	208.91	206.44	207.74	207.07	205.93	208.78	207.89	209.17	209.45	208.51	206.1	208.31	210.2	208.16	208.65	206.6	206.82	210.77	206.72
209.64	207.93	212.35	207.78	211.58	207.61	210.78	210.05	209.1	209.86	208.66	211.31	208.83	209.59	209.18	208.8	208.63	211.24	208.51	210.37	209.09	207.48	207.37	211.71	209.88	209.4	207.45	210.52	210.08	209.1	208.89	207.97	210.65	210.83	211.94	210.98	208.91	211.31	210.21	208.13	207.27	208.04	210.41	209.96	208.31	209.96	210.36	209.66	209.65	208.31
204.6	206.37	204.99	205.6	207.37	204.6	205.51	205.08	206.07	205.76	205.37	206.43	205	204.55	205.83	204.63	205.39	205.42	205.74	206.02	206.93	205.68	205.7	204.63	206.09	205.1	206.55	206.02	207.7	205.66	205.33	204.61	206.4	204.27	204.59	206.89	204.25	204.03	205.47	207.58	203.61	205.82	203.35	205.05	207.66	202.86	205.83	202.37	204.89	205.25
212.75	212.06	212.13	212.36	212.29	214.35	213.21	213.87	212.97	211.84	211.51	213.81	211.79	213.54	212.36	210.73	214.32	214.77	212.25	212.52	211.96	213.26	213.81	211.94	214.91	214.1	211.31	212.7	215.02	212.63	212.69	212.87	214.98	211.35	215.1	211.6	213.65	213.2	215.68	213.17	212.61	213.4	212.8	212.13	215.11	212.97	213.37	213.61	213.7	210.86
210.1	208.87	208.84	210.08	210.15	207.57	209.26	209.35	209.41	209.39	208.32	210.72	208.83	211.02	209.49	209.31	208.66	211.01	209.32	209.85	208.54	209.65	209.3	207.36	208.4	208.7	208.76	207.94	209.18	208.81	206.03	209.55	209.59	210.08	209.03	210.67	207.95	209.72	208.04	208.26	210.37	210.96	209.39	208.44	209.67	208.07	206.57	208.5	210.26	207.07
208.69	207.63	208.78	208.35	209.5	206.94	208.61	206.41	209.44	209.18	211.14	208.72	209.61	210.08	208.38	209.33	208.75	209.02	210.32	207.01	207.56	210.84	207.85	208.39	209.8	208.52	208.58	207.26	211.28	209.05	208.15	208.18	209.93	205.17	207.56	209.71	209.24	210.76	207.19	208.09	207.82	208.47	207.47	209.47	208.65	209.57	209.48	207.71	208.32	208.94
206.2	206	209.92	208.96	208.34	208.74	206.89	207.01	207.19	207.14	206.33	209.54	206.66	208.11	207.97	208.84	207.49	208.94	208.14	207.29	207.97	207.16	208.16	205.33	206.6	208.06	207.03	209.05	206.94	207.38	210.2	208.57	206.9	208.26	208.74	207.64	207.35	206.58	206.88	207.68	207.4	208.24	207.35	206.8	206.23	206.58	208.16	208.08	209.15	207.99
199.56	203.06	200.83	201.34	200.56	200.03	199.69	202.27	201.01	204.5	201.97	201.35	200.62	201.16	201.42	200.55	202.78	199.65	201.92	201.61	198.51	202.48	202.47	201.19	199.13	202.34	201.74	202.99	198.42	201.6	197.5	200.07	201.78	203.11	198.89	202.7	201.96	202.46	200.19	202.44	199.72	202.53	202.36	201.99	202.56	201.77	201.05	202.18	201.69	203.03
216.75	217.22	216.35	217.76	217.44	214.46	215.95	218.77	215.5	220.5	217.75	215.18	215.79	216.98	213.73	220.09	218.84	216.12	216.2	217.43	216.2	215.45	218.24	218.94	217.14	216.28	217.58	216.07	214.22	218.31	219.2	214.7	220.02	218.37	215.05	216.68	214.13	216.74	215.71	216.3	216.17	215.78	217.9	217.36	216.37	216.65	215.98	216.05	218.64	217.7
207.91	210.19	208.36	209.01	207.55	209.71	210.05	207.74	206.44	208.61	209.39	208.2	207.91	208.72	206.11	206.72	207.42	208.93	208.18	207.72	207.92	207.66	208.02	205.45	209.59	208.4	208.21	207.32	206.54	207.77	206.6	206.77	206.88	207.31	208.22	206.52	208.21	209.25	207.58	209.07	207.69	207.79	208.26	206.32	206.56	208.05	206.98	208.11	207.8	208.6
201.94	203.2	202.19	200.52	199.74	201.06	202.61	201.66	200.86	200.27	200.9	200.48	202.75	200.61	202.23	201.44	204.23	200.61	200.8	201.76	202.43	201.47	202.39	201.78	201.05	200.49	203.3	199.91	198.89	201.84	200.97	201.02	201.78	199.73	200.14	200.63	199.34	201.32	200.62	201.26	202.82	202.06	203.2	199.93	203.21	201	202.47	199.84	203.24	201
208.98	209.19	208.7	207.63	207.93	210.9	209.21	206.03	206.63	207.73	208.58	209.86	205.71	208.87	208.91	204.22	207.42	208.24	204.19	207.54	205.31	206	206.72	208.01	207.43	207.49	206.35	207.67	209.49	209.13	209.48	206.41	208.73	209.18	208.96	207.96	207.63	208.46	209	208.9	206.85	208.59	210.04	208.8	208.08	206.89	207.39	207.98	209.35	206.28
199.17	200.91	198.03	200.03	198.19	201.25	201	199.62	198.59	199.85	199.39	200.5	201.04	200.39	201.22	200.3	203.03	200.16	200.76	201.06	202.28	202.04	200.06	199.7	201.23	201.51	200.04	199.73	200.65	200.15	198.41	199.57	200.18	202.61	200.59	201.37	200.27	200.6	200.57	199.22	200.76	199.92	199.25	201.4	201.02	201.09	199.73	200.9	201.1	205.03
208.79	209.75	211.1	208.25	209	208.44	206.08	210.79	208.52	209.44	207.4	209.84	208.44	207.63	207.64	208.91	209.49	211.11	209.9	208.78	209.52	208.75	206.9	207.25	207.38	209.08	210.4	208.91	208.78	209.91	209.69	207.22	207.53	207.18	209.86	207.69	207.91	207.59	208.54	208.2	206.12	206.78	208.6	209.67	207.49	209.52	209.31	207.76	208.54	207.88
211.92	213.22	213.03	212.68	213.77	213.86	215.13	213.39	214.73	210.77	212.07	211.7	212.39	211.78	212.34	211.48	212.44	214.11	214.42	212.97	211.59	213.06	213.12	211.25	211.67	214.66	212.83	211.01	210.44	212.04	212.36	214.59	211.22	212.22	214.85	214.42	211.95	211.38	213.67	215.48	212.73	214.77	215.18	214.08	211.96	211.08	211.82	211.18	211.69	212.9
209.31	209.31	210.41	207.51	208.01	208.19	208.33	209.76	207.86	209.69	208.58	207.59	206.7	208.3	209.28	206.58	210.18	207.33	208.84	208.85	206.85	209.95	209.7	208.35	208.1	209.72	207.04	207.23	207.32	207.54	206.68	210.33	208.74	209.55	207.82	208.94	207.85	209.7	208.96	208.45	207.39	210.71	206.18	208.24	208.86	209.55	210.02	208.95	208.69	207.29
210.86	208.57	204.08	210.03	208.14	208.75	206.41	207.41	209.81	210.95	208.48	208.86	208.21	210.46	210.11	207.27	208.44	209.09	209.17	209.52	207.62	205.47	209.98	209.45	209.67	209.15	209.51	210.02	206.84	209.12	209.49	207.81	207.12	207.44	207.24	209.93	209.27	207.64	208.1	208.89	206.17	209.48	207.24	208.67	207.33	209.39	210.48	210.84	207.04	209.49
207.07	207.98	208.32	208.84	207.55	208.47	208.68	209.71	207.66	207.44	206.65	209.08	209.26	207.25	206.98	205.92	208.82	206.57	208.47	207.21	207.07	209.92	208.84	208.62	208.87	207.15	208.37	207.92	209	207.11	206.51	206.47	209.47	207.72	207.51	206.82	206.64	208.72	207.09	208.06	205.38	209.1	208.23	206.37	211.34	208.16	207.04	208.57	207.71	207.95
207.79	204.68	205.79	205.98	205.68	204.61	204.73	206.64	206.65	205.03	206.72	205.75	204.31	204.04	206.29	206.08	204.58	205.47	206.82	204.55	206.21	206.49	206.64	204.01	204.55	204.91	207.78	207.24	203.87	205.64	204.3	204.7	208.08	203.67	206.81	206.72	204.91	204.84	207.97	206.12	205.28	205.12	208.3	207.74	202.46	206.66	206.69	204.67	205.09	206.68
206.74	210.26	208.99	208.37	206.53	208.41	209.96	209.3	208.85	207.67	210.06	207.47	207.8	210.53	208.9	208.45	208.83	207.07	210.52	208.92	207.32	207.92	206.81	207.81	208.48	206.43	208.72	208.76	210.39	209.52	207.8	207.27	207.24	208.39	208.78	208.17	208.44	208.07	209.94	210.16	207.92	208.03	209.34	210.35	209.55	208.18	209.8	209.61	206.51	209.47
206.6	208.96	209.64	206.47	207.85	208.25	209.69	208.39	207.27	210.26	206.05	207.1	207.81	207.89	209.33	209.66	208.76	208	206.18	208.28	208.58	208.18	210.67	208.17	207.71	209.28	205.73	208.76	208.93	207.53	208.08	208.16	208.02	208.89	207.26	209.74	211.06	207.34	208.8	207.33	207.93	207.68	206.84	209.24	208.86	206.35	211.37	208.92	207.33	209.39
207.74	207.49	208.27	207.46	207.1	210.19	206.84	206.69	208.86	208.18	205.96	206.93	209.22	208.28	207.83	207.34	207.45	207.93	205.1	206.64	205.54	209.31	207.52	209.11	205.96	209.21	209.61	207.9	207.36	210.86	207.09	205.93	205.64	208.29	207.28	209.47	206.48	207.56	207.25	206.9	207.64	209.32	207.66	204.09	206.38	208.52	207.99	207.77	208.51	208.14
211.59	213.11	212.86	214.72	212.28	213.46	212.5	212.48	213.74	214.95	214.75	213.58	214.94	214.5	214.87	210.67	214.14	214.94	209.57	211.33	215.21	213.59	215.64	215.84	213.52	215.87	212.95	213.8	211.36	211.77	214.28	214.98	212.9	212.85	211.44	212.67	211.27	212.22	211.19	214.09	211.06	213.02	214.35	214.39	214.29	213.42	212.82	213.8	214.14	213.46
206.47	206.52	204.44	209	205.98	206.65	207.48	206.21	208.32	208.9	209.06	208.61	208.14	204.94	207.69	209.09	206.21	207.51	210.25	205.98	207.68	208.56	206.65	208.72	207.58	209.67	209.99	207.77	206.98	208.4	208.88	206.25	206.12	207.95	208.65	208.7	208.13	209.55	209.41	206.78	207.21	206.92	208.92	209.14	207.86	208.38	209.1	207.74	207.32	208.48
199.96	200.93	200.62	200.93	201.34	203.76	201.49	200.31	200.96	200.28	200.93	202.59	198.87	204.01	201.22	200.87	201.59	200.26	200.63	199.86	201.78	200.69	201.04	201.03	201.54	201.04	201.25	202.12	201.81	201.87	203.97	201.46	200.25	201.9	201.77	202.04	200.2	201.56	199.53	200.53	200.64	201.56	200.92	201.54	199.33	202.38	201.22	199.64	202.95	203.12
208.85	207.23	209.55	209.34	208.51	208.22	208.27	209.09	207.64	207.11	208.67	209.01	209.42	208.69	208.52	210.15	209.28	206.88	208.92	209.25	208.04	209.26	209.82	208.31	208.05	208.72	209.56	208.7	208.36	209.47	210.07	208.63	208.44	205.43	208.11	208.81	210.63	208.33	209.64	207.3	211.49	208.27	208.97	208.49	211.81	208.61	207.21	207.36	209.74	209
216.02	218.18	217.68	218.87	217.61	216.98	219.3	218.05	217.32	218.96	219.13	218.5	218.31	218.32	218.46	218.05	218.02	218.49	218.06	218.15	216.75	215.78	217.54	217.91	214.81	217.84	216.62	219.42	217.95	219.19	220.21	217.14	218.88	219.28	216.7	216.89	218.38	216.11	216.9	216.82	218.1	218.71	216.1	216.42	219.67	216.59	219.73	215.78	216.8	217.49
209	208	206.36	206.01	207.43	208.41	208.74	207.44	204.84	205.36	207.07	207.34	206.5	207.45	207.94	207.06	208.16	207.19	205.94	209.55	206.07	207.91	207.71	207.55	208.35	207.97	207.86	207.66	208.43	209.67	207.95	208.99	209.06	207.39	208.19	207.86	208.02	208.44	209.35	207.31	207.67	209.62	207.43	206.41	206.57	206.98	207.3	207.5	208.22	207.06
211.75	211.31	213.65	211.39	211.4	214.2	213.01	212.62	209.49	211.28	210.02	211.23	212.91	212.56	210.81	209.13	213.15	212.2	211.31	212.37	211.52	211.28	211.89	212.54	211.31	212.1	211.44	210.25	211.96	213	210.9	212.83	213.89	210.92	212	209.57	212.52	214.24	212.6	214.37	211.28	212.38	212.69	210.12	210.94	212.34	212.09	213.02	210.51	212.35
207.56	207.89	206.27	207.01	208.8	206.29	209.75	208.71	208.43	209.53	206.84	209.34	208.98	206.81	206.91	206.74	208.07	208.68	206.64	206.01	208.69	205.8	206.3	208.21	208.59	207.13	207.03	208.84	205.21	207.93	205.32	207.19	207.94	207.59	205.98	208.75	208.15	207.68	208.24	206.84	205.76	204.75	208.01	207.94	210.09	209.07	209.76	206.6	207.48	209.69
201.4	203.96	199.66	202.19	202.09	202.46	203.22	203.48	202.58	203.13	204.48	204.01	204.47	200.76	201.91	203.34	201.51	200.69	201.18	202.16	202.62	204.57	204.09	204.04	201.3	200.92	202.35	202.58	202.36	202.47	202.19	201.52	200.32	201.21	201.86	201.62	203.65	201.25	203.06	202.08	201.97	202.37	201.74	204.17	199.01	204.29	201.44	199.49	203.52	200.28
203.79	204.5	204.35	201.52	202.97	203.24	202.58	203.91	202.91	201.7	202.42	202.87	201.38	201.22	204.05	203.84	205.82	205.15	203.55	201.32	205.2	205.45	204.62	204.01	203.31	204.03	204.76	203.11	206.54	204.43	203.95	202.39	205.34	205.43	201.72	203.98	203.38	205.77	199.77	205.08	203.92	203.48	202.02	203.3	202.51	203.17	203.06	203.64	205.44	201.1
207.39	208.09	206.25	207.89	207.32	208.92	208.72	209.96	210.07	208.82	207.11	208.34	209.31	207.19	208.8	209.01	208.95	208.83	208.31	208.8	208.84	208.73	207.25	210.69	208.43	208.56	209.12	207.05	209.59	208.28	208.39	210.15	209.18	209.15	206.77	208.88	205.54	209.52	205.18	208.24	209.7	209.51	211.33	209.18	207.43	209.17	208.78	208.23	206.87	208.71
208.36	205.83	207.87	209.61	206.9	206.99	208.01	207.23	207.52	207.91	207.55	206.7	209.45	205.82	205.2	209.38	208.38	208.05	206.71	206.36	207.68	209.63	209.93	208.39	208.65	208.21	206.88	207.82	207.22	205.03	205.96	205.92	207.72	208.58	208.78	207.75	208.7	206.91	207.96	207.15	209.2	210.03	207.53	208.11	207.01	207.28	205.25	205.99	208.47	208.57
210.78	211.59	210.41	211.6	209.47	208.61	208.96	209.99	210.67	207.18	211.58	209.17	209.1	209.85	209.6	209.15	208.71	209.74	207.64	212.25	212.63	211.1	210.12	211.83	209.78	209.84	208.03	212.55	210.11	209.7	209.11	212.33	208.56	210.51	208.43	209.97	207.36	209.95	208.86	209.8	208.7	208.15	208.44	209.39	210.3	209.56	210.49	209.04	209.92	210.36
203.25	203.32	203.76	202.86	202.62	205.35	204.32	204.32	203.4	203.59	201.42	202.9	202.79	202.22	202.46	203.58	201.99	202.1	202.82	201.61	202.45	202.11	202.43	203.59	205.19	203.98	204.07	204.29	203.12	203.94	204.02	204.56	204.01	202.88	202.83	201.45	204.3	202.55	204.67	205.77	203.35	202.22	202.66	202.27	204.19	203.46	206.5	204.63	203.74	202.34
201.05	197.48	198.37	198.36	201.16	197.35	198.13	199.69	199.98	200.08	199.61	200.38	197.37	199.23	199.81	199.35	199.79	197.05	198.24	197.62	201.16	201.91	199.31	199.5	199.87	199.03	198.47	198.72	200.45	200.45	200.36	198.47	199.64	198.86	201.1	198.28	199.63	200.94	202.11	201.55	199.74	200.15	201.47	198.48	199.97	201.62	197.15	199.98	198.53	200.07
209.04	205.87	207.88	208.22	208.39	209.14	207.23	207.16	206.49	207.71	207.66	208.18	207.89	207.4	206.13	210.25	206.96	209.21	208.03	207.75	207.04	207.99	206.73	209.86	208.51	206.47	210.05	208.33	208.73	208.45	208.76	206.8	209.7	206.12	207.28	207.05	207.3	208.33	207.24	205.82	207.07	208.05	209.59	207.3	207.83	208.47	205.96	207.67	208.11	208.77
212.54	212.5	212.87	211.87	213.72	212.96	211.27	210.95	211.49	213.56	213.08	211.32	210.53	211.77	214.58	211.95	213.84	213	214.41	212.33	213.19	211.77	211.92	210.54	211.41	209.73	211.12	216.06	214.28	212.86	212.06	211.87	212.13	212.78	214.72	214.41	214.43	211.62	213.82	213.1	214.41	212.07	214.35	214.28	213	213.94	213.47	213.07	211.61	213.56
213.16	210.66	209.76	212.36	211.66	213.46	212.24	213.12	207.99	209.61	212.62	212.94	215.22	211.74	209.3	212.54	210.02	212.56	210.69	208.86	211.09	212.69	212	213.13	210.6	210.69	212.52	212.52	211.67	212.53	211.71	210.98	213.01	213.13	211.69	209.09	209.07	214.76	210.31	211.8	211.7	209.97	213.52	209.17	211.6	209.75	213.68	211.95	211.3	211.75
209.05	208.07	206.41	206.8	211.04	210.39	210.56	208.97	209.36	206.56	207.51	207.66	209.53	206.5	210.48	208.56	207.56	206.46	207.34	208.94	208.62	208.16	208.41	208.53	210.02	207.86	209.34	209.21	211.04	207.44	210.92	208.33	208.38	208.56	210.05	209.22	207.59	209.61	209.08	208.86	209.57	209.22	207.97	210.4	205.99	207.59	206.66	210.21	208.14	208.4
211.42	208.76	208.16	210.04	208.06	207.86	210.03	207.49	209.19	211.12	207.49	209.72	207.94	208.54	208.42	209.82	208.07	210.18	206.38	209.51	205.92	208.27	207.57	208.17	210.06	209.13	207.55	210.13	208.62	209.76	208.64	206.65	209.41	208.66	209.12	209.28	209.81	208.03	211.57	209.33	209.63	209.25	207.09	208.9	209.11	207.89	210.63	209.29	211.13	209.74
219.47	216.8	217.06	215.71	213.09	219.21	216.46	217.86	215.38	217.2	217.74	218.32	215.12	216.66	217.71	217.58	216.86	217.2	216.8	218.29	219.8	215.37	216.51	219.99	215.94	217.1	216.84	217.51	216.9	217.92	215.64	219.28	215.12	216.7	218.68	215.16	217.04	217.82	215.9	216.43	216.86	216.07	217.53	217.09	218.36	217.16	216.53	216.25	215.66	216.31
208.72	206.86	206.77	206.59	209.4	207.07	207.68	206.65	208.84	208.98	208.85	206.89	209.4	205.72	206.58	206.69	208.61	207.45	207.45	207.25	206.42	208.91	207.16	206.57	207.71	207.32	209.57	207.83	206.21	206.96	206.61	206.3	207.32	208.31	208.36	208.78	209.02	206.38	206.74	206.79	207.39	205.85	206.66	208.77	208.91	207.01	208.27	207.66	209.19	207.08
211.84	212.97	212.73	214.36	214.89	213.6	214.6	215.29	215.01	212.89	211.36	210.26	213.46	213.59	216.28	213.67	213.85	212.62	216.83	211.37	215.15	214.2	214.91	211.82	211.02	213.47	216.98	210.91	213.21	215.38	213.21	214.2	215.46	213.81	214.85	215.52	215.72	213.23	213.92	214.66	215.27	212.29	214.65	214.08	215.53	213.08	213.91	214.27	213.74	212.65
210.31	210.24	209.72	209.8	211.17	209.3	207.77	209.57	209.3	209.53	207.68	209.02	209.33	209.7	210.39	207.54	208.13	208.61	207.42	208.02	209.28	209.46	207.93	207.74	209.36	210.48	211.62	208.21	210.29	208.04	210.44	208.51	209.14	208.12	208.34	210.04	209.34	207.58	209.81	208.39	207.37	210.16	208.85	208.53	208.26	209.71	208.88	210.44	209.2	208.79
208.59	209.42	206.13	207.61	207.9	207.88	208.62	206.91	208.77	207.41	207.28	207.4	206.73	207.5	210.56	210.04	208.35	207.4	205.97	205.94	209.93	209.78	208.75	207.35	209.71	207.86	210.48	209.48	207.71	210.14	207.56	207.3	206.22	209.48	207.22	207.72	206.64	207.8	207.45	206.48	207.68	209.52	208.2	207.54	206.62	208.07	205.46	207.11	206.51	208.25
213.28	214.59	213.79	213.97	211.53	213.95	211.75	213.5	214.6	212.02	212.63	212.02	213.57	213.76	213.58	212.3	212.96	212.7	212.14	213.58	213.44	211.86	212.21	210.92	213.81	211.38	211.11	216.38	212.46	212.98	212.54	213.18	211.26	214.94	212.55	212.78	211.3	214.55	213.01	212.88	212.49	211.96	211.27	212.06	212	214.73	215.55	211.91	211.69	214.86
217.34	215.97	216.34	216	216.82	217.72	218.22	218.66	215.05	215.51	214.91	216.83	217.84	219.45	216.47	216.72	218.18	219.66	215.73	215.61	217.48	217.98	219.09	211.88	217.63	216.35	215.67	216.6	218.87	217.86	217.7	217.12	215.07	216.78	215.75	216.58	218.6	215.54	216.3	217.69	217.62	218.93	214.38	218.88	219.36	217.35	214.48	215.92	217.91	217.72
209.26	209.43	211.27	207.58	206.7	207.63	209.98	209.8	204.79	208.79	207.05	207.11	207.25	209.66	206.76	205.69	209.52	206.46	207.83	207.31	206.63	208.04	210.68	205.69	206.57	209.17	209.04	208.19	207.92	209.34	207.56	207.04	207.38	208.01	207.94	208.21	205.76	207.47	206.86	208.09	209.07	206.11	207.08	208.8	210.49	207.59	205.54	205.51	209.04	208.23
204.77	204.83	204.12	204.22	202.4	205.16	203.4	203.6	204.15	203.61	202.44	202.08	203.54	203.94	202.19	205.4	203.49	204.96	202.31	202.91	205.9	201.99	204.71	201.79	203.81	202.65	205.29	204.08	202.15	205.91	203.95	204.49	204.67	203.5	205.46	204.81	202.97	204.95	203.82	204.58	205.27	204.26	203.93	202.62	204.12	204.46	205.84	203.58	202.9	204.03
205.29	202.48	203.73	203.67	206.36	205.14	201.4	205.28	204.41	201.74	204.53	205.82	202.93	202.78	201.24	203.26	203.82	202.76	205.65	202.62	206.67	204.79	204.14	202.28	202.45	202.15	203.06	202.15	203.36	201.35	203.96	204.13	203.33	201.4	205.69	204.1	200.83	204.98	203.33	202.87	202.78	204.75	204.59	205.6	203.81	202.11	204.48	202.73	202.2	205.03
218.59	217.68	218	217.2	218.11	220.23	216.64	218.23	217.59	217.9	216.79	218.24	217.4	215.82	217.25	217.14	217.03	217.07	215.56	216.68	216.31	218.59	216.96	217.62	217.46	217.2	215.61	217.81	217.65	216.79	216.04	216.77	217.92	216.96	218.17	216.55	218.18	215.29	216.44	218.49	215.83	218.3	215.78	217.99	218.68	217.21	218.41	215.14	214.93	214.46
212.51	209.4	211.09	211.09	211.33	211.67	211.54	209.77	211.2	212.37	210.46	211.27	212.05	212.49	212.2	213.57	212.98	213.19	209.33	212.36	212.45	210.58	210.62	212.52	209.75	211.94	211.4	211.38	208.38	211.46	212.67	210.1	208.68	214.58	214.88	211.59	212.29	212.67	214.02	212.03	209.14	213.91	210.8	211.74	211.4	210.64	211.67	213.88	212.09	211.73
209.19	207.17	206.88	207.93	206.47	206.37	206.54	207.68	206.99	209.84	208.24	206.97	206.72	206.67	206.48	208.21	209.63	208.31	204.52	207.84	206.96	208.81	208.07	206.85	208.65	206.94	209.71	206.97	206.97	208.27	206.85	209.94	206.95	207.4	208.94	207.51	206.04	206.3	208.44	208.41	207.01	206.82	208.86	207.28	206.57	208.27	208.39	205.76	206.14	208.46
208.02	204.77	209.39	205.46	205.36	206.7	208.99	206.73	206.37	204.93	208.05	205.72	204.58	208.84	204.93	205.53	207.78	205.95	207.73	208.15	205.13	205.63	206.15	206.37	208.67	207.98	206.67	205.87	205.31	205.35	205.55	205.29	207.52	208.86	207.96	205.91	204.34	207.37	206.5	208.35	206.4	205.65	204.93	206.75	204.05	206.05	204.46	207.39	207.19	205.17
208.19	208.52	206.78	206.97	206.77	204.56	205.58	207.98	205	206.39	206.48	207.45	208.67	209.56	207.04	204.64	207.66	207.52	208.8	206.76	207.97	208.13	206.89	208.79	210.34	207.49	208.82	209.13	207.53	206.86	209.58	211.13	208.26	206.28	208.57	207.49	203.45	210.46	206.87	206.45	209.11	209.19	208.27	205.38	207.07	207.7	205.78	208.41	208.41	209.37
198.66	199.57	199.5	199.65	197.52	199.17	200.74	198.91	200.79	198.38	198.73	198.46	201.3	200.96	198.68	198.83	200.24	200.34	199.23	199.91	198.72	198.4	196.81	198.9	200.22	197.28	199.83	197.49	199.68	199.03	199.34	199.3	198.5	200.72	198.1	200.31	198.8	201.29	199.75	198.82	198.84	199.24	202.93	197.77	197.51	198.45	200.63	200.91	201.26	199.7
211.59	211.78	210.95	214.34	213.17	211.22	211.6	212.07	211.35	209.45	212.6	212.22	212.7	210.79	212.37	212.34	212.22	213.45	212.07	214.25	213.34	212.26	214.24	214.27	214.39	211.35	213.4	213.11	212.53	211.77	212.11	214.65	212.66	211.26	214.93	212.86	213.11	210.29	212.53	214.29	209.48	211.72	213.59	212.21	212.37	214.28	212.07	210.87	211.03	210.91
208.84	211	210.32	209.36	208.5	209.23	209.14	207.69	207.54	208.74	208.1	208.38	207.32	208.99	208.62	208.4	205.77	209.67	209.32	206.01	208.5	209.47	209.75	209.48	207.98	209.23	209.1	211.23	209.23	208.3	206.71	210.42	209.1	211.25	208.52	207.94	208.72	209.09	210.08	206.14	207.73	208.19	208.21	209.04	207.72	208.59	209.54	209.45	209.39	207.65
208.9	207.97	208.48	207.14	208.76	206.96	209.29	208.55	207.87	208.17	205.9	208.29	208.33	208.88	210.6	208.44	206.94	207.97	208.64	206.52	206.99	207.8	209.15	208.35	207.68	206.31	206.59	208.19	207.62	205.62	207.42	205.05	209.48	205.89	206.42	209.93	204.87	207.89	206.01	209.65	205.87	208.88	206.05	208.79	208.3	206.38	207.3	208.41	208.13	206.34
206.03	207.74	210.37	208.39	208.56	209.78	209.42	208.11	208.9	208.16	208.2	210.71	207.84	208.74	207.3	207.77	210.5	209.61	208.65	209.16	206.99	209.45	209.72	208.31	209.36	209.04	207.26	210.02	209.82	210.58	209.35	208.91	213.15	210.69	207.69	206.86	207.67	209.81	209.94	208.91	205.67	210.78	208.19	209.14	209.02	206.65	209.12	210.51	207.68	208.75
201.79	203.19	204.76	203.89	203.03	203.91	204.27	202.82	202.14	203.96	202.34	202.51	204.71	202.19	204.52	202.74	202.47	202.29	199.81	202.96	201.58	202.8	203.33	205.62	203.36	200.56	204.71	203.91	202.9	201.62	203.92	202.84	200.35	200	203.59	203.19	204.58	203.75	203.75	203.83	203.59	202.81	201.28	204.6	203.63	205.91	204.03	202.08	202.86	203.83
207.72	206.44	207.58	208.12	206.6	210.69	209.57	207.98	209.76	205.93	207.94	209.28	208.09	208.12	208.13	206.27	207.76	203.99	207.26	207.53	206.38	208.49	208.61	209.66	210.62	208.01	206.08	208.17	208.27	206.3	208.25	211.1	206.73	207.74	208.34	207.33	207.35	208.48	208.02	207.8	206.22	209.62	207.33	208.92	206.82	207.86	207.1	206.29	205.57	207.09
211.12	206.47	207.38	208.52	206.94	208.14	208.29	207.56	206.93	207.59	208.35	208.6	206.61	210.82	208.08	208.56	207.64	209.75	209.87	209.4	206.33	206.71	206.38	209.11	207.03	208.35	207.48	209.28	210.73	208.21	208.75	206.11	208.84	209.64	209.22	208.73	209.23	208	209.37	210.38	210.95	208.01	210.22	207.43	209.21	209.7	209.29	207.74	209.46	210.13
209.97	210.33	208.46	206.4	209.35	209.5	208.46	205.24	207.22	210.9	208.59	210.43	209.56	207.26	208.56	208.74	208.82	209.69	208.46	207.03	207.05	207.98	208.79	205.97	209.71	209.9	210.01	207.47	210.05	209.78	208.29	208.45	209.13	208.65	207.53	209.23	209.81	205.96	206.76	210.61	210.26	208.89	206.86	207.75	210.09	208.28	205.99	207.11	207.81	208.98
206.56	210.46	208.36	208.83	208.85	210.07	210.61	207.33	209.42	211.45	212.4	208.82	208.63	208.71	209.19	209.25	211.44	210.53	211.41	210.55	210.5	207.34	208.32	208.67	208.86	208.39	208.5	210.14	208.27	208.16	208.59	209.53	209.57	208.13	209.18	208.99	210.25	210.26	208.48	209.83	211.83	209.91	207.23	207.29	209.45	205.46	210.48	210.46	209.65	209.15
211.16	213.64	210.95	211.36	209.61	210.89	213.35	212.72	213.08	211.85	210.24	211.5	213.13	213.99	210.46	212.58	210.5	213.82	214.49	213.66	211.71	208.88	209.69	211.96	211.02	212.03	213	209.45	212	213.04	212.13	213.59	211.64	211.48	213.06	210.2	212.55	213.48	211.8	210.04	212.61	211.01	210.52	210.52	210.11	210.58	209.31	212.41	210.7	209.69
193.23	194.87	195.89	194.62	195.35	195.01	196.64	196.71	196.21	194.86	195.09	193.86	195	193.83	191.05	196.78	196.66	194.2	195.5	193.8	195.29	195.22	194.18	197.61	193.88	195.86	196.46	194.73	196.61	197.53	196.68	192.13	194.78	194.07	194.69	197.09	195.77	194.4	194.85	194.21	194.2	194.87	195.48	192.78	193.9	194.29	195.66	194.21	195.08	195.83
205.38	207.12	205.24	204.18	206.03	203.91	203.47	204.13	205.47	204.71	204.88	204.22	204.64	205.87	203.79	206.49	204.73	202.7	202.31	203.27	205.64	206.04	202.17	202.19	207.21	205.44	206.25	204.86	206.36	206	204.41	205.89	206.75	204.33	204.56	205.14	204.97	204.73	204.41	206.28	204.55	203.38	207.17	205.69	206.31	204.88	203.35	202.48	205.06	205.7
207.04	204.3	205.83	205.33	208.59	206.66	204.7	203.78	205.21	202.69	205.8	204.21	203.52	207.42	207.96	205.57	206.28	206.17	206.69	203.87	204.45	204.04	205.67	205.88	204.99	206.77	203.16	207.59	206.96	206.39	203.57	205.58	205.38	205.74	204.15	204.69	205.22	205.24	204.97	207.88	206.21	205.36	203.55	206.28	204.49	204.87	205.37	202.24	207.95	204.39
202.81	203.8	206.15	203.63	204.43	206.48	203.38	203.48	203.61	201.2	202.11	203.49	204.24	205.32	204.04	205.15	203.69	203.71	202.56	205.1	205.54	204.23	203.35	204.34	204.74	205.67	200.21	205.82	201.82	200.74	202.93	202.55	204.63	205.74	202.1	204.66	204.34	203.39	204.06	205.94	205.62	204.4	204.69	204.75	203.13	204.42	204.06	203.92	203.85	201.22
204.89	208.21	207.36	205.68	204.56	205.9	207.82	207.32	207.9	208.25	207.71	206.88	206	206.51	203.72	207.08	205.87	206.32	209.65	206.34	205.52	205.68	205.36	206.03	206.89	208.81	208.04	204.53	203.65	206.93	207.49	207.1	206.48	206.53	203.42	207.43	206.13	208.58	206.33	207.17	207.18	208.65	205.98	207.42	208.63	206.39	203.99	205.52	205.82	203.68
209.57	207.81	206.06	206.95	207.75	208.67	207.61	208.8	208.88	209.13	207.51	207.35	205.81	206.94	209.14	209.52	208.53	208.2	208.72	209	209.25	207.02	210.67	207.14	207.1	209.07	208.22	209.03	206.25	208.67	208.21	209.43	208.58	207.64	210.19	209.25	208.19	208.54	207.5	208.83	208.83	208.62	208.44	208.02	211.22	208.9	209.71	209.83	210.12	208.33
207.4	208.35	210.09	210.33	209.84	210.66	208.33	208.03	206.5	208.07	208.55	205.76	207.81	209.07	206.02	210.3	208.35	206.06	207.31	209.36	209.35	208.6	210.53	208.15	209.82	209.1	208.57	206.23	210.4	209.97	209.97	209.24	208.83	209.85	208.42	209.83	206.87	209.26	207.5	207.69	207.28	207.66	210.14	207.74	210.12	207.92	206.46	208.68	209.11	209.22
201.24	200.81	200.25	200.26	201.54	200.79	201.08	200.35	201.21	202.85	199.9	199.83	200.58	200.71	200.54	200.55	200.49	200.95	199.17	200.02	202.14	201.92	200.23	201.31	202.15	199.62	202.14	202.12	197.48	202.6	199.54	200.92	198.76	200.59	200.23	202.27	199.54	201.03	200.27	200.45	200.73	201.74	200.47	198.31	201.95	200.54	200.97	201.17	199.32	198.66
210.64	209.81	207.6	210.58	209.17	209.74	208.63	210.35	208.78	207.77	206.41	210.49	206.25	206.52	207.81	209.24	207.2	210.36	206.14	209.55	208.98	209.81	212	210.43	208.65	208.41	208.45	208.9	209.23	209.92	207.08	208.28	206.92	209.54	209.15	208.9	211.17	207.6	207.13	208.41	206.54	207.69	208.05	207.93	207.87	209.87	208.64	211.28	208.9	209.38
205.62	209.18	210.26	207.42	209.38	208.02	209.34	208.67	209.37	209.53	209.27	211.59	208.71	210.26	208.22	209.23	210.08	209.21	208.27	208.14	208.1	209.25	208.71	208.43	208.04	205.74	210.07	210.48	209.57	209.4	207.5	208.83	211.78	209.19	207.56	208.17	209.57	208.25	206.48	209.71	207.45	207.35	208.9	206.49	208.71	207.52	207.07	207.98	209.23	210.15
206.02	205.68	205.15	203.58	204.18	206.28	203.79	205.39	205.27	205.24	207.01	207.74	208.09	206.81	205	205.55	207.31	208.11	207	205.73	205.19	206.28	209.07	204.4	207.9	207.48	206.14	204.9	207.25	205.79	205.71	209.07	205.97	208.89	208.87	205.82	205.6	205.18	207.39	209.25	206.28	206.48	205.01	204.05	206.1	204.37	207.13	206.15	205.24	207.09
201.32	200.63	197.54	198.48	198.37	198.71	199.13	197.3	197.95	195.72	199.13	201.19	198.19	200.38	199.75	200.35	198.14	199.96	198.54	198.48	201.06	197.56	199.62	202.39	200.99	200.03	197.89	199.86	199	199.52	199.27	199.46	200.91	198.94	200.56	198.77	198.7	198.99	199.76	197.74	199.69	196.47	199.9	200.21	199.04	199.58	198.33	200.31	199.5	197.46
209.24	209.64	209.39	208.38	211.56	205.77	211.32	208.44	208.8	211.08	207.17	208.48	209.15	210.22	209.86	208.45	210.74	207.8	209.47	209.86	210.64	207.44	208.55	208.91	208.94	210.06	206.76	206.94	208.99	208.03	210.06	208.06	210.06	208.93	206.96	207.86	208.64	208.83	211.15	209.33	209.58	207.75	209.64	209.36	209.41	210.27	209.18	207.1	208.41	210.26
214.54	214.88	213.63	216.18	213.84	213.6	213.45	214.92	214.61	211.59	214.46	213.98	214.17	211.03	212.66	213.21	213.88	211.99	213.85	212.84	213.29	213.23	213.49	213.19	212.99	215.08	212.57	214.45	214.05	213.13	214.93	214.34	212.28	213.14	213.49	214.01	212.85	212.2	211.56	214.37	213.32	213.71	211.88	212.71	212.51	213.24	212.13	213.86	214.72	213.45
212.76	211.79	212.44	207.62	210.07	210.85	211.85	211.83	211.96	210.85	210.91	211.06	210.45	213.53	213.45	210.38	210.67	210.17	212.99	212.19	212.97	209.55	209.52	212.91	212.77	208.69	212.66	209.88	211.66	210.03	211.82	211.61	211.58	211.37	211.15	213.34	208.66	211.04	210.04	212.38	210.74	210.43	209.25	211.86	212.27	211.82	212.66	212.99	210.6	211.34
208.7	208.36	207.2	209.14	207.22	206.15	206.87	205.33	209.1	208.05	208.14	207.5	206.38	205.94	207.02	206.9	207.75	209.34	208.09	207.38	207.13	208.69	208.66	208.55	208.05	208.94	206.44	207.08	207.24	208.1	206.29	208.28	206.77	207.08	205.75	208.86	208.9	209.09	208.68	207.69	207.7	206.72	209.35	209.46	205.19	208.39	205.78	207.46	206.61	207.6
207.35	208.14	207.35	209.32	206.91	206.04	205.57	208.33	206.99	208.46	208.98	206.36	205.72	207.38	209.17	208.16	207.44	207.04	207.09	207.84	206.5	208.22	208.22	206.69	206.33	208.6	205.64	205.73	208.83	208.24	207.02	207.17	208.15	207.27	207.46	207.02	207.23	207.63	206.87	207.62	208.72	206.18	206.52	208.29	208.33	209.45	207.47	207.63	208.48	207.76
212.03	209.65	211.08	212.15	211.44	211.73	211.91	211.58	211.65	212.68	211.79	209.96	211.55	210.18	214.51	211.01	211.25	212.06	211.98	211.97	211.24	211.34	211.76	212.33	212.7	212.15	210.06	211.09	211.36	211.17	212.36	210.97	211.7	212.71	211	213.91	214.56	211.65	212.12	209.65	213.54	210.09	211.21	213.57	210.49	214.08	214.09	211.02	212.34	210.26
199.27	200.56	199.59	199.8	200.65	198.91	199.35	200.43	201.2	200.09	199.98	200.29	200.9	200.14	201.68	202.17	199.28	201.9	200.28	202.54	200.19	201.53	201.54	199.34	199.85	197.2	200.75	199.76	199.92	201.08	200.61	200.73	200.37	199.35	201	201.38	199.02	200.66	200.35	199.76	202.04	200.62	199.34	199.22	200.46	202.39	201.08	200.32	202.78	199.82
212.04	212.94	215.93	212.57	213.5	212.39	213.47	213.7	211.31	214.17	212.79	209.81	214.45	212.36	214.44	212.9	213.65	213.2	214.68	213.33	213.33	212.92	211.63	213.9	215.2	211.51	212.9	213.21	212.11	213.72	211.76	215.03	212.75	215.38	213.94	211.58	212.98	214.94	211.39	216.67	213.58	215.64	213	215.56	212.2	211.77	212.68	214.55	212.99	211.86
208.3	209.03	205.72	208.82	208.32	207.63	207.72	207.95	209.46	209.73	209.05	206.41	205.47	207.43	210.33	210.74	207.88	210.06	207.47	207.53	209.81	208.49	209.75	209.26	208.32	207.37	206.57	207.66	206.21	208.72	207.89	209.62	207.37	206.63	208.96	210.15	206.22	209.05	208.61	209.28	209.17	206.02	207.2	206.98	208.26	208.67	209.06	206.17	209.34	207.05
208.36	208.74	207.67	209.3	207.56	210.03	209.37	208.61	208.55	207.47	210.58	206.36	208.85	209.19	209.01	206.67	209.94	208.72	209.98	207.52	209.65	209.49	209.72	207.62	208.53	207.15	208.73	208.38	207.13	206.06	209.47	206.49	210.21	205.95	208.68	209.01	209.01	208.86	209.09	206.52	207.47	210.98	209.46	206.79	208.95	207.52	209.16	208.86	208.85	208.77
202.72	205.39	205.51	201.49	201.52	203.85	203.16	203.18	204.06	204.7	202.93	202.99	205.55	203.37	205.91	204.12	205.12	205.13	203.43	203.53	204.96	204.35	204.5	203.92	203.17	203.97	202.23	203.3	204.39	203.86	204.29	202.23	203.95	202.99	203.51	205.02	202.78	202.68	205.81	202.6	205.28	204.8	203.27	204.14	203.35	202.59	204.21	204.77	203.28	203.93
209.53	208.15	209	210.35	208.48	207.8	206.91	208.6	208.13	210.33	209.8	209.25	208.84	207.2	210.72	210.05	208.69	208.13	206.68	208.48	209.6	208.39	208.41	207.1	210.12	206.81	209.82	209.32	209.05	208.2	208.58	209.37	208.5	210.02	207.07	208.88	207.78	208.38	209.74	208.28	207.51	209.44	208.62	208.47	210.24	207.13	208.91	210.21	206.65	208.65
218.44	219.02	217.83	218.24	217.25	219.19	217.42	218.28	219.31	220.28	218.32	219.58	218.48	217.59	218.34	219.37	217.68	218.58	217.43	216.75	220.21	216.17	219.75	218.93	219	220.57	217.35	216.72	218.2	219.73	218.16	216.3	218.82	217.98	218.34	215.94	217.97	216.31	218.2	217.81	219.06	218.3	217.65	220.59	217.63	217.29	218.8	217.17	218.74	218.19
198.95	198.4	198.38	196.92	197.68	199.29	196.83	197.22	197.99	198.91	200.92	198.73	198.94	196.14	196.78	196.08	199.28	196.4	196.57	199.4	197.92	197.96	197.34	198.29	197.78	197.46	197.15	199.48	197.48	196.81	197.75	197.95	198.48	200.57	199.31	197.25	195.98	199.56	200.75	196.76	197.67	198.29	201.19	197.71	197.58	199.21	197.78	197.39	197.26	198.76
209.88	208.49	207.46	208.98	208.54	208.21	209.13	207.16	208.27	207.96	206	207.02	207.01	206.45	206.64	207.96	206.14	207.73	207.52	209.6	208.31	207.72	205.77	210.37	209.29	208.2	206.59	207.48	207.55	208.48	208.87	208.56	208.62	207.56	209.91	209.4	208.44	205.97	208.74	207.78	210.23	207.98	209.34	208.77	209.45	208.7	207.02	209.09	206.67	206.79
203.72	203.85	202.5	202.79	202.46	202.08	204.58	201.14	202.98	202.86	202.38	203.04	201.83	202.82	203.79	202.34	202.54	202.85	204.38	203.2	203.98	204.59	204.45	202.89	203.83	203.52	204.01	205.83	201.45	203.01	203.65	203.85	203.28	202.79	203.3	203.06	203.76	203.75	203.59	202.8	205.41	203.98	204.41	202.7	204.62	203.39	203.52	202.02	202.88	202.79
208.81	206.7	209.84	207.34	207.57	208.67	208.35	209.07	209.82	207.7	209.09	209.09	209.9	205.96	208.5	208.03	209.2	208.72	207.39	208.14	209.95	209.08	209.41	208.6	209	207.1	208.95	208.38	208.01	208.91	207.99	207.47	209.34	209.37	206.94	209.6	209.56	209.92	208.49	208.99	206.67	207.27	209.31	208.52	210.94	210.65	207.36	208.63	207.82	207.33
205.49	205.46	203.9	208.31	208.22	206.13	206.95	204.94	205.33	206.49	207.68	208.21	204.93	205.19	205.86	204.99	205.02	206.29	204.69	208.28	206.11	207.27	207.28	207.06	207.99	208.04	207.12	206.49	206.96	207.29	204.93	206.01	206.1	205.09	204.82	205.02	207.52	207.26	208.36	204.95	203.32	205.13	205.95	205.43	205.81	205.35	204.48	207.24	208.87	203.88
210.26	209.7	207.12	206.48	208.53	207.71	206.72	206.24	208.61	208.92	208.95	207.97	206.16	210.28	209.11	207.51	206.5	207.92	207.98	207.46	207.23	209.19	208.09	209.81	209.08	208.94	209.3	209.52	206.37	208.52	209.02	207.08	209.89	208.01	210.51	209.45	208.22	208.9	209.56	207.06	207.41	207.38	209.43	210.46	206.1	209.23	207.98	210.41	208.49	207.45
207.81	208.63	210.18	208.76	206.35	207.01	207.03	209.29	208.37	210.51	207.92	207.33	208.64	208.84	210.99	207.17	204.12	208.72	209.67	208.85	208.63	210.66	209.54	209.62	209.48	208.23	209.06	210.2	210.97	209.29	209.26	209.9	209.12	205.53	209.65	209.42	209.07	208.83	209.18	207.96	211.17	207.77	208.63	207.9	206.32	208.85	211.68	210.81	207.64	206.68
209.61	211.47	210.02	208.46	207.46	208.74	209.85	208.69	211.62	209.63	207.19	207.74	208.18	208.99	208.05	209.22	208.13	208.17	208.03	208.67	210.14	208.55	210.14	207.39	207.13	208.46	209.03	209.75	207.19	206.43	212.35	209.17	209.54	208.04	208.62	209.7	209.59	209	209.51	207.12	209.02	208.86	207.86	206.57	207.96	205.8	208.83	209.58	209.5	208.02
202.72	205.51	207.2	204.79	205.07	203.46	204.29	206.14	205.22	202.86	203.3	201.07	204.32	204.12	202.72	203.11	203.07	201.47	205.7	203.58	202.13	203.85	203.88	204.54	205.05	205.18	202.96	201.94	205.2	204.53	202.72	202.42	204.72	202.68	204.43	204.58	205.86	206.02	205.32	204.41	204.51	203.02	203.15	203.47	204.73	205.06	202.49	202.74	203.46	202
197.99	199.17	195.59	199.2	198.32	196.95	199.73	198.54	198.3	199.53	197.52	197.8	194.83	197.5	198.04	197.89	197.92	198.15	196.85	198.33	197.08	198.55	197.49	199.44	197.47	197.79	197.17	196.59	195.05	197.87	195.68	197.42	197.75	197.14	197.64	197.95	197.22	197.73	196.14	197.77	198.23	196.98	197.28	197.64	195.33	196.47	197.98	197.27	197.74	196.51
216.06	217.58	218.73	216.1	217.56	214.95	217.5	219.18	218.9	218.09	217.66	217.48	218.35	217.38	218.11	218.43	218.86	218.4	219.11	219.07	216.17	216.93	217.85	217.92	217.18	216.07	217.11	218.99	216.44	219.79	218.09	217.79	219.22	215.25	216.57	215.78	220.1	218.34	218.5	216.74	216.77	218	218.03	216.74	219.72	217.35	222.43	216.53	219.31	216.01
199.39	200.71	199.2	199.23	197.89	198.52	199.81	198.82	200.34	199.28	198.89	198.56	196.74	195.68	196.55	200.44	198.15	199.09	200.99	200.18	199.96	199.42	200.89	200.99	200.06	199.93	197.1	199.33	198.49	198.16	200.1	198.23	199.87	200.33	200.72	198.92	203.1	200.46	201.8	199.15	199.32	198.21	200.38	202.09	199.64	199.51	198.3	196.67	197.4	201.12
202.58	202.6	203.73	204.7	204.41	202.47	203.45	204.58	201.89	204.66	203.72	202.97	201.92	201.51	201	202.87	203.35	203.29	200.91	202.78	202.57	203.43	202.59	201.81	204.01	202.28	202.84	200.29	204.51	201.86	202.04	203.03	201.56	204.2	203.01	204.06	202.28	200.56	203.17	202.11	204.7	200.85	201.3	200.82	201.2	203.33	201.76	201.42	201.51	200.28
207.73	209.25	209.14	206.33	208.12	207.56	206.81	207.34	208.74	208.46	208.76	208.05	209.3	206.87	209.47	207.01	207.96	208.9	207.45	208.25	207.62	207.79	208.25	208.14	207.58	206.53	208.8	208.75	207.42	208.06	209.19	208.62	209.68	206.92	206.32	208.99	208.07	207.92	207.56	208.66	210.38	208.21	208.84	208.29	207.06	208.47	209.57	209.51	208.51	207.58
210.76	213.52	210.88	212.26	213.39	213.77	212.54	209.96	211.82	210.89	212.06	213.73	212.26	209.07	212.47	213.83	210.36	210.08	209.44	208.24	212.38	212.06	209.41	209.98	212.49	210.37	212.52	210.37	213.14	212.01	209.79	213.29	210.74	211.4	212.38	211.94	211.69	211.46	211.28	211.38	212.36	211.93	212.32	212.4	211.04	213.14	210.36	210.86	211.48	213.65
209.59	210.19	209.94	207.88	207.97	207.55	207.68	210.78	208.5	209.8	208.17	209.61	209.86	209.41	209.26	210.07	208.56	207.35	206.34	208.92	208.82	209.36	208.45	209.54	208.33	209.6	209.02	207.99	207.82	210.91	210.69	209.7	211.05	208.17	208.42	209.43	208.53	210.62	208.27	209.75	207.82	208.51	210.15	208.08	207.26	208.61	207.56	208.26	208.7	209.03
199.82	201.06	200.6	200.64	201.3	200.6	201.98	201.65	200.35	201.04	200.51	198.81	198.6	200.66	202.87	200.92	199.67	203.77	201.5	201.42	199.21	201.69	198.95	200.02	198.02	201.63	200.52	201.67	201.24	203.19	201.84	200.21	199.03	198.97	202.51	199.58	197.58	200.2	199.82	199.77	202.68	199.49	201.37	199.24	199.4	199.15	200.21	198.38	201.33	198.89
209.41	207.43	209.63	206.4	208.73	208.12	209.73	207.84	208.07	208.48	209.08	208.07	208.78	209.72	208.43	207.24	208.31	208	208.8	209.34	209.2	208.41	209.21	210.6	209.08	208.98	208.59	208.38	207.52	209.85	210.2	206.43	208.31	207.33	207.71	206.79	208.46	206.81	208.76	210.5	208.04	207.88	209.87	208.02	210.4	209.49	209.27	209.32	210.4	209.64
215.79	216.38	219.79	216.72	215.94	216.25	216.54	216.19	218.12	218.95	217.52	214.47	216.16	217.01	217.99	217.05	217.96	218.93	216.38	216.82	217.23	218.71	215.74	216.93	215.56	217.7	215.62	216.16	217.68	215.8	216.34	218.43	217.23	216.3	217.51	216.85	215.89	216.42	216.66	217.18	217.85	215.84	215.94	216.18	217.49	216.26	216.47	218.38	217.54	217.44
202.48	204.55	202.87	203.44	201.99	205.8	206.18	202.5	205.74	202.24	203.71	204.81	201.87	202.94	203.42	204.45	202.69	202.3	202.44	203.69	203.84	202	203.09	203.69	202.68	202.12	200.24	203.22	203.87	202.66	203.67	206.04	204.22	204.29	203.94	204.03	202.62	201.6	204.15	204.1	204.04	205.18	203.11	203.26	203.9	201.66	200.46	205.3	204.13	202.71
196.81	198.72	198.76	199.33	200.81	196.86	200.08	200.32	199.49	199.02	199.62	201.28	196.48	197.24	198.77	199.55	201.64	199.62	201.56	199.67	199.74	200.71	201.69	198.59	198.04	199.67	200.95	198.79	199.89	200.91	202.8	200.43	199.26	200.87	198.12	201.63	198.92	199.43	200.2	198	200.35	197.57	200.07	198.89	200.1	200.84	197.68	198.6	199.72	200.51
216.1	215.82	219.07	218.58	217.15	218.02	216.58	216.37	212.95	217.41	217.38	218.21	216.14	219.06	216.89	216.99	214.84	214.05	215.98	215.28	216.57	217.28	216.46	217.81	217.43	217.24	217.96	218	219.13	217.63	219.36	216.15	218.29	216.94	217.06	216.69	215.2	215.66	220.3	215.45	218.62	217.67	216.39	218.39	216.64	216.44	216.55	216.38	217.87	219.96
203.28	202.6	204.71	205.83	203.97	202.69	203.76	206.12	205.49	204.65	204.11	206.16	203.59	202.42	206.41	204.44	204.18	204.09	205.18	204.03	202.3	202.77	203.09	205.1	205.35	202.15	203.44	202.98	202.83	204.89	204.37	206.73	203.98	204.98	203.72	206.29	202.75	203.6	205.57	202.12	204.12	203.2	202.57	204.86	204.03	202.9	202.66	203.56	204.83	203.47
218.37	218.02	216.83	216.95	215.65	216.52	215.66	218.51	217.45	217.17	217.71	218.03	219.78	219.66	217.16	216.9	218.62	214.99	219.03	217.88	218.47	215.6	218.72	216.63	217.61	217.02	216.74	216.28	215.38	217.07	216.31	216.26	219.39	219.51	215.79	214.7	216.75	217.91	216.69	216.12	214.75	219.2	215.86	216.27	216.4	217.98	217.03	218.8	217.38	215.39
208.45	209.89	206.16	208.04	205.43	207.72	209.47	207.39	207.61	207.55	207.59	208.06	207.88	206.11	206.88	208.71	208.79	208.54	207.31	206.99	205.76	209.93	207.63	207.2	208.16	208.62	208.89	208.39	207.65	208.73	207.55	206.43	208.27	208.81	208.58	206.08	210.42	209.01	207.26	206.48	208.41	206.19	210.3	207.48	209.35	206.1	208.12	208.44	209.14	209.53
206.55	207.43	205.68	207.56	209.01	209.4	208.9	205.98	206.13	207.66	208.38	207.3	209.02	205.2	207.08	208.4	209.11	207.28	205.39	209.14	209.25	207.63	208.61	206.74	208.34	207.56	207.34	206.87	208.91	210.51	207.87	207.19	207.82	208.97	210.28	206.07	206.91	205.4	208.03	208.72	208.24	209.56	208.81	207.23	208.01	207.42	208.29	208.55	208.08	207.29
209.87	209.93	209.55	209.22	209.61	209.87	211.68	208.19	209.56	209.78	209.69	209.65	207.59	211.85	210.74	210.53	210.02	209.5	210.32	208.9	209.9	208.04	210.09	207.29	207.98	209.33	210.77	212.51	208.4	209.93	209.07	211.31	210.46	209.32	207.13	209.55	209.02	210.65	210.4	209.6	212.37	210.99	207.77	210.79	210.82	211.88	210.06	209.02	209.79	209.18
208.68	205.87	210.01	207.2	208.12	210.41	211.19	209.04	211.57	208.32	207.4	208.79	208.37	208.52	210.89	206.32	208.54	209.51	209.12	210.41	210.64	209.6	210.89	209.82	208.94	208.68	209.29	209.01	209.49	208.32	209.05	208.83	209.12	210.17	210.62	208.61	209.02	209.23	208.78	209.82	205.55	210.27	209.35	208.72	208.52	208.27	207.85	207.49	209.47	207.61
205.78	207.16	205.19	205.63	205.68	207.33	203.97	207.9	204.32	207.86	204.33	203.93	205.37	205.04	206.97	205.84	206.58	205.94	203.02	206.45	206.12	205.03	205.29	204.23	207.94	204.3	205.53	205.74	206.19	203.09	207.69	205.63	205.36	209.8	204.34	205.08	204.78	207.49	204.7	208.51	205.77	205.07	205.5	204.19	207.06	203.83	205.3	205.4	204.49	205.36
206.83	206.99	207.89	205.5	205.77	205.04	207.54	204.92	206.34	205.11	208.25	205.6	204.98	206.07	209.38	206.59	209.16	205.53	207.37	207.02	206.43	206	207.86	207.67	208.07	205.9	206.95	206.22	205.76	206.17	206.28	208.93	207.24	205.07	206.88	206.71	205.33	206.59	208.15	205.77	207.14	207.74	205.48	206.45	205.36	204.47	208.27	207.39	207.11	207.19
206.52	208.05	207.32	208.08	206.71	209.37	209.44	207.41	208.18	206.95	209.11	205.67	210.07	205.21	208.08	207.55	206.31	209.27	207.64	209.01	206.45	205.44	208.64	209.95	206.02	206.64	208.74	207.13	206.03	210.47	208.24	209.34	210.82	208.47	207.55	205.91	208.65	206.21	206.67	207.93	206.89	208.84	210.23	208.01	207.39	209.97	209.49	207.09	206.32	207.27
203.1	203.71	204.91	204.43	204.79	200.32	204.41	203.15	206.49	202.17	203.47	206.24	204.74	204.35	203.8	204.26	201.35	204.02	204.64	205.46	205.8	206.43	202.99	201.98	204.32	203.8	203.17	203.35	205.41	203	205.08	205.82	201.62	201.77	202.69	202.65	203.18	202.98	203.98	203.53	203.45	205.11	202.93	202.22	206.22	205.75	207.32	203.97	204.27	202.4
210.19	213.28	212.16	211.82	211.5	211.14	210.6	211.03	210.84	210.12	212.7	211.41	211.18	211.25	211.47	210.97	209.93	212.57	210.96	211.48	210.8	212.2	212.98	213.81	213.07	210.93	213.22	212.56	212.87	210.15	210.88	211.5	213.83	211.9	212.49	210.56	212.85	211.05	212.18	211.39	212.25	211.42	211.66	207.57	210.81	211.03	212.38	210.25	212.9	212.09
211.68	213.39	211.29	211.66	212.47	213.17	214.97	210.63	213.21	214.2	211.62	213.08	211.84	211.82	213.31	212.79	211.14	211.42	209.79	211.81	210.05	214.31	212.03	213.61	211.01	213.19	213.51	213.57	212.18	211.89	211.24	211.78	213.33	212.4	213.09	212.18	212.39	210.33	213.61	212.87	212.72	213.23	210.98	212.31	212.86	212.37	210.99	209.93	213.68	214.43
209.29	207.41	208.16	208.66	207.47	207.35	208.89	205.89	210.09	208.44	207.3	209.68	210.58	211.17	209.67	208.53	207.73	208.95	207.25	205.89	209.82	208.59	209.11	209.37	207.99	206.05	209.91	208.7	210.89	208.46	207.7	205.56	208.71	208.44	210.26	208.46	208.19	208.45	209.48	210.53	207.92	210.78	209.59	209.9	207.04	207.03	207.92	207.08	207.54	209.93
200.52	199.27	197.15	198.14	198.25	198.86	198.35	198.83	198.51	197.02	197.46	197.55	197.9	197.38	198.93	200.21	199.04	197.34	198.65	197.31	198.51	199.25	197.9	196.31	197.74	196.09	198.43	199.09	199.49	198.9	197.34	198.9	199.33	198.42	199.79	197.87	195.39	198.15	197.72	198.17	196.91	198.99	198.65	199.01	197.91	199.48	197.39	198.28	196.56	198.33
209.28	209.98	207.48	207.59	208.43	211.92	210.15	210.54	206.81	211.75	208.28	208.86	209	211.42	209.09	211.07	206.6	208.9	211.46	211.18	209.46	208.35	212.19	209.26	211.58	208.45	210.46	208.86	208.06	209.68	209.56	208.8	209.76	210.52	209.26	209.85	211.44	209.07	210.54	210.52	209.34	207.86	210.69	208.92	210.98	210.53	209.75	207.14	212.11	208.8
211.32	209.33	210.13	208.42	209.28	207.47	206.45	208.19	207.38	209.91	207.7	207.82	209.04	209.49	208.26	206.68	206.69	208.3	208.71	211.8	208.55	210	208.3	210.47	208.71	208.54	208.87	207.79	208.59	208.92	208.76	209	210.11	207.54	207.64	207.04	207.88	208.48	208.71	209.28	209.19	209.68	208.64	209.84	209.22	208.19	208.41	208.75	209.79	210.65
211.56	213.55	213.77	212.56	212.89	213.12	212.13	215.08	213.87	212.91	213.91	212.78	212.46	212.32	212.3	213.94	213.33	214.42	215.04	212.9	213.08	212.55	211.93	213.3	217.05	213.59	215.55	212.48	212.67	211.53	210.83	211.55	212.12	212.43	214.09	210.94	212.79	213.73	214.41	209.92	213.11	212.25	213.34	213.87	214.01	211.89	211.03	213.47	212.54	211.79
203.96	203.35	201.38	200.94	204.61	202.75	204.43	201.87	203.06	202.43	202.23	203.13	203.01	202.72	205.27	203.12	203.18	201.45	202.29	202.85	203.67	203.48	202.76	203.62	202.32	202.66	202.84	201.81	204.12	202.23	201.84	203.93	204.25	202.39	201.51	203.16	200.11	203.16	203.56	202.63	200.89	202.2	202.45	201.32	200.22	200.62	202.01	206.11	201.68	200.59
190.93	194.32	195.4	195.21	194.32	194.03	194.73	194.88	195.76	192.34	194.03	192.53	196.12	196.51	193.96	196.96	192.51	194.33	194.04	194.62	194.52	195.92	193.9	194.72	193.75	192.47	194.12	193.9	196.66	194.49	195.76	195.3	193.92	192.48	195.33	192.57	192.98	194.4	192.21	191.62	193.48	194.5	196.1	194.07	194.29	195.71	195.02	194.57	193.42	194.43
204.07	201.23	201.76	203.99	203.95	204.81	204.27	204.39	204.01	203.08	202.3	200.73	205.12	202.17	201.15	204.19	203.32	202.84	204.35	203.58	203.15	201.2	202.03	203.04	204.52	200.17	204.97	205.09	202.49	204.12	203.2	205.02	204.06	201.9	202.04	203.46	202.48	203.27	203.01	202.76	206.19	203.17	203.75	202.1	203.74	202.26	203.11	201.61	202.53	203.71
203.41	204.7	203.29	202.79	205.73	203.73	204.22	203.67	204.34	201.73	204.17	204.06	203.82	204.6	205.02	203.86	205.55	204.25	205.06	205.92	204.08	203.99	205.36	202.55	206.1	205.11	203.09	203.7	202.44	202.84	205.14	202.21	201.69	204.67	200.95	202.77	201.74	203.54	206.3	203.72	205.63	205.47	205.76	204.26	204.1	202.45	202.71	200.85	204.37	204.01
194.84	194.57	196.98	194.7	195.44	195.39	198.42	195.58	196.83	195.92	194.75	195.03	196.43	196.1	195.31	194.74	195.78	194.6	194.34	195.59	196.13	195.85	194.98	192.73	195.25	195.09	196.77	194.66	196.25	195.26	196.37	195.07	195.11	195.02	195.04	193.42	194.5	193.31	195.45	197.03	195.3	196.75	194.17	195.92	193.96	195.71	196.06	195.97	194.69	193.85
208.88	209.8	208.69	210.12	210.04	208.55	208.85	210.63	208.66	207.99	209	209.29	208.6	208.73	210.26	209.12	210.78	210.53	211.09	207.77	209.75	208.63	210.11	210.4	209.64	207.41	209.11	208.86	209.62	208.24	208.05	208.7	209.29	208.28	208.25	209.32	209.74	209.06	208.08	207.12	209.87	208.44	208.36	208.59	208.27	209.06	209.47	209.06	208.27	210.66
200.93	201.18	199.44	200.09	199.43	200.82	201.38	199.06	198.85	200.22	199.74	202.01	201.46	199.51	201.14	200.87	198.66	200.43	199.17	197.22	200.44	197.45	200.14	202.48	199.96	201.29	200.91	200.34	202.39	200.07	198.67	199.99	201.84	199.25	204.17	201.06	201.94	198.89	201.52	200.49	200.87	200.56	200.88	199.8	199.83	201.6	200.9	198.79	201.44	202.13
206.63	207.53	209.31	208.33	209.08	209.65	206.5	208.69	211.24	207.48	209.03	205.89	207.53	207.71	210.14	207.85	207.51	207.81	206.14	208.29	209.72	208.33	209.59	207.42	209.25	207.57	208.53	207.57	206.74	206.38	208.55	209.21	208.41	205.7	206.95	209.65	207.12	206.46	208.13	207.7	207.29	207.87	207.51	207.47	207.46	205.77	207.84	207.4	207.46	210.16
202.57	205.32	202.58	203.32	204.89	202.59	201.55	201.01	204.43	203.01	205.85	201.77	201.62	203.71	202.83	204.45	204.56	203.76	201.97	202.91	204.72	202.57	207.7	202.46	204.27	204.99	204.14	206.66	203.94	203.86	202.58	203.04	204.03	205.06	203.33	204.42	201.37	202.27	203.79	203.7	204.85	204.95	203.72	202.86	203.94	203.28	203.52	202.72	202.71	203.37
210.77	209.18	208.9	208.21	209.65	211.25	207.54	209.97	207.85	209.81	208.71	208.02	207.97	207.37	211.2	208.32	210.01	207.04	207.38	208.97	210.65	208.94	208.48	208.62	208.86	207.66	207.74	207.74	205.37	209.33	208.86	208.32	211.59	208.75	210.1	210.87	208.99	208.01	208.35	209.88	208.15	209.11	210.01	209.48	207.73	205.99	207.41	207.72	212.27	209.54
218.39	219.77	216.72	218.35	217.25	218.45	214.96	218.54	218.7	214.94	220.32	219.67	216.61	217.54	217.91	215.56	216.33	218.37	216.94	219.3	217.38	216.44	216.53	217.14	215.24	216.89	216.61	218.21	216.24	219.47	216.53	218.08	216.94	218.83	218.3	216.86	218.07	218.03	218.88	218.82	217.82	217.88	217.53	220.12	216.76	217.6	215.76	215.68	217.58	217.64
210.96	211.89	210.9	211.36	209.99	211.28	211.88	210.19	212.28	209.05	211.99	211.42	211.97	212.63	211.57	214.12	210.18	208.81	212.23	211.32	213.83	210.66	212.97	213.96	212.71	213.14	212.97	212.21	210.84	212.02	210.8	211.2	212.79	211.1	210.33	211.69	213.57	210.02	211.06	210.41	211.77	214.56	209.78	212.21	211.29	210.24	211.02	212.02	212.18	211.81
208.99	210.99	207.02	209.68	209.63	206.32	208.46	206.91	207.22	208.38	209.27	209.58	206.53	208.98	209.69	209.87	208.85	208.19	209.18	207.78	210.25	209.9	209.01	208.89	207.31	208.37	210.25	209.86	208.96	211.35	210.81	207.22	208.03	207.66	207.6	207.84	209.77	209.79	209.72	211.39	208.98	207.92	209.26	208.81	210.19	208.45	210.47	206.93	207.6	207.75
207.93	211.1	208.93	211.1	209.83	209.8	210.22	208.89	208.04	208.15	212.51	209.69	208.99	210.89	210.16	210.41	209.24	209.35	209.34	208.65	209.64	210.48	213.33	210.19	209.38	207.9	209.36	209.32	210.69	208.82	211.18	209.26	211.51	209.28	211.09	209.75	209.42	208.73	209.49	208.52	210.93	209.3	210.28	210.32	207.9	208.74	210.79	207.26	211.47	207.56
199.19	201.68	199.08	199.67	199.24	201.28	199.46	200.74	200.27	200.89	201.88	202.43	200.08	200.95	199.87	201.61	202.61	198.68	199.88	199.99	200.38	199.21	200.21	200.37	200	200.92	199.67	201.69	198.34	201	202.33	200.58	201.54	200.16	199.23	200.72	199.51	199.51	200.32	199.28	203.91	201.99	199.86	202.4	198.44	198.91	198.84	198.87	200.56	200.17
202.64	203.08	201.17	204.54	204.41	201.59	201.69	204.75	199.85	202.35	203.95	202.63	201.66	202.03	200.56	201.14	201.36	202.92	199.15	202.59	203.71	204.86	205.3	203.28	203.5	203.08	202.57	204.64	202.89	200.7	204.82	201.41	204.83	203.58	203.52	203.07	203.06	203.52	200.9	202.91	204.51	203.04	202.17	202.72	203.04	200.89	203.81	202.64	201.69	201.35
204.13	202.48	204.21	205.4	204.72	203.68	205.24	205.95	204.9	203.64	206.63	205.36	202.71	204.01	204.87	204.95	205.36	204.32	203.92	203.67	204.76	204.07	205.37	206.51	203.94	205.28	205.78	204.36	203.68	205.68	205.83	206.93	204.04	206.09	205.37	207.2	205.17	205.44	206.6	207.69	204.81	200.4	204.67	202.67	205.75	204	205.15	204.25	206.13	207.07
212.01	210.31	212.84	211.55	210.49	211.11	212.24	212.55	208.92	210.85	214.14	213.41	211.3	211.66	210.28	213.27	213.11	214.03	213.7	210.78	210.6	211.8	211.21	212.21	210.31	210.35	211.5	212.03	212.68	213.36	210.02	209.96	209.85	212.61	214	209.23	211.88	212.31	211.53	210.58	209.41	210.36	213.23	212.28	211.91	211.18	211.7	210.65	210.2	210.58
205.11	209.21	208.12	207.09	207.92	206.93	206.25	207.54	205.94	206.14	207.1	206.91	208.36	207.53	205.95	207.05	210.73	208.41	209.57	208.29	208.36	207.48	208.54	210.16	209.2	206.65	207.19	209.65	209.4	207.57	206.95	208.2	208.78	208.25	207.95	208.68	207.86	207.72	205.53	206.55	206.89	207.98	210.27	207.31	205.18	207.76	206.96	208.24	207.79	205.51
197.04	196.04	195.01	195.86	197.34	194.59	194.85	193.96	195.63	195	193.62	193.7	193.94	193.76	196.42	194.49	194.94	193.05	195.45	195.79	196.7	196.98	196.28	195.3	194.47	196.31	198.31	195.68	194.69	198.01	196.28	194.23	195.29	194.69	197.1	195.82	194.3	193.21	194.34	196.07	195.66	194.33	193.43	195.48	193.9	197.94	196.25	196.77	194.63	195.14
205.15	201.6	205.13	202.93	202.36	205.16	201.32	204.74	203.47	201.35	204.43	203.44	204.46	204.57	204.16	202.86	203.2	203.73	206.62	203.9	203.74	205.44	202.69	203.08	205.26	203.37	205.67	204.83	205.47	203.77	207.02	205.42	203.35	202.17	205.68	203.51	202.8	204.05	203.08	202.16	204.12	202.72	201.62	205.28	203.96	204.39	202.77	207.15	205.7	204.46
207.16	209.82	208.35	208.5	207.72	210.38	208.29	208.36	207.58	207.45	206.58	210.36	209.42	207.95	208.97	207.48	210.05	208.95	207.28	206.77	208.35	208.65	206.65	211	210	209.8	209.35	210.18	207.82	208.48	210.15	207.21	210.01	210	208.73	206.69	207.19	209.72	208.41	208.6	205.25	208.54	208.7	209.6	207.95	208.72	209.12	209.76	209.19	208.84
213.81	210.84	211.6	210.97	212.99	211.24	214.12	213.59	212.74	211.65	211.13	212.53	213.99	210.62	212.87	211.59	214.45	211.68	212.72	213.69	212.68	212.38	210.72	210.59	212.51	212.23	213.41	213.76	214.85	211.02	212.72	212.84	213.93	212.76	214.78	210.68	212.21	210.7	213.01	212.89	211.13	212.56	212.84	215.25	211.61	211.42	211.85	212.06	212.32	213.66
205.77	205.38	205.43	204.22	204.17	206.09	204.24	204.41	205.43	203.36	204.2	206.86	205.86	204.48	204.57	204.47	203.8	203.81	204.8	203.83	203.56	202.68	206.35	204.83	205.29	205.14	203.08	203.3	205.62	205.6	203.12	204.27	206.05	203.85	205.87	206.64	205.46	203	206.93	202.06	204.39	205.78	203.23	206.97	202.51	205.72	203.74	204.5	204.27	204.9
209.47	207.39	206.67	208.68	208.73	208.13	209.44	209.18	208.34	208.24	208.19	209.48	208.84	208.71	208.11	208.9	209.34	208.76	208.17	208.21	206.98	208.64	207.49	208.74	206.34	208.62	208.32	206.95	210.25	204.99	208.71	208.5	210.75	208.83	209.6	210.73	207.39	208.08	209	208.61	208.88	207.99	207.83	206.56	209.41	207.26	209.67	207.11	208.51	207.5
205.26	204.95	205.54	206.73	203.79	204.91	206.29	202.16	204.56	205.87	203.69	204.42	208.08	205.24	206.67	204.19	208.23	205.11	206.96	207.44	205.41	205.43	206.28	206.49	207.44	205.37	205.65	204.12	203.55	205.28	205.1	204.16	205.34	204.1	204.75	204.8	206.21	204.93	205.83	204.29	205.07	205.99	205.6	206.08	203.68	205.24	204.74	206.45	204.64	202.83
205.83	206.85	206.71	205.46	206.24	205.42	207.4	204.9	206.19	206.92	204.92	208.08	207.66	208.45	207.62	207.79	208.46	205.9	205.47	205.55	207.74	206.44	207.66	205.31	208.39	203.84	207.63	205.75	206.39	206.67	206.92	204.6	206.23	206.67	206.38	207.07	204.76	206.15	207.28	206.47	207.63	207.58	206.78	205.39	207.19	206.09	205.29	205.05	207.11	206.35
206.6	204.28	206.09	205.34	205.97	204.21	206.02	204.02	204.59	204.03	204.66	205.1	204.38	208.52	205.18	203.82	205.73	204.97	203.91	206.61	202.81	203.85	206.41	205.8	203.06	203.71	204.89	203.23	203.39	207.51	206.59	204.47	207.02	205.67	204.77	203.03	205.24	205.71	205.12	204.04	207.26	204.17	205.84	202.72	204.78	204.96	204.98	204.73	206.09	204
207.83	208.61	209.54	209.05	208.63	209.09	209.47	206.63	208.88	208.41	207.48	208.01	207.82	207.28	208.1	207.93	207.55	208.78	208.67	208.97	209.8	206.76	208.44	208.85	205.41	208.2	208.23	208.98	206.94	207.67	207.02	208.54	207.69	209.19	207.22	208.14	210.55	209.01	207.45	209.95	208.33	208.83	207.66	210.16	206.22	207.25	209.67	208.99	209.25	205.99
212.58	210.4	211.06	212.5	213.47	212.58	213.03	212.02	213.27	212.17	210.34	214.06	209.64	210.89	213.86	210.75	212.82	212.33	213.04	212.1	212.7	213.2	212.89	215.08	211.64	211.43	212.24	212.41	212.09	211.52	214.02	212.81	211.38	208.03	213.12	211.82	212.9	213.69	213.73	214.44	214.2	211.29	210.36	213.83	213.53	212.75	211.95	213.23	212.7	212.81
206.93	206.45	206.1	206.4	205.37	206.61	206.26	206.17	205.09	205.63	205.46	205.26	205.31	207.5	207.24	206.67	205.82	206.46	205.05	206.64	207.07	207.76	205.48	208.19	206.23	207.54	207.12	205.97	206.33	206.26	205.41	204.81	207.51	203.6	207.04	205.67	206.17	207.05	205.26	209	206.48	207.96	206.01	207.55	207.37	205.62	205.55	205.26	206.12	208.28
202.46	207.16	203.13	205.08	202.68	205.62	205.39	204.46	202.78	202.46	204.39	200.69	204.32	202.72	203.92	206.11	204.52	202.33	203.62	205.12	204.49	202.99	204.66	202.37	204	202.28	202.43	202.43	204.48	205.24	201.58	203.81	205.14	202.03	203.64	204.5	202.36	204.3	203.92	202.71	205.83	204.14	207.17	201.62	203.98	203.33	202.18	203.17	204.46	202.1
207.81	208.33	210.19	207.88	210.32	206.46	208.6	209.68	209.23	208.83	209.57	208.01	207.15	208.56	208	209.33	210.03	208.57	208.7	209.45	210.13	208.59	208.41	209.44	205.05	207.91	209.11	207.3	207.51	208.17	209.32	208.96	210.16	210.02	209.75	207.56	207.57	209.52	209.07	207.59	207.87	210.62	211.7	210.6	209.39	209.61	204.59	207.05	207.9	208.03
200	201.79	200.2	199.02	201.43	200.15	198.74	202.37	202.38	201.64	199.74	198.37	200.71	201.31	200.85	202.64	201.68	200.81	198.29	200.32	200.85	200.14	198.71	199.75	200.83	200.47	200.38	200.31	201.33	200.29	200.48	199.57	199.6	198.8	197.68	199.41	201.1	199.04	198.62	200.76	201.69	199.17	201.13	201.43	199.07	199.05	201.75	200.87	198.33	200.75
204.15	205.36	204.16	204.56	204.98	204.27	204.88	201.83	203.28	205.12	203.34	202.01	202.01	203.94	202.69	204.66	204.29	203.59	203.37	203.01	203.93	205.85	203.71	203.04	206.96	203.06	203.67	203.51	203.29	204.26	203.67	204.09	202.8	205.45	204.01	201.75	201.93	203.39	204.56	201.12	204.9	203.58	203.05	204.49	203.62	204.19	204.15	202.3	205.97	204.58
200.81	203.27	203.53	201.11	202.69	203.82	201.16	202.02	204.04	202.9	203.54	200.36	201.19	203.72	201.71	204.04	200.1	200.67	203.42	202.53	203.66	204.23	202.05	204.26	204.63	200.8	204.81	203.82	203.73	204.96	202.32	203.94	202.78	201.76	201.14	203.1	203.64	202.97	201.74	204.4	203.47	202.98	202.94	205.31	203	203.47	200.72	202.6	203.12	203.28
214.35	212.11	211.34	211.5	209.14	212.69	211.24	210.49	209.96	212.73	209.74	209.73	213.75	211.77	213.83	212.44	208.18	211.52	211.46	210.92	211.07	211.21	208.85	211.24	208.99	212.93	212.89	213.49	210.43	210.65	211.89	212.77	212.26	211.67	210.84	210.32	212.16	210.61	210.43	213.93	211.58	211.35	211.04	213.42	212.07	210.91	212.07	212.93	213.09	212.92
205.01	204.68	206.43	203.87	203.57	202.22	206.58	205.55	203.17	205.22	206.67	203.62	204.4	204.56	206.04	205.4	203.26	202.33	204.68	203	203.88	203.47	204.32	206.45	203.76	204.2	204.59	204.75	204.3	206.1	205.17	203.41	203.39	205.64	205.24	203.21	204.6	203.73	204.89	203.35	204.13	204.47	205.72	205.38	206.06	203.96	204.62	204.27	205.35	204.66
208.92	209.2	209.05	207.11	208.07	207.42	208.27	209.45	208.92	207.86	209.51	208.57	208.96	206.89	210.24	208.51	207.37	207.81	207.09	209.21	206.48	209.09	208.01	208.37	207.96	208.45	209.33	209.55	208.72	210.15	209.76	209.24	207.93	208.05	209.32	209.43	207.66	209.23	210.68	209.79	208.56	209.87	210.16	208.78	210.1	208.09	208.41	206.36	207.52	207.69
204.03	206.66	202.69	201.07	202.5	204.98	202.54	200.94	202.49	201.32	203.83	204.23	202.29	201.65	202.09	200.68	204.02	202.73	201.7	203.2	205.33	204.32	204.14	203.59	206.73	203.51	203.22	201.84	205.54	200.8	204.2	202.2	203.82	204.15	202.34	202.15	203.13	201.86	202.37	202.17	205.57	199.18	202.89	206.01	202.87	201.32	202.13	205.54	201.96	203.81
209.06	207.95	208.79	211.96	208.13	208.7	205.56	207.63	209.17	210.07	208.53	207.86	206.24	210.31	208.76	207.89	208.31	207.28	207.98	209.91	209.52	207.98	206.31	210.2	210.05	205.18	208.81	208.12	208.12	209.11	208.84	209.36	209.81	210.11	207.31	209.23	205.64	208.78	210.52	210.34	205.67	208.39	208.11	207.93	206.8	209.86	207.43	210.94	207.67	207.46
204.35	205.35	206.87	205.68	204.87	204.13	204.68	206.09	203.68	205.02	202.99	206.16	202.24	203.25	204.37	206.75	204.6	205.28	205.76	206.62	205.88	204.17	205.78	203.6	205.28	206.24	205.62	202.38	203.01	205.58	203.36	204.59	202.27	204.99	203.43	205.22	203.39	205.35	203.04	205.65	205.1	205.19	203.8	206.71	206.33	204.12	205.6	207.27	205.67	206.16
196.06	195.13	196.59	196.49	194.61	197.94	195.22	196.05	195.59	194.08	194.62	194.78	196.22	194.93	196.17	194.93	196.3	194.48	196.09	197.2	195.36	195.46	192.34	197.48	194.49	194.38	195.4	195.16	194.26	196.32	197.5	195.43	192.81	197.42	194.22	195.22	194.43	193.43	194.71	195.61	195.77	194.43	193.84	193.66	192.85	195.69	198.04	195.43	194.22	196.46
206.81	205.15	209.37	208.42	209.5	208.26	210.87	208.86	208.33	207.35	208.44	208.45	208.11	207.41	208.57	208.95	207.42	207.4	208.84	210.51	207.85	209.25	206.97	210.02	208.53	207.63	210.11	208.45	209.01	207.45	207.41	209.5	208.33	210.4	209.07	207.34	210.57	206.22	208.45	209.32	209.02	207.7	210	208.05	210.55	208.82	209.16	208.41	209.16	208.26
209.52	210.78	210.85	207.88	209.36	209.83	208.9	209.48	209.41	208.69	207.83	208.08	209.67	205.09	209.59	210.99	209.37	209.78	206.99	209.78	210.74	210.43	209.8	210.56	207.45	210.53	212.97	209.13	208.5	208.22	209.2	205.58	209.36	211.52	210.07	210.18	206.81	208.49	209.41	209.02	211.6	208.36	208.78	207.87	209.24	208.99	211.31	210.12	211.74	208.22
211.11	213.95	213.86	210.69	211.35	212.06	213.04	212.41	211.51	212.23	211.59	210.05	210.88	212.76	212.49	211.75	212.1	211.54	211.88	210.91	213.37	212.44	211.61	214.81	211.74	213.57	211.2	211.63	211.58	209.29	211.12	211.18	209.46	211.34	210.85	211.37	211.87	209.52	211.56	212	210.02	212.43	211.32	209.71	211.93	210.6	211.81	211.19	210.98	211.74
200.43	198.49	199.16	201.15	202.45	200.6	199.7	198.46	200.16	201.51	200.27	200.14	198.21	199.16	201.44	198.55	198.6	198.58	197.62	198.35	201.15	202.71	201.01	199.27	199.12	199.02	200.13	199.45	200.9	200.14	198.36	199.01	199.51	201.28	200.61	202.12	200.39	200.57	198.75	199.53	201.88	200.77	199.25	196.45	199.29	198.31	200.98	199.55	200.85	199.43
207.1	207.57	208.21	209.53	205.37	205.57	208.01	207.13	207.27	208.05	207.9	207.2	210.45	207.45	207.43	206.73	205.9	205.05	208.18	206.95	204.72	207.11	208.38	208.13	206.92	207.21	204.82	207.03	207.5	207.2	207.04	206.48	207.64	207.08	207.66	208.01	209	206.17	206.65	208.02	209.09	209.68	209.76	206.66	207.35	208.08	207.78	208.21	209	209.54
194.37	195.04	198.3	196.31	196.35	192.87	195.72	191.14	197.27	195.11	194.54	195.32	195.24	195.46	194.27	194.58	194.79	196.1	194.67	193.83	196.53	195.86	195.69	194.66	195.25	195.74	196.44	195.53	196.32	194.33	194.44	195.29	194.06	193.88	195.66	194.45	195.85	195.6	196.78	195.36	195.86	195.47	194.9	194.85	196.31	193.88	196.5	194.24	193.87	194.67
211.05	212.45	210.74	210.66	212.71	209.89	211.92	211.52	208.59	210.46	207.91	210.46	210.38	211	208.35	210.54	209.9	209.45	209.57	209.1	207.53	208.37	208.83	210.77	209.75	210.89	209.82	211.87	209	210.21	209.08	207.41	208.56	209.65	212.49	207.06	210.72	211.08	206.12	208.29	207.97	206.48	210.82	211.57	210.04	210.4	210.38	211.8	209.1	210.14
205.37	203.8	202.3	205.07	204.38	204.44	204.5	202.58	202.71	203.22	202.64	202.26	204.5	204.36	203.27	203.75	206.35	202.34	202.62	205.3	202.99	204.38	204.35	204.11	203.08	203.95	205.17	205.69	204.13	204.76	203.71	205.46	202.04	206.12	205.38	205.32	203.58	201.62	204.67	204.82	203.49	203.46	200.18	203.84	203.03	203.62	204.61	202.82	203.42	203.5
207.84	206.14	205.21	207.38	205.45	204.08	206.98	206.89	207.63	207.31	204.37	204.51	206.2	205.47	207.38	205.15	207.42	206.98	206.64	205.83	206.04	204.16	207.45	208.74	206.36	205.14	206.59	207.1	205.9	206.6	206.83	206.11	207.54	207.03	206.44	206.4	206.12	207.95	208.12	204.82	208.04	208.38	206.75	206.17	204.33	206.35	203.95	206.34	205.92	206
217.91	218.22	217.16	217.94	218.7	218.25	218.78	217.52	217.18	217.59	216.67	217.68	219.88	217.64	218.06	215.51	216.1	216.67	219.29	217.57	217.13	216.62	216.79	217.28	216.76	217.8	216.06	218.85	218.02	218.54	218.96	218.67	217.15	218.85	217.93	220.08	218.2	217.19	215.57	215.44	218.11	218.09	218.73	220.13	216.94	218.11	219.24	216.94	217.41	218.54
211.55	210.67	213.76	210.39	213.34	212.53	212.07	214.12	213.29	216.09	212.83	211.32	211.55	210.54	211.71	212.45	213.05	212.85	210.55	212.77	213.06	211.66	211.66	212.16	212.71	211.11	211.96	210.07	212.71	209.86	212.26	209.6	212.24	210.43	211.76	210.91	209.52	210.66	211.53	210.34	210.64	212.91	211.91	211.22	211.59	210.48	212.56	211.92	211.69	212.54
208.38	206.86	208.9	207.81	207.24	206.47	205.71	208.21	207.23	206.16	208.27	210.22	207.47	207.64	209.02	209.16	208.03	206.83	207.18	208.17	209.37	209.46	209.03	207.82	207.82	206.62	208.29	207.68	211.07	209.45	210.02	205.17	209.43	208.46	210.23	209.76	209.59	208.6	208.81	207.31	208.24	206.29	209.79	207.41	208.77	209.35	208.19	208.95	207.52	207.47
205.11	204.4	205.3	207.88	205.33	204.7	208.61	203.41	204.2	205.07	205.03	205.15	207.3	205.29	205.28	205.88	206.02	206.07	204.6	203.5	204.66	206.05	204.36	205.77	207.14	205.93	207.72	208.44	204.37	205.47	206.58	205.8	205.22	204.89	206.3	203.62	205.65	206.45	205.72	206.22	205.9	206.12	206.46	205.34	206.02	204.25	205.07	205.4	206.83	205.13
214.49	215.89	217.91	215.47	218.21	217.05	215.29	217.14	216.75	215.5	218.61	215.44	217.57	216.9	217.76	215.8	218.32	216.93	216.93	216.64	217.12	215.04	217.1	215.27	216.01	217.96	215.59	215.61	216.68	218.28	216.34	216.9	215.71	216.63	218.65	216.59	218.06	216.01	215.88	218.15	216.99	217.36	217.39	215.48	213.89	218.26	215.67	216.26	215.29	217.99
203.98	202.59	203.17	201.14	204.81	203.63	204.52	202.84	203.7	200.27	203.97	202.8	202.98	203.48	203.56	204.22	204.1	202.89	203.28	204.04	201.49	204.16	203.78	202.89	202.69	205.41	203.1	202.75	206.42	204.46	203.84	206.45	203.29	202.84	204.44	204.23	205.87	202.38	203.9	202.97	204.35	205.61	204.33	202.56	204.68	203.25	202.82	203.62	204.24	205.15
213.12	214.43	215.73	214.41	211.92	211.67	211.06	211.81	211.78	212.05	215.96	214.12	213.61	213.36	213.8	213.66	213.64	214.45	216.52	213.08	213.97	212.22	214.91	214.49	213.86	215.28	212.12	212.29	213.43	212.06	215.21	213.27	212.65	214.65	215.75	214.89	217.51	213.76	212.85	212.52	213.78	213.64	213.72	214.93	214.72	214.35	214.13	213.48	214.22	213.97
206.51	205.68	206.1	202.85	207.25	207.55	207.36	207.95	206.11	208.39	206.75	206.93	204.33	208.46	204.13	205.29	207.1	206.88	204.47	204.28	205.14	205.39	205.43	207.58	208.51	204.9	206.73	205.21	206.78	209.48	207.34	204.58	205.62	207.92	206.14	205.29	207.11	205.31	207.07	206.9	203.83	205.51	205.97	204.86	206.17	206.94	206.54	203.53	207.65	207.43
211.07	206.96	208.16	207.78	209.82	206.1	208.62	208.03	209.19	208.44	205.95	210.39	207.61	209.32	208.86	207.03	206.94	206	207.33	207.49	209.36	209.74	208.01	207.98	210.23	209.9	210.28	207.35	208.71	208.03	209.47	209.89	208.47	209.98	208.98	210.88	207.43	208.14	208.37	207	207.46	207.63	206.37	209.71	209.65	209.08	208.34	208.55	209.11	209.55
210.83	210.19	211.23	207.75	208.32	207.79	210.42	209.42	209.25	209.49	211.18	210.83	208.52	208.22	210.76	208	210.3	207.19	207.53	209.17	211.08	209.76	211.47	209.72	209.35	208.64	208.88	211.46	208.53	209.45	208.19	209.59	211.03	210.29	211.17	208.57	207.88	209.98	209.08	210.08	210.55	210.87	208.61	210.77	208.83	209.69	208.77	210.49	211.14	209.28
218.85	218.03	218.04	219.41	216.42	216.89	217.78	217.59	217.35	218.01	217.21	218.22	216.88	217.9	216.33	216.37	217.08	216.99	218.42	218.01	219.31	217.1	219.3	219.19	218.62	219.14	219.85	216.48	217.81	218.25	216.75	217.35	216.61	217.68	217.28	219.1	218.43	217.97	218.07	215.93	216.64	218.11	216.94	217.7	218.44	218.77	217.74	217.76	216.88	218.65
200.86	200.75	198.86	201.12	199.24	200.27	201.63	201.38	200.7	200.72	199.38	202.36	198.59	199.36	198.92	201.46	201.36	201.65	198.79	201.99	203.19	201.15	201.64	198.69	199.07	200.44	199.94	200.75	201.77	201.01	198.91	201.05	200.25	198.07	199.93	198.97	198.79	198.29	201.21	199.27	198.97	199.43	199.46	199.33	200.8	199.55	199.18	198.52	198.89	197.88
206.97	204.86	209.1	206.85	204.75	204.76	207.66	206.51	207.44	206.91	207.8	207.26	210.28	209	208.08	206.66	206.7	209.26	209.69	207.75	207.74	207.52	206.99	209.22	207.1	206.99	208.46	208.91	207.2	208.33	207.55	208.37	208.17	204.99	209.79	209.4	207.32	207.57	207.17	208.75	210.54	206.91	206.65	209.22	207.31	207.26	207.01	204.73	206.6	208.25
207.87	206.38	209.19	205.94	208.06	209.93	209.04	207.94	206.29	208.38	207.62	206.68	208.8	207.2	207.99	209.06	208.67	208.21	209.51	206.05	206.06	207.39	209.1	207.65	207.46	207.42	206.8	207.01	208.64	207.61	206.31	206.32	207.62	208.21	209.15	207.43	205.5	206.9	208.55	206.49	209.91	209.85	207.03	208.15	206.62	208.45	209.7	207.29	207.41	209.96
213.19	211.6	214.02	215.03	212.33	212.28	214.6	214.98	214.16	213.4	213.75	216.98	213.49	214.45	211.81	214.54	213.95	214.58	214.05	214.14	213.07	215.4	214.18	213.47	212.87	215.29	215.06	213.4	213.63	212.73	214.19	215.04	212.02	213.01	214.61	212.18	213.89	215.07	215.16	213.98	213.04	213.99	215.14	213.03	213.86	214.13	213.3	214.2	214.79	213.94
201.88	207.48	205.31	206.06	206.01	205.98	206.61	204.49	204.71	206.94	204.97	207.59	205.02	204.3	208.45	206.73	207.13	206.75	203.64	206.14	205.81	207.36	206.67	204.22	207.14	203	204.47	204.37	207.32	206.53	206.16	206.72	205.76	206.14	204	207.32	204.11	204.21	205.78	205.81	206.46	205.84	204.41	206.66	207.5	207.94	206.07	205.9	206.36	206.12
211.19	212.77	213.51	210.24	213.29	212.06	212.5	212.74	210.58	212.34	214.27	213.2	214.41	211.27	213.41	216.74	213.3	212.85	213.04	212.85	212.2	214.92	212.29	212.28	211.8	212.43	210.74	211.77	212.25	215.15	214.76	213.38	214.27	212.96	214.6	215.13	213.94	216.05	211.74	210.93	213.74	211.65	212.23	214.9	213.37	215.22	213.95	212.17	211.63	215.08
205.54	203.86	202.71	206.19	203.29	205.32	205.8	205.42	206.12	206	203.84	202.92	206.18	204.03	202.4	204.27	203.71	203.68	205.32	203.71	203.27	205.46	204.85	202.52	203.02	204.68	205.21	203.62	202.31	202.99	203.07	201.54	204.84	201.48	200.69	204.79	204.03	204.27	201.97	202.84	203.65	202.36	205.36	202.82	203.48	202.49	203.38	203.96	202.85	204.31
213.01	208.93	211.76	211.86	210.94	211.48	210.4	212.44	211.84	210.87	211.46	211.45	211.51	212.09	211.43	212.91	211.92	212.1	213.89	210.55	212.19	214.46	211.52	212.94	211.99	211.46	212.75	212.3	209.83	211.87	210.74	211.51	211.89	211.7	212.14	211.38	211.34	212.46	211.18	212.11	213.86	211.32	211.29	210.82	210.02	209.92	211.06	212.59	210.14	213.13
209.85	208.38	208.72	210.26	207.62	208.33	209.57	207.19	209.69	210.66	209.98	206.87	208.29	207.79	208.19	209.47	207.37	210.41	209.22	206.91	209.46	208.87	209.05	208	208	209.13	210.11	207.53	206.39	207.67	207.15	209.16	208.09	208.84	208.84	210.56	204.23	209.82	209	208.5	208.68	209.46	208.8	208.06	206.75	208.06	207.75	208.41	209.31	208.4
199.75	201.33	201.71	200.26	200.42	200.7	201.72	202.34	199.91	202.39	201.02	199.53	202.19	202.71	200.76	200.3	201.13	201.2	202.35	202.28	202.75	202.31	202.75	199.59	199.16	203.08	201.1	202.95	201.69	201.22	201.94	200.39	199.27	201.63	201.27	202.62	199.44	202.02	199.71	199.53	202	202.13	202.04	202.95	201.53	201.46	200.49	202.28	199.23	201.33
208.05	207.47	207.53	208.14	208.7	205.58	209.71	205.48	208.57	207.91	206.81	208.64	206.72	207.46	206.69	206.66	206.53	207.14	207.98	209.75	208.85	206.29	206.58	209.53	207.75	208.62	210.07	207.97	209.79	204.04	209.76	207.2	209.15	207.3	208.63	208.09	207.59	208.31	207.8	207.25	208.94	208.7	207.78	207.22	208.88	208.52	209.16	206.65	209.14	208.69
198.84	200.61	199.56	199.1	200.81	198.42	200.33	198.87	201.72	199.37	202.97	201.39	197.66	201.54	200.48	201.16	199.35	197.53	199.4	198.98	200.09	200.64	201.62	200.16	197.57	198.65	197.66	200.36	201.9	200.8	198.95	199.42	199.36	199.07	201.23	201.12	199.87	200.22	201.53	201.26	201.18	198.57	200.46	199.23	199.55	199.18	201.09	199.73	198.99	199.55
211.11	209.74	212.27	212.59	213.03	210.19	212.95	210.76	213	213.11	211.19	211.15	211.05	211.04	211.33	209.99	211.85	213.16	210.42	212.83	212.43	211.29	211.16	210.22	209.88	212.82	211.6	212.02	212.49	211.22	211.87	212.03	209.75	211.48	209.93	213.72	211.97	212.33	211.63	212.58	213.36	213.92	209.82	210.72	214.6	212.39	210.32	214.86	213.44	212.68
208.09	209.68	208.2	209.67	206.95	209.82	208.08	209.23	211.84	210.83	208.47	211.1	209.55	210.4	208.75	208.86	211.43	209.17	208.75	209.04	209.36	209.05	209.04	210	207.53	208.34	207.91	209.44	209.12	208.4	210.95	208.73	207.78	206.59	210.68	209.46	206.5	209.87	210.16	208.78	212.33	208.82	209.42	209.9	208.38	209.9	212.03	210.05	209.5	210.19
201.5	202.1	204.5	204.26	205.04	204.09	202.86	202.6	204.15	201.13	203.34	204.07	202.4	204.28	202.11	203.07	203.91	202.41	204.6	204.46	205.12	205.46	203.94	203.07	199.79	205.09	203.19	203.18	202.76	203.4	203.51	202.94	202.98	203.99	202.14	202.79	203.47	204.12	202.18	204.77	202.71	202.96	204.55	203.61	203.75	202.66	204.69	204.29	204.77	203.25
199.92	201.09	200.26	201.15	201.34	200.44	200.2	200.44	201.02	201.99	198.06	201.2	203.24	200.81	201.23	202.27	203.15	201.88	200.39	199.07	203.54	200.07	200.14	202.57	201.77	199.61	201.32	202.89	202.19	200.74	202.49	199.25	200.36	201.92	202.7	201.01	201.53	200.74	200.6	202.82	200.56	199.46	204.2	198.16	202.26	199.83	200.58	202.05	200.36	202.74
208.66	211.44	208.65	209.68	209.32	212.54	209.38	208.04	210.31	212.01	206.94	210.31	210.18	208.28	211.27	208.93	209.43	209.9	209.35	210.44	208.36	211.18	210	212.95	210.56	210.29	209.27	211.19	209.14	209.45	210.18	209.18	210.59	209.94	209.46	210.74	210.13	210.9	208.47	209.78	210.69	210.98	208.71	209.19	209.38	209.92	209.44	210.51	209.15	209.82
210.92	211.48	210.85	211.1	210.31	211.81	209.92	209.96	212.01	208.93	209.04	209.38	211.34	207.58	210.58	208.86	209.27	209.59	207.6	207.99	208.1	210.5	207.35	209.34	209.34	213.23	210.87	209.53	209.15	208.13	210.01	209.45	212.63	209.97	207.93	210.67	210.85	210.14	209.3	210.79	208.16	209.38	211.75	210.41	210.55	211.88	208.42	208.36	210.11	211.67
202.08	200.99	201.38	201.86	201.88	199.38	198.57	201.24	201.05	200.7	202.25	200.29	199.53	199.29	198.3	202.24	202.16	198.88	200.93	203.03	201.36	204	201.74	203.65	201.64	200.26	201.37	201.24	201.17	202.29	197.67	201.88	201.24	201.97	203.71	202.68	202.45	200.98	200.55	202.06	200.88	202.6	201.64	204.11	202.92	198.72	201.61	202.32	200.38	199.63
208.09	210.91	208.06	209.39	208.38	208.5	210.86	209.75	209.79	206.39	208.08	210.85	210.05	206.52	207.26	207.54	209.93	207.98	209.57	208.64	209.44	208.97	209.82	208.42	208.27	209.11	210.21	209.9	211.16	208.01	210.15	207.87	208.82	210.2	209.13	209.2	207.87	207.4	209.37	210.4	209.42	207.15	208.07	210.01	209.6	210.12	211.3	208.26	208.27	211.66
217.38	217.09	218.99	216.38	217.3	219.69	217.79	216.68	217.42	214.89	217.94	218.41	215.13	217.63	214.66	215.84	216.96	217.65	217.83	218.62	216	219.98	217.33	215.98	216.85	216.6	218.19	215.3	216.33	217.22	217.69	217.87	219.29	218.41	217.42	216.95	219.66	218.55	219.39	217.04	215.8	217.1	218.81	219.46	218.13	218.43	217.54	218.32	218.69	215.23
209.32	209.39	210.47	211.11	209.65	210.5	208.97	209.46	209.51	207.47	207.82	211.35	209.2	208.26	207.32	206.55	208.08	209.45	210.34	209.42	207.43	209.16	208.68	209.52	207.8	207.52	208.48	208.65	208.39	207.4	210.41	206.48	208.27	207.38	208.94	209.71	208.09	209.53	208.44	209.94	208.51	207.43	207.3	210.29	206.95	209.51	206.39	209.92	208.48	207.98
198.26	197.58	200.01	199.03	198.37	199.39	196.42	199.71	197.06	198.38	200.42	198.22	196.29	198.44	198.12	198.02	199.62	200.1	196.73	198.87	197.65	200.1	197.81	199.74	197.64	199.83	196.83	198.9	198.79	198.13	198.13	197.54	197.26	199.24	195.98	198.56	197.35	196.94	197.88	195.96	197.3	201.07	199.1	198.96	198.09	197.81	196.56	198.81	199.79	197.72
204.08	204.09	203.89	205.8	205.94	203.56	205.25	204.81	205.57	201.39	205.8	203.66	203.81	202.72	203.82	203.21	203.6	201.88	204.69	204.16	205.58	204.23	205.46	203.47	202.08	204.37	202.67	203.67	203.74	207.03	203.95	202.17	204.06	205.95	203.34	204.67	202.58	205.68	203.63	203.13	203.64	204.44	205.07	203.36	205.92	204.91	203.7	204.04	203.68	204.85
206.29	204.83	205.53	205.74	204.68	204.83	206.64	208.27	203.28	206.31	204.38	203.67	204.11	204.19	204.38	203.02	203.76	203.88	204.9	205.55	204.34	204.8	205.46	205.93	205.25	205.52	206.18	203.98	205.9	204.37	205.44	204.77	202.85	205.77	204.6	204.19	206.06	206.45	205.13	206.8	201.97	206	204.57	205.47	203.71	205.05	203.53	204.98	205	206.47
215.96	215.28	216.79	217.81	217.72	215.77	215.18	218.03	218.37	216.84	214.58	216.23	216.35	216.77	217.99	215.51	218.39	219.76	215.22	217.29	215.08	216.52	215.29	218.11	215.11	218.16	217.56	216.46	217.24	217.35	216.76	215.04	217.49	217.47	217.92	217.79	216.38	215.17	216.3	214.89	217.84	217.32	216.5	218.36	218.26	214.99	217.42	217.2	218.76	215.02
203.07	203.41	204.63	202.24	203.03	203.99	204.52	204.06	206.35	204	204.25	202.71	202.92	203.26	205.94	202.5	202.86	205.32	205.16	204.95	205.26	204.46	204.27	204.02	203.29	202.35	203.74	203.36	203.8	204.13	202.86	202.62	206.27	204.53	202.65	205.32	203.75	203.27	204.39	203.99	206.53	203.22	204.32	201.17	205.45	203.63	203.35	203.5	204.03	205.47
197.97	197.03	198.4	196.23	199.6	199.82	200.41	196.79	197.76	199.02	198.56	195.33	198.24	197.45	198.08	197.65	200.96	196.83	197.09	200.62	197.18	196.79	197.93	197.31	196.25	196.8	197.77	198.18	198	196.98	196.41	199.63	197.56	196.32	196.95	197.81	197.38	197	198.31	196.45	196.81	198.21	198.63	197.6	198.39	196.66	197.86	199.47	197.61	197.07
211.06	212.68	209.95	210.48	212.88	212.44	209.93	211.8	210.84	210.1	213.42	212.52	213.67	212.05	211.83	212.79	214.12	210.12	210.22	210.9	212.32	213.2	212.63	212.25	214.36	213.09	213.11	213.07	211.66	210.93	212.75	210.96	212.05	212.21	214.42	212.93	209.47	213.79	213.4	212.43	210.23	210.6	211.9	211.04	211.37	211.7	210.77	213.34	211.11	211.1
209.65	207.07	206.15	207.5	207.45	208.06	207.55	206.89	209.11	206.21	206.94	206.79	206.85	207.5	205.3	207.77	208.42	204.61	208.35	207.15	206.69	207.51	206.99	208.19	207.39	208.27	207.78	209.89	207.83	208.07	207.92	206.92	208.48	210.54	206.79	209.07	208.69	209.77	207.1	207.21	207.17	209.6	208.24	207.24	206.48	209.61	208.5	208.28	208.99	207.97
207.74	208.31	207.36	210.34	210.33	207.65	206.76	209.51	208.31	207.35	209.13	206.48	209.73	206.28	207.86	206.63	209.5	208.08	207.24	206.64	207.29	207.82	210.18	209.83	207.54	205.84	206.36	206.71	208.94	209.17	210.59	208.21	207.72	208.15	207.09	207.69	206.57	206.61	206.36	207.08	208.37	208.64	210.15	204.32	206.83	211.17	206.66	205.04	206.29	207.66
199	200.18	202.4	201.06	199.72	201.03	199.92	199.23	199.93	201.9	202.98	201.07	202.53	201	202.88	199.26	202.77	200.31	198.34	201.76	199.25	199.26	200.94	202.06	201.41	200.4	198.1	200.41	200.41	201.89	200.27	202.01	202.08	198.9	201.38	200.95	201.1	200.09	200.31	202.97	199.94	201.81	201.06	200.04	201.62	199.65	199.93	199.41	198.88	198.85
209.65	208.96	207.45	209.79	207.79	207.23	210.08	209.64	208.6	210.16	207.93	206.69	209	210.23	207.23	208.38	208.75	210.4	209.02	209.83	208.89	208.63	208.07	210.53	209.23	209.67	207.95	208.77	208.11	211.06	208.52	209.71	209.92	209.97	207.35	206.05	208.04	206.58	207.45	207.36	210.33	209.48	210.6	209.11	207.23	207.55	209.2	209.86	209.03	208.72
206.73	208.08	207.93	210.15	208.72	210.51	208.53	207.95	208.2	209.16	206.05	208.05	209.17	209.01	209.08	209.98	207.14	207.83	207.44	208.02	207.92	209.57	210.59	210.95	209.06	208.87	207.06	209.95	207.68	208.73	208.1	209.93	210.22	208.27	208.25	210.11	207.05	209.49	209.59	208.2	207.18	208.23	208.95	208.37	207.85	210.5	208.29	211.62	207.33	208.13
207.66	211.79	209.15	208.01	208.83	209.56	210.03	207.62	210.18	208.05	207.73	207.75	209.28	209.47	207.98	206.21	206.16	209.96	207.74	207.23	208.19	210.44	209.54	208.8	208.5	209.02	209.66	209.75	208.89	208.5	209.51	211.33	208.53	208.55	207.65	208.46	209.95	209.11	209.99	209.54	207.94	206.23	210.11	209.95	208.53	207.69	208.71	206.43	210.74	207.43
208.38	207.16	208.69	210.25	209.52	210.27	210.11	209.79	209.55	208.55	209.01	209.43	210.59	211.28	209.14	208.29	209.43	210.88	211.05	208.2	210.74	210.49	208.54	210.97	210.07	212.18	208.73	209.66	211	208.4	208.92	210.06	206.96	206.83	208.18	210.52	208.06	211.24	210.2	208.9	209.99	208.43	210.79	208.92	209.19	207.84	211	212.08	210.01	208.43
197.82	200.62	199.41	197.97	197.66	198.77	200.74	198.28	200.23	199.96	200.15	201.01	198.87	202.13	201.73	198.6	200.53	202.65	202.41	197.75	200.63	199.95	197.54	199.65	201.09	201.64	199.47	200.56	201.13	201.21	199.65	198.53	198.99	201.99	201.88	198.32	201.84	197.31	199.78	201.41	200.68	199.37	202.1	198.84	199.72	200.93	199.01	196.89	201.52	201.44
210.69	210.88	213.39	211.83	213.54	212.38	212.23	208.43	211.48	212.48	213.29	214.53	213.06	212.34	210.67	209.77	210.41	213.44	212.14	211.84	212.76	209.91	211.16	209.81	208.19	211.19	210.49	212.19	210.31	209.53	211.7	212.11	210.38	211.97	212.03	212.11	210.07	210.58	211.31	210.95	211.1	209.91	209.77	211.67	212.26	211.56	214.07	211.83	209.38	212.43
218.07	216.46	216.84	216.26	216.09	216.44	217.17	216.9	217.03	217.58	217.53	218.47	216.52	220.25	217.36	217.75	216.64	216.61	216.14	216.53	218.57	216.9	215.94	218.77	218.09	217.37	217.8	220.53	217.15	216.62	218.42	218.44	217.41	217.33	217.89	215.62	217.19	216.59	217.83	217.95	217.4	216.58	217.15	217.66	215.27	220.39	220.45	215.96	216.94	216.87
200.05	197.89	200.15	199.73	201.42	200.6	200.28	198.02	198.69	198.88	199.3	199.7	200.62	201.13	199.2	198.57	200.94	200.03	201.5	201.09	198	199.35	200.59	198.64	198.2	198.79	200.56	200.31	200.11	200.37	200.63	199.11	199.63	199.91	198.83	200.51	200.53	200.45	198.36	197.93	201	199.67	200.79	200.82	199.21	199.69	199.04	199.54	200.55	197.97
219.34	220	216.5	214.07	217.04	216.01	217.88	218.37	220.22	219	217.32	220	216.03	216.35	217.52	217.52	217.41	217.77	215.7	217.26	217.16	216.54	216.07	219.09	217.35	216.6	213.84	219.3	216.62	217.45	218.46	218.15	216.75	218.63	218.66	216.84	218.45	219.08	216.77	219.07	217.6	219.71	218.08	218.76	217.3	217.7	218.78	216.56	218.11	219.27
207.5	206.97	209.53	208.85	206.44	208.87	209.88	210.56	208.65	206.95	208.9	209.93	208.96	209.4	208.16	208.86	208.27	209.85	209.76	210.87	208.44	208.55	210.38	209.38	208.65	209.61	207.21	207.84	207.03	208.09	209.02	207.16	207.41	208.02	208.91	209.26	208.09	208.59	206.97	210.12	209.25	209.45	207.97	208.36	207.16	209.44	209.62	208.57	205.77	208.56
199.36	200.65	200.66	199.87	201.43	199.78	199.47	199.18	198.19	199.65	199.13	201.75	198.4	200.38	199	199.65	200.21	199.53	199.21	200.39	199.84	200.53	200.47	200.26	198.95	199.87	200.51	199.79	200.56	201.46	199.28	200.23	198.92	200.17	200.2	199.14	200.81	199.04	198.87	197.95	200.83	200.12	200.31	197.72	199.48	200.9	200.14	201.02	198.41	201.12
201.51	202.83	203.01	206.62	204.08	203.96	204.72	204.1	205.13	203.2	203.36	203.94	203.08	203.2	203.38	202.46	204.92	204.11	205.11	204.24	203.59	204.13	204.95	203.69	205.15	205.3	203.36	202.36	203.61	204.11	203.97	202.92	203.64	204.5	203.21	201.61	204.6	202.89	204.55	204.6	203.59	204.59	202.95	202.17	202.76	203.02	202.19	203.73	201.66	202.6
200.77	201.43	202.94	201.02	200.67	199.12	199.13	201.25	200.73	200.41	202.77	200.97	199.92	200.55	198.75	201.08	203.13	204.07	201.64	201.11	201.86	200.59	203.12	201.85	200.16	200.01	199.11	199.84	197.66	200.95	202.95	202.84	200.09	201.04	200.82	199.67	200.01	201.99	201.15	200.83	199.92	200.83	200.37	198.76	202.36	199.54	201.14	200.62	201.88	201.13
209.98	207.91	208.45	209.33	208.63	208.56	210.36	207.89	207	208.16	207.16	207.56	208.37	210.06	207.89	207.88	210.48	208.98	208.72	209.25	207.98	209.1	208.54	206.57	207.52	208.39	209.26	209.04	209.09	206.36	210.53	208.25	211.15	208.48	209.04	207.37	207.31	210.49	209.9	209.27	207.21	206.43	207.65	206.79	206.57	208.21	208.62	207.03	210.73	208.91
213.17	210.91	212.29	211.01	212.96	210.44	211.51	210.39	211.65	211.92	211.85	213.3	211.23	212.96	209.66	211.26	211.64	210.19	210.27	215.34	212.47	209.3	212.17	213.65	211.8	211.65	213.48	213.69	212.64	212.24	212.72	212.62	211.54	209.63	210.87	214.17	212.93	212.44	214.08	209.9	211.17	211.59	211.06	214.14	212.06	214.04	212.08	211.01	213.45	213.57
201.47	203.1	201.99	201.29	203.97	202.22	201.24	201.7	202.27	202.46	204.03	201.14	204.17	202.25	203.48	204.62	202.66	200.39	204.35	202.84	203.97	203.07	204.34	202.39	203.48	202.2	202.2	201.19	203.2	203.49	201.66	204.92	202.94	202.32	204.38	201.86	203.91	202.52	204.77	202.28	202.92	205.08	202.4	203.44	201.95	201.47	203.72	203.54	202.86	202.83
201.52	199.47	200.16	199.69	200.48	201.42	200.56	197.97	200.75	201.07	200.62	198.6	202.86	200.58	200.09	200.31	201.91	201.1	200.99	199.78	201.8	198.33	195.63	199.4	202.61	201.04	201.86	199.03	200.56	202.14	202.44	198.74	199.36	200.25	200.34	198.09	199.63	200.93	199.59	198.99	203.26	198.04	199.32	200.35	198.26	200.11	200.6	201.97	201.77	203.01
202.62	206.19	198.88	202.2	202.01	202.33	203.1	202.93	201.58	200.1	203.99	203.12	202.55	202.1	201.81	203.92	200.04	202.41	202.33	204.33	204.49	203.08	205.53	201.89	203.03	203.28	201.67	201.56	203.05	204.51	201.04	201.34	203.78	202.99	201.43	205.46	203.2	199.88	200.96	201.85	201.78	201.18	200.53	202.09	205.01	200.25	203.98	201.41	203.82	203.41
207.26	206.34	206.62	209.52	208.51	209.74	208.73	206.57	208.26	207.98	208.07	208.92	208.22	207.94	207.74	206.51	206.62	206.21	208.6	207.95	209.22	209.66	208.83	207.27	207.31	207.23	207.91	208.08	207.4	207.76	207.86	209.85	206.49	208.32	206.16	209.47	208.77	208.23	208.7	207.6	207.34	208.63	206.5	207.52	207.87	209.01	208.81	207.73	206.81	207.24
199.17	201.21	201.48	198.83	201.71	199.34	200.74	199.77	199.79	199.18	204.04	199.21	200.21	200.03	201.22	199.9	202.49	200.5	202.86	200.79	201.79	200.29	201.71	199.26	200.95	200.89	201.25	199.66	199.4	200.35	201.02	200.35	200.45	199.02	200.16	201.38	201.42	200.39	200.71	200.18	199.19	199.66	200.04	199.52	200.77	199.86	200.33	199.78	200.73	199.95
219.49	218.12	217.63	215.15	216.43	217.48	216.03	217.84	219.12	216.14	217.72	217.39	217.57	216	216.04	217.88	216.41	218.27	218.57	216.5	215.9	217.06	217.36	218.43	218.09	215.04	219.07	215.94	217.02	216.7	216.32	216.55	216.19	218.56	217.66	215.23	215.44	217.46	217.37	215.8	220.4	216.77	217.29	216.66	218.01	218.51	217.91	217.14	217.29	216.23
214.94	218.32	217.92	216.36	215.53	216.34	216.36	217.37	218.21	218.12	214.75	216.58	218.52	214.54	218.9	219.54	216.05	217.61	213.82	215.84	218.89	214.29	215.69	217.5	215.29	217.95	216.38	219.61	216.11	216.6	217.28	216.54	216.83	216.37	214.14	219.6	217.79	218.69	218.6	216.76	219.14	217.94	218.43	214.5	217.81	218.06	217.61	217.85	218.21	217.63
213.62	213.18	212.86	212.78	210.69	212.53	210.86	212	215.53	210.9	215.26	214.18	210.55	211.78	212.26	215.01	215.73	211.52	213.13	210.77	212.45	214.47	213.67	213.37	211.92	214.18	212.2	214.03	214.95	210.72	211.66	213.12	212.04	214.01	212.87	212.88	212.57	212.82	213.15	212.97	212.53	213.75	214.59	209.95	212.02	212.77	215.09	212.18	212.46	214.42
202.2	203.5	203.95	203.1	203.88	204.29	203.84	203.46	204.89	204.4	203.05	201.7	203.23	203.12	205.99	203.82	204.01	202.93	202.78	204.51	205.52	204.91	205.8	203.3	205.95	202.89	204.42	203.47	204.36	202.2	205.6	205.62	206.68	204.56	202.06	201.27	205.48	202.74	203.2	204.18	205.16	205.96	204.03	203.99	204.22	205.08	206.66	202.4	205.75	204.43
206.54	208.53	207.39	207.53	207.4	207.05	209.28	208.99	206.21	208.48	207.5	207.67	210.79	208.03	206.95	206.95	208.91	207.08	207.12	208.63	206.44	207.26	209.47	207.12	209.23	209.54	208.8	208.94	207.35	208.67	208.59	210.85	206.63	209.89	207.59	207.41	208.71	207.09	207.75	207.1	206.35	207.63	208.03	208.52	207.79	208.01	207.33	205.53	208.78	208.9
207.42	206.94	206.46	205.15	205.07	207.02	207.47	207.38	206.54	206.01	206.81	207.16	207.4	206.51	206.38	204.22	207.64	208.05	205.34	207.19	207.07	204.89	206.4	206.24	207.36	205.76	208.47	207.4	207.27	208.16	206.83	205.46	209.04	206.45	205.65	207.89	206.65	207.21	207.02	206.9	207.93	208.57	207.02	206.49	207.02	208.26	207.3	206.11	206.67	208.93
201.55	200.15	200.54	203.05	200.48	198.42	198.83	200.95	199.83	199.7	200.77	200.13	199.21	200.36	198.74	202.46	200.08	199.56	201	199.75	198.48	199.45	202.03	200.49	200.17	200.61	200.21	198.69	200.2	201.51	200.04	202.46	199.92	200.93	201.4	200.25	200.16	199.41	200.39	199.44	201.81	200.13	198.48	198.49	198.4	200.32	201.9	201.28	199.81	200.06
210.09	209.95	211.98	212.73	211.63	212.35	211.32	214.21	211.92	212.78	210.78	211.85	211.75	212.89	210.57	210	212.93	214.29	211	212.27	211.35	211.98	212.61	212.42	211.39	211.78	211.18	208.58	210.22	210.29	212.84	211.34	212.03	211.76	210.77	212.7	212.45	209.61	211.47	210.48	213	211.3	212.87	210.77	211.25	211.68	213.16	211.31	214.31	211.65
201.31	203.83	203.87	202.87	200.98	202.23	201.74	202.38	202.86	201.52	201.53	201.59	201.5	205.22	203.66	203.7	204.01	203.49	203.7	203.04	203.22	202.02	203.17	203.39	201.89	204.15	203.55	200.69	204.29	202.96	202.3	205.08	202.4	202.11	204.13	203.37	204.94	205.19	203.14	202.61	203.58	206.96	203.87	204.15	201.29	202.92	205.48	202.1	202.37	204.93
202.79	203.67	201.22	201.86	202.31	204.39	203.34	204.18	203.51	203.52	201.25	200.88	200.47	202.77	199.19	201.18	202.65	202.92	203.18	202.13	202.81	200.98	199.78	202.92	204.03	201.86	201.55	204.25	201.82	202.79	203.15	202.76	203.3	204.32	202.78	202.84	203.34	202.88	202.49	201.93	201.98	202.03	202.14	203.45	203.29	200.68	201.05	203.18	200.22	202.74
202.92	201.23	202.36	205.59	202.4	203.68	203.51	201.99	204.19	204.85	204.3	204.51	203.96	203.39	206.28	205.25	203.16	204.56	204.05	203.27	203.35	204.04	206.07	203.41	204.18	205.84	205.9	203.53	202.56	202.34	206.29	203.15	205.43	205.79	204.26	205.01	204.45	205.51	204.66	203.22	203.2	203.45	202.95	203.66	203.31	204.56	201.94	202.58	204.43	203.33
202.74	204.19	207.81	203.75	205.61	205.51	203.73	202.6	201.71	202.28	203.62	204.82	204.89	202.27	203.37	202.58	204.76	203.51	203.34	204.13	203.5	203.25	205.05	204.4	202.81	203.21	202.82	201.88	201.61	203.46	204.12	203.81	201.01	206.49	203.55	203.89	205.18	202.26	204.81	203.62	206.33	203.95	204.57	203.57	202.59	205.61	204.04	204.7	204.76	205.36
203.34	202.56	202.6	202.38	199.72	201.78	204.21	204.37	202.33	202	203.14	202.14	205.2	202.02	204.45	201.59	202.09	200.38	201.73	202.63	201.49	201.82	202.55	201.36	200.12	203.67	202.84	203.93	202.31	205.87	203	202.61	201.52	201.6	201.54	202.81	201.29	200.81	202.39	203.21	200.68	202.87	202.91	205.37	202.03	200.94	200.8	201.15	202.21	202.34
207.76	207.66	209.16	209.64	209.39	209	207.96	208.19	209.42	209.66	208.48	208.67	209.68	208.47	208.28	207.38	207.96	208.46	208.27	205.53	210	207.54	209.9	208.03	207.14	209.48	210.09	206.52	209.38	208.28	210.04	207.02	210.22	208.52	210.07	209.23	207.11	208.8	209.49	209.36	206.72	208.5	208.64	207.31	207.12	209.39	207.05	205.61	210.56	209.67
202.95	202.52	203.73	202.74	204.24	202.79	203.55	203.92	206.04	204.05	202.92	203.79	204.51	204.67	206.53	204.57	204.14	205.27	206.01	205.9	205.76	205.24	204.87	205.19	204.16	205.88	205.17	202.65	203.4	206.12	204.38	203.26	204.95	202.99	207.07	204.72	204.38	204.06	204.74	204.82	204.6	204.33	204.32	207.72	205.73	205.52	206.78	206.01	204.38	206
215.33	218.16	217.11	216.57	217.82	218.52	216.25	218.23	216.62	218.1	216.87	217.63	216.07	216.1	216.51	216.45	217.78	215.82	216.47	214.99	217.53	218.85	216.31	218.67	217.52	217.11	216.85	215.7	216.2	215.4	217.68	217.41	215.75	216.83	217.8	216.99	218.44	219.17	217.03	216.69	216.41	216.69	216.18	219.34	217.95	216.96	216.45	216.19	215.66	216.32
202.72	204.09	201.95	201.5	204.61	203.02	202.26	201.81	204.43	202.46	201.18	200.43	200.82	200.95	202.89	204.04	203.43	202.58	204.17	200.98	202.41	203.24	202.43	203.43	203.02	199.71	201.44	202.17	203.1	201.86	202.46	202.03	202.96	204.2	202.3	201	200.52	202.85	203.2	201.3	203.06	202.71	200.61	203.35	199.97	201.12	202.01	201.26	202.48	201.01
206.88	208.56	209	207.12	208.4	207.5	209.02	209.64	207.33	207.44	206.72	207.93	208.16	206.95	207.91	209.74	207.61	209.33	207.89	211.54	205.69	210.73	209.17	208.23	207.75	209.67	208.13	207.52	207.51	208.22	208.35	209.47	211.45	207.86	210.83	207.48	206.83	211.21	208.52	209.99	209.59	210.74	208.94	210.9	209.32	208.78	208.75	209.61	210.22	210.38
207.27	208.9	206.3	207.48	207.97	208.82	206.81	206.83	207.25	207.96	205.83	205.7	207.86	205.43	208.16	206.43	205.59	208.12	206.86	206.11	206.33	207.92	205.89	207.57	205.57	208.23	208.88	208.08	209.26	206.33	208.19	208.76	207.51	208.08	208.57	209.43	207.25	205.97	210.87	208.29	208.57	208.1	208.02	208.24	207.71	207.3	206.56	207.08	208.27	208.59
207.87	208.42	209.67	210.97	210.29	208.61	209.32	209.46	211.37	209.62	209.13	208.81	210.15	209.11	207.66	207.64	208.68	210.7	208.49	209.59	206.31	210.01	209.44	210.84	207.91	207.96	208.14	208.27	209.86	208.64	210.13	209.59	210.59	209.56	210.31	210.67	210.38	210.03	208.63	209.35	210.87	209.36	208.16	208.41	207.87	207.79	209.09	210.1	212.06	207.62
195.43	193.12	192.61	197.28	195.1	194.98	192.76	194.61	194.23	194.5	194.68	194.93	195.28	194.91	191.3	193.53	193.23	195.21	194.57	195.62	192.57	192.99	193.59	194.34	195.08	195.32	194.6	194.91	193.09	192.32	195.19	194.59	193.64	195.26	195.61	192.87	194.57	193.82	196.44	196.11	194.85	195.44	193.95	192.62	192.56	194.99	195.94	193.9	196.63	194.98
208.32	210.32	209.46	211.1	211.14	208.66	211.53	209.38	209.52	208.14	210.16	208.56	207.6	208.42	209.94	210.93	209.59	206.38	208.69	209.92	208.29	209.38	209.15	209.47	207.52	209.38	211.67	210.91	209.67	208.94	209.47	209.93	207.4	209.17	208.67	211.17	207.93	211.36	210.86	206.71	209.85	209.3	209.28	209.71	211.39	208.74	207.94	207	209.42	210.82
206.13	204.35	204.14	204.23	206.36	207.49	204.88	204.62	205.76	204.41	205.02	204.11	206.33	204.59	205.58	207.5	205.72	206.79	205.11	202.95	205.16	204.5	206.68	205.9	204.18	204.22	208.23	204.2	207.12	206.17	207.64	204.41	204.83	206.58	205.57	205.18	206.89	206.49	206.44	205.32	204.01	204.97	207.2	204.29	206.34	205.05	205.15	204.71	205.68	204.49
204.26	204.83	203.79	205.15	201.42	203.74	202.91	203.46	204.42	202.17	203.28	203.49	202.13	204.73	202.94	203.17	202.77	205.19	202.94	201.96	205.8	204.83	203.57	205.89	203.65	204.66	202.35	203.11	205.22	203.72	202.92	204.39	203.82	200.67	202.97	203.03	203.59	201.66	203.24	203.53	202.54	205.01	205.16	205.05	203.57	204.11	206.89	202.78	204.66	200.14
200.76	203.61	203.31	200.87	201.67	202.42	201.64	203.4	205.14	204.39	200.99	201.15	202.71	201.99	201.81	202.52	202.92	201.78	202.58	201.37	202.32	203.42	202.1	203.13	201.39	204.85	202.99	203.7	203.61	203.87	201.19	200.55	204.22	200.88	204.52	204.06	203.81	202.19	203.94	203.42	203	201.01	204.84	201.53	203.6	202.59	201.21	201.51	199.68	203.25
206.19	208.45	207.89	208.13	206.9	206.96	207.15	208.45	209.47	208.78	208.06	205.64	207.38	206.76	209.38	208.14	207.37	206.65	207.2	206.52	207.97	207.63	207.1	209.35	207.49	207.23	208.1	207.35	209.16	207.72	207.89	210.46	208.89	207.74	208.84	207.65	206.58	209.29	209.49	207.53	209.68	208.46	207.44	206.76	208.55	210.48	206.76	207.81	209.15	207.41
210.11	210.97	208.31	211.42	211.13	208.64	209.78	210.43	207.67	211.04	209.64	208.02	208.11	209.68	208.77	209.55	210.12	209.64	210.97	208.86	209.16	207.78	210.56	209.8	210.97	210.16	210.53	210.35	211.24	208.23	209.31	207.64	209.09	207.73	209.24	209.05	208.59	208.21	210.36	207.81	209.64	209.15	209.22	210.21	208.6	209.3	209.26	209.41	209.19	210.29
199.02	198.04	198.73	200.58	199.92	200.4	198.67	200.72	200.76	199	199.63	199.04	199.07	199.2	200.73	199.49	200.74	198.72	199.89	197.59	198.07	200.25	197.43	200.03	200.24	197.68	200.06	199.39	200.12	201.1	198.16	199.51	200.96	200.81	199.15	200.39	201.11	198.45	199.06	198.5	198.86	198.89	199.18	198.24	200.64	196.97	198.98	199.21	199.93	199.04
209.62	211.59	215.32	211.9	215.57	214.85	210.83	213.78	212.51	211.66	211.47	211.46	214.16	211.5	215.28	214.69	214.22	213.31	214.53	214.07	213.93	213.15	213.75	210.15	212.68	211.89	213.46	213.92	213.53	215.27	214.75	214.35	213.13	213.49	212.91	211.83	212.05	213.88	213.19	212.1	216.11	215.52	213.19	213.34	213.38	211.75	212.55	211.11	212.97	212.79
208.22	205.98	209.2	205.44	207.36	207	208.06	208.84	207.28	207.29	210.18	208.89	208.57	207.88	207.29	208.41	207.04	206.08	207.77	208.32	209.74	205.91	209.31	208.01	209.31	206.68	208.64	210.39	205.8	207.12	208.01	207.49	207.21	207.78	205.95	207.72	208.67	207.84	210.38	206.85	206.92	209.51	209.66	207.49	208.73	210.63	206.74	205.28	208.24	207.65
216.64	215.55	215.21	214.5	218.54	217.4	218.59	216.22	217.22	217.53	217.54	216.41	216.79	216.17	217.18	218.21	215.12	217.2	215.82	217.31	216.1	219.07	218.47	215.38	216.28	216.89	216.65	217.11	219	217.54	215.84	217.55	217.54	219.6	216.44	217.39	216.62	217.75	217.08	216.78	216.73	216.71	218.27	216.99	216.35	217.16	219.04	217.84	216.02	216.81
202.66	201.83	202.55	202.57	204.31	201.87	203.66	203.72	201.82	203.99	201.97	203.29	202.69	203.45	203.37	200.91	200.64	203.15	200.01	200.28	204.88	202.24	202.53	200.59	202.89	202.35	200.7	202.15	200.82	200.67	202.51	203.85	200.68	201.06	201.35	202.11	202.98	201.21	201.91	205.25	202.49	201.75	202.34	202.05	201.85	203.59	202.71	203.59	201.96	204.81
205.85	208.4	204.9	209.35	205	207.87	206.34	203.85	202.53	207.67	206.14	207.06	208.08	209.38	206.35	206.4	204.5	207.67	207.45	205.53	207.03	207.15	205.56	205.4	205.77	206.88	208.14	207.61	207.91	206.82	206.5	207.24	208.14	206.32	208.06	207.09	208.3	205.99	206.58	204.16	205.51	205.11	204.03	205.17	206.26	202.81	206.38	207.76	206.93	206.47
205.82	204.45	203.78	207.37	205.97	205	205.36	206.56	207.58	205.4	206.99	204.29	204.8	205.02	205.61	206.28	207	206.1	203.72	205.31	206.88	205.86	202.95	205.5	205.61	206.98	205.34	204.21	205.31	204.91	204.82	204.64	205.26	204.58	207.23	206.98	205.39	206.14	204.78	206.29	207.23	205.32	207.63	206.18	206.06	206.47	205.14	203.09	206.1	204.24
208.05	209.11	210.16	207.3	208.64	207.55	208.55	208.29	208.45	207.61	208.12	209.61	209.01	207	207.22	208.53	208	208.01	207.53	209.29	208.88	207.47	207.58	208.89	207.18	207.59	208.33	210.05	210.13	208.3	210.83	208.15	206.07	210.45	207.78	208.39	207.67	207.75	207.74	205.59	208.63	208.32	208.27	206.82	207.63	206.69	208.6	209.35	209.63	206.52
202.65	202.39	203.83	204.87	205.43	203.62	205.06	205.29	204.84	202.54	201.26	203.1	203.51	204.02	203.28	204.56	205.74	202.74	203.49	201.82	203.28	202.26	203.21	203.41	203.49	202.96	202.88	201.59	202.34	201.59	201.95	203.39	203.61	201.76	203.25	204.11	204.76	203.95	203.8	205.2	203.47	204.66	203.25	203.56	204.39	203.84	201.9	205.06	203.8	203.06
205.81	209	206.63	209.78	208.42	206.42	207.63	206.51	206.18	209.02	206.76	206.87	209.2	208.62	207.82	208.65	207.82	207.29	208.54	207.67	208.56	204.82	207.53	207.64	208.61	206.59	206.52	208.94	208.54	208.5	206.02	207.41	207.49	204.46	208.39	208.41	208.63	206.72	207.1	207.99	206.24	205.73	207.94	208.82	208.59	208.47	206.38	206.58	207.63	209.51
211.39	210.45	211.1	211.71	211.58	211.41	212.58	212.3	209.82	215.11	212.86	210.96	211.94	214.01	209.78	211.1	211.53	210.98	208.31	210.13	211.64	211.01	213.19	210.72	212.6	210.17	213.9	211.05	211.61	211.26	212.09	213.18	211.69	211.76	211.68	211.03	211.32	210.42	209.37	213.48	213.94	209.92	211.19	212.05	210.87	209.35	210.2	214.09	209.8	211.87
195.92	195.23	194.32	194.51	194.16	195.14	198.18	193.54	197.22	194.99	195.09	193.29	191.59	195.56	192.72	194.12	194.78	196.28	196.02	195.39	193.03	194.78	194.91	197.06	193.92	193.86	192	194.39	194.28	192.35	194.6	196.45	193.37	192.38	194.64	194.22	196.02	194.02	195.97	194.37	195.72	192.11	194.22	196.04	193.16	193.52	193.76	192.29	195.32	192.67
209.59	207.74	209.11	211.08	208.71	206.89	209.18	206.16	209.25	210.59	205.51	209.11	209.41	209.45	208.55	209.71	207.29	211.54	208.09	207.03	207.87	207.97	209.32	208.51	207.13	207.06	210.5	208.57	210.19	208.74	208.63	206.57	207.56	210.04	208.68	209.21	208.62	208.71	210.76	208.97	211.13	209.44	209.08	211	207.84	208.19	211.87	207.38	209.12	208.64
202.09	202.77	203.33	203.52	203.12	202.61	201.18	204.25	202.49	201.7	201.9	201.29	200.66	202.15	203.27	202.23	201.65	201.78	202.8	201.79	201.14	200.09	201.52	202.84	198.88	203.39	203.1	200.87	203.13	202.16	201.55	201.35	200.35	200.9	201.25	204.91	203.06	201.52	202.91	205.43	202.93	201.6	202.88	201.17	198.84	202.6	201.34	202.5	200.88	201.94
209.93	210.21	207.42	207.69	207.71	208.87	209.16	208.51	208.97	208.41	207.59	211.84	209.68	209.2	208.26	207.74	210.15	206.76	210.62	208.47	209.27	208.67	208.94	209	209.36	209.28	208.14	207.95	209.64	207.16	207.57	207.65	206.64	208.92	207.58	208.08	207.23	208.95	209.3	207.85	209.77	207.24	207.07	208.44	209.93	207.62	208.24	207.33	210.08	209.41
193.76	194.67	195.41	194.35	195.8	196.21	193.46	196.07	196.46	196.94	194.72	196.48	194.75	197.18	194.59	191.98	195.73	196.16	195.76	195.93	195.05	196.75	194.53	196.66	196.12	194.94	195.83	191.9	195.83	195.26	196.03	193.96	194.56	196.08	194.99	197.24	194.82	195.77	195	197.43	192.15	194.61	196.41	195.42	193.76	193.88	195.15	195.67	197.02	197.2
200.29	199.67	200.01	201.36	201.23	200.91	199.6	201.17	202.67	199.41	199.92	202.57	198.74	201.01	200.91	200.61	202.41	200.3	200.39	200.52	201.33	198.21	202.58	200.92	199.96	202.56	201.95	202.65	199.86	200.87	199.56	200.49	201.76	200.46	203.26	200.26	201.28	199.35	202.65	200.82	200.38	202.41	199.44	201.62	200.32	200.68	199.41	202.7	202.89	201.81
208.43	205.92	211.14	208.59	206.58	207.92	209.3	207.67	207.73	209.62	210.48	208.37	205.54	209.88	208.6	207.97	206.85	209.76	206.8	207.08	210.84	208.17	207.79	205.88	206.77	208.39	206.53	208.21	208.48	208.29	208.25	209.4	209.05	206.56	206.42	206.69	207.25	206.61	206.05	206.76	206.68	206.28	207.65	207.87	208.21	207.97	206.48	208.33	206.93	207.49
206.39	206.8	204.68	203.24	205.86	204.27	204.69	204.72	204.96	207.14	205.12	204.15	205.58	205.82	207.11	207.07	206.14	204.12	205.01	205.13	204.11	206.31	204.09	207.71	205.42	207.61	204.99	205.2	207.06	205.35	205.1	204.69	203.75	207.16	204.62	204.99	206.01	204.09	204.78	205.64	202.69	208.52	206.62	209.19	204.86	206.6	205.09	204.7	203.75	205.41
213.24	214.27	213.83	214.88	214.12	213.11	213.95	213.17	214.47	213.06	212.17	214.06	212.6	213.28	213.83	213.99	215.03	214.36	215.44	214.28	212.57	213.24	212.61	212.71	216.27	213.81	216.33	216.39	212.73	214.96	213.25	210.96	215.22	213.35	216.35	214.68	214.37	212.48	212.3	214.17	214.7	213.96	212.3	214.15	212.66	213.52	215.7	215.26	214.09	212.82
212.48	211.89	212.81	212.7	212.97	213.42	212.02	211.97	213.45	211.31	213.66	215.29	213.37	212.49	213.06	213.29	212.06	212.43	215.02	211.67	211.26	212.93	213.85	213.2	213.38	211.05	211.41	212.59	213.95	212.22	210.97	213.73	213.99	213.5	212.45	211.04	212.98	213.33	213.15	213.45	212.74	210.77	211.49	212.85	212.47	213.27	213.27	212.16	215.74	215.58
207.4	208.21	207.27	209.71	208.75	206.51	207.24	208.95	207.54	206.29	210.41	206.15	208.69	207.95	205.85	208.96	208.53	208.61	211.47	206.82	209.13	208.8	208.85	208.58	206.46	210.14	206.52	207.9	209.07	207.75	204.26	207.97	207.74	209.02	208.15	208.56	208.49	209.08	207.65	208.88	209.18	209.82	210.12	210.69	210.03	207.71	209.67	208.35	208.08	208.27
212.44	213.69	211.23	214.17	214.58	214.23	212.47	214.07	211.77	211.88	211.94	212.66	210.68	213.41	212.89	211.58	212.3	212.03	213.94	212.56	210.72	211.79	211.66	212.43	211.06	214.83	213.85	212.51	213.88	211.91	212.15	210.51	212.26	210.9	213.26	214.42	211.18	211.16	211.14	211.09	213.07	211.8	213.69	211.01	213.36	211.67	210.76	213.14	211.86	212.56
202.01	202.78	197.05	201.29	200.53	200.94	200.54	196.51	198.97	197.93	199.74	199.25	198.53	201.36	199.27	201.26	200.9	200.57	198.86	199.46	200.91	203.12	200.55	198.73	199.42	199.93	201.03	200.07	200.46	202.52	201.15	201.51	202.2	200.2	199.67	200.76	200.05	199.34	200.41	201.45	199.89	198.99	198.19	199.72	201.48	199.56	198.77	200.51	200.92	201.36
205.41	205.79	204.83	206.08	205.46	207.71	203.01	204.49	206.4	204.69	207.71	205.06	204.56	204.94	205.14	202.93	208.76	206.98	203.63	203.46	204.38	206.36	204.73	206.25	206.83	203.95	207.11	207.13	206.97	205.26	205.34	201.95	204.49	207.41	205.41	206.21	206.63	205.65	205.65	206.62	206.81	205.73	206.11	206.51	205.55	203.61	205.09	205.19	206.39	206.58
207.31	207.13	208.21	205.14	204.18	205.45	206.06	206.13	206.8	206.06	208.55	206.6	206.22	207.54	208.05	207.49	206.63	207.47	207.36	206.53	206.37	206.66	206.67	208	206.09	207.09	204.85	207.32	206.43	204.69	207.66	206.72	204.38	205.92	204.17	206.24	205.19	207.15	205.01	206.92	204.98	206.73	205.31	205.66	208.08	207.56	208.42	206.18	203.99	205.35
203.23	200.91	200.55	202.77	198.44	200.17	200.24	200.32	200.89	200.18	201.51	198.97	202.56	202.39	199.65	199.64	199.48	200.54	200.06	200.34	199.67	200.7	198.76	198.86	202.22	200.21	201.72	202.63	199.11	201.67	202.71	201.05	202.3	200.92	202.42	200.51	201	200.53	200.56	202.11	202.73	198.81	200.32	200.31	200.53	200.13	200.28	202.83	200.19	200.01
207.85	206.82	206.44	211.01	208.11	210.07	208.82	208.92	208.1	208.24	209.66	208.77	208.36	207.36	208.85	207.18	209.29	209.56	209.63	202.24	209.54	207.14	206.99	205.55	207.16	208.09	207.93	207.34	207.53	207.71	209.36	208.23	206.62	206.54	206.75	206.02	208.42	208.83	207.69	206.11	207.96	206.81	207.64	206.65	208.99	205.71	207.17	204.98	207.51	207.52
201.98	208.16	205.36	204.4	207	206.03	206.33	207.02	202.58	206.21	203.52	204.27	206.69	203.7	203.48	206.04	204.19	204	205.07	206.31	206.28	205.2	204.29	206.52	205.72	205.66	204.15	203.26	206.32	207.12	205.62	205.99	207.44	203.7	205.36	203.53	203.46	204.62	205.39	203.09	204.8	205.37	203.88	205.08	205.51	203.99	206.14	206.89	205.96	202.9
204.15	203.13	203.62	205.15	202.75	205.33	204.35	204.46	206.62	203.65	200.37	202.73	207.18	203.04	204.04	206.01	202.56	203.17	204.18	203.92	203.57	202.18	204.92	203.44	205.59	203.43	201.88	202.41	202.87	203.28	203.42	205.27	203.1	202.61	203.32	206.32	203.76	205.25	202.07	201	203.95	203.86	205.54	202.99	204.85	203.31	202.9	202.64	203.97	203.8
210.01	208.54	210.55	210.8	209.37	209.62	208.79	208.77	209.06	208.33	208.29	209.34	208.89	211.42	207.81	205.9	208.16	208.62	207.59	209.36	209.47	207.54	208.49	207.37	207.82	208.35	209.71	208.43	208.21	208.79	209.52	210.41	206.33	205.8	210.35	206.63	207.15	208.67	208.23	208.11	210.62	209.92	208.37	208.49	209.62	208.28	208.31	211.42	206.42	209.23
204.86	204.5	202.97	206.26	204.07	202.99	206.1	203.61	205.22	203.15	200.55	203.59	201.97	202.34	202.56	202.12	203.78	203	201.03	202.13	205.37	205.73	203.7	201.91	203.9	202.59	203.27	204.01	205.01	204.87	203.81	204.43	202.54	203.29	203.84	202.77	204.14	201.99	199.13	202.53	202.84	203.85	205.58	201.49	206.65	203.2	203.35	203.9	203.53	201.57
217.29	217.65	215.97	214.58	217.05	216.94	216.63	216.23	218.5	215.2	214.35	217.76	214.9	218.07	217.39	218.31	217.91	217.51	214.72	214.78	217.87	215.35	218.76	215.72	217.62	217.7	217.52	218.47	215.9	214.68	218.21	218.05	216.74	216.37	214.31	217.92	218.77	215.09	218.25	215.98	215.72	218.34	219.15	219.05	218.94	215.37	218.66	216.36	217.47	219
211.85	214.64	212.5	211.44	212.45	211.75	212.72	213.19	213.04	211.62	212.48	213.99	214.85	211.79	210.98	212.81	213.84	211.89	211.89	213.02	213.72	213.97	210.57	213.73	213.07	214.14	213.55	212.94	212.13	213.77	210.84	211.62	209.92	212.85	213.01	212.99	211.1	212.16	215.16	213.03	212.75	215.51	211.5	211.07	213.68	213.97	212.78	212.24	213.83	211.41
216.66	218.26	219.85	220.92	217.64	217.3	217.15	218.89	216	216.36	218.89	216.23	217.9	217.02	218.05	219.01	218.02	219.09	218.2	218.63	215.46	217.98	218.54	216.2	219.24	217.44	218.57	217.45	217.78	218.34	216.5	218.76	217.58	216.57	216.43	217.34	217.08	218.58	216.79	215.86	218.39	215.87	217.51	217.23	216.87	217.87	217.73	213.77	217.63	216.54
217	217.71	215.72	218.35	218.5	215.21	218.7	217.13	216.83	217.97	218.35	217.65	215.36	216.77	216.15	216.06	219.27	215.29	216.72	219.51	216.4	217	217.17	218.27	217.23	218.8	217.23	214.33	219.29	216.66	215	218.89	215.5	216.94	217.18	216.65	217.24	216.74	217.24	215.17	217.34	217.06	215.89	215.54	214.64	215.37	220.58	218.84	215.76	216
212.99	211.73	213.99	213.78	214.35	212.35	213.91	215.19	213.38	212.25	212.84	214.35	213.42	212.28	211.66	212.66	211.52	213.75	215.24	214.2	212.92	212.8	214.87	213.82	213.95	215.98	214.11	214.76	212.98	215.64	214.38	211.52	215.22	209.81	214.43	212.74	213.29	216.7	212.93	212.4	212.3	214.76	212.47	213.39	214.41	214.17	213.37	213.75	213.77	214.7
209.18	206.21	208.61	208.42	207.76	207.16	207.5	210.16	209.83	209.36	207.38	206.06	207.91	209.18	208.34	209.57	207.72	207.3	207.46	208.46	208.72	207.98	206.77	208.13	208.69	206.12	207.26	206.88	206.98	209.09	208.89	207.22	207.54	208.05	204.83	207.47	205.66	208.74	208.53	208.47	208.3	205.95	208.73	208.95	209.59	207.7	210.24	207.71	209.54	205.55
209.62	211.43	211.23	211.71	213.26	211.19	212.1	212.64	212.1	211.14	208.99	212.82	211.05	211.02	210.57	211.51	213.37	209.78	213.81	211.6	210.84	210.06	213.46	211.51	211.6	211.32	210.71	212.04	211.04	211.99	213.88	213.03	210.06	211.99	212.44	212.52	210.09	212.31	211.15	211	212.43	212.02	212.94	209.57	212.58	211.87	212.17	211.37	210.79	213.03
210.17	209.82	208.5	209.31	207.68	207.33	207.68	207.17	206.56	208.53	209.16	209.43	208.37	208.41	207.66	207.65	210.27	207.47	208.61	207.21	209.21	208.77	210.61	208.19	208.84	207.63	209.4	208.71	207.9	209.71	207.96	211.25	207.8	208.54	208.85	209.38	207	208.22	207.89	208.13	207.12	210.29	209.02	208.58	208.9	210.11	210.37	208.54	206.64	208.4
207.29	208.79	209.97	208.93	208.37	207.9	209.36	208.96	209.59	210.67	209.53	208.35	210.25	207.46	207.87	208.15	209.47	209.27	209.97	208.96	210.2	208.94	209.8	208.39	209.13	210.25	207.29	209.13	208.84	210.56	205.81	208.95	207.68	207.57	211.68	208.8	209.1	207.16	209.07	208.54	208.13	209.92	210.8	209.49	207.75	207.75	208.65	210.21	211.16	209.67
213.14	211.05	211.37	213.37	211.69	210.38	212.14	213.69	212.17	212.1	213.81	212.83	212.28	213.22	211.2	212.84	214.43	213.82	213.17	212.05	213.18	214.36	213.7	212.89	211.45	212.19	213.07	211.14	213.02	210.48	212.02	210.8	212.69	213.47	213.28	212.57	212.6	211.33	214.75	212.1	212.84	210.24	211.04	211.77	211.58	211.18	214.64	211.92	213.94	212.4
213.03	213.41	214.62	212.34	211.44	211.88	213.94	212.91	213.92	213.45	211.81	215.58	211.78	213.18	213.48	213.54	211.67	212.55	212.78	211.76	212.3	214.18	211.47	212.66	212.82	212.55	211.85	212.32	211.79	212.62	214.26	214.5	213.4	212.77	213.07	212.99	213.91	212.5	211.03	211.16	211.96	212.87	211.96	214.38	212.78	213.67	212.86	214.43	214.31	216.56
203.79	202.92	202.32	205.68	202.24	204.98	204.72	203	202.21	204.56	202.41	204.72	203.18	201.45	202.89	203.24	200.71	204.29	203.4	203.79	203.12	205.01	205.29	204.98	203.29	204.41	202.25	202.01	203.16	202.17	204.91	201.73	204.21	203.92	204.22	204.29	203.57	205.01	202.36	202.94	203.92	203.94	203.88	204.62	203.37	203.98	206.03	203.09	201.86	204.8
206.24	203.49	204.55	204.6	206.03	204.27	205.86	203.7	205.25	204.35	204.09	205.49	204.01	203.28	205.85	205.25	203.87	205.09	203.43	204.64	204.44	205.23	204.87	205.01	203.65	203.75	204.25	204.04	203.97	204.2	203.3	204.42	202.77	205.1	204.8	205.87	204.46	205.59	205.14	204.47	204.57	202.64	206.05	202.5	205.48	203.79	202.62	205.09	202.1	205.32
200.16	201.09	200.41	202.27	200.42	200.32	199.44	198.99	198.59	200.43	200.78	201.44	200.09	199.8	201.83	199.78	199.41	200.5	198.89	200.45	199.9	200.25	199.57	201.97	200.96	198.48	198.14	198.65	199.41	202.01	201.5	198.88	199.97	200.46	199.71	200	200.74	202.03	202.83	198.16	199.68	199.61	198.86	202.27	198.18	201.12	199.87	198.08	201.45	199.95
202.73	203.36	203.97	203.91	204.55	202.34	202.44	203.62	200.89	201.65	203.95	202.79	203.77	203.82	202.15	201.23	202.31	203.64	202.97	205.56	202.86	203.04	201.27	203.68	201.66	203.4	201.35	202.92	202.91	204.11	205.59	204.39	202.97	204.06	204.78	203.44	203.8	204.11	203.47	199.76	203.91	201.59	203.66	204.42	204.29	204.29	204.01	201.42	202.16	203.91
195.03	195.54	194.77	195.81	196.2	191.6	197.01	196.98	196.16	193.09	194.99	192.89	195.28	194.95	195.06	194.96	194.41	195.76	193.94	194.65	195.96	193.61	194.86	193.59	193.35	195.67	194.96	192.51	193.61	193.3	193.99	196.17	196.47	196.63	195.17	194.03	195.61	196.02	194.6	193.92	195.23	194.91	197.33	196.2	194.37	195.77	195.86	193.51	195.37	194.6
198.92	198.37	197.65	200.02	198.15	200.5	200.2	199.85	200.54	202.42	200.32	199.91	200.04	198.63	199.6	200.5	198.85	197.98	198.35	199.99	200.52	199.15	198.86	199.86	199.16	198.6	199.49	198.68	199.31	199.28	201.65	199.29	199.5	198.44	197.37	197.5	200.38	198.41	198.45	199.74	198.89	199.53	199.4	200.57	201.07	198.72	197.86	199.07	200.9	198.15
201.36	205.1	204.29	203.23	203.28	202.96	204.13	204.13	202.87	203.72	205.1	201.9	202.82	201.95	202.3	205.05	203.95	203.83	203.18	200.87	204.87	206.08	203.27	207.47	200.56	202.21	205.68	204.74	202.38	202.68	205.47	199.92	202.15	203.53	203.96	201.2	204.9	205.57	204.26	204.09	203.59	204.38	204.78	202.37	203.83	204.32	204.58	201.54	203.23	203.99
216.75	218.15	216.53	216.3	214.92	216.85	215.75	217.12	218.79	215.48	217.63	218.84	216.22	218.02	218.58	215.79	216.04	216.14	216.08	217.61	217.33	215.01	216.11	217.81	217.51	215.77	216.67	216.81	216.16	218.18	219.17	216.65	216.96	219.22	216.4	216.21	218.02	216.62	214.98	216.86	218.13	216.33	217.65	217.22	216.98	215.82	219.45	215.74	217.18	217.59
207.69	208.67	208.87	207.16	208.42	208.23	206.5	207.02	209	206.75	208.1	207.28	205.67	206.29	207.4	206.64	208.01	208.54	208.57	208.57	208.12	206.93	208.06	208.37	208.16	207.85	206.91	208.47	207.57	208.68	209.51	206.8	208.68	205.85	208.3	208.64	208.35	208.38	206.61	206.19	207.18	204.98	206.68	206.51	207.32	207.72	209.9	207.47	205.33	207.92
194.67	195.27	194.35	194.51	193.66	193.02	193.95	195.84	195.68	196.9	195.11	193.98	197.19	194.44	194.51	192.92	191.51	195.06	193.89	194.23	194.64	193.97	195.26	192.61	194.86	194.48	192.3	193.47	193.2	193.56	195.45	195.1	193.6	194.45	192.24	193.23	193.9	195.12	194.36	195.72	195.08	195.39	192.79	195.03	194.06	193.54	193.33	193.4	190.81	194.71
204.13	206.8	205.79	205.04	203.98	206.3	204.06	203.21	203.44	204.82	203.96	201.73	204.95	204.67	202.38	204.83	203.77	203.21	204.89	204.84	204.99	205.99	205.99	203.05	203.46	202.49	204.14	205.06	207.11	204.02	205.59	206.35	205.44	204.09	205.07	204.63	203.59	207.97	205.99	202.22	204.1	205.57	204.4	205.82	203.29	204.29	205.38	206.23	203.74	204.95
199.89	197.72	200.35	200.29	201.38	202.95	199.91	200.16	200.11	199.68	200.55	200.54	199	203.52	199.78	203.62	200.16	203.9	203.05	200.87	201.88	200.26	199.74	201.16	201.83	199.72	200.82	200.13	198.83	204.25	199.43	200.19	202.08	200.4	201.3	199.12	201.74	200.17	200.84	201.23	201.05	203.39	199.51	199.05	201.11	200.9	199.66	204.1	201.61	197.96
204.63	203.79	206.25	206.9	206.48	206.13	206.74	205.43	206.17	207.18	206.18	205.89	206.06	206.34	206.13	207.64	205.34	205.63	208.74	207.28	207.86	204.66	205.66	207.15	206.73	206.12	207.31	206.76	206.64	208.02	206.75	207.64	206.19	204.48	205.27	206.47	207.55	207.66	205.27	205.81	206.3	204.94	206.35	205.95	204.58	205.12	207.13	206.78	206.22	208.23
211.29	215.27	213.08	214.82	213.83	215.7	213.62	213.65	213.52	213.03	215.35	215.68	211.21	214.69	213.86	215.12	213.58	214.95	215.36	214.33	215.32	214.08	213.85	214.13	213.36	216.58	213.84	213.07	213.58	212.39	212.81	212.09	216.19	213.45	213.66	213.72	213.92	213.22	214.73	213.68	213.57	214.21	215.6	214.73	215.8	213.23	212.76	215.13	212.63	216
212.06	210.04	210.39	211.85	212.36	211.73	211.13	211.61	210.95	209.16	211.77	213.54	211.18	212.58	211.06	210.57	210.74	211.46	211.38	211.23	211.88	214.38	211.49	212.75	211.12	212.6	211.24	212.02	212.96	213.22	211.6	210.89	212.29	208.84	213.46	208.83	212.15	213.6	211.64	211.12	211.13	212.41	211.33	210.5	211.34	210.98	211.5	210.53	212.93	211.48
208.36	210.75	208.99	209.05	208.99	207.81	209.57	211.92	209.09	208.91	207	208.45	207.8	207.88	208.19	211.17	209.24	209.95	207.25	209.18	208.18	206.63	208.86	208.21	207.11	208.26	209.67	207.83	206.35	208.33	208.65	210.57	209.28	207.65	207.68	209.55	208.14	209.55	206.76	206.25	208.19	208.98	209.92	208.38	207.5	208.21	209.36	208.91	207.77	207.7
204.46	202.89	202.4	202.54	201.66	205.55	200.86	202.02	201.71	204.36	201.12	201.72	199.57	201.9	202.66	202.7	202.27	201.86	202.96	205.75	202.59	201.41	203.34	202.7	204.33	200.07	204.67	201.98	203.19	201.41	204.19	203.51	201.56	203.11	205.1	201.89	204.03	201.97	203.1	202.33	202.4	201.24	204.05	202.3	202.45	202.03	202.16	203.18	202.21	201
207.86	204.58	207.07	203.36	206.66	206.04	205.26	207.6	206.16	206.67	206.72	205.9	206.81	208.52	208.44	205.05	206.89	207.86	207.14	206.79	206.33	209.37	205.4	206.54	206.22	205.88	208.47	205.85	206.37	205.98	206.99	204.66	206.68	206.85	205.81	207.04	206.3	205.03	206.09	206.65	205.97	206.05	206.15	208.68	204.19	206.39	207.77	208.68	207.09	205.68
214.1	211.9	211.47	214.38	214.12	214.08	212.72	212.61	212.3	214.85	214.18	212.17	215.2	215.14	213.68	211.31	212.81	214.53	213.28	213.86	213.38	213.84	214.87	211.38	212.91	212.51	215.16	214.85	212.59	214.05	214.62	213.92	214.31	213.78	215.05	213.85	214.91	215.26	212.64	213.89	215.49	214.38	214.51	211.53	214.7	214.47	213.08	212.55	213.1	214.38
205.16	201.88	203.89	205.99	206.83	205.84	203.03	205.2	205.6	207.65	205.28	202.85	204.18	206.81	204.59	205.56	203.41	204.57	205.72	204.35	204.89	203.57	203.97	204.18	205.01	205.09	205.39	206.17	205.26	205.78	204.85	203.33	205.03	204.83	203.58	203.79	202.91	204.77	202.89	204.81	202.57	204.26	206.01	203.26	203.71	205.12	207.32	205.35	203.54	206.38
207.21	206.96	209.63	208.67	206.74	208.34	207.43	204.91	207.58	209.46	207.74	208.45	209.41	206.07	208.33	207.36	205.8	207.99	208.04	207.19	208.38	207.38	209.13	207.42	207.32	208.83	208.09	207.75	208.54	208.85	207.2	206.44	208.02	207.37	209.13	208.76	209.8	205.36	207.56	207.29	207.13	208.08	210.62	206.97	206.72	208.64	207.05	206.29	207.78	208.5
207.64	208.59	207.77	207.28	206.96	206.25	207.36	210.4	208.62	207.88	209.68	209.26	206.49	206.71	208.17	207.03	207.68	208.22	206.84	209.4	206.41	207.73	207.94	208.98	208.74	209.46	208.03	208.38	209.1	207.04	208.69	209.78	207.1	207.83	206.09	208.87	208.32	208.37	208.08	207.61	207.98	208	205.73	208.12	205.91	205.97	208.44	207.19	206.57	208.28
209.3	210.68	207.02	208.17	207.89	208.34	208.6	207.8	208.47	206.39	207.59	208.34	209.46	206.97	208.63	210.04	209.3	207.83	207.68	208.95	208.19	207.37	210.47	207.83	209.2	207.49	206.14	212.92	207.75	207.22	210.31	208.13	209.11	208.84	207.75	208.89	206.69	209.15	210.81	207.77	209.48	205.52	208.12	210.1	207.76	207.77	207.92	208.95	208.54	206.89
198.04	199.16	201.82	197.6	200.12	199.23	199.12	196.75	198.36	199.66	201.26	198.2	197.46	199.95	200.14	199.15	197.59	198.83	199.37	201.21	199.77	198.93	196.75	198.76	198.02	200.11	199.8	198.82	200	199.88	199.98	197.88	199.5	200.38	198.9	199.99	199.57	198.92	201.43	198.08	199.61	199.89	199.01	199.85	198.71	198.82	201.17	202.24	201.78	199.9
205.06	202.86	203.56	202.06	201.64	202.22	202.24	204.69	203.52	203.45	202	202.55	202.16	202.08	203.63	201.66	204.78	201.84	203.89	203.59	202.18	202.8	202.97	202.81	204.52	204.64	203.65	203.51	202.63	205.4	203.8	206.19	202.45	201.98	204.28	205.03	203.98	203.4	202.89	203.06	203.51	203.01	200.5	203.03	204.59	203.26	205.61	200.97	203.58	204.42
198.81	199.21	202.32	199.99	201.69	198.31	199.31	201.04	198.74	200.28	199.6	199.27	201.87	197.3	200.69	201.04	199.69	200.81	197.98	198.98	199.35	197.78	199.87	201.07	199.77	202.74	200.62	200.2	198.3	197.94	197.68	199.36	199.02	199.36	198.69	197.64	202.94	198.43	199.42	195.33	199.13	201.75	198.14	198.86	199.4	199.65	199.58	197.08	199.8	200.54
204.33	204.1	202.07	201.79	203.72	204.35	204.8	205.97	204.12	208.09	203.89	204.63	204.97	203.19	202.56	205.65	202.32	206.31	205.14	205.44	205.17	203.17	206.8	205.18	203.53	204.72	203.77	204.34	203.79	205.57	204.42	206.11	204.15	205.68	203.97	204.77	205.78	202.98	205.42	205.6	202.44	205.56	204.36	204.78	202.27	202.81	206.28	206.21	203	204.75
205.9	207.42	209.51	206.76	208.46	209.32	205.32	208.55	206.74	205.7	206.49	204.26	204.73	204.32	206.45	207.16	206.58	205.17	206.16	205.73	206.13	208.66	205.27	206.22	205.69	208.79	208.03	205.03	204.66	205.83	206.52	208.53	204.34	203.93	206.73	204.96	206.38	207.35	206.23	207.73	206.61	206.76	205.55	206.24	203.37	207.42	208.11	206.26	204.54	205.4
208.37	208.39	210.01	208.31	209.86	209.39	208.65	207.95	210	208.72	208.35	212.51	209.97	208.84	208.55	209.4	210.44	209.31	210.57	209.74	209.75	208.91	209.52	208.45	208.29	209.29	207.97	209.13	209.93	210.53	209.67	209.12	206.96	210.15	209.2	208.1	209.83	208.33	209.38	208.16	208.12	208.32	207.93	210.75	207.96	209.2	209.01	209.7	209.92	207.36
194.5	194.67	195.92	196.71	193.93	193.18	196.71	196.58	195.03	194.95	193.8	193.05	192.55	193.46	194.58	196.27	194.36	196.37	195.77	196.72	194.94	195.76	195.93	195.63	195.8	195.92	195.45	195.29	195.86	196.46	194.35	195.65	196	196.69	193.11	195.97	195.37	197.14	196.21	195.4	193.5	195.65	193.05	195.57	195.31	195.02	194.82	194.43	195.12	195.61
210.28	211.22	211.63	212.91	211.14	211	213.47	211.15	212.75	209.97	211.89	214.09	212.46	211.17	212.52	209.08	213.07	211.78	211.54	211.17	210.89	209.9	211.96	212.03	211.1	211.55	211.71	209.6	211.68	210.83	209.01	210.35	212.44	211.98	212.93	210.66	210.56	212.75	210.85	211.22	212.85	212.56	213.12	211.16	213.73	212.62	212.83	210.74	212.01	211.25
210.02	211.69	211.27	211.37	210.42	210.87	211.4	213.45	211.39	209.73	210.23	211.24	209.43	211.44	210.31	212.45	211.89	210.37	213.54	213.29	212.33	212.94	213.34	212.21	211.37	210.72	211.06	212.55	211.71	211.67	210.65	213.93	213.03	211.86	211.93	211.07	212.81	210.29	211.94	212.1	210.74	210.48	212.44	213.5	210.53	212.96	210.26	211.38	209.63	211.63
198.82	199.08	196.58	197.48	197.6	199.89	197.8	195.85	198.29	199.33	198.22	197.62	197.09	197.24	197.86	198.58	198.57	200.32	198.11	200.42	197.31	199.81	199.58	197.77	198.17	198.93	197.71	197.82	199.59	195.75	197.19	199.58	198.68	199.67	199.27	199.3	197.77	199.17	197.26	196.67	197.13	197.12	198.18	198.42	195.7	200.3	197.94	197.16	200.92	197.36
209.55	207.2	204.77	208.56	205.82	207.52	207.8	208.79	208.36	207.66	209.08	205.53	207.79	210.03	207.23	206.74	207.08	206.08	209.44	208.56	206.52	210.35	206.53	209.06	207.54	209.1	211.15	207.14	207.97	208.11	208.57	206.2	207.37	206.71	206.65	207.89	207.57	206.16	207.59	208.4	208.06	207.98	208.39	205.7	206.65	206.8	208.28	208.24	207.56	207.6
211.73	213.34	214.48	212.27	212.65	212.78	210.48	211.33	213.04	214.51	210.79	215.67	212.38	212.77	210.75	212.72	211.64	211.76	212.67	212.86	212.84	211.44	211.68	213.08	214.64	214.84	213.88	212.62	211.75	212.72	214.08	213.04	210.33	212.76	212.54	211.76	212.2	212.89	213.35	212.3	212.1	213.78	213.36	212.37	214.65	215.77	215.05	212.07	209.33	212.9
201.58	199.63	200.83	200.84	202.78	199.73	199.83	200.71	203.93	201.83	203.15	203.92	202.29	200.68	202.01	202.94	200.45	200.61	200.39	201.98	199.68	200.49	201.3	200.33	199.53	199.02	202.35	202.44	202.21	203.03	201.85	202.52	202.12	202.33	198.31	202.18	200.33	200.87	202.21	199.73	203.77	200.98	201.89	202.95	200.93	200.91	202.15	199.21	202.27	200.05
211.09	209.68	210.06	212.06	209.76	211.14	209.71	210.7	208.71	210.8	210.74	209.07	209.82	208.34	210.33	208.38	211.21	211.66	210.37	209.33	208.95	209.95	207.96	209.65	208.87	209.78	211.85	211.43	212.21	210.24	209.07	209.45	207.65	209.28	209.46	209.83	211.31	211.73	208.21	211.15	210.43	208.8	211.72	208.38	209.94	209.7	208.44	211.33	210.91	208.96
207.72	206.1	206.35	205.21	204.37	206.11	206.9	206.93	206.96	203.61	206.53	207.04	206.99	205.99	206.22	207.16	206.24	207.55	208.82	204.72	203.24	206.45	206.86	203.97	206.73	206.68	206.85	206.33	206.62	206.81	207.4	206.48	207.94	206.52	205.71	209.39	207.68	205.66	201.92	206.44	207.18	207.29	205.73	205.78	207.34	205.09	206.38	205.62	207.71	207.57
206.33	206.36	208.06	208.48	208.81	206.02	208.94	206.03	210.02	208.05	205.66	205.84	208.65	207.25	208.2	207.35	208.06	207.41	209.51	205.56	208.72	207.58	206.2	209.73	206.86	209.26	209.91	207.46	207.2	205.95	206.64	209.08	207.93	208.79	207.66	210.6	207.92	208.02	207.72	206.03	206.33	210.87	207.78	205.66	207.5	206.73	209.07	207.06	209.29	206.58
204.5	202.53	200.96	204.73	204.57	203.41	204.02	202.59	201.88	203.39	201.38	202.08	203.58	202.82	201.94	202.58	204.12	203.3	202.89	201.68	206.79	204.14	204.79	202.62	205.25	201.83	203.01	203.05	202.72	204.67	203.05	205.11	203.87	202.99	201.84	203.54	202.61	203.94	203.84	203.34	203.7	203.19	204.19	205.65	203.91	204.19	204.57	206.8	203.95	201.98
215.46	218.3	219.29	215.79	218.24	218.37	216.91	216.47	217.85	214.1	218.49	215.96	218.22	216.69	218.03	216.91	216.28	216.7	219.07	215.98	218.92	214.38	218.86	216.7	217.27	216.83	217.41	216.83	217.73	215.13	217.7	217.05	218.15	217.05	216.24	216.6	216.34	215.48	217.34	217.52	218.2	216.47	215.77	216.52	217.2	216.21	217.26	215.87	214.95	217.68
211.86	209.62	211.25	211.6	211.74	209.4	212.84	208.62	211.39	211.4	211.99	212.31	211.48	209.34	213.07	211.53	212.27	211.44	211.72	211.54	210.56	210.51	210.06	210.27	214.37	210.42	211.23	209.5	210.59	212.3	210.99	212.13	211.84	210.91	211.56	212.07	211.4	210.19	210.34	211.65	209.45	210.48	209.66	212.85	211.66	211.73	210.87	211.77	212.74	211.77
209.32	208.69	205.73	209.37	209.52	207	208.61	210.69	207.84	210.1	207.76	209.32	208.09	208.09	207.29	208.87	208.24	208.79	209.45	209.7	209.57	208.92	208.08	207.71	207.85	208.08	207.71	207.76	209.7	209.1	208.5	207.82	207.11	209.05	207.98	212.28	208.5	208.2	207.5	209.31	208.45	209.15	207.85	207.45	206.98	210.14	206.53	209.07	208.66	207.59
212	211.48	211.87	213.7	213.13	210.59	210.96	211.45	212.51	209.09	209.65	211.65	212.23	214.35	213.34	211.12	212.7	210.91	210.73	213.14	210.52	211.46	209.59	209.17	209.07	211.18	210.89	212.13	214.18	213.07	213.09	212.1	213.24	212.46	211.04	211.13	212.16	213.68	212.35	213.6	213.17	212.36	212.14	212.17	208.57	210.35	211.29	212.43	212.66	213.34
202.6	204.65	202.75	203.44	204.45	200.3	203.86	203.29	202.57	204.47	205.01	201.99	205.85	205.97	204.21	204.27	205.3	203.52	204.15	204.46	205.6	203.38	204.22	204.49	203.29	204.41	205.76	201.5	204.16	204.88	202.87	202.56	203.76	202.28	205.55	202.21	204.6	202.94	205.5	202.76	204.45	204.47	205.51	202.36	203.02	203.28	205.39	204.06	203.46	202.71
217.72	218.57	216.2	216.06	217.62	218.49	216.22	217.73	216.7	215.89	217.45	219.23	219.11	219.08	217.85	216.25	219.56	217.2	216.7	219.87	217.32	218.29	217.58	217.11	216.47	218.91	217.06	218.41	216.9	218.96	216.26	217.61	217.49	219.06	219.02	218.11	218.82	214.94	220.88	219.07	218	217.87	219.11	215.94	216.64	219.72	217.46	218.48	218.6	218.32
204.43	202.67	205.94	205.2	202.26	203.89	203.47	203.46	206.07	202.47	202.21	204.04	202.38	204.24	204	203.54	205.58	204.95	205.35	205	206.76	202.19	203.95	206.08	206.86	202.26	201.92	201.31	202.73	206.41	202.96	206.18	203.42	202.77	203.08	205.29	202.56	204.11	205.68	202.63	204.57	203.49	201.17	203.64	203.99	205.4	203.39	204.67	203.59	204.79
203.61	204.51	204.14	201.88	204.27	204.9	204.12	203.29	202.51	204.59	203.57	204.15	204.69	202.41	203.76	203.39	203.47	204.11	203.09	205.46	203.64	205.12	204.65	204.87	200.31	203.55	204.72	205.03	203.24	204	202.03	204.84	203.61	205.7	203.35	204.12	205.99	200.95	202.46	203.07	203.19	202.81	204.24	202.94	202.86	203.02	202.04	203.91	205.5	202.23
210.33	210.79	210.63	210.24	211.37	210.01	211.66	212.43	212.27	210.22	211.25	212.5	210.37	211.73	210.51	210.86	212.55	213.14	213.87	211.59	211.18	212.55	214	211.34	212.15	212.36	210.78	213.08	211.58	210.45	212.22	210.27	210.67	209.9	213.51	212.01	211.14	213.55	210.91	212.33	212.07	211.17	210.74	212.39	214.27	213.38	211.29	211.18	211.04	210.82
207.9	207.71	208.84	208.47	209.87	208.88	208.93	208.53	208.53	207.61	205.05	209.41	207.3	208.34	208.09	206.48	207.84	205.83	207.87	208.1	205.95	207.31	208.74	209.82	207.57	209.57	207.25	208.6	205.14	209.57	208.7	209.18	208.24	207	207.96	209.98	205.66	208.69	206.11	206.42	208.25	206.62	208.42	209.14	208.68	207.99	205.28	208.16	206.28	208.15
212.42	213.47	212.44	211.35	212.58	211.23	212.66	210.9	212.87	211.14	214.48	213.18	212.21	212.29	212.87	212.27	213.28	212.57	213.23	212.17	212.89	212.43	213.11	210.82	212.79	212.01	210.41	212.39	212.55	211.1	215.21	211.2	211.92	211.14	213.19	213.99	210.74	210.52	211.28	213.8	213.05	213.47	212.18	212.02	212.16	211.52	212.41	211.31	213.14	212.07
211.65	210.61	208.63	210.98	210.19	211.09	211.83	212.08	212.77	209.11	212.18	210.14	212.91	211.88	210.03	214.28	213.46	211.31	212.96	210.12	214.89	211.25	211.86	212.03	209.74	212.51	211.75	211.41	213	211.41	211.89	210.89	210.06	212.26	212.49	209.16	209.85	211.99	211.74	210.59	212.23	210.65	209.9	210.59	211.68	212.33	211.34	211.34	212.3	209.73
217.12	216.42	216.28	218.16	215.28	217.77	217.81	217.76	218.23	217.26	217.85	215.66	218.84	219.68	216.71	216.52	216.76	216.31	217.03	215.71	216.73	217.91	216.84	216.6	214.84	216.98	218.96	216.48	216.91	217.01	216.73	216.16	216.53	216.68	218.99	217.25	218.38	216.65	216.61	217.52	216.06	216.58	216.97	216.85	216.09	219.23	216.45	215.48	216.07	218.72
210.18	206.46	208.45	208.41	210.56	207.67	209.34	209.59	209.76	207.19	210.06	208.99	210.38	209.51	209.05	209.23	206.48	207.5	207.81	205.6	208.72	208.7	209.35	210.7	208.88	207.94	209.46	208.81	209.34	210.31	210.51	208.88	208.31	209.53	209.13	207.62	209	210.98	206.88	209.2	208.28	208.93	209.02	208.14	206.47	208.71	206.83	207.17	209.01	209.75
202.02	205.53	202.5	203.86	204.62	205.22	203.76	205.05	203.66	203.52	202.77	204.33	202	202.84	204.14	204.15	202.92	201.95	203.2	205.08	203.43	206.85	203.12	201.14	203.17	205.59	204.27	202.89	203.67	203.31	202.82	203.42	202.66	203.05	204.42	203.1	205.08	203.43	201.21	202.91	203	203.16	199.81	203.39	201.99	201.39	203.88	204.33	205.04	203.45
210.92	213.09	212.39	212.59	213.07	213.64	212.41	211.89	209.81	210.05	210.08	211.89	211.16	211.53	211.54	212.16	210.15	212.67	212.48	211.03	210.97	211.5	210.92	211.83	212.37	212.23	209.88	210.94	212.18	211.48	210.31	213.39	213.41	211.03	211.77	213.77	214.25	212.55	210.61	209.72	210.74	211.5	212.22	211.49	211.83	209.66	211.3	212.15	212.02	211.06
203.36	202.05	199.72	201.29	202.62	205.01	200.69	200.94	205.5	201.48	203.12	198.97	203.89	202.32	203.01	204.91	202.73	202.36	202.89	202.64	203.22	203.23	202.9	202.68	201.36	203.09	204.13	203.69	201.75	202.91	200.87	205.31	203.9	202.77	203.67	202.82	201.68	201.27	201.56	200.64	202.87	203.45	205.24	202.84	202.69	202.55	204.28	202.71	202.63	201.04
198.27	199.41	197.19	198.9	199.21	197.21	199.08	197.69	197.1	199.28	199.55	200.08	200.19	199.39	197.8	196.91	197.29	198.4	196.65	198.86	198.4	198.73	198.4	197.57	199.11	199.02	196.68	202.43	199.23	200.77	197.41	200.68	198.66	196.47	198.34	200.14	197.13	197.29	197.59	200.75	197.32	199.34	195.88	196.83	199.07	198.96	199.33	199.89	198.24	199.91
197.76	200.54	198.58	200.35	202.75	197.31	199.38	197.54	199.23	198.72	197.67	199.3	198.03	200.84	196.87	196.24	198.57	196.9	198.28	196.11	196.43	197.77	197.01	199.08	196.99	198.38	198.54	197.07	198.24	198.09	200.85	199.16	200.54	199.74	198.14	198.72	199.98	198	200.27	196.98	198.31	198.27	199.87	197.25	197.44	197.82	195.79	199.51	199.06	198.83
215.83	217.04	217.97	217.28	216.14	217.48	217.61	215.41	217.01	216.08	215.06	217.81	216.2	217.68	217.21	217.04	215.11	218.09	215.86	217.67	217.06	219.87	216.66	216.02	216.64	220.72	216.36	217.73	216.33	218.61	217.01	214.94	216.62	217.1	214.78	217.51	215.79	217	218.74	216.3	216.46	216.81	218.66	215.4	216.18	216.03	216.54	214.9	215.26	217.08
211.36	208.06	210.66	209.42	209.19	209.31	209.38	209.73	208.48	208.83	207.99	209.1	209.63	209.18	208.61	208.75	208.43	211.59	212.07	208.84	208.31	209.91	209.97	210.08	210.32	208.51	209.63	209.24	207.96	210.5	209.08	209.98	208.07	209.42	207.29	209.4	210.61	212.48	210	207.88	208.63	207.61	208.86	209.53	208.41	209.11	210.4	209.92	210.45	209.72
202.84	205.47	203.95	204.1	202.99	204.38	204.3	204.76	203.01	203.65	203.04	205.23	204.42	202.55	203.3	203.89	204.63	204.93	204.14	203.25	206.36	207.01	206.19	204.28	202.63	204.63	204.85	204.62	202.09	205.52	202.14	202.96	204.56	205.36	203.87	202.87	203.54	203.05	203.63	204.12	205.27	205.39	204.28	203.91	201.38	203.29	205.81	202.91	205.24	204.47
212.18	213.35	216.41	215.04	214.79	213.88	213.27	215.53	214.39	212.91	213.12	212.78	213.17	214.95	209.52	212.93	212.56	215.89	214.11	211.5	214.13	213.25	215.02	213.67	214.05	211.53	213.83	213.18	213.79	214.97	215.6	212.4	212.37	214.19	215.12	212.71	213.26	213.4	212.54	213.43	215.03	211.77	213.48	214.01	212.24	214.86	213.72	213.36	212.44	214.56
211.48	211.96	211.04	210.12	212.54	212.11	211.31	211.72	209.65	213.92	211.82	213.77	214.04	211.85	212.36	211.84	212.71	212.72	211.81	211.66	214.44	214.45	209.74	210.75	213.82	211.41	213.89	212.75	211.94	211.26	212.55	212.1	214.12	211.65	210.54	211.27	212.92	213.53	214.04	212.24	212.99	213.09	211.22	212.06	211.91	211.71	214.75	211.58	210.29	212
211.75	213.89	212.64	214.04	213.65	214.57	214.3	213.14	213.85	211.81	215.01	211.94	212.27	214.12	212.57	212.3	211.12	210.81	213.05	214.28	213.56	209.53	213.06	214.01	212.3	213.29	212.77	211.96	214.34	212.56	213.36	215.63	213.48	214.75	214.55	212.19	214.54	212.63	212.81	212.26	211.6	212.49	213.45	214.05	214.39	213.47	212.04	212.68	213.4	212.46
207.92	209.85	210.47	208.73	208.73	209.43	209.16	209.85	208.41	211.16	210.62	211.51	210.03	207.49	206.82	211.88	210.12	208.41	210.58	209.74	207.66	210.38	209.45	209.19	210.57	208.67	210.45	209.03	211.93	209.75	206.32	209.16	208.18	210.73	208.07	211.26	208.56	209.32	212.24	212.64	210.16	209.29	209.48	207.94	208.19	209.33	211.3	210.16	209.53	211.32
217.49	216.82	214.42	215.6	216.06	215.99	220.37	219.05	216.25	216.27	217.78	216.01	215.91	217.8	217.08	217.56	218.17	216.38	217.76	218.46	220.13	217.87	217.68	216.56	218.39	216.65	218.43	213.61	217.99	216.03	215.27	216.7	217.58	218.55	215.88	217.29	215.91	215.2	219.28	216.6	216.57	215.93	218.79	218.96	216.01	219.3	216.3	216.91	217.18	217.67
200.28	200.22	198.02	201.74	199.76	201.22	198.47	201.75	199.78	199.81	199.94	199.07	198.81	199.43	200.34	199.97	199.94	203.07	199.85	199.85	201.61	198.9	199.36	197.11	197.96	199.01	199.2	200.35	198.77	199.25	199.25	198.19	199.99	199.03	198.54	199.01	199	198.19	200.17	201.14	199.87	198.22	201.64	201.02	201.84	200.56	198.97	198.92	198.77	200.55
214.65	217.56	218.43	216.63	217.23	217	218.89	216.3	217.17	215.55	214.85	218.5	216.78	214.55	217.09	216.25	218.59	216.65	218.11	215.01	216.89	216.36	218.44	216.23	217.65	215.92	216.76	216.78	217.27	219.43	216.89	219.68	215.95	217.41	215.49	215.63	217.32	218.11	216.55	216.77	216.55	214.85	216.43	218.91	215.96	218.22	216.27	215.2	217.32	217.87
214.44	212.27	214	210.72	212.88	211.38	210.35	210.84	211.95	213.95	210.21	213.22	211.28	209.93	209.56	209.75	212.18	215.34	211.36	211.98	212.18	212.83	213.69	213.05	210.75	213.25	211.01	215	213.15	209.6	212.19	213.38	213.3	213.98	210.96	210.56	210.28	209.11	213.73	213.21	213.84	211.62	212.04	213.73	211.97	213.76	213.35	212.24	210.19	212.57
203.75	204.12	204.86	204.22	202.98	201.37	202.66	203.13	202.2	201.5	204.32	201.96	203.09	202.37	203.08	201.92	203.37	204.92	202.66	203.9	202.64	200.24	203.7	203.85	202.16	202.36	205.81	202.15	202.44	203.69	202.91	202.47	201.71	201.78	203.94	204.16	203.79	204.3	202.67	203.76	204.28	203.8	202.54	203.37	201.03	203.94	199.97	203.15	203.09	204.49
209.41	207.74	209.41	206.24	208.07	208	205.18	207.24	206.25	209.05	209.38	208.16	208.31	206.44	208.01	208.23	208.86	207.64	207.7	211.06	208.05	207.76	209.68	209.78	208.37	210.16	208.34	209.47	208.67	209.02	207.71	208.39	207.53	208.88	209.32	208.02	206.98	209.94	209.34	206.98	210.43	206.83	207.64	206.63	206.26	207.24	208.88	207.13	208.07	207.58
218.59	219.17	218.68	218.99	216.47	215.49	217.04	217.81	219.16	217.76	216.48	218.67	217.45	217.4	219.91	218.62	216.33	218.22	218.09	217.76	219.39	218.76	215.82	217.17	217.1	216.85	215.71	217.75	219.05	216.82	217.11	218.73	217.64	217.81	216.91	217.93	218.14	218.34	216.51	219.33	219.01	216.09	214.95	216.96	218.43	216.56	216.64	217.56	217.64	218.7
192.76	196.08	191.68	197.22	193.21	194.27	193.82	193.23	194.24	195.34	194.2	196.43	194.39	194.91	195.3	195.27	195.43	195.99	193.93	193.47	192.99	193.35	195.71	193.56	193.43	191.85	193.41	192.96	196.34	194.46	195.93	191.74	193.3	195.84	194.28	193.9	194.95	196.85	193.69	197.82	194.57	192.87	195.39	194.31	193.92	196.81	195.98	196.45	194.37	194.87
217.39	217.7	217.65	217.46	216.23	216.11	216.08	215.18	218	216.77	217.54	218.36	216.21	216.48	217.41	218.64	217.86	218.99	216.92	217.6	218.8	217.03	215.52	215.57	216.75	217.29	218.13	216.24	218.05	215.86	217.45	217.45	218.76	217.21	217.64	216.73	217.88	215.72	218.11	217.4	216.01	216.82	217.76	214.66	217.42	216.93	217.52	218.45	216.7	218
203.94	206.67	206.13	205.36	205.61	203.48	205.66	204.16	205.84	205.54	206.82	205.23	204.79	204.55	205.02	206.18	205.78	205.32	205.43	206.91	204.46	205.87	204.65	206.44	204.56	206.4	205.21	204.66	205.52	205.32	204.8	205.76	204.94	205.51	203.63	207.79	208.73	205.87	204.57	206.05	207.05	207.33	206.8	205.27	206	207.14	206.19	208.61	204.85	204.73
208.61	207.95	208.24	208.43	209.85	208.73	208.85	207.32	210.45	210.81	209.46	207.41	207.98	208.21	208.55	209.76	209.83	206.48	210.01	206.25	208.13	209.29	205.86	208.13	207.96	208.94	209.28	209.75	206.95	209.57	208.14	212.01	208.39	208.74	209.74	210.81	205.47	210.66	208.71	208.92	208.38	208.67	206.47	208.11	209.19	209.55	210.23	209.95	209.32	209.43
210.99	208.67	209.68	211.87	209.19	207.76	211.05	209.84	210.81	208.81	208.83	209.52	209.03	208.02	209.6	208.5	209.92	208.46	209.19	208.87	209.37	209.31	211.2	208.56	209.33	210.34	209.09	210.5	211.29	208.16	211.41	209.93	208.91	210.46	208.99	208.83	209.87	210.16	207.9	209.25	210.53	210.95	207.95	209.75	210.74	210.18	209.32	209.78	211.8	207.14
202.15	202.49	204	204.23	202.86	204.17	203	202.77	202.3	200.07	200.92	204.68	202.06	202.03	200.19	203.08	203.72	203.93	202.82	201.89	201.52	202.08	201.19	201.9	200.57	203.43	201.62	203.3	203.84	202.79	202.95	204.59	202.71	203.28	202.22	203.08	204.16	202.17	201.67	203.4	201.3	200.55	203.14	202.91	202.04	205.69	204.81	200.42	202.07	205.27
202.33	203.77	205.06	202.4	205.17	202.91	205.34	204.44	202.03	202.68	204.84	204.33	203.02	205.94	202.92	204.96	202.87	204.71	203.03	204.23	204.35	203.61	203.72	203.41	203.55	202.85	204	205.15	203.19	203.01	203.6	203.88	203.08	202.66	204.59	202.04	204.89	203	203.1	202.82	202.33	205.69	205.36	205.25	202.59	202.7	202.05	205.53	201.41	204.04
202.17	200.16	203.97	202.63	203.72	203	202.8	202.18	204.09	202.3	205.04	206.26	202.73	203.08	202.08	203.39	202.16	203.5	204.06	204.35	203.08	203.66	202.72	205.26	204.86	203.74	202.6	204.33	203.71	202.8	206.91	205.66	203.07	203.54	202.36	203.38	204.05	202.12	202.04	202.29	203.54	203.48	205.01	203.94	204.66	202.4	202.68	201.61	202.2	203.71
203.23	202.28	201.29	202.01	200.53	203.27	203.11	203.28	201.53	200.18	202.9	201.54	202.78	203.16	201.14	203.43	202.3	200.14	203.15	204.15	203.89	203.77	201.72	200.53	200.36	202.71	202.68	203.8	202.85	204.5	201.61	203.45	199.44	202.45	202.71	199.87	203.72	202.93	201.53	201.85	201.43	201.45	201.97	201.07	203.33	201.54	203.1	202.72	200.44	200.93
209.9	206.96	208.7	210	209.19	208.1	208.14	208.48	207.35	209.74	207.44	205.78	209.88	208.31	208.52	208.29	207.77	208.42	210.86	211.03	207.94	209.84	209.13	208.85	209.31	207.4	209.27	210.26	206.9	209.07	209.12	209.03	208.01	210.8	207.96	208.93	208.06	209.61	208.26	207.4	211.87	207.84	209.89	207.64	207.92	208.12	208.01	210.32	210.23	208.11
207.7	206.33	210.47	205.46	208.35	205.96	206.61	206.12	208.78	209.24	206.97	207.56	206.38	207.87	206.83	209.4	207.88	207.95	206.32	206.97	209.23	207.04	208.01	207.64	207.65	207.76	206.9	207.68	208.14	207.11	206.23	206.66	207.97	207.09	207.02	208.28	210.5	210.7	207.72	205.78	207.39	207.65	207.64	205.49	206.43	208.68	206.35	206.61	207.26	204.93
208.26	206.41	208.61	206.97	206.86	206.84	209.42	210.3	209.98	205.23	205.93	207.48	207.44	207.77	207.42	207.3	207.54	206.08	208.26	207.97	207.76	206.93	207.3	205.8	209.32	208.33	208.15	209.21	207.87	206.22	206.39	206.54	208.68	208.91	206.83	209.1	206.88	208.41	209.12	207.31	208.25	207.55	209.88	207.48	208.06	208	207.77	205.97	206.92	209.36
194.44	196.57	195.1	195.2	194.44	195.7	194.37	195.49	197.82	195.04	196.13	196.76	195.99	193.29	195	195.5	194.18	193.79	194.16	196.53	194.42	194.81	196.97	194.56	195.41	191.59	195.79	194.9	193.64	195.25	196.45	195.78	196.3	196.12	193.95	196.2	194.8	195.67	196	195.78	194.31	195.86	194.09	194.31	195.86	194.75	196.97	197.28	193.28	199.28
204.88	204.53	205.19	204.84	204.32	203.89	204.82	206.16	206.37	206.18	204.99	205.47	205.46	204.21	204.65	202.65	206.47	204.97	202.9	205.9	202.96	206.51	204.07	203.43	206.07	204.86	205.58	204.44	205.43	203.94	203.97	206	205.3	205.37	203.27	203.83	203.29	205.18	206.45	204.66	204.13	203.54	204.16	203.73	203.53	205.71	204.49	204.17	207.08	205.25
203.04	203.56	201.9	200.31	204.3	204.54	203.81	202.01	202.39	201.56	203.9	202.85	202.47	204.43	201.48	202.73	202.85	204.16	200.73	202.7	204.36	203.44	205.94	204.08	204.05	207.33	203.17	203.04	201.5	203.52	203.77	204.06	201.94	203.81	205.36	203.81	203.33	203.16	202.28	203.62	202.67	204.48	201.47	203.54	203.36	201.71	202.88	200.74	202	202.94
212.32	213.24	214.1	214.49	214.37	214.08	214.03	214.5	213.32	213.97	212.77	214.82	212.06	213.05	214.01	213.01	214.41	215.24	213.51	213.23	213.96	214.45	213.65	215.37	213.18	212.89	213.88	210.96	213.83	214.4	213.18	213.41	214	212.64	213	214.41	214.69	214.29	212.03	213.68	214.1	211.75	213.37	213.77	215.39	214.4	212.93	214.85	212.64	213.17
198.34	198.51	198.26	200.18	199.56	199.12	196.39	199.12	200.84	199.61	197.58	199.25	198.37	200.38	200.57	202.23	201.93	197.86	199.5	199.41	199.02	199.62	198.65	198.23	201.78	197.59	198.94	200.28	197.85	200.43	202	200.81	200.03	199.11	199.5	199.72	199.61	200.21	197.68	198.82	198.75	199.02	197.93	196.85	199.3	199.12	199.14	199.09	199.04	200.27
208.96	210.57	210.84	209.82	206.41	207.81	207.92	207.75	207.8	206.23	208.08	208.49	207.69	205.97	208.09	207.3	210.5	210.88	207.79	208.8	207.47	207.75	206.08	207.11	207.19	208.66	205.82	208.14	207.53	207.48	207.66	209.69	209.54	207.32	208.59	208.89	208.38	208.96	209.05	208.05	208.74	208.6	209.82	206.74	211.78	208.15	209.34	210.06	209.01	207.98
208.71	206.88	205.89	206.1	208.28	208.8	207.13	208.11	210.06	207.49	205.99	209.9	208.42	207.22	207.83	208.83	208.44	207	209.27	208.43	208.34	206.65	205.58	206.66	205.54	206.26	205.97	205.6	208.8	207.89	208.25	204.93	206.61	208.74	207.69	206.51	207	207.29	207.83	209.12	207.72	209.55	204.8	207.21	209.17	207.07	207.44	207.4	206.15	208.94
203.74	204.73	204.97	202.71	203.35	201.99	200.13	203.07	201.9	201.93	203.18	203.46	201.51	203.35	204.81	203.18	204.54	202.34	201.85	205.17	205	205.48	204.78	201.24	203.53	204.17	203.13	204.46	201.29	204.37	203.43	204.75	202.65	203	203.96	205.85	204.93	204.21	202.74	202.25	202.76	204.68	202.7	205.4	204.32	204.34	204	203.47	203.99	203.11
200.96	199.44	198.01	200.86	200.76	202.14	200.92	200.66	200.09	198.96	201.16	200.9	198.95	201.35	201.92	199.49	200.91	201.66	199.16	200.48	197.67	198.8	199.51	199.75	201.85	199.3	200.72	201.38	200.8	199.45	201.51	203.77	202.42	199.34	203.26	199.04	202.38	199.87	201.78	200.37	199.08	201.27	201.3	200.32	200.55	199.2	200.25	199.2	198.85	200.37
212.49	212.56	208.2	212.98	211.38	211.48	212.46	212.26	211.26	212.17	210.16	212.53	209.97	212.06	210.31	211.7	211.4	211	211.58	210.54	210.04	212.86	211.88	211.79	213.36	211.24	214.03	212.25	211.08	213.95	211.07	212.07	211.97	212.33	214.48	211.28	210.74	210.81	210.73	212.39	210.39	210.36	211.76	210.93	209.51	212.85	212.15	211.57	211.21	210.66
202.83	203.12	203.43	201.28	202.83	203.17	202.15	204.38	203.22	203.35	202.8	203.32	202.62	203	202.02	201.56	204.98	203.84	203.36	201.51	200.67	201.63	203.7	204.14	203.16	204.38	200.92	202.06	204.55	201.21	202.4	200.41	204.64	202.29	201.49	202.27	202.62	204.39	201.61	200.16	203.17	202.81	201.26	202.92	202.92	202.04	199.91	202.67	199.57	202.47
205.74	204.83	205.33	205.23	205.75	206.53	203.38	205.82	205.71	205.6	203.97	205.24	203.77	204.89	203.53	205.12	202.86	204.95	206.87	206.47	205.08	206.23	203.95	205.06	203.45	204.66	205.17	204.13	205.29	205.24	201.23	205.75	204.44	205.74	205.43	202.87	204.97	203.32	206.41	205.12	201.48	206.32	205.75	203.11	204.39	204.5	205	204.99	203.56	203.55
197.8	196.59	199.1	197.85	199.06	197.93	199.08	198.65	195.45	199.08	198.31	199	198.97	198.85	196.61	195.79	198.2	197.49	199.11	197.14	198.51	198.23	197.07	197.97	199.42	201.71	196.77	197.59	198.76	199	198.66	198.04	198.49	196.93	198.75	199.39	197.69	198.47	197.97	196.95	197.28	196.9	196.28	199.41	196.92	198.72	197.76	196.3	199.1	195.53
216.77	216.34	216.78	215.34	217.43	215.86	216.13	216	216.09	216.57	215.38	217.24	216.15	216.86	218.44	217.98	216.63	218.81	219.19	213.81	216.41	218.78	217.57	216.34	216.57	217.24	215.92	217.37	218.03	216.11	217.04	216.81	217.25	217.22	218.03	218.51	218.91	216.9	215.5	216.61	215.93	216.33	216.12	217.1	215.99	217.71	215.14	219.12	218.2	216.95
208.45	210.24	208.9	209.25	210.93	209.28	207.58	207.87	208.56	207.92	208.43	207.99	209.02	211.93	207.95	210.19	208.73	206.19	208.55	207.76	210.27	206.91	208.6	210.91	209.23	207.44	208.75	206.47	208.1	208.48	208.91	209.96	206.71	209.43	207.87	210.31	209.44	207.31	209.78	209.18	209.85	208.17	203.53	206.28	209.6	208.3	208.84	210.23	209.62	206.45
198.63	196.93	201.18	203.2	199.22	199.28	200.29	198.59	198.34	199.14	199.98	200.85	199.05	199.71	200.22	198.37	198.68	199.93	198.68	201.49	201.24	201.44	198.72	198.65	198.6	200.86	197.31	200.35	198.97	198.1	200.27	200.13	199.76	200.63	198.61	198.41	200.72	199.08	199.85	197.93	198.41	198.9	200.82	201	200.34	199.16	198.8	199.13	196.68	200.3
213.06	212.11	212.35	211.99	213.62	215.05	212.94	213.96	211.46	213.67	212.54	214.66	214.76	211.81	213.65	209.57	211.42	214.39	214.74	213.09	212.06	214.13	210.86	212.74	211.96	213.07	215.13	213.64	212.26	212.94	213.43	213.54	212.43	212.08	214.74	212.29	211.69	213.03	210.93	212.95	212.08	213.45	211.59	211.84	213.98	211.45	212.85	213.33	212.93	211.24
206.6	206.32	206.61	206.67	207.99	205.2	205.56	206.2	206.59	206.11	205.01	206.15	205.97	207.49	205.75	206.16	206.17	208	205.35	207.93	206.64	204.2	206.45	205.95	205.99	207.15	207.2	206.34	206.44	204.18	204.08	206.2	207.17	203.97	208.69	207.32	207.17	205.26	205.48	207.07	204.48	205.25	205.75	205.83	206.47	206.8	206.51	206	204.54	205.32
204.49	201.12	202.72	205.51	205.44	204.03	202.28	203.19	204.97	203.27	206.1	202.28	202.03	202.15	204.96	204.62	204.03	202.56	203.53	204.16	204.2	205.72	202.77	201.67	204.4	203.87	202.14	203.17	204.57	201.54	204.65	205.85	204.47	203.7	202.37	201.35	203.01	204.36	204.07	204.49	204.19	203.71	202.6	204.11	203.09	203.96	206.21	205.81	202.12	205.05
199.57	201.51	199.62	202.97	200.92	201.87	201.27	200.74	199.15	199.94	203.68	200.78	201.14	201.69	201.57	200.34	203.32	203.21	205.03	200.45	202.85	202.41	199.82	201.04	203.14	201.71	200.36	201.31	201.39	201.44	199.74	202.79	202.38	202.13	200.51	201.38	200.69	203	200.27	199.91	200.5	202.39	201.62	203.22	200.52	201.96	201.98	202.13	201.93	201.71
201.31	203.93	200.82	202.58	202.21	202.03	202.67	202.97	205.13	203.02	205.54	203.52	201.97	202.6	204.27	203.46	202.23	200.83	199.65	201.92	204.86	205.29	202.93	202.02	203.64	200.87	202.85	203.52	202.08	204.63	199.93	201.82	202.31	202.82	201.11	203.41	204.12	203.36	201.48	201.4	201.56	201.96	203.01	203.81	202.83	204.12	201.48	204.17	201.92	203.31
202.31	203.04	201.92	202.95	204.28	204.63	202.27	203.45	204.75	202.3	203.49	203.42	203.15	202.27	203.66	203.74	204.59	202.97	202.79	206.5	205.32	203.36	201.49	201.01	203.26	201.83	204.52	204.51	202.87	205.31	203.45	203.25	204.62	204.44	203.85	204.17	203.73	205.16	203.55	204.69	201.26	205.66	203.51	204.29	202.61	202.78	203.06	205.26	205.23	204.05
203.42	203.16	201.29	202.9	201.44	201.42	203.86	201.9	204.75	204.65	201.43	203.13	202.11	206.31	202.69	202.66	204.02	202.6	203.44	202.37	200.75	201.37	200.83	203.49	201.82	203.68	202.95	204.97	204.22	203.36	203.15	203.73	201.33	203.79	202.97	203.65	204.94	204.84	202.44	203.69	204.33	203.05	202.76	202.98	201.62	202.58	205.47	203.48	202.92	203.05
193.52	194.63	193.4	193.25	193.06	193.14	195.48	194.32	192.96	193.51	195.14	192.42	193.86	194.81	193.97	193.6	194.35	195.07	193.9	194.74	194.24	194.58	195.35	192.61	194.96	192.53	194.62	193.16	193.61	194.91	195.74	193.16	193.58	193.93	193.66	195.6	195.09	194.39	196.14	195.24	195.77	193.05	192.94	195.09	194	193.65	193.4	192.46	194.25	193.49
207.38	207.26	208.31	206.7	209.18	209.95	206.69	208.88	208.95	205.9	206.19	207.5	205.42	209.22	206.38	205.81	206.94	209.56	208.43	208.63	206.24	210.38	210.93	208.57	207.72	205.42	208.64	205.12	207.12	206.84	207.28	209.15	208.84	206.81	209.38	208.56	208.4	206.41	207.92	207.71	207.79	207.45	206.98	208.17	206.31	206.59	209.79	207.03	208.31	207.04
216.72	218.78	215.08	217.3	217.99	214.38	217.96	218.53	217.4	218.81	217.19	217.73	217.75	217.36	219.2	217.32	219.17	218.28	215.92	219.05	219.66	217.21	220.53	216.86	216.62	217.34	217.1	218.41	217.83	216.76	218.2	217.91	217.53	217.25	216.89	217.62	216.92	218.61	218.28	218.44	216.79	219.46	219.74	217.22	217.74	216.75	219.58	217.84	218.08	216.84
209.71	207.08	208.76	210.79	210.17	209.48	209.66	210.58	210.53	210.46	208.78	207.29	211.3	208.65	209.91	208.98	208.86	212.22	210.13	206.19	211.56	211.02	209.08	211.44	209.4	208.78	208.71	210.79	210.37	208.01	209.51	210.15	209.89	208.18	209.4	209.06	208.4	212.16	208.1	208.08	209.72	208.68	208.3	209.62	206.99	211.21	210.8	210.35	208.51	209.92
204.49	206.97	204.09	206.99	206.82	206.15	204.48	207.24	206.1	206.82	204.19	207.4	207.26	207.56	205.02	205.2	208.95	205.62	206.12	205.21	205.86	207.16	206.98	207.97	207.91	207.44	205.92	205.08	205.48	207.25	206.51	206.68	207.28	206.56	207.25	207.21	208.69	208.11	205.68	206.14	205.46	206.04	206.38	203.23	203.86	204.42	206.72	206.49	205.55	204.94
202.02	200.55	203.18	201.09	202.81	204.37	202.35	204.34	201.18	201.42	202.76	202.05	201.65	201.59	201.73	203.4	203.29	198.15	202.35	202.71	201.57	204.62	200.64	203.16	201.48	200.31	201.57	202.7	203.84	203.73	203.3	201.46	204.46	202.17	201.9	200.15	203.69	204.08	203.31	206.19	202.16	202.55	201.78	202.84	202.7	201.69	202.12	202.18	203.75	199.7
199.82	194.64	195.11	201.23	199.38	200.21	198.52	198.22	202.09	196.1	199.24	198.02	200.07	195.94	197.87	198.86	197.92	198.61	198.81	199.58	197.85	197.03	200.9	198.16	198.05	200.49	197.64	198.07	197.72	198.56	199.6	196.51	198.98	195.4	199.11	198.88	199.76	200.6	198.42	198.23	198.24	198.8	198.37	200.14	198.4	196.86	198.82	197.05	196.66	198.1
207.65	208.11	208.52	208.32	210.24	205.85	209.71	207.7	211.34	207.4	209.14	207.55	207.38	211.85	209.05	211.37	208.47	209.86	208.59	210.27	205.95	208.13	208.95	211.09	209.81	207.27	209.93	208.39	209.21	209.01	209.75	209.85	205.56	208.08	208.06	208.1	209.34	208.12	211.55	210.78	208.45	207.52	209.27	207.99	209.22	208.94	210.72	209.04	207.53	208.1
204.5	205.42	202.54	203.93	203.56	206.2	205.37	206.43	202.76	203.4	202.82	204.2	204.38	202.16	202.43	203.56	204.16	205.05	205.17	203.23	202.39	203.21	202.61	204.76	204.48	203.07	204.09	204.76	205.1	203.2	203.59	204.56	204.65	205.55	202.38	204.73	205.7	205.14	203.87	203.03	203.25	205.17	202.23	201.89	203.42	203.29	204.57	203.53	203.95	203.88
207.21	207.41	208.5	209.96	207.98	206.12	206.54	205.27	206.48	208.09	208.78	206.65	206.06	205.3	207.5	207.26	207.35	208.76	206.98	209.49	208.57	207.07	205.8	206.28	208.53	206.49	206.43	206.74	209.9	207.54	206.92	206.9	206.97	206.5	204.34	206.06	205.79	209.2	208.04	204.71	208.49	205.4	206.54	207.22	206.11	208.05	207.05	205.85	208.78	209.55
210.47	208.76	208.76	208.53	206.49	208.59	209.45	208.19	205.64	209.24	209.28	209.41	205.86	210.76	208.1	209.15	210.24	207.31	208.67	208.3	208.48	210.28	208.9	208.18	208.4	206.47	208.7	209.12	207.76	210.14	209.3	208.09	209.76	205.51	208.31	207.86	207.41	208.64	207.66	206.06	208.05	207.45	208.4	209.35	210.48	207.7	210.54	208.14	209.06	209.47
213.03	211.72	213.05	215.29	214.22	214.02	213.66	212.35	213.67	211.82	214.42	213.65	210.04	213.24	214.45	211.18	214.21	213.26	214.66	213.5	213.66	213.5	213.29	212.83	211.35	211.64	214.1	213.83	214.34	213.14	212.07	211.18	212.25	213.97	211.37	210.95	213.37	215.06	211.61	213.18	211.62	214.01	211.15	211.43	212.97	213.97	213.03	211.35	212.53	213.61
212.88	208.2	214.67	211.88	212.26	213.67	211.99	212.79	212.2	211.47	211.16	212.4	214.73	211.66	212.89	210.14	213.87	212.86	212.94	211.53	210.9	210.29	213.52	212.09	214.43	213.44	210.61	211.36	212.53	213.56	213.23	213.3	212.35	213.11	211.87	209.21	211.76	211.43	212.41	213.9	211.7	212.63	214.4	211.42	212.68	212.47	210.45	213.81	213.09	212.88
209.94	210.1	209.47	208.13	207.82	210.68	209.65	207.59	209.05	208.7	208.21	209.63	207.45	209.28	207.3	208.78	209.7	207.22	209.39	209.71	207.62	208.5	210.52	207.96	210.91	207.84	209.27	209.04	208.5	211.38	208.43	206.18	208.43	208.61	209.84	208.51	211.55	208.25	210.28	207.31	209.02	206.95	208.54	209.18	209	210.81	210.69	206.7	209.73	207.95
207.03	207.78	211.08	209.02	208.06	206.29	208.85	210.73	209.56	209.16	206.01	208.55	208.05	206.91	208.24	205.07	206.08	208.94	207.33	208.65	207.06	206.83	208.07	207.84	207.52	208.47	209.03	209.33	208.77	205.97	208.05	205.34	207.87	206.2	208.52	208.56	207.56	209.06	206.5	208.76	208.86	207.29	209.02	206.23	208.03	209.38	209.11	204.87	207.24	206.65
211.03	213.64	212.14	213.29	214.69	210.93	212.11	209.52	211.41	208.99	209.58	212.68	211.56	212.64	212.48	213.28	212.26	211.77	210.92	212.02	209.3	212.59	213.07	213.78	211.13	211.88	212.68	212.7	210.84	210.76	211.03	212.31	211.66	211.7	210.54	212.61	211.6	209.84	208.58	213.47	210.97	211.74	210.71	213.39	213.65	214.19	211.23	211.48	210.57	211.06
210.01	208.19	208.88	210.65	209.95	209.02	210.77	211.77	209.27	208.59	209.5	209.39	210	208.25	206.49	209.24	210.34	208.62	209.36	208.74	206.32	208.4	207.59	208.5	212.49	209.24	208.39	207.26	208.69	209.65	208.87	208.86	208.27	210.08	208.78	208.37	208.16	210.2	206.54	210.08	209.84	208.67	209.63	208.82	209.01	206.62	207.53	207.77	209.33	208.56
202.49	205.47	203.65	203.82	205.48	205.11	204.19	205.97	207.1	202.61	205.96	204.55	205.53	205.05	204.68	204.03	203.82	206.27	203.27	205.38	205.55	206.03	205.68	201.56	204.24	204.9	203.76	205.34	205.32	202.49	204.45	206.83	205.45	202.43	204.11	205.24	204.09	206.13	205.48	202.06	205.22	205.14	202.49	205.41	202.52	204.14	203.96	202.53	204.64	202.45
219.9	217.03	217.12	215.45	214.7	218.48	216.07	217.59	217.37	215.82	218.55	216.25	215.39	215.91	215.51	217.88	218.56	217.46	216.8	215.78	216.89	214.89	213.93	216.45	216.05	218.09	215.76	218.05	215.94	216.33	219.73	216.29	214.98	217.65	216.75	215.89	213.84	217.32	216.11	215.83	215.59	216.83	215.89	218.52	217.25	218.22	217.61	218	217.81	218.14
208.67	208.73	205.67	208.06	207	208.91	206.98	208.86	209.04	207.95	207.46	208.86	209.56	209.24	208.03	208.03	208.66	210.1	205.16	208.96	210.58	208.23	207.87	206.61	206.14	207.81	208.54	205.99	210.03	206.6	208.23	206	209.81	206.21	206.52	208.3	207.3	205.63	208.68	205.32	209.97	205.91	206.58	210.9	207.85	207.55	207.85	210.37	206.89	209.6
199.74	201.64	200.75	201.52	199.85	200.62	200.33	199.24	199.8	199.45	200.76	201.32	199.4	201.95	198.93	200.84	201.49	200.88	201.99	200.53	198.66	199.21	200.26	198.92	200.7	201.95	200.14	200.53	201.17	198.82	199.97	200.33	201.15	200.5	202.48	199.3	201.09	198.77	200.23	199.28	201.62	202.08	202.64	201.05	200.76	200.75	202.7	200.98	201.02	199.15
209.1	207.86	207.79	211.14	208.92	210.27	207.14	207.33	208.81	209.24	207.89	209.33	209.49	205.48	207.31	209.09	208.41	206.91	209.7	209.23	210.52	208.13	207.45	209.72	208.38	209.5	209.29	209.72	209.11	209.49	212.03	210.07	207.07	209.14	208.44	207.82	208.41	212.86	208.11	205.69	210.25	208.44	209.16	208.69	211.03	208.21	208.01	207.7	208.36	207.95
204.32	205.03	204.23	201.23	203.76	207.24	205.69	204.63	202.54	203.17	202.94	206.22	205.29	206.22	204.29	202.25	203.03	204.7	205.58	203.05	202.7	202.79	203.63	203.16	204.87	204.18	204.63	203.77	201.55	203.59	203.55	203.96	205.45	204.35	203.59	203.09	202.8	203.01	201.84	203.79	203.97	205.19	202.36	203.18	204.39	204.43	202.47	207.9	204.35	203.07
202.15	201.41	202.58	202.8	205.28	201.66	202.72	197.4	201.1	202.34	206.03	202.98	200.48	201.13	202.63	203.38	200.9	203.7	200.61	202.03	204.33	201.56	203.52	202.49	202.6	202.07	203.95	203.7	201.42	204.18	203.45	205.3	204.09	201.79	201.75	201.7	202.64	201.77	203.57	200.97	203.18	201.52	201.74	203.25	202.83	203.22	203.03	202.78	203.64	201.29
207.19	208.69	205.65	207.72	208.36	205.02	206.17	207.46	207.57	206.97	206.17	207.54	208.63	207.11	208.27	205.77	207.18	207.3	211.62	208.55	207.65	208.65	207.24	210.4	207.93	209.09	207.06	207.29	206.56	204.77	207.8	207.3	208.06	207.62	205.99	208.85	208.34	208.91	207.17	208.49	208.23	207.05	205.04	205.92	208.67	206.9	208.51	207.46	207.06	208.56
211.28	211.13	211.14	211.58	210.11	210.66	212.59	211.35	212.4	209.39	210.28	210.59	210.68	209.06	212.87	213.15	212.37	209.93	212	210.81	211.52	211.04	210.54	212.33	212.03	210.77	212.8	209.76	211.7	210.88	213.82	210.1	213.34	211.33	214	212.08	212.34	211.94	211.32	210.07	211.49	211.22	211.75	213.56	212.5	212.42	212.3	212	211.5	212.31
202.6	205.53	204.88	204.66	204.33	204.27	204.93	203.54	202.16	202.44	202.66	205.92	205.09	204.62	205	202.31	203.36	206.54	203.53	204.17	205.2	206.53	205.37	204.8	202.96	202.8	203.8	205.48	203.61	202.52	204.67	202.34	202.86	204.16	205.29	204.05	203.53	204.55	204.3	205.89	204.03	205.39	203.3	207.74	203.89	204.02	203.23	204.21	205.62	205.62
211.63	210.4	210.67	211.63	210.03	213.03	211.17	212.86	210.8	211.13	211.65	211.1	211.51	212.24	213.82	209.69	210.1	211.77	211.95	212.24	210.8	210.81	210.74	210.84	211.56	209.8	211.74	211.99	214.38	214.5	211.34	209.99	211.02	212.33	212.08	211.37	210.58	213.2	210.22	211.15	212.76	209.6	212.38	213	210.82	211.22	214.28	211.42	213.13	211.94
200.89	202.24	204.06	200.22	201.18	203.11	203.35	202.87	202.3	203.53	201.6	202.18	202.52	202.08	200.58	204.26	204.91	205.94	202.34	201.2	201.7	202.88	205.03	203.63	203.36	202.04	201.06	202.14	199.46	201.05	203.39	201.58	203.95	200.59	202.5	201.01	201.47	200.81	201.53	200.35	202.54	201.18	201.52	203.39	204.37	201.24	203.46	200.58	202.09	203.74
218.6	217.74	217.25	215.94	218.77	217.41	218.16	214.62	218.77	217.08	219.13	219.55	219.76	218.56	217.82	219.68	215.93	217.83	218.09	218.19	217.72	217.91	218.74	219.39	216.53	216.6	218.79	217.42	217.79	216.3	217.36	216.81	218.14	218.86	217.5	216.25	220.5	213.73	218.25	221.75	216.63	217.3	218.19	216.43	218.64	217.24	219.51	220.89	216.67	216.29
208.05	210.43	207.43	209.77	208.15	209.02	207.19	207.77	208.35	208.38	208.63	208.06	209.73	206.64	209.94	209.75	208.23	208.58	206.97	207.75	208.61	207.74	207.69	206.41	207.61	207.87	207.88	206.28	207.76	209.32	207.69	209.3	209.15	206.99	205.68	207.48	207.33	207.18	206.08	208.03	207.75	209.81	207.48	209.55	206.63	208.68	207.39	207.15	207.99	208.61
214.02	213.64	212.36	213.77	211.07	210.88	212.85	212.79	211.04	212.7	212.06	210.45	214.42	213.01	213.19	211.69	210.12	210.32	211.32	212.86	212.82	212.96	213.15	211.39	210.82	210.82	212.47	211.62	210.94	211.45	211.33	211.98	207.3	210.02	212.82	209.98	212.7	212.29	211.7	213.16	213.02	211.19	212.41	212.98	210.95	212.15	211.27	212.04	211.69	212.4
205.51	207.45	205.86	207.91	207.44	204.87	205.59	205.33	202.83	206.89	205.88	209.1	208.8	207.5	204.2	207.85	204.79	207.56	205.32	208.23	204.92	207.35	205.03	205.93	207.33	205.66	207.2	206.37	207.05	208.18	207.47	206.55	208.4	206.5	204.71	206.91	206.45	205.26	206.9	208.18	207.97	209.02	206.47	205.56	207.29	205.62	206.5	203.79	208.05	204.14
217.8	219.11	218.42	218.58	218.2	216.98	218.23	215.66	216.07	215.15	217.69	218.82	214.92	219.07	216.35	217.65	216.64	215.72	216.12	218.92	215.23	220.54	215.88	215.6	217.68	215.14	216.58	214.18	215.6	217.64	218.48	216.15	215.38	217.67	216.9	212.67	218.79	215.07	216.86	217.03	219.56	218.52	216.97	217.88	217.63	216.35	214.75	217.73	216.69	215.4
198.32	197.78	196.87	197.11	197.93	202.29	197.09	196.75	198.2	199.18	196.58	196.17	198.06	195.93	198.5	196.63	196.33	196.15	198.51	194.5	200.6	196.21	196.88	200.13	199.51	199.78	196.47	197.47	198.69	197.49	199.66	198.77	199.28	199.22	198.28	197.86	198.25	196.37	198.1	198.05	197.75	197.44	198.32	199.75	195.9	199.43	198.85	196.46	194.94	198.14
209.54	208.1	208.72	209.74	207.94	209.23	207.98	207.55	208.3	206.8	209	209.02	207.07	207.26	207.03	207.8	209.64	209.3	207.93	207.12	207.68	208.46	205.66	206.93	206.16	208.74	207.95	208.37	207.77	208.16	208.58	207.87	207.61	207.73	208.68	210.52	208.99	207.77	208.84	208.92	208.31	209.16	207.38	208.55	205.92	208.24	209.31	207.64	207.74	206.46
215.67	213.09	212.59	212.73	212.19	212.1	212.87	214.85	210.47	211.32	212.71	213.43	213.1	213.51	213.72	215.29	214.08	211.81	213.96	213.04	210.4	213.24	213.1	210.22	214.86	214.12	214.44	213.45	214.55	214.06	213.13	212.63	212.09	215.07	212.49	212.65	214.08	212.57	212.89	212.05	212.11	213.3	211.73	213.1	213.05	212.49	212.63	214.19	213.71	213.61
202.08	203.12	200.67	201.7	203.29	203.08	205.48	200.09	201.12	203.13	201.46	199.65	204.16	202.09	203.14	202.56	203.09	201.59	202.25	203.9	204.57	201.53	201.78	202.68	201.36	198.89	201.75	202.11	200.9	203.52	203.64	201.86	202.26	199.39	202.05	203.19	204.72	200.52	202.41	199.8	202.88	202.59	202.35	203.92	202.12	205.01	200.73	202.97	204.1	200.94
210.74	212.86	212.39	211.45	208.86	209.15	212.1	209.58	212.99	212.15	209.65	212.27	213.85	211.86	210.08	210.98	212.14	211.11	212.17	209.88	212.27	208.98	212.13	210.73	212.53	211.38	212.35	212.4	212.07	213.24	211.28	208.84	210.15	211.14	210.94	211.35	209.9	212.44	210.03	210.23	211.7	212.19	212.52	212.75	209.86	209.22	212.84	211.77	210.6	209.95
209.18	213.31	211.31	212.25	211.39	211.41	209.42	211.12	210.87	211.02	212.36	211.84	210.96	213.6	211.9	215.02	211.52	211.15	211.47	211.62	211.12	210.97	212.26	210.62	213.9	211.67	211.86	212.39	210.13	211.33	211.52	210.67	213.95	212.66	211.2	211.71	211.14	211.04	212.19	209.9	209.11	212.99	211.42	213.69	210.75	212.56	211.56	212.03	212.66	210.78
206.21	209.08	210.36	210.67	207.34	210.09	210.75	209.38	209.17	209.5	209.32	207.37	209.09	209.28	210.3	206.6	210.7	207.59	208.51	206.52	208.53	209.51	209.57	209.89	209.71	207.29	208.39	208.34	206.73	208.47	208.71	206.43	211.11	210.25	209.59	207.89	211	208.21	207.59	209.12	206.19	209.24	207.39	207.92	210.37	210.04	209.98	207.36	210.78	208
204.64	202.66	202.32	203.5	203.15	203.18	203.54	203.19	202.06	207.02	202.7	202.3	200.6	203.16	206.72	203.89	202.8	204.24	203.53	203.58	204.34	201.77	203.82	204.69	203.43	201.22	202.04	204.21	203.17	204.1	204.73	201.93	205.8	202.6	203.45	204.39	202.23	203.52	202.44	204.29	204.14	203.4	204.34	204.3	204.8	204.18	204.25	205.33	202.71	204.66
207.76	209.04	207.88	209.82	207.37	209.66	208.8	206.61	207.99	210.25	208.37	211.86	208.54	209.74	209.83	208.57	208.38	210.49	208.97	211.12	207.96	209.67	212.84	210.32	209.68	210.66	208.6	210.37	210.35	211.24	208.23	209.19	208.01	210.69	208.43	207.49	210.16	210.84	211.22	208.82	208.54	211.39	207.92	207.59	208.51	207.1	210.2	209.93	209.48	209.61
205.29	206.34	205.65	206.43	206.18	206.58	208.36	204.75	207.76	206.03	205.1	204.9	205.8	206.96	204.33	206.45	206.7	207.52	206.32	207.14	204.38	206.58	205.86	206.05	207.98	205.22	205.78	206.7	204.53	206.57	206.2	205.22	207.4	205.88	207.36	207.87	206.15	207.08	207.26	206	204.89	207.3	205.96	206.62	206.49	206.38	203.73	207.53	205.39	207.22
211.91	214.9	210.92	210.64	212.27	211.02	212.43	212.06	212.76	213.67	212.55	211.63	214.26	211.71	211.5	211.61	211.18	213.73	213.64	213.36	211.38	212.37	211.37	211.71	210.49	211.87	212.38	210.14	210.19	211.21	212.19	213.98	213.44	211.42	212.78	213.22	211.4	209.39	212.08	212.21	211.08	211.65	211.81	212.63	212.43	212.76	212.34	211.34	210.68	213.45
211.54	214.81	211.49	210.49	209.64	210.16	208.4	213.8	212.44	210.92	211.83	212.46	211.38	211.97	211.17	210.41	213.31	210.58	209.8	209.77	210.01	211.29	212.29	211.84	210.84	213.92	212.99	208.51	212.94	213.15	212.79	210.81	213.89	211.64	213.22	210.13	210.63	212.6	212.04	211.94	209.67	213.7	210.01	210.61	210.19	209.53	212.54	210.63	213.03	211.96
211.5	210.8	211.2	212.97	210.28	212.03	213.82	212.91	213.85	214.75	211.37	212.46	213.76	211.9	214.97	210.08	211.18	213.97	211.41	211.58	213.51	211.49	213.46	211.74	212.23	212.24	213	212.91	210.08	214.36	210.92	214.05	212.08	212.68	211.91	211.4	212.24	210.32	210.81	212.49	211	210.3	213.25	210.07	213.1	210.9	209.5	212.26	211.17	211.81
215.87	212.77	213.49	213.26	213.37	210.93	212.17	213.71	213.96	213.37	213.13	213.2	214.34	209.72	212.88	210.86	212.57	212.51	211.09	210.53	214.4	216.03	209.2	212.32	212.98	212.87	213.79	210.89	212.71	212.66	212.15	211.67	213.26	212.08	216.89	212.99	212.73	214.95	213.02	214.15	214.77	213.81	212.67	214.23	214.64	215.18	213.82	211.92	213.65	211.38
202.99	204.1	202.5	203.5	203.02	203.09	201.83	204.83	203.82	202.16	204.43	201.2	201.25	204.78	202.63	201.97	205.1	203.41	201.42	202.73	202.98	199.65	202.11	203.06	200.58	202.85	201.72	204.84	202.08	200.88	203.45	201.57	204.14	204.99	202.4	202.44	204.01	204.06	201.23	200.22	200.63	202.04	200.88	200.96	201.43	201.53	202.48	204.84	200.89	202.87
198.72	199.98	198.71	198.98	197.34	199.6	199.77	198.41	198.1	198.76	199.09	197.93	201.72	198.64	198.74	198.21	200.03	198.76	198.31	200.74	200.95	198.41	197.35	198.75	199.53	198.11	198.61	197.61	199.78	201.6	198.49	199.75	200.49	199.6	199.97	198.2	198.28	198.35	201.44	200.98	197.76	200.45	199.06	200	200.2	199.64	200.56	201.67	197.33	196.56
204.4	204.31	204.09	205.06	204.51	203.74	201.23	205.43	205.1	205.45	205.23	203.08	203.58	204.34	203.99	203.26	203	202.09	201	206.21	203.49	201.64	205.98	203.57	204.02	203.85	204.36	205.37	205.32	202.36	204.13	203.3	202.1	205.63	202.52	205.02	203.2	202.93	202.41	205.06	203.88	203.25	203.95	204.24	203.06	205.7	206.31	202.53	203.82	202.79
208.75	207.97	207.96	206.53	209.16	205.22	207.77	208.29	206.62	207.14	208.6	206.05	209.74	208.53	209.59	207.74	207.12	206.94	205.63	205.71	207.62	208.64	206.61	206.21	208.35	207.45	206.74	209.4	207.38	206.3	205.55	207.36	206.95	207.29	206.96	208.22	207.55	208.55	209.26	208.67	206.85	208.38	206.71	207.55	208.72	206.75	207.09	210.06	207.82	207.07
203.71	202.77	202.55	201.1	201.75	201.72	201.22	204.38	204.61	201.69	203.37	202.3	201.96	200.67	201.42	201.52	202.13	203.99	205.03	204.06	203.51	201.2	202.39	203.77	204.23	200.18	204.3	201.69	201.08	201.76	201.75	201.19	201.62	203.48	203.01	203.89	204.75	204.03	202.7	202.9	202.13	202.52	201.49	200.79	202.72	203.08	203.77	203.61	202.57	203.35
213.47	212.68	209.79	210.73	214.38	213.3	211.31	212.71	212.19	212.73	211.07	213.17	212.34	209.6	209.05	210.73	212.98	210.24	211.29	208.73	212.84	210.24	209.62	211.91	212	208.53	212.39	211.47	211.36	212.04	211.81	211.26	210.16	213.76	213.02	211.11	212.09	211.34	211.07	213.44	214.12	211.02	212.11	209.59	213.67	211.32	210.09	211.65	213	209.91
208.4	208.51	209.37	211.16	209.05	209.93	207.25	211.2	208.77	208.62	208.52	209.19	209.6	209.75	209.76	212.68	209.99	209.57	207.01	210.47	210.34	207.85	209.11	207.16	210.25	209.67	207.93	207.59	210.74	207.53	210.55	210.73	210.82	208.48	208.44	206.79	207.98	208.93	208.25	208.23	209.22	208.64	209.03	208.09	209.36	209	212.63	208.5	209.78	210.29
204.99	203.86	204.75	202.72	206.67	205.02	206.44	205.11	205.89	204.27	203.42	206.94	202.71	203.48	205.16	202.75	205.31	204.23	204.86	203.65	207.84	204.87	202.71	203.82	202.77	202.52	203.39	205.17	205.28	204.59	204.06	203.95	203.56	205.46	205.91	204.21	206.25	204.92	202.47	205.89	206.2	205.53	205.7	206.03	203.79	204.84	201.7	201.6	204.63	203.79
197.08	196.57	194.28	193.25	194.47	193.74	196.26	196.27	193.33	192.36	193.47	193.04	193.07	194.23	193.51	191.62	194.22	193.56	193.3	193.78	194.68	193.89	195.47	195.89	195.31	193.61	193.68	195.03	193.41	194.11	195.53	195.43	195.39	192.19	196.43	192.89	195.25	193.5	193.97	194.75	192.99	196.29	193.33	193.88	193.26	195.89	193.5	194.15	192.8	194.71
206.02	204.87	206.5	203.81	207.33	207.62	206.42	204.14	206.18	206.12	209.48	205.39	206.57	208.92	205.06	205.47	207.12	206.91	204.13	205.53	204.89	205.47	206.28	204.25	206.12	206.41	205.75	207.4	207.25	206.31	206.61	205.28	205.83	205.79	207.89	207.58	205.17	206.32	208.13	205.63	206.8	207.29	205.33	206.7	208.44	205.82	206.07	206.61	206.81	207.75
209.27	206.02	207.35	208.36	206.2	205.62	205.96	206.25	207.76	205.52	206.11	207.77	209.36	208.29	208.74	203.66	207.66	206.55	208.05	207.88	206.56	209.64	207.86	208.15	207.38	207.89	207.4	208.39	208.05	209.6	207.1	207.22	209.74	209.99	207.43	208.66	208.44	208.43	208.27	209.63	207.66	206.06	208.57	207.98	206.93	208.51	207.16	207.14	208.36	208.49
211.2	210.68	211.28	212.57	211.3	211.47	210	214.06	210.58	211.04	211.59	208.08	210.13	211.7	209.65	212.52	212.88	211.88	210.21	211.16	210.68	210.38	213.53	212.39	213.76	211.81	211.19	209.45	211.44	212.78	212.88	211.12	214.28	209.25	213.21	210.95	211.46	211.83	208.93	211.77	209.56	211.11	212.48	212.75	208.48	212.66	211.74	212.86	211.19	214.02
207.08	206.56	204.91	204.42	207.15	208.11	206.18	206.03	207.2	203.92	206.52	203.99	205.67	208.25	207.26	206.88	206.96	205.46	207.86	204.54	205.55	206.34	206.13	207.22	208.82	206.17	206.32	205.03	205.02	207.15	206.69	203.89	206.98	208.29	206.44	207.72	205.98	206.94	203.48	208.19	206.26	208.72	205.06	206.91	204.59	206.6	206.11	206.59	206	204.91
201.16	204.68	204.27	203.37	205.29	203.51	202.73	203.55	204.36	202.81	201.05	203.08	202.52	201.5	203.89	203.69	205.25	203.56	204.8	202.45	204.32	201.24	203.77	204.17	202.04	205.37	203.67	202.17	206.53	205.23	201.95	204.9	204.98	205.14	204.14	203.6	203.95	203.99	202.68	203.81	204.85	202.97	205.19	205.44	203.67	204.08	202.07	203.02	203.66	205.69
202.85	202.41	203.28	203.32	204.99	201.86	202.37	203.16	202.84	202.47	201.64	204.66	202.6	203.05	201.84	204.48	204.48	203.06	202.09	206.37	202.16	203.37	203.5	199.68	202.21	201.77	204.57	201.17	203.45	204.07	203.04	204.08	203.95	203.65	202.46	204.93	205.86	203.16	201.86	205.61	202.3	201.41	202.32	202.49	202.81	202.96	203.72	201.16	201.41	203.21
198.6	199.32	197.55	198.56	198.26	198.41	199.44	198.47	200.29	197.41	198.97	197.46	200.59	198.79	200.15	198.48	199.26	199.09	200.45	198.31	197.79	200.44	197.11	196.8	200.17	197.14	197.96	198.38	199.77	197.12	199.37	198.02	199.73	201.18	199.25	198.24	198.14	199	197.39	200.5	199.61	197.24	199.31	197.43	197.79	200.76	199.64	198.63	199.23	200.28
208.81	207.08	206.31	206.86	208.34	208.39	207.5	208.21	205.16	208.79	207.07	207.44	206.93	207.39	209.42	207.07	206.74	208.83	209.19	206.87	206.26	208.9	207.8	206.87	208.63	207.9	207.46	208.91	207.29	209.19	207.11	207.46	206.54	207.31	208.34	208.47	205.95	206.88	206.77	207.62	208.93	208	208.09	207.21	207.15	207.39	207.15	209.71	207.49	208.28
205.76	206.55	208.54	206.88	204.97	209.81	208.63	208.35	207.84	207.27	207.33	207.67	208.82	209.97	207.68	208.46	208.27	205.46	206.6	206.4	208.25	208.63	208.06	204.16	207	206.32	203.98	206.15	207.47	208.12	207.35	207.92	208.77	207.88	206.15	207.61	207.2	208.52	207.76	209.3	211	208.15	208.09	208.19	206.47	206.6	207.43	209.05	206.48	207.3
204.13	204.48	202.78	204.78	203.3	204.45	203.77	203.84	206.61	204	202.68	205.74	206.11	206.19	204.98	204.33	203.95	203.28	204.42	204.5	204.14	204.76	203.98	202.23	203.55	204.67	204.27	202.76	203.26	202.32	204.66	203.07	202.19	207.2	204.79	202.11	205.95	201.28	202.97	205.46	201.8	202.36	203.38	205.97	204.93	200.49	202.24	201.69	202.54	203.24
208.66	209.21	209.87	205.94	209.42	207.33	207.93	211.29	206.9	208.03	207.58	211.48	208.47	209.61	206.14	209.15	207.04	208.31	206.68	208.15	209.2	209.66	209.51	206.33	209.96	208.31	208.31	209.58	208.47	207.95	210.21	208.49	208.99	206.14	209.29	208.5	208.26	207.45	209.55	210.09	209.23	206.55	209.16	209.45	206.03	208.48	209.09	206.86	208.82	210.83
196.64	197.63	199.45	197.08	199.24	198.19	198.92	197.02	197.96	198.48	197.94	199.75	199.62	199.71	197.23	197.74	198.15	198.05	197.98	197.76	196.75	195.39	198.23	198.5	195.81	199.3	197.51	197.8	198.12	198.8	197.34	196.21	199.42	199.48	197.51	196.54	196.55	198.03	200.14	198.42	197.57	197.68	196.02	199.5	197.17	197.56	198.55	198.16	196.83	199.23
206.36	209.74	206.87	208.76	208.07	209.84	209.69	207.23	207.43	209.2	205.21	210.1	208.29	205.59	209.25	208.43	208.83	206.5	206.22	209.03	207.97	206.61	207.71	208.39	206.6	206.2	209.4	208.11	206.71	209.48	207.48	210.45	208.94	206.42	208.42	206.69	207.04	206.94	208.58	207.19	207.75	206.82	208.51	206.83	206.29	206.83	209.17	206.03	207.96	208.36
200.66	201.75	203.98	203.27	202.72	202.88	202.64	203.48	203.58	200.09	202.94	204.1	203.01	202.32	203.58	202.06	205.54	201.06	202.01	201.94	201.2	202.21	203.48	203.09	201.62	204.46	201.83	203.4	202.48	202.1	203.13	202.35	202.97	203.42	202.43	200.4	203.07	201.74	200.91	202.53	202.06	202.66	204.49	201.01	199.92	201.04	201.92	202.52	202.18	200.44
202.6	203.22	200.22	203.95	202	204.54	202.9	202.56	202.12	201.77	201.55	201.34	204.98	204	203.07	202.78	202.11	201.8	202.74	202.19	203.57	202.06	204.64	202.45	204.24	203.68	203.98	203.17	202.18	202.13	202.58	201.36	201.77	202.43	200.86	201.94	203.8	201.21	201.47	200.39	202.03	202.99	201.52	203.31	201.86	201.49	202.58	203.2	200.83	201.16
200.07	198.79	199.81	200.07	201.57	199.8	198.85	199.75	199.42	200.26	197.92	198.9	200.06	200.22	200.5	199.12	200.3	199.76	200	199.02	199.69	198.42	199.63	200.68	199.33	200.18	200.88	200.02	198.31	200.28	199.46	198.05	201.11	198.18	202.01	197.35	199.43	197.25	200.51	198.64	202.62	200.1	199.48	196.71	199.87	200.34	201.02	199.78	201.23	201.89
203.69	200.61	204.06	205.18	204.82	202.12	203.35	202.82	204.57	204.96	203.72	205.37	203.59	202.69	203.14	203.03	204.8	204.2	204.47	203.88	204.41	205.64	203.07	200.58	204.13	205.06	202.8	203.89	201.48	203.37	204.64	202.76	203.68	201.74	201.38	203.35	204.03	202.97	204.92	204.02	205.34	202.63	203.61	202.45	205.21	200.77	202.26	204.22	204.97	204.84
208.98	210.13	208.74	209.8	208.23	208.95	209.05	206.39	208.28	206.24	210.19	208.26	210.73	206.78	207.54	209.01	209.49	208.82	206.74	207.49	206.76	209.62	208.51	210.12	210.09	210.26	208.76	208.12	210.25	207.52	210.69	209.49	209.65	209.54	207.82	208.55	209.83	208.75	207.82	206.92	208.44	209.45	208.5	211.68	209.16	209.64	206.74	206.99	207.66	210.32
198.7	196.61	197.66	198.15	198.91	199.76	199.24	197.08	197.78	196.12	196.49	197.66	197.6	197.79	196.69	199.58	198.92	197.42	198.73	197.19	198.98	197.26	196.99	196.46	196.6	200.07	199.92	199.07	196.54	197.92	198.36	197.45	198.24	198.47	199.48	197.52	195.71	196.64	197.98	197.78	196.15	196.79	199.13	197.79	195.69	198.37	197.98	198.98	199.25	197.74
208.54	208.01	207.32	208.09	209.72	208.35	208.74	207.77	208.27	210.77	207.5	207.55	206.99	207.7	208.26	209.2	208.86	211.6	208.93	207.85	207.46	207.32	210.2	206.29	210.87	206.66	209.53	206.65	209.84	208.57	209.57	209.04	209.03	210.23	207.31	208.63	207.65	210.86	210.23	208.27	207.48	208.05	210.11	206.77	208.68	207.96	207.33	208.67	206.1	208.91
204.9	205.02	203.9	203.24	206.24	203.64	205.95	205.09	205.9	205.45	202.63	204.9	202.7	204.39	205.41	206.96	205.42	205.79	206.05	206.57	206.59	202.17	204.34	203.56	205.59	204.94	205.88	203.66	204.49	203.89	204.7	206.56	204.2	203.31	204.08	205.3	207.25	205.44	204.12	204.22	203.81	205.93	204.54	204.23	206.75	203.54	206.67	201.7	205.55	204.34
205.49	205.18	203.75	207.16	203.69	204.32	205.07	202.83	203.65	204.43	203.34	203	205.32	203.3	205.8	206.05	205.19	202.42	203.26	204.51	203.71	203.23	204.63	203.42	202.91	204.74	204.97	203.03	204.35	204.98	202.71	203.71	203.66	205.08	203.98	202.97	204.8	203.65	202.64	204.87	205.44	200.98	204.83	203.6	202.77	205.8	203.76	204.09	204.84	206.5
213.26	209.73	213.24	211.45	210.51	212.95	210.82	209.84	213.33	211.14	211.48	210.97	212.79	210.89	211.69	211.78	211.02	212.51	210.33	212.27	213.12	211.51	210.6	211.96	211.66	213.43	212.57	211	211.13	211.74	212.81	209.92	210.55	209.75	211.5	214.11	209.54	210.94	211.44	211.97	210.41	211.51	211.79	210.86	211.56	211.71	211.91	211.35	213.71	213.03
216.86	219.27	218.77	216.84	215.17	218.4	216.46	216.37	218.65	215.67	216.68	218.07	215.67	215.05	217.22	218.31	217.96	219.2	215.09	216.23	218.9	215.36	217.78	215.69	216.46	214.16	216.14	214.84	216.27	219.04	215.36	216.26	217.75	217.86	218.15	217.96	215.15	214.87	217.06	216.57	216.73	218.29	217.05	217.26	217.51	216.01	217.84	216.54	218.15	216.64
198.7	198.38	201.32	199.41	199.39	202.08	199.15	199.98	198.26	199.81	198.69	200.92	199.32	199.26	200.01	198.15	198.69	200.89	198.72	198.89	198.94	199.85	200.89	200.08	198.21	199.89	197.81	198.88	199.5	197.31	198.9	199.85	198.89	201.36	201.95	199.52	198.6	199.67	200.47	199.76	199.62	199.78	199.56	196.74	199.37	198.24	200.59	198.67	199.88	199.24
196.71	197.11	199.74	196.14	198.16	197.3	200.89	200.12	197.58	197.89	197.82	199.82	200.66	198.24	199.41	196.61	200.41	198.56	199.79	198.74	196.51	199.66	199.3	200.06	199.14	199.79	197.2	198.9	199.06	195.89	199.37	197.48	197.37	199.38	199.42	199.65	197.55	197.49	197.89	200.21	198.33	200.83	199.57	196.61	199.28	198.2	199.7	198.34	200.1	197.58
214.66	216.97	217.65	217.52	218.1	215.68	216.78	217.91	217.1	216.12	216.41	215.9	217.41	218.5	216.75	215.38	219.19	217.63	215.78	216.29	217.47	217.04	218.18	216.21	217.38	218.61	217.05	216.77	218.55	217.9	216.09	217.78	216.76	216.47	214.65	217.25	218.8	216.11	218.53	215.67	213.81	217.68	217.97	219.34	218.23	218.65	216.09	217.9	214.17	215.1
211.65	213.34	210.01	209.94	212.44	210.94	212.6	211.29	211.29	213.25	211.52	211.01	210.62	211.6	211.1	211.62	212.2	214.01	212.39	212.04	211.33	211.16	213.8	212.02	211.63	209.82	210.28	209.78	211.23	211.9	212.44	214.34	212.74	211.88	211.32	213.3	213.79	211.26	211.25	212.21	210.57	212.42	212.7	211.06	211.73	210.77	210.97	211.24	213.53	213.24
207.37	204.91	206.13	205.12	205.88	205.1	206.23	204.47	206.79	205.83	205.76	208	206.02	207.21	206.42	205.38	204.91	207.85	207.96	205.55	207.09	205.17	206.62	205.4	208.09	207.77	207.95	207	208.38	206.91	207.16	206.53	206.91	208.52	205.81	205.99	207.72	205.65	208.37	207.74	207.33	207.3	204.41	206.69	206.59	206.37	206.59	207.51	206.46	207.76
218.17	218.94	215.56	216.09	219.56	216.62	219.3	216.48	217.22	218.17	217.87	219.2	217.17	218.66	216.72	217.88	219.89	218.74	216.95	217.72	216.4	219.73	217.64	215.45	218.13	217.88	218.44	220.41	215.95	220.21	217.08	218.93	218.61	217.45	217.7	217.5	218.78	219.13	216.06	219.17	217.74	218	218.03	217.83	219.81	216.88	217.34	216.51	216.93	219.46
202.16	200.23	203.21	202.39	200.31	201.84	199.92	199.57	201.44	200.02	198.83	200.24	200.17	202.21	202.32	200.35	201.56	203.54	200.54	199.6	200.25	200.61	202.27	199.76	201.58	201.84	199.06	199.55	201.1	200.91	201.56	200.68	200.19	200.86	202.06	201.61	199.8	201.98	199.9	201.17	200.59	199.5	202.19	200.71	198.75	201.52	200.12	198.09	200.24	202.14
203	202.23	201.76	203.42	202.03	200.61	202.62	199.81	203.88	201.78	201.51	204.04	200.21	202.07	201.28	203.26	203.83	201.14	203.02	200.95	201.47	202.39	203.86	202.06	202.51	204.08	201.37	204.18	201.65	203.07	202.61	203.77	202.97	203.95	201.84	204.64	201.78	202.15	205.05	202.07	204.26	203.11	204.53	203.24	201.42	201.95	201.83	203.74	202.02	203.46
213.17	212.78	213.16	213.86	212.7	211.78	215.12	213.59	213.99	213.33	214.75	210.78	213.26	210.11	211.6	212.87	214.78	210.81	211.7	210.97	212.49	214.5	212.8	213.56	212.63	211.62	215.86	214.18	214.22	214.4	211.66	212.05	213.16	210.81	212.69	215.06	214.68	213.64	211.75	212.33	213.92	212.07	212.61	212.49	212.03	212.46	213.32	211.8	213.89	212.66
205.63	206.23	206.16	206.31	206.61	206.66	205.71	206.8	204.92	206.99	205.89	204.68	207.35	207.8	204.98	203.11	202.38	205.97	207	205.39	204.69	206.06	208.09	206.2	208.3	206.11	206.53	207.09	206.58	207.14	206.78	205.93	206.53	204.16	207.59	205.86	205.02	203.73	206.98	205.9	208.55	206.88	207.88	206	206.58	206.07	207.75	207.44	205.74	206.05
202.42	203.38	201.82	200.46	201.73	204.8	202.82	200.31	200.81	199.95	201.84	202.22	199.7	200.51	204.91	201.3	200.09	202.32	200.01	200.12	200.64	203.7	202.1	201.85	200.62	199.45	201.09	200.21	201.79	201.97	201.15	201.7	200.11	200.25	200.17	202.82	200.15	201.7	200.42	202.92	201.54	199.47	201.63	201.98	200.49	199.77	199.9	201.9	199.53	201.17
209.67	206.11	206.24	208.38	206.2	207.09	209.4	208.45	205.2	206.12	207.94	207.25	207.4	207.72	206.88	206.78	205	210.55	207.81	208.27	208.02	206.81	208.24	208.22	207.01	209.35	206.83	207.29	208.1	206.72	209.01	206.36	209.96	207.75	206.77	206.92	211.44	207.97	208.24	208.89	209.43	208.69	207.68	205.66	207.75	206.82	208.12	208.56	206.63	207.49
208.59	205.44	205.86	208.99	209.94	208.85	208.95	208.41	209.3	208.94	208.12	208.61	209.24	206.33	209.64	208.49	209.58	208.08	207.69	208.55	210.55	207.7	209.83	207.6	208.69	206.45	209.4	207.9	205.96	207.86	209.89	209.54	208.08	208.6	207.58	209.55	209.03	207.46	207.97	205.97	208.48	207.04	207.61	208.07	206.93	209.31	208.61	208.38	209.71	208.38
193.59	195.73	192.98	195.04	196.48	196.76	194.59	194.27	196.92	193.23	195.16	195.69	195.46	196.25	195.57	196.3	196.13	193.48	194.39	195.59	195.66	195.59	195.63	197.27	194.51	195.47	195.93	194.4	193.4	196.49	193.92	196.1	193.2	195.92	198.06	194.57	195.15	195.4	194.59	194.34	193.86	197.87	195.49	196.01	198.26	195.63	197.45	193.49	193.8	194.51
205.52	203.39	202.63	203.42	203.14	204.07	203.81	207.39	207.18	204	200.72	204.36	202.4	204.19	205.74	205.99	201.28	203.59	204.34	202.95	203.38	201.83	203.14	202.06	204.01	201.75	201.61	203.72	202.12	202.42	202.59	204.49	203.03	205.1	205.14	204.79	203.61	203.1	202.36	201.98	203.59	203.37	201.15	203.38	204.79	203.64	205.12	203.47	204.11	203.4
203.95	204.88	204.39	204.94	205.95	204.91	206	204.96	204.94	204.53	205.16	205.98	203.62	205.6	205.04	205.66	204.22	203.96	203.59	204.04	206.02	203.2	203.69	203.59	206.76	204.48	203.87	205.61	204.95	203.21	204.21	206.41	203.58	203.02	205.5	204.54	206.5	204.33	203.05	203.79	204.55	206.26	205.87	205.37	203.39	203.74	204.36	203.19	205.03	204.75
205.28	202.04	205.09	203.46	203.12	204.55	204.08	204.6	202.97	202.94	204.06	203.57	203.29	204.78	203.96	203.06	205.02	205.48	204.44	204.56	204.54	202.1	204.42	202.68	205.67	204.12	205.22	202.14	204.22	204.44	203.45	203.98	203.3	202.61	205.21	205.03	204.37	206.11	202.86	204.69	202.56	205.75	203.54	203.9	203.23	204.27	205.88	202.95	204.54	203.45
198.33	197.55	198.83	202.06	198.41	197.79	199.31	202.02	197.4	199.64	197.32	199.7	197.35	196.38	197.77	198.44	198.65	198.83	196.17	201.98	200.24	200.15	200.24	199.45	198.81	201.18	196.51	201.28	198.12	201.29	197.86	199	196.5	198.02	198.06	199.54	196.1	198.99	196.28	198.05	199.45	198.21	197.04	197.08	196.97	197.95	197.56	199.29	201.51	199.73
211.45	211.1	211.62	213.61	211.14	213.12	210.7	211.49	213.1	213.36	212.01	211.59	210.49	211.02	212.16	212.24	210.78	208.66	210.51	210.21	212.22	212.48	211.03	209.94	213.98	213.31	210.94	213.46	210.29	212.03	212.72	211.94	211.95	212.35	211.16	210.84	211.11	213.11	214.1	211.71	210.78	211.34	210.3	210.89	210.49	213.02	212.73	212.26	210.73	213.72
203.46	203.99	204.44	202.49	203.51	204.26	202.36	203.27	205.92	204.33	205.67	204.37	204.05	202.01	203.96	205.39	202.97	202.64	203.36	204.05	204.66	202.88	205.09	203.71	203.47	204.56	204.8	202.14	202.05	204.82	203.6	202.51	205.57	200.92	204.89	205.56	202.58	202.85	205.71	202.15	203.24	203.13	203.56	205.73	203.72	204.41	202.66	203.05	201.89	204.66
201.3	203.16	201.56	203.58	204.59	200.7	203.5	204.21	205.15	204.13	203.15	200.25	202.52	201.44	203.91	204.44	202.98	203.13	203.93	204.23	205.34	202.15	204.34	202.62	203.11	204.21	204.28	204.48	203.19	204.83	205.48	203.48	203.09	206.25	203.97	202.71	202.73	205.16	204.88	202.35	205.14	202.23	202.18	201.77	203.27	204.52	204.75	201.68	202.41	202.27
210.09	209.78	209.14	209.1	209.72	209.69	209.35	210.89	209.8	210.46	209.49	209.62	207.56	210.03	209.51	210.95	208.88	209.74	209.88	208.36	211.18	208.58	209.35	209.18	208.48	207.11	209.38	209.32	209.64	206.84	208.78	210.92	208.56	206.63	208.81	208.67	208.12	210.27	210.47	210.71	208.01	209.25	208.08	209.87	211.17	209.87	208.1	207.81	211.3	210.29
209.15	208.36	208.52	207.64	207.43	210.23	209.03	209.51	212.2	208.47	209.98	211.25	209.1	208.56	206.22	208.52	209.07	209.28	209.3	210.14	207.54	207.7	206.62	207.63	207.34	208.04	208.45	210.86	206.34	206.59	207.32	207.27	208.7	207.95	208.26	207.68	209.26	207.65	209.02	208.99	208.78	207.06	208.14	207.91	207.71	207.91	207.01	205.34	207.84	209.98
203.99	202.66	201.97	204.15	205.31	203.96	203.54	206.59	203.57	202.61	204.19	205.51	206.22	204.15	204.98	201.81	204.34	203.15	202.98	202.5	200.8	204.56	204.05	203.16	204.94	205.63	206.23	205.44	201.72	203.25	203.2	203.85	202.55	203.5	202.16	203.43	204.02	202.02	202.66	203.61	202.7	205.15	201.5	203.48	203.91	203.1	202.08	203.35	204.85	203.96
214.1	214.69	212.53	212.56	213.57	215.27	213.79	212.44	212.96	213.51	211.93	210.47	211.43	214.95	213.24	212.74	213.32	212.89	214.29	214.68	212.79	212.66	210.35	213.86	213.03	213.57	213.97	212.93	213.71	212.15	212.96	212.92	211.39	213.04	214.44	212.6	211.64	212.67	211.7	211.46	211.81	212.29	212.32	211.31	210.29	213.57	213.34	213.37	211.7	212.15
194.55	195.62	195.03	194.75	193.26	193.76	193	193.3	195.97	194.71	191.63	193.04	190.92	194.57	192.76	194.34	193.74	194.76	194	194.43	195	191.98	194.15	193.1	195.22	194.06	192.84	195.19	191.27	193.47	194.08	193.39	192.74	194.1	195.03	195.91	195.77	194.59	193.96	195.8	194.28	195.21	195.39	194.57	193.06	193.65	194.16	194.33	194.27	193.6
215.58	212.91	213.54	214.06	213.88	212.92	211.95	213.03	215.15	214.89	213.4	214.28	212.62	214.5	213.05	214.19	213.48	210.85	215.05	216.21	212.71	211.52	213.74	213.99	214.04	215.73	212.28	214.25	213.2	212.84	213.6	213.82	213.59	213.91	213.25	215.18	213.29	214.09	213.72	213.6	213.18	212.43	212.57	212.18	213.96	211.7	215.31	212.94	214.67	215.04
199.53	199.51	197.99	200.8	199.16	198.07	199.4	199.08	197.84	199.06	199.64	199.6	198.63	197.71	200.27	198.46	200.33	200.49	198.3	200.09	200.19	200.99	199.72	196.49	200.3	198.78	201.23	200.27	198.14	199.7	200.06	199.25	198.72	195.9	198.22	200.65	198.77	197.81	199.23	200.64	196.98	197.09	200	201.37	200.29	199.61	200.98	199.97	199.3	201.76
207.33	206.34	206.85	206.77	210.55	207.15	205.21	206.28	209.25	207.66	209.47	206.34	209.36	207.62	207.98	207.37	210.14	210.37	209.61	204.3	209.17	205.46	208.27	208.43	207.93	207.85	209.43	205.01	209.81	208.94	206.35	207.92	206.39	206.71	209.7	208.64	209.71	209.2	209.03	207.61	206.32	208.68	208.43	208.87	205.45	208.37	208.87	206.08	207.9	207.98
212.17	206.83	209.41	207.9	207.97	208.19	207.93	207.14	212.16	208.15	210.74	208.37	209.58	209.77	209.2	210.55	207.78	210.15	206.81	209.13	210.99	208.41	207.72	209.68	208.76	208.93	206.75	210.63	210.25	209.38	209.11	209.34	205.44	208.33	210.01	209.37	210.22	208.64	210.82	207.39	208.78	207.36	209.02	208.99	208.88	208.45	208.8	209.62	210.24	210.26
205.46	204.24	200.24	202.91	204.66	201.28	205.2	202.44	203.73	200.52	203.88	203.82	203.12	203.9	202.75	202.52	202.34	203.08	204.29	203.82	203.61	204.66	201.9	204.8	200.55	204.23	202.38	204.36	202.6	202.41	200.94	203.61	202.35	203.25	205.56	203.25	203.08	203.41	202.75	204	203.32	203.77	201.5	203.05	201.87	205.01	202.22	204.8	203.53	203.79
205.51	200.48	202.34	204.59	200.95	203.36	203.96	201.73	203.1	202.56	203.93	205.54	205.04	200	203.5	203	205.21	203.15	204.12	205.94	202.77	203.43	203.4	202.55	204.19	204.27	202.13	200.93	205.26	202.47	204.5	204.31	203.99	203.89	203.77	202.93	202.49	204.43	203.77	204.09	203.14	202.12	204.19	203.47	204.08	205.15	202.06	202.71	202.99	203.18
209.63	210.8	207.15	207.26	209.29	210.18	209.11	210.42	209.42	207.37	205.91	211.07	207.94	209.2	208.72	209.12	209.47	207.52	209.46	207.97	209.84	210.06	208.68	208.19	206.57	208.32	210.21	210.13	207.99	207.07	208.37	209.36	210.22	206.8	209.11	209.03	208.78	208.74	208.72	207.39	208.52	207.65	207.23	208.47	207	208.99	208.78	210.27	209.12	208.18
217.35	216.32	217.8	215.43	215.46	216.67	217.66	215.78	217.21	216.26	216.78	214.46	216.85	218.8	217.62	217.7	216.8	217.22	217.84	218.33	217.94	215.05	216.7	214.88	216.16	215.88	218.81	216.27	217	217.1	217.53	219.49	216.67	216.82	216.38	214.54	215.11	219.24	216.61	215.39	216.47	217.44	214.71	217.22	213.96	219.14	216.65	216.12	217.56	219.62
209.32	204.65	207.26	205.66	208.16	206.69	207.23	207.12	206.48	206.62	206.49	208.06	210.89	207.21	206.83	208.37	209.58	205.17	208	208.29	205.96	205.98	207.28	204.93	208.02	207.24	207.98	208.96	206.47	207.16	207.98	207.16	207.06	207.58	207.55	207.66	207.1	204.78	205.33	206.94	208.38	207.42	208.29	208.2	206.78	208.59	208.06	206.01	207.25	206.75
208.83	209.12	208.97	209.6	207.74	209.61	209.29	209.62	210.05	211.1	209.2	208.69	210.37	207.07	207.95	210.23	209.01	211.92	209.62	211.04	207.76	206.45	208.84	208.57	209.65	209.73	209.54	208.62	208.5	208.73	209.93	209.72	209.92	210.42	209.36	208.75	209.17	210.88	212.05	211.03	207.27	210.15	210.46	208.79	211.21	207.88	208.87	211.38	209.62	209.75
210.81	211.61	213.21	212.3	210.8	210.72	210.28	210.63	214.4	211.11	210.52	209.3	209.92	211.4	208.4	209.41	211.58	213.18	211.82	209.83	211.39	210.7	212.43	212.25	213.93	210.61	210.95	211.28	210.6	211.92	212.46	210.66	211.23	213.5	210.81	212.53	213.27	213.36	211.2	209.96	210.92	211.6	214.17	209.78	209.38	211.47	210.35	209.78	211.95	209.79
210.73	209.08	210.1	206.11	208.53	210.31	209.44	211.26	207.89	208.3	208.38	208.64	208.33	207.45	207.4	209.53	209.5	211.04	207.12	207.17	208.44	213.16	211.8	209.66	207.61	209.36	208.6	207.41	206.67	206.94	206.54	209.77	208.39	207.79	207.62	211.56	210.77	207.45	208.72	208.91	209.76	209.34	208.42	209.33	211.38	209.61	210.04	208.67	207.12	208.53
206.05	206.97	205.31	204.93	203.47	203.95	206.19	203.75	204.38	207.31	207.65	204.48	205.55	203.66	203.86	205.66	204.18	202.41	204.06	205.04	203.41	203.89	204.02	204.79	204.79	203.69	202.71	204.14	205.79	202.95	205.74	204.67	204.24	204.44	204.49	204.08	204.01	203.98	205.58	203.35	203.51	206.06	204.8	203.12	205.65	203.93	204.06	204.71	205.74	204.84
198.49	199	199.39	200.01	198.41	198.16	199.68	199.09	199.78	198.82	200.47	198.27	199.33	197.67	198.33	197.73	199.35	201.21	200.79	196.7	202.18	200.03	200.66	201.22	201.06	200.69	200.44	200.36	198.48	201.78	203.68	198.08	197.14	198.91	199.97	198.87	199.08	197.59	200.05	198.6	197.47	199.28	198.57	201.54	198.5	198.84	200.92	196.86	200.4	198.49
201.63	202.11	201.72	199.43	200.53	201.38	203.01	200.62	201.46	200.24	201.39	201.97	200.59	202.19	202.03	201.31	201.92	201.76	202.06	202.21	202.22	202.11	202.08	201.35	203.69	201.19	202.14	203.12	200.54	202.15	202.22	200.02	200.24	199.75	201.45	201.21	202.54	201.26	201.4	199.24	201.63	201.45	202.3	201.35	199.56	200.85	201.39	202.89	198.57	200.73
210.41	209.71	209.24	209.37	211.19	212.35	209.89	211.76	211.14	214.26	212.9	209.92	210.91	209.42	212.27	213.13	211.82	212.31	212.2	211.41	213.52	211.13	212.23	212.82	211.41	213.08	210.36	211.57	211.15	211.2	214.82	211.81	212.3	210.6	212.81	211.38	209.14	208.47	211.65	214.53	211.83	212.56	212.28	212.92	211.83	212.11	211.22	210.65	213.27	211.93
215.19	213.14	213.78	214.34	215.97	215.32	212.95	214.5	213.04	211.98	213.74	212.84	214.97	213.81	212.54	213.09	213.85	212.64	210.52	213.04	213.07	212.85	210.95	212.85	211.45	212.68	212.25	210.44	212.79	210.39	213.36	212.34	213.85	214.15	211.66	212.27	213.33	213.22	214.39	214.33	211.96	213.91	210.54	212.11	211.47	213.22	214.74	213.32	211.96	213.6
207.86	208.35	207.41	209.97	209.86	209.25	207.26	208.2	207.93	207.62	208.11	206.7	207.3	207.73	206.37	210.44	209.25	208.93	207.35	209.75	207.76	206.6	208.03	208.64	207.47	210	210.37	208.24	208.12	208.07	207.67	209.01	205.69	207.57	209	208.07	209.37	209.9	206.81	209.44	207.6	209.56	210.59	207.68	208.83	209.18	211.63	207.79	208.46	208.85
202.93	202.13	202.38	201.28	204.17	206.53	206.22	204.43	203.59	203.44	203.53	202.61	205.89	204.41	202.13	202.33	203.99	204.41	202.09	204.49	204.11	204.18	203.27	202.87	205	203.79	202.26	203.06	205.06	202.74	204	204.6	202.29	203.75	204.15	202.23	202.44	202.61	202.13	203.6	203.76	201.3	201.85	204.31	204.81	203.62	204.04	206.79	202.51	203.7
204.51	205.3	202.56	205.18	203.27	203.61	205.13	205.51	201.3	203.04	206	205.26	204.95	202.02	205.58	204.68	205.12	203.28	201.85	201.59	204.43	201.57	204.43	204.6	204.48	204.09	203.83	205.26	204.98	203.75	202.79	204.65	203.95	205.25	205.13	204.5	203.72	204.52	201.44	202.78	202.46	203.55	203.82	204.38	202.38	203.92	204.97	203.79	205.2	201.74
206.18	206.95	208.14	208.96	208.01	206.55	205.13	208.83	207.92	208.56	207.16	208.2	207.02	207.65	207.73	206.12	207.42	206.6	209.15	209	208.76	208.21	207.35	207.28	209.03	208.25	210.06	208.66	208.63	208.43	208.42	207.62	205.08	208.35	205.65	205.45	206.02	207.76	209.19	208.24	206.75	206.8	209.26	207.05	207.72	205.15	206.99	208.77	208.99	206.51
213.52	213.46	210.29	214.18	211.45	213.19	212.71	212.09	211.68	210.45	211.49	210.49	210.43	210.49	212.58	211.91	211.15	212.13	213.96	212.49	211.91	213.61	212.32	211.17	213.62	212.14	211.82	209.42	211.7	214.34	209.49	211.68	212.81	215.68	211.59	211.71	212.84	210	211.17	213.21	210.46	211.72	214.73	211.96	212.93	214.93	213.04	209.85	212.86	210.35
200.67	200.49	199.86	200.01	200.73	199.59	200.74	201.73	199.07	199.54	197.64	201.04	202.58	200.74	198.72	201.44	198.81	199.24	199.8	200.27	198.51	201.33	200.03	198.5	199.62	196.67	199.54	198.79	198.17	201.38	198.87	201.92	199.14	200.69	197.43	199.63	198.1	199.04	200.77	200.28	198.8	200.83	198.64	200.49	199.39	201.36	198.88	201.68	200.46	198.13
208.75	210.11	209.31	207.62	209.6	209.9	207.26	209.55	206.93	208.35	209.86	211.08	208.39	209.3	209.3	208.52	209.08	211.83	207.98	208.4	208.83	210.47	207.99	209.17	211.7	210.22	209.08	210.3	208.74	209.83	209.47	210.21	213.25	208.12	209	210.92	207.79	210.53	207.72	208	210.53	210.3	207.7	210.91	210.59	210.58	209.93	209.23	208.22	209.11
218.19	217.01	216.91	217.12	214.92	217.97	218.64	216.7	216.11	216.34	215.13	216.66	217.77	216.94	216.06	214.23	216.38	214.61	217.09	215.26	218.31	216.91	220.44	217.25	214.66	215.56	216.82	217.96	214.52	217.54	218.54	218.2	217.69	215.46	219.17	216.45	217.79	217.61	218.12	217.81	217.7	215.91	217.53	216.18	215.31	216.22	218.88	214.67	215.5	217.87
198.32	198.14	199.9	198.74	198.14	201	198.23	200.2	199.08	198	197.14	202.31	198.97	200.56	198.65	199.96	198.51	199.74	198.5	198.83	200.01	197.47	200.2	200.81	200.52	200.13	200.09	200.95	200.18	198.07	197.33	199.6	197.96	199.98	197.82	200.93	198.01	201.99	199.47	201.18	197.27	199.7	198.4	200.74	199.97	199.26	199.59	199.48	199.33	200.93
208.21	208.11	210.11	210.82	208.26	207.77	209.83	210.08	207.46	210.18	207.7	208.78	209.53	208.68	207.86	208.38	210.13	210.06	209.7	209.29	208.97	207.24	210.43	207.87	208.8	208.15	206.86	209.01	209.28	208.53	209.69	205.63	208.45	209.65	207.98	208.98	207.67	208.91	206.6	208.93	209.67	210.54	210.14	206.78	210.35	207.87	209.87	210.01	208.99	209.24
197.99	195.91	200.19	198.96	199.62	197.45	198.54	198.7	196.28	195.11	198.46	197.91	199.25	197.35	198.38	199.66	198.83	197.91	194.85	196.8	199.36	197.69	196.52	198.79	198.75	198.02	197.41	198.14	197.8	198.84	197.2	196.15	198.02	200.21	200.51	196.35	200.47	197.47	196.66	198.14	196.8	196.73	198.13	198.23	198.47	198.84	197.41	196.91	201.38	196.79
209.23	208.93	209.32	209.45	210.01	210.07	211.24	208.56	206.71	206.45	209	208.64	210.26	210.89	209.03	208.16	208.07	209.98	207.73	206.3	209.18	208.81	205.49	208.67	209.5	208.45	210.38	209.05	209.64	208.37	207.65	208.92	208.08	209.68	209.18	208.04	209.99	211.61	209.56	208.67	210.8	207.09	205.92	208.43	208.94	210.5	208.67	209.55	207.38	206.31
204.76	203.37	205.19	202.99	202.6	205.08	203.57	201.11	202.95	202.47	204.08	204.07	205.21	204.24	203.87	202.17	202.46	204.51	202.57	202.17	202.53	203.68	200.82	203.33	200.89	203.92	204.87	202.08	203.89	203.34	205.57	202.15	204.46	204.32	201.67	201.93	201.59	203.68	202.9	203.56	203.29	206.2	203.48	206.03	202.45	201.54	202.8	203.57	203.59	203.81
210.67	209.23	208.08	209.66	208.81	208.23	208.38	206.61	205.41	209.17	209.55	208.5	209	208.51	206.86	207.29	209.95	208.65	208.93	208.23	210.4	208.14	207.63	210.34	208.06	207.03	206.85	208.93	206.96	210.28	205.17	208	207.02	207.69	207.52	208.53	207.7	206.04	207.79	208.49	208.47	207.37	207.04	210.08	205.35	209.09	206.79	208.83	207.73	208.78
203.68	205.4	206.02	201.94	205.44	206.02	205.2	202.28	203.39	204.56	203.61	206.28	205.56	207.59	205	203.57	206.45	202.39	204.79	207.12	205.14	205.47	205.6	205.5	203.17	203.85	204.47	205.18	205.24	203.65	203.95	206.46	204.83	203.11	204.75	206.83	203.17	204.82	205.7	205.33	205.61	204.56	204.2	205.27	203.03	206.14	203.46	206.38	205.28	205.74
206.28	208.83	208.97	206.7	209.07	210.08	210.86	205.25	208.42	207.67	208.44	209.38	206.02	208.7	207.96	208.48	208.9	205.61	209.56	209.35	208.42	207.07	208.19	209.64	210.13	207.36	209.48	207.95	205.3	207.34	206.91	207.36	206	210.5	206.86	208.78	206.85	207.53	207.97	206.56	206.33	209.21	205.41	207.82	206.78	208.73	207.83	209.82	208.71	207.23
212.53	212.45	212.82	211.55	212.95	212.21	211.49	211.34	214.43	213.64	213.78	214.35	212.94	214.96	213.26	214.11	213.07	214.94	211.73	214.86	215.42	212.79	211.81	213.49	214.29	212.27	214.37	215.45	212.47	210.82	211.91	210.87	215.76	214.21	213.97	211.86	212.1	214.1	212.48	211.25	211.78	211.7	213.22	215.17	212.98	212.45	214.01	214.09	214.15	212.39
198.41	200.28	198.34	200.78	201	200.99	202.37	200.57	200.16	200.47	200.65	199.05	200.58	200.61	199.32	199.8	200.16	202.43	201.02	200.72	200.57	199.02	200.72	201.45	202.73	200.33	200.89	199.37	198.89	202.62	200.89	201.56	200.93	201.2	202.1	199.47	199.25	200.77	200.94	201.64	201.72	201.15	200.05	200.99	200.06	201.54	198.57	201.65	200.99	200.41
210.93	210.2	211.61	210.88	211.91	210.27	213.82	210.83	213.82	210.57	210.35	212.42	213.59	211.98	211.17	211.64	211.14	211.47	213.81	212.72	209.11	210.93	210.95	210	210.63	211.05	212.7	210.37	210.66	211.55	210.99	211.74	213.11	210.86	210.09	212.28	210.23	210.43	211.46	211.4	210.96	211.01	210.43	212.82	212.41	211.46	211.29	211.8	209.87	212.2
209.41	206.79	210.61	207.52	209.75	209.05	210.58	207.76	208.34	209.16	208.44	208.59	208.67	206.87	207.66	208.15	207.7	206.97	208.83	209.45	209.34	209.43	207.03	207.88	210.24	205.58	210.74	207.87	207.89	207.49	209.08	208.21	206.64	211.26	208.8	209.02	209.94	208.43	208.55	209.69	209.03	207.76	208.94	208.07	209.28	209.05	207.95	208.88	210.93	208.69
195.79	196.31	192.98	193.1	193.54	196.48	196.18	194.39	194.39	195.39	195.17	192.86	195.67	195.25	194.54	196.63	195.51	194.65	193.35	192.44	194.68	194.29	195.64	196.38	192.57	194.26	196.87	199.23	193.85	193.75	194.51	195.34	195.94	195.83	197.75	194.26	194.31	192.7	194.84	196.34	195.12	195.15	195.31	194.52	190.93	196.32	192.08	195.05	198.86	197.31
217.3	218.36	217.7	216.94	219.61	218.8	219.72	219.83	217.61	220.31	217.3	219.59	216.69	220.39	216.74	216.54	218.98	217.55	218.18	218.62	217.41	219.8	217.11	216.63	217.03	216.84	218.75	217.13	217.35	218.79	220.35	219.55	217.68	221.55	218.74	216.81	216.27	216.45	218.57	217.54	218.19	217.28	217.81	219.25	219.14	217.05	217.34	219.36	215.82	218.25
215.78	218.36	215.96	217.48	218.46	216.43	215.26	218.38	217.66	218.9	219.23	217.92	216.82	221	217.49	217.1	217.1	214.75	215.88	216.53	217.36	216.73	216.94	216.69	216.54	219.01	216.4	218.81	218.39	215.09	214.35	215.81	216.49	217.85	216.88	215.41	215.87	219.33	219.93	216.91	217.28	215.47	217.04	216.36	217.08	217	217.44	216.41	217.21	217.87
212.47	213.3	210.53	213.11	212.74	214.57	212.33	214.21	213.51	212.55	213.96	212.61	212.7	210.49	212.23	212.75	213.66	211.94	212.86	213.59	211.93	211.59	214.2	212.95	214.72	214.11	211.72	211.75	211.36	211.72	211.95	213.29	213.09	214.33	212.66	214.49	212.26	212.28	215.01	214.27	214.75	212.61	211.79	212.04	212.33	212.92	211.58	213.23	214	211.3
204.3	202.49	202.68	203.87	204.88	206.41	204.02	203.11	204.27	205	206.33	202.8	205.44	206.73	203.05	203.21	205.98	203.75	203.23	204.09	204.19	202.56	205.19	204.52	205.07	205.53	207.28	204.35	204.17	204.28	205.88	202.46	203.13	204.19	203.09	204.87	205.38	205.58	203.38	204.72	205.43	203.43	202.61	205.05	202.3	203.21	204.5	204.75	203.74	204.44
213.28	213.85	211.62	210.72	210.16	209.65	213.96	212.18	210.75	210.59	211.61	211.94	211.42	212.06	210.36	211.94	212.54	213.07	210.24	210.58	214.02	211.8	209.73	212.84	210.14	211.48	212.63	211.84	210.41	214.43	209.79	210.4	211.79	212.6	210.59	212.33	213.14	211.71	211.53	212.62	213.58	213.71	212.47	210.42	210.92	211.85	212.28	209.87	212.47	211.24
212.39	212.14	212.52	211.3	214.81	211.36	212.8	211.59	211.25	210.63	211.47	211.45	211.43	209.44	210.68	211.72	212.07	211.73	211.77	212.95	215.23	212.05	211.8	211.93	213.19	213.77	212.72	211.61	212.08	210.5	211.94	210.71	211.66	211.71	212.79	210.52	215.18	211.9	209.98	210.88	213.59	211.05	213.26	210.9	211.72	208.91	210.97	211.76	212.15	210.96
207.2	207.41	207.53	205.96	208.41	207.55	207.69	209.77	206.57	207	208.19	206.82	206.04	206.92	207.78	206.9	208.12	207.15	208.53	206.04	207.3	206.07	208.96	206.19	208.32	208.64	207.95	206.93	208.74	205.7	208.16	207.58	207.59	206.82	205.84	206.15	206.24	206.43	208.97	205.96	208.3	208.93	207.09	208.74	209.47	207.01	209.32	207.27	208.98	205.74
194.88	194.16	195	194.85	196.17	194.54	192.67	195.31	194.62	192.76	194.64	192.57	195.07	194.23	194.11	192.13	194.71	195.12	192.3	194.43	194.52	194.51	193.18	194.25	194	193.96	195.06	193.46	195.4	192.91	191.93	193.72	192.45	193.23	195.21	191.06	193.3	194.07	193.71	193.8	195.76	192.78	193.35	194.23	195.47	194.2	192.81	192.14	195.32	194.21
200.41	198.52	197.93	198.33	200.13	199.68	198.63	198.49	199.15	199.32	199.86	199.4	197.86	201.44	198.21	198.37	200.58	196.18	196.98	201.02	199.7	197.49	199.36	198.14	200.2	199.19	199.4	200.17	200.46	199.9	199.13	197.66	196.6	198.25	202.13	197.61	197.96	199.36	199.58	199.75	199.46	199.05	198.3	199.63	199.98	197.42	195.98	199	200.75	200.1
217.82	216.96	215.88	215	217.38	217.84	217.62	219.85	216.95	218.91	217.09	216.49	215.17	217.11	217.8	216.85	216.48	214.67	218.25	216.53	216.24	217.55	218.46	217.88	217.35	216.52	215.98	215.35	218.46	218.32	217.98	216.81	218.27	217.39	216.78	217.7	215.32	215.86	217.34	217.7	216.17	216.72	217.59	217	216.59	217.13	217.06	217.51	217.53	218.99
217.65	219.26	217.92	217.49	216.49	216.96	216.68	217.44	215.82	215.08	216.95	214.98	219.44	218.49	214.05	217.01	215.88	217.31	216.3	219.78	216.78	218.48	217	216.86	216.57	217.42	218.6	217.49	219.5	214.77	216.19	217.03	218.9	217.82	214.78	219.04	217.05	217.99	218.25	217.1	218.39	216.49	217.12	217.17	217.65	216.84	216.76	216.89	214.73	215.81
199.36	199.57	198.52	200.52	199.1	200.19	197.06	199.86	199	199.69	198.58	200.09	199.25	201.65	201.43	199.44	198.26	198.53	201.4	199.78	198.28	197.91	200.96	199.34	200.28	198.91	199.21	199.76	199.86	201.27	201.25	198.98	199.29	199.05	201.88	198.52	199.44	201.43	199.09	198.81	200.05	200.23	199.05	199.75	201.33	200.91	199.9	198.59	200.59	198.68
202.19	203.07	200.67	201.24	199.01	203.01	201.21	201.92	200.25	201.39	202.02	200.83	200.7	202.15	202.38	201.98	199.21	203.25	200.51	202.58	200.03	202.28	201.82	202.65	201.77	201.54	199.13	201.4	201.37	204.01	201.03	203.34	198.41	200.49	200.78	201.78	200.5	201.75	198.95	200.24	201.16	202.77	200.05	204.49	201.13	200.78	200.36	201.02	198.17	201.41
201.29	204.03	204.04	204.71	203.44	201.44	203.11	201.08	202.18	200.21	201.54	202.34	203.34	201.94	202.97	202.45	202.22	202.63	204.79	202.51	200.99	201.36	202.85	203.15	200.45	204.16	202.34	204.47	200.72	202.66	202.27	203.45	205.42	203.6	202.92	201.42	204.06	203.32	201.42	201.6	205.23	201.75	201.44	203.97	199.79	203.53	203.93	203.75	202.43	201.31
215.22	216.31	216.96	217.09	217.48	216.74	216.56	216.08	216.31	216.9	218.78	215.93	218.43	217.44	219.35	216.92	216.11	216.18	218.45	216.94	219.71	216.75	219.6	219.04	217.77	215.46	216.57	217.37	217.38	216.99	218.82	216.1	216.77	217.75	216.41	217.29	215.41	216.58	218.39	216.23	217.28	217.41	216.45	217.75	217.72	216.31	215.79	217.39	217.34	217.39
204.16	203.43	203.36	205.34	203.69	206.06	204.31	204.83	204.3	202.78	205.39	204.03	202.16	203.46	203.55	201.93	201.93	204.52	204.22	204.94	201.34	203.98	203.84	204.7	203.65	206.09	202.44	204.15	202.13	204.64	204.58	203	202.08	203.1	204.81	202.76	200.17	205.23	204.14	202.96	203.83	204.17	203.33	203.1	201.42	204.68	203.59	204.47	204.35	205.22
204.16	204.23	204.78	207.21	206.44	204.95	207.37	206.01	205.56	204.76	204.21	204.1	205.91	203.64	205.59	205.46	205.21	204.46	204.8	204.05	204.82	202.52	205.63	204.65	205.31	205.13	204.39	203.4	205.65	207.19	205.21	203.45	206.61	204.49	203.65	206.88	204.3	205.45	204.75	203.57	203.39	205.28	204.94	204.69	204.14	204.89	207.51	203.9	204.46	204.53
210.59	212.17	214.77	213.75	212.87	210.88	214.57	213.18	210.56	212.83	215.06	212.59	211.89	212.06	211.72	212.44	210.7	213.01	209.88	212.53	210.62	213.68	214.15	212.21	211.96	211.98	212.69	213.7	212.67	212.37	210.85	214.11	212.79	212.09	212.48	212.39	211.85	213.2	212.36	211.22	212.09	213.18	212.12	212.22	210.93	211.52	212.01	210.52	212.6	211.63
216.99	217.07	217.93	218.64	218.42	216.82	218.12	217.09	216.93	219.12	219.97	216.31	219.19	217.27	219.29	217.92	218.19	216.45	218.56	219.84	215.18	218.19	219.52	215.73	220.19	217.72	218.96	217.99	216.65	219	219.36	218.42	216.49	219.72	218.26	217.33	219.8	217.49	217.04	219.9	217.97	217.58	217.85	218.17	217.71	218.69	216.13	217.05	216.59	216.34
215.87	216.66	218.17	217.65	218.02	216.53	216.74	217.41	217.56	215.62	216.04	219.04	217.62	217.84	215.6	219.26	218.41	217.77	217.35	215.45	216.9	216.64	216.61	216.93	215.19	215.42	218.04	218.42	216.98	220.01	218.4	214.81	216.73	217.96	216.05	218.67	216.54	219.37	215.58	217.91	217.85	214.97	216.66	215.79	217.2	215.7	217.86	216.98	215.56	216.82
205.08	204.38	204.39	206.8	206.71	203.36	203.63	208.46	205.34	205.65	206.36	208.04	206.96	208.66	207.28	205.68	205.41	207.35	205.91	207.79	206.74	205.25	205.6	206.85	206.58	205.95	207.08	203.83	205.43	205.23	205.04	205.11	204.78	205.96	207.87	206.44	206.89	205.29	206.17	208.02	202.46	207.67	205.62	206.31	204.87	206.2	207.4	205.94	208.83	205.5
210.84	212.73	211.48	212	213.42	211.75	211.53	212.25	209.79	211.95	212.54	212.58	211.48	210.06	212.96	215	212.51	210.63	211.15	214.01	212.88	211.06	209.64	210.95	212.79	212.5	212.15	212.51	212.71	211.02	211.3	210.72	213.15	211.65	211.9	212.39	210.75	212.06	211.4	212.59	212.06	213.27	211	212.68	212.5	211.97	212.52	209.7	210.72	211.82
209.36	208.2	206.98	208.46	209.54	208.88	208.38	209.38	208.83	207.87	206.51	207.57	209.73	207.78	208.88	208.13	207.4	207.51	206.75	208.81	206.76	209.82	207.82	208.32	207.56	209.14	208.97	207.06	208.62	208.12	208.89	209.45	208.92	208.11	210.71	205.26	209.55	209.85	208.67	207.85	207.86	207.39	209.11	209.8	207.43	209.23	208	208.78	210.15	207.14
217.23	215.17	218.12	215.62	217.52	216.26	218.24	215.36	216.54	216.23	217.96	218.08	218.2	217.06	217.46	218.15	217.67	215.16	217.63	216.19	216.17	214.47	216.3	215.09	216.62	215.14	216.56	217.21	216.73	217.73	217.15	212.88	217.62	217.08	216.83	219.26	216.79	214.75	215.91	217.48	217.6	213.29	217.2	216.53	218.21	215.72	215.58	217.7	217.82	216.25
208.68	208.43	208.89	208.69	209.05	207.43	210	209.38	206.19	206.95	208.49	207.56	209.97	209.28	208.44	209.84	211.13	208.82	207.69	208.29	206.84	210.41	208.1	208.89	210.03	208.32	209.18	208.09	208.46	206.6	207.91	208.08	210.3	209.15	209.04	208.25	206.59	208.06	208.67	209.32	211.5	208.84	208.4	211.11	209.81	208.96	209.34	208.81	208.67	206.63
199.91	201.73	200.12	199.62	201.06	200.18	200.79	201.37	199.29	202.32	197.32	200.75	199.5	201.56	199.73	199.25	197.7	200.3	201.6	200.7	200.11	199.19	200.91	198.24	201.29	200.01	198.45	200.57	200.13	199.34	202.55	200.18	199.15	201.98	200.98	200.84	200.44	198.44	199.69	200.34	199.82	199.5	200.92	199.87	200.94	200.77	199.83	202.42	199.18	198.58
207.47	209.27	212.47	208.39	209.36	210.3	208.66	210.2	211.3	211.26	209.6	213.47	211.03	209.84	208.79	209.23	207.6	210.88	209.71	208.14	211.46	210.64	208.43	208.16	208.36	209.03	212.15	211.29	210.17	211.01	209.04	208.47	209.95	209.82	211.84	208.22	210.18	211.25	209.16	210.33	209.81	209.94	208.89	206.17	209.27	210.17	209.09	210.15	208.86	208.69
202.36	207.05	202.61	202.62	203.16	207.46	202.28	202.46	202.78	202.38	203.99	203.12	205.25	204.54	199.08	204.58	205.8	202.92	202.81	204.87	200.82	205.28	205.59	204.74	201.82	204.06	204.93	204.25	203.76	205.57	204.36	204.96	205.12	204.31	203.6	205.28	203.12	202.34	204.02	204.99	203.86	202.93	202.82	204.62	203.14	202.35	205.09	204.23	205.59	201.97
210.23	210.16	208.77	210.08	210.68	208.44	209.02	210.06	211.13	209.07	210.04	209.44	209.94	209.21	209.8	208.08	210.67	208.4	209.23	208.94	211.81	209.21	209.79	209.45	208.63	208.28	207.63	211.22	209.76	208.57	211.43	210.53	209.79	209.4	208.3	211.39	207.13	210.37	209.16	208.83	210.5	208.15	210.56	210.75	208.62	208.07	207.27	209.38	209.51	208.85
211.01	210.86	213.26	211.81	211.15	210.16	212.99	210.56	210.97	211.77	209.23	212.44	213.09	212.08	210.39	212.84	210.03	210.79	213.88	212.9	210.52	212.49	213.67	211.3	211.06	212.35	211.73	207.92	211.58	214.41	209.91	212.36	215.02	212.31	213.07	212.89	213.46	212.59	213.95	211.81	211.84	210.45	209.65	209.88	211.03	212.93	212.05	213.08	209.68	209.92
220.05	217.59	217.52	218.49	216.98	218.77	219.72	218.77	218.15	218.66	217.96	217.01	217.8	215.99	217.1	216.08	217.87	217.68	216.36	217.39	216.93	216.5	216.93	217.9	216.67	217.62	217.06	219.52	215.72	217.21	216.67	218.25	217.63	215.87	216.41	216.67	217.64	217.59	217.95	217.17	216.76	217.48	217.28	219.04	218.44	217.13	216.02	216.3	219.54	218.64
213.44	213.73	212.28	214.43	213.34	213.52	211.45	211.52	213.63	214.32	211.95	213.44	213.4	212.87	214.69	213.15	212.17	213.13	210.5	211.41	212.6	211.83	213.76	211.76	215.42	213.2	213.85	210.14	214.18	213.92	211.84	212.86	216.46	214.2	214.46	212.69	211.97	215.28	213.7	210.61	211.54	213.18	213.11	212.74	211.53	213.37	214.44	213.85	214.79	214.41
215.5	212.1	213.44	210.86	210.14	212.81	210.02	212.04	212.39	210.81	213.28	212.69	211.04	213.41	211.12	211.33	211.19	214.33	212.84	212.25	212.67	210.06	212.34	210.37	212.63	211.54	213.78	210.39	212.89	214.1	210.89	210.58	212.52	211.41	213.31	213.47	212.23	211.64	212.82	210.11	209.15	212.73	212.55	211.79	215.1	212.61	214.32	212.98	211.54	210.04
200.55	198.83	200.32	200.18	198.64	200.03	197.92	199.55	197.93	201.03	200.33	198.33	198.52	197.6	200.69	198.93	199.35	198.36	199.92	198.62	197.47	198.62	198.23	202.62	200.2	197.68	199.84	198.45	197.05	199.04	198.64	199.05	198.75	199.24	199.44	196.81	200.21	201.81	200.33	198.23	198.89	200.67	198.68	200.18	200.39	197.24	198.72	200.62	198.69	199.47
194.32	193.59	193.03	198.6	193.62	194.58	195.37	194.11	194.38	196.74	194.93	195.85	191.31	196.33	191.93	196.54	192.11	192.95	194.59	195.94	196.08	194.05	195.2	194.62	195.78	196.91	195.71	195.98	194.27	195.39	194.73	195.93	195.56	194.24	197.11	194.41	197.82	194.92	195.52	194.72	193.55	195.56	194.66	195.14	195.48	195.1	194.13	195.95	195.49	194.31
201.86	199.68	202.41	202.2	199.73	200.63	199.56	200.75	198.5	202.5	199.25	201.49	200.57	199.44	202.12	200.3	202.28	200.37	199.63	199.87	198.96	201.1	201.71	201.45	200.91	200.45	199.82	198.3	200.41	202.47	199.9	201.27	199.65	200.64	202.35	200.56	200.63	200.33	198.56	198.16	198.64	201.54	199.8	199.18	200.93	200.1	201.13	200.28	198.75	201.64
204.39	204.58	205.59	204.45	204.65	205.33	202.56	205.11	205.62	205.49	203.24	205.31	203.09	204.13	206	206.17	204.36	203.35	204.85	204.09	205.19	205.43	206.04	205.28	203.6	203.18	205.87	205.05	205.9	203.55	204.83	204.3	204.27	205.04	205.83	203.48	204.75	206.06	203.71	203.95	204.51	205.49	205.13	204.66	202.05	204.89	203.42	204.75	203.9	204.96
209.24	210.13	207.44	208.27	207.68	209.63	210.88	203.99	208.31	209.49	208.83	208.42	207.66	208.42	207.78	207.36	208.28	206.62	209.31	209.24	208.47	207.24	206.99	211.03	210.8	210.71	209.12	208.11	208.87	208.99	207.74	208.97	208.78	208.47	209.51	208.69	207.22	209.07	208.84	207.34	209.13	208.41	207.67	206.96	205.85	206.68	208.16	208.15	208.47	206.33
203.15	200.59	199.79	201.77	199.64	201.16	200.18	200.72	200.81	199.39	201.32	200.11	201.34	200.19	200.82	199.87	201.46	199.33	198.92	199.76	201.05	200.63	199.11	199	198.88	199.92	199.55	199.68	197.41	202.89	200.87	202.22	200.42	201.21	199.87	201.06	200.64	201.37	200.27	199.94	199.72	200.18	200.8	200.57	199	201.36	201.64	199.73	200.83	201.31
208.12	206.03	204.98	205.64	206.2	204.81	206.93	207.18	205.9	207.08	206.61	206.86	206.68	206.48	204.53	208.34	204.77	206.69	208.25	206.36	205.88	206.55	208.57	205.66	208.13	206.81	206.32	206.05	205.18	202.9	207.77	206.26	205.73	208.73	204.88	204.81	206.36	205.39	205.59	208.05	206.44	203.84	207.65	205.71	206.6	207.41	205.01	205.13	204.6	205.11
204.51	205.09	204.1	199.96	202.65	204.72	202.42	203.25	205.02	203.27	204.57	202.57	203.22	202.69	204.16	206.27	204.39	204.9	204.33	203.78	204.5	202.75	203.36	201.67	203.38	203.16	202.4	205.1	203.83	203.25	202.9	203.75	202.27	202.79	205.37	205.02	205.08	202.77	203.95	202.87	201.56	204.86	203.06	204.03	205.15	202.7	204.37	202.93	203.71	203.13
209.28	209.65	207.72	208.48	205.88	204.54	209.3	208.15	207.96	206.26	205.14	207.86	205.68	209.06	209.12	205.4	209.28	206.82	208.77	207.87	207.57	206.46	206.85	206.86	206.44	208.98	207.47	209	209.59	207.67	208.6	209.01	208.46	208.14	210.23	206.65	207.13	208.12	206.76	207.11	210.57	207.83	208.84	206.19	206.9	207.63	205.33	207.06	208.75	209.03
208.48	208.12	209.13	211.05	207.8	210.98	210.02	205.32	210.29	205.18	210.1	209.34	209.27	205.93	208.64	210.34	207.27	208.47	209.08	212.75	206.32	207.88	207.88	206.9	208.04	210.1	208.25	206.93	207.75	205.69	210.25	209.88	207.9	210.55	208.56	208.63	209.59	210.55	208.31	209.72	212.29	209.88	210.03	209.96	207.09	208.48	207.45	209.4	209.28	210.02
217.78	215.47	217.45	218.36	213.81	218.95	215.01	217.12	218.16	216.39	218.3	216.09	218.84	217.51	215.44	216	217.72	216.44	218.79	217.91	216.08	218.79	216.08	215.49	217.74	216.46	217.24	216.82	217.42	216.47	219.52	217.73	217.41	216.73	216.77	218.19	216.63	217.16	216.96	219.37	216.74	216.41	216.53	218.86	217.88	214.57	216.71	215.24	216.72	217.19
205.34	205.34	202.91	204.31	203.78	204.1	202.83	204.94	206.05	202.14	202.99	203.05	201.77	203.9	202.87	201.81	204.03	203.1	201.79	205.1	203.29	201.5	203.49	202.6	202.49	202.72	204.09	202.42	203.48	203.32	200.54	203.1	205.71	203	204.08	202.69	202.35	204.73	202.78	204.88	203.89	203.62	203.59	205.59	202.82	202.18	203.61	205.32	203.61	199.9
205.17	206.46	208.46	206.26	207.16	206.68	206.93	206.27	206.65	206.93	205.49	207.37	209.82	206.7	207.61	205.76	208.62	208.14	207.94	207.8	207.63	206.96	207.32	208.14	208.72	206.57	207.45	205.24	205.8	205.49	206.69	205.99	209.85	207.8	206.39	209.64	208.15	207.38	208.61	206.71	207.07	206.2	207.84	208.64	208.89	207.9	207.99	207.95	210.06	209.13
204.95	202.64	203.54	205.7	203.24	203.77	202.78	201.67	203.56	203.98	203.83	202	201.98	206.16	202.04	205.34	205.04	202.89	202.79	204.21	203.05	202.54	204.23	200.15	202.91	203.52	203.13	202.56	204.09	200.23	203.07	204.4	203.9	203.99	204.27	204.26	204.65	202.96	201.58	205.71	205.87	203.11	204.46	204.62	204.83	205.03	202.39	201.99	200.96	203.77
206.79	209.75	207.36	209.01	209.35	207.76	208.37	208.76	207.82	209.4	209.56	207.67	209.74	209.72	209.66	209.16	210.57	209.23	208.57	208.3	206	210.06	209.72	208.16	209.27	210.05	207.82	208.81	207.1	209.64	210.57	210.08	208.01	209.01	208.23	207.85	205.59	210.11	206.94	209.25	209.25	208.79	211.09	207.47	211.89	209.31	208.43	208.84	207.18	211.1
212.51	212.82	211.76	213.07	212.13	212.26	212.42	212.39	211.16	213.9	212.93	212.55	213.92	213.6	213.49	212	212.52	212.93	210.99	213.14	209.54	212.92	212.12	209.77	211.57	211.81	210.11	212.21	212.02	214.44	212.22	214.16	212.57	212.46	211.64	212.71	212.45	212.98	209.22	213.65	211.24	212.2	212.21	213.43	212.61	212.44	212.64	212.33	212.76	211.71
208.04	211.08	209.44	208.87	209.83	212.36	208.95	208.84	210.33	206.63	211.78	208.12	207.97	208.16	207.37	210.29	208.86	211.32	208.55	205.85	207.02	210.69	207.47	209.04	210.48	206.51	208.73	208.26	208.38	209.73	210.06	210.09	208.63	207.91	209.44	211.21	209.15	208.09	210.12	209.16	210.46	208.42	208.22	208.3	210.68	208.27	208.32	210.39	208.26	208.6
212.22	211.51	210.79	213.51	209.86	213.8	211.6	210.85	213.51	210.95	211.84	212.83	209.74	212.45	211.73	209.99	212.89	211.72	211.2	212.2	211.6	212.09	211.88	211.55	211.72	211.06	212.77	212.97	211.41	211.61	211.57	213.56	212.26	210.36	212.37	213.78	214.2	214.23	215.36	212.62	210.91	211.77	211.14	215.16	209.17	214.2	209.51	210.63	212.86	210.25
207.19	205.67	206.36	203.71	203.72	206.46	202.33	203.91	205.79	205.4	204.48	205.33	204.91	203.72	206.22	204.61	205.51	206.11	203.98	205.35	205.54	206.6	205.28	204.18	204.46	204.17	207.29	203.9	203.99	205.92	205.98	204.79	204.88	205.04	208.2	205.5	203.61	206	203.94	205.29	206.26	203.97	202.26	204.26	205.78	205.8	205.17	202.87	205.79	205.35
218.38	215.99	218.44	215.06	215.97	216.12	216.58	217.88	216.71	216.54	215.43	216.13	215.01	217.7	216.93	217.74	216.72	215.91	218.23	216.71	217.31	217.09	215.78	219.28	214.69	215.87	214.79	215.74	218.46	217.02	216.26	216.72	217.61	217.02	219.51	217.85	215.98	215.07	216.02	214.66	216.83	216.08	215.79	217.38	215.85	217.76	216.45	218.27	218.49	216.3
206.62	210.27	207.97	204.65	207.79	210.38	205.74	207.75	205.53	209.63	207.67	208.35	206.93	205.85	208.73	209.01	207.06	207.65	209.56	206.8	206.97	208.17	206.53	206.78	205.86	206.91	208.44	206.22	207.9	208.31	207.78	207.24	206.31	208.33	206.98	205.44	208.2	206.91	208.45	208.54	206.7	205.7	209.07	207.91	208.46	207.39	209.01	207.6	207.43	207.43
219.07	217.27	217.39	217.39	217.76	216.68	217.66	215.46	216.92	216.42	218.81	216.57	217.9	216.37	217.15	218.02	217.21	216.94	217.23	217.29	215.41	216.94	217.87	216.44	215.79	216.42	216.08	216.53	219.58	216.3	218.71	217.5	217.83	219.28	217.23	217.48	215.1	216.53	216.03	216.9	216.35	216.33	216.27	216.57	218.18	216.3	217.48	217.06	216.66	216.39
218.57	215.83	217.07	216.45	216.05	217.53	217.1	217.1	217.89	218.73	218.57	218.08	218.68	218.42	217.55	216.03	216.54	217.27	216.58	217.76	218.06	217	219.27	217.49	218.85	215.67	215.3	216.23	217.12	216.7	217.36	217.85	217.11	217.08	216.84	215.76	216.71	218.43	217.77	216.46	214.83	218.62	218.2	218	216.41	216.59	216.4	217.09	218.11	217.88
208	207.7	206.17	209.55	207.55	205.84	205.24	206.62	207.22	207.24	207.45	206.71	206.87	208.05	210.19	207.08	208.38	208.91	209.18	207.07	207.84	208.13	207.32	206.37	209.64	206.81	209.24	206.33	206.23	209.93	208.98	209.14	207.22	206.85	207.5	206.42	210.38	206.39	206.34	206.43	208.91	207	209.54	206.31	207.73	207.8	207.72	208.02	209	207.73
203.74	204.21	205.83	206.17	204.44	206.13	205.85	204.11	205.52	206.01	207.07	206.44	204.59	204.91	206.09	205.22	205.37	205.46	205.9	205.28	205.25	205.64	207.07	207.74	201.19	206.92	206.13	206.12	207.05	204.38	205.64	206.53	202.95	204.24	203.12	206.65	207.42	206.06	205.17	204.77	207.21	203.3	207.09	205.76	205.4	205.56	205.13	205.13	203.96	205.36
200.16	203.34	202.65	204.55	203.92	202.05	203.82	201.16	203.53	202.85	205.21	201.69	205.32	206.21	203.25	204.31	204.07	202.28	203.11	202.95	201.32	203.54	205.93	202.09	203.53	203.02	206.33	204.03	203.21	204.38	201.95	201.91	202.81	202.04	202.57	203.83	205.1	204.33	203.01	203.08	200.73	200.79	203.74	203.05	202.38	200.96	200.98	206.64	205.43	201.18
217.59	217.52	216.95	218.3	217.73	216.03	218.13	216.62	219.13	216.16	218.17	214.88	216.56	217.98	216.27	216.53	215.89	214.51	216.99	215.28	215.7	216.99	218.15	217.01	218.58	217.22	216.82	216.04	220.09	216.67	216.29	214.44	216.53	218.16	218.05	215.91	218.22	216.96	217.7	216.48	219.54	217.55	217.33	213.66	216.46	218.19	216.62	216.96	217.79	216.07
196.44	195.01	194.32	195.62	195.1	194.89	194.08	192.64	196.05	196.5	197.86	194.76	198.7	194.15	193.03	196.03	195.7	197.51	195.83	194.13	196.96	194.73	194.92	192.74	195.24	196.18	195.63	195.4	195.15	193.69	194.36	196.79	194.65	193.04	194.74	193.01	193.21	193.51	195.55	194.57	196	194.86	196.68	193.89	198.1	193.49	195.61	195.02	195.12	194.44
203.21	201.02	201.98	202.15	202.59	202.37	202.6	202.89	202.66	205.57	203.01	201.67	201.36	201.21	203.62	201.57	205.05	202.24	203.62	202.36	202.4	205.35	203.03	204.25	202.19	201.88	202.59	205.04	202.1	200.95	203.64	202.94	202.71	204.49	203.79	203.37	203.39	203.08	202.31	201.93	206.09	203.7	203.64	204.46	202.93	202.89	199.71	202.89	200.76	202.24
200.55	203.94	202.33	201.36	204.33	203.18	202.23	205.78	202.73	203.7	204.85	204.57	203.82	203.23	203.63	203.57	203.75	203.36	204.71	204.26	203.37	203.07	203.33	203.15	204.21	204.21	202.04	200.97	201.91	204.79	200.72	203.04	204.99	206.24	201.25	203.35	203.99	200.42	202.47	204.36	204.14	203.41	204.07	203.15	204.07	203.07	203.88	202.42	199.4	202.05
196.67	200.62	197.88	198.38	199.14	199.16	199.17	199.42	199.09	198.01	199.99	200.61	198.22	198.84	199.49	197.8	199.54	198.08	196.55	197.24	196.93	198.81	198.82	200.1	197.34	199.58	200.57	198.68	200.43	199.32	199.29	199.25	196.58	197.47	198.65	197.79	196.71	199.87	197.03	199.51	198.18	198.7	198.47	199.63	198.89	200.15	196.88	196.69	198.39	199.74
203.32	201.47	202.69	202.49	201.73	204.6	202.31	202.4	204.78	202.29	202.6	201.8	203.58	201.95	200.9	203.04	200.29	203.55	202.88	201.35	202.49	203.48	201.37	203.8	203.17	202.41	205.13	203.14	202.95	203.47	203.15	204.98	204.67	205.65	201.03	202.79	199.28	204.19	203.7	204.56	204.47	203.19	200.74	202.95	202.25	200.66	202.49	202.84	202.7	201.98
204.55	205.84	205.24	201.28	203.81	203.14	204.5	202.36	204.65	203.82	201.82	201.74	203.46	203.29	201.77	202.39	201.67	204.11	204.3	205.23	204.04	201.36	202.73	204.44	206.27	203.5	204.17	202.7	203.47	201.61	202.86	202.88	203.13	202.67	206.13	200.35	203.51	202.71	203.03	202.05	202	203.92	203.71	206.01	202.9	205.36	203.14	205.86	202.63	203.26
216.48	217.38	217.05	216.4	216.78	216.64	217.42	218.55	216.56	216.13	218.85	216.18	219.64	216.38	216.54	216.89	216.1	217.28	217.03	215.38	215.58	217.33	216.87	217.6	217.85	215.61	216.78	217.31	215.65	215.46	215.45	216.07	215.87	217.76	216.19	215.2	217.26	217.69	219.38	217.51	218.81	215.65	214.73	216.49	216.54	216.5	217.74	216.52	218.22	216.29
210.44	206.4	210.31	205.35	209.93	209.07	208.95	210.78	207.99	209.24	208.26	208.33	207.64	208.66	208.91	210.11	209.49	207.7	209.88	208.89	205.57	208.39	207.37	208.7	210.09	209	207.71	208.54	209.45	207.98	208.76	207.58	212.21	209.88	208.52	208.85	207.56	208.44	209.03	209.24	208.07	207.09	208.56	206.11	207.65	208.53	207.41	210.33	210.24	208.02
206.28	208.7	209.17	206.43	208.22	207.95	208.53	208.16	207.95	208.6	206.97	207.77	208.51	208.88	208.08	207.98	207.43	208.07	206.72	205.77	209.4	210.54	206.22	207.53	208.58	206.36	207.03	207.36	208.19	208.83	208.89	208.02	207.08	206.92	209.28	206.85	207.16	208.29	208.31	206.16	209.52	207.71	207.16	205.88	208.08	205.81	207.66	207.43	207	208.74
202.69	203.7	203	206.27	204.13	205.22	202.42	204.77	203.24	204.76	202.73	202.28	203.81	204.58	203.29	204.66	202.05	202.35	205.85	206.06	205.15	202.58	202.58	206	203.83	205.1	205.55	204.9	203.37	204.59	202.78	206.23	203.53	202.49	203.22	206.36	202.98	203.6	204	203.65	204.48	204.56	203.73	207.41	203.19	205.2	202.83	203.32	204.48	203.23
211.08	209.49	209.78	212.52	211.32	212.94	210.68	210.68	211.48	212.92	210.92	212.96	212.01	209.37	211.96	209.54	211.32	209.83	212.53	211.02	212.07	211.92	210.22	211.53	212.97	212.68	213.23	210.8	211.71	213.13	213.03	213.26	212.17	213.02	210.65	212.33	212.53	211.47	211.56	211.82	211.22	210.96	210.57	212.05	209.32	210.65	211.44	211.02	212.5	213.42
211.67	211.28	211.99	210.86	211.36	213.52	212.57	211.45	211.14	211.14	211.12	210.1	211.24	212.19	213.06	211.4	211.04	211.82	211.42	209.73	210.76	210.59	213.69	212.23	212.25	211.59	210.01	210.52	210.68	211.57	212.57	211.67	209.91	212.97	210.01	212.27	210.99	212.58	212.99	210.91	210.25	211.83	211.04	210.87	212.35	211.04	210.39	210.28	212.16	210.19
209.59	208.16	208.3	207.12	208.35	208.1	208.51	209.09	208.97	208.72	207.99	208.42	207.22	208.16	209.28	207.5	208.29	208.36	207.33	206.7	209.76	207.44	208.56	209.05	207.73	207.15	210.4	208.88	209.93	206.52	209.06	209.12	208.98	207.17	206.63	207.39	207.94	209.38	205.93	206.4	208.37	207.17	207.62	207.89	208.48	206.66	206.37	209.79	208.67	207.69
197.96	198.63	200.48	198.52	198.71	197.19	197	196.63	198.38	197.03	199.63	198.49	201.2	198.7	199.86	199.13	199.03	198.11	198.17	199.21	197.26	198.76	198.41	200	200.11	200.03	199.71	198.97	199.96	201.06	198.25	197.81	197.71	199.7	200.01	197.27	198.01	199.05	198.59	198.1	200.96	198.7	198.49	198.64	197.79	197.06	195.79	196.8	199.77	197.82
198.85	198.19	197.89	197.58	198.53	198.86	199.81	196.84	198.43	199.41	199.4	198.7	196.72	197.6	200.94	199.36	199.68	197.15	196.55	198.9	199.87	197.38	198.89	199.05	200.25	198.68	200.1	197.88	196.97	199.74	199.76	199.32	198.57	196.01	198.43	197.15	198.21	198.52	199.44	199.39	199.23	198.12	197.98	199.32	197.8	198.48	198.89	199.14	197.35	197.83
208.54	209.69	210.22	210.6	207.18	209.56	208.39	208.53	208.24	209.83	207.91	206.75	209.56	211.57	207.55	207.84	208.45	207.94	209.73	208.71	209.9	208.21	207.92	205.3	206.8	208.64	210.23	209.39	205.73	208.03	208.58	208.12	209.21	206.36	209.11	207.85	209.26	210.99	209.48	207.62	207.99	207.94	209.35	205.95	209.65	210.56	208.71	209.95	208.22	208.37
215.32	214.09	214.66	215.43	215.44	215.02	213.14	215.52	210.87	213.03	214.5	214.31	214.54	214.83	213.42	215.19	212.51	213.83	212.29	214.74	212.44	211.86	214	214.34	213.41	213.44	213.7	214.14	213.59	214.85	214.29	213.52	213.27	212.81	214.57	215.68	214.84	212.91	212.65	216.81	213.11	216.27	212.7	214.14	212.41	213.83	215.81	212.51	213.99	212
207.84	208.54	208.93	212.11	209.86	207.2	211.65	207.89	209.83	209.97	209.32	209.91	207.57	209.5	208.79	208.73	210.06	211.85	208.55	208.99	207.84	209.75	211.61	208.19	207.26	208.88	207.96	209.31	208.94	209.5	209.45	209.26	207.45	210.78	205.36	211.23	211.19	208.91	207.13	209.26	206.87	210	209.93	210.16	208.26	210.96	211.15	207.51	208.88	210.52
203.22	206.88	204.64	202.92	202.44	201.4	203.23	202.26	203.54	203.93	205.61	203.22	202.19	202.29	201.25	203.62	202.89	203.29	204.46	204.54	205.13	200.5	202.44	202.95	202.63	203.12	203.19	205.26	203.49	202.29	203.32	203.34	202.54	205.23	203.32	203.81	202.81	203.36	203.66	201.69	203.2	203.13	204.21	204.83	203.55	202.73	202.99	203.76	202.95	202.89
201.16	204.37	202.14	203.81	202.87	203.01	200.2	203.81	204.18	203.81	204.4	204.1	202.85	203.74	204.07	202.89	205.82	203.15	203.94	202.38	203.28	205.42	202.86	202.6	203.87	203.89	205.93	202.82	202.81	203.64	205.63	202.88	204.98	204.14	204.36	202.95	202.5	204.96	201.68	204.58	201.39	203.85	205.95	203.88	206.55	203.76	204.36	203.17	203.07	204.11
210.93	212.77	208.51	213.18	211	211.39	212.98	211.19	210.76	211.57	211.04	210.82	212.44	212.29	210.96	213.04	211.64	210.86	214.1	211.89	210.36	213.17	213.96	210.91	213.48	210.75	212.95	213.63	211.88	213.5	210.95	211.64	211.98	211.55	214.71	211.6	210.56	210.31	210.18	210.94	213.7	210.85	211.26	212.27	212.25	211.36	212.45	211.74	211.74	211.9
203.55	201.78	202.62	201.39	203.28	203.95	202.21	202.17	204.44	203.23	201.56	204.35	202.85	202.25	201.8	202.97	203.68	201.89	202.52	203.4	203.74	204.59	205.05	202.76	202.84	203.1	200.93	205.28	204.13	203.34	203.32	202.9	203.15	201.66	204.45	202.91	204.84	203.29	205.07	205.08	200.77	204.42	205.44	200.26	204	202.15	203.65	201.53	203	202.84
209.66	207.94	205.49	208.35	208.77	209.05	210.85	210.67	210.67	205.81	208.7	207.7	208.63	208.31	208.72	208.85	207.54	206.14	209.51	210.77	207.92	208.69	208.98	208.73	209.06	208.33	207.06	209.79	205.89	208.31	209.28	209.71	206.94	210.21	209.11	207.29	209.09	208.42	206.85	210.05	207.39	206.93	209.24	209.63	208.58	208.46	208.76	209.2	206.82	208.52
216.9	213.72	213.85	213.98	216.45	214.13	215.19	215.02	215.39	212.48	214.86	215.25	213.91	213.4	214.02	211.08	213.3	214.18	215.72	214.23	215.21	214.03	215.76	213.83	214.14	214.56	211.75	215.39	214.19	211.88	213.3	213.5	212.39	213.79	216.94	212	213.76	214.88	212.94	213.94	214.31	215.31	214.93	213.66	213.17	214.59	212.84	213.11	213.97	214.71
205.04	203.38	202.8	203.24	202.17	203.39	203.13	202.39	201.81	201.86	204.74	204.42	204.5	200.79	203.96	203.06	203.5	204.9	204	203.93	205.85	205.76	204.46	202.45	205.53	202.82	203.86	205.46	202.98	202.73	202.91	205.15	204.03	204	205.15	204.01	202.27	204.44	204.03	204.04	199.65	202.42	202.52	203.09	204.69	203.95	202.99	204.7	203.56	202.9
207.39	207.89	208.01	205.16	207.39	209.39	209.37	208.53	208.27	208.24	208.12	208.45	209.53	207.63	208.01	205.67	206.87	206.92	209.53	204.58	207.02	205.39	207.1	207.74	208.27	205.26	208.25	207.72	210.56	207.43	207.34	208.35	207.97	207.05	208.3	209.28	208.25	207.11	205.71	205.36	206.83	207.68	207.24	206.35	205.67	205.8	204.68	208.24	207.71	206.68
204.79	203.84	203.52	203.36	203.45	203.83	203.33	202.06	202.27	202.74	203.44	206.42	205.93	203.38	203.85	203.62	204.21	207.39	203.42	202.75	202.59	205.21	203.82	203.99	204.21	204.53	202.61	203.77	207.22	205.04	201.41	204.8	205.23	203.03	203.13	206.29	206.99	203.39	204.18	203.38	202.74	204.33	204.49	202.85	204.66	202.32	203.74	204.29	204.94	203.85
206.45	201.7	204.01	203.94	202.49	203.04	202.11	201.57	206.82	202.52	203.14	203.24	204.18	202.22	202.23	203.48	202.35	201.19	203.91	203.19	203.96	203.28	203.73	204.21	204.03	203.55	202.6	204.99	205.07	203.78	204.58	206.7	204.28	205.87	204.01	206.54	202.73	202.69	203.72	203.07	205.52	204.26	204.77	203.44	202.66	205.33	203.36	204.31	201.84	203.14
207.22	208.28	207.69	209.64	206.8	208.35	208.62	208.01	206.74	206.97	208.7	207.04	208.85	207.18	207.22	205.98	208.11	208.35	209.86	205.67	208.7	206.98	206.98	207.54	207.9	208.41	205.97	206.81	207.23	206.29	205.95	208.61	209.62	207.36	208.28	206.18	208.73	208.26	208.75	207.43	207.65	204.83	207	205.62	208.62	209.26	205.92	207.89	206.61	207.13
199.36	197.91	200.13	201.75	199.23	200.15	198.89	199.38	199.98	197.69	199.1	198.3	200.16	200.36	200.11	197.33	200.8	199.61	199.8	199.78	198.41	199.77	200.36	200.31	197.78	198.81	201.26	198.65	198.21	199.91	199.1	201.57	200.91	200.15	198.54	199.58	198.53	200.68	201.44	199.88	200.19	199.82	196.98	199.41	200.71	200.27	198.32	199.4	202.35	198.21
212.32	214.12	213.01	212	215.11	212.73	212.29	214.15	212.74	213.65	213.64	211.61	214.52	213.13	213.78	213.4	213	213.51	214.9	212.62	214.74	213.77	213.74	214.87	212.37	211.91	213.64	214.51	212.88	213.33	215.29	214.55	215.6	214.64	212.69	214.02	214.04	213.4	214	214.99	211.93	214.51	213.48	213.98	214.6	212.56	213.46	212.66	215.16	213.95
210.85	207.25	207.79	210.68	209.92	209.46	205.99	207.72	207.93	210.11	207.09	209.09	208.68	207.35	209.74	209.22	207.02	209.03	206.9	207.64	208.18	207.58	208.97	208.09	209.15	208.89	209.31	209.47	211.6	209.57	210.89	209.17	208.46	207.21	209.2	207.65	207.85	208.19	206.93	208.28	207.96	210.06	208.37	210.08	209.83	206.72	208.4	209.57	212.07	210.56
207.51	208.31	209.93	210.43	207.93	207.89	210.24	210.37	206.26	207.83	208.46	208.29	209.08	208.6	207.01	206.67	208.88	210.14	207.97	210.38	208.49	210.63	208.19	209.6	207.63	206.12	207.37	209.79	208.47	209.13	206.58	208.78	206.41	206.03	206.99	211.83	205.93	208.46	208.69	207.98	207.9	207.72	207.99	208.6	208.41	206.8	209.93	205.74	209.49	208.02
208.72	208.02	207.55	205.81	207.93	208.6	208.76	209.37	206.39	208.38	206.48	208.25	208.42	209.61	208.09	209.97	210.24	206.53	208.76	206.79	210.05	209.78	207.79	209.4	206.99	207.79	209.94	206.98	208.14	207.13	208.69	209.48	209.55	207.55	208.28	206.64	208.76	209.68	210.07	210.25	208.68	210.67	208.34	210.36	208.56	209.73	207.7	207.24	206.24	206.8
209.14	208.65	210.06	210.28	210.45	210.22	210.92	210.65	210.29	209.7	210.97	210.79	208.81	207.71	210.6	209.01	208.94	209.95	208.99	209.89	209.79	211.05	208.23	206.49	209.48	206.66	209.22	211.57	208.57	207.28	208.04	212.58	210.32	211.16	208.74	210.11	210.99	209.8	209.89	209.34	210.31	208.9	208.34	212.04	209.14	210.43	210.9	209.12	208.03	208.82
202.53	203.36	203.23	201.3	202.62	206.24	200.46	201.37	203.23	201.18	201.78	204.04	203.48	203.39	202.77	200.1	203.51	203.17	199.96	205.09	204.84	203.44	203.74	202.36	202.46	201.45	202.98	201.41	202.58	202.35	203.64	201.54	200.91	204.6	201.8	203.25	203.8	202.59	203.13	200.82	204.61	202.77	202.98	200.89	201.41	203.67	201.74	203.72	201.26	203
209.88	210.22	212.33	210.35	211.95	211.02	211.31	211.43	208.34	212.79	211.97	211.44	210.09	212.68	209.08	211.53	213.38	212.27	211.6	211.46	211.14	212.57	213.73	210.05	211.45	211.25	211.4	211.17	208.27	210.63	211.82	210.61	212.21	210.87	214.38	212.91	211.78	211.62	211.72	212.92	213.41	214.56	211.99	211.12	211.49	209.5	212.58	211.83	211.28	211.32
199.1	200.36	200.02	199.27	201.24	201.32	198.82	199.11	199.2	200.23	198.56	202.18	197.52	201.91	200.15	200.37	199.93	200.24	199.72	198.43	198.6	201.77	199.73	199.61	202.35	199.64	198.72	201.16	198.07	200.13	199.97	199.43	201.13	200.8	199.16	197.76	199.33	199.28	199.84	198.53	201.33	204.1	199.33	201.09	202.22	198.91	198.7	199.57	199.63	198.93
210.75	213.24	212.12	210.08	211.83	211.93	208	212.36	210.55	212.19	212.05	212.06	212.24	210.72	214.99	211.42	213.86	212.61	210.9	212.46	211.41	211.81	213.57	209.88	210.54	210.51	209.48	210.92	214.73	211.07	211.74	210.7	210.81	210.89	210.31	212.18	212.21	210.41	212.04	213.46	212.66	210.44	212.13	211.95	209.96	212.52	212.11	213.44	211.26	212.58
201.75	203.41	205.9	204.88	203.75	203.27	201.49	205.89	203.2	203.93	203.87	203.25	202.14	203.56	202.07	205.5	205.26	202.31	205.07	201.91	202.76	202.12	203.99	202.47	202.4	203.39	203.63	201.28	203.41	203.51	205.66	202.4	202.54	203.09	201.72	204.98	204.11	203.55	202.58	203.88	204.71	203.65	203.26	204.01	206.63	204.94	204.26	204.14	204.7	206.22
210.81	214.04	212.03	212.19	216.02	213.65	212.67	214.57	212.63	213.29	213.14	211.36	212.9	213.61	212.65	212.69	213.04	212.84	211.4	212.95	211.33	213.62	212.24	213.3	212.6	213.87	213.87	211.71	211.65	210.73	212.79	211.3	214.28	211.02	213.82	211.21	211.16	213.63	214.24	210.24	210.65	213.36	211.57	213.13	211.83	213.22	213.77	213.47	210.91	209.84
206.3	204.18	206.75	205.41	207.89	208.09	207.1	204.84	206.82	206.31	205.61	206.45	208.11	206.43	207.1	204.88	207.01	206.9	206.55	205.67	204.98	203.77	206.4	202.79	206.91	208.46	207.43	206.44	204.57	205.3	206.65	207.58	205.47	206.01	208.51	204.55	206.32	205.75	206.05	206.88	206.68	206.23	205.22	205.53	205.98	208.19	206	206.86	204.06	208.38
208.14	207.67	207.06	208.24	206.64	207.95	211.64	208.59	207.44	209.88	209.51	209.72	208.24	207.36	208.07	206.78	208.56	211.11	206.38	207.28	208.09	210.57	208.02	209.97	206.32	211.19	207.87	212.75	206.95	208.5	208.18	207.48	207.56	208.39	207.35	208.74	207.59	206.27	207.54	207.07	208.96	205.88	207.83	210.43	208.47	209.32	207.02	206.68	206.03	210.66
212.69	211.97	212.81	209.34	212.24	214.59	214.6	211.82	214.31	210.8	212.85	210.66	212.85	212.71	213.47	213.5	212.68	212.78	213.09	212.74	213.14	212.82	213.09	213.68	213.11	213.15	211.34	211.1	211.24	212.32	210.49	211.76	213.9	214.86	214.8	213.13	211.98	213.46	213.2	215.39	213.06	213.2	212.94	212.41	212.47	211.02	212.56	214.19	211.83	213.18
207.31	207.59	209.91	207.8	207.26	206.73	206.72	207.33	205.07	208.11	207.99	209.38	206.99	207.67	210.16	209	206.62	207.62	207.51	210.18	206.64	208.24	209.52	208.12	207	206.13	207.41	209.61	206.52	207.43	206.72	207.92	204.8	208.71	207	206.15	208.69	207.52	207.52	207.02	206.93	207.66	208.66	207.05	208.86	207.32	208.85	208.35	207.31	208.65
208.99	209.89	208.07	208.39	209.62	209.33	207.96	207.79	210.59	209.61	209.31	209.29	208.9	207.71	207.73	208.81	207.74	208.64	209.5	208.16	206.89	208.15	209.8	211.38	207.69	208.92	208.53	206.94	210.46	208.54	210.01	206.7	210.75	207.28	208.35	210.05	206.42	208.96	208.18	208.68	209.12	207.25	208.23	211.18	208.3	209.54	206.15	207.32	209.62	208.88
204.12	204.89	204.75	202.24	203.17	204.48	206.56	200.9	202.46	204.76	204.41	204.63	203.41	203.9	204.74	206.11	204.04	202.18	202.62	203.06	206.68	204.61	202.81	203.89	202.11	202.14	201.99	203.05	202.79	203.15	200.69	202.95	204.15	203.84	201.96	203.08	201.56	202.52	202.9	202.39	200.8	204.39	201.73	203.29	205.42	202.5	202.27	204.14	204.89	204.22
200.91	200.54	202.55	200.98	202.01	201.27	200.25	200.65	200.09	198.82	200.16	200.61	199.67	200.75	201.82	199.6	198.34	197.56	200.84	199.43	200.29	200.16	199.74	199.46	201.53	200.86	201.17	199.82	199.2	200.86	201.33	200.76	201.45	199.98	198.45	200.38	198.7	199.85	200.93	199.9	201.37	200.17	201.65	198.81	200.2	200.68	200.86	200.8	199.2	199.16
213.56	212.03	213.63	211.57	213.22	214.51	213.1	211.5	212.56	216.01	212.79	212.86	215.28	210.31	213.91	215.43	214.52	213.79	213.74	214.52	213.26	212.12	214.86	215.02	212.66	213.9	214.86	215.42	211.42	212.94	213.07	214.46	214.64	214.31	213.46	213.62	213.4	213.61	213.93	211.07	215.11	212.88	213.74	214.07	215.03	212.66	213.63	211.62	215.35	213.32
206.2	205.77	206.89	204.46	204.6	205.41	203.1	201.56	205.9	201.84	205.78	204.03	204.64	202.71	206.18	206.61	204.38	205.11	205.3	207.72	205.23	204.06	206.17	203.52	204.56	205.65	206.14	202.75	204.19	203.73	204.73	203.29	203.4	204.63	204.57	203.7	204.2	203.78	204.36	203.1	204.44	202.9	205.92	205.98	204.75	204.75	203.99	203.74	204.09	204.76
194.19	194.26	194.62	193.03	195.85	197.47	193.72	195.67	193.38	194.83	193.04	194.06	194.45	194.13	194.38	193.41	192.94	193.67	193.02	195.57	192.68	192.8	194.12	193.71	194.09	195	196.28	194.24	194.79	193.93	191.6	195.13	192.61	193.54	194.53	193.46	193.16	194.43	195.22	194.78	193.59	194.66	195.39	193.38	193.88	195.69	192.73	192.03	194.92	194.59
212.77	211.49	213.21	212.89	214.72	213.96	213.81	213.95	212.17	211.34	213.16	212.12	213.53	213.94	213.53	213.02	213.79	212.67	211.89	212.18	212.76	211.96	214.38	211.21	214.99	213.23	209.7	212.52	214.31	212.69	213.17	214.05	214.69	215.91	211.74	212.34	212.88	211.76	212.09	211.23	215.34	214.17	213	213.01	212	214.13	210.65	212.52	212.11	214.58
202.71	205.11	202.95	204.13	203.39	202.31	203.23	204.89	205.74	203	202.81	202.66	204.44	203.99	205.81	204.7	206.04	204.21	201.7	203.28	205.21	202.31	204	203.41	202.74	204.13	205.19	202.63	205.94	203.31	202.81	202.98	204.49	203.73	204.95	202.17	204.71	205.12	205.6	204.29	202.12	206.17	203.96	201.68	204.23	203.75	204.66	204.77	203.08	203.96
206.32	205.41	205.92	206.69	208.52	206.1	207.09	205.23	205.87	205.5	203.13	206.89	208.71	206.31	206.86	207.3	206.5	206.12	205.36	206.32	206.45	206.88	205.76	207.77	206.26	206.86	208.14	207.01	205.99	206.61	207.55	205.76	205.09	205.02	205.92	208.39	206.13	204.66	205.91	205.05	206.73	208.84	206.43	206.47	206.6	206.52	206.08	208.1	205.8	208.02
199.17	199.16	199.47	199.47	201.12	198.48	200.71	200.33	200.17	199.63	199.56	197.72	200.44	197.98	199.42	200.19	198.29	199.11	198.12	201.26	200.53	198.06	200.38	202.1	199.48	201.58	200.56	200.27	201.21	199.84	200.52	200.78	202.43	198.72	199.38	201.86	200.75	200.31	199.42	199.49	202.05	202.14	200.2	199.65	201.99	199.63	198.99	198.9	199.04	199.68
205.88	207.35	204.24	204.93	204.68	205.73	206.13	204.73	206.37	203.64	205.09	204.61	203.4	204.32	204.87	207.17	203.89	204.89	204.21	204.18	206.62	207.96	204.64	203.46	203.13	205.53	203.56	204.36	207.19	204.14	205.32	204.03	204.95	203.02	203.56	203.96	203.83	204.03	205.44	202.19	205.76	203.73	205.86	202.67	204.51	205.7	205.08	203.98	203.79	205.56
208.22	206.34	208.03	208.49	209.86	207.3	206.09	207.79	208.94	207.51	208.22	209.02	206.43	207.99	208.01	207	205.94	208.39	209.05	208.1	207.79	208.85	208.44	208.8	208.82	207.38	207.71	208.07	207.53	207	208.5	206.87	206.74	207.77	208.79	206.74	208.97	208.8	206.69	206.62	207.54	207.2	206.4	208.68	207.45	206.21	205.83	208.45	209.6	205.49
201.95	199.07	199.27	200.92	199.69	199.46	200.57	201.21	201.25	199.26	200.64	200.64	201.51	198.34	200.03	201.22	200	198.78	200.93	201.5	202.18	199.99	198.1	200.5	200.56	199.57	199.98	200.2	200.04	200.3	198.12	201.37	199.33	200.96	201.36	201.76	201.56	200.35	200.61	199.4	201.55	200.73	200.01	200.15	199.58	200.42	199.68	200.25	200.93	200.33
202.94	204.74	205.25	204.44	203.46	205.69	206.74	204.23	207.3	205.43	204	206.69	204.4	202.17	204.19	203.14	205.54	204.16	205.31	205.62	205.82	203.89	205.08	205.59	205.86	207.03	204.15	204.05	205.48	207.12	206.83	205.75	205.02	207.42	203.9	203.15	206.37	203.55	205.08	206.65	203.03	205.28	203.17	203.98	204.69	206.42	205.89	204.71	205.67	204.69
217.24	216.65	216.7	216.49	217.13	218.36	217.79	217.03	216.82	216.3	217.28	217.63	215.67	218.68	215.43	217.69	218.41	217.21	218.66	217.05	216.65	217.24	214.88	217.76	217.19	217.7	216.94	216.68	215.45	216.63	218.07	215.2	216.89	215.52	216	216.55	215.97	216.23	215.84	214.31	218.53	215.4	215.34	215.38	218.1	218.05	217.27	218.33	215.74	216.35
213.13	210.27	212.86	214.77	212.25	214.59	211.61	210.97	215.06	214.08	213.54	213.34	213.93	213.13	213.33	211.61	210.15	213.91	210.98	213.25	212.95	213.29	211.22	211.05	212.97	213.03	212.64	213.23	212.69	212.31	213.31	214.25	214.57	215	210.93	212.7	214.58	214.4	212.03	213.71	212.62	213.12	211.65	211.15	211.45	214.1	212.72	213.98	212.32	213.05
206.38	207.15	202.92	203.91	202.92	204.25	202.54	203.6	204.38	205.5	203.91	202.62	203.95	205.14	204.4	204.07	205.97	203.46	204.66	202.96	204.34	203.8	204.97	202.67	203.6	204.15	203.53	205.43	206.38	203.14	204.97	204.5	204.57	204.51	203.02	206.09	201.33	202.81	206.11	206.26	202.9	205.1	202.89	202.98	200.14	204.38	204.54	200.16	201.53	203.91
204.09	203.33	201.99	202.91	203.04	203.93	205.05	201.02	202.22	201.88	203.3	204.49	201.64	200.83	203	205.23	203.64	204.62	205.13	202.59	202.72	206.06	203.2	205.46	203.67	201.82	202.89	205.24	205.53	203.41	202.58	202.96	205.92	203	203.62	200.96	201.81	203.76	201.59	201.96	202.88	204.51	203.63	204.31	205.2	201.51	205.74	201.66	201.96	202.69
214.64	216.08	212.47	213.07	216.78	210.09	211.61	214.53	214.18	211.13	211.43	214.01	213.56	217.09	211.88	212.3	213.26	214.89	211.56	211.69	214.2	213.41	213.75	214.33	213.52	214.01	214.6	213.48	213.72	212.58	212.95	213.67	214.48	212.33	214.83	214.25	211.76	213.92	213.05	211.53	213.38	212.24	214.76	212.42	209.32	211.5	212.86	212.93	211.89	213.36
201.5	204.34	204.62	201.91	203.92	203.96	203.76	205.34	205.07	203.55	203.93	205.12	202.03	204.65	204.77	202.43	204.78	203.55	200.36	203.4	205.84	203.81	203.71	203.38	206.2	202.86	201.62	203.76	203.89	206.4	203.26	201.14	202.9	205.24	204.24	205.89	202.36	200.46	205.48	202.67	204.52	204.55	204.03	203.3	202.82	204.44	204.25	204.51	204.09	203.72
208.51	207.61	207.97	206.9	208.87	207.43	208.85	208.43	208.45	206.67	207.3	208.08	208.05	207.7	206.94	207.96	210.17	210.02	206.37	208.04	208.77	205.99	207.83	207.33	208.8	209.8	209.28	208.86	207.08	207.37	207.05	207.8	205.61	207.51	207.71	209.32	208.29	206.84	206.02	207.26	208.17	207.24	206.4	206.72	209.55	208.94	208.33	208.31	206.69	209.12
206.12	207.09	207.14	207.8	205.97	205.82	205.5	205.94	206.7	206.99	208.77	207.57	208.29	206.23	206.01	206.27	204.42	206.12	206.52	207.88	204.41	206.27	206.66	207.77	203.97	205.66	204.42	205.97	206.86	205.42	207.53	207.08	208.89	206.3	205.07	207.58	205.17	208.62	207.95	206.42	205.36	208.74	207.67	206.6	205.9	208	207.68	205.94	205.63	209.2
209.83	207.74	208.19	207.9	208.95	209.23	210.22	209.48	211.62	210.25	210.72	211.28	209.06	209.61	209.71	207.6	210.24	209.99	209.74	207.84	208.6	210.1	210.64	208.23	208.03	209.11	209.68	209.43	209.71	209.35	211.96	209.47	209.52	211.05	210.46	209.85	210.55	207.15	207.84	209.73	210.8	208.4	207.91	210.78	210.24	210.36	212.95	206.8	207.14	209.24
201.66	202.12	204.54	201.23	201.82	202.56	203.42	200.36	201.89	204.29	201.49	203.38	200.94	203.93	201.08	200.15	201.27	202.81	203.39	201.58	203.76	204.1	202.92	202.32	202.15	203.41	201.15	201.61	201.65	204.74	203.35	202.07	203.31	202.97	203.77	202.23	203.71	205.13	201.24	200.14	202.27	202.24	204	204.83	200.94	202.38	201.97	201.94	203.17	203.74
219.35	218.71	218.08	216.62	217.25	216.49	218.52	216.79	217.5	219.11	218.22	215.75	217.77	220.29	217.21	215.1	219.57	217.26	218.57	218.75	215.62	218.65	215.14	217.96	216.56	217.24	216.57	218.78	218.58	216.44	216.53	219.83	216.8	216.71	219.63	219.63	218.33	215.58	219.94	219.24	219.36	217.83	218.61	219.39	216.57	215.59	216.59	216.24	218.15	217.51
204	205.3	204.11	208.41	205.04	205.99	203.9	204.51	204.75	203.77	205.11	203.14	205.43	204.87	202.77	204.98	204.89	203.71	205.82	203.25	204.93	205.48	203.13	204.1	204.38	204.79	206.35	204.52	206.52	203.12	206.61	203.69	205.64	205.56	204.72	203.92	204.97	203.51	204.42	204.74	203.64	206.09	205.43	203.06	205.58	204.47	205.25	208.34	207.38	206.34
206.43	206.33	201.56	204.48	203.84	205.48	202.87	204.99	201.88	202.5	202.91	204.61	203.76	202.35	204.85	203.59	205.96	203.98	202.99	204.22	204.99	205.82	205.1	205.86	205.07	208.63	202.58	205.57	203.63	203.34	204.05	204.86	205.92	202.85	203.79	204.63	204.47	205.53	204.36	204.31	205.25	206.12	204.61	205.26	206.33	203.91	205.62	207.45	204.85	204.33
207.75	208.28	205.5	208.63	205.97	208.54	208.63	207.17	205.44	206.27	209.39	209.4	208.31	206.13	205.3	207.03	208.47	206.14	209.71	207.47	208.13	206.27	206.15	210	208.54	207.62	206.75	206.85	208.37	209.21	208.82	204.41	206.76	208.72	207.03	208.04	208.37	206.71	208.01	208.29	209.72	204.76	208.31	206.45	207.55	205.98	207.97	207.03	208.57	207.78
197.43	198.39	199.96	199.52	201.18	198.27	199.47	199.03	197.76	200.75	197.81	196.81	198.09	197.95	197.53	199.46	200.43	199.74	198.86	196.85	198.17	199.2	196.17	196.79	196.43	197.29	199.45	199.36	198.94	196.33	195.91	200.18	198.72	197.68	199.41	200.34	198.48	199.21	197.02	198.38	198.65	197.08	199.69	197.98	198.11	198.97	197.62	199.17	199.3	197.84
210.56	211.87	213.41	212.81	211.6	212.86	209.45	212.13	211.76	211.09	212.47	214.57	213.79	211.83	212.84	210.25	213.34	211.41	211.7	212.62	211.11	211.28	211.85	211.29	211.58	212.02	210.13	209.94	211.87	211.97	211.9	211.77	210.78	211.66	211.99	212.91	213.49	212.84	212.92	210.69	213.92	211.52	211.88	214.52	214.23	212.64	212.69	212.6	213.07	210.68
215.16	216.77	215.63	214.63	215.89	217.59	215.42	216.36	218.21	216.68	217.04	216.52	218.74	216.14	216.92	217.68	218.15	216.5	218.2	215.81	216.63	217.12	215.68	216.15	218.34	215.11	215.88	216.39	217.59	219.31	217.37	215.96	216.83	215.91	218.04	215.75	217.89	215.86	215.79	216.51	215.51	215.96	215.37	218.5	217.8	217.36	217.72	216.89	219.41	216.31
213.32	215.02	212.84	213.99	212.85	213.19	211.71	215.79	212.53	212.43	214.16	213.56	212.54	212.75	212.65	213.71	213.98	213.06	213.25	211.75	213.36	213.42	212.76	213.59	212.6	212.72	212.72	214.6	213.19	215.24	216.7	212.05	211.8	212.8	211.58	213.87	214.51	211.29	212.61	212.39	213.44	214.73	212.55	211.39	214.24	214.08	213.44	214.31	212.57	212.61
197.89	198.84	198.05	200.22	198.93	199.25	199.34	200.69	199.38	201.24	200.24	199.6	200.62	198.74	198.02	197.21	200.8	199.96	198.86	200.48	201.3	196.24	199.5	199.5	199.02	198.46	199.86	199.17	201.34	201.05	198.3	200.65	200.6	200.94	196.52	198.33	198.15	198.91	198.88	199.22	200.56	200.87	198.38	196.51	198.55	198.62	200.32	200.01	199.99	198.93
208.07	208.31	206.68	209.19	209.4	210.05	207.25	204.62	207.63	208.86	208.73	207.57	207.42	207.75	206.68	208.83	210.06	208.6	210.78	209.88	207.89	207.46	208.47	207.98	207.01	207.52	210.91	207.47	207.46	207.1	208.38	209.87	209.19	209.61	208.2	211.25	209.74	208.61	208.91	206.51	208.67	209.44	209.68	209.27	209.39	207.46	211.21	209.51	207.28	208.52
211.49	213.82	212.45	215.16	213.61	214.29	214.08	214.58	209.9	216.16	212.71	213.83	214.63	211.52	212.73	212.24	214.34	212.83	211.55	214.09	213.57	214.13	212.7	215.26	212.58	215.04	214.03	213.52	212.31	212.59	213.96	212.88	212.42	213.24	216.3	213.52	213.52	216.09	214.28	213.3	209.21	212.47	213.55	214.47	214.66	213.16	212.48	213.83	212.59	214.81
199.33	199.43	199.27	197.67	199.43	200.5	198.17	197.46	196.24	199.28	199.63	201.17	197.89	199.33	198.34	199.59	200.39	201.01	198.97	200.13	200.81	200.81	200.15	201.02	199.81	197.74	201.07	198.42	198.52	198.12	198.64	199.82	199.38	201.61	200.12	198.66	200.13	200.06	201.2	197.77	201.54	198.41	202.18	197.29	200.39	198.01	200.44	199.2	199	198.49
203.83	203.62	203.58	203.52	205.2	203.54	203.59	203.4	202.93	202.74	204.43	203.63	204.37	205.17	203.54	204.26	201.01	203.78	203.38	204.06	204.53	204.46	203.49	202.45	202.53	201.84	203.69	204.64	202.78	203.32	204.53	203.72	201.51	203.46	203.55	201.59	202.7	205.36	203.47	203.11	205.52	203.67	202.63	202.08	204.52	203.69	204.01	205.62	202.13	204.35
203.75	202.84	203.15	205.28	204.69	205.44	205.42	204.61	205.4	203.96	205.24	203.74	203.81	204.87	206.07	202.28	203.48	203.35	204.06	205.81	204	202.34	202.71	203.47	203.57	202.3	204.73	201.79	203.88	202.91	204.29	204.82	204.93	205.76	207.22	201.5	202.79	204.02	203.3	204.29	206.19	203.96	203.97	205.23	203.46	203.08	204.73	204.21	204.01	202.59
216.4	216.56	215.93	215.45	217.39	214.53	217.97	218.33	217.38	216.32	219.68	217.8	218.58	215.83	216.25	215.91	215.08	216.21	214.22	217.71	217.71	216.26	217.01	216.54	217.31	216.58	217.34	218.62	218.54	218.24	217	217.89	215.78	217.73	216.9	216.5	217.5	219.25	216.06	211.97	216.27	219.32	217.29	215.66	218.58	217.36	218.01	217.76	218.82	216.07
210.56	210.02	208.93	209.69	208.01	210.82	210.41	208.73	209.02	208.36	213.52	208.43	211.94	209.2	210.12	209.66	207.07	208.98	209.78	208.52	210.05	209.88	207.76	208.68	211.02	210.17	210.57	208.49	209.09	210.79	208.05	209.49	209.92	209.4	210.89	207.85	211.37	208.09	208.52	211.02	210.34	210.48	210.88	207.82	211.75	207.66	209.17	208.44	210.8	209.91
210.6	208.76	207.56	206.63	208.96	209.38	207.52	208.91	207.93	209.61	209.16	209.73	209.13	208.41	210.36	210.22	209.3	207.38	208.67	207.72	208.87	210.19	207.88	209.61	208.7	210.15	209.8	207.58	208.86	208.37	211.01	207.67	206.17	206.18	210.4	208.18	208.93	208.82	211.42	208.33	205.32	209.09	208.72	207.13	209.67	210.4	208.74	207.13	208.27	209.18
205.66	209.21	208.23	206.74	208.42	208.52	207.55	207.1	207.05	207.63	208.01	206.42	207.6	209.3	206.44	208.03	208.15	207.5	208.83	208	207.4	207.38	208.11	209.85	209.34	206.69	208.9	209.74	206.77	207.88	208.74	204.46	206.72	207.97	207.3	206.84	206.53	208.89	207.45	208.74	208.19	206.79	206.34	207.04	206.5	208.04	206.92	206.88	208.35	208.1
212.14	209.79	213.06	211.43	213.43	213.53	212.17	212.16	212.27	211.28	209.49	213.44	213.98	210.23	213.07	212.22	212.62	211.95	212.42	212.11	210.61	211.91	212.17	211.8	213.11	210.22	210.54	212.26	208.69	212.41	211.31	211.54	211.11	211.42	212.43	212.02	208.53	208.4	211.24	213.13	213.22	211.54	211.04	213.37	211.13	211.21	211.87	209.85	212.48	212.34
201.4	203.17	200.47	200.96	200.93	204.54	203.55	203.63	204.89	203.95	202.59	201.75	204.76	202.82	202.77	205.39	202.08	202.54	201.21	202.8	201.45	203.25	204.73	205.16	204.64	201.5	204.5	202.69	201.23	202.39	204.53	203.58	202.54	201.26	204.34	201.99	202.03	202.49	199.87	202.98	202.54	205.25	201.92	202.24	202.85	200.52	201.98	203.46	201.36	201.98
199.36	200.43	203.07	199.57	201.62	199.66	204.05	200.89	201.59	200.41	198.15	199.42	200.83	200.84	198.71	200.97	200.57	201.03	200.75	201.17	200.92	199.37	200.67	202.02	199.82	200.82	198.88	199.46	200.58	199.39	199.19	200.62	202.19	200.09	201.88	200.36	200.28	196.82	200.86	200.91	199.35	198.95	200.91	200.62	200.17	202.76	201.04	199.29	202.73	199.2
202.28	204.23	204.15	204.59	204.5	205.18	203.51	206.76	204.6	206.84	203.06	203.26	202.16	201.29	203.28	203.05	205.41	203.69	206.69	201.55	203.59	205.25	204.03	203.13	203.21	204.95	204.37	203.38	203.71	204.09	204.86	203.76	201.8	205.12	206.65	202.7	203.19	205.2	204.59	202.29	205.66	204.41	205.89	202.26	201.72	204.34	201.83	206.56	202.1	204.57
209.56	208.65	209.26	208.88	211.9	210.62	209.74	208.08	207.26	208.44	208.28	207.3	207.54	209.39	208.46	207.49	211.39	211.38	208.42	209.53	208.32	208.71	210.69	208.65	207.51	208.26	206.93	211.21	209.65	210.84	208.73	208.97	208.34	208.87	210.49	208.71	208.1	209.58	208.43	209.68	207.77	208.33	207.73	209.18	207.73	209.04	209.02	208.63	207.76	209.53
205.12	201.88	203.23	204.94	204.68	201.25	204.59	206.34	202.52	206.06	205.46	205.42	205.38	204.36	205.36	202.97	204.84	204.48	205.19	205.89	207.68	205.36	203.2	204.13	203.44	204.11	205.52	206.37	204.29	203.09	204.31	204.09	204.88	205.13	205.33	204.31	205.34	203.01	204.85	205.2	206.34	205.09	201.82	205.73	202.75	205.5	203.39	209.08	202.97	204.4
203.6	202.49	201.16	202.48	203.12	203.8	203.59	203.72	203.75	203.48	202.11	203.75	201.52	204.22	199.66	200.31	200.61	204.32	202.51	202.85	201.69	200.84	202.31	202.11	201.29	202.85	200.95	203.55	200.13	203.7	203.9	201.76	202.55	203.72	204.2	201.5	204.31	200.97	203.23	202.6	202.23	200.51	204.59	201.31	202.24	201.51	202.65	202.82	202.42	202.09
198.41	198.66	198.01	198.79	199.67	200.57	200.35	197.74	199.7	200.22	198.65	200.55	200.92	199.42	199.23	198.31	198.4	201.3	199.06	197.66	200.62	199.67	197.37	201.18	199.78	198.21	197.95	202.24	200.09	199.31	200.51	198.94	198.8	197.56	198.55	196.32	198.27	198.33	200.67	202.43	200.09	198.54	199.78	198.38	200.56	198.76	199.12	200.8	199.26	197.86
211.8	212.85	209.94	212.48	213.6	211.26	212.9	212.66	212.44	210.16	213.49	211.35	212.89	212.51	213.67	212.22	211.29	213.25	213.92	212.3	212.15	213.53	212.46	212.18	212.69	210.18	212.47	213.28	213.33	211.67	215.07	213.49	212.71	210.46	213.98	214.09	214.19	212.24	210.69	213.24	212.91	213.65	212.53	212.17	213.01	212.48	213.29	211.84	213.45	211.59
213.2	211.41	212.54	213.04	213.47	211.02	212.43	212.26	210.34	212.9	211.21	211.33	214.46	212.16	211.15	210.7	212.61	212.24	210.65	211.32	214.12	212.45	214.15	210.46	211.27	212.69	213.34	211.41	211.77	212.48	212.26	211.51	209.44	211.37	211.79	210.79	212.2	208.15	213.26	209.65	210.73	210.07	208.68	210.25	210.61	212.15	212.16	212.47	209.35	210.64
207.46	206.89	207.68	206.72	209.72	207.25	209.59	209.16	209.27	204.7	207.24	207.96	206.43	210.52	208.37	206.87	206.29	206.91	207.83	207.44	209.23	205.88	208.95	207.66	207.55	206.4	208.09	207.9	209.1	208.04	209.38	209.72	209.32	207.75	209.16	206.74	207.53	205.73	209.45	207.19	208.57	208.04	208.77	207.62	207.29	206.3	206.66	209.23	207.69	208.8
203.59	202.48	205.18	203.39	204.87	205.4	203.09	204.79	205.79	204.37	206.19	203.96	205.71	205	205.29	206.51	204.36	203.36	203.3	204.22	202.94	203.65	206.2	203.02	203.36	203.56	204.33	206.37	204.96	206.5	204.22	204.48	203.85	204.88	205.74	204.95	206.41	205.96	204.06	205.77	205.17	205.02	203.01	204.62	203.79	205.74	204.19	206.46	203.96	204.02
217.07	221.04	217.7	216.8	216.62	217.18	218.68	217.34	216.7	217.73	216.01	217.25	216.26	216.45	215.19	215.65	216.77	218.94	215.53	219.17	215.06	217.63	217.13	217.28	217.5	216	214.88	219.06	216.74	217.4	216.76	216.34	216.21	219.94	218.49	217.1	215.94	218.92	216.74	219.52	217.33	216.85	217.81	216.41	218.86	216.58	215.43	217.5	215.29	220.77
209.63	207.83	208.45	206.96	208.16	210.24	206.83	209.96	207.94	207.62	209.45	207.59	209.82	209.08	206.27	209.05	210.13	209.16	212.2	208.17	208.03	209.61	207.33	207.31	208.73	210.39	206.91	208.89	209.88	207.74	209.31	205.83	208.08	209.42	209.2	207.56	209.45	210.6	206.28	207.34	211.21	207.51	206.97	210.43	210.63	208.5	208.95	210.44	209.11	208.85
194.28	194.88	195.14	194.65	195.97	194.89	193.57	196.03	195.53	197.36	196.93	196.74	195.28	194.77	193.86	194.86	194.02	195.19	194.79	196.01	193.93	196.51	194.67	195.48	193.92	196.68	192.79	197.34	196.98	195.36	197.31	195.09	198.24	194.6	195.63	194.83	193.53	196.54	197.61	195.46	194.72	196.15	192.99	198.49	195.53	196.3	194.61	194.79	198.12	193.08
209.4	208.75	206.92	207.27	209.91	209.02	209.66	208.91	208.35	207.15	206.98	206.84	209.21	208.14	207.67	210.06	206.51	209.53	207.39	208.86	207.66	206.58	206	207.23	206.09	210.13	208.27	208.36	208.98	209.24	206.47	209.62	209.96	208.19	208.53	206.55	210.37	207.49	209.97	208.56	209.77	205.19	210.56	209.85	209.44	210.79	208.09	210.3	210.35	208.9
217.45	216.07	217.38	216.94	217.22	215.37	217.42	215.82	214.45	217.29	216.6	216.66	219.01	215.81	217.21	217.96	215.28	218.21	216.86	219.65	218.14	218.08	216.49	216.49	215.52	217.88	214.43	216.22	216.26	218.65	215.64	216.98	218.36	217.13	217.92	215.47	219.85	217.07	217.49	215.06	217.2	219.3	217.79	216.33	215.24	216.82	219.39	214.97	217.67	217.22
211.9	210.51	212.8	214.1	211.7	210.66	212.03	212.27	211.36	210.3	210.56	211.17	211.37	210.67	210.99	211.37	212.67	211.84	211.76	210.07	211.85	210.43	209.26	211.09	213.15	210.23	212.94	209.4	210.79	212.21	209.74	211.01	211.12	210.9	213.45	212.73	214.35	210.72	211.89	213.11	212.81	213.33	210.41	211.74	209.45	213.43	211.5	211.19	214.12	210.69
211.56	212.48	213.6	214.05	213.8	212.86	211.76	210.72	211.2	212.23	212.92	214.11	212.92	212.01	211.44	212.07	212.42	214.36	210.32	212.07	211.11	209.89	209.76	211.55	211.04	211.06	208.45	211.23	210.12	213.78	212.86	212.57	211.3	210.7	211.96	211.51	211.73	212.48	211.12	211.98	212.12	211.43	214.22	212.46	211.45	212.66	213.53	213.02	210.84	212.31
208.05	206.91	210.47	208.03	209.15	207.72	209.32	208.94	208.35	207.53	209.57	210.05	205.73	209.8	207.94	208.83	209.02	208.08	210.79	210.53	208	208.4	208.44	208.27	208.99	207.56	207.77	205.64	207.66	207.19	207.86	208.65	209.43	209.82	206.58	207.79	209.97	209.62	212.2	208.96	209.13	209.8	207.13	209.05	209.79	207.94	209.24	207.84	207.96	212.44
217.29	216.09	217.56	215.12	218.66	218.74	219.35	218.31	216.59	214.47	217.14	216.82	219.78	216.77	216.42	215.38	215.49	218.83	215.82	214.53	217.45	216.81	216.74	214.55	218.5	218.06	217.58	215.77	217.1	216.51	215.49	218.43	215.27	217.37	216.92	218.55	213.6	217.01	217.48	217.04	217.14	215.76	216.51	216.33	217.24	218.43	217.11	214.81	217.8	218.65
211.85	210.45	212.87	215.93	213.12	214.05	213.73	211.99	211.8	213.16	214.12	213.96	213.44	211.86	212.42	212.68	211.52	214.64	213.01	216.46	212.99	212.8	213.76	212.91	216.29	213.65	213.58	212.98	212.73	212.28	213.68	210.16	211.23	211.55	210.03	212.44	215.12	212.55	215.49	211.87	212.81	212.04	214.31	214.74	212.56	211.57	214.7	213.47	213.99	212.02
213.21	210.68	211.18	212.32	214.77	213.57	214.44	214.67	216.04	213.83	210.55	212.55	212.88	212.99	212.62	213.29	213.1	210.55	212.71	212.98	213.9	213.65	213.4	211.55	214.15	214.81	212.99	213.02	212.58	213.52	212.88	210.92	210.06	213.66	211.87	213.97	213.31	213.8	213.59	211.97	214	212.69	213.61	212.42	212.97	212.72	215.61	214.15	211.9	212.81
203.57	203.78	200.82	202.12	202.58	201.91	202.17	203.42	202.53	201.63	201.78	204	203.51	202.47	201.59	203.7	202.38	204.05	201.67	205.19	202.34	200.85	202.98	202.13	201.85	203.51	203.93	203.56	200.34	206.23	204.32	201.1	203.15	201.41	200.32	202.55	202.34	200.64	203.83	201.04	202.64	201.02	204.65	203.01	202.49	203.4	205.21	204.49	203.87	205.02
205.73	207.92	209.25	204.86	208.53	209.88	206.77	206.03	207.08	207.2	209.37	207.45	207.67	207.5	208.01	206.14	207.22	208.22	208.76	205.28	208.66	206.77	206.73	206.88	206.63	206.66	204.95	207.15	207.19	208.82	208.08	207.21	206.42	207.8	209.38	207.78	208.09	207.85	207.75	207.62	209.77	207.28	207.4	206.45	207.58	207.68	207.43	210.52	205.14	207.79
212.11	211.94	212.93	213.07	212.36	209.38	210.46	211.53	211.16	211.16	208.87	209.97	210.65	211.24	211.28	211.24	210.19	212.69	210.73	213.76	211.14	209.01	212.49	211.53	213.41	212.66	211.26	213.04	208.93	211.78	210.09	210.69	211.71	213.1	212.18	210.81	212.33	212.04	212.61	211.28	212.04	212.5	211.77	211.2	210.44	211.46	210.85	211.14	210.29	211.88
210.15	208.08	210.97	211.39	209.09	208.54	210.13	209.85	209.19	209.19	209.94	210.28	211.85	208.07	210.86	206.01	210.78	210.33	209.73	210.99	207.23	208.78	210.01	213.14	209.34	210.01	207.84	207.26	209.94	206.13	209.35	211.07	209.63	209.6	209.26	210.32	208.56	209.98	209.28	209.96	209.56	211.77	209.41	210.8	209.87	207.67	208.67	208.78	208.51	210.7
205.08	205.14	206.06	206.47	204.42	204.49	208.27	206.33	203.7	206.92	205.11	205.48	205.22	203.69	205.5	205.19	207.49	206.14	205.8	204.99	203.93	205.79	207.03	206.28	205.66	205.25	207.07	207.44	206.53	206.02	205.54	205.6	205.42	207.55	204.83	205.72	203.92	206.61	205.39	206.83	203.65	204.41	207.3	205.58	206.63	205.74	205.26	206.77	206.21	206.28
202.12	202.3	203.11	203.6	203.62	201.82	199.94	202.02	200.55	200.28	201.33	201.4	203.77	201.3	203.74	203.94	202.48	202.39	199.45	201.41	204.26	202.05	204.37	201.71	202.84	201.8	202.35	203.94	203.03	203.04	202.68	202.64	203.45	201.59	202.26	201.9	201.09	203.44	200.75	205.11	203.24	204.17	203.19	199.73	203.64	202.61	203.99	202.32	203.27	203.32
208.41	207.31	208.28	206.81	209.73	210.97	209.96	206.83	210.65	206.27	206.45	208.95	209.94	210.97	208.33	205.78	207.6	208.56	208.25	206.46	209.22	210.24	210.83	208.06	207.02	208.04	208.16	208.04	207.37	208.53	207.89	208.18	207.63	206.55	210.47	207.29	211.11	208.12	208.28	208.04	209.19	208.27	210.62	208.29	206.7	207.55	208.37	206.74	207.94	208.03
218.95	217.69	217.16	216.42	218.52	216.53	216.23	217.21	216.59	217.7	219.52	217.05	217.59	219.89	218.45	217.44	217.22	216.07	218.54	218.84	219.24	218.43	215.86	219	213.95	218.28	218.18	217.45	216.51	219.05	215.8	218.14	219.08	217.11	217.76	218.63	218	219.11	217	218.24	218.19	216.85	216.46	218.69	216.98	219.61	216.31	219.91	219.85	218.91
213.22	213.08	210.95	213.9	210.6	212.91	210.88	210.49	210.33	210.4	210.92	211.04	211.64	208.51	210.57	211.68	211.7	210.38	210.96	212.24	212.52	211.76	211.61	210.78	209.63	213.33	209.51	211.68	213.05	212.47	211.43	212.29	213.76	213.48	211.65	209.68	210.8	210.96	210.31	214.26	213.21	209.68	212.6	211.78	211.93	211.8	212.43	210.54	210.87	211.88
199.89	198.53	200.93	199.41	200.07	201.13	200.1	200.86	201.55	200.52	199.05	200.32	201.05	199.73	199.13	200.95	201.17	200.19	202.81	201.98	199.57	201.5	198.88	200.27	199.42	199.92	197.93	198.88	200.03	202.62	199.95	203.62	200.02	201.09	197.68	202.86	200.14	202.58	199.8	201.56	199.73	198.83	198.53	200.49	201.93	202.02	201.06	199.1	200.09	197.14
205.8	209.25	208.01	209.8	208.21	207.15	208.72	209.06	207.03	207.63	209.7	209.35	207.27	207.75	209.8	207.19	207.29	206.5	210.14	207.24	207.05	208.45	208.75	208.02	207.7	206.56	208.13	207.55	209.41	207.02	206.92	207.32	205.78	210.3	207.4	205.96	209.23	207.52	208.77	208.25	207.77	205.19	209.18	209.09	206.99	209.74	205.92	207.98	208.17	206.08
196.97	198.51	198.68	201.36	200.25	199.37	196.9	197.23	199.72	198.92	202.21	199.39	199.87	197.47	199.03	198.46	195.8	198.87	199.46	199.12	199.64	198.42	198.99	201.24	200.27	197.18	197.07	198.09	199.92	197.11	195.41	196.7	198.67	197.86	198.65	197.85	198.99	197.68	197.98	199.71	197.48	198.49	199.33	198.36	197.9	199.32	199.44	197.29	198.41	197.71
193.66	193.55	196.76	194	195.78	192.54	194.06	195.43	194.94	193.23	194.18	194.56	191.69	193.35	195.53	194.84	196.67	195.56	196.91	195.22	194.8	193.89	193.1	193.64	194.91	195.14	195.26	195.36	193.45	193	194.6	193.53	192.94	194.51	194.84	196.39	195.78	190.44	195.03	194.93	192.11	192.17	194.93	194.15	195.68	192.91	192.89	193.83	195.14	193.98
210.64	208.12	210.46	206.53	208.65	211.07	207.87	209.62	208.05	209.58	211.32	207.89	209.2	209.39	212.15	210.92	207.99	209.47	211.7	211.94	209.74	210.09	209.24	210.59	207.89	210.54	209.52	208.85	209.21	207.92	209.33	208.13	207.35	207.38	209.37	207.92	209.56	207.56	211.87	209.77	209.18	209.36	207.69	207.92	209.95	209.43	208.84	209.15	210.02	210.68
200.02	200.55	200.32	201.19	199.41	199.97	201.57	199.4	199.95	198.92	199.95	197.51	201.66	200.71	201.23	196.98	200.13	200.68	199.95	201.47	199.46	199.96	201.04	199.1	198.87	201.59	198.65	200.53	197.97	199.33	199.08	200.81	200.01	198.7	199.52	199.25	198.89	199.52	199.06	197.75	199.47	199.37	200.27	198.62	199.28	199.59	197.96	200.49	198.73	199.39
208.2	206.9	209.29	210.01	209.62	209.23	207.65	210.37	210.63	210.34	208.69	208.86	207.69	207.6	207.92	208.14	207.16	205.5	209.62	206.19	210.92	209.04	208.86	208.25	205.47	207.87	209.01	206.9	207.87	206.42	207.09	206.71	207.78	210.34	207.51	207.56	209.66	207.82	207.81	211.63	206.4	208.74	210.77	209.36	207.7	206.53	209.44	208.48	206.67	208.77
202.71	204.92	204.07	205.4	203.93	204.76	203.9	203.33	204.41	205.94	202.61	204.14	204.99	203.36	204.84	202.61	205.75	203.16	205.15	203.57	205.42	202.81	204.39	207.13	204.17	205.79	206.24	204.89	205.68	204.76	203.17	206.23	205.03	205.1	204.59	203.96	199.62	203.05	204.95	203.2	203.04	204.3	204.69	204.65	203.51	203.01	203.42	205.45	206.98	202.78
205.93	206.84	206.08	208.86	207.74	208.31	207.31	208.5	209.55	206.32	207.59	206.48	208.52	209.84	208.68	211.07	206.86	209.06	208.07	209.08	206.97	206.23	206.69	208.02	208.72	206.29	208.66	207.79	205.89	207.55	208.18	208.2	205.3	207.85	207.09	207.87	209.46	206.53	206.8	208.71	205.62	208.07	207.19	208.34	207.68	207.3	208.6	208.12	208.11	209.82
204.75	202.71	201.7	202.76	202.36	202.59	204.59	203.63	203.08	205.09	202.9	204.09	204.94	205.27	203.1	202.88	203.48	203.5	201.87	202.78	203.19	203.45	202.64	201.25	203.65	204.05	202.09	202.77	203.32	202.82	201.85	201.05	202.43	206.02	203.17	204.2	203.87	202.72	201.22	203.81	204.76	203.36	201.53	202.91	203.61	200.15	203.48	204.31	203.94	203.2
216.37	218.79	219.37	218.53	221.26	219.41	218.51	217.71	218.19	219.44	217.57	218.98	217.5	218.64	219.2	218	216.03	218.68	218.23	218.25	220.33	218.15	217.93	217.82	217.92	220.1	216.45	218.89	218.76	219.95	219.84	218.72	218.61	216.66	220.35	219.51	218.29	219.74	217.41	217.97	218.14	219.46	215.93	218.08	216.79	216.1	219.22	216.41	217.17	218.97
209.18	208.07	207	207.44	207.87	208.41	208.53	208.75	206.89	209.6	208.47	206.77	206.19	208.43	208.41	208.59	207.43	209.04	208.29	207.17	206.71	208.86	210.91	211.06	208.36	210.05	210.27	210.36	210.57	208.57	207.35	207.18	207.71	207.64	208.88	207.1	207.72	208.26	206.68	210.18	207.36	209.55	207.52	207.68	208.83	208.43	210.1	210.12	206.33	208.84
209.72	210.93	209.15	210.96	209.32	210.2	211.5	211.36	211.29	212.16	213.01	212.97	210.31	211.87	211.22	209.81	211.87	211.78	210.76	211.7	210.43	210.3	209.73	211.15	213.95	212.49	212.76	211.95	213.12	212	211.69	213.59	210.8	211.08	211.81	213.3	210.11	211.7	212.68	210.75	210.25	211.4	210.77	210.31	212.09	210.44	214.35	214.6	212.18	211.55
207.11	207.32	207.35	211.19	208.69	208.74	206.52	206.89	209.13	209.4	207.15	208.81	206.91	205.57	207.06	208.19	208.01	207.63	208.3	209.92	207.24	209.87	208.38	209.07	209.92	208.61	209.11	210.19	209.93	209.66	209.42	210.32	209.73	207.91	208.91	208.54	208.59	208.51	207.78	210.13	208.81	209.26	207.87	210	209.61	207.76	205.18	207.18	208.1	209.02
211.52	213.93	210.77	210.32	211.62	212.29	212.73	213.21	213.26	210.57	210.36	213.24	215	212.22	213.26	210.81	210.31	210.86	210.26	212.37	211.06	213.26	212.25	212.6	211.34	212.21	209.6	212.57	213.36	209.07	213.2	210.12	212.87	212.6	215.06	212.56	211.63	211.1	212.8	211.86	210.18	209.57	212.46	211.24	211.68	213.26	213.04	213.58	212.1	212.64
219.48	214.72	217.07	216.04	215.99	218.48	218.07	218.15	216.51	216.47	216.17	215.69	215.69	216.56	217.34	218.95	216.61	217.59	218.36	218.01	217.13	217.82	216.49	217.57	217.67	217.19	214.64	217.52	218.12	214.56	216.94	218.27	216.35	217.64	220.69	215.82	215.41	216.3	215.03	218.71	219.29	215.31	217.82	217.64	215.88	218.4	217.25	217.49	215.75	215.77
205.85	204.08	205.59	204.85	205.56	206.79	204	203.12	204.15	202.68	203.9	205.16	205.1	204.57	203.33	205.2	206.62	207.73	203.77	204.45	205.2	205.14	205.37	206.13	205.1	203.37	204.14	206.18	205.12	205.31	206.29	203.08	205.7	204.01	205.57	203.15	204.41	205.05	206.89	205.08	203.19	203.02	205.6	205.64	204.13	204.28	203.8	206.1	206.01	203.96
208.83	207	207.92	210.06	208.43	209.59	206.44	208.4	207.41	209.93	208.36	210.44	207.39	207.97	209.74	208.18	207.58	209.15	208.13	209.01	208.29	207.48	207.18	209.59	208.47	208.94	207.99	206.5	209.33	209.15	209.26	209.8	206.23	208.98	209.35	208.53	208.75	208.41	209.03	208.34	207.28	209.32	208.64	208.55	207.31	208.56	208.46	210.63	208.46	207.31
207.32	205.42	205.93	206.17	204.14	206.65	204.77	206.67	203.84	207.01	204.34	207.88	205.9	206.12	204.94	205.62	206.93	206.05	208.43	207.19	205.18	207.36	206.86	208.38	205.6	207.12	203.89	208.22	206.84	206.39	206.58	206.97	207.66	205.27	207.75	205.84	207.7	206.08	205.2	207.38	205.41	206.14	206.29	205.24	205.9	207.97	206.39	205.48	206.06	207.07
213.68	212.97	212.34	215.79	214.88	215.06	216.3	214.3	212.76	214.48	214.35	213.17	216.01	214.98	212.48	211.95	212.81	211.56	212.63	212.96	210.4	215.81	214.26	212.33	214.69	214.45	212.86	214.42	215.23	214.05	213.41	214.83	214.79	209.86	214.8	212.09	212.59	213.98	213.47	213.06	212.39	213.69	215.25	214.06	214.29	212.71	214.19	215.92	214.82	214.17
200.84	204.72	203.08	201.84	206.08	202.89	201.77	203.08	204.06	204.16	201.02	203.52	201.85	204.96	202.36	202.78	202.77	200.72	201.73	201.8	201.83	202.15	201.57	203.67	203.9	203.25	203.12	203.12	204.05	202.96	203.02	202.44	202.41	203.76	202.92	206.37	203.5	203.55	203.19	202.39	201.2	204.24	204.24	200.56	204.45	202.32	201.06	206.27	202.46	201.24
213.5	216.93	213.19	213.37	214.25	213.88	215.65	212.61	214.17	213.24	213.42	214.27	215.57	214.21	213.24	214.84	214.3	213.02	215.23	215.44	216.24	211.31	214.22	213.76	213.83	213.5	215.48	213.96	215.36	212.96	213.35	212.98	212.09	212.66	211.79	212.55	213.17	214.8	212.56	216.68	212.02	213.27	212.69	214.61	211.25	213.87	212.4	213.9	212.79	214.86
207.99	207.87	207.62	208.44	207.66	205.48	207.45	210.09	208.54	207.53	207.08	205.75	208.06	209.27	208.01	208.72	209.02	209.22	207.36	207.15	209.95	208.18	209.11	208.18	207.17	208.22	205.62	208.7	208.24	206.45	209.23	207.75	209.99	209.18	208.16	205.3	206.39	209.91	205.41	206.56	208.27	207.89	208.3	208.34	206.65	207.61	208.79	207.55	207.65	208.7
209.59	208.34	208.19	207.52	205.93	210.72	208.29	210.32	207.58	208.18	207.33	208.5	209.72	208.54	208.09	209.02	209.56	208.74	209.01	208.94	208.86	208.73	208.75	209.25	212.65	210.24	208.96	208.07	210.56	208.41	209.03	207.89	208.89	207.81	208.74	206.5	208.43	210.93	211.33	206.61	206.79	208.96	208.94	208.09	204.94	209.14	208.31	209.83	209.19	211.46
218.88	216.93	216.57	216.66	217.84	217.73	218.25	218.39	217.29	216.74	217.21	217.43	218.47	218.73	215.96	217.64	218.99	216.84	221.39	218.63	217.08	216.87	217.42	216.61	215.51	217.85	217.74	219.21	216.88	215.4	216.82	216.36	218.12	217.03	216.36	216.68	216.77	217.8	219.16	219.57	217	218.29	218.44	218.32	216.4	219.56	216.78	216.29	218.7	216.84
194.96	191.92	193.63	196.43	196.56	194.44	194.33	195.74	194.93	194.94	193.9	196.23	193.39	195.76	196.89	194.17	193.88	195.35	194.54	195.79	196.08	194.71	194.1	195.35	196.45	194.31	196.14	195.73	194.05	194.54	195.78	197.62	197.67	195.04	197.32	196.17	195.75	194.47	194.7	194.68	193.85	195.24	192.65	194.39	193.98	196.42	193.68	195.21	194.78	194.78
205.41	204.2	204.35	206.48	204.73	204.19	203.87	205.3	204.23	206.55	204.23	204.08	206.85	203.59	206.09	204.49	205.86	202.84	204.05	207.6	205.16	205.62	207.16	205.08	203.59	205.59	204.57	204.34	206.19	206.15	205.92	204.7	203.62	204.05	203.99	202.74	204.93	203.13	206.79	205.07	204.88	206.85	205.03	204.06	202.85	202.28	205.26	206.08	205.75	203.41
205.11	205.7	203.83	203.98	204.33	204.13	203.71	201.53	202.96	203.23	204.54	203.03	202.3	205.36	203.28	201.05	202.29	203.24	203.98	204.59	204.04	205.07	204.45	205.64	204.86	204.04	202.06	200.43	201.83	204.22	201.24	205.75	202.86	204.42	203.53	204.15	201.81	202.38	202.85	203.29	202.2	203.17	202.05	204.4	202.2	203.65	203.87	202.03	203.69	203.25
199.35	199.31	200.6	197.51	199.9	199.17	200.59	200.21	201.84	199.17	199.51	200.6	199.53	198.2	197.26	199.27	198.28	199.58	202.37	199.24	201.19	202.03	202.4	199.79	198.15	198.52	198.52	199.36	198.08	199.73	199.09	199.9	201.5	201.14	201.85	200.8	199.12	197.27	200.35	199.27	199.94	201.65	199.78	198.6	198.65	199.02	199.54	199.79	199.76	199.23
206.07	210.13	205.28	208.78	206.43	208.93	208.13	208.58	209.24	209.4	207.89	208.73	207.41	206.29	209.69	206.9	210.18	211.1	205.67	208.8	208.58	210.68	210.96	206.71	207.12	209.22	209.32	207.61	207.46	209.99	207.73	207.86	209.66	209.81	207.63	205.78	207.92	208.94	208.33	207.82	208.48	209.91	208.55	207.9	207.14	207.98	207.72	208.28	211.3	208.7
202.87	203.97	206.35	204.41	204.2	205.83	202.02	202.19	202.81	203.45	203.26	203.95	203.74	200.29	202.98	203.27	205.21	202.96	203.67	204.61	204.15	204.45	205.8	202.73	203.93	205.55	204.81	203.24	203.42	202.26	202.7	205.34	203.53	203.46	203.4	204.07	201.51	204.15	205.05	201.54	204.43	203.79	202.18	203.38	204.78	202.14	202.65	203.06	202.77	202.09
208.21	210.83	207.65	211.66	209.39	210.17	210.17	208.66	208.99	209.69	209.1	207.17	208.45	207.05	207.61	209.34	207.17	210.12	208.27	208.47	208.62	208.73	210.35	211.5	208.94	208.86	208.68	208.93	207.64	208.02	207.37	209	206.65	208.36	209.18	209	206.27	209.36	209.62	208.8	208.99	205.96	209.7	209.86	206.81	209.83	207.78	209.19	210.97	209.15
208.18	209.59	209.48	208.54	207.82	209.73	208.34	208.7	208.15	207.86	207.6	210.59	206.72	208.03	211.73	209.37	210.42	208.6	208.83	209.81	207.82	207.62	208.96	207.26	206.44	209.46	208.85	209.87	210.07	208.26	209.82	207.93	209.66	207.14	210.84	207.49	207.49	209.71	209.57	208.32	208.76	207.85	207.4	207.48	207.68	209.58	207.2	209.2	209.52	208.45
211.15	213.46	210.68	211.22	211.31	211.88	209.51	211.23	212.88	211.11	212.66	210.76	211.31	210.68	211.95	211.29	211.86	210.64	212.47	211.05	210.99	214.34	213.04	209.99	212.85	212.16	214.3	210.13	212.39	210.67	212.59	210.52	211.31	213.68	211.56	212.11	212.08	210.86	211.5	212.68	212.9	213.35	210.36	213.18	209.43	211.38	212.65	210.9	211.12	212.45
205.46	203.83	205.46	205.8	204.84	205.57	203.59	206.31	204.88	205.46	202.94	204.23	204.86	204.17	205.04	204.99	205.32	204.39	203.88	204.72	206.98	203.62	204.23	206.33	205	205.13	205.4	202.64	205.17	206.9	204.55	204.08	204.79	205.76	204.05	204.72	203.29	202.4	203.03	203.37	201.99	205.55	205.9	203.48	204.37	204.63	204.16	205.14	206.11	205.74
206.92	208.44	206.14	207.98	207.69	206.85	208.56	205.42	205.27	209.79	205	204.04	206.67	204.15	205.54	206.74	207.01	205.83	207.7	208.23	208.5	208.32	205.5	205.86	205.41	205.02	205.1	205.72	207.6	204.89	208.44	205.72	207.09	208.41	206.08	207.98	203.04	206.4	206.88	205.6	206.46	208.17	205.51	206.8	205.36	206.13	205	206.63	205.66	206.96
216.65	216.46	217.14	219.18	218.26	216.82	217.77	216.91	218.4	216.92	216.59	214.99	216.74	216.5	217.51	217.03	215.69	218.12	215.03	217.41	216.82	216.46	218.44	216.23	216.81	218.35	217.69	214.97	217.82	217.11	216.1	217.04	218.9	214.77	216.03	215.78	216.68	217.85	216.07	216.24	217.8	216.14	217.95	219.43	216.96	217.93	215.87	218.33	216.73	216.63
207.83	208.11	207.32	206.59	209.11	209.13	207.52	210.54	210.66	209.42	209.03	211.6	210.27	208.85	208.19	207.71	208.39	210.3	208.99	212.03	210.01	207.75	209	208.47	205.35	208.72	211.18	207.98	212.39	208.96	208.5	206.28	209.1	208.83	210.19	207.53	207.68	208.23	208.91	207.06	208.87	209.38	208.59	214.61	208.63	207.61	208.75	208.69	209.42	206.97
208.02	210.48	208.9	210.63	210.78	210.62	209.58	208.14	210.26	208.66	209.16	209.86	208.93	208.92	208.29	209.27	208.33	208.97	209.19	208.46	208.08	211.42	208.2	210.3	209.38	208.14	209.08	207.91	208.5	208.85	209.37	208.52	209.62	207.48	210.14	209.82	211.43	209.01	210.45	205.63	207.46	209.35	205.67	211.68	209.54	207.85	210.29	208.71	209.23	210.04
215.48	210.9	211.69	212.97	215.79	210.21	212.6	213.68	214.05	212.49	212.24	212.22	211.59	212.77	210.34	212.9	211.38	213.82	211.29	213.32	211.76	211.97	211.86	212.81	212.17	213.5	215.27	213.49	214.61	211.6	210.48	212.17	211.99	212.2	213.02	212.9	211.93	214.43	212.45	212.5	211.07	213.92	212.19	211.71	211.61	211.44	212.79	212.16	212.25	213.1
209.93	209.44	208.43	210.72	211.2	208.85	207.27	209.34	209.77	210.3	208.44	208.09	207.47	208.39	208.68	210.44	208.75	208.32	207.68	207.43	208.28	207.57	208.55	208.12	209.7	206.83	206.69	207.23	209.43	209.86	208.81	209.97	210.36	209.86	207.96	207.34	209.87	208.17	208.76	207.59	207.79	207.81	207.25	207.68	209.49	207.89	208.81	207.88	207.28	212.29
207.45	208.85	209.68	208.97	209.99	207.25	208.97	207.92	208.55	209.6	208.2	209.04	207.04	205.2	209.33	207.71	206.06	209.56	208	208.75	209.88	207.77	209.88	207.35	206.52	208.9	209.94	207.23	207.59	209.34	207.43	207.66	209.38	206.58	208.49	206.93	208.2	210.43	210.17	206.87	209.62	208.98	210.05	209.01	206.96	208.79	208.86	209.35	207.9	208.48
204.11	203.36	201.25	203.32	203.96	204.97	204.5	202.72	202.91	203.37	202.14	201.82	204.65	202.38	200.77	201.25	201.79	205.11	202.51	204.57	202.24	201.23	202.25	198.03	202.32	202.95	204.11	203.91	203.43	205.32	203.37	203.22	204.69	201.52	203.54	206.47	204.5	204.69	204.21	202.72	203.24	203.94	202.77	202.5	203.13	203.8	202.88	203.41	200.92	203.28
199.87	200.52	200.16	201.5	199.23	198.71	201.3	201.42	201.14	202.42	200.6	201.32	201.13	202.43	199.27	196.85	198.4	200.6	201.41	200.9	201.16	200.6	201.04	200.12	201.18	201.65	200.96	200.99	202.08	200.53	199.79	200.47	198.1	201.3	199.32	199.73	202.49	198.69	203.91	201.81	197.99	199.27	198.98	199.06	200.49	200.73	199.85	199.91	200.35	200.73
216.41	218.1	217.37	218.04	217.03	214.77	217.1	217.02	217.24	217.61	216.11	217.28	217.77	219.44	215.49	217.97	215.29	216.28	218.7	218.16	219.06	216.02	216.73	216.23	216.26	216.43	217.45	217.68	216.6	218.54	216.99	216.63	217.34	217.7	214.97	213.59	214.84	217.22	216.83	216.44	216.1	218.28	216.41	217.38	216.99	217.79	215.38	216.76	217.72	218.26
208.48	209.39	205.87	208.84	207.52	207.77	208.12	208.44	208.77	208.74	209.21	208.13	208.63	209.14	206.22	207.71	207.77	209.55	206.24	205.56	204.49	208.73	208.82	206.33	208.59	205.87	205.62	207.42	207.41	208.83	209.86	209.59	207.48	207.5	207.87	207.68	205.62	209.94	205.77	207.02	208.37	208.47	207.36	208.64	204.1	209.6	208.16	207.32	207.36	210.53
217.23	217.63	216.59	215.51	217.3	216.79	216.78	218.66	217.91	217.35	216.18	216.78	216.49	216.49	217.64	215.64	215.59	216.48	220.22	217.4	217.08	218.84	217.56	216.43	214.8	218.04	217.41	216.86	216.74	216.78	216.58	216.91	213.86	217.33	217.33	218.43	216.26	217.07	216.49	216.84	218.54	214.69	216.69	219.22	216.53	217.18	216.18	219.37	216	217.21
211.13	210.79	210.99	210.61	210.43	210.98	209.39	212.74	212.08	209.27	209.4	211.08	212.03	211.11	212.06	211.58	211	211.79	213.99	211.22	212.55	211.94	209.29	212.91	211.63	211.55	211.74	211.64	211.07	212.96	212.2	211.72	212.25	211.21	209.34	211.51	211.18	212.76	210.07	210.56	212.11	210.16	211.14	211.66	209.71	212.08	212.05	209.18	208.72	211.01
203.69	202.04	202.39	204.99	201.62	203.52	203.33	203.04	203.15	204.7	202.69	202.79	200.78	205.51	205.26	203.84	202.24	204.9	202.58	201.32	201.61	202.8	203.17	203.86	202.6	203.19	203.83	201.97	201.98	203.42	203.03	203.99	203.76	203.32	204.33	204.66	204.04	203.94	202.97	201.38	204.38	203.79	202.11	203.37	203.04	202.82	203.29	201.92	203.24	200.65
206.88	208.25	205.48	208.36	207.81	207.52	209.1	208.99	206.32	208.73	206.82	208.08	208.83	207.88	207.34	205.56	207.44	207.95	207.48	208.73	207.63	208.72	207.2	207.13	209.13	206.17	206.45	207.25	206.63	205.15	208.38	208.88	206.02	209	208.01	208.92	207.39	208.14	206.43	209.45	209.03	207.37	208.61	206.68	208.03	209.48	209.21	208.74	207.11	208.05
207.94	209.17	207.56	210.62	204.82	205.73	208.27	209.67	206.27	206.46	208.07	209.17	208.79	207.32	206.75	209.59	209.41	207.52	209.5	208.58	207.6	205.23	207.52	209.72	207.54	208.41	206.96	209.88	208.16	209.57	207.34	209.89	208.51	210.1	208.04	208.71	204.38	207.53	206.11	207.78	207.16	206.17	205.74	208	207.96	207.84	205.81	210.67	208.69	207.07
204.79	204.09	203.73	204.69	203.32	205.9	204.08	203.42	202.24	203.01	202.7	203.81	201.93	203.46	204.15	204.88	203.57	203.28	203	202.23	203.45	204.9	202.95	202.59	201.81	202.64	205.26	202.39	203.66	204.24	204.08	204.82	204.62	202.9	203.49	203.32	204.88	204.88	204.74	203.66	205.18	203.25	202.85	201.18	201.84	202.4	203.16	202.25	204.68	201.31
196.46	196.95	196.72	198.43	200.42	195.93	198.2	196.39	198.21	197.83	197.67	196.75	197.45	197.3	197.19	197.22	199.36	198.78	199.12	196.51	197.42	197.89	199.73	197.52	196.95	199.94	196.75	201.66	198.92	197.86	197.92	196.69	198.91	197.15	195.87	198.22	198.47	194.62	196.2	196.92	195.04	196.59	197.67	198.21	196.21	198.4	198.04	196.2	197.92	197.06
198.16	198.15	198.3	200.23	198.51	197.9	198.68	196.09	197.88	200.82	198.76	199.04	197.6	198.45	197.09	198.01	199.41	198.46	198.26	196.28	200.31	197.66	199.84	194.7	195.76	197.08	198.35	199.3	197.81	200.03	201.74	197.59	197.08	199.44	199.58	198.13	197.35	199.96	199.12	199.42	197.38	197.34	197.93	195.9	197.38	198.55	200.5	197.3	198.39	197.16
199.34	199.8	201.29	197.55	199.77	201.46	196.12	199.6	200.86	199.18	199.02	199.29	199.39	198.4	198.36	199.4	198.82	198.33	201.97	198.85	201.78	201.32	200.61	197.99	201.38	196.95	200.97	200.49	199.43	197.8	201.45	199.43	199.82	200.99	198.94	201.11	199.88	198.83	200.11	199.74	200.34	201.48	198.83	201.93	197.48	199.53	199.96	199.19	199.71	200.52
208.08	205.6	204	205.95	206.64	208.55	208.51	205.63	206.1	206.1	207.02	206.18	207.32	203.91	207.24	204.66	206.06	206.89	206.97	206.77	203.86	209.11	207.7	207.11	203.65	205.66	207.77	204.7	204.63	206.59	205.29	205.73	204.76	205.01	206.44	204.24	206.08	207.01	206.19	206.83	208.53	205.31	206.13	207.11	207.47	205.02	206.01	207.47	207.05	205.14
201.95	205.39	203.52	203.23	202.78	204.08	202.19	201.69	202.63	200.91	203.19	205.08	203.22	202.61	204.65	202.79	204.85	205.05	203.88	203.87	201.42	205.71	202.65	203.67	203.93	200.37	202.49	202.84	202.93	203.24	203.2	203.79	204.15	203.97	202.61	202.15	202.18	204.67	203.71	200.91	204.53	202.8	204.36	206.26	205.11	203.47	203.75	203.97	203.28	200.31
216.99	218.13	216.36	220.7	218.93	217.45	216.18	217.56	218.11	218.16	217.77	218.85	216.47	217.18	215.95	214.61	218.12	215.9	220.04	217.34	216.74	216.48	218.59	217.63	216.65	216.63	215.46	216.82	217.65	217.02	217.65	215.18	215.52	217.01	218.32	216.78	217.41	217.68	215.68	218.87	217.91	219.72	216.64	215.94	215.56	217.77	218.39	217.15	216.16	217.01
207.31	208.28	207.03	208.16	207.16	208.88	208.18	208.26	207.7	207.79	208.96	205.43	209.01	206.69	207.85	211.86	206.32	208.19	204.38	207.71	208.27	208.91	207.27	208.22	207.67	209.45	208.52	208.03	208.21	207.38	206.86	207.14	208.14	206.72	206.42	207.49	207.53	209.22	209.76	207.24	207.38	208.53	205.69	206.61	207.53	206.32	205.81	207.02	206.83	206.22
208.38	210.36	209.15	209.79	209.59	210.3	211.87	209.64	206.94	207.99	209.59	208.97	210.45	211.88	212.03	208.74	210.12	209.14	209.21	210.94	211.18	208.81	209.54	209.29	210.04	208.07	211.79	209.71	208.71	210.26	207.89	208.51	210.2	208.75	209.68	210.08	210.71	208.49	210.17	209.82	209.24	207.75	206.89	210.98	208.81	208.41	207.14	209.43	209.36	210.4
207.65	208.95	209.69	209.79	207.73	208.28	209.96	207.85	209.3	210.1	206.36	208.07	207.67	207.28	208.15	208.09	208.31	208.72	207.79	208.85	208.35	207.65	207.23	206.58	207.7	208.35	206.58	205.78	208.12	209.37	205.44	208.75	206.21	212.71	211.71	208.08	209.81	208.07	206.25	207.27	208.45	208.85	208.89	209.32	207.95	209.14	209.21	209.02	207.9	206.36
198.77	202.32	200.72	198.59	201.57	202.03	201.08	201.79	201.68	200.7	200.61	200.62	204.24	201.77	201.47	202.35	199.31	201.25	199.66	202.67	199.51	200.8	201.62	202.01	201.79	201.9	202.15	201.78	202.46	201.07	200.67	200.17	199.78	201.29	199.61	201.56	200.02	203.24	201.69	200.95	199.81	202.67	202.53	201.78	199.61	201.6	199.41	200.18	198.49	202.94
201.41	198.8	199.16	199.87	201.15	201.69	197.79	200.12	199.1	198.67	198.51	201.2	200.92	199.79	203.81	201.95	199.5	201.16	199.96	199.75	201.01	200.89	200.24	198.84	200.39	202.34	202.22	199.46	199.72	200.63	200.33	199.62	199.62	199.84	200.09	200.69	199.19	201.7	199.71	201.32	201.68	201.28	202.26	201.38	200.12	200.95	200.67	200.27	199.68	199.23
199.86	199.65	200.13	200.5	200.95	195.81	201	200.27	198.87	196.98	199.8	200.23	198.47	198.27	201.09	199.18	197.34	198.49	199.73	198.48	200.41	201.13	200.24	198.51	199.43	197.86	197.81	200.02	198.03	197.63	200.33	198.26	199.07	197.94	201.69	199.01	200.32	199.65	200.39	201.49	199.61	199.3	199.01	200.91	199.79	199.8	198.12	199.13	198.26	199.3
207.79	208.15	207.33	209.04	208.51	209.59	207.93	207.17	210.24	209.4	208.81	207.83	206.13	211.13	207.68	210.98	208.58	207.2	206.9	208.59	211.99	208.03	208.21	209.19	208.65	209.25	206.43	208.28	208.41	209.97	208.31	207.9	207.8	210.07	209.1	207.46	210.4	207.45	208.14	208.09	211.73	209.38	207.88	208.44	210.29	209.95	209	207.59	209.72	205.39
216.65	215.53	217.17	217.87	217.49	215.91	218.52	215.07	217.54	220.14	215.23	218.07	218.41	217.93	215.74	216.48	217.9	216.34	217.75	215.79	217.69	218.03	216.91	219.08	218.77	215.97	215.82	218.27	217.36	217.06	215.97	217.48	218.48	214.55	217.67	217.04	215.14	217.02	217.07	217.28	217.25	216.69	220.49	216.81	217.56	217.72	217.23	218.32	214.46	215.56
206.65	208.37	209.31	208.85	206.74	209.31	209.83	208.43	210.45	209.84	208.87	208.67	208.11	209.04	208.95	207.61	209.65	207.77	210.15	209.73	209.06	208.1	208.76	208.09	207.32	209.43	208.67	207.79	209.99	207.86	207.54	209.47	208.64	209.72	207.7	207.36	208.3	206.9	208.34	208.12	207.56	209.72	207.87	208.65	207.69	209.24	207.17	209.18	208.92	209.51
218.2	218.55	216.88	215.58	216.97	216.94	217.77	217.29	217.55	214.4	216.02	214.69	216.85	217.26	220.17	219.74	216.4	213.62	218.51	219.31	216.39	217.2	217.32	218.05	216.83	217.42	217.92	216.92	218.71	216.32	216.68	219.04	217.14	218.11	215.42	218.48	218.43	214.85	218.36	217.7	218.11	217.57	216.29	217.87	218.93	216.29	216.3	216.68	219.7	218.44
208.61	208.7	209.7	211.01	211.5	210.42	209.57	207.9	207	208.87	208.33	207.96	207.91	206.67	207.53	208.93	207.54	208.52	208.28	210.21	209.94	208.62	209.72	206.68	206.49	208.22	208.81	208.6	208.82	209.78	210.37	207.94	211.24	209.71	209.45	208.18	209.41	207.36	206.35	209.08	210.12	207.39	211.16	207.6	209.77	209.32	207.54	208.72	211.18	209.16
210.23	211.11	207.02	206.16	208.03	207.75	209.83	207.75	208.08	205.3	209.14	207.68	209.04	209.37	207.92	208.19	210.08	208.48	208.91	208.35	207.29	208.77	209.79	206.92	208.54	207.67	207.02	209.49	207.32	206.73	207.37	207.51	208.82	207.49	210.86	209.08	206.09	205.84	207.24	208.11	209.07	208.9	211.23	207.92	209.03	209.95	206.87	206.76	208.13	207
200.3	202.47	200.22	199.69	200.91	202.57	201.34	198.56	202.14	200.81	201.87	202.65	201.43	204.49	201.63	201.79	203.2	203.44	202.35	201.59	201.05	200.08	199.25	201.89	201.36	199.6	201.79	199.64	203.58	199.96	201.28	200.8	200.95	202.27	201.8	200.31	202.15	199.53	200.92	203.38	200.99	202.52	198.86	200.35	201.47	201.76	202.88	199.76	201.09	202.42
205.58	206.39	205.58	204.07	203.55	203.75	205.01	204.41	204.12	202.88	203.68	207.22	204.77	205.24	202.62	205.9	207.42	203.6	208.84	206.96	204.81	203.72	205.54	203.39	205.67	207.13	205.8	209.16	204.4	202.09	205.18	205.83	205.5	206.91	204.86	204.85	203.93	203.62	206.75	205.7	204.33	203.91	203.07	205.32	204.57	205.87	203.59	204.76	203.78	205.75
209.7	208.55	209.26	206.15	208.84	207.52	207.81	209.28	210.7	208.62	207.62	209.06	209.8	206.6	208.65	208.31	209.52	211.64	205.87	208.18	210.38	208	210.23	207.45	210.21	207.84	209.08	207.3	209.94	208.55	209.64	208.86	210.72	208.64	209.59	206.4	207.09	206.04	209.45	209.54	209.74	207.05	207.28	207.75	210.41	208.7	207.96	207.15	207.4	208.12
209.34	208.42	207.76	208.77	205.63	207.23	207.13	207.68	209.5	209.16	207.92	208.59	209.78	209.77	207.85	209.61	208.98	208.58	208.61	208.17	207.39	209.29	207.48	210.43	207.62	209.66	208.72	208.52	207.79	207.85	210.25	208.92	208.07	208.61	209.9	210.31	208.37	207.12	208.47	208.52	207.69	211.51	207.45	209.82	208.54	207.51	210.75	209	209.65	208.04
207.83	205.37	210.38	207.56	209.72	209.28	211.22	209.02	209.48	206.51	209.76	209.09	207.86	211.24	207.34	209.35	208.99	212.98	208.92	209.56	209.01	208.58	210.39	207.61	208.87	209.17	209.06	209	208.09	210.15	207.9	210.53	209.07	208.1	208.01	207.09	209.6	205.92	209.77	209.94	209.91	206.99	210.24	208.6	208.41	210.78	209.21	210.99	208.48	209.45
215.6	218.62	216.95	216.84	217.42	218.23	218.57	220.1	215.14	216.88	217.27	213.94	218.23	217.73	219.59	216.99	217.44	217.06	216.43	217.17	217.06	218.53	218.25	215.15	216.6	219.53	217.4	218	218.37	216.94	215.96	216.94	215.68	218.08	218.02	216.78	218.19	217.49	216.6	215.95	218.93	217.79	217.71	216.85	216.71	216.3	217.31	216.08	218.72	215.5
210.48	210.87	209.97	213.05	212.96	210.57	211.42	212.04	211.37	214.32	211.53	210.79	213.01	210.24	211.39	211.95	210.77	208.79	210.81	211.67	212.55	212.44	212.63	210.4	212.59	210.3	210.84	212.12	212.53	212.61	210.93	211.03	212.14	213.36	211.53	210.08	211.67	212.77	212.37	213.37	210.87	211.91	211.67	210.92	210.75	213.46	212.21	212.28	211.58	212.81
209.06	209.35	206.81	207.32	208.56	206.7	207.03	208.94	209.43	207.9	207.96	206.52	207.61	208.78	207.97	207.47	208.21	207.36	207.78	206.94	209.57	208.62	208.71	207.76	206.69	207.63	207.3	209.38	207.42	207.72	208.19	206.28	205.59	210.03	207.13	209.81	206.76	207.8	208.53	207.13	208.48	208.04	209.1	207.91	207.28	208.51	206.84	208.36	209.38	206.23
209.94	207.83	210.81	209.86	210.08	210.86	208.32	209.02	205.98	208.4	209.58	209.36	208.92	208.82	207.8	209.28	209.14	210	208.18	206.88	207.97	210.01	207.81	211.02	210	208.53	209	207.61	211.34	208.99	207.13	208.32	207.05	207.14	209.06	210.13	208.83	208.56	210.5	209.5	207.9	208.13	208.79	208.26	209.45	207.69	208.89	207.64	208.23	207.44
207.56	209.22	210.42	209.83	208.92	209.3	207.3	209	210.24	209.12	208.21	209.5	210.68	207.24	209.03	211.72	210.01	208.28	207.39	207.91	207.27	208.92	206.59	209.78	210.32	208.78	209.45	209.34	206.75	209.1	209.04	207.97	209.53	210.74	209.42	209.13	208.21	210.66	206.39	208.61	210.3	207.62	207.54	206.15	206.29	208.52	207.81	208.15	206.58	207.57
201.62	199.88	199.82	201.92	200.87	199.5	200.65	200.22	202.63	202.01	200.5	201.88	201.94	200.45	202.58	200.37	200.57	201.22	202.8	201.45	203.26	200.54	203.45	202.76	201.15	201.58	201.32	198.69	200.34	202.44	198.64	199.99	201.81	200.36	201.1	201.51	201.13	202.41	197.68	201.8	201.95	200.86	199.99	199.71	199.73	200.26	201.45	200.76	203.08	200.03
206.28	206.9	208.93	208.31	208.54	207.24	209	209.07	205.07	209.66	206.85	209.05	205.79	209.75	206.67	206.78	207.7	209.65	206.7	208.8	209.46	205.98	206.99	209.44	206.29	209.38	209.2	208.4	208.87	209.32	208.32	207.31	208.93	207.41	208.06	206.25	207.99	204.93	207.2	206.04	205.72	208.96	210.57	207.19	208.02	208.47	206.66	206.19	205.81	207.24
212.77	212.14	212.36	211.79	212.82	213.65	213.33	211.56	214.71	211.87	212.01	211.96	213.81	212.93	212.57	211.91	212.46	211.64	214.47	213.74	213.43	211.21	213.06	213.55	213.87	212.82	211.44	212.11	212.89	210.5	213.1	213.37	212.42	212.29	213.99	211.87	214.93	212.06	213.39	211.61	215.96	211.91	214.17	211.07	212.74	211.79	210.58	211.95	212.89	211.21
217.22	217.28	217.3	216.63	216.94	218.01	218.78	218.26	216.69	216.57	214.97	216.74	216.55	216.83	217.28	218.97	217.83	216.74	219.36	218.08	215.63	219.05	216.3	215.72	218.53	217.31	215.64	216.43	219.33	215.54	215.87	216.38	216.9	215.51	217.63	218.44	219.59	214.91	219.45	217.3	215.77	216.35	216	216.53	217.58	216.13	216.67	218.21	216.96	216.96
212.25	212.77	211.05	211.98	212.99	211.76	211.55	212.95	210.63	211.3	209.72	211.43	210.59	211.95	212.23	212.71	212.83	213.52	212.64	212.89	210.68	214	210.35	211.73	209.46	213.36	214.2	211.62	212.74	209.15	210.05	211.15	210.27	210.6	209.59	211.88	213.48	213.38	214.34	210.42	210.41	213.29	212.28	213.68	211.78	212.9	213.2	211.94	213.11	212.79
204.16	205.07	205.07	205.91	204.47	204.87	202.6	205.23	206.07	205.27	204.27	208.18	206.31	204.41	202.84	205.94	207.29	204.34	206.63	206.17	205.34	204.29	205.61	205.64	206.85	205.91	204.97	205.62	202.58	203.48	204.76	203.79	203.24	206.12	203.31	204.19	203.95	206.87	207.04	204.79	206.95	204.72	205.32	205.88	204.78	204.19	207.17	205.19	206.47	207.34
202.6	202.95	206.18	203.81	203.16	204.81	203.37	201.47	202.78	206.52	204.12	202.97	203.89	202.9	202.82	204.1	201.43	203.24	203.42	202.74	204.31	204.34	203.45	203.48	204.23	202.96	200.64	202.68	204.72	204.96	203.15	205.13	203.69	204.12	205.05	204.3	203.31	202.82	206.18	203.61	204.92	203.11	200.64	200.21	202.53	202.3	204.11	203.64	204.44	204.19
209.34	210.12	205.99	209.77	209.11	208.39	209.19	208.31	207.99	209.08	206.8	209.38	211.16	210.19	207.96	209.31	207	208.27	209.87	207.53	209.78	207.36	207.4	208.36	210.21	208.8	206.77	210.53	209.62	207.23	208.38	209.93	209.66	209.31	209.27	206.41	207.31	207.24	209.65	208.22	207.09	209.64	209.26	206.89	208.44	206.99	208.46	209.45	207.62	209.2
209.11	206.21	206.17	207.98	209.14	207.85	208.75	207.43	208.08	206.53	208.15	206.45	207.47	206.31	208.2	208.3	208.02	207.33	208.4	209.16	208.97	206.2	207.07	208.28	206.62	208.99	206.39	207.35	207.8	206.99	209.21	207.64	207.23	207.32	206.55	205.98	205.94	208.09	207.04	208.53	206.58	208.37	206.26	209.51	206.26	209.34	208.3	204.09	207.19	208.43
207.91	206.75	205.9	205.51	207.99	207.46	207.98	209.4	206.54	207.56	208.27	207.75	209.24	207.11	206.96	207.31	205.34	207.05	209.67	207.22	207.89	209.81	209.35	206.36	209.56	208.28	207.52	209.48	206.69	205.87	207.95	207.49	208.67	209.01	209.1	208.72	209.26	206.95	208.08	208.67	205.62	206.68	209.71	208.01	207.96	209.36	205.7	208.32	206.99	208.77
194.47	198	193.33	196.04	195	194.39	194.41	194.86	192.15	192.65	194.29	193.67	193.06	195.87	193.6	194.79	194.01	192.79	193.71	194.58	190.56	193.74	192.8	192.11	192.64	194.06	194.21	193.81	194.32	195.4	196.66	193.12	192.53	194.48	194.74	193.77	194.56	195.33	194.47	194.03	193.21	196.22	191.16	194.3	192.41	191.32	194.69	193.48	193.98	195.66
211.75	212.47	214.01	213.98	214.66	213.52	212.44	213.34	214.27	214.43	211.78	214.82	213.89	213.52	211.93	213.11	214.92	213.37	214.78	213.86	213.12	212.7	212.2	212.57	217.06	215.79	214.05	215.54	211.95	213.96	215.06	212.52	213.81	211.54	213.89	214.94	212.7	215.11	213.45	213.62	213.27	211.19	212.59	215.16	214.3	215.4	214.8	214.03	214.59	214.71
217.45	214.87	217.58	217.98	216.66	218.83	215.52	217.06	215.85	215.34	217.47	216.15	218.4	213.83	215.69	217.05	219.29	219.9	216.67	216.21	216.76	216.86	215.84	216.75	217.59	217.37	217.84	217.92	218.57	215.7	216.65	217.09	218.2	217.68	215.62	216.46	217.35	218.57	219.96	217.46	216.98	218.66	216.77	214.83	214.93	216.86	216.29	217.8	218.05	217.47
210.07	208.86	208.33	208.77	206.56	209.51	206.52	206.4	208.79	208.03	208.59	207.48	207.42	205.46	208.55	210.32	209.02	208.92	207.06	207.06	207.08	207.67	209.7	209.13	207.55	206.71	210.02	206.84	208.96	210.43	206.65	206.05	205.63	206.17	208.05	207.93	208.44	208.48	208.63	205.72	207.35	207.46	207.49	206.87	207.95	208.85	208	206.79	207.23	210.34
210.53	207.5	209.26	205.73	208.14	208.69	209.86	207.52	207.24	210.01	210.59	209	209.9	208.59	210	207.48	208.93	206.69	206.79	208.73	210.54	208.25	207.82	210.13	209.79	210.38	208.44	211.11	208.28	209.9	209.15	209.95	208.67	209.28	208.85	207.83	209.27	208.18	208.54	209.41	208.96	208.16	208.49	209.43	206.87	207.43	208.36	209.33	211.07	208.59
205.75	206.5	204.88	204.91	205.6	205.68	205.77	204.35	206.08	207.75	205.24	206.41	206.06	205.68	204.89	205.09	205.09	204.19	203.85	206.1	203.9	205.96	207.29	209.45	206.34	205.03	203.57	204.03	207.27	204.88	204.37	208.9	204.96	205.5	206.2	206.88	203.48	205.97	206.94	204.32	204.32	205.45	206.22	204.58	205.18	206.87	204.75	204.23	206.31	206.73
211.12	208.79	209.31	207.53	205.27	208.23	209.22	209.6	210.73	208.54	208.1	209.19	207.39	208.12	208	208.36	207.46	207.78	208.98	209.32	209.66	209	208.47	208.73	208.43	207.74	208.39	207.75	209.17	210.73	207.07	208.46	207.39	209.72	211.65	206.66	208.43	207.46	208.57	210.39	207.35	207.68	210.3	209.35	207	210.4	208.86	209.52	209.43	208.35
203.63	205.49	203.37	202.01	202.99	202.66	203.74	203.12	199.83	204.59	202.15	201.63	201.99	202.71	201.82	202.93	200.69	201.21	201.93	202.73	203.3	204.22	201.93	202.24	204.98	203.52	202.34	202.13	202.36	202.15	202.82	205.34	204.53	201.78	202.45	202.38	203.29	204.03	199.55	201.11	202.11	201.29	203.94	202.35	204.5	201.92	204.42	203.36	201.57	203.95
216.97	216.64	218.63	216.5	218.36	217.08	216.98	218.88	215.25	217.04	216.03	216.23	215.62	218.87	218.5	218.3	218.32	219.37	219.49	220.52	217.8	218.83	219.54	219.31	218.9	216.55	219.17	219.85	219.22	218.09	218.22	219.18	218.93	216.27	217.93	218.74	215.48	218.66	219.68	219.73	216.99	220.05	216.85	217.95	216.19	218.6	219.52	218.8	219.33	217.5
198.6	198.71	200.28	199.17	199.1	196.99	199.68	197.61	198.98	200.16	196.22	198.18	198.5	197.68	198.98	198.83	200.41	197.73	195.85	198.88	198.42	198.72	197.45	198.19	198.89	198.37	199.15	198.25	196.93	199.6	199.06	199.18	198.8	199.88	199.43	195.02	199.96	198.07	199.18	196.34	198.65	197.41	199.06	198.91	197.35	198.13	199.09	197.4	196.57	195.88
198.85	199.58	199.42	199.95	198.03	197.27	200.01	200.61	198.88	198.38	200.29	197.15	198.54	201.48	199.45	201.1	197.91	199.91	198.72	197.7	197.16	199.69	200.67	199.66	200.4	199.54	198.92	199.06	198.8	197.4	198.58	200.71	199.85	200.31	202.36	199.17	200.42	199.73	202.73	199.5	199.51	200.24	200.61	199.07	197.8	200.38	197.22	198.14	196.37	200.13
214.77	214	212.28	212.35	212.29	210.58	213.83	211.02	213.46	210.53	213.62	213.14	212.06	215.22	214.95	211.54	214.39	214.56	211.84	214.52	213.62	213.3	212.3	212.98	214.37	214.3	214.39	212.88	212.51	213.63	211.83	212.77	213.45	211.07	212.84	212.51	209.96	211.57	212	211.3	212.68	212.74	215.08	212.39	214.25	213.04	211.86	213.1	212.03	211.56
203.69	206.72	203.16	205.79	206.04	206.32	205.91	203.25	204.88	204.06	204.63	205.04	204.16	203.91	203.07	206.03	205.83	202.67	205.1	204.46	202.65	206.4	203.81	204.14	204.49	203.98	202.72	205.13	206.18	206.32	204.32	203.37	205.23	205.4	204.82	204.12	204.97	206.83	205.87	205.77	204.59	205.34	203.84	203.84	203.77	207.75	204.43	206.17	205.7	201.99
197.67	198.43	196.8	198.18	197.62	197.27	197.3	199.74	197	197.29	198.66	198.26	199.39	198.61	199.79	198.56	198.3	197.05	197.05	197.61	198.31	197.73	196.57	198.11	198.11	199.41	195.11	199.47	198.24	198.98	197.8	197.53	197.53	198.65	198.8	197.41	195.19	197.55	197.62	196.31	198.75	199.1	199.08	196.45	197.76	198.66	194.94	198.29	198.66	197.19
209.2	209.02	208.84	209.44	207.32	209.77	209.86	209.99	206.74	207.69	206.52	210.65	208.56	208.54	208.5	209.51	210.01	209.48	209.74	210.27	208.39	210.16	208.71	209.65	209.75	208.04	210.52	209.35	208.44	209.31	207.51	210.62	205.43	208.41	205.7	208.37	205.44	208.43	209.38	206.44	207.58	209.02	209.52	207.76	209.41	208.03	209.01	207.34	210.14	209.75
204.85	205.02	205.15	202.91	205.35	204.19	203.45	203.92	205.96	203.86	203.62	205.9	202.85	205.44	202.22	203.11	202.96	201.86	201.39	202.95	204.4	203.07	202.85	205.75	204.36	203.64	204.39	204.9	204.12	201.54	202.02	202.33	201.74	204.98	203.92	205.66	204.34	205.31	204.38	203.98	203.72	204.04	202.06	204.79	203.17	202.81	204.18	202.62	202.9	202.89
219.86	214.79	215.8	217.08	216.6	218.18	215.73	217.21	215.43	214.4	217.55	218.23	217.12	216.42	217.72	214.62	215.59	215.32	218.29	215.79	215.95	218.36	215.05	215.93	220.26	216.84	216.78	217.51	218.38	216.11	217.13	213.79	219.19	219.19	216.76	217.34	217.48	215.74	219.25	215.19	217.08	215.72	219.75	218.08	215.17	217.7	216.49	215.91	217.05	218.07
205.07	202.13	201.28	203.73	202.99	203.7	203.61	204.72	201.42	201.79	200.96	200.58	204.18	201.71	201.35	201.63	201.95	202.78	202.72	200.51	203.24	200.75	204.24	200.44	203.14	203.99	201.32	201.32	201.46	201.65	203.4	204.53	203.47	202.43	202.95	201.5	202.09	203.51	203.19	202.43	201.79	201.01	205.68	200.42	204.88	203.65	202.38	202.22	202.55	203.1
207.85	208.08	206.87	206.96	205.78	208.5	208.22	207.77	209.04	208.07	208.85	209.16	207.4	207.5	207.54	206.56	209.7	207.1	207.01	208.75	206.32	207.33	207.73	206.88	208.12	206.91	207.28	206.64	206.13	205.8	207.53	206.54	206.81	207.46	209.25	205.49	205.75	206.96	207.34	206.5	204.96	206.79	206.81	207.82	209.21	208.68	207.31	207.68	209.36	208.62
199.25	201.25	198.65	196.64	198.94	198.42	199.06	196.02	198.05	197.06	196.1	200.01	198.71	199.22	199.21	199.38	196.45	199.39	199.54	200.37	200.27	198.38	198.17	198.91	198.15	200.66	197.03	200.5	197.15	199.27	200.93	199.92	198.18	196.7	197.09	198.02	199.36	198.19	197.48	197.58	200.65	197.38	198.1	199.6	196.53	200.01	199.85	196.95	199.26	200.25
212.55	210.91	212.74	213.34	210.86	212.29	214.5	211.35	211.78	211.83	210	212	215.07	209.98	212.63	212.04	212.57	211.42	211.58	211.13	214.14	210.74	214.61	211.85	213.84	213.17	212.17	212.12	213.33	212.89	210.93	211.79	211.7	210.43	210.73	209.99	211.96	210.36	211.22	212.85	211.3	211.91	211.76	213.69	211.45	213.05	209.49	214.28	211.35	211.55
214.52	212.78	214.3	215.86	215.07	217.61	214.4	215.84	214.87	214.47	212.33	213.37	214.99	213.95	213.03	214.1	214.1	214.67	214.99	213.24	213.47	216.4	213.65	213.27	213.36	214.42	214.16	214.47	211.08	215.54	215.59	212.03	215.11	214.73	214.09	212.46	214.08	212.45	213.46	212.92	213.97	212.51	212.07	212.49	213.63	213.16	215.12	212.34	212.66	214.32
204.99	207.09	205.22	203.68	207.29	204.55	207.29	205.96	206.42	206.5	207.67	205.34	206.12	206.44	210.29	207.08	206	208.6	207.96	205.28	208.78	207.66	206.21	207.43	206.46	206.8	205.25	206.43	205.25	207.24	206.48	205.25	207.98	209.51	206.4	208.13	206.1	207.9	208.09	206.22	208.5	206.34	206.1	206.98	207.87	206.6	205.21	206.48	204.58	206.18
191.37	194.78	193.15	192.95	196.44	194.17	193.9	195.77	195.16	192.98	192.88	193.25	193.18	195.94	193.5	194.86	195.11	197.89	193.21	195.71	196.39	193.92	197.7	195.03	193.68	195.44	193.16	195.18	190.98	193.29	194.91	194.06	193.33	193.83	194.28	195.91	193.27	195.11	194.29	194.36	194.87	195.43	193.27	194.83	191.63	193.3	192.8	194.98	196.51	194.39
205.01	206.99	204.75	208.26	205.32	205.01	204.74	207.88	206.71	207.73	207.25	202.83	207.18	206.29	206.58	209.8	207.01	207.07	205.8	205.85	205.14	205.75	208.47	207.88	209.18	205.15	206.64	206.15	206.63	208.97	205.66	205.84	204.82	207.13	206.42	207.33	205.95	206.13	207.26	206.89	206.38	208.24	207.17	207.03	206.11	205.59	208.76	204.47	206.98	205.82
218.79	216.95	217.94	216.86	219.69	218.68	216.95	215.96	217.42	216.82	217.78	215.35	217.84	217.52	218.2	216.62	217.47	216.23	215.98	215.59	216.08	215.54	218.57	215.46	217.31	217.62	217.95	217.17	217.74	215.72	215.68	217.3	214.57	214.81	216.26	216.33	218.14	217.09	219.66	219.4	217.04	215.84	218.52	216.75	216.27	216.68	217.07	217.14	216.03	218.19
202.1	204.3	202.64	200.04	202.6	201.52	204.95	203.02	204.47	201.86	202.94	200.68	204.47	202.87	204.36	205	202.99	204.08	202.37	203.13	204.08	204.04	203.11	200.73	204.9	201.91	202.02	203.69	204.77	203.86	204.28	204.26	202.25	202.49	200.81	201.71	202.14	201.53	201.76	201.76	201.72	202.03	202.57	202.81	201.77	200.55	202.65	202.25	204.14	202.81
208.32	207.42	206.5	208.99	206.87	208.94	207.23	208.47	208.79	208.56	209.96	210.28	207.91	206.9	208.57	206.91	206.94	209.43	208.53	208.54	208.32	207.45	207.23	209.03	210.17	208.85	206.54	208.84	210.22	208.9	208.47	208.39	207.24	208.86	205.72	207.23	210.97	207.57	208.66	208.49	207.36	208.35	208.2	208.04	207.84	206.16	206.15	206.89	209.11	208.48
203.08	203.43	203.58	202.88	202.41	201.52	201.81	201.77	203.54	202.28	202.33	202.06	201.17	201.21	202.51	202.9	200.9	202.15	201.64	203.65	204.06	201.71	204.66	203.04	202.42	201	201.15	199.72	202.4	202.64	202.23	203.98	202.56	201.12	202.49	201.08	202.12	203.12	200.04	203.16	204.21	201.9	201.04	202.49	203.68	203.16	203.73	202.76	204.36	202.18
207.6	209.29	208.26	209.4	209.55	209.59	207.94	207.24	209.87	208.62	208.66	210.64	209.23	208.2	208.45	210	207.94	207.97	209.8	209.7	208.19	207.83	209.36	208.34	206.64	207.28	209.04	207.99	210.43	209.57	207.07	209.23	209.53	207.68	208.03	209.13	209.88	209.16	207.59	209.48	207.86	208.8	209.14	208.68	207.85	210.98	209.62	208.17	207.79	207.69
207.62	204.94	209.06	206.59	205.89	207.03	206.84	207.26	205.36	205.75	205.3	206.92	206.3	204.99	206.06	205.99	205.92	205.72	206.99	205.45	206.67	207.48	205.62	209.52	208.72	203.19	206.58	206.14	205.68	206.51	206.09	205.11	206.64	205.78	204.73	206.27	206.13	207.05	205.3	206.07	207.75	206.45	206.2	207.09	204.93	205.13	206.84	205.89	205.76	205.08
202.34	203.03	202.18	202.12	203.55	202.49	201.98	204.22	203.07	203.06	202.13	203.46	203.21	201.92	202.07	201.85	201.5	205.03	202.98	201.98	206.01	202.67	202.95	202.69	201.62	202.63	201.49	204.65	202.9	202.81	202.13	204.23	201.26	204.69	203.09	202.55	202.66	203.19	202.89	204.31	201.61	203.97	201.69	201.82	203.72	201.89	202.28	205.25	205.89	203.3
202.61	203.67	201.15	203.35	203.03	203.63	203.15	202.48	201.52	201.58	203.39	205.28	201.29	207.59	202.34	203.1	203.72	202.96	202.35	203.79	201.54	202.78	203.78	201.45	203.63	203.18	204.49	202.37	201.82	204.19	201.73	202.7	205.15	202.63	202.39	204.06	202.89	204.58	202.74	202.32	201.63	204.28	206.46	203.66	203.08	203.21	205.12	203.32	202.8	202.35
210.13	211.07	211.02	212.55	212.63	210.56	211.19	212.85	213.49	210.02	212.56	211.86	212.74	212.02	213.13	210.32	212.47	210.59	213.16	211.81	210.68	214.23	212.19	212.62	210.65	211.25	211.79	210.62	212.51	212.53	211.95	211.75	212.13	210.96	213.52	213.73	210.4	211.63	211.88	211.52	211.85	210.96	214.19	212.71	210.76	210.42	212.32	210.74	209.94	214.78
204.29	203.14	205.04	204.12	203.7	204.86	203.37	206.78	204.85	207.35	203.77	202.47	204.6	203.76	204.16	205.13	203.07	207.41	204.92	201.88	204.41	203.91	202.4	205.14	202.22	204.44	204.91	203.06	201.42	204.56	203.4	205.25	202.79	204.44	204.46	203.92	205.25	204.39	206.88	205.35	206.9	202.33	206.03	205.1	206.65	206.34	206.52	204.14	202.39	205.48
195.44	193.76	193.32	194.14	192.27	193.11	196.42	193.23	193.75	192.48	193.42	195.08	194.91	194.04	193.9	193.73	194.26	193.15	194.4	196.78	193.63	195.05	193.44	195.2	195.42	195.29	192.63	195.45	195.96	196.23	193.21	195	193.41	194.92	196.01	196.26	194.02	194.35	193.61	193.95	195.89	193.24	193.34	194.01	193.52	195.61	194.29	196.78	195.13	191.95
213.4	213.76	212.76	210.44	214.16	211.81	214.69	212.71	215.73	215.51	212.37	214.07	211.64	213.42	214.8	211.87	212.56	211.64	212.25	211.27	212.14	211.62	211.97	211.76	214.07	212.24	211.66	213.14	212.54	214.17	215.5	212.86	211.86	213.03	214.04	210.69	212.98	214.09	211.95	213.74	213.42	214.78	213.86	213	213.5	213.12	214.52	212.13	213.11	209.69
207.54	206.97	208.46	208.22	207.33	206.71	208.45	208.31	208.84	210.5	207.96	208.09	206.46	208.69	208.96	208.71	208.27	208.74	207.71	207.12	208.29	206.83	206.9	208.61	207.58	207.92	207.88	208.23	206.41	208.91	208.64	207.31	207.7	205.86	207.8	209.85	206.74	206.87	207.49	207.21	208.23	205.81	208.65	207.26	207.69	207.33	207.73	207.48	207.84	207.24
211.66	213.54	212.63	211.09	209.87	213.49	212.65	211.31	212.74	212.67	213.41	210.7	209.99	211.15	212.83	211.87	212.77	210.56	211.4	210.25	212.18	211.28	212.26	212.81	210.87	210.41	211.18	211.75	210.46	212.43	213.14	212.22	211.16	210.88	211.24	212.11	211.67	212.01	209.91	209.92	212.07	212.51	213.94	212.31	212.33	210.9	209.85	210.86	211.02	213.22
209.7	211.57	208.68	207.67	209.63	208.51	208.24	208.8	209.34	208.63	211.95	208.98	211.31	208.33	210.44	208.08	211.99	210.09	209.35	211.74	208.69	208.84	210.49	210.92	208.16	208.82	208.26	209.33	207.02	211.59	207.52	209.18	210.42	210.01	209.17	210.68	208.41	207.53	211.51	208.8	210.61	206.86	209.4	209.1	207.47	208.66	210.86	209.8	207.44	208.37
207.81	209.88	207.1	209.91	206.46	213.73	208.54	206.83	209.51	208.1	207.85	208.62	209.52	207.93	207.13	209.03	208.41	207.7	208.01	208.9	208.42	209.53	206.95	207.48	208.4	208.29	206.94	211.44	209.31	209.71	208.66	207.53	208.87	207.34	208.58	207.89	208.87	211.53	211.2	209.62	209.87	207.83	211.26	207.97	209.18	212.1	210.86	209.2	207.97	209.85
198.97	201.33	198.28	200.84	200.18	198.28	201.33	200.11	202.39	200.82	202.87	199.53	198.56	201.44	199.07	198.38	199.8	199.57	198.74	201.96	200.55	197.46	198.29	199.12	199.35	199.84	199.83	201.01	199.66	201.62	200.82	199.15	199.43	199.61	200.09	199.62	200.47	200.39	200.87	199.95	201.06	198.75	199.17	198.28	201.19	200.68	198.97	202.71	200.6	199.5
209.02	207.21	207.77	207.19	210.48	206.46	207.64	206.85	207.4	206.91	208.2	206.65	211.24	208.57	208.82	207.68	207.47	206.45	206.89	207.32	206.53	206.65	207.16	209.46	205.38	206.91	208.5	208.09	209.18	210.7	205.35	208.57	207.5	208.77	208.52	208.3	207.36	208.06	207.7	207.92	209.32	207.46	206.65	208.25	206.48	206.61	209.03	207.46	208.26	207.11
210.46	210.8	212.78	208.92	209.47	207.87	209.59	209.59	208.39	208.9	212.06	209.34	209.2	208.35	209.98	211.46	208.55	209.39	210.02	207.13	207.5	209.28	210.21	208.45	209.34	208.26	210.26	210.01	209.17	211.2	209.61	211.28	211.9	208.22	210.33	207.54	208.52	209.15	210.29	208.66	210.28	210.44	211.27	207.14	211.46	210.34	208.57	207.68	210.24	207.81
212.26	214.46	215.87	212.06	212.55	215.48	213.43	212.56	213.72	216.2	212.33	213.83	212.89	215.19	214.83	215.35	213.8	214.68	213.97	215.16	214.36	214.11	215.03	212.5	215.17	214.15	214.75	213.52	211.36	214.63	212.48	216.65	213.9	215.55	213.76	214.72	213.33	214.49	212.54	215.17	213.71	212.86	213.6	215.43	213.63	214.73	212.25	214.29	211.46	212.27
210.97	212.36	212.62	211.73	211.51	212.01	212.76	212.95	211.67	214.34	212.49	211.57	212.6	210.93	211.67	213.67	213.41	214.36	210.72	210.94	211.93	213.06	212.64	214.45	210.5	213.36	212.82	211.29	212.19	212.56	214.31	213.41	213.69	212.21	213.76	214.12	211.85	213.33	212.26	211.17	211.97	211.51	212.74	209.35	211.36	211.88	213.72	212.55	213.73	213.01
212.23	210.71	211.8	210.86	214.69	213.58	210.86	209.91	211.51	210.68	210.57	214.32	211.44	211.94	212.37	211.18	210.8	213.87	211.21	210.75	211.86	212.14	213.17	214.01	210.28	212.91	212.12	212.87	210.64	212.95	213.6	212.02	212.92	209.03	210.9	213.06	211.72	210.1	210.96	210.97	211.87	211.67	210.54	211.74	209.98	210.74	211	213.4	210.06	211.1
199.35	199.74	200.76	199.09	199.57	200.89	199.38	201.51	203.51	198.85	199.17	198.36	200.04	198.41	200.58	202.66	200.75	198.7	199.75	200.45	200.78	199.42	200.66	200.07	201.83	198.9	201.15	198.95	200.9	200.77	199.06	199.02	201.34	200.9	201.27	198.18	200.53	200.63	201.08	200	198.84	200.22	199.99	200.21	200.87	200.42	199.94	201.58	200.49	200.98
205.92	206.79	205.35	206.46	207.34	206.64	205.52	206.42	208.18	206.08	206.72	207.18	207.56	206.02	206.98	205.47	205.38	204.22	205.35	206.3	207.49	205.67	208.6	207.81	208.24	206.98	206.17	207.07	206.76	206.43	204.24	208.54	205.2	207.34	204.83	205.22	210.13	209.2	206.46	207.78	206.7	205.27	204.59	208.21	205.61	206.98	206.5	205.78	206.46	206.44
212.26	210.65	214.88	212.79	211.89	212.12	211.06	212.63	211.27	211.38	210.69	211.83	211.61	211.9	213.26	213.2	213.07	211.1	211.37	210.65	215.15	210.55	213.55	210.48	212.88	212.12	211.38	213.79	211.17	212.95	212.49	211.59	212.16	211.11	212.27	213.09	212.17	213.66	214.93	214.12	212.57	211.21	212.43	215.58	212.06	212.59	210.31	212.05	212.44	210.54
219.33	215.71	218.52	213.35	217.22	216.67	215.16	217.62	214.97	216.34	214.85	217.54	216	218.54	216.88	216.31	218.49	216.79	217.85	217.3	218.07	217.74	215.57	214.38	215.08	217.03	218.01	217.67	216.94	217.6	217.07	216.54	217.49	216.56	216.53	214.99	216.67	219.28	217.07	218.74	215.44	215.77	217.87	215.26	215.02	215.53	215.51	216.97	214.43	217.58
203.14	200.48	201.64	204.41	200.26	202.49	200.25	202.15	203.7	201.63	201.63	202.75	204.24	202.83	201.85	202.67	202.48	202.58	202.93	202.69	202.93	201.95	203.25	204.4	204.09	205.53	201.98	201.83	201.17	202.96	202.37	201.51	199.19	203.74	203.35	205.08	201.94	201.63	201.45	202.02	205.14	202.23	199.83	202.75	202.54	203.92	203.66	202.7	200.64	199.63
219.46	217.4	218.11	219.7	217.23	219.38	217.56	216.75	217.73	217.23	217.61	221.43	214.65	218.69	215.02	217.95	218.33	217.68	217.79	218.25	219.6	217.39	216.23	217.64	218.78	217.09	216.65	216.33	217.26	217.34	220.77	216.37	217.05	218.81	219.04	218.76	218.49	218.6	219.98	218.12	218.28	218.5	218.56	217.18	218.68	217.22	217.01	218.98	219.42	218.91
212.17	213.83	211.12	214.69	213.36	213.77	211.75	211.07	213.32	214.2	216.06	214.09	214.43	211.81	212.42	212.22	211.08	215.26	213.63	214.64	214.17	211.63	214.24	214.19	213.8	212.83	214.79	211.56	212.1	213.1	213.27	213.46	212.09	213.59	212.23	214.15	212.57	213.88	214.88	212.52	212.13	212.19	213.65	215.11	213.16	213.1	210.11	212.08	215.37	214.16
208.36	209.52	210.68	209.92	207.35	209.77	206.07	209.62	209.81	207.78	209.2	207.08	210.41	210.74	208.54	207.82	209.09	208.83	207.83	208.89	209.98	206.64	209.83	208.48	206.96	209.07	209.31	210.63	209.51	207.84	210.39	209.34	207.56	210.61	207.96	209.76	208.52	210.43	209.96	210.04	208.92	207.91	209.18	210.48	206.93	208.34	207.51	210.61	209.72	209.71
205.78	206.27	208.43	208.15	206.32	207.68	205.93	203.66	208.56	206.24	203.61	207.26	206.21	205.29	203.61	206.32	205.99	206.37	205.98	208.77	206.05	206.03	208.72	207.62	207.1	207.66	206.07	206.08	205.41	204.84	206.64	205.52	207.58	205.86	207.96	209.69	203.26	206.51	206.8	205.47	202.76	205.21	206.82	203.34	208.44	205.7	205.9	205.63	206.76	204.89
211.48	209.69	210.9	209.85	209.81	207.88	210.44	207.79	210.84	209.43	208.69	212.26	210.01	208.36	209.41	209.29	208.14	209.93	207.6	210.46	209.86	209.86	209.01	207.88	209.12	208.04	208.39	209.6	208.74	209.57	207.24	210.82	209.29	209.28	208	208.39	211.34	207.17	208.64	208.35	210.86	210.6	208.51	212.11	208.52	207.66	205.86	209.19	210.6	210.03
202.38	202.6	201.48	203.88	202.17	201.65	201.36	205.3	202.87	202.43	204.13	202.57	202.92	204.11	203.26	203.04	202.18	202.58	201.18	203.47	203.76	205.14	203.33	205	202.13	205.83	201.46	202.82	204.19	202.55	202.01	202.82	202.43	204.44	202.64	203.86	203.79	201.12	205.32	203.21	203.36	203.82	203.65	203.75	201.03	202.25	203.61	203.19	204.79	202.38
209.14	206.6	208.28	206.16	207.24	208.08	208.86	207.73	207.73	207.07	207.82	207.52	206.18	208.41	209.22	205.33	207.32	207.38	208.71	207.22	207.62	207.58	208.66	207.08	205.49	207.13	208.26	208.52	207.87	208.52	209.24	206.15	208.72	207.48	206.9	206.47	207.79	207.45	207.74	208.65	209.35	207.73	207.36	208.86	206.04	208.29	207.14	209.62	209.43	206.46
211.2	209.52	211.65	209.41	208.36	210.13	209.73	210.15	207.95	209.11	208.29	208.65	209.78	211.16	210.41	207.99	210.54	209.5	211.37	211.39	210.05	209.47	209.56	208.79	210.6	209.72	211.13	209.98	209.55	210.88	207.08	208.26	209.25	208.7	208.55	207.3	211.16	205.85	207.61	208.36	207.5	208.96	209.39	208.27	212.54	210.39	207.61	209.06	209.29	209.91
198.36	199.14	196.53	198.69	199.2	196.99	198.31	195.85	197.11	197.99	200.51	198.72	197.47	198.09	194.78	199.24	199.59	197	198.2	199.23	198.01	196.11	198.57	197.68	195.48	197.48	198.9	197.28	197.47	197.81	197.82	198.5	199.69	199.14	199.09	200.4	196.89	197.74	196.96	199.44	196	197.21	198.76	198.3	196.66	198.9	196.2	197.85	199.51	199.14
216.67	218.57	213.25	215.49	217.21	218.04	213.92	218.5	215.01	217.66	216.76	216.17	216.43	218.39	217.04	216.48	218.84	216.56	217.55	217.11	218.01	218.31	216.66	216.99	216.75	220.38	217.66	215.38	217.64	218.09	216.91	216.88	216.68	217.49	217.24	216.91	216.71	216.81	217.08	217.72	218.17	216.89	215.51	215.41	217.63	217.3	217.24	219.04	219.29	215.93
205.42	203.47	204.78	204.5	203.52	204.95	203.35	203.74	205.52	205.87	207.5	205.19	203.64	204.36	203.92	203.85	201.82	203.06	202.46	205.85	204.61	206.39	205.78	203.16	204.51	203.09	203.56	203.89	205.17	203.11	204.85	204.19	203.6	207.19	205.53	205.98	204.16	203.04	205.24	205.33	203.72	205.47	203.6	204.79	204.25	205.13	204.49	204.48	202.91	205.01
209.24	210.28	206.21	210.21	208.43	210.06	208.34	207.46	209.12	207.92	209.74	208.74	207.81	208.95	210.94	210.27	209.63	207.96	209.54	207.73	208.92	208.59	211.7	208	206.89	210.15	207.96	208.44	209.83	206.66	209.13	209.4	209.86	208.43	209.4	210.93	207.91	207.52	206.82	206.34	210.04	208.99	209	207.65	208.13	206.74	207.86	208.7	207.85	211.32
208.3	206.11	207.01	206.76	207.26	208.68	207.42	206.62	208.03	205.42	208.86	207.44	208.94	208.33	209.06	208.84	210.8	207.25	206.78	208.37	208.2	205.95	206.88	209.45	206.89	204.65	207.06	208.59	204.68	207.7	207.77	208.29	207.8	208.48	208.83	206.42	208.39	208.69	207.11	207.77	208.23	209.18	208.64	207.59	206.02	206.69	209.54	207.34	206.33	208.71
200.85	200.56	199.07	198.52	199.17	201.62	203.72	199.84	200.65	198.83	200.98	199.71	200.61	198.69	200.44	200.65	201.9	202.49	200.83	201.06	200.34	197.3	199.16	199.94	200.31	202.17	199.9	200.75	201.84	199.36	200.63	200.02	198.98	197.87	200.51	198.53	200.36	200.02	199.05	201.66	200.61	201.73	203.69	200.01	202.3	201.5	200.53	200.8	203.17	197.86
209.07	209.33	208.99	207.83	210.89	209.55	208.67	206.99	207.97	207.76	208.28	209.13	208.64	208.97	210.45	209.26	210.07	209.03	208.87	208.01	208.2	209.32	208.6	208.12	208.12	209.48	207.17	208.92	210.66	208.91	209.14	209.49	208.15	209.77	207.05	208.16	207.96	207.66	207.04	209.26	209.94	207.87	207.71	208.82	208.56	209.59	206.97	207.67	208.8	208.15
207.58	205.54	204.21	207.74	207.16	204.88	207.32	206.41	205.26	206.26	205.34	207.35	206.14	206.04	207.31	206.47	207.63	207.25	203.92	205.04	207.07	206.78	204.74	205.16	207.97	206.15	206.19	206.76	205.13	206.12	207.27	208.96	206.3	206.84	205.44	205.24	204.72	207.98	206.62	205.47	205.88	203.79	206.27	206.07	207.96	205.24	204.3	206.38	206.36	206.84
198.06	202.4	201.55	200.22	198.72	199.26	201.39	200.96	199.86	200.37	199.39	200.38	200.93	200.61	203.54	202.11	201.66	199.63	199.76	199.95	199.4	197.75	199.51	201.36	200.59	201.88	200.97	201.98	202.21	199.56	202.07	199.18	202.38	198.71	198.23	200.44	200.87	201.21	199.66	202.72	200.86	200.85	202.5	200.8	201.77	198.7	201.48	201.19	200.49	201.98
199.55	198.61	199.82	199.4	202.13	201.86	200.12	199.83	201.15	200.62	201.55	199.26	204.17	200.29	197.22	201.73	203	199.79	203.04	201.7	203.51	199.35	200.63	200.77	199.03	202.99	202.05	201.88	199.42	201.48	199.59	200.28	199.72	200.14	201.22	201.63	199.9	201.06	198.82	200.41	199.96	201.97	201.73	198.19	200.54	200.87	202.45	198.36	200.5	200.24
200.72	199.67	201.98	201.23	199.04	201.39	202.28	200.35	203.91	199.24	200.6	198.6	200.02	200.55	201.68	197.98	202.26	201.29	201.11	202.23	200.49	198.7	202.16	201.02	199.88	199.95	199.53	200.28	199.74	201.92	200.7	200.11	200.68	200.2	199.94	198.69	201.51	200.84	199.74	201.91	201.6	200.97	201.6	202.82	200.59	201.9	200.23	198.74	199.6	201.26
211.19	208.39	212.62	213.96	210.83	213.11	213.43	213.35	211.19	213.49	215.06	210.75	212.27	212.02	212.8	212.42	212.2	213.44	213.33	212.17	212.18	213.42	212.02	211.16	213.59	212.36	213.13	209.56	212.88	212.36	211.9	212.42	213.54	211.46	212.53	212.53	211.39	213.59	212.51	211.77	213.44	212.12	211.95	213.47	212.9	212.77	211.69	211.88	213.74	211.85
198.5	194.88	197.37	197.07	194.38	196.07	193.36	194.64	195.33	197.07	195.76	195.27	196.24	192.86	194.08	193.81	194.6	195.07	196.12	194.53	196.07	196.24	195.32	195.3	194.33	193.52	195.4	195.17	194.42	195.05	195.2	195.51	192.89	193.5	195.87	197.96	194.76	194.42	196.06	196.52	195.89	195.65	193.93	193.22	195.77	193.95	196.08	194.95	194.2	195.71
209.38	206.47	208.61	209.87	208.23	207.75	208.2	208.13	207	209.55	207.51	204.65	206.81	208.27	206.94	208.5	210.12	204.97	207.32	208.63	209.15	207.34	208.29	207.38	209.18	206.38	208.45	209.24	208.62	207.61	208.74	209.03	204.69	207.86	208.32	206.86	206.67	207.58	209.57	211.43	207.77	210.44	207.41	209.7	207.61	206.61	208.77	208.05	210.81	207.75
210.54	208.16	207.21	207	208.51	207.96	209.89	210.99	207.37	208.75	208.07	213.22	209.2	208.61	209.67	211.31	210.93	207.79	208.06	209.18	209.9	211.44	208.29	210.66	209.33	208.89	209.72	208.03	210.72	209.77	211.31	208.06	209.36	211.09	207.98	212.27	210.07	208.78	210.28	210.58	208.88	209.07	207.12	210.47	211.78	209.99	211.22	210.3	208.92	209.75
200.9	203.04	202.93	202.49	204.29	206.63	201.78	202.52	203.08	206.54	203.59	202.96	201.96	205.47	203.19	203.51	206.91	200.97	203.53	203.96	204.25	204.53	202.67	204.49	202.93	203.02	204.48	206.11	203.43	203.02	205.03	205.49	204.5	206.35	204.9	202.87	203.07	203.8	204.04	203.33	202.95	205.76	204.05	203.45	202.1	204.74	203.27	204.91	200.9	204.18
206.44	208.01	208.91	206.96	208.33	209.07	208.81	208.65	208.97	208.17	207.65	206.91	207.8	209.15	206.84	207.46	207.53	211.32	209.66	208.73	207.56	209.03	210.3	209.86	206.59	210.12	209.57	209.33	209.22	210.35	208.92	208.72	209.95	207.27	208.93	209.4	209.08	207.86	208.09	209.28	208.75	210.49	206.67	208.73	206.71	209.4	209.14	208.85	209.24	208.01
200.98	202.35	198.2	201.2	202.21	199.19	199.56	201.1	199.98	198.53	200.74	200.25	199.27	200.25	201.91	199.43	199.84	200.4	200.83	201.4	201.51	198.97	201.53	201.29	199.14	201.13	197.88	199.5	201.39	200.12	199.38	200.48	199.7	200.38	198.76	202.56	198.24	199.33	199.64	200.32	200.34	199.55	200.15	198.82	200.98	203.82	201.36	201.42	197.58	200.09
201.9	201.95	203.15	202.27	202.79	202.93	204.66	203.87	204.93	202.8	204.79	203.82	204.12	204.06	206.09	201.31	204.38	202.88	201	204.54	203.25	203.8	201.7	201.81	201.65	201.25	202.29	203.68	204.86	203.95	205.02	203.96	204.66	203.21	202.78	205.1	205.93	201.97	201.82	205.49	203.16	206	202.68	203.12	203.52	207.89	204.33	205.87	204.66	204
200.63	198.4	198.28	198.46	200.39	198.42	199.15	201.23	196.34	201.28	198.88	200.23	199.63	197.54	198.79	200.24	198.81	199.86	200.45	197.6	201.32	199.44	200.06	198.64	199.39	198.1	200.95	197.86	197.97	198.53	197.63	200.07	199.85	196.72	200.53	198.67	200.04	199.07	197.52	198.85	199.82	200.39	197.82	197.89	199.5	196.54	200.27	200.3	198.15	198.34
218.47	216.62	218.2	216.46	218.3	218.35	217.82	217.39	216.12	217.17	218.5	217.34	216.66	216.15	217.78	216.06	218.06	217.41	218.07	217.9	219.97	217.68	216.54	219.79	218.43	216.96	219.45	216.16	217.27	217.16	215.9	220.01	217.59	215.39	216.62	215.46	218.04	218.66	216.61	218.22	218.17	218.84	217.77	219.41	218.13	219.1	218.36	219.54	220.17	217.79
202.77	202.14	204.66	202.96	203.45	200.59	202.65	201.65	202.4	203.09	201.18	203.14	199.84	202.28	202.42	202.94	202.06	202.55	201.4	202.2	201.68	201.72	204.76	201.8	201.97	202.03	202.45	200.29	202.57	202.14	203.1	204.16	200.33	202.34	202.95	203.7	204.62	200.73	204.71	202.3	200.72	205.43	203.67	203.38	202.19	200.92	203.46	203.45	202.24	206.07
214.95	219.6	217.12	215.61	219.49	217.35	217.64	217.23	217.91	217.17	218.96	216.94	217.09	218.86	215.23	215.28	216.6	217.48	215.23	216.82	217.69	216.43	215.64	215.41	217.72	219.36	216.39	216.83	218.05	215.82	215.14	219.7	215.75	220.4	217.31	216.73	216.13	215	218.4	218.1	217.81	215.89	217.17	219.07	216.04	220.45	217.55	219.62	217.05	216.88
209.49	209.21	206.11	209.55	208.9	207.95	208.76	209.64	208.98	208.57	209.23	208.26	207.85	208.35	209.25	207.59	207.88	208.89	210.19	208.25	208.46	206.17	208.6	207.7	209.3	206.9	207.39	208.55	209.58	208.01	208.79	207.05	206.85	208.35	210.41	210	208.51	208.58	210.02	207.68	209.12	207.99	209.22	208.03	208.95	208.96	209.45	208.83	209.73	207.55
205.42	203.33	204.68	201.37	204.05	204.21	205.07	205.58	203.63	202.64	203.74	202.33	204.51	204.16	201.01	206.62	202.99	203.06	205.15	202.66	202.85	204.93	203.27	204.56	201.27	202.57	204.39	203.16	204.38	204.64	203.35	204.86	202.96	203.17	203.66	206.31	204.77	201.65	203.4	204.22	203.2	204.44	204.2	202.54	204.27	205.33	202.87	202.41	204.03	204
202.52	203.85	204.85	202.09	201.3	202.63	203.98	203.22	204.95	203.03	201.29	203.32	203.58	204.37	202.57	203.8	202.91	203.8	202.17	203.14	203.18	205.55	202.25	200.95	204.28	202.09	204.72	205.02	202.95	202.22	203.2	204.78	202.48	203.85	203.18	202.35	202.41	203.09	202.36	202.32	202.91	202.28	202.49	202.76	201.77	201.63	201.73	204.19	205.32	204.59
207.46	207.52	207.59	208.48	209.11	209.69	207.87	206.05	206.55	209.03	207.5	207.68	206.25	208.27	207.14	207.52	208.2	208.36	208.63	206.47	206.53	208.21	209.39	208.24	206.59	208.13	209.7	209.63	207.23	209.66	206.07	207.78	207.7	208.87	207.25	207.64	205.51	209.2	207.71	206.68	209.92	204.99	207.84	209.11	206.95	208.39	207.85	207.92	206.93	208.25
203.04	204.5	203.4	201.52	202.51	204.26	202.38	204.77	199.93	204.14	205.68	202.1	201.02	203.55	204.75	202.58	205.03	203.59	200.69	203.78	202.9	205.15	201.68	204.47	204.96	204.07	202.15	204.55	204.38	202.65	204.4	203.18	201.5	202.45	205.03	204.23	203.75	203.6	201.1	203.04	202.78	202.45	202.94	204.08	204.02	204.53	203.87	201.5	203.94	200.73
212.04	212.38	213.85	212.89	212.14	212.16	214.46	213.35	215.03	210.18	214.37	214.72	212.89	211.85	213.14	212.96	213.94	212.41	212.1	214.72	211.86	213.43	214.83	215.08	215.08	212.17	214.8	214.3	212.53	211.7	213.44	211.47	212.08	210.91	214.72	214.22	216.19	213.29	214.54	213.54	212.32	213.33	213.77	212.96	212.58	211.69	213.03	213.04	215.85	211.87
207.79	206.85	207.35	208.48	206.29	203.9	208.92	206.82	207.03	207.47	209.06	206.82	205.24	208.94	209.17	206.92	207.87	208.27	205.2	208.45	205	208.07	208.44	206.11	208.65	207.82	206.41	207.35	207.99	205.4	206.24	207.38	206.9	207.1	208.66	208.51	208.08	209.61	204.41	205.82	208.13	207.7	204.52	208.17	210.53	206.33	209.46	208.88	207.61	207.64
209.17	209.23	211.09	208.77	208.76	209.76	208.75	210.21	210.22	212.77	208.48	208.6	210.53	210.62	209.65	211.93	208.36	211.24	207.87	208.49	208.1	210.52	210.01	208.94	208.61	208.79	209.5	208.16	209.65	209.37	209.51	209.28	209.01	209.24	210.36	209.87	208.26	208.96	210.62	209.05	211.36	207.01	210.03	207.79	208.26	209.59	208.99	207.11	211.13	209.09
200.75	199.04	197.04	200.47	197.67	199.58	198.23	200.5	200.27	199.67	199.85	199.8	201.34	202.79	201.32	198.77	199.47	200.4	200.78	199.75	199.91	199.56	197.41	201.16	197.49	196.44	198.3	199.4	200.48	200.83	201.17	200.03	197.74	199.17	200.31	198.24	200.68	199.59	199.97	198.5	200.13	200.49	201.48	200.34	198.94	199.45	199.77	199.26	201.5	200.43
203.87	205.54	205.1	208.73	205.74	207.25	207	207.13	205.77	206.31	206.71	206.32	207.41	206.6	205.7	208.29	208.13	205.3	205.34	207.88	206.52	206.39	206.77	208.1	207.39	204.82	205.01	205.73	207.41	208.43	205.38	207.46	205.13	203.76	206.02	206.59	205.93	205.73	207.03	206.43	206.97	208.75	206.54	207.81	204.21	208.51	207.34	205.84	207.33	204.24
203.15	203.77	205.57	202.89	202.34	202.47	204.79	203.05	202.95	204.66	205.69	202.7	203.21	203.1	203.56	202.62	203.11	204.36	202.5	202.03	202.49	202	202.95	205.6	204.47	204.16	203.82	202.53	204.04	204.11	201.59	203.12	201.99	202.92	202.29	202.13	204.66	203.73	203.16	203.86	203.72	200.88	204.79	202.96	203.34	204.01	202.28	203.84	204.81	200.67
[truncated: 400 more rows]
[truncated: 150 more columns]
