# Supplementary material for: Genetic dissection of main and epistatic effects of QTL based on augmented triple test cross design
Source: PLoS One. 2017 Dec 14;12(12):e0189054. doi: 10.1371/journal.pone.0189054 (PMC5730204; doi:10.1371/journal.pone.0189054)
Supplement: S6 Supporting Information — (ZIP) [file pone.0189054.s006.zip › z1_1550_0.5_5.csv]

205.82	211.84	213.39	207.01	209.48	208.41	210.52	210.96	209.36	214.72	209.96	209.17	207.25	207.89	211.82	206.33	211.25	208.77	211.78	212.04	210.52	208.06	210.19	210.32	210.43	208.64	208.25	209.83	207.25	208.84	207.05	210.07	209.23	210.71	207.94	211.57	210.37	207.51	212.42	206.05	212.65	210.8	211.16	208.56	213.36	207.59	205.22	208.41	211.6	209.37
206.85	206.31	207.89	201.91	206.3	206.14	205.82	205.89	206.08	204.9	208.94	203.86	205.15	206.05	205.33	202.34	205.71	207.1	203.17	205.62	207.71	205.86	201.42	205.72	205.34	204.78	210.65	208.43	208.88	205.82	205.61	209.2	205.32	205.01	206.62	207.04	206.56	205.14	204.11	207.96	207.93	204.11	208.14	208.24	206.74	205.98	204.15	204.11	204.38	205.48
215.19	216.72	217.38	216.2	216.79	217.19	217.56	222.39	215.56	215.36	218.58	217.4	220.37	217.37	220.92	219.78	217.93	216.29	218.29	216.47	216.55	214.66	217.23	218.45	213.9	216.39	217.74	217.97	217.8	220.42	219.54	215.33	215.44	218.77	216.94	216.78	218.52	218.13	218.67	218.26	219.4	217.37	218.23	220.94	217.23	218.25	219.05	214.72	220.25	213.78
211.39	208.7	207.45	207.69	209.99	212.74	210.19	211.23	209.48	208.02	206.63	213.72	212.26	210.43	211.29	213.52	210.72	209.93	207.32	212.29	207.42	211.71	210.3	208.7	209.03	207.47	212.3	208.03	207.87	208.06	208.12	208.43	211.29	208.27	206.31	207.68	207.08	211.34	211.66	210.49	207.08	210.92	208.65	209	210.43	211.16	212.47	211.63	210.89	211.41
206.03	204.69	203.78	204.25	204.7	199.81	201.33	200.24	204.05	203.91	200.27	203.21	203.31	205.94	205.87	201.52	201.85	205.17	202.21	202.81	202.42	205.08	204.91	205.22	204.14	201.43	203.09	204.26	202.17	201.44	201.01	201.45	203.53	203.25	202.89	201.79	201.56	200.6	201.63	203.2	206.27	203.54	204.61	202.97	205.91	205.31	202.36	203.92	201.15	206.4
209.27	210.67	209.57	208.67	207.36	208.22	209.33	209.51	209.01	207.53	210	208.95	206.32	207.94	207.48	209.92	209.49	207.59	205.96	209.86	205.06	212.49	205.3	208.47	212.04	207.69	208.59	211.13	205.39	211.7	207.48	207.32	207.58	210.36	208.96	209.98	210.26	210.39	207.1	208.74	211.85	208.78	208.23	210.4	211.59	208.98	209.77	205.97	211.33	208.91
211.44	210.27	210.48	213.42	214.63	214.31	212.7	211.59	212.69	210.33	209.73	210.82	211.48	213.71	209.2	213.99	212.37	214.01	216.36	214.31	213.34	211.46	211.04	211.92	210.02	211.35	208.42	210.33	210.54	213.26	210.01	210.71	210.11	209.25	213.41	210.93	213.69	211.45	211.85	213.19	213.51	208.11	212.1	214.28	210.3	212.54	208.06	210.02	214.46	210.04
195.98	202.74	203.03	203.16	199.66	202.35	200.78	202.6	204.24	198.34	201.22	202	201.24	199.55	202.62	200.48	201.83	200.34	199.59	201.95	197.89	203.26	202.87	200.06	198.41	200.84	197.32	197.81	201.65	200.29	201.95	196.23	199.02	201.41	199.79	199.4	197.39	200.64	198.68	198.18	200.44	198.07	199.04	200.97	203.25	198.78	198.94	202.8	199.84	201.01
209.16	206.55	208.67	208.58	210.68	206.49	206.85	208.8	207.47	207.67	207.39	210.85	212.05	206.25	210.46	207.86	208.55	210.83	206.57	207.63	209.02	206.97	208.94	207.52	207.96	207.3	210.06	205.46	209.01	209.77	207.58	207.97	209.92	208.01	209.63	208.09	208.8	210.19	211.13	209.79	207.22	207.53	205	209.62	207.17	208.93	205.96	207.83	209.44	206.11
210.56	205.81	209.88	207.78	207.65	209.59	209.59	206.69	209.41	209.31	208.86	214.57	208.26	209.45	208.56	209.5	210.62	209.68	209.9	210.29	207.55	205.4	207.41	207.16	208.72	209.37	205.61	209.72	209.69	208.73	204.22	207.19	208.2	208.88	211.56	210.61	208.74	209.08	210.41	208.59	210.84	208.16	207.95	209.04	210.17	209.15	207.25	207.89	209.1	210.61
210.82	207.71	209.5	211.3	210.5	212.23	209.66	208.33	208.91	207.31	209.63	207.97	209.23	207.33	206.74	206.92	206.41	206.76	211.05	207.13	211.24	206.4	204.64	207.34	206.86	212.48	209.37	208.02	209.95	209.2	208.43	208.12	206.31	206.15	210.91	208.33	211	208.48	210.11	206.56	208.3	211.44	208.04	206.63	210.55	204.54	207.34	210.17	209.2	206.8
213.61	210.28	212.3	212.87	212.97	210.32	211.25	210.37	209.41	212.56	211.64	209.41	209.56	213.74	211.98	210.85	212.78	214.61	214.32	211.87	212.75	210.39	211.69	208	212.59	211.27	210.78	211.33	210.85	212.62	211.86	212.7	213.28	210.84	208.52	215.29	208.99	209.96	207.92	211.54	209.46	212.36	215.72	213.02	211.92	210.14	210.43	212.22	208.68	213.12
217.95	217	211.68	220.62	217.26	217.03	217.72	217.73	217.92	216.7	217.56	216.57	216.19	217.33	219.37	219.77	218.36	216.82	218.63	216.49	218.91	218.74	217.23	217.18	212.72	214.84	220.19	217.49	217.82	217.79	216.15	215.25	213.73	217.52	213.59	216.64	216.73	214.31	215.95	217.25	213.85	216.87	216.09	218.11	214.83	216.17	214.3	216.43	218.32	216.51
207.74	206.36	209.13	206.49	208.6	206.27	209.08	207.34	208.67	207.55	207.47	206.72	206.48	208.22	210.7	209.14	207.72	207.35	206.95	208.75	209.2	206.49	208.74	209.62	209.69	210.63	206.81	206.65	208.94	207.84	207.4	205.47	206.47	206.69	207.24	206.78	206.48	206.37	208.62	209.21	208.13	206.83	207.52	209.37	208.38	205.56	207.62	208.18	206.8	208.97
206.48	201.62	204.53	204.7	203.5	203.22	202.04	200.02	202.76	203.51	203.9	204.14	200.75	205.5	200.36	205.28	207.61	203.05	204.96	204.2	203.55	204	205.22	205.09	203.37	202.2	204.6	202.24	204.18	202.94	200.24	203.07	203.57	205.92	201.24	204.89	205.5	203.67	200.45	202.33	202.9	204.79	200.65	201.43	202.66	201.21	202.29	202.21	203.83	202.9
208.33	209.12	212.7	211.87	210.05	211.62	209.9	210.32	205.84	210.96	209.23	211.51	208.67	208.84	208.28	209.59	209.45	211.71	214.48	210.09	208.7	209.67	205.83	209.14	212.72	207.89	214.45	205.98	208.41	206.71	211.89	210.32	208.55	208.52	210.26	212.08	211.39	209.73	210.43	212.65	209.61	208.41	205.17	209.36	209.03	213.33	209	210.56	212.89	209.85
204.7	203.07	204.96	205.08	204.02	200.86	204.61	209.56	206.49	206.44	207.59	204.72	203.58	206.24	204.52	202.76	204.96	208.19	205.74	203.4	205.16	208.51	203.29	201.92	205.93	204.5	208.95	205.57	205.77	203.52	203.98	205.54	205.41	204.81	204.76	206.32	201.64	205.5	205.4	204.74	205.68	204.19	206.08	202.24	205.58	207.99	208.36	206.27	204.87	203.55
209.64	212.48	211.73	210.4	212.7	210.22	212.26	209.06	209.96	210.23	209.67	212.65	211.46	214.14	212.02	214.21	211.53	211.76	211.79	212.18	210.14	212.15	210.01	212.17	214.45	210.43	211.28	210.5	208.04	208.27	214.79	210.97	210.05	209.5	211.54	211.12	210.19	211.61	211.76	209.41	210.82	212.21	210.91	210.97	212.66	214.51	211.86	209.97	209.16	210.47
200.03	197.33	196.02	200.34	199.29	200.91	199.79	198.54	196.4	197.17	197.61	197.32	196.76	199.39	195.8	194.01	196.49	199.59	198.48	197.88	197.28	197.4	197.19	198.22	198.69	198.04	197.45	199.13	196.95	201.47	197.08	196.56	199.32	198.63	194.82	201.52	196.02	196.63	199.61	200.6	197.58	197.62	202.06	199.92	197.01	199.45	198.78	196.23	200.29	196.6
208.67	207.47	207.06	209.56	206.02	209.5	209.95	207.48	206.48	206.4	207.99	207.49	207.61	211.6	205.94	209.88	208.41	206.38	207.3	207.44	207.02	210.86	208.82	208.72	208.72	211.09	210.26	209.53	209.14	209.73	208.29	208.33	210.82	207.94	210.11	208.79	210.33	206.91	208.26	209.69	206.6	204.8	207.29	206.95	207.21	206.58	206.6	207.08	208.11	206.69
208.1	203.92	207.27	208.93	206.47	206.29	206.88	207.73	206.05	205.4	204.78	205.95	206.71	207.6	205.24	207.83	207.24	206.19	206.49	204.82	205.06	208.63	205.04	206.26	205.33	205.29	206.07	211.82	208.54	209.09	206.39	205.28	209.92	206.7	207.47	205.3	206.34	207.18	210.38	206.34	204.92	202.77	205.6	205.37	203.54	206.56	204.35	205.41	203.15	207.1
205.92	206.04	207.68	205.66	208.86	206.17	206.69	205.03	206.71	207.84	206.74	210.44	207.19	207.22	206.93	207.22	207.39	208.18	206.33	202.96	208.1	205.07	206.95	206.45	207.98	206.66	205.32	208.23	210.15	207.47	204.83	205.01	204.71	205.27	205.36	205.17	203.61	205.94	205.65	206.56	207.32	206.61	206.06	209.29	207.32	203.83	206.57	205.48	204.76	205.27
209.05	212.97	212.29	209.18	214.13	213.85	211.85	208.56	211.93	215.34	212.56	213.79	213.62	209.8	213.56	215.37	214.61	211.94	209.85	214.76	209.71	211.13	215.84	209.24	214.1	212.84	214.44	211.4	211.01	214.46	211.95	210.13	213.36	210.99	212.46	214.01	212.27	214.48	212.12	211.82	212.5	212.05	209.12	212.46	213.13	211.34	211.4	212.46	213	211.91
206.84	206.15	206.5	203.16	208.46	206.28	203.94	207.4	206.54	205.89	208.64	206.18	203.75	207.45	205.05	204.37	205.86	202.9	202.97	206.4	204.97	203.39	204.32	207.81	206.17	203.2	205.93	207.47	206.16	206.34	206.06	204.12	206.39	205.85	203.87	207.98	202.49	204.47	208.73	207.57	203.19	203.7	206.73	206.04	204.87	206.25	207.47	203.24	206	205.21
198.28	198.54	196.38	199.24	198.92	203.32	197.38	201.59	197.75	198.21	198.35	202.94	197.58	198.29	199.06	200.35	200.87	201.55	202.54	198.19	199.58	198.71	202.37	198.46	199.04	200.33	199.3	199.54	199.93	200.95	199.73	198.13	198.36	198.78	199.54	195.14	199.78	200.62	200.61	201.7	196.19	200.97	199.8	197.05	197.66	199.36	200.59	197.55	199.4	198.57
213.22	215.33	213.28	214.8	211.82	213.79	210.2	212.46	212.37	211.96	213.68	210.73	209.63	214.54	211.35	209.23	211.16	213.51	214.31	212.47	211.37	210.28	211.43	212.24	210.83	213.56	210.8	211.98	212.5	210.65	212.66	210.24	214.04	211.57	209.5	213.12	214.14	212.26	209.12	213.5	209.57	209.47	212.98	214.75	214	214.53	213.11	210	210.34	213.52
208.55	207.51	208.73	211.47	206.46	207.03	206.05	206.5	207.27	208.03	206.81	208.51	209.27	207.61	205.07	207.1	205.55	209.36	208.3	206.5	206.57	206.67	203.84	207.13	205.84	207.01	210.96	209.53	207.85	207.31	204.73	208.5	208.03	205.35	207.81	205.93	206.92	207.69	205.31	206.89	206.95	205.97	209.67	210.83	205.3	208.21	206.12	209.29	208.39	209.62
210.56	213.2	209.77	214.91	213.47	217.57	211.36	213.35	214.2	211.45	209.71	213.87	213.62	210.68	211.83	211.73	213.95	213.97	212.65	211.86	213.45	213.57	213.43	210.25	212.34	214.9	213.55	211.58	212.58	210.72	210.83	211.05	207.54	212.97	211.87	214.76	213.42	210.26	212.71	211.18	214.92	213.97	209.68	212.34	212.74	211.23	211.91	212.72	212.65	213.69
208.29	209.54	207.36	211.08	208.07	210.71	207.88	209.92	209.21	209.41	209.64	209.54	210.99	205.73	208.84	209.05	207.5	208.38	208.39	208.01	210.01	207.98	207.64	207.34	210.4	210.47	207.72	208.99	211.14	207.81	209.38	209.61	207.38	208.72	209.76	208.66	207.01	212.9	211.28	204.47	207.63	212.56	210.47	208.04	206.84	206	209.67	210.75	207.45	207.81
203.73	209.98	209.05	207.82	206.44	208.33	205.69	207.01	209.12	206.17	207.57	208.72	210.17	209.93	206.35	209.88	213.48	204.96	209.25	206.97	210.33	207.18	206.45	208.63	209.36	206.02	205.17	204.16	208.45	206.29	207.67	210.53	207.55	208.51	208.16	207.3	208.74	208.22	210.19	208.99	209.31	207.02	205.75	209.84	204.04	208.32	206.27	206.79	209.07	206.9
207.22	208.82	211.65	210.22	205.88	206.47	207.67	208.36	204.99	210.44	205.46	207.13	205.62	208.67	209.89	210.4	211.7	204.08	209.04	210.28	209.49	214.46	214.37	212.2	210.59	204.74	206.05	207.88	207.39	203.65	207.82	209.97	209.37	207.81	210.17	208.55	209.3	207.23	208.49	206.8	207.48	208.57	208.2	207.12	209.15	206.1	208.71	207.52	207.37	210.57
204.14	202.05	203	201.65	205.16	206.66	201.81	202.15	202.6	199.59	202.44	204.96	205.79	201.22	207.83	204.56	203.79	204.64	201.38	204.69	200.8	203.27	202.76	204.9	203.01	205.98	204.15	202.89	206.28	201.73	203.98	204.25	205.01	205.75	203.42	202.81	204.41	200.41	206.14	203	204.59	202.6	203.25	203.76	203.34	204.76	203.14	205.05	204.2	198.44
203.9	201.81	201.89	203.83	203.74	201.94	204.47	203.43	204.14	205.25	203.2	201.15	207.43	203.38	202.23	206.14	202.91	206.53	203.92	201.53	206.38	204.93	202.95	199.11	202.99	201.41	203.32	203.04	204.97	203.97	200.46	203.24	203.43	204.1	204.09	201.85	200.84	199.6	204	202.69	209.01	205.44	204.01	203.82	201.76	201.71	205.71	204.04	202.33	205.49
206.95	208.37	205.95	208.01	207.98	210.1	206.32	208.13	210.1	206.73	209.49	206.03	207.06	207.32	209.33	210.27	205.87	212.15	209.66	207.31	207.26	207.95	208.31	207.16	207.88	209.33	208.9	207.12	208.09	208.7	208.28	210.18	207.37	210.84	208.74	208.58	208.94	208.53	205.42	208.74	208.56	208.83	208.5	208.83	203.54	207.67	206.95	206.04	207.27	207.25
212.49	212.33	213.85	211.4	209.93	212.49	212.29	212.03	213.07	213.47	212.38	211.01	213.71	213.42	211.09	211.78	213.07	210.08	210.63	213.36	211.88	213.07	213.33	212.54	211.79	212.71	211.06	209.98	210.87	210.81	211.01	211.21	211.36	216.13	212.33	216.44	213.59	211.8	210.94	213.01	213.36	211.56	213.79	211.31	212.99	213.53	211.6	211.24	215.23	214.68
196.41	199.94	198.28	195.71	197.77	202.99	198.05	199.62	199	198.67	200.37	196.26	199.03	199.9	198.24	200.59	200.53	199.63	200.87	201.49	197.92	200.3	199.39	203.75	198.23	201.17	200.68	197.94	198.75	201.05	195.9	198.26	198.94	201.33	200.09	201.17	199.54	201.39	200.32	202.4	197.74	198.47	199.81	199.02	202.08	198.36	202.03	199.57	200.44	199.36
210.68	208.15	211.01	209.67	209.3	208.1	204.82	210.09	204.31	209.2	210.21	210.55	211.09	208.89	207.24	207.87	207.75	210.08	208.79	208.78	204.29	204.01	209.55	210.86	211.02	208.13	207.75	205.82	206.51	210.39	211.8	210.28	210.6	207.36	206.56	208.45	205.87	209.3	207.94	206.13	214.32	205.79	207.8	209.97	209.73	207.44	208.73	209.44	210.18	210.12
199.12	204.12	206.38	203.09	203.59	205.34	201.5	205.24	205.22	202.43	202.61	205.65	203.77	204.38	204.65	205.87	204.49	206.43	203.61	202.14	202.21	202.74	202.2	203.4	206.01	203.71	201.14	205.3	205.73	205.45	203.2	203.19	204.46	203.01	201.92	203.94	204.64	205.44	202.6	203.04	201.71	203.7	201.64	204.29	200.56	203.29	203.57	201.75	203.07	202.62
200.4	200.7	202.95	203.21	203.34	201.69	203.09	204.11	203.75	201.85	204.23	201.3	202.98	203.74	201.17	202.74	204.65	203.08	205.35	202.46	200.55	200.24	205.19	206.11	201.97	205.31	201.23	201.22	199.53	202.18	202.64	206.22	204.68	200.32	203.35	201.63	202.85	203.12	206.25	200.38	202.59	200.35	204.18	198.76	203.39	201.75	201.93	198.97	199.85	202.05
201.63	197.51	198.61	201.93	200.04	203.13	199.83	200.94	201.74	201.98	198.75	201.49	203.29	199.72	203.22	201.48	204.33	196.75	200.97	201.93	200.82	195.7	200	198.17	202.09	201.57	200.35	197.75	198.95	201.73	202.56	199.72	201.78	200.11	202.13	200.63	203.04	201.95	200.56	199.28	199.91	201.43	199.48	199.27	200.79	198.97	202.21	204.84	199.35	199.46
212	211.23	211.78	213.13	215.22	213.09	211.31	211.75	212.11	213.85	214.65	211.35	214.34	209.94	210.21	205.74	211.35	210.33	213.14	210.21	213	211.07	212.19	215.99	212.6	211.89	210.3	211.51	215.23	209.77	211.02	210.61	213.82	210.76	208.32	212.37	213.2	211.65	209.56	211.32	211.17	210.13	210.58	209.58	212.22	210.54	211.49	211.48	208.26	212.03
210.56	209.2	207.64	212.78	213.27	211.94	208.07	214.26	211.33	212.09	211.5	212.05	209.85	210.18	209.65	214.44	211.18	211.02	212.15	212.9	212.54	211.53	211.31	212.91	213.93	211.71	211.43	211.94	213.68	211.32	212.83	211.44	211.3	210.55	211	214.54	213.32	212.97	211.68	211.5	210.39	213.94	211.45	209.57	210.11	213.23	211.07	211.43	212.57	213.46
209	212.58	209.83	213.8	208.77	213.85	211.08	210.08	209.74	213.27	210.2	211.01	211.58	213.4	209.61	213.76	212.46	210.08	212.24	208.29	211.66	210.03	212.46	210.87	207.48	213.25	212.9	210.81	211.6	212.96	213.44	211.87	212.66	210.83	210.8	215.38	213.8	213.09	214.77	208.96	213.32	208.7	209.63	214.46	209.62	211.3	211.83	211.56	213.78	212.33
209.27	211.58	209.63	216.81	211.29	209.21	214.87	212.29	211.49	212.94	213.27	212.27	213.43	212.88	210.21	210.61	214.1	215	212.09	214.83	211.85	210.4	211.49	208.88	210.91	210.11	210.97	210.57	207.22	212.45	213.26	212.82	210.45	210.83	209.75	211.12	212.67	212.13	211.88	209.92	212.84	213.82	210.51	210.69	215.07	213.72	210.93	213.36	215.17	209.59
200.36	202.44	202.43	200.03	200.47	200	199.31	198.87	197.66	203.56	197.77	198.54	199.48	199.36	198.24	199.64	199.59	199.79	202.85	201.21	199.24	201.65	199.77	202.87	199.21	195.88	196.9	198.84	199.93	200.84	201.2	198.48	198.83	200.12	201.27	201.23	201.63	200.32	201.19	198.77	201.42	200.47	202.04	200.22	203.29	204.38	198.45	197.54	198.6	201.54
202.32	206.94	203.21	207.44	207.95	204.93	206.03	206.44	205.59	204.53	207.49	207.38	206.47	203.89	207.66	204.69	205.41	203.14	208.44	204.65	204.05	203.24	202.32	206.04	200.99	200.27	205.03	203.2	206.26	206.01	205.17	204.07	205.49	205.45	206.19	210.11	205.24	206.42	203.45	205.68	207.46	207.63	207.24	208.63	205.22	206.11	204.27	208.68	204.88	206.82
209.09	208.38	208.29	206.89	211.19	209.48	208.04	210.18	209.51	210.87	207.3	211.91	207.03	208.16	207.77	210.08	208.04	212.56	208.17	212.15	206.99	207.46	212.85	208.99	210.28	214.18	207.14	208.43	208.82	205.65	212.66	206.47	210.1	210.92	205.16	208.47	207.98	208.01	207.68	207.22	210.56	209.48	211.64	209.4	210.04	208.63	209.23	209.68	208.02	209.87
200.46	202.64	204.28	202.76	207	203.81	202.7	203.93	203.6	203.21	206.38	201.1	203.97	201.81	207.86	206.38	203.64	202.18	204.37	205.11	206.37	205	203.53	201.92	203.36	203.68	205.08	206.94	203.91	204.92	202.69	205.48	205.13	202.22	201.65	202.81	203.72	200.62	203.15	205	205.43	205.27	206.23	205.16	199.8	201.96	203.29	204.73	203.48	202.59
201.21	205.39	208.5	203.14	202.55	203.83	204.76	202.45	203.94	203.23	203.38	203.14	202.32	200.95	203.03	205.16	204.29	203.37	204.05	204.74	202.79	203.89	206.05	204.58	205.63	205.29	205.61	204.07	203.9	204.52	204.32	200.79	201.11	203.04	201.94	201.81	202.45	206.36	203.22	205.07	204.29	205.64	203.35	204.63	202.88	203.6	207.01	204.08	204.97	203.64
214.98	210.04	214.72	211.76	213.96	211.66	214.07	212.89	210.32	215.66	212.82	212.09	211.59	213.19	212.59	212	214.51	212.28	212.05	212.41	211.99	210.99	212.42	212.14	211.26	212.89	213.93	208.56	214.97	212.98	211.06	214.07	211.95	213.18	211.65	212.66	211.17	213.32	212.07	213.47	211.25	212.76	210.6	208.29	210.18	212.56	213.22	212.38	212.05	213.64
208.4	209.71	214.73	207.19	206.87	208.77	205.07	207.19	211.03	207.01	211.87	209.68	211.92	212.54	211.7	211.11	208.8	210.86	210.56	208.02	207.77	211.41	208.21	206.94	207.41	210.06	209.13	212.1	208.9	208.72	210.55	212.41	212.87	209.98	208.79	208.64	209.81	207.43	211.75	209.44	212.94	210.62	206.89	208.81	208.96	210.87	208.2	210.01	208.71	210.06
198.77	198.41	198.93	201.53	199	199.07	195.57	201.93	198.37	199.31	202.65	200.73	199.73	200.65	196.88	203.18	199.64	197.13	201.17	197.65	201.51	195.94	202.22	199.71	198.12	200.81	199.74	199.51	198.88	198.77	196.89	202.42	194.93	200.95	198.12	202.23	199.37	199.77	201.88	202.15	197.13	198.65	198.38	201.03	202.37	200.74	199.87	200.78	199.61	198.39
203.13	199.43	202.74	199.65	202.15	205.03	203.49	202.93	201.31	201.16	202.76	203.95	203.84	200.87	202.07	202.11	202.59	198.51	206.65	200.94	202.2	200.86	203.42	200.65	200.46	203.89	200.94	204.31	202.38	201.1	201.3	204.15	201.05	203.05	203.67	203.47	201.26	204.18	202.05	202.68	203.59	204.35	203.23	200.83	200.71	203.26	204.74	204.11	204.93	199.01
200.96	203.07	202.53	206.61	204.44	205.56	204.07	206.97	205.71	202.31	200.48	202.31	203.52	204.14	205.08	201.96	201.89	207	203.43	205.06	202.63	203.95	205.19	201.67	206.01	205.26	203.96	207.45	203.87	205.5	201.61	202.29	202.93	202.26	204.97	202.91	203.11	204.86	207.08	204.39	205.04	207.12	205.31	205.11	206.26	202.63	201.36	204.93	203.69	204.09
202.88	205.1	202.44	206.24	203.2	202.23	203.32	202.66	205.25	203.36	204.97	203.5	204.19	205.56	204.18	205.74	200.6	201.62	207.12	203.26	202.47	203.39	199.36	205	203.28	202.64	204.08	202.07	205.39	205.2	205.98	203.3	205.2	204.54	201.59	202.02	205.93	202.88	207.29	205.58	203.7	202.98	208.89	200.8	203.67	202.82	201.68	201.36	206.17	204.59
203.6	204.18	206.61	203.69	203.5	207.41	203.94	201.93	205.09	203.9	202.68	201.11	204.48	201.91	202.89	197.23	204.34	200.94	201.73	199.99	201.94	202.96	202.36	201.24	200.72	200.49	204.2	205.08	200.86	200.56	201.78	201.69	207.32	200.37	202	199.7	201.19	203.66	202.04	204.65	202.42	202.73	202.85	201.41	204.72	203.55	202.77	201.8	203.31	205.01
208.1	206.78	207.68	207.58	208.11	211.77	209.72	205.76	207.87	207.5	209.14	205.55	208.69	206.29	210.27	208.66	206.25	207.46	207.55	209.46	212.44	207.99	204.32	205.89	206.98	207.01	207.11	208.46	207.51	209.44	210.75	206.21	209.27	207.64	209.74	209.31	205.54	208.28	205.61	209.21	207.6	207.64	209.28	207.9	209.01	209.48	208.5	209.49	207.39	208.27
202.74	204.45	206.78	204.86	203.81	204.57	203.31	204.57	205.82	204.91	206.24	203.23	203.97	203.99	203.33	205.75	205.45	207.63	205.63	203.28	204.96	206.31	205.69	208.97	205.52	206.31	204.1	205.13	208.36	203.49	204.95	203.8	202.59	204.93	206.8	205.94	201.35	207.73	207.13	204.8	206.73	206.73	202.7	208.08	205.75	204.88	204.03	204.76	208.15	206.46
213.72	214.56	213.34	212.2	213.72	210.76	211.18	211.59	215.32	215.41	212.57	210.25	212.87	209.7	212.46	211.23	213.76	214.06	212.53	210.38	213.34	213.79	212.1	214.38	211.48	212.96	211.25	211.15	212.37	211.3	214.06	214.4	211.99	213.02	215.11	213.78	208.39	211.01	213.07	210.9	213.57	214.34	208.79	213.49	212.76	210.68	211.61	213.95	211.75	212.46
202.38	200.69	199.64	200	198.59	202.99	199.43	202.1	201.57	201.24	200.95	198.27	201.01	200.5	201.05	199.76	202.23	201.41	202.64	198.9	197.59	198.38	202.78	202.34	201.17	199.54	202.34	202.47	206.1	196.55	200.24	202	200.09	200.47	201.06	202.7	203.24	199.78	198.25	197.28	200.96	197.69	200.64	200.47	198.84	201.92	199.63	203.26	198.18	202.21
204.82	202.6	205.49	206.45	204.49	203.69	205.86	203.97	205.38	203.29	202.25	205.62	203.86	204.29	204.59	202.78	206.27	203.23	204.36	203.73	204.02	202.69	199.6	203.89	205.7	207.47	205.95	201.17	201.42	202.77	205.89	202.7	204.3	199.74	201.23	203.77	201.42	202.8	204.9	205.57	203.69	202.84	203.46	203.34	202.11	202.23	206.28	204.35	202.99	208.63
214.36	211.85	209.64	217.42	212.12	212.81	214.03	211.57	213.71	209.21	213.86	211.28	213.14	214.38	211.03	216.34	213.66	211.51	212.69	212.25	211.55	213.23	214.09	210.71	212.5	212.53	212.8	214.46	215.25	212.68	208.34	215.41	210.3	211.45	213.79	212.15	211.17	210.3	212.99	214	212	210.75	214.17	212.54	216.03	212.87	217.82	214.04	214.61	213.34
210.36	208.14	209.71	212.39	208.41	207.43	208.56	205.7	206.91	205.59	209.51	207.06	204.96	205.87	207.87	205.12	202.46	210.65	204.19	206.23	209.85	205.65	209.41	203.31	207.4	208.95	207.05	212.93	202.65	210.06	209.34	206.58	208.36	208.99	206.9	208.89	209.19	208.53	211.9	207.55	208.47	204.54	207.58	206.36	208.8	204.3	208.66	204.71	208.42	208.11
200.44	207.45	205.16	202.84	201.88	208.17	203.9	205.4	203.84	203.86	204.77	205.48	206.36	208.3	203.67	203.74	205.51	203.67	204.96	201.95	203.42	206.64	207.77	205.13	205.22	205.44	207.75	206.16	206.73	205.6	202.71	203.21	201.99	205.08	203.14	204.44	203.11	203.36	205.33	202.79	205.45	205.05	203.07	204.68	207.55	205.74	207.52	204.75	207.19	206.88
215.94	217.28	214.4	217.3	214.9	215.21	214.76	214.35	219.32	220.94	217.83	217.37	216.03	218.67	216.81	217.97	216.11	215.66	220.25	216.43	219.76	217.86	215.5	219.57	216.44	214.4	219.34	217.06	214.76	218.18	218.91	220.53	219.74	216.23	217.85	219.82	216.22	217.12	216.23	214.11	217.02	218.06	216.13	216.83	219.35	218.24	216.92	217.58	217.06	220.13
209.21	211.16	207.16	213.17	210.99	211.15	213.16	210.26	209.26	207.68	207.3	209.18	209.2	208.71	206.6	208.24	211.4	208.93	208.87	210.76	207.83	205.84	211.12	210.35	206.64	210.86	210.77	206.92	209.13	211.76	210.64	211.14	207.26	207.76	207.73	209.71	211.62	209.05	207.07	210.74	209.22	207.88	207.74	211.38	209.81	212.66	208.72	209.87	213.98	208.86
212.66	212.75	212.51	210.65	213.38	211.56	208.59	214.45	213.04	211.22	215.91	214.31	210.25	213.75	214.01	211.91	210.1	213.9	214.52	211.61	215.79	213.81	211.99	211.35	213.09	213.61	211.9	212.92	212.95	213.06	209.6	211.53	212.91	211.49	216.16	213.71	212.43	210.49	212.52	213.96	212.18	210.87	213.1	214.34	213.87	210.92	212.23	210.85	211.49	213.6
202.16	200.95	206.41	203.52	203.32	201.11	202.38	202.25	202.63	204.13	206.32	203	204.36	201.98	201.23	204.09	201.66	200.22	205.58	203.85	200.74	203.15	201.62	200.48	201.18	200.54	203.11	198.86	200.74	204.63	198.18	200.01	202.62	201.41	201.5	203.49	201.12	204.82	203.47	204.05	202.32	201.61	203.39	205.63	202.89	202.73	202.86	200.39	203.49	203.28
208.66	207.89	207.65	209.71	205.95	206.92	207.48	204.41	209.04	206.98	209.62	211.19	210.08	205.19	205.45	206.75	206.25	207.45	209.52	206.4	204.85	204.43	210.65	206.94	206.63	209.54	204.38	207.16	205.65	205.59	209.64	206.77	203.59	207.7	209.1	209.47	208.75	207.57	206.24	203.96	205.1	208.69	207.57	206.63	207.53	208.19	208.53	208.24	206.18	208.9
208.41	208.03	208.03	210.79	210.5	206.63	207.86	207.25	206.89	208.34	206.74	208.56	207.57	206.57	210.45	203.85	212.66	206.94	206.76	206.23	209.02	208.19	203.55	206.04	208.11	212.35	210.99	205.81	206.66	205.51	206.88	207.33	209.04	207.19	209.92	204.96	208.26	209.28	207.59	206.55	208.2	206.84	207.88	208.1	209.3	205.69	208.2	208.26	207.25	205.03
207.83	208.51	205.86	208.09	206.68	207.2	209.41	208.65	206.37	211.24	205.38	209.04	212.51	209.25	208.26	207.21	207.7	207.21	207.75	208.26	213.57	205.94	207.97	210.19	210.95	207.87	209.6	209.05	208.47	210.92	207.66	211	210.26	210.16	209.37	205.14	206.93	208	206.49	207.37	209.1	212.07	210.73	207.43	207.56	209.04	206.47	208.94	209.37	206.24
212.22	211.57	208.81	211.86	212.44	211.21	213.41	210.15	212.64	209.75	210.61	212.81	216.93	213.21	210.75	209.7	209.97	212.2	211.69	216.28	211.05	212.63	214.32	211.44	211.31	212.79	214.07	209.48	209.31	210.23	209.79	209.96	210.11	208.58	211.93	211.22	211.44	213.01	212.89	209.02	213.15	212.62	213.81	211.67	210.21	213.62	208.75	211.54	211.37	215.02
215.73	216.78	214.8	214.64	217.62	218.61	218.92	218.3	220.39	219.51	215.17	215.93	217.41	219.28	214.54	218.05	217.78	216.37	215.16	219.25	220.47	218.65	217.68	217.09	218.25	216.53	215.38	216.8	218.24	216.49	215.23	218.77	216.43	216.71	217.55	214.97	217	217.63	218.34	219.18	218.34	217.05	219.44	215.27	215.89	218.84	215.86	216.76	214.52	218.75
209.61	211.12	212.81	213.96	211.03	211.23	209.51	209.97	217.39	214.24	212.94	209.71	214.84	215.92	213.64	211.44	211.81	212.11	207.69	210.16	210.77	210.08	212.05	212.11	213.16	209.85	206.92	211.39	208.96	208.63	210.42	210.11	209.74	212.72	213.76	210.85	206.82	211.7	212.01	213.26	213.96	212.22	208.96	213.16	211.16	209.85	212	212.57	211.28	210.96
213.87	212.96	210.8	213.57	210.94	209.32	210.62	212.54	209.74	211.5	210.34	211.2	213.09	213.27	210.6	213.06	211.11	212.04	214.48	210.44	210.18	212.72	211.66	211.19	213.35	212.19	210.53	211.4	209.03	212.08	209.6	206.2	211.2	211.75	211.47	209.85	212.84	213.85	210.96	211.34	210.66	212.74	211.99	212.7	211.75	212.76	212.45	211.13	208.78	211.74
203.66	198.92	202.69	199.48	202.28	205.1	199.95	202.21	201.25	203.62	201.5	198.81	204.02	203.99	203.13	200.69	201.84	199.9	199.41	200.11	201.35	201.09	201.5	199.86	201.46	202.92	201.11	200.16	203.38	197.86	201.83	201.15	203.45	200.58	199.58	198.78	204.26	204.1	203.77	200.56	203.2	199.51	200.67	201.1	200.7	201.21	203.12	202.72	200.26	202.42
214	210.17	211.73	209.16	212.63	213.1	212.63	210.67	207.09	213.42	212.67	212.07	208.98	209.25	212.61	212.74	212.91	213.71	212.18	214.76	211.57	209.69	213.58	213.91	213.85	216.35	214.07	210.98	213.78	214.59	214.79	211.25	210.8	209.56	215.61	213.2	209.75	213.74	214.2	211.7	213.81	212.19	214	212.13	213.42	211	213	212.12	213.49	212.23
209.68	207.12	206.1	206.79	208.78	210.45	208.38	206.64	213.34	209	214.22	208.1	205.54	208.4	208.52	209.82	208.86	208.3	212.16	210.67	210.35	209.31	205.94	207.57	207.64	207.66	208.75	210.8	208.72	207.13	208.15	207.18	211.16	209.12	209.6	207.35	207.06	208.98	207.98	209.8	209.81	209.52	208.05	210.08	206.31	209.92	211.8	206.27	208.17	205.7
213.98	212.83	214.4	212.12	215.9	210.16	210.49	212.78	213.85	209.34	209.18	213.53	211.32	213.46	212.05	210.16	213.28	211.37	212.82	214.57	213.21	210.62	210.71	208.51	210.74	216.25	216.06	212.78	213.94	212.75	213.93	212.19	214.98	210.54	211.34	212.32	210.83	213.64	211.41	212.42	213.1	214.57	212.49	213.77	213.35	212.21	212.94	209.53	213.41	210.6
201.87	206.97	202.89	204.67	201.72	199.89	204.58	199.45	201.79	202.77	204.49	202.9	205.48	203.04	201.95	202.42	201.68	201.22	202.68	199.36	201.89	198.98	201.96	204.33	204.79	201.79	201.57	199.33	202.43	200.51	202.65	206.74	202.17	204.07	201.02	201.87	199.26	199.35	201.29	201.61	200.91	200.26	205.33	207.5	199.32	205.32	202.49	204.05	204.5	203.1
203.04	200.61	202.02	205.16	199.92	205.5	203.86	202.29	204.38	202.45	201.18	202.48	203.55	201.13	201.52	198.9	208.38	204.29	204.84	205.73	204.63	202.06	202.91	202.3	205.26	202.95	202.84	202.44	204.51	207.42	202.36	204.47	206.48	202.5	199.92	202.42	202.29	203.5	201.82	204.08	200.23	203	205.03	200.89	206.25	203.58	204.46	203.96	203.67	200
218.53	215.69	217.4	216.84	218.37	219.6	215.6	217.54	217.41	215.11	217.54	216.97	220.05	217.62	220.37	220.33	217.23	220.64	213.2	216.82	214.14	219.31	217.62	215.95	216.37	217.6	216.46	214.66	218.25	217.98	217.78	217.66	214.85	215.84	215.37	219.75	214.25	216.4	220.66	219.08	219.37	214.41	215.06	218.74	219.28	217.63	214.75	217.83	217.96	216.18
201.33	202.31	204.8	202.46	204.89	206.57	203.5	201.37	203.16	205.77	203.25	202.21	205.5	202.33	202.06	206.05	205.21	202.3	201.94	204.25	200.99	206.16	204.01	203.05	204.37	203.68	204.38	200.52	199.61	199.84	201.8	198.72	204.08	201.3	205.51	201.93	204.32	201.87	203.19	205.66	203.49	203.09	205.44	204.18	204.42	205.19	203.96	202.86	204.79	205.58
212.18	211.17	213.95	213.6	211.73	209.81	213.43	211.61	212.6	213.96	212.7	211.67	213.56	215.61	211.42	213.88	214.51	214.02	208.34	215.09	214.04	211.66	213.83	212.9	213.41	208.56	210.13	213.37	211.78	211.25	210.85	214.9	210.57	212	213.94	215.21	212.25	211.24	212.93	211.75	211.45	215.19	211.56	215.77	212.79	213.39	209.28	212.34	211.33	210.27
205.19	207.56	208.41	210.13	208.86	205.49	209.41	208.08	209.41	206.19	206.38	210.74	206.18	209.21	208.71	207.23	206.96	209.51	207.01	208.2	209.95	207.37	207.99	205.28	207.12	207.8	208.3	204.16	208	207.58	207.22	210.12	207.23	209.24	207.67	209.69	207.88	206.62	210.36	205.97	211.64	205.82	208.79	208.78	205.56	205.09	206.81	208.98	207.79	206.95
208.41	207.67	208.35	207.87	206.47	208.53	210.91	205.24	208.09	208.03	206.83	207.07	204.28	207.01	205.95	207.79	206.24	210.06	206.79	206.26	206.25	206.31	208.14	206.58	206.72	208.79	207.46	208.06	205.7	209.69	203.82	206.98	208.62	209.78	208.79	207.55	210.99	209.76	207.05	207.52	208.15	204.57	208.04	208.07	208.78	208.02	206.36	207.54	205.73	207.14
204.84	201.72	203.39	203.93	202.94	205.34	206.97	203.81	198.07	204.44	203.42	202.35	203.56	200.91	204.22	203.33	204.97	202.37	205.94	203.6	206.45	204.46	205.61	203.01	202.01	199.82	203.73	206.05	204.08	202.07	203.78	202.06	204.38	204.37	204	202.94	202.9	203.93	200.1	205.76	201.18	203.88	204.72	200.45	205.23	201.32	203.56	202.53	204.16	202.09
210.17	210.17	209.28	208.08	210.09	207.76	207.89	209.5	208.42	210.01	208.29	207.83	207.28	208.88	209.18	209.47	207.46	209.17	207.67	209.25	209.6	207.34	209.85	208.55	209.08	207.51	204.32	207.93	209.86	207.88	210.63	206.65	207.37	210.52	205.92	209.3	209.83	206.67	205.1	209.33	209.5	209.91	207.5	208.57	207.6	210.94	212.5	207.05	205.79	208.81
209.16	205.64	207.38	205.81	205.15	206.71	209.05	203.48	202.84	207.27	206.85	204.32	202.05	206.43	207.43	205.81	206.72	205.11	208.07	205.2	208.02	203.34	206.16	205.22	208.87	209.3	207.11	206.22	204	211.56	202.71	205.81	208.06	208.89	206.08	208.4	202.37	207.66	205.98	206.2	206.68	206.3	206.3	207.86	205	206.91	208.02	205.07	201.38	204.86
206.84	211.48	206.63	210.12	210.06	211.41	212.4	210.51	209.41	208.68	208.18	206.38	207.63	207.31	208	207.56	209.18	207.73	208.9	209.13	209.88	207.77	212.4	208.03	207.12	209.41	210.47	211.75	207.86	207.29	207.17	204.72	211.19	207.46	208.64	205.96	207.2	210.47	209.56	210.94	209.28	205.85	210.89	205.88	208.06	207.03	207.6	207.27	209.44	208.14
219.25	218.07	217.77	215.08	217.23	221.09	217.99	214.93	215.25	214.29	216.81	218.31	217.6	217.56	220.88	215.91	215.99	218.03	218.16	216.98	220.18	217.33	219.01	216.9	219.59	217.86	215.45	217.68	215.61	215.18	216.08	216.11	217.14	218.73	217.27	215.78	221.18	216.64	218.81	218.09	217.34	216.01	220.68	217.2	217.09	215.43	216.53	220.14	218.03	216.04
204.02	206.46	205.29	205.43	206.24	206.15	206.16	204.03	204.97	205.18	202.95	208.96	200.08	202	202.52	202.74	202.07	203.78	202.1	203.16	206.54	205.97	201.08	204.61	203.64	200.15	205.12	205.9	206.85	203.87	204.14	202.09	207.11	206.88	206.52	203.2	206.29	203.57	202.87	203.76	204.39	206.23	202.6	209.63	203.01	204.2	206.19	203.67	204.36	203.57
206.54	209.3	212.25	208.1	210.93	209.24	209.52	207.82	210.05	209.24	208.84	208.99	211.59	209.1	208.9	211.74	209.02	209.44	207.9	209.44	208.6	210.19	205.78	209.44	207.5	207.5	208.13	208.58	205.99	210.1	210.18	209.96	207.68	208.89	210.31	209.65	208.83	209.9	209.57	209.42	212.93	210.09	206.76	205.24	209.58	211.57	209.18	208.5	209.63	206.92
217.95	217.08	217.85	216.01	217.58	218.82	218.74	216.82	218.03	213.07	214.92	217.06	214.95	217.29	215.82	217.73	214.08	218.07	215.28	215.42	217.02	217.79	216.73	217.12	217.89	216.88	219.02	216.06	215.3	215.49	216.58	218.68	217.33	215.42	215.47	222.74	217.05	218.14	213.02	217.22	218.03	221.11	215.53	217.75	214.33	215.35	216.8	217.44	217.5	218.11
204.2	207.55	201.76	202.25	201.61	204.86	206.45	204.83	205.42	204.48	207.73	203.43	199.11	201.39	202.63	203.24	204.86	199.1	202.53	204.64	204.8	201.15	205.07	202.71	204.09	204.35	202.75	201.47	207.84	200.96	202.05	203.69	204.02	203.69	205.02	204.46	205.53	203.46	205.62	206	204.65	204.93	202.46	202.27	202.07	206.42	204.46	200.18	206.75	205.38
207.57	207.95	207.47	206.54	207.32	208.52	207.27	207.36	206.48	208.3	206.9	207.04	205.17	206.59	206.2	209.89	206.18	205.49	208.66	206.38	206.03	209.28	209.6	207.19	207.24	207.45	208.34	207.63	209.08	209.18	207.48	210.21	207.32	207.5	207.24	205.03	207.79	210.78	211.49	206.12	205.41	207.73	207.38	207.17	207.22	207.12	207.79	210.11	209.44	207.97
208.76	209.32	210.5	209.5	207.7	210.3	209.56	208.97	210.24	207.25	208.9	207.7	210.9	209.24	206.32	206.56	209.54	208.7	212.62	206.97	206.92	206.06	205.97	208.08	208.92	208.31	210.67	209.1	205.67	211.55	210.24	209.73	204.92	208.67	208.24	211.74	206.83	208.94	204.69	208.23	212.1	209.14	205.46	207.95	206.91	205.78	209.48	211.77	207.96	205.59
205.69	203.46	205.29	208.31	204.29	206.97	205.97	204.25	210.08	206.89	206.69	204.08	207.91	205.43	208.4	207.86	206.8	205.87	207.88	205.89	205.8	204.25	208.23	206.67	205.25	208.44	204.71	206.19	210.4	210.61	206.89	206.26	209.79	210.04	206.04	207.17	206.1	204.51	207.45	208.57	206.31	207.36	206.04	205.02	205.52	205.34	204.56	206.33	207.1	206.18
207.98	209.15	207.8	210.47	209.32	205.21	208.35	207.2	210.04	206.92	206.6	206.87	208.78	209.49	209.18	205.85	207.44	209.17	211.88	207.9	207.27	206.19	205.43	207.98	204.95	210.3	209.89	209.17	207.75	209.42	206.62	207.59	205.51	210.04	205.32	208.75	211.23	208.74	210.08	207.6	209.14	212.45	206.63	207.75	207.02	209.9	210.76	204.78	210.83	208.33
200.05	196.53	197.59	200.55	196.61	195.47	197.1	198.92	199.02	197.94	196.2	199.11	199.5	197.23	197.48	199.87	198.5	202.12	196.98	195.58	201.75	198.19	200.02	198.66	198.59	195.44	198.34	195.72	198.06	196.34	198.89	199.76	195.95	198.3	198.4	198.18	199.38	195.13	199.42	201.38	198.13	197.03	198.8	197.25	198.14	199.79	197.72	195.58	198.87	195.38
193.97	196.39	191.42	196.35	196.02	196.23	194.59	196.12	197.8	193.12	195.5	194.23	193.62	196.74	193.6	194.24	198.16	197.08	197.77	194.06	194.34	195.72	195.27	197.18	194.25	194.45	192.05	194.8	196.02	195.57	193.97	195.67	196.6	193.18	194.03	193.77	197.25	194.76	193.97	197.9	196.2	197.05	194.12	194.71	192.84	196.3	194.83	196.24	193.07	193.33
203.46	203.39	205.91	203.97	206.43	205.03	202.05	205.01	203.11	204.65	206.23	202.67	201.99	205.59	204.38	202.96	207.3	203.38	204.14	205.42	206.89	209.79	201.68	202.96	204.04	202.92	204.95	203.28	203.17	202.88	204.26	205.77	204.33	205.88	204.37	203.5	204.15	204.63	203.78	204.51	203.08	203.78	206.57	206.37	205.66	202.99	205.45	203.67	204.24	203.68
210.85	212.08	211.75	213.52	211.15	212.88	207.92	212.23	207.59	214.31	210.54	210.76	211.32	209.44	211.06	214.07	214.53	212.76	212.7	207.46	208.7	209.51	213.74	215.29	209.33	210	209.24	213.99	211.74	209.92	209.08	210.09	213.84	212.48	211.82	211.89	212.62	213.96	214	209.99	212.15	211.27	211	214.71	211.76	213.26	212.56	211.27	208.53	210.94
214.47	216.23	216.34	214.38	219.67	218.27	214.41	218.21	214.24	214.99	217.07	218.9	212.34	216.51	215.2	213.97	219.09	217	217.22	213.08	215.95	218.1	215.3	217.03	218.86	217.43	216.34	215.21	216.55	218.72	220.23	216.46	218.1	213.2	215.7	219.52	214.29	215.64	219.95	217.41	216.16	217.05	216.84	216.1	213.16	216.93	217.96	219.19	217.61	215.8
210.54	209.95	212.51	208.87	213.41	215.08	212.48	210.86	210.75	212.52	213.08	213.74	212.39	211.33	208.61	206.91	209.89	212.95	212.78	209.72	215.06	212.28	210.94	209.13	210.62	212.05	214.18	211.61	213.5	209.7	212.59	211.41	213.82	210.96	211.89	210.15	211.48	215.58	208.18	210.85	213.85	210.21	211.18	213.32	212.36	211.6	214.43	212.48	212.32	210.57
209.67	208.01	209.03	209.77	206.72	208.54	208.27	211.85	206.53	210.04	209.23	213.81	209.09	207.05	208.54	208.95	210.08	209.45	206.71	209.37	204.76	210.65	210.76	207.38	207.88	207.42	208.16	208.82	209.34	207.7	206.45	208.92	207.67	204.58	208.88	207.33	208.02	209.59	206.68	208.65	207.55	209.81	209.48	206.66	213.43	210.17	210.57	209.65	209.47	205.76
201.84	203.28	203.64	201.17	201.86	199.79	206.71	201.72	203.49	204.42	203.9	201.5	201.36	203.57	203.98	202.6	202.41	204.19	201.95	200.99	203.84	200.76	201.3	204.26	200.35	205.67	201.43	203.33	203.38	205.47	204.67	201.39	202.29	204.04	203.61	202.95	204.62	199.99	202.35	204.14	204.29	203.53	204.15	204.13	206.55	199.09	203.29	200.74	200.17	204.45
204.56	207.11	200.2	202.65	201.75	207.83	203.33	206.79	203.79	203.46	202.2	204.18	202.68	200.9	203.19	199.22	203.73	203.73	202.39	204.69	206.7	206.74	204.83	205.42	205.11	203.47	204.67	206	200.54	203.42	202.2	204.88	202.4	205.67	205.79	203.22	199.11	202.82	206.06	204.14	203.31	205.9	202.78	203.21	204.66	205.18	207.83	204.36	202.72	205.05
204.36	206.08	209.77	208.81	208.83	205.63	208.31	205	208.18	207.01	206.51	206.9	205.51	206.01	205.09	207.01	206.06	206.18	206.56	206.75	207.33	206.69	206.35	204.29	208.04	207.2	207.55	205.74	208.42	205.3	207.63	208.92	206.54	208.37	206.28	207.46	206.34	204	203.09	209.08	206.62	203.82	207.32	203.97	205.75	203.1	208.01	204.34	207.25	205.81
207.23	208.13	203.77	210.31	208.19	210.73	208.64	204.93	211.15	212.71	213.29	208.98	206.1	208.5	206.66	207.91	211.36	212.63	206.22	209.38	208.56	205.63	206.59	209.21	206.39	206.97	209.8	209.36	210.29	208.89	208.22	214.91	212.54	208.71	207.08	211.47	213.1	210.79	206.75	209.62	211.03	207.41	208.16	206.59	209.16	208.36	209.6	210.6	208.16	208.14
203.63	201.09	207.58	209.18	203.01	205.31	209.72	206.56	208.51	206.44	206.27	203.78	206.88	204.65	206.86	205.37	207.36	205.5	207.58	205.66	207.59	207.84	206.88	205.37	203.51	206.63	203.45	207.21	205.42	205.86	209.77	206.02	204.02	210.82	207	206.4	207.33	204.61	207.35	206.06	206.61	205.06	209.46	207.11	208.48	204.36	207.53	206.23	208.88	208.02
197.73	195.54	194.72	195.8	197.1	193.75	193.9	196.53	195.19	196.6	195.88	195.53	193.75	195.92	196.2	191.5	194.44	192.98	193.22	193.71	196.69	194.72	200.36	195.15	197.36	194.45	195.29	191.54	196.92	195.25	192.34	195.73	197.11	196.26	192.77	196.02	194.42	199.64	194.91	194.94	197.53	195.97	194.55	195.86	193.71	196.4	194.71	192.72	196.18	193.9
209.58	211.51	213.34	211.53	212.72	214.92	213.08	213.66	216.13	214.59	212.41	214.65	213.69	213.41	212.85	210.47	213.04	210.76	214.6	210.48	212.35	212.15	214.29	211.29	211.81	212.05	210.46	213.01	216.69	215.08	212.8	211.45	211.49	216.32	212.29	214.41	214.81	215.05	210.78	213.06	210.05	217.37	216.14	212.82	211.13	211.05	214.98	211.31	215.27	213.49
211.2	207.91	207.99	208.15	205.97	212.45	211.27	212.87	207.86	209.97	209.88	213.93	208.46	206.83	208.25	206.81	211.23	211.07	209.22	208.93	207.54	211.76	211.13	206.41	209.44	210.99	210.08	210.88	209.52	207.52	209.29	207.76	212.05	211.28	209.07	208.05	211.28	208.05	210.55	206.44	210.48	207.82	208.4	210.21	208.41	208.05	208.29	211.15	210.83	212.55
201.85	204.48	199.62	204.31	198.24	199.56	199.89	202.05	202.5	200	199.58	201.25	201.94	202.59	200.4	200.42	200.46	201.34	199.39	198.92	199.27	194.4	199.22	201.04	199.62	202.55	202.61	198.67	199.61	197	200.17	200.43	201.2	201.72	200.87	201.16	200.34	199.82	201.55	195.68	200.74	200.17	199.69	202.39	199.32	199.9	200.74	202.39	201.27	201.59
205.91	207	206.27	204.35	199.51	203.44	205.02	206.98	207.54	209.78	207.61	207.23	205.88	207.42	205.95	205.48	205.77	205.05	204.22	203.42	207.69	206.48	203.33	205.91	206.05	206.11	203.87	204.78	202.45	203.77	204.71	204.69	203.33	203.06	205.08	207.08	205.06	203.35	207.2	201.71	208.73	207.02	203.26	204.7	207.83	204.2	205.29	204.05	202.81	204.56
204.42	205.82	204.55	204.79	202.95	202.55	204.23	203.57	203.51	202.83	203.48	203.06	202.64	201.5	205.63	204.25	202.53	205.09	204.66	205.22	201.39	203.47	204.77	203.91	206.81	202.3	203.76	201.25	203.82	204.73	203.46	203.86	204.01	207.28	201.81	203.63	202.45	202.63	203.91	201.97	205.07	207.69	202.67	204.17	206.24	203.65	201.99	202.55	203.85	202.16
199.68	197.86	201.62	200.72	199	199.35	197.21	200.34	197.42	196.09	198.99	201.04	196.39	199.09	199.73	200.7	200.48	198.81	199.26	198.22	197.36	200.9	198.03	198.81	198.33	199.21	197.4	199.6	197.76	198.53	195.33	198.56	199.44	195.83	200.02	200.76	197.96	197.53	197.63	198.27	199.74	200.43	202.3	200.23	200.62	197.26	196.61	198.52	199.57	201.14
205.99	204.25	203.99	206.23	207.99	207.65	205.85	205.16	205.11	202.95	204.62	207.67	204.13	206.2	203.42	207.81	204.39	202.87	202.02	204.5	204.74	203.57	201.63	207.25	204.23	199.87	203.96	206.38	201.34	204.41	205.18	206.49	205.02	204.53	204.61	204.7	205.22	207.67	204.81	203.77	204.49	206.05	203.24	206.75	206.8	204.26	205.23	206.16	203.93	204.93
199.14	199.6	200.84	202.14	197.54	200.81	200.03	201.11	200.17	201.02	198.29	199.17	198.41	198.94	198.29	196.33	195.53	201.38	200.05	196.92	197.48	198	201.88	199.08	198.74	197.29	199.06	198.6	198.69	198.12	200.06	196.98	199.51	200.25	200.23	197.97	198.85	202.93	200.61	197.47	200.97	200.25	200.77	200.25	199.27	199.8	200.19	201.27	200.26	198.42
209.93	212.47	210.65	213.75	212.88	214.54	209.21	210.77	213.44	213.32	212.08	210.91	212.46	212.24	210.12	213.25	213.65	209.5	211.45	212.48	213.54	212.81	211.17	204.93	212.06	209.94	213.71	212.55	213.28	211.35	210.02	211.88	212.59	212.01	215.72	211.77	208.26	210.23	209.59	212.14	210.08	214.25	212.62	211.42	213.85	210.7	211.37	211.06	211.9	210.13
207.4	209.77	210.14	207.72	207.86	207.58	206.72	210.5	209.22	208.99	204.91	208.66	209.25	209.16	210.29	210.42	206.68	210.43	207.02	210.46	209.16	210.21	208.82	208.61	208.15	210.05	208.63	208.81	212.3	208.4	208.83	207.01	207.09	207.58	210.24	208.4	207.82	209.38	206.34	205.95	211.38	208.98	205.47	208.77	205.69	207.64	207.13	209.27	205.56	206.03
203.47	198.32	200.98	199.35	198.62	202.63	201.89	198.36	201.16	202.4	201.81	198.24	200.01	204.23	196.79	200.64	200.25	200.72	202.11	198.74	199.76	200.9	201.38	202.07	202.45	200.16	198.92	197.6	199.6	199.74	202.29	198	197.93	201.76	199.98	200.34	200.97	199.75	200.84	202.82	200.7	201.11	198.1	199.81	199.08	201.32	199.75	197.71	203.09	201.37
212.79	218.47	214.18	215.99	214.12	214.95	213.51	213	216.49	212.37	212.89	213.51	216.75	214.12	213.16	214.54	212.87	214.24	212.32	212.46	212.2	213.19	217.36	212.18	214.35	212.51	214.08	209.99	212.45	213.37	212.3	213.89	212.08	213.34	214.38	214.56	213.53	214.18	215.53	212.08	212.82	214.87	212.68	216.94	212.32	212.36	213.86	211.74	210.06	217.31
197.89	202.77	201.18	199.46	199.84	201.4	203.13	200.46	200.31	202.76	201.17	200.41	199.86	200.68	200.5	199.03	198.61	199.2	200.78	200.78	202.28	201.45	202.62	197.98	201.72	199.85	203.04	199.54	198.13	201.33	200.7	199.84	200.95	201.58	202.85	197.31	201.09	203.79	201.96	203.47	200.96	199.45	202.05	202.39	198.71	201.09	202.19	201.62	202.87	201.48
201.49	198.76	199.89	197.19	198.4	198.6	198.16	197.13	198.19	197.36	200.21	196.13	197.92	197.96	197.56	199.04	197.87	198.18	197	196.12	198.23	197.76	201.52	196.69	197.91	198.93	197.63	198.45	196.41	197.21	200.17	198.44	195.53	199.84	199.85	197.53	199.66	199.84	197.9	197.57	197.71	198.26	198.46	196.12	197.85	199.1	197.89	197.45	200.34	196.05
198.99	200	199.89	198.12	198.11	193.29	195.8	198.03	199.63	199.57	197.1	195.75	198.1	195.36	198.13	199.7	195.65	198.59	198.24	198.35	199.29	198.09	195.5	198.98	197.3	197.67	199.47	195.17	196.18	197.53	201.97	197.33	198.16	195.51	202.1	201.51	197.21	201.61	203.3	199.94	196.49	195.53	200.73	197.02	201.92	197.26	195.71	197.95	197.5	195.5
209.44	209.52	207.78	206.04	208.97	205.98	203.72	209.54	207.04	208.96	204.14	209.22	207.82	207.59	208.15	207.69	206.4	207.44	206.91	205.31	207.53	206.7	209.39	208.21	208.98	209.55	208.63	210.62	209.07	209.29	209.77	208.13	204.91	210.75	205.66	208.29	208.88	207.51	207.02	204.49	208.1	207.96	208.63	205.77	210.23	207.1	207.97	209.18	210.06	207.86
205.33	207.57	206.53	204.53	207.65	204.94	205.44	207.92	204.5	203.83	206.93	207.87	203.19	207.84	203.56	206.65	206.35	209.1	207.64	208.47	203.61	208.46	203.77	203.01	205.3	208.56	208.97	207.88	206.26	205.31	205.43	204.71	207.21	206.16	207.94	205.22	207.22	205.88	207.9	208.34	203.47	207.15	207.83	206	206.93	207.72	204.78	205.8	207.43	205.87
208.49	211.76	211.35	210.41	210.73	210.83	209.65	208.18	209.21	208.02	205.92	208.44	210.67	209.75	209.16	208.39	209.71	207.03	210.01	205.73	210.73	210.04	209.4	210.13	209.49	210.71	207.82	209.54	210.07	209.2	210.8	205.87	207.97	208.7	208.97	207.17	209.19	209.18	209.14	208.85	208.48	206.31	209.48	209.94	206.31	211.6	209.74	209.07	206.5	209.99
206.69	210.87	210.17	207.39	207.22	209.16	208.53	208.9	209.97	209.35	211.32	208.82	206.47	207.77	206.64	209.52	209.64	207.07	211.04	207.1	208.76	210.06	209.83	205.84	207.35	210.51	206.77	208.98	209.18	208.2	205.84	213.01	210.53	208.97	207.5	209.82	204.73	211.57	209.86	206.83	208.9	206.77	212.84	208.93	208.23	208.72	207.71	208.11	207.84	209.15
206.86	209	208.59	209.64	207.12	206.45	207.83	208.8	210.76	207.33	210.22	208.09	209.61	209	208.77	210.32	212.57	210.13	207.47	208.46	209.69	207.25	209.4	209.32	210.43	210.77	211.24	207.87	207.84	209.91	207.11	209.11	208.19	207.54	209.79	206.77	207.65	210.68	208.21	208.17	207.92	211.84	207.2	209.89	208.23	211.17	210.42	206.5	206.44	209.86
213.25	213.78	211.39	211.1	211.31	212.45	212.51	212.95	209.99	210.53	211.86	215.03	208.43	211.64	208.37	210.61	211.42	211.19	212.22	211.82	214.94	210.93	213.35	213.27	214.82	212.78	212.97	212.08	209.86	210.94	210.84	212.13	211.53	208.81	213.21	211.13	211.79	211.26	211.75	210.37	210.84	210.64	208.55	211.22	212.63	211.52	210.48	210.61	212.21	213.56
205.72	201.98	201.02	199.21	204.18	204.61	201.85	203.58	202.36	203.16	201.93	204.08	201.68	206.79	201.76	200.3	201.97	200.33	197.55	203.88	205	203.49	202.45	200.83	206.96	201.73	203.32	202.75	202.33	205.54	201.41	203.71	203.8	202.36	203.69	205.15	204.88	205.32	204.75	198.71	205.77	205.24	203.25	202.95	203.42	201.23	202.87	204.19	205.39	200.21
203.29	202.06	201.71	208.02	203.92	202.6	199.94	203.22	200.39	202.79	202.49	202.14	199.12	205.31	202.08	202.85	201.97	199.67	198.27	201.26	204.28	203.1	208.16	203.77	203.1	203.53	204.38	204.1	202.16	203.94	203.26	202.52	201.67	202.78	201.59	204.42	200.94	205.93	202.59	200.65	202.98	201.9	202.07	202.81	201.76	203.21	201.61	201.85	201.74	203.96
208.42	208.74	205.57	207.09	207.91	208.74	212.63	205.09	208.16	209.67	205.3	205.12	206.89	205.83	206.36	203.99	207.77	206.98	205.43	206.42	208.78	210.5	208.06	210.18	206.16	209.05	207.25	208.24	205.86	205.22	207	210.49	205.74	207.5	207.37	208.26	208.26	206.52	204.91	207.17	206.68	203.38	205.67	207.08	208.3	205.17	207.55	208.91	207.7	204.43
213.22	212.53	216.56	210.96	210.75	208.88	212.77	211.76	214.68	213.24	209.34	211.53	211.12	214.8	212.32	211.57	217.23	209.55	211.08	211.52	211.6	217.15	214.86	214.03	212.25	209.89	214.26	212.33	211.87	211.44	215.45	214.66	214.1	210.85	214.47	214.4	208.91	212.69	213.08	211.86	214.08	211.55	212.58	212.81	210.61	211.99	210.65	211.33	217.32	210.62
211.48	209.89	208.59	209.3	209.7	209.52	209.52	209.73	208.27	209.13	209.47	208.58	207.4	207.72	211.53	209.42	214	211.71	208.05	209.05	210.32	211.63	209.7	210.1	208.04	207.73	203.85	212.52	212.58	209.19	205.6	209.26	210.93	211.17	203.95	207.8	209.13	209	210.73	206.81	210.32	209.29	208.97	208.64	208.19	208.35	208.17	207.77	208.81	210.48
198.75	201.28	200.83	204.11	199.12	201.95	204.67	205.99	203.93	205.99	205.89	205.42	203.7	205.85	202.5	200.85	205.11	203.8	202.67	202.99	204.41	201.72	205.33	202.95	205.81	207.36	205.98	203.73	202.99	207.45	203.91	204.95	206.5	201.57	205.39	207.73	203.96	202.31	203.35	201.88	205.13	200.73	202.63	204.93	203.35	204.95	202.86	202.26	200.82	204.72
203.51	204.33	202.43	202.99	204.34	202.88	198.69	200.4	199.33	205.36	200.51	200.97	201.58	204.92	202.5	203.55	202.48	200.61	204.78	206.45	200.93	204.14	204.24	202.16	201.22	203.44	204.91	202.19	205.76	198.07	202.75	200.01	205.76	199.81	205.29	203.94	201.23	205.38	204.45	204.2	201.36	199.06	202.4	203.89	203.49	201.24	201.83	202.73	199.51	201.58
208.47	210.16	207.08	208.93	209.37	207.98	210.58	209.15	207.5	209.13	209.8	207.35	207.65	207.89	205.3	207.01	207.01	212.04	208.04	209.9	210.51	212.46	211.6	209.2	212.97	210.19	211.25	210.02	208.45	207.2	209.16	207.96	211.91	212.69	207.35	211.24	209.8	209.44	210.95	209.55	207.73	212.18	207.25	209.86	211.45	209.99	209.75	208.57	210.06	206.76
200.78	200.6	198.74	202.8	201.28	198.71	202.16	199.75	198.08	202.72	198.32	199.32	199.03	197.33	199.95	200.01	202.85	197.37	200.38	200.01	198.32	201.13	200.05	199.94	199.59	198.41	201.45	200.11	198.28	202.48	204.74	198.57	200.58	198.66	203	201.12	196.67	201.47	200.2	198.52	197.82	200.13	199.82	199.13	197.74	199.61	201.86	200.76	200.77	198.55
204.64	207.65	203.36	204.1	205.43	205.96	204.34	204.51	205.46	203.69	202.95	204.77	199.6	206.94	202.97	205.96	203.81	204.69	205.03	203.97	205.32	204.29	207.09	204.1	208.6	201.04	202.16	205.28	204.84	204.19	202.57	206.15	203.54	203.07	204.23	204.5	204	204.07	203.06	204.15	204.47	205.64	205.96	203.75	206.55	206.55	205.28	205.24	201.93	204.26
197.53	200.52	199.63	197.84	199.57	198.04	196.83	199.77	200.69	202.24	198.61	199.82	199.19	199.38	195.1	195.44	197.19	199.15	198.59	197.23	197.16	198.16	201.92	198.33	200.74	199.01	197.18	196.11	196.87	198.86	200.31	199.19	198.14	200.67	198.89	200.04	196.87	194.36	195.93	198.75	197.1	198.89	196.23	197.75	197.88	197.93	197.77	196.8	199.01	198.18
207.13	207.94	206.54	203.51	206.36	210.89	208.97	210.69	204.86	210.62	207.98	207.89	208.56	211.08	207.07	206.58	209.32	210.97	209.67	206.76	207.34	206.88	208.12	208.09	205.31	207.16	209.71	209.9	204.86	209.03	207.68	209.15	204.71	205.21	208.39	208.05	207.68	205.14	208.6	206.61	205.88	209.8	207.83	208.72	208.02	208	205.3	205.48	207.67	204.69
205.51	200.39	204.21	203.29	204.82	205.52	201.85	201.92	201.41	203.43	205	202.46	203.17	207.79	202.14	204.7	204.21	204.33	205.54	203.7	202.45	204.9	201.58	203.58	204.25	203.81	205.53	205.69	203.97	206.48	202.31	205.49	205.89	202.64	205.09	203.46	205.39	201.56	202.23	201.25	203.68	203.81	203.64	202.27	203.36	204.43	202.1	205.61	204.41	200.03
200.99	202.96	202.71	203.3	204.15	204.25	204.08	202.06	201.72	203.44	202.53	201.39	206.21	203.24	206.82	201.1	204.17	202.5	202.31	201.01	201.9	205.76	202.34	205.35	204.97	202.49	203.4	204.25	204.99	203.28	200.24	205.6	202.17	206	203.95	200.74	205.16	200.47	203.37	206.31	204.14	203.59	205.64	203.31	205.11	205.3	203.48	201.53	204.22	204.35
218.48	216.65	217.05	217.97	220.62	219.14	219.01	215.86	217.93	217.3	219.48	219.37	218.64	214.08	219.16	215.23	218.21	216.88	215.61	219.03	219.9	218.67	217.24	217.05	216.95	219.12	218.73	220.55	217.7	216.27	219.41	220.49	219.52	221.18	217.82	216	215.09	217.09	220.67	218.17	219.1	218.22	214.62	219.02	218.64	219.1	217.05	215.42	218	217.38
207.24	207.38	208.66	208.01	207.2	211.47	206.51	210.06	208.49	208.39	207.58	210.18	211.18	208.63	208.66	210.25	210.02	208.52	207.7	208.05	207.86	208.35	208.35	210.61	210.04	207.11	207.86	209.58	205.39	211.99	206.13	208.12	209.03	207.01	208.87	210.69	210.43	207.96	209.49	210.13	209.4	207.99	210.49	210.51	214.28	207.2	208.88	207.3	208.01	210.05
207.94	205.82	207.89	207.9	206.45	206.82	210.82	210.25	204.23	210.07	208.95	207.88	208.3	206.89	207.34	209.28	209.1	204.95	208.76	209.09	209.46	202.99	206.02	207.68	208.55	205.53	208.71	208.17	207.6	209.87	205.78	207.92	210.01	206.85	204.58	208.96	206	206.9	206.37	209.1	209.2	209.97	205.62	207.68	209.02	208.11	208.64	207.26	210.21	207.2
200.57	199.88	202.97	199.54	201.54	203.31	200.46	202.57	200.54	200.37	201.69	201.67	198.17	201.71	203.21	201.74	200.08	202.49	201.01	202.46	203.17	203.11	199.88	201.25	200.56	197.41	199.97	201.08	199.99	200.33	203.21	197.92	202.7	202.27	201.06	204.69	202.26	203.06	201.03	199.82	201.82	202.08	202.14	200.38	205.45	201.62	198.98	203.73	201.68	202.49
211.23	211.78	208.27	208.79	207.94	207.4	206.91	206.37	208.33	208.9	207.77	209.5	208.7	211.24	207.36	210.44	211.45	209.67	205.93	204.89	210	209.02	211.57	207.05	208.07	211.36	208.91	209.12	205.53	208.29	206.07	211.52	209.46	207.52	209.1	209.65	208.09	207.57	209.85	209	208.76	209.32	205.58	209.68	210.37	206.83	211.82	207.17	208.95	206.24
208.53	205.54	208.09	206.41	207.54	206.51	205.57	209.4	205.41	207.95	207.54	207.31	208.72	204.66	206.97	208.98	209.55	208.01	204.24	206.16	205.78	208.6	208.32	207.47	208.76	210.6	210.53	205.76	208.16	204.59	209.13	207.38	207.64	210.7	207.56	205.88	208.01	208.63	208.71	207.17	210.59	205.66	207.49	208.45	206.34	208.48	210.97	209.47	206.66	208.57
201.69	204.88	199.19	201.63	205.92	205.87	202.97	204.14	204.98	202.05	200.41	202.55	204.24	203.08	203.69	203.2	203.16	199.63	205.78	205.58	205.15	202.02	203.53	204.42	200.25	205.11	202.88	204.32	203	198.7	201.75	202.76	203.48	207.36	203.77	203.38	205.69	206.11	202.98	203.23	204.2	206.04	204.14	203.93	203.28	205.79	202.37	203.5	204.29	201.54
211.79	211.41	216.27	207.8	212.07	215.08	213.36	212.2	211.21	211.87	214.9	209.4	210.99	210.57	211.56	210.41	215.54	213.4	212.34	212.56	210.95	210.78	211.76	210.87	208.73	211.2	212.82	211.77	208.98	213.31	211.12	210.95	211.32	208.62	211.03	212.29	213.03	213.49	215.1	212.52	213.24	209.16	211.84	210.37	210.08	212.12	213.5	210.18	211.82	213.22
211.05	212.35	207.11	206.79	205.54	208.24	208.17	207.26	206.37	209.39	209.35	207.08	210.84	208.19	208.77	208.02	210.12	206.96	208.45	208.85	208.71	207.56	209.53	209.59	208.51	208.47	207.1	207.8	206.93	209.74	210.32	208.44	207.09	209.12	210.59	209.92	208.39	207.75	207.46	212.07	207.55	207.61	207.53	207.01	204.66	209.08	208.55	210.1	206.17	211.13
211.34	210.07	213.55	209.03	209.33	212.44	209.57	211.41	211.66	210.68	214.29	209.97	211.87	211.72	210.11	213.34	209.33	210.92	210.11	212.98	212.88	212.87	212.84	212.83	213.37	209.06	212.62	210.17	216.36	211.83	212.82	210.03	210.45	209.18	210.45	215.1	213.38	213.18	214.08	213.96	208.76	211.74	209.06	212.45	211.79	210.5	213.19	211.39	211.74	211.11
208.68	212.8	209.45	207.94	208.48	207.6	207.37	208.81	207.64	209.23	207.98	206.85	207.77	206.23	206	209.52	208.43	211.7	211.15	210.02	206.47	209.8	211.73	207.03	206.34	209.17	211.39	214.82	208.34	209.57	207.71	207.09	209.01	205.13	206.67	210.81	208.65	206.51	208.36	207	208.62	211.34	209.79	208.93	209.51	209.79	208.87	208.81	206.16	210.97
206.63	203.21	207.68	208.04	210.21	211.59	208.46	211.48	206.49	207.35	207.29	207.48	206.87	205.76	209.13	208.82	207.43	204.59	206.95	210.61	206.25	205.61	209.08	205.97	205.57	202.78	208.19	205.04	209.34	210.73	210.93	205.09	206.71	207.99	206.93	207.07	206.52	207.15	207.14	206.56	209.25	209.97	208.38	206.86	205.66	207.38	208.73	205.58	206.12	206.94
206.01	202.96	206.01	202.58	199.98	206.86	202.36	203.89	205.78	204.86	203.1	203.19	200.85	202.57	201.53	204.49	203.07	199.69	203.91	202.98	203.27	200.61	200.24	204.76	205.53	200.86	202.31	201.88	204.92	199.47	204.67	200.94	203.58	202.52	201.16	200.3	203.41	199.45	204.25	207.13	202.39	205.16	199.27	202.33	203.76	206.37	203.66	202.35	202.94	201.65
218.29	219.94	216.8	217.49	221.42	220.09	217.79	216.88	216.06	215.03	215.93	219.78	218.27	217.53	215.92	219.77	218.18	218.04	215.55	221.61	217.7	217	215.82	217.42	216.64	215	217.39	218.86	213.01	215.54	219.45	216.01	218.56	216.62	216.25	217.71	214.68	216.34	216.64	215.65	217.11	218.14	216.94	217.35	218.74	217.67	215.3	214.8	217.01	218.32
203.97	205.26	202.26	205.7	202.19	202.15	202.05	200.99	203.79	203	204.42	203.91	203.03	204.83	203.79	201.6	202.67	202.65	202.2	204.67	206.36	207.28	204.32	204.1	202.99	206.89	204.18	204.73	203.55	202.94	203.02	205.01	205.76	202.89	204.18	199.85	204.23	205.11	203.28	207.67	203.8	205.95	203.59	204.77	204.07	202.61	203.04	202.72	205.45	203.15
207.31	209.86	206.24	207.15	209.68	204.3	208.02	209.45	209.63	207.07	208.81	207.12	208.37	208.05	210.69	207.45	207.81	206.56	210.57	207.2	208.5	210.72	209.46	209.52	210.15	210.48	210.32	207.77	209.06	209.11	210.89	206.48	207.27	208.76	211.64	209.05	207.1	206.4	209.01	211.14	212.11	209.25	210.73	208.46	209.92	210.89	209.15	210.52	206.04	209.08
210.14	211.43	208.53	208.85	210.29	207.59	208.91	206.35	208.12	207.09	210.44	208.52	208.9	206.66	208.76	208.18	210.71	205.44	208.11	209.23	208.73	207.59	209.59	210	208.14	209.79	210.95	208.54	206.28	208.59	213.04	209.53	211.14	207.87	206.49	212.43	211.62	207.97	209.75	209.57	212.22	207.37	210.89	206.89	208.74	208.75	207.65	209.54	207.37	208.79
209.95	210.26	207.8	210.75	207.42	206.53	207.49	209.11	208.75	207.65	206.44	207.43	210.51	212.14	208.02	209.8	211.1	206.98	209.27	207.1	209.66	207.67	207.88	210.38	207.51	210.34	207.94	206.92	207.61	210.09	208.47	210.44	206.97	207.32	207.96	207.45	208.97	206.27	209.56	208.51	213.07	209.26	212.1	208.46	207.51	209.54	209.61	206.55	209.94	209.12
220.21	218.27	218.71	220.12	216.48	219.66	219.25	214.78	220.14	219.11	214.43	217.23	217.39	215.74	219.13	219.1	216.11	218.41	218.75	218.27	221.07	215.87	216.91	217.44	215.74	217.55	218.05	217.61	219.92	217.54	221.21	218.04	218.31	219.23	219.42	218.71	218.36	217.63	214.52	214.39	217.62	214.34	218.49	221.25	216.83	220.45	217.46	221.43	216.07	217.09
205.69	202.27	207.79	205.51	202.02	204.98	204.07	205.8	204.89	208.31	205.78	203.79	206.17	202.91	204.25	205.27	204.19	204.95	206.67	204.71	204.24	202.74	205.21	206.52	204.09	204.01	206.66	204.02	205.6	204.35	207.04	202.96	203.55	205.93	203.34	205.27	204.82	207.51	204.6	207.57	202.86	206.83	204.66	208.16	204.95	208.26	205.32	205.54	205.67	205.27
216.57	214.82	217.12	218.1	219.17	215.91	216.71	220.4	216.77	216.44	217.24	215.97	218.51	216.9	217.32	216.7	216.1	218.28	216.46	219.69	217.96	217.44	215.13	215.01	219.22	216.03	215.09	215.82	215.06	218.14	215.29	215.45	217.16	216.42	218.02	217.1	216.64	216.63	217.17	216.16	215.08	214.37	215.8	217.66	217.11	217.93	216.79	219.13	215.9	217.72
197.98	197.31	199.75	196.82	200.39	197.4	195.77	198.94	198.93	198.81	195.93	200.29	199.62	199.12	195.82	198.42	200.61	198.17	200.14	195.48	196.92	196.81	198.67	197.09	197.12	197.79	200.64	196.92	197.12	196.82	197.39	196.46	199.64	193.07	199.22	198.68	199.04	198.85	197.35	196.49	197.34	197.02	198.35	199.53	199.1	198.99	197.08	200.06	195.6	196.45
212.81	216.62	214.47	214.94	211.67	215.71	211.78	216.45	215.9	214.74	213.06	216.15	214.33	217.41	214.98	211.7	215.28	210.55	213.81	213.22	212.04	214.28	211.81	212.59	213.54	210.6	213.69	216.36	214.64	212.57	213.98	214.36	213.04	215.02	214.99	211.28	214.42	210.82	215	212.32	210.51	215.08	213.56	213.7	213.56	211.62	214.8	213.76	214.84	210.76
211.81	208.8	208.28	208.76	210.03	209.24	206.62	210.59	208.06	211.13	208.91	210.15	210.95	207.74	207.47	207.83	209.55	210.68	211.23	210.07	211.72	207.92	208.64	210.55	210.92	208.68	211.24	208.81	208.65	212.95	208.37	210.21	209.39	207.88	208.59	209.47	209.05	211.07	211.73	207.32	208.13	210.74	208.88	207.51	209.98	206.84	208.82	211.34	209.86	207.72
196.42	193.05	192.99	194.68	195.52	195.56	193.6	194.43	195.17	196.46	194.75	196.18	197.08	197.4	191.6	195.16	194.88	193.18	197.2	195.74	195.42	193.91	196.19	191.57	194.69	194.34	197.8	194.4	193.99	195.69	194.85	194.48	193.52	195.94	194.72	194.81	197.81	195.73	198.63	195.35	194.77	193.87	195.5	195.41	199.6	194.74	192.56	193.3	196.61	192.11
207.4	209.58	208.3	207.74	208.83	205.98	211.81	209.92	210.61	209.81	213.93	208.6	210.37	210.98	212.05	210.19	207.56	209.47	211.76	209.53	208.63	206.37	209.41	207.17	209.16	204.99	212.3	208.79	207.47	210.36	207.68	209.82	208.5	207.52	212.87	209.39	209.85	208.22	206.92	208.11	212.71	208.66	207.53	209.41	208.71	207.4	208.12	210.59	209.1	208.67
215.45	213.1	212.45	213.67	214.66	213.08	209.84	212.53	212.63	212.14	212.19	215.2	209.97	211.08	213.18	210.82	211.8	212.62	211.8	211.23	214.34	214.4	214.41	213.9	212.54	211.69	212.22	209	213.72	215.18	212.76	214.3	214.02	213	212.18	212.34	210.54	215.54	213.06	211.57	215.09	210.45	210.27	213.62	213.38	211.87	212.86	210.49	212.37	213.54
206.48	206.8	207.11	207.4	207.95	207.68	208.21	210.81	207.45	208.48	209.19	206.04	207.92	208.45	208.1	207.42	209.19	207.61	209.57	207.66	208.48	206.84	206.84	209.53	210.51	205.97	207.57	208.93	209.73	208.29	205.89	208.22	208.44	207.29	206.43	205.52	209.35	207.8	209.08	206.8	206.43	208.85	208.35	208.17	208.79	210.08	207.37	209.72	208.41	207.34
207.74	213.71	208.01	210.83	207.56	208.91	208.85	210.96	211.78	203.73	211.41	208.25	207.92	209.57	209.15	207.55	207.75	205.44	206.74	210.65	210.78	209.51	208.49	208.57	209.42	209.98	210.74	208.9	208.33	208.68	206.71	209.56	211.48	209.92	211.16	212.22	208.26	211.67	211.37	209.83	210.83	206.74	212.33	209.82	207.16	212.08	204.25	209.39	210.13	207.03
201.27	202.12	201.47	204.16	202.02	201.17	200.94	200.99	201.01	199.9	200.9	202.64	200.12	198.5	204.02	200.77	201.6	202.86	201.49	199.58	197.61	200.24	202.23	199.55	200.64	200.66	203.76	199.15	198.49	199.67	200.01	202.05	201.82	203.44	205.58	200.36	203.44	202.04	199.48	201.61	196.85	198.82	198.04	202.71	202.15	198.99	197.42	200.14	200.16	199.46
208.9	207.76	207.63	204.28	205.74	205.4	207.08	210.36	207.92	208.16	206.29	207.43	209.37	208.33	209.63	208.8	204.6	206.46	207.51	207.2	207.41	210.04	207.72	210.46	205.63	207.01	209.43	208.03	206.46	204.58	207.22	210.31	206.92	206.17	206.31	205.86	207.76	205.93	207.42	207.84	207.46	205.79	207.11	206.74	205.59	209.48	205.92	207.42	204.8	204.41
206.36	209.94	210.28	207.63	206.04	206.62	207.39	209.13	207.78	208.77	208.88	206.21	209.98	210.04	209.98	209.75	209.33	209.03	209.53	210.39	206.29	210.68	207.4	209.04	207.56	210.8	208.09	209.87	205.02	207.09	209.52	207.33	204.42	208.44	206.15	209.2	209.42	207.79	206.03	205.74	211.88	206.63	207.95	207.52	208.02	211.81	209.03	209.52	209.38	206.15
203.89	205.4	204.07	197.91	199.41	202.23	202.7	203.16	203.5	206.01	202.32	206.37	203.94	202.99	203.48	199.74	203.22	201.04	203.03	202.72	206.21	200.19	203.26	202.75	204.04	202.4	207.41	205.18	204.17	205.9	202.23	203.28	202.87	202.68	201.19	206.07	202.06	203.35	204.11	203.25	203.72	203.16	205.55	204.74	199.83	206.63	202.19	203.69	202.29	201.74
205.64	204.55	203.65	201.24	204.83	203.32	203.42	203.72	202.39	202.39	205.19	200.48	206.06	202.54	206.78	201.02	203.94	203.57	201.64	202.29	202.51	204.62	205.38	203.08	202.91	201.38	203.7	204.23	203.85	202.17	205.15	205.45	206.61	204.95	203.61	207.23	203.89	203.36	201.97	202.73	203.08	204.28	197.57	201.87	203.87	202.8	205.33	204.17	206.37	205.48
207.03	204.86	205.7	206.57	204.05	203.97	206.63	208.46	208.05	208.52	207.35	205.89	205.09	206.52	208.32	205.76	205.89	204.58	203.74	204.91	206.87	205.44	204.72	207.29	203.63	205.37	205.56	205.53	207.21	204.64	208.56	203.84	208.45	206.55	206.37	206.45	207.32	206.21	203.8	204.89	206.23	206.48	205.8	210.95	207.32	207.05	204.48	207.48	208.25	205.21
207.31	210.57	212.64	212.41	213.63	209.18	209.2	212.45	208.29	211.96	214.08	213.4	212.05	210.27	213.08	209.34	212.44	212.09	209.91	211.16	210.71	211.84	209.57	210.34	212.33	211.17	212.64	208.89	210.61	211.47	214.62	210.19	214.01	210.71	213.9	210.88	211.08	214.62	211.26	213.45	209.88	209.13	211.56	211.04	213.35	208.06	210.39	210.23	209.93	210.95
215.37	215.73	215.88	217.29	219.3	215.98	215.75	213.07	215.17	216.71	215.58	218.59	216.4	217.43	216.19	219.14	217.63	218.87	217.4	216.75	219.38	219.84	213.84	217.39	216.57	218.07	216.4	217.73	215.65	215.01	214.43	217.08	216.37	217.88	217.57	216.58	216.36	217.8	217.87	214.84	219.88	213.94	216.82	214.54	216.72	216.31	216.1	215.92	216.93	215.38
193.19	196.14	192.9	192.91	193.74	195.67	194.22	194.36	194.24	194.15	195.37	193.54	194.25	194.73	194.78	195.93	198.38	194.6	195.79	198.52	198.29	193.03	196.73	194.51	192.63	194.8	192.57	197.55	195.16	194.24	192.59	194.97	196.77	195.68	197.44	195.66	193.83	195.04	193.5	195.2	193.06	197.51	195.79	196.94	196.02	196.26	195.03	191.8	196.82	195.31
209.45	212.83	204.57	208.08	207.89	207.66	207.96	206.78	206.6	209.88	206.16	207.31	209.17	208.53	204.6	210.93	205.78	212.78	209.09	207.4	205.6	208.2	206.73	211.09	210.71	210.77	205.96	207.58	206.56	207.25	210.31	207.62	207.68	209.7	211.87	208.85	206.96	205.43	208.15	209.99	207.31	208.97	208.21	208.63	207.46	207.77	207.79	206.75	207.89	206.39
207.2	210.97	206.07	206.13	211.53	206.41	208.34	205.33	208.42	208.56	206.22	207.26	208.02	205.68	205.88	207.13	210.02	209.95	207.39	206.53	209.94	209.42	203.73	202.49	207.28	206.11	209.45	208.91	209.05	209.73	205.57	211.41	208.2	209.79	206.8	207.58	209.46	209.62	205.61	206.41	209.57	207.25	205.58	207.91	203.26	206.99	207.33	209.66	205.53	204.1
207.37	205.49	206.69	206.85	207.72	207.81	209.06	206	204.96	210.09	207.08	209.08	204.24	205.1	208.63	211.72	209.28	210.7	205.85	206.87	207.22	204.82	210.31	207.74	208.11	205.54	208.75	208.65	206.69	211.86	207.29	208.36	207.12	210.53	210.77	203.98	208.19	210.03	206.7	207.31	204.99	211.27	205.37	205.89	205.76	211.14	204.88	202.54	206.23	207.03
202.31	203.03	203.25	204.27	201.18	201.83	203.82	201.56	202.73	204.61	206.05	202.7	203.34	200.61	207.21	205.8	202.49	200.44	201.42	204.08	204.58	203.69	203.87	201.01	201.6	207.49	201.21	203.65	201.58	202.43	204.86	201.89	203.28	202.68	204.96	203.05	203.86	206.61	205.9	202.75	200.66	201.25	204.85	203.97	203.38	203.32	202.78	204.64	202.74	205.13
217.65	217.55	219.26	218.03	214.21	219.01	217.53	217.71	219.89	217.35	220.75	218.41	219.19	217.99	216.01	218.34	216.81	222.71	215.7	216.96	214.82	217.83	218.03	216.8	217.98	218.69	218.07	220.44	215.45	218.33	215.48	219.39	216.29	217.92	219.71	220.96	215.5	215.81	218.32	219.19	215.45	218	222.07	219.63	218.41	218.98	216.86	216.28	220.79	218.08
203.12	208.12	203.35	203.85	202.94	204.74	201.46	204.15	201.83	202.39	203.4	204.03	202.41	205.13	201.75	204.65	201.02	204.63	200.1	203.4	200.14	205.32	203.58	204.48	202.23	204.41	202.41	204.98	201.82	204.9	200.64	204.27	201.08	206.22	204.72	205.61	202.27	204.76	203.84	200.45	200.22	200.47	203.86	205.27	203.6	204.73	202.72	203.74	206.7	202.83
213.58	206.31	208.08	208.99	208.57	211.71	207.14	211.06	211.34	209.76	209.92	209.52	211.49	205.49	209.22	207.97	209.98	210.22	210.28	211.94	207.73	208.38	206.13	211.51	209.2	207.45	209.09	210.83	208.79	208.69	206.72	211.1	212.04	207.98	206.36	208.77	211.64	209.51	210.22	208.09	205.91	209.95	211.02	204.99	207.15	209.61	208.05	209.67	209.05	211.29
196.63	193.28	196.3	195.82	192.33	196.48	194.74	196.66	194.88	192.98	190.85	194.56	193.74	193.47	195.67	194.94	193.71	195.22	199.35	194.51	194.72	194.56	194.42	194.97	194.36	193.1	194.18	196.24	194.23	190.76	192.14	192.44	193.97	194.97	192.84	192.55	194.41	195.56	196.51	195.45	193.07	195.77	191.59	190.61	192.52	193.5	195.9	194.44	194.98	196.39
201.33	203.09	203.21	202.3	201.88	205.46	202.13	203.67	206.48	203.05	204.43	204.01	202.08	206.44	202.77	202.6	206.94	201.52	201.72	203.7	203.35	204.9	206.45	203	199.95	203.85	204.31	206.79	203.34	203.77	200.55	202.08	203.41	204.46	204.92	204.46	201.05	202.63	202.54	205.07	201.55	206.61	205.59	204	198.28	204.07	202.77	203.11	202.25	202.98
196.12	196.9	197.43	198.6	199.28	196.87	199.07	199.49	198.45	200	199.03	199.55	198.55	197.69	200.44	197.64	195.5	199.59	197.44	200.13	198.18	195.26	195.03	196.7	195.95	200.36	198.21	198.22	198.88	197.93	195.83	198.18	195.41	196.96	196.51	198.44	197.65	200.25	198.22	197.79	195.07	198.74	197.74	198.41	200.21	200.22	195.49	195.58	201.32	198.98
216.17	218.66	215.61	217.55	215.75	219.81	219.19	215.73	216.53	216.19	213.6	219.54	213.88	215.12	214.59	217.37	219.01	217.4	214.4	217.02	217.15	218.29	218.75	218.14	219.27	219.97	218.47	216.05	220.47	216.03	215.28	215.66	216.89	215.75	218.87	217.63	218.32	218.44	216.87	217.24	214.08	215.95	215.33	215.18	218.14	215.42	219.03	217.68	214.03	218.55
209.67	207.21	210.44	207.33	214.41	205.89	208.15	206.83	207.89	210.75	210.2	210.62	208.07	207.33	210.85	209.05	209.63	212	205.12	211.05	211.06	207.82	208.38	208.01	209.24	210.09	211.41	211.85	208.12	209.97	208.69	207.03	211.93	208.9	207.19	211.41	206.15	205.79	210.8	209.5	209.33	207.34	212.21	212.67	207.85	210.39	206.73	210.56	208.04	210.38
203.92	201.96	203.02	200.34	205.86	200.85	204.56	203.77	206.06	203.5	206.87	205.36	204.74	205.63	206.64	203.41	202.09	205.75	203.16	202.18	204.13	204.1	205.49	202.22	203.09	201.69	202.53	202.94	201.2	205.18	204.27	203.24	205.03	204.14	203.5	204.79	203.84	204.95	202.11	200.49	204.7	204.07	203.41	205.41	206.39	203.39	202.59	203.65	205.38	199.91
210.18	209.97	209.58	208.69	213.52	212.75	215.03	215.4	212.92	215.3	214.25	213.48	213.81	209.77	211.21	212.31	216.4	215.51	209.71	210.39	212.13	214.38	210.06	211.53	210.61	211.68	213.79	212.45	213.39	212.95	213.14	210.65	214.07	213.79	210.1	213.77	212.82	213.48	212.71	210.83	212.57	209.33	215.39	211.52	209.53	208.47	210.4	212.74	209.86	213
207.93	213.03	210.17	206.2	208.54	210	210.9	210.53	211.64	207.54	210.49	209.09	208.21	210.66	211.48	212.79	209.4	206.48	208.45	209.23	206.92	210.04	209.03	209.02	211.11	211.64	210.11	207.8	209.61	206.64	210.68	205.35	210.45	209.77	210.3	208.96	210.52	209.2	211.55	210.64	208.51	211.44	205.58	209.31	210.93	209.46	207.97	209.89	205	208.23
198.08	200.9	200.31	202.45	199.02	201.64	197.72	199.76	199.08	198.94	197.73	202.35	199.7	199.69	200.15	200.82	201.15	198.01	198.26	204.22	200.98	197.34	199.91	200.39	199.89	200.94	200.2	203.34	202.43	196.6	199.99	197.68	201.67	202.21	201.15	201.27	201.02	203.2	203.4	202.17	198.5	202.02	200.33	200.56	200.34	202.86	198.1	202.19	199.86	199.09
211.53	212.54	211.66	211.6	212.96	211.7	210.53	211.14	209.54	215.53	213.16	211.45	211.76	209.88	213.49	213.24	210	210.02	211.79	208.05	210.07	211.11	208.12	210.8	211.88	210.94	211.21	210.33	211.19	211.3	212.74	208.24	209.38	210.64	208.65	211.46	212.96	214.42	210.02	208.4	214.72	211.6	210.64	211.49	208.94	212.58	213.12	213.07	212.95	210.18
206.09	207.82	204.78	210.9	205.95	206.93	207.88	207.71	207.85	206.34	212.08	210.24	208.63	204.58	208.82	206.67	208.52	205.86	206.03	206.43	207.83	209.32	208	202.94	207.87	207.34	207.21	206.49	209.97	206.3	206.31	208.64	207.65	208.85	209.42	207.85	208.31	207.62	207.83	206.38	208.16	206.33	207.24	207.15	207.71	212.32	209.66	211.37	209.95	208.19
215.36	217.95	217.95	217.13	217.91	215.58	215.42	216.55	214.76	217.54	217.29	216.65	217.43	215.53	216.08	214.34	217.05	217.25	217.96	216.45	215.91	216.68	217.72	218.47	218.76	215.15	219.63	213.14	212.99	217.44	217.18	215.96	216.04	217.84	214.68	220.97	217.51	216.2	218.68	218.43	218.86	217.01	217.66	218.49	215.74	211.04	214.04	217.97	215.34	216.09
205.08	204.98	205.02	204.33	205.96	207.16	206.49	207.22	205.33	207.17	203.9	207.31	205.89	204.85	204.8	202.77	203.73	204.86	203.1	206.41	205.22	202.41	203.23	202.98	205.7	206.05	202.99	206.14	204.97	204.97	203.94	205.34	204.79	205.83	208.41	203.01	204.48	207.94	208.07	205.97	205.52	207.15	203.56	204.07	206.14	204.8	203.08	203.73	205.12	203.14
204.25	206.39	202.47	205.22	206.72	202.89	203.97	202.81	207.14	204.1	207.22	205.15	203.81	202.03	205.68	202.71	207.23	205.95	203.15	204.26	205.77	206.88	203.45	203.93	207.82	206.97	206.81	205.94	205.3	202.79	203.91	203.19	207.42	206	203.77	203.79	208.15	203.62	207.19	203.48	204.78	202.07	204.22	203.05	206.31	203.99	201.7	202.15	204.23	204.45
209.42	210.14	210.5	209.19	206.94	208.64	208.36	211.69	210.63	208.71	210.37	212.29	210.1	208.7	207.62	210.03	209.1	208.47	208.59	208.83	210.56	212.55	209.88	210.45	207.9	208.13	209.53	207.58	210.07	211.01	209.41	210.79	207.19	211.32	207	206.94	210.17	208.95	205.62	210.12	210.88	207.68	207.08	206.4	209.28	210.54	208.17	207.82	208.66	206.24
201.88	204.09	203.53	205.37	205.04	204.19	205.23	203.39	204.33	203.14	202.61	205.19	201.03	202.76	204.7	204.29	204.5	203.53	204.12	205.98	204.18	201.56	202.7	206.04	206.47	204.16	203.33	205.7	205.14	204.04	203.17	205.93	202.4	205.64	204.68	200	203.4	205.99	205.04	205.54	204.41	202.64	201.94	201.3	206.05	204.72	201.65	202.92	203.25	204.83
200.73	199.91	205.31	199.73	203.43	202.37	203.5	202.78	204.68	199.22	201.77	201.66	200.13	199.5	203.28	202.62	203.72	201.18	200.44	200.24	202.43	201.62	205.18	203.24	206.02	199.92	204.04	201.79	198.5	203.77	203.16	200.94	202.38	201.41	202.9	202.55	203.23	200.33	200.8	201.24	200.87	202.11	205.5	202.56	204.99	203.04	203.93	200.76	201.89	205.09
208.43	209.71	210.06	209	205.91	207.56	206.53	206.51	206.97	205.7	209.56	209.2	208.54	206.83	205.33	210.9	210.98	206.92	203.81	206.48	207.25	205.34	207.41	205.96	206.84	208.76	208.01	208.22	206.54	211.98	207.65	206.57	210.32	210.79	209.58	206.78	208.09	207.1	208.35	206.26	209.34	208.51	207.29	208.44	206.42	206.62	208.28	204.96	207.6	208.01
212.3	211.27	214.79	210.69	214.03	213.32	212.48	213.03	215.64	211.16	212.97	213.14	212.47	212.14	214.26	211.61	213.21	213.13	208.74	214.39	215.96	212.96	213.4	211.3	215.12	215.79	215.57	208.79	211.59	213.78	215.83	208.38	211.98	216.07	213.24	214.57	216.37	210.06	213.6	216.65	214.11	212.85	214.1	211.75	211.6	212.92	217.79	214.52	218.99	212.86
211.05	209.05	208.65	204.27	208.3	210.88	209.51	209.53	210.55	203.49	206.53	207.14	208.58	207.43	203.95	204.89	207.8	205.71	207.18	205.42	209.2	208.27	207.04	211.13	209.13	208.89	206.03	205.88	208.65	207.54	207.24	210.96	210.88	210.5	209.1	207.73	208.26	208.09	203.45	205.61	205.47	210.73	208.23	208.12	205.89	208.03	207.01	207.95	207.52	209.84
213.96	211.88	210.47	212.94	210.74	214.35	213.49	210.39	210.03	212.69	211.63	213.14	210.88	211.52	212.09	213.42	212.84	211.51	210.63	209.51	214.48	212.77	208.02	213.81	211.14	212.11	210.59	212.14	211.18	209.91	210.55	210.79	212.29	211.23	209.9	213.77	214.45	213.76	213.33	207.51	209.99	210.54	212.35	214.81	210.87	211.97	210.34	211.74	213.19	213.09
199.88	201.9	204.76	204.88	203.57	204.2	206.67	203.23	203.64	205.12	203.35	205.03	205.27	204.72	204.95	205.72	201.95	205.02	205.12	205.54	201.93	202.61	205.09	205.69	206.38	202.25	206.18	203.11	202.61	205.91	201.95	203.31	201.21	205.31	201.1	200.07	203.26	203.15	201.84	205.13	205.28	201.31	203.41	203.37	202.98	205.69	206.94	205.01	205.9	203.57
206.72	207.83	207.96	209.05	205.28	209.2	207.79	208.47	206.41	207.98	207.25	210.37	206.6	208.81	207.94	205.09	207.51	207.86	205.84	207.79	206.96	211.39	207.22	207.8	204.58	208.54	206.91	205.8	207.79	207.17	208	208.77	209.99	204.72	204.47	206.31	206.82	207.17	208.33	204.92	208.44	208.26	209.25	205.97	211.49	210.42	205.33	207.63	207.66	208.27
218.75	217.95	219.53	218.11	215.76	217.75	217.21	219.99	217.58	218.77	218.64	215.5	218.09	220.05	215.2	217.42	217.8	220.34	216.28	219.47	218.28	217.11	219.17	218.37	216.33	215.4	219	217.82	216.25	216.25	219.19	217.69	220.2	218.71	218.36	219.12	216.77	217.93	217.25	216.85	214.98	218.37	218.72	219.34	217.9	216.04	219.86	218.27	217.91	217.91
200.77	201.63	202.2	207.09	205.42	198.47	204.85	205.47	200.56	206.98	203.5	204.27	204.18	206.23	201.86	207.43	206.39	202.93	201.86	205.38	204.11	206.89	202.89	205.9	206.85	203.17	207.1	201.2	202.31	206.25	204.1	202.16	205.23	203.5	206.32	203.89	205.88	202.68	203.47	206.49	205.06	202.7	204.8	206.3	204.16	204.22	204.68	204.95	204.91	201.92
205.1	208.46	209.38	208.72	208.24	207.02	207.14	207.76	204.85	207.42	204.03	209.16	208.32	205.65	207.13	209.4	206.85	207.71	207.7	207.78	205.19	204.87	206.39	208.88	209.86	207.14	206.13	205.66	207.39	208.18	208.36	208.31	206.64	209.05	210.71	208.54	206.47	204.22	208.25	209.34	206.84	205.54	209	207.02	207.48	209.71	206.66	210.06	206.98	209.94
193.85	194.01	195.82	195.59	193.47	193.92	197.47	192.97	194.39	197.48	196.45	192.51	194.34	189.12	190.9	192.49	197.58	194.84	194.85	193.87	193.09	194.73	192.2	195.61	194.96	192.03	193.18	194.47	195	193.58	193.77	195.04	193.91	193.31	194.54	193.6	194.77	191.34	193.9	195.65	191.4	195.93	195.93	193.4	195.08	196.25	194.03	194.2	191.52	196.37
203.15	203.97	201.48	201.18	201.77	198.99	202.14	202.11	205.5	204.98	198.67	199.68	199.5	199.33	202.1	200.11	203.2	201.49	197.45	201.33	204.96	205.55	203.11	197.02	201.75	202.76	199.06	197.71	201.84	202.26	199.67	200.01	195.65	202.46	202.12	204.28	196.49	198.91	202.24	198.87	202.98	204.14	201.27	200.47	203	202.5	199.03	200.99	200.96	201.56
199.05	202.84	198.46	201.07	199.62	199.38	198.03	201.1	200.18	201.09	202.96	198.22	200.62	197.48	199.95	202.7	197.82	199.1	201.68	201.67	201	200.36	200.73	198.58	200.69	203.45	198.64	200.88	199.91	198.15	199.38	199.15	200.45	201.57	200.95	202.17	201.22	197.83	202.02	197.58	197.23	202.34	200.68	200.24	201.95	198.5	199.43	201.39	204.05	200.42
213.59	211.81	210.99	213.4	214.89	211.21	210.29	209.72	210.99	211.56	210.93	208.59	212.91	210.76	210.45	213.8	212.92	210.91	211.03	213.9	208	213.01	212.07	213.04	209.61	214.21	212.94	212.44	209.85	206.96	213.17	212.67	210.94	210.29	213.12	211.19	212.01	210.06	212.02	209.52	211.91	210.08	212.32	210.5	210.83	213.06	208.46	209.56	211.27	212.72
216.55	212.07	205.26	210	213.94	211.89	210.41	212.96	211.72	210.69	211.11	212.24	209.46	212.66	213.3	210.77	208.51	212.59	214.82	212.27	213	213.45	211.34	211.57	214.8	212.64	212.27	211.63	211.48	210.92	214.36	209.97	214.78	209.23	212.63	213.96	209.38	212.52	212.47	216.28	212.71	214.06	213	212.4	214.03	213.65	207.52	210.41	212.68	214.15
202.37	203.28	204.75	206.69	204.53	203.8	201.56	204.87	204.2	203.74	203.74	206.01	205.69	206.69	205.7	208.99	205.76	205.79	204.98	208.86	202.68	203.97	204.99	205.89	205.6	204.56	204.56	202.42	203.06	206.12	203.78	203.99	205.67	208.3	199.91	204.68	207.72	204.11	203.91	203.27	200.58	204.96	207.67	201.35	205.87	204.47	201.73	205.7	205.22	205.18
200.05	200.52	199.25	197.22	198.13	201.39	202.58	198.91	197.62	201.01	198.5	199.64	200.16	199.61	200.69	199.5	197.82	200.89	200.68	198.19	197.86	199.44	199.41	198.24	200.95	201.14	198.53	197.48	198.81	203.06	202.05	198.14	198.75	202.4	199.23	197.02	198.79	199.2	199.38	195.45	199.38	199.65	202.02	200.57	199.28	201.13	198.02	199.6	197.7	199.57
215.62	216.45	215.82	213.44	215.42	218.16	217.58	216.01	216.72	219.42	216.41	215.54	217.58	216.73	216.72	216.19	213.2	216.32	218.56	220.44	217.76	220.54	217.11	219.67	214.61	217.15	219.07	217.1	213.64	219.88	216.06	216.71	216.65	216.71	216.95	218.7	215.45	216.55	217.62	222.31	215.48	218.84	216.93	216.13	217.09	213.95	217.7	218.04	215.87	217.39
213.18	210.24	211.1	212.54	211.87	210.1	211.43	212.3	211.34	212.95	208.35	209.15	210.04	209.81	213.08	212.31	212.29	215.49	212.57	211.27	212.04	210.99	210.95	212.21	209.46	208.84	214.08	211.5	209.03	211.14	213.28	212.32	212.47	212.51	211.85	215.55	209.83	210.51	211.81	210.15	210.64	213.84	213.4	211.12	209.98	213.49	212.36	212.66	211.74	214.76
208.47	209.04	207.22	208	206.63	208.25	206.77	207.37	207.66	209.01	206.25	210.94	208.21	207.89	207.62	208.36	207.32	208.12	209.73	210.74	204.18	209.91	209.87	207.09	206.3	209.5	208.64	206.38	207.09	207.32	206.18	210.43	209.4	206.32	209.65	209.42	205.67	206.01	210.03	209.02	205	204.77	208.4	206.42	207.68	205.38	207.78	208.02	207.6	208.76
215.74	209.06	214.19	215.18	213.12	215.38	214.94	216.98	214.41	214.17	213.82	212.58	214.03	214.87	213.52	211.95	212.9	213.83	212.62	213.36	211.54	211.8	210.85	213.28	213.52	213.26	213.15	211.51	216.17	212.61	210.86	212.44	214.09	213.3	212.41	213.07	213.43	213.66	214.56	213.05	215.62	214.59	215.03	215.54	216.34	214.7	213.49	212.18	211.84	213.12
215.07	211.79	218.11	213.87	216.59	215.8	216.4	215.89	216.84	219.5	217.2	217.95	217.23	217.97	218.75	216.25	214.07	216.66	218.39	217.27	216.99	216.51	217.96	220.7	214.64	217.08	217.94	217.53	217.2	215.1	216.34	218.54	214.3	216.4	215.9	216.05	215.25	217.03	216.21	216.42	216.52	214.66	215.7	215.54	218	218.92	219.77	219.4	215.9	217.39
216.2	215.86	212.96	212.54	213.37	210.96	214.12	216.51	214.37	215.01	212.39	213.2	210.9	213.9	214.49	211.25	212.11	210.66	213.98	215.79	212.74	215.72	212.8	212.63	212.86	212.24	213.92	214.54	210.82	212.12	215.5	212.79	213.24	212.12	212.86	215.05	214.83	212.62	215.13	213.39	210.44	211.95	215.5	210.77	215.13	213.68	208.57	212.56	212.59	214.08
208.43	209.77	209.16	207.37	207.86	207.43	207.73	206.63	207.77	208.74	206.77	208.61	205.3	206.08	207.02	206.67	207.67	209	207.79	210.24	211.88	207.99	206.99	205.57	207.05	208.23	209.04	210.53	206.06	211.13	208.5	208	209	208.38	208.74	207.01	211.03	212	207.43	204.36	208.15	207.28	206.1	209.53	211.22	210.62	206.53	211.85	208.67	211.04
207.27	210.36	211.64	209.2	209.75	208.16	206.56	209.61	209.87	208.47	207.82	210.4	210.33	209.77	213.08	208.34	207.74	210.38	209.46	210.08	209.06	206.5	207.61	209.4	206.41	212.89	209.78	206.61	209.12	209.04	210.04	205.32	209.91	207.29	209.62	205.52	212.32	205.65	209.51	209.18	206.8	209.91	206.45	209.69	207.31	209.99	206.91	211.22	210.49	209.23
205.15	208.97	209.73	211.54	207.5	208.66	206.33	209.79	209.98	209.22	205.63	206.53	206.89	208.31	207.34	206.52	207.69	208.63	207.64	208.76	208.04	208.62	208.29	205.5	206.78	207.42	207.63	209.11	208.84	206.89	209.24	208.1	208.26	207.78	208.64	209.77	208.06	209.07	206.31	209.56	206.47	206.53	207.76	206.57	206.06	209.48	208.01	208.54	206.76	207.24
215.91	220.48	217.96	218.66	215.77	216.85	215.87	213.85	220.18	217.9	216.31	216.11	219.39	219.14	214.33	214.53	214.33	217.51	216.72	219.74	214.66	216.01	215.01	216.27	216.1	219.29	216.89	215.65	214.58	216	217.55	214.74	216.1	216.45	218.7	216.82	218.98	215.14	219	216.24	214.49	216.68	216.55	215.87	217.08	214.77	217.42	218.57	216.37	218.42
199.19	197.18	198.87	198.77	200.68	198.05	199.45	201.13	199.91	199.89	200.23	195.16	200.33	197.64	197.98	195.92	199.55	202.61	201.61	198.48	197.07	199.45	199.96	199.57	198.66	201.41	196.82	200.53	200.17	201.44	199.69	203.57	197.57	199.79	202.2	201.6	198.65	201.36	199.05	197.62	201.88	197.47	200	198.91	195.03	202.01	198.43	201.48	199.74	198.25
209.22	207.69	209.8	207.85	210.31	208.34	209.13	208.09	206.3	206.47	208.6	207.79	206.64	209.9	212.9	209.67	210.14	204.89	213.28	210.28	209.91	208.3	209.61	207.55	211.93	210.31	209.46	209.29	208.73	207.71	205.76	208.1	206.55	208.27	207.86	210.52	211.41	210.33	210.28	209.63	205.83	207.64	206.48	207.65	210.84	209.05	207.13	208.41	210.3	209.38
200.79	203.51	201.85	201.9	201.98	201.86	202.48	199.62	199.28	199.65	199.96	206.13	201.6	199.62	199.97	196.52	201.03	200.09	198.15	201.14	200.22	199.8	196.72	197.65	201.08	199.26	200.01	199.63	197.69	196.99	201.84	200.25	199.75	200.33	199.18	198.82	201.03	201.41	198.04	200.23	202.2	202.49	198.11	199.13	197.78	201.35	198.15	201.39	198.78	200.34
201.77	201	202.53	200.74	206.32	203.67	204.69	200.95	202.06	204.3	203.59	203.27	203.97	202.74	199.46	204.76	199.09	203.43	200.81	203.27	203.47	205.32	204.06	204.08	202.22	201.15	203.57	205.18	202.53	205.9	202.15	204.92	202.83	208.22	204.28	205.83	204.94	203.65	201.34	206.04	203.89	203.66	203.35	201.78	207.61	201.09	204.45	204.16	203.48	203.6
207.07	207.8	210.33	208.15	212.14	207.31	208.09	209.95	210.37	214.57	208.37	209.95	206.99	208.4	206.23	208.76	210.8	209.02	210.01	207.13	207.29	205.44	205.96	206.02	211.16	207.79	207.37	207.18	208.47	206.06	206.19	208.54	206.62	206.65	209.58	206.21	208.3	211.35	209.64	207	212.8	207.91	209.96	210.12	206.33	206.79	206.03	205.94	212.49	208.42
214.86	216.28	212.62	212.64	214.04	209.18	212.47	212.98	213.35	211.09	214.65	215.24	214.23	214.81	213.16	211.65	213.15	215.57	212.57	211.85	216.16	211.94	213.33	213.57	211.74	210.28	211.18	209.7	215.43	212.01	213.08	212.42	214.53	213.28	212.12	212.41	211.97	214.44	211.05	213.69	216.19	213.7	212.53	212.65	215.09	210.36	212.65	211.96	214.21	214.12
194.48	196.53	195.21	195.53	196.4	194.77	193.51	196.55	195.11	194.02	195.38	196.01	193.7	193.04	196.05	195.5	188.83	194.59	192.78	196.31	194.46	192.82	194.76	195.46	194.29	193.08	196.08	194.17	191.72	192.17	192.21	195.18	195.08	194.37	194.12	195.97	194.32	196.31	194.19	196.02	194.08	196.09	194.97	195.72	194.3	194.91	192.52	193.65	193.87	192.24
203.98	205.89	205.63	209.14	204.76	203.78	207.06	203.48	209.47	203.77	207.48	209.28	206.66	203.53	207.42	207.71	207.7	208.53	208.13	206.5	206.12	204.95	205.64	205.62	204.42	207.21	205.78	206.08	204.94	205.25	206.3	207.02	206.01	203.8	207.5	206.71	205.63	207.27	202.28	208.32	207.71	201.46	204.89	209	208.49	205.54	206.58	207.05	209.17	206.35
209.86	210.78	211.7	207.96	211.46	211.48	214.59	211.75	211.25	210.66	207.76	208.54	212.37	212.83	211.85	212.56	209.03	213.07	212.85	209.56	212.49	212.91	210.35	213.33	211.94	210.28	210.4	212.19	212.67	212.64	208.97	211.95	211.43	212.41	210.6	211.69	213.32	212.71	213.49	211.93	212.75	213.26	212	210.42	212.65	211.41	212.92	212.28	211.46	208.59
207.88	207.49	207.74	210.24	208.53	209.51	207.65	205.29	207.42	206.59	210.91	210.82	208.02	207.32	205.06	205.77	205.44	208.19	205.45	205.87	211.77	208.38	208.03	203.44	209.37	208.25	209.02	205.32	204.79	210.41	207.22	211.04	205.59	205.64	205.63	206.07	207.27	210.28	204.95	213.38	209.05	208.19	205.73	209.88	206.86	207.44	205.29	208.3	206.64	210.66
205.91	212.96	207.35	209.19	208.85	208.98	209.81	207.86	206.88	209.46	207.44	206.31	209.53	207.2	207	208.13	209.2	205.27	208.23	209.55	210.06	207.44	211.06	209.06	206.95	207.29	207.91	210.12	210.7	209.2	207.66	208.47	209.02	205.03	208.56	211.68	208.08	211.01	208.22	210.25	204.38	206.4	209.18	207.15	208.22	206.26	210.95	208.18	210.51	208.32
205.68	205.34	204	202.96	206.43	209.23	208.28	207.2	208.09	207.2	205.94	206.85	206.69	208.05	205.81	209.22	204	207.26	206.12	208.14	206.19	208.06	207.79	207.49	206.14	202.06	207.77	202.51	206.72	207.16	206.94	208.39	208.13	207.55	204.88	204.62	205.66	204.76	206.62	207.08	206.17	205.4	206.28	204.6	206.26	204.24	205.65	204.8	203.79	203.77
206.92	206.63	211.88	208.04	208.03	210.07	207.78	209.84	208.02	205.07	207.63	207.91	203.02	204.81	208.64	209.55	210.74	207.45	203.54	208.12	206.08	207.73	208.15	207.89	209.62	207.03	207.51	208.33	205.04	203.95	206.48	206.56	210.73	209.99	207.04	206.82	207.56	208.93	207.12	209.79	205.19	211.38	206.53	208.36	202.29	210.12	203.57	209.29	209.01	209.34
210.93	214.86	211.41	212.86	212.41	212.63	212.4	215.28	213.08	213.11	212.46	210.67	215.38	211.97	213.94	214.66	215.96	212.31	210.06	213.15	213.39	211.58	211.56	213.89	213.49	211.36	212.01	213.71	210.64	212.52	214.38	212.83	214.05	211.84	216.37	210.51	213.79	212.19	213.43	211.54	215.8	211.64	211.17	213.91	212.19	212.52	209.94	212.45	214.26	214.29
211.66	214.04	210.39	212.45	211.88	215.19	210.1	212.64	211.05	211.13	211.64	210.8	210.44	209.95	213.12	212.51	212.12	211.87	209.92	212.87	212.15	212.86	212.44	211.15	211.35	214.49	208.34	210.36	209.56	210.53	211.72	210.19	212.35	213.79	209.11	213.01	210.68	210.55	212.72	211.21	209.38	211.27	212.12	212.57	210.48	212.42	214.62	210.81	212.3	213.62
205.18	206.57	205.46	205.56	206.2	205.2	203.81	206.96	209.54	206.61	205.06	205.32	209.42	203.11	208.41	209.74	204.63	207.34	208.72	208.49	207.27	206.83	206.25	206.5	206.61	204.45	206.2	205.61	205.77	208.02	207.14	205.97	205.27	209.6	204.38	211.01	207.15	205.54	206.43	204.97	204.26	205.55	207.43	208.78	204.34	202.95	204.55	207.98	206.99	206.59
206.39	206.68	204.89	207.93	209.18	209.88	209.28	206.08	208.41	207.08	206.59	209.85	209.48	208.02	207.33	209.86	206.64	208.3	206.74	208.9	205.4	206.92	206.38	206.84	207.69	206.34	209.33	208.19	208.71	209.74	210.2	206.83	206.71	207.33	209.99	205.93	208.56	209.41	207.36	209.65	203.93	208.36	206.97	209.18	205.54	206.51	206.3	209.48	204.9	207.08
205.26	199.62	207.31	201.13	205.66	206.11	203.72	206.49	204.27	203.8	205.72	203.23	206.64	202.56	203.87	205.97	206.09	206.51	203.97	206.82	207.67	203.94	205.2	205.17	203.91	206.91	205.47	206.27	201.81	204.92	208.69	202.69	204.85	201.6	207.66	205.38	205.51	203.05	204.06	208.73	205.5	204.9	203.34	204.45	208.34	207.67	203.49	206.91	201.8	206.04
217.78	223.17	216.47	216.14	216.77	214.64	215.64	215.94	215.79	220.17	218.36	218.51	219.21	216.62	216.5	215.22	216.27	218.36	218.56	217.47	216.41	215.43	213.06	218.84	219.18	216.15	218.17	214.58	217.44	217.72	217.67	217.7	219.05	216.18	216.79	216.76	216.64	218.15	217.29	216.02	212.98	216.3	218.97	219.2	215.79	216.79	217.34	215.56	215.88	220.68
200.05	198.4	200.39	200.8	198.79	201.76	195.09	197.38	198.63	197.61	199.96	199.36	198.61	198.89	199.34	197.61	197.32	197.22	199.87	196.66	196.64	197.7	198.43	201.43	198.56	198.38	196.1	198.94	199.71	199.69	199.21	196.46	197.8	201.13	200.5	198.36	199.07	199.9	200.57	197.09	195.6	196.42	203.81	199.17	194.39	198.58	195.19	197.31	200.46	199.04
190.77	193.28	192.96	192.5	192.63	196.59	193.35	195.4	197.11	191.94	192.72	193.85	194.02	195.01	193.76	191.95	192.6	195.79	193.67	193.94	195.87	194.14	191.84	193.52	194.13	194	194.18	194.92	189.66	193.42	193.59	195.2	195.38	193.91	197.46	192.84	196.73	193.51	195.1	194.96	194.3	198.44	195.11	194.51	193.93	196.09	195.24	195.85	191.29	197.38
199.89	198.62	200.45	200.03	201.23	199.56	204.03	196.38	203.1	198.63	199.48	196.83	198.1	202.3	198.47	197.9	203.74	199.5	199.87	198.54	200.79	199.1	199.32	196.93	202.5	201.47	201.31	195.63	198.34	201.75	201.64	199.54	199.64	199.04	198.81	203.59	196.83	201.02	203.53	200.42	197.46	200.87	199.16	198.39	202.03	196.87	198.34	200.36	199.51	196.36
202.09	200.48	203.99	202.39	204.37	201.47	200.68	203.76	200.42	203.15	202.77	202.73	201	201.88	202.86	202.84	200.83	202.85	203.89	204.08	205.13	203.36	199.75	199.41	204.42	205.1	201.22	206.08	202.37	200.81	201.68	203.5	201.99	201.55	204.55	203.77	202.57	201.87	198.33	203.29	205.54	203.67	203.55	203.38	203.63	203.72	202.44	201.53	200.51	200.96
214.72	216.22	215.72	210.64	216.57	215.11	212.79	214.75	211.11	214.55	214.38	213.81	214.12	214.65	213.79	213.97	213.68	214.26	214.59	214.33	212.43	213.22	211.95	215.04	215.99	217.93	213.29	212.6	210.54	210.59	214.1	216.22	211.14	216.21	216.49	213.4	213.76	211.83	211.74	212.93	214.05	213.68	215.52	212.91	214.68	212.31	213.6	214.14	215.11	214.76
209.63	209.02	204.59	208.75	207.55	207.89	211.57	206.63	211	208.33	207.42	207.67	209.41	209.72	210	208.21	207.41	207.62	205.86	210.45	210.58	205.91	210.48	207.04	211.21	207.03	207.28	209.55	208.76	206.8	207.42	207.1	209.74	208.26	207.96	205.78	209.84	213.33	207.08	210.52	207.97	207.68	207.3	209.34	209.87	211.02	207.03	208.73	214.1	204.09
213.93	214.67	218.1	218.95	218.68	218.16	217.55	217.55	213.53	216.04	221.68	214.97	218.74	216.45	218.25	216.72	215.7	217.92	213.56	219.37	220.03	217.01	218.55	217.3	218.81	217.06	215.71	216.37	213.12	216.08	216.89	216.89	215.64	215.66	218.59	218.5	219.57	213.87	215.42	216.19	216.51	215.61	216.28	217.01	218.02	215.87	214.45	213.54	215.93	219.37
203.48	201.64	204.01	204.46	202	202.71	202.24	203.43	202.27	202.72	202.73	205.84	205.07	204.58	203.47	201.96	201.69	203.08	200.42	202.89	202.16	203.9	205.66	204.46	205.02	203.85	204.46	202.8	202.7	203.87	198.89	204.62	206.06	205.62	201.87	204.13	200.07	204.02	203.18	206.48	204.31	201.94	204.75	201.54	200.93	202.29	200.33	204.88	206.23	203.98
202.52	203.53	205	203.98	202.22	202.02	204.44	203.14	202.05	203.96	203.41	205.8	201.35	201.71	205.43	200.87	205.13	202.95	205.48	202.5	205.12	202.25	202.06	202.59	205.89	203.47	205.64	204.46	201.86	205.55	202.01	202.38	202.67	204.08	205.16	200.52	202.76	205.46	201.74	205.73	202.65	201.88	203.91	205.46	205.33	204.28	202.46	201.84	200.81	202.66
201.71	200.76	201.74	198.35	200.96	202.53	202.42	198.02	199.79	199.37	201.99	200.42	202.77	200.32	202.43	198.89	200.64	200.32	200.72	200.8	201.87	200.8	202.45	200.64	199.92	200.95	198.96	199.02	201.87	201.39	197.92	199.84	201.45	201.2	201.71	199.99	200.02	198.56	197.04	199.92	198.2	201.31	200.36	199.63	203.4	198.95	199.13	199.2	197.89	200.71
214.84	209.39	212.48	212.51	209.44	208.43	216.01	208.87	208.95	209.48	212.12	213.01	215.28	213.01	211.6	212.53	210.95	210.08	211.05	209.88	212.04	210.76	211.67	211.78	210.05	208.3	209.5	210.82	213.2	211.35	212.29	211.29	210.09	213.67	210.79	210.89	213.68	211.41	212.85	211.56	214.09	210.93	211.3	208.29	213.54	213.43	211.41	210.76	207.98	212.89
207.1	209.16	206.02	210	206.75	206.71	205.87	207.73	206.82	206.95	206.27	207.99	208.65	212.12	207.83	208.44	207.5	207.93	208.79	207.37	207.28	210.57	205.73	208.08	209.02	209.16	210.85	208.04	208.44	209.93	209.36	204.29	208.94	206.31	208.75	208.03	205.2	210.5	208.67	206.31	209.24	208.36	208.06	206.72	207.87	209.79	209.54	210.15	208.72	206.12
207.98	209.6	208.84	209.84	207.57	207.33	206.68	207.14	211.78	205.26	209.85	208.95	209.54	211.26	210.24	207.95	207.11	207.97	206.44	208.72	205.73	208.55	209.23	205.1	207.44	208.41	207.42	209.5	207.91	209.14	207.36	211.54	208.36	207.46	205.56	206.85	207.84	208.93	204.95	208.42	208.86	210.29	207.97	208.77	205.57	210.56	207.82	207.8	205.61	207.06
207.94	209.1	206.2	203.72	204.14	204.72	202.58	205.15	205.96	206.92	206.91	206.97	208.8	205.19	208.5	209.5	208.82	205.57	206.76	207.24	205.83	206.35	205.05	207.95	204.65	205.91	207.08	203.41	207.36	209.17	205.8	202.8	207.49	208.84	204.45	204.57	208.83	205.74	208.64	207.77	207.91	205.34	210.39	205.56	206.66	205.96	207.31	207.41	206.26	209.87
205.37	205.45	208.46	208.05	204.09	207.99	207.75	205.63	207.76	206.19	206.69	205.56	207.72	202.82	203.08	204.26	204.7	207.12	202.19	206.36	206.05	208.22	206.27	205.63	205.1	205.85	207.7	207.08	205.22	205.29	207.35	206.55	206.57	208.1	207.5	210.95	207.62	206.36	207.68	206.93	205.96	205.4	207.26	204.35	205.35	206.25	206.52	205.5	204.74	208.07
202.14	202.4	203.91	196.76	199.64	199.71	202.08	200.23	199.32	200.02	200.46	200.89	199.3	200.13	197.56	202.03	197.69	200.88	199.07	202.9	202.81	201.1	200.35	200.09	200.81	201.66	200.38	198.08	200.47	198.03	201.13	198.93	201.36	198.08	200.52	198.52	198.57	201.46	199.02	200.3	201.67	199.71	200.64	202.52	198.71	197.23	198.07	198.99	199.85	204.33
209.01	211.82	214.36	211.55	212.3	209.84	210.55	209.3	211.6	211.48	212.75	210.08	214.27	212.88	214.9	213.32	213.38	213.07	212.27	209.91	208.31	210.83	213.93	209.35	213	213.03	208.3	212.28	210.26	207.79	215.07	211.96	214.05	212.48	210.67	211.01	208.73	209.76	213.08	212.45	211.63	212.07	210.03	208.05	213.49	211.53	213.56	210.08	211.79	211.81
200.87	200.66	205.67	202.36	205.72	206.25	203.8	199.65	205.89	202.49	204.16	205.12	202.25	203.2	204.49	204.58	201.71	203.6	199.67	200.26	203.82	204.1	200.95	202.88	203.57	200.48	201.48	205.07	203.59	203.79	202.14	204.28	201.93	204.27	202.75	202.83	202.87	204.74	200.97	201.31	204.81	201.22	199.02	202.48	200.35	201.99	200.84	205.06	204.36	200.83
211.04	210.28	211.35	212.28	210.43	212.66	210.56	212.96	209.6	210.41	212.36	211.81	213.72	211.05	212.13	213.41	212.9	212.53	212.49	212.07	212.03	214.15	212.03	213.06	214.48	215.06	214.72	211.15	212.25	209.53	214.74	212.83	213	216.61	208.93	211.49	211.6	211.43	213.25	216.29	211.28	213.82	215.01	216.29	210.93	213.45	213.2	214.97	212.35	215.68
205.77	205.3	211.93	208.19	206.99	203.3	208.23	207.18	205.13	208.9	204.04	206.23	205.09	206.33	211.36	208.77	210.56	204.54	205.1	206.16	210.01	210.09	205.24	209.87	209.99	208.5	206.71	206.69	207.49	207.02	209.97	204.21	208.02	205.45	207.48	203.01	206.6	207.79	208.3	208.4	206.96	209.31	206.04	209.02	210.9	211.07	206.07	208.68	205.21	203.58
208.03	207.95	209.19	207.5	208.32	206.97	210.17	210.69	204.87	204.6	205.77	209.17	210.32	205.07	207.05	208.1	207.74	207.79	205.64	210.05	205.19	208.42	206.78	206.83	207.15	204.91	207.96	208.14	208.43	209.69	208.22	205.3	211.41	204.73	206	206.65	206.46	207.85	203.97	206.99	209.06	206.66	210.06	206.33	206.86	206.26	206.21	206.1	206.8	207.75
202.74	200.86	200.87	201.96	203.3	203.35	200.65	206.74	203.15	204.27	205.05	201.67	204.83	201.34	204.86	203.32	202.29	203.21	203.88	201.2	202.98	203.03	201.24	204.09	204.04	203.11	206.3	200.08	204.72	204.72	207.51	202.02	203.17	205.2	202.76	202.58	203.63	204	203.4	201.97	200.16	203.16	202.65	200.12	201.55	205.83	202.57	200.44	201.69	204.68
205.32	204.52	201.21	203.1	203.27	204.46	205.39	204.98	205.45	202.07	202.61	202.88	202.53	204.87	204.09	204.41	203.05	205.36	205.24	202.65	203.84	200	207.47	206.04	203.57	199.83	203.02	202.7	205	203.5	206.98	201.43	205.86	203.82	204.4	203.89	204.51	201.69	205.91	201.99	205.65	204.56	199.75	204.17	198.8	204.52	208.5	203.18	204.68	203.45
214.84	211.73	213.37	214.25	212.91	211.86	210.81	213.47	214.18	212.98	215.37	211.04	213.63	214.65	216.38	213.47	212.1	212.11	212.36	214.54	212.27	210.84	212.26	213.2	214.85	211.47	211.71	213.67	213.81	213.41	211.86	211.02	214.14	213.17	213.01	213.08	214.84	212.26	210.9	217.26	212.45	213.43	215.16	210.96	212.04	213.81	213.94	212.51	213.64	211.9
211.64	208.38	206.12	210.11	208.67	204.21	207.1	215.06	206.2	208.27	208.76	206.43	206.29	211.25	210.41	208.23	209.5	207.76	209.87	210.36	209.43	206.74	211.16	209.64	210.48	207.79	209.6	207.93	209.85	208.56	210.81	210.69	210.77	209.18	208.07	208.72	211.02	206.36	207.94	211.74	211.57	208.52	208.18	209.17	206.89	210.55	208.45	210.85	209.64	209.92
209.94	207.49	207.23	206.53	206.59	205.31	208.75	209.18	205.46	210.03	207.64	210.47	206.88	207.19	206.71	208.6	208.66	210.36	207	208.04	210.87	206.71	207.3	207.06	206.21	209.89	207.86	209.55	212.48	206.36	208.36	209.74	208.13	205.98	208.84	209.29	209.14	209.6	206.31	205.04	207.78	209.28	207.34	207.44	210.73	206.16	210.02	207.43	206.01	207.76
211.06	208.75	207.67	207.76	207.79	209.23	211.11	204.69	209.58	207.29	207.03	204.66	204.37	207.45	209.49	206.65	206.64	206.68	204.54	205.42	206.27	208.37	208.93	209.63	208.48	206.82	209.32	206.4	209.6	209.44	206.88	207.86	206.26	206.43	210.19	207.04	205.98	206.17	208.31	207.35	205.31	205.49	211.46	206.24	207.08	207.05	205.88	204.6	210.03	208.31
211.03	208.07	206.54	207.01	208.64	207.58	205.82	206.67	207.88	204.14	206.9	208.37	208.53	210.59	208.42	207.43	207.44	205.02	209.14	210.84	207.4	206.92	208.32	206.67	204.49	208.88	207.91	208.05	206.1	205.96	208.59	206.91	208.72	210.36	208.35	208.98	207.79	210.84	209.61	207.49	207.42	206.79	208.46	207.68	207.06	206.18	209.28	206.25	205.96	208.78
196.1	204.74	199.14	198.7	196.47	197.35	195.91	195.56	197.63	200.18	198.69	200.46	201.69	198.86	197.85	199.56	198.57	196.58	197.88	198.69	200.1	197.71	197.45	197	200.47	200.16	200.33	199.17	200.83	200.65	200.41	201.02	198.65	199.17	196.81	199.31	197.94	197.98	200.68	197.91	200.43	198.64	202.02	198.43	196.14	201.45	198.7	195.67	198.22	199.59
207.44	209.15	208.68	209.39	207.82	209.46	204.89	209.66	210.01	205.45	206.35	210.57	210.63	208.71	207.1	209.96	205.23	207.72	207.74	206.97	211	210.03	206.62	206.32	207.94	211.95	206.14	207.86	206.64	205.08	207.37	207.64	209.19	205.89	209.73	208.43	205.28	210.64	207.85	207.82	207.76	210.61	209.55	204.94	206.39	210.15	209.21	207.53	209.31	209.32
204.62	203.32	200.67	205.04	203.8	203.51	204.75	200.7	203.73	206.65	203.64	201.8	201.6	206.77	201.61	202.04	203.52	200.12	203.23	201.16	198.67	199.51	201.27	198.69	204.69	201.64	200.34	201.09	202.83	201.42	202.14	203.9	201.66	206.62	202.73	203.48	203.58	202.24	202.43	200.61	202.12	202.79	200.18	201.53	203.34	203.65	202.5	202.9	203.06	204.95
208.54	213.75	209.04	208.75	207.66	208.33	210.21	208.23	210.41	208.8	211.07	206.28	206.57	207.22	207.59	208.47	209.24	207.51	207.35	207.05	210.46	209.07	209.13	211.87	209.45	213.24	208.68	210.6	209.06	211.14	208.74	206.99	212.25	208.22	205.2	207.24	208.47	207.09	210.07	207	210.05	209.66	212.97	209.68	207.13	206.76	209.59	207.73	208.25	208.06
201.78	204.37	205.17	204.96	206.98	205.29	206.12	207.18	203.6	207.36	205.29	202.05	204.31	204.33	204.8	205.75	208.98	200.86	203.55	206.33	207.29	208.42	203.25	208.11	205.43	207.67	207.1	203.58	207.76	204.08	206.26	203.5	203.84	204.84	199.75	203.41	206.57	205.53	203.95	204.95	204.95	206.59	206.38	202.14	205.27	205.96	203.52	202.94	203.48	204.95
211.79	209.88	208.93	212.65	214.13	213.84	212.58	208.69	210.99	209.47	209.93	209.98	212.62	212.13	212.3	212.02	210.54	212.12	207.55	212.11	213.25	212.59	212.47	207.45	209.65	212.25	210.96	212.41	212.49	212.98	210.04	213.24	215.77	211.1	212.72	212.49	211.43	210.31	207.05	211.41	211.84	210.11	207.18	213.63	212.56	212.92	210.56	210.79	209.9	210.55
205.67	204.04	204.54	203.63	204.11	205.78	204.63	204.99	204.66	204.64	207.17	206.1	202.48	204.54	205.2	205.62	203.61	205.87	207.28	204.43	205.28	203.44	202.96	203.53	205.09	207.13	203.79	206.12	209.16	203.39	204.91	206	203.8	204.26	206.55	206.84	206.06	203.34	203.76	205.01	203.74	204.82	203.62	202.9	204.04	207.09	201.76	203.3	206.93	203.93
205.25	201.25	201.97	202.24	203.2	204.77	203.71	204.35	206.33	205.89	202.6	204.13	203.86	203.66	201.32	205.52	203.31	206.15	202.88	204.65	205.7	204.28	204.71	205.79	204.89	203.85	203.59	203.69	202.03	208.82	202.3	204.26	203.82	203.53	203.85	201.17	203.19	207.4	203.19	201.81	206.69	204.19	204.06	200.01	203.55	200.92	204.86	204.58	202.02	203.29
200.55	203.95	204.46	206.61	201.02	206.3	206.65	203.46	202.6	203.11	204.6	204.27	203.27	207.1	206.35	205.93	206.6	203.68	203.19	203.37	202.34	201.21	206.53	206.8	202.54	202.07	204.29	204.45	205.99	205.64	201.34	203.77	207.56	202.24	203.62	204.83	206.73	203.64	201.81	203.62	204.87	201.33	200.65	203.09	207.75	203.36	205.92	202.72	203.87	206.17
214.43	216.47	216.5	217.42	215.66	218.07	218.42	217.39	215.16	216.65	218.73	219.08	217.88	218.8	215.7	220.91	215.99	216.82	216.37	214.36	219.13	217.99	218.87	220.06	216.48	218.91	218.38	217	217.33	219.09	215.56	214.67	217.24	217.51	215.97	216.43	218	218.17	216.35	218.11	218.16	214.94	216.65	215.91	217.44	217.38	220.24	215.72	216.82	215.14
198.27	199.05	203.32	200.35	196.42	201.69	201.05	203.26	196.86	197.26	201.26	199.2	202.61	201.74	200.05	200.07	202.32	201.81	202.4	200.99	201.48	200.34	200.74	201.1	201.76	201.86	202.46	199.93	202.34	201.1	201.56	201.55	200.24	201.11	198.59	199.42	199.13	202.15	199.38	199	200.57	200.62	199.69	197.52	199.15	201.28	197.75	201.69	203.64	199.89
216.28	219.02	217.79	212.39	218	217.23	214.47	216.94	216.57	218.78	218.29	219.24	217.05	216.61	216.46	217.03	217.36	217.05	216.97	215.29	216.15	220.95	219.3	218.15	217.65	212.95	217.33	214.27	216.68	214.79	215.94	216.15	219.54	218.7	214.3	216.67	213.81	215.53	218.25	215.63	218.38	217.38	216.85	215.37	216.35	217.17	217.44	215.59	219.58	214.42
209.25	210.94	213.18	211.12	211.77	205.58	210.88	210.15	212.22	212.24	213.64	209.42	212.05	207.08	210.16	209.52	210.75	209.98	215.78	212.59	214.06	210.98	208.22	210.71	210.08	209.43	211.69	213.03	209.74	208.84	210.55	211.55	210.49	210.66	210.67	211.88	210.75	212.68	214.92	210.27	212.93	212.72	211.15	211.91	211.38	213.08	210.31	211.44	214.9	213.46
210.67	205.84	209.1	208.76	208.16	211.19	207.8	207.11	209.45	212.4	210.63	210.07	206.45	208.86	208.79	208.4	207.29	209.86	211.57	206.88	208.46	206.92	208.57	210.57	206.2	210.32	210.3	207.68	209.99	209.54	211.25	207.97	207.4	207.76	208.6	207.11	208.67	208.49	208.84	207.59	209.36	208.05	209.37	207.93	209.23	207.88	211.05	210.26	208.15	207.83
211.29	213.99	212.74	215.62	209.65	211.84	212.25	215.11	213.31	213.56	208.11	210.19	211.77	210.04	211.6	212.75	210.66	210.68	212.82	209.45	213.15	211.9	211.08	212.92	210.12	212.24	212.07	214.8	210.33	211.33	213.34	209.01	213.77	210.58	210.34	211.79	212.49	211.74	215.24	212.7	210.75	211.56	209.97	215.19	211.04	211.13	207.63	211.15	211.24	213.39
209.14	210.69	212.51	209.49	211.36	211.27	215.33	209.1	210.38	213.49	210.54	210.37	210.93	215.82	211.25	213.69	213.08	211.76	210.53	212.71	211.06	211.51	212.36	211.48	205.52	215.4	212.32	210.09	213.95	208.38	212.17	210.95	214.46	214.22	209.07	213.28	210.44	211.74	213.01	213.47	209.41	210.31	212.6	215.07	213.03	211.67	212.82	215.23	215.8	210.76
214.99	214.2	212.32	213.55	211.98	215.14	209.95	212.59	214.5	210.9	211.63	214.49	210.78	213.8	213.31	211.5	209.7	211.2	211.2	213.47	209.16	212.48	209.54	210.85	208.29	208.45	214.93	210.42	210.03	213	209.9	210.92	210.2	214.28	208.54	211.05	210.79	213.54	209.18	209.83	206.98	210.59	212.92	211.35	214.83	208.76	211.62	208.85	212.56	210.49
212.07	214.15	213.4	215	213.03	211.85	213.22	214.41	212.17	207.17	213.64	216.06	211.31	213.59	212.71	213.62	212.53	211.51	211.68	210.81	213.2	211.34	213.05	209.47	212.93	215.61	211.95	214.37	212.51	211.8	212.32	214.86	211.92	212.89	213.7	209.71	212.42	211.19	210.72	211.56	214.97	214.69	214.57	214.4	213.19	213.25	211.02	211.58	211.65	209.11
198.55	202.38	203.41	199.76	198.1	203.84	200.28	201.4	200.12	199.35	203.4	199.21	200.37	199.89	200.91	196.96	197.23	197.82	205.76	202.08	201.88	201.06	201.9	202.06	203.26	200.4	200.53	198.85	200.56	196.74	202.28	200.87	201.05	201.66	202.03	199.37	199.92	199.61	199.2	198.05	197.58	198.14	200.31	200.36	199.45	198.32	203.28	200.93	200.36	202.25
195.09	195.1	194.66	194.98	195.33	192.8	193.76	195.14	194.46	192.11	196.05	193.62	193.81	197.24	191.58	193.63	195.69	193.34	193.71	194.87	195.35	197.13	196.76	193.16	193.4	193.59	193.22	195.21	196.25	194.35	192.07	192.68	196.07	195.27	194.16	195.77	193.63	191.97	194.9	191.61	193.24	195.98	196.48	195.98	192.37	193.1	192.27	196.33	195.41	195.08
211.82	207.92	208.63	207.44	207.61	207.55	208.03	205.4	209.26	207.39	207.51	207.51	206.81	211.73	207.83	209.5	206.88	206.86	210.05	207.11	208.8	206.48	209.13	211.19	206.59	205.84	208.29	209.54	207.02	207.43	209.36	207.48	206.34	208.68	209.12	211.73	206.97	206.69	205.4	207.86	209.36	209.47	207.01	209.67	206.74	208.4	210.51	209.44	209.17	209.42
204.54	208.24	208.87	206.68	207.99	207.74	206.7	211.11	208.12	209.76	206.33	209.13	209.1	208.7	207.38	208.74	208.8	208.17	209.42	207.48	206.75	209.42	209.89	206.12	207.57	210.81	206.34	207.02	207.48	209.69	207.88	206.92	209.43	211.48	209.81	207.33	210.69	208.54	209.99	207.24	209.54	208.73	208.42	211.65	206.58	206.91	210.54	210.14	210.02	208.93
202.17	201.17	200.14	202.69	203.95	199.98	200.81	204.51	201.26	202.77	204.29	202.04	205.2	202.08	204.56	201.8	204.3	202.68	205.76	204.41	202.57	201.59	198.98	205.93	201.4	204.17	204.66	201.4	205.86	200.9	201.31	203.11	200.88	203.05	201.54	204.46	203.75	204.97	204.58	202.25	202.24	202.8	200.39	202.91	201.12	203.82	203.23	199.71	204.58	203.11
200.54	203.53	204.9	198.85	201.16	199.01	201.84	200.97	199.36	199.41	201.6	198.35	201.69	198.35	200.78	203.87	199.61	197.69	199.64	203.87	200.42	199.01	202.89	202.38	200.68	200.43	201.21	199.54	199.82	201.66	198.25	200.92	197.66	202.29	200.32	200.03	201.57	201.84	199.77	197.26	200.32	200.77	200.61	199.05	199.42	204.07	200.44	199.61	199.43	200.48
202.82	198.97	197.86	199.79	198.48	201.52	198.85	198.88	202.74	198.08	200.37	199.55	202.22	198.12	197.3	201.74	198.72	198.7	200.41	197.84	203.48	200.34	196.5	202.21	198.96	202.41	201.96	202.12	203.69	196.28	203.32	200.32	201.79	199.21	203.77	199.47	201.43	201.68	199.4	201.61	202.74	199.63	199.95	196.98	199.12	197.41	199.85	200.97	199.51	196.56
215.02	210.99	211.14	211.59	211.34	210.43	213.23	210.32	214.6	212.08	212.86	214.44	211.37	212.41	213.71	213.5	211.56	213.83	211.23	211.29	210.6	211.19	212.19	212.46	209.9	211.85	216.31	212.35	216.43	210.29	215.18	212.9	214.07	216.14	211.59	214.55	211.25	213.93	213.04	209.01	211.9	212.83	213.52	215.74	213.28	213.06	211.29	213.04	212.06	211.9
197.67	197.32	200.04	199.46	198.55	195.26	197.92	198.24	196.03	195.83	196.69	197.55	199.16	196.42	196.49	197.91	200.22	199.65	198.78	197.98	195.84	194.91	199.93	197.25	197.59	194.76	198.04	197.84	200.68	199.18	198.37	198.46	197.16	199.81	198.37	197.63	198.81	200.73	197.58	197.78	196.61	196.99	198.39	196.32	197.83	198.06	201.56	194.09	197.05	199.22
210.99	212.87	211.43	211.65	212.3	211.47	208.63	211.79	205.41	213.21	208.75	212.28	214.9	210.47	210.94	212.15	211.72	215.19	210.79	212.19	211.17	207.96	207.99	211.48	212.63	213	216.57	209.74	212.11	212.5	210.59	210.2	213.67	214.14	210.54	210.76	213.42	211.02	214.18	215.46	211.06	213.64	209.5	211.03	211.57	212.62	210.61	209.65	210.93	208.98
207.44	204.5	206.19	209.47	209.49	206.07	210.72	208.2	208.66	208.25	206.32	208.85	209.33	209.47	205.45	205.8	205.42	207.26	208.27	208.51	207.21	208.08	208.69	205.92	207.55	205.99	208.11	210.44	208	205.6	205.92	209.89	210.11	208.96	207.39	207.75	208.73	209.96	207.08	208.82	209.02	205.76	206.75	210.38	206.31	206.41	205.63	211.09	208.36	206.92
207.58	207.44	209.18	209.34	208.15	209.03	210.38	209.97	207.46	208.88	206.15	208.69	208.11	208.64	212.38	207.37	210.66	208.02	209.68	207.07	209.96	211.41	209.47	208.43	208.35	207.56	208.02	208.94	209.11	206.35	209.6	209.19	208.43	212.22	206.23	209.91	210.11	208.73	208.85	210.32	209.09	208.69	208.45	208.64	207.22	208.92	210.21	211.36	211.29	208.96
192.21	194.84	193.99	193.03	193.92	190.06	191.5	191.71	196.24	195.1	193.25	194.13	195.39	194.71	193.97	195.46	194.72	193.52	192.02	195.57	189.84	191.93	192.09	194.33	196.74	194.23	195.12	195.21	191.14	193.55	198.15	192.83	193.86	193.37	192.34	195.17	192.22	192.8	191.94	192.54	193.8	194.56	195.49	193.97	193.3	196.72	195.6	193.8	193.8	192.06
205	204.56	203.94	203.41	205.37	203.25	202.32	203.57	204.4	205.44	203.62	205.76	204.62	203.57	204.79	202.56	203.53	205.34	201.01	203.36	202.62	202.5	203.78	203.79	202.43	204.38	204.1	206.47	204.36	203.64	203.91	201.96	204.07	200.18	205.73	204.9	207.45	204.45	204.94	205.1	205.11	203.49	204.58	205.13	202.96	202.63	204.16	203.42	204.78	203.93
207.6	207.69	206.91	208.01	210.82	206.27	208.12	208.76	209.87	209.63	208.73	206.23	206.43	207.84	209.17	206.34	204.79	205.82	207.09	205.91	207.8	208.03	205.86	208.82	209.86	207.91	206.01	207.83	207.24	208.41	208.06	208.08	206.95	209.22	206.85	208.82	208.93	209.36	204.82	204.59	209.03	209.25	207.06	209.22	208.58	203.38	209.42	210.26	210.21	205.06
213.15	212.47	214.03	216.61	216.2	214.34	211.94	217.72	214.11	211.1	213.71	210.7	212.42	209.98	213.85	211.05	212.72	210.7	212.96	218.81	213.28	211.14	214.16	211.8	213.87	214.52	214.17	211.1	214.34	213.51	217.5	213.69	213.46	213.11	216.08	209.7	211.38	215.54	211.74	210.69	215.78	209.72	211.64	213.92	213.31	213.41	210.5	213.5	214.36	214.48
215.28	216.99	215.3	217.54	213.2	217.58	218.73	217.25	218.58	217.01	217.15	216.16	217.54	220.12	217.91	217.41	219.44	214.46	220	220.95	218.46	216.37	216.85	220.59	214.8	220.03	219.65	214.84	216.87	219.68	219.48	217.37	214	214.18	216.98	217.11	219.17	213.98	218.6	221.28	216.02	219.2	213.06	216.37	215.38	217.12	217.92	219.69	217.63	214.44
197.7	199.85	199.31	195.74	198.63	196.03	202.8	199.67	205.07	199.67	200.33	200.68	199.38	203.27	200.82	195.16	200.05	201.52	200.43	196.62	199.31	199.35	198.79	202.51	200.19	201.89	199.17	198.86	202.5	199	201.13	199.83	199.63	199.21	198.96	199.83	197.77	201.76	201.64	198.7	197.8	203.2	199.69	199.73	200.51	202.24	200.79	200.24	201.09	200.51
196.48	198.47	199.09	198.76	200.18	199.09	202.3	198.81	200.18	201.25	198.21	202.22	201.76	199.23	197.57	197.44	197.87	197.25	199.9	198.74	201.04	198.31	203.21	199.72	198.72	199.97	202.23	198.96	202.06	201.47	199.4	194.83	200.55	199.81	198.5	198.3	199.59	199.54	197.73	199.53	198.84	200.54	198.88	196.61	198.41	199.19	202.46	201.24	199.53	198.46
202.11	202.56	206.17	204.28	205.2	205.73	205.55	205.51	207.17	203.53	204.7	200.99	207.79	204.97	207.25	207.74	202.86	205.72	202.66	206.41	201.16	205.8	206.03	202.94	206.91	200.01	207.11	203.92	203.42	201.92	204.6	205.01	203.96	204.51	206.01	203.42	205.64	204.67	204.83	207.5	201.1	206.47	205.48	204.23	205.98	202.99	206.89	206.11	202	203.67
209.4	209.18	206.94	211.35	204.78	208.92	207.84	208.2	211.18	211.22	210.94	209.27	211.03	206.87	209.87	208.6	211.47	207.24	211.96	207.29	209.36	210.07	209.7	207.73	209.64	210.67	206.48	208.85	208.85	207.96	208.81	208.19	208.95	209.48	210.71	209.96	211.24	208.99	211.74	209.26	205.1	207.3	210.45	208.43	206.92	209.39	210.23	208.87	206.88	211.21
213.17	213.56	213.26	214.79	213.65	211.86	211.96	214.65	212.39	218.06	212.91	214.88	214.89	213.56	211.92	214.18	216.3	215.5	214.16	214.93	214.59	211.76	211.87	214.33	213.16	216.44	216.37	213.58	214.64	213.89	210.83	211.4	211.13	215.62	211.48	211.17	211.94	213.16	210	214.45	212.96	214.09	212.03	212.67	217.92	216.97	211.68	212.57	214.52	211.31
211.95	204.76	205.76	207.49	210.51	205.73	208.06	208.77	204.09	206.32	207.9	207.06	208.55	209.89	207.74	209.25	208.27	209.43	209.96	211.23	206.93	210.91	207.72	208.39	209.78	209.49	210.44	209.71	210.09	210.36	209.15	208.71	209.64	211.04	206.99	205.87	209.83	205.95	206.83	207.2	209.8	208.95	208.05	206.14	209.91	206.46	205.71	208.95	208.84	208.62
205.11	208.98	208.58	206.27	203.03	205.76	208.11	205.69	207.89	205.34	206.47	204.08	203.93	206.01	205.99	208.11	206.58	207.91	207.27	203.95	207.79	204.66	209.38	205.93	207.96	205.94	208.95	204	208.54	206.19	205.84	208.09	208.72	207.24	205.09	204.38	208.81	204.23	206.28	206.4	205.84	202.04	207.52	208.37	206.76	206.45	205.56	205.98	205.98	208.15
196.13	195.03	196.58	193.94	195.98	193.58	194.13	195.46	199.03	194.83	194.46	192.97	195.29	196.34	194.2	194.09	195.36	198.28	193.25	194.62	197.05	195.98	196.54	193.28	194.98	195.85	191.42	196.35	192.9	195.82	193.94	195.51	194.36	195.44	195.05	197.37	195.64	195.48	196.58	194.19	194.88	192.27	191.31	197.72	191.73	193.31	196.07	195.18	196.15	197.21
208.45	210.73	207.69	208.46	208.74	210.61	210.34	210.62	208.82	208.27	209.82	209.2	210.74	209.29	208.18	208.87	212.7	210.42	211.6	207.64	208.17	211.21	205.24	207.85	210.98	212.26	211.32	208.66	209.33	208.68	209.14	208.26	207.29	209.83	209.4	210.55	210.43	211.74	209.28	207.93	209.51	208.81	212.55	208.5	210.22	207.96	210.32	207.87	206.95	207.88
201.21	201.63	199.2	198.86	200.66	199.87	200.83	202.07	200.7	201.11	200.59	200.26	199.03	197.14	202.85	198.98	201.7	198.51	200.36	204.07	202.39	200.34	202.8	200.89	201.44	198.5	201.74	198.87	200.41	201.71	200.06	202.47	201.53	201.42	201.1	200.63	195.77	197.01	199.5	201.32	200.49	201.56	198.77	200.77	196.53	199.99	198.3	197.71	200.79	200.94
211.39	213.43	212.84	213.36	213.68	211.21	214.49	211.4	215.34	213.05	208.97	213.28	213.87	212.77	214.37	211	212.92	211.22	212.63	213.96	210.79	212.19	210.17	211.99	213.46	210.39	211.61	209.04	215.57	212.79	212.84	210.62	213.73	214.69	212.65	210.51	214.11	208.32	210.32	212.66	209.61	210.39	214.11	214.56	211.92	210.14	209.82	213.18	211.85	214.51
211.87	212.44	209.67	210.48	212.79	213.5	209.65	215.12	208.87	211.04	213.45	212.23	210.82	210.49	209.09	210.59	213.85	213.38	214.33	210.4	212.91	214.17	214.14	209.01	210.29	211.57	213.05	211.23	212.64	209.05	212.79	211.73	214.4	207.38	213.85	213.08	213.13	209.35	213.14	209.58	210.66	210.96	209.19	209.59	210.34	209.57	211.41	215.94	209.14	212.85
206.09	204.77	206.85	205.72	206.41	205.14	205.55	205.9	202.46	206.53	205.62	207.62	205.18	205.82	208.58	207.83	205.9	206.47	207.56	206.24	205.54	207.06	205.93	207.55	207.57	209.64	208.07	208.38	207.27	206.14	203.8	207.91	208.46	206.36	204.44	208.19	202.43	203.69	208.14	205.98	206.82	209.88	204.55	206.35	206.76	207.09	203.77	207.06	205.24	203.69
199.55	201.48	205.8	203.69	199.97	204	203.45	202.68	202.04	201.41	201.68	201.12	204.21	201.15	202.79	205.62	202.07	202.51	204.02	201.71	199.07	201.96	203.37	202.52	201.91	204.08	202.25	201.4	204.08	200.62	203.19	203.92	203.4	203.43	201.29	200.29	205.76	202.44	201.6	201	202	200.54	204.89	204.88	204.35	202.12	201.71	199.55	200.27	197.78
204.39	207.66	209.08	209.66	210.39	209.34	206.29	210.62	210.06	208.03	211.05	208.44	207.4	206.34	208.82	209.38	208.62	210.28	207.91	210.76	208.25	209.33	209.58	208.07	211.14	205.95	209.43	208.69	207.26	207.97	209.39	212.15	209.83	207.45	207.62	207.22	209.52	209.4	207.42	210.5	211.43	206.28	206.82	209.75	207.75	210.34	210.27	205.62	208.52	211.96
215.96	219.8	214.91	215.97	218.93	219.97	215.73	217.99	219.35	217.32	217.84	217.25	216.91	218.17	218.05	215.75	218.47	216.44	215.02	217.83	215.07	215.67	216.14	216.99	211.9	218.45	215.69	222	213.55	216.42	219.53	213.9	214.99	216.52	214.09	218.03	216.29	214.71	214.35	217.76	213.62	219.11	214.03	219.92	218.57	217.57	217.84	215.99	213.78	215.42
208.24	212.11	209.29	205.84	210.55	209.89	209.16	204.76	207.55	208.45	209.98	211.14	211.78	208.1	210.12	210.54	211.21	210.61	210.31	206.64	209.38	209.61	209.09	209.27	210.11	209.85	208.13	208.5	207.43	209.93	210.41	210.25	209.45	207.65	209.26	210.28	209.29	208.91	207.05	211.72	211.99	208.18	207.01	207.08	211	207.78	210.72	212.07	206.73	209.79
198.12	200.7	196.63	197.98	196.5	195.29	195.45	198.83	196.63	199.6	200.39	201.29	195.77	197.47	197.31	197.65	197.1	198.01	199.22	201.21	198.56	200.19	198.22	198.55	198.48	194.88	197.7	196.05	199.34	197.59	196.41	200.01	198.42	198.81	199.78	200.11	198.82	196.46	200.34	199.13	200.24	199.65	197.92	203.01	197.48	197.39	200.54	198.98	196.75	197.63
217.51	216.67	216.69	220.7	215.46	217.23	216.28	220.27	220.2	217.05	219.21	218.01	218.7	212.21	216.08	218.88	220.21	216.35	215.22	218.69	218.27	220.03	217.67	214.05	221.5	219	217.89	218.75	213.47	217.21	215.57	218.22	218.3	217.84	213.83	216.95	219.61	216.42	219.16	217.49	218.35	216.19	220.9	217.77	216.09	214.05	217.01	213.89	219.3	218.12
207.46	208.41	209.12	208.02	209.78	206.73	206.6	208.03	206.81	206.65	206.7	211	211.04	205.93	207.3	210.15	208.68	210.9	208.01	206.58	210.28	204.93	207.64	207.53	206.62	205.69	205.89	209.39	210.26	208.75	207.64	208	210.19	208.53	206.57	204.2	209.22	208.16	208.14	207.03	207.99	208.66	208.77	209.34	213.02	205.99	206.5	207.29	206.39	206.37
208.94	212.15	210.53	210.24	212.47	211.82	212.16	211.21	210.37	213.88	215.73	211.59	212.11	209.69	212.19	212.24	212.93	209.13	212.43	208.67	212.95	213.12	216.06	208.23	210.24	209.79	214.39	211.19	217.04	207.12	214.15	208.73	216.1	212.78	212.17	211.75	210.2	210.54	210.17	213.43	214.48	213.21	209.54	210.11	212.67	213.87	212.7	210.64	210.63	212.65
217.51	218.81	219.69	216.11	216.31	214.94	217.32	215.51	218.22	217.43	214.92	215.94	219.85	220.41	215.86	214.7	218.52	217.54	215.73	221.53	218.51	218.05	215.25	215.67	216.83	215.89	216.41	216.89	218.44	217.17	217.09	210.86	217.87	217.22	215.13	216.95	219.96	216.48	216.9	216.56	216.44	217.21	217.3	217.76	217.45	215.82	215.94	215.02	216.19	217.62
209.51	206.89	206	211.57	209.29	210.67	207.82	206.64	210.02	207.58	208.46	207.7	209.8	209.6	209.95	206.02	209.01	210.8	207.72	210.75	206.82	208.24	208.6	208.35	208.42	208.65	206.2	210.8	208.59	208.71	207.27	206.84	207.8	208.6	206	206.82	210.31	208.24	209.52	207.72	208.87	209.28	208.47	210.82	213.55	206.27	209.82	207.1	210.48	208.6
199.78	201.91	207.01	202.57	203.44	202.09	206.07	200.8	207.48	205.17	201.14	199.96	205.11	205.19	202.95	204.55	200.87	201.04	202.87	201.89	205.53	201.18	205.83	201.69	204.98	200.62	202.98	203.05	201.99	201.03	204.53	202.38	202.13	201.76	205.54	203.54	203.55	203.2	202.86	203.85	202.74	201.28	204.15	204.29	202.99	203.29	204.31	204.52	205.11	204.17
220.29	218.32	217.23	218.01	217.14	215.69	217.05	216.41	217.53	216.25	219.24	220.84	217.68	216.41	217.28	217.97	217.11	218.36	215.95	219.91	214.35	218.57	221.13	220.1	216.75	219.13	216.99	217.66	218.02	220.35	216.12	217.42	218.01	218.39	215.64	221.91	218.85	219.11	218.03	215.37	217.02	218.27	217.12	216.61	216.51	219	213.83	219.86	219.53	217.41
209.71	209.23	207.17	206.43	208.55	205.75	208.15	208.09	208.34	210.27	208.13	209.67	207.84	208.47	209.91	208.8	205.81	208.31	210.89	204.72	208.12	205.9	210.04	209.22	210.37	212.04	207.85	208.37	208.76	208.33	208.66	206.64	207.2	208.76	207.61	208.85	209.64	208.26	209.3	206.41	211.11	208.76	211.3	210.48	208.39	207.55	208.19	207.96	206.53	209.58
212.07	210.31	212.94	209.12	214.16	211.95	213.32	213.12	212.7	210.08	210.29	209.14	211.43	211.47	214.25	213.67	212.23	213.2	213.15	214.14	212.93	212.4	210.55	211.15	211.25	213.68	210.25	208.27	213.25	210.82	215.78	211.27	211.33	209.12	209.55	212.07	212.5	210.45	212.51	211.09	210.55	209.49	211.74	210.47	210.7	211.7	212.96	209.81	216.71	211.33
209.94	212.07	213.85	213.17	210.8	208.84	211.96	210.28	208.95	210.43	213.6	217.23	214.55	211.38	210.32	213.43	210.11	209.48	210.05	213.56	212.96	208.94	213.03	213.2	210.86	210.53	214.21	210.59	210.39	208.92	213.62	208.09	212.46	210.33	212.99	210.59	208.45	212.79	211.56	211.92	210.91	210.94	210.35	209.49	214.24	207.97	212.04	211.81	213.49	211.23
196.78	204.91	201.51	205.36	203.98	202.64	202.12	200.47	199.93	203.25	203.47	203.07	201.5	202.91	200.99	202.99	202.01	203.48	205.06	204.08	203.19	201.7	202.77	203.01	208.14	202	201.25	202.84	204.16	199.83	203.59	202.05	203.28	201.04	207.79	203.82	203.9	201.88	202.95	199.28	204.01	206.33	201.89	207.34	203.14	202.86	203.88	203.59	204.02	201.07
209.17	208.99	211.28	209.93	206.41	208.25	208.5	208.9	211.34	208.44	210.07	211	210.65	210.66	205.25	207.82	211.62	208.25	210.16	203.89	205.91	208.37	208.73	210.21	209.23	210.1	211.93	209.23	210.98	209.1	210.82	210.81	211.1	209.17	209.54	209.21	208.49	209.57	212.53	209.2	206.11	210.53	207.47	208.82	202.74	211.06	206.09	207.17	211.1	210.32
214.64	218.92	217.06	217.41	216.12	216.33	218.06	221.6	215.42	218.62	216.68	216.22	217.28	218.19	214.88	216.62	218.76	218.16	215.13	213.05	217.31	217.65	217.97	215.1	216.74	217.53	214.34	218.57	218.48	215.11	216.15	218.08	217.75	218.88	217.07	218.3	215.14	220.52	216.04	215.46	217.54	216.34	218.31	216.2	215.06	219.71	217.32	216.23	214.25	217.82
220.9	218.42	219.03	216.91	213.81	216.97	214.26	222.18	218.09	219.06	216.83	216.02	217.85	220.63	215.1	220.5	219.99	220.76	220.68	216.72	217.5	217.82	218.85	220.64	220.62	218.11	217.66	217.68	217.49	216.13	216.98	214.78	218.72	217.85	214.96	220.31	220.53	217.63	217.05	218.24	216.84	218.87	217.69	216.65	216.66	218.27	215.04	221.78	220.54	219.63
216.9	217.49	215.38	214.59	216.03	216.94	215.05	219.09	218.36	217.77	219.71	218.76	216.34	216.36	218.63	216.49	221.47	215.88	216.42	215.09	216.52	215.31	215.1	216.31	216.3	215.4	217.64	218.24	218.1	217.95	217.23	216.42	219.18	217.4	217.61	217.44	215.98	215.08	218.3	214.79	216.38	217.9	219.21	217.53	217.1	215.91	219.33	217.09	214.26	218.36
204.88	201.72	203.41	203.97	203.68	204.04	202.38	203.74	201	207.6	202.04	204.13	205.92	204.2	205.18	205.34	207.56	202.97	202.97	202.22	206.44	204.49	204.31	206.27	202.67	201.64	202.78	204.34	202.81	201.65	203.95	205.08	203.52	200.25	202.47	203.77	205.14	205.02	202.57	204.84	202.57	202	206.57	204.29	205.44	204	201.52	202.8	201.95	204.5
203.79	204.47	204.15	202.09	204.84	204.42	202.17	201.4	202.4	202.59	205.69	203.42	205.9	204.3	204.53	204.45	203.75	201.46	200.45	204.14	203.38	203.45	207.37	202.76	203.61	203.49	201.57	204.85	205.62	203.27	204.75	199.65	204.87	199.24	203.74	203.69	205.13	205.81	204.32	207.61	203.36	202.78	204.11	202.93	202.21	203.39	201.14	205.19	201.44	201.78
207.78	207.23	211.08	208.36	206.6	206.36	207.61	210.68	210.85	210.93	208.61	209.96	208.63	210.11	206.41	206.64	208.97	208.34	206.78	208.63	211.52	208.76	208.22	206.54	208.33	208.66	208.56	211.52	209.05	208.17	210.32	207.64	208.29	212.38	210.9	208.63	209.85	211.05	212.25	210.35	207.92	207.68	208.57	206.97	208.68	206.08	209.61	206.19	209.95	212.94
208.43	208.99	208.94	207.17	207.77	207.21	208.4	206.57	209.68	211.58	206.26	211.99	208.82	208.4	209.93	208.07	207.44	211.85	209.69	209.64	210.4	208.11	210.08	207.76	209.91	207.34	206.07	210.01	212.13	206.88	207.59	210.32	212.28	205.79	209.11	206.41	208.72	206.89	207.47	207.88	212.38	208.77	210.41	207.63	209.23	207.32	207.2	207.37	205.64	209.59
193.66	193.94	194.37	193.58	193.27	192.12	195.89	194.87	192.7	192.22	195.06	195.62	197.19	199.72	193.93	192.64	193.75	194.04	194.04	192.31	193.73	194.27	196.17	192.94	193.39	192.2	192.46	194.99	193.35	196.34	192.02	197.31	191.01	193.85	192.98	193.41	193.18	194.44	192.62	193.79	196.06	191.46	192.52	195.46	194.14	192.31	194.47	193.51	195.16	195.46
198.55	201.64	201.51	203.61	200.12	202.22	201.87	204.5	202.8	201.36	200.26	201.53	203.63	205.1	200.24	201.97	202.56	200.16	199.25	201.66	202.19	200.03	205.96	200.54	199.59	200.5	203.15	202.88	202.22	201.07	204.38	201.34	201.62	203.12	203.63	202.72	202.83	203.37	204.59	201.71	201.02	203.01	203.23	204.97	203.59	203.71	203.92	202	204.55	201.54
209.76	206.86	205.68	206.9	205.59	204.64	209.69	207.18	205.73	205.32	207.38	208.68	206.32	204.86	206.23	207.31	204.18	209.84	204.01	208.1	210.01	205.27	205.78	207.46	207.33	203.95	203.93	205.43	206.99	206.11	205.3	204.72	207.11	207.36	202.75	205.86	204.66	208.24	207.73	203.57	207.97	204.49	205.73	207.02	205.65	206.28	206.93	207.15	207.84	204.6
206.18	203.87	206.93	204.65	204.47	202.48	203.55	205.47	203.37	203.88	203.57	205.56	201.13	202.47	201.95	202.24	203.97	204.44	206.35	207.4	201.2	208	202.51	205	202.39	202.46	203.82	207.97	205.82	203.48	202.79	204.62	204.36	203.98	202.12	203.79	202.1	202.11	203.32	205.29	203.4	200.87	202.51	204.42	199.5	202.16	202.52	203.43	203.34	202.03
202.69	204.93	209.32	205.27	207.39	211.02	207.96	206.55	205.57	208.84	206.69	206.57	207.66	206.43	206.24	206.69	210.04	207.18	208.44	204.54	207.35	207.63	205.27	209.54	202.79	204.74	207.97	208.72	203.16	207.9	203.27	206.25	204.53	206.69	204.93	209.04	206.96	206.16	211.08	206.49	206.31	207.8	207.31	207.25	207.52	208.38	205.71	206.62	204.97	207.56
198.94	199.77	197.36	199.19	203.09	200.87	197.76	197.27	201.42	198.85	200.13	199.6	199	199.71	199.76	202.1	202.62	198.51	199.98	201.81	199.82	200.78	200.35	199.98	198.81	199.89	201.71	204.18	203.75	199.55	199.26	199.17	199.18	199.93	197.45	198.87	200.18	199.45	203.05	198.48	199.21	200.8	198.15	199.06	200.81	198.91	199.72	200.44	200.17	199.32
197.58	196.81	197.51	196.03	197.52	197.42	197.37	199.1	198.2	197.55	201.34	196.15	196.32	198.68	200.29	198.26	200.91	200.52	198.35	197.98	196.78	197.89	200.41	198.94	197.6	196.31	197.15	200.17	197.74	199.19	198.76	196.19	201.07	195.17	198.04	198.06	196.05	198.73	199.04	199.76	198.63	194.82	197.67	197.7	197.21	198.91	197.03	197.37	198.96	199.19
201.4	202.91	199.55	198.15	201.71	200.18	200.99	202.67	196.51	198.13	198.33	198.62	202.26	199.92	203.1	199.26	198.15	197.49	199.65	202	202.91	200.55	200.13	195.49	200.93	201.2	200.96	200.17	203.54	200.62	198.28	201.19	201.76	200.4	201.89	203.6	201.03	201.6	199.8	200.89	199.58	200.42	203.27	201.68	199.46	200.38	203.13	203.79	198.51	198.96
201.95	202.24	205	203.57	202.31	201.5	202.69	201.9	206.87	204.95	198.52	204.09	204.03	203.16	203.25	201.71	204.34	203.43	206.19	206.46	203.76	205.54	204.4	201.57	206.19	203.28	202.76	202.38	201.17	205.79	201.12	202.67	203.64	204.78	202.31	201.92	203.24	204.66	203.87	205.49	203.66	205.76	202.88	204.67	204.08	203.22	205.72	203.36	202.27	204.33
213.4	211.71	213.16	215.66	212.48	213.9	208.31	211.96	212.99	213.8	215.42	212.02	211.48	210.47	212.53	210.04	211.53	213.22	215.02	211.05	213.71	214.42	213.2	212.43	213.66	214.69	212.2	211.68	211.26	212.64	215.19	212.35	213.75	211.74	214.11	212.75	208.68	212.79	211.81	213.34	212.57	213.77	214.77	212.41	214.83	211.78	211.3	209.24	211.53	215.64
209.59	213.61	212.42	212.9	213.31	212.62	209.14	216.87	213.95	216.02	214.52	216.46	211.53	213.37	208.29	209.52	210.05	214.35	211.41	214.09	214.13	211.18	214.6	215.25	214.06	214.33	213.92	216.72	210.9	215.28	210.51	210.91	213.21	214.26	212.85	214.05	215.02	212.4	215.96	212.73	214.98	212.67	211.61	212.91	210.67	213.83	212.25	215.87	212.56	211.41
210.81	211.64	213.63	211.63	210.39	208.92	212.74	211.92	213.05	215.9	212.49	215.7	213.26	210.57	213.39	211.99	210.55	214.45	212.2	211.15	209.88	213.58	214.71	214.89	210.18	212.29	213.14	211.81	211.23	212.42	216.16	213.51	212.78	212.83	214.96	209.63	211.98	213.68	214.29	213	213.23	214.74	211.81	208.41	214.05	213.99	214.86	210.21	210.52	215.43
209.73	204.06	209.07	210.53	204.08	208.61	209.22	206.03	209.83	206.83	209.34	206.84	207.16	208.77	209.14	210.43	208.4	208.2	206.56	206.46	209.92	207.68	208.41	208.54	207.19	206.07	209.89	206.26	206.95	207.05	207.66	208.16	209.15	210.54	212.18	208.01	211.73	209.92	206.54	203.82	207.67	208.98	207.37	207.26	208.85	209.11	206.56	208.64	206.4	208.61
215.84	220.98	217.58	214.83	219.07	217.09	216.96	215.5	215.93	217.71	217.85	217.87	221.56	218.42	218.78	217.52	219.88	216.01	218.17	218.47	216.93	217.74	217.53	216.34	214.91	221.37	217.69	214.82	215.71	221.01	219.19	215.01	215.29	218.54	218.91	215.47	217	216.03	215.14	217.8	218.69	219.06	216.77	217.03	216.43	220.42	212.02	215.87	217.68	219.06
210.75	213.58	210.6	208.57	207.18	209.21	206.23	206.57	211.33	207.85	205.25	209.33	205.86	207.5	207.9	207.11	208.41	202.89	207.08	209.55	207.01	208.84	209.93	207.67	209.54	207.21	205.92	208.63	206.05	210.73	209	209.49	204.99	208.22	210.56	208.22	207.08	208.66	208.49	207.43	205.53	207.38	207.27	205.69	208.15	209.48	203.64	208.09	204.33	209.67
217.84	214.7	218.19	215.57	217.27	211.21	215.12	214.39	215.45	213.91	214.69	214.36	219.13	218.65	216.51	215.73	219.31	215.71	217.69	216.87	216.18	217.42	217.39	216.97	218.95	217.11	214.39	218.08	217.65	219.11	216.5	219.47	215.77	218.62	215.21	215.04	216.83	217.54	216.1	217.96	217.33	217.89	215.61	218.12	215.64	214.51	220.29	217.91	219.77	216.64
206.33	207.72	207.83	207.73	206.72	205.87	203.72	211.45	209.4	205.53	206.24	203.45	211.91	208.35	208.18	209.44	209.34	205.36	208.15	206.7	208.01	208.23	206.28	206.99	207.04	205.64	209.84	206.38	208.05	208.72	206.11	209.17	207.5	210.06	206.41	212.36	207.41	207.57	209.76	207.08	207.93	208.75	207.83	205.85	205.91	210.59	207.52	208.11	206.42	207.64
212.95	213.68	211.87	212.04	214.97	210.1	208.65	213.28	210.87	213.31	213.06	209.87	215.06	211.81	209.51	211.77	214.88	211.71	211.47	211.91	212.05	214.52	213.03	209.38	211.49	209.92	213.65	211.41	210.85	213	211.42	213.25	213.17	213.89	209.94	213.26	212.85	213.97	214.3	211.76	211.91	212.89	211.89	213.93	215.91	213.37	213.72	210.82	212.14	211.68
211.3	211.32	206.77	207.42	206.59	210.5	207.62	213.42	210.77	205.67	206.46	206.4	209.58	207.75	209.03	208.98	205.42	207.3	208.24	209.53	209.47	205.89	207.28	209.59	209.15	206.14	207.09	207.91	208.62	209.29	210.32	208.66	209.22	210.55	209.2	208.4	210.35	209.45	207.83	209	208.57	207.41	211.12	207.35	207.77	207.6	210.42	206.25	209.67	207.59
208.11	204.12	204.53	204.73	203.61	201.88	204.22	204.03	201.53	206.96	208.67	202.79	205.06	202.69	208.18	206.65	205.43	202.35	204.55	202.66	202.17	202.1	207.43	203.19	208.55	207.45	205.56	205.91	200.6	202.89	204.17	205.49	202.92	199.92	204.36	202.59	205.07	205.09	205.03	204.48	203.73	204.69	203.89	207.34	205.46	203.17	201.42	204.15	202.46	204.77
204.91	203.1	206.01	207.43	202.24	203.86	205.25	205.63	204.6	206.66	205.49	205.56	203.7	207.17	203.59	201.54	204.39	202.98	206.29	209.75	202.62	204.71	205.1	203.55	205.43	203.72	205.45	205.27	206.69	208.69	201.34	207.21	206.08	203.23	202.76	202.37	202.81	201.87	203.89	204.24	204.39	208.77	203.77	204.66	202.95	204.15	208.33	205.51	206.19	208.3
220.12	216.14	219.48	213.86	217.94	217.46	214.44	219.52	217.52	219.26	217.78	219.61	217.3	218.38	214.95	219.79	217.72	216.06	218.53	215.96	219.27	216.63	214.68	217.9	213.68	217.89	215.69	214.29	216.53	216.65	217.05	218.03	215.74	217.11	217.78	217.14	215.01	216.12	215.61	216.86	220.37	222.02	219.44	214.31	218.71	214.02	219.19	217.12	216.53	219.19
209.39	212.97	209.14	207.56	205.71	207.26	210.55	206.73	210.8	209.65	207.87	208.37	207.88	209.66	208.77	206.84	206.13	208.07	204.61	208.88	212.44	211.17	209.78	211.99	209.15	209.31	208.42	207.71	207.23	208.96	208.98	209.68	206.87	207.81	210.55	208.86	207.83	206.71	207.45	206.75	206.41	209.68	210.43	208.28	203.12	210.46	208.79	208.04	206.55	209.71
202.47	203.06	203.06	200.18	197.91	201.37	204.99	202.52	202.3	202.42	206.75	205.28	203.12	205.06	198.83	205.33	203.56	205.07	201.97	200.24	199.47	203.44	203.41	205.97	198.53	203.51	204.47	205.21	203.06	203.16	204.17	202.58	202.09	203.47	200.27	202.62	203.48	205.61	203.68	202.32	202.62	202.24	203.25	205.18	200.26	200.81	201.4	204.81	205.26	203.7
215.27	212.11	215.07	212.76	214.52	210.69	212.94	214.18	210.07	211.38	214.7	212.12	212	214.51	214.28	215.04	214.86	215.01	215.89	210.46	212.06	214.34	214.01	214.89	212.15	215.49	213.57	212.33	212.99	210.21	213.44	210.32	213	214.22	213.83	213.35	211.02	211.93	213.75	215.32	212.45	213.36	213.82	213.28	213.47	214.1	213.34	215.64	213.21	211.41
205.35	207.19	209.27	208.26	207.56	207.37	206.86	207.27	209.92	208.34	206.44	207.98	207.14	209.87	208.46	207.91	207.33	205.84	208.3	207.59	208.5	208.86	208.13	209.33	203.91	205.22	207.83	206.87	207.82	207.4	208.22	207.44	207.23	206.44	207.88	206.87	206.85	209.89	209.71	210	206.49	206.86	207.54	208.14	208.01	209.53	208.15	208.86	208.71	206.7
211.6	214.73	212.13	208.66	212.03	214.06	212.09	210.87	210.5	213.45	213.15	213.36	211.63	212.04	212.46	210.96	211.1	211.92	213.97	209.21	212.67	211.83	212.04	211.34	212.05	211.84	214.84	213.91	210.98	213.54	210.63	213.35	210.61	212.23	213.01	211.31	210.37	210.53	209.27	212.23	209.99	211.39	213.75	212.93	210.96	211.27	210.45	214.37	209.92	209.66
212.93	210.4	210.34	211.15	209.78	210.5	214.76	211.16	212.35	212.96	210.1	211.85	210.43	212.32	209.16	212.36	211.13	210.82	212.49	206.95	211.85	209.5	212.17	213.26	209.83	211.61	209.28	211.8	211.42	212.33	214.68	212.67	212.39	214.05	212.38	212.56	212.25	211.52	209.44	211.68	210.46	212.65	209.85	210.91	211.74	214.65	208.94	209.64	208.88	213.65
192.99	192.98	193.56	195.84	192.09	191.31	192.49	193.53	191.35	195.01	191.92	194.26	193.77	193.16	194.67	196.48	192.25	193.65	192.56	196.16	197.34	195.1	191.18	195.39	197.61	193.79	195.38	195.5	194.03	196.58	195.69	194.1	195.79	194.88	194.48	193.49	193.53	193.93	196.28	194.94	193.58	193.06	194.23	193.68	195.81	193.66	196.29	193.48	193.58	191.67
212.07	208.47	208.69	211.65	208.23	205.34	209.8	208.72	210.55	208.17	206.49	206.42	208.78	206.84	208.02	209.37	209.45	209.94	207.27	209.37	202.84	209.35	209.37	207.07	209.24	210.11	210.12	206.19	210.24	210.58	213.7	206.12	208.69	208.01	209.08	207.48	212.45	209.2	208.9	210.43	212.87	209.05	209	209.19	207.44	209.06	209.86	205.93	210.64	206.79
209.17	206.29	208.4	209.13	207.34	212.69	205.22	209.82	202.75	208.33	207.02	203.58	207.13	204.47	209.05	209.59	207.8	206.35	207.24	208.07	207.55	209.2	208.27	207.34	206.37	207.25	205.59	207.96	208.05	208.71	204.97	207.48	204.35	206.7	208.12	210.23	208.16	205.94	208.64	207.82	208.78	207.2	204.99	206.25	206.96	207.8	209.22	206.31	206.19	209.68
214.84	211.24	213.16	216.64	210.39	212.69	213.23	212.78	211.83	211.58	211.57	216.91	213.6	211.64	214.41	214.82	213.8	212.17	214.66	214.29	210.88	211.67	213.09	214.87	214.2	210.32	213.37	213.18	214.71	211.58	212.09	211.87	210.67	212.78	213.78	211.38	210.98	217.9	212.69	214.76	212.75	212.56	214.16	213.43	214.63	214.17	213.63	213.19	215.34	213.14
204.37	201.96	203.47	202.48	202.7	203.45	202.52	203.8	203.75	204.35	205.45	202.83	204.71	200.81	201.86	203.03	202.54	204.07	203.28	202.57	202.21	202.33	198.69	200.2	200.58	205.12	201.75	200.41	199.34	199.08	203.55	201.61	202.75	202.44	203.05	202.9	200.36	205.44	203.22	202.32	201.65	203.86	199.65	202.21	200.47	200.27	206.62	203.35	203.2	202.31
215.96	215.22	217.12	215	218	217.87	217	216.49	213.69	216.27	215.51	218.07	215.16	217.27	215.57	220.42	214.5	218.37	214.73	217.07	215.05	216.73	216.39	216.99	215.81	217.37	215.13	216.18	218.09	216.79	215.19	218.03	217.36	216.36	219.39	215.4	216.2	216.84	219.71	216.42	216.8	217.95	214.94	217.54	217.37	216.26	217.14	217.56	219.97	215.04
211.55	209.96	211.84	214.25	210.07	212.26	212.41	212.62	213.14	212.04	209.99	213.34	210.95	211.62	210.31	212.24	213.55	212.23	212.53	211.72	211.46	208.95	210.06	210.63	210.94	210.57	213.44	209.64	209.84	212.19	212.86	211.99	214.47	213.34	211.51	211.53	208.67	209.72	211.94	208.66	210.87	214.03	210.95	211.77	211.19	211.5	213.3	208.1	209.41	210.92
202.52	205.67	207.48	203.6	203.52	206.49	203.95	205.5	203.07	202.21	204.63	206.67	202.62	201.49	204.37	205.43	206.88	203.92	205.81	202.41	207.07	204.89	204.07	203.69	203.8	207.04	207.34	204.39	204.3	204.76	206.33	205.19	206.16	203.03	207.53	203.73	207.02	206.47	207.27	205.24	204.37	203.8	202.79	205.02	205.83	203.55	209.59	207.98	202.64	204.48
215.31	216.75	217.21	217.83	218.3	215.75	224.06	219.17	218.84	219.92	217.15	215.05	217.36	216.39	219.12	214.55	217.47	218.27	218.97	217.62	217.38	215.78	216.76	220.32	217.47	214.2	216.09	217.61	216.63	216.09	217.81	217.05	218.6	218.66	219.19	216.7	214.28	216.99	220.5	215.5	213.99	218.16	215.21	216.77	216.02	216.24	217.18	215	216.17	221.49
218.34	215.8	220.19	216.98	218.55	217.96	215.95	217.84	217.39	223.29	217.85	215.97	217.18	215.18	216.06	217.69	218.75	220.42	216.63	219.37	215.1	220.11	216.77	215.69	217.24	216.86	217.6	216.97	216.74	215.47	216.05	215.51	213.58	214.19	215.96	218.58	215.59	215.61	216.93	217.15	215	216.31	215.87	215.96	217.58	216.75	217.88	218.36	218.42	218.11
202.94	202.64	203.15	205.41	207.38	203.66	205.59	206.97	203.74	201.97	203.31	203.78	206.3	206.79	206.01	200.33	202.21	202.13	198.29	203.98	202.67	201.92	203.54	203.2	203.33	205.28	204.89	204.17	204.69	203.27	205.97	202.46	202.2	204.81	202.62	206.16	202.98	200.6	202.87	205.24	205.43	204.42	204.09	203.2	200.3	200.95	203.45	204.9	204.06	199.6
211.98	212.1	217.39	212.18	212.1	214.81	213.32	217.04	213.08	213.41	215.07	213.36	215.94	215.78	212.14	214.18	213.76	213.96	213.07	212.28	212.5	209.36	210.34	212.19	214.72	214.62	209.33	215.13	214.08	213.79	216.49	212.47	211.88	216.58	214.47	211.51	213.39	213.39	211.55	210.95	213.01	211.98	209.29	212.68	213.63	210.52	209.8	210.18	210.8	213.84
210.81	209.51	214.33	210.64	214.25	211.08	211.31	211.05	212.38	213.85	213.48	212.54	210.21	210.73	213.16	211.87	210.58	208.64	208.47	213.73	212.75	213.18	207.95	216.35	211	210.23	210.76	214.39	210.6	214.35	214.48	214.11	210.92	211.59	212.16	214.58	211.14	209.5	212.23	211.24	213.13	211.45	209.63	211.44	211.95	211.09	215.33	211.89	210.92	214.75
208.87	209.84	211.49	208.29	206.63	209.85	208.39	209.84	209.99	211.69	207.03	211.85	209.85	207.11	213.04	210.65	212.42	207.74	207.67	209.68	209.54	210.01	209.53	210.7	211.9	210.43	213.36	207.47	213.05	210.01	208.44	207.86	207.74	211.07	208.86	208.97	210.97	211.89	209.16	207.32	210.95	209.37	210.1	208.68	211.98	210.99	208.11	210.55	213.2	207.9
207.17	208.35	206.9	209.28	206.93	208.59	206.51	205.51	205.15	210.02	204.56	202.83	205.94	205.76	206.06	206.93	206.9	207.39	208.15	204.11	205.23	206.84	205.63	207.71	205.18	206.76	205.57	204.88	208.45	208.24	205	205.77	207.21	207.81	202.05	204.6	206.38	208.29	201.9	206.71	204.76	208.11	206.5	211.57	203.93	206.38	205.15	206	204.09	209.78
204.01	205.68	205.46	202.97	204.61	202.88	206.29	204.4	206.76	205.6	205.32	207.39	204.94	204.17	204.95	204.45	204.12	206.31	204.02	206.19	206.13	202.55	205.46	203.98	206.49	203.69	203.12	205.23	203.92	204.44	203.06	202.04	206.03	205.16	202.56	206.83	204.84	203.46	201.99	203.84	204.99	204.17	207.82	203.33	205.55	204.07	206.51	205.98	203.88	206.13
204.42	205.61	208.31	205.94	205.1	201.55	206.72	200.61	203.96	208.01	203.76	201.73	205.68	200.63	206.21	205.69	206.69	203.07	205.35	205.66	201.51	204.1	203.96	207.44	205.38	205.12	204.35	201.15	204.51	205.22	203.9	204.87	204.18	202.23	204.56	205.49	204.05	202.8	203.74	205.47	206.16	203.63	204.97	201.93	204.96	206.84	203.62	208.02	203.52	203.65
208.54	205.24	210.62	209.35	210.39	207.82	205.19	211.84	208.55	211.54	207.67	209.59	210.63	210.3	208.44	206.27	209.77	210.71	207.04	208.69	207.49	207.49	209	209.73	208.31	208.52	208.39	207.59	212.52	213.9	212.98	207.04	209.33	207.79	210.7	211.1	208.46	208.9	206.55	209.67	207.19	208.19	208.74	208.49	208.59	210.83	208.17	209.24	208.34	207.58
198.35	199.08	198.48	198.65	199.46	198.79	200.56	196.97	198.64	197.27	196	200.06	199.18	199.43	199.89	197.99	200.99	199.62	196.19	199.17	198.39	197.25	196.87	198.78	197.69	200.38	197.34	194.11	202.09	198.27	198.07	199.8	195.18	197.25	197.69	198.42	195.64	197.01	200.38	198.43	197.26	197.68	200.52	199.42	195.42	200.28	196.08	196.89	199.26	198.58
204.54	206.59	208.88	205.34	210.38	205.03	205.11	208.32	207.42	205.71	208.35	207.49	207.86	208.57	209.55	204.94	206.77	204.25	204.89	204.26	208.85	208.36	210.63	208.34	206.07	207.65	207.86	207.38	206.52	209.74	207.55	207.78	208.26	207.99	206.54	206.63	206.44	209.11	206.35	207.29	207.53	205.05	207.27	205.53	205.82	206.87	209.86	204.02	208.3	211.17
207.05	210.62	206.79	207.27	207.03	208.69	213.28	208.32	210.97	204.8	207.24	208.77	210.61	209.76	210.76	207.42	209.58	211.12	212.97	210.66	212.18	209.37	208.34	208.41	209.02	204.44	211.37	205.85	210.44	210.11	205.46	208.52	208.03	207.67	208.67	206.02	206.79	209.32	213.13	207.84	207.32	208.95	207.39	208.38	208.8	210.07	206.08	209.85	209.12	210.81
201.67	198.99	200.85	201.09	204.06	198.28	203.62	200.02	202.66	199.71	200.93	200.28	201.69	197.3	200.5	200.48	198.96	199.88	199.7	203.53	198.77	200.67	198.78	199.39	196.45	200.15	198.59	200.64	199.61	198.86	197.83	200.17	201.19	199.84	199.29	198.44	199.89	201.35	200.59	199.39	199.69	201.61	203.27	200.69	199.34	195.62	200.83	202.4	198.74	199.31
202.19	204.49	204.6	205.24	203.64	204.38	204.92	205.47	206.02	203.64	201.27	202.1	202.02	205.16	204.09	206.2	204.76	205.64	201.66	203.58	202.43	204.27	200.79	205.81	203.37	207.09	202.93	201.62	205.08	203.63	202.09	203.35	203.42	204.31	202.59	206.85	202.45	206.03	204.46	203.97	206.6	205.57	204.48	204.2	204.62	202.99	204.12	200.84	204.2	204.04
210.22	208.88	211.66	208.56	209.07	210.77	211.61	215.04	209.6	211.54	211.48	211.74	211.31	212.56	212.47	210.98	210.88	211.81	213.76	213.09	212.54	213.98	211.15	213.64	215.48	213.04	209.46	215.27	213	210.86	214.71	213.54	212.67	214.04	212.98	209.33	211.58	209.7	211.01	209.92	208.96	209.84	212.96	211.13	210.3	209.41	209.91	210.24	208.99	211.12
191.86	192.43	197.66	195.59	193.87	193.05	194.91	192.91	196.02	195.32	197.24	195.2	195.8	193.35	199.49	192.73	196.29	195.62	191.94	194.9	198.51	194.54	193.8	197.18	196.51	194.49	193.47	191.63	197.06	192.15	193.53	196.13	194.23	195.59	194.29	196.48	193.94	195.02	197.18	193.85	191.61	196.62	195.68	195	194.77	192.59	193.63	196.22	197.51	194.05
203.63	203.72	202.12	201.71	201.46	200.85	202.11	201.09	203.02	200.16	203.63	201.39	200.2	207.17	205.3	203.74	203.35	200.13	199.79	202.79	201.67	203.01	204.58	203.56	203.26	201.95	204.13	201.11	203.91	204.04	205.26	200.22	204.08	202.23	204.11	201.57	202.46	198.53	204.03	202.07	199.1	201.03	200.82	200.31	203.69	201.73	203.2	204.25	204.11	204.4
203.83	201.51	201.82	203.45	199.47	203.62	200.82	202.46	205.05	206.48	203.13	203.78	202.95	199.82	203.81	203.64	203.91	204.15	203.1	203.92	204.24	205.91	201.16	202.09	205.44	203.91	204.41	205.17	204.83	202.82	201.36	205.12	201.49	200.22	204.96	202.71	201.08	205.27	204.74	203.54	203.52	201.36	204	206.16	204.7	203.66	202.57	204.12	200.33	201.65
208.73	209.88	209.72	206.81	208.27	207.52	213.8	206.79	207.85	207.74	207.23	209.54	206.02	206.34	210.25	208.71	209.51	209.7	208.37	206.08	206.16	206.8	209.64	208.32	209.92	209.89	205.41	208.01	207.52	208.74	209.59	208.3	209.11	208.01	205.76	207.31	209.02	212.06	209.72	203.91	209.2	207.74	211.33	208.84	207.95	203.56	206.4	206.79	206.72	207.91
199.73	204.45	198.95	199.68	200.57	203.04	202.5	199.75	198.47	202.64	198.94	199.5	202.05	198.91	200.71	198.23	199.29	203.19	202.14	201.69	196.28	199.84	197.68	200.59	198.41	199.83	201.6	205.02	199.62	200	201.32	199.39	196.13	203.98	199.06	198.36	201.13	200.72	199.05	200.97	199.79	202.39	200.35	200.58	201.29	200.59	198.09	204.22	202.22	199.85
206.84	211.78	210.67	208.6	207.58	208.53	210.73	208.28	206.52	210.27	213.1	209.11	205.66	208.35	207.99	209.62	206.44	211.19	210.29	208.78	207.01	206.13	211.23	207.13	210.14	209.83	208.64	208.38	208.91	208.37	207.66	211.71	210.01	208.66	208.66	208.9	210.41	210.63	205.32	209.32	208.82	204.96	207.13	210.05	207.94	208.64	209.96	209.36	208.39	213.44
215.88	216.85	218.53	216.07	214.6	219.01	216.98	223.01	221.71	217.82	215.11	217.37	219.15	216.46	217.75	217.96	219.27	221.87	215.96	218.6	217.25	218.16	214.44	219.38	216.58	216.35	217.16	221.19	217.65	219.29	217.38	219.67	218.41	218.65	217.93	220.85	217.81	218.27	218.88	218.87	219.12	213.97	216.01	215.63	217.59	216.56	217.06	217.17	216.32	216.73
209	207.06	203.41	208.39	205.21	209.54	206.61	206.52	209.53	206.2	207.08	207.48	205.53	207.93	208.31	208.6	209.91	209.04	211.03	204.56	205.03	207.09	210.25	209.16	207.52	206.95	207.39	208.85	206.64	212.46	207.41	208.17	206.95	207.06	206.47	209.81	209.06	205.22	206.86	205.72	203.7	208.12	209.74	208.48	206.63	207.07	208.98	208.11	205.19	205.99
216.35	217.57	218.68	217.89	218.9	215.61	214.3	216.05	218.36	216.3	217.65	217.9	215.12	217.66	217.29	215.49	218.5	217.21	219.76	216.97	218.18	216.49	217.7	217.26	217.96	214.04	217.52	216.8	216.19	215.29	217.3	214.83	216.69	213.01	215.97	216.57	218.53	218.08	217.72	216.3	216.36	218.57	219.41	217.94	222.5	218.05	213.68	215.48	218.49	217.31
199.74	203.11	200.76	199.9	201.33	199.4	197.59	203.7	201.63	199	202.64	201.4	204.12	200.82	199.79	201.9	199.44	199.96	201.97	203.19	206.27	201.32	199.1	199.28	200.54	204.41	200.79	202.08	201.35	200.67	202.03	201.79	199.12	198.81	200.52	198.62	200.05	200.33	199.2	201.88	201.25	201.19	201.03	198.87	202.05	200.43	202.12	199.79	202.78	198.27
209.46	211.75	209.38	209.81	207.65	207.31	211.94	206.48	206.71	208.04	209.21	209.28	208.93	209.88	208.5	207.92	208.71	208.01	206.44	210.3	208.04	207.46	209.4	207.51	210.87	210.36	209.57	210.5	208.55	210.28	207.89	212.78	212.1	207.95	208.4	211.79	210.09	210.93	206.94	206.07	209.96	210.74	205.62	208.97	208.81	205.96	210.93	208.18	208.63	205.96
209.22	212.67	214.67	214.62	211.61	213.91	212.26	214.57	212.83	212.35	213.04	213.91	208.86	209.74	212.35	209.72	211.62	212.66	216.03	213.85	215.38	207.72	207.93	213.87	212.45	213.52	214.82	213.68	211.37	214.63	211.22	212.93	216.51	212.88	216.54	214.55	214.37	213.59	211.26	212.85	212.64	212.87	212.98	209.57	210.41	210.72	211.02	212.4	212.2	210.88
199.32	200.66	199.7	199.07	196.75	200.12	202.05	199.8	198.91	200.32	200.12	201.82	200.73	195.38	198.08	199.05	202.31	199.43	196.68	199.7	200.82	199.28	200.36	199.69	202.24	199.79	201.87	199.23	200.73	197.44	196.68	198.28	201.3	199.63	199.68	198.33	202.52	202.39	196.99	199.73	201.61	202.16	197.59	202.57	198.36	204.32	202.97	202.48	201.1	201.17
210.9	213.77	213.88	211.81	209.66	214.75	214.63	211	212.27	212.5	214.02	210.91	216.98	212.03	214.65	214.87	211.93	212.07	214.89	212.63	211.82	209.97	215.06	215.52	210.79	212.09	216.17	211.63	211.92	215.91	214.04	212.6	211.98	215.25	214.35	215.58	214.64	214.1	214.22	211.19	212.21	214.06	212.35	214.34	210.95	211.91	210.41	213.21	215.92	215.13
207.02	209.1	209.05	210.35	213.44	206.32	209.54	210.82	210.37	208.76	210.62	210.87	209.98	209.32	208.75	208.6	207.68	208.08	207.75	207.47	207.95	208.78	210.19	210.75	208.7	211.22	210.74	206.8	209.45	210.64	209.4	206.51	205.3	208.64	210.72	210.14	207.77	208.06	211.33	205.93	208.68	209.15	206.57	207.4	209.69	210.2	209.1	210.28	207.42	208.73
211.78	210.82	211.53	212.14	211.4	210.19	209.43	209.17	210.41	210.08	212.04	211.43	213.12	210.76	212.99	213.72	211.55	211.55	213.22	211.85	211.78	211.95	210.05	210.03	211.17	210.84	209.76	214.4	209.88	208.45	210.21	211.35	211.03	210.86	210.03	209.18	214.45	212.73	210.58	214.97	214.32	212.74	210.03	215.92	211.2	211.17	213.01	210.86	213.11	212.34
212.13	206.35	207.86	208.91	208.2	210.86	207.68	209.83	206.8	205.39	207.29	211.28	208.58	208.4	208.08	206.81	206.17	206.18	207.93	209.71	206.1	207.39	207.63	207.43	209.6	206.32	209.68	204.3	210.39	209.21	207.81	210.36	206.89	208.1	207.5	209.87	207.34	210.89	211.36	207.79	205.88	208.68	206.15	206.53	212.2	207.25	208.8	208.5	205.7	206.58
200.16	201.89	200.63	205.22	203.83	200.18	202.78	200.38	203.24	202.45	200.13	204.47	200.04	200.56	200.72	203.88	201.15	201.2	204.35	200.57	203.31	202.42	201.79	199.89	201.02	205.8	203.79	199.09	201.13	203.56	202.95	201.34	203.23	199.35	204.62	200.09	200.1	203.6	203.04	200.75	202.11	203.98	204	205.35	203.31	203.4	204.1	200.28	203.34	201.43
204.46	203.74	206.25	205.19	202.98	203.21	203.59	203.97	203.69	204.15	207	208.99	205.27	200.91	203.1	205.68	202.98	205.46	206.57	205.56	206.89	203.82	203.86	207.18	204.81	205.63	203.1	206.82	203.64	206.68	205.48	203.65	203.64	204.84	205.69	206.16	203.68	205.17	206.55	202.08	206.19	206.17	205.2	202.79	203.64	204.18	205.04	205.1	205.72	202.77
204.54	203.73	203.3	205.8	206.93	205.55	204.03	200.83	201.28	201.53	202.27	204.68	202.13	203.21	203.62	206.86	203.15	202.02	204.46	204.82	202.36	201.11	201.74	203.63	202.04	204.31	203.45	205.5	205.11	200.97	203.34	206.56	203.4	204.96	204.41	202.85	202.76	201.76	202.96	200.88	202.55	206.38	202.32	203.98	203.72	201.91	205.16	204.06	203.51	203.71
207.3	207.85	207.45	204.18	204.82	207.61	206.65	207.43	206.65	205.18	203.6	207.3	211.42	204.04	208.08	208.65	210.51	206.96	208.86	206.91	207.18	205.73	207.76	205.73	205.02	210.45	205.92	210.12	210.51	207.53	208.98	206.34	208.19	205.35	209.02	208.6	205.12	206.82	208.34	201.98	206.49	207.91	207.59	208.69	210.85	204.63	209.55	206.95	207.67	209.68
199.99	197.79	199.21	198.58	199.94	203.99	201.11	200.99	200.5	199.71	200.16	201.63	201.39	200.06	197.5	200.71	197.91	201.21	199.69	201.44	195.21	197.6	200.92	200.28	198.97	198.42	200.81	199.58	202.73	201.9	201.45	197.96	204.53	201.12	199.03	200.09	199.68	197.54	198.52	200.45	201.33	203.2	199.79	202.83	199.88	199.81	201.69	200.73	199.8	200.47
207.23	209.65	208.31	205.97	209.01	209.4	208.7	207.6	208.48	210.48	208.54	205.55	209.71	208.91	208.78	210.57	211.08	205.54	206.31	209.83	209.73	209.81	210.1	209.24	209	210.53	209.47	207.66	208.72	207.96	209.45	207.23	207.61	207.32	205.69	209.44	207.8	208.24	207.36	209.32	210.07	208.25	209.02	210.08	208.38	205.38	207.66	206.92	209.1	211.95
212.81	210.53	212.51	209.15	212.51	214.35	213.3	212.32	210.49	209.12	210.59	211.43	212.44	214.42	213.24	212.69	213.26	212.15	215.89	212.18	212.65	211.7	213.54	212.18	212.8	208.65	209.53	213.52	210.12	210.1	214.45	212.52	213.38	208.84	212.55	209.37	212.36	211.3	211.95	211.47	212.25	210.35	211.92	210.09	211.1	212	212.69	211.34	211.79	210.83
207.14	204.6	202.78	204.49	206.07	203.64	209.98	205.05	207.29	205.43	203.75	202.4	203.6	202.83	203.2	202.78	204.59	205.01	204.12	204.77	203.52	203.79	206.31	203.15	202.62	204.9	203.55	204.66	203.25	200.79	200.58	203.99	203.01	207.48	205.38	204	203.78	205.18	205.8	206.65	203.62	207.97	205.23	202.82	203.37	204	203.32	203.8	203.89	203.73
215.88	217.14	218.97	216.71	216.72	215.13	218.6	218.28	215.85	216.72	216.73	216.45	215.59	218.81	218.64	216.01	218.66	220.44	219.03	217.58	216.76	215.06	219.26	219.09	214.75	213.49	215.97	215.17	215.55	221	216.17	218.7	216.27	217.93	215.54	216.75	214.71	219.21	215.26	213.6	217.26	217.77	216.94	217.66	215.19	218.83	217.64	216.58	216.84	218.04
200.1	202.36	203.1	205.13	201.11	202.05	205.09	204.96	201.35	200.63	204.31	201.49	200.26	201.25	206.32	204.68	201.79	202.77	203.44	202.3	201.75	200.37	207.03	199.98	201.09	201.39	202.35	198.46	200.82	202.96	201.18	201.86	202	202.76	203.14	206.03	202.83	204.61	202.72	199.68	201.72	202.74	201.78	200.25	203.08	197.79	202.84	203.94	202.4	204.46
208.12	205.96	211.47	209.75	207.98	206.45	208.67	206.55	207.52	209.39	206.44	208.55	207.95	209.95	208.37	208.77	210.2	207.86	209.57	208.05	207.92	214.69	209.73	207.42	211.51	207.23	210.23	206.79	207.59	209.68	206.26	207.86	210.52	206.23	206.41	205.41	210.02	207.97	207.44	207.74	209.22	210.56	209.11	212.03	206.49	210.25	211.08	210.15	205.78	206.49
208.77	212.52	209.74	213.9	210.18	212.42	209.77	213.02	211.87	215.43	210.16	209.49	211.11	213.43	210.69	211.85	211.4	210.79	209.4	214.37	211.5	213.72	215.23	211.74	210.46	210.72	210.35	211.43	211.97	209.51	210.83	215.48	209.7	212.81	211.05	211.91	211.5	209.87	212.13	210.86	211.81	213.84	209.76	209.28	209.91	210.76	212.38	212.81	211.12	211.5
210.64	210.28	208.72	212.06	208.55	214.18	209.05	208.55	210.79	209.95	209.15	209.12	208.64	210.48	212.55	213.24	209.35	214.18	210.57	208.46	212.44	210.85	212.41	210.23	208.94	207.24	207.05	210.53	209.68	210.16	208.49	211.05	211.64	209.89	211.98	210.45	206.97	210.81	209.82	210.86	208.35	208.69	207.28	209.85	210.88	209.49	208.13	210.19	209.96	209.63
196.44	199.92	197.3	198.3	199.08	199.98	199.11	196.64	201.46	200.54	196.5	200.94	200.47	200.47	199.14	199.25	198.17	197.08	201.39	199.24	198.5	201.48	199.23	202.98	199.15	197.08	197.21	199.1	198.76	198.18	198.81	199.23	199.64	199.97	198.82	195.3	199.63	203.68	203.22	200.07	199.21	199.23	199.56	193.76	195.53	198.93	196.14	198.79	204.02	196.04
193.86	196.32	194.21	193.14	193.3	194.19	197.1	195.45	194	194.19	196.96	195.16	189.63	195.98	193.16	194.15	195.02	197.76	194.65	196.93	192.18	193.76	194.28	193.44	195.46	190.88	195.15	195.31	193.64	191.8	194.49	194.55	192.09	191.45	193.79	193.88	193.66	193.26	196.23	193.25	197.08	192.42	194.73	193.85	191.23	192.43	193	193.49	195.54	192.95
207.37	208.56	208.64	211.12	205.19	207.69	208.67	209.19	205.86	207.28	208.9	207.66	208.41	206.9	208.26	207.91	204.39	208	205.16	206.09	207.56	206.26	206.66	206.39	204.48	206.77	208.51	209.94	205.42	208.55	208.06	208.73	206.69	207.48	208.21	206.37	206.35	206.05	205.49	207.21	209.52	209.52	206.87	204.97	208.93	206.04	208.63	205.04	207.14	211.06
218.06	217.4	213.74	217.68	217.81	219.02	217.43	218.02	216.1	216.84	219.37	219.7	215.69	220.46	218.53	219.48	216.11	219.23	214.45	216.25	223.85	219.36	218.35	215.96	219.5	219.07	218.55	215.43	219.51	217.63	216.1	217.96	217.05	216.97	218.63	218	218.19	217.91	216.62	214.63	218.66	218.93	219.29	218.03	221	218.87	218.07	216.9	217	217.08
213.33	209.81	212.05	208.84	211.76	210.61	209.66	211.17	213.27	208.82	214.42	212.89	213.52	215.78	212.45	214.66	208.17	215.29	213.99	214.18	213.77	214	211.44	213.7	213.22	216.31	214	210.88	211.46	214.29	210.64	215.47	214.73	210.86	212.96	211.14	212.38	211.65	210.62	212.3	209.31	211.54	212.98	211.77	211.03	215.03	214.66	213.6	211.47	211.92
213.63	212.08	214.16	211.8	211.45	212.85	211.39	208.89	212.64	210.55	215.3	215.65	212.82	213.37	209.65	211.93	215.82	214.27	212.66	211.18	212.19	212.24	214.21	215.03	211.14	212.73	215.28	215.56	212.55	213.19	211.82	214.65	214.89	214.44	214.74	214.75	209.9	209.85	215.56	212.93	211.9	212.06	209.57	213.83	213.5	213.11	213.24	214.29	214.47	211.92
221.18	218.1	216.18	217.44	218.38	217.6	219.1	217.96	219.98	220.18	219.98	217.88	214.78	216.87	221.4	217.49	214.92	219.56	217.1	220.16	218.79	216.22	222.32	216.02	217.42	217.28	218.61	217.76	219	218.57	217.31	216.85	217.16	218.61	218.18	218.71	216.99	218.74	218.97	219.16	219.15	217.63	218.86	217.35	217.11	218.01	220.29	217.94	215.05	219.93
213.73	213.65	213.7	213.44	213.34	213.69	212.97	212.14	210.51	214.75	214.81	212.38	212.74	215.73	213.85	210.9	212.07	214.69	211.38	209.43	212.13	213.09	214.67	212.53	213.16	214.28	212.03	212.46	213.2	211.9	212.65	211.19	213.12	215.14	212.96	218.33	213.35	212.65	212.45	214.68	212.71	210.59	214.1	214.9	212.32	212.38	211.05	208.9	211.94	214.69
204.98	204.92	205.73	208.17	207.42	203.95	208.35	203.67	207.3	207.75	206.44	208.53	203.64	206.17	203.76	208.36	204.52	203.26	209.34	203.69	206.04	204.04	206.33	203.99	209.16	208.74	205.95	207.64	206.59	207.22	207.6	208.58	205.75	206.9	205.31	207.83	208.41	203.39	206.35	207.65	205.41	205.6	207.66	207.6	205.53	204.88	205.3	209.9	206.84	207.77
203.83	204.22	204.7	209.49	203.34	204.99	205.45	202.74	201.52	200.49	205.08	205.18	202.57	202.81	204.93	204.56	200.23	207.07	204.34	201.96	203.1	201.35	202.44	203.6	205.4	202.96	206.36	203.37	205.88	208.12	204.68	206.62	204.53	203.09	207.44	204.6	204.09	203.28	205.65	202.12	204.4	204.06	205.31	201.54	204.65	204.82	204.35	204.26	205.12	202.95
211.09	211.43	213.91	212.62	213.49	211.01	212.62	210.78	211.28	211.27	213.31	212.47	211.42	214.03	212.96	211.41	210.96	213.57	210.72	212.39	213.88	211.69	212.64	214.61	214.52	211.7	215.23	213.91	210.12	212.74	212.04	212.66	213.74	209.41	213.2	216.33	213.22	211.91	215.13	211.43	212.9	216.02	211.17	214.48	211.35	214.79	212.84	211.47	212.71	215.53
213.44	212.78	210.23	212.62	212.98	214.85	212.74	210.55	211.85	209.18	210.71	210.2	212.55	209.38	212.96	212.88	212.72	210.25	209	211.89	213.8	209.84	210.72	214.07	212.9	214.51	210.54	210.47	213.42	211.32	210.85	211.58	213.19	214.1	211.5	212.35	208.42	210.83	211.11	209.79	212.58	211.09	208.76	211.66	212.67	214.44	213.24	210.58	211.53	210.23
212.38	212.28	215.46	208.72	213.38	211.74	211.88	213.29	209.77	214.13	211.57	208.75	212.59	212.46	215.41	212.87	211.52	212.61	214.21	211.16	212.91	212.04	214.19	211.62	210.85	210.53	213.16	213.32	216.29	210.74	210.96	211.06	215.25	213.27	210.3	210.94	213.5	212.89	212.9	210.54	208.2	211.63	215.33	211.21	214.65	210.59	216.05	208.39	211.98	214.24
199.61	200.01	200.81	197.3	196.77	197.82	201.8	199.78	203.4	197	201.44	201.23	200.65	198.14	201	198.99	200.24	200.54	199.7	202.77	198.2	194.95	197.41	199.45	197.83	199.1	197.48	199.02	197.49	200.01	198.19	198.85	198.7	198.7	195.85	202.19	199.1	202.5	197.51	197.94	201.92	199.18	201.37	197.02	202.86	196.28	201.17	198.38	199.64	194.99
206.87	209.19	205.05	210.63	207.09	208.07	208.1	206.88	205.8	210.51	207.75	207.78	204.58	209.02	208.05	208.98	210.13	205.34	204.2	211.24	208.15	205.95	206.36	203.17	205.91	205.61	211.37	208.59	207.17	207.43	209.17	207.31	207.92	207.87	209.5	206.34	204.9	208.3	207.57	208.57	210.33	206.05	211.23	209.84	207.94	212.17	209.95	207.52	208.09	207.51
199.56	201.85	202.32	202.6	207.26	206.49	202.35	202.73	202.89	204.62	201.4	203.67	205.78	201.83	203.94	204.5	199.79	208.75	202.87	202.44	201.25	203.19	204.71	202.64	202.88	202.78	203.98	203	204.37	203.45	203.95	203.84	205.06	203.96	203.35	205.56	201.94	201.82	203.59	203.32	201.65	202.79	201.57	203.33	205.46	200.82	205.84	204.45	206.28	204.19
205.94	206.5	204.6	207.59	212.08	210.6	207.37	208.28	209.77	212.93	204.96	209.83	208.59	209.67	208.61	208.65	209.32	207.57	211.3	210.6	206.5	205.97	209.11	208.35	206.73	207.59	208.55	209.69	208.56	207.65	206.31	206.49	209.77	207.34	208.24	207.8	211.01	211.04	208.49	206.64	209.97	206.64	207.62	210.26	208.97	208.25	209.17	210.6	207.79	206.1
212.16	214.83	205.3	212.89	210.41	209.58	210.68	210.79	212.21	209.16	215.48	211.94	211.75	211.85	216.61	211.82	206.22	212.39	209.87	212.19	211.35	210.31	210.52	210.68	211.44	211.16	210.49	213.41	212.02	211.3	210.33	209.42	210.56	213.02	211.61	209.24	210.8	211.5	211.48	211.79	208.43	211.5	208.47	213.05	211.52	213.03	213.16	211.86	213.34	213.48
209.75	206.06	209.15	209.89	208.75	210.62	207.28	208.97	209.36	211.34	207.82	208.18	204.4	210.92	209.62	207.86	209.94	208.07	206.87	210.16	206.79	206.08	211.86	210.47	210.52	208.23	209.23	210.18	207.46	210.22	207.14	210.82	207.61	207.03	205.25	211.79	209.75	210.44	208.21	211.51	211.29	209.94	209.16	209.39	205.44	211.83	211.9	205.57	207.59	208.67
208.07	207.51	205.17	209.68	206.88	206.62	211.08	208.68	208.24	208.45	208.02	206.21	207.73	207.68	209.63	205.76	206.36	207.9	212.02	207.81	206.64	207.11	211.19	206.22	207.71	205.97	208.31	207.15	207.46	208.34	207.24	208.75	208.04	205.86	208.83	208.82	208	206.3	207.87	206.84	205.56	208.22	204.98	204.43	206.76	207.29	205.79	209.02	210.81	208.82
199.09	205.77	204.06	203.99	201.92	203.66	203.43	204.34	205.81	204.71	202.58	206.36	204.02	204.61	203.22	204.45	201.53	205.92	201.04	203.37	204.82	201.39	202.6	203.8	200.48	204.76	201.36	202.85	206.54	200.04	203.37	203.4	200.83	201.49	204.03	200.95	207.2	206.13	204.42	203.03	201.96	203.24	205.02	202.53	203.73	202.77	201.38	202.2	201.94	201.72
213.52	212.37	213.03	214.19	210.19	212.45	212.28	212.31	212.68	214.15	212.02	212.95	211.01	216.4	212.43	215.27	213.03	212.29	209.66	208.58	213.25	211.78	212.82	212.99	213.18	215.69	210.33	213.5	211.63	212.74	211.17	211.29	213.27	211.1	211.18	213.98	214.33	211.2	211.9	211.46	211.63	212.49	214.83	211.37	211.29	211.66	215.6	213.62	212.82	212.8
209.73	207.38	208.43	206.94	207.9	207.08	208.53	206.72	208.16	206.73	209.16	208.42	205.26	206.94	207.95	208.88	207.51	206.68	209.97	206.84	208.35	207.72	208.76	211.84	207.27	205.22	208.71	208.74	211.27	209.51	205.84	208.4	208.49	204.88	206.11	207.74	210.39	206.37	205.14	208.42	205.08	210.13	209.7	205.58	206.96	207.1	207.18	209.05	206.42	207.67
198.62	197.11	200.37	198.08	200.53	200.7	197.91	201.49	202.83	198.23	201.12	200.58	201.79	201.74	203.04	198.95	203.03	198.44	200.52	200.87	199	202.14	198.78	200.51	200.86	200.53	202.87	199.05	196.13	201.03	198.71	201.54	199.55	200.2	200.7	200.15	198.43	200.75	196.05	196.83	200.39	200.55	198.19	200.99	200.03	197.08	200.46	199.12	201.68	200.66
209.65	211.72	209.9	211.77	210.56	212.42	212.11	210.32	214.72	209.96	210.9	211.54	211.77	210.91	212.83	210.33	211.93	214.66	210.14	211.49	212.86	212.92	210.17	213.33	209.35	215.73	211.17	210.86	211.53	212.74	212.69	211.37	213.32	212.82	209.29	214.64	212.74	210.64	212.2	210.85	210.76	208.96	212.4	208.89	211.71	210.94	213.07	209.39	209.08	212.54
202.82	206.41	204.68	204.9	204.35	208.22	202.17	207.06	205.41	204.93	205.74	207.35	206.14	204.27	202.63	204.82	207.01	205.66	204.84	208.02	203.79	201.22	204.1	205.34	202.14	203.13	203.3	202.29	205.99	204.86	201.86	204.21	204.49	202.12	204.36	203.76	206.61	202.91	207.89	203.39	205.06	203.05	203.04	204.39	203.03	203.32	200.59	204.99	205.93	205.62
197.58	200.62	202.47	202.9	201.51	202.01	199.3	196.21	198.2	197.8	202.34	199.18	197.93	200.35	200.68	199.52	202.25	200.95	200.93	198.59	197.24	200.72	202.5	198.99	199.5	199.42	197.95	202.13	197.78	197.61	199.55	197.8	201.92	199.82	198.81	201.09	197.63	200.93	199.27	198.4	200.3	196.77	198.15	199.68	200.99	199.94	195.91	201.18	201.94	201.19
195.28	200.7	196.14	202.06	199.9	199.82	197.31	200.18	201.14	201.64	197.79	203.46	198.34	201.71	198.95	197.43	196.36	200.22	201.29	199	199.47	199.18	198.5	197.87	197.61	200.28	200.97	199.01	202.3	197.08	199.83	196.85	196.63	203.18	200.23	197.89	197.13	201.15	197.2	202.64	200.32	197.89	199.24	200.96	197.02	198.32	200.91	199.45	198.93	200.07
212.21	212.09	213.39	211.37	213.33	210.41	213.49	211.83	211.11	213.15	209.82	213.13	209.98	211.96	213.31	213.05	209.49	208.21	214.49	209.09	211.22	209.78	212.42	212.38	211.66	215.13	212.47	211.59	208.52	211.58	210.18	209.68	211.4	213.4	211.31	209.43	211.14	214.3	213.48	211.15	211.23	214.61	211.51	215.16	209.66	212.92	211.95	213.05	214.17	210.42
211.29	209.64	207.48	206.25	209.55	207.96	205.2	209.65	209.17	207.3	211.12	208.17	209.91	208.59	209.77	211.71	207.94	207.83	206.17	208.61	209.38	209.02	210.88	212.52	207.36	209.76	211.69	207.28	211.22	206.69	209.58	205.93	209.26	207.85	209.16	210.16	213.74	208.84	207.59	212.04	208.6	208.84	210.34	206.05	211.57	206.8	209.07	205.99	208.31	210.89
220.46	218.04	214.59	220.24	215.18	217.82	216.13	216.03	216.16	215.59	217.53	218.69	219.36	214.57	215.64	218.45	216.89	216.76	217.58	214.1	217.91	217.49	218.59	217.55	217.07	214.6	216.9	215.81	214.62	216.61	216.91	218.38	217.29	216.91	217.07	220.74	215.75	216.02	217.1	216.2	214.26	215.39	215	217.04	217.1	216.28	220.21	215.88	218.1	215.82
206.41	206.55	209.63	203.32	207.24	207.19	207.23	207.64	208.22	208.95	208.88	208.28	202.7	207.97	205.06	209.65	208.13	208.26	209.43	205.35	205.75	208.37	205.93	209.36	207.22	207.8	208.81	204.24	206.93	207.03	205.23	207.07	208.34	204.01	206.31	203.88	205.89	209.15	208.06	207.7	205.6	204.3	206.6	205.4	204.79	202.4	206.02	206.2	209.44	208.39
205.47	204.97	205.23	208.66	209.39	204.79	205.61	208.47	206.99	206.86	203.97	209.04	209.91	205.73	209.25	209.73	209.61	207.59	208	207.26	210.17	205.25	207.44	207.16	210.92	208.78	208.1	204.06	207.99	210.79	208.33	206.43	206.93	206.29	207.6	205.59	210.48	206.21	208.61	206.68	209.47	210.43	207.12	205.26	206.82	207.5	209.29	205.49	206.81	206.19
197.38	201.96	198.05	200.18	199.57	204.11	197.71	200.48	198.68	198.4	201.78	199.46	200.71	201.12	195.94	196.18	198.31	199.65	196.53	200.87	197.94	198.63	201.41	196.99	200.47	200.28	199.67	198.54	201.11	198.94	201.89	199.4	200.08	201.88	198.5	198.74	200.63	200.35	197.54	199.25	200.32	200.75	198.28	199.67	199.64	200.78	199.5	200.45	200.48	198.12
210.78	208.42	208.75	209.7	209	206.31	209.06	209.66	209.65	207.64	207.08	207.71	205.29	209.43	209.22	208.74	209.31	208.86	209.59	207.95	207.24	208.18	210.85	208.71	204.91	211.65	206.75	209.98	207.46	210.1	207.21	211	205.14	209.03	210.2	211.59	208.83	208.28	210.62	210.67	208.02	207.08	209.22	209.42	206.38	210.16	208.93	210.79	207.7	209.8
204.4	201.83	202.63	204.16	204.9	205.17	203.07	201.42	203.31	199.47	204.98	205.16	203.78	200.44	202.64	203.54	204.55	206.35	203.31	201.88	201.11	203.28	204.52	205.33	201.29	201.12	205.92	203.74	203.49	203.88	201.44	205.3	206.14	202.09	204.92	203.37	203.48	204.21	204.01	204.35	202.6	204.24	202.87	204.29	201.54	204.37	205.57	204.11	204.2	202.89
204.89	207.27	203.28	201.02	202.92	204.03	203.05	205.01	202.38	204.39	202.98	201.3	202.55	203.68	206.15	202	203.78	202.72	201.97	200.48	204.01	202.11	202.2	205	205.48	206.07	203.87	201.36	201.91	204.21	206.88	203.25	202.5	205.68	204.04	202.34	206.36	206.49	201.98	204.98	204.58	203.06	204.34	201.05	201.63	204.04	200.63	204.99	199.65	200.78
213.13	212.37	212.86	211.21	216.08	212.96	211.32	212.07	211.03	211.91	215.18	213.22	212.69	214.21	214.94	211.48	212.98	211.31	213.18	216.56	211.69	213.98	213.93	214.78	211.94	214.98	211.23	211.17	214.67	213.08	213.17	213.11	213.11	213.76	212.82	209.93	212.51	214.39	212.31	213.61	214.42	210.52	208.99	216.97	212.9	213.39	210.79	213.08	214.11	208.76
208.93	208.65	210.29	208.52	209.34	211	210.37	209.68	210.15	206.82	208.19	209.37	208.51	206.75	208.13	208.4	207.2	212.16	208.45	207.46	206.7	208.59	208.03	208.46	207.71	211.65	209.67	209.02	205.85	208.96	208.95	208.52	207.12	210.44	210.52	208.42	209.34	209.37	209.11	207.58	209.88	210.83	207.75	211.22	210.17	208.2	207.59	207.89	211.26	206.7
208.72	209.03	208.34	207.08	209.88	208.24	207.98	207.56	208.34	206.41	205.6	206.7	206.34	210.09	206.47	208.1	211.21	209.73	208.6	208.57	208.5	206.87	210.93	208.33	208.75	208.65	209.53	206.64	210.46	207.65	210.49	209.4	210.11	207.75	209.04	211.32	207.1	206.74	210.32	209	206.77	210.03	210.12	209.29	207.71	208.03	206.25	212.12	210.09	208.18
207.69	206.93	204.44	209.42	207.73	207.63	211.23	206.47	207.32	208.51	207.14	210.49	207.55	208.88	205.26	207.42	207.52	209.64	208.49	210.98	211.92	206.58	203.74	208.06	205.45	205.56	207.18	206.4	208.27	207.63	208.17	206.06	211.11	205.53	210.25	207.8	210.41	205.96	208.46	206.65	207.22	210.05	205.8	208.15	207.31	207.09	204.36	206.53	206.71	208.51
204.25	207.18	206.43	205.56	208.93	205.38	205.94	204.96	206.86	205.17	204.04	208.02	205.3	207.05	204.99	207.98	204.93	207.02	204.73	206.14	207.65	208.13	208.08	208.15	207.26	209.97	209.44	207.82	205.62	209.76	206.51	208.93	203.4	206.22	207.46	207.33	206.13	209.62	206.65	204.1	202.22	209.28	205.26	206.02	209.86	205.58	204.78	206.47	205.72	205.47
210.8	213.52	213.48	212.98	212.02	212.51	211.75	213.09	207.75	209.06	211.84	211.13	214.72	213.07	211.57	211.79	213.01	211.42	212.38	212.73	211.7	213.41	211.83	211.61	211.23	210.22	211.28	210.18	210.6	211.74	210.8	212.45	210.5	211.03	211.85	211.58	213.47	213.54	209.23	212.97	210.53	212.55	210.56	212.7	212.47	214.44	212.54	214.15	210.74	210.59
208.98	213.01	212.4	207.56	213.26	211.6	210.86	211.31	213.76	212.64	212.92	209.79	211.81	210.83	211.27	212.28	212.24	209.51	211.38	211.7	211.85	213	211.97	211.75	213.88	211.26	214.82	214.86	210.03	207.94	210.17	211.48	209.69	211.74	209.72	215.22	214.51	211.9	212.4	212.46	214.52	212.1	211.67	213.65	210.5	210.69	209.91	212.13	210.07	209.5
200.59	204.08	203.22	203.77	200.14	205.93	205.36	203.56	203.91	206.26	205.74	205.64	204.29	204.05	204.99	207.87	206.95	205.36	202.48	202.71	204.26	199.08	200.79	199.96	203.5	201.08	203.75	201.13	202.99	202.67	203.09	204.43	204.11	203.4	200.82	206.55	204.85	206.62	204.04	205.43	207.53	203.63	200.54	201.14	205.26	204.21	204.22	203.31	204.66	203.94
209.08	208.09	209.35	208.72	209.48	208	210.18	209.4	212.61	208.61	208.64	209.65	210.57	210.4	207.3	209.93	210.17	210.05	208.07	208.84	207.64	208.74	209.64	210.42	208.74	208.28	211.76	211	209.11	209.51	206.51	206.29	208.53	207.83	209.74	207.01	207.66	209.06	209.66	207.8	209.27	208.88	207.58	208.28	208.71	211.54	209.17	206.05	206.28	208.95
210.27	215.51	211.98	210.47	213.72	212.94	213.42	210.67	212.58	208.66	213.51	209.97	212.33	212.86	211.63	210.28	214.48	210.7	212.65	212.49	213.19	212.21	208.32	212.84	213.98	213.02	215.18	210.94	210.21	213.08	209.7	212.66	213.88	213.1	207.38	216.08	212.33	210.42	210.69	215.34	213.38	210.73	209.66	213.66	213.56	214.91	209.79	213.99	212.93	212.07
202.02	202.41	202.55	201.15	201.53	205.02	201.43	199.01	201.64	202.06	201.09	199.84	204.3	200.25	204.88	201.73	201.18	204.72	204.67	203.77	203.95	200.75	199.83	201.03	204.04	201.69	201.61	200	201.11	204.61	203.21	203.13	204.84	201.99	203.17	204.89	201.33	199.75	201.25	198.33	198.92	202.73	202.4	202.04	202.18	202.71	203.73	203.77	201.06	204.16
203.11	205.15	207.19	200.71	202.07	203.93	203.01	203.94	205.87	205.27	204.89	202.5	204.14	206.7	205.79	202.63	203.15	203.3	203.02	202.52	206.69	202.4	204.73	204.71	205.65	202.85	202.97	207.53	200.4	203.53	203.07	205.46	205.77	201.96	204.28	203.86	203.16	205.54	204.64	203.03	203.86	203.58	200.61	207.3	203.49	203.08	205	203.52	205.15	203.32
213.22	215.26	212.52	211.77	212.54	212.01	212.31	213.38	214.13	214.75	214.27	214.27	214.78	213.47	211.75	214.73	214.32	208.17	212.59	216.28	214.18	214.16	214.44	215.9	212.81	215.69	213.92	215.11	212.28	214.3	214.75	218.22	215.29	214.25	212.58	213.32	211.5	212.91	213.25	212.21	215.3	209.61	210.36	213.16	214.37	213.62	216.58	217.3	212.61	213.85
203.34	201.8	201.19	204.57	208.46	202.13	204.22	205.08	205.54	204.4	207.19	203.88	208.81	202.36	204.27	204.2	203.38	205.37	205.56	204.06	204.97	205.68	203.91	201.92	202.11	207.15	202.55	202.28	203.04	203.55	201.45	206.91	204.17	202.5	204.51	203.49	203.4	203.18	202.56	204.62	205.27	202.7	206.15	203.06	205.81	201.61	200.37	204.58	201.52	202.9
210.05	211.26	213.86	212.43	213.52	210.64	211.92	211.37	211.18	212.68	210.21	210.34	213.36	210.02	210.58	210.23	211.12	211.05	212.51	214.1	207.09	214.57	212.99	214.02	210.59	211.44	210.36	211.52	214.39	209.59	206.89	211.94	214.1	214.19	214.32	210.89	211.7	215.37	210.93	212.53	211.78	215.48	213.87	210.15	212.23	212.42	211.44	215.48	209.39	213.07
204.46	202.55	202.56	201.47	199.13	204.27	200.66	204.86	200.94	202.4	200.19	203.79	204.04	203.47	201	203.03	202.49	201.07	203.7	204.23	205.13	202.8	200.01	204.38	202.68	202.19	202.05	202.2	201.14	203.93	204.09	202.15	204.41	202.67	207.5	201.26	198.97	205.45	201.48	204.46	206.23	203.45	202.5	200.68	206.15	203.65	204.4	202.23	203.68	203.63
204.94	205.3	202.7	204.6	203.74	199.67	204.89	203.59	203.8	205.05	207.08	203.69	203.84	201.48	202.89	203.04	203.74	203.67	204.38	202.83	202.77	205.77	202.9	202.13	205	202.35	201.34	204.13	201.5	203.63	202.83	204.16	205.35	199.22	202.2	202.85	204.17	205.14	201.73	205.31	206.58	202.97	201.12	203.34	203.88	203.01	201.95	203.36	206.18	204.43
209.71	213.48	211.61	210.98	210.69	209.9	211.9	209.93	211.32	211.01	209.47	213.08	212.78	210.07	212.29	213.23	205.59	214.15	211.27	210.42	215.47	213.23	209.35	212.56	209.6	214.03	210.9	213.22	211.14	210.26	213.28	210.83	212.29	212.92	212.69	212.83	211.65	211.12	209.36	209.68	211.81	211	213.69	212.52	213.48	209.48	210.68	213.56	212	212.15
200.53	197.27	201.67	201.29	199.28	198.87	200.8	199.42	199.9	201.15	201.54	199.91	202.7	202.59	201.82	201.12	199.5	200.11	204.65	197.78	202.8	202.33	199.09	197.84	205.27	199.95	200.74	198.77	203.95	202.88	203.01	200.68	199.74	200.17	202.4	200.36	198.74	202.25	198.71	199.12	203.65	201.81	200.49	198.62	201.11	197.23	200.45	198.8	196.35	199.17
214.41	214.5	212.33	212.65	212.65	210.89	212.27	212.47	215.44	214.44	214.44	212.93	215.81	213.3	214.29	212.14	214.37	216.89	213.62	213.22	210.88	211.45	213.71	216.05	210.81	212.81	213.02	212.55	212.19	211.6	215.25	214.56	213.21	213.91	216.78	213.76	211.18	211.46	212.72	214.77	216.63	210.37	213.91	215.98	213.16	211.88	214.52	216.29	212.15	217.01
200.69	200.42	204.09	206.69	202.63	199.53	201.85	199.81	206.99	197.9	203.73	201.69	201.45	201.89	200.91	200.98	205.61	201.59	201.22	201.29	201.18	203.2	200.72	201.43	202.61	203.74	200.77	203.05	204.94	203.11	203.72	205.83	203.04	201.75	205.36	202.2	197.64	203.84	202.58	202.09	200.87	203.78	201.01	200.22	199.63	205.61	202.03	202.17	201.72	202.85
216.59	215.42	218.31	215.08	218.82	220.36	213.53	215.79	217.68	220.88	218.74	215.73	217.05	216.08	215.31	216.06	216.79	211.47	214.54	216.1	221.91	215.77	216.19	217.48	217.81	215.37	216.02	213.45	217.33	216.66	217.5	218.57	217.37	218.96	216.78	218.07	215.92	217.94	215.45	215.09	216.43	216.54	218.27	220.34	218.85	213.2	217.91	219.44	218.17	218.86
207.95	206.97	208.67	208.83	209.13	209.26	210.24	208.35	209.85	210.15	207.98	208.02	208.68	211.86	209.87	208.02	209.22	204.2	205.38	211.05	206.76	209.46	208.77	211.46	212.54	209.59	208.89	206.54	209.82	205.34	211.79	208.45	206.24	205.6	209.73	205.18	206.35	208.66	208.15	208.38	209.05	209.21	210.76	209.31	207.44	209.19	210.54	211.85	207.1	206.39
207.51	205.67	204.63	208.1	202.88	205.82	206.38	204.15	200.58	207.21	203.69	204.98	207.08	207.36	207.28	207.78	203.5	208.39	206.34	203.54	207.44	205.61	202.46	205.11	204.85	202.57	203.69	204.05	204.64	207.12	205.58	202.6	208.12	202.61	204.36	207.15	208.1	203.13	205.3	204.78	201.8	201.97	207.99	206.67	203.61	206.14	206.46	204.77	204.24	206.02
208.7	211.68	207.95	211.79	210.84	212.29	211.36	211.45	211.89	208.85	214.82	211.1	211.98	214.17	211.19	211.34	210.47	211.87	212.18	212.88	207.78	211.73	212.07	210.18	213.98	212.96	213.63	211.4	214.59	213.32	212.43	214.28	210.41	206.68	214.78	211.09	207.08	211.01	211.77	213.29	211.4	211.22	210.25	211.86	208.68	210.73	209.13	217.8	210.06	211.96
206.09	207.15	209.49	207.65	208.95	207.97	207.41	208.26	205.77	207.79	205.95	208.41	206.81	204.45	204.52	206.82	206.3	208.73	206.86	209.41	207.96	208.58	210.51	207.46	209.48	208.69	206.17	209.02	204.95	208.62	208.9	209.16	205.47	209.45	207.82	208.44	210.65	204.84	208.52	206.59	208.58	206.62	206.35	207.72	205.89	206.52	210.64	207.56	206.69	207.15
210.86	213.06	211	208.98	211.58	213.17	212.09	213.15	212.74	211.08	212.27	213.11	210.47	212.16	211.04	210.65	209.76	210.81	212.77	211.27	212.78	207.06	210.12	211.77	208.2	211.84	210.66	213	210.75	209.72	210.21	215.38	213.06	213.65	211.93	211.45	212.2	211.52	210.92	213.16	214.07	208.87	211.62	211.69	209.46	214.15	210.6	207.74	213.01	210.35
204.99	201.45	206.13	202.05	202.93	203.1	203.04	206.19	201.85	204.58	203.38	202.07	205.27	202.52	204.02	202.03	203.9	202.32	203.14	203.32	204.23	203.48	203.38	203.12	201.96	200.95	200.01	206.5	204.53	203.99	200.35	200.97	201.37	203.65	203.62	203.84	201.33	202.39	202.92	203.25	203.6	203.99	203.62	201.43	205.22	202.44	202.31	202.63	200.14	199.26
203.74	206.46	203.88	200.48	206.46	206.59	205.95	207.09	205.72	204.07	203.14	206.96	202.19	205.82	208.14	206.56	204.57	202.94	206.84	206.01	202.26	203.97	205.23	205.58	206.27	206.97	200.99	201.98	204.76	206.2	203.4	207.51	206.33	205.68	204.58	201.9	203.45	200.31	205.63	203.43	203.71	205.73	205.59	204.22	208.12	203.55	205.59	203.82	205.98	208.01
202.57	208.13	207.04	207.43	204.17	203.71	209.99	203.42	205.7	204.79	207.37	204.11	205.95	206.44	207.23	204.02	204.58	204.68	205.48	205.72	204.23	206.06	206.15	206.66	203.82	208.56	204.15	201.94	202.84	203.35	206.33	205.89	203.99	205.1	204.37	205.41	204.28	204.63	208.14	206.03	206.95	200.02	203.36	204.47	203.47	203.53	203.05	204.41	206.44	201.91
202.39	203.67	202.7	204.63	204.66	204.32	203.77	203.88	203.55	205.1	204.16	200.17	207.79	203.43	205.56	206.83	202.07	206.11	204	203.28	203.34	200.94	203.15	203.35	200.51	200.78	205.7	205.09	204.64	200.65	205.7	201.44	202.96	204.96	205.42	200.9	201.49	202.65	207.76	204.46	205.79	202.6	206.62	201.2	203.07	200.65	205.11	201.51	204.98	202.84
204.25	205.31	202.57	203.76	201.66	203.97	205.91	201	204.66	201.46	199.54	203.87	201.48	198.95	207.62	199.85	200.96	203.07	200.07	206.41	199.17	200.44	206.57	203.06	200.71	201.67	204.13	202.68	204.14	205	201.6	202.47	200.27	204.81	200.83	203.28	205.84	201.83	202.48	205.55	203.58	203.36	206.54	204.64	204.6	205.66	202.1	203.35	203.82	205.15
207.42	208.7	208.15	207.6	208.64	209.53	212.69	208.4	207.5	208.03	206.64	209.07	208.76	209.55	205.86	206.68	210.93	210.15	211.98	209.62	208.03	209.9	207.28	209.21	210.14	206.98	208.76	210.64	208.35	210.57	207.99	209.89	208.46	208.31	207.1	209.83	208.27	210.08	209.87	210.97	211.14	211.77	212.33	206.36	210.09	206.69	212.08	206.73	209.53	206.75
203.8	204.87	202.2	205.2	204.35	203.64	198.73	207.61	201.1	203.89	204.5	204.49	202.86	206.21	202.76	202.62	203.64	201.21	201.01	205.3	204.87	202.64	202.53	205.79	202.48	203.96	202.42	200.95	200.2	204.47	203.98	206.1	204.24	202.77	204.8	203.36	202.9	203.69	205.5	202.06	203.59	203.92	204.58	202.68	200.54	205.06	203.1	204.73	205.35	200.58
208.85	208.5	207.32	211.22	209.58	209.41	207.42	205.95	208.07	208.91	209.07	207.65	209.82	206.28	208.79	209.43	207.73	211.33	211.41	208.99	206.86	207.28	212.96	208.47	210.03	207.25	208.69	206.81	208.5	207.04	204.87	206.05	208.44	208.99	208.53	208.8	203.53	210.27	208.79	207.65	210.58	209.48	205.02	206.81	209.13	210.98	210.3	206.62	208.76	207.64
213.99	215.88	212.38	215.86	212.81	210.26	212.32	214.63	211	212.39	212.62	212.65	214.09	213.47	210.84	212.86	214.93	212.38	213.44	217.14	214.68	211.52	212.91	211.07	211.69	209.78	214.01	214.25	213.37	218.09	213.77	212.27	214.47	217.07	213.4	213.77	211.9	212.51	212.71	211.12	214.2	209.93	213.66	210.5	214.97	214.55	215.17	214.01	214.08	211.72
215.97	218.81	220.58	219.68	217.16	219.76	218.6	217.91	216.79	215.71	215.97	215.03	219.23	217.91	214.47	213.66	215.12	219.44	216.85	217.12	219.07	216.53	217.64	220.02	218.6	217.11	218.38	216.94	215.07	217.1	219.65	217.4	219.09	219.06	217.4	218.34	215.91	219.29	215.69	211.8	218.29	217.88	214.18	215.96	216.07	215.43	216.65	217.09	215.47	216.76
197.5	201.23	199.29	204.1	202.6	200.45	200.48	199.71	199.92	200.41	196.97	202.78	199.7	201.3	199.96	200.07	201.4	199.25	198.63	200.55	201.99	199.78	200.49	200.43	203.8	197.9	201.39	201.12	200.66	201.38	198.49	198.52	200.11	199.98	200.68	199.68	199.61	198.74	200.81	205.6	201.29	204.16	198.93	200.38	204.95	200.47	200.63	202.51	202.89	201.03
197.39	197.04	197.82	200.92	198.52	199.26	200.87	200.93	200.23	197.16	200.47	197.03	196.07	197.73	195.27	195.75	199.53	198.2	198.51	198.79	198.27	197.68	197.94	200.3	198.17	199.4	197.66	197.77	201.3	198.51	203.62	201.42	198.72	198.22	199.51	196.24	199.68	198.09	200.35	201.05	199.48	197.36	198.13	198.61	198.37	196.51	199.15	200.29	198.41	196.35
196.74	200.09	197.08	195.95	198.89	198.21	202.32	194.62	197.01	199.21	197.58	195.95	198.69	197.12	196.86	198.62	198.53	201	199.59	200.29	197.48	197.81	196.18	198	196.26	198.04	198.59	198.32	196.46	196.66	200	197.29	198.25	196.85	198.55	197.78	199.57	199.99	202.47	197.12	199.99	197.22	201.3	200.07	199.97	195.34	199.38	198.53	198.88	198.94
214.26	213.95	210.51	212.16	208.79	210.6	210.73	209.62	209.75	206.49	211.57	208.49	209.89	209.53	209.74	209.04	207.57	208.36	208.6	210.38	207.95	210.11	209.38	207.83	209.2	211.69	209.02	209.05	208.76	207.01	212.16	211.61	206.27	207.98	211.6	208.04	211.64	211.84	207.65	208.1	209.45	209.03	205.81	211.53	211.29	211.92	207.2	207.62	209.67	208.46
204.11	203.34	206.37	204.37	202.86	199.87	202.53	204.48	201.94	205.26	203.47	200.2	202.04	206.12	204.86	201.66	203.56	205.75	206.46	203.63	203.87	205.69	202.9	205.51	205.37	203.54	206.23	205.49	206.5	205.31	203.61	203.06	202.46	201.71	204.21	200.99	202.67	206.76	202.65	203.4	207.9	204.39	203.41	203.65	202.23	203.26	205.57	205.69	204.89	205.72
203.35	204.34	202.75	202.96	203.01	204.53	202.34	202.33	201.54	200.17	201.51	201.66	201.94	204.18	203.31	200.84	200.92	200.55	201.73	203.04	199.34	203.18	205.13	200.77	201.64	201.59	203.81	203.44	201.6	205.68	201.45	199.17	204.14	204.72	203.41	204.89	200.69	202.28	200.22	198.19	206.03	202.3	202.4	201.75	202.06	202.52	202.03	202.01	206.55	202.44
204.42	207.04	207.38	208.51	209.29	205.58	209.95	208.02	209.73	207.38	207.49	209.75	202.06	205.7	209.31	206.8	205.94	206.85	208.09	205.45	204.05	210.47	206.09	207.13	207.55	206.98	208.69	203.54	205.83	205.33	206.28	208.38	205.79	205.6	209.63	204.58	206.68	203.7	206.64	206.98	206.21	206.05	208.08	204.23	204.37	205.69	209.45	207.94	205.79	207.13
202.96	205.13	204.48	204.62	202.3	202.02	205.31	201.54	205.86	206.13	206.21	202.9	202.65	203.43	203.76	204.85	203.02	202.78	206.46	204.6	205.6	205.32	205.59	204.89	205.85	203.79	206.01	202.75	200.7	203.63	202.11	201.5	206.86	203.5	200.72	201.02	204.83	202.72	205.67	202.74	207.32	203.18	205.79	204.23	202.94	201.61	204.1	201.65	203.97	203.43
215.52	215.43	216.34	217.62	211.97	213.42	219.02	217.38	214.75	216.07	213.68	216.25	215.68	216.87	215.47	214.35	216.89	216.35	217.3	216.88	215.26	216.3	216.83	213.79	215.63	218.79	216.11	218.46	213.8	217.18	219.56	218.98	221.05	216.05	214.15	218.22	214.25	215.44	219.74	217.74	216.74	218.56	216.23	215.28	216.15	215.85	218.62	216.65	218.03	217.59
218.22	212.26	217.75	217.89	215.03	217.39	217.23	214.96	216.76	216.45	217.44	220.13	220.27	218.14	214.64	216.87	219.5	217.93	214.97	217.22	218.05	214.85	214.48	218.05	217.06	217.76	215.48	218.19	218.19	218.81	215.76	215.8	217.98	219.85	218.54	218.17	219.22	219.94	217.07	216.79	216.64	217.32	215.09	217.82	216.26	218.44	214.83	216.37	217.91	217.21
205.3	207.71	208.97	209.85	211.28	205.26	208.2	205.78	208.44	207.22	208.31	207.07	209.49	208.36	206.5	206.13	209.47	206.36	207.57	210.91	207.82	211.98	206.52	207.74	209.9	210.6	207.96	208.74	209.26	209.98	208.57	208.49	211.17	208.29	210.73	209.05	208.03	207.09	208.86	208.68	209.52	207.76	207.64	209.2	206.99	206.11	208.66	208.47	208.2	206.35
214.03	214.29	212.52	215	213.03	213.76	215.98	213.05	215.83	216.19	213.02	213.72	215.81	217.24	211.52	214.23	217.08	214.78	216.87	211.94	213.71	211.24	213.49	216.35	213.72	212.09	217.76	215.1	212.37	211.52	213.37	215.05	214.95	215.35	213.94	213.11	217.08	211.17	212.42	215.57	211.46	212.27	213.54	213.31	211.68	211.09	214.09	213.63	213.41	211.97
203.6	203.91	202.34	200.45	203.03	202.47	203.11	204.69	205.04	205.15	205.12	206.04	201.43	204.28	201.51	204.19	205.42	205.16	207.15	206.27	207.56	204.88	203.68	203.54	202.3	204.64	204.64	204.98	205.68	206.84	203.66	204.61	205.77	201.86	205.76	205.56	205.41	205.11	203.12	202.89	205.7	201.15	202.82	204.12	206.56	202.91	204.54	204.36	205.52	205.11
201.52	202.86	204.22	203.53	203.97	205.53	203.28	202.78	200.63	202.33	202.96	204.45	203.22	200.83	203.6	203.78	202.09	205.78	206.41	203.38	205.02	205.84	203.75	205.28	204.93	202.4	204.69	204.49	201.14	204.84	200.13	204.11	204.31	201.31	201.11	205.17	203.2	200.39	201.77	204.19	200.03	205.47	200.54	199.97	200.35	204.75	202.77	205.6	201.52	203.05
215.2	210.27	215.51	212.5	213.06	216.16	210.54	210.51	212.52	210.1	213.38	210.07	210.51	210.58	211.29	212.51	210.73	211.67	215.3	214.27	210.28	210.24	212.13	211.13	213.76	214.18	212.53	211.39	213.19	212.41	211.27	212.75	210.73	213.42	211.81	211.94	211.64	210.47	215.53	210.97	208.46	209.93	213.12	212.5	214.07	209.59	210.6	211.21	210.46	211.5
199.22	195.37	196.04	197.8	195.25	194.87	193.01	195.94	196.44	194.09	192.22	198.73	195.1	195.19	193.34	195.3	198.39	193.49	193.74	193.94	195.72	196.67	193.36	197.04	194.76	194.53	196.51	193.26	193.36	193.06	198.73	193.2	196.86	194.48	194.28	195.57	193.05	194.37	197.99	195.46	195.77	192.49	197.78	194.1	196.51	193.78	196.48	193.27	196.63	194
202.62	205.12	203.55	205.95	204.9	203.53	202.39	205.58	202.85	203.98	203.99	208.53	205.4	205.02	203.91	202.93	204.43	206.34	202.91	203.78	202.92	205.96	205.48	203.14	205.02	201.87	201.44	204.97	204.09	203.34	201.5	202.56	204.38	202.03	205.52	201.38	207.13	205.06	204.78	205.52	203.46	202.51	204.39	202.69	204.31	203.95	205.99	205.89	203.4	206.9
209.5	208.08	211.56	212.72	208.77	213.37	211.8	213.34	212.72	212.37	212	211.59	214.02	212.43	210.8	210.22	213.38	214.01	217.49	213.39	211.78	213.64	212.62	210.38	211.66	208.33	211.95	213.17	210.2	210.2	211.17	211.84	211.03	217.28	209.31	211.15	212	217.07	210.18	214.43	212.45	210.2	212.31	213.01	212.79	211.78	210.27	212.4	215.41	216.37
212.17	206.53	210.3	208.25	209.97	206.55	208.41	209.2	209.71	211.32	207.17	209.82	209.67	206.95	207.16	207.83	206.91	209.45	208.65	207.03	209.01	206.9	206.85	208.19	210.14	209.3	211.95	210.33	206.97	211.07	208.09	210.22	207.65	208.34	203.72	207.98	206.52	212.34	210.06	207.22	206.2	208.25	208.68	207.81	208.22	208.86	208.19	208.03	208.05	206.4
208.33	208.1	209.75	207.36	207.4	210.31	208.94	210.8	206.98	210.23	206.95	207.7	207.68	209.26	206.6	206.89	211.61	206.45	210.47	207.76	207.45	211.28	206.34	211.57	209.81	209.34	210.96	207.72	205.68	208.25	208.5	210.34	205.42	208.04	210.05	207.04	209.24	210.57	210.88	209	207.25	206.53	209.47	212.39	207.79	207.3	210.5	210.64	212.18	207.39
208.82	211.68	215.07	210.93	209.61	211.3	211.16	213.22	209.7	213.59	211.86	213.58	212.24	212.12	208.96	211.84	214.99	209.47	211.7	212.33	213.67	211.94	213.68	212.18	216.7	210.05	210.77	212.64	210.19	213.89	211.35	213.12	210.33	213.25	212.88	208.54	211.98	209.68	212.59	211.1	211.29	214.41	210.63	210.96	213.27	213.57	208.97	208.37	210.28	214.89
200.19	201.65	202.56	198.84	202.54	201.65	199.61	202.12	202.61	202.96	203.7	202.7	200.71	198.46	202.41	199.54	201.13	201.4	201.36	203.82	201.77	203.82	201.27	200.95	200.97	200.32	199.81	200.61	202.33	203.14	202.55	200.2	200.55	199.95	204.05	204.22	200.03	201.41	202.41	200.95	200.51	200.12	201.25	204.12	199.41	200.6	197.97	200.29	204.69	204.37
201.72	201.79	201.81	201.45	202.41	200.17	203.4	201.79	200.66	201.53	202.39	199.66	201.52	201.71	199.36	204	201.44	203.85	202.84	202.35	200.91	201.14	202.41	200.84	200.71	201.86	202.09	203.53	199.94	202.77	200.79	200.47	199.68	203.22	200.84	202.71	199.51	201.5	202.1	199.39	200.56	201.36	199.84	203.84	203.01	202.43	200.6	202.76	201.26	200.38
195.62	197.57	197.64	201.21	200.3	201.54	200.39	199.44	200.03	196.78	198.01	200.01	199.31	200.34	202.36	202.29	201.73	198.63	199.55	198.49	200.55	198.41	199.28	200.36	196.65	201.11	196.79	198.93	201.7	199.97	199.65	200.16	197.81	200.91	199.35	200.48	200.82	199.55	199.17	200.17	197.1	200.98	198.36	200.01	196.05	197.25	202.77	201.14	198.95	201.9
213.79	211.22	211.69	212.15	210.17	213.32	211.1	212.1	210.72	211.5	208.19	211.9	211.65	211.17	209.31	210.02	211.65	213.84	209.88	209.57	211.35	211.87	210.79	213.45	207.78	210.9	210.51	209.5	210.91	211.96	213.04	209.59	208.78	210.75	212.93	215.47	210.78	211.27	209.98	208.97	209.01	212.54	211.99	210.85	208.98	213.62	211.27	208.81	211.76	207.36
200.26	200.85	201.02	196.82	200.7	198.47	199.54	200.12	200.64	200.65	198.58	200.2	200.88	200.04	197.5	200.03	201.36	199.04	203.82	200.34	198.88	200.07	199.99	199.94	195.84	198.58	202.02	200.34	199.61	199.91	198.77	199.81	199.78	201.27	200.47	200.75	199.09	199.59	199.15	198.23	197.69	199.51	199.38	198.15	196.12	199.53	201.02	200.16	200.51	198.2
199.36	199.82	201.32	199.64	197.18	202.74	199.57	198.83	199.15	197.75	198.59	200.78	201.41	199.06	197.91	199.33	197.25	199.44	199.32	199.19	197.23	199.26	201.05	197.42	200.61	201.82	200.15	199.49	197.2	202.71	201.55	197.56	196.54	197.94	200.06	198.07	201.26	203.17	200.61	200.4	198.19	200.02	198	199.13	200.7	200.64	202.21	199.52	200.63	200.98
211.94	210.12	209.19	206.54	210.78	210.19	208.56	210.91	210.81	208.37	207.6	212.23	207.51	211.31	211.94	210.93	208.92	206.68	208.5	208.42	208.76	207.85	206.12	210.5	211.92	209.9	209.79	207.18	210.91	210.27	211.07	210.13	208.65	209.34	208.3	210.86	212.21	211.05	211.76	209.29	212.23	207.13	206.39	207.21	208.8	208.54	210.23	209.69	210.67	209.96
208.54	209.19	206.47	206.52	205.88	210.66	207.43	205.06	206.11	211.61	209.96	209.97	204.28	209.83	208.26	207.3	208.15	208.57	208.89	206.01	207.83	211.5	209.79	208.55	205.8	207.53	208.37	206.58	211.05	211.12	208.48	209.73	208.23	207.26	208.72	208.51	210.57	209.79	207.34	210.42	208.42	207.85	210.95	209.05	207.57	209.5	209.2	209.42	211.34	209.38
211.12	206.2	208.85	208.91	205.36	208.56	205.36	211.73	213.08	207.64	209.07	210.17	209.67	209.02	209.4	206.79	210.61	211.39	208.19	208.93	211.56	207.11	204.59	208.25	210.75	210.53	207.54	207.67	205.21	210.41	207.29	206.91	207.5	210.54	209.02	210.5	208.54	205.59	207.2	211.27	209.49	210.79	209.16	209.05	207.65	208.39	209.11	209.26	208.05	213.72
208.29	210.6	207.3	210.82	207.71	208.41	208.64	211.1	211.57	210.31	210.37	209.26	208.62	209.85	209.65	213.54	210.04	209.57	210.92	208.66	208.9	207.84	209.17	211.68	206.16	213.14	209.58	211.75	209.96	210.45	206.97	210.03	208.84	210.27	209.63	211.06	206.01	211.83	211.37	206.83	210.19	208.68	205.92	207	210.49	212.47	209.17	210.04	210.25	206.8
217.9	216.93	216.17	219.19	219.92	218.17	220.09	216.09	215.62	216.78	215.34	217.21	217.42	218.26	215.39	217.66	215.5	218.92	218.64	218.76	218.3	214.56	217.23	218.5	221.22	214.64	214.46	218.48	215.34	216.63	218.37	218.47	217.95	216.7	221.08	215.59	215.76	214.06	217.21	215.36	217.71	216.49	218.19	217.66	218.07	217.23	217.61	216.86	217.97	217.85
205.97	208.86	207.88	206.8	207.3	208.3	208.52	209.05	208.85	210.88	207.13	207.37	211.18	208.94	210.55	208.62	209.5	204.8	206.94	209.45	208.58	205.09	207.65	206.26	203.99	208.63	206.41	207.72	209.58	207.79	207.06	206.1	208.47	207.88	207.87	208.54	204.85	209.12	208.07	208.8	208.75	208.42	206.79	206.24	205.49	207.63	207.31	204.91	206.73	204.3
209.73	209.16	210.47	209.72	210.71	206.88	211.31	211.85	207.24	205.95	209.61	206.61	210.82	208.53	209.25	209.93	207.81	209.94	209.15	210.11	211.16	207.6	212.67	209.17	207.46	208.67	207.64	207.62	208.74	209.28	212.7	209.56	208.21	207.71	208.63	209.98	206.66	208.28	208.18	204.92	207.31	211.03	207.96	211.43	207.8	208.37	207.04	207.86	209.55	208.19
210.57	209.57	210.61	210.72	213.73	212.63	209.37	211.22	210.98	210.78	209.43	207.81	209.96	209.57	206.84	210.85	209.16	207.36	209.75	210.15	206.66	208.69	209.64	207.49	208.84	213.85	210.12	206.35	208.77	209.99	211.03	208.73	209.52	209.8	212.17	207.61	208.39	211.09	207.29	208.6	206.85	211.62	209.55	204.47	211.22	209.12	208.22	211.53	210.99	207.98
211.44	208.52	210.63	210.76	210.81	207.53	206.7	210.1	208.27	207.89	208.93	210.15	209.03	207.44	207.09	206.32	205.65	208.08	207.72	204.77	207.12	208.16	204.61	206.61	206.67	208.9	210.53	207.78	210.02	211.91	209.26	208.16	206.59	206.57	206.58	210.77	207.57	207.38	206.35	208.64	206.1	210.05	206.61	208.57	209.53	209.09	210.38	208.12	209.17	209.58
200.78	203.36	206.38	202.05	201.35	202.34	203.78	203.68	201.64	201.05	201.08	203.57	202.28	201.86	200.47	203.31	198.28	202.05	202.21	204.59	204.62	203.45	203.33	201.42	204.78	203.73	201.6	201.28	203	202.15	201.18	203.61	205.01	200.82	202.4	205.95	202.41	199.99	206.68	203.18	202.19	202.72	204.41	204.38	202.94	201.82	202.08	202.35	202.54	206.75
202.12	202.57	205.69	205.67	206.24	202.34	209.36	204.59	206.23	204.22	206.09	204.74	203.38	208.11	201.33	203.96	203.08	204.2	205.53	205.42	204.38	206.43	205.69	207.02	205.68	203.85	203.32	207.02	206.68	205.91	203.8	205.15	203.13	200.97	205.84	203.51	205.41	201.38	203.85	203.37	205.2	203.49	205.93	205.87	205.14	202.93	203.94	203.9	204.44	204.44
209.36	207.53	211.95	205.99	206.49	210.98	207.02	208.01	208.77	209.88	206.66	209.97	208.3	209.39	208.16	210.22	207.6	210.29	203.41	210.26	208.45	207.4	208.61	209.52	204.88	207.75	207.04	208.6	208.42	209.31	207.29	213.79	207.5	211.07	211.34	206.63	209.74	210.12	207.55	208.19	208.14	209.64	206.18	208.7	209.42	207.69	211.1	209.01	203.83	209.15
200.16	199.61	199.62	199.81	203.11	203.8	199.2	196.88	197.65	198.81	199.99	202.09	201.56	201.27	200.2	199.28	205.61	201.46	200.38	201.26	201.36	202.56	200.9	198.34	202.56	200.73	200.48	200.76	198.97	202.28	201.75	197.47	200.67	203.88	202.91	199.57	200.9	196.65	199.02	198.05	200.82	201.78	200.12	203.3	200.7	200.35	201.51	202.09	199.75	201.12
204.77	208.06	207.09	205.47	204.34	206.63	203.69	207.99	204.46	204.64	205.49	205.06	205.97	202.08	205.81	204.24	205.57	204.79	202.98	204.19	208.58	205.47	206.11	205.66	204.98	205.59	202.73	205.71	204.22	203.27	205.96	206.09	204.05	205.55	206.44	202.45	202.13	205.75	206.08	203.47	204.88	203.55	205.22	203.14	204.52	206.15	205.47	203.45	202.78	203.55
207.08	210.2	206.72	205.76	208.28	208.5	210.97	208.03	210.02	210.26	209.67	207.05	208.81	211	208.15	207.36	211.82	210.23	207.5	208.17	211.73	208.97	208.16	209.02	213.35	207.93	205.63	209.22	206.59	211.16	207.26	209.06	210.58	208.07	211.44	208.01	209.29	213.39	207.73	206.94	208.52	209.94	208.63	208.19	206.68	208.34	207.54	208.45	207.32	209.31
205.09	206.58	202.47	207.07	207.52	204.2	205.58	204.94	204.9	204.38	205.17	205.02	206.14	205.13	203.14	202.02	206.09	202.31	206.79	202.08	203.84	203.11	201.56	202.36	204.83	205.29	206.23	205.85	207.47	205.94	203.02	203.04	201.61	201.15	206.2	204.92	204.3	206.45	205.41	206.07	205.37	203.23	205.57	203.39	204.28	206.27	204.53	209.06	205.64	204.63
211.74	207.22	206.43	209.24	207.96	206.8	209.69	208.41	208.29	206.29	207.01	208.17	208.4	210.48	210.48	207.58	207.64	207.23	209.25	208.22	205.01	207.25	207.08	209.83	208.24	212.68	212.31	209.19	208.18	208.77	208.17	206.64	208.09	207.3	209.36	209.02	209.4	206.82	209.94	207.68	208.46	210.28	209.41	208.72	209.63	206.23	209.77	206.18	209.27	206.54
210.01	208.96	206.63	210.33	209.36	206.61	207.51	208.11	209.71	210.48	208.75	209.37	209.55	210.46	209.91	210.96	211.17	208.71	207.37	207.37	208.55	209.01	210.34	205.51	209.39	207.17	208.07	207.25	212.8	209.63	209.88	207.97	205.56	208.41	209.92	211.67	207.78	209.74	208.27	209.59	209.4	208.36	207.55	208.6	207.33	210.41	209.05	206.26	210.48	207.62
204.95	206.4	205.33	204.56	203	202.93	201.19	202.39	202.13	205.51	204.26	203.72	205.36	208.32	206.28	205.18	207.28	203.34	207.07	204.61	204.39	204.25	207.74	204.43	206.27	207.68	202.78	205.78	202.61	205.78	206.1	202.28	205.84	209.94	204.38	204.2	205.37	203.5	204.14	205.2	201.59	206.66	205.05	206.72	206.48	208.15	203.42	199.87	207.2	203.41
211.62	215.84	214.76	213.85	213.25	215.75	211.94	211.68	212.6	214.31	212.15	211.28	214.79	216.43	212.3	214.4	211.57	217.19	212.83	217.33	210.36	215.36	215.17	213.08	212.85	212.87	215.04	215.51	213.01	213.51	212.44	212.85	214.57	213.25	211.99	213.63	213.63	214.42	214.48	211.82	214.14	211.51	212.91	214.66	213	211.12	213.06	212.05	210.67	211.37
211.38	212.23	212.35	209.79	210.5	215.86	215.3	210.14	214.17	211.81	212.61	209.33	210.11	212.24	214.56	212.42	209.89	213.89	213.55	214.14	209.82	213.97	214.99	213.84	209.6	211.89	213.32	212.12	212.08	212.46	215.75	211.56	212.71	211.28	213.29	210.19	211.69	210.53	212.19	213.91	213.65	210.6	214.22	213.69	210.74	214.97	212.95	210.25	211.55	212.19
215.19	217.31	219.53	218.79	214.85	216.92	213.3	216.65	219.85	219.61	215.99	217.15	214.69	216.48	216.21	216.91	215.38	219.73	214.8	218.38	217.31	214.78	217.53	219.96	214.25	218.32	216.33	216.68	220.69	216.19	218.21	220.13	217.88	217.31	217.69	215.6	215.1	214.34	218.39	215.55	218.02	215.91	216.36	216.41	214.39	214.97	221.16	217.92	216.33	216.02
200.86	201.65	205.54	201.1	201.92	205.05	203.87	200.79	199.25	204.62	202.77	204.51	200.84	205.11	203.07	201.87	200.54	202.57	202.6	202.56	204.11	200.87	202.63	200.9	201.72	202.37	197.56	203.46	203.58	202.66	200.01	201.07	203.23	202.88	206.1	204.68	201.75	203.96	203.51	204.36	206.47	203.88	203.48	202.88	202.47	203.14	202.67	202.56	202.17	201.35
215.06	214.63	218.16	219.51	219.09	216.35	221.23	215.04	218.88	217.55	215.98	217.99	217.47	219.2	214.33	218.6	220.49	217.14	220.57	218.08	216.7	217.12	217.6	217.4	218.24	217.46	221.13	219.49	217.23	216.52	217.02	215.72	218.96	218.16	215.19	219.76	220.18	214.77	217.11	217.02	215.54	218.94	215.75	215.56	218.41	219.84	217.4	221.88	216.71	216.65
200.91	201.36	199.13	198.75	202.2	199.39	200.47	203.09	198.01	197.76	196.53	200.44	196.6	201.75	200.42	202.18	199.76	200.43	200.41	199.53	199.46	203.07	200.64	202.64	203.65	202.35	201.16	204.45	201.89	197.99	200.54	199.87	200.51	201.19	202.74	198.49	199.45	203.7	200.34	200.71	199.51	197.11	201.74	202.01	200.96	199.82	201.31	201.07	202.88	199.37
205.56	205.66	202.23	204.25	201.46	205.31	202.85	206.18	202.33	203.4	203.33	201.48	205.42	205.93	204.96	202.4	204.01	205.59	205.92	201.4	204.42	202.01	204.05	203.45	204.04	204.1	202.26	203.26	203.17	202.38	202.37	205.24	204.04	203.25	202.47	201.48	200.7	201.4	203.78	203.21	205.69	204.16	202.17	203.37	203.07	205	201.79	206.17	201.85	205.19
211.18	212.81	210.43	210.77	217.05	209.04	213.71	214.6	209.51	209.72	211.96	211.01	211.55	211.37	211.07	211.94	212.54	210.54	211.27	210.65	211.96	212.45	212.5	211.08	213.26	212.61	211.66	212.48	213.99	212.99	210.17	212.72	212.73	216.4	212.26	210.76	211.77	213.08	214.52	211.18	212.67	215.74	209.46	212.74	216.35	213.06	209.18	211.89	211.15	213.05
200.77	197.65	198.32	198.13	197.84	199.17	205.19	196.69	198.57	199.55	200.03	200.71	202.22	199.71	198.36	199.99	203.14	196.13	199.83	200.11	198.8	197.84	196.6	200.85	200.48	199.93	195.57	201.55	200.58	201.18	197.96	199.15	199.01	203.12	199.73	198.45	202.28	199.19	199.3	201.58	197.51	199.99	199.2	200.53	199.52	200.85	198.8	196.21	199.58	199.1
204.66	207.21	200.29	204.19	203.57	202.62	204.98	206.57	203.61	202.84	203.79	201.47	199.68	203.49	204.94	202.82	202.58	201.8	201.6	202.05	204.31	200.75	199.83	204.15	198.82	203.22	203.96	205.2	202.01	204.4	205.12	201.94	201.83	205.15	201.92	203.66	204.62	205.89	202.94	205.17	205.64	204.86	203.3	201.81	202.83	203.71	203.25	202.58	202.98	200.47
199.62	201.22	196.94	199.12	201.49	199.07	202.76	200.23	199.74	199.84	200.27	203.31	198.69	201.75	201.78	199.49	200.43	198.38	197.9	203.01	203.47	199.24	202.62	200.27	204.33	198.28	203.25	202.86	200.51	201.45	198.27	200.65	201.45	197.05	201.53	196.98	201.71	199.85	198.05	202.35	199.75	199.63	202.44	200.13	197.55	199.86	200.51	199.99	201.5	200.48
203.64	202.81	201.8	201.85	205.17	204.21	203.42	202.83	203.44	204.09	202.04	205.15	203.1	200.44	201.75	202.54	204.18	202.92	202.1	204.04	202.72	201.95	206.53	202.67	206.46	201.41	203.36	200.48	203.13	202.34	203.7	202.41	201.73	201.22	200.84	202.02	202.14	202.58	204.85	201.02	198.65	201.3	202.02	204.51	202.42	203.47	201.81	204.67	203.23	203.55
199.34	199.87	196.17	199.52	199.8	203.75	200	198.12	196.62	197.83	196.73	200.96	198.39	200.32	199.74	200.52	198.37	197.71	195.71	197.88	200.23	199.47	199.67	198.8	198.07	198.71	198.79	199.46	200.39	199.86	197.97	196.82	198.64	200.48	197.87	195.16	196.95	197.13	196.96	198.35	196.3	199.64	199.36	200.07	200.01	198.88	198.07	198.04	196.97	200.77
206.78	205.21	206.82	208.19	207.35	204.74	209.87	205.37	204.23	205.72	206.35	206.07	204.87	205.48	205.27	205.58	207.16	207.49	206.98	204.52	203.03	205.12	203.89	205.1	203.57	206.07	206.29	205.14	202.79	208.23	204.25	203.19	202.62	205.63	204.1	204.8	204.86	206.34	205.88	204.03	204.32	204.58	205.4	207.78	205.12	203.82	203.94	204.33	208.12	204.37
217.75	216.77	219.15	221.02	218.41	217.6	219.7	219.21	217.04	216.65	214.94	218.37	217.09	220.34	219.75	220.9	215.55	215.14	219.07	217.43	218.99	215.17	221.5	213.42	217.95	218.83	217.95	218.42	216.34	216.79	215.7	220.12	216.92	216.11	217.7	216.34	218.51	216.31	215.76	216.3	220.43	217.41	217.56	217.24	217.36	215.72	219.69	216.44	217.38	216.57
198.01	199.85	199.27	197.17	198.3	197.95	197.4	196.99	198.2	198.53	200.87	198.04	202.78	200.03	202.12	198.62	196.08	199.37	201.06	200.46	199.15	197.59	201.73	197.71	201.7	201.47	197.73	199.09	199.06	200.13	200.35	200.33	198.17	200.82	201.9	198.81	199.61	198.88	202.84	200.17	198.72	201.36	199.28	197.47	198.07	200.37	200.26	196.37	200.96	196.87
207.94	210.12	210.41	208.02	208.76	207.2	210.33	206.56	207.56	208.11	210.2	206.68	207.13	208.9	207.3	207.86	204.54	206.78	211.88	208.16	209.12	208.6	209.45	207.94	208.67	204.84	209.57	211.28	208.59	208.63	207.1	209.87	203.45	207.81	207.43	210.71	206.83	207.22	210.35	210.94	207.4	210.93	207.03	205.6	209.98	208.84	205.7	206.86	203.52	208.77
210.09	208.38	210.17	206.29	208.98	208.27	207.26	206.51	207.02	204.58	210.48	203.59	213.51	209.61	208.35	207.78	207.51	205.41	208.93	208.54	206.84	208.9	208.13	206.82	205.19	209.15	206.89	208.26	205.17	208.17	209.3	207.32	208.06	207.01	207.15	206.09	203.22	206.03	203.77	207.8	206.74	205.11	210.41	207.07	205.36	202.44	206.97	207.69	207.68	208.38
213.5	209.9	210.2	211.47	210.33	214.06	215.81	212.81	214.89	211.67	210.84	216.42	211.09	216	211.92	211.26	212.11	215.63	215.29	212.59	214.4	214.92	211.22	212.64	210.93	212.82	213.92	211.62	212.41	213.25	211.75	212.51	212.65	212.13	213.63	212.5	213.56	212.93	212.01	213.07	210.96	213.56	210.81	215.66	214.39	214.72	213.08	211.29	212.05	211.74
202.3	202	203.16	202.78	204.54	205.28	202.15	204.94	201.91	202.34	203.51	201.76	205.02	203.45	202.65	206.02	205.59	204.38	205.99	204.89	205.18	203.76	203.11	202.86	204.82	205.85	199.75	199.96	204.27	204.35	199.89	204.55	206.08	202.5	201.69	205.29	204.49	204.34	204.03	206.38	201.89	205.24	207.37	202.54	203.79	202.31	203.71	204.54	202.72	203.91
203.41	208.29	203.08	205.56	202.75	203.11	202.48	203.71	205.08	207.44	203.97	204.66	205.26	201.72	205.75	204.35	202.5	204.82	203.73	204.38	203.52	208.49	203.22	206.44	205.34	205.04	204.82	206.55	201.48	204.15	207.19	205.33	205.14	205.31	202.96	203.41	206.71	206.6	203.51	203.96	201.86	204.47	203.28	202.77	205.6	205.07	204.91	203.89	206.94	202.66
206.08	205.58	208.22	206.98	207.74	209.19	208.72	209.79	208.87	206.39	207.9	206.58	208.25	207.01	210.35	209.03	207.97	208.03	208.24	208.89	207.17	208.18	207.19	208.32	206.56	207.64	210.3	208.56	207.51	208	208.02	211.22	209.67	209.82	209.29	207.25	207.82	208.97	211.17	206.37	210.29	209.43	204.5	203.53	207.81	209.44	205.54	210.36	210.24	207.6
218.78	218.72	221.51	213.71	216.89	217.98	218.59	217.99	221.2	218.43	218.75	216.78	217.87	220.38	217.06	218.53	217.79	218.76	218.01	220.29	216.66	218.38	217.26	219.72	218.22	217.57	216.44	220.06	216.25	219.6	219.93	217.03	217.7	217.6	216.81	218.33	218.17	215.75	217.43	217.69	217.15	215.2	216.84	219.98	217.33	218.19	221.78	217.12	214.98	218.11
206.28	206.73	208.05	206.34	206.56	204.97	205.19	205.46	208.54	208.3	211.13	206.08	207.54	204.14	206.48	207.38	207.78	208.07	208.29	207.76	205.9	207.68	211.03	207.42	209.49	204.74	209.92	208.35	207.91	205.16	208	210.2	211	206.68	206.79	207.71	206.36	206.6	207.59	207.11	209.89	207.93	210.19	206.59	206.56	208.11	208.38	210.82	207.19	211.03
206.07	211.01	210.43	205.22	208.41	208.8	210.08	209.2	205.45	208.72	205.87	208.62	206.39	207.7	206.78	208.45	206.5	210.32	210.12	211.19	205.95	204.91	207.09	206.92	209.62	206.81	206.51	208.36	205.09	207.19	206.27	206.88	204.71	207.96	208.73	210.82	207.53	206.57	208.6	207.88	209.67	205.49	208.98	208.87	205.58	209.79	210.32	204.65	209.82	207.75
202.68	203.65	205.88	205.79	203.94	203.99	204.43	205.39	197.83	205.84	202.79	202	205.81	205.45	205.79	205.05	203.3	206.79	200.88	205.73	207.99	206.53	204.88	205.04	205.03	205.26	203.56	202.87	206.78	202.68	201.28	204.6	208.8	204.59	205.83	202.91	204.78	203.17	209	206.45	206.59	203.8	203.55	206.04	205.87	205.3	203.17	205.04	204	204.94
206.73	200.95	208.01	206.26	203.84	206.93	206.54	207.1	207.37	204.41	204.78	205.6	205.75	207.35	204.54	208.13	201.35	206.72	206.87	209.46	205.11	207.65	205.93	203.79	204.18	203.95	204.22	207.69	208.56	204.4	203.32	201.93	204.9	206.13	206.65	206.78	209.06	206.89	206.19	203.91	203.3	204.53	203.3	206.23	206.42	206.48	200.72	206.47	205.09	204.53
211.22	208.91	212.72	205.63	207.05	210.16	208.32	208.65	209.26	207.88	205.08	207.55	207.77	206.16	211.6	205.63	210.83	213.48	209.31	207.94	205.84	206.66	208.28	212.01	204.6	207.37	213.35	210.65	206.55	209.85	207.27	206.51	208.54	204.27	206.31	208.06	206.57	209.97	210.37	208.45	206.24	211.05	208.98	208.36	214.39	205.68	210.51	208.71	206.74	207.49
206.53	208.3	207.5	208.48	207.53	208.75	209.63	205.59	208.03	208.2	206.92	208.66	206.61	208.31	208.16	208.09	207.58	208.96	207.75	206.98	206.66	205.75	209.27	208.65	205.63	209.49	212.56	209.85	208.6	204.65	207.72	209.25	207.99	208.86	208.69	209.47	210.34	210.27	206.18	208.39	207.04	208.39	208.13	208.2	209.64	205.6	211.06	209.24	206.31	209.93
214.78	211.07	216.65	212.31	210.56	212.12	215.05	213.64	214.93	214.45	214.68	214.25	214.34	213.96	212.12	215.98	214.67	210.58	213.02	214.58	214.78	213.61	212.52	216.71	216.88	213.01	214.98	212.82	213.32	214.21	213.22	214.9	212.34	214.27	216.23	215.37	211.26	213.66	216.88	212.5	214.76	216.13	216.3	211.54	211.34	211.81	215.64	209.91	214.89	214.45
190.52	194.13	194.02	196.05	197.43	195.57	193.05	195.17	195.01	194.57	198	193.64	194.87	197.66	193.53	192.65	194.33	196.28	195.13	197.1	192.45	194.37	196.93	192.49	195.56	188.92	194.29	194.07	198.54	196.7	192.73	192.67	193.81	196.71	195.69	193.98	194.52	195.39	192.01	195.87	193.55	197.01	195.67	192.63	194.55	195.84	194.8	196.12	194.19	194.76
206.5	207.09	207.79	206.16	210.19	204.46	206.77	203.82	206.65	206.51	207.03	207.81	204.05	205.77	206.17	206.66	207.76	203.44	204.74	204.8	204.67	204.56	207.32	206.2	204.72	203.73	204.87	208.45	207.94	208.1	206.04	206.95	208.81	207.54	208	205.95	203.12	206.51	205.35	207.14	208.2	205.41	206.91	206.07	205.01	206.37	206.06	206.08	207.55	205.58
209.86	207.16	206.02	205.86	208.83	207.98	206.65	205.81	204.5	206.16	207.64	208.85	207.64	208.56	208.24	208.12	208.6	209.77	208.44	210.98	209.15	209.59	208.66	206.04	206	211.56	207.36	207.85	208.71	207.66	206.2	205.84	208.08	208.37	207.9	211.78	206.16	207.38	207.5	209.65	209.07	206.78	204.54	208.85	203.06	209.52	204.78	210.49	206.84	209.11
210.01	209.45	210.49	210.23	210.54	209.68	211.1	207.67	206.96	207.31	208.29	205.87	208.43	207.63	208.22	209.35	208.6	211.32	206.15	209.94	209.61	205.88	208.98	207.96	205.74	209.6	208.68	207.39	206.03	207.43	208.21	210.25	205.98	208.58	210.65	211.1	208.9	210.95	209.45	206.21	207.05	206.22	209.37	210.05	211.71	208.42	208.35	210.51	209.85	206.73
199.32	205.97	202.44	206.63	203.65	203.56	206.3	203.28	204.08	203.07	203.96	202.67	201.96	204.81	205.26	204.47	205.7	201.75	202.68	205.58	202.26	203.33	203.47	202.24	202.67	200.15	208.09	205.49	204.44	203.05	204.12	203.16	201.34	202.7	203.17	205.54	202.71	207.47	204.31	202.2	204.32	206.03	201.07	203.56	202.76	205.18	204.8	199.87	203.31	202.06
215.04	219.05	217.3	218.99	218.79	217.26	219.61	219.67	220.41	216.99	219.17	218.98	217.17	217.54	218.32	217.04	218.79	214.27	217.15	215.28	218.01	215.22	215.36	215.05	220.7	215.94	217.89	217.07	218.35	218.03	215.91	217.91	217.7	217.7	218.05	215.46	216.66	221.15	216.1	219.77	219.72	215.97	219.43	219.14	217.71	218.88	218.84	221.04	216.47	216.71
209.84	209.73	206.76	209.11	206.15	207.22	209.79	206.92	208.34	206.85	210.31	207.45	209.9	206	208.69	208.51	207.63	211.4	213.39	203.65	208.75	210.13	209.26	210.33	209.01	207.26	208.19	206.55	209.91	210.22	210.97	209.21	208.81	209.96	208.3	210.33	208.12	207.09	211.04	207.96	206.47	211.15	210.75	208.49	206.69	207.61	206.84	204.03	213.67	206.15
203.95	204.23	204	203.7	201.18	204.31	203.64	205.63	202.42	204.72	203.37	207.33	200.49	205.09	206.87	206.63	205.44	204.23	203.29	205.78	202.83	204.59	203.29	204.66	205.96	201.57	204.42	207.56	204.87	203.47	202.82	203.3	206.5	203.06	205.05	207.66	202.4	202.34	203.87	205.92	205.38	202.58	203.63	204.51	202.26	202.96	203.58	205.15	203.44	205.02
201.65	205.01	202.54	200.69	203.04	199.6	202.93	202.35	200.78	201.77	201.13	206.74	205.71	203.56	203.54	201.96	204.91	207.62	203.42	202.42	203.12	205.15	203.09	202.95	203.76	204.01	203.66	204.38	201.36	202.46	201.07	202.93	201.96	204.1	204.5	201.35	201.61	201.49	202.25	200.27	202.6	203.5	201.49	203.13	204.78	203.75	201.91	204.4	203.97	204.4
205.66	204.57	204.76	206.05	205.31	203.61	205.11	204.6	202.16	204	205.39	203.94	204.75	205.3	206.42	203.31	202.49	205.38	202.1	206.02	201.26	205.82	203.77	202.97	205.88	202.82	206.45	205.31	204.14	203.85	205.6	204.91	205.27	201.84	206.66	203.35	207.52	204.11	206.54	205.25	203.66	205.1	206.95	203.99	202.66	204.41	207.82	205.81	206.31	204.12
215.57	215.19	215.95	217.02	216.28	216.29	216.71	216.97	215.95	216.76	216.61	215.39	216.13	216.77	214.56	217.89	218.85	217.94	214.81	213.68	215.61	215.56	217.51	216.89	217.59	215.17	217.6	218.71	217.43	220.98	218.12	217.18	218.07	217.86	216.93	215.98	219.16	216.51	213.61	213.75	216.38	218.39	216.45	219.61	215.57	215.43	215.27	216.63	218.72	215.4
207.52	204.21	205.09	207.96	208.8	210.57	205.15	210.7	206.05	205.81	207.49	207.13	206.81	208.5	210.77	206.97	208.04	208.82	208.43	207.76	207.64	205.43	204.92	205.93	207.3	210	208.35	208.16	205.58	212.29	207	208.4	204.78	205.63	205.67	207.42	209.63	208.78	207.38	207.36	204.57	205.56	208.53	205.29	203.78	210.13	208.85	207.29	207.32	203.06
212.63	214.33	215.71	211.01	214.64	213.17	213.54	216.59	217.07	214.93	217.18	213.56	215.68	215.14	216.29	216.73	215.5	213.72	211.65	211.18	216.25	210.7	213.23	213.05	215.6	213.63	216.34	215.17	213.71	211.39	212.04	214.01	212.98	212.95	213	213.52	214.47	210.45	215.67	213.16	210.16	214.21	212.34	216.26	216.43	215	213.95	211.25	214.13	215.13
208.01	206.27	205.29	206.71	201.4	207.34	206.28	207.79	205.68	207.9	206.2	205.89	206.92	205.14	204.76	207.1	204.35	207.18	205.77	204.69	205.66	204.75	204.83	203.87	204.27	205.73	204.36	206.97	207	208.13	206.11	208.23	208.23	202.57	204.72	204.11	205.41	208.7	204.55	203.27	207.81	208.38	206.34	205.19	207.78	210.07	204.2	206	207.55	203.8
206.59	204.77	205.49	204.24	204.05	206.8	205.24	205.32	203.97	202.23	203.07	206	204.14	204.84	202.8	202.77	203.4	202.11	202.48	202.32	202.03	206.72	201.64	201.61	203.43	203.25	201.51	205.09	205.03	201.52	199.96	202.69	204.03	204.12	201.48	203.11	204.92	204.92	202.51	204.44	203.46	203.41	204.11	203.63	201.26	200.34	205.07	199.35	200.31	200.49
209.48	207.2	207.48	210.03	211.26	204.66	208.35	207.75	209.06	206.32	209.1	207.36	205.65	206.96	209.45	207.99	210.65	209.01	206.57	206.46	204.79	208.17	207.47	202.71	207	207.99	207.63	207.27	207.76	209.52	209.9	208.28	205.41	207.69	206.63	206.58	211.03	207.22	209.8	209.05	206.16	210.05	204.89	206.15	206.66	210.59	207.7	208	209.53	208.18
205.69	203.54	204.31	200.3	205.72	205.2	204.42	202.88	202.49	201.71	205.7	205	205.76	203.05	202.67	203.33	201.68	201.8	202.64	204.75	204.01	204.04	203.81	204.24	204.76	202.21	201.66	204.03	204.35	205.11	208.3	203.07	204.66	200.11	204.37	204.84	199.68	202.34	202.59	202.99	204.76	200.85	204.29	203.17	203.39	203.14	205.5	203.69	203.99	201.11
211.17	210.89	212.39	212.63	213.84	210.25	213.92	210.66	214.26	210.54	213.46	214.81	212	214.43	213.66	213.58	213.49	213.63	211.85	212.12	211.65	209.84	213.48	211.31	212.81	211.67	213.59	210.32	209.84	214.4	212	209.41	212.32	212.02	214.52	211.42	214.43	210.13	212.16	212.33	212.55	210.49	212.63	209.43	210.59	213.67	209.77	209.22	212.92	208.65
204.92	206.76	206.26	203.84	207.51	204.68	207.12	208.64	207.57	207.56	207.42	204.7	204.83	205.78	204.01	209.42	211.89	206.6	205.86	208.13	207.05	204.8	202.51	206.05	206.31	208.7	208.04	204.65	205.54	205.13	203.62	206.12	205.09	208.04	206.44	206.93	205.35	207.62	204.94	205.23	206.75	202.88	206.65	206.26	206.63	207.8	203.96	206.28	208.71	210.25
200.31	201.88	198.21	198.68	199.51	198.51	199.48	197.69	201.7	201.21	199.03	199.17	200.18	200.05	198.37	198.31	199.61	200.65	201.38	198.26	200.51	201.46	197.19	197.17	199.2	200.81	199.45	201.1	196.38	201.9	200.96	199.27	198.56	199.4	198.85	199.18	197.75	201.49	197.82	198.87	199.52	199.56	201.37	199.8	200.12	199.32	197.99	199.08	200.48	197.93
205.63	200.18	201.99	203.54	200.22	204.44	205.22	203.02	204.4	203.54	204.62	200.21	206.32	205.56	203.88	204.53	204.2	204.9	203.48	207.81	202.88	205.9	202.27	205.45	202.16	207.09	204.72	203.04	203.27	199.95	203	206.64	202.59	202.86	201.62	205.89	201.75	208.28	203.81	201.32	201.09	206.49	202.11	203.63	202.7	202.75	201.64	204.72	205.56	203.1
208.26	209.42	208.21	209.31	212.62	207.79	208.38	208.22	204.51	205.33	210.78	206.76	207.25	209.1	209.12	207.88	208.43	207.7	208.88	206.48	210.43	210.35	209.79	209.24	209.75	206.04	209.91	210.81	207.37	209.2	208.24	209.19	210.91	208.77	207.79	209.97	206.68	208.38	210.64	209.54	208	208.66	209.61	207.07	207	207.66	206.06	206.22	207.56	209.56
201.65	197.86	198.91	203.25	198.82	202.04	200.87	204.72	200.22	203.1	199.74	203.08	201.09	198.38	203.89	201	199.06	201.42	199.54	199.44	198.87	203.39	200.37	201.05	201.31	200.53	198.84	201.25	198.28	199.28	199.05	202.97	199.66	198.36	201.03	199.79	202.59	204.26	203.12	198.68	202.43	198.38	197.01	199.55	202.26	198.89	199.87	199.42	201.29	199.4
218.33	211.57	213.55	213.1	214.1	210.89	212.31	207.9	211.41	211.44	213.64	211.75	210.93	211.25	210.05	210.38	213.12	210.94	210.22	210.8	210.77	212.09	212.47	210.34	211.21	211.25	211.8	210.28	210.94	212.68	214.26	211.75	208.88	207.91	209.09	212.27	207.11	210.11	209.94	210.5	212.36	211	212.59	214.12	211.71	213.21	212.29	212.72	211.84	208.88
209.68	210.88	213.55	211.09	211.8	213.39	211.74	212.52	212.53	213.5	214.08	211.35	209.24	215.08	213.38	213.3	209.37	209.5	207.62	212.09	212.32	212.14	212.19	213.95	212.11	209.99	212.7	213.01	212.52	208.64	212.65	210	212.59	207.52	210.92	212.9	213.29	212.66	213.62	211.37	210.65	209.57	209.83	212.96	210.63	210.28	211.04	210.15	208.2	212.64
210.57	208.13	211.37	211.13	206.57	209.23	210.74	207.56	207.97	206.22	207.84	210.72	209.68	209.33	207.68	209.71	208.94	209.71	210.66	205.76	209.37	209.76	211.84	211.97	209.26	210.15	207.72	208.95	208.91	213.26	207.02	206.89	210.05	210.43	209.17	206.51	208.13	208.43	209.55	206.51	206.68	208.43	209.37	210.37	209.02	203.86	209.4	209.52	209.98	206.86
198.71	198.01	199.42	199.98	197.26	197.32	197.69	198.26	198.11	200.52	199.56	200.87	195.65	200.25	198.28	198.32	200.85	200.38	201.16	198.12	198.89	197.66	197.09	202.99	196.84	199.25	196.67	198.36	201.18	200.36	199.07	195.8	199.12	201.16	199.27	199.29	197.85	200.33	202.63	198.66	199.05	199.49	202.51	197.75	202.19	196.29	199.92	200.55	199.16	196.67
213.97	211.86	209.58	211.77	211.77	211.68	212.44	208.37	209.18	213	210.44	213.03	213.82	213.71	211.99	212.65	212.15	211.46	211.81	210.88	209.86	211.29	213.35	209.08	210.82	212.72	210.22	212.18	211.92	209.93	214.72	212.48	211.98	210.99	211.68	210.37	211	213.19	212.32	213.19	213.3	210.93	208.8	211.47	209.75	216.3	211.88	210.18	216.11	210.73
212.76	213.54	212.04	208.94	211.99	213.44	209.93	213.33	210.03	210.4	211.13	210.61	211.5	212.73	210.2	214.6	211.9	213.1	208.76	209.12	213.4	213	210.43	214.07	213.59	211.6	210.77	214.84	211.02	213.54	211.53	210.9	209.55	212.44	211.04	207.75	210.23	211.88	211.55	207.9	211.56	212.43	212.13	209.13	210.78	213.02	210.99	213.52	212.47	211.04
202.22	204.73	203.3	203.5	203.59	203.98	202.7	204.56	203.6	202.36	202.77	201.59	203.23	204.58	203.21	203.54	202.49	204.34	204.27	203.15	203.3	202.73	200.96	202.37	203.01	203.12	202.95	205.18	203.04	201.8	204.2	205.18	202.28	204.22	200.66	203.15	204.24	204.88	204.4	204.04	200.72	206.39	205.36	203.25	203.18	201.02	203.08	201.02	205.63	204.09
198.29	203.11	199.1	198.03	199.44	200.94	201.05	197.13	201.17	200.07	201.07	197.43	201.81	194.01	202.01	199	198.47	198.25	199.78	199.04	199.44	199.95	198.51	197.74	198.36	198.23	198.25	201.27	199.17	202.44	200.57	201.87	199.18	202.7	201.35	197.3	199.87	200.21	199.01	198.74	198.9	199.58	199.87	196.85	201.02	199.82	200.3	198.71	201.91	202.47
209.3	209.43	208.33	212.53	212.19	213.47	211.26	211.18	208.79	210.55	209.18	210.42	212.92	210.41	212.01	213.39	213.98	211.88	210.75	209.03	210.55	212.46	212.41	214.34	213.21	210.16	210.37	214.01	215.23	214.03	209.56	211.88	212.46	211.14	210.43	213.47	210.54	214.26	211.34	211.78	211.9	210.78	213.38	211.42	208.13	210.8	212.45	208.93	211.28	214.35
207.08	205.11	203.17	206.55	205.02	204.24	204.83	205.24	205.92	203.95	203.5	205.44	202.42	205.8	204.35	205.05	204.03	208.21	203.96	204.65	204.73	202.42	204.84	205.66	202.53	203.31	203.82	205.18	207.59	201.67	204.46	203.1	206.16	203.79	207.25	204.62	207.56	204.2	203.5	203.65	201.32	204.2	204.84	207.02	208.76	203.49	205.74	203.12	206.15	208.44
202.4	202.62	199.78	204.22	196.29	201.22	203.42	202.92	199.84	200.73	200.06	201.69	203.37	202.79	201.33	199.9	200.31	204.34	200.09	202.5	203.32	200.51	200.08	200.27	201.27	202.71	202.68	199.99	201.48	201.89	201.67	198.78	202.69	200.79	200.63	201.58	201.8	200.58	198.84	196.98	205.09	199.93	199.9	199.25	203.52	198.99	201.36	201.73	200.89	203.44
203.6	204.88	202.37	205.14	204.43	205.74	203.97	203.63	204.4	205.11	204.59	203.58	202.37	201.75	203.95	202.81	202.49	201.99	203.62	204.83	202.04	204.37	201.97	205.31	203.83	206.14	204.61	202.67	201.06	204.51	202.32	202.77	204.7	203.91	208.34	199.73	203.71	202.21	204.99	201.82	205.37	203.84	209.2	202.39	207.72	202.99	206.42	201.22	204.16	203.37
201.4	203.39	205.09	201.28	203.32	201.95	201.58	205.32	198.91	203.14	205.15	204.39	205.21	198.92	201.78	201.53	201.74	201.8	198.21	202.29	204.02	202.03	204.82	201.03	201.78	203.29	202.97	203.92	203.56	200.52	202.13	202.41	201.29	202.22	200.88	201.86	199.39	199.73	200.11	200.83	203.21	204.23	203.42	202.38	202.28	204.93	203.43	201.33	200.26	202.42
205.12	207.31	208.5	209.13	208.13	204.44	207.39	202.33	203.73	205.13	208.41	207.06	205.65	206.05	208.05	206.56	205.48	205.77	207.73	205.39	205.68	203.93	205.79	209.66	205.15	205.86	205.28	206.61	206.15	207.21	207.63	206.59	208.32	201.28	208.51	206.82	207.13	207.32	209.33	204.6	207.27	206.29	208.04	208.69	205.79	205.42	203.07	206.57	207.54	202.32
210.68	213.05	209.93	212.37	211.73	211.25	208.57	212	212.13	212.53	209.62	212.39	212.14	209.79	214.04	210.86	209.24	212.45	214.06	209.8	210.22	212.46	208.57	213.06	212.72	210.93	209.9	211.52	210.86	209.67	212.35	209.33	210.62	210.45	213.82	210.06	208.59	210.98	214.15	210.07	213.07	216.63	211.52	211.34	210.49	216.83	210.84	209.91	209.43	210.75
216.94	215.05	219.32	216.83	215.36	215.95	216.11	216.49	214.68	215.58	216.6	216.62	217.15	216.23	218.89	216.06	216.07	219.28	219.7	218.24	216.56	215.6	217.11	216.17	216.12	214.79	216.13	217.63	215.58	213.3	220.84	218.22	216.36	213.74	216.9	215.07	217.08	214.86	218.03	214.17	217.99	217.95	217.61	218.6	215.37	217.03	214.79	215.54	214.47	217.55
199.16	199.99	201.05	200.25	199.73	199.09	195.77	199.46	201.41	201.5	199.89	200.76	198.57	201.17	200.09	198.34	199.63	203.83	198.84	201.59	199.78	200.86	200.19	200.32	197.28	197.56	200.7	197.53	199.8	199.4	198.44	196.77	196.24	201.28	202.24	200.71	201.77	199.79	201.27	199.15	202.21	200.02	202.68	201.66	200.04	198.22	201.05	201.73	198.03	197.89
204.18	204.92	201.84	204.31	200.01	203.57	204.1	201.99	206.31	199.25	201.44	204.94	204.52	205.5	203.55	203.71	203.37	205.06	202.4	203.1	202.77	199.19	203.69	203.99	203.1	202.05	203.18	203.69	201.95	204.69	202.04	201.62	203.19	204.67	207.09	200.57	202.68	200.72	202.95	203.82	206.86	204.77	204.58	201.43	198.89	205.46	203.61	205.59	201.29	205.14
195.59	198.49	199.1	201.54	200.64	198.71	200.53	197.2	203.59	199.7	200.63	196.47	201	202.87	199.66	200.03	200.18	200.84	197.87	198.25	198.55	202.18	203.21	200.58	202.29	198.59	199.43	201.37	199.47	197.26	199.94	200.15	199.97	203.27	199.24	200.8	200.31	201.55	199.31	200.52	200.65	197.95	198.5	198.94	202.08	199.99	199.93	200.1	198.45	199.88
200.49	203.1	200.53	202.06	199.73	202.87	203.1	204.34	205.03	204.37	200.77	203.37	202.36	202.12	203.62	203.21	201.36	203.3	203.88	200	202.11	203.9	202.15	200.47	205.25	202.44	202.82	200.41	200.79	203.82	199.98	200.39	200.66	201.16	205.8	202.55	203.17	201.54	202.93	202.68	201.94	201.83	203.57	202.86	205.19	200.75	199.9	204.83	202.05	199.76
197.2	200.24	199.48	201.74	200.75	197.68	195.93	197.89	196.28	196.04	196.31	197.62	200.63	195.69	199.35	199.6	198.45	198.88	199.99	192.37	198.34	198.15	198.08	199.66	196.65	200	198.71	197.58	197.55	198.62	197.88	194.5	198.31	200.29	195.34	198.56	197.35	197.06	201.67	199.18	197.62	200.46	199.48	198.74	201.56	198.52	197.16	196.85	198.59	200.17
213.08	209.38	208.89	214.49	210.22	208.8	213.27	212.51	212.17	210.13	210.27	208.9	213.51	208.8	211.77	213.96	210.94	211.25	212.89	211.46	211.39	208.72	208.62	209.91	210.38	212.35	216.38	211.29	208.67	209.67	212.36	212.9	211.05	210.3	206.84	210.18	211.38	208.76	213.07	210.12	216.23	211.99	214.42	212.01	211.82	213.67	210.37	211.85	212.73	212.65
204.8	205.14	200.59	202.06	205.3	204.4	200.33	202.69	202.06	200.77	200.69	199.06	204.62	200.05	200.17	203.49	202.03	203.93	199.55	202.54	200.18	201.14	203.17	205.85	201.69	202.76	200.61	202.16	203.01	204.5	200.9	201.41	204.49	199.92	202.47	201.79	201.77	201.73	205.42	204.32	201.99	203.87	205.03	203.37	201.07	204.37	202.98	202.76	202.27	200.84
209.64	212.01	211.04	206.8	208.79	209.96	207.81	208.75	210.59	209.37	206.56	209.3	209.13	210.89	209.14	209.61	212.36	210.89	207.72	210.3	210.65	211.58	209.9	209.13	207.93	208.05	214.06	210.96	205.36	210.01	212.98	214.39	208.01	207.86	209.77	207.73	209.97	211.1	208.87	209.07	206.29	212.76	206.96	209.28	209.96	210.79	207.98	209.21	206.82	211.58
207.53	207.83	206.24	211.29	210.7	208.82	208.51	209.62	206.41	208.49	208.83	207.78	210.66	209.49	209.93	211.55	208.87	206.62	208.55	208.42	207.56	209.83	208.35	208.5	209.09	205.58	210.28	207.53	209.04	206.72	211.74	206.88	210.34	210.82	207.13	211.06	207.72	208.64	209.37	208.62	212.18	207.2	209.67	211.86	210.55	208.59	209.35	210.47	208.31	206.84
199.95	200.74	203.11	203.07	201.95	201.69	203.74	206.21	204.54	203.08	203.95	204.18	203.51	204.46	204.69	206.16	205.3	204.18	203.37	202.38	205	203.31	200.85	201.99	199.98	202.12	205.17	202.99	201.27	202.31	202.77	202.66	205.85	204.05	204.05	204.25	201.5	204.89	203.11	204.96	203.41	200.4	201.15	203.27	205.58	201.84	202.66	205.4	203.14	204.46
209.63	210.68	208.28	208.01	208.78	208.96	208.11	207.91	206.95	207.57	211.94	209.12	207.22	207.75	209.41	204.7	206.06	208.34	208.6	207.6	210.09	210.94	208.41	206.51	207.2	208.44	206.24	207.74	207.43	205.18	207.48	208.62	212.42	209.04	208.67	205.74	209.33	209.41	207.47	205.31	210.56	203.63	206.92	205.79	205.91	212.18	207.68	208.56	209.97	209.96
201.92	204.2	204.43	203.23	202.92	200.8	204.73	205	201.99	204.45	204.86	201.49	205.3	205.37	202.73	205.03	201.56	203.42	205.97	203.01	203.96	203.15	204.24	206.13	204.44	202.9	204.78	203.71	199.83	204.43	203.65	203.53	202.99	203.74	202.5	204.45	200.75	205.5	203.69	200.14	200.65	202.07	201.79	200.34	201.34	201.56	203.27	201	204.88	202.81
213.01	210.03	207.7	205.87	210.6	207.01	208.67	209.67	206.4	207.01	206.64	204.68	207.92	207.23	204.32	210.92	207.64	206.06	206.63	208.9	209.43	210.65	208.46	206.66	208.54	209.29	208.01	211.97	209.03	210.34	211.24	207.64	208.74	210.7	207.8	206.12	211.4	210.01	205.81	210.14	207.47	208.56	207.1	210.36	211.75	208.67	203.55	207.93	208.26	208.35
206.11	207.39	205.7	207.07	206.76	208.47	206.54	209.05	206.65	206.53	205.24	206.01	208.53	207.91	208.97	206	206.12	207.49	207.57	205.37	208.99	207.02	206.49	207.61	207.45	206.69	210.56	207.28	206.52	204.59	206.1	202.75	207.81	208.66	208.4	206.15	210.81	209.35	207.2	207.72	205.17	210.24	207.27	209.94	207.21	207.71	207.47	208.56	208.03	206.26
198.61	197.14	196.73	196.53	200.06	199.54	197.08	201.04	200.05	200.45	198.32	198.59	199.36	201.7	196.78	199.33	202.64	199.39	198.36	195.86	200.88	201.71	200.76	198.46	199.34	198.9	199.75	199.18	201.15	195.28	199.52	198.53	195.91	201.21	201.34	197.38	198.45	194.97	202.31	198.86	201.25	200.08	199.05	200.58	200.2	201.62	199.2	196.64	200.52	199.04
214.47	210.99	208.16	214.22	210.01	214.65	211.07	213.25	206.4	212.1	209.66	210.17	213.06	212.46	209.3	211.82	213.09	211.56	209.3	210.98	211.15	213.99	210.84	211.09	211.51	208.5	209.27	207.92	208.07	213.45	209.48	210.22	209.49	215.11	211.24	210.81	211.17	213.37	212.82	210.69	212.71	211.93	210.66	213.28	211.46	210.31	209.13	212.08	211.52	210.51
197.84	198.97	197.94	199.96	201.67	197.2	197.68	199.4	197.05	200.59	196.29	197.59	199.6	199.15	197.97	197.2	200.68	196.84	199.1	195.31	196.79	199.05	194.75	197.79	200.94	201.37	199.73	197.7	196.13	200.58	198.05	200.91	195.82	196.85	199.14	198.99	197.18	197.49	197.67	198.7	197.15	199.65	195.07	195.84	196.87	196.73	198.65	198.88	197.62	199.32
208.31	211.7	216.14	212.94	213.21	211.19	216.33	212.09	212.44	215.71	213.29	214.71	213.1	212.45	212.09	214.15	212.91	212.47	214.39	209.64	211.83	211.65	210.33	215.12	211.72	212.81	210.81	215.77	213.1	214.18	214.24	211.56	213.71	214.13	216.06	212	211.38	211.22	214.29	214.26	211.5	212.86	215.68	209.23	213.19	211.93	211.42	212.15	208.71	215.62
217.54	219.15	220.25	216.88	218.87	216.68	218.41	218.69	218.32	216.86	215.87	217.98	218.16	216.13	217.71	218.22	217.64	215.3	218.29	218.26	220.26	218.2	218.35	220.88	214	215.73	217.33	219.68	220.72	215.37	217.57	220.21	217.96	219.61	217.17	220.71	219.01	215.92	215.48	217.23	217.02	217.5	218.97	221.13	215.35	218.44	218.92	222.61	219.47	218.72
211.54	211.59	212.21	212.23	214.17	211.84	210.42	207.45	211.91	208.99	214.24	209.69	212.92	210.23	212.67	214.23	210.8	214.14	212.84	212.56	207	211.51	213.94	211.22	210.36	212.61	213.45	210.51	214.51	211.38	213.38	210.9	211.87	210.56	212.7	210.69	211.82	212.31	209.34	211.4	210.18	211.39	215.95	213.5	212.21	214.74	208.23	209.91	210.68	215.68
196.11	196.19	195.82	198.46	195.55	191.98	198.08	192.8	196.38	196.83	193.06	194.46	194.49	197.16	192.6	197.76	195.47	195.98	195.59	192.98	193.94	192.41	196.75	194.69	195.06	194.13	197.02	196.73	196.66	196.19	198.21	195.38	195.38	194.92	195.88	195.09	195.71	194.54	191.81	196.36	198.43	194.62	194.26	195.64	193.77	190.87	196.05	194.68	197.91	194.69
209.71	208.65	206.53	205.95	210.55	211.75	207.51	206.28	207.8	213.03	209.68	209.92	206.99	210.42	207.9	210.07	211.74	210.74	207.67	209.22	208.44	210.68	208.59	211.09	209.61	209.16	208.75	207.81	209	208.72	210.77	211.74	208.41	210.38	208.85	210.6	210.86	208.9	205.76	208.98	209.92	210.97	208.9	210.66	208.38	209.4	210.27	210.5	212.9	209.04
201.4	199.49	200.76	201.56	198.22	203.01	199.8	200.05	200.13	201.27	200.9	203.45	200.57	200.75	197.4	201.88	202.99	203.35	205.6	197.33	199.37	202.1	198.42	201.51	199.66	201.75	202.34	201.19	202.86	201.57	201.66	201.32	204.96	201.07	203.3	199.61	200.88	201.67	202.61	202.31	201.11	202.09	202.39	200.3	201.09	201.11	203.67	201.85	201.62	199.89
206.68	203.63	205.83	207.02	204.49	203.08	203.57	203.29	205.67	203.92	208.37	206.92	206.57	204.73	203.81	206.21	204.18	206.54	205.72	203.44	202.27	205.29	204.05	206.94	207.01	203.15	201.86	204.67	208.69	203.72	204.23	207.89	202.47	205.39	204.68	205.76	204.05	206.28	206.7	206.38	206.5	207.29	205.94	204.53	202.54	205.44	200.68	206.52	206.13	207.8
208.61	203.9	201.97	201.69	202.81	203.5	203.98	202.9	203.93	201.24	203.43	202.93	200.9	203.75	200.91	199.37	201.43	204.96	202.59	202.69	202.89	205.7	202.72	204.25	205.02	203.34	201.64	206.94	203.55	203.31	203.8	204.07	201.52	204.17	203.88	201.24	206.88	203.73	205	205.34	202.81	205.01	205.28	204.02	206.72	203.93	201.42	204.19	199.96	205.97
199.69	199.97	196.05	196.53	200.54	197.33	198.7	198.41	198.39	196.57	198.9	196.88	199.44	197.59	196.59	198.61	198.01	196.86	196.52	197.13	199.68	197.65	196.55	198.67	199.34	199.33	199.54	198.16	197.85	194.66	196.62	196.3	197.44	194.61	200.14	196.09	196.83	195.95	197.99	198.85	200.14	196.95	199.7	194.48	194.71	196.72	200.87	198.86	198.52	197.11
206.91	203.97	206.6	203.13	208.83	206.82	202.9	206.33	207.89	201.98	204.13	204.29	207.42	205.96	205.56	205.09	206.28	207.58	204.97	201.98	204.47	208.52	206.38	206.5	207.7	206.26	204.41	207.9	207.57	206.41	205.05	205.02	205.72	203.6	205.52	206.44	204.28	204.68	205.94	205.58	202.47	206.56	204.34	206.15	203.46	205.56	206.8	207.76	201.88	204.77
211.45	212.98	213.69	207.72	211.49	210.28	209.56	212.07	211.19	212.76	213.41	211.38	209.55	211.16	208.35	211.63	211.48	212.52	212.94	212.04	212.85	212.41	212.56	209.79	213.48	209.71	211.19	215.16	207.32	209.75	212.46	212.19	211.94	213.62	210.09	215.88	212.1	209.95	211.57	210.86	212.74	207.33	210.45	213.91	213.56	208.77	213.91	212.51	212.43	209.66
211.47	212.88	211.37	212.07	211.17	208.72	213.18	211.13	212.29	214.53	211.1	211.51	211.22	212.73	210.76	210.34	208.5	210.16	213.67	210.71	213.92	208.67	213.72	210.18	212.01	212.41	209.87	211.87	211.43	212.51	213.41	212.17	211.22	211.51	213.26	210.76	213.34	212.45	210.73	212.76	212.04	211.46	211	211.74	208.12	209.48	215.41	210.93	210.48	211.97
209.15	204.27	204.48	204.13	203.06	207.82	205.25	208.9	207.15	205.83	208.47	206.89	206.68	206.54	203.85	208.24	205.14	202.06	202.14	202.79	207.03	206.15	205.56	203.95	204.42	205.82	203.39	206.55	206.42	206.06	206.06	207.01	204.64	204.5	205.21	207.27	207.55	203.48	205.16	205.94	206.42	204.81	203.01	203.56	206.35	208.53	203.21	205.18	204.79	204.83
209.69	210.41	206.58	205.84	210.22	206.01	208.89	211.02	212.97	207.96	206.04	207.28	207.42	206.52	209.27	208.06	209.39	208.66	208.04	206.31	207.12	201.22	204.3	206.3	206.05	207.49	208.71	207.71	202.85	210.08	210.06	209.16	206.32	206.47	203.62	206.43	204.56	207.7	206.78	205.9	206.83	210.42	206.96	208.26	207.71	204.86	206.91	206.3	207.7	206.71
207.66	207.1	208.46	207.16	209.94	208.88	209.55	210.24	207.67	208.17	207.2	208.48	208.22	212.3	212.17	212.16	209.39	211.26	208.5	204.96	207.98	212.72	208.2	205.19	207.89	206.88	206.52	208.45	207	206.79	209.06	207.6	206.4	209.17	207.52	209.3	210.83	207.63	210.4	207.34	207.73	206.26	207.55	209.06	209.85	206.89	207.24	207.53	207.87	207.05
214.26	217.28	218.25	216.29	217.99	219.57	214.98	216.03	215.89	218.51	216.5	216.77	213.97	216.97	219.41	213.28	220	216.85	214.07	215.91	214.33	217.54	218.2	219	216.1	218.94	219.06	214.78	214.16	216.75	218.06	219.33	213.88	218.52	214.4	216.63	218.22	217.13	217.05	216.24	218.89	215.84	216.99	220.97	218.78	218.46	215.69	217.82	219.42	215.69
199.91	198.25	199.93	200.4	201.33	201.16	201.09	198.74	197.75	201.87	198.07	198.84	201.3	199.29	201.12	199.9	199.55	200.69	202.21	200.7	201.8	204.01	199.92	202.55	201.15	202.1	202.79	198.43	201.87	203.1	197.89	200.18	199.13	203.53	204.37	199.79	199.09	197.47	198.01	199.18	199.83	201.18	200.52	199.65	203.03	200.07	200.63	202.04	199.82	199.16
210.88	214.25	212.7	210.64	215.42	216.71	215.49	214.15	215.35	215.28	215.66	212.25	215.84	212.79	215.49	212.44	214.4	211.01	215.73	213.18	212.95	208.5	214.68	210.82	212.3	218.41	210.07	214.32	214.13	211.63	214.32	214.27	213.7	213.09	212.8	212.68	214.49	211.66	213.28	214.09	212.22	213.56	211.07	211.47	212.39	214.39	214.51	217.19	214.14	215.38
207.55	208.25	207.35	206.29	207.19	208.75	205.7	205.47	208.22	206.09	207.45	208.59	206.58	206.53	206.71	207.48	209.46	207.58	205.41	211.51	206.01	207.47	211.52	210.11	205.82	211.03	210.21	209.24	208.47	208.48	209.82	205.64	208.92	209.72	205.95	201.68	207.39	209.77	208.48	205.86	208.81	206.97	208.09	205.75	207.85	206.13	207.99	206.22	208.22	209.06
198.65	202.29	198.29	197.56	201.63	199.11	200.05	201.02	196.05	198.59	195.19	201.91	200.89	201.09	197.33	197.61	197.23	197.53	200.51	199.59	199.87	198.03	199.84	197.06	199.84	200.94	198.85	198.37	200.14	200.3	201.17	196.41	201.82	198.8	200.29	197.56	201.22	200.58	199.91	200.69	198.95	198.9	196.4	200.21	196.27	202.01	197.52	198.69	199.52	199.17
205.24	197.5	203.86	206.38	205.14	204.55	205.14	206.43	205.25	205.25	206.75	209.91	204.77	201.55	206.82	205.87	207.18	207.05	202.48	207.1	205.22	204.95	207.32	206.31	209	208.12	206.48	207.34	207.17	206.98	206.95	207.26	203.26	208.2	206.17	206.56	205.83	204.35	206.3	206.22	207.69	212.42	202.57	208.14	207.23	207.22	206.51	206.26	207.68	205.48
201.39	202.89	200.57	203.3	199.72	201.13	200.76	200.17	203.62	201.12	202.35	202.93	204.34	199.6	202.54	205.49	203.38	201.98	204.85	202.35	200.7	204.21	201.97	203.33	202.58	202.1	203.11	204.17	205.45	198.71	201.81	197.82	202.09	202.39	206.38	199.81	204.16	203.76	204.13	203.46	204.99	201.56	202.17	200.38	199.28	200.31	203.6	204.17	204.18	204.15
214.27	211.89	211.51	210.01	212.73	210.32	211.81	213.17	208.73	213.17	211.08	212.48	209.77	215.32	210.2	208.05	213.25	214.83	212.33	214.31	210.29	211.2	208.18	213.24	210.79	216.04	213.13	210.3	211.1	214.52	215.17	212.04	210.64	210.56	207.84	209.98	209.34	213.47	212.26	212.24	211.35	214.32	210.79	211.77	211.2	209.25	212.87	212.99	213.24	212.15
198.7	199.5	197.99	199.26	199.28	200.32	198.75	198.14	201.88	202.07	199.59	201.12	200.12	199.99	200.65	201.68	200	203.3	198.5	201.78	201.6	198.79	204.85	201.65	199.58	201.09	201.79	199.75	196.76	202.13	199.74	199.63	200.24	201.76	198.75	202.96	200.64	199.96	202.14	198.38	200.42	196.84	197.96	199.55	201.13	201.33	198.39	199.58	201.44	200.2
206.49	206.35	206.49	206.31	204.74	202.16	205.99	207.22	204.21	208.95	206.94	208.12	205.87	206.93	206.4	203.03	207.89	205.17	204.95	206.3	204.68	205.88	208.28	204.78	205.47	208	209.91	206.3	208.46	206.17	205.45	208.71	206.54	205.4	208	205.43	205.45	210.42	206.77	202.71	204.78	208.29	206.3	205.46	205.05	208.81	206.93	204.57	203.98	208.38
200.16	201.23	197.92	199.65	203.37	198.67	204.64	200.07	198.91	202.15	199.53	203.62	199.14	200.88	200.09	202.54	195.74	197.85	200.41	196.52	204.82	198.1	202.4	200.34	200.44	201.15	201.37	199.38	200.87	198.17	200.93	195.59	200.3	199.94	199.57	202.08	200.49	199.97	201.64	195.55	200.84	199.52	199.67	199.41	198.8	199.02	199.68	201.54	198.91	198.19
213.26	211.46	212.8	212	211.2	213.04	213.9	210.74	211.52	210.88	209.87	211.86	214.64	211.53	212.91	210.11	216.31	210.29	211.62	214.37	209.44	212.41	208.22	211.58	216.25	212.26	214.21	212.51	211.6	213.07	211.01	210.68	211.3	212.04	213.48	213.99	215.42	210.59	212.75	213.39	216.17	210.97	209.99	211.31	214.95	212.25	211.63	214.19	211.54	212.68
212.07	207.77	209.04	210.94	211.7	207.57	209.83	209.71	207.04	210.19	209.71	212.31	209.51	210.3	210.8	209.54	208.8	206.45	207.86	205.71	209.45	211.6	204.86	208.25	207.18	210.32	208.08	208.64	208.78	208.36	206.59	208.63	207.06	207.17	206.18	208.47	206.22	212.42	210.66	211.73	206.21	209.31	209.96	210.04	208.16	208.91	212.2	211.84	209.25	207.06
204.65	206.17	208.64	204.37	207.19	207.16	209.74	207.92	202.05	206.33	204.4	203.81	208.07	206.14	205.91	203.16	209.77	207.25	204.62	204.49	204.17	207.46	208.37	210.26	206.95	207.2	203.74	205.56	206.53	204.9	207.44	205.24	207.76	207.06	208.76	207.93	207.02	206.05	207.19	205.12	208.89	206.66	208.7	206.52	209.35	203.36	206.27	202	210.17	204.77
199.87	197.43	199.59	198.36	199.37	196.76	197.17	201	199.13	200.95	201.72	199.59	198.14	199.58	197.54	199.94	202.02	198.25	199.62	198.31	200.5	198.24	197.61	194.68	200.56	200.62	200.04	201.39	198.02	202.36	200.28	196.74	198.85	197.07	199.57	200.11	197.97	198.05	197.58	198.07	203.18	197.06	200.92	198.74	201.9	202.34	201.5	201.42	198.48	194.52
212.87	220.14	215.13	217.51	214.35	218.66	215.39	218.1	216.07	216.38	215.58	214.89	217.09	215.11	217.29	219.48	217.68	218.68	216.98	214.32	215.75	216.74	217.68	218.58	217.46	218.59	217.68	215.74	218.82	212.91	217.76	216.54	213.58	217.77	214.01	217.53	219.08	215.77	214.98	216.43	218.77	218.57	216.3	216	215	220.63	217.29	215.84	217.35	220.12
214.06	210.38	208.89	212.46	211.61	211.21	212.53	208.14	212.64	208.31	212.8	213.07	213.25	211.19	210.07	211.82	210.31	212.52	212.72	212.95	212.78	211.2	213.7	213.27	208.64	211.57	210.84	212.41	211.33	210.23	213.39	210.03	211.89	211.21	209.26	209.94	209.64	208.6	212.11	211.22	213.83	209.47	208.07	212.71	211.55	210.56	209.43	210.13	213.91	211.63
196.5	193.02	197.31	195.03	194.3	197.01	195.76	194.69	198.35	197.42	196.6	200.56	195.22	194.26	196.57	197.79	195	197.24	197.07	197.26	195.1	192.71	192.8	196.56	191.73	196.25	195.07	196	197.31	193.37	193	194.72	198.68	196.94	196.04	193.87	195.26	193.58	192.63	194.39	192.24	195.08	197.38	196.61	191.95	195.39	197.27	195.96	194.78	195.67
215.99	216.61	214.54	215.13	214.98	218.84	214.88	215.86	217.6	220.6	216.11	219.57	215.38	214.82	217.95	214.68	218.39	218.65	222.03	214.57	218.06	220.86	213.43	216.6	218	216.98	214.05	218.21	221.05	215.32	216.4	218.2	215.92	213.08	217.6	217.27	218.44	216.62	219.37	217.64	217.02	216.85	214.45	215.04	214.29	215.83	216.58	220.84	214.5	220.17
207.51	208.65	212.11	209.61	207.04	210.13	212.38	213.07	209.52	210.44	207.97	211.74	213.87	207.16	209.29	211.11	209.58	210.36	209.24	207.24	207.72	207.2	211.41	206.9	210.72	209.63	207.89	211.45	210.03	210.99	209.65	211.13	207.08	210.13	210.01	209.84	209.35	209.85	208.02	211.51	210.11	208.81	209.78	209.61	210.59	210.13	209.23	210.28	209.77	207.98
201.72	201.16	201.74	199.81	200.08	203.15	203.21	199.15	203.33	202.78	202.65	203.78	205.38	202.26	203.68	204.37	205.8	202.21	202.24	204.46	202.93	207.5	203.36	204.39	204.3	202.19	201.1	202.5	205.53	203.35	203.49	202.69	202.92	205.57	203.26	203.13	203.46	206.88	203.39	204.27	204.69	205.67	203.42	203.4	202.04	204.85	205.11	203.91	202.22	202.96
206.77	207.43	207.26	207.33	208.85	208.87	207.82	208.72	209.11	209.29	204.66	206.47	207.96	206.54	208.4	203.83	209.81	205.25	203.59	208.11	205.81	204.99	209.22	206.18	205.97	205.21	209.67	209.29	207.62	209.26	208.03	209.74	209.67	204.28	209.6	207.59	210.07	204.38	206.59	208.8	204.24	210.53	208.04	207.28	209.07	207.14	207.03	208.56	207.66	210.27
203.91	209.65	208.5	206.55	209.13	209.77	207.6	211.04	206.79	210.38	211.57	208.13	208.87	210.62	208.72	208.84	208.4	209.2	209.71	207.74	210.56	205.83	208.14	211.27	206.47	208.39	207.3	206.7	208.6	209.09	209.07	210.14	207.67	206.42	208.21	207.81	210.42	212.61	207.21	206.26	212.55	207.02	206.99	207.42	209.85	208.3	209.24	208.76	205.75	208.63
197.88	199.82	201.38	200.44	202.21	201.1	201.3	199.49	201.99	201.29	202.98	199.36	199.55	196.94	199.68	196.23	199.89	201.76	198.44	200.9	198.01	200.22	201.07	201.36	197.45	198.71	198.82	200.72	198.32	196.8	201.3	202.59	199.69	203.29	197.59	200.01	200.31	198.84	200.54	201.46	202.12	195.64	198.96	199.3	199.59	199.68	201.74	200.1	200.24	199.3
204.42	200.67	199.58	198.36	199.08	200.59	197.83	200	196.8	201.7	197.69	203.26	200.12	200.75	200.83	200.65	199.51	198.9	201.24	200.31	199.16	202.93	200.5	198.53	198.28	199.95	201.19	201.92	199.68	203.17	200.48	198.4	199.32	200.61	200.61	203.13	200.64	201.12	200.6	203.32	197.25	198.28	202.09	199.76	200.42	202.75	199.35	200.53	196.87	202.21
200.3	201.39	203.94	204.49	204.01	201.92	200.86	201.55	201.52	202.15	201.63	206.05	204.44	204.79	205.29	203.03	202.16	202.25	203.01	205.27	203.36	203.98	202.7	201.9	203.6	200.22	200.32	203.79	201.21	203.67	205.04	203.86	198.51	202.89	203.92	204.08	203.43	201.07	204.55	200.54	202	200.34	201.32	200.25	204.34	203.08	202.35	202.32	201.68	201.24
202.77	204.85	202.98	203.05	205.84	203.53	202.6	201.77	200.96	202.69	202.13	204.6	199.94	202.39	202.6	206.16	203.81	200.47	201.77	204.64	205.04	202.36	202.08	202.4	204.13	201.27	205.69	204.35	201.5	199.64	201.01	203.55	203.99	205.6	202.34	204.9	202.67	205.79	201.31	208.03	202.36	205.43	205.15	207.41	206.3	201.1	204.75	201.68	201.94	202.94
206.6	210.04	205.28	207.04	209.1	207.42	210.23	208.05	207.23	207.58	210.27	208.79	209.83	207.37	208.52	206.58	207.69	208.68	206.69	205.7	204.31	209.66	208.69	207.61	208.29	206.09	208.48	208.81	208.85	207.32	208.67	207.55	207.63	208.19	210.08	207.01	211.02	209.19	206.35	211.71	204.7	209.68	208.77	208.8	208.58	208.1	208.31	207.55	204.64	206.87
202.49	199.7	199.18	203.28	202.98	199.48	204.71	201	203.33	198.81	202.3	201.63	204.63	202.02	204.08	199.82	203.7	202.39	204.99	202.73	201.78	203.31	201.88	199.07	202.87	202.17	202.59	204.18	202.43	200.08	202.2	201.49	199.49	205.03	202.8	204.57	201.99	199.7	203.67	201.51	203.03	204.36	203.65	201.22	200.31	203.98	201.72	203.29	200.9	199.64
210.69	208.25	207.77	208.6	205.17	210.29	208.11	214.4	209.9	206.81	208.02	205.86	210.11	209.03	208.62	209.47	210.93	208.16	208.27	210.45	209.98	206.8	209.1	206.9	211.97	207.68	211.01	210.68	209.28	208.72	209.22	209.92	207.28	207.46	208.04	206.11	205.52	210.03	205.24	207.07	210.24	208.57	212.36	208.31	209.33	207.8	208.61	210.01	210.77	207.68
210.54	210.65	208.19	211.6	205.81	211.61	206.88	207.5	209.81	210.47	205.73	213.69	205.95	209.77	206.34	206.45	207.6	209.9	208.46	210.12	207.27	209.32	209.6	208.86	208.1	211.63	208.07	208.31	210.78	208.74	206.28	208.6	206.17	208.62	208.84	208.65	209.68	208.6	209.52	207.88	207.19	208.63	208.32	207.9	210.75	209.96	211.57	209.14	206.64	208.95
206.7	198.55	202.44	205.09	202.93	203.06	203.09	205.58	204.61	203.75	202.86	203.08	205.16	202.82	204.68	202.72	202.07	205.14	205.01	206.55	203.14	203.5	203.68	203.93	203.93	204.35	203.62	204.66	202.59	199.48	204.11	204.33	203.01	203.42	204.5	200.7	200.6	204.76	205.62	204.05	202.89	203.81	204.1	201.87	203.38	200.08	204.63	204.65	202.92	202.8
206.13	209.67	208.07	207.81	210.08	210.29	208.54	206.8	207.74	209.23	209.43	205.54	207.23	209.42	210.29	208.41	207.56	210.26	208.3	208.5	210.99	207.93	205.79	209.81	206.03	205.47	207.74	204.29	206.16	207.28	208.61	207.58	207.21	204.26	208.47	209.79	208.52	208.12	205.83	206.16	206.81	205.47	208.08	208.06	209.14	208.65	207.37	208.83	210.17	207.11
218.5	215.32	221.45	215.8	218.55	217.06	216.65	214.78	215.46	218.7	217.83	215.27	218.75	219.23	215.85	220.31	213.22	218.93	220.6	219.19	217.51	216.21	216.27	214.93	217.41	217.99	217.96	215.69	217.06	215.75	214.88	216.11	217.78	216.39	214.35	217.88	217.03	216.09	219.86	216.31	219.13	215.49	215.52	216.71	215.03	212.13	215.24	213.85	220.23	218.06
208.47	209.52	206.31	208.19	209.75	207.22	206.34	207.29	207.67	208.32	208.92	212.31	208.09	208.05	208.45	206.78	210.47	209.66	206.78	206.73	208.58	209.48	209.27	212.37	209.03	210.51	208.43	210.84	208.23	207.99	208.72	206.91	210.71	209.42	208.93	209.84	208.49	208.4	205.93	208.39	210.31	208.95	206.25	211.75	210.71	209.64	206.64	208.71	210.63	208.85
205.79	202.93	202.15	203.42	203.67	206.89	202.88	202.41	201.12	201.23	204.13	206.44	202.92	202.8	205.77	205.45	205.58	199.58	206.02	206.61	205.08	205.32	205.24	200.88	204.4	202.89	203.36	201.97	206.79	207.89	205.56	204.98	207.18	200.92	199.99	205.33	201.92	207.43	204.09	206.99	203.72	203.03	205.59	202.94	205.95	205.65	203.08	203.93	205.37	204.32
217.57	219.16	214.94	217.33	215.9	217.28	219.07	221.39	217.17	219.08	215.23	215.83	219.17	215.76	217.99	219.22	214.58	219.34	213.26	215.67	215.56	213.53	218.7	219.12	217.45	216.11	213.99	216.15	217.77	220.52	216.68	213.61	216.51	213.57	213.72	216.33	220.26	218.28	216.55	216.17	214.76	215.19	216.93	216.13	214.22	217.57	219.55	215.5	216.06	217.58
206.56	208.81	207.86	209.91	207.85	209.64	207.43	206.05	207.1	208.42	208.28	209.93	206.46	207.4	207.44	208.49	205.22	207.85	209.76	210.82	207.56	209.88	207.19	207.87	205.58	208.46	208.06	206.99	208.25	208.02	210.94	209.85	210.31	209.39	211.38	206.89	206.5	208.42	207.26	209.26	208.43	210.76	205.86	207.84	205.54	206.96	208.65	210.58	208.95	204.68
203.23	203.06	202.43	203.16	204.16	202.34	204.44	206.02	202.67	204.41	203.73	205.78	202.51	202.99	203.94	203.88	203.35	206.49	202.18	202.06	205.49	205.3	202.32	204.39	205.18	203.51	206.18	204.72	205.89	203.45	204.72	204.69	205.48	203.44	205.33	205.32	202.43	203.44	205.68	201.54	206.21	205.47	202.25	201.94	205.64	204.59	205.01	204.22	201.8	204.22
216.97	215.9	216.39	221.74	216.13	219.34	214.7	218.69	219.11	217.66	217.96	214.08	215.62	218.35	221.94	215.96	217.51	218.2	217.17	215.23	219.54	215.84	216.81	214.01	215.98	219.43	216.2	221.17	217.3	218.65	213.49	217.53	220	217.74	217.49	215.77	217.45	219.5	216.24	217.89	216.83	215.97	217.42	221.16	218	213.85	214.35	216.75	214.6	215.16
199.42	203.58	200.65	201.32	203.01	205.19	201.54	203.64	202.75	203.51	202.9	201.31	201.09	206.58	203.74	205.28	205.47	203.68	201.46	200.3	205.16	205.9	204.76	206.89	201.48	203.72	200.14	207.14	206.01	204.38	203.92	203.63	201.71	202.55	203.32	202.55	202.09	202.8	203.38	202.39	200.86	201.63	200.39	201.72	202.5	201.47	202	204.38	203.35	202.03
213.58	211.32	211.31	214.2	212.28	211.56	214.35	211.8	210.76	216.64	214.32	215.96	213.72	212.36	214.37	212.77	214.94	210.34	212.1	214.53	215.2	211.17	211.98	211.27	215.48	216.29	212.07	209.63	214.54	210.25	209.99	211.26	211.13	211.82	209.19	216.32	211.91	212.36	213.38	216.07	212.75	212.48	211.1	213.4	212.23	211.61	213.97	212.25	210.93	214.1
213.1	213.56	211.17	212.54	212.63	210.72	211.37	213.57	212.87	210.21	210.21	208.09	208.69	211.39	214.84	209.74	209.38	212.84	209.91	210.05	211.53	212.11	209.51	213.45	213.37	211.69	211.06	212.35	212.9	211	207.47	212.68	211.61	213.31	211.54	208.66	208.73	212.34	213.32	212.56	213.91	209.71	211.43	209.41	214.5	212.56	210.87	213.52	212.74	212.63
217.03	214.35	214.65	219.53	214.7	216.74	216.04	219.66	217.76	218.34	215.34	216.66	221.72	214.28	216.89	219.47	215.39	219.16	215.83	217.02	217.63	218.88	216.37	218.85	214.45	214.74	221.36	220.4	216.4	219.33	218.03	216.85	216.7	217.43	217.8	221.91	217.94	217.81	217.54	215.55	217.37	215.51	217.52	215.32	215.49	218.2	214.8	218.49	216.61	215.71
209.76	208.04	208.88	205.56	207.88	211.82	209.96	206.99	206.8	206.44	207.97	204.74	208.8	207.71	211.48	205.54	209.57	206.28	207.16	208.71	206.42	208.41	208.95	205.92	210.95	208.73	209.49	206.83	208.74	208.39	208.42	206.74	208.7	211.06	209.99	209.06	208.02	210.62	208.03	207.04	206.27	206.66	203.77	204.15	209.14	206.53	207.95	206.06	208.45	206.39
193.15	195.32	194.36	192.04	192.18	195.34	192.8	197.39	191.02	195.2	194.52	195.45	196.7	193.94	194.49	193.27	193.78	194.36	194.7	190.65	189.67	195.74	193.04	193.8	193.92	196.74	192.54	197.19	193.24	194.39	194.17	192.59	194.52	193.37	194.54	194.09	195.42	194.62	193.19	196.91	194.04	195.84	190.16	197.85	198.1	193.82	194.63	192.98	194.21	192.44
202.78	198.85	201.45	203.81	205.2	207.54	200.23	201.33	204.53	202.75	203.29	202.33	202.83	204.27	200.73	203.18	201.35	205.35	204.4	203.14	203.2	205.62	200.46	201.48	200.61	200.69	202.51	202.82	202.32	202.23	200.8	198.09	203.83	204.56	204.17	203.5	201.22	200.62	201.38	203.94	200.81	202.6	200.87	202.35	208.2	202.05	202.53	202.39	201.49	200.28
213.5	209.18	211.76	210.19	214.18	214.83	214.92	214.82	211.33	214.81	214.91	211.35	211.83	212.6	211.01	213.14	212.51	215.25	210.2	213.93	212.94	213.7	215.18	213.76	213.45	213.87	212.05	213.79	214.81	215.91	214.84	214.87	210.82	212.08	212.83	213.41	212.87	216.25	213.44	210.76	212.69	213.8	211.1	214.05	212.31	212.63	214.28	215.82	214.47	211.92
204.27	205.99	206.38	209.23	207.62	206.31	206.95	207.94	207.94	207.33	206.19	207.06	207.64	208.93	207.7	206.65	206.45	208.05	206.18	206.36	203.69	206.81	206.76	204.09	209.25	208.73	208.62	205.16	206.5	207.05	206.26	205.87	210.64	207.13	206.78	205.75	203.89	206.06	203.86	208.99	206.78	207.78	203.57	209.65	203.85	207.74	206.55	205.33	205.9	204.58
206.44	208.92	212	210.55	210.19	211.02	208.84	209.56	208.13	208.24	211.12	208.15	207.83	206.5	210.95	210.3	206.62	206.27	206.73	210.69	207.89	208.87	208.26	207.48	207.98	209.46	208.67	207.15	207.26	204.96	209.15	207.56	208.14	209.59	212.8	207.52	208.05	209.32	207.8	208.91	209.12	208.84	205.97	208.89	210.84	211.41	208.85	208.47	209.16	208.93
218.68	217.66	213.64	217.15	215.19	217.08	216.1	216.19	217.25	218	218.2	215.54	217.69	213.94	219.57	218.37	217.7	220.69	219.28	216.93	215.87	216.89	215.14	216.32	215.85	217.35	217.62	214.69	217.36	219.48	214.45	215.79	218.29	217.69	217.02	216.14	217.86	214.59	218.85	216.33	216.57	217.04	218.44	216.82	214.99	216.31	215.33	216.73	215.24	218.64
204.41	202.23	202.11	204.97	203.63	204.04	203.04	203.22	206.84	206.91	202.77	206.31	205.2	203.18	204.13	199.01	204.73	202.11	205.28	204.25	204.55	200.23	208.91	204.01	206.27	202.5	202.4	202.54	203.88	204.54	203.28	206.36	203.23	206.2	201.63	202.23	203.94	208.11	205.63	203.91	203.7	201.37	206.63	206.48	203.87	204.93	206.75	205.65	205.61	204.74
202.27	203.71	203.28	198.87	203.76	203.25	199.93	205.03	201.89	203.42	201.79	203.2	206.88	203.27	205.29	204.67	202.89	202.53	200.39	203.49	199.51	201.61	203.02	203.44	201.51	201.08	206.54	203.67	198.72	205.39	200.52	203.88	201.19	204.97	203.84	203.45	204.08	203.76	202.74	203.98	200.48	203.15	200.32	204.86	202.46	205.56	204.69	202.91	202.06	202.78
216.47	215.88	218.85	214.95	213.71	215.94	219.06	217.8	217.32	218.79	216.64	215.13	219.08	215.81	219.77	218.22	217.84	219.18	219.09	219.43	217.22	218.58	216.86	219.4	219.53	219.37	221.28	214.33	214.68	218.98	214.72	218.65	217.28	216.3	219.55	212.28	221.44	220.14	216.16	217.2	217.97	215.97	216.46	218.92	214.22	220.81	216.38	215.87	217.39	217.46
206.98	208.23	204.39	209.5	209.3	206.76	208.04	208.54	211.48	207.91	208.37	208.83	205.38	204.14	207.12	207.7	212.82	206.51	206.48	210.03	208.86	206.22	207.16	208.6	209.56	206.18	206.8	208.57	209.7	210.98	210.71	209.12	207.32	205.39	211.44	210.21	208.02	210.66	208.49	207.34	210.82	210.95	208.42	204	206.76	207.3	208.49	208.62	207.48	206.58
207.67	207.14	209.76	208.51	209.18	211.97	207.41	206.85	205.65	208.22	211.49	206.45	209.03	209.36	209.12	209.99	208.96	204.97	207.88	206.98	209.8	208.47	210.38	210.52	211.5	208.01	208.27	208.52	209.45	208.96	206.61	209.39	209.55	207.22	208.1	206.53	206.62	206.91	211.3	206.5	208.08	205.89	208.44	204.7	210.71	208.94	208.65	206.27	209.82	207.3
214.17	214.38	213.04	211.96	211.9	214.56	213.39	211.31	214.93	216.48	215.61	213.97	212.67	214.9	212.55	213.89	214.79	212.34	216.43	212.99	215.89	215.05	214.4	214	210.05	212.85	217.02	212.45	210.26	215.97	215.27	212.25	211.3	215.23	211.53	213.96	211.2	213.63	212.1	215.11	213.34	211.42	215.52	214.34	212.84	213.54	213.08	210.44	211.27	211.91
211.98	209.46	210.74	210.99	210.89	209.13	209.68	209.78	207.33	207.4	210.04	205.45	210.7	213.82	207.59	208.34	205.91	209.99	206.12	209.11	208.56	208.5	208.34	208.05	209.28	208.02	207.79	207.25	208.52	208.68	210.25	208.53	208.78	210.07	206.31	209.77	211.66	214.79	207.07	207.91	209.91	209.37	208.71	206.47	209.19	212.98	206.26	207.07	212.27	210.07
207.92	209.72	205.36	209.1	207.29	209.14	206.53	210.94	207.9	207.31	209.3	209.15	206.59	206.89	211.76	205.94	207.79	208.18	207.81	210.6	208.03	209.1	210.94	210.44	207.48	211.83	205.42	209.05	210.33	208.08	208.83	209.81	208.07	210.26	205.64	208.63	209.59	208.22	208.33	208.72	207.4	205.27	210.4	206.53	209.86	206.76	206.98	206.88	209.12	209.75
217.45	218.86	216.88	216.98	219.61	217.69	216.45	218.07	218.97	215.32	218.28	217.82	213.84	217.11	217.01	218.45	219.98	213.91	219.25	217.71	216.94	217.14	216.61	217.47	217.61	217.9	217.67	220.11	219.92	217.71	217.02	218.82	219.23	217.88	215.03	217.01	218.03	218.28	219.26	218.2	218.73	216.63	219.57	216.75	216.98	217.96	217.53	219.09	220.08	218.84
214.5	213.09	211.22	211.19	209.93	212.73	213.12	214.86	212.67	212.86	216.87	212.18	212.67	212.8	216.11	209.81	215.13	216.74	215.97	215.9	216.26	212.15	213.83	210.92	213.69	214.92	211.12	212.87	214.43	212.12	215.29	211.95	213.36	212.33	211.39	210.46	213.92	215.22	215.07	212.9	214.19	213.24	214.67	214.26	211.1	213.16	213.82	210.83	214.84	213.03
208.4	207.36	207.94	206.9	207.54	207.65	206.78	204.35	204.42	206.37	208.65	203.47	212.54	206.82	208.52	209.66	209.48	211.78	208.93	203.76	204.44	207.56	207.81	207.6	206.82	207.69	208.9	204.17	204.29	210.05	209.36	207.35	210.36	208.66	208.34	205.94	206.18	207.43	208.88	208.1	208.51	209.17	206.36	209.7	207.74	207.37	207.82	207.44	209.83	204.17
199.74	199.99	198.65	199.59	198.41	200.28	198.34	200.3	200.27	197.93	199.45	203.1	198.93	199.29	198.09	200.47	198.27	196.47	198.74	197.11	200.22	200.85	199.77	198.81	199.69	199.53	201.08	196.04	198.67	199.79	197.38	198.78	199.83	197.55	200.63	199.52	198.85	197.15	203.11	201	199.93	202.79	202.35	199.77	197.31	200.34	203.91	199.69	200.4	198.33
211.84	209.07	208.35	207.75	210.31	209.5	208.58	208.42	209.17	211.13	207.07	209.57	209.88	206.73	209.67	206.92	209.1	206.64	204.72	210.87	210.04	208.04	209.37	208.54	209	209.12	210.57	206.13	211.33	207.59	209.77	207.42	210.38	207.85	210.17	209.71	209.76	206.29	208.96	208.56	205.19	209.15	207.74	210.4	209.07	206.2	211.33	212.22	207.97	205.11
203.29	201.14	202.36	201.51	205.95	202.14	198.68	203	201.3	202.13	197.98	202.13	200.77	203.66	200.49	204	203.35	200.63	204.9	201.55	200.52	200.08	197.11	200.64	202.25	203.45	201.29	198.21	204.23	198.64	198.03	201.98	201.13	202.17	200.97	198.79	200.69	203.04	203.15	199.23	200.63	199.8	201.93	202.12	200.83	203.66	201.69	203.31	202.05	199.06
206.18	208.73	209.3	204.18	207.13	205.46	206.05	207.16	209.91	205.73	205.18	205.97	207.11	207.46	204.69	202.91	204.92	207.45	209.12	205.72	205.15	207.19	204.76	206.2	208.68	205.27	208.31	206.98	206.08	205.29	209.2	207.11	206.07	205.59	206.03	206.66	207.06	206.75	209.04	205.42	205.79	208.08	205.22	206.03	205.26	209.44	204.28	207.42	207.54	208.16
212.23	207.96	209.23	206.91	207.57	210.29	212.09	208.03	211.34	208.65	210.6	209.18	209.18	212.96	209	211.88	208.11	211.59	209.61	206.99	208.33	212.42	210.2	210.98	208.6	210.83	208.93	209.46	206.89	208.78	205.37	208.43	209.16	206.29	209.58	212.54	211.05	213.26	209.88	208.72	207.57	209.22	211.96	207.57	209.31	208.97	207.02	209.71	209.46	208.34
218.95	215.49	218.36	218.01	216.83	211.94	214.63	218.2	215.82	218.16	217.23	216.48	216.32	214.02	218.61	216.67	217.46	216.71	216.06	215.74	214.84	215.16	217.55	214.24	215.78	213.56	214	219.07	214.76	216.39	213.6	217.97	216.6	215.57	215.71	218.49	216.42	215.41	216.34	216.43	218.56	215.97	218.04	220.8	219.76	216.03	217.95	217.24	215.14	215.21
195.83	194.14	195.28	194.76	194.91	195.36	192.04	192.6	193.51	196.19	198.92	192	196.69	196.22	193.26	194.65	199.18	194.34	193.58	194.55	196.74	195.86	194.06	196.73	192.94	195.37	194.55	197.5	195.36	195.72	194.6	193.79	194.95	192.08	195.32	197.47	197.2	196.8	192.86	198.76	193.9	194.36	200.42	196.45	197.59	195.73	190.6	196.7	195.2	194.79
208.54	207.68	208.11	208.81	211.76	208.36	207.67	207.85	204.97	210.95	206.49	205.43	209.83	204.96	207.09	211.15	212.43	207.37	208.98	209.54	208.57	207.41	205.18	208.85	205.74	207.06	210.34	208.79	208.78	207.89	208.57	211.18	206.19	209.14	210.22	206.12	207.55	208.91	207.42	209.27	207.76	207.87	208.99	208.09	205.46	205.28	208.89	207.29	207.28	209.24
211.12	214.19	212.41	216.88	214.33	208.89	215.38	215.19	215.56	210.29	211.92	213.37	212.08	211.66	214.85	211.08	209.2	212.29	211.61	216.96	209.34	211.25	214.43	209.81	215.14	213.88	213.22	210.32	215.33	210.16	213.3	214.76	211.48	212	214.08	210.64	216.02	209.5	213.54	213.07	212.86	210.3	214.05	210.54	213.5	213.45	211.49	213.48	214.14	213.89
209.17	209.53	209.47	210.25	207.53	211.7	206.64	211.47	212.96	207.35	207.69	205.88	209.77	210.03	207.06	210.31	209.18	209.14	210.52	209.54	208.32	207.35	209.69	205.98	208.43	209.04	209.34	207.26	210.31	209.37	206.4	208.48	209.01	212.65	208	210.14	209.35	207.59	212.85	208.79	209.52	209.93	205.72	209.08	212.17	207.92	208.84	207.21	210.87	209.46
210.92	207.85	211.39	207.91	209.64	208.77	207.57	204.95	211.1	211.33	210.68	209.61	209.41	205.29	210.92	209.08	207.57	209.97	208.07	207.47	207.97	208.82	211.05	208.78	210.7	205.33	211.48	205.76	208.64	208.13	206.81	212.2	212.46	209.75	207.98	205.49	206.57	206.39	209.35	208.44	206.63	212.06	210.38	212.41	209.66	212.59	207.85	210.29	209.13	210.64
216.36	216.88	217.2	215.12	219.14	218.91	215.16	218.95	215.9	215.74	216.13	217.5	216.42	217.58	219.56	214.95	216.35	217.63	216.51	216.98	215.85	213.74	215.48	217.68	218.95	215.29	217.05	218.03	218.09	220.06	217.73	218.61	216.01	213.05	217.56	217.07	216.36	217.01	218.86	217.85	217.46	220.03	217.57	217.47	218.56	216.89	219.55	213.63	216.82	216.28
196.3	198.92	200.04	197.84	197.8	195.91	200.03	197.93	200.34	197.93	199.16	198.81	199.15	200.75	196.94	202.89	199.49	199.11	199.1	201.31	199.42	202.41	196.75	199.3	196.71	200.29	203.81	202.67	200.21	200.69	200.82	197.01	200.56	200.49	201.45	200.45	198.22	198.63	201.86	198.1	199.98	199.26	201.86	196.57	197.75	198.55	198.65	198.53	200.2	198.59
219.59	214.91	215.48	220.24	214.48	216.79	218.05	213.94	215.83	216.05	219.93	215.96	216.71	218.01	218.82	216.75	217.34	215.65	217.11	216.93	217.53	217.32	221.86	216.89	217.79	216.83	220.58	216.06	217.32	215.71	215.83	216.83	216.87	215.55	217.56	214.08	215.79	214.87	218.49	214.42	217.51	216.81	218.43	214.59	217.93	217.73	217.09	217.83	214.26	215.88
211.24	206.31	208.69	206.69	208	210.17	208.93	207.25	207.52	210.94	208.8	208.29	205.3	208.12	206.02	212.48	208.08	204.19	207.4	206.89	207.53	206.87	211.41	207.54	210.2	209.15	210.79	208.17	208.78	209.73	207.08	206.09	208.57	205.59	206.71	209.88	209.63	210.05	207.03	205.96	211.72	207.14	210.52	209.31	210.43	207.92	208.12	208.03	208.96	207.67
204.92	202.08	203.27	203.29	207.17	203.47	206.89	202.44	204.49	201.33	203.83	203.09	205.14	203.83	208.12	203.51	205.9	205.54	206.97	205.93	203.97	204.15	202.93	205.36	201.75	200.27	205.6	206.45	202.68	203.78	207.76	205.5	205.99	207.63	204.15	202.92	206.02	204.48	203.52	205.42	205.64	205.62	203.96	201.59	201.41	205.72	201.28	206.11	205.16	206.99
200.97	201.06	203.27	205.17	204.3	206.8	202.91	205.79	204.12	206.17	204.6	205.42	202.85	198.93	202.14	203.03	202.22	205.47	201.75	204.87	205.24	204.24	200.17	205.15	204.13	204.83	205.2	202.83	205.98	206.15	202.95	203.16	206.94	202.56	205.94	202.12	204.55	204.32	205.32	203.23	198.92	205.05	206.4	204.16	201.19	205.04	204.59	204.8	204.34	204.49
209.76	206.78	209.52	209.4	205.97	210.97	211.19	208.32	209.16	205.53	207.47	212.24	209.62	206.79	208.97	207.91	208.55	207.94	208.25	208.99	207.12	205.78	208.72	206.06	204.63	206.41	209.29	207.19	204.37	208.87	208.3	208.23	206.02	206.08	209.06	208.71	205.69	210.1	206.5	208.95	207.87	211.87	209.83	207.41	207.81	208.89	206.99	208.67	208.7	205.68
199.94	205.16	202.37	203.12	203.47	204.05	205.46	208.51	204.54	202.25	201.84	204.57	203.86	208.16	204.98	205.34	205.28	206.12	204.29	207.1	203.19	204.77	204.73	204.62	203.01	203.16	205.87	206.69	204.92	204.16	203.25	202.74	205.03	205.09	202.23	206.44	206.5	204.99	204.95	203.08	206.38	205.77	207.56	204.11	202.71	206.03	202.36	205.08	206.18	203.58
209.29	204.28	206.08	207.06	206.41	208.01	210.01	204.76	208.61	206.31	207.58	206.86	210.62	205.79	207.18	206.64	210.68	206.11	209.17	207.58	205.48	207.11	209.1	208.03	209.2	205.32	209.37	207.38	207.47	207.82	206.58	206.17	203.29	206.37	208.55	207.97	207.87	206.56	209	206.03	211.37	204.32	208.8	205.06	207.41	210.44	205.46	208.49	207.2	207.84
216.34	211.74	211.48	214.19	214.72	211.09	213.3	213.31	210.67	211.87	216.73	212.34	213.94	212.71	212.44	216.02	212.21	215.18	213.46	211.81	213.61	212.34	212.81	214.6	213.89	213.64	212.18	214.24	210.75	212.29	213.16	215.08	211.63	210.12	214.47	213.54	213.67	212.93	209.96	213.17	212.01	209.73	212.83	212.96	209.52	214.35	215.87	214.22	212.94	212.53
203.44	202.65	204.13	203.52	207.46	204.26	205.05	204.35	206.08	206.14	203.59	205.29	202.99	203.49	200.9	204.2	203.06	202.66	204.11	204.28	204.19	202.75	204.67	202.07	203.2	204.96	203.56	205.12	204.26	203.85	200.91	203.11	203.67	204.83	202.23	203.64	201.73	201.35	208.49	206.35	203.72	202.21	203.92	200.84	204.63	204.01	202.85	203.18	203.42	207.29
204.97	204.98	205.72	204.13	203.54	204.29	204.58	203.12	205.32	204.04	204.28	204.27	202.14	204.97	204.5	206.02	202.39	203.84	203.58	202.49	201.86	203	204.37	203.77	203.83	200.81	202.57	202.95	202.68	200.79	203.9	205.91	203.65	202.32	201.32	200.4	203.1	203.1	203.46	200.81	203.53	207.55	204.89	202.14	198.59	205.39	203.08	201.91	207.62	205.09
188.42	192.11	195.08	192.33	195.39	195	196.39	194.06	195.14	193.61	190.78	194.67	190.89	197.59	197.88	195.83	192.53	196.44	192.71	192.17	194.73	193.29	193.78	194.23	193.23	194.69	193.88	193.12	193.73	194.49	197.13	197.38	196.52	193.67	194.6	194.39	195.38	194.94	193.54	195.03	194.09	195.43	194.88	194.82	194.78	194.41	191.81	195.67	192.61	192.68
203.57	207.59	204.68	205.05	202.25	203.56	204.45	205.41	205.18	204.95	201.9	208.22	206.06	207.79	205.75	203.55	202.6	204.81	206.18	204.73	206.79	204.47	205.99	204.7	206.47	203.02	206.4	205.52	206.84	203.58	204.18	206.69	203.85	204.36	205.47	207.33	206.07	204.96	204.81	207.14	204.93	208.65	207.3	204.3	208.03	207.37	204.64	206.33	206.9	206.07
205.31	206.63	201.65	202.69	204.36	202.78	205.78	204.07	204.14	201.71	203.59	202.13	200.85	204.93	203.37	202.85	204.86	204.83	206.31	203.64	205.37	204.39	202.93	204.74	203.78	203.55	204.32	202.39	204.96	202.37	203.08	200.47	202.73	202.56	205.12	205.34	206.2	204.07	201.27	204.22	201.54	201.06	204.26	202.8	203.47	204.43	206.22	202.83	205.8	202.08
208.7	206.88	210.14	206.66	206.9	211.46	211.2	208.26	209.47	209.43	210.42	209.47	209.62	210.11	207.15	208.86	210.1	210.41	209.9	210.3	207.53	210.09	208.97	209.05	208.02	209.07	210.36	208.81	209.5	209.23	210.26	207.65	208.34	210.04	210.69	210.68	209.83	209.5	213.2	204.17	208.81	209.93	209.68	208.46	208.14	208.14	208.86	212.33	212.53	206.99
207.53	209.31	208.38	210.56	209.93	210.69	212.96	213.25	205.89	211.71	211.15	208.69	207.55	207.51	209.37	211.26	211.4	209.16	208.32	211.51	212.26	212.73	209	210.3	211.28	210.45	206.45	211.69	208.17	209.03	209.2	210.11	210.74	212.06	209.86	209.97	210.27	207.08	208.32	207.48	208.05	208.74	211.76	211.49	209.71	208.03	207.39	211.19	211.15	208.37
204.97	201.3	203.47	201.9	203.54	201.94	201.09	203.2	203.61	201.15	202.68	202.16	205.14	203.06	204.04	201.26	202.6	203.88	200.98	205.3	201.41	202.36	208.3	202.11	203.07	202.59	203.18	204.83	201.85	206.41	201.01	203.52	203.62	204.34	201.15	200.2	203.29	205	207.6	202.45	200.16	206.1	204.26	205.54	201.41	203.73	201.41	204.12	203.17	203.49
212.23	208.48	211.15	206.79	210.96	208.09	207.67	208.06	210.46	207.9	206.29	211.07	208.43	210.93	210.82	209.38	203.64	210.01	206.21	208.98	209.03	212.5	209.24	209.17	208.46	209.62	209.52	207.98	211.72	208.86	209.06	213.04	206.11	207.92	209.72	206.12	205.59	209.04	206.96	208.92	210.46	206.66	210.78	210.73	209.03	209.06	211.44	208.99	206.93	209.7
200.37	202.67	201.25	200.43	199.32	200.68	201.94	197.8	201.06	201.26	201.86	202.4	201.02	199.31	200.26	200.84	200.41	205.69	200.94	203.47	203.99	201.34	198.13	200.1	199.18	199.94	200.28	201.99	201.91	204.58	199.28	201.87	201.91	203.12	201.12	200.62	202.56	202.19	204.13	202.34	201.05	199.86	203.04	201.44	198.75	202.45	200.8	201.2	199.32	202.52
203.58	203.17	201.44	204.97	205.17	202.71	202.51	203.03	203.49	202.03	204.35	200.07	202.87	209.54	202.87	204.89	202.82	203.47	204.75	204.97	203.15	197.37	207.86	207.25	209.07	204.9	207.68	202.41	203.37	205.48	201.37	205.39	204.93	203.07	206.08	205.49	201.25	204.61	202.74	204.37	206.09	204.57	203.96	202.78	204.03	204.09	205.03	207.68	202.41	202.93
204.08	203.67	205.21	204.26	204.88	200.76	205.25	200.8	205.14	201.84	203.65	201.15	205.33	204.36	203.45	202.13	204.19	203.57	202.6	200.47	203.49	203.81	202.47	200.98	204.58	205.74	205.55	204.61	202.98	204.87	201.95	204.94	202.72	204.19	206.56	204.56	202.6	203.48	203.71	201.79	206.78	206.17	204.52	205.49	201.13	204.62	203.24	204.83	202.02	201.68
202.68	200.22	200.96	201.47	199.45	199.35	198.27	200.87	199.55	201.43	198.41	197.63	198.19	202.61	197.64	198.68	201.03	201.25	199.15	200.33	199.65	196.97	201.18	198.69	198.68	200.43	198.38	198.1	204.53	199.86	201.94	200.62	199.56	202.06	200.73	197.08	199.27	203.94	199.61	200.18	199.89	198.94	200.78	198.49	199.83	201.83	199.73	203.08	201.7	200.98
214.19	212.5	210.95	211.4	214.79	213.32	210.53	211.72	212.8	216.03	215.64	213.69	214.54	214.72	209.86	211.86	211.12	212.32	214.98	211.52	210.65	215.23	210.74	216.45	211.59	213.17	212.68	214.52	212.97	215.31	213.18	212.33	212.88	214.12	208.96	215.12	209.37	215.48	216.41	211.55	213.35	213.37	212.58	210.79	209.97	213.63	211.94	212	215.48	213.3
202.44	204.1	202.21	201.57	204.63	205.08	203.79	205.2	206.24	200.03	204.44	204.11	203.17	204.01	201.29	198.41	204.86	203.06	205.81	207.05	204.61	201.03	204.52	201.86	203.04	203.18	206.07	203.17	204.29	204.42	203.41	203.89	203.71	200.98	205.75	205.97	201.65	204.29	204.35	203.57	201.8	200.41	203.4	202.76	203.73	205.73	204.39	204.97	202.51	203.86
211.64	211.74	210.85	210.21	211.72	210.49	212.39	215.29	210.22	214.74	212.94	213.49	212.07	213.8	211.31	213.42	213.42	213.43	211.18	212.56	212.97	212.87	210.3	212.5	211.75	210.12	215.04	212.7	214.65	207.36	215.12	214.52	216.08	215.97	212.17	215.11	210.96	213.7	211.71	211.53	210.33	213.07	213.97	214.91	210.67	212.99	212.13	214.5	212.25	210.81
202.1	204.26	202.3	203.61	202.08	204.6	203.54	202.45	201.53	203.56	202.57	202.49	203.45	201.29	202.33	204.76	204.53	202.73	205.03	204.53	201.41	201.02	200.45	202.81	201.22	202.91	200.82	204.71	202.16	203.72	202.39	205.13	201.55	202.74	201.92	206.59	202.24	202.36	201.55	203.88	205.07	202.07	201.68	203.83	204.11	204.39	202.69	206.72	202.33	202.66
197.56	201.31	200.6	200.24	200.79	197.96	196.22	199.81	197.55	200.98	200	196.26	199.46	200.59	196.95	194.04	202.39	196.83	197.13	202.41	196.7	202.36	199.76	203.65	197.11	199.96	198.39	197.06	199.91	201.73	201.47	198.12	197.48	197.02	199.41	199.47	197.97	200.32	199.02	196.26	201.99	198.61	201.2	198.51	197.04	202.2	199.19	198.42	199.2	201.88
199.02	204.69	201.02	200.77	198.12	206.76	201.7	199.78	202.88	202.81	204.49	202.91	202.86	199.73	203.83	202.4	200.71	203.5	200.08	201.74	200.22	203.89	202.93	202.76	203.16	204.48	206.7	204.37	202.52	200.31	204.32	203.24	203.92	204.43	202.2	201.61	202.56	201.61	206.45	201.91	201.14	202.16	203.07	201.58	203.04	200.04	203.5	201.63	202.61	200.9
202.11	204.28	203.82	201.69	200.55	202.98	202.93	201.61	203.76	205.04	203.38	198.24	203.87	201.67	200.6	199.27	206.75	204.14	202.44	204.25	201.52	201.94	204.68	200.26	202.47	204.52	202.79	201.05	200.52	203.49	202.8	202.9	203.92	206.46	201.92	202.12	203.62	201.02	200.63	204.03	204.18	205.22	199.94	200.79	201.52	202.11	204.13	202.73	204.23	202.11
214.88	210.62	215.33	215.9	210.68	213.62	214.62	213.29	214.26	213.54	214.15	212.36	211.45	212.45	212.83	214.9	214.85	216.23	209.23	212.57	212.59	213.52	212.84	209.37	211.96	213.07	213.04	208.81	213.96	211.49	215.26	208	212.77	213.53	213.89	211.76	214.42	212.82	213.64	213.78	211.12	211.59	211.18	213.01	210.46	211.8	213.85	212.44	211.86	213.56
197.21	191.72	194.01	197.65	194.53	194.57	194.13	193.33	196.24	192.31	192.06	191.13	195.62	197.44	197.61	191.06	191.8	192.16	194.08	194.19	196.98	190.85	197.1	194.73	193.23	196.76	192.36	193.88	194.74	195.02	195.47	195.55	193.85	194.7	192.95	195.05	195.37	194.62	193.1	192.25	192.8	194.16	193.52	196.42	194.19	194.56	194.78	192.69	194.11	193.77
199.43	203.36	201.45	199.88	200.11	200.28	198.7	202.52	197.45	198.73	202.82	198.3	198.4	200.37	202.13	199.46	202.39	198.71	202.37	204.7	198.42	203.47	200.09	200.5	198.24	199.75	199.61	199.53	198.78	201.67	196.95	199.85	196.48	199.55	197.48	202.6	198.74	198.11	198.18	200.14	200.69	201.11	200.73	199.69	198.56	200.72	202.49	200.34	202.29	197.44
205.76	204.27	206.28	200.57	205.52	203.48	206.87	206.79	202.77	204.73	201.58	203.52	204.01	203.96	206.51	205.24	204.8	207.26	206.69	205.66	207.35	205.83	206.98	203.82	205.62	205.36	206.96	202.85	205.71	203.52	203.98	204.57	208.57	205.46	205.94	204.43	204.2	205.47	206.4	205.74	203.8	206.13	203.62	204.51	204.72	204.32	203.76	205.52	204.7	207.21
211.74	207.02	211.88	213.62	211.9	206.42	211.39	212.98	210.88	210.47	209.37	209.88	212.03	208.43	213.99	209.93	210.4	210.49	214.61	210.62	210.43	211.72	211.18	211.32	208.47	213.2	212.72	211.38	209.06	213.07	210.64	211.7	210.5	215.63	215.62	211.78	210.93	208.91	211.49	212.13	209.94	210.65	211.8	213	211.59	210.63	206.36	212.78	214.51	211.68
208.34	209.46	209.3	205.86	208.9	207.53	206.33	208.14	205.91	210.95	209.27	208.87	209.23	205.75	210.66	210.03	205.75	208.84	205.53	209.47	212.75	207.65	211.39	206.23	206.83	208.93	208.84	206.81	207.82	207.11	209.63	206.99	204.01	206.79	205.69	209.01	210.84	209.69	206.43	207.01	209.07	210.97	205.36	208.5	206.76	208.93	206.71	209.33	206.13	207.43
203.03	204.64	203.27	201.76	205.81	203.62	202.48	204.17	198.96	201.94	202.49	203.48	200.11	203.83	204.27	201.15	204.72	200.82	204.42	199.88	206.08	200.11	202.61	202.81	200.94	200.97	204.3	202.19	203.6	203.74	202.39	204.6	204.48	199.89	203.33	199.28	202.73	199.72	206.34	200.18	200.71	201.29	200.28	200.16	203.07	203.93	201.49	204.25	204.13	203.86
210.31	208.8	209.79	208.26	208.61	205.69	210.5	209.69	210.92	207.83	208.63	210.9	209.32	208.75	206.41	211.19	209.15	210.49	207.11	209.78	211.42	210.64	207.42	208.13	213.94	208.93	211.01	207.73	211.1	209.62	209.82	208.36	207.46	208.7	209.88	209.78	207.34	209.69	210.55	210.19	207.33	211.24	209.15	210.2	209.28	208.65	210.9	208.37	207.98	209.84
217.93	216	219.6	217.53	217.67	218.23	219.44	215.85	217.7	215.46	217.58	218.26	216.9	221.35	219.93	218.08	217.5	217.18	216.45	217.03	217.17	221.47	217.88	218.65	216.6	216.9	218.93	220.71	219.99	217.78	219.95	216.69	218.68	219.45	216.78	218.43	219.52	215.83	216.21	217.8	217.15	220.33	220.34	220.15	217.79	215.65	217.25	215.23	219.19	215.01
194.29	194.63	192.38	194.8	193.16	191.14	196.29	195.24	195	195.25	196.56	193.58	191.35	194.56	192.84	193.67	194.2	194.19	193.92	197.2	191.8	193.75	196.21	194.02	192.53	197.23	194.36	191.41	192.6	193.31	190.8	192.21	193.8	192.77	197.51	192.98	194.6	192.8	193.56	191.56	191.84	195.74	196.19	192.97	192.02	193.14	197.11	194.63	193.98	194.98
209.11	208.77	206.76	206.22	205.8	209.12	207.65	209.19	205.51	205.99	208.61	204.44	208.89	208.08	209.56	207.43	204.81	203.36	205.64	206.77	207.58	203.42	208.33	211.67	207.27	207.56	207.11	210.19	208.53	208.58	203.81	209.51	205.89	208.67	208.49	210.34	207.21	207.24	207.43	208.53	205.89	203.89	205.97	209.31	207.6	208.35	206.62	205.34	207.32	206.71
207.83	210.2	207.12	209.5	208.6	207.97	207.4	209.51	209.15	210.01	211.11	211.13	210.39	208.66	205.62	208.32	207.96	208.25	207.71	208.86	207.2	206.23	208.41	206.84	208.37	208.76	208.78	207.97	209.44	209.54	205.02	208.1	206.88	210.7	206.28	210.55	209.46	205.24	206.44	211.19	208.36	208.95	209.18	209.03	209.85	212.16	209.88	210.36	207.19	207.8
208.2	208.85	211.42	208.49	211.07	205.94	208.68	209.37	206.77	207.23	209.04	207.92	208.38	209.81	211.09	205.45	208.3	210.54	206.74	201.5	207.99	206.23	208.56	206.12	206.97	205.73	209.21	207.74	211.89	205.44	206.41	207.48	207.09	208.52	210.46	209	207.27	207.24	208.11	206.79	209.21	210.79	208.72	204.21	208.29	207.06	209.22	204.18	210.18	205.45
208.01	207.19	208.1	210.95	208.2	206.48	209.98	207.69	210.57	208.04	206.59	208.79	209.58	207.79	208.68	208.4	208.08	208.75	207.86	206.51	211.94	208.96	210.55	209.75	210.24	205.36	209.22	210.01	207.56	209.88	207.05	207.89	207.17	209.9	209.81	206.52	205.09	209.95	208.78	208.5	207.22	209.66	208.38	208.11	213.1	210.7	210.49	207.43	209.38	209.22
202.61	201.76	203.1	201.76	203.07	203.76	201.31	201.55	203.92	204.74	204.08	205.07	202.23	204.32	201.3	203.81	205.83	203.56	200.58	201.93	202.84	203.87	203.32	206.61	204.73	202.32	198.36	202.59	204.69	203.5	203.74	199.23	204.12	204.4	205	201.14	202.9	206	204.36	204.46	204.39	204.4	202.07	200.95	206.11	203.28	200.46	204.73	201.94	202.38
205.1	201.66	203.74	201.5	204.26	202.38	202.75	203.87	206.47	203.88	204.76	206.28	204.59	203.84	204.26	204.01	204.81	203.43	207.59	203.15	204.09	205.2	204.83	204.46	207.88	205.41	204.25	204.32	205.01	204.99	201.77	205.77	204.99	206.36	203.91	201.94	205.72	205.16	204.59	204.75	202.9	204.94	202.5	202.95	208.43	207.45	207.22	204.69	204.34	205.9
208.74	208.75	209.45	210.68	211.03	210.16	213.69	205.95	209.58	210.83	207.06	209.23	207.48	207.3	208.22	208.25	211.69	206.53	209.74	209.13	208.35	211.78	211.03	209.01	208.69	211.64	212.16	210.95	212.88	211	208.84	207.18	207.38	209.37	209.36	209.12	208.27	210.2	205.47	209.66	211.61	210.84	207.25	208.42	207.09	211.51	207.63	207.11	206.23	212.67
208.03	208.54	209.24	207.1	209.94	212.86	209.1	208.1	209.45	209.3	211.48	210.04	211.8	211.55	211.29	210.47	207.58	206.97	211.45	207.81	210.45	210.63	211.86	210.5	209.46	209.81	209.38	208.83	211.39	209.52	207.67	210	207.29	208.65	208.17	212.33	209.32	212.26	205.89	211.41	211.14	209.22	209.05	209.57	209.02	212.58	208.71	207.82	208.62	211.58
198.04	198.5	200.95	195.4	200.95	195.29	196.26	196.71	200.07	196.72	197.53	197.18	198.96	199.85	196.7	198.97	196.39	198.6	198.2	196.8	198.76	193.56	196.81	197.85	198.1	200.52	199.53	195.95	199.72	200.7	199.22	198.27	199.54	198.83	196.56	198.39	198.04	199.48	199.35	199	193.37	200.22	197.28	198.44	198.96	202.05	198.75	196.42	199.91	198.31
208.86	210.48	210.38	208.87	204.45	211.01	209.23	209.57	207.67	207.68	212.25	203.6	208.61	207.03	206.07	208.13	213.51	208.47	210.11	207.57	207.28	209.94	208.97	210.15	210.66	209.4	207.53	211.02	210.33	210.4	209.21	207.37	208.9	207.89	209.86	209.76	208.21	208.04	208.91	208.7	207.42	211.29	208.82	208.9	210.32	210.6	209.38	208.42	205.84	208.99
216.21	216.44	219.93	214.87	219.06	216.64	219.01	218.16	218.07	213.87	218.48	217.68	216.55	217.5	216.3	215.6	215.36	217.58	215.93	216.42	216.17	214.09	215.49	217.06	218.15	219.11	214.95	217.13	217.21	221	216.68	216.63	216.35	214.38	217.9	217.13	216.69	216.97	218.31	215.15	217.52	215.24	219.58	214.03	219.83	218.05	217	215.7	214.05	218.38
203.53	204.49	207.42	202.97	202.16	204.91	202.59	201.99	201.86	205.11	204.54	206.28	203.65	200.8	204.72	204.47	205.22	204.91	205.19	204.14	204.42	202.68	203.14	202.36	202.14	204.68	204.46	205.98	202.89	203.96	202.49	206.06	206.3	203.89	201.1	203.96	204.94	204.35	203.53	204.8	201.6	204.1	205.73	205.46	208.46	202.2	204.07	205.12	209.36	202.07
207.58	208.17	211.48	208.17	207.82	208.54	208.19	210.37	207.77	208.5	211.34	206.52	208.37	206.5	211.82	212.15	207.88	208.8	211.1	210.59	209.53	209.62	205.96	210.83	207.58	208.07	207.1	208.16	209.47	209.56	206.77	207.37	208.62	215.46	209.87	209.66	208.9	207.86	209.56	212.66	209.89	209.03	209.98	205.72	206.08	211.85	209.08	211.08	208.58	211.75
212.07	212.91	211.71	208.85	209.57	211.01	211.35	212.39	209.28	208.82	212.58	211.9	213.79	210.83	212.14	205.08	210.9	213.54	211.48	210.42	210.72	210.97	214.7	209.65	213.33	216.34	209.64	211.59	210.53	209.42	208.75	212.19	211.01	214.89	214.35	212	210.15	212.48	210.41	209.78	210.69	211.82	207.75	210.73	210.8	214.1	213.42	208.89	214.88	209.56
220.49	219.22	218.12	218.68	220.74	217.24	218.87	217.06	214.9	217.06	216.76	214.42	218.49	215.34	218.68	217.57	217.46	218.92	217.19	216.03	217.51	216.35	217.54	216.79	217.84	217.4	218.92	217.58	214.18	219.43	218.14	219.92	216.75	218.37	219.56	216.25	217.15	216.97	218.36	218.68	217.41	218.25	217.02	216.27	220.42	218.7	222.18	219.15	213.95	217.91
213.74	207.71	207.09	205.32	210.77	207.5	208.5	208.69	211.41	208.4	206.31	210.5	207.49	207.92	206.78	209.24	210.62	209.24	212.7	205.47	207.56	210.57	207.38	208.11	210.47	211.85	207.27	206.1	211.3	205.46	206.52	208.06	210.99	209.2	209.31	207.77	209.63	212.66	208.53	208.27	205.99	207.42	207.69	207.24	205.37	208.7	212.33	208.76	207.48	207.28
201.96	198.27	198.3	201.14	198.61	200.84	200.81	198.79	196.07	201.48	198.66	201.07	199.81	199.53	200.78	199	200.95	197.46	202.28	200.51	199.23	200.29	200.9	201.28	199.98	201.46	200.22	197.28	200.25	201.7	205.08	199.51	201.23	203.37	200.59	201.8	199.94	201.72	201.16	203.42	199.72	200.95	197.1	197.89	202.44	200.06	200.39	200.92	200.82	200.48
210.57	207.96	208.07	206.4	208.35	207.97	212.24	207.07	205.48	210.92	210.06	207.84	207.19	211.52	207.47	208.7	210.25	206.34	209.76	208.18	208.71	209.53	210.85	210.38	209.46	208.25	212.69	209.46	207.29	208.37	207.83	208.33	208.6	207.64	210.4	207.85	209.22	211.94	209.13	206.59	207.24	206.24	204.77	206.53	206.72	211.41	209.89	207.76	205.43	211.04
195.68	191.07	199.24	194.85	194.85	194.12	194.73	193.76	195.26	194.11	196.8	199.8	198.1	192.53	197.11	194.01	195.55	194.77	194.99	195.9	199.33	194.58	195.27	194.19	199.49	194.87	196.83	195.23	197.91	193.47	195.35	193.61	193.87	198.05	194.84	195.99	195.58	198.06	190.84	195.53	195.5	194.53	194.9	196.12	196.25	196.07	195.44	192.43	194.23	196.84
203.46	201.65	199.74	200.94	202.05	199.84	201.56	199.61	202.89	198.03	201.54	204.21	198.71	200.88	196.44	204.65	199.11	202.98	201.03	201.47	203.86	204.69	199.8	201.37	201.92	204.68	202.4	202.34	201.23	201.26	200.37	205.45	197.5	198.94	202.39	200.18	199.94	199.28	201.55	198.61	199.78	200.22	202.38	203.17	205.31	199.43	201.14	198.39	204.05	201.95
198.02	201.57	200.36	200.22	199.01	196.54	200.86	202.49	204.18	200.81	201	197.5	200.12	196.69	199.94	197.6	199.98	200.36	201.54	201.65	198.35	202.03	200.2	198.74	200.66	198.68	199.97	202.09	201.43	200.51	201.52	199.68	200.55	198.36	198.46	200.79	198.15	200.39	202.8	200.62	198.89	198.89	197.45	202.94	200.38	204.45	198.77	198.9	200.36	200.16
206.56	210.7	209.61	203.3	206.6	208.45	209.82	211.59	207.3	207.55	210.5	206.94	207.67	208.03	208.34	214.45	209.2	208.06	209.26	208.31	211.82	208.2	206.26	211.05	207.66	208.76	203.47	210.37	207.03	210.22	211.03	208.39	208.56	209.51	209.48	207.58	208.89	208.95	208.6	206.68	207.91	209.85	206.57	209.2	209.07	206.84	208.97	208.46	209.7	209.23
218.49	214.37	218.6	216.6	218.69	215.72	217.61	217.62	214.06	218.83	215.19	218.42	216.58	219.48	216.17	216.55	217.68	217.63	215.21	217.76	217.95	217.04	218.21	218.82	215.66	219.7	217.54	219.36	213.92	213.93	218.25	215.31	217.85	216.55	219.93	217.33	218.76	217.23	217.51	219.93	218.78	218.36	216.95	216.17	214	217.15	218.58	218.99	218.85	217.63
196.63	201.32	197.6	203.23	199.11	200	202.06	198.12	199.54	199.02	200.51	198.62	199.47	199.81	202.6	200.29	199.94	202.33	197.25	198.83	202.74	197.68	201.19	198.49	200.35	199.48	200.78	198.81	198.75	200.25	199.93	200.63	198.91	200.98	204.05	199.67	202.59	194.79	195.73	192.59	199.57	202.39	198.67	197.19	199.73	197.93	198.75	201.32	200.97	195
202.02	202.8	201.52	202.77	204.03	200.5	205.13	202.98	201.65	202.43	201.27	205.2	201.42	203.82	204.29	202.44	205.14	201.46	204.23	205.78	202.29	204.01	202.98	202.37	204.62	203.13	203.35	202.59	203.89	204.87	201.29	204.47	208.01	204.09	204.29	204.68	205.4	204.4	204.83	204.77	203.26	205.63	204.7	203.26	204.88	203.96	206.48	204.37	201.87	203.13
215.18	209.58	211.48	206.51	211.14	211.65	210.74	211.95	209.74	213.08	212.92	210.76	211.61	214.85	210.48	212.11	213.86	208.71	214.66	210.7	213.19	210.74	212.1	214.46	212.9	211.72	212.66	209.97	212.66	212.33	211.26	213.46	210.1	213.98	213.81	211.09	210.82	211.46	213.41	211.17	215.74	210.94	213.98	211.75	211.76	213.2	212.01	213.18	212.39	213.1
204.28	205.52	209.56	206.07	205.54	206.79	202.69	203.44	208.74	204.86	202.71	202.07	205.17	205	203.77	201.72	204.7	202.96	206.31	203.05	204.91	203.85	207.02	203.51	207.98	205.78	206.51	204.12	205.04	203.81	207.26	208.35	200.91	207.15	206.27	202.1	203.96	204.89	207.51	204.49	202.97	206.97	205.79	202.55	206.13	202.28	208.32	204.13	203.58	205.17
203.78	200.14	205.23	205.62	203.64	202.6	204.58	204.08	202.64	202.89	206.68	203.46	202.4	204.72	203.45	200.61	203.68	202.83	202.56	206.13	202.25	203.74	206.05	203.23	203.17	205.69	199.84	203.38	203.21	202.71	204.97	205.51	206.73	204.32	206.95	204.15	206.9	202.68	203.73	203.43	205.12	202.72	204.75	200.97	200.57	199.6	199.38	201.97	200.16	200.82
205.91	203.68	204.89	205.07	204.73	202.7	202.52	199.56	203.53	200.32	203.43	204.34	201.65	200.98	203.96	200.84	202.72	202.01	205.05	205.03	200.81	201.65	201.32	203.04	203.61	199.93	204.2	203.89	205.07	204.43	206.07	206.12	205	206.47	200.94	203.67	205.53	201.51	205.56	203.24	207.6	201.59	203.17	204.49	204.02	202.7	206.31	205.64	205.69	203.37
218.23	219.38	216.07	216.43	221.83	216.48	217.21	216.58	216.38	216.63	217.31	214.39	214.95	213.79	218.14	215.81	217.9	217.42	217.25	217.78	217.77	221.51	213.59	219.91	216.05	217.68	217.52	218.55	216.25	218.77	215.39	218.01	215.59	216.81	216.78	219.62	217.34	218.84	220.1	218.94	217.87	214.56	220.96	217.09	218.75	217.02	215.01	217.08	220.5	216.28
208.23	202.25	206.93	207.88	208.26	204.94	207.68	206.87	203.56	206.44	209.48	209.56	205.88	206.74	209.91	203.5	206.24	207.48	206.91	206.93	209.11	206.78	207.83	206.29	205.42	205.49	206.35	207.91	206.78	206.36	205.27	206.61	208.03	207.22	209.22	205.97	206.58	203.23	209.31	205.59	207.04	203.2	207.11	206.33	203.63	207.79	205.76	204.09	207.48	208.21
214.94	212.05	210.23	211.96	213.26	213.59	211.61	213.8	209.81	210.06	208.47	212.25	210.33	210.65	208.2	211.47	210.65	213.35	214.81	212.01	212.22	210.95	209.07	211.19	210.5	213.42	212.33	211.79	211.33	212.38	211.51	213.12	210.95	211.87	215.6	208.57	209	213.85	212.35	211.72	210.44	213.98	211.57	210.81	208.15	212.66	211.04	210.07	209.46	209.32
218.42	219.14	216.45	217.13	216.27	219.39	221.73	215.17	218.26	220.79	215.04	219.05	217.39	219.47	219.36	221.38	221	218.72	216.69	217.39	218.31	217.9	217.16	218.2	218.27	218.8	216.63	218.82	219.44	214.98	215.39	218.09	216.79	219.22	217.81	216.7	219.88	219.28	216.36	214.61	217.65	217.4	220.58	219.81	216.43	219.52	217.26	214.83	219.02	217.79
210.6	207.44	208.17	208.76	207.41	207.04	207.92	208.66	209.21	205.53	206.74	210.4	208.36	205.82	207.76	209.37	209.13	205.49	205.26	208.92	208.81	209.35	209.38	209.66	210.93	210.5	208.75	207.66	208.42	209.78	209.87	207.23	208.35	209.05	207.71	210.29	207.59	206.75	207.04	206.63	210.3	209.62	206.57	208.04	204.91	211.78	206.89	209.51	208.55	206.08
210.25	209.27	207.98	206.23	210.51	207.48	210.56	207.18	210.27	209.67	206.58	210.48	206.91	209.44	208.55	207.09	212.14	209.47	209.77	208.95	210.73	209.51	207.08	210.16	209.94	207.94	209.03	208.89	206.74	208.7	209.79	209.44	205.48	208.77	208.46	210.66	208.57	208.96	207.57	207.95	204.74	209.12	208.48	208.56	213.24	207.28	209.58	208.54	210.08	209.19
216.58	216.47	216.58	217.89	218.63	219.01	215.52	220.17	214.46	218.05	217.28	217.79	215.42	215.21	215.72	216	220.43	213.31	217.02	219.78	216.76	218.8	217.27	217.66	216.41	214.21	215.75	220.5	217.24	216.74	217.07	218.62	217.36	216.98	216.87	217.71	217.31	217.3	217.26	217.26	218.44	215.94	219.7	213.34	216.54	217.25	217.64	216.48	217.75	214.94
213.5	214	210.77	215.04	212.54	210.94	211.57	213.08	212.91	212.52	215.27	211.68	216.6	214.02	214.43	209.24	212.52	214.67	213.27	215.57	211.07	212.56	215.54	213.82	214.13	214.9	212.55	211.54	213.97	214.07	211.93	216.7	212.86	211.05	209.3	212.94	213.81	214.42	211.75	213.46	213.49	209.73	212.29	214.11	212.43	208.62	208.79	215.92	212	214.25
208.92	209.89	209.46	204.66	211.06	208.91	211.18	208.55	209.95	210.42	207.76	208.77	210.8	208.72	209.55	209.5	208.68	208.89	208.51	206.84	207.37	208.97	210.01	208.76	209.71	208.19	210.68	206.5	211.84	206.31	207.22	211.63	209.37	209.23	209.84	211.35	209.45	211.12	208.08	207.84	209.53	208.59	208.97	210.23	207.98	209.46	208.97	213.04	209.6	208.49
207.68	209.06	206.08	205.27	209.31	208.32	205.1	209.93	207.63	206.9	210.75	208.35	207.99	205.35	207.29	204.24	207.84	208.32	206.24	208.67	208.46	206.43	206.88	208.35	207.21	208.92	208.22	205.05	208.4	207.43	211.12	207.7	203.11	204.71	207.19	205.11	205.2	207.83	207.08	208.03	205.87	208.63	208.4	209.47	207.61	209.91	207.61	207.72	205.37	205.17
200.61	197.23	199.09	202.56	202.52	201.97	202.89	202.42	201.51	201.83	198.66	199.97	200.63	196.88	201.16	201.48	197.49	197.18	198.76	200.94	199.15	201.66	200.82	200.1	203.71	202.3	202.15	196.53	199.28	202.67	198.03	200.55	200.57	198.82	197.1	196.82	203.44	200.89	199.33	197.99	204.41	200.7	203.07	201.1	201.38	202.6	200.06	200.53	200.7	198.93
211.57	211.03	211.38	212.86	211.42	210.46	208.3	212.6	210.75	207.86	214.33	213.2	211.38	210.78	210.81	212.88	211.13	214.47	208.16	211.28	211.67	211.43	208.59	212.41	215.76	210.61	211.27	211.82	211.51	212.8	210.96	213.62	214.28	206.22	209.02	210.24	211.36	209.14	209.02	214.75	211.37	210.44	211.69	210.62	209.72	214.29	212.61	213.96	211.33	211.2
209.94	205.89	207.81	210.13	208.58	209.31	208.26	209.08	206.64	205.61	207.28	207.4	211.11	208.38	211.39	207.23	207.19	208.48	208.53	208.79	208.42	207.88	208.32	208.92	211.63	207.35	208.55	205.83	206.5	208.11	205.86	206.25	207.25	206.87	207.71	209.5	208.48	206.37	205.24	207.16	205.08	206.36	207.24	211.11	208.16	208.18	204.61	207.54	210.37	206.04
207.99	211.57	207.73	211.39	209.19	208.33	212.1	206.69	210.32	208.58	213.14	206.68	210.73	209.26	206.98	206.39	206.01	207.64	208.53	206.03	210.49	206.86	208.53	211.44	209.41	210.99	208.81	209.16	210.57	207.59	207.77	210.72	206.34	208.16	207.39	206.49	209.15	207.91	210.57	204.95	205.81	211.23	208.18	212.55	210.92	210.38	210.09	210.53	208.87	210.27
202.01	200.39	197.99	201.45	197.95	202.18	201.06	200.2	201.21	200.49	200.53	204.82	201.4	199.74	198.55	201.12	200.76	201.21	200.51	200.49	199.29	199.94	197.72	204.92	201.15	200.71	201.21	201.04	199.47	199.61	201.21	200.05	200.09	199.95	201.82	199.88	200.68	203.03	197.55	200.4	199.21	202.68	200.42	204.1	201.89	197.68	201.18	203.84	202.68	198.31
203	207.1	205.14	205.09	201.31	205.46	204.05	202.86	206.46	201.88	203.98	205.78	204.65	203.02	207.17	203.66	204.93	205.66	208.44	202.16	203.67	204.47	202.97	204.41	203.92	204.82	205.52	205.28	204.74	205.73	202.14	205.55	205.12	203.39	207.42	202.99	205.06	209.12	203.2	208.32	202.77	205.31	204.79	206.53	207.07	204.59	201.69	203.42	203.71	204.55
205.46	204.99	204.13	203.95	204.98	207.8	205.22	205.1	210.13	203.74	204.77	205.32	206.55	203.57	207.96	205.06	208.62	206.39	207.24	209.37	205.02	206.82	202.18	205.1	209.8	205.91	206.01	206.74	208.07	203.35	201.52	207.41	205.79	207.78	207.13	207.75	203.77	205.76	203.99	204.34	206.67	208.38	208.06	204.26	205.31	208.01	203.13	207.96	205.31	204.5
213.68	218.46	217.44	216.72	216.39	216.55	218.78	216.92	216.94	216.15	216.75	220.77	217.61	215.98	218.82	216.34	216.3	215.75	217.42	215.66	216.98	217.56	217.75	216.89	218.83	213.71	218.88	220.99	218.27	217.25	216.33	219.15	219.82	217.06	212.74	217.91	214.18	216.13	216.68	213.27	217.15	215.46	215.08	214.01	219.69	215.52	218.01	216.57	216.87	221.65
204.63	204.9	199.67	204.02	204.33	204.27	202.1	204.1	205.87	206.82	207.77	206.24	207.48	204.94	202.26	205.17	207.19	202.86	206.37	203.02	206.84	204.7	204.06	200.77	203.51	205.18	203.88	203.66	206.09	206	203.99	206.28	206.03	206.97	202.78	205.01	203	208.34	206.12	201.68	205.81	205.85	207.84	203.74	206.04	203.8	203.76	204.97	211.01	204.42
211.27	210.56	213.11	212.86	213.9	213.89	210.27	212.26	213.63	209.73	214.44	213.05	208.33	209.01	208.84	208.61	213.88	211.62	213.69	212.2	210.09	211.7	210.19	211.95	210.11	211.8	212.1	210.35	208.04	211.49	210.03	211.29	210.03	214.33	211.16	214.06	210.51	209.78	212.45	211.62	213	211.43	211.5	211.11	211.56	211.87	210.97	209.87	210.16	212.11
204.18	209.15	206.05	212.63	208.14	205.54	207.6	205.54	205.8	206.69	206.15	207.01	209.32	208.35	208.64	207.56	209.37	210.86	208.19	210.01	212.12	207.24	207.05	206.19	208.03	208.13	211	208.75	205.46	206.55	205.71	205.21	205.77	206.42	207.33	207.55	206.06	208.78	208.58	208.27	204.48	207.68	207.4	207.77	207.57	208.97	208.07	208.87	208.37	209.19
214.1	214.7	214.33	214.1	213.71	212.75	210.88	211.32	212.86	213.3	213.27	211.4	214.71	216.21	212.28	214.86	216.44	215.36	213.29	212.57	212.35	215.62	214.41	214.04	213.91	211.74	212.13	215.45	213.4	215.79	212.52	213.59	212.92	213.22	210.8	214.79	213.03	215.07	216.04	213.16	214.17	212.61	214.71	212.83	213.91	213.77	212.11	214.06	218.24	212.43
208.66	207.52	207.42	209.66	209.36	209.13	206.59	207.39	206.93	210.54	209.42	212.33	208.29	208.11	208.15	205.94	209.96	206.04	211.34	210.32	207.72	209.59	209.89	207.46	207.06	209.23	206.47	208.31	208.22	207.92	208.04	206.24	206.88	207.59	206.98	209.74	210.59	209.06	207.57	208.92	210.4	208.66	206.43	210.7	209.37	209.6	208.12	209.29	209.45	207.89
207.35	205.44	207.55	202.88	209.24	209.25	204.93	207.61	207.68	207.14	208.43	204.75	208.01	208.13	205.32	207.15	208.23	204.52	209.65	207.47	204.84	207.34	207.72	209.19	210.08	207.37	206.37	207.3	204.96	208.97	205.04	209.12	207.07	207.34	207.78	204.13	205.73	209.72	206.04	205.57	206.94	210.92	207.17	209.55	207.89	209.45	206.52	204.74	207.47	209.73
209.87	208.55	209.43	209.14	204.87	206.44	208.05	209.91	208.38	207.86	207.02	207.69	211.06	206.01	208.28	208.54	208.95	206.34	204.92	206.55	212.31	205.79	208.43	205.17	209.08	209.52	209.18	209.89	204.89	205.45	206.51	208.33	209.37	205.98	210.88	209.8	207.52	207.3	205.79	206.04	209.14	207.79	209.18	208.31	209.6	207.08	209.83	206.99	208.37	207.72
204.83	206.21	206.98	207.08	207.19	207.05	210.01	208.7	209.21	211.64	208.31	206.73	208.42	209.84	206.37	209.17	203.18	207.87	210.16	205.41	209.1	208.82	204.71	208.97	208.62	209.1	208.57	211.78	209.6	209.52	208.29	209.17	207.24	208.95	206.39	206.83	210.54	208.62	206.44	208.53	211.64	209.56	210.06	207.18	206.79	209.52	206.47	207.45	212.33	207.29
208.06	209.03	207.64	207.81	209.79	207.02	208.55	207.94	207.89	208.35	211.21	210.83	210.69	208.84	208.89	207.97	207.01	208.59	211.73	209.02	208.73	206.5	208.41	207.78	208.3	207.61	204.1	210.98	207.14	209.17	208.27	206.57	209	210	209.66	208.3	211.72	210.09	207.83	207.85	208.97	207.16	211.56	207.52	207.17	211.2	208.77	209.77	208.49	206.24
207.82	207.91	206.96	208.71	209.79	210.21	208.01	209.03	209.91	210.45	206.34	207.31	208.25	207.23	207.36	208.99	208.05	207.42	211.13	206.62	208.71	208.01	209.12	205.4	211.02	211.32	204.31	210.3	208.33	209.97	208.44	208.72	207.53	210.44	209.46	208.74	212.66	207.53	209.73	206.06	208.58	204.81	207.76	209.98	210.73	209.27	209.52	207.11	207.01	209.19
205.39	208.64	206.33	210.18	209.05	208.44	206.72	206.63	205.33	206.52	205.96	208.88	207.66	202.76	209.36	206.36	207.53	206.3	207.32	207.55	204.18	207.71	207	206.69	205.95	204.4	202.73	205.98	207.78	205.63	207.36	207.59	206.74	205.12	204.71	207.96	209.67	203.88	209.97	207	203.71	202.93	206.36	209.84	205.47	206.35	203.23	209.5	203.65	204.77
210.07	211.17	212.63	213.7	210.13	213.52	216.24	212.54	208.63	213.09	210.7	211.89	211.76	211.7	212.88	211.51	211.88	212.88	212.98	208.79	212.17	211.01	211.8	212.4	211.19	212.37	210.63	211.95	209.27	214.01	208.71	212.52	211.16	213.25	209.11	211.26	211.27	210.92	212.59	209.98	210.26	211.6	210.42	212.52	213.11	214.32	213.52	212.91	211.39	208.53
203.49	203.59	205.65	206.05	202.77	205.55	204.23	207	202.62	205.08	202.84	205.58	203.83	204.02	206.91	205.76	205.56	204.91	204.57	201.15	203.66	203.06	201.71	203.74	205.21	205.17	203.86	206.17	203.97	204.82	209.87	205.63	207.4	202.32	207.45	204.87	203.99	199.66	202.78	207.78	209.85	208.09	205.3	205.93	201.51	204.87	205.67	204.68	207.38	206.99
200.69	200.7	200.93	200.37	197.83	199.53	201.02	200.9	197.41	204.22	198.74	199.83	203.4	200.09	202.16	202.89	200.7	198.7	202.1	198.58	199.09	201.37	199.48	197.69	202.65	200.56	198.36	201.61	195.43	198.75	200.4	201.4	204.39	199.77	200.27	198.91	202.7	198.94	201.02	198.72	201.43	198.64	201.42	201.9	200.08	200.65	197.99	199.57	200.87	198.86
199.8	199.3	202.47	201.4	200.81	202.37	202.53	200.3	200.38	197.3	200.82	197.43	202.5	202.26	198.84	205.41	202.36	199.2	201.06	203.35	200.99	199	201.75	200.19	201.63	199.14	201.57	199.18	200.2	198.36	198.75	197.89	198.97	200.42	202.39	201.98	200.61	204.02	202.53	200.64	201.28	200.04	198.43	196.9	200.71	200.88	197.43	200.95	202.23	201.44
207.78	208.23	206.79	209.56	210.67	205.46	209.31	208.66	207.1	209.77	209.08	205.99	204.66	207.88	209.52	204.56	209.14	207.6	207.3	208.6	209.9	205.15	210.47	209.26	209.53	209.83	208.15	208.28	206.92	205.19	209.72	208.72	206.9	209.57	207.79	211.09	207.61	209.43	207.04	204.99	205.67	208.37	208	206.79	206.83	203.57	210.45	207.93	208.93	207.01
211.44	213.25	211.88	210.7	209.91	213.35	214.75	211.96	211.55	213.75	211.3	208.97	212.13	209.6	212.84	210.27	210.25	211.29	212.35	208.08	210.9	209.3	211.09	209.7	214.14	213.44	208.86	213.35	214.08	211.75	211.2	214.63	211.41	211.35	211.98	212.66	212.03	213.53	210.54	210.16	214.6	212.1	213.98	211.07	209.69	214.49	209.03	210.02	212.41	211.45
203.06	200.78	199.36	202.22	196.16	202.56	200.75	201.34	203.86	202.82	202.04	202.44	199.27	202.57	198.56	201.65	202.61	200.47	202.82	202.81	203.3	202.21	203.51	202.16	203.18	201.59	203.84	204.13	205.45	205.57	203.12	200.58	202.95	202.85	201.53	201.71	203.37	201.8	205.2	205.01	204.05	205.55	200.07	203.51	203.68	203.11	204.69	201.79	199.71	204.33
203.43	204.65	204.03	205.06	204.56	206.26	203.58	204.6	206.22	204.16	207.78	206.19	205.41	206.92	204.17	202.85	203.68	206.58	205.08	206.45	206.5	205.56	205.5	206.01	201.92	208.86	204.06	207.71	205.99	207.14	200.6	204.31	201.61	206.82	207.98	206.02	201.54	208.52	206.32	205.33	207.62	203.72	207.25	206.71	208.4	207.09	205.9	204.16	204.6	206.24
210.02	208.67	206.51	206.61	207.43	209.43	209.37	206.93	206.7	209.16	207.33	208.21	210.8	207.51	208.32	209.25	209.38	207.63	209.1	207.65	209.26	207.93	208.51	212.11	210.02	210	207.01	207.57	210.25	209.22	211.2	207.92	205.77	210.26	206.42	210.4	209.68	210.38	207.18	206.48	205.62	208.94	208.85	207.25	209.66	210.65	208.02	208.22	207.76	210.04
206.21	205.7	210.61	207.19	208.22	205.46	210.06	209.47	211.84	207.36	210.27	209.29	211.47	207.4	204.92	209.88	208.28	206.34	205.61	207.37	209.83	209.72	205.51	206.74	208.56	206.7	207.92	208.32	210.05	207.66	208.29	206.64	206.38	207.95	209.3	207.93	210.38	208.9	204.27	206.92	208.4	209.5	206.53	207.86	208.23	206.73	203.56	211.99	206.43	209.29
206.1	211.74	208.45	208.87	209.23	207.78	210.98	210.19	210.86	210.28	209.15	208.11	210.83	212.29	208.84	211.02	208.07	208.37	209.4	209.42	210.67	206.7	206.02	212.14	209.86	208.64	210.47	210.39	211.44	208.34	207.84	208.01	211.19	208.53	205.73	208.66	208.5	210.15	209.53	211.72	211.49	208.33	209.03	210.76	208.77	210.42	210.52	211.79	209.01	211.15
207.4	207.18	205.63	204.9	209.25	204.96	203.15	202.69	206	203.32	205.38	201.16	202.08	205.92	206.29	207.69	208.12	208.99	206.25	201.28	204.51	204.64	209.02	207.31	205.28	204.04	204.57	204.44	205.35	201.88	205.42	206.68	206.68	204.05	207.45	202.91	205.6	204.39	206.43	205.1	209.59	204.26	206.71	206.47	208.17	204.73	204.44	206.26	205.54	203.01
212.73	214.69	213.65	214.27	215.22	211.96	211.76	213.03	216.3	214.87	210.84	213.98	210.67	212.85	210.07	211.59	213.01	217.29	214.93	215.69	213.65	215.19	213.29	213.85	212.86	214.82	213.42	212.49	215.2	217.03	212.37	214.55	212.8	211.13	211.77	213	214.31	213.57	213.01	213.45	209.75	211.61	213.8	214.05	214.28	214.45	214.63	214.88	213.24	215.19
204.22	204.34	202.15	204.8	202.88	208.26	200.79	205.69	204.44	208.83	199.84	205.56	203.88	199.77	205.67	203.43	203.63	203.95	202.49	203.39	205.34	205.59	204.56	204.02	203.3	205.25	203.06	201.78	202.57	205.6	205.92	205.32	204.19	201.89	203.25	205.34	205.48	205.06	207.1	199.41	200.63	204.32	203.49	200.63	206.78	207.08	202.81	204	202.84	204.58
201.67	201.02	201.86	200.77	199.87	202.95	201.92	199.22	200.79	198.3	197.64	201.49	200.18	198.24	200.41	199.7	199.98	202.48	200.26	199.17	203.04	199.4	203.46	198.95	200.73	199.42	199.73	202.61	202.7	201.04	201.15	200.5	197.45	199.89	200.35	201.44	199.53	197.87	196.95	200.38	199.42	198.28	200	200.44	200.83	200.34	200.2	201.2	199.94	199.72
204.63	206.07	203.53	205.52	205.21	205.42	203.44	206.04	205.25	201.17	206.35	206.33	204.65	206	205.9	206.83	203.4	204.8	204.91	206.37	209.09	208.27	204.09	207.16	206.05	207.32	209.41	206.06	207.23	204.22	205.41	205.11	208.79	206.69	203.79	207.52	206.46	204.25	205.24	206.53	202.3	207.91	205.13	204.6	206.83	206.72	204.99	203.56	207.85	201.08
210.03	215.36	212.81	212.59	216.86	214.43	213.66	216.36	214.74	213.44	212.11	212.33	210.9	213.35	212.7	214.33	213.2	214.07	214.49	213.05	213.24	207.72	212.57	213.34	215.15	212.28	216.24	212.47	214.54	213.63	214.53	216.02	215.6	213.88	211.54	216.01	213.53	210.93	211.55	211.83	211.05	212.1	211.8	211.63	216.33	212.18	210.91	210.33	215.99	213.23
207.25	207.17	205.64	204.09	204.11	204.82	203.5	203.12	202.24	206.01	206.83	206.9	206.27	206.75	205.74	202.14	204.07	202.97	202.89	205.62	208.13	205.1	204.68	202.48	203.2	202.66	203.02	203.1	202.22	204.64	203.78	201.95	205.08	203.71	206.22	202.44	204.83	203.81	202.55	201.41	206.36	204.8	205.45	205.23	200.8	205.07	201.8	203.81	207.72	207.01
203.29	204.03	204.83	206.08	206.15	201.39	206.55	200.5	203.94	206.15	202.65	209.62	200.28	206.9	205.71	204.9	205.6	205.75	204.52	204.81	206.51	203.9	206.95	203.86	203.01	205	205.89	202.69	204.3	200.6	204.26	202.8	206.5	202.92	205.2	202.76	202.27	205.66	201.34	204.84	202.57	202.51	203.79	204.28	206.49	203.86	208.83	205.05	204.86	206.01
204.56	203.83	204.62	204.49	201.61	204.64	206.4	204.25	205.56	201.31	205.54	204.63	207.16	206.25	204.6	204.63	205.5	201.15	202.9	202.71	205.37	201.95	204.51	204.7	204.97	205.78	208.95	206.51	203.43	203.58	204.59	204.88	202.47	206.14	204.35	207.12	204.06	204.82	203.87	206.28	203.92	207.83	204.71	202.75	206.2	202.7	204.69	208.09	207.67	201.92
205.39	204.66	201.11	203.25	202.92	200.13	200.61	202	203.31	200.58	203.73	202.61	203.46	204.28	199.98	201.99	204.18	206.37	201.62	203.92	202.49	205.96	201.09	200.88	202.09	202.06	200.84	204.46	204.51	203.18	205.38	204.48	206.7	205.48	204.71	202.46	203.19	202.62	205.12	203.95	202.44	204.59	202.44	201.83	201.78	198.55	201.26	204.1	202.63	202.13
201.6	206.21	207.14	205.28	204.62	203.21	201.35	205.88	200.63	203.1	205.18	206.72	203.31	205.8	201.4	203.8	203.39	201.34	203.31	203.59	202.3	206.72	205.55	203.43	205.84	205.54	203.05	204.28	202.4	204.06	203.47	205.3	203.18	202.58	205.11	205.18	206.32	204.24	204.32	205.04	203.88	205.33	204.67	207.3	201.89	205.1	204.95	202.13	202.69	203.2
209.83	208.6	206.99	206.85	210.63	204.77	210.05	205.72	209.48	209.31	210.11	209.69	211.03	205.81	208.97	208.54	208.44	207.12	208.08	209.39	205.79	207.38	209.78	207.93	206.43	212.01	210.29	208.3	206.54	202.71	208.8	209.4	207.17	207.13	209.97	209.64	204.43	207.51	212.37	209.49	207.06	212.87	209.52	210.33	207.84	207.5	208.93	208.54	210.99	206.88
207.2	207.31	207.19	208.28	207.16	208.71	207.17	207.59	207.97	207.71	208.24	204.78	206.91	209.06	208.58	208.88	207.92	209.69	205.1	210.04	205.38	208.79	208.02	209.3	206.41	209.57	205.54	207.48	206.22	208.38	208.99	209.05	206.01	207.72	206.35	208.78	207.9	211.76	209.73	207.1	206.43	208.75	207.46	207.15	206.99	209.42	207.89	206.06	212.95	206
202.63	203.57	205.28	202.08	202.99	203.31	199.85	202.41	201.46	203.6	202.49	204.01	204.23	204.05	203.8	202.45	206.2	202.9	199.52	203.59	203.61	204.72	201.61	202.04	199.03	202.35	200.2	202.42	201.86	203.6	201.78	202.43	199.96	201.1	201.86	203.31	202.68	201.11	204.08	201.33	201.87	203.74	202.42	203.13	201.61	203.24	198.43	202.75	205.47	203.11
207.6	210.01	209.91	209.57	207.85	208.8	209.83	205.63	206.71	209.19	210.36	206.34	209.22	209.4	206.34	209.65	207.06	212.41	211.45	211.13	206.93	207.15	209.54	206.06	209.71	207.79	208.51	210.26	210.28	206.63	208.02	208.91	205.01	208.7	207.21	209.27	206.59	210.21	208.54	205.84	205.47	207.07	210.24	205.94	209.08	206.44	211.33	207.58	207.03	210.32
198.65	199.79	197.54	197.45	197.71	200.77	202.19	200.93	198.45	196.82	199.48	201.79	198.92	198.72	200.7	199.01	199	197.89	201.41	199.59	200.8	198.44	198.09	199	199.82	199.61	197.25	200.06	198.45	198.7	200.06	199	201.78	200.9	199.45	200.91	200.67	199.91	196.97	201.73	201.35	197.73	200.29	197.13	201.36	199.21	197.15	198.38	195.65	199.67
199.11	196.51	198.08	197.76	201.35	197.95	201.14	196.91	196.46	200.56	198.43	196	198.09	200.32	199.74	199.04	200.06	201.78	195.56	199.74	200.69	201.19	196.24	195.39	201.14	194.36	199.24	198.39	198.5	201.1	198.84	201.71	203.99	200.18	193.85	197.67	199.09	200.32	199.34	196.96	199.26	198.54	199.41	201.61	203.36	200.73	199.3	197.51	200	198.52
210.47	212.75	211.43	214.78	215.54	212.89	214.37	213.58	213.16	213.24	211.71	214.7	211.4	210.4	216.87	211.87	214.45	212.49	207.97	213.59	209.84	213.21	214.61	210.47	213.7	212.92	213.89	214.67	215.79	214.19	214.25	215.54	213.36	214.36	212.49	214.96	214.03	212.79	213.16	214.28	210.42	216.71	212.24	212.92	211.19	213.33	212.43	210.87	210.95	213.79
209.94	209.36	206.67	208.85	205.03	208.32	207.26	206.93	209.31	207.61	208.66	209.36	204.78	206.29	208.5	207.02	207.27	206.3	208.66	208.11	203.89	206.7	209.57	205.63	204.26	206.51	206.55	207.5	206.88	209.37	207.01	207.88	205.65	205.97	208.18	206.83	206.13	207.54	206.31	204.91	210.16	206.3	206.63	207.52	205.27	208.09	204.87	209.43	208.03	207.45
209.68	206.71	209.59	210.49	206.77	207.46	206.24	211.77	209.9	210.04	208.89	209.75	209.31	208.73	209.36	208.31	205.38	207.65	205.68	208.49	209.74	210.81	209.26	210.12	209.38	208.77	209.31	208.59	208.42	209.14	205.17	207.89	204.31	205.42	209.33	209.34	208.66	208.75	206.93	205.93	209.31	209.54	206.13	209.52	208.66	210.14	208.25	211.83	209.62	209.66
204.28	203.05	203.88	203.24	203	201.71	201.99	202.95	202.1	202.02	200.77	200.13	201.25	199.33	202.87	205.86	204.03	204.22	203.45	201.42	202.95	199.97	204.44	202.88	201.88	204.59	202.6	209.51	198.99	199.89	202.93	203.07	203.72	203.97	200.79	207.87	198.67	202.62	205.44	199.38	204.75	201.22	201.73	201.14	205.16	202.57	201.08	198.69	202.35	200.39
217.89	218.85	216.49	216.45	215.28	220.5	216.82	217.03	216.67	216.6	216.49	214.31	217.32	220.34	216.21	214.6	215.37	215.18	217.03	215.12	215.36	218.64	217.54	218.95	217.56	216.96	216.07	218.55	218.39	215.21	219.08	217.45	218.14	218.32	215.22	215.57	218.08	217.24	216.83	216.58	215.88	221.13	215.38	217.6	216.85	213.95	212.34	214.18	216.52	216.37
195.5	191.16	195.86	195.64	193.75	196.91	193.6	193.28	193.63	194.45	196.82	194.03	197.91	199.4	196.83	193.88	194.15	195.74	194.42	194.23	196.6	196.13	198.37	197.24	193.57	196.98	194.1	197.24	195.49	196.22	194.01	196.06	195.07	195.27	195.45	196.41	194.76	197.4	194.18	196.93	199.31	194.59	193.37	195.42	196.44	196.75	195.87	196.69	195.61	196.31
194.28	193.95	193.4	194.09	194.02	194.61	192.72	192.21	195.54	194.68	197.57	198.88	194.16	197.29	197.4	194.44	192.74	197.45	198	198.71	194.87	193.82	196.34	197.88	193.53	193.52	197.89	193.25	193.65	195.95	194.63	195.73	195.08	194.59	192.77	195.78	196.4	194.93	195.74	195.51	194.72	195.62	198.68	196.05	197.66	194.21	197.02	196.07	193.18	194.84
212.5	210.79	210.31	209.94	211.33	209.57	207.77	211.19	209.31	212.69	207.88	214.16	212.17	208.96	210.87	211.33	213.69	211.35	214.21	210.66	212.3	209.94	210.31	212.42	211	207	209.46	214.09	210.74	211.22	209.57	210.91	210.52	212.04	211.78	210.64	215.23	212.95	208.72	211.53	212.79	210.59	212.58	209.07	212.83	209.59	208.58	210.69	211.29	212.92
212.04	215.59	208.75	211.02	208.53	212.09	214.76	213.59	211.02	212.31	210.23	210.34	213.26	208.15	209.89	212.2	214.62	211.71	212.18	211.98	211	209.74	212.08	209.93	215.69	212.54	209.76	214.34	208.88	212.77	212.87	214.22	207.81	210.87	215.64	209.7	211.02	208.95	211.8	212.91	208.94	209.31	211.67	208.4	210.18	211.67	209.65	209.36	216.31	211.37
207.11	208.64	207.18	210.24	207.18	212.37	207.57	208.82	206.36	209.22	208.05	208.4	207.88	206.14	208.84	209.16	206.91	209.91	205.31	208.16	209.24	205.83	209.35	209.14	208.5	209.89	206.29	208.69	212.66	207.44	209.6	210.2	208.8	210.07	208.33	210.66	214.13	208.9	209.23	210.67	206.52	207.41	207.59	205.81	205.61	208.62	209.05	205.16	211.81	209.24
207.56	210.55	205.74	210.02	213.45	207.73	208.65	211.02	210.07	207.38	209.86	208.61	211.64	208.66	210.11	210.01	208.74	207.14	208.41	208.38	208.19	207.9	210.56	207.34	208.71	209.07	208.04	210.52	207.31	208.08	210.78	207.05	210.26	209.6	210.37	210.96	210.56	208.11	208.59	208.26	207.18	207.58	210.35	209.04	207.87	207.81	208.76	207	208.92	207.48
203.14	205.05	204.31	204.51	201.14	201.4	207.37	207.3	205.84	203.06	205.03	202.89	205.8	205.48	205.25	203.24	200.53	201.74	201.55	204.8	205.45	204.34	206.24	203.96	202.41	203.13	206.02	201.52	204.73	201.02	204.39	205.79	201.89	204.19	206.67	205.04	207.32	202.7	204.83	203.81	201.36	201.84	205.49	203.65	202.57	202.5	205.62	206.29	206.55	203.67
211.35	209.63	209.3	211.21	214.12	209.92	213.8	208.21	212.67	210.76	213.44	210.67	211.71	211.34	211.08	209.51	210.64	209.52	208.75	210.42	210.78	211.41	208.58	210.38	211.08	211.81	210.93	209.23	208.43	209.37	209.53	208.95	210.52	209.06	207.69	210.58	210.31	210.1	208.76	210.8	210.11	211.47	212.45	208.65	211.75	211.13	207.55	212	206.57	209.93
205.75	209.68	208.81	209.76	208.68	208.66	206.74	209	207.83	206.13	205.74	209.22	208.4	204.72	210.96	210.03	210.14	209.56	210.47	208.5	209.7	209.41	209.05	206.4	207.94	209.24	208.03	208.5	208.34	212.63	211.97	210.78	208.53	208.75	207.69	205.51	208.24	207.9	207.02	209.66	206.87	206.12	204.85	207.69	204.91	208.72	207.23	207.87	209.96	208.91
208.85	205.08	211.11	207.62	208.57	206.72	207.55	207.34	207.37	207.6	208.46	204.11	206.62	207.82	206.25	209.89	207.49	207.97	205.51	206.66	204.38	207.23	210.36	207.89	209.23	209.76	203.91	205.88	208.16	208.49	207.1	209.99	207.05	207.57	209.53	208.78	206.97	205.47	205.03	210.4	207.02	207.47	209.32	206.38	209.19	206.34	207.68	209.34	208.86	206.38
205.04	201.92	207.59	205.54	205.86	204.24	202.25	205.81	207.5	205.35	203.22	203.7	204.75	203.23	207.29	207.29	204.54	202.36	205.71	201.33	206.31	202.34	204	203.88	204.87	201.11	200.97	199.37	203.73	201.93	204.6	206.76	206.61	199.85	206.73	205.81	206.68	203.55	205.35	204.86	201.71	203.78	202.36	204.28	205.26	205.96	203.59	204.65	203.52	204.32
214	210.9	212.52	213.21	211.29	214.62	214.51	211.53	214.67	213.49	213.31	214.18	212.59	214.8	211.86	211.88	211.81	214.96	212.88	213.55	209.92	212.75	212.86	213.15	210.7	213.7	211.25	213.25	212.54	212.58	211.35	210.07	215.19	216.38	215.43	210.62	212.9	211.8	215.54	212.81	213.85	210.85	211.57	215.66	212.17	213.43	215.47	215.27	211.62	213.55
207.69	206.2	208.72	210.3	209.78	208.26	205.66	209.13	206.6	206.51	209.61	206.2	207.35	207.58	206.68	206.87	206.48	206.45	206.49	205.17	209.45	207.26	208.54	204.78	208.05	208.14	208.63	208.15	205.94	209.37	207.6	212.63	208.92	207.38	206.4	205.44	205.41	207.18	207.1	206.8	212.62	210.09	207.01	206.65	206.45	207.07	207.78	206.62	207.62	205.1
210.31	211.99	210.35	214.68	213.39	209.8	210.51	211	210.34	211.57	211.59	214.46	211.76	209.9	213.3	215.46	209.12	210.09	213.82	213.83	211.79	209.52	211.05	209.43	215.23	211.84	212.75	208.71	211.06	211.03	211.21	213.07	213.07	207.9	216.32	213.53	214.5	210.9	208.65	209.94	208.53	214.64	208.3	210.23	211.48	210.93	212.93	210.61	212.33	211.93
205.96	202.95	201.37	202.24	203.11	205.99	201.68	203.85	203.31	204.67	206.62	205.14	202.96	199.08	204.24	204.35	206.01	201.02	202.89	204.31	200.75	203.08	204.14	201.59	204.11	202.89	206.74	201.85	201.32	203.45	202.7	204.24	205.14	200.98	199.71	205	203.07	199.53	203.72	202.63	204.31	201.16	202.11	204.8	206.26	201.51	206.66	205.45	203.6	202.8
205.25	203.74	204.46	200.95	204.75	205.69	205.15	205.55	204.22	205.82	204.43	205.58	204.94	207.34	203.01	201.85	204.61	202.24	204.34	203.83	205.55	204.46	204.18	206	203.04	202.45	204.27	201.67	200.9	203.7	203.5	208.12	206.27	203.99	202.28	204.48	203.18	204.16	203.88	203.91	202.5	201.4	202.31	206.04	202.25	205.59	203.05	206.58	205.08	205.34
200.23	205.97	206.54	203.96	205.86	203.37	204.99	205.12	202.22	203.08	201.99	206.01	203.4	201.88	204.2	203.86	204.26	204.16	203.18	205.75	206.17	205.66	205.82	203.65	201.7	199.64	201.38	204.87	204.16	205.18	204.43	205.13	204.16	205.19	202.56	204.06	201.13	202.53	203.45	200.59	201.87	202.17	202.15	205.58	204.07	202.63	202.57	205.3	204.43	201.89
208.92	203.03	210.43	209.2	207.99	205.63	206.2	211.09	208.22	210.65	205.75	207.44	205.26	208.76	208.12	208.86	209.7	208.29	211.07	209.34	204.89	209.16	206.77	206.77	207.49	209.34	205.85	209.63	209.72	209.66	207.6	207.05	206.47	209.58	206.03	207.33	209.98	210.35	207.17	204.97	208.97	205.74	207.29	208.77	209.38	208.29	205.9	210.14	209.1	212.36
209.58	206.24	208.12	207.79	208.7	209.1	207.2	208.08	207.71	206.39	208.7	209.28	205.69	206.69	207.06	209.14	206.82	207.6	206.79	210.78	209.42	207.16	210.1	207.09	208.48	208.11	209.44	207.91	207.05	207.8	208.97	207.87	208.25	205.92	206.57	207.49	205.75	208.38	206.57	208.04	203.14	207.46	205.78	205.88	207.96	207.86	206.67	208.72	206.43	207.46
208.21	209.23	208.39	208.34	208.88	210.88	210.57	206.35	209.59	209.3	205.72	211.24	209.55	207.69	210.47	208.29	210.18	210.02	205.5	206.6	211.11	209.31	212.19	210.19	211.48	209.78	209.83	211.94	210.77	208.06	208.52	210.2	211.41	212.92	210.96	206.11	208.65	207.89	210.48	210.71	209.25	209.47	209.81	210.05	209.15	209.93	210.17	210.12	206.24	210.46
200.17	200.25	197.72	199.4	201.51	201.15	196.84	200.14	198.65	199.6	199.33	198.99	198.51	199.8	203.12	201.1	200.9	200.56	200.42	201.03	197.53	200.51	202.79	198.35	201.34	203.48	198.49	201.08	199.86	198.85	200.49	202.98	201.22	196.34	202.28	198.27	201.04	200.55	198.91	201.89	198.52	200.32	197.66	199.38	200.19	203.28	201.48	201.33	202.33	197.76
204.29	202.23	204.34	201.51	203.26	203.32	203.54	202.26	201.75	203.61	200.47	206.81	204.21	201.43	201.48	202.19	203.22	200.49	202.11	206.02	205.4	206.83	205.03	204.8	204.05	204.22	202.38	203.07	202.85	200.82	205.44	206.75	201.35	207.43	201.63	202.01	202.61	201.94	203.21	202.35	200.88	206.73	202.73	204.58	202.09	202.77	203.3	203.75	205.48	202.45
203.85	202.27	200.19	202.67	202.61	205.06	202.6	199.71	201.86	201.9	201.96	201.88	201.2	201.86	201.68	205.57	199.65	205.55	200.65	203.09	201.63	204.04	201.89	203.75	203.55	203.26	201	203.64	205.9	202.68	202.09	200.89	205.15	199.99	206.21	203.24	201.37	202.76	205.61	201.86	200.33	202.46	202.87	203.18	202.09	202.33	204.53	204	200.28	203.55
205.82	210.65	210.75	213.47	212.67	211.02	212.52	212.12	210.1	212.11	212.5	208.15	210.57	211.13	212.1	210.85	208.75	208.33	213.26	215.03	213.98	213.37	212.6	210.21	212.35	214.36	211.3	213.31	213.32	211.37	213.6	209.16	210.98	211.48	208.98	211.75	208.99	209.49	209.65	211.03	209.96	212.26	207.49	210.31	212.73	210.02	212.3	210.29	212.06	213.42
202.74	205.84	201.99	200.98	207.75	205.58	203.71	205.8	204.58	204.02	205.27	202.93	203.56	205.6	205.87	201.86	203.89	204.97	205.39	203.91	205.14	203.12	202.12	205.33	202.12	201.41	201.62	202.36	206.28	202.26	202.99	201.57	200.48	204.02	206.4	201.02	202.83	202.61	203.59	203.82	204.88	202.53	204.61	203.81	207.01	201.39	203.63	207.88	203.55	201.56
215.81	217.85	214.63	219.54	217.76	222.53	215.87	217.63	216.98	220.37	217.61	216.74	219.15	215.41	219.03	218.91	217.58	219.76	219.88	219.36	215.37	219.96	217.88	217.5	220.51	217.15	216.54	218.89	213.45	217.66	215.76	215.77	217.87	214.64	216.32	221.36	214.71	215.61	217.3	215.31	217.74	217.53	219.94	217.74	218.6	221.29	217.41	216.18	216.43	219.32
215.8	215.53	215.45	216.6	218.17	219.79	218.79	217.39	215.61	217.86	218.83	219.35	216.45	218.59	219.05	218.03	214.47	217.09	217.82	217.33	216.21	218.35	213.86	219.83	217.97	217.09	221.51	216.53	215.27	215.74	217.44	218.07	217.11	216.78	217.11	215.1	217.05	216.62	218.31	214.99	216.25	215.13	215.27	217.23	217.82	219.57	218.27	214.83	218.4	217.92
197.78	193.62	196.54	193.97	198.25	195.21	194.12	195.51	193.98	195.91	197.25	194.16	196.55	194.51	194.6	194.5	192.18	197.91	197.71	198.05	197.6	193.71	195.37	199.25	198	196.87	194.52	197.09	194.99	192.94	193.34	193.23	195.09	197.46	193.59	194.41	196.16	195.26	196.11	196.84	194.38	198.81	196.27	195.99	195.15	194.3	194.03	193.79	192.78	196.33
202.68	203.18	203.23	203	202.92	203.01	202.47	205.42	201.19	205.89	204.2	202.9	205.39	202.87	202.62	203.1	200.43	205.57	205.77	206.43	201.03	200.62	206.85	206.95	199.92	202.17	202.4	203.55	204.81	202.73	201.44	204.91	201.35	207.13	203.59	203.15	207.5	204.88	202.92	200.14	201.77	203.33	203.17	202.62	203.82	204.36	203.91	205.58	201.78	201.24
210	209.46	207.59	210.86	209.53	207.59	209.26	206.76	207.47	208.34	208.49	206.75	210.48	206.38	210.43	207.14	210.72	210.92	209.85	209.44	209.11	206.1	210.23	207.94	206.58	206.82	212.26	208.39	210.47	210.8	209.61	209.62	207.86	206.05	208.42	209.72	211.29	207.9	207.37	208.9	208.03	206.05	211.65	207.21	207.28	209.12	208.74	209.9	210.42	211.85
205.37	203.28	203.54	205.88	205.16	205.7	206.94	207.69	201.71	205.25	203.19	203.15	203.32	204	206.26	200.8	202.82	205.37	202.92	205.18	207.79	205.65	205.19	208.92	201.85	201.55	203.77	203.22	203.45	204.01	206.72	206.13	201.78	205.64	206.23	201.27	202.39	204.48	203.3	205.07	205.23	204.52	205.46	204.76	203.59	204.77	202.81	203.69	205.86	204.38
209.42	210.02	205.3	210.97	208.24	212.62	205.08	207.58	211.71	207.27	208.46	204.61	209	208.12	210.19	207.63	206.56	208.75	210.36	209.12	207.97	209.03	212.25	209.42	210.72	208.21	207.49	208.6	207.53	209.29	207.44	207.95	209.79	209.41	212.71	209.44	205.66	206.75	210.26	206	206.25	206.48	208.33	209.68	206.25	212.02	207.51	210.35	208.86	207.83
207.04	205.43	202.45	206.09	208.06	206.85	210.5	210.68	208.33	206.66	208.21	206.71	208.56	211.1	207.63	206.81	207.8	207.9	209.23	206.39	207.3	209.07	204.3	207.62	206	205.82	210.6	209.41	207.46	207.1	208.39	206.83	207.43	209.24	209.13	205.51	209.24	206.43	208.68	207.3	210.06	208.39	207.45	204.86	205.51	206.99	207.39	203.36	206.27	209.75
208.52	209.43	208.33	212.28	209.92	206.9	210.54	211.5	208.8	206.93	205.47	212.81	208.64	210.51	207.89	207.47	210.66	206.66	206.5	211.09	207.95	207.35	209.12	204.46	207.54	208.61	205.52	209.61	208.05	208.42	206.45	210.77	208.82	208.14	208.6	207.53	207.38	209.47	208.48	209.34	208.76	207.98	208.92	211.05	206.69	209.15	209.3	209.98	208.26	207.21
210.86	211.23	213.78	213.48	208.25	208.73	212.2	210.2	212.68	212.18	212.36	210.96	214.13	210.78	210.31	213.39	209.41	212.36	211.08	209.9	210.16	214.23	210.33	212.39	208.57	211.32	211.68	214.22	211.45	212.28	210.49	211.03	208.92	212.56	209.62	210.12	211.25	208.97	208.96	209.59	210.95	213.71	212.94	211.82	213.09	211.85	209.45	209.46	212.96	212
208.72	209.3	206.94	209.45	212.19	206.95	209.2	209.35	210.45	208.48	207.35	209.88	206.41	206.87	210.35	208.55	208.64	210.45	208.72	207.97	212.19	212.2	209.08	207.69	208.72	211.32	206.66	209.09	209.52	212.04	208.38	206.03	208.97	210.8	205.68	208.8	207.92	211.05	207.01	207.67	207.55	211.33	208	210.54	206.14	210.73	208.12	208.06	205.33	207.88
206.49	205.31	210.04	207.51	210.41	207.66	210.88	207.92	210.96	205.58	208.75	208.7	210.49	209.86	207.4	206.39	207.3	210.09	207.55	209.51	209.98	210.86	209.68	209.01	209.43	210.27	209.13	210.36	208.53	209.66	210.73	209.61	210.57	211.76	210.98	208.46	205.42	206.62	209.09	208.21	211.34	206.82	208.33	211.21	207.5	207.53	210.56	210.56	207.7	207.51
205.21	203.25	203.25	205.95	207.1	203.29	205.35	207.6	204.4	201.2	201.44	207.22	207.88	203.53	204.67	203.35	204.15	209.09	203.74	204.46	203.99	206.48	204.65	202.3	203.07	205.73	206.49	204.1	203.99	203.17	200.82	206.57	208.47	203.43	204.1	204.24	202.1	201.25	205.51	206.01	204.12	204.24	203.79	203.72	203.84	206.21	205.86	206.3	204	199.98
200.28	205.43	200.49	203.07	199.74	202.45	204.2	200.26	202.39	202.44	204.08	200.65	199.5	203.94	200.64	201.1	200.68	205.14	202.93	201.81	204.61	202.61	205.13	200.54	202.29	200.98	201.71	204.54	202.83	202.79	200.84	201.86	202.52	201.8	203.64	206.49	206.26	204.18	203.68	203.94	203.06	205.66	203.11	202.07	204.19	199.88	202.42	201.24	203.07	205.3
211.95	208.8	210.04	210.46	215.52	215.65	213.48	214.44	212.7	210.56	213.69	214.21	214.45	212.14	215.29	212.21	216.4	215.05	212.66	215.34	208.15	213.41	212.74	212.53	212.9	214.63	212.44	210.95	211.28	212.92	212.41	211.64	212.83	213.08	216.66	211.04	212.78	208.55	212.56	211.65	211.22	213.54	211.45	212.8	213.11	213.65	213.42	211.99	211.93	214.88
202.57	206.46	203.05	202.76	205.34	204.57	201.6	201.7	204.31	202.52	202.65	202.29	204.74	201.71	201.68	201.59	204.5	205.18	205.69	203.93	207.68	203.86	202.85	206.46	206.64	206.64	204.73	205.2	202.08	201.77	203.6	202.39	204.16	204.89	204.46	205.62	201.47	203.46	203.76	201.31	202.98	204.66	204.29	201.38	204.64	204.41	202.3	209.2	202.82	206.68
210.09	207.67	209.06	208.17	208.02	207.54	205.75	207.99	209.42	209.19	209.77	206.55	208.17	208.95	209.25	208.43	209.71	206.6	208.01	207.58	208.76	205.7	207.61	209.1	211.71	209.18	207.85	209.85	209.13	209.01	208.34	207.82	209.03	208.57	209.47	207.82	209.72	208.47	206.34	209.37	208.18	210.38	208.77	205.49	208.32	209.07	212.33	209.86	208.9	205.85
209.66	212.28	213.05	210.97	213.28	210.58	213.63	211.23	213.67	213.3	214.04	209.08	212.45	212.32	212.72	209.96	212.31	213.64	208.85	209.56	214.71	211.71	211.16	212.58	210.61	212.03	211.23	212.4	210.23	209.94	208.77	212.26	211.89	208.58	213.82	213.04	208.18	211.64	212.5	208.53	210.7	206.62	209.74	213.47	214.02	209.59	212.27	212.23	210.2	213.34
205.83	208.26	204.89	206.51	207.92	205.56	209.18	210.18	206.12	210.48	208.52	206.33	207.15	208.12	211.11	206.07	206.97	206.62	207.28	207	210.2	205.29	208.8	205.5	209.4	207.68	206.93	209.56	208.72	205.31	210.54	209.62	208.77	206.33	205.1	207.69	207.46	208.81	204.44	204.31	206.86	207.76	206.58	208.54	208.48	206.98	208.14	205.51	207.74	206.35
217.55	217.94	218.92	219.95	216.06	216.19	216.96	213.04	216.24	217.12	216.86	217.54	219.24	219.21	214.42	217.76	216.06	220.1	215.96	216.88	218.49	215.92	218.19	214.42	218.55	219.25	215.4	217.61	216.02	216.38	217.97	215.45	218.29	220.1	214.57	216.86	217.31	217.27	219.59	215.17	216.37	217.16	216.26	220.92	217.65	216.53	218.84	217.47	214.93	218.25
204.22	201.29	204.39	203.47	206.16	203.74	205.74	204.93	207.02	206.77	207.41	202.55	203.53	208.32	204.85	208.9	206.05	206.19	209.43	202.01	204	203.81	206.47	207.62	206.8	202.56	205.55	205.74	206.82	203.29	205.08	207.97	204.57	206.74	205.42	204.88	207.58	204.57	203.85	204.47	200.95	204.33	206.77	202.7	205.32	205.94	207.31	206.55	205.49	203.63
197.41	197.94	197.6	197.05	197.57	197.6	199.38	196.5	198.87	198.79	196.43	197.01	193.86	200.99	200.41	200.11	199.58	198.01	201.24	199.27	201.92	202.68	199.02	200.39	199.86	197.79	196.58	199.75	198.94	196.67	200.52	195.97	198.64	199.81	197.98	199.81	201.66	198	196.29	197.44	195.65	198.25	197.59	197.8	199.94	196.12	200.66	199.63	199.24	197.91
204.59	203.49	204.48	200.91	208.01	200.32	204.54	206.11	203.29	203.68	203.41	207.39	204.5	203.13	205.31	203.96	201.52	204.34	206.76	202.35	204.15	201.35	203.55	204.79	206.15	199.08	201.48	201.07	200.68	204.97	205.23	204.76	205.74	205.35	203.31	204.75	202.02	201.59	204.8	206.79	201.86	204.65	204.61	203.25	202.18	204.31	203.31	205.62	202.3	202.77
204.85	202.33	202.71	204.97	201.24	205.11	204.01	202	202.63	203.02	201.95	205.21	206.35	201.99	202.43	204.25	202.56	201.12	199.68	202.08	201.89	203.52	202.41	200.87	201.81	204.49	203	202.28	201.24	206.11	199.24	205.37	203.07	202.68	204.08	205.65	201.5	204.82	202.68	201.08	201.63	202.11	202.79	200.35	203.29	202.12	200.91	204.35	204.27	202.52
207.66	208.4	209.59	207.6	206.64	206.2	205.18	208.93	207.62	207.5	208.5	207.78	205.35	207.51	207.53	209.7	203.82	209.65	209.64	209.43	207.28	206.47	207.83	206.33	208.9	204.74	208.65	206.59	206.53	207.58	208.7	210.05	204.43	208.34	206.85	208.56	206.37	207.01	209.39	208.33	206.38	208.9	205.64	208.86	208.08	204.13	207.03	207.26	203.16	212.87
208.96	207.49	210.49	211.75	207.39	209.81	208.53	207.92	211.16	208.82	208.68	211.88	208.71	209.16	209.51	209.21	209.07	209.84	205.34	209.04	207.71	208.96	204.93	209.44	204.94	205.58	208.79	211.65	210.7	209.02	206.68	207.82	209.76	208.75	210.7	209.55	207.76	212.13	207.32	204.71	210.91	206.97	206.27	206.94	208.09	207.47	209.12	206.13	207.52	207.11
208.57	209.18	209.24	211.3	211.44	207.7	212.03	211.59	210.98	210.48	211.25	213.73	209.52	212.05	205.34	207.11	210.53	211.19	209.43	208.1	209.98	209.28	205.64	212.55	210.04	210.78	211.18	209	208.27	208.63	208.56	214.39	210.18	208.95	208.67	209.23	210.4	206.83	207.82	208.68	207.02	208.98	210.23	210.45	209.8	211.09	208.61	210.52	207.67	209.06
217.82	215.31	218.21	217.36	214.92	214.27	217.05	217.11	217.51	218.83	215.5	216.4	219.07	218.77	216.86	214.55	217.62	216.78	218.25	215.34	218.92	214.14	217.35	214.29	215.15	214.1	216.62	218.43	215.15	214.37	218.87	218.58	218.31	215.81	214.02	217	218.99	217.69	216.39	215.99	216.56	217.16	217.52	219.12	216.39	221.53	215.96	217.18	219.07	215.71
209.13	206.84	207.28	206.66	207.54	210.63	207.18	206.69	210.36	205.02	207.09	209.39	207.13	209.38	209.57	206.73	209.78	205.64	209.94	206.94	209.39	206.32	208.07	210.14	210.88	209.07	208.52	209.47	210.49	208.97	211.64	208.9	208.59	207.25	209.34	205.34	208.11	210.21	209.51	208.62	208.31	204.69	212.1	213.32	204.32	209.54	208.4	210.25	211.25	208.74
218.88	217.27	216.64	217.4	217.08	217.34	217.27	218.08	219.13	216.28	216.58	216.06	214.3	219.33	215.68	218.16	214.03	215.86	216.41	220.8	218.96	219.15	219.5	219.3	218.18	215.79	219.7	216.53	213.74	220.18	218.55	217.1	216.48	214.53	218.9	215.7	217.3	220.52	217.49	219.97	217.49	217.49	219.2	217.98	213.87	215.26	217.05	217.47	215.14	215.19
205.29	201.72	206.79	204.64	201.82	204.76	200.06	204.62	201.87	200.23	203.95	205	202.58	206.71	203.4	205.64	203.62	200.6	204.07	203.51	199.32	203.43	202.91	202.31	201.34	203.12	202.91	202.06	202.53	204.83	206.98	202.24	205	202.91	201.99	202.31	201.03	205.66	203.32	205.21	201	197.41	201.53	202.67	202.92	204.04	203.21	202.66	199.75	203.52
201.64	202.33	198.99	205.63	200.52	198.47	203.58	202.12	201.9	202.28	202.27	203.93	200.96	205.87	201.66	202.98	200	199.84	200.83	203.76	203.32	201.87	200.17	200.15	201.61	204.08	204.02	202.45	201.35	199.99	198.52	200.83	200.53	200.42	200.52	202.17	200.1	199.74	202.69	201.44	199.42	198.93	199.19	199.98	199.54	196.41	198.69	203.66	202.11	198.62
208.18	205.92	211.52	205.85	210.83	206.91	205.13	207.6	205.71	206.73	211.01	208.48	207.14	206.66	209.89	206.71	205.3	207.1	207.35	207.1	205.25	209.61	204.84	207.17	209.21	205.52	205.63	203.7	207.43	211.98	203.49	210.9	207.16	205.66	207.12	209.22	204.12	206.89	202.96	207.69	210.32	207.02	206.35	207.98	207.11	205.75	207.38	209.76	208.86	207.47
206.85	211.35	204.57	210.01	208.07	210.43	207.64	206.61	205.59	206.9	207.85	209.69	206.74	210.1	207.63	206.89	206.15	210.14	210.37	207.43	206.78	207.6	208.07	207.79	205.05	206.54	209.02	209.3	207.23	209.24	209.96	210.62	210.15	206.74	206.71	210.04	210.02	210	207.9	206.31	210.02	207.47	205.65	207.05	207.1	209.24	211.67	206.63	208.49	211.73
204.73	205.56	202.32	207.06	207.81	204.02	204.54	203.77	202.56	206.48	204.15	203.21	204.07	207.41	204.57	203.18	202.79	206.3	204.42	205.85	205.34	201.71	202.04	204.23	201.47	205.64	205.06	205.79	209.37	205.38	206.06	204.38	202.73	202.72	205	203	206.06	201.91	204.33	207.05	201.14	204.83	204.87	205.16	202.81	204.31	205.6	203.85	205.43	204.48
203.47	201.92	204.9	198.71	203.93	205.64	204.03	204.3	204.33	207.9	203.68	203.6	204.97	202.62	203.69	204.29	200.88	202.82	204.59	203.17	204.9	205.69	205.4	203.07	201.75	199.09	205.16	202.91	207.48	205.14	203.06	205.41	202.14	202.84	204.32	203.37	204.27	199.31	202.09	203.07	202.7	199.59	206.01	206.12	202.2	199.7	203.03	202.53	203.5	204.4
203.36	204.31	203.42	204.46	203.24	205.28	205.86	202.42	206.31	204.2	204.72	206.58	205.95	203.44	202.58	205.82	201.95	202.06	202.46	204.95	199.97	200.46	203.56	206.51	206.09	206.84	206.13	205.68	203.44	205.26	203.99	205.33	203.43	207.17	202.21	205.1	203.62	205.58	204.64	206.02	201.43	202.38	206.03	205.42	204.9	205.2	204.33	202.25	206.74	198.27
217.94	212.88	216.74	216.9	220.7	214.15	216.67	213.49	215.8	220.71	217.35	215.98	218.19	218.54	217.62	219.31	218.21	220.27	216.33	220.13	217.52	214.1	215.99	216.94	215.13	216.6	215.52	217.52	217.41	216.71	219.06	220.18	216.78	218.43	219.6	216.96	216.2	215.25	218.93	215.06	216.72	215.17	214.99	215.33	215.37	214.37	213.99	215.43	213.54	214.99
207.37	204.99	205.82	205.33	207.37	205.52	204.63	205.25	204.03	204.68	205.26	206.88	202.96	204.45	205.74	206.39	203.94	204.25	204.37	204.8	200.11	202.46	205.05	201.79	206.31	204.83	204.5	207.02	201.89	204.06	204.82	204.24	207.35	202.94	201.04	202.81	204.73	207.93	202.81	202.36	204.29	202.45	208.98	202.98	207.01	204.65	204.82	204.82	205.53	202.47
204.92	203.02	203.03	209.34	203.34	204.06	203.55	202.09	206.84	204.31	205.57	202.27	204.77	208.18	205.11	203.1	203.65	200.99	203.87	203.05	205.8	201.03	206.42	207.1	207.07	204.37	205.55	201.81	201.96	202.64	203.55	205.23	207.15	205.78	208.46	202.82	208.91	202.86	205.51	203.73	204.99	202.29	206.36	200.66	207.08	206.13	205.55	206.99	204.5	209.3
218.64	217.21	218.91	214.81	216.85	215.95	217.97	216.01	220.25	215.87	219.81	216.67	219.18	213.14	216.71	217.04	219.04	213.93	214.85	217.08	217.09	219.93	216.45	217.6	216.72	218.56	215.23	216.19	216.87	216.55	216.32	218.24	215.87	218.87	217.73	217.18	215.2	218.3	218.31	216.48	219.52	217.02	217.98	215.58	215.61	217.9	218.27	216.69	215.71	216.28
200.04	194.85	201.75	197.3	195.24	198.61	199.47	196.53	197.29	200.22	200.77	199.89	201.45	200.57	196.72	198.2	196.54	196.95	198.05	197.29	196.6	200.07	198.28	197.88	198.49	198.95	201.01	195.22	201.56	197.22	198.74	196.86	197.46	196.41	200.61	196.73	197.4	200.29	197.02	197.66	198.83	197.15	198.43	198.16	197.19	193.68	194.8	201.25	198.75	198.04
217.88	215.72	214.84	218.24	215.87	217.49	216.76	216.07	218.67	215.85	218.99	219.04	216.75	218.26	215.2	217.38	215.97	217.51	219.61	216.43	218.63	218.47	221.48	217.18	218.5	214.6	215.51	218	219.6	219.34	214.69	217.77	220.62	218.23	215.98	216.91	217.47	218.15	217.69	215.84	218.24	215.44	218.56	217.57	216.69	217.62	216.41	217.41	216.93	216.5
200.94	200.17	200.7	201.11	204.29	200.62	201.19	201.87	199.9	199.81	199.79	205.88	202.26	201.63	201.16	201.68	200.87	201.74	200.1	199.62	200.91	197.44	200.22	198.32	199.47	198.91	202.31	199.8	200.87	201.02	199.82	200.11	196.95	202.62	203.44	199.85	202.1	198.4	200.04	200.87	199.93	197.37	200	198.45	202.31	199.93	198.32	200.77	203.39	201.69
199.32	199.99	199.45	199.91	202.03	198.6	203.04	199.29	195.97	199.7	201.59	198.68	199.69	201.51	198.35	198.89	196.68	201.93	199.33	195.41	199.8	200.25	195.7	199.93	199.97	196.87	198.94	199.88	199.37	202.67	199.7	200.57	201.81	200.33	201.68	201.67	201.31	201.28	201.94	202.44	202.21	197.18	201.05	201.27	201.38	198.31	197.4	201.03	199.68	201.95
204.42	203.21	201.62	200.63	200.3	200.34	203.56	202.57	207.57	201.95	202.37	200.32	201.66	201.91	198.82	204.16	202.65	203.24	196.74	198.29	205.41	201.6	199.77	204.14	203.5	201.49	202.04	201.64	202.81	199.3	202.57	202.12	200.68	202.77	203.05	200.06	200.31	203.22	199.27	202.92	202.08	200.48	201.68	202.6	202.24	204.7	200.8	201.83	202.06	205.35
210.11	205.08	209.43	211.64	210.99	208.72	211.1	210.4	210.84	210.1	209.51	206.57	209.54	206.76	207.32	208.14	206.55	209.33	208.4	210.79	212.98	208.99	206.39	211.07	207.02	211.18	211.09	209.71	209.69	206.35	210.32	209.27	208.62	208.66	210.57	207.39	206	209.35	207.16	207.12	210.9	210.37	206.86	211.58	207.27	211.33	209.32	212.1	210.65	209.17
212.87	210.35	209.21	213.27	212.79	211.17	211.55	214.75	212.6	212.04	211.96	214.18	210.91	213.88	208.76	212.09	210.43	211.52	210.12	216.37	213.82	213.6	212.54	210.39	211.76	213.39	211.44	213.26	211.71	211.5	212.5	209.74	211.6	211.22	211.95	211.57	211.27	212.52	214.01	208.92	213.27	211.42	210.7	209.49	207.64	212.51	213.35	211.96	210.06	213.36
206.81	200.66	203.79	202.72	205.59	203.01	201.79	199.44	203.94	202.55	202.7	203.22	204.22	204.25	203.78	203.63	204.95	204.74	199.13	203.57	199.85	205.46	202.4	203.18	201.93	203.49	205.5	202.84	201.33	204.12	203.74	201.77	202.58	200.47	202.32	204.67	204.08	202.49	204.78	203.84	205.87	204.25	202.83	203.5	205.21	203	204.71	205.12	202.88	199.88
206.99	203.25	204.93	204.18	207.28	201.49	205.87	205.93	203.48	205.27	205.53	202.55	200.23	207.81	203.03	203.84	204.89	204.34	201.94	202.16	206.06	204	203.31	204.15	202.32	200.44	203.92	206.8	204.25	199.69	203.1	202.2	204.61	200.69	203.12	202.37	204.4	203.54	204.83	206	202.7	204.03	206.8	206.11	207.69	201.48	201.13	204.22	205.79	204.75
216.98	211.63	210.49	209.18	213.12	212.42	209.47	211.7	205.66	211.18	210.3	211.22	212.19	210.18	211.55	211.43	211.1	209.57	209.48	210.5	211.34	209.44	211.74	211.19	213	211.75	211.46	209.67	212.91	210.59	212.73	211.11	210.81	211.75	209.57	209.69	215.87	211.99	213.18	211.44	211.24	212.89	210.85	208.89	211.14	210.55	211.46	209.99	213.53	213.96
197.41	196.52	200.69	198.34	199.26	200.42	201.59	199.64	199.59	199.95	198.9	196.25	199.01	201.15	199.57	197.94	198.22	197.69	201.45	200.99	203.12	199.37	197.92	198.29	198.98	199.76	202.21	201.48	201.03	197.47	198.38	199.03	197.87	200.76	199.91	196.95	199.07	200.05	198.22	202.29	199.24	197.58	200.6	197.64	199.32	199.31	201.72	199.5	202.89	199.23
212.2	207.46	211.72	213.04	211.03	211.44	210.64	209.31	213.86	211.53	211.65	211.27	213.36	210.9	207.85	211.25	211.29	209.56	211.28	214.15	206.21	211.65	208.7	213.7	212.29	209.73	213.52	212.78	210.19	210.75	210.48	211.75	213.99	211.77	214.33	208.37	211.81	212.52	213.88	214.49	212.01	212.59	209.06	211.18	214.36	214.02	211.05	212.93	212.36	214.44
215.37	217.01	213.06	214.7	211.39	214.34	213.61	213.09	215.38	212.68	212.44	216.01	213.85	214.36	211.9	213.49	212.27	212.42	215.19	213.42	213.54	215.55	212.44	208.79	213.58	212.9	216.43	211.15	212.61	214.16	213.92	214.59	214.8	215.14	211.22	216.12	214.47	215.3	211.41	218.19	213.97	214.41	214.5	212.76	213.65	213.7	213.79	211.95	215.96	213.22
211.43	208.18	212.95	207.73	208.63	213.63	209.34	206.88	209.57	209.25	208.65	209.94	208.95	209.81	210.66	208.67	208.05	207.38	210.15	209.16	210.83	208.53	204.65	207.73	208.39	207.47	208.14	211.24	205.6	206.54	207.24	205.38	210.08	210.7	209.11	210.05	208.77	208.01	208.02	211.93	207.67	208.68	208.89	211.07	207.75	208.25	210.19	209.13	208.69	206.82
207.65	208.97	208.67	210	210.24	208.58	210.49	207.33	210.7	207.85	211.41	207.09	211.03	212.25	213.43	212.07	209.6	209.96	207.05	211.53	208.27	208.21	211.73	207.22	210.54	210.31	210.91	206.74	214.34	207.93	211	210.36	207.3	206.56	210.51	208.88	209.72	208.87	208.06	209	207.09	214.9	212.33	209.63	206.12	210.81	211.72	208.8	207.65	206.35
201.59	201.29	199.9	199.54	203.27	201.62	199.68	199.46	202.8	200.64	198.42	201.5	201.57	202.33	201.27	202.37	197.77	200.87	202.07	200.37	200.94	200.88	201.11	199.73	199.96	201.69	202.05	198.96	200.39	197.64	201.78	201.51	200.73	198.07	198.82	201.11	199.99	200.43	199.3	196.68	198.58	203.32	201.47	197.01	198.36	197.29	199.26	200.7	197.64	198.91
199.89	201.51	199.42	199.78	201.17	202.69	204.07	200.39	200.96	198.32	200.05	196.57	199	199.62	198.13	199.14	199.34	197.04	199.55	198.69	196.7	202.47	199.86	198.57	201.42	200.88	199.95	198.8	202.13	203.05	199.72	201.72	202.56	202.57	202.26	198.6	202.35	199.4	200.46	198.87	196.61	201.13	204.89	200.55	198.41	201.51	199.25	199.67	201.47	201.78
208.57	208.79	210.88	210.19	210.43	208.7	209.13	207.89	208.44	211.83	210.07	208.36	209.65	211.78	208.76	211.43	207.85	207.58	209.57	207.53	208.01	209.77	209.86	209.58	210.36	208.87	210.73	208.45	213.54	208.89	209.43	208.33	208.1	209.01	208.28	208.65	208.63	209.04	212.35	211.04	208.14	211.69	210.81	208.24	211.59	210.16	211.91	211.93	208.19	207.8
206.58	200.48	202.8	204.16	205.87	202.28	203.65	201.85	201.94	205.43	203.93	205.79	200.38	200.15	207.63	201.7	203.44	202.93	204.24	202.33	203.41	200.91	204.63	204.14	202.27	201.34	203.38	198.79	201.48	204.32	202.23	202.18	203.4	202.24	203.36	203.12	204.06	203.11	202.11	203.42	207.04	201.91	203.55	201.53	206.15	204.79	204.4	205.26	201.16	202.75
215.2	217.43	218.99	216.44	218.49	217.36	217.54	218.74	212.75	218.31	215.85	216.69	215.05	219.13	216.36	219.08	218.63	216.69	215.77	214.73	214.47	220.37	217.59	217.96	220.63	217.93	215.07	214.44	217.18	216.03	217.16	216.09	214.66	214.9	213.46	215.51	217.91	215.98	217.14	214.96	217.92	217.83	219.24	217.15	218.75	217.53	214.94	220.23	216.61	217.8
209.22	210.36	215.71	212.63	209.45	210.27	209.6	209.49	209.15	210.44	213.39	211.14	209.09	213.58	213.43	215.85	213.66	213.44	211.11	210.87	210.42	216.49	212.17	212.09	211.09	212.49	210.7	210.22	210.71	211.56	210.25	211.63	210.13	210.81	212.35	211.26	211.87	212.76	209.47	211.33	210.88	213.25	211.47	211.96	213.62	212.62	211.74	209.21	211.12	209.96
213.28	211.83	211.54	212.83	211.5	212.53	213.83	210.26	209.61	210.65	213.26	214.91	210.23	211.67	212.74	213.76	214.75	215.76	211.06	214.87	212.2	213.83	210.5	212.74	212.75	211.35	208.78	212.66	214.45	211.02	213.81	210.44	211.58	211.45	212.9	217.4	212.98	212.87	212.21	212.21	212.38	210.45	212.94	211.65	215.6	213.71	212.18	213.51	210.74	209.77
206.96	204.99	202.6	203.28	203.6	203.9	201.55	202	203.52	202.21	203.95	204.54	204.09	203.65	200.98	202.76	203.98	204.57	207.66	202.01	202.26	203.48	204.17	206.78	205.92	201.9	199.45	204.92	202.94	201.88	203.87	200.49	202.71	203.58	204.14	203.37	200.54	203.55	203.13	205.02	202.52	198.02	203.08	203.06	205.02	206.42	203.1	204.56	204.27	205.66
201.55	199.21	199.95	200.93	200.87	201.5	200.97	200.69	200.35	198.44	202.02	201.32	197.19	201.4	200.61	201.62	199.31	200.82	200.01	198.71	197.96	200.34	202.2	203.04	199.75	199.4	200.73	202.5	196.32	199.23	200.43	201.46	203.25	198.74	202.31	199.35	197.16	201.83	202.81	200.37	202.75	202.05	203.12	199.73	200.95	197.42	205.02	199.94	200.5	200.55
208.73	212.06	210.99	204.75	211.96	207.56	210.1	210.12	208.01	208.36	211.94	209.89	208.15	209.92	208.67	210.33	207.33	208.05	210.26	204.46	208.94	212.13	209.23	206.9	212.82	207.88	210.44	208.03	208	209.53	210.75	208.28	209.09	209.99	212.73	210.98	210.24	210.14	211.1	205.81	209.52	211.34	210.33	207.18	209.29	211.65	207.76	210.84	209.47	206.93
211.15	210.33	210.78	209.26	206.69	210.55	207.73	209.07	211.64	210.25	210.46	207.3	208.65	208.18	207.53	204.35	206.52	209.12	206.67	207.82	210.84	211.43	208.53	208.25	206.67	209.29	212.37	210.93	206.87	211.97	207	208.39	207.2	209.51	210.46	209.33	208.18	212.1	210.65	212.05	212.7	209.89	209.5	208.87	209.4	210.5	206.28	208.85	207.72	209.07
198.03	201.63	200.77	199.34	200.98	198.12	200.76	201.8	201.19	200.25	194.89	198.5	199.64	200.94	199.58	199.4	199.23	202.17	201.49	199.6	199.84	199.18	197.03	197.15	199.18	199.86	201.85	198.22	204.3	199.98	197.54	198.41	198.7	199.63	200.37	201.54	199.3	198.09	199.82	198.93	198.55	200.24	202.34	198.27	202.22	198.8	199.5	200.09	201.02	200.6
205.65	206.32	208.18	208.27	205.56	207.55	204.41	206.5	207.68	207.69	208.31	207.34	207.89	206.59	209.52	206.85	205.53	205.77	210.01	205.31	207.11	209.6	208.48	206.71	207.69	208.12	206.54	208.52	210.22	203.77	210.44	210.44	206.96	209.34	205.42	207.12	209.52	209.11	210.23	210.09	208.29	210.01	210.42	208.69	208.28	209	207.44	207.44	207.61	208.28
212.16	207.87	208.6	209.43	209.44	208.35	207.62	209.76	205.83	209.35	210.56	207.81	208.22	211.91	210.28	209.93	207.5	208.53	211.23	210.05	209.75	209.97	208.05	211.16	211.42	208.14	208.36	211.77	210.38	210.76	210.47	210.72	213.97	213.06	208.04	211.06	212.35	209.48	209.42	210.18	208.73	209.29	211.1	209.41	207.78	215.59	209.06	211.42	211.17	209.73
208.96	210.34	208.4	205.52	208.24	209.49	208.09	208.98	209.06	211.69	211.18	209.48	204.29	210.38	210.57	207.66	211.35	214.07	211.3	210.2	207.06	210.57	210.8	210	210.11	208.14	210.07	209.86	210.94	212.66	209.76	209.01	211.38	211.51	209.79	208.2	209.93	209.32	211.74	207.96	208.2	206.24	211.42	210.75	210.15	209.84	205.47	207.92	210.53	210.87
212.09	212.75	213.89	215.54	212.84	215.81	210.03	215.14	214.25	213.05	212.05	212.04	214.74	212.59	214.6	209.78	210	214.19	210.55	211.36	210.46	210.46	212.45	211.96	212.12	210.23	214.68	214.16	212.33	212.41	215.22	210.85	212.19	211.89	212.52	213.48	214.67	211.31	214.64	213.9	214.58	208.86	213.35	211.21	213.29	214.78	215.56	214.8	210.63	213.48
194.82	193.51	193.95	192.17	192.62	194.17	195.79	194.55	196.24	193.47	190.36	195.17	196.58	195.01	194.49	193.13	191.04	192.64	194.92	196.12	193.36	195.89	191.2	194.93	194.22	194.17	191.05	196.33	195.02	193.81	194.46	191.84	195.69	195.67	192.91	194.51	197.63	195.83	196.34	193.54	193.38	194.69	195.03	195.47	192.49	195.58	193.07	193.7	195.79	190.74
198.9	196.47	197.95	198.9	195.81	196.7	199.56	199.67	196.37	199.11	197.11	203.67	198.68	199.44	201.07	196.96	196.63	197.92	196.8	196.84	198.79	200.69	199.04	200.18	200.71	197.71	197.67	200.26	200.5	198.22	197.53	197.56	197.29	199.28	198.6	199.77	196.97	200.04	192.1	198.21	196	199.67	200.18	203.46	196.54	200.71	198.48	197.59	198.76	200.34
213.96	214.39	210.85	212.84	213.55	211.82	212.61	214.96	210.44	213.35	210.33	211.02	212.61	209.71	215.38	214.38	211.21	209.57	210.6	213.79	211.63	212.41	212.33	213.46	214.87	209.65	211.96	211.88	213.39	213.43	213.04	210.48	211.38	211.27	215.04	210.28	211.39	212.5	214.79	212.73	210.83	213.94	213.01	212.2	215.98	211.5	212.17	213.8	212.48	212.44
203.21	203.24	202.57	203.27	201.83	202.58	205.14	203.32	207.15	201.98	206.57	204	203.86	203.58	202.19	205.07	203.36	206.04	201.37	202.93	203.18	204.52	201.62	204.5	205.5	208.48	202.12	205.42	204.61	200.79	204.74	202.39	202.56	204.85	198.41	200.16	201.15	204	203.9	202.85	203.34	204.31	201.98	205.35	203.17	204.66	203.97	205.85	205.29	206.5
207.39	206.11	209.29	206.69	206.64	209.48	207.8	209.73	210.16	208.69	209.31	209.43	208.63	207.32	206.15	204.62	206.42	208.86	208.41	208.72	205.68	210.2	206.32	207.59	211.92	207.35	206.91	207.81	207.69	206.61	205.4	207.78	206.06	208.19	206.12	206.42	210.01	208.93	209.5	209.23	207.82	206.25	208.67	207.42	208.57	208.81	207.39	207.37	209.47	208.98
210.96	212.77	210.95	212.22	210.96	214.1	210.85	213.88	209.77	211.16	213.74	213.55	212.88	214.66	215.38	214.78	215.78	211.82	213.54	214.09	210.05	214.95	210.29	213.09	211.45	210.43	210.81	213.88	212.42	215.15	212.99	213.97	213.71	209.94	210.09	214.67	214.37	211	210.73	210.68	212.58	213.37	211.87	211.04	209.02	214.74	212.51	212.03	212.74	212.77
207.99	206.63	209.58	209.3	211.06	211.97	206.95	208.1	209.9	207.35	208.09	205.98	206.91	206.68	208.03	208.3	211.55	206.59	207.72	206.97	209.1	205.45	208.48	205.95	205.22	205.91	207.24	205.14	206.94	207.06	206.64	208.65	210.51	209.13	207.03	207	209.36	208.34	207.93	207.79	210.65	212.1	206.34	208.12	203.22	205.1	207.94	206.84	211.98	208.25
198.97	202.81	199.26	199.94	202.17	200.14	199.08	198.66	199.61	198.7	197.68	197.09	201.89	201.02	199.67	198.75	197.65	199.31	194.82	197.37	196.78	200.35	199.43	200.77	196.94	200.55	198.23	201.05	199.92	199.39	201.41	198.68	199.02	199.4	199.33	197.68	199.67	199.86	202.1	202.53	200.29	200.74	200.05	200.08	197.47	198.85	199.07	200.72	199.11	199.96
216.48	219.19	218.21	216.87	218.11	219.29	217.83	217.9	216.9	217.47	220.53	218.01	218.96	216.62	218.46	216.76	220.16	218.41	218.31	218.2	217.65	216.52	219.47	213.28	220.6	218.05	219.97	216.82	215.76	221.01	216.93	218.43	219.94	215.5	218.63	217.5	217.68	216.13	217.97	217.19	217.23	222.23	217.72	217.12	218.46	216.76	218.57	220.31	216.8	218.06
203.14	203.37	203.2	202.32	203.27	208.23	205.45	203.48	202.42	203.98	200.27	202.03	201.09	203.49	206.31	202.02	203	205.5	205.11	206.42	202.82	203.08	208.24	207.72	199.9	202.91	205.58	204.84	203.51	202.05	203.76	202.65	201.22	204.73	202.68	201.09	205.42	200.95	203.18	203.96	204.27	201.57	202.26	204.16	205.94	203.93	204.05	207.38	204.83	204.64
215.08	211.07	213.94	210.93	214.25	212.96	213.07	211.35	213.63	215.91	210.05	212.03	213.28	212.53	212.43	211.17	214.15	209.52	213.12	211.18	211.37	212.28	209.85	212.32	211	211.79	211.45	214.53	210.39	214.12	210.25	214.17	210.69	211.45	211.53	209.93	210.51	212.78	210.96	211.5	212.07	210.14	212.44	211.57	213.3	210.39	211.23	211	210.96	212.71
206.19	203.67	203.48	205.33	203.77	206.27	203.16	205.18	204.26	204.83	201.13	201.75	204.37	203.79	203.77	208.47	200.1	204.1	202.48	203.94	205.27	204.01	201.21	200.9	203.78	202.71	201.11	200.98	203.98	203.02	204.19	202.56	202.77	207.12	205.48	204.28	202.74	203.07	205.89	205.01	202.15	202.79	205.13	205.15	202.31	207.2	202.01	201.71	206.68	202.74
196.8	199.33	199.99	197.64	197.67	197.42	198.16	194.88	200.03	197.91	197.1	197.56	197.2	196.31	197.71	197.85	195.46	201.07	200.05	198.46	199.15	199.23	194.33	197.44	195.78	198.61	199.2	201.23	200.62	195.4	199.98	197.93	197.48	198.15	197.52	201.57	201.5	198.63	196.95	197.96	199.48	194.63	196.64	199.76	198.72	198.97	198.9	198.91	201.08	194.39
203.92	202.07	205.28	201.64	207.35	204.11	207.51	199.24	203.16	201.64	200.17	200.47	204.07	204.14	204.66	201.89	206.15	204.54	203.87	200.75	202.75	203.2	203.49	202.57	202.71	205.58	203.64	206.63	202.46	201.67	206.38	203.71	203.83	207.15	204.32	201.43	203.46	206.13	200.92	201.69	203.34	201.05	199.26	204.65	205.56	202.34	203.4	206.34	205.62	200.52
204.75	199.53	205	203.31	205.68	206.55	207.12	207.06	205.2	204.09	207.01	204.03	205.82	208.51	204.37	205.31	205.04	206.41	207.22	204.97	202.78	205.63	205.55	205.56	208.08	204.32	205.28	205	207.59	206.63	205.93	202.15	203.31	202.12	206.08	204.08	207.64	206.41	204.34	202.89	204.15	206.57	206.32	205.8	203.47	205	206.66	204.95	204.22	206.1
205.52	206.71	204.15	202.33	203.74	203.68	201.13	203.73	204.01	204.3	203.28	203.32	205.46	204.52	204.94	202.17	204.46	205.21	200.89	204.37	201.83	202.2	204.1	203.84	204.1	202.6	199.69	203.28	201.85	201.84	202.53	203.31	202.42	202.77	204.93	202.02	203.15	203.84	206.11	204.6	205.48	203.79	200.5	201.96	200.09	203.63	201.62	203.73	206.52	202.99
214.88	216.61	218.74	219.12	215.95	216.13	217.68	218.81	216.95	213.25	216.13	219.82	216.56	217.63	213.87	215.78	217.48	216.46	219.68	218.19	215.23	221.6	219.48	217.95	215.51	217.12	216.94	216.18	215.37	217.56	218.28	216.51	218.3	217.64	219.72	215.13	216.44	216.96	217.51	216.93	219.46	216.87	218.14	217.13	217	219.54	219.18	220.48	215.09	213.23
204.91	211.59	207.92	209.65	206.3	206.73	210.72	209.96	208.55	210.19	207.43	207.2	208.35	208.84	207.98	207.69	208.06	208.2	207.46	206.03	208.2	206.67	203.46	209.09	207.62	213.4	206.61	207.8	205.66	208.31	209.67	207.24	210.5	206.38	208.58	208.9	209	208.02	207.91	207.04	206.78	209.03	210.13	206.29	207.67	207.65	208.32	207.67	207.98	209.36
201.24	198.97	196.87	196.54	198.7	199.76	197.9	197.14	198.87	202.38	197.64	201.68	197.13	200.39	196.8	196.08	200.18	199.58	197.24	199.72	199.36	196.84	199.01	197.05	199.79	199.51	200.52	198.26	198.1	199.6	201.93	195.79	199.1	197.16	197.07	197.94	197.38	197.9	197.4	197.26	199.03	198.98	197.32	198.51	198.37	197.69	199.63	196.51	199.21	200.33
198.11	199.82	202.16	205.09	202.34	203.17	201.23	205.35	201.51	201.6	204.67	202.53	201.46	206.02	201.79	202.46	202.43	199.84	201.03	204.12	202.71	204.06	202.29	201.07	203.29	200.63	202.1	197.78	203.03	204.52	202.28	200.37	204.77	203.91	197.63	201.05	200.01	202.89	201.78	204.28	202.54	200.13	201.09	203.18	201.68	203.44	202.81	202.7	202.05	201.58
200.87	199.82	196.97	198.59	197.56	196.54	200.78	199.93	202.49	197.7	199.98	197.07	200.13	200.96	200.93	195.31	197.76	198.33	198.92	197.41	200.41	200.32	198.26	197.48	199.56	196.73	197.88	199.26	203.9	199.32	199.44	201.52	197.39	199.08	199.05	200.81	201.01	198.16	198.62	200.11	202	200.16	198.5	202.14	200.67	201.77	198.93	198.6	202.11	200.68
204.46	203.25	205	198.72	202.71	203.28	208.67	205.58	200.82	206.8	203.69	202.39	204.57	205.21	206.93	203.9	203.53	207	203.11	206.46	204.07	200.91	202.91	203.31	203.27	203.78	203.66	203.77	205.35	202.07	201.63	203.9	203.07	203.51	204.87	202.72	205.56	203.77	202.51	200.52	203.46	203.59	202.4	199.46	203.16	208.24	203.41	206.04	204.84	209.89
207.27	204.82	207.93	207.04	206.24	208.07	210.85	206.65	205.63	208.88	211.17	206.42	209.04	206.43	206.81	205.98	208.68	204.74	207.84	207.98	208.75	207.23	204.61	208.16	205.22	208	203.19	207.51	208.49	204.03	206.58	206.83	207.99	208.62	209.85	208.26	209.82	206.35	210.74	207.19	204.85	206.27	208.21	202.29	207.24	205.76	212.77	207.65	208.4	209.26
208.94	209.97	205.36	209.17	206.02	210.68	211.44	206.07	209.21	208.72	211.23	212.15	210.08	211.38	207.74	208.54	210.04	207.57	206.73	207.43	207.71	211.13	210.25	208.83	208.36	211.14	211.21	205.4	209.74	208.16	208.22	212.81	207.51	208.92	209.81	209.96	211.57	209.38	208.53	211.81	210.76	209.63	207.58	210.02	209.29	209.02	207.21	209.57	211.14	208.98
217.8	215.41	219.76	217.39	216.81	216.62	218.62	216.81	217.41	217.73	215.2	219.63	216.38	215.58	222.28	218.32	218.76	220.38	214.28	216.34	214.99	216.49	217.18	216.4	217.21	218.12	215.01	216.96	217.05	216.5	219.25	216.33	216.99	213.35	216.64	213.91	216.45	216.4	216.73	218.73	215.91	213.84	215.87	216.1	215.14	219.09	218.26	219.53	214.41	215.66
205.13	201.89	205.08	202.09	203.82	201.79	202.32	204.33	203.43	202.23	204.32	203.35	199.48	201.97	203.21	203.63	200.74	203.86	205.97	206.67	201.47	200.61	204.94	203.18	202.82	202.53	198	200.88	202.54	199.94	200.7	204.58	206.52	203.08	204.28	204.57	201.65	203.93	204.28	201.46	203.78	204.62	202.98	205.46	204.48	202.73	201.45	204.32	202.09	204.11
206.34	209.45	206.47	206.38	208.59	210.49	213.31	208.84	208.92	211.92	209	208.64	209.56	211.77	207.51	209.1	210.35	209.15	205.9	208.66	208.54	210.89	208.46	206.9	208.3	206.7	208.81	207.09	203.98	208.61	206.96	209.27	210.12	207.63	212.24	207.35	211.95	208.4	207.02	210.82	207.7	209.79	209.7	207.61	208.91	208.42	207.76	212.53	207.88	208.01
211.8	206.13	209.41	206.82	208.99	210.34	207.08	209.25	208.59	212.45	209	208.65	208.46	210.31	209.65	210.89	212.84	210.27	213.1	208.39	210.77	208.83	208.4	207.47	212.29	210.59	210.52	208.42	212.99	209.43	206.1	209.57	210.11	212.05	212.41	208.19	210.53	206.82	208.75	208.1	209.34	209.87	209.89	208.99	207.85	212.58	208.02	207.33	206.33	211.7
195.77	197.27	197.17	200.4	200.71	200.5	198.11	200.6	196.36	196.44	198.72	199.35	201.04	197.09	198.53	199.48	194.75	200.29	198.69	194.6	197.27	200.65	199.52	198.43	198.71	197.62	198.09	198.79	198.76	197.91	195.47	198.42	196.09	197.25	196.71	198.34	198.62	196	198.25	197.74	199.23	196.27	200.97	198.15	198.49	197.83	196.81	198.91	196.06	200.91
213.3	213.83	214.49	214.32	211.74	209.67	212.62	210.07	210.93	213.12	213.43	212.22	213.3	212.55	211.52	213.83	208.76	213.97	211.96	214.59	212.06	209.19	212.11	213.21	211.73	210.46	212.2	211.94	212.12	211.4	214.56	211	209.98	211.68	212.58	210.29	213.38	211.67	211.56	209.98	212.02	214.79	210.91	210.24	209.06	210.22	211.86	210.42	210.26	212.58
207.89	206.23	208.18	210.36	208.44	208.15	206.13	208.14	205.09	211.82	208.4	209.85	206.52	206.91	208.02	210.4	210.32	210.47	210.95	207.82	209.19	211.29	209.86	209.22	209.79	207.47	205.72	208.83	208.02	211.15	211.22	211.38	207.15	205.85	208.24	208.45	209.42	209.75	211.23	213.29	209.17	206.87	206.66	211.85	207	207.46	207.36	208.26	206.03	210.06
207.14	206.42	211.16	207.35	208.99	207.74	209.24	205.98	209.84	205.55	207.65	211.23	204.11	209.59	207.78	209.54	205.09	205.16	207.25	207.87	208.37	210.94	211.01	207.29	208.62	210.21	208.79	206.4	204.97	210.11	210	207.49	205.61	207.67	205.81	211.04	207.05	209.36	207.25	209.22	206.14	209.17	207.26	209.97	208.24	211.23	208.69	207.7	206.86	206.75
211.88	212.26	213.39	210.63	211.04	212.91	210.5	211.44	211.41	211.71	213.99	211.89	209.56	209.46	210.16	214.19	210.74	209.6	211.68	211.44	210.56	214.36	209.15	212.1	209.3	213.6	213.85	215.59	212.7	210.26	210.43	213	213.4	211.54	212.77	211.23	210.41	210.84	213.4	211.16	211.19	210.97	209.36	211.71	211.74	210.76	211.94	211.77	212.79	212.96
208.4	207.66	209.38	207.11	208.78	208.2	203.46	209.06	208.68	205.86	212.03	206.74	206.22	208.88	204.81	208.57	208.72	207.89	209.48	209.13	209.83	210.28	208.18	207.77	207.64	210.01	206.77	206.65	205.13	208.56	209.95	204.21	205.02	207.71	206.36	210.98	207.25	207.1	207.78	202.48	208.76	208.65	204.82	207.63	208.21	209.4	207.47	208.42	205.57	209.33
209.25	208.91	208.17	206.44	211.61	209.38	210.87	211.07	209.49	209.93	207.31	209.66	211.78	211.53	208.11	210.37	209.89	208.84	209.83	210.38	208.42	208.29	212.3	211.74	209.11	211.47	211.56	209.11	208.08	208.43	210.04	209.09	207.53	210.37	210.29	209.74	211.92	208.29	212.44	210.89	211.58	209.27	208.13	211.22	206.21	207.77	208.35	209.13	205.72	210.1
204.97	203.02	207.14	206.65	205.94	207.69	207.89	207.18	205.45	204.05	204.4	206.37	208.54	207.46	203.71	205.43	204.16	201.39	204.94	206.41	205.62	204.98	205.7	206.83	208.8	204.49	204.99	205.26	201.75	205.5	203.14	205.66	207.04	204.43	201.5	201.97	206.1	207.77	205.28	204.62	206.72	204.52	205.82	203.38	205.12	207.78	204.46	202.71	206.72	207.12
208.6	205.9	211.38	206.02	207.93	204.58	205.29	207.85	209.29	208.58	210.61	210.98	210.08	208.5	205.68	209.09	209.33	207.87	203.41	205.58	209.24	207.63	209.85	207.75	207.53	208.09	206.92	207.8	207.79	211.81	206.97	207.79	205.55	210.24	209.8	208.93	208.21	207.11	205.38	209.12	209.81	206.77	208.98	206.61	206.28	209.41	211.34	208.13	207.82	207.67
202.45	203.94	204.42	206.05	200.59	204.23	202.57	202.97	202.09	204.35	202.53	207.14	203.05	201.34	202.52	201.99	204.1	204.58	208.4	205.35	198.76	201.91	203.14	200	203.94	203.94	205.63	201.99	203	200.56	202.06	205.4	204.8	204.88	200.79	201.76	202.41	200.56	203.97	200.6	203.9	202.75	205.7	204.96	201.09	205.1	203.14	201.28	206.29	200.11
216.94	219.99	216.65	221.16	212.69	216.44	218.05	217.66	218.43	215.67	218.31	215.98	217.44	218.46	217.62	217.19	217.1	219.18	213.85	219.39	218.65	216.22	219.36	216.94	219.9	213.99	218.55	221.51	216.01	219.95	217.97	215.39	215.58	214.57	219.47	217.9	218.15	217.93	217.54	218.62	216.35	217.98	220.24	220.84	218.26	219.46	217.32	220.05	217.41	218.63
207.99	208.99	208.45	207.21	209.22	207.9	207.09	207.08	207.94	210.82	209.18	210.12	209.44	209.63	208.53	208.84	209.63	208.47	206.78	208.24	205.61	206.65	210.19	213.2	209.08	210.39	210.01	209.56	208.05	208.84	211.58	207.37	208.25	208.51	209.35	207.61	206.86	208.83	204.7	208.53	206.6	207.45	210.37	208.97	210.4	208	209.34	209.34	210.33	205.58
210.54	210.06	206.18	210.97	210.79	213.27	211.72	211.61	211.18	212.59	211.18	210.71	213.8	210.35	211.67	211.96	208.85	210.29	213.35	214.32	211.54	210.1	208.79	213.75	214.38	210.77	210.73	210.95	213.15	211.35	211.69	212.9	210.72	210.43	210.31	211.16	211.29	210.72	208.93	212.67	207.3	214.02	212.38	213.68	208.95	212.08	211	208.61	212.3	212.49
202.23	202.73	203.59	200.7	204.76	204.54	204.57	201.2	202.7	200.45	202.93	201.44	202.4	201.62	201.8	201.67	200.91	200.18	204.23	201.39	203.25	200.09	204.45	202.57	203.67	202.84	202.67	204.37	203.7	200.48	202.18	202.45	205.62	200.03	200.62	201.94	203.61	204.93	203.89	201.58	198.45	201.59	204.44	203.61	206.36	203.67	203.7	205.38	200.35	201.9
197.37	194.62	193.98	199.58	197.17	196.95	198.41	193.85	195.47	195.53	197.61	191.06	194.18	194.07	193.31	199.14	196.07	194.1	196.51	193.62	193.95	196.77	194.8	194.18	196.59	195.37	197.37	196.64	194.53	198	194.58	197.37	194.17	194.85	194.87	191.82	193.59	193.36	194.23	195.84	192.9	196.78	194.07	197.47	195.77	197.73	193.83	197.83	194.81	195.99
208.68	208.81	208.44	210.14	208.78	207	207.31	205.77	205.91	204.83	208.29	210.18	202.82	211.34	208.87	211.01	208.25	208.69	208.19	207.76	208.99	210.53	210.3	209.81	208.12	208.98	208.78	208.66	207.74	209.62	208.79	208.52	209.6	205.71	211.21	209.65	208.88	208.97	211.95	210.73	208.27	210.52	206.97	207.71	206.52	207.77	205.44	209.49	210.59	207.14
209.52	206.2	209.05	209.5	207.86	208.22	206.11	207.28	209.8	207.7	207.52	207.2	206.94	206.32	208.76	210.62	206.37	207.4	211	205.62	204.31	206.04	204.79	210.38	207.53	209.43	206.49	207.59	205.34	209.9	207.35	206.65	205.98	209.53	204.16	206.45	206.71	208.55	206.41	206.03	210.97	206.96	209.73	208.6	205.1	206.94	207.16	210.16	206.44	205.03
208.02	205.77	205.76	210.51	209.77	206.9	207.41	207.45	207.04	207.67	208.16	207.14	205.51	211.08	207.22	210.1	208.6	210.05	209.19	207.26	207.17	208.6	204.98	208.65	208.84	211.17	209.16	207.04	210.9	206.5	207.61	206.31	208	207.32	205.19	209.12	207.27	208.78	208.65	205.78	202.26	208.97	206.31	207.99	212.49	208.66	206.67	205.99	206.36	208.9
209.62	209.06	208.8	204.44	207.95	207.28	209.64	207.18	210.21	208.2	210.83	206.23	212.34	206.43	203.83	208.91	208.96	211.52	207.75	210.98	206.61	209.66	210.05	207.59	208.94	209.37	206.82	208.43	206.69	206.3	210.19	210.86	208.76	205.05	214.03	208.65	211.19	205.96	210.53	205.93	207.37	210.35	208.49	208.2	207.26	211.06	206.47	212.45	207.31	208.63
220.5	217.07	220.18	215.17	218.35	213.16	214.82	217.7	217.64	219.44	218.96	216.27	216.63	215.76	217.56	220.71	216.89	218.72	220.6	219.21	218.84	218.76	220.38	218.07	219.44	219.1	215.56	218.37	215.93	218.48	216.15	217.34	220.75	216.64	218.36	218.15	218.14	216.17	216.4	215.44	216.78	220.33	221.12	218.46	216.65	219.01	218.01	217.89	215.54	217.92
219.01	218.09	216.82	217.07	218.79	219.95	221.41	220.78	219.55	217.16	217.76	219.38	220.25	216.86	216.96	219.91	219.07	218.43	217.34	216.78	219.19	216.95	221.63	218.4	217.93	215.84	220.04	218.26	217.82	217.43	218.1	219.29	218	218.75	216.35	220.45	219.46	217.57	219.01	219.81	218.86	216.09	217.7	216.86	216.22	216.52	221.62	217.67	217.54	216.6
209.53	210.08	210.13	208.26	210.21	209.72	210.54	208.57	209.45	210.94	209.71	208.76	209.35	209.53	209.25	208.27	210.99	210.33	206.4	206.02	208.09	207.03	210.53	209.63	208.85	208.02	208.43	206.97	208.98	209.57	207.64	204.14	207.68	208.68	209.33	208.27	210.63	208.32	210.46	206.1	209.84	209.8	207.73	206.73	207.15	208.37	205	210.78	210.07	207.96
211.24	208.74	207.24	208.7	208.47	206.69	207.85	205.39	206.86	210.33	205.35	206.27	208.19	210.05	208.69	209.78	209.06	207.54	208.39	209.8	209.32	206.43	205.94	206.94	208.77	208.55	208.58	207.98	208.36	208.07	209.73	208.1	206.59	208.4	204.9	206.93	205.51	204.39	206.31	210.42	209.89	206.65	207.99	207.84	207.26	207.68	211.35	206.74	207.19	205.25
203.49	202.91	201.36	200.3	201.52	200.53	202.11	200.63	201.18	201.24	200.21	199.69	198.54	200.97	200.61	198.96	202.16	201.2	203.64	202.76	201.56	203.62	199.5	197.28	201.52	202.84	198.63	200.54	201.29	203.12	201.64	202.01	199.71	203.81	199.84	202.86	201.09	199.18	203.9	201	201.66	204.15	202.57	198.95	199.61	200.46	200.12	202.55	200.37	203.05
199.21	196.9	200.44	195.76	196.46	199.99	201.07	198.82	195.84	198.97	197.59	199.08	199.13	196.87	197.66	200.48	198.17	200.07	203.28	202.36	196.28	200.5	199.59	196.77	196.94	199.99	197.5	201	195.28	195.92	197.85	196.74	200.41	199.24	198.3	198.32	198.36	199.23	197.09	196.74	198.11	200.04	198.13	199.08	197.67	196.97	197.61	196.85	200.92	198.56
210.45	205.74	209	210.73	207.86	207.76	207.6	211.06	206.23	211.66	209.5	209.31	208.47	207.76	211.73	208.49	207.95	207.24	206.68	206.88	207.95	210.91	206.68	206.67	210.64	208.2	209.31	207.11	209.51	211.11	206.56	209.45	211.05	211.96	206.74	211.26	209.82	206.64	211.14	210.48	207.16	206.65	210.47	210.01	206.2	210.2	206.75	208.21	208.8	209.87
204.27	200.15	203.1	204.16	205.46	200.25	201.76	201.76	202.54	201.99	204.79	202.95	201.43	201.96	199.59	205.09	202.82	204.6	204.23	201.98	203.64	201.43	201.01	203.31	200.9	201.86	202.21	203.39	204.76	204.99	203.54	202.43	203.14	205.63	203.72	201.67	202.23	201.96	201.61	199.77	201.46	203.97	200.35	200.69	203.84	199.74	200.84	198.88	202.87	204
207.65	207.86	205.15	208.44	207.8	209.61	207.42	206.18	206.69	208.41	205.46	210.21	209.38	205.98	209.51	208.03	210.41	207.86	207.39	210.61	207.2	209.36	210.06	210.14	210.22	208.6	210.61	208.26	211.66	206.83	208.82	207.06	209.27	206.09	205.48	208.04	206.35	206.05	210.94	212.28	207.49	207.19	211.16	204.87	209.03	207.58	207.63	210.86	209.09	210.69
205.91	210.34	206.83	209.33	211.85	209.04	211.96	208.72	206.98	209.54	209.17	209.26	208.55	207.81	210.36	210.43	208.94	206.64	209.3	210.77	210.24	212.92	208.71	211.6	207.16	210.23	209.83	208.65	206.75	211.24	210.8	207.68	209.65	206.85	207.11	207.56	208.86	210.14	210.3	211.55	210.67	210.41	206.27	209.57	211.84	209.81	211.35	208.66	212.83	208.48
200.96	199.59	198.84	199.02	198.8	198.42	202.37	196.49	201.09	198.37	199.01	200.41	197.26	198.03	200.84	197.07	199.37	203.14	200.5	203.46	199.18	202.58	199.39	199.87	197.85	200.24	200.5	201.76	200.41	199.2	199.88	198.93	199.23	198.62	204.73	200.07	202.8	198.82	198.82	201.24	201.51	199.19	198.43	198.82	200.28	199.17	199.28	201.3	201.45	200.37
208.97	207.25	208.3	205.56	208.09	206.31	210.93	207.9	204.89	208.52	208.46	207.16	208.46	207.18	205.62	210.27	207.07	210.81	206.07	208.06	206.14	206.97	210.65	209.92	205.49	207.85	208.48	208.11	207.45	204.4	206.41	209.99	207.06	205.83	207.33	206.25	207.45	210	209.39	206.05	208	211.48	204.51	207.44	207.94	207.6	209.71	207.03	206.33	207.91
210.77	209.01	208.98	208.58	208.23	212.58	212.31	211.97	207.47	206.33	207.35	209.25	212.46	204.44	209.49	206.69	204.12	210.44	207.29	206.43	208.56	207.59	207.3	209.88	206.48	211.26	209.41	209.65	205.86	209.57	209.98	207.68	211.16	208.5	210.48	205.96	206.71	207.45	205.95	209.12	207.75	208.34	209.53	208.87	211.32	210.12	208.17	206.25	210.98	208.39
204.57	205.22	201.31	202.06	204.99	203.84	205.35	205.53	206.29	204.97	201.59	206.64	203.86	204.53	200.91	205.01	206.43	204.94	203.14	204.55	209.07	207.94	205.1	201.61	207.14	204.86	204.87	206.73	203.2	202.58	205.18	204.81	206.87	202.9	201.06	203.82	206.57	205.31	203.55	204.43	203.32	207.11	203.4	206.58	205.35	205.62	204.36	206.24	202.54	204.4
214.55	217.98	219.36	221.26	215.16	220.27	218.58	215.38	219.92	216.17	217.03	212.8	214.04	213.49	215.41	218.21	217.3	217.22	218.76	214.7	216.98	216.22	217.57	212.02	217.01	215.39	216.26	217.57	214.2	217.11	218.01	216.69	214.47	216.89	215.99	216.88	219.99	217.44	216.08	220.59	215.3	218.63	218.17	216.83	218.77	214.43	215.37	219.88	219.48	218.74
208.82	210.61	209.65	207.42	207.09	206.74	209.56	206.97	208.88	205.13	203.49	208.4	206.03	206.45	211.33	208.72	208.01	204.64	210.23	206.58	212.01	210.97	211.08	209.55	209.01	206.72	208.76	207.53	209.87	206.61	207.48	207.79	207.07	207.04	208.21	207.66	211.72	206.02	209.97	211.65	206.17	206.02	209.66	206.82	207.29	208.69	208.61	211.19	208.68	210.41
201.28	199.37	197.8	200.38	197.48	200.02	201.25	198.77	201.94	195.03	198	201.74	201.2	197.74	198.14	198.68	200.93	197.68	200.19	199.97	200.11	198.75	195.79	201.36	197.69	195.74	197.98	193.92	200.71	199	198.34	197.4	197.75	198.19	197.24	198.96	200.91	198.4	198.45	197.04	198.77	197.12	199.76	201.56	196.82	202.89	198.89	198.23	200.89	200.05
198.19	199.47	200.68	201.38	199.26	199.85	197.72	199.82	195.23	199.04	199.31	201.71	199.05	198.45	199.07	199.01	198.7	197.02	195.99	198.97	197.44	198.2	200.04	196.13	201.19	199.65	197.26	198.92	201.02	197.73	200.02	200.17	197.03	200.63	200.58	199.29	198.23	197.35	196.57	202.1	198.97	204.29	198.16	199.41	198.38	199.63	197.23	198.35	200.74	197.22
214.16	216.07	212.17	212.58	211.26	213.59	212.55	212.89	212.15	213.07	210.9	212.68	214.65	213.45	212.56	209.37	212.98	212.03	212.39	214.22	212.2	211.35	210.88	215.29	212.61	213.2	209.09	212.64	211.23	212.77	211.13	214.25	210.32	208.84	208.67	212.74	210.14	212.26	214.14	210.82	210.6	213.95	214.94	211.77	213.82	212.92	212.39	213.33	215.35	213.83
207.28	210.91	208.52	206.75	209.02	207.15	206.48	208.92	205.8	209.25	211.2	205.34	204.06	205.7	207.87	208.66	211.29	209.78	209.87	208.02	208.82	207.53	207.86	209.12	203.49	207.12	205.4	207.68	208.28	206.02	205.58	208.9	207.08	206.99	211.24	208.52	209.61	208.62	207.92	208.13	206.6	205.96	207.07	209.78	209.01	206.87	207.5	206.33	209.68	211.01
201.79	201.14	202.45	203.9	203.99	203.8	200.33	202.82	205.86	200.95	201.15	203.97	203.78	201.49	202.99	203.35	202.68	202.35	204.31	200.15	204.16	201.53	204.46	203	203.08	202.15	205.23	203.22	204.54	202.09	205.7	204.72	202.47	204.33	203.71	202.13	201.74	201.73	204.87	202.55	203.21	201.12	206.12	207.2	202.1	202.07	203.06	202.71	204.71	201.9
203.86	207.27	205.75	203.79	206.17	205.59	203.77	205.7	205.73	202.98	205.73	206.11	205.79	207.24	208.94	201.27	204.65	203.89	206.25	204.3	204.22	204.84	204.79	203.64	204.22	203.08	204.6	206.55	202.47	204.97	205.25	207.37	203.81	206.23	204.99	203.84	206.2	203.14	205.11	203.84	207.99	204.47	204.4	204.82	203.08	207.56	205.43	203.06	204.47	202.44
203.11	205.58	203.68	206.19	203.21	203.92	208.67	205.47	204.49	206.84	201.48	203.34	203.17	204.34	204.63	204.43	203.76	205.51	207.04	207.02	208.81	205.2	206.88	204.47	202.01	204.35	204.71	202.75	203.26	203.2	204.81	204.66	204.11	204.89	202.94	205.85	203.26	203.2	204.56	203.83	202.85	204.52	200.4	202.57	206.11	208.4	202.07	204.3	205.82	203.03
207.38	205.95	209.88	205.83	206.03	208.51	207.81	206.45	209.29	207.29	210.7	208.98	208.92	206.49	207.95	211.16	205.74	209.85	208.37	210.68	210.84	205.88	206.03	206.64	207.8	208.68	205.48	208.79	207.71	208.96	206.92	205.34	202.78	210.28	206.39	207.58	212.71	204.98	206.28	208.61	207.99	211.03	209.3	206.83	208.37	207.22	206.78	206.99	206.74	208.14
200.59	205.16	204.1	203.73	200.63	202.53	201.78	201.16	201.31	200.23	203.57	206.32	202	206.19	203.63	204.03	203.58	200.81	203.96	200.14	202.61	204.9	202.94	205.6	204.16	201.59	202.06	202.73	203.93	204.19	199.52	203.33	202.09	201.7	200.67	205.99	201.81	205.33	201.69	200.47	202.54	202.74	205.32	202.81	205.48	201.06	205.54	202.28	201.21	203.2
209.84	208.66	210.69	209.92	208.79	208.27	210.63	210.9	208.21	211.42	210.41	211.5	210.27	211.13	208.44	205.6	210.49	208.71	210.32	211.4	210.46	213.51	208.31	209.42	206.46	209.98	207.13	207.68	207.55	207.14	209.73	210.15	209.67	210.94	211.56	207.83	209.08	207.33	213.13	207.58	208.73	209.49	210.08	209.57	208.94	210.33	207.46	210.66	208.79	209.59
202.07	202.65	204.17	201.44	205.29	203.85	202.48	203.05	202.97	203.7	202.37	203.96	203.09	204.25	204.5	204.77	207.14	199.61	206.44	205.35	205.93	206.11	203.81	199.78	202.59	205.03	204.32	205.64	204.73	206.78	203.52	203.19	204.87	203.33	202.66	202.72	205.66	202.52	205.71	208.93	204.25	205.47	202.12	205.43	203.53	205.26	207.64	202.86	202.8	204.83
207.16	203.06	204.97	204.7	203.03	201.53	200.03	202.14	201.87	207.34	202.14	202.88	201.8	203.61	201.79	203.04	202.8	201.3	204.41	203.24	203.71	203.24	203.02	201.17	203.4	203.86	201.14	202.76	201.46	203.79	199.93	199.77	203.22	203.59	204.39	203.25	201.72	202.05	200.51	200.86	206.75	203.9	204.28	203.42	202.59	203.14	203.6	204.67	200.38	205.13
197.46	201.34	197.49	200.51	198.42	200.1	201.31	196.48	201.13	201.82	197.4	200.58	197.69	199.55	198.21	196	199.32	198.53	199.9	198.47	200.3	200.91	199.91	196.89	200.24	199.3	200.95	200.39	199.33	197.97	201.62	201.49	200.96	199.68	200.8	198.37	201.26	201.51	196.65	199.22	199.98	198.37	199.04	202.54	198.72	200.95	201.48	200.95	199.75	200.17
214.18	209.81	210.59	213.15	213.65	213.29	213.05	211.55	213.12	213.86	212.79	212.01	210.13	209.8	213.3	211.54	210.95	212.11	212.58	210.54	211.53	213.94	210.22	208.3	212.75	213.39	215.97	210.71	211.26	212.81	210.65	213.79	215.98	210.63	210.37	212.04	209.88	211.08	210.58	209.43	210.87	211.84	211.96	208.14	214.31	211.49	211.76	211.62	210.14	211.76
205.02	205.9	200.79	203.05	205.14	203.18	203.32	202.89	204.98	207.68	205.63	202.35	202.45	200.37	203.22	205.17	205.77	205.71	203.91	203.42	205.39	205.59	207.83	206.28	207.43	202.71	203.38	206.45	206.87	204.08	203.52	204.09	204.17	204.72	202.68	205.86	204.65	204.22	206.85	207.46	202.47	203.34	206.51	204	204.1	203.67	204.9	202.44	204.58	205.69
208.13	208.64	207.08	209.1	208.73	210.92	207.53	208	207.9	205.25	205.99	208.24	210.21	207.55	208.17	210.52	209.99	206.8	210.88	206.51	208.26	207.44	208.02	208.05	210.05	204.93	206.74	206.68	208.59	211.46	210.24	205.73	210.38	209.47	211.68	209.42	209.93	206.85	205.67	206.1	210.66	208.91	210.94	210.59	208.13	206.69	211.36	207.57	209.1	206.84
198.17	197.79	200.63	195.88	198.43	199.85	203.09	199.11	202.21	198.39	202.17	198.7	197.42	199.67	197.2	196.94	201.83	200.12	197.1	199.47	200.33	200.48	198.59	201.63	198.26	198.46	198.7	201.11	201.03	199.36	196.68	200.06	201.4	199.95	199.65	198.99	195.49	199.89	197.73	200.57	198.62	200.82	200.07	198.49	199.25	199.63	199.18	201.32	198.66	199.77
208.56	207.64	209.32	210.63	210.35	210.16	208.55	204.18	207.16	209.3	210.47	210.47	209.34	208.82	210.67	207.89	208.76	206.4	209.5	213.36	208.88	208.44	208.81	211.27	208.23	210.07	208.09	210.94	207.35	210.57	209.84	209.62	208.02	209.19	213.58	210.5	210.76	209.48	210.64	208.27	208.45	210.38	209.81	211.07	211.94	208.38	207.62	210.09	209.41	210.85
207.42	211.35	210.72	212.64	208.68	208.18	209.93	209.93	211.21	209.21	208.94	211.71	209.15	209.04	208.69	210.87	208.22	211.4	209.1	209.46	210.7	208.58	208.9	206.38	209.65	209.66	209.37	207.46	208.08	209.43	209.81	208.37	213.14	209.42	208.21	208.96	207.11	211.41	210.75	208.51	209.54	209.32	211.44	210.65	210.42	212.04	207.25	209.56	210.2	209.96
211.11	213.72	211.13	215.08	208.99	209.67	208.3	210.43	213.75	210.07	210.72	209.81	214.44	209.66	212.58	216.91	214.56	211.2	211.92	211.18	211.65	208.9	214.17	210.6	212.49	213.41	213.27	215.34	214.01	209.98	212.88	211.68	210.78	213.02	210.86	213.56	212.02	212	210.49	212.89	211.35	213.65	208.98	213.23	209.61	211.15	211.32	211.6	214.15	212.28
198.52	201.21	204.64	207.22	201.43	204.48	204.32	203.22	204.6	199.27	203.33	202.05	203.11	206.92	200.52	203.27	208.14	204.42	199.16	202.82	205.75	201.04	204.35	201.22	201.02	202.99	201.09	200.62	200.8	203.68	204.35	202.82	204.33	206.55	204.1	204.38	203.33	205.38	202	203.2	201.83	207.37	206.15	203.83	202.48	202.08	206.01	202.23	204.83	203.58
206.04	208.88	207.96	208.44	207.1	207.8	209.29	206.93	206.71	204.99	201.99	209.41	205.82	204.58	207.84	211.88	207.04	209.22	206.5	210.07	206.63	205.92	207.24	209.07	206.72	203.12	207.75	203.68	207.15	207.17	210.7	205.53	207.37	205.84	207.07	205.62	209.33	209.73	209.15	208.36	207.39	205.96	206.67	208.33	209.27	205.96	207.44	207.26	214.42	208.81
212.69	213.79	215.14	216.2	210.43	216.12	213.67	213.93	212.47	212.55	214.1	214.29	214.95	211.66	211.45	210.17	208.16	213.3	214.55	213.12	207.04	211.9	215.53	214.92	211.4	215.17	213.81	214.74	216.76	211.94	213.73	216.68	212.44	213.39	213.56	214.14	212.63	213.98	210.18	213.79	213.33	212.12	212.85	212.76	213.74	211.34	216.49	210.91	211.45	216.07
201.38	204.38	202.98	205.42	200.14	202.16	205.41	203.7	203	207.51	202.4	203.45	204.57	202.29	204.77	205.66	201.28	203.05	203.67	203.48	206.48	203.17	203.09	205.29	203.32	202.91	203.56	205.07	204.03	207.34	200.81	202.91	203.13	202.08	199.73	204.96	205.31	204.49	205.99	204.03	205.82	202.72	204.3	203.22	201.11	205.98	205.3	204.07	199.06	204.61
213.03	211.51	213.37	213.86	213.35	213.92	211.83	210.71	209.27	212.12	213.98	212.06	210.96	214.65	209.5	214.61	214.18	213.37	214.81	215.33	211.85	211.03	216.04	214.45	212.64	213.25	213.84	213.82	215.3	213.45	214.5	212.34	214.43	210.82	214.87	212.28	213.62	213.66	212.15	214.25	212.09	208.62	213.43	213.69	212.6	214.16	209.45	213.06	216.19	214
194.99	193.16	193.52	198.09	194.24	195.4	195.56	194.49	197.73	192.53	194.57	198.74	192.82	192.35	197.07	194.91	192.83	195.86	197.04	195.14	193.4	192.07	194.85	194.42	194.97	194.25	193	191.61	193.86	194.97	189.24	194.58	197.38	195.32	190.94	193.55	194.16	195.25	194.05	195.48	192.62	193.04	190.63	194.05	193.61	195.52	194.7	193.78	192.47	190.98
210.72	207.41	209.33	211.25	207.49	211.4	209.37	207.43	210.47	208.55	210.73	210.96	210.48	207.54	206.5	207.79	206.78	208.76	209.75	208.76	211.48	211.38	210.98	208.41	212.51	210.17	208.62	210.27	208.2	212.31	205.39	209.26	208.68	209.47	206.83	208.29	210.67	206.64	207.99	208.33	210.28	210.27	208.94	212.11	212.37	209.96	212.86	210.54	208.77	206.91
209.46	205.99	206.03	209.48	206.7	206.06	211.74	209.72	208.91	209.17	208.59	214.41	206.61	209.88	211.89	209.63	206.25	204.76	207.06	209.27	209.78	209.42	208.86	209.43	210.55	208.96	207.7	210.76	210.38	208.83	207.41	206.69	209.3	206.94	211.02	210.15	206.28	211.38	211.84	207.84	207.09	213.95	208.01	207.42	208.45	206.06	210.62	209.06	208.5	207.8
210.65	216.49	209.29	210.98	212.28	210.25	210.98	213.04	212.14	214.61	212.15	212.79	210.35	212.12	209.85	212.94	213.67	213.43	210.22	213.02	211.96	212.08	213.79	216.37	210.9	211.47	210.87	211.4	210.85	211.63	212.5	213.37	212.9	211.46	213.76	212.51	213.83	216.02	211.67	211.67	210.93	209.14	208.69	209.73	208.7	211.87	212.87	212.55	213.77	212.78
203.84	208.68	206.54	208.74	210.04	205.87	206.99	206.91	206.98	208.97	209.64	208.91	209.57	208.54	208.83	210.05	208.79	209.84	209.13	206.84	208.26	201.64	206.76	206.89	206.75	207.37	206.67	205.33	207.84	208.27	209.02	206.02	204.86	207.89	209.16	209.14	209.17	208.97	206.79	211.76	205.34	208.05	206.99	208.01	210.14	210	209.93	207.06	207.64	208.07
207.83	209.44	207.9	207.57	206.71	209.61	210.3	211.05	210.32	206.35	210.25	209.92	210.17	207.69	206.32	209.16	207.48	208.04	208.8	211.43	208.05	211.52	208.65	208.03	207.8	206.69	211.59	211.68	209.16	210.79	213.78	206.93	210.89	210.79	207.94	208.37	210.59	210.53	207.69	209.26	207.96	212.4	211.1	206.29	210.18	209.6	210.89	212.51	208.01	208.93
210.45	207.46	210.21	207.65	207.12	207.38	209.64	211.06	206.24	207.8	208.93	208.3	206.05	208.48	211.67	209.4	209.78	209.52	208.34	212.67	209.45	207.66	209.53	211.46	209.67	206.88	209.23	206.83	207.96	209.14	208.07	208.55	209.11	210.66	209.78	207.75	210.34	206.32	209.42	209.38	207.23	206.32	209.49	208.99	209.63	207.92	209.1	210.56	207.67	209.97
212.96	207.21	211.29	207.99	210.45	204.57	208.42	209.44	208.88	209.36	205.86	208.81	208.01	205.42	205.16	210.07	205.8	206.39	207.6	208.63	208.9	207.65	209.17	207.95	206.71	207.66	208.15	210.26	205.26	207.39	208.97	207.76	210.01	209.73	210.27	209.65	208.9	206.52	208.92	210.87	208.87	208.92	210.22	210.72	209.27	209.87	206.18	209.82	211.04	210.91
198.98	202.17	204.91	203.93	202.56	205.19	200.48	203.63	198.88	206.03	202.83	204.78	205.11	204.35	202.2	204.2	204.46	200.43	201.86	200.34	202.13	201.41	201.42	200.38	203.43	205.68	201.61	200.63	203.6	204.74	204	205.17	206.16	201.97	201.94	206.56	203.63	200.11	205.64	199.83	202.66	204.1	201.76	202.86	201.5	201.66	200.63	200.56	203.47	203.76
192.46	197.07	195.26	193.83	191.18	195.53	195.19	194.37	196.34	193.48	195.17	191.74	193.41	196.24	197	193.87	194.11	193.13	195.44	195.15	193.94	192.52	194.08	193.16	198.01	195.96	194.41	195.97	192.57	191.75	195.1	193.29	191.46	192.19	197.36	195.13	193.64	190.47	192.35	193.42	194.02	192.96	194.22	195.62	195.63	192.46	192.61	190.45	192.28	195.88
216.47	216.06	214.48	217.3	214.85	219.19	218.51	216.99	214.36	219.49	219.05	216.34	219.23	217.97	219	215.36	220.25	218.16	216.93	220.13	219.09	215.1	219.14	219.64	215.13	214.14	218.69	218.51	219.41	216.99	216.84	216.71	215.01	220.48	217.85	216.83	216.56	216.76	216.69	215.1	217.95	219.22	219.26	217.54	216.9	217.66	218.09	220.85	215.72	218.25
215.49	214.83	217.51	218.13	218.35	217.57	220.34	216.95	217.04	218.96	218.63	218.15	221.29	217.51	218.98	217.99	217.22	216.86	218.36	216.39	215.65	220.25	218.52	216.49	218.5	216.64	218.69	217.48	216.93	218.24	216.05	218.11	218.91	217.76	216.72	214.7	216.23	216.7	221.35	218.01	214.99	217.01	216.52	220.21	218.51	217.83	218.21	217.58	215.72	220.35
206.23	202.32	204.78	203	204.26	206.29	199.77	205.46	206.28	204.79	202.85	206.28	208.91	203.18	205.31	200.56	204	205.42	205.78	203.69	206.49	200.69	203.44	204.21	203.9	202.98	203.64	202.68	204	203.22	204.65	200.2	201.74	202.85	204.71	204.09	201.52	206.5	201.9	206.08	206.75	201.66	201.74	203.97	202.47	204.99	204.45	201.2	204.47	203.93
214.43	216.62	213.1	211.66	209.13	217.05	209.16	211.42	210.32	213.02	213.53	212.16	211.41	217.21	214.57	209.22	213.28	216.15	215.84	214.56	213.41	212.78	213.54	215.2	214.51	212.2	213.24	212.81	209.85	210.43	213.54	211.32	211.28	215.84	214.87	215.28	210.6	211.64	209.76	213.88	211.64	212.19	214.09	211.73	214.7	212.35	215.1	213.63	211.93	211.87
203.81	209.15	203.73	206.79	204.28	203.79	202.65	205.36	204.16	202.91	199.67	204.38	204.55	206.21	203.33	204.02	204.32	203.08	204.59	207.76	207.58	204.97	201.32	203.54	201.29	203.57	205.12	203.59	203.61	204.42	203.8	200.81	204.5	206.68	206.62	205.59	202.53	204.81	203.53	201.32	205.95	204.69	207.05	206.11	204.11	205.92	203.6	205.11	206.04	207.82
209.86	208.67	211.99	213.72	208.96	213.13	212.26	211.03	210.57	211.38	212.33	211.41	212.27	212.87	211.04	209.79	212.63	214.36	212.67	214.83	208.96	209.56	214.35	212.67	213.22	209.57	212.75	211.54	212.12	211.21	210.5	210.77	213.16	215.49	208.69	213.4	212.84	211.22	210.19	208.81	211.09	212.27	212.24	211.4	211.59	213.98	212.36	212.18	209.64	211.6
210.73	213.72	209.93	214.96	209.43	211.66	211.63	214.27	212.8	211.61	210.23	208.17	213.13	212.45	214.14	211.22	214.77	209.35	210.45	211.65	213.08	209.06	210.76	213.96	212.14	214.16	216.41	212.75	211.85	209.63	210.69	212.77	208.76	211.05	215.12	210.83	213.25	212.25	211.53	211.93	208.9	211.62	211.76	214.57	211.99	216.88	209.69	211.2	213.72	213.54
221.49	218.56	213.63	220.47	218.81	215.84	218.78	216.13	215.7	214.21	218.15	216.53	216.84	213.4	218.28	217.06	219.86	215.27	217.3	218.44	215.68	217.63	215.06	216.46	217.67	214.85	214.81	221.27	216.32	214.62	218.82	212.84	214.15	217.08	217.25	215.19	219.13	215.3	217.92	218.47	217.47	216.09	216.58	216.1	217.49	214.87	217.83	215.23	215.91	219.12
204.85	208.23	210.04	206.32	206.3	204.07	207.27	209.35	210.12	210.44	207	205.02	208.31	210.98	207.81	206.19	207.68	202.93	208.65	210.84	207.94	208.41	207.31	209.66	204.25	207.55	207.1	210.55	207.11	207.29	207.26	206.81	207.85	207.89	207.56	209.48	206.46	207.75	209.86	205.67	207.61	204.68	208.99	205.1	209.71	206.71	208.54	206.52	207.47	203.22
206.19	206.85	206.75	206.96	206.12	206.02	209.72	203.91	204.03	204.34	203.36	208.55	206.35	206.11	209.28	208.84	207.34	208.83	205.86	203.14	206.44	206.4	209.18	207.76	206.84	203.58	207.26	208.79	209.09	206.54	202.44	206.14	206.01	208.22	205.13	204.37	206.45	205.98	208.18	208.01	205.69	206.73	207.73	204.04	208.18	205.1	204.75	209.48	204.03	205.02
198.77	202.45	197.78	196.84	198.74	200.52	199.44	199.29	196.94	197.73	201.63	199.25	200.76	198.61	196.06	202.16	199.18	197.33	198.16	197.88	199.08	199.66	199.82	201.19	200.13	202.82	199.65	200.31	198.85	198.02	200.91	200.43	197.16	201.32	201.23	201.18	202	200.47	201.04	201.75	202.88	200.94	200.3	197.04	200.8	202.6	199.51	199.23	199.04	198.13
215.74	216.83	214.64	215.06	219.99	215.82	214.63	219.38	220.24	219.08	216.1	217.1	219.18	218.67	217.31	217.41	216	216.41	214.75	218.73	216.09	215.76	217.59	217.31	217.86	218.03	219.84	217.91	215.57	214.74	215.49	215.96	218.18	217.23	216.06	216.73	214.46	216.1	216.31	216.23	218.33	221.37	218.35	214.34	217.24	219.4	213.42	215.76	215.77	219.64
203.55	205.92	203.75	201.89	201.14	204.6	204.97	205.53	201.13	199.63	201.85	201.93	201.24	200.75	204.08	200.45	201.28	202.25	201.79	201.62	202.68	204.48	201.87	205.59	202.17	203.52	200.93	202.21	202.18	205.57	200.37	200.9	201.89	201.69	201.46	203.22	201.15	206.56	202.48	201.03	201.78	202.77	202.18	203.54	203.94	203.26	203.96	204	204.07	204.1
204.57	206.34	205.9	203.4	203.51	205.33	202.66	201.33	202.91	205.74	202.73	205.36	203.57	203.98	205.62	204.88	200.6	204.09	203.56	203.81	204.53	202.21	204.22	205.72	203.55	204.51	202.66	202.73	203.73	202.71	201.25	204.34	202.54	202.81	207.39	201.77	205.31	206.1	202.03	204.66	201.49	203.79	203.29	203.75	202.29	205.16	204.67	206.47	201.62	204.72
202.59	201.55	203.26	202.68	202.03	201.14	200.79	200.62	201.78	203.58	204.23	198.22	204.82	205.2	201.69	201.13	201.3	200.87	202.51	200.85	202.62	205.27	201.53	203.01	202.11	203.4	204.61	201.69	203.6	202.47	198.27	201.51	201.09	200.22	201.91	200.6	205.86	204.34	203.36	200.89	202.7	203.24	201.23	206.23	203.39	202.99	204.66	202.84	205.85	203.94
199.05	204.48	203.02	201.94	199.21	203.28	203.29	204.59	202.39	202.85	205.45	205.39	201.26	202.44	206.57	202.62	204.55	203.85	202.79	204.59	204.41	206.14	200.85	203.24	201.19	204.03	202.63	204.49	201.16	202.75	202.85	201.51	202.15	203.58	204.11	200.83	203.42	203.72	202.83	201.94	203.3	202.73	204.11	201.27	204.11	201.83	201.91	199.93	203.77	207.14
205.09	206.18	205.28	202.94	201.51	203.9	205.98	204.2	203.64	206.6	203.87	203.86	203.38	204.25	205.26	204.5	202.83	204.16	203.46	204.35	202.13	205.72	203.5	206.65	202.89	206.89	202.95	201.16	206.63	205.33	206.92	204.08	202.58	204.46	201.17	204.12	205.83	202.21	204.87	200.69	205.93	200.56	201.73	204.25	202.59	203.11	204.38	201.37	202.57	204.81
212.05	206.11	210.17	207.67	206.04	204.04	207.75	209.11	210.62	209.2	208.14	209.9	210.25	211.43	209.85	206.39	209.11	211.66	209.69	209.54	209.75	208.01	209.49	207.29	209.63	209.86	207.43	208.7	210.61	208.8	207.73	209.2	206.74	210.56	206.41	211	207.91	209.91	208.28	208.79	206.01	211.65	210.9	204.28	209.46	208.19	208.26	208.66	206.67	208.67
203.88	201.78	204.88	203.2	201.54	202.59	205.31	201.2	206.02	201.25	202.68	202.67	199.47	204.51	204.88	203.26	203.95	203.76	203.11	202.65	202.57	201.11	203.34	201.49	199.6	204.55	202.17	203.39	199.85	201.94	203.03	201.99	202.91	204.17	202.79	201.06	204.55	202.57	202.57	199.41	203.85	203.05	204.53	200.64	203.36	199.94	203.65	200.68	205.66	205.19
214.31	217.56	216.13	218.23	215.93	218.46	215.2	216.59	217.39	217.12	215.9	213.97	216.32	217.27	215.23	218.73	213.63	213.93	215.97	213.57	213.81	217.99	214.59	215.1	216.1	218.87	216.63	216.01	219.78	212.81	218.65	215.29	217.53	215.5	214.52	220.21	214.33	217.23	217.89	219.16	216.73	217.71	215.61	216.63	216.85	217.82	214.83	218.76	218.35	216.23
197.58	200.78	199.97	198.16	199.76	199.05	202.3	199.81	198.78	200.23	200.85	200.78	200.18	198.53	201.79	199.98	197.67	199.07	200.05	198.53	200.73	202.44	200.26	198.85	200.45	200.45	197.45	198.3	200.46	200.07	199.21	201.28	202.48	199.91	199.97	203.27	200.62	202.03	197.93	199.97	200.11	199.74	201.72	200.32	200.48	201.98	199.1	201.22	199.92	199.07
214.88	214.46	211.4	211.94	214.82	216.89	214.71	213.65	214.2	215.46	215.37	217.35	214.14	214.65	216.91	213.77	212.21	215.97	210.9	214.52	212.91	216.54	214.2	211.35	212.35	211.74	212.58	211.22	214.98	211.34	212.39	215.27	215.94	210.04	213.45	213.4	214.47	214.5	215.21	214.18	215.09	213.49	215.04	215.45	214.95	213.95	215.62	211.27	211.82	216.67
216.16	217.8	215.24	217.46	217.31	221.27	217.85	216.32	215.8	215.34	214.27	214.67	217.49	215.5	215.94	215.55	216.22	217.43	218.47	216.38	216.14	218.74	214.01	219.13	220.69	216.56	217.18	217.14	216.24	219.49	218.9	215.06	218.01	218.5	215.39	217.38	217.53	215.63	217.94	215.57	215.21	219.64	219.32	221.3	217.54	216.53	217.55	220.76	217.32	217.46
207.44	209.04	207.95	210.1	206.71	209.24	208.36	210.1	209.81	208.81	210.84	207.57	208.65	206.26	207.83	207.78	208.31	210.97	208.42	207.99	206.89	208.32	209.26	212.26	208.26	206.24	208.36	209.18	206.29	208.52	210.74	207.52	208.39	211.88	210.33	210.51	207.19	211.72	208.8	209.23	208.14	206.27	211.21	206.4	209.09	211.15	209.78	208.24	210.5	210.31
215.47	213.08	209.93	216.02	213.19	213.16	211.63	212.09	214.56	210.79	212.86	217.37	213.43	212.24	216.28	212.99	211.61	212.83	213.63	214.86	214.1	214.12	215.37	213.1	213.97	212.48	211.44	209.3	213.88	213.74	213.44	214.36	210.54	213.46	214.24	214.45	212.03	210.72	209.48	215.3	211.88	212.06	213.17	209.77	212.82	212.29	213.56	211.88	214.09	211.69
197.04	197.81	199.85	197.66	197.59	199.31	198.77	202.98	197.26	195.85	197.53	197.29	195.5	198.45	195.72	195.8	199.03	198.94	197.04	194.32	196.41	200.1	198.24	198.74	198.04	196.7	202.53	196.64	198.59	197.51	198.86	197.95	200.73	198.04	197.6	196.28	196.82	199.88	196.57	199.97	195.28	201.12	196.22	199.23	199.66	197.83	197.67	200.17	197.7	197.72
201.9	208.58	203.04	203.77	205.06	203.03	206.47	205.21	204.91	204.97	202.99	202.96	201.37	204.02	203.16	202.85	204.19	204.91	202.83	203.07	202.87	202.42	205.04	206.86	205.9	203.54	202.7	201.59	203.83	206.36	202.72	204.58	202.86	203.82	201.37	205.14	205.24	204.62	201.24	204.06	204.33	203.99	204.18	201.47	200.13	201.82	204.8	202.12	200.64	201.51
203.07	204.31	202.39	202.25	207.25	204.74	206.14	206	205.2	203.83	201.83	200.97	204	202.39	205.01	205.07	202.35	201.29	203.43	205.15	203.09	203.13	200.23	206.86	202.19	203.95	206.53	202.84	199.79	202.82	203.61	202.89	208.41	205.06	202.98	202.68	203.25	202.51	206.6	202.11	203.63	205.21	204.57	203.65	201.27	202.72	202.64	203.54	203.87	204.67
209.91	209.12	210.13	215.06	208.29	210.11	211.58	213.03	214.07	211.11	211.76	216.55	213.15	211.72	213.27	212.12	214.53	211.46	211.36	212.36	212.31	212.65	212.81	211.04	215.02	212.94	211.06	211.71	212.72	211.23	213.73	215.31	212.77	212.83	208.62	212.84	213.6	216.13	213.98	212.51	212.24	214.11	214.96	212.9	212.53	212.99	211.83	212.08	209.14	210.49
203.24	203.93	199.96	200.88	199.59	202.98	198.11	202.18	202.39	204.76	200.24	200.06	201.15	202.42	202.31	200.26	200.06	200.81	200.58	200.66	200.62	204	201.24	203.27	198.52	201.47	199.43	201.39	198.3	199.24	198.9	202.48	201.22	202.39	201.7	202.14	204.75	200.96	201.61	204.32	200.23	201.06	202.24	202.44	202.4	198.45	201.7	201.18	201.51	202.28
205.4	209.16	204.66	206.94	207.98	208.88	206.49	205.98	209.28	207.71	205.01	208.19	206.3	210.28	208.82	209.32	204.25	207.86	209.85	210.27	211.63	209.51	211.8	207.58	211.3	210.13	209.87	205.98	206.64	208.94	209.8	210.01	204.8	209.45	209.86	212.39	207.03	212.92	207.2	205.31	207.22	204.9	207.36	210.84	207.99	208.66	208.84	205.43	207.63	207.6
204.88	208.32	206.32	204.36	203.37	207.61	203.8	203.8	204.21	206.01	203.2	208.08	207.49	207.16	204.92	205.56	204	207.96	204.25	204.18	203.97	203.03	204.45	207.7	205.46	203.38	202.92	202.46	206.66	204.58	203.65	202.57	203.66	205.51	202.44	204.56	202.96	204.04	204.91	207.43	201.49	206.69	207.52	200.34	203.68	201.95	203.85	206.35	202.22	205.99
208.27	209.34	211.64	209.29	208.73	209.37	207.35	210.09	209.12	207.09	211.31	207.01	209	210.34	209.8	208	207.81	208.69	206.73	210.76	207.85	209.48	209.96	210.52	206.88	207.73	211.07	209.88	209.71	208.19	208.38	209.63	208.69	210.19	210.03	209.55	208.59	210.37	210.89	210.13	210.52	209.73	208.87	209.51	207.46	207.3	203.84	207.89	205.61	204.69
203.85	205.05	207.14	207.35	210.44	205.82	207.39	206.28	209.44	210.73	210.48	206.47	207.34	206.09	207.12	208.06	206.88	205.99	208.94	205.82	208.27	209.88	210.98	207.18	207.42	208.5	206.16	206.5	204.2	208.45	210.02	210.1	208.12	206.91	212.42	208.11	208.52	209.56	209.29	208.11	208.46	211.72	209.4	207.73	207.51	211.34	210.9	207.63	209.68	207.04
206.95	204.58	209.35	206.94	205.64	204.52	206.11	205.87	205.27	203.43	205.02	202.92	203.6	201.89	208.62	208.62	205.29	206.8	206.21	205.38	203.82	207.48	205.24	207.72	208.07	209.13	204.18	211.15	206.21	208.19	209.86	207.7	205.77	206.29	209.55	208.99	207.42	208.37	206.33	207.61	206.75	204.88	207.82	206.02	206.63	207.32	203.7	207.11	206.29	205.68
210.17	211.14	209.36	213.74	212.19	214.58	208.3	212.49	216.04	213.58	212.66	215.62	210.44	211.2	209.77	211.04	209.41	213.45	211.55	213	212.55	216.4	214.73	211.81	211.6	211.14	209.81	210.49	212.43	212.39	208.8	210.49	215.03	211.1	215.49	210.25	212.43	210.3	214.34	212.97	212.12	210.01	209.11	216.29	214.75	214.28	211.44	212.38	213.72	210.85
208.94	209.82	207.56	204.68	209.09	207.96	207.87	209.19	209.69	213.34	209.85	206.58	210.32	209.57	209.26	208.1	210.39	207.89	210.76	212.18	213.44	206.4	207.07	209.62	209.7	210.66	207.73	208.16	209.48	208.42	209.87	209.58	209.15	211.55	206.04	207.57	209.8	208.48	209.56	212.29	207.04	211.79	209.77	210.66	208.42	210.09	209.23	206.27	205.6	209.74
196.85	199.65	199.6	199.53	201.03	201.15	199.27	198.98	199.25	203.97	197.72	201.33	200.03	201.5	196.75	201.62	202.98	201.57	199.62	200.95	202.08	197.66	200.93	200.76	199.73	201.3	199.92	199.98	201.89	201.22	196.67	202.97	199.78	200.2	198.3	201.63	199.13	200.29	199.59	201.2	200	197.97	199.86	197.23	197.88	198.87	198.71	199.09	199.81	201.32
195.82	199.69	198.85	198.7	199.98	198.25	197.11	199.16	201.14	198.37	201.9	200.87	196.8	198.42	199.79	198.64	199.3	198.67	196.26	200.48	197.47	197.96	200.05	200.74	200.52	199.31	198.75	199.84	198.38	199.22	201.46	200.25	199.32	197.97	197.81	199.02	202.68	201.09	201.59	202.06	198.44	200.26	200.06	198.16	198.77	198.99	200.65	200.58	199.38	198.63
211.28	209.31	212.56	209.77	211.89	212.72	211.04	212.15	211.37	209.97	213.81	212.3	209.33	212.46	211.21	210.22	212.28	209.26	213.72	211.02	211.2	213.79	213.59	212.39	210.26	211.56	211.26	212.91	213.8	209.15	212.12	207.46	213.22	212.79	211.99	210.64	212.01	212.59	208.68	208.32	214.1	212.14	210.9	210.99	212.73	214.88	211.51	212.77	212.81	209.59
215.53	212.35	214.37	211.51	217.93	212.73	214.15	215.38	213.25	215.7	215.01	213.82	217.33	214.54	212.12	215.68	214.49	215.2	214.27	214.15	212.17	215.27	209.55	212.3	213.82	217.84	217.84	213.13	214.73	213.37	213.95	214.82	213.25	214.49	211.18	216.22	213.21	215.57	218.07	214.67	215.19	215.37	212.03	212.44	215.78	215.21	216.53	214.44	215.33	214.28
204.66	205.75	203.67	203.38	202.5	203.94	204.97	203.52	206.41	203.35	201.18	204.1	202.07	202.56	202.72	203.11	199.28	204.63	204.6	204.68	202.76	204.53	202.54	205.12	204.88	204.51	203.72	205.11	204.41	203.93	205.67	205.09	204.55	202.74	204.18	205.58	206.93	204.08	203.17	198.27	206.47	203.57	202.74	205.27	203.42	201.49	204.11	205.41	205.74	200.43
213.54	213.69	211.4	211.72	211.52	212.43	212.94	212.93	211.72	213.19	214.1	210.71	213.53	213.67	216.2	217.81	212.46	213.35	211.92	211.23	210.06	214.71	211.72	209.2	215.27	212.68	212.03	209.96	212.89	212.27	210.76	206.77	213.65	210.75	210.27	215.11	210.89	211.41	213.44	209.54	213.77	211.78	214.02	212.91	210.5	213.49	211.37	208.87	209.76	211.1
208.69	209.97	208.74	207.91	205.87	208.46	203.21	207.69	207.15	209.01	208.62	210.73	208.92	208.06	206.91	205.15	208.09	209.43	209.73	209.01	211.47	206.82	208.23	209.26	205.91	207.61	209.19	205.42	205.72	211.39	209.1	205.36	207.99	209.19	210.15	208.19	206.9	211.56	209.37	206.13	206.55	206.76	206.89	206.02	207.91	203.45	204.23	207.99	205.84	209.15
210.28	213.42	209.28	208.54	211.46	208.78	210.38	213.12	210.5	212.1	213.09	210.44	212.45	211.59	206.71	212	211.75	211.57	212.26	213.69	210.2	213.65	209.34	211.42	209.8	214.05	211.8	213.45	211.1	215.42	215.1	209.21	207.6	211.84	210.12	208.95	213.3	209.18	209.44	212.83	211.15	212.36	211.22	211.48	209.23	211.93	212.27	211.82	209.18	213.2
218.63	218.28	217.78	220.58	217.03	218.56	215.61	217.06	217.74	217.4	216.44	217.1	219.85	216.05	216.34	219.7	218.11	220.4	220.32	220.18	217.23	216.29	219.32	219.6	217.12	218.27	218.3	216.41	215.21	218.18	217.09	215.02	218.56	216.69	215.3	217.23	218.21	219.49	220.63	217.88	218.6	218.03	216.22	223.28	215.71	219.13	219.71	217.45	217.58	215.66
212.37	212.17	215.29	215.51	216.72	212.54	214.7	212.4	212.66	211.04	215.07	214.83	215.71	215.84	213.77	215.04	208.24	212.69	214.49	210.45	216.72	214.84	216.72	212.06	213.52	213.57	216.3	214.25	211.66	217.12	214.85	212.63	212.64	215.27	212.55	213.97	213.75	217.52	213.48	213.48	209.49	213.73	217.65	211.44	212.34	213.73	217.93	213.38	212.56	216.69
201.72	198.5	199.44	203.3	200.69	199.02	200.92	198.69	201.64	199.88	198.91	200.32	201.28	201.57	202.7	200.42	203.39	200.07	195.37	204.12	201.16	199.22	203.58	201.37	198.97	201.02	201.49	201.31	200.01	201.23	198.98	200.46	201.15	200.36	197.54	201.1	198.04	201.32	200.7	200.74	199.6	199.48	200.44	200.25	200.99	202.45	201.01	198.73	199.49	200.82
199.05	202.14	203.11	198.49	201.33	200.86	197.88	198.88	201.5	198.95	201.3	198.99	199.56	197.56	201.88	197.02	196.65	197.1	198.17	195.25	201.3	198.21	196.56	198.61	198.88	197.23	201.34	201.31	202.97	200.05	204.09	199.54	201.02	198.44	199.29	197.17	198.01	199.54	200.73	202.98	199.93	194.87	201.89	199.69	199.35	199.14	195.86	201.02	199.28	198.12
214.54	214.13	213.38	217.71	217.18	216.88	216.71	214.86	219.01	215.8	216.48	217.46	217	218.33	216.95	218.46	217.39	216.66	215.92	215.44	216.16	217.48	217.78	216.01	219.33	216.67	219.46	219.13	212.61	220.37	217.26	219.31	217.38	220.14	216.1	218.38	216.43	218.56	217.38	218.12	216.54	214.64	215.47	218.87	216.31	218.69	216.87	219.39	214.24	216.8
207.73	205.52	204.79	209.57	208.49	208.19	205.87	206.46	207.18	205.51	205.13	208.79	206.46	207.43	205.47	205.67	206.59	206.37	207.29	205.81	208.68	207.5	209.01	207.72	205.79	206.43	206.01	206.46	205.42	207.83	205.91	207.07	206.92	208.57	205.8	206.57	208.4	209.06	205.92	207.72	210.54	204.24	206.72	210.81	210.15	206.41	207.64	208.26	209.21	207.47
214.23	212.28	211.11	215.64	210.86	209.94	208.71	212.22	208.92	213.23	212.67	212.46	213.96	209.92	214.31	211.63	212.48	212.39	210.14	208.88	209.04	211.9	208.45	211.73	214.94	210.76	208.9	210.12	213.05	213.59	212.63	212.33	209.14	208.66	215.73	213.08	215.02	211.09	213.44	213.57	211.31	209.08	212.43	211.61	208.54	210.27	210.83	214.01	213.05	209.3
217.74	218.11	216.04	217.76	218.38	214.32	219.09	215.53	215.68	216.54	215.95	218.29	218.81	217.11	215.99	215.68	217.11	217.57	214.6	218.89	215.39	216.72	215.6	216.28	218.26	217.42	215.54	217	218.63	217.47	215.41	214.9	218.64	215.41	217.16	215.39	220.12	221.01	216.94	216.41	221.49	217.47	217.84	216.75	218.83	218.87	215.67	218.42	218.23	218.05
213.02	215.25	213.68	218.28	212.91	213.64	211.22	214.98	214.69	213.44	213.41	214.71	217.13	214.74	214.58	214.75	211.62	216.39	213.67	209.18	214.57	215.22	215.36	212.74	213.37	216.87	212.2	211.29	213.06	214.33	213.73	214.48	213.11	211.95	214.15	213.72	216.08	214.46	212.62	212.71	213.49	215.09	211.96	214.64	212.06	211.81	212.76	213.41	213.11	213.64
207.03	206.85	207.82	208.13	208.46	206.15	207.76	210.77	209.54	207.39	208.19	209.31	211.04	211.78	208.05	210.41	211	211.85	209.31	207.5	208.46	207.9	208.68	212.2	206.98	207.22	208.19	204.93	210.26	209.82	210.73	208.42	209.8	210.46	210.82	208.35	210.36	210.8	208.52	207.36	207.69	209	208.49	211.12	208.97	206.01	209.72	211.98	212.63	208.82
195.8	197.02	199.38	197.54	197.37	197.76	200.01	195.37	199.17	199.56	197.24	197.84	200.34	198.14	198.36	197.36	194.97	196.51	197.78	199.97	197.31	195.16	199.69	198.26	198.16	197.59	198.19	198.25	196.49	198.65	199.45	196.48	200.08	196.54	198.22	199.57	195.63	198.67	199.77	199.46	196.02	196.42	201.39	197.74	198.1	198.08	200.92	195.73	197.92	197.23
196.48	198.91	197.72	199.71	197	198.75	198.45	200.57	196.87	200.06	197.19	198.66	199.69	195.07	199.45	199.89	200.32	195.98	198.5	197.82	198.58	200.81	196.97	200.75	198.35	196.21	199.32	197.81	195.6	199.1	201.13	200.29	197.04	195.07	196.89	197.27	199.57	198.01	201.7	196.81	196.65	200.32	199.37	198.13	196.82	196.56	199.04	196.52	202.36	199.17
210.46	207.78	205.13	208.96	205.72	206.06	208.01	208.79	208.99	203.28	206.91	207.74	209.69	210.67	207.79	208.7	208.1	208.43	210.91	208.71	208.33	210.78	208.66	209.61	210.86	211.24	208.11	206.04	209.64	205.24	206.06	208.09	211.24	208.51	208.32	207.76	213.31	210.19	208.31	210.56	207.06	206.44	209.43	207.21	208.77	207.75	206.65	209.12	207.58	208.65
192.23	191.64	193.63	195.04	196.56	195.78	194.8	195.5	194.03	192.22	193.92	195.18	194.32	193.73	194.08	193.26	194.71	197.58	194.78	196.38	192.13	193.97	197.16	193.15	192.01	191.84	193.88	194	192.77	194.96	195.36	193.81	199.02	192.29	195.43	192.71	195.68	192.57	193.79	191.64	195.19	190.28	195.28	192.69	194.62	196.84	195.49	193.65	196.3	192.83
201.99	200.02	198.8	201.48	200.06	203.98	197.26	198.64	199.78	198.92	201.74	197.26	200.81	196.86	198.98	200.15	201.89	198.62	200.23	200.61	201.02	200.47	203.79	198.98	197.27	199.72	198.85	200.09	199.34	200.56	197.7	198.73	198.72	197.56	200.24	200.1	199.66	197.9	197.62	198.82	200.28	199.23	198.05	196.91	197.7	199.86	197.14	200.07	199.34	199.06
199.23	202.46	197.16	197	203.44	198.41	199.52	201	200.49	199.11	203.43	199.67	201.47	199.09	199.75	205.27	197.61	197.49	197.4	199.53	198.96	203	199.61	199.75	199.74	199.54	199.53	199.66	196.65	197.64	200.25	199.86	198.16	199.23	203.91	200.01	196.94	201.93	198.38	197.66	198.77	200.49	199.52	199.41	198.2	199.37	201.65	199.87	199.46	200.13
204.26	206.15	203.68	202.3	203.53	205.01	205.68	205.51	205.74	203.4	207.23	205.68	204.31	204.52	203.56	205	206.76	203.39	205.34	203.75	205.19	204.68	205.89	205.71	204.39	205.67	201.13	205.11	206.63	206.45	201.19	205.44	203.24	203.17	204.54	204.34	203.34	203.56	203.18	207.6	204.85	203.67	204.42	203.24	203.16	204	206.84	203.95	201.36	205.35
205.24	204.55	208.22	203.96	205.29	206.02	203.46	204.37	204.47	207.88	204.49	201.62	204.99	206.08	203.08	204.25	204.47	204.7	205.5	205.28	201.56	204.21	201.89	205.18	208.01	203.79	207.65	204.94	205.45	207.71	202.31	205.17	205.26	206.89	204.1	206.2	203.7	203.62	202.01	204.11	200.07	203.37	203.23	205.54	205.71	205	204.05	206.35	205.17	204.05
211.4	210.72	209.15	207.89	208.91	208.46	206.69	209.96	203.61	210.29	205.43	206.42	207.95	209.37	207.84	208.25	211.5	210.01	208.33	208.75	211.43	206.88	207.14	205.92	211.03	210.09	208.5	211	209.96	206.57	211.69	210.01	209.55	207.61	211.47	209.88	208.52	210.12	209.25	205.66	210.5	209.2	208.3	207.29	214.44	208.24	207	207.26	209.4	210.27
217.28	218.24	216.61	220.39	216.52	218.44	221.06	216.68	218.57	217.95	216.23	218.27	216.59	219.47	219.67	217.32	218.41	219.46	215.78	218.53	219.68	219.25	217.49	218.29	220.78	217.78	218.04	218.74	215.55	221.54	214.99	217.1	217.15	218.24	218.82	216.72	221.03	220	215.94	221.95	217.65	217.88	218.91	218.42	216.5	217.54	215.87	218.55	214.41	215.72
199.56	198.86	200.24	199.47	197.91	199.62	197.43	199.82	196.7	200.99	201.74	199.81	198.12	203.3	197.49	201.74	201.47	202.05	197.85	202.85	200.35	198.96	195.81	201.17	200.77	199.68	201.63	199.53	200.39	201.24	199.8	201.56	194.73	202.35	194.15	199.92	199.59	194.75	202.22	198.01	198.46	199.94	195.7	201.92	197.66	196.39	198.31	198.83	199.31	200.5
199.04	197.55	197.97	198.42	201.59	200.01	198.74	201.13	198.13	198.76	197.99	201.98	196.17	198.31	200.38	198.31	200.03	197.08	197.26	197.52	200.4	197.87	197.44	199.57	200.13	198.03	197.04	198.76	199.25	198.42	196.32	198.76	198.1	196.55	197.67	196.97	198.43	198.8	200.37	200.49	200.32	195.81	198.14	200.47	199.61	201.54	198.27	199.68	196.44	200.21
198.99	200.72	198.44	195.16	199.55	199.89	196.17	195.9	196.29	198.98	198.65	200.57	198.85	201.54	197.05	200.7	200.99	199.76	196.47	197.28	199.2	196.44	200.92	199.19	198.58	201	199.37	198.82	199.61	197.16	197.78	197.93	201.54	202.05	196.98	198.61	195.3	198.28	198.23	197.48	196.65	197.52	199.28	199.49	200.93	198.69	199.18	202.21	197.54	198.14
207.61	212.98	209.78	208.46	212	208.43	211.39	211.65	211.12	209.32	207.59	208.15	211.34	206.31	205.7	209.01	206.63	211.36	209.77	207.38	210.86	207.9	211.77	212.99	207.45	210.64	211.31	212.03	211.97	210.79	209.92	210.74	210.24	208.48	215.5	213.05	209.29	211.59	212.34	209.07	207.93	210.53	210.03	209.27	209.62	211	207.04	207.81	206.34	210.23
219.49	216.67	217.4	217.9	218.02	216.6	216.34	219.11	217.8	219.53	219.92	216.18	220.68	218.67	217.94	216.32	220.12	215.47	216.47	218	218.25	217.04	218.34	215.59	219.03	219.76	219.53	218.64	216.11	217.51	217.08	218.2	218.49	219.46	216.78	222.23	217.08	218.19	215.66	220.51	219.08	220.41	220.81	216.86	220.18	214.87	218.42	218.75	218.08	218.26
204.12	204.83	206.38	202.24	204.66	202.52	205.5	200.52	203.26	205.94	207.05	205.46	204.15	203.62	201.19	204.29	203.43	201.67	202.14	204.32	204.47	202.93	203.9	205.88	206.71	208.15	202.49	205.31	205.52	201.97	206.25	205.49	202.25	207.7	205.15	207.63	202.53	202.67	203.58	202	204.35	202.17	204.5	203.21	202.56	202.57	203.19	202.26	202.74	207.75
191.51	193.05	193.69	191.15	193.54	198.12	194.39	193.31	198.15	194.57	193.02	191.18	192.71	193.58	191.63	197.49	193.68	197.6	192.85	192.33	192.57	193.69	190.5	194.21	194.28	191.89	195.3	193.54	194.79	194.56	191.42	193.13	192.41	195.04	193.39	193.16	196.68	193.08	196.29	195.99	196.32	192.63	191.15	196.03	194.35	197.2	194.97	196.05	195.83	191.91
205.05	202.98	205.44	201.63	205.97	205.75	203.77	205.61	203.66	202	205.09	204.47	203.41	206.54	201.79	202.5	203.52	204.47	206.49	203.05	202.14	200.58	202.04	204.11	203.17	200.38	203.08	202.35	203.18	203.05	204.37	204.11	203.19	203.93	201.38	201.3	202.67	202.03	204.29	200.83	199.25	200.66	204.11	200.88	203.21	203.16	201.18	199.06	203.07	204.78
202.73	203.3	203.98	203.96	202.16	201.71	202.41	203.87	202.76	203.72	203.57	201.93	205.36	207.42	204.2	201.33	205.02	204.42	201.89	202.94	202.06	201.4	205.22	202.41	203.84	201	204.09	203.43	202.61	201.46	198.7	202.03	203.52	204.66	202.54	206.79	202.88	199.03	204.51	204.84	204.69	202.58	206.39	202.23	203.55	208.44	203.5	203.95	203.03	202.27
208.05	206.89	204.94	205.91	205.25	206.78	203.61	208.22	208.09	206.88	209.05	208.52	209.21	206.64	205.96	204.38	206.77	206.61	202.98	206.71	206.28	204.75	206.15	202.72	207.59	205.5	207.89	206.01	208.81	204.11	205.37	206.61	206.01	200.45	206.39	206.72	206.62	206.8	203.84	206.03	205.84	206.43	203.1	203.55	204.2	207.82	208.68	203.17	204.53	206.93
207.9	207.59	208.25	210.01	212.1	206.91	206.85	206.27	209.67	210.42	206.72	208.32	207.51	208.14	208.61	207.89	206.86	207.31	208.73	208.18	208.19	210.51	211	209.2	207.62	209.2	210.85	206.91	205.83	207.63	208.03	206.71	208.46	207.51	209.12	207.82	211.42	204.65	208.76	207.61	205.86	210.09	206.74	208.65	207.8	207.73	209.94	208.64	210.93	205.69
197.76	198.27	196.83	198.44	195.34	193.73	197.68	195.57	195.68	193.82	195.65	193.38	195.44	194.55	192.45	197.97	194.84	192.27	198.27	195.55	194.53	194.67	195.1	191.88	196.78	194.7	194.13	194.29	193.68	195.34	196.03	193.06	198.57	195.48	191.95	196.31	195.8	195.98	195.27	194.85	193.92	194.56	195.34	193.23	195.57	194.23	196.23	195.92	192.66	195.88
207.31	206.72	205.75	206.84	205.14	203.9	204.48	204.79	203.04	204.95	204.93	206.13	205.61	206.59	205.03	204.54	204.52	204.5	203.36	205.66	206.21	203.7	205.97	203.33	205.18	206.77	204.75	205.27	206.78	203.56	203.9	204.37	206.15	204.42	203.18	205.31	204.24	203.28	203.94	206.19	203.6	206.17	205.54	204.53	208.02	203.78	204.14	206.28	202.14	202.63
202.67	201.66	201.46	203.96	204.73	201.79	203.07	204.19	205.36	205.52	200.19	201.17	200.43	202.61	203.08	201.67	204.19	202.41	200.38	200.71	204.59	202.67	205.08	200.35	204.75	204.13	201.4	202.95	203.94	203.05	202.32	202.86	203.97	206.12	204.95	201.9	202.95	203.24	201.06	203.51	202.14	202.44	201.85	202.87	200.21	201.88	201.2	205.87	204.28	198.97
200.46	204.83	202.76	207.67	207.05	202.54	206.39	204.22	204.24	205.58	201.19	205.05	207.94	201.73	202.93	202.59	203.79	201.28	204.42	204.61	200.47	199.42	203.57	201.75	203.88	203.33	200.52	203.42	203.83	200.72	201.06	204.14	204.2	201.51	201.62	204.99	202.86	204.05	204.72	203.23	204.3	204.32	204.56	206.28	204.41	205.39	203.9	203.7	204.97	201.77
210.21	209.8	208.1	205.85	207.32	205.95	205.68	210.51	207.18	207.81	204.29	211.03	209.9	207.13	206.33	205.39	207.03	206.93	208.55	208.8	209.97	207.54	206.8	208.65	205.87	208.45	205.9	210.75	205.13	208.3	208.95	209.74	208.74	207.78	208.86	209.92	209.64	208.05	209.23	205.18	207.51	205.23	209.05	205.08	205.91	205.22	206.92	209.44	206.91	205.96
197.89	198.97	196.82	201.42	197.79	198.98	201.11	200.24	199.97	197.35	197.57	198.5	196.72	200.99	199.49	200.04	197.79	201.17	196.24	198.71	201.35	197.41	196.44	200.72	200.69	200.61	198.4	198.96	196.2	196.91	198.88	197.87	199	195.99	202.45	198.61	197.36	197.11	197.53	194.67	197.47	201.37	201.52	200.68	201.88	198.32	196.3	196.83	196.67	200.42
203.08	201.44	203.41	200.12	203.15	201.21	201.71	202.25	200.94	203.32	205.08	202.71	203.1	201.35	202.25	201.46	199.41	204.6	202.09	202.42	201.22	199.82	203.27	201.65	199.84	202.39	203.92	200.83	201.05	200.32	202.75	201.92	205.45	201.84	201.75	204.86	201.99	200.67	201.08	204.12	200.76	205.44	206.81	200.03	205.32	202.01	200.81	199.41	203.52	205.8
202.72	204.1	205.21	203.53	203.03	204.34	205.48	207.5	205.83	206.78	207.08	204.66	206.43	206.18	204.66	205.42	203.31	205.6	205.83	202.99	204.81	204.6	204.88	201.88	204.96	205.58	203.23	202.08	206.75	207.15	207	207.35	202.57	201.96	202.5	209.66	205.08	203.22	203.39	206.21	205.59	204.26	202.13	204.59	204.26	203.55	207.64	205.34	205.41	203.43
211.71	215.25	210.95	208.64	211.96	209.65	211.28	213.19	213.65	211.24	215.55	212.07	214.36	211.72	216.68	210.86	213.31	217.24	215.12	211.67	211.6	215.1	213.28	209.51	212.88	213.05	212.45	211.1	214.14	214.45	212.23	215.16	211.99	212.1	214.61	214.52	210.43	210.34	214.26	209.44	210.03	212.83	213.78	215.57	210.49	216.47	210.88	210.76	210.59	211.98
194.14	195.7	198.05	197.98	192.87	199.23	193.65	194.68	192.51	197.72	193.86	193.34	197.32	195.12	195.41	195.37	194.19	197.37	194.14	195.36	194.47	197.86	192.93	196.01	196.86	198.13	195.39	194.14	197.3	195.85	196.79	193.13	197.65	193.2	193.08	194.42	196.67	197.09	195.27	195.95	189.83	193.39	191.77	194.99	195.48	198.65	197.54	196.65	194.53	196.71
203.42	202.2	205.74	202.72	204.72	201.64	205.69	202.84	202.69	205.7	203.96	201.84	201.77	199.79	207.14	204.57	202.06	203.14	203.56	202.02	202.46	203.25	200.43	203.39	200.68	204.79	204.26	204.1	204.28	203.9	203.63	205.67	204.85	205.78	202.09	203.95	206.65	206.93	203.79	204.93	204.2	204.53	204.53	200.4	204.41	203.51	203.89	203.21	205.99	200.65
217.84	215.81	216.92	216.07	215.75	216.48	219.19	219.19	215.69	218.11	218.56	213.2	217.27	219.42	217.61	216.71	216.91	214.58	217.44	217.18	216.86	219.11	216.69	215.85	217.81	217.3	220.1	219.03	218.17	217.29	215.92	215.38	219.53	220.26	214.72	215.63	218.49	216.39	219.53	218.36	218.86	215.32	218.89	219.4	218.37	216.92	218.03	216.44	220.06	215.37
208.6	208.53	204.68	205.9	208.25	208.04	207.25	209.89	209.05	207.88	209.95	210.66	208.47	209.08	207.51	206.04	210.87	211.38	208.09	208.14	210.61	209.69	213.19	209.47	210.57	209.4	211.53	206.72	207.38	207.42	212.72	205.8	207.41	207.39	207.54	208.44	210.32	210.76	210.35	208.28	208.73	206.68	208.37	208.74	207.3	210.38	208.3	209.47	209.08	208.68
207.5	212.6	207.79	205.79	208.45	210.24	206.25	206.54	206.83	207.27	210.07	209.16	206.08	208.72	208.36	210.15	210.55	208.88	209.16	206.3	205.58	207.78	208.72	208.47	203.56	209.22	208.3	207.27	204.7	207.38	209.42	208.2	208.63	210.07	206.62	209.88	210.05	208.63	205.35	203.87	207.64	208.82	210.67	207.28	205.94	206.25	209.35	206.64	209.82	205.5
208.89	212.15	211.1	212.45	214.11	213.55	211.75	213.23	210.64	213.89	209.6	212.75	215.17	210.11	212.14	213.29	212.93	211.38	209.01	212.08	211.08	212.2	214.61	212.24	210.6	214.69	211.28	211.33	208.32	210.24	212.61	209.53	212.05	210.16	210.26	209.87	211.09	210.04	214.79	210.51	210.77	214.5	210.39	213.05	211.07	212.33	213.25	213.81	211.88	211.48
203.99	203.17	207.85	204.31	202.62	202.74	207.68	206.13	203.68	205.08	207.34	202.59	202.42	199.55	204.1	202.74	205.63	202.51	203.11	205.22	206.41	201.01	203.93	203.76	204.36	203.11	205.08	199.85	204.46	204.56	204.94	201.29	205.4	205.32	201.67	205.23	201.86	201.46	203.81	205.32	202.87	204.04	203.5	202.49	202.92	207.3	202.15	205.8	204.92	206.1
203.61	206.34	204.96	205.95	202.11	199.38	201.57	204.01	204.11	203.7	207.77	204.87	204.61	204.56	203.12	202.56	205.09	203.7	203.31	203.93	200.87	207.65	201.62	202.89	204.26	204.11	203.18	201.49	201.98	204.63	204.04	206.26	204.36	201.3	203.43	205.65	205.53	201.06	204.62	205.23	204.84	201.99	203.14	200.98	200.73	205.82	198.45	202.96	203.88	202.98
214.04	217.89	220.47	219.37	216.73	215.21	217.42	216.16	214.81	220.39	216.24	215.97	218.65	215.27	214.9	220.58	220.66	214.42	216.57	218.73	217.63	217.84	216.59	213.77	214.58	216.65	214.62	216.4	215.54	217.13	217.15	214.76	215.91	219.56	216.61	220.16	215.45	219.1	215.04	215.34	218.94	216.83	213.69	218.11	218.55	219.41	218.36	213.53	217.07	217.08
206.35	209.1	209.27	210.67	210.55	207.65	208.38	207.67	211.74	208.83	211.43	208.21	209.93	207.88	210.82	210.57	208.49	211.55	211.6	209.35	208.48	206.8	212.03	209.13	211.43	208.7	206.98	209.38	212.68	211.65	210.02	209.36	210.24	209.16	206.33	209.25	209.39	211.22	209.74	210.35	208.36	210.46	209.27	210.77	211.12	209.86	206.54	206.46	210.73	209.73
[truncated: 399 more rows]
[truncated: 150 more columns]
