# Supplementary material for: Genetic dissection of main and epistatic effects of QTL based on augmented triple test cross design
Source: PLoS One. 2017 Dec 14;12(12):e0189054. doi: 10.1371/journal.pone.0189054 (PMC5730204; doi:10.1371/journal.pone.0189054)
Supplement: S6 Supporting Information — (ZIP) [file pone.0189054.s006.zip › z1_1550_0.8_10.csv]

209.48	208.74	209.09	208.71	209.37	208.36	208.33	210.22	207.89	208.6	207.88	208.18	207.31	209.83	208.48	208.86	208.41	209.37	208.73	208	208.33	207.75	208.95	208.48	208.14	208.87	207.91	208.37	208.14	206.58	207.62	208.11	207.97	208.33	209.98	210.05	208.53	209.37	208.73	208.28	208.35	208.62	207.62	209.16	209.34	209.92	209.36	207.94	208.39	208.54
195.26	195.32	195.83	194.47	194.93	195.94	195	195.19	194.16	195.89	194.87	195.59	196.05	195.38	195.13	195.16	195.8	195.43	195.42	194.9	197.01	194.6	194.41	194.81	194.48	195.95	194.53	195.35	195.61	195.2	194.74	194.72	195.22	195.62	195.75	195.42	194.53	194.82	195.58	194.23	195.97	195.37	195.05	194.43	195.02	194.43	196.17	195.73	195.5	194.94
203.15	203.01	202.37	202.56	202.92	201.77	202.75	203.21	202.86	202.58	201.55	202.09	202.38	203.56	202.71	203.41	201.84	202.45	202.85	202.78	202.94	203.44	202.1	202.83	202.07	202.77	202.13	202.97	202.39	203.79	203.35	201.71	201.57	201.73	202.17	200.5	202.62	202.2	201.85	202.79	202.61	203.01	201.79	202.68	202.53	201.59	201.86	201.97	203.67	203.02
206.81	208.12	207.75	208.27	208.11	207.87	207.99	208.12	207.94	206.87	208.06	208.1	207.75	207.78	207.74	207.66	206.79	207.74	209.89	207.35	206.93	207.96	208.71	208.56	207.43	207.57	207.86	207.23	207.66	208.77	207.08	208.77	207.72	207.23	208.15	208.81	208.58	206.75	207.76	208.19	206.6	207.38	207.66	206.69	206.95	208.39	208.09	207.69	207.58	209.93
201.26	201.33	201.28	200.71	200.87	201.14	201.17	202.18	201.66	201.73	200.64	201.54	201.71	200.55	201.01	201.65	201.92	201.15	201.01	200.91	202.67	202.42	201.21	200.52	199.95	202.07	200.53	201.23	200.32	201.99	200.63	201.63	200.84	201.58	200.37	201.24	200.79	200.2	201.57	201.39	201.12	201.43	202.19	201.09	202.33	201.49	201.06	201.77	201.07	201.28
206.8	207.55	207.56	207.5	208.01	206.51	208.85	207.3	207.81	206.98	207.61	208.06	208.64	206.7	208.15	207.68	207.15	208.38	206.56	207.68	207.86	207.61	207.57	207.39	207.61	207.5	207.05	207.54	207	207.92	206.97	207.15	207.1	207.56	207.07	208.2	207.63	207.38	207.68	206.58	208.6	207.44	206.6	207.32	208.33	208.31	207.68	208.74	207.75	207.81
211.98	211.98	211.5	211.8	211.19	213.14	211.72	211.55	212.01	211.82	211.81	211.93	212.18	211.59	211.07	212.47	213.25	211.91	211.78	213.18	212.29	211.86	212.5	212.38	211.81	211.81	212.37	212.91	211.56	211.78	211.76	211.52	210.21	211.21	211.22	211.7	212.64	212.14	213.62	212.08	211.53	210.98	211.39	210.79	212.04	210.47	212.41	210.79	213.17	213.27
202.5	203.93	204.88	203.93	204.07	203.71	203.37	203.91	203.54	204.29	202.81	204.43	204.06	202.86	204.49	201.76	203.12	204.93	203.82	203.48	204.08	202.75	203.7	203.69	204.7	203.29	202.77	203.68	202.98	203.21	203.75	203.97	203.1	202.98	202.96	202.77	201.96	204.15	203.63	202.67	204.69	203.01	203.7	202.86	203.92	204.09	204.86	203.08	202.77	203.11
207.88	207.84	207.18	207.22	209.45	207.68	207.02	208.01	208.05	207.57	208.31	207.04	206.51	207.67	207.1	207.38	208.24	208.83	206.76	208.03	207.38	207.07	206.93	208.6	206.63	206.7	207.59	207.62	207.34	207.04	207	207.79	208.17	207.95	207.13	208.43	206.97	208.4	207.5	208.13	207.86	206.74	208.5	207.07	207.91	207.91	208	207.32	206.73	207.16
210.92	213.14	211.62	211.71	212.99	211.6	211.12	210.94	211.02	211.21	209.72	211.11	211.13	210.54	210.88	211.18	210.51	212.04	211.97	212.11	211.53	211.68	211.69	210.58	212.39	211.94	211.36	211.71	211.99	212.82	212.25	211.5	211.64	211.42	212.48	211.34	211.25	212.44	210.81	212.13	209.88	212.62	211.55	210.82	211.84	211.41	212.05	211.62	211.11	211.28
211.9	212.31	212.5	212.59	212.43	212.6	211.03	212.46	212.57	212.34	212.57	212.5	212.91	211.62	212.53	212.82	212.22	212.32	212.19	213.09	213.14	212.93	211.74	212.38	212.05	211.61	211.85	212.41	212.67	212.28	212.73	212.37	212.49	212.2	212.18	211.51	212.41	213.35	212.01	212.77	212.55	212.86	211.64	213.44	212.85	212.58	213.34	211.56	213.12	213.29
204.11	204.26	202.71	203.3	204.96	203.35	202.77	203.72	203.41	202.94	202.4	203.18	204.64	203.89	203.07	203.11	204.43	203.37	203.24	204.33	203.65	203.45	203.7	204.32	204.84	203.94	202.61	203.95	204.38	203.59	203.15	202.69	203.77	203.62	203.78	205.11	203.66	203.64	203.81	204.76	203.89	202.61	204.14	204.03	203.97	202.29	202.71	203.69	202.85	203.32
216.22	217.55	217.26	216.8	217.22	217.13	216.96	216.68	216.19	217.71	216.13	218.01	218.44	215.69	217.13	217.7	216.41	216.84	216.87	217.46	215.49	216.53	216.25	217.04	215.84	217.01	216.88	217.5	218.13	217.45	217.13	216.47	216.56	216.33	216.51	215.87	217.41	217.14	216.63	218.04	218.11	215.58	216.89	216.56	216.57	215.92	217.32	216.39	216.04	215.82
209.02	209.16	208.22	208.54	208.9	207.43	208.39	207.64	209.43	208.38	207.29	208.24	208.16	208.35	207.64	208.7	208.45	209.16	207.94	206.31	208.81	207.94	207.82	208.64	208.67	208.14	209.22	208.61	208.66	208.54	207.04	208.09	208.11	208.47	209.5	208.39	208.17	209.07	209.3	209.59	208.21	208.26	208.53	207.97	207.88	209.28	209.17	207.62	208.46	208.38
203.1	203.83	204.17	204.15	203.61	203.86	203.56	203.18	203.44	203.49	205.12	204.88	203.02	203.44	203.61	203.43	203.83	202.38	203.9	203.55	204.24	202.35	204.33	203.53	203.24	203.52	203.4	203.22	203.11	204.66	202.82	203.3	202.74	203.55	203.54	202.74	202.72	203.56	203.84	203.52	203.49	204.45	203.55	204.77	202.86	203.35	204.93	203.67	204.46	202.98
201.76	201.62	202.19	200.61	200.8	200.75	201.49	201.31	200.84	200.73	201.6	201.43	201.93	200.64	201.86	201.26	202.11	200.56	201.86	201.71	201.36	201.31	201.55	200.46	200.75	200.67	200.99	202	200.23	200.49	200.23	202.18	201.49	199.66	200.1	201.69	200.64	201.6	200.92	200.43	201.08	201.82	201.33	201.13	199.22	201.04	200.93	201.42	200.56	201.35
209.27	208.76	208.15	208.15	208.15	208.67	209.29	208.22	208.83	208.39	208.59	209.35	209.07	208.92	208.33	209.64	208.26	208.5	208.56	207.67	208.21	208.62	208.19	209.22	208.5	208.5	208.19	208.99	208.96	209.2	208.17	208.06	208.27	207.5	208.01	208.38	207.88	208.01	207.84	209.75	209.27	208.15	208.1	207.82	208.48	208.2	208.55	206.93	208.51	208.18
203.91	203.84	204.14	204.02	203.58	203.58	205.2	203.76	202.87	203.01	204.35	203.47	203.89	203.09	203.15	203.59	203.12	201.47	202.88	203.95	202.49	203.95	203.21	203.5	204.53	204.32	204.37	203.28	203.98	203.84	203.86	203.86	202.38	202.32	203.94	203.54	203.05	204.08	202.73	203.18	203.35	204.34	203.58	203.41	202.39	203.92	203.36	204.14	203.5	203.88
218.97	216.73	217.73	218.6	217.99	217.94	216.72	217.3	218.82	217.91	217.94	218.35	217.75	217.62	218.03	218.26	217.76	218.06	217.98	218.19	218.32	217.81	218.69	217.86	217.13	218	217.49	217.94	217.08	217.92	217.92	217.67	216.97	218.41	217.19	219.01	217.5	217.4	217.55	217.66	218.35	218.43	218.24	217.82	217.52	218.21	217.33	218.81	216.2	217.36
208.66	210.54	209.61	209.29	209.95	209.06	209.26	209.93	210.59	209.03	208.34	209.5	209.05	209.92	209.95	208.77	209.79	210.29	209.37	209.78	209.19	210	209.26	211.21	209.54	209.77	209.02	209.66	209.91	208.45	209.88	209.25	209.37	209.85	209.58	208.54	208.56	208.67	209.86	208.85	210.3	208.71	209.52	209.61	210.28	209.38	209.23	209.97	209.23	209.4
208.75	209.72	209.19	207.8	208.89	208.29	208.35	208.6	209.64	208.84	208.82	207.72	209.18	206.78	208.92	207.93	208.93	208.03	208.59	208.8	207.91	208.34	208.08	208.28	208.03	208.12	208.66	207.95	207.92	208.45	208.49	208.81	209.6	209.11	208.75	209.16	208.24	208.66	207.91	208.17	208.95	210.25	209.33	209.86	209.01	208.93	208.8	208.64	208.94	208.34
200.58	199.31	198.27	199.2	199.36	199.77	199.63	198.87	199.11	199.81	199.65	200.4	198.65	198.78	198.07	200.61	198.93	199.36	200.18	199.21	198.98	200.16	199.08	199.85	200.24	198.75	200.35	199.88	199.38	198.45	199.47	199.01	198.25	198.55	200.14	199.17	198.83	199.04	200.62	199.16	198.85	199.24	198.47	198.6	199.05	199.56	200.88	199.45	198.57	199.79
216.49	216.89	216.87	216.45	216.23	216.61	217.85	217.39	217.12	216.37	217.33	216.89	217.07	217.06	217.65	217.64	217.89	217.26	216.46	216.83	217.34	215.9	216.89	217.25	217.19	216.23	217.49	216.76	216.58	216.81	216.39	217.41	216.97	217.05	217.29	216.77	217.89	217.26	217.99	216.03	217.32	217.44	215.79	217.51	216.88	217.58	217.02	217.19	216.3	216.21
199.59	199.81	199.2	199.86	199.26	201.17	199.52	198.82	200.8	199.85	199.75	199.79	200.2	199.09	198.93	199.45	199.45	198.67	199.55	199.88	199.86	198.82	200.07	200.8	200.91	199.32	198.72	199.76	198.71	199.93	199.88	199.88	199.8	198.9	199.91	199.66	200.19	198.69	199.67	200.23	198.09	200.54	198.52	200.33	199.6	200.04	199	199.15	199.73	200
207.74	208.74	207.46	206.91	208.95	208.27	207.09	208.03	208.67	207.39	206.49	208.93	207.62	207.61	208.21	207.24	208.24	207.49	208.35	208.37	208.06	207.48	208.31	208.09	208.08	208.45	208.43	207.73	207.42	207.89	207.49	207.52	208.63	207.15	207.63	208.85	208.47	207.31	207.98	207.07	208.17	207.27	208.41	208.33	207	206.83	207.23	207.5	209.07	209.03
203.16	202.67	203.18	203.31	202.99	204.01	203.53	203.05	204.07	202.84	202.87	203.86	202.92	204.27	203.62	203	203.37	204.45	203.35	203.75	203.1	204.65	203.56	203.33	203.57	203.24	204.05	202.7	204.02	204.22	203.05	202.48	203.7	204.58	203.88	203.46	202.73	202.84	203.75	203.55	204.2	203.72	204.1	204.71	203.75	204.59	203.17	203.58	203.09	204.43
207.35	207.42	206.94	207.79	207.25	207.53	207.79	207.08	207.9	207.18	208.61	208	207.36	208.19	208.15	208.02	208.33	207.73	207.64	207.41	207.5	207.81	207.76	208.11	206.66	208.08	207.11	208.09	207.46	208.98	206.55	207.3	207.05	207.18	207.62	207.56	207.65	207.72	207.47	206.73	207.92	208.11	207.31	207.67	207.85	207.97	207.02	207.77	207.58	207.43
194.78	195.21	195.3	194.94	195.14	195.66	194.98	195.52	194.5	195.1	196.42	197.13	195.45	195.44	195.1	195.93	194.68	195.12	195.34	194.55	194.69	194.4	195.14	196.6	194.22	194.46	194.15	195.57	196.13	195.23	195.37	195.36	195.22	196.07	195.52	194.41	194.69	196.63	195.41	195.36	194.67	193.66	195.2	195.79	195.74	195.56	195.84	194.56	194.93	195.59
204.43	203.64	203.92	202.5	204.21	202.94	202.85	203.43	202.45	203.44	202.26	203.83	205.02	203.97	203.74	203.59	203.29	203.39	202.74	202.89	203.11	203.55	204.3	203.1	204.08	204.08	203.81	203.2	203.82	203.95	204.02	202.13	203.9	204.01	203.71	203.61	203.81	202.73	203.63	204.34	203.2	203.9	203.37	204.16	203.33	203.43	203.51	203.14	203.66	204
212.89	212.82	212.65	213.23	212.58	214.62	212.69	213.74	214.54	213.3	213.77	213.94	213.69	212.21	212.55	212.32	212.35	213.6	212.69	212.52	212.56	212.5	213.51	214.1	212.59	213.45	214.19	212.52	213.15	213.11	212.99	212.65	212.88	212.53	212.87	213.83	214.25	213.71	213.6	212.64	213.72	213.04	212.29	212.83	213.46	212.26	212.6	213.69	212.48	213.44
207.8	207.95	208.53	208.62	209	209.16	208.48	208.93	207.89	209.67	209.65	208.56	209.2	208.14	208.53	208.78	208.53	209.1	208.29	208.78	207.74	209.01	208.33	208.28	208.17	208.94	208.2	208.85	208.4	209.03	209.53	208.65	209.36	207.54	208.37	209.26	208.25	208.3	208.4	207.9	208.86	207.75	209.82	209.24	210.43	208.99	208.31	209.07	209.51	209.17
203.43	204.02	203.43	203.57	203.67	204.21	203.05	203.02	203.61	202.35	203.53	203.06	204	203.08	203.44	202.75	203.46	204.3	204.36	202.54	202.58	203.33	204.22	203.38	203.09	203.43	203.66	204.3	203.58	204.47	202.74	203.03	203.37	202.7	204.63	205.13	203.36	203.9	203.97	203.41	203.88	202.22	203.12	204.09	204.41	203.11	202.13	203.74	203.17	203.75
199.78	200.51	200.13	199.98	200.29	200.64	201.01	201.49	201.26	200.12	200.51	200.3	200.43	200.87	200.84	200.77	200.19	200.51	200.42	201.24	200.34	199.61	200.37	200.01	199.87	200.29	199.68	200.79	199.75	200.4	200.16	200.55	200.03	200.79	200.63	200.1	199.54	200.22	201.55	200.16	201.11	199.28	201.57	200.03	199.97	201.15	200.23	200.62	200.46	200.85
208.99	209.08	209.05	209.53	208.98	208.62	208.98	209.1	209	209.05	207.89	208.76	208.43	209.16	208.69	208.85	208.48	209.51	209.14	209.66	208.71	208.74	208.85	209.45	208.37	207.42	209.83	207.82	208.49	208.23	208.98	209.1	209.62	208.31	209.41	208.93	208.7	209.33	208.48	208.5	209.13	209.4	208.95	208.61	208.6	208.56	208.8	208.57	208.52	208.98
206.94	207.47	207.45	208.73	207.52	207.5	207.97	207.18	206.87	208.72	208.02	208.63	207.61	206.92	207.87	209.09	207.02	208.36	207.44	207.39	208.31	207.08	208.09	208.64	207.71	207.44	207.61	208.69	207.79	209.15	207.92	208.28	208.3	208.19	206.66	208.03	207.91	208.69	208.1	208.25	207.34	208.07	207.72	207.53	209.3	207.15	207.62	209.01	208.69	207.81
214.21	213.95	214.93	213.73	213.72	213.65	214.22	213.49	213.64	212.72	213.84	214	214.29	213.26	213.08	214	212.83	214.24	214.13	214.17	213.39	214.93	215.04	213.45	214.39	213.22	213.67	213.65	214.39	214.35	213.49	213.14	213.81	214.66	214.03	214.4	213.1	214.11	214.28	212.98	214.07	212.36	213.99	213.29	214.63	213.18	214.45	214.66	213.91	213.87
202.66	203.15	203.28	203.51	202.53	202.65	203.19	202.45	203.28	203.43	203.27	202.21	202.08	202.07	202.69	202.25	202.79	202.1	202.98	203.11	203.02	202.06	203.24	203.23	202.77	203.09	201.91	203.32	203.45	202.75	201.72	203.33	202.67	203.07	202.34	203.01	202.86	202.35	201.66	202.49	203.22	202.81	202.97	203.34	201.4	202.18	203.32	202.56	201.89	201.84
210.99	211.56	211.77	211.28	211.48	211.54	210.66	210.74	210.4	211.5	210.48	211.28	211.7	212.08	212.47	211.48	210.64	212.41	211.63	212.4	211.74	211.36	211.98	211.4	211.51	211	212.01	211.73	212	211.01	211.67	211.24	210.86	212.48	212.52	212.02	210.8	211.41	212.1	211.64	211.74	212.4	210.49	210.96	211.08	212	211.94	212.36	211.28	212.2
203.17	202.81	202.58	203.93	202.18	204.7	202.39	203.68	202.15	203.59	204.26	203.47	203.38	203.35	203.1	201.66	202.5	203.24	202.79	202.56	203.7	202.13	203.51	203.53	203.59	204.09	203.7	202.99	201.96	203.28	202.71	202.89	202.47	203.52	204.02	203.55	204.29	203.09	203.22	203.77	205.02	203.05	202.52	203.2	203.08	202.85	203.19	202.96	203.66	203.64
204.89	204.5	204.64	203.34	205.12	203.99	203.5	204.2	204.78	204.39	203.87	204.5	204.68	204.7	205.01	204.19	204.1	205.15	203.29	205.56	203.67	203.77	204.06	203.87	204.32	204.71	204.67	204.32	204.29	204.68	205.33	204.05	205.61	204.9	204.18	205.23	205.72	203.36	204.24	204.78	204.43	206.15	204.6	204.42	204.97	204.81	204.44	204.25	206.17	205.47
211.18	210.93	211.3	211.07	212.28	211.76	211.97	212.24	211.26	210.81	211.84	211.72	211.78	211.57	211.36	211.37	211.59	211.18	211.85	211.28	211.51	211.98	211.41	211.81	210.28	211.56	210.62	212.52	211.02	210.99	212.46	211.86	211.62	211.84	212.37	211	211.42	210.63	210.74	210.8	211.99	211.9	212.12	211.85	212.68	209.95	211.32	211.42	211.26	212.41
205.04	204.76	205.52	205.03	204.14	203.47	205.17	205.38	205.3	205.41	204.85	205.79	206.11	204.51	205.49	204.72	206.06	204.13	205.04	204.07	203.64	204.83	206.18	204.22	204.64	204.37	205.48	204.26	205.05	205.19	204.93	204.82	203.71	205.16	205.04	205.03	203.75	203.93	204.48	205.38	204.25	205.38	204.1	204.76	205.75	205.09	204.01	206.11	205.1	204.95
208.84	210.39	208.96	208.42	208.22	208.25	209.06	208.31	207.39	208.59	208.36	209	208.58	210.12	208.81	208.63	208.43	208.87	208.62	208.8	207.16	208.09	208.45	209.45	208.23	208.12	208.19	209.94	208.26	209.22	209.48	208.14	208.3	208.92	209.22	208.1	208.05	209.42	209.82	208.63	209.38	208.65	208.26	209.09	208.5	209.45	209.51	209.02	208.57	209.31
208.45	209.1	207.68	209.17	208.86	209.12	209.17	208.55	208.28	209.41	208.8	208.34	208.21	209.74	207.07	208.2	208.19	208.08	207.64	209.16	208.55	208.7	209.02	209.94	208.29	207.81	208.7	208.25	208.46	209.09	208.29	208.89	208.97	208.13	208.37	208.84	210.01	209.64	209.01	209.33	208.19	209.27	209.01	209.66	208.61	208.21	208.78	208.82	208.52	208.74
212.12	211.52	212.49	211.74	212.94	211.88	211.9	211.94	212.28	213.25	211.07	212.28	212.07	210.49	212.37	211.4	212.74	212.32	210.9	211.23	211.32	210.77	212.45	212.79	212.41	211.4	213.18	212.75	211.86	211.35	211.84	212.21	211.65	211.98	211.15	212.33	211.17	211.99	210.93	211.23	210.8	210.44	211.75	211.34	211.24	212.35	212.22	212.93	211.7	212.84
199.08	199.46	198.46	198.78	198.96	199.42	198.99	199.05	199.76	199.94	199.95	199.53	197.63	200.28	198.76	199.25	199.4	199.41	198.77	198.79	199.87	199.63	200.71	199.04	199.67	198.92	198.93	198.98	199.25	199.52	199.35	199.2	199.5	199.8	199.33	198.43	198.9	199	199.31	200.02	199.41	199.13	198.88	198.23	199.56	198.78	199.12	199.26	199.66	199.47
217.8	217.11	215.82	217.49	218	216.78	216.32	216.52	215.82	215.41	216.65	216.23	216.43	217.09	217.73	217.67	217.04	216.62	216.3	217.92	216.36	216.68	217.79	216.24	217.63	216.84	217.53	218.28	217.9	217.17	217.42	217.38	216.66	216.29	216.1	216.93	217.99	217.11	216.98	216.88	216.32	216.96	217.23	216.77	217.11	215.69	217.69	216.68	217.9	217.58
200.65	201.03	199.05	201.36	201.46	201.78	199.59	200.15	200.79	200.41	201.24	200.1	201.34	200.49	200.51	200.01	200.04	200.59	200.29	200.27	200.55	199.96	200.19	200.99	198.4	198.69	199.79	199.66	200.54	199.22	200.47	200.38	200.4	199.29	199.3	199.51	199.8	199.75	201.76	200.04	200.11	200.63	200.13	199.59	201.67	200.01	199.65	200.07	200.24	200.03
209.1	207.46	208.94	208.73	209.04	208.83	208.53	208.42	207.07	208.6	209.07	209.52	208.18	208.77	209.61	207.91	208.44	208.13	210.18	208.65	209	208.81	208.35	208.19	208.03	208.38	209.31	208.87	208.61	209	208.01	210.17	208.85	209.13	208.67	208.45	208.32	207.97	208.54	208.01	207.64	208.39	209.13	209.03	207.41	208.9	208.52	208.48	207.92	209.24
203.65	202.39	203.35	203.28	202.83	202.36	203.35	203.27	203.65	203.5	203.64	202.84	203.35	202.56	204.21	202.67	203.39	202.87	204.03	202.73	203.56	202.81	203.42	202.23	203.83	203.35	203.52	203.42	203.32	203.37	203.29	203.95	203.09	203.74	203.69	204.27	203.99	203.84	203.73	204.76	203.06	203.59	203.43	202.13	204.3	202.62	203.43	202.79	203.14	203.21
217.06	216.87	217.37	216.59	216.22	216.78	217.48	217.19	216.5	217.08	216.51	216.88	217.31	216.38	217.41	216.17	217.59	218.57	216.92	217.16	215.25	216.84	216.71	217.84	217.43	217.22	218.04	217.21	217.68	217.25	217.8	216.41	217.81	217.41	217.87	217.19	217.51	217.31	216.85	216.74	218	217.27	216.16	216.81	216.99	217.25	215.98	217.36	216.93	217.17
217.09	218.1	217.26	217.7	216.86	217.53	218.28	217.04	217.55	217.42	217.26	218.5	219.38	216.47	217.82	217.88	217.53	218.05	217.63	218.32	217.57	218.3	217.39	218.9	218.42	217.37	217.98	218.25	218.27	217.1	219.06	216.98	218.85	217	218.01	217.49	216.81	217.79	217.89	217.11	218.66	217.73	217.8	218.36	217.9	217.89	217.28	217.99	217.71	218.05
204.83	204.87	204.86	204.56	205.27	204.94	204.4	204.47	204.8	205.02	205.26	204	204.18	204.53	204.78	204.77	204.02	204.49	204.5	204.13	205.36	205.17	205.5	203.79	204.93	204.27	204.81	205.44	204.22	205.44	204.77	205.46	204.51	204.46	204.15	205.84	204.6	205.15	204.4	204.88	203.66	205.29	204.53	204.63	205.38	204.89	206.14	204.1	204.87	203.89
202.19	202.58	204.17	202.6	201.9	202.68	203.39	202.51	202.67	202.84	202.9	202.94	203.41	204.11	202.56	202.14	204.08	202.62	202.71	202.45	202.56	202.54	202.88	202.04	203.79	203.36	203.85	203.32	203.34	202.81	202.35	202.74	202.4	204.1	203.1	202.9	202.84	202.95	203.39	203.29	202.81	203.94	203.84	203.85	201.74	202.7	202.85	203.71	202.82	202.9
212.65	212.29	213.28	212.78	211.78	212.54	211.59	212.72	212.73	212.61	212.31	213.76	212.26	214.19	210.94	212.35	212.6	212.59	213.07	212.93	212.44	211.72	213.65	212.35	212.9	211.96	211.83	212.22	212.24	212.61	213.29	211.39	211.46	213.02	212.68	212.89	211.31	212.1	212.74	211.83	212.92	213.28	213.63	212.08	211.5	212.4	211.92	211.64	212.55	211.68
199.17	198.71	198.29	198.38	199.26	198.17	197.3	199.1	198.88	198.95	198.87	198.46	198.57	198.81	199.17	198.25	199.61	198.7	198.02	199.26	199.34	197.73	198.57	199	198.88	198.78	197.89	198.05	198.3	198.04	198.21	198.41	198.58	199.31	198.39	198.27	198.85	198.03	199.03	198.55	198.68	198.31	198.87	198.24	198.53	199.39	197.94	198.11	198.29	198.5
208.19	206.97	208.54	207.05	207.48	207.07	207.58	206.75	207.14	207.93	206.9	208.33	207.78	207.86	208	207.63	208.45	207.45	208.65	208	208.32	208.04	207.91	208.65	207.17	207.43	207.9	207.66	208.94	208.61	208.02	207.73	207.91	208.73	207.07	208.28	207.34	208.24	206.98	207.9	208.41	207.92	207.64	206.88	207.83	207.63	207.56	207.63	207.95	207.72
209.47	209	207.93	208.45	208.48	208.83	209.98	209.08	208.93	207.65	207.56	207.99	209.29	209.88	207.44	209.39	208.94	209.1	208.6	208.14	209.28	209.2	208.43	209.82	208.77	209.25	208.18	209.1	209.13	207	209.62	208.22	209.7	209.7	209.01	209.09	208.48	209.08	209.75	210.13	208.58	209.84	209.41	209.11	208.49	208.85	209.26	208.99	208.83	208.54
202.2	203.02	200.69	202.14	201.66	202.78	201.48	201.04	202.73	202.44	202.2	203.11	202.39	202.92	202.94	202.79	203.68	203.52	201.03	203.23	202.77	202.92	202.11	202.15	201.89	201.71	201.67	203.01	203.18	202.76	203.43	202.04	202.92	202.19	202.18	203.5	203.28	201.24	203.08	202.48	202.34	203.67	201.51	203.77	203.71	204.32	202.53	204.22	202.49	201.26
207.07	206.89	207.24	206.94	208.31	207.66	207.33	207.89	208.38	208.65	207.61	207.57	208.7	207.48	208.11	206.84	208.41	208.24	206.7	206.96	207.56	207.34	206.83	206.61	207.56	207.64	208.08	207.71	207.59	206.36	206.91	208.21	207.66	208.61	207.35	208.82	207.84	207.66	206.91	207.64	207.5	207.48	206.59	207.39	207.08	208.13	208.02	207.45	207.4	206.83
211.55	211.87	211.44	212.51	211.55	211.68	212.14	212.55	211.86	211.33	212.23	211.94	211.95	211.07	211.56	211.99	211.13	211.91	212.48	211.66	212.08	213.08	210.82	210.89	211.74	211.04	212.26	212.01	211.78	211.74	211.99	211.63	211.09	211.66	211.87	211.05	211.42	212.37	212.29	212.44	212.51	211.65	211.29	210.78	210.78	211.98	211.64	211.38	211.41	213.01
204.94	204.05	204.49	205.14	205	203.56	205.28	203.11	204.54	203.98	205.46	202.83	204.44	203.25	203.21	205.32	204.68	204.26	204.74	204.96	204.57	205.99	204.95	204.57	204.66	205.42	205.64	204.43	204.18	204.45	204.26	204.52	204.34	206.03	204.41	204.83	204.81	204.34	204.62	204.56	205.58	204.58	204.4	204.1	204.65	205.43	204.67	205.19	205.08	205.17
216.2	216.74	217.54	216.38	218.4	216.87	217.13	216.85	216.82	217.31	218.18	216.66	216.12	217.48	217.04	216.9	216.83	217.38	216.41	217.54	215.97	217.48	216.46	217.48	217.37	217.98	217.63	216.76	217.82	216.8	216.92	216.69	216.62	216.89	215.99	218.24	217.07	217.05	217.16	216.62	216.85	216.78	216.24	216.29	217.68	217.13	217.44	217.38	217.81	217.57
208.53	207.66	207.96	207.17	207.15	207.59	206.3	207.05	207.25	207.57	206.76	207.39	208.13	207.19	207.67	207.81	206.94	208.01	207.91	207.8	207.92	206.54	207.36	207.55	208.62	207.29	207.76	207.49	206.64	208.19	208.04	207.41	207.69	207.52	207.99	207.03	207.27	207.94	207.88	207.61	207.57	208.06	208	207.73	207.47	207.2	208.42	207.37	208.03	207.09
207.32	207.04	207.45	207.96	207.76	207.5	206.05	207.48	207.53	207.96	208.39	207.5	208.39	207.43	206.86	207.64	207.65	206.83	207.04	207.93	206.3	208.43	207.69	207.09	208.45	208.12	208.71	207.97	206.63	207.27	207.25	207.19	208.19	209.02	208.15	207.39	208.49	206.89	208.08	208.51	208.15	207.84	207.96	208.73	207.99	207.78	206.46	208.88	208.85	208.97
198.15	198.1	198.45	197.42	197.72	198.75	198.9	199.03	199.27	199.52	198.25	198.51	198.55	198.61	198.39	198.24	198.51	198.68	198.84	198.99	198.19	198.32	199.32	197.77	199.61	198.73	198.97	198.44	198.23	198.11	197.48	199.57	199.2	199.73	199.08	198.78	198.98	197.58	199.31	199.63	198.67	198.96	199.47	198.5	199.42	199.69	197.84	198.92	199.17	198.5
203.64	203.4	203.75	202.94	202.79	201.87	202.87	203.44	203.53	202.59	202.56	202.57	203.13	204.05	203.49	203.38	203.14	203.31	202.82	203.7	202.63	202.92	204.39	204.17	203.7	204.57	203.58	203.09	203.67	204.79	203.31	203.54	202.99	202.31	202.82	202.53	203.86	202.99	202.9	202.99	204.47	203.7	202.63	204.35	203.03	203.46	202.88	203.94	203.42	203.24
206.58	207.46	207.92	207.33	207.9	207.54	207.59	208.37	207.92	208.21	208.08	207.06	207.96	208.04	206.36	206.68	207.51	207.36	207.67	206.74	207.92	208.03	207.54	207.82	208.05	207.75	207.14	208.44	206.51	207.46	207.57	207.47	207.44	208.07	206.53	207.8	208.47	208.15	207	206.87	206.69	207.48	207.47	207.53	207.23	207.51	207.29	207.37	207.66	207.7
211.43	210.75	211.72	211.93	212.14	211.9	211.15	211.09	211.12	212.35	212.37	210.44	211.6	211.13	211.95	211.61	211.56	212.31	210.77	211.09	211.1	211.63	211.48	211.98	211.3	211.26	211.52	211.47	212.01	212.11	211.77	211.35	211.62	212	211.76	211.35	210.37	211.47	212.28	212.17	211.8	212.26	210.82	211.76	210.34	211.53	211.96	211.58	212.42	211.09
203.27	202.27	202.17	201.6	201.92	201.77	202.11	203.44	203.84	201.7	201.49	202.47	203.11	202.07	202.29	202.44	202.53	203.25	201.85	203.23	201.24	202.19	201.49	202.34	202.11	201.69	202.47	203.53	202.46	202.6	202.37	203.03	202.13	201.44	202.32	202.44	201.67	201.83	201.32	201.74	201.6	202.69	203.13	202.68	201.19	202.95	202.15	202.09	200.75	201.44
203.04	202.23	202.31	203.07	201.86	203.42	203.65	203.41	203.61	203.43	202.45	203.84	202.36	203	202.73	202.35	204.25	203.59	203.86	202.59	202.73	203.3	201.73	202.57	203.3	203.76	202.86	202.85	203.16	203.07	202.71	204.94	201.51	203.8	203.63	202.26	203.09	203.38	203.72	203.02	202.98	204.19	202.39	203.48	204	202.52	202.35	202.79	203.17	202.33
199.33	200.52	200.72	200.27	200.94	200.61	199.97	201.6	200.34	198.85	200.84	200.53	200.84	200.4	200.48	200.24	200.3	199.44	200.96	200.6	200.51	199.59	200.58	202.02	200.39	200.65	200.85	200.94	200.07	199.55	200.12	200.03	199.55	201.08	199.96	200.62	200.2	200.05	199.37	200.51	200.56	200.02	199.92	200.58	199.58	199.88	201.33	200.74	201.22	201.03
212.55	211.27	211.35	211.33	211.42	211.66	211.69	212.32	212.55	211.23	211.88	211.98	211.13	211.78	211.47	212.8	212.36	211.25	212.26	212.23	211.1	211.39	212.29	211.94	211.68	212.27	212.19	211.51	211.04	210.87	211.97	211.99	212.29	211.43	211.44	211.32	211.65	211.62	210.86	211.79	211.48	211.45	211.6	212.04	211.76	211.85	212.36	211.25	210.19	212.27
217.14	217.61	217.54	217.22	217.78	217.27	217.26	217.87	216.96	217.35	216.64	217.95	216.68	217.39	216.9	217.7	215.96	217.03	216.48	217.31	217.9	216.63	217.77	217.26	216.87	216.25	217.27	216.21	217.89	216.84	216.91	217.28	216.29	217.35	217.48	216.43	216.16	216.95	217.51	217	217.75	216.84	217.35	216.92	216.8	218.08	217.62	215.97	216.12	217.78
207.39	206.01	206	206.13	205.46	205.24	205.65	206.28	206.54	206.11	206.64	206.27	207.26	205.95	206.67	206.73	206.52	205.89	207.13	207.54	207.23	204.76	206.64	206.42	206.81	205.95	206.63	206.33	206.4	206.14	206.01	206.63	208.6	205.83	206.46	205.65	206.57	206.7	208.09	207.25	206.22	207.6	205.4	207.38	206.48	206.11	207.07	206.05	206.5	206.83
211.82	212.57	211.29	212.5	210.91	212.07	211.84	212.82	210.27	210.86	210.55	210.9	211.94	211.99	211.02	211.36	212.2	211.15	211.93	211.68	212.42	210.16	211.61	210.18	211	210.66	211.48	211.11	211.11	210.74	210.92	211.68	212.13	211.71	212.45	212.43	211.27	211.91	212.12	210.8	211.2	212.21	212.3	212.4	211.4	211.04	211.41	211.01	211.81	210.74
202.46	201.2	200.89	201.74	201.1	199.91	200.77	200.24	201.16	200.03	201.64	201.5	201.31	201.54	201.28	200.86	200.94	200.92	200.84	200.7	200.67	200.77	200.23	202.09	201.34	202.02	201.25	201.33	201.52	201.24	202.4	201.18	201.98	201.52	202.77	201.05	200.67	202.49	200.47	201.8	201.84	201.89	200.8	201.14	201.82	200.54	201.33	201.22	201.15	201.76
214.01	212.45	212.4	212.45	213.63	212.57	213.67	212.67	213.06	212.89	212.22	212.62	212.49	213.2	213.89	213.14	213.52	212.63	213.13	213.66	214.19	213.14	213.26	213.52	213.6	213.9	213.21	212.89	213.34	213.19	212.94	213.13	212.93	213.11	211.53	212.76	213.87	214.73	211.4	213.93	212.8	213.36	213.62	213.15	213.62	213.1	213.46	213.05	213.05	213.36
207.84	207.19	207.94	208.29	207.15	208.78	207.56	207.46	206.75	207.92	207.44	207.82	207.43	207.16	209.15	207.67	209.03	207.32	207.35	207.51	208.33	208.07	207.05	207	208.2	208.7	207.67	207.19	207.25	207.4	206.88	207.22	208.67	207.71	207.26	209.1	207.88	208.34	207.73	207.11	208.51	207.4	207.02	207.21	207.56	207.9	206.98	207.96	207.8	208.37
205.23	205.2	205.85	203.83	205.04	205.28	204.14	204.5	203.91	204.23	205.73	204.79	205.81	204.09	205.54	205.01	204.45	204.32	205.28	204.94	203.21	205.56	205.25	204.79	205.45	204.56	204.52	204.22	205.91	205.18	204.32	204.46	204.49	205.29	203.97	205.08	205.43	204.39	205.35	205.73	204.92	206.02	204.24	205.06	202.98	204.43	205.17	205.33	204.22	204.45
216.74	217.57	216.42	217.85	217.14	216.86	217.57	217.53	217.37	217.2	216.45	216.97	216.63	218.68	216.41	215.74	216.67	216.22	216.09	217.23	216.62	217.17	216.36	217.51	216.78	215.73	216.89	217.22	216.48	216.42	216.63	216.47	218.19	216.51	216.1	216.86	217.06	218.31	216.85	217.2	216.56	216.6	216.77	216.2	217.62	216.27	217.25	217.32	217.3	217.35
203.34	203.16	204.09	204.28	203.65	204.25	203.51	203.82	203.97	203.8	204.24	203.11	203.32	203.77	203.94	203.47	204.1	204.68	204.29	204.14	203.16	203.9	204.42	204.74	203.47	204.03	204.03	203.51	203.69	202.65	203.52	203.12	204.4	203.47	203.31	204.72	203.62	203.92	203.48	203.95	203.35	203.3	203.98	202.96	203.18	203.14	204.09	202.62	202.85	202.22
203.47	203.43	202.48	203.32	204.18	203.77	203.79	203.01	204.09	204.11	203.83	203.61	204.11	202.95	204.27	203.87	203.48	203.74	204.13	202.66	203.26	203.14	203.58	203.36	203.84	203.44	204.86	203.66	202.71	203.93	203.71	203.34	204.41	203.39	204.28	202.64	203.41	203.09	204.53	204.26	202.43	203.43	203.85	203.86	203.56	203.91	203.64	203.74	203.85	203.47
206.71	206.44	207.9	205.48	206.18	206.2	206.27	206.68	206.84	205.75	205.7	206.63	205.21	206.02	206.86	205.66	206.54	206.21	206.21	206.24	205.93	206.02	207.42	205.98	206.96	206.37	206.55	206.22	205.93	206.47	205.89	207.05	207.08	206.45	206.91	206.77	206.35	206.09	207.45	205.72	205.63	206.01	206.05	206.57	205.52	206.84	206.47	206.48	206.33	207.41
212.35	211.15	211.88	211	211.91	212.13	211.19	210.53	211.94	211.77	210.55	212.07	210.99	210.3	212.26	212.09	211.23	210.99	212.93	211.78	210.89	211.16	211.69	212.63	211.05	210.69	211.24	211.41	212.11	211.08	211.2	210.94	211.42	211.49	211.76	211.3	211.33	211.54	211.3	211.45	211.16	213.08	211.61	210.69	211.58	211.16	212.14	211.94	211.39	211.95
200.27	200.64	200.14	200.06	200.07	201.33	199.49	200.13	201.38	200.81	200.47	200.95	200.05	199.16	199.46	200.48	200.26	199.96	199.98	201.66	200.26	199.66	199.77	199.16	200.87	200.63	200.15	200.41	199.15	199.83	199.75	201.1	199.51	200.38	200.69	200.63	200.85	200.2	200.05	201.2	199.87	199.58	200.03	200.9	200.62	200.67	200.3	200.12	200.36	198.61
199.41	199.36	198.61	200.32	199.52	199.66	199.53	200.01	200.75	199.42	199.14	200.61	199.82	199.28	199.14	199.34	200.22	200.39	199.19	200.21	199.16	200.02	199.79	200.3	199.64	198.88	198.47	199.65	200.21	200.47	199.15	199.2	199.73	199.53	199.51	199.67	200.59	199.54	198.6	199.91	199.6	198.98	200	199.61	199.56	201.14	200.44	199.58	199.59	199.55
208.8	208.8	208.73	207.83	209.17	208.19	208.42	208.17	207.83	208.28	208.54	209.65	208.09	208.77	208.88	209.8	208.63	208.64	208.73	208.34	209.56	208.8	208.41	208.22	208.23	208.15	209	208.64	208.41	208.49	207.13	208.82	208.58	208.7	209.61	208.89	209.65	209.09	207.97	208.19	207.44	208.43	208.14	209.13	208.72	208.62	207.98	208.34	208.8	208.83
206.42	206.87	206.92	206.89	205.85	205.47	207.29	204.55	206.1	207.17	207.01	206.49	205.88	207.22	207.17	206.11	206.23	207.1	206.48	206.81	206.85	206.63	206.7	206.68	205.97	206.83	206.07	205.98	206.45	205.84	205.74	206.05	205.6	206.82	205.76	207.34	206.84	206.49	205.92	205.45	207.8	205.48	205.46	207.18	206.52	207.11	205.84	205.51	206.25	206.3
207.95	208.56	209.35	208.46	208.47	209.67	208.72	208.23	207.54	207.82	208.39	207.98	208.91	208.5	208.13	208.19	208.16	208.43	208.72	209.92	209.39	207.94	207.72	207.89	208.56	208.58	208.36	208.99	208.22	208.88	207.58	209.03	209.31	208.49	209	208.26	209.5	209.79	207.77	208.69	208.65	207.56	208.07	209.07	208.51	208.11	208.81	208.19	209.2	209.28
194.91	194.57	194.38	194.26	196.7	194.83	194.97	195.68	194.93	195.95	195.19	195.41	194.71	194.97	195.99	195.3	194.78	196.9	195.98	196.03	195.45	194.16	195.38	194.98	196.59	195.73	195.66	195.63	195.06	195.04	195.33	195.33	195.82	194.11	195.63	195.21	195.74	194.67	194.47	195.76	194.52	196.2	195.19	196.05	196.58	195.95	194.15	194.59	195.6	194.3
205	205.76	204.44	204.46	205.38	204.19	204.17	205.38	204.63	204.96	203.66	204.92	205.21	205.67	205.6	204.12	204.12	205.8	204.28	205.14	204.42	205.64	205.19	205.33	204.94	204.97	204.22	205.32	203.71	204.16	203.96	204.54	205.3	204.72	203.8	206.02	205.08	204.29	204.33	204.44	203.96	205.25	204.74	204.69	203.88	204.59	204.11	205.52	204.3	205.42
207.72	208.41	208.04	207.9	207.7	207.35	206.19	207.13	207.82	207.03	208.01	206.83	208.4	207.71	207.65	208.41	208.15	209.09	208.33	208.3	208.16	207.44	208.38	207.04	208.05	208.86	207.78	207.98	207.89	207.92	207.43	206.4	208.07	208.83	207.31	208.71	207.53	207.84	207.85	208.1	208.34	207.89	207.71	207.29	207.29	208.21	207.11	208.68	207.57	207.91
206.22	206.2	206.62	206.34	204.63	207.05	206.48	206.95	207.34	206.08	206.92	205.12	205.46	205.79	206.52	206.11	206.27	207.35	205.83	207.38	206.23	207.99	207.25	205.89	205.54	206.6	205.97	205.53	206.17	206.25	205.78	206.04	206.55	206.92	205.82	206.32	205.86	205.45	206.46	206.51	206.51	205.69	207.28	206.21	206.29	206.96	206.16	205.83	206.81	206.38
201.52	201.85	201.16	200.58	200.63	200.3	199.98	199.43	200.5	201.1	199.94	199.77	200.03	201.36	200.28	199.69	201.24	199.91	199.7	199.87	201.66	200.82	201.47	199.91	199.54	200.46	199.77	200.46	200.08	200.48	201.09	200.83	201.36	200.09	200.39	199.63	200.13	200.08	200.87	201.11	199.69	201.32	200.68	201.15	199.78	201.18	200.32	200.93	200.65	200.03
204.91	205.42	206.14	205.46	206.19	205.05	205.8	207.19	207.26	206.81	206.11	206.76	206.1	206.05	207.51	206.5	206.89	207.02	205.84	206.17	206.86	205.78	207.4	206.71	205.16	207.59	205.44	205.96	206.78	206.7	206.83	205.97	206.56	206.44	206.03	205.81	206.79	206.81	205.95	206.76	206.91	206.55	206.76	206.46	206.18	207.13	204.95	207.43	206.64	206.8
203.69	204.54	203.11	203.9	203.45	203.55	201.48	203.75	203.99	204.18	203.79	204.05	204.75	203.62	204.42	203.34	201.9	203.18	203.27	202.99	204.49	204.35	203.71	204.17	202.47	202.83	202.39	203.41	203.58	203.96	204.25	202.89	203.34	203.34	203.29	204.01	203.42	202.56	203.74	202.26	203.45	204.69	203.56	202.23	203.55	203.51	203.62	204.58	203.44	203.17
200.73	199.99	200.32	200.52	200.47	201	199.84	199.09	200.44	201.25	201.07	200.36	199.94	201.44	199.78	199.17	200.32	201.55	200.53	201.4	199.86	200.72	200.48	200.65	201.23	199.95	200.79	200.13	200.33	200.35	199.92	200.56	200.26	200.87	200.72	201.05	200.96	200.27	199.38	200.36	200.13	199.7	202.55	199.86	201.15	200.58	200.96	200.75	200.15	201.1
207.65	207.89	208.75	208.03	208.59	206.96	207.53	208.08	207.24	206.97	209.19	207.99	207.7	206.08	207.49	208.23	207.33	206.65	208.12	208.63	209.54	208.1	209.4	206.95	208.22	207.36	207.57	207.5	206.81	207.69	208.24	207.14	208.16	207.37	207.63	208.12	207.23	207.87	208.6	206.74	206.73	208.83	207.46	208.5	208.91	207.88	208.15	207.76	207.43	208.02
217.28	216.76	217.09	216.7	218.26	217.06	216.55	218.3	217.56	217.66	217.06	216.4	217.1	216.9	217.16	216.62	217.37	217.85	217.22	217.27	217.68	217.05	216.28	216.31	216.99	217.03	216	217.11	216.26	216.34	217.59	216.58	218.42	216.92	216.05	216.56	217.81	217.09	216.7	217	216.32	216.48	215.59	216.42	216.49	216.76	217.95	216.94	217.08	218.01
205.7	205.08	205.18	204.52	204.52	205.02	204.84	204.78	204.56	203.73	204.51	205.65	204.75	205.73	204.66	204.83	205.53	205.25	204.77	204.81	204.88	204.96	204.57	203.7	205.39	204.49	204.88	205.57	205.25	203.98	205.4	203.37	204.12	205.11	203.37	205.81	205.11	205.32	203.92	204.07	204.72	205.24	205.38	204.94	203.87	204.92	204.15	204.13	204.59	204.01
199.76	199.5	199.74	200.45	199.34	200.46	201.93	199.86	199.58	199.98	200.23	200.5	200.19	199.31	201.31	199.7	199.7	200.19	199.84	199.03	200.38	200.79	199.38	200.44	200.24	200.85	198.82	199.84	200.64	199.16	201.32	199.91	201.23	200.84	198.11	201.21	199.83	199.54	200.13	198.36	200.9	199.65	200.38	200.64	200.84	200.27	199.58	202.05	201.33	199.78
203.48	203.26	203.56	202.41	204.46	203.46	202.54	204.14	203.58	203.44	204.22	203.77	202.41	203.23	202.64	201.88	203.55	202.11	203.94	203.74	203.6	203.99	202.4	203.25	202.92	204	204.4	204.2	203.17	204.43	202.87	203.27	203.24	202.8	203.98	203.01	203.3	203.71	204.82	205.04	204.51	203.16	202.8	202.26	204.32	203.9	203.41	202.69	202.41	202.77
217.79	217.23	217.05	217.57	217.74	216.79	217.07	218.12	216.21	217.9	216.48	217.16	216.79	217.9	216.95	217.84	216.04	218.07	217.4	215.99	217.69	217.77	216.73	217.15	217.12	216.84	216.51	216.05	216.95	217.97	217.61	217.51	218.07	217.1	216.3	217.45	218.18	216.28	216.47	217.29	216.35	216.09	217.6	217.52	216.54	218.27	217.54	217.38	217.88	216.67
200.48	199.76	199.67	199.9	198.96	199.26	200.06	199.33	198.88	200.36	200.25	198.82	199.53	199.06	198.83	199.26	199.37	200.13	199.87	199.51	198.24	200	198.88	200.24	199.88	199.88	200.48	199.09	198.93	199.54	198.8	200.86	197.92	199.34	199.15	199.07	198.65	199.91	199.26	199.41	198.48	199.91	199.93	199.31	199.29	199.99	200.19	198.73	200.38	200.25
204.93	205.59	205.82	206.11	205.82	205.14	206.63	205.03	205.46	204.58	205.53	205.52	205.58	206.05	206.62	205.61	205.82	205.63	204.47	205.42	205.32	205.65	206.25	206.03	206.07	205.84	205.52	205.39	205.28	206.09	206.41	205.95	206.74	205.08	206.71	205.41	206.11	205.38	204.8	206.12	205.58	205.7	205	205.15	206.44	204.56	206.71	206	205.19	204.53
203.86	204.16	204.36	203.65	203.64	203.28	204.18	203.51	204.69	204.05	204.27	203.12	204.44	203.52	203.36	203.7	203.59	202.18	203.57	203.79	203.41	203.83	204.93	202.17	203.98	202.83	203.3	204.45	203.4	204.31	203.37	203.95	202.15	204.04	202.85	203.76	202.67	204.69	203.61	204.29	203.42	203.26	203.46	202.57	203.77	203.86	204.45	204.75	203.13	202.29
202.11	202.21	201.53	202.63	202.54	202.55	203.2	202.25	202.83	202.96	202.88	202.86	201.53	202.15	201.93	202.88	201.52	201.71	203.32	202.93	201.38	201.88	202.73	203.23	203.09	202.25	202.86	202.92	201.53	202.17	203.92	202.83	203.89	202.46	202.92	202.73	202.92	203.7	201.98	201.42	203.23	202.48	202.11	202.22	202.36	201.64	202.74	202.87	203.18	202.53
202.97	203.09	204.73	203.3	202.86	203.4	204.05	203.33	203.85	203.4	204.23	203.25	202.76	203.1	203.43	203.52	202.71	203.97	203.4	203.15	203.18	203.94	202.57	203.6	204.37	203.81	203.54	203.53	204.1	203.96	203.71	203.22	204.32	204.34	203.99	203.72	203.93	204	205.05	203.85	204.19	203.75	204.1	202.83	203.79	204.03	204.11	203.6	204.54	203.47
198.87	198.94	199.03	199.05	199.98	199.04	198.79	199.04	200.15	199.66	199.51	199.41	200.1	199.01	200.06	198.83	200.51	200.28	199.42	200.22	199.49	198.02	198.81	199.26	199.41	199	200.01	200.03	198.77	198.87	199.29	200.23	198.29	199.41	199.82	199.52	199.26	200.26	199.75	200.47	199.56	200.49	199.66	199.4	199.32	198.54	197.76	198.39	198.52	199.27
212.41	212.44	211.54	212.64	211.35	211.93	213.11	212.61	212.79	211.44	209.85	211.5	211	212.07	212.6	211.07	213.09	211.91	211.12	211.81	210.44	211.54	211.68	211.22	211.55	211.1	212.05	212.23	213.35	212.7	211.87	211.49	211.12	212.22	211.82	211.6	211.64	213.02	210.81	211.21	211.03	211.1	211.12	211.63	213.07	212.64	210.96	212.15	210.6	210.99
208.16	207.27	207.39	207.11	207.48	208.04	207.34	207.64	207.78	207.93	207.91	206.88	207.77	207.93	207.9	207.71	208.75	207.74	207.68	207.87	208.55	207.32	207.69	207.74	208.32	208.17	207.92	207.21	206.4	208.01	207.6	208.11	207.74	206.51	207.2	207.44	207.73	207.13	207.5	207.74	208.04	206.33	208.62	208.51	208	208.44	207.2	208.97	206.99	208.31
203.52	203.69	203.16	202.99	203.63	203.53	204.24	203.86	202.4	203.54	203.17	203.83	204.13	202.86	203.76	202.97	203.69	204.24	202.98	202.88	202.69	204.23	203.16	202.91	203.22	204.09	203.96	202.78	204.17	203.37	203	203.16	202.63	205.06	203.31	203.33	203	203.14	204.19	204.39	204.04	203.12	204.67	204.53	203.02	202.44	203.21	203.43	204.79	202.85
211.35	212.52	212.07	212.49	212.16	212.19	213.55	212.25	211.58	212.42	210.58	211.7	212.66	211.93	212.37	212.3	212.23	212.26	213.46	211.69	212	211.54	212.6	211.79	213.43	212.98	213.73	212.18	211.87	212.49	211.92	212.94	212.16	212.86	213.08	213.11	212.82	212.3	212.9	211.98	212.36	212.04	212.52	213.54	212.55	212	212.77	212.79	212.75	212.59
208.87	207.9	208.47	208.18	207.13	207.1	207.45	208.34	209.16	207.55	207.52	207.64	207.94	207.83	206.54	207.98	207.89	207.59	208.35	207.25	207.26	208.5	207.14	207.55	207.47	206.81	207.27	207.85	206.6	207.18	206.29	207.86	207.22	207.27	207.42	207.68	206.68	207.3	208.03	208.06	207.03	207.94	208.45	208.17	207.06	207.88	208.12	207.39	205.89	207.69
199.25	200.19	200.66	200.85	200.76	200.14	199.22	201.06	199.53	199.24	200.7	200.5	200.45	200.72	200.07	199.33	200.62	200.09	200.22	199.96	200.2	200.15	200.45	199.69	200.01	199.87	200.82	200	200.16	201.65	199.68	200.47	199.76	200.12	201.56	201.06	200.97	199.7	199.73	200.29	200.89	200.57	199.8	200.79	200.22	201.17	199.86	200.56	200.96	201.58
211.36	211.59	212.32	211.95	211.68	211.96	211.4	211	212.01	211.43	211.49	211.38	212.33	213.17	211.57	212.43	211.71	210.76	210.14	211.08	211.44	211.15	211.5	212.09	211.58	211.85	211.37	210.97	212	212.01	211.69	212.11	211.56	211.14	211.21	211.04	212.13	212.3	211.79	211.48	212.15	211.6	211.51	211.31	212.02	211.2	211.29	211.11	211.84	212.47
212.37	210.65	210.6	212.18	211.77	212.68	211.42	212.08	212.15	212.25	212.27	211.28	210.68	212.95	211.65	212.53	211.03	211.73	211.37	211.11	211.58	212.49	211.63	211.77	211.05	211.24	211.9	212.19	213.2	212.14	212.24	211.78	212.19	212.23	212.47	211.31	212.11	212	212.97	212.11	212.65	211.91	211.08	211.6	212.43	211.13	212.39	212.22	211.78	211.07
194.97	194.72	195.35	194.85	194.72	195.06	196.35	195.52	194.96	195.35	195.13	194.95	195.9	195.12	196.66	194.88	195.13	195.54	193.76	194.55	195.53	195.13	194.81	194.51	194.67	195.32	195.23	195.64	195.12	196.96	194.29	194.92	194.51	194.84	195.05	196.21	194.38	195.15	194.19	195.48	195.52	195.8	195.23	195.59	196.25	196.05	195.32	195.4	195.16	195.22
211.53	211.62	211.45	211.56	211.06	211.84	212.17	211.86	210.43	212.08	211.01	212	212.33	211.33	211.91	211.79	211.18	211.71	210.98	212.41	212.43	212.02	210.48	211.31	211.57	211.6	212.21	212.44	211.92	211.17	210.93	211.37	211.9	211.58	211.44	211	210.86	211.03	211.94	211.67	210.6	211.76	211.64	211.11	212.14	211.68	212.57	210.46	211.26	212.04
199.68	199.14	199.35	200.15	198.73	198.74	199.44	199.44	199.61	199.87	199.27	199.06	199.93	201.03	200.6	199.89	199.9	201.43	200.76	199.71	199.63	198.83	199.83	200.42	199.62	199.8	200.05	199.29	198.59	197.9	199.4	199.34	199.3	200.44	200.38	200.3	199.5	199.17	200.25	200.07	199.01	200.49	198.89	200.01	199.75	199.22	199.51	198.52	199.56	199.7
200.92	201.55	199.74	200.86	200.75	200.98	201.36	200.95	202.03	201.01	202.3	200.85	202.34	201.68	200.79	201.97	200.76	201.37	200.46	201.73	201.56	201.45	201.7	201.16	201.72	200.8	199.35	202.2	200.74	201.5	201.8	201.39	199.79	200.66	200.99	201.52	201.86	202.13	201.01	201.4	201.38	200.93	201.5	200.93	201.92	201.21	200.21	202.18	201.36	200.24
201.25	199.44	200.44	200.9	200.77	201.55	199.72	200.63	200.19	199.95	200.98	200.85	200.54	200.49	199.59	199.73	200.03	200.7	201	200.64	200.58	200.56	199.82	201.09	200.58	200.24	199.83	200.35	200.04	200.21	200.43	201.81	201	200.6	199.38	199.59	201.09	200.41	199.97	200.48	200.45	201.67	200.02	200.34	200.36	199.85	200.83	199.45	200.53	199.84
212.13	213.63	212.48	213.38	212.56	212.3	213.07	212.72	213.37	212.03	212.27	212.53	213.74	212.53	212.65	212.46	212.13	212.12	212.72	212.3	212.21	212.51	212.82	212.83	212.62	212.75	213.67	213.39	212.76	211.84	214.11	212.24	213.99	211.94	213.26	211.97	212.49	213.08	213.28	213.1	212.76	212.62	212.79	212.55	213.46	212.51	212.46	213.26	212.73	212.36
204.05	203.82	202.96	203.86	202.96	203.7	202.83	202.16	203.7	203.48	202.81	204.27	204.42	202.94	203.8	204.04	203.9	203.85	203.51	201.81	203.08	203.42	202.97	203.1	202.97	203.2	203.04	203.88	202.79	202.63	204.03	203.09	203.09	202.64	203.39	203.37	203.7	203.4	203.08	203.15	204.04	203.06	202.28	202.01	204.62	204.02	203.28	203.88	202.98	202.48
202.79	203.25	202.75	201.77	203.56	203.29	203.43	202.85	203.72	202.81	203.29	202.99	202.29	203.51	202.94	204.02	203	201.54	203.11	202.91	203.53	202.85	202.45	203.16	203.19	203.06	203.55	204.03	203.24	203.54	202.98	203.49	202.73	202.57	204.22	203.28	203.66	203.26	203.18	203.83	203.05	202.81	202.88	203.52	202.54	203.09	203.12	203.62	203.4	202.75
217.61	218.27	218.44	217.04	219.01	217.73	219.24	218	217.07	217.14	218.48	218.7	216.88	217.23	218.33	217.96	217.3	217.25	217.22	217.6	217.01	216.97	218.42	218.49	216.87	218.21	217.72	217.44	216.98	218.04	216.79	217.87	217.47	218.12	218.16	217.65	218.49	219.45	217.3	216.17	216.74	217.47	217.33	217.87	218.46	217.97	218.55	217.82	217.45	218.63
209.13	208.54	209.6	209.17	209.27	210.11	209.17	211.49	209.39	209.27	209.08	208.89	208.86	208.06	208.82	208.35	209.25	209.67	209.78	208.94	208.45	210.18	208.8	209.53	209.08	209.13	209.63	208.82	209.44	210.25	209.42	209.83	208.73	210.87	210.19	209.25	209.51	209.27	208.33	209.02	209.56	208.94	209.85	208.83	209.13	210.05	210.22	210.65	209.16	209.77
203.6	202.95	203.61	201.07	202.77	202.94	201.94	203.14	204.18	202.73	203.99	204.49	202.85	203.34	204.55	203.22	203.61	203.03	204	202.26	202.57	203.5	204.47	203.49	203.5	203.79	203.35	202.69	203.57	203.24	202.61	203.27	203.95	202.97	204.52	203.28	203.83	203.04	203.22	203.56	203.98	202.88	203.17	203.43	203.97	202.2	202.4	203.95	201.79	202.39
212.01	211.38	211.63	212.2	211.95	212.72	211.2	210.17	212.39	210.1	212.44	211.01	211.86	210.48	211.64	212.91	211.97	212.54	210.58	212.3	211.36	211.76	212.3	213.33	211.01	211.5	211.26	212.96	212.37	212.15	211.37	211.3	212.37	212.07	210.85	211.58	211.34	211.58	211.87	212.09	212.11	211.53	212.35	211.56	212.15	211.55	211.25	211.79	210.6	211.42
217.01	218.04	216.33	217.11	217.51	217.2	217.33	216.91	217.03	218	217.26	217.33	216.83	215.69	216.46	216.6	216.98	216.7	216.91	217.1	217.43	218.04	216.15	216.13	217.28	216.38	216.49	217.69	218.21	216.5	216.46	217.04	217.2	217.21	216.47	218.31	216.8	216.85	216.66	215.22	218.21	217.82	215.41	218.63	216.55	217.7	216.8	216.85	217.66	217.15
216.3	217.13	216.98	217.32	216.58	216.5	216.8	218.1	217.17	216.75	217.45	217.07	216.55	217.41	217.99	217.45	216.87	216.97	218.68	217.22	216.15	216.93	216.37	216.5	216.86	215.81	217.32	217.36	216.09	218.18	216.98	216.38	217.41	216.48	217.43	217.58	217.73	216.93	217.02	216.19	217.51	217.31	216.92	216.77	217.3	217.26	217.17	216.28	217	218.05
198.02	199.21	199.11	198.38	198.33	199.55	198.06	200.05	198.21	198.63	198.55	198.54	198.82	199.37	199.03	198.73	199.46	198.2	199.72	198.06	198.57	198.67	198.65	197.74	198.38	198.73	198.31	198.63	198.58	198.23	199.05	199.35	199.11	198.75	198.51	198.15	198.27	198.93	198.06	199.29	198.46	198.3	198.02	198.1	198.48	200.13	199.14	198.96	198.9	198.78
207.51	207.81	207.45	206.86	208.42	207.47	207.96	207.42	208.34	207.76	207.81	208.6	207.67	207.82	208.79	208.03	207.16	207.24	206.32	208.6	207.7	207.32	208.67	207.59	207.23	207.81	207.59	207.83	208.46	207.65	207.89	207.38	208.76	207.73	206.54	207.54	207.52	208.56	208.01	208.12	209.34	207.25	208.76	209.01	208.61	207.17	207.26	206.88	207.55	207.77
200.24	199.71	200.26	200.34	200.38	199.94	201.82	199.78	201.21	199.97	200.7	200.73	200.95	200.16	200.85	200.31	199.65	199.73	199.76	200.39	199.42	200.82	199.88	200.79	200.12	200.15	201.12	200.28	201.12	200.36	199.66	201.41	199.75	200.06	200.7	200.28	201.22	200.24	200.49	199.4	200.64	200.16	200.57	200.82	200.38	200.44	200.77	199.97	199.99	201.12
206.63	205.97	206.18	207.14	205.58	205.17	205.78	205.59	206.23	206.06	207.04	206.11	207.72	205.68	205.94	205.79	206.5	206.05	206.58	206.68	206.86	206.61	206.16	205.86	206.78	206.15	206.69	205.66	205.58	206.01	206.75	207.27	206.35	207.41	207.14	206.9	206.44	205.25	207.15	206.22	206.17	206.6	205.86	206.73	206.64	206.18	206.57	205.69	205.89	206.35
204.45	204.65	203.4	203.83	204.07	204.03	203.89	203.55	203.57	203.51	204.11	203.67	203.59	203.14	204.22	204.59	204.01	203.22	203.65	204.6	203.27	203.37	204.02	203.63	203.91	203.29	202.47	204.34	201.77	203.97	204.59	203.12	203.44	203.81	204.64	202.86	202.95	203.18	203.63	203.11	203.79	203.85	204.34	203.34	204.3	205.05	203.7	204.37	203.97	203.32
207.15	208.5	206.55	206.94	207.14	208.9	207.36	207.79	206.6	208.1	207.49	207.71	208.28	207.12	207.23	207.92	207.56	207.74	206.95	208.45	207.69	207.1	207.45	207.76	207.31	208.84	208.04	206.78	208	207.67	207.43	206.6	208.43	207.64	206.22	207.77	207.23	207.26	207.64	207.42	207.39	207.33	207.97	207.64	207.2	208.87	207.23	207.21	207.62	207.47
216.94	217.87	216.72	216.22	215.85	217.94	217.09	217	218.29	217.34	217.21	216.94	216.24	216.87	217.22	215.96	216.48	216.92	216.43	218.03	216.75	216.55	217.8	216.39	216.91	217.99	217.98	217.17	217.38	217.03	216.06	216.51	217.66	216.08	217.7	217.53	217.17	216.63	216.26	217.21	217.19	217.15	216.1	218.1	217.64	218.18	215.34	218.08	216.77	217.15
208.56	207.65	208.53	208.58	208.25	207.91	208.34	208.71	208.36	208.42	208.2	208.42	208.1	208.51	208.69	207.95	208.61	207.51	208.28	208.54	208.59	208.7	209.03	209.07	208.51	207.69	207.57	208.38	207.75	207.65	208.26	208.08	208.03	208.15	207.67	208.64	208.27	208.87	207.43	208.72	208.21	209.09	208.57	208.7	208.92	208.4	208.66	208.74	208.86	208.67
208.92	208.63	208.41	209.52	208.46	208.48	208.27	208.65	208.83	208.04	208.67	208.74	207.58	209.42	208.78	209.15	207.96	207.94	208.74	209.25	209.02	208.43	209.06	208.78	208.54	208.73	208.52	208.18	208.51	208.64	209.54	208.58	207.54	208.32	208.78	207.98	209.08	208.68	208.12	208.82	208.2	208.32	208.32	207.92	208.07	209.82	208.78	208.81	208.42	210.2
205.16	204.74	204.08	203.59	203.19	204.07	203.41	204.67	204.25	203.26	204.28	204.07	203.38	204.46	205.73	203.16	204.46	203.43	203.82	203.65	204.83	204.06	203.29	203.7	204.04	204.2	203.29	203.53	203.84	203.08	203.5	204.5	204.13	203.3	203.23	204.18	204.49	204.31	203.4	204.65	204.58	205.26	203.05	203.34	205.2	203.46	204.59	205.24	203.83	204.62
203.63	202.5	202.66	203.26	202.7	201.81	203.66	202.81	201.27	202.44	201.86	203.22	202.22	202.87	202.19	203.72	203.42	203.2	202.92	202.83	202.18	202.65	203.14	201.87	202.1	202.08	202.51	202.34	202.74	201.74	202.46	203.49	201.14	202.65	201.92	201.4	202.5	202.15	203.24	203.34	202.01	203.41	203.59	202.53	203.72	201.73	202.92	203.35	202.48	203.43
204.8	205.33	203.68	203.73	204.23	204.68	203.46	203.88	205.23	203.62	203.84	204.22	203.83	204.35	203.97	203.61	202.72	203.65	203.64	203.73	205.53	203.28	204.21	204.6	202.95	203.21	204.27	202.89	204.06	204.49	205.23	205.68	205	203.59	204.22	203.71	204.04	202.72	204.85	203.76	204.07	203.52	203.75	203.08	203.56	203.15	203.81	202.73	204.32	204.22
202.12	202.28	202.57	202.02	203.73	203.09	201.22	203.35	203.45	203.21	202.93	202.35	201.87	203.26	202.75	202.5	202.65	202.55	202.44	202.42	203.43	203.68	201.78	202.77	202.92	202.85	201.46	202.36	202.92	203.77	201.45	201.8	203.63	203.76	203.68	201.87	202.84	202.54	203.51	202.81	202.28	202.91	203.34	202.44	201.64	203.17	202.21	202.42	202.5	202.62
203.09	203.13	203.55	203.09	202.51	203.93	203.85	203.21	203.46	203.94	203.33	202.52	202.5	203.35	202.8	203.7	203.92	203.06	204.08	203.55	203.9	203.19	203.31	203.69	203.61	202.89	202.77	202.58	202.73	203.96	203.99	204.32	203.82	203.09	202.81	203.02	203.87	203.24	203.76	203.18	203.13	203.89	203.6	203.8	203.77	202.91	202.09	203.87	202.91	204.11
208.09	208.54	208.62	208.06	209.3	209.76	208.08	208.03	207.53	209.34	208.37	207.97	207.98	208.86	207.47	209.54	208.6	208.22	207.66	207.72	208.79	208.65	209.02	208	208.86	208.03	208.38	208.36	209.13	209.46	208.16	208.56	208.56	208.3	208.56	207.57	208.21	208.32	208.61	208.23	208.84	208.95	208.48	208.02	208.16	208.87	209.88	208.81	206.99	209.49
206.84	206.38	207.23	207.29	206.21	206.7	206.24	206.35	205.65	206.91	206.06	206.54	206.32	206.21	208.16	207.04	205.71	206.42	206.02	206.68	207.33	206.5	206.91	206.12	206.78	206.82	205.23	206.45	208.42	205.79	207.75	206.51	206.89	206.83	206.34	205.17	206.4	205.46	206.69	206.83	207.58	206.08	206.14	207.47	207.34	206.26	206.5	206.98	207.15	207.21
209.39	208.41	209.06	208.86	208.75	209	208.74	209.44	208.73	209.33	209.49	208.87	208.56	208.07	208.3	209.33	209.4	208.89	207.83	208.47	208.95	208.82	208.82	209.76	208.37	208.16	207.92	209.45	208.83	207.23	208.72	207.57	209.47	208.34	208.86	209.9	209.25	208.37	209.98	207.34	208.62	209.89	208.56	208.53	208.82	209.23	207.83	208.51	209.17	209.05
208.85	209.75	208.89	209.5	208.51	207.52	209.61	209.23	208.75	208.38	208.73	209.44	208.92	208.89	208.08	208.69	209.9	209.67	208.4	208.81	208.32	208.83	209.06	208.7	208.85	210.05	208.92	207.93	209.54	208.17	209.6	210.3	208.34	209.24	208.28	209.28	209.43	208.57	207.92	208.21	207.38	208.9	208.35	208	209.44	208.55	208.83	209.33	208.07	208.43
194.95	194.65	193.54	193.87	194.28	193.84	194.42	194.79	194.07	194.33	194.91	194.29	194.53	193.4	194.92	193.67	193.72	194.55	194.61	194.15	194.91	194.38	193.05	194.9	193.96	195.22	194.16	193.7	194.36	194.11	194.04	194.07	192.84	193.69	194.59	194.08	194.55	194.35	193.55	194.57	194.4	195.03	195.41	194.41	193.88	194.38	193.68	194.25	194.35	195.25
201.42	200.67	200.93	201	201.62	200.27	200.3	200.84	200.25	201.55	201.27	202.58	201.95	201.44	201.15	201.92	200.64	200.78	200.83	201.98	199.91	201.27	202.09	200.7	199.81	202.25	201.5	200.35	201.32	200.92	201.68	200.72	201.09	202.14	201.05	202.21	201.03	200.51	200.45	201.14	200.95	201.87	200.97	200.74	201.55	200.98	201.58	200.76	201.01	200.17
204.31	203.79	203.95	205.06	204.04	204.42	202.27	204.25	205.01	203.42	204.56	204.49	204.28	202.77	204.35	204.05	204.2	204.66	203.53	203.58	203.81	204.54	204.17	204.66	204.22	204.07	203.59	204.64	203.93	203.83	204.21	204.32	203.51	203.74	204.36	204.63	203.16	202.86	203.04	203.88	203.75	204.49	204.58	205.12	204.14	204.62	202.87	203.7	203.85	204.1
209.55	209.71	207.9	208.6	209.95	207.48	209.33	209.29	208.73	210.2	208.79	209.58	209.6	209.88	209.44	209.26	207.63	209.29	208.63	209.05	209.17	209.99	209.75	210.05	208.98	208.8	210.54	209.39	209.12	209.31	210.56	208.89	210.7	209.91	210.71	208.68	209.69	208.87	209.27	210.2	209.5	208.79	209.66	211.11	209.43	209.46	209.53	209.35	211.02	210.2
217.46	218.6	216.91	217.64	218.65	217.82	218.31	217.11	215.95	218.11	218.08	217.75	217.68	217.98	217.92	218.63	217.34	219.32	217.65	218.16	217.97	218.19	217.82	218.05	218.23	217.53	218.4	217.43	218.53	216.89	217.64	217.39	217.89	218	217.72	219.01	217.85	216.91	217.9	217.35	218.67	218.46	218.26	218.53	217.75	216.95	217.43	217.77	217.6	218.23
209.18	210.83	209.61	210.26	209.32	209.89	209.97	208.75	208.45	209.44	209.64	209.38	210.8	209.16	209.37	208.59	209.04	209.51	209.08	209.78	208.82	208.11	209.13	209.54	209.86	209.82	210.18	209.84	208.37	209.7	209.49	209.73	209.33	209.69	209.5	208.71	209.91	209.44	209.4	209.13	208.91	209.19	209.74	209.66	210.33	208.83	209.71	209.27	210.05	209.87
212.91	211.93	211.96	212.62	212.3	212.23	212.34	213.8	213.3	211.94	211.94	210.76	211.67	213.04	212.65	213.76	211.91	212.96	212.48	212.51	212.39	212.05	211.83	212.18	213.09	212.42	213.15	212.5	211.87	212	212.9	212.94	212.95	213.26	212.5	212.66	212.11	213.63	211.35	211.64	213.08	212.63	211.61	211.17	212.25	212.06	212.06	213.04	213.16	211.94
217.34	217.18	217.63	218.25	216.85	217.05	217.73	218.01	217.8	217.23	218.22	218.39	218.09	218.14	218.3	217.85	218.38	217.67	217.01	217.98	218.3	218.19	217.65	216.32	218.32	218.4	217.95	217.88	218.12	217.6	217.57	217.84	217.25	217.31	218.02	217.63	218.1	218.85	218.24	218.64	217.17	217.28	218.33	217.55	217.28	217.47	217.17	216.88	218.27	216.43
215.94	216.67	217.31	216.28	216.62	217.13	217.04	217.19	217.75	217.21	216.93	216.31	216.48	216.89	216.05	217.85	216.08	218.15	216.87	216.27	217.85	216.74	216.09	217.06	218.13	216.72	216.92	216.29	217.1	217.14	216.5	217.34	215.74	216.83	216.46	217.68	217.46	217.71	217.89	217.07	217.15	216.33	215.54	218.33	217.68	218.45	217.95	217.9	216.28	217.98
208.7	208.48	209.06	209.08	208.77	208.86	209.7	209.14	210.13	209.53	208.33	208.81	208.67	209.53	208.29	208.26	209.2	208.7	207.75	208.74	209.63	208.49	209	208.79	207.8	209.38	209.17	210.03	208.66	208.84	208.67	206.67	209.58	208.94	208.42	208.6	208.17	208.36	209.6	209.58	207.91	209.44	209.57	208.15	209.73	209.46	208.3	209.28	208.47	208.37
203.62	203.64	203.54	204.38	204.52	203.54	204.09	203.5	204.28	203.36	204.04	202.93	202.9	202.5	202.74	203.09	203.57	203.84	204.03	203.46	203.92	204.09	203.23	203.27	204.35	203.42	203.65	204.19	204.81	204.22	203.21	203.81	203.09	204.77	202.81	204.04	204.81	204.42	204.16	204.38	202.86	204.79	204.24	204.19	202.76	204.33	204.58	203.34	203.62	203.99
212.53	211.36	212.75	211.21	211.42	211.82	211.56	211.23	211.46	212.22	212.45	211.57	212.14	211.14	210.09	211.91	212.26	211.29	212.68	212.06	212	211.99	211.75	212.37	211.4	211.96	211.58	211.89	211.45	212.42	211.29	210.93	212.14	211.57	211.97	212.23	211.65	211.76	213.02	211.63	211.78	211.95	212.4	212.11	212.85	211.5	211.86	212.03	212.21	212.27
204.25	204.79	203.98	204.41	205.17	204.61	203.91	203.8	204.8	204.52	204.93	204.16	203.51	203.07	203.56	204.63	204.82	204.39	204.53	205.08	205.26	202.72	204.1	204.99	202.09	204.15	204.16	203.77	204.27	204.28	204.05	204.05	204.49	204	203.45	204.41	204.19	203.79	203.22	204.29	204.89	204.34	203.57	204.65	203.51	204.08	204.62	203.15	205.02	205.36
207.76	208.04	208.45	208.22	208.46	207.39	208.16	208.88	207.7	208.59	206.47	208.01	207.57	207.23	209.19	205.96	208.24	207.19	208	208.21	206.36	208.01	207.74	208.1	208.36	208.08	208.42	206.99	207.12	208.27	208.07	208.28	207.84	206.45	207.88	207.03	207.25	208.28	207.91	208.13	207.44	206.88	207.5	207.54	207.07	207.74	208.5	208.32	206.98	208.05
215.58	216.56	216.94	217.16	216.53	217.6	216.81	218.17	216.79	216.68	215.62	215.94	216.7	218.9	217.88	217.63	217.96	215.49	217.25	216.21	217.11	216.69	216.54	217.2	217.16	215.84	217.31	214.54	217.71	216.98	217.04	216.82	217.79	217.53	216.36	215.87	216.96	216.72	217	215.97	217.16	217.47	216.58	216.49	217.38	217.37	216.82	217.74	217.2	216.96
209.33	208.52	208.42	209.66	208.89	209.05	208.29	209.96	208.9	209.06	208.26	209.14	210.1	208.76	209.84	208.88	209.15	208.73	209.59	208.31	207.99	209.01	208.89	207.99	207.48	209.37	210.49	208.53	208.82	209.07	209.78	210.24	208.18	208.27	207.7	209.18	209.01	209.37	207.45	208.97	208.92	208.75	209.09	208.34	207.59	208.59	208.48	208.83	208.73	208.93
202.5	202.51	201.72	202.12	201.19	203.18	202.16	202.5	202.89	203.29	201.87	201.76	202.03	203.04	202.32	202.2	202.54	202.77	202.49	202.19	202.96	202.59	202.95	203.51	201.87	202.99	201.94	201.69	202.66	201.49	201.76	204.67	203.02	202.99	202.39	202.99	202.99	203.08	201.66	202.32	202.99	202.6	201.54	203.16	201.75	204.2	203.04	202.08	202.14	203.58
211.81	211.34	212.87	209.89	212.63	212.9	212.94	212.32	210.47	213.93	211.2	211.16	211.58	211.95	211.77	211.88	211.11	212.56	211.91	211.58	212.26	211.66	212.36	211.23	212.37	212.14	211.73	211.94	212.13	212.65	212.49	212.14	210.82	212.39	211.98	210.77	211.7	210.85	212.91	211.26	212.2	211.82	212.44	211.99	211.54	211.35	212.1	212.81	210.68	211.79
214.01	213.7	212.97	212.64	213.96	214.16	212.66	214	212.84	213.2	213.07	212.2	212.84	213.38	213.21	211.62	213.58	213.54	211.86	212.57	212.89	212.98	213.33	213.4	212.43	212.88	213.2	213.66	212.72	213.1	213.64	213.18	213.41	212.58	212.32	213.55	214.47	213.3	213.33	212.93	212.85	213.12	212.33	213.12	212.43	213.43	213.46	212.97	212.4	211.65
216.84	215.37	216.71	215.64	215.65	217.39	217.29	216.2	216.36	216.78	217.15	217.9	217.2	216.59	216.31	215.99	217.25	217.4	217.12	217.27	216.66	216.06	216.66	216.69	218.45	216.32	217.11	216.09	217.31	217.5	216.06	216.26	216.64	216.39	216.24	215.7	217.34	215.99	216.65	217.07	216.78	216.73	215.7	217.97	217.94	217.58	216.91	217.14	215.2	217.56
204.41	204.8	204.9	205.64	204.41	205.34	204.44	204.55	206.07	204.64	205.12	205.19	204.31	204.35	205.88	204.69	204.56	205.12	204.41	205.73	205.09	205.66	205.01	205.22	204.77	204.44	205.77	204.46	204.86	203.86	205.03	205.1	203.97	204.24	205.11	203.29	205.62	204.87	204.8	203.09	205.25	204.69	204.07	204.7	204.46	204.52	205.82	204.54	204.31	205.47
203.99	203.28	203.79	203.55	203.79	202.97	204.01	203.73	204.05	204.04	203.88	204.7	203.17	204.84	203.93	204.49	203.1	203.13	203.84	204.59	202.66	204	203.49	203.93	204.34	204.24	204.05	204.11	204.56	203.38	203.54	203.47	203.93	203.17	203.51	204.39	203.31	202.98	203.8	202.97	204.5	204.56	204.57	204.22	203.9	203.28	203.91	203.46	203.63	203.37
200.55	200.15	201.27	199.21	201.53	200.58	200.22	198.73	200.3	200.89	201.39	200.61	200.23	200.49	200.66	199.4	200.94	200.88	201.17	199.84	200.22	199.24	199.54	201.29	199.71	200.71	200.72	200.91	199.74	200.61	200.62	199.66	199.89	200.7	199.63	201.26	201.11	201.87	200.02	200.75	200.24	200.49	200.64	200.29	201.35	200.5	199.96	201.63	199.99	199.76
208.22	208.23	209.08	208.15	206.57	208.99	208.32	208.05	207.3	208.03	208.22	207.72	208.62	207.77	208.59	208.57	208.88	208.7	209.28	209.05	208.39	208.33	208.95	207.77	207.79	208.18	209.21	208.68	207.77	209.42	207.51	208.68	209.98	208.69	208.32	208.42	209.09	208.12	208.58	208.39	208.77	208.15	207.95	208.18	209.32	208.59	208.29	207.97	207.62	208.31
202.52	203.42	203.2	202.97	203.41	202.61	203.17	203.5	203.74	201.51	202.66	202.69	203.46	203.49	203.26	202.12	203.38	203.31	202.48	202.81	203.67	202.71	204.51	202.48	203.58	202.62	203.27	203.19	202.04	203.28	203.24	202.39	202.63	203.49	203.12	204.2	203.72	203.19	204.65	202.04	203.61	203.61	203.09	203.7	202.7	203.12	202.86	203.89	203.33	202.5
204.62	205.08	204.72	204.85	204.99	204.48	205.41	204.87	204.29	205.45	204.12	205.17	205.68	205.85	204.71	204.95	203.59	205.39	204.72	204.81	205.43	204.79	204.27	205.11	203.99	205.96	204.75	204.84	204.51	205.03	204.12	203.87	204.05	205.66	205.76	205.76	204.74	205.03	205.6	204.35	203.27	205.07	205.98	204.52	204.52	204.59	204.82	204.14	204.48	204.81
203.03	202.58	202.66	202.56	202.51	202.96	202.17	201.34	202.75	202.53	202.61	201.75	203.15	201.86	202.25	201.39	202.14	203.77	202.24	202.88	202.24	203.16	202.08	202.55	203.33	202.36	203.59	202.12	202.37	201.37	203.24	201.92	203.21	203.66	202.64	202.86	202.28	203.55	203.02	202.47	202.31	202.04	202.15	202.17	201.11	201.6	202.25	203.18	202.83	202.74
208.57	209.99	209.35	208.69	209.25	208.5	208.89	208.21	209.22	208.52	207.95	208.37	208.79	208.95	209.17	208.07	208.74	209.11	208.16	208.26	208.5	207.85	207.32	209.23	207.78	208.36	208.42	208.3	209.5	207.23	208.31	209.22	209.3	208.34	209.03	208.76	209.15	208.86	207.85	207.78	208.03	208.93	209.01	208.45	208.77	208.28	208.69	207.98	209.22	208.16
212.17	214.03	212.06	212.23	212.84	212.72	212.64	213.96	213.57	213.07	212.29	212.56	212.57	213.75	212.84	213.01	213.09	211.85	212.8	212.28	213.26	213.98	211.72	212.33	212.88	214.48	212.92	214.03	212.34	212.3	212.62	212.93	213.1	212.83	213.18	213.94	212.75	211.88	212.76	212.92	212.87	212.69	212.5	212.18	211.79	213.15	212.88	212.5	212.84	212.73
210.77	209.77	209.53	210.13	209.48	209.56	210.13	209.04	208.83	209.72	210.13	209.4	209.6	209.71	210.75	211.09	209.38	209.14	208.59	209.77	209.53	210.55	210.04	209.56	209.08	209.57	209.23	208.76	209.04	209.84	209.2	209.21	209.27	209.94	209.9	208.65	209.39	209.12	209.05	209.05	209.9	210.15	208.99	209	209.66	209.38	209.34	209.83	210.14	210.11
212.06	212.51	211.14	211.68	211.55	212.07	211.69	213.22	211.28	210.5	213.01	210.8	212.53	210.93	212.12	212.04	211.46	211.44	211.34	211.48	211.21	211.27	211.08	211.57	212.32	211.94	212.5	212.02	211.83	211.98	211.84	211.1	212.37	211.09	212.25	212.46	211.64	211.4	213.31	211.79	211.84	211.15	211.23	211.41	210.39	211.77	212.14	212.09	211.89	212.53
199.88	200.56	200.16	202.03	199.24	199.27	199.19	200.93	199.34	199.36	200.86	199.84	199.96	200.27	200	200.19	201.04	199.42	201.68	200.15	199.69	200.67	200.43	200.28	200.04	199.89	199.48	200.77	200.65	198.74	201.19	199.69	201.17	200.19	201.13	199.59	200.67	198.52	200.46	199.23	200.52	200.06	200.02	201.52	200.75	200.42	199.88	200.84	200.74	200.71
211.81	212.46	211.81	212.28	211.6	212.13	212.71	210.35	211.15	211.6	212.21	212.17	211.42	211.51	212.12	211.45	212.94	211.68	210.8	211.4	211.39	210.74	211.24	210.94	212.48	211.6	211.8	212.63	211.64	212.78	212.59	212.5	211.47	211.32	212.31	211.06	211.62	212.5	211.71	212.01	213.04	212.26	211.46	211.89	211.69	212.06	212.16	211.24	212.53	212.37
212.51	212.92	211.61	212.21	212.47	212.47	213.93	212.74	211.99	212.12	212.28	212.23	212.65	212.02	213.52	211.78	212.39	213.4	212.17	212.44	211.07	212.74	212.4	211.67	212.85	212.73	212.03	212.62	212.42	212.62	212.1	212.63	212.68	213.24	212.59	213.21	212.59	213.39	212.45	212.3	213.08	212.35	213.36	212.91	212.7	213.43	213.27	212.07	212.27	213.02
211.9	212.03	212.01	211.06	210.72	211.49	212.2	212.08	211.08	211.36	212.28	210.75	210.45	211.63	211.1	212.06	210.67	211.93	211.3	211.25	210.83	211.95	211.27	211.89	211.62	212.44	211	211.02	211.12	211.42	211.7	211.85	211.48	210.78	212.47	211.12	211.67	211.7	211.54	212.03	212.51	212.41	212.47	212.89	212.7	211.33	211.87	211.66	210.64	211.76
217.15	216.2	217.81	216.66	217.12	216.37	217.16	216.31	216.76	215.6	217.23	216.41	216.9	216.17	217.36	216.65	216.76	215.51	216.87	215.74	217.26	216.25	217.29	217.17	217.55	217.49	216.49	217.47	217.09	217.26	217.03	216.28	217.84	216.77	216.09	216.05	217.25	216.2	216.82	217.77	216.51	216.37	216.63	217.19	217.41	216.75	216.27	216.97	217.99	217.63
212.1	211.52	212.01	212.92	211.28	211.61	211.7	211.51	210.35	210.79	212.09	211.4	211.43	211.52	212.56	212.13	211.9	211.24	212.44	211.96	211.31	211.61	212.02	211.94	211.45	211.88	211.86	211.58	212.16	212.37	211.6	211.56	210.68	210.06	211.8	211.61	211.63	211.86	211.75	211.81	211.45	210.59	211.98	211.16	211.15	211.03	210.93	211.76	212.58	210.93
198.08	199.14	199.44	200.6	200.13	200.17	199.95	199.41	199.71	200.24	200.53	198.8	200.04	198.98	199.53	200.74	200.12	198.94	199.85	198.55	199.38	199.06	198.57	200	199.46	199.79	199.38	199.9	199.32	200.42	200.01	200.64	200.19	199.11	200.79	198.45	199.61	199.53	198.75	199.6	199.92	199.37	199.39	199.09	198.68	198.52	198.87	199.21	198.91	199.62
211.95	211.2	211.7	211.64	211.73	211.94	212.38	211.01	210.63	210.97	211.91	211.78	212.16	212.11	211.04	212.17	211.26	212.09	211.94	210.9	211.08	212.01	211.79	211.32	211.63	212.11	212.45	211.46	211.57	210.4	211.23	212.21	209.87	212.77	212.01	210.67	210.47	211.91	211.94	212.84	211.44	211.71	211.51	213.13	211.43	212.18	211.08	212.03	211.51	212.04
211.85	212.48	211.92	213.25	212.16	213.25	212.86	213.05	212.09	212.58	212.94	213.18	212.14	213.81	210.76	212.05	213.34	212.09	212.05	212.94	212.58	212.39	212.11	212.41	212.33	211.39	212.31	212.22	212	212.25	211.76	212.72	211.34	213	211.85	212.16	212.87	212.52	213.12	213.29	212.57	212.32	212.16	212.54	212.08	212.25	212.12	212.15	212.27	212.66
216.66	216.95	218.25	216.6	216.36	216.26	216.5	216.01	216.76	215.68	217.02	217.2	216.95	216.62	216.11	217.16	216.82	217.16	215.91	216.47	217.89	217.91	217.18	216.2	217.28	217.03	217.45	215.81	216.85	216.66	216.01	216.67	216.83	217.28	217.22	216.27	217.73	215.46	217.14	216.89	216.38	217.3	217.33	217.55	216.49	216.33	215.47	217.04	216.48	217.09
216.22	217.85	216.79	216.6	216.12	216.6	216.84	218.05	217.14	217.19	217.38	217.12	217.21	216.68	216.82	215.43	215.67	216.98	216.83	216.34	217.45	216.99	215.66	217.57	216.77	216.28	218.07	217.67	216.65	216.84	216.67	217.23	217.42	216.45	216.88	217.27	216.73	217.52	216.31	216.54	216.97	216.82	218.03	217.96	217.35	217.09	217.49	217.35	217.9	217.4
207.64	207.45	208.47	207.15	208.48	207.94	208.56	206.73	207.24	207.36	206.7	208.06	207.71	208.73	207.33	207.42	207.62	207.75	207.82	208.06	207.49	207.08	207.93	207.93	208.14	206.5	207.43	207.98	207.88	208.11	207.42	207.53	207.47	207.44	208.24	208.48	207.72	208.52	206.72	209.24	207.55	207.54	208.38	207.29	207.61	208.9	208.57	208.27	208.48	207.3
209.64	208.99	208.21	209.06	209.04	208.47	208.09	208.23	209.18	208.65	208.98	208.98	209.13	208.39	208.68	208	208.99	209.16	208.25	208.15	208.64	208.52	208.52	208.63	208.4	208.55	209.49	209.19	208.73	209.73	208.09	208.87	208.24	208.44	208.4	207.93	208.97	209.11	208.67	208.78	209.14	209.5	209.87	209.87	209.66	208.46	209.12	210.03	208.6	210.16
209.12	206.69	207.72	207.37	207.16	208.2	207.83	207.36	206.77	206.77	208.15	206.22	208.13	207.92	206.7	208.08	207.86	208.27	207.15	206.77	208.14	208.09	207.96	207.82	207.6	206.57	207.4	208.74	207.46	207.51	207.93	207.27	208.68	207.91	207.14	207.21	206.79	208.2	207.12	207.12	207.77	207.76	207.9	208.38	208.15	207.56	208.7	207.78	207.27	207.42
200.19	199.19	200.15	199.27	200.48	200.01	199.42	199.53	198.74	200.53	199.72	199.31	199.53	200.22	199.68	200.12	199.64	199.58	200.04	198.53	199.59	199.41	200.18	199.17	199.87	199.13	199.22	199.91	199.37	199.85	199.16	199.55	199.95	199.9	199.36	199.98	199.68	199.13	199.53	200.32	200.61	199.7	199.74	198.94	199.18	198.96	199.5	199.84	199.03	200.23
201.64	201.8	201.5	200.34	201.21	201.11	202.15	201.14	201.09	201.55	201.33	200.82	201.05	200.38	201.09	201.22	201.02	201.6	200.8	201.95	200.83	201.35	201.67	201.54	201	201.56	201.44	200.66	202.24	200.89	200.98	201.29	201.64	201.06	200.83	200.98	201.36	202.22	200.04	201.54	200.33	200.21	202.33	201.63	202.7	201.39	200.43	201.3	201.22	201.99
197.98	198.72	199.28	197.79	199.1	196.91	198.07	199.95	198.96	198.23	199.06	198.31	198.38	198.68	198.29	199.17	198.19	197.96	199.05	197.94	198.36	198.39	199.9	198.43	197.82	197.9	198.52	196.78	198.95	197.88	196.33	198.23	198.69	198.55	197.6	198.47	199.61	199.74	197.93	198.01	199.09	197.78	198.57	199.28	198.8	199.45	198.33	198.51	199.37	198.12
200.18	200.31	200.24	200.41	200.56	199.84	200.09	200.53	200.73	201.3	200.31	200.56	200.95	200.59	200.77	199.58	200.81	200.03	200.91	200.73	200.01	200.38	199.58	200.36	201.45	200.79	199.86	200.36	200.68	199.99	199.02	200.14	200.05	199.93	200.33	200.29	199.84	200.46	200.59	200.46	200.6	199.94	201.56	200.4	200.61	199.53	199.78	199.3	200.07	199.69
195.12	195.76	194.05	193.96	194.99	196.07	194.93	194.6	195.14	195.14	195.03	194.95	194.13	196.25	195.66	194.31	196.01	194.11	195.09	194.05	194.4	195.22	196.06	195.59	195.42	194.48	195.6	195.46	195.4	194.33	195.21	195.31	195.22	196.55	195.5	196.88	195.05	195.79	195	195.49	195.47	195.68	194.3	194.83	194.62	195.17	194.76	194.9	195.22	194.27
209.62	208.99	208.7	210.5	209.78	208.95	209.33	210.51	208.57	209.18	209.91	208.61	209.92	208.49	209.13	209.88	209.17	209.57	209.83	210.08	209.67	209.3	208.13	209.24	208.9	209.97	210.65	209.52	209.21	210.73	209.41	210.35	209.08	209.77	209.01	208.69	209	209.42	209.33	209.53	209.94	210.21	210.14	209.87	209.43	209.61	209.7	209.14	209.26	210.16
202.7	204.13	203.82	203.84	201.97	204.05	202.04	203.18	203.95	204.25	203.35	203.5	203.56	204.81	203.16	202.26	203.86	204.11	203.44	204.27	204.13	203.56	203.22	204.5	204.26	203.65	204.09	204.41	201.65	204.45	203.31	203.9	204.28	203.27	204.09	203.69	203.45	203.02	203.4	202.86	204.64	203.41	203.6	203.66	203.45	203.5	203.52	203.7	203.44	204.59
207.44	207.29	207.61	207.69	207.53	206.53	206.99	207.9	207.12	207	208.97	207.12	207.24	207.62	207.31	207.52	208.09	208.14	208.12	207.4	206.64	207.74	208.43	207.62	207.48	206.89	206.8	208.82	207.19	207.06	205.98	207.71	209.04	207.67	207.7	208.32	207.04	208.12	207.53	207.29	206.59	207.89	207.21	208.39	206.94	207.31	207.14	207.52	207.75	208.67
204.91	203.88	203.57	204	204.07	203.28	202.57	203.86	203.67	203.31	203.91	204.23	203.53	202.84	204.26	203.91	204.07	203.49	203.05	203.71	203.19	204.01	204.1	204.44	204.16	203.78	203.99	202.87	201.77	202.44	203.71	203.09	203.71	203.49	204.13	202.95	203.03	203.53	204.2	203.41	203.34	204.36	204.31	205.87	202.83	204.23	202.33	203.49	203.47	203.56
207.5	208.44	208.46	209.56	208.4	208.68	207.3	207.77	208.92	209.58	209.56	209.87	208.34	208.17	207.85	208.53	209.35	208.42	209.09	208.3	208.56	207.47	208.8	208.53	208.66	208.12	209.34	208.26	207.28	207.74	208.87	208.99	207.73	208.74	208.66	209.34	209.12	208.41	207.96	208.55	208.26	209.21	208.29	207.98	207.59	208.56	208.77	208.11	209.36	208.15
210.54	210.11	209.16	208.88	209.19	209.92	210.11	209.25	208.66	209.66	209.55	210.11	208.75	209.66	209.8	209.98	209.39	210.48	209.55	209.26	209.42	209.15	209.87	208.32	209.46	210.49	209.6	209.87	209.96	209.91	209.69	210.56	207.74	209.4	210	209.45	210.13	209.46	210.81	210.03	209.49	208.71	209.93	209.43	208.6	208.9	209.09	209.46	209.81	210.75
208.99	207.51	207.36	207.3	208.71	208.15	207.78	207.67	208.08	207.25	208.24	207.82	208.43	207.4	207.87	208.04	208.92	207.89	208.15	208.08	209.22	207.74	208.53	208.75	208.13	207.66	207.76	206.99	207.89	208.31	208.34	208.38	208.39	208.08	207.46	207.74	207.39	208.16	208.16	208.21	208.46	207.55	208.31	208.47	207.58	206.77	207.8	208.2	207.33	207.45
198.18	200.69	198.94	199.69	199.2	198.6	199.42	200.46	199.55	200.43	199.04	199.51	199.65	198.99	199.57	199.47	199.84	199.73	199.16	201.04	199.49	199.35	197.9	199.75	199.54	199.69	199.79	199.62	200.89	200.13	199.95	199.41	199.21	200.72	198.67	200	198.55	200.19	199.15	199.91	199.4	199.14	198.84	199.57	200.03	200.11	199.38	200.42	200.36	199.54
200.35	200.68	201.2	199.7	200.57	200.49	201.66	201.4	199.99	199.77	201.56	200.37	200.35	199.72	199.42	199.91	200.18	200.37	200.58	200.46	199.76	201.53	201.88	200.65	200.69	199.72	200.23	201.1	200.38	200.61	200.89	199.66	200.58	200.86	200.23	199.51	200.36	201.58	200.74	200.87	200.12	200.77	200.8	200.55	199.59	199.68	199.91	200.08	200.45	200.66
199.24	201.37	201.58	201.08	200.12	200.67	200.77	200.57	200.07	200.22	200.79	200.72	201.52	200.65	200.21	200.15	201.22	198.31	200.94	200.56	200.89	200.57	200.17	200.64	200.51	200.55	201.12	200.46	200.62	200.51	199.92	199.8	200.35	199.71	200.33	200.09	199.89	200.02	200.7	201	201.13	200.47	199.72	200.2	201.13	200.68	200.37	200.85	200.93	201.68
209.57	207.64	209.31	209.39	209.03	209.32	208.7	208.58	209.76	208.86	209.04	208.49	208.7	209.79	208.99	208.8	208.04	208.88	208.47	208.85	209.22	209.17	208.36	207.9	207.93	208.94	208.51	208.52	208.55	209.26	208.28	209.76	208.07	208.88	208.24	208.93	209.39	208.58	209.2	208.92	208.37	208.54	208.77	209.68	208.84	208.27	208.85	207.83	208.33	209.31
209.5	208.67	209.08	209.45	209.18	207.87	208.42	207.42	208.41	208.42	208.21	208.56	208.51	208.09	208.48	208.65	208.02	208.33	209.79	206.26	208.22	209.36	208.81	208.41	208.43	206.97	209.21	209.07	208.84	209.81	207.92	209.26	209.21	209.05	208.84	207.42	208.27	210.44	208.38	209.58	209.03	207.55	208.43	208.29	208.36	208.56	208.27	208.45	208.98	208.41
209.25	209.36	207.38	209.45	207.75	208.92	208.89	208.68	208.5	208.83	208.76	209.91	209.1	209	209.86	209.53	208.66	208.34	208.68	208.66	209.45	209.36	207.39	207.86	209.1	209.38	208.99	208.97	207.46	208.11	208.2	208.56	208.98	208.93	207.65	207.22	208.21	208.28	209.32	210.04	207.26	208.19	208.07	209.63	208.66	208.99	208.34	208.31	209.04	208.37
217.02	216.56	215.41	216.32	215.03	217.12	216.44	216.97	216.25	216.74	217.06	218.37	216.31	217.2	217.31	217.22	216.29	217.03	218.04	217.2	216.97	216.68	216.14	215.72	218.13	216.88	216.71	215.5	215.93	216.36	217.23	216.74	217.38	216.93	217.61	216.36	216.46	218.3	215.91	215.91	216.64	215.61	216.6	218.11	218.46	216.95	216.77	217.56	217.72	215.75
201.26	200.91	200.48	200.46	199.62	199.9	201.42	200.94	200.56	199.47	199.81	200.55	201.49	200.4	200.75	199.76	200.59	200.7	200.67	201.11	199.27	199.76	200.94	199.25	201.53	200.22	201.27	199.97	199.66	200.3	199.53	200.77	201.41	200.89	200.76	200.8	200.84	200.68	200.06	199.57	200.97	199.24	200.63	200.02	201.38	200.13	200.78	200.74	200.97	200.89
211.22	211.74	211.67	212.98	213.06	211.23	212.05	212.18	212.74	212.66	213.67	212.95	213.03	212.85	211.95	213.49	212.97	212.85	213.14	212.19	213.49	213.12	211.99	212.07	212.61	212.6	212.45	213.48	212.63	211.31	212.03	212.96	213.08	212.82	213.1	212.63	212.81	213.13	213.29	212.12	213.36	210.86	213.08	212.22	213.11	212.25	212.5	212.37	214.05	212.76
208.15	207.62	206.87	208.15	206.88	207.99	207.53	208.18	208.18	207.64	208.06	208.48	208.34	208.04	208.11	208.31	207.29	207.81	208.29	207.79	207.28	206.7	208.03	207.67	207.28	206.58	207.42	207.95	206.98	207.55	207.72	208.02	208.6	207.58	208.8	207.52	206.71	207.49	207.98	207.02	208.38	208.71	207.19	207.9	206.94	208.27	208.07	206.53	207.71	208.27
209.32	210.34	207.93	208.26	209.17	209.09	210.36	209.7	209.53	208.32	207.87	208.66	208.5	209.14	208.52	208.4	209.63	208.69	206.99	209.83	207.86	207.54	207.75	208.35	208.83	209.13	207.85	208.96	209.1	208.56	208.87	208.5	208.31	208.45	207.48	208.85	208.36	210.06	207.73	209.06	209.73	208.47	208.52	208.98	210.16	208.97	209.37	209.2	208.88	208.9
207.41	208.63	208.2	207.2	210	209.67	207.75	208.7	208.52	208.23	208.38	208.32	207.91	209.29	208.95	208.36	206.99	208.77	208.76	208.02	208.73	209.33	208.21	208.39	207.89	209.15	209.43	207.79	208.11	208.88	209	209.58	209.07	208.82	208.84	208.77	207.76	209.05	209.05	207.72	208.82	208.16	208.27	208.79	207.73	208.86	208.74	207.91	209.21	208.66
208.84	210.88	208.91	210.85	209.51	209.27	209.27	209.29	210.41	209.95	209.98	208.39	209.11	208.48	208.59	208.95	208.88	209.1	209.42	209.59	209.21	209.03	211.29	210.35	208.95	209.86	209.42	209.44	208.81	210.43	210.15	209.88	209.54	208.24	210	208.75	210.98	208.92	208.18	208.4	208.89	208.74	209.15	211.89	209.49	208.46	209.22	210.05	209.75	210.11
202.91	202.4	202.76	203.71	202.8	201.97	202.39	203.08	202.06	202.24	202.73	203.04	202.81	202.84	202.39	203.32	203.1	202.98	203.46	202.34	201.84	203.58	202.21	201.4	203.05	203.1	202.32	202.47	202.5	202.46	202.32	202.3	202.92	204.42	202.86	203.11	202.73	201.28	202.23	202.05	202.05	202.64	203.04	203.47	203.52	203.24	203.2	202.23	202.15	202.34
208.36	207.65	208.6	207.43	207.54	208.2	209.33	206.74	207.65	207.71	209.03	208.41	208.08	206.77	207.39	208.01	207.54	206.36	208.53	206.62	207.97	208.13	208.04	208.72	207.74	208.61	207.18	207	207.72	207.8	207.62	208.74	207.54	208.45	207.52	206.83	207.07	208.27	208.17	207.41	208.16	209.21	208.64	206.38	207.19	208.11	207.61	208.56	207.45	208.82
201.13	200.48	200.98	202.21	201.22	200.91	200.68	201.23	202.97	201.74	202.31	201.44	201.88	201.24	201.57	201.39	200.34	200.18	201.04	202.06	202	200.8	201.31	201.03	201.47	201.28	200.47	202.29	201.03	201.62	200.62	201.4	201.71	200.78	200.93	201.63	201.36	201.36	202.57	201.35	201.42	201.73	201.16	201.44	201.93	199.84	201.84	200.4	202.09	201.61
198.1	199.56	197.94	198.91	197.95	198.73	198.2	198.4	199.02	198.93	198.26	198	199.34	197.97	198.29	200.02	198.73	198.45	200.06	198.81	199.3	199.42	199.3	199.17	199.03	199.52	198.76	198.61	198.67	199.18	199.53	198.98	199.06	199.56	198.56	198.5	199.77	197.94	197.78	198.71	198.2	198	198.32	199.02	197.18	198.13	199.18	197.89	197.43	199.79
204.08	203.43	204.38	203.17	204.07	203.08	203.31	204.31	203.51	204.05	203.16	203.1	204.44	203.57	202.47	203.65	204.4	203.16	204.08	204.22	204.1	203.38	205.03	204.57	203.24	202.72	204.22	203.5	202.7	203.21	203.15	204	203.91	204.22	203.19	203.39	204.29	204.06	202.5	203.29	203.95	203.7	203.4	203.57	203.32	203.92	203.75	203.75	203.62	203.58
213.21	213.41	213.01	210.96	212.77	214.24	214.17	212.42	213.06	213.29	213.59	213.38	213.68	213.16	212.7	212.65	213.29	212.78	212.25	212.51	213.55	213.36	212.83	213.75	213.77	213.5	212.12	213.03	213.51	212.18	213.64	212.79	212.58	213.18	212.44	212.84	213.6	212.95	213.77	213.31	213.03	213.77	212.86	213.83	213.79	213.29	212.2	212.63	213.67	212.81
212.67	212.89	213.47	213.96	213.32	212.64	213.44	211.93	213.04	213.23	213.55	213.27	212.3	212.18	212.84	212.33	212.78	212.93	213.74	214.33	213.01	213.47	212.66	212.5	213.31	212.14	213.07	213.05	211.21	214.33	211.71	213.16	212.5	213.1	212.55	212.42	212.5	212.59	213.05	213.42	212.86	211.91	213.5	213.27	213.08	213.96	212.77	213.38	212.97	212.98
204.76	205.38	204.21	204.83	205.73	204.46	205.03	205.01	203.5	203.8	204.54	203.68	205.56	205.61	204.81	204.18	204.33	205.38	204.73	205.14	204.61	204.58	203.45	204.88	204.73	206.84	204.84	205.26	203.57	205.13	205.26	205.4	205.2	204.87	205.69	205.11	205.87	202.96	205.45	203.89	204.79	205.81	203.86	205.11	204.21	205.35	204.05	205.37	204.64	204.03
211.88	212.53	211.18	211.16	212.02	212.21	211.18	211.67	212.47	210.94	211.52	211.97	210.77	211.42	212.25	211.99	212.38	211.34	211.93	211.36	211.57	212.32	212.11	212.32	212.2	212.18	211.63	211.84	211.37	212.04	210.84	212.57	211.26	212.43	211.95	211.17	211.68	212.08	212.53	211.94	212.11	212.87	211.75	210.96	211.56	212.14	212.43	211.42	212.75	211.87
217.27	217.22	216.41	216.1	216.91	216.96	217.55	216.69	216.45	217.7	216.95	216.87	216.72	216.81	217.68	216.44	217.77	216.89	217.24	217.4	216.75	215.59	216.89	216.32	216.46	216.62	217.48	217.8	217.43	217.71	216.12	216.26	216.69	216.51	217.4	216.8	217.51	217.15	217.69	218.13	217.23	217.28	217.33	217.83	217.73	217.5	215.73	217.31	216.99	216.72
207.53	206.4	207.9	208.48	207.13	207.23	208.66	207.58	208.59	209.63	207.07	209.19	208.06	207.28	206.84	207.57	208.6	208.03	208.01	208.36	208.85	208	206.92	208.18	207.69	207.97	207.77	207.18	207.53	207.09	208.11	207.95	207.68	208.23	206.66	207.7	207.49	206.92	207.49	208.33	207.6	207.42	208.21	207.9	208.07	207.62	208.11	207.71	208.74	207.42
216.54	217.85	216.96	217.88	217.73	217.35	216.32	215.66	216.88	216.61	216.64	216.45	218.09	216.97	216.73	217.22	216.06	218.25	216.74	216.99	217.1	217.48	216.79	217.61	217.04	216.45	216.98	217.51	216.15	217.15	216.18	217.32	216.3	216.47	218.21	218.13	216.66	218.54	216.79	218.17	216.23	216.18	216.95	217.66	217.81	216.24	215.79	217.59	216.36	216.14
206.56	206.32	206.37	206.53	206.57	206.19	206.34	206.19	207.2	206.6	206.98	205.74	206.66	205.74	205.74	206.09	207.08	206.5	207.53	205.8	206.51	206.83	205.97	205.92	206.02	207.1	205.93	208.01	205.93	205.67	206.59	205.86	205.82	207.41	206.24	206.49	206.25	206.49	207.02	207.51	206.9	207.2	205.96	205.6	206.53	207.42	206.92	207.2	206.52	206.83
208.13	206.49	206.68	206.56	206.43	206.67	205.96	206.49	206.6	205.38	205.26	205.85	207.5	206.23	205.55	206.23	206.16	205.71	207	206.45	205.72	206.16	207.01	205.88	208.42	205.73	205.22	205.65	206.31	207.11	206.57	206.29	206.73	207.5	206.77	206.25	205.7	206.64	206.4	206.12	206.55	206.53	206.81	206.13	206.1	206.75	205.85	205.83	206.57	205.76
204.36	205.99	204.31	204.61	205.43	203.75	204.31	204.57	203.69	204.86	205.55	203.93	204.08	203.6	204.74	205.09	205.29	204.96	204.32	203.61	204.6	204.19	204.47	204.46	203.91	204.33	203.14	203.81	204.71	204.56	204.82	204.33	204.72	204.74	203.81	204.71	205.51	205.17	204.59	205.1	205.02	204.67	205.79	204.37	204.68	204.29	204	205.79	205.05	203.51
211.65	212.1	211.82	211.94	210.47	212.45	212.56	211.81	210.77	211.18	211.69	211.91	212.18	211.85	211.86	211.09	211.71	211.26	211.76	211.66	212.09	212.15	211.23	211.19	211.22	212.3	211	211.89	212.18	212.24	212.47	212.49	211.67	212.18	211.64	210.18	212.12	212.11	210.96	212.16	212	212	211.95	211.78	211.45	212.06	211.65	211.23	212.61	211.52
209.52	209.46	210.42	208.41	209.6	209.87	208.8	208.89	209.94	209.42	209.14	209.62	208.99	209.71	208.11	208.93	208.49	208.95	209.62	208.5	209.19	208.95	210.11	211.14	209.13	208.78	208.88	209.41	209	210.56	208.79	210.1	209.73	208.61	209.25	209.51	210.13	209.66	210.24	210.33	209.26	208.56	208.78	209.59	210.81	209.43	208.84	209.53	208.81	208.93
209.71	209.05	208.4	209.28	209.26	208.46	209.02	208.44	208.66	208.37	208.27	209.45	208.76	209.7	209.49	209.89	209.02	210.07	209.48	208.34	208.38	208.47	209.3	209.65	209.5	209.43	208.51	209.04	208.74	209.01	209.2	208.39	208.62	209.7	208.69	209.32	208.02	209.65	208.6	208.59	208.37	208.5	207.88	208.94	209.01	209.26	209.41	209.07	208.98	208.02
200.79	199.71	199.88	198.58	200.61	199.37	199.32	201.08	200.46	198.95	199.6	200.1	198.58	199.51	200.04	200.66	199.74	198.53	200.42	200.3	199.29	200.05	199.4	199.93	199.05	200.36	200.51	200.02	198.66	200.22	200.64	199.16	199.97	199.39	198.25	200.74	200.22	199.44	198.6	199.44	199.85	199.09	199.45	200.49	200.18	199.29	199.15	200.72	199.87	200.25
203.2	203.26	204.51	202.98	204.02	203.19	203.5	203.92	204.54	203.95	203.03	203.72	202.29	205.84	204.13	203.95	203.72	203.36	204.54	203.98	202.54	203.84	202.45	203.64	203.36	203.75	203.68	203.81	203.79	203.87	203.63	204.5	203.28	203.19	204.11	203.18	205.31	203.74	203.48	202.81	203.05	202.71	203.15	203.58	204.07	204.16	204.51	203.92	203.6	203.14
206.99	207.65	207.65	208.62	206.99	207.17	206.24	206.83	207.63	207.98	205.11	208.06	208.3	207.43	208.19	207.51	207.69	208.67	207.69	207.2	207.33	207.81	207.85	207.23	206.01	208.04	207.45	206.89	206.99	207.6	205.79	208.06	207.88	207.87	207.22	207.76	207.01	208.51	207.93	207.74	208.06	207.13	207.16	207.54	207.7	206.66	206.96	207.42	208	207.04
199.83	199.08	200.39	200.02	199.79	199.51	200.41	199.26	199.25	199.44	200.24	199.83	198.9	199.2	199.17	200.14	198.97	199.73	198.64	198.92	199.63	199.32	198.3	199.35	199.29	200.82	198.47	201.01	199.65	199.61	199.35	199.87	199.05	199.36	199.3	200.16	200.23	199.85	199.04	200.25	199.58	199.78	200.25	199.7	199.27	198.93	199.16	198.45	199.55	199.52
207.81	207.37	206.82	207.94	207.51	206.83	206.58	208.32	208.71	207.99	208.37	207.08	207.92	207.6	207.22	208.33	207.67	207.05	207.28	208.25	208.92	208.77	208.15	208.46	208.27	208.14	207.78	208.32	208.29	208.75	207.73	208.17	208.15	207.3	208.51	207.56	207.44	207.98	207.75	208	208.18	207.34	208.09	206.8	208.11	208.38	207.29	208.98	207.84	207.79
204.42	203.24	204.35	203.79	203.79	204.73	205.39	203.17	204.59	202.8	203.34	202.61	203.59	203.91	203.42	202.4	203.26	203.72	203.76	203.46	203.29	204.48	203.53	205.04	204.11	203.16	204.26	203.66	203.94	204.13	202.94	203.91	204.16	202.9	203.89	203.98	202.96	203.61	203.74	204.34	204.37	203.58	204.36	203.03	203.04	203.5	204.75	203.52	203.9	203.81
206.3	206.85	206.85	206.32	206.25	207.11	207.18	205.54	206.2	206.94	206.81	206.8	207.4	206.59	206.68	206.22	205.41	207.05	206.77	206.11	207.4	205.97	206.72	205.74	206.61	205.92	205.84	206.87	205.18	206.24	205.64	205.89	205.78	207.65	206.32	206.39	206.62	207.27	207.21	206.22	205.39	205.37	206.64	206.68	206.54	206.84	207.26	206.39	205.68	206.29
212.29	212.57	211.38	211.94	210.86	211.5	210.98	211.6	211.75	211.68	211.4	211.68	212.56	211.9	211.59	211.82	210.95	211.7	212.01	211.47	211.28	212.51	210.93	212.09	211.9	210.85	212.29	211.79	211.82	212.58	210.03	211.17	211.54	210.73	212.35	212.42	212.02	211.77	211.01	211.22	210.51	212.53	211.69	212.04	211.63	211.18	211.62	212.38	211.83	211.18
208.37	209.02	207.78	209.55	208.72	207.87	208.69	207.98	208.34	207.45	207.9	209.08	208.34	207.61	208.41	207.16	208.29	207.86	209.92	208.02	208.11	208.5	207.56	209.22	207.85	207.91	208.46	208.87	208.05	209.05	209.64	208.03	207.78	209.02	209.43	208.4	208.06	208.4	208.18	208.06	207.67	209.16	208.02	208.7	208.17	208.33	208.23	209.26	208.61	208.29
203.42	203.55	203.13	203.18	202.62	202.77	202.38	202.66	204.7	203.53	203.7	202.24	203.51	203.31	203.52	203.33	203.11	203.09	203.42	203.6	202.61	203.98	203.33	203.53	204.15	203.92	203.87	203.54	202.92	203.44	204.35	203.51	203.57	203.26	203.17	202.68	202.56	203.26	203.58	204.1	202.85	203.52	203.35	204.08	203.4	202.39	203.96	203.04	203.35	204.48
207.95	206.93	207.09	206.93	206.63	207.42	207.27	207.83	206.91	207.84	208.66	208.63	208.01	207.65	207.41	206.13	208.24	209.07	207.67	208.56	207.05	207.99	208.48	208.15	206.78	208.28	207.76	207.2	208.23	207.35	207.32	207.57	207.26	207.05	207.86	207.73	207.68	207.15	207	207.65	207.61	207.33	207.24	207.92	207.77	206.64	207.84	206.22	208.12	206.98
200.73	200.28	200.02	201.06	200.8	200.42	201.52	200.63	200.23	200.93	200.2	200.17	199.95	199.83	199.67	200.53	200.37	200.02	199.75	199.43	200.02	199.79	201.05	200.5	198.76	199.35	199.72	200.68	200.36	200.4	200.13	200.83	200.29	200.11	201.65	199.85	198.86	200.08	200.16	200.15	199.71	200.25	200.25	199.37	200.92	199.23	199.48	199.34	200.82	200.32
204	203	204.7	202.99	202.98	201.45	203.72	203.59	202.48	202.95	203.27	203.48	203.6	202.89	202.08	202.49	203.28	204.1	203.5	203.27	202.72	202.32	203.38	203.16	204.32	203.08	202.15	202.67	202.29	204.4	203.43	203.46	203.02	203.63	203.73	203.24	202.71	203.57	203.19	202.7	202.62	203.68	203.39	202.96	203.16	204.47	203.77	202.86	203.94	203.23
208.01	208.6	209	208.25	208.28	209.7	209.47	208.4	208.46	209.23	208.22	208.43	208.58	208.08	209.04	209.1	207.89	208.53	208.19	208.86	208.97	208.24	208.21	209.15	208.11	208.05	209.26	208.03	208.78	208.46	208.95	207.72	208.82	207.52	209.21	208.44	208.75	208.97	208.17	209.88	207.19	208.43	208.74	208.81	208.27	207.49	208.45	210.01	208.97	209.88
208.66	209.05	208.89	208.88	210.48	208.62	208.59	209.84	208.46	209.27	209.17	207.99	209.18	209.3	208.49	208.73	209.28	208.07	207.99	208.98	208.25	208.83	207.32	209.48	208.82	209.89	208.3	208.32	207.06	208.67	208.78	208.74	208.43	209.48	208	208.56	209.64	208.54	208.6	208.78	208.55	207.99	208.45	209.85	209.3	208.95	208.53	207.23	207.87	209.01
197.66	197.48	198.34	198.76	197.75	197.66	198.08	199.2	198.92	198.41	197.62	198.79	198.12	198.26	199.76	197.79	198.03	197.35	197.6	197.48	197.07	198.22	197.58	197.1	198.46	197.04	196.8	198.08	198.13	197.69	199.37	197.34	198.11	197.64	197.92	198.43	198.45	198.71	197.25	197.58	197.6	198.07	198.3	197.53	197.48	197.32	197.3	198.71	200.32	197.67
209.71	208.9	208.9	208.79	208.05	208.49	208.79	209.05	208.82	208.99	208.61	209.12	210.17	208.78	208.51	208.79	208.99	208.02	209.52	209.32	209.32	207.68	208.49	208.92	208.87	208.38	208.83	209.19	208.8	208.08	208.85	209.27	208.28	208.84	208.43	208.86	209.18	209.34	208.49	208.38	208.95	209.5	207.84	208.68	206.77	208.81	208.78	208.92	208.18	207.71
208.85	210.3	208.91	209.53	210.81	209.17	209.64	209.24	209.56	209.97	211.08	210.78	210.39	208.55	208.69	209.37	209.04	208.92	209.6	210.17	209.65	209.79	207.62	210.06	210.85	209.7	209.74	209.81	208.96	208.55	210.09	209.06	210.54	209.27	208.11	209.69	210.07	210.05	208.8	210.39	209.36	209.03	210.02	209.87	210.39	208.7	210.53	210.02	210.78	210.12
204.25	203.06	204.26	204.75	203.04	203.74	203.29	204.68	203.17	203.47	203.69	204.34	204.36	204.84	203.35	204.32	203.04	203.35	203.57	203.31	204.17	202.76	203.89	202.44	203.77	203.57	203.07	203.26	204.51	204.2	203.39	203.37	203.36	203.79	202.37	203.07	203.93	203.5	203.43	203.71	203.08	204.36	203.12	202.88	203.92	203.86	203.61	202.63	202.39	203.32
208.32	207.69	208.14	208.13	207.88	207.99	207.47	208.89	208.13	208.44	208.18	207.27	208.69	208.1	207.24	207.54	207.11	207.29	208.01	207.14	207.76	207.86	207.43	207.42	208.38	207.4	207.39	207.09	207.97	207.07	208.06	207.51	207.8	208.68	207.56	207.78	206.52	208.22	207.77	208.96	207.37	207.15	207.8	208.03	207.5	207.52	207.45	207.27	208.36	206.87
209.87	207.9	209.26	209.37	209.82	210.2	208.73	209.82	210.23	210.02	209.24	210.83	209.57	208.84	209.3	209.49	209.38	207.99	209.11	209.7	210.6	209.67	209.41	208.6	208.59	210.38	208.38	209.62	209.55	209.62	208.98	210.34	209.94	208.67	210.03	209.03	209.62	208.16	209.85	209.55	209.08	209.72	210.46	209.31	209.82	210.19	209.11	209.17	208.48	209.28
199.63	199.89	197.9	198.65	198.38	199.52	199.82	198.88	200.06	199.16	199.45	199.62	199.54	200.61	198.93	199.59	200.04	199.04	199.97	198.91	199.13	198.61	199.08	200.03	199.4	199.08	200.38	199.48	198.05	199.11	198.62	199.07	200.34	201.54	199.85	199.26	199.25	200.1	198.9	199.34	199.65	198.42	198.39	199.27	200.12	198.7	200.59	200.08	199.05	199.73
212.89	214.48	214.25	214.18	213.35	213.77	214.34	212.89	214.91	214.68	213.34	214.03	214.44	214.42	214.57	214.73	212.58	213.18	213.2	214	214.16	213.53	214.45	214.83	213.47	212.88	214.14	213.95	213.69	213.35	214.09	213.84	213.95	213.68	213.82	213.56	215.08	213.41	214.2	213.21	213.14	214.36	213.66	212.99	214.34	214.46	213.68	213.78	213.91	213.14
207.47	208.35	206.99	208.44	207.82	207.98	208.44	208.93	207.53	207.94	207.84	208.45	207.2	207.55	208.56	208.66	207.55	207.67	207.83	207.5	207.71	207.52	207.51	206.77	206.93	208.11	207.77	208.24	208.23	208.65	208.32	208.43	207.83	206.85	207.75	207.96	208.75	207.94	208.6	207.53	208.13	207.51	207.84	208.41	207.03	207.83	207.15	207.76	207.26	208.35
208.32	208.7	208.44	207.95	209.25	207.9	207.72	209.26	207.6	207.93	208.59	207.44	208.9	208.12	209.43	207.92	207.95	208.77	208.4	208.67	208.96	209.12	207.62	207.59	208.07	207.99	208.79	207.91	209.74	207.56	209.77	208.53	208.29	209.53	208.83	208.68	208.7	207.04	209.37	209.16	207.95	208.35	208.66	208.72	208.94	208.58	208.95	210.3	209.01	208.64
217.17	215.55	217.47	217.12	216.67	218	216.84	217.32	217.38	217.14	217.84	216.97	216.76	216.3	218.94	217.15	216.63	216.27	216.07	217.17	217.01	216.78	216.5	216.51	216.45	217.12	216.83	216.55	218.04	217.51	215.51	217.03	217.74	216.85	217.5	217.78	217.18	217.52	216.19	217.01	216.26	218	216.69	216.86	216.56	218.13	216.25	216.73	215.91	217.54
204.03	203	204.42	205.23	202.72	203.12	204.21	203.02	204.27	203.37	204.18	202.48	205.2	204.18	204.23	204.2	202.93	203.04	203.78	202.98	204.63	203.98	203.98	204.71	204.21	203.67	203.7	203.87	203.63	203.71	203.61	203.56	205.24	203.84	203.39	202.77	203.03	203.81	203.85	204.96	203.25	203.34	203.97	203.57	203.1	203.52	204.03	204.08	204.48	204.39
217.15	217.25	217.45	217.33	217.72	216.94	216.06	216.8	216.57	216.71	217.07	216.72	216.14	217.65	216.72	217.63	216.15	217.27	216.92	217.49	216.52	216.18	218.08	216.3	216.73	216.81	216.72	217.36	215.99	216.44	217.86	216.16	218	216.11	217.98	217.09	216.62	217.86	216.5	216.99	216.59	216.69	217.2	217.78	217.52	217.35	217.94	216.11	217.42	217.31
211.8	211.35	211.21	211.01	210.84	211.87	211.5	212.44	212.27	211.39	211.62	211.57	212.87	211.51	211.41	212.06	211.06	210.76	211.56	212.55	211.27	212.43	210.8	210.94	211.41	211.8	210.15	211.53	211.96	211.45	211.37	211.18	211.01	211.22	211.97	212.53	211.96	211.04	212.31	211.42	211.88	212.07	212.89	211.32	211.17	211.77	211.59	212.22	211.58	210.95
208.22	208.71	208.89	208.77	208.11	210.06	209.19	209.03	207.8	209.4	208.68	208	208.61	207.43	207.61	208.88	208.49	208.76	209.95	208.8	208.53	208.69	208.37	208.15	208.46	207.3	209.34	208.57	207.77	209.01	207	208.37	207.74	208.86	208.4	208.64	209.25	209.27	209.38	208.05	207.96	208.69	209.1	209.61	209.66	208.05	209.43	208.57	208.87	208.49
200.12	200.97	200.75	198.61	200.79	200.3	201.37	199.84	200.67	200.9	200.64	200.11	200.6	200.18	200.65	199.88	201.28	200.33	201.06	201.6	199.59	201.05	200.04	198.99	201.59	200.06	200.48	201.08	200.72	201.15	199.91	200.05	200.37	199.98	200.68	199.86	200.17	199.63	200.2	198.85	199.61	201.32	200.18	201.45	201.23	200.51	200.03	200.41	199.28	200.81
208.38	210.33	208.61	208.88	210.08	208.37	208.69	209.03	208.58	208.63	209.64	207.93	209.89	209.48	208.6	208.38	208.53	209.53	208.86	209.44	210.34	208.75	208.52	208.77	209	209.2	208.41	208.14	208.79	208.25	208.92	208.98	209.44	209.2	209.16	209.51	208.38	208.54	207.76	209.26	210.05	210.32	208.43	208.16	208.34	209.28	208.48	208.21	208.75	209.05
204.1	201.97	201.56	201.92	202.33	202.37	202.07	202.22	202.55	201.57	202.02	202.84	203.02	203.48	202.06	202.16	202.24	203.18	201.88	201.77	202.1	202.61	203	201.27	203.41	202.7	201.53	201.85	202.79	201.54	202.51	202.12	202.59	202.48	202.07	202.91	201.68	202.88	202.66	201.35	202.82	201.9	203.39	201.71	202.81	202.38	202.09	203.3	202.57	202.78
206.46	205.76	206.33	207.13	206.18	207.17	207.49	206.56	206.37	205.75	206.27	207.55	205.98	206.15	206.83	205.77	206.04	206.24	206.91	206.85	206.61	205.83	205.37	206.65	206.51	206.34	207	206.7	207.05	206.25	205.83	204.78	205.74	207.13	206.85	206.53	206.58	204.65	205.89	206.63	205.8	206.45	206.11	205.74	205.18	207.51	206.14	205.96	206.14	206.15
207.43	209.21	208.96	209.07	207.93	209.81	208.99	208.37	208.3	208.1	209.15	208.3	208.83	207.88	209.27	208.5	207.22	209.48	208.64	209.72	207.9	208.47	208.63	207.61	208.54	210.98	208.75	209.56	209.2	209.25	207.58	208.35	208.13	208.29	209.17	208.79	208.39	209.64	208.8	209.05	208.38	208.48	208.6	207.89	209.03	208.81	208.77	209.95	208.23	208.87
212.76	212.61	212.38	212.1	213.03	212.72	212.72	211.73	211.07	211.57	211.59	211.38	211.95	212.55	213.92	212.35	213.14	213.06	212.35	211.78	212.16	210.81	212.53	212.71	211.61	211.95	212.58	212.68	212.45	212.62	211.94	212.65	212.6	212.64	212.55	212.49	213.61	213.98	212.23	212.51	213.1	212.91	211.07	212.55	212.42	212.1	212.91	212.79	211.98	211.75
214.82	214.19	214.08	213.54	212.96	213.96	214.95	214.88	214.19	213.4	214.2	213.9	214.21	214.12	212.92	213.48	214.16	214.23	213.9	212.95	214.05	214.16	213.02	214.41	214.17	215.05	213.23	213.5	214.14	213.74	213.58	213.34	214.13	213.07	214.63	213.58	213.93	213.34	213.16	212.97	214.08	214.62	214.09	212.86	215.24	215.17	214.61	214.89	214.3	212.78
212.51	213.26	212.33	212.12	212.6	212.25	211.88	212.08	212.58	213.49	212.37	213.05	212.3	212.4	212.3	213.13	212.21	213.11	212.29	212.25	212.2	212.1	212.79	212.18	212.05	211.65	212.23	213.39	213.04	212.02	212.56	212.34	212.38	211.83	213.08	212.79	213.82	211.43	211.88	212.03	212.32	212.28	212.07	213.1	212.59	211.92	212.34	212.38	212.28	211.47
208	208.4	209.18	208.35	209.11	208.52	210.43	208.46	208.85	208.13	208.25	208.62	208.74	208.03	209.23	207.83	208.94	208.84	209.24	208.76	208.21	208.51	208.24	209.51	208.87	209.8	209.93	208.01	208.21	208.8	207.73	209.14	209.01	208.6	209.68	209.55	208.99	208.17	208.81	207.74	209.29	208.45	207.78	208.63	209.25	208.06	209.97	209.17	209.31	208.47
205.55	205.51	205.63	204.41	205.55	205.02	205.39	205.68	205.17	205.25	204.91	206.91	205.81	206.19	205.93	206.23	204.15	205.07	204.17	205.13	205.46	206.68	206.42	206	205.15	205.52	205.04	205.88	205.3	205.54	206.75	205.27	206.82	206.38	205.47	206.02	206.63	206.71	205.75	205.27	204.54	205.61	205.34	205.17	205.45	205.98	204.89	206.01	205.97	205.47
207.4	207.75	207.74	208.08	208.05	208.01	207.44	206.8	206.73	208.17	206.5	207.37	206.88	208.48	207.46	207.54	207.44	208	208.02	208.15	206.84	206.84	207.31	207.9	206.99	207.85	208	208.01	207.98	207.77	207.77	207.35	207.9	207.85	208.3	207.78	207	207.3	207.85	207.21	207.61	206.75	208.28	207.8	207.3	209.37	208.22	207.7	207.26	208.56
216.79	215.99	217.16	216.7	216.13	216.91	216.16	217.26	217.12	216.98	216.7	216.85	217.56	216.46	216.67	217.38	217.59	217.61	216.94	217.04	216.78	217.08	216.88	216	216.94	217.65	217.11	216.75	216.42	218.99	216.78	217.5	216.1	217.5	215.69	216.49	216.18	216.94	217.11	216.29	217.61	216.16	217.39	217.2	216.49	216.84	215.84	217.17	215.89	217.1
203.39	204.86	204.15	204.32	204.55	203.49	203.87	203.99	203.99	205.13	204.22	204.79	204.51	204.57	204.47	203.92	204.38	204.65	204.65	204.81	203.93	204.39	204.41	203.55	203.81	203	203.67	202.96	203.49	204.88	203.93	204.21	204.94	204.71	202.91	204.4	202.48	204.26	203.31	203.8	204.49	204.17	203.34	204.75	204.18	203.86	204.71	204.16	203.38	203.65
202.89	203.66	203.12	203.38	202.45	203.52	202.95	203.59	203.54	203.26	203.29	202.91	204.29	203.82	203.89	203.46	203.35	203.88	203.51	203.7	202.01	202.54	203.11	203.95	202.68	204.3	202.92	203.8	203.1	204.83	203.87	203.35	202.71	204.4	202.23	203.63	203.96	203.53	202.55	203.71	203.12	203.14	202.71	203.23	203.75	203.77	203.92	204.09	202.45	203.33
217.78	217.76	217.76	218.23	217.65	217.64	217.31	216.88	217.13	217.83	218.81	218.27	217.59	217.56	217.74	217.17	217.7	217.32	217.72	218.27	217.83	217.67	217.61	217.55	218.13	217.4	218.57	218.84	216.71	217.3	217.68	217.52	217.57	218.3	218.3	217.32	218.53	217.43	217.74	217.8	217.27	218.32	217.44	219.04	217.09	216.98	217.08	217.28	217.15	217.84
212.32	212.45	210.59	211.8	212.17	212.96	211.18	211	212.68	211	212.13	212.45	211.35	211.38	211.33	211.71	211.94	212.18	211.98	211.7	212.28	211.6	212.18	212.79	211.43	212.03	211.31	211.8	212.75	212.33	211.6	211.86	210.61	210.81	211.93	211.17	211.36	211.76	211.85	212.45	212.1	211.88	212.14	210.82	211.67	211.76	210.96	211.39	212.52	211.97
204.15	204.2	205.15	203.94	203.49	204.37	204.47	203.18	203.58	203.23	203.42	203.45	203.94	204.22	203.61	204.11	202.77	203.79	202.85	203.32	203.54	203.96	203.9	204.82	204.04	202.7	203.46	203.39	204.84	204.43	204.12	203.42	203.5	204.15	204.13	203.62	204.14	203.97	203.81	203.92	204.08	203.65	205.09	203.64	203.68	204.47	203.75	204.46	203.85	204.11
214.7	212.99	213.63	213.52	214.47	212.88	215.11	213.78	212.89	214.28	214.04	213.76	213.3	214.12	213.65	214.46	214.18	213.95	212.31	214.36	213.06	214.29	213.94	213.96	214.53	212.97	214.34	213.92	212.93	214.1	213.2	213.95	214.98	214.31	214.58	213.42	213.84	214.07	213.49	213.51	214.77	215.52	214.35	213.59	213.49	213.32	213.57	212.92	213.12	213.12
208.23	207.17	207.99	207.93	208.08	207.13	208.53	208.08	208.33	208.16	207	208.57	209.11	207.04	207.25	208.44	207.94	208.08	207.89	207.69	207.58	207.26	208.05	207.75	206.93	208.7	207.77	208.04	206.34	208.27	207.91	207.78	207.25	207.95	208.32	207.54	208.4	206.98	207.45	209.06	208.32	208.28	207.89	207.06	207.77	208.15	207.36	207.32	207.25	208.37
200.46	199.34	199.39	201.03	200.67	200.34	200.1	199.77	200.58	199.78	199.71	199.44	199.82	199.74	199.25	200.42	199.2	200.05	199.73	200.35	199.77	200.37	200.12	200.72	200.36	200.27	200.7	199.72	200.1	200.49	200.06	198.99	200.59	200.01	201.19	200.25	200.08	200.78	198.83	200.1	201.22	200.17	199.96	202.05	199.9	199.82	200.52	200.14	200.07	199.62
207.54	207.9	208.25	207.92	207.54	208.53	207.92	208.09	208.09	207.88	207.64	208.13	209.03	206.96	207.78	207.96	208.33	207.67	206.43	207.61	207.44	208.01	208.16	207.72	208.37	209.3	208.55	207.83	208.25	208.05	207.47	208.18	207.18	206.82	208.84	207.16	208.18	207.05	207.56	207.07	207.78	206.8	208.85	207.48	208.38	207.69	207.78	208.3	208.11	208.98
200.39	200.39	199.29	200.45	201.26	200.7	200.18	200.68	199.99	200.66	199.36	201.32	200.69	200.66	201.21	200.03	199.83	201.05	200.79	200.01	200.6	199.76	200.65	199.99	199.65	198.46	200.84	200.61	201.07	200.58	200.23	199.6	200.45	200.67	199.73	201.57	200.35	200.39	199.66	201.07	201.49	199.58	200.19	200.93	201.98	200.87	200.83	200.75	200.71	200.79
204.43	204.17	204.3	205.24	205.41	205.72	204.43	204.49	204.49	205.36	204.27	205.09	205.01	205.66	203.96	204.84	205.05	204.32	205.51	204.13	205.16	204.2	204.93	204.5	206.15	204.93	203.93	204.51	206.41	203.98	204.45	205.09	204.97	205	204.75	204.84	203.98	204.14	206.13	205.04	203.57	205.02	205.61	204.48	205.64	205.02	204.61	205.12	203.59	205.67
208.67	207.59	207.89	207.17	207.98	206.25	208.04	208.09	207.44	207.74	207.71	209.02	207.43	206.6	208.73	208.32	207.67	207.72	208.25	208.36	206.8	207.81	208.63	207.87	208.29	207.52	208.02	207.63	206.93	207.39	207.73	207.29	206.6	207.65	207.58	208.76	208.17	207.33	208.99	208.3	208.02	208.26	208.52	207.05	208	207.44	207.21	208.76	207.58	207.52
204.26	204.65	204.92	204.69	205.64	205.49	206.8	205.72	205.75	205.47	204.47	205.04	204.01	203.97	203.39	204.5	204.9	204.92	206.23	204.26	206.41	204.91	204.81	206.52	204.18	204.3	205.08	205.75	204.76	205.05	204.41	205.38	205.49	204.95	204.79	204.8	204.29	205.31	204.23	205.56	204.44	205.21	204.95	204.75	204.72	204.5	203.98	204.9	205.03	206.31
208.69	206.96	208.29	208.01	206.96	208.17	207.98	207.25	208.25	207.81	207.98	208.18	207.37	206.54	207.86	207.23	208.62	208.39	206.93	207.71	207.48	207.5	208.01	208.87	207.15	207.81	207.54	207.85	208.4	206.9	207.88	207.7	208.24	207.8	208.07	209.04	207.22	208.08	208.42	209.13	207.92	207.5	207.64	208.08	207.64	208.08	207.7	208.71	207.39	208.08
198.14	198.22	199.36	199.8	199.26	199.49	198.21	198.62	199.46	200.75	199.79	199.34	198.78	200.02	199.9	199.19	198.98	200.42	198.89	199.1	199.67	200.27	199.4	200.01	198.87	198.32	199.17	199.87	199.82	198.71	199.19	199.92	199.24	199.56	199.54	199.21	198.4	199.64	199.58	199.94	198.9	199.91	199.36	198.4	199.38	199.21	199.11	198.84	198.89	199.88
198.52	199.85	199.27	199.56	198.58	197.86	198.76	197.98	198.55	198.24	198.35	198.64	199.59	197.94	198.7	197.57	198.34	198.3	199.52	199.25	197.64	198.53	197.89	197.98	198.71	198.46	199.05	198	198.02	197.61	198.27	197.88	199.2	198.86	199.34	197.96	199.57	197.88	198.95	198.37	199.95	198.87	198.99	197.62	199.54	199.58	199.01	198.75	199.01	198.94
204.17	204.6	205.17	204.05	204.9	204.01	204.95	203.81	204.34	204.66	204.54	203.65	205.13	205.99	204.74	205.22	202.99	203.65	204.23	206.11	204.75	203.61	204.7	206.36	205.15	205.51	204.81	205	203.97	203.67	203.97	204.83	204.91	205.16	203.98	206.26	204.26	204.13	204.19	204.82	204.38	204.47	203.58	204.08	204.77	203.2	204.2	204.15	204.02	205.04
194.2	194.38	193.6	195.13	195.54	195.54	195.69	194.54	195.61	194.79	194.43	194.44	194.39	194.3	194.38	196.69	194.92	195.64	195.03	195.49	194.15	195.61	194.22	195.78	195.01	194.24	194.77	195.26	195.24	194.93	194.23	194.28	195.36	194.81	195.52	195.24	195.17	195.45	195.39	196.37	194.58	194.89	195.35	195.77	195.01	195.25	194.47	194.59	195.37	194.73
209.72	209.53	207.94	209.42	209.76	208.71	209.46	208.21	209.91	209.66	209.43	209.64	209.9	209.24	209.23	210.03	209.45	210.54	209.42	209.88	208.47	209.73	209.23	209.23	209.04	209.71	208.57	209.22	210.33	209.62	208.56	209.2	211.55	209.64	209.07	209.52	209.32	209.02	209.22	209.18	209.93	209.71	210.1	209.32	209.79	209.83	209.07	209.67	209.31	210.27
200.86	200.68	200.02	200.22	200.07	200.4	199.88	201.06	200.24	201	200.51	200.61	200.49	200.23	199.88	200.36	199.79	200.41	200.56	199.7	200.09	200.59	200.76	200.36	200.77	200.8	200.52	200.81	199.49	201.09	201.03	200.07	199.84	200.87	200.88	200.86	201.21	200.03	200.84	200.29	199.91	198.8	200.28	201.03	201.13	200.32	199.68	200.77	200.66	200.6
209.62	209.08	208.18	209.39	207.81	208.38	209.71	208.24	207.91	208.44	208.65	209.45	209.05	208.81	208.82	208.1	209.51	209.02	208.46	207.95	208.72	208.39	207.99	208.55	208.56	208.77	208.35	209.35	208.72	208.06	208.57	207.31	208.97	208.81	208.28	208.77	208.69	208.08	208.37	208.56	207.94	209.35	208.31	208.99	208.34	209.93	210.57	208.82	207.78	209.36
204.35	203.75	204.67	203.56	203.53	204.44	204.48	204.71	204	204.61	203.86	204.03	204.32	203.15	204.31	204.95	203.92	203.43	203.63	203.77	203.82	203.4	203.76	203.11	203.96	204.29	204.09	204.44	204.17	204.75	203.24	204.32	204.27	203.83	205.06	204.68	203.56	204.02	203.66	203.55	203.12	204.23	204.96	204.08	203.37	202.75	204.42	203.89	203.48	204.36
204.27	205.12	204.19	204.36	204.93	204.25	205.1	205.55	204.69	203.11	204.99	203.77	204.89	205.01	204.58	203.83	204.37	204.62	205.04	203.86	204.85	204.35	204.37	205.65	203.93	206.38	203.67	204.45	203.48	204.79	205.83	204.8	204.54	204.33	203.9	205.38	205.85	205.06	203.79	204.31	203.63	204.92	204.82	204.92	204.65	205.41	204.85	203.81	205.01	204.36
200.92	200.74	201.31	200.98	201.99	202.02	200.37	201.89	200.34	201.85	201.59	201.48	200	200.89	201.63	200.96	200.99	201.85	200.37	201.39	201.29	202.23	200.55	200.38	201.3	201.73	199.55	201.81	201.71	200.31	199.73	201.7	201.99	201.01	200.8	202.07	201.46	201.67	200.26	199.76	201.82	202.53	200.43	201.18	201.55	200.33	201.98	200.84	201.22	200.94
200.3	199.99	199.65	200.58	201.14	201.64	200.13	199.81	199.94	200.34	200.9	200.23	199.6	199.86	198.9	200.13	199.75	199.37	200.62	200.35	200.2	199.92	201.06	202.33	200.06	200.79	199.75	199.59	200.03	199.84	199.89	199.71	201.17	201.55	199.78	200.69	199.72	199.46	199.59	199.88	201.82	199.92	199.97	199.57	198.72	200.81	200.19	200.56	199.47	201.04
206.14	206.43	205.43	206.98	206.2	205.87	206.86	207.49	206.86	207.31	207.37	206.89	206.3	207.26	206.97	206.14	206.27	206.33	207.53	205.7	206.76	207.63	206.71	207.22	206.48	206.47	205.81	206.7	206.59	206.32	206.14	206.23	206.85	207.27	205.27	206.57	205.7	207.13	206.26	205.72	206.23	205.36	206.95	206.1	205.98	207.38	204.78	207.2	206.93	207.11
212.16	212.62	212.41	212.48	212.26	212.21	212.99	213.12	212.95	212.29	213.09	212.92	212.42	211.46	212.5	213.27	212.04	211.92	212.56	212.76	214.35	212.23	212.51	212.27	212.08	211.14	211.86	212.02	212.94	211.69	211.63	212.7	212.77	213.23	212.08	212.79	212.18	212.32	212.73	211.97	212.83	213.24	213.25	212.73	212.52	211.82	212.09	212.72	213.03	211.84
212	211.39	211.98	211.83	212.24	212.38	211.45	212.35	212.25	213.58	213.12	211.51	211.39	211.13	211.33	212.05	212.5	212.85	211.87	212.79	212.23	212.17	212.58	211.43	212.03	211.79	211.45	211.64	211.9	212.83	210.42	211.81	211.8	211.97	212.3	213.13	211.53	212.92	213.16	212.29	211.11	211.5	212.27	212.29	211.95	211.93	211.03	211.1	212.58	211.24
207.8	209.69	209.8	209.22	210.48	209.23	209.38	209.23	209.65	209.38	209.14	209.04	208.88	210.6	210.09	209.63	210.17	208.77	209.85	209.16	208.94	209.58	209.37	209.6	209.53	209.41	210.22	209.52	209.99	208.47	209.41	210.07	210.46	209.58	209.66	208.18	209.71	208.82	209.92	209.22	209.76	209.13	209.69	209.35	208.77	209.3	209.34	209.84	209.88	209.12
207.61	208.82	208.23	208.53	208.22	207.97	207.89	209.21	208.61	208.26	208.29	208.96	208.94	207.37	208	208.5	209.26	208.78	208.02	207.54	208.75	208.47	208.23	208.97	209.01	208.43	209.26	208.72	208.08	209.2	208.51	207.96	208.05	208.03	207.95	208.2	208.1	208.81	207.81	208.8	208.15	209.29	208.13	208.27	209.46	208.42	207.91	208.2	207.08	208.36
216.77	217.13	217.39	216.88	216.59	216.97	217.82	218.18	216.98	216.7	217.04	218.2	216.78	217.29	216.81	216.48	216.64	216.61	217.38	217.18	216.93	217.24	217.07	217.37	217.14	217.31	216.07	217.61	216.81	217.88	217.59	217.32	216.8	217.05	217.44	217.13	218.18	216.08	217.51	216.79	217.82	217.2	216.61	217.4	215.99	217.38	217.55	216.85	216.85	216.56
208.23	208.19	207.19	207.63	209.65	209.11	207.34	209.51	208.7	209.87	209.45	208.3	209.45	208.3	210.39	208.19	208.66	208.22	208.44	208.51	208.67	208.63	208.65	208.82	208.06	209.31	208.2	208.49	208.59	208.64	208.64	209.56	208.34	209.08	208.71	209.16	208.19	208.58	209.41	208.29	208.34	208.66	206.79	208.53	209.35	208.77	208.32	208.37	209.48	207.75
200.85	201.07	200	200.75	199.92	200.57	200.63	200.58	199.82	200.22	200.14	200.23	200.25	199.57	200.24	201.36	199.68	200.06	199.74	200.13	200.04	200.74	200.87	200.62	199.48	200.38	199.67	201.2	200.66	200.17	200.39	199.79	200.38	199.85	199.96	200.59	200.39	199.55	200.17	200.24	200.97	200.11	198.6	199.33	200.76	201.33	200.22	201.08	200.34	201.44
204.64	203.3	205	205.51	205.33	204.55	204.16	206.1	205.36	205.86	203.5	204.63	204.2	204.46	204.88	205.36	204.92	204.23	204.82	205.54	204.37	205.33	204.72	203.6	205.72	204.31	204.68	204.59	204.19	206.6	205.68	204.1	204.11	205.21	204.29	204.72	204.46	204.15	204.38	205.16	205.31	205.61	204.96	205.45	204.73	203.61	204.57	204.97	204.83	205.66
198.48	199.15	199.55	197.83	198.12	198.73	198.12	198.8	197.99	198.39	198.77	198.31	198.69	198.67	198.59	199.16	199.26	198.21	199.28	198.43	197.12	198.4	198.92	198.07	198.44	198.98	198.75	198.73	197.99	198.54	198	198.75	198.9	197.93	199.43	197.62	198.45	198.89	198.74	197.58	198.66	198.07	198.43	199.49	198.74	197.68	198.46	198.69	197.86	197.87
205.14	202.97	203.38	202.43	203.29	203.95	202.78	204.17	202.73	202.9	202.98	202.54	202.49	203.18	203.5	203.39	203.12	204.44	203.7	202.87	203.87	202.89	204.04	203.66	203.81	203.72	204.16	204.06	203.04	204.05	203.47	204.29	202.81	203.64	203.02	203.87	203.89	204.34	203.42	203.03	204.64	203.75	202.06	202.4	203.5	203.34	203.68	203.44	203.29	203.89
213.46	213.84	213.25	213.52	214.45	213.25	213.36	212.77	213.22	213.01	212.12	213.51	213.32	213.45	213.81	212.55	212.85	212.88	213.37	212.4	213.03	212.84	213.45	212.41	212.08	213.6	213.38	212.55	212.97	213.06	213.91	213.15	213.21	212	212.59	212.88	212.05	212.3	211.74	212.13	213.75	213.66	213.11	213.15	212.32	212.73	213.19	212.94	212.48	212.42
198.74	198.71	198.81	197.6	199.94	197.91	198.04	199.83	198.21	198.75	198	198.05	198.78	198.68	198.23	198.82	198.79	198.23	198.37	198.74	197.62	198.32	200.16	198.18	198.87	198.25	198.56	198.67	199.92	198.39	199.25	199.04	198.69	199.39	199.16	198.17	199.39	199.45	198.17	198.36	198.54	199.16	198.12	197.91	199.22	198.19	199	198.56	199.02	198.71
202.52	203.48	203.52	203.21	202.78	203.13	203.07	202.48	203.05	204.1	203.93	203.41	202.38	204.08	202.85	202.63	203.51	202.77	203.77	203.18	202.93	203.29	203.19	203.73	203.9	202.57	202.78	202.75	203.17	203.97	203.67	203.39	203.9	203.74	203.41	201.87	203.03	202.35	203.19	203.41	202.81	203.79	203.68	202.7	203.07	204.1	203.87	203.24	202.9	203.08
212.72	212.63	213.49	213.19	213.48	213.01	211.39	212.65	213.58	212.62	212.51	213.32	214.26	213.12	212.29	213.53	212.71	212.49	214.37	212.35	212.67	212.9	212.71	213.11	212.27	212.78	213.41	213.33	213.02	213.76	213.21	213.3	213.02	212.6	212.17	214.03	212.12	212.93	214.51	213.89	213.48	212.96	212.27	213.02	213.41	213.3	212.54	212.74	213.19	212.69
212.12	212	211.9	211.55	211.4	211.43	212.63	210.51	210.99	212.32	211.88	210.02	210.95	211.36	211.23	212.38	211.8	211.62	211.32	211.74	211.95	210.5	212.32	212.32	211.86	213.1	212.03	211.98	210.6	212.98	211.88	212.14	211.36	212.31	211.49	211.82	212.7	212.27	211.37	212.01	212.24	210.78	211.59	211.96	211.48	210.95	211.83	211.95	211.72	210.59
216.75	216.71	217.03	217.5	217.95	217.02	218.01	216.78	216.76	216.76	216.76	218	217.24	217.53	216.97	218.01	216.15	217.92	216.67	217.51	216.7	216.93	216.37	216.12	217.18	216.49	216.42	216.75	216.54	216.52	216.74	217.25	217.45	216.62	217.03	215.23	217.67	217.51	216.17	216.62	216.46	216.9	216.61	216.45	216.1	216.83	217.02	216.69	217.19	217.25
203.63	203.85	203	203.51	203.03	202.35	203.67	203.04	202.97	204.53	202.75	202.95	203.85	202.98	202.84	203.78	202.49	202.26	202.69	203.12	202.8	203.66	202.1	204.08	202.89	204.14	203.97	202.97	204.06	203.47	202.99	202.43	203.25	203.56	204.38	204.03	203.53	203.24	203.45	203.21	203.38	203.29	203.47	202.64	202.41	203.29	202.15	202.02	202.6	202.17
212.14	212.61	212.8	213.55	212.96	212.27	213.46	212.53	212.56	213.15	213.39	212.88	212.99	212.34	213.94	211.85	213.09	213.34	213.48	213.05	211.4	214.44	212.93	213.68	212.75	213.05	212.8	213.76	213.47	213.75	212.99	213.42	214.03	212.98	211.98	213.4	213.69	213.09	213.51	213.23	212.54	213.46	212.93	212.85	212.43	213.07	212.57	212.87	213.8	212.52
212.85	213.93	212.43	213.7	213.29	212.55	213.24	212.3	214.64	212.83	212.46	212.09	212.74	214.17	212.63	213.68	212.36	214.18	213.61	212.83	212.26	213.2	213.2	212.63	213.16	213.97	213.69	213.51	212.82	212.25	213.19	212.97	213.9	213.67	212.45	213.78	212.32	213.14	213.97	213.84	213.19	212.24	213.35	213.67	213.14	212.73	212.01	212.25	212.8	213.34
211.05	211.83	212.25	211.64	211.72	211.42	211.77	212.28	212.11	212.67	212.32	212.63	212.18	212.01	211.33	211.89	212.75	211.95	210.83	211.79	211.84	212.28	211.24	213.02	212.45	211.33	212.67	211.4	211.76	211.21	212.02	210.98	212.71	210.98	212.7	211.75	211.82	212.93	211.8	211.8	212	211.47	211.71	211.12	211.41	211.07	211.33	211.87	211.71	212.55
209.31	208.57	209.5	208.07	208.82	209.18	208.86	208.86	208.61	209.44	207.72	209.61	207.8	209.11	208.52	208.52	209.03	208.57	209.73	209.14	208.44	208.58	208.8	208.75	208.19	208.99	208.88	209.05	208.7	208.06	209.86	209.11	209.06	209.55	209.67	207.51	208.11	209.62	208.96	207.58	208.84	208.91	210.4	209.06	209.43	209.32	208.26	208.75	209.16	208.83
209.39	208.28	208.54	209.09	208.15	209.05	209.08	208.22	209.59	208.03	209.63	208.01	208.74	209.1	208.41	208.28	208.92	208.52	207.97	207.98	208.02	208.7	209.19	208.94	207.64	208.92	209.07	208.87	209.44	207.3	208.75	209.03	208.81	208.62	207.94	207.98	208.42	208.07	208.81	208.52	208.2	209.13	209.73	208.73	208.62	208.53	208.54	208.57	207.43	209.92
203.32	203.11	203.92	203.76	202.75	203.46	203.33	203.26	203.75	203.17	204.57	203.76	203.1	202.91	202.63	202.48	203.31	201.8	203.49	203.25	203.64	203.82	202.89	203.15	201.65	203.06	203.65	202.8	203.37	203.76	203.68	202.67	202.96	203.45	203.77	203.9	203.08	203.51	203.14	202.23	203.17	203.63	204.21	203.76	203.88	203.46	203.08	204.1	203.65	203.46
207.89	208.91	208.22	208.11	208.13	207.24	207.31	208.45	207.91	208.75	207.93	208.55	207.56	208.25	207.88	208.27	207.8	208.79	208.78	209.14	207.45	208.29	208.82	209.38	207.25	209.36	209.4	208.62	208.99	208.75	210.03	208.46	208.53	208.14	207.99	207.7	207.75	208.52	208.57	209.28	207.68	207.92	208.22	208.77	207.99	208.32	208.93	208.69	208.28	207.88
202.53	203.05	202.53	203.34	202.46	202.81	203.72	203.44	203.42	202.63	203.56	204.24	203.3	202.82	202.65	202.89	204.33	203.66	202.79	203.51	202.71	202.93	203.2	203.77	203.68	202.96	202.82	202.67	204.06	203.02	203.6	202.82	204.05	203.92	204.06	203.49	202.93	202.21	203.73	203.83	203.84	202.64	202.3	201.64	203.36	202.53	203.8	201.96	203.57	202.95
200.89	200.86	199.58	200.35	200.53	200.53	200.54	199.94	200.93	199.78	199.82	200.76	200.41	199.96	199.9	200.53	200.45	200.24	200.93	200.14	200.32	200.01	200.11	199.39	200.39	199.86	200.18	199.85	200.47	200.52	200.39	201.2	201.08	199.99	200.64	201.53	199.15	200.65	200.32	200.77	200.25	200.2	200.77	199.26	200.64	200.23	200.01	200.52	201.1	199.72
204.2	203.6	202.8	203.73	203.92	203.61	203.94	204.38	203.45	202.43	203.52	204.09	203.36	204.13	203.76	203.04	203.86	202.63	203.99	203.47	203.18	205.01	203.68	203.87	204.35	203.81	203.29	203.49	204.45	204.93	203.76	202.84	204.03	204.16	202.94	202.91	203.38	204.02	203.69	203.5	204.07	202.51	203.39	204.53	204.13	203.86	203.31	203.76	203.1	203.73
212.15	212.08	211.09	211.2	211.98	212.5	211.74	211.95	210.96	211.7	211.28	211.66	212	211.3	211.35	211.59	211.26	212.42	211.48	212.07	212.55	210.35	211.55	211.27	211.23	211.77	211.31	211.9	211.12	212.33	211.2	210.58	211.28	211.58	211.1	210.89	212.6	210.92	211.59	210.98	212.59	211.26	210.95	211.7	212.04	212.82	211.8	211.58	211.49	212.9
210.52	210.98	212.03	210.47	210.95	211.73	210.88	210.83	212.09	211.71	211.51	212.15	211.33	211.69	212.39	210.81	211.17	211.97	210.99	211.48	210.91	211.9	211.65	211.11	211.82	211.36	211.91	211.05	211.32	211.47	211.36	212.25	212.88	212.29	212.6	211.71	212.42	211.61	211.75	211.32	211.24	210.99	211.32	212.06	211.63	211.88	213.26	210.77	211.6	211.75
208.82	208.54	209.9	208.54	208.13	209.14	209.26	207.59	208.93	209.21	207.49	208.88	207.64	209.42	207.71	209.1	207.93	208.3	208.83	208.19	208.47	209.02	208.42	209.06	209.23	207.56	209.17	208.18	208.1	208.19	208.94	209.17	209.75	208.58	208.46	208.16	210.28	208.33	208.78	208.6	208.32	208.94	209.76	208.97	208.27	209.39	208.74	208.69	208.27	208.37
218.35	216.38	217.47	217.21	217.67	216.63	216.56	216.6	217.06	216.4	216.33	217.25	215.51	215.02	216.36	216.36	217.42	216.33	216.86	217.07	216.93	217.72	216.49	217.28	217.01	216.86	217.78	217.37	216.77	218.69	216.16	216.53	217.12	216.85	216.73	216.3	216.39	217.42	217.39	217.22	216.41	216.08	217.9	217.73	216.3	217.03	217.2	217.72	216.75	217.03
207.09	208.93	207.5	207.71	207	208.14	208.47	207.46	206.86	207.72	207.16	207.28	207.41	207.21	206.75	208.56	208.54	206.91	207	206.69	208.29	208.85	207.59	206.58	207.4	207.76	207.91	207.57	207.49	208.51	207.33	206.81	207.16	205.64	207.01	207.83	207.02	206.75	207.83	207.37	207.92	207.5	209.27	208.72	207.8	208.75	208.56	207.86	207.92	208.48
200.7	200.11	200.44	199.28	200.93	199.88	200.92	200.34	200.27	200.19	200.31	200.91	200.13	200.19	200.62	200.4	199.72	200.9	200.68	201.56	200.72	199.44	200.44	200.92	200.44	199.73	200.46	200.96	200.69	200.45	200.33	200.39	200.99	199.94	199.88	199.5	199.35	200.05	200.96	200.8	200.35	200.54	200.84	200.07	201.58	200.66	200.39	199.44	199.73	199.85
218.18	216.96	217.52	218.05	216.91	217.88	217.66	217.68	218.71	217.95	218.09	218.14	218.3	217.73	218.22	218.37	217.88	218.24	217.81	217.87	218.91	218.99	217.48	217.48	218.44	218.09	216.69	217.39	219.01	216.85	217.82	216.64	219.28	217.8	217.29	217.61	218.89	217.35	217.9	217.51	218	218.12	218.58	217.83	217.34	217.9	216.73	216.59	217.78	217.76
203.53	203.1	203.8	203.58	203.7	202.82	202.74	203.49	203.21	203.57	203.2	203.9	203.4	204.62	203.45	202.82	203.03	204.51	203.57	202.91	203.52	203.61	203.89	203.88	204.62	204.79	203.66	204.12	204.76	203.47	203.5	203.64	203.35	203.59	202.46	203.38	204.05	202.3	203.77	203.71	203.51	202.66	203.49	201.5	203.62	204.39	203.02	203.9	204.53	203.58
207.55	208.29	207.46	208.28	207.77	207.96	208.68	208.6	209.06	208.51	208.63	209.27	208.87	208.51	208.79	209.47	208.43	208.91	208.17	208.53	209.77	207.59	208.77	208.35	209.64	209.01	208.33	208.27	208.29	209.7	207.91	209.64	209.06	208.92	209.01	209.26	209.43	209.26	207.75	208.21	208.37	209.1	208.4	209.17	207.96	208.54	208.24	208.67	209.25	208.37
200.16	200.93	200	201.11	201.12	202.48	201.42	201.05	201.66	200.71	201.9	201.44	201.12	201.92	200.14	201.24	199.56	200.96	201.36	201.63	201.34	201.29	201.64	200.91	201.81	200.95	200.82	200.73	202.05	201.67	200.32	201.38	201.57	201.2	202.08	201.53	201.23	201.42	201.68	200.96	201.56	200.98	201.43	202.56	201.24	201.64	200.92	201.49	201.29	200.24
207.99	207.86	208.74	207.28	208.22	207.35	209.64	208.18	208.16	208.57	207.6	206.94	208.19	206.95	207.81	207.94	207.58	207.83	207.99	207.68	206.37	206.29	207.7	207.48	207.9	207.9	207.39	207.98	207.48	208.38	208.08	207.59	207.73	208	208.21	207.67	207.48	208.16	207.53	208.59	206.99	208.76	208.04	207.46	207.52	206.98	206.6	207.29	208.34	207.04
193.62	194.2	193.84	193.97	194.43	195.22	194.16	195.35	194.57	194.13	192.73	193.53	194.03	195.25	193.93	194.33	194.1	194.89	193.89	193.21	194.3	194.6	193.74	194.95	193.79	194.11	193.95	193.85	193.16	194.43	193.45	194.97	194.13	194.49	194.67	194.24	193.78	194.24	194.06	194.24	193.65	194.55	192.1	193.62	193.99	194.7	194.55	194.24	193.81	193.83
201.35	199.74	200.43	200.35	198.57	199.25	200.05	199.35	198.3	200.26	199.39	201.25	199.58	200.38	200.39	199.5	200.29	200.21	199.44	200.31	199.69	199.18	199.9	198.72	198.78	198.8	199.79	198.55	199.89	199.06	199.15	199.99	200.19	199.78	199.32	200.96	198.29	198.58	198.16	199.55	199.05	199.9	199.4	200.16	199.74	199.2	200.66	200.89	199.12	199.37
202.48	201.97	203	202.22	201.68	202.92	201.94	203.65	201.27	201.81	202.88	202.38	202.19	202.94	202.92	202.26	203.45	201.97	201.81	202.98	201.68	203.76	202.15	201.86	201.95	202.27	203.5	202.98	202.5	203.37	202.99	203.04	202.23	201.98	202.58	202.82	202.95	201.6	201.93	204.21	202.9	202.66	202.98	203.24	203.23	203.19	203.27	202.12	202.49	202.61
211.23	210.47	212.79	211.81	211.53	212.05	212.27	210.99	211.93	211.34	210.91	210.06	211.42	211	211.14	212.31	211.1	211.25	211.8	211.57	210.98	210.9	212.2	211.13	211.26	211.22	211.14	210.52	211.55	211.04	211.51	211.61	212.17	212.09	211.15	212.33	212.1	210.91	212.2	212.35	211.37	211.32	211.24	211.7	210.86	211.06	212.11	212.36	212.36	212.85
212.47	212.82	212.9	213.12	213.08	213.26	213.05	212.66	212.93	212.52	213.58	213.97	212.7	212.96	213.69	213.56	212.02	212.26	212.7	213.21	213.13	212.98	212.73	212.25	213.2	213.67	212.69	213.63	212.7	213.79	214.32	212.51	212.25	213.37	211.89	213.4	212.7	212.83	212.35	213.62	213.17	212.6	211.42	212.85	214.04	212.77	214	212.81	213.72	213.52
211.8	213.32	212.65	211.59	212.72	212.58	211.79	211.72	213.12	211.88	212.33	213.68	212.89	212.68	212.2	212.31	211.84	212.31	212.6	212.26	211.8	213.08	212.54	212.37	211.35	211.78	211.49	211.85	212.41	211.41	212.76	211.82	212.18	212.83	212.47	212.18	212.85	213.14	212.07	214.68	212.57	212.03	212.63	213	213.01	212.3	211.92	212.43	211.75	212.13
209.56	209.06	209.34	208.74	208.65	209.45	209.23	209.16	210.82	209.72	209.23	209.16	210.79	210.1	210.27	210.24	209.81	210.12	208.63	210.2	208.75	208.46	210.69	210.39	208.75	210.28	208.82	208.87	210.76	210.55	208.27	209.69	208.8	208.74	208.14	209.38	209.15	209.8	210.29	209.28	210.28	209.05	209.51	208.96	210.36	209.18	208.81	209.42	208.7	210.29
208.56	208.8	207.44	208.3	207.42	207.73	208.72	207.74	207.07	208.87	206.37	208.82	207.02	207.74	208.72	207.36	208.51	208.92	207.78	208.34	206.8	208.44	207.43	208.04	207.84	207.41	208.65	207.31	207.7	207.45	207.69	207.86	207.24	208.06	206.86	207.53	208.12	207.31	208.4	207.2	208.16	208.68	207.44	207.33	207.85	208.53	208.12	207.7	208.08	207.93
207.05	209.59	208.22	208.33	208.4	209.01	207.95	208.2	208.38	207.82	208.23	208.34	208.07	208.45	208	208.13	207.89	208.52	208.6	208.6	208.73	207.9	208.71	208.94	209.57	207.47	208.36	208.84	207.97	208.84	208.82	208.31	208.63	209.11	208.54	208.51	209.34	207.86	209.12	208.61	208.17	208.49	209.03	209.04	209.81	208.51	208	208.37	208.1	208.67
217.98	216.46	217.51	217.74	217.8	218.31	218.8	218.63	217.17	216.52	218.99	216.7	217.61	218.16	216.39	215.55	217.4	218.9	218.01	218.48	217.07	217.76	218.39	218.43	216.55	216.76	218.71	217.4	218.7	217.44	217.32	217.85	218.13	217.39	217.86	219.13	217.12	217.86	216.64	217.65	218.96	218.15	217.73	217.64	217.34	216.49	217.51	218.18	218.62	217.48
213.12	212.97	211.18	212.53	212.3	211.9	211.98	211.94	212.5	211.54	212.95	213.26	212	212.18	212.01	212.09	212.21	212.31	212.09	212.36	213.25	213.29	212.87	212.76	212.52	212.22	212.66	212.43	212.23	212.27	212.47	211.81	211.77	211.46	213.08	212.34	211.45	211.98	211.4	212.43	211.29	210.93	213.02	212.22	213.54	213.07	211.4	212.49	211.42	210.97
205.3	204.83	205.21	204.24	204.53	204.55	204.22	204.56	204.9	205.55	204.97	204.8	204.69	205	205.56	204.03	205.48	203.66	204.27	205.09	205.07	205.02	203.97	203.2	205.19	204.87	204.57	204.36	204.98	204.97	205.08	204.4	204.87	204.58	205.72	204.41	204.83	205.23	204.02	204.05	205.68	204.68	204.89	204.97	203.71	205.05	205.88	204.43	203.74	204.99
199.34	200.22	199.66	199.33	199.92	200.61	199	199.74	199.93	198.94	199.1	199.62	198.93	199.11	199.29	199.35	199.7	199.55	199.78	199.04	199.95	199.09	199.62	199.89	199.21	199.46	200	199.6	198.56	200.08	198.19	199.61	199.57	198.67	199.61	199.97	199.68	200.09	199.6	199.8	199.19	200.36	198.39	198.81	198.73	199.03	198.9	199.83	198.59	200.58
207.51	208.81	208.87	209.62	208.78	210.04	209.27	209.4	208.97	207.84	207.47	209.22	209.03	209.32	208.62	208.45	207.84	208.95	209.97	208.13	208.61	209.31	207.97	208.71	208	208	208.69	209.8	208.39	208.97	208.67	208.55	208.28	210.17	207.71	209.24	208.45	208.5	209.2	208.64	208.53	206.99	208.68	208.49	208.92	208.04	208.82	208.25	207.45	208.98
203.46	202.75	202.9	202.61	202.5	202.78	203.44	203.12	202.92	204.33	202.55	203.21	203.16	204.15	203.49	204.65	202.72	202.7	203.24	202.96	203.81	204	203.64	203.48	202.55	203.65	202.11	203.03	202.89	203.72	204.06	203.19	203.22	203.14	203.99	203.65	203.25	203.18	204.2	203.64	202.15	202.9	202.28	203.82	203.68	203.48	203.16	202.42	202.74	202.93
208.8	207.77	208.16	208.02	208.69	208	208.96	207.94	208.95	208.95	208.75	209.47	208.36	208.25	209.37	209.34	208.19	208.93	207.92	208.8	208.19	208.98	208.74	209.37	209.66	208.89	209.18	208.01	208.52	209.13	208.61	208.52	208.44	209.7	208.85	208.25	209.99	209.61	209.23	208.18	207	208.05	207.44	208.78	208.96	208.9	208.53	209.27	207.79	209.28
200.34	200.28	199.63	201.44	200.41	200.2	200.53	201.28	201.07	200.16	200.56	200.19	200.83	200.21	199.81	201.23	200.59	201.62	200.76	199.3	200.34	199.1	201.38	200.58	200.76	201.31	200.19	199.59	201.03	200.92	199.75	201	200.9	200.57	200.01	200.2	199.36	201.2	200.43	199.57	199.93	200.41	200.69	199.01	200.35	200.52	200.01	201.7	201.01	201.14
210.9	212.39	211.86	211.44	209.66	212.09	211.77	212.46	211.35	210.8	212.82	212.28	211.69	212.07	211.76	210.94	211.91	211.75	211.76	211.65	211.48	211.86	212.37	212.25	213.13	211.02	210.85	211.47	211.56	211.97	211.85	212.28	211.16	211.62	210.62	212.35	212.78	211.22	212.64	210.9	211.55	212.65	211.76	211.63	212.87	210.88	212.09	211.46	212.05	212.84
212.61	211.39	211.74	211.58	212.24	212.03	212.13	211.94	211.31	212.21	211.82	211.95	211.18	212.12	212.25	212.01	212.49	212.58	211.71	212.33	211.26	211.1	211.59	212.32	212.61	211.2	212.49	211.69	210.28	211.92	212.44	211.33	211.68	211.35	211.71	211.14	211.02	212.14	211.98	211.26	211.06	211.33	212.5	211.5	211.13	211.44	211.27	212.5	211.93	211.59
202.89	203.24	202.61	203.34	201.29	203.04	203.15	202.17	202.48	202.32	202.48	202.08	203.3	202.3	202.94	203.32	203.39	203.17	202.82	201.66	201.82	202.54	201.63	202.53	203.19	202.9	202.94	201.92	202.55	202.68	203.43	202.23	201.82	202.85	202.86	202.84	200.68	203.05	201.23	202.65	203.02	201.8	202.05	202.17	202.42	202.63	202.47	202.63	202.46	203.24
202.01	202.08	203.28	202.79	202.36	203.97	202.24	202.09	201.5	202.33	202.56	203.33	202.3	202.83	202.61	203.86	203.21	202.52	202.97	202.03	202	202.9	203.59	201.91	201.75	202.26	203.19	201.83	202.34	202.81	202.7	201.99	202.54	202.14	202.33	203.35	202.49	202.56	203.87	203.27	201.67	201.36	203.69	201.95	203.12	203.11	202.81	203.01	202.38	202.21
210.75	211.55	211.54	211.33	212.08	211.07	212.65	211.21	212.29	212.07	212.66	211.74	211.57	211.58	211.96	211.93	210.69	211.41	211.72	210.96	211.77	211.42	211.98	211.33	212.66	211.2	212.15	212.18	211.18	211.4	212.65	209.96	211.88	211.94	210.91	212.32	211.5	212.08	211.36	211.34	212.39	212.48	212.8	211.57	211.54	211.09	212.42	212.19	211.33	212.12
207.84	209.32	208.67	209.74	208.29	209.26	208.26	208.83	209.93	208.76	209.98	208.82	210.01	209.58	209.03	208.49	208.45	208.81	208.12	209.61	208.34	208.31	208.22	209	208.73	209.18	208.73	209.19	209.46	209.12	208.51	209.08	208.82	208.66	209.27	208.76	207.91	209.86	208.81	208.93	208.73	208.87	209.1	208.29	209.21	208.58	209.61	208.81	208.76	209.04
203.71	203.25	202.22	204.08	202.85	203.27	202.74	202.47	202.91	204.44	202.23	202.83	203.32	202.98	202.96	203.73	203.45	202.78	203.03	202.21	203.31	203.54	203.45	203.11	203.53	204.11	203.39	202.36	203.69	204.68	203.68	204.59	204.44	203.36	203.39	203.94	202.97	203	203.69	203.81	204.06	202.68	204.36	202.63	204.24	202.18	204.11	204.44	204.01	203.75
206.03	206.15	205.34	205.28	204.85	206.2	205.21	205.59	204.56	205.27	205.65	204.41	205.67	206.16	205.97	205.49	206.53	204.11	205.11	205.5	205.67	205.08	205.59	205.31	205.22	205.82	204.56	205.48	205.65	205.79	205.88	204.81	204.48	205.33	205.83	205.32	205.73	205.81	204.25	204.55	204.86	205.56	204.96	205.93	205.27	205.47	205.2	205.52	205.69	206.11
200.84	202.31	199.95	201.56	201.02	200.62	200.87	201.41	202.02	202.32	200.96	201.08	201.47	201.09	201.02	201.07	201.39	201.82	201.36	200.7	201.23	200.25	200.82	201.93	201.06	201.95	200.23	200.84	201.61	201.86	200.98	201.05	202.02	201.69	201.51	201.16	200.8	201.54	203.18	201.75	201.26	202.53	200.52	200.77	202.22	200.75	201.21	201.33	200.23	200.98
204.59	203.49	203.25	203.33	203.61	203.23	202.87	203.49	203.66	204.68	203.7	203.38	203.77	203.84	202.01	204.17	203.44	203.27	202.53	203.81	202.08	203.39	204.54	203.7	204.18	202.8	203.44	202.81	203.3	203.73	203.64	203.79	203.97	203.31	202.86	204.49	204.1	203.8	203.09	203.77	203.82	202.98	202.98	202.31	203.26	204.39	204.16	204.41	203.61	203.34
208.45	208.54	209.21	208.8	208.14	209.6	209.33	208.14	208.9	207.87	210.22	208.56	208.43	208.72	208.38	209.29	208.28	208.92	207.59	208.6	207.86	208.7	207.49	208.37	208.98	209.05	209.04	207.74	207.63	207.76	207.65	207.9	208.71	209.2	208.62	208.04	208.68	207.78	209.06	208.82	208.87	209.42	208.47	208.16	208.78	207.48	207.89	208.89	209.33	208.14
201.38	200.74	199.8	198.86	199.49	199.97	199.59	200.33	200.33	200.06	198.62	199.98	199.16	200.69	200.48	200.49	200.93	201.1	202.1	201.4	200.19	201.17	200.61	200.04	200.55	199.97	199.87	200.33	199.92	200.89	200.85	199.78	200.83	200.55	200.32	199.82	199.98	200.25	200.46	201.09	201.01	200.26	199.91	201.23	200.39	200.31	200.48	200.18	201.51	200.43
217.07	216.26	216.04	216.47	217.5	217.16	217.52	218.01	217.43	215.91	217.34	216.82	217.62	217.09	216.84	217.97	217.47	217.15	217.68	216.26	216.99	217.13	216.78	216.88	218.66	217.9	216.64	217.69	216.49	216.89	216.69	217.57	217.48	215.94	217.6	216.15	217.84	216.62	215.43	216.73	216.68	216.93	217.58	217.14	216.79	217.15	217.54	217.08	216.63	216.24
206.76	207.4	207.79	208.31	207.48	207.14	207.47	207.4	208.04	206.68	206.67	207.29	206.45	207.59	207.94	208.09	207.32	208.79	207.09	208.79	209.07	209.25	206.86	207.66	206.66	207.38	207.36	206.68	206.55	207.75	208.65	206.88	206.62	207.64	207.51	207.9	206.92	208.95	208.48	207.6	207.18	208.45	207.38	207.14	206.59	207.82	207.68	207.44	207.35	207.05
205.16	204.22	203.33	203.7	204.38	204.05	204.16	203.13	202.89	203.4	204.06	204.29	204.94	202.49	203.04	204.27	204.79	203.65	204.79	204.18	203.01	203.8	204.15	203.55	203.92	203.91	204.21	204.31	204.66	204.97	202.64	203.95	204.35	203.86	204.7	203.83	204.04	203.52	204.65	203.51	204	204.75	204.77	203.87	203.69	203.98	203.88	204.1	203.38	202.88
199.29	199.53	199.35	199.89	200.34	199.62	200.2	200.2	199.16	199.97	198.21	199.22	198.91	198.78	199.45	199.84	199.19	199.65	199.83	199.5	198.51	200.29	199.22	200.08	199.77	199.53	199.3	199.32	197.76	198.74	200.14	200.1	198.93	199.24	199.14	199.34	199.49	199.33	199.97	198.48	199.13	199.52	199.21	199.79	200.29	199.66	199.16	199.56	199.35	199.82
211.52	212.81	212.04	212.39	213.34	211.81	211.83	212.21	212.26	212.38	213.9	212.25	213.37	212.25	212.32	212.41	211.9	212.1	212.23	212.54	212.57	212.14	211.98	213.45	212.95	213.08	212.45	212.01	212.97	211.38	210.91	212.77	212.43	211.11	211.49	212.27	212.81	211.29	212.66	212.26	212.19	212.51	211.82	212.89	213.16	211.7	212.31	212.79	212.97	212.12
203.87	202.85	203.68	202.55	204.06	203.28	202.97	202.86	203.04	202.25	203.53	202.8	201.82	202.89	203.08	202.78	202.25	202.65	202.59	203.55	202.68	204.72	202.73	203.42	204.82	201.59	203.3	202.72	203.68	203.27	202.93	202.86	202.99	202.88	202.17	202.89	203.11	202.95	202.28	203.15	203.85	202.45	202.46	202.73	202.68	204.2	203.12	203.35	203.77	203.81
207.82	207.31	207.3	206.96	207.45	206.66	208.12	208.9	209.24	207.03	206.78	207.04	207.95	208.28	208.49	207.69	208.97	207.87	208.49	208.33	207.98	208.03	208.39	207.58	207.02	207.29	207.7	207.97	207.42	208.55	208.08	207.2	208.25	208.53	208.16	207.69	208.14	207.51	207.65	206.28	207.26	209.13	207.68	208.38	207.79	206.67	207.56	208.07	207.07	208.59
209.99	208.52	209.31	208.42	209.6	209.03	208.76	208.46	207.77	208.59	209.32	208.51	209.21	208.45	208.74	209.73	208.31	208.67	209.19	208.13	208.75	208.23	208.54	207.85	208.54	209.29	209.64	208.64	208.5	208.07	209.04	208.97	208.08	208.98	209.43	207.47	209.02	209.08	208.06	208.6	209.11	208.8	208.39	207.98	209.55	208.33	209.53	209.29	209.41	208.76
203.22	203.64	204.31	202.7	204.43	203.01	203.62	204.28	203.48	204.51	203.53	204.2	203.64	203.45	204.02	203.74	204.19	204.04	202.59	204.19	202.73	204.85	203.71	202.06	202.29	204.59	204.04	203.17	203.79	203.48	203.12	202.45	203.75	202.4	204.66	203.41	204.98	203.83	202.96	204.14	204.05	203.88	203.31	202.11	203.11	203.81	204.51	203.11	204.02	203.36
203.32	203.37	203.62	203.32	203.58	202.61	202.94	202.96	203.45	202.3	202.33	202.99	202.56	203.34	203.38	203.47	203.22	204.81	204.43	203.11	203.02	203.03	202.04	203.83	203.94	203.14	203.69	203.99	202.86	203.94	202.09	202.78	203.78	204.02	203.79	202.99	203.95	202.85	202.43	203.41	203.63	202.85	203.8	203	202.56	203.09	203.18	203.46	202.79	203.66
203.89	203.26	204.75	203.9	204.53	203.96	203.8	205.19	204.61	204.52	204.41	204.63	204.59	205.4	203.52	204.37	204.52	204.63	204.75	204.72	204.65	204.14	204.53	205.18	204.48	204.44	204.13	204.25	205.04	204.49	205.14	205.03	203.54	204.46	204.85	203.98	204.85	203.49	203.49	203.76	204.27	204.38	203.95	204.62	205.05	204.63	205.05	205.6	204.66	204.98
203.97	204.21	203.03	202.83	204.4	204.07	203.5	204.52	203.15	203.08	203.58	201.51	203.83	202.89	203.83	203.25	203.26	204.36	203.9	203.11	204.41	203.84	203.78	202.91	203.18	203.29	203.08	203.59	203.96	204.3	203.74	204.25	202.41	203.34	203.92	202.65	205.24	203.35	203.65	203.78	204.2	203.08	204.86	204	202.86	202.64	202.6	203.64	203.39	203.75
218.54	216.99	215.92	218.7	217.84	217.89	217.28	218.18	216.83	217.88	216.99	217.9	217.54	217.59	218.5	216.76	217.59	217.84	218.11	217.54	217.13	218.06	215.78	218.64	218.32	218.19	218.12	217.84	218.44	218.85	219	218.13	218.7	217.39	218.59	216.69	217.62	218.65	217.05	216.88	216.74	217.38	217.36	218.64	219.03	218.17	218.31	217.48	218.28	218.13
212.99	212.6	212.68	212.47	212.35	212.31	213.27	212.83	212.8	213.42	212.82	212.12	214.2	212.26	213.45	213.21	213.38	213.57	212.42	212.82	212.65	213.21	213.24	212.44	211.99	211.42	213.39	213.29	212.22	213.07	213.95	211.92	212.22	213.76	214.01	213.17	213	213.58	212.92	212.58	212.84	213.82	213.78	212.42	214.59	213.24	212.45	213.27	212.52	213.31
207.16	208.23	207.14	207.37	208.66	208.05	207.63	206.8	207.66	206.73	208.79	207.6	208.13	207.25	207.37	206.76	208.08	207.61	207.94	208.77	208.14	208.93	207.98	208.88	207.26	207.47	207.95	207.23	207.48	206.85	208.5	208.09	207.74	207.03	207.52	207.38	207.46	208.4	207.68	208.77	207.78	207.36	207.6	207.44	207.92	208.26	207.35	208.32	209	208.47
209.04	207.04	209.08	207.92	209.13	207.14	209.52	209.55	206.79	208.95	209.46	208.19	207.61	209.68	208.99	208.84	207.74	209.07	209.47	209.2	208.52	208.58	209.29	209.17	209.24	207.51	207.61	208.61	209.88	208.17	208.09	208.37	209.39	208.6	207.99	209.85	208.89	208.31	207.87	209.26	207.78	208.45	208.79	208.4	209.19	207.62	209.21	209.06	209.27	207.56
208.26	209.13	208.12	208.81	208.91	208.38	207.62	208.58	208.44	208.92	208.63	207.44	207.93	209.82	207.75	209.56	208	208.33	208.21	208.18	208.4	209.76	209.17	208.31	208.38	208.69	207.87	207.93	209.07	207.97	208.66	208.42	208.66	208.29	207.7	209.17	207.89	208.47	208.44	209.04	208.2	207.39	208.52	209.03	209.39	208.08	208.82	208.38	208.31	208
198.48	199.23	198.72	199.2	198.26	200.23	199.02	199.05	198.28	199.86	198.49	197.61	198.38	198.72	198.52	198.54	198.86	198.19	197.73	198	198.31	198.94	198.67	198.84	199.78	198.5	199.67	198.44	199.1	199.38	198.02	198.58	198.27	199.54	199.07	198.92	198.77	197.71	198.53	198.54	198.06	197.86	198.54	198.73	197.72	199.39	198.63	198.99	198.95	199.57
199.13	200.28	201.56	199.59	198.95	198.35	199.13	199.94	199.34	199.58	198.99	199.95	200.07	199.63	199.78	198.97	199.85	199.31	199.2	200.62	198.77	199.64	199.03	198.73	198.92	200.21	198.98	197.8	198.71	199.82	198.74	199.15	199.09	198.72	199.32	199.55	198.84	199.18	199.69	199.63	199.02	199.8	198.5	199.84	200.01	199.86	197.68	198.4	198.9	199.47
217.57	218.23	216.72	217.64	217.79	217.41	217.26	218.4	217.46	217.37	217.8	216.43	217.36	218.63	218.9	218.43	217.66	216.66	216.79	217.66	218.91	218.68	218.84	216.83	217.45	218.16	217.91	218.42	217.75	218.09	218.08	217.42	218.12	217.43	217.77	217.43	218.3	217.2	218.61	217.08	217.74	217.95	216.9	217.41	217.44	217.28	218.81	218.67	218.62	218.27
212.73	212.22	211.92	212.38	211.85	211.77	213.09	212.78	212.83	213.32	212.94	213.54	211.84	211.81	211.66	213.21	212.38	212.12	212.83	213.06	211.96	212.66	212.74	211.94	212.48	212.85	212.23	212.55	212.53	211.83	212.46	212.18	212.31	212.98	212.68	212.75	212.45	212.77	213.21	212.69	211.39	212.94	213.72	213.74	212.52	212.29	211.67	212.45	211.92	213.14
203.66	203.24	202.72	203.47	202.27	203.42	203.04	203.38	204.26	203.98	203.55	203.34	203.4	203.54	203.49	203.52	202.56	203.49	203.47	203.99	201.99	202.57	202.85	202.94	202.82	204.72	203.36	202.63	203.88	203	205.02	203.23	203.24	203.04	203.29	202.89	203.01	203.17	204.31	203.13	202.85	204.28	202.49	203.2	202.73	203.71	203.8	203.33	204.44	202.54
209.24	209.73	209.44	209.78	208.9	209.69	209.21	209.54	208.73	208.55	210.46	209.89	209.45	209.67	209.47	209.72	209.73	210.04	209.09	209.26	207.63	208.57	209.29	209.51	209.39	210.42	210.74	209.46	209.31	208.11	209.14	209.77	208.64	210.21	209.69	210.66	209.65	210.05	208.89	209.57	208.6	209.47	209.11	208.97	209.41	209.55	208.62	208.81	209.11	208.95
193.94	194.15	194.05	194.51	194.2	194.56	194.51	194.43	194.62	194.08	194.21	194.48	194.1	194.33	194.32	195.16	193.98	194.52	193.46	194.63	194.03	193.66	194.84	194.05	193.38	193.93	195.45	194.18	193.59	194.22	194.01	194.37	193.57	193.8	194.4	194.25	194.74	194.08	192.57	195.66	193.63	194.1	194.62	194.58	194.13	194.11	193.54	194.18	195.66	193.75
199.39	198.66	199.54	199.52	200.24	199.57	199.69	198.07	199.18	199.26	200.13	199.48	199.03	199.16	199.67	198.23	198.95	199.65	198.79	199.02	199.77	200.12	199.19	199.78	199.7	199.46	198.79	200.24	198.28	198.99	200.04	198.25	198.96	199.2	200.11	199.29	198.6	199.85	198.93	198.03	200.38	199.95	198.97	199.03	199.33	199.93	199.39	199.1	199.9	199.77
200.02	200.08	200.28	200.2	200.52	201.23	200.77	200.81	199.25	199.73	199.86	200.78	200.69	198.98	201.83	200.49	200.73	200.57	200.7	199.75	200.71	198.9	200.71	199.44	201.28	200.01	200.44	199.79	199.49	199.61	200.08	201.05	199.3	200.55	200.19	200.2	199.67	200.59	200.82	200.36	201.06	199.32	199.89	200.18	201.21	200.5	200.08	199.81	200.95	200.25
208.55	208.84	208.7	208.45	208.51	207.57	209.32	208.1	209.61	208.15	209.9	209.14	208.69	209.53	208.7	207.87	209.11	207.65	208.32	209.53	207.63	209.11	209.31	209.56	210.24	208.93	208.52	207.81	209.49	207.64	208.23	209.58	208.58	208.41	209.77	207.42	209.28	209	208.67	208.48	207.95	208.31	208.5	209.05	208.94	208.06	209.06	208.99	209.02	208.39
208.68	208.54	209.45	208.2	208.69	208.97	208.13	207.57	208.65	209.65	208.28	209.21	207.64	209.94	207.74	208.44	209.25	208.93	207.39	208.19	208.66	209.89	208.31	209.13	208.07	209.44	208.86	208.03	209.46	208.79	209.13	208.85	209.1	207.99	208.07	208.09	207.51	208.52	207.81	209.23	208.82	208.33	208.51	209.21	210.07	208.35	209.15	208.16	208.6	209.34
208.53	207.62	207.2	207.56	207.81	208.29	207.24	207.78	208.82	207.27	207.03	207.06	207.48	207.61	206.82	208.32	207.45	206.79	207.07	208.46	207.04	208.08	206.77	208.46	207.24	207.84	207.49	207.61	207.74	207.36	207.82	207.66	207.58	206.12	208.9	208.01	207.27	207.55	207.54	208.58	208.5	208.06	207.51	207.1	206.82	207.34	206.28	207.58	207.66	206.11
204.82	205.53	205.63	204.26	205.6	205.19	204.85	203.98	204.75	205.26	205.67	204.9	204.97	204.04	205.33	204.75	204.7	204.13	203.72	203.87	205.23	204.46	205.27	204.32	205.3	205.32	205.25	205.07	205.01	204.81	205.84	204.43	204.08	204.62	204.83	204.76	204.61	206.39	205.11	204.63	204.53	204.19	204.53	204.34	203.29	204.61	205.55	204.49	205.61	204.65
211.34	211.94	211.07	211.36	212.13	211.32	212.22	211.99	211.18	211.51	210.66	211.56	212.21	211.14	210.44	211.88	211.55	212.36	211.92	211.69	212.14	211.4	211.37	211.22	211.12	211.04	212	210.87	210.98	212.52	210.58	212.97	211.54	212.5	212.06	212.45	211.37	210.86	210.61	212.15	211.97	211.53	212.29	212.27	212.07	212.2	212.14	211.92	212.02	211.77
208.55	208.63	208.97	209.27	208.74	209.15	208.55	208.71	209.5	208.87	208.38	208.41	209.68	208.24	208.77	208.78	208.38	208.67	208.48	208.32	208.66	208.38	208.36	208.36	209.6	208.64	209.12	208.73	209.6	209.42	208.62	209.08	207.87	207.86	208.39	207.64	208.17	207.61	208.9	208.35	207.64	208.82	208.65	208.24	207.58	208.69	206.9	209.76	208.94	208.15
205.4	204.95	205.25	204.7	204.43	205	204.1	203.96	204.67	204.86	204.55	204.34	204.24	205.71	204.37	204.58	205.2	205.62	205.88	204.63	205.62	204.1	204.97	204.7	204.9	205.1	203.95	203.06	204.69	204.08	206.08	205.23	204.05	205.06	204.68	204.71	205.07	205.96	204.61	204.34	204.02	205.22	205.18	204.17	204.46	205.46	204.64	204.04	203.38	204.69
199.48	199.33	199.48	200.53	199.38	199.49	199.81	199.98	199.68	200.08	200.19	199.91	198.04	199.82	198.49	198.46	199.39	200.41	199.91	200.27	198.76	198.69	200.39	199.91	199.08	199.84	199.74	200.11	199.96	200.83	199.98	199.53	199.55	199.96	199.51	199.83	199.16	199.78	199.25	199.55	199.08	200.4	199.88	198.97	199.25	198.1	199.07	199.09	199.29	200.11
203.72	203.51	202.52	203.24	202.28	203.66	202.75	204.5	204.21	203.27	202.2	202.42	203.89	204.2	203.91	203.63	202.31	202.77	202.88	202.67	203.55	203.97	202.71	203.47	203.28	203.99	202.54	202.7	202.94	202.26	202.72	203.38	202.68	202.74	203.43	203.04	203.44	202.05	203.18	203.8	203.49	203.25	204.68	203.56	203.04	202.45	203.52	203.36	201.57	202.22
209.84	208.59	208.03	209.45	209.02	208	209.05	208.74	208.76	208	208.67	209.18	208.79	207.98	208.5	210.26	208.29	209.08	211.05	207.83	208.41	208.11	209.06	208.37	209.35	209.45	209.43	208.36	209	209.22	208.67	207.65	209.41	208.49	208.92	209.75	207.87	207.88	208.6	208.67	209.02	208.38	209.57	208.12	207.81	208.68	207.36	209.02	208.86	208.94
207.44	208.46	206.97	207.92	207.15	207.46	207.12	208.84	207.92	207.68	207.61	208.38	207.95	208.33	207.82	207.65	207.45	208.2	209.04	207.36	206.9	208.41	206.45	206.86	208.27	207.49	207.44	207.42	208.03	207.96	208.21	207.93	206.37	209.04	208.73	206.96	206.6	206.79	207.78	207.56	207.8	208.18	207.73	207.82	208.18	206.72	208.01	208.02	206.87	206.63
203.66	203.44	204.57	203.66	204.22	203.19	203.83	202.55	204.07	202.81	204.04	203.8	203.35	204.24	202.83	204.3	204.25	203.64	202.86	203.59	203.9	203.1	202.23	203.08	203.64	204.17	203.22	204.23	204.03	204.89	203.88	203.81	203.75	203.68	203.76	204.22	203.13	203.62	203.38	204.48	203.83	204.45	203.33	202.66	203.88	204.04	204.01	203.69	204.13	204.14
213.66	213.89	213.75	212.8	214.67	214.06	213.39	214.2	214.62	214.22	213.06	213.4	213.51	214.09	214.75	212.7	212.99	213.65	213.72	215.17	213.12	214.05	213.46	215.29	215.03	214.56	214.29	213.85	213.76	214.25	213.81	214.51	212.86	214.82	214.32	212.36	213.57	214.08	214.42	213.55	212.89	213.14	213.23	213.26	214	213.82	212.84	213.33	213.5	213.73
202.2	203.1	202.35	203.33	202.6	203.07	202.36	202.06	202.23	202.97	203.32	202.69	202.59	203.35	203.17	202.83	201.41	202.42	202.18	202	200.92	202.95	202.45	204.16	202.6	203.43	202.15	202.9	202.25	202.94	203.15	203.3	203.07	203.59	203.28	203.31	201.49	202.17	202.57	202.72	202.71	203.05	202.36	201.66	201.68	201.78	202.28	202.99	202.79	202.16
217.78	218.94	217.9	217.8	218.15	218.65	218.74	216.64	217.89	217.9	218.09	218.07	217.11	219.18	219.06	218.32	217.62	217.82	218.35	218.57	217.77	218.04	217.59	217.61	217.96	217.94	217.57	217.15	219.57	218.3	217.69	217.63	218.04	218.41	217.36	218.21	218.11	217.95	216.84	217.82	216.99	218.58	218.14	217.6	218.36	217.6	216.96	218.64	217.75	217.46
199.99	200.86	199.53	201.18	201.61	199.7	200.56	200.47	199.51	201.06	200.42	200.45	200.42	200.32	200.32	200.12	199.85	200.51	200.08	200.59	201.43	200.28	199.86	200.36	200.56	200.81	201.24	200.47	200.4	200.1	200.86	201.45	200.52	200.65	200.95	200.92	200.84	200.36	200.97	199	199.76	200.6	200.75	200.08	199.3	200.71	199.86	200.83	201.07	200.86
207.95	208.18	207.28	207.98	207.09	208.19	206.94	208	207.43	207.68	208.74	207.39	208.07	206.37	207.06	206.84	208.05	208.13	207.54	207.82	208.35	207.52	208.08	206.95	207.03	207.7	207.79	208.08	207.39	207.5	206.94	207.47	206.43	207.13	207.01	206.49	207.78	207.98	207.8	207.61	207.65	207.78	208.32	208.42	208.52	206.57	208.89	207.88	207.8	207.26
200.79	202.08	200.61	201.22	200.95	200.66	200.77	201.85	201.87	202.66	201.41	201.47	201.21	201.17	202.05	200.76	202.66	200.58	200.11	200.76	200.4	201.87	201.69	201.65	200.44	201.39	201.59	200.44	201.57	202.06	201.34	200.17	202.34	201.07	201.93	202.31	200.86	201.12	202.11	200.84	202.26	201.07	201.04	200.84	200.93	201.21	200.92	200.89	201.47	201.54
217.96	219.23	216.86	218.88	218.17	217.12	218.17	217.74	217.7	217.25	217.85	218.29	217.55	218.27	217.54	218.51	218.5	218.84	218.97	218.75	218.17	217.74	217.68	218.56	217.88	216.56	217.6	217.93	217.84	217.58	218.04	217.52	218.2	218.21	217.89	218.31	217.26	217.63	217.6	217.28	217.08	218.66	217.92	218.72	217.83	217.9	218.26	218.19	217.72	217.33
206.98	209.11	208.63	207.9	207.25	207.48	207.48	207.65	207.88	208.25	207.73	207.76	207.2	207.72	208.61	206.87	207.61	206.18	208.44	207.15	207.55	206.28	207.47	207.76	208.64	207.27	208.21	208.21	208.32	207.5	207.32	208.1	209.36	207.83	207.98	208.26	207.18	207.23	208.16	206.94	207.76	207.55	207	208.75	207.84	206.03	207.24	208.44	207.18	208.26
200.18	200.04	201.93	199.56	200.44	200.62	199.8	200.4	199.36	200.93	199.77	200.74	200.22	200.53	200.43	199.97	200.28	199.61	201.05	200.44	199.12	200.25	200.55	200.19	200.33	200.33	200.75	200.23	200.55	200.22	200.86	200.17	199.95	199.94	200.82	200.9	200.45	200.2	200.7	200.52	199.75	200.69	199.71	200.01	200.36	200.5	201.07	200.03	199.74	201.11
193.29	194.08	194.58	193.68	193.12	194.31	193.87	193.53	193.91	194.4	194.25	193.73	194.33	195.13	193.86	194.8	194.89	194.8	194.94	194.72	194.8	193.97	194.95	193.6	195.65	194.7	194.22	194.67	194.45	195.08	193.92	193.48	195.09	195.4	193.82	192.45	193.35	193.55	194.02	193.96	194.24	193.14	194.21	194.69	194.85	193.35	193.59	194.18	193.78	193.55
206.64	207.49	207.75	207.42	207.9	207.66	207.97	208.08	207.47	207.74	209	208.14	207.86	206.93	206.97	207.97	206.6	208.11	209.25	208.24	207.53	207.69	207.99	208.1	207.89	207.23	207.86	208.24	206.47	207.57	207.36	207.38	209.61	207.69	207.2	206.98	207.97	208.25	207.54	207.49	207.18	208.14	208.05	207.41	208.63	207.88	206.16	207.35	209.05	208.27
206.71	206.79	208.27	207.53	207.75	208.17	207.92	208.74	207.71	207.97	207.95	208.18	207.05	207.91	208.1	207.29	206.91	208.13	207.67	208.22	208.02	207.23	207.83	208.48	208.12	208.06	207.05	207.52	207.94	207.41	206.63	207.02	208.78	207.56	208.16	208.01	207.53	206.48	208.46	208.51	207.34	207.47	207.58	206.73	207.72	207.92	207.69	208	207.25	207.6
208.11	208.03	207.63	207.65	208.29	208.22	208.46	207.11	207.23	208.3	208.07	208.13	207.49	208.59	208.67	209.36	208.22	206.99	208.47	208.54	208.66	207.6	207.96	208.1	207.09	208.29	208.83	208.32	207.98	208.09	207.62	208.46	208.38	208.08	207.82	207.33	207.83	208.54	208.34	207.27	208.34	207.59	208.26	208.02	207.37	207.81	207.58	207.76	207.38	208.05
205.11	204.74	205.02	204.92	204.22	203.98	204.99	204.69	206.2	206.13	205.45	204.31	205.08	205.01	205.07	206.05	205.01	204.35	205.08	204.88	203.93	203.94	204.67	204.8	204.55	206.33	204.09	204.54	206.49	204.56	205.45	205.42	204.6	204.67	205.33	204.78	204.4	204.25	206.06	204.73	204.85	204.66	204.26	203.66	204.56	204.81	205.6	203.95	204.73	205.34
208.5	208.9	207.34	208.07	208.22	208.47	209.42	207.94	208.63	208.23	209.44	208.97	208.54	209.15	209.84	209.75	209.55	209.11	208.8	208.22	208.77	208.69	208.99	207.47	209.52	210.05	209.71	208.34	208.74	208.37	208.89	208.6	208.7	209.44	209.21	208.72	208.41	208.6	208.53	209.21	208.5	207.56	208.6	209.74	208.85	208.64	209.34	208.63	210.03	207.05
205.67	205.3	205.34	206.08	205.06	206.14	205.19	205.79	206.73	204.91	205.5	205.7	206.29	204.74	205.43	205.28	206.26	205.25	205.41	206.41	205.7	205.3	203.95	205.67	207.06	206.31	205.61	206.18	206.25	206.15	203.61	205.38	205.56	204.78	206.1	206.12	204.85	204.82	205.46	205.55	205.14	205.61	205.29	204.92	206.57	205.57	206.2	205.69	205.49	205.08
212.53	210.02	212.27	210.98	210.87	210.55	210.82	211.69	210.99	211.74	211.81	211.85	211.7	212.01	210.99	211.02	211.79	211.98	211.38	210.83	211.9	212.7	211.5	210.9	211.47	211.24	212.13	212.11	211.22	212.07	211.73	211.87	212.22	212.33	212.09	212.74	211.01	211.51	211.41	211.65	210.59	211.43	210.71	211.81	210.37	210.65	211.66	211.45	211.02	212.54
203.27	203.77	202.21	203.71	202.35	202.51	201.78	202.32	202.59	202.73	203.68	201.92	202.84	203.23	202.53	203.19	201.45	202.98	202.31	201.38	202.58	203.03	203.44	202.58	202.48	203.49	201.82	202.64	202.79	202.77	203.05	203.11	202.46	203.07	203.57	202.45	202.61	202.45	202.93	202.42	202.05	202.16	202.41	202.99	202.74	202.4	201.32	201.96	202.67	201.61
200.13	199.42	199.17	199.83	200.54	199.8	199.23	199.6	199.5	200.79	199.65	199.68	199	199.04	199.21	199.09	200.78	199.08	198.87	199.35	200.29	200.4	200.07	199.01	200.05	199.54	198.69	199.99	199.21	198.13	198.58	199.41	199.92	198.86	199	200.14	198.98	200.39	198.88	200.02	199.02	201.24	199.6	199.24	199.82	199.29	199.52	199.45	198.47	199.87
203.93	204.17	203.23	203.72	202.81	202.54	203.52	202.77	203.53	202.45	204.45	202.66	203.5	202.63	203.28	202.42	202.88	202.57	204.83	202.67	205.39	203.35	203.55	202.6	202.97	204.12	203.42	202.69	202.65	202.19	203.95	203.51	202.96	203.35	203.5	202.72	204.03	202.35	203.54	203.54	203.31	202.78	203.77	202.02	203.58	203.5	202.9	203.31	202.77	203.11
210.01	208.22	209.62	207.78	209.23	209.34	208.4	209.11	209.45	208.82	210.13	208.96	209.24	208.3	207.45	207.64	209.53	209.37	209.1	209.28	207.79	209.06	209.2	209.32	208.83	208.88	209.87	208.2	208.6	210.25	207.71	208.2	209.53	208.26	208.45	207.65	207.94	209.65	208.6	207.11	208.13	208.11	209.36	207.84	208.17	208.11	208.7	208.66	208.17	209.12
195.21	194.29	196.59	195.22	195.48	196.58	194.21	195.01	194.09	194.46	195.06	195.17	194.55	195.46	194.23	194.94	195.2	195.24	194.99	195.44	195.79	195.61	195.47	195.2	195.46	195.64	195.21	194.58	194.93	196.56	195.88	195.77	195.9	195.1	194.74	194.63	194.59	195.24	195.7	195.43	194.76	194.9	195.74	194.29	196.3	194.74	194.22	195.46	196.17	195.98
207.86	209.57	209.11	209.14	208.58	207.75	207.86	207.44	209.11	208.32	208.53	209.61	208.73	207.59	209.79	207.82	208.83	209.02	208.26	207.67	207.76	208.29	208.32	208.45	208.62	208.42	208.14	208.19	207.51	207.61	208.63	208.88	208.92	208.04	208.84	208.85	207.92	208.65	208.15	208.52	209.94	209.59	208.07	208.33	209.16	208.59	209.44	209.02	208.87	209.6
204.87	204.28	203.96	204.57	204.66	204.16	205.67	203.92	205.34	205	205.36	204.79	204.02	205.55	203.98	204.97	204.85	205.91	205.02	205.16	204.63	204.56	204.43	205	204.95	205.06	204.99	203.87	204.28	205.65	204.25	204.71	204.84	205.2	204.12	203.42	204.29	204.49	204.34	206.21	203.58	205.61	203.86	204.45	204.41	203.65	204.36	204.55	204.88	204.9
217.3	217.9	217.39	217.09	216.77	217.24	217.01	217.64	217.28	217	217.49	216.7	216.57	217.13	216.05	217.29	217.15	216.39	217.04	216.18	217.83	217.72	216.6	217.38	216.57	217.4	217.15	215.93	216.51	216.76	217.61	217.18	216.14	216.77	217.98	216.9	216.55	216.66	217.36	216.14	216.7	217.14	215.94	217.12	216.68	217.76	217.54	217.51	217.81	218.12
208.22	207.92	207.89	207.38	207.58	208.12	207.54	207.64	207.32	207.53	207.12	207.56	207.61	207.39	207.49	207.26	208.09	208.08	207.71	207.75	207.85	208.51	208.19	207.86	208.12	208.31	207.62	207.21	206.63	207.95	208.24	208.02	208.04	208.22	208.39	207.07	207.57	208.38	208.38	208.07	207.63	207.2	207.26	207.89	209.25	207.28	209.05	207.91	208.37	208.26
208.8	207.43	207.58	208.31	208.13	209.23	209.17	208.15	208.34	207.5	208.47	208.75	208.51	208.87	209.06	208.04	210.55	207.35	207.66	208.81	207.52	208.51	208.93	208.45	208.18	208.76	209.19	207.79	207.62	208.57	209.52	207.37	209.02	208.35	208.9	209.49	208.08	208.24	208.2	207.78	209.24	208.14	207.83	207.23	207.81	207.55	208.49	209.11	208.77	209.43
208.73	209.03	208.77	209.28	208.01	208.79	208.81	208.2	207.92	207.85	208.77	208.79	207.63	208.19	209.17	208.74	208.97	208.77	208.25	207.96	207.95	207.76	209.39	208.25	207.88	209	208.03	209.65	207	207.69	208.67	208.42	208.65	208.89	208.47	207.62	207.3	208.25	209.11	208.24	209.74	208.04	208.63	208.88	208.4	208.86	209.4	208.61	207.64	209.24
211.86	211.43	212.51	212.53	212.32	211.76	211.37	211.2	211.39	212.11	212.54	211.83	212.24	212.51	211.36	212.41	211.42	210.57	212.43	210.87	212.84	212.77	210.93	211.15	211.04	212.32	212.26	211.63	211.75	210.66	213.4	211.33	211.89	212.04	212.24	212.13	211.65	212.78	211.54	211.43	211.76	211.96	211.89	211.35	212.02	212.14	211.37	212	211.6	211.38
207.34	206.43	208.19	207.65	207.45	207.57	207.88	207.17	207.84	208.61	207.93	207	207.67	208.72	206.94	207.78	207.15	207.91	208.16	207.64	207.54	207.67	207.5	208.16	208.02	206.54	207.49	207.71	206.82	207.63	208.19	207.74	207.35	207.85	208.61	207.99	208.4	207.95	207.64	207.15	207.47	208.66	208.45	208.48	209.13	207.73	207.87	207.58	207.65	207.96
197.98	198.54	198	198.68	198.22	198.24	197.78	198.62	198.53	198.09	197.91	196.73	197.74	197.31	197.12	197.85	198.89	197.91	197.49	197.77	197.98	197.1	198.6	198.26	198.45	197.31	198.67	197.82	198.19	198.19	197.55	199.15	198.08	197.62	197.88	198.09	198.44	198.23	196.81	198.13	197.7	198.2	199.26	199.09	199.49	197.81	197.87	197.5	198.59	197.32
208.87	208.25	207.61	209.21	209.13	208.46	207.61	209.66	209.52	209.32	208.41	208.99	208.61	209.07	209.09	209.17	207.71	208.97	207.89	208.92	208.16	207.71	207.68	207.35	209.02	207.8	208.82	208.77	209.19	209.15	208.96	208.79	209.71	209.02	208.57	208.02	208.21	208.8	209.45	209.94	207.85	208.6	208.42	210.02	209.01	209.13	208.29	208.69	208.46	209.3
207.76	207.99	208.44	208.64	208.3	209.17	209.1	207.74	208.56	208.41	208.46	208.41	208.48	209.82	210.32	208.48	207.66	208.66	209.27	207.07	208.22	208.37	209.2	208.74	209.43	207.5	208.98	207.99	207.61	208.9	209.58	207.93	209.07	208.44	207.71	209.34	207.01	209.19	207.57	209.7	209.36	207.9	208.85	207.79	208.77	209.03	208.39	207.87	207.65	207.53
202.68	203.14	203.62	203.7	204.41	202.83	203.8	203.12	202.58	202.74	204.18	202.78	204.03	203.68	203.36	202.15	203.62	202.84	202.71	203.56	202.41	204.07	202.06	203.43	203.48	203.75	201.6	202.17	203.08	203.02	203.56	202.1	203.63	202.46	204.18	203.36	203.36	204.03	203.17	203.39	203.55	202.7	203.66	202.87	203.01	203.39	202.54	203.63	203.03	203.33
203.07	202.23	202.16	203.01	202.79	203	202.04	203.05	202.69	202.42	202.65	202.21	202.63	202.26	202	202.71	202.38	201.26	202.94	202.06	202.15	201.02	202.38	203.21	203.77	201.25	203.02	204.28	202.74	201.27	202.33	202.38	203	203.09	201.89	201.93	202.92	202.63	202.82	202.44	203.14	201.11	203.23	203.29	202.36	202.8	202.09	202.43	201.86	202.79
207.97	207.43	208.18	207.59	208.49	207.68	207.75	207.04	207.28	207.88	208.5	207.19	207.11	208.55	208.41	206.8	207.62	208.33	208.27	207.55	207.24	207.36	208.15	207.56	207.81	208.32	207.41	208.06	206.22	208.14	207.36	206.91	207.28	206.83	207.92	207.29	207.76	207.13	207.5	208.66	208.52	207.07	208.68	207.69	208.21	206.8	207.64	206.99	207.52	207.74
203.68	204.76	203.81	202.96	203.61	204.4	203.11	204.34	203.22	203.4	204.47	204.15	203.19	204.56	204.59	203.12	204.81	203.04	203.41	203.6	203.39	202.91	203.75	202.99	202.85	203.81	203.38	203.69	203.56	204.29	202.75	203.33	204.33	204.57	203.47	202.93	203.88	203.82	203.4	203.66	204.15	202.42	203.85	203.74	204.12	203.84	203.21	203.55	203.7	202.7
211.26	210.45	212.12	211.51	211.66	211.02	211.81	211.48	211.16	211.57	212.24	211.96	211.63	210.98	212.78	211.22	211.74	211.41	211.13	210.83	212.02	211.1	211.73	212.3	213.05	211.31	211.9	210.35	211.67	211.48	212.04	211.24	211.49	210.95	212.39	212.8	211.65	211.18	210.72	211.57	211.19	211.86	210.51	211.01	211.33	212.16	211.16	212.48	210.91	210.35
204.04	203.74	204.22	203.98	204.26	203.1	203.31	204.12	203.39	204.69	203.25	203.32	204.07	204.54	203.61	204.81	204.06	204.76	203.54	203.21	205.94	203.3	204.4	203.19	204.36	204.61	204.01	205.33	204.16	204.32	203.89	204.24	204.35	203.46	204.09	203.95	203.32	202.82	203.23	204.42	204.13	205.39	203.81	203.82	205.45	204.68	203.46	203.59	204.16	203.38
217.3	218.46	217.03	218.42	217.66	218.46	218.39	216.99	217.8	217.22	217.54	217.58	218.26	219.41	218.4	217.15	217.9	217.87	217.29	217.49	217.49	216.8	216.71	217.79	218.48	218.12	218.89	218.03	217.22	217.2	217.09	217.96	217.43	217.73	216.79	217.88	218.38	217.56	218.2	218.29	216.8	217.12	218.11	217.61	217.58	216.59	216.96	218.11	217.75	218.19
212.71	211.75	211.72	211.39	212.12	212.28	212.24	213.37	212.33	212.38	212.6	212.55	212.69	211.51	212.1	212.52	212.54	211.8	213.45	212.24	213.02	212.35	211.27	212.29	212.04	212.72	212.14	210.96	213.02	212.43	214.08	212.81	212.68	212.25	211.4	212.03	213.35	213.42	212.53	212.97	211.82	212.49	211.8	210.85	212.83	212.17	212.36	212.61	213.03	212.7
203.06	202.4	202.91	203.33	202.96	204.01	203.94	203.5	204.39	200.87	203.24	203.69	202.57	202.97	203.5	203.94	202.87	203.06	203.85	201.98	203.59	203.62	201.57	204.45	203.69	203.27	204.08	202.19	202.08	202.72	204.13	203.51	202.79	203.65	202.34	202.52	201.85	203.17	202.35	203.36	203.75	203.47	202.66	202.07	202.83	202.89	203.61	202.63	203.06	203.07
204.88	204.22	205.5	205.55	204.76	204.67	204.97	204.26	205.02	205.44	205.46	205.92	205.15	204.26	205.31	204.95	205.15	204.76	204.66	205.59	204.53	204.08	205.11	203.73	205.45	204.13	204.94	204.93	205.87	205.74	204.82	205.11	203.46	204.35	205.09	204.86	204.83	204.69	204.77	205.25	206.24	204.32	204.32	205.71	204.41	205.63	205.24	205.36	204.64	205.27
217.99	218.11	216.73	216.68	216.81	216.12	217.39	218.14	216.89	216.27	216.63	217.16	216.71	217.3	216.76	217.19	217.39	217.34	217.52	217.76	218.04	217.63	217.56	217.36	216.36	216.51	215.85	217.04	215.64	215.88	216.56	217.4	216.39	217.85	217.25	217.73	218.33	217.3	216.03	216.1	217.49	217.5	218.23	218.44	216.82	217.12	216.88	217.39	217.52	217.11
194.98	195.02	194.91	194.8	196.11	196.47	195.37	195.53	195.03	194.44	195.53	195.22	195.43	195.18	195.53	195.29	195.47	194.5	195.06	196.39	194.62	195.46	195.18	195.41	194.66	197.1	194.79	195.89	195.34	196.21	194.4	194.53	195.54	194	194.76	196.48	195.67	195.12	195.11	195.34	195.43	195	194.88	195.36	195.06	194.57	194.61	194.22	194.85	195.19
208.45	207.81	207.95	209.22	207.98	207.66	207.12	208.57	207	207.41	209.32	208.91	208.53	208.83	206.65	208.85	209.03	208.85	208.23	208.41	208.98	208.36	208.14	207.86	208.42	207.82	208.24	208.87	207.93	206.46	208.26	207.84	208.7	207.34	208.82	209.11	208.08	208.19	206.35	207.71	207.42	208.4	208.22	208.58	208.61	208.83	208.17	208.39	207.7	207.86
204.58	204.89	204.69	204.86	204.51	204.56	203.85	205.1	204.47	203.96	204.24	204.65	205.15	205.04	204.33	205.37	204.48	205.32	205.46	204.64	204.66	205.69	203.84	205.4	205.34	203.87	204.37	206.34	205.51	205.12	204.63	204.22	203.21	204.56	205.88	204.61	204.41	203.97	204	204.07	204.84	203.95	203.24	205.26	205.25	204.87	204.96	205.18	204.04	204.65
207.35	207.07	207.64	206.74	206.04	207.76	207.18	205.59	205.63	207.7	206.25	208.17	206.68	206.04	207.73	205.87	207.2	207.04	206.04	206.84	206.82	206.14	206.16	205.24	207.1	205.64	206.52	206.18	206.66	206.33	206.3	205.27	206.32	205.69	206.69	207.21	205.96	205.77	206.78	206.12	205.35	206.06	206.56	205.64	206.15	206.81	206.03	206.27	205.62	206.41
201.89	203.89	202.68	203.04	203.38	203.65	204.2	202.54	202.5	204.28	202.79	203.41	204.41	202.21	204.02	202.82	203.71	202.33	203.17	203.74	203.2	203.75	203.36	203.62	204.24	203.31	202.87	203.11	202.61	203.22	203.21	203.6	203.46	202.89	203.28	203.84	202.78	203.3	203.26	203.47	202.63	202.14	203.57	203.29	203.42	202.54	202.32	202.22	202.54	202.79
212.12	213	211.98	212.01	213.28	212.83	213.44	211.99	213.66	213.74	212.18	212.1	212.52	212.39	212.68	212.95	211.96	212.3	212.72	214.18	213.79	212.92	212.67	213.88	213.13	213.25	213.91	211.97	212.66	212.76	212.69	211.81	213.67	212.03	215.67	213.21	213.69	211.68	213.39	213.92	212.79	214.35	213.31	213.33	212.3	213.64	213.22	211.79	213.44	212.79
217.04	216.93	216.77	216.53	217.97	217.48	217.47	217.42	216.93	216.44	216.42	217.56	217.14	216.59	216.54	218.22	217.88	217.95	216.02	217.12	217.1	217.25	216.92	217.15	218.06	215.48	217.1	216.2	217.81	216.48	217.16	219.33	217.24	216.35	217.63	216.77	216.37	217.03	216.38	217.05	216.35	216.5	216.57	216.91	216.65	216.76	215.74	217.34	216.08	215.68
194.41	194.72	195.45	194.55	195.02	194.86	195.03	195.3	195.57	195.41	195.11	195.32	195.76	194.87	194.63	196.24	194.5	194.73	195.97	195.06	194.71	195.03	194.52	195.24	195.35	194.64	195.81	194.64	195.18	194.53	194.72	195.55	196.13	194.88	195.23	195.3	195.49	195.15	194.47	194.96	194.93	195.38	194	195.12	196	195.07	195.27	194.95	195.22	196.03
202.67	202.92	204.37	204.01	204.37	203.69	204.6	204.55	204.2	203.75	203.15	203.69	203.14	204.37	203.08	203.77	203.72	203.93	203.88	203	204.32	203.99	203.84	203.6	203.87	203.41	203.53	203.15	203.86	203.74	203.42	204.52	204.35	203.57	203.39	204.67	204.44	203.15	203.6	203.66	203.34	203.36	203.43	204.4	203.64	203.07	203.34	204.24	203.58	203.83
217.89	217.73	216.48	217.74	217.99	217.49	218	216.81	217.26	216.75	218.05	216.7	217.21	215.86	216.93	216.08	217.18	217.49	216.39	217.07	216.56	215.84	216.97	216.7	216.45	217.07	216.23	217.19	215.88	217.39	217.72	216.86	217.91	217.48	217.23	217.18	217.04	217.11	217.27	217.37	217.75	217.08	217.94	216.89	216.39	217.42	218.02	218.41	217.21	216.14
207.95	207.53	208.65	209.07	208.22	208.57	208.69	209.46	209.05	208.26	209	208.15	208.75	208.32	208.64	208.22	208.66	209.82	209.55	209.48	209.41	208.06	209.33	208.9	209.12	209.2	208.7	208.5	208.56	209.04	209.49	207.94	208.89	209.39	208.01	209.05	208.98	208.17	208.51	209.3	208.04	209.9	208.88	207.55	207.87	208.84	208.7	209.44	208.81	208.3
212.41	212.27	212.42	211.32	212.81	211.8	213.21	211.67	213.16	211.95	212.05	212.44	212.81	211.2	212.68	211.67	213.26	212.97	212.29	212.98	212.28	210.27	212.8	212.85	212.74	211.84	211.95	212.2	211.94	211.02	211.07	213.19	212.19	212.49	212.01	213.03	211.28	213.45	212.19	212.38	212.61	212.28	213.43	211.71	213.74	213.33	213.21	211.63	213.11	210.91
207.14	207.62	207.1	207.73	208.03	207.85	208.32	207.42	207.79	207.73	207.43	208.44	207.33	208.46	207.02	208.66	209.2	209.3	207.79	207.35	206.93	208.06	208.4	207.26	206.47	207.15	207.77	207.68	208.61	207.63	208.35	207.87	207.7	208.4	207.85	208.01	207.69	207.84	208.65	208.39	208.06	207.76	207.88	208.27	207.58	209.12	208.26	207.25	208.32	207.82
211.88	211.63	212.14	212.46	211.58	212.04	212.51	213.14	212.52	212.79	212.34	213.73	211.92	211.44	212.55	212.3	212.25	212.64	212.53	212.49	213.14	212.66	212.19	213.23	212.04	213.19	213.84	212.18	212.94	212.58	213.36	213.67	213.53	212.83	212.19	212.83	213.27	213.07	212.25	212.57	212.09	213.2	212.06	212.04	213.47	212.18	212.27	212.02	212.93	213.11
208.28	208.86	208.91	209.64	208.85	208.73	208.51	208.29	209.39	208.71	207.66	208.93	208.24	208.32	208.49	209.08	208.51	207.8	208.07	207.87	208.74	209.3	209.21	209.19	207.34	208.41	208.06	207.86	208.71	208.81	208.85	208.81	210.15	207.58	208.85	209.36	209.21	208.14	209.25	209.62	208.14	208.56	207.76	209.14	208.85	208.92	207.67	208.28	208.62	209.48
203.15	204.29	205.05	203.22	202.56	203.31	204.19	204.15	204.08	203.91	203.54	202.58	203.61	204.06	204.38	203.15	204.94	202.66	203.45	203.69	203.39	203.15	203.79	206.12	203.64	204.26	203.3	204.22	203.76	203.84	203.21	203.21	203.51	203.7	203.81	202.78	203.93	204.05	204.81	204.51	203.63	204.76	203.6	203.27	203.84	203.6	203.48	204.35	203.6	203.77
217.5	217.93	218.81	216.55	218.75	218.28	217.89	218.17	218.12	218.1	218.76	217.51	218.42	218.76	218.32	217.26	217.73	217.77	217.63	217.9	217.68	218.01	217.93	218.39	218.36	217.82	218.03	218.01	218.25	218.17	217.56	218.17	217.59	218.19	217.86	217.36	217.51	217.52	219.09	218.23	217.03	217.53	217.8	218.17	217.21	215.92	218.22	217.58	218.3	218.88
212.71	213.01	213.62	212.12	213.13	214.24	213	213.17	213.04	213.01	213.67	212.84	212.21	213.53	212.13	212.34	213.07	212.03	212.01	214.29	213.08	212.91	212.98	212.61	212.56	212.99	213.49	213.46	213.13	213.13	213.41	212.05	213.03	212.03	211.81	213.23	213.02	213.52	214.13	212.99	213.01	213.71	213.61	214.02	213.74	211.97	213.2	213.34	212.77	212.26
211.44	210.26	211.07	211.06	211.03	211.21	211.02	210.97	210.34	213.08	211.11	211.83	211.48	212.13	212.63	211.29	212.06	210.45	211.34	211.4	211.18	212.18	211.43	210.23	211.84	212.08	210.77	210.93	211.41	211.12	211.85	211.29	212.18	212.6	211.48	211.97	211.68	210.44	211.85	210.56	211.07	211.81	212.51	210.38	211.25	211.78	212.05	211.46	212.56	211.84
212.88	210.96	212.33	212.52	212.12	211.17	212.05	212.04	211.25	212.49	211.74	213.39	211.38	212.66	212.38	212.53	212.4	212.16	213.53	212.79	212.82	212.34	212.54	213.3	211.97	212.48	211.19	212.95	212.78	212.95	211.17	211.45	212.65	212.93	212.66	211.7	212.66	211.52	212.43	211.39	212.21	212.49	212.73	212.65	212.26	212.08	212.52	211.76	212.93	212.39
203.6	203.88	202.57	204.26	204.23	203.67	203.34	203.99	205.26	202.86	204.42	204.2	204.67	203.16	204.04	203.84	203.29	204.12	204.37	203.36	203.5	204.83	204.49	203.92	202.8	203.23	202.6	203.76	203.76	203.7	203.14	204.8	204.33	202.82	203.04	203.28	203.89	203.65	202.84	203.83	203.94	204.23	202.5	203.68	203.62	203.79	204.23	204.14	204.48	203.63
210.5	211.41	211.34	210.9	212.03	212.24	211.13	211.82	211.86	210.32	211.46	211.6	212.48	210.75	211.9	211.05	211.41	211.59	210.86	211.85	211.77	211.86	212.36	211.52	211.54	211.89	211.93	211.95	210.7	211.1	211.6	211.98	210.11	211.98	210.69	211.11	212.27	211.44	211.3	211.99	211.65	212.08	212.26	212.5	210.71	212.32	211.69	212.87	211.82	211.36
209.33	207.86	208.76	208.6	208.26	207.6	208.98	208.79	209.99	209.68	208.71	208.41	208.28	208.94	208.7	208.28	208.92	208.01	209.09	207.81	208.94	209.58	209.38	208.1	209.39	208.02	208.36	208.38	208.52	208.03	208.37	209.18	209.21	208.84	208.05	209.11	209.12	208.61	208.69	209.19	208.51	208.97	209.86	208.8	209.24	209.48	208.89	208.1	208.25	208.89
193.34	194.03	193.1	193.82	194.96	194.75	193.94	194.11	194.58	193.78	194.28	194.86	193.54	194.9	193.4	193.9	195.27	194.02	195.19	194.64	194.53	193.2	194.83	193.85	193.72	194.02	194.46	193.75	193.11	193.47	194.3	192.93	193.38	194.89	193.2	193.55	195.51	193.73	194.76	194.7	194.74	193.14	193.47	193.95	194.19	194.65	193.93	194.2	195.1	193.24
207.24	208.39	208.05	207.79	206.38	207.24	208.28	208.15	208.14	207.73	208.48	208.54	208.69	206.93	207.16	207.1	208.23	207.48	207.89	207.57	207.71	207.73	208.5	207.43	207.33	208.58	207.12	208.35	207.7	206.87	208.05	207.3	208.06	208.33	207.3	207.77	206.39	207.87	207.56	207.03	207.95	207.33	208.35	207.37	207.49	207.17	209.31	209.29	208.77	206.9
216.26	217.61	215.66	216.84	216.8	217.48	216.27	217.06	217.12	216.77	216.65	216.3	218.28	218.59	217.47	215.59	218.14	216.71	217.19	216.88	218.42	217.87	217.17	216.27	216.11	217.51	216.2	216.03	216.37	217.01	216.41	217.81	217.55	217.53	217.19	217.53	215.94	217.39	217.12	217.43	217.1	215.85	216.7	218.25	217.78	216.56	215.46	216.33	216.51	217.4
207.74	208.26	208.46	208.18	207.67	208.54	207.81	209.15	208.83	208.25	208.4	208.47	206.94	207.89	208.35	207.7	207.99	208.51	207.18	207.6	208.54	208.03	208.79	208.07	206.37	208.32	207.14	208.07	207.35	207.93	208.71	207.83	208.6	209.17	208.07	207.63	209.26	208.35	208.05	209.1	208.76	206.69	208.81	208.33	208.9	209.07	208.73	208.61	209.46	208.7
206.53	206.62	206.71	206.23	206.07	206.03	206.45	206.45	206.86	206.28	206.05	206.66	206.9	206.74	205.69	205.51	206.69	206.78	206.34	206.62	205.79	206.39	205.92	207.44	205.58	207.8	206.49	205.61	205.97	206.79	206.73	207.59	206.35	207.55	206.2	206.36	206.75	205.96	206.13	206.23	206.92	205.49	207.31	206.77	205.68	206.66	206.8	205.68	206.92	205.69
198.59	199.58	199.64	200.34	199.01	200.62	197.52	198.59	199.65	198.89	199.23	199.63	199.07	198.85	200.11	198.27	200.06	199.76	199.04	200.01	200.39	199.85	198.84	200.32	199.5	199.26	200.02	198.93	199.76	197.81	199.25	199.16	199.17	198.83	199.79	199.07	199.97	198.98	199.36	199.78	198.96	200.05	199.81	199.53	199.69	199.41	198.87	200.38	198.87	198.36
208.01	208.4	208.93	208.22	208.94	208.68	209.94	208.56	210.1	208.88	208.93	209.32	209.89	208.45	208.81	209.81	209.29	208.58	208.57	210.2	208.14	208.83	209.56	208.3	208.19	208.18	208.82	208.56	208.48	209	208.48	209.12	209.02	208.22	209.43	208.75	208.36	209.56	209.71	209.19	209.05	207.9	208.28	209.67	209	208.36	208.06	208.81	208.51	208.86
200.14	201.17	200.47	200.14	200.42	200.01	200.9	200.49	200.87	199.91	200.88	200.14	200.62	200.12	200.66	199.94	199.44	200.33	200.84	200.38	200.1	199.73	200.56	199.92	200.18	200.34	200.11	200.39	200.67	200.79	200.38	199.7	201.09	199.88	200.91	199.85	201.85	199.6	199.1	199.2	199.44	200.76	200.68	199.73	200.3	200.03	200.19	200.71	200.44	200.85
209.17	208.82	208.43	208.9	208.72	208.84	208.64	208.72	207.95	208.69	208.28	208.84	208.44	208.39	207.86	208.86	209.12	208.66	208.83	209.27	209.47	209.45	208.12	207.76	209.82	208.34	208.51	208.27	209.78	208.56	208.84	207.59	208.36	208.95	209.31	210.12	210.35	208.83	208.21	208.78	208.88	209.05	209.4	209.38	209.77	208.7	209.73	210.4	208.07	208.17
202.99	203.97	203.26	201.67	204.63	203.34	203.66	203.68	203.45	202.97	202.5	202.56	202.36	203.9	203.56	203.97	202.97	203.86	202.24	202.74	203.24	202.76	202.94	203.55	204.25	202.03	203.25	203.14	202.62	203.16	203.83	203.57	203.55	201.51	203.15	202.98	202.56	204.35	203.33	202.94	203.82	202.88	203.5	204.32	202.91	202.28	204.11	203.23	202.04	203.51
200.42	199.82	200.24	199.81	199.32	199.36	200.66	199.58	198.44	198.75	199.19	199.58	198.47	199.23	198.88	197.3	200.02	198.92	199.79	199.73	200.41	199.7	199.19	198.75	199.76	199	199.21	199.25	200.32	199.42	199.04	200.22	199.35	199	199.2	199.66	200.05	199.65	200.01	198.67	198.78	198.96	200.19	200.17	199.78	199.05	199.63	198.66	199.95	200.66
199.05	199.9	200.63	200.92	200.67	200.55	200.75	200.01	199.42	200.33	200.42	200.25	201.17	200.54	200.11	199.96	199.83	201.08	199.44	199.82	200.27	199.49	200.1	198.78	199.33	199.42	199.89	200.67	200.3	200.29	200.94	201.13	199.2	200.03	200.4	199.49	200.93	200.63	200.2	198.83	200.02	200.51	199.06	200.4	200.77	199.04	198.7	201.23	198.94	200.68
217.6	217.7	215.99	216.96	215.94	217.51	218	217.64	216.74	217.17	217.26	217.5	216.82	217.1	216.97	216.11	217.8	217.44	216.33	217.3	216.69	216.63	217.15	218.17	217.74	217.74	217.44	217.85	217.44	217.72	216.38	216.6	216.64	216.24	216.76	217.22	216.38	217.07	216.43	216.44	217.51	217.77	216.57	217.1	217.89	217.41	217.43	216.59	217.12	215.98
214.98	212.82	214.19	213.73	213.28	211.89	214.44	214.17	214.54	213.77	214.22	212.85	213.67	214.08	213.71	215.21	214.07	213.81	214.68	214.13	213.57	213.85	212.69	215.16	212.44	214.44	214.06	214.85	213.8	213.08	214.79	213.84	213.2	214.62	214.46	212.71	213.7	213.52	212.66	213.65	213.38	213.15	214.62	213.91	214.14	214.05	212.73	213.35	214.39	213.79
196.33	195.66	194.71	195.01	196.68	195.11	194.96	195.75	194.44	194.58	195.15	196.24	194.9	194.16	195.22	195.27	194.82	194.86	194.87	195.11	194.67	195.47	195.28	195.75	194.89	194.78	195.65	195.82	194.59	195.98	194.08	194.93	194.76	194.73	195.39	195.19	196.1	194.8	194.63	194.78	195.67	195.57	194.18	195.19	194.74	194.45	194.12	195.51	195.59	195.01
198.35	197.7	198.44	197.98	198.31	198.14	199.01	198.07	198.82	198.55	198.19	197.45	198.23	198.1	198.15	198.59	197.66	199.25	198.21	197.94	198.65	197.23	197.56	198.4	197.87	198.42	198.19	197.28	197.99	197.16	198.12	198.22	197.86	198.62	197.98	198.16	199.2	197.37	199.17	198.65	197.81	197.2	197.84	197.76	197.7	197.59	198.66	198.27	197.25	198.37
207.31	207.96	207.82	207.64	207.29	207.72	207.38	207.46	207.49	206.59	207.73	210.03	207.78	207.55	207.6	208.17	207.75	206.28	207.5	207.39	206.63	207.7	206.84	208.06	208.32	207.16	208.01	207.31	207.42	208.09	208.95	208.21	207.43	207.99	207.09	208.24	207.13	208.28	207.43	207.92	207.57	206.02	208.07	208.81	208.13	206.84	205.98	206.51	208.49	207.43
200.69	200.5	201.49	199.72	200.35	199.34	200.21	200.06	200.41	200.08	199.3	200.31	200.57	199.57	199.92	201.03	200.24	199.2	200.42	200.24	200.29	199.59	200.09	199.94	199.45	199.64	199.2	198.94	199.43	201.12	199.59	200.18	200.81	201.04	201.09	199.93	199.94	198.69	200.26	199.83	199.28	199.72	199.46	200.24	200.4	200.22	198.91	200.14	200.46	200.09
203.92	203.22	203.17	203.91	203.69	202.67	203.25	203.76	203.97	203.93	204.18	202.64	203.34	203.76	204.62	204.28	204.15	204.22	203.71	204.88	203.45	204.15	205	203.73	203.68	203.86	203.3	203.43	203.43	204.55	204.23	204.68	204.11	202.76	204.77	203.73	204.52	204.82	204.77	202.61	203.61	204.64	203.22	203.82	203.34	203.86	202.68	204.34	204.89	204.15
194.31	193.36	193.84	193.15	194.59	193.72	193.74	194.37	194.1	194.37	193.46	194.15	194.12	193.44	193.47	194.75	193.9	193.92	194.35	193.91	195.37	193.31	193.88	193.97	192.65	195.04	193.49	194.15	194.91	195.75	194.5	193.4	195.01	195.24	193.2	194.01	195.29	194.67	193.94	194.47	195.75	194.37	194.9	194.85	192.9	193.71	194.44	194.77	194.43	194.6
209.93	210.16	209.95	210.62	209.5	208.9	209.6	210.19	210.11	208.86	208.35	208.99	208.76	208.91	209.61	209.76	209.62	209.23	209.27	209.51	208.4	209.38	209.71	210.24	209.27	210.58	209.1	209.78	209.16	209.84	209.07	210.36	209.67	209.38	209.77	208.76	209.18	208.36	209.37	209.9	209.76	209.97	208.5	209.2	209.11	209.68	209.02	209.02	209.69	210.63
209.22	208.62	209.38	209.38	209.34	210.22	209.79	209.09	209.25	210.91	208.88	209.69	208.99	209.6	209.41	208.53	209.44	208.07	209.77	209.06	209.85	209.5	209.57	209.19	208.46	210.07	210.24	209.42	208.33	208.73	208.77	208.21	209.24	210.1	208.28	210.13	209.6	209.5	209.44	209.36	209.8	209.52	209.79	209.37	210.11	209.16	210.07	208.25	209.16	209.36
204.64	203.66	204.09	203.89	203.98	203.87	204.31	204.68	203.22	202.77	203.52	204.84	204.32	204.15	202.13	205.6	203.71	204.04	204.74	202.85	203.62	204.04	204.83	205.41	204.07	202.99	203.91	203.23	203.63	204.18	203.42	204.65	204.96	203.28	204.06	204.1	203.27	203.89	205.61	204.57	202.85	204.55	203.43	204.29	202.83	203.7	204.54	204.13	204.78	203.74
211.84	212.33	211.45	211.35	211.8	211.91	211.67	213.03	210.86	212.54	212.45	209.9	211.72	210.97	211.15	212.26	212.18	211.57	212.12	211.75	211.33	211.29	211.6	212.44	211.21	211.12	210.83	211.47	211.31	212.14	211.6	212.5	212.35	212.39	211.06	212.82	212.46	212.23	211.46	212.03	210.55	211.98	212.21	212.18	212.57	212.87	212.63	212.47	212.19	212.39
214.7	214.01	213.99	215.13	212.85	214.29	214.06	213.91	214.89	213.71	213.16	214.03	213.98	214.34	213.04	214.09	214.32	213.97	213.99	213.87	214.15	213.66	214.57	213.49	214.5	214.24	213.44	213.87	214.39	214.02	215.13	213.02	213.63	214.03	214.14	213.98	212.29	214.02	213.44	213.31	214.42	212.55	213.75	214.35	213.23	213.97	213.63	214.57	214.52	213.03
211.36	211.93	212.23	211.43	210.52	211.6	211.84	211.24	211.04	211.04	211.13	211.62	212.99	212.37	211.82	211.52	211.81	213.01	210.7	211.7	211.82	211.96	211.99	211.71	211.48	211.33	212.16	211.77	211.99	210.8	212.31	211.11	211.13	212.28	212.02	211.73	210.65	211.66	210.02	213.05	211.28	212.28	210.38	210.57	211.19	211.91	211.79	211.63	210.81	210.94
202.02	202.72	203.11	202.67	200.53	203.16	202.21	202.26	203.24	203.26	201.72	203.03	203.05	202.19	202.27	202.53	202.5	202.63	202.9	202.43	201.92	201.97	201.59	203.2	204.26	203.06	202.28	202.5	201.61	202.73	203.44	201.71	202.77	202.12	203.36	203.03	203.02	202.53	201.92	202.92	203.24	202.59	202.98	202.87	201.87	202.78	203.5	202.84	202.18	202.75
213.3	214.46	213.31	213.93	213.71	214.24	213.17	214.39	213.26	213.53	213.65	213.62	214.08	214.35	213.71	213.56	214.44	213.75	212.9	215.49	213.76	213.12	213.01	213.21	213.82	214.64	214.56	214.64	213.14	214.31	213.29	214.21	213.5	213.52	213.32	214.25	214.49	214.8	213.75	212.94	213.22	213.93	214.07	213.72	213.53	214.01	214.06	214.04	214	213.54
202.9	203.46	204.1	202.49	202.47	203.9	203.09	203.89	203.13	203.19	203.31	203.38	203.25	202.68	202.64	203.78	202.81	203.86	203.69	202.95	203.51	202.9	203.58	203.68	203.01	203.35	202.32	203.4	202.41	203.69	202.61	203.22	202.5	204.36	203.08	203.25	203.26	203.07	203.67	202.96	202.55	203.34	203.94	203.14	203.3	203.57	203.1	202.46	202.47	203.22
218.87	217.51	217.18	215.59	218.07	217.54	216.03	218.43	216.83	218.46	217.49	218.34	217.32	217.93	217.57	217.92	217.23	218.62	217.81	217.11	219.08	218.78	216.8	217.63	217.73	217.78	217.46	217.51	218.16	219.09	216.87	217.99	217.37	218	218.13	217.83	218.21	218.27	218.01	216.79	218.41	217.35	217.15	217.61	218.15	218.12	217.98	217.48	217.8	217.3
204.08	204.64	203.7	203.58	204.75	203.87	204.07	203.59	204.54	204.44	204.39	203.49	203.63	203.23	204.12	203.92	203.59	204.32	203.7	203.54	203.44	204.02	204.12	203.9	203.61	203.66	204.57	203.35	204.86	203.78	204.89	204.33	204.08	203.11	203.14	203.83	204.47	203.97	204.2	205.34	204.56	203.45	204.46	203.2	204.64	203.24	203.83	204.77	204.14	204.73
216.38	217.21	216.61	217.76	217.14	216.69	217.41	217.19	216.19	217.35	217.65	216.73	218.06	216.93	216.99	216.61	215.99	217.15	217.13	217.01	217.69	217.2	217.05	217.01	217.43	216.78	217.9	217.37	217.35	216.94	217.71	218.65	217.14	217.22	217.53	216.75	217.3	217.33	216.64	216.32	216.88	217.66	216.57	216.66	216.88	218.23	217.91	217.89	217.49	216.64
194.38	194.3	196.09	194.72	194.46	194.73	195.02	194.06	194.13	194.77	194.81	195.28	193.69	194.62	194.71	195.36	194.42	195.02	194.61	193.09	194.38	194.63	195.14	194.47	193.55	194.22	193.64	193.32	193.37	194.25	193.55	194.27	193.28	193.75	193.28	193.89	193.76	193.13	194.71	193.98	194.52	194.6	194.61	194.1	194.37	193.8	194.28	194.42	194.87	194.4
199.98	200.64	200.3	201.45	200.74	199.8	201.38	201.65	200.57	200.59	199.64	201.17	201.09	201.18	202.22	200.69	200.85	200.35	201.18	201.11	199.93	201.64	199.93	200.37	200.04	202.07	201.48	200.51	200.5	200.81	200.81	200.67	199.6	200.42	200.96	200.02	201.4	200.75	200.24	201.66	200.21	200.27	200.73	200.38	199.67	199.63	201.04	199.88	200.38	199.77
205.9	207.03	206.48	207.43	206.71	206.31	205.67	206.33	207.09	205.54	206.56	206.09	206.05	206.97	206.54	206.52	206.76	205.36	205.78	207.88	207.03	207.88	206.54	205.99	206.47	206.36	207.24	205.61	206.82	206.15	205.89	206.65	206.85	206.55	205.61	206.56	205.89	205.94	206.86	206.54	205.79	206.14	207.17	207.73	205.27	206.63	206.43	206.44	205.6	207.88
204.08	205.05	204.38	204.43	204.1	203.99	204.25	204.52	203.22	203.31	204.91	204.63	204.73	204.29	203.86	203.78	203.81	204.43	204.33	203.35	204.24	204.27	204.64	203.81	205.79	204.58	204.34	203.84	202.48	204.97	204.41	204.81	202.77	204.32	204.41	204.14	202.47	203.66	203.72	204.42	204.94	204.46	203.92	204.13	204.89	202.89	203.79	204.12	202.6	204
210.41	209.39	209.44	208.5	208.95	210.01	209.55	210.4	209.87	208.96	209.2	209.05	209.58	209.76	209.28	210.21	208.38	210.74	208.78	209.67	209.62	209.07	210.02	208.97	209.27	208.93	209.73	209.41	209.09	209.61	209.3	210.61	208.96	210.99	209.21	210.67	210.49	210.08	209.5	209.09	209.51	209.75	209.29	208.99	209.85	209.85	209.77	209.83	209.9	209.21
209.64	209.23	209.52	208.66	208.53	208.96	209.3	208.19	208.57	209.97	208.59	209.25	209.15	208.09	209.2	208.8	208.77	208.71	208.67	208.3	209.43	208.32	209.21	209.54	208.64	208.78	208.82	208.06	208.98	208.89	209.24	209.68	209.68	208.41	209.51	207.88	208.37	208.63	210.18	207.62	209.16	209.82	209.58	207.91	208.8	207.86	207.82	208.64	209.58	208.04
212.11	211.53	211.67	213.01	212.27	210.83	212.35	211.38	212.93	211.94	211.19	212.39	212.07	212.83	212.3	211.72	211.42	211.82	211.01	211.89	211.21	211.49	211.44	212.87	211.51	212.04	212.65	211.43	211.84	211.11	211.27	211.4	213.21	211.34	211.98	212.03	211.78	211.31	212.05	211.97	212.24	211.43	212.98	211.76	211.75	213.11	211.54	211.39	212.51	212.17
207.09	207.97	207.06	209.2	206.9	207.83	206.22	207.56	206.59	207.62	209.04	208.31	208.25	206.58	208.78	206.51	207.77	209.33	206.2	208.67	208.74	208.08	207.89	207.77	207.03	207.23	207.4	207.27	207.41	208.54	208.42	207.3	208.54	207.46	207.59	209.19	206.89	207.45	207.02	207.88	207.68	206.84	206.35	208.66	208.13	207.97	207.85	208.9	208.43	208.7
204.48	201.35	202.88	202.87	202.28	203.87	202.54	201.84	201.37	202.28	202.36	202.64	202.74	201.93	202.44	203.94	202.15	202.71	203.06	203.31	201.71	202.59	201.34	203.22	202.54	201.64	203.65	202.41	201.95	202.49	202.36	202.66	202.08	201.8	201.67	203.47	202.86	202.06	203.89	203.19	202.1	202.49	203.14	200.25	203.7	202.27	201.98	202.89	201.42	202.78
200.88	201.5	200.65	200.89	200.43	200.41	201.41	199.91	201.4	202.99	201.23	200.67	201.45	199.53	201.28	201.21	202.11	200.55	201.18	201.42	200.51	202.99	200.99	201.33	200.79	201.43	200.95	200.84	201.52	199.47	202.1	201.48	201.19	200.64	201.06	201.32	201.17	200.23	200.96	201.22	201.22	199.88	200.74	200.56	201.23	201.13	201.37	201.54	200.96	201.53
213.46	213.52	212.9	212.52	212.92	212.46	212.99	213.63	213.01	213.79	213	213.44	213.71	211.45	213.17	214.32	212.61	213.98	213.91	214.04	213.91	213.58	212.79	213.29	213.97	213.27	212.61	213.18	212.69	213.32	213.34	213.71	212.99	212.99	212.64	212.54	211.87	213.96	213.14	213.97	213.31	213.33	213.43	212.97	212.29	212.67	212.41	213.57	212.96	212.03
208.47	208.76	210.22	210.16	208.95	209.64	210.9	210.04	210.14	210.94	210.15	209.97	209.8	210.33	208.39	209.18	209.81	209.6	209.36	210.67	209.66	208.99	209.86	210.05	210.05	209.26	209.28	209.47	209.79	209.45	210.2	209.39	209.15	209.97	209.99	209.34	210.24	210.55	209.68	209.69	208.94	208.64	209.46	209.82	208.89	209.02	209.25	208.99	209.68	209.65
215.81	216.66	216.34	217.28	216.43	217.73	216.65	219.02	216.63	216.22	217.18	216.06	217.35	216.11	216.31	216.91	217.2	217.56	217.81	217.3	217.84	216.02	216.88	216.49	216.59	217.17	216.87	216.84	216.35	216.92	216.95	217.02	217.14	216.58	217.75	217.43	217.14	217.27	216.51	216.22	216.96	216.59	217.16	216.57	218.81	217.28	215.59	217.75	217.87	217.06
209.61	210.11	208.84	209.65	211.77	210.46	209.22	209.39	209.91	209.75	209.63	209.92	209.71	209.44	209.97	210.3	210.69	209.79	209.84	208.71	209.61	209.02	209.66	208.39	209.51	209.5	209.46	210.66	209.53	209.68	209.99	209.01	210.95	209.5	210.01	210.56	209.18	209.41	210.68	209.3	209.79	208.16	209.85	210.56	209.39	209.3	209.62	209.14	209.63	209.99
212.07	211.41	213.11	212.53	211.46	211.97	211.51	212.54	210.74	211.34	211.94	212.54	213.03	210.7	211	212.44	212.07	211.85	212.31	212.28	211.12	211.71	213.8	211.98	211.88	210.71	211.64	211.69	212.2	212.01	212.46	211.47	212.84	212.57	212.29	211.34	212.05	211.8	211.83	210.72	211.9	212.46	210.76	212.41	211.44	212.41	212.28	210.92	212.43	212.74
217.31	217.38	216.68	217.69	217.56	216.96	216.67	216.78	216.29	217.74	218.62	218.28	217.49	217.5	217.24	215.53	217.42	217.63	217.34	218.15	218.22	216.54	217.19	216.01	217.18	218.09	216.59	217.68	216.75	216.23	217.61	217.05	217.71	216.74	217.12	217.35	217.35	215.8	217	216.83	217.75	216.05	216.79	217.22	217.64	217.37	217.37	217	216.63	217.17
208.54	208.93	208.68	208.44	209.18	208.21	210.4	208.96	208.54	209.14	208.21	208.25	209.4	208.04	207.73	208.04	208.38	208.27	209.01	209.53	208.82	207.68	209.59	209.94	208.23	208.58	207.51	208.86	208.56	208.53	210.71	208.98	208.87	209.24	208.51	209.48	207.55	209.67	209.15	209.83	208.63	209.26	209.39	209.11	208.85	208.85	208.25	208.81	209.1	209.9
209.91	210.62	209.68	209.47	210.03	208.61	209.43	209.66	209.68	209.14	209.27	209.54	209.35	209.62	208.73	210.17	209.51	209.45	209.44	209.72	208.27	209.68	209.36	210.46	210.11	208.95	208.95	209.87	209.99	207.98	209.09	209.58	209.62	210.62	209.96	210.91	210.18	209.2	208.63	209.93	209.53	209.05	209.29	210.29	209.45	210.08	209.31	210.77	207.9	209.9
218.26	217.69	217.15	218.13	218.47	217.58	217.99	218.56	217.7	218.61	218.89	218.84	217.95	217.74	218.48	218.42	219.35	217.15	217.62	216.65	217.58	218.14	218.85	217.91	216.92	217.87	217.07	217.79	216.94	217.26	218.41	218.33	218.51	218.25	219.03	217.08	217.38	218.56	217.61	218.44	217.43	217.56	218.51	218.06	217.79	218.2	217.38	218.74	217.22	218.16
206.13	205.4	205.35	206.13	207.12	206.88	206.03	206.64	205.79	207.31	206.48	206.52	207.81	207.35	205.61	205.84	206.2	205.88	206.8	205.96	205.21	206.04	206.79	206.81	205.91	205.95	206.4	206.5	205.98	205.81	206.1	205.62	206.75	205.71	205.45	207.25	205.93	205.47	206.4	206.49	206.69	206.74	207.02	205.19	205.45	205.39	206.28	207.12	206.49	207.54
204.31	203.91	204.46	203.67	203.88	203.95	202.76	205.41	204.4	203.12	203.32	203.93	203.1	204.02	202.9	203.86	203.64	203.46	203.72	203.53	203.86	203.41	204.25	204.08	203.2	203	204.48	203.09	203.1	203.57	203.97	204.04	203.43	203.39	204	203.95	203.31	203.72	204.12	204.61	203.48	203.49	203.46	203.19	204.16	203.74	202.14	204.07	203.84	203.49
207.26	208.28	208.86	209.6	209.05	207.7	208.73	208.38	208.45	209.6	207.78	208.6	208.54	208.01	208.91	209.41	208.03	208.52	208.72	209.1	208.18	208.17	208.48	208.63	208.71	208.74	208.98	208.62	208.32	209.31	208.02	209.05	207.99	209.05	207.75	209.53	208.29	210.17	208.16	208.1	209.23	208.65	208.72	208.05	208.09	208.42	208.25	207.75	208.98	208.11
213.2	212.43	212.96	211.81	212.97	212.61	213.68	213.45	213.61	213.37	211.6	213.72	213.02	212.85	212.72	213.29	212.22	212.65	212.9	213.9	213	213.48	212.76	210.93	212.4	212.4	212.96	213.14	214.45	213.08	212.81	213.19	213.26	212.97	212.54	213.85	212.75	214.4	212.21	214.72	213.23	212.86	212.41	212.52	213.51	212.81	211.96	212.74	212.37	212.41
211.46	212.16	211.18	211.84	211.86	211.57	211.91	212.19	211.44	211.28	212.94	211.71	212.29	212.25	212.39	210.79	212.11	212.66	212.03	210.89	211.2	211.27	211.29	212.63	211.62	212.95	212.53	211.8	212.39	211.1	211.3	211.88	211.16	212.68	212.26	212.22	212.41	212.4	210.8	212.26	212.14	211.2	210.91	212.44	210.96	211.6	212.25	211.47	211.47	211.45
201.96	203.59	202.52	201.74	202.28	202.48	201.68	201.86	203.48	201.65	202.42	202.2	202.64	201.68	202.68	203.36	202.65	203.99	202.17	202.59	202.84	202.92	201.93	203.43	202.41	202.78	203.01	202.43	203.38	203.2	201.31	201.24	201.41	202.51	201.6	200.98	202.13	202.74	202.48	202.62	202.43	201.83	202.17	202.31	201.01	202.3	201.25	203.07	203.22	202.29
203.88	204.48	206.35	206.39	205.37	206.13	205.5	204.27	206.6	205.98	205.14	206.26	205.41	205.18	206.38	205.78	205.04	206.77	206.07	205.49	206.07	205.2	205.5	205.2	205.15	205.26	205.61	205.81	205.82	205.94	206.51	206.45	205.62	205.68	205.09	206.66	206.59	205.47	205.83	205.25	206.01	205.99	206.1	203.9	204.26	205.54	204.31	206.25	205.57	205.09
212.38	212.78	214.07	213.82	213.58	212.79	213.66	212.94	211.75	212.03	213.42	212.78	213.21	212.85	211.83	211.62	212.25	212.77	212.31	212.85	212.48	213.08	213.22	213.77	213.99	212.99	214.32	212.44	213.93	213.43	213.92	213.42	213.7	212.02	213.56	212.52	212.58	213.35	213.6	213.24	213.28	213	211.87	213.28	213.8	212.64	212.57	213.06	213.57	211.43
212.91	211.51	212.66	213.21	213.18	211.58	212.41	211.52	212.93	212.27	213.25	212.56	212.23	212.28	212.64	210.74	212.46	212.81	212.39	211.64	211.82	211.83	212.42	212.94	211.97	213.08	212.28	211.65	211.76	211.88	213.04	211.64	211.72	212.91	212.09	212.73	213.06	212.65	213.2	211.49	210.25	212.64	213.72	212.51	210.98	212.14	211.54	212.45	212.82	212.64
205.17	205.34	203.44	203.66	204.45	203.69	203.77	203.64	204.16	203.63	203.11	202.62	203.55	204.1	204.52	203.68	203.41	204.37	203.24	202.55	204.55	202.86	203.71	203.87	203.72	203.37	203.89	203.35	203.55	202.87	204.21	203.03	202.77	204.52	203.36	203.03	203.69	204.06	203.7	204.5	205.32	203.61	203.4	204.59	204.4	204.64	203.65	203.79	203.53	203.56
217.63	217.42	216.36	217.92	216.49	216.31	216.34	217.68	217.4	218.6	216.74	216.85	215.95	216.82	216.15	216.57	216.78	216.3	215.84	217.7	216.13	216.75	216.51	217.21	217.14	217.03	216.28	217.24	216.85	216.74	216.17	217.23	216.65	217.21	216.29	216.11	216.07	216.07	216.02	216.73	217.09	217.15	216.62	216.97	216.53	216.9	216.79	218.01	216.77	216.55
208.13	208.17	208.92	208.17	208.09	206.66	208.04	208.42	207.97	207.47	207.31	208.01	207.51	207.35	208.11	207.65	207.31	207.34	207.68	207.23	208.29	207.74	207.89	207.81	208.1	207.95	206.72	208.86	207.11	208.41	209.56	208.05	209	206.82	207.95	207.07	207.59	208.17	207.71	207.97	206.73	207.61	207.73	208.91	207.57	207.01	207.99	206.77	207.72	207.94
207.04	207.38	206.34	207.48	208.08	208.22	208.4	207.3	207.19	208.19	207.59	207.13	206.72	207.96	207.05	208.03	207.06	207.9	207.57	207.44	208.41	206.73	207.17	207.2	206.69	207.32	207.14	208.5	207.86	208.05	207.96	208.8	208.47	207.43	208.01	207.44	207.54	207.08	207.32	208.06	207.62	207.86	207.69	207.78	207.17	206.88	207.95	207.64	208.17	208.97
202.96	203.29	203.87	204.45	203.09	203.19	203	202.64	202.66	202.63	202.34	203.11	202.95	203.42	203.1	202.42	203.6	203.83	203.05	202.65	202.52	204.88	203.09	202.74	203.56	203.08	203.7	202.95	203.4	202.57	202.01	203.75	203.24	203.03	202.87	202.98	204.15	202.78	202.82	203.1	203.58	203.33	204.77	203.53	202.76	203.54	202.76	203.23	204.08	204.27
211.66	211.56	211.25	212.2	212.3	212.16	211.58	210.84	212.03	211.13	209.9	211.5	212.52	211.23	212.13	211.7	211.03	212.78	212.17	211.51	210.74	212.14	211.47	212.3	212.47	210.97	211.44	211.45	211.34	210.69	210.58	211.86	212.46	211.95	211.46	211.79	210.7	210.61	212	212.01	211.83	210.56	211.45	210.96	212.17	212.1	211.47	212.02	210.79	211.52
209.64	208.81	209.61	209.25	208.56	207.99	208.99	209.15	209.19	209.11	208.57	208	208.58	208.8	208.6	208.03	208.28	208.55	208.47	207.8	208.81	209.29	208.21	208.18	208.55	208.6	208.82	208.64	208.19	208.33	208.64	208.86	208.43	208.14	208.29	207.85	209.4	209	209.6	208.92	207.73	209.15	207.71	208.96	208.65	208.55	207.56	209.16	208.81	207.6
212.53	212.47	211.83	210.37	212.36	209.89	211.95	212.19	212.02	212.27	211.95	212.35	211.38	212.17	211.72	212.59	211.77	211.72	211.47	211.36	211	211.55	211.28	210.05	211.4	211.77	211.25	211.09	210.93	211.32	211.75	211.99	211.62	211.28	211.72	212.74	211.64	212.05	210.48	211.72	211.9	210.35	211.81	212.79	212.26	211.75	211.67	211.82	211.11	211.56
206.14	205.97	206.18	204.99	205.81	206.67	204.86	205.33	206.23	205.76	205.25	205.34	204.95	205.64	206.37	205.58	206.14	205.92	204.45	205.85	206.35	205.62	207.57	206.55	206.17	204.37	205.8	204.97	204.74	204.49	205.51	205.4	204.98	205.16	205.23	205.5	205.88	206.4	205.91	206.65	205.32	205.54	205.72	205.96	205.75	206.04	205.03	206.11	205.46	203.98
200.63	199.66	199.34	200.36	200.22	198.86	199.83	198.97	199.45	198.52	198.87	199.76	199.92	199.23	201.05	200.19	199.47	199.74	200.52	199.18	199.23	200.03	200.24	200.18	199.92	199.02	200.18	199.11	200.3	199.59	199.65	199.5	199.51	200.13	200.86	199.21	199.56	199.04	200.01	199.87	199.8	199.63	199.79	200.73	199.5	198.71	199.88	199.97	199.38	199.92
203.35	203.65	202.37	203.88	203.91	203.45	203.83	202.83	203.22	203.8	202.97	203.57	203.05	203.62	202.74	203.84	203.19	203.38	203.51	202.82	203.1	204.48	203.25	202.06	203.85	202.44	204.41	203.85	204.63	202.85	203.72	202.24	204.14	202.92	203.97	203.12	203.84	202.49	203.78	203.63	203.45	203.36	203.37	203.22	203.2	202.96	203.16	202.27	203.51	203.23
205.57	206.52	205.87	205.91	205.68	204.95	206.93	204.75	205.74	205.86	206.02	206.25	205.36	205.37	205.67	204.86	205.61	205.91	206.81	207.01	206.38	204.96	206.78	205.95	204.64	205.65	205.47	204.62	205.06	205.41	205.31	205.45	205.51	206.38	205.54	206.31	205.96	205.48	206.54	204.97	205.06	205.21	203.92	206.17	205.11	206	205.44	205.06	204.98	205.36
209.21	209.43	207.82	208.09	208.77	208.71	208.6	209.17	209.46	208.43	208.56	208.81	208.54	208.37	207.76	208.91	208.49	209.3	208.24	209.12	206.83	209.43	209.08	207.71	209.98	207.97	208.91	207.8	208.71	208.82	209.18	208.66	208.18	209.23	207.97	208.62	209	209.07	208.95	208.47	208.79	208.73	208.73	209.69	209.03	208	207.75	208.12	208.59	207.58
200.31	200.94	201.08	201.15	199.34	201.17	198.78	200.09	199.91	199.92	200.88	201.47	200.07	199.86	201.6	200.49	200.64	201.08	200.21	199.68	201.44	199.71	200.05	201.38	199.91	200.65	200.51	200.71	201.35	200.41	200.06	198.67	200.41	200.09	200.79	201.14	199.62	199.37	199.57	200.08	200.22	201.13	200.59	200.57	200.27	199.56	199.55	201.24	199.79	200.11
212.11	212.79	211.94	212.62	212.38	212.96	213.25	212.72	211.94	212.31	212.75	214.16	212.91	213.71	212.56	213.26	212.46	213	211.75	213.05	212.89	211.88	212.4	212.3	213.22	214.04	213.19	212.7	211.45	212.75	213.01	213.75	212.55	212.09	211.87	213.29	213.44	212.62	213.19	212.37	212.27	213.1	213.73	212.72	212.34	213.32	212.45	212.91	211.79	213.63
203.71	203.07	203.13	203.27	203.4	204.51	204.56	203.16	203.83	203.89	202.85	203.55	203.5	203.24	204.44	202.55	204.25	204.2	204.67	204.31	203.4	204.34	203.92	202.86	203.14	203.51	202.66	203.99	203.22	201.74	204.18	203.49	203.2	203.25	203.08	204.64	204.13	203.98	203.67	204.47	204.55	203.1	205.33	203.76	202.1	204.25	203.45	203.91	203.61	203.38
204.7	203.27	206.05	203.79	204.64	203.68	204.58	204.67	203.19	203.16	202.94	203.71	203.12	202.76	203.13	203.56	203.75	203.51	203.02	204.1	204.18	203.73	203.97	204.45	203.77	204.73	204.46	202.85	203.01	202.65	203.41	203.66	203.49	204.63	204.26	204.2	203.75	204.62	204.05	202.88	204.46	203.1	204.1	203.5	203.64	204.2	204.61	204.45	203.84	203.06
200.52	199.92	200.76	199.49	199.65	200.25	199.07	198.97	198.66	199.77	199.31	199.36	198.88	199.12	200.36	200.14	199.72	199.12	199.62	199.56	198.52	199.95	198.4	200.25	201.11	199.1	200.12	200.06	199.72	200.66	198.9	200.08	200.01	199.45	199.64	199.89	198.82	199.06	198.86	199.24	200	200.29	200.03	200.13	201.05	199.1	198.32	198.86	200.61	200.43
204.55	205.22	203.67	204.05	204.3	204.06	205.71	205.21	205.34	205.29	203.42	204.01	204.38	204.72	204.37	204.09	204.62	204.63	204.81	204.52	204.11	205.17	205.27	205.17	206.2	204.03	204.28	203.48	206.78	203.67	204.55	203.65	205.18	205.09	205.62	205.02	204.26	204.66	204.38	204.78	203.64	205.13	203.03	205.05	203.84	204.61	203.61	204.97	204.54	204.22
203.16	202.48	203.53	203.39	202.46	202.99	202.33	202.02	202.16	202.14	203.35	201.74	204.68	202.9	203.3	202.11	204.21	203.22	203.16	203.18	202.91	203.24	203.7	201.93	202.55	202.48	202.28	203.15	202.4	202.22	201.89	202.43	202.77	201.81	203.6	203.13	202.48	202.06	203.72	203.25	202.08	202.27	203.62	201.74	202.24	202.56	202.84	202.16	202.73	203.16
199.4	199.71	199.81	199.01	200.14	200.07	198.82	198.67	200.3	199.08	200.05	199.41	200.77	199.58	201.02	198.54	198.79	199.02	199.71	199.46	198.24	199.43	199.13	199.05	198.94	199.74	198.9	199.05	198.59	199.75	199.91	199.14	198.55	200.05	199.49	198.98	199.05	199.77	199.04	198.74	198.62	199.87	198.83	199.15	199.07	198.95	200.06	200.89	198.61	200.11
204.62	202.93	203.73	202.85	202.48	203.15	204.4	203.52	203.42	202.24	203.82	203.47	203.73	203.8	203.25	202.82	203.07	203.43	203.94	204.32	202.89	203.23	203.56	203.72	202.9	204.25	204.36	203.64	202.64	202.96	203.31	203.47	204.49	202.4	204.34	203.87	203.06	202.47	202.75	202.59	203.72	203.29	202.49	203.04	203.56	202.85	203.66	203.4	204.1	203.73
200.89	201.57	200.94	201.76	199.83	200.69	200.88	200.62	200.71	200.75	201.19	201.21	201.73	202.01	202.02	199.93	201.85	200.62	201.35	201.31	201.15	201.37	200	200.72	201.59	200.38	201.36	199.74	201.3	201.29	201.58	202.52	200.96	200.54	201.06	201.32	201.46	200.18	201.45	201.53	200.95	200.72	200.61	201.73	201.29	201.3	201.5	201.56	200.97	200.57
203.06	201.94	203.8	201.71	202.19	202.66	202.88	203.26	202.11	202.66	202.63	202.75	203.05	202.26	203.48	202.33	202.87	201.76	202.34	201.83	202.34	202.62	202.94	203.09	201.82	201.94	203.03	202.03	202.45	202.15	202.54	202.87	202.62	201.91	202.92	202.84	202.7	203.15	202.48	203.98	202.74	202.3	202.62	202.03	202.7	202.8	203.15	201.82	202.35	202.61
208.08	209.23	207.48	207.41	207.12	207.04	207.99	208.24	208.11	207.28	208.25	207.26	208.93	207.96	208.13	207.98	207.68	207.58	208.86	208.36	207.14	207.32	208.38	208.41	207.05	208.17	208	207.95	209.17	207.6	207.9	207.4	208.1	208.54	207.67	208.41	207	208.69	207.54	207.98	207.42	208.27	207.06	208.48	207.75	206.15	208.17	207.73	207.17	206.63
217.12	216.92	216.86	216.95	216.46	215.3	216.22	217.13	217.02	216.39	217.65	216.56	217.52	216.84	216.1	217.06	217.04	217.06	216.77	217.25	215.54	218.48	216.52	217.58	216.56	216.86	217.34	218.15	217.38	218.41	216.47	216.04	217.7	217.58	216.76	217.05	216.88	216.22	216.97	215.72	216.26	216.97	217.13	217.2	218.02	218.14	217.17	218.51	217.52	216.39
203.09	204.1	203.49	202.86	202.75	203.89	201.45	204.28	203.17	203.64	203.81	203.06	203.52	203.09	203.25	203.41	202.75	202.6	204.12	203.86	202.21	202.34	202.7	203.72	203.23	202.78	202.86	203.29	202.95	202.73	202.39	203.3	204	204.78	202.34	203.62	203.31	202.65	203.01	203.24	202.41	204.24	202.73	203.89	203.2	202.03	202.03	202.99	202.12	204.75
211.18	211.44	212.35	211.23	211.04	212.38	211.77	211.23	212.33	209.98	211.53	212.5	211.55	211.36	212.35	211.21	211.53	211.93	211.56	211.21	212.54	210.51	211.55	211.53	210.9	212.75	211.05	211.36	211.64	211.19	211.2	209.95	212.14	212.11	212.27	210.51	211.63	210.99	210.47	210.86	212.59	211.43	211.39	211.07	212.09	210.73	211.55	212.79	212.26	212.77
208.08	208.96	208.75	207.68	208.97	208.07	208.38	207.8	208.69	208.66	208.26	209.21	208.41	209.44	208.48	208.7	208.71	209.45	209.25	208.09	209.41	209.09	208.41	209.43	208.38	209.48	209.08	209.54	209.17	208.3	208.59	208.23	207.86	210.13	208.05	209.69	208.13	209.18	208.8	208.27	208.81	209.41	208.12	208.68	207.69	209.32	209.73	209.44	208.37	208.36
207.95	207.91	208.71	209.44	209.14	208.77	208.97	209.03	207.72	208.37	208.13	208.83	208.91	208.41	209.54	207.99	209.99	207.9	208.22	208.65	208.37	207.5	208.49	208.74	208.76	209.06	209.05	209.27	208.51	209.99	208.89	209.22	207.8	208.3	208.11	208.07	207.99	208.62	208.54	208.67	209.09	209.23	208.81	209.01	208.95	209.64	207.94	209.22	208.72	209.25
208.8	208.56	208.82	207.74	209.22	209.59	207.61	208.6	209.04	209.49	207.89	209.38	209.01	208.96	209.45	208.25	208.52	209.02	208.87	208.76	209.78	208.54	208.68	208.88	208.77	207.66	207.92	208.02	208.12	208.99	208.3	208.63	209.12	208.94	207.94	209.25	208.18	208.78	207.57	208.67	208.29	209.55	208.17	210.69	209.13	208.74	208.65	209.21	208.35	208.92
205.56	207.24	206.83	205.23	205.21	206.08	206	206.75	206.9	207.2	205.91	205.71	206.35	207.32	205.86	208.06	206.19	205.71	207.15	206.27	205.63	205.67	206.6	206.74	206.57	206.06	206.07	205.63	205.62	206.21	206.73	206.93	205.88	205.52	206.07	205.69	206.62	205.92	206	206.52	206.15	208	207.89	207.64	206.02	206.67	207.05	205.64	205.8	205.84
207.47	208.54	208.85	208.38	207.92	208.48	208.58	207.85	208.92	208.94	208.37	208.41	207.67	208.49	208.88	206.77	208.61	208.34	208.96	207.82	208.08	208.86	207.89	208.82	209.22	208.71	208.53	208.5	208.49	208.29	207.88	208.09	208.57	208.7	208.09	208.79	208.73	207.84	208.12	208.64	209.9	210.01	210.05	209.02	208.94	208.98	207.6	208.34	208.61	208.35
203.86	204.11	203.92	202.87	203.49	203.98	203.73	203.26	203.13	203.7	203.6	202.39	203.56	203.5	202.73	203.16	203.86	204.6	203.25	203.38	202.92	203.21	202.34	204.9	204.39	203.28	203.71	202.9	203.23	203.56	203.77	204.59	203.04	202.67	203.18	203.48	203.46	202.99	203.66	203.44	203.49	203.5	203.83	202.25	203.35	203.74	204.36	203.29	203.14	203.23
218.2	216.84	216.97	217.51	218.69	217.26	218.05	218.17	218	217.88	217.11	217.96	218.51	217.99	218.91	218.03	218.71	216.56	219.88	218.44	217.37	218.28	218.28	217.05	216.67	218.16	218.56	218.13	218.24	217.79	217.8	218.81	217.26	218.39	217.07	217.17	216.95	217.12	217.44	218.34	218.34	218.6	218.33	217.22	218.05	217.17	218.75	218.71	218.12	218.77
209.21	208.67	209.99	209.24	209.56	209.11	210.17	209.79	209.29	208.26	209.58	210.66	209.29	210.14	209.4	208.71	210.49	209.01	208.91	209.5	209.02	210.04	210.14	209.99	209.23	209.04	209.08	209.43	210.82	208.36	209.26	210.7	209.65	209.55	208.61	209.57	209.1	209.15	208.8	209.64	209.56	208.51	209.23	209.79	209.36	209.58	208.92	209.45	209.21	209.65
208.8	208.23	210	207.79	208.83	209.25	207.98	208.83	208.78	207.81	208.47	207.67	208.11	209.02	208.32	209.2	208.47	209.41	207.48	208.16	207.86	208.32	207.68	207.7	208.31	209.51	208.48	208.8	208.44	208.95	207.56	207.47	208.31	208.03	208.91	208.1	208.91	209.54	209.72	207.93	208.38	207.65	207.34	208.62	209.33	210.16	209.26	208.33	208.53	208.1
202.42	203.01	202.93	203.31	203.35	203.93	203.86	203.19	203.5	203.71	203.34	203.46	203.71	202.66	203.27	203.88	203.49	202.84	204.22	204.1	202.66	203.96	203.88	203.6	202.49	203.74	203.21	203.44	203.35	202.81	203.32	203.59	204.61	202.87	203.96	203.69	204.04	202.98	203.3	203.32	203.31	203.73	203.76	203.52	202.07	203.58	205.14	202.8	203.36	202.91
197.68	197.98	197.83	198.1	197.58	197.61	197.62	198.63	197.74	199.26	198.69	197.28	197.75	198.55	198.22	198.07	198.33	197.12	197.83	199.36	197.75	196.37	197.78	198.69	196.78	199	197.18	197.02	197.95	197.69	199.06	198.57	197.42	198.15	197.98	197.96	197.12	197.95	197.73	198.28	197.43	197.84	197.42	197.8	197.07	198.15	197.05	198.26	197.51	197.76
199.3	199.4	198.83	199.35	199.02	199.89	198.71	199.38	199.37	199.27	199.02	199.39	199.54	199.24	199.37	199.94	199.03	199.82	198.96	200.01	199.77	199.26	199.38	201.05	199.78	199.9	201.06	199.13	199.94	199.18	200.03	198.87	199.16	199.4	198.38	199.67	199.55	200.63	198.64	200.12	200.7	199.81	201.38	199.62	199.62	199.71	199.63	199.35	199.74	200.66
203.21	203.21	202.75	203.47	202.91	201.72	202.98	202.87	202.3	203.98	202.63	202.72	201.86	203.03	202.1	202.59	201.23	203.31	203.14	201.74	201.62	202.13	202.62	202.64	202.17	203.23	202.82	202.94	202.79	202.35	202.98	202.85	202.85	203.32	202.94	203.71	203.72	201.98	203.15	202.01	202.97	202.83	202.22	202.86	202.52	202.68	203.63	201.74	202.84	203.26
200.27	200.84	199.27	199.61	201.22	201.03	200.62	200.34	199.22	201.06	198.73	200.96	200.64	200.83	199.57	200.94	200.21	199.6	200.37	199.59	199.97	201.03	199.49	200.31	199.91	200.36	201.52	199.37	200.89	200.78	200.78	200.45	200.9	200.5	199.62	200.03	200.82	199.94	200.93	201.03	200.37	200.57	199.64	199.8	199.64	199.97	200.61	200.74	199.88	199.78
217.13	216.86	216.02	217.75	216.27	217.16	217.55	216.26	217.6	217.01	216.22	216.53	217.72	217.2	216.52	215.72	217.69	218.19	216.18	217.13	216.49	216.91	217.04	216.42	218.01	218.16	218.01	216.31	216.41	217.14	216.39	216.78	216.94	216.9	217.9	217.59	216.68	216.19	217.04	216.47	217.28	217	218.45	217.8	217.04	216.79	217	216.37	217.92	217.34
200.88	200.76	200.23	200.08	201.73	201.69	201.85	200.59	201.76	199.58	199.48	201.28	200.75	200.52	201.15	200.53	201.16	201	199.79	200.22	199.59	200.55	201.43	200.46	200.26	200.54	200.71	201.71	200.05	199.27	201.08	200.38	200.47	201.3	201	199.68	201.85	200.46	200.26	201.41	200.17	200.47	200.89	200.51	200.68	200.14	200.49	200.42	201.31	200.56
201.67	202.52	201.92	201.39	202.33	202.66	202.21	203.03	201.96	203.29	203.33	202.06	202.04	203.09	202.97	202.58	202.88	203.73	202.38	202.18	202.19	202.42	203.34	203.11	202.25	202.92	203.06	202.1	202.41	201.58	202.12	202.72	202.8	202.66	202.33	202.71	201.31	202.4	203.7	203.4	202.2	203.53	202.62	202.98	203.33	203	201.56	201.39	203.43	200.88
217.13	217.76	217.24	217.99	217.7	218.29	217.22	217.84	218.17	218.31	219.1	217.69	216.91	217.64	217.66	217.07	218.34	217.45	217.04	217.07	217.33	218.27	216.91	217.94	217.92	217.7	218.54	217.19	217.33	218.04	217	218.73	217.6	217.45	217.65	217.33	217.13	218.04	218.01	218.51	217.68	217.93	217.45	217.89	218.37	218.2	217.49	217.72	218.04	218.16
205.36	205.47	203.86	204.47	204.74	205.36	205.46	205.22	204.64	206.14	204.79	205.28	205.01	204.3	203.9	205.52	204.91	204.09	204.73	205.77	203.46	204.32	204.73	205.85	204.52	204.48	205.13	204.85	204.89	204.47	204.14	204.94	204.36	204.28	205.27	204.99	205.02	204.55	204.94	204.74	203.83	204.58	203.98	204.3	204.95	204.16	204.35	205.56	204.6	204.28
197.86	198.49	197.62	197.52	198.69	197.2	198.78	196.68	198.12	199.02	197.44	198.69	198.39	199.22	196.65	197.04	197.78	197.17	197.25	198.92	198.34	197.66	197.79	197.91	198.21	197.54	198.53	196.59	197.56	198.35	199.23	197.43	197.95	197.76	198.34	197.5	197.26	198.05	197.63	198.18	197.8	197.67	197.85	197.98	197.96	197.54	197.33	198.35	196.97	198.21
207.31	207.01	207.9	207.24	207.68	207.89	207.34	207.38	207.76	208.33	208.29	206.98	207.02	207.57	207.96	207.32	207.25	207.74	207.88	208.35	207.9	208.67	208.36	207.74	206.9	207.54	208.29	207.47	206.85	208.2	208.13	208.5	207.28	207.63	207.83	207.96	208.09	208.37	207.04	207.58	206.71	207.61	206.64	208.2	207.07	208.31	208.51	207.89	208.18	206.08
207.67	208.09	208.71	207.37	208.08	207.59	206.76	207.56	207.84	207.23	207.56	207.09	207.8	207.41	206.82	207.81	207.16	207.69	207.96	208.27	206.6	207.97	207.83	206.53	207.11	207.93	207.57	207.92	207.55	207.63	207.22	207.67	207.52	206.86	208.12	206.93	207.79	207.97	207.39	208.14	207.23	206.57	208.37	208.24	207.66	207.67	207.58	207.78	206.99	206.87
206.82	206.23	205.22	207.53	206.49	207.06	206.66	206.7	206.51	205.98	206.11	206.12	207.19	204.93	206.5	207.26	206.24	205.21	205.17	206.12	206.54	206.62	205.39	206.2	206.67	206.11	206.02	206.14	206.15	205.92	206.8	206.12	206.5	207.94	208.01	206.99	206.85	206.22	207.95	206.93	207.8	206.28	206.3	206.08	206.78	206.59	206.06	206.28	207.19	206.48
216.38	216.27	216.92	217.21	217.36	216.67	217.11	216.49	215.93	216.78	218.23	217.28	217.63	217.37	217.53	216.04	217.09	217.71	216.97	217.62	217.07	217.02	216.24	216.78	216.09	217.15	217.87	216.59	217.17	216.95	216.7	216.82	215.89	218.15	217.51	216.4	216.86	217.99	217.76	216.55	216.51	216.62	217.21	218.08	216.32	217.2	215.83	216.78	216.79	218
208.62	209.06	209.19	208	210.1	209.04	208.57	210.14	208.46	207.86	207.94	208.48	208.81	208.59	208.16	208.68	209.39	206.6	209.5	208.32	209.32	209.27	208.94	208.35	209.67	209.21	209.34	208.49	208.11	208.71	209.58	209.27	208.47	208.68	208.43	208.05	209.36	208.06	208.15	209.14	208.69	208.98	209.96	208.51	208.88	209.2	209.1	208.21	209.31	208.69
214.05	214.59	213.93	213.8	214.92	212.9	213.5	214.35	214.34	214.31	213.64	213.21	215.04	214.62	214.16	213.45	214.51	213.26	213.19	214.54	212.87	214.41	214.46	213.81	213.99	214.05	213.84	213.63	212.82	212.98	214.26	213.76	213.29	213.6	213.8	212.82	215	213.31	212.44	214.4	214.13	214.27	214.35	213.6	212.75	213.04	213.71	213.52	213.6	214.38
208.82	209.32	209.08	209.17	210.06	208.16	208.6	208.44	209.54	208.38	208.76	210.12	208.09	207.97	209.54	208.23	209.09	209	208.57	209.32	208.36	209.09	209.71	209.19	209.36	209.43	209.52	208.97	208.95	210.2	209.53	208.72	209.11	208.96	208.15	208.7	209.22	209.46	209.48	208.62	210.01	209.33	208.29	208.01	209.55	207.77	208.28	209.32	208.21	207.86
204.83	205.25	205.29	206.48	206.06	206.23	206.7	205.68	205.37	205.49	204.13	205.65	205.23	205.19	205.81	206	205.21	205.93	206.12	206.31	205.62	205.06	205.78	204.95	205.82	203.67	204.91	206.18	205.45	205.59	206.5	205.51	205.56	205.32	205.79	205.31	204.36	205.76	204.95	205.43	205.51	205.98	205.46	206.02	206.21	205.34	207.07	205.17	206.33	205.65
208.82	209.3	208.44	209.48	208.81	209.58	210.02	209.76	208.55	209.97	207.78	208.71	208.9	209.04	210.65	209.37	210.16	211.66	210.08	209.76	209.44	209.67	209.67	210.48	210.64	209.53	209.28	209.5	209.54	209.19	209.27	209.02	209.64	209.76	209.67	209.1	209.69	210.2	209.24	209.36	209.73	209.73	210.28	209.45	210.76	209.74	209.31	209.44	210.27	209.88
216.83	218.21	216.92	215.76	216.37	217.78	217.68	216.96	217.49	216.91	216.83	215.78	216.27	217	217.18	217.59	216.77	216.07	216.23	217.13	216.9	216.88	216.29	216.11	218.01	216.41	217.3	217.15	217.77	217.22	217.6	217.28	216.61	217.86	217.64	217	216.4	216.83	217.63	217.37	217.96	216.88	216.51	216.73	216.78	217.23	216.4	216.44	217.87	216.7
203.32	202.99	203.22	203	202.84	202.73	202.3	202.92	204.06	203.33	203.65	203.27	203.25	203.52	203.59	203.3	204.26	203.28	205.37	202.9	203.48	203.17	202.49	203.93	202.97	202.74	203.42	202.36	203.19	202.56	204.13	203.1	205.36	203.37	202.29	203.27	202.14	203.27	202.4	203.89	202.48	203.47	203.04	202.44	203.14	201.3	202.7	202.17	203.17	202.62
207.63	208.79	208.87	207.54	207.89	208.41	207.9	207.13	207.64	206.85	208.89	208.29	208.21	207.33	209.39	207.11	206.69	208.2	207.46	207.63	206.58	207.97	207.11	207.67	207.49	207.03	208.18	207.97	208.13	207.04	207.11	206.52	207.8	207.5	207.45	207.63	208.23	208.19	207.65	206.78	207.85	207.41	208.4	207.32	207.67	207.98	207.08	207.43	206.76	207.58
208.69	209.55	208.46	207.27	209.22	210.93	210.23	209.15	209.38	208.65	210.09	209.52	208.38	208.64	209.82	209.68	208.51	208.39	208.13	208.34	209.69	208.43	208.11	209.36	209.08	208	208.59	209.03	209.42	208.1	208.3	209.01	207.65	207.03	208.91	207.66	210.78	209.16	209.07	208.62	209.11	207.72	208.52	208.72	208.37	209.03	208.64	207.98	208.14	208.48
217.36	215.42	217.29	216.86	217.57	217.03	217.68	217.56	215.56	217.37	217.48	216.49	217.77	217.62	217.42	217.64	217.72	217.32	217.52	217.46	216.33	218.32	217.39	218.6	216.54	217.4	217.33	217.71	217.35	216.1	217.4	215.44	216.64	216.54	216.69	216.92	216.55	216.77	215.76	216.48	216.87	216.71	216.69	216.34	216.22	216.89	217.27	216.39	217.17	217.25
212.28	212.91	211.48	211.14	212.79	211.48	210.96	211.24	211.55	211.13	211.6	211.83	210.97	211.48	211.96	211.73	211.23	211.57	211.8	210.98	213.24	212.75	212.34	211.04	211.72	211.82	213.21	211.33	211.79	211.95	211.59	211.5	211.55	211.93	212.18	211.91	211.79	212.46	211.27	211.51	211.2	212.34	211.67	211.77	211.31	211.96	212.07	212.07	211.32	210.36
207.91	208.8	207.66	207.92	207.58	207.8	208.51	208.26	207.39	206.79	207.9	207.11	206.8	207.91	208.36	207.71	207.27	208.38	208.2	208.95	207.47	208.52	208.31	207.38	206.36	207.27	207.33	207.9	209.16	207.9	208.23	207.41	207.64	207.86	207.73	207.21	209.08	206.91	207.89	207.78	207.35	208.19	207.64	208.28	208.53	207.69	207.95	208.19	207.87	208.13
208.62	208.61	209.4	208.25	208.84	209.05	208.11	208.1	208.39	208.06	208.6	208.47	207.7	208.43	208.85	207.91	208.65	208.12	207.73	208.41	209.41	208.75	208.44	209.12	208.23	207.77	208.4	209.39	208.65	207.97	207.33	207.97	207.78	207.69	209.39	209.08	209.13	208.46	209.03	208.52	208.9	208.31	208.13	208.26	207.62	209.21	208.28	208.6	207.12	208.44
208.47	209.23	209.07	207.23	208.38	208.99	208.33	208.07	209.17	209.07	209.06	210.02	208	208.05	209.61	209.03	209.26	210.41	208.08	208.24	208.37	209.09	207.64	208.31	207.48	208.78	209.04	208.15	208.88	208.88	208.65	208.86	209.38	208.08	208.67	208.56	209.29	208.2	209.45	208.17	209.34	208.73	208.45	208.45	208.53	206.81	208.66	209.5	208.59	208.04
207.2	207.16	207.81	208.03	207.49	206.56	208.59	207.87	208.12	208.2	207.15	207.75	206.75	207.26	208.78	207.8	206.34	207.25	207.57	209.26	206.74	207.81	207.79	208.52	208.32	207.95	208.2	207.06	206.78	208.28	207.11	207.51	207.24	207.14	206.04	207.98	207.54	208.99	208.32	207.69	208.2	207.08	208.33	208.56	207.56	207.94	207.13	207.13	208.04	208.44
218.69	218.07	218.15	218.16	218.82	216.04	217.27	217.9	218.27	216.8	216.77	217.82	218.04	216.89	217.26	217.94	217.73	218.93	218.19	217.92	218.3	217.34	219.13	218.06	217.86	218.44	217.97	218.04	217.6	218.46	217.94	218.7	217.31	218.18	217.8	217.5	217.82	216.66	216.95	217.65	217.29	217.59	218.31	217.72	216.97	218.57	217.18	218.69	217.63	218.78
206.28	205.99	205.26	206.8	206.61	206.09	205.53	206.17	207.95	206.3	204.96	207.01	206.6	205.57	207.91	205.9	206.63	206.12	206.67	205.97	206.79	206.18	206.09	205.4	206.6	205.3	207.01	207.62	205.56	205.77	206.48	207.22	207.54	206.13	206.66	207	206.63	206.84	205.46	206.93	205.93	206.67	206.7	206.97	205.51	206.51	206.44	206.36	205.88	206.21
207.73	207.73	207.59	207.88	208.58	208.92	207.33	209.32	206.68	207.52	208.47	208.29	207.71	208.51	207.62	207.52	207.57	207.49	207.54	207.63	207.33	208.11	207.32	209.92	209.53	207.92	208	207.34	206.75	208.46	207.16	206.64	207.55	208.35	207.24	207.19	207.46	207.27	207.61	206.63	207.71	207.91	207.52	207.93	208.18	208.03	208.49	207.71	207.3	208.3
209	209.07	209.11	209.22	208.72	208.53	209.55	207.44	208.05	209.02	208.6	209.15	208.54	208.88	209.47	209.1	208.87	206.77	208.24	210.04	209.16	208.65	209.83	208.36	209.15	208.57	209.27	208.68	207.95	209.04	208.93	208.42	207.53	208.25	209.03	208.08	208.79	208.83	208.72	208.97	209.13	209.3	209.12	207.73	208.17	207.29	209.34	208.36	209.26	207.71
211.79	211.54	211.06	211.16	212.73	212.67	211.01	210.63	212.13	210.39	211.28	211.74	211.6	209.57	210.65	210.88	211.78	212.51	210.07	211.57	210.53	210.68	210.8	211.67	211.41	211.09	212.37	209.8	212.02	211.21	210.95	211.68	212.03	212.43	211.81	211.08	211.64	212.56	211.39	211.87	210.79	212.02	212.41	211.59	210.99	211.45	211.96	210.66	212.1	211.22
195.63	194.88	195.55	194.32	195.28	195.36	194.66	196.15	195.32	194.15	195.58	196.24	195.56	194.29	194.57	195.98	195.39	194.68	194.41	195.04	195.23	194.77	194.05	195.74	196.05	195.99	195.59	195.21	195.62	195.35	195.35	195.86	195.55	195.72	195.01	195.28	196.39	194.32	194.95	195.39	196.02	195.71	196.35	194.89	195.31	194.96	195.75	196.41	195.03	195.79
207.69	206.94	207.88	207.03	208.29	207.56	207.86	207.26	207.45	207.17	207.49	207.21	208.66	207.79	206.59	207.03	206.45	207.08	207.56	207.38	208.08	207.33	207.79	207.64	209.16	207.19	206.55	208.05	206.56	207	208.6	206.88	207.65	208.06	206.98	207.6	208	207.34	207.39	207.66	206.26	207.41	207.93	206.19	208.06	207.37	207.27	207.7	208.46	207.29
202.97	202.46	202.45	203.79	203.29	204.83	201.95	204.56	203.54	203.18	203.04	202.6	203.96	204.03	203.52	203.97	203.32	203.12	202.52	202.96	203.21	202.4	203.46	202.66	204.42	202.9	202.36	202.94	202.42	203.25	203.02	202.9	203.45	204.07	203.17	203.92	203.01	202.86	203.6	202.81	203.17	204.32	202.94	203.82	203.4	203.41	203.06	202.75	203.34	204.42
213.42	213.78	213.11	212.9	212.48	212.22	212.99	213.12	212.79	211.82	212.94	211.75	212.05	212.8	213.02	213.25	211.56	212.57	211.95	211.19	212.37	211.14	212.48	212.63	212.26	213.66	211.61	211.48	210.34	212.37	213.65	213.16	212.3	212.89	213.57	213.06	212.63	212.02	212.41	211.55	213.06	213.33	213.86	212.56	212.23	211.87	212.53	211.96	211.94	212.63
209.3	208.84	209.55	209.31	209.75	208.39	209.55	210.2	209.09	208.62	209.38	210.11	209.69	210.8	209.22	209.96	210.09	209.44	209.55	209.88	209.46	210.23	209.26	208.62	209.68	209.62	209.38	209.37	209.41	209.06	209.59	208.8	209.36	209.3	209.31	209.83	208.46	210.01	209.63	207.79	209.57	210.18	209.82	209.99	209.64	209.11	209.5	210.8	209.31	208.84
212.21	212.61	212.89	213.12	213.3	212.5	213.24	213.32	212.51	212.47	212.24	212.93	212.27	212.05	211.49	212.78	211.98	213.64	212.72	211.74	212.74	212.24	211.23	211.29	213.17	212.73	212.89	212.72	211.9	210.87	212.49	213.53	211.85	211.14	212.98	212.48	213.02	211.92	211.95	212.45	212.55	213.57	213.09	212.35	212.58	211.64	213.16	211.98	213.14	211.88
206.88	208.79	208.05	207.56	206.87	208.88	208.64	207.54	207.25	208.29	208.29	207.89	206.9	209.16	207.52	208	208.14	207.31	207.1	206.88	208.19	208.11	207.85	208.37	207.51	207.57	208.46	207.51	207.67	208.29	207.46	207.65	207.32	207.3	207.95	207.26	207.6	205.85	208.21	208.58	208.05	207.88	208.08	208.06	206.67	208.25	207.75	207.22	208.06	207.89
208.77	208.04	208.06	208.43	207.34	208.78	208	208.32	208.01	208.79	208.55	208.49	208.31	209.02	209.5	207.37	207.65	207.88	209.26	207.95	208.47	208.9	209.99	208.34	208.9	207.87	209.27	208.28	209.09	208.92	208.66	208.64	207.71	208.29	208.91	208.17	208.32	208.69	208.82	207.83	208.98	208.63	208.12	209.76	208.21	209.2	208.5	208.67	208.97	208.13
213.93	214.19	214.25	214.4	213.44	213.89	213.67	214.58	213.58	214.3	213.38	215.09	213.72	214.14	213.99	213.98	214.17	215	214.27	213.63	214.03	213.45	214.31	213.88	213.14	213.53	214.36	214.25	212.96	214.11	214.04	213.44	213.29	214.07	213.83	212.98	214.06	214.36	214.11	212.67	213.93	214.65	213.01	214.05	213.77	213.35	213.44	215.08	213.71	213.32
208.11	206.49	207.46	206.78	208.14	207.52	206.86	207.61	207.2	208.09	207.07	208.47	207.87	207.42	208.18	206.86	207.23	207.3	207.29	208.22	208.38	206.95	208.57	207.5	206.91	207.29	208.05	207.09	208.23	207.32	209	207.37	206.03	206.61	206.95	207.84	207.12	206.8	207.65	206.83	206.69	207.97	207.78	206.17	207.17	206.5	209.15	207.11	207.13	207.19
213.01	210.52	212.34	212.7	213.27	212.63	211.89	212.23	212.72	211.88	211.8	212.21	213.39	211.89	213.44	212.69	212.13	212.44	212.56	212.79	212.02	213.72	212.63	212.06	211.44	212.59	212.97	212.66	212.93	212.18	212.33	212.54	211.7	212.16	211.87	212.28	212.2	212.37	212.11	212.25	211.76	213.13	212.54	212.97	212.33	213.4	212.47	212.06	211.43	213.09
201.58	202.04	202.7	202.13	203.38	202.33	202.65	203.66	203.05	201.83	202.67	202.13	202.91	203.13	201.88	202.15	200.46	202.87	202.99	204.55	203.43	203.16	202.37	204.94	203.19	202.4	201.89	202.77	202.21	204.2	202.21	201.84	202.18	202.62	204.57	202.63	202.24	203.02	204.52	203.44	202.35	202.18	202.2	201.12	201.9	201.99	203.6	203.3	202.32	202.94
199.69	199.32	199.57	199.11	199.92	199.41	199.69	199	199.55	198.75	199.54	198.44	199.82	199.95	199.51	198.95	199.24	200.05	199.05	199.38	199.93	200.18	198.26	199.32	199.35	200.23	199.31	200.04	199.55	199.87	199.38	198.93	199.02	199.43	198.97	198.85	199.17	199.84	198.54	199.78	199.89	200.48	198.58	199.84	198.76	199.11	200.31	199.56	200.46	198.38
204.05	203.91	203.42	204.27	204.3	205.16	203.05	204.67	203.59	203.94	204.05	203.75	204.06	205.03	204.32	203.43	204.51	204.32	204.74	202.05	205.28	203.19	202.73	204.59	203.62	203.5	204.93	203.19	203.55	204.37	203.96	203.53	204.77	204.35	204.22	204.04	204.47	204.7	203.19	203.5	203.65	204.25	203.46	204.04	203.36	203.9	204.06	205.15	203.39	204.83
211.52	210.91	210.43	211.68	211.88	211.57	211.5	212.74	211.9	212.34	210.74	211.91	212.3	211.84	212.15	212.89	211.66	211.17	211.83	212.66	211.76	211.15	211.64	211.38	212.36	211.07	212.02	210.79	210.16	212.41	212.01	212.41	211.39	212.56	211.54	211.71	211.81	211.09	211.97	212	212.86	211.92	211.42	211.24	210.98	212.19	211.86	211.04	210.97	211.79
203.39	204.48	202.21	202.24	203.43	203.07	202.38	203.51	203.16	203.24	204.5	203.66	203.68	205.01	202.57	203.38	203.07	203.63	203.64	203.75	202.73	203.94	204.44	203.46	203.87	203.41	203.04	202.07	203.46	203.2	202.82	204.04	202.75	204.5	204.35	202.08	202	203.02	204.05	203.24	203.73	203.4	203.05	203.07	203.66	202.88	203.03	205.14	204.1	203.49
214.04	214.08	213.15	213.2	213.78	213.98	214.59	214.13	213.67	213.71	213.72	212.79	214.5	214.1	213.34	213.34	213.76	213.47	214.09	213.3	213.33	214.27	213.44	214.07	213.36	214.04	214.39	213.36	213.72	213.38	214.92	214.36	213.47	213.09	213.78	213.95	213.94	215.4	215.34	213.86	213.7	214.26	213.31	214.43	213.7	213.46	213.34	213.51	213.5	213.92
206.82	208.98	208.1	208.92	207.47	206.63	208.12	207.72	205.67	208.42	208.27	207.87	208.49	208.16	207.48	207.9	208.48	207.65	207.53	208.83	207.87	208.14	207.13	208.92	207.22	207.22	207.16	208.06	207.72	208.24	207.58	208.57	208.15	207.79	208.38	207.39	208.23	208.66	207.96	207.87	207.42	207.77	207.47	207.21	206.85	207.25	206.85	207.37	208.23	208.5
199.44	199.69	200.23	200.22	199.6	200	200.15	201.71	200.42	200.81	200.59	199.79	199.82	200.35	200.57	201.11	199.31	200.96	199.55	199.9	200.31	199.33	199.21	201.3	201.32	200.91	200.05	200.73	200.56	200.21	200.55	201.02	201.1	199.78	200.42	199.27	200.88	200.27	199.25	200.44	200.52	200.66	201.45	201.02	199.31	199.77	201.22	200.25	200.96	201.25
209.31	209.51	210.34	208.66	209.85	209.15	209.79	209.29	209.63	209.13	209.74	209	208.84	209.43	210.13	209.82	209.98	210.4	209.57	210.09	209.68	209.48	210.07	209.58	209.47	210.73	210.4	209.83	209.95	208.37	209.7	209.22	209.25	209.4	209.78	210.75	209.79	209.37	209.86	209.04	210.11	209.81	210.55	209.36	209.22	210.03	208.94	208.96	209.44	208.84
200.72	199.94	200.81	200.75	199.26	200.83	200.63	200.34	198.65	199.9	200.96	198.98	199.99	201.18	200.92	200.67	199.72	200.79	200.55	200.2	200.83	200.37	200.89	200.84	200.59	199.16	200.51	201.16	199.76	200.75	200.16	199.86	201.02	200.65	200.25	200.39	199.73	200.7	200.41	200.61	200.17	199.58	199.95	200.8	201.36	200.89	200.93	199.04	200.46	199.94
203.62	203.06	201.78	203.23	202.51	202.21	203.14	202.48	202.63	203.3	202.65	202.88	203.34	202.54	202.25	202.45	201.36	202.67	203.54	201.14	202.99	202.9	202.05	203.41	202.22	202.1	202.58	202.49	203.35	201.9	202.29	202.31	201.88	202.46	203.37	202.21	203.47	202.38	202.93	201.79	202.81	203.68	201.48	202.59	201.59	202.6	202.55	202.83	201.97	202.04
217.69	217.85	219.26	216.99	218.38	217.62	217.27	217.35	216.67	217.12	217.18	217.67	217.37	216.42	217.34	217.87	217.98	218.11	217.91	216.36	217.58	216.56	216.94	216.99	217.81	217.54	217.12	218.46	218.98	218.19	218.3	217.4	217.04	217.79	217.86	217.94	217.37	217.83	217.45	218.23	216.56	217.54	218.1	217.98	217.66	218.89	217.19	217.96	216.6	217.79
205.5	205.47	204.53	204.05	203.91	204.69	202.84	203.93	204.21	204.66	205.1	204.67	205.05	203.59	204.47	204.87	204.07	203.84	204.74	204.5	205.25	204.44	204.78	203.4	204.63	204.72	204.16	206.03	204.69	204.27	204.84	204.55	204.57	204.09	204.3	203.75	202.97	203.33	203.35	205.03	204.03	204.84	204.35	205.08	204.13	204.68	205.19	204.23	205.16	204.39
197.91	198.48	198.11	198.57	198.82	198.02	198.73	197.89	199.27	197.84	199.15	198.49	199.08	198.2	199.2	199.14	199.43	198.89	198.7	199.06	198.66	200.34	198.26	198.57	198.47	198.84	198.45	199.41	196.62	198.63	198.06	198.94	199.01	199.15	198.37	198.8	199.1	197.79	198.33	198.75	198.32	197.84	199.08	198.91	198.64	198.76	198.03	198.75	198.03	198.98
198.38	198.78	198.24	198.93	199.05	198.42	198.56	198.02	199.55	198.76	199.04	198.22	199.43	198.81	199.04	199.9	198.77	198.55	198.99	198.16	198.03	198.84	198.45	198.95	199.21	197.11	198.24	198.87	199.97	199.04	199.05	198.34	198.56	198.25	197.1	198.81	198.11	200.08	198.53	198.1	197.8	199.06	198.45	198.31	198.91	198.36	198.51	198.4	198.11	199.24
203.4	201.91	202.34	201.4	201.18	203.26	201.53	201.99	202.13	202.31	202.07	202.87	202.01	203.26	202.85	203.01	202.47	202.47	201.84	203.03	202.19	202.54	201.5	202.04	202.68	202.78	203.21	202.39	202.45	201.9	202.48	202.02	204.24	202.06	202.79	201.7	201.82	202.94	202.76	202.08	203.15	202.12	203.04	202.39	202.45	202.33	202.22	202.77	202.67	203.17
201.42	198.65	199.52	199.4	199.52	199.17	198.89	200.38	198.85	198.28	198.65	198.29	199.84	200.27	198.58	199.36	199.42	199.53	199.81	198.44	199.46	199.27	199.44	199.86	199.31	198.96	198.44	199.83	199.44	198.33	199.51	200.39	198.88	199.48	199.03	198.83	199.73	198.55	198.82	198.86	199.5	198.57	199.97	198.57	198.9	199.01	199.67	199.07	199.57	199.08
208.45	209.11	209.22	209.08	209.2	209.75	208.76	209.21	208.8	209.01	208.19	209.16	208.09	209.43	209.11	208.71	208.97	208.38	208.62	208.84	209.01	208.48	209.25	208.77	209.83	208.61	208.86	209.13	208.56	210.01	209.35	208.03	209.1	209.88	207.82	208.92	208.34	207.93	208.25	207.8	209.18	208.99	208.57	209.46	209.26	209.35	208.6	208.79	208.17	210.24
217.79	216.69	216.38	216.46	216.71	216.93	216.37	218.32	216.63	217	217.46	217.53	217.79	216.41	216.62	217.44	216.39	216.77	216.59	217.26	217.23	216.68	217.31	216.08	217.86	216.18	217.25	216.85	217.16	216.98	218.28	216.04	217.31	216.34	217.08	217.6	216.7	217.82	215.73	216.14	216.38	217.13	216.68	216.48	216.62	217.69	217	217.48	217.3	216.66
209.15	208.55	208.47	209.02	209.35	208.93	209.63	208.98	208.46	208.82	208.4	208.34	208.21	208.76	208.06	208.71	208.18	209.26	207.92	208.22	207.96	209.02	209.35	207.92	208.24	209.13	207.72	208.64	207.85	209.7	208.15	208.33	209.23	209.2	208.14	208.06	208.34	209.22	208.64	207.83	208.62	208.55	208.98	209.21	208.47	209.31	208.2	208.84	208.03	208.79
218.18	217.73	217.13	216.58	218.75	218.51	217.67	216.84	218.31	218.58	217.75	217.25	217.83	217.14	218.07	217.39	219.25	217.03	219.11	218.02	218	218.53	217.79	217.48	218.82	217.9	218.79	217.67	217.24	216.6	218	218.71	217.34	216.49	219.06	217.74	219.16	218.8	217.44	217.81	217.77	217.38	218.27	218.71	217.18	218.47	216.81	217.21	218.43	217.68
204.16	203.37	202.93	203.7	203.55	203.23	202.97	203.4	203.08	202.54	204.24	204.61	202.46	202.94	203.18	203.39	203.8	202.29	204.41	203.4	203.84	202.01	203.85	203.33	203.56	203.99	203.03	203.86	204.44	204.43	203.91	202.91	203.56	203.48	202.76	203.83	202.36	203.05	202.88	203.01	203.59	203.46	202.94	203.73	202.93	203.13	203.65	203.49	203.83	203.31
198.87	200.36	199.61	199.57	199.76	200.63	199.02	199.67	199.24	200.52	199.2	200.03	198.19	199.81	199.45	199.35	198.95	199.87	198.58	199.73	200.78	199.84	199.7	199.64	198.96	199.63	199.63	199.45	199.72	199.15	200.33	199.71	198.71	199.74	199.45	199.02	199.77	200.26	199.12	198.56	199.31	199.4	198.84	198.5	198.76	199.06	199.54	199.22	198.94	198.51
213.8	214.13	214.27	213.99	214.17	214.54	213.28	214.33	212.31	214.01	212.95	213.34	215.09	214.84	213.52	214.87	213.59	214.66	214.72	214.46	213.44	212.75	214.17	213.91	214.09	214.02	213.8	214.11	213.92	213.9	214	213.13	213.64	213.18	213.25	213.43	213.99	213.88	214.38	213.45	213.36	214.19	213.86	213.95	212.63	214.19	214.09	213.33	213.26	214.56
203.8	204.83	204.7	202.78	203.17	202.21	204.19	203.84	204.21	203.81	204.82	202.76	203.57	203.99	204.06	203.21	203.52	202.91	203.43	203.94	204.5	203.45	204.38	203.42	203.43	203.03	202.9	202.7	204.04	203.3	203.86	202.94	204.18	203.77	203.78	203.65	205.03	204.81	203.82	204.56	203.46	204.77	204.24	204.25	204.21	202.57	202.78	203.89	203.94	203.09
207.77	206.3	207.9	206.63	206.85	206.31	207.17	206.59	205.78	206.19	206.44	206.37	206.98	206.13	207.38	207.02	206.9	207.03	206.34	205.09	206.39	206.57	207.45	205.96	206.31	206.31	205.63	207.12	206.16	206.21	206.44	207.38	206.52	205.51	206.3	205.84	206.88	205.06	206.14	206.02	206	206.62	206.33	206.97	206.4	206.32	206.6	207.58	206.13	206.17
208.93	209.79	209.48	209.03	209.21	209.94	208.83	209.38	210.7	209.03	209.94	209.41	209.29	209.32	209.53	209.68	209.77	209.57	208.97	209.51	209.19	208.59	209.13	209.43	209.76	208.7	208.69	210.6	208.96	208.8	210.81	209.45	209.95	209.85	208.56	209.7	209.57	208.87	208.63	209.82	209.3	208.59	209.05	209.2	208.9	211.11	209.04	209.22	209.51	209.47
200.15	198.94	199.79	200.66	200.32	200.08	200.98	200.21	200.9	201.53	199.71	200.57	199.92	200.9	200.44	200.71	200.72	200.37	200.74	200.39	200.71	200.43	200.63	200.92	200.32	200.67	201.62	200.11	200.15	200.77	200.88	200.63	200.88	199.61	199.43	199.97	200.42	200.44	200.9	200.84	199.98	200.88	199.83	200.63	199.97	200.28	199.78	200.39	200.52	200.99
217.55	218.5	217.67	217.77	218.53	216.96	217.33	217.35	217.12	217.05	217.54	217.62	217.08	217.2	217.45	217.25	218.84	217.04	217.54	217.58	217.62	217.51	217.96	218.3	217.01	217.88	217.22	217.97	217.67	218.4	218.51	217.71	217.45	218.45	217.59	217.11	217.48	219.4	217	218.28	217.63	217.03	218.38	218.79	217.93	216.54	218.16	217.72	217.43	217.77
216.5	216.72	216.43	215.96	216.99	216.92	217.03	216.32	218.02	216.52	216.46	216.27	216.87	217.2	216.58	216.36	217.71	217.27	217.5	217.04	216.52	216.44	217.75	217.82	216.5	217.22	215.57	216.42	217.41	217.35	217.05	217.03	217.11	217.02	216	217.66	215.94	217.98	217.7	217.61	217.28	215.98	217.39	217.75	216.91	216.53	217.71	217.17	216.51	216.26
212.05	213.05	212.71	212.03	213.1	211.89	211.92	212.36	212.64	212.36	212.74	211.97	212.77	212.76	212.65	211.76	211.97	213.17	212.85	212.94	213.07	211.6	211.39	212.54	212.73	212.75	213.5	212.77	212.06	213.61	212.96	212.31	211.84	212.14	212.44	211.73	213.12	212.06	213.35	211.74	213.15	212.21	211.91	212	212.19	212.32	212.79	212.43	212.32	212.02
208.39	209.29	208.59	208.18	207.99	209.16	208.96	209.03	208.82	208.74	209.49	208.67	207.81	208.99	208.93	209.51	207.82	209.05	208.24	208.47	209.72	207.52	209.17	206.76	207.89	208.8	208.53	208.77	208.7	207.81	207.94	207.99	208.33	207.9	208.32	208.35	208.87	208.93	209.24	209.06	209.47	208.3	209.63	207.84	208.1	208.58	209.77	208.71	208.48	209.21
208.56	209.44	208.24	208.63	209.44	208.08	207.9	209.23	208.93	208.53	208.45	208.71	208.57	207.98	208.94	207.73	207.94	208.42	208.64	208.02	207.98	208.92	209.03	208.26	209.09	208.54	207.96	208.62	207.83	206.88	208.41	209.76	207.99	208.12	208.88	208.26	208.53	208.91	208.24	208.27	208.77	207.39	207.93	210.05	209.1	209.03	207.8	208.71	209.81	207.9
203.98	203.68	204.69	204.57	203.15	204.59	204.49	204.21	204.24	202.96	203.95	204	202.03	203.82	202.56	203.83	203.99	203.44	202.99	203.49	203.42	203.93	203.87	203.1	203.26	203.29	204.39	203.66	203.62	203.61	204.2	202.47	203.43	203	203.45	203.42	203.94	204.4	203.31	203.03	203.02	204.14	203.78	202.74	203.63	204.09	203.16	203.31	203.76	203.98
217.81	217.13	216.88	217.1	218	216.88	217.45	217.73	216.74	217.17	216.78	216.06	217.74	216.35	216.3	216.13	217.4	217.47	216.5	217.21	216.27	216.52	217.45	216.07	217.17	217.44	216.67	216.14	216.61	217.56	217.25	217.32	217.39	217.03	217.44	218.4	217.39	216.65	217.97	217.5	216.92	216.34	216.66	216.98	216.22	217.29	217.01	216.88	216.8	217.23
200.08	199.5	198.44	200.13	199.31	199.18	199.12	200.99	199.14	199.1	198.92	199.31	199.4	199.34	198.93	197.85	198.88	199.4	199.44	199.34	199.74	199.55	198.57	199.67	200.17	198.8	199.47	198.79	198.88	200.41	199.36	198.86	201.01	198.83	199.24	199.67	199.92	198.69	198.02	199.82	199.15	198.31	198.68	200.49	199.65	199.15	199.62	198.61	197.78	199.84
195.37	195.52	195.71	195.17	195.4	195.08	194.93	196.47	195.14	194.99	195.28	195.98	194.34	194.35	194.89	194.08	194.28	195.65	195.39	194.55	195.55	195.38	194.48	194.58	195.63	195.32	195.02	195.92	194.72	194.31	195.53	194.55	196	195.57	194.76	194.33	194.89	195.96	194.24	196.1	194.52	194.68	195.77	196.01	194.91	195.67	195.65	194.27	195.42	195.1
212.74	212.86	212.74	213.7	213.35	212.97	211.5	212.65	211.65	212.42	212.79	213.26	212.38	212.4	212.52	212.2	213.3	213.17	212.55	211.92	211.6	211.86	212.7	213.11	212.73	212.86	212.44	212.4	212.12	212.82	212.48	213.56	211.82	213	213.06	211.69	213.06	213.39	212.68	211.35	212.59	212.21	211.87	211.78	212.44	212.03	212.04	211.3	212.13	212.86
198.91	199.32	200.04	199.64	198.78	199.54	198.72	199.1	199.05	199.75	200.03	199.08	198.36	199.49	200.26	200.51	201.01	199.12	200.25	200.06	200.03	198	199.71	199.46	199.07	198.93	198.61	200.14	198.86	199.35	198.85	199.6	199	200.23	198.67	199.8	198.41	198.78	199.27	198.75	198.71	199.92	197.85	199.59	199.77	199.93	198.98	200.13	199.06	198.32
214.19	212.94	214.15	213.42	213.22	213.64	213.04	214.18	213.88	213.8	214.25	214.08	213.49	213.34	213.75	213.19	213.5	213.43	212.71	213.82	214.87	214.08	214.18	214.29	214.56	213.67	213.18	213.99	212.77	214.74	213.56	212.6	213.48	212.92	213.17	213.42	212.74	213.64	213.24	213.69	215.44	212.34	214.8	214.07	213.33	213.37	214.14	213.88	213.17	212.82
212.22	213.64	211.51	214	212.44	212.83	212.76	213.93	212.21	213.41	213.7	212.98	213.21	215.2	212.33	213.96	212.62	213.42	212.79	212.87	213.16	213.03	213.11	212.61	214.2	212.95	213.38	213.21	212.83	212.58	213.26	213.58	213.59	213.47	213.04	212.28	213.02	212.19	211.86	213.69	213.17	212.54	213.11	213.39	211.11	212.61	212.15	213.65	212.38	213.43
200.08	199.46	199.64	198.83	200.19	199.06	198.82	199.39	200.11	197.9	200.04	200.81	199.54	200.98	200.19	200.53	199.2	200.91	199.87	199.09	200.26	200.19	198.83	199.61	200.79	199.06	200.03	199.49	199.22	200.39	199.13	199.71	197.95	199.73	199.77	200.01	199.84	198.95	198.89	199.22	199.27	200.39	199.74	200.43	199.79	199.17	200.57	199.58	200.13	200.01
209.01	208.26	207.34	208.17	208.02	208.08	208.47	208.66	208.03	208.23	209.01	209.34	208.24	209.53	209.41	208.41	208.86	208.48	208.38	208.17	209.07	208.75	209.8	208.66	210.59	208.07	208.71	208.45	209.42	208.65	209.23	207.9	208.6	208.54	207.83	207.44	208.46	207.95	207.62	208.04	209.42	208.65	208.05	208.5	208.3	208.82	208.69	208.36	208.5	209.86
211.79	212.96	211.12	212.73	213.3	211.07	212.57	212.64	212.79	212.46	213.15	212.4	212.96	211.54	212.19	211.27	212.86	211.96	213.2	213.01	213.25	211.48	211	212.4	211.61	212.21	213.32	213.99	211.7	212.34	212.41	211.5	211.91	212.8	212.47	212.8	212.23	211.74	213.86	213.48	212.16	212.52	211.34	212.4	211.86	212.49	211.58	213.22	212.34	212.43
216.79	217.6	218.16	218.21	217.5	219.21	216.11	218.06	216.82	217.85	216.97	217.41	217.79	217.3	217.41	216.95	217.77	217.94	219.08	216.85	218.05	218.14	216.58	218.41	217.6	217.53	218.17	218.5	218.2	218.2	216.97	217.75	217.51	217.83	218.53	218.2	218.08	219.52	217.46	218.36	217.36	217.2	216.71	217.56	217.33	218.25	217.33	217.41	217.82	217.32
207.51	205.71	205.47	206.07	207.1	205.88	206.32	205.77	207.43	206.44	205.9	206.79	206.78	206.93	206.88	205.59	207.76	204.87	207.1	206.96	205.99	205.45	206.25	207.27	207.62	205.99	206.45	206.04	206.53	207.13	205.77	206.95	206.64	207.25	206.23	206.14	206.47	207.22	206.31	206.76	206.11	207.37	207.16	207.54	207.25	207.06	206.81	206.91	206.45	206.38
208.91	209.37	208.95	209.17	208.47	209.77	210.06	209.07	210.18	209.34	210.18	209.32	210.43	209.77	209.58	209.17	208.83	209.4	209.4	208.56	209.12	209.74	208.04	209.47	209.21	210.51	209.85	209.26	210.92	209	208.93	210.1	208.39	208.3	209.66	210.43	208.94	209.65	210.07	209.21	207.99	210.06	209.59	209.77	209.78	210.19	209.29	209.3	210.25	208.73
211.59	210.3	212.96	212.02	211.2	210.47	211.05	211.4	211.39	211.7	212.54	211.39	210.56	211.69	211.86	210.14	212.01	209.95	212.43	212.86	212.02	211.78	211.07	211.66	209.74	211.04	211.67	212.09	210.74	212.75	211.94	211.28	211.63	212.52	211.67	211.5	211.28	211.99	211.39	211.1	210.85	210.6	211.6	210.94	212.48	211.5	211.62	212.03	211.36	211.96
199.01	199.02	197.71	198.17	198.6	198.08	199.27	199.01	199.14	197.61	198.87	198.73	197.68	198.56	198.75	197.31	199.12	198.56	199.17	198.24	198.47	198.35	199.71	198.91	198.2	198.06	198.37	198.3	199.17	198.9	197.44	198.14	198.47	198.18	198.58	198.92	197.78	199.7	198.66	198.63	199.5	198.59	198.96	199.57	198.82	199.25	199.6	197.86	200.13	198.86
207.71	207.86	208.15	208.01	207.65	208.47	207.76	207.25	208.16	208.38	206.56	208.12	206.54	207.44	208.15	208.09	208.21	206.88	208.55	207.85	207.71	207.63	208.15	207.18	208.43	208.08	207.87	208.27	208.81	208.38	207.06	206.84	209.58	207.95	207.6	209.15	208.25	208.37	209.07	208.02	208.97	207.46	207	208.05	207.31	207.28	207.46	208.91	208.7	207.65
218.01	216.96	218.23	217.87	216.89	216.85	216.57	216.91	216.98	216.25	216.18	217.23	216.88	216.92	217.96	216.94	217.47	216.49	216.31	216.4	217.21	217.18	216.78	217	216.84	217.07	216.97	216.71	216.79	216.6	217.46	216.82	218.22	217.45	216.32	217.97	216.37	218.24	216.81	216.75	217.08	217.89	216.56	216.31	217.03	216.42	217.04	216.57	216.09	217.61
203.48	203.75	202.91	203.19	202.93	203.78	203.17	203.27	204.14	203.9	202.74	203.82	202.37	203.7	202.91	203.48	203.36	203.56	202.78	202.14	203.43	203.99	203.53	202.96	202.67	203.53	202.98	203.64	203.11	202.43	203	202.93	202.88	204.01	203.26	203.71	202.58	203.34	202.88	202.7	204.47	202.82	204.27	203.56	203.49	202.6	202.9	203.52	202.49	201.83
203.93	203.83	204.52	204.37	202.93	204.19	203.59	203.89	203.48	203.9	204.78	203.85	204.07	203.93	204.43	203.89	203.12	204.6	203.34	203.31	204.02	202.55	202.96	204.31	203.37	204.48	203.3	203.46	203.39	203.69	203.73	204.07	203.35	203.87	204.17	203.81	204.4	203.5	203.8	202.62	203.29	203.29	203.81	204.3	202.87	204.22	203.5	203.43	203.49	204
217.95	217.58	219.16	217.95	216.94	217.72	217.55	218.18	217.67	218	218.8	217.34	217.74	217.99	218.7	217.12	217.95	217.94	217.81	217.85	217.89	218.82	217.07	217.18	217.38	218.01	217.29	217.17	218.42	217.31	217.99	217.75	217.01	218.81	216.89	217.97	218.89	217.03	218.06	217.75	218.16	217.71	217.81	217.58	217.94	218.24	217.36	216.64	217.91	218.6
207.31	206.84	206.61	206.85	207.31	206.02	206.51	205.78	206.47	206.83	205.74	205.06	206.62	206.52	205.39	206.58	206.11	206.6	205.61	206.49	206.91	206.08	207.6	205.41	206.13	206.66	206.96	206.16	205.66	206.74	206.5	206.21	206.81	206.46	206.81	206.37	206.88	207.38	206.05	206.4	206.92	205.33	206.24	206.06	206.49	205.22	206.33	207.29	205.22	205.42
207.1	208.52	208.3	208.14	207.99	206.75	207.44	207.78	207.4	207.88	208.02	206.07	208.67	208.06	207.09	207.65	207.89	207.88	207.4	207.76	208.65	207.55	207.67	207.43	208.75	207.66	207.56	207.76	207.94	207.42	208.43	207.9	208.09	207.44	207.38	208.58	206.94	208.12	208.48	208.01	206.6	207.76	207.15	207.68	207.31	207.78	207.02	206.82	207.24	206.72
200.59	199.74	198.19	200.03	200.17	199.14	201.54	200.35	200.88	200.44	200.08	199.83	199.83	200.24	200.41	199.51	199.33	199.43	200.26	199.94	201.07	199.83	200.86	200.29	199.99	200.83	200.73	200.21	199.61	200.03	200.31	201.47	200.59	200.03	200.78	200.77	200.5	199.71	201.46	200.24	199.48	199.49	200.37	200.12	200.59	199.52	200.43	200.21	200.85	200.05
201.38	203.09	202.27	202.86	202.6	203.69	202.79	203.41	202.33	203.1	202.26	203.72	202.4	202.19	203.53	202.83	203.05	201.99	202.83	201.74	202.34	202.31	201.79	201.88	202.03	201.34	203.12	201.96	203.94	203.35	201.8	202.2	201.82	201.64	202.49	202.17	202.5	202.04	202.46	202.99	203.48	202.32	202.79	203.59	202.64	202.65	203.01	202.37	203.27	202.68
211.29	212.11	212.31	211.81	212.53	212.83	211.65	212.44	211.34	212.44	213.38	211.05	212.35	211.31	211.72	211.93	212.05	212.08	210.57	211.45	211.65	211.39	212.84	212.03	211.07	211.46	212.43	211.24	211.2	212.9	211.5	210.22	211.22	211.44	211.81	211.57	212.88	212.41	211.68	211.09	212.94	212.6	211.91	211.31	210.83	212.23	211.6	212.73	212.41	212.56
194.36	195.11	194.99	197.04	196.23	194.85	195.17	195.18	195.55	195.61	195.17	195.45	194.63	195.51	195.51	195.61	194.98	194.87	196.45	194.59	196.45	194.15	196.63	194.91	195.06	194.88	194.7	195.27	195.85	194.91	195.3	194.92	194.9	194.76	195.7	194.83	195.54	195.81	194.85	196.65	195	195.66	195.77	195.76	195.83	195.27	195.99	196.78	195.04	195.42
204.54	204.24	203.77	204.17	203.04	203.58	204.29	203.49	204.02	203.6	204.71	203.41	203.37	203.97	202.16	204.19	204.1	203.79	204.38	203.58	204.72	203.82	203.79	202.88	203.38	204.1	202.77	204.84	202.88	204.11	203.75	203.03	203.35	204.75	204.13	203.18	204	203.87	202.45	203.98	203	204.01	203.7	203.59	203.93	203.77	203.88	203.49	203.55	204.63
218.38	218.65	217.79	218.49	218.76	218.35	216.54	217.13	217.8	217.94	218.35	217.09	217.88	217.19	217.83	218.66	216.67	218.12	218.31	217.63	217.91	217.24	217.2	217.48	217.17	217.89	217.72	217.2	219.19	218.24	218.63	217.51	217.83	218.27	218.44	217.39	217.21	217.81	216.83	218.8	217.35	217.86	216.99	217.76	216.89	217.85	218.12	217.89	218.44	216.91
200.73	201.34	201.53	201.24	201.12	201.42	199.86	203.34	202.19	202.83	201.22	201.23	201.44	201.05	201.2	200.53	201.01	200.19	201.22	201.81	200.95	200.91	201.13	202.35	201.39	200.99	202.24	200.14	200.79	201.24	201.01	200.43	200.45	201.05	201.13	202.83	202.03	201.25	201.29	200.83	201.16	200.52	200.64	201.34	199.77	202.62	201.81	200.07	203.17	201.15
212.67	211.27	210.79	210.84	211.79	210.57	212.29	211.45	211.29	210.63	212.5	211.12	211.13	211.28	212.38	210.29	211.45	211.41	211.72	212.16	212.68	210.34	212.36	211.38	210.69	211.58	211.76	211.57	212.15	210.78	211.64	211.96	211.53	210.34	212.52	211.92	212.03	212.27	212.71	212.02	212.26	212.17	210.65	212.1	212.06	211.51	211.33	212.08	211.83	211.95
216	217.09	216.83	217.01	216.75	216.43	217.97	216.54	216.65	217.12	217.21	216.8	216.63	217.82	215.7	218.32	217.16	216.95	216.71	216.61	217.5	218.09	216.24	217.26	218.39	216.7	217.71	216.52	216.99	216.82	216.11	216.94	217.29	216.5	216.71	216.82	217.83	217.16	216.94	216.69	216.52	216.71	217.34	216.61	216.9	215.69	216.81	216.66	216.24	216.2
217.52	216.93	217.86	217.3	216.53	217.6	216.42	215.46	216.77	217.18	217.16	215.9	218.22	215.32	216.89	217.22	216.6	216.75	217.5	216.61	216.76	216.95	218.05	216.05	217.74	217.74	216.93	218	216.9	217.2	216.53	216.89	216.52	217.2	216.65	216.49	216.82	216.82	217.71	217.63	216.32	217.72	217.53	216.51	217.42	216.61	217.3	216.9	216.84	216.91
202.11	201.61	201.69	203.24	202.37	202.71	202.98	201.33	202.58	202.58	202.25	202	202.58	203.26	203.62	202.62	203.2	202.66	202.16	203.26	203.54	202.23	202.36	202.86	202.45	202.97	202.93	201.81	202.44	203.48	203.38	203.29	202.82	201.68	202.21	203.15	202.39	203.22	201.9	201.85	202.07	202.99	202.5	203	202.48	202.09	203.09	203.43	202.53	202.05
209.6	209.28	209.35	209.85	209.25	209	209.57	209.12	210.27	208.88	210.2	208.57	209.32	210.54	208.08	208.79	208.73	209.78	208.19	209.16	209.14	208.9	209.35	208.7	209.55	209.66	209.72	210.97	207.78	209.27	208.87	209.19	208.69	208.94	208.69	208.87	209.79	209.51	208.67	208.53	210.08	208.42	209.76	208.36	209.16	210.19	209.98	209.19	208.81	209.04
212.42	211.87	211.22	211.53	211.87	212.18	211.5	212.08	210.73	212	211.19	211.72	211.87	210.89	211.44	211.25	210.94	211.47	211.67	211.69	210.83	212.4	210.96	210.56	211.74	212.66	211.4	212.87	211.55	211.86	212.37	211.11	211.8	212.51	210.82	211.86	211.92	211.21	211.54	211.32	210.75	211.72	211.96	211.1	211.11	211.12	211.57	212.63	211.22	211.18
203.58	203.37	204.31	204.07	202.4	203.91	202.1	203.51	202.5	202.46	204.03	204.15	202.49	203.75	203.65	203.44	203.2	203.15	203.17	204.24	204.1	203.03	201.91	203.7	203.05	202.98	202.99	203.67	202.83	203.16	203.45	204.07	204.33	203.34	204.22	204	203.85	204.07	204.32	202.95	204.3	204.08	203.31	203.38	203.58	203.83	205.13	205.01	203.7	202.05
203.21	203.12	202.56	204.38	203.24	202.44	202.53	203.14	203.6	202.98	203.59	202.9	202.87	202.72	202.62	204.3	203.32	204.7	202.3	204.3	203.16	202.21	202.15	202.79	203.32	202.73	204.19	203.11	204.68	202.24	203.34	202.48	203.37	203.86	202.15	202.82	203.05	204.01	202.15	203.91	202.58	203.18	203.56	204.86	203.49	202.36	203.23	202.83	204.22	202.73
198.45	199.36	198.52	198.71	200.22	199.41	199.78	199.78	199.35	199.61	199.02	198.66	198.48	199.51	198.9	200.05	200.06	199.79	198.69	199.46	200.55	198.38	199.64	199.78	199.82	199.89	199.48	199.01	199.48	199.48	200.55	199.49	199.23	199.47	200.6	198.28	198.96	199.31	198.88	198.72	200.51	200.18	200.08	198.97	198.14	199.67	198.54	198.22	199.89	198.3
202.12	202.65	202.51	202.88	201.85	202.06	201.8	203.24	202.96	201.59	201.17	202.74	203.17	202.02	202.39	201.88	202.94	201.19	202.63	203.33	203.94	201.62	202.57	202.58	203.66	203.37	203.69	203.61	201.99	203.74	202.52	203.15	203.34	201.58	202.93	202.38	202.9	202.16	202.99	202.38	202.75	203.34	202.93	202.57	202.97	202.82	202.75	202.49	203.17	201.83
203.24	202.85	203	203.67	204	202.79	203.45	201.83	202.99	204.92	202.91	202.84	203.67	203.7	203.02	203.06	203.5	202.9	202.96	203.1	204.02	203.39	204.01	204.3	203.29	203.41	202.83	203.72	204.29	203.95	203.82	203.38	203.21	204.02	203.19	202.79	204.03	203.5	203.66	203.22	203.01	203.38	202.27	202.6	203.61	204.11	203.59	204.02	204.03	205.13
199.57	199.29	199.5	199.59	199.08	199.2	198.62	199.21	199.24	198.71	200.64	199.15	198.46	198.64	198.95	199.37	199.34	199.65	200.28	199.91	200.78	198.88	199	199.24	199.94	199.93	198.26	198.82	199.43	199.22	199.61	200.03	199.25	199.64	200.21	199.36	198.43	199.06	199.52	199.5	199.35	198.89	199.27	198.3	198.95	197.99	199.68	199.64	199.07	198.33
214.2	212.75	213.68	212.96	213.12	212.83	213.01	213.74	213.08	214.23	212.95	214.15	212.39	212.99	212.84	212.85	212.71	213.33	213.14	212.94	213.43	213.23	213.91	212	212.23	213.29	212.62	212.35	213.05	211.47	211.5	213.54	213.3	212.35	213.49	212.78	212.56	213.38	213.33	211.81	213.81	213.2	212.74	213.25	212.67	213.27	212.52	213.42	214.07	212.5
212.31	210.65	211.86	211.33	211.52	212.72	211.41	211.32	212.41	211.63	211.49	212.31	211.94	211.25	211.2	210.07	210.68	211.92	211.09	211.55	212.07	212.48	211.64	211.98	212.36	211.7	212.82	211	210.73	211.9	211.99	212.06	211.55	211.88	211.4	212	211.24	212.26	213.13	211.74	213.05	210.65	210.26	211.58	211.72	212.64	211.03	211.67	211.48	210.87
204.64	204.09	204.32	204.15	203.28	203.24	203.49	203.88	202.85	203.49	203.54	203.29	204.97	203.88	204.52	203.61	203.76	204.45	203.55	203.78	202.43	203.88	203.76	203.59	202.67	202.73	205.12	204.27	203.28	204.42	204.31	203.72	204.56	203.61	203.24	204.83	203.6	203.34	204.11	204.19	204	202.86	202.9	203.68	203.47	204.84	204.95	204.12	204.03	204.33
205.2	205.46	205.5	207.54	206.64	205.18	206.19	206.35	204.76	204.99	205.67	206.69	205.04	206.16	205.35	206.34	204.33	205.7	206.05	205.07	205.47	204.55	205.57	204.85	206.12	206.65	205.13	206.23	204.84	205	205.16	204.4	205.31	206	205.31	206.25	206.68	205.69	205.31	205.07	206.26	205.42	206.32	205.05	204.69	205.13	205.91	205.35	204.98	205.62
207.52	208.44	208.44	208.17	209.23	209.21	208	209.64	207.92	207.9	209.07	207.9	208.28	208.43	207.47	208.6	207.87	208.62	208.95	208.89	208.64	209.05	207.43	208.6	209.76	209.87	207.73	207.56	209.07	209.23	208.3	209.2	210.5	208.82	207.57	208.93	209.64	207.92	209.24	208.62	207.66	208.12	208.75	208.69	207.89	208.48	209.07	208.81	208.35	209.19
208.01	208.02	209.33	209.16	208.27	209.94	208.13	209.9	208.48	208.56	208.57	210.06	208.18	209.14	208.47	209.12	209.96	209.8	208.09	209.67	208.96	208.23	208.78	208.94	209.89	208.28	209.16	208.46	209.48	207.61	208.3	209.34	207.97	208.13	208.21	208.13	207.89	208.41	208.99	208.7	207.95	209	209.45	207.79	209.63	208.54	208.4	209.37	208.37	208.68
210.08	208.37	209.03	208.82	208.2	209.65	209.46	209.16	209.18	208.84	209.55	208.05	208.33	209.36	208.38	209.07	209.87	209.58	207.96	209.28	209.07	208.56	208.62	208.46	208.45	209.46	209.53	208.11	208.22	208.66	209.24	208.99	208.58	209.16	208.71	207.86	208.71	209.36	209.34	208.25	209.09	208.61	209.02	208.47	209.3	209.78	208.33	209.98	208.17	209.49
204.23	202.93	203.1	203.39	203.26	201.78	203.27	203.82	203.05	203.87	202.73	203.75	203.25	203.14	203.85	202.58	203.26	203.87	203.4	204.26	203.71	202.61	203.1	202.86	203.69	203.48	203.71	203.46	203.14	202.37	202.73	203.1	202.35	203	202.28	203.12	201.92	204.4	202.58	203.63	203.66	203.57	204.24	202.87	202.31	203.62	202.81	202.38	203.43	203.28
203.85	203.7	203.61	203.74	204.02	203.42	204.35	203.52	203.45	204.1	204.88	204.81	203.36	204.49	203.76	203.67	204.41	204.98	204.16	203.82	203.95	203.67	204.35	203.55	204.21	202.98	204.02	204.39	205.04	203.28	204.04	204.18	203.58	203.19	204.72	204.13	203.24	204.33	203.86	202.62	203.6	204.3	203.36	204.65	204.06	203.47	204.22	204.18	203.55	204.26
197.25	198.02	199.02	198.18	198	198.69	199.36	198.88	198.62	200	199.01	198.75	198.53	198.67	197.93	198.65	198.62	199.34	199.01	198.4	197.1	197.45	198.59	198.08	198.75	200.56	197.39	198.34	197.68	199.21	198.73	198.43	199.11	198.38	197.33	198.89	198.77	198.06	197.49	198.42	198.78	199.01	198.37	198.13	198.43	198.85	198.7	198.76	197.15	199.04
217.57	218.82	217.85	218.28	218.87	218.67	217.74	217.14	217.84	218.23	218.53	217.41	217.65	218.32	218.48	218.25	218.44	216.64	217.22	218.99	218.5	217.97	218.11	217.79	216.87	218.33	218.16	217.41	218.12	217.01	217.72	217.62	217.61	216.73	217.29	218.81	217.99	217.29	217.34	218.68	217.21	218.88	218.64	217.12	216.99	217.46	218.31	216.83	218.08	217.73
199.62	199.37	199.61	200.7	200.74	200.16	200.61	199.62	200.74	200.47	199.86	201.3	200.26	200.42	200.59	199.21	199.78	199.42	199.63	200.22	199.46	200.4	199.97	200.05	200.9	200.35	198.61	201.14	200.33	199.93	200.07	201.11	199.58	199.89	199.8	200.07	199.94	200.65	200.04	201.44	200.67	199.84	199.76	201.03	200.66	200.94	201.34	200.69	199.64	199.87
200.49	200.51	199.72	199.75	201.22	200.29	199.99	199.67	199.3	200.96	200.31	200.3	200.95	199.6	200.42	200.26	200.86	199.94	200.38	199.45	200.17	201.52	201.26	200.67	200.49	201.27	200.9	201.2	200.15	200.6	200.52	200.51	200.61	200.32	201.2	201.63	200.69	201.22	200.18	200.49	201.16	198.91	200.8	200.57	200.71	200.42	200.01	200.34	200.46	199.1
209.04	208.55	209.24	209.2	208.32	208.26	207.5	208.42	208.31	208.02	208.89	208.61	209.6	208.91	207.43	208.49	207.65	207.75	209.05	208.02	209.4	209.33	209	208.97	208.59	208.02	207.71	208.86	208.15	208.72	208.59	207.64	208.82	210.1	208.83	208.05	208.01	208.55	208.07	208.34	207.22	209.24	208.32	208.38	208.07	209.11	209.1	208.84	208.85	208.78
212.41	212.62	212.27	211.46	211.34	213.04	212	211.56	212.38	212.91	212	211.34	211.77	211.18	211.45	210.6	211.74	212.09	211.76	212.23	212.86	211.79	211.26	211.39	211.71	211.95	211.68	211.38	210.19	211.82	211.62	212.89	210.36	210.56	212.63	210.39	211.71	211.96	211.91	211.5	211.67	211.67	212.19	210.12	211.76	212.29	212.9	212.19	211.42	212.2
208.87	209.85	209.64	209.71	210.11	209.49	209.3	209.57	209.88	209.25	208.79	210.66	208.74	208.21	209.89	209.64	208.52	209.97	209.6	210.17	208.53	209.76	209.27	209.96	210.22	209.3	209.89	209.65	209.93	209.28	210.72	208.73	209.38	209.9	207.73	209.14	208.58	209.27	209.83	208.36	208.41	210.41	209.75	208.73	210.16	208.76	209.7	209.81	208.12	210.07
209.62	209.37	209.54	209.16	210.39	209.28	210.71	208.36	210.28	209.2	208.17	208.6	208.96	209.56	209.27	209.35	209.77	209.07	209.61	209.24	210.35	208.83	209.14	209.28	209.87	208.77	209.08	208.5	209.4	209.22	209.79	209.85	209.75	209.19	211.28	208.61	209.67	209.38	209.66	209.33	209.01	208.43	210.02	208.66	209.34	209.71	209.63	210.5	209.87	210.16
208.6	208.24	208.19	209.08	207.92	208.26	208.31	209.22	209.51	208.96	209.31	209.78	209.55	208.59	209.27	208.13	209.09	208.85	209.39	207.55	209.21	209.29	209.51	209.18	208.62	208.58	207.25	209.05	208.62	209.19	209.54	208.88	208.73	208.32	209.14	209.32	209.02	208.64	208.66	208.03	208.85	209.35	209.59	208.22	208.27	208.81	209.3	208.6	208.93	208.4
212.28	212.36	212.91	212.04	213.83	213.07	212.62	211.7	212.92	213.03	213.16	211.66	211.89	212.42	212.88	212.54	212.01	211.84	212.13	212.27	212.62	212.99	211.92	211.33	212.33	212.23	213.34	213.31	211.91	211.95	213.52	212.46	213.04	212.43	213.4	212.75	211.94	211.22	211.75	211.69	213.05	213.11	213.08	212.39	211.96	211.66	212.97	213.3	212.41	212.75
208.71	208.59	208.91	208.94	208.91	208.74	208.56	209.37	208.12	207.92	209.15	208.79	208.9	208.58	209.38	208.1	209.08	208.18	209.5	208.51	209.06	208.88	208.98	208.69	207.88	208.99	208.57	208.86	208.62	208.62	207.91	207.64	208.26	209.19	208.82	208.28	208.7	208.72	209.1	210.41	208.88	208.76	208.83	209.84	207.96	208.92	208.49	208.7	208.68	209.22
208.52	208.98	208.32	209.11	208.98	209.59	208.37	209.41	208.78	209.3	208.76	208.08	208.97	209.15	208.05	207.62	208.59	208.77	209.6	208.78	209.37	208.29	208.33	208.33	208.95	209.82	208.64	207.69	208.06	209.07	208.38	208.04	208.16	210.18	207.52	209.84	208.97	208.39	208.48	208.44	208.3	209.88	209.29	206.93	209.75	209.48	208.4	209.2	208.91	209.23
203.42	201.81	203.21	203.43	203.98	203.1	203.01	203.18	203.86	203.26	203.4	203.17	202.81	203.86	203.5	203.1	203.81	203.03	202.1	203.93	203.54	202.2	202.62	202.49	203.33	202.47	203.05	203.57	202.99	202.73	202.67	202.81	203	203.63	203.57	202.83	202.45	203.13	204.49	202.57	202.79	203.27	202.74	202.17	203.08	203.22	203.2	204.12	202.18	202.94
213.02	213.73	213.21	213.18	212.97	212.54	212.09	213.11	212.45	213.55	213.64	213.19	212.51	213.18	213.37	212.77	212.32	212.85	213.15	212.97	213.81	213.83	212.38	213.39	212.31	213.45	212.52	211.95	213.51	212.02	214.23	213.74	212.97	212.37	212.7	211.47	212.19	212.99	212.79	212.11	211.98	212.14	212.44	212.95	213.11	211.7	213.13	213.41	213.11	212.84
211.16	210.11	211.36	212.11	211.51	212.18	212.65	212.06	211.8	211.29	210.75	212.51	211.19	211.59	210.82	212.9	211.84	211.41	211.21	211.46	210.23	210.27	211.5	211.51	211.69	211.98	211.55	211.17	210.45	210.28	212.68	211.81	211.78	212.86	212.21	211.81	211.25	211.43	211.64	210.76	211.67	211.88	212.8	211.74	212.02	211.42	211.47	211.6	211.38	211.49
198.87	199.74	199.36	198.91	199.45	200.39	198.73	198.86	198.41	199.15	200.15	199.91	200.45	198.88	198.71	198.42	200.19	199.81	199.31	198.92	199.46	199.14	201.1	198.83	198.99	200.84	199.23	199.93	199.92	198.54	199.58	199.77	199.13	199.12	199.88	200.37	199.69	199.24	199.3	199.95	199.18	200.44	199.63	198.91	199.48	200.04	197.85	199.58	198.2	198.8
212.48	212.99	211.93	213.09	213.47	213.47	213.84	212.48	212.61	213.36	212.78	212.42	211.82	212.36	212.92	212.25	213.23	213.36	212.33	212.4	213.38	212.2	212.85	213.96	213.24	213.83	213.22	214.25	213.7	213.08	213.36	212.85	212.72	213.5	211.7	212.89	212.19	213.36	213.63	213.13	213.67	214.16	213.06	212.93	212.47	213.44	212.91	213.8	212.25	212.57
201.14	200.69	200.73	200.34	200.8	199.92	200.42	199.91	200.12	201.6	199.43	201.04	199.51	200.81	200.17	200.56	200.33	200.93	201.53	200.06	201.1	201.1	198.86	200.9	200.73	201.72	201.24	199.92	199.81	199.92	200.72	200.31	200.34	200.02	200.01	201.14	200.76	199.58	200.27	200.52	201.02	199.51	200.45	200.8	200.28	199.23	200.48	200.6	199.75	199.45
217.52	218.06	219.1	217.97	217.92	218.75	217.6	217.57	217.63	218.32	217.21	217.32	216.96	218.13	217.36	218.27	217.29	217.55	217.78	217.36	218.61	216.87	218.59	218.02	217.79	219.45	217.98	218.79	218.05	219	217.18	216.84	217.12	217.42	217.42	217.97	217	217.35	218.06	217.25	218.64	218.53	217.68	217.98	218.18	217.86	217.49	217.95	217.65	218.43
204.48	202.7	204.03	204.8	203.23	203.44	204.48	204.47	203.37	204.16	204.9	203.98	204.17	204.4	203.54	204.3	203.96	202.97	203.99	204.78	204.73	204.37	202.81	204.48	203.96	202.75	204.67	204.14	203.72	203.28	203.9	203.84	203.38	203.94	204.91	204.81	202.47	203.5	203.35	204.56	203.22	203.38	204.11	205.04	204.57	202.97	204.12	203.36	202.89	202.91
209.8	209.14	209.94	208.63	210.6	211	209.1	209.3	209.83	209.73	209.42	208.98	210.3	209.42	209.66	209.65	209.51	208.98	210.34	209.16	209.51	210.22	209.88	208.73	210.67	210.02	209.08	208.46	209.48	210.41	208.86	209.17	209.74	209.01	209.43	210.99	209.84	209.26	210.34	209.15	209.99	210.35	209.24	209.69	209.27	209.12	209.46	208.93	210.02	209.88
216.86	217.72	216.25	217.01	217.31	215.97	217.8	217.28	216.55	215.78	216.75	216.4	216.75	218.3	217.1	216.95	215.96	216.86	218.39	216.94	217.27	217.17	215.63	216.87	217.66	216.56	217.25	216.7	218.41	217.09	216.6	217.07	217.36	217.95	215.97	216.56	215.91	217.64	216.71	216.46	218.01	217.55	217.24	218.04	216.99	217.14	216.23	217.08	216.32	216.65
197.94	197.8	199.72	198.92	198.17	197.71	198.17	198.91	198.09	198.38	198.74	199.2	198.3	199.35	198.76	197.27	198.8	198.25	199	198.75	198.48	198.85	198.45	198.63	198.55	199.31	198.16	198.58	199.46	198.97	198.67	198.16	199.03	200.24	198.3	197.12	198.14	198.25	198.03	198.07	197.82	198.48	196.92	198.91	198.79	198.19	198.05	199.42	197.27	198.6
212.76	213.5	211.69	212.58	212.1	212.19	212.41	211.91	212.98	212.85	212.16	213.13	211.44	212.3	212.5	212.45	213.7	212.74	213.1	212.69	213.41	212.22	211.99	211.48	212.33	211.38	212.56	212.68	211.54	212.52	212.23	212.89	212.74	212.07	212.25	212.37	212.81	213.63	212.11	212.26	213.55	213.28	212.35	212.31	211.23	213.82	212.25	213.69	212.32	213.02
217.46	217.9	217.59	217.84	217.07	216.47	216.72	217.32	216.94	216.5	216.8	215.68	217.81	217.64	217.42	216.47	217.92	216.49	217.29	216.67	218.19	216.34	218.37	216.97	216.8	216.64	216.38	217.23	216.88	217.98	217.8	217.53	217.42	217.35	216.34	217.13	217.2	216.8	216.94	217.17	216.93	215.83	217.44	216.32	216.54	216.96	217.6	216.69	216.38	216.36
202.15	202.88	202.37	202.62	203.38	202.53	202.47	203	203.12	203.02	202.09	201.51	203.43	201.85	203.49	201.47	202.17	201.93	202.26	202.72	202.79	201.81	202.58	202.31	202.8	202.63	203.42	203.19	202.99	202.14	202.74	202.98	201.54	202.29	203.26	201.61	203.75	202.03	203.42	201.59	201.99	202.37	201.58	202.7	202.07	202.25	202.72	202.59	202.31	202.71
208.03	209.74	209.16	209.76	209.38	209.55	208.62	208.47	208.77	207.99	208.88	208.54	208.78	209.34	209.04	209.29	208.36	208.2	208.52	208.73	208.73	210.39	208.79	209.75	209.47	208.58	208.53	208.53	208.8	209.23	208.95	209.08	209.37	209.42	208.76	209.05	208.77	208.22	208.57	210	208.74	208.62	209.03	207.47	209.17	208.62	208.36	208.74	209.05	209.69
217.96	218.54	217.35	217.26	217.72	218.36	217.5	217.09	217.55	218.08	218.78	218.37	218.25	217.88	218.75	217.04	216.99	218.22	217.5	218.33	217.28	217.95	216.86	217.14	217.48	217.48	218.58	218.12	218.85	218.23	218.16	217.53	217.4	217.59	216.2	216.85	217.97	217.42	217.83	218.69	218.22	217.72	217.71	217.34	218.81	218.53	217.04	217.92	218.13	217.01
209.2	208.29	208.9	207.25	209.07	208.24	209.24	209.87	207.91	208.32	209.33	208.03	209.52	209.09	208.92	208.91	209.53	208.36	208.02	208.86	208.68	208.92	209.51	208.66	207.65	208.42	209	208.86	210.06	207.74	209.25	207.87	209.21	208.77	209.74	208.93	209.27	207.6	208.95	208.93	208.03	207.76	208.1	208.23	208.56	208.16	209.69	209.53	209.43	208.29
207.44	208.23	207.56	207.88	206.82	207.72	206.8	207.3	206.61	208.27	207.23	206.63	208.37	207.53	207.18	207.78	208.15	207.27	206.95	207.92	208.09	207.93	208.27	206.84	207.66	207.34	207.22	207.09	206.73	208.83	207.68	206.94	207.95	208.14	207.42	207.52	208.46	208.51	207.79	208.65	208.25	207.88	207.6	209.2	207.2	207.5	207.71	207.12	207.88	207.92
216.91	217.25	217.07	217.97	216.62	217.64	217.3	216.7	216.09	216.99	217.52	217.08	217.87	215.58	216.99	217.23	217.87	215.74	216.64	216.86	217.11	217.15	217.47	216.97	216.15	216.79	217.38	216.66	217.5	216.81	216.81	217.23	216.77	217.31	217.43	218.32	217.72	217.49	217.07	217.78	217.63	217.36	216.23	216.47	217.92	216.84	217.98	217.51	216.54	217.07
207.08	207.05	207.94	207.63	208.73	208.04	209.07	208.83	209.21	208.28	208.21	209.33	210.13	208.3	208.99	208.18	209.41	209.61	209.45	209.59	208.78	208.14	209.08	208.79	207.8	208.36	208.13	209.27	208.47	208.75	208.85	209.89	208.69	208.25	208.3	209.01	208.34	208.34	208.74	209.64	207.8	209.04	208.4	208.79	209.57	209.25	207.91	208.77	209	208.86
204.06	204.38	204.12	203.85	204.38	205.66	204.59	204.87	205.31	203.9	203.31	204.77	204.73	206.31	203.82	206.04	204.96	204.16	204.93	205.46	205.31	205.48	204.37	204.67	205.31	204.32	204.58	206.37	204.41	204.79	206.17	204.24	204.91	203.31	204.63	204.08	204.82	203.95	204.85	205.04	206.05	205.22	204.78	203.18	204.54	203.37	203.81	204.92	204.36	205.06
211.8	211.46	211.16	211.66	212.23	212.12	211.51	212.91	210.64	211.86	211.5	211.94	212	212.44	211.9	212.11	213.24	212.05	212.54	212.15	213.34	212.09	212.65	213.36	211.62	211.3	212.29	211.34	212.33	211.97	212.11	211.91	212.2	212.62	211.79	211.79	212.57	211.27	212.25	212.89	212.02	211.96	212.21	211.93	211.2	212	211.68	212.91	211.75	210.68
200.31	200.05	200.51	199.99	200.95	200.55	201	199.74	201.28	200.3	200.16	200.83	200.27	199.69	199.78	200.66	200.95	199.04	200.99	200.63	200.87	200.37	200.93	201.76	200.74	199.53	200.4	200.32	200.69	200.73	200.64	199.45	200.27	199.84	200.84	200.78	200.24	200.54	201.64	199.37	200.68	200.22	200.69	199.71	199.96	199.68	200.4	200.88	199.61	200.74
199.52	199.29	199.85	200.38	198.47	201.15	200.19	201.19	201.01	199.65	199.68	200.05	199.29	200.75	200.05	200.75	200.38	199.88	200.66	199.94	199.85	200.32	199.62	200.75	200.66	200.34	199.33	201.6	199.93	199.87	199.73	200.43	200.14	199.8	200.88	199.79	199.33	202.03	200.57	200.42	201.06	200.9	201.05	199.85	200.6	200.08	200.04	200	200.75	198.77
216.77	216.75	216.95	217.18	216.68	216.41	216.62	218.18	216.46	217.17	217.01	215.83	216.99	217.83	217.41	216.23	217.89	216.38	216.36	216.89	217.55	216.85	216.06	215.36	216.48	217.79	216.17	216.96	216.69	217.41	216.77	216.55	215.8	216.04	217.12	217	217.68	217.02	216.39	217.3	216.97	217.58	216.95	216.55	217.79	217.39	216.75	217.53	216.26	216.08
208.3	207.46	207.8	209.99	208.35	208.71	208.23	208.18	208.15	208.12	208.1	208.87	208.77	208.97	208.43	208.08	208.77	208.69	208.77	207.93	207.92	207.74	207.87	209.04	207.69	208.86	208.73	208.46	207.75	207.75	208.22	208.2	209.77	208.51	208.22	208.45	208.7	208.05	208.61	209.38	208.78	208.08	207.32	208.66	207.2	208.35	208.18	208.03	208.53	208.37
212.81	212.49	213.25	212.78	213.59	214.76	213.02	213.59	213.33	213.49	213.39	212.46	213.77	214.13	213.09	211.85	213.31	212.73	212.5	212.2	212.05	212.62	212.43	213.01	212.44	212.29	212.35	212.75	212.83	213.51	212.31	212.06	213.62	211.71	213.66	212.52	213.69	212.79	212.06	213.32	213.51	212.75	212.42	213.81	211.77	212.21	212.84	212.04	212.83	211.49
208	209.03	206.4	209.31	208.32	208.19	209.77	208.55	208.97	207.72	208.83	209.18	207.86	208.99	208.1	208.39	208.72	208.6	209.6	208.14	207.92	208.68	209.68	208.23	207.87	208.54	207.94	209.03	208.74	208.88	208.8	208.92	208.84	209.31	208.89	209.35	208.56	208.28	207.78	209.55	208.64	208.16	207.9	208.17	210.59	208.94	208.28	208.71	207.51	208.86
218.46	216.5	215.83	217.13	216.84	217.09	216.33	217.71	217.68	216.88	214.87	216.81	217.49	216.59	217.13	217.83	216.6	217.23	216.37	216.71	216.76	215.66	215.93	217.61	217.31	216.39	217.42	216.87	218.11	217.22	216.3	216.81	214.97	217.67	216.11	215.9	217	216.55	217.81	216.76	216.87	217.32	217.86	217.1	217.33	215.55	217.29	216.55	217.02	216.33
218.21	218.46	217.36	217.78	217.16	215.61	217.69	216.86	217.24	217.7	217.11	218.58	217.92	217.25	216.44	216.85	216.93	218.07	216.79	215.74	216.42	217.27	217.97	217.01	216.85	215.81	216.48	216.3	218.14	216.4	217.89	217.82	216.75	216.86	217.16	218.6	216.44	216.59	217.09	216.68	216.25	216.69	217.39	216.79	217.16	217.12	216.64	216.61	215.44	216.37
200.02	199.07	200.46	200.06	199.71	199.01	199.43	199.79	199.27	199.97	198.84	200.14	199.35	199.48	199.72	199.14	199.12	199.62	200.29	199.54	199.83	199.75	199.75	200.17	198.9	198.92	199.48	198.46	198.94	199.22	199.78	199.17	199.53	199.55	199.82	198.29	198.7	199.41	200.22	199.33	199.89	200.24	199.41	200.78	200.05	199.1	199.11	198.45	199.15	199.61
209.64	208.97	208.29	208.86	208.43	208.95	207.68	208.71	208.8	207.76	209.09	209.66	207.08	209.1	208.18	209.01	208.67	208.88	208.66	208.59	207.96	208.72	209.29	207.52	208.06	208.92	207.41	209.59	208.03	208.14	208.8	208.84	208.15	209.72	209.28	208.63	209.32	208.58	208.63	209.09	209.05	207.86	208.69	209.28	207.99	207.5	208.87	209.05	207.83	209.43
207.04	207.25	209.23	207.83	208.29	208.4	206.99	207.54	208.52	208.77	206.64	207.34	207.24	206.39	207.78	207.71	207.28	208.03	207.64	208.21	207.34	207.19	206.86	207.69	207.95	207.16	206.69	207.6	207.73	208.13	206.8	207.33	207.75	208.63	208.05	206.22	206.42	207.89	207.82	208.3	207.34	207.69	207.94	208.3	207.51	207.38	207.66	207.51	207.68	208.53
202.05	202.69	202.12	202.49	203.45	203.19	202.12	201.53	202.56	202.46	202.28	201.66	202.9	202.27	201.82	203.33	202.18	201.67	203.18	203.21	202.67	202.44	201.62	202.32	202.14	203.12	201.27	202.37	202.18	201.44	202.88	202.12	201.36	201.8	202.5	202.06	201.76	202.53	201.72	203.3	202.12	203.19	202.95	202.36	202.66	202.29	202.24	201.97	201.36	203.31
200.24	200.76	199.58	200.34	200.31	200.41	200.33	199.85	198.63	198.64	200.35	199.19	200.61	199.51	199.39	199.98	199.78	199.37	200.51	198.55	200.29	198.72	199.85	198.55	199.55	200.39	199.63	199.88	199.8	200.04	200.3	198.98	199.51	199.95	198.27	200.82	199.1	200.29	200.01	199.3	198.91	198.41	198.63	200.73	199.95	199.63	198.87	200.45	200.24	199.19
202.92	203.82	203.83	202.36	203.62	203.64	204.39	202.84	204.13	202.79	202.85	202.15	204.51	203.31	203.25	202.68	203.01	203.32	203.06	203.04	202.87	204.72	202.67	203.27	202.23	203.44	203.27	202.68	202.75	203.54	202.15	203.49	203.08	202.53	203.87	203.39	203.73	203.7	202.21	203.07	203.37	203.4	205.07	203.81	202.86	204.25	203.48	203.6	203.77	203.8
209.08	209.16	209.11	209.22	209.27	209.04	210.16	208.81	209.44	209.23	209.45	209.07	210.46	209.1	209.68	209.52	210.62	209.52	209.4	209.89	208.91	209.32	209.69	209.07	209.41	210.3	209.28	209.03	209.68	209.93	209.19	209.65	209.49	209.12	209.38	209.61	209.65	211.11	210.32	208.89	209.87	209.49	209.11	210.18	209.5	209.91	208.83	209.89	209.7	209.8
204.71	205.26	203.98	203.75	204.48	203.43	204.67	204.73	205.18	204.6	205.12	204.49	203.54	204.88	203.66	203.83	203.77	205.25	204.46	203.1	203.79	204.93	205.12	204.09	204.77	204.8	204.87	204.61	204.51	204.56	205.5	204.82	204.46	204.84	204.18	204.49	205.55	204.67	204.49	204.88	204.18	204.33	203.53	204.37	205.03	204.9	205.29	205.08	204.44	205.64
204.13	203.5	204.33	205.24	204.62	205.15	204.82	204.52	204.59	204.33	205.31	204.48	204.92	204.71	203.99	204.86	204.81	204.52	205.82	205.34	204.71	203.96	205.97	204.82	204.71	203.85	206.92	205.13	203.82	204.32	204.64	205.5	205.13	204.78	203.73	204.88	204.15	205.08	204.9	204.14	205.34	204.4	205.14	205.13	205.07	205.55	204.8	204.4	204.61	205.44
199.09	198.98	199.38	200	198.97	199.76	199.2	199.78	198.66	199.59	200.06	198.84	198.9	199.86	199.69	199.71	198.9	199.84	198.88	199.46	199.45	198.94	198.85	199.28	200.64	199.23	199.04	198.19	198.99	199.03	200	198.67	201.04	200.1	200.8	200.32	200.35	199.38	199.56	200.16	201.06	199.45	200.6	200.01	198.81	198.68	200.05	200.45	200.12	199.16
203.7	203.02	203.59	202.78	203.92	202.95	203.19	203.13	203.44	203.11	202.76	202.52	203.68	203.94	202.99	203.97	204.24	203.28	202.52	202.79	203.88	203.19	202.87	203.61	203.85	203.37	202.63	202.24	202.69	203.52	202.74	204.01	203.16	203.23	202.55	203.48	203.54	203.55	203.18	203.98	202.64	203.73	203.56	202.6	202.52	203.47	202.14	202.9	202.71	202.23
209.81	209.94	209.97	208.41	210.59	208.79	208.91	210.07	210.63	209.81	209.77	209.84	210.68	209.12	209.36	208.62	209.3	209.36	209.45	209.35	209.42	209.95	210.32	209.16	210.49	209.94	209.15	210.26	209.47	210.29	209.71	209.22	209.17	210.27	209.8	210.19	209.08	210.11	210.43	209.38	209.42	210.45	209.61	210.82	210.13	209.65	210.1	208.72	210.33	209.2
203.85	203.77	203.89	203.12	204.18	203.61	202.8	204.48	204.28	204.14	203.8	203.76	202.99	202.74	204.91	203.75	203.98	203.84	203.25	203.31	204.11	203.48	203.7	204.37	203.93	204.13	204.44	203.44	203.76	204.34	202.71	203.93	202.61	203.85	203.27	202.61	202.9	203.85	204.85	203.03	203.08	203.28	202.93	204.08	204.22	203.89	203.57	205.27	202.58	203.29
202.28	202.08	201.24	201.49	201.49	200.86	202.29	200.47	199.99	201.68	200.59	202.1	201.66	200.52	201.14	202	201.26	201.93	202.25	200.6	200.86	202.66	201.74	202.65	202.04	200.91	201.85	200.2	202.57	201.53	200.24	201.36	201.12	200.81	200.05	200.7	201.1	200.86	201.21	200.96	201.52	201.72	201.44	200.44	200.57	201.4	201.46	202.63	202.11	202.03
199.84	199.39	199.13	200.19	200.45	200.75	199.79	201.19	199.58	199.21	200.74	199.79	199.09	199.75	199.62	199.61	199.72	199.62	198.88	198.75	199.71	200.3	200.07	199.63	199.76	199.29	200.28	199.57	200.04	200.39	198.67	199	199.43	198.8	199.44	200.49	200.67	199.24	198.63	200.24	200.05	198.94	200.17	199.96	199.91	199.69	198.81	200.2	199.34	199.46
217.33	218.42	217.24	217.82	218.81	218.82	217.58	217.04	217.11	218.43	217.37	219.29	217.74	218.31	216.52	218.33	218.33	217.54	218.44	218.47	217.55	217.54	218.2	217.93	218.34	217.81	218.32	218.85	218.11	218.74	217.75	217.17	218.47	216.62	217.06	218.61	217.29	219.31	218.04	217.91	218.08	218.8	218.31	217.46	217.8	217.35	217.7	217.8	217.39	218.65
206	206.69	206.45	205.81	206.34	206.43	207.01	206.02	205.87	205.4	206.13	206.22	206.11	206.16	206.92	206.82	206.05	207.13	206.11	207.23	204.59	206.75	206.7	205.27	206.87	206.07	206.42	205.58	206.51	206.63	206.18	206.54	205.65	207.16	205.26	206.58	206.98	206.7	207	205.24	205.97	206.63	206.95	207.16	206.53	207.08	206.31	205.8	205.86	205.58
197.8	198.94	198.12	198.2	197.79	198.69	198.45	197.55	198.95	199.94	197.8	198.58	198.66	199.28	197.81	198.93	198.3	198.16	198.08	198.77	197.87	198.69	198.54	199.16	198.29	198.39	199.31	199.12	199.46	198.46	198.77	198.89	199.66	198.26	198.99	199.03	199.58	199.24	197.71	198.85	198.88	199.27	199.24	198.06	197.84	199.76	197.95	198.07	198.65	198.64
208.5	207.48	207.11	207.25	207.86	208.32	208.28	208.68	207.77	207.9	208.48	207.9	207.55	207.55	207.82	207.64	208.04	206.95	207.35	208.5	208.18	207.19	208	207.85	206.97	207.45	207.37	208.05	207.25	207	207.1	208.49	207.68	208.57	208.17	208.42	207.11	208.2	208.41	208.65	208.44	207.88	207.83	207.49	207.59	208.19	207.44	207.52	207.81	207.69
194.24	193.23	194.23	193.53	193.58	194.51	194.49	193.19	193.87	193.16	194.34	195.15	194.02	195	194.3	193.98	193.81	194.36	194.25	193.67	193.44	193.59	194.25	194.93	193.43	194.27	194.76	193.73	194.04	194.25	194.47	193.89	193.53	193.88	194.02	194.57	194.3	194.2	194.67	193.69	195.19	193.74	193.68	194.74	193.39	194.09	194.87	195.26	193.88	195.1
211.4	211.25	211.86	211.08	211.4	211.42	210.73	210.74	212.14	212.19	211.3	211.95	211.02	211.82	212.15	213.05	211.89	210.05	211.53	211.95	211.98	212.26	211	210.92	211.31	211.13	210.95	211.92	211.18	212.43	210.56	211.44	211.36	211.72	211.09	211.1	211	211.84	211.28	211.56	211.7	211.14	211.83	211.93	211.35	210.76	212	210.35	211.4	211.49
199.72	198.01	198.36	198.72	199.25	198.34	200.79	198.07	198.9	198.38	199.16	198.61	199.11	199.08	199.48	199.5	199.23	198.45	198.1	198.47	199.05	199.36	198.35	198.45	198.75	198.31	200.61	199.08	197.95	198.64	198.07	199.18	199.2	198.28	198.86	198.39	197.96	200.08	198.43	198.29	199.78	199.93	198.1	199.23	199.11	198.84	197.73	198.12	198.04	198.74
208.82	209.37	207.79	209.56	208.59	208.07	208.07	209.58	208.25	210.43	209.67	209.26	207.98	209.28	209.01	208.95	207.56	208.18	208.46	208.6	208.59	208.03	209.37	208.44	207.95	208.81	209.58	209	208.75	208.17	208.48	208.54	208.06	207.97	209.72	208.78	209.54	208.54	210.13	208.67	209.57	208.81	209.76	208.54	208.51	209.35	209.18	208.21	209.2	208.96
215.49	216.51	217.22	217.3	217.48	217.41	216.5	216.17	217.47	216.74	217.08	216.41	217.96	217.69	217.05	216.15	217.05	216.9	217.59	217.37	216.78	216.93	217.08	217.82	216.98	216.84	217.53	215.7	217.98	216.76	216.52	217.14	216.33	217.67	217.33	215.91	217.15	217.33	216.68	216.37	217.87	216.67	217.39	216.79	217.18	218.05	216.63	216.3	216.41	217.32
217.79	218.26	216.25	218	217.87	217.74	217.6	217.55	218.73	217.87	217.51	216.78	218.42	216.59	217.08	217.39	218.99	218.95	217.79	218.55	216.79	217.77	216.93	217.12	217.98	217.57	217.88	217.29	216.92	218.11	217.52	218.27	217.55	217.72	218.1	217.15	217.21	217.01	216.77	217.22	217.7	218.73	218.09	216.44	217.29	218.84	217.48	217.81	218.23	217.08
197.56	199.33	198.71	199.2	197.94	199.13	198.76	198.58	198.14	197.84	199.19	198.4	198.94	199.65	198.18	198.93	198.02	198.26	197.35	199.82	198.3	197.79	198.29	199.03	199.33	199.69	198.43	199.8	198.59	198.29	197.43	199.13	197.68	199.27	198.76	198.16	198.63	198.28	198	198.93	199.35	198.72	198.73	198.87	200.11	197.61	199.34	199.54	199.3	198.15
203.07	204.22	203.77	203.65	203.16	203.46	203.93	203.61	203.79	204.3	203.6	203.21	203.66	204	204.4	203.34	203.81	203.55	203.94	203.01	204.24	201.8	204.58	203.47	203.61	204.49	203.42	203.17	203.05	203.82	203.07	204.95	203.28	204.46	203.71	202.74	204.27	204.23	204.36	204.99	203.54	203.82	203.22	203.42	203.35	204.42	203.84	203.77	204.71	202.71
202.73	202.78	202.45	202.86	201.25	202.51	201	200.78	202.14	202.86	202.41	203.42	204.31	202.54	202.3	202.71	201.38	202.77	201.2	203.2	202.53	202.4	202.06	202.59	202.9	202.62	203.81	202.12	203.24	202.06	201.53	202.89	201.63	202.62	201.76	201.93	202.01	202.17	203.33	203	203.04	201.11	203.07	201.68	201.94	203.14	201.7	202.29	202.62	201.97
214.52	213.39	213.57	213.63	213.8	212.58	213.65	213.58	214.19	212.77	214.35	212.82	214.05	213.27	213.59	214.17	214.03	213.63	213.1	213.61	212.51	213.98	213.53	213.9	212.66	212.28	213.04	214.57	213.42	213.04	213.53	212.68	213.11	213.55	212	212.25	212.6	212.49	212.48	212.76	212.95	213.82	213.4	212.64	212.86	213.65	211.96	213.25	214.5	213.17
217.06	216.6	216.87	216.56	217.23	216.5	216.61	217.2	216.55	216.84	217.3	216.47	215.92	216.25	218.03	216.81	216.99	216.71	217.63	217.24	218	217.95	217.11	217.65	216.66	217.24	217.62	217.37	216.51	216.48	217.62	216.67	216.12	216.99	217.52	216.96	217.18	217.37	215.44	217.3	216.97	216.7	217.73	217.03	216.69	216.57	216.83	216.54	217.48	217.65
208.71	209.94	209.28	208.58	209.72	207.72	209.08	208.57	209.48	209.06	208.85	208.81	208.53	208.84	209.11	208.74	209.02	208.82	208.9	208.03	208.81	207.83	208.95	209.48	209.13	208.65	209.4	207.42	208.1	209.22	208.16	208.04	210	208.83	208.8	207.87	209.94	209.25	207.09	207.81	209.6	209.34	209	208.84	208.29	209.3	208.48	208.72	209.44	207.64
205.87	206.28	206.1	205.7	204.66	205.55	204.63	207.07	205.64	204	205.46	205.3	204.4	206.16	206.02	205.22	205.79	204.56	205.78	206.5	205.21	205.37	205.23	205.99	205.23	205.8	205.88	205.71	204.85	205.6	206.89	205.13	205.72	205.18	204.8	205.22	205.43	205.17	205.67	205.73	205.37	206.07	205.91	206.07	204.37	205.22	205	205.58	206.31	206.33
209.19	208.79	208.93	208.73	209.11	209.09	207.72	209.33	208.46	209.05	209.46	208.54	209.96	209.22	209.06	208.38	208.2	208.33	208.08	209.04	208.21	209.64	209.16	208.56	208.91	209.1	208.76	209.16	209.24	208.32	208.4	208.03	209.62	208.36	208.77	208.8	209.22	209.23	208.49	209.15	209.1	208.5	208.62	209.1	209.2	209.6	208.86	208.36	208.55	209.28
202.62	202.1	202.04	201.64	202.75	202.82	202.32	202.68	201.9	202.36	201.94	201.94	202.15	203.12	202.63	202.97	202.03	201.03	202.94	202.61	203.9	203.11	202.3	203.44	201.8	202.33	202.74	202.33	202.84	202.55	202.32	201.94	203.41	202.76	201.93	203	202.53	202.93	202.26	202.16	203.32	202.12	202.21	202.75	201.75	202.4	201.91	201.74	202.97	202.92
216.92	216.62	216.58	216.49	216.28	216.32	216.97	217.22	216.14	216.97	217.12	217.02	216.87	218.13	216.35	216.51	217.1	216.26	217.18	217.67	217.19	216.25	217.46	216.38	216.84	217.34	216.88	216.28	216.87	216.14	216.55	216.93	216.53	216.14	216.79	216.81	217.81	217.54	216.97	216.97	215.82	216.4	217.41	217.36	217.04	216.41	217.68	216.88	217.4	216.11
208.65	208.5	208.87	208.71	208.04	207.98	208.67	207.55	209.02	208.45	208.04	208.62	208.62	209.07	208.04	208.03	209.34	207.89	209.22	208.17	208.5	208.21	208.64	208.63	208.96	207.66	208.46	208.41	207.71	208.79	209.6	208.79	208.12	208.91	207.89	209.43	208.38	209.4	209.06	208.94	208.29	209.02	208.37	208.84	208.04	208.22	208.69	208.76	208.66	209.48
209.4	210.2	208.97	207.99	208.04	209.51	208.33	209.46	208.69	207.87	207.94	208.02	208.09	209.56	208.87	209.14	209.46	208.41	208.92	209.19	208.85	208.08	208.24	208.56	209.16	209.59	209.26	208.66	208.78	207.68	208.37	208.9	209.79	208.15	209.34	208.9	208.27	209.23	210.03	209.63	208.17	207.56	209.05	208.6	209.57	209.41	208.04	209.06	208.95	209.07
209.19	209.14	209.56	210.48	209.92	209.69	209.84	210.33	209.59	208.82	209.65	211.06	208.68	210.01	209.24	210.44	209.05	209.25	209.18	210.38	208.86	208.82	209.48	208.74	210.02	209.43	208.84	209.48	208.96	208.45	208.99	209.58	209.2	209.47	209.69	210.22	209.61	208.24	208.08	209.61	209.09	208.78	208.56	209.81	209.57	209.48	209.61	210.04	210.8	209.69
217.78	217.9	217.05	217.77	218.2	217.12	218.28	217.86	218.1	216.79	217.62	217.46	216.8	218.24	218.1	218.79	215.65	218.5	217.86	219.03	218.26	218.14	217.56	218.39	218.27	218.2	218.39	218.77	218.74	218.6	217.83	218.77	217.33	218.73	217.47	218.18	217.54	217.9	218.48	217.61	217.74	217.54	217.22	217.64	217.58	218.3	218.9	217.59	217.36	217.07
217.38	218.09	217.39	216.14	217.09	216.88	217.31	216.42	217.42	217.34	215.84	216.16	216.5	216.94	218.12	217.04	217.28	216.73	216.88	217.18	217.39	216.48	217.19	216.89	217.38	216.06	216.82	218.37	218.06	216.37	217.75	217.21	217.24	218.13	218.02	216.23	216.42	217.4	217.05	216.38	216.91	217.91	216.63	216.94	217.13	216.25	218.33	217.53	216.55	216.98
205.09	205	204.68	204.33	205.56	205.25	204.72	204.37	204.93	205.64	203.59	205.51	205.02	204.4	205.26	202.96	204.11	205.31	205.09	204.98	204.26	205.85	204.75	205.45	204.55	204.92	205.09	205.52	204.11	204.89	203.98	205.44	204.14	204.13	204.93	204.69	204.86	203.97	203.95	204.57	205.46	205.52	204.85	203.86	205.12	204.26	204.67	205.28	204.91	204.33
212.9	213.65	211.49	213.44	213.24	212.23	211.88	212.47	212.95	211.34	212.57	213.15	212.39	212.4	213.03	212.67	211.92	213.04	211.88	211.77	213.12	212.43	211.37	213.2	212.1	212.34	212.35	213.04	211.64	213.21	213.34	213.24	213.93	213.1	212.13	211.81	212.59	213.32	212.32	210.26	211.96	211.19	211.32	211.67	213.91	211.6	213.98	212.12	214.16	213.35
207.3	206.48	207.87	206.45	207.97	207.53	207.65	207.56	208.52	207.2	207.98	208.11	207.26	208.13	208.04	207.93	207.12	208.72	208.11	208.88	208.17	208.28	208.26	208.78	207.81	206.57	208.25	208.57	207.57	208.17	207.3	207.88	206.9	206.78	207.98	208.25	206.51	208.25	207.75	208.71	208.55	208.46	208.5	208.68	206.37	207.64	207.85	208.77	207.08	207.73
213.12	212.79	213.11	212.92	212.74	213.09	212.45	212.92	212.71	213.5	212.43	213.7	212.67	213.32	213.67	212.22	213.27	213.49	213.09	213.14	213.14	212.78	212.67	214.57	211.98	213.81	212.04	213.28	212.87	213.05	213.61	213.29	213.67	213.15	213.32	213.27	212.17	213.76	213.82	213.02	213.97	212.19	212.99	213.07	213.16	213.5	212.23	212.26	213.28	213.75
205.28	204.35	204.23	205.09	204.09	204.37	203.77	203.59	203.03	203.93	204.41	203	203.79	203.93	203.82	203.59	204.29	203.18	203.62	203.14	203.1	203.39	203.56	205.53	205.49	203.98	203.8	202.53	203.73	203.91	204.08	203.66	204.47	204.31	203.27	203.88	204.67	204.11	203.72	203.54	204.67	203.27	204.05	203.85	202.97	204.86	204.47	202.97	203.9	204.37
216.23	217.07	217.87	217.43	217.36	216.94	217.62	217.7	217.52	216.39	217.2	216.84	217.94	217.32	217.17	216.97	217.55	217.51	217.37	216.95	217.46	217.19	217.26	218.52	216.76	218.06	217.47	216.39	216.69	217.91	217.2	216.49	217.46	217.99	217.98	216.76	215.94	217.28	217.68	216.48	217.13	216.83	216.69	217.23	216.97	216.65	217.68	217.8	217.68	217.05
215.74	216.89	217.58	216.47	217.3	217.42	216.74	216.41	216.44	216.85	216.34	216.65	216.03	216.36	217.77	217.13	216.83	216.48	216.75	217.26	216.41	217.37	217.45	217.77	217.58	217.79	217.17	218.33	216.93	217.2	217.41	216.33	217.34	217.43	215.88	218.15	215.93	215.8	217.32	216.68	217.89	217.01	217.4	218.15	215.96	217.21	217.56	217.12	217.31	215.97
213.59	211.36	211.88	213.47	212.72	213.81	212.7	213.19	214.04	213.51	212.87	212.56	213.97	213.82	212.5	213.16	211.94	214.25	213.35	213.08	212.49	214.36	213.18	212.68	213.15	213.38	214.11	212.14	214	213.87	212.69	212.75	213.12	213.94	214.58	212.61	211.95	213.06	212.69	213.52	211.93	213.35	212.77	211.43	213.35	212.52	213.79	214.02	212.89	213.31
202.09	203.89	202.68	203.7	202.18	202.95	204.58	203.65	203.83	204.37	203.98	202.82	202.33	203.2	203.35	204.52	203.5	203.18	203.48	204.77	203.47	204.2	204.54	203.09	203.99	203.03	202.37	204.01	202.18	201.79	202.22	203.78	203.83	202.96	202.77	202.5	204.02	203.85	203.68	203.4	203.75	204.15	203.45	202.1	202.73	203.2	203.47	203.67	203.51	203.22
201.47	201.12	201.77	202.21	202.62	201.45	201.57	201.34	200.87	201.93	200.59	201.72	200.08	201.38	201.63	200.74	201.22	201.73	201.14	200.79	201.5	201	202.07	201.72	200.58	200.64	201.23	200.65	201.39	201.12	201.48	201.56	200.4	200.47	200.73	202.35	201.4	202.17	201.42	202.51	201.57	201.02	201.4	202.43	200.56	201.45	200.54	201.3	200.56	201.76
206.44	208.1	207.19	207.2	207.22	208.27	208.37	207.35	207.35	207.52	206.63	207.92	207.68	208.25	209.27	206.9	207.99	207.9	207.15	208.32	208.34	207.25	207.17	207.77	207.48	208.74	207.39	208.26	206.73	207.53	206.31	207.94	208.17	207.71	208.41	206.95	207.88	207.73	208.32	207.78	207.86	207.14	208.99	207.72	208.25	207.87	208.83	206.89	207.93	208.91
210.89	213.27	212.19	212.28	212.39	211.15	211.8	211.96	212.37	212.25	212.13	211.52	213.09	212.4	212.42	213.08	211.7	212.5	211.52	212.92	212.94	212.9	212.4	212.57	212.75	211.84	212.54	210.62	211.7	212.18	212.87	213.01	213.55	212.69	212.44	212.93	212.32	212.26	211.57	210.88	212.92	213.09	212.35	211.95	212.33	210.77	213.25	212.13	211.61	212.44
203.67	203.15	204.26	203.95	204.77	204.4	203.63	203.61	203.8	203.68	203.72	203.86	204.99	204.56	203.54	204.72	203.34	204.36	203.75	203.53	204.43	204.1	204.61	204.96	204.39	204.62	204.41	203.89	204.21	205.4	204.48	202.14	204.92	203.17	204.01	205	203.45	202.62	206.01	203.7	203.87	204.69	203.77	204.24	203.95	203.32	203.6	203.96	205.17	204.32
208.63	208.54	208.67	208.18	207.54	208.28	208.93	208.3	208.48	208.85	207.45	208.81	208.51	209.33	208.2	209.02	208.46	207.71	208.86	208.32	209.91	208.21	208.38	208.84	208.87	208.95	208.5	208.01	209.34	208.4	208	208.42	209.9	208.98	208.15	208.95	208.38	207.53	208.55	208.06	209.46	208.71	208.47	209.39	207.41	209.45	208.15	210	209.16	208.4
207.33	206.95	207.83	207.39	206.12	207.63	208.94	208.67	207.73	207.31	208.75	207.23	207.3	208.12	208.95	207.21	208.33	207.39	208.3	208.91	206.71	208.02	207.48	207.2	209.06	207.31	208.59	208.18	208.1	207.76	207.12	207.24	207.25	208.3	208.65	207.03	207.63	208.32	206.86	208.32	208.15	207.29	208.59	208.31	208.27	207.68	207.48	207.63	207.78	207.89
205.47	206.21	205.55	207.12	206.24	206.48	206.42	205.75	206.09	206.21	206.25	206.25	206.21	206.73	206.65	206.04	207.07	205.46	205.92	206.08	205.95	207.67	205.75	207.08	205.13	206.15	205.37	207.6	206.91	205.49	205.85	206.01	206.44	206.01	205.86	207.61	207.18	204.81	205.97	206.08	206.73	206.47	207.82	206.71	206.01	207.57	206.3	206.18	207.59	205.6
203.36	202.35	202.48	201.44	203.16	202.97	201.74	203.45	202.57	202.88	202.89	202.67	202.13	201.98	203.77	201.92	201.42	202.77	202.51	202.39	202.8	203.05	201.98	202.85	203.93	202.92	202.33	203.31	203.94	202.03	203.42	202.68	203	202.88	203.65	203.19	201.97	202.83	200.99	202.3	203.16	202.32	202.43	202.19	203.11	202.26	203.25	202.66	202.41	203.37
204	205.27	205.23	203.68	204.3	204.41	204.45	204.56	204.03	204.82	204.75	204.47	205.29	203.67	204.53	204.96	204.57	204.89	204.58	204.39	204.44	203.37	204.93	204.81	204.24	204	203.57	204.69	205.03	204.09	203.76	204.44	204.16	203.88	205.06	204.64	204.82	205.35	204.31	204.22	204.31	204.94	205.41	203.1	204.51	203.95	205.47	204.85	204.23	204.76
199.61	200.57	200.91	200.13	199.83	200.94	200.51	200.91	200.54	200.9	200.37	199.91	201.13	201.07	198.83	200.72	200.07	199.7	199.8	199.93	200.11	200.79	199.35	199.46	201.06	200.37	200.01	201.67	200.54	200.09	199.54	199.96	200.61	200.06	201.29	199.6	200.63	201.3	200.5	200.79	201.23	200.39	199.8	201.18	199.02	200.84	199.94	199.89	200.39	201.53
201.25	201.67	201.52	200.28	200.32	201.58	201.79	201.44	201.56	200.98	201.83	201.67	201.3	200.67	201.94	200.53	201.21	200.96	201.55	201.33	201.6	201.44	201.69	201.03	200.4	200.39	200.81	200.91	201.9	201.79	201.84	201.34	200.31	200.37	201.04	201.16	201.54	200.55	200.4	201.84	201.18	202.46	200.93	201.37	201.49	201.68	201.65	200.17	201.12	200.55
212.13	212.03	211.58	212.26	212	210.61	212	211.12	213.03	211.85	211.87	212.48	212.45	212.47	211.93	211.23	211.32	212.06	211.85	211.93	211.84	211.27	211.59	211.95	211.97	211.72	212.47	211.66	212.87	211.35	213.4	212.34	212.95	212.47	214.14	210.92	212.2	212.03	211.74	212.14	211.35	210.91	211.9	212.23	211.88	212.39	210.97	210.65	212.7	210.91
212.7	213.05	213.98	212.8	212.54	212.77	213.4	213.84	212.55	212.36	212.53	213.63	212.44	213.34	213.69	213.52	212.47	212.57	213.31	212.35	213.14	213.25	212.73	214	213.77	213.59	212.78	213.26	213.31	213.02	212.7	213.14	212.92	212.45	212.95	213.22	213.18	212.89	213.37	213.34	212.8	214.22	212.37	212.44	214.23	212.23	213.41	212.98	212.56	213.01
203.9	202.44	203.39	203.02	202.79	203.83	203.84	204.65	203.13	203.23	204.09	202.61	203.22	203.45	204.21	203.3	203.83	202.97	201.72	203.59	204.06	203.37	203.12	203.08	203.63	202.51	203.16	203.07	202.17	202.85	203.36	203.69	204.38	202.91	203.26	204.46	203.81	203.49	204.01	203.28	203.66	202.92	203.29	203.62	203.06	203.74	202.93	205.08	205.13	204.53
201.5	201.83	202.98	202.76	201.98	202.74	202.88	202.64	202.14	201.69	201.73	201.81	202.72	201.35	201.89	200.77	202.53	202.59	202.83	202.16	201.53	202.57	202.11	202.36	202.86	202.71	201.86	201.78	202.2	202.06	201.98	202.23	202.03	203.02	201.56	202.2	202.15	201.89	201.78	202.63	201.94	202.74	202.28	202.59	201.7	202.2	202.33	202.47	201.87	202.9
212.53	212.03	211.17	211.72	212.54	209.88	212.63	210.92	211.7	212.27	212.01	211.83	212.19	211.08	212.18	211.66	212.74	212.1	211.2	211.84	212.49	211.02	212	211.91	212.16	212.03	212.12	212.38	211.68	210.79	210.54	211.74	211.71	211.55	213.09	211.12	210.66	211.44	212.2	211.99	211.81	211.83	212.97	211.3	211.29	211.23	211.68	210.64	212.05	211.68
213.28	212.21	212.42	212.54	212.55	211.43	211.83	212.2	212.04	210.8	211.46	211.2	211.35	210.97	212.02	211.46	210.71	211.73	212.54	212.02	210.75	210.57	210.99	211.73	212.26	211.9	211.19	211.9	212.17	211.65	211.28	212.64	211.73	212.23	210.44	211.04	211.15	211.41	211.6	210.54	212.33	211.93	211.94	211.19	210.97	212.07	211.97	211.21	211.28	211.86
198.52	199.56	199.18	199.48	200.2	198.96	199.65	198.79	198.7	198.9	200.14	198.83	199.33	199.55	198.47	198.48	198.44	198.95	200.79	200.1	199.13	199.21	199.9	200.63	199.15	200.03	199.08	199.63	198.77	199.41	198.65	199.77	200.4	198.97	199.74	199.9	199.24	199.44	198.95	199.64	200.37	199.49	198.92	199.81	199.68	199.74	199.69	199.99	198.62	199.76
206.38	207.19	206.25	206.4	207.72	206.25	205.71	205.76	205.96	206.03	205.83	205.85	206.29	207.88	205.89	206.07	206.62	205.73	206.94	207.33	205.66	206.1	206.45	206.88	206.75	207.13	207.27	206.51	206.38	206.59	207.06	206.42	206.04	206.13	205.5	206.06	206.59	205.94	206.43	206.2	207.62	206.14	206.73	206.43	207.7	206.98	206.45	207.03	205.86	206.25
207.83	209.12	207.63	208.68	206.95	208.14	207.19	206.88	208.17	207.9	207.52	207.73	207.32	208.58	207.42	207.37	208.03	207.72	209.03	207.52	208.01	206.49	208.69	208.81	206.57	206.24	208.13	208.46	207.89	206.66	207.8	208	207.19	208.9	207.35	207.41	207.43	206.79	207.64	206.12	208	206.85	208.3	207.86	208.48	208.34	208.09	208.04	207.59	208.41
207.9	207.85	207.12	208.2	207.53	208.48	208.54	207.42	207.09	208.37	208.58	207.67	208	207.39	207.17	207.22	208.37	208.48	208.28	208.93	208.51	208.24	206.99	208.82	207.85	208.27	206.8	207.98	208.33	208.1	207.63	207.21	207.44	207.2	209.29	208.09	208.41	207.21	209.48	208.35	207.35	208.09	207.55	206.99	206.98	207.76	207.59	207.18	208.18	206.48
197.8	199.54	198.75	200.45	199.22	199.48	200.4	198.51	199.47	198.63	198.63	200.25	198.75	201.07	200.83	198.49	199.47	199.83	199.04	200.25	199.54	200.21	199	198.73	199.04	199.48	198.45	199.11	198.4	199.25	199.25	199.37	198.24	199.51	198.96	198.76	200.06	199.28	199.01	199.84	199.78	199.88	198.47	200.44	200.71	199.82	200.24	198.63	199.55	199.34
199.27	197.94	198.54	198.27	197.47	198.2	197.87	197.57	198.12	197.43	198.57	196.79	199.02	196.97	198.3	198.02	197.45	198	198.19	198.37	197.4	197.74	198.44	197.82	197.86	197.58	198.09	198.26	197.98	198.34	198.32	197.27	197.16	197.31	196.62	198.03	198.63	197.24	198.7	197.7	197.66	198.04	198.67	196.69	198.59	197.67	198.15	197.95	198.23	198.83
207.95	208.06	208.51	206.8	207.24	208.8	208.96	207.22	207.22	208.29	206.54	208.14	207.92	207.74	207.21	207.82	208.63	207.81	207.89	207.81	207.74	207.96	207.86	207.86	207.38	207.71	208.45	208.04	207.8	207.54	206.86	207.92	209.16	208.2	207.53	207.16	207.61	208.56	208.61	208.08	209.07	208.88	206.95	207.64	207.9	208.11	208.26	208.16	208.54	206.84
203.54	201.57	202.21	204.24	203.87	203.45	204.13	201.91	203.92	203.6	202.7	203.66	203.02	203.27	202.69	202.18	203.09	202.6	202.93	203.79	203.37	203.11	202.7	202.52	202.92	203.4	204.29	204.57	203.23	203.66	202.27	202.86	202.24	202.81	203.32	201.23	203.22	202.58	203.46	204.02	203.24	202.23	203.78	203.62	203.39	204.07	202.81	203.12	203.15	203.49
200.18	200.99	199.48	200.01	199.11	200.1	199.05	199.29	198.93	199.64	198.5	199.31	199.86	200.05	200.75	200.47	198.15	200.04	199	199.69	198.97	199.41	198.23	199.2	198.84	199.5	198.87	199.22	198.68	200.66	199.61	199.41	198.88	198.85	199.43	198.51	198.97	199.57	199.08	199.47	198.97	199.55	199.7	199.67	199.84	198.81	199.1	199.48	199.58	199.4
207.83	208.4	206.03	208.35	207.6	208.45	207.95	208.74	209.13	208.97	207.58	207.44	208.79	207.59	207.63	208.09	208.13	209.17	207.99	207.83	208.5	206.55	207.14	208.03	207.93	207.94	207.47	207.35	207.8	208.28	208.91	207.93	207.17	209.01	208.73	207.55	207.85	208.03	207.53	207.66	207.73	207.29	207.57	206.76	208.02	208.39	207.42	206.93	207.73	208.76
197.88	197.72	198.62	198.06	198.32	198.09	199.13	197.58	197.89	197.7	197.87	197.89	198.28	198.05	197.99	198.52	197.93	197.06	197.33	197.78	198.78	197.36	197.43	198.56	198.14	198.68	197.15	197.54	198.14	197.79	198.16	197.45	197.73	197.57	197.93	198.44	198	198.46	199.21	198.38	197.22	197.59	196.47	197.9	197.47	198.7	197.94	196.98	198.68	199.39
217.63	218.03	218.64	218.05	217.91	217.82	217.41	217.9	218.14	218.47	217.66	217.43	216.91	218.4	217.38	216.57	217.46	217.6	218.73	216.97	217.35	218.11	218.5	218.2	215.95	218.23	216.77	217.83	217.17	218.22	217.77	218.38	217.2	219.04	217.94	217.46	216.7	217.41	217.44	217.2	216.48	217.49	218.47	217.87	217.2	219.15	218.21	217.41	218.73	218.74
209.07	208.56	207.84	209.29	208.61	208.77	208.39	208.67	208.33	208.4	207.57	209.14	208.84	208.42	208.34	208.36	209.07	208.46	208.6	208.94	208.1	209.3	208.28	209.06	208.13	207.75	208.68	209.23	208.87	208.24	207.9	207.85	207.43	209.21	208.44	208.2	207.76	207.43	208.99	209.15	206.96	208.33	209.57	208.17	208.8	208.32	208.54	208.79	208.8	208.83
207.08	208.12	208.22	208.8	208.58	208.86	207.8	207.87	207.3	208.42	208.01	207.72	207.7	208.19	207.68	208.07	208.01	208.14	208.38	207.94	207.63	207.8	208.32	208.94	208.11	207.46	208.25	207.98	208.67	208.77	207.88	208.37	208.82	207.95	208.78	208.42	208.38	208.99	208.81	208.87	207.76	207.56	208.25	208.56	208.14	209.01	207.96	209.3	207.69	209.43
213.04	213.96	214.72	213.64	214.47	213.66	215.21	214.03	213.5	212.93	213.6	212.84	215.14	213.55	213.24	213.76	214.51	214.12	213.85	214.09	213.58	213.26	212.81	214.27	214.3	213.36	213.3	213.48	214.63	214.63	214.66	213.49	212.92	213.58	214.07	213.3	212.88	213.93	213.51	214.42	214.31	213.88	213.01	212.65	214.52	214.6	214.3	213.83	213.4	213.34
208.62	205.93	207.38	207.59	208.02	207.72	205.45	207.03	207.54	208.05	206.8	207.32	207.08	207.04	207.46	206.73	207.32	207.92	207.79	207.41	207.81	207.03	208.32	207.49	206.66	208.06	207.33	207.82	206.91	208.77	208.08	207.48	208.44	206.48	207.82	207.71	209.36	208.54	208.25	207.18	207.56	208.27	206.64	207.13	207.67	207.04	208.15	207.6	207.44	207.68
213.56	213.26	211.9	212.98	213.09	212.31	211.64	212.57	213.46	213.42	213.05	212.42	213.48	213.17	213.26	212.67	213.1	213.05	213.12	212.4	212.7	212.56	212.83	212.39	213.96	213.61	213.17	211.92	212.61	213.69	213.85	211.92	212.79	212.98	214.62	212.95	213.77	212.38	213.58	213.81	212.61	212	211.71	213.41	213.22	213.47	213.06	212.93	211.99	212.68
212.93	212.59	212.9	212.19	212.66	212.45	212.49	212.52	212.38	213.25	214.04	213.06	214	213.63	213.23	212.53	213.38	213.49	214.09	211.8	213.16	214.66	212.52	213.4	212.94	213.06	213.62	212.7	212.23	212.67	212.05	213.13	213.15	211.88	213.14	212.18	212.49	212.95	211.76	213.52	211.87	212.13	214.07	212.76	213.21	213.6	213.09	212.09	213.53	212.95
204.08	205.08	203.94	204.36	205.02	203.72	205.03	204.65	204.84	204.91	205.7	204.95	205.26	204.83	205.77	204.24	204.55	204.69	205.7	206.3	204.86	205.19	204.95	205.41	204.24	204.23	204.52	204.79	204.03	204.23	205.3	205.84	205.23	204.43	205.38	204.23	206.1	204.95	204.44	204.79	204.71	204.83	204.89	204.97	205.69	204.67	205.21	205.09	203.75	204.08
208.11	209.08	208.47	207.42	209.2	208.55	209.45	206.63	208.06	208.26	207.71	208.93	208.83	207.92	208.06	208.06	208.14	210.16	209.09	208.84	206.84	207.34	207.55	208.99	207.49	208.57	208.11	208.67	209.33	208.47	208.07	208.19	207.8	208.18	207.7	208.6	207.88	207.88	209.34	208.22	209.22	208.32	209.04	209.67	208.24	207.86	207.68	208.5	209.15	208.43
210.03	211.78	211.36	212.35	212.84	210.72	212.24	211.94	212.1	211	212.44	210.78	211.09	212.16	212.08	211.61	209.79	212.42	211.28	211.05	212.91	212.35	211.87	212.06	211.12	211.31	212.49	210.33	211.59	211.93	211.73	211.85	211.52	210.79	211.39	212.07	210.53	211.2	211.82	211.28	211.59	212.41	211.37	211.01	210.89	211.91	211.44	211.87	211.98	211.57
200.96	199.47	200.63	199.32	200.84	199.8	199.72	199.77	200.84	200.38	201.1	200.69	200.37	199.56	201.22	200.39	200.36	199.99	200.03	199.07	200.98	199.33	200.31	201.07	200.01	200.54	201.06	200.5	199.93	199.09	200.37	200.56	199.24	200.26	202.27	200.31	200.22	199.88	200.16	200.87	199.72	200.41	200.15	200.39	200.48	199.58	201.19	199.55	200.01	200.21
201.27	200.4	200.72	199.71	200.06	200.51	199.83	200.61	199.81	200.71	199.65	200.89	200.64	200.48	200.5	199.76	200.38	200.03	199.44	200.72	201.26	199.43	200.03	200.65	202	200.3	200.57	201.27	200.96	201.38	199.8	199.93	199.7	199.86	201.8	199.82	200.68	200.26	200.14	200.07	200.88	199.57	200.02	201.22	201.14	199.43	199.94	200.6	201.56	200.84
204.6	205.42	204.66	205.67	204.75	205.53	203.87	205.63	204.77	204.84	204.33	204.67	205.71	205.44	204.49	204.07	205.69	205.1	204.43	205.9	204.85	204.95	205.38	204.44	204.69	204.74	204.68	204.85	204.84	203.54	205.86	205.18	205.44	205.68	205.19	203.79	204.52	203.47	204.19	204.86	205.75	204.37	204.75	206	203.52	205.48	205.71	205.07	204.18	205.66
207.93	207.24	208.36	208.67	208.17	207.05	208.88	208.71	208.93	209.21	208.32	208.67	208.33	208.34	208.5	208.12	208.04	208.64	208.4	207.92	209.75	208.87	208.11	209.11	207.92	209.21	208.86	207.74	208.06	209.14	207.73	207.16	208.15	208.64	208.28	207.89	208.37	206.74	209.88	209.24	208.73	208.69	208.49	208.99	208.31	207.37	209.11	207.58	208.23	208.09
208.88	207.86	209.83	209.19	207.41	207.45	208.36	207.58	210.06	209.25	209.46	206.91	208.48	209.17	208.47	208.44	207.57	207.86	208.15	209.19	208.71	208.45	208.7	208.86	209.95	208.02	207.37	208.86	207.96	208.54	207.27	209.24	209.11	207.15	208.02	209.75	208.5	208.19	208.51	207.86	209.14	207.6	206.2	207.8	208.24	209.14	208.38	207.3	208.83	208.56
209.96	209.46	211.11	209.66	209.77	209.86	209.16	209.98	209.76	209.32	208.38	209.53	209.54	210.39	210.56	209.3	210.78	209.03	209.99	208.87	209.01	209.83	209.46	209.51	209.96	209.24	208.78	209.23	209.08	210.38	208.88	210.62	208.34	208.57	209.03	209.59	208.53	209.6	210.23	210.26	209.45	210.19	209.84	210.02	208.86	209.98	210.4	209.78	208.9	211.65
207.61	209.26	207.75	209.51	208.5	210.21	209.09	209.41	209.38	207.94	208.9	208.33	207.95	208.05	208.56	208.89	209.12	209.19	208.72	208.89	208.85	208.66	208.81	209.02	208.77	209.02	209.6	207.74	208.35	208.56	209.44	209.51	209.05	210.09	208.64	207.5	209.17	208.46	209.41	207.81	209.52	209.5	209.83	208.14	209.23	209.32	208.62	208.31	208.09	208.35
212.51	212.6	211.58	211.13	212.56	211.96	212.04	212.46	212.15	211.62	213.11	212.42	212.64	211.19	212.57	212.64	212.7	212.1	211.63	212.49	213.87	211.32	211.27	212.07	212.47	212.56	212.3	212.89	210.92	211.1	212.28	212.56	212.1	212.42	212.14	212.13	212.09	211.92	213.18	211.57	212.21	213.11	212.8	212.81	212.24	212.58	214.06	212.47	212.43	212.28
204.22	203.47	203.84	202.49	203.26	203.94	202.61	202.6	203.64	203.25	202.87	202.42	204.17	202.95	203.37	203.87	203.39	203.3	203.84	202.06	203.17	203.29	202.88	203.27	203.13	203.04	204.59	201.57	203.59	203.58	202.88	202.78	202.89	202.47	203.3	203.15	203.41	203.3	202.52	203.62	203.56	203.65	204.63	204.15	203.23	202.8	203.48	202.33	203	203.3
212.3	213.09	212	211.22	212.58	212.06	210.99	211.27	211.77	210.72	211.39	212.54	211.01	211.09	212.16	211.42	211.22	211.81	211.49	213.66	211.48	212.73	211.57	211.3	212.12	210.73	210.84	211.63	212.05	211.05	211.68	211.85	210.38	212.27	211.63	210.84	211.39	210.94	211.84	212.15	212.19	211.53	211.12	210.66	211.09	211.22	211.27	211.96	211.54	210.58
200.92	200.47	200.3	200.56	200.52	200.5	201.99	200.84	201.72	200.97	201.11	199.49	202.79	201.77	200.52	200.83	202.12	201.46	200.48	200.67	201.62	200.95	200.31	201.45	200.79	201.81	199.99	201.31	202.91	200.94	201.02	201.97	199.98	201.42	199.71	202.09	200.7	200.71	200.72	201.51	200.55	202.46	201.67	201.69	201.15	200.72	201.15	200.69	201.06	201.41
197.88	197.61	197.73	197.47	198.47	197.13	197.33	198.07	197.23	198.23	197.05	197.67	199.27	197.98	198.81	197.66	196.87	198.59	196.44	197.52	198.48	197.92	197.62	198.28	197.92	197.25	197.27	198.25	198.35	198.25	197.8	197.51	197.02	197.93	197.41	197.73	197.72	198.14	199.75	198.35	197.52	197.38	198.52	196.91	197.54	198.14	196.89	198.79	198.58	198.57
207.54	207.82	207.92	208.22	208.28	207.33	208.17	207.75	208.86	207.06	208.43	208	208.35	208.88	208.14	207.38	207.87	207.65	207.32	208.1	207.03	207.87	208.38	208.71	207.58	208.3	208.65	208.36	208.22	206.99	208.93	207.36	207.93	207.79	207.86	207.73	207.65	207.86	208.85	207.27	209.26	208.08	208.07	208.81	206.81	206.7	206.42	208.17	207.23	207.7
200.91	200.36	200.64	199.71	200.47	200.21	200.24	199.47	200.87	201.69	198.76	200.49	201.38	200.26	201.03	202.08	199.61	200.9	199.42	199.71	201.57	200.62	199.91	200.72	199.83	199.33	199.95	201.82	200.79	200.37	200.67	199.66	201.26	200.42	200.06	200.79	200.06	200.57	199.65	200.66	200.53	200.02	200.25	201.19	201.16	200.49	199.32	200.26	200.21	200.36
212.15	212.61	213.48	212.58	213.5	211.99	212.99	213.96	212.83	213.06	211.83	212.24	213.15	213.04	211.76	214.25	212.26	212.22	213.02	212.97	212.96	212.83	213.66	211.74	213.15	213.19	213.21	212.41	212.18	214.05	211.43	213.79	212.15	212.72	212.91	213.05	212.78	213.26	212.78	213.26	213.11	212.63	212.34	212.87	212.96	212.5	212.99	213.63	214.02	212.55
216.91	215.79	216.67	217.58	217.32	217.18	218.06	215.87	216.71	216.8	216.95	216.79	216.6	216.89	217.26	216.92	217.56	216.68	216.74	216.53	216.86	217.26	217.48	218.01	216.89	216.48	217.89	216.81	216.4	217.91	216.86	217.44	218.26	216.01	216.35	217.51	215.98	217.07	216.37	217.1	216.65	217.39	216.56	216.76	217.84	217.55	218.07	216.38	217.59	216.64
208.3	207.8	207.11	209.19	207.77	208.22	208.62	209.78	208.42	207.2	208.79	208.55	207.49	208.85	208.05	208.42	209.07	208.2	208.53	209.78	208.3	207.82	208.06	208.51	208.91	207.62	208.58	207.95	207.6	209.1	208.13	208.76	208.6	207.69	208.41	209.27	207.57	208.18	208.39	208.18	209.4	208.46	208.27	208.07	208.4	208.35	207.76	207.64	208.03	209.23
201.46	198.57	199.98	199.53	200.15	199.54	199.54	199.37	199.37	198.94	200.31	200.16	199.98	199.22	199.12	201.26	199.84	199.09	199.43	198.22	199.35	199.86	198.85	199.97	198.26	199.74	199.32	199.71	199.84	199.15	199.35	198.95	199.51	198.09	199.27	198.36	199.67	199.51	200.32	200.36	199.41	199.8	199.94	199.37	198.68	199.99	200.09	199.98	200.8	198.86
207.08	207.77	207.27	207.11	208.03	207.85	207.54	206.6	207.13	208.82	207.53	206.74	206.36	207.14	207.55	208.22	205.93	207.15	208.63	208.01	208.01	207.53	208.12	208.1	206.83	207.68	207.74	208.03	207.88	208.64	208.73	206.88	207.88	208.32	207.75	208.14	206.86	207.92	207.09	208.68	207.61	207.65	207.65	208.31	208.48	208.02	207.67	207.85	207.46	207.25
207.76	208	208.34	208.05	207.41	206.92	207.99	208.87	207.63	207.39	208.06	208.86	207.71	208.12	207.81	208.52	207.13	207.3	207.99	207.65	207.73	207.48	207.8	208.54	207.63	206.8	207.2	208.35	208.39	207.92	207.88	207.39	206.27	207.48	207.86	208.07	207.13	207.53	208.94	207.36	208.88	209.54	207.64	207.46	207.8	208.14	207.62	208.54	208.12	206.52
211.8	211.02	211.09	212.53	212.62	212.76	212.96	212.98	211.05	212.69	212.69	212.33	213.14	211.39	212.59	213.36	212.28	211.93	213.28	212.23	211.63	212.58	212.49	211.72	211.4	212.84	212.76	213.44	213.09	213.47	211.95	213.08	212.47	212.49	212.39	212.66	212.76	212.39	212.39	212.8	212.14	212.83	213.67	212.49	212.54	212.56	213.3	212.49	212.54	213.44
209.08	208.13	208.87	209.21	207.61	209.14	208.38	208.96	207.87	209.5	207.58	209.41	207.36	209.13	208.89	208.5	209.47	209.42	208.55	208.49	208.48	207.89	207.97	208.41	208.99	208.57	209.09	209.69	208.34	207.94	208.36	207.78	208.29	208.87	208.74	208.72	206.82	209.04	209.55	207.58	209.82	207.9	207.49	209.88	208.55	208.24	208.28	208.66	208.2	208.12
208.44	207.48	208.83	209.12	208.49	208.49	209.09	208.4	208.36	208.66	208.85	208.92	208.58	208.01	207.98	208.7	208.47	208.86	208.66	209.56	209.14	208.82	208.43	208.9	208	208.07	208.42	209.62	209.09	208.19	207.02	207.57	209.23	208.55	209.17	209.78	208.02	208.4	207.98	207.7	208.52	208	207.89	208.7	207.77	208.18	208.12	208.59	207.5	209.52
213	211.01	211.9	210.89	211.11	212.22	211.72	212.08	211.95	212.1	211.46	211.56	211.48	213.12	212.96	210.31	210.33	212.53	211.33	212.97	210.69	211.29	211.23	211.81	211.25	213.41	210.62	212.37	211.43	211.88	212.34	211.77	212.67	211.68	211.31	210.98	212.11	212.6	211.56	212.57	210.94	212.22	212.93	211.91	211.38	212.11	212.11	212.8	210.96	212.54
203.94	202.93	204.11	203.21	204	203.91	203.69	203.68	204.48	204.28	203.18	203.55	203.26	204.08	203.5	203.39	204.61	202.34	204.19	204.28	204.29	204.16	202.98	202.63	205.05	204.61	203.11	203.3	203.18	204.89	203.37	203.89	202.73	204.44	203.83	204.43	203.64	204.5	203.7	204	203.53	203.17	202.96	203.88	203.87	205.37	202.99	203.58	203.59	204.07
216.86	216.85	217.49	216.48	216.33	216.76	216.22	217.86	216.15	216.17	216.9	217.71	217.39	216.63	217.72	216.93	216.54	216.29	216.59	217.17	215.97	217.45	217.62	216.1	216.99	217.6	217.26	217.32	217.5	217.32	216.44	216.15	216.99	217.57	217.44	217	217.16	217.5	216.46	217.04	216.79	217.07	216.91	216.29	216.27	216.97	216.06	216.68	218.5	217.08
212.29	210.91	211.86	211.31	210.33	211.2	212.28	212.58	212.13	211.94	211.2	211.9	211.81	211.98	210.99	211.13	212.76	211.05	211.37	210.43	211.2	212.03	210.91	212.87	211.84	210.71	211.35	211.77	211.16	211.35	212.77	211.98	211.63	211.58	212.24	211.45	211.91	211.39	212.02	212.48	210.52	211.37	211.18	211.28	212.1	212.88	211.8	211.32	211.57	212.07
198.94	197.31	198.8	198.61	199.5	198.56	198.87	197.9	197.97	197.57	199.21	198.11	199.25	198.03	197.81	198.43	198.88	198.69	197.29	197.64	198.38	198.32	198.27	198.03	199.28	198.7	198.58	198.33	198	197.79	198.24	198.02	197.84	197.34	198.61	197.92	197.05	198.28	197.01	197.63	197.81	198.74	197.33	197.83	198.55	197.71	197.85	198.21	198.21	198.24
209.68	210.26	208.85	209.71	209.71	210.64	209.45	210.06	209.1	210.07	209.88	208.38	209.75	209.24	208.84	209.72	209.77	209.76	210.47	209.15	210.95	209.7	209.39	209.45	209.96	210.62	209.17	209.6	210.26	209.53	209.71	210.47	210.14	210.46	211.06	209.98	208.8	210.76	208.37	209.88	208.85	209.78	209.84	209.38	209.12	209.41	210.14	209.79	209	210.48
198.4	198.03	198.02	198.25	198.95	198.26	197.33	197.95	197.47	198.47	196.97	197.78	198.31	198.19	197.4	197.7	198.8	198.54	197.89	197.19	197.81	197.95	198.28	198.87	198.23	199.04	197.02	199.72	198.82	197.1	197.34	196.73	197.15	197.8	198.65	198.32	198.08	198.03	198.11	198.09	197.52	197.72	198.09	198	198.14	197.78	198.25	198.38	197.2	198.38
218.1	218.96	218.3	217.71	217.02	216.74	216.27	217.75	217.31	218.16	217	218.06	217.53	217.38	215.96	216.04	218.57	218.44	217.62	218.47	217.99	217.95	217.84	218.15	218.33	217.89	217.68	218.48	217.08	218.19	218.59	218.29	218.42	218.3	217.27	218	217.24	218.58	218.29	218.38	218.68	218.49	217.11	217.92	217.98	218.18	216.69	218.25	217.26	217.96
208.5	207.68	209.34	208.94	208.53	208.88	208.61	207.69	208.49	208.2	209.43	208.29	208.83	207.91	208.73	207.62	208.16	208.16	208.74	208.12	208.04	209.86	208.44	208.87	209.51	207.59	207.98	209.9	208.18	209.14	208.13	209.01	209.22	208.28	209.85	210.43	208.54	209.1	208.49	209.1	209.47	207.74	207.77	208.05	208.56	207.07	207.93	208.78	208.84	209.41
207.36	207.48	206.2	208.1	208.06	208.11	207.66	207.59	207.47	207.56	206.4	208.18	208.06	209.15	208.11	207.81	208.25	208.01	207.23	207.45	207.97	208.09	207.23	207.59	208.59	208.35	207.89	207.55	208.63	207.69	208.11	207.54	207.29	208.08	208.39	208.38	208.32	207.37	207.25	208.21	207.89	206.67	207.22	207.1	208.3	207.38	207.35	208.11	206.32	207.51
211.08	212.62	211.09	210.48	211.19	211.9	212.04	210.98	209.94	212.2	211.31	210.22	212.02	210.79	212.41	211.86	211.99	213.05	211.29	211.28	211.69	211.06	211.04	210.65	212.18	211.4	211.65	210.93	210.78	212.37	211.29	210.9	210.88	211.26	212.66	211.77	210.99	210.13	211.62	211.65	212.28	211.61	212.34	211.06	211.39	212.87	211.81	210.87	210.75	212.25
202.59	203.58	203.69	204.15	202.76	204	202.79	203.56	204.08	202.96	203.54	203.71	204.15	203.19	202.59	203.18	201.98	203.31	202.5	204.34	202.86	203.85	203.47	203.38	202.52	203.13	202.26	203.77	203.63	202.99	201.39	204.15	202.23	203.61	203.14	203.02	203.39	203.36	203.26	202.61	204.36	202.79	204.49	204.22	203.62	203.91	202.77	202.97	203	203.44
204.45	203.93	202.55	203.8	204.06	203.41	203.82	203.04	203.82	204.06	203.03	203.62	204.03	203.84	202.79	203.74	202.92	204.33	204.51	204.67	203.31	203.55	203.43	202.94	203.36	203.75	202.39	202.8	203	203.06	203.75	203.63	204.01	204.11	203.79	204.36	204.62	203.27	203.99	203.22	203.42	203.14	203.51	204.02	203.48	202.71	203.79	203.75	202.95	202.96
209.93	208.5	210.61	210.48	210.12	209.35	210.09	208.34	209.79	210.23	209.36	210.37	209.9	209.58	210.49	210.11	209.95	210.31	208.54	209.41	209.1	210.02	210.08	209.46	209.73	209.63	209.78	209.57	208.81	208.5	208.88	210.84	210.17	210.58	208.96	207.88	210.29	208.48	210.38	209.85	210.32	209.71	209.72	209.4	209.93	210.14	209.56	209.81	209.06	208.77
208.8	210.31	209.96	209.35	208.26	209.69	210.2	209.6	209.73	208.98	209.28	209.67	208.33	209.09	208.18	209.01	209.13	209.82	209.28	207.95	209.37	209.01	209.82	209.61	210.54	209.7	211.3	208.41	209.51	209.79	209.67	209.48	210.07	209.17	209.91	210.46	209.64	208.81	208.41	208.92	208.67	209.31	208.69	209.97	208.83	209.47	208.79	209.37	209.49	209.94
211.24	212.01	210.51	212.86	211.96	212.28	211.24	212.3	210.99	212.8	211.66	212.46	210.96	210.73	211.95	210.54	212.18	210.31	210.86	211.8	211.83	210.82	211.43	211.49	211.25	212.11	211.48	211.38	211.85	211.89	210.86	210.94	210.8	210.51	211.45	211.71	212.75	212.34	211.49	212.51	210.92	211.57	210.83	212.29	210.15	211.36	211.82	212.87	211.2	211.56
204.17	205.01	204.91	206	205.79	205.43	205.3	203.75	203.44	202.74	204	204.49	205.28	204.62	204.12	205.01	205.31	204.11	204.55	204.26	205.03	205.26	205.07	205.84	204.69	204.52	204.52	203.98	205.32	204.21	203.99	204.81	204.36	204.51	204.24	204.33	204.29	204.34	203.88	204.31	205.58	202.96	205.01	204.6	205.45	204.09	203.79	205.29	205.01	204.97
203.3	204.38	203.07	204.07	202.21	203.82	204.27	204.84	204.33	203.8	203.37	204.14	202.79	203.4	204.51	203.94	202.97	203.65	204.5	204.04	203.58	204.23	204.68	204	203.2	203.97	203.52	204.14	203.26	205.11	203.23	203.53	203.6	203.37	203.46	204.47	203.65	205.03	204.31	203.63	203.22	204.91	203.77	203.62	203.95	204.76	204.04	203.59	204.45	203.54
217.21	217.31	216.9	217.1	218.27	217.89	217.24	216.73	217.43	217.81	216.75	218.15	216.64	218.31	217.91	217.66	216.75	216.51	216.57	216.74	216.5	218.33	216.91	217.79	217.15	217.3	216.88	216.04	217.29	216.68	217.15	216.95	217.44	216.94	217.62	217.5	216.04	217.27	217.08	216.68	217.26	217.67	216.92	216.33	216.71	216.22	217.08	216.23	217.54	216.5
203.17	202.3	203.2	203.87	204.37	204.05	203.09	203.33	203.25	203.31	203.31	203.1	203.13	203.15	203.53	203.32	202.63	203.03	201.83	202.68	202.72	203	202.84	203.03	203.39	202.61	204.22	202.95	202.62	202.45	203.28	202.8	203.07	202.07	203.3	202.28	203.31	202.11	203.42	202.88	203.25	203.5	203.25	203.19	203.39	204.53	202.6	203.08	203.78	202.74
199.35	198.59	198.8	198.78	199.19	198.84	198.33	199.39	198.59	198.91	199.5	199.8	198.74	199.68	198.62	199.27	198.89	198.8	198.51	197.73	199.07	199.23	198.91	198.51	198.83	198.53	198.64	198.37	198.08	199.68	198.31	199.14	199.28	198.24	197.06	197.68	198.38	198.16	198.82	198.41	199.45	198.01	198.61	197.25	198.87	198.92	198.57	198.25	197.02	198.99
206.25	205.65	206.51	207.52	206.32	206.34	206.99	206.18	205.48	206.35	206.69	205.47	206.15	207.02	207.05	207.03	205.93	206.7	207.43	207.54	206.53	207.06	205.75	206.28	205.05	205.07	206.21	206.08	206.49	206.32	205.92	206.95	206.72	206.9	205.79	206.04	205.55	206.03	205.66	206.45	206.71	205.35	205.85	207.51	207	204.9	206.83	205.73	205.4	206.92
208.41	209.12	208.18	208.53	209.14	208.33	207.89	208.78	207.73	209.36	208.21	209.86	208.49	208.7	208.58	208.54	209.05	209.1	208.61	208.75	209.16	208.69	209.73	208.58	207.99	208.04	208.01	208.59	208.44	208.93	208.05	208.79	207.28	207.58	208.66	209.05	207.41	209.3	209.35	208.93	209.02	209.01	208.43	209.42	207.73	209.69	208.45	208.93	208.46	207.92
217.23	218.5	217.1	217.58	217.21	217.86	217.46	218.06	218.27	218.27	216.43	218.09	218.56	217.77	217.59	217.71	217.76	218.58	217.75	217.19	218.06	218.98	217.41	217.64	218.44	216.59	218.3	217.66	218.24	217.9	217.68	217.54	216.9	218.73	217.39	218.95	217.86	218.05	218.28	218.51	218.59	218.63	218.17	218.72	217.31	217.84	217.21	217.76	217.29	218.64
194.28	193.27	194.8	194.11	193.49	193.54	193.56	194.03	194.68	193.85	193.85	193.87	192.72	194.04	192.81	194.81	194.22	193.15	193.77	194.35	193.92	193.11	194.57	195.59	194.18	193.32	194.42	193.8	194.37	195.61	193.68	194.81	194.23	193.59	194.61	193.52	194.18	193.83	194.35	193.95	194.33	192.98	193.35	194.15	194.28	194.31	194.6	194.99	192.78	193.34
200.36	201.08	201.55	201.14	202.11	200.57	201.59	201.05	202.95	201.06	201.12	200.09	202.13	199.91	201.62	200.48	201.43	201.44	200.96	200.96	200.89	200.95	201.27	202.01	201.69	201.46	200.69	201.65	200.67	201.08	201.73	201.08	199.94	199.59	200.19	201.42	200.79	201.43	200.95	199.8	201.43	200.99	201.53	201.25	201.79	201.35	200.83	200.81	201.11	201.58
205.17	205.16	204.6	204.04	205.15	204.65	204.46	204.86	204.41	204.71	203.83	204.9	205.15	204.45	204.5	205.45	205.75	204.93	205.07	204.73	205.84	204.78	205.37	204.96	205.71	205.4	204.53	205.66	203.55	204.81	205.04	205.41	204.95	205.81	205.16	204.55	205.14	203.58	205.26	203.95	204.96	204.61	203.77	203.42	203.76	206.05	204.41	204.4	205.61	206.02
211.78	212.06	212.76	210.95	212.25	212.39	212.31	212.05	212.63	211.59	212.97	213.59	211.65	212.08	212.88	212.2	212.64	212.36	211.5	212.14	213.07	212.93	212.06	212.23	212.47	212.36	211.93	212.82	212.43	212.05	212.11	212.17	213.18	213.04	212.42	213.02	212.76	212.11	211.96	211.4	211.73	212.85	212.5	212.22	212.06	212.36	212.16	213.01	212.63	211.23
216.65	217.02	216.96	217.25	216.32	217.9	215.77	217.17	217.07	217.45	216.17	217.31	217.4	217.11	217.72	216.85	217.73	218.19	216.79	217.71	217.66	216.75	216.57	217.82	217.15	216.68	216.42	216.38	216.71	216.82	216.45	217.56	217.12	217.59	217.74	216.84	217.32	217.75	217.6	216.59	217.13	217.62	216.56	216.44	216.27	218.28	216.74	217.06	216.56	217.69
198.91	197.75	199.03	199.64	199.82	198.97	200.34	199.79	199.06	199.82	199.89	200.34	198.18	199.82	199.65	199.44	199.32	199.72	199.35	198.96	198.59	198.82	200.23	199.94	199.32	199.27	199.55	198.84	199.05	197.98	199.54	199.03	198.72	198.98	199.99	200.45	199.58	198.36	199.9	200.23	199.49	199.85	199.03	199.6	199.52	199.29	200.3	198.23	199.13	200.22
208.33	208.28	207.35	207.8	207.77	207.02	208.68	207.84	207.55	207.33	207.24	208.74	208.21	207.85	207.85	207.81	207.01	206.91	207.92	207.07	207.11	207.79	208.01	207.61	207.7	208.41	208.01	207.46	207.2	207.52	207.75	208.2	206.76	208.07	207.73	208.81	207.19	206.39	207.63	206.34	208.02	208.93	207.21	208.17	206.67	208.02	206.57	208.4	208.53	209.85
216.68	216.66	216.29	217.01	217.36	217.17	217.74	216.82	217.27	218.04	217.17	217.57	216.8	216.1	216.52	217.44	217	217.79	216.9	217	216.7	215.98	216.37	216.81	217.23	215.8	217.05	215.36	216.98	216.73	216.08	217.8	218.09	218.12	217.88	216.61	218.17	216.72	216.89	216.69	218.83	215.78	217.26	218.53	217.44	216.6	216.51	216.58	217.32	217.95
217.46	216.94	217.45	217.88	218.15	217.06	217.32	216.64	216.63	217.2	217.87	218.69	217.67	217.63	218.06	217.4	219.19	218.35	217.54	216.59	216.63	217.08	218.6	217.92	217.35	218.33	217.58	217.66	216.76	219.37	217.91	217.99	218.5	217.62	219.2	217.59	218.13	216.7	217.5	216.38	217.62	216.92	218.28	218.25	217.34	217.4	217.81	217.21	218.98	217.49
200.16	199.26	200.53	199.5	200.79	200.56	199.62	199.91	200.53	199.42	199.01	199.25	201.18	199.72	201.8	200.74	201.01	199.4	199.74	199.99	200.99	199.99	199.86	200.26	200.22	200.27	199.72	199.66	200.28	200.39	201.23	201.16	200.27	201.61	199.86	201.22	199.93	200.16	201.11	200.56	198.66	199.89	200.12	200.23	199.59	199.83	200.99	199.75	200.29	200.11
209.97	209.48	209.81	209.3	208.15	210.37	209.1	209.16	209.57	208.64	209.21	208.89	209.46	209.02	209.28	207.83	210.48	210.22	209.86	208.54	208.94	207.95	208.79	209.48	209.76	208.34	209.72	208.99	209.23	207.57	208.78	209.37	210.23	209.5	209.53	209.28	209.44	209.74	208.99	210.63	209.62	208.51	209.06	210.23	208.35	210.18	208.15	209.07	209.37	209.3
217.48	216.88	216.51	215.91	216.24	216.81	216.44	217.6	217.76	216.76	216.54	217.01	216.83	216.92	217.06	217.01	215.73	216.84	217.46	217.83	217.31	218.03	217.1	217.9	217.45	215.82	216.93	216.04	217.51	216.87	217.36	216.9	217.39	216.89	216.54	215.93	217.34	217.46	216.06	217.69	217.12	217.3	217.21	217.35	217	215.97	215.91	217.26	216.97	216.79
208.96	208.65	208.54	209.52	209.83	209.55	207.26	209.02	208.16	209.85	208.91	209.73	208.65	209.02	208.76	207.84	208.98	208.2	208.75	208.89	208.19	208.93	208.45	208.03	209.31	208.58	209.87	208.31	209.43	207.6	209.36	208	209.4	208.99	208.85	208.87	208.96	208.77	209.48	207.51	208.06	209.19	209.39	209.07	208.88	209.84	208.73	208.77	208.5	209.79
207.41	207.45	207.94	208.62	207.03	208.36	208.07	207.6	208.83	207.5	207.56	208.16	208.55	207.6	208.27	207.54	207.52	208.23	206.84	208.05	207.26	208.62	207.51	207.84	207.77	207.32	207.93	207.99	207.9	208.54	208.14	206.71	208.66	208.4	208.6	207.6	208	207.67	207.81	207.56	207.4	207.38	208.47	207.68	207.57	208.21	207.75	207.83	207.92	208.51
211.18	212.63	212.11	212.18	211.68	211.56	212.61	210.83	211.87	211.15	212.33	210.77	211.58	211.04	211.43	212.53	212.61	211.65	211.72	211.32	211.06	210.35	211.8	211.91	212.85	211.07	211.34	211.77	211.9	211.61	212.73	211.3	211.22	212.18	211.2	211.55	211.33	212.45	212.33	210.92	211.5	211.8	212.49	210.91	212.46	212.2	212.15	211.61	210.68	212.62
195.75	195.63	195.36	194.92	195.79	195.1	195.12	194.72	195.39	195.36	194.78	195.13	194.71	194.86	194.68	195.69	195.29	194.87	194.64	195.25	196.35	193.91	194.57	195.18	196.19	195.69	195.87	194.43	194.52	194.65	196	196.17	195.18	195.98	195.01	195.59	196.03	195.77	194.84	195	194.58	195.26	195.28	195.18	193.68	195.82	194.69	195.45	196.05	195.81
213.7	212.9	212.74	214.89	214.51	214	214.11	212.97	213.22	215.4	213.71	213.29	215.3	214.36	214.29	214.92	214.52	213.48	213.24	213.32	214.17	213.82	214.05	214.7	213.53	213.44	213.4	214.3	214.13	213.3	213.45	214.12	213.81	213.01	214.52	214.6	213.68	213.23	213.36	213.56	213.97	213.22	213.04	214.93	212.27	213.17	213.64	213.6	214.16	213.9
204.51	204.78	203.69	202.78	203.97	203.77	204.72	203.95	203.86	203.48	204.46	203.79	203.4	204.32	204.28	204.82	204.06	203.55	204.31	204.4	204.23	204.31	204.56	204.4	204.03	203.57	203.68	204	203.26	203.48	203.72	204.18	204.37	204.39	203.25	203.73	204.21	203.62	203.37	203.85	204.07	204.07	204.33	204.4	205.38	203.72	205.55	203.9	203.92	203.45
200.79	200.55	200.49	200.24	199.94	199.69	200.64	200.72	199.86	199.59	200.09	201.49	200.42	199.73	200.89	199.87	201.55	200.13	200.53	201.17	199.32	201.23	199.01	200.7	200.07	201.37	201.44	201.55	201.03	200.86	201.55	199.58	200.43	200.19	200.07	200.65	200.02	200.5	200.42	200.45	201.22	200.43	200.21	200.12	200.67	199.17	200.25	200.39	200.25	200.94
205.29	205.29	204.85	205.83	205.43	205.09	206.7	206.01	205.49	204.77	205.74	205.65	205.43	205.36	205.96	204.9	204.71	206.27	203.53	205.45	205.77	205.5	205.3	205.51	206.61	205.64	206.58	204.98	204.72	206.08	205.87	205.5	205.96	205.44	205.56	205.93	205.49	205.8	205.77	206.26	204.42	205.4	205.96	205.4	204.84	206.4	204.75	205.79	205.69	205.58
199.09	199.3	200.82	200.27	199.74	200.45	199.52	199.42	199.48	199.5	200.04	199.82	198.88	199.73	199.64	200.18	200.07	199.95	200.21	199.51	199.39	199.14	198.86	198.94	200.18	200.15	199.5	199.32	200.39	198.93	200.1	199.47	199.9	198.48	199.32	199.23	200	200.41	199.33	201.35	199.53	198.9	199.65	200.68	199.78	199.81	199.57	200.13	199.26	199.43
196.8	196.69	197.25	197.65	197.56	198.8	198.3	198.17	198.04	197.4	198.05	198.33	197.62	198.24	198.2	198.41	199.47	198.36	196.49	198.58	196.45	199.03	197.67	198.53	196.96	197.81	198.61	197.13	197.08	197.99	198.27	197.48	199.34	199.66	197.9	198.56	198.28	197.86	198.35	198.12	197.41	197.03	197.34	198.46	197.62	197.61	198.15	197.81	199.07	198.39
200.39	200.94	200.38	200.57	200.21	200.94	199.57	201.17	200.39	199.56	200.07	201.46	200.31	200.36	199.34	200.79	200.42	200.73	200.69	200.12	201.28	199.69	199.97	199.76	200.16	200.05	200.27	200.67	200.19	200.27	200.78	199.3	199.76	199.27	200.53	200.34	200.28	200.28	200.95	199.89	201.1	200.27	200.08	200.89	200.91	200.32	200.78	200.08	199.89	199.03
207.91	207.48	209.33	207.75	208.42	207.28	207.59	207.65	208.22	207.67	207.86	206.96	208.04	207.66	207.86	208.11	207.97	208.14	207.6	207.65	207.5	207.68	207.08	207.98	208.52	207.88	207.25	207.69	206.47	208.55	207.2	207.89	207.22	207.18	207.27	207.59	206.62	207.99	208.09	208.33	207.17	208.5	208.54	208.23	208.08	206.83	207.62	208.19	205.98	207.38
209.83	208.96	209.05	209.46	209.47	209.93	209.67	209.46	209.6	210.39	208.92	209.93	210.55	209.44	208.99	208.52	209.97	209.7	207.97	209.51	209.06	209.27	209.91	209.82	209.45	209.66	209.27	210.79	209.65	209.53	209.69	209.27	208.71	209.01	209.29	209.13	209.52	209.25	209.16	208.38	209.37	209.28	210.57	210.41	208.72	208.97	210.08	209.77	209.37	209.6
208.33	207.91	207.57	208.69	207.54	207.43	208.47	207.08	206.82	208.97	208.15	207.07	207.5	209.2	208.05	207.27	207.98	208.13	208.06	207.62	208.65	208.24	207.87	208.65	208.29	207.59	208.33	207.58	206.82	207.7	207.58	207.78	207.51	206.98	207.16	206.89	207.86	208.17	207.88	207.51	207.44	207.31	208.44	207.75	208.07	206.62	206.65	206.42	207.35	207.18
208.12	208.05	207.83	208.9	209.13	209.5	208.01	208.5	207.69	208.84	208.03	209.8	208.27	208.03	208.68	208.27	207.87	207.93	208.56	209.06	208.96	209.45	208.84	208.27	209.3	209.25	208.48	208.38	207.34	208.82	208.88	208.53	209.42	210.34	208.88	208.14	208.85	209.24	208.95	209.13	209.07	209.49	208.71	208.44	208.65	210.21	208.45	208.63	208.25	208.16
205.99	206.25	207.85	207.62	206.8	206.07	207.14	206.41	206.67	206.27	206.27	206.5	206.06	206.64	206.91	206.66	206.63	206.77	205.75	206.68	206.19	207.04	206.85	206.65	205.83	206.19	205.96	206.32	206.2	206.41	207.47	206.38	206.17	206.46	205.96	205.15	205.4	206.25	207.32	205.67	206.88	205.66	206.82	206.18	205.73	206.65	207.47	207.4	205.56	206.9
205.76	207.51	207.57	207.66	207.04	207.02	208.47	207.86	208.06	208.1	207.33	207.38	208.9	207.57	207.88	206.93	208.29	208.12	206.93	206.99	207.49	208.85	207.97	207.06	208.32	207.52	208.38	207.61	206.71	205.64	207.3	208.45	207.12	207.19	207.81	207.72	208.04	207.24	207.71	207.27	207.81	207.4	206.68	207.57	207.33	208.06	206.8	208.61	207.35	207.46
205.48	205.73	206.2	205.51	206.04	204.61	205.52	206.6	205.8	205.22	205.51	206.64	206.56	205.7	205.6	205.97	205.54	204.66	205.03	205.49	204.92	205.54	205.16	205.76	205.78	204.35	204.85	205.53	205.13	205.83	205.04	206.62	204.03	205.42	204.81	205.27	206.87	205.68	205.73	205.7	205.84	204.81	206.66	204.79	206.28	204.53	205.51	205.26	206.65	205.92
216.86	217.02	216.68	216.43	216.57	216.44	216.2	216.33	216.8	216.31	215.82	218.9	216.17	216.53	217.55	216.59	216.16	217.17	218.1	217.82	217.57	217.67	217.3	217.23	217.34	216.37	216.66	217.09	217.26	217.29	217.88	216.88	216.81	216.36	217.39	217.76	216.01	217.29	215.83	216.17	218.08	218.11	217.34	217.25	216.52	216.73	217.49	216.9	216.11	217.81
198.66	198.17	198.36	198.98	198.13	198.97	199.49	199.11	199.54	198.1	198.99	198.27	197.41	198.63	199.06	198.93	198.7	198.71	199.21	197.8	198.49	197.86	198.02	198.24	198.05	198.76	199.02	198.94	199.03	198.87	199.2	198.55	198.45	197.95	199.26	198.87	198.39	198.77	198.53	199.05	199	199.28	197.73	198.66	198.25	197.91	198.06	198.4	198.85	198.48
202.64	204.51	204.88	204.19	204.08	204.47	204.22	205	206.01	204.34	205.21	203.59	205.04	203.73	203.71	204.12	204.38	205.07	204.98	204.02	204.42	204.53	204.1	204.19	203.59	205.04	205.55	204.33	205.47	204.86	204.63	204.17	204.39	203.7	204.18	204.44	204.98	204.92	205.84	204.72	204.75	204.88	205.12	204.36	204.83	204.96	204.54	205.22	205.38	204.63
211.9	210.91	211.32	211.3	210.72	211.43	212.15	213.16	211.96	212.22	211.99	211.09	210.93	211.53	211.1	211.53	212.15	211.24	211.95	212.27	210.45	211.22	212.94	211.33	211.6	211.04	212.67	211.54	210.52	210.94	211.34	212.1	211.7	212.2	210.68	210.74	210.38	212.84	211.23	211.56	211.23	211.27	211.65	210.5	211.71	210.09	211.12	210.91	211.12	211.59
209.53	209.32	208.64	209.07	209.86	210.02	209.24	210.1	209.4	210.26	210.22	209.74	209.93	208.36	209.82	209.8	209.61	208.77	209.72	208.93	209.25	209.44	208.6	209.69	208.76	208.31	209.05	209.41	209	208.98	208.84	209.16	209.23	209.22	208.33	210.28	209.74	209.5	210.51	209.89	210.55	209.59	208.9	209.82	208.91	209.2	209.47	209.92	209.09	209.57
211.68	212.11	210.15	211.37	211.6	211.28	211.88	212.09	212.7	212.82	211.25	212.29	212.63	212.31	211.73	210.48	211.66	211.6	212.42	211.65	212.59	211.29	212.39	212.05	211.63	211.68	211.68	212.54	211.96	211.28	211.77	211.8	211.99	212.37	212.42	211.05	212.27	211.24	212.64	211.16	212.61	213.1	211.59	210.99	211.69	211.43	212.5	212.58	211.11	211.24
211.34	211.5	211.69	211.38	212.48	212.3	211.54	211.2	211.18	210.87	211.66	211.28	211.76	211.36	211.85	211.06	212	211.95	211.79	211.22	211.72	211.14	212.1	211.66	210.73	211.46	211.82	212.52	211.85	211.1	210.62	211.48	211.53	212.58	211.85	212.8	211.09	212.13	210.54	210.54	211.28	212.7	211.2	211.96	211.34	212.02	211.8	211.73	211.3	212.06
199.85	199	198.91	199.49	198.42	199.94	198.87	199.45	200.07	199.19	199.17	199.68	200.09	197.73	199.5	200.17	198.99	199.08	198.78	199.09	200.26	198.35	199.24	199.35	198.52	199.76	200.71	198.62	200.49	199.85	198.06	199.7	199.21	199.02	199.12	200.49	198.72	200.14	199.79	200.83	199.85	200.9	198.57	199.92	199.86	200.7	199.81	200.01	199.77	200.7
206.35	205.36	207.32	206.6	205.77	206.62	206.79	206.59	207.7	205.98	206.56	206.89	206.77	207.91	206.32	206.9	205.86	206.49	206.39	207.35	205.51	205.95	206.46	206.41	206.33	207.13	206.18	205.82	206.77	206.18	206.19	207.58	205.26	206.6	206.47	207.05	206.57	206.87	207.29	206.57	205.82	206.31	205.33	206.6	206.75	205.66	206.48	206.36	207.17	205.04
208.06	206.99	207.82	207.67	208.58	207.74	207.34	207.67	207.55	208.21	208.51	207.79	208.4	207.5	207.98	208.18	208.34	208.11	208.18	206.17	207.87	207.81	207.22	207.73	206.93	207.86	207.63	206.99	207.11	207.44	208.47	208.02	207.46	207.77	207.28	208.77	207.93	207.77	208.38	208.39	207.64	208.29	207.17	208.7	207.81	207.59	207.84	206.64	208.81	207.06
201.3	200.99	200.27	200.89	201	200.89	199.56	199.97	200.49	200.8	201.02	199.9	201.34	200.65	200.2	201.17	201.28	200.84	199.37	200.22	200.46	200.54	201.29	201.15	201.42	199.71	200.08	200.81	200.57	200.49	200.49	199.79	200.1	201.13	200.65	200.13	201.62	200.87	199.55	199.92	200.45	199.27	199.29	201.1	200.37	200.35	200.37	199.88	200.57	200.62
200.84	200.51	201.45	200.4	200.38	200.4	200.46	200.67	200.4	200.33	200.75	200.16	200.08	199.56	201.21	200.35	200.59	199.65	199.9	200.31	200.58	199.57	200.92	200.09	199.72	200.06	201.06	201.6	200.14	199.29	199.62	200.63	200.6	200.45	199.29	199.78	200.66	201.41	200.35	200.17	200.34	199.32	200.72	201	200.36	200.44	200.27	200.35	199.83	199.94
201.03	201.19	200.33	200.18	200.59	200.27	200.94	200.33	200.41	200.36	200.36	200	200.19	200.66	200.13	199.77	201.3	200	200.93	199.85	200.55	200.09	200.39	199.07	200.48	198.8	199.45	199.38	200.85	199.44	199.74	201.45	200.47	200.44	199.23	200.64	200.28	201.24	200.66	200.48	199.57	199.47	200.34	200.5	201.81	201.43	200.45	200.17	199.94	201.36
208.29	207.59	207.59	207.47	208.3	208.1	208.41	209.39	208.43	207.02	208.64	207.71	206.72	207.45	208.06	207.88	207.23	207.75	206.66	207.92	206.78	207.37	208.37	207.74	209.4	208.28	208.8	207.28	207.73	207.27	207.02	208.35	207.7	207.68	207.84	208.6	207.06	208.29	207.01	207.64	207.72	208.4	208.59	207.41	206.95	207.06	207.36	208.55	206.98	207.8
205.16	203.09	203.69	202.9	202.98	202.59	203	203.06	203.21	203.06	203	203.01	203.37	204.08	203.27	202.98	203.32	203.53	203.89	202.98	203.52	203.83	202.23	204.09	204.48	204.67	203.18	203.96	203.4	203.74	203.24	203.11	203.14	203.7	203.22	203.3	203.62	202.47	204.08	202.7	202.46	203.37	203.02	202.94	202.85	203.55	203.13	203.89	203.99	202.16
207.41	206.64	206.3	208.33	207.95	207.14	208.4	207.32	207.14	206.75	206.58	206.26	207.78	208.13	207.55	207.21	206.44	207.62	207.35	206.99	207.89	207.32	208.51	207.48	207.93	207.67	207.27	207.32	207.11	208.21	208.9	206.6	208.08	207.06	207.32	207.68	207.62	207.89	207.89	207.51	207.2	207.75	207.65	207.5	207.29	207.59	207	208.01	207.65	208.27
211.48	211.23	212.86	210.98	212.07	211.96	212.81	212.35	211.85	212.04	212.11	211.54	210.99	210.47	212	211.26	211.07	212.2	212.57	210.89	211.55	212.15	210.84	212.01	212.06	212.08	212.1	211.07	212.75	212.07	211.11	211.8	212.41	210.6	211.99	211.41	212.15	211.73	210.84	211.63	211.97	212.24	211.3	209.59	211.31	211.89	211.07	211.47	211.37	212.44
213.58	213.64	212.06	213.93	213.58	211.57	212.07	213.26	212.24	213.66	212.85	213.17	213.51	213.12	211.11	211.76	212.26	213.19	213.11	212.98	212.46	212.57	213.1	212.82	212.51	212.81	212.07	213.49	213.54	213.99	212.88	212.67	213.16	212.05	213.32	214.05	212.15	212.25	212.41	213.14	212.88	212.87	213.83	212.1	213.52	213.32	213.12	212.39	213.45	213.09
211.8	211.2	212.16	212.32	212.52	211.28	211.27	211.89	211.87	212.34	211.08	211.16	211.58	211.31	211.51	211.33	212.5	211.49	212.05	212.04	212.23	212.15	212.55	211.4	211.54	212.71	212.22	211.63	212	212.2	211.06	211.52	212.38	212.18	211.62	212.47	211.42	212.43	212.37	210.45	212.12	211.5	211.85	211.7	211.87	211.14	210.9	211.78	212.96	211.8
209.11	209.32	210.03	208.49	209.21	209.94	210.09	209.41	208.75	209.26	210.03	208.51	209.94	209.41	209.4	209.57	209	209.07	208.67	209.56	208.45	209.6	210.56	208.84	209.01	208.61	209.12	209.89	210.01	208.65	208.87	208.74	209.17	210.5	210.06	208.98	209.41	209.5	209.73	209.33	209.68	209.07	209.26	209.16	209.57	210.19	208.93	209.85	209.37	209.01
201.73	202.2	201.89	203.13	202.75	201.73	200.97	203.02	203.23	202.5	201.97	203.45	203.05	201.61	203.12	202.99	202.23	201.48	201.74	203.22	202.49	203.33	203.3	202.08	202.18	202.25	202.81	201.32	202.01	202.12	202.14	201.9	203.72	201.95	202.26	203.23	202.05	202.25	201.79	202.26	202.82	202.7	201.52	203.89	202.43	202.63	201.88	202.08	202.89	203.34
202.98	203.23	204.26	202.57	202.71	203.53	202.77	203	203.22	203.5	204.17	202.92	202.76	202.34	203.27	202.49	202.49	203.55	202.67	203.32	202.32	202.66	203.53	203.97	203.39	203.72	203.17	202.89	202.72	203.03	203.99	203.04	203.55	204.04	203.5	203.83	203.44	202.15	204.77	203.07	202.05	202.43	202.95	203.95	204.09	203.87	202.64	202.91	202.82	203.26
202.66	202.41	202.15	203.46	203.07	202.92	202.01	202.5	202.97	202.96	202.82	203.7	203.17	202.59	201.62	203.41	202.59	202.72	201.93	201.76	201.45	202.27	202.21	203.56	201.66	201.99	202.23	202.23	202.23	201.53	203.3	203.53	202.46	202.86	201.89	203.23	202.01	203.02	201.66	202.59	203.66	202.55	202.39	201.9	202.45	202.74	203.67	203	201.51	202.5
209.77	209.57	209.71	210.62	210	209.29	209.12	209.93	209.11	209.82	210.92	210.85	210.32	209.02	209.7	209.63	209.95	209.29	208.98	209.22	209.62	209.54	209.02	210.25	210.21	210.16	209.41	209.19	208.29	209.8	209.96	209.44	208.03	209.38	209.16	209.42	210.74	209.53	209.37	210.64	207.92	209.33	210.71	210.32	210.17	209.26	210.32	209.26	209.5	209.29
207	207.46	208	208.51	208.34	207.7	207.56	208.54	208.14	207.73	207.94	206.75	207.92	207.29	207.48	207.26	207.71	209.4	207.13	208.65	208.61	208.58	206.75	207.64	208.78	207.65	207.87	209.62	207.65	207.24	207.7	207.59	207.87	207.83	207.85	207.64	207.82	207.83	208.54	208.42	207.49	208.09	207.89	207.75	208.76	207.34	209	208.17	208.43	207.69
206.17	208.58	207.81	207.89	206.97	209.09	206.98	207.95	207.93	207.51	207.14	207.71	207.37	207.36	207.88	206.94	208.37	208.5	208.2	207.99	208.14	208.98	206.59	208.83	208.44	206.37	207.44	207.28	207.91	207.31	208.04	207.76	207.01	206.81	208.77	208.11	207.27	208.39	207.74	207.95	206.99	206.57	206.96	207.11	208.34	207.62	208.01	207.66	208.29	208.02
202.97	204.58	203.49	203.31	202.01	202.86	203.64	203.27	203.81	204.18	203.52	203.37	203.49	201.72	202.03	201.99	202.89	204.69	202.92	202.94	202.12	202.37	204.35	202.89	202.99	203.91	204.85	202.95	203.12	204.09	203.08	202.77	203.74	203.27	203.54	204.08	204.19	203.17	203.04	203.49	204.09	203.94	203.68	203.67	203.36	204.12	203.75	203.49	204.1	204.62
209.29	208.8	209.13	208.17	209.34	209.14	209.22	209	207.8	208.41	208.74	208.55	208.21	208.06	208.98	207.7	208.65	208.39	208.83	207.82	209.41	207.44	208.71	209.18	209.04	208.64	209.2	208.73	209.02	208.69	208.38	208.67	209.01	208.66	207.84	208.67	209.13	208.81	208.91	208.81	209.58	208.38	210.16	208.64	210.31	208.35	207.41	209.14	208.4	208.51
216.25	216.57	216.52	217.7	217.38	217.33	218.12	216.8	216.69	216.86	216.87	217.46	218.19	217.73	217.6	216.35	218.39	216.94	218.21	218.02	216.51	216.88	216.17	216.04	216.93	216.87	217.35	216.91	216.92	217.28	217.74	217.24	215.87	216.87	217.3	217.98	216.7	216.99	217.5	215.79	218.07	216.16	218.21	217.27	217.28	218.61	216.59	217.33	217.04	218.48
217.35	216.87	217.13	218.47	215.89	217.16	217.92	217.51	216.87	217.03	217.5	217.44	216.6	216.46	216.85	216.84	216.7	216.92	218.13	216.59	217.07	216.22	217.03	216.91	216.4	217.01	216.57	216.74	217.18	216.15	216.41	217.62	216.02	216.76	216.72	217.96	217.38	217.18	216.88	216.84	217.47	217.62	217.15	215.97	217.09	215.12	216.99	217.16	216.77	217.12
207.69	206.7	207.63	207.39	206.9	208.21	207.36	207.87	208.09	206.8	206.89	207.5	207.77	208.35	207.53	208.42	208.21	207.67	207.93	207.72	207.77	207.33	207.67	207.21	208.02	208.52	206.92	208.62	206.81	209.31	208.19	208.32	208.41	207.47	207.81	208.21	208.6	207.26	207.35	207.92	208.33	208.74	207.13	207.26	206.89	207.35	207.65	207.77	208.14	207.84
210	208.82	209.49	209.17	207.74	207.61	208.82	208.22	207.99	208.45	208.59	207.9	208.5	208.29	209.15	209.57	208.66	208.4	207.89	208.42	209.04	208.75	209.17	208.05	209.63	209.39	208.28	207.17	207.87	209.64	207.9	209.52	208.52	208.72	208.62	209.63	208.56	208.38	208.47	209.1	208.58	209.16	208.05	208.38	208.98	208.47	209.29	208.65	207.63	208.71
217.81	217.75	217.23	217.22	217.5	217.55	217.98	218.06	217.88	217.78	218.08	217.99	217.76	219.19	218.8	217.63	218.63	217.92	217.82	217.49	217.49	218.75	217.14	217.02	217.57	218.01	218.48	217.38	218	218.14	217.79	217.3	217.22	217.16	217.14	218.86	218.1	217.66	216.71	217.14	217.98	218.17	217.36	217.13	218.45	217.56	218.58	217.95	217	216.84
214.2	213.04	213.03	212.73	212.75	212.38	212.61	212.64	212.5	214.06	213.88	213.77	212.49	213.63	212.04	212.49	214.35	213.61	213.49	213.01	212.1	212.77	213.46	212.81	212.22	212.71	214.77	213.35	214.03	213.41	212.16	213.32	213.44	213.18	213.27	213.42	211.97	212.1	214.68	212.35	212.69	212.2	213.61	213.11	212.74	212.87	213.51	212.98	212.2	212.83
217.54	218.53	217.77	217.86	217.02	217.54	217.94	218.56	218.04	216.63	217.66	217.49	217.8	217.78	218.22	217.76	218.1	216.84	217.67	218.62	217.31	217.53	218.19	218.45	217.12	217.9	217.39	218.76	217.66	216.79	218.21	218.26	217.72	217.8	218.49	218.45	217.47	217.43	217.83	217.6	217.93	218.08	217.87	217.89	217.47	217.46	217.78	216.93	217.42	218.52
209.35	207.8	207.43	206.91	208.38	207.36	208.23	208.55	207.59	207.41	208.08	207.81	208.15	208.23	207.75	208.34	208.83	208.01	207.23	208.44	207.86	208.27	208.11	209.46	207.75	207.79	208.3	207.35	207.45	208.82	207.47	207.14	208.83	207.16	208.35	207.56	207.72	207.48	208.07	207.76	207.65	206.74	208.96	208.44	208.18	208.29	207.6	208.29	207.98	206.44
217.64	217.14	217.87	217.17	216.67	217.36	217.28	216.41	217.29	216.76	216.67	217.24	216.33	216.43	216.12	216.23	216.82	216.53	216.43	216.23	216.81	216.04	217.31	218.03	216.74	217.53	218.06	217.42	217.75	216.6	217.42	216.64	217.27	218.22	216.65	216.05	217.4	215.68	216.22	217.06	216.87	217.07	216.81	216.98	216.8	216.28	216.93	217.27	216.83	216.74
208.06	207.76	207.21	208.23	207.42	208.99	207.42	207.71	206.75	207.21	207.97	207.17	208.54	207.12	206.57	207.06	207.39	207.45	207.49	208.74	206.46	208.01	207.73	207.44	207.49	208.03	207.48	207.43	208.22	206.9	207.92	207.45	207.23	208.42	207.75	207.4	206.27	208.31	207.55	206.59	207.18	208.74	207.48	207.85	207.99	207.4	206.96	207.94	208.41	208.48
212.1	211.4	210.98	210.76	210.9	211.74	212.4	210.82	212.26	211.32	211.43	211.36	211.42	211.66	211.5	210.82	211.69	212.34	211.76	212.91	210.67	212.43	211.71	213.1	210.87	211.96	210.74	210.76	211.49	210.86	211.5	211.45	211.49	211.66	211.54	211.63	211.85	213.13	211.57	212.16	212.34	211.23	212.22	211.73	211.98	211.45	211.11	211.57	211.72	211.91
206.21	206.2	205.75	204.55	206.16	205.59	204.61	205.63	205.27	206.46	206.79	206.06	205.81	205.26	206.55	206.47	205.65	205.26	206.14	205.78	205.69	205.52	204.89	206.65	205.98	206.68	206.16	206.3	205.47	207.07	205.73	206.14	205.56	204.93	204.94	205.95	205.8	205.99	204.81	205.69	205.68	205.31	206.29	205.92	205.74	206.88	205.57	205.48	206.36	205.12
217.06	218.35	217.15	215.96	215.96	216.69	215.57	217.56	216.81	217.04	216.01	215.71	217.25	215.89	216.83	217.84	217.02	217.03	217.26	217.95	215.94	217.63	217.22	215.06	216.57	215.95	216.85	216.26	216.68	215.52	216.75	217.4	216.15	216.14	217.61	216.57	217.48	217.36	217.03	216.96	217.13	217.05	217.18	216.75	216.31	218.18	217.94	217.15	218.5	217.58
211.87	212.16	212.23	211.71	211.94	210.49	211.64	210.94	211.08	212.02	210.64	210.66	211.6	211.83	212.02	210.79	211.43	212.35	212.01	211.26	211.23	211.81	212.52	211.47	210.78	211.27	211.49	211.68	211.67	212.27	211.46	211.81	210.66	212.21	211.94	210.62	210.84	212.19	211.64	212.01	211.52	210.69	211.54	212.23	211.23	211.2	212.02	210.34	211.67	210.56
199.82	198.57	199.04	199.89	198.81	199.78	199.19	199.41	198.96	200.19	198.68	200.23	198.77	198.81	199.51	200.04	199.24	200.12	201.03	198.61	199.87	200.21	198.85	199.63	200.03	200.32	198.66	199.63	198.15	199.02	198.55	199.54	199.91	198.56	199.39	200.25	199.56	199.17	200.01	199.6	199.3	198.6	199.48	198.18	198.09	199.54	198.93	198.63	199.87	199.39
208.64	209.05	208.99	208.33	209.54	209.6	209.86	209.6	208.8	209.53	209.66	208.45	209.88	210.06	208.93	209.64	210.02	208.65	209.6	210.2	209.39	209.5	209.1	209.04	209.46	208.85	209.06	209.11	208.68	209.81	208.58	209.85	210.19	209.42	209.25	209.19	207.7	208.99	208.86	209.74	208.93	209.6	208.74	209.1	209.29	209.43	208.78	209.2	209.33	209.37
208.7	208.65	209.22	208.95	208.86	209.21	209.11	209.56	208.78	210.16	209.38	209.21	209.14	208.48	209.85	209.65	210.08	209.31	209.45	209.35	208.35	209.32	210.44	208.69	210.06	208.79	209.97	208.76	209.61	208.83	209.52	208.99	209.04	209.1	209.49	209.56	209.42	209.51	209.59	209.75	209.58	209.05	209.24	209.32	209.93	208.61	209.22	210.02	208.67	209.01
207.91	208.16	208.6	208.2	208.22	209.05	207.34	208.07	208.26	207.88	208.34	208.03	207.31	208.34	208.16	208.28	207.15	206.72	207.65	208.58	208	208.49	206.95	207.07	207.63	207.98	208.89	207.8	207.87	208.9	207.71	206.69	208.38	208.35	208.14	207.62	206.77	207.78	207.66	208.35	208.41	208.84	207.3	207.46	207.22	207.3	208.29	207.61	207.83	208.87
201.16	200.31	199.48	200.91	200.87	202.56	200.01	199.37	200.2	200.02	200.85	199.93	200.32	200.76	200.63	199.28	200.26	198.92	201.78	200.4	200.34	200.9	200.4	200.33	200.88	200.3	199.81	200.14	200.42	201.04	200.87	200.34	202.02	200.71	200.63	200.6	200.99	200.29	199.96	199.66	199.53	199.91	200.33	199.62	198.83	201.6	200.73	200.84	199.79	200.38
212.24	212.83	212.13	212.37	212.68	213.19	212.31	213.03	213.12	214.29	213.05	213.38	214.03	213.23	212.09	212.84	212.32	212.74	212.81	213.16	213.57	213.27	212.62	212.56	212.93	211.75	213.62	213.19	211.68	212.62	213.36	212.67	213.03	213.04	213.13	212	212.97	212.55	212.46	212.98	211.46	214.04	212.86	213	212.29	213.46	212.04	213.35	212.66	212.2
207.17	206.87	205.48	206.62	206.36	207.76	205.84	206.31	206	206.35	207.09	206.63	205.23	206.04	206.85	206.8	206.61	206.32	206.7	207.6	206.26	206.6	205.86	206.22	206.2	206.87	204.89	206.89	205.74	206.03	207.43	205.46	206.8	205.85	206.63	206.52	205.8	206.13	206.1	205.66	206.93	207.16	204.76	206.37	207.27	205.8	205.35	205.81	206.61	206.08
203.01	203.13	204.76	203.95	203.72	204.27	203.58	202.57	204.17	202.86	204.33	203.31	203.67	203.45	203.66	203.48	203.94	202.57	204.13	203.42	202.44	203.3	203.11	203.86	203.61	204.34	204.58	203.48	203.47	203.21	203.92	204.51	202.72	203.33	203.54	203.67	203.96	202.97	203.29	203.66	204.39	202.47	203.28	204.34	203.34	204.34	204.54	204.12	203.64	204.31
216.82	217.46	217.26	216.75	216.75	218.03	217.79	217.19	217.19	215.58	216.78	217.76	216.76	216.96	217.63	216.41	216.5	215.93	218.07	218.38	217.59	216.35	216.66	216.78	217.23	216.67	216.51	217.1	215.61	216.47	217.44	216.58	217.13	217.73	216.61	216.77	216.46	216.22	216.93	216.99	216.88	217.32	218.45	217.67	217.07	217.36	217.19	216.1	217.11	216.87
203.28	204.09	203.55	203.9	203.06	203.67	203.78	204.02	203.36	203.79	205.2	203.35	204.01	203.27	203.64	202.84	204.28	204.5	203.93	204.04	203.24	204.18	203.97	202.89	204.29	203.22	203.47	204.28	202.94	203.34	204.3	203.12	204.52	202.23	203.65	203.67	204.14	204.03	203.24	203.59	203.36	204.07	203.87	204.22	202.8	204.21	202.38	202.89	203.05	204.12
218.19	217.37	218.15	217	218.1	217.81	217.7	218.23	219.21	217.2	218.22	219.44	217.67	217.8	218.46	218.42	218	218.2	217.99	217.85	218.01	217.56	216.86	217.12	217.23	217.05	218.17	216.44	217.29	217.46	216.77	217.74	218.51	217.1	217.9	217.81	218.31	218.61	218.35	217.58	217.31	216.96	218.19	217.91	218.7	219.29	216.73	216.5	217.6	217.08
201.04	200.78	199.99	200.13	200.54	201.76	199.82	200.27	200.17	202.46	200.52	200.28	200.91	200.16	200.44	200.5	200.6	200.83	199.78	201.14	199.65	200.27	200.3	198.67	200.14	199.77	199.92	199.75	201.29	200.09	200.94	199.58	200.67	201.71	200.18	199.85	201.37	200.83	200.7	200.28	200.58	200.52	201.01	199.91	201.3	200.39	200.51	201.02	200.38	200.04
202.83	202.59	202.75	203.56	204.39	202.69	202.44	203.6	203.18	203.93	203.73	204.14	203.08	203.43	202.62	203.48	203.04	203.73	202.69	203.19	202.88	203.37	203.68	203.97	202.63	203.1	203.78	204.75	203.53	202.92	202.07	203.47	203.26	203.93	203.47	203.48	202.9	203.55	202.45	203	204.29	203.44	203.89	204.01	203.22	203.62	203.79	202.88	204.18	202.62
202.26	202.85	203.71	202.54	203.47	202.34	203.53	203.06	203.11	203.45	202.45	202.58	203.61	203.13	203.08	203.1	203.03	204.08	201.83	203.58	203.62	203.46	203.37	202.87	203.88	202.81	203.6	203.63	203.69	202.82	202.54	203.54	202.9	203.64	203.8	203.47	203.24	203.77	203.9	203.8	202.42	203.17	203.3	202.2	203.09	202.98	203.63	202.69	203.06	203.28
208.71	209.18	210.23	209.55	210.18	210.06	209.64	209.18	210.02	210.01	209.17	210	209.87	210.28	209.19	208.83	209.51	210.26	210.1	209.01	210.55	209.96	209.59	208.91	208.32	208.44	210.34	209.61	210.23	209.35	209.51	210.03	208.98	209.36	210.06	209.06	209.84	209.16	209.53	208.64	209.74	210.1	209.53	209.34	209.12	209.19	209.34	208.95	209.74	209.19
208.78	208.45	208.59	208.05	207.78	208.41	209.49	207.87	209.21	208.97	208.22	208.19	209.33	208.96	208.87	208.79	208.4	210.04	207.38	208.01	209.36	209.2	208.57	208.89	208.13	207.87	208.4	209.66	208.39	208.53	208.77	208.68	209.27	208.77	209.25	207.11	208.95	210.49	210.01	208.51	209.03	207.92	208.32	208.19	208.6	208.48	207.7	208.39	208.41	208.83
207.32	206.81	208.86	208.59	206.71	207.7	207.34	207.65	207.84	206.83	207.39	206.9	207.74	207.34	207.45	208.34	208.8	207.76	208	207.14	208.07	206.99	209.12	207.09	206.99	208.55	206.99	208.36	207.78	208.39	208.25	208.18	207.23	207.84	207.49	206.16	206.83	207.5	206.76	208.11	206.53	206.57	207.29	207.72	206.4	208.16	207.21	207.92	207.21	207.82
210.16	209.91	209.58	208.96	209.95	210.22	209.51	210.2	208.96	208.94	208.9	209.43	209.71	209.71	209.55	209.51	208.79	209.64	210.83	210.82	210.21	208.51	209.51	209.67	209.26	209.26	209.56	210.43	209.13	209.4	209.92	210.44	210.4	209.61	210.37	209.95	209.51	209.58	209.86	209.64	209.54	209.55	209.74	210.96	209.15	208.67	209.56	209.75	209.2	209.85
216.03	217.27	218.85	217.44	217.92	216.97	216.68	217.44	216.98	216.66	216.13	217.45	216.35	216.04	217.19	216.97	218.22	217.82	217.47	217.52	217.95	218.03	216.91	217.38	216.96	216.8	215.27	216.66	216.77	216.75	216.73	217.71	218.23	216.67	216.87	217.57	217.69	217	215.78	215.33	217.02	217.11	216.14	216.42	215.52	217.07	216.85	216.48	217.46	218.37
202.39	201.73	202.89	202.46	203.64	202.89	203.22	202.39	202.41	203.43	203.65	202.62	201.27	202.92	202.53	202.06	202.59	203	203.27	204.1	202.39	202.34	202.1	202.89	202.35	202.88	202.26	202.67	202.86	203.45	201.19	202.33	202.29	202.26	203.66	202.81	203.51	203.12	202.06	203.6	202	202.53	203.09	203.76	202.61	202.59	202.81	201.96	202.81	203.05
205.63	206.41	207.19	204.5	206.23	206.77	205.48	208.45	206.31	206.25	206.27	206.61	206.2	205.54	205.68	205.57	205.77	207.28	206.79	206.57	205.89	206.72	206.63	206.11	204.79	207.05	206.28	205.45	207.45	205.97	206.63	206.06	207.29	206.53	206.98	207.17	206.62	206.16	206.2	205.62	207.1	206.67	206.86	205.98	206	206.56	207.12	207.34	206.31	206.47
202.32	202.03	202.07	201.96	203.39	202.69	203.12	202.88	201.8	202.37	203.52	202.78	202.33	201.94	202.13	202.78	201.71	201.54	201.72	202.67	202.69	202.59	202.43	202.12	203.5	203.1	202.42	202.44	203.12	203.43	202.61	202.2	200.94	203.79	203.23	202.98	203.28	203.51	202.85	202.61	202.7	202.91	203.24	203	203.09	202.07	202.82	203.07	202.1	202.65
208.24	209.17	209.55	209.02	208.37	208.56	209.39	208.81	207.71	208.84	208.59	209.7	209.29	208.59	208.69	209.01	208.51	209.66	209.1	209.43	207.67	207.9	207.46	208.7	208.22	208.68	209.24	208.21	208.79	209.08	209.62	208.49	208.5	208.77	209.15	209.21	208.8	208.56	208.67	208.55	207.9	208.12	208.82	207.85	208.55	208.68	208.65	207.58	209.03	207.66
211	211.98	211.3	212.05	211.63	212.21	211.64	212.4	212.33	211.6	212.1	211.39	210.96	212.25	211.34	211.56	212.27	210.41	211.89	210.48	211.1	210.61	211.61	211.75	210.92	211.88	212.37	212.18	212.64	211.26	211.68	211.59	210.69	211.58	211.62	210.6	212.74	211.59	212.52	212.6	212.16	211.14	211.2	211.24	212.1	212.34	212.22	211.74	211.7	211.58
212.25	210.34	211.46	211.48	212.13	211.83	210.4	212.01	211.93	211.49	211.42	212.03	210.86	212.41	212.12	210.74	211.53	211.65	212.12	212.07	211.57	211.66	212.19	212.51	211.73	211.05	212.41	212.04	210.68	212.12	211.77	211.99	212.13	211.59	211.84	210.95	211.69	212.16	212.01	211.46	211.94	212.35	211.65	211	211.73	211.7	211.18	211.53	210.91	211.06
207.92	210.45	207.52	208.29	208.77	207.7	208.43	208.16	208.29	208.73	208.27	208.74	208.27	207.81	208.31	208.52	207.8	208.2	208.1	207.76	209.06	208.37	207.62	209.13	209.24	207.49	208.41	208.38	208.11	208.77	209.01	208.28	208.34	208.9	209.2	209.21	209.42	208.26	207.83	208.24	208.96	208.09	207.71	209.17	208.37	208.08	208.42	209.67	208.99	207.89
201.14	201.53	200.2	201.45	199.75	199.92	200.07	199.71	201.19	201	199.94	200.77	200.67	199.6	201.13	201.55	199.59	199.84	200.81	200.01	200.09	200.85	200.05	200.82	200.53	200.41	199.76	200.48	200.27	200.1	200.91	201.1	200.71	200.54	199.98	200.36	200.46	200.89	199.39	200.95	200.27	200.28	200.43	200.45	199.75	200.9	199.85	200.82	199.26	199.98
200.6	200.46	200.39	199.93	200.81	200.12	200.92	200.19	200.01	199.61	200.08	201.3	199.95	200.95	200.61	200.38	201.39	201.71	200.92	199.99	200.43	200.38	199.29	200.18	200.54	200.18	200.29	200.86	200.48	201.4	200.98	200.92	200.83	200.28	201.26	199.58	200.89	199.99	200.71	200.4	200.21	200.14	200.11	200.5	201.07	200.8	199.9	200.19	200.02	200.26
202.13	202.8	202.63	202.89	202.15	203.82	202.75	202.52	203.13	202.2	202.92	202.61	202.35	202.13	201.74	202.61	203.02	201.62	202.31	202.42	202.62	202.81	202.94	201.7	202.33	202.5	201.76	202.91	202.59	201.84	202.32	202.08	202.11	202.5	201.47	202.84	202.53	202.57	202.17	203.16	202.57	201.86	202.09	202.67	202.93	203.49	202.22	201.87	202	201.84
199.55	198.23	197.75	199.09	198.18	199.42	198.82	198.84	199.29	200.04	198.3	199.33	198.99	198.33	198.31	197.98	200.29	197.27	197.44	198.58	198.75	199.42	199.34	198.44	199.75	198.13	197.21	198.66	198.8	199.28	199.6	198.96	198.26	199.32	198.65	197.76	198.2	197.8	198.6	200.11	199.21	198.68	198.65	198.65	198.16	197.74	198.87	197.72	198.8	198.49
215.94	217.57	216.95	216.56	216.34	216.67	216.28	216.05	216.86	216.51	218.22	217.48	217.15	217.45	216.95	217.74	217.25	216.17	216.8	216.59	217.53	217.3	216.93	217.2	216.22	215.31	217.26	216.78	216.91	216.84	216.91	217.21	217.9	217.24	217.52	216.41	217.29	217.65	217.26	217.33	217.19	217.78	216.56	217.44	216.62	217.14	217.29	215.79	217.17	218.1
202.3	202.26	203.9	202.06	201.9	202.99	201.62	203.13	203.69	202.21	203.54	202.97	202.67	201.8	202.71	202.19	201.96	201.87	202.57	204.18	202.44	203.65	201.5	202.93	203.55	203.5	202.09	203.63	203	202.69	201.44	203.29	202.6	203.59	203.94	201.85	203.22	202.25	202.1	202.88	202.22	201.13	202.15	204.18	203.06	202.58	202.8	202.79	203.82	201.89
206.98	207.08	205.65	205.73	207.29	207.99	206.48	207.34	206.2	206.25	205.5	206.62	205.98	206.27	206.36	206.38	204.94	205.48	204.92	206.66	206.48	206.79	206.84	205.52	205.94	206.38	206.16	206.42	205.88	207.79	206.59	206.6	206.56	207.26	206.03	206.98	206.42	206.82	206.93	207.36	205.8	207.67	207.18	205.62	206.1	206.47	205.44	206.96	207.42	206.69
208.79	207.94	208.2	209.04	208.19	208.56	208.61	208.94	210.34	208.43	207.73	207.95	208.16	208.76	208.98	208.15	208.87	208.79	207.74	210.01	208.39	209.07	209.04	209.67	207.69	209.04	209.08	209.17	209.22	209.32	209.1	208.98	208.25	208.62	208.37	208.76	208.78	208.69	209.22	208.34	208.24	208.23	209.2	208.72	208.42	209.81	207.72	208.12	209.09	207.4
207.24	208.4	208.86	207.78	207.33	207.59	207.82	207.52	208.32	208.64	208.71	207.65	208.22	207.86	208.7	207.4	207.46	207.4	207.51	207.29	207.27	206.95	208.53	208	208.37	207.88	207.58	206.89	209.15	207.19	207.76	207.48	207.31	208.32	206.85	207.49	207.85	208.45	208.72	208.07	208.22	207.9	208.06	206.97	207.52	207.25	208.28	207.42	208.2	208.28
202.19	203.25	203.03	202.27	202.9	202.95	202.02	202.68	203.52	201.42	202.08	203.15	202.32	202.73	202.07	202.85	203.42	202.74	202.64	203.15	202.78	203.46	203.18	202.28	203.21	203.18	202.89	201.09	204.39	202.55	202.34	202.82	203.64	201.59	203.4	202.04	203.59	202.41	203.32	202.74	201.85	203.93	202.1	204.1	203.16	201.07	202.14	203.5	202.48	202.2
208.64	206.95	207.72	207.94	207.18	208.54	208.21	208.2	207.93	208.15	207.75	208.26	206.71	208.49	207.47	207.76	208.2	207.65	207.91	208.25	207	207.92	207.53	209.17	207.7	207.34	207.33	207.86	207.93	206.92	207.57	209.24	207.47	207.86	208.62	207.72	207.97	207.81	207.35	208.38	209.1	207.47	208.43	208.22	207.85	207.77	207.7	207.32	207.82	207.99
202.87	202.6	202.55	203.09	202.19	201.09	202.7	201.07	201.54	202.8	203.52	201.48	202.83	201.99	203.37	201.94	201.55	202.82	201.64	201.36	202.6	202.4	202.65	200.88	202.68	202.75	200.95	202.42	201.99	202.34	202.92	201.94	202.66	201.45	202.1	202.11	202.83	202.96	202.65	202.53	202.55	202.55	202.6	201.69	201.53	201.83	201.08	201.65	202.7	202.04
217.65	217.05	216.94	217.72	217.17	216.94	216.6	217.5	216.46	216.08	217.28	217.28	217.11	216.86	218.02	216.4	217.21	216.76	217.53	216.33	216.28	217.78	217.1	215.89	218.23	216.76	216.58	217.4	216.86	216.06	216.54	217.77	217.23	216.59	217.87	217.44	217.16	217.3	216.7	215.85	216.24	217.38	217.34	216.47	216.61	217.16	217.03	216.95	217.27	216.84
203.05	203.19	203.59	204.15	202.46	203.05	204.13	203.53	203.31	202.99	203.19	203.04	202.83	203.05	203.25	202.8	202.83	202.79	203.14	203.98	204.05	202.84	201.97	203.17	202.91	203.45	203.76	203.53	202.32	202.7	203.42	203.44	202.99	202.97	202.44	203.68	202.01	202.62	203.98	202.85	203.48	204.97	202.01	203.14	203.97	201.76	201.84	203.14	202.47	202.08
211.16	211	212.09	210.73	211.32	210.15	211.87	211.73	211.61	211.21	211.47	211.64	210.94	211.96	212.1	211.35	211.55	212.27	212.18	212.01	211.36	211.78	210.67	211.55	211.11	212.91	211.36	211.44	212.53	212.35	210.85	210.85	211.88	211.12	211.99	212.62	212.12	211.77	212.49	211.83	211.15	211.97	211.06	211.8	210.95	211.67	211.98	211.99	211.51	211.24
217.94	217.19	216.9	217.73	217.06	216.33	218.28	216.59	217.24	216.41	216.47	216.08	216.71	216.94	217.32	216.53	217.6	216.96	215.15	216.46	216.98	216.89	218.08	216.41	216.34	217.71	215.97	216.94	216.25	218.04	217.95	217.04	217.44	216.14	217.5	217.05	215.98	215.95	216.55	216.35	217.82	217.58	216.32	217.36	216.72	216.61	217.62	217.68	216.37	217.6
216.85	217.46	218.07	217.29	216.34	217.12	217.22	216	216.31	216.61	218.13	217.27	217.22	217.32	216.43	217.34	217.13	215.92	216.6	216.38	216.99	216.62	217.42	216.94	216.87	216.29	216.93	217.82	217.1	218.1	217.07	217.65	216.25	216.71	217.05	217	216.93	217.73	217.11	216.13	216.81	217.6	216.83	216.99	218.4	216.41	216.22	217.55	216.15	216
212.75	211.36	211.74	210.8	211.67	211.11	211.61	211.26	211.76	210.74	211.6	211.23	212.36	211.73	212.05	211.33	212.35	212.02	211.89	212.27	211.91	212.2	212.23	211.98	212.48	211.42	210.72	211.54	212.21	210.88	211.99	210.57	211.62	211.95	211.12	211.79	209.9	210.91	211.68	210.9	212.44	212.61	212.1	212.87	212.74	212.03	212.33	209.96	212.14	211.14
207.44	208.17	209.21	208.79	208.19	208.71	208.56	208.05	208.23	208.66	207.6	208.47	208.95	208.59	208.29	208.01	208.43	208.05	208.39	208.76	209.17	208.92	208.65	209.13	208.28	208.56	208.7	207.73	208.18	208.6	209.1	208.17	207.47	207.53	208.49	208.32	207.37	208.61	208.22	207.56	208.21	208.16	207.57	209.8	207.2	207.93	208.34	208.98	207.91	208.22
203.28	203.74	204.13	202.7	202.12	203.25	203.33	202.28	203.38	203.47	204.19	203.27	203.08	204.07	202.51	203.19	202.51	203.37	201.75	203.13	202.63	203.39	202.96	202.51	202.64	203.65	202.92	202.77	203.85	203.3	203.1	204.16	204.48	203.31	203.17	203.52	203.75	202.01	202.23	202.3	203.76	203.83	203.71	203.58	202.63	203.14	203.24	203.4	204.05	202.13
212.74	213.46	214	211.92	213.23	212.99	212.81	213.1	213.09	212.66	213.34	213.68	213.79	212.11	212.47	212.14	213.8	212.01	212.5	212.21	213.46	213.09	212.87	213	212.73	213.87	213.6	212.08	211.96	212.44	214.55	212.33	214.09	211.4	213.13	211.95	213.09	213.32	212.91	213.03	212.46	213.07	213.2	213.94	212.77	214.46	212.68	212.1	213.25	212.63
203	203.57	203.19	204.57	202.82	204.43	203.22	203.87	203.54	203.22	204.01	204.83	203.95	204.46	204.6	203.47	203.8	203.25	203.41	204.16	204.38	203.95	203.81	204.32	204.1	204.41	204.09	203.16	203.74	204.89	204.58	204.43	204.17	203.41	204.62	204.68	204.13	203.8	203.61	203.79	202.88	204.43	204.67	203.74	203.69	204.17	202.95	205.16	204.65	202.79
209.42	208.42	209.02	209.49	208.96	211.19	210.2	208.72	211.19	209.38	209.55	209.6	209.47	209.29	209.95	208.89	209.34	209.76	208.89	211.22	209.15	209.97	209.48	209.22	208.52	208.59	210.16	208.51	209.61	210.05	208.65	209.68	208.84	210.07	209.82	208.84	209.84	208.57	208.86	209.58	208.67	209.36	208.2	210.41	209.84	209.53	209.75	209.37	209.1	209.67
209.82	210.42	209.65	208.59	208.9	207.95	209.11	208.97	208.92	208.15	209.67	208.55	207.75	208.82	208.49	209.19	208.45	209.02	208.35	208.33	208.58	209.69	208.16	209.24	208.88	209.25	209.7	208.41	209.92	208.39	208.78	207.86	208.95	208.61	208.59	208.89	208.84	208.55	208.13	208.67	207.46	209.02	209.1	208.93	208.38	208.85	208.42	208.95	208.98	208.69
207.9	209.22	207.93	207.32	209.07	208.19	207.93	208.55	208.72	208.71	208.36	207.73	208.82	207.36	207.65	208.21	207.97	207.67	208.4	208.49	207.45	207.33	208.17	209.04	208.19	208.55	208.79	208.6	207.98	208.46	208.37	209.28	208.04	207.76	209.14	208.27	209.25	206.78	207.64	207.49	208.31	207.36	208.96	208.26	209.56	208.56	207.76	208.19	207.59	207.72
199.74	199.11	200.42	200.77	200.81	200.84	199.76	199.76	200.01	200.32	200.43	202.54	200.96	199.84	199.97	200.86	199.53	200.57	200.97	199.3	201.18	200.28	200.08	201.2	200.67	200.16	199.01	199.62	201.14	200.23	201.15	200.88	199.52	200.69	199.57	199.95	199.21	200.97	200.64	200.16	198.88	199.69	200.04	201.21	199.56	199.19	200.36	200.03	198.97	200.69
209.78	208.23	209.24	209.82	208.82	208.32	209.5	208.51	208.88	208.09	209.36	207.45	207.08	208.51	208.44	208.48	208.73	209.88	209.1	208.51	209.72	209.55	209.17	208.34	208.01	207.16	208.37	209.26	208.09	207.9	208.46	208.69	207.82	208.6	207.43	208.53	209.12	208.51	208.13	207.29	208.53	208.38	209.9	207.97	207.7	207.86	208.85	209.36	208.71	208.92
194.82	196.12	195.51	195.13	194.99	196.23	195.35	195.58	195.67	194.58	195.64	195.91	196.7	196.33	195.75	194.2	194.72	195.07	195.94	194.88	195.78	194.19	194.43	194.72	195.42	194.81	193.67	195.31	194.67	195.46	194.43	194.68	195.66	195.18	195.77	195.33	194.28	194.76	194.93	195.11	195.31	194.4	195.84	195.5	194.87	195.93	194.67	195.39	194.75	195.12
201.77	204.35	204.36	202.53	203.54	204.36	202.42	204.33	202.85	203.87	203.25	202.34	203.16	202.95	203.13	203.18	202.91	202.7	203.04	202.9	202.77	201.78	203.16	203.77	204.2	203.3	203.73	203.04	202.33	202.65	201.37	203.5	203.11	202.83	202.32	202.68	203.29	203	202.96	202.9	203.61	201.96	203.8	202.89	202.89	203.5	203.54	204.62	203.67	203.22
202.21	201.65	201.06	202.12	200.75	200.78	200.84	202.69	200.37	201.25	201.81	201.42	201.03	201.15	201.1	202.09	200.4	202.14	201.03	202.01	201.02	201.55	200.26	201.17	201.16	200.65	200.64	200.91	200.7	201.27	202.96	201.04	201.71	201.67	201.91	201.89	200.47	201.88	201.32	201.18	202.53	201.1	201.38	200.95	201.64	200.64	201.85	200.26	199.97	200.7
212.46	211.25	211.03	211.43	210.6	212.84	211.44	212.39	212.25	211.01	211.99	211.76	212.07	212.49	212.07	210.45	210.15	211.76	211.39	211.8	212.22	211.84	211.98	212.22	211.63	212.16	211.57	211.93	212.02	213.05	212.05	211.96	212.08	211.07	212.6	211.54	211.72	211.53	211.78	212.32	211.3	210.91	211.01	211.69	210.07	211.46	213.58	211.21	211.55	211.88
200.88	201.52	200.34	200.31	200.09	201.03	200.46	199.82	200.05	199.85	200.08	200.36	200.45	200.71	200.24	200.25	200.24	200.76	201.33	201.08	200.54	199.97	199.83	200.73	200.35	200.34	200.08	199.14	199.72	200.61	199.22	200.66	199.22	200.11	200.02	200.83	201.32	200.35	199.73	201.5	199.59	198.92	200.62	201.04	200.94	200.53	201.34	200.19	199.97	199.68
204.86	204.21	205.36	204.09	204.52	205.05	204.78	205.94	204.84	204.93	203.81	205.14	205.18	205.35	205.57	204.26	204.76	204.14	204.49	204.63	205.26	206	205	205.68	204.75	204.46	204.33	205.1	204.88	205.99	205.89	204.12	205.03	204.89	204.67	204.47	204.5	204.91	205.28	205.23	205.57	204.33	204.05	204.34	205.23	205.68	203.47	205	204.93	204.82
201.68	201.84	201.14	200.67	201.34	201.8	199.99	201.58	201.34	200.91	201.98	200.6	201.46	200.48	201.87	202.2	201.96	200.53	200.73	201.44	200.94	200.95	201.62	201.28	200.83	201.16	201.47	200.78	201.52	201.9	200.7	201.73	201.79	201.2	201.34	200.59	201.24	201.84	200.45	201.01	201.86	201.43	200.55	200.38	203.13	202.58	202.05	201.73	201.68	200.95
204.84	204.99	205.42	204.15	206.07	205.17	205.45	203.49	204.8	206.06	204.1	204.12	203.72	204.27	204.87	204.27	204.9	204.91	204.86	204.92	203.56	204.13	204.86	204.82	203.79	205.43	204.41	205.75	204.01	204.37	203.86	204.3	203.89	205.89	205.56	203.63	204.38	205.44	205.2	204.53	204.42	204.29	205.34	204.85	204.93	204.08	204.8	205.26	205.54	204.61
203.51	203.31	203.25	202.44	203.06	202.24	202.66	202.58	203.01	203.53	203.58	202.45	202.62	202.82	202.53	203.63	202.25	203.78	204.39	203.02	202.7	203.82	203.39	202.36	203.78	203.34	203.87	203.3	204.09	203.36	203.64	203.31	202.8	204.61	202.43	204.18	202.93	203.24	202.9	203.39	203.41	203.67	203.52	203.52	202.68	203.86	204.29	203.99	204.49	204.53
199.03	198.61	198.9	198.6	198.27	198.38	198.29	197.18	200.35	199.29	198.37	198.83	198.65	198.97	198.45	197.37	197.33	198.75	197.8	197.37	198.64	197.75	198.39	198.6	198.13	198.67	198.55	198.84	198.04	198.33	197.65	198.26	199.8	198.31	198.7	199.42	198.71	198.9	198.66	199.25	199.17	199.1	198.12	198.04	198.78	198.16	199.01	198.68	197.88	197.63
208.11	207.97	207.48	207.65	207.68	208.31	207.99	208.18	207.65	207.54	207.25	207.69	207.64	207.15	207.59	208.76	207.59	207.07	207.35	207.37	207.26	208.08	207.96	207.61	207.9	208.27	208.24	208.54	207.17	206.57	207.72	207.38	208.48	208.94	207.66	208.83	207.29	209.3	209.66	208.72	207.71	207.1	207.26	207.51	207.54	207.19	206.82	208.04	207.38	208.36
217.63	216.91	217.81	217.67	218.68	218.35	218.13	218.34	217.28	218.57	218.26	217.71	218.12	218.06	218.54	218.66	216.44	218	216.48	216.89	216.97	218.78	218.03	217.92	217.71	217.49	217.24	217.35	217.89	217.23	218.98	218.53	218.03	216.33	218.85	217.87	217.74	217.58	217.71	217.94	218.41	218.21	217.19	217.68	217.66	216.86	217.88	218.74	217.94	217.94
212.45	211.67	212.74	212.17	212.75	212.19	212.25	211.63	211.75	210.61	211.16	211.43	212.28	211.3	211.29	211.75	212.12	210.77	211.63	212.36	212.4	211.4	211.12	211.96	212.27	211.68	211.83	211.6	212.26	211.97	212.1	212.06	212.06	212.21	211.36	211.63	212.01	211.59	212.72	212.12	211.39	212.68	210.96	211.24	210.99	212.28	212.73	211.62	211.42	211.69
209.38	210.25	209.51	209.57	208.31	209.38	210.04	209.65	209.45	208.6	210.23	208.28	209.02	209.95	210.12	209.83	210.68	210.67	209.65	211.26	209.94	208.21	209.99	210.56	209.21	209.57	209.07	209.71	209.27	209.53	209.64	209.39	208.92	209.38	209.33	210.11	208.6	210.22	209.89	208.95	209.5	209.06	208.79	209.44	211.03	209.83	210.43	210.25	208.69	210.06
200.31	199.54	200.6	200.34	201.08	200.27	200.77	200.86	200.97	200.53	200.69	200.89	200.62	200.74	201.38	200.58	200.79	200.27	200.25	200.2	200.61	200.07	199.92	200.04	200.95	201.31	199.45	200.03	199.68	200.53	198.97	199.45	200.81	200.57	200.7	200.57	200.06	200.79	200.59	199.9	200.16	201.09	200.06	200.79	199.48	200.76	200.57	200.94	200.36	200.62
208.15	209.11	208.74	208.19	209.77	208.36	208.76	207.39	207.61	209.4	208.79	208.16	208.32	208.45	209.35	208.51	207.77	207.9	208.64	208.98	209.23	208.83	208.33	208.78	207.96	209.47	208.03	208.79	209.29	207.91	209.03	207.81	208.43	208.74	208.37	208.68	209.02	209.01	208.54	208.19	207.96	209.32	208.09	207.78	209.2	209.26	208.54	208.06	209.23	209.55
200.92	200.2	201.22	201.27	200.36	200.41	201.3	201.86	201.6	200.77	201.72	201.16	201.4	201.17	200.39	200.44	201.36	201.33	201.44	200.56	200.57	202.03	201.01	201.37	200.68	200.93	200.95	200.81	201.51	199.99	200.69	201.11	201.66	201.32	201.08	201.59	200.51	201.33	201.68	201.18	200.98	202.16	201.74	201.24	200.8	201.23	201.69	201.09	200.87	200.81
217.59	219.36	217.65	215.76	218.14	217.73	217.81	217.71	217.02	218.28	216.93	218.14	218.46	218.15	216.96	218.17	218.63	217.41	217.83	217.25	218.3	217.43	218.75	217.83	217.29	217.41	217.79	218.28	217.12	218.05	217.81	218.75	217.83	217.91	218.43	217.32	218.44	217.81	217.87	217.17	217.49	216.93	216.54	217.99	216.81	218.65	217.01	217.99	218.04	217.86
203.61	203.14	203.95	201.96	202.14	202.78	202.98	202.31	202.55	203.21	202.7	201.93	201.88	202.22	203.15	203.36	203.02	202.9	203.29	201.82	202.81	202.34	201.99	202.73	202.06	202.62	203.25	202.68	202.09	201.37	202.3	202.27	203.38	203.23	202.59	203	202.37	203.4	202.19	202.82	202.95	202.74	203.45	202.28	201.53	202.94	203.3	202.09	202.62	202.26
216.91	216.06	217.62	217.4	217.53	218.45	217.29	218.09	218.43	217.03	216.78	217.66	216.5	215.42	217.61	217.67	215.97	217.76	216.99	216.56	215.92	217.34	217.34	217.62	215.24	217.51	216.6	218.34	216.57	216.81	216.44	216.49	215.96	217.37	217.8	216.97	216.81	216.4	216.79	216.58	217.75	217.73	215.51	217.62	217.38	216.54	216.11	217.51	217.94	217.15
203.52	203.2	203.69	203.2	204	203.88	203.84	204.21	203.41	204.14	204.16	205.23	203.65	203.05	203.89	204.18	203.04	204.57	204.25	203.25	204.44	203.54	205.33	203.36	203.87	203.91	203.76	204.38	204.02	203.95	204.51	204.34	204.93	203.87	203.4	204.58	204.43	204.29	203.45	203.23	204.14	205.36	204.24	204.25	203.83	203.77	203.26	204.18	203.23	203.26
209.09	207.31	208.54	208.34	207.92	207.18	207.51	207.14	207.42	208.14	208.74	207.94	208.2	208.35	208.58	207.32	207.87	208.24	208.21	208.33	207.88	208.45	207.66	207.12	207.14	207.81	208.67	207.54	208.17	207.74	207.15	207.7	209.08	208.76	207.28	208.64	207.29	208.09	208.28	208.53	208.53	208.51	208.09	206.52	206.71	207.37	207.87	208.19	207.87	208.07
198.28	198.83	197.89	198.05	197.99	198.43	199.07	198.01	199.32	198.85	198.82	197.84	198.74	199.2	198.88	198.71	198.59	198.91	198.35	198.82	198.6	198.62	198.97	198.62	197.9	199.06	197.22	198.88	198.79	198.07	199.27	198.05	198.51	198	198.86	199.47	199.05	196.41	199.4	198.61	198.49	199.02	198.64	199	197.53	199.07	200.53	199.98	198.85	198.22
207.35	209.24	209.03	208.64	207.38	208.71	208.51	207.89	209.92	209.12	207.15	208.8	206.97	208.53	207.82	209.39	207.34	208.96	208.46	208.98	209.27	209.68	208.43	207.94	208.84	208.28	209.6	208.66	208.31	208.48	208.94	207.78	209.13	207.7	209.2	208.38	208.6	208.23	208.92	209.3	209.03	209.18	209.06	208.95	208.98	208.08	209.04	209.48	210.25	209.36
211.06	212.38	212.02	211.08	211.76	211.57	212.62	210.93	211.59	211.77	211.22	211.47	211.44	210.5	210.72	211.46	212.03	212.1	211.83	211.93	212.53	213.12	211.41	210.73	211.73	211.93	211.98	211.16	211.91	211.37	211.58	211.57	211.6	212.21	211.63	211.09	212.86	212.04	212.28	212.15	211.29	211.63	211.79	210.9	211.65	211.48	212.24	211.18	212.07	211.13
208.16	208.14	208.4	208.11	206.58	208.48	208.65	207.34	206.75	207.71	207.58	207.18	207.55	207.76	207.45	208.06	207.27	207.64	207.68	208.03	207.83	207.07	208.08	207.94	207.47	208	208.49	207.3	207.64	207.21	206.75	207.8	207.95	207.47	208.95	208.17	207.25	208.46	207.53	207.12	208.62	206.67	207.08	207.76	207.89	208.8	208.4	208.68	206.43	207.85
211.75	212.68	213.38	212.22	211.9	212.66	212.09	212.58	212.79	212.41	212.75	212.47	212.46	213.8	212.53	211.8	211.66	212.61	213.31	212.9	212.47	212.89	211.31	213.03	212.21	212.45	213.09	212.06	212.94	213.2	211.95	212.13	212.77	213.24	213.87	212.03	211.53	212.63	213.29	211.76	211.9	212.64	211.67	211.45	212.91	213.15	212.64	212.83	212.59	213.22
199.58	199.3	199.76	199.47	199.14	199.6	198.64	198.95	199.86	199.27	199.51	199.66	200.48	199.13	199.99	200.99	199.83	200.05	199.92	200.13	200.18	199.45	199.22	199.52	199.83	198.87	199.77	199.28	200.54	200	199.49	200.16	200.24	199.72	199.73	199.73	199.45	199.4	200.76	199.8	199.08	198.58	199.53	200.12	200.29	199.14	200.09	200.14	201.22	199.81
200.51	200.41	200.07	198.76	199.73	198.85	198.84	199.29	199.71	199.02	199.25	198.82	199.64	199.88	198.7	199.04	199.73	200.09	199.82	199.04	199.72	198.67	199.49	199.61	199.29	199.38	199.98	198.91	198.37	199.61	199.23	200.27	197.83	198.67	198.26	199.47	200.12	199.38	199.83	199.52	200.44	199.37	200.15	199.37	200.16	199.96	199.06	199.2	199.78	199.46
208.08	208.21	208	209.53	208.74	208.63	208.41	208.89	209.03	209.27	208.59	208.89	209.12	208.87	209.06	210.05	208.44	208.03	209.28	209.03	209.11	210.01	208.35	209.01	208.61	209.66	209.98	208.88	209.14	208.35	210.34	207.46	208.5	207.96	209.3	207.55	208.84	208.16	208.83	208.45	209	208.67	208.87	208.39	208.6	210.25	208.65	208.64	208.86	209.11
209.04	209.52	209.08	209.18	209.15	209.48	210.39	209.91	209.39	210.27	209.78	209.74	210.74	208.83	209.32	210.8	208.95	210.15	210.97	209	209.39	208.53	209.57	209.56	210.23	209.65	209.42	208.96	208.88	209.33	209.03	209.45	209.66	208.54	209.49	209.98	210.47	209	209.2	210.14	209.83	209.67	209.63	210.98	209.64	209.63	210.86	210.22	209.25	209
209.06	208.88	207.37	209	209.58	208.42	208.12	209.31	206.94	208.9	208.48	208.2	208.02	208.14	209	208.92	209.54	207.74	209.11	209.85	208.31	208.26	208.45	208.01	208.12	208.1	208.33	208.74	208.31	207.94	208.47	208.38	209.45	208.53	208.4	208.63	207.96	207.55	209.31	209.98	208.68	208.41	207.91	207.52	208.17	209.12	208.74	208.77	208.99	209.13
207.41	208.59	208.49	207.77	207.09	207.36	207.19	207.77	208	207.82	206.68	207.97	207.48	208.74	207.82	206.96	207.42	207.5	208.37	208.74	207.47	206.57	206.4	207.04	207.27	207.32	208.2	208.36	207.41	208.73	208.28	207.13	208.84	208.15	206.9	206.4	207.52	209.05	206.75	207.9	207.25	207.06	206.53	208.33	208.03	206.77	207.16	207.62	208.15	207.38
199.34	199.17	199.9	199.47	200.87	198.33	199.83	199.31	199.87	200.36	199.87	199.47	200.21	200.7	200.45	199.42	198.69	198.62	198.79	199.11	200.15	199.58	199.6	201.06	200.47	200.28	200.43	199.59	199.32	199.9	199.77	199.72	199.19	199.31	200.06	199.72	198.29	199.24	199.99	199.76	199.26	200.31	199.45	198.7	199.23	199.91	199.74	199.77	200.07	199.21
206.22	207.74	208.09	207.58	207.15	207.98	207.37	208.21	207.16	207.22	208.35	207.22	207.5	208.11	208.27	207.76	206.89	207.78	206.41	208.51	206.06	207.11	208.04	207.03	207.62	207.65	206.78	208.07	208.08	207.49	207.59	207.5	207.82	207.25	208.17	208.63	207.87	207.21	207.39	208.43	206.58	207.23	208.37	206.74	207.15	208.08	207.4	207.2	207.32	208.26
208.15	208.74	208.81	207.62	209.11	209.57	209.43	209.1	208.87	209.96	208.55	208.53	209.76	208.31	208.69	209.25	208.41	209.56	207.33	208.15	208.91	209.13	208.43	208.22	209.21	207.93	208.63	208.12	208.17	208.35	208.98	208.84	208.62	209.27	207.5	208.81	208.79	208.85	207.73	209.57	209.06	208.78	208.21	208.33	208.5	208.27	210.23	208.85	209.2	209.29
207.66	207.6	208.43	206.66	208.69	207.78	207.68	206.45	208.75	207.2	207.73	207.12	207.97	207.13	207.78	206.69	207.36	207.91	208.19	207.06	208.09	207.74	206.97	208.38	208.4	209.49	207.06	208.48	208.24	207.32	208.04	208.18	207.66	207.11	208.69	207.23	207.23	206.98	208.14	206.73	207.51	208.48	209.28	208.29	207.18	207.27	207.34	207.52	206.96	207.03
206.14	204.64	205.84	205.93	204.9	204.9	205.62	206.49	205.84	205.55	205.43	206.69	205.48	205.42	207.09	204.83	206.22	204.86	205.65	206.49	205.06	205.61	205.5	204.63	205.6	204.65	205.92	205.54	203.86	205.99	204.84	205.37	206.17	206.4	206.03	205.18	205.25	204.88	205.9	205.66	206.24	204.87	205.94	205.9	205.76	205.3	204.07	206.42	206.71	205.22
216.24	218.27	216.37	216.59	217.14	216.33	217.33	217.45	217.11	216.8	217.43	217.83	216.18	216.5	217.11	216.53	216.91	217.94	217.22	216.68	216.87	217.08	218.17	216.98	217.43	216.43	216.68	217.14	217.55	215.32	218.17	217.22	217.77	217.61	217.43	217.53	216.88	216.81	216.99	217.26	217.61	216.78	217.2	216.76	216.31	216.81	216.19	217.09	217.59	216.69
206.47	205.67	206.14	207.24	207.17	205.38	207.01	206.42	206.52	206.79	206.24	205.95	205.53	206.51	206.34	206.1	206.05	207.53	207.33	205.14	206.41	205.65	207.33	206.9	206.65	206.9	206.08	206.18	205.4	206.69	207.83	205.98	206.68	206.26	206.6	206.22	206.1	206.32	207.47	207.05	205.33	205.51	206.96	205.4	205.2	205.48	207.91	205.92	205.87	206.98
208.35	207.6	206.97	207.98	207.92	208.92	207.24	207.92	208.15	207.91	208.65	207.62	208.62	207.8	207.5	208.19	208.36	208.09	207.86	207.91	207.37	207.89	208.14	208.4	207.36	208.02	206.45	207.38	207.31	207.52	208.21	207.84	209.19	207.23	208.24	207.69	208.83	207	208.02	207.62	207.21	208.15	207.15	208.24	207.56	207.63	206.34	208.45	207.05	207.86
207.21	208.04	207.36	208.08	207.08	207.7	206.92	207.45	207.99	207.94	207.11	207.51	207.36	208.09	209.05	207.87	207.45	208.39	208.36	207.62	208.64	206.94	206.66	207.52	207.86	206.6	207.69	207.54	207.68	208.59	206.41	206.17	208.07	208.07	208.87	207.69	208.26	206.33	208.02	208.01	207.43	207.77	207.82	207.87	206.57	207.73	206.81	208.75	207.55	207.01
202.98	202.15	201.95	202.37	201.48	202.29	202.44	202.24	202.93	202.54	202.06	202.26	203.22	203.01	202.36	202.28	202.96	201.56	201.92	202.67	203.07	203.41	201.31	202.71	203.05	201.22	203.41	202.2	201.87	202.41	202.04	202.85	202.07	202.05	202.94	201.6	203.75	201.59	203.26	203.24	201.85	202.04	202.13	202.93	202.46	203.39	203.19	202	203.25	203.55
199.33	199.79	199.05	198.41	199.31	198.65	198.82	198.67	199.91	198.76	199.98	199.56	198.68	198.4	199.64	199.44	199.73	199.85	200.03	199.86	200.61	200.4	199.61	198.35	199.4	198.78	199.06	199.51	198.62	199	198.7	198.64	199.64	199.84	198.74	198.91	199.03	200.27	198.45	199.11	199.95	199.23	198.89	198.66	199.11	200.19	199.76	198.85	200.35	200.27
202.71	202.74	203.42	201.31	202.27	202.29	203.74	202.6	202.99	202.87	200.6	202.48	201.85	202.57	201.44	202.04	202.96	202.9	202.65	202.45	202.94	202.84	202.34	202.86	203.05	201.92	203.03	203.04	201.47	203.27	202.15	202.64	202.63	203.15	202.52	202.69	201.82	202.48	202.33	202.79	203	203.02	203.25	203.18	202.54	203.46	203.37	201.96	202.37	202.44
210.81	211.2	212.34	212.14	211.98	211.76	212.67	211.55	211.7	210.88	210.74	211.35	211.13	212.79	212.39	211.23	212.22	212.26	210.87	212.31	212.91	212.38	211.39	211.54	211.34	210.78	212.27	213.1	212.47	211.18	211.64	211.67	212.12	212.46	211.33	211.57	210.59	211.69	211	211.69	212.16	211.57	211.55	211.42	211.95	211.4	211.28	211.33	211.96	211.08
208.38	207.58	208.74	209.03	208.2	208.85	208.99	208.23	208.7	209.4	207.86	208.52	208.46	209.14	209	208.73	208.8	209.11	209.04	208.61	208.47	208.5	208.73	208.32	208.5	209.21	208.84	209.74	208.97	208.15	208.7	209.49	209.54	208.3	209.05	208.15	209.61	209.48	209.38	208.24	209.27	208.55	209.44	207.99	209.54	209.58	209.04	209.01	209.66	208.96
203.5	203.61	203.78	203.08	203.3	204.36	203.43	204.37	204.16	202.82	204.32	205.14	204.31	203.68	202.65	204.46	203.53	203.84	203.32	203.28	203.93	204.89	204.16	203.16	203.39	203.9	204.62	203.59	204.54	205.05	204.54	203.14	204.23	204.15	204.35	203.16	204.97	203.58	204.08	204.2	203.83	203.89	203.61	203.84	204.66	203.24	203.71	203.01	203.34	202.78
211.39	211.28	211.37	211.57	210.96	211.38	211.37	211.16	211.7	212.05	213.22	211.53	213.38	212.28	212.01	211.42	212.05	212.78	212.46	212	211.42	211.5	211.44	211.09	211.88	211.33	210.65	211.21	211.99	211.41	212.21	212.21	211.31	212.74	212	211.32	212.27	211.96	211.59	211.93	211.26	212.02	211.99	211.65	211.63	213.03	211.84	211.38	211.21	211.51
203.15	203.93	203.81	202.9	202.7	203.42	204	203.34	204.11	203.74	203.76	203.36	203.89	204.19	202.97	203.78	202.7	203.97	203.14	202.67	202.77	203.47	203.92	203.17	203.17	203.45	204.45	203.53	202.62	203.09	202.96	203.19	203.94	202.06	203.59	203.86	204.03	203.9	202.93	202.82	202.79	203.46	203.09	203.23	204.36	202.66	201.96	202.29	203.97	203.83
200.91	201.44	201.18	200.24	201.56	202.32	200.8	201.18	202.05	200.6	200.85	200.87	199.96	200.7	201.08	201.19	201.91	201.58	200.95	201.47	201.89	201.2	201.41	201.79	201.71	200.47	200.51	200.49	201.1	200.91	200.76	201.6	200.97	201.35	200.45	201.22	201.19	201.04	200.68	201.44	201.05	201.87	201.81	201.64	200.62	200.9	200.46	200.77	201.69	200.9
207.26	206.97	208.28	207.17	208.41	207.11	208.06	207.98	208.06	206.73	207.75	208.94	208	208.22	207.07	208.34	208.64	207.1	206.09	207.86	208.05	206.78	207.81	207.12	207.98	208.39	207.15	207.9	208.15	207.07	206.69	208.27	207.26	207.79	207.08	207.88	208	207.46	207.29	207.48	208.12	207.81	206.43	207.65	207.32	206.9	207.15	207.72	208.24	207.29
203.27	204.97	203.38	204.26	203.81	204.31	204.16	203.59	202.87	205.5	203.8	203.29	203.73	203.56	204.82	204.17	204.14	205.14	202.61	203.65	203.64	203.66	203.68	202.88	203.97	204	204.29	202.67	203.7	203.59	204.14	203.54	204.03	203.53	204.56	203.48	203.09	204.37	204.28	204.31	204.24	203.55	204.34	204.28	203.96	203.92	201.96	204.3	204.05	204.22
203.09	204.09	203.93	203.84	203.4	203.07	203.9	203.92	203.35	204.76	203.58	204.84	203.53	203.97	204.02	203.23	202.93	203.15	204.25	203.17	204.08	203.15	204.4	203.42	204.22	202.89	203.04	203.19	203.91	203.23	203.85	203.57	203.16	203.1	204.55	203.92	204.89	203.45	202.47	204.66	203.44	202.31	202.72	202.52	202.51	204.23	204	204	203.74	204.52
203.15	202.75	202.44	202.57	201.94	202.48	202.2	202.71	201.77	203.08	203.09	203.12	202.29	203.39	203.4	202.78	202.62	201.57	202.79	203.38	201.58	202.3	202.49	202.18	202.65	200.87	202.74	202.76	202.76	202.8	201.33	203.2	202.74	202.65	202.99	202.32	201.42	203.59	203.26	203.27	203.33	203.28	202.15	201.72	203.43	201.3	202.14	203.22	203.1	201.78
203.33	203.04	203.56	204.08	203.02	203.1	204.85	203.68	203.55	203.04	203.26	203.95	202.71	203.03	203.16	203.38	203.53	203.38	204.17	204.19	203.41	204.4	204.58	203.96	203.38	204.18	204.51	204.19	202.68	202.76	204.53	203.05	203.6	203.92	204.75	202.91	204.74	204.08	204.13	202.6	202.93	203.28	204.05	203.3	202.94	202.68	204.11	203.55	203.84	203.74
211.54	212.21	211.78	210.63	210.48	211.86	211.5	211.43	211.27	211.91	210.96	211.79	211.55	211.91	211.25	212.24	211.9	211.32	211.71	211.74	211.3	212.09	211.8	211.54	212.28	212.43	211.79	211.77	210.75	211.13	211.16	211.56	211.68	211.24	211.77	210.84	211.91	210.88	211.67	211.51	211.63	211.33	213.27	212.42	212.52	211.26	212.4	211.47	210.78	211.41
208.44	209.29	209.31	208.52	208.6	208.58	209.35	208.65	207.8	208.98	208.88	209.03	208.49	209.65	208.93	209.28	208.68	208.62	208.37	208.87	209.89	208.73	209.57	207.83	209.05	209.88	208.63	207.58	207.76	208.6	208.46	208.86	209.12	208.19	208.37	207.92	209.95	209.27	209.26	208.3	207.59	209.63	209.42	208.68	208.6	207.88	208.48	210.18	206.89	209.96
208.36	207.53	207.69	208.49	208.04	208.16	207.98	207.49	207.21	207.95	207.88	208.22	208.6	208.02	208.85	207.44	207.73	207.91	207.9	207.08	206.88	207.36	207.33	207.85	207.56	207.58	207.87	207.83	207.94	208.7	208.16	208.21	208.52	209.11	208.17	207.71	207.96	208.59	207.01	207.7	207.57	207.43	207.03	207.99	207.42	208.27	207.88	208.12	209	208.06
201.29	201.34	200.56	200.1	201.22	201.35	201.07	200.94	200.45	201.2	202.88	200.86	201.92	200.78	200.84	201.45	201.17	201.16	201.63	200.99	202.06	201.78	201.39	201.99	200.86	200.99	200.87	201.61	202.28	201.34	200.62	201.37	201.01	198.71	201.76	200.14	202.19	201.2	201.52	202.54	201.05	201.61	202.03	201.84	202.03	202.75	200.49	201.34	202.04	201.17
206.36	206.83	206.73	206.18	205.41	206.44	205.91	205.27	204.67	205.3	204.83	205.29	206.23	206.34	205.36	205.84	206.24	205.41	206.4	206.02	205.81	206.33	206.17	205.98	206.86	205.93	204.97	206.18	204.97	205.56	204.77	205.31	204.34	205.71	205.07	204.78	205.46	205.87	205.5	205.54	206.28	205.78	206.42	204.34	206.05	205.12	206.23	206.53	205.81	205.36
203.09	203.27	203.09	202.02	203.65	203.29	202.59	204.04	202.32	202.69	203.08	203.17	203.57	203.3	205.09	203.42	203.33	202.36	202.83	203.47	203.92	202.85	203.4	204.27	203.32	203.03	204.07	203.73	203.35	204.13	202.31	204.29	203.93	203.87	203.84	203.91	202.83	203.4	203.85	203.96	204.26	203.56	203.03	203.71	202.71	202.14	202.65	202.54	204.2	204.01
202.74	204.35	203.66	202.1	202.42	202.25	202.19	202.12	201.29	202.82	203.16	202.81	203.09	203.21	203.66	202.16	203.1	202.16	202.66	202.46	202.39	201.51	202.8	201.78	202.68	203.04	202.27	201.56	203.34	202.23	202.99	202.53	202.36	203.06	203.53	201.54	202.14	202.56	202.69	202.16	202.16	202.99	201.9	202.43	200.69	201.95	203.06	201.06	202.06	202.42
208.8	209.25	209.93	208.97	207.71	209.43	208.87	208.51	209.35	209.33	210.17	209.91	209.25	207.71	208.81	208.97	208.85	208.37	209.1	208.66	208.13	208.38	209.53	208.68	208.66	208.7	209.5	208.84	208.93	208.19	208.14	208.45	208.17	207.97	208.74	207.31	208.7	208.98	207.65	208.24	208.29	209.34	209.12	208.96	208.88	208.04	207.92	209.3	209.91	208.94
208.91	208.12	209.33	210.47	210.06	208.99	209.2	209.27	210.79	208.09	210.01	211.13	208.8	209.18	210.14	208.78	209.71	209.3	208.18	209.81	210.57	208.98	209.86	208.76	210.39	208.81	210.6	209.64	208.8	209.05	209.37	209.43	209.65	209.87	210.43	208.48	209.89	209.61	209.55	209.07	209.96	209.61	209.73	209.56	208.77	209.72	209.66	208.79	210.85	209.02
216.32	216.94	216.57	216.87	217.41	217.46	216.37	217.48	216.96	217.48	217.48	217.35	216.56	216.77	217.74	216.96	216.82	216.15	217.99	217.53	217.55	216.84	216.53	216.16	216.8	217.78	216.86	215.59	217.99	217.29	215.63	216.38	217.34	217.8	216.65	216.41	217.19	217.58	215.98	216.89	217.36	217.01	215.9	217.11	216.76	217.46	217.58	216.72	217.2	217.25
201.93	202.58	202.93	203.6	202.55	203.22	202.93	202.49	202.43	203.74	203.45	203.26	203.13	203.1	202.01	202.44	202.14	202.86	203.32	203.72	202.61	203.04	202.08	203.62	202.71	202.32	202.52	202.34	202.34	202.94	201.54	201.26	202.14	201.85	202.23	201.87	202.64	203.55	203.36	201.78	202.9	202.76	201.75	202.99	203.05	203.41	202.26	203.46	201.86	202.16
193.58	194.81	193.68	194.1	193.56	194.26	193.8	193.83	193.72	194.68	194.17	193.96	193.6	193.06	194.28	192.74	194.94	195.61	194.75	194.08	194.68	194.14	194.29	194.34	194.29	194.56	194.11	194.23	194.65	193.45	193.87	193.56	195.72	195.13	194.46	193.53	194.11	194.16	193.85	194.57	194.27	194.76	193.05	194.3	193.36	193.86	193.65	193.63	193.76	195.91
199.87	200.25	200.4	199.34	200.19	200.28	199.92	199.93	201.37	200.61	201.36	199.8	200.39	200.33	200.17	200.5	199.41	200.24	200.29	200.98	200.48	200.52	200.87	200.72	200.52	200.95	200.3	201.1	199.1	201.75	199.96	200.08	200.25	200	199.95	200.87	199.95	201.19	200.56	201	199.94	200.34	201.16	200.93	199.99	199.21	199.87	201.3	200.82	200.86
217.47	217.69	216.25	216.88	215.81	216.71	216.26	216.79	217.21	217.24	216.3	217.05	218.03	217.1	217.14	217.87	216.62	217.55	216.76	217.24	216.19	217.57	217.38	216.7	217.09	217.21	217.62	217.49	216.7	217.12	216.91	216.87	215.91	216.86	216.61	216.62	217.33	216.87	216.53	218.07	216.47	216.61	217.5	216.77	217.52	217.36	217.21	217.29	216.6	216.55
205.18	204.46	204.45	205.82	205.23	205.27	205.23	205.15	205.11	205.99	204.42	204.88	205.67	204.69	204.59	204.15	202.94	204.82	205.22	204.49	204.1	204.84	205.83	204.33	204.9	203.92	205.46	204.02	204.74	203.98	204.58	204.48	205.37	204.25	205.09	204.73	204.17	203.67	204.92	205.17	204.65	204.61	205.71	203.95	203.95	204.3	203.88	204.94	205.05	205.57
218.33	217.43	218.18	217.96	219.1	216.7	216.94	217.82	217.54	217.35	217.88	217.47	217.59	218.73	218.2	218.73	217.57	217.12	217.6	218.68	218.89	217.89	218.3	217.49	218.31	217.69	217.28	217.07	217.54	218.47	219.09	218.01	217.97	217.88	217.2	217.92	219.31	217.15	218.3	217.78	218.13	216.76	217.4	217.32	217.49	217.89	217.79	217.61	218.04	217.75
206.81	208.55	207.89	207.37	207.01	207.28	207.45	207.45	207.39	208.04	207.49	206.81	207.14	208.71	206.81	208.74	206.28	205.87	207.66	207.21	207.97	206.81	207.91	207.58	207.34	206.54	206.48	206.59	206.28	207.2	207.08	207.55	208.01	208.58	206.81	207.64	208.11	207.41	208.14	207.1	207.91	207.94	206.83	208.05	207.01	208	208.13	208.09	207.42	207.34
213.94	212.83	213.4	213.7	214.21	214.69	214.75	213.46	213.73	213.7	213.4	212.56	214.07	213.8	214.1	214.09	214.43	214.11	212.98	213.95	213.35	214.88	213.71	214.5	214.9	214	213.36	214.27	213.33	214.64	212.68	213.87	213.48	214.26	214.45	213.68	214.47	215.13	214.56	214.32	213.88	213.65	215.14	214.19	213.62	213.21	213.86	213.69	213.65	213.89
213.61	212.08	213.27	213.79	213.12	212.49	212.37	212.47	213.88	211.98	212.57	213.13	213.16	213.02	214.17	212.91	213.19	212.5	213.44	213.53	212.51	212.82	213.89	213.04	213.74	213.13	213.74	214.13	212.63	213.28	212.06	214.1	212.33	213.16	212.55	213.61	212.5	212.89	213.07	213.26	212.64	212.09	212.36	212.68	213.06	212.99	211.95	213.24	213.34	213.07
208.02	207.6	207.9	208.04	207.71	209.04	207.37	207.36	208.21	207.89	207.31	208.48	207.14	208.14	207.45	207.48	207.49	207.84	207.46	208.2	207.91	208.78	208.6	207.55	207.19	207.95	208.53	207.66	207.9	207.9	207.52	208.26	208.12	208.75	207.07	207.26	208.42	207.82	206.66	207	207.51	207.44	207.12	207.67	208.04	207.91	208.22	208.08	207.1	207.04
203.92	204.34	202.15	203.66	204.25	204.05	204.14	203.71	203.4	203.57	203.9	202.75	203.35	204.21	202.88	203.54	203.27	203.56	203.77	203.42	204.36	203.65	203.52	203.81	204.17	203.83	203.24	203.69	204	204	203.78	203.62	203.24	204.19	204.92	204.41	204.27	203.1	203.04	203.47	203.65	204.24	203.82	203.7	204.58	203.83	202.8	202.98	203.36	204.22
206.91	207.74	208.57	207.54	207.95	207.31	208.38	206.63	207.32	206.89	208.52	206.92	207.41	207.53	207.04	207.12	207.92	207.9	207.31	207.24	207.83	207.22	208.1	206.79	207.09	206.44	207.02	208.22	208.08	207.66	207.3	207.25	209.01	207.51	207.78	207.53	207.18	206.69	207.68	207.33	207.52	206	207.07	208.03	207.75	207.98	208.03	207.34	207.26	207.38
203.72	204.06	203.78	203.11	204.37	203.88	203.3	204.02	203.99	203.29	203.99	204.03	202.51	203.85	202.76	203.89	203.93	203.74	203.46	203.47	204.14	204.01	204.69	204.14	204.28	204.02	203.88	204.8	203.68	202.98	203.31	204.4	203.42	204.73	203.96	203.71	203.55	203.47	203.49	203.88	202.79	205.01	204.07	204.49	202.84	203.14	204.08	203.74	203.78	204.02
198.81	198.41	199.1	199.86	198.63	199.81	198.76	199.1	200.29	199.54	200.51	199.29	200.08	199.5	199.04	200.07	199.76	198.87	198.98	198.68	199.63	198.91	199.5	199.95	200.13	200.36	198.66	200.23	198.75	198.62	198.73	200.45	199.07	200.18	199.76	198.72	199.79	199.49	200.69	199.81	199.35	199.09	200.29	199.64	199.14	199.68	200	199.16	200.04	199.27
208	207.9	208.29	210.01	208.64	209.2	208.29	208.63	207.54	207.66	208.08	209.48	207.96	207.23	208.84	208.42	209.7	208.09	208.23	207.77	209.12	208.19	209.15	208.92	208.24	208.86	208.5	208.97	209.52	209.07	209.36	208.37	208.79	208.39	208.14	208.2	209.43	207.95	208.63	208.74	209.08	208.92	207.91	207.88	207.51	209.05	208.15	207.69	208.25	208.77
203.85	202.68	201.72	202.08	201.77	203.9	202.69	201.69	201.81	203.25	202.44	201.48	201.33	202.82	203.39	201.47	202.54	202.78	202.88	203.51	201.54	201.58	202.9	202.07	201.06	202.46	202.35	203.05	202.55	203.39	203.45	203.19	201.73	202.33	202.15	202.46	201.47	201.59	202.52	202.89	202.84	203.92	202.89	201.68	201.84	201.74	202.61	201.86	202.08	201.97
204.01	204.31	203.37	203.66	202.57	203.67	203.67	203.35	203.53	203.74	202.83	203.74	203.47	204.03	202.68	203.9	201.82	203.81	203.62	203.53	204.09	203.32	202.72	205.1	204.39	203.58	203.46	202.72	203.63	203.36	202.81	203.31	202.86	204.58	203.82	205.17	202.88	203.1	202.63	203.22	203.69	203.99	203.7	203.43	204.72	203.69	202.71	202.46	204.42	203.08
202.92	202.75	203.16	204.13	203.01	203.82	201.83	202.55	203.32	203.96	203.42	203.41	202.54	203.31	203.32	203.64	202.57	203.6	202.64	202.62	202.38	202.95	204.18	202.65	203.49	202.63	202.86	202.61	203.03	203.06	203.56	203.78	203.59	203.84	202.42	203.77	203.86	203.66	203.22	204.06	202.79	203.78	203.05	203.07	203.16	203.8	203.72	204.06	203.38	202.12
216.81	217.49	216.84	216.17	215.63	216.56	217.7	215.76	216.22	217.12	216.55	216.68	218.24	217.44	216.74	217.78	216.42	216.8	217.44	216.74	217.29	217.54	217.25	217.07	217.51	217.08	217.71	215.52	217.63	217.86	217.82	216.77	217.71	218.1	216.46	217.26	216.88	217.29	217.36	216.38	217.02	216.71	216.71	217.11	217.25	216.82	217.95	217.4	216.53	216.53
212.35	211.42	211.58	211.34	212.24	211.44	210.78	212.16	212.99	210.83	212.11	212.39	211.34	211.88	211.79	212.43	212.22	212.36	211.83	210.81	210.79	212.18	211.56	211.6	211.55	212.36	211.71	211.77	212.74	211.45	211.47	211.59	212.02	212.38	211.79	211.89	211.9	212.14	211.95	212.03	211.46	211.88	212.78	211.82	211.33	211.16	211.15	212.72	211.9	211.74
206.61	205.91	204.94	205.11	204.64	205.9	204.7	206.59	205.49	205.83	205.17	206.36	205.92	206.56	204.7	206.11	205.29	206.57	205.29	205.82	206.67	205.86	205.32	205.54	206.22	205.21	206.06	205.2	205.47	205	205.99	205.99	206.36	204.87	205.56	204.65	205.3	205.04	205.46	204.62	205.59	206.54	205.61	205.81	205.2	206.54	204.47	205.11	206.43	205.08
217.68	216.95	217.49	217.19	217.25	218.36	216.99	217.61	217.04	216.87	216.66	216.86	217.76	217.2	216.78	216.71	217.91	217.56	217.94	217.67	218.53	216.48	217.74	216.86	217.44	217.6	218.2	216.02	217.58	217.19	217.56	217.57	217.82	217.75	216.88	217.03	217.13	217.83	217.42	215.74	215.87	217.87	216.57	217.09	216.27	217.42	217.72	217.16	216.45	216.92
200.37	200.25	199.58	200.23	200.4	200.98	199.32	200.69	200.53	200.53	200.35	200.37	200.6	200.25	199.91	200.11	200.26	200.66	199.99	200.56	201.06	199.55	200.33	199.75	200.11	200.94	201.04	198.9	200.26	199.35	201.36	200.13	201.08	200.78	199.85	200.71	201.07	200.76	200.48	199.24	200.3	200.78	199.78	201.35	200.24	200.85	200.05	199.84	199.82	201.25
203.61	203.29	204.76	205.06	203.84	203.56	203.35	203.33	203.99	203.39	204.02	203.17	204.07	203.34	203.66	204.2	203.61	203.01	204.69	204.52	203.52	204.96	204.57	203.87	203.38	204.12	203.72	203.51	204.16	203.49	203.77	204.21	204	202.31	204.25	203.84	203.43	204.08	204.21	204.63	203.52	204.39	203.37	203.54	203.62	204.83	203.47	203.79	204.62	203.93
208.79	208.39	207.49	207.7	207.91	208.59	208.59	208.79	208.43	207.07	207.7	207.76	208.13	208.04	207.31	207.43	208.18	207.91	208.77	208.11	207.68	207.7	207.98	206.81	207.83	206.23	207.63	207.62	207.66	207.79	207.69	207.62	207.47	209.27	208.92	207.14	207.86	208.21	207.03	208.34	208.72	207.88	208.39	207.97	207.9	206.94	207.74	207.93	207.66	207.8
200.68	200.84	200.98	199.93	200.26	200.08	199.41	201.57	200.81	200.35	200.27	201.03	200.37	200.65	200.34	200.07	200.47	200.5	199.46	200.41	200.33	201.06	200.02	199.7	200.6	200.32	200.54	200.67	200.54	200.9	199.9	201.14	200.32	201.31	200	200.1	200.32	200.46	199.26	200.35	200.98	200.42	199.97	200.16	200.11	199.17	199.31	200.09	199.93	199.82
209.51	208.88	209.43	208.91	208.7	209.89	208.68	208.22	208.89	208.78	208.9	209.06	209.43	209.57	209.15	208.42	208.62	209.14	208.79	208.15	208.31	208.85	209.3	208.09	209.29	209.02	208.13	209.01	209.23	210.22	208.99	208.23	208.76	208.62	209.71	209.17	208.78	209.29	209.02	207.3	209.44	210.27	209.67	208.22	208.6	208.96	209.16	208.71	208.61	207.3
203.74	204.01	203.87	204.96	204.06	203.48	202.81	203.67	202.49	203.3	203.95	203.68	203.4	203.31	203.5	204.34	203.78	204.85	202.59	203.74	203.7	203.93	203.87	204.81	203.44	203	203.99	203.21	203.15	202.67	203.55	204.56	203.52	203.22	203.56	203.12	203.55	203.66	202.99	203.02	203.83	202.8	203.66	203.62	204.08	203.65	203.8	203.9	205.08	203.55
205.96	206.21	206.49	206.14	206.2	206.23	205.77	206.86	205.88	205.95	205.98	207.09	206.45	206.27	206.94	206.51	206.42	205.78	206.63	207.26	205.22	206.12	205.44	206.84	206.82	206.17	206.83	206.84	206.71	206.99	206.83	206.05	208.07	207.04	206.15	205.42	207.42	206.11	206.31	207.57	206.49	206	205.79	206.14	206.57	205.28	206.58	207.06	206.3	206.02
208.14	206.46	207.04	206.52	207.61	205.7	207.54	205.83	206.52	206.46	206.49	207.46	205.04	205.64	205.08	206.79	206	206.83	205.61	207.22	206.16	205.48	206.81	205.39	205.98	206.63	206.75	205.55	205.22	206.42	206.01	207.12	205.83	205.35	206.13	206.39	207.06	205.97	206.47	206.69	206.17	206.56	206.05	207.35	207.44	207.34	205.23	207.53	206.47	206.84
200.37	201.14	199.96	199.85	200.34	200.63	200.62	200.11	200.4	199.78	201.5	200.27	200.98	200.5	200.14	201.04	200.5	199.45	200.59	199.81	200.61	199.95	200.56	200.42	200.73	200.25	200.38	200.36	200.07	199.32	200.51	199.79	200.62	201.49	200.05	201.01	202.04	201.12	200.63	199.8	201.72	200.09	201.44	200.89	199.8	200.33	200.74	200.11	200.2	200.31
208.47	207.65	207.92	207.86	208.01	207.71	207.68	206.64	207.76	207.02	208.79	207.31	207.01	206.75	207.9	209.02	208.44	207.86	207.04	206.78	207.46	207.61	207.49	208.59	207.06	206.72	206.94	207.14	207.56	208.69	209.02	207.9	207.14	208.07	208.2	207.45	206.97	206.45	207.86	207.21	208.01	207.2	207.91	207.6	206.74	206.94	207.45	208.2	206.96	207.98
204.42	202.99	202.13	204.04	202.93	202.97	204.95	203.99	203.27	204.22	203.77	202.28	203.37	203.73	204.25	204.18	204.65	203.08	203.13	202.91	203.7	202.97	202.94	203.31	203.95	203.82	204.26	202.65	203.28	203.17	203.48	204.01	204.38	204.02	203.76	203.43	203.66	203.77	204.25	204.2	203.42	203.63	204.34	203.34	203.03	204.37	203.38	203.83	203.72	202.67
208.21	207.46	206.64	207.68	207.97	208.94	207.84	208.93	208.22	208.18	207.76	207.96	208.13	207.71	208.12	208.95	207.75	207.67	207.05	208.65	208.91	207.66	208.11	207.05	207.91	208.59	208.54	208.22	206.7	206.98	207.73	207.32	208.13	207.09	207.83	208.1	207.91	208.11	208.05	208.96	208.21	208.29	208.34	207.38	208.02	207.31	208.05	207.89	207.4	207.11
212.4	211.39	210.7	211.99	210.91	210.96	212.06	211.2	212.16	211.45	212.03	212.11	212.14	212.18	211.19	211.67	211.86	211.04	211.39	212.36	211.16	211.67	211.77	210.38	211.47	212.6	210.92	211.85	212.57	211.46	210.66	212.56	210.58	212.89	211.82	213.18	210.53	210.94	212.74	212.11	210.99	210.77	211.48	211.56	212.69	212.05	211.31	210.67	210.74	212.32
210.93	212	211.28	211.08	211.78	211.89	212.03	211.68	211.57	211.72	211.34	211.71	212.56	211.84	210.64	212.13	212.22	211.35	212.66	212.62	211.54	211.83	210.68	210.68	212.5	212.06	211.83	211.32	211.48	211.88	211.19	211.19	211.51	211.29	212.09	213.46	211.39	212.44	212.52	211.01	212.79	211.62	212.56	211.51	211.17	212.46	212.44	211.61	211.4	212.47
200.47	198.93	199.49	200.5	198.66	200.9	199.3	200.21	200.39	200.46	200.18	201.22	199.93	200.25	199.06	199.57	200.21	200	200.64	199.58	199.58	199.2	199.77	200.6	200.83	199.96	199.95	200.8	200.72	199.73	200.56	200.33	200.48	200.4	198.92	199.45	199.82	200.21	199.35	200.54	200.59	200.6	200.01	199.64	200.6	200.59	201.05	199.15	200.6	199.93
199.46	199.46	199.87	199.24	199.8	199.7	199.66	200.04	200.33	199.63	200.33	199.45	199.36	199.77	200.85	199.61	201.04	199.09	200.4	198.95	200.65	198.7	199.57	198.93	199.32	199.88	200.25	200.65	198.33	198.9	198.43	200.3	200.52	199.7	199.31	200.4	199.12	198.81	199.33	198.66	200.07	198.58	198.48	199.08	199.03	199.01	199.44	199.84	199.3	200.14
201.08	201.28	200.87	201	201.67	201.21	201.41	201.92	200.52	200.7	199.91	201.48	200.03	201.81	200.78	200.63	201.44	201.88	200.18	200.56	201.26	201.22	200.84	200.68	201.97	199.36	201.64	201.25	201.13	201.46	200.56	199.55	200.7	202.1	200.47	201.21	200.7	201.13	200.66	201.86	201.89	200.78	200.43	200.88	199.81	200.78	201.65	201.16	200.5	200.39
205.19	204.8	204.72	205.61	205.5	205.1	205.12	204.24	205.97	203.92	204.56	204.27	204.16	205.33	203.28	204.77	204.07	205.75	204.47	204.94	205.07	205.81	203.9	206.16	205.42	204.58	204.76	205.3	203.94	204.89	204.23	204.89	204.94	205.35	203.84	204.33	204.44	204.63	205.32	205.27	203.8	205.6	205.1	204.77	204.13	205.4	203.93	203.81	205.14	204.96
199.1	201.07	201.84	199.89	200.92	200.12	200.54	200.81	199.51	200.68	201.02	201.33	200.23	199.4	200.45	199.72	200.62	199.4	200.83	199.85	200.35	200.49	201.43	199.48	200.12	199.23	198.97	199.77	199.86	199.79	200.94	199.47	200.11	201.09	200.11	200.37	200.41	200.98	200.3	199.61	200.65	200.42	201.53	200.6	201.06	201.04	200.04	200.17	200.48	200.97
208.38	207.74	207.84	208.79	208.21	209.13	209.86	208.65	208.19	207.63	208.14	206.89	208.3	208.54	208.58	208.69	209.71	208.08	208.52	207.6	208.47	208.05	207.95	209.68	209.22	207.45	208.43	207.24	209	209.31	208.54	208.58	209.32	207.96	209.52	210.19	207.91	208.61	209.59	208.75	208.88	207.3	207.78	208.85	209.69	208.81	208.32	208.55	209.44	209.64
205.8	204.53	206.41	206.55	205.66	206.82	206.11	204.62	204.45	204.89	206.12	205.45	205.82	205.74	205.9	206.39	204.57	205.91	206	206.27	205.85	205.64	205.74	206.21	205.18	206.57	205.76	205.94	205.06	204.86	205.64	204.78	206.29	205.89	205.43	206.42	204.43	205.99	205.2	205.38	205.34	205.66	205.49	205.07	205.48	206.96	205.15	205.67	206.34	205.85
213.06	212.79	213.4	212.28	213.31	212.47	212.71	214.39	212.27	213.5	212.96	213.29	212.55	212.48	212.86	213.83	213.65	213.44	212.32	214.03	213.26	212.15	213.57	211.94	212.66	212.45	214.15	213.22	212.34	212.82	213.48	212.33	212.44	213.71	212.56	212.17	214.03	213.03	212.62	213.87	213.47	213.57	212.95	213.14	213.76	212.71	213.54	213.19	212.83	213.86
203.17	204.48	203.15	204.11	203.39	203.58	203.86	203.41	203.81	202.74	203.27	203.2	204.18	204.06	204.39	203.28	203.67	204.53	203.47	204.24	204.8	203.64	203.34	205.07	204.54	203.51	204.21	203.25	203.58	204.22	203.83	202.72	203.64	203.94	203.71	203.06	204.09	203.48	202.5	203.4	203.45	204.11	203.55	204.03	205	202.79	203.43	203.8	203.13	202.53
208.31	208.69	207.92	208.43	208.93	208.54	207.02	207.65	208.28	208.97	209.67	208.57	208.35	209.47	208.59	209.3	209.15	208.18	208.22	208.53	208.98	207.98	208.95	209.12	206.97	208.21	208.01	209.68	208.45	208.51	208.94	208.97	208.33	207.83	208.68	207.88	208.92	207.91	208.3	206.93	207.95	209.36	208.94	209.02	208.4	208.59	208.71	208.48	209.67	208.4
198.33	198.2	198.07	198.41	198.24	198.25	198.02	198.02	198.44	197.96	198.15	198.05	197.64	198.23	198.54	197.09	197.19	197.58	198.11	197.67	197.33	197.46	198.77	197.79	198.81	198.01	198.18	198.59	198.92	198.92	198.52	197.65	197.94	197.58	198.11	198.42	198.07	198.16	197.47	198.7	198.55	197.88	200.43	197.92	198.03	197.55	197.92	196.44	197.7	198.7
202.01	202.57	202.54	201.95	201.89	202.42	201.53	202.36	203.54	202.73	202.44	201.91	203.54	203.61	203.33	203.99	202.39	202.67	203.3	202	202.49	202.17	203.36	203.25	202.7	202.53	202.59	202.29	202.2	201.17	202.04	202.61	202.76	202.81	202.45	202.92	203.13	202.33	201.11	201.66	201.28	203.19	202.81	200.99	202.08	202.4	202.4	201.8	202.59	202.46
208.95	210.11	210.2	208.37	209.66	210.02	210.9	208.98	210.26	209.63	209.51	209.18	209.54	209.94	209.86	209.87	210.08	209.55	209.9	209.52	210.64	209.38	210.46	210.12	209.2	209.12	209.5	209.39	210.45	210.7	208.87	209.01	209.23	209.19	209.82	208.91	208.91	209.19	210.26	209.14	209.05	210.71	209.52	209.45	210.09	210.6	209.42	208.43	208.29	209.22
207.41	208.19	208.19	207.3	208.51	206.81	207.36	208.29	207.34	207.29	207.77	206.91	207.46	208.06	208.07	207.37	208.21	208.02	208.4	207.51	208.66	207.32	207.91	208.88	206.68	207.79	208	207.6	207.79	207.32	207.52	207.38	208.26	208.66	207.65	208.4	208	207.77	207.06	208.06	209.14	209.12	207.76	209	207.34	207.86	208.05	208.08	207.63	207.01
219.05	217.86	217.3	218.44	218.04	217.86	218.02	218.68	218.21	217.25	217.8	217.28	217.33	218.15	216.64	217.34	218.46	217.99	218.38	217	217.84	217.28	217.04	216.35	217.25	217.85	217.55	217.6	216.88	217.05	218	217.67	217.85	218.05	218.38	218.16	217.6	217.31	217.94	218.49	217.24	217.29	218.13	218.09	218.52	217.85	218.21	217.78	218.27	218.1
201.83	203.32	204.29	203.84	204.09	202.55	202.92	203.31	203.53	202.98	203.6	204.33	203.33	203.4	203.5	204.08	203.14	203.05	203.71	204.39	204.84	204.8	204.18	203.24	203.2	204.27	203.68	203.91	203.06	203.99	204.28	204.05	202.21	203.37	202.47	202.91	202.93	203	203.95	203.7	203.74	204.83	202.51	203.88	203.67	203.81	202.98	203.89	202.96	203.36
207.94	207.76	207.86	207.47	206.58	207.66	208.57	207.61	207.22	208.21	206.73	208.06	208.45	207.12	207.58	207.27	208.45	208.17	207.85	209.54	208.16	208.56	208.03	206.19	207.89	207.51	207.45	208.13	207.65	208.77	207	208.02	208.06	206.51	208.78	207.75	208.62	208.41	206.91	208.54	208.34	207.19	206.9	208.34	208.76	207.32	206.68	208.36	208.01	208.14
209.73	208.73	210.48	208.86	210.15	208.87	209.91	209.59	209.53	209.6	210.46	209.64	209.51	209.31	210.3	208.85	210.44	209.79	209.59	209.16	208.87	209.38	209.21	210.37	209.6	208.85	210.26	209.27	209.7	209.92	210.27	209.59	208.95	211	209.96	209.07	209.98	208.77	209.33	210.73	210.24	209.7	209.8	209.5	209.07	208.25	209.02	209.28	210.14	210.24
208.27	208.9	209.03	209.02	207.66	208.59	207.74	208.99	209.12	208.42	208.96	209.24	209.03	208.71	208.43	208.72	208.99	208.93	209.03	208.87	209.46	208.3	209.16	208.56	209.58	209.77	209.08	209.37	208	208.75	208.84	207.44	209.21	208.46	208.06	208.99	208.63	209.1	208.36	209.2	209	208.46	207.78	208.79	209.95	209.36	208.38	207.36	208.99	208.51
203.49	202.45	202.01	202.46	203.14	202.31	203.8	203.25	203.34	203.68	203.12	202.33	201.6	203.11	203.65	202.38	202.86	202.59	203.91	202.99	202.98	203.74	202.57	201.54	203.36	202.04	202.39	201.84	202.66	203.28	203.4	202.87	202.52	202.16	203.03	201.19	203.28	201.54	202.12	202.44	202.75	202.41	202.41	201.72	202.93	202.82	203	202.2	203	203.58
198.04	199.11	198.88	199.27	198.72	198.55	197.86	199.08	197.91	198.81	198.18	197.75	198.22	198.39	199.42	199.29	199.39	197.79	199.02	198.85	197.65	198.45	198.35	198.85	198.48	199.28	198.9	198.31	198.37	198.35	198.86	198.79	199.4	200.1	198.39	198.7	198.81	199	199.36	197.94	198.37	199.21	198.15	198.37	198.36	198.96	197.78	197.9	197.59	198.44
212.28	212.2	212.25	211.82	212.43	211.54	210.85	211.12	213.03	210.9	211.12	211.28	212.43	211.42	211.82	211.69	212.41	211.49	211.81	212.03	211.1	212.26	211.4	211.26	211.38	211.2	211.25	211.61	210.99	210.81	212.37	210.34	211.28	211.28	211.69	212.76	211.48	210.86	211.54	212.36	210.56	212.24	210.47	212.6	210.57	211.1	211.5	210.45	211.75	211.75
205	204.55	204.38	204.84	205.01	204.3	205.11	205.79	204.27	204.32	205.15	204.93	204.21	204.26	203.65	204.82	204.69	205.09	205.1	204.98	204.02	203.85	205.26	204.47	204.65	204.51	204.82	205.49	203.82	205.13	204.56	204.56	204.38	205.84	204.48	204.36	203.98	205.61	205.41	204.91	204.14	205.07	204.77	204.97	205.57	205.16	205.32	203.88	204.73	203.77
207.02	207.03	207.74	207.51	207.07	206.78	206.33	206.14	207.82	206.66	205.89	206.15	204.63	206.47	206.38	207.21	206.16	205.49	206.07	206	206.28	204.63	206.38	206.39	206.68	206.32	207.34	205.87	206.38	206.68	207.42	207.4	206.04	207.08	206.22	206.29	206.12	205.55	205.92	206.1	206.66	206.11	206.63	205.77	206.53	206.8	205.93	206.66	206.92	207.41
211.93	212.71	211.43	211.09	211.71	211.98	211.37	212.23	212.08	211.52	213.13	211.86	212.35	211.78	211.42	211.45	212.21	213.14	211.02	211.93	211.24	212.89	212.38	211.16	211.74	211.24	212.39	212.49	211.87	212.39	211.58	211.75	212.48	211.8	211.21	213.33	212.76	211.85	212.14	211.11	212.06	211.01	210.91	211.96	211.08	210.3	212.17	212.22	211.78	212.29
217.23	217.78	218.32	218.09	217.48	217.76	217.09	217.92	218.46	218.15	217.56	217.84	216.61	217.15	216.94	218.39	217.61	217.89	217.8	218.78	218.99	218.55	217.47	218.18	217.38	217.69	218.83	217.91	216.16	218.39	217.77	217.16	217.43	217.73	217.45	218.5	217.7	218.8	218.54	218.19	216.99	217.99	217.85	218.11	217.44	217.38	218.55	216.83	217.29	216.26
207.14	207.57	207.4	207.55	207.83	206.85	208.02	208.65	208.79	207.55	207.86	208.28	208.66	208.55	207.54	207.68	208.04	206.82	206.82	207.02	207.16	206.93	208.61	208.34	207.21	207.57	207.83	208	208.77	208.58	207.12	208.35	207.79	207.52	207.42	207.53	207.86	207.84	208.2	208.36	208.32	208.21	209.14	207.23	207.84	207.06	207.06	209.02	207.05	208.1
199.67	199.2	199.47	199.25	199.36	200.42	199.55	199.25	199.66	200.04	199.34	198.82	199.32	199.79	198.56	198.8	198.54	198.94	199.01	198.33	200.02	199.48	199.65	200.49	200.25	199.36	199.87	200.08	199.73	199.28	199.32	199.29	199.4	198.89	199	199.68	199.38	199.74	199.72	199.3	198.44	199.86	199.48	199.24	199.11	199.15	199.78	198.62	198.96	198.52
200.65	199.09	200.51	199.29	200.89	200.09	200.55	200.85	199.22	200.13	198.87	200.5	200.63	200.57	200.71	201.95	200.01	200.25	201.24	200.53	201.66	199.84	201.32	199.52	201.44	200.47	201.6	200.26	200.76	199.71	201.12	200.49	200.15	200.71	200.69	199.61	199.82	200.84	200.76	201.09	199.95	200.92	200.61	200	200.09	199.81	199.84	200.97	200.69	201.18
200.29	200.74	201.39	200.43	200.7	201.3	200.74	198.92	200.38	201.59	199.51	200.63	199.49	199.98	199.95	201.91	200.1	200.93	201	199.97	199.38	200.81	199.26	200.45	199.01	199.57	200.31	199.83	200.87	199.8	200.02	199.65	199.88	200.95	200.57	200.93	200.71	200.02	199.98	200.13	199.91	200.98	199.46	201.35	200.05	201.47	199.71	200.02	200.26	200.42
201.1	200.86	202.22	200.62	201.04	200.58	201.83	201.75	200.68	201.62	200.38	201.16	201.55	200.6	201.99	200.98	201.44	201.38	200.56	200.04	201.25	201.35	201.02	202.61	201.82	200.46	200.82	201.58	201.69	200.58	201.93	201.63	202.06	201.68	202.42	201.2	200.97	202.02	200.43	200.46	202.48	201.08	201.22	201.83	201.18	201.39	201.76	201.03	200.06	201.27
210.79	211.16	212.06	211.44	211.22	210.76	210.72	210.84	212.54	211.98	211.5	211.85	212.77	211.95	211.05	211.79	210.6	212.18	212.67	211.67	211.41	212.26	211.3	212.23	212.35	211.26	211.71	212.15	211.17	212.1	213.12	212.27	210.6	211.4	211.51	210.78	212.36	212.17	211.72	212.29	211.71	210.93	211.83	211.56	212.09	212.32	211.17	212	211.79	212.59
209.34	209.29	209.5	208.69	208.55	209.04	208.15	209.55	210.07	208.18	208.09	207.75	208.02	209.56	208.92	208.63	208.61	209.05	207.99	208.56	206.8	208.23	208.83	208.31	209.28	209.49	209.01	209.23	208.96	207.18	208.77	208.66	208.73	207.69	209.33	207.93	208.56	209.55	209.72	209.22	207.81	208.31	208.7	208.22	210.01	209.04	208.7	207.93	208.6	207.66
208.06	209.1	208.33	207.81	209.07	208.63	208.22	208.59	208.92	208.18	208.2	208.38	208.02	208.02	208.31	208.19	206.98	207.4	208.4	208.24	208.32	207.71	208.12	209.43	208.06	208.93	208.2	208.28	208.01	207.82	208.15	207.44	209.35	208.44	208.46	207.66	208.02	209.14	207.83	209.21	209.17	207.64	208.23	208.9	208.52	207.54	208.07	207.35	208.11	207.91
217.43	216.66	217.9	217.44	217.84	218.14	217.63	218.26	218.26	218.25	217.53	217.64	218.12	217.55	217.9	217.4	217.97	217.94	217.73	217.23	217.93	217.93	218.18	216.95	217.46	217.65	218.08	218.35	218.17	218.46	218.35	218.67	218.48	218.09	217.73	218.1	217.02	217.08	217.73	217.05	217.84	217.8	217.99	218.06	216.96	218.27	218.14	217.7	217.21	219.22
208.2	207.8	208.71	206.37	208.03	206.95	207.43	208.22	206.73	208.48	208.3	208.24	208.19	206.47	206.94	207.61	209.05	208.01	208.11	206.92	209.17	207.94	208.58	207.86	206.98	207.56	207.98	207.4	207.77	208.16	207.27	208.09	208.28	208.04	206.9	208.53	207.63	207.37	207.43	207.72	207.77	207.15	206.85	207.24	208.09	207.67	207.33	207.74	208.37	207.53
208.22	209.4	208.28	208.23	209.22	209.22	208.74	208.45	208.77	208.73	209.75	209.29	209.45	209.32	208.83	207.41	209.55	208.93	208.49	208.47	208.14	207.89	209	209.1	208.94	208.34	210.31	208.75	208.73	208.05	208.48	209.31	209.15	208.39	208.31	209.38	208.48	208.97	207.67	209.62	210.23	208.06	210.27	209.19	208.02	208.93	209.19	209.26	209	208.07
210.91	211.98	211.21	212.09	211.54	212.13	211.34	211.05	211.66	210.17	211.26	211.23	211.66	211.12	210.92	211.89	212.14	211.37	211.38	212.13	211.47	211.91	212.81	212.32	212.05	212.66	211.87	212.08	212.19	211.59	212.28	211.01	211.97	211.53	210.88	211.96	211.36	212.08	211.42	212.36	211.41	211.94	212.61	211.99	212.27	211.55	211.54	210.93	211.53	212.71
204	203.66	202.74	203.04	203.57	203.36	203.97	202.61	202.98	203.57	203.91	203.32	202.93	203.14	202.14	203.07	203.81	203.5	203.2	203.01	203.21	203.36	202.57	203.44	202.32	203.34	202.84	203.16	203.33	203.92	202.52	204.12	202.94	203.02	202.99	202.18	203.94	204.02	202.47	203.4	203.37	203.28	203.12	204.16	203.35	201.42	203.16	202.84	203.5	204.71
197.66	199.1	199.3	199.52	198.51	199.7	199.48	199.8	199.69	199.22	200.34	198.75	200.07	199.37	200.28	199.32	199.02	198.91	198.42	199	198.96	199.13	199.29	199.1	198.5	199.78	200.21	200.57	199.6	199.8	199.61	198.16	199.25	198.24	199.29	199.62	199.47	198.35	198.58	199.8	198.9	200.39	199.59	199.04	199.21	199.77	198.03	198.61	199.34	199.38
207.46	207.77	206.73	207.49	209.14	208.02	207.94	207.7	207.93	207.96	208.55	207.91	208.17	207	208.66	207.14	206.49	207.2	207.31	207.36	207.58	208.24	207.55	207.14	206.93	207.05	208.96	208.4	207.01	207.27	209.3	207.18	208.25	207.62	207.52	208.93	208.17	207.54	208.77	207.36	207.15	207.66	208.05	208.19	207.6	208.06	207.84	208.06	207.5	206.64
208.27	206.93	207.21	208.24	208.09	206.51	206.86	207.72	207.68	208.21	207.85	207.77	207.48	207.39	206.77	207.64	208.12	208.01	208.52	208.26	207.13	208.08	207.33	206.71	207.82	207.57	207.24	207.92	207.88	208.26	208.38	207.75	208.16	207.49	207.24	208.09	208.47	207.81	206.68	208.04	207.32	207.88	207.94	207.01	206.54	207.84	208.38	207.34	207.61	207.51
194.36	194.79	195.02	193.4	194.66	193.02	194.7	194.6	194.38	195.38	194.66	193.68	194.1	193.92	193.43	193.6	194.51	193.27	194.7	194	195.24	194.91	194.57	194.19	194.31	194.35	193.27	192.87	194.73	193.42	193.6	193.37	194.61	193.83	194.73	194.68	194.29	194.25	195.07	194.54	193.89	194.13	194.24	194.29	195.5	192.85	194.6	194.03	193.91	193.69
[truncated: 399 more rows]
[truncated: 150 more columns]
