# Supplementary material for: Genetic dissection of main and epistatic effects of QTL based on augmented triple test cross design
Source: PLoS One. 2017 Dec 14;12(12):e0189054. doi: 10.1371/journal.pone.0189054 (PMC5730204; doi:10.1371/journal.pone.0189054)
Supplement: S6 Supporting Information — (ZIP) [file pone.0189054.s006.zip › z1_1550_0.8_5.csv]

201.11	202.74	203.2	201.36	204.31	202.47	202.31	202.08	202.67	202.19	203.79	203.57	203.8	203.1	204.21	202.82	201.4	202.46	202.72	204.02	203.54	201.53	202.98	202.2	203.76	204.04	203.75	202.64	201.97	201.36	203	203.25	202.23	202.7	201.87	202.02	203.75	202.34	203.15	202.74	204.27	203.08	202.24	202.02	200.78	202.91	201.36	201.85	202.23	204.14
207.96	208.1	208.66	210.58	208.83	209.38	207.65	209.37	209.42	208.73	208.62	208.06	207.98	209.93	208.31	207.02	209.05	209.92	207.94	207.7	209.97	209.29	208.32	208.33	206.94	207.54	209.59	207.91	209.6	207.49	207.66	209.57	207.12	206.87	208.33	208.39	208.92	208.9	209.45	209.98	208.67	209.08	208.18	209.22	208.96	208.05	208.05	208.06	210.06	208.28
210.41	207.82	208.94	206.51	208	209.24	207.41	208.83	205.65	207.8	209.44	208.06	209.52	208.2	209.02	208.06	208.6	208.52	207.04	208.71	207.43	208.77	208.78	208.99	209.23	209.66	208.11	208.53	207.33	207.04	207.78	208.38	209.43	209.66	208.9	208.7	208.85	208.36	208.98	209.49	208.33	207.24	208.85	209.05	207.65	208.26	207.78	206.99	208.22	207.83
205.08	205.25	205.36	204.64	205.65	204.85	205.63	203.38	205.3	205.32	204.21	204.86	204.03	204.51	205.8	204.75	206.35	205.34	203.75	205.29	204.59	204.51	205.18	205.36	204.87	206.35	205.27	204.91	203.88	204.91	205.51	205.79	204.66	205.98	204.51	204.42	204.38	205.44	203.55	205.48	204.37	205.61	206.91	203.96	204.48	203.9	204.39	202.95	204.88	204.17
212.27	214.13	215.83	214.1	212.95	215.36	213.43	215.73	212.34	214.27	215.09	214.61	213.55	215.53	214.15	215.23	213.83	214.23	214.73	212.65	215.72	212.91	213.71	214.39	213.8	215.13	212.49	214.32	212.91	214.7	214.54	213.74	215.56	214	215.25	213.9	213.7	214.73	214.57	212.33	213.36	212.78	214.5	213.74	214.25	214.5	214.5	214.86	216.37	213.08
203.31	205.92	205.53	203.73	203.62	204.69	206.19	205.5	204.27	204.97	203.58	205.27	204.02	204.42	204.69	206.98	205.08	204.7	206.16	203.06	203.42	203.53	205.04	203.97	205.77	204.98	204.92	203.7	204.85	203.74	205.25	204.02	204.07	203.57	204.05	205.28	205.58	205.49	203.91	206.37	205.27	203.97	205.16	206.39	205.11	204.01	206.33	204.11	204.11	205.56
207.32	208.64	208.5	208.55	209.17	209.71	208.8	208.98	210.25	207.5	207.43	209.6	207.84	209.06	208.98	208.02	209.68	208.98	207.09	207.71	207.77	209.19	209.56	207.85	208.76	207	209.39	208.09	208.55	207.39	208.91	208.15	208.15	209.41	209.52	207.58	209.12	209.32	209.21	208.87	208.13	210.45	209.26	209.06	210.14	207.34	210.27	209.62	208.04	210.43
207.21	206.64	207.79	208.66	208.4	208.13	207.37	207.98	207.27	208	208.81	207.22	207.74	207.19	207.88	207.55	207.43	208.81	205.77	207.84	208.14	208.16	208.26	206.89	209.94	208.8	208.56	208	208.41	208.24	206.19	208.9	207.03	209.3	208.14	207.93	208.39	207.43	208.62	209.51	206.53	208.04	206.04	206.6	207.33	207.74	206.79	207.39	206.76	208.34
211.36	212.11	210.77	210.05	211.57	211.41	210.77	211.76	211.63	210.09	211.5	212.06	211.77	211.9	210.9	212.5	209.99	211.75	212.17	212.14	211.85	212.04	211.07	211.69	210.29	212.88	213.5	211.49	211.87	211	212.53	212.36	213.21	211.39	211.76	210.92	211.4	210.04	212.06	210.79	211.23	212.82	211.96	210.14	209.86	212.55	212.04	212.03	212.66	211.3
200.67	199.93	200.45	200.68	200.02	201.03	200.96	200.72	200.59	200.22	199.73	201.43	201.1	201.35	199.24	201.35	200.71	199.8	199.34	200.77	201.05	199.35	200.18	199.51	198.96	200.27	199.49	200.05	200.11	201.18	200.83	200.25	200.01	201.22	199.82	200.17	200.24	201.3	200.2	200.68	200.52	199.51	199.26	199.49	199.81	201.32	200.26	200.29	200.33	199.05
195.09	191.57	194.82	191.85	194.34	195.18	195.36	193.39	194.78	194.1	194.93	193.11	193.53	192.89	194.51	193.26	194.17	194.3	192.41	194.17	193.13	195.31	194.28	195.08	194.32	194.66	195.11	194.67	194.62	194.89	192.64	193.31	194.99	195.04	193.97	195.5	194.02	196.09	194.44	194.48	193.37	196.4	192.44	193.88	194.86	192.82	193.48	193.68	194.19	193.15
216.53	217.64	216.05	217.4	219.96	218.82	217.54	217.67	216.37	218.68	218.1	216.92	217.67	217.34	217.45	216.95	219.41	217.8	218.04	217.24	217.64	218.8	217.48	217.25	218.54	217.09	217.7	218.67	218.16	219.36	217.64	217.08	218.46	218.12	218.78	218.08	218.47	218.71	217.15	217.06	218.7	215	218.19	217.77	217.76	217.8	217.62	217.33	218.24	216.38
204.95	206.07	205.3	207.17	205.88	205.64	206.79	205.34	204.25	205.9	204.71	205.76	205.29	205.28	207.08	206.78	204.82	205.88	205.18	206.46	205.01	205.43	205.84	206.19	206.18	205.42	204.75	204.18	206	207.59	206.41	207.89	205.83	207.16	204.07	206.34	204.11	206.32	204.21	205.67	205.66	207.17	206.32	205.44	206.25	206.38	207.05	204.08	205.59	204.88
204.42	203.72	204.29	204.84	204.89	204.35	205.99	205.29	204.54	204.29	204.94	206.42	203.94	203.81	203.61	205.41	203.83	204.01	205.25	204.82	204.61	204.92	203.17	204.19	205.79	204.07	203.89	204.47	205.13	205.31	204.21	206.06	203.7	206.43	204.6	204.72	203.33	204.75	203.93	205.71	205.61	204.58	203.48	203.88	203.37	204.88	203.05	204.4	204.7	205.09
212.25	212.28	213.11	212.74	213.51	211.97	211.63	211.51	213.61	212.87	212.79	212.82	212.95	211.94	213.4	211.3	212.73	213.63	211.69	212.7	212.11	213.22	213.7	211.61	212.19	213.81	212.49	211.23	212.34	212.45	212.58	212.6	212.59	213.13	211.92	211.18	213.03	213.12	213.08	213.1	210.76	213	211.01	211.32	212.75	210.93	212.87	212.17	212.32	212.49
218.44	216.85	218.26	217.1	216.51	216.83	217.72	216.54	215.68	216.17	217.64	216.29	217.42	217.59	217.01	215.91	217.38	216.73	218.15	217.58	216.97	218.25	216.7	217.35	216.77	218.19	217.74	216.87	218.23	217.28	218.46	218.16	216.2	216.08	216.56	217.35	217.92	218.18	218.37	218.26	217.04	217.28	216.31	217.49	217.56	215.6	216.28	217.67	217.05	217.68
203.54	204.16	203.72	203.4	204.33	202.76	203.65	203.72	204.56	204.4	204.08	204.7	202.83	204.18	204.63	203.6	203.85	204.12	203.7	202.46	203.79	204.78	204.55	203.66	202.33	203.59	204.4	204.55	203.11	203.73	205.02	204.99	204.59	204.09	204.14	205.26	203.1	203.53	203.22	204.56	203.29	204.91	203.21	202.77	201.59	204.61	204.43	205.4	203.93	203.77
196.61	193.93	195.34	194.05	195.73	195.4	194.96	195.86	196.06	194.05	195.43	194.88	194.46	193.8	194.44	194.53	195.06	194.92	195.8	195.13	195.93	197.21	194.07	194.89	195.79	195.08	194.51	197.72	196.32	195.26	193.3	195.34	194.66	195.41	195.27	194.83	195.36	192.98	195.25	194.77	192.78	195.49	194.95	194.84	193.45	195.07	196.45	193.98	197.08	197.66
209.15	207.45	208.37	208.16	209.4	207.97	208.69	209.18	210.06	207.97	208.42	209.11	207.97	208.2	209.47	208.45	205.94	208.93	208.12	208.29	208.17	210.15	208.23	207.61	209.92	208.96	210.18	209.33	209.47	208.2	208.7	208.63	207.13	207.77	208.96	207.55	209.15	208.83	207.89	206.89	207.46	207.81	209.13	208.48	208.75	207.08	209.67	208.81	208.63	207.82
193.94	196.65	192.98	195.09	195.19	194.03	195.6	195.73	194.73	193.55	193.58	195.77	195.59	194.1	195.69	195.86	194.94	194.78	194.87	196.22	194.4	195.05	194.1	196.05	194.78	195.64	196.28	195.79	195.63	195.33	195.75	193.74	195.19	196.69	194.51	194.46	194.42	195.23	196.86	196.4	194.84	193.83	194.26	195.14	194.51	195.81	195.09	196.26	194.9	195.43
215.15	217.39	215.24	217.83	216.35	216.35	216.11	215.12	217.06	217.06	216.95	216.91	215.81	217.48	218.5	217.21	217.6	217.24	217.41	216.51	218.52	216.13	218.17	218.07	216.42	216.92	216.75	216.94	215.7	216.73	216.86	216.68	216.64	216.22	216.01	216.99	215.8	217.36	216.94	216.57	217.41	216.8	217.75	219	217.15	216.75	216.29	216.3	217.75	217.77
210.71	209.19	208.89	209.46	210.59	209.32	209.4	209.63	208.87	209.33	208.57	211.89	209.18	209.93	209.97	209.9	210.36	209.53	209.47	211.15	209.69	209.25	209.47	208.12	208.97	209.39	208.67	210.14	210.3	210.17	209.93	209.8	209.82	208.5	210.84	210.01	209.41	210.53	210.18	208.27	209.74	210.14	209.72	209.61	209.52	209.06	210.64	210.18	209.12	210.1
212.7	211.68	212.88	212.71	212.39	212.56	211.77	211.7	212.16	212.56	211.6	212.29	211.04	213.29	211.78	212.49	213.78	213.21	211.52	212.16	212.2	212.38	211.1	212.99	213.34	214.3	212.09	212.4	211.9	210.77	212.69	213.76	213.07	212.65	212.51	213.74	212.01	211.5	211	212.85	211.46	211.46	211.2	212.84	211.89	212.76	212.64	213.1	212.34	212.74
212.24	211.51	213.28	211.46	212.57	212.25	211.64	212.65	212.86	212.46	211.9	213.68	212.63	211.11	213.39	212.68	213.84	212.8	211.61	212.46	213.26	212.07	211.85	214.11	211.86	213.82	211.47	213.21	212.43	212.75	212.42	213.5	214.02	211.64	213.64	210.18	212.49	214.06	215.14	212.53	211.29	212.35	213.51	213.13	213.68	212.06	213.51	212.95	214.04	213.6
203.1	203.52	202.87	202.95	202.7	203.08	204.19	203.33	204.7	202.95	204.51	203.98	204.47	204.1	203.37	204.03	204.47	204.5	202.43	202.72	204.65	203.45	202.75	203.86	203.98	203.48	204.89	203.05	204.91	203.41	202.57	203.01	204.04	204.76	204.34	203.89	205.33	204.38	202.68	204.55	204.79	205.21	204.44	203.56	204.6	202.87	203.24	203.61	203.4	203
209.91	208.85	209.45	209.67	209.85	211.48	208.01	207.98	208.92	209.29	210.27	208.09	210.13	210.08	208.23	209.17	208.43	208.58	209.02	208.98	210.02	210.08	211.22	208.89	208.59	209.26	208.59	209.87	208.69	210.73	208.72	210.8	208.76	208.56	208.57	208.63	208.61	210.27	209.51	208.21	210.76	208.98	210.41	208.18	209.22	208.9	208.85	209.89	209.86	208.67
209.17	212.38	211.95	211.1	211.4	211.58	211.74	211.72	210.83	210.93	211.74	210.95	211.97	211.47	212.55	211.55	211.48	209.97	211.81	212.09	210.94	210.65	210.31	211.76	209.9	213.58	211.23	212.08	212.09	211.43	211.9	212.71	210.75	210.99	211.86	212.19	212.28	210.98	213.02	211.11	212.03	211.85	213.49	212.1	211.72	212.28	210.65	212.53	212.66	211.3
195.11	194.03	194.04	193.64	192.94	194.72	194.79	195.14	194.81	194.94	193.75	195.54	191.91	194.47	193.6	193.09	194.52	193.61	193.08	193.91	194.88	194.16	195.8	194.44	194.49	194.83	195.92	193.25	195.92	193.54	195.1	195.09	192.75	193.41	194.55	193.4	195.41	194.47	194.67	193.56	192.2	194.76	192.96	195.85	194.48	194.18	193.42	192.7	195.32	195.84
215.8	216.83	216.21	216.79	218.22	216.68	216.14	217.14	218.81	215.28	216.41	216.16	216.47	216.61	217.2	218.61	217.89	217.59	216.59	216.55	217.21	217.48	217.59	218.11	216.68	216.69	217.16	215.25	216.31	214.66	218.6	216.72	216.37	218.3	217.23	217.02	216.83	216.23	216.56	217.47	216.32	216.99	216.91	217.24	216.16	218.42	218.14	216.16	216.54	215.83
207.97	208.49	208.87	209.1	207.27	208.16	208.26	207.74	209.74	208.56	210.84	208.99	207.83	209.11	208.73	208.17	207.5	207.25	208.09	209.37	210.23	207.11	208.6	209.02	208.49	209.98	208.61	209.15	208.64	210.39	209.03	207.96	210.15	209.37	209.09	209.01	209.11	207.98	208.48	208.65	206.89	210.22	208.23	209.19	207.79	207.84	208.71	209.06	209.03	209.35
210.68	209.06	208.59	208.96	209.11	206.65	209.08	209.03	209.02	207.25	209.27	209.2	210.61	209.41	208.5	207.32	209.72	209.77	207.93	209.69	209.53	209.21	207.63	209.5	207.15	209.2	208.5	207.36	207.58	208.97	208.56	208.34	208.73	208.77	208.39	207.86	208.85	208.45	208.37	208.94	209.08	208.25	208.56	209.79	210.39	209.26	209.76	206.27	209.27	208.23
212.08	210.27	212.92	212.11	214.12	210.91	211.03	213.48	213.54	211.6	212.91	213.47	210.87	213.17	213.57	212.78	213.66	211.44	211.33	212.52	211.15	213.68	211.27	213.84	211.22	214.03	213.56	212.47	212.25	212.21	211.92	211.81	212.64	212.83	211.69	211.92	212.17	211.97	211.39	213.65	212.52	211.16	212.96	211.78	212.28	212.54	212.73	211.9	210.9	211.26
203.23	204.54	204.75	202.74	202.21	203.45	203.44	204.44	203.96	203.6	204.07	202.74	204.14	204.05	204.2	204.73	203.97	203.78	202.72	205.01	204.48	205.13	203.47	202.34	204.4	204.81	202.51	203.15	204.99	204.42	203.36	204.63	204.59	203.65	202.66	203.11	205.16	203.77	204.96	203.1	204.04	203.4	202.14	203.72	204.51	203.46	202.6	204.28	203.95	203.59
197.92	200.81	196.37	198.6	200.26	200.64	200.27	199.45	198.05	200.25	200.16	198.52	200.33	197.99	199.92	200.01	197.77	200	200.64	198.04	200.85	199.81	199.01	199.02	199.24	198.87	199.76	199.67	199.91	201.52	199.16	199.06	200.83	199.96	199.92	200.86	200.04	200.21	198.56	198.94	198.49	199.29	198.9	199.28	199.84	201.04	199.96	198.85	199.44	200.46
203.89	205.81	202.31	204.09	204.36	204.69	204.41	204.12	203.74	205.95	203.73	204.96	204.02	202.65	202.5	203.25	204.39	204.21	203.18	203.95	203.52	203.08	203.24	202.88	203.81	202.08	202.57	203.65	202.42	204.18	203.76	203.82	203.91	203.14	203.59	204.11	202.65	203.57	204.02	204.4	203.94	203.61	203.11	203.11	204.29	203.34	202.91	203.91	203.55	203.49
203.46	203.3	203.74	203.05	203.62	200.88	201.99	203.15	203.27	202.99	202.99	202.93	203.33	202.52	201.67	202.95	202.91	202.91	202.43	203.23	203.1	202.1	202.93	202.77	203.67	204.14	202.58	201.72	203.09	203.82	204.58	202.69	203.18	203.81	204.18	203.36	201.87	202.92	202.08	203.41	203.48	203.06	202.27	203.42	202.02	203.79	201.58	204.05	203.55	204.83
206.48	207.62	206.77	207.69	207.28	206.38	206.58	206.63	206.55	206.65	205.27	207.13	206.87	205.78	206.57	206.59	204.56	205.95	207.13	206.02	207.46	206.61	206.99	206.61	206.71	206.59	206.81	204.92	206.39	206.63	206.88	206.58	206.03	206.08	206.48	204.64	205.41	207.74	205.73	207.47	207.11	207.08	207	205.33	206.86	205.98	204.78	207.39	206.73	205.08
211.24	212.29	211.02	212.32	211.59	211.69	211.23	213.09	211.67	212.25	211.53	213.14	210.53	212.09	211.03	211.7	211.71	210.1	211.13	211.28	210.97	211.33	212.84	209.66	211.53	211.9	212.22	212.41	210.53	209.48	210.88	210.41	211.01	211.99	211.88	211.78	211.23	211.73	212.87	211.73	210.73	212.85	211.28	210.84	210.58	211.23	211.39	212	210.49	212.19
198	198.83	197.64	199.09	198.38	200.37	199.98	198.69	197.67	199.09	198.59	198.85	197.76	197.7	197.15	199.19	197.96	198.94	198.36	199.23	197.94	197.2	196.9	198.3	198.02	198.11	196.38	199.1	199.09	197.58	197.84	199.16	197.95	198.44	199.91	199.05	197.71	199.79	200.49	198.54	198.65	197.36	198.24	198.85	199.11	198.22	200.44	198.72	199.53	199.64
208.14	208.21	209.06	209.98	208.42	209.23	207.69	209	208.17	209.78	209.57	207.97	209.4	210.93	210.7	210.66	210.16	210.44	208.89	209.48	209.16	210.05	208.47	208.28	208.22	210.81	210.06	209.57	209.95	209.44	208.84	209.32	208.55	207.3	208.68	209.82	208.99	209.84	207.25	208.21	209.48	208.38	209.31	208.35	208.43	208.45	208.63	208.79	210.04	209.86
198.17	200.37	199.41	199.74	198.74	200.53	199.61	201.19	199.92	201.03	199.84	199.8	199.86	198.24	199.85	199.57	197.83	198.56	198.16	200.31	199.56	198.03	200.85	200.01	198.32	198.56	198.77	198.92	198.89	198.62	200.42	199.57	199.52	198.31	200.21	199.89	199.8	200.01	199.06	199.49	198.79	197.11	199.14	199.26	198.55	200.26	199.46	200.78	199.07	200.02
209.94	209.44	209.48	210.47	208.43	208.17	207.74	210.3	208.68	208.39	208.81	208.33	210.31	209.77	209.51	208.25	210.15	209.7	210.04	210.46	210.23	210.33	211.25	209.83	208.11	209.27	208.61	208.88	210.56	210.34	209.1	208.77	209.73	209.25	208.69	209.93	209.2	210.54	209.87	208.9	209.02	209.16	210.46	208.7	209.89	210.93	209.62	209.79	210.83	210.14
213.69	213.3	214.8	213.07	214.64	213.42	212.51	212.54	213.95	213.32	214.7	213.91	212.61	213.47	212.45	213.79	213.37	215.98	214.53	212.16	213.93	214.79	213.51	212.33	213.98	213.52	212.97	212.86	214.23	213.29	212.3	214.74	212.97	213.43	213.46	213.23	212.79	213.55	214.89	213.41	212.66	212.63	213.23	212.83	212.79	213.48	214.58	214.67	213.69	212.91
213.82	213.77	212.93	213.14	213.77	214.39	214.33	214.21	213.48	213.77	213.7	214	213.86	214.77	213.64	213.5	212.69	213.95	214.28	214.8	213.29	214.02	213.91	213.15	215.57	214.16	213.6	213.64	213.1	211.83	214.45	212.91	213.35	214.58	213.94	213.47	212.73	213.5	216.19	214.14	214.58	213.16	214.31	214.69	214.75	213.11	214.48	211.87	213.7	214.44
205.27	201.73	202.83	204.88	203.7	203.31	202.37	204.2	204.71	204.34	204.57	204.07	203.04	203.2	204.02	203.38	205.42	203.36	204.31	203.73	203.75	203.64	204.2	204.44	203.03	204.54	203.54	205.41	203.6	205.04	204.49	204.64	202.61	203.03	204.07	203.66	203.37	203.71	203.88	204.12	204.07	203.21	206.09	204.44	203.85	202.76	203.97	204.7	203.97	205.34
200.36	199.13	201.78	200.67	201	201.27	201.23	199.26	200.56	200.08	200.5	200.61	199.62	199.94	200.69	201.19	200.55	200.51	199.69	199.1	200.37	202.11	199.26	199.64	200.74	200.59	200.79	199.74	199.03	199.71	200.69	199.65	199.93	202.44	199.73	199.53	200.63	201.11	200.43	200.76	201.01	199.8	200.63	199.13	201.07	201.4	199.2	199.65	199.61	200.31
202.43	204.54	202.89	203.2	203.71	204.63	205.36	203.07	202.83	203.38	203.28	203.85	204.53	203	202.58	201.09	202.91	203.47	202.13	203.84	202.97	203.91	202.9	201.5	201.46	202.45	204.36	203.21	203.96	204.44	203.53	202.41	204.18	202.32	203.84	204.34	201.48	204.1	203.39	202.79	202.97	203.1	203.55	203.39	202.97	202.89	203.92	202.17	203.67	203.81
211.76	212.08	211.07	210.12	211.21	212.78	211.84	211.2	210.32	211.56	210.71	211.65	210.03	212.15	210.18	212.07	212.76	210.76	212.1	211.82	210.92	211.1	211.05	213.04	212.4	211.89	212.09	209.93	211.5	209.49	210.16	209.05	211.09	210.43	211.98	210.7	211.81	210.61	211.09	210.97	210.89	212.73	210.34	212.38	210.98	211.83	211.48	210.37	212.21	212.48
208.31	206.78	207.25	208.9	209.96	207.34	206.22	207.69	207.78	207.65	207.4	207.3	208.84	207.22	208.47	207.98	209.32	207.7	208.52	207.94	207.36	207.05	206.82	208.19	208.7	208.37	207.73	208.08	208.08	208.84	208.62	207.71	207.28	206.73	208.97	205.19	207.17	206.54	207.88	208.67	206.14	207.37	206.7	207.91	206.96	206.77	205.28	207.94	207.29	208.82
212.18	214.48	214.07	213.05	212.66	213.34	213.7	213.31	214.24	214.97	213.9	215.11	212.99	213.45	214.06	214.08	213.48	212.65	212.73	213.94	211.82	213.91	213.8	213.57	212.98	214.13	213.64	215.26	213.06	213.87	212.99	214.77	214.95	213.7	214.17	212.17	213.59	213.8	214.56	212.96	213.64	213.02	214.21	215.81	213.39	216.21	214.41	214.12	213.7	212.93
208.49	209.44	207.8	207.7	209.85	208.46	209.36	208.6	210.23	208.78	208.4	208.18	207.58	209.81	208.38	208.85	210.43	209.13	209.74	206.85	209.88	208.64	208.64	208.65	208.83	209.24	209.07	209.58	207.7	207.53	207.81	209.95	207.42	209.32	209.02	208.65	209.55	209.59	207.13	208.65	208.82	210.25	208.44	207.91	208.4	208.99	207.92	209.29	209.65	208.83
212.97	212.19	214.19	213.23	212.32	212.31	212.05	212.76	211.99	211.1	213.83	212.83	213.59	215.08	214	211.79	213.55	213.66	213.1	212.79	212.91	212.92	213.56	213.18	212.4	212.59	212.1	213.86	215.96	212.39	212.92	211.39	214.73	213.15	213.22	213.86	214.17	214.67	213.93	213.05	213.69	211.85	211.9	213.98	212.92	214.17	214.15	212.28	212.84	214.24
206.99	207.89	209.2	207.88	207.2	206.35	206.5	206.64	208.37	206.17	208.44	206.97	206.85	207.99	205.52	207.47	207.07	207.05	206.68	209.24	208.05	206.59	208.1	208.66	207.27	206.97	208.4	207.68	208.97	207.08	206.29	206.94	205.7	208.3	208.12	206.59	207.18	206.39	206.24	208.89	206.82	207.52	206.53	207.22	207.47	208.07	209.54	206.53	206.7	208.48
215.73	216.85	216.41	217.52	219.12	218.02	220.07	218.57	216.77	216.61	218.12	218.13	217.99	216.01	216.9	216.77	216.48	216.72	216.65	217.27	215.41	216.33	216.97	216.74	217.95	217.54	217.51	215.13	217.56	215.79	217.22	216.45	217.4	216.89	218.68	216.32	217.57	216.25	217.35	216.92	216.22	216.9	217.39	216.53	217.8	219	217.28	217.09	217.28	215.61
211.91	212.51	209.98	211.57	210.33	212.01	211.21	211.96	211.45	211.41	212.29	211.53	212.16	211.37	210.99	211.91	211.28	212.25	212.38	211.85	210.64	210.17	212.55	210.92	211.6	211.19	212.04	211.02	211.02	211.15	212.29	211.17	211.48	211.12	210.64	210.7	211	212.94	210.75	214.7	211.41	211.32	210.66	212.45	210.15	209.97	211.15	211.63	211.86	211.65
205.02	203.2	203.84	206.09	205.78	204.81	206.07	206.71	205.01	204.19	205.17	204.99	206.18	205.74	205.85	205.74	205.63	205.4	206.99	205.47	205.78	204.71	204.02	204.42	205.95	203.67	206.57	204.92	204.94	205.55	206.75	205.5	205.32	206.47	206.2	206.01	204.61	205.14	205.67	205.51	205.63	206.55	205.33	206.51	204.49	205.62	206.31	207.56	205.96	204.34
216.26	216.05	216.9	217.46	217.17	217.5	218.3	215.93	219.69	216.14	217.48	216.45	218.27	217.35	217.14	214.91	217.9	217.38	216.2	217.98	216.19	219.31	217.99	216.9	217.31	216.34	217.34	216.06	217.33	217.72	216.28	216.28	219.22	217.16	217.15	217.59	217.43	216.33	217.25	217.57	218.64	216.93	217.68	218.31	216.6	216.97	216.64	217.65	215.44	217.24
203.24	205.25	203.57	203.45	205.51	204.27	204.48	202.88	203.76	202.19	203.38	203.13	201.38	202.04	203.5	203.82	202.55	203.53	204.33	202.25	204.35	204.62	202.28	202.8	204.21	203.73	203.49	205.19	203.1	202.83	203.46	204.62	204.07	204.08	205.94	203.5	203.23	201.95	204.37	203.47	202.54	203.52	203.7	202.83	203.52	203.96	202.53	203.64	202.73	203.16
204.71	206.2	202.79	204.17	204.31	204.78	205.52	204.64	206.67	203.97	205.12	204.9	203.41	204.73	205.32	204.17	204	206.02	206.66	205.5	204.54	205.1	203.41	205.18	204.82	205.36	204.93	204.32	203.41	204.79	205.56	204.99	205.42	204.61	204.43	204.84	204.52	205.45	203.41	204.19	205.47	205.16	204.23	204.16	205.45	205.81	205.19	205.31	205.47	204.87
204.26	203.78	203.03	202.8	203.86	203.06	203.8	205.27	203.7	204.47	206.18	202.75	202.14	204.22	203.82	204.17	203.07	203.49	203.84	204.3	202.46	203.56	203.95	204.37	203.62	204.82	204.62	203.22	203.72	203.61	204.33	204.88	202.06	203.13	203.65	204.56	204.28	205.31	202.51	203.83	204.41	203.86	204.63	203.75	203.33	204.03	204.89	203.65	202.56	203.3
211.75	211.62	212	211.27	211.3	209.89	211.21	210.8	211.27	210.23	212.91	212.03	213.88	211.11	211.04	211.94	212.63	213.48	211.82	212.61	213.13	212.34	212.14	211.79	211.81	212.47	211.57	211.06	211.35	210.7	212.85	212.33	212.57	212.44	212.92	212.05	211.24	213.01	212.1	210.6	212.36	212.56	211.73	214.07	212.6	210.97	210.95	211.71	211.47	211.11
197.8	198.07	198.52	197.94	197.28	197.18	198.93	199.31	198.46	197.23	200.45	198.78	199.54	198.63	199.52	197.69	198.41	199.24	199.07	199.78	198.56	199.3	201.03	198.96	197.98	200.15	199.47	199.1	197.51	198.27	199.22	198.23	197.89	198.06	198.22	198.34	198.25	198.12	199.43	198.46	200.86	197.63	197.48	199.14	197.71	198.43	198.39	198.57	198.68	198.15
208.59	207.46	209.04	207.72	208.6	208.68	208.68	208.58	208.57	209.79	208.55	208.99	209.78	207.58	208.67	207.62	208.51	207.75	208.3	209.8	209.02	209.92	209.59	207.31	207.93	208.51	208.92	209.2	208.46	208.87	207.59	207.26	207.39	209.25	209.26	207.36	207.68	207.77	208.22	208.49	210.04	208.62	209.8	209.6	209.3	210.32	208.24	209.41	210.07	210.15
207.22	207.69	205.53	207.38	206.05	205.38	208.27	206.59	205.1	207.1	207.62	206.09	207.55	206.59	204.96	208.34	205.35	207.4	205.07	205.9	204.98	205.59	206.18	206.95	206.06	204.67	204.42	207.55	207.75	205.92	207.58	206.03	205.49	207.27	206.83	207.99	208.22	204.9	207.71	206.33	206.54	205.82	207.22	206.77	206.42	206.32	206.61	206.98	206.02	205.87
210.5	209.77	208.99	210.15	208.68	210.38	209.6	210.86	209.29	209.18	209.28	209.16	209.6	208.44	209.03	209.6	210.22	209.61	209.25	209.29	208.54	209.2	208.95	209.12	210.67	210.89	208.02	209.35	210.42	208.93	210.71	209.32	209.55	208.9	209.63	210.23	208.96	210.84	209.99	208.69	208.26	209.18	209.4	210.29	207.72	209.35	208.81	210.5	209	208.99
207	206.2	206.87	206.92	207.44	206.78	205.96	205.68	205.93	208.01	207.01	208.03	206.14	207.93	206.54	205.85	206.66	206.58	206.26	205.29	206.08	207.29	205.83	206.9	206.23	205.01	207.82	206.13	205.16	208.13	206.78	205.63	207.2	204.18	206.26	206.23	206.36	205.3	206.2	205.77	206.67	207.35	205.85	206.6	205.38	205.02	206.54	206.9	207.47	207.63
207.29	206.36	204.17	205.14	204.31	204.33	204.73	203.37	205.57	204.72	204.22	205.69	203.28	205.14	205.71	204.58	205.49	205.39	204.11	205.49	205.28	207.09	204.7	204.94	204.74	204.92	205.84	206.01	205.63	204.7	207.53	206.31	206.32	204.7	203.69	204.46	204.83	204.5	205.83	205.67	205.23	205.71	204.03	203.54	205	204.64	204.55	203.41	202.54	204.41
200.07	200.08	200.41	200.46	200.91	199.33	200.27	200.65	200.5	199.46	200.49	199.51	198.83	199.7	199.95	200.58	200.58	201.84	200.3	200.72	202.66	200.58	200.29	200.26	201.18	202	200.99	199.73	200.48	199.61	199.78	199.93	201.4	202.51	202.57	200.4	201.29	199.75	199.95	200.99	200.67	200.31	199.37	201.22	199.95	198.79	199.23	199.85	200.69	201.08
211.33	209.7	210.7	209.3	208.39	209.1	209.2	209.48	209.11	211.04	211.72	211.51	209.25	210.75	210.06	212.23	209.04	210.41	210.18	208.71	210.66	208.24	209.77	210.74	210.31	210.68	209.74	210.23	209.51	209.33	209.54	207.89	209.2	208.87	208.42	209.07	209.68	208.73	210.74	210.12	209.11	210.2	209.51	209.1	211.49	209.56	210.33	209.84	208.97	209.11
212.64	212.8	211.06	212.31	213.02	211.78	212.64	212.6	211.33	212.63	213.57	212.69	212.02	212.2	211.77	212.3	211.6	212	212.99	212.19	211.99	212.36	211.87	211.1	211.59	212.96	211.99	212.41	213.45	211.12	212.33	211.34	213.2	212.01	211.96	213.36	213.28	211.47	211.96	212.41	213.92	212.09	212.88	212.46	211.66	211.52	212.99	212.27	213.06	211.94
200.88	200.85	199.66	200.47	200.85	200.11	201.91	201.25	201.4	201.72	198.92	201.17	200.35	201.16	202.02	200.64	200.27	200.97	202.21	201.14	201.09	201.46	201.03	201.6	200.15	201.65	202.28	199.43	201.3	201.83	202.42	200.86	203.05	201.65	200.41	201.39	201.44	202.62	201.06	200.68	199.47	201.41	201.68	201.01	201.44	201.33	200.42	200.96	202.19	201.75
210.53	211.06	212.51	211.89	209.82	212.92	211.8	212.06	213.09	212.81	213.01	212.95	209.78	212.04	210.92	213.53	211.44	209.97	211.31	211.49	211.66	211.67	212.83	211.85	209.45	212.38	212.37	213.11	209.58	211.27	210.81	210.92	210.98	211.51	212.74	213.26	212.19	212.17	212.21	210.84	212.14	211.78	211.51	210.62	212.96	211.35	212.65	213.28	212.15	210.99
204.14	203.34	204.82	204.35	204.51	204.04	203.96	203.63	204.04	206.09	203.92	203.91	203.88	202.25	204.22	202.71	204.68	204.02	203	202.86	203.83	202.69	203.15	204.89	204.23	204.32	204.22	204.13	204.38	203.83	202.67	202.6	204.66	202.9	203.55	203.59	205.04	202.05	203.57	203.52	205.88	203.31	204.05	203.14	203.08	203.43	203.47	202.48	204.78	202.64
203.54	201.79	203.82	203.05	201.19	203.52	202.41	204.56	202.05	201.41	202.73	204.7	202.56	201.27	203.37	201.8	202.98	202.62	201.36	203.42	204.52	201.33	201.96	203.2	202.48	202.65	202.84	203.68	202.36	202.27	202.58	202.89	202.38	202.27	202.38	201.74	202.1	202.83	201.77	201.25	202.31	203.8	201.18	202.76	202.97	202.14	202.52	201.97	205.35	200.86
202.09	204.13	202.58	203.01	202.11	202.24	202.59	202.67	203.36	202.71	203.37	203.58	203.59	202.29	203.86	202.95	202.72	203.48	203.58	202.84	203.92	202.22	205.59	204.25	202.86	203.66	203.54	200.7	203.69	204.6	202.97	202.68	201.99	204.5	202.42	203.09	203.13	203.92	204.23	204.98	203.67	204.5	203.53	204.21	201.65	203.01	203.25	203.88	203.8	205.95
208.45	208.95	207.8	207.58	208.77	209.67	210.71	208.1	209.21	207.94	208.82	209.22	209.03	206.58	210.45	208.38	208.31	208.82	209.24	208.35	207.25	206.84	208.44	207.22	209.83	209.18	208.64	208.99	210.58	207.46	208.02	209.27	208.28	209.87	207.8	208.98	208.63	207.61	208.79	211.47	208.76	208	208.36	207.29	208.43	209.07	209.87	209.29	209.78	208.26
203.19	204.67	202.35	204.75	205.54	204.31	203.74	203.74	204.55	204.23	203.24	203.41	204.5	204.04	202.17	203.6	204.66	203.25	204.45	202.3	203.44	204.19	204.08	204.84	204.08	204.35	205.72	203.1	203.69	204.78	203.31	204.59	203.57	206.08	203.97	203.75	202.49	204.17	203.64	203.13	204.06	203.13	203.67	203.27	204.43	202.59	204.72	203.57	202.42	204.07
205.29	206.48	206.8	205.68	206.91	204.88	205.91	208.42	205.67	206.46	205.32	206.95	205.43	205.91	206.69	206.49	207.01	206.64	205.37	205.32	206.61	206.71	206.69	206.7	206.74	206.35	205.29	204.93	205.43	205.81	205.88	204.94	206.23	205.46	206.6	206.8	206.21	206.07	206.36	206.4	205.93	206.98	206.11	207.77	206.79	206.26	207.99	205.19	206.7	204.23
208.33	209.11	208.59	210.22	206.43	209.69	209.47	209.21	207.52	208.89	209.63	208.95	209.47	207.95	208.1	206.64	207.69	209.7	207.7	208.54	209.04	210.06	208.93	208.36	208.05	208	209.1	208.48	208.1	209.25	209.05	208.08	208.38	208.48	208.79	208.47	209.72	209.41	209.6	209.39	208.95	208.81	209.06	206.75	209.02	208.8	209.22	208.31	207.49	209.33
212.97	212.15	212.82	210.85	212.51	214.11	213.95	214.8	212.73	214.5	211.01	212.11	212.55	213.92	213.03	211.29	213.64	211.06	214.4	210.96	211.93	211.8	212.37	212.14	211.73	211.78	211.93	211.32	211.44	213.07	211.53	213.25	212.72	210.41	212.66	212.02	210.43	211.67	212.9	212.36	212.69	213.6	210.7	212.85	210.98	212.73	213.18	212.48	212.41	211.41
198.49	199.68	199.32	197.75	200.59	198.65	197.92	198.82	199.28	199.9	199.83	198.17	200.66	201.24	201.58	198.26	199.08	198.92	199.89	200.01	200.47	200.54	198.38	199.16	198.2	199.83	200.8	198.14	199.84	198.04	199.62	199.73	201.25	199.91	199.61	200.22	199.71	200.6	199.59	198.24	199.49	199.19	197.61	198.47	198.39	198.76	199.23	200.19	199.62	200.14
215.67	216.83	218.02	217.45	216.94	217.58	215.18	217.86	217.05	216.19	218.29	217.73	214.97	215.12	216.83	216.76	218.76	217.05	217.13	215.5	216.49	215.27	216.32	218.19	216.55	218.62	217.91	218.2	215.95	216.23	216.53	217.36	218.36	217.32	216.8	216.95	217.39	216.18	215.92	217.94	215.85	217.15	216.14	218.35	216.78	216.75	217.55	218.15	217.04	219.37
217.51	216.71	219.24	217.6	217.43	216.67	217.16	216.9	217.57	216.99	215.99	217.6	216.95	217.47	217.15	214.92	217.06	217.42	215.43	217.89	216.79	216.88	215.89	215.51	216.61	218.68	216.86	217.81	217.99	216.58	217.64	217.09	217.7	217.02	217.66	217.94	215.16	216.35	216.84	217.31	215.84	216.25	217.53	216.18	216.37	217.41	217.64	216.99	216.52	219
211.72	212.55	212.04	210.74	213.31	211.9	211.42	212.9	212.68	210.12	212.75	211.33	211.72	211.07	211.79	212.26	211.38	212.63	212.13	211.69	211.77	209.84	212.1	213.28	211.17	213.16	211.38	212.24	212.09	211.61	211.32	212.16	211.5	213.17	211.54	213.43	211.77	210.94	211.14	210.81	211.05	211.57	212.65	212.89	210.31	211.48	212.51	212.46	211.29	211.81
206.37	203.36	204.89	203.78	204.03	202.85	204.1	204.5	203.91	204.81	206.03	203.29	206.06	204.94	205.16	206.3	204.77	205.56	204.52	204.4	205.01	206.91	206.12	204.55	203.17	204.83	204.91	205.04	206.34	205.13	204.12	204.3	203.62	205.05	205.44	204.2	207.42	203.77	205.61	204.33	204.13	205.3	204.23	203.95	203.18	205.05	204.05	204.71	204.12	204.69
203.32	202.25	201.23	202.3	204.42	201.5	204.67	202.48	202.39	202.65	202.94	202.74	201.34	202.11	201.89	202.17	203.09	202.3	203.4	202.74	203.88	204.39	203.36	201.07	203.06	203.07	202.27	202.4	202.42	202.64	201.77	203.15	202.17	202.6	200.6	203.47	203.52	204.2	202.14	203.19	202.39	202.52	202.18	203.7	203.62	202.25	203.71	202.38	202.37	203.17
208.62	207.88	209.62	209.18	209.36	208.22	208.06	207.67	208.29	208.14	208.22	208.65	208.94	207.96	209.33	210.5	209.64	208.9	209.45	208.02	209.06	208.15	208.44	207.89	207.89	208.16	208.66	208.22	208.2	209.86	209.95	208.39	207.09	209	207.01	207.76	210.73	209.3	209.17	210.17	207.83	210.38	209.49	210.35	208.5	208.92	209.46	208.73	206.34	208.56
215.61	218.12	217.19	215.54	218.02	218.48	215.11	217.26	216.65	216.3	216.46	220.6	217.38	217.64	215.29	216.64	215.88	217.89	216.85	214.59	216.22	216.71	217.89	216.46	216.54	217.17	217.35	217.16	217.45	217.68	216.52	215.79	217.11	217.53	216.24	216.19	216.38	215.64	218.15	217.12	216.78	216.76	216.32	219.32	218.18	216.91	216.52	215.98	216.86	215.28
201.3	201.15	202.39	200.44	199.47	200.94	201.23	200.19	202.04	201.08	200.8	202.38	201.18	200.04	202.67	200.5	200.85	200.87	202.81	201.88	202.42	201.7	200.17	199.75	201.64	201.71	202.47	200.13	201.12	200	200.09	201.42	201.99	202.56	202.61	201.49	199.16	201.22	201.61	200.23	200.96	200.96	201.36	201.5	201.45	200.72	200.65	201.67	201.09	202.92
210.83	213.05	213.17	211.25	212.71	213.1	211.26	211.41	213.12	212.82	211.97	211.22	212.76	209.89	212.17	213.13	211.78	212.6	213.6	212.14	212.27	213.46	211.92	212.46	211.01	212.44	212.86	212.08	212.89	211.9	212.45	212.01	212.84	213.65	212.37	212.06	211.95	213.3	213.27	211.28	212.03	211.91	212.27	212.16	212	212.87	213.19	212.52	211.53	211.35
209.97	211.42	209.98	213.75	212.09	210.47	210.84	213.23	212.16	211.48	213.06	212.33	210.68	210.66	210.49	212.19	212.17	212.11	212.39	211.09	211.18	211.73	211.16	210.97	210.63	211.16	211.99	211.23	211.12	212.87	213.21	211.47	212.5	212.39	213.08	212.12	210.21	212.14	211.88	212.1	211.47	212.4	212.61	212.56	212.28	210.5	210.33	210.82	212.2	211.94
202.14	200.88	202.06	203.77	203.59	203.24	202.88	203.26	202.59	203.18	203.09	204.48	202.35	203.72	203.76	204.27	203.07	201.61	202.06	204.16	203.72	201.93	201.22	202.56	202.48	201.23	201.7	202.62	203.51	204.21	203.8	202.73	202.77	203.06	203.98	202.97	203.41	203.37	204.43	201.73	202.38	201.61	202.44	204.82	201.95	203.58	201.8	205.53	202.53	202.49
208.87	209.42	208.12	207.2	206.59	207.35	207.26	207.69	207.77	206.81	207.25	208.06	208.95	208.33	208.14	207.1	207.36	208.3	206.97	208.27	208.74	208.4	209.29	205.77	207.38	208.18	207.95	206.98	208.61	209.04	206.54	208.25	208.75	208.75	208.2	207.45	206.57	206.98	209.31	205.87	208.3	208.39	206.83	208.03	208.94	208.41	207.49	209.64	208.22	207.44
207.79	208.92	207.32	207.84	208.63	209.49	208.1	208.9	207.44	209.96	208.76	209.5	208.8	208.66	208.65	207.82	208.9	209.86	209.28	209.19	210.2	208.44	208.25	208.77	208.93	207.4	207.83	209.38	208.82	208.25	208.6	207.94	209.62	208.88	209.02	210.04	206.44	208.71	207.71	208.84	208.11	209.54	208.58	208.73	209.03	209.01	207.79	207.88	208.73	208.47
212.51	211.87	211.81	210.41	211.17	211.33	212.65	212.97	211.44	211.74	211.47	210.65	211.01	211.39	210.72	213.23	212.53	211.22	210.34	212.28	211.02	212.33	211.12	211.75	211.54	212.77	210.8	212	211.67	211.88	210.87	210.96	209.72	211	211.61	211.55	211.08	211.85	210.72	212.53	211.8	211.96	211.98	212.15	211.68	211.05	211.57	211.46	211.2	211.63
214.23	214.35	214.92	213.8	214.75	214.35	214.98	213.63	213.15	213.09	212.97	211.88	212.48	213.61	213	214.23	214.65	212.8	214.46	214.58	214.75	214.87	213.26	214.17	213.97	215.32	215.31	216.04	213.79	214.01	213.69	213.19	213.84	214.09	212.9	213.48	213.91	213.87	212.44	214.53	213.96	212.98	213.27	214.45	216.14	212.58	214.93	215.35	213.58	214.81
203.05	202.69	200.86	203.72	204.18	203.89	203.26	201.81	202.02	202.96	202.67	203.22	203.83	203.48	204.61	203.1	203.39	203.9	204.96	205.31	203.47	201.56	202.54	204.73	203.56	203.28	202.7	204.29	203.59	203	203.23	201.88	204.16	204.05	203.83	203.15	203.67	203.22	204.05	202.31	202.1	203.37	204.29	203.84	203.5	203.02	203.1	202.74	203.79	203.86
202.6	202.52	202.63	201.57	203.48	203.92	202.13	202.24	202.13	201.42	202.48	202.83	201.63	202.74	202.33	201.66	203.21	202.43	203.64	202.58	203.47	203.26	200.96	202.76	203.47	203.03	203.64	202.98	203.66	203.51	203.31	202.57	203.63	201.67	201.14	202.58	203.41	202.32	201.41	203.21	203.05	203.04	202.89	202.73	201	205	204.1	201.99	202.52	202.53
215.6	215.69	214.3	215.45	212.83	212.93	214.75	213.82	214.56	211.9	213.81	214.44	213.47	214.26	213.96	213.71	213.97	213.83	214.38	213.07	214.47	212.84	214.12	213.39	213	213.7	214.48	214.76	214.44	213.04	213.36	213.85	213.53	212.31	214.39	212.98	214.26	213.04	214.15	214.26	213.01	214.75	213.02	214.31	214.79	214.03	215.52	214.71	212.85	214.41
202.6	204.19	203.05	204.76	202.48	202.63	204.35	202.66	203.1	203.07	204.62	204.82	203.82	203.01	203.89	205.16	204.09	203.67	205.06	204.04	202.65	201.71	203.57	202.19	203.6	202.98	203.48	203.23	204.7	203.34	204.44	203.28	204.25	204.05	202.94	205.44	204.13	204.46	202.84	203.09	205.42	201.44	202.59	204.38	203.74	203.78	203.46	203.78	204.08	203.19
209.69	208.29	208.63	209.54	208.2	209.3	206.43	208.68	209.09	208.57	208	207.43	208.14	208.5	209.03	208.02	207.77	208.76	208.92	208.09	208.36	209.54	209.72	208.57	209	209.77	207.98	209.31	207.63	208.68	209.43	208.51	208.09	209.6	207.93	208.96	208.51	208.46	207.96	207.82	207.77	209.19	208.65	209.69	206.23	208.88	209.51	209.11	209.41	208.03
207.86	208.48	208.27	208.75	209.43	208.66	208.06	209.85	208.49	207.84	208.48	210.02	208.32	209.3	210.49	208.12	207.77	208.35	208.97	208.65	208.45	207.72	208.82	208.36	209.49	209.27	207.62	207.78	210.5	207.4	207.13	208.88	207.8	209.66	207.66	207.79	209.1	207.31	209.29	208.19	208.59	207.74	208.33	209.22	209.3	208.96	208.75	207.24	208.62	207.22
214.55	217.46	216.02	217.49	216.03	216.03	217.37	217.29	217.53	218	217.07	217.05	216.47	217.04	216.76	216.22	217.42	216.31	218.16	217.11	216.45	216.79	217.49	216.61	217.3	217.31	218.36	217.91	216.74	217.39	216.77	215.66	215.68	215.6	216.94	216.61	216.55	217.23	216.77	219.05	217.38	215.88	217.2	217.63	216.31	217.47	218.21	216.6	217.27	218.15
207.46	205.4	206.4	205.46	204.75	205.8	207.82	206.5	205.22	206.93	205.44	204.8	205.11	204.63	205.79	205.24	204.26	204.51	205.32	204.28	206.69	203.8	204.23	206.13	207.28	204.54	204.83	205.65	206.74	207.25	204.52	205.66	204.76	204.1	205.63	207.82	205.65	205.37	205.24	206.12	205.77	205.73	205.31	205.48	205.4	206.54	205.18	207.02	207.2	203.89
204.45	204.47	203.11	205.26	205.02	205.32	203.1	202.68	205.15	204.39	205.12	204.71	202.83	203.26	204.01	204.38	202.56	201.02	204.53	203.81	204.62	202.83	203.41	203.22	203.53	201.56	205.06	202.93	204.18	202.58	204.56	203.86	203.55	202.52	202.56	204.91	203.02	202.91	203.2	204.72	203.45	204.41	203.03	202.63	203.6	203.63	203.32	203.93	203	203.13
208.37	209.24	210.98	209.29	209.5	208.67	209.53	209.11	208.01	210.55	209.68	210.05	209.32	209.3	208.49	209.58	208.93	207.33	208.59	207.57	208.28	209.27	207.36	208.28	210.28	209.21	208.61	210.47	206.47	208.26	208.7	207.51	208.37	207.41	209.48	208.41	210.23	208.75	209.09	210.88	207.91	208.49	208.18	208.78	208.57	207.76	208.11	208.49	209.76	209.6
210.77	210.94	210.68	211	211.72	212.4	211.87	211.63	212.34	210.96	210.44	212.38	210.99	211.69	213.42	211.62	210.85	211.91	211.58	210.88	212.2	211.98	210.43	210.89	211.22	212.21	211.21	211.45	212.5	210.7	212.5	211.31	212.27	210.78	211.95	210.7	211.42	211.09	212.6	211.26	210.6	211.14	212.5	210.95	211.85	212.61	211.51	211.66	211.37	211.22
213.65	213.44	213.75	213.28	213.51	212.7	213.88	212.4	211.53	214.57	213.97	211.91	212.56	212.79	212.67	213.21	213.22	212.33	214.62	212.4	213.21	212.35	212.56	212.04	213.66	211.63	212.83	214.88	212.51	213.97	213.85	212.61	214.93	215.26	212.05	212.87	215.25	212.31	213.28	213.19	213.67	214.15	212.99	214.13	213.9	211.74	213.3	212.48	213.15	210.77
216.99	216.63	216.44	219.31	215.78	215.68	218.58	216.94	218.4	216.63	216.74	217.27	216.44	217.4	218.66	217.71	216.72	216.2	216.2	217.55	217.42	216.84	218.63	217.7	216.2	216.81	218.07	216.35	218.01	217.62	215.79	216.27	217.53	218.14	218.5	217.86	218	216.7	216.81	217.06	217.77	217.05	217.76	215.07	215.57	216.85	217.45	217.87	218.99	217.76
208.06	208.17	206.72	208.62	207.57	207.38	207.89	206.64	209.14	208.17	207.35	205.62	206.75	207.25	208.47	207.25	207.68	207.53	205.94	206.96	206.63	207.67	206.82	208	208.17	208.22	207.66	207.23	207.64	206.04	209.27	207.48	208.19	207.57	206.51	207.83	206.76	207.3	205.74	208.2	207.94	207.13	207.93	207.5	207.15	206.99	206.69	208.01	207.36	206.84
203.86	204.81	205.39	205.44	205.52	205.36	205.37	204.48	204.86	205.42	204.91	205.39	204.62	206.03	204.08	203.69	204.63	204.66	203.52	204.44	203.92	203.94	205.56	205.89	203.67	204.39	205.37	206.17	204.17	204.09	204.06	204.77	205.17	203.8	204.81	204.48	205.05	203.82	205.75	205.98	206.23	204.93	203.75	205.76	205.12	204.26	205.91	204.61	204.82	204.79
204.95	203.9	204.83	203.87	202.53	202.56	203.62	204.79	203.69	203.73	204.63	203.37	204.17	202.6	202.96	202.75	203.71	204.11	203.44	201.96	203.91	203.11	203.74	203.21	202.71	204.31	205.18	203.13	204.68	203.85	203.57	203.1	202.92	204.87	202.77	204.21	202.93	203.61	202.25	203.94	202.85	202.07	201.13	203.74	204.52	204.49	203.96	202.84	204.74	203.69
209.15	208.83	209.64	207.78	208.82	207.86	208.69	209.16	208.75	209.78	207.45	210.39	208.76	210.16	209.41	209.26	207.96	209.18	206.86	209.47	207.47	209.21	209.52	209.11	207.04	208.18	211.44	208.96	208.56	209.53	209.74	208.62	209.45	207.59	208.74	207.51	209.07	208.97	208.2	209.36	210.85	210.7	209.93	208.26	207.61	208.66	207.87	208.36	207.98	210.41
216.62	216.92	217.36	218.13	217.15	218.14	215.29	216.52	216.82	218.12	216.9	218.94	217.54	217.65	218.76	218.65	216.5	214.37	218.36	216.44	218.2	216.48	215.62	216.58	218.18	216.9	217.49	216.08	216.65	216.77	217.64	216.96	216.99	218.25	216	217.13	217.43	216.03	216.01	216.42	217.51	215.93	216.09	216.23	216.76	215.6	217.84	217.12	217.98	216.73
208.07	211.63	208.38	209.34	208.61	207.62	209.48	208.92	209.11	209.32	208.17	207.74	208.51	207.7	208.9	209.11	210.52	208.5	207.79	209.14	207.35	208.53	208.56	207.86	207.8	208.33	207.85	209.43	207.87	209.85	207.98	208.78	208.96	207.79	209.24	209.08	207.41	208.7	206.51	211.14	208.86	208.14	209.16	208.43	208	208.71	207.14	206.86	209.97	208.16
206.63	207.97	208.56	207.36	207.93	207.23	207.54	206.99	209.72	207.23	209.8	206.84	207.65	207.86	207.94	207.85	206.85	207.5	207.09	207.5	207.87	206.87	207.69	207.3	207.7	208.36	208.07	207.47	208.47	207.63	206.56	207.45	207.62	207.26	208.91	208.61	208.53	208.64	205.93	206.2	207.53	207.17	206.95	207.27	207.96	207.59	207.35	207.53	207.14	208.18
202.83	203.53	202.85	202.61	202.18	201.83	203.94	203.15	203.19	204.17	203.62	203.83	202.72	203.59	204.85	203.35	203.02	204.57	202.4	203.09	202.32	203.42	202.55	203.46	201.97	202.94	204.6	201.5	203.06	203.68	203.68	202.9	204.64	201.79	204.09	204.04	203.47	203.52	202.94	203.53	201.3	204.27	201.58	202.95	203.6	204.5	204.23	202.68	203.05	203.44
203.61	202.52	205.48	203.46	204.11	205.97	204.63	205.25	205.05	203.75	204.82	202.98	204.69	204.65	205.21	204.59	204.83	206.22	204.39	204.47	204.82	204.49	205.63	203.97	203.47	205.77	205.77	204.29	203.53	204.62	204.88	203.4	204.39	204.34	203.94	204.11	203.62	204.23	204.28	203.3	204.71	203.64	204.06	203.75	204.83	204.74	204.01	203.71	205.88	205.93
198.57	199.5	199.12	198.08	199.02	199.17	199.81	198.87	197.25	198.42	198.24	198.15	199.21	199.05	198.21	198.54	197.65	197.65	198.72	198.32	198.3	198.9	198.65	197.65	198.37	199.6	197.34	198.99	198.58	199.06	197.74	197.31	196.53	198.38	198.71	197.83	198.97	198.74	199.25	198.75	198.58	199.02	198.71	198.56	198.86	199.53	198.78	199.27	197.52	199.66
207.62	208.07	207.37	208.08	208.13	208.89	207.36	208.16	208.78	208.33	209.24	208.29	209.53	209.98	209.51	209.83	208.14	207.82	207.61	207.62	210.49	207.95	208.61	209.22	208.85	208.7	210.02	210.32	209.16	208.48	208.08	207.72	209.42	208.7	208.9	207.93	208.52	208.82	207.8	207.53	209.51	207.19	208.89	208.54	208.26	208.38	208.02	209.29	209.57	209.26
199.56	202.14	200.54	198.26	200.34	199.74	199.95	199.66	200.38	199.65	198.95	198.82	199.96	200.41	199.45	200.86	200.04	199.38	198.93	200.06	199.97	199.44	198.43	199.27	200.32	197.99	199.91	200.75	199.6	199.64	201.35	200.04	199.06	199.53	198.57	200.12	198.19	199.95	199.48	199.16	200.14	198.94	198.98	198.85	199.65	197.96	199.36	201.38	200.91	199.24
205.62	206.28	205.29	207.69	206.03	204.75	206.22	204.54	205.11	204.73	207.73	205.77	205.76	205.08	204.15	205.44	205.77	205.57	204.95	205.38	204.65	206.04	206.45	206.3	204.88	205.67	204.84	206.54	206.55	204.86	205.34	205.28	205.52	206.82	205.51	206.43	204.42	206.58	207.01	206.54	205.1	205.29	206.06	206.49	205.97	205.4	205.75	205.13	204.58	206.88
215.98	219.35	218.5	217.73	219.03	216.7	218.85	216.5	217.72	217.54	218.19	217.24	219.21	216.96	216.73	214.77	216.49	216.99	216.13	218.23	216.96	218.69	218.14	217.77	217.83	216.99	217.81	217.29	217.78	216.04	216.53	218.43	218.51	217.45	219.06	217.59	217.57	217.36	217.15	216.72	216.73	216.55	217.63	218.88	218.65	217.8	217.95	217.8	217.78	218.8
203.34	201.03	202.5	202.47	203.06	201.57	201.78	202.91	202.48	201.86	203.87	202.25	202.07	200.83	200.99	201.24	202.36	202.76	203.74	203.05	203.2	203.83	201.76	200.89	201.09	203.9	202.26	203.57	203.28	201.57	202.01	202.21	202.86	201.3	202.15	202.68	202.13	204	203.76	202.25	201.99	202.92	202.22	203.74	205.4	201.91	201.58	200.6	201.9	203.57
203.24	204	205.83	204.38	202.91	203.55	204.22	203.63	202.43	203.9	203.34	205.23	203.69	204.35	205.08	202.68	203.27	204.33	203.03	204.62	203.8	205.1	204.72	205.27	204.19	203.3	205.35	205.83	205.3	204.61	204.76	203.74	203.98	204.5	203.24	203.58	202.68	205.3	203.05	203.97	203.3	204.46	204.74	204.05	202.9	204.71	204.28	202.9	203.38	203.78
200.12	200.9	199.74	201.79	200.66	200.77	200.11	201.64	200.11	201.31	199.85	199.86	199.76	200.41	199.47	200.53	200.62	200.9	202.52	197.77	199.82	200.13	200.74	201.1	200.27	199.39	199.36	199.48	201.77	201.32	197.89	201.09	200.71	199.73	200.65	201.72	199.56	200.16	200.17	200.95	200.68	201.56	202.28	200.75	198.48	199.96	200.09	200.75	201.23	201.07
216.65	216.67	216.37	217.98	215.17	215.77	216.51	215.44	216.48	217.84	217.47	216.1	217.42	216.19	215.84	216.71	216.72	219.47	218.58	217.22	216.38	216.16	217.08	216.2	216.55	217.34	216.59	216.02	218.51	216.2	216.23	216.86	214.8	216.62	216.86	218.15	216.01	217.2	215.61	218.07	217.09	216.57	216.66	215.92	217.23	217.85	215.83	216.47	217.61	217.92
199.27	201.05	199.53	199.36	200.24	201.42	200.21	200.16	199.51	200.16	200.24	203	200.48	201.39	199.32	198.96	199.44	201.18	200.8	200.23	201.7	200.89	201.21	201.67	201.22	199.57	199.13	199.75	198.87	200.3	201.6	201	199.6	200.62	199.96	201.03	201.55	200.61	199.68	199.94	201.32	199.86	200.02	201.79	199.84	200.79	201.8	200.24	198.52	201.12
209.55	207.76	210.57	208.7	206.35	208.4	208.82	210.14	209.54	207.64	208.4	209.24	209.04	209.74	207.92	208.47	209.33	208.28	208.83	208.42	209.02	207.07	207.92	207	208.85	209.96	208.05	206.99	208.16	208.23	209.98	208.49	208.9	208.54	209.05	209.01	208.44	208.61	209.59	207.82	207.51	208.15	209.32	209.37	209.57	208.58	209.05	208.12	209	207.71
208.54	209.7	209.13	210.37	208.6	208.07	210.26	209.24	209.21	208.1	209.27	209.24	208.68	209.48	209.62	208.48	208.79	208.52	209.17	207.26	209.04	208.28	208.68	209.09	208.12	210.08	209.37	209.92	208.3	209.23	206.82	208.14	209.17	208.33	208.69	207.83	209.33	209.59	207.66	206.59	208.79	207.45	207.97	209.42	208.74	210.72	208.74	208.98	207.56	207.55
203.68	204.32	204.59	204.19	203.67	204.54	204.53	203.79	204.43	204.02	203.5	202.92	202.71	203.71	204.57	203.66	201.94	203.41	205.09	204.49	200.91	204.14	203.2	203.88	203.36	202.28	203.78	203.71	202.84	204.61	205.11	203.12	203.55	203.74	201.83	202.7	202.32	203.4	202.41	204.85	204.28	203.49	202.98	202.25	203.13	203.79	203.82	203.06	203.13	203.64
203.81	202.59	204	203.59	203.82	202.47	202.92	203.18	204.29	201.71	204.09	202.26	203.84	202.97	202.94	204.07	203.62	204.97	203.81	205.23	201.9	203.44	202.69	202.8	205.01	205.09	203.29	203.86	203.94	204.46	204.74	202.44	201.72	203.71	203.61	201.92	202.82	204.95	203.06	205.45	204	203.14	202.85	203.52	202.73	203.7	202.12	202.8	203.27	204.99
195.45	195.63	193.98	195.76	194.75	195.83	194.61	196.52	194.44	195.72	195.16	193.93	195.67	196.56	195.93	194.94	195.43	193.23	196.15	194.71	194.99	196.33	193.86	194.36	195.17	195.01	194.67	193.58	193.62	194.08	192.38	194.38	194.9	195.63	195.26	196.16	194.38	195.09	195.72	197.59	193.89	194.97	194.67	194.18	196.06	195.41	196.49	194.7	195.48	195.84
204.3	202.04	202.7	203.51	203.11	204.58	204.23	204.56	202.59	204.54	204.21	204.99	203.7	202.15	204.24	202.85	202.93	203.64	203.21	204.73	204.67	203.27	204.93	203.24	203.62	203.5	203.78	203.63	205.28	203.17	203.37	204.4	202.75	203.45	202.98	204.14	205.21	204.28	203.87	204.9	202.92	203.28	203.52	201.75	202.52	203.72	203.5	202.68	202.57	205.1
211.67	211.69	211.37	212.74	211.95	212.26	212.12	211.8	210.54	211.97	212.68	212.52	211.37	210.91	211.94	212.94	211.62	213.43	211.22	210.67	211.95	212.75	211.68	213.35	211.15	212.37	214.75	210.92	212.16	211.42	211.18	212.67	211.02	213.76	211.68	211.08	212.71	211.03	212.89	210.9	211.24	209.95	210.19	211.15	209.7	212.02	211.34	211.11	211.74	211.65
208.85	208.94	207.71	208.23	208.03	209.32	206.98	208.18	207.63	209.02	209.43	208.45	208.32	207.14	207.75	207.6	208.48	209.05	206.64	207.7	205.5	208.56	209.24	208.49	209.9	209.78	208.08	208.9	208.4	208.92	208.66	208.19	209.28	209.38	208.22	209.06	209.14	207.92	208.93	209.09	211.1	207.65	209.04	208.82	209.75	207.86	206.32	208.96	210.23	207.55
208.06	206.58	207.17	205.94	206.36	206.55	207.35	204.98	206.23	207.14	206.5	207.94	207.16	208.05	205.86	205.82	206.21	206.81	206.94	205.67	204.45	206.96	204.39	205.14	204.53	205.1	207.53	205.52	206.96	204.69	207.3	207.03	207.49	206.89	207.12	206.86	206.99	207.88	205.85	205.8	208.31	208.07	205.96	205.1	206.16	205.54	207.01	206.59	207.56	207.22
217.63	219.42	217.37	217.73	218.06	215.91	215.25	215.25	217.37	216.29	215.91	217.28	217.42	215.86	216.57	217.81	216.82	215.9	217.12	216.47	217.34	218.43	216.8	215.98	217.14	217.23	215.94	217.29	215.64	216.46	215.83	217.84	215.46	217.18	217.47	217.64	217.25	217.35	216.24	218.25	217.15	216.57	217.65	218.04	216.49	216.22	218.1	216.01	217.47	218.05
208.92	208.74	209.36	207.7	209.11	209.56	208.33	209.96	208.7	209.3	208.22	208.09	211.42	208.27	207.18	210.15	209.03	208.45	208.91	209.57	209.71	207.81	208.5	209.23	208.77	207.67	210.5	209.95	210.25	207.51	209.02	208.08	208.18	209.66	208.42	210.04	209.76	210.24	207.42	209.98	207.45	207.79	208.97	209.71	208.57	209.59	207.34	208.45	208.98	208.33
217.51	217.19	214.96	216.95	217	217.18	216.67	215.27	217.4	217.65	217.42	215.89	216.3	216.29	215.78	216.67	217.71	216.54	217.24	218.7	217.06	217.93	218.06	217.58	216.86	216.24	216.5	217.09	218.11	217.47	215.57	216	216.29	216.25	216.56	218.62	215.85	216.37	218.01	216.88	215.72	217.12	218.54	216.83	217.83	217.29	217.09	216.41	215.23	216.2
207.79	207.51	207.02	207.03	209.26	208.07	208.44	207.07	208.39	209.35	206.52	207.2	207.15	208.47	206.5	208.86	208.39	208.56	207.2	207.61	207.57	206.46	207.68	206.38	206.56	208.04	207.63	209.78	208.15	208.22	208.08	207.64	207.98	206.65	208.21	209.09	209.62	204.84	208.59	208.07	208.65	207.43	207.23	209.11	205.53	207.83	206.58	207.57	208.09	208.45
200.19	199.43	198.96	198.6	199.1	200.54	199.63	200.1	200.59	200.15	200.18	199.19	199.34	200.47	198.58	197.57	200.35	198.94	198.05	201.41	199.96	200.34	199.63	201.72	199.36	198.67	199.32	199.06	199.95	198.27	199.12	198.65	199.59	199.13	198.46	198.92	199.77	199.93	199.56	199.87	199.72	199.52	197.85	199.06	197.71	200.25	200.56	198.78	200.34	200.15
211.99	212.14	213.24	213.18	212.62	212.94	213.43	213.33	214.56	212.22	211.87	212.31	213.22	212.24	213.21	212.59	214.03	214.61	213.56	211.76	213.62	212.37	211.39	213.62	214.05	212.54	213.98	213.53	212.73	213.02	212.65	214.07	211.89	213.91	213.19	212.46	212.06	212.53	212.39	212.1	211.55	212.77	213.17	213.49	212.57	211.85	213.72	213.55	213.74	212.09
209.61	212	211.23	211.31	212.42	210.66	211.87	211.45	212.99	210.87	212.67	211.32	212.65	212.68	211.35	211.05	212.53	211.02	212	210.86	211.18	211.48	210.53	212.17	212.51	212.52	210.54	210.94	211.37	211.86	210.59	211.73	212.99	211.19	213.53	212.76	212.65	211.76	211.33	211.6	211.29	212.48	213.35	211.12	213.06	210.78	211.81	211.46	211.91	212.74
211.33	212.84	212.65	209.98	212.39	212.21	211.55	210.67	211.54	212.24	211.66	211.39	212.26	212.52	210.47	210.1	211.88	211.2	212.04	210.58	211.98	211.66	212.33	209.88	211.59	211.73	211.68	211.66	212.85	213.27	210.67	210.67	213.75	212.18	211.2	211.96	213.31	212.17	211.02	211.08	211.15	211.38	212.52	212.78	212.99	213.33	212.86	210.61	211.42	212.01
199.13	197.03	198.69	198.7	199.52	198.89	197.59	196.98	198.2	199.68	200.3	197.77	198.73	196.9	199.96	199.48	197.47	197.98	198.08	198.08	198.61	199.02	198.32	199.38	198.72	199.88	198.47	199.33	198.45	199.43	198.75	198.38	199.14	198.07	199.19	198.32	200.06	200.11	197.59	198.37	198.72	198.54	197.48	197.6	196.44	199.45	197.98	198.44	197.8	199.54
211.01	211.55	212.13	212.56	211.85	211.15	212.21	212.93	212.77	211.59	211.08	211.13	212.31	213.3	211.77	212.37	212.4	212.35	213.11	212.6	213.35	211.17	211.33	211.85	211.82	211.31	213.13	212.78	211.5	211.93	211.84	212.31	213.65	213.04	211.12	214.13	212.91	213.38	211.72	212.27	212.8	212.08	212.94	213.12	212.32	211.53	212.22	213.41	211.57	212.3
204.88	203.97	204.08	203.33	204.24	204.7	203.97	203.02	203.65	203.08	204.09	202.96	204.88	204.17	204.86	204.24	205.03	203.82	205.21	204.16	203.65	202.78	203.74	204.95	203.5	203.04	202.53	203.32	204.11	204.8	204.62	202.98	203.31	204.46	204.54	201.91	204.42	203.28	203.95	203.13	205.71	205.33	204.19	203.61	204.63	202.5	205.08	204.02	202.8	204.35
203.46	204.53	204.32	203.68	204.96	204.56	204.15	203.85	203.9	204.82	205.03	205.1	204.19	203.83	204.07	204.26	205.63	204.32	205.42	203.48	204.98	204.85	204.29	205.79	204.9	204.22	205.65	204.86	204.86	204.26	204.6	204.9	204.05	205.33	204.51	206.72	206.16	204.58	202.98	204.72	206.09	205.33	204.81	204.18	204.38	205.22	205.8	204.89	207.35	206.09
209.18	210.81	210.36	207.57	207.73	208.44	209.25	210.31	209.76	206.48	208.69	209.65	208.47	210.69	208.6	207.28	210.4	208.5	207.78	207.71	209.35	208.48	209.26	211.21	207.45	209.16	207.9	209.15	207.24	210.58	208.72	208.51	209.04	209.5	207.86	210.06	208.45	208.67	207.34	208.57	210.31	209.33	206.88	209.83	208.6	208.73	207.97	209.49	207.94	208.26
204.34	207.68	205.96	206.87	205.61	205.72	206.57	205.48	204.91	206.41	205.26	207.86	205.52	206.5	204.38	205.17	205.06	205.02	204.15	206.85	205.11	204.95	205.43	205.84	205.24	204.25	206.2	203.59	206.73	205.99	205.14	205.38	205.51	207.21	205.75	206.05	205.87	206.57	204.81	204.81	206.33	206.87	206.99	206.23	205.09	205.8	205.52	205.93	204.48	205.29
202.45	203.83	201.47	201.68	201.03	204.72	204.33	201.96	201.19	203.09	201.75	201.87	202.39	200.03	202.8	203.17	203.37	202.72	202.04	201.94	202.32	201.9	204.29	201.96	202.62	203.96	204.05	202.5	202.93	202.8	203.02	203.57	201.51	204.71	203.54	203.24	202.57	203.71	202.91	203.22	203.87	203.67	202.45	203.58	203.98	201.78	202.55	202.34	201.07	201.77
201.53	198.97	199.54	200.06	200.37	201.64	200.1	200.51	199.96	199.9	199.78	200.67	198.62	199.59	199.92	200.84	201.08	198.67	200.54	200.26	201.55	201.48	201.6	200.09	200.05	199.75	200.79	200.51	201.12	200.54	200.17	200.84	199.39	201.5	197.83	198.85	200.44	199.93	199.92	199.95	198.47	199.83	199.98	199.45	199.54	200.51	200.99	201.14	199.15	199.76
208.74	207.94	208.15	207.38	207.74	208.23	207.38	209.31	208.12	207.47	207.78	207.67	208.56	207.98	207.96	208.56	208.62	209.46	204.99	207.28	206.87	207.73	208.05	208.66	208.06	207.11	207.83	209.43	206.42	208.23	206.72	206.73	207.95	206.71	207.04	207.12	207.92	207.42	208.02	207.5	207.82	209.12	208.44	208.27	207.31	207.43	207.52	207.31	207.94	207.42
200.46	200.4	200.77	201.42	200.88	200.57	201.49	200.09	201.39	199.36	199.72	200.81	198.34	199.77	200.44	200.63	200.84	200.97	199.73	201.17	199.52	200.02	201.28	201.37	201.37	199.55	201.22	197.7	200.35	200.61	200.56	199.68	201.8	201.43	200.48	200.36	200.76	201.52	201.1	201.27	199.58	199.75	201.14	200.39	201.09	200.52	199.37	201.39	200.2	200.52
208.07	208.19	206.25	206.79	208.02	208.92	208.2	207.33	208.64	208.2	208.86	209.08	208.33	208.27	208.54	208.11	206.57	208.84	207.28	207.98	207.94	208.74	207.1	207.88	206.04	206.13	205.89	208.26	207.37	208.46	207.9	207.1	208.1	207.68	207.72	205.98	207.05	207.14	208.77	207.87	209.12	207.93	207.04	208.11	207.35	209.45	207.09	207.43	207.99	208.13
207.9	208.9	208.78	207.69	209.94	207.98	208.3	208.96	208.78	208.98	208.97	209.39	208.2	210.43	209.07	209.98	209.29	209.19	208.58	208.31	208.25	210.28	209.31	206.78	207.91	210	209.29	207.99	208.71	208.11	208.1	208.94	209.18	206.53	209.81	207.88	208.88	207.02	209.02	209.53	208.42	207.55	207.46	207.44	207.63	209.65	207.67	210.41	208.37	207.18
217.26	216.88	217.1	217.29	217.72	216.83	216.28	215.15	216.93	215.71	216.23	218.98	217.51	216	216.59	217.47	216.83	217.39	218.69	215.93	216.27	217.4	217.24	216.55	216.2	217.2	216.66	216.61	216.39	218.75	217.04	217.15	215.73	216.18	217.36	215.57	216.97	215.45	216.18	215.9	215.98	216.14	217	216.53	217.44	215.91	216.59	215.61	217.98	218.97
208.39	208.21	208.86	207.39	208.21	207.51	207.98	206.05	208.13	209.25	209.26	208.62	207.61	207.13	206.68	207.47	208.37	208.11	207.66	206.61	207.65	207.58	208.68	207.93	207.71	206.14	207.6	208.53	207.49	208.88	206.3	210.03	206.81	209.4	207.07	207.71	208.09	209.07	209.09	207.57	207.02	206.59	208.37	206.82	208.22	207.01	208.66	209.39	208.47	208
207.54	207.75	208.75	208.34	209.41	208.55	208.84	207.84	208.3	209.93	208.92	207.17	209.41	208.02	207.29	205.58	209.82	208.19	207.67	209.57	209.35	208.07	210.43	208.15	209.02	210.12	209.34	207.55	210.28	210.27	209.93	208.17	209.55	208.58	208.28	207.24	208.85	209.82	207.52	208.62	206.43	209.55	208.45	207.29	207.65	209.51	207.68	208.31	209.74	209.03
208.18	208.32	205.53	209.37	207.23	206.66	207.99	209.16	206.46	208.1	208.1	207.65	207.86	207.18	209.48	208.28	208.09	208.44	207.91	206.85	209.15	207.87	206.97	208.03	207.5	208.29	208.06	208.38	206.69	209.49	206.59	207.6	204.77	207.16	209.8	208.07	208.8	207.61	206.87	207.59	207.65	208.47	207.13	207.24	208.78	208.88	207.67	207.32	207.2	207.26
200	200.9	198.04	201.74	200.21	200.81	200.57	200.93	200.64	200.6	199.69	200.93	199.58	200.56	200.2	200.02	198.87	200.15	200.02	200.17	201.56	201.27	201.07	200.93	199.05	200.32	199.46	201.04	199.93	199.59	199.92	199.48	201.36	201.01	200.92	199.89	200.05	201.02	200.94	199.71	199.58	199.19	199.58	200.18	200.36	200.7	200.06	200.75	199.78	200.01
212.25	210.89	211.94	211.13	211.36	211.04	211.9	211.7	211.97	210.77	211.36	211.72	211.78	211.59	210.78	212.49	212.47	210.43	212.18	210.9	210.13	210.74	212.76	211.62	210.28	211.84	211.65	212.41	212.38	212.72	212.08	210.44	213.33	211.95	211.27	211.1	213.03	213.32	211.48	212.16	211.28	211.83	212	211.44	212.19	211.01	210.95	209.41	211.29	212.16
204.45	204.21	204.73	205.04	204.79	203.05	204.76	204.18	205.3	204.55	203.95	204.53	206.16	203.84	205.26	204.72	203.56	204.33	204.36	203.77	204.52	204.57	203.19	203.6	205.06	205.16	204.95	203.83	205.98	204.71	204.13	204	202.68	202.41	203.85	203.89	204.05	203.07	204.05	205.24	204.78	204.14	204.2	203.75	203.29	204.27	205.65	203.77	204.3	204.3
195.78	195.66	194.31	194.95	193.68	194.87	194.79	195.72	196.5	196.25	193.79	195.02	195.58	194.72	195.37	195.77	195.61	196.19	194.5	194.3	194.84	194.83	194.97	194	195.09	195.67	195.1	193.68	196.37	196	195.7	194.7	196.54	194.63	195.65	196.76	195.83	196.24	197.29	196.37	194.23	195.53	195.76	195.37	196.39	195.22	194.92	194.79	195.04	195.66
199.86	198.43	198.98	198.03	200.03	199.26	199.5	200.18	199	199.19	198.73	200.48	198.32	200.46	198.18	199.23	196.96	198.52	200.23	198.96	198.69	199.92	199.36	198.84	198.99	200.98	200.54	198.34	200.68	198.25	200.45	200.71	199.4	199.99	200.8	198.65	198.66	198.82	201.46	198.53	199.17	199.12	198.89	199.04	198.57	199.39	198.96	198.44	198.52	199.13
200.63	198.51	197.86	200.49	200.95	198.88	200.53	200.61	199.47	200.38	199.58	200.44	200.18	200.82	200.33	199.43	200.81	199.14	199.92	201.09	200.49	199.86	201.3	199.91	199.57	200.49	199.74	198.23	199.81	199.76	198.56	201.52	199.03	200.11	199.79	198.95	200.14	200.62	199.48	200.39	200.24	200.89	198.88	200.08	199.93	200.49	198.56	200.43	200.32	201.44
208.46	207.49	208.7	208.86	209.31	209.11	208.19	210.06	208.61	208.57	207.86	209.4	209.27	210.38	209.3	207.63	208.15	208	208.22	209.19	209.62	207.11	207.72	208.03	209.04	208.32	208.1	207.29	207.58	209.64	209.27	210.51	208.76	208.75	207.19	208.18	209.8	209.21	209.15	209.21	207.95	208.52	209.09	209.52	209.96	208.97	206.51	208.66	209.55	208.66
217.81	217.57	217.27	216.1	217.36	216.89	216.46	216.92	216.51	217.06	216.39	217.72	216.52	218.08	218.45	216.29	216.4	217.85	217	217.68	218.03	216.66	216.38	216.99	216.54	217.19	218.71	217.75	217.82	215.87	217.8	217.08	217.27	216.13	217.79	217.19	216.29	215.54	218.19	215.88	217.13	217.83	217.37	217.62	217.88	217.06	217.16	217.77	218.83	217.1
208.16	206.74	207.63	209.56	208.33	209.18	209.27	208.79	209.81	207.89	208.71	208.55	208.71	209.08	207.87	209.2	209.67	208.24	207.85	209.19	209.11	207.72	207.89	207.79	207.23	207.78	207.42	208.15	209.71	206.69	208.73	207.89	208.33	209.19	208.61	207.54	208.8	210.14	209.63	209.2	209.22	208.2	207.95	210.02	207.74	208.91	207.66	208.85	209.31	208.78
208.9	208.88	208.82	209.54	209.11	211.03	209.16	209.36	209.47	206.88	208.46	208.37	208.83	207.66	207.77	210.19	209.5	207.45	209.51	210.02	209.19	209.42	210.07	207.67	208.9	208.77	208.75	207.24	210.2	209.39	208.5	209.07	208.92	209.89	210.18	207.69	207.5	208.48	208.05	208.18	207.59	208.24	208.75	208.75	209.03	210.15	209.64	207.34	208.12	207.73
209.39	209.14	208.93	208.46	209.64	209.21	210.26	208.5	209.5	209.24	209.34	210.15	209.5	208.22	208.51	207.7	208.17	209.26	207.47	209.53	208.48	208.52	209.31	208.67	207.55	209.69	206.69	209.12	208.24	208.45	209.76	207.93	209.11	208.05	209.28	209.54	208.02	208.91	208.97	206.42	210.21	208.63	207.94	210.22	209.99	208.58	208.1	208.68	208.04	208.52
208	208	207.92	209.23	206.84	207.58	209.88	206.8	208.68	207.65	205.72	207.04	209.01	207.67	207.8	206.99	207.69	207.92	207.74	208.06	206.64	208.34	208.88	207.62	208.73	207.3	207.17	207.99	208.74	206.78	208.53	206.73	208.5	206.84	208.54	208.12	207.65	208.85	208.46	208.95	209.24	207.41	208.31	207.8	206.07	209.12	208.65	208.69	206.62	206.89
208.87	208.57	209.02	208.65	207.57	207.86	208.42	209.82	208.51	209.05	207.75	208.83	208.69	209.09	208.51	207.61	208.18	209.06	208.13	207.47	209.8	207.77	209.53	207.69	208.56	208.22	208.8	209.13	207.1	208.83	209.14	208.76	206.74	208.43	207.31	208.3	208.05	208.12	208	207.26	208.12	207.2	209.03	208.81	207.57	208.45	208.45	207.32	208.44	208.47
194.7	192.31	194.23	194.68	193.84	194.16	193.79	193.68	193.53	194.36	193.41	191.79	194.27	193.41	193.62	194.9	194.39	194.88	194.05	193.9	194.33	193.79	194.99	194.83	194.87	193.87	194.85	194.71	192.82	194.5	194.84	193.91	193.1	195.65	194.01	194.21	193.86	194.66	194.19	194.64	193.56	193.7	192.9	193.18	193.96	194.32	195.72	193.35	195.49	195.74
208.81	208.52	208.98	208.46	208.72	208.8	207.9	208.31	208.54	207.44	210.32	207.69	208.75	208.02	209.38	208.31	207.79	210.26	207.41	208.72	207.39	207.91	208.68	209.62	208.14	208.02	210.09	209.64	208.31	209.1	208.57	208.69	208.79	210.79	207.91	209.54	208.23	207.61	208.74	207.66	207.74	208.74	208.53	209.74	208.61	209.3	209.78	209.2	209.58	208.84
209.63	211.08	209.94	209.13	210.11	209.68	209.37	209.19	210.14	208.44	209.98	207.86	208.77	208.91	209.98	208.44	209.91	209.16	210.38	208.27	210.02	209.02	208.85	209.25	210.31	209.93	209.56	209.6	211.22	210.05	210.56	210.11	208.83	209.85	208.77	208.45	209.94	211.49	210.98	209.26	209.6	209.89	209.85	210.56	209.54	209.22	210.65	209.04	209.8	209.16
211.56	211.57	211.72	211.28	210.09	212.91	210.8	212.36	212.17	212.63	211.82	210.17	212.74	212.21	212.33	210.47	211.69	211.43	212.35	211.8	211.08	212.15	211.08	211.62	211.21	211.21	213.6	210.55	211.07	211.08	211.41	210.75	211.58	212.36	211.03	212.58	212.77	212.24	212.35	212.85	210.53	211.16	212.23	212.09	211.27	211.18	210.31	211.31	210.05	212.14
205.47	207.07	205.31	205.94	207.37	206.44	206.87	203.79	205.33	205.47	207.05	206.49	207.23	206.37	207.57	206.86	207.58	207.03	207.71	207.73	206.42	206.55	205.54	208.13	206.54	206.91	206.38	206.07	208.05	207.94	207.51	206.52	207.23	205.41	207.35	206.59	206.45	207.56	206.54	205.46	207.38	207.81	205.15	206.26	205.18	206.7	205.72	205.71	205.13	208.08
206.57	206.06	204.93	205.67	204.25	205.37	204.89	204.96	205.95	207.91	205.04	205.43	206.74	205.96	205.42	203.98	205.88	205.45	205.48	206.25	205.48	206.05	206.02	204.32	204.65	206.3	205.85	206.59	206.29	206.3	205.11	204.25	205.44	204.8	205.63	204.91	202.64	204.86	203.79	206.01	206.12	205.66	205.86	205.53	205.39	205.38	206.26	205.47	205.4	204.93
207.14	208.77	206.66	208.35	208.69	210.22	209.45	208.75	208.04	208.76	207.64	207.11	208.88	207.96	208.22	207.85	208.35	208.28	208.63	209.91	209.47	209.21	208.81	209.45	211.16	208.67	209.21	207.67	209.25	208.2	207.83	207.25	207.77	209.76	209.36	207.77	207.81	207.41	209.45	210.68	209.1	207.4	208.38	207.01	207.75	206.89	208.85	209.47	207.37	208.53
195.46	194.08	196.3	193.07	194.94	196.66	196.41	194.93	195.73	194.56	194.96	196.37	195.34	193.39	195.64	194.9	195.07	195.46	195.6	193.55	194.98	194.76	195.55	195.15	195.34	194.64	196.09	195.1	195.07	196	195.11	196.08	195.4	195.04	195.51	195.88	195.03	196.45	195.99	194.81	193.59	193.42	194.99	195.47	195.18	195.11	192.86	195.87	195.59	194.34
207.86	210.68	209.61	208.35	208.69	208.37	207.92	208.97	208.62	208.65	207.96	208.63	208.05	208.28	208.64	209.65	209.66	208.98	208.74	207.83	209.86	207.49	209.03	209.18	209.83	207.51	208.41	208.55	208.17	208.98	208.91	208.05	208.43	209.11	208.55	208.91	206.42	208.31	209.15	209.04	209.48	208.08	208.77	208.11	208.16	208.56	207.72	210.17	209.54	207.79
217.65	217.96	219.42	219.55	217.31	217.87	219.17	217.32	217.01	219.15	218.02	216.24	218.1	217.18	217.94	218.21	218.08	217.2	217.78	217.35	217.57	218.38	218.85	217.6	217.45	216.41	218	217.52	217.62	218.1	218.44	218.26	220	217.9	217.45	218.25	217.49	217.95	219.2	217.98	218.28	217.9	218.91	218.66	217.08	217.12	216.54	217.68	217.84	218.4
208.78	209.86	208.73	210.45	210.09	208.52	209.19	207.07	208.64	209.27	208.62	209.73	208.4	208.66	208.8	208.63	209.38	209.39	209.92	210.25	209.54	210.06	208.97	208.19	208.19	209.84	208.42	208.36	208.37	209.36	208.32	208.72	210.1	208.92	210.64	209.44	208.89	207.65	210.45	207.57	207.49	209.31	209.03	208.79	209.55	207.74	209.49	208.71	208.92	208.49
212.16	212.01	209.93	211.36	211.08	212.43	212.6	209.8	210.44	210.98	211.98	212.49	212.14	210.39	211.42	212.03	212.02	210.91	212.96	212.12	211.75	212.63	210.6	211.61	211.26	211.69	213.2	211.73	211.72	210.99	210.52	211.05	211.08	211.22	212.45	211.85	211.57	212.76	210.96	212.58	210.87	210.81	210.24	211.31	211.75	213.37	211.22	211.82	211.86	211.59
205.03	204.38	204.59	204.23	203.97	203.77	203.84	203.89	203.37	204.7	201.88	203.46	204.94	203.37	204.66	203.61	202.79	204.05	204.1	204.85	203.09	203.98	205.48	205.06	202.67	201.87	203.02	204.24	202.35	204	203	202.9	204.93	204.4	203.36	203.75	206.39	205.81	203.69	205.12	203.22	203.61	204.29	204.06	204.97	202.69	203.7	204.24	204.12	203.97
216.76	217.17	218.44	216.37	217.5	218.87	216.54	219.23	217.89	217.49	219.9	217.72	218.52	218.01	217.12	218.17	216.93	217.42	215.64	217.73	217.78	216.47	217.11	218.69	217.91	216.59	216.4	216.22	217.09	218.37	218.2	217.58	217.65	218.96	217.04	218.01	217.22	219.95	217.59	219.23	217.55	219.08	217.61	218.49	219.46	214.74	217.84	217.8	216.67	217.9
201.1	198.59	198.19	199.99	200.08	199.41	198.87	198.13	199.38	198.77	199.18	200.32	199.01	199.54	201.46	201.2	198.63	200.1	199.39	199.9	201.14	197.48	200.98	198.23	199.45	198.78	198.71	200.33	200.55	198.96	199.1	198.74	200.64	200.83	198.92	199.46	199.55	199.27	199.87	200.41	199.7	199.19	198.32	200.6	199.5	200.48	198.46	200.47	200.27	198.05
199.84	199.9	201.08	200.11	201.31	202.91	200.94	201.65	200.89	200.74	200.39	200.08	200.71	201.5	200.85	201.23	201.57	199.64	201.86	201.68	200.67	199.8	201.01	201.33	200.92	200.48	201.52	202.53	201.37	202.18	199.42	200.9	201.51	201.47	200.74	201.72	201.57	200.9	200.97	201.06	202.05	201.66	200.69	201.93	200.84	201.16	199.4	201.36	200.82	200.89
201.25	202.71	201.73	201.18	201.56	202.66	201.3	202.95	202.07	202.11	203.66	203.62	201.06	202.86	202.39	202.63	201.67	202.86	204.73	203.09	202.2	201.86	202.11	201.13	202.89	203.02	202.26	202.7	200	203.38	200.7	203.05	202.91	204.12	203.01	201.97	201.73	201.47	202.99	203.09	201.79	202.18	203.11	202.68	203.33	202.68	202.77	202.59	202.5	202.13
202.65	203.75	203.09	204.38	202.94	204.07	202.94	202.76	202.46	204.79	204.45	203.45	203.5	203.63	203.63	204.08	205.24	202.92	203.35	202.71	202.96	201.68	203.81	204.04	204.67	202.76	203.74	204.44	204.19	205.03	203.03	202.76	203.07	201.68	203.84	202.34	204.49	202.01	203.75	204.28	201.96	203.64	203	202.86	204.34	202.66	202.98	203.73	202.91	203.33
219.44	219.17	217.43	218.15	218.41	218.37	218.41	217.71	218.38	218.26	219.26	219.01	218.81	216.83	217.62	217.88	217.55	217	218.98	217.17	216.48	218.59	218.41	217.24	217.62	217.66	217.48	216.72	218.2	217.48	217.95	218.11	216.52	217.31	217.4	219.21	216.67	218.21	217.55	218.18	217.31	216.08	218.63	218.22	218.13	219.32	218.39	218.3	217.8	216.63
210.84	212.35	211.62	212.77	211.86	212.45	211.67	211.08	210.53	211.87	211.35	211.37	211.43	212.33	212.56	211.63	209.99	211.91	211.94	212.62	213.34	212.69	212.32	211.21	212.41	211.76	212.14	212.3	211.87	212.94	211.28	212	211.32	212.4	211.43	211.06	212.44	212.47	212.09	213.94	212.11	210.97	212.89	211.09	211.17	212.68	211.13	211.19	212.74	212.29
211.35	212.27	210.73	210.32	211.44	211.33	213.92	211.05	212.1	212.7	212.49	211.94	212.82	212.07	210.43	212.64	211.05	212.35	210.95	210.8	211.27	209.76	210.35	211.03	211.9	210.95	211.39	211.8	212.66	212.28	210.41	212.24	211.43	210.22	211.72	211.18	210.81	212.07	210.38	210.78	210.71	211.49	211.01	212.26	210.17	212.2	211.94	213.55	211.57	211.21
204.92	203.98	204.65	204.84	204.44	204.93	204.7	205.39	204.23	205.41	204.61	205.06	204.02	205.24	204.21	204.93	203.57	205.98	204.8	205.56	204.58	205.11	204.12	205.15	206.41	205.16	204.37	204.64	204.57	205.82	204.02	204.37	204.16	205.39	204.65	204.76	204.93	205.83	204.41	204.71	205.21	205.83	204.03	205.88	205.77	204.95	205.46	203.76	205.27	205.6
209.47	208.65	210.43	208.33	207.98	210.43	208.84	208.47	209.81	208.22	209.92	208.5	209.15	208.83	210.67	210.26	211.07	209.47	209.59	210.55	211.05	207.86	210.07	209.02	210.81	209.47	207.52	208.2	209.2	209.29	210.22	209.66	209.53	209.04	210.41	210.08	210.7	209.37	209.82	209.99	210.46	207.92	210.33	207.99	208.88	209.54	209.17	209.61	209.2	210.71
200.24	200.93	198.97	199.73	199.61	198.73	200.21	199.71	200.92	198.01	199.65	198.84	200.1	199.2	199.63	198.24	196.83	199.71	199.97	199.39	199.27	199.04	198.65	198.36	198.33	199.58	198.08	199.48	198.36	199.31	199.56	200.39	199.38	198.26	197.96	199.1	199.7	200.42	198.89	199.98	199.21	200.18	198.89	199.45	200.07	197.94	198.66	198.66	199.51	198.64
202.52	204.9	204.66	204.14	203.01	203	202.34	203.88	205.02	203.86	204.31	204.34	203.3	203.69	202.2	203.88	204.43	202.54	204.64	203.91	204.44	204.47	203.99	204.2	203.76	203.11	202.72	203.91	204.53	204.49	203.38	204.58	204.31	203.3	204.49	205	204.37	204.07	203.07	204.41	205.61	203.95	203.62	204.2	203.66	202.83	203.81	204.15	203.98	202.81
208.83	210.05	209.75	209.48	207.83	209.02	207.61	209.21	208.55	209.66	209.72	209.53	206.58	209.46	208.37	209.03	209.07	210.81	211.05	208.94	209.54	208.37	206.44	209.7	207.98	209.77	207.13	207.57	209.53	207.58	208.09	210.29	207.02	209.26	208.56	208.52	209.44	209.09	208.41	208.96	208.5	210.44	209.28	208.57	209.01	210.13	209.03	208.35	209.77	209.1
208.76	210.16	209.84	208.43	207.9	209.5	211.56	209.85	207.29	209.38	210.41	208.65	209.44	209.66	208.02	209.79	210.25	210.61	208.77	209	209.08	208.69	209.92	209.92	209.02	209.26	210.26	209.14	209.19	209.92	209.6	209.91	210.76	210.41	209.03	210.76	210.44	209.27	209.94	209.23	209.8	208.25	210.71	209.12	207.56	209.26	209.06	209.27	207.62	209.54
198.04	199.45	200.06	200.38	201.03	200.22	201.24	200.28	198.98	200.98	200.09	199.69	200.71	202.2	200.43	200.92	200.47	200.47	201.35	199.11	200.95	201.68	200.86	198.81	200.03	200.29	201.65	201.47	201.91	200.66	198.31	200.68	202.35	200.89	201.79	199.82	201.06	199.89	200.36	201.47	201.79	199.97	199.45	199.2	199.41	199.6	200.02	199.91	200.93	200.97
203.92	202.51	202.96	203.76	203.06	204.04	203.94	202.86	202.97	202.54	203.01	203.35	203.11	203.54	203.63	203.45	203.97	202.43	202.93	203.08	203.23	203.71	204.15	204.28	201.98	203.3	203.64	201.99	203.24	201.33	203.52	202	202.95	204.4	203.06	203.91	203.54	203.3	202.15	202.37	203.06	202.21	203.82	203.71	203.84	203.17	204.02	202.6	202.76	202.97
208.99	209.18	208.55	207.1	208.26	208.97	209.67	209.22	207.73	209.96	209.31	208.05	209.45	208.81	208.22	208.34	208.44	208.65	209.45	207.75	208.61	209.95	208.62	208.72	208.12	209.56	207.01	208.56	209.09	209.64	208.73	210.54	208.14	207.76	207.01	208.19	209.12	209.5	208.96	208.8	208.88	209.32	207.34	210.37	208.05	209.49	208.11	208.96	207.17	207.46
206.32	206.32	207.05	206.52	206.7	206.61	206.76	206.36	205.45	205.57	205.77	206.57	205.37	205.4	206.78	208.29	207.19	206.34	207.5	205.17	206.8	205.83	207.54	205.67	204.99	204.8	206.18	207.61	207.2	206.4	205.78	206.06	205.81	204.78	206.82	207.32	204.35	206.24	206.64	206.69	206.64	205.25	205.39	207	207.34	206.32	207.77	207.46	205.54	207.02
200.25	199.86	200.14	200.25	200.41	200.82	202.37	201.08	198.41	200.63	200.96	201.2	201.44	200.92	200.23	198.9	199.77	201.25	200.49	201.69	199.71	200.02	200.59	199.49	198.52	198.94	200.66	200.44	199.81	199.36	200.98	200.43	199.84	198.27	200.21	200.7	199.93	200.96	199.48	200.2	200.52	199.78	200.31	198.94	200.95	200.51	201.23	199.36	201.59	199.41
210.68	209.84	211.36	211.39	211.77	211.59	211.83	213.83	210.23	211.25	211.28	211.18	210.35	211.63	211.28	211.96	213.14	210.51	211.48	211.41	211.6	212.12	209.95	212.04	212.42	212.96	212.54	210.91	211.26	210.88	210.97	209.95	209.65	212.58	209.98	212.63	210.19	210.34	211.86	210.9	209.77	210.91	211.79	211.26	211.1	212.05	210.66	211.37	211.93	211.28
204.85	207.02	205.46	208.29	204.72	208.5	205.67	206.36	204.95	206.91	208.05	208.16	204.88	205.45	206.05	207.25	205.89	206.51	206.52	205.72	207.46	205.14	207.2	206.05	206.77	205.98	206.34	207.24	205.1	206.48	205.25	208.28	208.37	207.01	207.87	206.08	204.63	205.71	207.49	205.36	206.07	207.2	205.69	208.03	206.36	206.99	206.57	206.17	206.32	205.36
203.96	205.04	204.37	204.21	204.97	204.77	204.35	203.1	202.37	204.2	205.03	201.03	204.97	205.21	203.5	204.37	205.02	203.14	204.15	203.26	205.19	203.09	204.08	203.79	204.11	204.28	203.03	203.53	204.81	204.39	203.63	203.33	202.26	205.58	204.01	203.03	201.55	203.8	203.51	204.41	204.73	204.71	203.64	205.1	203.57	202.63	203.15	205.34	204.93	205.36
210.78	210.95	211.84	211.6	211.85	211.73	211.36	211.79	211.01	211.94	212.18	210.16	212.65	210.54	213.44	211.44	210.86	213.2	210.56	212.76	212.32	212.72	211.81	211.85	212.43	210.28	211.39	212.17	211.28	210.9	212.51	211.72	212.49	211.76	210.49	213.27	210.4	209.8	210.62	211.83	211.08	211.83	211.47	212.08	210.96	210.63	211.6	210.24	210.96	211.39
208.35	210.46	209.3	209.62	209.12	208.82	208.24	207.93	209.72	210.48	210.14	209.62	209.06	209.38	209.05	210.78	208.37	210.79	210.11	210.25	210.23	209.59	209.69	208.22	209.31	209.31	210.02	210.33	209.96	209.6	208.62	208.67	209.6	209.5	208.48	209.49	209.33	207.11	208.43	207.77	210.18	209.71	209.89	209.53	209.62	207.82	210.97	209.71	210.08	208.38
216.54	217.37	217.78	216.32	218.14	218.64	217.73	217.02	217.56	217.48	215.11	218.52	217.51	219.28	216.82	217.97	218.48	219.06	216.89	216.96	217.51	216.03	217.67	216.09	217.01	217.2	215.77	217.83	215.88	215.19	217.55	217.51	217.7	217.02	216.83	217.18	216.96	218.57	217.05	216.42	218.42	216.45	218.2	217.67	218.44	218.48	216.1	215.65	216.63	217.55
211.82	211.37	212.37	211.99	212.41	211.66	211.73	211.35	212.74	210.82	211.51	211.85	212.39	211.97	211.68	211.5	211.56	211.29	212.67	210.88	211.61	212.83	210.8	211.32	210.43	213.7	211.31	211.12	213.04	211.73	212.08	211.56	212.38	212.14	212.01	212.74	211.87	211.6	210.39	211.34	210.8	211.26	212.15	210.81	211.47	211.96	212.99	212.49	212.94	211.07
194.06	194.97	195.14	195.05	195.38	195.47	195.96	195.26	195.6	195.19	194.87	195.6	195.06	195.3	193.17	195.03	194.94	194.96	194.17	195.83	194.22	194.47	195.93	195.3	196.93	194.15	192.47	196.25	195.24	194.58	195.48	196.2	195.11	195.03	195.8	195.14	194.79	192.62	197.09	195.32	194.98	195.42	194.11	195.13	195.69	195.33	194.34	195.78	195.42	197.78
199.34	197.65	198.8	200.44	199.63	200.07	198.92	198.77	201.29	199.88	200.68	199.49	199.09	198.94	198.85	199.68	199.78	199.33	200.1	199.39	199.57	199.07	200.18	200.65	199.19	198.89	200.17	201.04	199.32	198.48	199.87	198.63	200.06	198.88	199.04	200.49	201.52	199.95	198.43	198.39	199.06	198.27	199.64	200.28	199.92	199	198.06	199.34	198.17	198.21
202.43	200.86	201.45	201.41	200.47	199.28	202.34	201.8	203.66	200.96	199.81	201.49	202.73	201.47	201.16	201.46	201.68	202.2	201.87	201.4	200.51	202.35	202.28	200.69	200.4	200.14	200.57	201.6	199.95	201.48	201.3	202.52	201.72	202.45	200.38	201.03	199.92	201.16	201.06	200.14	200.22	202.88	201.66	201.19	201.78	201.97	201.88	201.16	201.13	202.6
218.54	217.89	218.64	217.7	217.04	218.99	217.99	217.66	218.72	218.24	217.26	217.3	216.34	217.55	217.65	215.99	218.33	216.92	218.66	217.84	218.41	217.97	216.37	217.81	218.21	218.34	216.94	218.61	218.47	217.93	217.89	216.11	218.12	216.56	217.44	218.18	218.15	217.8	217.91	218.45	216.26	217.21	217.12	215.77	216.89	218.38	219.15	218	216.6	216.87
209.23	209.11	208.35	208.66	208.28	208.88	207.78	209.98	209.75	211.24	209.81	209.39	209.73	209.55	209.91	209.76	208.97	209.47	209.94	209.61	208.72	209.77	209.35	210.24	210.16	208.89	208.9	209.68	210.06	209.48	209.68	208.92	209.01	210.34	209.5	209.96	210.45	208.54	210.02	210.39	209.51	210.04	208.69	208.46	208.48	210.14	208.89	210.23	209.39	208.34
213.03	213.45	212.01	212.73	211.84	214.42	212.1	213.56	212.36	212.81	214.19	212.86	213.21	214.64	212.41	212.34	213.85	212.83	212.65	212.54	213.29	214.05	212.68	213.66	212.94	212.31	212.31	212.39	213.01	212.66	211.95	211.48	213.99	211.6	210.99	212.29	211.75	213.7	212.68	212.71	214.05	213.08	213.85	212.84	212.65	213.68	212.67	213.28	212.55	212.69
209.86	209.52	208.76	208.76	208.87	208.88	208.16	209.7	209.24	207.46	208.29	208.74	209.06	208	209.32	208.41	209.03	209.2	207.84	207.69	207.39	207.87	210.13	208.31	206.89	207.31	208.18	209.13	207.02	207.85	208.69	209.71	210.47	209.1	210.05	208.45	209.35	209.16	206.88	208.2	207.63	210.06	208.12	209.94	208.13	206.31	206.94	208.26	207	207.88
205.58	204.89	204.48	206.47	204.68	206.21	206.12	205.93	205.78	205.23	206.57	203.7	205.57	206.35	205.19	205.25	205.28	204.83	205.79	205	205.61	205.02	206.14	204.67	205.79	205.59	207.27	204.9	205.52	206.84	205.98	205.34	205.81	207.25	205.07	207.17	205.64	205.11	206.06	206.05	204.35	204.94	206.69	206.01	206	203.95	207.49	206.32	205.55	206.54
209.45	208.62	208.33	209.3	209.22	208.64	209.74	210.2	208.58	206.26	207.65	208.21	208.06	209.87	208.96	208.92	208.1	209.59	209.39	208.03	209.11	209.4	208.54	208.4	210.37	208.83	208.73	207.67	207.94	209.25	208.87	208.53	210.58	208.27	208.53	210.64	208.59	209.13	209.36	209.05	209.19	207.01	209.74	207.72	207.45	207.37	209.75	208.18	207.88	208.4
211.18	212.44	212.38	213.13	211.72	213.51	211.38	211.78	212.76	213	211.76	213.15	212.31	212.5	212.51	213.05	213.85	211.29	212.45	212.66	211.9	211.8	211.11	214.62	211.86	212.31	212.59	211.68	211.68	212.44	213.07	211.99	212.07	211.05	212.2	211.16	213.77	213.73	211.56	212.79	211.78	211.76	212.43	212.23	211.98	212.57	212.52	211.5	210.22	213.35
212.11	211.7	211.99	210.95	211.3	212.69	210.85	212.02	211.79	213.19	211.15	210.65	212.45	211.73	211.91	211.72	212.42	211.46	210.23	210.67	213.03	211.92	212.43	210.5	211.95	210.86	210.84	211.14	212.45	211.27	212.12	210.59	213.33	212.34	210.57	212.33	211.67	211.55	210.59	212.04	211.28	209.22	213.2	212.37	212.74	211.8	213.13	211.14	211.18	210.65
202.22	201.3	200.38	202.1	202.52	200.09	201.18	202.42	203.69	200.88	202.07	201.27	200.3	201.03	202.14	202.8	200.07	202.65	200.91	202.02	201.88	200.28	201.68	200.93	200.77	202.31	202.87	200.42	200.9	199.68	201.62	200.34	201.84	201.02	201.93	200.76	200.42	202.11	201.12	203.5	201.45	201.68	204.5	199.24	201.14	202.16	200.85	200.1	200.7	199.76
206.19	209.74	208.18	207.76	208.58	207.24	209.13	207.75	208.43	207.97	209.1	209.42	208.45	206.76	207.39	208.92	208.2	208.72	206.29	207.34	208.58	207.56	207.26	207.42	208.21	207.45	209.42	207.83	208.7	207.77	207.01	208.81	208.89	207.5	207.08	207.58	208.65	206.81	207.28	208.02	208.29	207.36	207.36	208.8	207.5	206.96	209.16	208.68	207.77	207.61
208.21	209.69	208.4	208.9	208.16	209.21	206.86	207.84	209.29	209.83	208.15	209.17	208.6	207.58	210.67	208.83	208.93	208.18	207	207.76	208.62	209.31	208.1	207.66	208.32	207.6	208.08	207.15	207.01	209.22	209.85	208.01	207.33	208.02	209.08	208.24	208.39	210.3	207.89	208.71	209.5	209	208.72	206.94	208.09	209.13	209	209.1	209.77	208.44
209.7	207.85	207.15	208.23	208.14	208.93	207.86	208.22	208.33	207.11	208.72	207.53	210	209.72	208.09	208.28	209.62	209.8	208.64	208.72	209.48	210.5	208.31	205.6	210.73	208.02	207.9	207.47	208.93	209.54	208.88	208.56	209.37	206.9	209.72	209.13	208.31	206.64	209.86	209.89	208.64	207.42	209.23	210	207.81	208.88	209.32	207.75	209.99	209.52
207.39	208.74	206.88	208.51	206.34	209.03	207.76	205.49	207.11	208.47	206.69	208.21	208.41	206.94	208.29	209.04	207.33	207.83	207.48	207.27	207.61	207.35	207.74	207.97	207.44	209.55	208.47	209.06	208.72	208.31	207.54	207.96	208.91	208.93	207.88	209.33	207.45	208.42	208.7	208.65	205.2	205.72	208.55	208.7	207.16	208.74	208.26	207.81	208.03	206.57
198.29	199.57	199.79	198.6	199.31	199.31	199.73	198.69	199.53	199.04	199.16	198.5	198.38	198.18	199.45	200.99	199.49	199.97	198.98	199.08	197.88	200.17	199.81	198.85	198.18	197.65	197.58	198.87	200	199.47	199.93	198.76	199.23	199.89	199.79	200.47	199.42	200.16	198.76	198.54	199.24	198.26	199.5	200.22	199.35	199.31	197.43	199.53	198.13	199.81
204.33	205.62	205.91	203.47	203.76	204.09	203.28	204.77	202.97	202.19	203.28	205.09	204.39	204.35	203.45	202.5	202.75	203.88	204.67	203.95	203.59	203.08	203.68	205.44	203.08	204.24	203.05	204.93	203.3	204.57	204.63	204.84	204.19	204.07	202.85	204.87	203.95	204.46	205.33	204.61	203.66	204.19	203.72	205.01	203.59	204.65	204.21	202.34	206.51	204.78
208.84	207	207.52	205.7	206.98	209.34	208.35	207.84	208.17	207.23	208.34	209.09	207.76	208.52	208.56	207.54	206.79	209.2	204.48	208.57	206.84	208.64	207.03	209	208.82	207.39	207.72	206.24	207.25	209.66	208.03	206.78	206.73	207.51	209.22	208.47	208.82	207.48	206.72	206.88	208.6	208.27	208.22	208.28	208.33	207.69	207.86	208.54	207.07	209.61
216.65	216.51	217.45	216.71	217.37	217.93	218.16	216	216.68	216.79	217.81	217.03	217.95	216.94	217.32	215.97	217.21	216.18	216.11	217.3	217.75	218.99	216.16	216.17	216.91	216.8	218.1	216.2	217.29	217.61	216.09	216.55	217.85	216.77	217.54	217.29	217.09	217.64	217.49	218.24	215.89	216.28	216.45	216.25	216.26	216.79	215.79	217.51	217.08	216.17
211.3	210.41	210.43	212.66	211.13	211.1	212.61	209.75	211.62	211.39	211.31	210.67	210.71	211.36	213.44	212.45	212.09	211.11	210.65	211.8	211.15	211.36	212.01	213.46	211.58	213.06	210.87	211.45	210.26	211.44	212.67	209.83	210.99	211.9	211.91	210.69	211.24	211.95	210.67	211.58	211.72	211.3	211.85	210.75	211.15	211.7	211.3	212.52	211.36	211.17
213.47	212.34	215.27	212.86	214.27	213.94	215.04	213.31	212.03	212.96	215.01	212.63	214.17	214.95	214.12	213.09	213.37	213.71	212.98	214.86	211.72	213.36	214.69	215.8	213.82	214.32	212.92	212.36	211.55	214.83	214.39	213.56	213.1	212.97	214.41	215	214.23	213.9	214.7	212.26	213.64	212.19	213.41	215.56	213.62	214.57	213.07	213.78	213.48	211.91
217.63	216.82	216.41	216.1	217.09	215.49	216.56	216.25	218.01	216.78	216.34	216.6	216.76	216.4	216.08	217	216.52	217.01	216.89	215.4	217.15	217.19	217.58	218.56	216.33	218.42	215.44	215.88	217.79	216.01	217.17	216.83	217.42	217.37	217.12	215.48	216.64	216.74	217.77	217.23	216.02	218.14	216.52	215.88	216.37	217.59	217.72	217.29	217.45	217.04
212.32	212.19	210.83	211.64	211.6	210.65	212.06	211.93	211.16	211.81	212.39	211.41	212.02	213.02	210.88	211.13	213.76	210.97	211.4	211.92	213.01	211.38	211.85	208.77	211.75	212.71	211.83	211.12	213.07	211.99	212.74	212.07	210.99	211.67	211.9	212.52	211.32	212.21	212.22	211.46	212.32	212.01	210.53	210.84	209.95	210.87	210.58	212.08	211.02	212.11
211.75	212.83	211.28	211.24	212.35	212.41	211.28	210.55	212.86	211.5	212.4	210.51	212.03	212.23	213.89	212.76	212.01	210.75	211.71	210.81	211.4	211.93	212.33	211.8	210.31	212.41	211.43	210.8	211.02	210.64	211.95	211.05	210.77	212.9	213.04	213.32	212.33	210.59	211.82	211.09	210.7	211.43	211.94	212.27	211.24	213.15	211.97	211.07	211.69	210.71
202.32	200.85	200.7	201.61	201.87	200.23	200.85	201.39	200.78	200.7	200.73	202.17	200.07	199.63	200.44	200.67	198.61	200.32	199.92	200.85	202.06	202.08	200.78	197.94	199.59	201.13	202.91	201.4	201.75	201.68	199.19	199.2	200.51	202.3	197.61	201.35	200.71	199.78	199.89	200.83	201.07	201.58	200.45	200.41	200.33	201.99	200.5	200.92	199.97	200.47
202.26	203.86	203.1	203.33	201.57	203.33	203.59	202.83	202.5	201.3	201.87	201.41	202.4	201.29	201.85	201.74	202.23	203.12	202.2	201.43	202.92	203.44	201.7	202.78	203.39	202.79	201.58	202.03	203.3	201.74	201.84	202.13	204.28	202.91	202.52	202.97	202.32	201.74	202.59	202.91	203.03	202.47	202	203.1	201.45	203.32	199.59	204.19	204.04	203.08
201.41	202.97	200.1	203.15	202.36	204.55	202.75	201.7	203.06	202.25	201.5	201.42	202.35	204.18	201.43	202.2	202.49	203.2	201.55	203.1	202.44	202.03	202.84	202.3	201.99	202.87	202.21	203.16	203.55	204.13	203.08	202.18	203.95	202.75	203.06	200.8	202.84	202.45	202.54	202.57	202.95	203	200.1	202.38	202.82	201.62	202.62	202.09	201.55	201.3
212.43	211.69	210.22	211.09	212.18	211.46	213.33	213.71	211	211.96	212.26	211.75	211.44	211.26	212.01	210.75	209.83	210.77	212.47	211.07	210.61	210.54	213.04	211.03	214.08	211.58	212.83	211.88	212.06	211.24	211.55	212.07	212.4	211.53	211.67	209.64	211.95	210.67	211.55	210.4	210.32	211.44	211.28	210.31	212.86	212.55	212.4	211.05	211.17	212.44
203.32	202.58	203.79	202.21	203.64	203.79	202.34	203.82	204.01	201.86	204.27	202.43	204.06	202.06	203.03	204.2	203.63	204.31	203.17	202.71	202.74	203.76	203.74	203.42	203.79	204.81	203.65	202.84	203.16	204.85	203.12	202.81	204.35	203.32	203.33	204.15	203.44	203.2	203.91	203.82	203.86	203.67	202.84	204.89	202.92	203.53	204.78	203.71	204.61	202.17
211.44	213.47	212.91	213.12	213.17	213.12	212.99	210.74	212	212.68	213.14	212.86	212.82	212.19	214.35	213.13	212.47	212.61	211.73	214.17	213.88	212.81	212.89	212.6	212.52	213.13	212.13	213.91	212.79	213.07	212.6	212.84	213.28	212.5	211.48	213.59	212.38	212.77	211.98	213.08	212.22	212.33	214.26	212.96	214.24	212.61	213.14	211.96	211.98	213.87
202.97	202.17	202.66	202.44	201.6	202.17	203.26	202.84	201.35	204.68	202.49	202.53	202.44	201.73	203.79	202.38	202	202.69	202.47	200.82	203.06	201.58	202.82	200.97	202.54	204.25	202.57	202.44	203.44	202.02	202.52	201.35	201.29	201.75	202.25	203.09	201.77	201.23	201.13	202.66	202.74	201.42	202.59	203.79	203.68	201.58	201.39	203.91	200.25	203.6
199.03	198.9	198.93	198.18	199.98	197.55	199.18	196.79	196.75	198.36	196.85	197.71	198.01	195.73	197.33	198.62	197.66	198.49	199.61	196.92	196.11	197.56	198.17	198.42	197.59	198.4	199	197.03	196.34	197.59	197.04	199.47	199	197.29	197.61	197.51	197.12	198.1	197.55	198.74	197.87	198.72	198.92	197.82	197.49	197	199.01	198.15	198.88	196.11
205.7	204.69	205.22	204.88	205.46	204.63	205.6	204.23	204.26	205.02	205.74	205.18	205.17	204.73	204.93	206.09	205.18	204.8	205.04	205.94	203.91	205.56	203.85	204.82	204.99	205.7	205.02	205.12	205.62	204.59	204.99	204.86	204.42	203.07	204.28	204.63	204.26	205.58	203.95	204.74	204.87	204.51	204.63	204.22	206.65	204.26	203.26	205.38	203.44	204.42
208.14	208.64	207.38	207.53	209.49	208.84	207.57	207.58	208.12	209.53	208.89	208.59	209.52	209.52	208.77	208.11	208.69	208.58	208.13	207.59	208.21	208.96	208.45	209.49	207.42	208.15	208.09	209.16	208.97	207.4	210.02	207.89	208.81	208.72	208.31	209.04	208.55	206.94	208.39	206.96	208.69	210.49	209.42	209.12	208.41	208.41	208.75	208.47	208.43	209.9
217.1	215.7	216.7	215.87	217.7	218.22	216.92	216.21	216.08	217.71	215.16	214.79	216.1	217.05	215.73	216.82	216.47	216.71	217.5	217.14	218.24	216.92	217.65	217.25	217.78	218.14	218.66	217.27	217.7	217.81	217.62	218.27	217.52	216.34	217.21	216.22	216.78	218.47	216.9	215.53	217.6	216.45	216.57	217.88	218.27	216.29	216.98	215.85	217.57	216.79
208.72	209.89	209.21	208.29	207.48	209.06	209.61	208.32	209.36	209.5	210.21	208.12	209.02	208.08	208.33	209.86	208.02	207.77	209.22	208.95	208.3	209.02	206.77	207.64	208.71	209.19	209.6	207.09	209.09	207.39	209.06	208.55	209.25	208.31	209.13	208.77	209.76	208.44	208.65	208.73	209.58	207.39	209.92	209.74	207.03	208.33	206.27	208.72	208.52	209.02
209.06	207.44	207.48	208.65	206.62	206.28	209.1	209.54	209.49	208.92	207.94	206.09	208.61	208.12	208.02	208.69	208.96	206.59	205.47	209.95	208.13	207.33	207.47	209.14	208.8	206.51	207.17	207.58	208.69	207.13	208.36	207.27	206.61	208.09	208.24	209.41	207.37	207.22	207.9	206.78	206.2	208.61	207.36	209.2	208.22	207.62	208.3	208.27	208.68	208.76
208.59	208.06	209.13	207.52	207.52	208.44	208.31	208.54	208.74	207.14	206.76	209.05	207.04	207.79	205.83	206.81	208.88	208.75	207.83	208.43	207.57	208.29	207.1	207.87	208.62	205.85	209.98	206.49	208.63	206.14	207.69	209.18	207.27	207.79	208.11	208.96	207.65	208.62	208.24	208.24	207.65	207.36	207.65	207.77	206.47	206.91	207.14	208.6	207.38	207.76
199.78	198.48	199.52	198.77	199.92	201.24	200.09	198.21	199.67	199.19	200.17	200.81	198.86	199.72	200.36	199.31	199.61	200.54	199.41	198.33	196.87	199.24	198.57	199.77	199.63	199.49	198.86	198.25	198.39	199.13	199.61	199.1	199.99	198.66	199.74	199.6	199.1	197.95	198.17	198.17	200.99	198.76	198.82	198.93	199.23	199.73	198.59	200.07	198.62	198.68
210.48	210.72	212.1	210.97	211.16	213.56	212.56	211.39	210.17	212.27	212.14	212.42	211.02	210.25	211.8	209.88	211.2	211.27	211.56	211.99	209.94	212.69	211.47	213.12	210.59	212.34	211.81	212.33	212.05	211.25	211.18	211.9	211.01	211.24	212.02	213.22	211.66	210.84	212.63	210.69	211.23	211.35	212.66	213.03	211.68	212.26	211.12	211.93	211.46	210.58
210.39	210.44	212.64	210.75	212.73	212.21	211.32	210.72	211.77	211.32	211.1	210.71	211.89	211.12	212.12	211.84	211.63	211.23	211.72	210.65	211.01	211.29	211.12	211.05	212.54	212.38	212.04	211.04	210.97	211.24	211.11	211.62	211.94	212.41	211.26	210.46	211.22	210.92	211.45	211.53	212.26	211.71	211.36	211.75	210.58	209.27	213.87	211.27	210.72	212.53
219.23	218.8	216.87	216.6	218.4	216.01	216.02	217.75	219.42	216.93	218.63	214.73	216.74	219.36	219.45	217.69	216.55	216.73	216.83	219.49	218.71	217.63	218.09	216.06	216.2	216.45	218.42	218.65	216.53	217.45	218.67	219.22	218.86	217.32	218.3	217.82	218.89	218.08	217.41	218.88	216.44	218.27	218.05	217.95	218.71	217.55	217.39	215.83	219.2	217.58
217.07	217.4	218.23	217.54	218.53	217.65	217.63	218.51	217.11	218.64	217.96	217.27	217.78	217.24	218.34	218.46	217.34	215.53	218.1	218.41	217.25	218.62	216.13	217.44	217.72	217.58	219.39	216.97	218.2	218.3	218.79	219.3	217.31	218.04	217.43	219.09	218.87	217.9	217.42	218.82	218.84	217.85	217.36	216.85	217.98	218.33	218.09	219.78	218.14	217.86
217.76	216.72	216.48	216.6	218.01	216.4	218.91	217.23	217.06	216.8	218.01	217.54	216.82	217.96	216.6	217.36	217.53	218.64	216.9	217.4	217.47	218.79	216.25	218.38	217.73	216.61	218.09	218.6	217.77	218.07	217.16	219.01	217.58	217.48	217.31	217.05	216.87	218.2	218.31	217.72	216.32	218.2	217.71	217.72	218.79	216.75	219.53	219.03	219.02	219.46
203.23	203.52	205.77	204.44	203.03	203.78	204.92	205.06	204.51	202.89	203.91	202.75	203.42	203.26	202.06	204.05	204.32	202.41	203.76	203.03	202.17	203.03	204.24	203.98	203.72	203.95	203.88	203.88	205.71	203.81	206.46	203.1	204.79	201.6	203.3	204.21	202.53	202.78	203.24	203.55	202.81	204.38	203.1	203.15	204.31	205.41	204.06	203.7	203.11	204
209.13	206.45	208.7	208.08	206.38	207.15	207.21	209.23	207.94	208.04	207.11	207.73	206.42	210.46	205.81	207.93	208.73	209.31	208.28	207.23	209.36	206.45	206.31	206.37	207.74	208.76	207.79	208.78	206.16	206.19	208.61	207.89	207.75	206.14	207.55	206.36	207.77	206.11	208.03	207.17	207.31	206.23	207.38	207.01	208.13	208.61	207.99	207.03	209.36	206.03
198.32	197.49	198.22	198.58	198.89	197.82	197.08	198.52	197.19	196.93	197.02	198.04	198.46	197.87	198.24	200.18	197.3	198.86	197.52	198.66	196.25	198.4	198.99	198.75	198.39	197.5	199.72	198.66	197.08	198.9	197.99	197.75	199.21	199.39	197.98	198.8	198.82	199.31	199.64	197.97	199.01	198.75	197.47	198.49	198.82	199.64	197.94	198.24	197.51	197.05
203.79	204.75	205.02	204.53	205.19	204.01	206.14	203.99	203.91	204.4	204.48	202.06	203.71	205.74	206.01	204.77	205.77	205.92	204.25	204.1	203.53	202.95	203.62	205.13	204.17	205.41	204.92	204.1	204.6	202.95	205.29	205.31	204.92	205.51	206.12	204.84	205.11	203.71	206.44	205.45	204.61	203.68	204.15	204.51	205.24	206.88	204.39	205.45	204.73	204.82
212.07	212.19	212.31	211.78	212.52	211.34	211.95	211.06	211.73	210.99	212.24	211.42	211.87	210.69	211.39	213.59	211.27	211.53	211.9	211.36	210.75	211.63	211.08	211.38	211.95	211.57	211.86	211.8	211.66	211.32	212.78	212.75	211.7	212.42	211.48	212.39	211.64	212.49	211.8	210.83	210.47	210.27	211.2	211.62	212.12	211.72	211.76	212.98	212.85	212.64
217.25	215.39	217.16	217.03	217.96	216.85	217.89	217.82	218.08	215.35	216.91	217.18	216.49	217.73	216.77	217.19	217.95	217.55	216.07	215.86	216.27	217.39	214.66	216.54	217.07	218.06	216.71	216.55	217.52	217.64	218.63	217.17	216.88	216.65	215.91	216.31	217.54	216.54	215.92	217.86	217.19	218.18	216.46	217.77	217.46	217.57	217.81	216.68	217.39	215.95
203.83	204.6	203.6	204.65	204.02	203.42	205.12	203.26	201.89	204.17	204.97	202.43	203.14	202.68	204.44	203.24	201.27	204.07	204.79	203.25	202.96	202.48	203.67	203.02	204.65	202.84	203.14	205.91	203.52	203.73	202.22	202.81	203.71	204.31	203.24	204.87	203.46	205.74	203.12	205.25	203.93	203.5	203.06	202.82	203.77	204.17	204.45	206.43	202.99	201.82
217.2	217.29	217.32	217.5	218.04	217.04	217.69	217.07	216.5	218.34	217.39	216.65	216.47	216.09	217.44	218.99	215.33	217.31	217.54	216.4	217.51	216.48	217.02	217.43	218.03	216.23	216.64	215.6	217.05	218.02	217.97	219	217.5	216.93	217.89	217.61	215.92	217.63	215.56	216.78	216.83	214.64	215.09	217.78	215.73	217.23	215.8	216.52	216.78	218.85
204.35	206.13	205.53	204.38	203.39	204.4	206.6	205.01	204.13	203.44	204.61	206.35	204.62	205.56	205.64	204.86	204.78	204.4	205.04	204.21	203.35	203.81	203.83	205.35	203.64	203.04	204.51	203.48	205.19	205.46	205.61	204.42	205.93	205.02	204.84	204.58	206.04	203.76	205	204.94	206.59	205.51	205.36	205.28	203.1	204.89	205.5	205.81	203.76	206.49
207.49	208.99	208.9	207.41	207.09	210.2	206.73	209.88	208.95	209.84	208.5	207.91	208.85	209.48	208.7	210.85	209.01	210.07	208.12	209.2	209.8	209.74	207.71	208.73	209.36	208	207.15	207.71	207.84	207.19	206.89	208.24	209.55	208.17	208.8	208.86	210.41	209	207.35	208.97	208.43	207.6	208.71	210.5	209.02	209.53	208.99	208.8	207.63	207.8
197.04	199.76	199.83	198.43	198.49	196.66	199.54	198.31	198.58	199.1	197.56	198.82	199.34	198.86	198.88	198.67	198.43	198.52	198.87	198.67	200.22	198.73	197.8	197.38	198.58	198.18	197.44	198.59	198.06	200.52	199.18	198.68	198	198.11	197.16	199.11	197.85	199.12	199.06	197.8	195.99	200.15	197.66	198.26	198.6	199.52	198.82	198.49	200.28	199.83
209.42	208.98	208.15	208.82	207.79	208.44	209.22	209.08	207.29	208.78	209.42	208.46	210.23	208.71	209.21	210.04	208.69	207.92	207.52	209.43	210.1	208.99	207.64	208.31	206.93	208.92	209.75	207.98	210.55	209.74	209.56	207.67	208.8	209.3	208.31	208.78	209.06	209.19	210.01	209.57	208.2	208.5	210.38	209.34	207.94	208.23	208.86	209.55	206.92	209.78
200.33	199.4	202.06	201.59	200.81	200.48	200.69	200.8	200.57	200.17	199.6	201.06	200.42	201.13	199.82	198.56	199.46	200.46	199.27	199.98	199.97	200.95	201.5	201	200.46	201.07	200.05	202.17	201.13	200.65	200.56	201.55	199.65	202.36	200.42	201.29	200.45	199.82	201.18	200.83	201.1	201.59	198.24	202.08	199.19	201.23	200.39	200.59	202.06	200.82
209.64	208.47	207.54	208.23	207.67	208.35	208.29	206.94	208.61	206.49	208.95	207.24	207.1	206.74	206.82	208.47	206.8	208.28	206.68	206.7	208.88	206.95	207.01	208.39	206.67	208.35	207.2	207.96	207.28	207.33	206.87	207.75	207.38	208.86	206.5	206.02	207.37	207.33	206.27	206.46	207.62	206.85	208.88	209.06	210.3	207.46	208.15	207.17	207.02	207.63
205.16	205.15	202.92	203.35	204.14	204.59	204.58	204.19	204.26	204.26	207.32	203.01	205.26	205.23	203.94	204.89	204.43	204.52	203.74	205.22	205.65	203.85	205.2	205.15	205.13	204.48	204.27	205.98	205.5	203.28	203.91	205.24	204.9	203.65	205.35	204.31	205.09	204.14	205.35	204.33	204.75	203.91	203.03	203.91	204.44	205.19	204.85	204.38	204.2	205.47
209.21	210.16	208.52	209.49	209.75	209.85	210.75	209.5	208.73	209.87	210.4	210.51	209.4	209.78	210.39	210.61	209.9	206.99	209.21	209.74	208.96	210.48	209.29	208.88	210.37	208.53	210.88	210.13	209.62	209.55	208.96	208.91	208.81	209.62	209.58	209.06	210.72	211.15	211.15	208.62	208.49	209.33	210.08	210.66	209.81	210.91	209.86	209.67	210.58	208.97
208.31	208.75	209.83	210.05	209.44	209.14	208.77	209.44	210.94	210.24	207.31	209.45	207.72	211.25	210.27	208.07	208.82	208.87	208.98	208.64	210.34	210.18	207.97	209.38	209.7	209.8	209.23	210.1	209.31	209.6	210.26	210.29	209.23	210.24	210.52	208.95	208.22	209.15	208.8	209.84	209.65	208.23	209.56	209.26	208.98	210.2	210.17	207.47	208.93	208.84
204.36	204.07	202.84	203.95	203.98	204.71	203.57	204.3	203.94	203.33	203.53	204.21	203.29	204.25	202.81	203.15	205.37	203.37	204.26	203.64	202.82	204.08	205.26	202.82	202.41	203.62	205.4	203.43	202.9	203.66	203.46	201.47	202.9	203.91	203.55	203.92	202.9	203.96	204.04	204.57	204.25	201.76	205.56	203.58	203.79	202.5	204.49	203.27	203.94	204.34
201.48	200.44	200.9	199.34	200.98	202.54	200.89	201.54	199.21	200.59	200.53	200.74	200.69	200.29	200.74	200.84	199.58	200.87	200.7	200.84	200.71	200.43	200.56	199.94	199.65	200.55	201.03	198.56	200.3	201.01	201.2	200.26	201.02	199.14	199.79	200.29	199.51	200.03	200.41	199.76	200.31	202.51	201.6	200.14	200.37	201.45	199.92	201.42	199.55	199.8
208.29	208.54	208.76	209.69	209.59	208.42	209.37	209.16	208.41	208.76	208.94	209.95	208.47	208.2	209.54	209.76	210.28	209.26	208.62	209.13	207.69	208.27	209.58	210.74	208.1	208.63	209.38	206.46	208.66	209.41	208.54	209.02	208.27	207.57	209.32	208.94	208.33	208.38	209.48	208.52	209.23	209.52	208.27	208.81	209.04	209.13	208.13	209.41	210.34	208.46
214.06	211.71	212.39	213.06	213.07	213.4	212.84	213.43	211.93	213.7	213.07	214.14	211.94	213.24	214.36	211.92	212.77	213.8	213.97	212.96	213.79	214.42	212.09	212.65	212.94	211.13	211.61	214.05	211.77	212.85	214.82	211.92	210.67	213.25	213.2	213.99	213.42	212.33	213.17	212.62	212.37	214.31	213.02	212.99	212.88	212.8	212.33	213.21	212.13	212.75
200.29	201.31	201.03	199.49	202.76	199.66	199.82	201.07	200.61	201.66	199.64	200.27	200.44	199.81	201.16	200.65	201.23	201.13	199.26	201.74	201.85	201.89	200.82	199.18	200.14	201.07	202.12	200.59	199.68	199.98	199.9	201.63	202.73	200	201.37	203.47	200.11	201.49	201.69	201.18	201.79	202.14	202.45	201.28	202.18	202.1	202.21	201.03	200.82	201.94
216.31	215.21	217.49	218.72	217.94	218.21	217.8	217.37	217.51	216.7	217.21	218.94	217.44	219.31	216.14	217.72	218.46	217.36	217.37	216.74	216.28	217.5	216.8	217.05	217.22	217.37	216.92	216.9	217.92	216.32	217.92	217.65	215.81	214.62	217.73	217.86	217.71	217.89	217.41	216.76	217.91	215.92	217.03	218.32	216.42	217.28	218.1	216.5	215	216.44
204.45	202.24	203.3	203.56	203.3	204.23	202.71	202.74	203.69	204.87	203.97	203.61	202.89	202.25	204.04	202.5	204.39	203.79	204.8	202.82	204.04	203	203.55	202.77	204.5	202.87	203.56	203.67	202.7	203.84	204.31	203.54	203.64	204.65	203.35	204.42	203.83	203.33	204.15	203.12	202.55	204.51	203	204.85	202.9	204.94	202.94	204.13	203.45	203
201.14	201.38	200.39	201.07	200.49	203.22	200.55	203.45	201.64	201.41	201.52	200.52	200.31	202.24	200.69	201.41	201.4	199.97	200.3	202.12	200.88	201.45	202.04	200.42	201.95	200.63	200.52	200.24	200.21	202.09	201.17	200.28	199.91	200.85	202.22	201.91	202.25	202.6	199.98	200.75	200.43	200.68	201.79	201.32	200.88	199.8	201.63	199.84	201.52	199.64
202.29	203.26	203.24	201.2	203.56	202.73	203.12	202.65	203.09	201.75	203.09	202.47	202.72	203.32	202.17	202.18	202.23	201.94	203.07	202	203.41	202.84	202.7	202.67	203.38	203.91	203.5	203.45	201.92	201.35	202.41	201.91	201.71	202.71	204.38	203.05	203.11	202.91	203.15	201.55	203.42	203.23	202.66	201.97	202.07	202.79	202.69	203.14	201.81	201.69
213.11	212.32	214.58	213.59	212.3	212.17	212.46	212.42	214.01	211.25	212.76	212.93	214.95	214.95	212.51	212.82	213.12	213.51	213.57	211.93	213.73	213.81	212.75	212.33	213.58	212.62	212.31	213.05	212.15	215.08	213.11	212.48	213.38	212.61	213.57	212.32	211.99	212.64	213.11	212.48	212.66	213.07	213.47	213.96	212.08	213.27	212.4	212.9	213.75	212.82
205.36	207.1	207.17	207.18	206.34	205.88	205.4	206.81	206.28	206.69	205.3	207.16	204.58	208	206.97	206.04	206.34	206.62	205.12	206.36	205.8	205.65	207.75	207.02	204.31	207.48	206.01	206.2	206.57	205.79	205.76	207.36	205.96	206.57	206.27	205.99	207.13	208.52	206.36	207.06	205.52	206.12	205.27	206.35	207.4	206.7	206.57	207.68	206.84	205.5
208.56	207.51	208.71	207.45	207.73	207.54	207.28	208.16	208.03	206.84	208.18	208.07	207.05	207.59	207.56	207.18	208.67	207.76	208.05	207.47	207.83	208.82	208.03	208.59	207.59	208.06	209.3	208.14	208.95	206.74	208.24	210.24	208.13	209.24	208.21	206.46	208.03	208.89	206.17	207.31	206.83	208.03	206.92	207.16	207.94	208.13	210.03	208.09	205.3	208.37
212.44	213.27	212.2	211.61	212.82	213.43	213.3	213.12	211.92	213.81	214.24	213.12	212.43	212.93	211.86	213.32	211.51	213.44	212.81	213.02	212.93	213.71	211.6	214.11	214.99	212.31	213	213.15	213.66	214.51	212.48	211.73	213.13	212.64	213.16	211.55	213.55	213.52	211.58	214.96	211.67	214.18	213.07	212.85	214.23	212.2	211.37	212.52	212.93	214.2
201.18	202.3	202.93	203.18	202.96	202.73	202.85	202.23	199.87	202.06	201.57	201.61	202.46	202.19	202.4	202.98	202.87	201.48	201.95	201.46	203.31	201.13	203.02	201.66	202.72	201.95	202.82	201.35	200.61	202.06	199.54	201.68	203.46	203.91	202.37	202.33	201.99	201.96	204.1	201.96	203.42	201.59	201.71	201.25	203.02	203.02	199.83	202.81	203.54	202.91
212.28	212.17	212.95	214.31	212.01	212.74	213.79	213.37	211.85	212	214.71	211.35	212.68	213.69	213.52	212.16	213.07	212.18	214.43	213.29	213.36	214.67	213.85	213.35	212.6	214.53	214	215.48	214.57	213.09	213.1	213.32	212.95	212.79	212.19	213.18	214.48	212.68	212.29	211.67	212.71	212.99	212.94	214.3	211.69	213.89	211.7	213.38	213.09	211.23
217.98	217.32	215.34	218.23	215.66	218.39	217.24	216.79	216.33	217.57	216.55	215.95	216.66	217.74	217.3	215.56	216.8	217.34	215.12	217.31	216.82	217.19	217.09	217.9	216.75	217.49	216.59	216.8	216.96	218.2	216.27	217.45	216.59	217.02	217.83	217.27	217.14	216.03	218.65	216.84	216.68	217.25	218.57	217.65	216.13	218.22	216.84	217.22	217.53	216.36
213.95	213.26	213.04	212.66	212.46	212.34	212.38	213.62	212.35	211.1	213.52	211.31	212.48	212.97	213.27	212.58	212.21	212.23	213.69	211.79	211.27	213.93	213.12	211.09	211.64	212.6	211.88	213.71	211.71	212.08	211.53	209.92	212.6	212.67	211.15	213.15	213.21	212.92	212.06	214.63	213.57	212.33	213.16	211.14	213.29	212.38	211.87	211.27	212.98	212.43
213.03	212.64	214	211.45	214.06	213.74	213.2	212.99	212.56	212.54	213.75	213.23	213.43	213.41	213.64	213.3	213.51	212.1	212.66	213.21	212.41	211.36	214.24	213	212.23	213.85	212.79	214.62	213.3	212.33	212.71	214.61	212.66	211.75	213.32	212.77	211.91	212.89	213.12	213.25	213.46	212.18	212.65	212.1	212.41	213.54	212.49	213.47	213.91	212.82
210.5	210.58	210.69	211.18	212.73	210.55	211.29	211.55	212.05	212.1	211.41	211.25	212.54	211.75	212.41	211.56	212.57	212.04	211.82	210.88	209.98	211.4	209.95	211.53	212	211.83	210.15	213.19	211.54	213.13	211.62	211.85	212.82	210.98	211.67	211.2	212.32	210.93	212.43	210.92	212.28	210.87	211.37	211.26	211.18	212.09	211.26	211.24	211.84	211.55
203.33	201.94	201.42	201.79	201.11	202.81	202.08	204.45	203.85	203.38	202.97	203.19	202.6	203.44	203.13	203.44	202.82	202.12	203.21	202.01	201.51	202.19	202.49	201.61	203.76	203.53	202.85	204.21	202.48	201.99	200.5	204.25	201.99	201.15	203.82	202.72	202.87	203.28	201.49	200.18	202.89	203.37	201.95	202.4	202.88	202.48	202.6	202.17	204.49	201.65
203.46	202.86	202.06	203.37	203.7	204.01	203.86	202.11	204.94	203.36	201.92	203.63	205.56	204.12	201.65	204.68	203.52	202.59	204.93	202.67	203.25	204.51	203	202.77	204.4	202.51	203.5	202.56	201.83	202.46	201.72	201.54	203.62	202.84	202.27	204.41	201.58	202.94	202.32	204.44	203.06	202.15	203.25	203.27	203.97	203.12	203.95	203.95	202.72	202.08
208.75	209.02	207.87	209.41	208.49	210.07	206.03	206.82	207.67	208.16	208.85	209.59	209.03	206.91	208.08	209.16	209.51	208.87	208.96	206.33	208.97	210	208.62	209.21	208.73	207.74	209.88	208.41	207.69	207.09	207.89	206.97	209.43	208.84	208.46	208.81	207.22	210.51	208.4	207.68	209.42	209.64	207.61	208.46	207.24	208.15	208.12	208.22	208.27	208.87
205.77	206.42	205.51	205.82	206.11	207.09	207.74	207.4	207.54	206.45	205.88	206.43	206.15	205.23	207.24	206.31	205.7	205.99	205.14	205.96	206.28	207.73	205.7	207.41	204.88	205.31	205.38	206.42	206.16	206.08	206.38	206.29	204.77	205.87	206.7	205.58	207.28	206.9	205.89	206.82	206.97	207.53	206.53	208.11	205.75	205.67	206.24	205.52	205.97	207.35
206.4	207.07	207.89	207.55	206.79	206.83	208.44	205.98	206.73	207.99	207.35	207.15	207.42	208.46	207.02	208.72	207.32	209.05	209.71	207.7	207	207.44	207.44	208.31	206.54	207.94	207.04	207.34	208.38	207.92	207.12	207.89	206.71	207.15	205.5	207.33	207.63	207.2	208.52	208.38	207.74	207.06	209.83	208.25	208.78	206.98	206.23	209.08	207.38	206.99
207.56	208.81	206.73	209.24	209.06	209.94	208.81	208.34	208.28	210.48	208.78	208.93	207.82	208.2	207.23	208.94	208.71	208.16	209.3	209.87	210.92	208.93	208.48	208.81	208.75	208.97	209.75	209.37	206.71	208.32	208.95	208.47	208.48	209.55	208.85	208.47	207.92	208.11	208.85	209.27	208.64	209.66	208.81	207.33	208.24	209.27	209.94	208.13	207.86	208.13
196.95	198.48	199.13	197.89	198.94	198.56	197.65	197.24	197.87	200.68	197.62	199.74	199.24	198.55	198.43	197.62	199.66	196.61	196.73	199.15	198.89	199.22	199.1	198.87	198.27	199.23	199.4	197.78	197.91	198.52	199.15	200.83	197.45	200.62	197.5	197.75	199.17	199.99	199.29	198.38	197.48	199.52	199.1	198.96	198.37	198.81	198.88	197.41	198.87	199.72
213.25	211.8	211.35	212.72	211.64	210.72	212.29	213.11	212.58	212.41	212.22	211.59	211.49	212.28	212.78	212.78	212.02	212.8	211.43	211.73	211.64	212.41	211.44	210.68	212.07	211.72	211.68	210.87	210.9	212.85	212.73	212.54	212	211.49	212.91	210.9	212.65	212.02	210.97	212.17	211.09	210.62	212.66	211.38	211.64	213.1	212.09	210.21	210.41	211.49
208.92	208.84	208.77	208.52	209.54	208.93	207.99	208.56	208.53	209.05	209.65	208.66	207.96	209.09	207.84	207.21	210.46	210.18	209.07	208.67	208.8	208.45	209.14	208.48	209.38	208.71	208	208.21	210.21	208.26	208.2	209.56	208.78	208.15	210.71	209.49	208.75	208.57	208.12	209.55	208.25	209.26	208.97	210.15	208.44	209.23	209.42	209.52	211.28	209.18
210.31	208.2	210.98	208.24	209.82	209.74	210.37	209.67	210.6	211.51	209.45	209.36	210.67	209.29	209.7	209.99	208.62	210.66	208.63	210.18	210.47	208.69	210.12	209.34	210.32	210.6	210.45	208.49	212.11	209.67	210.81	208.16	208.08	210.01	209.38	208.91	208.91	210.41	210.84	208.62	210.52	207.58	209.9	209.63	209.6	211.04	212.09	210.85	210.61	209.2
201.65	200.85	199.87	201.51	201.55	200.5	200.5	201.18	201.94	200.91	200.35	201.31	202.14	202.13	199.36	201.22	201.25	201.58	201.73	198.81	201.2	202.09	199.95	202.35	202.48	202.11	199.93	199.05	199.91	201.65	201.19	202.81	202.47	201.58	200.54	200.7	200.44	201.35	201.92	201.06	201.12	202.34	200.51	201.04	200.95	202.39	201.62	201.44	201	199.81
198.91	198.3	199.65	197.81	199.58	199.09	199.25	199.45	199.67	199.96	199.85	199.96	201.55	199.96	197.97	197.68	199.22	199.17	198.71	198.9	200.61	199.49	200.36	200.1	200.02	199.25	200.1	200.85	198.77	199.85	199.74	198.36	199.39	199.85	200.04	199.13	198.94	198.64	200.19	199.38	200.6	199.52	199.41	199.75	199.25	200.2	199.61	199.24	198.66	199.23
202.78	204.57	202.69	203.31	204.7	203.93	204.15	203.48	204.34	204.54	202.35	204.67	204.55	204.58	203.46	202.32	201.42	204.19	204.43	202.57	205.04	203.51	205.25	202.96	202.05	203.48	202.86	203.23	203.77	203.53	204.23	203.56	202.66	203.77	203.68	201.88	203.5	204.85	205.55	203.39	203.79	203.87	204.48	204.28	203.33	202.45	203.36	203.28	204.51	205.06
195.2	197.95	195.63	195.55	195.62	195.39	196.1	195.31	193.62	196.01	195.55	195.18	195.91	194.94	194.4	194.41	196.64	195.22	196.08	196.45	196.96	196.06	195.25	195.65	195.37	195.59	195.27	195	194.31	196.21	194.42	194.51	195.75	194.28	195.01	194.83	194.38	196.96	195.47	195.19	195.51	195.35	195.39	193.45	192.88	194.8	194.54	193.78	194.59	193.55
198.7	198.57	198.61	197.6	197.99	198.54	198.46	198.1	196.93	195.58	196.96	196.24	198.05	199.01	198.18	197.98	197.73	197.19	197.53	197.78	197.09	197.39	198.74	199.05	196.4	198.46	199.29	198.16	197.76	198.66	199.45	199.33	197.59	196.24	198.95	197.54	198.86	198.78	198.56	197.48	197.97	197.52	198.12	196.51	197.99	197.25	197.43	196.82	198.82	198.89
217.15	216.86	218.1	217.41	217.76	217.31	218.2	216.96	218.95	219.76	217.76	215.92	219.23	218.22	216.38	217.87	218.01	218.07	216.26	217.48	217.16	218.16	218.51	217.74	217.66	216.87	217.95	217.32	218.87	218.29	216.85	218.12	216.99	216.45	218.94	216.96	216.78	218.02	218.33	217.32	218.07	217.96	217.94	216.79	217.37	217.77	216.84	218.79	219.63	218.44
208.6	209.38	208.5	208.18	209.94	208.76	208.57	207.84	208.92	207.91	206.83	209.5	208.54	208.43	207.64	209.59	207.08	209.09	208.68	207.68	207.56	207.15	207.57	208.25	209.75	208.28	207.62	209.06	209.5	208.39	208.64	206.87	209.8	209	208.18	208.47	208.91	208.55	207.51	208.69	208.95	208.18	207.29	210.03	209.1	208.69	208.86	207.75	206.86	207.17
201.92	203.77	204.96	204.51	203.37	204.3	204.15	202.08	203.57	203.57	203.79	203.58	203.72	203.57	202.76	203.54	202.03	203.38	204.5	203.78	203.62	203.71	203.44	203.92	203.4	203.92	204.84	203.62	203.89	204.19	204.13	203.88	201.87	202.48	203.21	203.87	203.17	202.46	203.31	205.62	204.21	204.11	204.4	202.36	203.77	202.02	204.91	204.02	203.69	203.09
208.34	209.63	208.96	207.57	208.96	209.77	208.71	209.02	207.59	209.24	209.03	209.08	209.45	209.52	207.41	209.38	207.98	207.96	208.02	208.07	208.53	209.29	208.45	209.95	207.38	209.82	208.65	209.52	209.21	208.49	209.28	208.37	209.83	207.56	208.69	209.12	207.6	207.99	208.37	208.77	207.75	208.49	207.45	208.49	210.31	209.79	208.03	209.56	208.96	208.07
211.43	211.08	209.61	212.12	213.03	211.52	211.34	211.4	210.3	210.95	210.86	211.58	212.82	212.56	212.32	212.29	212.39	212.95	211.91	213.25	212.35	210.5	210.16	210.9	211.84	211.71	212.93	209.83	212.26	211.98	210.35	210.22	211.33	211.01	211.71	212.87	211.69	212.46	212.07	211.11	212.38	211.47	212.6	211.67	212.73	212.41	212.46	209.01	209.76	212.14
202.72	202.33	204.36	203.35	203.36	204.17	202.13	201.56	202.82	203.62	204.09	203.29	202.63	203	204.73	201.48	202.59	203.81	203.86	203.14	203.03	203.24	203.72	203.15	202.24	202.39	204.2	203.65	203.46	204.21	204.55	203.17	202.68	202.83	202.83	201.84	204.09	203.49	203.72	203.63	204.63	203.23	204.57	204.13	204.75	204.44	203.45	204.1	203.21	203.09
206.42	207.51	208.44	206.48	209.63	207.69	206.82	207.94	208.49	207.52	207.1	208.62	205.81	205.99	208.54	208.22	206.29	207.36	207.05	209.37	207.76	207.15	207.4	209.34	209.54	207.21	208.28	208.65	207.65	208.37	207.31	205.31	207.98	206.13	207.23	209.03	208.67	208.18	207.29	206.48	207.91	207.12	205.88	208.42	207.93	205.7	208.11	207.07	208.04	208
206.14	206.85	207.05	207.18	206.13	207.67	206.64	206.9	207.28	207.34	205.27	205.2	205.54	205.01	205.56	204.83	203.65	206.45	205.86	206.38	207.14	207.74	207.91	206.5	205.91	206.16	207.51	207.49	204.96	205.43	205.99	207.36	206.03	205.22	205.84	205.87	206.92	208.3	207.16	204.86	206.81	207.68	206.58	206.41	205.97	205.41	207.39	206.29	207.17	206.86
195	194.91	196.19	193.83	194.18	193.3	193.67	195.02	195.08	193.66	194.15	195.89	193.67	195.18	194.01	192.58	194.89	193.37	193.28	194.56	193	195.83	194.05	193.25	194.18	196.75	193.36	193.92	194.38	194.86	193.59	193.55	193.5	195.53	193.6	194.15	194.62	195.26	193.5	193.18	193.94	195.89	194.06	195.39	194.36	194.81	193.53	194.45	193.87	194.2
198.43	200.35	199.35	201.1	198.58	198.7	199.47	198.78	199.41	198.52	199.46	198.08	199.58	198.24	199.52	199.35	198.45	198.56	198.87	199.16	197.6	199.44	198.27	200.3	196.9	197.52	200	198	199.83	199	201.25	200.13	197.07	199.32	199.27	197.82	198.84	200.23	200.23	197.72	200.37	199.27	197.91	200.61	200.11	200.26	199.04	197.78	200.02	199.95
208.29	209.07	209.28	208.89	208.37	206.27	207.53	209.49	209.68	208	207.59	208.89	208.61	207.38	210.4	210.7	208.14	208.74	208.02	207.13	210.06	208.58	208.64	209.82	208.73	209.55	208.1	207.42	209.63	206.74	208.85	208.96	208.89	207.59	208.75	208.6	209.29	208.04	208.83	209.3	209.24	208.62	208.93	208.83	209.2	209.28	209	209.36	207.91	208.68
205.15	204.94	204.13	206.39	205.48	205.99	204.7	205.34	205.33	204.97	205.29	202.78	204.62	205.16	204.26	206.36	205.46	205.82	204.46	204.94	204.82	204.69	204.41	204.83	205.87	204.71	204.94	203.34	203.83	204.35	203.22	205.39	206.73	205.56	204.49	206.04	205.09	204.37	205.56	203.89	204.63	205.21	203.64	205.8	205.4	203.95	205.09	205.89	203.91	205.45
208.12	208.2	208.48	209.1	207.65	207.74	209.4	208.56	209	208.13	208.97	207.32	205.71	208.07	210.19	206.95	207.45	207.61	207.84	207.4	208.51	207.7	208.33	207.6	208.41	208.51	207.71	206.93	209	207.35	207.68	207.97	207.49	207.36	209.27	209.41	207.33	207.88	208.64	207.25	207.41	206.13	207.9	206.33	207.84	207.42	208.51	205.88	207.3	208.08
208.89	208.46	209.36	208.39	209.88	208.25	207.82	207.97	208.66	207.79	207.88	208.92	208.26	206.41	208.41	208.18	208.74	210.72	209.18	209.81	209.43	208.07	209.83	208.9	208.44	207.96	207.38	209.77	210.37	209.59	208.03	208.66	208.49	208.38	208.4	209.17	208.38	208.08	207.54	208.69	208.93	208.05	208.52	209.54	208.42	209.53	209.57	210.36	209.44	207.67
199.83	199.85	199.51	200.72	199.95	200.28	200.58	198.43	198.75	200.34	199.44	199.25	198.5	199.33	199.4	198.65	198.29	199.88	200.29	199.91	199.38	198.8	200.15	199.8	197.88	199.78	197.95	198.16	199.71	200.08	199.42	198.86	198.99	198.39	198.9	199.69	199.65	199.12	198.39	199.52	197.17	199.26	200.01	199.23	199.33	198.89	200.32	198.81	198.86	199.08
211.55	213.76	212.23	214.27	212.12	213.02	213.12	211.52	211.73	211.53	212.4	212.71	210.87	212.26	212.66	213.33	211.87	213.22	211.77	211.71	213.14	211.47	210.69	212.63	212.91	211.34	212.04	213.56	213.53	212.22	213.16	212.49	213.37	211.26	211.71	213.12	212.53	211.42	213.1	211.93	212.14	211.2	212.39	212.87	213.12	213.21	212.92	212.93	213.02	211.39
219.38	218.58	219.06	218.01	214.93	217.26	218.62	219.07	218.1	217.91	216.85	218.1	217.33	219.24	216.03	216.55	218.03	216.8	217.69	217.61	218.36	217.34	216.8	217.42	216.89	218.02	216.04	217.57	217.51	216.36	217.49	217.68	218.1	218.52	217.49	216.86	218.98	219.04	218.75	216.08	218.39	218.97	218.91	216.34	219.22	219.01	216.32	218.77	218.39	217.12
207.56	206.93	206.31	208.18	207.9	207.11	208.73	208.62	207.93	206.49	206.99	206.96	207.15	208.21	207.69	207.12	206.63	206.86	206.24	207.69	206.66	207.63	207.95	208.54	208.17	207.01	207.53	207.33	207.21	207.47	207.92	206.13	207.95	206.8	207.84	208.86	207.47	208.02	207.82	210.54	207.26	207	207.06	208.14	209.05	207.74	207.17	206.99	207.47	206.56
217.24	217.34	219.41	216.64	219.04	218.62	218.42	219.33	219.11	216.42	217.31	218.87	218.04	217.84	218.38	216.55	218.65	216.6	219.06	217.05	218.9	217.04	215.48	218.77	217.28	218	217.55	218.71	217.99	218.09	218.13	217.6	218.15	217.54	217.2	217.96	217.56	217.17	217.04	216.78	218.18	218.39	218.32	219.42	217.95	217.51	219.46	217.15	219.61	218.48
207.24	207.47	208.47	207.82	206.42	209.13	207.02	207.9	208.81	209.73	207.1	208.1	208.72	208.49	206.74	207.17	208.97	208.44	207.08	207.19	207.59	205.83	207.89	207.82	207.92	207.01	209.41	209.29	208.31	207.13	207.28	207.41	207.33	206.71	207.9	207.97	207.2	207.88	207.28	208.26	208.58	208.56	207.88	209.41	206.7	208.12	206.66	207.44	208.22	207.93
207.45	207.85	207.66	208.89	206.5	207.09	206.48	208.32	209.36	207.48	208.4	206.92	208.42	208.26	207.99	207.2	209.07	206.89	207.9	207.45	206.92	207.96	208.63	208.23	206.95	206.84	207.91	208.02	207.71	205.94	206.32	207.51	206.77	208.07	206.38	206.74	207.75	207.42	207.26	208.86	207.95	206.79	207.08	207.65	208.1	207.76	206.79	208.47	207.43	207.99
211.19	213.32	212.07	212.21	211.12	211.66	211.21	210.4	212.33	211.4	212	212.63	211.78	211.98	211.01	211.38	211.08	211.13	210.59	211.33	212.84	211.33	211.26	211.59	212.14	210.85	213.3	211.71	213.14	212.51	211.99	212.27	212.94	210.94	212.29	211.57	210.6	212.97	213.67	212.04	212.79	209.6	211.27	210.66	211.92	210.08	210.21	212.55	212.9	211.13
201.02	200.59	201.05	200.53	200.85	201.25	199.97	200.88	199.94	199.46	201.93	200.11	201.13	200.39	199.69	200.28	200.88	200.24	201.93	200.76	200.43	200.28	200.39	200.6	201.23	200.16	201.46	200.17	202.16	199.84	200.56	199.61	199.77	200.5	199.7	200.44	200.32	200.66	201.32	200.22	199.57	199.25	200.19	200.6	201.33	201.15	201.28	200.79	202.61	201.01
203.7	204.19	204.42	204.42	204.78	205.44	204.89	206.24	206.45	206.06	203.74	205.51	206.38	203.64	205.24	204.74	205.89	204.32	205.05	205.27	203.46	206.02	204.36	203.53	205.17	204.2	204.2	205.06	204.98	204.41	204.38	205.42	204.18	205.57	204.39	203.43	205.7	204.78	206.09	205.29	202.7	205.32	205.28	204.35	204.83	203.85	204.75	206.55	205.45	207.6
202.79	201.38	202.47	200.93	202.62	200.99	202.33	200.93	201.38	201.02	202.72	202.33	201.2	200.3	200.71	200.67	201.81	199.99	199.54	202.4	202.99	202.59	200.88	200.36	200.61	203.26	200.49	201.3	201.21	202.82	201.97	200.45	200.51	203.14	200.17	203.03	200.34	202.15	200.76	201.98	200.22	201.39	200.97	199.64	201.28	201.25	201.85	202.16	201.49	199.86
206.61	208.37	207.14	208.57	207.41	209.75	207.07	207.37	207.54	207.03	208.4	208.22	207.56	208.51	207.86	206.66	207.39	207.92	207.8	207.05	207.85	207.3	208.08	208.02	208.26	209.27	208.66	207.77	207.74	207.66	207.53	208.42	208.07	207.68	208.34	207.69	207.02	206.08	207.36	207.13	207.47	207.74	207.36	208.94	207.06	208.93	207.3	208.87	206.67	208.84
204.12	205.08	204.72	204.6	203.94	204.58	205.39	204.66	203.9	203.62	205.99	205.06	206.52	206.5	204.44	205.07	203.07	204.67	205.19	205.04	204.72	204.42	203.75	203.11	204.48	204.52	204.48	206.39	205.07	204.64	206.31	203.41	204.15	205.13	205.36	203.42	206.52	204.26	204.43	204.91	205.61	205.59	203.42	205.66	204.07	204.97	205.47	205.56	205.67	206.08
203.75	205.08	203.89	203.42	202.71	202.06	203.27	203.37	205.05	202.67	204.96	204.98	203.64	203.72	204.67	203.53	205.04	204.57	204.86	203.72	205.6	203.26	204.39	204.41	203.46	205.06	202.72	204.93	204.14	205.18	202.89	203.39	204.08	202.62	202.65	203.6	203.64	204.54	204.14	202.23	205.09	202.6	204.33	204.45	203.93	204.54	202.94	204.29	203.8	203.6
203.59	202.51	204	204.16	203.24	204.24	203.38	203.31	204.44	203.58	203.78	204.99	202.39	203.49	203.93	203.72	202.79	203.02	204.47	203.42	203.83	202.54	205.02	202.9	204.38	204.96	203.17	202.08	202	203	203.58	202.46	204.16	202.18	204.15	203.23	201.28	202.53	201.98	203.36	203.06	202.09	202.51	201.67	203.25	203.44	203.47	203.21	202.45	203.29
201.97	203.71	201.5	201.3	202.91	202.01	201.55	202.86	204.21	203.7	202.2	203.38	202.65	202.24	202.79	201.55	202.93	203.89	204.03	202.86	202.79	202.53	201.35	202.57	202.77	203.16	202.47	201.31	203.01	202.33	202.76	202.73	202.85	202.11	202.68	204.11	200.51	202.21	201.85	201.1	202	203.72	202.21	202.45	202.16	201.62	201.86	203.55	203.27	202.03
201.91	202.44	202.73	205.52	205.28	203.07	202.34	202.13	203.33	203.14	202.76	203.24	201.95	202.12	202.02	204.18	202.89	203.17	202.47	203.03	203.53	203.73	201.97	202.24	204.36	203.41	201.95	203.7	203.32	202.22	202.03	201.79	202.41	204.52	201.99	203.33	202.76	202.37	202.15	203.21	201.96	202.19	202.66	201.74	201.23	202.09	203.44	202.81	201.55	202.89
205.49	205.97	206.2	204.74	204.2	203.25	205.61	205.73	205.01	203.19	203.77	204.22	204.35	205.74	206.18	204.05	205.26	204.83	205.54	202.41	205.89	204.8	203.7	204.31	203.48	206.67	204.19	203.22	204.25	203.84	204.31	203.12	204.09	203.63	203.41	204.74	203.62	203.46	205.28	202.19	205.23	205.06	204.52	205.16	203.96	205.3	203.55	204.74	204.09	204.17
208.61	210.32	210.11	211.03	209.57	209.43	209.28	208.8	209.39	209.23	208.78	209.37	209.83	210.94	210.67	210.12	210.4	209.56	208.59	211.74	208.66	209.43	209.99	209.97	208.65	209.56	208.03	209.81	211.93	209.16	208.91	210.05	211.41	209.56	209.34	210.2	210.18	210	209.19	211.23	207.85	209.49	208.62	208.91	208.56	207.38	209.76	208.52	209.66	208.02
203.22	202.05	203.76	200.73	202.26	202.43	203.72	203.87	202.27	202.14	203.42	202.83	203.66	203.86	203.83	203.32	203.51	202.66	203.42	202.98	203.28	201.81	202.94	203	204.26	202.22	202.57	202.64	202.77	202.26	203.45	203.09	204.03	203.76	204.14	202.18	203.34	202.31	204.09	203.26	203.61	204.5	203.04	202.87	203.41	202.21	202.51	202.84	202.67	204.17
194.76	195.2	196.83	195.39	195.3	194.2	194.87	193.74	197.34	195.2	196.02	194.34	194.87	195.11	194.66	195.68	194.33	195.18	195.6	196.18	195.66	194.14	195.19	195.66	193.78	193.08	194.62	195.39	194.32	196.47	193.88	194.98	194.36	194.25	194.87	194.35	193.33	195.66	195.75	194.62	195.72	195.09	194.51	194.79	194.44	194.5	195.71	193.55	195.73	193.68
204.24	202.71	202.78	205.18	203.77	204.31	202.82	204.36	203.17	202.69	202.56	204.37	204.6	203.14	204.07	204.26	203.03	203.51	204.1	203.69	203.91	204.2	202.88	204.19	202.35	202.56	203.31	204.23	203.06	203.07	202.93	204.7	203.57	202.69	204.73	204.07	202.47	204.02	203.79	203.11	202.64	204.25	204.38	202.28	203.24	205.02	201.46	204.02	203.54	202.86
202.19	203.89	204.01	202.19	202.85	203.79	203.96	202.66	201.26	202.69	203.02	201.36	202.78	203.39	203.49	203.36	203.86	202.26	202.53	201.77	202.81	202.18	202.1	205.6	203.41	203.22	202.69	202.85	202.88	203.23	201.77	201.56	202.06	202.11	203.53	203.04	202.14	202.74	202.65	202.52	200.81	204.09	203.28	202.4	202.23	202.59	203.04	200.16	200.86	202.48
207.12	206.79	207.76	208.66	205.8	207.59	207.84	206.98	209.43	208.4	208.9	207.73	208.11	208.77	207.33	208.62	208.61	207.25	209.2	207.46	205.77	208.09	210.25	207.39	206.79	207.2	206.66	207.71	205.92	208.21	208.98	207.48	206.91	206.69	207.46	207.81	208.74	208.53	208.34	207.68	209.55	207.62	207.13	207.6	206.97	207.47	208.42	207.89	207.55	208.14
201.29	202.75	203.58	202.14	202.3	202.86	203.9	202.15	203.54	203.02	202	201.87	202.93	203.89	202.38	202.53	202.57	200.15	201.74	202.18	202.26	203.52	202.49	202.09	199.73	202.62	201.79	201.04	201.7	202.23	200.5	202.57	202.12	202.16	201.81	201.55	202.07	202.68	201.59	201.21	201.94	201.92	201.58	201.47	201.83	202.46	204.32	200.8	201.83	203.93
203.12	204.18	203.63	204.99	202.57	203.39	201.17	203.12	203.75	202.72	204.4	202.11	203.23	202.29	203.14	202.1	205.2	203.23	203.48	204.17	203.25	203.83	204.05	202.22	203.16	202.32	203.21	201.99	202.33	202.36	203.04	202.85	202.81	202.37	202.17	203.95	203.78	202.08	203.24	203.28	204.31	203.9	202.45	203.24	205.16	203.53	203.39	203.13	205.04	203.24
204.1	205.27	204.35	204.67	204.4	205.95	204.15	204.91	204.02	204.05	203.21	203.43	205.68	204.36	204.61	205.43	204.78	204.17	203.8	204.48	203.2	205.09	203.2	203.19	206.03	203.36	205.35	206.07	205.52	204.9	203.88	204.43	203.26	204.24	204.95	204.88	203.6	205.78	204.21	204.53	205.12	204.74	204.68	205.24	203.25	206.31	204.29	204.46	205.36	204.75
208.99	209.16	209.65	209.78	208.83	208.03	208.93	208.17	207	209.54	209.36	209.31	208.2	208.81	209	208.68	207.8	209.52	209.75	207.95	209.8	209.02	208.68	209.58	209.16	208.79	208.32	206.55	209.76	208.29	208.69	209.73	208.51	208.84	209.67	209.67	210.39	209.58	208.25	207.97	209.51	208.4	208.52	208.64	207.64	208.6	208.72	209.08	209.52	209.98
202.47	202.94	201.06	202.37	202.41	203.44	202.82	203.6	201.92	200.6	200.54	202.55	201.48	203.96	202.29	201.48	202.39	201.57	201.18	200.6	201.41	202.57	202.85	202.51	202.94	202.16	201.32	202.59	202.91	203.02	202.01	202.23	202.49	201.44	201.62	202.65	202.22	203.35	202.55	202.38	204.46	202.34	202.37	203.94	202.71	201.99	202.33	202.52	201.9	202.12
205.99	205.93	205.69	206.67	205.35	207.14	206.12	205.32	206.03	204.56	206.85	206.18	205.7	203.92	205.97	206.76	204.98	205.35	204.93	204.66	207	206.5	205.52	205.59	205.94	205.52	206.72	203.98	205.5	205.93	205.26	205.58	206.88	205.5	204.92	205.75	204.94	204.52	205.15	205.97	205.59	206.01	204.11	205.59	205.5	205.59	204.05	207.76	206.19	206.53
198.19	199.6	200.5	199.24	199.08	199.41	200.01	199.85	197.91	200.44	199.84	199.34	198.23	199.51	199.34	199.16	199.97	198.94	199.24	200.56	201.1	199.03	198.49	198.44	199.54	198.94	198.64	200.17	200.76	199.33	199.02	199.59	200.17	200.09	199.75	199.44	198.77	198.52	200.63	200.32	198.1	199.24	199.61	200.22	199.9	197.68	200.37	200.47	198.15	199.65
199.78	199.51	200.08	199.97	200.93	199.69	201.55	201.36	201.14	200.81	199.42	202.11	201.07	199.98	200.2	198.6	201.41	200.08	199.97	200.35	199.58	199.49	200.95	201.21	201.32	199.49	199.88	199.33	200.81	200.65	200.26	201.47	200.6	202.06	199.15	201.06	199.57	200.95	200.21	201.27	199.86	201.95	199.17	200.07	200.09	200.35	199.15	201.34	200.97	199.74
212.67	211.33	213	212.31	212.43	212.95	212.67	212.62	212.24	212.62	212.13	212.44	211.91	210.76	212.27	211.89	212.95	213.55	212.06	211.93	212.3	212.35	213.29	212.07	213.09	211.57	211.9	211.71	212.27	211.85	213.32	211.93	214.2	211.16	212.21	213.81	212.98	211.9	211.87	211.74	212.5	211.27	212.7	212.09	212.06	211.75	213.29	214.18	213.05	213.12
205.92	202.72	202.88	203.82	203.73	202.68	204.12	203.75	204.06	203.69	202.39	204.25	204.15	203.82	202.89	202.78	204.44	205.62	204.54	203.95	205.28	202.76	204.37	203.11	203.17	202.74	204.29	203.61	205.06	203.74	203.45	202.6	204.35	205.07	204.24	201.8	205.25	204.27	203.13	204.48	203.34	202.78	204.64	203.07	203.85	206.14	204.89	204.73	203.88	203.85
209.11	209.12	208.56	208.54	209.39	208.61	207.91	208.58	208.75	208.46	207.81	209.08	207.12	209.9	208.24	209.75	208.35	208.21	208.56	209.75	207.43	208.28	207.1	208.64	209.67	207.77	209.78	208.6	208.18	209.11	207.83	209.34	208.49	208.61	207.28	210.6	208.11	209.52	207.68	207.65	208.06	208.14	206.91	207.81	208.91	208.42	208.58	209.49	208.94	209.48
199.99	198.92	197.79	200.78	200.56	199.68	199.99	200.07	199.32	199.32	199.7	199.73	199.58	199.96	198.21	200.53	199.61	199.65	200.02	200.15	199.26	198.6	198.84	200.96	199.02	199.34	200.36	200.15	198	200.53	199.97	198.88	200.55	197.78	198.7	200.05	199.63	199.42	199.62	198.87	198.78	199.67	198.5	198.42	199.13	199.46	198.95	199.33	199.55	199.48
211.1	211.6	209.76	212.46	210.66	213.66	210.36	212.26	211.83	212.78	210.82	212.06	211.45	211.15	211.26	211.47	210.64	210.85	213.32	211.26	212.49	211.97	213.15	211.55	211.57	211.1	211.03	212.43	212.37	210.86	209.91	211.3	210.89	210.1	210.77	211.48	212.22	210.38	210.61	211.28	212.5	212.51	211.89	212.31	212.29	211.26	211.53	211.53	211.59	212.07
207.58	207.9	206.54	206.88	207.32	208.8	206.7	207.18	208.26	207.8	205.32	207.33	208.55	207.68	208.54	207.99	207.99	208.21	208.1	207.55	207.42	206.17	209.25	206.89	206.29	207.05	207.72	207.55	209.58	206.75	207.12	206.94	206.56	207.75	208.22	207.89	207.36	206.31	208.25	207.14	209.22	208.34	205.72	208.07	207.81	207.56	208.55	207.79	208.39	207.07
208.53	208.63	209.12	207.2	207.57	208.77	208.3	210.42	207.59	208.75	208.23	209.28	207.9	208.76	209.03	207.35	208.44	208.85	209.23	208.3	209.02	209.06	208.7	208.55	209.4	206.99	209.03	208.28	208.9	210.75	208.35	209.31	208.64	207.27	208.03	208.92	209.93	208.57	207.89	209.52	210.2	209.59	207.68	208.41	208.34	209.18	207.8	209.39	207.8	208.67
212.15	210.67	213.76	210.41	210.59	212.48	212.58	212.36	210.97	211.85	212.33	211.92	212.41	212.71	211.07	211.58	211.94	211.13	211.3	210.94	211.42	212.18	211.65	213.52	211.66	213.45	210.48	211.35	211.44	209.93	211.66	211.17	212.52	210.45	212.87	211.47	210.46	212.07	210.28	209.75	211.57	212.77	212.37	210.76	213.36	211.34	211.27	210.57	211.2	211.58
213.42	209.99	213.84	211.95	212.5	214.34	211.39	211.77	213.79	214.02	211.7	213.68	213.09	214.2	212.19	212.03	212.8	213.28	213.3	212.83	212.87	212.88	212.67	213.57	214.66	212.75	214.76	213.28	214.29	212.77	213.03	212.82	214.58	212.38	211.63	213.43	213.27	213.23	213.07	213.16	212.62	212.61	212.87	212.41	212.42	212.74	211.95	213.9	212.6	212.85
206.64	205.31	205.8	207.92	205.91	207.25	206.08	205.86	206.82	205.45	204.15	206.54	206.46	205.82	207.4	206.86	208.55	205.55	205.71	206.32	207.25	205.54	204.98	206.77	206.4	206.53	206.41	209.12	207.9	207.1	206.7	206.79	205.84	207.64	205.94	206.27	205.94	206.18	206.45	205.82	205.29	206.22	206.07	205.03	205.12	207.8	207.41	206.04	206.18	207.56
215.96	215.82	216.37	215.29	214.66	216.22	216.8	217.01	214.82	217.18	218.16	218.46	217.39	219.65	218.68	216.98	216.1	217.95	218.47	218.63	217.33	216.94	218.67	218.52	217.37	217.11	216.72	215.48	216.06	219.02	216.18	217.58	216.07	216.27	215.57	215.9	218.26	216.36	217.48	216.09	216.39	216.49	217.9	216.12	216.31	215.59	214.86	217.96	216.29	217.46
208.62	207.71	209.06	207.43	209.67	209.38	207.77	208.17	208.44	208.9	208.58	206.97	206.32	208.84	208.24	208.38	208.14	208.28	208.54	208.33	207.74	207.08	207.69	207.63	208.78	207.72	207.86	207.11	208.87	208.83	206.56	207.55	206.38	208.13	209.98	208.13	209.43	209.15	208.11	209.11	208.17	209.09	206.32	206.72	208.69	207.65	207.36	208.72	207.58	207.57
214.28	218.75	217.22	217.14	217.38	216.27	217.38	216.61	216.92	216.62	216.4	216.84	218.1	218.05	217.14	216.58	218.13	216.02	218.01	217.13	217.15	216.63	216.98	216.83	215.72	216.32	218.04	217.58	215.97	216.5	216.89	217.82	216.92	215.86	217.08	216.84	217.13	214.95	216.06	217.39	218.53	216.5	216.78	216.68	216.98	216.89	217.53	216.97	216.95	216.96
206.86	207.78	206.79	206.38	206.73	205.53	206.35	206.6	206.78	206.29	205.77	206.48	205.3	206.05	205.78	205.45	206.38	205.68	207.2	207.62	207.1	206.79	206.55	206.36	206.59	206.43	207.93	207	206.5	205.56	206.47	207.03	207.2	207.09	207.08	206.49	205.98	207.3	206.57	206.48	205.36	205.72	206.18	206.73	206.72	206.88	205.47	206.87	205.87	205.68
212.48	213.89	211.86	211.75	211.69	211.05	212.85	211.91	212.1	210.84	210.22	213.14	211.68	213.27	211.6	213.02	213.89	211.04	213.44	213.41	212.76	211.41	212.06	211.23	213.53	211.27	212.88	213.09	213.24	211.6	212.75	211.54	213.02	211.78	212.78	213.5	212.78	211.49	211.51	212.13	211.89	211.6	213.37	212.36	211.86	212.37	211.7	213.09	212.92	212.34
209.88	208.97	208.89	209.38	209.32	208.34	209.14	208.13	207.7	208.29	209.53	206.52	206.75	208.22	207.92	207.91	208.21	207.98	208.47	209.04	208.64	208.7	208.48	207.11	208.17	208.1	209.01	208.71	209.54	210.09	207.35	207.01	208.01	208.04	208.52	208.89	206.79	208.81	208	208.19	207.77	208.51	208.28	210.08	208.64	208.67	210.34	209.03	209.8	209.23
199.57	199.91	199.52	200.98	199.62	199.59	198.4	202.14	201.48	198.57	198.91	201.59	199.3	201.55	201.07	200.92	199.56	199.97	200.95	200.52	201.19	200.6	201.19	200.94	199.2	200.82	201.34	200.73	200.63	199.57	200.79	200.23	199.33	200.05	200.93	198.52	201.25	200.46	201.53	200.25	201.96	199.63	200.87	200.14	200.44	200.49	200.87	200.94	201.75	200.57
206.82	208.2	207.48	207.23	206.77	209.03	209.85	207.68	208.53	209.25	207.65	208.51	207.15	209.09	206.58	207.3	206.88	207.3	208.49	209.06	205.89	208.29	207.54	207.19	207.12	207.28	208.22	208.4	208.88	206.89	208.84	208.27	207.25	208.57	208.36	207.1	208.37	208.49	207.77	206.62	207	207.92	208.06	208.1	208.07	208.46	207.98	205.44	207.09	206.63
208.95	207.52	210.23	208.63	209.47	209.91	210.13	209.55	210.03	210.13	209.7	211.38	209.69	208.99	207.97	209.74	210.51	210.08	211.28	209.13	210.5	209.5	208.8	210.54	208.51	209.02	209.21	210.15	209.53	208.35	208.94	209.13	208.85	207.98	211.1	208.08	209.31	210.69	209.57	209.97	210.32	207.74	210.32	211.51	209.37	209.48	208.84	210	208.97	211.16
196.56	193.79	195.69	195.14	196.02	194.61	197.19	196.02	195.34	194.84	196	195.48	195.22	193.67	195.2	193.69	194.59	195.29	198.24	194.54	195	196.4	194.31	195.64	194.25	195.31	196.73	196.58	194.72	195.44	193.49	193.78	195.81	194.6	194.89	195.06	194.61	195.47	196.64	195.15	194.54	194.5	195.04	196.36	194.69	194.56	194.77	195.25	195.23	195.75
210.96	211.22	213.04	211.63	212.35	211.5	212.26	211.37	211.56	212.14	213.14	212.08	211.84	211.43	212.51	212.76	211.69	212.31	212.03	212.67	212.27	210.22	212.04	210.7	211.9	211.44	212.04	211.07	212.59	210.74	210.78	212.68	210.64	211.97	210.67	211.72	212	211.64	211.79	211.76	211.46	212.03	212.15	211.44	211.8	211.85	213.32	212.07	211.39	210.67
208.26	209.19	208.24	209.35	209.43	208.89	206.9	208.38	208.61	209.89	209.32	208.74	207.77	209.49	208.98	207.89	207.02	208.46	208.05	208.31	207.09	207.62	206.93	206.07	206.96	208.17	209.55	209.22	210.33	206.98	209.79	208.73	208.98	209.85	208.03	209.18	209.07	209.31	207.12	207.6	208.57	208.87	209.84	208.69	208.33	207.95	209.3	209.27	208.25	209.87
194.96	196.32	196.06	195.92	195.22	196.58	194.1	195.79	195.41	195.07	195.84	194.95	194.3	195.54	194.01	194.2	195.5	195.21	195.79	194.97	195.68	195.42	195.08	194.92	194.98	196.08	195.68	193.4	195.38	194.86	196.14	196.25	194.32	196.3	194.48	195.45	195.2	195.05	195.84	195.8	197.2	196.24	194.95	195.3	195.2	195.66	193.76	195	194.87	196.74
207.93	208.17	207.87	207.25	206.24	207.06	208.38	206.76	208.46	206.77	208.57	207.28	207.66	209.42	208.06	207.9	207.78	206.6	208.9	208.02	207.51	206.77	206.66	207.63	208.2	205.58	206.89	208.2	207.58	208.67	207.42	208.53	207.7	209.66	206.61	207.53	208.4	206.66	206.08	208.71	208.5	206.79	207.4	209.47	208.07	206.78	207.9	208.06	207.31	208.3
210.96	211.77	211.56	210.95	211.71	211.7	211.81	211.76	211.09	211.05	212.18	210.63	211.24	212.04	211.32	211.64	211.73	211.87	213.15	211.62	212.24	212.29	212.61	212.14	212.42	212.76	210.86	211.1	212.12	211.39	211.63	211.78	212.63	211.42	212.01	211.49	210.74	210.84	210.26	212.48	212.93	212.96	211.7	211.52	212.52	212.34	211.24	212.67	210.65	212.23
203.02	203.49	203.94	204.68	203.94	203.36	204.76	203.89	202.47	203.88	203.21	202.74	203.64	202.58	204.61	204.55	205.78	202.67	202.79	203.71	201.6	203	203.41	201.94	201.62	203.02	203.94	203.15	203.27	203.51	203.96	205.58	204.55	203.69	202.65	203.29	204.46	204.95	204.36	202.69	203.38	202.79	203.48	203.53	202.23	204.3	202.63	203.31	203.55	202.89
202.22	199.78	201.19	201.6	199.45	201.08	200.33	199.5	199.79	202.1	199.98	200.93	201.66	200.98	199.66	200.88	200.76	199.43	200.52	200.24	202.26	200.43	200.63	199.69	201.16	199.44	200.71	198.46	200.15	200.89	201.18	201.11	199.87	200.26	200.98	200.9	200.71	200.13	201.53	199.34	200.86	199.97	199.16	200.92	199.84	200.66	200.82	199.67	200.24	200.2
207.6	208.35	207.27	208.19	207.74	207.7	207.89	207.93	209.09	206.54	207.96	207.81	207.85	207.35	206.85	209.09	208.08	207.2	208.3	209.29	207.16	206.49	205.8	206.73	206.79	208.15	206.91	206.76	207.36	209.15	208.68	206.74	207.99	207.47	208.35	207.4	209.02	207.48	206.64	207.74	208.22	206.1	207.06	208.08	206.79	206.56	209.43	206.61	207.91	208.07
216.86	216.06	216.45	216.75	215.82	215.84	218.86	216.54	216.9	218.52	217.66	218.26	216.58	218.55	216.72	217.54	216.73	217.03	218.1	216.62	217.13	216.57	216.53	218.45	216.97	218	217.29	215.89	215.74	216.14	217.69	216.35	219.38	217.22	217.86	216.78	215.32	217.69	216.9	215.56	216.58	216.32	216.56	217.54	216.19	216.65	217.45	217.34	216.8	216.19
218.19	217.62	218	218.86	218.35	217.98	216.75	217.11	216.78	217.6	217.86	217.49	218.66	219.71	217.92	218.35	217.43	217.84	218.5	218.13	217.11	216.72	218.04	218.32	218.98	216.04	217.05	218.07	216.98	217.93	215.68	217.08	217.95	219.06	218.66	217.91	217.47	218.81	216.6	217.72	217.48	220.93	219.35	217.23	218.31	217.98	217.17	216.58	217.49	217.65
207.85	207.37	206.61	207.94	207.51	208.36	208.36	207.33	208.71	207.5	208.18	208.53	208	207.86	207.14	209.1	207.7	206.65	208.27	208.1	207.91	206.97	207.4	209.72	206.62	207.97	207.04	208.14	207.93	207.16	206.96	207.84	206.16	207.58	206.66	208.35	207.95	207.44	208.22	206.6	207.56	206.91	207.34	209.38	206.63	208.18	208.83	207.74	207.7	207.94
212	212.57	211.74	210.4	211.1	210.8	211.4	211.46	212.09	212.51	211.68	212.19	210.35	212.93	210.75	212.01	211.96	210.53	212.34	210.05	211.57	210.85	212.01	210.49	210.99	212.28	214.1	212.6	212.63	211.71	211.06	211.79	212.26	213.44	211.01	211.38	211.76	212.96	210.72	212.19	211.51	209.58	211.38	212.88	210.01	210.92	210.88	211.85	210.16	212.16
203.14	203.88	204.3	203.56	202.67	204.91	203.8	202.26	204.86	204.22	204.87	203.14	204.66	204.39	205.39	205.72	203.58	203.17	204.32	202.54	203.45	203.72	202.98	204.08	203.89	203.91	203.81	205.16	203.87	202.91	201.99	204.02	205.09	204.33	202.15	202.86	204.97	202.88	203.68	203.62	204.28	203.21	203.92	203.3	204.34	203.28	203.51	203.99	203.02	203.01
207.41	208.72	206.4	208.38	205.74	206.81	209.61	208.77	207.58	207.27	207.89	207.77	206.62	206.74	206.21	206.73	207.31	208.62	207.62	207.77	208.42	207.51	208.12	207.49	206.87	207.18	208.84	205.62	208.43	206.29	207.45	205.66	208.23	208.63	207.19	206.92	208.44	207.83	209.25	207.65	206.73	207.4	208.48	207.12	205.76	206.85	207.3	207.54	207.73	208.97
216.26	219.07	215.18	218.62	216.74	217.43	217.01	217.19	216.47	217.8	217.26	217.24	216.75	217.23	216.27	217.33	217.83	217.84	217.46	217.88	216.58	216.87	217.73	216.37	216.96	217	217.68	217.89	216.32	215.02	216.47	218.33	217.26	216.66	217.13	217.09	217.81	215.07	217.49	216.11	215.9	217.02	217.02	217.59	218.44	217.52	215.77	215.79	216.46	216.1
205.19	204.06	202.77	203.68	201.59	203.77	202.27	202.15	201.05	202.17	203.48	203.38	202.33	200.28	203.34	203.32	203.14	201.04	202.09	201.17	202.37	202.87	203.32	203.46	203.78	202.58	203.06	201.94	199.86	203.08	202.47	203.02	202.97	203.46	201.18	204.02	203.05	202.68	200.84	202.85	201.39	202.47	202.89	203.56	199.8	202.54	201.85	201.44	203.64	203.57
211.81	211.35	210.89	211.68	211.87	210.85	209.91	211.51	212.19	210.95	211.47	212.68	212.22	211.95	211.27	210.55	212.08	211.1	211.91	212.64	211.62	211.5	210.65	211.82	212.5	211.43	211.82	213.09	212.18	209.46	212.14	210.89	210.44	212.03	211.96	212.18	211.74	210.75	210.77	210.84	210.29	211.6	211.91	211.79	211.23	212.59	210.97	211.39	211.32	211.51
199.6	199.54	200.44	201.06	199.27	200.1	200.86	199.8	200.8	198.96	200.24	201.03	200.83	201.03	200.36	200.64	201.95	201.15	199.66	199.2	200.43	199.05	202.3	200.42	200.73	199.55	199.18	200.43	200.03	201.58	200.24	201.27	202.38	199.12	199.05	202.24	201.03	199.7	200.28	200.54	200.89	200.89	200.17	201.99	199.75	197.95	199.7	197.69	199.49	200.53
213.66	214.95	214.39	213.47	212.96	214.4	214.31	213.75	213.89	213	214.55	212.94	214.32	213.78	214.58	212.05	213.76	213.02	213.92	212.46	213.6	213.98	214.16	214.16	214.1	214.78	212.28	212.29	216.32	212.73	213.33	212.22	213.44	211.59	213.33	213.71	214.15	213.5	212.72	214.59	214.65	214.05	213.04	215.46	214.02	214.57	213.84	214.04	213.7	212.94
199.11	198.34	198.73	198.47	199.02	199.32	199.83	197.21	198.85	200	199.48	199.86	199.59	197.13	197.24	200.09	198.07	197.72	199.73	197.04	198.39	197.56	198.36	198.37	198.1	200.5	198.71	198.98	198.21	198.16	198.48	199.54	198.96	197.03	199.38	198.07	199.46	198.75	198.74	198.28	198.31	197.22	198.21	199.71	198	198.65	200.52	199.12	198.72	198.07
210.17	211.93	212.09	210.69	213.67	210.8	212.76	211.41	212.48	211.18	212.47	211.51	210.57	212.6	211.44	210.59	209.62	211.97	210.92	211.75	211.29	211.4	210.59	213.2	212.43	212.47	213.9	212.15	210.94	212.19	211.18	212.24	212.19	210.06	212.84	212.19	211.49	211.93	211.38	213.47	212.68	210.97	210.61	210.91	212.25	211.39	211.3	211.15	211.69	212.63
203.29	203.04	203.8	203.64	203.95	203.31	204.97	203	203.21	203.43	203.11	202.95	203.86	204.85	203.99	203.57	203.79	204.78	203.34	203.36	203.77	202.84	203.85	204.21	201.91	203.77	202.83	202.7	203.58	202.96	204.38	204.08	205.04	203.77	202.42	202.64	203.71	203.58	203.65	203.18	203.32	204.33	202.5	204.56	202.38	201.9	204.04	203.88	203.8	203.99
208.78	208.61	210.56	208.32	208.19	209.19	207.31	208.95	208.05	207.93	210.91	207.55	208.49	209.16	209.03	208.16	207.85	207.58	208.59	209.05	209.41	210.48	210.23	208.68	209.66	207.96	208.66	207.92	208.84	208.87	208.32	208.32	208.88	208.14	210.81	207.86	208.29	208.31	208.51	207.39	210.09	207.67	209.07	209.43	208.86	209.72	209.59	208.36	207.92	208.11
211.4	212.68	211.55	211.68	212.05	211.18	212.29	211.69	212.4	212.63	211.77	211.91	213.27	210.63	211.42	213.05	211.34	210.58	213.83	212.71	212.42	212.93	211.57	213.01	211.24	211.4	213.06	213.44	209.63	211.06	212.51	212.3	212.09	212.19	212.19	212.24	212.21	211.25	210.79	211.1	211.75	210.66	211.98	212.28	210.85	210.84	211.37	211.83	211.24	210.33
201.01	199.09	201.1	199.79	199.61	201.37	199.33	201	202.36	200.17	198.76	199.37	200.58	199.44	201.02	199.03	201.71	199.71	199.74	199.13	199.98	200.01	200.48	199.71	201.68	200.55	198.88	200.37	199.36	199.88	200.27	199.49	199.58	200.45	200.5	201.08	200.64	199.63	199.66	198.24	200.3	199.32	199.55	198.6	198.73	201.12	202.07	200.27	201.38	197.95
209.4	208.78	206.57	206.97	208.88	210.05	208.68	208.41	208.65	209.24	210.04	209.13	209.1	208.29	207.13	208.61	208.26	208.09	206.8	207.78	210.17	209.92	206.4	209.45	207.36	208.18	207.65	207.53	209.47	209.23	209.09	208	207.65	207.02	210.48	208.95	207.86	208.7	207.84	208.79	207.65	209.17	207.61	208.14	207.85	207.05	208.03	207.97	207.57	208.43
210.15	207.15	207.31	206.87	205.89	207.34	206.3	207.08	209.32	208.54	208.37	208.03	208.2	207.81	208.94	206.57	207.2	207.88	206.02	207.7	207.19	207.33	208.51	207.1	207.59	207.27	208.29	207.75	207.95	206.62	207.21	206.24	207.09	207.41	206.45	207.31	208.64	207.64	206.35	207	207.28	206.59	208.23	207.97	208.79	208.08	208.56	209.05	208.09	208.71
218.82	217.76	217.89	217.34	218.13	216.58	219.05	218.67	218.55	217.55	216.82	217.13	216.79	217.55	218.77	217.56	217.43	216.25	217.21	218.93	215.88	218.46	218.11	218.77	218.05	216.26	216.61	218.55	218.02	217.49	216.8	217.57	217.85	217.38	217.45	219.1	219.44	217.53	218.6	218.34	217.36	217.57	217.2	217.64	216.57	217.66	219.05	216.3	217.08	216.92
205.91	207.23	206.83	206.17	207.33	207.46	206.52	207.18	207.05	206.17	204.99	206.95	205.64	207.57	206.66	206.22	206.37	206.1	207.6	206.59	207.69	205.36	206.17	205.39	208.64	205.21	207.58	206.67	204.94	205.49	207.41	207.34	205.77	205.67	206.56	206.35	206.03	205.72	209.28	206.37	206.08	205.15	207.4	206.48	205.86	207.51	206.45	206.71	205.89	207.94
204.08	204.03	203.19	203.96	204.6	202.55	202.44	202.58	204.87	203.32	203.55	202.02	202.65	202.17	202.68	204.86	203.16	203.61	203.93	202.43	202.33	204.21	203.97	201.28	203.83	202.87	204.47	203.15	203.04	203.63	201.49	203.64	201.55	203.29	201.81	204.06	202.98	203.96	205.44	202.44	204.28	203.88	203.93	204.17	203.8	204.52	202.67	203.8	203.78	203.49
198.8	197.99	199.6	197.36	199.07	199.24	198.61	197.79	198.3	199.01	199.49	199.31	198.54	199.54	199.55	198.2	197.02	198.22	199.43	198.47	200.13	197.5	198.85	197.41	199.63	198.28	198.25	198.09	198.24	198.1	198.17	198.49	198.97	198.02	198.09	197.99	199.66	199.36	199.1	198.82	198.38	198.68	198.4	198.67	198.55	198.21	198.09	199.55	197.53	198.29
209.32	209.1	209.93	208.85	209.07	209.67	208.35	208.32	210.48	209.76	207.79	208.2	210.74	209.11	208.4	210.13	210.17	209.2	209.91	208.65	209.41	208.59	210.05	210.07	210.34	208.7	209.77	210.43	207.68	211.31	208.28	209.53	209.66	209.7	209.76	208.69	208.77	209.46	209.46	210.46	208.06	209.8	210.02	208.99	209.93	211.1	209.6	210.95	210.11	208.44
211.76	211.88	210.08	210.94	211.23	212.33	210.64	211.77	211.92	211.5	211.15	210.52	211.65	212.35	211.32	211.71	212.17	210.51	212.01	211.56	212.96	212.38	210.35	212.74	212.06	211.33	211.64	213.1	212.37	212.97	212.14	211.4	212.2	211.01	211.97	212.61	211.61	212.07	210.78	212.93	210.99	211.74	212.09	211.5	212.2	211.48	211.39	212.16	212.16	211.7
205.01	204.8	200.94	202.16	203.33	202.38	202.04	202.36	201.24	203.85	203.56	204.85	204.22	203.07	202.43	203.47	202.78	202.89	202.98	202.98	203.73	204.73	203.38	204.39	203.33	203.74	204.09	203.2	202.84	204.73	204.45	202.07	203.18	203.11	202.22	203.53	203.42	203.88	204.66	203.78	203.58	203.91	203.8	204.23	203.31	203.74	202.84	202.14	204.38	204.04
204.2	203.72	202.55	203.36	201.79	204.42	202.28	202.65	202.46	203.78	202.69	202.65	203.68	203.64	202.16	201.38	204.46	201.76	204.74	202.95	203.83	203.01	203.76	204.88	203.47	203.07	203.43	203.64	202.91	203.12	203.17	202.21	203.84	203.66	203.58	203.38	203.98	201.66	204.6	202.54	203.51	203.4	203.5	204.09	203.24	201.81	203.05	202.58	204.58	203.1
199.5	200.68	199.21	197.93	198.9	199.61	199.87	200.58	199.68	199.65	199.51	198.63	200.29	197.84	198.63	200.07	197.72	200.17	199.07	198.71	198.23	198.29	198.88	199.77	198.19	199.13	199.96	200.6	200.76	199.7	200.12	200.34	198.64	199.54	199.27	199.81	198.28	199.83	199.11	198.94	199.13	197.48	198.43	199.21	199.85	199.28	199.35	200.3	198.28	199.34
210.88	213.62	212.6	211.55	211.51	212.06	211.09	211.37	211.62	210.13	212.88	211.37	211.68	211.54	210.19	210.63	211.91	211.71	211.02	211.27	211.77	212.31	211.56	212.03	211.25	210.58	210.8	210.33	210.25	211.96	213.26	211.58	209.91	211.69	211.68	212.41	212.13	210.64	210.9	210.61	210.52	212.46	210.37	212.93	212.29	211.11	211.9	211.15	211.54	211.22
211.93	211.77	210.2	212.81	212.63	211.68	211.92	212.87	211.91	211.38	213.07	211.48	212.17	211.1	211	211.55	212.66	211.76	212.21	211.87	210.79	211.65	211.24	210.6	211.26	213.03	211.2	212.99	213.44	210.88	210.45	209.69	212.15	211.24	211.11	212.63	212.89	212.02	212.74	211.12	211.34	211.67	210.41	210.26	209.67	212.7	212.42	211.41	212.85	212.15
200.52	200.5	200	199.64	200.79	200.6	198.58	201.98	200.32	198.8	201.27	201.72	199.69	201.81	200.22	201.02	201.6	200.73	198.79	201.08	201.21	201.3	200.86	201.59	200.65	200.92	199.61	200.23	200.83	200.83	201.21	201.09	199.01	200.5	200.54	201.11	200.33	200.21	199.14	200.02	200.93	199.61	201.1	200.77	200.13	199.9	199.68	199.2	201.34	200.34
208.69	211.48	210.07	208.96	210.33	207.9	211.54	208.77	210.51	209.4	209.04	209.24	208.61	209.01	209.31	210.3	210.63	209.03	209.78	210.09	208.48	209.29	208.91	209.46	210.48	210.45	210.62	209.79	210.39	211.16	210.1	207.27	208.18	209.35	209.13	209.72	209.06	208.42	208.28	210.05	209.58	209.94	210.84	210.58	208.36	209.63	209.41	208.33	208.95	209.19
208.25	210.31	208.29	212.2	208.79	208.68	208.18	209.25	210.29	208.65	210.06	208.32	208.35	209.48	208.7	209.32	207.54	208.58	210.59	207.57	208.56	209.31	207.41	208.46	207.13	208.47	209.36	208.81	210.3	208.48	208.61	208.81	209.39	209.28	206.96	208.17	207.66	208.35	207.18	209.91	209.73	210.28	209.5	207.96	208.02	208.26	208.7	208.55	208.98	209.05
199.22	199.53	199.97	199.71	199.03	198.79	199.64	198.48	199.69	197.57	197.41	196.65	197.31	200.16	198.63	198.92	199.86	199.34	198.4	199.03	198.46	198.66	198.29	197.85	198.8	198.72	198.91	198.04	197.98	199.1	198.41	200.8	199.28	199.15	198.56	198.38	200.66	198.17	199.55	198.87	198.39	198.31	199.59	199.62	197.55	197.23	199.36	198.34	198.77	199.47
201.16	200.18	199.54	201.83	202	201.18	199.6	200.78	201.2	199.08	199.74	198.99	200.65	199.45	200.47	200.59	200.58	201.35	199.86	199.45	200.34	198.77	201.28	201.22	198.92	201.38	198.7	202.27	201.04	201.51	200.86	201.72	201.24	200.97	199.41	202.92	201.11	199.84	200.73	201.32	200.86	203.41	200.26	201.66	199.89	202.62	198.92	199.42	199.83	200.75
207.5	205.74	206.69	206.54	206.76	206.2	206.62	206.08	206.01	204.38	204.46	206.48	205.45	206.04	204.91	206.96	206.16	204.67	207.56	206.44	206.6	206.32	205.59	204.83	207.42	207.8	205.94	206.04	206.67	205.32	206.08	208	207.19	206.71	207.49	207.9	206.17	204.32	204.6	206.53	207.04	205.26	206.34	207.23	205.73	207.04	204.73	206.27	206.78	206.81
208.6	206.03	207.01	205.84	207.63	207.4	207.38	207.33	206.77	205.52	206.04	206.87	205.54	205.94	207.29	207.04	208.16	207.32	206.58	205.95	207.27	206.86	205.02	205.08	206.56	207.35	205.39	206.46	204.46	206.36	206.72	203.84	206.04	206.29	207.41	206.52	205.97	206.59	205.19	206.86	206.58	207.23	206.99	206.99	204.86	207.74	205.92	206.49	205.97	205.92
212.99	215.04	214.08	213.42	214.47	213.75	211.84	212.6	213.91	212.27	213.4	212.57	213.59	213.58	213.96	210.96	213.43	212.14	212.39	212.07	212.71	211.98	213.48	212.62	213.3	213.46	212.44	212.91	213.77	212.24	212.18	213.61	212.58	212.8	212.52	211.13	212.56	213.56	213.87	213.36	212.94	212.3	212.54	213.58	213.5	211.79	213.66	213.74	211.9	213.27
213.89	212.9	213.34	213.33	212.22	214.54	212.2	212.94	213.5	212.33	212.56	210.95	213.13	212.72	214.15	212.2	213.08	213.35	214.91	212.39	213.62	213.74	212.41	212.81	211.21	211.93	211.9	213.48	213.77	212.95	213.24	213.13	213.23	213.7	212.7	213.54	211.5	212.72	214.15	212.96	211.29	213.14	214.5	213.7	213.09	213.02	213.8	212.74	211.87	213.93
208.4	207.7	207.53	207.72	206.11	208.17	207	207.37	207.48	207.18	208.35	206.43	206.67	206.9	208.52	208.71	206.7	208.48	207.36	206.32	207.07	207.6	207.77	209.62	207.75	209.91	205.32	207.07	208.27	208.28	206.62	206.29	208.46	206.65	207.59	207.81	207.94	207.94	208.34	206.55	206.79	207.48	208.16	208.85	208.34	207.64	209.48	207.76	208.14	208.3
196.18	194.09	196.76	194.95	195.67	195.65	195.94	195.58	195.97	195.26	196.18	194.86	196.97	194.53	195.3	194.58	195.36	195.08	196.79	194.02	195.23	194.33	194.88	195.3	195.81	196.17	193.83	196.05	195.27	195.31	194.43	196.37	196.2	195.26	195.37	195	195.71	196.13	195.64	196.15	195.72	194.65	195.41	196.24	196.75	195.43	195.12	195.5	195.15	195.7
205.98	205.33	206.64	205.04	205.63	206.39	204.87	205.42	206	206.39	206.94	205.07	206.42	204.78	204.69	205.2	205.58	205.36	205.22	206.53	204.96	206.42	205.88	206.31	205.36	205.8	205.29	204.51	205.73	205.88	207.37	205.88	206.29	204.48	205.3	206	206.12	204.11	207.1	206.61	207	204.27	204.43	205.26	204.64	206.73	205.6	205.14	206.27	205.07
209.21	208.97	206.62	207.87	207.78	207.11	207.95	206.88	207.55	208.6	209.13	207.42	207.57	208.22	206.8	207.41	207.99	208.44	206.87	206.86	208.37	208.34	208.14	208.56	208.13	206.62	208.41	207.84	207.54	207.69	207.26	208.52	209.28	207.56	206.4	208.9	209.02	208.3	207.97	207.3	207.65	207.74	208.27	207.75	206.8	209.54	206.54	208.19	206.53	209.25
210.15	211.85	212.86	211	209.74	213.1	212.25	211.07	211.04	210.38	212.94	212.04	210.59	211.69	213.02	213.73	212.19	211.8	211.33	212.72	211.15	211.53	212.81	212.09	211.76	211.91	211.27	211.08	212.1	212.48	211.74	211.95	211.77	211.24	211.45	211.32	211.91	213.02	210.95	211.72	211.96	210.83	211.48	212.38	211.2	211	209.6	210.66	211.7	212.04
207.12	206.67	209.2	207.29	207.81	207.37	207.84	209.07	206.62	208.87	208	208.81	208.37	207.65	209.76	207.8	206.95	208.75	206.63	206.46	207.64	208.69	206.61	208.45	207.8	208.05	208.11	208.95	207.84	208.67	207.77	208.85	207.8	209.2	206.72	209.37	208.31	207.09	208.3	208.46	209.72	207.58	207.86	207.72	208.26	207.39	208.02	207.38	208.63	208.42
195.34	195.64	196.22	195.74	193.97	195.38	194.48	193.17	196	194.23	195.75	194.59	193.69	193.94	194.96	194.73	196.18	195.22	197.04	195.69	195.91	195.4	195.86	194.9	194.95	195.48	197.03	194.83	193.67	195.43	195.01	194.68	194.25	195.22	195.09	195.04	196.19	195.19	195.2	194.33	194.61	192.49	195.76	195.46	195.45	193.6	195.58	194.41	193.46	195.04
218.27	217.7	216.67	219.24	218.58	217.3	218.73	218.05	216.79	217.95	218.1	217.23	217.8	218.1	218.23	218.06	217.46	217.99	217.06	215.98	216.51	218.75	217.86	218.33	217.12	217.54	218.18	215.68	218.36	217.45	216.19	218.99	218.33	218.45	217.09	217.92	218.32	215.82	216.72	218.4	217.1	217.85	218.19	216.26	218.5	216.79	217.72	218.76	218.06	217.15
209.45	209.74	207.98	209.92	208.85	209.82	209.54	210.28	209.41	208.4	208.58	209.09	209.37	209.12	209.43	210.6	209.9	209.66	208.85	209.88	208.66	210.33	209.87	208.43	210.47	210.3	208.69	208.28	211.1	209.63	209.06	211.24	210.99	210.23	210.27	210.66	210.01	209.71	208.74	208.41	208.92	210.67	210.02	210.17	210.35	209.32	209.56	210.73	209.35	211.07
206.78	205.85	204.86	206.45	207.37	204.22	206.21	207.08	207.05	205.79	206.22	206.17	207.34	207.21	204.94	206.02	205.35	206.9	206.88	204.9	207.03	207.51	207.71	205.85	205.45	206.25	207.55	205.72	207.56	205.83	208.31	205.14	205.3	206.62	204.86	205.77	206.64	206.24	206.4	208.96	207.07	205.77	205.55	207.8	205.78	206.38	206.48	205.33	206.64	204.66
208.54	209.41	210.37	208.9	209.06	208.91	207.68	208.69	209.39	208.11	209.15	208.79	208.94	208.33	208.28	208.57	207.7	209.26	209.79	207.9	207.69	209.2	209.32	208.98	206.77	208.74	209.79	208.55	208.11	207.33	207.68	208.82	208.47	209.05	207.56	210.03	207.13	210.39	209.21	209.18	209.07	208.53	208.32	208.95	207.52	208.07	209.4	209.04	210.28	207.91
205.71	207.06	205.79	206.36	206.93	206.22	206.14	205.27	205.28	206.98	206.47	206.46	205.71	206.6	207.27	207.22	207.9	205.42	207.34	205.13	206.71	205.08	206.38	206.43	205.99	206.71	206.09	205.61	206.2	206.01	205.46	206.72	206.69	206.58	206.25	206.45	206.42	207.35	206.68	205.38	206.71	205.93	207.23	205.67	206.79	206.04	205.79	206.61	206.7	205.86
218.88	217.59	218.36	218.01	216.84	218.35	218.84	217.17	217.62	217.57	218.38	218.33	217.96	218.98	218.52	218.36	217.58	219.18	216.61	218.62	220.06	217.26	218.18	216.76	217.23	217.76	216.15	217.97	218.59	218.25	216.97	218.11	218.09	218.06	217.17	217.3	218.58	219.41	219.39	217	217.31	215.51	217.45	217.69	218.44	217.54	217.46	218.98	218.66	218.44
198.66	197.45	198.88	198.56	196.94	198.29	198.2	197.74	198.71	197.49	196.59	197.94	197.61	198.09	197.28	197.78	197.18	196.93	197.5	197.46	197.79	197.77	197.11	198.67	198.53	197.3	197.69	199.92	198.23	197.95	197.4	199.21	198.07	198.94	198.48	198.02	198.07	197.43	198.12	197.69	197.04	197.95	198.42	198.24	197.33	198.62	196.74	196.98	197.41	198.14
207.67	209.58	207.85	208.3	210.03	209.22	209.56	209.4	208.84	209.04	208.81	208.87	209.15	208.06	208.01	208.41	209.14	208.58	208.31	209.07	208.52	208.87	208.37	209.23	209.4	208.72	207.95	210.28	208.76	209.87	209.21	208.53	208.57	209.65	209.63	208.71	208.41	208.76	209.6	208.15	209.8	208.49	208.83	208.35	208.44	208.7	209.36	208.12	210.17	209.39
205.76	205.42	206.9	206.19	206.51	206.08	204.86	206.22	207.38	206.09	204.93	205.87	205.8	205.73	206.29	206.67	206.69	207.09	206.17	207.96	206.13	206.79	206.76	206.44	204.55	206.72	207.08	206.47	206.14	205.72	206.78	206.52	206.44	207.49	207.05	206.26	207.58	205.76	206.03	206.81	205.97	207.29	204.86	206.69	207.07	206.36	204.91	204.74	206.16	207.1
211.14	211.85	210.92	211.03	213.59	210.54	213.27	211.57	211.86	212.3	211.18	212.22	212.05	213.2	212.32	211.46	213.01	210.43	210.81	212.19	212.2	210.72	210.78	211.71	212.43	211.31	211.39	211.32	211.29	212.74	212.41	212.29	210.75	210.26	212.29	211.65	212.38	211.25	211.21	212.22	212.55	211.28	211.74	212.68	211.45	210.71	212.14	212.83	212.73	211.81
208.97	207.97	207.98	209.14	207.65	207.12	206.97	208.55	207.13	207.78	207.46	207.4	206.97	207.73	206.43	209.29	208.24	208.53	207.43	208.9	208.24	206.02	208.17	206.63	206.51	208.4	208.68	207.92	208.91	206.43	206.8	206.49	207.31	207.21	207.94	205.25	208.65	206.56	205.86	206.7	208.89	208.13	207.38	207.93	209.33	207.85	206.76	208.04	207.79	207.71
215.5	216.21	216.64	217.87	216.18	217.04	218.07	218.2	218.7	217.75	215.8	218.21	217.09	217	216.55	217.55	217.47	216.68	216.74	216.93	217.41	217.66	216.08	218.29	217.71	216.55	217.66	217.83	217.01	216.03	217.7	215.19	217.54	216.5	217.46	217.04	217.64	218.03	217.15	217.13	217.23	215.15	217.32	216.14	216.27	216.92	217.41	216.23	217.09	215.65
203.15	203.99	203.62	204.21	203.48	204.06	203.41	204.47	203.54	201.5	204.91	202.32	203.03	203.61	202.34	203.76	203.46	202.72	203.6	203.47	203.57	204.79	203.52	203.36	202.95	203.42	203.32	203.7	204.34	202.91	203.22	204	203.61	202.48	204.87	202.29	203.28	204.85	203.57	204.1	204.21	202.9	204.06	203.67	204.45	204.97	203.49	204.24	203.32	203.14
213.36	210.05	211.06	210.25	212.16	212.06	210.89	211.84	212.66	211.56	212.14	211.02	212.97	214.18	211.77	212.99	212.51	211.65	211.84	213.32	212.88	209.96	212.29	210.55	213.59	212.4	212.05	212.33	210.32	210.67	211.98	210.61	210.08	212.85	213.12	210.28	211.38	211.1	212.62	211.64	213.72	211.15	211.76	210.8	210.82	210.84	211.43	212.16	212.86	211.55
215.81	216.19	215.33	216.38	216.88	215.43	217.23	218.28	216.97	217.91	216.45	216.22	216.85	217.66	216.29	216.39	216.01	217.14	216.18	218.83	216.58	216.71	218.53	216.66	217.43	215.51	218.61	216.03	217.11	216.34	217.13	218.4	218.61	216.79	217.94	217.73	218.66	216.38	218.11	216.78	218.58	217.16	218.42	216.71	218.31	217.57	217.16	218.64	217.09	217.08
217.01	216.56	218.26	217.04	215.63	217.96	218.13	217.27	216.87	216	216.21	218.04	215.69	217.25	215.11	219.76	216.08	216.33	215.5	217.49	216.75	217.47	216.49	216.74	218.09	217.79	218.51	216.67	217.11	217.71	217.18	217.4	215.95	216.88	217.21	217.17	219.25	218.03	217.43	216.12	217.06	216.65	218.09	216.8	217.12	216.02	216.27	216.65	216.28	217.94
200.1	198.9	201.02	199.9	199.25	197.53	199.15	200.27	200.08	200.14	200.2	199.05	199.09	197.97	200.22	199.8	199.49	199.16	200.52	199.56	199.17	198.86	198.58	198.61	200.16	199.32	200.5	198.66	199.66	200.27	197.72	198.03	199.34	199.81	199.22	199.64	198.89	200.62	199.52	200.2	199.38	199.96	199.81	201.37	202.09	200.19	199.82	199.68	199.15	199.74
202.18	203.89	201.88	202.55	203.63	201.67	204.65	203.36	202.74	203.42	202.59	203.84	202.72	204.37	201.89	201.19	203.39	203.44	203.82	203.79	200.62	202.95	202.28	203.64	202.7	204.05	204.09	203.4	203.57	202.23	204.64	203.93	202.19	202.84	203.09	203.39	203.4	203.18	202.61	202.24	203.52	202.2	204.21	201.59	203.06	203.66	203.42	203.03	204.84	203.62
209.42	208.38	209.39	210.18	209.08	209.71	209.76	209.26	208.98	208.89	207.66	209.09	208.8	209.55	209.92	208.56	207.6	208.78	207.47	205.95	209.49	209.75	208.05	208.59	208.81	207.65	209.13	209.73	208.53	209.02	209.14	209.59	207.36	207.8	208.35	209.22	208.35	209.1	210.37	209.49	206.46	208.39	208.71	209.91	209.94	208.78	206.59	208.69	208.59	208.72
192.4	192.33	193.19	194.2	193.82	193.02	193.51	195.55	195.43	193.82	196.74	193.4	194.01	196.53	194.75	194.96	195.2	193.74	195	193.02	193.44	194.4	192.93	195	194.9	195.27	194.1	195.17	193.65	195.24	194.75	193.45	192.65	193.31	194.42	194.75	192.06	193.77	193.83	193.58	193.44	193.41	194.88	193.7	194.47	195.57	194.48	194.51	194.01	194.38
217.74	216.37	219.04	217.33	217.01	216.87	216.66	216.82	217.71	216.93	219.1	218.65	216.67	217.79	216.58	218.54	216.54	218.4	218.55	217.54	216.36	216.39	217.3	218.23	218.29	217.42	216.83	218.57	216.51	217.84	218.66	218.35	217.32	217.47	218.77	218.97	218.18	217.4	216.58	217.64	217.75	218.89	217.76	216.52	218.68	218.09	218.88	219.74	219.18	216.55
209.87	207.26	208.68	211.02	210.04	207.91	208.51	208.98	208.2	209.19	210.26	209.45	208.12	208.84	208.17	209.06	209.74	209.51	208.5	209.67	208.41	208.38	208.65	209.63	208.69	207.72	208.36	209.01	207.6	207.88	209.58	210.52	208.67	209.77	208.92	207.48	209.39	209.33	207.84	207.86	208.45	208.38	209.44	209.5	208.53	208.13	208.57	208.78	209.59	208.68
210.93	210.84	210.48	213.86	211.02	212.32	213.79	211.64	210.67	211.07	213.3	210.25	211.62	213.15	212.32	211.3	211.08	211.94	212.77	211.83	210.33	211.56	210.2	211.55	211.75	212.55	212.17	212.35	211.74	212.01	212.21	210.72	210.91	212.14	210.74	211.66	211.68	211.3	211.46	211.7	211.32	211.21	212.18	212.38	210.98	212.99	211.17	211.42	211.67	211.62
207.78	208.78	209	208.75	207.78	208.73	208.89	209.54	208.35	207.83	208.52	208.14	207.18	207.87	208.1	209.03	207.9	209.36	208.32	207.41	207.52	209.55	209.49	209.24	207.9	208.04	208.67	209.83	208.18	210.35	207.69	206.52	208.25	208.04	208.26	208.35	208.3	209.79	208.3	209.69	209.78	209.15	209.03	209.53	209.06	209.07	208.87	209.58	207.8	208.62
206.53	206.53	205.3	206.07	206.44	206.35	206.91	207.04	206.75	206.57	206.37	204.76	207.99	205.87	205.3	205.64	206.33	206.05	206.73	205.56	207.28	206.67	205.1	207.02	207.35	206.18	207.05	205.68	206.74	207.03	206.07	205.96	205.71	206.38	206.2	204.49	207.58	206.67	206.83	205.64	205.73	206.28	205.51	206.18	206.36	205.44	207.46	206.61	206.92	206.17
205.63	204.48	204.47	205.13	204.66	204.11	204.38	204.02	203.4	205.15	204.36	204.45	204.28	204.53	206.62	203.14	206.12	205.02	203.9	204.13	203.31	205.07	203.51	204.49	204.94	203.45	204.72	205.12	205.52	205.29	204.9	204.11	203.58	204.58	203.72	205.34	205.18	205.67	205.75	203.46	204.57	204.11	204.27	203.75	205.13	204.66	205.3	203.19	206.43	204.57
204.69	205.49	205.15	205.95	206.29	205.86	203.51	204.35	204.79	204.74	204.92	204.42	206.44	204.77	204.74	202.53	204.35	203.55	203.98	205.64	204.79	205.53	204.55	203.19	205.85	205.29	204.6	205.3	205.98	204.37	204.08	205.16	204.08	204.66	203.31	205.05	204.62	203.85	205.35	204.09	204.65	205.66	203.99	205.04	204.88	205.2	204.14	204.91	205.17	204.14
202.8	203.66	203.88	202.58	201.86	204.04	202.98	202.21	203.91	203.79	202.51	203	201.67	204	203.81	203.12	203.09	203.75	204.16	203.32	203.53	203.61	204.24	204.64	203.28	203.14	203.72	205.5	203.8	203.84	203.25	202.08	204.35	201.7	202.68	203.76	203.95	203.01	203.28	203.33	202.66	203.03	203.95	202.08	205.56	204.46	202.47	203.04	204.57	202.97
218.65	217.9	219.36	218.96	216.35	216.06	217.22	217.81	218.41	217.96	217.85	218.56	217.25	218.27	217.18	219.44	217.69	216.83	217.74	218.08	218.9	217.29	218.65	218.11	218.93	217.05	218.33	218.17	216.92	217.71	217.86	218.85	217.73	217.9	216.73	219.49	217.3	217.77	215.98	216.05	217.97	217.54	217.73	218.24	218.01	218.62	216.37	217.81	217.24	218.51
195.04	194.75	196.02	194.93	195.29	194.42	194.19	193.24	194.69	193.36	194.32	194.3	193.52	195.02	194.07	194.58	194.3	194.13	194.41	196.25	194.73	193.44	195.36	195.02	194.64	193.87	192.68	193.7	195.07	194.45	192.75	195.1	193.92	193.88	194.04	194.62	194.01	194.04	192.62	193.62	194.53	193.84	193.67	195.25	194.97	194.64	194.89	194.07	194.54	195.29
208.09	209.8	207.2	208.34	207.83	209.89	209.22	207.89	208.64	209.55	207.8	209.07	209.35	208.41	207.81	209.12	208.76	210.3	207.89	208.94	208.92	209.17	208.71	211.2	207.52	209.89	209.22	207.27	209.77	207.54	209.11	209.7	208.83	209.19	209.39	209.58	208.23	208.34	210.16	209.18	208.18	208.58	209.88	208.46	207.6	210.03	208.9	209.66	209.77	208.57
210.13	207.22	208.02	208.78	209.02	208.17	209.04	208.16	208.4	209.31	207.87	207.78	207.65	209.07	208.64	208.43	208.45	210.1	209.34	207.92	208.4	209.35	209.25	209.74	208.94	208.17	207.45	208.52	207.79	209.51	208.19	208.88	207.73	209.33	207.99	209.38	207.56	208.11	208.82	207.99	209.07	207.72	208.94	210.12	207.81	207.47	208.41	206.96	207.64	208.64
217.24	216.34	215.07	217.91	218.45	215.64	216.29	216.16	217.45	218	215.99	217.34	215.84	217.3	215.15	216.07	217.33	216.51	216.98	217.18	216.76	218.47	217	216.5	215.71	215.51	217.91	217.11	217.22	217.69	216.8	217.52	216.15	217.03	216.41	218	216.25	217.62	216.89	217.56	216.21	217.47	216.43	217.53	215.85	216.7	216.5	217.3	216.88	217.49
207.57	207.28	206.61	207.17	207.38	206.87	207.46	208.27	207.7	208.46	210.26	208.01	208.06	207.04	207.06	207.71	206.7	207.91	206.06	206.98	208.44	208.66	207.16	206.98	206.88	208.86	207.76	206.74	208.37	207.9	206.36	207.47	207.88	206.65	205.75	208.52	207.11	206.47	205.59	208.13	207.51	208.75	206.68	207.48	205.25	207.87	207.61	207.46	208.01	208.61
213.22	212.56	210.79	212.73	210.79	211	211.67	211.57	213.82	213.05	213.23	212.15	209.76	213.78	212.68	212.5	211.69	212.35	212.71	211.25	213.46	211.02	212.02	213.23	212.75	212.65	212.5	211.32	211.57	213.6	213.06	213.91	213.7	212.24	213.08	213.1	212.12	212.72	212.29	211.88	212.59	212.54	212.21	212.73	211.8	211.19	211.91	210.18	213.76	211.66
205.71	204.5	204.08	203.34	206.52	204.64	206.1	204.08	206	203.73	205.61	204.76	204.21	204.69	205.19	201.87	204.74	202.99	206.73	204.62	206.19	205.4	205.81	205.45	203.14	205.1	204.31	205.54	204.37	204.89	204.5	205.91	204.53	204.52	204.09	203.79	205.45	204.63	205.05	205.24	204.71	203.1	204.67	204.93	205.33	205.13	205.54	205.61	205.31	203.66
210.02	208.37	208.51	209.71	209.58	209.83	210.57	210.06	210.25	209.35	211.15	209.86	210.87	209.6	208.53	209.83	210.01	211.13	209.19	209.52	211.66	210.07	208.66	208.87	209.56	207.03	207.59	208.8	208.32	211.04	209.55	210.32	207.59	209.51	209.37	209.4	210.07	209.81	209.14	208.77	210.54	210.79	209.24	209.31	209.88	209.62	210.67	209.49	210.43	208.45
214.34	214.4	213.15	213.48	212.84	214.41	213.8	214.05	215.84	213.23	213.65	213.86	214.74	213.2	213.22	213.78	213.54	213.34	214.68	213.78	213.84	214.41	213.25	215.38	213.38	213.69	212.86	212.95	214.64	212.96	215.07	210.9	213.14	214.31	213.86	214.62	213.94	214.15	214.55	213.5	213.16	214.67	214.71	212.05	214.08	214.11	213.71	212.67	213.31	214.15
201.15	200.35	199.56	199.92	201.44	200.58	201.17	200.32	200.74	199.71	201.33	200.33	200.25	200.01	200.09	199.34	200.62	200.97	200.25	199.56	200.8	199.54	200.87	200.33	201.08	201.05	201.84	198.65	200.3	199.39	201.16	201.22	201.52	199.52	201.59	201.24	200.46	199.76	200.64	200.15	200.09	201.65	201.36	199.46	201.15	200.16	200.34	201.01	200.48	200.84
212.54	213.95	213.74	210.56	213.5	210.85	212.68	212.11	212.79	213.6	212.07	213.38	212.84	213.37	213.16	212.21	212.91	212.62	214.19	212.23	212.25	214.83	213.58	214.98	213.02	213.24	211.56	212.55	211.57	211.3	213.46	213.66	215.01	212.24	212.44	213.96	213.35	212.13	213.13	211.69	212.87	211.72	211.85	211.45	210.59	213.95	213.37	213.79	212.74	213.53
209.52	208.86	210.39	209.8	209.11	209.56	209.15	208.4	209.51	209.91	209.01	208.81	210.18	209.16	208.39	209.06	207.27	208.69	208.24	208.66	209.44	209.83	208.78	208.77	209.09	208.62	208.81	207.89	209.67	208.4	208.85	210.01	208.05	209.73	209.21	209.17	208.12	209.36	209.43	208.98	207.04	208.24	207.03	208.12	209.76	208.44	210.73	209.51	209.9	208.89
210.76	213.15	211.38	211.17	210.62	212.34	212.7	211.11	212.93	211.41	212.76	212.86	211.93	212.1	213.6	212.94	212.6	211.49	213.07	213.14	213.18	213.9	211.13	212.25	212.17	212.92	212.27	212.77	213.34	212.49	212.97	213.7	212.54	212.47	212.04	213.44	212.91	214.25	212.18	213.13	211.16	213.13	213.2	212.23	212.71	212.5	213.25	212.98	211.32	212.36
198.92	198.87	197.8	199.12	197.95	197.03	198.93	198.88	198.08	198.95	199.51	197.11	197.91	196.93	196.8	198.41	197.08	196.85	197.06	198.44	198.22	197.61	198.44	198.63	198.24	197.41	197.54	199.13	197.09	197.2	197.93	197.52	196.93	197.78	199.76	198.36	197.95	197.71	198.49	198.18	197.84	198.62	196.79	197.53	199.07	197.68	197.57	198.66	198.82	198.32
212.24	211.5	212.8	210.84	212.55	211.89	211.14	211.62	213	211.61	211.32	211.56	212.04	210.8	213.27	212.59	210.82	212.66	211.62	212.83	211.25	210.26	211.94	209.84	212.33	211.58	211.03	212	212.31	212.51	210.17	210.05	211.73	211.36	213	212.69	210.57	210.46	211.47	210.63	211.04	211.73	211.31	211.49	211.84	210.08	211.96	209.55	212.18	210.07
193.95	194.88	196.07	194.07	193.19	192.23	194.68	193.33	194.19	193.87	193.73	194.41	192.49	194.9	193.97	194.78	194.28	194.38	193.19	194.34	193.93	194	195.53	193.53	193.55	193.45	194.61	193.86	194.07	194.29	195.12	193.76	192.86	194.38	194.71	193.71	194.36	194.57	194.46	195.32	194.19	192.65	195.01	194.78	194.66	194.09	193.95	193.44	193.55	192.83
197.19	198.5	198.71	197.54	198.24	197.63	196.46	198.16	199.92	198.17	198.66	197.05	198.39	197.22	197.63	197.6	197.79	199.49	198.33	197.13	199.62	198.81	198.83	197.83	198.36	198.13	198.09	197.18	197.57	197.26	197.37	196.77	198.99	197.32	199.87	198.04	197.58	196.56	198.55	198.94	198.79	198.52	199.03	197.33	196.52	199.76	197.1	198.34	198.26	197.25
201.12	199.83	199.28	200.81	199.02	200.8	200.34	198.92	198.74	200.1	198.21	198.97	198.7	199.61	198.59	199.07	198.8	199.32	197.51	198.36	200.69	200.16	199.36	199.85	198.75	200.82	200.72	197.77	200.51	199.53	200.78	198	198.69	199.92	198.46	198.2	200.25	198.99	199.7	199.01	199.64	198.79	199.62	198.29	200.09	199.36	199.35	199.55	199.78	200.85
201.96	205.18	202.85	204.41	204.8	202.46	203.45	203.08	202.28	204	204.55	203.03	203.95	204.4	202.89	205.67	203.61	202.34	204.52	205.42	204.64	204.82	203.82	203.72	204.54	204.17	204.08	202.91	203.98	204.22	203.59	203.75	203.42	203.02	204.2	202.61	203.37	201.78	205.03	205.4	204.89	203.82	202.76	203.58	203.48	203.37	203.72	203.85	204.99	203.42
205.31	205.33	205.12	204.21	204.02	203.79	204.54	203.56	203.82	204.88	203.39	205.19	204.99	204.54	205.26	206.25	205.81	203.33	206.48	205.39	204.08	204.39	204.84	204.09	204.76	205.1	204.74	204.22	204.52	204.52	206.05	204.33	203.85	204.71	205.62	204.1	204.81	204.61	206.05	204.79	204.42	204.83	204.59	205.13	204.54	205.52	206.16	205.28	204.54	204
203.66	204	203.56	205.26	203.55	205.16	202.84	203.12	204.32	204.68	203.74	203.97	204.22	204.27	203.1	202.81	203.52	204.04	205.2	203.73	202.45	204.91	203.49	201.43	203.38	204.47	203.53	205.17	204.72	202.88	202.41	203.35	204.61	205.84	204.18	204	204.81	203.12	202.78	205.02	205.27	204.14	203.25	203.11	203.68	205.34	204.79	204.03	202.33	205.01
212.14	213.2	211.29	212.34	211.12	212.41	210.78	210.55	211.98	211.3	212.74	210.05	211.39	212.02	211.91	212.58	211.96	211.94	212.54	211.51	212.38	209.37	212.38	210.61	212.27	211.73	211.32	211.24	211	209.98	211.38	211.46	212.66	211.43	211.63	211.15	212.72	211.61	211.82	213.22	212.15	212.16	211.33	211.34	212.42	211.21	212.69	212.27	211.8	211.4
208.19	208.06	208.68	209.82	208.63	208	209.67	209.12	208.74	208.77	209.26	208.65	208.55	209.63	208.38	208.18	208.58	209.73	209.59	208.58	209.9	209.2	208.56	209.22	208.3	209.68	209.21	208.23	209.16	208.11	210.49	209.2	208.36	209.43	207.64	208.98	208.79	210.16	209.2	209.24	207.68	209.22	209.31	207.41	207.56	208.33	208.33	208.26	208.37	207.88
216.05	216.28	216.2	216.93	216.14	217.16	218.08	216.9	215.98	217.04	215.66	216.94	217.94	217.45	218.47	217.8	217.73	217.12	217.07	216.72	218.36	216.68	216.19	218.54	216.35	216.76	217.24	216.96	217.06	216.12	215.97	217.35	215.71	216.35	217.39	217.23	217.01	217.07	217.55	215.96	215.63	217.35	216	217.54	217.28	217.95	216.6	216.82	215.66	217.21
209.93	209.42	209.73	210	209.62	209.28	211.1	210.26	208.87	209.37	208.79	209.45	210.25	210.31	210.78	208.46	210.25	211	209.97	209.28	208.74	210.62	210.67	209	210.23	209.12	210	211	209.24	210.51	210.28	209.63	209.65	209.64	208.16	209.78	207.84	209.32	209.45	208.96	209.47	209.67	209.95	209.63	209.37	210.4	209.34	209.48	208.28	210.12
211.74	210.91	211.51	212.02	212.17	211.79	210.73	211.99	211.76	212.54	212.16	212.23	211.48	210.97	211.75	210.92	211.06	211	211.05	210.58	210.91	213.19	210.65	211.04	212.32	212.33	211.41	212.13	210.11	211.61	210.07	210.12	211.29	212.04	210.39	211.88	211.16	210.62	212.65	211.44	212.69	212.26	211.05	211.75	211.8	211.12	212.19	211.63	212.12	211.95
202.72	202.76	202.83	203.48	203.86	201.5	202.81	203.39	202.74	201.9	202.46	202.98	204.05	202.11	203.4	201.83	201.76	202.61	203.78	202.22	201.57	200.24	203.54	202.51	203.14	201.64	201.48	201.83	202.05	202.62	201.25	200.82	201.8	202.57	203.35	203.36	202.62	202.53	202.4	203.51	201.38	201.41	202.56	204.26	203.43	203.56	203.37	203.41	203.86	202.86
203.09	201.89	203.08	201.09	201.73	203.33	203.47	202.13	202.68	201.98	202.13	203.21	201.4	202.01	204.3	202.05	202.63	202.6	203.03	202.94	203.87	201.96	202.19	201.86	202.81	201.35	201.67	202.42	202.57	204.13	202.94	201.93	203.12	201.74	203.57	202.05	202.2	202.26	201.98	203.03	202.84	202.23	201.75	203.99	202.49	201.98	202.64	202.2	204.69	201.57
204.76	204.1	203.88	202.63	203.83	203.29	203.4	204.17	203.4	203.68	205.33	204.03	204.12	202.98	203	203.68	204.14	202.63	204.22	203.78	205.07	204.59	202.83	202.9	205.21	206.22	201.75	203.97	202.64	204.77	202.68	203.06	204.55	203.57	204.4	204.38	203.46	203.95	202.92	204.69	204.35	204.57	204.15	203.49	203.3	203.9	204.48	202.64	203.37	203.42
210.01	207.69	207.88	209.25	209.05	208.07	210.13	207.21	208.03	209.71	207.48	208.93	207.68	208.89	208.16	208.51	209.93	208.96	209.73	208.79	208.63	208.82	207.95	208.02	207.42	210.52	208.74	210.21	209.15	208.28	208.46	207.15	208.48	207.25	207.88	208.3	207.81	207.57	208.72	209.2	209.63	208.61	209.05	209.48	207.62	206.93	209.01	208.78	208.86	208.63
209.71	206.59	206.73	210.84	209.28	206.95	208.66	209.45	208.99	209.06	208.5	208.08	209.17	209.48	207.52	208.3	208.06	208.21	208.46	208.49	207.66	209.49	208.52	209.25	210.82	207.97	207.62	207.5	208.09	207.98	207.58	209.14	208.82	209.38	207.55	208.18	208.57	208.53	208.19	208.79	207.5	208.19	210.43	208.29	207.49	206.17	208.44	207.13	209.6	210.89
209.01	209.9	210.26	209.22	208.32	210.16	208.51	208.95	209.48	209.28	208.98	208.04	208.49	207.85	209.25	210.05	209.66	208.29	209.58	209.6	209.26	209.91	208.86	211.18	209.98	210.28	208.99	209.67	208.95	209.44	209.76	208.51	209.05	208.48	208.79	209.97	209.2	208.57	208.69	210.92	208.86	207.75	208.62	209.18	209.9	210.01	208.78	210.43	209.63	207.49
210.13	208.84	208.9	208.49	207.72	210.25	209.87	208.53	210.38	210.39	208.94	206.96	207.84	208.36	209.21	207.97	210.18	210.05	209.3	208.08	208.01	208.39	208.61	208.75	209.17	210.24	208.66	207.63	208.37	208.8	209.77	208.66	209.14	209.51	209.7	209.12	208.24	209.36	210.69	209.65	208.19	209.06	208.13	208.47	208.85	208.91	208.56	207.96	208.55	208.86
209.73	209.53	209.49	210.11	210.25	209.87	208.85	209.56	210.15	210.13	209.41	209.07	209.71	208.79	209.59	208.96	208.39	209.46	209.94	208.69	208.54	208.77	210.66	209.73	210.77	209.66	209.31	210.23	208.64	208.33	208.98	208.18	207.9	209.97	210.21	208.89	209.88	208.82	211.4	209.52	210.35	210.25	209.46	209.37	209.1	209.28	208.35	207.07	209.83	209.8
204.46	204.49	205.28	204.04	205.32	204.95	204.18	203.84	205.84	204.47	206.45	205.98	203.52	204.96	204.18	202.69	204.21	204.5	204.23	204.61	204.61	204.66	204.74	204.16	205.35	204.22	204.78	204.06	206.87	204.28	204.47	205.27	205.25	205.66	206.71	204.81	204.11	205.96	205.95	205.04	204.71	205.16	205.15	204.11	205.98	203.36	204.19	205.21	203.94	205.61
202.99	203.07	202.39	202.03	203.94	204.81	205.39	204.05	202.33	204.09	203.67	202.69	204.85	202.37	203.91	203.49	205.74	202.54	203.6	204.08	204.76	204.21	204.49	203.81	204.55	203.94	201.39	203.3	205.33	203.57	202.91	202.68	202.97	203.99	204.56	203.68	202.49	203.75	203.96	203.54	203.01	203.14	205.4	202.66	203.35	203.72	203.76	202.82	203.14	203.84
211.86	210.92	211.83	211.87	210.95	211.17	212.33	211.75	212	213.47	211.35	210.6	211.37	213.45	210.57	213.11	210.18	211.2	210.36	212.27	212.04	211.53	212.18	212.17	211.86	210.9	211.41	212.11	211.72	213.62	210.48	212.17	211.59	212.21	212.41	214.21	212.72	210.27	212.37	212.67	210.71	212.07	212.39	212.4	210.18	212.15	212.69	212.04	211.93	212.87
207.79	207.51	206.63	206.72	206.32	208.25	209.11	208.64	208	206.02	208.08	207.95	208.85	207.68	208.95	206.52	208.8	207.35	205.63	207.98	207.41	208.37	208.53	207.88	208.52	207.49	210.02	207.55	208.26	207.31	208.85	207.46	208.3	206.39	207.95	207.06	207.02	207.56	209.09	206.82	208.72	207.7	209.2	208.36	206.46	209.25	206.66	206.12	208.67	208.59
205.78	203.17	202.99	203.57	203.58	203.81	204.18	203.73	203.85	203.33	204.53	204.66	202.64	204.03	203.7	205.36	202.24	203.48	202.94	202.77	204.59	203.79	202.52	201.96	205.17	203.77	205.16	204.04	204.1	204.17	202.83	204.95	203.94	203.67	204.06	205.2	203.32	204.97	204.08	204.78	202.86	204.32	203.21	203.94	203.45	204.06	203.72	204.15	202.13	203.97
217.83	218.12	217.17	218.13	218.3	217.97	217	216.86	219.38	218.2	218.43	216.45	217.36	217.82	218.18	216.88	216.61	216.6	218.49	216.66	215.16	219.33	216.86	218.13	218.13	217.05	216.75	216.81	216.76	219.23	217.04	218.08	218.53	218.7	219.14	218.08	218.04	218.28	218.11	218.33	217.21	217.66	216.53	217.94	217.51	218.82	215.9	217.47	218.84	215.48
206.45	206.65	206.42	205.01	207.01	206.55	207.7	207.92	205.68	206.22	206.6	206.28	205.85	205.94	205.6	205.66	205.85	207.6	205.56	207.21	205.9	205.78	205.99	206.47	207.52	205.36	206.94	205.95	207.06	205.64	207.54	204.74	205.78	206.14	204.6	205.6	206.89	204.98	207.66	206.57	206.38	206.27	205.16	207.32	205.85	206.12	207.71	207.43	205.78	206.09
210.43	209.08	209.64	210.41	206.99	210.76	211.29	210.14	207.98	208.74	209.82	208.9	208.24	208.58	209.21	209.3	208.29	207.81	208.56	211.47	207.89	208.75	207.9	207.58	208.27	210.21	208.8	208.46	209.76	209.24	209.84	209.96	207.92	209.49	210.18	208.62	209.22	208.53	209.82	208.77	207.07	207.67	208.8	208.2	209.76	208.64	208.34	208.55	208.99	207.63
201.76	199.67	199.42	201.36	202.97	201.25	201.21	200.66	200.46	200.59	199.66	200.34	199.99	200.56	201.27	201.15	200.34	200.11	202.05	199.58	200.63	199.09	200.27	199.33	202.48	200.05	200.64	200.93	199.35	199.98	199.37	200.93	198.69	201.35	200.37	201.11	198.44	202.29	199.81	201.61	200.15	199.22	199.27	199.63	200.65	200.42	201.94	200.69	200.79	201.16
203.22	203.41	204.82	203.65	203.04	203.9	204.65	204.54	204.11	203.64	203.12	204.48	203.18	203.62	203.62	202.59	202.48	204.04	203.67	202.8	204.48	202.69	202.5	203.71	202.92	203.1	202.65	202.73	204.18	205.22	202.85	203.49	201.62	205.07	205.34	203.03	203.89	202.35	202.98	202.04	203.3	203.18	203.06	202.48	204.84	201.67	203.07	202.56	204.83	204.45
217.22	218.57	217.69	218.78	218.45	219.12	218.04	218.5	218.47	217.43	217.35	216.86	217.57	218.64	217.66	218.4	215.48	218.02	218.25	216.6	217.7	217.9	216.97	216.85	217.85	217.77	217.41	219.26	218.56	219.52	215.92	216.94	218.02	218.21	217.6	216.46	218.9	218.78	218.36	218.2	216.27	218.63	218.78	216.1	218.31	217.28	218.11	218.08	217.1	216.1
212.31	210.43	211.21	213.72	212.99	212.46	212.85	212.87	211.66	210.89	211.22	213.98	212.99	212.69	212.16	212.92	212.69	212.47	213.63	213.48	211.17	211.52	212.33	212.06	212.88	212.45	212.95	212.41	212.01	211.9	214.56	212.75	213.92	211.28	212.81	213.68	212.54	213.09	212.04	212.51	212.22	213.13	212.96	212.36	211.89	212.03	212.05	211.84	214.33	212.8
205.96	206.52	207.15	206.52	205.25	208.24	205.82	205.76	207.67	207.29	205.95	206.3	205.09	207.41	207.68	206.11	204.58	205.59	207.72	205.98	206.81	205.26	206.98	207.87	205.89	206.33	204.68	206.01	207.94	206.39	208.5	207.63	205.61	205.4	206.79	204.02	206.52	206.99	206.11	205.4	206.03	207.85	205.9	206.2	205.64	205.71	205.45	206.66	205.64	206.56
201.03	199.82	200.39	199.43	199.25	202.51	201.56	199.28	200.52	200.94	198.03	201.55	200.33	198.91	199.78	201.07	201.21	200	199.12	198.99	199.71	200.04	198.66	200.43	199.71	200.54	199.96	200.14	200.42	199.85	199.35	201.01	201.88	198.46	200.46	199.27	200.46	201.11	201.54	200.48	201.84	200.16	200.88	201.53	200.14	199.07	199.53	200.13	200.32	200.57
203.22	203.17	203.73	203.03	203.81	204.52	204	203.05	202.02	203.11	204.39	203.21	201.84	203.9	203.72	203.55	202.61	203.68	201.79	201.98	201.75	201.48	202.41	202.59	203.42	203.99	203.45	203.45	203.12	202.68	203.09	202.58	203.25	203.14	202.41	204.53	202.58	202.48	204.26	203.12	202.57	202.64	204.11	202.9	205.83	204.44	203.07	202.81	202.43	203.17
202.28	202.3	202.19	202.95	203.27	202.45	201.53	203.18	203.56	202.06	202.64	202.23	202.06	202.65	202.89	203.59	203.23	201.14	199.93	201.94	203.11	203.04	202.84	203.02	203.05	201.04	202.84	201.8	202.28	203.87	203.33	203.14	201.57	204.31	201.83	201.77	202.1	201.33	201.08	202.49	202.89	203.23	201.82	203.11	202.92	201.34	200.9	203.32	202.8	202.68
217.6	215.72	217.82	216.48	214.48	217.48	215.01	218.2	215.16	216.49	218.23	216.29	218.1	215.7	216.16	216.35	216.12	216.55	218.22	215.86	215.94	217.31	217.83	217.82	218.04	218.89	217.18	217.15	216.2	217.46	216.37	217.3	215.02	218.23	216.24	217.51	216.07	216.34	216.53	217.1	215.43	218.45	217.21	215.83	217.74	217.24	215.33	216.57	216.93	216.36
210.78	212.14	212.22	212.73	211.38	211.26	211.26	210.97	210.76	211	211.17	213.32	211.08	214.18	210.33	213.31	209.87	211.35	211.86	211.44	212.3	209.95	211.25	211.04	212.28	211.76	212.13	210.86	211.09	212.69	212.14	212.3	212.78	212.16	213.09	210.95	211.12	211.24	212.22	211.38	210.31	210.84	211.34	210.97	212.83	209.92	212.16	210.72	211.34	212.66
209.71	207.37	208.01	208.65	208.58	210.14	209.24	208.43	208.24	208.33	207.74	209.4	209.61	208.83	209.14	209.28	208.83	208.74	209.21	208.42	209.19	207.71	210.19	209.55	206.62	207.6	209.22	209.77	208.36	208.3	210.5	209.21	208.99	207.76	207.96	208.47	209.35	208.68	209.88	208.58	209.11	206.93	208.9	208.32	208.73	209.06	209.65	209.11	208.47	208.93
203.9	203.09	205.22	205.18	204.47	201.59	203.27	203.23	202.34	202.7	202.45	202.86	203.21	202.22	202.05	203.46	203.06	202.83	203.36	203.65	202.37	201.04	203.42	204.37	203.78	204.51	201.85	204.52	204.11	203.35	205.21	201.03	203.35	202.27	203.45	202.43	202.68	204.13	202.09	202.34	204.37	204.35	204.31	201.98	203.87	202.61	203.5	204.1	202.54	203.2
208.63	206.66	208.23	206.53	207.97	208.68	207.56	207.48	207.61	207.2	207.7	207.57	207.6	206.38	209.12	207.91	207.75	207.88	208.15	208.1	208.26	207.78	205.61	207.35	207.59	208.09	206.21	209.45	209.02	208.4	207.41	208.98	206.31	207.56	205.59	207.38	208.94	209.62	207.92	207.35	208.76	208.53	206.08	206.73	206.61	209.63	208.94	206.76	206.69	208.57
213.86	212.16	213.01	212.35	210.89	211.27	211.48	211.57	212.97	211.42	210.53	211.21	212.11	210.57	212.26	213.23	211.49	210.69	210.49	210.92	211.2	210.69	210.43	211.22	211.15	212.38	212.99	210.89	212.16	210.15	211.65	211.69	211.37	212.29	210.8	212.77	212.94	211.18	210.93	211.1	212.35	213.05	211.13	211.33	212.17	211.82	212.23	211.31	211.51	211.23
202.92	204.5	201.46	202.61	203.27	202.22	205.49	203.78	204.74	203.18	203.66	204.76	202.92	203.51	205.03	203.6	202.44	202.65	204.38	205.12	203.98	202.52	201.68	202.93	202.98	203.54	203.3	203.49	203.65	203.81	204.09	204.05	203.04	203.08	203.06	203.66	204.57	202.39	204.45	204.77	203.64	202.24	204.22	203.33	203.34	203.74	202.06	203.43	203.12	202.76
208.28	209.07	207.97	209.22	207.56	208.8	209.78	208.58	208.6	209.98	208.2	206.33	209.02	210.23	208.78	208.48	208.19	209	208.65	209.3	209.83	208.28	208.52	209.63	208.96	209	207.73	208.48	208.52	207.81	208.48	207.97	208.38	209.31	208.04	208.43	209.84	209.78	209.75	209.4	208.06	209.96	210.46	209.65	208.06	208.08	210.32	209.04	208.46	207.9
211.62	208.83	210.25	209.53	210.55	209.46	209	211.04	210.67	209.31	209.67	210.24	209.78	209.9	209.14	209.53	209.21	209.34	208.29	210.67	209.63	210.18	210.39	210.16	208.94	209.61	209.99	209.95	209.1	209.8	210.45	209.5	209.58	209.51	210.34	210.07	209.37	208.2	208.92	209.3	209.06	209.76	207.77	209.83	210.86	208.68	209.3	209.02	210.87	210.89
203.91	205.33	205.09	204.36	204.16	204.15	204.52	206.2	205.05	205.92	204.88	203.29	204.79	203.57	204.99	205.83	203.92	202.87	205.12	203.21	203.82	204.09	203.64	205.18	204.9	205.61	204.09	204.61	204.41	204.02	204.62	205.39	203.45	203.97	204.85	205.08	205.86	204.07	205.74	204.96	205.8	205.86	203.92	202.9	205.74	205.43	204.02	205.82	202.97	203.9
208.04	207.61	208.49	206.9	208.43	207.8	207.78	206.72	206.78	206.44	206.38	208.62	208.57	208.11	208.54	207.98	207.95	206.23	206.52	208.17	207.11	208.03	207.07	208.3	207.99	209.28	208.53	208.37	207.24	207.14	206.54	208.16	207.43	208.17	207.79	208.02	206.85	208.1	207.7	209.53	208.33	206.13	206.93	208.22	209.03	207.47	208.08	207.76	208.4	208.09
211.69	212.57	212.73	211.17	212.27	213.07	211.2	211.33	211.54	211.45	210.8	212.52	212.04	210.94	212.7	212.66	213	211.56	212.88	211.81	211.7	211.26	210.38	211.53	212.5	210.25	210.53	212.07	212.9	213.14	212.08	213.78	212.65	212.14	211.7	213.23	213.15	212.16	211.97	212.01	212.9	211.98	211.3	211.4	212.69	211.78	214.05	209.64	211.13	211.6
203.46	204.82	202.47	203.64	202.47	203.01	203.19	203.71	204.75	203.57	204.46	202.85	202.53	203.18	202.91	202.89	205.25	205.56	202.74	203.23	204.03	204.6	203.92	203.82	202.98	203.74	203.17	204.67	204.72	204.85	205.16	204.49	203.75	204.04	203.24	204.02	204.58	203.64	204.25	204.16	205.57	205.61	203.63	204.12	202.33	203.99	204.42	204.79	202.78	204.34
201.44	200.95	200.51	199.97	200.76	198.81	200.16	201.43	201.49	199.42	199.84	201.55	200.32	200.16	199.72	201.11	200.52	199.3	199.67	200.22	202.29	201.77	198.73	201.01	198.88	200.08	200.4	200.34	200.48	199.72	200.8	200.48	200.25	199.14	199.64	199.95	199.61	200.72	200.41	200.72	199.94	198.54	198.98	200.34	200.8	200.73	199.59	200.99	201.02	200.14
208.95	208.56	208.5	208.56	209.69	208.58	208.01	209.02	207.14	209.66	208.41	208.58	208.3	209.08	207.14	208.83	208.74	207.86	208.35	207.42	207.21	208.99	207.73	207.92	209.58	208.41	208.81	208.68	209.9	208.7	208.43	208.8	207.33	207.03	210.12	208.84	210.54	207.63	208.37	207.64	210.12	207.68	209.34	207.33	208.74	208.96	208.02	208.02	209.08	208.67
207.21	207.51	208.57	207.39	207.67	208.61	207.63	206.03	207.43	208.15	208.1	207.61	207.05	208.6	206.96	207.53	206.6	208.07	208.27	207.05	208.87	209.01	207.52	207.82	208.86	208.25	207	208.28	208.77	207.08	206.89	207.32	207.18	208.48	207.83	208.06	208.23	207	208.26	208.47	207.26	206.86	207.09	207.91	207.01	208.58	209.29	207.73	208.04	208.22
200.45	199.19	198.8	199.24	198.53	200.24	197.87	198.96	198.55	199.33	198.77	198.57	199.13	199.2	199.17	198.13	199.18	198.52	199.3	197.37	198.26	199.66	199.15	195.85	199.39	198.26	198.68	199.13	198.27	199.48	199.27	200.21	198.12	198	197.4	198.61	199.06	198.22	199.31	198.76	199.1	198.72	199.68	198.33	198.49	198.95	198.3	199.04	196.91	199.17
202.57	202.14	201.56	203.44	201.87	202.71	202.15	202.74	202.52	204.57	203.36	202.22	201.92	202.25	203.47	202.51	203.16	203.67	203.98	201.6	202.16	202.78	202.02	203.38	201.89	202.6	202.11	203.81	202.48	203.38	202.46	204.34	202.93	202.64	201.18	201.72	202.28	201.13	201.29	202.2	203.17	201.88	202.25	202.77	203.69	202.58	202.96	201.46	201.68	202.3
200.64	200.46	200.88	201.03	200.69	199.25	200.83	200.02	200.07	200.26	200.39	200.44	199.61	200.23	200.6	199.43	201.39	199.08	201.38	200.86	199.96	199.04	200.84	200.71	201.06	199.75	199.72	199.67	200.2	201.5	199.61	200.38	199.26	200.87	199.59	199.49	199.57	199.78	201.8	199.26	200.76	200.35	200.87	200.59	201.22	198.65	201.18	200.55	200.73	201.23
209.19	209.79	209.37	211	208.75	208.88	209.8	208.55	209.87	207.66	208.38	209.7	208.96	208.64	208.42	208.77	209.84	208.21	209.6	209.01	208.1	209.33	208.95	210.97	209.18	210.01	209.16	208.01	208.66	208.28	208.68	209.04	210.09	208.38	209.61	209.49	209.78	208.47	209.82	210.64	209.87	209.52	208.35	210.36	208.8	210.69	208.23	208.36	208.66	209.83
202.68	200.98	201	201.92	202.43	201.71	200.62	200.65	201.76	201.96	200.33	201.01	199.64	198.76	200.84	201.95	198.69	200.97	201.58	201.01	200.44	200.26	200.99	199.22	203.09	200.83	201.68	200.79	202.03	201.29	202.49	200.8	200.66	201.16	200.37	201.1	200.74	201.18	201.07	201.93	200.83	199.65	201.05	200.66	201.46	201.74	201.74	200.6	200.87	200.61
217.08	216.17	215.9	217.54	217.7	217.29	217.62	216.3	216.15	217.48	216.26	217.08	217.93	218.07	217.24	216.86	217.4	216.7	218.85	216.77	217.93	216.86	217.63	216.87	216.33	217.72	216.85	219.83	218.78	216.67	218.36	216.81	217	217.41	215.99	217.3	216.8	215.9	216.5	218.9	217.72	217.02	216.42	216.87	218.02	217.76	215.58	216.32	215.79	216.61
207.98	208.57	210.69	208.37	208.83	208.93	207.59	209.12	209.18	207.78	208.95	208.53	208.3	207.31	208.31	209.6	209.92	208.7	208.9	209.53	208.62	210.29	207.16	210	208	209.73	209.36	209.22	209.91	208.87	209.06	210.14	210.2	207.22	208.91	209.55	209.32	209.75	209.63	210.11	207.93	208	209.81	208.52	209.33	208.74	207.54	209.11	208.14	208.66
212.79	213.48	213.9	211.93	211.79	212.79	210.52	212.13	211.72	212.44	212.99	214.46	212.67	212.8	212.91	212.95	212.68	213.32	211.51	213.64	212.8	212.49	212.82	213.32	213.03	210.62	212.34	212.61	213.04	210.86	212.22	212.86	212.32	213.57	211.54	214.29	212.53	210.51	213.18	211.87	211.95	212.92	211.09	211.98	213.11	212.91	211.55	212.27	213.31	212.28
205.01	204.58	205.91	205.86	207.12	204.29	206.47	204.66	204.22	204.84	205.03	206.35	203.81	206.46	206.03	205.39	205.08	203.82	205.37	205.97	206.85	206.29	204.12	204.94	205.72	205.43	205.4	207.32	203.7	205.94	206.03	205.18	205.33	205.95	205.56	205.22	204.81	205.6	206.46	204.81	206.96	206.03	205.91	205.32	204.8	205.94	204.3	205.33	204.86	204.6
212.1	211.96	213.88	211.13	212.19	210.84	211.93	211.84	211.11	210.67	212.02	211.5	210.59	211.73	212.16	210.04	211.8	210.61	212.15	211.71	211.27	212.97	211.59	212.22	212.42	212.6	213.09	211.66	211.8	212.65	211.59	211.99	212.52	211.59	212.63	212.83	211.92	212.83	211.91	212.67	211.75	213.27	211.29	211.5	212.27	211.43	211.38	212.58	211.06	210.88
212.86	213.8	214.35	212.89	213.25	213.04	213	215.18	212.15	212.83	213.07	211.8	213.69	213.34	211.92	212.73	212.47	213.54	214.31	213.81	212.72	212.23	211.51	213.69	212.5	211.7	214.2	214.41	212.87	213.58	214.74	212.12	212.24	213.02	213.48	211.68	214.13	211.54	213.66	213.54	212.08	211.8	214.29	211.58	212.37	211.45	211.67	213.7	213.05	213.28
211.95	211.81	213.47	212.46	211.81	211.87	212.78	212.73	211.84	210.6	211.52	210.83	211.02	211.52	210.87	211.26	212.34	211.96	211.13	211.91	210.39	211.87	211.03	212.77	210.41	211.84	213.01	212.19	209.76	209.95	210.15	211.45	210.95	212.2	213.16	213.02	211.68	210.45	212.17	210.92	211.22	212.38	210.81	212.48	210.45	210.86	210.74	211.13	211.48	210.91
199.29	198.7	199.27	201.19	199.73	198.85	200.18	199.96	198.99	201.11	198.54	199.11	199.58	200	198.67	198.94	200.37	199.52	200.48	200.06	199.37	199.91	200.44	199.53	199.76	201.79	200.37	199.12	200.2	200.19	199.5	199.16	200.79	199.84	199.97	198.9	200.08	200.54	199.42	200.14	198.52	201.07	199.59	200.03	198.29	202.16	200.7	199.37	198.18	199.82
208.56	207.21	208.61	209.83	209.03	208.91	209.62	210.59	208.71	208.1	209.19	209.64	209.37	208.38	208.27	206.15	209.24	209.92	209.42	209.04	209.13	209.72	208.28	209.36	210.25	207.27	207.33	208.74	209.72	209.22	208.68	209.81	209.05	206.96	209.26	209.98	209.65	208.17	208.13	208.35	209.34	209.01	209.29	208.73	208.93	209.84	208.15	208.76	209.01	209.41
203.12	201.53	202.1	202.29	201.59	201.26	202.02	201.67	201.22	203.85	202.55	201.66	202.2	199.96	202.6	203.77	202.19	203.32	203.59	203.25	200.39	202.35	202.79	202.2	202.05	202.37	202.62	202.26	202.23	202.2	202.68	201.27	203.08	202.01	203.01	201.46	201.8	201.92	201.55	203.7	204.64	201.57	202.53	202.25	202.2	203.01	201.72	202.02	203.38	202.6
206.38	205.97	208	207.57	207.12	205.3	208.02	207.47	208.52	208.18	206.72	207.66	207.7	207.75	207.81	207.78	207.93	206.95	208.44	208	207.67	207.67	206.02	206.94	207.5	206.6	208.09	208.05	207.55	206.35	209.6	208.08	208.23	209.42	208.1	207.81	208.84	207.76	207.58	208.24	205.42	206.92	207.65	205.29	206.46	208	206.83	208.56	208.32	208.15
212.9	211.35	211.62	211.29	211.25	210.85	212.32	210.35	210.77	212.24	211.94	211.13	210.44	210.97	210.45	211.19	211.7	212.33	211.75	210.57	213.12	212.14	212.03	211.62	211.65	210.89	212.16	212.65	211.32	212	211.79	212.72	212.06	212.2	212.71	211.45	212	211.59	212.01	212.24	211.97	212.03	210.85	211.54	211.07	211.99	211.08	211.46	210.7	210.29
204.5	204.01	203.07	203.84	203.83	202.69	204.08	203.02	202.8	203.64	204.96	204.37	203.33	204.93	202.1	204.19	203.41	202.44	202.89	203.01	203.33	202.74	201.34	205.26	204.05	203.4	203.91	204.17	204.51	204.89	203.07	201.74	202.16	203.39	204.14	203.66	203.36	204.5	203.58	203.99	206.23	202.68	204	202.58	202.58	204.46	203.57	202.69	204.86	205.29
208.9	207.64	209.57	209.53	208.37	209.95	208.19	206.86	208.97	208.99	211.34	209.21	209.58	209.95	210.28	208.9	208.81	208.98	208.52	208.64	207.85	210.53	210.91	208.37	209.68	208.91	207.77	209.06	210.39	208.57	208.5	208.83	207.64	207.72	208.17	207.62	209.24	207.48	209.93	208.44	209.84	207.54	208.78	210.25	207.44	208.8	208.66	210.54	209.05	208.89
211.76	211.46	211.21	212.72	210.95	210.53	210.68	212.37	211.71	212.43	211.18	211.5	211.45	212.22	211.63	211.34	212.33	212.36	212.26	211.48	210.39	211.87	211.9	211.63	212.85	211.41	212.25	210.96	211.05	210.99	210.67	212.7	212.11	210.7	212.37	213.64	212.51	212.65	211.53	211.85	211.56	211.33	211.23	212.04	210.37	213.01	211.75	210.17	210.23	211.52
205.08	204.29	203.8	205.72	205.49	205.01	205.79	205.06	205.1	205.92	204.58	205.66	204.57	204.77	202.76	205.16	204.32	203.66	203.78	205.44	204.23	205.5	205.69	204.82	204.4	205.62	203.9	203.93	205.67	204.23	205.77	205.72	204.85	202.92	204.74	204.87	205.28	204.74	203.66	204.73	207.03	204.38	205.51	205.46	204.83	205.52	205.22	203.67	203.72	204.68
205.35	206.01	204.89	203.17	204.84	204.33	204.68	204.53	205.26	204.83	204.5	205.13	204.77	205.35	204.48	205.12	204.33	205.21	204.24	204.3	205.31	204.94	205.42	205.41	204.52	204.38	206.07	206.51	205.14	205.61	204.44	203.5	204.68	205.91	205.15	203.02	204.52	207.63	204.52	205.46	205.71	204.39	204.39	203.96	204.66	205.36	203.99	205.18	205.06	205.26
199.71	198.61	199.09	199.35	200.03	198.51	200.73	199.59	199.35	198.91	198.91	198.69	199.24	200.91	198.25	200.74	199.04	200.01	198.76	199.9	199.47	199.49	199.01	199.94	199.44	199.27	199.89	198.57	200.68	199.39	199.28	199.62	198.53	199.75	199.68	198.11	202.44	198.36	199.16	200.94	197.98	199.01	199.55	198.91	200.09	198.89	197.85	199.42	196.98	199.48
207.09	207.6	209.3	208.81	208.43	208.45	206.92	210.43	209.29	208.41	208.04	209.23	207.5	208.63	210.41	208.42	208.87	208.35	207.76	208.22	208.37	208.79	207.46	208.31	207.52	209.21	208.24	209.13	208.69	209.7	207.18	207.53	207.3	207.02	208.46	209.94	209.68	208.87	208.19	208.39	210.84	209.89	209.83	208.17	209.13	210.05	208.27	209.65	207.47	210.11
200.05	201.13	201.3	201.17	201.43	200.52	201.46	201.58	199.45	201.95	199.18	201.31	200.68	202.63	200.39	200.98	201.04	200	200.96	201.41	201.89	201.34	201.6	201.51	201.55	200.54	201.63	200.87	202.14	202.12	200.25	199.84	200.97	201.07	201.51	201.87	202.02	202.95	199.89	203	200.42	200.64	199.15	199.68	200.71	200.24	203.79	200.26	200.62	201.16
213.3	212.14	211	213.57	212.24	212.02	211.24	211.62	212.42	211.34	211.85	212.87	211.04	213.18	211.66	212.37	212.34	211.15	211.99	213.72	211.78	211.12	212.95	211.7	213.62	212.4	212.86	212.06	214.53	212.48	213.55	211.24	211.43	213.06	210.52	212.14	212.8	211.83	213.04	211.51	212.87	212.62	213.35	213.21	212.6	212.02	211.98	211.89	212.45	213.32
208.51	210.25	208.99	209.68	209.66	208.85	209.2	209.77	210.36	209.21	209.36	208.95	208.45	209.82	208.95	208.15	209.25	207.95	209.32	209.02	207.85	209.37	208.66	208	209.67	208.51	210.31	209.29	208.13	207.45	209.18	208.72	209.48	209.53	209.35	209.65	209.13	210.49	207.68	208.97	207.85	208.95	209.5	208.85	207.64	207.75	207.92	208.74	210.18	208.72
206.85	205.22	205.16	205.03	204.25	204.41	205.83	204.98	205.8	205.83	205.61	204.53	205.78	204.79	204.4	206.05	204.41	205.1	205.57	206.42	205.9	205.32	205.55	205.66	205.14	206.5	204.91	207.51	207.51	206.91	203.44	205.3	203.97	206.26	205.52	205.37	206.53	206.86	204.41	205.54	205.81	207.1	205.38	206.24	205.84	205.76	204.7	205.1	204.78	205.38
211.01	209.05	211.31	210.19	208.01	208.26	210.71	210.39	208.97	209.14	210.7	208.38	209.93	208.71	206.94	210.16	209.04	209.78	210.93	209.82	208.16	210.34	209.16	209.04	207.88	209.21	211.62	210.81	209.63	209.25	209.83	209.59	208.6	209.77	208.52	209.39	209.2	208.1	209.78	209.45	209.62	208.58	210.35	210.55	208.98	210.43	208.94	210.22	210.55	210.71
207.98	208.08	208.07	208.3	206.64	206.65	208.84	207.31	207.34	208.09	208.05	208.82	208.71	207.97	209.08	207.73	209.38	207.96	207.5	208.1	207.8	207.64	208.37	207.66	207.33	207.43	208.32	208.11	207.68	207.81	207.43	208.9	208.45	209.06	209.14	208.29	207.32	207.59	208.74	208.22	207.65	208.02	208.42	206.85	207.21	209.37	206.78	207.28	209.13	208.75
217.52	217.76	218.99	217.49	217.14	218.67	218.32	217.7	216.34	217.98	217.68	220.24	218.03	218.67	217.9	218.01	217.83	218.14	217.25	217.81	216.64	218.03	217.87	217.16	216.88	217.38	217.52	218.08	217.16	216.71	218.69	217.21	218.35	218.97	217.99	218.62	218.28	217.02	217.36	218.46	219.21	218	218.19	216.08	217.2	218.22	218.69	218.08	216.44	217.94
218.42	216.7	217.26	218.17	217.25	216.94	217.81	217.78	216.45	216.64	215.13	215.99	216.63	217.49	215.3	217.88	218.19	217.03	217.15	217.1	218.14	217.06	217.62	215.95	216.5	217.48	217.75	218.34	217.71	216.74	216.45	216.91	218.42	217.26	218.35	214.86	216.6	215.67	216.46	216.73	216.52	216.73	217.38	216.11	217.73	218.28	216.82	215.04	217.08	216.48
206.94	206.28	205.47	207.28	206.05	205.75	205.82	206.42	205.98	206.23	204.97	207.6	206.09	205.19	206.69	207.09	206.42	206.78	205.81	206.06	206.69	206.55	206.93	206.69	206.87	205.96	206.82	207.23	205.75	206.59	205.74	206.35	206.11	205.87	205.86	206.5	206.01	206.43	206.91	205.94	204.86	206	207.04	205.84	206.76	207.52	207.23	206.28	206.55	205.16
203.71	203.71	204.44	203.99	204.81	203.35	204.53	204.57	203.51	204.43	204.08	204.33	203.96	205.17	203.57	203.14	204.32	204.11	202.99	204.22	204.63	202.8	203.97	203.37	205.57	203.2	203.8	203.61	205.04	204.16	205.06	202.84	204.23	203.52	203.19	203.62	204.74	203.67	204.88	203.39	203.37	204.2	204.76	204.47	204.48	202.78	202.61	203.98	204	203.6
205.16	206.12	207.53	206.67	206.45	205.95	206.64	206.17	207.11	206.86	205.83	205.37	205.4	206.05	205.2	207.04	206.19	205.48	204.67	206.18	204.91	207.28	205.53	207.03	207.31	205.51	206.8	207.18	206.02	206.75	205.98	205.94	207.84	205.48	206.26	207.21	207.3	206.26	207	206.4	207.01	208.67	206.63	208.16	205.72	205.94	205.23	206.67	207.62	207.95
208.98	209.76	209.13	208.43	208.86	206.8	208.11	208.79	208	208.07	207.5	208.47	208.56	209.71	209.31	208.39	209.31	210.82	210.74	210.35	208.97	208.46	209.59	207.49	208.71	209.11	208.91	208.45	208.32	208.54	209.79	208.88	207.49	209.61	208.87	208.25	207.79	210.1	209.21	207.67	208.87	209.61	209.39	208.87	209.65	210.01	209.32	208.65	208.61	209.73
201.76	204.45	203.64	205	205.21	202.56	204.54	202.53	203.56	204.86	203.66	204.05	203.02	203.49	202.9	203.96	204.24	203.5	204.43	203.85	203.65	203.93	204.25	202.96	204.28	203.49	203.05	204.2	204.29	203.08	204.75	203.15	202.74	203.32	202.26	204.38	203.3	203.39	205.15	203.03	203.79	204.64	201.48	204.27	203.4	204.34	204.34	203.19	205.1	203.1
203.05	203.48	203.97	202.98	204.9	204.14	203.22	202.65	204.5	202.57	204.08	205	203.68	203	202.57	204.88	203.11	203.27	203.86	204.19	201.77	204.52	204.2	204.37	203.48	204.97	203.39	201.88	203.14	204.45	204.07	203.16	204.34	204.59	203.09	203.21	203.41	203.26	203.99	203.9	202.52	205.01	202.11	203.2	204.42	204.35	203.91	205.61	204.41	205.01
202.51	205.46	203.3	203.84	202.79	203.26	205.4	203	205.64	203.89	202.98	204.18	203.95	203.47	203.12	204.04	203.34	204.71	203.89	204.23	205.89	203.76	204.47	205.2	205.54	204.65	203.62	204.43	205.51	205.51	204.06	203.6	202.56	204.37	205.03	203.44	203.66	204.43	204.37	204.69	202.42	204.53	204.04	205.34	204.78	205.41	202.71	203.78	204.64	203.6
204.32	206.07	205.34	203.35	203.52	204.4	205.1	204.79	203.87	205.79	204.18	204.79	204.39	204.84	205.92	203.41	206.3	204.76	203.26	204.6	203.57	204.59	205.09	203.84	204.44	204.33	203.52	205.07	203.79	205.79	204.72	205.39	204.37	204.54	204.91	205.98	204.63	205.29	204.43	206.77	204.81	204.1	203.42	205.35	204.96	204.02	205.88	205.17	205.62	206.03
207.06	208.3	207.48	209.04	207.7	208.23	206.9	208.45	208.24	208.04	208.62	207.38	210.61	208.27	208.69	208.29	206.78	208.68	207.41	208.64	206.79	207.35	208.07	208.24	208.54	207.7	208.76	207.63	207.38	207.48	209.99	209.45	208.09	209.24	210.55	208.4	208.95	207.61	209.5	208.46	207.37	209.56	208.31	207.86	207.13	208.1	207.94	208.62	209.14	207.43
202.61	201.89	200.77	201.36	202	199.57	202.11	200.77	200.93	201.35	201.79	201.93	201.11	200.91	202.35	200.85	201.19	200.95	200.99	202.11	201.28	199.11	201.56	201.31	201.94	202.34	201.63	202.35	201.72	200.37	200.48	202.51	199.84	201.1	201.31	201.58	201.83	201.4	201.91	200.61	201.02	201.32	199.39	202.22	201.88	200.29	201.03	201.25	201.5	200.57
193.79	195.62	194.9	196.93	194.71	195.44	193.86	195.2	196.07	195.26	194.31	196.26	195.48	195.84	194.96	194.02	195.91	196.79	194.97	194.63	195.5	195.04	196.12	193.65	194.44	195.06	194.79	195.54	196.71	194.96	195.2	195.63	195.29	195.67	195.75	194.74	195.15	195.77	196.46	195.37	195.67	194.67	197.22	194.56	194.86	195.19	196.28	196.65	195.43	195.58
209.02	205.02	207.02	205.95	207.74	208.27	208	207.64	208.81	209.5	207.82	208.39	210.45	209.14	208.97	209.02	206.9	206.64	207.39	206.65	206.75	208.13	208.67	206.89	205.21	207.11	208.71	205.26	207.81	206.65	207.43	208.24	207.44	209.37	208.27	208.76	207.37	208.2	206.79	207.31	208.22	209.59	207.23	206.6	207.84	206.93	208.69	206.21	207.49	207.19
207.27	208.47	208.58	209.05	208.31	206.45	207.29	208.44	206.06	206.77	206.8	208.16	207.85	206.9	207.25	207.61	207.58	209.13	206.8	207.56	208.56	207.73	205.9	206.85	206.3	208.28	206.62	206.4	207.39	208.43	207.26	205.5	207.95	209.07	207.45	207.62	207.96	206.48	206.06	205.66	205.68	207.67	208.7	207.42	208.08	207.04	207.22	206.45	207.13	205.38
217.15	217.69	216.64	217.8	216.18	215.9	217.11	218.32	217.01	217.74	217.38	218.28	216.17	216.24	217.24	218.92	216.4	215.18	215.51	216.83	217.29	217.04	217.34	217.3	217.31	216.51	216.06	216.2	216.15	216.11	218.48	216.27	216.22	217.51	215.55	218.67	217.12	216.07	217.01	217.69	216.07	216.16	217.49	217.58	217.42	215.57	216.04	217.4	217.5	217.3
208.01	206.23	207.16	207.11	207.72	206.8	207.27	208.43	207.44	206.93	207.62	207.39	209.08	207.71	207.54	208.23	206.74	207.98	209.09	208.41	208.32	208.65	208.86	207.91	208.18	208.83	207.51	208.6	207.07	206.94	207.56	207.2	207.04	206.14	207.56	208.33	207.26	207.61	208.28	206.97	209.22	207.63	207.65	207.19	208.59	208.71	207.93	206.83	208.52	206.56
200.17	198.34	200.42	199.17	199.59	199.09	200.21	199.74	198.91	198.71	200	199.34	199.34	198.61	199.19	199.57	199.13	201.58	198.75	198.9	198.32	199.17	199.03	198.96	198.98	199.54	199.03	199.89	200.03	199.67	198.48	198.34	198.98	199.36	199.04	199.29	198.63	200.36	198.59	200.34	199.42	198.73	198.12	199.77	200.83	199.38	198.21	199.77	199.41	199.35
207.4	206.78	208.22	208.11	208.27	208.06	206.3	207.21	207.14	208.56	208.09	206.78	208.17	206.66	206.98	206.58	206.4	207.62	208.52	208.19	208.66	208.32	208.03	208.93	207.67	209.28	209.25	208.19	207.24	207.91	207.86	208.14	207.04	206.45	208.71	209.85	206.1	207.11	208	207.07	208.37	206.36	207.29	207.94	206.79	208.36	206.7	206.38	208.65	207.6
211.11	213.13	212.26	212.01	210.99	212.25	211.46	211.87	213.36	211.8	212.49	211.54	211.77	211.85	211.9	211.98	211.09	213.59	212.51	210.91	213.14	212.37	210.76	213.19	210.47	212.42	210.53	211.79	211	210.93	212.23	211.59	210.55	210.98	211.31	211.65	209.83	212.85	211.98	211.05	211.93	210.64	212.11	212.11	212.13	210.82	210.34	211.68	210.29	212.35
200.63	199.34	201.57	199.82	199.79	200.34	200.01	200.51	198.83	200.18	199.35	198.34	200.8	198.35	200.06	200.31	200.79	199.82	199.95	200.16	200.65	199.31	198.42	199.06	198.65	198.93	200.41	199.54	200.15	199.5	200.4	199.35	199.32	199.68	198.84	198.91	200.44	198.47	198.03	200.39	200.9	198.12	199.55	198.96	199.5	198.08	199.05	199.05	199.44	198.73
201.87	201.69	201.82	200.86	201.98	201.8	202.61	200.57	202.74	202.37	202.28	202.39	202.57	203.36	202.43	199.75	203.87	201.18	202.4	202.12	202.22	202.24	204.7	204.09	203.07	202.73	202.59	202.71	202.43	201.46	203.3	203.59	202.63	202.55	203.55	204.2	200.94	202.71	202.86	202.43	202.07	203.54	201.57	201.68	201.56	200.28	202.56	202.53	201.56	202.64
200.52	198.2	201.42	200.52	201.83	199.67	199.99	199.25	199.91	201.31	201.08	200.51	200.6	200.2	199.01	199	199.57	200.73	201.55	200	199.54	200.6	200.39	201.63	199.3	199.72	201.69	200.33	201	200.48	200.82	201.27	198.51	200.52	201.13	201.14	200.71	201.77	201.07	200.73	201.79	199.52	200.18	202.57	198.2	200.06	200.24	201.21	200.5	199.62
208.27	209.34	209.38	208.41	208.81	208.88	209.2	209.12	209.25	208.37	209.68	208.41	209.2	208.06	208.45	208.76	209.15	207.05	209.34	208.36	209.68	209.28	209.22	208.05	210.57	208.2	209.41	209.72	208.94	207.53	208.17	209	209.4	208.14	207.7	209.21	206.1	209.29	209.43	209	208.59	208.37	208.91	208.37	209.32	209.85	208.94	210.36	208.82	208.45
205.26	206.89	204.91	205.46	204.7	205.5	206.06	203.37	203.62	204.55	203.63	204.31	203.53	203.49	204.16	204.81	205.16	204.03	203.87	205.54	202.81	204.46	205.42	205.48	203.87	204.34	205.42	205.04	205.09	204.93	204.57	204.82	204.3	205.68	204.48	204.55	205.4	204.1	203.29	204.99	205.18	203.33	204.34	203.03	204.4	205.3	205.99	203.89	204.05	205.24
215.02	215.42	217.51	218.63	216.83	216.71	217.86	216.43	217.33	217.31	216.69	216.39	215.75	218.17	217.2	216.61	216.1	218.17	217.52	216.99	216.94	216.68	217.35	216.62	218.31	217.32	216.62	216.77	216.9	216.35	215.88	217.98	217.82	216.34	215.54	217.47	218.49	215.56	218.13	216.13	217.12	217.76	216.74	218.02	214.58	216.11	218.44	218.26	217.53	217.24
211.7	212.83	212.29	211.57	210.94	211.26	212.1	212.2	211.99	212.03	212	211.57	213.58	210.76	211.8	210.89	210.9	211.22	212.04	211.71	210.93	210.26	211.9	212.38	210.13	212.48	211.61	212.76	213.01	211.76	212	212.84	212.61	210.93	211.63	212.12	211.67	211.64	209.59	210.74	211.93	212.82	211.63	210.14	211.03	212.45	211.01	211.62	212.31	211.87
195.39	193.31	194.6	194.23	195.09	194.64	193.9	193.81	194.56	195.31	193.51	194.14	193	194.07	193.59	193.58	193.99	194.2	192.53	196.18	195.52	194.97	194.7	193.67	193.9	194.02	194.03	193.75	193.77	192.86	194.84	193.45	194.59	195.5	195.4	196.33	193.45	193.89	194.94	196.56	193.87	195.4	195.16	192.68	194.76	192.06	193.7	195.87	193.46	194.58
199.48	200.13	199.75	199.79	199.89	198.38	198.47	198.71	198.59	198.39	200.36	199.83	198.44	198.36	199.94	200.17	199.42	199.76	198.95	200.38	197.63	199.4	199.23	198.41	197.53	199.88	199.86	198.59	200.48	199.63	199.61	197.73	198.68	198.36	197.71	198.79	197.52	199.32	200.21	199.41	200.23	199.62	201.41	199.96	198.16	197.98	199.54	199.13	199.58	198.46
206.33	209.03	208.72	208.48	208.72	207.81	207.07	207.04	206.47	208	207.77	207.09	208.23	207.46	207.15	205.59	207.68	208.19	207.12	207.87	208.27	209.45	206.73	208.18	207.06	205.95	207.16	206.87	208.6	207.53	207.39	207.68	207.33	206.83	207.88	209.24	207.94	207.84	207.44	207.19	207.6	208.35	207.29	206.96	208.5	207.37	209.15	207.45	207.85	206.35
208.24	208.56	210.02	209.01	210.16	209.7	209.74	210.01	208.99	210.1	207.76	207.14	209.35	208.75	208.41	207.83	209.37	207.84	208.18	207.58	209.12	209.49	209.23	210.08	209.13	207.83	208.7	208.97	209.26	208.67	209.29	208.77	208.91	209.25	208.61	208.55	207.78	207.23	206.97	209.46	209.98	208.9	207.93	208.38	208.5	209.54	206.88	209.56	208.16	208.24
204.64	204.75	202.29	205.88	204.65	204.6	204.88	203.4	205.45	203.71	203.98	204.42	204.48	204.28	204.63	201.62	205.35	203.45	203.41	205.2	203.21	203.42	204.37	205.51	203.59	204.65	204.16	203.03	205	204.79	203.18	204.21	202.98	202.77	202.6	205.26	203.26	204.15	203.34	204.8	205.92	204.84	204.89	203.2	204.71	203.08	204.46	204.92	204.85	203.78
211.92	211.75	213.24	210.73	211.47	212.53	212.97	211.63	212.71	210.08	210.54	213.12	211.52	210.45	211.64	210.9	211.43	212.01	212.03	211.95	211.67	211.81	211.44	211.75	212.17	211.9	209.89	210.78	212.24	212.02	212.11	211.32	211.74	211.97	210.19	212.2	212.47	210.49	212.46	212.4	211.64	211.84	210.2	211.1	210.48	213.27	212.65	211.09	212.27	211.99
203.73	202.44	201.67	203.25	203.86	203.92	202.36	202.83	204.24	204.16	202.2	203.43	204.91	202.26	203.18	203.54	202.59	203.89	203.18	204.1	204.37	204.68	203.41	202.22	203.15	204.7	201.42	202.06	203.03	201.77	204.1	202.38	201.79	204.83	201.83	203.09	202.74	204.12	203.41	203.5	203.76	203.59	204.86	202.09	203.98	203.64	204.67	204.32	202.72	203.83
214.82	212.37	214.11	213.67	214.41	213.07	213.61	212.19	214.29	213.91	212.41	212.68	213.61	213.95	213.34	215.34	212.93	213.27	214.24	215.13	215.05	212.97	214.58	214.54	213.16	214.54	213.87	214.28	212.74	212.37	213.87	214.71	214.75	215.45	214.64	213.21	214.06	213.17	215.02	214.36	215.09	214.58	211.68	213.86	214.11	213.71	213.1	213.96	214.46	213.3
204.63	205.68	204.53	204.73	203.76	204.38	203.11	205.56	205.59	203.96	205.83	204.63	203.96	204.01	204.44	203.47	205.57	204.37	206.33	205.33	205.67	204.4	204.05	205.45	205.98	203.82	204.03	206.01	203.95	204.57	204.45	204.32	202.33	205.21	204.43	204.59	205.61	203.68	204.29	204.68	203.41	203.77	204.31	204.13	203.47	203.96	203	204.85	205.84	204.9
210.21	207.62	209.51	208.77	208.57	209.78	209.22	209.48	208.28	208.4	207.83	208.71	208.9	208.84	209.53	208.05	207.51	209.44	207.24	207.24	209.64	207.01	207.79	206.64	208.36	208.14	210.37	206.68	207.7	208.3	207.82	209.24	209.32	208.62	209.43	207.91	208.58	208.46	207.86	207.42	208.83	210.74	208.69	208.57	209.58	207.72	208.66	207.67	209.06	207.13
202.72	202.34	202.94	203.2	203.69	203.7	201.55	201.23	201.83	203.29	202.29	202.02	202.37	202.17	203.05	201.88	201.85	203.66	202.36	202.71	202.33	201.74	202.96	200.86	201.75	202.38	201.57	201.75	201.87	202.79	202.87	202.71	203.57	202.67	201.74	201.62	202.76	202.01	202.48	202.79	202.07	204.32	200.39	204.27	202.98	203.11	203.95	201.49	202.05	202.3
202.94	203.06	202.44	203.15	203.4	202.67	202.28	203.22	201.93	203.14	204.31	203.09	203.26	202.05	201.6	204.72	203.48	202.95	203.43	203.17	202.48	204.37	203.82	203.16	203.22	204.23	204.1	203.69	202.87	204.63	202.79	203.47	203.82	202.37	205.31	204.46	203.35	203.2	200.82	203.26	204.25	203.93	203.57	202.1	204.25	202.42	200.85	203.41	203.27	201.45
199.73	199.71	199.86	199.54	198.75	198.44	200.52	198.66	200.8	198.67	199.97	201.41	200.26	200.63	200.08	199.44	201.26	199.49	198.45	200.38	200	199.09	198.81	200.3	198.86	200.29	199.18	199.41	198.79	199.47	200.01	199.51	200.14	199.54	201.2	199.98	199.83	200.24	199.03	198.21	198.76	198.98	199.36	199.93	199.49	201.51	199.79	198.44	198.68	200.56
212.63	211.22	211.08	210.22	212.5	211.44	210.88	211.19	212.68	212.82	211.74	211.81	212.29	212.7	210.91	212.44	213.19	211.52	211.7	213.24	212.48	210.32	212.97	211.11	211.41	212.39	210.6	210.41	211.27	210.46	211.95	211.45	212.04	211.61	212.57	211.88	211.93	211.9	210.81	212.87	212.23	212.68	213.07	211.81	212.24	212.49	212.06	212.68	210.55	211.63
203.98	205.52	205.09	205.06	203.73	204.49	203.62	205.08	204.31	205.45	204.74	203.93	206.61	205.2	204.66	204.19	204.92	204.76	205.01	206.2	203.43	202.03	204.56	203.74	204.58	202.84	206.3	205.91	205.01	204.73	204.36	204.55	204.16	203.9	205.12	203.28	205.47	204.44	204.5	205.27	205.18	206.12	205.78	205.25	204.51	204.68	204.5	204.88	204.69	205.93
216.7	216.81	217.11	217	217.31	217.39	215.92	216.65	217.87	217.16	217.46	216.38	218.12	217.93	215.58	216.37	217.51	216.21	217.44	217.31	218.25	217.76	217.66	217.62	218.72	215.75	216.41	218.34	216.06	216.23	214.51	216.62	218.13	216.59	217.8	218.49	217.09	216.12	216.97	217.06	217.42	216.8	217.76	218.06	218.27	217.43	216.52	216.07	216.74	216.94
209.58	208.75	209.31	209.51	209.55	209.51	208.13	209.28	208.32	207.51	208.32	208.85	208.08	210.1	208.2	207.06	209.06	208.87	207.67	210	209.38	209.27	209.27	207.87	207.69	209.47	207.1	208.73	208.07	207.73	207.29	208.21	208.5	207.11	206.79	209.76	209.43	207.68	208.76	208.36	210.78	207.4	209.42	210.34	206.8	208.82	207.28	208.57	207.29	208.82
203.69	203.2	204.88	204.22	203.76	203.8	203.2	203.25	204.24	204.34	202.5	205.26	205.4	203.29	202.66	204.42	203.95	204.87	203.7	203.76	203.73	204.58	203.03	202.95	203.35	204.32	203.38	202.96	203.89	203.7	202.5	203.28	204.29	203.34	203.84	203.84	203.55	202.01	203.71	204.3	203.78	203.1	204.06	203.64	203.78	204.61	201.81	203.79	202.88	204.11
209.38	209.13	209.47	210.25	210.07	208.58	211.96	209.38	208.94	211.34	210.9	209.42	208.79	209.07	210.74	210.11	209.57	209.48	209.35	207.64	208.31	209.45	209.86	210.32	210.71	210.8	209.13	210.12	209.44	211.73	210.05	210.79	207.69	208.86	209.78	209.41	208.84	207.66	209.68	209.75	209.85	209.49	208.79	206.85	210.73	209.06	208.67	210.05	210.12	210.5
198.58	199.43	197.53	199.31	197.48	198.93	197.32	198.56	199.44	198.34	199.19	198.77	198.93	197.94	197.28	198.75	198.14	198.65	199.61	197.69	199.45	199.13	199.14	199.52	199.55	198.19	197.76	197.99	200.75	198.79	199.35	197.92	198.91	199.37	197.78	200.06	197.2	199.19	197.23	199.07	199.56	198.9	198.39	198.84	197.65	198.66	198.17	198.91	197.63	198.59
214.68	214.34	212.29	213.34	213.67	212.73	212.55	213.58	213.57	212.79	212.9	213.92	212.07	211.82	212.08	213.38	212.06	214.17	212.6	214.38	211.33	213.49	214.48	215.17	212.6	213.05	210.51	211.92	211.51	211.87	213.78	212.87	213.02	212.2	213.69	212.57	213.68	213.16	212.82	212.65	214.23	212.2	212.41	214.49	213.43	212.94	213.12	212.82	212.27	213.14
206.85	207.63	207.67	205.24	205.98	206.64	207.36	206.36	206.91	206.73	206.91	204.67	206.6	206.01	206.37	206.1	205.18	204.78	206.97	207	205.81	205.31	205.64	205.83	207.05	207.89	205.24	205.96	205.99	204.05	204.84	206.14	204.79	206.11	206.88	206.03	205.96	205.8	208.11	205.88	206	206.45	205.08	205.88	206.55	205.37	206.67	206.86	204.85	206.06
194.01	194.2	194.02	195.95	193.78	194.42	194.84	194.8	194.15	194.1	195.24	193.17	193.87	194.25	195.82	194.48	194.69	194.07	193.83	194.47	193.86	193.06	193.75	193.64	193.5	195.16	192.49	192.75	193.81	193.29	194.38	193.92	194.15	194.41	194.36	195.57	193.95	194.69	192.59	195.43	194.93	194.03	194.58	194.38	193.81	195.57	194.29	195.03	194.37	194.57
196.86	193.54	195.71	195.98	195.83	193.98	195.76	194.69	194.33	194.39	196.03	194.87	195.4	194.97	195.52	195.79	195.81	194.05	196.25	196.16	197.01	195.14	195.7	194.26	193.77	194.7	196.04	194.04	196.41	196.77	194.63	194.53	196.05	194.44	195.56	194.25	196.99	195.26	195.2	195.57	194.66	195.33	197.78	195.75	194.59	195.65	197.18	195.45	195.07	195.17
193.03	195.86	193.29	194.98	196.2	195.22	194.41	194.76	194.66	194.5	194.22	192.51	195.56	194.76	194.23	194.2	192.54	193.32	193.75	195.66	194.66	195.14	193.8	194.16	195.12	192.82	193.31	194.63	193.78	194.73	195.51	195.2	193.16	193.87	193.62	194.82	195.04	194.54	193.49	194.06	193.55	194.06	194.21	193.95	194.37	193.58	194.67	193.91	193.96	193.04
208.2	207.32	209.48	209.24	208.71	208.2	209.19	209.49	208.22	207.74	207.86	208.81	208.66	207.79	208.59	208.29	207.87	209.96	208.79	207.42	208.4	209.58	209.29	209.32	209.44	209.19	209.36	207.62	207.25	209.33	208.95	208.63	208.92	206.81	209.09	208.49	208.95	209.25	207.76	209.61	209.33	207.78	209.57	208.89	210.4	208.83	208.94	208.93	208.14	209.29
201.81	203.56	203.08	203.65	201.37	201.82	202.02	203.51	201.87	203.03	203.22	203.6	202.3	202.55	202.87	203.43	202.34	202.62	202.21	202.78	203.44	201.47	203.78	203.69	202.47	203.38	202.79	201.6	202.55	203.5	202.93	202.68	201.7	201.62	203.78	203.12	201.93	202.01	201.33	200.46	202.24	201.38	202.73	202.24	201.85	201.43	203.65	203.27	203.63	202.28
203.19	204.12	203.83	204.05	203.88	204.14	203.76	204.08	202.85	204.82	203.05	203.29	203.79	203.3	203.61	202.76	204.56	202.85	203.39	204.31	203.16	202.37	204.34	203.2	203.62	202.38	203.27	203.73	203.61	203.94	202.71	203.65	202.82	203.09	204.43	202.44	202.33	203.58	203.54	205.25	203.12	202.73	204.2	203.88	205.2	203.72	204.44	203.2	205.34	202.51
209.22	208.72	207.98	206.91	208.39	208.4	208.77	208.41	207.25	207.66	208.43	208.61	206.89	208.09	207.94	207.42	207.01	206.76	209.15	208.73	208.32	207.51	208.6	208.71	207.57	206.96	206.76	207.89	209.74	210.04	208.75	208.5	206.55	208.63	207.56	206.99	209.74	206.19	207.53	207.37	208.86	207.8	208.49	207.5	208.06	208.66	207.59	207.04	208.78	207.36
198.85	198.76	200.17	199.59	199.73	198.61	198.76	200.65	198.71	199.24	200.68	199.7	199.06	200.24	200.89	198.95	200.99	200.67	200.36	199.26	198.61	198.69	199.03	199.51	199.56	199.71	199.25	199.5	199.32	199.59	199.55	199.75	198.9	199.8	199.79	198.41	199.64	198.59	199.96	199.79	198.9	199.31	200.59	200.38	200.76	199.45	198.59	198.25	199.72	199.79
209.06	208.35	208.96	208.26	208.88	208.83	206.54	208.98	208.31	208.45	208.94	208.91	208.51	208.99	206.83	209.61	209.15	208.42	208.41	209.81	210.16	208.58	209.72	207.76	208.72	208.8	207.76	208.6	208.96	208.19	207.46	209.93	208.57	208.93	208.88	208.84	208.77	209.8	208.21	208.11	209.76	208.51	208.64	209	209.08	210.07	209.41	207.75	208.65	208.77
209.24	209.11	208.42	209.9	208.98	208.4	209.59	208.38	208.63	208.63	208.78	208.57	207.56	210.33	210.74	209.77	209.3	207.29	208.1	207.91	209.06	208.8	207.58	207.85	208.19	210.16	208.44	208.88	208.05	207.73	208.63	207.39	207.95	209.44	208.5	208.56	206.77	209.3	208.2	208	209.74	207.79	208.19	208.16	208.47	208.5	208.57	209.95	209.77	207.59
209.02	208.45	210.7	209.83	209.15	209.36	211.24	209.92	209.1	211.74	210.82	208.5	208.11	209.16	208.08	209.32	207.51	207.91	208.64	210.09	207.9	210.4	209.01	209.67	209.1	209.32	209.69	207.14	208.45	208.31	208.18	209.1	209.26	210.12	210.64	210.22	210.12	209.31	209.57	209.75	210.97	209.77	209.1	210	210.37	208.7	209.83	211.03	210.39	208.78
208.86	208.48	208.89	206.87	209.72	209.4	209.84	209.16	209.43	207.28	207.53	207.84	208.98	207.77	208.89	207.41	209.06	209.78	207.78	208.8	208.65	209.11	209.59	207.52	209.98	209.43	208.86	210.1	207.43	209.15	209.28	207.95	209.74	208.59	209.19	207.22	208.22	210.39	209.17	210.51	208.91	208.28	208.43	208.33	207.81	210.32	210.09	208.13	208.56	208.03
192.71	193.45	193.79	194.05	193.92	194.06	193.87	193.76	195.01	193.59	192.72	193.09	193.33	193.69	193.36	194.06	193.44	193.63	193.07	193.84	193.83	193.83	195.02	195.28	195.29	194.05	193.73	193.79	195.19	195.29	195.19	193.87	194.54	192.86	194.62	193.88	194.59	195.31	193.56	193.45	193.5	194.63	193.18	194.29	194.52	195.2	194.61	194.07	195.77	194.69
205.03	204.6	204.51	206.42	204.74	204.83	205.71	206.96	204.77	206.14	205.98	205.01	204.88	206.77	206.27	205.77	205.76	206.11	204.82	206.4	205.39	205.26	206.32	205.58	204.3	205.91	205.19	206.41	205.31	206.51	204.99	206.91	206.11	206.22	205.22	206.69	204.55	206.17	205.81	205.5	206.26	205.48	206.72	206.93	204.91	204.13	203.72	206.24	205.55	206.21
208.44	210.05	208.86	209.88	208.87	209.63	207.84	207.98	208.57	209.21	207.51	208.3	208.44	208.01	208.18	208.37	208.36	208.71	209.49	208.45	208.77	210.46	210.14	205.37	208.8	208.49	208.18	209.3	208.5	209.32	208.1	209.09	208.44	209.29	209.81	207.37	208.71	208.57	208.21	209.76	209.7	209.92	208.64	209.58	208.07	208.92	208.49	209.59	209.09	208.47
203.42	204.99	202.87	204.06	204.01	203.97	204.02	203.62	204.25	204.08	203.26	204.5	204.41	204.7	203.48	203.49	201.75	204.24	205.69	204.17	203.47	203.37	205.66	205.01	204.85	203.37	204.3	202.88	205.76	204.38	203.5	204.26	203.97	203.24	203.15	202.01	203.91	203.77	202.79	204.14	204.03	205.58	202.85	203.74	203.67	204.53	203.95	203.44	202.96	204.44
204.57	205.04	205.41	206.06	204.19	203.23	204.34	204.9	204.86	205.86	205.84	204.42	205.93	204.75	206.51	204.26	203.75	205.03	204.29	204.98	205.13	203.91	206.54	204.9	203.77	204.32	205.28	205.51	203.99	204.44	203.9	203.58	205.16	205.5	203.61	204.87	205.28	204.93	203.63	205.76	204.97	204.88	204.48	204.24	205.14	205.2	205.73	205.42	203.2	204.04
218.43	218.06	218.25	217.33	218.63	218.26	218.51	218.63	217.65	216.39	218.6	216.77	217.5	219.37	217.72	218.56	217.53	217.44	218.11	217.79	216.66	218.71	218.02	217.77	218.12	216.35	218.32	217.84	216.29	216.95	217.36	217.69	217.39	217.98	217.25	217.05	217.41	218.07	217.47	217.79	217.01	216.89	218.8	217.46	218.88	217.64	216.72	217.02	217.58	217.34
211.85	213.98	211.12	212.23	210.7	211.84	212.75	210.65	213.87	212.59	212.94	212.13	213.01	211.61	212.69	211.53	212.51	211.62	212.44	210.06	213.56	212.47	212.8	213.5	211.42	213	212.6	212.39	211.33	213.99	213.18	213.72	212.63	211.22	212.47	213.45	210.73	213.06	212.12	212.73	212.26	212.98	212.45	214.01	211.93	212.77	212.32	212.68	212.71	210.81
198.02	198.53	199.15	199.27	199.53	201.11	200.11	198.23	199.23	199.21	199.68	198.14	199.7	197.42	199.28	198.22	200.53	199.6	200.25	199.54	199.86	200.09	199.77	200.18	200.44	200.53	198.56	198.84	200.09	198.49	199.1	198.32	199.98	200.49	199.49	198.66	198.75	199.81	198.68	200.52	198.54	198.96	198.36	197.12	199.83	200.36	198.79	200.09	199.78	198.41
208.8	208.54	208.94	207.79	209.13	208.09	210.15	208.87	207.95	209.44	208.63	208.15	207.8	207.82	208.68	209.25	208.59	208.53	209.19	208.91	208.64	209.11	209.89	207.42	210.44	209.71	208.94	207.16	210	207.36	209.12	209.45	209.77	208.14	209.05	209.77	209.58	206.63	208.43	208.51	208.85	207.4	208.57	208.73	209.05	208.88	207.9	208.65	207.67	209.03
211.8	211.65	213.5	212.62	211.99	210.13	210.26	211.02	210.71	210.74	212.15	211.17	212.79	210.85	211.21	212.1	211.38	212.32	211.57	212.2	209.69	212.06	211.82	211.04	210.84	210.9	211.71	211.17	211.54	212.14	212.58	212.47	212.28	211.8	210.99	210.08	212.05	211.04	212.61	213.72	214.12	212.81	211.59	212.82	212.96	212.61	212.71	210.87	211.2	211.32
207.46	209.09	209.01	207.61	207.58	208.61	208.3	207.21	207.71	207.76	207.71	208.54	208.01	207.28	207.4	208.28	207.06	206.98	206.28	208.07	208.85	205.99	208.87	206.69	206.59	208.59	208.35	207.88	207.4	207.96	208.98	209	207.42	207.74	208.25	207.74	207.14	207.74	208.78	207.65	207.76	207.88	208.3	208.3	207.26	207.86	206.17	206.9	206.45	207.57
199.22	198.59	200.01	198.93	199.79	199.41	199.97	198.73	198.43	199.51	200.54	199.89	199.26	201.19	200.62	199.92	200.32	197.79	198.26	198.37	198.52	199.74	199.53	199.25	198.92	199.23	199.89	199.09	200.73	200.6	199.82	200.2	199.35	198.27	198.1	197.98	199.05	199.69	199.91	199.14	201.16	199.72	199.63	199.64	198.99	199.21	198.92	198.98	200.99	200.98
204.91	206.64	205.17	205.94	205.48	205.47	205.69	204.88	206.16	204.69	205.65	204.62	205.47	204.96	206.03	205.79	206.16	206.14	204.26	205.32	203.65	206.35	205.29	205.03	204.9	206.39	205.42	202.95	204.75	205.47	204.68	206.23	205.86	204.22	206.27	206.63	205.45	205.56	206.18	205.72	205.51	205.36	205.86	205.59	204.63	205.27	205.25	206.33	204.49	204.73
205	204.95	205.92	204.87	205.52	206.52	207.03	206.75	206.99	206.3	203.56	204.24	207.03	204.51	206.47	206.38	206.92	205.29	203.91	205.11	205.7	205.2	205.35	204.67	205.96	206.43	203.51	205.92	204.95	204.82	204.5	205.27	204.28	205.54	207.19	204.69	205.76	205.66	203.78	206.48	205.68	204.5	205.46	205.99	204.89	205.06	205.6	204.88	206.76	206.29
207.82	209.23	209.41	208.2	208.1	207.67	208.1	207.84	208.63	209.53	208.57	207.86	209.01	207.77	208.81	207.88	209.71	208.14	207.83	208.16	206.95	207.8	209.95	207.73	207.16	208.84	207.52	207.35	208.63	207.17	207.8	208.25	208.68	209.37	208.01	210.67	207.44	208.54	210.11	207.95	209.74	208.03	209.34	208.59	209.36	209.19	209.05	207.72	209.28	207.85
205.46	203.55	204.09	204.86	204.53	204.6	203.98	204.35	206	205.7	204.41	204.53	206.41	205.52	205.82	204.42	203.72	204.61	204.62	204.85	206.76	205.43	205.39	204.4	204.76	205.29	205.25	204.98	204.33	205.14	205.54	204.57	204.13	203.87	205.59	203.5	204.27	206.06	205.28	205.06	204.36	204.01	202.66	205.34	205.01	203.45	205.69	204	204.94	204.58
206.27	204.38	205.63	205.72	207.97	207.01	206.96	206.11	206.63	206.19	205.84	207.48	207.06	205.93	205.73	206.24	206.44	205.1	205.71	207.08	206.41	207.05	205.9	206.44	207.29	208.74	205.67	207.23	206.42	205.54	206.59	205.6	206.13	206.14	206.68	206.36	204.12	205.53	205.67	207	206.76	206.28	206.1	208.14	205.74	206.38	206.55	204.8	205.9	205.57
207.13	206.44	208.05	206.68	206.43	208.4	208.04	209.43	207.49	208.52	208.36	206.02	208.59	206.6	207.45	206.69	207.18	206.83	206.03	206.13	208.69	208.02	206.66	206.22	208.66	207.14	207.11	208.38	208.25	209.01	207.45	207.43	208.32	208.12	207.46	208.96	206.68	208.35	208.46	207.5	207.47	208.25	207.84	207.63	207.95	206.02	208.12	206.51	207.12	207.52
212.72	211.58	211.24	211.84	211.97	210.15	212.65	210.77	211.59	210.4	212.05	210.19	210.47	212.39	212.18	210.75	210.85	212.02	212.06	211.54	211.3	211.17	209.13	211.99	211.99	211.77	210.62	212.14	212.56	210.68	213.97	213.45	209.64	211.6	211.7	213.81	210.58	210.34	212.7	210.73	212.61	212.54	211.77	211.13	211.74	211.43	211.53	212.26	211.02	210.25
210.71	206.96	208.37	210.39	207.82	207.17	208.36	208.98	207.63	208.84	208.66	208.57	208.23	210.25	209.09	207.86	209.56	209.5	208.22	208.75	208.5	209.36	209.57	208.31	207.75	207.35	208.26	208.94	208.84	208.73	207.81	208.92	208.17	208.66	209.45	207.77	209.38	208.54	209.81	208.96	208.87	207.77	206.62	209.31	208.16	208.76	208.35	209.29	208.28	208.57
202.52	203.21	202.55	203.34	202.44	203.41	202.46	202.83	204.59	204.36	202.57	203.3	202.76	204.51	203.74	202.3	204.91	204.25	204.81	203.15	202.93	202.93	204.1	203.34	202.61	202.51	201.24	202.72	206.49	202.64	202.68	202.03	204	204.19	203.82	205.07	204.95	203.96	202.9	204.77	203.23	204.11	203.15	203.43	203.8	203.17	203.91	202.19	204.14	203.99
202.16	202.78	202.86	204.18	204.51	202.88	202.91	201.74	204.14	203.1	203.92	203.66	202.78	202.88	204.64	204.88	204	203.93	202.97	203.22	203.63	203.92	202.18	202.43	203.02	203.01	203.98	203.08	202.39	204.04	202.96	203.84	202.54	202.86	203.5	204.17	202.77	202.4	203.08	204.31	202.61	203.23	205.39	204.41	204.47	201.25	203.17	204.51	202.6	201.83
200.37	199.78	199.34	200.43	199.52	200.05	201.47	202.09	198.72	198.21	199.64	202.35	199.6	198.66	200.51	199	199.67	200.17	199.62	200.57	200.03	199.24	202.4	200.8	199.86	199.15	199.41	199.81	199.91	199.1	198.27	199.34	199.43	199.06	200.26	199.82	197.56	198.57	200.87	199.09	199.53	199.54	199.93	200.26	200.56	199.02	199.85	199.17	199.71	200.88
205.38	204.11	205.59	205.95	204.95	206.31	204.43	205.7	204.03	205.42	205.57	204.47	205.21	206.39	204.38	205.64	204.87	204.49	204.82	205.68	205.79	204.28	203.53	204.08	204.29	205.95	205.06	206.15	203.37	205.8	206.18	205.93	204.71	204.18	204.67	203.87	204.86	205.46	204.53	203.34	205.71	203.94	205.28	204.52	205.33	203.42	204.4	205.06	205.08	203.7
203.12	203.83	204.17	205.98	201.97	203.05	202.91	203.81	203.83	204.2	202.56	202.69	205.27	203.71	204.97	202.84	205.61	203.6	203.18	204.48	201.56	203.39	205.26	202.32	204.51	204.79	202.37	203.85	204.12	203.12	203.56	202.99	203.83	204.01	202.91	203.81	203.77	205.37	204.33	204.56	203.92	204.8	203.16	204.31	204.99	202.81	203.9	205.66	203.63	203.25
208.06	210.17	209.3	209.25	209.54	209.62	209	209.49	207.85	207.31	209.26	207.87	208.21	209.83	209.14	210.49	208.8	210.01	207.32	208.22	210.23	208.43	210.91	208.33	208.37	209.09	207.04	207.73	207.9	210.32	209.06	209.44	207.88	209.77	209	210.3	209.58	208.09	208	208.46	209.48	208.92	208.63	206.8	209.04	209.45	207.36	209.23	209.64	208.07
208.32	208.01	208.05	208.43	209.28	209.26	208.54	209.14	209	207.37	210.22	208.49	208.39	208.77	211.04	208.61	208.3	207.21	208.16	207.42	209.15	209.36	209.25	208.09	208.4	208.94	208.04	208.34	208.75	209.5	207.73	208.53	209.48	207.83	208.64	209.62	210.66	208.66	208.26	209.26	209.84	209.66	208.65	207.83	207.77	210.16	209.08	209.09	208.25	208.2
207.93	207.14	207.55	207.65	208	207.73	208.65	209.5	208.73	207.07	207.86	207.53	207.68	208.77	206.11	208.01	207.62	206.37	207.32	207.45	206.69	207.65	207.69	207.4	207.59	207.98	207.91	209.67	208.39	209.92	206.52	207.24	206.74	207.85	208.37	207.95	207.96	208.77	208.67	208.84	208.75	207.57	206.21	205.55	208.54	207.54	206.87	207.18	207.59	207.52
208.2	208.99	210.96	208.86	209.2	208.42	209.72	209.32	208.37	209.12	210.12	210.1	210	210.42	206.6	208.72	209.02	208.77	209.89	208.9	208.35	208.5	210.47	209.1	207.97	209.08	208.34	209.82	208.21	209.97	208.39	209.82	209.95	208.42	209.38	209.02	207.97	208.36	207.41	207.17	208.78	207.05	209.13	207.98	208.38	209.17	210.06	210.55	208.65	209.29
208.92	208.84	210.09	207.62	209.9	209.08	207.01	209.63	208.77	209.48	209.26	208.86	209.46	208.08	208.18	206.75	209.35	208	209.35	208.09	208.66	207.56	208.25	205.16	208.33	209.95	208.96	209.49	208.29	207.93	209.06	208.04	208.69	210.31	210.25	209.93	210.44	207.06	208.78	209.41	207.38	208.65	208.03	209.45	207.83	209.07	207.56	209.22	208.26	209.84
208.42	205.28	207.08	207.88	208.75	208.77	209.13	207.55	206.06	207.69	207.12	207.03	206.92	207.45	207.95	208.61	207.35	209.23	210.13	207.79	207.92	208.45	206.35	207.47	208.24	207.52	208.4	207.43	207.26	208.98	208.84	207	208.66	207.86	208.17	207.72	208.07	208.95	206.91	206.64	206.47	207.15	207.27	205.43	206.96	207.64	208.21	208.26	208.64	205.82
212.67	213.24	213.05	215.12	213.73	214.36	213.51	212.2	214.69	213.72	214.57	213.87	215.17	213.7	214.62	215.68	213.64	212.45	213.52	213.58	213.13	214.6	214.44	213.19	215.13	213.66	215.67	214.35	213.94	215.21	212.8	213.82	214.52	213.19	214.99	212.78	213.31	213.79	214.94	213.79	213.43	214.7	215.67	214.74	214.22	212.34	213.93	213.86	212.21	212.12
204.14	206.08	205.24	205.23	202.18	204.68	204.23	204.38	205.3	205.98	205.41	204.47	205.57	204.44	205.37	205.27	203.75	205.03	205.34	203.19	204.19	203.66	204.42	204.46	204.51	204.84	206.07	205.06	204.26	205.48	206.27	203.58	205	204.94	204.76	204.85	205.58	205.26	205.22	203.49	206.12	202.72	205.88	204.63	206.03	205.59	205.17	205.44	204.37	204.67
208.87	207.05	207.85	208.21	208.13	208.91	209.04	208.31	208.74	208.49	207.41	209.91	209.46	210.14	207.53	209.06	208	208.99	210.96	208.91	208.56	209.08	210.08	210.05	207.96	208.42	209.52	209.45	210.32	207.5	209.14	208.41	208.35	207.78	208.47	208.46	210.07	210.17	210.58	208.63	208.36	208.67	209.52	210.16	208.7	210.3	210.3	209.63	207.79	209.19
195.9	195.19	195.75	194.34	195.79	195.7	194.47	194.93	196.55	194.3	195.26	195.1	194.86	194.74	195.26	194.8	195.17	195	193.77	194.76	195.11	195.97	194.9	195.82	196.06	194.37	195.36	195.31	194.15	196.33	196.19	195.27	195.02	194.34	195.52	195.04	196.07	195.14	195.19	195.27	194.91	194.93	192.68	195.41	195.25	195.05	194.13	194.58	195.19	195.39
203.28	205.07	204.98	205.89	205.11	202.96	204.33	204.28	204.84	203.86	204.42	203.43	205.09	203.46	203.69	205.48	204	204.39	204.67	205.97	204.5	204.96	202.82	203.98	206.84	205.05	204.42	204.13	205.22	206.07	203.75	204.4	204.78	204.04	205.23	206	205.36	203.48	205.9	204.72	204.27	204.56	204.46	204.14	203.18	204.76	204.24	206.25	204.88	205.22
204.07	202.03	203.72	204.58	204.64	204.04	203.39	205.62	204.09	201.38	204.48	202.86	203.76	204.26	203.28	202.16	203.77	202.63	203.87	204.07	202.56	203.45	202.27	202.85	202.37	204.22	202.68	202.52	204.04	204.68	203.28	202.99	204.56	202.33	202.24	202.15	203.17	204.11	203.16	201.98	202.64	203.83	203.41	203.21	201.87	204.72	202.5	203.64	202.07	203.94
209.24	208.27	210.09	208.33	207.36	207.27	209.07	208.75	209.39	208.3	209.67	210.82	207.41	208.55	209.96	208.01	210.18	209.35	209.33	207.63	208.68	208.03	208.33	208.99	209.13	209.93	208.95	209.8	209.15	208.78	208.07	209.04	209.39	209.36	207.67	208.78	208.16	209.23	209.37	208.9	208.67	208.91	210.54	208.99	209.67	209.46	207.3	207.33	209.14	208.26
202.02	202.21	205.52	203.04	203.58	203.59	202.27	201.97	204.12	205.25	203.53	203.67	203.85	203.59	204.22	205.58	204.61	203.81	204.57	203.74	203	203.33	204.07	202.81	203.27	203.82	205.45	204.67	203.36	204.69	202.59	204.45	204.15	203.13	203.82	205.57	203.02	204.62	203.31	204.02	204.01	203.1	202.69	203.39	204.6	202.87	203.46	204.88	204.62	202.43
208.84	207.32	206.14	208.13	208.63	206.27	206.18	209.58	209.24	207.53	205.78	209.49	209.52	207.02	206.43	208.01	206.92	206.56	207.94	207.95	209.26	208.63	208.36	207.69	206.77	207.45	208.89	209.16	207.67	208.79	206.86	207.51	207.82	206.83	206.35	208.36	207.57	207.23	208.92	208.5	206.42	208.02	207.61	208.58	206.34	206.29	207.34	207.53	207.98	206.76
198.62	200.57	200.96	199.52	199.45	199.2	199.08	200.18	201.59	199.01	200.72	198.61	200.26	199.75	201.16	200.73	200.74	200.65	201.51	199.78	199.8	201.62	200.04	200.36	201.4	201.46	199.3	200.02	200.99	200.43	200.15	200.59	199.49	199.22	200.76	201.13	200.47	198.57	200.07	200.17	198.96	200.21	201.27	201.18	200.9	200.83	199.98	201.33	199.3	199.78
207.54	208.15	208.59	207.18	206.17	206.65	209.04	208.81	207.63	207.78	207.95	207.09	208.79	208.4	209.76	208.18	207.78	208.79	210.05	207.9	207.43	207.03	208.17	207.71	208.54	207.48	207.73	207.27	207.26	208.16	207.52	206.43	208.94	209.22	207.17	207.86	207.93	207.33	207.59	207.52	206.67	207.16	206.99	204.8	207.32	208.26	207.07	209.09	206.56	208.02
203.72	205.01	205.68	204.6	204.65	204.13	204.5	205	206.09	203.07	205.12	206.52	203.59	203.86	204.41	203.99	204.96	205.09	203.98	204.38	203.76	205.27	205.59	204.65	204.77	204.95	205.44	206.05	203.79	204.58	204.98	203.83	204.77	204.69	205.82	204.03	204.85	205.32	203.99	205.64	203.73	205.02	204.47	203.76	204.48	203.14	204.58	204.83	205.37	206.3
216.95	218.76	217.02	216.78	216.4	218.16	218.58	216.48	218.6	216.47	217.42	216.16	216.7	218.07	217.16	217.4	216.19	216.92	218.11	217.66	217.39	216.98	218.18	219.2	219.46	218.29	217.39	217.4	219.24	218.16	215.65	217.39	217.21	217.89	219.23	216.65	218.82	217.21	217.75	217.99	216.85	215.68	217.01	217.06	217.98	217.48	216.91	217.89	218.3	217.4
204.29	202.4	203.82	202.86	203.33	204.72	202.59	202.38	203.76	203.31	202.71	204.67	204.02	202.83	204.6	203.83	203.4	204.6	204.66	205.64	202.82	202.42	204.24	201.9	203.44	202.38	203.77	203.38	205	204.16	203.49	203.37	204.63	205.44	203.47	202.46	203.71	202.5	202.61	203.17	204.68	202.97	202.88	202.06	204.14	201.95	201.82	204.06	202.47	204.5
210.08	211.06	209.7	210.08	212.2	210.21	211.2	211.07	211.81	211.21	213	211.96	211.69	213.08	211.83	211.51	212.09	212.75	210.94	212.23	211.02	211.44	212.04	213.42	211.8	210.49	211.17	213.21	210.61	210.7	211.95	212.79	210.5	211.43	211.82	212.26	212.21	212.02	212.13	212.17	211	211.86	212.28	212.44	210.96	211.55	211.23	213.73	213.2	211.15
217.34	218.01	216.88	216.36	216.28	217.62	218.96	217.58	217.05	217.56	216.58	215.84	215.57	216.98	217.1	217.69	218.13	215.26	218.77	216.58	217.62	216.53	218.69	217.3	216.96	216.75	215.82	216.26	216.24	216.34	218.24	217.24	217.63	216.02	214.32	217.1	218.44	215.97	216.53	217.84	217.23	218.37	216.06	215.99	216.45	217.2	217.48	218.26	217.09	217.46
205.96	207.6	207.15	206.37	207.02	206.22	206.27	205.23	206.1	205.74	205.48	206.9	205.13	207.95	205.44	206.4	206.45	205.65	207.19	207.79	205.64	206.47	207.33	206.1	205.4	207.83	205.64	207.36	205.63	207.4	205.17	206.62	206.85	207.11	205.3	206.47	205.93	207.09	205.82	205.67	206.82	206.27	208.74	206.57	207.93	206.66	206.11	207.58	205.89	205.83
209.34	207.45	209.13	209.54	209.83	209.14	208.91	210.13	207.44	208.45	207.1	208.05	208.63	207.11	210.28	209.17	208.43	209.24	209.42	207.33	209.64	209.54	209.34	209.39	210.53	209.4	209.11	210.57	207.58	208.06	207.58	207.09	210	209.08	209.77	208.83	208.95	210.62	210.63	208.75	208.41	206.86	208.91	208.24	208.92	208.25	208.16	208.82	208.32	208.2
207.68	209.05	208.92	206.55	208.54	206.18	209.09	207.65	207.7	209.23	209.43	207.75	209.83	208.68	208.93	208.47	207.67	209.21	208.27	208.03	210.45	209.33	207.91	208.1	208.37	208.54	209.83	209.2	209.57	209.64	208.94	208.63	208.55	210.65	208.97	209.68	208.63	208.44	209.23	208.56	207.57	208.12	208.46	208.18	209.17	207.98	209.15	210.69	208.81	208.46
212.11	211.94	211.82	211.2	211.23	211.49	212.27	212.65	211.82	210.87	211.01	210.82	212.13	212.31	211.39	211.3	210.36	210.67	212.58	211.06	214.55	212.23	212.3	211.84	210.92	211.11	212	212.27	211.57	209.45	210.64	211.92	210.01	212.49	210.71	212.4	212.78	212.64	211.93	212.36	213.04	211.36	211.89	211.46	212.28	210.78	210.59	211.46	211.26	210.62
212.64	210.75	211.29	212.07	211.91	211.76	209.76	210.03	211.17	212.04	210.42	212.19	211.44	211.22	212.39	210.54	212.63	211.55	212.36	211.53	211.48	212.56	211.91	212.41	211.2	211.15	211.53	212.08	211.07	211.09	213.14	213.22	211.21	213.67	210.92	212.15	210.99	211.73	212.19	210.9	212.02	211.02	211.01	211.81	210.97	211.23	210.25	212.47	213.49	211.13
201.74	199.97	202.46	199.42	201.15	201.46	203.88	200.57	201.8	202.39	202.91	200.39	202.51	199.9	200.53	201.32	200.42	201.06	200.64	201.64	202.47	201.66	199.77	201.33	201.47	202.05	201.41	201	200.53	200.46	201.99	201.7	199.62	200.09	202.49	201.18	201.2	200.71	200.51	201.02	200.96	201.29	201.43	199.61	200.8	200.6	201.15	199.93	200.94	201.56
211.66	211.09	212.33	210.82	211.04	214.25	211.68	210.45	211.34	212.69	212.8	212.98	211.76	212.31	211.26	211.37	210.34	212.4	212.41	211.64	212.63	211	211.5	211.24	212.35	210.77	211.71	211.02	212.28	212.87	212.34	211.03	211.09	211.46	210.91	211.99	211.76	210.84	210.35	211.42	211.1	211.85	211.08	211.16	212.27	212.01	211.46	213.23	211.07	213.42
209.84	209.11	208.09	209.94	209.03	208.74	209.87	210.51	209.19	208.77	208.81	209.29	208.33	209.78	209.66	207.35	209.25	207.71	210.41	208.84	207.99	207.58	209.54	208.48	209.38	208.17	209.32	208.88	207.97	208.8	209.01	207.88	208.93	209.74	208.46	207.6	208.14	210.2	209.71	209	209.12	207.6	208.34	210.64	208.93	209.27	208.76	208.88	208.11	208.16
212.07	212.86	212.13	212.16	212.3	212.77	214.71	213.03	213.75	212.41	212.65	212.19	212.41	211.84	212.41	213.93	212.51	211.96	212.19	212.78	212.68	211.52	212.75	212.05	211.17	211.64	212.7	213.64	212.96	211.48	212.33	211.21	213.13	211.96	213.16	211.7	213.33	212.99	212.08	213.09	212.82	212.93	212.28	211.55	212.88	212.13	212.46	212.73	212.6	213.41
212.16	211.84	213.01	213.4	213.07	215.06	213.75	213.48	213.58	214.43	213.32	212.82	214.1	214.27	213.56	212.67	212.24	213.75	212.61	213.23	213.32	211.99	212.56	212.57	212.7	213.05	212.46	212.62	214.34	212.71	212.34	214.24	214.2	212.97	212.46	211.76	213.81	212	214.06	212.92	213.51	213.53	213.11	213.88	212.92	211.94	213.89	213.3	211.43	212.71
213.22	214.43	211.54	213.36	213.27	211.89	213.06	211.99	213.66	212.62	213.27	211.31	212.68	211.97	214.16	211.75	212.31	212.35	213.9	211.97	212.23	211.71	212.58	211.43	213.48	214.25	213.14	212.64	212.55	212.48	213.33	211.56	211.47	212.03	212.87	212.14	211.26	212.24	212.18	211.42	211.77	212.58	213.04	212.51	209.65	213.04	212.7	210.65	211.44	212.71
202.66	205.76	204.74	205.33	203.41	205.75	204.02	203.9	205.11	205.6	204.04	204.05	203.97	204.41	203.31	205.52	204.03	206.55	204.35	205.23	203.18	204.34	205.78	205.3	203.88	204.15	204.38	204.14	204.54	204.11	205.04	205.95	204.4	204.01	203.4	204.05	204.16	206.19	203.41	204.95	204.63	205.3	206.49	203.48	203.58	203.54	204.88	203.86	205.95	205.4
195.61	195.15	195.34	194.67	195.59	194.92	196.16	194.44	195.38	196.41	195.97	194.85	194.71	194.77	195.45	195.98	195.75	195.89	195.25	196.09	195.62	193.37	196.17	194.7	195.84	194.79	194.96	195.16	195.79	194.74	195.54	197.05	194.69	194.25	193.72	194.44	192.82	195.55	196.46	195.62	194.44	195.3	195.47	195.31	195.91	196.53	195.43	195.03	195.24	195.15
194.1	195.36	194.6	193.23	194.24	194.05	193.16	194.1	195.19	193.04	194.71	192.94	191.83	193.24	197.23	194.25	192.77	194.74	195.38	193.52	194.45	193.62	195.56	194.18	194.32	193.6	193.99	194.27	193.75	194.83	196.53	194.34	194.33	193.49	193.44	194.37	194.2	193.55	193.34	195.49	195.18	193.42	195.26	194.22	193.3	193.71	193.69	193.94	194.53	195.6
207.26	208.26	207.89	206.38	205.9	206.13	205.52	205.62	206.57	206.74	207.5	206.9	205.16	207.08	205.93	205.94	207.81	203.82	206.83	207.03	206.17	205.7	207.41	207.2	207.01	206.78	206.19	206.48	207.28	204.7	207.36	206.84	206.56	205.74	207.43	204.88	206.59	205.73	206.05	206.44	207.65	206.66	205.78	205.71	206.36	206.25	206.81	203.98	206.81	205.85
203.89	205.12	203.4	204.09	202.77	203.29	203.32	204.8	203.9	203.68	204.75	202.06	202.49	203.95	203.86	203.76	204.87	202.45	202.7	202.86	203.51	202.89	202.29	205.34	203.58	203	203.18	203.16	202.93	203.65	205.07	204.14	203.95	203.85	203.41	202.75	202.95	203.81	204.05	204.15	204.33	205.02	201.47	202.83	201.42	204.58	203.38	204.02	204	203.71
206.17	205.2	204.52	205.95	204.74	205.88	204.42	206.18	206.19	204.94	204.68	205.58	205.51	205.74	205.28	205.98	204.95	205.68	205.85	204.45	205.49	206.74	207.22	206.28	205.85	206.35	205.58	207.89	206.5	203.76	205.92	206.37	205.5	206.48	205.4	207.01	205.72	206.08	205.75	205.08	204.94	205.7	204.66	205.19	206.16	205.38	205.65	206.91	206.96	205.52
203.85	204.04	204.98	203.74	204.38	204.11	205.05	205.28	203.7	203.39	204.12	204.23	202.92	203.66	204.06	203.94	204.71	204.25	202.24	203.44	203.24	204.22	204.56	204.06	205.8	203.23	202.98	204.06	203.52	203.04	203.5	201.76	202.92	203.67	204.59	203.24	203.76	203.29	203.6	203.66	203.93	204.26	205.3	203.69	202.85	201.48	203.89	204.67	204.12	202.69
217.75	217.59	217	217.19	216.23	218	216.45	216.6	217.96	217.11	217.05	216.92	216.86	218.14	217.13	216.27	217.3	216.53	215.6	216.99	217.83	216.45	217.46	216.32	216.75	216.92	216.12	215.99	217.62	217.15	216.87	216.51	219.23	218.08	217.42	216.79	215.5	218.32	216.75	215.89	219.1	217.53	216.28	217.79	216.95	218.03	215.99	216.95	217.03	214.97
199.86	200.5	199.77	199.9	199.95	199.37	199.5	196.91	200.41	199.24	200.38	199.2	199.75	198.91	198.78	199.37	199.6	198.88	201.3	198.06	200.79	199.64	199.14	198.89	200.04	200.66	200.24	200.53	199.38	200.65	199.16	198.64	199	196.83	199.17	200.34	201.4	199.05	200.56	199.01	198.09	200.04	199.46	199.5	200.53	200.1	199.12	200.06	199.1	198.94
198.77	199.87	198.29	199.47	197.37	199.47	198.28	198.37	199.12	196.88	198.95	199.47	199.37	197.81	199.81	197.5	198.45	199.12	199.46	197.99	198.72	198.91	198.66	201.43	199.39	199.08	197.34	198.83	198.24	198.62	198.03	197.55	197.58	197.48	199.08	199.28	199.46	199.49	199.56	198.65	197.38	197.64	197.71	198.11	198.87	198.44	198.55	199.26	198.88	198.2
203.75	203.48	202.28	203.45	203.11	204.17	203.66	202.8	203.52	204.85	204.72	202.98	203.98	203.91	204.44	204.11	203.79	204.48	202.54	202.21	204.32	202.4	203.71	205.48	204.23	201.66	204.74	203.54	204.1	202.25	205.91	204.11	204.73	203.16	203.89	203.08	202.43	202.88	204.52	203.92	201.46	204.24	202.89	203.73	204.06	202.54	202.53	204.27	204.76	204.38
210.85	212.18	212.67	212.52	210.31	214.31	211.34	211.18	212.14	212.89	212.19	211.94	211.84	213.36	213.18	210.7	212.21	211.73	212.54	213.3	213.37	211.09	212.61	213.49	212.11	212.88	213.25	211.85	213.38	211.78	210.92	212.03	213.08	212.11	211.12	211.86	212.17	212.58	211.19	211.3	211.39	211.79	212.83	212.78	213.15	212.53	211.45	212.11	213.14	213.33
202.81	203.49	203.48	203.25	203.75	203.52	202.22	203.76	203.43	203.14	202.98	202.93	202.63	202.37	202.71	202.61	203.01	202.15	203.29	202.43	202.95	203.07	203.17	202.43	204.02	201.79	204.09	201.51	203.26	203.8	202.47	203.68	202.82	202.06	203.12	201.73	204.26	203.76	200.81	203.36	202.21	202.65	203.43	201.7	202.38	205.64	203.34	203.05	204.45	202.81
203.43	203.86	202.49	203.36	204.2	203.1	204.47	203.18	202.74	202.66	203.8	204.49	203.25	200.73	203.03	203.81	204.22	202.93	203.89	203.99	201.19	203.31	203.74	202.47	203.53	202.87	204.18	203.62	203.56	203.22	202.22	202.76	203.49	202.96	204.47	203.2	204.12	203.19	202.04	203.93	204.07	202.08	205.48	203.47	204.49	203.12	203.08	202.29	202.79	202.74
199.2	198.8	198.27	199.26	198.65	197.98	199.24	199.1	198.46	198.01	199.42	197.45	198.26	198.3	198.2	200.1	198.25	198.78	199.76	199.98	198.3	197.54	198.77	199.36	197.07	199.34	196.55	200.75	198.67	199.41	198.34	198.59	198.33	199.46	196.7	197.32	197.75	200.13	199.17	199.46	198.77	199.17	199.74	199.05	198.99	199.55	198.83	198.83	198.12	197.6
205.86	206.27	204.35	204.56	204.53	203.74	204.34	204.34	205.77	206	202.61	202.93	204.55	203.71	205.58	204.77	204.08	206.71	204.09	204.04	204.22	205.98	204.92	204.46	204.7	205.52	205.3	205.81	203.1	203.79	204.32	206.06	204.22	207.17	205.19	205	203.93	203.92	204.43	205.05	203.82	205.54	204.46	205.75	204.44	204.75	204.93	206.07	205.12	203.63
203.95	203.32	205.12	203.23	204.1	204.79	203.93	204.73	202.84	203.93	202.31	204.95	202.7	203.37	203.73	203.4	203.81	202.32	204.16	204.19	203.23	204.61	202.58	203.24	203.9	204.44	205.16	203.74	205.38	204.34	202.04	203.58	204.74	204	204.09	204	203.25	202.5	203.73	203.71	205.37	202.3	204.04	203.21	203.58	205.06	202.73	203.7	204.06	202.88
204.21	200.9	203.41	202.04	203.32	202.01	202.43	202.47	202.52	203.73	203.89	201.96	203.07	203.53	203.32	203.17	201.19	201.15	202.46	203.92	202.62	201.17	203.25	203.43	202.76	204.21	203.37	203.03	203.28	203.5	200.56	202.72	203.14	201.38	203.88	201.4	203.4	202.35	202.47	203.82	200.11	202.9	200.96	202.22	202.44	201.96	202.65	204.45	203.57	202.55
206.59	207.35	208.57	207.85	207.26	208.67	208.17	207.35	209.24	207.23	207.07	208.31	206.31	207.44	207.3	208.77	207.89	207.49	209.4	207.87	206.42	207.57	207.95	207.06	207.59	208.81	207.62	208.33	207.4	207.3	206.66	208.02	209.2	207.54	207.5	207.47	206.77	206.94	207.25	207.78	207.65	207.65	206.58	208.69	206.6	208.56	208.52	208.02	206.88	209.18
204.21	205.4	204.68	203.5	204.25	205.37	206.25	204.55	205.32	205.33	206.21	206.81	204.29	204.29	205.13	203.67	204	204.85	205.62	204.82	206.21	205.17	204.95	205.06	205.23	205.72	205.62	204.35	205.84	204.14	204.33	204.3	206.07	202.97	205.06	203.45	204.4	204.71	207.27	203.28	205.91	204.45	205.43	206.16	204.73	205.43	203.98	204.18	205.66	204.17
205.92	207.98	207.35	206.1	207	207.5	206.05	206.34	207.52	205.33	206.8	205.13	205.33	206.2	203.36	206.3	206.72	206.09	207.57	206.48	207.19	206.67	207.8	205.32	205.06	206.41	207.09	206.07	205.68	206.05	206.67	205.94	206.34	206.77	205.57	205.69	206.75	207.06	207.18	207.05	206.12	205.83	205.03	206.17	207.01	206.97	205.19	207	206.53	206.34
212.87	213.26	213.1	213.02	213.52	213.32	212.97	213.59	213.55	214.14	214.45	213.68	213.01	212.84	212.68	214.6	213.91	211.31	212.6	214.41	212.68	213.35	212.42	213.03	211.51	212.54	212.79	212.56	214.14	213.5	213.87	213.42	213.93	215.12	212.74	211.68	211.69	212.12	213.84	214.27	212.62	213.31	212.94	211.72	212.59	214.27	212.86	213.79	212.94	215.39
207.53	205.11	207.67	209.5	207.66	209.8	207.24	206.78	210.11	207.3	207.59	207.83	207.84	207.32	207.87	206.15	206.92	208.35	208.72	207.58	207.23	207.02	208.42	206.05	208.31	206.98	207.34	206.82	208.31	206.9	209.23	207.16	206.92	206.85	207.36	207.21	208.27	207.87	208.16	208.46	209	205.85	206.92	206.7	209.49	208.87	205.75	208.65	207.35	207.78
201.32	201.2	201.69	200.79	200.07	200.91	201.08	201.86	199.43	200.79	201.89	201.48	200.36	200.29	200.38	198.37	200.03	199.97	199.12	199.49	199.62	199.37	199.86	201.56	200.11	200.33	200.36	200.94	201.05	200.95	198.66	200.99	201.41	200.5	200.14	199.66	200.05	201.52	200.19	199.24	199.82	199.69	200.45	200.26	200.54	201.79	200.02	199.43	200	199.23
202.5	203.72	204.18	202.26	203.44	203.2	201.57	204.13	201.87	202.48	202.9	200.96	201.46	202.65	203.05	202.94	203.89	202.34	201.3	203.06	202	202.6	201.68	201.95	203.31	202.68	201.09	202.06	202.86	203.58	202.24	201.81	202.4	202.83	202.9	202.53	201.49	201.15	202.86	204.11	201.24	201.91	203.55	201.82	202	202.14	203.18	202.57	201.82	201.26
208.28	208.69	209.49	208.88	208.33	209.3	207.19	208.64	208.81	207.48	209.08	210.53	208.54	208.71	207.02	208.6	207.65	207.84	206.51	208.38	209.19	209.43	207.38	209.22	207.92	208.33	209.3	208.5	209.67	209.63	209.71	208.12	207.3	208.49	208.13	208.53	208.57	208.03	208.56	210.3	207.97	206.96	208.79	208.41	207.04	207.02	207.86	210.66	208.67	209.31
206.82	205.86	207.98	206.86	206.8	208.44	205.56	208.03	206.21	207.07	207.3	207.68	208.74	207.72	207.28	206.83	207.27	206.94	206.76	206.57	208.93	209.21	209.45	207.23	207.81	208.02	205.95	207.13	207.79	207.72	208.62	207.22	207.62	207.85	208.97	208.67	206.22	207.25	207.04	208.95	207.09	207.74	206.34	207.75	208.6	209.44	206.97	207.19	206.86	207.71
209.41	209.19	207.65	208.77	208.45	205.67	209.66	207.93	206.61	209.59	207.28	208.69	209.12	208.44	209.57	209.31	209.79	210.11	208.94	209.69	207.08	210.21	207.28	207.85	208.71	206.58	207.49	209.21	208.05	208.9	209.73	209.68	207.76	208.58	206.52	209.38	207.53	209.4	209.44	208.35	209.55	209.59	208.22	208.16	208.65	209.19	209.66	208.06	209.88	209.62
200.51	199.16	199.58	199.75	200.29	200.09	200.82	198.96	201.17	202.07	199.24	200.23	200.31	200.26	201.98	200.6	200.14	200.48	199.09	199.58	199.47	199.5	199.73	201.03	200.76	201.69	198.01	199.79	200.24	200.59	200.02	199.06	201.34	201.28	200.32	200.88	198.93	201.53	199.56	201.02	199.99	201.39	200.39	200	199.99	199.87	199.09	199.4	199.37	200.83
211.91	214.11	211.13	213.45	211.89	213.72	211.18	212.29	212.59	213.66	213.7	211.68	212.54	212.5	212.48	214.4	213.17	211.54	213	212.26	214.42	214.22	214.17	214.07	213.26	213.77	214.03	213.48	213.31	214.12	211.88	213.44	214.49	212.5	213.77	212.48	213.45	214.25	213.41	213.68	213.78	212.9	213.23	212.58	211.11	212.4	213.42	211.88	211.5	212.61
201.75	201.76	202.38	201.16	203.46	203.5	204.1	202.31	202.62	202.45	201.04	201.96	202.44	202.69	201.96	202.69	203.13	202.74	202.55	202.82	204.04	202.97	202.54	204.18	202.31	202.04	203.62	203.12	204.19	202.96	204.16	202.07	203.13	203.26	203.48	202.79	202.37	201.96	202.26	203.13	202.39	203.89	202.35	201.17	201.53	200.44	201.65	202.89	202.29	204.1
211.81	211.08	212.66	212.19	212.43	209.92	210.71	211.6	212.73	213.29	212.34	210.61	213.36	213.03	210.72	212.4	212.76	211.16	213.37	212.02	211.93	213.92	211.09	210.75	211.6	211.59	212.6	212.25	212.42	211.93	211.98	211.75	214.79	211.14	211.06	210.31	210.52	212.72	210.93	211.1	210.16	211.12	212.28	212.87	214.44	212.93	211.37	211.62	211.25	210.3
207.63	207.88	209.51	209.12	210.27	209.47	207.44	208.74	209.72	209.57	208.48	208.62	208.68	208.7	209.64	208.78	209.08	209.79	209.39	208.3	210.02	206.84	208.69	208.77	210.02	209.15	210.85	210.41	209.46	209.04	210.23	208.88	207.6	209.95	207.86	209.58	209.38	209.12	207.96	209.17	208.53	208.81	208.86	208.84	208.74	209.63	209.03	208.12	207.49	208.9
206.47	204.3	206.06	203.68	206.11	203.85	205.24	204.82	204.13	205.36	204.2	204.29	204.48	206.02	205.01	204.67	206.91	204.54	203.68	204.14	203.9	205.4	204.71	204.21	204.48	205.64	205.87	205.17	205.22	205.43	206.47	205.97	206.54	205.88	203.93	203.75	203.87	204.04	203.88	204.27	205.16	204.78	204.84	204.22	204.93	203.8	204.02	205.01	205.55	205.81
217.52	216.54	217.52	215.05	216.55	217.64	218.01	218.03	215.31	216.62	216.34	217.86	217.42	216.4	218.43	216.47	217.17	215.32	217.35	217.14	216.93	214.81	219.11	215.89	216.78	217.6	217.06	215.86	216.48	216.06	216.36	216.73	216.84	217.8	217.25	214.83	216.88	217.5	218.27	216.21	216.98	216.57	215.83	216.25	216.99	218.37	217.5	216.61	216.96	217.01
203.65	204.76	202.56	204.15	204.84	205.02	205.48	204.23	205.13	205.07	205.81	204.67	204.72	205.71	205.15	205.33	205.89	206.25	205	205.16	204.83	205.44	206.08	204.74	203	206.13	205.46	204.01	204.27	204.79	205.69	204.75	203.05	203.71	203.53	205.06	203.66	206.01	203.52	204.87	204.45	204.41	204.63	205.56	204.49	205.43	202.4	204.59	204.64	205.33
208.64	207.42	210.96	207.32	207.9	208.7	207.61	207.03	210.57	206.38	208.24	208.53	207.85	208.15	208.22	209.22	208.17	207.46	208.43	207.64	206.96	209.11	209.55	208.82	209.88	207.7	207.63	208.86	207.42	208.42	208.38	209.78	208.16	209.02	208.91	208.46	207.9	208.12	207.87	207.25	208.26	209.56	208.77	208.9	208.91	207.32	208.29	208.94	209.5	207.95
199.35	200.49	201.54	200.28	199.02	200.95	201.29	200.24	200.05	198.85	200.52	200.44	200.02	198.16	200.29	198.91	200.3	200.32	199.92	199.52	201.27	201.48	200.01	198.61	199.06	200.45	200.39	199.29	200.43	200.65	200.27	199.97	200.39	200.54	200	200.68	199.42	201.06	199.43	200.57	199.28	200.56	199.8	199.36	200.92	200.75	200.91	201.2	200.21	200.79
202.25	203.6	203.27	202.63	203.63	202.44	203.91	204.81	205.02	203.98	204.35	204.09	205.07	203.28	203.16	202.09	202.82	203	203.77	203.02	203.29	202.89	202.22	204.18	205.41	203.6	202.56	203.94	203.89	203.87	201.99	203.17	201.41	202.89	202.2	203.41	203.78	203.97	202.35	204.97	204.5	205.83	203.7	202.56	202.79	203.15	205.76	202.92	202.99	202.76
206.98	205.74	206.71	207.25	206.27	206.45	205.76	204.62	206.73	205.41	207.34	206.67	208.47	205.29	206.37	207.49	206.73	207.02	207.11	206.83	206.98	205.48	206.85	207.42	206.06	206.45	206.72	207.38	205.96	206.72	206.49	205.9	206.83	206.8	206.72	205.89	207.77	206.53	205.84	205.72	205.87	206.32	205.26	206.27	206.11	206.74	206.42	205.24	205.19	206.44
199.25	200.89	198.91	197.7	200.27	200.49	199.37	199.43	199.37	199.16	200.63	199.83	199.49	199.27	200.38	200.28	198.14	198.54	198.4	201.47	199.86	200.68	199.61	198.84	199.09	198.88	199.56	200.22	199.8	199.64	201.25	199.57	198.11	199.27	200	200.37	199.83	199.61	199.65	200.36	200.03	199.92	198.09	198.21	200.45	200.18	199.75	199.21	200.67	199.3
203.7	203.28	203.61	203.35	202.64	202.59	203.34	203.77	204.63	203.15	203.56	201.82	203.4	200.89	203.4	202.67	203.68	202.77	203.28	203.26	203.82	202.98	203.77	202.88	203.54	203.75	203.82	203.39	202.3	203.92	202.07	202.57	203.3	202.83	204.29	204.49	203.79	202.5	203.54	203.82	203.27	203.98	204.21	203.87	202.24	203.96	204.36	204.29	204.73	204.02
211.9	212.74	211.24	211.8	210.89	209.46	211.82	211.32	212.33	212.49	211.12	211.74	211.48	211.98	211.24	213	212.99	211.03	210.59	212.36	212.74	211.17	210.74	212.06	210.45	211.6	212.42	211.12	210.57	209.48	211.36	210.92	212.07	212.58	210.95	210.23	212.24	212.4	209.74	210.97	211.66	211.1	211.55	210.11	211.65	211.94	212.7	211.64	211.82	211.74
217.42	218.52	216.77	216.59	217.26	215.88	216.93	216.46	216.9	216.88	216.33	216.16	216.55	216.84	217.06	216.42	217.28	217.53	218.02	218.44	217.14	216.34	215.51	216.2	216.85	217.41	216.29	216.14	217.06	216.97	218.34	217.07	216.26	217.53	215.49	218.19	218.52	217.33	216.94	216.73	217.45	216.37	217.25	217.67	215.79	217.27	217.45	216.84	217.65	216.27
217.38	217.84	219.16	217.59	219.34	216.85	218.22	218.22	218.06	218.32	217.98	218.49	215.42	217.85	217.81	216.11	217.43	217.18	217.93	218.07	215.58	218.1	217.26	218.36	218.98	218.02	217.77	219.08	216.76	218.87	217.5	218.94	217.71	217.94	217.72	215.98	218.83	217.89	217.17	217.53	218.14	217.53	217.88	217.66	215.67	218.16	218.55	217.11	217.53	219.49
207.86	208.12	208.89	206.97	207.86	207.05	208.09	208.23	209.3	207.01	208.8	206.41	207.41	208.64	207.88	206.88	209.06	206.74	207.41	209.56	208.66	206.02	208.29	208.24	206.57	206.04	208.54	207.31	208.42	207.77	206.24	206.76	207.8	207.4	207.26	206.81	207.86	208.77	209.32	207.66	208.34	207.93	207.69	207.41	208.06	208.26	207.22	207.68	207.27	209.38
199.95	202.85	201.67	199.42	200.51	201.3	201.56	201.74	199.69	201.59	199.72	198.96	202.05	200.18	200.92	201.56	200.03	199.23	199.28	200.45	201.2	199.91	199.52	200.86	200.2	200.46	201.21	201.08	200.27	201.58	199.65	200.84	198.91	200.13	201.3	199.53	201.98	200.38	198.73	200.76	200.7	200.69	200.95	199.66	199.16	199.99	198.47	201.35	199.52	199.74
207.97	207.57	208.1	208.63	209.44	208.7	208.45	206.97	208.61	209.52	208.7	207.61	209.7	207.82	207.75	208.4	208.13	209.31	207.66	207.55	211.22	209.91	210.21	209.8	208.6	209.3	208.44	209.28	209.49	208.91	209.55	207.89	207.26	208.32	208.7	208.37	210.06	207.98	207.78	209.39	209.59	208.16	209.04	209.09	207.71	209.9	210.04	207.52	208.32	207.79
206.38	209.38	206.12	208.49	207.33	207.82	208.35	206.68	208.2	207.52	206.06	207.47	207.31	208.12	207.6	208.15	207.47	206.07	207.44	208.67	206.77	206.8	206.5	207.61	207.9	207.22	209.26	206.66	206.49	207.79	208.41	208.11	208.44	207.44	208.33	208.41	208.4	207.96	208.21	207.69	207.93	208.08	206.95	207.84	207.31	206.16	207.35	208.42	208.06	207.74
212.81	211.41	213.1	213.09	213.19	212.07	215.67	214.28	212.05	213.18	212.45	212.32	212.89	213.86	213.15	212.26	213.03	211.96	212.58	212.21	212.2	213.09	211.58	213.55	212.76	213.49	213.74	213.45	211.11	213.63	212.18	212.26	213.1	210.89	214.06	213.51	212.19	213.05	213.12	213.02	213.27	212.75	213.18	212.12	212.67	214.53	212.75	213.89	214.5	211.75
202.97	201.56	203.68	201.98	201.8	202.23	202.4	203.04	203.42	203.4	202.52	202.6	202.58	202.93	204.08	201.05	203.28	202.78	203.12	202.68	202.44	202.34	203.25	203.33	200.08	204.56	202.78	200.16	203.81	201.73	202.3	203.4	201.34	202.84	199.22	202.9	203.85	203.1	203.35	202.11	201.03	201.03	201.98	203.24	201.87	201.33	201.13	203.36	202.21	204.17
203.06	204.86	205.04	203.82	202.41	202.83	203.72	203.71	203.3	204.27	204.51	205.03	203.83	204.16	203.69	204.15	203.79	203.03	203.85	203.21	203.5	203.81	204.26	205.18	202.72	204.19	203.22	204.49	204.76	204.24	204.13	202.43	203.45	201.94	204.21	205.79	203.79	204.88	203.71	204.98	204.18	204.07	204.01	203.24	204.32	203.1	203.47	204.55	204.9	203.42
204.52	204.5	204.88	203.64	204.91	204.27	204.61	204.2	206.28	204.32	204.51	205.06	204.12	205.22	204.67	203.19	205.87	204.89	206.15	204.8	204.53	204.19	204.42	205.03	204.96	205.01	204.82	205.24	203.8	206.07	204.66	204.54	204.91	205.8	203.51	205.83	205.12	204.7	204.83	204.66	204.92	204.87	204.75	202.58	204.01	206.15	205.51	205.44	204.59	204.44
210.38	208.59	209.93	209.02	207.62	210.22	209.85	208.21	208.02	210.08	208.2	207.57	208.29	208.82	209.9	207.29	208.87	207.94	208.84	207.88	207.42	211.16	208.88	210.11	207.47	209.42	208.78	209.48	207.9	208.31	208.58	207.64	208.2	208.86	209.12	208.69	209.25	208.64	207.72	208.19	208.39	208.14	207.13	209.08	208.07	208.74	207.35	209.07	208.69	210.25
200.61	201.18	199.67	202.12	200.88	198.86	200.22	201.85	199.3	199.07	201.52	201.25	200.46	200.66	200.59	200.63	199.9	201.21	199.09	200.81	199.94	199.79	202.36	199.63	199.52	200.63	200.8	200.09	200.62	199.7	201.02	198.93	200.53	201.54	201.32	198.59	200.76	199.77	201.84	199.87	201.7	200.33	201.4	199.5	200.45	200.68	200.06	199.74	201.08	199.16
205.44	204.69	205.25	205.54	206.34	203.73	203.14	205.45	204.41	203.88	206.05	204.94	205.95	205.24	204.56	203.5	205.85	204.72	204.89	204.82	205.22	206.17	205.92	205.69	205.44	204.01	203.87	204.9	203.7	205.58	205.59	203.22	204.29	206.04	204.09	203.22	205	202.91	205.79	203.53	204.92	204.86	204.78	206.28	204.77	205.21	204.79	203.77	204.5	205.35
197.67	198.4	199.42	199.28	197.84	200.15	199.47	200.5	199.41	199.34	198.42	198.79	199.08	199.91	200.39	200.27	198.43	200.77	200.69	199.64	201.01	199.37	199.51	200.23	198.02	199.96	198.73	199.37	199.93	200.01	198.3	199.53	199.15	200.42	196.57	199.15	198.93	199.66	200.41	198.74	199.51	199.31	198.35	199.07	199.9	198.55	199.85	200.07	199.91	200.89
192.88	194.63	194.25	193.81	193.9	194.65	192.58	194.65	194.3	193.23	194.78	194.11	194.19	195.38	193.48	194.55	194.22	193.38	194.6	192.64	192.46	194.52	194.39	195.49	192.93	192.6	193.07	195.62	194.03	195	194.5	193.57	193.56	195.51	193.36	193.02	196.36	193.52	195.05	194.67	195.25	193.03	195.52	195.01	194.45	193.37	193.11	195.8	192.42	194.65
209.93	207.59	209.79	209.28	207.91	207.71	208.27	209.05	209.02	208.97	208.41	209.06	207.36	208.25	209.21	209.34	208.01	207.66	208.63	208.16	208.81	208.43	209.16	207.75	208.17	208.38	208.45	207.5	209.65	208.29	208.49	209.73	208.12	208.77	208.37	208.53	208.4	208.1	209.06	208.96	207.99	208.51	209.34	210.51	209.4	209.19	207.6	208.84	207.87	208.15
201.08	201.49	202.3	203.6	202.3	203.47	202.57	202.39	202.76	200.7	202.82	203.54	202.45	202.45	202.86	202.62	201.46	203.56	201.29	203.12	204.37	201.88	201.47	203.6	200.58	203.3	202.31	203.66	202.72	201.4	203.82	202	202.51	204.12	204.22	202.32	202.36	203.12	203.4	201.79	202.02	202.54	201.72	202.91	203.06	203.02	202.92	204.06	203.11	202.04
209.7	209.72	208.74	210.14	210.35	208.62	210.91	209.79	210.15	209.86	209.86	208.48	210.34	210.69	209.06	208.02	210.38	210.62	209.18	208.22	211.45	210.08	210.62	209.25	209.2	210.61	209.44	210.05	210.24	209.04	211.44	208.12	209.87	210.63	209.96	209.18	208.64	209.24	208.62	209.33	210.36	210.19	210.82	209.84	211.13	208.44	209.58	211.37	210.06	209.95
216.1	216.4	215.91	218.61	216.91	215.67	215.55	216.62	215.56	218.3	217.51	217.64	216.76	216.09	218.74	217.24	218.39	216.39	216.28	216.64	217.44	216.13	217.11	215.52	216.79	217.45	216.83	217.48	217.01	215.95	217.68	218.63	218.58	216.31	215.56	217.61	215.1	217.14	217.87	217.2	215.99	216.08	217.82	219.43	216.96	215.57	215.7	216.48	217.78	216.8
202.28	203.59	202.45	201.89	203.97	201.52	203.91	202.12	203.42	202.04	201.96	201.77	203.71	202.95	201.27	204.21	204.11	202.7	201.91	203.32	203.05	204.4	200.58	202.74	202.56	202.59	201.88	202.91	203.21	203.38	201.61	202.64	202.02	204.46	203.6	202.03	203.51	202.63	203.38	204.04	201.17	202.74	202.09	203.57	203.99	201.54	202.05	201.83	202.23	201.09
216.55	215.74	216.77	217.79	216.09	215.09	217.37	217.84	217.11	216.36	217.07	218.65	215.69	217.29	216.6	216.44	217.4	217.14	217.39	214.97	216.84	217.88	216.52	216.62	218.49	215.77	217.53	217.81	217.17	217.99	217.16	216.24	216.8	218.11	215.74	217.9	216.19	216.83	216.54	215.62	216.85	215.16	218.36	215.18	216.8	218.22	217.45	217.5	218.9	216.93
207.52	208.52	209.11	209.41	208.32	208.17	208.54	207.78	208.06	209.8	209.19	207.8	208.69	208.63	209.88	209.52	207.38	208.43	209.55	207.84	209.52	209.1	209.15	209.35	210.53	208.43	209.6	210.85	209.19	207.04	208.72	209.92	208.39	208.71	209.71	207.55	210.78	208.66	208.71	209.29	210.12	208.09	208.97	209.19	208.79	208.62	209.07	208.88	208.14	207.54
207.12	209.17	208.57	209.69	208.37	210.39	209.16	208.92	208.9	209.7	209.21	208.51	207.82	208.8	208.87	208.48	209.1	209.47	208.65	208.81	209.38	209.07	208.25	208.52	209.52	209.95	208.88	208.78	207.89	207.84	208.47	209.26	209.66	209.3	208.31	208.37	208.5	209.61	209.02	208.4	208.66	208.39	209.09	209.89	210.53	209.38	209.42	209.27	208.4	207.24
213.79	211.99	212.23	211.47	211.73	210.82	212.49	211.46	210.05	211.87	210.99	211.15	210.84	211.55	210.76	213.59	212.45	209.99	211.9	211.96	212.31	212.39	212.19	212.25	211.07	213.44	212.5	211.54	211.22	212.91	212.9	212.16	212.37	210.49	212.33	211.59	212.29	212.12	212.51	212.65	211.67	213.22	211.53	212.26	212.38	213.71	212.11	211.71	213.45	210.69
200.8	202.14	201.11	201.37	198.34	199.94	200.75	200.97	200.5	199.76	201.3	200.91	201.05	199.16	199.6	199.21	201.42	199.28	198.82	200.9	199.85	199.88	200.81	200.67	201.22	199.78	200.7	200.78	200.62	200.43	200.5	200.45	200.01	202.59	200.33	199.72	201.8	199.9	200.49	200.74	199.03	200.12	201.7	200.26	199.55	201.48	199.73	200.06	199.37	199.43
209.19	207.31	207.6	209.95	207.81	209.02	208.16	208.29	206.19	207.34	207.46	207.52	208.91	208.17	206.77	206.65	207.11	206.53	207.58	209.7	208.73	207.33	207.84	207.88	207.8	208.23	208.25	208.76	209.04	209.09	208.75	208.11	206.49	208.39	208.4	207.63	207.19	208.15	207.25	208.63	207.66	208.37	208.83	207.51	207.93	207.08	206.82	208.21	208.77	207.21
203.67	202.06	202.53	204.05	202.87	202.1	203.08	203.66	202.92	202.39	203.77	202.05	201.67	202.87	201.43	203.12	202.36	202.11	202.9	202.37	203.22	201.77	201.71	203.04	202.61	202.31	201.1	201.9	202.2	202.16	203.49	200.95	202.51	203.35	203.15	202.39	202.2	202.66	202.64	203.77	202.94	202.08	202.84	202.83	202.38	202.36	202.83	201.76	202.94	203.86
209.48	208.92	208.18	208.57	210.44	208.54	207.97	209.28	208.01	209.49	208.61	207.83	207.29	209.08	209.23	209.04	208.54	207.22	205.94	209.59	207.93	207.52	208.09	209.11	208.76	209.43	209.1	209.13	208.56	209.45	209.8	208.76	208.46	209.28	208.11	208.13	207.4	209.45	206.91	208.67	208.84	210.01	209.11	209.62	207.83	208.64	210.44	210.22	209.62	208.84
195.18	194.31	195.96	193.79	193.18	195.49	195.88	194.45	196.59	193.86	196.23	196.76	195.44	195.03	195.21	196.57	195.6	195.79	194.37	195.64	195.51	197.2	194.45	194.98	195.71	194.98	194.73	195.73	196.88	195.07	193.85	195	195.31	195	196.69	195.29	195.31	195.42	194.36	195.67	195.05	195.92	195.81	194.47	194.67	194.69	194.61	196.07	193.71	194.17
202.91	204.79	203.17	203.27	202.45	202.9	202.7	204.79	201.57	202.47	202.92	202.35	202.34	203.14	203.39	204.71	203.3	205.01	202.04	203.42	201.59	202.68	202.87	203.29	203.48	202.39	201.96	201.78	201.44	203.72	203.09	202.12	203.91	202.44	204.12	202.34	204.16	202.15	204.51	202.37	204.25	202.1	204.34	201.76	202.7	203.05	201.87	203.51	202.45	203.88
212.82	210.57	212.52	212.6	211.43	212.15	212.82	211.57	212.63	213.74	214.23	212.01	212.58	213.44	213.57	212.82	212.86	213.38	212.88	213.28	213.11	213.43	213.13	212.48	212.58	213.13	213.51	211.51	213.6	213.2	212.43	213.01	213.26	212.38	213.94	212.13	212.74	214.14	213.29	211.35	211.35	212.51	213.46	212.64	214.07	213.12	212.4	212.76	211.61	213.53
209.81	207.2	208.26	208.86	207.82	208.85	206.94	208.49	208.5	210.86	208.43	208.96	207.67	209.19	209.93	208.98	209.08	207.51	209.11	208.55	209.59	207.52	208.23	208.88	208.9	207.94	208.23	209.75	208.87	208.31	208.31	209.64	209.01	207.48	209	207.62	208.02	208.81	207.36	207.22	208.08	209.31	209.77	207.6	209.03	209.61	207.47	207.52	207.13	209.33
212.26	211.67	211.32	211.34	212.38	211.2	211.39	211	211.03	212.97	212.05	212.51	212.35	211.32	210.96	212.25	211.07	210.62	211.8	210.5	210.8	210.82	212.06	212.55	211.5	213.34	212.25	211.88	212.3	210.25	209.53	212.1	211.12	211.73	211.86	212.6	210.75	210.08	210.7	212.67	211.55	212.6	210.95	211.19	211.85	210.05	213.01	211.04	210.98	213.07
206.09	205.69	206.01	205.64	206.01	206.16	207.36	206.15	208.24	206.88	206.9	206.3	207.96	205.95	206.29	205.92	205.27	205.95	206.89	205.59	205.29	206.97	205.73	207.4	205.64	206.12	206.13	205.96	207.74	206.82	206.4	206.76	205.06	207.24	204.75	206.89	205.74	205.48	207.14	206.26	205.32	205.75	205.91	206.82	205.36	205.52	205.84	204.71	204.17	207.35
208.1	209.47	209.38	209.2	206.55	209.07	208.7	208.94	208.81	208.64	209.27	209.7	209.34	209.01	210.15	208.93	209.25	208.58	209.43	208.98	207.91	209.86	209.13	207.68	208.81	208.8	210.26	209.25	209.64	209.72	207.83	207.88	209.67	209.67	209.51	208.87	210.06	209.22	208.79	207.25	208.18	208.2	207.88	207.82	209.42	207.99	209.49	208	209.21	208.63
200.61	199.61	200.4	199.8	200.29	201	200.47	199.99	199.84	199.8	199.1	198.79	201.69	201.96	199.37	200.2	200.03	199.36	201.03	199.68	201.26	201.5	199.68	200.38	200.47	199.26	200.19	200.09	200.06	199.94	199.73	200.66	200.75	198.7	201.33	200.59	200.18	200.3	200.77	200.83	199.33	200.9	199.2	200.08	200.44	201.19	198.83	200.6	199.84	201.01
194.14	193.97	193.6	193.92	194.33	192.83	194.58	193.89	195.29	193.2	195.05	194.8	194.61	194.63	194.15	193.17	194.4	193.55	193.54	193.21	194.33	195.02	196.07	194.57	193.25	191.82	193.78	192.23	193.74	193.64	194.12	193.97	194.85	193.33	194.28	193.46	195.28	193.68	196.3	195	194.53	194.75	193.38	195.15	194	194.8	193.99	193.87	194.2	193.92
203.89	205.59	202.9	204.72	206.47	204.5	205.79	204.77	202.92	205.14	204.82	203.58	204.7	204.89	203.97	204.96	205.27	203.38	206.1	204.61	205.25	204.79	204.23	203.13	203.07	204.06	204.69	206.39	204.39	204.1	205.37	204.4	204.51	203.77	206.35	203.61	204.57	203.19	204.56	203.88	204.11	204.32	204.4	207.05	204.19	204.84	202.63	204.43	204.04	205.25
213.48	212.92	211.21	211.94	211.88	211.68	211.17	211.03	212.91	211.85	212.23	211.82	211.53	212.08	211.38	211.67	212.97	212.04	212.27	212.42	212.5	211.81	211.27	213.49	213.18	211.82	211.39	212.45	212.57	211.05	213.04	209.79	212.35	211.98	211.99	211.28	211.98	212.26	212.78	211.19	211.88	210.97	212.69	211.77	211.86	210.46	211.12	212.62	211.79	211.42
202.41	203.25	204.81	204.75	204.12	203.66	203.86	204.14	203.66	204.68	204	204.11	202.54	203.31	205.07	203.38	205.06	204.5	204.21	202.94	201.49	203.12	203.79	203.52	203.13	205.1	203.47	203.47	202.65	204.67	205.57	203.19	203.65	203.16	202.06	202.48	202.3	203.94	204.5	202.83	202.74	204.93	203.91	203.76	202.96	202.36	203.12	203.7	205.08	203.8
200.07	199.49	198.86	199.91	199.26	198.97	198.39	198.49	198.83	199.65	199.27	199.54	198.61	198.26	198.51	198.93	198.76	198.76	200.04	198.43	198.51	199.08	198.14	199.24	199.23	198.26	198.15	199.23	200.69	200.67	200	200.43	199.18	199.45	200.04	198.37	198.47	199.88	199.67	199.12	198.93	199.15	199.12	200.65	199.45	198.96	199.08	199.68	197.9	199.47
209.18	207.57	207.77	207.81	209.55	209.53	209.69	209.98	209.57	209.23	210.17	210.1	208.86	207.44	209.51	210.03	208.03	208.4	209.29	208.27	209.93	209.07	208.83	208.13	209.58	209.25	209.33	209.91	207.89	209.66	209.84	208.66	206.84	208.11	208.71	209.57	208.45	209.25	207.69	207.8	208.01	206.4	208.59	209.82	208.21	208.5	209.21	208.68	210.42	208.8
217.8	217.15	217.65	219.29	217.6	217.22	217.88	217.75	219.49	218.07	217.44	217.79	216.71	219.43	217.81	217.35	217.56	218.23	218.21	217.84	216.75	216.84	216.82	218.29	218.81	216.54	219.04	219.44	216.79	217.57	215.73	215.85	217.92	217.73	218.53	218.05	217.36	217	216.3	216.18	218.91	217.42	217.64	216.64	218.93	217.53	219.14	218.66	215.66	218.08
199.54	198.09	197.34	196.5	198.25	197.46	197.22	198.19	197.02	198.54	198.36	198.17	198.61	198.38	198.03	197.02	196.89	198.82	196.44	197.7	199.54	197.82	198.39	197.99	197.81	198.8	197.05	198.03	198.18	199.86	198.68	196.67	198.07	198.09	198.85	197.76	199.42	197.57	196.96	198.38	198.05	197.27	198.16	198.17	198.2	197.19	199	197.96	199.59	197.19
207.19	208.95	207.32	207.92	207.27	207.72	207.6	207	208.41	208.08	206.68	206.07	209.58	205.41	209.47	206.96	207.84	207.46	206.85	207.74	207.55	208.08	207.48	208.41	208.55	206.45	207.79	206.43	209.48	207.87	207.7	208.86	208.34	207.45	209.01	207.73	208.41	207.84	205.26	208.62	207.53	208.73	208.45	206.33	206.89	207.35	207.85	209.88	206.28	207.3
195.14	195.22	195.68	194.73	195.14	196	194.4	194.65	195.01	194.61	194.32	195.05	195.63	195.83	196.76	196.39	195.14	195.48	195.22	194.98	194.97	195.01	195.08	194.95	194.59	196.07	195.48	194.78	195.3	194.16	194.33	195.58	196.35	194.37	195.12	194.61	195.1	195.61	195.26	195.57	195.72	194.24	194.7	193.28	194.83	195.89	196.36	194.7	195.13	195.8
212.07	212.14	210.85	212.85	212.22	212.1	211.03	211.62	211.22	212.67	211.72	211.21	211.95	212.16	210.39	212.3	212.99	213.47	211.67	212.67	211.26	209.74	211.13	210.6	210.8	211.84	212.06	210.28	210.67	211.99	214.73	212.52	211.14	210.9	210.21	212.42	211.13	212.06	210.98	212.36	211.46	212.57	211.25	209.49	209.9	212.31	212.29	212.53	211.96	211.28
200.32	198.86	199.16	199.94	198.5	199.43	200.42	200.58	198.7	198.38	199.36	199.09	198.67	199.97	198.9	200.03	199.6	199.3	200.43	199.42	197.87	200.16	199.31	199.88	200.88	199.99	198.07	199.55	198.64	199.02	199.69	200.74	198.91	200.31	199.28	199.57	198.84	199.01	199.4	201.71	200.12	199.55	199.59	199.52	198.85	198.74	198.22	198.87	200.98	200.32
212.64	212.31	211.17	213.25	212.5	210.78	209.59	212.1	211.83	211.71	211.44	211.63	213.06	212.28	211.77	212.56	212.33	211.13	212.39	210.94	210.53	211.34	211.97	211.6	212.29	211.96	210.86	211.96	213.39	213.53	213.09	212.99	212.37	211.82	210.72	210.74	211.73	212.79	210.16	210.95	210.15	211.52	210.32	211.67	212.64	211.4	211.87	212.42	211.32	212.05
198.52	198.69	199.8	197.63	197.99	197.69	199.4	199.05	198.85	196.77	197.58	198.5	198.85	198.64	199.05	196.97	199.88	199.34	198.15	198.82	197.4	197.82	199.64	198.54	199.69	196.73	200.43	198.29	197.63	198.48	198.43	199.86	198.72	199.26	198.99	198.19	198.27	196.3	198.98	198.36	196.8	199.31	199.24	197.25	198.34	196.91	197.88	199.25	198.21	199.27
213.18	212.36	212.06	213.83	212.36	213.5	213.47	212.92	214.35	214.5	214.23	212.44	212.31	213.41	211.34	213.76	213.32	213.41	211.78	212.64	213.14	213.49	213.33	212.71	213.68	211.49	212.6	213.01	212.38	212.13	212.97	213.69	212.32	213.11	213.14	213.99	212.92	213.28	214.19	213.47	212.72	211.42	215.42	212.47	212.59	212.91	212.92	213.74	214.26	213.16
206.37	206.82	205.93	205.9	206.81	205.3	204.82	204.46	207.45	206.47	205.55	206.58	206.58	207.32	207.25	205.76	205.77	205.4	205.86	206.02	206.19	207.72	206.52	206.18	206.56	207.38	207.41	206.68	206.37	208.08	207.99	206.87	207.19	206.77	205.56	205.49	206.21	205.55	205.38	207.31	206.27	205.61	206.39	206.7	208.6	204.84	206.04	205.83	206.43	206.37
198.93	196.28	198.05	198.99	198.48	197.25	197.62	197.72	198.03	197.09	197.34	197.13	197.72	196.61	197.64	197.12	198.44	199.36	198.17	199.34	198.62	198.4	198.88	198.39	199.98	196.77	198.8	197.1	196.98	198.33	198.94	198.2	198.54	197.83	198.54	196.72	197.5	196.69	197.4	197.04	197.05	199.21	197.08	198.54	197.09	197.81	197.45	196.9	197.54	198.43
206.9	207.8	207.7	208.99	207.52	208.81	207.58	207.43	205.1	207.7	207.13	207.7	207.11	206.94	208.3	209.84	208.15	208.55	207.59	208.1	208.15	209.29	206.91	207.21	207.25	206.54	207.54	208.8	207.47	207.93	208.64	208.23	206.99	209.01	208.58	209.46	208.25	207.32	208.82	206.45	207.02	207.46	208.79	206.97	207.56	208.28	207.81	207.15	208.87	207.73
217.8	218.39	216.64	216.92	217.88	217.22	217.45	216.28	217.02	216.51	216.44	217.14	216.38	215.55	217.1	217.02	216.39	216.67	216.43	218.34	216.44	217.06	217.2	215.86	217.49	215.89	216.21	216.25	216.62	216.64	216.39	218.18	218.07	215.57	218.79	216.1	217.02	216.97	218.26	217.28	218.3	216.22	218.52	216.52	217.43	218.47	217.6	216.78	217.94	218.16
199.59	199.4	200.11	200.15	198.79	199.33	199.77	198.35	198.58	199.16	200.06	201.28	199.15	198.25	198.32	200.3	199.72	199.21	198.48	200.73	198.48	200.25	200.25	199.28	200.31	199.07	200.22	199.72	200.05	199.12	200.72	199.98	199.12	199.35	197.63	199.54	199.47	200.71	198.52	197.6	201.68	199.23	198.5	198.65	200.5	199.01	199.26	199.95	199.33	200.09
205.67	205.66	205.26	207.29	205.9	205.65	206.75	207.48	206.68	207.48	206.4	206.39	205.85	206.85	206.13	206.32	207.31	206.41	206.01	205.67	207.67	206.35	206.69	206.49	205.51	204.79	206.86	205.64	206.75	206.68	208.29	204.84	206.96	205.39	205.04	207.4	206.72	205.83	205.58	206.31	206.28	206.3	205.35	207.6	207.1	207.59	207.36	206.77	205.5	206.02
197.93	197.88	198.82	199.87	198.93	198.1	199.57	198.25	197.91	199.07	198	196.92	198.83	199.39	197.51	197.92	199.34	196.47	198.13	197.93	198.62	199.03	198.1	199.2	198.46	199.17	199.78	197.86	199	200.33	198.31	198.22	198.28	198.03	197.68	198.45	198.19	198.19	198.79	200.99	198.87	196.82	199.2	198.34	198.48	197.49	198.57	197.63	198.12	200.08
210.07	209.92	208.48	209.05	208.4	208.42	207.11	208.82	208.64	210.69	206.88	208.55	208.24	207.53	209.84	208.96	207.79	209.07	208.7	208.03	208.54	208.48	208.81	209	209.74	209.1	209.25	209.25	209.05	209.89	209.01	207.16	208.54	208.1	208.66	208.84	208.76	208.12	208.42	208.18	210.79	208.05	208.41	209.48	208.48	209.12	210.44	209.88	209.21	208.75
209.18	208.44	209.59	210.41	210.26	209.16	208.49	209.88	209	209.75	208.55	209.13	209.86	207.83	209.84	209.62	209.61	210.12	210.18	208.81	209.75	209.07	208.34	210.35	209.44	210.12	210.67	210.06	209.34	208.71	208.13	209.83	209.14	210.65	208.67	209.76	209.44	209.51	208.7	210.53	209.84	209.1	208.95	208.34	209.88	210.68	211.17	207.61	209.37	209.86
213.14	212.08	214.19	212.06	213.23	212.81	212.98	213.18	213.93	212.45	214.3	212.4	213	214.56	212.68	212.31	212.81	211.45	212.42	213.06	213.63	211.71	212.47	213.28	212.07	212.3	212.01	212	212.43	214.08	213.33	213.36	212.34	212.19	214.84	213.38	213.34	212.33	211.84	212.62	212.86	215.8	212.58	213.82	212.29	211.86	212.61	214.84	213.67	213.46
204.42	203.36	204.71	204.29	203.56	204.56	204.04	204.33	203.64	202.9	201.9	203.71	203.09	204.87	204.34	202.51	204.36	204.39	201.43	204.07	203.64	203.38	203.28	204.6	203.45	204.5	202.65	203.8	204.61	203.75	203.8	202.93	205.74	203.62	202.77	203.68	204.59	203.54	204.56	202.51	204.7	203.94	203	203.99	204.13	204.37	201.66	203.1	204.18	203.95
216.29	216.77	216.56	218.13	216.81	217.52	216.24	216.23	218.2	216.75	215.47	216.59	216.67	214.08	217.28	217.53	216.96	216.66	215.66	216.32	217.43	217.49	217.47	215.81	217.24	218.24	217.99	217.15	217.38	216.38	217.89	216.31	217.09	215.87	216.43	216.27	216.63	217.79	216.34	218.03	217.82	216.88	217.57	218.08	217.64	217.49	217.2	215.6	216	215.91
208.46	207.92	206.82	207.2	206.17	208.96	205.35	208.19	208.12	208.41	206.73	207.32	208.84	207.89	208.66	208.59	207.86	207.74	208.6	209.64	209.45	208.43	209.96	209.41	207.61	206.93	207.86	205.84	209.71	207.39	207.82	207.25	207.26	207.21	207.01	207.87	208.89	207.39	208.49	207.03	206.03	207.01	206.87	208.79	207.42	207.21	208.22	208.02	208.54	206.8
208.47	209.96	207.7	208.13	208.34	210.04	208.32	208.42	208.41	206.55	208.4	207.91	209.05	208.21	208.93	209.82	209.19	209.4	208.76	207.99	209.48	209.07	208.93	207.58	208.82	208.05	209.84	207.95	208.45	207.57	208.56	210.33	209.27	208.64	209.87	208.01	206.85	207.99	207.62	207.67	207.55	208.4	208.01	207.85	207.8	208.64	209.52	208.78	208.31	208.89
212.39	212.86	212.24	212.19	212.66	211.9	212.97	213.37	212.48	212.09	211.59	212.88	211.53	211.91	211.77	211.3	213.57	211.72	213.17	213.54	210.35	211.56	213.29	212.96	211.2	211.95	211.63	212.62	212.61	212.23	212.66	212.52	212.87	212.15	211.75	212.22	210.65	210.83	213.33	212.14	211.81	212.25	211.75	213.14	213.29	212.74	212.26	212.17	211.52	211.74
212.76	213.06	213.11	213.43	213.85	213.04	213.29	212.45	212.54	213.56	213.15	214.25	211.7	213	212.59	213	212.63	214.75	212.45	212.38	213.87	213.39	212.52	213.4	213.04	211.48	212.76	210.99	211.64	214.16	212.2	213.91	213.19	212.09	213.32	212.35	211.71	211.84	214.06	214.55	212.93	212.57	214.31	211.82	213.31	213.7	211.83	212.83	213.83	213.74
208.61	209.86	208.26	209.97	207.88	207.54	208.69	209.21	207.86	209.61	209.62	210.08	208.64	207.61	205.73	208.88	208.51	208.34	209.06	209.93	207.27	209.19	207.52	207.34	208.75	208.24	207.24	208.2	208.37	207.2	208.74	207.5	209.36	208.51	208.58	209.42	209.54	207.47	208.34	208.82	210.66	209.81	206.64	209.25	208.76	208.85	208.87	209.78	207.37	209.15
211.71	212.2	213.77	214.79	211.05	212.67	211.34	212.42	212.32	212.43	213.69	214.11	212.17	210.56	211.82	211.81	212.25	212.61	214.53	212.1	212.06	212.9	210.66	213.07	212	213.54	212.05	212.77	212.54	212.6	212.2	212.06	211.65	211.95	211.72	212.36	211.79	214.55	213.75	211.88	211.6	213.09	213.38	212.85	211.52	210.27	213.34	212.09	212.53	212.92
207.51	207.85	207.87	206.95	207.88	208.23	207.38	208.51	208.41	207.97	207.37	208.56	206.91	207.86	207.45	206.15	206.72	207.22	208.24	206.27	208.23	207.51	207.48	206.72	208.64	207.24	208.4	208.91	208.38	207.99	207.71	205.97	206.81	208.83	207.87	208.72	207.72	207.6	208.51	206.2	208.6	207.71	207.88	206.64	207	208.16	207.54	208.27	207.14	209.09
214.15	214.03	212.14	214.13	212.28	212.36	212.65	213.61	212.81	212.91	213.09	213.16	212.5	212.83	212.75	212.27	212.27	212.89	212.61	213.34	214.57	212.89	213.42	213.75	213.05	212.63	212.69	214.24	212.55	212.3	212.67	212.45	213.76	212.49	212.94	213.56	213.2	212.92	213.46	212.76	212.31	212.08	214.11	211.61	212.68	212.56	212.21	213.4	215.02	211.78
199.81	197.94	198.91	197.27	200.38	198.16	199.25	198.79	198.47	198.48	198.8	198.73	199.31	197.27	198.96	199.59	198.28	197.84	198.72	200.27	197.64	199.56	199.73	198.4	197.73	198.97	196.96	197.48	198.77	197.52	198.08	198.4	199.01	198.48	198.2	199.11	198.76	197.21	199.77	198.08	199.53	197.9	198.33	197.79	199.13	197.01	196.82	198.7	199.07	198.81
208.32	209.83	207.88	207.04	208.96	207.69	208.01	208.18	207.91	209.95	209.56	208.61	208.1	206.62	208.22	210.59	208.71	208.59	208.51	208.55	209	209.13	209.08	210.26	207.94	207.42	208.03	207.45	207.17	210.36	208.23	208.31	207.91	208.43	210.58	207.83	208.62	208.8	207.43	209.7	209.85	208.95	207.73	210.74	209.26	208.38	209.75	208.31	208.93	206.16
209.16	207.52	207.14	208.93	208.59	208.71	208.51	210.25	209.58	209.46	209.99	209.02	210.81	209.19	208.08	209.83	208.07	209.68	210.14	209.32	209.25	209.01	208.95	207.3	208.9	207.87	209.96	209.08	209.27	209.21	208.66	207.71	209.72	208.89	210.37	209.14	210.2	209.71	209.95	209.12	210.17	209.34	208.75	209.65	209.07	209.83	209.61	208.44	208.5	209.45
217.27	217.38	216.7	216.29	215.52	218.75	216.77	218.1	217.19	216.12	218.24	216.29	216.66	215.08	217.63	217.35	218.57	218.16	217.38	215.92	216.27	218.51	216.27	215.99	217.03	219	217.1	217.13	216.43	216.99	217.8	218	215.81	216.69	216.89	217.75	216.29	217.01	217.84	217.15	214.39	216.03	215.06	218.31	216.81	216.51	218.03	216.5	216.37	217.09
203.34	203.75	202.87	203.1	201.66	203.04	202.35	205.5	202.11	202.3	201.67	203.07	201.25	202.01	201.92	201.3	202.08	201.79	201.95	202.83	201.21	203.41	203.08	202.88	202.38	201.42	201.43	202.39	202.87	201.31	201.94	201.2	203.03	203.38	202.77	202.05	200.79	201.89	202.06	202.01	202.17	202.02	202.59	203.62	201.97	201.24	201.44	202.92	202.19	201.8
217.92	218.55	217.3	217.3	217.46	217.61	217.28	219.34	217.3	219.37	217.14	218.74	218.78	217.75	216.96	217.9	217.6	217.73	217.22	217.95	218.37	217.28	217.53	216.73	217.3	217.19	216.74	218.75	218.19	217.94	217.29	217.91	217.53	218.79	217.42	217.14	216.9	217.85	217.04	217.54	217.37	218.97	217.54	216.52	217.52	218.93	217.75	215.77	217.27	218.25
209.95	208.2	207.26	208.73	209.82	209.75	208.33	210.56	208.68	208.54	206.95	207.24	208.87	207.73	206.22	208.6	209.56	209.13	207.61	209.23	208.63	208.71	209.84	208.83	208.15	207.48	209.15	209.75	209.14	210.76	209.44	208.3	206.95	208.64	208.04	210.05	208.67	209.1	208.68	208.26	208.44	208.05	208.38	207.2	208.22	209.04	208.2	210.1	209.79	207.34
207.84	208.25	206.84	205.83	208.21	209.35	207.86	207.01	209.12	205.78	208.24	208.99	209.14	207.58	207.55	208.71	208.02	207.87	207.5	207.1	207.75	207.54	207.93	210.05	208.76	207.67	207.38	206.46	209.26	207.53	207.06	207.1	208.5	207.97	207.76	208.65	207.2	209.13	207.82	206.98	208.59	207.69	208.63	207.94	206.25	209.09	208.52	206.7	207.51	208.48
199.6	197.82	199.71	198.68	198.9	198.66	200.24	198.03	200.38	198.96	200.12	198.58	200.45	199.35	199.62	199.32	200.22	199.66	198.43	198.52	200.07	198.15	199.26	200.15	199.6	199.23	198.82	200.42	200.03	199.01	200.33	198.78	199.58	199.94	200.11	199.84	199.27	199.79	199.68	199.68	199.72	198.64	199.88	199.57	199.28	199.71	200.32	198.76	199.36	199.94
208.13	208.38	207.52	207.72	206.64	208.08	206.5	209.76	207.35	207.44	207.44	208.22	207.57	207.03	206.67	206.44	207.8	208.44	207.27	208.16	207.98	207.34	208.48	207.07	206.46	206.94	208.27	207.12	206.47	207.57	208.66	206.17	208.44	208.28	207.5	206.77	207.09	209.67	207.9	208.2	206.81	207.56	208.93	208.78	208.52	206.58	207.32	206.64	209.37	208.4
208.97	206.42	208.34	207.09	207.75	208.3	207.79	209.17	207.79	209.26	207.26	207.07	207.19	208.02	207.56	208.44	207.06	207.07	207.06	204.6	207.36	207.98	207.72	209.31	206.69	206.25	207.05	206.87	208.24	208.33	207.51	208.11	208.53	206.54	207.6	208.85	206.39	206.73	205.56	207.41	208.3	207.46	208.74	206.84	208.35	208.61	207.54	207.23	207.48	206.51
199.48	200.55	198.5	200	201.88	199.75	198.78	199.63	199.66	200.47	200.13	200.43	199.16	200.49	200.75	199.31	200.28	201	199.53	198.95	200.68	199.93	200.73	199.49	198.91	199.21	198.33	200.73	199.61	199.97	198.77	198.62	199.77	198.2	199.38	201.52	199.32	200.66	199.03	201.64	197.98	200.58	200.75	199.35	200.71	200.09	198.51	200.92	199.87	199.94
206.64	205.65	207.17	208.03	205.57	206.32	207.1	206.67	206.22	206.36	206.71	204.96	205.59	205.05	206.75	206.2	206.09	206.79	206.83	205.5	206.01	206.56	206.38	206.1	205.92	206.25	205.86	206.43	206.52	207.01	206.38	206.39	205.95	206.53	206.39	207.23	205.51	206.56	205.69	206.32	207.16	205.91	208.13	206.33	205.23	205.02	206.41	206.87	206.26	205.93
213.23	210.51	211.35	212.78	211.43	210.96	211.24	210.26	212.22	212.39	211.05	210.87	211.62	209.55	211.48	212.87	211.77	211.08	212.89	211.67	212.27	213.51	212.59	210.98	212.18	211.13	210.55	211.87	211.27	211.52	212.04	210.01	210.92	213.54	211.83	211.12	211.49	213.33	211.47	211.5	211.88	211.81	211.07	212.53	211.63	213	212.21	211.15	212.22	210.44
202.54	202.91	202.77	203.25	201.61	202.94	202.25	202.93	202.55	201.18	203.74	201.12	203.01	202.12	203.44	202.11	203.55	201.71	201.37	202.18	205.15	203.25	202.39	203.06	204.54	203.18	201.5	202.54	203.33	203.03	203.36	203.34	202.45	201.17	202.8	204.13	202.05	200.84	204.58	202.37	202.74	202.17	202.29	202.23	201.63	202	203.69	202.94	202.55	201.08
194.8	196.23	194.97	196.44	194.77	196.33	194.47	195.94	195.63	196.6	195.66	195.09	195.51	195.38	195.59	195.8	196.3	194.83	195.43	195.11	197.11	194.47	195.2	195.28	195.95	194.54	195.4	195.05	195.07	195.65	194.28	195.08	194.3	195.9	195.56	195.82	195.35	194.98	195.89	194.71	194.82	194.75	195.52	195.07	195.41	197.52	195.45	195.18	194.97	196.59
211.5	210.59	210.57	211.4	211.16	212.12	212.11	209.9	210.5	210.9	211.44	211.41	211.18	210.57	210.94	210.93	212.07	211.18	211.26	210.15	210.65	211.95	210.84	210.39	210.31	212.94	212.38	211.65	211.35	210.94	210.73	210.47	211.86	211.72	211.59	210.3	212.18	211.51	211.05	211.56	211.63	212.57	211.17	210.59	212.64	211.61	212.1	211.41	212.21	212.63
218.15	216.51	218.5	217.15	216.99	217.33	216.79	216.29	217.31	219.09	217.64	215.51	218.48	218.34	217.85	217.84	216.41	218.52	217.8	217.65	220.02	218.03	219.18	217.5	217.67	218.52	218.19	218.14	216.67	219.08	220.07	217.64	216.57	217.14	218.32	217.21	217.93	217.7	217.48	217.07	217.85	218.17	217.52	218.65	217.41	219.16	217.87	216.21	217.58	218.25
211.63	214.08	212.5	212.39	213.47	212.11	211.49	212.48	213.69	213.37	213.89	211.94	213.63	213.17	213.19	212.96	215.49	212.37	212.8	211.94	213.41	212.17	211.15	212.61	212.72	211.04	212.32	213.94	214.08	213.92	213.65	214.56	212.77	213.01	212.08	212.59	214.22	213.14	212.33	213.35	211.69	213.32	212.98	212.44	213.12	213.7	213.09	212.67	213.29	211.36
210.11	209.57	208.71	208.28	209.21	208.84	209.67	209.74	209.71	210.27	208.35	209.71	209.28	209.59	210.92	208.11	209.04	209.78	210.1	209.6	209.62	209.37	209.11	209.6	210.66	208.44	209.02	209.99	209.41	208.77	210.01	208.72	210.96	210.38	210	207.44	209.2	209.5	210.41	209.38	209.78	210.1	209.18	211.12	209.67	210.02	209.11	208.92	209.87	209.85
209.99	209.39	210.67	210.55	209.53	209.67	209.93	207.98	210.9	209	208.89	209.31	209.18	210.28	209.8	208.42	207.06	209.7	210.21	208.07	209.5	210.34	207.18	208.96	209.82	208.85	208.99	208.81	209.73	210.3	209.31	208.02	209.54	209.33	210.57	210.85	209.24	212.03	209.45	208.95	207.18	208.49	207.65	209.88	210.81	209.51	209.63	208.75	209.8	207.77
210.71	210.85	211.31	210.72	211.86	209.7	212.51	211.18	209.89	211.43	214.46	211.73	210.19	210.98	211.7	212.34	210.73	212.11	210.3	211.45	210.58	212.24	212.41	212.06	212.79	213.99	212.75	212.49	213.08	210.36	210.18	212.43	211.98	211.64	211.59	211.06	210.85	210.79	210.93	212.54	212.14	211.45	211.96	211.25	212.46	211.27	212.07	210.93	211.33	210.23
198.31	197.23	197.58	197.49	200.3	197.49	197.35	198.59	196.9	198.1	197.19	196.85	197.81	199.15	200.3	197.45	196.42	196.08	196.32	199.11	198.94	198.54	197.38	197.72	197.42	197.13	199.3	196.94	197.47	199.19	198.23	197.76	197.74	198.95	197.66	198.37	197.85	198.78	196.66	197.72	197.87	196.2	196.88	199.77	197.94	197.67	198.29	198.35	198.88	199.11
208.35	208.4	209.86	208.97	208.54	210.03	208.79	209.4	208.21	209.34	207.62	208.81	208.43	209.22	209.24	207.62	207.9	209.12	207.98	207.66	206.93	208.86	208.56	207.29	208.52	208.26	208.1	206.73	209.69	207.77	206.51	208.48	208.62	209.86	208.29	207.39	208.83	209.94	208.82	208.32	208.2	208.86	208.56	208.47	208.19	209.63	209.08	208.93	208.41	207.78
200.37	200.44	200.78	201.5	201.1	200.86	201.03	201.1	201.46	200.72	201.39	199.94	200.65	202.11	201.06	199.83	201.6	203.17	200.83	200.58	200.77	200.17	201.14	199.97	201.76	201.28	201.34	202.18	201.4	199.95	201.29	201.55	201.63	199.87	201.28	200.11	202.16	201.47	202.03	200.76	200.47	199.22	199.95	200.1	201.86	201	202.06	200.67	202.81	201.58
208.04	207.29	208.91	208.21	207.96	207.91	208.7	209.25	209.08	208.31	209.97	207.72	207.7	207.57	208.21	207	209.62	208.78	208.58	206.99	206.69	207.04	209.12	208.41	210.38	208.93	208.89	208.44	208.84	210.29	209.1	208.46	209.54	208.25	209.06	207.75	208.22	209.1	210.11	208.36	208.85	208.8	208.02	209.38	207.94	208.78	209.34	208.24	208.27	208.43
212.53	210.16	210.86	211.25	211.24	212.15	211.3	210.63	211.08	212.46	211.82	212.95	211.42	212.29	212.64	210.84	212.45	211.77	211.8	211.72	212.59	211.1	212.91	210.8	211.3	210.79	212.2	212.08	212.03	212.51	211.53	211.43	211.41	210.98	210.86	211.2	211.56	210.78	210.42	210.67	212.31	210.25	211.01	212.13	210.88	213.88	212.38	212.54	212.05	212.13
204.53	206.75	205.05	204.78	203.83	205.98	205.85	205.77	206.08	203.82	203.84	205.73	204.45	204.17	206.08	205.93	204.79	203.64	204.77	205.39	205.85	204.93	204.05	205.73	204.03	204.17	205.09	205.98	203.79	205.62	204.52	203.37	204.46	204.87	205.58	202.79	206.53	205.78	203.85	203.65	204.25	205.82	203.93	205.34	204.41	204.76	203.73	203.18	207.05	204.01
202.91	201.77	202.91	203.49	203.24	204.04	202.38	203.38	202.38	202.89	202.37	204.49	203.84	203.28	203.42	203.36	202.17	202.96	203.25	203.88	204.86	202.84	203.67	203.23	201.47	203.46	204.48	202.83	203.92	203.03	203.52	203.7	202.26	205.04	201.94	203.29	204.6	203.58	203.14	203.14	203.48	203.44	202.67	202.49	202.58	203.25	204.35	204.22	203.98	203.05
211.82	211.34	212.53	212.52	212.01	212.17	211.15	213.12	212.98	212.99	212.15	213.19	211.94	210.91	213.37	211.67	210.76	213.08	211.97	213.72	212.35	212.26	211.61	212.98	211.29	210.93	210.8	213.08	211.98	212.36	211.52	211.86	213.25	212.19	211.44	211.92	212.22	211.48	211.89	212.75	212.44	212.42	212.18	213.32	212.42	212.51	212.03	213.18	212.33	211.52
204.9	206.7	204.24	206.91	207.61	206.67	204.94	207.3	206.52	207.18	207.46	205.99	205.34	206.58	206.16	206.16	206.4	205.95	206.1	207.34	206.86	205.65	206.07	206.28	206.58	208.17	207.07	206.61	206.05	207.45	206.84	207.27	206.32	207.28	207.14	206.16	206.21	207.21	207.22	206.33	207.29	206.42	207.94	207.76	207.45	205.85	207.12	206.1	207.73	206.51
213.06	211.75	211.15	212	210.94	212.75	210.41	210.86	210.98	213.32	209.14	213.06	211.22	212.25	210.8	211.95	211.78	210.05	210.34	211.97	213.8	211.11	211.55	211.74	212.9	210.98	211.2	209.03	211.27	213.81	211.51	211.75	212.37	213.12	211.27	211.05	211.29	210.53	212.61	211.44	209.6	211.06	210.79	211.18	211.12	210.68	210.67	213.04	210.7	211.72
216.37	217.33	216.98	217.44	216.89	216.58	217.39	217.13	213.87	217.53	216.65	217.37	218.61	215.6	217.56	215.49	218.4	214.82	216.84	216.18	216.28	217.76	216.93	217.78	215.86	217.1	218.07	216.96	217.73	216.55	216.64	217.56	216.04	216.92	217.95	217.58	216.59	215.83	217.3	215.98	217.42	217.29	218.08	217.04	216.59	217.61	217.34	216.52	217.63	217.16
216.94	217.54	216.96	217.01	216.65	218.74	216.78	216.8	216.65	217.05	216.87	217.95	216.48	216.61	217.11	216.31	216	219	218.8	217.31	216.73	216.46	217.56	217.89	215.36	215.41	217.65	216.76	218.42	215.99	217.24	216.74	217.62	217.96	217.34	218.17	217.77	218.23	217.06	215.04	217.86	219.35	216.61	216.69	218.56	217.8	215.85	217.31	215.23	217.38
200.9	197.35	200.13	199.95	199.14	198.95	200.06	199.8	199.87	200.45	198.93	199.16	199.55	199.12	197.44	200.41	198.9	199.68	199.28	199.49	199.93	199.18	199.31	199.52	198.91	198.69	201.46	199.2	198.53	200.23	200.5	201.91	199.07	199.59	199.72	198.94	198.97	198.3	199.27	198.47	197.39	200.51	199.42	198.6	199.56	200.46	199.62	199.93	199.39	199.45
203.14	202.86	204.4	204.71	203.76	204.23	204.83	203.95	203.33	203.78	202.84	204.58	204.07	204.36	203.52	203.31	203.88	202.35	203.38	204.28	203.79	204.62	203.51	204.29	204.29	201.94	204.14	203.27	204.49	203.26	204.76	203.54	202.78	203.16	204.76	202.04	204.24	203.52	203.3	205.05	203.88	204.29	204.57	204.59	201.95	202.99	204.32	202.48	203.34	203.74
213.58	214.19	214.12	212.48	212.12	212.85	214.11	214.36	213.06	214.14	213.11	213.81	213.72	212.87	213.25	214.35	213.34	213.69	213.72	213.72	212.5	212.73	211.41	213.01	213.79	212.76	213.11	213.73	212.92	213.49	213.06	213.94	211.56	213.35	211.97	213.08	211.56	213.1	213.9	214.97	212.86	213.63	211.97	211.12	212.36	213.13	213.64	212.22	212.19	212.52
205.8	204.35	204.63	207.62	205.98	205.37	204.92	204.64	204.25	206.22	205.13	206.06	206.62	204.72	207.63	206.26	205.07	206.23	207.06	204.47	204.94	205.61	206.78	206.14	205.7	206.3	205.19	204.44	204.19	205.49	204.79	206.53	205.84	205.44	204.25	206.47	204.3	205.36	206.89	205	206.57	206.1	204.78	205.1	205.88	207.55	205.1	205.59	207.15	205.69
208.73	208.58	209.19	207.96	209.36	208.98	209.15	208.05	208.53	209.87	208.47	210.54	208.94	211.7	208.15	206.96	209.9	209.07	208.66	207.79	207.21	207.92	210.08	208.84	209.25	209.39	209.18	208.21	208.6	209.2	209.14	209.32	208.73	208.19	208.95	209.28	210.24	207.93	208.25	207.46	208.26	208.36	209.25	209.11	209.07	208.3	207.6	208.35	210.71	208.48
209.18	207.3	208.06	207.93	209.34	207.76	209.29	207.66	207.53	208.31	207.51	207.98	209.44	207.76	208.69	209.46	209.91	208.69	208.17	208.18	209.48	208.57	207.95	209	209.4	207.25	208.42	207.51	208.29	209.07	208.98	208.42	208.24	209.88	209.14	208.45	208	207.58	210.41	208.75	207.78	208.12	209.25	207.79	208.71	208.29	206.23	208.8	208.19	209
213.89	212.46	211.86	213.05	210.75	212.02	212.1	211.27	213.54	212.32	213.15	213.29	212.59	213.5	210.86	212.25	211.87	212.78	211.01	212.86	211.76	211.66	210.91	212.47	211.44	212.35	211.93	213.21	211.75	210.5	211.29	211.4	212.02	212.08	212.97	211.88	212.83	214	212.71	214.09	212.43	212.25	212.94	214.46	212.15	212.29	212.21	213.11	212.37	212.36
203.79	205.22	203.75	203.21	205.37	204.56	204.21	202.99	203.55	205.44	206.39	205.11	205.42	204.25	205.5	205.43	204.45	204.79	204.87	205.86	204.41	204.18	203.57	203.84	204.16	205.33	203.93	204.22	205.78	204.06	203.92	204.52	203.79	204.56	205.33	204.62	203.88	204.14	204.68	207.28	204.71	205.38	204.82	205.56	204.49	205.31	204.57	205.07	205.32	204.13
201.86	200.07	200.14	200.4	199.08	200.21	197.78	199.05	199.45	201.13	200.1	200.46	201.15	200.95	198.77	197.74	198.69	199.58	200.71	201.09	198.92	200.09	200.2	199.58	200.85	199.79	200.43	199.93	201.41	200.22	199.72	200.66	200.38	199.78	201.96	199.54	200.46	200.77	200.3	198.06	199.65	200.78	199.49	199.66	199.79	201.19	199.62	200.56	199.1	201.57
211.77	212.23	211.11	212.04	212.4	211.72	211.31	210.25	212.38	212.58	211.86	212.41	210.57	212.12	209.75	212.6	209.31	211.03	211.96	211.7	211.66	211.95	211.16	211.59	211.58	210.53	211.62	212.33	213.33	211.71	211.9	212.44	211.62	210.86	210.99	212.12	211.68	210.86	211.36	212.25	210.87	211.16	212.13	212.24	210.57	211.91	210.82	211.67	211.58	212.96
206.44	208.1	207.99	207.64	207.32	206.39	207.88	207	206.74	205.94	208.65	207.63	207.31	208.05	207.42	206.65	209.08	206.43	208.14	208.16	206.35	208.04	207.32	208.94	208.79	207.47	209.2	206.1	207.04	208.58	207.47	206.96	207.47	208.39	207.31	209.83	207.67	207.67	208.2	206.71	206.78	207.51	207.96	207.68	208.38	207.88	208.15	208.7	207.2	208.79
208.23	209.28	209.4	207.64	207.97	209.46	208.42	209.01	207.69	208.64	210.26	208.55	208.93	208.74	207.63	207.46	208.99	208.81	209.04	209.5	209.94	208.92	208.51	209.38	208.81	208.69	209.11	208.09	209.84	208.25	208.44	207.94	208.89	206.75	209.81	208.85	209.96	206.68	208.92	207.87	208.72	207.91	208.97	209.45	209.13	208.68	208.6	208.51	209.36	209.24
207.85	207.99	206.71	207.16	207.3	207.92	206.17	207.79	207.45	208.22	206.94	209.59	206.55	208.01	208.06	206.33	206.28	206.9	207.49	207.29	208.54	208.09	206.86	208.34	206.89	206.51	207.98	207.53	208.42	206.29	210.27	209.2	209.12	208.6	207.66	206.82	205.44	207.62	207.53	208.32	206.56	208	206.96	208.76	208.35	210.47	207.83	207.03	209.25	209.4
205.22	206	206.53	207.27	207.44	207.46	205.47	204.8	206.63	206.53	206.39	206.66	205.78	205.37	205.79	207.21	206.92	205.43	207.91	207.89	206.36	205.45	206.58	207.31	205.48	205.19	205.76	205.46	206.6	206.76	205.13	205.76	208.14	206.39	205.13	206.73	206.48	204.75	207.85	205.55	205.13	205.81	207.95	206.37	208.01	206.49	205.73	205.23	207.12	206.45
212.13	214.02	211.66	213.63	212.23	210.85	212.03	212.3	213.8	212.95	214.09	213.82	211.66	211.76	212.19	213.46	214.2	212.52	212.65	213.37	212.84	211.62	213.38	213.42	212.91	213.47	214.03	212.25	213.81	213.21	213.57	213.37	212.98	212.53	212.57	210.73	214.53	214.4	213	213.82	214.91	214.04	213.32	211.42	211.43	213.53	213.67	215.16	212.76	212.01
213.81	214.02	213.72	213.28	214.27	213.55	214.96	214.13	214.21	214.83	214.27	213.94	212.87	213.9	214.52	212.49	213.76	213.88	214.16	213.57	213.03	214.85	213.83	213.25	212.51	213.49	214.78	212.11	212.15	214.72	214.75	215.79	214.49	213.98	215.38	213.72	213.35	214.92	215.14	213	213.52	213.52	215.24	214	213.76	213.3	212.15	213.43	213.43	212.84
205.64	205.98	204.77	205.06	204.39	206.44	204.94	204.99	207.07	206.05	204.46	204.76	206.45	203.87	205.18	204.61	204.58	206.97	206.69	206.97	205.02	205.1	206.16	205.02	205.97	205.62	204.3	205.26	206	207.21	206.5	206.39	203.22	204.37	205.44	205.48	206.24	205.79	206.13	203.39	206.02	204.55	206.31	207.01	206.71	206.42	205.52	205.55	206.23	204.85
216.32	214.91	217.15	217.87	217.36	216.67	216.81	216.28	216.87	216.01	217.26	215.38	217.9	216.09	218.14	216.79	217.65	216.84	215.3	216.9	216.96	216.08	216.39	218.01	217.56	216.55	215.62	217.88	217.15	217.7	217.3	216.77	217.58	216.76	218.39	216.64	215.61	215.94	216.8	217.13	217.11	217.16	216.69	217.04	215.59	216.83	217.09	216.18	215.8	215.65
200.74	200.5	199.94	199.15	199.06	202.97	201.59	199.53	199.78	200.01	200.6	200.38	201.62	199.4	200.42	199.98	199.36	199.13	198.4	200.09	200.86	199.6	199.28	199.73	200.2	199.37	199.18	200.7	200.29	200.44	202.56	200.52	201.4	201.81	201.19	200.82	200.63	200.23	201	200.13	200.95	200.49	200.13	201.61	200.51	201.53	202.12	200.7	198.87	201.28
204.66	205.36	204.39	205.25	203.12	204.86	204.43	205.25	204.7	204.54	204.95	205.04	203.8	204.14	204.66	204.33	205.08	204.83	202.74	203.74	204.78	204.62	205.41	204.24	204.24	204.53	203.54	204.81	204.44	206.59	203.74	203.04	203.7	204.29	204.57	206.85	205.27	204.34	204	205.01	204.77	204.88	204.85	205.58	204.42	204.89	205.28	207.95	204.68	205.22
193.71	196.38	195.85	194.67	195.52	194.31	196.2	195.63	194.65	194.76	194.2	196.24	195.49	196.43	196.53	194.61	196.9	194.26	193.69	195.74	195.61	195.86	195.81	194.68	193.9	194.76	194.43	194.61	193.45	197.04	196	194.98	195.63	196.35	194.61	193.67	194.59	196.54	195.62	196.07	194.73	197.46	195.44	194.94	195.8	196.58	194.74	193.77	196.93	195.39
216.98	216.98	215.08	217.35	217.49	216.56	218.5	216.38	217.74	217.49	217.05	215.47	217.39	217.45	218.07	215	217.51	216.61	217.4	217.63	217.58	218.25	216.18	216.76	215.54	216.2	216.57	219.57	217.07	217.76	218.02	216.01	217.9	216.44	218.14	215.94	216.52	216.88	215.66	217.25	216.84	216.31	215.59	216.01	217.41	218.67	217.76	216.81	217.07	217.38
200.89	201.5	199.44	200.91	199.6	201.36	201.45	200.55	201.46	202.33	200.75	200.66	198.91	200.9	199.35	202.39	200.49	200.05	201.51	200.01	201.75	200.49	198.36	201.16	199.29	201.67	200.53	200.59	199.19	200.64	202.7	198.85	199.93	199.94	199.98	201.93	200.83	200.61	199.15	199.15	197.54	199.56	200.25	199.63	199.78	199.25	199.35	198.07	199.55	200.71
208.87	209.18	208.66	208.08	207.86	208.92	207.72	208.72	209.52	209.09	208.62	209.57	210.63	206.89	207.78	209.59	209.07	208.22	208.09	207.93	208.66	209.38	207.64	208.51	208.2	206.86	208.83	209.25	207.93	210.01	209.29	209.82	209.39	209.92	208.72	210.84	208.35	209.72	208.03	209	208.66	208.73	208.88	208.93	209.72	208.38	211.01	209.55	209.33	206.37
204.64	204.86	204.99	204.57	204.53	205.53	203.14	203.11	207.22	204.46	204.05	204.87	203.41	206.28	204.48	204.82	204.06	205.51	204.95	203.79	205.1	204.93	204.61	205.85	205.83	203.02	204.8	204.93	203.91	205.75	206.71	205.72	205.34	204.29	204.54	204.07	206.43	205.57	205.65	204.56	204.59	204.23	206.21	205.15	204.99	204.93	203.81	203.98	204.41	203.3
207.71	211.62	208.15	208.99	207.87	209.54	210.02	209.44	209.09	211.38	209.34	209.33	210.97	209.39	208.02	208.47	207.9	208.81	208.9	209.71	206.46	207.86	208.5	208.98	209.67	208.48	208.71	207.3	209.6	209.26	209.01	208.37	207.35	210.23	210.06	209.12	209.06	208.94	208.81	209.08	209.35	208.37	208.93	208.18	207.73	208.88	209.7	207.71	208.8	207.05
207.78	208.05	208.96	208.36	207.02	209.58	208.63	207.47	210.6	209.34	209.35	209.92	208.85	209.23	209.28	209.17	209.29	207.88	208.43	207.73	208.85	207.69	209.37	209.55	208.18	209.66	208.18	208.94	209.36	209.32	208.31	208.6	209.6	209.13	207.56	208.44	208.8	209.96	209.11	208.79	210.27	209.78	207.88	208.06	208.02	207.76	210.03	209.35	209.12	208.28
212.49	212.07	212.69	212.79	211.05	212.2	211.66	211.74	212.32	210.53	212.4	213.91	211.4	211.52	211.8	211.02	209.52	210.51	211.33	212.32	212.91	212.14	212.3	211.66	210.92	212.04	211	213.46	212.4	212.06	210.87	211.54	213.58	211.67	211.81	212.64	212.6	210.48	212.78	209.82	211.68	211.49	212.79	210.87	211.05	211.75	212.03	213.57	211.58	210.86
194.87	194.39	192.34	194.73	192.94	193.83	193.27	193.56	192.76	193.3	195.45	194.46	193.65	195.4	194.11	194.82	193.64	194.12	193.83	194.2	193.98	193.95	193.76	194.26	194.54	194	195.55	195.2	195.04	194.48	194.71	194.54	196.18	193.57	193.59	195.94	196.3	195.34	196.67	196.71	194.3	194.91	193.87	193.57	193.78	194.1	194.09	193.56	194.2	193.46
198.07	198.4	198.29	201.1	198.59	198.65	199.09	197.22	198.89	199.96	200.27	199.69	200.37	199.71	199.06	198.74	200.57	200.81	200.07	197.79	198.82	198.62	199.77	198.69	199.53	199.8	199.85	198.64	199.38	199.34	200.36	200.06	199.99	199.75	200.19	198.01	200.47	199.56	198.49	198.8	200.34	199	200.66	199.67	199.2	199.37	200.89	200.32	199.2	199.16
203.09	203.43	204.19	206.25	202.27	202.08	201.57	204.81	204.92	204.17	203.31	203.73	204.27	203.35	204.6	203.25	204.73	203.4	204.16	202.68	202.18	203.47	202.84	204.59	203.79	202.03	202.96	203.85	202.5	202.85	202.85	202.32	203.3	204.18	202.68	204.16	202.6	203.04	203.22	203.06	203.63	202.87	202.93	204.39	204.5	203.96	203.96	204.11	204.39	201.67
213.12	212.28	211.27	213.03	213.37	212.95	212.41	213.94	212.37	211.61	211.98	212.33	212.86	213.14	212.85	213.38	212.45	212.21	210.9	212.09	213.29	211.3	213.6	213.94	212.63	214.26	211.54	211.57	212.29	212.15	211.38	211.39	211.77	211.3	212.37	212.15	211.78	212.47	212.46	212.74	211.98	213.17	212.02	212.53	213.08	212.57	212.41	212.99	212.09	212.63
212.32	212.08	212.06	212.86	210.19	211.92	212.29	211.22	210.89	211.17	211.24	211.73	212.91	212.47	211.58	210.64	212.42	210.32	211.44	212.14	209.85	210	211.28	211.16	211.24	212.54	210.34	212.18	212.64	210.84	211.34	212.05	211.88	211.16	211.63	210.32	212.15	212.31	210.66	212.07	211.66	212.5	211.94	211.21	211.9	209.66	210.26	213.03	212.53	211.33
199.09	199.42	199.23	198.4	199.22	200.26	201.05	200.64	197.78	200.13	198.5	199.62	199.44	198.53	198.53	197.76	199.29	199.8	199.58	200.01	198.07	198.89	199.65	199.37	200.12	199.29	199.24	198.7	198.52	197.99	199.47	199.51	199.59	199.11	197.92	200.13	199.13	198.5	200.48	199.52	199.41	199.53	199.42	198.57	198.65	199.38	198.89	198.44	199.74	199.96
193.53	194.74	195.94	194.85	192.09	194.89	193.87	194.56	194.16	196.29	193.91	193.7	194.65	193.03	193.92	194.94	193.79	193.23	195.32	193.45	194.39	195.3	194.64	193.62	194.46	193.7	194.81	194.95	193.26	194.79	193.99	193.12	195.09	194.08	194.33	194.15	193.45	192.57	193.98	194.49	194.59	194.41	193.33	193.37	194.96	194.95	194.27	195.31	193.8	193.96
204.38	203.73	204.86	203.13	203.75	202.85	203.4	201.97	204.07	203.99	202.98	203.63	201.87	202.76	205.04	203.1	204.28	204.44	206.43	202.53	203.83	205.07	202.92	204.05	203.68	202.33	202.77	201.57	203.07	202.47	205.6	203.47	203.28	204.54	204.01	203.37	204.87	202.61	203.16	202.59	204.02	203.09	204.47	204.65	202.78	203.53	201.87	202.98	204.03	202.63
211.02	211.85	210.74	212.75	211.54	212.28	211.92	211.24	211.92	211.02	212.22	212.45	212.35	209.53	213.29	212.46	209.61	210.49	211.49	211.64	211.81	211.04	210.86	210.92	211.39	212.27	211.28	211.2	212.62	212.67	212.23	210.91	213.07	212.85	210.87	212.18	211.94	211.89	210.53	211.09	211.21	211.11	212.49	212.07	209.91	212.92	211.78	210.67	211.95	210.86
205.11	204.48	204.78	205.39	205.79	204.79	205.19	204.6	203.81	204.06	205.86	204.44	203.81	206.79	203.81	204.53	205.51	204.27	204.19	203.62	204.7	204.19	204.02	204.61	205.06	204.36	204.81	203.48	204.84	204.68	204.82	205.64	203.56	204.39	204.01	202.89	206.05	200.65	204.3	204.82	205.61	207.12	205	205	205.24	204.44	203.84	206.26	204.19	206.9
211.52	211.53	213.18	212.49	211.75	211.85	213.96	211.64	212.61	212.96	213.11	211.73	212.17	212.13	213.26	212.22	213.98	213.21	213.27	211.66	213	214.05	210.17	212.64	212.95	211.46	212.01	211.97	212.86	213.61	213.68	212.77	210.66	211.13	211.45	211.47	213.65	212.05	212.79	212.41	211.65	212.9	212.76	211.96	213.94	213.17	213.2	212.08	212.3	213.22
199.38	197.22	199.37	198.41	199.48	198.3	198.88	197.73	198.51	197.48	199.31	198.75	198.98	198.69	197.24	197.86	200.62	198.15	198.93	199.85	198.41	199.05	199.07	198.71	198.93	199.88	199.75	197.37	198.23	198.44	198.91	199.03	199.35	199.44	199.72	198.84	198.06	197.78	199.74	200.11	199.72	199.41	197.98	199.43	198.92	197.87	199.41	198.37	198.56	199.21
205.47	204.01	204.59	203.82	205.39	204.52	205.22	205.42	204.33	203.74	204.59	207.73	204.71	205.54	206.07	205.44	204.62	204.58	203.56	206.35	203.42	206.36	204.95	205.29	204.22	205.45	203.9	204.9	204.77	203.02	205.26	205.11	204.68	205.76	203.6	205.46	204.85	204.16	205.98	205.5	204.55	202.68	207.54	206.56	205.72	203.87	204.34	204.68	203.97	205.47
206.48	207.39	208.11	206.83	205.26	206.01	205.42	206.47	206.32	207.31	207.83	206.6	207.65	206.45	206	205.58	206.51	206.84	206.08	204.23	207.44	205.27	209.48	207.94	207.56	205.64	207.2	207.3	206.75	207.01	205.95	206.07	206.68	206.6	208.48	207.67	206.69	208.29	208	205.56	207.17	205.22	206.22	205.56	206.8	206.67	207.45	206.44	207.07	206.28
215.74	215.79	218.38	217.59	217.91	216.05	217.3	215.52	215.11	216.7	216.7	216.64	216.95	216.22	216.11	217.68	216.69	216.45	217.69	217.04	217.31	217.74	216.71	218.46	215.62	217.09	217.21	216.21	216.07	217.39	216.03	216.87	217.2	216.39	217.6	216.88	216.98	216.96	217.51	216.9	217.59	216.61	216.55	219.88	217.19	216.75	216.93	218.21	214.93	217.76
208.62	207	207.48	207.84	208.15	208.03	207.26	208.17	207.3	206.19	207.03	207.69	206.64	207.96	208.39	208.26	207.84	208.83	207.93	207.32	207.72	208.22	206.88	207.56	208.91	207.57	209.01	208.27	207.97	207.33	208.33	207.06	207.31	207.96	207.84	208.31	207.32	208.04	209.5	208.59	209.39	206.87	208.15	207.52	208	207.95	207.79	207.28	207.16	206.86
208.85	208.26	209.16	208.88	207	208.44	207.48	207.79	208.6	208.95	209.9	207.17	207.43	208.65	208.85	209.77	209.15	209.87	207.34	208.49	206.65	206.66	206.56	207.68	207.7	208.74	208.48	209.12	208.74	208.91	208.23	207.87	209.39	206.94	209.07	207.73	208.63	208.01	208.69	207.24	206.69	208.19	209.65	208	209.12	207.49	208.61	208.47	207.92	207.76
202.4	203.15	202.64	202.56	203.63	200.62	203.69	202.99	203.51	203.58	202.88	202.45	202.24	204.41	203.16	203.81	204.93	201.59	202.4	203.14	202.7	203.08	202.84	203.47	201.18	201.78	203.11	204.4	203.36	204.15	203.4	204.77	203.2	201.8	203.97	201.75	201.87	201.36	203.2	203.14	202.82	201.93	203.12	202.17	204.51	204.08	203.41	202.79	204.42	203.69
204.92	204.97	203.78	204.97	206.89	204.91	204.58	205.66	203.95	204.23	204.93	206.24	204.31	205.21	206.57	205.11	205.07	206.72	204.59	204.09	206.04	206.88	204.86	206.27	205.29	205.29	207.15	207.27	204.98	205.94	206.54	204.04	206.03	206.33	205.73	205.18	205.4	206.32	204.64	204.37	205.69	205.8	204.99	205.46	206.17	205.44	204.23	204.19	204.3	203.89
209.62	209.81	209.28	209.46	208.31	209.48	208.07	207.85	208.5	209.25	209.05	209.55	207.7	209.02	209.26	209.1	207.66	207.85	208.68	207.82	210.45	209.69	207.43	208.46	207.93	208.35	207.02	208.62	208.87	209.08	209.45	209.05	208.34	210.53	208.67	208.4	209.34	210.03	208.24	209.18	208.68	208.89	208.41	208.06	207.58	209.35	208.82	208.75	207.96	210.83
209.35	209.36	209.97	208.46	208.4	207.88	209.37	207.92	210.59	207.91	209.63	209.82	208.45	207.53	208.93	207.24	207.36	209.99	210.99	207.67	208.86	208.66	208.89	209.02	209.86	209.11	209.2	208.13	207.16	209.3	208.37	209.24	210.01	208.8	209.06	209.71	209.7	209.26	209.05	209.44	209.47	209.49	211.43	209.01	209.74	208.05	209.46	210.1	209.05	208.8
206.26	209.31	208.95	208.77	207.29	207.4	207.7	207.64	207.37	208.27	207.47	208.34	206.54	208.03	206.36	207.93	207.16	206.92	207.89	209.35	207.66	207.95	206.7	208.13	207.29	207.49	206.41	208.23	207.77	208.19	207.55	209.2	207.35	207.42	207.83	207.69	206.22	208.48	209.13	207.95	208.73	206.55	207.3	205.78	207.48	206.51	207	207.93	207.48	207.45
207.93	209.37	209.84	209.19	207.05	208.95	207.57	208.09	208.61	208.49	209.14	208.9	209.03	210.72	208.34	209.24	207.86	208.49	207.77	210.79	208.46	207.74	209.35	208.41	207.44	208.53	209.69	208.64	209.6	208.72	208.76	207.75	209.61	208.24	208.36	205.83	209.22	209.54	208.04	207.14	209.29	209.3	209.74	208.41	210.05	209.08	210.26	209.64	210.34	209.44
208.74	208.49	207.41	210.16	207.87	208.94	207.9	209.65	209.66	208.12	208.22	208.23	208.79	207.49	208.47	209.12	207.73	208.37	208.7	208.18	208.02	211.31	207.57	210.45	208.83	209.55	208.4	209.1	207.85	207.69	207.21	208.59	209.29	208.23	208.56	209.37	208.42	208.77	208.91	207.38	207.84	209.17	206.67	208.16	209.79	209.43	207.72	209.21	207.55	208.42
202.12	202.84	201.83	203.4	203.68	202.56	202.85	203.75	202.76	204.32	203.61	202.81	203.94	202.12	203.37	203.64	204.96	203.19	204.44	202.7	205.48	204.16	202.48	202.07	204.1	204.13	203.26	202.99	204.37	205.59	203.94	203.74	203.18	202.32	202.62	204.14	202.37	202.52	203.16	203.97	204.93	203.88	204.04	204.25	202.53	202.36	202.83	203.41	204.33	203.82
206.48	208.84	206.73	206.75	206.82	207.47	207.46	207.64	207.89	207.08	209	206.06	207.84	208.04	208.58	208.8	208.11	208.57	207.26	207.17	207.96	206.54	208.16	207.13	207.98	207.87	208.89	208.56	209.33	207.91	206.98	208.17	206.52	208.63	208.28	206.59	209.42	207.69	207.4	207.3	208.64	205.48	206.61	209.8	206.65	206.73	206.38	207.78	208.31	206.6
211.77	211.14	213.03	210.43	211.31	213.03	211.58	211.25	211.23	212.67	211.95	212.68	212.97	212.33	211.12	212.37	212.4	212.73	211.9	211.93	210.92	212.71	212.19	212.46	212.07	212.41	212.69	212.3	212.22	211.15	211.75	212.16	212.08	211.6	212.4	211.71	213.18	212.47	212.67	213.31	211.29	210.36	212.82	210.74	211.29	209.8	211.56	212.23	210.77	211.62
205.89	207.51	208.24	206.84	206.6	207.23	205.95	205.7	206.3	207.13	205.88	207.15	206.91	207.72	205.67	206.04	206.34	207.6	204.92	207.24	206.2	205.38	206.25	207.24	205.9	206.18	206.51	206.4	204.67	206.79	207.93	205.79	205.39	205.94	206.1	206.02	206.66	205.34	204.67	205.34	206.23	205.28	207.11	206.2	206.99	206.65	206.37	206.92	205.85	206.75
211.61	211.39	211.16	210.72	212.8	210.29	210.87	213.37	209.96	212.53	210.74	211.96	210.17	212.18	211.72	210.89	211.75	211.93	212.03	212.57	211.21	211.54	210.63	211.67	211.78	210.06	211.92	211.84	210.93	212.02	211.82	210.69	210.96	212.41	211.67	211.09	211.59	211.74	210.89	211.21	209.47	210.65	211.6	212.06	210.63	211.05	211.69	212.55	212.35	212.38
203.68	202.93	203.21	203.67	202.86	202.07	203.32	202.92	202.85	203.08	203.18	203.06	202.84	201.97	203.92	203.17	203.7	204.35	204.31	201.66	202.79	202.91	203.95	201.9	202.38	203.37	201.95	202.93	203.01	203.07	202.85	203.03	203.73	203.55	204.57	202.38	202.67	202.3	202.41	203.25	202.57	203.64	204.1	201.87	202.45	201.44	203.33	203.43	203.57	202.95
198.88	199.78	201.1	201.37	200.29	201.16	200.25	199.9	199.92	200	199.1	199.75	199.47	200.53	200.95	201.11	199.72	198.42	200.71	201.02	199.46	200.4	198.63	199.59	200.7	200.28	200.02	199.35	198.82	199.77	202.33	200.32	202.04	199.28	200.95	200.98	199.69	199.6	201.18	199.78	200.68	198.43	201.02	199.88	200.34	200.21	200.91	201.2	201.14	200.5
193.64	194.06	193.93	193.05	194.27	194.3	195.5	193.47	194.24	194.15	193.7	196.18	194.21	194.33	192.9	196.46	193.62	193.45	193.63	195.98	194.54	196.19	195.71	195.23	194.77	192.95	193.99	194.43	193.53	194.37	195.5	195.54	195.35	194.71	194.18	193.73	194.24	192.96	193.97	195.69	194.78	192.44	194.04	192.67	195.07	193.25	193.61	194.06	194.66	195.05
204.92	203.08	204.74	205.04	204.46	204.07	202.46	203.42	205.37	204.91	204.13	204.24	203.7	203.08	204.02	204.37	202.08	201.83	204.33	202.86	203.38	204.23	203.01	203.04	204.3	202.96	204.68	204.2	203.73	203.08	203.22	203.81	202.82	202.48	204.29	203.49	204.6	203.78	204.24	204.13	203.09	202.89	204.36	204.85	203.42	204.11	204.89	205.38	203.81	203.67
218.09	217.99	217.91	218.89	217.32	218.17	218.39	219.49	217.65	216.82	217.54	217.32	218.81	217.41	216.05	217.64	217.95	217.64	218.61	218.62	216.96	216.49	216.73	216.85	217.85	216.9	218.07	216.63	217.91	218.27	218.75	218.19	218.92	218.45	218.39	216.72	217.23	215.85	218.93	217.62	219.52	218.61	218.33	217.48	217.8	218.71	218.19	216.53	218.25	219.76
198.04	199.71	198.77	198.73	198.33	198.56	200.57	198.01	200.01	199.55	198.38	199.09	198.89	200.87	198.82	199.07	198.16	199.74	197.99	198.41	200.29	197.49	199.91	199.33	201.14	199.25	198.51	196.9	197.91	199.55	199.97	199.4	199.49	199.21	199.89	199.8	197.54	198.91	199.64	197.85	199.14	198.82	199.98	199.13	200.19	198.68	198.43	200.26	198.35	200.5
198.3	198.7	199.8	199.21	199.66	200.85	200.78	198.91	199.94	198.66	200.82	199.15	200.6	199.9	199.71	198.35	199.61	199.41	197.79	199.48	200.67	198.9	199	199.75	199.26	200.35	199.42	200.01	199.4	198.55	199.47	200.73	199.4	200.64	199.48	199.46	197.81	198.58	199.37	199.97	198.6	198.18	200.05	198.41	198.72	199.2	198.78	197.6	199.65	198.13
211.59	213.88	212.82	212.72	212.34	210.84	212.22	211.99	212.81	213.97	212.57	211.63	212.66	212.63	212.56	212.43	212.95	211.59	210.3	211.38	212.35	210.28	211.51	212.88	211.36	211	211.62	212.44	211.86	210.48	211.54	212.86	211.27	212.71	211.18	212.85	210.88	212.45	211.94	211.17	212.21	212.22	211.49	210.41	211.84	212.52	211.98	210.54	212.3	212.48
213.32	211.91	211.3	210.67	211.73	210.96	209.76	211.86	211.16	211.46	212.84	210.52	212.43	211.51	212.15	211.86	211.06	209.88	212.65	210.1	212.57	210	211.52	210.92	212.2	211.02	210.14	211.02	211.65	211.58	212.21	212.3	211.98	212.44	212.02	211.12	211.34	212.89	210.9	212.71	212.86	211.26	212.73	211.47	210.98	210.73	212.54	211.38	210.81	211.27
199.54	198.96	200.92	199.69	199.87	198.88	198.46	200.09	199.6	200.01	198.96	199.37	200.37	198.59	199.27	199.08	198.54	200.92	199.02	198.98	200.11	200.47	201.09	198.22	199.45	199.38	199.63	198.74	199.06	198.95	199.06	197.9	199.05	200.19	200.94	199.16	198.89	201.23	201.29	199.2	198.55	198.5	200.34	197.46	199.4	199.43	200.2	201.79	199.91	200.35
199.66	200.17	199.34	198.98	200.03	198.92	198.93	199.22	198.27	199.99	199.2	201.71	199.77	199.72	199.04	200.3	198.58	198.98	198.23	198.93	199.29	198.48	200.89	201.3	198.34	199.16	199.38	198.06	199.25	198.05	199.05	199.45	199.78	199.4	197.88	199.49	198.98	200.24	199.38	199.65	198.98	198.39	198.26	198.06	198.4	200.21	198.09	199.57	200.77	200.31
205.51	206.28	207.92	208.52	205.95	207.04	208.12	207.16	208.42	207.58	208.62	209.02	208.51	208.79	207.63	208.51	207.48	207.25	210.11	206.12	207.81	208.44	208.37	208.47	206.98	207.88	207.33	206.93	207.87	207.03	207.96	207.61	207.95	209.54	207.47	208.62	208.01	207.31	210.02	207.16	206.73	208.58	208.93	208.41	205.86	207.52	208.02	208.02	207.45	207.86
206.67	207.73	206.66	207.21	209.61	208.07	207.41	208.24	207.83	208.26	206.22	206.24	207.5	206.6	207.24	208.45	208.21	207.28	207.54	206.41	208.16	209.28	205.56	207.22	206.84	207.41	207.35	207.27	208.84	207.13	207.1	206.08	206.36	206.88	206.77	206.36	208.28	206.51	207.95	207.56	207.36	207.53	207.81	207.16	208.17	207.61	208.41	209.31	206.87	207.29
207.97	209.91	208.81	209.29	207.94	208.31	207.94	207.87	206.9	207.67	207.9	207.83	207.05	206.96	208.1	207.62	207.56	208.79	208.73	207.9	206.77	207.87	206.34	208.3	208.06	207.21	208.13	208.62	207.5	207.83	208.24	207.46	208.59	208.31	207.18	206.76	208.48	208.94	208.53	208.69	206.25	206.51	207.7	208.21	208.56	207.11	208.46	207.54	207.77	207.05
209.05	208.75	207.26	207.7	207.36	206.94	206.52	206.87	208.65	207.93	208.68	207.44	207.32	208.62	209.3	209.03	207.83	208.06	207.37	208.35	208.28	210.09	209.5	210.18	207.75	206.75	207.87	207.73	208.05	208.47	208	206.33	207.66	209.03	208.85	209.04	208.86	207.87	207.44	206.45	207.34	207.82	208.2	208.14	206	208.48	209.06	207.95	206.5	207.49
200.4	201.45	202.03	201.76	201.34	201.92	201.11	201.52	200.66	201.21	202.26	201.75	201.15	203.01	201.03	201.14	200.82	201.51	201.28	201.03	201.74	200.22	201.25	201.9	201.34	200.64	200.51	201.8	200.44	200.7	199.85	200.21	201.9	201.57	200.84	201.78	201.14	201.68	200.71	200.88	198.92	202.06	202.82	201.41	201.95	200.81	201.26	200.28	200.04	201.35
204.49	205.38	205.76	205.71	204.57	204.38	204.47	204.5	204.43	205.14	205.08	205.47	205.53	204.41	204.21	204.86	205.47	204.74	205.39	203.54	204.95	204.34	204.34	203.37	203.59	204.32	204.79	204.68	202.8	204.97	204.03	204.11	205.88	203.7	205.72	204.58	204.78	206.18	204.33	205.22	204.77	204.82	203.03	205.6	204.98	204.39	205.9	203.33	204.21	205.07
199.61	199.86	197.73	198.84	198.04	199.19	199.41	198.66	199.28	198.55	198.54	198.37	200.01	200.29	198.27	198.04	199.12	200.13	199.9	199.37	198.87	199.64	198.89	199.74	200.23	198.55	198.53	199.62	198.85	199.82	201.47	198.16	198.54	198.05	198.87	199.28	198.18	200.47	198.97	199.17	200.57	200.47	198.82	198.33	199.61	199.02	198.25	198.6	198.91	199.1
217.2	218.74	217.1	216.01	217.5	219.52	217.22	218.67	215.69	217.57	218.19	215.67	219.07	218.37	216.82	217.38	217.82	217.7	218.84	219.45	218.24	217.61	219.16	216.66	216.13	217.82	217.45	217.57	218.09	218.05	217.91	217.62	216.78	217.79	218.81	216.97	218.83	219.01	218.21	217.65	217.81	217.38	217.9	217.2	216.38	218.58	218.41	218.16	217.84	217.9
198.55	198.47	200.47	198.19	199.66	200.79	199.09	200.16	198.4	199.97	199.42	199.25	197.54	199.99	199.72	200.44	198.12	197.05	197.79	200.52	199.02	199.15	200.72	198.86	198.93	199.16	199.77	199.83	198.8	199.15	199.41	199.59	198.69	199.09	199.83	200.3	199.1	199.52	197.94	200.51	199.86	198.99	200	200.87	198.96	199.88	200.22	200.21	198.93	199.26
210.59	208.7	209.97	210.48	209.71	208.64	209.4	209.39	209.08	209.8	209.11	209.22	209.23	209.52	210.76	210.33	211.22	209.39	209.17	209.69	209.27	207.55	210.1	209.9	208.45	210.19	209.92	209.75	210.42	210.97	208.46	211.13	211.39	210.91	209.1	209.72	210.49	210.92	209.23	209.1	209.06	209.41	207.46	211.09	210.65	210.18	208.8	209.35	210.85	210.91
216.18	217.17	216	217.94	217.58	216.9	216.94	217.38	215.5	217.66	216.68	215.87	216.62	217.8	216.72	214.99	216.87	216.02	216.5	216.03	218.18	215.39	216.59	217.22	216.41	216.12	218.05	218.08	216.8	217.07	217.96	216.22	217.47	216.85	216.44	217.78	217.52	217.94	218.07	217.09	217.58	216.31	216.73	216.38	215.75	215.8	217.66	217.98	216.6	216.06
208.56	209.98	207.66	207.97	207.96	208.27	206.83	208.51	206.84	207.4	207.43	208.06	206.8	207.51	208.11	207.68	207.39	207.83	206.61	206.8	208.1	206.45	208.03	206.7	207.28	207.67	206.87	207.55	208.32	210.13	207.82	207.87	207.07	206.97	207.46	207.01	208.05	208.76	208.29	210.48	207	207.86	206.77	209.21	208.54	207.94	207.76	207.74	207.56	207.4
208.9	210.09	209.18	209.44	209.53	208.81	210.67	211.11	208.93	209.33	209.24	209.21	210.12	209.03	210.3	210.18	209.12	210.37	209.74	207.22	209.12	211.02	210.31	210.02	210.03	210.15	209.42	210.33	210.22	209.47	208.35	210.64	208.8	209.56	208.36	209.01	208.34	210.69	207.45	210.31	210.13	209.36	210.75	209.22	208.52	209.89	207.97	209.05	209.98	209.02
207.27	210.11	209.11	209.29	207.92	209.69	210.08	209.1	209.03	208.59	207.4	210.14	208.31	209.7	208.71	208.71	208.41	208.71	208.15	209.61	208.5	208.34	210.51	208.63	208.76	208.47	209.89	208.06	208.92	208.65	207.87	209.7	208.09	210.86	209.11	208.49	208.08	208.05	208.11	208.96	208.34	209.54	207.72	208.38	209.04	208.69	208.76	206.9	208.7	207.97
203.25	204.16	203.57	203.55	202.76	203.21	204.04	202.02	203.12	203.94	203.06	203.63	202.77	203.34	201.85	202.81	203.59	202.64	203.51	203.04	203.33	203.27	202.86	202.28	203.12	203.85	202.7	202.48	204.13	203.03	203.25	203.34	203.22	203.98	204.51	204.17	201.42	203.25	203.01	202.27	204.53	203.23	203.07	204.26	204.1	203.13	204.62	204.53	203.14	202.72
204.38	202.9	202.94	203.01	203.82	203.07	202.5	202.31	204.13	203.25	203.99	201.96	203.27	203	202.26	202.62	202.2	201.51	203.98	202.71	203.98	203.01	203.84	202.78	202.53	203.61	203.69	200.84	203.05	203.33	204.92	204.12	203.71	203.89	203.47	203.82	203.6	203.31	204.04	203.37	204.34	203.26	203.04	204.73	202.86	204.09	202.51	202.44	202.24	204.32
210.88	212.91	210.87	212.2	212.76	210.84	213.58	212.61	212.78	212.01	212.9	212.37	213.31	212.05	212.83	212.75	211	213.5	211.49	211.84	214.32	213.16	211.99	212.28	213.57	210.93	211.34	213.05	213.63	214.21	213.17	211.23	212.37	212.4	212.34	213.38	213.45	212.39	212.34	213.47	212.52	212.53	212.57	210.98	212.95	212.86	212.53	212.71	211.11	212.14
199.06	198.07	199.38	198.25	200.02	199.59	200.68	199.84	200.71	198.87	200.16	199.17	198.85	200.25	199.52	197.46	200.97	198.55	198.46	199.12	199.75	198.6	199.97	199.95	199.43	199.53	200.09	200.3	200.66	199.38	199.41	198.24	199.84	199.61	198.83	198.72	198.79	199.31	198.95	198.9	199.23	199.37	199.99	198.09	200.33	199.83	200.89	198.7	198.96	198.1
203.48	204.05	202.91	203.51	203.69	203.22	203.38	202.46	203.47	203.2	203.89	202.26	204.41	204.34	205.86	203.36	204.52	203.51	204.42	203.51	205.06	204.15	203.79	202.65	203.81	202.06	203.06	202.69	203.91	203.14	203.2	204.27	203.22	203.79	202.04	203.47	203.9	204.55	203.66	204.22	204.43	204.2	204.07	204.3	203.74	204.46	204.51	203.99	203.58	202.3
212.21	211.28	211.72	212.07	212.41	212.91	212.55	211.56	213.16	212.88	211.56	210.76	212.58	210.31	211.46	212.75	209.67	210.83	213.24	211.37	211.77	212.92	210.65	212.91	212.06	211.67	212.25	212.96	210.95	212.14	212.48	211.57	212.33	210.94	213.13	211.53	211.76	211.12	211.14	211.36	212.18	211.41	210.99	212.02	212.7	212.08	211.26	212.39	212.01	210.4
209.98	208.62	209.89	208.52	208.01	207.13	207.55	208.35	209.35	209.36	208.39	206.73	209.29	208.09	208.22	208.5	208.46	207.81	209.56	210.09	206.05	207.68	208.71	209.9	208.72	206.22	207.14	207.42	208.22	206.28	209.84	208.59	208.9	209.79	208.91	209.21	209.74	208.69	207.34	208.2	209.15	207.9	209.3	209.38	209.34	207.7	208.91	208.01	208.68	206.26
208.77	209.11	208.97	209.72	210.17	207.99	207.21	209.81	208.27	209.38	208.36	208.72	207.77	208.97	208.65	207.87	209.76	208.58	209.36	208.2	207.23	207.89	210.68	207.76	208.22	209.35	209.9	209.86	209.32	207.09	207.63	209.9	208.27	207.73	209.46	207.98	207.45	207.7	209.32	208.3	209.34	207.6	209.04	208.56	208.11	207.1	209.41	208.58	208.03	208.9
209.57	209.08	209.27	209.44	209.66	210.4	210.51	209.32	209.71	210.47	210.49	208.5	210.68	209.1	209.93	210.3	207.93	208.45	210.9	210.82	210.42	208.61	210.54	209.66	208.4	208.58	209.41	209.97	209.45	208.33	211.38	210.7	210.3	208.22	209.57	209.95	210.13	209.55	210.54	208.57	208.35	210.52	211.16	210.82	208.68	211.51	208.45	209.71	209.49	210.7
209.5	207.47	208	207.94	209.31	210.07	208.57	208.93	210.67	208.78	207.37	208.81	207.37	210.78	209.32	208.41	209.2	208.42	209.14	208.49	209.72	209.91	210.43	207.96	209.34	208.35	208.47	209.62	209.82	208.03	208.91	209.25	208.43	209.78	208.36	210.42	208.84	207.48	209.6	209.19	208.75	210.23	207.04	207.63	209.39	209.5	210.64	210.06	210.02	207.69
207.89	207.64	209.58	208.55	207.21	207.31	207.56	207.84	207.31	208.28	208.12	209.23	207.28	208	209.79	207.67	207.24	206.89	207.01	208.83	208.49	208.08	208.07	207.98	206.67	208.39	208.09	208.76	207.69	207.25	208.62	208.88	208.85	208.17	207.95	208.88	206.91	207.19	208.87	208.78	206.11	205.59	206.58	208.24	207.03	207.65	207.27	208.03	207.5	207.3
198.02	198.98	197.82	199.11	198.06	199.25	198.54	198.52	196.84	197.53	199.5	197.16	198.27	198.54	199.44	200.19	199.16	199.23	199.14	198.63	198.24	198.61	198.96	197.88	197.99	199.39	199.75	199.05	197.74	199.51	198.66	198.91	199.49	198.15	196.79	198.61	197.32	198.88	198.4	197.2	198.4	198.2	197.63	197.25	197.91	199.38	197.44	198.4	198.77	199.91
209.03	209.76	208.71	207.51	208.17	208.58	209.75	209.27	208.5	209.36	209.16	208.21	208.62	209.04	207.99	209.13	208.62	209.13	210.21	207.26	208.38	208.34	209.83	208.42	209.36	207.94	208.28	209.79	209.56	208.33	208.76	207.07	209.53	208.64	208.51	208.59	208.46	208.81	206.66	207.82	208.35	207.58	208.9	208.55	208.36	208.85	207.59	207.8	209.2	208.84
193.84	194.44	194.67	192.82	193.68	194.47	194.09	194.68	192.77	194.64	193.04	194.14	193.34	196.42	193.54	194.49	193.25	194.94	193.22	195.09	195.81	195.82	195.02	194.03	193.99	195.58	193.8	195	193.55	194.23	195.07	192.84	194.54	195.33	193.95	194.78	193.97	193.92	194.54	194.63	195.13	193.91	194.33	193.27	194	192.59	197.32	193.39	194.32	193.49
203.53	204.11	204.52	205.39	205.02	203.38	204.62	203.58	203.49	204.14	203.8	201.83	203.41	202.79	204.44	203.68	205.51	203.26	203.41	203.22	204.79	203.93	203.49	203.5	203.04	204.47	204.21	204.06	203.96	203.94	204.43	202.62	204.12	205.37	203.86	204	202.53	203.05	202.29	204.76	202.72	203.42	202.73	202.46	202.48	204.68	205.95	204.1	202.74	204.72
208.94	209.83	209.86	209.43	211.13	209.51	210.05	209.13	209.51	209.47	209.46	209	209.82	209.87	209.17	209.4	209.47	209.83	209.31	209.34	210.76	210.29	210.7	210.3	210.21	209.85	210.21	208.85	209.85	209.01	208.03	208.77	208.36	208.86	209.71	208.13	210.21	209.78	207.71	209.29	210.43	208.9	210.57	209.98	209.79	208.91	209.69	210.88	210.48	208.74
199.22	200.57	198.59	200.46	198.69	199.11	198.11	200.25	200.75	199.01	200.73	199.22	200.97	199.03	199.5	198.56	198.71	198.35	198.48	200.19	200.3	199.48	201.14	199.31	199.69	199.17	201.22	199.69	199.37	200.79	200.16	199.52	199.46	201.04	198.6	199.89	200.71	199.76	201.02	200.18	200.05	198.29	199.73	199.3	199.69	198.15	197.36	200.81	200.98	199.52
205.35	202.9	203.43	203.99	204.08	204.5	204.68	201.91	204.08	204.64	204	202.25	203.51	204.86	204.11	203.68	202.67	203.4	204.75	203.13	203.72	202.76	203.53	204.29	204.73	202.94	202.53	203.82	203.33	204.34	204.24	204.69	204.42	203.74	203.96	203.99	204.12	203.3	204.11	203	203.5	203.41	202.92	205.02	202.97	203.82	202.9	205	201.94	202.79
212.18	211.83	212.02	211.76	212.82	212.48	213.01	212.15	213.75	212.7	211.96	214.37	211.63	212.14	214.34	212.97	212.59	213.76	212.96	212.92	213.39	213.57	212.01	213.32	213.44	212.4	213.19	214.08	213.17	212.44	215.09	213.41	213.41	212.66	213.13	214.67	213.13	213.93	212.79	212.89	214.18	212.37	213.31	212.62	212.72	212.15	212.39	212.2	212.54	215.23
209.44	208.45	207.07	209.12	209.85	208.48	208.85	208.26	208.35	208.5	208.08	208.68	208.66	208.57	209.03	206.65	208.08	209.65	208.16	206.17	209.16	208.97	207.19	209.22	208.89	208.72	208.26	206.68	208.2	209.96	208.4	209.59	208.53	209.15	210.24	209.39	208.66	209.58	208.13	209.52	208.35	208.07	210.77	208.41	208.19	208.44	208.29	208.78	208.79	208.82
217.05	215.6	216.44	217.21	217.13	216.23	216.79	216.61	218.5	216.53	215.74	217.09	216.27	216.9	217.73	216.98	217.68	216.64	217.61	217.98	216.32	217.49	216.05	217.05	217.94	217.18	216.95	216.91	214.65	215.21	216.56	216.36	216.01	218.96	217.28	216.96	216.14	217.37	216.44	215.33	218.33	217.32	216.99	218.39	216.69	218.29	216.7	217.29	216.79	217.15
198.39	200.41	199.75	199.49	199.91	199.87	200.3	203.39	199.64	200.63	199.5	199.39	199.51	198.71	201.28	200.51	200.75	199.68	199.82	200.17	200.56	198.65	200.63	200.28	201.17	200.83	200.7	201.56	201.86	200.53	201.28	198.7	200.01	198.88	199.35	201.17	200.09	200.73	199.7	198.17	201.54	201.66	199.99	200.63	200.14	199.52	200.52	200.46	201.87	200.51
210.32	208.12	209.67	210.34	207.98	208.59	208.6	208.24	209.59	209.07	208.76	207.23	209	207.94	210	208.81	208.35	208.28	208.73	209.6	208.35	210.4	207.76	208.83	209.16	206.84	207.42	208.75	208.3	208.31	210.79	208.79	209.54	207.56	209.74	208.22	207.21	210.28	209.43	208.72	208.78	209.28	208.46	208.25	208.47	209.49	208.65	208.85	206.49	209.55
197.34	199.27	197.04	199.84	199.5	198.85	197.83	199	198	198.11	197.85	200.53	198.58	199.66	197.44	197.53	199.84	198.06	198.64	199.16	200.13	199.17	199.9	198.28	197.61	199.85	197.52	198.3	199.59	198.35	199.36	198.66	197.56	200.33	198.68	198.98	199.36	199.35	197.71	197.5	199.84	199.9	198.1	198.85	197.17	199.53	197.58	198.21	198.73	197.88
206.42	204.66	205.09	206.04	205.99	206.24	206.13	204.53	206.07	205.78	205.83	205.31	204.41	205.87	204.22	204.61	205.39	205.92	204.66	205	204.52	205.56	205.26	205.34	205.79	206.38	205.94	207	206.4	206.97	205.33	202.22	204.65	204.4	204.42	207.26	205.71	206.61	204.69	205.01	204.67	206.61	204.46	204.45	204.76	205.61	205.94	205.36	206.73	204.48
208.24	207.1	208.12	207.76	207.1	208.43	208.35	208.03	207.54	206.58	208.03	206.12	208.02	207.94	208.32	206.6	207.3	208.05	207.04	206.08	209.63	208.95	208.54	207.64	208.63	208.98	207.75	207.33	206.84	207.32	209.84	208.12	205.33	208.34	207.08	207.33	206.77	206.92	208.37	208.71	207.21	207.89	208.71	207.06	207.78	207.38	208.73	207.57	208	207.95
211.95	210.42	211.14	209.18	210.04	211.06	210.8	212.23	211.72	210.95	211.22	211.11	210.9	212.45	212.97	211.62	211.54	210.82	212.29	212.46	209.81	211.43	211.39	212.35	210.81	213.49	211.47	211.63	213.13	213.45	212.32	211.54	211.52	209.43	210.54	212.44	210.96	210.46	212.86	212.73	212.04	211.94	212.54	211.59	211.68	212.4	212.34	211.18	210.9	213.03
207.83	207.82	208.45	208.83	207.37	209.58	211.13	208.92	207.5	208.89	209.17	209.27	208.09	209.48	208.8	205.98	208.81	207.52	207.28	209.55	207.71	208.63	207.04	208.08	208.21	208.59	209.41	208.48	209.01	208.7	208.12	206.74	208.65	206.7	207.82	209.52	208.89	208.46	208.79	208.45	208.61	209.11	209.35	210.11	209.36	207.87	210.33	207.63	208.99	207.94
206.03	204.55	202.93	204.53	203.92	205.09	204.93	204.89	201.98	204.66	205.08	204.02	203.29	203.44	204.87	203.94	204.43	204.13	202.61	204.68	201.76	202.8	203.89	202.13	203.31	201.34	202.55	203.97	202.94	203	203.72	205.52	204.25	202.74	204.12	204.57	202.3	204.17	201.76	203.97	203.63	203.17	202.82	204.42	202.74	203.13	203.98	203.79	204.86	205.37
211.36	209.19	209.19	209.44	209.82	208.47	208.21	209.66	209.84	210.36	209.44	209.85	210.03	210.04	209.95	209.56	210.24	211.06	210.24	210.88	209.69	210.57	210.34	208.55	208.88	208.6	209.55	209.96	210.17	208.44	210.31	209.01	210.24	208.03	209.53	211.46	209.18	207.96	209.3	209.11	208.94	209.73	210.65	209.45	210.5	208.96	210.33	209.3	209.46	209.67
207.67	206.56	208.05	208.19	207.65	208.47	207.85	208.01	207.01	207.97	207.36	207.84	207.68	207.69	206.66	210.06	207.26	207.22	208.79	208.03	206.6	207.58	208.2	206.97	206.22	208.01	208.29	207.99	209.74	207.98	208	208.39	208.36	208	208.66	208.63	207.26	207.01	208.06	207.1	208.27	206.75	208.32	207.09	208.95	207.67	209.82	207.34	209.41	209.3
204.47	206.66	204.73	205.5	204.85	203.15	203.24	205	204.23	203.63	205.86	204.15	204.71	204.06	206.04	205.94	203.87	205.27	205.4	205.56	204.48	204.2	204.63	205.51	205.85	204.17	204.84	205.22	205.18	204.01	205.02	204.39	204.41	204.53	203.02	204.41	204.93	205.3	204.44	205.8	205.96	204.12	203.94	203.66	204.58	204.4	204.26	205.67	204.43	203.44
193.85	194.01	194.06	193.3	195.6	193.27	194.76	195.83	193.98	193.63	194.25	194.07	193.99	194.21	193.27	194.1	194.38	194.39	194.13	194.91	193.98	192.94	194.44	194.81	194.11	194.39	194.87	193.64	193.68	195.7	194.27	194.37	195.3	193.08	193.86	194.51	195.26	195.41	195.12	194.64	193.9	194.3	194.61	192.65	194.03	193.89	194.19	194.07	192.82	194.52
205.09	204.35	204.9	204.91	204.62	203.82	205.21	205.96	204.8	204	204.52	204.46	205.28	204.22	203.32	203.45	204.9	203.5	202.92	204.46	203.02	204.68	204.4	203.86	205.35	205.52	205.31	204.83	204.37	204.26	204.93	205.32	206.63	204.42	205.65	205.77	203.46	204.49	204.21	203.56	203.24	204.01	204.54	205.33	204.9	203.92	205.74	205.77	205.78	204.28
212.04	210.92	210.63	211.25	210.24	213	212.18	210.14	211.51	212.6	211.7	211.26	212.24	213.15	212.92	210.21	211.83	210.28	211.32	210.91	212.06	211.53	210.98	212.53	212.15	212.61	209.97	211.21	212.11	210.89	211	211.2	212.2	211.05	211.16	210.57	210.93	210.19	212.38	212.62	211.4	212.2	212.32	210.54	210.62	212.33	212.64	212.3	210.32	212.67
201.34	203.13	203.76	202.78	203.13	202.43	202.92	202.99	201.21	202.26	203.65	202.78	203.15	203.01	202.69	202.22	203.08	201.9	203.23	203.95	203.04	202.17	201.56	201.28	201.95	203.17	204.9	201.99	202.96	202.11	203.05	202.94	202.76	202.84	201.9	201.89	202.55	200.93	203.56	202.11	203.36	201.38	201.2	202.97	202.44	202.66	202.66	201.62	202.3	201.84
208.94	206.51	207.49	208.2	207.05	207.48	206.86	208.12	209.38	208.09	207.57	208.34	208.54	209.19	207.97	206.73	207.72	208.1	207.97	205.82	208.35	206.83	208.11	207.53	206.09	207.07	207.13	208.42	208.66	208.4	208.92	207.76	207.3	208.74	207.28	206.43	208.95	207.69	207.62	208.16	210.35	207.95	207.69	208.16	208.62	207.03	206.94	207.94	206.89	207.67
218.4	216.63	218.24	216.19	218.45	218.39	219.38	216.27	216.59	217.15	218.22	220.63	218.54	216.48	217.65	217.54	219.37	218.69	216.47	218.24	217.88	218	218.06	218.26	217.21	217.63	219.23	218.16	218.19	216.67	216.66	219.21	217.31	216.96	218.29	216.69	216.43	216.73	215.72	216.74	218.1	218.29	216.5	217.19	216.95	216.36	218.3	217.56	218.23	219.42
202.81	203.04	205.57	204.36	203.07	205.08	203.43	205.26	203.89	202.95	202.95	203.94	203.09	203.01	202.79	202.95	205.15	203.73	205.69	203.43	202.62	203.68	204.16	203.61	205	203.13	203.59	203.8	202.53	202.95	203.71	201.87	204.73	203.53	205.1	204.87	205.38	202.56	203.6	202.27	205.16	204.48	203.93	203.14	202.45	202.33	205.28	202.92	203.22	203.05
216.69	217.33	217.41	218.03	215.77	216.85	217.15	216.48	218.73	219.25	217.9	217.55	218.35	218.29	216.4	216.89	217.47	218.45	216.81	216.58	217.11	217.6	216.95	216.57	217.3	217.55	215.49	215.48	216.65	217.15	218.47	218.05	215.99	216.52	217.41	218.17	215.42	217.2	216.8	217.58	217.18	215.88	215.38	218.45	215.9	215.94	217.16	217.23	217.65	216.43
206.75	207.77	207.63	206.07	208.09	206.63	208.16	207.12	208.27	207.44	208.09	207.95	206.61	206.74	208.49	208.68	207.12	207.38	208.7	208.03	207.82	207.82	206.24	207.85	207.64	206.77	207.72	207.51	209.55	207.01	206.43	208.56	207.99	208.23	206.24	207.63	208.26	207.31	208.89	208.25	209.37	207.26	207.32	208.75	208.83	207.22	209.41	206.63	207.48	208.12
215.47	217.69	217.34	215.94	217.42	216.54	217.26	217.34	216.83	217.5	216.28	218.21	217.47	217.05	216.49	215.93	217.01	217.39	217.56	216.36	217.98	216.69	216.47	216	216.37	216.9	217.72	217.57	216.56	216.83	217.53	217.25	217.27	215.95	217.45	215.81	214.89	217.81	215.8	216.19	217.02	215.88	216.44	217.49	216.37	215.01	218.25	217.89	217.73	217.66
209.02	206.99	208.9	209.93	208.62	210.09	209.44	208.75	208.62	207.23	209.42	208.47	208.95	207.43	209.11	207.54	208.14	208.78	208.76	209.47	208.61	210.55	208.22	207.35	207.48	209.15	208.88	208.85	207.39	208.61	209.16	209.19	208.05	207.51	208.92	207.7	208.74	208.7	208.68	208.74	207.04	207.62	208.25	209.15	207.77	208.23	208.23	209.41	206.41	209.61
208.9	208.32	209.35	210.36	209.17	207.9	208.04	208.29	209.93	207.49	207.89	207.86	210.42	208.46	208.89	210.65	208.86	210.17	210.13	209.42	208.33	209.91	207.62	207.66	209.33	208.86	209.9	208.84	208.53	208.61	208.42	209.07	208.62	208.73	208.66	209.12	208.03	209.53	208.06	209.57	210.32	208.5	209.24	208.24	209.49	207.57	209.42	209.14	208.51	209.28
205.98	205.67	206.9	206.92	203.39	206.21	205.9	206.29	206.68	206.38	205.95	205.27	207.52	206.44	207.28	206.62	206.75	205.56	206.6	206.75	205.47	206.13	207.27	207.67	207.02	205.08	204.91	205.04	204.25	206.34	205.37	205.41	205.43	205.78	206.13	205.71	207.28	206.4	206.82	207.99	207.7	204.89	206.75	205.57	206.35	206.86	207.8	206.64	206.07	206.57
207.4	209.5	207.46	208.72	209.69	209.03	209.1	207.72	208.92	207.65	209.08	207.43	206.63	209.34	209.94	208.44	209.05	209.8	207.53	209.06	208.85	209.97	209.32	209.54	208.53	209.28	210.63	209.49	207.58	208.44	208.53	209.66	208.35	207.59	208.82	208.28	208.28	209.05	209.18	208.99	208.52	207.78	209.41	209.51	208.88	208.96	207.86	209.15	209.36	210.04
209.14	208.11	209.11	210.2	208.85	207.14	210.01	208.73	207.79	209.57	208.54	208.57	208.76	210.41	209.09	209.48	209.41	208.68	207.92	207.79	208.52	210.2	208.74	208.82	208.97	208.07	209.23	205.89	210.58	208.98	207.62	209.79	208.19	207.95	208.48	209.03	209.17	208.71	207.98	208.61	208.5	208.29	209.41	208.79	209.04	209.24	208.85	209.21	209.72	209.97
217.9	216.67	216	216.85	216.89	216.22	215.84	217.24	217.1	217.72	216.08	217.94	217.55	217.74	216.78	216.47	216.48	217.03	215.78	216.41	216.68	217.49	216.22	216.44	216.41	216.91	217.75	216.99	217.11	215.54	216.44	218.03	216.39	217.91	217.33	217.3	215.63	217.2	215.85	217.24	217.93	216.51	217.31	216.57	217.08	217.4	218.33	216.59	217.27	216.77
199.94	200.15	200.72	200.13	200.66	200.83	200.24	199.99	200.37	198.55	199.49	200.71	200.11	200.44	199.69	201.02	199.39	199.78	199.54	200.27	200.53	200.35	200.78	199.67	201.06	199.88	200.31	200.81	201.7	200.08	200.01	202.02	198.98	200.51	200.78	200.01	201	200.55	200.73	200.45	201.23	200.91	201.28	199.96	201.33	199.55	201.04	200.8	201.16	199.75
201.97	202.17	202.27	202.01	201.97	201.13	203.51	202.13	203.86	203.34	202.71	201.53	203.67	203.93	201.98	203.55	201.94	203.58	202.77	203.25	204.64	202.35	203.69	203.5	203.98	203.2	202.2	204.13	204.45	203.08	202.32	202.8	202.95	201.6	203.5	202.03	203.4	203.05	203.02	201.31	203.07	202.37	202.83	202.48	203.31	202.14	203.03	203.68	203.37	201.37
218.4	218.41	218.71	219.15	217.33	218.98	216.68	216.33	218.83	218.18	217.34	218.57	217.02	217.04	217.45	217.24	219.55	217.89	219.13	216.36	216.69	215.66	218.28	219.31	218.67	217.86	217.62	217.28	218.3	218.15	220.25	218.21	217.06	216.63	217.81	216.8	217.88	218.45	218.32	217.61	217.55	216.81	218.32	217.22	217.69	218.4	217.65	218.25	217.47	217.16
210.53	211.08	209.25	209.33	210.93	210.08	210.13	212.39	209.64	208.96	210.63	209.95	209.22	208.55	208.28	210.82	209.62	210.17	210.07	209.17	208.3	210.76	209.24	210.97	209.71	210.82	208.34	210.06	209.2	208.76	210.14	208.74	210.91	210.01	209.83	209.1	208.33	209.53	209.04	208.28	210.12	208.75	210.12	208.52	209.37	209.6	210.79	210.8	209.21	209.32
200.43	201.08	199.76	200.84	200.33	199.96	201.68	200.99	200.31	200.43	199.35	199.25	198.97	200.42	199.85	199.97	200.32	200.86	200.57	200.57	199.78	200.31	200.87	199.88	199.65	199.47	199.72	200.25	199.79	200.57	199.55	200.57	200.15	201.02	201.81	202.03	201.45	202.2	198.86	201.54	199.83	199.41	202.56	199.83	202.01	201.38	201.11	199.9	201.77	199.53
211.55	212.08	212.26	211.02	211.96	211.43	211.41	210.41	211.32	212.13	209.91	211.34	211.32	210.87	211.55	211.8	211.19	211.94	210.6	212.28	212.08	210.78	210.39	210.89	210.34	211.67	211.39	211.53	211.91	211.78	210.1	211.64	211.29	212.61	212.74	211.73	211.23	211.23	212.58	212.55	210.44	212.57	211.44	211.45	214.02	212.74	209.95	211.16	211.31	211.59
215.09	214.28	213.65	213.54	213.8	215.3	214.62	213.31	215.37	213.82	215.02	213.51	213.96	212.69	213.86	213.57	215.4	214.15	211.95	213.36	214.65	214.45	213.23	214.58	212.8	213.86	214.5	213.56	212.92	214.75	213.98	214.4	214.84	213	214.23	214.57	214.24	214.15	213.46	214.33	213.9	214.36	215.44	214.7	213.48	215.44	214.56	214.39	212.93	213.76
202.34	200.88	200.69	202.88	203.25	202.25	202.41	202.43	203.93	204.07	202.64	203.96	201.07	202.14	202.58	203.12	202.81	202.64	204.34	202.76	200.77	202.49	202.72	201.05	203.81	202.26	201.83	204.33	203.57	203.55	203.67	202.8	201.58	202.16	202.23	205.2	203.73	201.32	201.77	202.42	201.99	200.96	202.85	201.7	202.37	203.04	202.89	203.29	201.68	202.54
212.76	212.57	213.43	212.57	212.5	211.03	212.51	214.59	212.12	212.92	212.91	212.69	213.33	213.38	211.88	211.04	215.19	212.93	213.65	212.96	213	212.69	212.9	213.37	213.16	212.12	212.63	214.45	212.96	213.74	211.93	212.22	215.83	214.3	212.71	213.24	214.24	212.84	212.29	212.24	212.96	213.1	213.37	211.9	212.93	213.6	213.58	211.45	212.08	212.58
212.99	212.65	212.67	211.82	211.86	214.32	212.99	212.67	213.94	213.08	213.63	212.7	212.47	212.07	211.59	212.26	213.59	211.84	212.58	212.31	212.8	211.43	213.39	212.9	211.86	212.65	213.43	213.3	212.01	214.08	213.43	212.92	211.55	213.64	212.17	213.89	212.66	211.88	211.42	215.1	212.88	213.39	211.25	213.39	212.89	212.15	213.02	214.34	212.57	214.06
210.06	209.13	211.26	209.39	208.78	209.81	209.02	209.8	210.53	208.37	209.83	210.24	209.52	208.64	209.69	209.22	210.06	208.35	208.29	209.17	210.97	208.18	208.75	209.19	209.48	207.49	209.76	207.1	209.71	208.55	210.06	209.79	209.82	210.01	211.2	207.98	209.66	208.83	211.24	210.24	208.64	207.82	210.63	208.8	209.76	208.44	209.87	211.08	210.09	208.4
208.85	208.44	210.21	208.81	208.61	209.23	209.08	208.82	208.99	209.99	209.24	209.01	209.39	208.08	208.71	208.96	207.38	208.2	207.71	209.35	208.94	208.53	211.07	207.91	207.49	208.76	209.05	209.68	207.37	211.04	207.6	210.23	209.75	208.63	208.98	208.71	208.04	207.39	208.42	208.43	208.16	208.27	208.02	209	208.82	208.13	208.2	209.53	207.05	208.54
194.81	194.17	194.35	195.16	194.97	194.98	194.96	196.07	195.59	192.65	196.42	195.07	193.62	195.77	194.88	195.31	194.33	194.06	194.42	194.37	194.09	195.35	197.36	195.04	194.32	194.47	195.34	195.55	195.02	195.96	193.77	197.14	195.85	193.8	195.14	193.76	194.7	195.37	194.78	194.24	194.88	193.71	195.41	194.17	195.27	196.07	195.79	195.85	195.97	195.28
202.68	201.95	204.41	204.26	202.41	202.9	202.98	200.6	203.22	203.31	203.6	201.74	202.74	202.56	204.24	203.52	202.89	202.37	203.72	203.94	202.05	203.22	201.91	201.75	202.85	203.01	202.78	203.17	201.13	202.21	203.6	201.46	204.05	201.1	204.05	204.34	201.86	202.56	201	202.08	199.96	203.68	201.53	202.97	202.62	202.23	202.36	202.91	201.98	202.68
205.28	205.18	206.08	204.27	206.29	206.35	205.52	207.24	206.35	206.98	206.62	206.52	206.62	204.57	206.24	207.28	205.53	206.59	206.6	207.22	208.47	206.89	206.34	206.56	205.45	206.51	205.82	207.3	206.6	207.24	205.92	207.43	207.58	206.57	205.81	206.51	205.82	205.89	206.6	206.31	207.08	204.45	207.46	206.66	204.66	206.53	207.05	207.32	205.79	206.99
218.06	216.27	215.93	217.5	217.23	217.39	215.71	218.18	216.27	217.57	215.73	217.43	218.02	217.97	217.72	216.15	217.4	216.47	217.42	215.87	217.14	218.37	216.53	218.03	217.28	217.63	215.76	217.71	216.85	217.51	217.1	216.89	216.8	218.31	216.41	217.43	216.69	216.4	217.71	216.73	215.75	217.41	217.59	216.65	218.24	217.12	217.61	216.15	216.26	217.46
197.83	198.75	197.77	198.41	198.69	197.78	198.5	198.14	196.83	198.37	199.96	198.43	198.88	197.66	199.06	199.56	199.62	198.32	196.81	199.65	198.14	199.07	198.28	198.15	199.15	197.17	198.1	200.06	199.83	199.98	198.36	198.28	199.16	197.53	198	200.09	199.33	198.68	198.3	199.7	199.05	197.29	198.7	199.06	198.02	198.68	199.24	198.86	199.02	199.32
204.56	203.58	203.4	204.72	201.64	201.96	205.08	204.29	201.91	202.32	204.37	203.87	203.69	204.38	202.4	203.4	204.36	204.22	202.22	202.58	202.71	204.34	203.38	204.21	203.91	203.55	204.16	203.63	201.18	202.99	204.47	201.62	205.84	204.4	202.86	204.54	203.95	203.87	202.97	201.61	203.48	202.22	204.5	202.91	203.04	202.55	205.37	203.89	203.44	203.43
211.63	211.4	212.34	211.91	211.56	211.1	211.01	213.81	210.43	213.55	211.51	212.28	211.42	209.68	211.63	212.07	211.74	211.99	211.42	212.63	211.86	211.21	210.88	211.45	211.34	212.65	212.52	213.23	210.83	212.26	212.68	210.42	210.75	212.1	211.28	210.99	212.7	213.09	211.24	211.99	210.07	210.48	211.3	211.9	211.42	213.17	212.55	213.15	211.9	211.03
216.36	218.31	218.89	218.48	216.75	218.13	218.17	218.58	218.52	218.09	216.58	218.96	218.09	217.5	216.89	217.76	217.26	220.24	215.95	218.82	218.18	216.91	218.1	217.89	216.79	216.49	217.65	217.41	217.34	215.32	218.19	217.42	217.95	217.46	218.32	216.56	218.46	217.75	217.87	216.75	217.23	217.31	217.45	215.72	215.99	216.23	218.83	216.19	218.83	219.13
195.59	194.76	194.64	194.93	195.48	195.7	195.56	195.2	195.73	195.16	195.24	194.91	194.78	195.73	195.54	195.25	194.69	194.42	193.5	194.47	194.96	194.28	195.94	195.12	194.44	195.48	194.01	195.81	195.33	195.7	195.71	194.19	195.26	194.96	196.44	195.38	196.41	195.55	194.51	193.33	193.41	195.05	194.82	194.72	195.98	195.97	194.53	194.86	195.71	197.5
211.55	210.44	211.12	210.54	212.06	211.73	212.09	212.39	210.35	210.37	210.76	210.22	212.14	211.3	210.74	210.61	209.86	213.4	211.07	211.96	211.73	211.01	212.25	211.43	211.98	211.99	213.36	212.48	212.14	211.3	210.72	210.17	211.3	210.88	211.52	211.01	210.85	209.48	210.52	212.4	211.12	212.5	209.33	211.49	210.7	212.46	213.08	212.16	211.71	211.56
211.26	211.02	211.54	210.06	211.84	212.56	212.28	212	212.21	211.32	210.26	212.25	210.47	212.22	211.91	211.36	211.34	211.35	212.21	210.97	212.48	210.5	212.76	212.93	210.83	210.99	210.78	210.47	210.86	211.36	211.4	211.87	213.06	212.57	212.15	210.84	210.49	212	212.01	212.52	212.18	211.5	211.13	211.79	211.64	211.2	211.38	211.26	212.71	211.3
211.04	210.93	211.79	211.6	212.66	210.71	211.14	210.85	212.83	209.97	210.12	212.97	210.84	210.88	212.48	211.69	209.7	213.71	210.73	213.8	211.47	210.1	211.78	210.86	211.08	211.79	210.82	212.81	211.5	210.95	211.97	212.42	211.32	211.74	211.58	212.01	211	211.94	210.94	211.3	211.18	211.67	211.2	211.29	211.05	211.24	211.42	212.05	212.5	212.48
208.55	208.95	208.84	210	209.65	209.22	210.27	210.76	208.46	210.2	210.9	210.22	210.7	210.23	208.15	208.42	209.75	210.64	208.59	210.13	208.53	209.65	210.37	209.38	208.14	206.7	209.37	210.24	208.56	208.94	209.04	209.33	209	209.06	209.24	210.28	209.16	209.45	209.94	209.7	210.23	208.8	209.94	209.84	207.78	208.81	209.82	209.24	209.87	208.9
206.81	209.43	208.79	209.25	207.01	208.11	206.87	206.9	207.62	208.3	208.57	207.99	206.74	207.64	207.61	206.8	207.95	207.05	209.26	207.37	207.54	207.49	208.13	207.23	208.16	207.71	206.81	207.92	207.23	208.12	208.23	208.35	211.52	207.25	207.4	207.42	207.95	207.4	208.35	207.45	207.88	207.19	208.54	207.49	207.53	207.62	206.38	206.54	207.3	208.51
202.84	202.78	203.94	203.46	204.01	202.75	204.46	204.22	203.96	201.83	202.63	204.96	205.75	202.88	202.44	204.06	203.57	203.69	203.9	204.82	202.43	204.3	202.63	205.15	204.62	202.98	204	204.66	202.62	202.92	203.16	204.72	201.61	203.26	203.05	204.9	203.53	203.77	202.68	204.44	205.34	204.07	204.07	203.44	205.18	203.73	205.9	203.07	203.88	203.27
217.3	218.17	218.43	218.82	218.03	217.76	217.72	216.96	217.05	218.02	217.07	218.06	217.48	217.8	218.49	217.11	217.75	217.68	216.56	218.59	217.6	219.08	217.3	217.55	217.23	218.02	217.77	216.37	215.77	220.06	217.13	219.09	217.29	218.01	218.16	216.8	216.26	217.36	218.17	218.02	217.14	217.55	218.13	219.72	220.11	217.73	218.6	217.58	218.12	215.53
197.87	197.98	199.46	196.68	197.84	197.69	199.61	198.87	196.5	200.38	196.89	198.9	198.5	198.41	198.51	198.8	198.56	197.4	199.46	198.62	197.34	197.89	199.42	197.96	198.63	198.37	197.32	197.41	199.06	197.59	197.25	196.55	197.91	197.81	198.67	198.57	198.41	196.7	198.02	197.23	199.09	198.39	197.09	197.89	197.6	199.09	197.56	196.79	199.28	197.89
194.63	193.92	192.91	195.84	192.02	193.35	195.26	193.72	193.37	193.95	194.36	193.75	195.36	195.3	195.28	196.27	192.92	194.79	193.44	193.39	194.43	195.38	194.68	194.18	195.33	193.55	192.81	193.31	194.16	192.06	195.32	195.09	194.38	194.04	193.05	193.94	192.73	193.96	195.03	194.06	193.09	195.35	194.21	193.54	193.74	195.17	193.28	193.58	194.72	194.44
208.5	209.08	210.07	208.01	207.89	209.35	209.74	209.7	208.76	207.67	207.46	209.79	209.85	210.44	210.23	208.13	209.43	207.7	208.94	207.73	206.36	208.56	207.94	208.73	206.34	208.79	209.52	207.94	208.17	207.9	208.15	207.15	207.74	208.36	208.29	207.75	208.66	210.03	207.67	208.65	208.81	207.99	208.29	210.13	209.15	208.46	208.36	208.08	208.15	209.04
198.46	200.41	199.43	199.67	198.84	200.13	199.54	199.68	199.88	200.05	199.56	200.09	198.97	199.2	200.1	199.12	200.39	200.84	200.55	198.11	198.98	198.95	199.34	200.23	199.13	198.22	199.04	198.44	197.84	198.71	200.44	199.29	199.81	200.58	198.12	198.89	197.58	199.57	200.76	199.86	198.36	199.16	199.49	201.26	201.83	198.17	197.16	199.41	200.53	199.72
203.33	203.92	203.34	204.53	204.1	203.83	202.39	202.52	202.63	202.82	202.29	202.93	203.36	202.69	203.29	203.48	202.13	203.91	201.47	204.11	203.76	203.48	205.02	203.89	205.18	205.03	203.64	203.71	203.83	203.62	203.79	202.94	204.1	203.4	203.59	204.56	202.84	203.61	204.17	203.53	203.25	202.88	203.83	204.52	202.88	202.88	204.68	202.94	202.98	202.27
201.11	201.95	200.01	201.41	199.91	200.37	200.25	201.08	200.39	200.56	200.26	201.13	200.52	200.5	200.21	199.84	198.8	199.41	200.8	199.48	201.56	200.9	199.63	198.89	199.22	200.61	200.01	201.09	198.92	201.65	201.8	202.22	200.74	200.2	199.63	199.8	200.87	201.12	200.72	200.8	201.65	200.29	200.66	201.49	200.95	200.72	200.11	200.48	199.69	200.85
207.94	208.36	208.38	207.98	206.87	208.41	207.7	208.29	207.15	206.84	208.07	207.24	206.19	206.35	207.28	207.55	208.53	207.08	208.28	208.42	208.15	207.61	207.68	208.35	205.99	208.54	207.97	208.77	206.99	208.1	207.65	208.11	207.79	207.53	208.22	207.35	207.54	208.41	206.85	208.29	208.38	207.48	207.93	208.03	208.93	207.51	207.31	207.73	208.36	208.17
217.46	217.74	219.47	217.81	217.14	217.18	216.95	217.49	217.93	216.1	217.1	217.44	216.1	217.25	216.07	215.43	217.29	215.97	219.3	215.53	217.34	217.6	216.66	218.36	216.7	216.67	216.97	217.85	215.62	216.23	217.24	216.4	217.18	218.14	217.25	217.15	216.6	216.47	217.31	216.92	217.74	217.93	216.84	215.05	217.94	217.79	217.57	216.16	217.25	216.07
199.56	202.64	202.73	199.96	202.43	200.67	199.4	201.86	199.81	201.49	202.88	200.43	201.04	203.04	202.33	200.82	201.41	200.36	201.46	201.27	200.68	202.38	200.21	200.3	201.12	201.08	201.35	200.85	202.82	201.51	200.35	202.4	202.31	201.65	199.97	201.61	200.57	200.28	201.62	202.87	203.64	200.32	201.64	200.96	199.63	200.93	201	201.43	201.59	200.29
216.51	218.71	218.05	217.67	218.33	216.69	218.41	217.48	218.57	218.74	217.08	217.05	216.58	218.19	218.12	218.33	217.57	219.45	216.29	217.97	217.19	218.41	217.21	218.6	217.54	217.56	218.58	217.07	217.93	216.06	216.82	217.38	217.53	215.46	216.44	217.14	218.82	219.09	219.45	218.12	218.06	217.56	214.97	216.88	216.81	217.07	216.64	216.9	217.55	217.07
204.56	204.74	205.84	206.43	206.12	204.11	205.56	205.93	204.77	205.65	204.97	206.12	206.45	205.4	205.09	207.36	205.87	204.43	205.4	206.74	204.96	205.26	204.88	204.92	205.62	204.97	204.19	205.73	203.62	204.84	206.82	205.93	205.4	207.11	205.6	205.56	207.54	206.32	205.37	205.96	206.4	206.05	204.84	206.87	205.02	205.87	204.83	208.18	206.3	206
206.41	204.28	204.94	204.33	205.05	206.69	205.45	203.93	204.04	205	204.43	205.66	205.63	205.08	206.23	205.63	205.64	204.54	202.98	205.35	204.88	205.51	204.03	203.99	204.33	205.36	206.36	204.41	205.58	204.49	204.07	205.6	204.52	205.45	205.74	206.3	204.38	204.94	203.76	204.92	202.61	205.34	205.06	205.03	204.66	203.44	203.26	203.61	205.03	205.44
214.02	212.82	213.32	211.66	213.51	212.15	212.33	212.99	211.57	212.73	211.51	211.88	213.12	212.21	214.37	212.81	212.61	212.63	212.82	213.05	210.89	211.94	212.04	212.51	212.41	212.44	211.58	214.45	213.96	214.43	212.38	212.6	211.96	212.58	213.67	213.38	214	213.05	212.52	212.69	213.57	211.5	211.9	210	211.97	211.94	211.46	214.13	211.91	210.78
208.42	210.52	210.13	209.78	209.29	209.65	210.67	210.88	210.11	210.09	209.4	210.34	208.96	209.98	209.67	210.64	209.18	209.27	208.65	211.62	209.65	210.67	209.17	210.14	209.15	209.94	210.17	209.5	209.51	209.97	209.24	211.22	209.12	209.58	207.69	208.39	210.2	209.33	210.12	209.32	209.61	208.87	208.3	209.05	209.2	209.76	208.56	209.18	209.59	209.3
203.25	203.56	203.18	203.64	203.64	202.56	202.9	202.99	204.46	202.49	202.84	203.03	203.74	202.91	202.45	204.35	203.6	202.77	204.63	203.86	202.68	203.81	204	203.5	203.49	203.86	201.54	203.29	204.43	203.64	203.1	204.51	202.35	203.35	203.89	203	203.12	204.71	203.2	202.45	204.38	203.44	202.25	203.87	203.37	201.11	203.55	203.34	203.11	203.05
204.95	205.09	204.92	203.89	205.1	204.4	204.44	205.72	204.64	205.96	206.85	203.38	204.73	203.26	204.37	204.68	204.07	204.42	204.69	204.47	205.08	203	203.63	203.74	205.24	204.85	205.11	205.29	204.17	205.56	204.05	206.22	203.86	203.68	204.09	204.33	204.44	204.73	204.38	203.92	204.03	204.97	204.04	205.82	204.72	206.08	204.66	204.24	206.07	206.1
196.49	198.39	198.58	198.76	198.66	197.81	197.59	199.44	197.78	198.27	199.93	197.77	198.58	198.17	197.83	198.27	199.02	197.79	198.62	200.1	197.85	198.6	196.78	198.75	198.06	198.77	196.89	198.26	198.24	197.71	199.65	196.68	199.65	198.94	198.1	197.68	198.92	197.9	200.68	199.42	199.32	197.37	199.87	199.78	198.96	198.17	198.95	198.27	198.97	199.61
217.12	217.94	217.24	218.3	219.45	217.8	217.09	218.49	219.86	219.34	219.35	218.95	217.84	217.86	216.97	218.36	218.64	215.37	219.32	218.29	218.47	218.38	218.29	219.43	218.82	217.77	218.57	218.36	217.65	219.32	218.38	217.83	217.69	219.52	217.47	219.49	218.25	217.68	216.48	218.15	217.78	217.31	218.17	219.53	218.6	218.56	217.64	218.1	217.37	218.59
202.33	202.38	201.58	202.66	201.88	201.34	201.68	202.46	202.42	201.28	202.51	204.56	201.57	203.72	202.46	203.11	201.86	202.83	203.74	203.05	202.58	202.65	202.64	200.6	203.68	204.58	203.26	202.31	202.17	202.51	201.33	202.96	203.19	203.4	201.77	202.31	201.67	200.67	202.54	201.98	203.02	202.11	201.89	202.58	202.64	202.3	203.36	202.02	203.86	201.2
210.9	211.63	213.03	211.41	211.04	212.3	211.63	211.71	212.04	213.05	212.1	211.81	212.92	211.28	212.51	211.57	212.25	211.86	210.9	210.28	211.44	210.76	213.33	209.86	212.75	213.1	212.12	212.16	211.67	211.1	211.42	212.58	211.49	212.69	211.68	210.86	210.55	211.62	213.06	210.13	211.78	212.66	211.17	212.57	211.55	213.06	211.19	211.08	211.04	213.04
197.88	197.46	199.18	200.87	197.48	198.26	199.07	198.84	198.44	196.16	198.03	200.42	199.59	198.36	201.71	198.54	198.54	199.59	198.76	200.62	198.07	198.55	197.05	198.46	198.34	199.41	198.86	198.32	199.07	198.03	197.08	197.9	199.35	197.84	199.61	197.48	199.39	198.34	199.11	199.82	198.75	199.62	198.53	197.42	199.79	198.19	199.63	199.21	198.97	197.45
198.65	199.6	198.4	198.01	197.92	198.2	197.47	199.68	198.21	199.27	196.84	195.7	196.54	197.45	196.59	199.23	196.44	197.91	197.16	197.94	198.32	197.86	199.2	197.18	197.89	197.64	198.81	199.43	198.22	198.53	198.9	199.73	199.64	197.36	198.54	196.7	197.42	197.22	198.39	197.99	198.9	198.33	197.88	198.75	199.08	198.41	198.73	198.54	198.87	197.24
198.63	198.74	198.72	199.05	200.04	200.35	199.93	200.09	200.46	199.05	198.6	200.19	197.69	201.28	199.04	200.57	199.34	200.67	198.19	198.65	198.59	199.07	200.02	200.22	199.57	199.51	199.22	199.26	199.51	198.32	199.13	199.67	198.59	198.75	197.33	199.3	199.42	200.3	199.59	199.75	199.73	199.48	198.7	200.21	200.19	199.22	200.56	198.99	200.8	201.6
216.33	216.86	216.26	216.28	215.19	217.71	215.86	217.03	218.11	216.39	216.71	217.7	216.39	216.61	218.59	216.5	216.92	217.23	215.53	217.08	216.72	216.93	218.47	218.58	217.07	216.83	216.64	215.64	216.94	217.57	217.58	216.89	215.3	218.69	215.84	216.71	216.73	216.12	215.86	215.72	216.82	217.89	215	216.02	215.03	216.72	215.88	217.97	217.87	216.53
201.68	202.79	201.98	203.47	203.17	202.1	201.82	202.84	203.96	201.92	201.85	201.69	203.71	203.03	201.34	201.69	203.76	204.04	202.08	201.58	202.24	203.32	202.85	202.5	202.39	202.01	202.79	203.23	203.71	203.34	203.31	203	202.74	200.68	201.78	202.71	203.73	202.91	201.58	203.43	202.46	201.88	204.12	202.59	202.34	201.54	204.26	202.22	202.65	203.81
206.54	208.75	208.14	210.75	209.04	209.11	207.6	209.68	208.21	207.43	208.31	208.97	208.44	207.57	207.95	208.93	209.53	208.8	210.13	208.58	209.44	210.09	208.73	208.16	208.75	210.85	206.99	210.87	209.34	208.87	208.51	208.62	209.93	209.86	208.44	209.29	208.54	208.51	209.19	210.63	209.77	208.95	209.58	208.16	209.04	210.99	209.12	208.84	207.63	210.31
202.93	202.09	202.99	202.82	203.27	203.74	202.78	202.17	204	201.94	203.79	203.78	202.71	203.44	202.56	200.61	202.55	202.77	203.51	202.99	202.11	204.1	203.61	203.07	203.66	203.45	202.01	203.13	203.41	203.3	202.9	203.53	200.5	204.94	202.87	204.41	203.83	203.75	204.23	204.01	202.92	203.74	203.15	202.89	203.13	203.07	203.11	203.65	202.77	203.63
203.17	204.43	203.2	204.51	204.09	203.43	204.73	205.31	205.15	204.26	203.76	204.72	204.2	203.72	204.76	204.92	203.8	205.68	203.91	204.38	202.84	204.14	204.57	203.88	203.87	203.35	203.33	203.02	203.11	203.92	203.84	203.19	203.49	204.4	204.04	203.3	203.35	203.42	203.89	202.15	203.15	204.24	203.35	203.95	202.82	203.22	203.47	204.95	204.64	203.33
209.4	209.75	211.13	208.39	209.38	209.45	209.29	209.43	209.98	210.35	207.63	211.55	210.26	211.08	209.73	209.09	209.53	209.43	208.68	209.04	208.3	210.72	209.03	209.74	209.97	208.8	210.91	208.92	207.38	208.16	208.57	211	210.45	209.48	208.47	208.67	210.76	208.13	208.7	210.77	211.82	209.05	210.08	209.26	209.52	208.85	208.88	209.61	209.39	209.19
208.48	208.18	208.56	208.23	208.46	207.46	209.14	207.94	208.59	209.73	208.87	210.33	209.82	208.36	208.39	209.23	209.08	208.7	208.48	208.11	208	208.23	208.47	208.43	208.68	210.02	208.43	209.11	208.79	208.84	208.14	207.79	209.05	209.82	207.92	210.05	208.27	208.87	209.06	208.44	208.17	207.21	208.65	208.42	208.01	209.01	207.96	209.89	208.36	208.42
199.42	199.81	198.47	198.94	200.51	199.15	199.31	199.67	199.86	199.95	200.27	200.61	200.1	199.31	199.85	200.57	198.67	199.02	198.01	198.97	200.69	199.67	200.51	199.25	199.27	199.69	200	198.4	199.43	200.5	198.67	201.52	199.95	202.51	199.37	199.74	199.94	200.1	199.49	198.82	198.79	199.84	199.78	198.08	200.18	199.02	198.62	198.97	200.2	199.53
201.34	200.14	200.43	201.74	200.16	200.91	200.24	200.35	200.89	197.99	199.69	199.88	201.77	200.19	200.42	201.65	201.54	199.35	200.49	199.63	198.4	200.65	200.19	201.81	201.18	200.69	201	200.36	199.11	200.89	200.91	201.25	201.75	199.54	201.95	201.96	199.53	201.22	201.27	199.02	200.72	201.35	201.9	201.11	200.79	199.49	199.42	200.76	200.84	199.96
202.79	203.9	204	202.75	202.69	200.62	202.78	202.99	202.67	201.54	204.06	203.86	201.43	201.25	203.58	202.5	202.83	202.89	202.76	201.64	203.66	201.32	203.67	203.57	202.75	201.07	202.02	201.48	201.92	201.43	201.26	204.24	203.99	202.54	202.73	201.26	204.05	202.95	200.67	202.81	200.84	202.61	203.93	200.5	202.74	202.62	202.9	202.51	203.16	201.81
213.28	212.07	211.77	212.23	213.1	211.46	212.71	212.14	213.39	213.18	212.25	211.97	211.86	213.67	211.75	214.71	213.7	212.01	212.1	212.3	213.55	212.95	212.72	211.67	212.35	212.13	212.91	212.99	212.21	213.05	211.33	213.77	211.91	211.41	213.43	212.14	211.87	212.17	213.47	211.63	212.01	212.28	211.67	212.64	212.33	213.59	211.75	213.21	210.69	210.96
204.25	205.34	204.6	205.8	205.16	203.63	204.57	204.78	205.39	204.57	204.07	205.2	205.12	206.63	204.87	206.47	203.59	204.48	204.02	203.11	205.25	204.14	205.59	205.77	206.25	203.3	204.73	202.79	204.81	204.7	205.76	203.8	204.57	203.94	206.4	205.85	204.25	205.17	205.2	204.88	205.27	205.69	206.33	204.55	205.03	205.87	203.81	204.56	203.48	204.21
204.74	204.92	203.96	204.03	204.81	204.98	205.5	202.35	203.03	204.14	203	205.28	201.98	204.11	203.76	204.71	201.92	202.86	203.59	203.97	203.34	203.73	203.5	204.1	203.62	202.93	203.53	203.26	203.36	203.62	203.93	204.56	204.06	203.75	203.77	204.62	204.98	203.82	202.74	204.45	203.96	202.65	205.41	201.63	205.15	205.04	203.89	203.43	203.66	203.64
212.92	212.91	211.19	210.82	209.95	212.65	210.49	210.47	211.31	211.94	210.86	211.72	209.52	212.62	212.7	210.48	210.65	211	211.4	210.79	211.07	210.05	212.76	212.38	211.18	212.09	213.98	211.49	210.28	213.09	213.03	211.25	212.48	209.84	210.78	211.02	211.91	212.54	211.62	210.66	212.36	211.4	212.48	212.83	210.65	211.69	211.5	211.05	211.99	211.06
217.77	215.62	217.39	217.68	217.33	217.29	217.25	218.16	216.83	217.08	216.89	218.24	217.71	218.28	217.57	216.21	216.44	216.4	217.51	218.21	218.03	217	217.12	215.84	217.54	215.58	216.02	217.48	217.92	217.11	217.87	217.29	216.74	216.75	217.18	216.89	216.81	217.98	215.9	217.03	216.35	215.81	218.34	217.48	216.98	218.55	216.13	216.04	217.72	216.38
212.59	212.46	211.56	211.7	212.25	212.91	212.73	211.98	210.04	211.88	212.95	212.64	210.8	211.74	211.87	211.25	212.6	212.12	212.24	212.21	212.67	211.16	212.6	210.77	212.3	212.32	213.5	212.52	212.07	211.17	211.92	210.65	212.76	211.82	211.38	212.06	212.99	212.72	210.49	211.34	210.65	211.14	211.22	212.56	212.45	212.04	212.12	212.09	212.26	212.83
217.14	217.97	216.12	216.56	216.47	217.4	216.44	216.12	216.56	215.54	216.55	216.41	217.03	218.32	218.18	217.57	216.76	218.21	217.58	218.04	216.35	218.09	217.67	217.87	216.18	218.29	216.98	217.64	217.12	217.28	216.62	215.99	217.41	216.55	217.81	216.3	216.09	218.4	216.03	217.82	217.07	215.13	217.78	217.7	216.17	214.72	218.06	216.25	216.13	215.25
209.46	206.17	208.77	208.29	208.19	208.77	207.74	208.03	207.38	207.99	207.18	207.52	206.88	208.96	208.35	207.21	206.86	207.95	208.29	208.19	208.04	207.65	208.26	206.85	208.13	206.86	208.43	210.59	209.92	208.67	208.61	206.96	207.05	206.91	207.6	208.94	206.65	208	208.28	206.57	207.41	208.43	208.19	207.31	207.67	207.63	207.87	206.49	207.3	206.77
201.22	199.45	200.44	200.94	200.44	200.56	200.21	200.34	200.33	199.65	198.31	199.89	200.41	200.07	198.22	199.87	198.47	198.6	201.7	201.26	200.12	200.54	200.97	199.87	198.48	198.62	199.27	201.36	199.33	199.74	198.8	201.26	200.47	201.67	200.25	200.33	199.57	199.46	201.2	200.14	200.09	199.18	199.51	201.96	200.64	201.49	201	200.19	199.12	200.15
216.8	216.16	216.44	216.97	216.88	218.68	216.73	215.73	217.15	216.36	218.31	218.03	216.67	216.7	217.01	217.48	217.81	215.41	217.18	218.96	214.96	215.21	217.85	216.85	217.98	217.26	216.54	216.8	217.5	218.78	215.6	217.73	217.8	216.41	217.47	215.28	218.05	216.02	218.55	216.63	218.31	217.53	218.63	218.15	217.15	216.03	217.1	216.32	215.68	216.98
207.18	208.23	207.87	208.91	208.62	206.74	207.15	207.33	208.26	208.73	208.36	208.42	207.05	206.34	208.36	209.25	207.63	208.65	206.15	206.52	208.41	206.69	207.95	208.65	205.59	208.69	206.75	207.28	208.72	206.91	205.51	207.08	206.03	208.88	207.57	208.89	206.85	207.43	206.82	208.29	207.55	208.35	207.29	206.38	207.84	206.91	207.89	206	208.33	208.62
212.84	212.35	213.22	213.9	213.99	213.94	214.02	212.9	213.05	213.41	214.12	212.41	212.24	214.16	212.34	213.18	213.85	211.52	215.51	211.98	214.04	213.34	212.76	213.26	213.38	212.88	211.78	212.68	211.94	212.7	211.56	213.27	213.04	212.48	213.91	211.68	213.44	211.97	213.25	214.56	214.68	214.68	213.25	213.86	212.23	212.65	211.92	212.66	213.89	212.99
203.25	203.43	203.06	203.1	203.87	203.81	204.28	202.9	202.78	203.38	203.44	203.56	204.63	204.68	203.91	204.65	201.9	202.95	202.42	203.29	203.5	204.07	204.81	202.82	202.94	203.08	202.02	205.6	204.31	201.89	202.51	202.07	203.76	203.97	203.97	205.8	202.81	204.1	202.68	202.49	205.25	204.32	203.75	203.5	203.6	203.77	204.35	204.23	202.82	202.94
196.95	197.23	197.9	197.98	197.78	198.3	197.86	197.43	200.18	197.86	199.05	199.91	196.7	197.76	198.42	196.89	199.37	197.55	197.56	198.23	197.67	196.22	197.98	198.66	197.58	198.82	198.52	197.43	197.83	197.17	199.49	197.85	198.07	198.23	196.04	197.22	198.05	197.34	198.51	197.5	198.87	197.67	198.94	197.72	197	198.23	197.13	198.08	196.57	197.88
199.6	201.19	200.77	199.99	201.05	200.22	200.03	200.24	201.65	198.47	199.81	200.42	201.21	198.89	202.69	202.16	200.6	201.4	200.36	199.84	199.59	200.13	198.93	200.76	200.45	199.78	199.97	201.36	199.12	201.17	199.56	199.79	200.79	199.92	201.9	200.74	200.37	201.3	200.06	201.29	200.19	200.06	201.37	200.48	200.45	199.84	198.2	201.88	199.47	200.59
206.33	204.57	206.91	205.54	207.35	207.26	207.17	206.88	206.65	206.93	205.8	206.38	206.89	206.53	207.07	206.57	205.27	206.51	205.39	205.41	203.94	206.21	205.34	206.96	206.1	207.97	206.76	207.83	206.52	205.79	208.15	205.62	204.81	205.22	205.89	206.73	205.14	205.25	205.78	205.64	206.55	205.39	206.88	206.38	205.7	205.36	207.55	205.64	205.46	205.4
211.07	211.61	210.67	211.95	212.45	211.69	213.11	212.27	212.55	211.81	211.03	213.08	211.52	211.1	211.77	210.02	211.31	210.59	212.04	211.88	210.89	213.73	212.22	211.28	212.01	210.28	212.9	211.47	212.66	212.87	210.29	212.5	212.33	212.19	210.63	212.66	212	211.48	211.47	212.18	210.13	213.36	212.58	211.85	212.14	211.27	212.68	212.72	212.73	212.15
201.08	203.4	203.21	202.02	204.04	201.8	201.2	202.57	202.67	203.56	203.95	203.58	200.82	202.28	202.84	202.65	202.49	202.33	202.39	202.45	202.84	201.6	200.08	201	202.89	200.58	201.84	202.87	201.78	202.51	202.16	202.1	201.32	202.44	203.77	201.32	202.4	203.82	203.23	202.61	202.86	201.52	202.72	202.22	202.9	202.58	202.85	201.26	202.65	201.6
208.27	208.43	207.87	209.51	206.86	206.71	207.29	208.24	208.71	206.61	207.66	207.25	207.37	207.11	208.91	206.35	206.4	207.1	208.58	206.5	209.79	207.76	207.74	209.58	207.26	207.3	206.69	207.1	207.27	208.23	207.71	208.67	208.88	209.69	207.59	206.94	206.33	207.12	207.63	208.19	208.63	207.99	208.15	207.48	207.59	207.9	207.6	207.87	208.62	207.76
204.54	204.78	204.3	203.91	204.55	203.88	203.34	204.19	204.4	203.86	203.68	203.74	204.48	203.71	204.49	204.55	203.25	203.74	203.82	203.94	204.58	203.21	203.31	203.22	205.34	204.53	205.01	204.6	204.23	202.8	203.94	204.33	204.08	204.44	204.77	203.7	205.86	203.77	203.28	202.85	203.63	204.28	203.64	204.01	203.33	203.61	204.17	202.99	203.79	203.96
218.85	217.54	218.29	218.46	217.58	217.81	216.07	217.8	217.6	219.21	219.24	217.48	217.5	218.4	219.08	217.81	218.39	219.04	218.94	218.45	217.57	218.32	216.65	216.82	217.02	217.44	217.34	217.36	218.03	218.55	217.79	219.5	218.65	216.59	218.6	217.58	218.3	218.91	218.26	217.87	218.01	217.28	217.27	217.5	218.06	217.13	218.4	216.62	216.82	217.88
203.16	203.01	201.57	201.42	204.15	202.53	201.65	202.91	203.51	202.31	202.11	201.66	201.5	202.07	202.12	202.9	202.11	201.66	202.94	202.44	201.95	202.94	202.12	202.44	202.14	204.27	203.73	202.24	203.15	201.38	202.44	201.54	203.12	203.28	203.12	201.94	201.55	203.18	202.76	202.98	203	202.99	201.57	203.38	202.62	200.79	200.96	203.11	202.53	203.41
197.94	199.5	198.8	199.06	199.9	199.88	199.37	199.53	200.63	199.35	198.76	198.88	197.85	199.59	199.26	199.11	199.29	200.15	198.57	199.32	199.77	199.08	198.63	199.2	200.25	199.24	197.5	198.71	200.03	199.43	200.15	198.63	199.93	199.59	199.26	199.54	199.33	199.55	199.88	199.45	199	198.96	199.43	197.66	197.85	199.74	199.36	199.63	200.02	199.36
200.27	199.98	198.96	199.32	199.53	199.44	196.65	200.59	199.69	197.92	197.54	199.61	199.53	199.61	199.9	199.32	201.12	199.54	198.38	200.42	199.84	199.44	199.59	199.97	200.35	199.88	199.97	199.02	199.8	198.18	200	199.05	199.99	199.92	199.75	199.52	199.12	198.43	199.21	199.81	198.85	199.13	199.84	198.99	199.76	199.53	199.35	200.23	199.42	198.95
205.77	206.8	206.83	206.32	208.01	205.9	206.96	206.59	205.02	207.03	206.46	207.5	207.95	205.27	206.13	206.39	205.97	206.15	205.1	209.18	204.92	206.5	207.36	206.4	207.13	206.6	205.88	206.46	206.43	205.69	207.11	207.29	205.02	206.3	206.59	206.96	206.49	206.68	205.99	206.81	205.98	206.18	206.92	206.28	205.35	208.28	206.53	204.84	207.19	206.76
203.4	203.57	200.28	203.03	201.99	203.23	203.78	203.9	202.71	202.44	203.13	200.97	202.85	203.78	201.65	203.07	203.56	202.83	200.94	203.26	202.14	201.85	203.69	202.87	202.36	203.99	204.25	202.48	203.51	202.07	202.55	201.39	202.18	201.01	203.64	205.16	203.55	202.2	202	202.94	202.74	203.46	201.92	201.8	203.4	203.01	202.97	203.7	203.4	201.98
213.25	212.89	214.4	213.51	214.59	213.44	211.59	211.64	213.96	214.51	211.77	212.21	212.76	213.35	213.07	212.14	213.85	214.1	212.72	213.31	212.27	213.74	210.88	213.56	214.05	212.52	214.15	213.82	213.23	213.07	212.77	212.68	212.75	212.61	211.91	212.4	212.36	213.37	212.42	214.27	213.87	213.89	214.78	212.89	212.14	212.83	213.32	212.65	212.18	214.81
198.43	199.56	201.57	199.66	200.23	199.78	200.39	201.78	200.33	201.84	200.11	199.94	200.43	201.25	200.32	199.36	199.33	201.68	200.19	199.71	200.52	201.11	201.04	200.16	199.21	199.2	201.94	202.4	200.75	198.81	200.02	200.05	200.57	200.78	199.94	202.67	200.21	199.72	200	201	200.26	201.05	201.11	198.28	200.79	202.01	198.55	200.3	199.85	201.33
216.86	215.58	215.64	219.14	218.36	216.48	215.86	216.14	216.8	217.57	216.04	217.41	215.95	217.6	217.25	217.6	217.07	216.6	216.28	217.21	216.22	216.13	217.27	217.62	217.12	217.33	217.09	217.21	216.03	217.16	218.14	217.37	217.19	215.44	216.72	218.79	217.7	216.72	217.79	215.79	217.48	217.59	219.41	217.15	219.14	218.33	216.73	216.61	218.28	215.92
212.47	210.54	212.87	212.07	211.13	213.04	211.45	211.75	213.07	212.17	211.36	210.99	212.01	211.9	212.68	212.45	211.97	212.45	211.7	211.03	211.85	211.12	211.61	211.18	211.8	212.6	212.31	211.01	211.94	212.99	211.92	211.96	212.04	211.17	212.08	211.28	212.79	210.37	211.78	211.43	211.6	213	211.21	211.72	211.61	213.14	212.92	211.21	212.26	210.78
212.07	214.26	213.44	211.9	212.23	211.92	211.45	214.14	213.79	213.48	214.72	212.84	213.87	212.19	211.5	213.32	211.42	212.2	212.49	214.48	212.53	214	211.9	214.65	213.86	213.44	213.01	213	213.52	212.08	212.81	212.6	213.14	212.39	213.15	212.97	213.95	212.12	212.26	212.47	213.6	214.54	212.84	213.56	213.87	212.93	213.67	213.73	212.82	211.85
209.16	207.28	209.47	208.49	206.42	206.88	208.85	208.38	208.56	207.56	207.66	208.99	207.7	209.74	208.45	209.71	208.73	209.91	209	208.25	208.66	208.07	209.1	208.5	208.98	208.33	209.3	209.63	209.01	209.52	209.47	208.49	211.09	209.23	208.44	208.62	210.35	208.96	210.07	209.18	209.24	210.48	208.3	208.16	209.19	208.25	207.49	207.78	208.67	207.38
211.81	213.59	209.59	212.21	214.73	212.01	210.84	211.52	212.67	210.76	214.45	210.93	214.36	213.17	212.78	211.63	211.93	213.53	212.19	212.32	213.21	209.56	212.05	212.72	214.27	211.46	213.05	212.22	212.15	212.29	213.16	211.78	212.97	212.18	211.81	212	209.91	210.89	212.23	210.77	213.62	213.01	212.03	212.91	212.36	211.84	213.2	213.78	213.12	213.72
197.44	198.65	197.58	198.94	199.06	198.4	198.15	197.43	199.31	197.7	197.52	198.63	199.43	197.38	199.83	198.22	198.47	199.46	199.74	197.58	199	197.29	198.08	198.41	198.13	199.05	200.23	199.27	197.6	196.85	198.02	199.1	196.1	198.75	197.61	199.21	199	199.45	200.56	201.14	198.49	198.97	200.59	199.45	198.42	198.46	199.57	197.58	198.05	198.7
199.5	197.67	198.96	198.97	197.4	198.78	197.64	196.78	199.17	198.81	198.7	198.1	197.58	198.08	198.76	199.11	196.56	197.99	199.52	199.36	199.93	199.37	197.68	199.55	196.66	197.59	198.47	198.37	198.52	199.07	198.96	199.24	197.64	197.22	198.16	200.64	197.39	198.67	198.25	198.92	197.16	198.21	198.28	198.76	198.22	196.66	198.5	198.83	197.74	198.83
211.57	212.8	211.44	211.48	210.64	211.59	211.42	211.34	211.73	211.16	210.74	211.41	211.87	211.96	210.62	210.72	211.19	210.89	210.56	212.66	211.17	212.08	213.53	211.91	214.3	210.87	211.5	210.83	210.44	211.11	209.78	213.58	212.34	211.28	211.89	210.2	212.04	210.61	211.4	210.75	210.79	213.26	212.79	211.54	212.38	211.15	211.83	212.18	211.63	211.52
207.43	207	206.82	207.17	207.01	205.53	206.75	209.59	209.73	208.53	209.41	208.1	207.01	206.64	208.38	207.16	208.29	207.03	208.13	209.32	207.91	209.53	207.55	207.86	207.14	207.58	207.51	207.76	206.87	208.46	209.86	207.24	207.77	207.88	209.13	207.22	205.91	209.04	207.27	207.37	207.72	207.25	206.72	207.61	206.73	209.22	207.36	205.56	208.54	208.44
216.51	215.85	216.96	216.79	216.46	214.98	216.56	218.77	217.79	216.51	214.39	215.72	215.95	217.25	216.59	216.54	217.82	218.12	217.59	216.65	217.16	216.88	216.92	214.96	217.95	217.73	218.48	215.75	217.12	216.25	217.36	217.99	217.47	215.9	215.18	216.02	215.84	216.42	217.53	218.07	218.14	217.93	217.31	215.96	216.16	218.69	217.37	217.05	216.72	216.67
203.53	204.31	204.47	203.3	204.87	203.92	203.99	204.33	204.42	201.26	203.68	204.72	203.08	203.4	203.97	203.94	203.41	205.42	204.62	203.91	203.66	202.09	202.21	203.86	203.39	203.46	202.82	203.73	203.57	203.06	202.8	204.3	203.51	202.32	203	202.89	204.73	202.93	203.79	202.85	202.56	202.86	204.11	203.27	204.02	204.45	203.96	205.13	203.73	203.92
204.49	205.71	205.14	204.12	204.89	204.28	204.49	204.16	205.24	204.45	203.6	203.42	204.95	203.02	204.12	203.7	206.27	205.02	204.49	203.82	205.31	203.72	204.71	205.92	205.81	205.45	203.93	202.58	206.25	204.58	204.7	205.15	206.21	203.82	205.26	203.76	205.88	205.49	205.15	205.72	204.63	206.05	206.52	203.63	204.57	205.83	202.86	204.32	204.12	205.32
201.15	198.39	199.62	200.62	199.68	199.46	200.29	198.68	199.4	199.54	198.99	200.11	199.88	200.59	199.17	200.69	200.13	197.86	197.86	198.95	200.93	198.79	199.75	198.88	199.05	198.51	201.06	199.23	201.51	199.39	200.83	198.06	199.78	199.92	200.21	198.48	199.07	198.22	197.94	201.3	199.14	199.51	199.57	199.11	200.18	199.67	199.21	199.08	199.06	197.79
212.43	211.95	212.99	211.23	214.52	212.38	212.74	213.47	212.69	213.58	213.32	212.83	211.67	213.84	213.01	212.9	211.95	211.99	212.56	212.7	212.36	212.42	212.9	212.74	214.53	212.49	213.14	212.28	213.66	210.24	212.36	209.92	214.07	212.37	210.78	211.1	213.73	212.64	210.49	210.59	211.02	211.55	213.43	213.18	211.9	212.62	211.59	213.12	212.78	212.68
203.18	202.93	201.68	202.49	201.78	203.15	201.11	201.85	203.05	202	201.45	203.41	201.18	201.09	202.38	203.87	202.21	201.89	202.3	202.34	201.52	201.25	203.06	201.7	202.12	201.91	204.56	201.53	201.38	201.32	202.82	202.43	203.63	201.27	201.59	202.73	202.94	201.76	202.99	203.25	200.77	201.86	203.07	201	203.01	202.06	203.17	202.72	202.45	202.55
211.96	213.91	211.4	212.59	211.9	211.94	211.26	212.43	213.54	212.68	212.97	212.16	212.84	212.49	211.33	211.64	213.71	212.44	212.27	212.21	211.66	213.35	212.39	213.54	212.94	213.8	212.82	211.54	211.96	211.94	211.57	212.61	211.64	213.56	212.91	212.68	212.39	211.22	212.23	213.15	213.1	213.17	211.44	212.3	211.96	213.18	211.17	211.85	213.19	211.69
199.91	199.75	199.9	201.12	200	200.98	198.9	198.72	199.08	199.14	199.94	200.58	199.07	199.58	200.95	200.39	201.39	199.6	199.7	199.32	200.94	198.86	200.14	198.72	200.15	199.98	199.09	200.2	199.99	199.91	198.56	199.82	199.24	198.56	200.4	198.84	199.68	199.15	199.37	199.34	199.3	198.21	199.69	199.76	198.78	199.26	200.12	198.93	199.08	198.98
208.83	209.14	208.65	207.53	209.13	209.38	208.23	207.77	207.97	209.95	208.21	208.38	207.1	207.13	207.35	206.9	208.28	206.73	207.88	206.23	206.76	207.94	206.37	207.97	209.15	209.31	208.1	206.53	206.74	207.18	208.43	208.19	208.96	208.07	208.76	208.68	208.17	208.64	208.53	207.55	207.62	207.55	208.57	205.91	208.86	208.51	208.02	209.09	208.65	208.95
200.4	200.45	200.48	199.25	199.76	199.03	201.13	199.28	200.1	200.77	201.44	199.22	199.45	200.82	199.18	199.59	201.14	199.99	200.69	198.96	202.1	199.82	200.75	200.59	201.15	200.49	199.24	198.83	201.03	201.39	202.08	200.72	200.9	201.11	199.56	199.49	200.59	199.33	200.98	200.88	201.35	200.45	199.85	200.75	199.8	199.34	199.87	200.05	201.04	201.17
204.62	203.73	204.4	205.26	203.95	204.41	206.12	203.91	205.44	204.02	204.26	204.52	204.79	205.09	206.01	205.4	204.52	206.62	203.21	205.08	204.35	202.94	204.37	205.84	204.2	205.14	204.03	205.91	205.68	204.38	207.22	204.73	203.68	206.15	204.51	204.28	204.92	204.76	204.58	204.17	204.45	204.64	205.71	205.27	204.01	203	204.08	204.96	204.91	204.27
203.31	203.69	202.36	202.8	203.69	203.28	203.49	202.84	202.68	203.99	203.29	203.93	203.78	202.06	204.57	204.86	202.83	203.63	203.08	202.12	202.35	203.33	205.6	203.53	203.07	203.42	204.45	204.17	203.17	203.06	201.39	204.9	203.88	204.12	201.58	202.96	202.8	202.59	204.65	203.69	204.66	203.13	202.14	203.92	203.51	202.66	203.29	203.74	201.98	204.51
197.39	199.5	198.7	199.38	198.82	198.18	199.58	197.27	197.42	197.83	199.45	197.99	198.92	198.37	198.27	198.61	198.94	198.3	198.76	198.59	198.19	199.41	197.99	199.09	198.66	198.39	198.75	198.62	197.96	197.86	198.97	198.72	198.29	198.41	200.11	197.43	198.74	199.37	197.93	198.57	199.79	198.67	198.83	197.72	198.56	197.31	198.93	197.38	198.14	199
208.47	208.21	207.2	207.46	208.85	208.64	209.65	210.03	209.57	209.83	210.13	209.95	209.01	209.19	210.14	209.54	209.32	208.31	209.07	208.21	209.31	208.86	208.02	208.76	209.08	208.76	207	209.16	210.5	210.08	207.88	207.26	208.79	210.02	209.03	209.48	209.18	209.02	207.62	209.68	208.82	209.32	210.09	208.36	209.63	209.02	208.76	208.84	209.65	208.89
206.69	207.58	208.88	206.72	208.66	206.54	206.72	209.55	206.93	208.14	207.19	208.18	208.18	208.42	208.35	208.7	205.44	207.04	207.28	206.7	208.37	207.97	206.85	207.48	207.12	206.38	208.16	207.41	209	208	208.07	208.06	209	208.47	208.32	208.46	207.7	209.05	208.52	207.23	208.1	208.43	206.54	208.52	208.47	207.09	208.77	208.31	208.01	207.06
213.95	214.52	213.7	212.94	214.05	213.14	211.84	215.54	214.18	213.94	213.94	214.26	214.01	213.64	213.7	212.91	213.28	213.07	212.24	213.91	213.84	213.35	214.04	213.3	213.65	214.08	213.21	213.96	213.84	212.52	211.84	212.75	214.3	212.91	213.61	213.63	212.7	214.78	214.26	213.34	213.27	213.58	213.5	214.53	214.14	214.24	214.96	214.96	213.11	212.52
197.23	198.4	198.31	197.74	198.34	197.34	197.32	195.67	197.84	197.96	197.13	196.03	195.87	198.6	197.98	197.81	198.47	198.17	197.58	199.06	197.82	198.72	198.17	199.04	198.56	197.82	198.12	199.23	199.19	196.67	197.35	197.62	197.47	200.58	197.78	197.98	197.47	198.18	197.06	198.42	198.39	198.81	197.41	198.18	198.07	198.96	198.13	197.93	199.1	197.3
200.39	199.95	201.02	199.48	201.01	200.49	200.69	198.53	201.15	199.48	200.31	198.78	199.98	199.98	198.78	199.85	200.56	201.01	199.28	199.85	199	199.41	200	200.64	201.13	198.7	201.12	200.65	199.32	200.55	200.35	200.68	200.62	199.98	200.69	199.81	198.41	199.46	200.27	200.29	199.42	200.17	200.11	199.14	200.01	200.61	200.02	199.61	198.31	200.85
209.27	209.64	207.59	208.65	207.11	209.99	208.29	207.69	209.69	210.09	208.77	207.46	208.21	209.7	209.51	208.94	210.2	211.01	208.59	209.68	209.08	208.33	208.44	207.86	208.59	208.89	207.7	209.43	209.2	209.23	209.9	208.83	210.06	207.14	209.02	208.85	209.29	208.76	208.29	208.55	208.92	207.01	209.34	209.45	208.94	208.85	210.28	208.81	207.95	208.32
201.33	201.67	198.98	200.96	200.37	199.61	200.96	199.75	201.15	199.95	199.07	200.24	200.04	199.61	199.87	200.3	200.06	201.02	199.34	200.39	200.62	200.27	199.71	200.64	200.21	200.54	199.08	200.14	200.42	200.74	200.39	200.56	200.83	202.03	200.39	200.73	199.73	199.92	200.69	200.12	199.83	201.14	201.44	200.99	199.73	201.25	201.06	199.35	199.34	199.45
205.08	203.63	202.17	205.77	204.04	203.86	202.59	203.56	203.49	203.8	203.36	204.4	203.03	204.1	205.3	204.74	204.22	203.56	203.84	204.39	203.07	203.64	203.4	202.59	202.57	205.35	203.29	202.57	205.73	204.79	203.08	203.23	203.56	202.22	204.79	203.81	203.31	203.71	202.5	202.52	204.26	204.7	202.05	202.51	201.44	204.76	202.84	203.36	204.2	202.79
207.86	208.68	208.2	208.61	207.77	208.22	206.9	208.36	207.75	209.29	209.62	207.95	209.39	208.57	207.61	209.46	207.67	207.05	209.34	207.88	207.76	208.65	208.75	208.2	207.49	209.26	207.99	207.38	209.02	206.77	206.87	209.42	208.39	208.42	210.76	208.09	207.65	208.61	207.29	209.91	207.79	207.01	208.58	206.82	208.24	209.42	208.19	208.94	206.76	207.61
209.26	208.26	208.49	210.32	208.94	209.95	208.84	210.13	209.35	209.22	208.86	209.33	208.53	209.86	208.25	208.24	209.05	208.41	210.1	211.31	209.5	209.78	211.83	209.36	210.22	210.79	209.02	210.9	209.8	209.98	208.17	208.64	210.4	208.62	208.45	209.13	208.25	208.83	209.41	209.3	210.9	209.68	209.27	207.9	208.07	209.07	209.7	210.49	210.08	210.43
201.16	199.76	200.18	199.14	201.09	201.69	201.42	199.2	200.7	200.89	200.11	199.94	200.54	198.61	200.45	199.88	200.02	201.47	199.57	200.2	199.63	199.72	200.04	201.69	200.87	199.73	201.34	199.29	200.91	201.55	199.33	201.08	200.32	201.61	200.06	199.58	199.15	200.58	200.28	199.88	201.47	201.07	200.07	200.45	199.09	199.92	199.27	199.8	199.64	199.5
210.08	208.67	208.35	208.7	210.1	206.79	208.21	209.16	208.82	209.7	208.69	209.55	208	208.87	209.81	208.98	209.28	206.9	207.92	209.5	208.13	210.04	207.37	208.03	209.51	208.01	209.51	208.82	208.73	208.77	206.83	207.02	208.74	208.37	208.73	209.09	210.55	208.87	209.42	208.62	207.56	208.2	209.1	207.89	207.9	208.53	209.68	208.5	207.52	207.39
207.76	208.72	207.58	208.81	207.62	207.19	205.71	208.4	206.56	207.27	207.79	207.68	209.02	209.6	208.11	207.1	206.75	208.09	209.14	207.09	207.63	206.66	207.7	207.95	207.46	206.68	208.45	206.92	208.59	208.6	208.35	207.58	208.95	208.51	207.84	206.9	208.66	208.12	206.99	207.17	207.5	209.44	207.69	208.01	207.76	208.24	207.18	208.49	208.11	207.73
204.25	204.55	203.88	203.89	203.12	203.85	203.06	204.18	204.25	203.28	203.85	203.06	203.53	205.03	203.96	203.79	201.55	203.38	203.84	204.24	203.64	204.88	202.69	205.51	204.04	204.52	203.67	203.61	205.32	205.51	203.15	204.23	203.69	202.98	205.16	204.41	203.43	204.07	204.13	201.89	204.21	204.01	203.64	202.65	203.94	203.67	205.08	204.39	206.37	203.07
210.57	211.64	211.71	213.08	211.85	211.4	211.56	211.09	210.19	212.21	213.31	212.17	212.66	211.96	211.9	211.21	210.96	210.31	211.14	211.63	212.33	212.69	211.03	212.54	212.11	209.9	212.5	210.89	212.62	210.6	211.85	210.88	211.24	211.83	211.41	212.99	212.3	211.52	211.7	210.51	210.98	211.67	212.96	212.42	212.24	211.2	211.9	212.5	211.85	212.21
212.42	212.64	212.75	212.04	212.92	212.62	212.89	212.49	211.16	213.02	211.93	213.58	212.16	211.51	212.52	213.19	211.98	210.93	213.47	214.82	212.13	212.12	214.37	210.6	211.63	211.6	211.5	213.92	215.13	212.48	211.73	211.68	211.89	211.13	213.08	213.31	213.24	211.94	213.44	212.47	212.85	212.77	210.94	212.87	211.52	213.3	211.44	213.46	212.64	213.14
218.09	218.61	217.42	218.36	215.93	217.65	215.24	217.2	216.87	216.86	216.43	217.49	217.86	217.55	215.83	215.79	218.53	217.6	216.63	216.98	216.25	216.78	216.61	216.01	215.92	216.86	215.56	216.71	216.55	216.32	218.33	216.96	216.76	218.33	216.99	217.9	216.32	216.46	217.8	216.39	217.73	216.54	217.89	216.83	216.97	217.13	218.41	216.08	218.62	218.81
202.93	203.75	204.06	204.31	203.3	203.17	202.97	204.43	203.74	202.26	202.39	202.75	203.45	203.6	203.25	201.93	202.93	203.2	205.07	202.3	204.4	204.41	203.01	204.11	203.91	203.88	203.96	202.68	203.86	203.14	201.97	202.03	203.58	204.31	202.41	202.29	202.68	203.26	200.78	203.31	203.55	203.48	204.11	203.31	204.96	203.1	201.68	203.48	202.64	200.72
201.97	203.69	203.04	204.85	203.38	202.04	202.86	203.38	203.22	204.61	203.18	204.09	202.89	203.31	202.7	201.84	203.28	202.42	203.47	202.75	204.56	202.73	205.2	203.44	203.16	204.07	203.41	201.96	203.82	203.3	205.78	202.99	204.58	202.88	203.32	204.79	203.74	203.92	204.84	204.49	204.41	203.51	202.74	204.15	204.89	203.6	205.1	202.83	203.58	205.49
203.72	204.83	203.92	205.09	205.56	205.33	204.87	204.48	204.23	203.77	205.78	204.94	203.65	204.61	205.15	203.36	203.96	204.5	206.01	205.96	204.39	204.28	203.21	204.31	205.54	205.17	205.51	204.08	204.38	204.25	206.76	205.5	203.97	203.81	204.33	205.47	204.73	204.53	204.7	204.6	204.45	203.84	206.37	204.32	204.93	204.44	203.61	204.39	206.28	205.75
213.27	213.8	213.82	213.43	212.21	212.39	212.03	213.12	213.36	214.04	212.88	213.87	213.19	214.19	212.43	213.85	212.85	215.44	212.62	213.78	213.95	214.9	212.93	212.61	213.08	212.03	214.28	212.48	213.47	214.11	212.39	213.25	213.87	213.78	211.73	212.15	214.76	211.72	213.83	213.96	212.6	212.73	213.95	214.43	214.37	213	213.41	214.5	212.91	213.26
211.76	211.38	212.36	212.64	211.93	211.33	213.66	212.44	213.27	212.32	211.3	212.68	212.4	211	212.28	209.72	212.17	212.37	211.82	212.85	212.31	212.16	212.39	210.86	211.29	212.85	211.47	212.3	211.77	211.5	212.77	210.93	212.91	211.56	212.61	211.76	212.06	211.23	212.34	209.88	210.3	212.5	211.53	211.25	212.26	210.63	212.55	211.28	210.29	213.18
208.92	208.72	207.45	208.32	206.09	207.42	208.26	208.86	208.05	206.79	207.63	207.62	206.88	206.64	207.55	208.19	207.24	208.71	207.9	208.96	208.85	207.76	207.45	207.73	206.35	207.04	206.78	206.62	207.65	208.56	208.5	208.55	206.84	207.34	207.38	207.84	207.8	206.93	208.35	207.85	206.76	206.13	208.93	208.14	207.97	209.3	207.47	207.16	206.82	208.04
200.79	200.68	202.2	199.82	199.92	199.73	201.49	199.67	199.67	199.87	200.97	200.08	200.22	200.1	199.59	200.51	201.76	200.47	200.95	199.26	198.9	199.49	200	199.09	200.18	200.29	199.92	200.26	200.46	200.66	200.22	200.95	200.55	200.69	199.56	200.25	200.67	201.19	199.81	201.65	201.67	201.34	200.22	201.05	200.21	202.67	201.14	201.14	199.66	200.64
206.05	207.33	206.53	205.84	205.72	206.27	205.49	208.04	206.54	205.76	206.43	207.1	205.01	203.99	205.23	207.64	206.52	206.94	204.72	205.19	204.4	206.09	204.64	206.21	204.97	206.39	205.67	207.3	204.76	206.05	206	205.53	205.92	206.41	206.2	204.33	206.42	206.23	206.1	205.69	205.96	205.39	206.24	206.62	204.66	204.73	206.28	205.63	206.43	206.39
203.84	202.62	202.19	205.84	202.4	204.68	204.26	203.13	204.32	202.24	203.35	203.84	202.83	204	202.28	204.49	202.21	205	205.23	203.21	203.77	203.63	202.87	203.97	203.52	204.41	204.05	204.6	202.92	203.03	203.03	203.79	204.62	202.95	202.47	205.86	203.7	202.8	202.32	203.37	204.32	203.22	201.89	203.3	203.17	203.62	202.67	205.07	203.65	203.88
200.18	199.66	199.61	199.14	200.27	199.59	198.98	200.85	200.95	200.08	199.14	199.56	198.89	198.47	199.64	200.15	199.22	199.41	200.15	198.1	200.96	199.39	200.17	197.57	201.55	199.91	197.54	198.85	199.39	199.24	200.31	198.97	201.25	200.36	200.57	198.25	199.07	200.23	197.86	200.18	199.51	199.33	200.1	199.77	199.12	201.54	198.17	199.44	200.07	198.72
208.23	208.56	209.36	209.25	207.87	208.31	206.78	210.5	209.39	209.16	207.74	208.63	209.64	206.53	209.59	208.11	207.65	208.76	206.57	209.08	209.97	209.65	208.39	208.34	208.44	207.7	209.18	208.19	207.89	207.83	208.63	208.71	208.57	208.17	210.36	208.12	209.67	208.46	208.4	209.7	210.17	208.22	208.13	208.55	207.76	207.37	208.73	209.52	208.32	208.91
208.93	208.74	208.55	208.86	207.46	208.88	208.46	209.77	208.32	209.8	208.76	208.44	209.68	207.14	207.19	208.26	208.01	209.21	209.15	207.63	207.26	210.02	208.43	208.96	208.66	207.96	209.75	210.44	209.18	207.62	208.98	208.69	208.97	209.27	208.73	208.13	208.57	208.51	209.76	206.8	207.68	208.44	209.07	207.92	208.28	208.57	208.86	209.6	208.99	207.86
210.16	210.66	207.51	209.78	208.64	207.68	210.32	208.02	206.6	208.37	207.5	207.25	207.76	210.18	208.68	208.34	209.43	208.64	207.45	209.53	209.48	209.55	209.71	209.38	207.52	208.32	209.94	209.17	209.2	207.96	208.67	208.05	210.25	208.42	208.86	208.31	208.86	207.72	208.41	207.81	209.01	207.79	208.55	206.84	208.43	208.87	209.7	209.26	206.96	208.17
206.98	205.46	206.47	205.78	205.32	207.26	207.43	207.82	205.78	205.75	205.64	207.91	205.7	206.13	206.41	205.15	207.41	207.85	204.22	207.55	206.12	206.47	205.34	206.99	207.09	206.31	206.11	205.65	207.16	206.81	207.92	206.08	205.28	205.82	206.32	207.17	205.27	206.77	207.5	207.38	206.43	204.79	206.5	205.77	205.85	208.13	206.44	205.97	206.05	205.66
213.42	212.04	214.01	211.91	213.41	212.88	212.68	213	212.79	212.87	213.77	213.54	213	213.25	214.26	213.78	212.7	216.11	214.24	213.41	214.86	213.91	213.42	212.5	214.48	214.36	214.88	213.51	212.83	213.05	212.58	213.42	214.88	213.4	213.29	213.72	213.81	214.14	212.27	212.51	213.15	212.83	215.51	214.66	213.12	215.19	213.81	214.45	213.29	214.19
202.65	200.56	203.03	201.51	203.27	201.61	203.11	202.37	201.66	202.83	202.59	202.53	202.71	202.23	203.39	203.34	202.31	202.63	202.81	202.74	200.44	204.2	201.63	202.28	203.95	202.62	202.3	202.5	203.41	202.52	202.79	202.25	203.45	201.91	203.61	203.46	203.53	200.61	201.86	202.62	202.83	201.75	202.5	203.19	203.28	201.85	203.03	203.5	202.26	201.09
209.41	207.41	206.29	207.98	206.71	208.76	207.2	208.56	207.31	207.49	207.96	208.3	209.01	206.59	207.34	207.52	208.94	209.34	206.96	207.09	209.29	209.1	207.56	207.31	207.91	207.81	208.1	207.73	208.26	207.46	208.7	207.64	208.5	207.8	207.7	207.03	208.13	206.99	209.17	208.03	209.01	207.51	207.12	208.88	207.47	208.43	206.77	206.6	208.17	209.41
203.91	203.79	203.63	204.55	204.85	203.51	203.14	204.24	203.84	202.8	202.93	203.13	204.05	203.05	204.57	203.76	202.87	204.93	203.73	204.15	202.84	203.93	203.52	203.35	204.58	203.5	202.22	202.42	203.61	204.08	203.3	205.01	202.79	203.49	204.77	203.47	203.84	204.11	203.76	203.07	204.26	203.99	202.58	202.94	204.87	203.94	203.29	202.82	203	203.78
199.8	200.12	200.12	200.07	198.51	199.39	200.45	200.27	199	198.29	199.57	199.63	200.57	198.9	198.67	199.14	199.59	200.51	200.63	199.61	200.49	199.17	199.17	199.36	198.61	200.07	197.93	199.26	200.15	199.37	199.61	198.9	199.22	200.56	200.05	198.41	199.6	198.15	199.61	201.14	200.02	199.39	198.97	199.38	198.71	199.85	198.82	199.97	198.86	201.16
214.16	212.29	214.18	213.82	213	215.17	213.43	212.5	211.86	211.4	211.86	213.77	213.94	212.85	214.02	213.09	212.73	212.54	212.24	213.3	212.28	213.48	212.92	213.25	211.75	213.34	212.42	213.97	213.05	211.93	213.94	212.99	213.07	211.61	211.77	211.86	212.64	213.54	213.85	214.14	213.68	213.23	212.69	212.41	211.78	212.46	213.22	213.3	211.35	212.79
199.11	199.79	198.51	201.41	200.93	200.51	200.17	200.26	201.62	200.2	201.83	200.18	199.14	202.75	200.25	200.88	200.68	199.37	200.97	199.41	200.7	201.31	198.58	198.65	200.94	202.01	200.26	201.41	201.32	199.8	200.83	199.65	200.19	200.71	200.62	201.47	200.45	199.81	200.38	201.27	200.52	200.43	200.9	198.58	200.45	199.23	200.68	200.09	199.28	199.39
204.11	204.66	203.48	204	203.32	202.77	204.14	202.04	203.38	202.64	203.4	202.22	203.66	203.56	203.57	203.54	202.79	202.35	202.14	204.3	202.6	202.7	202.94	202.54	202.88	203.03	203.27	203.55	204.47	205.59	202.55	202.95	203.69	202.58	202.07	203.46	204.19	203.69	203.08	202.62	204.1	203.16	203.22	204.24	204.87	202.54	201.93	202.28	202.11	203.25
209.15	209.02	209.62	207.76	207.76	209.5	207.98	208.15	208.08	208.66	208.26	208.39	208.82	207.89	207.74	208.24	208.36	209.65	209.08	208.66	208.2	208.01	208.4	208.62	208.42	209.24	206.68	208.86	208.01	207.72	208.21	209.27	209.94	209.55	208.32	207.07	207.39	208.86	208.75	208.55	208.07	209.24	207.38	209.51	209.86	209.32	207.62	208.7	207.09	207.91
205.53	208.73	208.33	208.9	209.07	208.09	209.57	208.79	208.63	209.81	208.13	207.7	207.91	209.31	209.88	207.69	209.14	206.73	208.7	207.42	207.89	208.32	209.42	209.58	208.63	207.78	208.43	209.4	208.36	209.57	208.73	206.48	208.31	208.73	209.72	207.84	209.41	207.42	207.52	208.37	209.45	210.43	207.87	209.75	208.51	207.97	210.28	208.23	208.3	210.49
210.92	211.65	211.4	212.56	212.6	212.81	210.99	210.75	213.07	212.33	211.43	211.17	212.5	210.16	212.08	210.86	212.68	212.34	211.49	212.2	213.79	211.27	212.87	211.67	210.23	211.32	211.01	211.89	213.28	213.18	212.1	212.64	212.78	211.41	212.1	212.22	212.83	213.02	211.16	211.09	212.37	210.99	211.13	210.7	211.41	212.03	212.36	211.94	212.85	210.87
199.27	199.91	200.05	199.59	201.06	198.88	201.42	201.98	198.87	200.73	200.51	201.11	198.9	200.32	199.58	198.87	200.74	200.26	200.85	199.26	199.27	200.48	200.56	199.22	199.4	201.05	199.09	200.83	198.57	200.11	200.5	198.93	199.38	201.02	201.41	201.07	200.35	199.41	200.62	200.73	202.12	199.58	200.44	200.85	199.28	201.44	201.08	199.31	200.88	200.67
218.65	217.43	217.2	217.52	217.75	216.88	218.9	218.15	217.7	215.37	216.75	217.33	218.14	217.36	217.93	217.53	217.6	217.48	217.47	218.56	216.95	218.41	217	217.44	218.52	217.72	217.81	218.09	218.22	217.88	217.48	218.39	216.95	218.66	217.3	219.14	218.55	217.11	217.63	217.12	218.7	217.6	216.68	218.09	216.89	216.63	217.44	217.93	216.72	218
205.07	203.96	201.73	204.27	204.13	204.75	204.58	203.08	202.94	201.85	202.54	203.17	204.18	203.51	202.17	203.58	204.85	202.58	203.69	204.12	203.83	204.1	203.64	202.93	203.78	202.31	203.21	203.74	202.63	203.53	203.71	203.03	204	203.29	205.51	204.55	203.69	203.35	202.62	202.48	202.57	202.48	204.29	201.77	203.96	203.54	203.81	203.04	203.71	204.16
202.54	204.77	203.66	204.44	203.38	203.32	205	201.65	203.46	203.3	202.93	203.08	203.42	203.79	203.26	205.25	205.09	203.75	203.67	204.6	203.9	203.72	203.1	203.63	203.71	203.59	203.08	203.77	203.15	203.86	204.61	203.04	203.11	205.62	203.16	203.4	205.04	202.52	204.23	204.3	202.97	204.13	204.67	202	202.68	203.56	203.83	204.42	203.69	204.05
199.18	198.59	199.54	197.78	196.67	197.69	198.58	197.84	198.85	198.28	199.97	197.63	197.07	197.32	196.81	198.69	198.21	197.44	199.13	197.77	196.65	198.6	197.69	197.64	197.2	199.02	200.27	197.19	197.91	196.87	198.05	198.29	196.59	198.05	199.79	199.12	197.89	198.45	197.79	197.61	199.83	198.08	197.94	198.81	197.8	198.56	198.12	198.96	197.45	197.88
200.94	200.74	200.63	202.48	200.79	200.6	199.26	203.45	200.94	201.57	199.69	201.14	199.83	198.85	200.58	198.78	200.73	199.57	200.27	200.81	201.11	199.73	201.55	200.24	200.5	201.27	200.96	201.01	201.03	201.4	199.61	200.89	200.03	200.05	199.29	199.17	200.54	201.03	200.17	200.29	199.52	200.39	201.19	201.04	200.74	199.79	198.64	201.28	200.63	201.04
206.2	206.05	207.26	206.26	205.37	206.29	206.23	205.77	205.03	206.09	205.2	205.05	205.22	205.92	206.13	205.54	205.08	205.7	206.32	204.82	205.13	203.41	206.09	205.76	205.05	206.22	205.39	205.33	205.64	205.88	204.85	204.93	204.96	205.22	204.99	206.35	206.1	205.46	205.57	204.5	204.8	207.63	206.06	206.57	207.79	206.51	205.39	204.93	206.24	205.21
198.81	199.34	200.13	198.98	199.6	198.6	200.47	199.69	199.48	199.27	199.18	198.03	198.43	199.24	198.69	199.08	199.51	199.19	200.21	198.38	199.17	200.17	199.67	198.94	198.81	198.89	199.24	199.61	198.5	199.14	198.44	198.36	198.51	200.29	199.5	198.32	200.03	198.76	198.25	199.44	199.62	198.73	200.57	198.7	200.95	198.4	199.43	199.53	199.5	198.68
209.11	210.13	208.52	207.17	210.19	209.14	208.66	209.09	209.83	209.39	210	208.27	210.28	209.77	208.57	209.51	210.13	210.04	209.35	210.54	209.19	210.42	210.7	208.55	209.63	209.4	207.66	210.16	209.13	209.8	210.37	208.83	211.41	208.57	209.08	209.19	208.91	208.51	209.14	210.08	210.17	209.27	210.21	209.29	211.39	210.43	207.94	209.47	210.9	209.64
205.48	206.05	204.37	205.27	205.04	205.72	205.9	205.71	207.12	206.49	204.43	205.95	205	205.24	206.63	205.89	205.61	205.88	207.71	205.77	205.09	203.39	206.98	205.29	206.3	205.48	203.69	204.72	205.33	206.41	203.8	206.25	204.56	204.21	205.61	205.06	205.43	205.31	206.33	205.99	205.43	205.17	204.92	206.88	205.95	204.62	205.77	205.33	205.66	206.44
211.66	211.63	211.83	212.4	211.99	212.99	212.55	212.23	210.96	211.91	213.2	210.71	211.2	210.48	212.92	211.04	212.03	210.8	212.55	211.5	211.75	212.74	211.81	212.51	212.07	213.57	212.53	212.81	210.55	213.45	212.2	212.55	211.52	213.29	212.74	212.27	212.93	212.41	210.62	210.7	212.59	212.01	212.91	213.04	213.4	211.91	213.09	211.46	211.82	213.34
200.16	200.71	201.65	201.24	199.08	200.07	201.06	200.38	200.98	199.94	200.62	200.03	200.55	199	199.19	200.3	200.79	199.75	199.73	200.93	200.68	199.6	200.61	202.53	199.8	199.22	202.14	200.68	201.67	200.54	200.94	201.24	199.8	200.55	200.17	199.66	200.99	200.05	200.63	200.55	200.92	201.82	201.3	199.28	200.57	201.86	200.72	200.62	200.52	200.55
203.75	202.13	203.73	204.03	203.38	203.61	204.31	203.38	202.29	203.85	203.07	204.51	203.76	204.15	204.82	203.66	203.37	204.1	204.38	205.02	206.01	203.89	203.77	202.31	201.46	204.3	203.67	204.34	205.33	205.05	204.7	204.88	204.29	204.46	204.03	203.93	202.92	201.57	204.29	202.88	203.15	202.46	203.08	204.89	205.86	204.07	202.61	205.05	202.61	202.91
213.44	212.75	213.17	213.56	214.31	214.93	212.92	213.92	213.8	211.98	213.72	213.72	212.35	213.22	212.2	211.62	213.39	212.48	212.02	212.99	211.72	212.11	213.45	212.62	212.65	211.63	213.62	213.47	212.89	213.45	213.59	213.16	212.18	213.43	212.67	213.48	210.89	214.18	212.85	214.07	211.67	212.75	212.8	211.46	213.17	214.49	215.18	213.47	212.29	212.87
216.35	217.42	217.77	216.43	216.38	216.05	216.19	217.73	218.17	218.02	217.18	216.48	216.78	218.24	218.15	217.14	215.55	218	217.13	217.41	216.66	217.04	217.18	216.07	217.48	218.07	217.3	218.08	218.35	216.35	217.54	215.81	218.05	217.2	217.18	218.2	216.98	216.97	215.69	218.49	216.79	217.14	216.96	216.9	217.16	217.02	217.4	215.98	215.22	215.44
203.53	203	205.57	204.58	204.16	202.09	203.99	203.84	205.54	204.37	202.89	203.44	203.46	202.72	203.29	203.48	203.51	204.91	203.76	202.56	202.65	203.46	203.4	202.58	202.7	204.77	204.37	203.77	203.84	204.78	203.2	203.91	203.71	202.51	203.73	203.85	203.35	203.45	202.51	203.58	204.92	203.43	205.45	205.1	203.65	202.46	203.18	202.7	202.67	204.2
209.75	209.39	208.44	208.06	209.81	207.45	208.67	209.75	207.26	207.99	207.89	208.57	209.96	208.98	210.04	207.78	205.67	208.79	208.34	207.5	208.04	209.13	209.7	207.23	208.61	209.12	208.93	209.09	208.22	208.47	210.29	209.07	207.64	207.82	207.77	206.05	206.94	209.95	208.91	209.76	208.92	209.59	207.8	208.87	208.22	209.56	210.66	209.37	207.57	207.81
205.31	205.64	206.52	205.46	206.43	206.09	206.39	203.66	205.56	205.22	206.04	205.72	204.35	206.23	204.99	205.28	206.46	206.44	205.57	205.56	206.04	207.57	206.93	205.24	207.01	205.08	206.02	205.12	204.75	206.32	204.75	206.36	205.93	204.64	204.33	205.01	205.7	205.09	206.04	206.82	205.03	205.34	204.42	206.69	204.51	204.86	205.39	207.18	205.55	204.96
201.26	201.85	200.99	199.59	199.4	202.59	201.98	199.94	200.94	200.58	202.49	201.77	200.72	200.06	200.53	200.69	201.09	201.06	201.28	200.94	200.54	200.22	202.12	200.88	201.64	200.92	200.52	199.92	200.57	201.01	201.92	200.95	201.06	200.23	200.56	200.75	202.26	202.4	199.91	200.72	202	201.18	200.9	201.12	202.87	201.62	202	201.93	202.97	199.9
216.41	217.05	216.72	216.73	216.5	215.69	218.6	217.13	217.03	215.75	218.39	218.73	217	214.77	217.19	216.44	217.17	217.86	217.34	216.47	218.76	216.52	217.67	217.83	217.85	217.85	217.42	219.61	217.28	217.12	217.2	217.55	216.55	216.63	216.29	215.61	215.89	217.21	216.61	217.88	215.66	216.09	217.33	218.83	216.44	216.8	218.06	216.46	217.05	217.13
209.83	209.68	208.97	208.52	208.91	209	207.42	207.78	207.94	207.92	207.18	208.35	207.57	210.85	206.88	208.94	209.17	209.22	208.27	208.69	209.61	208.2	208	208.6	209.81	209.31	208.47	207.03	208.79	209.8	209.2	209.02	210.37	209.72	209.54	208.58	209.27	208.14	208.21	208.41	209.32	208	208.96	209.42	208.85	207.93	209.33	208.45	209.79	208.3
202.43	204.32	203.05	203.07	203.77	203.01	202.43	202.15	203.76	204.26	203.24	204.05	202.73	203.58	202.16	202.15	202.97	203.38	203.14	201.62	202.88	204.33	202.27	203.7	202.46	202.29	200.59	202.68	202.56	203.04	205.09	203.58	203.2	202.92	204.23	202.79	202.46	201.79	202.99	205.37	203.68	204.24	202.06	204.18	204.85	203.3	203.7	203.85	202.66	203.39
204.69	203.61	204.15	203.61	205.02	203.62	202.99	204.08	202.09	202.16	203.3	204.54	204.73	202.38	204.89	203.79	203.71	203.95	203.61	203.99	202.86	203.51	202.87	203.22	206.37	204.37	204	203.72	203.91	203.57	203.94	202.39	205.3	204.59	204.02	202.97	203.67	205.36	204.45	203.6	203.97	202.64	204.3	202.66	204.43	204.99	204.28	204.81	203.1	202.51
201.13	199.21	200.29	199.84	200.28	199.06	200.43	201.76	200.14	200.66	198.97	200.34	200.02	200.39	199.97	200.37	199.53	199.69	198.92	200.86	200.18	200.51	200.92	200.53	200.05	200.33	199.93	200.29	199.2	201.62	199.24	198.92	200.66	201.06	199.46	199.93	199.9	199.77	199.96	200.84	200.89	200.28	198.77	201.33	201.1	200	199.85	201.38	198.99	200.77
212.83	212.82	215.18	211.87	213.89	213.03	213.47	212.31	213.23	213.38	212.08	212.19	211.46	213.19	212.44	212.96	212.72	212.45	211.95	213.63	212.71	211.17	213.25	213.91	213.71	211.62	213.24	213.41	211.79	213.61	212.09	212.99	213.04	212.27	213.31	213.14	213.56	213.71	212.53	213.26	213.1	211.78	212.38	213.45	212.99	213.37	213.88	213.82	214.59	213.45
200.89	201.44	201.8	200.91	200.22	199.91	198.97	201.3	201.02	200.97	199.13	201.64	203.12	200.15	201.73	202.68	202.71	201.45	200.84	202	201.33	200.74	202.16	200.64	202.42	202.61	201.23	201.54	200.96	201.4	201.38	200.63	200.39	201.32	202.29	202.06	199.78	201.37	200.58	200.59	201.35	201.77	202.02	201.49	199.31	199.68	200.07	201.2	200.2	202.08
212.06	210.28	209.58	211.53	211.59	209.78	209.95	209.89	211.94	211.14	212.34	210.05	212.75	211.9	211.53	213.57	211.36	212.76	211.21	210.73	210.96	211.23	212.4	210.35	211.05	212.89	211.2	211.15	210.9	211.37	211.56	210.08	212.03	212.07	211.48	212.25	210.17	213.22	212.71	212.16	211.81	212.49	213.31	210.35	212.93	211.88	210.97	212.79	211.9	211.74
207.09	207.99	208.56	209.76	209.48	208.31	207.25	209.54	208.98	207.56	208.17	206.03	208.25	207.6	207.39	208.66	208.67	208.29	209.03	208	207.72	208.4	209.18	209.02	208.89	207.79	208.22	207.39	208.16	207.64	208.09	207.1	206.14	207.46	209.93	209.74	208.33	207.76	209.11	207.48	210.54	209.48	208.58	207.98	206.84	207.99	208.31	208.85	208.09	206.65
207.11	207.8	206.46	207.12	208.55	208.47	206.5	207.24	207	207.61	206.44	209.04	206.92	208.14	208.07	209.53	207.93	206.99	207.7	207.94	207.32	207.02	210.27	207.99	208.89	207.3	208.32	206.97	208.11	207.6	208.35	207.96	207	208.83	207.81	208.49	207.48	208.04	209.17	207.27	208.53	207.76	206.5	208	209.53	208.13	207.11	207.09	207.1	206.3
210.07	212.11	210.85	211.67	211.34	211.44	211.38	212.4	211.76	211.57	211.38	211.08	214	211.27	211.72	212.34	213.59	212.06	210.63	211.29	210.48	211.32	213.22	211.35	211.1	212.06	212.14	211.84	211.32	212.25	210.65	211.92	210.56	210.8	211.4	212.11	212.44	210.32	212.87	211.13	210.36	210.28	210.92	210.55	213.03	211.47	210.94	212.47	211.64	211.83
215.05	217.95	217.88	217.31	217.7	217.28	216.15	216.64	216.83	215.77	217.1	217.14	218.1	218.19	217.4	218.38	217.6	218.28	217.47	216.78	217.26	216.54	216.51	218.7	216.69	217.91	215.76	217.88	217.34	217.36	216.54	216.73	215.86	218.11	217.34	217.83	217.26	215.83	215.7	216.11	217.66	218.01	218.72	217.67	217.62	218.02	217.25	215.84	216.88	217.38
207.54	208.32	208.67	208.43	207.62	209.32	208.46	208.63	207.8	208.36	209.57	208.24	207.8	208.74	206.51	207.89	208.81	208.75	207.96	208.68	207.98	208.33	209.34	207.41	207.7	207.36	208	208.54	207.62	208.73	206.86	206.07	208.56	206.03	208.06	207.62	208.44	206.87	206.35	206.49	207.35	209.1	206.34	207.47	207.44	209.09	207.91	206.95	208.29	208.89
214.18	212.39	213.37	212.88	212.33	213.72	213.13	213.5	213.16	214.24	212.23	211.52	212.25	213.82	213.83	212.86	213.71	215.43	212.09	212.98	211.83	213.14	212.67	211.93	214.57	212.4	213.13	212.71	213.97	215.01	213.39	212.5	213.14	216.23	212.49	212.28	214.03	213.06	213.6	213.03	213.36	212.12	211.06	212.5	213.67	212.34	212.81	212.93	213.24	212.93
208.89	208.37	209.01	207.46	207.84	209.8	209.57	207.67	208.01	209.24	209.54	208.7	209.14	208.39	209.05	209.89	209.75	208.56	210.88	207.77	209.72	207.74	207.73	208.19	208.32	209.25	208.1	208.75	208.59	209.06	209.07	208.84	209.83	210.37	209.88	208.58	208.77	209.46	209.55	209.54	208.8	209.68	207.57	210.26	208.19	209.25	207.6	209.21	209.96	208.1
209.06	209.14	208.07	207.69	208.61	209.13	208.61	208.04	209.25	207.89	209.3	208.89	210.63	207.71	208.98	208.2	208.21	208.77	209.07	209.3	209.22	207.59	210.2	209.34	209.06	208.2	208.8	208.08	208.76	207.27	208.73	208.47	207.89	208.63	207.87	206.93	208.55	209.33	208.65	207.56	210.01	208.83	208.5	209.55	207.84	208.92	208.81	208.57	209.23	208.23
201.21	200.2	199.31	200.46	199.82	200.96	200.9	198.32	202.64	200.38	200.78	200.44	202.18	200.94	200.09	201.29	199.68	199.4	199.48	200.73	199.79	200.55	201.11	200.23	200.71	200.55	200.57	200.37	200.32	200.31	199.27	200.57	199.98	201.03	201.22	200.7	201.09	199.96	200.68	202.19	200.11	200.41	201.43	200.69	201.2	199.89	199.68	200.84	201	200.4
207.02	208.95	207.81	207.38	206.92	207.07	207.14	207.96	208.61	207.99	206.89	210.41	206.65	209.58	207.7	207.23	208.2	208.17	207.47	208.02	206.48	207.56	207.01	208.44	208	207.02	207.68	208.07	206.36	208.61	208.23	206.84	208.25	208.11	207.86	207.43	206.84	208.11	207.51	209.11	207.12	207.67	207.48	207.35	209.11	208.83	208.67	206.4	207.66	206.31
198.3	196.98	197.49	196.52	198.63	198.59	198.5	195.93	199.04	198.4	197.33	196.33	199.49	196.74	197.5	197.15	198.01	199.1	199.22	196.73	197.93	198.88	199.77	199.04	197.77	198.31	197.82	196.42	196.89	197.57	198.91	198.51	197.82	196.87	198.34	197.91	196.65	197.54	198.67	196.23	198.14	198.3	196.8	197.15	197.5	198.4	199.5	199.8	198.06	199.48
203.1	203.17	202.85	203.27	206.1	202.14	203.62	203.4	204.04	204.19	203.16	203.97	204.66	203.91	202.85	204.58	204.73	204.15	205.95	203.08	203.31	204.04	204.54	203.81	204.55	202.77	203.8	203.77	204.02	202.64	202.72	204.31	203.25	201.73	203.75	205	202.56	203.86	203.58	204.28	204.69	204.46	205.69	202.77	202.77	204.16	203.52	203.07	204.41	204
202.84	203.65	203.96	204.1	202.37	202.85	203.83	202.83	204.09	202.89	202.38	203.83	205.25	204.93	203.98	203.46	204.03	203.16	204.04	202.23	202.85	203.18	205.1	203.41	203.15	205.05	203.86	203.15	203.61	203.49	203.93	203.36	204.13	204.16	202.61	204.51	204.54	203.56	204.26	202.73	204.46	203.06	203.16	203.36	204.75	204.65	202.2	202.54	203.3	204.02
201.48	200.19	201.53	199.95	202.34	200.13	200.77	200.74	200.2	199.94	201.33	200.19	200.73	200.71	199.87	198.62	200	199.99	200.04	199.36	200.94	201.02	200.33	199.49	199.31	201.31	200.64	200.61	200.29	200.12	202.13	200.47	199.01	200.37	200.08	201.28	200.53	201.5	200.97	200.37	200.53	200.84	200.15	200.62	201.11	200.7	200.16	200.22	200.76	199.94
202.27	204.13	202.57	204.12	203.89	204.91	204.56	205.27	203.03	203.73	204.05	204.39	204.84	203.37	205.47	202.96	204.28	202.5	203.31	203.69	203.38	203.22	203.73	203.21	205.06	203.35	205.38	203.45	203.07	203.97	203.57	204.66	204.11	204.92	202.86	203.49	205.24	204.05	202.42	203.68	204.44	204.58	204.54	204.51	203.18	203.36	202.36	204.37	204.21	203.14
218.08	216.14	216.97	218.11	218.26	219.11	217.67	219.11	218.17	217.6	217.58	218.81	217.33	217.62	218.08	217.57	218.12	215.94	217.31	217.78	216.04	217.35	218.53	217.62	217.31	216.64	216.97	217.02	218.86	217.88	217.33	216.6	217.9	218.39	219.19	216.6	217.87	218.79	218.45	218.9	217.28	218.69	218.67	219.08	218.05	218.74	217.35	217.33	217.55	217.92
204.64	203.72	204.18	203.92	203.42	204.06	204.27	204.77	203.01	203.49	203.04	205.51	203.36	203.91	203.61	202.24	204.95	202.32	204.52	205.02	204.12	204.68	204.51	203.46	203.66	205.47	203.99	203.91	204.83	202.67	203.55	203.71	204.15	202.79	204.26	203.92	203.31	205.92	203.67	204.46	203.61	204.27	203.8	204.36	204.09	202.96	203.5	202.77	203.53	205.02
202.93	202.13	204.27	201.48	202.93	203.23	201.56	202.6	202.12	202.38	202.33	203.83	201.92	201.25	200.32	202.14	202.78	202.34	201.92	202.32	201.68	202.46	202.64	201.05	203.97	202.38	202.99	202.1	201.02	201.99	202.7	201.29	202.05	203.35	203.22	202.22	202.34	203.18	202.24	203.52	202.18	202.83	204.52	202.35	201.72	200.28	202.64	201.55	203.9	203.25
207.09	207.62	207.37	208.56	206.1	207.61	207.38	207.74	208.9	206.79	208.47	208.78	208.06	207.09	206.68	208.45	208.67	209.42	207.55	206.71	208.04	207.02	206.77	208.38	209.4	205.74	207.29	207.33	208.21	207.44	207.76	207.77	205.79	208.69	208.2	208.48	208.27	207.99	207.61	206.8	206.75	209.17	207.9	207.06	206.88	208.73	207.28	208.97	205.99	207.36
201.19	201.03	203.08	200.46	202.7	202.26	200.65	203.71	204.2	203	202.67	202.98	203.16	201.09	203.01	203.81	203.5	202.17	203.11	200.73	201.54	202.6	202.09	201.85	201.86	201.91	201.58	202.33	203.08	201.26	202.45	202.31	202.64	202.47	202.95	202.72	202.51	202.99	203.08	202.22	201.69	202.35	202.28	202.24	202.62	203.16	202.42	202.91	203.09	200.64
[truncated: 399 more rows]
[truncated: 150 more columns]
