# Supplementary material for: Genetic dissection of main and epistatic effects of QTL based on augmented triple test cross design
Source: PLoS One. 2017 Dec 14;12(12):e0189054. doi: 10.1371/journal.pone.0189054 (PMC5730204; doi:10.1371/journal.pone.0189054)
Supplement: S6 Supporting Information — (ZIP) [file pone.0189054.s006.zip › z1_1600_0.2_10.csv]

206.1	203.43	203.3	201.98	202.15	203.95	199.85	196.82	200.66	202.36	203.2	198.15	204	204.72	201.64	202.94	200.97	202.53	202.24	203.38	201.65	197.83	204.11	201.99	201.62	203.8	206.07	203.72	200.26	200.17	205.92	205.78	203.92	204.31	201.01	207.15	204.52	204.96	203.09	201.47	203.12	206.51	202.66	201.36	205.23	204.35	202.91	197.98	200.57	201.52
204.81	205.11	207.14	209.83	205.81	205.74	202.32	208.55	206.25	210.15	208.32	209.31	208.67	206.93	205.74	210.37	207.54	204.48	207.78	207.24	205.85	205.59	209.24	208.05	205.73	205.63	206.05	208.37	209.47	209.58	202.76	203.62	208.67	210.93	206.97	207.25	207.98	205.78	209.57	206.85	209.54	209.1	204.38	212.72	206.89	207.55	205.93	207.81	209.32	207.71
217.53	218.84	220.38	222.15	210.1	220.05	215.73	215.8	215.84	218.5	222.43	216.63	216.47	216.33	216.02	218.39	216.49	214.94	220.08	217.22	216.42	220.19	217.3	217.5	216.95	217.86	217.03	217.67	218.98	220.33	214.94	219.56	222.1	214.89	215.89	216.13	220.77	217.19	213.93	213.3	216.89	217.47	214.27	218.04	217.9	218	216.09	218.38	219.19	212.79
206.88	204.77	202.8	207.22	209.9	212.61	211.92	212.3	208.88	209.58	209.21	208.6	206.91	206.87	206.85	210.92	213.77	208.58	210.51	209.98	210.28	206.86	208.54	206.26	207.95	208.37	209.37	205.25	203.83	206.81	210.59	208.75	210.48	210.14	206.52	210.64	209.81	210.25	210.24	206.63	209.88	213.1	208.7	210.96	210.05	207.49	205.57	206.54	211.96	206.92
199.32	201.39	204.14	205.02	200.62	206.76	198.71	203.01	203.95	204.88	198.38	202.36	204.66	205.7	203.37	205.85	202.36	202.62	207.68	207.49	204.54	205.91	205.22	205.55	205.52	204.26	200.06	198.84	201.26	204.1	205.44	202.92	200.72	201.36	204.94	204.4	203.93	200.87	200.29	201.56	204.37	201.35	202.7	204.55	203.09	206.63	203.59	205.92	201.16	204.41
203.56	201.26	201.45	208.5	203.08	201.84	204.39	202.95	200.11	204.1	204.59	204.29	206.18	206.38	201.54	202.87	202.44	203.94	205.67	208.82	207.15	208.41	203.91	203.25	201.86	203.22	205.39	204.32	205.12	201.9	202.9	209.46	201.29	203.92	207.81	204.13	206.66	202.57	204.1	203.34	201.17	206.84	203.45	205.69	203.36	203.07	197.63	198.79	204.85	204.13
202.56	201.17	203.52	203.85	199.22	203.93	202.41	200.56	202.78	203.63	197.62	197.7	201.16	201.33	201.72	205.55	197.88	199.67	203.84	202.33	203.35	202.39	202.49	197.44	203.92	201.34	200.28	202.45	201.94	199.26	203.97	201.26	197.69	198.89	198.29	205.87	204.32	196.36	202.24	202.11	197.12	202.64	202.31	200.78	203.17	199.46	201.24	201.61	198.43	205.57
208.93	211.28	212.86	211.1	210.29	210	207.29	212.56	212.21	214.78	208.31	214.76	216.08	212.91	203.91	210.27	209.06	213.13	207.5	215.16	208.6	214.73	212.55	212.84	213.68	210.48	208.48	208.93	212.06	213.57	212.5	209.48	210.89	211.65	212.97	209.95	210.48	213.7	211.66	208.77	211.14	214.36	213.3	209.9	214.56	211.32	210.15	217.22	208.52	212.27
204.31	205.81	208.49	208.65	208.76	208.44	209.58	209.57	213.3	207.33	211.26	205.87	209.25	208	211.97	210.76	209.75	207.2	204.25	208.99	205.01	207.17	211.03	214.07	209.74	206.3	212.69	209.48	203.48	206.08	207.03	209.79	207.39	204.61	209.24	202.41	209.47	207.83	204.16	211.85	204.98	212.81	203.28	205.94	208.61	204.87	208.91	207.12	209.78	206.53
209.39	209.39	210.41	209.41	206.08	209.64	208.68	202.47	209.07	215.06	210.1	208.67	209.8	206.98	209.67	210.87	204.67	210.74	207.5	205.12	210.09	208.75	209	211.32	207.11	203.94	207.95	210.57	204.52	209.85	207.41	211.23	206.06	208.07	208.32	210.68	207.45	206.64	206.67	205.91	209.06	205.29	206.45	210.33	211.47	207.58	213.61	206.38	208.61	207.24
207.75	205.72	207.42	206.69	205.94	204.63	206.42	203.33	206.97	201.24	208.89	196.47	200.5	205.74	206.45	202.24	203.34	201.67	202.75	207.76	205.09	202.88	203.48	205.45	201.26	201.27	204.64	203.09	203.61	204.98	203.56	207.18	202.92	206.48	208.41	206.25	205.05	209.24	204.26	206.11	208.78	202.4	207.07	204.69	205.33	203.28	202.12	207.59	203.8	203.24
218.4	215.77	218.21	217.62	216.57	215.55	217.93	219.18	216.9	218.93	218.49	218.83	220.58	219.71	220.16	219.46	216.59	218.58	219.45	215.71	218.36	217.02	221.1	217.34	222.48	216.88	221.09	213.03	220.77	213.42	222.5	221.2	213.09	217.47	216.36	221.68	218.09	217.43	217.37	218.28	220.44	215.95	220.75	221.69	218.81	216.67	220.95	218.15	217.85	220.34
202.3	204.36	201.5	200.08	201.72	200.44	203.41	203.92	202.68	205.95	205.21	203.19	203.43	201.47	204.9	199.65	201.64	202.37	203.88	202.83	204.49	203.85	199.98	202.83	206.59	202.42	205.93	202.88	205.99	199.46	204.34	205.97	201.99	204.69	201.16	205.75	202.03	203.27	200.82	200.86	204.68	203.86	203.03	202.9	202.08	202.49	205.26	206.04	197.35	201.78
215.98	217.32	219.3	218.12	218.32	216.71	218.54	218.83	215.16	220.76	213.17	219.17	218.81	215.97	220.39	212.83	219.81	218.35	214.92	221.97	215.41	215.45	218.3	218.82	213.58	219.27	218.85	218.41	217.75	217.86	220.32	216.19	222.63	222.06	219.68	215.98	217.81	220.94	219.76	216.95	219.09	216.75	218.27	217.97	219.1	221.45	218.33	216.34	217.99	217.53
196.53	199.46	201.87	201.14	198.23	198.72	196.14	200.26	198.19	195.76	196.47	202.16	201.67	198.79	189.66	199.05	195.15	200.11	197.22	201.52	197.77	199.57	200.11	193.44	198.06	201.84	199.95	198.27	200.34	198.31	198.62	199.26	191.36	194.83	199.42	199.64	196.47	195.66	200.97	198.76	199.44	198.97	199.68	198.07	200.97	196.3	198.9	193.6	195.05	200.41
205.98	205.61	206.27	204.85	206.82	203.73	206.34	206.47	202.18	210.25	203.52	201.72	201.89	203.94	204.1	201.55	201.37	198.37	205.69	199.44	205.13	208.24	201.92	204.14	205.59	208.46	203.55	204.41	203.5	204.18	203.89	207.67	203.06	199.73	202.93	206.38	200.37	204.81	205.2	203.62	206.17	203.26	202.39	199.59	208.41	199.84	203.28	202.59	207.98	204.46
197.01	205.82	204.87	202.86	203.62	201.72	200.28	208.59	200.54	203.04	199.44	201.84	202.87	206.08	206.75	201.56	198.29	202.25	206.56	206.73	204.28	205.12	204.93	203.79	202.66	204.63	199.7	203.28	202.37	200.96	205.35	202.85	203.56	200.65	203.38	200.74	205.04	204.68	200.96	206.22	198.32	204.94	194.78	199.11	201.43	201.81	202.06	205.96	203.53	199.44
210.79	211.03	212.8	211.04	213.73	213.48	209.92	208.13	210.77	213.43	213.11	215.97	208.66	208.43	211.34	209.29	211.13	213.15	210.79	211.98	215.28	213.22	209.43	214.32	212.05	212.86	214.75	208	209.79	210.81	212.35	211.25	215.85	215.01	210.1	207.8	212.13	215.53	211.32	212.23	210.07	210.13	208.11	214.18	209.98	210.1	210.8	213.86	209.02	210.19
204.89	207.68	201.68	206.46	201.16	197.75	199.21	203.38	204.35	201.26	206.11	205.49	203.67	197.57	200.52	202.26	201.41	199.89	202.09	206	204.24	199.31	204.22	204.4	206.47	208.74	200.52	205.01	197.59	208.66	205.84	201.75	198.07	205.21	203.48	204.79	202.3	202.86	202.21	207.25	201.41	202.3	209.05	203.14	203.21	200.37	203.74	202.45	203.14	201.5
193.83	193.05	195.45	188.5	200.1	198.24	196.74	198.31	194.82	194.75	194.8	194.34	198.45	196.28	196.03	195.77	191.99	197.37	193.7	194.67	194.41	198.32	194.77	194.44	196.73	194.3	195.22	195	194.04	194.74	197.98	196.7	196.53	194.32	197.53	197.23	195.38	196.99	193.02	198.07	192.49	193.71	197.75	194.99	193.69	194.1	191.65	196.07	195.28	196.6
206.52	203.81	205.99	200.85	200.87	205.31	203.29	202.04	201.56	205.35	205.13	202.25	204.7	200.62	202.07	205.36	203.17	203.79	203.79	200.11	203.14	206.34	201.9	200.05	199.49	204.8	206.53	203.31	206.12	199.96	202.95	199.71	201.65	203.22	203.61	199.85	207.51	201.49	204.88	204.59	198.83	203.88	201.09	206	198.95	200.73	202.65	204.6	205.43	200.91
205.54	206.5	200.22	202.14	199.75	202.34	203.46	203.23	202.33	203.09	204.23	206.28	199.89	204.13	206.63	203.4	200.22	203.85	204.5	204.42	207.75	203.22	204.87	208.15	205.03	202.56	204.17	204.03	204.36	198.93	201.87	203.77	210.28	204.22	207.04	206.79	202.73	210.41	202.45	201.28	209.87	206.36	205.85	204.88	204.53	204.36	205.41	208.22	200.49	208.53
207.11	203.19	203.9	203.73	206.54	204.72	200.34	205.15	202.26	203.02	202.33	206.86	202.8	206.77	201.85	198.17	200.49	204.24	204.41	202.62	205.81	203.55	209.17	203.97	196.89	207.31	204.96	204.51	202.49	205.13	205.75	201.03	205.36	208.02	203.99	199.06	205.45	203.6	203.05	199.19	203.71	206.74	204.9	205.64	198.42	202.05	208.19	207.3	200.2	204.72
204.64	205.1	200.48	201.96	200.96	200.08	200.43	202.57	202.83	200.66	204.81	204.45	202.18	205.81	200.61	200.08	200.81	200.82	206.94	202.17	203.56	206.05	201.74	205.15	198.27	205.01	198.9	201.08	204.12	202.62	202.27	204.21	205.18	204.51	196.07	202.74	201.26	205.16	205.8	204.54	200.48	199.35	203.92	204.05	204.73	203.3	203.77	202.9	205.14	200.71
197.2	189.94	198.01	195.45	191.89	191.34	194.39	196.71	193.06	193.47	195.77	194.37	196.46	199.54	197.49	189.9	192.42	199.38	198.41	196.37	198.49	195.1	197.37	195.98	193.95	196.02	193.42	193.02	199.62	192.3	189.33	192.04	190.51	195.37	196.7	195.88	195.34	196.83	197.37	192.65	199.73	193.51	196.22	194.52	195.47	196.97	197.34	195.81	195.27	192.38
214.98	213.65	211.78	207.96	204.8	214.37	209.18	211.37	217.12	218.58	209.63	213.72	213.11	212.46	210.3	209.93	210.91	212.19	212.18	216.04	212.5	216.28	208.9	213.09	210.43	214.36	215.06	210.23	206.34	211.94	208.27	210.37	211.98	211.93	213.82	212.44	215.78	213.23	212.54	214.02	211.27	213.82	209.98	209.71	210.41	212.25	212.87	212.61	207.07	216.37
198.12	198.96	191.32	198.73	194.95	197.13	200.18	194.5	199.24	202.45	199.21	200.72	200.25	198.47	201.43	200.66	199.2	204.26	197.91	198.97	199.19	196.21	202.64	195.54	199.76	193.82	203.11	200.63	202.1	203.14	201.97	197.77	200.69	197.46	200.22	201.99	197.02	199.02	196.96	195.72	202.03	197.13	203.86	200.98	197.89	197.64	199.98	199.98	195.39	199.68
201.07	204.65	199.09	198.46	207.12	200.14	197.55	201.1	202.92	201.66	204.46	200.95	202.45	203.4	199.66	197.3	200	204.32	204.3	198.93	201.69	198.72	195.9	202.77	197.22	197.75	202.05	204.37	201.57	198.78	198.45	199.66	200.48	200.71	202.37	199.15	202.57	197.61	196.88	201.6	198.87	201.69	206.76	199.37	203.87	198.08	204.09	199.38	201.76	204
201.72	201.55	205.28	203.01	201.73	200.4	203.1	205.31	204.17	203	206.42	204.77	203.93	206	202.46	202.24	198.88	202.49	200.23	202.42	200.71	201.16	200.72	205.81	202.03	199.99	206.03	202.59	204.57	205.63	206.15	204.55	202.94	202.71	207.03	208.16	202.81	204.86	202.7	202.65	204.3	205.5	202.59	203.99	206.46	204.15	201.07	206.04	202.24	200.12
204.71	201.35	202.71	201.55	204.05	205.57	200.9	203.47	203.11	204.33	203.11	208.29	202.32	205.19	202.78	201.48	201.08	203.05	206.93	205.42	205.98	204.73	206.02	205.15	199.78	208.84	201.72	200.79	207.83	205.9	206.53	204.97	203.98	204.69	202.71	205.68	204.29	205.53	198.81	206.15	203.93	209.83	201.33	202.34	199.17	203.69	200.76	205.41	203.98	197.34
206.01	212.32	216.9	213.61	209.58	210.28	210.87	217.44	207.5	212.9	212.17	209.53	211.06	216.99	213.65	212.99	211.76	215.51	216.18	218.05	216.8	216.17	212.2	206.58	212.33	211.32	214.58	211.75	210.38	214.15	210.33	208.64	212.71	213.09	209.18	211.94	210.15	214.56	211.84	211.11	213.52	213.91	213.57	216.61	213.12	213.39	210.82	214.89	211.95	212.56
204.33	206.79	204.26	203.57	203.93	207.98	202.35	205.9	203.81	207.6	201.54	202.17	206.11	204.2	202.73	203.95	205.26	202.25	207.22	203.58	204.97	195.73	205.02	203.45	201.52	205.38	204.36	207.08	202.93	204.04	200.7	203.93	199.92	205.12	206.03	203.73	206.44	200.27	207.91	208.93	199.63	208.92	202.23	206.18	202.45	199.13	199.92	202.88	201.75	205.2
203.14	201.92	206.97	208.06	207.5	207.36	203.92	204.23	203.98	207.35	205.01	207.01	208.17	206.04	211.3	203.62	206.18	203.62	206.65	208.51	202.16	204.67	207.57	201.62	209.63	203.65	206.69	200.72	205.26	207.33	201.2	208.03	207.49	209.35	206.53	207.69	204.34	206.32	205.49	207.38	203.33	207.77	207.27	206.12	211.25	204.91	208.47	207.07	200.28	206.2
200.52	200.26	198.07	205.59	206.3	207.57	207.16	204.14	206.98	205	207	208.5	205.44	204.16	206.45	205.33	203.38	203.17	198.77	204.01	203	206.06	200.99	206.54	206.01	208.39	204.23	205.57	202.29	202.67	202.01	207.02	203.31	203.98	207.08	207.96	202.89	207.95	205.03	206.07	201.13	201.71	203.32	202.37	202.78	201.01	203.4	201.84	204.86	203.38
203.89	202.22	206.16	206.96	204.42	206.11	203.38	201.93	203.95	202.21	203.43	209	205.73	202.94	203.88	208.66	206.78	203.83	204.92	205.02	202.2	205.91	199.95	204.37	203.08	202.33	204.47	205.72	204.52	200.62	199.03	205.55	206.85	202.4	203.02	202.97	203.97	203.68	203.04	200.77	205.61	206.71	204.78	210.08	199.62	210.02	204.71	198.92	203.58	202.4
204.39	197.49	197.42	204.11	204.66	204.57	202.64	203.84	201.78	200.53	203.33	201.14	202.41	204.38	204.53	203.61	206.68	203.49	203.54	203.88	201.93	201.42	207.38	204.82	203.63	201.73	205.06	204.38	201.19	201.61	205.8	198.62	205.97	208.19	204.25	204.61	203.63	200.89	204.2	201.16	203.74	202.88	202.49	203.5	201.35	201.5	204.55	200.72	206.66	205.5
204.35	205.4	206.17	201.95	203.04	202.88	197.73	206.37	202.9	204.43	201.93	202.63	198.82	201.56	199.5	204.7	204.37	201.09	202.81	200.94	204.09	202.02	204.05	198.68	201.66	203.84	208.92	208.63	203.74	205.74	205.64	209.17	209.99	206.01	201.07	203.36	202.12	204.48	203.31	205.62	202.72	201.53	201.6	199.28	201.83	205.73	207.38	206.88	203.46	204.25
205.19	205.02	206.72	203.42	206.14	201.98	199.66	200.59	201.03	207.85	208.61	205.52	202.1	204.54	198.9	210.36	203	204.15	201.01	204.22	206.98	203.38	205.96	204.84	205.73	201.28	209.39	204.3	203.59	204.57	199.77	201.82	205.17	203.31	203.12	206.93	199.08	200.38	203.72	204.73	203.17	204.23	201.81	201.94	206.62	205.39	208.7	202.84	208.13	201.54
210.17	210.19	209.31	209.29	210.29	206.89	210.55	210.35	203.91	207.92	214.61	210.41	210.01	205.47	205.37	209.39	209.46	210.59	208.17	207.76	210.66	209.29	208.55	208.54	212.02	212.55	211.93	209.79	204.11	207.18	212.92	204.79	208.45	208.05	207.36	208.6	209.22	203.09	211.43	202.42	208.94	211.49	206.62	208.77	207.31	209.39	210.86	210.16	213.65	208.54
208.17	207.35	210.21	203.2	203.74	206.62	203.23	206.94	208.82	204.8	204.24	199.85	203.48	204.2	201.45	200.37	202.93	207.89	204.11	205.6	203.63	200.91	201.44	205.66	204.33	206.22	204.25	202.23	201.66	205.88	205.69	200.54	200.25	200.56	202.57	201.96	209.39	202.54	207.76	204.03	205.54	201.78	211.11	205.3	200.79	200.83	204.34	202.44	207.18	204
209.66	218.35	210.7	208.88	209.49	214.95	210.98	216.61	216.6	210.53	212.01	214.7	209.77	208.18	213.45	213.29	207.75	215.64	216.21	209.61	212.83	212.72	214.31	209.96	213.57	216.41	210.98	211.61	209.69	211.92	214.06	213.6	209.55	214.75	210.71	212.45	214.51	210.67	213.8	214.66	211.9	211.65	210.68	215.67	212.31	215.8	210.05	210.32	215.4	210.46
216.12	219.39	212.89	213.79	217.61	217.76	220.28	215.63	218.63	216.36	214	213.38	215.28	214.77	217.71	218.51	220.01	216.29	218.51	216.92	214.73	217.02	215.85	219.09	216.38	217.95	214.07	210.12	213.84	216.54	213.28	218.37	217.5	218.82	213.73	216.38	220.56	215.35	219.3	218.52	217.11	221.42	213.95	216.64	214.77	217.73	216.62	215.18	221.83	213.24
209.66	209.07	203.43	199.39	206.08	203.4	203.66	205.52	204.05	207.04	207.27	203.75	203.67	204.43	206.4	202.54	205.19	204.06	202.97	203.04	206.15	201.76	202.05	198.63	200.17	202.91	199.91	204.38	204.22	199.59	198.84	206.66	204.45	202.37	204.01	207.47	202.45	206.63	203.97	205.7	206.35	204.68	202.29	204.27	202.09	203.66	204.3	206.71	202.67	204.51
200.6	205.96	203.59	202.33	203.5	205.85	203.4	200.53	202.98	202.04	204.87	207.38	206.96	204.27	207.75	203.96	204.54	204.43	208.05	203.54	202.39	205.32	209.34	204.24	203.57	204.76	203.62	209.27	206.76	206.55	206.66	206.45	195.95	203.75	202.73	199.92	204.03	209.47	200.99	203.61	203.46	200.85	203.12	201.96	202.46	197.28	207.89	203.01	202.16	204.83
204.9	205.26	208.1	203.73	206.66	204.99	205.79	202.63	205.67	208.09	204.82	205.37	205.96	205.74	204.6	206.51	201.58	202.45	204.55	204.02	208.46	211.34	208.61	201.32	205.29	206.58	213.1	207.69	205.83	203.1	206.91	203.31	208.86	205.57	205.89	205.58	206.27	208.44	203.76	207.63	207.98	202.75	207.81	207.36	204.52	207.28	202.29	204.25	205.33	205.46
193.36	196.51	197.94	188.8	197.58	196.69	198.33	191.05	195.85	188.55	201.62	197.44	198.5	196.11	189.18	198.51	195.5	193.35	200.68	195.65	195.28	193.7	191.86	195.87	195.03	198.38	195.77	192.36	195.86	194.78	194.21	196.52	198.12	194.26	196.92	194.75	195.21	194.74	196.35	192.95	193.2	191.75	191.9	194.65	197.73	192.03	194.72	191.7	196.78	193.01
214.4	211.5	213.42	209.4	209.17	214.07	209.25	216.7	215.59	215.64	213.63	215.73	211.73	213.95	214.21	210.14	217.18	214.61	212.14	209.82	213.83	212.22	219.25	212.38	214.66	214.03	212.48	210.58	212.48	213.03	207.47	215.32	218.99	212.12	210.81	211.23	217.58	210.36	212.82	214.86	207.47	213.11	208.62	214.8	214.72	207.85	208.29	212.44	214.29	208.86
204.2	200.65	210.09	207.03	205.43	210.17	207.26	206.17	204.32	209.75	208.04	211.86	210.13	206.99	208.66	209.16	207.26	207.97	208.48	208.12	210.28	209.93	210.93	205.03	206.04	204.78	206.24	207.83	201.35	204.56	210.5	207.71	209.41	205.39	210.15	207.3	211.75	207	209.4	206.73	206.74	207.36	210.75	209.28	209.87	209.08	206.97	208.59	206.96	206.52
200.35	202.95	203.7	202.25	205.23	202.33	202.94	202.11	202.69	197.13	204.01	199.56	206.15	202.03	205.36	201.35	203.85	204.86	202.42	197.32	203.56	199.5	201.31	203.37	195.21	195.58	196.63	203.9	199.75	202.94	198.36	200.34	195.51	205.42	199.59	200.28	203.07	205.17	200.84	204.11	198.32	199.73	204.65	202.83	199.51	196.75	203.77	201.1	200.59	201.84
219.07	215.66	222.02	220.81	217.95	216.29	215.64	220.38	214.8	216.38	213.25	216.68	217.77	221.71	217.9	216.95	214.45	219.02	216.36	218.78	216.4	213.17	218.09	214.9	216.61	218.87	218.95	212.77	220.14	219.56	217.2	218.01	216.84	216.44	213.88	216.08	217.64	218.66	216.6	222.4	218.98	215.36	221.31	218.29	220.43	216.43	215.15	217.88	221.28	221.11
218.82	215.57	220.91	217.3	216.97	218.98	214.54	216.85	214.77	218.65	213.09	217.63	213.87	213.81	224.25	218.96	218.89	213.25	220.94	218.67	219.55	214.36	217.16	216.67	214.2	214.77	216.38	216.45	212.68	217.19	216.94	214.15	218.23	217.49	218.2	215.6	216.54	214.98	219.36	216.91	218.2	220.15	217.75	215.43	218.09	216.28	217.75	218.83	218.17	212.56
213.18	210.91	211.97	210	208.58	210.06	210.9	208.68	209.23	212.97	211.55	213.07	212.69	209.91	209.83	211.64	208.77	214.42	206.83	213.27	209.15	210.01	215.34	212.62	211.71	215.73	212.2	212.29	209.49	213.33	211.46	211.22	209.53	211.29	211.58	208.09	209.99	213.87	213.47	211.3	206.74	212.06	213.26	208.46	211.55	214.95	209.06	209.07	212.03	210.14
214.33	211.52	214.83	208.64	211.24	208.41	209.4	218.31	210.4	214.24	211.46	214.56	210.76	214.56	210.12	210.19	214.29	215.9	209.61	214.66	215.5	212.74	215.65	207.36	213.8	215.21	212.85	212.47	213.96	216.44	205.83	209.97	211.44	212.21	212.48	207.57	211.1	208.21	209.94	213.69	213.85	210.73	210.96	211.1	210.89	211.77	210.03	211.53	216.89	209.27
199.94	207.44	203.84	205.55	205.21	200.36	199.29	198.68	199.59	203.67	197.75	202.21	207.18	205.18	195.94	199.01	201.55	204.86	200.61	200.8	201.88	202.31	200.18	197.83	203.13	199.36	204.55	199.56	203.03	199.26	197.87	200.61	204.21	203.47	209.67	197.76	205.69	203.99	201.82	202.6	205	202.07	198.64	203.67	203.2	202.07	199.02	196.51	204.16	196.12
211.55	210.21	210.42	211.44	214.04	213.51	208.89	206.7	209.91	210.07	214.14	210.75	205.7	212.62	211.92	210.73	207.88	211.19	206.41	206.78	210.12	213.82	207.08	214.19	210.63	214.2	209.57	212.83	208.86	209.26	208.24	212.88	215.66	209.9	211.71	215.24	212.3	213.25	216.89	213.65	212.28	210.88	209.22	211.91	210.22	210.33	209.73	213.8	210.21	213.46
211.06	212.47	215.58	214.02	210.97	210.47	208.53	214.53	211.11	213.42	208.7	213.39	215.03	213.44	212.18	208.25	212.92	216.5	208.91	210	211.03	214.68	213.97	207.41	206.11	210.33	211.8	215.36	213.34	211.62	207.39	214.25	210.46	214.3	206.45	215.83	213.92	209.52	210.27	211.48	214.13	209.92	203.86	211.11	213.16	213.83	206.97	215.25	210.89	216.68
208.38	206.78	212.81	208.25	206.12	209.23	210.53	210.08	211.17	209.22	210.23	208.59	210.89	209.37	209.58	210.22	209.2	209.41	209.94	208.25	205.62	209.15	204.68	205.27	212.02	212.81	208.87	205.73	208.25	207.23	214.33	210.23	206.89	207.07	206.01	201.59	207.58	210.92	209.56	209.07	207.15	206.39	208.2	207.69	207.43	206.42	206.18	208.78	211.59	208.96
202.54	204.3	204.27	204.7	203.64	207.27	201.36	207.13	204.04	201.26	203.37	199.01	204.73	205.24	203.12	202.44	200.24	203.38	199.96	206.86	204.36	200.16	201.51	203.62	200.4	202.21	205.98	198.99	201.82	208.47	203.66	201.62	202.21	201.09	205.73	207.81	200.25	200.76	202.24	206.36	202.75	203.96	208.06	207.12	202.64	199.88	205.73	205.9	205.76	201.25
206.79	206.56	209.47	209.43	207.08	209.43	211.26	209.5	207.65	203.73	205.74	206.28	212.03	211.55	210.28	205.08	201.67	207.17	207.12	212.55	211.17	211.12	205.91	209.14	205.86	210.19	212.85	202.02	209.06	212.46	209.52	211	211.03	208.51	208.58	207.43	210.7	212.27	212.09	203.15	208.79	207.67	207.49	211.96	210.88	208.05	210.5	207.68	211.75	207.34
199.58	200.25	201.8	202.39	199.32	194.53	199.23	198.98	200.64	196.99	201.52	196.57	200.08	201.06	200.59	200.32	195.64	197.91	200.87	201.67	200.84	197.57	202.75	203.3	198	201.09	202.94	200.14	203.41	201.12	204.27	202.41	198.98	199.7	202.87	202.13	202.67	197.77	200.52	201.05	201.73	202.29	202.16	200.9	202.73	199.77	203.05	196.05	200.35	199.81
197.85	199.8	196.38	194.79	200.64	202.97	205.74	203.61	199.1	203.83	198.86	199.35	200.3	202.08	201.64	197.16	202.25	197.44	198.68	200.68	197.33	201.45	196.43	197.77	202.9	198.16	196.93	197.41	202.54	199.37	194.33	198.86	195.33	198.81	202.84	198.39	199.51	199.83	201.01	197.89	199.15	198.03	197.27	198.69	197.23	198.22	199.17	196.52	203.98	198.29
206.64	210.03	213.14	210.68	212.15	209.37	213.94	214.19	211.69	208.92	211.2	215.05	210.62	207.2	210.18	211.59	208.14	210.61	212.68	212.05	211.85	212.53	211.14	215.98	207.93	210.9	210.71	210.49	214.04	210.28	209.78	212.02	215.08	210.14	213.11	209.8	212.25	210.81	213.33	212.31	210.02	209.32	213.89	212.06	209.14	213.59	211.63	211.94	211.54	213.64
205.05	207.84	200.6	205.02	207.85	207.35	205.98	200.56	207.43	206.16	201.59	201.29	200.37	202.85	208.22	201.46	205.5	198.07	202.37	206.77	207.22	205.93	201.3	203.22	200.87	207.06	203.36	205.52	201.18	204.32	210.43	204.04	206	209.98	203.84	200.89	202.04	201.5	207.58	201.83	204.96	204.57	201.67	209.78	207.57	202.38	207.48	207.57	203.21	205.87
221.79	219.03	214.22	213.94	211.42	216.7	214.74	215.27	214.03	219.55	220.29	216.84	218.19	217.13	219.13	215.35	218.82	215.78	221.08	219.2	218.16	216.91	219.4	218.02	216.08	220.66	216.46	218.64	221.17	218.35	219.89	213.78	214.4	218.27	216.9	220.07	217.97	213.78	217.05	220	218.18	218.97	219.06	217.28	216.01	214.47	218.97	218.01	216.07	215.73
201.02	203.49	205.53	206.89	202.39	201.55	204.1	207.37	205.32	202.85	204.11	203.41	206.55	203.48	203.47	204.27	205	203.86	203.33	200.37	206.15	206.61	203.8	207.12	208.46	204.87	205.08	212.34	203.58	206.52	207.92	204.64	203.94	199.68	207.79	204.44	201.97	202.55	198.95	203.81	198.36	203	204.07	204.84	201.29	202.29	204.68	204.02	202.02	202.56
208.22	204.83	204.32	208.52	204.31	204.65	204.44	205.82	204.32	202.26	205.24	203.63	205.56	204.62	202.64	207.66	200.59	205.12	204.4	204.92	208.6	207.52	204.6	207.9	208.49	205.3	205.03	204.31	210.55	207.65	203.42	208.08	199.92	206.25	209.83	206.07	207.88	204.13	207.47	203.41	204.03	198.96	202.32	204.1	206.66	204.17	202.79	204.68	203.58	206.32
208.05	208.3	203.35	208.19	208.79	210.89	207.5	206.78	205.99	214.69	209.86	203.91	210	209.46	202.74	209.86	210.7	207.61	204.99	209.55	210.53	208.3	207.79	206.69	208.96	212.39	210.77	208.74	206.23	208.35	210.77	207.36	209.6	204.23	210.22	212.31	209.32	210.39	207.52	212.01	206.47	209.51	210.06	207.14	206.22	206.61	208.19	209.59	211.39	208.69
205.01	206.27	207.67	206.37	208.17	207.88	206.09	205.52	207.16	205.6	205.64	206.78	208.34	205.67	205.75	205.44	209.54	205.97	204.07	203.72	208.84	207.96	208.95	205.56	204.57	203.09	204.91	206.21	208.23	208.86	205.45	207.68	210.96	211.06	207.22	207.11	208.52	206.77	210.09	204.78	204.88	206.83	209.02	203.38	208.96	204.17	212.4	206.96	203.15	208.41
195.23	198.41	197.16	201.13	201.43	195.36	195.83	196.25	196.78	202.8	199.49	196.54	200.56	192.92	193.65	194.77	200.05	197.41	199.93	194.66	192.83	196.82	191.41	196.95	197.7	197.63	197.66	194.71	197.51	194.59	199.83	195.45	197.29	199.92	200.12	195.21	201.11	194.76	194.68	198	196.6	197.35	202.83	201.45	195.97	200.48	196.36	200.54	193.98	195.15
200.48	205.98	199.81	207.6	200.27	198.94	199.35	199.31	201.08	200.75	202.46	204.01	203.96	202.09	202.04	201.97	201.38	201.87	205.41	203.06	202.97	202.84	202.47	199.71	202.55	200.1	202.78	203.62	204.59	204.19	205.81	202.52	203	199.31	202.62	204.05	202.11	199.48	204.35	200.09	203.96	203.92	203.7	206.33	201.66	203.99	203.89	205.29	204.28	204.08
203.42	203.1	203.7	200.16	204.09	204.05	198.35	200.1	200.71	207.31	210.44	200.63	198.73	203.32	199.4	207.49	201.91	202.6	201.37	204.24	201.6	205.36	199.6	195.45	202.29	202.62	204.56	203.17	203.16	205.19	202.55	202.61	197.8	200.63	198.67	202.81	204.82	205.44	202.56	206.13	204.61	203.54	200.03	202.68	201.83	203.46	203.31	200.99	200.69	201.85
204.7	203.61	203.33	204.17	198.49	201.37	205.74	205.12	201.33	207.31	197.99	202.76	200.65	203.28	206.36	208.62	205.69	203.6	207.92	199.31	203.21	199.91	201.05	204.54	202.21	206.45	204.92	206.27	202.34	205.07	200.93	205.3	200.52	206.64	203.67	204.17	204.96	195.15	199.87	203.84	205.69	202.38	203.15	204.66	204.94	199.41	204.62	198.25	200.08	207.13
214.74	213.46	214.06	213.54	212.06	211.64	207.94	214.83	208.14	210.23	212.12	207.32	214.18	210.44	209.21	214.75	207.59	212.13	209.6	208.49	213.27	209.28	208.79	207.61	214.51	211.9	210.37	212.66	214.92	209.85	215.81	214.88	212.9	209.39	213.83	217.36	208.79	210.12	213.49	210.79	211.05	211.42	207.97	211.38	209.9	208.93	211.77	211.66	206.31	211.5
198.82	205.21	198.53	206.72	201.36	202.88	198.29	198.29	204.36	202.57	203.53	196.91	205.46	204.45	199.51	201.8	206.09	198.93	204.42	202.01	202.33	202.9	203.25	202.01	202.33	201.44	202.02	206.72	200.93	206.16	200.9	201.65	196.06	201.5	199.25	203.13	203.45	204.45	201.24	199.71	198.75	201.31	196.25	201.96	199.59	205.79	196.84	202.35	198.47	203.38
198.44	202.91	201.19	203.3	201.2	201.25	199.68	201.28	203.36	203.77	201.36	200.01	195.17	198.86	198.53	203.31	199	202.12	203.07	200.11	202.96	198.26	197.28	198.7	200.44	198.46	200.52	204.25	202.1	203.9	206.29	198.55	203.2	197.75	198.12	203.09	199.43	200.7	196.64	198.86	197.11	199.61	203.72	200.33	203.15	201.27	203.04	200.39	203.71	202.78
199.82	203.82	203.9	204.14	205.72	205.55	202.17	202.17	199.33	201.56	207.76	206.02	204.06	204.36	203.11	197.28	205.41	201.63	203.38	204.33	207.23	203.2	199.25	203.25	203.06	203.41	204.45	205.59	208.48	202.1	201.99	203.32	203.56	204.49	206.14	203.7	207.67	204.87	200.37	203.09	201.87	203.42	201.73	202.72	207.46	200.56	207.54	206.06	203.99	199.46
214.74	209.84	213.73	212.13	206.03	210.77	206.88	209.37	213.53	213.46	212.76	210.28	209.9	203.01	209.37	209.17	206.83	207.5	212.38	211.52	213.84	208.12	210.8	209.26	208.76	207.3	211.56	210.54	207.04	211.89	213.59	209.17	204.35	208.41	204.23	207.86	208.99	204.55	214.05	205.59	210.03	209.14	204.04	206.83	212.23	205.67	206.75	208.97	211.07	212.01
205.08	204.9	198.68	202.8	198.67	201.43	205.67	202.15	202.46	201.74	199.16	199.84	198.22	204.04	200.68	200.28	203.89	202.61	201.07	203.05	202.89	201.41	203.21	202.45	201.85	208.57	202.24	199.96	200.96	201.7	199.96	203.14	202.02	203.63	198.1	203.06	203.56	202.28	202.32	204.26	200.75	203.05	202.07	199.66	203.29	200.86	202.07	201.16	203.38	205.74
204.6	200.31	203.33	200.9	205.33	203.64	198.54	196.15	204.24	206.13	201.58	200.04	207.64	198.96	204.89	202.71	202.35	200.33	199.38	202.77	202.29	202.5	202.39	201.67	204.04	204.38	203.03	202.99	202.19	205.9	200.22	198.48	203.29	203.56	202.86	199.98	200.13	205.07	206.28	203.67	200.51	201.17	204.31	200.61	203.01	200.48	201.77	203.61	206	199.49
205.42	205.47	202.57	202.18	208.84	203.87	207.96	213.4	209.15	208.72	207.19	209.1	208.34	209.67	209.05	203.92	207.75	207.44	208.48	209.17	208.9	208	212.05	210.15	204.04	206.45	210.53	205.71	209.61	211.09	208.15	208.06	204.36	211.09	209.22	211.82	212.64	205.65	203.58	208.64	210.1	206.77	208.5	205.33	209.3	205.02	209.91	204.27	206.5	208.49
205.72	203.97	201.43	209.95	202.85	200.66	209.3	205.93	206.2	203.36	208.13	207.47	204.96	201.79	206.02	205.28	203.63	208.54	208.62	206.01	207.95	211.78	205.44	200.54	205.98	205.27	207.88	203.85	211.76	203.55	201.61	205.96	206.13	206.16	205.96	203.62	204.93	203.7	206.42	203.06	209.26	203.88	205.19	202.24	203.08	208.72	202.45	205.82	205.33	206.77
205.4	205.33	202.33	207.69	208.62	206.29	204.24	206.26	212.72	206.47	202.89	208.83	207.4	207.56	205.39	205.2	210.89	204.08	208.85	210.15	211.69	206.22	204.26	205.41	207.47	206.89	204.36	211.52	208.81	210.18	207.16	210.36	206.46	211.18	206.24	204.23	209.15	209.22	206	208.02	202.18	205.61	203.69	208.1	207.87	203.9	208.79	208.93	210.73	207.21
204.12	203.62	204.01	203.27	202.81	206.53	203.63	204.81	200.83	204.48	203.34	205.78	205.53	201.15	201.2	200.2	203.87	203.29	201.53	211.61	203.27	201.16	204.8	207.41	204.22	200.69	206.04	208.36	204.72	202.86	203.91	207.39	207.03	199.07	200.94	198.66	199.47	205.47	204.04	207.1	200.94	203.83	200.26	207.19	203.06	203.14	203.69	205.75	205.83	200.29
204.76	196.21	196.83	199.9	199.54	199.35	199.59	197.77	197.8	199.08	198.18	204.39	199.52	194.58	202.11	202.02	201	199.76	201.58	200.02	198.97	199.38	204.15	200.51	201.25	199.37	203.66	199.81	201.12	199.63	195.61	199.05	198.62	192.72	202.43	195.73	198.46	202.08	202.19	203.08	197.79	197.72	200.22	202.62	198.1	203.29	199.7	198.62	194.05	198
215.68	211.23	215.61	218.53	213.73	213.7	212.73	214.05	209.69	213.51	214.84	215.23	213.78	213.57	210.6	215.88	211.2	210.38	206.93	218.06	214.48	211.34	205.11	212.55	214.03	214.83	215.7	212.3	210.55	216.32	217.25	211.55	215.68	213.72	213.85	208.32	214.56	217.23	213.5	213.37	208.15	212.25	213.01	214.74	218.4	210.43	212.52	215.59	211.43	208.58
210.44	207.81	207.52	210.11	210.56	207.27	209.06	211.08	206.51	209.02	208.64	210.07	209.33	206.77	208.63	210.73	207.5	208.02	211.58	214.19	208.32	211.82	215.06	214.35	209.31	204.67	209.16	210.94	213.66	212.24	210.48	211.3	211.3	210.98	212.12	215.91	208.79	208.52	206.59	213.22	209.3	212.23	216.48	209.4	211.82	206.14	209.05	212.62	214.19	211.5
199.19	198.88	196.85	199.59	199.03	201.4	201.08	202.16	198.32	200.47	199.93	201.82	203.35	199.14	200.57	199.71	199.09	199.15	198.38	200.04	199.04	199.29	199.63	200.87	200.75	199.91	197.21	197.71	199.56	203.44	204.35	205.66	201.01	203.95	199.23	197.84	198.27	200.27	195.03	200.19	201.35	200.74	201.72	196.98	201.59	198.93	196.89	201.12	200.66	199.94
211.14	208.75	210.65	216.21	210.65	209.68	212.59	210.49	215.99	209.34	211.95	213.66	213.48	214.11	210.2	213.32	207.18	210.01	214.73	208.34	210.81	212.66	212.68	213.57	212.19	215.07	211.62	212.39	211.66	212.91	214.2	214.8	209.11	212.37	209.31	213.52	212.95	212.77	212.92	211.93	212.86	216.11	211.4	203.6	212.01	209.5	207.53	212.22	212.73	210.02
207.02	205.7	205.73	206.22	207.03	207.83	206.4	202.81	208.98	201.42	206.44	203.01	204.23	202.41	206.47	203.2	201.71	206.69	206.87	203.15	203.54	205.64	204.82	204.69	197.48	203.22	206.7	206.99	204.22	203.04	206.07	207.28	207.2	208.24	204.99	203.63	206.52	204.11	207.62	200.53	204.1	208.22	201.25	205.47	203.89	204.15	205.03	205.48	204.32	203.21
210.3	208.2	204.48	206.79	206.92	209.08	211.5	213	206.38	205.37	207.38	204.41	210.47	206.14	210.45	210.65	209.69	212.3	212.67	213.81	212.21	204.62	206.26	207.61	211.43	207.52	205.32	207.37	209.74	208.22	207.43	206.75	204.25	206.49	210.86	208.66	208.04	204.96	211.22	209.64	208.46	207.73	210.88	208.19	209.53	208.29	209.83	207.81	206.78	202.18
199.72	205.61	205.39	202.95	200.02	207.32	205.57	207.57	198.16	204.61	200.68	200.9	199.65	204.09	209.92	204.09	205.63	197.82	199.74	200.8	203.5	196.4	198.6	200.44	201.86	198.63	204.56	196.3	205.11	199.33	206.62	203.04	201.99	204.39	209.08	204.97	200.65	203.47	198.77	201.03	199.99	203.32	199.97	200.92	207.77	200.85	204.1	200.42	205.06	201.27
210.7	207.13	206.7	201.16	202.58	206.49	203.21	204.17	201.34	207.22	209.43	209.13	200.44	204.32	203.34	202.53	202.39	201.99	205.78	205.25	204.76	205.02	206.92	206.07	207.32	203.79	203.42	203.54	207.5	209.05	209.17	205.66	208.82	206.54	203.41	205.23	207.37	203.15	200.66	208.96	200.82	201.05	205.29	204.19	203.49	206.95	204.4	204.82	208.47	206.95
204.4	202.47	200.76	205.58	201.75	206.09	206.52	208.79	203.33	202.29	197.48	207.65	202.59	200.62	202.18	204.26	204.08	206.41	202.42	201.97	203.21	204.86	205.66	202.89	206.88	204.99	207.46	203.18	203.98	201.69	209.19	200.25	200.01	207.59	199.99	203.3	204.05	203.05	202.88	201.61	203.32	202.64	207.86	204.92	203.68	203.93	201.36	203.63	207.6	201.46
215.44	216.2	212.28	211.25	210.28	213.28	214.81	212.55	214.64	214.13	212.65	216.88	212.66	209.22	212.15	218.74	214.41	213.53	211.48	212.68	209.88	215.25	212.58	214.3	216.55	216.05	210.02	214.43	213.19	218.11	213.22	218.08	209.37	213.3	212.37	212.5	215.28	211.66	212.79	211.36	215.55	214.27	213.6	211.34	215.27	210.55	215.51	212.89	212.35	217.24
197.15	196.76	200.53	202.61	203.99	198.72	202.23	201.72	205.75	200.26	201.79	203.44	196.67	203.46	200.68	198.13	201.8	204.39	205.87	198.35	200.45	200.98	200.89	197.28	197.48	201.95	198.69	203.99	199.99	197.56	204.43	201.29	205.04	207.27	204.58	202.8	200.09	203.19	201.47	199.67	203.84	199.8	203.87	198.54	197.63	203.13	200.39	197.4	200.53	203.51
206.14	204.19	214.72	207.65	211.01	209.89	205.06	208.49	214.05	212.85	210.65	213.42	211.06	211.86	213.04	216.51	213.7	214.5	212.88	213.81	218.65	216.27	210.06	209.77	211.22	212.34	213.49	207.16	210.15	210.39	206.39	208.85	209.86	211.98	213.38	212.67	213.8	209.65	211.79	209.84	213.47	210.69	216.21	212.97	212.71	216.04	209.58	211.65	216.64	211
215.71	214.66	209.67	214.86	218.65	213.98	214.22	209.39	217.64	215.43	209.8	211.81	213.82	212.88	215.89	209.76	212.58	215.51	215.7	214.41	215.09	214.69	211.84	218.21	210.16	213.09	210.12	213.18	213.53	210.99	207.94	215.14	214.78	210.6	211.36	209.73	208.77	213.1	210.32	215.44	211.27	209.92	211.71	216.35	217.12	213.27	210.54	213.22	217.58	212.69
205.23	209.32	204.16	206.94	199.38	209.99	202.45	201.13	204.73	204.99	200.81	206.91	206.49	204.51	205.87	203.68	204.18	204.32	207.1	204.89	197.81	206.38	203.57	201.63	201.76	202.7	207.68	200.66	205.63	202.72	209.95	202.15	207.28	204.33	209.18	206.04	204.12	208.19	203.77	208.13	203.05	206.59	204.65	206.08	209.55	202.29	202.49	202.09	202.21	202.56
203.58	206.09	203.41	198.36	204.13	206.98	201.55	206.33	201.65	203.41	204.47	201.72	206.35	203.57	206.34	203.29	209.57	203.51	203.37	206.13	204.24	205.67	206.79	202.23	204.57	212.08	200.63	198.72	202.55	206.94	203.47	201.89	207.08	203.77	204.95	206.53	204.71	205.79	202.82	203.41	202.14	202.24	205.77	204.72	201.22	204.6	206.79	204.67	204.02	204.05
205.17	210.89	209.96	211.39	208.46	206.65	207.52	205.47	204.82	207.53	209.76	206.74	207.4	207.91	210.45	208.52	207.98	207.97	208.74	213.99	209.22	205.52	206.57	202.61	209.33	207.52	208.37	210.73	208.53	211.5	213.27	211.97	210.53	208.02	207.15	208.42	206.59	205.26	204.69	203.75	206.14	205.97	211.31	212.34	210.6	208.18	211.25	208.98	205.56	211.03
200.94	207.33	203	207.51	203.63	206.56	205.16	201.01	208.89	207.19	205.84	205.52	210.45	202.7	204.84	206.8	206.84	206.26	207.97	204.87	204.17	207.37	206.59	207.47	203.03	205.99	207.39	204.5	208.36	207.21	207.6	209.67	205.91	210.03	211.93	206.4	206.73	204.8	208.22	208.04	211.04	206.45	206.67	206.18	204.46	206.7	201.58	205.96	210.04	205.09
207.43	206.51	207.62	212.42	213.62	205.4	210.19	208.22	209.66	208.2	211.98	211.65	206.17	206.95	210.47	208.14	207.89	207.66	205.27	208.54	209.3	207.1	205.78	206.36	207.32	207.61	206.92	207.6	208.06	206.97	211.37	209.1	205.98	206.74	210.86	214.71	208.35	208.35	211.55	210.91	205.34	210.06	213.1	206.27	209.64	204.7	211.65	207.7	208.79	206.49
201.8	206.07	207.15	205.29	206.06	198.27	200.7	206.81	202.85	202.65	205.4	198.56	209.63	203.04	203	205.06	203.64	205.05	201.64	204.25	203.01	204.72	204.83	207.66	201.51	201.28	201.16	205.54	198.64	204.9	205.66	200.31	202.83	202.12	201.65	202.16	202.92	207.3	201.89	205.35	202.9	207.7	206.3	209.37	201.33	201.5	207.56	202.84	205.33	204.98
218.42	212.47	217.03	214.49	210.04	215.92	214.33	213.4	217.99	217.91	214.63	213.66	218.81	215.63	215.33	215.24	217.66	211.96	209.44	213.7	212.86	216.12	213.67	216.33	214.42	213.29	213.17	214.15	214.23	212.11	213.65	215.44	211.21	210.28	217.12	213.82	213.64	216.8	215.16	216.87	214.5	215.52	213.71	213.55	216.72	212.31	213.47	214.66	212.95	213.87
201.26	202.52	200.46	203.25	201.34	201.26	199.36	199.68	196.88	201.34	200.28	200.14	204.74	198.14	200.51	195.73	201.65	198.63	194.9	201.94	197.75	197.52	204.41	203.88	202.32	200.65	199.61	201.87	196.96	201.61	204.05	202.28	200.54	203.28	203.47	206.64	201.65	196.69	199	197.18	199.56	203.64	198.56	202.38	203.36	205.79	206.24	203.47	201.95	199.92
200.76	204.81	203.46	199.28	194.19	202.45	204.32	200.2	200.67	198.71	196.95	204.57	201.52	201.15	196.96	205.03	197.2	207.08	203.23	200.43	201.03	200.09	199.54	197.72	197.72	205.76	199.52	199.45	200.37	201.03	204.45	196.1	201.34	199.5	202.82	203.75	202.04	202.64	200.08	197.2	201.02	204.15	200.53	200.8	200.88	199.87	203.62	203.28	205.58	199.27
213.97	215.91	214.52	215.85	212.32	212.11	212.2	218.15	211.48	214.48	215.15	213.94	215.29	210.89	212.61	209.51	211.29	209.76	213.31	212.8	216.31	209.78	213.57	211.58	216.91	216.85	213.26	213.94	217.89	215.08	215.18	213.72	215.23	212.17	210.49	215.86	213.88	211.17	210.71	216.27	211.74	214.12	214.57	213.25	212.57	215.23	216.36	215.48	216.67	213.2
202.88	197.47	204.25	201.93	201.38	203.71	205.32	202.99	200.74	203.64	206.11	209.38	202.65	205.43	204.19	199.74	203.74	206.68	203.53	203.6	204.13	205.93	201.92	206.8	203.43	201.66	200.96	200.99	203.84	204.72	203.67	205.67	203.5	202.8	201.78	210.38	204.45	203.84	206.98	201.01	206.29	203.93	203.91	204.08	205.59	198.25	204.1	201.98	200.09	201.02
200.74	203.74	198.38	204.55	202.86	201.58	205.61	199.7	206.88	203.62	199.14	201.75	203.39	203.66	203.09	203.9	203.34	208.73	206.17	199.84	202.98	199.51	200.31	200.42	202.73	204.95	208.94	206.06	204.66	206.57	204.95	195.87	205.27	202.75	202.56	201.71	207.56	205.91	205.47	203.98	201.66	209.55	202.48	205.71	201.87	206.25	201.23	198.87	199.86	201.14
209.43	205.45	204.71	205.17	206.47	210.67	208.37	206.48	205.71	204.55	204.16	206.48	208.34	203.54	203.83	208.49	206.98	204.5	211.83	206.59	201.1	205.06	201.34	204.74	207.85	209.16	206.48	209.52	201.26	207.8	212.22	204.84	209.53	205.61	207.54	207.49	202.69	203.19	208.82	209.99	208.85	207.97	206.52	207.04	207.86	210.51	211.57	207.32	211.44	207.95
205.47	211.35	212.05	209.75	209.13	207.59	205.71	209.61	208.67	206.45	209.02	211.07	208.11	207.7	206.98	209.87	210.72	209.19	205.76	204.63	208.12	205.24	210.13	206.17	204.03	205.84	206.34	209.54	206.84	207.5	210.85	213.13	206.33	207.81	210.99	209.91	210.05	210.02	205.61	205.06	212.86	209.25	207.31	211.61	207	201.7	205.46	208.09	211.71	207.72
201.06	203.15	201.71	201.81	206.11	207.2	198.94	202.56	201.81	205.15	201	203.03	202.9	207.27	200.87	204.45	205.64	204.43	203.63	206.77	204.91	206.12	200.84	199.96	201.92	202.26	203.2	209.73	200.9	208.82	208.57	202.09	202.88	202.12	207.55	204.1	202.07	203.53	208.6	204.94	201.83	203.96	200.26	206.85	202.61	204.06	203.84	204.25	202.77	205.31
208.7	208.51	212.87	206.71	204.26	211.79	211.7	210.87	206.9	207.7	210.8	208.22	209.34	205.65	210.74	211.41	206.8	209.13	210.66	212.77	208.58	212.03	208.49	205.11	210.68	206.73	214.03	208.05	207.6	208.6	206.11	209.59	204.91	211.47	210.86	206.6	211.21	211.22	212.16	202.66	212.32	202.77	209.95	207.69	211.25	208.51	208.51	206.83	209.13	209.88
207.47	210.4	212.16	212.47	213.44	210.8	215.09	210.88	211.7	210.59	214.35	216.14	211.37	211.87	210.07	209.52	210.37	213.72	216.95	213.53	213.14	210.47	209.24	214.28	211.31	211.22	211.28	207.75	210.81	209.16	214.08	209.91	215.28	205.82	212.32	214.35	206.94	208.33	211.68	214.84	212.71	213.19	217.39	212.71	210.54	212.69	212.42	214.33	214.26	212.44
210.85	210.85	212.8	207.78	209.8	212.67	206.27	209.88	206.16	211.86	209.83	209.89	207.09	207.18	209.89	206.59	206.9	206.63	210.24	209.78	208.09	203.37	208.19	204.63	209.88	216.2	209.67	210.52	204.53	208.41	207.34	208.58	207.04	208.38	207.47	202.5	207.93	206.24	208.3	207.9	209.14	208.4	206.9	208.63	210.97	205.83	209.08	207.48	207.7	211.94
201.34	202.76	200.97	203.5	204	197.28	201.05	200.95	203.64	200.5	205.37	194.87	198.99	201.93	200.27	201.54	199.5	199.39	200.41	200.91	202.28	202.01	197.55	199.95	197	199.52	199.88	197.08	198.28	203.55	198.02	194.66	201.75	200.03	203.82	198.24	199.3	199.97	202.36	204.17	202.65	198.86	199.15	204.93	201.88	202.34	201.23	198.27	195.99	202.73
207.31	206.08	199.77	205.59	203.52	205.27	201.51	207.32	207.58	202.88	205.04	203.66	201.44	206.35	206.78	205.25	202.48	200.89	203.4	206.42	208.02	203.66	201.75	204.25	202.49	206.74	204.5	202.36	204.18	203.2	206.71	203.29	202.19	202.79	200.89	202.74	204.99	205.24	204.91	201.88	200.39	202.58	203.09	204.64	205.18	202.53	204.64	205.18	203.64	205.22
209.01	205.48	207.12	205.43	206.58	203.08	203.96	206.41	205.78	207.27	209.59	206.82	204.92	206.05	206.54	206.32	206.14	208.5	208.29	203.4	205.72	210.54	208.07	206.78	208.58	205.58	206.93	208.19	212.17	208.66	215.08	205.83	206.7	206.85	204.37	207.53	206.29	206.43	214.88	207.73	207.61	204.58	206.09	209.19	212.32	208.3	206.18	209.39	207.01	210.03
206.25	204.89	206.08	204.57	210.89	210.98	212.72	210.88	209.72	209.54	207.99	212.2	206.68	207.6	209.9	209.93	205.49	212.44	204.25	206.47	209.03	209.98	206.76	208.87	202.41	208.58	205.25	204.25	206.69	203.88	207.79	208.92	203.94	206.99	206.26	210.15	202.99	208.79	209.43	209.54	210.77	210.57	211.13	207.59	211.88	204.52	209.2	211	207.75	208.89
206.67	205.85	204.52	205.68	203.29	210.94	203.81	203.8	205.89	207.78	205.39	205.74	203.66	203.64	209.97	206.41	201.78	205.98	202.99	206.35	201.2	205.84	205.52	199.44	207.96	206.28	205.34	204.98	201.69	206.17	208.45	203.9	203.67	201.97	200.64	203.01	202.55	204.77	205.16	204.39	204.71	205.31	202.08	201.28	206.61	203.74	205.96	207.18	203.48	206.11
206.07	208.81	210.21	210.22	207.93	208.8	207.35	208.55	209.11	208.82	206.28	207.6	208.79	202.2	208.73	208.08	208	206.38	205.47	207.3	204.87	210.68	206.78	208.78	208.78	208	210.31	206.62	205.69	208.94	208.49	209.86	207.31	211.65	213.16	207.67	205.69	207.44	214.24	216.63	208.61	209.3	205.77	208.36	209.75	207.4	209.28	209.24	207.87	209.02
210.21	209.82	211.98	210.15	207.18	210.14	212.54	208.57	209.55	205.97	204.82	212.42	205.62	211.38	203.63	203.86	207.77	204.43	206.73	208.95	210.13	205.47	208.91	208.24	210.17	205.66	210.09	207.45	203.49	210.77	209.79	207.03	209.19	206.74	212.37	206.72	204.86	209.4	207.54	209.16	206.7	206.07	207.12	206.91	200.83	204.99	209.4	207.98	207.91	207.6
198.65	198.97	198.41	203.13	196.13	198	199.18	201.67	201.31	202.98	197.68	201.34	197.95	197.17	200.88	200.15	201.27	196.02	197.02	202.48	199.86	200.2	196.84	193.81	204.14	201.55	197.35	195.33	197.03	199.79	201.03	196.27	196.69	201.46	202.51	198.13	199.32	196.51	198.22	193.74	202.18	201.74	200.65	200.37	200.58	197.08	203.49	201.22	202.21	199.49
215.11	212.57	213.61	215.49	207.05	212.55	212.16	210.27	215.27	212.78	208.64	209.82	213.94	213.46	210.75	208.72	203.79	210.64	210.68	210.15	212.83	212.71	210.71	214.57	211.5	215.2	211.25	210.98	212.38	211.04	213.84	212.33	211.34	209.98	214.08	211.24	210.27	207.72	213.34	209.16	204.2	209.51	205.63	211.38	211.96	207.4	212.76	210.37	209	209.37
216.88	217.11	216.28	215.72	220.38	221.34	218.39	214.15	213.38	219.4	214.77	222.15	215.96	214.82	215.69	216.88	217.51	218.91	219.73	214.92	218.09	218.78	221.22	213.81	212.77	215.11	225.56	218.46	219.32	215.73	220.55	217.84	215.1	217.62	216.13	217.86	215.23	219.79	214.21	213.89	212.67	217.2	215.82	222.28	222.24	215.18	217.85	215.74	218.47	218.5
215.03	213.85	216.38	211.05	211.95	207.74	215.71	211.26	212.36	211.64	215.22	214.39	214.78	210.84	211.1	211.04	211.21	211.63	213.24	209.34	210.71	211.93	207.91	212.57	216.72	212.21	208.87	212.61	212.48	213.77	213.81	215.1	205.77	206.61	213.35	212.89	212.47	210.62	214.59	207.49	212.46	215.59	212.78	213.15	216.26	212.48	213.45	214.7	213.8	212.62
207.39	205.11	206.65	207.36	208.51	209.69	206.96	207.68	208.88	207.77	211.15	208.63	211.18	204.99	207.97	209.55	208.87	209.75	211.06	207.7	211.48	208.55	205.43	207.53	208.94	208.87	206.59	210.94	211.44	214.45	210.67	205.84	207.48	212.78	210.1	211.85	212.04	208.74	209.5	208.25	206.08	211.83	206.13	207.15	207.92	207.26	211.78	210.1	206.38	210.79
210.93	209.76	211.75	206.68	206.68	203.13	209.15	202.14	210.65	206.15	206.83	208.1	209.51	210.03	206.48	206.12	207.66	210.52	201.63	206.99	204.93	210.23	203.92	203.03	211.59	207.02	209.23	208.3	204.65	209.57	203.75	206.4	212.63	209.01	211.4	207.52	208.12	199.64	208.03	209.08	206.7	209.74	209.28	207.47	210.77	204.19	213.44	208.79	202.86	204.61
191.84	197.14	194.98	189.62	193.73	195.27	193.46	191.4	197.2	199.39	191.48	196.45	190.76	194.59	196.61	193.07	192.13	189.45	194.76	194.52	194.19	191.33	196.04	196.82	196.28	196.09	198.84	197.81	191.59	189.93	194.74	200	197.44	195.49	194.78	190.27	193.43	193.14	196.22	193.82	191.47	192.71	197.74	197.95	193.24	194.14	195.33	193.98	194.59	197.51
208.06	207.37	208.39	206.84	209.74	208.34	203.02	209.82	211.46	211.01	206.69	208.22	212.97	210.41	204.76	205.8	206.44	208.41	211.55	208.45	208.87	204.87	209.33	210.26	212.35	210.54	208.43	207.85	211.65	208.89	207.6	205.76	208.51	207.4	208.17	211.66	210.55	210.39	206.18	209.32	208.1	209.11	212.88	206.79	207.4	209.42	207.16	205.32	209.84	207.24
212.31	210.7	212.16	208.93	211.59	211.51	210.27	209.23	209.75	210.87	211.53	212.59	213.65	211.09	217.17	212.6	212.23	209.7	207.49	211.69	208.38	210.73	212.21	211.82	215.11	209.88	212.84	206.51	209.67	209.48	211.96	210.84	214.77	212.68	213.1	210.07	206.26	208.79	212.45	214.73	213.06	211.56	211.04	215.66	212.67	209.63	215.25	214.97	209.87	211.6
209.13	203.54	203.44	205.56	211.58	210.42	207.89	204.72	202.94	206.44	206.85	206.35	208.77	206.94	206.23	208.14	207.09	209.92	208.46	206.53	207.12	207.32	209.87	212.9	212.38	207.51	204.21	207.88	209.06	210.51	203.31	207.23	201.23	203.89	207.85	209.59	206.69	203.77	212.63	204.57	208.41	207.8	205.47	209.81	209.03	201.54	205.55	207.77	209.44	206.1
209.95	211.47	208.49	205.44	212.05	209.59	208.6	207.9	207.39	206.51	208.07	208.76	207.53	210.01	209.69	209.95	209.22	208.38	207.3	206.98	207.86	210.23	209.1	208.25	208.34	204.88	207.58	207.45	207.26	204.47	211.7	206.41	204.85	212.64	210.98	205.95	215.15	210.88	206.63	206.04	206.26	203.98	209.34	207.07	212.86	210.68	210.96	210.45	208.58	207.57
201.64	197.61	203.79	205.65	200.41	207.88	200.04	203.32	209.29	205.29	200.69	203.84	201.96	201.86	205.25	198.85	203.83	203.12	204.46	201.66	204.92	205.57	202.58	204.38	206.94	203.86	198.59	202.83	197.75	202.31	208.51	201.13	203.7	200.09	205.34	202.35	199.86	205.4	205.89	201.68	204.26	200.63	207.03	201.98	204.57	203.63	206.93	201.81	206.61	204.8
206.54	211.96	211.74	208.66	208.75	214.55	209.56	205.67	211.76	206.68	210.64	212.3	207.29	210.92	211.07	211.28	210.07	211.02	206.84	208.95	209.71	208.76	211.4	206.01	207.78	207.01	206.7	206.32	210.78	210.13	204.17	210.18	208.07	209.46	209.25	211.49	215.7	212.6	208.41	210.94	210.9	208.87	209.61	210.88	208.58	212.47	208.38	212	210.35	206.91
210.4	206.2	211.05	212.5	210.22	211.43	211.6	211.68	213.88	216.14	214.05	213.44	211.39	210.29	211.93	212.43	212.5	210.93	209.64	210.52	212.21	216.25	211.03	207.83	214.8	213.82	210.19	209.67	210.41	213.68	213.54	207.48	211.38	213.08	211.08	212.05	213.04	213.54	211.03	214.09	213.74	210.14	214.66	212.66	207.5	210.76	208.42	212.03	218.52	212.18
200.08	203.07	200.3	207.51	201.16	200.63	201.66	206.74	204.25	202.11	204.45	205.23	205.08	204.41	204.42	198.13	202.93	204.26	201.41	201.85	206.32	199.97	205.11	202.64	205.85	201.32	206.66	210.21	201.23	204.15	199.42	200.78	198.31	199.11	205.7	196.36	204.54	202.98	204.59	206.09	202.31	201.03	199.09	203.34	203.97	202.84	202.65	201.14	203.54	203.87
214.31	215.03	205.93	217.33	212.11	215.6	208.08	209.77	208.28	211.16	205.76	209.59	210.77	215.03	211.84	214.14	210.94	212.99	215.87	214.27	215.08	215.13	211.72	209.91	212.9	210.18	213.24	211.14	209.21	216.85	214.59	213.43	209.97	211.67	210.73	214.76	209.95	209.37	212.2	211.16	210.26	220.95	213.34	210.13	214.25	213.94	210.29	210.66	216.42	217.5
213.05	209.68	212.2	212.02	208.44	214.74	220.38	207.08	214.81	213.45	207.2	212.04	215.81	215.3	207.95	209.4	210.57	211.61	213.99	213.75	210.32	216.09	209.55	212	213.58	214.46	213.73	210.43	213.18	214.41	214.24	211.46	211.23	209.28	208.26	216.15	211.68	213.07	209.4	211.31	217.91	214.12	215.45	213.13	212.46	214.29	208.87	212.18	214.08	210.93
207.8	211.4	215.25	208.31	210.33	209.53	210.31	211.15	211.42	208.76	212.56	212.05	211.91	214.07	212.53	210.68	211.5	213.24	213.79	212.04	215.41	216.93	212.87	208.84	209.46	213.57	216.01	211.04	212.85	210.81	212.98	210.28	212.44	205.59	214.65	211.22	211.23	214.15	212.27	212.48	210.12	210.8	211.91	212.07	212.1	211.57	214.09	214.59	213.5	208.76
211.95	220.15	217.29	213.56	217.08	216.31	218.53	210.16	219.92	221.02	220.09	216.75	214.23	213.93	219.16	212.76	216.67	216.17	219.12	218.1	215.52	218.56	217.46	216	221.31	218.84	214.25	215.36	214.66	215.34	217.01	214.81	214.65	218.8	215.78	218.64	219.83	219.1	215.33	217.37	218.58	215.7	220.19	214.64	219.15	219.45	212.24	220.78	217.26	214.19
204.88	202.28	206.19	205.28	205.47	208.82	207.03	203.31	203.54	206.48	202.44	206.26	205.12	203.3	205.49	206.2	201.29	204.44	203.26	207.01	200.44	205.52	208.45	205.81	205.16	207.42	208.4	204.36	202.09	205.8	204.54	203.93	203.58	204.38	210.63	206.04	201.58	200.27	205.55	207.27	208.1	207.11	204.71	203.01	207.77	208.19	209.68	207.52	203.72	203.11
199.73	202.52	202.61	205.45	203.71	204.56	200.81	204.11	205.08	202.72	203.58	205.19	204.77	203.36	204.51	206.07	207.14	206.66	205.86	205.73	202.98	205.43	201.47	206.48	205.12	209.6	204.25	201.88	206.46	208.38	203.15	202.53	205.14	208.59	204.26	203.39	203.15	202.51	204.55	207.8	201.52	204.76	203.07	202.1	202.56	201.01	202.24	200.95	202.67	199.37
208.48	206.93	207.61	208.6	205.09	206.7	205.84	207.38	210.33	214.49	207.25	208.07	209.39	210.64	204.73	210.4	208.56	207.75	207.96	209.85	210.53	208.23	206.81	206.11	203.53	207.96	205.91	206.22	208.64	209.54	205.25	213.31	207.08	207.59	209.09	208.05	207.79	210.65	203.17	206.71	205.59	204.77	208.99	206.91	202.51	214.49	210.42	208.29	211.31	204.84
216.43	213.56	215.98	211.3	217.5	209.22	214.33	213.02	213.42	216.71	215.21	216.6	212.87	215.17	210.16	214.55	213.24	216.51	213.61	211.42	211.09	213.14	207.46	210.85	212.33	216.89	208.11	216.91	216.72	212.2	209.44	215.89	212.14	209.54	211.54	211.31	214.82	211.65	212.02	215	205.11	209.66	213.92	213.21	216	216.04	208.29	214.76	209.75	219.4
211.25	211.78	217.84	211.75	211.44	211.27	210.96	212.02	214.39	211.95	215.79	213.23	213.54	211.94	213.57	213.96	212.32	211.02	213.77	208.46	213.69	213.2	215.35	214.65	212.34	212.3	216.3	215.97	214.1	215.92	213.93	212.06	214.64	217.36	216.42	217.56	218.72	210.88	210.34	212.03	204.76	213.02	211.56	211.23	219.83	211.28	214.07	214.91	212.22	212.36
202.4	203.86	198.13	198.93	201.08	202.18	202.62	199.59	205.14	205.3	202.77	203.25	206.48	206.73	204.52	198.25	201.4	202.05	204.79	202.26	202.23	204.22	205.99	202.31	205.99	206.08	202.09	200.44	208.21	205.94	207.06	202.19	204.15	199.96	202.18	203.18	203.67	201.38	201.25	201.89	204.5	204.49	201.72	205.69	205.58	206.05	208.78	201.27	203.64	198.75
221.74	215.73	217.77	212.59	221.26	218.1	218.13	220.04	219.26	216.44	218.28	215.27	219.25	222.51	219.62	215.12	217.78	217.24	216.29	217.82	216.72	216.67	220.75	217.55	214.94	222.02	215.64	217.94	219.53	218.67	218.1	217.37	219.8	218.53	217.36	218.69	217.37	219.2	223.18	218.92	218.69	217.94	217.86	213.64	219.27	218.74	219.86	214.7	216.53	214.24
207.03	212.12	212.02	211.15	208.74	211.08	209.04	213.71	213.25	214.95	214.37	211.08	213.48	215.48	210.54	209.11	214.69	212.61	210.19	211.37	215.05	212.31	211.71	217.15	209.59	213.42	212.88	212.71	211.3	212.62	209.57	212.39	212.14	208.49	208.94	212.95	208.48	213.63	216.33	212.9	216.31	207.4	211.44	211.34	205.09	214.2	207.77	213.96	207.74	215.5
201.75	208.83	200.36	203.49	207.78	205.88	202.78	205.28	204.58	200.88	200.06	202.01	203.68	202.54	203.84	203.95	205.32	200.64	202.24	205.72	203.18	203.37	204.32	205	201.3	202.18	206.33	200.91	203.39	199.16	205.01	206.94	205.88	201.26	208.46	202.49	203.4	201.73	201.57	202.64	199.36	207.06	205.56	202.15	198.13	202.86	203.08	198.94	203.09	200.6
219.01	218.68	216.06	219.52	219.07	221.71	211.26	216.94	217.28	212.5	217.46	210.85	215.3	217.26	216.46	213.93	213.48	218.42	218.82	220.26	217.51	214.39	214.96	214.2	215.31	222.52	216.74	221.78	215.51	215.26	215.09	213.2	216.31	216.59	218.23	219.05	214.63	213.58	216.92	214.39	213.63	219.17	215.2	219.32	216	213.75	220.73	213.21	219.67	217.16
218.39	216.02	220.12	214.48	216.56	215.13	217	216.5	217.92	219.25	213.87	218.24	217.6	218.93	215.33	216.82	213.87	215.33	219.78	214.36	219.12	218.33	220.39	213.84	216.15	220.46	217.37	215.23	215.96	216.69	218.12	219.84	217.96	221.99	215.94	215.09	222.56	215.43	218.69	213.23	220.75	218.04	212.61	218.3	218.03	214.67	214.18	217.31	212.98	214.24
206.56	206.92	201.65	205.36	207.99	206.77	209.91	204.02	204.65	208.91	206.68	209.43	204.12	209.93	210.27	209.46	204.47	206.58	211.38	210.16	203.68	209.11	204.32	207.39	206.73	207.7	207.3	207.07	209.26	210.35	210.76	209.35	208.8	207.08	207.31	209.39	208.84	211.92	209.66	204.16	211.53	208.01	205.38	208.63	206.58	203.17	207.11	207.54	201.21	201.58
212.12	212.51	215.53	213.58	215.2	214.47	214.9	210.16	217.27	212.28	215.75	210.93	212.93	213.84	215.01	213.03	210.43	212.08	214.57	216.89	214.52	210.46	214.57	211.75	213.05	215.63	215.39	212.49	213.39	212.28	217.09	211.97	211.62	217	213.72	215.32	210.02	215.61	215	214.45	215.23	213.88	214.73	210.3	215.09	214.63	216.34	214.97	212.15	214.73
221.02	214.18	218.51	210.22	215.53	220.37	212.58	220.78	218.04	221.27	215.35	218.2	214.72	214.76	214.75	217.38	216.68	219.29	214.18	217.98	217.69	211.6	218.83	211.29	212.65	215.78	217.02	221.02	214.91	218.24	220.38	211.27	219.72	216.05	211.74	218.09	218.92	219.71	215.8	219.73	220.03	215.66	213.58	221.07	212.64	215.89	214.16	218.62	216.99	218.94
216.84	217.82	221.16	218.76	215.01	214.79	219.06	213.44	216.19	220.3	218.57	222.21	214.93	222.19	218.4	219.39	221.07	219.09	215.48	218.21	216.67	218.92	213.37	216.5	213.5	213.46	214.95	216.8	215.7	214.39	222.75	219.41	222.78	216.99	213.41	218.9	214.18	216.79	218.92	216.21	215.82	217.94	216.14	221.33	219.02	219.74	217.33	216.82	214.4	213.38
209.3	212.53	207.81	209.92	211.53	210.09	209.53	206.89	207.79	211.68	212.67	207.71	208.74	206.11	205.14	208.22	209.34	210.31	209.15	206.35	206.53	208.31	210.2	212.21	209.23	212.12	208.57	214.03	209.12	211.33	205.65	211.96	213.4	209.95	211.48	207.59	214.23	209.73	206.93	205.85	213.13	210.6	207.49	209.96	208.82	207.9	208.68	210.92	207.04	207.09
208.61	206.04	206.9	211.64	206.17	210.34	210.65	208.24	209.13	207.91	213.77	213.77	206.98	204.17	212.88	203.83	203.31	210.7	206.24	205.38	213	206.16	213.06	207.54	209.75	210.63	208.05	208.41	209.03	208.98	209.47	206.5	213.45	210.06	208.27	206.96	208.3	207.85	210.22	212.07	204.99	210.43	207.18	205.88	207.7	207.93	209.53	206.12	209.03	207.81
212.11	209.53	210.73	210.43	213.34	213.2	215.91	208.72	212.64	211.92	210.15	216.13	208.8	211.53	208.87	212.12	214.21	213.22	215.47	207.55	207.53	218.6	214.7	210.67	213.34	211.65	212.7	214.74	215.09	213.74	210.76	214.35	215.23	213.17	211.05	211.35	210.47	214.26	211.81	213.35	213.26	211.31	213.5	215.05	213.31	211.62	210.96	214.55	209.76	207.01
202.84	196.91	197.67	198.87	201.05	203.37	203.36	199.17	202.64	201.67	197.7	197.52	197.69	197.05	199.67	199.51	205.72	199.35	199.73	196.42	194.31	204.02	197.7	200.26	199.31	202.19	199.85	198.07	205.26	204.96	198.57	199.79	195.47	199.18	200.71	199.79	197.82	202.98	200.83	204.15	201.09	203	199.19	199.39	197.38	198.83	198.07	198.25	202.25	196.58
207.49	207	210.75	206.55	209.44	207.1	205.77	209.25	207.27	209.01	209.88	212.88	205.87	208.49	207.6	204.56	205.27	207.4	208.36	209.33	211.37	210.52	207.79	209.16	209.05	213.21	210.66	208.22	208.17	207.68	212.18	207.32	212.19	208.37	212.69	206.16	208.51	210.52	205.22	210.06	208.44	213.49	211.96	209.11	206.58	208.11	206.78	210.21	209.73	209.62
202	205.27	204.23	205.73	205.1	205.95	203.91	201.58	202.32	203.03	202.38	199.38	204.32	204.15	202.12	202.14	207.83	206.13	201.96	200.86	204.74	205.91	200.84	201.84	204.21	208.93	198.43	205.6	203.7	206.27	199.77	197.85	203.76	208.33	200.46	208.04	202.36	200.97	200.64	203.88	204.25	202.85	204.71	205.42	201.44	204.01	199.11	200.94	203.66	204.35
200.85	199.7	198.72	199.19	199.43	194.47	201.84	196.64	199.94	195.97	198.97	195.69	198.64	195.18	199.62	197.03	201.38	200.18	196.19	197.88	201.11	202.09	205.42	197.84	198.49	195.45	195.91	202.21	194.35	199.14	199.85	198.9	198.76	202.78	196.88	201.1	198.69	202.95	197	198.9	199.75	199.04	198.48	195.41	199.49	196.45	199.62	199.94	196.48	196.76
198.51	201.09	204.6	198.62	197.54	201.59	197.82	203.17	205.82	197.15	202.63	201.47	198.06	197.74	198.89	204.2	200.77	203.53	200.61	199.04	200.24	199.3	199.1	196.67	199.75	200.51	198.01	200.76	201.86	199.38	203.9	205.85	199.74	197.61	200.9	196.16	201.32	199.19	203.38	197.89	203.18	199.2	199.25	201.88	200.36	199.8	198.97	199.74	193.88	196.93
213.12	215.26	218.86	218.16	214.01	217.97	218.62	217.05	218.82	221.06	212.41	219.06	219.32	215.06	221.3	214.9	216.83	217.25	215.35	215.55	219.72	214.37	218.52	217.03	219.52	217.75	214.03	219.25	218.74	218.07	220.08	212.07	215.46	219.4	213.36	218.33	215.2	218.34	215.84	220.2	218.76	218.2	220.08	220.9	213.79	215.78	222.22	220.85	219.35	222.31
205.5	207.22	206.88	209.42	205.31	208.6	206.34	207.29	207.31	204.76	206.12	206.62	205.45	207.96	210.82	211.22	209.94	202.27	208.17	206.33	206.61	214.5	209.45	203.37	212.42	203.17	207.97	210.05	207.18	214.51	210.36	211.98	208.94	207.33	213.05	208.04	206.59	211.62	205.72	203.99	207.84	203.22	207.99	205.81	206.62	209.96	203.97	205.62	209.75	207.42
205.72	205.56	207.91	212.4	211.93	209.61	213.8	212.67	209.32	209.78	210.53	208.12	207.84	210.08	208.16	208.26	208.87	208.36	206.67	209.98	210.48	208.1	213.46	207.7	208.69	208.02	210.51	207.49	212.51	208.59	211.46	210.85	206.14	211.04	213.91	205.98	209.28	208.9	212.98	214.02	207.87	206.8	208.8	211.29	212.09	213.56	211.9	207.76	210.2	207.95
209.3	211.29	218.13	211.72	209.93	207.14	213.52	215.77	211.82	215.37	218.22	215.39	215.97	206.15	215.26	207.85	213.24	212.52	213.12	210.41	211.79	211.48	215.25	211.59	210.85	215.02	215.27	211.07	214.91	212.41	213.93	214.41	212.74	209.99	212.42	204.63	208.63	212.62	213.17	214.37	215.24	212.04	213.76	214.33	214.91	209.12	212.23	208.68	211.03	213.07
214.12	215.36	213.86	221.78	217.5	221.41	217.73	211.03	219.68	216.29	216.34	213.31	217.66	219.18	220.83	217.04	218.22	217.06	213.74	214.75	214.18	215.6	218.52	217.57	220.61	215.22	214.03	214.36	216.73	213.08	214.55	219.7	215.62	217.84	215.65	217.69	216.15	213.74	215.04	216.9	215.43	215.76	215.73	218.94	217.05	220.18	218.82	216.24	216.96	219.91
209.88	212.7	207.96	204.71	206.05	209.6	211.45	209.41	209.03	212.8	210.6	207.37	208.98	204.69	208.19	211.44	209.78	209.04	210.28	204.3	205.93	210.34	209.04	208.72	210.92	208.29	209.31	209.58	211.97	211.48	207.37	211.41	210.02	207.11	209.62	206.17	210.67	210.3	210.06	206.84	208.18	207.37	208.69	211.02	215.37	213.05	212.5	209.32	208.65	209.7
207.51	205.93	209.16	202.72	207.46	204.06	207.03	203.71	206.9	205.08	197.85	203.67	205.28	200.87	204.91	199.9	199.76	202.91	206.18	203.59	203.32	202.49	203.31	205.39	202.88	206.22	208.14	201.21	205.23	202.37	199.53	209.2	199.61	205.72	201.59	205.08	203.75	203.69	208.4	196.72	201.66	203.7	205.88	202.45	204.24	205.81	202.75	199.21	205.18	201.93
200.52	202.1	201.52	204.17	202.73	200.59	203.26	205	202.86	205.16	206.62	206.24	201.17	207.65	203.56	204.17	199.74	200.33	200.93	200.31	206.58	202.89	198.81	204.95	206.33	203.61	203.55	196.55	199.02	201.47	199.09	207.37	202.41	199	198.34	202.79	200.77	199.87	199.68	201.99	204.87	200.3	198.49	202.16	201.54	200.53	202.52	203.49	200.88	203.72
210.69	206.59	204.3	207.49	204.75	210.82	207.45	206.61	211.78	204.87	207.5	204.2	205.03	207.53	211.64	209.32	208.08	206.4	207.2	205.38	208.15	207.52	210.3	211.27	206.5	205.95	211.77	204	205.56	210.74	204.1	205.92	205.73	210.22	203.95	209.99	208.05	208.33	206.66	208.12	209.19	207.48	212.3	208.43	212.04	208.33	208.55	203.2	207.74	209.67
213.96	213.93	214.13	221.3	220.04	217.46	215.6	216.28	212.36	219.83	211.06	216.6	216.23	220.17	213.56	218.17	221.5	212.98	220.37	213.24	215.31	216.8	219.06	218.22	215.87	211.64	217.15	218.24	217.24	218.68	211.78	216.2	217.32	213.32	211.7	213.98	218.1	219.65	219.02	216.57	220.24	213.82	213.79	218.12	219.53	219.65	218.31	216.37	217.98	214.61
213.02	208.87	211.06	212.33	211.43	210.37	206.8	213.45	208.04	206.66	207.19	207.73	208.1	206.94	209.51	212.7	209.55	208.22	206.55	208.31	215.2	208.43	210.04	210.22	208.97	210.59	209.78	206.55	205.89	211.26	210.5	209.18	209.08	212.78	205.43	211.64	206.7	212.26	206.21	210.25	209.33	210.46	209.8	209.88	208.28	211.92	207.26	206.72	209.93	208.34
209.36	205.92	210.66	208.88	209.07	207.14	203.58	207	207.72	206.93	210.63	206.25	208.87	205.1	210.96	210.39	209.92	207.74	209.59	209.11	210.16	206.99	208.09	209.35	210.49	205.57	210.05	209.36	207.92	203.47	208.31	204.31	207.52	208.35	209.38	206.71	207.86	208.43	210.17	208.86	211.3	206.83	209.87	212.29	204.42	206.89	207.77	214.62	208.56	212.48
212.83	209.04	213.54	206.1	214.23	209.88	215.58	211.48	211.75	215.93	213.37	214.05	212.93	211.42	212.97	210.14	213.5	207.49	211.35	209.81	214.43	214.05	210.13	212	211.45	212.49	217.76	207.39	210.95	217.48	216.98	209.12	214.3	210.28	211.12	210.67	208.77	213.35	210.07	209.28	211.73	209.28	210.56	210.61	210.54	210.18	212.9	210.64	207.06	210.86
217.27	216.69	220.16	217.37	214.72	217.45	218.33	215.69	217.99	221.11	213.59	218.86	215.02	220.2	211.93	216.09	217.1	219.27	217.59	215.32	219.64	215.2	221.11	216.71	219.77	211.77	218.17	216.94	216.37	214.83	221.68	217.85	215.72	212.79	219.35	217.05	217.2	214.86	218.46	217.95	219.63	218.43	214.62	217.39	215.57	213.2	217.58	220.09	213.55	220.01
213.74	209.01	214.08	211.07	210.77	213.55	212.42	212.79	214.97	214.75	207.43	214.55	212.1	211.42	213.31	215.5	214.76	212.72	208.04	213.49	214.44	213.94	214.22	211.42	211.04	212.12	216.42	215.49	209.12	213.12	210.76	216.14	213.25	213.42	212.7	216.83	217.78	214	214.59	213.73	210.07	214.75	210.03	216.51	213.43	210.81	212.26	209.93	209.07	212.48
213.88	213.93	209.4	208.75	207.69	215.09	206.8	212.81	212.08	208.82	207.62	206.58	212.19	208.36	212.89	214.1	216.65	215.07	208.15	213.93	208.98	210.08	214.29	215.62	212.12	214.19	208.53	205.97	214.3	211.72	215.25	211.11	212	213.85	211.55	211.19	212.93	211.7	206.9	210.54	213.36	213.87	209.57	212.55	206.38	211.8	214.69	210.71	208.75	211.4
194.15	200.55	188.68	195.97	198.23	201.77	189.78	193.84	195.94	194.6	198.34	194.01	192.23	196.06	193.83	195.13	194.06	194.64	195.34	197.56	191.9	197.52	193.24	192.5	193.18	194.59	192.9	196.11	194.2	193.88	192.04	196.51	195.71	196.22	194.41	194.62	197.87	198.39	193.55	199.27	193.82	194.29	196.18	194.56	197.11	191.35	192.84	194.12	193.86	193.55
207.93	206.87	210.76	206.12	213.78	208.49	208.66	210.96	211.86	207.71	206.86	208.8	207.1	208.77	206.87	216.11	209.18	203.08	205.79	207.27	211.28	209.05	207.22	208.32	210.69	206.52	204.36	203.81	211.19	202.25	206.66	205.62	202.68	209.92	209.12	207.14	210.63	208.75	208.77	210.1	206.97	207.56	206.14	208.32	216.78	204.92	206.95	211.31	210.62	208.41
212.47	214.47	213.52	210.57	211.42	211.24	211.93	209.91	208.16	212.06	212.58	206.49	209.54	212.36	211.01	207.51	211.48	209.41	210.82	210.69	208.68	209.1	207.43	209.85	210.35	212.07	214.44	213.18	206.94	210.91	210.6	208.16	212.34	214.75	212.54	213.57	210.77	211.64	207.83	210.38	214.13	212.58	208.37	209.94	216.5	208.77	211.99	210.43	212.32	215.74
191.72	191.65	189.89	197.3	195.07	193.56	192.88	195.15	190.36	192.82	191.41	193.85	196.88	196.45	197.27	192.63	198.48	196.67	195.28	196.35	192.69	198.49	197.08	190.19	191.84	193.83	201.26	194.52	195.82	194.13	198.58	195.21	198.05	196.34	194.02	195.67	197.57	195.78	194.06	195.85	192.78	187.89	195.79	199.61	193.4	194.78	193.6	195.16	192.7	196.25
209.71	205.95	204.93	205.56	212.28	205.42	201.04	208.57	205.81	204.89	206.49	210.93	204.1	211.42	205.92	205.52	211.67	200.69	207.98	206.1	210.22	208.05	210.69	203.73	205.38	207.19	213.07	208.05	206.54	206.66	209.81	208.03	206.79	207.01	212.99	208.95	210.89	208.68	202.83	207.3	205.26	211.23	206.74	207.51	202.99	205.99	209.75	209.86	206.11	203.61
202.83	205.34	200.56	202.95	198.27	201.4	205.47	207.68	202.86	205.73	204.84	203.95	201.34	200.76	202.94	205.08	209.37	206.09	207.51	205.19	200.82	203.54	204.78	206.78	203.76	205.98	199.71	205.12	205.17	200.42	205.46	207.9	208.71	202.37	209.7	206.47	195.85	201.09	202.81	205.29	202.05	208.98	198.99	201.6	203.45	204.39	205.26	202.85	203.96	205.49
220.5	218.74	217.38	215.62	215.86	215.65	216.12	214.01	214.19	212.8	220.52	212.79	216.25	215.42	215.11	214.35	216.35	218.64	219.01	214.54	214.17	218.39	218.7	219.24	219.24	215.4	213.6	215.02	217.74	216.62	219.89	216.34	213.33	214.55	219.72	221.79	218.15	219.11	222.31	219.55	218.59	215.14	218	212.55	211.77	214.67	217.79	217.09	215.63	217.59
204.55	199.87	198.2	203.17	200.86	200.92	205.09	201.66	201.77	200.98	202.09	201.28	201.33	197.69	204.91	200.71	197.92	203.08	199.57	199.63	201.47	201.82	200.23	198.41	202.65	203.93	199.45	199.39	205.05	209.59	202.95	201.63	203.79	205.64	200.24	204.09	205.82	202.69	200.98	202.4	206.6	204.18	207.64	202.82	205.5	203.37	205.72	203.53	205.18	207.5
206.84	206.85	207.92	208.69	201.94	207.76	209	201.9	206.55	211.85	210.57	202.62	203.82	206.7	208.94	204.92	207.09	205.32	205.68	205.62	209.35	206.12	206.7	206.25	209.83	206.39	209.66	207.9	203.44	203.75	203.91	207.65	205.5	202.3	207.1	207.5	207.42	207.74	204.67	207.23	204.15	209.39	208.43	204.32	209.07	206.13	204.71	203.28	206.33	205.7
205.91	205.53	207.44	199.63	204.01	201.77	201.23	204.87	208.17	201.09	202.35	202	204.54	205.32	205.86	205.21	207.34	201.18	206.14	206.39	202.32	204.62	201.13	203.54	203.14	204.06	198.01	207.98	207.43	207.25	208.3	207.19	208.96	206.54	202.41	209.4	204.64	203.94	210.35	203.44	203.57	206.36	208.28	204.96	200.83	200.2	203.84	206.45	205.57	203.46
210.57	208.88	207.51	208.59	206.5	211.64	207.71	204.49	209.21	205.91	204.44	208.59	208.47	209.37	207.04	208.97	207.86	206.01	205.45	210.26	210.34	207.06	210.83	209.95	208.46	211.32	208.55	204.86	205.95	211.81	208.67	212	210.54	209.65	208.79	209.37	212.48	206	212.31	207.53	206.61	205.3	210.11	207.24	212.29	206.72	207.25	208.49	202.01	208.54
200.88	202.44	200.65	199.25	200.89	201.09	200.54	203.52	203.25	203.91	199.94	196.08	199.53	201.91	197.09	198.19	198.41	208.39	201.18	203.83	203.84	202.34	201.84	201.61	199.6	200.58	200.98	198.15	200.95	204.06	196.1	203.65	200.74	199.66	201.08	196.4	201.35	201.49	201.46	201.48	202.44	205.33	197.31	196.98	195.27	199.98	207.13	200.83	204.85	194.88
194.13	192.82	195.79	192.67	194.67	196.6	192.21	195.91	191.76	194.2	192.86	193.15	192.17	194.04	194.5	192.99	191.4	192.77	196.05	196.91	196.91	196.3	194.59	194.07	189.65	196.25	195.92	187.42	194.26	193.16	196.37	190.87	196.72	193.36	195.37	194.03	191.98	190.57	195.52	194.57	194.77	197.27	193.66	195.46	191.88	197.31	193.13	188.26	191.28	196.16
213.7	216.39	207.64	210.65	210.98	208.18	216.34	208.24	211.5	213.76	213.3	204.02	213.88	209.53	206.16	211.39	211.18	211.46	210.6	215.12	212.72	209.28	210.39	205.73	208.58	212.81	211.54	213.53	212.04	209.96	212.12	207.23	215.9	209.32	213.49	209.42	211.64	213.86	208.15	211.7	214.61	211.33	212.13	207.03	209.27	214.1	211.7	211.43	212.6	211.99
210.16	210.94	208.04	206.81	209.03	211.41	211.97	207.03	208.07	206.8	203.81	209.17	211.49	209.11	210.83	210.61	203.37	204.07	208.19	210.29	207.23	208.47	208.3	206.48	209.11	206.1	202.35	209.06	210.2	208.22	213.89	208.47	208.9	204.84	211.96	210.47	209.35	210.53	209.14	209.96	210.59	213.09	206.16	208.95	209.61	211.32	213.23	210.25	209.94	209.48
209.09	201.1	208.58	213.87	211.4	208.45	209.5	210.11	204.34	205.25	209.76	209.66	210.84	205.65	209.04	209.4	210.64	206.32	213.48	205.92	211.15	207.27	206.66	210.11	209.53	207.66	206.75	207.09	205.23	206.77	206.63	207.21	208.68	206.47	205.35	204.48	204.92	207.41	209.09	211.21	208.12	211.7	209.97	209.02	208.71	204.9	213.27	208.25	205.68	203.82
207.27	203.98	202.57	204.11	203.08	202.45	203.58	202.27	202.85	199.33	209.39	202.49	205.1	200.6	200.07	200.72	202.09	204.29	205.48	196.84	207.59	199.84	197.71	201.86	203.38	206.81	203.69	204.41	203.63	204.18	201.67	202.45	204.86	196.9	204.02	202.98	204.81	206.28	197.8	204.54	200.25	203.55	201.66	200.55	204.64	200.36	199.47	205.55	204	203.96
200.42	196.26	202.55	197.62	199.3	201.35	201.72	203.12	198.85	198.23	196.08	205.49	203.35	197.18	196.97	196.79	203.84	202.63	195.56	202.99	201.55	198.57	199.67	201.81	201.34	200.16	197.54	202.55	200.32	200.05	199.62	194.36	198.28	201.71	200.59	200.96	200.86	204.1	197.61	199.9	203.25	202	199.94	205.54	201.87	198.38	198.55	198.91	199.13	199.78
204.49	202.17	206.97	201.44	204.12	200.32	205.05	209.98	206.24	207.76	206.58	206.32	203.66	209.74	203.39	204.3	204.91	205.54	199.24	204.25	203.86	202.43	210.48	200.47	200.18	208.68	208.62	202.46	198.12	199.82	202.44	203.18	209.02	204.09	205.97	203.98	204.96	204.95	203.28	201.53	205.39	203.09	206.58	204.63	202.35	205.41	203.13	204.21	204.29	203.11
206.31	198.89	206.18	204.28	203.76	201.28	207.45	199.68	202.81	203.19	203.09	202.55	204.07	199.95	201.91	204.23	200.65	209.25	203.58	205.17	202.24	203.58	204.54	203.59	200.03	202.85	201.18	202	206.74	206.05	201.3	203.33	205.41	207.25	207.97	204.47	203.07	201.27	204.74	202.47	203.46	210.37	201.97	202.35	207.58	204.68	199.96	206.66	202.12	206.37
209.59	210.26	210.96	216.16	212.08	211.83	208.41	212.09	206.21	215.18	214.24	213.13	212.65	213.07	215.13	208.92	212.86	215.42	213.07	206.88	211.33	207.9	210.1	212.13	212.84	210.46	212.64	211.18	213.34	213.91	208.64	207.79	214.91	209	213.09	213.67	214.79	207.95	207.38	211.38	211.19	210.09	211.85	208.82	213.76	211.52	213.33	210.87	209.03	211.36
211.12	213.23	217.89	213.69	214.77	218	211.66	215.49	210.84	214.13	213.89	215.64	216.47	218.97	210.53	214.34	210.36	214.12	214.31	215.25	216.86	210.24	211.79	213.41	214.23	207.95	216.4	212.92	209.87	211.38	208.06	214.89	215.98	212.34	212.31	215.24	212.64	209.4	212.52	216.82	211.26	211.06	209.91	213.6	212.26	212.36	214.72	217.6	209.59	214.05
199.65	202	204.54	202.23	203.88	208.35	206.07	199.86	201.76	202.09	204.93	204.5	199.85	203.16	208.31	208.15	201.61	204.85	203.24	207.17	205.62	203.71	208.66	205.44	204.98	204.4	198.62	205.6	200.99	202.51	207.22	203.44	208.81	205.5	201.46	205.68	202.54	204.12	209.44	200.42	206.94	201.81	204.81	201.94	205.28	206.16	206.47	207.55	199.97	205.43
193.55	194.31	194.66	196.97	195.34	191.58	195.51	194.31	193.76	192.45	194.82	191.51	194.22	195.17	189.99	190.46	193.48	197.05	194.21	192.99	194.8	192.6	193.78	192.32	191.69	194.37	196.26	196.37	194.64	192.25	191.28	193.78	193.37	196.97	196.7	193.6	189.41	193.48	197.07	196.36	195.44	191.44	194.73	192.19	197.71	192.96	191.99	193.25	198.82	190.86
210.58	206.9	211.8	213.1	211.71	212.03	214.03	215.53	209.57	212.17	215.22	213.16	206.19	209.49	211.05	212.25	207.22	218.91	211.98	211	210.32	213.5	209.58	204.9	209.8	213.63	214.25	211.81	209.46	210	211.96	213.39	216	211.02	215.99	209.63	207.3	212.69	206.91	210.79	217.37	214.71	208.7	212.4	210.09	209.16	210.3	209.86	213.63	210.56
205.57	204.49	205.06	204.15	200.4	206.43	205.88	203.47	203.67	204.54	205.22	205.65	208.34	205.88	204.27	210.8	199.54	200.72	205.27	201.78	204.72	209.09	201.32	204.62	203.12	204.02	206.75	204.29	205.47	206.77	204.03	204.24	205.1	201.97	210.36	206.42	205.04	207.62	209.7	202.7	203.83	207.33	207.32	206.13	205.05	202.05	200.6	210.05	207.35	207.1
214.22	213.17	217.94	218.21	216.28	216.44	214.93	219.55	218.66	214.43	217.41	213.36	215.82	215.66	213.07	219.42	213.9	215.34	221.89	217.97	218.24	219.59	221.46	217.47	213.96	219.76	212.86	217.22	215.51	219.83	221.19	221.24	216.04	213.58	218.13	212.49	219.4	216.51	219.69	214.09	219.56	216.27	214.65	215.09	215.68	216.34	216.25	218.26	215.67	215.81
207.61	207.68	211.31	207.12	210.32	208.47	206.85	207.51	209.14	207.72	205.78	208.53	210	205.86	206.26	209.57	206.82	210.54	205.02	207.11	208.83	208.03	209.19	210.33	206.22	202.74	209.88	208.63	205.52	206.67	209.36	213.47	209.82	207.26	206.71	206.83	205.57	203.3	207.88	211.11	209.97	206.53	208.15	203.95	203.89	209.87	211.19	207.87	206.04	210.18
200.98	201.73	200.47	198.19	196.78	197.74	196.29	200.31	200.91	201.72	199.26	198.01	203.26	198.36	201.97	201.32	199.4	197.74	201.8	201.57	196.55	196.84	199.94	203.1	199.21	203.42	198.43	207.46	199.04	205.03	200.81	201.15	204.81	201.95	200.31	199.76	200.19	199.77	197.59	204.27	201.08	205.34	203.3	198.64	196.42	199.5	196.35	204.49	198.07	201.33
197.13	196.86	199.13	198.76	197.9	193.46	198.48	200.16	192.81	199.83	199.28	196.49	202.2	190.38	199.31	201.71	199.2	201.41	196.34	199.9	200.72	197.3	197.09	196.05	201.29	201.93	198.42	200.88	196.77	191.15	194.19	201.5	197.57	198.98	197.59	197.58	196.5	197.75	197	198.01	196.43	198.7	200	200.53	200	196.74	197.43	205.34	198.85	200.08
208.32	211.03	212.18	208.69	213.89	210.47	215.02	214.63	214.75	213.02	209.23	211.98	216.54	211	217.19	211.53	211.57	212.38	213.13	215.29	210.59	212.02	211.05	207.81	212.89	210.87	209.75	213.55	212.56	214.08	211.14	211.35	208.05	212.98	206.88	211.65	216.08	205.08	210	212.79	211.79	211.13	212.08	213.27	211.41	211.5	215.51	210.17	212.68	211.06
208.02	204.73	207.82	210.63	208.25	207.11	204.03	210.5	210.5	209.33	204.9	207.9	205.15	206.77	209.16	207.08	206.26	201.91	209.45	202.76	207.64	209.46	208.08	212.16	206.76	209.69	204.39	209.36	205.61	211.91	209.01	211.25	207.59	207.49	208.76	206.32	209.86	209.29	201.74	205.22	211.06	209.21	206.82	207.58	203.82	205.05	200.48	208.54	208.18	206.65
208.98	209.57	211.85	206.26	205.9	213.63	204.58	210.09	205.17	210.31	210.92	213.02	207.59	210.4	205.39	208.23	206.63	210.15	208.64	206.02	210.69	206.38	208.47	209.89	207.25	209.81	204.65	203.92	203.85	210.8	209.64	208.7	205.49	199.99	206.09	210.42	199.31	211.06	207.35	206.73	206.84	205.95	206.2	214.97	207.72	209.3	207.63	206.47	206.11	208.82
207.78	206.59	206.94	208.72	210.26	204.14	209.19	210.53	206.4	207.45	206.1	210.08	202.75	210.61	205.1	207.98	205.59	201.4	212.27	206.91	206.49	208.41	204.36	210.06	208.8	209.46	208.79	212.58	209.64	211.41	208.14	205.16	205.8	207.29	207.95	207.18	203.72	208.23	207.8	209.46	205.51	209.24	211.26	204.92	207.7	205.49	206.98	209.46	207.77	207.14
200.49	204.76	201.87	203.45	204.16	208.38	204.68	202.36	201.89	200.5	200.58	200.89	203.11	201.47	206.31	206.17	198.88	201.43	207.47	206.42	204.44	201.36	206.66	204.52	202.97	200.48	207.3	203.44	200.75	205.11	201.21	206.01	206.25	205.35	200.87	204.34	205.17	201.49	205.39	203.2	203.74	201.52	202.2	205.44	201.34	198.21	205.35	203.22	202.47	202.88
198.76	204.24	204.07	202.09	203.51	205.59	202.81	202.66	202.42	202.93	200.97	202.14	202.58	201.58	201.16	202.72	200.68	205.47	200.1	204.62	201.54	202.4	196.92	202.07	202.49	203.5	201.14	203.36	205.29	204.32	204.38	203.34	202.86	201.57	202.85	199.31	203.87	203.7	201.96	205.24	205.02	197.46	204.74	201.48	203.37	206.43	200.64	203.92	202.02	205.18
212.25	206.69	210.05	208.41	208.59	208.26	209.46	207	202.52	206.9	208.61	206.49	207.42	206.87	207.3	203.74	205.81	208.02	207.35	205.81	211.46	210.8	203.81	205.81	205.25	204.85	207.09	209.01	207.92	209.74	207.34	206.96	211.57	212.4	207.28	210.52	205.02	206.45	207.21	208.32	210	210.45	208.63	204.43	207.67	211.28	204.84	204.93	209.03	207.48
205.67	212	208.07	208.61	208.96	211.4	207.08	207.31	210.07	206.71	209.94	204.2	206.49	206.9	210.32	207.66	212	205.5	211.02	205.16	207.07	205.35	208.07	205.22	204.33	201.39	208.85	206.73	205.84	203.34	207.25	207.6	207.1	208.25	209.6	209.19	208.95	209.54	207.29	209.42	209.51	209.49	211.59	204.51	208.85	213.2	211.46	208.33	210.2	210.46
205.18	208.22	205.06	208.78	201.95	206.25	204.41	209.51	206.17	205.41	207.69	207.25	207.47	204.52	202.96	205.21	203.51	204.99	208.65	205.39	205.08	207.5	207.84	203.12	206.8	209.01	208.36	205.31	206.05	208.06	204.43	202.89	210.23	203.45	206.3	204.77	205.82	204.9	204.91	208.78	211.7	201.58	205.18	204.62	206.05	201.87	206.14	209.48	205.2	204.54
204.52	203.29	200.96	206.12	199.93	205.07	206.84	203.99	205.13	199.97	205.65	207.7	204.31	199.98	203.76	202.5	207.36	200.08	200.91	205.12	209.86	199.97	200.47	201.74	204.41	200.87	201.74	199.64	202.82	205.27	201.9	203.35	203.98	202.52	205.26	201.49	199.42	207.13	205.42	203.28	199.58	203.46	204.74	205.83	200.84	200.63	201.45	202.77	205.45	205.35
214.87	209.66	209.78	207.68	210.58	208.87	211.57	208.45	207.44	209.81	208.5	209.6	204.27	209.23	210.11	210.31	208.81	209.62	209.62	212.33	209.9	207.47	207.66	209.42	207.15	210.16	207.64	209.3	208.63	201.17	210.62	207.95	210.31	209.67	210.06	213.3	207.55	208.17	207.05	204.55	210.53	209.81	210.37	206.79	210.52	214	206.41	210.65	211.43	211.64
201.03	209.12	202.41	196.32	199.4	198.88	207.89	204.71	196.9	201.19	203.04	199.2	198.99	201.94	203.11	204.15	200.43	198.42	202.89	199.83	205.39	201.65	201.8	197.75	202.37	198.37	202.92	201.92	201.61	201.74	200.2	205.24	203.42	200.87	202.19	201.66	200.5	200.19	201.2	201.12	204.04	198.95	202.8	200.08	202.68	202.37	199.2	203.02	199.22	201.3
211.45	205.98	206.68	209.99	208.36	210.5	208.02	207.94	207.42	209.37	210	205.91	209.86	209.07	206.19	205.66	210.85	207.83	210.38	209.03	207.95	213.95	208.24	206.49	210.01	213.07	205.12	209.33	209.96	209.01	208.69	211.09	211.73	211.18	210.23	208.06	212.23	208.86	208.02	210.76	208.93	207.77	210.19	207.43	207.2	209.78	211.22	207.45	214.51	210.59
204.39	203.76	207.21	207.93	206.37	203.49	203.3	202.98	203.57	205.8	209.71	209.16	206.08	204.2	208.15	200.92	203.69	204.09	201.41	209.38	205.95	201.38	205.52	205.9	203.84	199.36	201.96	207.85	205.42	205.21	211.65	204.96	206.23	203.15	206.2	200.75	206.9	204.88	204.9	203.22	207.89	208.19	203.03	204.04	208.22	206.83	206.69	202.81	208.76	203.2
210.31	206.73	208.97	210.39	211.25	206.38	205.34	208.83	211.25	210.17	204.67	203.98	205.83	207.34	211.13	207.38	208.89	209.78	207.37	208.25	210.78	205.74	207.4	208.18	209.96	212.4	211.54	215.65	208.84	211.73	211.71	207.04	212.32	209.6	211.61	208.47	209.53	208.35	204.26	204.77	212.41	208.14	208.86	209.61	210.34	210.87	209.35	208.07	209.18	210.61
208.88	212.77	210.34	210.77	208.25	210.51	210.12	211.26	209.92	210.93	211.69	213.48	206.83	213.4	208.86	212.7	211.22	207.79	211.08	213.35	210.95	215.03	210.34	210.05	209.59	212.89	213.56	212.96	211.64	211.11	213.75	215.06	207.71	207.56	210.35	212.34	211.8	210.67	211.46	210.32	209.95	212.91	210.85	210.22	207.17	209.22	212.22	210.16	211.31	213.9
197.88	202.06	201.22	201.92	206.31	201.97	202.39	196.95	201.38	200.1	201.47	199.92	198.03	199.45	205.32	200.46	200.68	204.95	200.01	203.96	198.94	203.7	207.86	199.92	202.7	202.21	199.83	202.66	202.12	201.47	199.92	205.59	203.95	202.83	197.58	205.65	197.39	206.6	200.61	203.74	200.16	200.47	202.2	203.97	199.49	197.9	196.5	198.17	202.09	200.81
205.96	208.33	214.12	208.83	212.89	216.28	212.6	208.44	213.08	212.51	213.36	217.85	208.57	210.4	211.7	214.79	218.62	208.05	217.5	211.24	217.97	207.83	217.47	215.63	212.92	212.42	217.24	215.45	209.35	213.22	208.62	213.77	216.52	212.6	216.86	213.71	212.68	211.64	214.19	209.15	213.56	209.5	208.77	212.78	210.91	213.97	209.29	208.88	208.02	213.83
207.7	210.98	212.23	209.74	208.04	204.35	211.99	209.58	207.9	208.4	211.56	208.25	205.43	208.58	209.95	200.93	212.17	207.56	209.67	201.82	211.18	208.3	208.31	211.35	211.84	211.76	209.48	205.59	210.54	207.82	208.06	206.28	211.57	207.59	208.82	210.14	209.34	210.83	207.57	212.68	211.66	207.74	208.05	212.98	210.33	206	208.12	210.16	210.22	206.09
203.35	203.5	199.37	204.73	204.78	206.08	202.06	205.45	203.06	204.27	204.45	205.99	209.46	208.83	207.97	206.53	204.54	208.8	205.19	202.52	200.33	196.19	200.53	203.85	207.64	202.52	198.51	206.74	203.61	203.53	203.95	199.87	202.4	201.96	204.52	199.73	199.8	203.52	195.97	204.82	203.36	203.07	202.1	202.87	199.79	208.29	203.3	202.9	205.56	203.03
201.24	198.73	202.33	205.01	201.46	204.18	203.16	205.53	202.54	196.76	205.24	201.74	205.74	200.8	204.6	201.1	203.75	202.15	206.57	198.48	200.67	200.89	202.79	200.2	203.82	198.15	204.05	200.63	203.7	203.81	203.7	203.95	200.91	203.52	200.62	207.02	203.8	200.75	204.1	198.03	202.62	203.41	207.69	202.37	204.55	208.12	201.34	201.74	199.89	200.43
198.71	196.07	201.13	197.26	194.72	199.36	200.24	198.74	195.49	194.83	198.76	195.45	196.41	197.05	195.92	196.11	198.05	195.81	196.8	199.43	196.29	194.75	195.88	197.22	197.76	199.5	191.75	197.59	194	193.87	198.72	201.86	197.04	199.59	197.66	199.3	195.45	197.86	196.79	196.5	198.31	197.5	197.72	203.57	196.57	192.81	197.71	196.08	200.05	199.7
205.54	203.24	201.1	207.02	204.39	206.75	204.58	204.68	202.76	203.79	199.07	206.17	205.94	205.88	206.49	204.12	203.44	205.78	208.09	203.18	207.19	209.3	206.55	204.91	208.92	200.61	208.24	206.33	203.79	205.9	207.61	205.03	204.23	200.38	203.86	205.17	199.31	201.33	200.8	203.62	206.02	204	207.34	210.2	204.78	202.05	201.82	207.18	204.44	208.04
207.3	207.22	212.22	208.43	201.25	203.77	203.71	204.85	208.41	208.57	202.39	206.93	204.77	208.58	205.68	203.12	207.56	210.16	207.16	203.69	204.6	203.92	203.4	203.89	205.05	203.95	210.17	205.83	204	204.35	207.71	208.88	208.68	207.51	207.84	210.44	206.83	208.27	204	210.8	206.73	206.03	206.46	206.63	209.96	206.33	210.02	202.39	206.18	211.8
209.19	208.52	207.78	207.52	204.73	204.33	211.85	209.28	213.71	211.01	207.18	210.28	208.87	208.95	206.51	202.99	209.57	208.13	206.84	208.08	211.44	209.27	211.9	210.99	211.8	208.6	208.09	205.65	210.64	210.63	212.93	211.2	206.82	210.44	202.81	208.34	203.06	210.8	204.86	205.62	209.68	206.81	209.48	213.85	207.37	208.73	208.17	207.85	208.95	206.01
219.22	216.56	214.83	215.2	218.78	216.84	219.88	217.32	219.21	216.63	219.01	218.21	211.93	217.14	216.04	217.56	218.21	216.86	215.61	214.77	216.95	216.86	216.14	216.45	222.24	221.64	218.05	218.37	210.89	220.11	216.09	221.23	215.46	214.69	212.35	217.26	222.13	217.11	214.81	215.96	220.14	217.73	222.38	216.57	215.23	215.77	216.78	218.22	221.63	216.84
215.2	216.85	215.5	216.89	212.8	213.97	216	216.69	216.14	214.58	217.55	215.45	217.51	216.57	222.03	215.49	218.54	217.02	219.15	215.76	218.1	214.94	217.73	216.08	217.2	214.7	216.02	215.65	216.91	220.07	220.78	212.87	215.04	218.08	213.63	214.06	218.31	216.04	218.71	214.8	216.91	212.73	215.11	216.87	216.84	215.08	216.37	215.84	221.95	214.98
218.07	215.86	221.45	219.88	218.8	217.28	215.32	218.23	214.51	221.68	217.3	220.99	216.94	215.9	219.05	218.2	220.42	217.85	214.59	221.36	216.29	219.27	214.95	223.75	220.03	216.09	212.49	218.62	213.08	219.62	219.52	218.5	218.89	219.81	214.82	219.51	214.41	219.79	217.51	215.8	219.61	218.99	218.96	215.06	213.57	217.26	220.46	217.19	219.52	219.9
198.73	204.24	201.04	202.26	201.44	199.15	200.27	201.2	206.21	196.01	202.04	196.08	200.48	197.93	198.37	198.79	197.38	201.81	196.28	198.28	198.72	198.87	196.04	199.49	197.03	202.05	196.68	197.93	200.47	202.96	196.39	197.26	195.48	199.45	198.59	197.51	200.05	194.77	202.14	203.9	201.08	200.41	193.65	201.08	196.23	201.02	196.76	197.96	199.13	193.65
209.15	209.58	212.55	210.27	210.29	213.02	211.01	210.89	212.94	211.89	209.58	210.86	213.77	207.32	208.88	210.76	208.1	209.65	209.26	211.63	205.75	218.38	216.78	215.57	212.66	212.47	214.05	209.59	212.88	213.71	210.25	210.71	214.75	208.92	208.15	213.7	214.4	209.5	212.66	208.19	210.66	209.46	214.73	211.51	209.9	209.97	213.2	216.05	207.18	210.05
200.94	199.89	206.84	203.69	203.6	201.89	197.34	200.85	201.59	200.08	200.51	201.98	200.93	202.39	202.97	200.64	199.4	198.33	201.83	199.54	202.71	202.83	198.84	200.89	197.16	198.92	201.18	197.99	202.22	199.84	198.13	198.37	198.4	197.58	200.56	198.32	202.73	201.57	201.09	204.34	202.38	205.59	197.16	198.8	197.85	197.46	195.38	201.2	200.53	196.53
205.52	208.82	208.95	208.01	208.73	207.72	205.89	208.48	203.53	208.25	206.16	206.76	206.49	212.36	210.08	209.4	209.24	206.85	207.11	213.93	206.99	209.42	209.48	208.21	204.2	212.04	209.4	204.91	209.55	208.81	202.42	214.02	203.75	209.3	205.69	209.68	208.25	207.44	210.16	206.81	213.57	206.38	210.02	208.57	207.75	204.65	212.63	206.09	207.96	211.8
204.05	211.55	206.64	210.69	208.86	209.16	210.29	210.51	211.89	210.74	207.69	207.95	210.14	208.38	204.8	210.28	207.74	208.85	210.94	209.58	211.58	211.51	208.19	210.41	206.46	201.74	206.85	208.66	210.85	209.45	209.03	210.47	210.08	205.46	208.53	206.67	210.74	208.85	212.72	211.45	205.19	209.08	206.87	209.2	207.85	212.83	205.95	209.99	211.58	207.91
207.93	211.06	209.79	207.58	212.98	210.16	213.92	212.45	213.53	211.33	211.23	213.98	208.84	207.78	212.97	213.28	212.57	209.53	211.27	214.67	209.96	209.27	214.87	211.81	214.17	212.62	213.18	214.76	210.25	212.34	213.25	204.49	210.14	211.59	211.39	211.02	211.39	207.2	217.47	208.73	210.46	209.32	209.7	210.6	210.43	212.34	214.43	213.56	209.04	210.93
197.47	201.13	194.3	196.66	202.4	196.48	200.21	198.61	204.61	202.55	199.28	201.25	200.15	196.3	199.54	200.29	201.82	198.45	200.95	197.28	199.51	202.74	203.18	198.76	204.32	204.11	199.88	196.47	201.78	200.93	204.21	198.91	197.75	197.22	199.41	203.97	199.9	203.19	204.27	197.28	199.43	200.88	201.56	205.49	202.5	200.76	201.58	198.4	198.69	199.76
209.53	208.58	207.73	206.91	205.32	213.01	206.96	205.87	208.03	211.88	210.15	208.84	206.04	205.47	212.93	209.89	207.56	206.45	208.38	209.18	206.04	207.31	209.1	202.69	210.64	207.07	207.61	203.94	211.74	204.46	205.89	207.28	209.95	206.27	207.52	208.88	205.94	207.79	211.67	211.36	209.87	208.2	209.58	207.5	212.86	210.61	205.09	208.22	210.3	211.98
199.12	199.3	203.05	203.65	203.32	202.97	198.75	206.81	199.82	200.21	206.21	208.11	200.95	200.16	201.56	201.21	203.49	201.61	204.77	202.97	202.53	200.45	201.03	200.93	202.86	201.67	203.43	198.49	199.68	204.58	202.07	201.06	200.42	201.16	198.95	203.9	206.94	204.78	202.94	208.08	199.59	205.73	205.18	201.71	205.19	203.51	197.26	199.14	203.32	203.91
201.75	202.33	202.65	198.71	199.98	200.35	208.46	205.23	202.13	203.12	203.29	203.81	202.84	202.22	204.61	198.03	199.69	200.2	201.65	208.76	202.47	202.21	204.27	201.91	204.64	202.35	200.8	204.97	197.88	203.85	201.63	199.87	206.39	202.2	206.44	203.3	201.53	203.85	198.86	204.02	200.73	200	205.71	205.04	202	198.06	202.61	204.05	200	205.44
194.93	199.36	194.59	200.9	201.74	197.45	202.27	195.25	201.21	195.28	199.04	199.69	195.9	199.57	193.67	194.18	206.34	194	196.8	195.96	202.52	202.47	196.76	199.46	197.61	198.92	195.55	195.64	202.04	199.4	199.17	195.66	198.58	200.32	197.41	197.16	198.82	202.21	195.67	198.89	196.85	196.27	192.31	199.54	195.99	198.6	195.96	200.07	197.89	195.03
212.56	212.25	220.02	211.58	212.16	212.6	215.3	213.55	211.25	216.65	211.18	210.52	217.81	218.19	214.76	210.52	214	210.78	213.1	216.81	210.36	209.16	214.94	208.49	215.36	213.65	213.65	212.48	213.25	210.64	216.25	220.49	214.91	212.68	215.67	212.03	218.54	210.61	213.93	216.33	210.17	214.86	214.31	214.59	212.4	213.79	212.71	213.39	215.54	212.02
211.62	213.35	209.18	210.94	213.33	210.58	213.59	211.08	216.25	208.73	212.39	218.82	209.01	213	214.64	210.48	214.39	217.71	213.89	216.2	207.57	210.76	209.74	214.84	211.72	212.62	208.17	211.72	215.95	214.52	212.1	212.63	209.38	209.69	213.68	210.62	205.3	215.27	214.31	213.85	212.71	216.44	210.82	213.51	208.11	213.82	212.19	213.96	209.63	209.55
206.92	207.23	211.64	202.76	207.48	210.16	210.49	209.47	208.2	207.55	210.26	210.16	209.68	204.69	206.78	211.94	203.98	211.28	208.78	208.43	208.68	204.98	204.23	206.98	209.25	209.98	204.76	212.1	209.82	207.89	211.56	207.88	207.15	212.84	208.18	209.56	209.81	208.99	206.53	207.4	207.2	210.07	206	206.29	210.46	207.55	208.79	204.91	210.56	206.75
212.1	208.38	206.29	206.61	205.19	210.08	208.67	208.97	208.58	206.61	200.03	205.86	206.9	205.25	208.43	209.31	208.63	205.31	207.44	210.09	211.9	205.68	207.46	204.91	207.74	210.62	210.33	203.51	212.35	209.81	205.9	212.54	206.32	206.94	208.92	208.18	204.68	214.56	210.22	206.13	207.95	207.35	205.81	206.11	204.72	212.13	206.5	206.99	210.04	211.55
211.36	202.34	212.26	212.45	208.04	207.59	208.54	209.53	209.66	210.78	208.64	208.14	206.97	207.29	205.4	208.05	209.7	210.43	211.58	208.03	210.25	211.95	210.8	207.38	206.84	207.03	207.56	207.93	212.05	207.65	210.47	207.49	206.79	207.89	205.89	207.32	207.07	212.48	212.21	206.37	210.64	207	205.22	205.04	208.67	206.44	210.29	205.81	212.39	210.15
210.34	209.19	205.56	210.51	206.19	208.87	207.91	213.92	203.62	208.06	213.09	209.87	207.63	205.22	209.64	208.88	206.6	210.35	210.42	208.6	205.55	206.64	208.16	207.53	204.01	208.24	208.13	208.54	209.23	213.5	209.44	213.57	201.08	209.22	207.28	206.04	212.38	205.1	207.64	205.48	205.27	208.55	211.79	205.32	206.77	210.35	205.53	210.45	209.36	206.16
211.21	210.23	207.69	206.58	204.43	208.56	205.55	210.07	210.6	206.42	207.72	210.58	212.96	209	210.83	207.42	207.13	205.95	208.08	210.78	207.97	213.28	209.48	209.9	206.43	206.94	208.01	212.28	207.25	208.33	207.91	210.18	206.81	209.83	211.16	207.8	205.33	205.05	208.03	206.24	207.48	204.9	204.39	209.46	212.47	205.35	208.06	212.16	208.59	208.83
203.68	201.33	201.97	205.99	200.91	203.71	206.64	204.79	205.27	207.81	204.61	202.17	204.81	202.9	201.91	203.24	204.96	204.28	206.21	204.06	202.06	208.28	204.88	203.86	211.91	207.89	199.92	200.51	203.56	201.41	205.32	202.78	202.69	205.43	200.56	205.36	207.92	203.37	203.72	205.2	201.63	206.92	199.42	199.14	203.69	203.22	203.92	202.55	204.79	200.01
211.93	209.75	208.03	206.32	209.29	209.49	211.74	211.86	203.97	204.77	206.42	207.07	210.84	206.91	209.59	203.33	206.18	206.9	208.16	205.96	206.09	205.33	211.14	209.69	208.75	208.72	210.56	210.59	210.5	207.07	208.1	206.96	204.05	209.07	210.18	204.19	204.87	211.13	200.87	203.71	209.57	208.09	209.38	212.79	208.87	208.7	206.12	206.23	210.18	205.8
216.65	214.79	217.54	212.79	217.59	216.65	217.82	216.81	216.62	218.64	214.78	222.27	212.02	216.52	214.28	214.28	224.51	213.99	218.16	216.68	219.6	219.42	216.39	216.43	217.95	216.52	217.1	218.07	216.67	217.68	218.2	212.73	220.53	215.32	217.42	219.84	217.4	219.5	215.1	213.05	217.58	222.5	218.39	218.12	217.41	218.58	217.27	215	217	212.28
218.12	217.96	218.05	217.52	214.25	219.18	221.33	215.43	215.26	215.5	218.18	219.65	214.63	215.41	224.04	214.56	215.25	214.04	220.3	220.1	217.99	217.26	215.27	214.68	220.07	217.52	215.85	215	215.83	218.21	216.79	217.83	215.56	216.54	217.42	221.08	215.96	216.28	218.89	216.72	214.69	211.55	218.33	215.74	212.87	218.3	215.66	213.83	219.59	214.32
199.71	206.03	204.76	202.05	206.71	203.3	199.71	204.51	205.52	201.94	202.65	202.74	200.7	200.25	205.34	200.27	199.29	199.81	201.21	206.99	200.32	201.65	201.49	201.35	204.39	199.4	204.8	199.27	206.05	200.78	201.6	205.68	199.8	201.65	199	198.27	202.09	199.96	205.1	207.1	199.16	205.19	199.26	202.15	209.18	206.36	200.04	203.25	202.13	202.64
195.03	193.73	194.29	195.19	189.57	194.54	193.98	196.5	193.33	192.73	190.92	196.83	196.23	194.47	194.48	196.78	193.12	194.59	194.54	197.58	193.31	196.62	190.61	192.54	196.61	198.95	194.92	198.25	199.62	194.77	192.81	193.86	192.98	193.36	197.81	196.37	193.18	198.79	195.06	192.55	196.18	195.07	192.89	190.49	195.37	194	198.59	193.92	197.59	196.7
205.13	206.43	204.93	206.31	205.92	199.81	200.13	204.9	202.69	205.52	203.27	202.04	205.75	200.64	210.49	203.5	203.8	205.08	199.63	206.31	201.72	202	205.01	201.38	199.58	205.47	203.56	208.26	201.22	201.04	202.52	204.01	201.76	201.41	204.75	207.45	201.07	205.05	206.4	205.97	202.93	204.88	206.31	203.9	206.18	205.96	201.3	200.61	204.91	206.9
206.57	203.21	205.66	208.43	204.22	203.97	201.07	208.38	203.53	204.95	206.44	205.77	205.41	202.81	206.22	199.08	207.55	210.23	205.4	204.34	204.38	201.09	207.46	202.66	206.57	199.76	204.05	202.88	207.05	205.98	207.96	206.44	204.45	200.9	205.66	206.91	196.79	201.11	202.86	203.12	200.23	206.15	207.1	205.55	204.18	204.01	203.21	200.11	202.71	205.34
202.84	201.64	206.26	206.68	203.23	198.45	204.79	202.58	202.15	197.92	199.75	200.5	199.11	203.38	198.7	202.95	202.2	206.27	203.49	202.49	201.68	204.12	202.48	200.92	206.28	202.73	202.24	200.96	202.43	201.28	198.79	204.5	199.15	204.78	201.8	199.98	200.46	204.54	199.03	201.4	199.45	201.56	202.81	204.36	199.42	200.77	201.5	202.24	205.93	204.13
201.28	197.82	199.06	203.61	201.42	206.87	196.7	202.32	197.79	199.26	203.01	198.2	201.85	199.19	196.74	199.82	201	200.56	200.96	198.27	197.55	196.3	198.02	197.29	202.81	198.23	200.73	198.92	201.33	200.5	200.65	198.74	201.07	200.59	201.88	198.68	200.58	197.89	199.63	196.35	197.58	199.14	201.76	193.33	199.99	198.94	198.09	198.72	201.59	198.89
202.9	201.38	201.42	204.61	201.07	204.06	201.18	203.02	207.81	203.98	202.84	206.54	203.98	203.67	199.14	205.28	201.61	196.65	201.64	204.74	205.26	200.55	204.69	203.61	206.44	203.59	205.48	202.8	203.26	193.85	201.45	202	201.73	205.32	203.34	202.65	202.56	205.2	197.26	203.9	197.26	204.12	208.18	206.8	203.02	202.21	202.88	201.62	196.97	201.69
204.16	198.25	200.7	206.96	207.14	204.05	209.85	205.8	199.97	202.94	202.22	206.77	202.06	206.93	202.95	203.84	207.56	206.96	202.84	203.73	208.37	205.73	203.09	204.75	205.62	203.15	204.35	208.2	202.53	207.01	205.69	201.23	203.96	209.77	206.53	207.38	199.06	203.54	204.7	206.73	206.99	204.05	204.39	202.29	204.23	205.06	208.41	204.43	213.5	199.19
205.89	212.25	209.79	206.34	209.33	205.25	209.32	200.6	208.41	209.57	204.91	209.24	205.82	209.89	210.96	213.22	209.94	204.73	209.4	210.81	203.89	205.99	209.21	213.02	211.24	211.26	207.56	211.27	209.33	211.37	206.93	206.9	204.64	211.49	207.42	205.74	203.79	211.07	208.78	210.65	212.09	205.27	205.89	205.94	206.17	206.55	211.53	213.38	207.37	211.54
198.28	207.63	201.02	202.34	204.96	205.28	202.26	204.49	207.85	207.8	202.09	208.43	206.71	203.59	203.26	202.76	203.19	204.36	204.62	202.77	205.83	208.26	201.8	204.37	209.31	205.79	207.46	208.22	204.05	206.42	204.07	201.51	203.92	204.23	201.9	204.95	209.23	204.54	199.2	203.11	205.29	201.95	203.94	203.25	203.88	206.3	201.39	204.75	209.86	205.59
211.7	211.05	215.65	212.02	208.75	211.05	211.58	210.85	215.16	212.06	213.09	214.91	215.98	209.34	210.43	215.34	207.15	214.04	213.24	213.48	211.67	212.3	208.29	210.85	211.32	210.68	214.13	212.65	214.06	214.18	209.12	215.89	212.15	211.83	212.78	212.97	213.23	210.79	212.08	215.64	215.41	211.85	209.71	211.57	211.41	211.12	212.85	211.87	215.33	212.71
206.83	207.62	205.38	214.97	208.36	206.78	208.49	209.82	208.31	205.4	209.3	203.95	211.57	211.22	209.24	207.33	207.93	204.9	211	210.88	210.75	210.29	208.82	207.72	209.86	205.7	211.91	209.63	207.44	212.25	208.35	203.38	207.93	210.35	206.92	209.26	209.27	212.69	209.66	207.39	208.39	212.59	210.81	210.36	203.56	208.05	211.43	204.85	207.74	209.75
204.89	204.96	206.59	210.9	206.6	211.34	209.81	208.94	208.5	209.85	201.38	209.38	207.75	211.05	206.29	210.97	199.78	207.19	205.35	205.46	206.01	206.94	204.88	205.76	210.48	206.35	211.13	207.39	210.9	208.72	208.13	209.35	205.36	205.04	205.61	207.24	204.88	209.05	211.79	209.42	206.45	204.08	208.22	206.51	208.91	210.65	206.62	208.27	206.96	207.37
191.8	191.53	192.32	195.07	194.4	192.94	187.85	192.71	194.3	190.91	193.69	198.65	195.86	194.34	196.23	198.1	191.46	193.68	195.24	194.04	197.47	195.5	191.6	190.23	193.71	193.75	191.84	195.56	195.19	197.22	196.2	187.34	194.3	190.9	193.8	191.44	191.78	194.38	196.21	192.08	196.5	197.66	195.41	192.5	190.86	193.63	194.11	192.33	191.41	197.2
210.39	210.88	213.13	213.41	214.55	211.3	208.1	212.33	211.61	207.55	212.28	210.23	215.21	212.02	212.88	213.28	207.65	210.56	209.37	209.54	216.4	215.08	215.05	211.07	211.2	210.52	210.99	213.71	212.32	210.76	211.92	212.4	209.3	214.16	210.31	213.49	212.9	214.67	211.21	212.18	210.67	211.03	208.93	211.44	212.18	213.38	211.63	209.66	212.1	211.19
199.85	206.29	204.41	206.6	201.58	204.87	198.84	205.49	204.58	202.07	209.69	203.41	203.41	201.1	201.12	200.21	203.34	205.02	203.04	210.09	203.56	203.63	206.7	203.84	204.42	199.87	205.5	204.38	204.97	200.59	202.82	206.51	202.93	205.78	207.21	202.58	206.26	205.5	198.74	203.24	201.9	203.59	202.22	205.16	204.9	202.32	207.86	203.25	200.9	199.96
213.05	212.17	208	208.07	210.29	209.93	210.25	216.72	212.98	211.09	209.04	213.57	212.73	213.17	211.87	215.62	213.86	212.11	213.77	209.23	213.89	209.15	212.49	211.27	212.2	209.08	209.04	212.82	209.73	212.02	210.29	208.38	213.72	209.06	209.41	207.84	215.51	211.11	212.71	213.63	212.16	213.63	210.04	214.39	210.02	207.95	212.93	211.47	210.37	217.81
204.76	204.71	206.16	203.99	199.09	201.34	201.52	204.39	200.96	201.3	204.45	202.43	204.05	200.2	201.77	203.09	199.86	207.03	203.89	202.84	205.53	199.27	204.82	198.27	201.78	202.19	200.52	203.59	204.75	203.26	200.79	201.96	200.02	207.8	204.7	204.79	203.75	201.82	199.79	201.06	205.2	207.85	203.53	204.28	202.05	201.11	199.68	200.64	202.38	202.61
198.92	201.77	200	201.5	204.72	204.27	203.95	200.98	200.61	200.65	203.43	204.48	210.29	202.22	200.84	204.86	203.51	203.17	207.3	204.17	202.5	204.61	201.7	199.99	206.25	199.94	203.17	210.42	201.5	203.51	203.34	210.16	199.98	201.89	203.29	201.51	205.14	203.49	201.09	204.04	204.77	203.97	201.89	205.36	197.64	204.62	203.93	202.77	205.66	207.97
204.67	210.23	206.92	207.01	210.27	208.08	207.23	205.37	205.28	209.67	210.9	209.14	205.92	211.58	206.05	212.84	207.66	202.63	204.24	212.65	209.49	199.24	209.05	213.56	207.79	207.25	209.19	204.48	203.21	207.27	206.85	203.54	207.87	206.17	208.29	207.48	203.53	211.17	209.15	206.89	212.69	208.59	206.92	208.17	207.51	208.8	207.47	203.91	208.85	203.62
202.82	203.39	205.92	203.96	204.51	208.03	202.48	202.24	203.54	202.93	206.45	206.79	201.83	199.36	203.86	204.77	203.17	201.92	204.4	203.17	207.29	204.47	203.51	200.38	206.13	202.92	200.69	201.6	200.02	204.63	204.13	204.22	201.06	202.34	204.57	200.6	205.32	205.4	203.11	199.27	198	202.52	201.22	206.42	201.12	206.71	205.03	205.07	205.11	201.08
200.16	202.38	206.19	206.02	202.86	200.02	203.37	204.23	204.23	202.73	205.21	202.93	203.06	206.04	203.14	203.94	200.3	206.85	198.28	199.63	202.95	205.78	204.86	203.79	206.08	201.07	202.72	206.54	203.11	201.89	203.77	203.91	208.67	205.25	204	205.47	203.77	199.51	207.46	203.94	204.68	204.07	203.44	201.47	199.2	203.82	206.83	207.11	206.54	203.38
203.56	197.79	202.65	200.55	194.47	198.73	198.12	201.5	200.61	198.49	202.03	198.65	202.62	198.69	195.39	200.78	197.97	199.13	200.91	196.96	196.96	199.49	202.14	200.13	199.7	201.34	200.1	197.57	202.06	200.95	201.65	198.98	199.63	200.1	200.49	200.59	197.38	200.84	197.8	202.83	200.05	202.43	201.16	201.9	194.94	203.27	196.81	194.22	201.91	198.9
208.65	212.13	205.28	209.54	207.62	209.91	213.61	211.54	209.14	211.92	207.92	213.72	212.89	212.09	207.14	209.03	206.95	211.49	209.78	209.39	207.05	208.08	207.1	212.46	212.73	209.54	210.7	212.33	206.72	211.1	209.67	207.91	205.82	215.96	210.44	210.77	214.96	212.61	212.14	206.7	209.07	203.04	215.02	206.74	208.17	208.98	206.23	211.5	209.39	214.24
199.4	195.76	204.92	197.84	200.98	197.83	199.09	199.06	200.04	201.37	197.29	199.28	200.56	198.34	203.49	203.79	204.16	203.26	200.56	201.49	201.31	202	194.95	202.7	195.47	198.22	201.99	203.61	201.8	206.2	203.39	198.3	202.11	201.22	197.72	201.32	199.34	203.69	199.37	199.94	198.75	201.49	201.13	198.25	195.97	203.56	195.23	196.92	197.92	198.42
203.71	207.94	207.32	202.44	204.14	203.94	207.09	207.81	205.11	203.97	205.11	206.78	203.25	204.82	206.06	207.21	207.11	212.36	209.91	212.15	207.87	207.64	203.67	209.39	203.96	205.95	208.12	206.01	207.67	210.26	205.35	206.73	203.67	207.14	207.06	209.9	206.14	205.04	207.96	205.46	205.73	208.04	208.65	203.57	203.65	207.58	205.82	204.99	206.46	203.53
211.62	213.98	211.99	211.69	211.26	210.97	209.37	211.28	210.3	211.01	211.53	211.31	209.14	207.03	212.07	207.52	211.33	212.44	213.8	213.31	212.72	213.37	209.45	211.93	214.75	212.58	212.03	212.13	211.89	210.83	215.56	216.3	216.69	209.42	212.2	216.19	214.12	213.45	217.12	214.55	213.53	215.54	211.34	212.72	210.96	211.3	214.93	209.35	212.52	210.14
211.54	216.04	214.71	213.78	212.33	214.51	213.26	213.58	216.97	211.12	211.61	209.19	214.13	211.97	216.87	211.24	212.06	216.42	209.19	213.73	212.67	213.9	212.38	208.75	211.96	211.39	208.96	211.89	208.13	214.99	214.32	211	207.24	208.61	213.42	209.38	212.66	214.79	208.69	211.52	210.84	206.25	212.23	210.55	211.2	211.52	212.78	212.89	211.15	210.91
209.03	212.54	211.87	207.87	206	212.48	212.35	206.17	213.85	202.45	210.4	209.31	210.12	204.37	208.54	209.41	210.67	209.1	204.68	209.72	205.99	208.13	209.25	204.17	206.4	211.4	212.66	209.85	210.62	210.09	205.63	207.89	212.56	208.76	210.23	208.66	205.83	206.15	209.5	211.69	208.05	209.83	212.97	212.3	207.64	209.7	206.52	200.92	206.44	209.39
206.9	205.61	202.18	200.8	205.89	205.92	202.46	204.25	202.99	205.34	204.52	212.07	203.49	201.48	206.56	204.61	209.43	209.79	205.69	205.63	205.32	202.63	205.68	204.59	206.24	206	205.28	203.12	206.34	202.27	202.92	205.51	207.83	201.13	206.84	207.71	205.46	207.36	206.89	203.52	204.86	205.6	208.97	209.05	205.16	204.14	200.97	205.2	205.56	203.74
203.01	204.51	203.32	199.21	204.22	198.62	201.13	206.58	202.5	196.93	201.36	201.9	202.25	198.83	198.89	199.85	200.19	201.06	202.45	205.02	206.02	201.46	202.2	199.28	202.48	198.62	199.39	202.41	201.35	203.34	203.89	200.57	199.17	201.8	204.94	203.13	200.67	197.08	205.61	197.55	197.33	200.34	204.25	200.72	204.26	201.45	201.3	192.75	201.44	204.6
215.33	216.35	215.87	216.08	215.31	215.55	217.78	216.86	215.59	217.46	218.03	217.71	221.39	215.59	214.72	216.94	211.97	214.93	210.5	215.46	215.41	220.96	212.62	219.73	215.49	214.83	218.92	217.94	217.66	218.2	210.14	212.92	218.57	217.67	218.01	217.19	218.24	221.36	221.03	217.88	216.26	217.23	217.35	216.43	218.52	213.05	221.49	215.69	216.4	219.45
205.92	210.6	208.29	207.46	208.01	205.81	208.63	206.33	206.98	210	205.53	210.03	211.07	205.69	212.33	208.9	206.99	205.36	205.88	206.75	211.4	201.8	210.48	205.66	207.89	205.31	210.23	205.11	207.04	205.95	205.88	210.86	206.66	203.29	209.5	211.78	207.75	209.31	209.25	209.07	206.58	211.19	210.77	208.52	206.13	202.29	211.14	209.6	208.23	205.97
202.9	200.19	206.08	202.97	202.12	199.68	200.52	204.33	203.61	201.64	200.77	205.64	203.94	204.78	208.12	203.1	202.64	204.08	201.37	201.63	203.23	202.12	199.94	202.48	202.72	197.81	200.82	197.87	201.71	197.45	199.27	203.85	200.11	200.24	204.85	202.96	203.8	205.97	205.52	198.38	205.36	201.91	199.72	206.26	206.43	198.82	200.8	204	199.75	206.49
207.38	207.22	204.01	202.89	201.04	205.3	207	205.77	207.53	203.43	204.24	206.34	206.21	205.59	204.03	207.22	204.39	204.15	203.75	204.84	203.16	210.71	201.84	203.54	200.68	203.67	203.72	203.64	202.43	200.61	206.47	207.47	204.28	202.04	203.83	202.65	202.63	203.12	205.38	206.1	204.3	203.55	205.18	203.34	201.45	202.25	201.77	205.1	205.57	199.43
209.78	210.8	209.31	211.81	208.49	204.52	209.01	210.94	205.13	207.78	209.48	208.51	209.66	208.36	209.27	210.51	209.29	207.39	208.33	205.41	207.97	208.83	209.88	207.92	212.13	213.52	209.88	208.18	209.72	210.17	208.45	211.38	210.66	206.11	205.61	207.87	207.77	205.38	211.85	209.26	206.76	207.58	211.04	207.59	210.61	210.83	208.26	211.76	205.69	207.44
219.19	215.98	220.23	214.64	218.44	216.15	221.74	212.95	219.76	214.72	217.07	215.97	218.78	215.82	220.89	215.38	213.83	218.97	218.09	216.7	216.98	225.02	217.33	215.66	219.42	217.63	219.86	216.71	218.19	218.69	218.96	216.76	215.8	218.25	220.93	214.54	217.83	218.39	218.6	218.52	218.6	213.82	220.84	218.64	211.71	213.29	218.36	217.13	219.54	215.95
206.74	202.74	206.02	207.18	208.29	203.74	202.53	205.69	207.45	201.37	206.38	198.54	202.41	208.75	206.38	206.26	205.73	203.88	200.64	201.9	200.48	204.92	205.3	208.91	201.78	202.74	203.36	202.6	205.69	198.56	208.71	203.18	205.86	208.66	202.28	203.66	204.11	202.28	200.43	203.47	203.69	204.13	201.47	208.64	206.47	205.3	197.15	203.05	203.35	206.14
203.62	205.05	203.16	199.22	207.51	200.02	202.11	206.89	203.47	200.16	203.17	200.22	204.07	201.77	203.34	200.32	203.11	201.45	200.78	203.8	202.61	205.54	204.59	203.54	202.95	199.83	199.83	205.64	203.77	203.24	198.14	203.47	203.77	204.5	198.73	200.89	206.35	208.01	204.07	200.56	204.18	204	203.18	203.4	204.16	201.13	200.3	205.02	201.56	201.41
206.05	203.93	199.73	203.2	205.06	204.71	201.67	205.19	203.18	202.14	200.54	202.81	203.09	205.4	207.42	199.05	201.79	202.24	201.6	205.53	202.52	206.33	204.27	205.17	199.42	209.27	206.05	200.88	205.32	201.86	206.1	199.79	202.72	203.47	209.06	205.97	204.51	203.6	203.36	202.71	204.29	205.45	202.79	200.93	206.68	204.55	204.33	205.25	202.22	208.79
204.48	202.83	204.9	202.6	207.85	204.94	202.9	207.95	200.64	205.21	202.94	201.25	203.48	203.26	202.57	206.41	205.57	202.2	207.26	200.39	202.88	199.39	209.01	202.67	203.17	199.26	207.36	203.91	205.24	199.79	200.9	202.66	203.07	204.53	200.18	202.45	204.5	205.5	200.75	199.76	204.92	200.36	203.38	203.73	201.83	209.31	203.72	205.25	202.3	202.28
200.35	195.88	195.1	195.57	193.62	196.92	198.43	198.13	194.54	194.05	196.48	198.08	195.85	193.58	194.58	196.43	197.94	193.04	191.63	194.13	189.84	193.64	202.25	194.54	192.34	197.29	194.74	195.43	194.86	195.9	194.33	199.15	196.91	193.92	194.72	191.28	197.44	195.39	199.53	195.2	190.3	195.52	193.44	193.82	195.18	193.64	201.69	193.33	195.08	193.19
207.63	207.04	209.23	207.54	209.94	204.3	205.21	208.73	210.35	207.87	205.85	210.36	208.68	206.48	209.08	202.74	209.47	203.68	208.38	208.13	210.26	212.62	206.53	205.11	206.21	206.72	211.74	208.67	208.77	208.39	207.7	211.68	209.6	207.96	207.4	211.51	207.88	207.67	210	206.95	209.81	203.95	210.73	204.38	208.86	209.71	209.39	205.27	204.48	213.18
209.66	212.5	214.63	214.43	214.47	213.16	213.61	210.41	212.98	215.52	214.5	211.86	210.35	215.07	212.13	215.12	215.3	210.92	211.77	208.67	211.07	213.4	213.02	212.25	210.32	213.43	217.71	213.86	211.19	210.35	213.32	217.1	213.79	211.19	215.4	210.78	214.53	212.62	215.57	212.42	214.22	214.18	208.65	213.13	213.7	211.84	208.94	209.92	215.16	216.04
212.91	208.39	208.29	214.85	210.25	211.56	208.19	205.69	203.99	206.93	210.55	210.68	208.68	209.85	204.96	205.51	205.63	211.61	208.9	209.85	211.26	204.15	212.36	211.25	209.55	211.73	213.53	212.36	205.72	210.87	213.06	210.22	207.09	206.81	210.15	202.6	209.85	211.56	213.86	206.97	210.34	205.11	211.1	209.87	208.77	210.59	208.08	205.53	214.94	205.98
206.96	208.04	203.4	203.38	203	202.1	202.82	203.72	201.02	200.84	208.02	207.46	203.11	201.9	204.74	197.3	200.06	203.74	204.12	206.48	206.89	204.66	201.11	205.68	204.67	200.87	205.56	202.27	204.31	205.86	206.66	203.44	204.06	205.45	205.16	203.56	204.18	204.24	208.15	202.97	207.92	204.7	204.89	202.87	200.61	203.05	202.12	204.61	200.67	207.82
199.82	197.91	195.33	196.43	192.45	198.05	198.35	194.31	201.72	197.9	196.46	196.67	193.53	195.12	201.53	199.95	196.55	196.32	198.92	199.99	198.37	195.61	195.87	201.92	195.4	194.01	202.13	206.79	197.55	200.28	197.16	202.6	201.4	194.21	198.19	202.94	202.29	195.5	195.49	200.99	199.23	196.99	199.72	196.79	197.7	199.63	196.99	195.53	196.47	203.28
202.84	206.5	205.89	210	196.64	204.18	206.05	204.35	200.86	204.21	204.95	203.28	205	202.39	200.4	201.62	201.54	201.55	210.14	200.31	207.37	209.79	202.03	204.91	202.5	204.97	205.77	198.99	204.11	204.27	196.06	207.84	205.84	205.35	205.38	201.92	202.08	206.16	206.84	201.56	203.29	197.69	206.23	202.24	203.54	204.71	205.65	204.21	200.81	201.99
207.88	209.08	210.93	206.29	207.21	208.88	208.92	207.55	206.92	208.14	203.46	208.06	208.35	205.72	213.18	210.29	209.8	204.93	209	205.06	204.56	203.03	207.52	207.07	209.75	209.7	206.6	208.55	209.6	209.02	206.03	206.22	210.31	210.24	209.82	206.07	206.45	210.82	206.98	204.63	210.96	210.54	211.18	212.39	203.95	209.61	208.79	206.85	204.24	212.46
208.88	209.76	208.48	205.44	208.33	205.89	210.49	206.98	208.42	199.56	209.82	204.71	208.68	212.38	203.48	210.67	204.69	209.93	204.39	206.24	211.68	209.71	206.77	205.7	206.62	211.25	207.15	206.04	206.37	211.21	207.24	211.22	208.71	207.43	209.58	211.54	209.39	210.17	207.35	204.62	211.54	209.44	207.18	208.51	208	208.99	209.01	206.02	209.95	203.35
210.23	209.56	207.77	204.58	209.63	207.84	212.27	209.55	207.15	208	208.73	212.16	207.08	210.05	207.77	204.27	211.84	206.05	212.08	204.43	205.01	207.16	209.5	208.22	208.02	211.88	212.87	208.61	209.34	210.51	209.99	208.5	205.51	204.21	209.35	210.14	210.42	204.9	208.92	211.88	207.4	212.73	204.32	210.16	202.66	207.29	208.58	210.92	210.27	209.01
208.2	208.14	208.35	205.1	211.98	212.41	208.74	207.46	207.83	204.11	206.43	210.47	209.14	210.82	208.55	209.78	209.46	208.36	212.52	207.3	210.96	211.29	210.7	207.02	207	205.38	207.42	210.68	206.71	207.81	210.22	212.46	212.54	204.25	210.52	210.01	209.18	214.75	204.46	208.58	207.29	208.19	209.08	208.08	206.52	205.66	208.32	210.65	210.62	209.63
199.67	199.04	209.3	206.13	201.02	201.28	204.4	202.99	204.36	205.63	206.82	206.02	204.61	200.08	201.47	202.52	200.04	206.58	203.51	207.66	204.09	204.43	210.4	206.83	205.38	203.1	205.69	202.47	205.41	206.88	204.08	203.38	205.97	205.97	207.25	205.33	203.08	204.04	207.5	205.72	205.56	199.89	208.1	203.91	202.21	205.98	204.32	205.91	206.12	207.6
204.3	201.44	202.21	205.08	205.17	201.2	204.27	204.12	203.96	206.02	204.34	203.08	201.85	203.51	201.75	202.46	202.46	203.38	204.94	199.47	204.8	202.99	206.29	207.09	201.12	202.29	203.57	203.94	202.3	204.31	206.51	206.49	203.95	203.54	204.4	203.69	204.91	200.54	202.45	203.83	202.54	202.38	204.64	200.56	204.1	206.01	202.42	200.33	202.83	204.23
208.74	207.56	207.3	213.03	208.83	209.21	207.73	211.39	209.16	207.75	206.01	209.22	206.94	205.78	209.05	205.83	212.91	207.25	205.21	206.09	201.74	207.61	206.01	208.07	207.65	207.54	208.39	211.65	209.09	208.83	207.32	203.97	202.68	207.73	203.7	207.67	206.52	206.9	207.23	205.59	207.66	207.21	205.82	209.66	211.66	207.22	206.12	210.4	210.02	203.85
205.99	201.45	201.02	202.29	203.9	206.94	202.03	202.54	208.68	203.21	202.33	204.81	207.35	206.79	200.09	204.8	208.56	204.23	203.48	201.59	202.38	199.13	203.18	203.27	207.51	206.59	201.32	204.47	205.27	205.15	208.91	205.54	206.26	204.36	205.63	203.94	203.33	203.8	206.69	206.01	202.51	207.86	202	201.47	205.6	203.13	200.67	204.74	205.02	202.06
204.19	205.57	204.36	202.85	204.15	203.93	205	207.05	204.34	205.06	206.37	202.41	205.7	205.95	205.17	202.78	199.68	204.54	204.37	202.8	203.52	205.17	207.92	202.14	205.29	202.66	204.89	206.82	206.97	202.18	205.35	202.35	207.86	209.41	205.83	207.33	203.28	206.24	204.23	202.58	205.4	203.86	206.15	204.62	205.72	202.45	203.36	204.58	202.09	206.19
214.89	218.36	215.5	219	212.12	216.42	220.4	218.13	217.8	216.36	218.43	217.28	220.43	220.47	213.81	209.92	221.52	216.43	217.03	216.8	215.91	215.54	217.11	219.96	215.77	218.36	212.53	218.16	214.31	217.61	218.29	217.77	217.12	215.66	216.07	219.89	217.92	219.45	214.94	221.58	219.36	216.49	216.09	215.4	215.91	216.61	217.76	214.37	213.93	213.56
208.95	208.44	205.69	204.44	208.78	207.14	209.72	210.82	211.2	208.7	210.45	210.1	210.5	211.62	212.32	208.81	206.1	203.52	206.22	208.44	209.01	207.62	209.65	209.9	209.07	207.47	206.73	206.84	205.45	206.68	204.38	210.24	208.12	210.42	208.28	207.01	208.49	209.57	211.9	210.53	211.19	208.51	209.62	207.16	207.37	207.16	204.76	205.28	204	206.18
209.33	211.47	208.58	209.39	207.94	211.64	205.76	212.49	216.33	209.36	211.21	207.61	209.35	211.61	207.98	210.11	209.49	209.39	204.66	204.31	211.09	214.93	210.98	213.57	211.39	204.79	216.89	208.03	202.65	208.82	208.75	208.26	211.08	210.13	208.83	209.03	208.25	208.87	209.75	208.75	210.91	210.65	206.17	211.89	210.43	209.56	210.6	210.2	209.98	206.56
205.25	207.53	207.96	207.11	205.72	206.95	207.47	210.28	209.55	209.64	210.42	213.15	209.73	209.14	206.78	206.73	211.66	208.33	205.78	208.6	206.65	208.32	205.47	208.53	204.48	209.44	206.77	209.39	207.44	209.25	211.66	211.2	204.33	208.54	215.53	205.62	209.85	211.26	207.78	209.66	206.2	206.53	210.59	208	215.6	206.45	211.38	204.96	211.36	208.56
212.63	217	212.27	213.17	211.72	210.61	211.54	209.15	211.06	208.07	209.6	214.38	209.78	213.12	211.68	210.56	210.47	211.14	212.4	211.2	213.53	208.54	207.14	215.18	212.7	211.33	214.56	213.81	208.85	212.85	217.44	208.8	212.23	211.89	211.12	212.11	215.36	215.33	212.97	209.75	207.47	210.93	212.13	215.72	212.14	213.73	215.27	213	212.7	210.46
199.65	202.46	202.98	200.71	202.54	198.11	200.96	200.19	197.52	201.68	199.83	200.53	204.36	199.96	198.57	205.22	206.91	200.66	198.87	200.16	199.97	197.79	204.44	201.2	199.73	197.92	204.89	198.36	200.2	199.44	199.99	203.05	203.35	200.65	196.8	202.5	199.96	199.61	195.19	196.35	198.88	201.3	197.41	198.48	195.95	200.41	199.46	200.97	200.75	200.82
206.55	208.82	211.91	210.35	208.68	208.8	210.94	210.08	209.67	208.61	209.81	208.58	206.01	210.32	212.13	206.81	206.55	210.95	208.83	209.21	209.83	207.65	205.22	208.17	206.37	205.42	207.17	212.52	207.77	210.84	211.05	206.86	207.22	210.59	206.4	214.19	213.38	208.9	211.35	213.18	214.84	208.85	211.37	207.04	207.73	208.4	204.94	206.21	208.26	204.87
211.52	214.02	212	214.66	211.52	214.32	209.56	212.68	213.2	214.95	218.77	210.21	213.93	215.96	216.56	208.89	208.78	215.51	218.45	215.41	218.53	211.74	215.92	218.07	214.34	215.3	215.12	216.01	215.28	219.06	217.32	210.51	210.53	213.93	215.45	213.73	210.06	211.84	213.58	213.95	213.89	212.46	212.29	216.85	211.63	215.18	215.4	217.47	218.36	217.06
213.55	213.22	212.4	213.39	209.1	213.54	211.16	211.08	208.71	211.71	217.88	216.46	210.48	212.61	210.74	210.24	217.46	211.09	211.75	220.65	213.62	216.9	216.05	215.82	213.52	211.3	216.56	212.37	212.31	213.91	212.49	212.56	213.83	212.46	213.28	212.39	215.67	213.02	211.78	213.69	208.67	211.08	213.95	213	213.74	211.37	210.56	215.26	215.65	208.69
215.89	212.27	210.06	210.58	210.31	213.1	216.44	209.77	212.49	209.93	209.91	209.55	211.55	216.07	206.91	206.62	208.16	208.09	212.01	207.99	212.08	209.6	213.48	211.88	206.95	209.2	211.76	211.5	211.66	210.96	216.89	216.45	209.08	207.86	211.68	211.32	210.33	211.91	209.08	210.25	215.15	213.24	211.64	208.31	212.97	212.53	206.01	210.78	211.04	211.93
213.38	211.81	209.78	212.64	211.12	213.96	212.15	209.79	211.99	213.59	213.7	206.71	212.38	208.51	212.55	205.32	209.78	216.92	211.69	211.58	213.85	209.89	208.88	210.06	210.87	213.22	213.39	212.77	211.39	207.8	207.65	208.61	212.89	213.17	212.05	215.03	209.81	213.51	213.33	215.3	213.03	208.88	210.75	210.54	209.88	213	210.91	209.92	211.06	212.64
203.86	198.88	199.98	198.95	207.02	198.45	197	199.74	200.37	203.7	198.58	198.52	199.92	198.04	199.51	202.43	199.78	200.87	196.8	198.09	200.89	202.05	202.71	199.78	201.93	201.63	197.03	200.49	206.38	202.45	203.52	198.17	202.16	204.85	196.81	199.59	200.65	200.07	200.49	198.35	198.56	200.32	196.05	200.53	199.29	198.92	202.71	204.04	201.52	199.5
209.44	214.72	212.03	212	214.31	212.2	212.74	210.01	212.59	216.77	212.98	214.54	206.83	212.15	215.19	213.62	208.19	214.22	211.91	207.17	208.66	210.27	212.5	214.82	211.55	219.06	209.1	209.61	211.29	216.07	211.9	213.97	213.98	210.38	210.67	211.41	207.05	215.07	209.2	209.97	214.38	209.2	216.98	211.1	213.46	212.75	210.17	209.3	212.73	212.12
208.74	212.09	210.2	211.27	210.09	216.57	210.72	207.15	209.89	215.38	205.32	211.15	210.79	206.06	208.11	210.31	207.76	210	209.47	206.36	206.72	212.26	204.98	209.65	211.58	214.17	209.23	209.33	211.56	211.31	214.44	207.35	210.97	206.98	208.69	207.76	207.55	207.06	205.37	208.31	212.12	211.97	211.74	210.25	209.58	207.21	209.68	209.73	209.86	211.06
209.79	199.78	210.74	209.39	209.61	208.85	206.78	208.21	208.79	209.33	205.11	208.42	205.72	204.79	202.45	205.54	208.14	206.6	211.78	208.41	203.95	209.57	208.29	207.57	204.92	211.08	205.88	207.59	205.29	214.05	207.86	209.76	205.17	206.7	209.32	208.79	208.25	206.07	202.49	202.28	205.59	211.61	204.96	203.17	209.45	209.8	205.41	205.2	209.57	210.6
206.39	209.84	207.89	208.35	204.7	205.47	202.92	208.02	204.22	207.87	202.73	205.8	206.68	207.82	210.71	209.72	208.17	204.44	204.89	207.09	210.75	207.8	206.92	209.78	204.16	207.57	208.02	209.48	201.34	203.02	205.62	204.91	204.26	206.27	208.69	207.14	208.49	206.35	205.75	209.42	206.47	205.68	203.94	206.06	205.3	201.78	204.28	207.07	207.98	208.38
210.69	216.48	211.56	211.38	211.51	211.48	210.12	211.74	208.75	210.22	211.23	206.15	208.76	209.23	209.06	209.02	213.6	208.68	207.5	209.55	211.31	208.57	209.71	210.78	213.04	204.47	211.77	202.52	211.35	206.58	208.55	209.63	210.81	210.35	210.75	210.29	207.34	210.69	211.63	204.05	206.78	203.51	213.49	212.59	208.42	205.69	209.73	210	205.21	203.48
214.56	213.06	211.34	212.16	213.24	212.49	217.47	211.06	209.16	211.82	210.97	210.66	211.33	210.99	212.29	211.22	212.86	210.55	212.13	215	213.97	212.22	212.68	215.29	210.71	216.22	211.89	208.2	211.4	213.14	210.91	210.84	206.96	212.01	211.06	212.26	213.89	210.37	214.76	211.33	212.88	208.48	211.06	211.16	215.91	212.48	211.32	210.43	212.33	213.42
203.98	205.78	213.05	207.5	205.28	207.93	203.35	206.7	211.35	207.18	210.63	208.39	209.17	210.13	205.04	209.6	210.43	204.69	204.19	200.69	210.38	206.75	207.38	207.49	203.53	207.49	207.84	207.24	205.92	207.67	206.78	210.16	208.88	204.87	208	209.25	215.07	207.86	205.88	206.73	210.64	208.64	205.68	209.96	211.13	206.99	203.72	208.65	209.37	209.42
207.4	202.77	207.54	202.95	203.66	204.46	204.34	207.44	205.16	203.3	205.57	205.82	206.57	204.65	202.83	205.23	201.11	201.3	197.94	202.85	204.19	204.53	202.17	200.72	200.6	202.43	205.22	199.76	199.85	203.89	202.2	205.5	200.71	205.86	203.32	205.64	203.13	201.48	203.8	205.3	201.64	201.08	204.22	202.26	197.79	204.27	205.5	203.28	205.29	203.54
211.19	215.64	211.12	210.47	211.4	211.7	213.33	208.15	216.47	213.15	214.48	206.68	208.52	213.24	211.24	216.26	215.61	211.79	215.58	208.17	213.47	211.3	209.55	216.83	212.04	214.53	211.33	212.75	211.17	217.4	209.5	212.47	210.17	215.37	214.1	213.22	209.4	209.44	213.36	208.84	216.11	210.93	209.71	210.82	212.53	213.96	210.49	215.5	212.08	210.73
209.77	209.72	203.89	211.7	204.24	208	207.09	208.16	204.02	207.24	207.83	209.94	210.27	207.21	212.02	207.01	208.35	205.36	209.97	208.17	209.7	201.19	210.08	207.82	207.83	207.54	209.56	205.91	205.64	208.85	210.92	207.91	213.84	214.67	210.25	209.23	208.5	209.91	209.74	210.92	204.91	209.51	210.42	209.72	210	209.65	210.39	207.17	205.64	208.94
197.05	199.25	201.14	199.64	203.02	197.16	197.92	198.77	196.44	200.99	196.57	201.1	207.91	200.47	200.18	201.18	197.82	196.26	202.66	204.74	200.24	199.59	200.95	200.24	203.92	201.57	201.07	198.9	201.03	194.71	202.18	195.45	197.77	203.34	203.4	198.9	202.76	201.44	201.81	200.21	201.72	203.49	203.21	200.19	200.78	202.52	202.13	201.38	201.42	197.98
211.05	210.35	208.12	207.42	213.32	210.69	202.61	206.75	203.19	207.04	202.84	205.37	208.3	205.32	205.83	207.31	207.1	207.03	208.04	202.69	206.46	203.92	204.31	209.07	209.59	207.93	207.84	205.53	203.8	208.39	209.81	207.55	203.33	204.43	205.18	202.86	206.6	206.49	206.18	206.06	208.97	205.39	209.39	204.93	207.96	206.57	201.69	206.27	205.06	207.75
210.45	211.82	207.63	212.07	211.17	213.28	209.99	210.53	214.06	211.34	210.65	221.28	214.17	210.14	217.79	212.41	218.02	216.48	210.71	209.04	216.85	215.38	211.06	213.21	213.51	213.6	213.66	211.69	212.93	214.71	212.86	214.85	210.63	209.38	212.07	210.94	215.18	214.9	212.18	212.47	214.58	212.74	218.54	213.51	210.23	211.56	210.51	212.16	209.23	210.76
216.91	214.75	220.28	217.55	217.68	216.22	221.24	217.76	213.93	217.02	222.6	216.18	218.57	217.5	214.05	217.46	217.21	213.54	218.1	218.3	219.27	217.49	217.35	220.03	218.59	218.29	220.82	216.58	216.22	221.81	214.69	214.11	216.52	220.93	213.78	222.54	222.29	216.28	217.03	214.54	217.57	217.78	218.02	219.85	216.31	219.86	218.68	216.61	219.47	216.33
205.01	210.51	208.18	213.93	207.7	207.49	211.34	205.87	207.06	206.57	210.43	204.14	205.45	207.03	204.48	205.34	209.6	204.2	214.43	209.5	205.22	204.43	212.48	206.82	211.6	207.01	206.79	208.21	206.27	204.74	213.79	206.61	211.79	203.45	203.51	211.5	208.87	205.75	210.36	203.84	210.59	206.47	207.12	205.58	203.88	204.09	205.81	209.88	204.47	204.5
207.49	211.03	209.31	205.51	209.8	204.64	212.28	207.09	203.49	209.84	212.9	211.89	211.05	207.65	209.94	213.62	209.22	207.05	209.48	212.83	211.57	210.59	211.91	212.74	206.8	210.05	213.84	210.13	211.7	206.58	211.25	207.15	207.77	206.6	208.77	209.01	207.82	208.35	206.36	208.52	207.23	205.06	208.15	210.28	210.21	207.27	205.81	209.25	211.38	211.42
209.31	204.26	211.16	204.69	210.17	212.16	207	209.15	207.93	208.66	206.26	205.59	208.87	205.74	208.78	208.38	208.87	207.1	210.71	209.09	205.71	206.82	204.85	208.06	208.06	209.09	208.21	210.18	210.17	208.48	209.55	206	201.71	209.06	211.83	208.66	207.67	208.22	208.22	209.37	203.73	205.58	207.42	209.09	210.85	206.9	207.54	210.18	209.52	210.66
214.11	209.23	213.42	214.73	211.82	213.35	209.54	215.86	216.14	212.23	211.2	215.12	213.23	211.19	211.18	210.14	211.57	213.72	213.81	209.1	208.86	214.23	210.42	210.74	211.6	211.4	210.69	211.71	213.06	215.61	213.93	212.72	211.11	212.45	216.02	211.13	204.71	215.73	210.73	213.83	214.94	213.69	210.17	212.05	212.21	213.15	213.75	214.05	210.78	210.07
207.79	206.42	199.59	209.68	205.22	205.52	208.62	202.63	211.24	202	204.59	207.41	205.72	204.34	205.34	204.36	205.24	207.4	209.42	203.92	208.62	203.53	205.24	206.32	199.85	212.04	209.3	206.07	205.89	207.28	206.94	209.43	201.2	211.15	208.99	208.28	206.41	207.08	205.4	203.15	209.32	204.3	205.35	203.03	202.52	212.27	207	210.35	205.03	203.3
199.95	202.01	202.2	199.08	201.44	204.16	201.77	198.53	198.2	198.94	200.18	200.1	199.58	196.81	201.86	205.66	204.71	196.96	198.08	199.39	200.73	201.63	201.14	203.18	199.82	198.71	195.76	199.41	200.26	199.62	201.79	197.62	200.33	196.41	199.13	202.62	201.97	198.08	202.04	198.7	199.19	199.18	199.25	199.29	202.64	200.44	198.96	201.84	199.3	201.32
208.55	211.03	207.72	210.42	210.51	211.8	208.91	217.64	211.08	209.49	208.82	210.87	209.18	214.12	211.82	215.11	216.79	214.19	210.66	209.5	208.71	210.15	210.47	213.6	213.89	211.07	212.15	216.67	215.26	208.23	212.69	211.3	217.41	212.03	209.92	212.99	210.2	210.04	210.1	211.06	213.9	209.86	211.58	210.38	215.47	212.88	211.78	213.33	211.53	215.1
208.75	207.55	210.85	211.72	203.77	207.34	206.09	208.28	211.72	209.23	206.05	208.28	206.27	208.26	209.93	204.43	213.27	211.31	207.04	212.17	209.43	212.01	207.69	213.41	214.82	208.32	214.62	211.81	207.87	209.73	207.4	213.93	208.15	208.28	207.17	209.9	212.08	213.23	210.07	212.15	207.84	215.61	213.47	209.9	209.89	212.36	211.94	208.03	206.32	206.01
210.89	211.88	208.1	208.62	209.89	212.65	208.86	212.96	206.07	211.48	208.27	206.53	209.17	206.94	210.82	208.11	205.76	209.91	205.96	210.91	211.28	207.14	208.77	211.21	206.57	209.26	210.93	209.01	210.45	207.5	207.44	209.28	207.05	209.69	214.43	208.48	211.3	213.71	208.51	211.21	206.34	206.07	206.92	209.95	209.07	207.85	204.81	204.56	213.58	211.2
203.65	206.38	202.51	202.39	203.97	203.01	204.63	203.52	203.8	204.1	205.3	204.48	206.14	202.08	204.27	205.06	202.18	204.25	204.73	206.8	201.42	202.17	206.47	202.37	203.11	207.5	203.67	202.04	203.13	203.51	204.2	206.5	211.26	205.65	205.6	199.89	203.9	210.17	203.74	205.42	205.35	207.29	205.13	204.8	206.14	201.81	204.12	206.38	208.72	201.95
210.83	214.65	214.24	207.99	214.46	206.94	207.24	212.58	210.66	209.5	213.02	212.76	209.91	211.45	211.9	210.93	211.64	213.02	212.05	213.51	210.69	214.95	211.95	209.46	209.51	208.49	206.48	215.17	214.97	204.47	209.58	213.43	210.69	209.58	210.94	213.69	211.78	213.91	212.63	216.63	211.19	211.8	211.35	211.14	213.04	218.14	208.83	213.92	214.63	209.54
210.26	210.82	211.05	204.95	209.57	208.54	211.9	205.94	208.53	212.35	208.57	211.45	211.17	211.74	208.21	208.14	204.97	206.03	209	207.24	207.84	207.97	208.42	206.88	210.77	206.53	207.33	206.37	211.34	208.15	208.66	209.72	211.16	209.28	213.23	207.5	205.94	207.53	211.86	208.41	207.31	210.56	204.7	208.95	209.32	207.69	212.41	209.12	207.18	210.56
211.9	208.73	208.75	213.56	209.73	212.38	209.52	209.05	213.39	214.39	215.71	214.55	213.68	211.43	207.36	213.73	212.81	210.25	213.91	214.14	211.63	210.71	210.05	212.17	211.14	208.44	213.13	211.89	212.77	210.97	210.75	212.02	210.99	208.57	210.01	214.44	211.14	215.92	217.42	208.44	212.52	211.08	212.29	210.1	207.71	208.87	210.98	215.19	206.84	208.15
219.74	218.83	212.33	220.72	217.78	220.71	223.23	219.68	217.42	220.16	216.6	217.26	218.25	222.17	220.58	218.98	220.68	217.89	218.25	216.92	215.39	217.64	216.05	220.59	222.91	215.37	217.24	221.26	218.34	217.49	215.84	214.27	218	216.06	217.16	213.86	218.58	214.95	218.96	218.84	223.86	218.88	217.63	220.17	216.46	218.65	219.81	219.82	218.09	217.8
217.87	218.33	221.03	214.95	221.39	217.54	221.37	214.01	215.27	217.08	211.6	214.47	219.79	216.61	219.06	216.83	219	214.78	218.18	219.15	218.02	219.21	218.48	219.31	217.12	214.9	218.61	218.27	219.72	216.99	217.65	221.84	221.58	217.78	216.03	221.24	215.56	216.75	219.1	218.96	219.78	215.49	217.02	213.9	220.88	217.48	214.84	221.73	214.08	217.23
199.99	197.8	197.67	201.64	203.79	197.91	195.93	199.21	199.02	202.36	201.07	203.83	196.08	199.6	202.28	200.2	199.95	201.03	201.03	198.42	202.47	197.69	197.95	203.41	198.05	199.28	199.54	198.35	199	201.17	196.89	201.23	201.33	199.79	204.44	200.59	199.76	202.7	197.27	198.12	200.2	199.71	197.2	194.23	196.2	198.12	198.39	197.1	198.26	199.49
204.34	206.23	205.57	209.67	211.05	206.75	209.19	200.38	209.35	204.99	206.51	210.71	207.38	208.49	212.23	211.53	210.41	209.03	208.49	207.26	204.14	212.58	207.71	210.47	203.77	213.57	205.67	208.8	205.63	207.49	208.87	207.67	207.44	209.79	209.71	206.89	209.18	207.04	205.72	206.56	206.81	207.82	207.75	208.09	203.1	208.86	208.89	207.32	206.34	208.58
205.41	203.9	203.22	205.46	204.84	206.91	205.64	201.45	199.23	203.72	203.38	204.93	198.79	201.45	202.4	202.05	203.48	207.58	204.6	206.3	201.94	204.35	204.39	206.1	209.65	207.61	199.78	207.16	208.98	202.74	203.45	201.76	204.22	204.39	205.59	199.34	204.4	198.72	208.2	203.73	203.23	199.41	200.66	207.7	201.49	205.85	204.86	207.2	203.22	198.68
204.95	202.36	204.27	207.02	201.32	205.88	197.98	206.12	201.81	202.2	203.3	203.23	203.14	202.39	203.32	205	203.54	204.71	201.71	205.94	207.64	205.12	207.47	202.08	202.69	203.13	202.15	204.61	203.13	207.85	202.94	206.53	205.47	204.06	206.51	205.93	204.5	204.26	202.72	208.43	204.99	202.82	206.99	200.29	203.44	203.64	200.31	210.24	205.72	201.17
202.28	206.15	206.08	202.08	200.74	204.49	203.71	209.66	199.75	204.15	203	203.55	204.04	199.64	207.4	202.98	202.8	206.4	204.51	201.92	204.07	207.05	201.63	206.54	204.58	204.82	203.86	203.81	208.44	204.87	204.35	202.29	202.01	205.66	200.51	207.32	206.15	196.8	201.13	201.91	201.15	204.44	203.8	203.82	204.74	202.06	202.17	200.51	205.48	197.41
208.46	210.49	213.05	210.29	208.11	208.37	209.64	210.69	203.31	210.31	213.75	213.45	209.83	209.97	210.29	213.75	209.51	210.53	212.33	212.52	206.63	204.84	212.2	207.35	207.93	209.53	207.45	210.9	203.01	213.23	211.81	208.35	212.68	206.3	212.52	211.04	207.65	209.35	208.95	208.95	209.95	208.14	205.21	213.36	210.01	211.6	207.81	209.8	214.31	206.96
209.67	210.57	212.04	215.75	208.64	209.69	211.35	211.14	208.46	209.54	217.88	211.01	207.92	214.11	209.75	212.81	210.39	217.02	212.23	214.11	207.12	211.63	211.67	212.48	214.97	210.14	210.89	217.4	208.03	216.09	212.47	214.83	211.78	208.84	208.8	218.44	212.84	210.15	212.81	209.43	212.01	212.52	208.06	214.28	212.22	214.26	213.45	217.47	207.6	209.82
204.01	208.26	209.59	206.71	209.15	206.34	207.62	205	208.96	206.24	209.75	205.58	208.87	206.31	205.52	206.94	211.59	208.55	207.42	207.26	206.07	211.09	205.02	203.67	209.04	209.21	208.89	204.06	205.89	208.87	207.19	204.36	207.37	205.2	205.15	207.42	207.77	207.91	208.31	205.86	203.97	211.94	205.96	204.33	210.1	205.29	203.83	207.91	208.01	208.71
206.3	202.61	201.69	201.96	203.18	205.31	206.09	201.55	205.42	206.95	204.65	207.64	209.03	204.12	204.83	204.16	206.57	204.91	203.64	205.62	204.82	202.13	205.62	202.36	205.7	203.43	200.37	210.06	205.24	203.75	204.16	204.44	202.31	204.62	210.03	199.82	201.43	208.72	204.73	198.11	203.35	206.65	203.69	203.04	207.47	203.29	207.53	203.67	203.34	205.59
206.36	208.61	207.84	209.74	211.38	207.43	207.48	210.89	211.63	208.55	208.35	209.75	202.92	208.99	211.44	207.83	210.85	211.59	205.74	208.03	213.02	206.31	208.09	208.83	207.54	209.68	209.04	209.71	207.51	207.26	207.5	210.23	207.73	206.98	210.14	207.64	212.9	205.41	207.61	209.42	207.27	204.34	207.34	206.26	216.23	204.46	208.54	205.75	210.42	205.08
204.33	202.13	206.05	201.51	199.6	205.01	201.16	205.54	201.9	199.27	202.96	204.35	204.64	205.75	206.02	204.62	207.48	203.43	202.63	200.2	205.03	206.19	203.83	201.55	202.57	201.47	203.04	204.18	203.08	205.07	197.83	202.01	199.6	205.18	205.26	204.41	204.96	203.94	206.42	201.15	206.18	204.21	205.02	199.51	203.86	200.22	201.53	203.84	199.51	199.81
220.6	216.32	216.35	216.37	215.77	217.58	218.64	217.01	217.95	218.1	216.41	222.42	218.49	214.57	221.37	221.7	214.63	219.06	218.96	220.58	215.44	219.42	217.83	212.24	222.13	215.93	216.62	218.29	218.05	216.79	216.06	219.94	218.08	212.94	219.9	214.59	216.87	215.87	217.4	218.63	214.13	216.68	220.63	220.1	220.58	216.74	221.14	215.33	217.71	216.27
206.71	208.29	207.23	208.65	209.93	209.15	208.96	208.53	206.61	210.1	207.88	208.94	208.42	209.41	210.41	207.16	203.24	205.58	203.95	208.7	211.65	202.9	205.88	207.71	207.44	209.38	209.8	206.53	206.67	205.81	208.15	210.37	204.45	209.92	205.46	212.92	208.64	204.15	207.9	208.71	207.17	207.66	204.15	203.46	203.3	209.31	209.05	207.97	210.4	204.39
207.11	197.37	201.33	205.14	201.54	200.09	201.19	206.41	205.15	203.17	201.84	198.01	202.01	204.03	203.12	204.23	200.8	199.03	200.67	202.4	203.15	200.71	205.08	201.11	202.2	202.14	204.27	205.31	202.4	204.64	205.77	205.41	208.29	208.15	206.77	200.71	207.58	200.75	204.23	200.75	203.97	201.91	202.4	203.22	201.89	202.72	198.62	203.45	203.94	198.85
207.51	204.29	200.43	203.48	201.98	202.98	202	200.89	204.56	202.19	204.19	202.08	204.79	205.82	208.6	203.73	206.49	207.39	202.41	204.61	199.27	205.24	206.52	201.66	203.07	203.88	201.2	200.05	203.75	203.9	200.99	203.26	204.93	207.3	204.83	206.26	205.32	205.28	208.48	202.85	203.53	200.93	205.59	204.14	203.34	201.95	206.43	205.76	202.26	201.1
214.84	217.98	218.81	221.9	217.74	217.71	216.93	212.52	215.13	220.06	218.82	219.59	218.36	214.12	220.02	219.56	220.83	212.6	219.09	217.06	216.34	216.21	214.78	214.98	218.67	215.84	217.58	215.89	217.85	211.52	221.61	220.27	218.02	214.73	213.49	216.72	215.98	217.78	219.61	219.15	221.72	218.96	218.41	217.51	217.39	217.54	213.28	215.54	217.7	217.2
204.8	201.44	203.69	204.12	205.78	207.92	202.1	204.62	206.25	205.02	200.08	201.78	203.91	206.16	207.3	203.26	209.5	201.98	199.92	204.64	204.79	204.31	205.08	202.85	207.05	204.18	206.25	204.48	205.59	206.99	198.98	201.93	200.49	205.35	202.99	199.53	201.16	205.28	206.21	202.12	202.59	199.86	203.31	200.11	204.38	204.48	207.42	203.62	205.14	206.37
214.65	217.89	218.12	217.84	218.15	218.14	218.14	215.1	214.5	221.21	220.27	218.42	222.63	215.72	217.85	219.88	216.42	215.81	215.95	216.09	218.04	214.18	217.73	218.38	223.18	222.06	220	220.69	217.27	220.6	221.45	216.93	221.18	213.01	214.9	218.48	218.65	216.89	214.04	219.61	220.13	218.7	216.91	219.12	217.24	213.33	218.62	217.47	218.69	214.38
210.12	206.02	211.05	202.55	205.72	210.98	207.26	206.76	210.4	204.95	206.95	207.39	208.9	208.38	207.23	207.27	207.58	207.29	208.77	202.91	206.02	207.76	209.31	207.55	212.23	207.17	210.53	207.62	208.52	208.69	206.81	207.25	209.46	207.41	208.64	207.77	208.12	211.51	204.62	206.96	208.87	204.66	207.45	204.15	207.09	205.86	209.69	208.6	209.83	206.92
192.3	199.41	193.16	190.21	191.78	195.67	196.18	190.65	194.16	200.66	193.58	192.2	189.17	193.43	192.81	193.82	196.37	192.34	195.57	194.34	195.1	193.83	196	195.76	194.88	192.01	193.41	189.69	195.28	193.21	191.92	191.11	195.47	194.76	192.59	192.99	195.2	193.83	194.32	194.99	196.61	192.75	192.13	194.81	193.07	197.95	196.65	190.1	194.54	194.67
212.36	210.03	206.19	207.66	206.46	206.91	209.97	208.12	206.71	207.75	212.76	203.81	211.23	206.27	207.29	205.67	209.24	209.25	210.3	208.17	207.44	208.57	209.28	212.26	207.82	206.18	212.06	206.6	207.45	209.49	210	212.97	211.9	207.97	209.67	204.94	209.43	208.13	206.76	206.46	205.24	201.8	209.66	209.48	209.01	213.86	209.79	208.04	212.33	208.15
210.6	213.31	206.64	208.84	201.75	206.4	211	206.4	210.26	205.44	207.44	206.01	211.5	207.4	205.1	211.54	206.55	207.08	205.45	213.65	211.7	209.76	206.4	203.85	206.49	212.17	209.46	209.7	208.97	209.3	209.09	206.38	203.55	208.98	205.43	209.71	209.98	209.79	209	206.61	208.71	201	206.34	208.59	206.58	210	209.58	209.02	206.62	212.4
205.33	207.88	208.88	210.08	208.76	208.89	210.99	207.26	208.59	209.09	207.11	208.56	207.76	211.2	210.68	209.89	208.79	207.35	211.93	209.68	207.84	209.45	210.42	209.97	208.7	209.5	210.07	208.45	205.74	206.85	211.32	212.57	207.07	209.7	206.36	212.54	211.02	212.14	210.32	208.83	209.39	208.37	210.96	209.91	209.94	206.58	207.78	208.16	208.68	208.94
207.52	210.84	209.38	211.31	208.65	206.21	208.94	207.53	211.34	212.53	212.04	211.34	207.67	204.13	203.66	209.28	211.4	208.51	208.16	208.84	208.92	211.62	208.24	209.2	208.96	207.93	209.18	213.72	212.81	210.84	210.58	207.83	206.08	205.27	211.82	213.63	211.79	210.33	212.24	211.11	210.39	214.17	212.01	205.7	210.4	209.84	205.64	208.72	209.08	202.71
197.83	199.03	203.63	201.46	207.94	202.88	202.28	203.86	202.32	202.21	205.58	203.15	201.68	206.36	197.68	199.7	202.86	199.12	201.84	201.23	200.12	204.04	204.11	202.71	207.56	207.58	203.32	201.83	200.12	201.31	204.78	198.89	205.85	206.75	203.03	201.92	209.53	207.58	201.4	200.7	200.58	202.79	205.99	199.64	204.37	200.9	199.7	204.66	204.68	201.68
211.4	210.33	211.85	211.76	209.68	212.22	211.27	213.69	210.74	213.87	212.42	213.43	211.79	217.26	209.61	209.95	206.54	209.78	217.86	216.43	214.18	210	215.4	211.89	212.48	214.99	214.92	215.07	219.69	216.74	211.05	210.57	211.07	216.56	214.01	211.06	211.13	213.79	212.77	210.31	213.34	213.91	210.79	214.47	212.74	215.45	211.26	219	206.91	211.17
209.25	209.55	206.39	205.7	211.15	209.57	209.71	207.1	211.54	207.87	207.18	205.1	208.87	208.4	210.58	209.12	205.73	206.78	206.73	210.87	204.98	204.12	207.57	204.87	209.76	209.26	208.67	213.8	209.59	204.19	211.35	209.48	209.49	209.99	207.51	207.41	209.42	206.47	211.04	213.59	206.07	209.65	209.28	206.79	207.73	208.5	206.09	206.19	207.95	206.81
200.73	204.1	208.66	201.26	206.21	202.13	205.99	208.77	206.3	206.13	207.63	205.99	205.3	206.59	205.41	203.66	205.34	203.76	207.41	200.26	205.75	207.39	208.71	204.71	204.89	204.62	206.39	206.66	204.73	204.38	205.97	208.99	203.06	204.61	202.97	205.7	204.64	206.43	205.37	206.65	206.99	204.29	205.61	204.93	205.59	206.33	203.18	205.82	206.17	200.5
198.5	199.94	198.43	200.31	194.48	198.52	198.04	199.21	203.08	197.64	201.75	201.79	202.99	197.92	202.03	203.14	200.39	203.94	201	199.48	197.9	204.76	201.89	195.7	199.14	197.79	197.09	200.57	199.24	199.48	199.64	197.25	202.13	201.5	201.77	197.06	197.82	200.06	201.83	199.53	201.85	204.12	203.97	196.18	198.13	200.38	201.1	194.84	202.26	198.79
211.61	208.94	212.72	209.08	210.39	212.98	208.18	211.85	208.87	207.66	210.67	212.71	212.26	210.88	207.88	207.89	204.78	208.15	204.96	213.26	209.87	212.19	209.84	210.58	204.66	205.96	210.68	211.07	209.83	208	210.85	208.31	210.74	212.47	210.68	213.95	208.6	209.34	210.52	210.35	207.77	211.38	206.36	213.01	208.66	211.85	211.01	204.87	205.84	208.79
206.14	213.44	210.67	206.74	210.26	212.12	208.1	208.81	213.29	209.17	210.13	207.71	209.23	205.66	213.55	211.8	205.5	207.79	206.96	211.93	206.59	212.06	208.51	210.76	206.97	208.32	207.58	209.88	208.15	210.88	207.67	206.9	208.45	214.5	208.98	208.08	206.08	204.13	209.7	209.28	205.84	210.4	207.38	210.89	214.6	210.23	209.79	207.55	209.16	208.65
211.87	212.43	212.68	208.73	214.02	213.21	214.08	210.59	212.1	216.08	216.09	210.53	209.83	211.53	210.19	208.69	211.42	215	209.98	211.42	208.04	213.6	212.94	207.98	211.89	210.74	213.73	211.85	217.86	211.79	214.12	211.38	211.99	210.6	213.43	215.45	215.89	208.82	212.15	209.37	209.6	211.81	208.75	205.11	212.74	211.93	212.72	208.03	216.32	211.69
212.71	211.54	212.27	208.34	207.05	211.01	213.59	207.51	208.89	207.57	209.25	214.16	208.7	206.28	209.46	209.83	211.92	209.93	211.43	205.59	208.57	210.4	210.69	210.17	204.55	205.84	210.64	208.07	207.91	207.92	212.24	211.66	213.59	209.32	208.89	210.37	208.64	203.87	214.03	208.02	204.47	208.53	209.42	206.72	207.51	210.88	210.08	208.64	207.12	204.91
209.49	207.9	210.48	206.21	209.53	211.66	204.95	208.51	208.47	211.06	210.87	205.36	206.98	207.96	209.84	203.86	209.89	204.68	206.87	206.27	208.34	207.27	207.44	211.57	210.1	210.68	210.2	213.81	214.24	206.16	208.14	204.63	204.32	207.76	204.44	205.71	207.29	208.02	207.45	209.21	209.11	208.21	207.99	204.81	211.92	208.26	206.4	207.51	207.88	209.13
211.99	210.79	211.72	212.06	213.19	212.6	213.61	208.9	215.71	211.99	213.72	210.35	216.04	209.36	216.03	209.96	212.87	206.21	213.03	210.04	217.64	209.63	213.73	209.91	211.38	212.91	214.08	211.31	211.02	209.16	209.86	211.79	209.09	211.3	212.31	211.2	209.51	212.56	206.37	209.77	211.8	208.04	210.12	211.51	213.64	209.27	213.73	208.13	213.8	208.87
200.55	195.73	200.4	203.63	199.83	200.11	200.76	200.07	200.43	195.65	199.94	201.35	202.95	199.78	198.03	195.61	202.08	200.51	199.34	203.48	198.08	195.87	202.14	201.24	199.43	203.22	202.73	200.96	198.42	202.85	202.55	200.79	199.23	197.51	199.39	196.28	202.02	201.13	204.05	200.26	199.49	199.82	197.54	203.93	197.24	202.18	200.16	200.55	199.28	198.77
206.76	207.97	208.45	208.03	206.7	204.97	209.34	209.64	211.1	211.15	208.8	203.32	209.9	205.33	203.19	204.89	205.12	211.04	209.64	204.98	207.63	207.47	206.31	207.47	204.94	208.86	211.46	208.4	207.09	207.29	211.3	209.02	209.71	204.47	210.68	206.09	205.36	206.53	208.69	206.55	212.4	210.38	203.61	209.27	204.84	208.23	208.93	203.39	209.65	202.15
211.5	208.66	214.8	218.6	212.08	209.19	211.53	213.47	213.64	210.07	207.46	214.88	212.16	217.97	212.61	213.28	213.94	211.68	211.31	211.59	213.94	217.67	210.11	211.67	216.26	213.43	209.83	214.72	216.07	213.23	210.29	210.52	210.18	208.15	213.95	208.43	212.53	212.1	208.28	214.86	216.73	209.5	210.92	216.05	211.33	208.87	212.5	213.15	215.47	215.15
220.67	215.74	216.89	213.25	218.21	217.98	219.67	216.42	219.97	216.62	216.98	220.59	218.81	217.55	215.7	222.78	219.07	218.14	214.25	214.89	215.69	219.9	216.96	214.86	220	215.68	219.32	215.91	222.8	214.12	218.65	219.86	214.44	216.37	212.27	214.48	214.68	216.04	211.92	216	217.74	214.08	215.54	213.42	222.56	217.33	216.16	214.36	218.57	219.71
213.45	212.22	217.18	214.54	221.45	217.75	215.01	217.63	218.55	217.06	211.4	217.69	216.43	219.65	215.17	216.63	219.95	219.59	212.48	215.74	219.22	215.61	213.69	217.58	211.43	217.4	216.31	219.3	221.74	219.13	221.9	215.01	218.39	218.25	220.16	215.79	219.67	213.21	217.49	216.09	219.34	217.64	217.24	222.9	217.6	216.17	219.18	213.46	215.76	221.27
214.96	208.84	209.9	214.52	214.06	215.01	213.09	210.64	214.64	210.14	212.81	211.29	212.97	211.71	211.37	211.9	214.57	213.57	211.14	213.61	213.36	210.35	212.18	213.9	214.6	210.87	209.75	213.31	209.29	211.78	206.89	214.13	208.99	209.97	210.53	212.1	215.1	213.46	214.05	215.03	214.17	216.6	209.85	214.34	208.28	215.37	210.27	208.07	212.99	206.1
205.16	206.8	205.51	205.91	208.24	209.03	212.01	208.1	208.98	207.46	208.05	210.12	211.57	207.94	208.15	205.76	211.13	205.67	211.39	210.77	205.64	210.94	206.07	210.23	209.48	212.74	205.69	213.81	211.33	211.1	210.79	212.54	212.75	202.49	214.17	211.39	205.92	208.92	206.75	208.9	208	209.6	209.15	210.18	210.89	209.14	211.74	206.24	210.19	208.71
209.36	209.19	213.27	209.27	214.61	207.96	211.46	211.71	211.6	209.1	209.16	212.85	209.11	216.96	215.4	210.05	211.72	210.95	214.11	208.83	213.62	208.62	209.88	215.21	214.17	213.33	212.86	211.69	209.69	213.9	213.11	208.72	212.33	210.85	210.44	212.07	208.6	211.94	217.31	217.36	214.74	213.05	210.65	215.21	208.92	212.74	211.49	211.62	211.13	212.39
206.54	203.25	203.75	201.75	206.82	201.07	202.33	202.08	200.88	202.69	204.44	202.16	202.89	199.52	202.3	200.61	201.87	200.65	206.52	199.62	207.76	201.6	203.47	201.55	196.5	201.79	203.16	202.04	201.8	206.68	202.74	198.47	201.16	201.43	201.87	199.9	200.6	201.78	207.38	203.09	202.6	198.04	202.51	202.92	205.36	197.51	202.04	205.03	199.89	205.09
205.27	212.53	212.82	212.29	210.51	206.68	206.36	210.95	208.53	210.33	211.02	204.95	209.54	210.53	207.28	213.73	210.14	210.2	208.7	210.88	211.15	208.59	209.35	211.86	207.63	208.48	208.71	208.59	209.03	208.7	207.46	207.5	206.05	209.45	209.97	209.16	210.78	205.94	211.17	211	212.4	208.18	209.29	206.9	210.32	206.01	206.11	206.53	207.34	207.05
214.67	214.41	213.12	212.26	216.22	214.84	211.57	214.98	210.23	208.83	211.2	209.06	210.94	212.81	206.99	209.67	212.49	212.78	217.36	211.86	209.64	212.8	209.76	211.93	209.87	217.2	209	210	213.31	207.48	215.86	216.38	211.25	213.15	212.31	211.04	209.15	215.89	211.07	210.7	210.51	212.73	208.19	211.92	209.51	212.51	215.03	211.64	213.63	214.72
208.12	211.13	213.02	210.87	212.17	209.99	210.43	212.72	213.66	213.4	212.34	211.45	209.17	208.53	211.68	214.99	214.35	211.53	217.25	210.05	210.96	213.06	210.85	209.6	218.18	214.1	214.98	213.5	212.91	210.37	207.75	211.63	211.78	215.05	209.67	211.53	211.52	212.23	205.9	213.56	214.81	209.03	215.42	213.8	210.36	212.12	214.67	212.53	210.26	211.34
209.22	207.31	204.9	208.09	203.34	200.61	204.61	203.93	207.81	202.02	204.1	202.97	201.57	202.09	209.97	206.57	203.52	206.04	206.44	212.91	203.59	204.49	205.25	201.28	202.89	204.41	204.94	206.13	205.94	203.7	198.8	203.42	204.2	208.64	205.06	206.78	207.38	209.12	205.48	202.29	202.53	204.4	210.03	203.89	201.29	206.5	201.95	206.46	201.89	207.52
211.89	213.52	209.05	204.96	205.84	202.77	207.42	209.43	209.22	206.23	206.31	206.17	206.64	208.07	209.33	207.91	208.27	205.1	207.02	208.98	207.02	211.69	202.84	205.44	214.14	205.7	202.56	208.4	207.49	205.24	204.37	213.34	204.08	208.02	210.13	209.2	203.4	209.83	204.52	206.08	207.46	207.75	204.62	209.18	208.78	205.89	205.37	209.16	207.25	210.77
198.1	196.98	195.61	195.49	199.26	198.99	195.98	201.62	196.42	199.61	203.05	196.69	194.94	198.9	200.43	198.34	200.7	199.12	198.16	200.36	198.14	204.24	191.2	198.25	199.18	198.83	199.24	198.97	200.03	202.58	204.42	194.94	198.92	197.42	198.92	202	200.57	200.57	198.58	200.08	200.73	203.15	203.88	201.94	197.74	201.56	204.35	199.29	198.79	197.7
211.45	207.98	206.14	203.78	205.64	213.42	205.78	209.64	207.01	205.41	207.36	206.07	212.56	208.98	205.48	200.37	205.62	203.11	208.69	207.35	203.72	204.58	205.05	207.24	208.6	203	204.05	207.08	204.8	208.37	206.88	206.83	208.61	214.39	208.76	207.23	208.26	210.57	204.61	204.96	206.05	207.49	208.45	208.04	209.43	207.31	205.55	209.13	206.94	204.62
206.66	209.72	208.04	206.29	208.29	208.3	208.44	204.88	210.22	209.21	208.25	212.23	205.41	207.39	206.11	211.21	208.83	203.9	210.44	209.64	204.57	212.05	209.01	206.64	206.18	206.45	206.53	207.87	207.11	204.79	204.94	210.35	203.82	205.71	208.84	208.08	207.67	207.39	211.21	204.13	211.02	207.25	209.83	209.94	208.06	207.34	208.28	210.8	213.19	208.81
206.85	204.84	210.19	209.87	211.57	208.81	210.33	209.9	217.93	211.29	206.93	209.73	208.09	209.58	210.45	207.7	205.77	212.9	205.98	212.14	205.68	211.48	207.99	211.78	207.26	208.04	207.6	212.81	208.53	209.58	216.47	211.76	206.11	208.92	207.96	208.07	210.12	213.48	207.53	208.03	205.72	213.99	210.6	208.06	207.26	210.75	216.69	208.46	211.61	213.97
203.32	205.29	200.36	212.12	204.3	203.93	202.07	204.93	203.38	207.04	199.54	202.22	197.79	204.27	206.69	206.89	206.34	203.9	204.43	204.69	208.87	204.24	203.7	201.85	202.41	199.64	202.21	205.04	206.54	201.25	203.2	204.6	202.18	208.62	207.58	203.16	203.48	204.3	204.58	200.72	203.72	205.9	197.95	208.5	205.91	203.71	202.99	202.2	202.36	205.61
217.3	212.74	217.9	214.22	214.54	220.87	214.93	214.49	220.81	221.02	217.71	214.43	213.22	213.08	216.02	217.06	217.77	218.29	217.73	216.41	215.7	217.94	218.52	217.4	223.79	214.89	218.15	217.37	218.6	217.9	217.71	217.29	217.3	220.03	216.23	213.29	217.15	217.13	216.68	217.93	214.1	218.37	215.93	213.61	213.4	216.3	215.22	220.27	223.14	216.54
212.17	212.9	208.13	213.94	209.19	210.67	210.99	208.88	211.84	207.32	207.75	212.89	209.62	208.71	207.31	211.14	205.83	210.43	206.4	207	208.31	210.03	208.93	205.45	207.08	206.92	212.57	210.14	208.93	211.31	208.68	209.26	210.3	209.99	210.67	209.42	208.61	207.76	211.48	205.83	205.77	214.24	204.95	210.04	210.19	206.22	205.44	205.79	205	205.09
209.42	210.15	205.87	207.26	208.68	205.38	213.05	212.68	210.02	204.84	208	209.39	212.12	206.37	210.7	211.34	214.83	209.86	208.25	209.43	208.29	212.66	212.33	206.4	212.49	212.46	210.78	208.96	210.43	211.76	209.58	207.15	204.78	213.34	205.91	206.88	208.47	209.17	207.24	211.72	204.89	204.31	211.12	206.52	213.68	211.52	208.12	205.71	208.15	207.63
216.75	216.97	213.95	216.61	217.48	216.41	214.88	213.5	219.58	214.75	218.24	219.25	220.68	215.84	220.04	215.19	214.55	215.1	218.53	221.47	219.45	217.58	220.59	218.46	216.94	220.61	218.36	218.08	215.39	215.76	216.19	213.59	217.22	220.38	217.75	216.96	215.71	214.32	219.22	219.15	213.91	220.09	219.48	219.16	217.7	219.21	217.48	217.51	219.15	220.03
201.08	206.67	202.77	203.75	200.96	206.46	200.71	205.29	203.76	199.68	202.37	206.88	204.19	202.15	202.63	203.54	201.94	203.05	202.34	203.55	200.25	203.15	204.1	200.04	202.16	201.92	201.26	204.88	204.1	204.75	206.69	201.36	200.79	205.26	206.08	201.93	202.12	205.38	207.16	203.27	203.89	207.72	206.52	203.6	201.9	199.1	201.08	200.37	206.82	207.83
202.88	204.1	204.7	207.15	204.53	206.68	204.71	203.95	204.89	208	202.83	205.43	211.04	202.73	208.67	202.56	201.25	205.02	203.76	201.26	201.81	201.6	203.73	204.25	201.89	203.48	202.12	207.71	203.68	206.66	208.48	201.61	200.09	205.03	206.16	203.72	202.57	204.73	204.26	207.86	200.96	203.53	204.44	204	201.72	207.22	205.69	203.65	201.46	206.95
217.52	211.43	212.73	211.35	214.67	210.76	209.05	215.02	217.11	209.76	216.64	209.62	213.88	216.19	214.94	213.47	209.92	212.71	209.38	213.16	213.7	209.99	214.24	211.81	213.08	209.82	213.57	215.44	208.37	207.8	215	215.41	213.1	215.23	213.13	213.85	211.05	209.95	214.33	208.9	215.71	208.42	217.37	211.92	211.98	211.68	211.36	204.02	212.7	210.07
206.24	208.62	208.18	209.18	211.26	205.69	207.06	210.11	213.12	208.94	206.47	204.2	206.52	208.56	214.39	207.21	206.12	208.7	208.19	207.11	213.04	206.68	206.44	206	207.94	207.45	206.7	209.26	208.37	210.92	205.91	206.9	213.77	206.82	210.17	207.85	209.66	209.62	208.92	211.38	204.95	208.67	206.82	205.87	210.84	207.55	208.23	201.99	208.09	212.65
197.69	199.11	200.53	204.47	197.49	201.47	200.71	201.79	195.74	203.03	203.84	200.19	196.34	202.12	202.33	200.12	201.82	198.75	198.41	200.52	204.45	201.07	203.97	197.92	201.03	203.14	197.26	196.72	198.06	198.52	201.11	192.26	200.97	203.92	201.74	202.87	200.53	194.16	200.81	200.75	201.79	200.97	201.59	203.67	200.3	197.02	198.22	201.22	203.38	193.58
213.29	215.47	212.35	212.41	211.92	211.16	212.52	211.12	210.14	210.98	206.99	212.54	216.39	211.13	208.77	213.49	214.34	217.6	209.72	208.59	212.42	212.79	208.08	209.3	211.24	211.15	213.43	213.78	213.84	209.29	210.8	214.62	208.39	218.17	209.28	210.03	212.28	211.05	211.81	210.93	210.78	208.68	207.95	210.96	209.92	209.87	209.15	208.53	216.08	207.88
220.74	212.83	208.32	217.32	218.28	218.55	217.98	219.46	217.62	214.31	212.75	214.81	218.76	219.17	216.58	215.83	214	218.1	215.61	221.15	217.64	217.38	215.78	214.07	212.06	216.11	216.97	218.31	215.41	218.29	216.21	217.45	213.81	221.97	219.65	220.85	217.02	210.53	218.53	214.1	214.65	219.12	214.26	216.82	221.58	216.71	215.43	219.76	217.58	220.41
202.84	199.87	202.42	202.67	202.1	202.64	202.91	200.91	203.7	200.18	202.77	201.29	202.93	204.85	204.53	200.89	204.23	202.35	203.5	205.65	201.31	200.88	200.07	205.5	199.57	201.57	204.94	200.08	200.95	199.95	207.03	202.71	202.98	200.28	205.78	202.57	203.5	202.76	204.93	198.74	207.28	196.8	203.83	197.15	200.98	203.94	199.75	205.51	197.96	205.22
212.59	214.88	210.49	212.76	209.58	214.57	215.36	211.13	210.22	213.52	211.93	214	214.37	211.73	209.09	209.25	215.56	211.14	210.84	216.96	211.09	212.58	208.52	214.36	211.01	215.49	208.37	212.86	214.92	210.13	210.96	211.43	210.63	210.9	213.51	214.13	215.24	215.66	211.55	215.13	213.13	207.46	212.17	218.52	213.71	210.65	214.84	211.65	213.22	210.29
221.2	217.43	217.37	217.95	216.5	215.66	220.67	218	218.2	212.06	216.54	218.76	215.32	218.01	214.46	219.83	213.75	214.12	218.19	211.94	221.49	215.83	218	218.87	213.76	215.42	214.98	214.12	213.5	217.09	212.22	219.98	217.78	217.53	215.38	217.74	213.97	216.95	212.68	219.91	214.85	217.83	219.74	214.89	219.54	212.78	216.42	215.29	216.82	216.73
200.95	202.84	196.88	197.34	203.78	203.92	203.77	204.5	198.61	204.9	204.4	196.7	202.86	201.87	202.73	202.26	198.93	204.85	203.9	200.73	202.33	194.08	201.22	199.19	201.66	197.07	202.29	199.5	201.29	200.71	200.13	199.11	201.73	202.54	200.37	199.94	195.16	201.91	195.85	202.64	198.47	201.71	196.28	207.59	196.77	204.49	196.19	202.08	197.96	205.6
209.81	210.3	208.77	210.03	211.96	212.81	211.86	209.42	207.62	210.01	207.51	211.15	210.14	209.08	211.08	207.94	204.83	207.44	205.69	207.03	206.64	210.39	209.84	214.5	204.29	209.88	213.47	209.19	211.61	208.7	212.54	212.83	210.64	205.44	212.52	211.84	207.95	208.11	214.04	209.53	212.07	211.2	210.72	206.82	208.92	203.55	210.23	207.98	216.64	207.72
202.74	199.15	202.47	200.26	204.69	200.31	202.24	202.81	202.64	199.54	200.55	199.9	201.31	197.03	202.74	202.1	200.85	206.21	199.59	199.11	199.63	203.74	203.59	204.48	203.2	203.69	198.02	198	200.19	198.48	199.08	200.56	197.53	198.54	201.39	202.13	200.31	199.82	202.05	197.7	201.6	198.75	204.12	207.34	198.98	198.87	199.05	202.54	200.76	199.37
208.38	206.11	205.67	201.78	207.13	204.96	208.08	204.28	204.15	207.19	204.88	203.97	201.28	205.27	204.44	207.35	205.28	205.27	205.57	206.22	208.26	208.64	210.2	204.45	210.55	210	203.86	208.02	209.97	205.87	205	208.7	210.34	204.76	208.68	208.05	212.58	206.21	209.3	208.09	200.11	203.4	207.87	206.89	209.44	207.53	206.11	204.35	202.15	207.52
199.89	201.96	201.87	202.22	205.37	200.46	201.27	206.36	198.15	203.55	203.25	203.78	198.44	202.73	205.36	202.49	205.47	201.96	197.95	199.82	203.68	206.4	202.11	202.57	199.9	197.84	199.44	205.09	202.65	200.05	204.28	198.59	203.02	203.29	201.08	207.08	201.08	199.66	197.03	198.46	202.96	199.13	198.56	198.23	202.74	203.02	205.18	203.42	199.17	201.72
199.53	200.78	201.76	206.06	200.84	200.81	207.22	200.31	203.94	204.05	205.2	204.24	205.66	208.63	208.73	203.47	206.66	202.68	205.29	200.85	201.11	198.65	202.06	202.12	202.37	199.11	203.21	207.56	202	201.54	203.81	201.43	202.67	206.21	201.91	204.4	205.89	201.68	204.16	202.16	208.09	203.1	199.22	202.16	201.43	207.06	201.6	203.63	197.42	205.93
209.57	208.64	204.42	209.63	207.14	206.82	214.2	210.27	209.41	206.6	206.43	207.96	204.12	207.94	204.86	207.36	208.46	207.12	207.35	207.74	210.69	206.89	206.06	205.98	206.29	207.79	208.51	205.61	207.04	206.27	208.56	207.43	210.02	208.79	211.43	212.05	208.92	210.11	205.73	208.63	207.02	210.54	212.64	206.48	205.13	205.7	209.48	208.65	212.35	208.12
205.13	196.34	204.07	206.19	195.39	203.37	198.27	195	200.1	202.59	198.74	204.13	199.63	199.05	201.32	195.61	203.67	198.1	200.92	194.82	201.17	194.6	196.96	196.02	198.76	201.19	198.59	196.93	202.61	201.03	202.78	205.1	200.26	197.31	195.44	202.38	199.17	196.93	199.29	199.36	198.04	196.73	200.79	197.77	201.88	198.92	198.89	196.13	202.53	200.18
210.07	210.18	210.98	209.32	213.39	216.57	214.83	213.12	210.13	212.13	207.51	213.28	214.31	212.71	211.4	211.12	211.22	206.49	213.12	212.87	211.23	213.17	218.98	210.91	211.34	209.6	208.88	212.97	212.28	210.48	210.78	210.1	211.2	212.75	208.76	211.75	211.44	211.32	208.21	206.03	213.42	210.38	209.65	214.01	206.8	205.1	209.56	209.62	213.51	206.92
204.78	203.61	200.36	203.99	201.36	208.61	199.25	203.85	205.99	200.05	202.85	206.77	203.83	200.81	206.74	204.06	201.93	202.97	200.71	197.22	197.38	200.77	203.93	197.83	205.07	202.12	200.42	200.29	204.41	200.56	199.61	204.1	201.11	203.42	197.51	205.54	204	198.84	201.8	204.12	202.34	201.96	201.63	203.2	202.03	205.7	204.63	199.05	203.73	206.32
210.84	209.69	210.36	209.16	207.75	203.37	210.03	209.87	207.7	209.04	207.36	207.31	207.44	207.84	200.77	206.3	210.51	205.87	207.84	203.01	206.84	212.61	205.17	205.57	209.02	207.85	200.54	206.79	206.46	210.57	213.5	210.33	207.02	206.05	206.11	207.84	201.3	208.47	209.51	204.04	211.03	209.21	204.15	209.37	204.92	212.36	211.68	205.97	208.15	208.89
196.88	199.45	198.62	196.94	204.3	197.77	200.23	200.92	196.96	201.28	194.74	196.77	199.29	200.57	200.82	202.59	196.3	199.81	197.08	200.94	197.79	200.03	194.62	198.25	198.93	199.54	198.27	196.49	198.23	200.93	200.06	199.14	202.75	201.16	198.22	197.68	195.46	204.37	196.98	200.59	203.89	201.05	200.27	201.29	197.33	198.56	196.96	198.89	203.27	201.8
204.4	204.99	202.02	201.4	202.04	199.33	197.48	201.53	202.69	208.01	201.71	202.74	202.85	199.01	198.86	203.16	201.73	199.47	200.67	201.05	203.07	200.19	201.92	199.65	199.67	198.59	203.16	199.92	200.42	202.7	203.78	201.87	203.48	203.76	199.79	202.89	201.95	197.83	201.78	204.27	200.28	202.51	195.83	206.8	199.32	199.74	204.91	203.62	198.73	202.01
211.06	214.32	210.35	213.44	212.26	211.17	211.77	214.89	213.51	213.31	214.59	215.63	215.27	213.6	215.39	216.52	211.41	211.85	211.61	212.18	213.36	214.56	215.18	208.61	215.17	214.94	208.48	214.23	214.71	222.47	212.92	213.4	210.47	215.17	213.27	213.79	213.33	214.7	212.99	214.15	210.74	211.84	214.52	212.03	216.24	213.26	214.07	210.59	213.93	219.85
205.05	213.42	208.39	210.62	210.52	203.21	207.36	209.59	203.17	204.58	203.58	208.38	204.35	204.51	207.91	207.91	207.12	202.44	204.21	207.72	210.03	209.96	211.67	209.69	208.49	208.49	209.17	209.18	204.57	206.63	213.54	206.57	202.17	206.04	210.81	212.13	204.59	209.16	208.7	207.46	205.37	208.44	208.64	209.25	209.54	206.16	205.37	209.4	202.95	203.32
210.01	205.5	208.41	207.46	212.33	208.14	210.35	210.75	205.01	207.14	206.54	207.17	210.85	205.51	212.18	209.96	215.03	206.09	207.47	209.67	210.45	211.67	207.1	209.25	213.2	206.84	210.26	213.71	208.67	209.98	205.86	212.67	214.52	207.88	209.71	209.04	210.73	205.72	207.27	208.4	211.75	212.76	208.34	212.76	210.18	209.45	213.01	210.5	208.71	212.86
218.8	216.68	213.82	218.38	216.22	218.62	215.35	219.04	215.59	211.52	212.95	216.96	220.79	215.65	214.39	219.96	218.69	216.01	215.98	216.19	218.39	219.61	218.02	221.85	218.19	219.9	216.81	220.83	220.35	218.83	220.89	216.99	216.34	218.41	218.06	221.25	215.02	222.12	216.57	222.08	217.4	218.08	216.66	220.59	216.49	215.84	217.98	214.34	215.89	220.73
199.59	196.75	200.68	195.69	201.22	200.09	198.53	197.64	198.12	198.73	198.98	199.42	200.01	203.79	202.46	195.57	199.29	198.69	197.57	197.98	196.13	200.3	199.59	196.74	200.02	201.81	200.15	204.49	203.71	195.39	201.2	202.01	201.72	199.48	198.61	199.89	201.59	198.24	196.52	198.89	203	197.23	203.8	200.58	200.99	194.97	199.17	200.2	201	200.14
209.96	210.68	214.93	213.41	212.79	212.84	210.49	207.75	211.2	212.08	217.37	212.24	209.85	214.04	209.02	214.29	208.76	212.96	207.58	214.85	211.09	210.28	208.9	210.05	214.69	211.98	212.16	206.52	210.83	216.01	216.55	207.57	211.99	212.46	210.29	213.91	211.28	215.55	212.22	209.55	211.95	215.9	210.28	211.35	209.97	216.26	215.46	213.23	209.51	207.17
208.01	209.35	203.86	202.34	207.58	209.51	216.63	205.59	209.02	212.59	208.83	210.5	206.79	205.44	211.38	209.73	208.87	206.14	207.97	209.87	209.73	209.73	203.69	208.84	207.45	208.78	208.16	209.31	211.84	209.46	206.68	206.93	207.05	209.35	208.34	207.99	206.36	213.17	210.1	210.18	210.04	209.35	207.77	207.34	207.87	208.28	212.15	206.79	211.2	210.03
199.9	201.2	199.39	196.64	200.61	200.56	207.91	202.32	202.2	199.67	197.32	202.51	200.68	202.35	201.72	205.68	200.58	200.17	197.01	199.14	200.68	196.39	201.71	201.36	206.02	199.81	199.75	202.25	199.43	199.67	204.09	200.6	205.59	204.94	202.95	200.06	205.78	200.92	202.46	201.83	204.52	202.81	202.1	201.28	200.33	198.91	200.85	201.91	198.94	203.58
200.05	204.05	205.68	204.79	202.1	199.61	199.27	203.27	200.94	197.94	200.93	198.69	200.05	199.93	202.16	202.76	203.73	200.47	201.67	208.91	203.4	201.35	201.24	201.2	204.67	202.11	205.26	203.24	199.57	201.27	200.7	202.5	202.27	204.54	207.37	200.95	201.03	200.78	206.72	200.7	204.39	207.99	203.1	202.86	199.32	199.9	206.23	203.25	201.97	202.82
217.62	219.59	220.59	215.9	206	218.53	219.13	215.55	215.1	214.65	218.5	215.59	215.41	217.12	220.58	214.88	213.62	218.78	213.53	214.16	221.6	217.39	217.42	216.47	217.34	216.25	215.02	219.14	214.62	222.38	216.91	218.1	212.64	218.88	218.28	217.98	219.68	217.25	220.03	217.41	220.55	221.5	213.51	217.14	217.82	219.62	220.54	215.76	218.85	219.5
214.47	210.7	211.98	214.33	214.49	215.46	213.58	208.83	211.57	210.87	211.31	215.14	207.26	211.46	210.84	216.81	216.65	211.58	213.79	218.62	217.65	212.18	214.01	211.81	213.73	213.39	213.71	218.47	210	212.63	210.47	212.2	214.12	208.28	214.69	209.65	211.75	213.06	209.93	212.17	214.53	217.26	211.89	213.15	208.88	214.92	213.47	217.1	217.42	210.35
219.1	216.25	221.59	218.48	219.7	219.95	219.28	218.37	218.1	217.8	216.94	220.03	220.63	219.16	216.15	212.26	217.87	214.72	216.87	218.79	215.59	219.61	213.47	221.63	213.49	217.86	217.66	214.05	221.97	219	217.03	216.38	217.88	221.3	215.34	217.23	213.81	218.68	216.99	225.24	218.53	218.55	220.26	219.12	218.25	213.79	214.74	220.56	212.75	223.35
198.11	201.17	202.21	204.29	208.87	203.41	206.9	202.2	200.34	202.69	202.36	205.97	204.67	198.49	199.64	200	202.6	202.55	203.63	202.25	201.32	202.27	203.6	203.85	204.44	202.49	201.69	201.97	204.36	203.79	200.51	203.01	202.23	200.64	206.34	199.44	203.4	199.36	205.35	203.38	206.36	205.67	202.03	202.87	205.53	203.54	203.52	205.64	200.05	204.72
218.02	211	208.87	210.15	215.96	215.29	211.9	218.6	215.95	217.29	214.77	211.92	210.61	214.24	214.25	217.55	210.89	211.36	217.37	212.62	216.15	212.03	214.64	214.84	211.24	212.49	212.07	215.22	213.6	213.95	211.47	219.47	213.87	214.46	213.51	213.88	212.69	214.91	218.36	211.13	214.69	212.2	216.09	213.56	213.11	216.29	209.02	214.9	211.82	214.58
212.42	213.89	213.35	213.19	210.26	212.63	212.95	213.31	213.4	211.52	211.89	216.68	211.8	211.35	215.35	210.01	212.88	210.71	214.08	213.67	214.55	208.51	213.85	212.41	210.4	214.47	210.11	207.49	210.9	211.57	211.63	213.71	214.11	213.66	211.83	215.92	211.42	215.76	213.58	213.56	215.64	215.34	209.09	213.22	215.17	212.85	215.67	209.62	209.83	212.63
221.74	216.22	218.17	222.46	216.93	215.13	219.46	219.88	217.78	212.68	214.25	217.91	214.55	215.99	221.17	223.43	217.76	216.29	216.16	217.04	215.32	214.41	216.52	218.04	216.62	216.2	212.09	216.65	216.61	215.98	210.97	215.78	217.94	218.29	217.95	215.3	216.05	216.78	212.39	219.08	212.31	219.97	215.53	219.45	216.21	215.37	214.96	216.5	217.27	219.16
207.42	208.95	208.09	209.26	208.27	206.96	210.45	206.72	206.07	205.47	210.32	206.49	206.91	205.21	209.32	208.7	204.28	206.54	208.33	204.94	206.22	206.85	208.48	210.34	205.03	212.57	207.92	207.8	207.54	203.91	202.97	208.47	203.14	212.57	209.83	205.16	208.04	206.64	205.96	209.41	211.2	209.3	210.49	207.52	208.15	207.55	209.36	214.25	206.14	210.4
211.14	205.6	208.55	210.13	209.49	207.34	210.64	206.07	208.5	208.9	211.88	207.9	210.26	207.9	207.41	208.46	209.53	210.56	210.7	210.68	205.94	208.88	206.29	209.96	209.95	207.73	210.55	209.26	206.07	208.86	207.85	210.45	212.43	205.55	211.35	203.17	208.55	207.2	211.24	208.58	209.91	208.14	206.97	208.63	209.85	209.8	208	213.28	208.66	207.64
208.14	204.97	208.53	209.42	211.33	204.07	206.38	204.15	207.42	205.91	205.61	206.11	203.57	207.38	209.3	205.99	212.09	204.86	211.65	205.52	204.34	210.29	207.82	204.12	206.07	210.39	207.51	214.69	202.03	211.25	207.99	206.43	210.11	208.56	205.48	209.38	209.93	209.35	206.48	206.06	213.29	208.95	208.93	209.59	207.88	206.64	209.15	208.45	210.34	210.49
205.91	210.92	203.62	208.32	210.07	210.79	204.34	208.94	207.85	208.97	205.87	205.86	210.18	211.48	204.71	203.29	208.8	206.31	207.5	208.99	207.35	208.2	204.58	212.24	206.94	210.9	211.47	207.42	206.21	209	205.66	206.2	207.73	204.26	205.46	206.8	202.95	206.96	207.99	206.89	209.06	203.79	206.8	206.46	211.86	205.84	211.24	205.55	205.96	208.86
201.7	205.95	206.55	200.03	205.11	203.75	202.59	201.94	205.19	199.14	203.15	205.31	205.03	200.85	201.92	204.5	203.64	204.46	202.83	203.45	202.02	200.51	201.59	204.14	202.45	204.43	204.57	203.23	205.3	203.24	201.46	205.06	202.47	206.38	202.73	201.48	205.24	202.96	202.64	200.25	206.04	201.06	198.62	203.36	200.97	202.35	202.75	205.78	203.31	203.97
208.11	212.15	206.9	207.39	205.15	205.52	205.99	212.26	206.47	209.57	208.61	206.58	208.41	210.45	214.03	210.36	206.7	210.24	207.86	211.6	212.34	205.17	207.95	208.79	213.67	207.07	208.39	210.84	207.02	204.62	208.58	208.79	205.26	205.56	205.79	207.27	208.86	206.66	207.52	208.86	209.12	201.49	206.84	209.14	210.05	208.51	209.23	210	208.27	204.47
213.61	214.65	211.6	207.33	210.53	210.02	211.23	208.51	208.45	208.05	211.58	207.33	206.37	214.18	213.15	209.1	209.05	206.96	211.97	211.07	210.07	206.72	207.33	209.63	204.99	211.8	206.32	209.37	212.55	209.13	207.05	210.09	206.19	208.61	209.58	209.53	211.06	212.6	212.18	210.98	211.6	210.88	211.14	209.05	209.8	206.72	212.63	211.19	211.06	211.75
207.2	209.85	205.08	205.81	207.37	206.85	205.5	200.44	208.63	205.25	204.94	207.41	204.56	205.49	208.35	206.65	201.44	203.29	202.83	205.95	206.71	205.47	206.51	205.13	201.42	203.96	209.19	202.56	206.4	199.58	202.82	201.97	204.8	203.82	207.3	208.99	207.05	210.77	204.22	207.18	206.88	203.32	209.13	205.2	204.6	210.38	204.62	208.3	210.08	208.33
207.44	212.82	210.11	210.37	203.42	210.61	210.25	211.98	211.18	210.35	207.41	208.17	205.7	209.61	211.85	210.74	210.31	208.33	210.51	211.75	207.83	210.67	210.66	210.07	213.15	210.21	207.68	214.86	207.6	205.6	208.14	209.16	209.14	211.38	209.17	208.91	211.98	208.9	204.46	204.17	209.83	208.23	205.12	210.19	213.9	211.26	208.44	208.79	208.81	207.97
202.51	205.96	200.57	202.83	208.4	202.76	197.96	202.96	207.01	210.68	207.67	208.2	207.79	203.03	206.24	203.96	203.28	202.1	198	201.63	203.41	207.15	206.41	209.79	198.58	209.42	203.13	201.57	204.76	206.37	201.99	204.72	205.82	204.43	202.72	202.84	201.26	202.08	204.48	202.18	202.92	203.52	200.48	201.77	202.06	205.36	206.41	201.53	204.92	207.42
202.27	204.72	203.23	204.48	204.69	206.37	203.75	204.68	201.84	203.75	200.33	205.24	199.7	200.73	198.99	207.05	200.9	206.26	200.87	206.65	203.38	202.18	202.36	204.7	202.27	204	202.36	202.72	199.93	202.07	198.37	195.15	203.29	201.37	203.55	201.78	201.99	208.65	202.3	208.16	202.26	198.17	202.79	204.78	201.43	200.77	199	201.18	202.55	202.66
213.93	218.43	217.43	212	214.82	210.45	211.54	211.19	210.82	207.43	215.58	215.72	208.02	213.29	210.37	214.54	210.6	215.21	211.5	210.57	210.41	212.07	210.98	216.66	216.98	211.9	215.39	212.89	214.27	211.21	209.03	210.58	212.71	217.08	213.27	217.28	213.5	213.74	216.11	214.24	209.73	211.59	209.5	214.21	212.62	212.79	209.24	216.12	214.2	213.98
205.04	200.92	200.37	208.33	203.4	203.7	202.67	200.87	204.17	200.74	201.13	195.66	196.39	202.24	199.26	204.67	199.01	201.21	205.86	206.58	201.42	197.69	205.57	204.07	200.78	202.58	203.37	206.34	200.05	205.29	201.49	203.61	199.43	207.98	206.17	206.1	201.37	205.95	201.95	202.74	200.24	203.49	202.12	199.76	202.18	202.45	199.81	200.92	203.03	198.98
219.29	214.37	213.02	211.73	210.4	210.91	215.72	215.28	214.19	211.31	206.22	215.87	208.52	213.47	215.19	208.85	213.33	215.4	215.77	211.11	210.31	212.17	217.36	212.17	210.04	215.26	216.03	208.43	213.95	206.26	212.06	210	210.52	214.08	213.61	212.82	211.71	213.99	211.93	214.05	214.79	211.97	212.08	215.54	210.68	215.37	211.52	210.27	211.85	212.8
211.91	208.83	215.02	212.2	212.42	206.66	210	211.71	214.84	214	213.54	209.31	215.47	211.47	213.08	214.31	212.02	210.75	207.86	213.26	210.36	208.87	212.38	210.26	209.6	211.38	212.84	216.27	207.32	211.69	209.73	209.17	212.18	209.04	216.9	214	212.53	213	216.45	213.56	214.67	210.35	213.31	213.16	208.54	218.74	218.45	214.07	213.6	215.98
203.51	201.92	200.46	205.08	200.41	201.4	197.7	203.24	204.72	200.59	204.1	202.01	200.41	199.31	201.37	200.74	202.33	203.73	200.87	202.38	198.55	202.03	204.24	202.43	202.47	202.58	203.26	204.52	196.23	205.42	201.9	200.78	199.83	201.69	205.01	200.8	206.66	198.97	200.98	204.23	201.59	200.87	202.31	201.79	204.6	204.53	203.71	198.51	201.76	201.35
187.85	197.77	194.1	195.41	194.19	187.9	199.04	194.87	195.36	195.46	197.33	198.84	194.04	192.54	196.04	191.87	194.8	190.12	192.15	193.97	194.72	190.03	193.27	199.59	193.86	192.56	190.02	194.4	193.8	194.24	194.02	191.83	194.31	194.89	193.71	190.21	198.18	190.59	192	192.94	195.43	194.12	189.67	193.41	195.72	192.11	194.03	194.52	196.82	194.87
204.66	203.03	202.35	206.97	207.59	204	201.58	204.39	201.56	205.93	208.85	207.96	207.44	206.88	206.81	208.37	207.96	202.16	203.85	203.18	203.67	203.21	203.67	204.11	207.97	204.17	205.54	206.85	207.77	213.17	206.1	205.88	200.63	207.93	205.94	210.91	204.95	205.02	202.42	207.66	205.28	209.96	207.86	202.05	206.6	203	207.81	204.63	206.87	208.55
209.04	207.76	208.03	211.32	206.85	209.73	211.75	206.67	209.09	207.83	208.46	210.22	209.22	213.02	211.15	209.34	202.68	206.88	204.43	209.68	210.26	209.72	210.88	204.68	210.65	213.24	209.05	208.88	207.89	207.56	207.6	211.39	207.71	204.48	216.02	214.46	204.99	212.12	209.17	206.53	205.45	208.53	203.88	211.45	210.04	204.95	209.12	210.21	210.58	203.92
206.54	203.48	199.49	205.07	201.3	206.46	201.23	199.59	202.59	202.89	201.09	202.5	206.44	206.15	201.44	199.87	201.96	203.76	201.76	203.7	208.09	200.89	199.03	199.77	203.86	200.98	202.54	201.57	205.48	197.36	205.61	202.12	200.73	196.28	200.26	205.5	201.64	203.63	199.51	197.66	202.53	205.58	203.63	205.06	206.29	202.59	205.04	204.95	201.36	203.75
206.22	196.33	196.16	197.33	197.55	198.1	200.95	199.54	202.44	201.63	203	198.26	195.52	202.07	199	198.84	198.72	199.03	200.06	199.42	202.39	205.04	197.92	200.24	198.04	197.27	202.7	199.67	199.7	200.55	201.04	198.68	200.18	197.25	199.4	200.58	201.3	198.66	201.74	201.52	199.97	199.13	198.52	198.43	200.31	197.25	206.08	201.09	196.28	201.14
212.41	212.29	214.61	212.49	210.35	216.35	210.88	210.51	214.6	209.38	208.19	208.15	214.33	210.24	211.71	211.92	212.91	213.56	208.4	213.23	212.38	212.4	208.41	211.74	212.12	214.08	210.01	211.66	209.5	210.02	215.98	211.93	213.46	213.07	210.72	212.01	208.11	211.72	212.43	209.04	205.62	210.65	212.19	212.76	208.27	209.84	211.2	211.76	210.85	211.67
207.41	207.7	205.38	200.07	205.97	204.68	204.03	203.09	206.18	203.02	201.67	206.81	207.4	201.89	200.21	205.45	206.16	210.1	205.16	202.93	204.66	204.11	209.8	206.77	206.69	200.62	203.15	201.7	201.13	200.79	204.07	206.27	205.58	203.1	204.46	200.1	203.89	208.33	203.27	203.95	203.98	203.49	199.22	206.39	205.31	200.99	202.17	204.55	203	204.4
208.64	206.42	214.94	210.98	211	211.3	216.41	217	211.83	208.17	214.49	209.86	214.39	214.27	209.9	213.48	209.57	211.07	211.16	213.72	211.3	209.87	215.19	215.69	211.88	208.86	215.48	214.15	214.85	213.57	215.82	211.11	214.05	211.69	219.32	209.69	209.92	213.55	213.24	215.53	212.15	210.83	215.4	212.6	212.98	213.49	210.07	206.97	209.49	211.58
201.84	199.29	201.31	199.69	204.96	205.13	203.41	202.28	203.9	201.67	203.9	206	206.35	201.8	204.84	198.21	205.28	203.69	203.4	203.19	201.21	203.08	207.85	205.44	204.06	203.51	204.95	200.35	208.56	203.76	205.62	201.11	203.23	206.39	203.19	202.4	200.6	200.4	202.66	204.22	205.94	204.7	205.61	205.43	203.85	207.67	202.07	206.01	201.21	200
196.96	200.11	202.33	196.99	202.33	198.3	200.32	199.95	203.4	201.54	203.74	198.82	201.32	198.31	201.93	198.89	196.51	198.55	201.82	200.77	202.43	198.11	203.24	201.42	200.07	198.53	201.25	200.6	202.45	206.86	202.05	201.97	195.71	200.66	202.18	204.15	198.06	200.58	198.45	198.25	198.93	201.88	203.28	200.26	201.21	200.96	202.5	200.96	202.91	203.34
217.38	212.22	214.79	215.2	212.47	211.6	213.71	212.67	211.69	210.12	214.5	210.39	214.93	216.08	215.52	207.57	214.28	214.29	215.22	211.65	213.83	212.88	213.5	214.41	212.39	214.34	212.04	214.69	216.98	207.29	212.63	214.61	212.69	214.36	213.43	211.25	214.87	211.88	212.27	211.92	213.18	213.07	214.48	214.32	212.4	212.36	211.39	212.87	212.09	211.2
214.86	212.92	210.38	210.86	210.99	213.05	207.8	211.62	209.31	210.67	209.66	212.52	213.4	210.13	213.23	211.05	214.08	210.84	214.64	213.83	211.15	213.05	207.65	204.79	212.22	213.89	210.7	210.44	211.86	213.29	212.34	208.75	209.4	212.46	211.67	212.62	212.72	209.55	212.31	210.27	211.32	210.74	208.55	214.64	214.37	211.58	215.31	213.28	212.07	209.87
205.65	207.58	202.21	203.22	204.5	206.46	201.74	203.82	206.59	207.58	205.92	202.95	205.25	204.05	202.86	205.39	202.91	208.04	201.09	201.6	204.48	202.83	206.75	204.57	205.34	203.91	205.86	203.38	210.31	202.86	205.51	201.4	202.09	205.47	205.64	203.93	202.82	206.82	203.01	206.74	206.71	204.68	203.94	206.08	200.98	206.35	203.44	202.65	203.63	203.59
198.84	204.71	202.24	197.5	202.38	200.25	203.43	197.83	205.61	202.09	198.8	202.87	202.56	199.15	197.36	204.91	198.89	199.87	201.11	198.96	196.03	200.33	199.97	200.98	203.48	200	196.71	200.06	200.28	195.15	204.53	196.62	205.01	200.33	206.05	197.28	200.17	198.9	204.57	200.45	199.75	202.97	197.51	203.17	199	195.41	202.27	203.39	196.05	200.29
204.55	206.74	209.03	207.47	207.49	209.12	209.74	208.63	204.92	207.33	209.39	208.2	204.69	202.83	203.86	207.29	202.46	202.26	203.08	208.36	206.45	209.24	208.7	210.61	207.72	210.97	205.38	202.99	206.93	207.74	207.9	208.6	208.39	210.52	210.99	207.93	211.42	205.8	209.35	204.74	209.73	208.05	208.3	209.37	210.1	205.92	208.2	205.02	214.45	208.46
206.72	213.5	213.44	215.28	211.53	208.86	207.31	211.32	210.81	210.03	205.8	212.69	207.67	210.47	207.51	211.28	211.02	209.24	215.07	209.51	207.37	211.87	211.14	213.62	207.37	210.83	205.16	212.18	209.59	209.1	214.03	210.22	210.97	208.58	208.51	212.27	210.02	212.26	209.59	211.26	208.18	213.68	208.18	210.3	211.52	209.86	214.17	208.51	202.36	206.62
209.12	209.2	209.48	210.61	206.23	214.07	214.68	209.89	212.53	208.05	210.52	215.49	217.81	210.44	213.91	213.25	207.58	213.74	213.03	210.39	210.87	210.78	210.14	212.46	211.45	210.89	213.31	210.56	208.99	208.54	213.62	211.66	209.75	215.63	208.53	213.74	210.49	214.32	210.7	214.72	212.92	207.44	211.18	212.45	211.12	206.93	212.82	211.63	213.54	210.16
214.9	213.81	213.13	214.49	211.21	212.99	219.17	209.23	212.31	216.37	214.43	211.84	209.79	210.33	212	214.95	212.62	211.77	215.19	217.69	213.31	213.92	213.54	212.38	214.5	215.55	212.37	209.74	214.8	210.43	213.22	212.76	212.97	217.36	215.92	214.3	209.14	213.31	214.32	213.1	211.88	213.37	214.51	215.17	215.72	217.06	213.08	214.41	210.96	210.75
215.83	213.44	210.91	214.42	214.45	219.55	217.05	217.46	214.86	216.41	221.99	216.12	219.05	216.72	218.96	213.85	218.97	213.83	217.67	216.83	220.07	214.61	215.81	218.31	213.72	215.74	214.41	216.71	223.64	219.69	218.99	214.39	214.85	219.51	215.39	219.04	213.6	215.75	221.41	217.33	215.86	215.95	211.62	220.66	217.29	216.92	215.79	218.33	215.81	216.48
210.45	213.79	214.13	211.3	216.75	207.58	209.58	212.89	211.04	207.92	207.66	208.24	212.37	208.79	207.96	210.56	212.82	209.72	212.77	207.98	213.22	215.36	211.22	210.27	213.9	213.53	208.53	214.76	211.22	213.15	209.62	212.07	211.63	214.83	208.8	214.54	207.09	214.64	211.05	215.53	207.89	213.04	210.63	212.68	206.55	213.03	210.39	211.98	210.33	214.41
216.86	215.62	218.12	221.57	214.33	218.18	221.26	215.72	215.62	217.67	216.62	221.1	218.09	213.8	217.18	219.19	214.61	220.61	215.21	212.87	216.78	216.63	220.87	219.75	217.94	217.12	217.94	219.47	219.24	219.12	216.17	215.88	221.82	211.4	221.47	217.1	221.72	214.53	214.67	219.7	218.9	217.62	215.56	218.6	217.74	221.16	218.82	220.31	215.5	215.1
200.48	202.46	203.01	202.73	205.04	201.28	198.29	200.06	204.04	202.56	202.88	198.09	204.08	208.23	201.73	202.06	199.83	199.15	197.7	204.41	201.51	200.4	202.48	204.09	200.46	201.28	198.86	201.57	202.34	205	202.07	201.04	205.25	202.88	205.55	201.78	203.21	203.26	200.35	202.97	203.08	203.95	201.67	202.31	199.41	205.67	199.76	199.59	202.57	199.49
217.72	217.17	220.81	221.11	220.98	219.63	217.35	215.33	212.41	211.38	219.02	213.39	217.47	219.44	220.95	215.27	219.08	219.15	216.4	216.24	216.66	218.44	216.37	216.65	216.05	219.61	217.76	214.49	216.22	219.12	216.05	220.87	217.86	217.1	216.51	218.37	217.26	218.54	216.83	220.94	216.17	216.29	217.36	219.69	218.22	215.21	218.76	217.64	217.98	220.86
199.3	201.59	199.25	203.27	203.94	202.25	203.84	204.61	198.01	202.93	203.09	202.88	200.76	201.46	201.39	206.86	210.69	201.98	202.32	204.97	201.03	204.6	206.36	207.35	203.46	201.62	205.03	205.89	206.2	205.21	203.09	205.23	199.39	208.87	205.07	205.62	207.13	206.14	208.54	205.01	197.52	208.35	208.44	208.74	204.65	202.04	202.24	201.7	202.86	206.52
203.39	202.54	203.17	202.42	204.67	203.95	207.77	201.7	205.09	207.57	208.74	206.58	207.89	205.3	204.43	205.99	205.47	206.47	202.66	208.47	205.97	199.77	200.18	202.54	205.45	199.24	205.24	203.03	203.02	200.84	206.69	204.92	200.79	206.2	201.26	203.26	205.19	203.96	201.61	201.18	200.68	207.79	201.15	202.59	199.58	207.04	203.07	208.45	205.33	204.21
202.44	200.24	204.82	203.25	204.67	204.02	202.93	203.06	204.85	200.39	206.78	203.71	202.42	202.44	199.57	205.98	206.57	199.95	205.27	205.01	204.1	200.71	205.64	208.84	204.68	204.96	207.05	205.09	202.44	198.5	206.75	205.3	199.83	203.15	204.77	204.48	206.05	203.55	201.57	201.15	200.83	201.97	204.62	201.11	206.86	203.89	204.28	202.73	206.3	204.33
217.14	217.53	219.85	216.38	218.09	216.33	217.38	215.57	215.33	220.36	219.43	221.64	214.96	218.48	221.14	218.17	214.67	217.19	217.48	214.58	215.06	214.83	217.11	221.85	216.62	216.26	217.83	218.51	222.33	218.49	214.03	225.25	216.9	216.72	216.9	213.86	216.24	219.56	215.72	218.32	218.43	219.93	214.76	217.66	212.49	217.09	220.45	217.33	219.44	216.12
202.12	204.66	199.48	204.02	204.02	200.97	203.24	205.58	203.2	203.67	201.17	203.91	203.31	201.91	202.84	200.32	203.77	201.92	202.99	202.58	201.6	203.87	204.43	203.58	203.66	205.86	203.55	206.36	206.89	198.73	206.45	208.4	200.68	203.01	201.99	204.49	201.31	207.13	205.73	202.55	206.43	200.29	204.06	201.7	207.85	204.37	208.85	205.44	201.75	202.98
207.52	203.57	205.33	208.71	202.81	203.89	198.18	200.65	204.99	201.71	207.46	201.7	202.62	204.26	200.38	208.55	207.92	204.83	203.77	197.48	201.64	201.36	205.67	202.25	200.85	204.26	204.4	204.48	201.46	201.62	200.03	203.98	206.09	201.55	206.96	203.99	201.54	205.41	201.34	204.15	203.03	201.44	203.26	201.25	201.72	205.95	205.38	204.62	205.43	205.88
209.79	212.29	205.89	206.08	207.79	210.42	211.08	209.75	205.05	211.05	213.6	207.68	210.29	208.59	206.13	205.65	208.09	212.34	210.09	208.35	207.8	213.04	214.14	204.49	205.49	211.33	205.47	212.11	208.63	213.29	206.49	212.51	208.66	208.76	207.26	210.68	206.63	210.18	205.58	211	212	209.76	212.38	207.13	211.2	204.74	208.14	207.83	207.32	206.89
210.58	210.47	209.11	207.94	208.27	206.37	212.12	207.88	210.84	212.61	211.67	205.59	206.77	211.97	213	211.09	207.02	208.6	207.7	209.15	207.58	210.84	205.74	209.06	208.32	204.37	209.72	210.69	209.71	205.31	207.49	212.17	209.5	206.76	211.95	209.3	206.43	210.15	206.37	207.47	212.8	202.49	205.93	207.66	209.1	210.67	207.79	214.17	207	212.4
201.19	201.92	194.45	198.87	201.63	203.73	202.55	198.59	198.62	201.82	202.55	198.37	201.28	200.12	202.48	202.12	201.55	197.83	199.22	198.23	204.92	207.66	196.07	199.92	198.61	197.14	199.35	194.06	206.2	200.06	199.2	201.07	199.28	201.5	205.17	200.12	199.33	203.18	199.26	201.17	197.1	197.14	199.84	202.78	199.93	203.9	203.23	197.5	202.45	203.6
200.82	199.38	198	197.85	197.16	199.03	199.17	194.16	195.98	197.9	200.11	199.44	199.22	196.68	202.24	197.43	196.6	199.41	200.24	195.45	199.03	200.37	200.7	200.28	197.58	200.72	199.86	198.95	194.99	202.16	196.5	197.67	194.2	195.56	197.13	198.4	199.7	199.67	197.71	199.31	196.2	205.31	200.82	197.27	201.78	199.3	202.1	196.75	201.76	201.8
202.52	198.25	204.71	201.88	202.28	198.51	207.1	202.33	200.88	201.61	205.69	206.48	206.07	203.94	206.47	198.35	201.24	205.88	207.54	199.38	202.14	202.15	201.29	205.46	200.96	204.5	202.27	196.75	198.82	201.02	201.35	203.32	205.5	202.49	202.82	202.46	199.68	198.18	200.33	200.64	200.8	201.65	200.79	205.58	206.6	203.03	202.68	199.29	199.92	200.05
199.11	202.3	202.2	203.09	205.09	205.12	207.88	206.96	204.39	205.28	207.15	206.93	201.87	202.05	201.73	208.34	205.07	203.37	205.67	201.06	206.55	207.41	208.32	202.86	205.3	206.81	205.18	201.84	201.8	204.7	206.01	200.1	202.96	202.39	202.11	203.05	205.5	207.54	204.01	201.93	205.62	202.92	204.32	201.05	204.79	205.82	195.63	204.31	207.95	203.53
212.62	210.01	213.67	217.94	218.6	213.66	216.46	213.42	209.55	211.23	216.84	211.32	214.66	210.23	211.82	213.17	214.09	209.87	209.35	217.69	213.63	214.64	212.85	211.25	210.88	212.81	209.37	214.87	213.75	210.72	212.11	210.19	212.13	214.27	209.84	211.54	212.16	215.27	213.76	211.97	211.15	210.39	208.61	211.62	214.18	214.46	216.65	207.75	217.78	210.51
201.88	204.01	208.67	203.43	206.51	207.34	209.11	205.72	204.34	211.55	207.19	205.42	207.69	208.97	205.09	208.86	210.41	208.76	205.53	207.55	201.36	206.29	205.28	208.53	206.53	205.52	207.47	208.21	203.86	207.05	204.43	207.42	206.47	204.02	204.7	207.79	208.85	207.94	203.17	205.55	209.5	206.26	212.36	202.98	206.45	207.33	204.29	208.87	206.68	205.29
213.99	213.1	214.23	216.89	213.29	219.25	216.17	211.05	218.47	215.21	213.19	214.95	214.09	212.13	215.16	210.01	216.14	218.52	214.66	212.67	212.42	216.06	210	209.79	214.55	214.52	211.58	215.99	216.69	217.78	215.64	212.78	214.64	212.51	211.46	216.25	212.65	209.55	211.54	214.9	215.18	214.1	215.79	209.46	213.42	208.8	213.18	212.99	212.22	212.79
206.25	210.49	208.72	205.3	203.69	207.09	210.01	211.09	202.25	206.38	207.81	208.05	208.28	211.43	204.83	208.68	207.93	207.07	210.91	206.91	206.9	208.46	204.2	209.23	207.82	207.25	209.39	208.93	206.66	204.19	201.7	204.89	210.45	206.13	206.58	207.95	207.07	210.66	203.97	212.13	210.44	212.79	208.48	202.8	206.42	207.65	210.01	205.7	207.5	207.27
205.76	206.18	211.38	208.47	204.19	204.98	209.09	209.07	213.44	206.48	207.94	205.29	207	209.4	210.26	205.85	210.47	209.61	206.14	200.94	208.4	206.33	209.64	209.43	209.98	211.48	207.16	208.06	204.45	208.24	204.34	207.41	207.93	216.71	207.66	210.61	209.48	207.21	210.23	209.87	209.79	208.09	207.15	210.09	210.14	206.46	206.95	210.93	206.81	205.37
209.75	210.1	211.89	206.33	208.27	209.99	208.85	206.01	210.6	211.47	210.57	209.18	210.31	203.61	210.71	208.74	210.04	203.8	205.64	208.22	205.69	209.51	205.11	209.2	211.79	211.83	207.69	206.71	203.13	207.36	209.63	209.67	204.99	203.98	206.5	205.92	207.94	211.63	207.65	206.23	206.81	206.52	210.33	205.6	207.83	213.32	206.21	205.54	200.93	209.29
201.69	198.26	199.39	196.19	201.12	200.79	202.84	198.09	197.64	202.69	200.01	202.05	201.52	204.2	201.86	199.84	198.82	200.38	200.02	200.73	200.33	197.19	199.83	194.73	200.76	201.89	195.59	196.87	199.31	197.68	194.69	201.69	202.58	202.49	199.97	197.37	201.39	199.77	197	198.86	197.42	195.05	200.52	196.78	200.21	201.4	198.31	196.82	204.17	198.23
210.88	207.12	205.43	211.11	203.33	207.73	207.97	211.42	202.05	209	205.71	209.73	211.36	205.94	207.95	208.91	204.67	214.2	210.6	215.74	204.7	216.48	211.27	204.26	206.45	210.37	204.85	212.4	204.09	211.13	210.44	208.06	207.6	211.19	211.79	205.51	209.02	212.87	212.34	208.81	210.65	207.47	213.82	210.26	211.18	210.91	206.75	206.69	211.95	209.35
199.53	199.27	199.36	200.9	197.74	198.15	198.72	199.26	202.22	199.96	198.63	201.63	195.59	197.28	201.56	198.78	200.57	201.11	197.63	200.5	199.54	197.28	202.68	198.76	197.28	195.89	201.63	198.83	196.06	200.52	195.66	198.41	197.79	197.24	192.89	203.54	198.26	195.8	198.12	199.78	196.08	202.6	197.37	195.1	201.8	200.81	203.74	204.81	197.14	201.62
208.1	209.03	206.81	205.2	206.11	206.44	208.88	209.21	207.27	207.5	207.4	208.73	205.91	207.17	207.73	208.96	206.26	210.86	208.3	211.95	207.53	208.04	206.78	206.34	205.56	210.42	206.75	207.54	208.45	208.8	203.09	207.22	208.27	208.75	207.17	209.58	208.44	212.87	206.12	207.3	209.65	203.21	204.86	208.19	207.77	209.31	208.09	205.36	210.6	206.66
209.72	214.72	209.15	213.57	213.9	212.1	209.69	213.09	212.86	211.84	216.19	212.78	208.92	215.71	207.97	210.52	213.9	215.12	213.46	212.07	211.87	216.58	209.25	207.6	205.87	209.58	210.92	210.83	209.29	214.63	210.61	207.75	209.71	211.26	206.68	209.13	206.96	213.01	212.33	215.65	218.49	209.93	214.17	209.32	209.1	215.6	215.08	207.56	208.02	210.06
217.49	215.58	217.1	211.81	215.5	220.79	219.23	222.58	215.66	213.24	215.72	217.11	219.32	214.89	214.03	217.32	212.63	217.76	219.51	214.81	214.76	218.14	218.54	222.24	214.85	217.5	215.69	217.71	217.43	211.54	216.43	219.09	213.75	217.85	218.87	216.07	214.5	217.02	218.08	217.08	213.66	216.27	214.24	216.58	214.26	217.79	214.27	214.68	219.05	222.12
215.06	210.25	212.78	212.23	211.3	211.78	211.83	213.64	216.62	214.15	207.29	217.55	212.57	214.18	211.67	217.42	212.67	212.91	211.68	208.59	217.39	213.75	214.76	207.21	210.97	208.88	209.87	215.18	217.29	214.6	217.4	214.7	215.99	216.77	206.95	211.06	212.94	213.06	214.03	213.87	211.05	223.22	214.9	214.37	218.17	210.72	212.11	215.4	222.4	214.33
214.28	210.89	210.55	216.11	210.37	211.96	210.44	212.86	215.12	215.09	215.79	213.06	209.62	214.21	210.87	213.2	212.83	211.53	211.38	212.89	218.09	217.1	213.03	213.86	212.19	211.86	213.03	214.38	212.9	211.6	212.17	213.58	213.47	217.06	213.79	211.53	213.87	212.4	209.74	212.25	214.76	214.99	216.17	213.35	218.24	214.43	212.9	213.04	211.12	208.54
194.68	202.79	191.24	197.44	197.44	192.85	195.73	198.88	197.67	191.43	199.5	196.79	196.17	195.47	190.09	197.53	190.99	191.98	193.12	197.76	194.78	197.98	198.38	194.13	196.38	194.61	193.85	191.98	192.35	195.83	198.01	196.05	200.57	189.84	195.2	196.89	193.27	198.76	199.11	195.63	198.53	198.94	194.97	194.15	194.78	194.25	193.43	194.24	192.17	197.15
215.64	213.92	209.04	211.55	214.45	217.77	213.41	209.85	214.38	208.09	216.74	211.22	207.87	214.34	214.12	215.62	212.2	208.9	210.16	209.82	212.51	210	213.14	213.24	209.79	214.8	211.72	213.97	212.67	214.34	215.34	211.12	215.61	208.71	211	209.34	212.61	210.25	207.78	210.78	206.74	214	212.49	212.14	212.86	213.65	210.31	212.46	213.02	214.62
196.33	198.89	196.63	193.91	195.78	200.35	198.99	198.76	199.8	199.28	198.48	196.23	197.54	201.11	201.12	199.74	197.36	195.09	199.52	202.41	199.46	194.05	202.19	199.82	200.09	196.58	199.65	199.95	198.3	203.56	196.09	197.44	197.84	199.3	200.84	198.18	198.05	195.68	202.61	196.66	194.43	197.14	199.02	201.77	198.79	198.52	197.7	197.53	200.2	198.36
211.38	210.95	213.13	211.39	216.96	211.94	214.03	211.71	213.89	215.41	214.19	215.1	214.66	215.8	216.85	217.4	212.11	215.32	209.29	211.56	212.87	209.39	216.49	214.19	214.17	215.87	214.16	213.08	212.8	211.79	212.19	215.52	209.58	212.63	212.22	211.26	214.23	213.25	209.41	212.87	215.98	211.26	210.05	216.08	212.25	211.01	213.24	213.73	212.59	213.34
218.3	215.8	216.11	215.74	218.42	220.41	214.06	216.38	216.01	217.05	217.19	216.33	215.4	211.26	213.09	220.71	216.12	220.63	215.3	221.23	217.86	220.99	218.86	219.1	214.95	216.77	212.63	217.83	216.8	220.16	215.5	218.79	216.12	216.67	214.93	216.42	218.35	216.18	218.61	214.09	219.43	218.94	216.55	221.19	220.68	216.72	217.56	218.65	217.2	217.9
195.57	202.37	197.38	193.31	197.59	199.99	200.24	202.18	194.74	196.31	195.91	199.56	195.71	197.7	201.13	200.61	199.17	196.58	198.3	195.71	196.99	199.47	200.14	198.1	197.94	196.9	199.73	198.69	198.06	198.22	197.42	196.54	195.07	192.95	197.82	199.17	200.39	197.65	197.05	204.81	201.5	199.71	197.25	199.15	200.75	199.85	201.97	197.72	200.84	198.79
206.88	200.66	202.79	205.95	201.42	201.46	201.76	204.06	205.66	200.06	202.17	204.56	200.32	201.77	200.89	204.1	202.18	199.37	198.72	202.91	203.12	198.81	200.08	204	199.16	198.36	206.62	200.36	211	203.75	199.43	203.25	206.21	205.15	202.1	199.45	206.39	204.81	203.15	202.92	200.13	200.93	203.01	206.29	203.39	197.84	203.94	201.3	202.95	202.04
215.59	216.95	216.21	215.14	216.37	219.59	215.88	216.2	215.4	213.08	215.9	215.34	217.24	213.47	215.08	216.99	213.73	217.78	215.58	217.17	216.94	213.85	213.59	218.16	218.89	214.87	216.12	219.39	213.49	214.74	212.6	214.15	216.95	211.06	219.52	224.07	218.29	217.17	216.87	216.82	216.82	215.81	217.27	212.29	218.31	213.81	215.37	221.86	221.43	215.25
209.64	207.78	207.17	204.2	202.56	202.07	199.78	204.01	201.11	201.69	202.17	202.34	202.01	202.91	204.59	203.32	199.75	199.4	208.17	207.31	205.15	206.67	205.79	202.68	201.42	203.57	206.75	205.77	202.92	206.21	203.51	199.8	204.52	206.68	201.18	204.77	200.84	203.64	201.66	202.95	205.16	201.93	203.07	203.41	205.55	204.58	207.88	201.76	201.86	202.6
202.93	203.93	205.71	206.5	200.08	207.52	203.75	207.01	202.02	209.86	209.11	209.55	203	205.01	204.22	201.17	202.9	205.2	199.98	206.9	204.52	203.58	207.13	204.83	206.05	204.82	207.3	205.84	204.54	205.81	204.44	207.05	207.8	203.27	205.95	201.87	201.06	205.08	209.65	202.16	205.45	203.13	208.25	205.65	205.56	205.15	202.85	208.46	205.67	202.82
206.65	212.01	207.94	205.36	209.81	209.28	207.27	208.14	210.68	211.26	205.72	208.52	215.35	208.67	209.4	202.99	206.63	206.33	211.96	212.14	210.85	203.32	207.72	206.14	210.93	210.5	209.53	211.97	200.8	209.43	203.43	208.36	214.39	207.47	211.48	211.51	207.08	204.03	207.2	207.88	209.53	208.13	210.19	213.8	208.89	206.57	212.01	205.97	206.89	209.34
207.99	212.82	210.26	205.02	210.16	213.99	206.82	204.61	206.82	213	209.67	207.99	207.76	210.78	208.9	210.63	201.23	210.3	202.71	209.23	209.26	202	208.52	207.03	205.64	208.25	209.32	207.12	209.29	210.1	205.46	208.29	200.02	206.58	210.23	210.32	214.12	203.43	209.93	206.44	205.77	208.34	211.33	210.29	212.65	208.03	210.94	208.78	210.92	208.03
202.46	203.65	203.79	206.05	204.99	203.9	204.02	206.94	206.16	201.78	203.81	205.43	204.65	205.8	200.78	203.24	204.79	209.15	204.55	202.97	208.01	202.85	204.54	200	207.89	203.71	204.36	201.69	204.78	207.94	203.07	202.71	202.14	200.96	202.49	203.42	206.26	202.78	209.14	200.54	206.36	206.98	203.38	207.14	201.68	209.22	206.16	202.61	204.47	211.12
214.8	210.26	208.99	213.74	213.08	211.54	210.96	213.97	215.47	214.03	220	212.18	218.15	215.9	215.46	212.35	213.12	210.71	211.01	216.58	209.67	208.61	217.03	218.3	211.33	212.95	215.18	213.88	212.26	212.77	214.57	215.11	215.39	212.17	213.74	210.31	214.94	214.25	212.8	211.48	211.95	212.64	210.84	216.23	214.3	212.73	217.06	211.59	210.27	209.72
207.18	207.7	211.38	210.82	206.44	212.76	211.52	206.89	205.11	213.28	206.66	213.41	199.82	213.81	205.15	214.5	210.4	212.22	206.65	205.96	208.54	209.02	209.41	205.57	212.53	206.83	209.81	214.05	202.71	211.63	207.26	208.61	210.38	206.26	206.94	213.28	212.57	208.13	210.17	208.47	203.72	211.05	206.13	211.5	209.52	205.77	210.12	214.33	211.05	209.73
216.13	215.69	219.2	217.01	215.1	216.85	216.54	217.39	217.43	213.82	222.14	217.25	215.32	217.9	216.58	218.21	213.27	214.13	218.41	219.97	213.4	220.45	217.31	216.7	213.84	218.17	215.5	217.99	218.69	214.8	216.79	217.03	218.87	217.7	210.53	216.77	221.37	218.18	213.87	218.28	215.58	215.44	213.12	216.43	217.61	220.3	215.89	215.96	219.5	219.27
209.75	213.18	210.79	207.67	208.95	208.2	208.65	208.79	209.47	210.91	210.91	208.52	211.36	210.36	211	208.04	211.68	204.65	209.4	208.79	211.56	211.93	212.72	212.53	212.75	209.24	212.4	207.66	208.45	211.76	208.83	206.87	208.7	210.86	209.81	212.13	211.43	205.76	206.83	211.39	211.06	206.23	212.72	213.49	209.45	208.42	207.02	208.36	205.2	209.45
211.1	208.69	207.09	208.18	207.91	207.08	206.56	208.07	205.22	206.57	205.05	207.77	197.69	206.08	216.7	207.74	210.41	209.06	208.28	205.95	207.83	208.98	206.82	206.73	203.42	206.76	203.8	209.57	206.04	211.37	206.63	210.15	207.46	211.5	212.55	206.46	206.63	206.78	209.51	207.47	210.04	212.06	208.76	209.53	214.26	205.2	203.59	208.1	206.35	207.21
210.25	215.45	214.32	214.02	219.56	217.67	219.14	217.63	216.3	217.21	213.97	216.05	214.87	217.67	215.85	216.19	217.4	216.61	214.09	214.18	218.29	216.57	217.53	210.42	220.38	214.31	217.6	216.92	213.77	215.86	213.61	215.47	215.97	217.21	214.69	221.15	216.49	217.79	219.54	214.15	220.51	214.27	222.38	214.57	216.94	215.92	218	219.05	215.27	213.33
213.67	210.69	209.31	214.29	211.06	213.16	210.8	210.2	213.2	210.6	210.85	210.07	209.58	212.75	210.66	207.58	211.41	211.02	211.75	216.5	210.56	213.38	210.38	210.41	215.37	211.49	211.63	210.86	211.15	216.53	215.91	211.2	208.48	208.92	207.96	212.68	206.29	213.98	213.35	213.55	210.35	211.1	211.86	215.66	215.73	208.8	213.31	211.48	212.59	209.37
207.51	209.03	204.88	201.43	211.4	210.89	207.52	206.62	205.98	212.12	212.18	207.85	207.54	208.88	207.27	210.39	202.28	213.19	208.57	212.62	206.46	210.4	206.62	210.29	203.11	209.37	206.19	212.98	210.15	208.36	208.93	207.19	206.9	210.31	209.2	208.4	208.2	213.69	214.4	212.61	209.91	203.94	208.02	210.98	205.01	207.76	214.7	210.7	208.49	209.53
204.4	213.12	203.97	208.33	206.8	206.56	205.35	210.61	203.41	205.6	209.79	207.62	212.12	200.49	204.42	214.46	206.93	213.07	208.53	202.98	210.95	206.91	207.86	207.04	204.92	208.75	207.91	206.95	201.98	208.7	204.16	202.46	206.04	206.36	207.61	199.17	205.65	214.04	211.17	208.36	208.29	211.65	212.9	209.94	209.46	208.26	211.27	207.88	211.49	209.34
201.75	205.98	202.7	199.69	195.52	202.32	202.4	199.83	202.45	198.55	198.6	198.65	201	192.17	199.7	197.46	200.69	202.8	200.85	200.28	205	199.8	199.89	206.4	203.17	199.21	201.03	203.53	197.79	201.23	197.35	201.99	198	200.65	199.35	196.67	200.52	199.25	201.11	204.26	202.66	201.66	199.98	197.94	206.62	200.1	200.72	204.39	197.12	204.36
196.78	198.23	200.43	198.13	196.83	197.81	200.69	202.52	198.48	200.86	194.95	192.77	197.65	195.75	197.4	199.19	197.71	202.23	193.38	199.27	192.98	198.76	199.7	200.46	200.29	197.61	201.08	200.18	198.46	199.69	201.52	198.6	197.72	200.88	206.06	199.67	199.9	196.35	203.57	200.65	201.49	203.19	201.35	197.97	198.85	199.68	196.05	198.13	199.34	203.08
202.47	198.78	194.34	197.99	195.23	200.24	198.16	203.73	199.08	199.56	199.12	199.49	200.47	193.89	197.04	200.82	198.15	195.12	201.08	193.99	197.06	194.44	197.58	198.39	198.4	202.51	197	196.35	199.37	198.54	202.26	198.96	199.45	202.3	203.3	202.51	196.37	198.77	197.01	201.14	198.75	202.04	201.75	197.31	199.01	201.95	202.65	199.29	199.98	200.93
208.13	208.3	209.23	207.34	204.73	208.78	211.12	205.76	205.02	207.6	211.39	203.88	207.71	206.57	211.61	202.28	200.81	209.74	207.13	204.72	203.13	212.81	208.74	204.91	209.1	205.96	204.72	203.04	208.78	208.37	210.19	205.63	211.03	205.78	202.16	209.15	204.68	203.48	207.35	210.35	214.25	207.59	213.79	208.89	208.8	209.79	207.63	208.04	205.36	209.18
191.59	195.96	194.38	193.12	195.68	196.87	191.37	194.59	196.05	194.43	186.43	192.47	194.16	194.04	193.01	192.82	196.7	197.58	193.34	196.18	196.84	197.55	190.01	197.66	195.35	193.73	192.59	195.2	202.61	198.15	197.09	198.18	194.94	193.34	192.26	198.32	191.44	197.29	196.28	193.63	190.38	194.92	196.5	197.4	194.66	198.87	195.68	191.52	195.54	189.27
213.57	220.18	213.09	214.95	213.63	217.5	217.86	221.39	219.12	216.21	213.96	216.61	216	212.96	215.86	215.83	216.79	214.45	217.81	216.23	216.7	218.1	215.88	217.97	217.05	218.76	219.92	220.86	216.38	222.01	215.75	215.37	216.82	216.16	216.14	220.1	219.2	212.74	217.1	212.45	214.08	216.09	218.63	217.09	218.5	214.93	217.1	212.96	216.98	215.24
205.14	207.72	207.75	212.23	212.51	216.37	206.75	207.78	207.23	211.43	212.06	207.03	210.76	203.06	208.46	206.16	206.82	209.61	214.49	211.47	205.62	207.44	209.16	212.02	207.74	206.67	210.03	211.14	204.49	206.63	208.23	207.73	209.26	213.65	208.89	207.26	208.17	207.56	206.47	210.06	212.21	207.49	207.9	208.36	212.34	212.06	210.44	211.74	209.86	210.19
213.73	206.18	208.17	209.14	212	211.37	210.18	210.17	208.01	202.78	213.4	212	206.25	210.58	204.71	210.33	211.53	213.45	208.71	210.98	208.68	204.94	209.29	210.67	212.86	210.58	212.54	209.65	211.27	208.27	203.03	208.3	209.46	211.64	210.83	208.23	215.55	207.97	207.64	205.33	207.13	212.76	210.43	209.88	207.83	211	209.59	209.79	212.18	205.98
207.4	207.53	207.75	206.64	207.49	210.03	203.1	205.06	206.41	206.92	207.06	206.32	207.51	202.81	203.94	207.01	205.55	209.76	203.46	206.48	209.77	204.31	203.43	206.24	207.76	208.83	210.96	209.1	207.68	207.73	207.06	208.71	208.44	205.66	207.31	205.69	204.14	205.91	205.42	199.52	206.44	208.34	207.51	205.67	207.04	202.94	203.72	203.64	208.15	204.29
214.23	213.33	213	219.92	212.09	218.18	210.66	209.46	209.82	213.26	214.31	210.05	211.64	208.59	213.87	211.87	210.39	211.85	212.94	210.73	209.32	211.07	212.55	215.37	210.76	213.83	211.03	212.38	216.01	213.01	213.95	211.41	215.03	212.67	210.87	210.27	211.07	215.09	212.18	212.53	211.39	213.86	211.51	214.39	210.2	214.34	210.55	209.53	210.82	210.09
211.59	207.89	214.08	205.96	208.36	210.91	206.66	213.98	212.85	211.47	210.01	211.69	207.37	207.16	211.64	204.77	207.91	210.33	206.07	207.23	208.34	207.34	207.14	208.19	205.71	204.72	209.12	210.06	207.37	203.95	210.16	205.73	212.91	210.11	207.48	205.15	210.37	209.12	207.78	209.28	209.21	210.91	205.9	210.8	210.22	210.83	209.96	208.06	203.51	203.31
204.7	208.97	204.63	208.08	210.78	207.41	206.5	214	208.12	210.22	205.38	207.9	205.06	204.91	207.76	210.05	206.56	209.06	215.7	208.59	202.36	207.44	202.82	206.8	208.68	210.05	213.18	206.01	206.49	206.73	207.95	206.8	208.46	208.83	209.55	210.91	210.83	208.28	209.44	205.87	209.1	208.49	209.64	205.56	212.7	204.54	210.8	210.21	213.39	207.32
217.9	213.59	221.12	216.11	211.17	219.12	219.7	215.6	216.47	218.19	214.51	219.57	218.3	221.09	219.01	217.94	217.8	213.3	215.37	220.57	221.39	217.34	216.44	216.95	218.46	216.62	215.4	219.57	217.72	216.46	215.55	213.98	215.61	216.69	218.29	217.92	219.64	219.31	215.48	214.64	214.5	212.13	220.11	216.36	218.88	214.04	222.98	215.05	216.86	213.06
215.4	216.5	220.98	218	215.4	218.21	217.31	218.4	213.21	214.5	213.27	215.14	211.76	223.39	214.14	217.66	217.37	215.91	215.76	220.13	219.77	216.3	211.63	219.37	217.21	220.45	214.7	218.87	220.01	217.05	220.37	214.57	218.4	218.12	215.74	215.38	217.16	217.95	217.88	218.46	219.31	215.91	217.49	218.02	220.69	215.22	214.95	219.7	218.69	211.47
197.79	201.56	204.41	199.84	200.91	199.72	200.36	197.95	195.48	203.3	203.07	199.39	199.44	199.14	198.68	196.12	197.88	196.89	200.8	198.35	199.3	200.78	197.95	198.82	198.66	197.52	199.93	198.98	200.15	199.25	202.73	199.43	196.58	195.7	199.72	199.77	200.9	202.77	193.57	195.52	200.74	195.15	195.6	197.49	198.1	195.14	194.73	202.83	199.09	193.89
213.73	214.63	212.82	216.15	214.89	210.7	216.44	215.93	216.21	215.97	210.72	214.57	211.96	217.19	213.65	214.79	215.16	210.94	216.4	214.79	216.24	209.92	210.79	210.7	217.02	213.21	208.84	213.13	215.95	211.64	217.9	214.1	212.83	213.73	217.15	212.93	211.92	211.34	214.91	214.63	214.38	214.62	210.56	214.22	208.99	209.02	213.94	215.94	214.48	213.77
208.43	203.08	203.34	205.69	205.42	201.84	209.49	200.71	204.72	201.37	212.28	204.32	204.4	204.51	203.7	207.18	202.38	203.78	201.73	205.97	202.52	206.09	211.34	207.98	206.8	206.43	202.52	205.41	201.63	205.96	201.88	202.13	211.24	201.59	203.22	202.03	211.99	200.35	203.78	208.04	205.88	200.61	200.18	201.2	201.57	198.76	204.08	203.24	203.33	207.19
212.71	208.11	213.08	205.31	207.78	207.85	203.59	206.46	204.2	208.04	208.07	209.72	210.39	211.64	206.17	204.27	208.79	207.51	208.88	205.72	209.47	211.02	213.3	205.11	211.97	211.68	209.9	209.78	207.49	207.85	212.53	211.26	210.1	209.14	210.04	206.58	207.1	203.85	209.99	209.28	206.65	202.66	209.4	208.06	206.87	212.34	206.44	208.6	205.9	208.69
215.85	216.81	210.15	217.18	219.5	218.77	218.09	218.42	214.86	212.96	212.64	213.68	217.26	217.19	214.78	211.62	217.9	214	218.71	215.67	209.81	216.21	215.04	214	219.28	219.19	218.98	218.07	219.45	221.37	220.06	212.13	210.93	214.62	213.64	211.62	217.97	213.15	212.35	213.5	217.38	218.83	214.57	218.45	219.35	215.92	216.6	216.54	216	218.28
218.33	215.66	220.68	214.96	217.96	216.42	221.27	218.25	217.72	217.77	222.2	214.81	214.91	213.35	218.58	219.61	214.28	218.81	214.35	217.48	217.78	215.57	217.73	217.7	216.56	216.84	220.36	216.25	220.67	218.87	220.19	218.66	216.66	221.63	216.81	218.57	213.94	217.23	216.94	215.16	221.19	216.01	222.29	219.52	216.44	217.05	223.5	215.09	220.03	216.22
199.91	201.75	199.39	196.78	202.01	198.95	195.63	198.47	198.17	198.14	197.26	201.46	201.97	197.39	200.21	200.22	199.41	198.4	201.63	199.51	201.07	199.24	195.21	197.86	198.18	199.33	196.51	197	198	193.17	200.18	198.86	197.31	199.98	198.15	195.91	197.86	200.96	197.34	195.1	193.87	197.87	192.88	195.93	196.68	197.51	195.01	196.85	194.48	198.06
206.68	205.89	209.47	202.94	207.18	204.45	208.15	204.32	207.85	210.28	210.59	208.62	204.24	204.31	212.01	210.24	208.11	205.58	211.13	203.62	211.79	207.08	207.98	209.12	204.07	210.95	206.68	208.32	205.3	208.24	209.07	205.93	208.98	213.82	207.88	207.94	209.32	206.19	210.09	206.32	207.22	205.66	212.39	206.4	204.65	208.27	209.89	207.57	211.09	207.67
206.21	204.46	205.32	204.07	203.47	208.46	201.08	200.13	199.31	201.62	206.75	204.26	200.73	205.2	202.42	203.9	200.61	197.08	202.29	203.17	203.16	207.14	202.35	197.9	204.31	199.93	201.33	198.63	207.09	205.5	201.16	203.04	206.48	202.03	201.5	205.99	203.93	203.12	202.43	199.85	202.08	203.69	204.78	203.75	202.39	197.64	200.95	200.48	199.96	201.44
204.94	207.19	210.86	209.47	206.98	210.71	211.01	215.16	208.85	205.99	209.62	215.14	210.44	212.45	211.91	214.07	216.8	212.7	213.09	209.28	215.17	213.49	213.67	202.9	211.57	217.03	210.12	210.99	211.38	213.28	215.42	210.33	211.82	211.93	211.07	210.8	208.73	207.5	205.14	211.27	211.59	211.91	209.53	211.41	214.14	213.67	208.54	216.68	211.31	208.35
203.25	206.78	206.42	202.56	202.09	204.31	201.34	205.04	202.48	203.5	203.79	205.76	207.91	201.44	204.08	201.47	202.2	205.19	201.25	204.17	205.07	201.13	206.83	201.29	205.54	202.62	206.61	198.68	206.75	206.03	203.19	205.08	205.32	205.66	204.52	206.07	203.21	203.91	205.23	202.36	206.52	208.42	202.38	204.33	202	197.74	205.17	203.25	206.18	206.37
214.27	212.63	205.24	216.95	205.54	211.48	210.34	211.97	210.32	210.04	215.75	210.78	210.54	209.21	209.55	208.6	210.43	210.93	211.08	212.68	211.37	211.53	212.04	215.8	211.48	215.74	214.81	212	209.39	209.88	213.16	216.55	208.19	208.01	213.52	207.38	210.05	211.75	210.66	213.97	214.08	215.28	212.84	211.42	213.34	207.99	206.64	212	215.69	211.95
205.58	197.9	202.53	202.24	211.21	205.72	203.96	202.09	202.89	202.02	208.39	202.25	207.71	202.14	201.05	202.64	205.62	201.5	202.01	202.73	202.26	208.04	205.2	204.94	206.26	202.46	203.75	204.95	205.09	206.64	201.67	204.26	203.99	202.95	205.44	204.43	202.74	205.38	205.55	202.36	202.91	203.71	206.18	208.43	202	199.42	203.76	202.07	203.94	202.6
195.19	194.77	198.59	197.27	197.84	198.21	196.03	194.99	195.19	198.12	202.8	201.06	201.21	196.16	200.72	196.6	201.37	197.82	201.88	194.05	203.6	200.91	196.31	200.34	201.14	200.71	200.47	201.85	198.32	197.01	200.35	198.51	198.22	197.94	197.48	199.3	199.61	199.28	201.58	195.68	203.26	202.57	196.67	203.68	198.01	195.22	202.15	199.5	197.05	202.27
212.14	213.99	211.05	208.76	208.11	204.37	208.39	207.2	211.39	207.47	209.34	208.13	201.52	206.18	210.49	210.1	208.13	206.51	210.47	210.6	204.43	210.78	206.48	206.22	207.89	206.71	210.44	208.19	210.01	209.24	203.69	205.65	209.4	208.98	210.75	202.03	211.4	205.39	207.71	208.13	211.83	208.54	208.6	213.75	205.25	210.87	208.32	207.35	212.84	208.47
209.77	203.71	203.22	204.52	205.88	203.17	205.53	203.02	202.95	201.33	203.58	201.87	205.48	201.63	199.48	205.79	197.31	204.73	208.67	203.57	206.57	207.34	203.93	207.1	208.44	202.79	205.25	200.88	204.73	209.47	202.03	202.23	201.67	203.67	203.74	205.26	204.54	205.24	201.78	200.18	200.57	204.47	199.87	201.85	203.44	205.34	203	203.94	206.21	207.63
207.77	208.63	209.32	208.63	209.63	207.14	208.8	207.37	205.25	209.3	207.71	211.45	209.31	214.8	206.66	205.19	208.08	209.71	212.41	211.16	212.15	208.98	211.56	206.68	209.21	213.17	210.29	205.06	208.84	206.48	211.66	208.8	207.65	210.67	204.27	207.78	210.64	209.55	206.82	208.62	205.68	214.21	204.97	209.05	204.26	206.69	207.14	205.18	208.29	208.65
206.54	208.59	207.47	208.26	209.21	211.37	210.83	205.48	211.37	206.42	205.23	207.33	208.62	206.13	206.43	206.16	208.16	201.88	207.62	206.22	206.66	207.92	205.24	204.44	206.46	208.57	210.43	207.59	207.2	210.89	206.7	211.99	209.82	209.57	203.77	209.08	211.31	208.2	207.44	210.02	205.47	204.7	210.27	206.84	207.86	207.13	208.53	207.01	210.03	210.11
209.04	210.71	205.21	206.78	210.56	208.55	205.95	209.86	204.57	209.8	210.25	203.93	211.44	208.54	207.93	208.44	207.51	206.41	207.91	208.61	207.94	209.96	206.5	205.12	204.44	207.13	210.79	205.69	210.51	210.23	210.37	202.59	209.99	205.25	208.74	208.06	209.38	209.09	206.46	210.93	206.4	212.08	210.55	206.37	206.75	209.06	206.95	208.04	209.05	207.38
200.94	200.95	204.43	199.77	203.47	196.53	204.78	199.9	204.47	202.75	202.23	203.91	203.36	196.23	201.05	201.77	203.92	203.91	203.32	201.14	197.75	195.66	201.79	199.79	202.06	204.21	199.65	202.16	205.11	205.2	201.48	201.93	203.91	200.46	200.41	199.63	197.65	203.29	201.97	201.19	202.06	201.42	201.98	202.76	200.24	196.9	203.16	201.5	198.49	201.91
209.53	211.32	215.63	212.71	211.06	210.02	211.09	208.72	207.56	202.26	208.22	206.93	208.99	209.63	211.5	208.55	211.96	209.37	208	208.55	208.1	208.2	209.05	211.29	209.46	206.6	211.05	208.99	208.47	206.53	210.88	206.6	206.25	207.67	211.82	208.29	210.12	201.42	211.85	208.21	207.55	212.65	209.23	207.08	209.19	212.64	207.04	205.22	211.06	207.8
212.15	207.92	211.59	216.87	212.36	212.16	213.17	209.03	209.99	209.59	214.6	212.68	215.25	212.09	210.81	212.73	211.02	207.83	213.1	214.21	211.09	211.2	209.79	208.39	209.92	213.12	213.79	212.74	216.47	208.66	216.21	212.55	214.43	210.14	215.34	216.97	209.74	212.34	213.29	210.95	212.34	213.96	212.9	210.47	209.11	211.22	211.71	209.44	214.57	212.44
205.31	201.74	206.74	203.79	207.02	203.2	200.34	207.75	203.41	204.35	203.78	201.72	208.77	202.44	212.23	202.75	204.37	201.63	206.19	201.72	206.67	202.76	206.31	203.82	202.29	206.81	206.05	205.31	200.7	205.53	200.7	207.15	204.42	204	207.57	205.59	204.42	200.73	207.86	208.31	207.62	202.31	198.77	197.98	205.32	202.49	202.21	199.87	201.37	205.91
208.54	207.61	210.51	208.45	207.2	211.48	210.41	207.69	212.48	207.34	213.01	210.69	210.2	208.17	207.44	209.15	208.5	214.69	207.96	206.54	208.25	208.93	210.47	211.79	207.29	203.57	205.05	205.37	211.35	207.88	211.05	211.46	210.59	210.46	212.21	209.13	209.46	211.97	210.08	210.19	209.48	209.57	203.98	203.35	213.51	207.71	209.14	208.67	206.8	210.67
203.1	205.56	209	204.21	203.4	208.79	204.66	204.5	207.66	208.31	203.86	211.32	207.71	206.15	205.88	204.76	205.74	203.95	210.18	209.27	205.59	209.44	202.86	205.17	210.74	205.97	203.85	204.22	206.14	205.39	206.74	205.68	205.73	210.09	209.91	204.92	206.54	206.66	204.94	203.75	207.72	204.78	207	207.22	207.48	205.9	204.58	212.4	206.57	204.75
193.02	193.32	191.56	192.09	193.12	194.87	196.48	191.35	194.37	194.98	195.05	188.91	193.48	190.5	191.31	193.27	195.67	195.22	195.6	193.34	191.58	191.6	192.83	194.48	195.39	196.25	190.54	191.85	192.58	187.7	195.93	192.66	194.79	192.38	191.24	195.69	195	191.52	195.86	192.69	191.91	195.75	190.6	194.79	195.38	192.97	196.32	194.76	193.3	195.81
208.92	212.97	213.95	208.75	205.61	211.2	211.88	208.74	217.37	207.98	214.23	209.45	209.06	212.03	208.01	210.13	212.58	213.57	211	211.53	210.69	210.92	212.82	210.89	208.84	212.56	207.12	214.88	212.25	216.61	216.22	210.06	212.65	211.14	216.4	218.17	213.93	208.27	212.27	212.61	210.9	212.17	210.85	211.62	212.81	209.26	210.83	208.61	212.23	214.81
205.21	210.1	213.58	210.54	208.71	208.95	210.63	208.43	206.73	207.38	207.73	209.09	209.74	206.26	207.38	206.91	206.59	210.36	203.58	211.52	211.88	207.37	213.31	204.63	209.74	209.66	208.34	207.38	207.07	206.05	211.23	205.52	209.21	206.34	206.5	207.75	206.13	212.73	203.98	205.11	209.53	207.13	211.2	206.92	203.19	207.53	205.52	209.13	202.85	206.37
197.99	197.64	201.2	197.48	200.57	200.61	196.98	199.33	199.96	199.28	196.03	195.68	194.87	203.4	195.75	196.96	196.33	194.55	197.95	198.34	200.55	196.61	200.18	198.88	196.4	198.67	196.11	195.93	196.28	194.35	195.94	196.16	196.8	202.48	198.39	198.12	198.22	199.56	198.03	198.34	196.84	197.48	199.98	201	195.32	197.39	199.44	200.72	195.41	198.37
199.49	205.49	201.13	201.42	204.44	200.71	201.15	201.74	203.54	200.67	195.53	199.04	200.24	197.92	196.86	200.74	203.44	200.38	200.27	201.23	203.39	199.92	201.84	198.83	201.95	199.42	202.32	200.14	200.54	200.95	201.38	195.53	202.13	200.51	200.76	201.17	201.69	202.28	206.39	202.4	204.76	202.97	196.6	200.11	202.07	197.48	200.62	200.19	196.51	200.55
198.27	201.03	198.3	201.16	203.67	197.47	201.46	198.12	202.57	202.48	202.47	195.21	202.13	198.02	200.55	199.04	202.31	198.44	198.59	199.81	199.33	198.85	198.75	206.19	199.56	200.59	201.71	198.61	200.14	201.8	197.66	204.35	200.08	197.21	193.52	194.3	194.8	198.45	199.14	197.27	201.43	198.59	197.01	193.96	203.34	200.32	201.05	201.37	200.15	199.37
207.67	206.92	206.68	211.47	211.15	207.97	213.35	207.53	209.93	208.01	215.83	208.4	209.13	207.71	206.28	209.51	205.54	213.03	210.86	208.5	210.25	209.43	207.89	207.55	202.64	207.63	209.92	209.17	209.9	211.21	208.4	202.32	207.47	211.3	209.15	210.01	211.1	208.19	208.48	205.58	204.19	209.76	217.35	207.52	206.03	211.48	210.51	207.62	210.07	213.79
200.43	207.21	209.44	203.9	205.66	202.17	202.28	208.18	197.38	204.13	203.09	203.13	207	198.28	203.87	207.61	200.2	203.6	201.19	204.95	203.98	202.31	205.87	207.03	205.39	202.57	201.52	203.32	202.37	202.86	207.89	200.19	201.93	204.58	205.68	199.57	200.43	205.87	204.32	205.73	202.17	204.06	203.55	204.14	202.64	205.47	200.45	200.54	200.09	205.58
206.75	202.52	203.79	205.07	201.64	201.13	206.73	205.6	201.89	203.52	204.11	202.81	204.84	209.24	205.54	204.56	206.11	208.14	203.68	201.63	205.67	201.41	202.54	205.63	201.17	205.03	208.82	206.13	204.84	204.26	204.98	204.54	204.47	205.77	204.12	205.59	205.84	204.64	206.4	204.19	203.43	205.43	206.15	203.36	204.67	204.11	199	203.83	202.37	204.7
196.08	200.65	199.1	203	200.93	194.4	204.12	201.16	201.09	204.51	202.53	201.44	204.11	200.64	199.17	201.69	200.81	197.57	198.09	198.22	198.6	200.53	199.51	201.76	203.24	200.15	200.73	198.62	202.76	196.48	197.7	195.47	199.99	196.81	201.21	196	203.74	197.86	200.01	199.75	198.4	200.22	202.05	201.32	200.94	199.57	198.01	202.4	199.17	197.85
217.88	218.13	214.64	216.53	213.37	216.78	213.97	216.03	219.93	218.97	221.37	218.45	216.19	219.18	216.87	218.16	215.73	219.55	213.71	218.99	216.33	215.83	210.19	216.31	214.29	222.4	219.13	219.27	214.9	216.8	220.44	214.01	216.55	213.21	220.15	215.45	220.74	218.62	218.42	216.77	215.12	216.99	215.55	215.06	217.09	216.66	218.58	214.32	217.62	220.53
203.15	207.25	203.68	204.97	205.96	202.65	206.66	197.48	206.39	207.23	202.55	208.71	209.34	205.98	204.67	207.47	202.96	205.68	207.01	200.79	207.33	206.04	207.66	205.82	204.76	206.74	204.53	208.34	205.99	202.19	202.41	207.19	205.69	208.09	206.02	207.35	199.42	205.62	198.11	204.95	200.47	204.09	204.54	210.72	205.73	208.05	207.6	201.34	207.04	204.86
210.72	213.36	213.35	214.43	213.28	210.97	213.72	213.17	215.53	212.49	215.21	211.61	217.64	216.57	214.83	214.84	215.42	213.76	209.62	214.06	209.8	215.49	210.29	212.5	214.69	216.09	213.59	214.85	215.18	209.03	212.23	212.2	214.02	212.84	212.12	216.89	212.02	211.5	211.43	215.56	209.43	210.71	217.83	213.4	213.95	213.85	217.68	210.73	215.16	213.14
204.18	200.13	206.82	203.41	202.08	205.01	203.57	203.85	201.93	203.13	207.85	204.07	198.25	200.56	203.8	200.5	204.02	200.8	204.38	203.82	202.93	205.13	203.62	201.68	198.46	208.8	206.81	207.35	204.38	203.73	207.73	203.48	201.62	203.95	205.7	205.08	203.26	200.53	202.66	201.28	202.53	203.97	204.03	204.56	199.16	205.34	198.47	201.72	209.52	202.94
206.18	202.64	208.61	206.23	204.56	208.75	205.37	202.63	201.94	204	205.09	201.81	205.95	203.07	201.13	204.54	206.7	203.51	207.62	206.99	205.12	202.92	205	206.73	200.51	203.52	206.93	198.24	205.33	203.61	202.72	209.15	201.38	200.02	202.72	204.88	208.11	202.52	203.25	205.48	203.61	204.08	204.51	203.11	204.31	204.2	203.61	204.32	205.56	201.14
217.23	213.56	215.53	211.62	213.91	214.63	210.95	214.64	213.83	216.45	211.84	211.74	212.67	212.42	211.27	217.56	213.49	215.79	213.66	207.41	204.91	214.48	209.13	213.37	210.61	214.25	206.42	213.62	207.27	215.21	212.81	209.77	212.01	210.49	213.47	210.7	212.97	215.68	214.63	212.04	211.27	210.14	212.22	208.63	214.42	210.78	213.56	214.87	211.96	210.28
216.13	217.27	219.04	219.86	223.3	212.58	222.77	215.79	212.23	212.13	221.61	222.6	217.18	216.41	216.27	217.01	212.85	211.38	213.28	220.23	214.18	211.64	215.98	217.67	219.49	216.73	215.2	213.85	217.38	214.07	215.59	217.81	219.9	211.56	220.49	215.25	216.64	218.62	214.78	219.65	215.99	216.77	213.52	214.68	216.06	217.5	213.72	219.96	221.69	217.06
209.77	216.92	210.3	207.23	206.04	209.89	204.57	214.95	213.4	211.01	213.5	214.32	208.49	213.78	209.88	212.62	212.09	206.32	208.46	212.75	212.39	205.91	214.49	213.86	205.8	211.19	214.43	213.2	212.59	213.73	211.23	207.27	213.23	205.69	210.12	211.32	208.25	215.32	208.82	212.53	212.02	209.52	212.51	211	209.04	209.54	214.06	208.93	211.3	208.82
215.65	215.52	209.7	205.25	212.43	212.85	211.8	208.91	212.21	212.88	204.57	207.03	215.59	213.04	211.74	213.56	212.55	215.02	205.92	212.08	209.77	209.04	215.28	211.69	210.4	212.42	208.66	208.56	211.85	214.73	207.61	213.47	212.25	212.93	211.02	212.98	213.28	206.58	213.53	210.98	214.22	212.34	206.26	214.46	213.96	210.73	213.18	207.38	214.2	210.97
204.38	207.14	205.22	207.61	210.51	206.36	204.45	207.92	210.84	204.84	208.95	207.22	205.02	205.05	207	205.55	204.15	206.41	211.25	202.63	205.59	206.94	211.03	209.81	201.67	204.95	203.9	209.7	206.34	206.65	210.44	206.41	207.1	206.85	211.62	212.79	206.92	209.36	208.55	204.57	207.97	208.87	207.71	209.05	211.7	207.38	209.45	205.39	211.74	209.22
200.52	197.78	197.94	192.56	194.63	194.18	191.28	196.07	195.73	193.73	193.97	192.51	195.33	195.83	194.52	192.31	199.65	197.64	196.61	194.05	196.96	196.2	189.26	191.74	193.72	194.8	195.03	200.84	195.79	196.02	197.43	195.71	195.39	196.65	196.66	198.68	196.02	194.95	190.01	191.38	191.84	194.54	198.65	198.39	200.9	200.51	192.68	193.34	192.22	195.45
219.08	215.23	215.11	213.67	222.07	220.09	217.96	222.01	217.8	216.27	223.86	219.46	220.81	215.75	219.92	222.13	217.68	218.58	218.64	216.17	227.83	215.35	218.03	218.46	218.45	219.7	217.64	222.74	218.78	216.58	215.47	220.77	217.55	216.48	217.44	221.48	221.93	217.69	218.19	218.49	219.23	219	216.2	217.09	219.06	217.89	220.8	215.45	216.47	215.51
213.3	210.5	213.99	211.69	211.48	215.72	209.67	215.3	214.99	211.8	213.13	215.74	211.68	215.08	204.99	211.29	211.91	208.95	212.35	209.49	207.52	207.58	216.99	212.63	215.56	211.18	211.1	211.59	213.26	215.1	208.42	210.03	210.65	210.6	212.69	213.95	215.02	211.46	211.2	216.25	210.95	213.97	211.32	211.68	206.41	210.16	212.65	213.26	209.87	214.5
210.72	208.94	206.64	205.73	201.86	207.97	209.06	209.49	208.06	207.41	210.63	207.51	207.32	208.9	207.27	202.67	212.03	204.74	210.21	211.8	209.42	210.48	205.39	203.32	206.39	206.14	205.84	206.46	207.56	209.69	209.87	209.05	207.87	207.56	209.01	208.71	210.14	208.14	205.98	206	207.51	207.41	207.37	208.89	209.9	200.03	203.18	207.28	204.04	206.19
206.43	197.18	198.77	201.04	203.35	203.13	200.39	202.67	204.44	200.99	204.06	200.26	199.53	199.44	197.64	202.21	200.63	199.47	199.31	198.91	202.77	204.69	199.42	201.99	204.12	203.73	200.74	204.5	204.15	198.51	200.07	198.57	198.98	201.13	204.93	197.32	201.54	198	198.39	200.51	201.21	198.09	200.82	202.32	198.18	199.65	207.58	197.97	202.67	201.97
210.57	207.4	211.99	214.51	216.15	210.33	213.03	205.98	209.39	213.86	212.76	214.12	209.79	207.11	210.95	213.56	209.34	212.97	211.45	211.35	211.47	215.6	216.62	215.03	214.56	210.61	213.31	214.14	213.62	213.85	208.19	214.35	217.31	214.32	216.37	214.74	208.44	210.05	214.87	213.07	213.59	209.51	211.7	212.3	210.82	207.89	209.73	213.23	215.71	209.65
206.69	205.72	204.79	207.8	210.31	207.09	208.03	208.85	211.32	205.59	207.88	201.77	210.14	207.98	209.74	203.05	213.67	209.2	211.34	212.02	210.06	210.28	209.76	206.08	213.51	208.71	210.49	209.35	208.52	204.82	208.29	211.91	214.97	212.7	208.21	205.15	209.58	207.78	206.85	204.41	209.28	209.84	211.74	211.91	210.75	202.05	210.27	214.36	209.16	207.25
205.56	213.14	209.55	208.1	211.47	207.32	208.35	211.18	207.96	207.27	210.12	206.51	211.9	206.21	212.85	206.68	205.4	212.31	208.46	204.21	207.93	209.71	206.85	209.89	207.5	205.53	208.33	205.47	206.49	215.74	205.66	208.21	211.14	207.82	208.37	211.92	210.47	209.78	207.33	207.13	208.24	211.46	206.01	210.59	208.67	207.22	212.16	207.44	212.97	204.81
208.85	209.1	209.21	205.26	209.71	211.99	207.54	213.08	205.76	212.08	206.74	209.11	211.5	208.03	206.23	214.17	206.61	203.91	208.61	210.37	202.92	207.64	207.51	209.71	208.71	206.29	204.18	212.51	208.55	208.49	206.29	206.37	207.7	205.84	207.42	210.95	205.08	204.98	214.18	211.31	211.85	210.4	211.7	207.71	211.97	211.55	211.36	207.48	211.38	205.66
211.42	208.42	209.08	209.66	202.7	209.13	209.24	207.34	209.16	207.7	204.96	211.94	209.04	207.78	207.24	211.85	210.42	210.07	210.76	210.04	209.65	207.41	205.48	209.34	203.23	209.49	211.08	208.26	208.79	207.25	205.85	204.87	209.53	209.54	206.47	206.97	205.97	213.7	205.78	207.63	206.83	209.87	207.91	206.73	206.12	211.93	204.28	205.86	202.67	209.4
213.97	210.79	214.57	211.52	211.73	211.53	215.85	209.16	218.86	216.19	213.88	217.03	212.46	214.91	211.96	214.62	216.74	216.04	211.14	213.43	211.15	215.98	210.71	214.22	214.54	212.85	213.88	215.83	214.86	212.1	217.06	214.25	214.71	212.14	214.5	208.49	210.21	215.2	213.68	208.8	213.36	209.17	213.76	212.27	210.95	212.34	215.84	213.35	212.09	213.74
195.98	195.76	195.31	193.6	200.95	192.65	195.49	194.81	193.31	195.04	196.8	196.14	192.58	198.19	194.2	187.87	193.98	192.65	196.56	192.16	193.29	191.27	198.84	200.77	194.31	195.13	195.9	194.64	191.11	190.55	195.21	191.66	196.89	192.88	195.57	194.91	195.15	194.71	197.32	192.51	196.7	191.8	195	195.77	190.69	193.28	196.04	192.21	192.66	193.09
209.89	210.4	208.17	210.49	205.33	212.57	206.53	211.47	208.68	209.42	211.11	203.86	210.4	210.47	209.36	206.35	206.7	207.29	208.94	206.92	210.66	211.31	206.77	213.46	209.47	214.5	210.95	211.49	209.87	210.12	210.89	208	212.37	210.48	214.19	209.05	212.11	207.44	209.26	210.08	206.43	209.08	207.16	210.66	211.77	209.34	211.56	206.69	207.68	210.48
195.73	197.49	195.07	199.06	199.99	201.82	198.33	198.15	198.91	196.93	199.79	197.47	197.87	196.46	199.51	197.78	201.39	195.39	196.88	202.23	202.23	197	198.3	198.13	200.36	203.24	199.06	198.31	201.76	197.32	197.39	195.33	194.49	198.76	199	194.57	201.5	203.29	199.59	202.1	198.38	198.62	195.56	201.5	200.06	199.14	197.16	198.35	199.19	199.43
203.47	207.45	207.17	204.69	212.29	202.86	206.63	206.5	205.12	203.18	208.69	208.04	204.38	202.23	202.78	205.99	204.82	207.06	210.83	206.04	203.29	204.77	204.92	203.85	204.27	209.48	206.19	207.2	203.76	205.38	207.73	202.32	204.67	202.41	207.93	208.97	205.9	203.71	205.97	206.4	206.49	204.43	207.62	203.13	207.64	206.67	208.23	208.68	204.78	207.83
215.96	221.15	218.44	216.95	218.62	214.7	222.1	216.82	223.11	216.26	220.19	220.85	221.86	219.05	220.58	217.3	214.61	217.06	218.9	219.79	213.02	220.22	218.86	215.49	213.38	217.44	214.7	217.99	219.2	221.64	217.17	218.58	216.86	217.13	213.7	216.86	220.26	219.87	222.14	222.52	219.2	216.39	214.77	218.15	222.33	220.02	217.96	214.92	208.97	219.73
209.36	205.91	208.84	212.3	208.54	206.47	208.38	209.15	211.06	206.06	210.39	207.73	211.12	209.9	206.7	208.87	213.46	213.15	207.2	208.12	207.13	206.4	208.93	207.01	209.91	207.83	208.43	205.58	208.57	206.2	210.99	213.47	208.09	208.36	211.05	210.91	209.3	207.44	211.28	207.92	212.59	205.43	205.14	204.03	209.67	213.47	209.52	212.37	210.24	208.74
209.66	213.71	207.93	209.74	212.17	208.98	209.1	206.54	207.24	210.65	209	212.4	207.41	214.58	207.9	209.08	211.93	205.05	208.03	212.08	207.2	208.33	206.34	209.93	206.64	211.08	210.29	208.44	209.94	212.2	208.78	207.18	207.75	210.78	208.07	208.31	208.54	210.94	208.25	209.67	209.71	212.54	208.14	207.26	215.72	209.49	209.94	213.02	207.52	207.72
199.68	204.2	200.48	207.03	203.38	209.25	206.26	207.88	204.01	205.19	203.98	203.57	200.82	206.51	198.91	203.62	207.42	209.26	205.68	203.91	205.96	205.33	207.17	203.97	207.21	204.88	200	207.51	202.92	206.47	208.38	208.86	203.89	202.66	202.6	203.12	202.73	204.18	205.75	205.78	200.43	204.64	205.7	203.07	206.37	204	202.28	204.09	203.24	204.56
203.17	199.27	207.09	198.47	203.43	204.83	203.77	201.04	203.18	199.78	202.85	204.91	205.23	203.68	198.64	203.24	202.78	203.4	203.27	201.42	197.48	206.09	203.31	202.78	203.17	201.35	200.23	203.38	202.3	201.87	201.3	200.2	205.55	200.7	197.09	203.77	200.76	200.72	203.71	204.93	201.03	200.69	206.16	206.74	201.46	198.66	202.83	202.27	202.13	203
208.42	209.69	208.61	205.51	212.25	209.39	207.51	216.75	209.05	204.85	208.99	207.54	209.6	209.75	211.94	212.86	207.62	204.37	205.24	207	206.26	211.91	211.08	206.9	207.63	208.27	211.61	208.59	206.79	206.88	205.84	209.47	210.12	209.75	209.84	208.93	205.45	206.25	207.73	203.19	207.68	208.26	208.2	207.67	210.86	206.97	209.18	204.49	209.38	209.67
210.77	207.94	211.85	212.55	207.22	203.14	209.07	206.44	206.47	205.87	208.35	206.03	203.61	210.15	211.35	205.7	210.35	208.48	212.04	207.27	205.69	207.45	209.26	207.58	211.41	205.91	208.6	207.9	211.91	204.15	208.24	208	210.28	213.78	209.98	211.75	208.83	208.09	214.25	204.47	206.06	208.58	213.1	208.62	202.1	213.14	210.58	207.66	208.69	208.9
218.31	215.03	218.05	214.98	215.79	220.29	218.03	218.2	218.09	219.29	216.62	217.61	215.37	220.69	215.94	220.81	216.25	214.83	218.59	216.64	216.9	215.73	215.04	220.11	217.12	212.61	218.36	218.26	217.13	212.35	211.59	215.82	215.6	218.55	218.16	217.54	215.41	215.42	214.95	217.47	214.7	212.12	215.09	214.67	211.78	219.07	216.94	217.33	221.81	217.38
208.06	213.54	209.77	207.56	208.17	210.06	210.63	211.48	207.46	207.64	205.84	213.04	207.4	210.86	209.26	210.56	205.48	208.84	205.36	210.57	206.93	214.74	208.81	209.4	210.93	212.76	208.84	211.89	211.33	213.04	206.85	206.93	207.59	213.7	211.79	209.87	208.11	207.28	210.73	211.68	210.57	211.56	211.78	210.1	213.74	209.16	209.84	204.66	207.72	213.42
202.82	207.47	209.11	201.34	200.58	202.38	200.33	207.19	204.89	206.3	203.89	202.01	204.52	205.09	202.34	205.13	201.13	205.9	201.72	201.75	204.28	208.48	206.48	200.43	203.88	203.27	201.79	200.16	204.88	202.16	206.44	205.34	206.78	202.7	203.4	205.93	199.59	203.34	205.46	205.68	206.33	204.14	203.35	209.68	205.02	209.73	203.66	209.16	207.31	203.74
217.54	214.91	211.14	208.54	216.75	216.31	212.1	212.29	215.24	212.33	212.04	214.01	217.62	213.65	215.88	215.22	208.45	214.22	213.18	213.76	212.53	212.45	215.59	216	216.96	212.2	216.4	216.47	207.58	216.94	214.78	217.24	216.01	218.28	212.71	214.65	215.31	209.52	212.37	210.29	210.83	215.67	210.45	210.92	211.94	210.18	212.66	215.66	213.82	213.07
211.71	212.71	211.93	212.42	213.64	215.96	212.61	212.74	208.06	204.36	212.05	211.75	215.31	206.54	212.94	210.49	208.19	206.88	211.67	210.53	209.89	206.82	210.1	214.13	211.32	211.46	211.55	215.35	210.35	210.6	212.93	212.51	216.51	214.63	212.45	212.48	214.84	212.2	215.67	208.83	212.18	210.16	213.69	215.19	213.4	211.58	216.14	207.14	208.46	210.49
200.07	199.79	202.72	195.63	201.67	198.86	195.01	201.23	198.13	198.66	197.34	197.97	196.25	201.78	200.72	198.59	203.98	196.68	199.81	200.79	199.98	200.63	202.17	194.03	202.95	198.81	199.24	199.4	197.58	200.27	199.43	198.48	203.32	196.73	200.99	201.61	201.04	202.51	199.16	199.96	195.47	197.03	200.8	199.05	203.23	203.02	200.2	200.96	195.92	197.16
205.24	204.99	208.29	202.42	203.57	206.23	203.39	203.94	203.86	201.59	202.67	203.79	201.74	203.02	207.87	201.6	201.26	201.85	201.88	207.66	202.36	198.32	209.34	198.72	207.26	203.19	203.56	204.3	201.17	201.58	205.91	201.81	200.5	203.85	202.77	205.09	203.18	207.86	203.78	205.71	203.49	205.24	205.27	204.62	202.97	197.41	207.31	205.23	207.23	200.45
206.3	208.81	211.82	207.56	207.01	208.37	207.42	203.99	211.7	208.72	206.53	211.47	205.52	208.84	207.94	212.09	208.89	208.23	210.92	203.1	205.85	205.77	209.37	211.25	208.58	211.86	206.85	209.22	207.06	208.86	210.75	213.2	206.66	213.62	208.79	210.24	205.96	206.54	209.12	206.62	209.79	208.53	216.07	210.27	212.12	209.07	211.97	213.1	207.94	209.8
193.56	193.61	197.45	189.5	189.13	195.99	197.89	192.87	198.54	188.6	194.48	191.48	190.82	191.91	190.64	194.48	195.03	196.62	197.12	195.06	193.38	189.94	190.2	194.32	197.51	194.2	195.65	191.86	193.33	194.84	191.65	194.85	195.54	194.83	192.71	193.03	194.7	192.55	192.89	193.32	197.69	194.32	195	197.32	193.02	195.23	190.83	197.28	195.95	197.6
202.8	197.21	200.55	202.91	195.6	204.18	196	202.82	204.04	204.76	200.4	199.06	198.44	200.12	199.08	202.85	199.84	200.92	199.27	199.92	197.86	201.41	200.51	201.6	203.38	200.81	198.23	197.65	197.84	198.76	199.92	199.12	201.4	201.96	205.11	200.59	195.22	203.71	201.07	203.24	201.37	203.34	202.48	199.01	206.93	198.18	198.1	199.53	196.91	195.73
204.26	209.1	204.8	201.64	203.97	202.64	201.52	208.94	204.35	210.15	206.32	203.96	202.28	203.83	200.15	206.67	200.11	204.23	203.55	202.54	203.55	202.31	207.5	205.87	204.27	203.04	206.28	203.96	206.91	202.06	202.17	207.79	208.81	202.66	201.03	205.08	206.88	206.72	210.05	204.38	204.34	203.59	201.91	201.05	203.31	203.47	204.6	203.08	204.83	206.37
207.77	211.86	215.88	206.71	213.98	212.83	208.92	215.21	211.9	211.4	208.53	212.71	211.8	210.32	209.55	213.89	211.17	212.61	211.35	217.51	206.46	216.57	211.5	211.99	203.99	211.55	214.87	212.24	212.75	208.3	212	210.62	211.74	210.05	213.53	210.99	209.2	207.09	213.97	206.9	212.5	213.29	207.9	212.47	210.87	211.3	211.03	213.28	209.39	206.97
210.04	207.92	208.74	199.86	209.9	211.66	207.39	211.04	211.16	211.49	212.72	207.78	208.73	208.18	211.12	204.6	215.35	204.63	209.23	208.13	207.05	207.87	210.55	208.6	209.63	204.51	205.74	209.54	205.03	213.03	210.2	207.94	212.78	212.08	207.39	209.9	210.4	211.04	210.63	209.26	210.48	207.54	206.53	209.62	211.91	206.13	206.79	210.06	210.22	212.2
212.26	215.33	211.4	210.3	212.89	214.58	213.33	213.65	211.61	212.31	212.76	211.37	214.22	209.17	211.58	209.89	215.74	211.14	212.44	212.09	211.3	217.62	208.56	213.94	215.65	217.22	208.15	217.81	211.83	213.55	214.34	209.46	214.84	212.64	212.09	211.78	209.2	210.49	215.19	214.93	212.66	211.55	211.17	216.46	212.53	212.34	214.11	213	209.59	213.39
214.41	206.74	206.83	205.87	209.69	209.2	211.97	211.07	210.85	207.52	207.98	210.22	208.31	206.88	204.16	208.53	210.72	208.43	204.14	207.71	206.93	207.13	211.27	208.23	209.97	208.71	208.36	206.87	207.13	207.21	208.5	209.52	204.4	207.86	211.32	208.64	208.91	207.92	212.46	212.04	202.97	207.24	208.92	205.07	208.12	210.8	205.7	211.04	209.14	206.04
207.12	208.64	201.63	208.59	210.95	208.8	210.33	208.49	204.26	204.2	217.78	210.46	211.05	211.01	208.43	207.87	215.16	205.99	209.96	202.67	210.97	208.24	210.07	205.87	207.37	208.39	214.1	209.67	211.28	210.03	215.44	211.3	206.79	205.81	212.31	209.94	209.88	210.63	209.13	210.01	211.69	206.07	209.06	211.87	208.68	206.18	213.04	211.72	212.52	205.68
211.57	209.34	213.05	208.71	212.72	210.43	211.74	214.3	209.02	210.9	208.15	210.89	213.09	205.74	214.81	213.86	214.38	208.23	211.73	212.44	209.78	212.63	215.4	207.1	212.77	212.14	211.44	209.66	213.55	213.25	216.25	208.09	210.82	211.37	208.9	214.8	215.97	208.46	207.84	213.51	211.8	212.13	210.46	209.83	209.11	214.8	211.2	210.87	215.42	214.15
214.39	220.37	212.69	217.76	215.85	214.51	216.3	218.66	220.15	214.75	215.69	214.31	216.83	217.07	216.61	217.81	215.76	215.51	216	210.13	220.48	216.37	217.27	218.56	216.87	217.79	217.54	217.52	215.89	218.4	213.69	214.42	218.65	216.02	218.8	221.01	214.6	217.73	215.33	215.91	216.64	214.91	219.38	218.63	215.56	218.43	214.43	218.84	214.37	215.91
195.95	199.29	202.62	198.48	197.5	191.96	196.98	198.75	201.27	192.3	198.77	197.34	200.52	202.94	202.91	197.58	201.88	199.1	197.64	196.52	197.8	197.37	198.13	203.06	198.73	200.89	199.28	196.46	193.07	201.5	195.71	196.98	201.73	200.39	199.02	195.35	202.8	201.29	201.08	200.9	198.07	197.23	200.91	200.05	201.2	200.83	196.46	196.6	199.72	205.03
218.8	220.51	216.23	215.35	219.71	212.16	215.19	216.82	218.2	217.04	216.85	215.6	218.56	216.89	216.88	217.78	215.19	215.89	217.69	217.21	216.36	219.06	219.45	217.64	222.93	215.37	218.23	222.44	216.55	215.79	218.36	217.74	214.89	217.92	218.2	214.33	219.39	211.45	214.33	217.01	216.24	218.01	218.69	214.79	220.07	217.55	218.22	216.11	219.25	215.5
209.25	208.39	209.76	210.72	208.48	214.22	209.43	208.6	210.22	210.85	211.7	212.16	206.92	212.89	209.95	213.72	210.23	209.27	211.96	208.81	209.43	205.66	209.86	210.2	207.34	208.18	207.1	213.97	207.25	210.95	205.66	208.42	207.85	210.57	210.92	206.66	209.1	215.34	210.05	209.85	209.47	213.27	208.55	212.32	209.99	206.04	212.43	208.8	210.1	211.3
207.26	206.66	209.79	210.23	210.68	204.57	206.21	209.51	206.27	203.29	208.84	205.38	210.26	204.91	204.83	214.1	207.81	206.12	209.08	206.6	205.34	207.52	211.08	207.27	207.25	204	214.3	206.63	207.06	204.36	208.89	206.33	201.66	204.11	210.42	207.03	207.35	207.64	206.19	206.93	210.44	209.5	206.77	210.81	207.85	206.15	207.55	209.44	206.82	204.26
196.25	201.63	201.91	199.31	198.83	198.66	195.07	194.85	199.87	196.95	197.78	194.67	195.47	203.14	203.16	195.88	196.21	199.83	203.32	199.3	196.05	201.96	199.84	200.49	197.9	202.32	198.34	197.24	199.28	198.03	202.82	198.73	199.8	198.8	203.35	199.92	203.89	200.35	197.72	197.76	200.76	201.2	198.77	198.42	197.32	199.23	203.14	194.05	199.19	201.4
203.91	207.63	204.76	204.16	208.04	209.43	206.76	208.38	207.58	201.98	207.95	208.54	205.32	204.77	205.41	204.67	208.82	205.38	206.47	203.81	206.95	215.24	208.42	201.51	208.61	208.12	207.88	207.13	208.1	206.69	205.43	203.79	208.74	206.01	207.75	214.01	210.37	206.66	211.27	209.04	206.67	204.97	208.91	205.54	206.68	209.44	205.16	207.34	209.02	207.95
216.91	216.72	221.25	216.96	217.74	219.81	221.03	217.37	219.57	216.92	216.87	215.33	212.67	214.76	220.64	217.01	217.83	216.67	218.71	218.38	213.09	217.19	217.84	218.92	220.04	211.74	217.33	215.25	219.59	220.28	212.24	217.55	218.06	217.72	214.15	213.94	216.07	221.01	214.93	218.26	219.35	219.51	218.45	222.22	218.91	215.09	217.26	215.27	214.1	218.09
206.47	212.48	206.91	209.81	208.63	207.25	209.92	204.83	212.14	211.43	209.97	210.32	209.53	206.49	206.8	207.49	204.53	211.43	208.81	205.29	204.65	206.58	208.75	207.19	212.16	211.69	207.28	206.88	207.18	208.12	208.59	210.27	205.73	206.09	211.01	205.11	210.6	208.3	208.16	208.48	211.04	207.93	206.24	209.74	211.3	209.7	211.41	210.36	209.36	210.43
207.37	203.95	203	198.28	204.19	208.54	200.38	199.03	200.78	199.7	203.36	203.05	201.92	201.62	199.67	202.25	207.32	200.64	202.69	198.69	204.48	200.97	203.62	206.57	201.38	205.51	202.41	198.22	203.51	205.44	202.75	201.71	208.86	200.33	199.51	198.85	204.17	201.5	201.95	205.47	203.71	206.57	200.09	203.44	205.52	200.79	204.9	201.97	201.3	200.83
213.9	215.3	214.44	216.94	213.33	209.93	212.18	216.51	215.77	216.1	210.58	214.33	214.71	211.24	215.71	211.59	213.02	211.56	211.9	211.77	208.22	211.73	207.02	211.9	210.81	210.91	210.92	217.01	210.58	214.17	212.85	211.47	209.82	215.15	212.98	216	210.03	216.61	210.95	209.33	210.58	210.13	210.75	214.76	212.47	214.35	212.82	213.84	212.45	213.7
205.66	205.6	209.39	208.4	209.66	209.64	207.46	202	210.73	203.78	209.42	207.39	206.39	209.09	204.72	210.34	208.27	206.06	207.69	205.85	205.68	210.71	208.78	211.41	207.92	208.99	208.38	206.17	206.01	208.85	209.68	208.91	206.71	206.67	205.81	208.28	210.43	209.31	208.6	203.65	206.92	204.45	210.41	208.43	207.72	208.17	207.42	205.16	202.66	206.87
202.45	204.17	208.25	205.96	204.48	204.66	205.55	209.28	205.01	205.89	202.37	205.72	197.92	207.15	206.45	201.41	198.53	203.39	204.46	199.22	203.55	197.08	202.61	200.78	200.41	203.27	198	202	203.23	199.99	206.19	201.62	202.03	203.04	199.6	201.5	201.6	204.14	204.85	200.62	206.07	204.52	207.48	201.34	205.91	206.66	202.75	199.86	207.23	203.52
201.44	202.55	196.86	196.86	196.09	205.17	199.59	207.44	201.3	197.39	199.42	196.87	200.49	200.53	202.44	202.09	201.53	194.4	201.71	199.66	199.44	199.8	198.6	201.52	201.98	196.99	203.62	199.39	201.1	194.63	200.21	202.26	201.17	202.59	197.6	197.1	199.67	197.39	201.26	198.76	199.21	200.41	199.68	199.69	202.24	202.24	194.59	201.22	199.13	197.23
214.24	215.83	213.13	214.69	215.36	208.91	211.13	212.85	215.98	214.59	216.86	213.65	212.19	214.85	216.28	210.72	213.73	214.71	212.23	214.05	211.77	215.41	214.42	215.09	218.85	215.96	212.13	216.67	216.13	213.39	211.23	211.25	213.68	213.32	216.8	214.32	215.22	214.05	211.25	214.3	216.25	214.37	210.53	210.04	213.07	209.46	215.16	212.51	215.24	216.05
210.49	211	215.61	210.33	207	208.53	214.63	212.2	207.68	214.11	211.05	212.41	214.32	211.51	210.03	213.57	210.1	214.16	214.96	214.32	214.62	213.49	210.83	211.67	209.92	213.72	209.93	207.69	209.33	216.39	215.14	211.29	210.75	215.7	214.07	211.21	212.98	211.7	213.96	211.47	210.09	213.67	211.54	217.88	210.58	213.21	212.38	215.81	210.59	209.84
202.76	199.58	197.5	198.01	202.58	203.96	199.35	203.94	200.45	200.63	202.4	202.18	198.28	199.55	202.9	203.36	198.6	202.84	197.5	197.8	203.42	200.75	205.78	205.46	206.13	201.69	202.88	201.95	203.86	199.7	207.14	201.24	202.31	202.24	202.91	208.98	200.97	200.51	201.55	201.29	206.84	202.75	201.24	199.68	200.6	203.35	199.28	201.4	200.38	200.23
214.41	213.9	214.32	211.46	210.69	216.46	210.38	213.66	206.26	210.96	214.7	214.38	207.03	211.9	216.81	217.69	210.41	211.48	212.73	212.49	211.42	211.95	209.17	216.6	208.74	212.01	211.83	210.63	213.39	215.23	209.79	214.12	218.24	213.97	216.04	211.95	216.71	212.32	210.28	215.26	212.35	213.09	210.63	214.18	207.74	211.75	205.8	211.51	216.53	211.82
200.55	201.29	193.36	198.47	202.48	201.89	206.04	202.72	200.53	202.82	199.68	199.07	196.47	200.65	196.97	200.05	201.46	198.18	204.59	202	205.09	201.23	201	200.72	201.26	198.75	200.96	196.76	200.18	194.62	200.12	202.36	200.5	200.2	205.2	204.81	201.44	199.93	200.54	199.72	200.16	201.97	197.52	204.45	196.94	199.25	203.24	203.77	202.14	198.96
209.96	213.73	213.61	215.93	208.13	218.08	212.36	217.92	215.66	212.69	210.61	212.83	208.15	221.1	216.33	215.55	211.34	213.76	212.82	212.75	214.76	208.01	214.71	215.47	216.64	215.54	221.71	211.59	213.52	211.54	212.4	214.95	214.43	216.45	216.11	211.29	207.99	214.2	210.43	210.91	211.68	217.39	211.79	211.41	213.2	212.51	213.44	211.73	211.5	209.34
206.06	203.66	209.28	206.55	211.36	210.14	208.12	210.72	206.56	204.84	209.29	205.82	205.64	209.43	209.21	209.37	204.69	207.06	210.8	209.28	209.58	211.17	207.46	209.52	205.58	210.2	210.61	208.12	211.91	211.69	211.43	207.24	210.39	212.36	210	210.35	205.77	203.47	206.05	205.06	206.39	211.16	205.92	209.77	208.13	207.5	209	206.55	209.07	208.55
220.42	219.58	220.18	215.12	216.75	215.21	217.84	216.1	219.91	218.81	217.97	218.26	219.93	219.68	215.6	216.98	222.29	220.97	217.89	215.07	219.77	216.73	216.52	211.91	219.77	218.07	216.43	223.15	217.84	215.86	215.39	221.05	217.67	218.22	218.02	217.08	220.59	217.61	215.99	220.02	218.18	215.16	218.25	220.2	217.44	217.99	218.02	217.16	214.59	218.35
205.2	203.31	208.1	207.89	203.57	208.42	203.52	205.33	209.97	207.67	204.14	202.97	204.85	205.77	207.82	204.3	206.26	206.91	205.4	201.27	208.73	208.29	210.34	202.94	209.16	211.7	204.52	202.4	210.02	206.72	204.37	207.94	206.24	208.02	205.67	204.9	205.43	210.05	204.09	201.47	207.7	202.26	204.34	206.68	204.95	204.19	203.64	204.31	209.61	204.8
204.38	201.53	205.18	204.06	201.46	205.31	203.98	203.97	201.42	205.59	202.42	200.77	200.21	205.5	203.91	205.75	200.7	203.31	204.79	203.86	204.1	208.16	200.76	201.02	202.93	202.54	202.65	203.95	202.93	203.69	199.35	202.78	202.66	201.33	202.63	204.94	205.72	209.42	200.58	204.66	205.73	203.38	206.49	204.22	204.76	202.58	202.93	199.82	205.87	198.67
205.28	206.36	201.2	205.34	207.22	203.02	203.11	203.69	202.49	200.3	205.89	207.13	200.31	201.95	205.86	204.87	202.71	210.41	203.21	203.15	207.99	202.41	204.34	204.25	204.78	199.11	200.54	202.49	203	201.63	202.94	201.09	206.03	205.73	205.04	198.42	202.4	200.39	200.49	202.81	200.47	207.8	203.66	201.54	206.3	202.8	208.99	197.48	201.45	205.58
209.15	208.32	209.91	210.68	208.54	204.85	210.12	203.55	213.62	209.7	208.85	211.71	207.61	205.38	210.36	212.35	209.06	211.29	211.94	208.93	212.49	210.99	209.29	211.22	209.61	209.49	214.4	206.42	211.31	214.47	207.42	211.4	208.11	204.48	209.05	207.7	208.96	210.86	206.98	210.22	211.88	209.87	208.57	209.42	211.24	211.53	204.92	205.44	211.37	206.2
211.74	209.05	207.06	212.84	212	211.39	214.04	212.25	216.31	214.04	214.24	214.32	216.25	215.99	207.43	216.04	213.89	211.35	215.92	212.64	214.03	214.3	212.93	213.2	212.63	211.92	207.41	210.7	212.86	209.46	211.13	214	216.27	213.61	204.37	211.5	213.59	209.59	212.88	216.71	213.19	213.97	213.26	212.5	209.86	213.31	217.77	215.04	214.45	211.27
212.31	201.77	201.61	208.18	207.55	204.71	202.86	203.12	204.83	203.37	204.75	202.44	206.67	203.42	204.22	201.17	207.43	206.02	202.24	203.8	202.85	206.04	203.61	201.12	204.32	203.07	201.92	207.24	205.71	205.89	205.69	205.23	200.32	209.06	199.26	201.61	206.11	202.64	202.91	206.07	206.63	204.88	204.57	209.06	202.39	204.36	205.36	202.73	204.82	205.16
202.56	204.7	205.5	201.68	204.58	206.42	204.83	204.36	201.86	203.84	197.86	205.54	201.24	205.46	204.19	203.29	202.09	199.09	200.89	205.2	199.75	202.18	202.13	205.39	195.64	206.91	206.66	207.09	202.44	200.09	201.84	205.28	203.29	202.49	207.31	201.05	202.58	200.45	200.78	205.05	205.67	200.02	200.24	203.09	203.56	202.75	209.94	203.48	198.73	207.2
202.88	198.11	199.74	204.98	200.71	198.79	202.22	200.71	197.98	199.85	200.86	204.24	203.49	204.9	204.64	202.58	199.3	202.29	200.97	203.04	201.26	204.06	202.79	198.19	201.27	203.35	198.24	203.44	201.35	202.06	197.67	201.1	201.34	199.14	197.89	202.01	198.41	204.01	201.27	201.41	198.37	202.95	201.58	203.13	198.3	201.84	201.71	199.26	201.48	196.1
209.21	206.77	210.25	206.92	207.02	208.57	209.16	209.09	210.37	207.4	208.92	208.59	207.59	206.43	210.92	211.65	211.34	209.52	210.79	205.37	205.14	206.38	204.36	209	204.98	204.01	205.33	208.15	209.31	209.88	210.7	207.37	205.07	211.43	207.34	206.52	207.22	210.07	207.63	206.87	204.74	208	213.14	208.16	203.77	205.42	207.22	208.94	207.66	204.15
198.48	204.66	199.46	198.62	200.36	202.05	201.61	205.39	202.13	197.48	199.76	207.04	202.32	202.14	199.2	198.72	200.21	197.41	196.54	200.46	198.88	204	199.07	200.18	195.75	198.46	202.29	201.71	200.74	202	201.69	201.71	199.12	198.37	197.85	206.41	201.74	204.92	201.14	196.35	202.15	204.4	201.46	200.71	205.12	201.46	198.36	200.41	201.26	203.65
202.78	201.92	200.11	203.72	198.69	200.74	200.42	200.62	195.59	196.42	201.79	198.51	200.89	200.56	197.29	201.85	201.72	199.68	203.19	198.88	197.79	202.07	205.17	195.94	200.93	207.77	201.47	200.39	199.47	198.14	201.72	204.86	202.66	198.34	198.61	201.99	198.28	202.39	198.84	201.04	203.49	204.44	199.5	197.21	199.66	200.6	199.51	201.98	202.2	200.37
209.94	215.34	212.4	208.38	208.82	209.56	207.75	210.9	209.41	209.51	206.18	208.96	207.49	212.8	212.09	212.7	207.46	205.22	208.87	208.92	204.13	208.46	208.61	208.26	209.23	210.79	207.48	210.94	209.92	206.58	211.21	210.73	206.78	207.3	206.62	208.89	206.84	209.6	209.9	206.24	211.57	205.42	202.19	210.26	208.7	207.82	204.24	208.04	206.16	211.03
207.92	210.6	205.78	203.34	209.06	211.52	209.36	204.6	206.42	209.52	210.21	210.37	210.63	205.58	209.44	205.85	204.56	210.98	209.08	209.7	208.82	207.18	209.2	208.51	208.36	208.36	207.99	210.91	216.63	210.52	208.37	212.03	205.7	211.78	211.45	207.98	207.34	212.57	205.31	208.19	206.77	206.47	207.52	209.41	210.33	204.34	207.87	212.93	213.65	204.19
207.56	206.81	209.04	205.46	204.88	205.08	206.29	204.33	210.05	206.14	201.85	209.5	206.8	204.86	203.01	205.98	207.66	202.73	206.25	208.92	205.85	206.36	200.68	201.97	204.55	207.13	209.94	205.43	205.85	200.12	206.03	201.47	205.54	206.75	199.07	208.83	201.97	205.93	210.41	206.74	202.63	201.61	206.28	207.3	205.05	203.3	206.02	206.29	203.23	202.76
205.27	207.15	207.01	209.15	207.48	208.41	208.2	210.7	209.38	207.15	209.13	209.57	204.29	203.15	206.71	209.79	210.44	209.61	208.44	209.04	205.71	206.91	203.66	207.09	206.91	205.16	208.75	209.92	204.92	211.53	209.18	205.82	211.47	204.73	203.86	208.26	209.35	208.9	207.01	211.75	213.83	212.98	204.57	207.93	208.94	207.92	206.75	208.5	213.88	207.17
202.96	206.81	199.1	202.09	205.98	196.43	205.14	200.4	198.43	199.17	197.95	203.73	198.78	200.85	203.49	199.14	205.76	200.79	204.67	201.17	199.47	201.69	199.74	199.25	202.48	201.78	199.86	200.94	202.3	201.76	200.22	202.86	199.95	200.64	200.09	201.55	201.83	199.86	204.5	207.13	201.48	198.91	200.15	198.87	199.9	204.01	200.35	200.45	201.13	195.89
195.08	200.58	198.58	192.46	195.99	191.55	194.87	194.65	197.31	197.09	189.46	191.41	197.47	194.95	197.7	192.22	193.54	194.12	200.25	199.96	193.82	194.23	190.75	192.21	190.93	195.76	193.59	196.43	194.93	195.81	195.63	194.71	202.79	195.04	194.58	197.33	190.11	199.18	198.17	195.19	194.11	195.11	193.38	197.4	198.01	197.15	196.13	196.51	193.17	194.93
207.54	208.61	202.56	207.75	208.74	207.89	206.95	207.43	209.86	207.46	203.74	204.15	206.02	206.07	206.83	212.15	208.49	208.09	208.32	204.67	211.74	207.86	213.14	207.01	204.98	211.57	209.53	205.53	207.75	207.55	210.94	206.12	209.49	207.56	206.16	208.97	204.3	208.11	208.01	205.04	211.77	208.06	208.18	204.71	207.32	206.04	213.05	207.97	208.87	209.5
220.64	215.47	223.64	220.48	212.88	217.71	217.23	216.61	220.16	214.15	218.48	215.11	213.8	221.67	221.03	217.74	215.94	218.14	219.59	215.66	217.59	220.48	213.73	219.79	216.29	215.27	217.37	218.53	220.64	221.76	218.89	217.4	217.54	219.88	217.17	213.84	218.7	219.97	220.11	218.02	216.49	221.95	217.41	215.89	218.68	220.87	222.72	218.12	219.26	217.21
195.65	201.66	202.25	201.29	206.51	201.39	201.08	205.77	202.25	203.28	198.67	200.44	199.13	202.92	206.34	199.39	202.6	200.59	203.68	204.33	201.21	200.45	206.52	204.61	198.55	201.56	198.26	201.58	202.51	204.48	202.16	202.96	199.15	205.49	206.28	209.08	201.6	203.9	204.64	203.28	199.36	203.16	202.47	201.87	204.52	204	203.46	201.94	199.84	206
215.46	213.98	212.75	211.3	211.49	215.35	214.18	209.59	212.38	212.52	213.71	212.01	211.32	210.84	210.39	214.23	210.58	210.08	214.31	215.82	209.49	209.59	209.53	211.95	206.66	216.82	213.7	217.41	206.22	215.53	209.88	212.36	212.07	211.68	213.23	209.82	208.04	213.28	215.06	208.59	217.33	212.49	209.56	209.74	214.18	210.4	212.37	211.4	211.67	213.58
198.89	196.47	201.06	203.68	201.01	201.59	204.35	196.15	198.57	200.72	197.01	197.66	193.86	198.71	200.81	197.29	197.2	191.81	197.77	197.45	196.03	203.21	205.5	200.37	199.59	195.77	202.93	201.36	198.84	201.43	200.3	200.56	201.7	200.47	200.52	198.49	203.43	201.05	199.99	197.01	201.65	203.22	200.24	199.2	192.87	202.68	200.96	199.99	200.14	198.84
206.73	207.11	207.06	204.69	209.5	204.23	207.68	202.14	208.99	210.46	210.96	207.33	208.83	207.41	209.65	204.99	206.39	208.37	203.12	208.23	206.8	202.47	207.31	209.89	202.76	206.34	207.19	206.43	213.09	208.11	207.7	207.42	208.12	205.12	208.86	203.19	206.81	206.48	200.2	205.21	205.74	206.02	206.63	205.13	204.85	211.31	202.98	208.76	207.44	207.35
208.83	211.43	212.63	209.56	215.14	214.42	212.51	215.7	210.96	211.74	211.59	215.96	213.81	215.4	210.85	214.87	213.63	206.87	209.57	212.26	215.12	214	211.6	212.62	212.3	215.41	211.11	212.16	211.69	216.19	211.5	213.89	213.54	210.16	217.03	208.28	215.24	213.86	210.29	212.77	214.81	210.67	207.97	214.53	215.37	211.03	209.77	215.21	210.84	211.8
210.12	209.91	206.39	210.12	207.39	208.13	210.9	206.92	204.38	208.8	209.65	206.06	209.39	209.01	206.78	210.12	205.02	210.33	209.24	207.73	202.51	204.79	211.72	214.08	208.62	206.47	209.52	207.85	205.79	206.13	204.53	207.66	212.54	201.27	208.49	206.25	206.3	206.26	202.28	207.21	202.98	207.09	209.24	208.56	211.76	209.34	206.13	205.07	206.4	207.99
203.13	201.07	201.24	198.59	197.16	194.82	199.16	199.55	199.07	201.27	198.81	201.69	200.45	197.98	196.58	196.19	199.45	199.18	200.27	203.85	197.77	193.07	199.48	201.99	202.59	197.93	199.39	196.06	199.54	200.01	201.76	199.4	200.41	200.67	196.81	202.94	197.74	202.8	200.62	198.74	198.32	201.06	203.26	200.89	197.89	193.83	197.56	202.69	200.74	201.36
198.87	194.92	194.8	201.88	203.54	194.94	198.7	198.16	197.31	199.61	199.25	201.16	198.49	201.19	197.71	198.14	203.92	195.44	199.88	199.31	198.83	198.82	196.71	197.65	200.18	201.16	201.88	196.51	195.64	194.31	200.36	203.37	200.83	197.11	199.07	198.14	196.62	202.75	199.94	196.57	200.29	196.93	198.22	203.92	196.98	197.04	192.15	201.83	193.69	193.56
204.61	199.21	201.68	201.84	195.55	199.21	201.3	201.73	202.49	205	201.14	202.92	205.43	201.52	202.52	201.33	203.11	202.19	202.21	203.53	196.55	200.08	204.47	205.32	202.52	200.33	207.21	203.36	202.63	203.41	199.85	200.09	202.04	198.15	198.69	199.53	206.15	196.13	204.89	198.86	203.83	202.19	206.84	200.66	201.35	203.46	206.23	203.65	201.22	203.86
206.49	208.25	206.05	206.81	207.52	207.32	204.82	200.12	206.59	207.6	209.31	209.95	207.8	210.15	208.67	202.19	206.22	207.82	201.81	206.57	206.57	209.04	207.25	204.57	206.32	209.79	203.54	211.62	205.06	209.23	205.28	204.61	207.89	208.7	205.88	208.75	205.73	209.64	207.64	206.48	209.72	205	212.82	205.62	203.02	201.91	208.08	201.29	205.38	205.02
215.34	213.66	213.92	214.01	214.76	216.37	216.82	215.35	212.88	216.26	217.13	216.51	215.73	218.51	219.94	215.83	219.84	219.21	218.52	216.21	212.86	213.13	214.01	216.78	217.97	215.89	216.7	215.52	216.45	217.1	217.71	211.26	221.45	217.13	217.56	218.3	216.21	217.29	215.5	219.97	218.58	220.09	217.78	215.46	217.98	219.78	215.36	221.81	214.69	212.11
196.98	196.97	190.21	197.09	193.97	197.05	197.94	194.45	192.13	190.14	196.53	195.84	192.54	190.7	193.9	195.39	197.57	194.63	197.89	196.32	198.96	195.15	198.23	196.94	195.35	192.41	197	193.03	197.11	192.21	197.51	197.32	192.28	196.54	195.47	190.66	198.36	196.63	194.3	195.65	195.2	196.58	194.25	198.86	197.38	196.8	195.31	195.71	192.21	190.34
218.61	216.93	215.33	214.84	218.91	216.51	218.45	218.9	216.7	219.19	215.56	218.13	216.55	217.81	213.64	216.42	218.28	216.64	214.7	215.26	218.58	215.98	214.22	216.56	219.49	213.23	217.19	217.22	214.84	217.7	216.97	218.04	215.48	219.94	220.08	213.36	212.81	211.94	218.65	219.85	217.88	221.06	219.74	218.66	218.28	218.19	213.86	217.83	218.33	224.44
212.34	206.83	209.05	206.99	209.91	209.03	207.93	215.47	208.83	210.1	207.27	207.42	207.06	208.31	211.68	206.17	209.54	212.48	208.4	211.54	209.04	209.52	211.38	208.47	205.96	210.24	210.44	210.55	209.4	211.2	209.43	210.63	213.1	209.52	213.89	212.13	211.31	211.14	211.5	209.08	207.69	214.8	211.25	207.02	212.28	205.97	209.99	210.23	210.26	210.82
205.39	212.45	216.33	213.43	211.77	214.07	210.1	206.84	213.69	209.84	210.38	210.02	211.69	209	213.86	213.91	211.58	209.2	207.07	209.65	206.83	211.89	210.16	212.28	218.44	212.64	213.8	215.37	210.12	208.39	209.18	211.39	210.11	212.78	209.12	211.65	210.23	209.44	215.39	206.36	207.91	212.11	209.68	209.64	211.2	214.18	211.93	210.13	214.89	210.42
207.03	212.43	212.63	210.48	208.61	211.84	211.16	213.5	213.38	206.65	215.52	216.17	208.74	208.28	208.8	211.28	215.5	210.11	207.83	212.03	212.12	209.58	215.14	214.05	211.39	211.15	211.36	214.81	211.88	210.88	210.46	209.88	215.66	202.86	212.65	211.65	210.03	208.61	214.71	209.42	212.64	212.07	210.42	214.03	214.15	216.16	211.93	210.93	210.54	209.49
211.95	209.99	213.33	215.9	214.38	212.64	214.6	211.44	215.31	210.94	214.28	210.82	209.36	214.29	212.26	214.67	216.97	209.39	214.43	209.82	209.44	212.09	213.57	213.88	215.95	211.64	210.15	215.64	212.91	212.86	211.98	209.89	209.86	212.71	211.94	212.72	216.96	213.3	208.9	213.98	209.09	215.29	212	214.57	209.5	212.85	209.85	216.87	217.93	212.18
212.79	210.67	215.11	209.3	214.28	209.95	214.76	209.64	212.28	212.42	211.95	211.17	213.22	207.15	211.28	213.21	211.32	207.88	213	214.94	211.54	210.38	217.15	214.62	211.42	211.92	213.07	206.53	210.67	212.98	214.75	212.58	208.14	215.34	215.93	212.27	219.16	208.7	208.82	210.76	212.85	212.53	211.7	212.05	210.57	213.53	215.47	215.16	209.24	213.34
209	211.61	212.86	210.61	209.91	207.28	210.59	208.13	212.67	212.09	207.57	210.46	212.06	206.31	203.96	206.53	206.74	210.34	206.48	208.34	206.18	210.63	208.03	211.75	212.96	213.43	210.24	211.9	207.8	211.47	208.96	205.99	212.54	211.34	211.12	207.79	211.69	208.81	207.17	207.99	208.63	214.37	210.22	213.31	206.33	210.63	209.12	215.27	211.49	207.39
222.46	216.28	220.14	219.02	216.68	218.99	215.79	217.26	219.16	219.73	215.42	223.05	214.45	218.8	222.94	216.07	215.24	219.17	220.43	219.12	217.94	219.32	217.3	221.09	217.85	217.49	220.22	218.81	216.45	215.77	216.65	216.4	215.81	218.17	222.3	217.63	215.88	224.47	217.73	212.37	216.72	215.78	221.26	220.08	215.78	215.74	218.37	217.37	217.49	214.82
213.56	211.74	209.02	211.58	206.63	210.54	209.15	209.35	212.57	208.59	208.61	207.62	208.31	205.58	208.68	208.84	209.82	208.17	203.68	213.32	208.37	211.23	207.16	209.71	211.11	205.76	211.25	212.41	210.59	211.74	205.39	209.12	208.55	205.64	209.91	210.27	209.41	206.46	214.07	208.85	206.08	209.83	210.42	208.74	207.7	209.92	209.42	207.99	206.73	206.85
199.18	203.71	201.13	206.07	205.07	200.87	196.81	206.99	204.93	202.83	201.6	207.09	205.24	204.03	200.28	205.26	205.16	204.8	200.81	201.49	202.18	204.96	204.7	202.45	203.55	201.34	206.26	202.02	202.87	203.19	202.04	203.75	201.36	203.09	201.27	200.54	200.48	198.91	206.23	205.25	205.11	205.2	206.49	203.76	202.01	201.84	199.25	201.81	204.9	203.27
210.79	210.94	205.89	209.75	205.22	208.69	212.1	210.49	206.8	201.64	210.22	210.2	205.04	211.79	207.4	208.27	209.06	208.73	212.59	207.42	206.29	211.03	206.27	206.46	210.37	206.19	210.35	210.28	207.65	205.51	211.68	212.05	211.62	207.5	208.59	203.87	206.1	206.76	215.43	210.33	209.42	209.18	205.1	207.45	209.7	206.57	208.68	206.12	209.65	210.96
201.89	198.03	198.58	202.39	201.01	198.73	198.37	202.54	198.9	194.08	201.44	201.19	199.56	198.93	198.37	200.54	202.52	200.38	194.78	206.66	194.7	205.6	200.35	199.83	201.45	197.95	199.8	195.51	204.24	196.66	197.88	199.77	200.78	202.36	197.81	200.08	198.3	194.43	199.51	202.94	196.5	195.02	192.01	202.26	197.31	194.71	198.58	199	199.02	195.61
213.29	211.21	215.66	208.87	211.4	211.05	213.38	203.72	210.25	211.86	208.08	208.44	209	208.59	208.28	208.88	209.02	208.98	204.91	210.86	212.86	210.92	209.62	213.13	209.82	205.93	208.81	207.53	204.45	207.94	211.78	209.08	212.7	206.34	209.98	204.75	209.27	211.69	208.55	215.43	210.73	208.63	206.69	208.52	207.59	208.97	208.73	207.51	207.5	209.71
208.75	204.7	209.28	205.72	209.43	212.17	205.87	209.24	207.4	203.27	206.8	209.87	204.78	206.73	210.73	204.2	210.96	207.66	208.99	215.11	211.38	211.08	207.26	208.46	202.21	212.7	205.8	204.3	208.05	208.66	209.43	208.89	210.67	209.22	203.33	210.07	207.38	211.7	206.04	206.11	207.98	203.92	209.99	205.96	206.24	208.39	207.57	210.36	207.59	205.29
205.83	210.5	208.71	209.28	210.08	206.73	208.56	208.04	212.5	208.9	209.75	207.71	206.6	209.7	210.4	206.23	208.57	208.96	207.61	203.13	201.15	208.12	208.39	205.01	206.85	205.55	207.15	205.22	203.86	208.33	209.55	206.22	203.6	206.24	207.33	206.97	211.27	208.05	206.54	208.49	206.26	206.36	207.03	204.49	206.85	209.34	213.85	205.67	207.6	206.33
203.1	201.32	203.55	204.91	202.92	208.42	206.49	205.91	205.19	206.89	204.01	205.66	205.31	204.25	206.01	198.54	207.01	206.52	202.23	205.41	204.52	204.41	203.39	205.03	201.66	204.82	204.75	207.74	202.16	204.84	202.05	208.66	204.77	200.43	209.61	202.24	203.62	202.68	202.25	206.06	207.56	207.2	204.23	205.36	206.09	202.86	205.81	202.62	203.59	206.76
215.14	212.25	213.09	214.8	213.92	207.33	213.99	209.6	210.73	212.31	212.1	212.45	210.53	212.86	211.82	210.71	210.82	212.63	213.2	211.67	213.11	212.08	218.34	217.41	210.2	211.91	214.57	211.42	212.34	209.74	212.91	214.21	210.81	212.64	212.31	214.34	209.36	212.65	211.05	215.51	212.69	211.4	209.16	211.54	209.58	213.41	212.36	212.74	212.4	210.07
204.9	200.86	208.55	205.59	203.91	203.65	203.2	208.69	203.94	203.48	206.02	202.29	211.37	203.15	205.51	199.35	204.07	208.38	203.78	201.85	203.4	201.63	204.92	201.76	206.97	206.64	201.5	207.78	205.19	204.17	197.45	202.52	205.12	201.42	203.38	204.96	202.84	204.33	200.47	203.09	205.2	202.7	198.57	201.86	202.63	203.51	200.46	203.97	201.96	201.93
198.05	200.1	206.07	204.97	206.56	205.86	203.72	201.55	208.08	206.95	201.72	203.74	202.19	203.59	202.06	206.59	205.08	202.64	203.39	201.93	204.51	197.59	204.79	205.24	203.19	205.13	202	209.24	200.65	199	207.91	202.63	200.62	207.84	203.77	203.3	198.88	203.62	208.29	204.15	203.68	199.91	202.05	201.74	205.99	202.1	203.63	200.69	202.71	207.22
202.68	202.75	201.52	212.07	206.05	206.76	205.32	205.03	207.97	207.72	206.91	200.36	203.58	204.57	204.89	203.92	209.33	203.34	208.22	205.56	205.92	205.57	209.72	202.37	200.94	203.76	203.8	205.97	203.22	206.69	204.74	208.98	208.22	199.3	201.54	204.75	206.69	207.24	203.7	199.54	203.98	205.64	202.93	204.23	206.48	205.46	203.74	206.54	206.2	207.16
205.49	204.87	204.83	199.49	199.55	200.83	205.06	200.89	196.79	200.79	203.96	205.44	203.91	202.7	201.86	200.1	203.31	203.97	199.61	203.95	201.53	208.51	207.54	202.25	204.04	200.09	201.01	201.2	199.41	199.23	202.1	203.62	202.5	199.09	202.25	199.97	199.74	202.41	203.8	203.37	201.98	202.8	201.85	208.93	201.42	196.77	199.7	199.57	198.59	202.81
210.48	204.95	203.73	204.35	204.66	205.53	206.65	207.26	206.21	208.57	206.39	205.89	208.54	206.3	204.19	204.84	209.39	205.04	208.2	207.11	205.05	208.83	210.81	207.19	208.57	205.24	206.62	204.05	208.97	209.73	203.49	205.69	207.48	203.84	206.57	206.05	207.67	206.21	204.36	207.18	205.61	204.42	201.83	204.23	203.94	203.46	212.69	208.94	209.99	207.6
209.86	205.87	211.12	206.43	206.07	210.58	209.64	211.3	201.7	207.92	208.72	210.05	208.03	204.54	209.65	210.33	207.3	202.76	203.5	206.26	208.71	211.63	212.45	207.86	203.38	200.94	210.12	209.96	205.31	207.78	212.67	208.24	209.31	204.68	210.77	205.68	210.03	207.15	206.67	209.73	208.41	205.91	208.8	210	206.85	208.1	208.84	204.24	209.03	207.97
204.04	207.34	201.25	204.54	202.68	202.93	205.65	204.45	202.56	203.84	206.1	207.55	205.26	203.57	205.55	204.84	200.17	210.67	202.29	201.71	201.58	209.2	203.54	207.37	204.92	201.55	197.34	204.5	206.72	204.61	204.57	207.33	200.41	202.04	204.87	201.76	198.82	202.68	201.75	202.07	207.14	200.28	204.14	199.19	205.71	204.58	205.72	203.44	203.42	200.86
200.31	198.37	199.04	196.89	201.2	199.96	204.08	200.39	201.75	197.8	198.95	201.05	197.02	202.79	196.78	201.85	200.31	199.97	198.92	204.58	202.47	195.35	198.99	202.87	197.36	198.85	200.96	204.32	200.84	196.82	197.08	199.51	203.38	194.89	202.36	197.95	200.01	199.63	199.95	195.83	195.54	200.46	200.35	200.41	200.78	198.66	196.27	200.73	199.32	201.26
208.47	210.82	208.17	212.92	209.78	207.86	210.08	210.42	212.77	215.44	209.29	210.28	211.01	211.43	212.12	210.3	209.84	211.89	214.93	214.72	214.64	213.15	215.68	213.64	214.04	208.87	207.43	211.71	210.56	207.24	213.86	210.61	215.03	211.65	213.23	207.43	211.52	212.23	209.89	212.91	211.78	215.69	209.63	211.63	207.56	214.59	209.91	212.76	209.88	208.08
203.87	203.82	201.28	201.98	200.57	204.8	200.14	202.85	202.6	202.87	202.68	201.6	204.1	206.05	206.34	203.85	205.82	207.13	206.06	207.73	202.92	206.85	203.82	202.59	209.68	195.1	208.42	201.44	201.64	205.81	201.74	199.71	200.3	201.18	207.88	202.59	204.52	201.43	204.74	205.46	203.1	202.43	198.15	200.62	204.38	205.98	204.14	209.12	209.96	205.77
211.37	210.09	206.35	213	210.88	203.22	208.63	209.49	211.33	213.02	205.14	206.75	209.78	212	209.65	211.25	211.3	209.71	208.68	212.08	210.62	206.54	209.2	208.03	207.06	209.64	208.29	203.7	210.71	206.15	210.18	206.91	209.09	208.16	211.34	205.85	208.32	210.2	209.93	205.56	213.85	209.7	208.03	207.1	208.62	212.23	211.06	203.19	206.69	212.06
211.21	210.79	212.08	210.53	207.81	213.46	209.22	208.05	211.1	209.85	207.4	211.76	210.82	209.21	209.37	209.37	209.11	206.11	208.57	207.98	214.32	207.49	208.99	205.95	207.02	211.57	210.31	211.1	213	207.83	213.07	205.44	210.5	210.6	213.68	208.91	211.64	209.69	210.31	209.85	204.51	210.14	205.36	207.75	210.07	206.75	211.65	213.37	208.25	206.68
222.3	215.95	217.69	220.27	219.43	216.84	214.7	214.03	212.98	215.05	220.57	219.37	219.46	218.98	218.61	218.81	213.75	216.57	219.5	216.51	215.95	215.71	219.46	216.39	220.66	216.51	216.43	223.03	220.85	215.32	215	218.33	214.76	218.57	217.26	216.45	215.56	216.28	219.15	218.91	212.06	217.57	221.42	221.67	217.9	221.4	219.83	217.5	215.35	217.17
212.11	216.01	211.86	210.33	212.36	212.37	210.79	215.34	216.39	210.26	211.53	214.37	210.23	208.88	213.58	209.27	211.98	206.81	213.47	209.03	213.22	212.18	208.63	218.58	209.17	211.81	214.72	212.01	212.04	208.9	212.68	214.24	210.82	211.94	214.25	214.35	208.09	213.37	208.23	210.99	214.17	213.73	216.69	215.63	218.08	212.12	214.26	218.49	211.2	208.55
211.22	208.56	213.57	214.45	211.86	210.43	214.1	213.88	208.31	209.53	209.08	215.35	206.79	207.84	212.56	215.46	208.05	211.72	216.19	215.38	208.2	208.64	215.25	215.2	209.29	210.73	214.04	209.67	209.77	213.49	215.46	209.22	215.54	212.64	209.39	214.9	211.6	212.8	210.01	208.67	212.28	210.3	213.87	209.77	210.84	215.88	211.06	208.51	208.59	213.13
205.63	199.73	198.71	205.28	200.25	203.56	201.53	201.36	203.75	203.66	204.34	203.79	201.06	201.75	203.82	202	201.73	202.98	205.27	204.6	207.74	200.99	207.22	201.17	199.65	203.99	204.25	203.12	207.76	203.51	201.67	205.31	198.19	204.41	203.87	204.95	204.56	205.19	199.35	199.99	206.12	199.75	203.71	203.15	202.8	203.08	205.12	204.06	202.02	203.75
211.53	209.28	207.23	204.83	208.63	208.92	211.79	210.23	211.28	210.02	205.96	200.99	211.46	206.41	206.04	206.97	210.54	206.48	207.25	208.49	207.84	205.88	207.82	208.35	203.66	205.76	207.68	210.63	210.21	206.45	205.91	208.81	207.02	209.9	206.72	207.54	209.48	206.07	206.3	207.44	211.19	208.71	210.57	210.01	209.63	216.11	206.17	206.83	208.27	207.94
212.86	213.93	215	214.14	214.88	212.95	213.3	215.08	212.06	209.44	214.12	209.74	213.14	213.39	209.54	213.98	213.73	212.38	209.83	207.78	209.15	211.87	208.39	211.64	207.5	211.97	211.53	212.05	213.35	211.48	213.11	214.42	213.68	211.86	213.82	212.39	211.29	218.52	209.58	216.31	213.47	212.04	211.08	210.32	212.42	215.8	210.87	213.88	213.24	211.1
197.79	201.45	203.78	200.13	201.6	203.88	205.6	207.07	203.89	202.73	202.5	204.13	208.88	199.6	205.85	202.02	201.64	203.49	203.13	200.59	202.46	203.58	204.92	206.01	202.63	205.35	203.26	206.21	205.48	207.89	204.17	194.98	204.62	201.12	205.64	204.56	205.09	200.6	202.1	205.1	200.75	199.62	199.17	203.24	201.49	205.89	203.88	203.59	204.14	202.79
203.72	203.16	209.46	204.85	201.9	203.83	203.51	202.56	204.1	208.11	208.96	202.55	204.97	200.48	208.28	202.57	205.96	202.79	207.9	202.87	203.53	201.75	204.34	204.86	199.01	206.75	200.46	205.98	204.37	210.84	204.65	208.19	204.03	203.33	204.54	206.53	205.93	204.32	206.43	204.92	203.65	205.44	204.64	202.73	210.72	207.63	201.16	199.33	202.89	203.47
210.29	208.58	202.9	207.39	204.16	208.45	202.76	203.23	203.38	203.68	203.58	202.59	196.37	203.65	207.17	204.71	203.22	205.71	204.5	202.8	204.45	203.08	206.96	205.92	201.22	202.11	204.67	204.68	206.02	205.33	203.59	205.65	206.99	209.03	201.18	200.87	205.32	204.56	203.55	201.34	202.56	205.44	201.48	204.75	208.18	200.83	202.55	202.43	206.96	206.27
197.2	196.79	197.53	196.58	196.28	198.57	200.62	197.65	199.86	199.95	197.19	199.62	202.08	200.11	201.55	198.77	201.57	195.84	196.15	197.82	197.37	200.24	199.5	199.29	199.89	200.97	198.96	198.55	197.87	197.51	198.64	199.77	200.45	201.05	196.8	202.74	195.84	197.23	201.2	202.18	199.71	196.77	200.53	201.3	201.16	197.82	198.61	202.66	195.65	204.04
198.34	197.51	199.27	201.53	198.9	199.35	199.6	200.09	197.78	201.38	204.18	198.46	204.02	195.24	198.91	197.77	197.45	197.14	197.62	200.3	201.35	202.02	195.1	194.61	196.29	199.6	201.46	200.05	197.49	197.74	203.23	202.55	194.87	204.84	202.45	200.36	199.39	201.92	199.73	203.26	197.78	203.98	200.21	199.35	197.25	197.92	196.67	203.46	198.17	199
211.39	219.32	215.82	213.47	207.76	207.43	213.28	211.06	210.06	213.42	209.81	211.07	214.15	211.56	205.99	211.93	210.19	211.19	212.64	212	211.75	208.32	210.2	208.51	212.26	212.92	213.55	212.79	211.93	212.28	215.64	208.58	211.84	212.19	206.11	215.3	210.35	213.72	211.88	209.82	208.07	215.56	215.4	211.31	219.05	211.12	213.33	211.06	209.66	211.2
200.09	201.44	204.19	205.31	202.42	201.8	204.73	200.42	202.35	204.81	206.13	204.92	202.91	198.41	203.65	208.38	202.86	207.42	203.88	202.53	203.64	205.2	198.65	201.38	204.58	200.18	201.47	202.71	202.27	203.18	202.9	203.38	206.45	202.39	203.92	205.4	204.74	201.26	201.41	201.89	204.02	203.52	206.61	199.47	205.45	202.85	200.43	206	207.61	209.08
212.17	211.03	212.9	209.16	206.72	208.81	210.41	213.79	210.75	209.39	208.24	213.15	213.1	209.9	208.52	214.8	212.12	214.03	209.47	211.8	213.16	213.74	213.05	212.18	212.92	210.54	210.95	215.99	211.14	209.3	208.16	210.35	209.89	210.17	210.29	208.67	211.04	209.73	216.65	212.65	207.48	209.44	210.46	210.48	214.19	212.95	216.37	208.92	205.68	213.24
199.86	200.75	199.07	199	202.48	195.72	200.92	202.9	202.86	199.6	200.22	202.74	200.01	198.63	198.79	195.04	197.61	199.04	199.04	196.46	194.99	198.22	200.31	202.27	201.85	198.99	197.79	200.39	193.82	200.5	196.14	204.53	195.32	198.31	196.89	198.64	200.37	199.68	199.76	199.16	198.8	202.14	200.85	193.92	197.83	202.38	198.45	201.36	201.22	202.35
201.45	202.43	202.45	202.19	201.72	203.62	201.22	202.63	199.71	207.32	203.13	206.66	205.26	201.61	199.97	204.69	201.85	212.23	205.27	205.38	205.65	203.57	210.52	205.78	204.08	202.75	202.65	200.6	204.85	200.08	201.26	207.14	206.98	204.95	203.24	204.06	204.81	199.8	206.47	203.18	205.97	205.51	207.27	207.86	202.73	204.49	205.44	200.67	205.15	205.63
200.25	198.3	198.26	201.02	200.99	199.4	202.46	199.92	202.8	200.06	200.5	200.69	196.64	199.94	200.36	203.55	202.37	198.09	199.08	201.64	197.6	196.06	198.32	196.88	199.04	199.95	198.01	201.91	200.93	196.54	196.5	199.56	200.82	199.54	199.93	198.45	199	201.81	198.74	201.32	196.6	203.62	199.98	197.23	202.45	199.83	200.97	195.7	197.4	198.08
212.33	209.86	208.72	208.36	215.1	211.22	215.37	206.03	210.14	212.96	210.15	211.49	213.07	211.07	211.04	212.11	209.87	211.33	209.34	209.92	208.27	208.14	215.1	213.04	211.92	212.7	209.43	206.04	210.76	212.15	214.26	212.41	210.42	209.2	210.36	211.03	213.75	212.93	214.73	209.28	211.93	209.71	210.77	210.81	210.54	211.57	206.7	207.58	210.37	210.31
209.98	212.54	214.63	209.29	214.75	208.56	214.87	209.5	211.9	214.13	211.77	211.07	207.75	215.91	207.73	209.57	210.16	209.19	213.6	208.88	211.61	209.34	212.41	210.69	208.67	210.45	211.03	211.68	209.23	209.7	213.47	213.18	215.75	213.03	214.51	210.99	212.23	213.09	213.45	211.58	211.4	213.95	213.55	213.42	208.3	212.32	212.7	212.25	210.18	212.6
207.5	205.57	208.9	207.05	207.54	205.33	203.47	199.03	206.82	211.8	205.54	204.87	204.36	210.59	210.48	204.18	208.74	205.61	206.71	203.23	205.75	210.08	209.4	205.24	208.68	203.36	203.84	205.57	204.65	206.82	210.48	209.97	207.85	203.02	205.1	203.87	205.02	202.26	211.73	209.98	202.4	210.18	206.68	208.35	207.51	203.41	204.14	208.87	208.4	203.84
208.35	210.42	209.92	213.9	212.39	208.46	212.39	213.23	215.49	208.83	204.7	204.82	208.66	211.71	209.94	209.06	209.32	208.44	205.83	212.75	208.67	207.99	209.45	208.3	212.15	207.38	208.24	214.47	205.75	214.78	209.05	210.93	208.68	208	204.29	206.02	210.11	205.46	207.32	211.02	211.79	212.88	210.47	211.87	210.29	203.13	207.6	210.1	211.03	203.17
200.6	202.57	200.34	202.3	203.89	204.67	206.39	203.27	207.67	203.1	204.53	199.07	203.17	202.37	199.03	205.14	200.63	204.35	202	203.96	202.42	200.12	204.74	206.22	205.58	208.49	205.02	206.79	203.15	200.78	201.46	199.44	204.13	199.22	202.25	204.44	207.03	206.1	207.54	204.66	203.31	199.42	203.45	201.07	204.81	199.31	207.7	207.54	203.14	203.96
196.72	200.38	203.09	201.12	198.85	202.66	200.76	201.46	201.06	200.54	200.05	202.24	197.94	198.94	200.29	203.73	201.39	200.93	202.21	198.02	203.96	203.7	201.31	198.55	199.05	197.73	196.24	200.06	202.58	194.96	202.5	199.88	201.83	202.92	204.28	197.46	195.93	202.6	201.35	201.68	204.97	199.01	192.55	200.84	204.28	202.1	205.12	202.37	196.2	200.02
194.12	194.42	196.99	194.71	195.59	188.76	191.19	192.55	195.93	196.34	195.69	191.84	193.56	193.91	193.42	194.71	193	189.67	193.44	197.32	200.18	195.11	194.69	198.66	195.19	191.65	196.56	196.83	194.14	192.12	193.14	190.29	194.33	191.35	196.89	196.47	197.66	194.52	191.23	193.84	193.69	195.01	189.06	195.26	194.45	192.8	195.07	189.06	189.98	194.74
205.06	210.25	201.9	208.49	205.1	208.79	206.22	210.43	211.53	207.61	207.16	201.41	205.71	211.8	207.96	205.02	208.88	207.08	210.5	206.39	209.58	203.43	213.01	206.47	205.75	206.57	209.21	206.42	210.41	205.28	210.31	208.28	207.61	207.11	207.38	208.02	207.82	210.32	208.41	207.78	206.92	207.92	211.74	208.23	206.87	211.04	203.83	207.76	206.08	209.6
209.38	207.5	207.4	207	208.92	209.97	205.62	208.27	207.89	210.38	210.63	207.06	205.4	209.7	211.46	206.32	210.74	209.38	211.74	204.34	202.96	211.18	208.77	204.97	204.4	208.8	204.51	208.81	209.41	207.8	211.77	208.62	207.46	208.34	208.17	206.83	210.24	208.31	208.66	208.95	210.06	210.75	209.82	209.83	206.13	207.67	208.82	208.95	211.8	209.62
208.96	212.12	207.81	211.81	208.83	215.04	205.5	208.15	212.09	206.78	209.95	211.54	208.92	212.56	206.37	211.9	209.51	207.52	207.15	214.66	210.43	208.33	210.94	210	211.39	210.24	207.2	207.47	210.82	212.96	203.21	213.94	207.72	208.08	210.52	214.37	210.91	209.37	204.91	211.09	210.04	210.1	208.9	207.7	205.53	210.12	207.17	209.15	207.4	209.89
219.61	218.91	218.35	217.99	217.23	214.66	216.8	216.61	220.26	216.53	215.02	220.58	216.43	215.67	218.98	215.7	214.23	214.78	216.1	217.24	212.64	215.79	217.63	216.94	221.59	210.59	215.96	214.93	212.54	215.1	222.71	217.69	222.8	218.77	218.79	215.34	214.32	220.83	218.39	216.48	222.54	222.05	215.12	215.47	219.77	224.07	217.69	212.17	218.31	214.95
208.12	204.78	204.26	209.2	206	204.46	208.57	209.68	210.71	209.47	207.44	206.08	209.53	209.28	203.2	206.42	211.75	206.08	208.82	208.15	208.12	202.32	211.29	209.87	209.59	202.59	208.9	205.86	208.69	214.43	208.26	204.89	209.56	206.07	207.24	203.85	203.91	208.06	209.34	212.5	208.7	205.47	203.54	210.08	208.41	210.55	208.48	206.93	208.87	205.84
213.06	212.86	218.55	210.3	216.5	214.23	214.32	215.53	208.78	211.78	216.4	210.29	211.44	214.41	207.88	211.36	211.91	213.72	211.46	212.08	211.79	210.97	214.72	210.3	213.84	211.23	214.99	212.22	210.61	210.92	212.85	214.15	208.25	213.34	211.14	212.28	211.35	210.24	216.94	214.5	210.4	212.82	216.21	211.72	217.17	210.94	208.56	209.51	212.92	208.84
200.95	200.42	201.31	204.93	206.02	201.84	204.48	205.79	203.83	201.84	203.83	200.35	202.01	201.64	201.65	198.81	203.35	202.92	202.69	202.9	195.85	201.9	201.3	202.35	198.89	202.76	199.98	199.31	203.43	198.59	201.23	201.44	202.99	201.89	202.27	205.4	202.72	198.75	202.03	205.8	204.05	204.36	201.76	203.33	207.25	200.65	203.25	202.45	200.11	202.47
204.44	197.17	195.62	194.88	199.8	198.14	202.69	197.29	197.83	198.49	203.68	197.42	197.96	204.06	202.19	201.23	199.73	200.19	201.81	200.52	199.19	200.4	202.8	197.7	195.99	200.67	201.21	198.72	205.66	201.14	199.62	204.3	197.59	200.92	200.45	201.06	204.82	205.99	198.3	196.59	201.54	199.26	196.25	197.25	201.63	199.41	201.74	198.74	199.65	201.22
203.95	206.68	203.14	204.56	199.99	202.26	201.4	201.87	201.75	204.52	203.55	209.5	201.82	204.11	202.45	203.39	207.45	198.3	205.2	204.19	207.53	201.1	204.31	203.77	206.9	206.28	203	203.13	200.36	206.38	207.05	205.08	207.78	205.7	201.6	200.48	206.66	205.59	205.36	208.18	203.38	207.64	197.62	201.98	203.34	206.2	204.94	205.61	204.62	205.81
213.03	216.68	216.72	222.72	216.82	221.23	217.15	211.82	217.37	213.63	216.87	222	217.83	223.52	219.24	217.88	216.21	217.46	215.68	210.97	218.3	214.21	218.96	221.3	216.85	220.62	221.02	216.6	218.24	214.74	218.97	218.55	217.56	216.03	219.92	214.65	218.96	215.34	218.32	214.02	217.59	214.15	223.92	218.87	216.42	217.57	218.17	214.55	219.05	216.68
202.07	201.49	197.08	200.34	198.6	201.15	196.97	201.58	201.2	197.21	198.52	198.27	199.27	197.51	198.65	200.05	201.12	195.81	197.91	200.4	199.88	196.2	195.85	197.55	200.36	197.85	199.66	198.73	201.03	199.72	195.62	195.6	199.11	196.37	197.12	198.17	200.66	196.23	201.1	199.83	203	206.19	201.87	204.66	198.02	198.99	197.88	197.21	198.13	200.91
203.14	204.32	205.68	206.45	207.51	207.56	208.39	202.78	208.49	207.21	209.12	211.89	201.61	209.08	206.7	203.42	207.09	204.33	205.1	208.16	210.75	206.71	204.39	207.09	206.18	208.42	207.32	205.05	203.5	207.67	209.56	210.13	201.93	205	206.77	206.22	201.91	207.36	208.23	207.11	210.14	203.85	208.47	205.29	204.07	207.29	207.6	206.04	207.5	205.36
202.53	200.2	203.84	201.08	202	203.06	201.08	198.93	205.89	198.18	204.09	204.2	200.23	209.21	204.07	202.15	199.93	202.25	205.23	197.6	205.71	202.41	200.08	197.9	206.86	197.86	201.3	199.63	208.81	203.55	201.78	205.63	202.08	205.49	203.03	203.03	198.5	203.16	203.09	205.44	200.33	207.56	203.19	208.97	204.73	205.2	201.87	203.88	209.39	198.98
219.15	214.24	209.74	214.53	213.9	211.79	211.9	216.3	217.17	213.63	215.6	215.07	214.68	214.03	214.29	215.4	212.96	215.26	211.49	216.12	213.98	210.94	216.94	210.74	214.14	211.73	213.58	214.77	212.21	214.6	212.37	214.04	218.83	213.27	216.77	215.68	214.94	213.13	214.07	215.13	218.02	210.39	213.45	211.68	211.78	214.71	214.26	213.84	214.65	214.55
206.62	204.7	202.92	208.62	206.16	206.91	205.48	206.05	209.37	203.58	201.94	207.08	205.46	203.3	202.75	206.5	204.65	206.98	204.61	206.89	207.42	206.29	203.95	200.23	202.57	205.2	208.17	208.94	209.59	205.19	207.42	201.14	205.84	205.92	208.59	210	207.29	205.96	206.97	204.18	205.69	206.12	206.75	207.28	204.46	199.52	204.41	207.55	208.04	202.06
210.3	210.28	208.36	212.31	211.12	207.75	208.6	213.75	205.12	207.53	202.31	205.56	206.28	206.79	208.82	206.86	206.63	207.35	206.28	209.83	207.74	209.25	208.8	207.62	205.3	207.45	208.15	205.36	206.89	207.58	214.17	205.18	204.58	209.63	206.53	207.74	204.9	204.83	214.94	207.96	206.63	208.2	210.23	211.69	205.33	208.8	205.56	208.44	207.41	209.14
214.43	213.5	215.94	219.46	218.07	221.53	221.35	218.87	219.04	218.6	216.22	215.8	219.5	220.26	219.13	217.17	216.47	216.21	216.59	216.88	215.49	216.13	215.59	215.86	216.43	219.62	214.66	217.26	217.09	216.74	215.13	219.05	217.07	219.59	216.96	214.62	219.51	218.23	219.23	219.78	219.69	219.56	214.5	216.75	215.61	219.27	216.28	216.3	217.2	217.31
208.75	205.58	210.99	207.7	205.39	206.47	210.24	203.86	207.48	210.49	206.42	208.64	206.2	209.38	210.7	209.71	206.79	204.9	207.23	208.37	211.28	209.69	211.9	204.01	207.91	209.85	210.92	207.91	208	211.31	205.15	206.93	207.84	210.85	204.15	207.47	207.9	211.53	215.92	206.32	211.81	206.26	210.44	209.52	205.34	203.98	207.53	208.24	208.98	205.66
208.72	210.09	210.03	210.2	207.76	211.42	206.49	207.8	212.63	207.9	207.27	211.99	209.26	210.5	207.21	208.8	212.75	210.24	209.51	208.64	214.4	214.32	210.01	209.96	206.02	208.04	209.8	208.04	212.6	206.94	214.29	211.2	207.31	205.92	208.84	210.44	209.4	213.61	214.22	207.29	209.05	206.12	209.79	208.47	209.29	212.17	205.72	210.34	206.48	211.22
215.4	217.26	214.58	215.36	221.33	219.86	211.88	217.22	213.88	217.02	214.37	216.82	218.79	215.55	218.31	218.85	220.17	216.04	218.44	218.64	216.87	214.48	217.88	216.4	219.48	215.85	215.29	218.41	215.99	219.56	219.44	220.8	217.7	212.04	218.47	217.2	214.34	219.64	218.33	219.83	218.33	220.78	213.04	221.33	217.36	217.23	218.17	216.85	219.81	214.89
220.03	221	216.92	215.77	217.36	221.83	219.11	218.72	218.39	217.19	221.68	221.27	214.64	215.72	217.39	217.07	220.93	212.24	216.74	221.49	218.38	217.62	215.45	214.93	216.74	213.49	216.05	215.22	216.68	217.79	216.14	214.82	215.22	222.27	218.64	215.66	217.97	221	216.67	213.81	217.03	217.85	218.53	219.67	218.11	220.84	213.44	217.32	216.59	213.59
218.58	217.45	216.72	218.33	219.85	215.23	217.2	216.02	213.68	214.2	212.84	225.05	213.58	219.41	217.24	215.54	217.92	214.31	217.49	213.84	217.53	218.1	220.35	214.64	219.85	216.3	215.8	216.01	215.28	210.12	216.97	216.91	216.71	216.88	217.79	216.34	217.81	220.62	218.24	216.78	217.6	218.82	213.73	216.64	220.97	216.96	216.65	214.69	217.94	218.3
202.38	205.67	205.09	205.11	209.84	203.25	204.79	204.15	203.96	203.44	203.28	204.37	205.89	207.3	204.29	205.01	199.4	204.87	208.73	201.11	204.01	203.84	205.51	201.19	205.41	208.13	205.5	205.87	207.06	201.1	201.47	209.09	207.15	203.86	205.93	205.32	204.68	203.49	202.45	207.68	205.19	207.03	202.99	211.04	204.19	207.84	206.22	204.66	202.15	207.51
205.5	206.98	206.77	209.78	207.79	207.11	204.41	204.09	205.63	205.74	206.16	204.28	206.47	204.68	202.69	208.7	202.39	204.6	202.94	204.38	205.3	202.4	201.82	205.66	201.41	204.9	207	203.32	206.38	204.07	202.07	202.8	206.47	209.31	214.4	203.98	211.19	205.12	209.61	206.94	203.19	203.86	208.13	206.31	202.18	207.24	203.26	206.26	205.54	205.17
207.7	204.18	213.06	207.31	204.67	210.78	210.28	200	208.14	210.3	208.56	211.74	209.59	205.95	208.03	213.04	210.15	203.92	208.61	209.4	212.99	206.57	213.79	212.04	210.38	207.7	205.48	206.26	205.66	208.49	206.25	205.27	209.33	207.48	207.79	211.23	204.13	208.7	206.1	203.96	207.47	212.2	209.97	206.3	206.27	208.72	208.29	210.76	211.44	209.88
197.31	197.58	203.47	201.81	202.05	198.11	202.63	201.43	202.16	201.29	200.7	199.48	202.3	198.24	196.73	199.91	204.89	197.17	203.01	200.95	200.28	198.27	200.34	201.94	199.48	198.93	198.65	200.43	197.18	201.26	203.68	197.93	202.61	199.28	196.98	199.12	199.45	196.77	201.41	199.36	202.88	201.5	199.7	197.69	202.79	201.8	203.28	194.52	201.73	195.27
199.74	202.43	203.88	204.21	200.4	203.61	208.37	204.9	209.58	204.56	201.87	207.6	202.17	203.52	204.92	199.98	205.82	203.85	202.43	201.38	204.21	204.12	199.11	202.21	204.09	200.99	205.75	204.86	200.84	204.49	203.38	201.74	201.99	203.89	199.75	201.26	205.04	206.01	203.16	201.3	209.36	201.55	203.9	200.63	202.36	199.08	201.61	204.02	201.29	204.94
205.95	206.96	207.75	207.05	203.97	209.14	206.93	209.89	209.11	205.56	211.51	209.06	204.68	208.85	204.17	209.66	209.07	207.88	209.1	208.2	207.11	205.98	209.88	208.56	206.63	208.51	212.51	206.64	207.9	209.53	207.58	207.43	211.55	206.18	210.28	211	210.06	206.3	212.62	211.6	205.48	210.73	205.44	207.27	210.18	211.66	206.51	208.51	203.13	208.73
212.32	212.1	212.18	212.82	209.32	213.66	213.76	204.84	218.03	213.77	212.03	212.56	209.71	208.82	218.13	211.32	208.25	212.4	209.96	212.72	209.03	212.41	209.75	209.26	210.6	212.64	209.87	213.31	212.64	210.37	210.71	208.88	212.74	212.36	217.57	211.33	212.98	207.87	210.49	207.44	218.92	209.55	212.79	212.4	213.2	209.55	210.87	210.57	214.64	215.78
208.23	212.99	213.44	207.8	211.77	209.6	210.26	207.22	209.87	215.04	209.87	206.7	210.31	208.12	212.13	214.68	208.25	209.45	208.35	209.98	206.91	205.88	209.53	213.67	208.91	206.76	204.45	215.14	206.82	209.57	209.82	209.22	207.92	212.8	211.66	207.01	207.6	208.7	208.32	206.1	208.24	207.92	209.73	207.27	205.84	210.43	209.29	205.37	207.43	208.34
213.91	210.51	216.68	212.53	210.98	214.74	216.22	209.23	209.68	213.05	213.42	214.17	210.79	212.88	213.6	217.88	214.72	213.76	212.96	216.31	214.8	214.91	212.72	216.94	215.89	217.07	216.64	216.86	217.36	213.34	211.11	215.01	210.98	211.87	211.58	209.6	208.37	217.57	210.98	216.68	212.49	211.3	212.47	210.35	215.21	212.37	216.37	211.25	210.55	214.14
210.66	208.51	209.5	212.52	210.71	209.5	209.03	213.48	207.55	207.43	207.01	211.57	209.84	209.93	207.62	203.79	208.46	210.84	204.51	209.64	205.95	207.2	209.22	211.33	210.77	208.52	208.66	205.29	205.8	206.19	208.97	208	209.73	206.32	204.18	211.19	209.56	210.63	207.46	211.02	211.26	209.89	212.28	212.44	205.68	207.54	205.3	208.31	209.45	210.96
197.38	197.53	200.19	201.32	201.17	196.14	198.48	200.68	201.71	197.81	200.31	199.32	200.14	203.38	201.15	196.76	197.94	200.37	200.9	195.72	197.3	192.78	197.28	200.21	199.01	201.08	197.79	199.74	199.48	200.4	198.27	202.7	202.29	203.27	199.53	197.85	199.15	201.08	199.15	197.6	196.37	196.42	200.19	199.8	196.57	204.1	199.04	201.9	196.97	195.75
207.21	205.48	209.58	206.45	204.43	208.78	207.76	212.61	206.52	207.53	206.89	207.09	206.59	210.32	212.31	208.94	205.43	205.12	212.01	203.64	208.02	211.15	210.95	204.92	208.85	207.28	209.99	205.51	208.48	209.41	212.28	204.44	209.14	209.38	208.03	207.68	208.87	210.05	208.2	209.47	207.3	206.37	210.38	210	208.69	208.88	212.51	204.27	211.01	215.42
206.42	205.29	202.39	204.8	202.43	200.16	204.27	201.3	206.61	205.34	203.36	204.84	202.99	202.36	204.83	202.35	201.54	205.59	204.28	199.38	202.34	200.77	201.33	208.04	201.43	198.27	205.09	204.85	203.04	200.68	196.82	201.92	201.15	201.48	206.91	201.59	203.13	203.44	203	203.54	206.04	202.05	206.06	202.59	204.21	201.54	200.92	204.89	202.68	200.12
209.81	213.22	205.27	204.39	203.46	206.57	206.33	207.83	208.91	203.9	211.67	207.83	208.55	207.1	204.57	201.54	205.07	206.47	205.44	204.57	211.15	207.83	211.36	208.08	204.66	211.4	207.79	207.11	205.01	213.57	203.86	210.88	208.5	206.13	206.87	205.19	205.37	211.99	207.53	209.49	208.63	212.73	208.91	207.19	203.56	211.26	206.46	204.75	211.84	211.74
213.48	212.2	211.57	213.77	214.15	211.65	210.37	212.98	214.09	211.92	213.89	208.75	214.35	212.19	212.49	207.95	213.66	215.46	209.97	214.5	219.3	211.21	211.94	207.89	210.07	208.72	203.64	211.29	215.39	206.94	210.81	212.27	211.79	208.15	213.9	209.47	208.78	211.09	208.96	213.55	216.33	211.72	211.5	216.51	211.45	212.91	216.6	215.63	211.08	212.87
210.89	206.75	212.98	212.12	211.13	210.98	209.43	208.41	214.25	211.86	214.45	211.94	213.42	209.65	212.63	210.42	208.34	211.77	217.35	213.65	211.93	207.93	211.94	214.49	210.36	212.41	211.41	213.75	214.88	210.18	210.5	212.01	212.02	208.35	207.66	206.96	211.38	213.71	207.84	209.27	211.44	212.43	212.23	211.51	213.75	213.53	209.01	212.74	212.45	213.04
200.94	197.7	200.85	202.18	197.97	204.21	199.51	198.94	200.85	197.11	208	201.12	201.7	200.03	199.7	199.45	201.03	200.2	203.52	202.55	198.91	204.16	199.27	200.24	195.14	201.08	199.84	201.28	197.86	198.66	199.96	201.12	199.79	201.23	197.69	201.04	197.14	202.15	203.29	199.49	196.78	202.77	205.33	197.61	197.63	200.73	202.97	201.77	200.39	198.14
208.93	212.04	212.64	209.47	210.52	209.61	214.62	212.14	210.03	211.37	213.33	210.9	211.65	211.41	214.4	216.65	212.76	210.73	213.11	211.55	211.57	216.78	208.88	217.54	208.34	210.99	213.69	213.12	210.78	206.57	217.75	210.92	210.63	213.44	207	214.13	212.01	206.91	213.25	212.29	210.74	210.48	213.52	213.47	215.72	209.38	210.66	212.09	212.56	208.07
199.78	198.86	195.93	200.2	200.08	195.93	200.39	196.71	198.9	192.51	198.11	195.38	200.16	201.23	204.02	201.89	199.35	196.47	200.66	201.87	199.78	201.3	195.33	199.92	197.43	202.67	202.57	203.47	202.52	198.6	198.28	201.73	196.57	196.96	197.32	205.03	197.85	198.73	200.54	199.4	198.57	198.92	201.95	200.55	199.05	198.56	200.36	199.04	200.23	194.73
199.05	199.89	204.53	200.72	200.14	204.47	197.32	198.27	198.04	196.69	200.96	203.13	199.99	199.89	200.45	201.88	198.29	203.72	207.73	200.33	197.23	198.45	202.52	198.86	201.66	200.63	201.17	199.74	196.3	201.6	204.74	198.34	197.38	199.52	200.66	197.35	195.97	199.92	202.98	204.32	199.73	200.47	202.29	195.89	200.96	199.59	201.69	201.02	204.75	199.25
203.27	203.15	203.54	207.53	201.28	202.08	205.41	202.68	199.8	206.61	204.16	204.53	200.95	207.42	209.16	206.38	207.63	205.51	207.71	202.79	206.35	204.18	203.64	205.78	202.72	200.32	203.12	205.17	204.71	202.23	204.03	202.81	203.86	206.9	204.01	206.01	201.76	207.41	208.43	206.36	202.87	204.15	206.14	207.84	202.64	204.01	208.38	204.11	206.14	200.61
200.25	201.59	197.9	207.15	203.68	199.49	206.53	206.09	201.25	203.94	201.76	204.73	208.46	204.11	204.93	207.42	203.21	204.97	203.99	204.39	203.69	200.74	201.41	205.92	200.28	205.16	205.66	198.99	201.43	204.62	202.63	206.03	206.28	202.61	204.37	200.79	203.09	204.67	199.33	206.34	205.12	205.05	204.02	200.42	201.04	208.56	206.45	203.64	202.18	203.84
216.82	214.04	212.96	217.57	217.27	215.52	212.31	210.22	214.96	218.46	210.28	211.79	210.43	211.79	217.03	214.18	215.91	212.87	209.16	211.9	212.84	218.49	208.48	215.14	213.03	213.65	216.34	213.07	209.35	216.72	215.54	213.05	212.51	210.78	214.72	216.25	216.08	215.59	211.61	213.16	213.23	214.65	210.89	213.81	214.64	211.46	217.32	219.12	212.12	216.2
194.42	192.95	199.53	194.91	196.64	196.46	197.11	196.1	192.67	195.8	193.01	192	188.53	192.12	192.12	193.28	193	189.69	188.34	192.28	189.92	189.87	189.4	192.59	191.2	194.08	193.64	194.24	191.46	190.04	197.66	192.34	196.48	195.64	197.43	191.6	191.7	190.59	196.16	193.12	191.67	197.42	190.7	191.85	199.55	198.31	197.9	191.18	195.99	195.68
205.02	206.79	203.05	200.93	205.33	205.04	201.62	207.1	202.54	207.32	206.89	202.01	203.59	209.06	201.03	200.36	201.94	205.29	200.17	203.1	205.08	202.7	205.15	203.68	207.21	207.54	203.13	205.94	204.69	204.55	198.12	202.53	206.13	206.13	205.83	200.07	201.87	206.69	208.32	204.59	201.82	203.22	210.84	207.01	208.11	200.77	206.29	205.36	205.65	205.34
201.73	194.51	192.68	193.98	191.6	191.96	195.8	196.57	197.89	191.64	199.06	192.52	199.45	193.64	195.88	190.13	194.89	193.36	191.22	196.57	191.11	195.58	191.92	189.72	192.69	198.27	196.3	193.82	194.88	194.35	193.87	190.09	196.97	200.02	195.55	194.88	193.94	195.94	198.27	193.87	197.7	194.47	197.19	196.59	191.05	194.69	196.56	193.69	196.42	194.7
219.69	215.4	215.09	214.57	215.56	214.68	213.78	216.52	212.75	214.93	218.23	216.95	217.36	217.83	213.91	215.62	218.84	215.39	217.43	216.25	213.02	217.83	216.98	221.5	217.24	221.71	217.55	218.25	217.58	216.45	218.52	214.37	219.65	212.91	217.27	213.7	217.01	217.82	215.03	213.85	217.02	209.47	215.56	213.42	219.07	215.98	216.05	218.9	219.92	218.57
206.3	211	214.27	204.61	211.93	209.98	208.83	202.63	206.5	209.9	206.12	209.67	207.65	206.24	210.84	203.83	202.26	207.17	207.26	204.01	204.21	207.96	213.53	203.67	212.82	207.44	203.69	208.59	203.88	207.46	204.94	206.65	210.38	209.8	214.37	208.67	209.91	208.95	206.57	206.24	208.86	206.32	208.03	211.8	207.83	204.96	210.59	208.94	205.03	208.3
216.38	205.99	209.66	212.26	210.57	209.3	206.3	208.79	210.92	209.61	205.77	206.76	212.41	208.51	207.7	204.01	208.98	210.46	212.07	208.6	208.86	207.42	208.69	207.09	209.2	209.97	207.04	204.83	206.62	208.11	205.88	205.23	209	205.17	211.54	208.33	209.76	204.21	211.07	207.47	208.87	208.34	207.55	202.51	213.05	209.26	210.08	209.13	209.64	208.57
211.55	216.52	215.09	214.19	214.72	212.12	211.82	217.3	215.44	216.77	213.61	212.97	210.98	215.93	213.73	212.03	217.63	214.17	212.4	217.74	216.58	212.97	213.47	214.44	215.13	209.83	215.94	216.4	211.94	212.11	212.82	213.83	214.89	214.32	213.35	218.08	212.5	211.43	213.67	213.03	213.82	214.32	210.73	213.97	212	214.18	215.41	215.36	210.84	216.21
203.79	202.06	203.46	203.31	201.92	201.04	205.37	206.36	203.8	205.62	206.67	203.21	204.75	201.28	205.45	205.47	207.91	207.42	205.79	203.45	206.01	204.66	203.03	211.07	207.18	203.35	205.12	208.07	201.87	207.41	200.14	203.09	204.94	205.24	207.48	208.22	201.42	202.64	201.28	203.15	204.24	209.58	207.86	203.61	202.61	209.61	202.28	206.49	206.83	204.25
206.92	206.38	212.66	212.56	211.74	204.93	208.03	206.81	205.94	207.77	211.74	213.42	208.64	207.88	206.23	213.06	208.92	209.42	210.88	207.18	210.1	207.87	206.25	210.58	213.07	208.61	207.12	207.93	213.14	206.93	206.79	206.59	209.48	211.29	205.86	210.69	207.9	207.64	212.52	210.24	211.29	205.6	209.72	208.13	207.66	209.18	207.34	207.39	208.72	208.8
211.43	211.38	212.36	206.41	214.64	208.39	207.43	212.83	211.24	208.37	209.97	212.11	209.59	202.35	205.78	212.91	205.38	209.05	208.08	206.98	209.08	205.38	211.02	206.44	207.64	208.26	207.21	206.7	212.18	209.44	206.68	209.95	208.12	209.83	206.1	212.1	207.65	212.87	206.43	208.61	207.92	210.55	211.78	214.14	209.85	209.63	207.9	207.83	211.76	208.88
205.28	206.16	201.22	203.84	202.74	201.34	200.07	201.51	206.09	205.42	200.73	203.88	204.85	201.84	201.88	206.47	207.43	204.33	203.61	202.23	203.22	200.65	205.79	203.41	199.45	201.07	209.1	205.19	201.04	201.85	201.62	203.02	197.79	204.32	199.71	206.55	202.48	203.84	204.82	204.78	203.11	206.06	200.38	207.61	206.73	203.24	202.47	206.44	200.36	199.66
211.27	210.87	212.97	214.26	211.14	211.8	209.03	218.33	215.9	212.77	207.72	213.77	212.16	209.78	213.02	214.38	216.17	209.72	210.28	217.48	209.31	209.75	211.66	214.19	212.52	212.21	212.81	216.4	212.96	208.95	216.8	212.54	212.64	214.42	213.12	218.66	213.72	213.61	213.6	213.73	211.71	213.64	215.05	217.67	217.68	212.24	215.81	211.14	210.82	212.27
197.17	193.5	198.32	198.41	197.1	199.93	192.02	198.29	200.02	196.55	201.47	198.06	202.18	202.85	203.55	198.73	204.09	197.02	199.14	197.09	201.66	195.27	199.23	199.73	200.41	198.25	201.92	196.89	195.34	198.25	200.36	202.17	196.97	199.83	200.15	198.51	198.52	195.94	201.39	194.78	198.49	197.94	202.54	196.92	200.65	199.11	200.76	194.56	203.28	201.47
198.55	201.4	200.08	195.24	201.27	201.62	196.01	198.39	203.28	205.15	198.68	198.31	201.02	200.63	199.55	200.67	202.42	194.64	200.83	200.88	195.9	199.66	201.5	201.96	195.97	197.79	197.2	200.26	196.85	202.98	199.26	197.38	202.52	200.15	195.27	197.43	200.31	201	199.36	199.34	200.41	200.94	198.62	197.1	201.09	204.75	196.26	204.13	200.08	198.28
197.34	201.39	197.26	201.88	200.37	202.13	199.6	200.55	199.71	196.73	196.48	197.84	201.89	196.09	195.07	194.79	197.38	197.71	198.7	199.18	196.28	197.79	194.92	195.96	195.92	196.82	195.41	198.11	197.76	194.7	199.31	202.95	198.11	198.52	197.46	198.96	194.72	199.4	198.66	195.3	196.28	197.04	197.32	199.12	198.9	194.93	194.97	204.11	196.86	194.32
199.55	198.14	195.43	195.89	203.34	201.72	203.29	203.38	201.3	202.36	205.83	200.46	202.42	200.54	201.91	200.73	199.84	203.28	207.35	201.95	198.63	199.27	198.5	204.74	198.92	199.74	197.95	202.06	197.02	199.88	200.05	204.66	202.75	199	198.31	202.16	198.42	202.56	200.61	200.88	198.66	198.74	197.57	202.51	198.11	201.27	203.36	200.4	200.72	203.11
203.14	203.67	202.33	201.85	204.15	205.25	206.05	204.27	200.84	207.96	204.72	206.93	200.18	205.19	205.88	200.32	207.51	202.27	204.05	207.03	203.07	206.61	205.83	201.97	201.48	204.1	210.53	203.97	200.18	201.96	205.17	202.9	205	204	201.19	198.08	207.52	203.75	205.22	202.6	203.87	205.37	202.72	202.33	202.98	202.27	200.74	208.67	203.62	201.29
205.09	209.3	208.67	205.7	206.53	211.83	206.64	212.94	205.16	208.95	213.13	207.27	207.46	206.15	211.85	207.6	209.77	212.53	208.87	209.41	207.6	205.47	210.98	209.9	209.6	207.34	211.64	208.25	206.63	211.23	210.94	206.09	210.39	212.4	207.06	205.53	207.58	210.63	209.52	206.47	208.87	214.68	205.79	206.01	213.33	210.25	207.73	210.62	207.62	207.17
207.22	206.2	210.02	204.31	203.63	210.01	206.27	209.49	208.31	206.25	207.69	206.73	207.82	207.23	212.26	208.46	210.26	208.87	204.48	212.64	210.71	208.23	206.44	207.56	211.8	214.96	208.63	207.86	213.57	208.86	209.38	206.68	205.95	203.45	205.08	209.11	207.18	206.04	209.22	208.99	211.08	211.91	210.2	208.19	207.79	210.59	211.18	209.3	204.89	212.64
219.03	217.91	213.92	213.81	217.05	215.76	216.04	219.34	217.83	213.42	216.79	216.2	216.22	219.64	217.5	212.52	212.19	215.74	215.04	211.23	217.82	215.87	209.33	216.42	213.82	216.64	218.82	217.85	218.33	221.85	214.3	218.32	216.76	221.04	217.98	217.52	218.13	211.66	220.07	213.59	218.96	223.75	215.71	216.34	218.39	217.03	215.47	219.21	218.7	223.53
210.49	210.61	204.62	213.95	210.2	210.55	212.46	213.19	207.86	207.78	206.8	210.01	205.21	211.29	209.13	205.29	210.11	203.51	211.51	209.27	212.57	203.73	212.59	210.58	203.04	210.57	210.83	209.75	206.45	206.78	208.68	207.84	207.39	209.72	209.3	213.62	210.21	208.29	211.91	205.53	212.86	205.88	206.61	205.79	209.92	208.58	205.96	210.97	207.13	209.69
202.48	200.84	203.48	200.81	207.88	203.85	204.66	204.85	208.35	207.09	202.96	206.01	206.99	208.26	206.61	207.63	204.33	203.33	210.63	201.53	206.24	205.99	203.49	205.66	205.66	206.91	204.59	208.43	202.01	203.95	208.06	210.97	205.66	204.85	202.13	207.54	206.45	208.37	207.05	203.61	201.53	204.18	208.29	205.53	199.1	208.94	208.65	207.53	210.55	205.66
205.14	206.05	207	196.69	204.69	201.76	206.78	201.65	199.97	204.69	201.11	204.13	202.89	201.37	201.27	202.01	198.51	200.1	203.89	203.68	206.77	206.52	203.71	207.18	203.66	204.42	199.83	201.32	202.47	199.62	204.45	203.16	203.55	201.56	201.45	200.88	198.5	204.17	200.36	198.77	202.49	205.6	203.08	201.19	204.82	202.53	201.92	202.04	203.76	202.22
215.82	220.51	219.05	222.28	223.15	221.52	216.75	221.01	217.2	219.27	218.38	217.04	220.04	216.12	218.92	217.45	218.49	218.44	215.63	219.5	216.03	215.72	218.08	217.56	219.3	219.05	216.08	217.16	217.19	220.85	219.45	217.15	218.19	220.85	220.78	218.85	217.29	220.17	212.97	213.68	220.77	220.62	219.43	212.3	214.2	223.2	223.47	217.02	218.25	219.3
200.06	206	202.26	205.9	199.02	205.55	203.77	204.06	203.1	205.52	207.37	202.87	209.37	206.39	203.69	203	207.42	207.45	203.75	204.01	204.81	204.26	208.15	204.14	200.66	203.48	203.19	199.86	202.64	205.35	204.46	204.27	202.63	203.42	203.61	201.89	205.23	208.2	204.1	205.45	203.48	205.89	207.22	204.21	205.05	199.94	204.84	204.84	203.95	203.49
214.34	213.98	218.52	218.81	217	216.66	216.39	219.46	220.86	214.86	219.14	213.47	218.27	213.85	219.97	213.64	217.46	221.29	211.08	213.91	213.8	215.62	217.37	215.95	217.75	219.72	216.05	214.25	219.25	216.93	215.24	220.09	214.6	221.92	218.08	213.71	217.96	219.17	214.52	214.53	216.37	211.82	217.96	216.87	220.11	216.05	211.67	215.8	216.07	217.96
203.15	205.08	201.15	204.7	205.85	203.17	203.88	203.74	201.09	201.24	203.11	200.42	199.83	202.22	201.04	200.26	200.47	204.59	201.28	203.29	205.13	203.89	200.26	203.42	202.82	204.89	198.36	205.14	204.9	196.84	205.03	200.1	203	201.35	203.18	207.9	204.16	205.18	206.18	201.32	201.22	200.4	200.38	201.41	203.32	203.66	203.16	199.09	199.95	200.59
208.14	210.29	205.45	206.46	207.67	209.55	206.91	201.79	210.69	205.14	203.66	208.78	209.01	207.37	208.85	206.95	200.8	209.2	210.44	210.57	215.69	209.38	208.99	205.15	208.66	214.14	206.27	210.77	210.45	204.99	209.89	207.07	212.38	202.46	211	206.16	206.93	209.61	210.64	207.41	203.64	208.95	210.98	210.57	212.82	204.74	209.92	205.44	208.84	206.29
205.36	205.53	207.23	205.73	204.72	205.91	206.22	201.85	209.17	204.39	209.55	206.28	207.53	211.47	209.35	206.59	204.32	206.36	205.99	206.67	207.58	207.59	210.4	209.4	212.74	206.11	208.43	207.33	204.02	205.16	207.09	205.85	208.27	202.46	209.14	205.29	203.83	205.83	204.46	202.99	201.03	207.68	208.67	211.69	207.57	206.87	208.22	208.17	205.01	208.28
200.63	200.45	201.69	202.78	203.75	206.11	205.4	200.86	203.64	203.52	204	203.02	202.92	204.52	197.42	203.24	202.62	198.79	201.95	204.52	207.59	199.98	196.69	199.58	202.01	201.54	202.94	205.78	203.42	198.39	205.67	203.93	202.91	201.22	203.2	201.99	199.84	201.13	198.61	203.75	197.71	203.33	199.92	201.55	197.6	198.95	204.49	203.05	200.01	202.32
201.04	202.58	200.76	203.48	205.27	201.19	203.15	202.74	202.42	200.99	202.78	201.33	203.56	200.52	203.94	202.09	202.79	206.14	199.25	206.6	208.46	203.32	200.78	199.69	200.67	201.87	198.99	203.64	203.62	201.95	205.21	203.91	200.84	199.87	202.7	204.59	204.81	204.87	199.59	202.43	202.82	200.47	202.35	205.49	204.04	200.92	205.88	201.99	201.03	202.8
204.8	202.78	199.74	200.83	195.49	200.41	198.11	199.09	201.98	196.5	199.21	195.19	200.42	197.38	201.59	196.05	203.03	203.76	201.94	196.95	200.89	198.76	196.3	201.05	200.69	199.11	202.33	202.43	196.8	204.61	201.96	199.93	199.81	199.06	200.68	202.04	197.99	199.42	201.03	200.2	197.48	200.56	199.32	197.24	201.98	201.97	198.42	201.13	201.47	196.97
207.45	206.33	213.18	206.14	209.49	203.46	204.08	209.38	204.99	204.13	208.42	207.41	207.52	204.22	204.08	205.36	206.52	207.51	201.52	203.8	208.02	202.57	203.73	205.58	200.64	205.59	205.55	202.64	204.31	202.26	203.96	203.41	210.43	203.19	206.1	208.04	207.87	207.14	207.54	204.69	204.42	207.46	200.21	201.29	203.89	206.57	206.22	206.69	203.02	206.57
204.25	203.45	205.25	199.68	202.16	202.46	204.97	204.84	207.37	206.67	206.93	201.42	206.49	202.21	204.11	206.9	202.49	201.27	202.54	205.18	203.62	197.89	201.98	201.4	206.02	201.74	201.49	201.08	200.47	204.69	203.47	200.67	207.17	203.71	205.93	205.44	207.08	206.86	195.84	207.18	199.77	202.64	206.36	201.26	201.57	210.89	206.92	205.39	209.64	204.68
209.7	212.73	211.59	212.57	211.2	209.01	211.29	209.17	206.9	212.75	205.88	207.46	204.22	207.25	210.03	211.07	206.31	206.37	205.22	212.04	209.89	212.5	209.77	216.67	211.6	205.22	211.72	212.27	207.35	208.82	212.83	205.76	208.46	207.9	206.54	209	208.5	212.2	208.29	209.06	208.02	208.3	209.81	211.35	210.49	210.14	210.16	208.61	215.05	211.48
205.38	203.28	207.32	203.89	200.86	204.53	204.44	204.73	204	202.76	205.85	204.83	199.11	203.53	200.19	203	208.37	202.38	202.73	211.21	209.11	207.93	200.26	204.28	200.88	202.81	206.48	204.01	204.51	203.63	205.71	205.18	203.11	206.51	205.73	201.82	202.88	206.84	206.7	202.43	201.78	202.48	202.01	204.99	201.22	202.68	205.63	202.26	202.7	201.6
217.26	212.34	216.11	216.47	214.53	210.46	207.66	212.07	215.34	209.97	204.63	212.44	212.38	207.99	212.72	212.55	210.85	208.54	209.17	215.4	211.96	209.64	215.15	213.22	209.31	208.02	213.26	214.39	212.33	212.32	209.88	212.55	213.65	215.04	211.15	217.31	212.61	210.99	213.71	213.54	216.22	209.12	212.27	213.82	215.29	217.78	215.89	211.59	215.43	215.83
206.01	212.33	208.3	211.3	205.48	206.44	210.64	210.15	206.33	208.35	212.49	207.6	209.01	209.43	205.03	209.24	210.38	207.07	205.54	208.77	208.02	206.03	208.22	205.7	208.76	207.39	208.7	208.06	204.43	211.61	212.12	206.46	208	203.19	205.63	210.6	208.97	210.06	210.03	205.7	209.92	203.85	206.99	205.82	207.52	205.82	207.65	209.15	208.32	207.73
214.24	210.05	213.2	213.58	211.04	211.87	212.28	209.73	212.29	211.42	212.53	208.89	208.32	213.71	217.06	216.08	214.81	210.54	211	215.02	215.68	211.2	207.33	211.87	211.7	212.99	212.17	206.68	212.93	211.74	212.16	211.27	214.24	211.69	214.83	217.49	206.83	209.03	212.83	207.88	209.23	215.34	211.68	211.22	208.93	212.33	206.61	209.85	210.64	212.76
211.57	214.07	211.33	212.35	211.95	206.84	210.03	208.19	210.76	213.72	213.81	207.41	216.99	211.16	211.14	210.79	212.04	211.52	209.78	213.89	213.32	212.93	209.74	210.63	213.57	211.02	209.33	216.06	213.95	209.46	208.64	213.15	218.93	212.71	212.97	212.21	214.1	211.98	209.78	211.75	215.1	215.35	211.41	207.92	211.46	210.89	210.59	213.92	214.44	211.38
202.82	207.7	200.71	201.26	205.09	207.86	202.81	201.17	198.8	205.04	205.36	203.58	201.16	197.2	204.09	198.77	202.2	203.1	203.69	206.21	204.43	206.57	205.61	203.95	203.34	205.75	202.41	201.04	204.13	200.68	201.99	203.3	205.61	204.55	202.4	205.99	204.04	203.3	203.31	204.44	206.34	201.28	202.6	204.6	200.9	208.74	207.34	208.09	203.32	203.28
194.37	193.46	192.31	193.31	190.86	190.21	195.41	195.38	193.79	194.92	187.55	192.58	187.43	192.94	196.86	197.26	194.1	191.3	189.18	194.55	189.84	199.84	194.67	196.35	198.83	194.23	190.7	192.84	196	194.84	194.21	195.4	194.63	196.09	195.11	194.48	199.38	192.67	196.34	198.47	195.47	196.76	194.56	193.3	201.2	192.12	192.89	198.23	196.84	194.56
200.23	201	200.38	203.96	196.54	199.14	201.79	208.79	205.99	197.57	203.37	201.63	203.94	202.52	207.43	202.83	198.52	205.41	195.59	203.2	201.91	207.31	204.33	202.36	205.1	206.29	205.59	200.51	205.75	203.27	200.35	199.77	203.58	199.99	203.82	207.74	201.95	202.66	206.58	202.99	201.32	201.83	203.62	201.79	201.08	204.98	204.17	206.7	203.19	200.67
195.93	196.29	200.65	197.86	204.75	201.39	201.23	202.52	199.96	197.63	198.15	198.87	196.21	196.49	198.07	197.87	196.75	199.72	196.83	198.23	198.99	200.3	202.57	202.9	201.84	199.66	197.58	200.63	198.06	200.58	200.21	199.18	204.33	198.2	199.81	197.31	192.21	200.08	201.31	193.15	200.33	192.06	196.34	196.47	201.83	197.45	197.12	201.33	199.93	201.71
201.3	200.79	205.85	196.79	201.03	200.8	202.1	203.32	207.12	203.93	200.35	202.52	202.18	197.45	205.31	197.26	203.98	206.08	200.31	205.52	202.36	198.17	205.08	201.43	202.79	205.63	205.04	205.26	202.03	200.36	202.85	200.49	203.58	201.91	201.52	198.71	195.91	196.09	203.69	206.49	203.89	203.47	204.38	202.12	200.98	206.08	199.58	202.77	205.46	201.5
206.83	212.1	210.25	211.4	210.93	213.82	214.5	212.63	212.47	212.81	214.3	213.73	211.23	214.49	215.87	210.43	213.85	209.96	210.62	211.03	208.02	213.2	216.12	205.32	207.45	212.21	213.92	211.38	215.58	204.73	208.99	214.38	210.17	213.25	205.25	208.97	211.93	214.62	212.64	212.34	212.92	210.34	213.76	211.93	205.19	213.82	212.56	213.08	210.31	215.13
205.22	202.4	194.01	200.41	203.72	202.37	199.18	200.65	205.42	204.1	199.62	201.17	203.55	204.4	200.7	204.02	206.72	202.84	202.91	205.78	201.36	205.89	204.1	209.2	204.79	203.33	203.25	204.57	204.56	207.87	200.28	201.9	202.27	209.26	202.26	200.16	202.03	205.17	201.41	199.71	208.93	198.32	205.52	198.59	206.97	198.56	204.93	206.67	201.26	202.51
199.62	199.16	200.35	199.96	200.68	198.4	197.03	202.49	201.51	203.09	200.57	196.45	205.67	201.04	201.21	201.34	199.08	200.44	200.05	200.3	201.04	195.77	201.21	199.05	201.35	197.67	204.16	196.66	195.18	199.08	196.61	199.7	195.87	198.46	198.67	203.22	202.34	202.79	200.84	201.76	200.06	200.85	201.82	203.01	201.8	199.59	197.12	200	200.88	196.75
206.4	207.97	208.42	208.5	207.77	211.24	210.61	209.37	208.4	207.45	207.18	207.05	208.43	204.98	207.35	211.97	203.94	212.45	208.84	210.43	210.35	206.87	205.72	206.33	208.61	207.92	215.01	208.13	208.31	206.62	208.31	207.84	208.81	210.84	207.96	213.35	209.13	207.63	207.7	211.96	206	206.9	208.63	209.2	207.71	206.34	206.69	209.87	206.45	208.94
200.83	200.56	200.41	205.09	197.57	196.83	198.84	198.86	200.08	201.44	201.85	198.97	201.61	202.56	198.98	200.92	200.21	203.76	200.62	197.83	199.6	200.45	204.75	198.72	201.8	207.05	195.95	195.97	196.18	203.55	201.28	205.43	203.03	206.13	203.99	201.03	198.29	200.33	203.82	200.33	201.88	197.69	198.46	199.36	205.1	204.88	195.35	201.91	200.7	199.45
207.68	206.87	204.28	208.83	205.07	205.33	202.58	203.82	205.49	203.73	203.99	202.91	201.22	205.43	200.66	204.49	202.61	204.93	207.07	199.87	203.81	200.05	207.27	200.86	202.51	205.04	204.3	203.52	199.08	204.66	201.62	206.91	195.84	204.58	202.86	202.57	197.88	203.75	198.56	205.9	208.07	204.29	203.15	204.51	204.55	204.46	204.28	203.39	203.39	203.74
203.01	198.49	198.2	199.09	193.6	206.02	197.2	200.09	196.96	203.23	199.22	201.52	204.47	197.49	204.05	204.22	199.17	195.2	198.68	198.77	196.1	201.19	203.78	199.97	202.07	198.96	201.97	204.49	201.53	197.65	200.93	202.64	201.28	199.52	195.44	199.44	200.19	202.15	194.41	201.39	200	198.08	198.42	201.65	199.58	199.36	199.22	202.19	199.32	196.06
198.92	207.34	201.9	211.38	203.45	203.65	199.62	200.36	206.24	209.25	206.03	204.45	203.31	206.62	198.94	202.03	200.95	204.06	199.83	199.94	205.52	202.48	198.89	197.51	204.17	202.29	204.55	201.07	203.25	202.65	200.45	201.78	206.66	202.26	202.39	201.71	199.97	203.3	199.64	204.13	200.72	207.9	202.99	200.98	204.03	201.6	204.41	202.92	201.04	204.05
202.96	204.68	204.23	205.33	207.47	205.33	207.49	200.94	206.5	207.23	204.64	206.88	203.6	203.92	208.11	202.19	204.2	209.28	208.55	205.48	206.15	204.29	205.39	206.78	204.65	204.59	203.51	205.28	202.84	204.16	204.3	204.83	202.52	202.33	203.71	207.49	203.42	205.69	204.76	203.57	203.78	200.12	203.94	204.29	204.65	205.05	202.81	203.56	203.95	205.79
210.86	203.63	205.52	207.74	209.35	208.33	207.97	208	208.66	208.08	208.22	209.06	207.13	211.55	207.29	206.02	206.44	208.6	208.31	213.11	205.08	212.9	209.86	209.77	211.27	207.12	208.11	208.73	205.05	213	206.54	206.02	202.92	205.55	207.24	208.27	210.37	212.02	210.37	208.06	212.1	209.88	212.68	208.47	211.97	206.21	209.4	208.84	206.16	211.24
206.61	211.57	213.63	211.51	210.58	214.97	212.47	210.77	212.41	214.43	213.18	209.93	210.9	215.89	212.23	213.3	211.54	209.15	214.66	213.64	214.4	211.94	213.97	214.23	211.23	210.61	212.59	211.52	214.09	211.26	209.81	212.25	212.82	214.8	208.56	206.96	214.93	210.12	213.74	211.92	207.71	216.3	212.84	213.79	214.85	210.31	209.45	210.01	214.01	211.66
206.81	205.73	205.68	203.03	201.94	204.75	207.23	203.23	211.53	206.7	209.48	207.35	202.28	203.72	206.79	212.01	207.63	210.49	207.74	205.02	203.83	206.21	208.35	203.24	203.88	203.47	207.24	208.31	208.74	207.12	206.26	205.47	210.22	208.55	211.42	204.75	205.22	206.05	210.39	211.76	204.84	205.62	205.48	204.72	203.89	206.59	205.72	205.24	208.99	203.55
212.89	209.36	208.44	209.52	211.39	214.15	209.63	213.28	208.39	213.08	210.73	212.31	215.2	206.97	211.62	210.09	209.61	212	215.1	206.37	211.19	216.07	210.05	209.63	214.17	210.62	212.09	214.84	217.24	214.11	213.44	215.45	211.26	210.95	206.07	208.52	207.3	212.71	215.46	211.17	216.26	215.73	215.21	215.27	212.74	212.6	210.3	212.34	210.89	215.06
218.95	213.55	217.09	217.7	220.74	214.63	217.38	215.84	219.97	217.64	214.21	220.03	214.03	216.85	218.79	222.32	220.44	219.56	215.78	220.26	220.04	215.23	220.77	217.26	216.08	219.23	214.94	221.75	217.71	218.16	218.61	213	216.41	217.41	220.27	212.38	219.22	220.47	220.65	218.7	220.51	221.59	220.69	218.27	220	216.27	220.24	217.69	216.65	220.43
203.52	194.91	204.52	201.82	200.23	199.7	196.29	200.53	199.65	201.8	199.64	197.19	196.76	195.81	199.29	196.07	196.87	200.58	195.08	196.36	199.71	197.96	199.85	197.59	198.37	199.67	197.42	193.86	206.09	199.59	198.42	199.11	199.13	195.19	199.45	201.95	193.53	198.36	203.89	198.58	193.37	197.89	195.75	199.84	194.62	190.88	193.47	194.57	200.58	197.32
203.54	201.93	199.85	202.76	200.62	204.87	200.98	202.6	200.74	207.5	202.55	208.93	206.31	201.9	203.86	204.23	201.11	201.66	206.78	199.63	200.79	203.53	204.27	204.77	199.81	201.28	203.13	200.24	202.87	197.73	202.92	204	203.27	198.99	202.38	203.2	202.39	205.13	201.81	203.66	201.98	203.35	199.49	207.82	204.53	204.84	200.72	205.97	197.14	204.83
213.13	212.42	215.07	210.3	207.02	213.37	215.4	208.64	210.97	214.57	215.67	212.12	212.25	209.37	210.19	212.75	215.18	214.75	215.11	213.11	213.99	213.92	212.88	212.45	210.31	215.88	212.44	212.58	211.01	211.33	212.82	213.85	213.51	209.81	213.99	208.04	214.4	215.31	217.11	209.98	211.71	214.52	214	211.61	213.69	215.8	213.69	214.44	215.83	211.69
200.1	204.87	201.09	198.72	203.07	206.21	206.09	202.97	203.87	201.42	198.72	201.1	201.42	207.46	199.03	201.62	202.83	201.65	203.26	204.7	200.65	205.2	200.37	197.62	201.34	204.67	202.4	203.52	205.87	201.21	202.97	207.93	207.75	207.54	201.01	204.3	199.81	204.78	203.86	203.01	199.89	209.8	199.14	199.04	201.39	205.14	202.23	204.3	205.85	204.19
210.27	211.05	212.95	213.17	205.53	207.67	209.16	201.37	207.58	203.92	201.36	208.34	212.48	205.42	208.84	206.8	209.47	207.32	209.13	209.55	213.55	209.27	209.38	207.13	207.03	207.61	209.73	205.86	205.27	212.66	203.13	205.7	204.99	210.25	206.02	209.18	208	209.88	204.82	207.69	208.46	205.68	207.61	207.21	210	208.64	213.87	208.78	210.52	208.98
213.67	216.4	213.28	211.86	210.16	211.12	211.1	216.19	216.03	212.24	209.9	212.16	210.83	210.98	214.5	211.45	213.01	213.44	215.74	210.62	212.43	215.5	214.86	213.44	208.81	211.07	214.27	214.04	209.89	208.17	213.07	216.58	215.26	215.48	211.19	209.82	212.42	212.55	210.12	209.91	213.24	211.35	216.35	208.59	215.28	207.05	209.62	214.61	211.17	211.14
211.22	209.02	212.19	205.81	210.02	206.48	206.3	212.37	211.49	213.28	209.35	210.65	210.47	205.46	210.41	213.1	212.02	210.55	204.99	210.57	212.3	210.97	205.73	212.32	211.33	213.88	205.85	209.59	207.23	213.73	205.92	207.21	209.66	204.04	211.39	207.6	205.07	213.32	206.55	209.07	207.47	213.77	208.71	214	213.3	208.38	212.07	210.48	210.47	209.74
219.15	216.42	216.52	219.54	215.68	214.86	217.76	215.2	214.96	218.64	216.55	215.85	215.79	217.21	215.28	216.76	216.49	217.48	218.83	219.79	217.85	218	217.65	221.51	214.12	212.54	220.52	218.03	214.85	223.1	213.73	213.48	217.96	218.4	220.72	218.78	215.75	218.93	217.37	217.33	218.49	215.32	218.35	217.16	220.3	219.56	213.03	215.31	220.77	217.54
203.57	198.88	207.96	203.36	201.69	201.39	202.31	202.44	203.76	205.97	202.78	207.56	206.57	201.91	199.84	200.57	202.98	204.67	208.69	199.15	207.02	196.5	209.39	202.44	205.62	201.6	206.28	204.98	207.17	206.49	203.98	197.67	204.79	208.84	202.96	204.82	199.36	201.24	201.25	204.79	199.19	204.38	200.38	205.79	203.22	206.92	204.85	206.55	202.63	204.27
212.25	215.17	208.04	210.69	211.69	216.81	212.47	209.27	212.26	212.28	212.38	214.84	210.94	212.96	214.72	211.65	215.47	212.46	208.98	212.95	210.14	214.98	214.05	215.04	217.39	212.1	215.14	212.67	210.19	207.27	217.23	209.82	211.14	215.71	212.63	212.8	216.62	217.05	210.84	214.25	216.24	213.93	209.57	210.39	212.24	208.93	209.65	207.55	211.47	210.15
201.87	206.44	204.81	202.48	201.91	204.93	202.45	204.6	200.79	198.58	205.02	201.25	206.04	202.2	203.19	197.28	200.99	202.62	201.68	195.6	202.55	202.57	207.83	206.77	203.44	201.15	205.4	203.61	201.19	203.65	202.42	202.14	199.26	204.01	204.89	203.94	200.31	205.42	203.48	200.13	203.35	201.07	203.67	199.16	202.93	202.84	201.99	199.49	199.49	201.34
208.54	206.48	208.6	208.52	210.04	210.16	206.85	211.19	208.45	211.95	208.87	213.07	203.54	203.33	208.1	208.65	213.21	206.75	208.91	206.31	205.93	207.03	210.58	207.59	206.74	209.51	216.09	207.45	208.21	208.22	209.89	209.56	207.37	206.82	209.03	206.5	214.39	205.73	208.21	209.67	208.88	207.12	206.64	205.64	211.28	209.54	206.65	206.55	207.5	209.04
204.07	202.93	203.76	205.11	198.14	199.62	202.77	200.55	204.26	203.33	203.54	201.66	202.09	203.59	204.41	202.84	199.43	204.16	202.39	207.36	201.49	205.42	205.67	200.26	202.02	199.22	199.95	204.13	201.72	203.57	203.95	199.86	202.9	202.52	207.91	203.78	201.16	203.35	202.08	199.89	206.42	201.46	201.93	197.78	201.79	203.24	207.5	203.88	202.59	202.2
209.05	206.12	209.44	210.73	207.25	207.54	210.44	210.67	207.15	209.9	205.87	206.36	210.51	206.92	203.92	210.37	202.23	213.06	204.46	205.93	209.83	204.52	208.79	206.03	207.89	206.87	204.42	208.24	211.5	203.11	206.44	208.15	206.7	208.12	211.83	208.22	211.81	206.08	202.18	211.8	204.43	205.61	203.33	204.4	210.87	211.75	208.81	207.27	209.36	206.95
215.36	214.64	218.44	212.82	214.73	217.89	211.79	215.55	212.18	212.81	213.68	214.73	217.35	214.83	211.01	215.44	219.24	216.23	211.32	208.75	215.11	211.16	211.53	214.09	212.52	216.66	215.22	216.43	215.02	212	213.7	216.06	215.61	216.23	215.13	213.39	216.51	214.3	218.92	209.74	212.76	213.9	215.02	213.01	213.94	215.92	209.9	215.17	216.36	209.86
218.04	215.2	212.63	215.4	215.59	213.63	212.03	214.84	214.17	213.86	215.88	213.71	210.94	211.25	211.54	212.18	214.11	210.54	209.74	212.84	213.62	213.41	216.52	212.12	210.6	213.04	214.35	214.03	210.85	214.2	208.06	212.6	217.07	215.98	212.03	211.48	217.83	207.73	219.28	207.17	211.28	209.46	216.12	213.88	210.74	214.37	211.8	218.81	213.9	210
194.29	194.3	197.08	193	189.59	195.72	195.14	191.12	193.28	193.22	193.88	201	191.08	193.74	191.62	195.98	193.18	194.16	194.42	191.4	196.1	195.54	197.01	195.87	194.09	197.19	189.95	193.26	188.77	192.89	192.26	191.99	193.53	195.02	192.47	195.61	197.49	193.69	200.85	193.6	195.62	200.24	194.48	196.87	194.81	194.28	193.59	197.21	190.93	196.32
216.18	219.73	215.9	220.25	220.37	217.11	217.37	217.5	216.14	215.69	217.26	216.41	216.95	213.37	216.92	217.4	216.29	212.14	218.28	215.96	213.19	218.88	219.16	213.89	215.53	214.62	214.95	214.94	220.75	214.36	220.53	213.58	212.15	217.37	216.11	217.54	217.46	217.1	216.38	218.3	214.4	220.48	214.61	218.86	215.56	214.33	219.05	218.17	218.4	217.15
206.03	208.62	213.14	208.79	210.21	205.32	208.27	205.82	206.35	204.01	209.93	207.43	206.85	206.34	208.2	207.18	207.93	207.22	207.8	206.8	205.47	209.65	211.55	203.81	207.27	207.19	203.97	206.03	207.53	206.03	207.59	210.83	210.24	210.69	206.01	204.3	208.29	209.86	212.57	211.28	206.81	209.99	210.76	209.85	207.66	204.47	202.8	208.85	211.02	207.61
215.13	215.13	218.33	213.55	216.6	220.6	218.01	220.13	219.53	218.58	217.35	216.3	217.18	217.1	217.99	218.47	215.39	221.11	217.66	220.12	213.08	216.55	221	221.14	216.19	218.24	221.56	217.59	217.02	219.16	217.27	220.67	215.81	219.55	219.66	217.06	218.43	216.94	216.44	216.18	217.19	220.75	216.66	215.84	214.88	221.78	219.18	215.58	217.24	219.4
193.81	198.2	198.56	199.31	201.62	198.22	195.83	196.9	197.62	197.8	202.04	199.73	198.22	201.06	203.35	199.98	198.37	199.23	202.47	197.24	200.33	192.68	199.76	198.04	199.97	201.97	196.93	200.11	196.03	203.65	200.57	198.41	194.65	202.58	201.52	199.1	201.09	198.96	199.79	203.5	202.31	199.04	201.68	200.77	195.06	199.51	198.7	201.09	198.11	198.54
204.23	203.79	205.45	206.24	205.32	204.4	201.18	203.34	203.57	203.34	202.42	207.89	203.62	202.24	200.82	203.69	207.65	203.34	204.93	203.2	201.87	202.49	207.62	198.97	205.34	202.92	203.67	200.92	202.42	202.67	199.76	203.13	202.71	204.5	209.87	202.92	204.5	208.03	206.55	204.16	198.35	202.72	204.27	206.44	200.86	202.27	205.38	204.89	204.79	203.22
212.45	205.2	206.71	208.92	205.64	202.79	210.41	206.61	203.67	209	206.91	206.35	208.79	206.1	208.16	212.47	203.21	209.56	206.27	204.4	212.29	208.83	205.75	208.97	210.36	204.19	207.56	203.71	206.77	209.58	203.6	209.53	210.25	205.26	208.12	207.88	209.01	208.48	206.8	208.32	202.52	215.19	208.77	211.33	209.36	207.33	204.13	208.22	209.54	212.77
208.4	206.17	202.46	208.99	205.26	208.53	206.43	209.03	209.95	203.53	210.31	207.48	206.56	203.07	208.27	211.07	205.92	209.23	203.59	207.58	208.64	206.1	209.74	209.67	206.7	207.05	209.73	205.52	210.13	206.05	208.87	208.12	208.88	205.32	209.25	204.4	209.51	207.57	207.23	210.35	212.61	205.69	208.62	208.4	204.44	211.59	202.87	206.89	202.05	208.31
203.46	212.21	206.06	206.61	205.51	206.73	205.46	208.57	211.12	207.08	207.66	207.63	207.58	209.77	208.9	205.74	210.49	209.24	209.19	208.61	210.61	210.49	211.82	210.06	210.31	210.79	208.91	207.91	205.86	209.71	209.47	207.61	206.84	207.35	206.32	210.02	209.08	206.9	205.91	205.59	204.45	204.06	204.18	206.76	208.88	208.55	207.55	209.42	203.06	208.13
204.56	208.32	206.34	210.25	209.38	210.67	208.27	209.06	208.94	214.53	209	208.47	209.69	206.64	209.49	211.95	209.82	210.83	205.55	210.58	215.12	207.44	209.16	204.18	206.77	207.64	208.6	207.12	206.6	208.83	213.37	211.89	210.53	204.73	210.17	212.65	211.23	209.68	208.86	212.27	211.59	206.55	212.27	213.31	209.2	208.46	207.81	208.49	213.72	210.9
218.59	213.25	216.03	215.34	216.47	219.95	213.05	217.04	216.45	219	215.99	218.06	221.76	215.69	220.61	216.62	218.81	215.2	218.17	214.21	217.51	211.5	217.29	213.29	214.7	218.5	219.14	216.56	218.08	213.86	219.09	216.26	213.2	218.62	216.41	216.2	215.53	220.19	220.4	218.11	214.5	218.69	218.73	216.8	214.86	218.82	214.28	212.61	215	218.75
200.27	200.2	201.99	196.55	201.71	195.17	202.95	201.09	198.64	197.48	195.68	196.61	202.68	201.02	199.97	198.6	202.35	197.45	196.78	200.39	197.98	195.67	199.05	197.93	202.93	201.42	200.35	201.76	200.6	196.89	198.41	197.15	201	195.3	200.13	197.09	198.95	201.21	200.98	200.47	197.26	197.51	203.08	198.86	198.29	200.11	196.18	200.62	196.82	193.78
209.21	209.65	211.73	206.41	208.15	205.93	206.52	209.86	207.62	208.64	206.82	211.32	208.08	209.65	208.17	210.28	205.91	208.85	205.32	209.56	207.16	211.06	206.17	207.6	208.05	211.76	206.46	206.83	205.52	210.04	204.11	210.8	207.29	205.65	205.07	204.62	204.65	208.86	209.1	207.66	206.18	208.42	204.54	209.62	207.67	206.95	205.68	206	201.77	210.21
201.97	204.29	202.16	207.17	202.84	201.32	201.22	201.38	201.43	203.03	204.25	203.61	204.53	204.3	204.64	204.3	205.94	204.73	202.68	203.01	203.85	205.93	204.74	201.66	195.63	205.27	200.57	204.64	203.4	204.47	203.06	204.46	200.28	204.41	202.41	204.47	202.13	202.77	207.69	205.09	204.53	205.3	204.58	200.06	206.95	200.49	203.25	204.83	203.03	203.02
207.2	206.88	206.29	205.57	201.49	207.89	205.23	207.07	206.85	212.63	210.37	207.14	207.24	204.67	208.15	209.71	210.68	207.44	205.85	205.76	208.87	205.12	207.82	207.95	208.48	209.59	203.41	206.15	207.74	205.72	203.81	205.76	210.19	204.7	207.83	211.07	207.87	205.06	208.19	205.41	211.8	206.88	209.12	209.67	206.06	209.94	203.36	204.5	210.87	210.68
209.91	203.67	202.16	204.59	206.26	205.35	203.86	200.46	202.9	204.37	202.12	204.62	205.37	206.54	202.03	200.82	202.21	203.78	204.66	202.24	205.17	202.85	205.7	200.29	207.21	205.39	204.64	204.24	202.42	201.14	205.11	209.68	206.08	199.65	206.13	202.94	197.19	200.98	204.8	205.87	201.65	201.42	205.49	205.61	207.32	201.75	198.97	203.23	203.31	205.93
212.36	206.46	210.52	205.83	210.09	207.17	207.61	207.76	210.24	208.63	206.26	205.63	209.01	206.34	213.36	209.76	209.63	206.63	207.02	207.79	206.23	206.54	206.09	209.12	209.72	207.55	210.15	207.49	205.66	207.28	208.63	208.8	209.7	206.4	208.75	213.48	212.39	207.37	205.55	209.21	206.63	205.42	205.35	204.58	209.56	209.28	210.74	210.52	209.23	213.11
214.68	212.32	215.05	216.14	211.49	210.36	214.94	212.79	212.34	214.07	211.22	213.26	215.27	213.34	211.88	217.46	211.56	214.27	212.34	214.18	212.01	214.32	212.61	210.72	210.45	213.71	211.36	213.7	217.46	213.42	213.94	211.19	213.62	212.79	214.31	213.8	211.96	212.92	214.06	214.38	213.51	216.97	212.42	213.62	206.4	214.47	213.81	214.65	215.09	212.82
206.82	202.22	207.44	205.99	197.66	205.89	204.78	203.02	201.68	202.94	201.12	204.32	203.92	200.39	202.11	204.85	205.9	205.89	203.07	204.01	208.05	202.94	203.21	204.39	204.36	201.7	200.12	199.59	203.47	208.31	203.09	203.24	202.79	205.36	205.9	202.19	203.38	202.35	206.77	205.06	206.92	205.46	202.7	202.99	201.9	205.47	201.63	199.33	202.83	201.88
214.99	218.84	218.38	217.02	216.31	217.4	221.42	218.36	221.59	220.14	216.48	219.82	217.72	215.11	216.49	221.73	218.87	215.36	217.16	214.83	216.68	216.9	214.63	214.88	219.67	220.06	216.33	215.46	217.92	217.58	213.39	219.91	218.29	219.36	216.05	214.87	218.91	214.68	219.67	216.91	215.46	216.81	217.42	212.9	220.68	215.54	217.84	218.09	218.25	217.14
198.16	197.54	199.8	203.18	198.98	198.89	197.75	198.11	198.11	197.77	200.26	206.77	201.85	199.03	201.4	205.02	198.61	198.52	204.74	199.34	198.74	200.46	196.24	198.97	198.66	198.64	202.72	199.05	200.94	197.72	199.98	201.18	201.28	199	202.89	197.88	196.28	205.27	195.25	203.7	198.25	196.82	196.79	197.66	197.77	199.09	201.74	202.74	200.43	199.35
207.25	210.86	209.39	208.99	210.1	209.17	213.19	209.16	211.77	210.4	211.43	207.56	209.16	212.65	210.19	209.01	208.32	205.06	208.84	210.16	210.37	213.03	210.14	208.65	210.09	205.67	211.37	213.93	208.63	208.16	209.9	210.98	212.02	204.19	207.71	208.72	214.15	210.82	209.71	209.1	213.51	212.32	207.6	211.34	206.43	212.39	212.11	209.04	216.1	209.72
202.17	207.29	207.72	207	208.07	205.92	204.45	210.87	210.91	208.72	205.48	207.9	204.5	199.43	202.79	203.01	202.82	207.59	203.51	207.17	207.79	205.91	206.39	199.81	207.38	207.14	211.66	210.12	204.8	203.68	204.32	205.42	210.14	204.63	208.54	209.47	203.95	207.92	202.9	208.8	209.45	210.32	206.4	208.12	205.13	203.15	208.92	205.79	205.51	210.14
204.91	204.25	205.26	205.9	204.24	201.49	202.91	200.65	201.27	206.74	205.19	201.61	207.67	205.42	208.28	204.1	207.4	205.52	200.86	204.8	202.33	207.73	206.23	207.05	210.39	201.23	201.85	206	200.46	202.83	200.42	205.05	208.04	205.34	205.53	206.39	203.24	206.63	204.35	202.93	200.74	206	205.69	199.61	203.69	204.55	203.43	199.18	203.02	205.8
208.54	204.58	210.14	206.65	207.26	210.23	208.31	209.27	208.77	209.58	212.6	212.96	207.41	208.92	203.65	209.39	205.36	208.75	208.33	208.79	204.83	207.3	207.51	208.58	210.09	208.69	208.33	206.16	204.77	204.1	206.93	211.26	216.53	206.94	208.96	205.8	208.9	202.8	205.93	205.45	203.61	208.39	210.23	213.64	210.93	204.97	205.93	205.29	206.97	206.01
200.5	200.1	199.91	194.83	193.68	190.21	197.74	194.69	199.91	199.41	201.15	202.29	200.51	200.7	196.01	197.93	198.41	200	191.6	197.54	197.19	203.8	199.37	202.18	193.98	195.2	204.83	196.59	198.96	200.87	198.94	197.78	195.98	195.19	198.56	201.13	194.63	201.75	202.57	201.03	195.77	200.71	201.27	201.33	199.34	198.01	198.1	198.5	193.32	199.81
201.24	198.21	198.49	198.31	201.2	199.42	200.65	202.17	197.36	202.32	201.71	203.8	198.94	203.53	201.2	203.65	198.62	205.51	202.11	198.62	201.95	201.05	198.96	200.84	200.67	200.71	199.42	199.14	197.47	202.4	200.96	203.05	202.46	200.77	200.36	197.6	200.54	198.34	199.62	200.62	199.52	200.15	200.15	199.49	202.73	200.11	198.4	202.68	201.55	201.87
206.95	206.21	209.26	209.24	212.11	212.53	205.69	204.57	210.22	209	206.14	211.68	211.81	205.68	203.43	206.12	206.87	213.03	205.56	208.66	212.6	206.1	206.54	208.8	204.92	209.2	202.22	210.31	207.31	206.73	208.98	205.52	203.72	210.33	203.74	205.98	214.21	206.82	209.17	209.13	209.31	206.61	207.22	207.26	213.75	208.77	206.05	212.72	206.46	211.03
215.77	208.21	211.41	215.07	214.2	212.78	210.73	212.35	214.74	207.97	213.01	205.52	209.01	214.19	209.82	212.67	212.27	210.04	209.67	210.95	214.71	211.63	212.21	216.4	214.94	208.5	214.08	218.77	211.96	213.64	218.51	208.45	208.77	213.7	213.88	210.39	210.78	210.3	209.68	217.11	214.11	213.33	209.31	214.73	213.21	213.34	209.22	209.53	209.69	211.98
202.65	209.24	207.03	209.6	206.66	210.83	211.12	208.47	209.53	211.1	205.27	207.22	207.74	212.98	208.45	209.25	209.93	211.55	211.78	207.89	209.54	209.43	206.27	209.87	208.42	214.69	210.42	207.46	208.5	212.54	204.36	209.93	208.42	204.99	211.19	207.32	206.95	208.83	205.86	209.69	210	207.28	206.86	208.63	209.14	208.21	209.18	204.78	210.72	209.28
213.31	211.56	212.99	205.21	210.73	214.86	214.28	213.35	210.44	209.88	214.55	214.36	213.59	212.43	211.14	214.02	208.79	207.5	212.57	209.64	211.64	216	209.34	212.93	211.79	210.8	212.03	206.98	211.26	204.99	213.86	210.57	218.19	206.33	211.57	208.34	212.8	211.66	208.13	209.29	214.95	210.01	212.39	211.61	209.04	208.18	213.02	214.21	210.17	212.11
216.77	221.59	214.31	214.62	217.54	216.17	216.07	214.89	217.88	217.81	214	219.48	216.51	217.75	212.52	216.17	218.66	215.8	215.43	221.44	216.62	217.98	218.03	217.21	215.94	216.56	217.44	219.02	221.3	216.45	218.14	213.27	216.82	214.39	218.62	218.57	217.56	214.86	218.54	214.2	217.61	218.81	216.67	217.9	217.76	214.35	217.65	214.91	212.34	217.14
218.97	215.85	213.6	213.4	215.9	216.64	215.12	213.05	216.05	214.79	213.1	211.68	212.66	213.69	214.6	212.2	211.54	218.21	212.44	217.45	215.04	205.31	213.83	211.04	212.73	214.64	215.85	214.23	214.13	209.24	206.13	212.9	208.27	212.28	211.51	210.38	213.09	213.08	213.84	209.05	220.08	213.84	215.47	214.67	216.11	220.91	213.05	209.92	209.01	214.97
198.22	198.58	204.1	204.53	198.42	201.62	200.36	198.58	199.84	206.21	198.99	203.15	200.86	201.61	201.69	200.38	200.66	199.17	202.06	200.85	201.1	193.69	200.36	196.42	201.15	198.05	201.03	195.94	197.91	203.18	203.58	202.76	198.66	198.14	197.28	198.09	200.3	204.05	200.08	201.45	196.79	201.31	199.87	200.44	201.01	196.78	199.48	200.85	201.58	200.73
209.03	211.49	212.64	214.46	207.65	207.46	212.9	213.1	214.35	214.02	210.07	214.24	211.65	210.04	210.7	211.2	216.22	210.41	214.62	212.15	210.47	219.09	209.97	210.5	214.66	209.39	214.29	212.78	216.29	215.97	211.41	215.29	212.07	207.48	216.45	212.86	211.82	207.97	207.66	211.63	210.49	214.31	207.94	210.75	207.47	213.2	213.1	210.52	212.46	208.6
207.72	211.04	206.74	211.84	208.81	209.88	206.23	206.38	210.47	209.2	210.01	210.99	210.04	207.05	208.67	209.12	206.78	208.57	204.04	207.13	205.84	210.7	210.61	204.54	210.29	204.97	207.55	212.06	210.51	209.27	207.19	205.22	204.22	207.86	204.82	208.73	202.38	207.22	207.22	206.19	206.53	210.55	207.97	208.15	211.03	208.91	208.19	210.27	209.07	210.31
211.88	210.37	210.65	204.08	206.69	208.54	207.89	210.65	205.35	206.85	212.34	206.95	207.21	208.45	207.14	204.45	204.48	207.82	203.84	206.36	210.06	210.59	207.49	209.05	205.44	206.1	207.61	210.6	210.62	206.59	209.1	204.73	212.94	210.7	208.16	208.6	206.54	205.08	210.97	205.55	209.19	211.41	208.35	208.47	206.03	211.06	210.98	205.95	208.1	208.24
208.82	213	212.26	211.91	209.82	211.26	208.41	213.34	216.37	213.09	213.11	212.19	213.68	207.95	213.53	213.81	214.45	211.61	213.59	214.69	213.69	210.96	208.52	211.7	209.14	209.97	214.09	209.54	212.38	212.7	211.62	214.4	212.29	208.55	208.97	208.58	210.07	212.89	215.39	216.62	213.58	212.29	209.14	210.7	216.72	212.68	210.22	215.05	211.77	206.25
208.47	207.96	208.36	207.32	210.25	204.04	206.13	207.01	209	207.69	211.26	211.3	205.21	211.46	205.26	208.91	210.14	205.76	205.83	208.65	209.75	210.46	210.24	209.41	209.84	213	206.9	208.58	208.19	207.55	205.17	215.1	209.35	211.37	207.49	203.89	208.93	210.34	208.53	206.92	204.6	211.49	207.88	213.41	210.67	204.46	205.56	203.34	209.1	210.92
204.58	209.59	208.02	212.38	207.39	210.88	211.75	209.27	206.65	207.44	208.56	208.36	211.98	205.75	209.48	210.66	209.27	209.61	211.45	207.55	210.5	205.94	205.43	208.36	210.99	204.4	206.61	214.48	212.6	205.63	208.08	207.26	207.78	209.05	209.97	208.19	206.4	207.54	206.31	205.12	210.1	207.14	212.7	208.21	206.16	205.68	207.22	208.04	207.37	208.3
199.7	195.93	198.61	204.4	199.71	196.67	198.26	198.15	202.32	196.81	200.43	200.1	196.37	202.78	196.69	201.16	201.95	196.96	202.18	197.93	202.12	191.75	200.07	201.68	203.16	197.85	196.16	202.19	200.59	200.6	196.7	202.32	200.95	199.56	198.06	197.56	202.98	196.93	201.23	202.01	197.05	200.52	197.9	199.62	198.91	200.64	201.13	198.34	202.26	199.49
209.1	210.46	210.63	210.84	210.76	210.35	211.45	211.29	205.85	210.66	211.21	210.39	212.05	209.77	207.92	207.52	209.06	211.72	210.47	204.88	209.17	208.45	208.34	207.31	212.23	208.23	206.24	207.99	210.4	210.75	211.38	211.89	210.23	211.54	209.6	207.48	211.7	208.42	207.07	208.4	208.19	210.88	206.44	207.18	211.99	207.94	209.54	211.84	208.37	210.62
198.36	199.14	199.99	198.85	197.52	197.27	201.28	199.05	195.91	198.43	201.03	198.81	197.22	195.71	201.11	195.32	198.84	195.48	202.15	195.39	198.99	197.04	195.5	199.68	201	199.24	201.9	202.16	199.86	198.62	197.42	200.01	198.49	197.75	194.55	201.29	201.86	196.75	198.47	198.01	204.88	202.09	199.39	198.7	200.72	198.43	200.78	200.22	201.85	202.38
206.1	207.36	206.56	207.42	209.76	209.59	209.77	202.88	206.34	208.24	205.78	207.52	209.37	209.62	212.97	207.56	207.22	205.75	207.61	211.31	209.25	203.53	208.23	207.12	204.11	209.27	203.09	206.26	205.62	208.76	206.48	206.77	204.85	211.58	211.19	204.78	205.36	206.75	206.28	207.21	208.6	209.31	209.66	211.13	212.91	207.74	207.25	210.91	209.01	206.79
198.01	199.58	201.36	203.94	197.84	198.86	198.25	200.56	205.15	201.95	196.51	199.12	199.7	200.51	196.93	203.63	198.44	194.88	198.41	197.65	202.38	196.51	201.54	201.1	197.55	196.1	197.43	199.9	194.35	196.52	201.28	200.12	199.79	200.26	202.12	201.48	198.92	200.31	198.27	196.47	202.69	201.85	199.56	204.02	200.39	199.64	198.54	197.51	199.17	202.26
200.64	201.49	201.26	204.24	202.64	204.71	204.74	202.99	205.32	207.1	205.01	203.86	204.8	202.26	204.08	209.98	201.69	198.22	206.71	200.75	202.84	200.17	204.21	205.59	205.96	203.7	207.45	204.39	203.33	202.08	203.21	207.28	206.53	201.19	204.94	200.29	202.69	202.18	201.74	206.03	203.07	200.07	208.08	201.38	203.3	203.04	203.15	207.72	203.69	202.62
201.59	204.85	197.23	206.12	202.51	205.36	200.26	202.6	201.66	201.39	206.43	203.81	203.54	208.73	201.3	201.48	205.43	201.63	203.14	202.53	205.51	201.88	200.68	202.33	201.44	203.9	199.66	200.36	198.42	202.16	198.74	204.68	200.68	198.67	201.22	203.44	200.91	206.05	198.39	202.42	200.99	202.42	203.65	208.36	204.52	201.08	200.93	204.06	203.04	195.87
201.48	200.88	200.01	207.43	202.24	199.6	202.22	197.49	210.01	204.02	202.24	204.59	202.63	200.35	202.97	202.62	202.44	202.03	205.2	205.13	203.96	203.34	207.7	201.82	208.34	202.95	206.99	203.05	205.19	202.67	203.13	204.2	202.08	199.71	201.87	208.87	201.12	201.7	203.52	202.97	198.55	201.86	204.3	199.99	198.38	198.64	200.06	203.44	205.01	202.06
213.57	206.12	209.22	214.33	208	206.1	209.94	206.36	207.29	210.99	206.68	210.09	205.38	210.31	211.61	208.28	207.29	210.02	204.11	210.87	205.81	209.71	213.53	211.17	207.12	202.47	206.69	210.72	211.17	211.09	203.73	204.83	207.96	210.87	206.86	202.71	208.8	207.73	207.54	207.49	206.91	209.14	207.82	206.81	209.07	211.69	211.11	207.04	206.67	206.53
206.39	203.28	209.26	199.82	205.37	203.28	205.34	205.15	205.54	208.95	202.47	206.8	206.75	203.02	209.81	211.54	200.33	201.85	204.22	204.66	203.65	201.62	206.68	202.69	208.65	203.76	206.54	206.55	201.49	202.88	206.34	204.18	200.2	209.44	204.74	204.66	208.86	200.22	203.02	202.06	203.08	205.73	204.01	204.44	203.2	203.39	203.25	202.12	207.84	206.48
199.67	200.68	201.05	202.42	199.84	200.6	202.75	206.75	204.2	204.43	204.95	206.22	199.66	199.74	205.45	203	201.73	202.82	198.23	204.23	201.64	205.6	202.44	202.69	203.65	203.09	201.07	201.21	204.44	203.46	204.29	205	199.66	202.63	203.72	200.43	198.06	200.45	200.76	202.47	202.41	203.25	203.43	201.5	198.85	205.47	204.19	203.24	205.33	206.12
210.37	211.36	208.25	211.72	210.9	207.72	205.01	208.68	205.83	207.27	203.46	211.59	206.26	205.04	211.4	208.3	207.22	211.09	210.03	208.11	210.07	208.29	208.09	207.92	214.55	209.63	206.21	208.73	208.39	207.19	204.29	207.04	209.04	207.93	208.69	207.91	208.14	202.88	206.33	211.35	207.4	206.52	207.59	210.32	210.05	207	208.03	207.94	208.48	207.68
207.09	208.72	205.29	213.76	205.07	210.28	211.99	211.83	205.64	209.08	206.12	211.29	208.28	205.13	207.58	206.21	208.71	208.65	207.68	208.04	211.54	204.67	206.8	206.02	208.16	213.3	202.99	211.52	211.17	203.94	211.29	204.45	211.27	208.85	205.15	210.93	206.73	206.02	204.18	212.73	205.43	207.09	206.26	207.92	209.45	204.46	207.35	209.62	206.6	207.49
204.02	204.24	206.14	206.15	203.09	205.57	200.37	202.93	202.78	201.26	203.25	202.6	205.97	203.9	204.08	203.26	200.87	203.8	199.81	200.88	206.68	203.99	204.84	198.28	203	203.18	201.4	198.2	203.57	199.27	200.77	203.24	201.93	199.09	203.35	198.64	202.19	206.62	200.68	203.86	206.14	202.98	203.15	198.88	202.22	202.19	199.32	204.28	204.39	206.56
202.04	203.43	198.05	199.85	201.9	199.69	197.4	203.04	201.33	201.1	200.52	203.21	199.4	198.27	203.22	202.29	199.78	202.94	200.54	202.48	201.47	201	201.09	199.2	201.82	203.26	195.21	201.35	201.54	204.69	199.45	199.06	196.86	201.05	202.06	197.51	200.2	197.62	202.9	197.43	202.31	198.68	201.14	198.43	196.29	198.34	200.37	202.06	200.15	199.47
204.73	206.13	205.2	203.27	203.56	203.91	207.09	206.78	201.05	204.39	210.31	205.43	203.14	212.05	205.06	203.01	200.74	204.06	206.23	203.95	204.87	205.65	209.43	204.33	204.82	203.29	207.95	198.3	206.3	199.54	208.61	202.63	200.67	207.42	205.59	207.14	204.18	206.12	203.07	203.89	208.3	204.21	202.68	204.16	205.56	199.54	200.98	206.78	202.33	204.13
202.26	200.02	201.11	198.86	196.29	199.55	201.55	201.82	198.59	200.86	197.21	197.97	204.74	197.08	202.27	201.47	203.34	197.6	199.97	199.51	205.09	198.37	200.51	204.52	199.96	200.44	199.89	203.03	204.34	200.69	196.96	196.84	198.94	200.2	197.94	199.14	203.81	200.03	199.32	204.27	199.93	198.48	199.49	199.35	199.17	196.5	200.58	202.23	198.66	199.03
215.83	213.21	216.26	216.43	218.69	215.5	216.34	216.62	217.06	213.46	219.59	218.78	219.21	216.7	218.92	216.42	216.41	220.15	217.52	216.92	219.19	217.97	220.15	219.67	218.56	216.21	218.6	210.69	215.37	218.52	218.95	216.44	215.87	212.06	214.01	214.1	218.13	216.9	218.75	218.44	216.58	220.29	222.03	215.3	212.32	219.14	215.96	213.29	216.58	213.73
203.65	201.38	199.85	201.82	203.05	201.35	202.5	205.29	201.47	201.85	205.03	204.41	200.95	201.68	201.63	202.38	200.74	204.99	200.45	203.85	201.14	204.49	203.86	196.52	203.19	201.42	200.66	201.63	203.62	205.68	197.23	204.73	206	205.65	201.12	205.51	199.77	199.5	199.24	203.96	204.58	205.17	204.4	201.32	204.67	203.22	201.46	200.35	202.93	202.94
210.24	204.1	212.59	203.67	213.25	210.96	206.41	210.09	206.36	206.96	212.21	210.29	211.1	212.14	206.27	206.67	208.54	204.15	206.87	207.62	207.06	206.73	204.31	209.78	208.7	211.31	205.68	209.53	208.08	206.48	203.93	206.54	205.42	208.26	211.83	212.16	209.55	210.62	207.81	206.54	209.04	208.38	208.7	210.16	207.47	212.12	207.06	208.98	208.47	211.37
202.51	206.97	205.86	204.2	206.02	198.88	204.76	200.21	203.34	205.15	203.74	200.26	204.47	204.63	206.91	205	207.35	206.77	204.31	205.88	210.35	202.73	203.29	205.28	204.99	201.2	206.65	207.3	202.73	202.57	210.63	205.34	204.09	210.32	204.2	210.45	203.96	205.43	202.25	207.4	202.91	204.14	206.22	202.34	206.68	199.84	205.29	206.6	202.9	205.34
209.04	208.79	209.83	203.55	206.59	206.76	203.53	208.49	203.81	210.54	211.59	204.9	206.49	207.74	204.85	210.62	205.59	208.43	208.33	210.1	207.1	203.06	203.56	210.35	207.1	207.54	208.49	205.93	210.66	213.02	205.34	203.5	209.28	212.53	204.1	207.21	206.26	206.06	209.81	208.53	206.66	209.68	208.1	207.27	201.82	202.72	209.62	210.15	203.63	210.87
212.78	208.62	206.88	208.75	207.73	206.15	208.5	211.93	212.82	209.06	213.61	208.84	212.47	209.76	212.02	209.51	208.69	210.19	210.38	210.19	212.26	207.82	209.35	210.13	209.25	208.75	209.39	210.71	208.9	213.08	207.45	203.77	209.58	212.82	211.63	208.94	209.48	211.18	208.71	209	206.08	210.82	211.24	207.84	213.32	209.68	213.99	206.61	206.83	205.07
208.53	206.19	203.28	204.67	209.09	207.45	206.97	207.14	202.8	205.69	207.83	205.2	206.38	206.67	206.8	207.52	205.6	205.72	210.01	211.08	207.6	210.52	202.26	207.86	207.66	207.2	209.04	208.54	202.23	204.06	203.33	205.4	206.05	204.98	211.13	202.67	209.75	206.17	201.82	204.71	204.9	209.72	205.06	209.91	209.37	208.4	205.36	204.05	205.85	207.77
204.01	207.64	208.93	206.8	206.52	207.05	210.47	207.02	207.36	210.59	209.57	208.11	203.48	206.5	209.16	213.79	206.02	210.81	208.39	206.62	211.8	210.31	206.82	211.07	208.17	203.47	211.94	207.29	212.59	205.03	211.08	206.29	211.63	208.93	209.56	211.24	209.46	207.08	204.11	210.44	210.41	206.42	207.95	207.14	201.59	211.74	210.32	207.9	207.39	209.67
208.05	205.16	208.39	208.94	207.79	209.05	209.11	206.43	208.05	207.41	210.29	205.94	210.24	206.26	213.99	210.14	207.99	206.86	211.75	208.16	204.25	208.18	213.73	205.23	206.58	210.47	213.92	209.25	210.7	211.49	209.12	211.29	205.08	210.67	208.6	207.62	209.1	211.64	211.36	209.68	211.53	207.63	210.57	205.19	209.04	209.82	214.92	213.44	209.83	209.48
198.43	194.7	193.28	197.41	192.01	189.81	201.63	196.63	192.43	198.02	195.61	197.62	196.8	193.4	190.15	193.04	195.78	194.67	195.72	195.55	195.95	194.51	194.19	197.38	201.23	201.4	192.88	193.44	192.25	189.93	192.34	194.98	194.48	194.28	197.64	196.33	193.53	194.99	195.23	195.15	191.86	196.49	193.8	193.43	190.09	193.5	193.76	200.05	196.15	195.86
195.35	195.82	193.57	196.69	195.9	196.02	198.2	191.44	191.51	194.27	198.12	197.79	198.96	197.68	199.11	193.78	194.75	195.85	196.62	198.77	198.06	195.77	195.49	193.42	196.84	194.99	192.87	190.4	195.7	194.61	196.96	190.83	194.19	197.62	197.66	197.64	191.57	197.49	195.72	191.34	195.52	194.55	192.74	194.65	195.54	195.63	195.46	195.35	196.29	190.42
212.1	208.86	207.43	210.03	205.96	202.78	207.76	205.12	208.1	203.03	207.46	207.13	206.21	208.35	207.29	208.6	209.23	207.18	205.83	206.18	213.15	208.86	209.76	208.03	209.38	203.28	213.5	206.78	205.24	205.35	202.16	205.14	208.88	211.2	206.51	209.48	207.44	210.56	209.91	202.73	210.19	204.3	211.31	208.94	208.91	205.87	208.62	211.18	209.53	207.43
207.64	215.28	208.87	208.35	214.34	211.33	208.92	207.37	208.5	213.45	209.65	209.06	211.98	209.11	211.31	206.05	217.56	206.33	210.66	207.34	209.29	210.14	210.83	208.68	210.23	205.76	212.88	208.31	212.52	214.03	214.92	214.24	210.61	207.72	209.89	210.03	205.46	211.73	207.15	206.58	207.91	206.75	212.58	214.91	210.59	211.99	206.04	210.09	211.37	211.08
199.41	198.41	201.16	202.27	199.18	199.24	201.54	200.37	199.88	201.97	201.15	204.38	199.39	200.35	198.05	198.91	199.95	196.79	201.17	197.85	198.73	200.64	198.6	199.12	200.26	200.15	199.09	195.98	203.83	204.95	199.46	201.55	199.11	196.61	200.86	201.3	201.12	201.65	203.03	201.81	202	196.66	201.28	204.76	200.97	198.78	201.55	202.99	204.6	200.71
202.92	197.46	200.9	199.21	197.6	201.28	201.61	197.85	200.24	200.04	196.43	200.5	197.91	198.12	200.36	201.47	198.63	201.85	204.88	199.19	200.51	199.73	204.59	200.89	202.81	198.04	195.65	204.3	200.24	202.2	197.45	199.01	195.11	198.98	201.48	199.49	199.14	198.95	197.53	201.63	203.03	201.27	200.77	199.73	195.81	202.78	202.59	202.27	197.7	198.91
211.88	206.63	207.65	205.84	211.75	209.85	209.86	207.38	208.3	205.09	207.68	208.84	206.23	208.44	210.07	206.51	208.83	209.72	210.46	211.4	208.55	207.84	209.86	213.25	212.85	208.08	205.89	213.1	207.05	209.77	215.62	213.49	210.59	210.01	206.08	207.31	211.62	207.48	208.68	214.31	207.46	204.63	212.86	209.63	211.84	209.13	210.61	205.19	209.7	205.53
206.51	208.65	204.14	206.99	207.36	205.32	207.71	206.87	206.09	208.05	207.72	206.02	207.11	207.21	210.5	210.36	206.8	208.71	206.67	208.92	206.97	207.92	209.73	205.82	205.27	206.83	203.43	208.08	208.32	207.79	209.72	208.94	208.33	209.09	207	201.94	212.01	205.89	210.12	211.18	209.18	208.76	204.91	206.18	210.2	209.37	207.62	205.71	209.15	202.19
201.81	200.58	200.02	202.34	201.3	202.58	200.75	204.73	201.94	201.19	199.82	200.95	201.98	199.48	198.41	200.69	195.37	201.47	199.65	205.16	200.27	200.25	204	199.86	197.73	201.28	201.67	200.99	197.18	200.68	202.51	197.18	197.97	199.73	198.81	199.59	199.37	200.88	198.91	201.16	203.41	199.89	196.93	203.75	199.67	199.68	200.25	199.93	196.15	198.41
207.43	205.18	204.17	202.55	203.83	205.43	205.87	199.12	202.88	203.25	200.5	204.34	211.57	203.04	204.2	203.99	205.29	204.01	204.97	201.56	203.72	202.81	208.55	200.32	207.46	203.02	197.89	205.33	208.71	206.17	207.38	205.16	206.84	205.19	209.01	204.63	202.95	205.06	203.85	205.66	202.3	206.13	200.02	202.26	200.27	201.22	206.21	205.75	199.01	201.87
207.6	213.11	208.15	207.14	210.56	211.67	212.27	208.93	209.31	208.58	210.25	208.04	210.14	209.4	207.64	206.7	208.15	207.05	210.14	205.11	207.24	211	207.6	206.95	206.37	209.78	210.37	209.43	209.71	208.9	208.76	207.76	207.69	210.27	207.66	208.71	205.97	212.94	207.32	213.31	206.62	210.96	208.1	212.34	209.05	202.46	208.48	206.81	210.76	208.97
217.54	216.63	215.8	215.9	215.59	217.39	215.97	214.45	210.82	211.58	217.01	216.19	214.72	216.99	215.11	217.8	212.31	217.39	212.98	218.01	214.48	214.22	214.46	211.26	221.07	219.56	222.46	214.72	213.57	214.76	216.33	223.08	219.65	215.78	213.89	222.12	217.83	215.99	214.77	213.06	215.37	219.89	216.29	215.19	218.53	215.53	217.76	217.55	214.54	220.02
200.99	194.09	198.04	200.59	197.68	197.75	196.63	194.72	197.98	199.97	201.64	202.57	203.69	194.74	196.22	198.64	199.7	199.83	200.49	199.68	199.19	198.14	197.03	198.53	203.38	202.33	201.91	199.64	201.73	197.26	196.49	198.3	205.31	196.04	197.69	203.11	203.66	196.71	200.83	199.37	196.66	197.24	198.45	203.78	204.27	200.99	200.32	199.28	201.16	199.75
204.38	202.94	202.57	201.49	206.11	200.49	202.01	205.25	202.57	200.07	204.1	204.8	203.2	206.1	204.68	200.35	203.8	202.58	206.1	206.96	205.5	201.66	201.59	204.34	205.54	202.52	204.9	199.91	204.48	202.74	205.33	206.67	207.53	208.84	207.1	199.15	196.63	202.97	205.69	203.28	204.27	200.07	204.81	202.92	206.2	207.4	199.95	206.73	201.61	201.13
217.37	215.44	216.02	221.78	215.28	213.36	212.75	219.15	216.18	217.23	212.55	217.52	219.1	217.45	214.42	211.55	218.14	218.68	214.68	217.73	215.35	221.61	216.94	216.64	211.54	220.36	211.5	217.29	219.31	220.26	217.08	218.37	212.33	216.78	218.18	216.72	222.26	217.39	214.53	219.42	215.51	215.55	217.32	215.95	216.93	214.67	218.9	219.19	221.28	218.36
217.62	213.27	218.52	215.5	224.2	211.09	218.23	217.2	217.12	218.98	212.01	217.23	214.21	218.59	219.5	219.94	217.13	219.47	224.17	217.98	217.32	222.97	218.42	215.22	221.84	221.22	216.64	223.83	215.68	218.03	213.38	218.33	221.48	219.78	214.32	221.2	221.93	217.89	219.37	217.98	220.98	217.61	220.92	220.8	218.38	215.45	216.15	216.5	221.15	219.74
205.89	200.22	205.71	205.41	203.49	203.19	206.59	203.96	205.78	205.83	206.2	203.42	197.37	204.69	205.75	205.14	205.78	204.84	204.61	202.61	202.96	207.4	203.07	206.81	203.49	205.83	207.34	204.58	202.43	198.21	201.87	205.55	200.61	205.62	203.39	203.16	206	202.09	201.23	206.84	207.16	203.15	204.56	202.15	203.32	202.97	205.05	203.78	201.36	207.21
211.35	214.17	211.66	214.57	212.99	211.61	210.49	210.22	209.96	211.35	213.99	211.1	218.2	208.38	212.04	214.72	212.45	209.86	208.41	213.1	210.91	210.23	209.01	206.84	217.16	210.67	215.35	213.22	209.88	210	214.64	209.57	209.83	208.42	213.43	208.25	209.78	211.39	216.17	211.45	209.76	210.2	211.17	207.91	213.53	212.06	210.58	210.09	213.02	211.37
217.42	219.7	220.22	216.96	216.18	219.87	216.62	215.4	217.56	222.14	219.84	216.72	219.97	218.5	217.2	222.99	214.27	216.09	220.44	221.64	213.64	219.92	217.07	218.43	216.7	220.52	213.98	217.73	217.3	221.89	217.81	217.55	215.24	217.37	222.6	214.06	216.26	220.65	218.12	216.69	216.66	222.24	218.95	220.26	217.45	218.39	213.44	220.82	220.5	219.55
202.03	195.71	199.29	200.61	200.73	200.04	199.12	201.52	195.48	197.2	200.43	195.24	200.07	199.27	203.36	200.67	196.79	204.17	203.34	198.01	201	203.31	195.57	200.08	198.45	200.44	203.49	197.4	198.37	203.52	196.16	197.21	200.53	202.82	195.51	197.89	203.57	201.49	199.89	199.4	198.9	200.69	200.87	204.77	199.85	201.37	199.44	198.96	203.77	200
207.39	210.59	206.23	208.6	205.66	206.16	207.22	211.72	213.11	206.76	210.69	211.16	209.5	204.23	209.08	212.22	210.29	213.08	209.79	205.24	210.94	212.16	208.91	210.5	207.66	207.07	209.91	212.35	211.71	209.32	205.28	209.15	212.33	205.48	209.42	209.97	207.01	209.03	208.64	209.48	210.47	209.1	206.01	202.64	209.14	208.18	205.19	213.06	211.25	206.86
201.31	194.95	197.81	199.2	197.04	199.73	196.78	204.13	196.15	205.18	197.45	197.97	200.65	199.82	197.27	198.42	202.43	199.41	199.87	198.73	204.91	198.54	196.01	199.42	199.22	203.53	202.94	200.02	197.9	201.33	199.9	203.14	195.37	201.51	204.38	197.87	200.34	198.43	200.64	198.5	199.72	202.33	198.6	195.33	198.1	196.15	198.68	199.68	197.74	202.26
205.8	203.53	207.69	209.11	209.32	207.08	209.79	207.79	204.37	206.4	205.67	205.81	205.46	208.24	209.98	205.05	206.98	207.71	206.4	204.53	203.61	206.38	203.77	206.2	209.15	208.44	205.51	208.22	211.91	206.47	203.57	207.62	209.96	209.23	208.2	205.52	208.88	199.76	210.63	209.4	209.28	202.03	210.74	209.25	208.84	208.76	206.43	207.26	209.97	210.67
216.77	212.34	211.76	210.91	212.59	215.33	213.51	213.25	210.14	213.42	218.24	215.27	211.92	213.65	210.26	212.82	211.51	214.47	213.13	213.51	210.73	209.82	214.89	211.23	214.88	212.67	213.18	212.02	212.15	214.34	208.48	210.06	213.66	211.74	216.87	216.21	212.82	215.09	215.66	215.57	207.71	215.93	209.03	212.16	212.41	209.11	211.12	212.83	213.37	213.16
204.2	205.44	205.97	207.96	207.93	204.65	209.25	209.33	213.61	207.45	204.81	207.91	211.45	208.83	208.11	206.13	210.24	205.61	207.12	209.47	207.04	209.73	206.55	212.56	206.86	208.48	209.2	210.73	207.79	207.07	205.82	209.26	211.17	209.56	204.52	206.56	211.31	207.49	210.56	210.08	206.91	210.97	208.61	208.17	209.25	210.09	208.97	204.02	210.3	207.75
203.76	203.93	203.52	206.26	204.82	202.65	205.94	208.97	205.3	209	201.74	203.77	205.97	206.1	206.1	204.02	201.54	207.78	203.85	204.68	203.35	206.38	208.17	204.4	206.75	208.04	201.46	206.25	210.79	206.71	205.64	207.03	204.59	208.1	205.25	206.51	209.48	204.93	203.53	201.25	211.94	203.89	200.51	207.9	204.75	203.93	205.16	206.42	210.07	207.74
198.32	198.63	195.92	202.83	196.86	197.73	198.77	198.08	193.64	197.87	198.68	195.42	203.48	198.38	195.7	201.98	201.5	201.76	201.94	200.7	201.01	197.4	203.65	195.58	203.97	199.74	198	197.82	196.8	200.52	196.01	198.04	203.19	204.15	199.97	200.4	197.16	200.84	198.1	199.95	203.31	202.6	199.41	202.58	196.73	203.88	197.82	202.07	201.88	199.08
195.99	198.75	193.41	194.41	197.84	199.28	197.51	200.41	199.53	200.76	199	194.49	192.38	198.77	199.62	197.54	200	191.66	196.64	197.99	205.9	195.46	197.98	197.04	200.82	198.46	198.71	203	199.94	197.98	195.6	195.93	200.05	193.61	194.94	197.95	194.94	200.72	197.37	195.34	196.23	198.06	199.42	200.31	197.18	197.48	203.99	194.14	197.33	199.79
205.68	204.97	204.56	206.38	208.09	206.81	203.59	203.51	203.04	207.56	205.74	205.34	207.49	204.07	205.21	201.45	209.26	206.59	205.57	209.11	205.67	204.22	205.51	208.43	205.8	203.29	207.82	200.68	210.07	207.26	206.14	208.9	205.94	206.65	205.69	207.92	204.55	212.62	205.1	203.23	203.4	210.63	206.87	204.63	202.27	204.13	205.28	205.43	205.79	202.24
218.38	215.68	224.39	219.26	222.64	218.77	216.02	214.98	211.82	218.04	214.8	220.32	213.95	212.44	216.07	219.56	220.18	213.57	214.63	213.88	217.28	217	211.78	215.23	216.65	217.87	219.72	214.23	217.97	216.92	218.63	218.58	216.47	216.49	218.53	215.98	219.61	217.73	216.31	218.6	219.07	215.52	214.88	221.19	213.44	215.41	218.59	220.82	216.03	215.41
191.22	196.17	199.02	193.28	196.24	193.11	199.14	197.06	196.19	191.35	195	197	194.93	196.17	196.34	197.36	196.99	198.47	195.81	194.25	198.17	195.04	194.84	196.3	197.16	190.57	200.47	196.42	195.18	193.56	196.54	195.14	195.43	192.73	197.46	195.24	189.13	197.79	195	195.9	194.06	196.12	192.13	192.41	197.61	193.34	192.52	195.08	194.35	199.51
210.53	210.61	205.34	206.96	200.72	204.86	204.16	204.27	208.47	207.3	206.25	208.54	208.67	210.83	210.66	208.94	205.06	209.62	206.53	209.02	203.49	205.73	200.44	211.2	206.12	205.79	207.56	206.61	206.46	205.89	205.28	201.78	208.03	209.28	205.08	208.24	207.91	206.48	207.91	206.9	208.77	206.24	201.91	206.18	204.36	203.57	208.93	209.89	203.29	203.66
207.3	209.52	206.88	205.03	206.27	208.69	207.06	204.83	205.4	208.6	207.38	207.56	209.3	208.41	205.64	207.67	209.33	208.16	207.64	207.77	208.73	208.17	205.68	209.36	204.51	210.42	209.83	203.62	206.61	207.78	207.7	214.57	211.03	205.51	206.8	212.41	207.71	206.37	209.36	209.41	209.27	208.77	205.22	210.43	206.71	207.13	206.12	210.18	209.77	208.84
204.84	207.58	203.86	200.16	210.94	204.89	201.08	206.04	204.28	205.33	205.09	210.33	205.64	206.66	205.8	203.22	203.78	205.08	210.12	208.46	204.97	204.47	207.96	206.8	199.1	204.18	207.68	204.04	203.52	206.47	200.48	205.67	205.43	205.28	205.76	203.16	205.64	205.2	204.37	203.53	204.08	205.38	205.21	205.04	200.5	207.26	204.9	206.91	209.66	200.68
196.22	193.5	198.9	199.58	200.51	196.2	202.07	197.87	196.52	199.92	199.35	198.32	199.14	199.18	199.77	198.26	195.49	196.98	198.64	197.97	197.99	193.61	196.02	200.03	199.91	198.52	198.43	198.47	196.41	198.72	205.34	195.85	196.7	197.1	200.42	197.83	197.3	196.51	198.51	199.95	196.15	197.24	197.9	203.22	199.64	200.13	199.62	197.95	189.55	200.92
212.97	208.57	213.89	211.66	209.2	211.68	217.38	209.32	217.22	207.48	214.7	215.14	213.35	210.59	214.42	210.77	214.17	212.81	211.39	214.21	212.57	211.89	214.77	212	213.95	214.01	210.18	215.55	208.4	211.69	214.88	216.18	214.06	211.73	208.09	216.98	216.28	215.46	214.12	211.51	213.64	211.16	212.67	211.93	213.18	213.48	209.78	213.82	209.5	210.1
207.67	208.48	211.7	207.69	210.36	204.23	209.32	204.24	212.01	208.66	207.41	213.74	209.75	213.31	206.9	212.03	208.12	207.01	208.55	206.42	205.84	208.44	207.71	210.33	212.15	210.03	208.16	211.13	210.83	212.5	211.3	209.68	209.77	204.95	210.16	207.08	204.63	211.24	212.6	209.19	205.12	207.07	210.26	205.8	208.31	207.27	211.63	212.65	210.13	207.31
197.67	203.92	200.57	201.06	203	204.83	199.98	200.37	200.42	201.44	201.59	200.49	196.48	201.62	195.54	197.8	199.64	198.25	199.96	201.51	202.21	199.66	196.95	197.18	202.88	197.76	193.43	199.38	199.14	201.65	195.73	201.43	198.18	201.7	200.64	200.08	195.85	203.39	200.85	200.18	200.6	202.42	201.85	199.87	198.8	197.77	202.86	201	204.48	200.39
198.61	195.02	204.45	199	199.81	198.02	197.92	197.9	201.12	199.92	196.77	199.84	197.14	200.01	199.86	196.21	195.59	200.46	197.38	201.49	196.24	196.71	198.76	198.81	200.87	195.64	201.34	196.61	202.66	197.41	204.26	196.16	203.25	197.35	191.33	198.57	199.72	198.88	198.74	197.66	201.85	196.6	201.37	202.7	194.86	203.49	196.9	196.67	197.75	196.27
201.8	206.4	204.66	205.63	207.33	201.54	203.14	205.72	207.22	201.84	203.53	203.34	203.87	203.06	207.1	202.16	206.19	203.1	204.45	202.64	207.76	203.43	204.25	203.59	205	204.58	204.08	201.28	204.53	203.72	206.36	203.33	205.16	201.45	207.79	206.25	203.38	202.29	206.77	204.48	204.42	205.53	204.64	204.99	205.07	201.86	201	206.24	203.25	205.02
207.63	201.3	203.36	204.32	205.48	208	209	207.16	205.62	205.99	205.39	202.01	207.7	206.37	205.82	207.28	206.53	205.6	206.83	205.24	201.11	207	205.31	203.07	210.23	205.77	202.57	206.21	202.12	203.94	206.21	208.6	206.46	211.24	209	205.5	202.6	206.52	204.76	201.8	211.25	204.55	202.41	211.2	208.16	207.88	206.82	205.01	204.73	205.08
200.14	204.76	206.82	202.62	200.1	204.67	199.4	205.91	204.43	204.32	204.03	208.63	203.97	206.29	202.33	205.99	205.74	204.21	206.62	203.6	204.31	205.55	206.82	203.33	200.93	206.21	204	205.47	204.48	202.58	201.14	203.33	203.21	206.9	200.12	204.46	209.48	203.55	202.02	205.32	202.52	208.38	206.09	205.64	204.14	203.65	205.84	200.75	205.71	202.99
198.94	197.45	200.46	199.19	198.76	197.61	201.62	199.38	201.07	198.46	197.2	201.73	195.89	201.16	201.65	196.55	202.74	200.22	202.59	201.45	197.89	203.63	199.7	202.87	199.97	201.44	197.54	200.78	201.65	201.88	198.05	197.32	198.64	201.01	198.56	200.8	201.45	200.37	194.07	194.88	197.17	202.02	198.64	202.81	201.92	204.4	199.41	201.42	200.47	202.55
202.53	199.43	198.13	195.55	195.95	201.07	194.59	200.13	198.77	195.62	200.45	197.73	201.45	200.77	201.27	196.37	202.49	200.42	201.39	198.03	199.97	200.32	203.1	196.44	200.46	199.6	201.32	199.43	198.59	197.48	203.61	201.91	199.11	199.99	199.55	198.23	193.96	203.08	201.75	199.08	197.88	199.64	202.98	198.31	198.43	198.51	199.75	201.04	201.47	199.31
193.41	194.69	193.52	198.21	192.67	192.71	194.79	192	192.31	195.42	193.81	190.38	196.56	199.6	196.78	191.77	194.01	199.23	194.17	194.56	197.05	195.72	193.99	191.61	191.35	194.19	194.76	193.15	193.31	191	198.65	192.12	199.89	190.26	190.54	196	189.73	193.53	196.01	194.11	198.04	194.65	195.72	192.51	191.84	194.57	192.11	193.53	196.43	188.15
205.04	204.72	205.91	200.26	205.05	206.11	201.79	202	203.56	204.18	203.96	199.18	196.55	202.71	202.38	201	201.76	206.93	204.02	201.72	201.49	202.22	203.92	206.04	200.33	206.21	202.89	204.84	201.31	197.49	200.48	207.45	199.47	201.96	200.29	205.69	205.02	205.42	202.66	199.71	203.76	201.76	205.97	205.02	205.21	201.39	203.67	199.63	198.63	203.38
202.17	203.62	204.98	200.93	199.7	201.7	204.87	208.94	205.98	208.8	203.02	203.25	199.81	205.89	205.49	206.62	209.34	205.77	203	196.72	201.18	207.84	206.46	206.14	205.39	204.51	201.69	199.65	210.11	200.57	203.68	204.05	202.55	202.41	205.09	203.12	201.47	202.95	203.53	203.41	203.96	204.04	207.97	208.52	204.88	204.87	203.97	201.66	202.38	204.17
204.64	207.89	206.53	207.92	201.55	202.81	209.49	200.55	209.03	204.15	208.84	207.28	203.68	205.81	209.53	212.62	206.39	203.62	207.1	207.98	204.16	212.55	205.13	206.18	209.46	209.46	205.59	205.81	207.53	207.03	205.23	208.2	205.85	206.16	200.84	203.75	211.37	210.53	205.38	206.91	209.15	206.76	206.73	211.92	205.88	206.45	210.58	205.59	209	205.1
206.78	204.73	205.29	205.76	204.58	206.68	206.3	201.11	204.72	205.29	202.59	208.74	203.16	200	202.77	208.19	205.31	205.05	206.23	203.5	202.04	204.82	202.58	204.5	209.05	206.68	206.64	199.88	205.95	208.22	203.4	210.46	204.75	207.78	205.59	209.87	202.97	211.27	202.06	203.16	201.17	205.37	204.26	205.98	203.55	199.57	205.76	209.68	202.44	203.27
213.39	216.66	215	214.37	209.21	209.12	212.52	208.16	210.63	214.28	213.39	216.41	212.37	208.9	214.32	213.56	212.13	211.61	206.46	218.52	211.66	212.41	210.94	209.65	213.98	211.25	214.96	215.58	213.74	212.32	213.44	212.96	210.91	212.2	211.68	212.6	212.29	214.16	215.66	214.69	208.24	215.42	210	214.02	208.89	209.65	212.46	214.2	213.26	211.14
205.28	204.43	205.22	206.17	203.64	207.14	206.12	208.88	207.97	206.51	202.67	206.25	202.47	206.92	209.19	201.65	202.47	206.19	204.25	201.54	208.98	207.85	203.43	200.94	207	204.4	204.81	202.65	206.7	206.04	201.01	205.05	203.02	202.02	203.34	208.57	204.94	203.85	207.12	203.43	204.04	203.32	206.04	205.21	206.24	206.8	205.66	207.83	203.8	206.43
197.06	195.28	190.03	195.38	193.4	196.34	197.13	192.06	198.41	198.09	196.69	195.92	192.37	194.32	194.29	197.47	194.93	200.05	197.32	195.56	197.78	193.3	193.95	195.95	192.35	195.29	194.3	201.23	196.94	195.6	192.16	194.34	197.02	195.24	192.69	195.48	194.44	194.6	195.9	195.91	196.67	194.96	194.85	194.41	197.59	193.02	193.37	193.74	198.98	194.81
201.36	201.72	203.13	200.68	200.35	208.61	199.79	203.55	201.24	202.61	201.3	200.26	202.72	204.32	201.38	205.77	202.74	206.47	200.42	203.63	202.42	205.04	204.35	204.57	204.57	202.82	203.7	207.71	204.76	205.98	205	201.1	202.75	207.12	204.21	206.89	201.79	204.77	200.47	203.39	209.05	203.08	201.63	202.8	199.66	203.84	202.17	203.97	200.28	208.25
208.68	207.25	207.75	207.82	205.51	210.61	209.45	208.31	212.43	207.46	212.07	209.12	213.23	209.54	206.46	209.34	206.13	208.34	208.66	207.78	206.72	205.99	210.46	206.97	211.19	206.58	206.29	209.06	206.24	207.6	210.3	209.58	209.02	208.36	211.66	207.9	209.71	210.63	208.86	207.24	210.94	209.98	209.02	208.05	212.49	205.05	203.9	206.66	209.71	210.93
216.37	218.06	216.76	217.55	217.72	218.06	219.24	215.75	217.8	215.1	214.63	215.71	218.06	216.62	217.57	214.67	217.68	220.23	215.83	220.28	212.35	218.68	218.43	214.67	217.39	220.05	214.97	218.03	215.24	215.81	219.93	217.96	215.91	217.1	220.26	215.05	217.85	216.2	216.88	217.29	216.19	213.61	215.44	215.69	218.51	218.39	219.2	214.19	214.89	216.96
208.02	206.72	208.24	210.16	211.53	208.99	209.22	208.23	210.7	208.84	213.24	206.97	212.71	206.82	212.09	207.17	207.19	206.71	201.69	206.65	207.74	208.91	205.6	211.85	208.69	205.97	207.69	207.35	211.74	208.7	211.3	210.13	210.19	207.06	209.32	208.24	204.9	212.99	209.5	207.19	210.34	210.03	212.19	212.36	210.54	212.84	209.31	206.41	212.17	212.54
207.84	207.73	205.36	206.61	209.98	208.95	211.26	211.41	210.08	209.53	209.2	201.26	208.35	208.58	209.6	203.84	204.37	208.84	206.35	210.55	202.64	209.29	207.88	211.32	209.24	210.28	211.89	208.68	206.57	209.73	211.07	212.01	211.54	201.9	208.24	208.72	208.59	209.67	211.91	205.18	208.96	208	210.24	207.93	207.61	206.24	207.18	202.93	204.52	210.64
217.13	216.7	216.54	221.05	216.09	215.68	218.97	217.02	217.67	214.11	220.98	217.74	217.13	215.27	217.5	216.7	218.06	218.83	218.85	220.29	218.33	217.95	215.49	218.75	213.44	219.91	220.21	218.59	215.34	212.61	213.62	219.27	218.97	215.91	213.8	216.48	216.09	218.53	215.64	218.22	213.37	219.46	218.38	218.71	218.65	219.8	220.56	212.38	215.46	218.42
210.4	213.12	209.57	208.41	210.45	211.78	214.07	215.04	215.71	215.35	214.71	210.96	215.9	215.69	209	213.79	212.44	212.37	209.25	205.82	212.87	213.51	214.78	210.78	212.94	209.92	212.99	216.74	215.41	211.07	212.91	208.26	213.98	214.8	212.51	210.78	211.49	211.33	213.31	209.71	211.61	212.38	214.44	212.29	214.01	214.79	210.5	211.19	210.28	212.1
211.12	206.67	211.46	202.78	210.04	210.39	205.95	213.14	208.22	211.83	205.1	206.03	210.86	207.63	207.6	208.52	208.02	210.21	213.2	206.95	206.24	211.74	207.36	206.31	209.18	212.87	206.94	212.75	211.06	210.79	208.43	209.87	207.19	212.64	208.97	205.33	209.35	209.53	208.1	209.47	207.94	210.81	211.4	209.46	209.69	206.26	206.12	208.05	208.72	207.86
195.89	196.57	194.28	194.56	194.04	194.26	194.39	196.48	195.18	197.37	197.51	198.61	195.48	195.98	197.63	198.49	194.95	196.46	193.69	196.48	198.9	194.57	193.37	192.37	191.93	189.13	195.79	193.2	196.09	190.99	194.03	194.74	192.23	194.62	191.41	199.95	195.74	190.61	195.2	198.52	193.67	191.9	193.85	196.66	197.65	197.38	191.65	197.55	198.96	197.46
205.18	206.18	208.16	204.52	206.96	206.79	207.41	207.79	200.88	201.84	212.14	202.64	205.6	203.7	207.9	206.21	205.18	204.08	207.21	205.32	205.19	202.9	207.45	201.02	206.79	204.61	202.1	200.31	206.93	203.84	208.58	203.44	208.44	204.6	208.69	201.76	201.18	203.34	204.79	205.08	204.19	203.03	202.98	206.69	206.53	204.16	203.54	204.12	200.86	206.51
208.1	203.05	203.66	202.2	203.49	204.25	206.47	207.93	207.72	200.92	200.44	203.43	204.88	206.46	204.11	204.3	205.33	203.98	201.21	202.49	206.39	204.47	199.48	203.86	199.54	204.4	200	203.43	202.43	203.74	206.34	204.79	207.23	203.87	201.99	205.12	205.38	206.16	201.54	207.74	204.61	201.21	206.08	202.31	207.16	207.8	202.32	202.8	200.52	202.03
210.71	204.59	201.28	205.5	206.51	208.65	209.11	203.84	205.78	204.88	212.1	206.21	209.32	209.44	203.42	205.44	209.17	209.76	204.55	206.2	204.63	206.29	208.66	208.71	208.88	208.87	204.47	207.42	208.45	204.98	210.71	207.68	209.71	206.5	201.31	208.01	207.9	209.26	209.89	203.94	208.7	205.3	208.26	210.78	209.71	204.17	209.46	211.46	206.87	205.46
210.7	204.83	206.83	207.48	208.79	208.1	206.01	211.77	202.04	204.73	204.23	203.89	209.54	204.97	207.25	209.94	207.99	210.42	208.12	208.36	204.26	210.14	206.83	204.87	207.29	207.56	209.96	207.78	206.25	206.2	205.59	213.6	210.69	209.66	204.21	210.29	205.59	206.09	207.75	209.24	207.84	207.4	206.22	208.11	206.1	208.5	201.31	208.79	207.4	205.84
206.83	210.05	204.83	203.44	206.64	199.86	201.39	205.74	203.95	203.4	208.5	203.79	202.26	205.59	206.32	203.71	204.94	208.03	203.27	204.19	207.87	205.86	206.08	203.75	207.47	208.97	203.52	208.18	204.67	205.11	202.67	206.38	206.41	205.29	209.62	206.19	209.59	201.42	208.04	202.26	204.06	205.1	207.14	208.88	208.72	205.91	206.76	204.99	209.23	204.59
221.51	217.28	221.01	212.79	219.17	215.06	220.71	215.59	218.24	215.48	217.8	221.5	218.37	214.8	217.22	217.39	218.28	215.91	217.65	216.56	214.99	221.36	216.67	216.25	217.33	214.55	214.2	216.14	215.78	217.38	218.86	215.89	214.97	220.37	217.52	215.29	215.45	221.05	219.04	216.9	223.88	215.38	216.9	215.57	219.25	216.73	214.48	217.68	219.26	217.55
205.62	201.5	205.46	201.21	204.02	200.21	200.66	207.93	199.79	201.31	205.27	202.26	203.51	205.06	203.01	199.6	203.03	206.71	201.09	200.27	203.96	204.29	204.22	206.24	205.04	206.46	206.17	203.02	200.42	199.84	207.73	203.51	206.68	204.89	204.94	204.48	203.89	205.87	206.02	201.53	196.97	203.43	205.49	202.39	204	202.86	206.45	200.63	198.42	203.72
208.28	208.34	210.36	210.13	209.85	204.05	208.12	213.68	210.07	213.43	212.21	208.67	210.76	208.98	205.79	207.8	210.3	206.51	208.68	202.14	209.86	208.83	206.99	209.22	208.44	207.49	208.06	208.43	212.62	202.54	206.83	210.75	208.13	207.15	211.36	207.23	208.24	209.97	211.57	210.59	207.72	203.36	206.84	208.21	207.82	205.98	209.93	210.56	212.79	207.21
203.91	205.23	210.88	211.62	209.32	207.45	207.6	212.79	208.36	206.06	210.25	212.02	209.04	210.7	205.72	210.7	210.2	212.26	208.32	209.1	207.33	211.64	202.78	207.09	210.63	207.03	206.7	208.36	208.64	206.91	209	208.07	208.09	211.08	206.25	209.64	205.43	211.84	212.17	209.19	207.78	205.74	211.29	209.05	208.55	213.89	208.41	212.95	209.48	215.52
200.83	200.9	195.92	201.72	194.15	196.07	198.54	198.22	196.7	198.58	203.79	199.28	196.16	200.85	205.86	200.18	202.99	205.12	198.93	199.12	199.36	203.08	199.81	198.46	199.24	196.46	197.39	202.25	199.68	203.08	198.64	204.43	198.16	202.31	202.11	200.85	200.56	196.38	197.31	197.36	196.78	201.95	197.55	197.65	202.25	203.57	202.86	201.84	197.02	198.55
205.39	212.15	209.11	207.45	210.14	208.82	209.43	208.65	210.75	211.12	208.32	207.33	202.83	208.35	209.2	207.44	207.63	204.94	209.29	207.91	203.72	209.79	208.58	211.41	209.97	209.12	210.05	214.1	208.05	207.41	211.23	207.6	210.51	206.84	209.06	205.96	206.48	210.75	205.33	210.78	209.45	205.9	212.16	212.76	209.68	209.82	213.42	209	207.89	208.67
204.97	208.09	203.59	207.94	205.16	204.05	202.42	205.94	203.35	205.8	204.94	203.79	206.15	209.55	209.32	205.59	201.39	203.65	206.8	208.52	205.08	206.43	206.93	203.78	206.57	205.89	207.4	205.18	206.7	204.2	204.85	208.31	205.78	209.66	203.63	205.72	206.58	206.34	208.4	206.43	205.71	206.99	205.53	205.83	207.61	204.7	205.08	206.92	201.87	207.57
210.4	211.84	214.04	205.23	211.03	208.69	209.41	212.55	212.06	209.1	212.54	216.23	211.65	213.73	215.45	208.58	210.23	209.17	212.02	208.11	205.75	207.7	210.75	213.17	210.91	211.25	211.95	210.88	213.78	210.56	210.46	206.14	212.57	208.53	208.79	214.91	209.49	209.53	208.57	215.83	210.51	209.93	210.73	208.68	212.26	211.21	209.79	214.7	207.6	215.24
219.02	217.21	212.06	213.48	218.44	215.33	208.39	211.72	215.19	212.89	211.82	214.89	212.68	218.53	215	213.78	210.85	214.73	215.15	212.26	216.68	213.92	212.77	211.29	215.39	215.47	211.97	211.95	216.2	211.98	214.84	213.53	212.9	216.96	211.02	206.61	210.39	211.83	207.77	214.24	211.26	213.46	214.69	212.29	211.18	212.51	210.74	215.81	213.4	218.15
216.07	217.11	219.37	215.45	215.59	219.47	213.58	220.9	222.39	218.15	216.92	216.94	214.1	217.66	217.85	218.78	214	219.28	220.32	214.41	217.44	216.35	215.36	216.36	212.99	217.63	217.01	217.86	218.02	217.94	217.43	216.27	218.01	216.08	216.02	217.78	219.03	217.2	215.9	220.99	213.49	218.89	218.84	215.08	219.56	219.09	215.56	212.61	220.12	218.51
196.75	196.46	198.76	192.3	196.69	196.97	198.87	194.73	199.4	197.67	200.71	192.29	195.18	191.21	192.86	200.83	196.9	190.47	194.91	199.24	192.9	196.07	197.22	194.19	195.81	195.78	198.19	197.19	192.58	193.32	195.54	196.8	193.8	194.99	193.82	196.91	194.42	190.35	194.02	194.01	191.42	198.02	198.29	194.43	196.92	195.24	195.47	196.41	193.35	195.5
198.76	199.63	197.23	197.84	195.82	202.89	195.62	200.83	199.53	201.22	199.91	198.96	201.35	198.64	199.78	201.18	198.25	196.89	201.59	200.31	197.7	200.75	201.21	197.87	202.28	201.54	198.02	198.35	196.99	196.85	201.84	201.28	201.41	202.82	204.46	197.5	198.43	198.44	199.83	198.16	198.65	198.24	200.63	203.24	197.05	195.52	196.76	199.49	197.22	198.93
210.82	211.24	211.79	212.19	212.43	213.88	214.31	209.17	210.63	210.88	205.75	212.12	212.14	214.66	213.25	214.12	209.35	214.29	210.16	205.88	214.67	213.23	209.57	207.63	213.55	215.81	213.5	212.37	214.38	210.91	209.22	212.66	216.94	210.98	205.79	208.42	213.69	209.44	211.33	212.46	212.16	208.87	212.42	212.96	211.1	212.28	213.62	211.5	212.94	207.35
214.32	209.98	201.71	207.82	203.67	209.33	207.23	209.78	206.23	210.72	204.64	213.3	210.87	210.58	207.4	208.12	210.65	205.09	206.72	207.03	209.55	208.96	210.47	205.03	206.49	208.19	209.33	209.97	206.31	208.28	207.16	202.64	209.65	207.02	209.35	205.44	213.72	208.41	210.27	209.15	207.96	208.82	208.84	208.86	209.95	210.02	207.59	209.64	207.17	207.64
201.27	202.05	203.85	202.49	205.81	202.1	204.02	204.96	207.32	200.97	204.93	204.69	200.38	206.78	199.85	204.28	201.35	205.41	203.99	199.37	199.3	203.1	201.82	204.77	201.83	203.31	199.82	199.15	202.89	204.94	201.03	205.07	205.57	202.9	202.07	204.38	204.89	200.56	202.67	200.79	204.65	196.82	203.97	205.4	202.39	197.6	201.97	199.07	201.78	202.74
214.83	215.71	217.47	214.39	219.08	215.3	216.04	217.75	214.35	219.1	219.22	218.27	222.51	216.19	213.64	216.83	216.82	213.43	215.51	213.85	216.1	215.92	217.35	222.4	213.91	215.76	218.05	213.86	216.64	214	214.37	215.23	215.79	213.07	217.86	217.5	210.84	220.84	217.13	219.32	219.54	217.19	217.53	218.06	218.28	215.91	215.87	214.09	219.82	215.72
202.64	200.83	202.1	200.4	198.49	202.39	201.83	200.07	202.41	199.83	201.81	201.91	195.81	200.1	199.37	200.58	202.59	200.31	204.48	194.49	198.95	197.7	199.49	199.23	200.59	202.86	202.83	204.3	200.87	202.03	202.16	200	197.36	200.87	197.47	205.64	198.26	201.45	197.96	200.53	198.13	201.75	199.52	197.41	198.19	201.04	194.68	201.99	201.19	198.04
206.35	207.6	207.46	212.95	207.51	206.25	209.82	209.75	206.13	211.73	206.89	213.96	209.93	208.69	208.77	205.89	211.71	210.67	205.77	211.06	210.84	202.74	208.6	205.58	208.02	207.63	207.27	211.4	210.25	210.03	210.09	207.57	207.93	207.63	210.67	209.47	203.96	211.27	209.38	209.81	208.69	208.58	201.81	210.25	211.63	208.99	209.6	208.63	206.59	208.32
206.22	210.23	212.71	212.68	204.84	212.16	210.48	208.64	206.38	213.6	210.21	207.02	209.94	213.1	206.6	205.98	210.68	204.85	215.23	211.35	210.18	207.63	211.03	212.02	212.5	207.46	211.48	206.55	209.85	213.87	205.91	213.29	210.31	211.54	208.3	207.64	210.82	217.11	206.18	212.16	204.05	209.57	215.18	208.5	209.53	207.62	209.08	210.69	213.74	210.78
204.88	206.25	212.92	206.78	210.2	210.38	207.28	209.14	208.34	207.35	207.05	202.9	207.84	205.82	202.12	213.78	207.9	205.03	207.55	210.63	205.36	211.56	208.21	205.98	205.42	207.57	208.59	207.98	210.98	209.27	206.39	207.94	206.24	209.6	207.41	207.33	205.5	209.44	206.22	208.68	210.74	206.2	200.09	208	207.8	205.24	209.32	208.31	211.45	206.01
208.12	207.2	206.9	209.55	207.61	207.57	205.22	204.47	209.66	212.18	208.74	211.26	207.07	204.76	207.64	207.72	208.02	209.88	207.17	206.11	209.84	209.7	206.52	210.99	203.83	212.18	208.07	204.2	208.18	208.15	215.06	206.36	210.21	211.81	204.08	207.05	210.62	207.42	206.92	211.47	212.96	206.53	208.79	207.04	208.67	208.91	213.27	209.22	208.69	212.11
207.14	203.28	202.5	199.59	201.76	203.35	199.03	205.05	204.67	200.29	202.41	205.49	205.25	198.98	205.56	202.14	200.9	203.28	201.48	202.03	208.03	204.15	205.34	208.72	205	203.74	206.53	203.91	206.52	199.81	205.09	203.57	206.27	199.69	203.82	201.91	203.12	203.9	204.09	206.75	201.52	203.94	205.01	204.71	204.85	200.15	201.8	202.35	205.43	202.89
211.32	209.84	214.79	214.03	212.07	214.21	215.77	214.64	215.95	211.75	212.02	209.66	215.46	213.04	214.24	207.45	213.6	211.88	213.38	211.59	212.7	211.1	215.41	209.05	210.09	205.61	207.38	211.19	210.22	213.39	207.58	216.14	211.7	211.2	213.2	212.44	211.14	212.62	212.7	211.26	209.83	214.67	210.55	217.06	211.76	210.42	212.26	210.46	214.74	212.92
206.04	204.68	201.07	205.88	205.26	205.32	204.13	202.82	205.78	205.61	207.85	201.62	205.31	202.04	203.34	203.13	203.7	205.72	204.66	206.96	203.02	208.76	206.73	205.01	202.22	207.64	207.05	207.74	201.37	203.96	207.38	207.12	206.21	201.5	203.25	205.14	201.29	204.57	203.93	207.78	204.06	200.77	205.81	203.15	204.87	204.22	202.82	198.28	207.77	208.92
206.31	203.91	206.05	199.88	202.34	205.78	203.81	202.44	202.49	200.6	202.53	199.44	199.79	202	202.53	203.84	204.52	199.42	204.06	204.59	205.58	204.12	205.65	206	203.03	201.62	203.71	202.42	205.7	201.28	206.63	200.3	203.99	199.85	207.61	204.72	205.57	202.32	203.76	202.64	205.09	203.16	204.91	200.93	201.5	205.62	202.4	200.82	205.68	204.48
207.62	208.85	209.02	206.89	206.67	208.52	209	206.73	207	207.21	205.56	211.56	211.67	204.16	205.88	208.95	211.5	204.9	207.33	206.92	209.79	207.63	204.62	203.95	205.82	211.56	207.74	207.54	205.62	207.87	206.23	212.33	205.23	206.98	206.58	208.44	207.04	209.04	209.81	205.81	202.69	209.14	207.78	208.59	202.55	203.62	211.13	207.01	205.11	207.47
201.56	198.32	201.4	199.42	200.79	202.66	197.54	196.92	196.13	200.13	199.62	197.98	199.3	200.07	197.83	199.17	205.04	201.31	198.15	199.41	198.02	196.95	199.07	201.8	199.91	194.71	197.14	195.95	199.37	200.7	201.39	196.08	202.48	198.53	203.1	198.87	201.81	201.47	198.45	199.06	202.2	197.49	202.16	198.07	203.58	201.85	197.72	200.24	202.63	199.11
202.85	204.81	201.85	200.39	203.27	197.19	200.99	197.94	201.01	200.93	204.26	201.11	198.93	197.63	198.93	199.51	199.61	198.61	198.5	199.05	201.84	202.96	205.96	200.14	198.35	200.96	199.23	198.69	200.82	201.32	197.45	203.11	197.71	203.81	200.18	198.63	203.09	204.16	197.68	201.2	198.94	196.44	201.83	200.36	201.53	200.17	203.13	198.84	201.98	196.4
210.02	207.94	208.49	207.09	210.6	208.75	209.46	203.53	206.56	208.33	207.89	204.81	208.16	209.34	211.57	208.2	209.76	206.77	206.96	210.64	210.67	208.6	209.58	204.89	212.71	201.96	206.48	207.03	206.01	210.85	208.39	210.3	207.33	206.15	209.89	205.73	207.71	210.54	208.88	211.79	206.89	208.97	210.74	206.86	209.32	210.99	208.58	205.68	213.24	206.5
205.72	205.59	205.08	205.49	204.07	208	209.17	204.25	205.13	205.68	205.99	202.6	209.52	207.81	208.59	208.55	208.72	206.43	210.94	203.14	205.9	199.67	212.18	208.82	205.84	207.76	205.57	210.58	211.91	202.22	202.23	208.8	206.9	203.24	201.67	203.91	207.41	202.42	207.86	207.37	206.93	203.76	208.79	207.9	207.62	206.53	207.27	202.4	199.98	207.11
207.75	205.15	206.77	207.33	208.22	208.84	207.9	208.4	210.6	206.54	206.24	210.85	209.46	205.54	211.87	209.98	203.84	206.9	210.14	209.55	209.84	208.6	208.44	204.87	212.28	207.72	209.43	205.87	208.18	206.14	207.84	202.55	206.86	206.34	207.53	205.28	208.21	206.98	207.82	206.05	206.37	211.5	209.97	206.19	208.59	208.98	211.33	205.72	202.91	210.88
205.62	209.64	206.09	205.9	211.01	205.59	208.16	203.24	205.64	210.1	209.76	208.58	206.1	208.6	204.72	204.59	204.23	208.52	210.24	209.15	208.71	211.43	203.44	210.68	209.2	206.1	208.68	208.98	207.32	207.49	206.35	207.2	208.34	206.59	209.84	211.64	205.37	204.73	214.87	209.95	200.28	206.96	210.21	209.11	205.31	205.04	208.04	211.06	208.22	206.2
204.09	202.92	206.95	203.7	201.7	204.81	208.92	205.92	201	204.6	204.07	200	199.83	207.47	204.33	204.78	204.01	201.97	208.64	205.13	200.24	205.63	204.3	207	203.74	203.01	200.72	204.55	207.15	203.52	203.44	205.25	203.46	204.3	201.7	202.13	202.36	204.86	204.52	202.74	203.49	201.39	204.43	203.52	201.82	203.37	199.8	201.47	201.54	200.59
204.45	209.87	210.97	209.89	210.18	205.33	206.72	207.41	204.5	205.92	209.36	205.85	207.86	210.89	203.29	206.7	205.62	208.41	208.59	207.88	205.02	208.33	205.55	206.48	211.32	209.38	207.85	210.29	208.89	210.5	207.8	205.83	206.82	210.65	207.62	207.24	206.65	207.92	203.83	206.57	210.49	205.5	211.64	209.14	211.8	207.99	205.39	203.52	207.14	206.33
211.61	211.8	208.37	208.71	210.73	209.25	212.55	215.04	212.55	210.69	211.55	208.81	211.69	208.34	208.23	211.21	216.88	213.54	210.83	215.99	209.01	215.12	213.09	208.22	211.15	213.98	210.64	210.78	211.73	212.46	209.51	212.6	210.7	208.68	207.55	213.26	209.26	207.75	210.81	208.98	210.77	213.91	208.73	214.16	210.83	210.21	215.21	211.25	213.05	212.09
211.13	207.51	207.78	205.74	210.16	207.92	208.57	205.63	209.91	206.97	208.38	206.76	207.33	208.01	205.02	206.71	197.93	207.72	206.42	204.89	212.69	206.64	207.08	204.8	207.1	204.2	205.89	210.37	208.01	202.45	208.45	203.89	205.06	208.87	206.64	205.28	204.26	209.38	208.11	209.97	206.55	212.45	209.4	205.14	208.76	209.05	213.57	208.95	203.54	209.91
207.95	210.85	203.57	204.29	204.61	208.1	203.24	207.08	206.85	211.97	206.23	209.3	211.81	211.35	209.39	206.95	209.53	202.23	209	210.76	204.92	208.8	206.66	208.12	206.03	203.37	208.35	212.27	200.86	204.44	206.17	204.31	208.39	209.28	208.48	209.81	206.77	203.22	208.77	204.58	202.92	209.31	203.29	204.93	207.6	209.84	208.32	204.02	207.61	206.61
215.33	217.09	215.96	217.53	215.13	216.6	218.68	217.93	216.89	218.27	211.25	213.99	218.08	219.37	220.4	217.16	218.26	219.14	214.63	219.03	211.3	214.73	214.93	220.71	214.31	215.06	218.03	217.71	218.95	216.49	217.63	217.94	214.92	218.83	215.96	217.99	216.99	221.31	213.67	220.11	214.39	215.49	213.89	216.56	216.07	213.32	218.15	218.34	219.14	221.38
212.51	218.16	210.41	215.27	214.87	214.19	218.81	218.62	215.04	211.1	218.38	215.38	217.1	217.65	216.77	217.64	213.92	220.26	217.6	215.5	214.99	222.05	218.58	214.49	213.05	217.22	215.2	215.35	217.69	217.4	217.97	216.96	214.65	218.84	216.1	214.49	216.9	219.31	215.12	216.08	216.43	214.83	217.1	220.91	217.22	219.65	214.36	219.88	214.79	214.68
201.87	204.87	204.25	205.46	203.19	206.78	202.92	204.22	210.74	196.85	206.58	206.79	204.83	207.42	206.32	207.02	203.8	204.72	206.45	206.47	208.21	208.31	204.34	202.3	199.17	202.74	203.57	201.1	206.28	206.95	205.94	204.46	209.07	204.16	204.21	203.9	204.03	205.41	202.63	204.97	207.16	210.04	203.21	203.86	207.84	207.39	205.75	201.89	203.7	202.54
202.62	205.6	205.7	208.42	204.76	207.8	205.27	205.25	202.75	205.71	199.09	202.89	206.67	200.54	206.37	207.38	203.72	207.04	202.71	205.4	206.62	209.63	204.94	209.72	205.96	209.97	204.54	206.4	202.43	202.04	202.33	203.57	207.62	200.94	206.11	208.77	204.01	203.73	199.86	201.96	206.77	205.72	205.56	205.56	203.79	205.02	205.7	203.02	201.02	205
202.38	201.42	197.79	202.84	199.5	200.65	206.15	202.01	199.83	205.86	203.76	206.16	200.63	205.69	206.79	201.32	201.21	205.39	201.35	207.69	202.27	204.31	204.86	200.21	204.19	203.12	204.76	206.05	205.47	206.9	205.3	204.14	205.59	205.43	205.1	202.88	201.91	199.33	201.46	203.17	201.09	205.94	199.63	202.77	203.5	203.93	200.19	203.91	203.99	203.63
210.7	209.43	209.82	210.88	213.73	208.85	210.97	209.64	210.26	210.97	208.45	205.59	210.65	211.89	210.29	209.65	209.06	211.3	209.43	211	210.51	212.06	209.39	212.67	210.45	206.93	212.2	209.61	210.33	208.65	209.38	210.72	211.52	206.79	205.58	211.81	205.12	212.65	207.31	212.31	206.98	207.58	212.31	210.68	208.61	213.18	212.96	210.29	208.5	207.3
214.95	215.3	219.13	214.19	215.97	220.14	218.43	218.53	216.12	215.86	215.03	218.56	212.76	220.18	214.56	219.27	219.44	217.33	218.54	216.76	216.68	218.9	220.1	217.96	225.34	218.99	215.5	216.58	220.09	207.89	217.35	216.89	214.93	213.55	216.56	216.42	217.74	216.47	215.58	218.69	216.34	215.04	216.55	216.74	218.37	215.97	220.16	217.17	213.27	217.91
216.14	218.24	212.99	221.27	216.61	217.24	223.71	212.7	221.94	217.12	215.74	216.56	214.4	214.21	217.06	217.96	215.58	219.68	216.19	213.39	220.11	217.81	218.08	219.48	221.59	220.58	217.75	222.19	212.12	214.96	219.48	216.66	223.87	220.73	214.42	214.97	216.41	219.04	218.82	214.5	221.67	215.77	218.82	218.43	217.39	217.24	216.85	221.18	211.98	216.28
195.95	193.45	197.2	195.26	196.43	196.69	191.47	195.76	191.1	194.35	196.71	196.56	198.65	195.46	194.78	195.51	194.39	199.88	191.88	191.86	195.48	203	198.98	193.15	193.92	195.08	192.85	197.67	195.53	195.79	194.6	198.03	192.94	200.08	195.03	196.57	192.47	196.9	195.63	196.04	197.93	194.6	197.82	194.15	199.12	193.29	194.81	193.93	190.74	190.96
202.2	199.39	202.79	205	200.23	209.14	203.11	199.66	201.15	207.95	204.19	195.2	202.81	201.05	208.05	199.52	205.11	201.32	207.07	200.92	201.14	203.99	202.6	203.37	202.75	203.82	204.58	201.54	203.18	199.88	199.02	198.41	202.14	201.02	209.52	205.17	202.32	202.08	198.24	199.25	205.95	204.93	202.74	202.32	199.72	200.22	204.54	202	202.22	201.74
210.55	213.14	212	213.16	215.57	212.94	214.97	214.9	212.12	209.93	212.91	219.04	217.73	210.25	214.74	213.95	213.73	211.04	213.52	211.33	216.13	213.06	219.91	212.79	214.02	215.95	216.74	213.79	208.13	213.25	215.67	217.33	215.98	215.32	210.63	214.41	212.34	214.92	211.96	215.42	218.22	216.09	215.9	215.15	215.89	215.96	211.87	212.92	214.4	211.55
199.5	195.96	198.19	200.69	195.17	197.79	198.16	194.56	201.17	196.41	200.4	195.8	199.19	197.54	199.75	199.58	204.81	197.98	198.64	201.78	202.79	196.44	195.59	197.4	199.01	197.72	198.05	202.94	197.68	197.27	200.14	197.19	201.87	197.79	200.44	201.05	201.17	198.8	195.58	198.75	195.81	200.36	199.19	200.58	200.94	196.95	200.69	196.48	199.72	203.56
189.84	194.81	196.3	191.42	190.26	192.76	193.1	198.29	195.38	191.81	192.3	191.49	195	193.87	190.74	192.26	191.48	196.67	194.82	190.86	194.88	196	192.64	194.02	197.1	194.12	199.19	191.13	195.03	191.75	192.64	198.03	196.68	192.14	194.83	194.14	194.15	194.17	194.74	199.92	195.69	192.68	197.98	192.87	193.55	190.59	193.48	198.18	194.43	197.54
199.61	199.7	199.31	198.53	204.69	198.23	196.81	194.92	199.85	203.02	201.38	201.6	201.36	196.31	199.41	194.7	201.53	202.62	200.52	198.83	194.04	201.94	203.11	195.29	199.2	201.5	201.31	204.68	204.29	203.23	196.55	202.08	198.56	194.58	198.53	202.52	204.06	200.22	200.61	199.51	199.71	196.64	200.62	199.7	198	200.23	202.85	197.86	200.39	196.36
201.61	199.93	203.78	200.9	196.27	196.72	196.36	202.65	202.74	201.63	196.19	194.02	199.69	202.4	203.81	198.66	198.58	198.89	203.6	201.11	201.76	202.92	198.64	201.28	204.14	198.06	201.28	197.25	199.41	204.37	199.57	202.4	197.76	204.34	204.49	201.54	200.19	201.51	202.08	194.62	201.12	201.92	198.15	200.2	199.84	204.89	199.95	205.04	200.03	198.32
204.57	204.71	206.96	206.06	206.61	207.38	203.81	203.61	205.07	206.2	206.27	208.37	205.17	207.5	206.89	206.66	205.26	207.84	203.05	208.82	205.1	204.28	205.22	205.45	206.76	207	203.72	206	204.05	207.02	207.83	203.16	207.63	202.89	208.88	207.51	208.88	204.43	205.29	204.6	207.2	206.5	206.92	205.55	201.61	206.91	207.78	207.51	202.1	206.82
205.08	210.05	207.67	212.17	206.43	213.72	206.43	212.29	206.18	205.57	211.36	208.45	206.54	208.82	206.29	208.65	211.15	211.11	210.79	204.39	210.16	209.26	209.88	210.89	211.03	213.43	208.34	212.42	209.63	211.14	207.98	216.07	209.87	211.19	209.97	209.42	210.03	208.61	209.78	211.07	209.92	209.8	216.55	216.32	206.51	210.75	215.09	208.33	209.22	207.1
202.52	203.59	199.45	203.9	199.28	202.62	207.71	207.88	206.55	203.2	203.26	196.24	201.09	206.62	204.32	203.45	201.95	206.24	203.79	202.89	202.89	209.38	207.45	203.43	207.13	201.41	204.63	203.75	203.59	204.28	203.87	204.16	200.53	202.07	196.23	200.97	205.87	201.06	202.88	205.96	202.2	206.66	200.79	202.42	201.36	201.99	198.04	200.35	200.98	202.04
211.25	209.8	211.29	213.03	210.09	217.02	211.83	210.37	211.93	213.05	212.55	211.37	215.59	214.63	214.67	210.82	214.06	210.35	209.99	210.76	213.13	212.28	218.16	210.08	211.05	212.27	214.33	215.31	209.29	210.59	210.36	211.42	205.62	210.6	212.17	214.4	213.17	209.5	213.78	208.45	211.47	209.04	209.02	212.68	213.36	210.06	214.17	211.92	212.55	209.99
213	212.12	209.92	212	214.13	213.1	209.6	205.54	210.61	212.39	215.49	207.04	210.95	210.6	210.61	211.84	213.79	212.28	210.76	209.35	210.81	210.07	208.81	206.65	210.25	207.85	212.51	212.23	212.08	214.24	214.31	213.11	208.22	212.78	211.39	211.91	212.39	210.32	210.45	208.48	211.11	210.1	207.67	211.51	212.12	210.34	211.77	214.1	209.1	209.97
202.04	204.52	202.1	197.04	202.55	201.61	206.17	199.49	201.97	206.19	199.99	204.91	201.56	206.79	204.02	202.27	207.32	200.18	204.68	203.81	201.74	203.55	202.9	201.65	206.86	205.4	202.78	199.32	204.25	208.92	201.84	198.94	206.36	204.29	204.42	206.23	198.82	205.41	199.2	204.03	202.86	205.24	205.24	203.12	202.85	203.5	206.76	201.93	203.98	204.5
209	209.76	204.97	208.74	208.48	207.19	207.5	211.81	212.63	210.21	208.72	206.53	208.56	205.49	211.93	208.21	205.37	207.13	210.15	207.06	212.27	210.9	204.93	206.37	208.91	206.88	206.95	206.63	209.53	211.41	207.19	206.68	211.06	208.82	210.04	209.36	203.57	206.29	208.3	207.53	211.65	209.38	204.17	212.7	204.97	210.28	210.23	209.67	213.38	209.77
206.08	213.86	210.6	208.75	212.26	209.69	203.96	210.62	214.22	212.86	211.19	212.3	208.92	210.39	208.49	210.14	209.65	210.26	210.61	211.83	203.37	209.6	207.66	212.27	205.25	212.25	212.93	208.54	209.1	212.46	209.23	212.7	209.44	208.58	213.18	214.99	207.46	210.71	208.14	210.55	208.86	206.62	210.49	209.92	205.42	208.53	208.42	203.35	213.69	210.12
210.08	209.01	204.18	204.31	206.4	205.08	204.77	210.32	201.58	204.24	205.49	209.81	209.54	204.75	206.64	201.2	201.07	202.07	208.99	206.2	202.27	205.44	204.5	203.6	209.52	205.38	209.23	203.39	203.62	199.26	201.59	207.28	205.17	207.88	203.85	205.36	205.83	204.9	203.68	199.62	204.46	200.16	206.86	205.39	207.85	205.07	202.6	205.57	205.65	203.42
201.01	203.66	200.21	201.02	201.47	203.45	196.95	201.74	203.09	206.1	203.62	202.97	201.25	204.37	202.69	199.24	200.85	203.37	203.62	206.11	209.06	203.73	201.56	202.66	198.86	201.24	197.77	204.7	202.56	201.18	202.46	203.5	199	205.78	205.71	203.45	201.28	200.46	201.31	204.34	199.77	204.06	202.82	202.98	203.39	202.1	199.51	200.92	197.66	203.41
212.07	212.26	211.47	215.3	218.81	214.55	214.23	219.77	213.84	213.42	215.25	213.01	216.33	211.6	216.35	213.29	219.67	215.31	215.11	214.69	215.79	210.02	210.22	215.81	216.86	215.12	221.01	213.93	214.85	215.3	213.79	208.94	213.51	217.38	216.69	212.79	211.81	211.76	215.14	213.72	208.41	217.18	218.41	215.27	210.52	212.26	211.46	216.84	211.64	212.97
211.52	206.59	207.54	208.66	208.57	202.81	204.43	203.42	207.44	205.77	207.56	210.17	204.89	203.53	207.31	207.68	209.77	204.25	212.15	207.99	207.37	209.79	202.15	209.02	205.74	207.59	208.39	209.36	205.54	210.04	206.24	209.56	205.82	206.02	208.21	202.97	207.27	206.45	208.09	202.82	207.64	209.09	209.42	203.19	207.27	208.87	206.23	206.16	207.68	204.1
214.28	211.93	219.8	213.93	221.87	214.94	217.02	218.35	218.52	215.29	216.59	215.99	216.19	216.73	216.05	216.75	216.4	214.55	215.77	216.79	216.02	220.2	217.66	216.54	213.44	217.4	217.55	220.38	217.55	215.72	219.17	217.01	218.53	220.66	215.62	220	217.54	218.24	213.32	214.32	221.42	216.56	219.97	217.64	217.3	212.28	217.33	219.7	218.8	216.15
196.3	197.45	199.36	196.01	203.22	195.5	203.64	199.1	198.21	197.62	198.88	194.85	199.19	194.64	196.17	195.31	200.61	195.06	196.94	205.98	194.71	199.09	195.48	196.16	196.65	200.31	193.94	198	195.36	198.15	197.62	199.64	192.65	197.44	198.05	202.02	199.56	199.85	197.27	195.66	199.95	202.14	195.81	195.96	199.47	199.09	198.29	206.45	198.01	194.64
207.49	208.17	208.66	210.7	208.91	212.76	207.33	208.52	210.61	209.89	211.84	204.14	204.83	204.95	207.2	205.97	209.21	208.89	207.24	206.76	206.95	204.87	200.23	204.17	205.85	210.4	209.6	206.93	207.4	209.2	208.73	211.51	211.04	211	206.41	203.35	206.8	210.3	207.48	203.01	206.62	211.79	206.77	213.63	206.5	210.46	206.92	207.2	204.28	207.06
208.62	204.75	203.86	203.87	202.4	203.26	206.03	207.64	202	205.09	203.03	202.95	204.67	201.66	203.71	205.76	206.78	204.27	203.52	204.65	203.72	205.17	204.33	202.65	206.59	200.48	205.26	200.81	202.71	205.52	204.73	205.85	205.09	201.19	204.74	206.25	204.5	203.24	204.1	205.38	198.91	202.38	204.66	199.69	200.12	206.21	206.1	207.08	201.97	206.81
211.05	214.59	212.27	212.4	213.06	209.78	210.59	210.62	210.47	215.67	208.69	207.98	214.54	207.81	208.92	215.54	212.61	212.69	217.45	213.34	211.79	213.48	211.97	212.85	213.89	211.49	213.93	215.19	209.69	211.26	212.6	206.97	210.79	210.48	214.01	212.89	211.72	207.89	213.85	211.72	205.65	208.55	212.63	210.5	213.74	209.96	211.08	210.15	208.31	209.62
201.15	198.43	196.16	194.36	197.36	199	199.2	202.73	203.3	201.28	200.38	197.77	201.44	200.81	199.69	200.35	199.46	200.29	197.9	202.83	201.08	201.16	197.59	203.02	201.34	199.84	202.58	195.21	201.23	201.05	201.12	201.98	199.27	205.3	201.46	197.93	198.23	199.28	201.86	201.42	202.85	204.6	198.93	201.87	201.49	200.49	194.67	198.27	200.9	203.34
205.52	202.68	200.71	201.46	204.39	198.2	206.58	204.76	196.19	205.47	198.84	204.04	196.71	204.31	204.54	204.29	202.25	210.42	205.3	202.86	201.13	207.45	204.66	202.37	202.45	203.97	203.1	207.07	204.9	204.5	207.53	205.62	202.36	202.66	204.12	203.9	208.79	204.18	199.33	206.6	200.99	202.42	197.24	200.89	205.17	202.08	204.87	198.74	205.93	203.87
205.84	205.52	205.04	204.84	200.75	202.22	199.84	198.59	204.43	202.94	204.22	201.66	201.4	203.98	206.02	205.04	203.22	200.54	207.03	199.31	203.21	206.5	200.6	202.69	202.52	201.29	204.42	206.79	204.46	200.47	199.92	200.12	204.36	204.5	207.63	204.08	206.98	202.25	196.82	206.64	205.76	205.14	201.47	206.2	203.01	202.15	201.75	207.14	203.34	204.35
203.03	203.77	209.29	203.39	204.74	209.57	202.57	207.81	202.11	206.97	210.68	203.17	201.79	205.38	203.56	204.36	205.97	202.84	204.55	203.47	202.14	202.5	202.29	201.38	206.06	203.35	203.47	208.34	202.86	202.53	202.62	205.71	207.01	206.95	207.09	207.41	198.54	205.14	209.37	201.11	200.4	205.17	200.86	205.52	205.79	205.52	206.53	205.16	204.93	199.92
212.05	215.54	211.98	215.23	212.37	212.37	213.35	209.59	216.05	213.34	211.2	213.25	217.26	215.92	211.14	214.42	215.34	215.23	214.35	214.65	209.46	213.77	217.19	212.65	214.18	209.37	213.87	212.31	209.94	213.1	213.76	213.06	216.28	213.87	213.17	207.2	209.04	207.84	211.95	210.79	208.76	207.36	215.51	218.36	212.59	215.46	216.01	213.42	213.11	213.28
200.52	202.08	204.36	206.43	205.47	201.4	203.57	210.29	201.7	201.73	206.57	199.41	202.3	203.44	208.97	202.82	205.56	203.11	208.07	207.15	204.62	203.7	205.14	203.01	205.19	202.67	201.82	206.67	203.21	207.18	204.44	207.91	208.39	205.14	207.43	205.98	204.63	203.62	207.19	206.15	206.73	199.63	204.66	200.97	203.02	202.89	202.99	207.74	204.73	202.43
207.5	203.34	206.26	203.9	207.13	203.44	211.91	209.12	205.88	204.09	206.82	205.09	201.46	202.64	206.55	209.86	206.66	207.44	207.83	208.32	208.71	206.22	204.46	206.62	204.37	202.75	206.49	206.46	207.21	210.93	206.04	209.38	207.54	205.41	205.56	204.17	207.02	210.25	205.51	210.17	209.08	203.76	200.76	204.49	209.3	205.42	205.47	205.7	207.48	206.48
195.88	197.48	196.36	197.84	191.38	190.48	195.41	194.48	194.5	197.43	190	193.95	193.86	196.98	192.81	197.15	195	193.84	193.83	196.88	196.86	194.43	198.74	200.72	194.7	196.5	193.46	195.76	191.21	196.88	191.22	196.04	193.7	197.08	194.49	192.28	196.25	196.88	196.11	196.39	193.28	197.11	196.9	198.82	189.78	200.85	195.2	191.47	197.81	191.87
212.87	208.26	210.18	208.04	210.34	212.01	212.65	213.66	211.69	211.4	210.88	208.77	207.59	212.52	214.41	211.04	211.79	214.2	212.76	208.97	204.64	208.72	209.79	215.22	209.13	210.38	213.16	214	210.09	209.2	210.37	215.65	208.07	210.31	213.76	211.49	209.19	213.75	215.12	212.62	210.72	213.82	214.54	214.99	212.6	212.69	209.16	217.75	215	209.56
209.33	212.11	212.71	215.54	212.47	211.88	208.84	210.12	212.05	209.97	210.35	209.55	216.4	212.52	209.94	214.92	215.8	211.42	205.53	207.06	213.26	209.79	206.53	213.48	214.52	207.81	210.63	214.22	207.34	212.53	212.72	212.63	210.22	210.63	212.37	211.94	211.74	216.54	209.9	209.94	207.86	206.44	212.67	216.96	209.28	209.18	207.87	211.38	208.19	210.58
207.34	209.57	208.43	207.54	207.29	208.4	202.94	210.14	201.86	214.11	214.77	207.36	207.69	210.57	207.58	203.03	207.01	203.57	203.89	209.31	204.44	208.11	207.13	207.45	205.83	209.57	209.6	207.16	205.02	207.18	205.5	205.86	209.43	206.7	203.6	206.45	206.75	207.5	203.76	207.62	206.95	209.48	207.96	207.47	208.04	205.27	214.22	208.84	211.77	205.23
207.2	208.1	204.92	213.02	207.58	203.41	209.45	208.5	209.75	209.34	203.47	202.21	206.05	203.86	208.57	209.62	209.46	212.59	210.2	210.22	209.93	209.45	204.57	208.28	210.8	209.18	210.84	207.62	205.38	205.35	209.98	204.82	205.74	210.66	204.5	213.33	205.91	209.56	207.47	210.26	209.24	205.39	204.93	205.26	205.85	206.24	205.81	208.85	205.99	211.94
204.99	208.15	215.23	210.45	209.07	207.51	209.22	206.16	211.98	211.26	203.75	211.12	207.78	208.65	203.15	210.95	209.53	212.62	203.76	208.58	206.63	210.83	207.23	205.03	207.9	210.45	211.54	207.65	207.34	208	211.14	208.98	206.65	211.24	207.69	210.48	208.9	209.56	212.58	212.93	208.11	213.28	209	208.2	210.72	210.22	204.24	213.46	212.01	207.08
213.97	210.93	217.16	211.79	215.39	215.88	212.82	214.15	212.47	220.03	209.81	217.64	214.34	212.7	215.26	214.15	211.29	211.95	214.56	220.36	218.97	214.37	213.76	212.61	213.73	212.76	215.97	212.45	215.93	213.5	218.2	216.91	213.96	217.4	219	215.68	218.97	216.35	215.52	213.9	219.2	211.95	217.4	214.69	214.08	213.01	213.38	211.07	213.06	212.45
203.06	203.76	207.6	203.54	201.42	205.35	205.64	204.77	201.86	205.1	205.4	205.23	206.23	205.96	205.27	204.55	204.52	200.53	207.47	201.94	200.6	203.62	208.34	204.54	207.1	201.7	200.83	207.42	205.99	204.19	205.06	202.84	200.57	204.48	200.9	205.94	206.22	200.95	203.94	206.63	203.86	206.2	201.38	206.31	204.11	200.15	198.94	201.72	203.17	200.61
215.32	215.37	215.66	215.15	216.22	220.37	218.24	213.25	218.24	219.46	216.89	212.64	215.14	216.97	219.04	214.95	222.96	219.36	221.07	213.79	217.27	218.44	213.85	217.29	218.43	219.97	221.18	216.86	217.2	220.92	218.37	213.11	217.54	215.8	218.53	217.55	216.54	218.87	216.94	221.68	218.65	220.1	217.5	217.11	216.9	216.53	216.69	218.53	214.87	215.43
205.27	206.7	211.14	207.03	209.09	206.2	211.96	210.68	206.52	209.02	208.06	204.91	210.45	210.35	213.29	209.91	204.01	207.23	209.16	208.54	203.65	207.15	204.68	209.54	203.86	212.35	210.87	209.34	208.79	209.29	205.94	205.21	210.21	207.74	209.16	212.02	208.68	208.29	204.56	209.71	210.34	207.23	211.78	216.09	207.17	212.73	205.37	206.28	210.04	211.35
193.67	204.8	202.4	198.53	197.03	199.9	198.74	195.82	198.93	198.55	201.33	197.65	201.3	198.03	195.78	196.43	198.09	196.36	199.43	200.3	202.21	203.99	200.33	198.62	197.65	198.85	201.95	198.54	197.19	195.31	197.84	198.02	197.51	200.47	197.56	197.18	201.61	198.31	197.28	196.07	202.98	197.47	201.73	196.59	196.08	200.18	194.99	197.63	197.35	201.23
218.91	213.4	215.79	216.6	221.32	212.76	216.3	221.68	213.81	221.13	220.33	217.77	219.51	216.14	218.22	216.78	223.12	215.42	215.12	215.24	215.45	217.58	215.92	215.57	218.39	216.08	218.13	213.14	222.19	214.22	214.04	217.52	217.5	219.01	215.3	216.47	218.51	213.71	216.69	216.53	214.92	213.07	217.5	213.4	214.76	215.09	221.98	217.2	217.2	217.04
205.4	208.25	211.51	206.6	207.01	209.88	205.77	211.19	207.11	205.75	210.45	209.78	210.21	209.69	208.33	208.94	211.61	210.21	204.04	207.16	207.42	205.74	212.62	209.01	212.64	213.25	214.43	206.84	207.67	210.3	209.2	209.35	212.51	212.23	205.36	209.43	210.93	208.24	208.07	212.93	212.77	212.48	210.17	208.86	208.79	206.17	210.68	206.55	204.7	210.32
205.16	206.61	206.46	202.87	204.5	205.75	202.2	204.6	204.3	210.32	208.63	205.13	202.1	204.72	206.14	203.22	207.33	203.8	200.43	203.61	199.69	202.58	199.68	204.84	198.8	206.35	203.45	204.39	203.59	203.26	198.6	205.58	203.39	205	205.3	202.83	205.72	201.55	203.97	203.67	206.58	204.51	201.42	197.31	207	203.51	198.94	205.21	204.16	210.31
216.51	218.67	216.82	215.01	221.13	217.35	215.47	219.4	219.18	221.43	217.33	217.61	219.59	217.01	217.89	215.88	222.95	217.06	220.08	216.68	219.67	221.22	221.22	218.52	220.75	218.26	226.17	215.15	221.35	221.07	219.14	216.02	219.79	218.8	216.02	218.11	217.38	222.09	217.2	219.67	218.08	224.65	218.42	219.42	218.3	218.23	215.14	217.72	219.24	220.36
210.41	210.94	208.55	208.15	205.5	210.42	208.53	207.81	209.46	206.77	206.97	208.85	208.09	204.58	204.72	208.29	206.06	205.33	208.25	205.8	209.61	213.44	208.75	213.08	207.97	206.29	206.68	206.14	213.75	205.75	206.48	204.25	211.32	204.77	208.73	205.53	209.59	210.8	207.38	210.26	210.18	204.82	202.22	207.75	205.96	209.15	209.75	208.94	207.1	211.67
207.73	203.99	204.78	200.94	204.92	207.29	198.79	205.41	203.83	204.56	207.21	200.34	206.79	202.72	200.87	206.66	207.59	205.52	207.15	207.32	202.5	206.04	204.51	204.04	207.38	206.16	210.13	203.92	200.5	202.87	206.77	205.68	208.51	204.7	204.74	209.4	209.4	201.57	202.26	201.37	202.68	202.52	206.4	208.08	207.17	211.62	206.29	206.02	209.04	203.8
198.99	200.99	200.06	197.08	199.93	194.52	199.8	200.42	200.49	200.35	199.75	196.32	194.32	202.39	194.91	202.85	202.41	199.19	193.92	198.87	199.22	204.08	202.79	198.38	197.55	198.44	201.35	202.29	200.9	201.07	204.45	198.55	201.15	198.55	200.79	202.21	199.21	200.39	204.66	199.01	196.38	199.76	199.47	200.39	194.78	197.88	198.2	196.14	198.95	201.27
199.13	205.98	200.71	201.14	203.13	202.2	203.22	199.23	200.89	203.31	197.7	197.99	202.04	201.28	202.27	203.91	202.27	201.28	199.84	208.01	200.34	203.15	208.93	204.35	200.16	202.98	200.64	203.93	202.63	208.28	201.87	197.38	198.8	203.65	203.64	201.41	202.58	204.23	203.9	203.59	199.79	202.42	204.33	201.44	205.54	203.22	202.99	200.69	205.56	203.63
206.38	207.35	202.64	206.72	207.72	209.53	206.56	207.61	206.63	210.32	205.96	205.68	206.11	203.64	207.21	209.74	207.26	209.9	204.39	212.44	207.97	204.46	205.26	210.35	211.85	209.56	210.42	207.61	211.8	206.02	207.6	206.88	208.51	211.13	210.17	205.91	206.26	208.42	206.33	204.5	207.56	204.87	207.58	208.23	203.29	205.08	203.47	212	206.23	209.81
203.46	212.04	212.38	212.47	213.33	210.46	209.78	207.17	207.72	206.87	213.13	210.72	212.72	210.65	207.54	207.88	211.68	207.98	210.58	213.53	208.26	206.22	212.93	214.32	206.93	207.34	212.48	208.31	207.69	207.21	213.22	206.39	208.91	209.05	208.81	208.42	202.76	205.51	209.06	210.4	208.36	211.18	210.29	211.68	209.13	212.09	210.13	205.02	208.5	206.27
212.32	206.73	208.72	208.51	209.94	207.27	205.52	207.95	204.81	205.4	206.53	204.92	206.58	210.66	209.82	213.08	210.77	212.19	210.33	203.68	206.5	212.28	209.91	206.65	208.65	205.31	206.45	211.26	210.53	209.19	210.33	210.92	207.91	206.59	205.06	208.11	209.54	204.71	216.44	203.53	207.54	210.8	207.52	212.61	209.85	206.44	211.07	206.29	207.09	209.43
208.79	210.81	215.59	210.04	213.56	213.08	212.36	212.26	207.18	209.48	210.31	211.08	212.06	214.05	211.17	210.17	212.28	212.36	207.98	205.31	212.31	210.42	212.48	209.94	212.16	210.71	211.92	209.61	211.02	211.98	213.04	212.84	209.81	209.54	215.33	217.14	207.57	210.63	211.32	210.07	214.38	213.65	209.48	210.87	210.59	211.64	215.2	211.69	214.01	214.89
215.78	216.8	216.29	218.98	219.37	216.67	221.27	216.58	214.85	214.39	217.23	217.88	217.58	215.13	217.94	215.28	218.95	220.67	215.39	214.24	219.26	215.82	215.14	214.5	219.98	219.74	220.99	216.01	220.05	223.29	219.25	216.08	220.36	217.5	212.63	217.02	216.22	217.33	214.2	215.07	214.62	217.14	213.66	220.11	220.19	216.09	212.43	214.82	217.98	218.05
212.97	208.97	211.99	218.03	214.14	207.14	211.76	217.74	215.63	211.66	211.57	213.39	209.79	207.61	213.51	208.42	209.68	209.54	215.06	210.6	205.9	212.29	210.95	212.53	209.05	213.97	209.52	213.03	212.92	214.35	210.05	212.34	210	214.97	211.16	201.31	212.8	213.76	211.39	213.16	213.41	213.8	208.27	205.12	212.72	210.74	212.58	205.09	208.11	210.36
201.63	200.27	203.76	199.56	202.23	202.54	201.64	200.95	201.17	200.12	201.7	203.62	203.91	203.09	198.71	200.36	206.76	200.75	199.82	201.1	196.6	198.72	202.22	205.97	196.89	197.19	201.29	204.96	202.43	197.7	200.39	204.77	201.38	200.06	200.03	200.13	198.89	203.7	200.69	199.09	202.89	200.43	201.65	201.52	201.33	204.49	204.03	202.79	199.74	206.23
215.87	215.81	216.98	216.75	212.93	214.52	216.16	219.29	216.51	219.17	214.93	218.93	217.81	213.75	216.25	218.62	214.29	217.54	217.89	216.31	213.57	222.3	216.84	216.84	216.82	219.41	216.98	214.35	215.39	216.29	224.03	214.36	214.68	218.68	217.69	214.44	215.92	215.9	217.34	212.07	217.08	217.59	218.21	216.08	218.05	224.83	217.3	214.02	221.75	217.5
207.24	204.84	206.23	205.5	202.33	207.68	202.65	204.34	203.22	206.67	205.27	211.54	210.58	208.45	206.81	209.34	208.47	203.69	202.57	207.61	203.94	207.02	207.14	205.32	210.02	207.54	202.41	206.58	206	208.97	207.18	205.65	207.92	202.92	209.91	205.84	204.54	204.2	205.66	207.6	210.93	204.56	209.27	208.93	205.36	206.29	207.67	208.06	200.55	207.13
202.55	201.61	206.39	203.11	203.76	206.58	201.9	204.01	202.76	202.22	199.79	201.5	204.36	201.86	200.45	202.83	202.31	202.77	204.63	203.62	203.07	201.87	204.26	202.48	202.4	203.13	201.59	202.99	202.07	200.38	197.72	203.42	201.93	197.4	203.64	200.65	197.84	201.9	204.09	202.08	200.59	201.89	199.1	202	203.73	198.86	203.57	204.96	202.01	198.24
209.09	213.34	210.26	206.3	209.24	202.98	205.52	212.43	209.93	212.28	210.16	210.69	205.62	210.54	208.69	211.79	205.91	208.81	206.84	207.5	201.41	212.42	206.85	205.88	211.09	209.49	207.9	210.62	208.09	206.96	211.33	204.35	211.64	203.61	203.94	208.59	210.81	209.29	210.93	213.22	207.93	210.49	208.1	212.61	206.55	206.14	208.76	205.33	206.3	206.7
212.63	208.97	210.43	210.6	206.42	210.1	200.61	208.46	206.75	209.84	207.11	207.91	208.32	206.76	206.09	208.89	208.99	207.54	206.99	207.53	205.91	206.82	207.37	206.44	209.53	209.42	206.8	199.18	211.95	208.9	210.37	209.46	208.51	207.11	209.56	207.68	208.21	207.21	205.93	205.97	207.15	211.53	209.65	203.61	208.45	202.13	208.44	207.15	203.89	206.98
212.66	211.05	213.33	208.73	208.21	211.17	212.89	211.41	211.58	211.47	213.16	213.22	206.59	209.21	207.87	209.29	209.65	208.14	203.58	211.76	215.22	210.34	206.74	207.65	208.32	214.34	209.81	208.58	209.36	211.09	209.16	208.38	209.76	208.86	210.44	209.71	208.62	212.34	208.88	208.87	207.89	208.81	208.09	213.37	209.77	211.01	210.52	207.24	210.08	208.09
211.09	207.85	209.57	209.47	209.26	210.12	204.43	205.58	206.49	209.06	210.63	210.2	209.5	210.96	206.98	204.62	213.24	203.14	208.04	207.77	209.56	205.08	206.47	206.94	204.33	204.17	206.47	205.4	208.44	208.15	213	206.85	207.24	210.58	205.8	208.09	208.41	208.58	208.92	210.02	208.63	208.71	210.63	210.19	213.5	210.29	211.19	209.85	212.36	205.13
205.77	203.57	201.16	202.17	204.55	200.77	206.46	204.76	200.9	205.46	205.48	201.29	200.96	204.77	204.74	204.35	197.76	207.59	206.73	201.83	201.28	202.03	204.76	201.5	202.8	201.25	203.4	203.36	206.65	205.8	202.74	201.5	204.44	204.69	202.02	203.22	197.79	207.9	205.42	205.31	203.38	203.14	204.72	202.29	201.4	201.47	202.38	207.79	203.96	201.96
208.64	208.89	209.19	208.16	203.65	205.91	209.29	210.11	205.18	211.7	202.95	209.02	206.99	207.72	203.41	209.21	210.15	206.91	207.69	212.23	207.42	204.05	208.34	211.03	203.77	206.05	210.31	205.4	207.41	205.34	206.36	207.76	208.94	204.68	211.19	206.58	204.44	207.05	204.63	205.2	205.99	206.25	207.09	204.99	210.88	205.35	206.35	209.79	209.29	208.63
211.82	214	209.96	213.31	214.07	210.07	213.95	215.9	218.22	208.46	213.56	212.45	213.23	213.67	210.36	210.63	207.73	210.5	212.46	210.16	212.1	210.5	210.82	210.58	209.51	215.71	211.63	207.52	206.71	210.29	209.03	209.09	207.14	215.32	214.25	211.5	211.61	208.31	209.71	212.59	212.77	214.01	208.68	212.72	214.62	209.69	217.39	214.24	212.73	215.26
202	201.8	205.26	208.72	206.76	206.63	204.41	201.25	205.91	205.53	204.27	201.93	202.23	199.15	201.07	203	202.66	203.2	203.77	198.81	202.47	202.96	203.05	204.14	207.89	200.92	202.01	200.14	204.41	205.81	207.61	208.49	206.95	205.01	199.29	201.64	205.56	203.47	206.21	195.92	198.6	203.68	205.92	205.58	202.39	208.32	201.97	203.05	205.14	203.36
204.44	202.81	203.44	202.7	204.2	201.2	202.84	204.33	203.88	199.23	201.63	203.7	202.71	209.66	203.63	202.75	205.72	201.7	205.26	206.05	204.64	203.97	205.21	206.08	208.85	209.32	203.86	209.14	208.1	203.76	199.67	202.46	200.42	208.39	200.84	200.11	204.8	205.93	206.4	211.1	200.05	209.58	200.53	205.3	206.4	201.13	203.92	200.47	203.8	204.93
211.46	207	212.01	211.27	210.49	211.52	203.65	211.48	206.23	208.2	206.02	210.63	212.44	205.78	208.87	209.75	206.71	211.11	207.48	213.67	208.21	209.37	209.12	211.96	210.43	206.5	211.96	213.98	213.02	210.66	212.77	211.67	211.06	208.59	206.91	211.8	210.94	207.62	204.41	209.6	210.52	212.27	210.01	211.02	205.15	209.72	212.4	207.99	210.44	208.9
209.33	208.16	211.87	209.57	209.85	206.25	208.38	209.94	210.04	210.09	210.38	209.26	209.67	204.53	206.39	210.05	207.77	207.95	211.71	203.95	208.65	208.06	208.46	206.37	211.01	210.07	209.19	210.15	211.97	212.29	207.56	210.19	207.99	206.25	213.17	206.37	209.08	204.89	214.12	207.26	215.48	205.45	207.4	210.19	208.89	210.14	209.5	211.23	204.67	209.32
212.03	209.25	212.94	207.82	203.02	205.96	213.67	205.75	209.61	210.49	207.92	204	207.87	207.93	206.01	207.87	210.61	208.73	214.03	207.71	209.97	213.82	208.26	211.58	211.47	210.57	209.56	213.18	211.85	207.03	211.75	208.93	205.71	206.83	210.4	210.87	210.09	210.02	206.96	213.41	209.04	213.64	209.31	213.59	210.48	214.35	207.72	208.08	211.86	214.56
209.5	204.36	206.97	207.41	206.71	204.64	205.79	206.44	209.35	205.48	209.79	206	204.44	208.83	211	208.98	206.14	211.49	208.96	208.45	209.43	203.4	205.83	209.99	207.48	208.31	205.26	209.39	209.22	212.23	208.98	205.39	207.88	206.93	209.96	207.31	204.85	203.74	204.47	213.43	205.06	209.65	209.24	205.08	211.75	209.91	210	207.74	208.79	206.21
207.86	208.95	204.58	209.4	211.79	212.28	208.56	213.23	211.14	210.8	206	208.26	211.77	209	208.16	210.99	211.04	203.96	210.42	206.14	211.67	209.35	208.19	210.29	206.88	209.17	208.74	208.32	211.12	211.07	206.23	205.08	208.87	210.32	206.17	208.57	206.59	205.12	210.33	207.94	211.16	214.08	208.99	209.48	208.26	203.13	206.84	209.85	208.12	210.25
209.7	214.09	214.42	211.34	213.39	206.4	209.66	211.49	210.17	212.83	212.37	212.31	213.04	211.1	214.97	208.56	211.91	208.08	213.33	211.55	210.37	213.13	211.78	210.16	205.71	210.72	212.64	216.7	212.8	213.33	212.12	212.52	209.57	212.85	211.74	210.12	207.88	210.21	209.92	212.58	211.11	210.52	213.2	211.84	207.72	214.71	214.47	214.21	210.8	215.35
207.07	203.83	205.83	208.87	205.7	209.25	205.66	201.45	204.97	202.78	203.91	205.95	198.96	203.98	209.35	205.69	202.99	206.2	203.43	207.04	207.39	204.46	207.07	205.69	204.59	206.81	208.52	201.63	208.4	205.1	204.83	206.19	211.31	202.98	209.03	204.32	209.87	206.61	206.28	205.16	203.64	201.64	207.39	208.28	206.25	206.89	209.19	204.57	206.31	205.37
212.08	208.09	209.74	213.62	204.85	212.39	212.6	211.89	211.28	213.28	209.24	209.44	211.55	210.31	211.31	215.63	208.65	209.58	217.59	212.93	213.09	210.96	214.31	214.84	205.95	209.41	214.38	215.55	216.17	209.68	212.54	204.75	211.5	209.45	212.38	208.73	211.37	209.79	213.92	214.1	208.67	211.38	211.97	209.1	211.39	213.5	206.67	210.81	211.65	210.14
213.3	211.73	216.08	216.07	217.66	213.78	220.81	212.72	221.12	218.07	216.37	219.5	215.05	218.94	218.29	217.09	213.07	221.93	220.49	218.13	218.27	215.01	215.18	218.11	217.79	219.38	215.98	218.65	213.38	212.64	218	216.79	220.63	214.52	220.03	220.19	217.8	220.31	213.62	217.23	214.29	216.32	216.88	214.66	219.49	216.41	213.29	220.08	217.4	217.32
205.95	206.51	207.91	211.64	207.51	211.32	209.4	210.38	205.09	206.23	213.96	207.46	208.27	203.25	210.97	210.37	207.97	208.19	210.56	205.39	205.99	209.78	204.98	204.36	209.08	206.59	208.35	209.22	210.82	205.33	209.33	209.03	202.8	206.77	206.03	207.93	206.39	208.71	205.86	210.63	205.22	205.86	209.02	209.88	206.21	207.94	208.35	202.83	205.84	205.11
191.87	190.9	193.49	192.75	193.43	194.19	192.45	193.48	191.57	193.37	193.32	194.97	195.92	192.53	194.85	195.85	196.93	193.42	196.34	198.19	192.26	195.89	202.03	195.26	193.22	191.72	192.61	196.86	192.6	190.41	194.31	195.2	194.17	195.13	193.4	194.62	193.6	192.18	193.45	190.99	189.34	188.29	194.79	194.39	197.11	195.53	198.19	190.99	192.58	191.72
206.94	209.62	209.34	213.32	210.19	209.9	210.17	209.44	209.33	210.56	210.03	213.2	210.04	210.82	207.45	211.31	208.42	210.41	209.97	208.39	210.47	211.41	208.1	209.48	211.39	211.67	203.3	213.62	208.08	212.78	209.01	209.89	210.85	210.86	206.3	210.88	209.05	211.36	213.18	212.92	209.96	211.21	213.39	212.1	209.62	212.38	208.18	212.39	207.12	209.93
217.43	216.8	218.48	218.72	219.45	216.69	212.47	218.86	217.35	218.42	218.38	212.62	212.55	222.25	218.73	220.74	218.68	220.06	213.7	215.42	214.38	217.28	216.76	219.85	220.41	219.44	220.83	218.83	216.53	220.6	218.03	216.99	217.73	213.78	219.73	216.38	218.98	214.82	212.07	219.09	215.8	218.02	219.45	213.07	216.59	216.49	218.15	217.34	221.23	219.82
204.38	204.47	203.05	204.49	203.61	205.58	204.3	202.65	208.44	201.01	204.67	209.52	203.62	201.91	203.68	205.81	204.74	205.96	203.68	203.11	200.82	200.44	209.06	203.62	205.57	200.52	204.34	204.94	200.94	204.7	199.58	204.07	205.19	204.53	202.12	202.88	206.88	206.96	206.46	207.87	204.43	204.38	202.16	202.83	203.58	205.73	204.78	206.38	206.18	200.55
214.44	212.32	211.52	213.84	209.99	214.43	212.11	214.02	214.65	209.91	213.22	214.02	212.76	211.54	214.72	213.9	207.64	206.75	207.66	213.52	209.85	211.86	215.65	212.52	215.7	212.69	212.17	212.93	215.7	211.82	215.27	210.19	209.95	214.02	212.76	210.58	218.33	211.56	208.55	214.33	210.95	213.12	207.64	214.11	212.3	213.12	209.94	212.96	211.96	210.46
208.9	204.33	204.24	208.72	205.68	208.05	207.25	207.67	209	206.78	206.85	207.16	207.26	209.54	207.38	210.99	209.42	210.3	207.6	206.6	207.7	209.02	210.52	203.26	210.45	212.81	208.61	205.48	212.5	207.57	210	209.28	212.82	209.27	205.15	205.5	208.75	208.99	209.73	203.73	208.1	205.83	208.53	209.81	207.43	213.6	211.31	205.77	209.9	211.32
216.67	207.49	209.94	208.4	210.17	208.97	212.76	211.26	210.59	213.53	211.56	218.54	214.49	211.57	209.91	217.15	207.1	214.95	210.67	210.6	212.23	211.5	213.86	210.27	211.37	207.55	209.75	213.86	210.93	212.92	210.74	212.74	211.87	211.19	211.07	208.83	208.77	213.38	211.8	213.05	210.39	209.36	214.33	208.26	208.44	210.17	209.89	210.34	208.21	208.6
212.38	217.22	216.61	218.94	213.2	212.31	214.21	211.95	214.15	212.97	212.88	214.83	210.47	216.61	215.76	213.28	215.61	213.81	215.4	219.3	211.88	211.51	215.37	218.81	215.42	209.85	215.87	210.93	210.21	211.33	215.42	212.7	214.56	209.39	214.02	214.58	215.14	215.36	212.06	213.69	213.16	212.45	210.22	212.61	211.56	212.64	214.22	210.92	212.6	219.2
213.29	214.64	209.92	209.86	213.53	216.63	211.13	212.67	212.45	211.56	214.99	215.08	211.43	211.27	213.72	208.96	216.81	213.81	215.93	210.36	208.79	211.58	212.33	210.47	211.71	212.15	211.06	212.74	217.39	215.32	213.47	214.18	210.51	210.65	213.97	212.95	210.04	211.47	214.98	209.63	212.91	212.93	213.49	213.29	210.45	211.17	211.27	212.46	208.64	210.23
205.15	204.07	206.75	202.53	205.67	204.7	202.24	204.63	208.76	200.97	204.05	203.84	205.95	201.92	201.99	206.44	202.43	202.48	206.29	210.53	210.59	209.95	207.38	207.32	205.73	200.7	203.55	205.22	205.01	203.21	200.83	205.05	209.36	202.61	207.1	204.37	205.58	200.94	205.28	205.31	205.1	205.18	204.33	204.5	206.17	204.54	204.97	203.53	203.47	207.6
204.62	202.9	206.19	202.82	204.71	202.24	202.37	202.69	205.75	202.62	201.31	204.89	200.08	204.46	201.2	201.49	201.9	205.14	208.87	201.35	198.86	206.09	204.16	203.12	205.13	196.92	208.09	202.19	201.74	203.98	203.27	207.27	205.07	199.04	205.09	203.24	202.04	202.03	203.41	199.73	199.06	203.47	203.49	197.94	204.39	204.94	202.41	205.87	203.73	207.14
205.06	202.01	198.95	203.84	206.87	202.32	199.83	201.02	202.43	202.46	202.87	206.47	203.27	200.87	207.16	208.1	200.17	204.83	201.39	200.31	201.21	200.83	201.35	209.91	201.41	201.66	203.54	203.91	200.88	202.49	207.55	201.46	204.43	205.49	199.74	205.34	201.07	211.36	203.54	198.43	203.33	201.73	204.81	205.61	199.83	201.82	207.25	202.46	207.69	201.76
205.74	206.89	205.82	202.87	209.9	204.89	206.2	207.19	205.24	205.3	203.22	207.4	203.41	203.4	204.97	201.98	201.34	205.17	203.3	207.01	203.55	205.76	202.71	206.64	203.83	209.37	206.19	202.1	204.26	207.02	202.22	206.99	200.68	202.39	203.35	200.7	204.07	205.55	205.12	208.04	200.84	203.67	209.03	205.09	206.14	203.49	206.67	206.41	205.07	206.73
206.81	205.92	205.71	202.03	204.13	203.76	201.77	202.03	209.99	204.05	202.19	203.49	203.74	206.38	196.25	203.94	209.48	202.51	207.44	202.21	201.94	202.61	203.45	207.83	204.18	203.55	202.51	204.91	208.11	200.44	206.86	205.6	203.55	205.23	204.84	204.74	204.29	206.89	201.39	204.17	201.62	204.67	200.48	202.2	200.72	201.04	207.94	202.05	208.19	205.12
198.59	193.5	194.33	195.22	193.69	192.47	197.19	193.48	199.18	195.73	197.7	199.84	193.24	193.95	196.38	192.95	194.55	190.23	196.39	194.43	194.21	193.17	191.43	196.94	193.92	194.8	192.09	192.92	192.39	196.48	194.01	201.66	194.07	191.67	199.82	195.36	196.44	199.23	198.17	194.75	193.34	193.79	194.23	195.76	191.28	196.72	200.23	197.48	196.17	194.81
208.94	206.85	209.72	205.1	208.76	211.59	207.41	207.31	206.54	206.5	209.89	204.84	211.03	207.32	210.12	212.93	206.07	206.38	208.83	209.84	210.26	206.95	209.92	205.74	206.35	209.24	211.19	211.14	211.65	211.88	209.13	204.3	210.8	205.94	213.36	206.79	211.43	209.22	208.03	205.38	205.24	212.37	205.68	206.51	212.45	207.58	208.44	205.69	206.39	203.39
206.58	215.6	212.44	213.44	214.39	214.73	213.7	214.94	215.6	219.12	214.89	208	208.51	213.62	213.49	211.23	214.18	213.15	211.08	212.21	212.1	210.27	214.72	213.78	212.54	212.89	211.08	213.57	216.98	214.21	210.81	213.21	211.23	210.44	214.45	215.67	210.88	210.78	211.36	213.55	212.2	211.48	212.27	214.7	212.46	209.14	215.31	208.88	214.57	211.44
212.45	214.59	218.69	219.21	218.87	216.84	216.16	216.9	216.47	221.69	218.51	212.2	216.06	216.9	218.32	214.99	216.07	216.79	216.85	219.06	210.92	219.44	217.54	216.52	213.37	218.75	216.73	219.13	218.35	213.79	213.77	218.56	215.74	217.93	220.05	214.71	224.27	214.99	219.8	216.25	215.25	222.81	218.81	215.09	214.01	212.2	220.82	216.6	215.84	217.05
203.58	201.34	205.72	203.61	205.38	205.33	203.31	202.48	205.09	210.39	201.27	210.25	201.8	206.06	198.45	204.48	204.89	200.76	201.39	202.71	201.6	202.95	202.77	203.71	204.84	210.35	207.72	201.13	201.93	211.29	209.16	207.81	206.22	202.59	201.42	202.84	203.81	199.82	207.39	208.27	201.17	204.25	203.86	204.47	203.82	208.53	201.61	198.83	209.55	206.07
202.73	206.83	197.87	202.89	204.52	204.68	202.13	203.85	200.23	201.76	203.43	204.35	203.17	202.83	203.6	202.85	206.55	206.98	206.5	203.28	206.52	203.84	202.41	203.79	201.92	202.27	205.85	206.85	202.87	202.1	201.65	203.95	203.45	203.43	207.4	207.65	207.06	199.31	205.45	204.26	204.39	204.48	206.52	199.22	207.23	203.99	199.43	205.89	207.77	206.97
199.35	200.77	199.55	198.68	197.98	199.36	200.24	190.79	193.57	196.22	201.06	193	198.84	194.05	197.2	202.03	192.97	199.42	198.03	198.43	197.44	198.72	200.45	197.81	195.26	202.39	197.3	194.77	194.1	199.04	201.56	194.93	195.96	199.38	193.63	195.89	198.38	197.74	195.11	198.37	198.6	201.72	197.59	199.01	199.32	197.75	198.54	199.88	197.01	198.34
210.74	212.67	206.01	213.1	206.57	204.77	209.59	215.59	210.09	207.3	207.29	213.36	208.74	212.64	210.39	210.43	207.93	203.2	211.65	206.81	203.18	214.16	207.51	207.7	210.7	208.62	207.05	205.28	209.08	211.76	210.31	210.06	208.67	207.75	205	206.23	206.98	210.16	211.66	210.18	208.63	210.04	206.9	208.19	207.43	203.89	208.81	208.56	204.88	207.39
211.3	209.83	209.2	207.18	208.99	208.55	206.84	206.72	205.64	203.32	209.3	205.33	209.2	207.89	207.57	209.5	205.81	210.24	206.28	203.35	204.46	204.61	207.55	209.1	204.73	205.25	208.55	204.9	204.06	206.74	208.88	206.57	204.57	206.41	207.97	204.86	215	208.98	201.82	204.78	210.27	204.82	205.74	204.29	207.48	204.48	202.55	204.1	206.46	203.31
203.58	198.4	203.12	201.69	198.5	195.85	199.77	199.2	203.69	198.09	201.56	198.23	199.82	203.27	200.7	201.23	207.68	202.94	201.25	199.81	203.82	202.76	200.4	193.12	201.52	197.24	195.16	198.32	204.04	202.75	198.25	197.41	200.98	198.55	200.78	200.75	198.17	202.89	201.39	204.77	203.17	199.91	202.21	205.71	196.54	201.5	198.34	202.22	198.78	200.26
212.46	222.69	214.02	217.95	213.16	222.22	219.91	216.7	217.74	219.92	215.25	222.08	218.14	220.8	217.98	221.58	218.08	218.3	217.77	216.24	217.4	215.86	219.7	214.75	214.95	217.53	219.82	219.02	219.4	219.96	219.2	218.32	217.4	215.81	218.08	220.05	219.55	217.86	218.23	217.17	215.92	216.7	218.61	217.51	222.7	221.46	221.84	216.78	219.03	218.8
221.59	213.89	213.83	218.06	217.4	218.77	215	216.89	217.2	218.68	215.27	219.17	219.18	218.72	218.4	216.5	223.06	222.37	217.05	216.88	216.88	214.75	217.17	217.09	220.65	217.18	212.03	215.05	214.37	220.88	213.08	217.66	215.02	213.35	214.19	213.65	212.2	215.51	217.04	219.85	216.71	219.33	219.37	216.12	216.91	220.62	214.55	216.4	219.19	218.26
203.07	204.91	209.84	205.86	207.5	206.94	206.52	206.71	207.63	208.02	207.61	207.41	207.02	210.36	208.18	203.83	206.13	205.37	207.24	210.71	206.91	207.76	206.83	207.82	205.26	203.29	202.07	204.66	209.77	208.76	203.73	205.66	206.38	208.11	207.93	204.12	211.27	201.09	204.28	209.69	207.07	206.31	205.03	203.77	205.67	206.98	208.46	207.77	202.46	209.67
195.7	197.08	201.54	196.66	200.35	198.16	200.77	197.62	199.67	197.56	201.75	201.45	195.34	197.83	201.85	199.57	194.98	195.31	200.99	198.76	198.7	197.06	189.9	195.43	199.13	197.34	197.65	196.65	193.74	194.52	196.57	199.63	200.53	197.17	198.82	196.71	196.41	195.52	195.93	197.97	194.67	201.02	197.81	195.8	198.08	202.7	200.86	197.54	196.75	197.83
[truncated: 450 more rows]
[truncated: 150 more columns]
