# Supplementary material for: Genetic dissection of main and epistatic effects of QTL based on augmented triple test cross design
Source: PLoS One. 2017 Dec 14;12(12):e0189054. doi: 10.1371/journal.pone.0189054 (PMC5730204; doi:10.1371/journal.pone.0189054)
Supplement: S6 Supporting Information — (ZIP) [file pone.0189054.s006.zip › z1_1600_0.2_5.csv]

215.23	211.79	206.81	208.44	210.67	208.16	209.11	209.39	214.69	211.09	222.68	209.09	207.45	208.68	220.45	208.92	214.49	209.27	213.79	208.57	211.2	214.24	211.82	212.15	210.31	207.98	212.78	207	213.15	214.82	204.24	211.15	218.57	208.53	217.38	214.75	212.76	204.62	216.17	211.44	205.35	209.32	213.14	212.62	217.18	213.53	215.65	214.83	211.78	213.08
206.56	207.26	210.54	210.16	205.43	211.83	211.87	205.03	214.28	215.6	207.72	207.34	204.79	200.32	211.96	211.22	208.05	206.93	206.74	211.88	210.3	208.62	213.79	213.15	209.6	210.81	209.32	207.82	215.59	206.52	209.88	205.83	208.32	207.03	200.9	204.85	205.54	214.42	209.52	208.17	207.03	201.75	214.17	208.12	201.36	204.28	205.39	204.03	204.45	206.49
209.72	210.22	208.65	215.31	212.81	210.6	211.42	217.51	217.26	213.05	211.31	213.89	210.84	210.31	216.19	208.15	209.2	210.98	209.99	221.58	213.81	211.97	207.02	218.1	215.57	215.04	209.38	217.45	209.64	216.13	215.79	212.41	210.11	206.94	208.3	201.92	214.53	207.23	215.22	211.57	214.04	210.7	213.77	215.62	215.97	212.44	211.89	211.37	207.15	212.56
201.94	205.22	205.55	199.71	200.07	205.85	206.45	205.11	207.14	200.15	204.98	205.48	200.97	205.65	205.39	202.73	196.49	207.28	206.66	199.42	205.63	208.74	206.3	206.29	209.04	204.49	198.1	201.69	205.14	198.56	205.46	200.64	203.12	197.91	206.57	207.24	194.29	208.64	205.39	204.74	202.15	205.1	203.65	209.2	202.43	203.63	205.02	205.26	200.01	203.83
215.57	203.82	207.06	204.04	215.08	208.39	205.31	209.38	208.88	206.32	203.15	205.2	209.96	202.67	207.6	214.71	206.82	205.86	208.97	212.02	208.94	214.53	211.45	215.03	208.33	205.58	217.31	205.02	209.72	202.69	205.79	204.91	209.19	212.01	212.24	209.17	207.65	204.51	211.92	210.64	196.04	211.25	202.93	198.49	208.28	209.65	207.5	205.07	210.2	213.07
218.83	225.18	225.22	211.99	219.45	218.45	220.3	218.7	219.07	220.5	217.05	214.57	218.98	216.16	216.74	214.1	216.12	212.56	213	218.96	220.01	217.34	213.93	215.61	218.12	213.17	218.14	215.66	220.36	217.87	214.98	214.41	218.75	216.51	217.84	217.88	222.85	221.15	216.37	219.42	221.12	215.32	214.7	217.99	217.79	220.51	219.26	220.93	217.2	221.15
222.5	210.95	215.08	215.11	222.7	222.21	218.79	209.37	218.64	213.37	220.89	216.07	219.5	221.19	214.42	220.48	211.49	218.96	213.33	214.44	218.83	212.56	209.79	215.02	207.83	220.37	216.23	213	213.7	214.49	220.14	221.06	218.76	215.2	217.32	217.99	219.69	217.09	223.56	213.09	222.59	212.98	214.8	219.53	212.41	216.87	216.95	222.63	216.39	223.22
202.8	201.26	197.57	199.77	206.79	202.07	206.26	205.38	202.82	206.65	200.8	199	202.06	197.58	203.05	204.38	201.64	199.49	202.72	201.28	207.98	205.24	205.22	202.14	203.81	204	201.9	208.38	205.45	204.79	203.23	202	206.67	206.04	204.03	202.75	195.22	205.46	202.27	206.42	197	204.22	199.67	203.12	204.76	201.55	201.27	200.8	204.22	202.67
202.62	199.25	196.86	201.88	201.6	203.76	201.27	194.87	194.86	194.96	204.67	200.41	193.81	198.16	200.93	197.01	200.69	203.59	201.28	203.58	196.32	196.45	199.15	198.39	194.96	193.2	200.2	198.62	202.22	198.63	202.62	203.6	194.76	197.12	197.63	202.2	200.06	201.83	202.08	201.59	196.52	207.73	195.87	191.64	200.85	195.62	194.16	196.08	193.12	195.17
217.95	212.35	223.26	221.29	219.85	223.89	224.26	215.26	217.89	217.7	210.45	221.34	218.4	213.18	209.33	221.62	216.21	221.39	217.59	219.62	209.48	221.85	214.87	214.17	222.52	219.51	219.43	217.7	219.24	219.99	217.42	212.08	220.52	217.1	210.93	219.74	212.79	212.47	213.03	220.52	216	219	216.47	218.93	209.53	209.39	214.32	221.85	209.3	222.91
197.83	200.14	202.39	203.42	202.51	201.84	205.79	203.77	200.89	208.92	200.37	201.05	205.13	203.63	203.28	202.32	201.98	202.65	209.31	202.85	200.1	200.94	206.26	202.79	202.15	206.48	205.34	199.61	204.07	202.22	200.99	205.74	200.04	204.36	200.22	204.4	203.77	200.83	205.34	203.45	205.62	200.93	204.15	204.09	202.72	203.52	195.62	205	207.87	200.62
201.36	199.49	201.64	207.01	212.34	199.11	205.43	204.91	210.98	205.54	203.41	203.59	202.65	203.94	200.97	208.03	203.54	196.88	206.68	205.37	199.55	202.17	206.65	201.64	200	201.47	208.55	203.63	201.6	196.56	206.29	205.71	198.94	204.57	205.83	203.24	200.22	204.64	204.63	206.55	203.93	209.1	205.75	208.41	202.15	206.46	203.6	203.01	200.93	198.63
207.61	204.87	199.97	203.75	209.51	209.65	205.97	204.75	201.32	202.56	199.81	198.97	209.04	201.1	206.22	204.96	210.89	200.46	206.23	199.96	202.3	202.26	203.43	207.51	201.23	204.38	206.3	200.68	202.04	193.73	209.92	198.58	204.53	204.54	208.47	206.91	203.8	204.8	208.14	204.13	198.87	201.68	199.07	194.23	203.47	205.24	202.36	198.64	202.93	204.5
205.59	211.17	215.36	211.62	209.05	211.32	209.98	212.01	210.11	199.9	208.4	211.99	203.77	206.06	211.33	205.14	204.71	212.89	210.43	209.27	208.43	214.59	215.85	209.58	209.81	206.35	207.56	214.88	206.91	209.25	209.5	209.67	206.04	203.25	212.25	206.12	205.73	209.45	211.01	213.05	209.12	213.12	205.97	215.49	212.43	211.58	207.96	206.84	209.68	212.18
209.97	214.68	215.1	213.78	213.32	206.91	208.36	212.42	209.4	217.06	215.15	206.04	212.36	210.87	206.88	212.21	208.09	209.49	210.05	207.19	206.2	211.79	213.11	210.92	216.09	213.69	206.31	214.31	210.87	210.59	214.56	218.61	214.9	213.92	212.73	211.68	214.66	215.57	210.86	213.92	212.44	212.2	209.9	207.97	212.21	207.2	210.92	210.88	215.55	214.79
207.73	205.78	207.33	205.23	207.42	207.06	203.92	205.6	207.78	204.48	207.25	215.03	211.5	218.73	203.21	206.19	203.95	206.03	209.04	212.44	209.11	202.54	209.66	201.37	211.09	208.32	206.85	207.95	208.11	207.14	209.7	209.96	209.34	205.25	203.41	204.99	201.39	206.1	204.3	201.17	212.02	213.65	210.46	203.02	209.08	206.53	211.78	202.39	206.2	204.38
208.79	217.43	211.43	214.36	217.28	218.26	209.89	210.88	215.63	208.97	217.43	213.68	211.51	211.6	210.49	214.62	210.08	213.59	217.15	214.19	204.83	215.3	215.13	218.6	208.89	213.83	218.77	210.78	208.59	215.16	213.42	215.71	213.44	214.86	212.21	208.3	212.62	216.23	210.82	215.43	214.08	212.84	212.79	213.88	210.93	208.9	217.2	210.81	209.21	216.36
200.15	198.93	207.16	205.75	201.79	197.52	199.43	204.08	206.02	203.21	203.24	206.41	202.96	203.41	203.49	204.66	202.6	197.75	204.06	199.99	201.65	200.37	204.08	211.24	201.64	200.96	198.89	201.1	203.73	204.23	193.29	205.54	206.51	202.23	202.58	200.62	206.96	203.43	201.18	202.69	205.84	203.59	204.82	208.29	204.96	196.25	202.65	203.54	202.77	197.5
201.04	202.28	200.54	199.71	198.87	197.2	200.1	201.94	209.5	200.88	204.5	204.75	197.69	197.13	205.84	195.86	204.35	200.18	199.79	194.76	201.36	198.45	202.31	202.93	206.99	198.04	201.31	193.94	195.63	199.61	197.83	196.81	197.95	199.74	197.37	203.27	196.79	199.72	199.44	195.61	198.42	205.7	203.12	199.89	196.62	197.43	202.4	201.47	198.56	198.67
209.18	211.42	212.9	218.73	212.05	224.11	212.58	213.93	211.1	206.15	212.89	213.31	210.71	209	210.96	212.01	214.49	215.78	218.72	214.62	215.08	207.28	214.94	213.39	209.41	210.57	215.78	215.23	207.7	213.48	215.46	213.71	211.05	213.88	211.93	210.96	207.11	210.26	207.25	213.12	211.96	207.98	212.08	211.68	210	206.19	211.57	215.89	211.22	209.93
210.64	210.85	213.03	211.88	212.19	208.26	208.39	215.02	210.72	216.17	215.17	214.68	213.2	211.55	208.01	213.27	216.23	208.5	212.37	210.42	214.8	213.35	216.02	208.42	214.28	210.66	215.35	210.5	209.86	209.64	206.74	213.95	211.47	207.41	205.38	213.04	214.66	217.27	208.11	215.62	206.81	214.98	209.52	215.41	210.32	207	216.15	213.08	214.91	211.24
204.32	197.9	202.97	203.87	203.29	201.45	207.08	198.88	204.44	204.31	209.12	200.61	201.17	205.7	201.99	205.5	208.72	202.95	199.65	203.11	201.09	199.79	204.26	206.34	203.7	205.64	209.5	202.5	202.13	198.43	209.87	207.09	200.15	202.09	208.32	201.98	203.21	200.09	200.1	210.82	208.09	206.62	208.06	201.32	204.36	207.09	203.63	206.96	201.63	207.91
206.4	206.6	206.88	206.49	204.52	199.15	203.81	203.6	205.06	205.08	213.54	208.73	205.98	208.18	201.71	202.88	205.47	207.02	209	206.72	202.22	204.86	206.68	199.81	203.43	204.3	202.31	198.22	203.75	214.22	205.23	210.08	205.45	210.86	201.11	201.86	205.24	201.27	204.93	202.9	198.73	209.9	209.84	205.17	210.51	204.3	210.07	211.52	205.36	204.82
221.05	216	215.18	222.2	218.88	214.84	214.17	220.01	218.07	219.05	221.72	216.18	221.29	209.97	219.4	216.56	221.8	214.91	222.73	217.49	219.44	217.06	214.62	217.58	222.27	212.77	217.05	218.95	221.76	215.22	210.32	221.56	217.16	219.04	216.18	215.03	221.95	220.79	221.06	216.4	216.23	220.16	219.6	218.55	217.25	213.73	215.98	220.77	224.65	222.43
203.88	205.25	203.56	201.98	202.79	200.16	208.3	212.68	203.79	213.41	208.14	205.33	203.57	205.15	204.09	205.54	204.55	212.68	196.55	204.07	203.37	212.5	201.05	198.62	200.14	202.33	209.59	208.12	200.31	200.67	203	202.58	202.7	205.75	202.98	203.97	203.97	201.66	200.38	208.49	206.74	203.29	203.49	200.06	207.4	208.25	200.76	200.6	208.76	200.94
213.42	209.24	209.95	209.85	205.13	210.06	208.46	209.77	211.11	203.84	209.08	209.08	211.77	216.28	206.21	204.02	212.02	201.86	208.52	208.2	202.35	206.46	209.82	200.89	204.01	208.64	206.97	212.99	203.12	212.03	201.45	208.05	209.93	209.25	205.75	197.3	209.03	208.09	208.01	208.55	206.88	214.85	203.04	212.03	209.32	205.44	206.79	209.07	208.42	213.73
221.03	215.61	217.33	214.32	210.79	220.72	211.88	215.36	219.18	218.58	215.33	218.48	221.83	208.14	219.29	211.65	212.78	221.1	221.54	213.34	222.46	220.98	222.05	221.99	216.65	220.12	213.92	216.74	215.68	211.98	216.85	217.45	220.24	212.3	220.29	216.88	213.9	217.18	220.26	219.12	221.52	218.45	222.95	216.5	211.89	219.67	220.02	217.97	216.18	218.46
209.82	206.78	216.73	205.56	209.58	205.45	215.94	212.42	216.44	208.13	203.08	217.06	216.65	210.99	215.82	209.36	212.22	207.74	206.2	207.21	210.39	210.39	207.91	201.34	205.13	205.5	204.52	206.65	216.86	207.58	207	212.9	210.68	206.17	209.76	213.12	209.95	208.53	215.1	210.78	209.57	207.18	208.88	211.77	211.48	206.95	210.92	207.26	209.51	207.05
205.96	199.89	202.85	207.15	200.98	208.54	204.01	202.94	203.6	198	203.39	207.68	205.81	207.64	210.13	201.99	203.84	204.69	205.36	206.59	208.47	200.27	203.47	201.59	203.33	207.22	203.45	211.25	206.44	202.09	200.29	207.07	201.04	202.44	207.14	201.94	209.57	202.7	198.15	201.83	205.51	199.18	199.17	203.67	200.78	206.68	208.59	202.42	205.33	195.01
210.27	212.83	211.49	207.73	213.43	200.92	208.5	205.87	204.09	211.61	205.27	212.14	210.24	204.4	203.8	208.19	203.75	209.38	205.41	204.89	208.12	208.72	207.11	208.46	210.17	210.94	207.27	207.82	210.52	208.97	206.58	209.31	203.4	207.81	207.48	212.94	207.9	209.55	202.9	214.31	207.37	211.23	210.9	214.25	215.59	207.96	206.74	210.74	207.64	206.56
210.47	207.59	211.32	209.35	207.79	214.16	216.14	217.86	213.62	212.77	208.85	214.22	213.5	214.62	209.02	211.31	206.7	210.76	209.08	213.54	206.63	217.51	217.13	211.82	213.24	212.74	205.65	211.91	213.93	213.37	216.18	212.52	215.21	210.16	212.47	214.07	209.44	206.08	211.09	209.76	219.67	214.03	203.31	211.69	215.66	213.01	211.22	210.27	207.59	212.17
207.63	213.54	215.73	206.99	208.65	210.35	217.98	208.54	216	213.3	213.93	209.1	204.09	212.33	212.46	212.8	216.04	215.78	210.89	215.22	218.93	216.71	212.53	204.08	217.8	215.5	212.86	210.74	208.24	210.28	216.76	212.9	212.08	213.2	212.93	212.47	213.05	213.11	212.13	212.66	220.38	207.38	211.77	212.1	216.6	212.39	215.77	207.6	216.89	217.29
211	207.62	209.01	204.43	212.14	206.45	211.63	210.37	209.33	208.59	207.83	209.53	210.64	212.55	209.91	211.77	214.75	213.41	210.61	208.55	210.74	213.37	210.71	210.68	204.66	211.94	207.76	211.76	208.99	211.51	204.43	213.06	200.21	210.41	201.4	210.04	207.44	207.26	202.16	205.99	209.36	202.09	207.8	212.63	207.26	204.75	206.77	213.09	207.6	199.67
206.56	211.72	207.27	201.55	200.87	210.17	198.68	206.27	204.23	207.22	205.39	196.29	203.31	206.43	206.06	208.17	199.81	205.91	201.07	208.13	203.46	203.63	201.75	206.19	202.69	193.07	202.4	195.58	203.47	199.58	197.03	201.44	199.28	204.78	199.28	201.02	199.67	200.76	202.77	204.8	203.88	202.48	200.2	198.58	205.79	201.73	200.6	204.55	194.35	203.61
201.82	204.23	211.53	200.76	206.04	196.62	205.57	198	203.46	200.84	197.93	200.24	202.35	200.74	195.83	202.28	206.28	201.61	196.01	204.9	201.4	207.09	203.22	198.53	201.89	194.16	199.91	204.83	195.95	204.08	198.7	199.26	202.67	197.22	196.63	201.37	199.25	201.62	197.68	201.63	202.98	203.61	198.66	195.98	198.82	201.84	205.62	193.77	203.62	206.57
205.46	201.71	193.57	199.3	203.67	203.58	196	203.92	198.44	199.87	198.1	199.13	203.01	193.73	200.65	204.16	199.09	195.07	197.19	198.63	196.87	201.49	203.81	201.37	198.46	199.93	200.27	199.28	195.41	203.4	197.48	195.12	199.08	195.19	200	202.28	208.87	194.64	198.7	200.19	196.41	196.58	207.5	198.68	192.61	198.63	209.25	199.16	198.78	198.55
199.06	203.58	204.33	203.94	207.13	199.53	202.61	205.12	203.45	205.03	200.63	199.05	208.82	203.25	203.21	198.54	201.61	204.41	207.17	206.69	207.89	208.31	204.89	204.65	208.49	203.21	202.36	202.93	200.72	204.89	205.59	209.31	207.01	197.19	205.67	203.68	203.47	200.85	205.09	206.72	199.88	197.94	201.6	204.24	202.77	202.78	200.67	207.61	209.61	201.58
203.65	209.01	207.66	206.99	209.67	207.1	201.65	204.39	202.69	210.75	199.55	206.27	207.31	204.58	207.07	210.19	206.99	207.72	206.32	203.25	205.88	200.32	207.13	204.38	212	202.34	209.12	207.89	201.87	207.69	204.78	200.56	205.68	208.3	203.33	204.18	209.88	205.76	196.17	202.6	208.34	205.7	198.35	202.26	208.68	208.32	207.8	204.11	202.89	208.1
215.9	209.28	213.62	214.51	206.93	214.71	207.68	207.11	203.58	209.05	213.49	214.56	203.36	211.18	210.4	216.44	211.04	212.37	203.59	208.54	216.9	213.82	207.46	207.99	220.98	209.88	215.31	213.1	211.18	214.38	207.61	213.06	211.51	219.72	205.72	215.66	209.01	208.14	212.41	206.26	210.02	212.07	215.41	208.63	208.14	206.16	208.72	211.18	208.36	214.51
207.18	198.1	204.81	201.69	203.42	203.92	207.33	202.76	203.69	203.52	203.88	198.69	199.08	207.73	209.41	207.11	198.68	208.04	201.13	202.21	206.98	204.06	205.67	202.25	201.02	196.94	202.32	204.42	203.05	202.08	204.79	210.83	206.47	208.12	212.44	201.41	207.62	207.23	207.74	196.95	207.97	201.65	201.06	204.72	204.81	208.55	210.26	203.96	198.63	198.63
209.82	209.63	214.9	214.94	212.54	210.48	217.48	206.24	213.43	206.05	216.27	207.29	209.97	201.29	203.15	209.25	203.71	213.32	205.74	212.84	211.83	205.64	209.64	204	208.29	210.11	212.44	204.89	208.51	205.71	202.92	209.61	210.85	214.24	208.31	214.53	208.24	204.48	205.56	206.57	210.61	217.18	205.98	204.07	204.1	210.55	202.93	210.04	205.52	209.63
210.44	199.24	205.12	203.25	201.56	196.37	195.77	202.71	200.66	198.68	201.38	202.83	193.97	200.24	203.52	196.71	207.11	198.95	203.35	198.06	201.33	203.8	204.58	199.79	199.61	203.14	205.43	203.05	200.49	204.77	206.22	201.11	202.3	199.3	201.67	199.66	197.54	197	202.73	199.7	194.09	197.74	200.44	197.68	200.7	209.51	196.46	195.39	202.35	206.07
198.74	201.74	194.94	200.68	202.21	207.06	206.15	201.81	195.56	200.6	199.49	204.25	205.86	196.8	193.37	202.92	201.83	200.34	201.55	202.66	200	196.93	195.79	195.45	205.6	201.37	199.89	192.98	194.88	195.7	200.14	203.45	202.52	200.34	198.06	198.75	202.83	201.22	200.12	204.74	213.8	199.35	200.99	199.3	201.61	205.38	202.05	202.58	201.53	200.95
196.71	192.22	189.8	190.76	192.53	189.01	198.08	192.7	192.23	197	189.46	192.48	195.59	193.62	194.73	194.38	198.08	196.55	194.31	199.25	193.85	194.86	190.67	186.2	192.99	194.92	194.92	189.08	198.01	193.47	189.22	195.4	195.33	196.86	191	199.8	191.7	192.15	190.7	195.7	195.72	199.73	195.29	194.98	193.61	189.49	189.44	197.55	196.48	189.08
206.31	205.89	195.39	203.42	206.19	201.32	196.88	206.68	204.23	201.71	201.02	203.93	203.25	201.65	211.79	199.57	205.46	214.74	211.12	198.5	198.85	199.53	203.91	203.26	199.17	208.41	203.19	199.32	208.7	205.22	207.89	201.71	206.4	200.19	205.11	208.9	209.01	195.51	209.71	205.44	209.57	202.14	203.95	198.08	205.14	204.07	202.61	209.04	202.71	202.87
210.35	207.59	213.46	212.55	213.54	216.84	215.18	211.26	210.92	214.38	214.91	209.42	207.52	206.27	207.18	213.31	209.67	218.58	213.58	211.71	208.45	207.95	209.23	212.73	211.96	211.5	213.19	211.26	213.06	213.13	213.54	213.61	212.56	213.15	208.98	211.47	215.05	210.5	211.66	205.68	218.16	208.4	213.75	211.4	210.9	211	207.86	217.5	208.39	211.17
206.89	208.47	202.99	197.54	209.73	210.4	205.21	209.02	213.23	206.51	207.22	210.06	206.18	205.59	212.48	204.49	208.31	211.16	203.38	209.49	203.64	207.02	201.97	207.22	209.22	205.67	208.12	212.09	202.95	208.22	208.08	200.2	212.81	198.4	211.97	208.42	211.36	211.43	208.07	203.98	211.41	206.59	207.83	207.76	207.48	208.61	204.52	211.23	210.35	210.36
212.15	203.4	218.68	206.12	208.72	211.46	201.06	202.5	207.51	210.68	210.62	209.75	210.24	211.52	209.2	198.52	205.35	206.66	205.69	199.92	210.54	203.52	207.02	201.74	212.26	205.93	206.77	204.3	208.77	205.1	207.76	206.45	198.13	209.2	205.47	200.99	201.97	202.07	210.48	209.12	203.17	208.28	210.33	205.84	213.69	206.78	206.9	206.63	203.74	205.94
208.41	208.13	212.26	210.8	207.33	213.42	213.17	211.27	211.7	210.84	208.69	213.25	207.32	211.49	207.16	207.37	206.01	208.95	201.71	208.85	211.39	207.79	206.39	215.74	209.08	204.57	207.72	211.91	211.64	207.89	214.13	205.19	215.1	209.2	211.08	209.3	207.84	215.28	208.81	206.01	209.58	206.29	214.15	207.66	206.3	211.45	213.29	213.03	209.48	207.75
200.24	209.75	209.93	206.65	206.5	209.04	210.75	207.25	214.56	204.43	203.37	207.88	208.75	204.2	202.54	212.16	207.75	207.53	206.75	201.38	204.47	206.84	214.32	208.88	211	204.81	210	211.8	209.18	210	207.96	204.7	215.17	212.07	204.54	210.26	199.79	202.12	210.83	213.15	211.33	202.79	204.78	211.18	202.45	214.46	206.79	210.21	202.24	210.92
210.11	206	208.61	209.85	211.83	209.79	212.6	206.8	206.11	213.77	208.45	207.51	209.21	206.47	210.05	216.44	209.42	209.05	205.72	206.62	210.25	208.91	210.38	210.83	209.72	211.82	209.98	210.93	210.34	209.97	206.94	204.86	207.5	209.61	210.16	202.34	207.35	210.62	206.07	203.92	210.4	201.89	208.73	212.37	205.82	209.38	212.82	204.17	207.05	210.4
211.87	205.57	212.64	207.64	207.25	205.83	211.22	205.67	205.59	211.23	211.39	209.22	200.89	215.84	205.17	211.19	205.96	204.45	204.06	210.01	210.3	207.52	207.82	207.96	206.45	207	210.8	209.3	207.87	205.06	207.56	206.45	204.2	208.78	205.93	211.97	211.3	205.48	210.55	207.25	211.52	207.73	208.5	204.04	206.77	215.98	210.24	200.78	207.86	210.24
212.09	209.51	206.52	213.65	204.87	219.01	209.71	210.77	201.51	212.34	209.29	213.96	208.91	205.95	203.82	210.44	204.13	210.45	212.45	204.4	205.15	209	208.48	210.75	209.98	202.28	206.07	201.67	209.31	216.63	208.48	210.15	214.18	205.33	203.94	211.91	208.72	206.59	209.97	203.47	212.28	212.17	206.27	205.89	206.68	202.33	205.86	208.31	210.16	209.77
204.36	200.32	207.25	212	197.11	209.25	207.37	210.05	210.55	209.29	209.29	206.73	203.79	208.78	212.49	208.25	203.21	208.55	210.67	207.83	211.96	209.21	203.2	205.38	210.72	211.81	213.12	213.38	204.75	211.56	201.74	205.97	203.76	202.86	211.59	205.09	205.27	213.05	213.28	208.85	206.8	203.52	202.57	207.63	204.71	211.42	211.82	213.55	205.32	214.11
202.99	200.07	203.04	206.74	205.62	208.09	208.59	210.34	209.63	209.71	207	208.95	205.11	206.03	206.57	211.49	210.6	206.57	209.58	200.79	204.75	206.68	214.87	211.08	206.87	208.66	207.2	203.52	204.74	206.77	209.05	211.41	211.23	206.62	205.83	200.62	206.71	206.85	199.45	203.46	207.82	210.01	207.6	205.58	211.96	202.77	208.78	206.66	205.46	208.94
205.06	202.01	209.15	201.77	200.36	203.67	202.07	198.13	202.83	203.72	202.43	200.64	200.66	204.53	201.18	200.32	206.38	201.19	204.88	202.56	202.94	198.76	204.6	198.15	204.01	199.67	203.79	202.75	202.98	202.16	203.08	202.1	198.66	200.24	196.9	200.98	197.4	208.44	201.35	205.65	208.4	204.2	210.43	200.6	197.27	201.38	204.23	208.08	203.04	198.38
209.92	210.57	204.18	212.68	209.78	208.4	208.08	211.65	205.34	207.83	206.21	203.45	212.43	212.4	205.32	204.21	212.1	208.24	213.49	210.07	209.85	209.65	211.78	215.38	206.89	204.05	213.91	211.43	203.44	205.08	214.91	202.56	213	208.56	212.83	201.86	207.51	213.14	210.17	208.47	206.89	209.6	202.87	210.05	208.51	205.73	207.25	208.84	209.22	220.43
205.02	204.09	207.42	207.57	210.06	203.49	205.46	208.79	207.96	209.04	206.56	201.48	204.33	203.73	204.1	203.81	205.87	206.42	198.77	209.98	210.97	211.05	209.74	206.38	204.52	207.31	204.24	214.44	202.72	209.03	208.99	209.86	205.87	203.8	205.67	202.26	206.34	204.87	205.82	209.07	214.09	210.99	208.9	211.63	205.58	203.33	208.61	208.06	204.68	208.21
199.16	202.24	201.56	199.36	198.26	206.1	208.98	200.8	202.56	203.99	197.24	209.64	199.31	198.71	197.28	210.56	205.33	199.37	203.58	203.33	200.28	207.19	202.6	200.73	200.18	208.23	199.03	204.07	211.18	204.14	207.28	199.77	200.81	209.97	206.8	204.26	195.68	202.6	205.88	203.59	204.58	203.68	200.39	198.35	206.02	204.48	201.48	199.87	198.7	202.1
212.54	205.79	214.98	207.54	207.88	204.17	210.42	210.87	201.44	209.61	212.51	213.69	209.23	210.57	211.98	211.45	198.36	202.68	205.79	203.76	210.43	208.57	204.83	206.48	207.1	208.61	207.19	213.05	202.99	209.28	214.1	203.96	202.39	202.42	202.71	205.45	210.78	205.41	208.07	207.4	208.96	202.01	209.84	210.38	209.32	203.06	209.26	208.31	203.55	203.92
210.73	212	205.61	216.51	209.67	213.92	218.48	210.21	211.32	204.95	210.51	215.9	210.28	213.76	213.03	215.29	211.77	211.02	215.63	211.68	213.23	209.19	212.16	212.1	209.6	212.15	211.11	211.21	219.5	214.81	208.41	206.49	209.11	213.06	212.85	207.26	210.97	206.42	210.14	209.52	210.31	209.56	221.38	207.77	215.44	209.6	215.62	208.82	215.25	208.42
203.47	187.5	206.52	200.91	195.91	198.83	193.71	202.59	199.4	201.24	198.43	197.04	196.2	197.06	195.89	203.65	192.59	202.4	194.05	198.88	205.42	197.29	195.61	196.2	199.17	202.66	191.06	188.31	198.57	202	199.68	196.23	190.83	202.21	187.68	199.21	195.03	193.93	197.1	194.54	197.69	201.22	198.64	197.8	198.64	198.35	198.37	198.31	202.09	195.15
198.12	199.5	200.52	196.77	197.3	195.35	209.8	207.22	198.91	199.92	198.1	205.17	201.14	200.76	199.21	204.47	202.58	203.53	203.81	201.66	202.44	205.67	205.93	198.65	198.34	202.72	198.2	196.85	198.94	202.03	198.95	199.75	202.49	200.37	192.7	206.72	202.36	201.69	205.77	199.85	200.46	199.08	202.24	204.88	206	205.48	200.8	203.32	200.71	201.63
202.42	203.06	198.93	198.75	200.44	199.38	203.88	201.97	208.62	198.37	201.85	195.09	206.43	200.61	200.2	205.01	203.5	204.27	200.46	200.01	208.06	201.79	204.82	204.54	202.75	207.55	200.39	200.51	201.61	200.45	205.35	196.14	199.87	199.1	196.7	203.32	204.94	201.71	203.91	201.94	198.63	203.74	197.46	197.45	208.93	200.49	203.28	201.31	202.67	200.87
216.28	221.28	215.12	215.64	225.86	213.89	218.6	218.41	214.42	219.62	215.36	212.97	215.61	214.06	211.99	215.77	217.82	217.08	213.83	211.69	222.87	214.81	217.02	215.57	214.29	217.3	212.35	214.94	212.58	212.11	214.74	211.94	214.79	222.19	211.72	210.51	220	221.42	214.35	215.05	216.03	220.97	224.14	217.34	215.51	212.03	214.7	210.43	221.9	220.15
211	214.74	210.78	213.6	216.6	210.7	208.6	209.16	212.53	214.75	215.76	207.72	212.77	207.66	214.68	215.24	212.15	216.45	211.83	214.9	207.87	214.63	217.76	209.99	214.67	211.45	212.38	215.96	213.87	214.27	212.33	208.27	213.66	211.38	212.6	211.84	212.64	214.46	206.15	212.06	220.42	210.81	214.44	214.38	213.57	211.17	208.32	211.55	209.16	209.22
205.87	205.06	203.9	202.55	197.45	202.15	202.25	201.79	200.07	201.03	202	209.14	202.95	210.18	202.64	205.57	202.72	201.14	205.42	203.09	206.36	199.05	201.44	206.67	206.02	214.36	204.63	206.21	200.03	210.41	200.24	203.83	199.98	203.37	200.3	205.65	202.29	204.09	202.8	200.22	210.99	202.79	200.87	203.48	205	199.65	199.74	199.47	202.39	204.35
207.36	207.86	209.51	212.87	204.01	211.89	204.65	209.38	205.23	202.29	211.86	208.16	214.23	212.86	208.86	212.56	204.09	206.84	211.97	209.76	213.91	210.76	211.9	205.02	207.2	215.62	206.89	215.51	205.72	203.65	214.15	215.53	206.42	207.25	199	207.23	206.09	212.55	207.29	200.69	209.46	210.89	212.36	211.68	205.27	211.87	210.85	207.89	206.95	208.3
203.64	208.21	209.44	202.75	206.97	203.3	205.66	206.02	203.27	205.44	207.06	202	206	203.57	211.6	201.8	203.7	204.08	213.54	201.83	206.01	202.64	207.82	210.02	209.98	208.51	207.99	206.7	207	203.46	207.57	206.75	207.93	209.41	199.04	205.69	210.46	206.32	201.96	201.65	208.81	205.52	203.32	207.06	207.7	207.64	202.56	200.72	200.49	205.59
194.63	196.62	196.42	189.22	195.13	189.47	197.08	191.95	195.38	192.17	198.19	192.7	198.13	195.12	195.4	200.46	192.67	193.03	195.01	203.17	197.1	191	194.11	201.85	194.52	199.77	195.92	193	185.43	189.51	201.5	197.47	192.89	195.91	198.29	193.89	198.34	194.46	198.84	194.66	200.84	197.87	193.82	196.62	196.45	197.47	201.41	197.39	200.27	196.73
211.82	216.65	208.28	199	205.4	206.52	207.77	206.44	205.01	207.87	206.76	200.56	202.75	204.49	209.32	206.17	213.6	206.26	205.47	210.04	206.65	210.99	205.86	213.48	203.44	213.17	205.2	198.5	207.7	198.44	207.52	203.72	214.27	212	207.94	212.24	209.4	204.59	206.4	207.69	201.36	200.43	207.15	207.59	204.06	207.42	203.49	208.3	209.33	205.42
218.2	222.77	224.13	216.85	210.28	212.2	216.43	220.76	219.6	213.51	214.45	210.84	214.72	219.78	224.48	212.91	219.38	215.94	217.55	222.83	221.36	216.39	218.55	219.63	217.42	224.6	221.48	212.43	215.39	217.53	216.65	217.32	217.89	221.06	213.62	215.12	215.08	209.84	212.08	221	214.08	216.96	217.24	212.38	221.97	212.35	215.73	222.16	218.29	220.33
209.04	210.92	205.72	208.39	214.41	210.54	208.75	208.07	200.48	201.93	210.58	204.32	209.35	205.62	203.64	210.83	206.81	203.17	206.59	212.09	209.33	204.5	209.59	200.35	206.58	209.16	208.09	213.36	202.15	205.55	211.78	212.24	200.61	205.48	210.94	206.85	209.76	205.97	208.56	210.15	208.9	213.03	212.82	206.65	209.58	208.9	210	207.73	204.95	211.3
204.73	202.12	199.83	201.46	207.74	200.36	196.7	201.28	206.92	201.54	199.11	204.82	203.03	205.76	208.29	203.85	203.26	200.84	199.63	205.4	205.78	200.36	203.23	195.56	202.07	202.8	205.59	205.9	201.01	207.73	202.29	201	205.93	199.36	199.21	202.8	206.23	204.52	201.72	204.47	204.3	200.5	201.31	204.38	200.57	200.99	202.7	201.13	202.33	203.83
207.62	206.97	210.17	213.59	205.25	210.51	205.75	206.12	216.39	209.49	209.32	208.4	210.49	207.05	207.15	212.01	204.62	206.25	209.36	214.84	211.24	208.86	207.24	205.84	209.74	206.07	208.91	210.13	206.92	211.36	205.35	211.7	206.54	209.46	206.03	212.15	207.57	206.12	209.61	216.4	209.73	209.45	205.98	211.65	207.75	208.57	208.08	214.43	213.91	211.25
207.8	213.34	210.71	211.88	209.68	216.39	211.22	210.47	212.63	210.61	209.26	205.73	211.92	212.94	220.6	214.87	214.67	213.06	213.38	204.81	212.22	215.18	213.69	207.72	210.08	216.53	212.39	211.96	211.28	213.76	208.96	212.91	213.14	213.11	210.05	214.44	214.88	204.88	212.15	212.31	207.88	204.85	204.54	211.46	212.55	204.42	209.16	216.17	207.83	214.59
211.05	209.76	211.4	207.59	208.56	217.05	211.58	209.03	209.53	214.62	207	211.59	200.43	205	209.42	207.18	206.58	209.22	211.1	207.27	206.06	205.2	210.9	209.19	207.86	210.12	207.14	205.89	214.19	213.42	210.08	212.02	205.6	211.44	213.11	208.35	208.42	208.39	210.18	208.41	208.6	212.16	210.3	206.4	211.21	214.57	211.07	207.74	212.25	208.92
203.77	198.57	205.74	200.79	200.91	203.82	212.1	205.95	199.3	202.21	205.74	205.25	208.87	204.77	202.53	203.01	205.1	205.41	209.48	202.89	204.24	204.81	208.33	203.52	205.76	204.04	209.72	203.59	210.31	211.34	198.99	204.57	195.36	213.75	203.11	203.39	203.26	206.05	204.49	208.16	199.39	204.37	205.91	210.07	203.27	205.94	203.54	206.23	207.61	210.68
216.45	207.08	213.35	213.1	215.99	209.33	215.21	221.96	211.36	217.37	218.8	215.88	210.54	217.24	210.64	210.14	213.99	216.2	211.2	213.46	208.78	214.79	209.08	217.28	214.91	215.75	213.57	214.53	219.19	214.19	216.42	214.92	212.87	214.38	207.99	216.33	211.61	218.14	211.87	209.37	214.62	215.19	208.85	211.6	213.14	212.45	212.87	208.63	211.64	213.18
212.65	207.18	211.32	214.76	206.78	213.17	201.07	209.34	209.07	206.1	203.15	205.35	208.34	209.71	214.84	204.71	214.38	203.95	204.56	207.1	201.9	205.13	208.93	208.7	208.85	198.92	206.44	211.11	209.68	199.23	209.85	208.4	216.98	209.28	203.73	204.43	215.89	210.26	207.79	214.16	211.36	202.41	202.78	207.42	207.81	204.43	209.08	204.18	208.51	216.08
198.79	202.63	205.5	199.05	198.72	199.32	197.91	198.01	199.37	199.19	206.54	202.03	207.64	201.46	204.84	200.63	202.79	198.54	198.18	204.82	196.3	203.57	203.89	200.45	198.31	202.37	198.27	200.3	201.89	202.58	202.42	199.91	201.89	199.47	198.1	199.47	203.66	201.72	200.48	199.95	203.54	203.28	198.03	194.5	203.22	206.01	205.76	202.34	201.76	201.94
212.57	215.08	209.27	212.25	208.56	215.87	212.57	212.36	208.24	206.39	205.03	211.72	209.89	202.7	207.71	203.67	211.08	211.23	208.45	217.33	220.38	209.03	211.06	210.89	206.78	208.96	207.27	209.1	204.76	215.13	210.77	203.03	207.55	214.38	211.37	212.32	209.02	205.96	207.97	211.85	206.95	207.01	207.34	208.44	211.64	203.26	214.09	210.64	213.65	212
206.45	204.86	207.27	201.58	207.38	200.31	198.9	195.88	202.3	200.51	200.97	200.71	203.33	205.6	202.64	199.46	202.95	203.68	205.1	207.09	200.98	209.7	196.37	203.01	202.08	199.34	198.21	202.33	205.99	203.67	203.9	194.11	199.5	204.36	194.91	200.58	204.2	198.23	198.05	195.59	203.15	198.19	204.32	203.61	198.6	204.63	208.56	203.64	200.73	201.9
212.53	206.99	207.75	214.09	203.78	208.65	212.87	204.85	210.17	202.83	208.51	207.94	208.45	212.99	213.02	205.54	204.13	213.71	205.02	206.87	206.03	207.82	201.73	205.22	217.88	208.1	208.91	210.13	208.13	202.5	207.99	211.77	206	210.53	210.73	208.66	209.68	204.06	208.96	208.47	210.02	201.25	204.77	207.98	210.6	204.08	213.01	206.8	205.28	209.56
197.18	197.39	200.19	187.37	194.35	197.23	197.33	194.9	189.86	198.46	192.85	199.32	194.89	192.4	192.44	191.4	191.94	192.88	195.38	191.18	198.53	198.16	196.88	191.9	192.29	189.17	190.3	189.95	195.06	195.77	195.33	191.52	198.65	194.83	190.15	189.88	196.42	190.54	192.31	194.27	194.01	196.96	191.18	196.52	188.07	201.58	196.39	190.9	192.71	195.21
217.06	208.78	215.33	215.58	216.7	219.27	222.06	210.97	221.17	219.69	218.58	219.6	219.21	220.51	216.96	218.91	221.77	213.14	216.02	214.29	215.03	215.84	217.96	221.69	218.3	207.72	212.38	209.97	222.91	221.43	220.41	211.95	215.47	222.35	214.17	216.17	219.25	218.51	216.51	210.1	217.94	221.52	218.54	221.18	222.09	222.1	220.28	214.9	213.18	215.99
205.6	205.1	202.29	209.15	206.02	210.32	203.61	212.22	207.3	206.68	202.03	204.83	210.64	204.82	207.95	206.88	208.01	207.87	210.92	205.93	210.47	208.01	213.64	209	207.96	206.34	207.07	204.65	204.94	206.97	210.38	210.99	201.51	200.19	208.82	210.02	203.84	212.14	209.72	210.27	210.12	209.16	209.15	212.54	208.12	205.64	209.79	211.34	212.33	209.78
203.74	207.73	202.38	210.79	200.04	201.53	207.34	203.22	200.56	199.18	205.64	206.45	211.01	202.26	203.77	204.46	208.47	202.74	205.38	209.96	200.33	201.57	205.51	204.72	204	200.8	202.23	201.12	205.95	205.98	200.19	200.22	206.37	197.84	203.38	207.05	208.72	208.76	199.63	197.65	204.91	204.36	197.22	212.99	201.37	202.26	206	205.45	205.66	200.87
203.02	204.31	205.55	207.74	202.26	200.76	196.94	199.93	202.91	200.5	201.54	203.89	202.94	203.01	201.55	194.55	207.28	207.68	206.08	203.14	199.87	201.98	210.37	207.38	206.26	195.07	208.13	200.69	202.81	200.69	201.16	196.92	200.56	209.94	202.49	201.98	200.24	202.01	204.92	206.56	208.05	204.34	201.38	203.76	197.69	195.52	201.18	204.17	191.49	200.18
208.77	206.43	204.94	204.09	207.74	212.5	213.56	212.41	212.69	211.13	213.59	205.29	207.23	206.32	202.98	215.01	208.18	205.83	206.86	209.54	205.86	209.79	200.5	207.15	209.66	208.12	207.89	208.78	209.69	205.57	208.42	209.18	210.73	213.47	209.07	206.77	213.72	211.12	207.25	209.42	208.35	207.59	203.36	212.2	207.64	210.87	206.8	210.59	207.15	215.25
203.64	201.19	198.14	201.15	202.85	197.12	208.1	201.65	196.7	199.41	205.99	195.47	204.88	204.93	203.11	204.3	201.54	202.33	201.24	208.94	204.87	199.11	203.05	205.24	199.83	202.97	205	206.49	205.66	203.72	200.9	201.21	207.45	196.52	202.61	205.09	207.58	206.83	202.03	201.72	206.43	201.29	205.6	198.86	202.39	197	200.27	200.3	199.78	210.95
206.66	207.06	214.83	214.24	210.36	212.85	206.48	210.23	210.62	210.42	208.46	214.12	211.37	214.94	210.45	204	208.82	203.49	211.8	216.8	210.92	214.27	202.58	211.28	211.2	208.93	211.53	212.01	205.66	214.2	203.91	206.41	210.3	205.55	200.15	211.31	212.11	213.55	207.68	205.97	213.22	217.31	208.86	215.62	207.39	208.9	204.15	208.22	205.06	207.77
202.6	207.5	198.63	195.42	202.75	202.46	194.39	205.07	202.34	202.68	201.54	199.31	195.35	204.27	201.63	209.14	200.86	209.86	199.64	202.03	199.43	202.35	199.12	197.3	205.51	210	201.28	201.15	200.16	203.29	197.88	200.13	203.12	207.39	202.21	196.37	197.75	205.99	202.56	203.06	200.92	200.44	199.03	198.18	199.39	208.39	197.44	202.27	205.91	206.26
210.36	212.31	206.55	208.19	207.92	211.18	202.69	207.31	207.39	212.76	203.88	215.41	208.5	205.81	208.99	206.43	210.62	207.37	206.21	206.74	211.65	203.48	208.11	208.71	208.08	206.68	208.31	209.12	207.41	216.73	210.45	211.63	205.97	209.49	201.37	209.24	207.95	205.25	209.46	207.66	206.58	204.15	210.4	210.7	211.26	207.02	202.08	212.24	209.17	201.3
199.91	208.66	201.28	204.47	201.76	204.9	203.28	206.08	203.35	202.1	197.91	202.33	201.33	208.88	202.69	203.02	200.9	200.26	204.64	204.26	205.75	202.2	199.66	206.44	198.67	201	206.79	207.18	202.33	208.63	202	197.41	204.62	199	203.52	207.62	202.55	202.31	202.05	200.55	198	201.35	200.17	200.23	201.25	196.5	201.57	207.07	203.25	206.98
212.62	214.74	209.34	208.58	209.58	217.26	205.52	211.32	211.39	211.09	210.67	214.33	214.11	218.06	219.03	210.76	212.97	212.29	214.66	216.57	209.73	211.12	211.32	212.72	219.41	210.04	207.56	214.68	212.74	215.09	205.97	216.1	216.38	208.53	215.5	211.04	207.21	223.34	213.15	212.54	210.37	212.65	208.28	210.53	214.71	212.08	208.27	210.05	214.14	210.84
208.6	203.32	207.11	207.8	202.03	201.67	202.33	207.43	214.12	208.15	205.92	206.32	208.28	202.74	205.34	207.64	209.17	206.87	208.63	206.65	208.43	202.45	202	201.78	207.6	201.67	204.05	201.75	206.39	202.58	201.1	207.24	201.16	202.21	202.86	208.09	207.5	200.88	202.02	204.9	206.06	209.15	206.4	208.88	202.41	208.46	205.15	203.22	206.07	203.38
198.85	202.82	199.77	199.09	194.1	202.59	202.25	204.44	200.01	200.49	201.55	195.93	202.61	200.94	193.57	199.8	201.1	202.22	195.31	198.93	202.07	199.4	206.13	199.72	199.62	199.28	205.52	199.11	208.64	200.81	198.99	199.73	199.09	204.99	198.37	203.46	197.27	197.64	194.1	203.37	206.43	196.71	196.75	199.72	196.12	196.23	204.98	207.46	203.48	196.4
205.57	203.81	213.04	209.17	204.99	209.23	207.87	206.68	210.09	208.19	214.36	211.22	208.57	209.32	205.03	209.08	202.24	211.92	210.54	215.72	209.77	211.16	205.19	206.36	208.1	211.02	207.65	212.84	217.75	208.97	208.27	206.89	210.12	205.35	213.26	208.03	212.4	215.5	207.64	211.96	209.89	214.48	215.21	210.55	207.97	204.29	206.81	214.83	211.49	213.33
213.75	210.36	214.06	212.94	214.62	210.22	211.91	205.76	207.68	212.88	210.44	215.78	213.61	216	208.44	211.93	211.65	206.4	213.95	216.58	209.62	212.43	207.71	205.21	208.35	215.99	211.06	205.66	213.67	211.75	212.03	214.56	221.48	213.55	208.67	209.84	215.99	214.82	208.54	206.47	215.99	211.01	210.18	210.43	225.88	212.63	212.85	212.73	218.1	215.31
209.32	205.68	208.79	209.59	206.34	214.93	205.84	201.98	207.84	208.2	211.03	208.76	204.39	209.43	205	203.29	208.71	203.99	205.41	204.97	206.71	212.2	203.55	205.34	214.7	208.92	202.42	209.14	213.9	207.43	213.21	211.91	210.51	208.59	207.71	203.95	217.73	214.1	205.07	208.91	212.23	212.25	207.9	204.05	213.95	210.46	209.41	209.57	216.89	204.54
212.65	204.38	196.38	204.47	195.76	210.89	201.22	204.06	200.65	206.87	203.4	208.83	203.86	201.05	211.24	204.21	197.78	202.35	207.73	201.49	202.18	202	201.88	204.85	207.6	199.93	202.02	194.63	206.34	202.33	206.09	201.95	198.11	201.11	207.45	205.16	206.16	204.74	204.61	200.53	211.87	203.18	207.21	197.1	206.41	214.7	199.35	199.8	200.93	203.24
216.14	211.01	205.75	204.26	206.76	206.65	211.01	206.29	207.59	207.5	208.73	211.17	207.38	206.68	206.2	211.21	201.39	204.65	208.93	208.65	208.05	210.05	213.03	210.48	207.25	213.54	209.65	208.12	203.64	203.89	214.06	204.66	203.1	207.4	216.48	202.89	208.28	206.39	206.11	209.83	211.5	208.2	207.21	205.72	212.48	207.83	204.02	207.35	209.09	205.76
202.12	203.44	209.92	203.49	201.16	207.74	205.27	204.68	207.8	204.68	201.25	208.36	202.52	204.44	203.2	209.68	210.21	206.04	202.03	199.38	209.17	202.16	200.11	202.13	198.88	209.71	206.45	200.04	199.36	201	206	205.48	202.93	202.5	210.29	204.67	203.1	199.38	203.47	209.61	198.13	198.39	197.44	210.13	206.25	201.89	201.25	201.43	202.76	210.57
198.8	199.23	202.7	195.47	200.23	194.03	198.83	200.42	201.16	198.73	197.6	197.89	196.07	197.89	200.74	195.52	200.73	197.93	199.23	198.19	201.29	201.76	196.34	202.51	201.97	205.06	201.59	200.71	205.04	205.66	198.29	199.46	198.08	203.96	203.13	197.66	203.67	201.05	198.19	203.2	202.04	206.32	196.86	201.03	201.64	198.06	200.14	201.88	199.76	201.86
203.95	203.05	200.89	200.67	203.56	206.65	202.55	191.51	206.42	199.95	203.32	204.64	201.4	204.83	204.03	201.74	204.89	202.63	200.55	200.29	197.56	203.05	204.3	210.29	201.26	203.83	199.44	200.45	202.88	200.71	199.23	204.45	207.57	199.57	200.73	207.67	201.54	203.37	201.54	209.11	202.12	200.86	202.85	207.5	198.78	204.73	199.19	200.8	202.24	205.87
198.6	204.78	202.99	200.73	210.05	196.87	203.52	200.74	204.1	208.02	200.57	199.35	196.78	203.67	196.06	198.04	200.63	206.6	197	201.33	199.12	195.39	202	206.93	198.81	199.06	200.7	203.7	199.06	198.23	209.12	200.79	203.14	198.17	209.66	199.4	205.23	197.74	193.71	198.25	199.73	193.89	202.93	202.25	198.4	199.86	200.77	200.65	202.02	209.22
210.39	201.81	207.69	199.04	206.67	197.22	203.86	202.9	203.68	213.43	213.83	208.79	207.89	215.01	207.73	212.34	205.24	207.98	208.2	208.11	207.36	216.91	207.84	207.28	211.79	210.18	208.26	215.51	211.8	206.79	210.4	210.81	206.77	205.9	213.81	208.65	207.8	207.91	210.44	205.35	208.03	210.43	212.54	209.89	208.47	206.97	213.51	205.9	205.16	203.67
207.49	209.32	209.64	200.48	206.5	208.18	213.33	209.41	214.92	212.99	211.09	207.99	208.11	203.67	205.28	217.34	207.57	207.44	210.66	214.76	206.27	205.31	208.47	212.94	210.07	206.81	205.23	209.58	213.18	208.12	212.82	213.35	207.45	207.27	210.62	199.76	213.13	211.03	210.51	201.24	211.18	208.53	210.32	213.71	210.63	204.85	212.17	206.61	214.75	200.97
210.64	214.66	215.11	218.78	214.01	208.91	215.87	210.69	214.7	213.84	214.44	215.2	213.12	213.01	208.53	211.82	209.65	209.25	210.62	213	208.02	218.95	217.8	218.1	216.02	220.44	207.29	212.8	207	211	214.07	210.56	204.43	207.73	216.7	215.16	218.22	212.15	206.64	213.99	215.37	214.43	212.62	214.61	211.65	212.02	214.45	208.24	209.11	210.91
201.44	201.64	200.4	204.84	203.17	206.03	198.8	209.85	206.94	195.8	198.56	201.19	204.32	207.27	200.84	210.74	205.62	208.06	201.44	202.02	203.76	204.15	204.22	206.09	195.6	195.85	207.23	202.91	203.73	207.52	200.99	204.47	203.41	204.46	202.97	204.78	204.51	206.01	199.74	203.58	199.27	203.64	197.01	204.59	202.41	205.92	197.58	212.29	200.07	202.7
214.56	217.07	219.85	213.09	220.92	212.76	216.76	219.64	214.78	216.78	222.96	218.8	224.72	211.62	219.29	217.51	215.31	218.52	219.93	214.47	217.32	211.82	216.72	220.23	210.65	220.55	219.16	219.06	219.28	218.79	218.46	217.86	215.13	213.01	223.29	217.91	211.39	217.04	212.78	218.7	216.64	209.31	216.81	210.84	220	218.97	215.21	213.73	223.02	206.96
209.65	214.33	206.87	203.04	208.53	210.53	208.67	209.44	205.46	211.26	205.22	205.53	213.9	205.05	212.92	212.11	213.09	210.4	208.73	208.55	217.47	203.53	209.49	208.27	216.54	210.06	210.37	207.36	211.78	207.61	213.03	205.81	209.23	210.85	208.54	215.41	209.83	214.7	209.22	206.04	210.19	207.71	205.78	208.45	210.54	205.76	216.76	201.5	207.65	204.8
203.02	197.3	202.18	199.56	199.32	201.98	206.49	196.29	205.56	204.5	201.87	199.73	204.07	204.06	203.95	205.09	199.99	205.32	198.2	202.73	205.23	206.5	195.99	202.22	200.54	200.86	200.99	202.8	197.12	204.57	202.06	204.16	207.49	203.6	198.64	204.2	203.84	200.31	200.87	205.24	194.35	208.64	198.17	203.38	208.25	195.2	193.97	202.43	206.47	200.86
206.84	201.81	201.96	197.05	201.44	197.93	199.34	199.49	199.85	202.09	192.62	205.76	208.41	199.7	204.61	205.3	204.17	203.95	204.47	199.5	199.29	200.4	201.39	197.37	199.02	203.53	194.44	205.59	198.7	200.48	200.78	200.96	202.17	202.96	196.31	203.43	199.63	195.68	198.04	195.09	200.27	197.95	198.3	205.96	207.15	201.8	198.46	203.39	209.86	199.44
197.08	203.34	197.43	202.45	205.1	196.54	200.11	199.07	187.55	197.99	199.84	201.56	195.65	198.32	198.03	195.04	205.75	191.28	197.13	195.53	198.88	197.52	199.2	194.45	194.82	216.5	196.65	202.47	198.67	200.63	203.3	204.42	202.91	198.21	203.92	196.6	200.31	194.2	199.4	198.94	193.96	201.95	201.43	202	200.79	196.34	201.22	200.74	196.86	202.79
223.42	222.63	213.65	219.1	225.68	220.16	215.77	211.71	212.81	216.05	213.27	220.99	217.54	218.94	217.06	222.04	216.8	216.75	223.58	215.94	212.28	214.92	215.48	218.45	211.57	217.86	217.3	219.95	218.1	215.99	219.21	216.68	217.09	218.49	211.91	216.35	222.95	221.15	222.02	218.96	211.73	219	213.99	217.19	221.08	221.41	219.95	221.53	217.16	217.47
205.9	208.16	199.48	202.5	206.14	197.88	201.26	206.72	203.06	205.02	207.07	208.54	205.32	204.46	205.2	204.36	202.79	205.17	202.5	208.57	202.15	206.14	209.34	209.62	209.08	206.04	201.86	199.04	209.94	201.21	201.84	202	204.59	205.04	201.93	207.59	206.46	207.66	205.88	203.61	206.73	207.84	203.25	201.27	210.68	206.57	200.41	209.6	202.62	207.92
205.99	204.56	201.24	199.55	195.55	202.37	207.98	199.48	208.61	206.64	204.28	215.24	208.08	208.67	208.76	206.75	203.48	207.53	201.39	201.34	203.74	208.03	200.8	205.45	205.55	204.44	205.91	210.16	204.22	207.17	207.52	210.22	206.79	204.43	199.53	210.79	206.38	209.21	204.89	204.83	200.66	204.66	210.16	202.12	205.36	209.62	208.71	204.88	202.84	204.77
207.61	206.2	211.14	214.63	214.56	204.78	213.34	208.63	208.45	211.18	208.67	203.23	211.82	212.38	202.51	213.1	204.86	202.4	215.83	208.51	207.43	214.11	209.22	205.41	208.33	212.67	207.67	213.77	212.07	201.86	212.3	210.35	215.22	208.25	212.03	203.63	217.62	205.33	203.38	208.62	206.94	210.21	210.65	205.44	206.67	210.73	209.13	213.05	211.49	215.46
197.71	199.2	201.33	201.81	203.25	197.54	200.71	199.36	206.5	199.34	200.71	203.53	201.63	201	199.9	196.56	201.8	205.56	201.93	203.46	199.53	202	200.77	199.27	205.05	195.28	205.18	197.57	193.19	199.33	195.65	196.19	195.07	201.69	199.46	201.32	196.96	204.7	193.92	199.43	202.57	193.43	191.87	200.81	199.81	195.97	204.44	200.57	205.59	206.15
203.7	204	204.79	209.72	205.68	204.7	208.07	211.01	204.18	210.68	202.1	210.52	204.88	200.59	205.06	208.92	203.02	208.6	208.24	205	204.4	202.84	201.72	211.29	203.04	203.81	210.77	208.58	209.08	208.28	204.7	205.96	209.77	198.96	210.01	201.44	200.29	203.2	206.56	201.43	209.03	207.02	203.95	203.06	206.01	203.8	202.16	203.37	201.31	206.9
210.35	206.6	212.45	202.96	207.13	203.71	209.29	203.68	205.7	202.7	203.05	209.03	204.2	206.2	205.14	205.95	199.51	210.99	205.66	207.88	208.22	202.35	202.3	206.22	205.84	206.35	196.22	205.37	202.87	207.01	204.05	206.14	207.87	203.14	206.95	204.22	203.62	201.55	208.81	203.62	200.36	206.93	207.03	204.38	198.53	203.5	210.15	201.87	202.55	204.81
209.14	213.06	209.34	204.55	208.44	208.8	205.88	203.69	208.96	212.51	210.68	209.68	207.44	210.36	210.14	216.3	216.86	212.23	206.41	203.73	202.55	209.95	208.62	209.63	213.21	208.72	208.47	214.32	209.06	212.89	210.9	206.16	206.54	211.78	212.2	210.13	210.37	208.52	204.92	211.81	213.23	211.13	208.64	210.64	209.15	210.69	210.38	210.29	205.05	210.36
201.75	198.56	204.03	203.03	208.61	202.72	213.48	205.72	200.57	202.22	204.83	200.21	200.77	205.31	200.34	201.85	201.62	206.47	202.65	201.94	203.68	210.31	206.22	204.87	198.69	209.85	202.97	200.6	196.14	200.69	203.96	199.87	204.57	210.83	202	206.46	206.48	208.68	205.28	203.81	199.84	207.52	206.32	202.47	214.89	208.46	201.91	204	205	209.72
199.28	201.87	201.35	204.32	204.83	208.43	199.03	198.94	202.88	206.3	205.69	204.11	206.31	204.78	205.54	208.99	198.07	201.47	202.34	210.66	210.49	200.52	210.35	205.08	204.26	201.65	205.9	203.04	204.31	200.13	196.74	205.4	207.06	196.35	198.47	203.6	208.97	213.78	205.42	206.84	199.96	205.2	195.35	199.88	199.65	202.54	201.96	203.45	202.47	205.8
199.17	206.1	200.89	207.55	204.74	198.88	196.35	201.58	203.59	202.49	195.43	202.17	200.85	205.99	202.18	207.33	203.24	202.52	208.88	212.48	200.37	199.65	203.24	210.1	204.33	205.25	203.95	199.71	201.89	202.65	204.92	203.13	196.81	204.67	205.24	207.01	205.42	203.89	207.14	207.57	204.04	212.82	209.6	203.43	208.02	205.07	205.12	206.2	197.81	204.13
211.87	212.94	214.13	211.91	214.07	209.76	216.66	211.8	215.11	206.19	213.5	211	212.66	209.83	214.42	212.84	219.61	215.2	211.35	212.57	212.49	216.78	213.55	217.33	210.99	210.2	212.86	209.15	213.74	208.65	214.42	213.12	221.06	210.77	209.79	214.97	213.98	213.57	212.1	217.04	211.22	212.21	210.39	210.77	214.56	207.8	210.36	211.21	211.2	213.36
198.73	202.33	202.16	202	207.01	208.82	208.33	202.39	200.87	202.76	203.28	203.92	207.68	204.96	200.72	203.71	205.44	200.75	203.85	204.03	208.18	204.49	203.69	193.89	208.36	205.94	204.91	205.32	202.77	206.01	202.31	204.44	204.76	199.33	200.45	208.46	200.84	207.53	202.25	202.35	204.05	202.13	210.52	206.54	204.17	202.22	197.85	206.58	203.66	198.92
197.23	200.16	201.87	202.32	198.87	197.26	197.06	195.5	202.4	200.11	196.23	197.07	203.55	205.53	194.19	203.91	201.33	199.97	209.33	195.93	196.64	193.15	193.92	201.11	200.53	193.74	199.71	196.63	195.96	199.82	197.07	188.99	191.67	191.35	204.29	197.23	203.82	199.53	198.12	202.93	191.37	193.07	193.19	199.11	200.07	206.23	197.78	199.68	196.64	200.23
211.88	212.49	210.9	217.53	224.16	220.62	212.99	217.97	214.77	212.74	210.96	208.21	208.44	216.99	218.82	211.51	215.35	212.56	208.32	216.58	213.1	211.94	211.44	220.38	212.4	210.78	209.14	208.61	208.49	213.45	216.21	219.01	212.66	205.58	211.73	216.18	216.68	210.64	214.29	208.62	205.61	214.07	205.84	214.73	213.06	214.14	213.64	216.31	216.65	208.64
200.67	211.4	205.15	206.77	208.92	207.04	210.08	205.89	203.61	203.11	204.38	208.36	203.43	202.59	205	206.55	207.26	208.34	208.5	210.02	205.09	203.58	206.87	205.94	208.18	199.31	201.38	200.97	201.43	208.15	208.36	201.17	206.88	209.99	205.02	207.09	205.11	205.79	206.51	200.58	208.28	204	206.12	201.92	199.94	206.87	200.29	206.2	211.18	198.53
213.3	204.12	205.91	204.77	208.9	212.45	212.92	206.89	210.14	207.36	203.51	212.11	207.91	212.65	208.63	208.28	211.15	197.94	205.51	205.78	206.93	205.03	212.07	206.26	209.49	199.99	204.32	211.97	205.24	207.41	207.2	204.88	215.3	205.7	209.04	212.51	207.52	207.18	216.1	205.25	212.68	206.61	209.84	210.93	215.08	208.67	209.5	211.34	211.51	200.96
214.05	215.91	213.52	211.96	213.23	210.43	210.35	212.32	211.73	214.89	214.57	210.18	215.11	207.5	210.87	213.96	217.57	214.7	214.94	220.66	215.29	209.74	217.3	217.1	221.1	212.48	216.61	211.94	210.24	216.39	218.21	209.55	210.78	213.27	208.25	209.53	212.09	211.62	208.61	215.19	214.7	213.87	209.13	219.11	211.41	213.72	213.85	210.26	217.42	216.97
216.28	217.23	215.25	211.15	213.11	224.37	212.89	218.16	217.34	218.29	218.41	214.49	215.21	220.5	217.01	223.35	216.07	220.33	209.58	213.27	215.76	214.65	215.7	216.85	216.4	221.86	212.65	224.13	210.51	214.5	218.4	219.05	222.17	216.27	215.46	219.01	215.6	219.44	219.55	214.04	216.83	216.51	213.47	216.71	215.48	218.58	220.51	221.83	222.12	217.95
208.48	210.29	217.98	209.09	205.22	212.86	206.37	206.56	210.83	215.59	204.08	209.87	210.82	206.63	204.26	212.06	210.02	216.22	212.83	207.59	216.95	208.98	211.23	208.12	208.12	212.01	209.17	209.05	208.1	208.59	206.5	205.18	203.86	205.76	206.21	204.93	211.59	217.58	210	205.06	211.31	205.64	206.99	207.85	213.67	211.74	206.89	208.97	204.72	209.08
194.76	199.98	199.35	202.73	201.42	189.28	195.84	203.49	196.59	202.6	202.52	198.74	205.94	199.06	194.43	198.67	202.68	201.54	200.02	202.4	207.14	201.47	196.87	202.13	203.23	203.72	196.56	199.21	192.51	198.17	200.81	196.55	197.52	200.21	196.45	202.05	199.25	201.86	196.17	202.09	197.14	204.55	204.57	203.64	207	201.42	202.81	204.61	205.45	196.76
204.3	196.65	191.91	201.37	201.86	193.34	199.74	202.79	196.44	199	199.77	200.62	196.27	199.74	197.27	206.29	202.09	198.12	195.63	199	202.02	202.81	200.2	197.4	196.63	195.26	196.8	202.56	198.83	196.69	196.44	201.47	193.31	203.7	200.34	196.27	194.24	198.64	200.46	197.19	206.5	196.75	204.78	201.35	201.57	203.74	203.96	197.79	194.75	196.41
206.08	214.33	211.39	211.5	209.71	214.32	211.06	208.49	220.27	211.15	210.63	214.76	215.05	208.72	212.95	209.37	209.2	204.75	216.03	212.26	210.42	211.98	208.1	214.09	209.39	208.94	211.9	210.58	212.44	222.39	216.64	213.52	212.39	211.52	212.35	214.56	207.77	211.4	210.42	210.46	207.01	206.74	213.35	209.2	215.78	209.87	213.94	208.72	213.15	211.12
203.33	212.15	210.7	208.39	211.06	212.36	211.92	209.23	209.3	216.04	206.2	210.55	206.38	210.69	209.47	208.97	211.45	212.97	211.65	205.92	208.02	213.07	207.48	210.77	211.27	209.87	208.57	204.98	209.94	208.97	209.26	210.68	207.38	208.85	209.05	208.13	212.35	210.71	212.18	210.65	207.5	205.9	208.31	210.88	212.34	210.6	210.26	204.73	207.61	204.25
189.49	195.36	195.76	190.45	196.86	195.4	195.48	188.14	185.13	192.7	193.45	190.53	194.53	194.69	195.23	199.74	186.65	189.28	198.45	195.37	190.81	192.26	197.41	192.57	198.98	196.07	198.99	191.9	195.83	193.19	198.76	192.48	196.39	193.9	195.29	198.92	199.92	194.09	199.2	193.44	198.62	198.26	191.72	195.93	191.01	196.38	195.16	192.32	194.51	198.63
207.48	208.02	206.74	210.89	206.56	214.96	211.19	210.56	214.55	209.59	207.88	211.66	210.52	206.49	207.38	206.46	210.36	204.81	204.96	202.94	202.62	212.14	207.04	210.72	209.19	205.32	205.13	211.39	206.73	204.58	208.83	204.5	213.26	203.05	212.56	205.29	209.39	210	207.91	207.15	206.44	203.8	205.29	203.27	209.87	209.8	203.8	212.43	210.56	212.51
213.72	213.11	213.38	214.55	215.75	217.17	214.77	209.19	212.97	215.69	214.76	207.38	217.54	210.25	215.65	209.76	216.35	209.52	213.81	200.67	216.3	213.36	216.63	205.65	213.74	213.27	207.94	212.67	211.34	212.77	215.82	207.05	216.15	211.45	215.53	209.56	216.69	215.03	215.7	209.56	210.47	210.27	215.93	212.91	215.34	220.17	218.41	210.14	211.07	212.65
206.72	217.61	207.87	207.59	208.94	200.31	209.18	209.53	208.67	216.36	206.24	208.32	208.63	209.28	208.02	204.84	206.78	209.96	211.84	213.21	210.35	204.93	203.23	203.76	214.01	209.59	203.66	210.24	204.1	203.2	209.4	200.82	208.66	210.76	208.63	207.83	209.78	209.36	207.55	209.74	213.82	210.71	210.74	203.89	212.76	205.68	206.31	208.32	205.16	209
209.81	209.19	206.75	206.07	209.6	209.95	210.85	203.59	203.81	204.87	208.78	207.6	211.97	205.29	214.09	204.73	213.15	201.71	211.95	202.28	203.71	208.32	206	211.42	209.35	211.68	207.4	199.9	206.22	206.65	208.71	208.84	209.23	210.02	207.83	207.26	210	208.33	207.77	207.41	212.35	209.49	205.49	210.54	208.23	205.66	203.6	211.32	206.37	208.24
205.05	204.28	209.32	213.79	208.51	205.87	203.71	205.54	203.5	201.85	209.66	208.1	203.54	212.31	210.19	201.37	206.48	205.26	210.69	205.65	213.03	204.94	212.42	214.51	206.64	208.92	202.03	207.55	209.52	203.45	207.48	207.9	209.38	206.7	214.18	207.77	211.62	207.33	211.01	210.09	208.49	206.42	214.48	209.21	210.08	208.8	206.83	209.14	209.99	214.48
214.39	211.7	206.7	208.33	204.21	206.55	202.99	206.78	208.33	203.98	208.91	206.72	201.24	216.16	206.84	211.6	204.28	207.51	212.45	212.71	204.2	215.2	208.19	211.98	211.62	207.16	210.77	205.73	212.38	202.36	210.55	211.75	211.71	207.18	208.54	210.92	210.91	210.87	208.47	219.35	208.23	211.73	200	202.66	213.02	207.39	212.77	214.62	209.51	204.14
198.9	205.31	206.71	205.15	208.58	212.76	215.19	208.84	204.27	205.42	209.9	203.72	203.59	202.26	207.1	204.45	202.88	204	214.61	209.24	204.68	206.98	201.89	203.89	204.07	196.71	211.54	211.57	202.23	204.69	204.03	200.06	199.2	208.77	208.09	205.89	205.22	194.49	204.52	200.59	206.01	205.37	201.56	200.87	206.8	204.9	206.48	203.14	207.29	201.85
217.37	212.26	207.07	208.57	212.49	214.21	208.2	211.79	211.31	209.26	211.14	212.3	212	224.87	212.75	209.57	214.88	210.04	210.93	204.98	217.04	219.13	211.25	214	214.3	210.38	208.21	215.44	211.52	212.31	210.43	215.38	205.77	212.59	212.9	213.2	212.51	215.81	208.11	211.7	212.01	215.28	217.63	211.68	214.73	219.55	208.91	212.31	216.11	208.54
203.9	196.07	200.5	196.51	198.69	204.64	197.33	203.58	198.56	194.83	202.93	204.15	201.21	204.34	202.29	202.49	206.27	200.66	201.85	201.24	203.04	203.29	201.05	204.03	198.13	200.59	197.1	198.13	197.38	199.7	199.12	200.13	204.24	205.1	201.86	196.29	194.82	200.01	201.3	199.55	202.02	208.66	200.29	195.71	197.14	201.28	201.48	198.72	200.21	197.71
214.27	216.15	217.34	216.4	216.73	218.63	210.44	214.07	216	215.51	221.22	217.95	213.63	217.81	214.32	223.01	216.79	216.47	214.93	212.34	212.93	217.26	212.02	215.17	218.32	223.29	217.08	211.82	216.09	211.92	220.19	216.79	218.6	215.14	218.1	219.31	222.52	209.04	212.66	220.08	219.18	213.7	217.79	223.58	214.7	218.71	220.65	219.55	217.36	216.55
206.62	214.76	207.36	209.38	203.81	206.82	210.15	208.27	213.25	204.42	209.54	210.77	211.18	206.9	207.95	211.38	213.67	210.43	205.78	209.71	210.84	209	207.45	210.63	210.74	210.14	205.18	204.64	209.35	205.88	205.76	212.48	207.51	215.64	207.29	206.56	211.07	209.53	211.33	206.28	208.04	210.23	208.34	212.9	212.74	206.73	205.36	209.1	210.73	208.32
214.9	211.57	208.39	214.56	215.1	215.45	214.23	215.17	209.72	219.71	212.16	216.11	218.59	209.83	211.24	216.22	204.44	209.16	213.92	208.26	211.59	214.17	216.46	221.75	209.2	213.86	212.46	216.89	216.42	216.09	214.25	215.69	212.78	211.64	224.68	216.96	216.74	214.41	205.14	217.97	211.37	215.62	216.19	223.61	207.58	216.48	214.93	213.38	212.47	218.28
199.42	199	204.62	204.6	205.61	202.11	208.07	205.88	199.3	210.96	207.79	205.19	204.58	204.63	204.87	208.25	204.45	212.95	211.15	203.26	205.28	205.08	205.97	208.39	209.78	208.58	209.69	200.39	204.96	199.49	206.85	207.67	210.22	210.69	204.66	209.41	199.98	208.04	203.76	209.8	208.76	203.48	204.26	213.25	203.28	206.9	207.17	207.19	209.01	205.59
195.76	193.84	196.45	203.96	200.16	200.55	201.35	197.21	191.77	205.74	203.4	199.64	196.42	193.69	198.44	201.32	205	200.28	202.41	193.38	200.88	202.47	198.88	204.78	199.85	193.7	196.9	201.63	196.63	198.94	208.97	197.35	200.73	205.22	197.79	195.81	199.22	201.47	197.19	195.18	194.74	201.6	198.8	201.69	200.18	203.29	196.18	195.49	198.53	202.37
196.91	187.45	194.57	199.76	190.05	194.39	202.02	199.6	194.76	197.01	200.4	197.1	191.24	190.71	196.98	194.67	195.15	194.61	200.35	195.05	193.11	197.88	197.13	190.54	196.25	193.62	193.47	190.76	203.27	186.05	191.03	192.12	196.25	198.25	196.66	193.53	194.68	187.46	196.57	196.95	196.48	188.54	186.53	195.58	197.52	199.08	190.5	193.95	194.29	191.84
206.66	210.83	201.64	203.24	193.03	201.95	202.18	198.09	208.06	202.73	205.31	200.08	198.67	200.3	202.6	204.09	200.68	208.25	205.14	204.81	208.44	195.12	199.71	201.74	202.96	196.15	206.56	209.27	204.72	211.93	202.35	200.96	209.26	204.97	201.77	206.85	210.74	207.43	199.6	206.75	202.42	202.48	201.89	204.82	203.07	200.63	202.75	203.68	203.73	199.26
195.74	196.88	197.2	200.55	201.07	199.76	202.02	197.84	202.74	203.8	199.62	198.96	198.67	202.2	205.51	197.42	199.91	201.88	198.72	196.98	196.7	201.21	205.94	198.02	200.59	198.28	203.43	203.65	198.97	199.61	197.21	199.14	206.33	203.55	200.61	200.14	198.55	203.92	204.35	200.17	197.16	197.62	204.39	203.67	195.54	199.12	199.1	200.6	199.96	193.96
210.89	206.92	209.02	204.51	200.94	208.02	209.12	212.7	208.98	211.54	207.52	210.01	203.43	210.25	214.08	209.74	208.84	208.19	207.53	210.39	214.04	214.33	197.95	208.26	211.96	204.44	213.35	204.61	207.85	208.67	208	211.88	208.3	214.83	207.79	213.24	207.56	207.31	215.73	212.02	205.76	203.9	205.68	209.61	212.32	208.03	213.16	206.29	214.49	207.2
211.69	207.2	210.17	220.85	209.4	208.13	211.28	204.04	216.24	209.58	208.67	214.57	211.45	213.04	208.41	205.45	206.96	210.41	208.54	215.62	208.81	214.02	203.22	207.57	211.27	213.28	206.27	208.91	209.96	204.71	210.8	214.89	207.37	207.09	212.44	207.28	210.43	210.01	211.61	212.2	210.19	206.87	210.83	208.75	215.07	211.41	209.67	210.87	211.62	202.18
199.85	200.17	198.36	206.71	201.21	200.1	192.07	200.49	194.17	202.98	192.94	200.74	201.61	196.84	204.89	205.41	199.07	198.95	200.47	193.94	197.62	204.27	194.73	201.25	196.97	204.55	199.79	196.79	195.45	197.92	201.92	198.16	197.78	209.46	199.06	199.61	202.05	193.05	203.34	200.34	203.73	201.47	200.38	201.78	205.43	201.16	196.96	199.41	198.16	201.27
213.6	214.78	211.21	209.63	205.44	211.81	211.54	207.79	207.57	212.82	212.9	212.68	212.83	215.79	217.3	214.64	211.96	207.62	211.88	207.79	207.25	207.12	212.93	217.03	210.08	216.44	213.45	207.19	205.43	215.33	203.39	211.49	210.3	206.53	212.5	209.53	205.39	212.37	210.03	213.77	210.06	214.07	207.53	211.33	208.23	204.35	217.37	205.25	215.34	216
205.31	206.73	206.4	206.89	201.97	212.32	205.35	206.7	202.98	213.4	212.81	203.57	208.92	209.84	205.61	209.66	207.4	217.88	215.4	210.94	206.6	206.6	209.35	210.59	206	200.14	207.48	202.79	207.99	207.77	207.66	211.72	211.56	212.81	198.48	210.02	205.83	207.31	203.36	205.02	206.95	210.63	203.27	200.77	211.28	213.68	208.21	207.53	205.1	206.73
208.6	204.11	212.13	211.96	212.59	210.02	209.48	208.89	206.88	209.53	209.52	212.25	210.26	207.15	201.52	210.71	205.94	209.98	209.99	201.37	212.28	204.51	203.62	208.51	210.05	207.62	212.19	207.48	212.37	207.13	204.24	205.88	208.51	208.69	210.75	210.6	205.35	206.96	208.25	208.37	205.95	211.47	205.43	205.43	209.45	212.42	209.32	211.59	210.01	207.28
205.04	210.62	211.03	204.13	210.72	206.71	212.84	207.64	205.5	207.47	209.48	206.61	209.78	211.5	208.45	210.69	213.8	205.83	209.16	207.01	207.69	207.65	212.22	210.25	212.8	212.27	207.5	209.19	210.44	207.51	209.08	210.19	208.89	206.73	206.61	209.36	207.47	206.96	205.73	202.55	205.09	207.93	210.31	211.98	208.26	207.3	212.52	205.75	208.63	209.38
212.52	216.49	217.96	220.39	216.39	216.44	212.6	217.82	216.3	223.5	218.42	224.35	220.1	212.71	212.76	215.11	214.48	209.25	213.85	208.85	221.24	220.71	225.25	216.81	210.8	218.35	216.31	220.54	215.32	215.28	219.98	216.94	216.6	219.2	216.49	215.06	214.8	217.8	216.33	218.25	221.99	213.86	214.7	215.88	218.98	218.04	213.81	215.24	223.08	218.87
209.87	214.25	200.86	205.82	205.81	208.38	210.93	207.09	210.04	200.81	199.12	205.37	206.7	211.49	209.36	211.11	205.41	210.28	205.15	199.04	208.33	209.07	207.73	208.29	205.34	211.47	209.8	210.35	206.36	203.02	210.48	211.53	209	205.83	206.44	210.38	209.67	202.6	201.47	208.66	209.71	208.43	203.33	209.15	205.35	208.07	210.65	209.78	204.32	211.4
203.09	198.63	200.37	196.84	199.47	197.82	200.14	194.67	206.45	198.8	199.45	198.61	199.75	195.39	194.77	198.42	202.7	191.92	197.22	199.74	200.45	203.77	203.42	193.06	196.21	194.87	203.9	199.8	200.62	197.8	200.63	197.64	197.76	193.99	199.42	199.94	198.3	202.19	193.21	202.05	198.04	200.52	199.76	198.76	204.98	200.04	198.72	198.15	196.43	196.21
204.89	211.14	214	203.49	202.23	200.86	199.8	205.27	208.44	209.08	202.54	208.09	203.24	203.12	202.6	202.22	202.98	213.73	203.19	208.34	202.77	201.76	202.77	200.88	204.29	206.88	196.83	202.94	204.15	203.12	202.14	199.1	201.21	202.11	204.11	196.61	196.93	198.55	204.13	200.82	205.93	202.3	198.85	200.21	204.13	203.95	204.06	201.67	207.39	206.54
199.61	194.24	194.32	199.37	196.29	195.08	199.13	206.16	201.63	203.08	201.32	195.32	201.83	192.26	195.73	198.06	199.73	199.52	196.77	208.6	200.34	195.28	201.31	192.25	201.52	195.93	191.05	199.69	199.21	199.38	198.65	200.87	197.04	200.02	202.25	201.17	200.68	200.28	205.28	193.82	193.29	201.56	203.01	201.22	200.47	199.42	201.1	195.23	202.37	201.86
211.87	215.9	202.24	204.9	203.22	210.55	206.81	206.77	203.07	204.11	202.47	205.66	206	202.13	212.96	205.73	204.1	206.33	207.07	200.81	204.78	204.39	208.26	203.64	202.59	206.84	202.46	208.92	203.07	201.13	207.17	211.29	207.59	212.93	211.3	210.58	205.66	199.76	204.81	207.99	210.28	210.94	205.96	210.63	211.47	207.66	206.3	210.18	202.5	203.1
206.04	211.95	197.18	211.28	210.21	212.2	207.15	208.37	211.99	213.02	209.22	211.03	200.32	213.25	211.16	209.67	211.43	207.29	205.61	208.55	212.69	207.73	213.53	201.57	205.94	207.46	205.72	209.54	209.85	210.17	205.05	208.92	200.11	206.04	213.82	212.25	208.3	206.95	207.81	203.57	206.71	200.11	210.59	213.63	206.34	207.51	208.89	209.5	211.52	206.59
222.94	214.83	215.21	218.1	220.02	208.54	211.8	215.72	212.28	218.08	219.81	223.12	210.42	216.72	218.25	222.13	221.27	220.82	217.65	211.1	217.59	217.25	218.93	217.22	216.95	211.54	215.04	221.32	212.7	215.39	220.18	220.42	217.18	218.4	216.95	218.83	218.23	221.18	213.2	214.84	209.09	222.64	215.57	213.44	211.33	217.79	219.33	225.04	219.9	224.2
204.12	218.6	210.96	212.19	202.01	207.41	210.18	209.2	211.32	210.19	210.66	212.14	204.83	205.19	209.33	203.58	208.23	212.25	215.7	211.47	204.8	209.13	213.81	208.91	207.88	206.96	206.32	205.33	205.3	210.01	203.78	200.41	211.66	208.15	201.11	208.26	207.99	211.27	208.93	208.4	207.31	208.06	209.53	201.37	210.72	209.93	213.61	211.8	205.91	208.66
210.45	210.2	206.35	205.81	205.02	202.81	201.1	203.75	202.32	208.94	208.71	205.87	205.87	204.55	204.88	215.47	207.44	206.52	205.65	203.39	207.67	204.35	205.69	210.09	207	204.5	205.54	203.78	207.59	206.25	214.66	205.13	210.53	211.26	208.88	202.46	203.86	203.16	202.7	212.7	209.53	204.4	203.11	200.47	207.87	209.97	205.83	204.67	209.2	203.03
205.17	200.75	207.17	206.38	198.58	198.71	203.83	200.88	208.33	207.34	203.22	207.57	203.95	203.45	202.66	201.2	204.29	205.85	199.48	203.55	206.13	205.14	201.99	210.19	205.8	201.57	201.1	201.53	202.8	203.58	200.38	201.64	201.55	200.12	200.85	206.92	205.52	203.64	208.78	204.94	206.57	202.93	211.82	202.81	206.08	201.81	208.56	205.26	209.79	201.45
203.98	197.94	202.74	207.37	199.73	200.2	203.26	204.58	203.42	197.03	196.27	200.33	207.64	197.83	207.65	206.01	201.21	202.18	197.98	197.75	201.13	203.39	194.88	203.34	199.44	196.02	198.39	205.5	204.26	198.69	194.52	197.43	194.44	198.81	202.2	193.62	196.73	193.99	194.8	208.04	198.47	205.02	199.89	197.09	201.87	199.42	196.13	196.91	202.24	199.66
203.06	204.2	205.92	206.29	209.57	206.88	214.15	203.12	193.35	209.25	208.55	200.62	208.78	212.23	203.25	209.3	203.99	205.83	203.09	210.53	203.98	206.88	202.68	204.17	204.09	205.32	206.31	204.82	200.74	208.73	209.27	202.44	206.21	210.68	205.73	204.28	207.55	204.28	204.76	205.96	203.58	202.13	204.62	206.02	204.16	212.28	204.31	207.89	206.43	204.78
204.17	211.08	197	202.59	209.73	203.77	201.78	200.51	200.43	201.71	195.31	203.31	206.18	201.39	204.22	203.59	205.76	209.55	203.45	209.42	202.97	197.57	205.34	202.98	202.54	204.92	203.92	209.21	208.47	201.69	207.31	207.38	207.32	205.87	197.49	196.31	203.35	200.09	203.47	201.94	201.64	206.83	199.7	209.73	203.86	208.76	199.3	203.64	199.68	203.12
196.58	194.27	193.13	194.63	190.65	196.16	196.66	199.04	194.91	190.96	191.02	195.25	188.26	196.56	196.16	194.43	199.23	192.05	196.49	193.2	193.85	189.5	193.08	192.5	195.23	202.85	192.12	192.66	196.08	202.25	195.9	197.28	197.03	195.87	191.26	196.31	186.42	198.16	195.76	192.87	203.62	194.44	201.13	195.3	193.42	197.78	197.41	190.43	197.71	196.96
212.95	210.45	212.89	206.92	209.08	203.11	209.21	211.1	207.28	213.53	210.14	206.66	216.37	209.68	208.02	211.3	201.91	207.46	209.08	208.55	212.23	208.15	205.69	208.86	205.27	203.42	212.46	207.09	211.05	207	210.61	213.32	200.95	207.19	210.64	209.25	217.97	206.8	211.75	212.37	206.58	211.34	210.85	211.86	213.36	208.42	211.98	201.69	209.45	209.3
215.93	219.87	215.79	223.25	213.7	210.3	211.63	218.93	213.27	220.16	216.81	212.95	218.98	212.58	220.85	211.26	216.6	214.87	215.14	219.06	217.27	218.12	218.49	214.45	211.83	216.76	216.47	212.87	215.29	216.25	211.82	219.83	220.01	214.56	216.92	215.14	212.03	220.79	213.58	218.7	217.06	215.69	214.76	222.97	214.63	213.26	219.11	221.06	216.53	214.49
214.28	226.91	215.48	217.06	218.92	222.16	216.68	217.75	220.62	218.22	215.68	218.5	214.8	213.45	215.05	218.72	216.27	214.6	215.25	214.23	212.84	216.71	209.25	218.14	219.33	222.06	215.37	214.9	216.25	220.24	219.82	215.31	216.78	219.22	214.81	216.38	214.46	214.84	219.03	216.51	218.26	216	217.07	215.01	218.32	216.92	214.76	216.01	217.55	218.42
203.55	203.24	200.51	204.89	208.33	199.97	208.34	201.48	202.62	202.89	200.81	199.64	201.07	198.93	207.49	207.19	207.49	202.23	203.82	202.18	207.16	210.34	207.26	203.95	199.34	201.71	202.54	204.77	203.99	205.38	201.19	199.85	203.51	200.39	212.58	204.23	205.87	207.67	203.83	203.6	208.2	209.96	202.25	203.72	204.91	208.74	206.18	203.19	206.94	199.63
204.19	198.52	198.54	200.98	198.58	197.95	198.99	206.52	201.05	198.04	201.56	197.24	200.59	201.49	196.91	195.75	198.37	204.28	200.44	198.81	195.05	196.26	198.23	205.53	196.91	200.34	201.29	194.24	200.18	196.49	198.6	200.91	200.66	201.69	201.89	198.67	198.35	203.29	196.68	199.44	200.18	195.08	204.26	203.87	204.87	205.06	200.8	199.24	194.32	199.03
210.83	208.16	212.67	203.49	212.62	216.72	219.2	204.76	212.83	205.61	206.32	212.79	212.31	211.82	211.08	213.27	207	213.32	209.37	212.01	210.27	212.73	205.65	203.51	207.96	209.09	209.18	206.53	207.11	214.25	217.1	214	219.56	207.78	210.73	209.11	212.46	214.05	214.08	211.09	209.48	209.43	216.12	212.4	208.45	211.73	212.79	219.5	209.5	223.32
204.94	207.81	201.87	203.49	202.96	201.31	205.71	204.25	197.27	212.25	210.46	205.36	199.14	202.24	203.1	202.1	201.58	201.43	201.29	201.62	201.26	198.03	206.64	203.87	206.38	205.5	211.81	203.53	204.37	200.96	203.73	204.6	206.35	203.81	200.1	202.64	206.89	206.53	206.24	199.78	199.78	198.93	203.62	196.65	198.33	203.46	200.91	196.98	201.21	205.09
214.01	216.11	217.02	209.91	215.7	209.86	214.57	216.04	216.13	212.74	215.07	213.05	211.3	211.11	209.92	215.12	219.02	217.38	205.99	211.66	211.5	207.51	208.11	210.67	218.45	218.79	220.38	212.63	212.14	210.96	218.94	217.74	213.2	214.39	216.95	216.77	213.77	212.65	218.26	211.33	215.16	213.89	215.48	214.32	217.42	211.44	212.92	217.21	215.8	206.45
212.18	212.04	202.69	210.82	205.41	210.79	211.7	209.72	204.03	214.93	210.06	213.59	217.81	206.91	216.12	208.59	215.43	200.88	210.81	205.89	208.41	210.73	210.78	208.61	213.07	206.96	217.96	212.83	203.48	208.95	205.23	209.04	205.16	203.38	213.03	213.35	207.57	207.55	208.5	213.73	212.4	211.21	204.26	204.55	210.64	213.71	210.12	209.13	208.32	212.26
215.02	216.04	218.71	216.47	223.77	227.57	212.97	212.86	209.74	215.13	214.62	213.44	218.01	213.63	220.07	212.92	211.59	220.48	214.09	219.81	220.52	219.23	217.08	219.25	219.51	222.04	219.99	214.47	218.75	215.98	220.45	220.55	220.92	213.66	220.16	214.7	215.52	212.17	222.61	214.47	219.44	217.37	219.65	212.29	218.68	218.2	217.54	214.49	220.16	219.16
206.97	210.62	208.97	204.54	205.77	205.65	210.53	205.98	211.63	210.35	211.94	205.53	207.22	207.7	209.99	208.05	212.36	212.71	208.34	204.14	209.92	206.18	205.55	207.77	202.3	210.58	209.4	206.16	211.05	206.02	208.27	199.46	204.87	204.99	206.59	215.08	204.8	206.83	210.41	205.5	205.11	210.04	213.59	213.13	215.28	207.18	201.07	205.89	208.18	206.12
207.3	207.61	204.45	204.34	202.42	202.43	208.24	198.16	200.33	213.32	200.84	203.66	203.72	204.02	197.88	198.49	203.72	205.06	210.68	202.07	200.14	199.64	200.48	199.36	201.85	201.32	202.78	203.28	211.26	200.91	207.29	210.15	207.19	200.23	203.18	199.06	204.92	208.54	204.52	199.53	198.12	198.18	205.49	206.56	206.34	199.4	200.86	199.41	206.5	200.75
208.23	209.58	204.45	204.65	208.49	208.85	212.54	209.67	201.54	213.85	209.23	208.04	206.54	206.01	207.98	203.58	214.34	205.31	211.6	212.26	213.44	209.14	212.27	204.6	210.39	206.94	210.9	202.25	211.48	206.94	210.53	205.51	214.43	207	206.31	204.77	209.19	205.45	204.73	210.92	204.51	206.68	209.96	209.2	206.32	202.8	208.76	204.96	201.6	206.53
198.93	203.17	204.03	204.12	202.62	193.52	202.92	194.1	201.3	206.45	198.43	209.16	198.35	202.26	201.57	207.26	202.34	211.3	206.44	206.48	205.89	201.51	207.19	203.08	205.85	206.06	199.56	195.82	201.39	205.71	198.03	199.06	203.15	209.29	204.99	205.84	202.83	212.12	212.78	205.72	204.6	202.91	205.36	213.9	201.36	200.65	201.32	213.35	205.16	206.29
214.13	212.91	209.69	211.14	211.65	211.5	213.99	213.15	208.86	210.88	212.8	215.75	214.48	213.37	208.77	212.65	202.85	213.2	211.54	210.96	212.18	209.98	211.65	208.24	212.37	208.32	213.35	208.31	215.26	218.35	214.22	205.18	216.78	210.88	213.6	208.55	214.85	211.99	213.39	215.9	212.87	207.5	207.49	215.11	207.44	209.98	212.36	211.39	213.33	213.78
213.75	221.2	216.11	216.75	221.81	216.11	213.12	222.14	212.34	218.58	219.17	219.87	213.54	218.11	217.53	214.71	211.7	213.71	219.32	213.35	214.98	218.61	227.93	214.04	220.17	219.15	217.41	221.91	214.26	217.37	225.66	220.07	214.27	215.9	215.4	210.58	221.64	210.45	219.3	223.99	217.16	217.17	215.15	214.53	218.45	214.6	216.72	216.21	219.17	218.08
208.78	212.25	209.57	206.61	200.51	206.73	208.43	209.58	208.87	216.43	211.72	210.02	208	208.59	209.75	206.89	210.35	213.04	202.3	212.95	206.29	208.27	208.4	205.73	210.62	209	210.71	215.97	207.35	207.73	212.39	207.14	206.89	210.36	205.82	210.06	208.67	209.33	206.72	209.12	210.68	207.6	214.28	201.1	207.9	212.17	210.36	209.73	206.49	208.37
198.72	199.78	200.69	195.4	204.52	198.76	195.39	199.53	192.15	196.94	196.06	202.61	203.56	200.79	204.55	197.05	200.92	201.36	196	199.13	197.85	197.9	198.97	198.06	200.03	204.77	200.32	198.66	200.62	202.78	202.47	193.86	207.3	196.47	203.39	206.91	199.69	199.53	206.68	196.38	203.97	195.85	199.52	194.66	204.5	195.86	196.36	204.76	197.05	197.02
217.96	214	219.92	221.12	213.85	211.54	222.34	217.34	219.97	217.09	218.23	219.59	222.19	219.24	210.58	217.28	215.52	225.27	218.47	214.35	219.91	220.44	216.92	220.03	215.57	213.35	220.92	216.97	218.03	218.82	214.82	216.11	210.38	221.13	220.25	211.86	215.83	220.29	222.78	226.68	221.13	216.95	214.92	214.67	219.82	211.18	213.11	210.49	216.49	212.24
202.17	199.84	198.47	202.48	206.29	203.54	204.21	194.64	207.5	204.74	200.28	192.78	195.23	202.61	202.76	201.99	206.57	208.47	203.84	199.34	200.91	201.19	205.36	199.33	198.52	194.78	206.08	206.71	202	197.33	201.69	200.59	199.68	198.92	202.49	199.94	198.95	208.26	204.2	199.54	207.11	203.44	194.34	195.41	204.9	195.62	200.96	204.66	203.63	202.95
201.4	212.59	206.17	205.09	204.33	206.05	216.05	207.36	216.52	211.38	209.06	204.14	209.25	207.87	204.33	216.89	212.03	209.22	205.45	206.68	207.27	213.96	210.78	210.76	210.03	207.58	209.61	207.56	208.55	210.27	214.15	206.69	209.41	205.05	205.52	205.02	202.53	204.06	211.25	207.25	208.23	206.52	209.66	209.55	208.66	206.04	204.57	206.72	210.36	209.25
191.31	193	197.86	195	200.11	191.08	201.41	190.97	198.41	193.98	200.34	200.12	193.49	196.59	194.22	193.34	197.32	198.15	192.98	198.01	194.82	200.34	184.64	198.04	197	200.74	195.56	196.7	189.43	196.51	195.4	193.49	193.74	190.15	196.95	192.71	193.98	196.94	199.94	194.59	187.89	194.36	195.04	201.96	191.15	195	187.92	193.49	189.77	194.68
201.71	205.28	205.84	199.36	205.6	199.93	207.1	202.21	213.33	202.54	209.35	208.2	197.43	209.57	204.41	206.79	204.26	204.63	198.57	201.15	207.05	209.8	207.04	200.1	205.59	204.87	202.99	199.32	208.65	204.38	202.82	204.76	197.36	203.38	197.75	200.51	205.07	204.42	201.6	209.48	210.5	203.3	203.22	205.42	208.51	200.05	202.27	203.03	204.93	202.73
212.61	207.71	205.76	207.56	207.83	208.63	206.08	211.76	208.38	204.89	203.88	202.89	210.86	202.09	210.33	203.61	201.85	205.36	206.15	209.31	202.05	202.97	203.25	206.87	207.75	205.03	213.69	200.61	206.46	208.99	201.24	217.05	206.32	208.21	215.88	206.23	204.02	207.84	203.91	207.27	205.42	205.36	206.45	203.27	204.76	204.56	210.6	201.44	204.98	208.74
210.26	216.26	211.99	208.85	208.76	204.78	209.46	208.61	205.69	210.08	207.56	212.96	210.19	202.3	202.89	207.22	210.24	210.1	212.25	213.04	208.72	208.03	211.02	208.02	211.44	208.44	208.82	212.24	209.17	208.46	207.67	204.9	205.84	209.26	207.4	208.15	205.22	209.52	212.75	214.4	207.18	207.88	207.98	211.12	212.63	211.25	206.84	212.31	212.11	211.64
192.61	192.62	195.75	192.42	196.28	193.71	194.92	196.41	192.94	195.48	193.01	200.1	198.63	190.66	197.6	192.65	196.97	190.39	199.93	190.9	198.87	190.67	188.4	194.41	194.77	197.75	198.36	195.02	193.05	187.18	194.28	197.79	195.66	195.25	191.12	191.96	192.69	196.71	190.27	192.14	194.97	198.8	200.36	191.91	186.01	193.22	197.79	192.67	196.89	194.8
211.74	208.8	202.37	207.02	204.86	209.01	216.24	206.95	206.48	215.15	211.6	200.95	208.42	208.04	209.26	214.21	206.87	212.93	207.58	211.76	204.8	208.87	209.74	203.99	209.15	212.56	208.2	208.58	206.18	201.25	202.52	205.37	209.73	211.07	203.97	210.16	211.05	211.74	211.71	209.96	211.47	214.14	203.49	206.8	210.52	209.21	206.37	205	205.97	209.82
206.15	205.96	211.82	212.92	206.82	203.37	207.32	206.26	207.77	208.05	206.6	207.95	205.16	204.58	210.45	203.86	211.87	204.28	204.51	209.32	204.53	206.24	199.08	208.62	203.47	196.08	210.42	210.92	201.23	206.25	209.38	201.7	208.85	203.67	207.37	202.25	209.99	205.19	208.33	205.44	201.93	206.82	205.31	208.12	202.6	205.44	209.33	208.5	207.93	202.81
206.51	210.53	211.31	215.43	209.55	212.25	213.56	214.56	208.84	205.73	215.89	212.16	208.72	211.05	213.93	207.24	208.41	211.38	214.75	208.54	210.32	212.64	209.02	214.68	212.9	204.64	204.15	215.8	205.97	207.47	208.52	206.3	210.35	204.91	213.06	211.6	213.64	214.68	210.36	217.94	212.33	213.2	210.52	219.45	214.2	205.84	209.04	206.58	213.52	213.51
199.37	202.64	201.01	201.6	198.25	194.9	201.42	196.63	200.13	200.5	201.26	201.32	199.36	194.82	193.36	201.91	201.52	199.47	201.55	199.14	197.02	200.61	200.29	204.93	198.32	203.73	201.91	198.26	203.26	195.61	195.22	207.82	206.71	192.39	201.26	195.44	198.85	203.23	201.2	197.63	195.23	197.63	194.9	197.83	194.95	208.75	197.77	202.45	196.7	195.75
202.65	201.51	209.42	205.29	201.9	202.83	201.81	206.17	205.43	206.07	203.5	199.52	210.16	199.47	205.3	198.97	205.8	194.66	204.21	212.12	207.03	206.55	201.26	208.85	210.04	205.03	202.13	207.71	204.25	211.74	204.06	201.77	205.83	206.41	207.85	204.5	204.32	202.7	207.44	207.77	208.81	204.4	207.92	200.99	204.71	205.66	200.54	204.75	208.18	200.81
208.31	203.97	212.16	211.26	200.48	206.59	201.59	206.28	216.06	205.9	198.72	216.52	208.16	205.85	210.53	207.91	201.08	201.24	213.15	207.22	213.93	210.07	203.96	209.83	205.05	206.9	213.43	208.44	206.29	210.94	209.2	209.48	207.88	211.37	206.61	210.52	207.92	209.11	208.59	206.23	206.15	204.73	207.64	211.79	208.23	207.15	206.56	207.57	207.77	210.79
197.18	201.07	204.89	199.76	200.14	204.15	196.47	202.73	203.11	201.34	204.01	208.32	200.71	199.96	201.4	204.5	199.91	199.79	196.99	203.11	195.01	205.19	204.8	205.04	199.25	204.21	204.25	199.25	199.66	198.13	197.54	201.47	201.56	209.25	205.21	203.81	200.37	206.44	203.93	200.33	202.8	203.46	201.26	198.76	201.24	196.42	206.07	204.12	202.64	204.22
208.43	202.29	209.76	206.62	216.68	208.1	202.47	211.76	201.98	207.15	211.27	204.71	205.25	209.38	200.15	211.48	203.47	207.43	213.7	206.85	202.73	208.09	211.81	212.18	205.76	209.45	205.62	210.54	206.73	209.07	209.96	213.52	212.07	214.87	205.44	207.94	208.33	209.3	208.79	202.4	205.98	210.37	211.82	214.48	205.59	209.95	204.49	208.73	214.35	206.79
205.1	210.7	207.92	205.46	210.87	207.85	208.93	202.01	204.06	210.31	204.1	210.68	206.49	206.53	210.44	206.03	210.05	205.15	208.68	212.06	211.6	207.99	210.46	203.85	202.87	208.92	208.32	212.07	207.94	209.27	208.07	207.17	211.29	214.41	199.79	210.81	203.57	216.5	209.32	212.44	205.32	207.32	209.43	203.2	212.17	206.1	207.88	211.79	205.68	208.46
209.08	210.78	206.05	203.11	206.88	208.73	203.81	205.17	211.47	205.88	207.08	205.71	210.49	210.65	203.01	201.99	204.39	207.3	210.3	205.87	210.46	208.09	205.62	207.2	214.71	206.34	203.05	200.54	203.61	200.89	199.99	210.97	204.95	215.38	207.86	205.85	201.24	203.78	212.02	209.59	204.08	208.2	203.28	209.3	205.26	212.11	205.28	205.97	212.8	205.58
206.19	204.57	209.65	205.89	205.07	206.18	209.66	210.54	207.33	209	210.18	210.93	209.21	209.49	209.26	206.66	214.88	202.74	206.26	212.25	208.67	208.25	214.52	210.82	209.55	200.12	209.9	209.5	208.44	206.14	208.39	208.97	209.93	201.96	202.07	210.71	203.21	200.71	204.85	209.05	205.28	210.71	206.59	205.72	209.7	215.36	210.42	204.21	206.38	209.15
201.37	195.22	202.32	202.02	207.5	208.46	202.82	204.7	199.45	201.25	202.58	200.44	203.81	206.23	197.67	207.19	206.02	208.41	197.75	201.59	206.63	202.13	203.66	200.76	197.31	202.76	204.28	201.59	197.72	207.07	198.93	201.55	204.15	206.39	206.89	203.34	203.96	202.16	209.4	198.58	204.5	206.24	205.8	199.29	204.11	199.9	202.34	207.07	203.29	201.73
209.18	208.29	214.55	205.47	209	213.81	212.53	210.44	209.69	212.27	211.68	208.16	209.78	212.8	204.01	205.01	211.5	205.81	209.25	208.35	208.73	206.81	205.01	211.12	206.91	206.61	209.13	209.91	212.15	210.42	207.25	210.12	215.38	205.86	211.14	212.74	204.3	209.13	204.1	202.51	206.24	215.38	204.71	203.64	211.89	206.51	208.09	206.7	205.85	214.23
201.32	205.44	202.32	206.84	204.62	202.9	201.52	199.17	201.99	206.84	206.49	199.39	199.47	197.13	201.53	204.06	206.35	198.06	198.45	201.37	205.17	204.08	199.41	202.17	202.83	195.71	202.12	201.63	199.63	197.59	203.52	199.59	206.44	192.04	203.11	201.12	193.93	203.81	196.02	207.81	198.62	201.97	202.84	199.26	201.72	197.93	201.96	201.61	200.44	194.01
204.93	205.09	215.84	204.57	211.86	214.33	210.1	199.89	207.68	205.53	203.36	211.85	206.89	208.74	207.48	204.68	205.62	198.32	209.33	201.87	204.94	208.87	210.24	209.04	218.04	206.16	207.58	208.11	203.49	200.87	212.46	205.32	213.17	207.72	210.76	212.56	208.75	204.62	201.07	211.79	204.92	204.46	210.36	209.13	205.23	212.85	206.96	210.51	207.59	208.7
213.64	209.27	211.35	212.27	207.9	205.94	209.24	208.18	207.68	207.62	204.61	211.42	212.02	206.79	212.33	209.27	205.47	206.73	211.62	209.46	206.3	209.06	208.25	211.49	213.17	212.97	210.35	205.86	212.1	211.66	211.26	209.88	204.91	210.4	207.65	208.99	217.62	210.36	212.33	208.87	206.89	205.87	209.35	207.02	205.93	209.03	209.98	207.04	200.15	212.14
210.04	213.67	213.58	210.15	216.15	217.5	204.6	208.96	209.47	206.17	211.48	210.13	213.16	218.04	211.24	214.28	202.56	208.5	213.67	209.41	208.07	211.66	207.55	211.45	210.24	210.65	213.33	213.26	213.86	212.03	215.62	216.12	214.45	210.7	213.22	215.4	214.21	210.19	212.99	215.14	216.7	212.83	207.82	206.77	212.5	216.6	213.48	215.52	214.08	211.04
209.62	215.66	213.37	210.24	210.36	215.78	209.27	210.57	204.37	210.29	209.08	211.36	213.97	205.16	205.38	209.69	213.99	205.31	206.47	209.67	207.46	211.78	210.44	213.22	212.24	211.53	205.52	205.28	212.01	206.41	210.65	209.1	208.08	211.35	219.17	207.18	204.94	213.1	206.65	209.52	214.98	209.25	206.14	209.1	201.37	205.81	206.66	210.19	209.32	209.35
209.77	207.82	207.32	207.51	210.5	209.91	209.2	206.58	208.18	201.48	203.24	213.05	213.55	210.11	210.27	205.05	209.9	208.84	205.21	213.78	210.6	207.31	207.14	211.8	206.39	211.61	210.75	211.15	202.66	211.27	207.39	205.98	204.89	211.45	206.52	208.88	205.22	210.29	206.73	205.24	215.04	205.92	209.85	206.82	208.83	210.95	211.96	210.17	212.04	214.15
202.09	207.29	203.75	205.33	209.16	206.32	195.01	203.24	204.84	209.38	206.27	203.27	203.97	206.34	207.88	209.14	205.51	207.28	206.23	203.07	205.95	201.08	202.84	201.9	197.97	204.87	210.87	206.66	213.72	206.16	207.72	205.52	208.74	204.32	204.01	207.52	206.45	209.24	209.63	206.15	205.51	205.52	204.23	206.42	199.71	198.36	202.71	206.48	201.92	196.52
205.74	213.59	204.64	203.3	201.23	204.84	205.09	203.59	198.68	212.74	201.23	208.93	202.35	200.47	202.59	202.06	206.81	201	198.29	206.16	203.54	202.82	203.41	203.85	195.74	206.49	201.14	198.81	203.44	201.75	203.88	199.86	206.76	202.83	204.76	201.98	205.26	205.18	201.56	205	204.36	203.41	203.51	200.89	208.02	206.63	204.03	199.27	207.2	201.47
208.19	217.86	211.3	205.26	203.32	208.19	213.2	208.09	206.86	210.98	208.53	207.4	207.92	205.48	206.03	209.36	210.24	205.74	208.74	211.12	203.25	212.47	212.72	204.71	213.54	215.27	208.65	209.37	206.98	207.33	203.52	210.88	205.17	208.26	202.29	211.26	212.97	207.55	208.45	212.58	214.86	203.66	209.93	202.23	211.52	210.26	200.07	206.01	213.56	208.45
209.36	201.55	204.24	210.39	215.62	208.12	206.62	201.64	208.59	201.59	202.33	206.43	210.09	205.07	205.61	209.58	207.06	207.46	206.38	204.37	207.77	206.68	208.87	206.34	208.5	210.53	205.03	207.81	205.67	208.21	206.63	206.53	205.12	207.06	207.9	210.7	204.32	205.74	206.68	211.08	210.73	206.28	207.4	205.26	209.64	199.38	204.37	206.63	206.95	204.86
209.81	216.99	212.3	208.77	208.47	213.22	216.27	211.63	210.4	214.27	210.52	207.57	212.63	212.23	210.48	203.5	211.77	213.56	217.91	207.64	211.62	210.8	214.73	210.07	211.09	209.59	217.69	208.54	211.44	208.24	212.1	211.85	210.48	213.31	214.46	214.27	208.99	216.95	212.65	210.52	211.8	212.38	210.34	211.31	212.93	209.1	210.19	210.43	206.13	214.26
210.91	211.18	204.95	210.3	207.89	203.53	207.11	205.77	203.15	205.16	210.58	204.78	208.93	210.6	211.48	205.84	205.3	207	205.48	205.12	204.16	207.2	204.59	207.29	216.15	201.68	208.39	203.53	206.29	212.27	209.62	206.44	206.93	209.57	208.6	214.08	208.36	213.16	206.06	204.35	206.21	212.3	202.52	211.28	212.4	211.12	206.39	208.65	202.19	194.99
202.5	208.01	202.44	205.33	200.23	202.15	206.76	200.28	212.17	199.97	210.31	193.78	199.88	202.33	205.85	204.67	202.15	204.73	206.25	207.04	199.45	205.37	201.15	196.97	203.42	203.94	198.24	203.57	202.22	206.82	207.88	200.09	205.89	202.75	203.33	202.75	205.08	210.19	201.48	202.17	209.44	197.24	201.68	203.76	206.69	197	206.67	199.28	207.25	204.42
210.24	209.31	211.22	202.9	205.72	210.9	210.91	203.48	208.37	206.64	210.29	213.87	210.69	202.57	210.92	210	211.6	205.51	204.88	208.24	212.91	205.87	214.29	205.91	208.82	210.16	218	208.44	205.91	209.75	201.84	207.23	210.45	215.67	210.4	210.53	215.3	203.83	208.83	211.18	196.63	210.48	211.1	203.56	207.35	209.97	200.61	210.26	206.71	211.13
210.27	213.68	214.99	205.85	201.32	208.07	211.32	209.07	208.29	205.47	212.43	212.86	213.11	203.51	211.25	210.17	212.86	211.83	208.13	205.9	210.75	208.02	208.34	217.06	215.45	207.8	212.7	203.91	209.7	209.02	208.35	207	206.51	217.35	201.18	205.65	208.51	206.73	207.04	211.98	210.6	203.78	208.81	211.46	211.39	214.6	211.81	205.69	214.95	211.16
205.26	206.67	204.07	202.1	200.55	199.52	206.53	203.26	206.17	205.05	197.59	203.58	197.34	203.32	202.33	203.55	202.82	205.29	205.39	199.87	201.24	208.1	204.31	205.34	203.45	205.3	202.05	202.47	202.77	197.89	200.53	203.37	203.15	203.65	207.88	200.19	207.13	202.02	203.01	208.81	202.6	205.64	201.02	210.87	199.85	204.61	205.46	203.54	199.39	208.44
215.79	216.95	208.51	213.07	210.94	208.95	214.76	206.68	212.34	217.36	213.14	213.42	212.67	212.69	212.71	214.07	215.64	211.18	210.18	207.74	211.26	212.02	207.51	214.43	207.42	209.87	213.25	217.11	208.65	214.55	212.23	205.36	209.8	214.91	211.12	213.38	211.19	211.66	212.21	212.79	214.05	208.45	204.71	219.79	221.72	208.07	209.63	214.91	215.48	211.18
196.9	201.47	199.24	202.48	196.23	202.19	200.51	202.72	197.5	202.77	199.94	199.7	200.91	196.7	199.07	197.52	197.55	200.96	197.27	199.34	201.62	193.32	201.51	199.85	198.62	193.13	192.23	195.64	203.89	199.59	202.44	194.34	199.81	197.56	196.54	198.91	203.13	203.92	198.68	206.9	204.3	197.99	197.97	199.57	201.89	202.08	203.13	203.43	205.84	196.61
205.49	206.41	209.95	214.28	211.06	208.3	213.35	210.88	208.16	207.5	212.1	208.43	207	209.16	212.52	207.05	202.66	208.02	210.24	209.89	213.8	211.74	206.77	208.59	208.02	210.37	211.5	212.2	207.37	202.91	205.97	210.6	211.97	207.73	209.02	206.96	209.07	205.94	210.05	208.48	209.19	212.19	210.87	205.29	210.31	210.22	211.19	209.31	210.87	207.25
206.45	205.21	204.52	208.12	210.61	204.67	208.57	206.05	205.2	208.54	211.72	212.95	216.26	205.16	204.19	210.77	204.41	208.75	210.46	210.73	200.57	211.34	209.62	206.09	208.26	210.12	212.26	210.01	205.17	212.35	207.6	209.47	203.83	212.44	206.11	207.27	207.82	203.17	205.4	203.49	212.28	204.99	205.84	206.09	212.54	213.45	208.67	213.81	211.98	199.14
203.44	203.4	209.58	207.48	206.76	202.88	201.74	202.87	201.84	207.27	201.79	203.59	204.43	201.63	198.43	207.13	209.92	201.3	201.01	210.37	201.75	202	207.56	202.15	209.96	200.27	202.69	204.29	206.16	207.91	207.63	197.15	201	210.94	197.51	204.26	206.25	204.2	208.46	207.87	203.98	203.86	194.66	200.32	200.11	210.77	203.41	203.99	200.15	206.22
217.94	212.23	217.49	217.16	210.51	207.87	214.41	216.26	215.33	212.46	213.85	216.12	212.37	212.13	208.82	214.34	210.69	207.8	210.61	213.27	212.89	217.12	207.88	209.66	213.6	216.78	215.08	213.5	218.12	216.63	217.89	208.47	212.67	211.84	208.21	211.98	219.48	206.19	216.58	213.74	209	214.64	208.32	213.89	216.24	205.49	217.02	215.26	213.19	214.51
210.36	212.19	211.33	208.84	210.03	210.03	205.19	213.06	214.27	208.12	205.18	208.05	212.22	207.48	209.22	208.69	205.54	209.82	204.9	213.68	205.16	207.73	198.56	205.7	213.08	209.13	208.82	211.5	208.13	205.17	203.82	214.16	213.43	210.1	213.43	210.48	207.09	211.53	210.72	207.64	206.11	207.81	199.96	211.47	205.6	206.47	209	209.04	213.78	211.76
209.15	207.34	205.83	207.37	205.03	202.77	201.28	204.66	203.01	206.31	209.77	210.06	204.42	204.08	209.15	202.89	205.26	202.89	209.33	206.06	206.84	205.27	199.83	200.22	207.45	200.67	201.2	198.41	197.18	204.72	203.63	193.62	201.32	201.62	205.87	206.39	199.06	200.48	198.8	201.38	203.98	207.22	206.7	206.96	206.97	203.13	193.99	201.28	197.4	199.68
201.92	206.16	203.34	207.62	209.58	209.67	209.18	214.2	204.01	206.25	211.87	210.8	207.68	209.54	209.41	215.25	209.31	207.63	206.49	207.03	208.61	211.16	210.18	208.31	203	200.42	205.98	210.32	205.44	213.23	204.09	215.02	207.64	207.95	214.29	207.86	203.75	204.64	204.11	214.67	209.38	211.83	216.32	213.79	207.59	205.39	210.28	209.04	208.88	208.72
203.18	205.54	206.34	209.36	200.59	207.82	207.45	203.18	209.22	204.71	202.95	205.96	203.93	204.42	203.4	206.52	210.94	206.1	203.93	208.02	205.59	205.14	207.75	204.14	210.56	205.19	200.81	208.51	210.44	207.52	206.92	208.54	203.41	205.87	208.95	204.17	208.64	208.11	201.47	198.13	201.26	209.52	204.41	204.44	205.8	204.24	202.27	203.31	205.43	205.54
208.35	211.59	218.77	210.21	215.93	210.22	213.3	204.66	213.76	208.91	205.82	209.13	207.71	204.02	207.24	213.31	212.65	208.22	213.25	210.83	211.18	212.04	206.93	213.59	214.75	211.17	214.78	216.31	212.87	214.15	210.3	214.6	214.19	209.32	212.76	207.39	213.96	206.91	215.31	213.83	214.4	214.08	211.85	208.66	211.99	206.18	205.04	209.4	212.7	214.6
201.9	203.81	201.88	198.5	200.06	204.92	208.13	204.91	203.8	199.63	204.05	203.58	198	196.92	197.25	205.26	199.97	203.17	205.34	205.99	203.19	201.56	204.68	205.5	197.33	205.3	202.72	201.02	200.62	206.18	202.63	201.58	202.74	205.29	205.9	202.97	209.48	202.23	199.83	201.94	200.25	207.52	204.34	205.32	207.34	202.4	202.64	201.74	202.38	209.52
206.6	210.39	209.22	202.66	205.56	206.81	208.61	208.04	201.33	208.24	203.95	202.46	204.88	211.27	209.28	209.33	208.66	204.11	210.86	206.88	211.22	208.11	213.17	206.08	208.9	208.66	209.31	208.47	213.53	209.13	212.09	206.48	201.87	211.27	207.74	210.75	209.97	203.41	205.68	208.71	205.64	205.85	208.54	200.53	204.96	208.16	204.87	208.52	205.97	210.63
214.89	212.95	211.02	214.66	212.31	206.4	207.29	212.77	217.73	208.85	209.78	208.85	209.85	217.07	211.07	210.98	208.22	217.41	214.32	214.08	210.7	213.39	205.22	208.37	207.88	205.83	210.85	203.72	209.35	212.78	215.71	211.9	212.38	212.11	214.06	212.81	210.37	210.6	210.82	214.44	210.44	218.39	209.44	212.64	211.9	215.3	204.35	209.99	215.57	213.99
213.15	221.26	216.31	214.67	224.35	213.87	218.62	219.15	216.54	220.87	211.58	218.08	223.2	220.93	220.78	212.86	220.62	217.87	219.61	214.04	223.29	212.64	218.39	213.58	217.15	213.97	224.08	216.36	219.3	221.67	214.05	216.92	215.92	215.54	215.96	213.25	214.23	213.98	223.51	215.52	217.79	215.31	218.26	221.16	217.68	219.29	216.08	210.16	224.42	218.2
206.74	208.06	207.23	207.78	205.71	209.17	206.53	203	211.86	209.78	210.08	208.11	205.96	210.31	201.81	207.36	206.47	211.03	210.63	209.94	206.94	210.03	205.87	215.06	201.63	210.77	205.96	206.64	210.51	207.71	207.27	207.67	205.59	198.79	211.46	206.71	210.93	207.06	207.09	207.24	210.4	207.66	207.11	206.74	209.05	212.68	210	206.27	213.71	199.99
210.08	199.44	206.07	202.87	200.74	204.06	210.5	207.08	203.49	203.93	205.26	201.74	203.7	204.61	205.9	208.8	210.47	200.17	206.96	202.63	210.56	204.33	203.06	201.4	208.47	199.26	203.89	213.5	204.44	205.31	204.63	208.15	205.16	200.95	203.69	205.52	204.19	208.92	197.34	200.9	205.47	216.56	201.56	203.27	199.94	205.98	200.74	208.4	209.43	199.62
204.6	209.81	201.86	201.38	208.58	207.2	207.8	214.27	209.34	203.61	204.7	204.3	204.52	203.72	209.83	202.34	205.47	202.28	204.5	201.97	204.05	207.37	202.12	208.39	202.97	206.36	206.68	206.49	207.39	207.16	203.24	206.28	207.08	205.87	205.37	211.65	204.73	207.24	202.79	198.81	203.41	208.87	207.3	211.39	206.72	204.86	205.39	208.76	207.19	207.73
207.07	210.73	208.43	210.13	214.3	213.97	206.97	213.09	208	209.81	210.32	211.43	214.43	211.26	206.06	212.3	203.46	204.99	206.64	210.92	203.51	203.93	210.12	209.68	210.54	209.35	209.11	208.64	212.12	212.24	208.75	207.77	213.59	218.45	206.26	208.49	205.52	210.32	209.13	206.74	212.73	208.39	215.8	211.82	215.88	204.58	210.46	209.64	209.34	209.79
210.28	210.69	213.2	209.57	214.04	210.66	215	208.77	210.42	215.24	207.61	209.54	210.27	211.85	209.31	206.4	207.82	215.89	208.92	207.91	208.95	214.61	207.96	212.93	210.39	212.17	211.58	216.45	208.83	216.34	208.24	209.54	213.78	209.56	207.4	216.31	214.87	210.15	214.01	209.47	206.57	215.09	214.26	218.35	213.4	207.89	212.16	208.56	218.5	210.17
198.31	195.37	200.02	199.83	192.91	193.53	198.46	198.65	194.79	200.5	197.98	199.85	199.56	196.9	196.65	201.64	195.35	199.94	198.33	195.55	197.55	198.73	198.13	206.07	195.04	199.14	196.75	198.68	197.65	198.18	201.84	200.94	201.89	194.91	194.39	197.14	201.46	200.19	198.57	200.65	195.9	194.85	199.84	198.1	196.1	198.53	199.77	200.31	199.29	196.21
214.66	212.52	215.74	211.35	215.36	215.22	211.62	218.83	215.03	216.8	213.16	221.15	214.74	211.5	215.14	218.04	217.93	218.22	213.34	220.61	214.07	222.48	216.6	216.98	216.12	218.9	219.31	213.43	217.05	212.14	217.1	213.3	218.19	213.55	214.3	213.94	216.42	216.6	225.06	215.64	219.42	214.08	213.3	223.12	212.31	224.38	217.91	225.29	221.56	209.04
197.17	195.61	198.95	198.98	193.76	199.19	200.71	200.92	195.01	199.14	201.77	197.62	196.5	198.98	201.63	202.78	199.62	194.2	196.14	199.27	192.38	197.77	205.62	204.1	204.35	202.12	204.14	191.91	197.91	201.06	198.52	199.32	191.21	199.07	201.41	195.92	193.33	201.22	194.87	204.7	201.39	194.07	206	200.61	201.7	197.37	199.25	197.42	194.52	199.88
211.32	211.44	209.67	212.7	207.72	209.41	205.5	215.5	202.7	209.17	206.79	208.82	208.14	206.26	211.31	212.51	207.3	212.1	210.01	203.15	214.19	215.22	209.4	206.99	213.78	215.45	212.6	209.65	205.93	215.09	205.22	213.21	213.09	205.87	209.61	209.39	210.98	202.02	212.67	208.08	215.15	208.35	213.56	207.12	213.8	206.44	213.74	210.08	208.76	208.72
198.61	185.31	192.17	190.72	194.36	194.69	192.44	194.32	200.71	192.36	195.2	194.92	199.39	189.9	194.09	195.09	190.48	195.45	201.77	191.18	194.21	191.69	200.48	195.08	194.67	193.62	192.83	196.43	192.78	193.61	199.93	194.9	198.75	201.28	198.71	196.04	195.19	195.22	196.23	198.52	198.84	198.33	194.61	198.45	196.28	194.32	193.8	195.22	197.22	198.26
206.67	210.06	206.64	204.61	213.41	212.09	206.43	209.76	214.19	205.45	206.51	214.57	214.41	205.79	212.32	211.74	209.3	220.63	205.14	209.35	205.97	213.92	210.68	209.1	202.42	212.3	211.94	212.88	204.17	210.59	212.68	207.63	209.8	211.06	207.26	210.04	207.09	209.4	211.06	209.37	215.34	210.6	207.98	211.79	211.75	207.51	207.79	206.85	202.16	203.53
215.46	217.98	211.17	211.29	207.73	211.42	213.78	208.18	209.15	207.18	210.07	218.9	217.26	208.48	212.33	219.93	210.14	211.03	211.54	215.32	215.74	211.05	214.48	215.13	214.42	209.02	209.95	210.91	213.04	211.08	213.42	208.12	212.64	207.92	214.2	217.89	212.24	210.87	210.82	211.16	216.37	213.42	214.54	217.44	212.14	212.36	210.86	211.45	219.68	211.25
207.32	219.08	211.5	211.02	214.9	209.99	210.5	207.86	214.38	215.05	209.51	212.41	200.37	211.34	217.37	208.01	212.82	209.84	211.03	214.18	216.66	208.55	213.2	212.81	207.85	212.15	209.72	211.05	214.7	211.27	216.03	212.98	209.35	215.52	211.9	211.12	213.51	218.03	214.85	212.69	209.26	213.26	205.67	214.22	210.93	213.83	210.01	209.09	204.61	209.45
210.66	210.01	211.41	205.53	211.85	212.97	210.79	209.74	206.35	201.74	213.48	210.04	208.78	205.72	207.57	212.44	204.93	210.16	213.36	212.72	210.36	208.55	214.06	208.32	211.2	211.22	210.54	215.86	207.29	207.79	204.1	213.82	213.54	204.79	208.27	203.54	210.69	211.42	205.78	209.82	212.69	209.71	217.72	211.84	208.93	212.2	214.84	214.66	212.76	211.68
204.16	201.36	203.25	206.44	206.32	207.25	204.25	202.77	196.89	202.55	205.29	195.55	204.71	202.7	201.01	194.8	204.41	200	202.55	208.46	201.86	200.55	198.64	200.42	204.04	205.46	206.83	196.74	206.23	205.75	201.71	202.99	206.67	202.6	202.74	204.2	207.14	207.15	205.42	203.79	204.54	205.04	203.49	208.92	206	200.52	205.28	203.55	201.53	207.11
206.25	202.38	208.48	207.92	208.89	210.85	199.85	204.03	212.04	206.99	203.24	207.88	197.98	203.39	204.75	203.85	207.74	205.93	202.92	206.02	202.55	205.93	207.9	211.91	200.94	207.3	210.92	204.69	208.51	206.7	201.94	202.43	205.81	207.02	210.13	202.56	204.36	204.04	208.16	204.83	207.02	209.46	205.79	205.98	206.92	205.85	210.01	213.31	207.84	210.62
209.61	204.46	202.54	210.33	204.84	202.34	206.35	210.82	212.74	212.64	213.05	212.53	208.36	206.94	206.7	212.55	208.96	213.87	206.8	208.65	204.86	206.41	205.72	210.77	211.39	205.22	201.44	207.94	204.39	200.43	211.55	204.05	202.21	206.16	212.07	203.09	207.04	209.64	210.61	206.17	205.79	204.49	204.91	203.41	207.02	216.12	212.1	213.95	203.74	210.08
202.67	203.1	209.04	209.11	203.61	206.09	210.8	202.27	201.28	201.19	201.92	208.63	198.8	201.18	209.88	205.78	201.46	201.92	208.01	211.02	206.74	206.5	208.63	204.84	200.94	204.02	205.47	204.25	208.14	205.01	207.71	205.79	207.18	208.71	204.68	203.42	202.66	202.29	201.51	205.14	210.06	209.95	206.74	203.81	202.98	210.27	203.2	202.23	206.67	216.12
213.09	221.81	212.15	217.97	213.44	221.29	215.06	213.41	218.45	216.36	218.8	219.5	214.41	214.79	211.47	218.94	211.54	219.23	214	221.65	215.31	226.42	218.94	213.34	220.87	216.05	218.44	219.48	214.25	219.72	210.68	213.12	213.41	216.67	216.19	214.98	206.6	218.77	220.97	213.58	212.16	219.33	219.15	214.7	214.19	210.8	210.21	214.38	216.4	218.03
209.26	214.31	208.29	214.74	212.11	216.53	212.18	214.84	216.46	208.1	217.53	209.74	215.69	213.38	208.43	213.69	211.89	216.94	214.08	216.68	212.03	212.25	217.68	206.42	213.85	212.45	212.28	216.09	206.58	214.1	210.65	207.81	218.86	211.74	207.66	213.72	210.01	208.11	215.14	214.12	212.28	219.04	213.4	215.34	210.25	216	219.43	211.31	208.44	212.08
222.24	213.63	215.56	217.09	212.78	219.81	214.81	215.31	213.27	216.07	218.25	216.54	222.45	211.29	219.3	220.27	212.32	216.35	218.43	216.68	217.89	216.55	215.81	214.81	213.21	217.93	214.26	221.53	222.43	215.45	219.44	213.14	216.37	223.22	215.87	216.28	219.23	219.14	213.16	217.01	217.33	219.98	216.06	223.87	219.67	217.5	214.99	220.4	219.11	207.44
195.6	199.11	198.71	200.65	201.36	202.22	199.3	198.79	200.47	203.45	201.47	199.02	198.42	198.79	197.69	198.21	203.17	198.31	199.96	197.04	202.31	205.57	193.49	197.03	198.34	197.08	203.12	202.49	201.95	204.93	196.72	198.85	202.26	199.19	196.48	201.85	199.27	197.42	203.25	202.68	193.67	200.64	200.34	198.95	197.41	192.91	198.89	203.44	206.88	200.61
202.62	206.26	203.78	210.64	205.28	206.66	204.87	207.79	208.54	209.03	210.99	211.09	204.26	208.46	210.9	207.42	203.25	204.41	205.17	212.63	212.03	206.37	204.18	212.15	208.06	210.54	208.03	208.12	201.41	206.55	207.04	206.44	210.04	207.17	208.16	208.02	208.54	202.71	211.46	207.31	202.02	199.33	209.59	212.42	207.72	211.75	206.22	209.39	205.92	211.79
208.56	210.18	208.74	209.46	209.06	206.25	206.82	207.6	211.72	203.77	204.92	203.06	207.92	208.13	210.36	211.81	206.25	202.51	205.64	208.25	208.69	209.77	212.04	207.39	205.53	211.79	212.06	208.98	206.52	209.39	216.55	212.5	216.86	209.32	206.25	207.44	214.28	209.02	206.29	206.9	213.71	204.17	210.02	211.3	207.5	207.97	211.37	214.54	201.97	209.97
203.95	195.82	199	199.19	194.38	202.98	194.91	200.68	200.11	197.6	195.55	204.63	206.29	201.8	199.13	198.61	197.59	201.01	198.25	197.26	199.75	199.08	195.04	206.03	204.11	191.93	196.22	202.14	199.9	199.73	198.69	206.86	200.07	196.34	205.1	202.15	197.13	203.27	196.22	195.19	200.42	199.06	201.63	202.14	199.68	199.28	199.38	197.93	199.14	198.51
208.95	209.07	208.23	207.87	211.38	207.69	207.96	204.4	217.34	212.26	213.38	206.73	210.41	213.1	207.68	208.39	209.53	211.21	210.07	204.51	201.49	214.48	214.27	204.31	208.15	208.05	213.52	211.63	206.04	206.21	205.22	212.26	202.4	211.28	205.61	206.27	208.14	202.24	208.64	206.82	205.31	205.07	211.34	206.65	210.77	209.28	209.77	208.22	212.08	203.77
205.35	204.76	204.93	202.61	207.08	203.63	207.48	208.61	207.16	203.03	213.86	210.87	207.28	208.53	210.2	208.87	219.7	202.12	208.87	209.6	201.21	202.12	206.85	207.15	205.15	204.66	213.04	205.02	213.41	206.49	212.84	210.55	206.92	207.85	213.75	204.28	213.8	212.67	209.81	212.38	212.11	209.18	207.84	215.33	209.35	211.49	200.71	214.78	203.38	208.54
205.01	202.19	199.34	202.53	208.2	209.31	196.78	200.4	197.94	201.84	205.61	203.52	202.49	200.87	207.65	205.14	207.98	206.05	201.95	202.55	204.19	199.42	203.61	203.97	201.05	198.29	204.95	204.47	207.12	202.11	199.17	202.4	209.21	201.02	202.13	202.29	202.49	197.64	205.44	202.73	196.23	200.42	200.43	204.12	207.41	205.3	203.49	201.51	204.63	210.66
215.06	212.8	212.17	214	223.68	207.85	205.01	216.89	214.33	210.28	213.82	208.38	205.19	211	215.27	217.9	215.33	210.68	211.38	215.87	215.96	211.46	216.73	210.09	215.64	215.19	209.21	211.49	208.29	216.56	214.61	213.64	214.91	211.17	209.98	220.47	210.95	214.52	203.72	213.15	214.31	212.49	213	217.23	210.15	216.09	213.95	211.38	217.51	205.3
215.78	214.64	212.73	213.24	211.05	216.7	215	216.15	213.79	211.04	217.18	216.58	215.58	213.56	213.08	216.16	207	212.67	216.25	205.78	212.68	212.36	225.36	209.83	212.39	216.65	205.59	214.11	208.38	213.32	219.7	216.24	211.34	214.94	213.27	212.74	212.28	211.61	210.76	215.29	215.06	210.81	211.61	212.61	211.44	210.43	208.3	207.41	214.89	213.61
198.92	199.32	200.58	205	203.32	203.74	201.57	198.95	201.79	201.86	199.22	198.37	200.76	200.07	201.54	203.4	192.94	201.96	200.97	201.63	197.66	198.24	200.24	196.9	202.41	198.83	200.06	198.74	205.31	203.82	200	203.26	198.55	198.32	203.84	201.33	198.5	201.88	201.07	197.85	198.13	200.94	195.82	196.95	196.38	198.66	197.31	198.81	195.4	198.64
201.99	205.05	198.24	195.7	200.36	198.05	193.78	198.71	198.17	200.32	196.63	198.26	194.15	202.58	198.81	200.35	197.47	199.45	198.15	201.53	200.32	195.73	204.16	200.62	200.68	204.1	197.54	202.43	199.95	202.36	204.14	196.04	191.19	204.84	191.06	194.38	206.03	200.46	195.96	196.96	193.68	196.98	194.88	200.26	200.45	205.81	200.73	195.53	199.42	194.35
199.05	201.1	205.52	206.89	204.86	206.37	210.62	205.86	208.36	208.96	200.62	204.7	202.31	207.97	206.21	205.12	207.26	204.43	204.85	206.45	204.79	201.77	211.74	203.39	208.13	200.86	210.46	207	209.51	203.9	207.24	200.68	205.88	202.03	208.57	202.94	210.21	207.22	209.01	203.66	204.31	203.08	206.85	208.04	205.2	205.38	209.53	205.81	206.83	202.4
218.99	217.09	213.78	216.69	219.95	219.08	225.44	216.83	223.18	213.87	217.54	218.93	209.53	213.95	217.24	222.13	213.77	212.87	219.48	217.4	223.43	211.5	221.01	215.72	220.69	213.48	222.44	219.97	212.2	208.96	214.91	211.81	223.95	215.01	213.87	214.36	216.93	217.36	214.73	219.42	215.89	212.72	219.58	216.3	221.41	216.18	213.44	219.2	218.26	216.38
211.4	208.07	210.56	206.14	214.14	212.6	210.82	206.97	210.39	212.62	209.2	205.31	203.41	205.23	211.64	208.21	209.76	207.71	203	206.33	206.66	207.32	207.51	211.92	204.18	208.34	207.3	211.09	208.02	211.87	208.8	208.04	211.22	212.07	208.06	210.94	211.94	211.74	207.66	204.99	213.13	203.66	202	205.96	213.41	208.91	203.84	210.16	203.74	206.26
197.26	200.13	204.07	192.57	198.61	196.16	201.31	197.05	184.99	200.68	197.98	196.74	189.67	201.91	194.88	198.04	205.53	198.68	192.08	196.06	197.08	199.17	206.29	200.29	202.37	197.1	198.87	191.01	198.26	198.55	201.92	196.85	194.73	191.8	199.06	194.26	198.3	195.5	199.01	194.18	199.76	195.58	199.95	206.04	194.12	197.29	191.84	197.23	200.12	192.68
212.68	215.66	210.2	211.81	218.08	217.59	205.35	215.99	217.51	209	208.32	205.53	204.52	209.71	216.84	208.72	210.05	214.49	205.4	211.72	210.68	213.47	215.99	212.03	206.26	211.34	214.71	208.41	215.73	213.28	218.72	213.13	213.63	208.26	214.03	214.49	208.47	209.15	209.18	214.83	208.28	213.22	212.39	217.54	212.71	214.49	211.32	199.82	210.55	206.4
206.93	211.28	210.38	202.68	204.08	210.62	208.53	210.79	208.8	208.53	208.56	210.34	214.08	207.19	208.11	209.28	210.01	210.69	208.93	208.42	206.75	211.18	210.04	210.04	205.22	207.25	219.39	213.12	214.4	208.72	215.48	210.78	210.59	209.94	207.2	207.23	205.41	207.98	210.37	206.3	211.17	206.61	204.27	210.94	207.72	207.97	215.17	206.88	206.04	203.43
212.99	211.22	217.03	219.04	217.91	217.6	215.35	224.24	225.72	221.79	222.06	214.3	217.55	212.05	213.16	211.66	221.91	210.07	214.01	215.64	217.27	216.68	215.04	215.3	215.26	215.08	218.69	217.18	213.41	215.12	214.34	213.81	210.99	212.2	221.07	213.98	216.9	212.66	217.13	218.36	217.1	212.53	218.93	218.21	213.72	215.06	214.66	222.72	217.48	215.15
208.8	203.54	207.1	205.48	196.34	198.65	202.05	205.25	203.06	207.21	202.8	212.17	203.79	204.89	208.55	205.23	209.35	202.78	197.24	201.04	204.09	204.17	206.12	211.41	202.62	205.52	211.43	204.44	208.6	200.21	204.43	203.85	202.89	201.12	198.05	207.32	203.67	204.26	205.88	207.29	201.14	204.67	208.44	200.19	203.71	208.4	202.22	206.05	205.46	205.4
208.07	203.16	209.35	207.35	208.44	204.57	203.37	207.9	204.65	212.39	207.42	208.29	203.7	206.48	209.89	211.4	202.08	209.68	212.44	211.08	206.07	203.91	211.53	202.81	212.37	210.72	208.92	207.54	207.11	202.78	210.54	208.02	207.05	212.51	208.03	212.68	204.3	210.16	204.03	212.64	209.86	201.38	200.08	206.39	213.91	209.98	209.78	209.24	209.35	203.07
201.01	203.18	199.5	200.43	200.48	204.83	198.09	200.57	204.74	200.44	204.41	200.38	201.49	205.43	203.22	196.78	200.05	200.73	203.92	209.52	196.58	199.87	207.96	202.78	200.02	199.47	202.22	205.56	203.17	203.15	204.64	207.24	203.44	196.24	204.36	202.74	197.39	205.53	202.95	202.7	204.48	198.68	203.34	202.43	202.6	205.55	201.63	204.79	211.16	198.47
204.84	209.75	208.16	211.67	200.35	198.96	204.15	207.85	198.75	209.25	213.53	203.37	207.08	210.54	210.64	205.46	205.85	205.6	211.01	204.93	207.63	209.72	206.54	204.28	206.57	205.7	210.88	212.01	209.66	202.19	211.11	204.21	212.36	209.21	204	211.21	208.65	214.1	207.87	214.5	202.82	206.08	210.97	204.78	209.32	208.89	208.23	210.83	202.96	198.08
195.92	199.36	203.77	209.57	202.95	208.49	207.22	205.49	203.8	199.39	197.84	200.93	204.05	206.6	210.08	203.35	204.13	205.56	204.72	199.63	207.53	199.58	202.15	216.49	207.64	204.64	206.91	204.68	200.18	207.95	202.44	198.45	206.33	206.77	206.19	203.09	201.69	208.34	199.84	201.42	197.33	208.35	204.04	205.98	195.36	202.81	204.58	199.22	196.21	205.11
214.31	213.87	214.93	216.64	220.98	220.09	214.82	215.24	214.69	214.06	211.04	214.99	216.6	214.48	216.21	217.81	219.4	215.24	214.27	222.84	209.64	212.86	211.36	214.15	219.34	216.24	212.52	218.98	215.99	220.56	217.78	216.23	213.15	223.41	215.58	220.25	218.29	224.36	212.02	216.77	210.94	212	217.99	218.72	219.76	210.31	215.25	210.24	213.59	214.06
212.14	208.57	212.52	207.15	207.21	208.32	202.02	213.56	208.53	210.62	211.06	213.15	208.67	212.8	206.96	205.32	211.89	207.68	220.11	207.58	205.92	201.2	215.47	207.46	209.85	206.38	209.25	208.94	207.03	207.55	204.74	207.68	204.3	208.92	209.76	211.76	208.05	213.28	213.83	206.86	208.44	211.45	209.64	210.09	209.12	209.31	205.83	210.08	214.86	207.88
194.19	199.32	195.78	192.39	189.52	195.28	199.44	186.95	191.17	193.2	192.04	190.89	188.14	201.63	196	190.63	194.89	194.51	189.16	191.1	191.13	195.37	196.71	197.6	192.7	187.33	191.75	195.31	194.35	197.51	194.26	194.19	195.29	188.77	192.33	193.99	196.37	184.45	188.9	192.02	194.64	193.08	194.54	201.01	197.47	190.48	194.09	192.56	195.15	195.31
205.85	200.26	199.32	205.82	205.93	203.82	205.72	204.94	203.7	208.19	198.59	208.73	211.14	201.88	207.39	200.87	205.97	198.81	204.19	207.45	203.69	209.29	203.85	204.15	205.65	199.97	200.18	203.19	202.47	200.15	202.14	204.1	204.38	205.18	203.15	208.62	203.78	208.73	209.22	205.47	208.17	204.53	205.9	203.51	207.02	201.76	208.15	205.37	203.21	206.96
207.98	211.04	208.15	211.72	211.04	209.57	208.93	211.53	210.96	210.62	212.92	215.15	209.36	212.11	205.7	212.5	211.58	206.04	212.45	209.87	213.84	204.76	207.2	211.62	206.83	215.47	206.91	209.77	207.24	206.81	213.77	210.3	207.24	209.96	215.29	213.36	208.96	211.65	211.29	206.17	208.88	206.17	208.62	210.37	211.03	205.63	207.74	209.86	210.71	210.52
210.91	199.09	206.14	211.76	208.73	215.68	205.16	204.17	211.64	208.77	207.85	212.49	209.78	210.93	209.98	211.34	212.69	202.66	206.62	207.49	210.79	210.07	212.29	208.18	211.93	206.04	211.52	200.68	215.65	209.11	210.59	208.51	207.24	206.54	207.67	207.86	209.13	218.08	213.06	206.7	202.18	204.44	204.16	207.17	206.88	208.62	207.42	203.48	206.25	206.96
214.72	204	211.07	212.24	204.55	205.3	201.99	203.26	206.71	202.97	204.3	206.55	205.05	207.09	205.82	208.44	208.48	210.6	207.29	204.52	214.38	207.07	203.73	208.53	197.77	206.09	205.4	208.53	213.39	203.78	203.6	209.41	197.99	209.55	213.41	211.99	203.88	208.72	211.65	199.47	210.41	198.39	208.31	210.02	209.22	206.94	205.92	209.93	207.96	207.8
203.23	200.85	205.23	203.86	205.05	201.48	199.8	205.42	204.8	207.97	205.61	201.87	205.74	202.87	202.95	200.68	205.85	208.17	197.51	203.91	202.09	202.75	199.42	197.6	201.88	201.15	203.09	208.28	200.3	203.67	202.93	201.5	200.14	204.56	199.8	206.02	210.81	205.5	208.28	201.15	212.72	202.02	196.94	199.62	206.65	203.99	204.94	205.14	204.09	205.19
202.53	203.4	210.7	198.59	203.97	205.66	205.05	207.34	208.29	202.53	199.27	203.99	204.67	203.41	200.67	202.6	202.34	202.32	205.81	207.25	202.2	206.6	199.53	199.61	202.6	193.68	198.55	202.35	203.56	202.35	200.49	196.62	200.1	200.64	198.92	199.31	204.03	203.25	198.94	204.11	198.68	207.23	209.29	201.53	200.39	206.29	202.03	208.7	203	201.15
205.2	203.37	206.06	199.53	206.64	208.37	209.37	196.85	199.18	205.47	199.29	210.6	197.03	211.72	200.87	205.65	204.64	202.66	197.17	203.53	204.57	202.48	200.17	202.21	195.92	202.67	204.15	203.59	204.03	198.83	203.27	207.64	202.47	202.51	201.86	207.74	206.58	206.01	201.47	205.72	194.85	202.1	207.12	203.64	209.06	205.59	197.55	206.41	197.14	212.19
201.96	205.27	200.18	206.79	207.12	201.24	212.52	207.56	202.57	196.96	205.85	203.98	206.32	211.1	208.77	203.82	201.99	192.77	201.62	199.96	206.24	206.85	211.43	206.56	207.61	203.62	208.97	194.49	200.59	202.66	200.56	203.46	204.87	202.3	200.71	199.71	204.76	205.75	204.12	200.95	198.65	205.94	202.21	203.43	207.89	204.38	202.61	201.53	206.09	201.64
215.82	218.08	216.13	220.78	215.71	213.94	217.85	219.8	220.72	218.3	213.88	218.53	210.88	214.11	218.22	224.1	224.41	212.78	214.03	217.95	207.3	218.06	219.07	216.9	217.72	215.51	218.32	214.2	215.48	208.91	212.15	218.59	217.99	216.13	213.23	217.49	217.5	218.88	224.84	214.99	211.09	223.19	211.32	219.63	220.71	219.68	208.93	221.44	221.9	214.52
198.03	203.47	204.08	197.37	200.04	197.8	200.88	199.62	202.39	197.22	200.41	199.99	190.55	196.05	201.55	193.91	204.6	195.47	202.06	200.38	200.18	200.58	204.31	198.73	203.17	197.22	201.36	201.79	194.54	199.6	204.13	199.43	203.78	196.77	198.26	201.59	202.85	194.8	197.37	199.39	198.15	200.08	196.57	197.58	200.49	202.3	198.92	200.35	202.05	204.82
204.99	213.13	206.14	204.67	208.06	201.78	204.85	208.89	202.05	206.36	207.34	208.79	206.37	207.75	206.81	210.83	211.94	209.86	205.98	207.58	210.52	205.67	208.42	211.8	206.39	205.42	216.41	212.02	209.61	207.81	216.67	212.37	202.3	207.64	213.65	216.5	203.58	209.06	211.22	210.61	206.38	208.69	210.21	210.53	212.81	205.56	212.66	214.28	210.19	209.16
203.36	208.48	206.55	203.16	202.92	202.44	198.89	199.99	203.33	204.05	200.72	202.64	202.72	201.94	203.19	203.37	206.43	204.77	202.93	213.44	202.31	201.4	206.68	204.5	202.29	196.89	196.02	196.58	204.48	201.53	203.27	197.25	197.02	200	202.9	202.3	200.4	201.07	197.89	203.44	200.19	203	201.88	209.31	206.31	209.02	206.32	206.85	199.14	204.5
212.21	213.76	212.56	210.45	215.2	213.73	217.08	211.26	209.8	218.18	215.38	210.7	215.15	219.61	212.97	209.76	213.9	212.44	209.61	210.84	213.73	216.38	208.04	213.85	213.39	207.35	211.19	214.14	213.23	214.35	214.53	209.67	215.15	214.46	213.02	211.78	214.83	209.35	215.82	207.68	208.64	213.29	207.42	218.94	220.43	210.96	214.55	207.03	209.98	215.51
221.08	217.32	217.7	212.3	217.3	215.99	222.86	215.3	213.91	212.2	213.25	222.34	219.51	218.33	214.86	217.68	214.71	217.49	220.87	213.79	217.62	222.07	216.96	218.2	216.99	220.38	224.09	217.79	215.6	216.65	217.14	218.88	216.79	209.9	221.58	217.51	211.76	217.46	216.36	216.59	218.4	215.24	214.58	222.14	209	215.41	214.09	213.74	216.87	216.21
215.63	208.32	207.29	204.36	210.21	205.35	207.53	209.23	205.98	211.47	215.01	211.37	210.72	208.07	211.56	213.49	219.2	204.92	212.47	212.53	204.13	203.22	205.14	217.64	207.19	207.83	205.67	218.23	208.17	209.63	210.77	211.98	206.64	206	210.64	210.81	215.2	211.44	213.45	206.92	210.04	208.48	210.85	205.04	210.32	214.78	215.76	210.62	211.93	208.77
208.91	212.2	209.52	205.52	208.1	209.31	209.62	208.23	208.82	205.13	206.99	216.91	211.31	209.39	211.11	210.62	209.84	208.6	205.14	209.07	208.44	209.5	212.1	206.65	205.56	208.62	205.69	214.47	210.82	211.85	211.15	211.77	207.54	214.19	207.38	205.74	206.48	209.73	210.84	210.62	209.28	211.79	207.82	206.2	214.42	202.47	204.39	205.65	211.49	205.68
202.54	202.98	203.58	208.84	207.32	203.82	211.79	210.3	203.64	205.6	202.21	202.86	201.36	209.42	204.21	206.81	203.3	203.31	204.7	201.06	203.59	198.89	204.38	206.32	209.12	203.92	206.41	201.8	201.44	202.61	205.6	207.05	201.44	200.43	206.41	202.7	203.61	206.23	209.25	205.24	202	203.04	205.3	202.05	206.99	201.07	206.72	203.05	202.81	206.12
196.49	195.98	194.76	204.59	198.71	199.75	195.69	197.59	199.26	190.11	197.58	199.92	194.28	190.86	191.31	196.75	200.94	198.96	199.77	191.27	194.42	193.1	194.96	193.59	203	193.32	188.47	199.26	192.34	189.88	202.71	189.84	190.31	198.14	194.78	199.12	194.25	194.04	201.9	196.51	190.01	191.99	191.93	193.63	197.32	198.67	188.74	189.34	194.94	202.8
211.21	207.15	204.99	204.92	211.24	206.38	206.36	205.88	212.6	202.31	203.22	204.31	204.15	210.18	209.06	206.88	210.32	208.16	201.07	201.7	202.61	209.27	203.21	202.81	205.39	203.59	211.47	212.31	201.74	203.38	207.15	209.07	203.07	203.65	211.46	203.55	208.84	208.58	209.49	210.54	210.59	201.12	211.33	207.57	204.98	208.23	204.86	207.04	203.61	209.77
211.8	216.31	206.55	209.08	209.76	213.45	209.09	210.41	206.59	205.2	210.03	212.08	209.32	212.36	213.68	212.44	203.93	204.6	214.89	216.9	212.27	213.63	206.15	210.37	210.98	212.25	212.96	209.94	214.29	216.94	202.52	209.29	210.29	209.86	209.12	207.14	217.28	215.39	210.22	212.76	213.69	210.57	211.2	211.52	218.36	213.71	209.36	207.02	215.62	207.67
215.09	210.95	208.26	212.16	207.45	207.87	206.97	206.67	208.75	205.19	206.54	211.53	206.57	207.62	204.61	212.34	210.5	208.89	208.86	207.52	212.01	209.67	205.06	212.75	213.78	209.45	213.46	208.01	207.3	201.12	211.85	211.82	208.43	209.09	203.88	211.39	212.51	208.34	213.9	212.41	213.83	204.26	210.06	202.69	205.68	203.58	202.31	212.63	212.88	208.86
196.28	201.53	191.55	191.18	193.58	192.53	196.01	200.82	193.9	192.89	197.43	192.96	195.53	198.63	204	194.87	193.92	192.06	192.28	194.5	191.24	197.04	192.64	193.97	193.31	195.85	189.96	196.65	197.15	187.58	204.73	193.31	194.24	190.13	190.29	195.8	197.72	199.52	191.82	198.43	196.13	196.26	194.18	193.56	197.25	184.75	196.3	190.34	193.51	195.41
207.55	207.55	203.2	205.91	200.93	205.07	205.46	213.68	198.58	199.49	204.36	204.17	204.62	205.75	197.88	202.52	211.09	202.2	201	206.23	199.14	206.89	200.47	202.12	203.66	199.79	202.05	206.07	206.29	205.33	200.23	208.56	205.87	198.25	209.84	206.28	212.55	201.46	202.37	199.35	202.42	199.95	208.36	197.46	205.04	206.04	202.63	204.04	198.17	197.93
209.2	205.62	207.73	209.35	203.58	207.61	211.17	213.93	208.67	201.4	208.28	207.72	212.75	208	205.72	205.42	206.98	205.05	210.04	214.55	211.08	206.16	209.37	207.05	209.02	202.93	207.73	206.64	206.94	206.35	207.59	211.43	206.32	208.73	207.47	204.91	204.24	209.39	207.86	202.63	207.99	210.58	205.27	207.6	210.23	212.7	202.77	208.15	213.03	210.7
216.51	202.71	206.27	206.62	208.63	207.6	207.69	204.13	205.08	207.4	206.97	205.99	212.59	210.02	202.73	207.98	208.83	204.03	207.32	208.87	206.42	204.43	206.11	199.96	209.21	207.45	206.9	205	208.47	202.42	207.08	207.96	211.55	210.59	200.92	206.89	206.19	207.15	207.39	213.15	202.8	212.87	208.64	208.77	212.65	211.05	209.85	207.94	209.91	207.51
209.31	205.29	207.19	213.81	198.74	208.26	210.06	209.58	203.86	209.55	206.02	211.66	207.85	211.97	207.46	207.9	208.7	210.09	208.36	212.25	211.57	212.95	208.28	203.42	206.78	198.25	206.28	210.53	208.69	207.12	208.79	208.93	210.45	205.13	210.21	206.4	206	203.49	204.88	210.02	212.16	214.1	213.08	206.2	212.04	208.47	210.31	206.28	207.1	208.69
212.49	217.73	216.5	214.16	221.34	211.51	216.1	217.21	220.3	215.58	220.63	217.28	215.89	220.64	216.78	221.37	220.02	216.57	213.37	218.87	218.96	216.27	215.84	214.48	217.07	212.39	220.05	219.99	217.31	216.07	217.17	223.25	216.48	216.09	222.35	218.24	221.78	216.46	205.02	217.32	211.71	217.84	215.99	216.47	216.05	214.92	216.65	218.56	214.86	219.67
214.27	208.28	210.29	211.45	216.92	216.65	215.93	210.73	213.83	205.94	216.92	204.24	218.2	216.8	216.29	212.12	210.66	215.28	211.97	214.85	214.61	211.57	211	217.09	209.4	218.52	215.98	207.15	217.55	211.18	219.57	212.04	212.73	215.66	213.77	213.24	212.61	217.34	215.56	213.06	220.29	216.59	217.34	212.64	211.03	211.76	210.69	212.73	219.24	209.76
210.36	202.98	208.15	210.43	204.1	202.67	206.35	210.11	203.08	207.92	211.24	212.68	206.44	211.4	208.57	216.56	208.93	210.47	209.79	207.85	209.41	212.15	207.67	205.14	208.8	205.57	205.56	208.13	208.53	207.28	213.71	206.45	209.22	210.12	215.47	201.52	206.52	208.42	206.02	210.21	207.82	208.18	207.97	210.69	204.73	212.36	211.28	204.68	206.92	211.75
202.35	213.49	211.97	203.32	209.29	208.62	206.11	208.52	203.63	205.38	211.94	208.47	207.57	208.81	210.15	209.71	207.01	216.06	205.2	211.33	212.04	208.34	204.57	206.13	212.33	203.75	211.74	203.9	210.52	208.12	207.58	210.23	205.47	208.7	207.14	211.51	207.82	207.88	210.93	209.03	202.36	204.81	206.25	209.05	207.46	202.27	209.09	211.26	209.43	206.11
207.16	208.47	216.01	207.3	209.43	208.32	210.96	209.57	214.92	213.39	211.9	206.89	208.57	207.08	209.15	211.97	209.35	211.2	200.3	215.88	207.72	211.39	213.99	213.06	210.57	205.22	214.28	212.63	207.42	210.86	207.33	209.6	206.95	214.69	209.54	209.18	208.25	202.66	216.62	211.83	202.12	206.79	212.97	204.8	202	206.97	206.83	218.06	210.85	207.86
208.13	203.57	202.02	204.77	200.35	209.29	208.28	204.19	204.45	202.58	205.79	200.36	203.25	198.58	212.38	214.3	207.57	197.85	204.52	202.88	201.74	210.05	208.36	203.56	204.85	202.16	205.24	208.72	206.7	203.77	201.99	198.6	207.37	205.58	196.88	208.46	209.86	201.11	196.37	199.07	203.49	198.52	204.48	206.14	198.44	207.29	204.4	206.95	203.44	198.95
193.75	199.81	195.34	196.2	201.95	205.03	194.12	203.82	199.14	198.27	201.01	197.83	199.1	202.17	204.27	192.3	202.99	196.02	201.08	198.05	198.8	201.77	195.42	195.81	202.42	204.31	201.75	207.29	200.64	204.81	198.75	199.6	211.06	197.02	196.74	203.38	201.56	200.33	198.46	203.3	195.82	201.93	201.69	203.74	206.12	203.78	199.4	198.02	196.62	207.59
208.65	214.05	207.48	207.35	210.16	212.14	209.46	211.74	210.64	206.77	201.68	213.99	216.67	208.82	206.75	210.74	205.86	205.53	212.08	209.85	208.48	210.35	208.12	213.62	207.78	208.48	206.99	207.93	208.97	205.26	208.26	205.76	213.89	212.92	208.92	207.16	200.43	210.24	208.94	204.61	204.24	209.7	212.15	216.54	211.36	206.5	206.46	209.02	207.36	215.98
202.68	208.75	214.45	205.51	207.94	207.04	206.14	211.34	208.62	200.03	213.11	208.22	210.78	205.12	209.88	206.06	204.54	212.67	202.9	205.4	202.05	205.45	208.5	206.28	207.49	204.47	209.44	212.66	204.75	211.68	204.63	209.34	206.42	210.07	210.87	206.22	204	206.4	203.19	212.3	207.42	202.54	196.78	207.22	205.91	206.83	205.44	212.43	208.81	210.14
207.6	210.47	216.48	207.78	207.95	208.24	207.2	211.25	209.15	211.83	212.64	206.93	210.22	214.16	205.35	207.04	210.72	204.71	206.32	214.23	206.62	204.41	214.14	207.3	205.12	215.44	209.59	208.15	209.21	214.41	214.3	208.71	208.42	209.14	211.51	210.31	211.37	208.48	209.96	206.21	208.55	211.23	204.63	205.14	206.78	207.32	209.45	210.79	211.76	210.12
205.05	204.7	200.98	202.74	203.21	201.99	200.79	194.21	215.61	205.44	200.6	204.13	208.13	203.69	204.14	206.24	204.29	206.97	203.08	200.17	202.61	202.97	205.36	205.24	206.04	201.47	211.24	208.08	198.76	209.64	204.12	202.81	202.58	205.9	201.6	201.8	202.48	209.85	199.31	203.86	204.15	205.9	202.18	203.45	206.71	207.36	205.3	202.44	201.6	200.41
198.92	199.41	205.67	203.49	200.09	208.42	199.1	201.68	203.73	203.61	204.97	198.75	199.27	205.86	199.05	202.42	197.56	198.81	193.84	198.4	202.09	200.91	207.39	207.57	200.37	200.88	200.18	198.34	200.64	196.17	200.09	200.63	196.19	201.1	205.25	206.11	199.57	194.27	204.77	199.81	202.05	205.41	206.72	208.37	207.66	206.61	198.95	195.59	200.37	202.63
206.34	206.14	202.81	208.84	204.82	210.88	213.96	202.5	211.73	208	207.98	210.13	206.08	208.12	213.66	207.12	210.85	210.79	213.38	207.94	198.95	209.88	211.29	205.86	214.87	208.58	206.99	207.63	207.53	209.11	201.43	208.63	210.67	207.51	209.89	204.21	207.95	205.22	202.03	205.35	207.67	203.13	209.62	209.49	207.66	208.54	209.07	210.45	211.07	210.99
204.03	211.77	209.05	203	208.21	205.06	209.04	208.39	212.15	209.25	206.34	209.23	207.53	212.41	215.43	209.93	208.47	201.88	214.46	207.98	207.77	208.48	212.16	216.01	208.32	209.76	200.49	211.31	201.84	213.11	202.82	209.32	206.13	206.91	202.2	210.3	201.99	214.87	209.01	203.67	210.67	215.17	212.43	208.08	204.39	214.03	209.13	210.35	203.87	208.6
211.36	211.08	216.59	212.97	212.66	211.52	209.08	212.71	211.3	215.23	206.32	212.71	207.52	210.43	209.93	209.68	207.11	214.78	204.69	211.62	213.86	212.1	205.65	209.93	212.27	211.9	208.7	210.68	216.71	207.84	204.87	212.97	212.4	217.02	210.7	214.81	211.85	213.8	208.25	208.75	211.44	208.4	209.85	215.55	212.57	215.48	213.52	212.15	213.46	213.38
206.31	208.79	213.18	213.96	212.52	206.9	205.4	212.59	213.98	212.24	218.31	220.83	204.65	208.24	210.53	214.91	213.17	214.18	211.67	218.21	208.77	212.13	212.28	217.58	212.69	212.6	209.84	216.13	218.59	209.95	212.61	212.76	211.32	207.22	210.2	215.61	207.78	216.52	212.73	214.17	209.49	210.41	209.04	214.46	215.63	216.1	217.62	217.76	210.06	213.14
190.62	200.42	190.8	192.52	194.54	192.21	191.94	194.26	194.15	196.93	198.86	194.09	192.35	201.15	196.91	189.5	194.76	194.21	193.01	200.21	197.07	193.43	195.28	191.99	188.73	192.52	196.8	192.57	198.64	195.4	196.01	194.71	192.04	191.77	194.68	194.36	196.14	186.28	197.37	196.61	193.54	195.54	196.2	192.86	198.3	194.47	189.34	194.6	192.53	193.67
207.76	217.91	209.55	213.52	212.08	211.38	216.56	213.13	207.24	218.58	215.71	209.34	210.52	212.34	217.82	210.7	219.53	208.6	219.51	211.26	221.6	210.47	220.21	215.05	218.59	208.46	210.17	218.46	213.79	215.83	217.05	207.99	210.71	208.85	214.41	208.23	211.04	213.98	200.12	210.6	212.89	207.36	213.19	209.92	216.64	214.23	214.52	218.71	216.46	206.65
215.29	216.12	220.94	217.57	222.92	219.86	214.05	222.5	219.57	219.35	223.81	216.37	219.03	222.44	220.82	222.18	218.46	217.58	217.63	220.9	223.2	222.2	217.55	213.4	211.64	218.57	219.99	214.89	214.3	217.11	228.62	221.35	217.04	215.86	215.17	212.86	220.75	215.63	218.23	216.31	217.77	220.03	218.48	222.56	220.36	219.61	214.49	220.22	219.04	220.7
201.92	204.32	207.15	204.15	202.61	204.11	207.15	200.34	200.98	208.35	202.95	199.28	199.44	197.67	205.18	200.64	208.03	203.49	208.72	207.06	208.29	207.38	203.46	199.95	203.41	209.26	202.72	201.95	209.19	207.06	203.93	199.26	207.17	201.8	200.22	200.76	205.13	201.2	206.12	208.46	205.98	206.32	205.44	202.16	206.51	206.68	201.39	207.09	205.66	205.32
205.93	200.14	199.12	203.73	199.63	202.54	203.07	199.18	193.34	212.36	207.25	203.21	202.65	198.12	205.91	199.7	204.33	202.51	208.49	198.84	203.67	199.73	203.42	200.01	202.6	202.78	203.42	206.33	196.6	198.57	206.91	201	206.67	196.97	198.28	208.01	202.7	207.1	208.81	205.29	204.9	209.28	202.37	202.59	207.64	209.04	194.73	204.27	205.22	204.35
208.28	204.65	208.51	198.88	214	211.37	204.93	211.75	209.15	213.63	209.55	212.99	213.18	203.53	211.79	209.68	211.83	207.77	212.95	206.5	209.93	204.12	210.22	203.26	209.42	204.77	206.72	208.34	207.04	209.31	207.22	205.75	202.02	207.42	208.77	215.71	206.67	204.28	207.43	210.08	206.48	206.7	200.99	207.91	203.98	209.86	206.09	213.63	208.44	209.63
208.24	209.81	207.62	206.64	215.08	206.17	210.02	203.76	212.7	210.27	214.18	209.68	211.25	209.83	214.34	205.13	208.65	206.12	206.65	207.1	210.23	210.43	212.52	208.35	212.3	210.02	205.11	208.32	204.36	214.64	207.78	212.79	212.96	207.73	210.41	208.45	204.32	206.1	209.37	203.49	211.77	207.89	200.46	206.7	204.81	207.63	209.67	212.47	204.2	205.13
210.59	211.93	213.8	207.48	208.7	208.15	211.63	208.3	205.28	207.96	211.04	208.24	209.81	209.3	212.64	199.74	217.28	201.63	208.88	203.88	206.99	207.13	211.36	206.35	205.9	210.24	203.62	205.04	209.69	208.41	205.23	214.61	206.19	212.19	213.31	208.72	207.94	209.19	206.12	208.56	206.48	211.44	219.67	210.64	206.36	201.63	204.95	210.84	200.34	205.5
215.76	209.2	210.2	203.67	200.84	210.62	212.58	211.32	207.81	207.22	204.91	211.49	212	209.93	204.44	208.16	206.09	215.81	208.6	209.26	210.28	205.9	212.37	203.86	210.2	206.36	202.77	213.06	209.91	209.82	203.27	210.69	203.18	210.94	210.17	202.28	208.43	213.69	211.61	209.57	208.21	207.36	204.65	207.79	213.08	213.42	207.41	208.99	207.99	211.35
209.05	212.08	207.9	213.07	205.42	206	204.2	208.09	217.24	202.14	212.79	208.37	209.34	204.33	208.85	209.03	203.25	210.24	203.92	209.36	211.04	208.26	205.96	213.29	212.11	205.72	206.41	206.76	210.67	211.94	212.7	208.12	206.06	200.1	207.34	212.94	203.78	205.55	202.89	202.25	212.83	205.86	208.84	208.78	211.12	207.86	206.99	209.62	205.3	213.07
213.72	212.12	211.52	211.5	211.09	213.01	203.93	211.54	214.47	213.85	212.23	213.09	213.82	210.57	215.6	208.21	209.45	214.58	210.68	215.68	212.46	213.21	210.23	207.2	209.99	207.59	210.26	213.11	213.03	217.95	213.79	208.02	210.06	212.64	211.92	213.57	214.61	215.12	217.95	210.46	213.34	213.61	209.33	206.78	209.11	207.26	213.25	215.64	204.71	214.23
209.98	214.1	214.16	207.47	209.62	211.71	208.44	208.68	207.08	218.9	201.63	208.72	212.34	209.6	208.35	206.59	213.6	211.65	207.49	212.62	213.28	202.34	209.31	211.29	205.41	214.19	207.81	207.05	205.31	215.24	211.08	210.26	210.86	208.99	204.25	202.02	208.46	207.94	210.63	208.36	207.87	206.45	208.2	210.22	216.54	216.1	211.32	215.37	209.97	216.35
215.07	218.16	214.34	211.79	208.18	214.98	209	217.22	213.21	208.81	208.55	209.98	208.64	211.22	208.53	209.56	210.53	213.2	213.93	212.04	209.1	208.66	212.79	211.05	212.15	213.55	211.4	214.16	215.15	208.77	208.6	207.72	206.62	214.82	212.7	212.06	204.69	209.14	213.71	212.58	210.68	214.09	211.17	211.69	214.63	214.36	204.81	202.83	208.58	211.29
202.91	202.81	200.24	210.82	206.03	204.97	198.12	203.94	200.74	207.64	208.57	207.7	198.45	206.65	203.51	206.38	206.92	204.19	204.9	199.23	204.02	201.22	202.71	205.74	203.87	202.25	205.86	201.06	200.78	202.93	201.95	199.62	204.02	205.08	208.18	206.34	205.62	203.31	201.46	206.03	202.14	205.2	206.5	202.92	202.68	205.58	202.59	207.86	203.73	207
199.67	202.82	200.2	207.09	201.9	199.9	197.39	194.3	200.77	205.41	207.71	204.09	203.69	201.82	199.42	202.48	203.17	201.21	198.06	201.49	196.53	195.63	202.84	196.67	197.69	201.22	205.67	198.26	201.28	207.16	201.89	201.89	200.6	196.07	199.8	200.6	201.68	193.87	200.94	197.2	191.83	205	201.22	194.57	203	201.95	202.96	200.06	197.09	201.73
198.23	199.91	199.24	199.89	199.54	193.42	196.25	191.28	194.31	202.49	203.28	201.02	194.46	194.28	198.42	199.31	199.99	197.45	195.86	196.98	199.13	200.37	197.93	204.56	198.84	199.23	193.94	201.8	200.88	202.9	196.44	197.89	195.18	191.08	196.89	200.76	193.85	194.21	197.84	196.97	201.59	198.63	194.33	197.76	192.14	196.78	195.01	196.09	199.88	195.97
204.46	212.3	207.29	211	208.49	207.77	206.94	210.21	208.09	212.86	213.11	207.13	206.67	208.21	206.71	208.84	211.09	212.52	210.69	201.44	204.57	203.13	203.8	206.21	208.54	215.28	204.77	211.21	212.56	209.87	210.77	205.95	211.36	207.51	207	211.36	210.72	212.99	205.16	199.68	206.27	208.3	213.45	209.2	205.22	217.71	209.84	210.33	205.92	209
206.81	206.37	208.67	207.77	214.77	199.31	216.08	211.58	206.28	204.34	206.53	208.49	208.22	207.52	208.6	207.05	214.48	205.92	203.39	204.93	203.94	208.27	208.91	204.82	207.14	206.88	213.56	207.07	213.3	208.4	210.13	212.33	205.4	207.94	213.62	208.52	211	215.81	207.26	210.48	204.92	203.46	219.07	205.06	204.03	210.13	208.46	216.7	205.1	212.27
202.52	200.13	195.8	195.14	203.13	199.16	200.59	202.62	206.72	198.69	199.51	200.64	205.31	197.13	200.59	198.72	206.41	202.64	203.22	200.21	206.21	204.06	199.78	195.94	195.99	204.83	202.04	200.63	204.36	201.34	200.74	202.39	201.66	199.53	200.06	205.4	199.33	197.32	210.68	201.71	203.7	197.06	198.81	204.9	196.37	203.86	203.34	201.25	203.41	201.9
207.59	207.08	206.06	210.04	201.34	213.34	210.07	208.64	205.29	207.87	208.12	212.45	214.74	204.99	210.45	209.18	207.75	206.06	208.51	211.32	214	207.08	207.88	209.42	202.99	201.16	203.62	208.08	208.04	208.83	204.65	204.23	204.6	210.73	205.53	219.15	208.6	209.08	206.59	209.05	207.76	215.98	202.28	206.44	208.68	208.66	207.34	209.92	210	206.77
207.4	212.72	214.65	205.75	215.27	215.83	205.26	206.33	202.69	210.18	209.95	211.23	204.6	210	206.33	203.78	209.94	207.13	204.16	212.01	205.82	210.27	208.97	208.23	209.29	202.62	208.75	208.08	200.35	206.95	214.26	211.33	204.62	213.37	207.3	204.9	196.65	205.15	206.51	210.82	204.66	208.58	204.91	209.11	210.58	212.25	206.63	212.06	212.48	197.3
215.44	217.76	213.13	210.03	208.38	214.68	210.15	214.65	206.49	211.8	215.03	211.66	217.87	215.41	211.37	210.6	215.4	207.88	210.18	214.92	211.57	209.41	214.32	217.36	213.52	209.17	214.82	213.71	209.33	209.56	214.96	214.09	207.95	204.66	213.26	218.1	212.99	210.34	215.6	216.83	209.9	208.18	215.78	212.91	211.29	213.06	211.6	215.97	213.87	211.01
197.59	204.16	202.76	208.79	201.22	199	200.08	203.4	206.21	198.55	198.4	201.59	207.52	197.95	205.99	200.11	202.66	198.48	202.48	201.81	203.45	205.74	203.53	200.26	199.76	202.12	202.01	199.27	202.7	200.4	207.24	191.85	207.24	203.92	196.27	202.4	202.21	204.21	200.62	200.11	203.83	210.38	203.88	203.08	205.16	198.62	206.57	200.56	202.55	204.34
214.24	214.17	214.1	211.12	210.15	212.09	215.93	206.47	203.19	216.98	213.78	208.66	208.2	203.54	213.35	216.09	214.03	212.79	211.84	211.76	208.75	216.79	213.16	209.76	207.19	212.88	211.38	214.36	207.88	205.67	207.8	209.26	215.69	217.06	207.84	212.9	210.02	213.77	214.12	212.89	209.83	205.94	211.44	209.07	217.29	215.88	218.12	205.03	210.87	214.13
207.85	212.21	210.71	211.08	204.74	211.43	206.3	207.79	208.88	205.47	204.08	212.39	217.51	204.99	208.02	205.68	208.1	211.15	210.91	210.26	206.54	211.5	208.38	203.35	215.54	206.76	210.66	213.64	207.11	209.5	206.1	205.75	207.84	219.07	209.69	210.41	212.83	219.02	205.04	208.11	202.33	207.07	206.34	205.43	208.86	208.94	209.69	204.87	208.24	206.85
213.77	205.83	213.24	207.52	203.28	207.36	200.13	207.37	206.24	209.26	213.32	204.91	204.18	207.35	210.12	212.63	206.49	203.71	211.61	214.53	212.12	205.25	208.02	211.45	202.31	206.54	203.59	206.84	204.12	205.99	206.19	205.99	215.33	206.25	210.54	202.53	208.93	207.72	208.48	209.77	207.71	204.13	206.39	202.58	214	215.53	212.27	211.34	198.66	212.51
204.43	202.41	201.14	216.78	207.72	201.19	203.55	211.04	207.71	200.66	200.47	196.83	206.24	202.41	206.86	205.99	201.82	202.01	206.85	204.27	200.11	202.74	202.06	209.47	209.53	205.54	206.02	200.18	210.42	207.85	202.1	205.76	203.36	191.61	198.35	205.47	208.31	204.74	205.48	205.14	206.48	204.13	212.68	200.87	204.95	206.78	201.54	200.79	200.85	204.1
203.44	203.79	205.71	203.72	208.58	204.58	206.61	206.39	204.73	207.51	210.82	206.96	206.88	209.43	206.84	206.21	203.82	205.66	205.75	208.78	212	206.55	215.11	207.1	203.45	207.08	202.95	208.15	211.85	206.38	209.08	209.41	198.83	204.21	204.35	213.67	197.95	207.28	210.08	205.08	209.7	204.97	203.77	207.54	211.37	203.51	206.82	208.82	206.31	207.82
213.67	216.39	208.92	209.72	218.23	213.31	207.65	216.04	210.87	208.71	216.15	210.42	212.02	207.62	204.05	215.14	205.15	211.8	209.89	211.4	211.43	213.28	207.61	207.3	206.58	202.01	213.72	209.53	216.34	217.63	207.78	211.19	219.2	207.26	215.9	209.45	209.55	218.21	214.67	208.6	215.28	210.2	208.53	209.47	215.33	214.06	212.73	216.56	206.08	216.02
204.35	214.17	211.01	204.83	205.51	209.27	204.74	204.9	200.64	202.88	203.86	206.57	201.08	207.18	205.82	204.79	211.89	199.69	205.34	214.47	208.97	210.65	201.48	204.23	215.26	204.95	206.44	206.71	205.96	213.8	207.67	208.77	210.01	203.22	206.23	201.03	199	208.66	199.43	210.6	207.64	201.56	206.79	204.06	213.53	201.93	204.59	207.3	209.3	211.23
199.65	202.11	200.62	202.77	205.7	207.74	200.57	208.14	199.04	200.77	206.7	209.95	205.4	204.17	210.71	202.45	208.26	205.24	202.33	201.83	204.57	203.07	205.92	202.29	203.4	207.4	203.07	200.91	207.29	195.08	204.92	206.72	204.95	206.62	207.74	205.3	206.02	200.37	205.17	207.36	205.39	207.51	201.41	203.99	198.91	203.1	208.21	201.69	206.85	198.25
209.73	209.6	209.21	204.35	211.88	211.78	205.96	214.61	214.67	210.83	207.61	204.18	206.91	206.95	207.43	210.23	209.73	205.07	220.03	207.08	213.09	203.27	208.97	215.33	212.55	204.88	212.33	212.12	210.53	206.51	212.07	202.59	206.65	212.4	213.62	205.87	208.71	211.68	212.38	210.57	219.64	212.86	212.85	212.43	208.64	205.94	214.72	206.66	211.89	213.29
211.37	215.89	212.46	207.86	210.47	204.55	207.96	210.87	205.5	215.47	205.69	210.41	209.1	209.38	210.85	215.18	203.93	204.09	200.2	206.38	208.01	209.6	211.56	209.43	204.63	208.11	204.89	212.45	211.65	210.31	203.66	209.24	203.13	206.34	208.85	203.95	201.98	215.24	204.49	210.71	210.41	207.74	211.14	203.56	204.02	214.12	205.36	207.24	210.86	212.06
219.88	219.66	215.18	216.96	218.26	220.42	222.7	215.58	214.06	216.76	215.01	218.18	213.49	218.43	215.67	215.96	216.34	220.8	219.56	217.8	224.65	211.83	215.85	216.69	213.13	219.13	215.79	218.18	215.23	223.04	222.77	218.05	216.61	217.63	217.47	221.56	218.88	218.43	223.18	217.78	216.76	216.23	214.84	218.75	213.91	219.39	214.04	217.81	216.82	217.04
200.39	204.36	202.98	206.69	198.47	200.65	199.83	201.83	201.01	204.96	202.56	206.07	200.59	208.28	199.73	207.92	197.92	203.35	208.83	203.03	197.85	202.88	205.37	201.62	207.06	203.27	204.05	198.54	197.73	201.32	204.54	201.75	200.27	210.17	198.3	202.48	200.53	200.94	200.04	197.13	204.3	202.94	207.97	204.83	206.8	206.43	205.74	198.8	194.93	204.72
213.65	211.93	217.03	205.84	210.18	209.5	206.31	218.52	210.95	213.2	214.69	209.9	208.14	209.92	207.29	203.35	211.62	210.7	209.06	214.4	213.62	215.24	210.09	209.03	215.23	210.75	208.38	215.91	214.78	214.92	215.39	215.16	207.45	217.03	211.65	208.26	211.68	218.87	211.99	218.25	208.04	207.07	207.58	208.21	208.54	211.85	209.96	215.75	211.07	210.53
204.59	205.38	207.38	214.33	206.4	210.58	202.63	201.54	202.11	202.8	206.97	210.53	209.11	204.67	205.68	207.21	210.87	202.52	201.98	211.67	209.26	201.25	205.84	204.87	199.43	207.19	204.67	204.46	207.05	200.72	210.53	201.2	201.03	203.8	202.73	208.89	205.45	200.16	210.62	205.7	198.19	202.79	203.14	207.23	197.69	207.61	200.85	198.7	208.85	206.74
215.05	210.56	208.11	207.91	211.39	207.98	203.33	211.97	202.93	214.3	207.68	207.56	211.74	207.93	211.21	204.92	210.05	211.37	207.46	209.33	211.79	213.4	206.75	210.97	212.41	205.96	214.29	210.03	207.96	205.42	213.07	213.66	208.1	211.91	217.07	210.19	211.88	209.29	206.93	210.52	207.66	207.91	210.62	204.72	208.28	216.24	202.82	210.19	212.25	207.86
209.87	210.25	212.36	211.51	210.41	206.77	209.85	209.05	205.58	211.64	208.73	205.74	208.3	206.02	207.91	213.6	209.1	208.74	207.57	210.93	207.88	210.82	207.81	215.7	207.41	210.61	208.38	210.08	207.26	205.96	212.23	206.22	213.02	211.93	204.65	212.77	207.89	213.48	210.48	205.79	207.86	204.91	202.69	215.63	212.29	206.23	208.69	209.23	207.56	211.13
218.53	215.23	216.58	218.22	219.17	220.95	216.26	216.71	216.69	217.07	217.97	217.95	209.97	221.58	219.72	215.57	216.88	217.97	222.29	210.85	223.64	214.14	218.75	216.4	215.06	212.21	215.36	225.15	215.44	215.48	220.08	217.22	225.41	217.02	220.49	221.46	214.38	216.58	215.72	213.54	213.73	219.88	218.66	217.22	221.01	218.2	211.54	220.98	222.5	222.34
208.65	209.27	207.78	212.75	209.65	216.72	202.37	210.91	209.75	205.5	209.34	213.91	211.09	205.92	209.77	205.32	215.48	206.86	207.35	211.29	206.14	210.52	210.14	210.58	209.55	216.32	211.13	205.28	211.92	213.88	205.91	209.52	209.5	213.89	209.46	210.19	213.12	211.54	206.89	212.54	204.92	209.12	204.4	208.6	205.38	210	209.32	211.43	206.47	209.47
214.56	212.77	218.69	217.54	222.47	216.4	215.28	213.85	221.32	221.38	217.69	220.97	214.61	213.77	219.18	219.17	211.93	218.71	216.38	219.78	217.74	215.19	217.87	220.77	217.04	215.87	219.97	220.95	217.52	214.14	221.55	220.1	215.09	223.01	215.89	208.79	218.12	229.33	217.93	213.62	218.36	217.27	213.66	217.23	212.37	213.91	223.21	220.66	222.23	217.81
206.16	207.02	204.21	206.93	203.58	204.87	210.02	207.1	209.14	214.06	210.04	205.89	208.02	208.64	206.37	207.88	203.38	203.54	203.94	206.61	205.01	203.43	206.87	206.74	206.42	206.14	205.87	204.64	207.69	212.89	201.32	204.32	209.04	210.5	205.89	207.68	208.97	208.93	202.16	211.3	194.88	204.43	202.46	207.02	207.25	213.19	207.21	204.8	204.4	203.56
216.19	214.36	214.18	211.4	213.41	212.08	212.03	205.26	208.87	209.78	220.1	207.72	212.63	211.1	220.65	212.15	212.15	211.11	213.91	211.63	214.69	212.58	214.36	209.29	216.59	216.69	209.6	218.29	211.78	214.25	215.87	212.35	215.26	211.72	211.87	213.17	217.73	216.14	214.84	213.93	219.02	209.06	208.2	210.71	205.3	215.93	217.2	215.46	210.83	216.35
204.55	203.69	209.23	209.12	212.73	207.77	207.07	212.51	206.72	207.42	202.37	209.65	202.99	201.18	204.71	210.13	209.84	209.32	209.82	206.59	207.54	210.46	205.03	208.88	207.49	209.83	213.54	214.65	208.39	204.03	206.69	206	206.65	209.61	207.55	206.11	209.44	210.63	213.86	208.66	205.48	212.22	204.93	206.44	209.56	204.64	215.38	205.56	206.76	210.07
213.6	211.15	205.03	213.3	209.06	204.74	210.98	214.42	205.62	206.76	212.38	210.97	204.57	210.66	200.25	210.76	204.2	205.89	212.71	211.27	208.99	213.51	210.84	210.41	202.15	203.03	209.46	213.29	214.04	209.8	207.21	206.48	212.27	209.27	210.72	205.09	210.99	207.68	208.32	205.59	206.75	211.38	213.75	204.59	210.17	206.07	213.44	210.64	209.38	206.59
222.19	225.44	218.37	217.64	219.55	227.3	217.91	212.27	213.82	217.67	221.49	219.73	220.97	215.16	210.62	212.32	218.57	211.91	221.11	214.15	211.97	218.82	221.11	218.05	224.42	221.7	220.58	216.2	216.11	220.61	217.05	218.88	216.86	212.47	219.65	209	217.75	223.88	216.6	214.67	210.46	224.15	216.37	217.15	218.41	211.05	217.84	213.24	220.31	213.16
202.45	196.66	193.62	208.31	196.93	196.63	197.02	201.73	197.23	203.68	203.25	201.68	203.24	198.9	195.49	199.04	200.7	201.54	200.05	199.13	200.01	204.03	195.39	198.18	195.89	197.75	198.53	204.73	194.2	197.5	197.07	203.2	200.35	203.53	198.43	206.59	202.14	200.68	200.43	199.34	197.72	199.6	204.82	202.67	196.78	200.22	200.18	198.43	202.76	195.8
204.43	207.04	196.77	204.64	199.18	200.31	197.32	207.3	204.73	199.04	204.19	198.04	202.89	199.18	205.68	203.04	201.99	203.7	201.23	194.13	204.46	211.72	205.42	200.68	206.16	200.74	198.73	203.67	203.27	199.59	202.08	193.66	204.58	201.25	202.79	209.41	202.42	199.22	210.37	214.22	202.31	198.04	208.37	204.51	208.17	206.4	207.3	203.75	199.53	202.13
208.21	210.63	210.69	210.1	206.15	206.33	209.27	206.71	212.64	209.48	205.77	210.82	210.53	203.38	207.96	204.73	208.84	213.47	209.3	206.15	214.96	210.6	208.47	215.24	205.99	205.91	207.38	206.15	207.71	210.85	204.76	205.32	210.23	204.57	212.28	212.06	205.23	204.81	212.76	210.58	208.75	207.88	209.11	204.35	214.15	210.37	209.63	211.19	212.3	208.41
204.51	192.65	198.13	203.03	198.66	206.9	202.64	192.65	202.98	201.98	206.06	200.16	203.46	194.81	194.54	205.72	194.35	191.52	203.97	202.27	198.64	209.69	202.01	202.87	202.92	203.64	200.1	198.56	198.5	197.67	202.99	200.34	197.89	197.72	197.63	204.43	199.2	195.62	201.6	202.93	200.14	196.72	199.4	196.73	196.06	201.81	208.74	200.17	203.17	204.86
211.07	213.81	216.26	215.72	211.94	212.03	206.95	208.87	214.56	212.68	208.02	217.12	206.74	205.26	211.83	209.57	209.58	212.46	213.59	208.5	210.33	215.46	204.46	214.92	209.08	216.45	210.19	211.77	211.95	213.32	212.42	212.81	210.76	216.72	211.51	208.03	218.44	207.86	217.92	212.39	211.85	215.73	214.7	214.32	210.72	222.73	215.32	209.48	212.59	209.01
204.3	194.63	207.85	198.04	206.86	210.57	206.04	199.35	196.05	199.96	209.44	204.08	206.66	202.36	198.98	203.21	205.2	201.98	205.86	209.53	203.53	200.1	199.4	206.71	200.71	205	201.49	202.63	202.26	203.2	203.36	193.65	209.59	206.58	199.83	196.6	201.14	201.49	205.24	207.34	205.11	207.05	199.85	210.26	202.72	203.38	203.38	204.56	203.08	209.62
205.43	212.28	211.22	208.75	209.29	203.33	206.21	205.42	212.45	207.78	206.14	200.71	211.57	208.17	207.11	208.34	203.29	207.55	216.71	205.21	208.23	201.87	204.81	207.08	203.79	206.1	207.06	202.43	213.29	205.44	208.18	206.64	209.26	213	205.89	212.91	204.23	210.72	204.81	209.49	209.4	206.54	204.91	209.22	207.74	216.64	210.83	208.1	200.24	207.73
210.9	209.99	211.04	203.91	204.65	213.8	217.16	209.74	212.63	206.57	209.04	212.3	215.87	204.29	204.12	208.02	207.47	209.31	212.71	214.74	204.61	211.29	204.21	207.44	205.38	216.38	214.94	207.66	209.62	203.68	208.86	209.72	208.17	208.08	204.63	205.46	205.92	206.18	206.7	209.45	209.24	204.29	209.12	210.69	208.89	199.02	205.02	204.64	204.9	205.62
211.32	207.49	206.39	207.5	211.12	212.54	209.45	214.93	213.12	213.31	218.23	212.41	210.87	205.75	206.82	211.14	207.38	205.44	220.92	210.29	211.16	211.64	209.36	209.55	209.48	214.94	213.3	213.87	208.54	204.11	206.63	214.88	210.74	206.7	218.4	210.24	204.45	203.96	211.75	215.41	208.72	206	214.96	208.29	213.05	209.77	208.86	211.97	212.99	205.99
208.81	204.51	210.06	203.94	202.23	207.28	208.14	204.62	208.81	202.87	204.45	205.68	211.39	202.23	207.03	203.39	208.61	205.41	206.32	208.37	201.03	208.11	204.18	209.55	212.66	214.03	207	207.2	203.21	203.69	205.97	196.92	205.28	201.02	204.7	210.54	206.39	200.72	210.43	206.6	207.29	203.22	210.5	209.41	203.76	202.83	204.94	204.57	203.69	209.38
204.8	198.1	198	199.24	198.41	198.54	199.09	197.18	200.34	202.87	193.43	202.33	198.07	203.44	203.28	202.32	204.8	202.93	201.64	199.66	202.69	203.19	199.74	200.74	200.42	196.47	196.87	204.05	201.77	199.92	197.62	201.1	202.28	199.53	207.26	192.35	205.02	199.32	196.51	206.44	199.68	198.37	199.81	197.87	205	200.87	201.13	204.04	197.84	203.52
216.48	207.76	211.17	207.62	207.34	210.1	207.66	212.21	204.85	207.26	208.44	214.33	207.82	202.8	210.28	207.73	214.17	205.09	210.95	204.74	213.69	206.64	200.57	205.64	204.39	206.2	211.87	207.51	206.94	211	204.58	206.12	207.81	208.58	209.39	208.94	206.35	209.15	210.18	208.22	211.05	212.34	211.24	209.66	215.55	209.15	210.01	209.16	207.27	210.36
213.91	211.8	206.86	206.75	206.76	206.54	212.26	209.07	217.44	209.85	205.93	216.05	211.81	213.4	207.39	207.1	206.85	218.94	216.02	209.72	203.44	207.22	208.05	206.58	207.01	204.21	207.31	209.42	212.36	211.57	204.97	212.27	206.45	208.07	212.96	209.81	213.28	208.83	208.72	213.03	204.05	207.57	217.98	209.04	211.73	206.9	207.82	214.29	206.65	210.23
209.71	208.34	212.81	205.5	217.72	209.68	207.58	204.69	205.28	216.49	205.61	207.65	219.1	212.46	206.59	210.9	207	209.93	207.12	207.29	211.06	213.67	208.5	214.61	210.44	205.49	205.1	208.67	202.54	210.36	208.99	210.2	212.88	214.43	208.91	208.79	208.89	205.55	209.46	213.12	206.39	208.76	215.18	209.95	209.76	206.02	207.36	215.72	211.51	211.53
216.68	216.69	213.81	212.19	207.81	207.72	214	215.32	213.7	210.83	212.42	208.88	209.59	211.48	211.11	213.6	214.58	210.93	218.34	207.79	204.6	210.31	212.17	209.75	212.08	212.52	220.5	217.82	213.05	212.3	210.08	217.3	205.65	217.75	216.62	211.76	219.06	210.31	209.87	214.59	210.06	214.65	218.18	210.18	209.45	213.44	209.96	210.43	212.71	213
210.47	205.08	213.41	206.21	210.61	212.8	208.08	212.8	212.5	205.51	214.01	211.5	214.07	206.06	210.83	213.26	207.02	209.88	211.95	214.05	214.6	202.81	212.88	211.57	210.65	210.42	205.27	214.03	212.23	211.06	212.5	211.34	212.51	214.77	215.27	213.9	210.86	206.75	211.86	212.75	210.35	214.16	208.18	214.46	212.16	209.44	212.18	214.48	210.16	206.16
207.54	211.19	208.82	208.22	210.94	207.82	207.91	209.13	203.85	217.57	213.05	207.14	209.85	206.04	213.19	210.49	212.68	204.73	213.67	209.88	206.53	208.79	208.51	208.1	205.52	212.11	212.83	206.86	206.82	208.21	208.6	211.54	213.73	209.85	209.35	209.59	207.85	208.14	207.25	207.54	202.44	205.42	209.07	209.03	209.04	209.58	209.63	206.67	212.29	214.06
198.89	209.3	205.41	201.88	202.04	204.68	202.44	197.63	203.96	206.59	207.76	209.78	206.64	200.69	204.99	201.28	202.24	199.61	199.53	202.32	198.72	203.45	206.34	202.94	201.38	204.7	197.89	203.51	206.07	196.11	207.52	203.71	200.75	197.19	200.64	213.4	200.76	200.21	203.11	196.69	201.65	203.03	202.68	204.59	200.22	198.53	201.75	202.09	196.69	205.65
205.67	213.03	213.7	211.57	214.51	209.29	210.11	203.72	206.07	206.22	204.3	209.77	210.52	212.68	212	211.41	205.74	215.06	215.4	204.98	210.08	211.37	210.73	207.03	207.36	202.33	207.63	201.66	213.2	203.46	207.17	207.95	206.46	206.27	206.07	207.94	211.47	205.7	210.81	213.09	199.97	214.24	203.82	209.84	211.6	211.74	211.13	208.83	205.66	207.57
206.09	203.07	208.27	196.87	205.57	205.23	205.07	210.58	202.12	203.19	210.06	211.38	210.34	206.14	201.25	203.37	211.7	206.82	207.85	204.83	206.5	208.02	202.51	204.74	209.03	206.71	202.38	199.73	207.26	206.22	202.21	207.39	203.21	201.15	206.01	207.89	203.55	205.51	203.53	204.2	203.25	202.57	206.3	201.9	211.83	202.17	205.27	215.87	211.05	203.35
207.36	210.19	211.29	205.86	215.29	208.95	207.02	210.77	207.99	214.27	206.64	207.03	216.54	212.74	208.13	210.76	209.22	206.38	201.67	206.66	209.88	209.87	207.05	212.24	211.41	208.71	212.01	210.24	204.7	208.62	203.64	205.32	210.53	206.93	214.4	204.69	205.9	209.98	210.81	213.84	207.46	204.92	211.82	215.15	205.02	205.3	215.29	209.42	211.58	209.02
219.83	216.13	214.67	219.34	213.99	219.25	221.04	219.06	214.06	217.74	217.88	214.89	218.22	213.83	225.7	218.87	212.64	215.79	222.09	219.26	211.43	212.09	213.13	218.96	215.03	211.01	210.96	217.82	216.21	218.39	216.93	212.48	206.64	219	215.07	212.83	217.88	219.47	214.62	219.54	219.7	215.33	215.73	211.66	217.01	210.05	208.67	222.84	213.38	215.09
204.09	204.95	208.28	202.65	207.5	204.51	205.12	210.25	200.32	205.81	202.26	203.18	202.88	204.34	202.59	203.96	200.68	202.33	195.49	204.77	203.47	207.79	207.57	200.11	205.05	201.32	204	209.17	205.18	201.62	204.31	201.21	196.11	199.89	209.35	203.98	204.52	197.79	206.04	206.16	203.29	200.13	198.65	198.56	207.96	203.56	202.25	204.13	203.78	203.77
211.99	208.32	207.15	212.41	206.72	210.48	208.39	210.75	211.64	209.73	213.24	203.87	209.13	210.51	211.66	205.59	208.29	203.09	212.12	213.64	215.42	214.08	209.79	217.93	210.8	217.04	212.49	206.64	213.29	213.76	214.36	208.34	207.5	203.77	202.33	211.16	207.09	212.17	208.79	211.47	207.81	204.51	212.96	209.14	200.35	206.16	201.79	208.36	212.07	205.15
205.78	210	210.91	214.12	213.34	210.63	211.77	210.26	211.95	207.48	202.53	208.79	209.4	204.88	206.01	205.68	204.34	211.79	204.82	208.3	209.12	208.01	209.21	208.38	211.5	206.81	200.79	207.62	206.05	210.49	216.1	213.4	209.02	212.46	208.45	209.24	202.72	205.53	208.27	210.94	208.11	206.76	206.93	206.79	212.59	203.09	212.97	207.05	209.52	205.14
209.68	209.6	213.9	203.36	209.86	205.44	203.56	206.84	213.01	209.59	210.8	207.02	211.79	212.09	202.7	210.46	204.95	206.77	211.37	207.52	205.9	212.19	211.63	203.27	209.39	204.25	202.57	206.88	210.37	205	204.38	207.46	212.27	208.81	209.52	210.6	205.47	210.04	215.72	211.4	207.5	211.86	210.78	213.84	210.45	213.21	208.11	209.22	199.89	204.39
211.98	211.09	205.1	208.74	212.3	207.04	205.24	207.56	213.56	206.1	209.29	211.6	209.79	202.43	203.44	205.71	214.91	210.53	203.47	214.22	210.52	213.67	210.61	205.41	213.18	213.82	213.44	212.48	204.29	208.27	209.46	209.04	214.52	212.57	206.76	209.12	215.34	207.03	213.05	208.63	209.13	209.7	207.21	206.98	213.43	206.47	211.64	203	209.91	208.66
211.01	208.58	211.57	210.1	205.13	215.11	213.03	207.74	204.67	213.21	202.8	200.84	210.67	210.28	211.9	216.16	207.21	214.6	208.13	206.82	207.57	207.71	210.73	207.11	204.42	211.75	211.53	211.06	208.55	213.06	217.05	215.15	212.73	210.01	206	208.78	206.86	210.08	207.3	210.64	204.28	212.16	204.78	211.79	205.62	208.8	206	209.98	211.4	203.64
197.72	195.4	197.35	203.66	195.07	200.04	201.3	201.21	198.87	191.15	197.21	193.84	200.35	203.9	200.43	192.67	197.78	207.54	197.56	190.27	194.09	197.38	202.03	197.25	204.7	197.5	208.82	193.66	200.76	203.1	200.3	199.17	202.3	194.59	205.45	201.92	201.74	204.89	205.29	195.14	197.03	203.24	203.41	203.3	202.71	209.09	196.99	198.41	203.21	194.97
210.82	203.19	208.56	204.6	204.97	207.08	207.25	212.25	208.31	210.69	202.21	204.92	208.42	210.47	205.74	204.19	209.6	205.64	207.09	205.37	205.83	208.05	206.78	202.93	203.92	210.69	210.92	215.52	208.73	205.88	204.67	207.57	210.64	209.34	210.49	213.06	208.02	208.63	216.27	207.23	213.43	205.32	210.32	207.63	205.86	205.93	208.57	214.32	206.15	206.54
199.67	202.41	202.87	198.98	196.42	200.08	199.6	197	192.05	198.58	203.44	194.65	200.64	200.69	198.57	198.2	198.2	198.93	200.81	203.86	201.58	207.46	202.31	202.54	202.14	197.06	197.91	203.48	198.96	201.09	201.4	193.79	196.11	203.59	207.76	208.56	196.65	195.16	198.95	196.52	196.41	197.57	199.72	198.92	200.21	202.84	199.61	201.05	196.27	201.8
206.91	202.89	204.4	202.5	204.67	204.54	205.71	203.94	200.03	203.66	205.28	204.8	203.73	211.51	202.31	206.59	199.56	199	204.66	201.44	198.99	203.77	209.15	205.03	202.56	194.7	210.53	196.96	202.31	203.83	200.7	201.08	205.95	203.08	206.23	201.17	200.25	209.03	207.25	204.73	205.68	203.77	202.35	200.68	204.67	204.08	203.76	208.02	206.45	206.69
205.21	206.33	196.78	204.29	209.69	201.14	209.46	200.65	202.01	211.27	211.11	208.78	207.04	205.08	200.23	203.29	208.62	207.57	207.66	202.12	205.37	207.38	208.22	204.04	201.37	207.56	204.25	207.73	210.57	207.91	203.98	209.94	203.23	202.2	209.58	214.02	211.76	205.78	203.43	200.37	205.99	202.76	206.18	208.39	204.34	195.65	200.9	208.53	200.66	204.19
201.04	198.43	204.66	193.93	203.4	203.72	200.29	193.02	198.28	208.56	191.78	200.58	196.67	202.05	200.87	200.04	198.52	201.26	196.21	195.8	208	198.03	204.54	200.95	197.67	196.59	207	198.39	202.16	199.73	203.96	199.7	201.04	195.81	196.16	198.53	202.75	196.26	205.95	201.31	202.61	199.38	203.85	198.9	200.27	198.79	196.9	197	199.73	202.86
193.61	199.25	197.33	199.53	201.08	195.77	200.45	200.53	198.97	202.98	198.42	204.65	195.53	196.91	202.46	198.43	198.62	198.44	197.9	198.78	198.22	208.16	203.62	203.49	193.17	198.83	202.82	195.14	196.65	203.56	195.53	200.62	204.52	191.53	195.87	202.59	203.86	200.47	200.72	192.29	198.64	199.3	195.44	199.91	203.46	200.09	193.77	198.33	197.24	202.7
212.49	213.11	212.94	213.44	220.98	213.04	215.67	209.02	211.52	208.9	213.31	219.43	213.74	205.57	212.53	209.81	215.9	215.43	211.49	211.91	214.57	212.59	210.33	208.73	212.13	216.34	215.88	215.97	207.25	209.15	210.3	218.95	210.76	215.97	214.82	208.07	210.94	213.37	214.24	207.07	212.28	217.84	210.29	212.84	216.41	209.27	217.32	209.81	213.92	206.99
209.41	212.32	213.8	212.3	210.18	207.28	205.77	203.95	203.95	208.67	206.73	202.83	210.03	204.04	205.11	206.8	211.35	203.66	209.83	211.76	210.5	204.27	207.34	207.25	207.25	209.87	210.2	204.26	211.3	205.4	213.78	204.89	217.43	216.65	204.93	206.05	210.62	206.31	207.51	206.69	208.3	206.07	206.28	207.25	212.01	208.59	215.55	209.36	206.65	211.04
205.62	201.27	198.05	203.86	203.69	202.71	205.13	211.51	205.91	203.22	203.26	209.37	205	206.86	209.22	207.24	201.09	200.21	210.21	204.12	198.81	200.26	205.37	209.33	201.72	205.93	203.55	205.66	209.73	204.02	206.57	198.93	203.97	201.11	201.73	199.35	209.6	207.47	206.8	200.55	205.8	203.01	206.5	202.91	204.57	210.77	199.65	206.72	204.45	194.2
205.94	207.07	210.5	208.97	206.38	212.43	208.79	212.71	203.32	200.4	205.79	200.46	209.42	208.54	205.45	209.1	201.43	203.37	207.23	209.39	198.7	205.26	203.81	207.21	208.5	207.29	214.39	200.98	211.02	206.6	206.94	213.16	210.16	205.8	207.46	210.15	205.6	207.46	204.54	209.93	209.56	208.07	201.34	211.77	211.42	208.31	214.31	207.6	204.07	205.16
207.95	213.2	209.18	204.64	207.86	210.68	212.51	204.72	206.49	204.01	209.67	213.7	213.99	218.43	210.47	203.12	207.06	209.14	203.91	203.11	214.43	208.71	209.44	200.82	207.61	205.67	211.97	207.65	203.5	204.13	213.05	205.32	209.5	204.28	200.93	211.78	213.99	207.45	209.43	208.62	209.09	205.38	209.49	207.68	211.01	203.42	215.13	209.04	207.48	211.21
206.57	200.41	205.66	196.75	202.7	199.33	204.41	205.59	201.56	204.41	199.43	205.07	204.66	195.43	197.06	204.07	203.86	199.95	207.25	198.32	195.6	197.66	204.97	201.1	206.74	196.79	200.92	200.53	197.88	197.82	197.58	200.37	205.78	196.24	198.53	198.22	200.47	202.45	201.57	199.64	199.35	200.72	205.09	209.8	198.11	199.37	209.13	195.94	207.13	198.61
208.78	211.62	211.86	204.38	207.67	204.52	205.46	209.96	201	209.78	208.87	214.64	207.04	212.15	204.36	208.82	206.86	209.56	204.97	207.76	210.81	203.33	211.64	210.89	211.58	208.59	207.81	206.05	205.49	214.82	203.25	210.74	205.74	210.68	212.48	206.31	209.48	206.8	210.43	208.96	208.39	210.37	209.18	206.77	205.28	211.68	208.33	211.7	214.56	212.43
210.86	206.49	200.63	205.49	205.93	193.81	201.39	201.3	204.69	199.08	200.36	203.09	201.18	206.4	203.22	199.37	207.17	203.21	208.27	204.1	202.06	203.74	200.49	206.15	206.45	207.29	199.01	204.83	205.52	204.2	199.78	205.24	201.5	201.62	205.89	200.04	207.96	208.54	204.52	202.46	203.27	203.6	198.83	200.79	205.45	202.74	198.96	198.4	203.97	198.25
200.38	201.67	205.2	210.1	200.52	214.59	207.42	204.89	210.55	204.74	205.94	205.49	207.63	204.31	212.46	208.64	211.84	210.53	205.6	206.05	208.05	211.06	211.57	208.07	209.97	204.03	206.67	205.92	207.8	208.6	213.85	205.2	207.44	203.75	205.42	205.62	205.18	207.02	206.61	205.12	205.57	205.92	202.03	213.85	213	206.51	207.01	202.69	210.73	207.32
211.77	206.68	212.03	202.31	207.74	206.64	201.88	208.97	209.59	215.34	207.73	210.54	214.28	205.47	203.97	202.76	209.91	201.91	209.47	214.3	213.14	216.9	211.72	208.43	209.85	206.5	202.55	209.21	209.09	208.15	205.87	205.37	207.59	205.83	212.47	206.91	211.44	207.88	205.14	207.47	207.37	208.98	207.89	209.69	207.98	206.82	212.54	212.07	217.21	203.43
208.24	212.49	205.24	212.61	205.66	210.75	204.22	208	204.91	201.54	210.5	205.73	208.03	207.53	203.69	211.9	211.55	210.69	201.14	205.61	206.94	209.06	205.65	209.06	208.94	211.04	203.88	206.04	207.89	208.29	201.84	209.32	213.79	207.03	220.42	211.75	209.11	208.46	208.39	207.12	212.6	211.31	206.98	206	206.18	211.24	209.57	210.31	206.43	197.57
216.11	204.98	208.18	212.19	214.19	208.68	202.14	210.69	213.64	213.48	209.71	206.64	208.63	208.5	205.33	210	203.89	210.71	206.36	206.24	207.65	208.93	211.8	204.27	211.34	214.61	203.44	210.31	202.28	205.7	212.01	211.77	211.37	210.93	210.9	205.95	212.41	206.05	207.47	215.28	208.57	201.53	205.32	207.05	213.78	207.76	213.21	209.66	202.71	206.23
198.01	191.69	201.54	191.33	199.85	189.92	198.26	192.78	198.47	191.45	198.49	193.72	199.95	201.05	194.36	197.62	197.41	194.66	198.26	193.51	191.03	195.6	201.97	194.87	194.99	195.21	198.08	193.66	194.53	200.32	189.79	193.3	198.06	193.34	189.47	196.4	191.99	197.4	195.2	196.1	200.22	192.16	199.59	193.15	198.46	192.94	197.49	197.37	194.4	195.64
213.27	213.17	216.28	214.58	214.09	216.18	216.16	210.94	211.54	214.18	215.53	209.74	215.95	208.33	205.38	211.78	213.65	209.49	213.18	209.81	217.8	210.66	216.64	212.95	213.63	209.6	215.53	206.33	217.25	214.69	209.55	208.53	211.08	210.58	216.82	213.65	217.28	216.28	211.71	216.7	210.9	213.6	206.81	208.62	210.67	208.5	212.16	208.65	212.15	209.38
210.76	216.97	206.23	204.45	210.1	208.9	211.09	207.75	212.87	210.82	219.5	215.24	207.25	208.98	218.06	215.88	210.14	211.72	214.93	211.56	213.6	211.21	206.69	217.14	207.88	217.83	217.44	209.84	215.5	209.67	213.04	206.14	208.61	211.54	206.12	212.53	216.71	212.39	207.79	208.09	212.35	214.76	210.85	210.15	218.08	215.75	213.56	217.65	214.59	206.95
194.17	194.43	198.46	200.27	209.98	203.6	203.57	197.59	203.02	203.04	190.45	201.29	202.14	199.36	199.95	203.38	200.73	203.07	193.67	203.86	192.21	200.73	200.2	201.76	192.28	201.55	201.19	205.42	192.31	202.54	201.2	199.36	193.33	203.06	200.45	196.48	202.63	203.28	198.83	200.52	203.08	202.85	208.11	198.89	206.7	205.6	202.57	202.64	198.03	195.18
189.99	197.12	196.8	191.19	190.92	193.27	196.02	198.88	187.37	190.72	195.2	200.47	191.82	196.9	194.14	195.2	202.35	197.76	194.83	194.76	196.03	200.53	197.94	191.19	194.53	193.03	201.53	198.6	196.1	194.21	194.19	196.67	196.4	194.87	197.2	195.21	195.62	195.28	189.18	198.63	186.68	196.24	199.24	196.31	192.21	194.21	196.15	198.32	197.51	197.16
199.9	199.64	201.04	202.38	203.58	201.53	193.88	202.33	199.75	202.72	203.33	190.82	203.74	201.46	202.67	199.73	202.48	194.19	201.8	197.46	198.57	205.12	204.97	194.91	200.37	208.65	200.94	201.3	197.85	202.25	200.45	196.7	204.8	196.1	206.93	205.09	203.56	202.33	201.91	195.41	201.1	202.22	202.82	194.27	206	204.73	200.19	198.93	198.23	200
209.74	205.96	212.89	203.22	202.04	206.49	203.08	211.61	208.53	210.37	213.37	208.51	206.45	211.66	208.29	207.39	207.41	211.2	213.44	196.52	214.41	208.65	208.9	204.01	206.17	210.45	213.88	208.64	207.78	213.23	207.86	204.67	208.85	207.34	210.67	208.18	206.81	204.38	210.18	213.44	213.49	207.48	211.5	211.8	214.67	208.92	210.94	206.63	204.99	208.26
204.03	202.54	194.59	200.15	195.99	201.08	198.66	202.17	197.95	201.21	200.08	201.59	198.52	202.2	202.32	202.35	201.31	204.64	200.81	205.91	201.2	196.37	205.6	197.8	203.84	198.96	198.64	202.33	201.62	202.15	198.51	202.83	198.39	200.53	191.76	192.65	199.91	200.46	202.33	202.18	191.72	201.3	197.99	199.02	199.15	200.14	198.99	202.55	205.38	203.82
200.76	209.58	210.58	209.96	210.18	206.58	205.11	211.34	209.46	209.98	204.13	208.49	206.57	207.92	212.81	213.1	207.58	209.3	208.19	208.95	213.62	203.04	208.3	208.04	212.18	207.8	207.56	211.39	210.08	208.39	207.26	213.83	208.79	209.75	212.71	207.5	206.12	207.86	206.97	210.33	208.76	214.35	209.83	209.5	203.52	208.7	211.9	207.76	205.31	213.91
203	199.29	201.05	204.93	201.92	209.23	206.81	201.32	204.4	207.13	205.38	209.27	204.57	207.64	201.68	209.12	209.49	208.97	209.29	208.12	201.08	208.41	201.65	208.13	204.24	203.43	201.53	204.97	204.93	210.09	208.46	207.23	211.78	207.9	209.61	206.2	200.76	203.04	203.06	199.92	207.03	205.72	200.63	208.46	200.85	203.11	203.96	198.35	199.95	203.57
204.52	193.74	196.78	200.89	194.67	191.89	202.62	196.99	196.83	200.97	199.08	200.36	199.52	200.84	201.65	195.37	199.65	202.22	193.67	199.06	192.73	199.38	193.96	199.33	200.28	195.34	205.98	198.59	201.09	197.42	199.02	197.72	200.2	193.73	193.07	202.27	193.5	193.99	198.76	185.91	198.8	200.07	199.24	201.25	199.44	199.73	199.85	195.4	198.77	197.57
209.49	209.28	206.82	212.91	209.09	213.37	201.07	209.68	209.59	203.71	212.74	210.57	200.05	209.06	200.12	204.14	211.42	206.44	210.28	211.58	207.16	207.08	203.1	201.74	202.89	214.41	214.22	206.71	209.35	217.11	213.66	210.11	209.11	207.32	212.24	206.04	204.51	209.77	205.04	212.37	205.46	210.04	213.45	204.03	205.74	206.75	211.2	207.23	207.71	203.67
206.93	206.5	213.02	210.15	214.83	205.95	205.02	214.85	208.79	206.59	216.01	206.31	201.88	205.85	205.67	205.61	205.97	210.36	213.66	209.32	211.43	208.06	206.59	207.82	209.61	211.08	208.94	202.5	206.93	207.88	208.74	208.65	204.56	214.95	209.77	211.94	209.63	206.7	213.22	212.23	212.92	212.69	203.71	210.49	209.15	209.11	213.56	204.81	204.56	212.66
213.8	204.97	209.95	211.39	202.91	214.13	217.37	210.48	207.51	208.53	208.62	208.94	211.24	207.57	211.54	208.92	210.79	207.5	212.08	207.52	206.56	208.31	212.09	209.54	211.79	211.15	207.21	209.69	208.71	207.93	207.75	210.23	214.39	208.2	203.23	206.55	204.12	208.78	201	209.19	213.81	210.96	212.78	215.11	206.98	201.44	217.21	204.98	208.73	212.23
200.27	204.59	203.26	200.65	195.72	199.69	198.75	196.25	194.74	197.35	195.11	193.86	193.42	200.05	199.22	208.71	201.49	199.86	199.41	197.68	202.9	198.07	191.46	203.74	199.53	198.02	196.65	197.67	196.67	198.29	195.55	201.82	198.5	200.16	200.36	198.47	200.76	197.12	198.38	202.26	193.94	200.66	202.24	201.08	196.05	195.86	193.73	196.87	199.4	192.14
204.7	206.6	209.42	203.54	207	203.98	207.38	207.88	206.03	211.33	209.15	206.04	208.51	204.44	205.32	208.36	205.16	209.61	211.36	208.14	207.76	209.23	206.24	211.35	207.02	213.74	208.19	201.65	211.23	210.19	206.97	206.68	206.77	207.52	216.55	204.83	203.85	211.37	207.25	205.06	211.63	208.53	208.71	204.24	207.57	209.98	208.59	208	212.12	200.07
197.49	198.69	202.26	204.65	198.42	199.49	197.43	194.94	203.75	190.92	196.53	196.55	204.03	199.85	196.1	191.58	197.21	200.75	195.64	198.56	201.48	197.98	201.5	197.73	201.56	204.72	195.68	196.83	198.21	207.49	199.22	198.15	204.7	200.82	200.6	199.08	195	199.59	208.84	193.78	200.03	197.67	204.34	204.65	198.6	200.94	202.18	198.26	197.32	199.49
195.99	194.57	196.8	198.74	194.91	199.73	195.3	198.9	194.95	190.11	200.86	191.36	198.64	198.21	193.27	198.48	197.63	191.82	196.6	203.32	198.53	195.84	196.51	199.81	198.26	205.2	197.2	197.52	199.43	195.88	191.71	195.54	197.68	192.67	200.14	193.08	197.03	199.73	197.18	192.51	195.65	202.33	201.41	199.38	196.75	199.78	196.69	197.01	198.39	198.13
201.16	206.41	201.34	205.17	207.2	207.29	212.86	200.11	209.12	212.72	213.99	209.22	201.04	203.28	207.1	208.5	210.94	205.48	203.47	201.29	209.62	210.34	209.15	209.22	199.98	204.6	206.9	205.85	202.9	209.26	209.42	204.84	206.11	211.52	211.01	213.42	206.42	215.71	206.99	209.44	208.78	204.34	210.41	207.07	206.18	210.84	205.12	203.17	204.82	207.57
199.21	197.29	199.19	198.13	202.65	196.62	196.25	200.2	199.25	199.89	200.15	197.84	199.54	199.9	190.04	197.04	205.92	200.09	201.45	201.34	200.49	205.68	199.31	203.16	206.88	204.87	200.03	199.9	202.62	200.27	198.64	207.34	195.51	202.83	198.43	205.99	195.76	203.59	201.63	202.29	198.87	199.51	203.61	199.77	200.65	205.08	201.9	197.49	200.98	198.96
208.57	203.78	203.11	206.12	205.61	205.16	198.63	210.28	199.71	202.67	198.17	207.6	202.91	203.92	207.03	202.02	204.47	207.28	203.93	206.54	208.22	200.92	197.49	203.82	201.97	204.78	201.78	206.56	203.87	205.02	200.59	200.86	205.25	206.04	203.17	205.77	204.14	197.62	206.08	201.47	203.74	207.44	207.91	201.78	206.29	209.04	202.25	201.44	207.73	206.82
207.82	202.36	205.54	205.77	211.56	210.79	204.95	207.1	207.26	199.92	208.61	201.07	202.72	213.6	205.41	206.93	208.97	199.2	206.2	206.5	199.61	204.72	204.53	204.98	202.72	205.77	204.29	201.87	204.36	201.23	199.73	200.13	206.46	200.28	210.96	208.3	208.08	207.39	208.87	207.1	206.74	205.05	203.2	211.75	205.52	203.24	205.01	207.77	206.21	203.32
215.27	221.98	211.52	219.35	219.76	215.46	212.31	210.73	216.93	217.57	220.44	214.92	220.78	212.83	215.66	220.53	219.07	219.85	219.56	215.48	219.61	218.26	218.08	215.93	218.84	221.04	214.81	213.58	217.36	217.1	216.41	214.73	213.9	214.91	214.38	213.61	217.33	223.98	218.38	215.58	223.37	223.74	216.77	216.28	218.14	217.52	219.18	218.93	215.39	220.08
198.1	193	199.2	194.95	201.64	190.31	207.85	198.71	198.2	195.39	202.45	202.32	200.64	195.95	199.32	206.35	196.22	203.24	198.68	199	201.74	202.67	195.72	190.87	194.81	202	201.24	202.52	196.74	198.02	201.3	197.1	199.14	195.66	194.27	211.78	199.24	196.62	201.15	198.11	204.85	200.75	202.32	197.36	196.72	203	196.13	197.64	204.13	201.32
204.89	206.17	209.25	212.53	209.02	213.26	210.32	211.23	207.68	215.72	203.23	210.79	218.16	210.82	213.1	207.24	208.25	210	214.9	202.3	212.32	204.53	206.73	205.43	208.06	210.41	208.73	212.22	206.87	211.36	214.69	211.43	212.03	209.13	206.91	213.4	219.89	200.91	202.93	207.88	211.82	211.19	211.84	210.48	213.78	208.54	209.32	207.9	211.53	209.23
211.27	210.28	210.66	204.07	209.67	209.09	205.47	213.13	212.57	210.66	204.91	214.07	216.31	207.33	209.2	209.45	205.33	213.21	205.93	213.45	213.04	208.89	211.75	216.98	206.06	204.43	211.29	207.89	204.76	203.59	203.65	214.15	212.86	208.92	214.89	204.96	212.67	205.02	203.32	205.12	207.41	206.38	206.4	206.68	213.21	209.2	208.69	206.4	217.03	214.65
203.66	215.55	213.54	212.81	213.56	208.88	211.24	208	205.75	209.15	208.79	211.75	213.46	205.69	213.22	212.42	213.88	211.48	207.97	212.34	210.69	215.64	216.11	210.27	208.15	205.8	205.27	206.51	211.24	212.82	209.46	210.62	211.66	216.54	215.71	216.01	212.95	211.62	211.72	214.26	215.49	212.5	215.03	208.4	214.31	210.13	209.87	220.39	211.71	217.08
207.25	204.76	208.5	206.1	211.65	209.62	210.33	204.82	209.78	199.86	207.68	211.38	213.7	206.03	211.38	209.83	215.76	207.05	203.16	208.73	211.11	209.76	208.23	209.63	212.89	206.17	208.48	208.6	206.9	213.15	218.09	211.3	206.66	208.18	208.66	206.17	208.35	210.58	213.81	212.33	207.5	206.6	207.57	210.67	209.93	203.06	200.8	209.57	202.64	212.91
207.7	208.35	207.83	211.53	211.4	212.92	212.64	210.18	206.44	209.7	212.11	209.59	209.37	211.07	218.28	203.29	210.48	206.77	206.15	203.08	210.65	203.95	203.96	204.92	212.66	209.08	214.63	210.98	208.43	211.27	208.25	208.41	209.96	208.15	202.95	209.28	208.35	201.46	201.81	200.44	201.67	206.56	212.03	210.3	209.91	206.53	206.85	207.78	206.51	206.04
208.1	204.28	203.51	206.62	199.66	198.34	202.22	200.7	207.49	200.47	203.14	201.41	204.76	197.35	205.57	196.93	198.58	202.26	207.34	202.07	200.47	210.83	207.07	208.1	201.12	200.55	203.07	200.86	200.69	203.12	203.38	204.01	207.6	200.72	210.87	204.33	205.64	194.56	205.34	205.53	199.67	199.43	202.1	201	202.26	206.87	207.82	203.25	206.71	209.05
211.49	216.54	219.02	214.24	217.21	218.85	213.52	215.02	214.55	210.77	215.8	213.12	221.11	217.39	224.15	219.79	217.04	213.67	217.02	213.56	213.09	217.91	218.48	221.01	212.87	216.49	213.56	215.33	218.98	211.19	218.45	218.56	218.35	214.54	210.76	219.01	220.58	210.38	214.52	217.81	215.82	215.12	216.64	222.69	222.14	227.15	217.33	212.75	214.29	217.58
198.07	199.27	202.45	195.5	197.38	199.75	198.56	192.17	199.13	195.42	200.82	199.16	192.5	200.36	199.54	191.83	202.33	197.36	192.13	197.02	202.28	198.71	201.72	201.42	197.52	204.05	205.47	199.56	197.69	199.64	201.31	199.65	199	198.9	196.01	195.96	199.82	192.65	204.86	197.29	199.6	198.04	195.73	197.16	201.89	205.04	196.06	199.8	202.82	199.69
205.71	208.09	207.76	203.11	205.19	208.56	213.38	211.68	207.16	208.26	202.75	210.68	205.25	209.17	213.38	212.88	205.19	209.22	205.17	211.13	205.99	208.95	202.33	207.08	204.38	208.63	209.49	207.55	208.69	202.69	210.75	208.79	214.41	205.89	204.3	207.69	201.87	212.56	207.98	215.84	207.13	208.01	207.88	212.99	209.98	211.97	203.84	210.96	205.62	208.4
209.41	212.03	211.61	212	217.25	212.48	216.57	215.83	214.05	214	212.95	208.96	214.16	216.96	211.99	217.28	217.6	217.05	211.21	206.26	215.82	206.89	212.27	215.62	211.96	208.51	213.05	208.52	213.88	203.02	207.55	216.72	211.41	216.63	216.59	208.36	218.68	214.99	208.28	210.05	215.34	216.45	212.25	209.76	209.19	217.28	218.98	220.99	210.39	211.45
202.61	202.05	201.39	204.05	196.89	204.16	199.73	204.22	203.12	200.11	207.29	205.02	204.97	204.19	201.77	202.67	210.37	205.72	202.77	202.96	207.35	209.84	211.98	208.38	207.45	210.79	205.07	202.99	200.25	199.69	209.46	203.08	203.86	200.82	200.04	203.91	208.35	195.04	208.27	202.57	207.36	202.48	206	208.12	203.13	206.09	200.52	203.49	207.37	209.11
198.1	199.06	190.69	201.75	196.09	198.99	199.07	195.13	196.15	203.66	194.04	197.91	200.98	195.79	197.93	201.39	199.26	193.16	201.13	194.77	199.57	196.01	197.03	196.77	196.24	199.99	192.93	195.57	200.55	202.31	202.73	200.74	197.78	191.08	201.59	196.26	193.8	194.88	194.78	199.12	201.79	198.46	191.57	199.98	196.84	195	198.61	195.02	201.41	193.59
200.53	208.03	201.02	195.14	194.39	201.05	197.6	202.58	197.17	204.16	200.58	193.12	192.5	199.13	194.29	203.06	194.01	200.75	200.96	194.31	198.88	202.07	197.27	204.24	197.97	199.38	202.28	203.98	200.2	199.62	200.38	208.76	204.51	201.22	196	198.42	197.08	193.93	198.74	203.01	202.46	198.97	189.81	201.04	196.26	199.26	204.05	200.65	199.79	197.51
199.71	201.63	207.55	200.47	201.43	201.76	200.92	201.8	200.93	207.26	204.59	199.27	198.83	204.54	199.65	203.33	204.55	200.61	200.82	207.38	205.54	207.19	192.62	197.85	202.74	210.51	198.99	204	203.76	202.48	198.83	206.47	206.05	206.68	204.13	204.55	198.07	201.59	194.92	196.17	201.51	202.12	198.53	205.5	209.87	202.14	204.15	200.82	202.15	206.21
198.81	201.65	200.93	196.64	206.35	196.23	199.36	200.98	196.74	202.28	198.79	200.28	200.62	196.82	202.38	195.44	197.27	203.29	205.17	198.56	200.53	209.82	201.08	201.58	200.22	199.77	199.68	207.17	201.6	204.04	197.28	198.77	209.9	202.63	199.55	200.76	196.33	208.07	200.55	201.07	192.68	203.48	199.67	199.53	197.68	198.29	200.81	200.76	194.68	202.33
216.63	218.39	212.59	221.31	215.84	220.29	221.67	213.06	218.37	212.94	215.5	212.93	217.97	214.45	215.95	217.38	220.73	215.47	220.03	218.57	218.47	216.03	217.06	219.71	219.9	216.96	220.85	216.45	217.57	216.89	216.11	216.73	221.26	222.63	224.6	216.81	215.6	214.48	218.71	214.73	218.73	221.88	219	215.05	212.16	217.45	214.33	222.78	219.55	223.33
225.01	219.31	213.32	216.44	214.9	219.78	210.4	218.52	212.2	218.71	221.45	213.03	218.88	220.17	216.28	217.68	219.88	219.12	211.22	211.63	216.26	211.8	221.18	218.34	219.09	221.01	216.85	214.65	217.63	218.9	217.82	217.14	218.67	213.68	215.17	218.69	217.09	211.76	215.2	208.1	221.62	221.75	221.42	221.19	221.16	218.09	216.12	217.66	217.33	214.54
210.8	198.15	204.87	205.29	200.87	204.01	204.43	205.8	204.58	207.33	203.38	206.84	207.14	200.33	204.73	200.88	198.55	205.98	207.31	201.74	201.13	205.88	199.93	196.42	209.8	208.56	202.78	203.4	204.62	207.27	201.91	207.61	211.39	202.17	207.16	203.35	202.93	205.56	207.56	204.43	203.02	203.48	208.99	206.51	197.36	209.84	202.39	205.53	199.26	203.54
196.72	193.81	197.54	200.06	202.41	196.25	202.86	195.86	203.48	196.69	195.03	200.87	197.17	196.51	204.32	199.29	200.03	203.16	197.3	199.47	200.44	199.4	196.79	197.87	205.72	199.3	193.24	196.83	198.21	201.53	193.89	191.71	196.59	197.82	201.24	198.45	191.87	197.18	193.42	197.95	194.27	196.47	200.72	197.93	198.42	197.69	198.72	205.07	200.55	195.97
211.81	214.26	217.28	214.66	213.11	215.39	212.88	208.58	209.83	209.96	218.93	211.68	211.07	218.77	212.58	213.91	213.57	216.03	203.34	211.17	213.44	207.87	211.04	216.37	210.2	216.26	215.47	213.29	212.42	207.31	210.81	212.79	210.9	209.09	216.34	210.23	210.42	217.06	210.98	221.65	213.31	209.6	214.13	217.8	212.91	208.62	210.12	210.63	208.58	214.5
198.74	204.72	195.82	199.54	203.18	197.47	201.54	200.05	203.39	202.05	204.96	200.04	208.58	193.3	204.3	199.79	200.08	197.96	204.89	201.31	206.04	196.91	203.85	195.36	204.87	194.47	204.59	201.65	198.29	195.76	202.97	200.15	197.61	201.89	206.55	204.01	199.38	200.15	194.13	202.54	210.87	199.18	201.24	197.4	200.67	208.05	199.73	203	206.68	196.12
207.04	202.86	209.45	208.06	208.05	205.26	209.23	205.36	203.61	207.67	210.35	204.84	209.26	204.99	211.43	207.31	207.49	202.26	215.35	212.36	200.84	205.99	211.93	206.09	203.8	202.91	207.74	213.65	206.69	206.83	209.49	206.55	208.78	214.98	210.56	205.62	211.86	208.66	205.13	207.65	206.87	208.9	215.59	210.07	210.54	206.26	206.75	206.99	210.71	209.11
208.85	209.65	207.71	209.59	210.63	210.68	212.43	204.94	206.55	205.23	208.94	201.3	202.98	213.9	203.74	208.33	204.44	207.86	211.57	209.05	203.8	203.95	211.67	208.44	207.07	203.64	205.5	209.91	210.41	214.88	211.88	206.34	212.64	214.79	207.74	209.22	208.04	215.37	214.28	214.67	206.62	206.45	212.76	211.03	212.26	203.3	206.73	212.47	212.61	207.46
219.62	213.46	212.71	219.67	213.39	219.91	212.02	215.02	216.3	217.32	220.62	221.72	221.57	218.06	217.56	216.41	223.71	211.83	214.86	216.4	216.32	220.88	220.6	215.49	222.48	227.24	216.14	220.44	220.87	215.89	225.45	213.45	217.82	217.2	219.34	212.73	221.69	214.29	215.46	222.17	218.86	210.89	214.86	213.73	219.03	219.99	221.74	219.05	209.52	219.67
209.18	207.61	209.46	213.95	208.68	209.65	212.74	205.51	211.55	208.65	211.24	210.5	210.1	219.53	207.1	207.92	210.69	205.64	215.17	215.44	212.37	205.88	215.48	210.23	208.43	208.58	212.51	207.67	209.78	207.29	214.22	208.99	208.67	215.55	206.54	222.46	206.09	212.59	215.89	212.08	208.26	217.07	208.57	213.84	211.3	205.51	208.99	210.1	219.43	209.2
216.39	212.74	208.54	217.73	213.27	214.94	210.28	210.99	218.04	212.19	217.59	201.26	208.03	216.09	214.26	219.5	210.3	214.63	220.13	212.96	212.86	214.61	215.27	210.71	214.39	206.46	211.81	221.57	212.2	218.18	215.59	217.6	213.27	211.46	214.47	214.95	209.14	218.52	206.18	215.25	212.16	214.11	218.68	210.3	214.69	214	213.92	212.41	215.1	212.9
205.68	204.34	208.95	200.63	201.87	204.21	201.45	205.74	208.34	212.77	203.79	193.07	201.81	202.66	200.21	203.36	198.9	199.05	205.12	205.78	201.69	202.65	206.24	202.22	199.34	203.11	204.95	207.83	206.67	207.54	201.65	200.74	201.26	199.97	204.09	190.16	196.2	205.3	201.15	207.1	208.52	199.93	200.02	205.21	211.37	201.2	197.92	201.16	205.75	200.33
210.35	201.77	207.62	205.88	211.44	207.05	206.22	204.16	201.89	213.84	211.19	202.68	211.82	199.58	205.94	205.56	208.51	202.49	213.11	205.05	211.41	209.03	207.58	207.77	212.46	209.39	209.53	211.63	207.55	207.68	208.61	204.13	209.29	208.16	206.87	207.33	200.41	205.72	212.34	211.99	207.78	209.56	215.2	206.57	207.65	207.47	207.18	214.55	207.42	210.13
215.12	216.38	214.25	213.62	216.4	219.89	218.18	215.66	219.46	214.13	214.52	211.35	215.9	213.5	220.82	217.92	215	215.83	216.95	224.48	216.6	219.8	219.49	216.47	215.43	211.62	218.63	221.21	219.91	213.19	218.18	221.2	220.44	216.27	214.02	211.65	224.43	215.26	217.42	219.3	216.03	215.55	217.78	209.55	216.45	216.87	220.1	214.8	216.17	220.71
211.6	206.34	211.91	213.86	207.58	208.35	209.95	210.74	215.89	214.44	215.82	205.89	212.35	202.94	208.95	204.69	206.78	210.82	215.31	210.28	210.17	214.28	213.29	210.56	211.83	212.51	212.81	216.44	213.59	211.88	213.63	211.69	207.05	207.31	211.94	200.92	209.31	212.29	213.35	213.13	206.38	213.47	209.46	217.09	210.28	214.7	209.97	218.75	210.99	207.77
204.33	209.38	205.7	205.08	211.59	205.51	207.74	203.02	198.42	204.06	202.17	202.5	203.27	197.92	200.5	199.09	205.07	207.9	207.94	206.67	202.38	206.56	202.36	211.66	202.16	208.9	206.54	206.06	204.04	197.8	201.18	203.57	202.74	207.29	207.33	204.55	200.46	209.56	208.14	210.15	202.1	202.07	203.9	209.12	205.19	209.03	208.15	203.76	201.39	204.24
211.27	211.85	209.78	219.8	217.61	210.27	213.83	205.81	208.63	204.39	207.86	206.68	218.63	204.2	206.24	208.25	206.08	209.29	208.3	208.71	211.68	210.35	208.82	209.19	205.82	209.17	207.54	219.5	208.68	213.67	212.64	205.5	206.89	211.23	211.86	208.09	205.43	205.69	205.73	210.41	214.74	210.55	201.89	207.88	210.89	212.32	209.72	211.69	214.69	205.16
197.82	205.71	200.54	204.35	205.76	196.43	201.81	206.92	202.13	210.88	206.15	195.1	206.89	209.31	206.24	205.64	212.23	206.38	203.16	203.62	205.14	201.77	206.84	201.63	200.41	199.89	205.14	202.11	205.93	205.42	202.53	203.83	198.92	206.4	207.14	203.36	200.59	199.94	205.39	201.1	204.25	206.89	206.19	209.14	205.28	199.29	203.87	204.17	204.65	203.33
202.65	208.8	204.81	208.15	200.27	209.78	203.52	205.28	212.72	200.94	206.08	208.95	205.55	211.02	211.46	207.68	210.4	209.9	205.11	208.83	208.19	206.22	215.49	211.75	202.4	210.23	208.56	209.29	215.8	205.77	209.85	210.18	204.52	205.37	215.09	213.02	212.55	202.35	204.83	211.4	200.72	212.93	208.12	211.42	207.77	207.85	205.36	205.43	210.71	207.93
208.64	213.47	210.87	216.48	209.94	211.61	215.81	211.32	217.75	208.17	215.06	207.48	212.19	215.94	209.04	209.53	211.96	210.54	212.5	213.54	205.98	215.33	219.68	208.93	213.47	211.8	208.43	208.45	211.93	213.99	210.69	215.26	211.02	211.23	210.56	209.6	208.39	208.84	209.25	215.05	213.56	210.83	214.83	209.52	215.06	213.67	206.44	205.97	211.74	211.24
201.58	213.77	206.06	207.33	204.1	207.32	208.4	207.77	209.43	207.14	203.48	209.03	209.34	205.98	207.63	211.68	211.94	208.16	209.33	210.61	209.85	197.52	208.11	210.8	215.36	204.23	209.22	207.63	211.18	210.76	212.6	205.57	206.66	208.13	209.35	205.28	205.01	206.19	212.68	209.16	205.93	215.51	205.49	206.23	212.25	204.66	203.19	211.57	206.23	208.25
216.77	209.58	212.92	212.28	214.26	210.85	214.32	210.33	211.59	216.49	209.1	214.46	214.86	208.4	208.48	212.04	213.74	210.26	212.66	208.39	216.78	208.61	210.05	217.55	215.05	206.29	217.8	208.73	215.04	219.89	218.32	215.57	213.71	218.1	213.36	215.62	216.27	214.71	215.28	212.67	204.95	215.38	213.37	210.96	208.01	206.5	207.93	218.65	209.86	214.07
217.42	211.93	214.34	220.5	213.72	208.32	214.49	214.14	209.29	209.35	210.51	210.61	208.24	210.13	214.37	212.32	218.14	210.81	214.3	210.94	209.38	211.8	205.25	215.05	212.29	212.48	212.64	210.71	214.53	214.75	214.81	219.1	208.59	213.08	219.1	211.02	215.64	213.24	212.15	219.18	210.33	208.26	212.34	209.02	215.09	210.52	211.67	212.47	215.36	218.35
201.46	200.38	204.7	205.49	198.62	195.77	208.37	198.55	206.46	206.42	201.04	201.61	197.7	202.11	203.34	202.88	200.71	205.66	204.69	208.38	206.61	199.67	204.91	201.8	202.66	201.47	205.78	206.31	199.58	199.45	204.36	201.4	205.05	203.03	206.19	200.45	201.6	206.55	206.69	199.26	197.54	200.98	208.1	208.1	201.31	200.82	198.95	201.7	208.45	201.2
198.21	205.24	195.22	199.34	205.36	205.7	202.77	197.18	201.54	202.65	199.3	202.36	203.2	199.4	203.21	202.76	204.18	204.13	201.02	198.07	202.19	199.48	206.77	204.06	202.25	201.16	202.45	203.18	199.84	200.06	198.92	207.61	205.27	205.09	204.46	198.17	191.11	204.11	201.43	202.59	205.6	198.94	205.33	197.08	209.16	206.72	194.74	200.74	202.4	202.95
212.07	224.35	217.47	212.8	216.91	218.3	215.34	217.88	218.63	209.65	215.68	222.14	219.09	216.42	217.32	217.21	217.61	225.09	216.99	214	219.87	212.79	215.56	214.32	221.59	216.27	220.29	218.14	210.5	217.33	212.5	221.72	214.13	215.22	225.59	213.73	212.15	215.64	218.45	215.74	213.04	212.51	214.55	221.91	217.05	215.37	217.76	216.33	208.88	223.17
205.22	206.75	208.82	204.74	205.72	204.69	202.4	198.87	204.49	208.62	202.34	204.38	203.36	208.29	207.69	204.86	208.87	204.51	206.46	201.55	204.79	206.46	213.08	203.23	202.13	200.12	207.81	198.97	201.03	200.11	206.78	209.16	205.2	205.04	204.41	203.01	195.79	205.48	203.99	202.99	197.36	208.61	204.88	199.53	194.99	210.66	198.23	195.84	200.07	201.28
200.04	204.61	200.27	205.19	208.03	208.43	205.73	206.15	213.66	204.83	206.32	207.02	201.89	206.75	202.26	206.12	205.13	203.98	201.87	197	203.56	208.26	202.56	198.67	207.16	207.63	200.7	203.24	205.95	205.14	202.87	202.5	206.57	200.15	205.39	203.59	211.76	207.36	202.19	201.26	200.97	204.9	205.04	206.07	204.7	207.98	203.53	206.71	210.95	200.76
201.67	201.67	202.55	204.03	206.47	197.52	206.17	198.23	202.7	207.22	205.31	205.25	202.88	202.2	204.71	204.13	206.14	195.79	202.78	194.14	200.43	210.35	199.31	200.4	200.86	206.03	207.66	206.11	201.04	203.45	203.13	203.62	205.64	200.96	204.2	204.64	208.01	200.9	212.05	198.32	206.02	202.82	207.15	205.25	205.04	202.59	205.59	198.19	205.34	204.65
202.75	200.68	205.9	202.46	203.7	212.95	203.98	197.38	210.07	205.64	205.7	204.29	202.22	202.4	202.77	207.66	206.73	207.33	209.25	209.83	202.19	207.78	206.7	203.61	208.02	204.35	204.37	211.58	207.18	208.73	207.54	206.75	205.83	209.41	203.18	209.55	206.65	208.36	207.02	200.59	208.21	210.29	206.28	203.92	208.14	202.05	205.64	204.55	204.56	206.11
216.39	218.8	212.74	218.02	213.55	210.95	217.41	221.74	207.15	221.42	218.19	214.6	221.34	215.18	215	211.28	213.38	212.93	209.83	211.03	220.31	218.23	211.47	225.07	213.6	211.78	215.54	222.23	217.97	219.99	225.68	217.62	214.01	217.34	215.36	211.65	220.1	218.63	223.07	219.5	217.67	216.06	213.27	216.1	213.42	221.81	217.64	217.46	216.8	214.22
201.11	200.91	202.1	205.92	203.98	203.74	199.24	207.84	206.7	208.25	201.58	199.51	198.51	195.04	202.41	204.39	198.72	206.32	203.42	204.79	204.7	208.59	202.44	201.69	202.91	203.61	211.32	205.06	200.01	209.27	199.07	208.42	204.26	208.63	208.22	205.78	202.92	202.31	210.86	203.47	203.32	199.72	202.7	200.53	208.26	199.54	203.24	202.19	200.01	203.02
217.83	218.48	219.25	218.17	222.55	212.93	215.42	211.71	215.07	211.82	219.43	219.2	219.82	216.73	216.42	218.48	220.77	215.92	214.8	213.68	217.31	218.88	218.92	213.81	212.49	216.34	214.52	216.19	217.3	217.16	215.84	213.36	214.43	216.98	215.28	214.56	214.4	217.1	210.21	217.35	213.57	213.98	220.89	220.87	215.17	221.17	213.25	214.74	216.58	218.96
204.84	205.86	211.5	205.28	202.18	210.38	211.17	204	200.31	205.96	205.14	201.85	204.73	209.97	206.51	212.77	203.21	204.11	206.84	206	201.48	205	207.47	199.07	207.67	210.41	205.93	198.33	203.3	204.33	207.48	207.16	207.23	203.78	208.18	208.46	206.75	206.83	200.07	210.82	205.44	202.03	202.65	206.02	205.35	205.52	209.28	205.15	207.1	204.14
199.2	203.23	205.54	196.78	197.77	196.26	204.68	194.83	196.15	194.33	198	205.34	200.88	195.5	198.19	201.18	199.96	200.17	205.08	200.86	191.51	196.28	203.14	196.59	196.59	196.01	198.55	198.7	202.14	200.11	198.45	198.54	201.72	207.18	206.07	195.53	202.42	195.75	199.52	199.99	201.2	202.83	198.32	191.92	201.87	201.11	202.05	198.6	201.48	198.81
199.23	199.33	197.68	192.08	206.63	199.54	189.74	193.82	205.5	197.69	196.38	202.31	197.46	203.35	206.17	208.37	203.99	207.32	197.36	204.7	195.1	203.21	200.82	193.29	195.02	196.37	203.63	198.42	201	199.78	198.03	205.15	195	204.09	201.05	203.75	201.77	201.67	197.57	201.84	195.65	202.2	197.56	196.44	205.12	198.95	202.06	199.1	207.53	195.84
195.54	197.71	191.82	190.47	197.59	201.19	189.83	197.49	196.53	203.96	190.52	193.07	196.09	195.48	190.82	196.82	190	194.92	186.51	186.21	196.75	192.59	194.48	197.76	192.53	196.04	199.03	189.02	193.71	191.08	195.76	196.07	193.74	193.64	192.14	191.03	194.44	194.4	188.68	197.39	196.48	192.86	192.95	194.26	192.72	190.23	189	191.7	193.82	191.23
211.16	205.97	208.96	202.23	210.64	218.06	214.99	211.42	206.18	216.41	212.22	208.81	209.83	215.48	209.65	209.42	204.5	216.18	215.62	210.29	208.63	219.1	208.73	212.13	208.07	208.07	211.22	209.46	220.42	210.58	215.73	207.08	209.97	213.64	212.44	209.52	208.16	209.37	214.34	214.65	204.88	215.58	207.97	215.36	213.33	208.29	214.2	212.06	203.16	214.45
199.41	209.16	205.87	205.35	202.14	202.62	203.78	212.88	203.77	205.87	207.57	201.01	207.18	201.26	205	204.95	202.25	199.97	204.98	205.9	209.95	204.85	194.76	203.17	198.11	202.83	204.49	205.67	209.6	210.12	199.24	206.01	201.47	200.8	206.47	204.38	208.34	206.86	201.24	204	202.32	203.02	201.81	201.2	203.04	205.55	201.66	203.72	204.13	205.38
204.15	203.71	205.24	207.81	202.35	199.25	202.19	200.21	208	208.37	208.01	202.5	208.92	202.32	199.7	203.26	206.95	202.15	212.04	210.09	204.55	201.62	209.63	206.69	207.12	208.02	206.08	202.5	209.33	206.18	205.55	207.7	200.99	203.44	199.58	202.29	200.54	213.28	202.45	202.91	204.95	204.04	212.21	202.94	209.34	200.54	205.32	206.38	197.78	200.48
194.99	196.65	195.01	195.41	196.53	193.87	194.41	197.3	205.04	196.8	194.83	198.66	197.16	203.12	209.19	195.4	194.62	201.58	202.47	200.71	204.54	204.11	201.54	200.59	198.42	204.35	193.83	200.63	202.3	197.49	199.05	198.1	197.36	197.63	196.68	202.36	203.72	201.16	197.98	199.52	202.22	202.02	198.29	198.28	208.21	201.01	198.36	202.04	203.39	201.16
200.55	194.91	201.41	206.06	209.32	203.17	196.74	203.86	201.45	195.03	197.77	199.24	198.96	195.97	202.45	198.35	199.11	198.01	199.93	200.06	197.02	200.12	194.21	200.39	196.59	200.99	200.73	199.55	195.64	198.37	207.84	200.63	196.08	200.91	193.8	200.78	199.66	201.25	200.29	206	203.12	201.61	202.95	193.78	199.4	192.43	196.01	197.52	203.6	196.92
208.19	207.5	206.7	208.83	208.68	204.45	208.77	209.42	213.12	209.81	211.13	209.37	208.38	207.34	204.19	206.74	211.17	207.47	209.74	207.79	206.5	212.69	205.49	201.38	211.21	205.83	207.07	212.79	208.06	216.91	207.9	210.83	208.91	211.06	209.51	211.15	209.82	211.44	212.27	209.61	211	203.68	208.92	206.47	210.3	211	208.12	207.24	211.8	209.64
204.53	204.61	201.5	203.92	205.18	200.72	204.87	198.32	201.37	200.31	199.51	201.14	194.72	208.11	204.67	202.51	207.68	201.6	206.25	198.72	208.16	198.62	200.53	204.4	206.31	206.79	205.81	206.23	199.92	204.65	205.37	205.87	208.17	200.9	201.43	209.67	198.74	199	197.93	200.46	201.3	197.93	200.31	200.38	213.13	200.44	200.64	201.1	203.36	205.17
217.61	216.79	220.73	215.44	213.81	217.45	213.91	220.44	219.89	221.57	218.07	217.83	208.87	221.65	218.06	217.3	216.14	211.64	218.01	218.78	218.42	215.86	215.36	223.63	219.48	218.68	226.44	218.75	224.22	217.06	214.88	218.74	213.55	224.59	218.2	220.34	215.91	215.64	217.17	222.27	214.34	219.16	218.24	222.7	219.84	216.86	214.55	217.11	214.44	220.76
198.69	191.34	192.75	195.66	196.76	190.15	194.8	195.44	191.5	197.4	191.45	197.48	194.83	195.13	195.85	198.9	193.19	189.55	200.91	196.87	189.88	193.24	195.65	198.96	191.13	194.66	198.33	194.21	195.09	193.92	197.78	195.83	189.97	201.56	193.71	198.53	193.03	189.52	196.63	196.74	194.66	201.94	190.76	188.52	191.85	191.8	194.42	194.59	191.86	196.02
207.38	218.06	209.5	211.88	208.61	213.69	207.65	214.66	216.82	213.63	213.63	206.35	210.01	207.91	209.67	212.28	218.2	215.45	209.46	209.76	210.31	210.69	210.56	214.79	213.79	209.42	216.06	214.31	204.19	214.5	212.37	213.13	219.12	214.41	215.56	211.15	214.53	211.13	210.35	215.02	217.72	217.55	208.07	223.41	209.36	211	216.34	212.53	215.38	210.76
210.29	210.71	212.54	206.68	205.14	216.79	203.75	205.7	204.17	202.25	205.2	210.81	210.78	209.04	205.98	206.54	213.04	209.81	208.18	207.71	207.33	210.8	210.29	207.72	217.25	207.22	203.01	212.96	207.95	206.25	203.03	203.61	212.83	205.66	208.88	207.41	212.22	199.55	208.22	209.98	214.39	202.84	205.35	208.39	200.72	204.4	212.87	206.46	211.65	211.97
210.17	213.04	207.4	205.06	208.11	207.27	206.48	212.61	206	215.46	212.61	209.9	203.35	212.3	202	213.71	213.07	215.81	202.16	211.12	204.27	206.96	210.65	206.18	204.77	203.6	206.19	210.88	202.79	213.75	209.74	208.48	207.46	214.83	212.21	205.5	208.58	209.61	210.84	204.53	210.81	208.88	206.46	210.46	206.58	213.32	205.92	210.74	208.77	207.15
200.34	194.95	196.91	207.11	199.88	199.06	200.89	206.57	199.5	197.7	200.22	192.4	198.65	199.17	198.25	204.55	195.85	204.74	198.68	202.33	206.09	195.56	201.93	200.26	204.57	202.18	199.66	202.28	196.76	195.48	202.08	198.66	207.86	203.91	198.41	198.09	204.01	199.98	199.84	199.31	199.6	201.73	196.59	206.21	202.65	197.14	196.34	194.07	195.6	200.87
208.25	205.11	209.02	208.83	201.8	212.55	206.13	203.79	210.78	208.07	208.63	209.76	208.46	212.94	208.05	206.67	204.02	207.15	214.98	201.81	209.16	211.05	208.95	211.64	206.78	205.1	207.87	207.75	208.72	211.2	213.65	209.15	207.56	207.92	211.31	209.92	207.06	206.72	209.72	203.72	211.61	209.62	210.48	213.36	213.2	208.4	202.4	206.95	210.74	211.9
208.15	208.96	205.27	205.63	201.89	205.34	202.13	205.91	200.41	204.15	201	204.01	201.89	209.85	209.93	203.3	197.66	202.49	201.62	204.14	204.7	202.59	205.33	204.83	205.35	207.48	203.84	206.42	205.47	204.21	205.44	204.92	195.79	202.9	202.46	203.91	206.11	198.11	204.5	207.54	199.28	203.17	205.71	203.59	205.45	200.07	195.86	208.93	205.7	197.74
211.76	209.69	212.14	209.41	209.69	207.6	212.66	210.25	206.07	202.44	204.94	207.82	209.72	208.29	204.96	206.09	209.21	210.85	215.26	212.21	210.58	201.2	205.06	207.51	206.02	205.04	213.88	206.35	206.98	210.45	208.46	204.72	208.41	209.55	208.66	207.76	213.19	210.52	208.71	216.92	211.61	207.53	213.63	212.09	206.42	216.18	210.04	200.12	199.74	207.68
206.17	205.17	204.04	204.77	204.81	204.75	202.66	205.46	205.24	202.17	206.35	200.49	206.85	203.26	203.46	213.18	204.69	209.01	202.88	204.33	208.78	209.2	204.25	203.89	206.62	203.02	199.65	204.43	198.77	202.17	200.33	201.46	203.36	203.35	204.56	200.72	205.54	204.78	202.68	206.92	208.74	207.19	204.36	205.31	195.17	203.31	200.7	206.46	201.64	199.5
206.97	216.11	217.25	206.52	208.95	206.57	207.77	211.8	214.11	213.44	210.63	206.45	214.88	213.82	209.41	209.77	208.64	209.95	212.06	210.4	205.16	217.06	207.92	206.2	206.54	213.83	212.9	212.82	209.08	208.56	208.93	209.48	214.6	207.4	210.26	205.71	212.33	212.59	209.5	219.17	211.83	208.35	211.35	212.3	213.42	213.45	212.36	218.02	213.34	213.38
199.59	205.14	204.72	203.96	205.37	202.41	204.81	204.06	202.06	199.94	199.37	196.54	201.46	204.53	201.32	199.65	196	203.23	205.79	206.15	200.51	192.42	197.61	199.4	199.79	196.81	200.74	197.43	194.5	199.44	194.41	197.26	196.72	194.95	201.86	203.9	200.83	200.26	200.41	194.05	205.85	192.71	201.01	193.38	198.42	197.6	199.11	195.53	200.35	196.99
208.81	207.61	212.55	208.06	219.8	213.87	209.19	211.44	211.84	206.55	211.21	208.13	210.84	208.42	209.23	216.69	212.01	204.39	208.85	211.92	205.5	208.6	211.63	207.1	210.31	212.23	208.56	208.79	210.86	209.53	201.73	209.1	203.41	210.32	210.59	212.85	202.92	210.99	206.12	209.48	208.3	203.07	213.58	204.7	201.79	207.32	207.49	205.56	204.49	211.36
193.98	188.83	196.52	193.16	195.79	193.83	194.9	191.72	194.78	188.62	193.28	198.2	197.29	194.81	191.82	191.77	192.95	198.75	197.71	192.84	195.02	191.87	196.21	196.54	189.03	193.88	194.19	199.71	189.42	195.82	195.32	188.15	192.52	190.86	194.54	193.31	196.41	200.75	193.72	194.07	187.56	196.14	186.4	195.94	200.68	192.02	195.12	195.19	190.89	189.78
210.86	211.7	211.95	208.21	209.18	212.5	216.42	211.53	208.77	208.7	211.9	213.64	218.46	212.07	208.39	211.56	212.91	210.89	215.7	211.14	215.35	213.39	208.84	211.06	214.7	209.98	213.97	212.07	219.08	212.58	213.3	205.04	211.68	211.14	210.72	213.45	213.09	215.49	207.11	210.71	206.13	209.12	221.61	210.02	211.33	213.92	211.76	212.88	214.42	210.53
212.1	212.79	215.35	214.61	205.56	217.45	206.22	206.78	213.64	210.57	210.1	216.45	211.62	214.21	213.36	208.11	215.33	215.13	221.11	214.01	211.57	214.49	217.03	216.51	218.12	212.59	219.29	212.07	214.24	212.46	210.34	212.36	214.7	212.46	211.49	215.5	215.21	217	210.93	208.71	210.84	217.57	208.59	212.95	210.88	210.28	212.15	212.08	213.06	211.66
211.54	208.34	206.96	211.74	207.55	213.17	204.76	207.88	211.07	209.98	209.76	217.13	207.24	210.72	215.51	206.17	213.32	209.45	209.72	212.47	214.06	210.14	205.46	207.37	205.64	212.8	205.26	211.82	210.78	212.62	209.22	213.4	210.56	212.41	212.32	208.63	211.69	216.98	205.66	209	216.19	211.89	206.92	211.64	208.18	205.12	205.64	206.21	206.67	211.43
210.97	203.23	200.45	213.78	214.19	217.57	210.77	209.85	211.05	209.19	211.82	213.52	210.16	202.73	212.12	211.33	213.87	207.42	205.4	211.02	213.5	208.17	205.64	209.05	209.69	209.25	211.24	208.64	208.19	211.34	209.3	207.02	207.51	212.4	207.63	209.92	207.51	216.5	205.95	212.67	205.78	210.22	209.22	211.15	210.07	213.81	205.98	214.03	214.33	216.62
200.12	204.71	212.87	201.14	204.15	196.03	199.14	200.33	199.82	201.24	200.01	197.4	205.15	202.64	205.15	198.44	201.27	196.75	199.13	200.11	203.05	205.79	200.32	197.67	207.38	193.87	204.39	207.35	205.63	200.09	203.01	203.24	200.29	201.01	195.26	203.23	206.86	198.98	205.43	198.88	202.92	191.61	205.37	201.92	206.13	204.4	205.83	200.35	203.25	196.59
203.96	199.59	202.39	201.61	201.19	199.02	205.12	206.24	203.68	201.23	204.21	205.28	199.35	198.82	207.87	204.57	206.01	201.28	198.08	200.26	203.2	196.62	203.93	205.71	200.18	202.1	204.95	204.41	200.82	205.2	204.35	203.13	202.84	206.88	199.99	203.56	199.72	200.63	201.23	209.38	208.46	204.59	208.47	203.3	206.7	205.7	200.93	204.24	203	210.32
207.03	200.66	206.35	203.61	207.32	207.27	211.85	204.14	206.45	211.97	206.92	209.77	206.69	207.05	216.28	209.15	202.68	211.6	206.41	206.92	213.76	212.03	208.81	205.82	207.61	201.56	208.78	208.2	202.64	213.32	201.87	209.92	211.92	204.34	205.29	205.51	208.07	203.82	209.44	210.86	203.13	202.96	204.48	204.6	212.71	203.7	204.58	202.8	207.17	202.67
208.66	214.48	212.24	213.18	207.17	213.94	212.78	211.65	210.01	210.57	217.96	213.71	211.42	212.1	212.29	216.37	211.44	208.21	212.91	209.56	212.14	205.23	206.48	212.44	208.81	203.73	213.69	208.85	206.58	215.06	210.76	212.18	208.65	216.73	207.45	212.61	212.03	214.71	204.33	212.94	210.64	210.13	212.8	208.72	221.08	215.09	211.59	210.49	212.65	212.07
198.52	196.74	196.94	205.63	201.79	202.68	204.48	197.41	205.04	202.96	199.96	197.94	205.8	198.22	204.32	209.19	199.98	207.75	204.37	208.38	204.44	199.03	205.24	200.65	202.53	196.94	199.54	207.78	203.79	203.53	199	200.09	202.56	207.23	198.31	200.34	210.01	205.16	201.68	202.93	208.06	201.31	196.59	194.82	199.62	198.96	205.6	197.98	203.43	202.71
204.05	208.24	225.66	218.42	217.26	216.59	213.33	218.26	213.1	215.17	208.85	218.38	212.96	222.52	213.28	212.85	206.61	207.07	213.92	217.7	212.99	220.32	217.51	213.49	211.72	212.87	210.76	206.07	213.48	208.43	214.69	216.49	219.54	210.7	215.13	213.84	212.81	216.19	205.53	215.14	213.05	212.06	211.6	215.1	215.05	209.87	213.47	207.78	219.21	214.26
206.07	202.74	202.16	194.05	204.15	204.06	204.18	202.76	204.19	205.79	205.15	196.86	202.09	203.87	203.27	205.77	209.07	202.63	216.29	202.92	203.85	202.25	205.32	201.75	198.83	198.22	204.9	206.58	205.06	200.43	207.43	201.97	203.54	205.88	205.21	200.53	204.22	207.68	203.06	204.96	199.78	200.45	206.35	203.55	202.39	205.03	200.64	202.71	205.65	201.19
201.81	206.65	198.94	197.9	203.4	204.41	201.87	199.58	198.25	202.89	203.45	203.75	195.86	201.24	200.5	200.13	198.19	196.27	201.92	203.93	203.83	200.37	202.62	192.6	197.33	201.49	206.2	201.32	200.36	198.27	198.97	201.15	194.98	196.97	202.38	201.94	199.5	201.6	202.59	197.6	207.64	201.95	203.41	200.81	197.12	202.33	200.58	198.58	202.6	199.69
211.75	208.62	204.09	206.18	207.34	200.61	204.37	210.87	207.58	206.14	202.76	205	208.05	205.81	202.69	205.58	206.47	206.88	203.89	209.39	203.25	208.19	204.28	212.5	207.7	207.69	203.25	210.45	208.4	201.99	208.18	205.52	207.68	205.4	203.86	204.74	199.18	207.04	201.64	205.35	208.87	200.61	203.49	205.1	202.6	208.12	206.65	207.54	204.32	205.08
204.76	201.93	199.41	200.22	205.94	209.56	203.52	212.95	205.53	205.84	201.12	197.58	196.84	203.1	203.79	206.54	208.43	198.66	202.94	198.2	205.45	200.33	203.25	199.04	199.63	200.02	199.6	199.08	203.12	205.81	207.36	208.83	204.72	206.07	205	205.06	208.28	204.98	205.27	203.83	201.86	208.05	203.2	203.21	209.63	205.46	200.88	203.96	206.15	199.83
210.95	203.85	197.33	207.58	199.77	205.22	203.81	204.61	204.36	199.83	204.35	197.99	200.9	202.05	196.84	211.13	202.64	197.3	201.97	199.82	204.75	209.43	196.9	200.18	194.59	209.07	200.06	201.18	197.15	206.32	200.67	203.67	210.45	199.79	206.5	196.83	204.23	204.63	204.75	209.53	205.4	211.72	198.11	204.43	206.33	202.07	202.23	210.26	204.98	202.01
210.28	203.12	207.65	211.77	201.2	211.57	209.64	210.53	205.59	209.98	210.48	209.83	200.97	206.6	209.95	204.98	213.27	206.72	217.52	208.75	207.15	210.18	206.79	215.61	210.34	212	209.81	212.1	215.3	205.58	213.92	210.15	207.64	209.36	212.77	211.23	214.11	214.46	215.21	211.85	210.32	210.19	209.82	209.34	210.74	205.09	206.88	206.53	210.17	213.01
199.51	199.38	202.17	203.95	199.51	200.73	207.46	202.05	203.38	202.08	195.22	203.69	199.04	196.8	202.79	206.75	205.27	202.12	201.99	205.08	203.06	201.91	200.3	209.05	200.78	203.03	202.93	197.2	202.77	205.02	201.25	200.67	201.77	203.54	202.06	201.93	203.61	206.57	202.5	204.86	201.22	197.37	198.04	196.87	201.66	207.99	198.07	202.14	199.01	200.11
204.11	197.2	208.22	205.39	203.48	199.99	199.32	206.2	207.42	202.53	202.37	207.15	206.22	197.04	209.1	205.02	203.34	201.07	199.78	199.1	205.2	200.92	204.47	207.54	205.94	206.36	206.87	199.43	206.14	204.37	202.67	198.49	199.58	197.45	203.42	207	202.64	204.07	211.47	202.48	200.17	201.28	199.61	199.96	202.53	207.96	200.5	208.09	208.39	209.97
213.34	211.35	220.42	215.92	216.58	214.68	215.41	215.86	212.94	216.65	215.08	215.82	208.95	215.21	210.42	207.99	212.3	208.98	213.29	215.14	208.27	215.99	213.89	214.53	212.9	216.36	218.59	214.05	206.48	211.9	206.42	212.96	205.75	206.2	207.42	207.97	220.45	212.12	212.86	212.32	216.3	210.2	214.27	213.26	208.45	212	213.9	214.69	212.48	207.8
208.91	205.01	210.28	213.16	211.85	208.45	219.29	214.58	218.87	212.7	212.55	212.67	214.26	212.1	208.79	215.35	213.22	205.11	213.15	213.81	214.25	212.31	209.48	218.94	214.21	209.36	214.13	211.79	209.18	209.36	211.04	212.67	210.79	205.64	212.53	208.71	215.4	207.97	217.17	215.74	214.86	211.71	213.74	211.99	214.07	209.8	212.99	210.72	210.86	214.41
194.91	194.54	196.11	196.5	194.29	193.43	195.49	196.34	199.06	193.57	192.99	198.58	197.23	197.58	199.4	195.59	195.73	195.21	193.35	195.76	198.76	191.11	196.56	196.33	196.99	196.13	197.6	193.1	195.4	189.67	190.81	197.61	194.31	192.32	197.89	197.34	191.83	193.88	191.58	189.51	192.86	199.47	194.76	194.57	196.94	192.77	195.82	203.66	192.57	193.13
203.42	209.34	207.65	207.15	204.74	209.1	204.95	205.44	202.91	206.21	206.66	209.09	200	213.27	210.43	199.9	196.88	205.85	203.13	209.16	203.85	209.31	202.69	207.98	206.89	208.03	206.74	205.48	203.18	207.43	203.92	205.86	208.13	205	201.42	205.7	207.1	206.96	205.63	209.96	209.86	204.99	208.04	204.4	208.18	207.31	209.61	205.33	205.71	206.33
200.05	203.25	203.62	202.78	202.9	204.78	200.77	200.59	201.65	202.96	206.8	197.92	199.99	199.73	198.18	207.12	198.75	196.95	199.29	207.7	202.41	201.1	202.23	198.07	210.01	201.45	206.25	206.85	200.47	205.99	203.36	201.58	203.15	203.35	204.34	201.99	201.89	202.38	196.94	205.39	204.3	210.34	212.09	199.28	202.3	206.97	194.48	204.94	204.02	207.09
203.07	205.11	210.4	209.68	209.68	206.72	210.54	209.5	210.2	211.32	210.59	209.23	206.88	211.19	206.78	210.33	210.86	213.08	208.9	211.54	211.49	213.61	208.34	208.96	205.62	209.58	208.22	210.02	209.81	208.95	210.48	210.34	205.47	210.55	205.97	208.75	206.96	204.93	213.65	211.33	206.54	211.48	202.32	204.74	211.45	212.88	212.09	208.79	207.54	205.35
206.85	209.61	214.56	213.45	216.34	211.21	212.88	215.74	213.36	210.97	208.1	204.99	208.52	216.75	211.42	204.03	207.02	215.27	212.23	215.51	204.67	212.71	210.02	214.17	209.5	210.23	208.36	210.9	207.4	210.25	218.55	210.53	208.76	206.13	206.21	215.58	211.2	214.3	210.66	209.87	210.11	213.54	208.8	212.27	210.86	209.42	217.05	208.21	211.03	210.18
215.51	215.12	224.04	215.04	213.67	215.55	208.38	216.38	220.1	215.7	216.47	210.1	222.13	211.59	213.46	218.68	219.59	214.18	215.26	214.89	216.95	221.42	214.13	213.44	219.34	220.33	214.69	215.33	212.66	223.1	213.97	217.58	219.07	218.13	216.33	215.73	224.16	210.93	212.94	214.44	214.05	217.7	222.28	213.19	220.92	220.86	219.72	220	220.78	216.99
213.88	205.8	212.41	209.71	201.75	207.42	211.02	210.99	210.5	208.14	206.9	211.27	208.12	212.01	206.27	208.75	205.6	205.71	213.53	206.42	212.6	213.1	209.57	217.88	203.81	212.72	209.61	206.82	208.69	211.33	206.39	211.5	203.65	204.45	209.41	198.2	206.6	211.81	207.75	215.59	206	209.83	205.23	210.24	202.47	205.82	205.4	208.89	215.25	203.17
216.63	212.04	216.76	215.37	216.11	207.47	216.06	215.72	216.85	223.38	211.85	217.41	221.06	216.92	220.4	221.7	212.51	222.75	216.81	211.5	218.92	213.19	217.39	219.51	221.64	212.54	217.42	212.79	209.48	213.78	215.41	212.56	213.44	218.46	213.95	213.71	212.86	211.48	217.33	216.95	219.72	214.86	216.58	216.76	219.48	218.93	217.33	211.67	222.48	216.03
196.79	203.23	199.32	206.73	206.83	203.15	203.12	208.28	208.62	203.16	201.15	209.36	204.93	207.95	206.99	202.59	204.61	200.62	195.24	206.09	196.97	201.33	210.95	201.87	203.8	210.48	200.72	200.24	201.72	203.53	203.3	201.78	206.2	200.11	201.1	194.76	201.27	206.41	206.2	199.45	199.89	199.7	204.66	201	197.84	203.42	207.09	201.46	204.02	200.33
208.05	208.03	209.87	208.09	211.23	207.6	201.91	208.46	212.06	217.72	209.63	208.35	208.37	209.93	208.89	204.93	207.67	212.01	210.68	206.97	209.82	210.54	211.62	203.3	207.23	207.24	213.58	208.46	214.61	202.67	210.97	198.65	210.81	214.48	213.45	205.86	207.3	213.98	209.1	209.01	205.54	210.78	205.11	207.63	209.49	208.72	207.45	208.06	211.09	203.9
204.68	210.88	207.26	212.55	212.07	209.97	207.06	204.48	203.06	204.98	214.45	209.55	209.64	205.94	205.12	212.73	208.38	201.6	207.43	210.31	211.66	207.12	207.3	207.15	207.48	210.56	205.96	205.71	208.18	207.69	208.64	209.13	204.3	211.27	207.42	207.05	217.82	207.15	210.13	205.95	208.87	205.62	211.93	206.71	205.57	204.96	208.45	204.67	208.8	213.94
214.71	213.68	215.66	214.96	221.42	212.34	213.14	216.14	212.55	215.9	219.21	215.74	219.41	220.17	219.33	216.99	215.7	211.32	224.88	219.27	223.92	219.01	222.36	215.67	216.24	211.8	217.83	218.46	219.96	215.23	217.08	222.92	216.96	219.03	219.66	216.55	211.37	219.78	212.84	217.63	218.05	219.45	220.5	222.33	212.8	216.53	213.46	215.65	213.78	212.63
214.26	210.5	211.39	210.72	209.75	208.72	207.2	210.89	208.27	212.85	208.27	213.11	210.5	207.07	212.1	210.55	205	208.03	207.84	207.82	211.38	206.98	207.28	205.82	201.68	204.2	214.27	209.34	202.65	199.84	209.98	209.43	211.76	212.13	207.85	208.73	207.37	204.16	201.06	208.57	213.43	211.71	204.49	205.44	204.25	205.41	208.61	210.62	214.94	207.47
200.02	198.93	201.15	196.42	199.24	196.14	198.68	203.05	195.08	200.95	192.63	196.51	196.06	197.21	199.15	195.09	202.59	200.74	197.79	201.11	192.85	191.72	200.29	199.07	200.91	200.97	202.45	198.23	197.59	201.41	200.16	199.82	202.11	200.97	199.42	197.98	195.83	192.72	194.57	199.76	195.09	193.29	203.43	205.7	203.3	200.49	201.03	202.99	200.18	202.72
202.48	212.37	204.15	212.41	210.36	207.23	211.85	209.52	209.26	208.35	212.64	213.39	213.25	202.38	208.97	212.83	206.04	212.23	204.67	204.41	211.3	210.1	204.24	205.94	212.71	208	202.26	214.12	209.32	204.83	212.43	211.88	214.75	203.82	206.82	207.12	199.74	198.36	204.62	202.27	209.16	205.08	209.56	207.89	207.44	202.81	208.75	208.51	202.87	208.45
215.57	211.88	204.92	205.8	207.42	204.16	201.82	204.62	205.08	207.76	213.9	208.97	209.61	204.4	209.36	202.12	202.32	216.62	216.58	209.48	209.68	203.88	209.15	211.41	210.78	205.28	201.52	210.54	200.97	206.99	213.38	209.86	205.47	207.48	210.45	217.75	208.12	216.84	213.96	209.27	213.03	213.73	204.25	210.29	209.44	210.61	214.16	210.88	207.25	212.57
214.43	207	211.11	206.07	210.78	213.42	211.14	211.28	208.25	212.93	202.54	217.38	211.63	208.23	215.92	210.25	208.2	208.43	209.88	212.95	212.58	202.8	211.5	205.94	203.37	210.57	206.06	208.56	209.91	203.83	214.23	209.66	207.4	206.16	211.3	209.65	204.19	207.8	207.14	211.54	206.77	206.07	209.38	205.22	202.94	208.39	210.26	216.16	209.4	207.47
203.92	204.99	203.39	207.1	206.63	203.91	202.62	197.48	208.51	206.93	207.36	198.18	207.21	202	204.87	202.11	206.99	204.57	201.52	203.24	206.51	208.33	205.94	202.4	207.68	199.5	208.16	202.2	201.58	208.19	204.16	203.14	198.23	208.38	206.45	197.8	205.93	213.26	205.86	205.89	208.85	205.23	196.35	211.38	206.22	211.45	209.4	199.09	201.76	203.04
208.47	200.71	209.09	200.04	202.23	204.61	203.67	197.92	204.27	201.15	207.06	203.53	201.98	202.98	196.37	207.62	206.22	206.14	199.12	206.28	206.77	199.02	209.03	206.2	201.44	205.67	199.78	201.5	209.13	207.83	203.84	196.05	201.38	205.32	206.45	202.08	208.65	202.97	203.91	209.54	203.92	201.73	206.28	209.15	208.44	205.24	203.53	202.06	198.95	198.04
193.25	195.66	198.44	195.94	200.53	199.38	205.23	202.89	200.07	198.92	202.62	203.89	197.42	199.47	200.09	198.96	196.75	194.06	195.38	201.7	198.09	198.68	200.79	194.87	202.33	198.2	195.64	201.86	196.77	200.05	192.8	191.2	198.64	195.93	190.58	195.49	204.91	202.78	194.7	202.84	205.24	201.15	199.85	203.98	196.81	195.66	197.02	195.68	200.41	201.7
214.88	207.03	211.03	213.49	211.73	209.67	208.09	209.77	207	209.45	205.73	212.39	206.11	214.89	211.47	213.46	210.16	206.06	213.25	210.36	208.96	206.47	213.71	215.18	211.37	210.7	212.93	214.47	209.32	210.28	209.74	212.9	215.16	211.32	208.97	210.16	208.77	209.85	211.68	207.77	217.27	212.4	211.16	217.2	209.35	205.45	210.33	214.6	206.04	212.32
208.16	205.11	211.43	204.57	203.35	209.6	209.83	203.1	208.9	207.03	205.08	206.78	207.55	210.58	204.44	204.81	209.74	212.68	206.8	203.42	197.69	207.43	210.19	201.86	208.5	207.08	206.65	217.16	205.46	202.88	203.26	199.7	204.42	207.62	214.63	206.39	207.87	201.98	207.65	209.82	209.37	212.08	208.51	205.19	205.52	211.1	207.84	209.26	209.42	208.63
208.33	201.51	203.7	208.52	204.9	203.13	205.46	207.31	200.79	203.36	206.62	207.77	207.98	197.13	200.82	202.14	208.2	203.52	205.59	199.31	208.24	203.73	196.62	207.02	207.41	203.68	207	201.41	204.97	200.55	200.94	202.21	201.95	212.58	205.69	203.55	204.16	202.14	198.82	208.21	206.17	204.88	208.01	198.8	206.46	200.3	204.24	202.23	202.81	201.2
215.06	210.34	208.8	209.28	212.17	214.14	206.68	212.38	212.7	208.63	206.91	210.27	205.29	207.87	213.03	208.59	208.62	210.43	206.5	209.14	207.07	208.79	204.92	211.87	212.27	211.7	216.77	215.06	212.9	214.04	206.9	214.26	212.7	217.22	202.85	212.09	209.25	210.87	209.55	211.36	209.63	213.99	211.53	212.06	215.89	219.2	213.15	216.44	210.23	206.77
211.24	205.76	205.33	212.31	205.18	212.25	204.46	203	206.69	210.31	208.74	207.7	206.2	208.79	211.63	203.18	217.08	208.45	206.48	210.2	204.2	204.61	211.71	204.81	214.51	211.22	211.75	197.83	202.26	210.26	206.11	205.32	212.4	212.07	207.74	207.96	213.9	207.78	207.26	216.01	206.56	211.73	205.06	204.68	214.22	206.99	209	212.32	213.2	218.97
202.27	204.56	199.39	207.96	205.83	204.53	201.62	203.45	208.79	214.84	206.36	200.06	203.21	200.19	205.44	210.93	210.58	201.39	205.14	203.9	203.95	200.02	206.65	199.29	202.25	202.18	204.3	197.17	200.78	203.53	195.98	205.97	204.89	203.65	203.2	208.73	201.74	201.68	205.8	206.51	204.5	198.72	205.8	205.99	208.56	209.74	204.23	205.82	204.86	206.3
208.52	210.03	207.17	211.98	209.45	205.48	211.46	213.71	210.59	207.31	211.46	205.23	211.74	205.71	208.1	211.33	210.37	211.98	210.66	206.29	203.95	205.4	213.9	201.29	204.81	209.57	211.53	208.93	203.52	206.08	212.09	211.19	208.55	207.66	207.41	202	206.36	210.26	212.46	202.78	205.49	204.79	209.5	208.56	207.49	207.19	202.3	208.96	214.58	210.9
201.18	203.27	195.44	200.92	197.69	200.94	194.52	199.74	195.08	200.28	203.41	199.58	201.32	196.1	198.51	194.18	196.57	194.77	202.7	194.44	203.15	199.48	197.83	198.2	204.94	198.31	204.32	196.62	201.14	200.98	195.4	196.6	197.57	198.21	199.29	195.86	204.07	195.16	195.49	201.63	198.23	200.66	198.7	197	202.49	197.85	202.38	199.73	198.53	197.73
212.64	210.69	215.48	215.04	212.95	213.53	213.06	213.81	213.62	204.18	211.52	211.17	208.01	221.6	211.37	211.82	213.1	219.03	209.25	210.77	206.35	214.76	206.49	215.69	216.32	212.45	215.77	211.78	207.26	211.54	213.26	209.56	214.42	207.9	221.86	204.61	203.56	207.99	206.05	209.84	217.94	214.03	213.72	213.26	207.86	208.99	212.84	205.05	218.3	208.64
206.91	204.19	209.98	207.92	207.54	210.74	211.77	209.57	201.82	205.6	209.48	193.21	212.14	213.91	201.51	206.42	206	197.87	201.29	203.04	206.41	210.4	210.17	206.65	203.52	212.35	202.14	204.71	210.57	209.78	201.09	206.15	198.17	203.6	212.17	208.53	212.03	215.22	204.41	207.62	203.94	205.65	203.48	199.96	201.84	205.43	209.2	206.06	202.32	208.19
209.87	210.29	200.27	208.76	207.26	204.73	212.55	203.17	210.22	205.58	211.6	206.93	212.86	214.56	210.28	215.03	203.97	213.07	207.8	207.48	201.55	205.62	205.32	205.95	215.44	209.94	205.3	209.44	211.04	217.67	209.51	209.79	203.16	206.58	210.69	204.5	207.63	205.17	203.48	205.81	214.01	205.5	208.7	210.92	205.4	211.79	212.34	212.57	210.12	210
219.57	216.42	219.29	211.84	218.62	219.52	219.31	217.34	215.92	214.56	207.78	214.65	212.25	217.88	217.94	220.67	215.8	215.12	218.48	221.58	212.51	220.37	220.59	215.56	219.83	212.95	213.8	208.12	221.9	219.8	216.06	217.32	214.19	219.44	217.22	220.33	214.63	220.81	213.94	218.65	211.27	223.21	220.84	217.82	219.04	214.95	210.77	217.7	214.84	217.22
210.49	208.22	213.77	218.17	213.82	214.3	213.62	213.45	207.6	221.68	210.04	220.1	217.52	211.47	211.33	218.38	216.55	219.63	214.49	213.01	215.8	211.94	210.19	218.72	217.39	215.45	213.66	217.06	210.81	220.86	216.3	211.6	216.69	207.34	213.78	220.14	214.02	216.57	218.59	210.58	221.95	215.79	211.8	219.11	215.38	211.66	218.61	213.42	214.92	212.23
216.69	216.83	216.9	213.79	206.53	214.6	223.11	218.99	217.84	213.91	214.64	222.17	212.65	218.35	216.19	218.29	224.37	216.35	212.06	217.11	218.41	210	213.13	216.63	220.43	212.52	215.65	219.49	210.45	220.62	220.07	216.27	214.08	219.17	215.61	215.76	212.83	218.31	216.45	212.76	218.88	215.53	216.75	214.6	216.38	219.63	215.16	216.94	214.82	219.74
199.51	201.22	202.61	198.95	196.76	204.25	196.01	201.52	198.52	195.76	209.22	202.94	200.05	202.18	205.97	198	198.28	204.12	198.06	199.63	196.73	199.67	204.54	205.85	205.05	197.07	202.74	202.29	210.86	203.58	203	204.91	197.02	203.46	194.81	201.76	197.08	198.46	199.62	203.42	204.69	194.45	201.46	198.8	203.32	201.83	198.82	199.23	197.09	191.52
204.15	201.23	206.48	198.63	203.56	199.3	208.43	201.03	200.94	199.01	204.38	201.32	206.26	204.26	205.44	206.55	198.62	204.76	202.04	202.29	206.62	203.18	203.77	208.9	202.07	202.02	204.14	202.53	206.76	201.99	202.51	202.67	204.1	199.55	200.51	202.41	209.17	204.96	205.98	203.19	206.12	201.95	201.64	205.31	207.57	200.19	200.28	198.92	208.24	204.96
203.75	204.91	207.25	204.54	207.87	204.12	204.38	202.75	195.16	200.36	199.86	199.69	204.26	204.86	204.54	205.12	204.62	200.81	207.46	205.28	204.15	204.69	207.09	206.6	208.47	204.75	207.6	204.14	206.19	202.94	198.13	206.77	204.99	210.63	203.17	208.01	200.98	200.48	202.29	194.96	201.98	200.49	203.49	209.81	201.64	202.04	203.02	204.6	204.41	208.77
218.71	212.21	213.33	209.59	215.98	212.36	207.87	210.32	211.79	207.56	213.37	215.69	209.23	218.63	212.13	215.94	211.25	214.71	218.56	215.8	218.66	220.19	213.43	218.72	217.01	220.55	207.18	215.08	216.51	214.87	215.2	211.99	214.45	216.89	207.4	206.95	211.11	213.23	213.65	221.51	215.68	215.21	212.55	213.25	212.92	211.62	212.23	206.76	214.58	208.53
207.56	203.19	205.25	200.05	200.65	204.38	204.51	200.28	202.47	205.17	196.56	203.02	199	201.51	202.96	206.26	204.51	199.68	202.88	199.9	206.26	205.96	203.83	200.66	201.21	206.74	201.12	208.55	203.31	199.83	200.17	205.61	198.26	206.52	203.19	201.73	199.52	203.44	204.6	199.79	195	201.57	200.69	204.19	199.83	204.3	201.07	203.29	202.37	204.52
203.53	203.83	199.43	201.69	199.05	204.48	209.36	207.05	209.82	202.6	207.05	206.76	207.04	203.51	205.06	206.56	202	206.61	201.95	207.88	205.5	199.16	203.83	204.46	204.95	200.31	204.86	207.61	208.69	202.46	201.54	206.76	197.97	207.04	202.49	200.59	206.74	200.37	199.33	204.44	199.49	207.32	196.42	203.2	200.69	203.05	207.68	205.99	202.09	203.94
210.73	211.33	209.48	213.33	216.09	208.87	208.5	216.23	215.13	217.45	218.41	215.22	215.61	212.85	208.33	211.16	215.11	211.77	212.58	207.34	219.02	213.21	208.57	212.88	217.64	212.74	214.86	218.16	216.12	210.81	221.59	211.72	216.13	209.47	215.73	208.94	219.2	216.22	216	216.45	216.99	212.55	211.03	212.71	211.44	219.61	208.66	217.49	215.58	217.84
209.5	207.31	214.15	213.94	206.49	210.74	209.32	211.5	207.23	208.58	210.45	209.04	203.75	204.42	209.03	208.11	204.35	207.38	206.13	206.69	211.33	207.17	208.65	210.75	208.61	213.26	207.38	211.88	205.73	205.91	212.01	208.9	207.58	207.63	213.32	207.48	210.41	206.79	210.32	211.61	206.62	214.09	209.68	210.59	213.53	213.47	212.26	208	205.57	203.17
219.75	221.43	217.06	224.22	220.59	217.36	219.07	217.94	214.41	214.44	215.43	214.63	223.56	218.23	220.5	221.37	218.92	223.7	215.82	217.7	215.79	222.73	215.28	217.14	213.7	219.73	216.88	212.34	216.32	218.66	215.42	219.07	217.91	214.46	218.58	217.45	217.11	218.47	218.08	214.69	220.52	212.67	219.53	211.8	214.57	217.33	222.57	214.81	216.78	218.85
210.79	207.43	209.29	207.9	207.21	206.98	209.54	203.78	207.14	204.24	204.55	209.56	198.15	207.45	202.54	207.57	206.28	209.39	206.42	204.89	210.46	206.78	200.96	209.51	202.7	204.03	207.17	198.64	208.52	202.55	207.89	206.47	212.39	208.74	204.8	203.6	203.28	210.43	213.36	207.52	206.49	209.47	207.61	208.38	205.26	205.11	209.51	209.72	205.9	208.1
209.63	218.17	212.12	209.68	214.37	215.45	212.89	214.11	213.23	207.22	217.72	213.95	217.12	209.39	214.35	208.26	216.74	213.13	207.17	216.73	208.55	207.54	213.66	210.43	212.1	211.56	212.22	219.37	213.1	211.74	214.99	217.42	215.63	211.4	218.67	208.74	212.46	215.76	210.41	210.29	213.66	214.76	213.81	213.54	220.27	212.63	209.95	212.76	213.32	214.89
207.68	205.44	200.84	199.75	200.36	202.82	201.85	210.36	199.54	200.14	197.32	204.7	200.93	204.76	205.29	202.3	209.19	203.28	203.28	201.33	200.92	208.6	208.37	200.28	203.41	202.23	202.61	205.46	207.5	207.27	204.25	201.45	199.35	203.35	209.71	202.46	196.48	207.44	207.67	208.84	197.04	203.66	208.9	204.37	207.45	206.69	200.53	203.63	201.75	207.87
205.24	208.67	209.58	210.37	204.43	212.67	203.5	205.41	209.06	210.4	208.91	207.52	202.84	209.71	198.39	211.32	205.64	209.05	208.24	209.66	210.86	205.81	202.52	212.92	207.98	210.73	211.45	205.24	205.5	214.42	206.52	209.87	211.28	211.16	210.07	210.59	202.82	211.44	206.11	210.65	208.17	206.18	209.02	206.95	206.33	206.01	216.52	204.71	206.23	208.64
217.99	211.59	218.43	207.77	216.68	223.46	221.47	213.45	211.16	215.43	214.67	214.34	218.69	213.48	216.6	213.2	215.25	217.67	219.51	218.37	215.06	215.76	224.75	227.01	214.95	213.47	221.06	212.44	216.57	212.85	222.5	217.43	222.8	221.42	215.3	215.39	215.24	210.78	216.23	219.09	216.01	217.28	219.1	221.51	220.51	218.17	214.23	220.34	222.26	221.3
208.01	208.4	208.95	210.19	212.17	215.15	216.1	205.14	208.63	204.82	205.11	213.41	212.84	211.66	207.12	209.83	205.94	205.25	205.75	209.6	208.38	210.54	211.24	206.44	214.13	211.63	209.71	204.49	210.6	209.12	210.9	203.76	213.89	208.62	206.48	208.03	207.47	211.72	216.68	206.31	215.76	210.68	216.86	208.8	205.97	206.37	207.89	205.14	202.89	207.05
207.43	204.8	202.05	205	202.04	204.45	203.98	204.75	203.05	205.12	209.22	203.82	199.77	201.31	200.65	200.66	205.82	203.34	201.33	209.35	212.34	204.49	203.34	204.05	204.18	199.28	206.15	205.74	198.85	203.54	200.14	206.41	210.02	205.76	206.94	203	205.62	205.6	208.71	206.49	206.38	204.91	194.4	206.63	210.93	204.51	197.46	210.04	204.22	207.38
210.98	198.29	211.82	207.58	210.55	205.19	205.57	207.82	200.8	213.62	207.77	209.3	204.23	208.05	208.23	206.15	210.86	212.46	207.92	210.72	208.75	209.97	212.08	207.44	206.54	206.51	211.93	209.36	204.13	211.3	210.16	205.78	214.61	210.02	202.3	209.07	206.94	209.87	212.71	205.77	208.29	206.81	215.42	205.96	210.84	200.17	204.11	210	207.71	206.6
219.97	208.85	212.3	214.2	214.47	210.9	217.39	211.42	209.32	212.98	214.19	212.99	216.15	213.83	210.03	213.18	208.95	214.02	219.13	210.01	214.81	213.3	215.03	218.16	212.16	212.13	212.15	215.95	211.02	211.44	213.01	207.87	212.94	208.69	208.59	211.11	212.47	208.35	214.96	218.34	211.43	215.61	211.84	211.23	213.06	214.61	203.65	217.09	215.75	218.18
207.89	211.5	210.03	211.35	212	202.73	215.43	215.78	203.12	214.29	205.28	203.64	204.94	203.62	211.27	211.72	209.5	212.12	210.42	211.1	212.69	207.57	207.81	205.6	210.1	206.41	212.38	208.18	204.64	213.07	208.38	216.04	215.25	217.04	204.65	206.51	214.08	202.75	210.27	208.84	208.05	207.54	206.15	209.08	210.26	205.93	211.28	205.53	206.02	214.24
196.25	199.02	202.58	198.26	201.04	193.85	197.57	194.54	195.09	198.34	193.33	198.63	198.12	192.14	191.94	198.7	189.51	205.64	200.21	202.45	204.78	202.07	196.69	196.43	193.3	197.86	195.03	196.5	197.08	199.98	196.72	195.44	197.61	195.29	194.72	198.93	199.4	203	199.36	198.91	199.23	198.43	198.51	196.95	198.51	198.85	197.83	195.28	197.82	200.01
200.51	216.32	204.66	209.24	211.22	212.73	206.81	216.06	208.25	209.31	209.82	213.81	206.25	213.57	205.96	208.72	204.97	211.92	208.63	216.14	205.69	209.05	208.52	208.74	206.8	206.58	206.74	207.78	210.47	208.16	209	214.42	217.64	209.17	217.14	215.43	208.02	209	207.02	209.7	204.3	208.01	211.83	208.08	210.32	213.07	210.69	213.79	210.28	208.98
212.5	215.19	211.27	206.92	217.14	212.84	212.3	203.01	215.44	214.6	210.32	212.76	208.06	218.01	211.93	207.26	211.42	213.97	210.69	212.31	208.88	212.5	210.99	209.39	210.65	218.27	213	210.85	210.1	208.89	207.85	213.45	211.59	207.09	210.7	216.18	216	204.95	206.48	212.09	210.08	214.18	216.33	204.98	210.83	208.96	215.33	211.36	209.14	214.07
212.32	216.38	216.15	205.71	206.11	219.86	216.12	199.56	207.36	209.33	217.06	208.75	217.45	207.7	207.71	210.64	216.79	208.74	205.04	211.08	213.27	211.4	206.54	210.11	213.06	208.85	210.16	215.57	214.56	209.37	212.51	207.81	218.85	209.5	210.36	215.81	211.3	209.18	206.74	207.5	212.69	210.62	209.12	210.75	214.57	207.7	215.96	211.03	211.44	212.88
213.33	213.77	219.21	215.88	225.66	222.18	224.96	219.98	221.08	210.67	215.78	217.8	226.26	221.66	216.19	220.5	217.93	215.5	218.33	220.64	219.31	219.27	213.91	215.86	218.69	214.61	216.33	220.84	216.99	218.39	226.15	219.83	216.82	215.88	218.7	222.73	211.38	216.08	214.07	216.29	209.39	212.14	216.91	216.88	213.03	216.12	219.22	219.76	211.45	217.51
211.03	221.01	216.13	215.3	209.43	208.87	213.66	212.95	214.36	215.53	206.39	216.74	214.69	218.87	215.44	210.05	222.7	209.47	215.35	216.3	207.19	212.77	213.18	208.77	212.43	212.03	214.86	214.66	208.92	212.41	208.66	216.22	211.58	211.46	205.02	215.45	207.7	214.97	211.91	211.26	205.17	214.72	204.23	213.06	211.59	213.4	212.42	215.82	211.39	214.34
219.6	216.35	216.22	208.21	213.65	215.91	216.51	214.31	221.3	216.26	217.35	216.06	209.83	211.21	218.92	218.51	219.89	217.34	217.41	216.74	212.76	219.14	211.01	216.17	211.52	218.81	213.38	212.16	214.1	220.45	215.36	208.48	210.34	214.51	212.28	209.25	221.87	212.33	220.65	215.27	215.15	218.62	227.08	213.49	208.68	218.4	218	215.84	217.52	219.24
196.6	206.81	208.08	209.42	202.65	207.87	207.81	205.74	203.29	207.14	208.8	204.19	209.14	214.02	206.88	203.7	201.86	196.25	208.45	210.57	202.38	207.75	200.95	203.41	200.36	202.29	206.64	209.59	200.52	205.42	203.99	203.63	207.06	207.39	202.36	204.35	207.28	203.07	203.16	204.25	198.02	205.65	207.31	207.55	211.49	207.38	205.8	215.57	199.01	212.48
209.67	212.97	203.49	210.4	214.43	214.67	212.78	212.48	212.2	209.96	209.83	214.46	215.14	210.89	208.84	210.47	210.63	213.67	209.29	210.59	213.26	216.44	210.1	219.39	217.96	214.42	221.18	219.94	211.76	220.79	209.2	213.95	209.44	217.6	214.91	220.9	214.87	212.4	211.19	212.03	211.9	211.31	216.54	207.64	212.05	214.95	214.72	207.54	217.81	210.53
198.82	200.83	197.71	205.2	207.13	205.74	196.03	205.09	198.21	199.86	201.13	204.9	203.25	202.31	206.24	196.39	203.4	204.16	202.17	199.4	205.97	202.92	200.27	205.36	204.96	199.72	205.15	205.88	198.27	201.25	193.62	203.01	196.32	194.17	199.19	199.67	202	205.68	204.17	198.16	204.97	205.24	199.66	202.56	204.91	200.14	200.75	202.34	197.27	196.28
207.07	196.94	196.48	200.9	202.01	198.89	203.42	202.75	200.37	207.84	198.58	205.16	199.81	208.99	205.59	204.9	203.39	205.31	199.89	207.47	202.3	200.83	199.03	202.94	194.38	197.5	201.08	207.6	200.22	206.79	203.27	202.45	204.27	200.91	197.74	195.3	205.45	200.44	205.01	200.31	199.74	203.35	208.69	202.2	202.98	198.96	199.38	205.7	192.88	202.02
207.69	211.42	215.15	201.49	212.69	211.96	205.38	210.49	203.8	210.82	203.92	205.62	207.8	212.63	212.32	212.99	210.81	199.73	208.79	214.61	210.77	214.11	204.32	209.2	211.78	212.77	210.52	209.39	205.49	208.78	207.18	202.8	211.35	212.58	209.26	212.15	201.48	207.98	205.63	208.02	211.57	209.9	212.59	207.78	212.16	209.56	208.18	203.56	206.48	210.2
211.56	212.68	212.57	212.17	215.46	216.36	218.52	214.89	212.52	213.59	208.59	212.08	209.08	218.37	219.07	216.65	210.74	206.18	217.48	212.78	215.35	211.65	209.89	216.17	213.58	214.4	203.81	213.37	214.18	214.84	216.94	211.87	216.42	208.39	215.08	211.32	210.57	211.34	215.2	210.63	212.66	208.87	208.43	211.52	211.2	212.01	211.44	213.68	213.46	208.52
216.08	221.88	215.96	214.07	216.51	214.92	210.52	217.33	219.46	214.75	220.09	221	219.55	219.91	215.49	212.46	222.15	215.93	224	224.56	215.03	219.67	220.44	215.6	217.38	216.41	216.98	215.31	220.33	220.04	221.54	215.13	216.51	215.75	218.28	218.56	218.82	215.87	221.97	221.04	212.61	213.17	218.76	219.96	216.03	213.32	215.05	218.98	219.4	214.65
204.59	201.34	199.63	206.37	198.55	203.16	204.64	201.34	198.33	205.28	207.57	195.12	207.08	200.82	202.4	203.51	200.64	205.04	202.16	209.54	199.97	206.21	196.79	204.72	204.84	206.2	204.21	206.19	198.95	199.64	203.16	208.05	202.56	200.59	197.61	203.44	200.68	205.67	204	204.45	204.75	201.46	201.75	203.54	199.46	207.38	200.18	203.69	203.59	203.33
200.25	205.81	206.73	213.85	208.1	206.28	210.37	212.06	200.55	209.19	211.21	210.19	207.07	209.39	203.6	206.06	213.54	209.89	211.57	215.93	206.63	210.66	207.57	207.53	209.93	205.4	206.45	212.32	207.01	205.81	203.38	210.49	207.65	206.47	207.93	204.59	202.18	210.71	204.22	207.47	205.88	218.93	200.1	215.73	206.31	206.9	206.03	211.28	209.41	209.13
210.45	214.14	211.59	208.85	213.81	214.14	212.89	212.74	212.5	213.74	211.7	217.99	215.59	218.38	216.27	210.97	211.21	206.21	213.52	213.75	209.18	209.44	211.91	214.85	204.89	215.51	213.03	212.42	215.48	206.48	212.55	209.75	214.15	214.37	211.5	207.19	208.53	220.67	211.62	210.42	211.2	216.94	212.91	214.61	213.83	214.73	217.21	211.4	217.52	214.81
196.59	207.98	201.43	202.66	207.06	206.17	203.93	193.74	208.26	205.19	200.83	198.42	202.76	201.76	194.96	198.64	205.7	201.84	207.13	199.99	202.67	201.73	204.07	207.92	207.93	202.18	202.5	206.93	203.04	203.4	199.55	203.92	200.49	205.17	205.81	204.17	196.71	196.57	201.92	208.83	206.68	194.58	203.3	197.73	200.13	199.63	208.66	207.43	201.42	198.59
198.41	197.43	210.29	210.57	200.95	202.97	204.04	196.36	206.54	205.77	203.95	206.72	201.63	204.33	207.08	204.79	214.3	199.71	196.24	204.18	201.1	205.21	209.73	206.02	199.72	205.73	206.48	197.23	202.11	202.26	204.88	204.45	203.88	201.71	203.52	206.54	201.19	211.1	199.21	204.74	203.35	201.22	207.27	210.85	205.59	204.65	210.52	201.45	197.6	202.48
202.13	208.12	212.48	212.21	210.13	211.45	210.75	206.16	206.64	205.06	210.81	211.71	210.58	207.27	206.19	210.18	209.27	209.07	208.82	205.59	210.24	208.2	217.78	207.29	210.36	212.19	211.75	208.9	211.08	212.91	214.47	216.73	201.27	207.26	209.75	213.39	214.12	210.19	207.25	204.09	207.18	209.25	207.65	210.25	207.55	206.38	213.52	210.14	210.09	207.7
205.58	206.73	203.99	208.98	205.68	202.92	210.78	207.22	208.45	208.33	203.44	208.16	207.95	209.89	210.7	214.27	202.62	209.15	211.99	211.27	206.23	202.92	212.38	207.32	208.93	211.62	209.52	200.4	207.64	201.41	214.73	206.03	214.71	205.09	208.04	206.62	210.5	207.46	205.37	207.03	203.4	203.67	212.04	208.86	205.79	208.75	204.53	208.33	209.63	206.56
214.81	213.65	220.48	216.77	209.21	209.14	211.56	214.31	214.86	212.85	215.18	216.65	215.51	215.49	218.79	213.33	210.73	209.93	212.5	221.18	215.37	219.2	209.12	217.01	215.3	213.91	210.26	213.17	214.04	215.88	215.16	214.57	216.95	215.18	211.89	209.12	215.51	214.88	209.92	214.72	215.72	212.76	213.29	208.18	215.18	211.84	208.95	214.07	217.82	212.16
209.76	208.8	205.61	214.15	207	212.58	209.08	209.46	205.64	211.59	205.43	209.37	210.95	210.62	209.8	209.22	205.37	213.84	211.91	209.7	211.05	202.01	209.46	209.63	212.12	209.2	207.58	205.07	202.74	206.73	212.06	216.38	204.68	209.62	210.12	207.89	208.18	209.13	201.76	208.76	205.62	208.87	209.56	209.83	209.8	211.29	214.42	210.76	206.43	213.93
223.24	218.5	210.7	223.72	220.59	219.11	213.42	218	214.08	221.61	214.14	217.99	216.57	220.76	219	222.79	217.53	216.78	214.21	225.73	210.79	216.38	210.99	219.24	214.62	213.69	222.55	217.39	210.83	211.57	217.48	218.58	218.95	220.4	214.24	216.25	219.65	220.88	212.36	208.47	216.44	222.76	218.13	220.21	216.07	213.81	222.09	213.5	214.63	219.84
213.12	214.98	211.75	208.71	212.63	210.55	216.72	214.33	208.4	213.09	208.23	212.08	213.38	211.85	210.47	208.96	216.85	211.09	215.02	218.04	212.9	209.76	218.64	214.69	212.71	211.45	214.28	212.82	214.56	217.38	215.87	214.48	211.39	217.13	216.6	209.37	214.1	220.63	216.12	216.47	215.21	208.15	207	208.4	213.4	203.23	213	210.12	213.2	211.34
204.14	207.32	210.85	213.04	213.41	204.7	207.41	209.35	212.32	210.13	207.42	208.88	206.58	207.57	206.28	210.72	212.54	214.21	209.66	205.05	205.67	207.69	214.89	212.41	213.48	213.75	208.84	216.55	207.89	203.72	209.84	214.12	208.17	210.85	206.89	207.08	212.43	210.85	210.12	207.9	211.18	216.36	207.6	208.64	207.83	207.77	212.42	210.07	217.26	207.68
218.16	219.15	211.44	218.42	217.01	211.18	217.16	221.4	218.41	217.1	215.26	219.54	214.65	215.42	226.52	217.48	217.55	222.45	214.43	214.65	216.57	214.86	217.36	217	221.37	215.55	211.17	216.83	221.9	216.26	221.97	214.31	218.19	220.74	218.33	213.95	218.09	213.54	219.9	219.51	217.16	220.08	215.8	220.69	216.63	221.87	209.92	217.42	225.86	218.05
196.34	201.17	196.99	195.89	190.93	200.11	198.92	201.53	197.38	207.02	195.3	196.35	198.67	190.78	194.07	200.13	200.92	193.7	203.06	201.18	201.77	199.95	199.78	198.43	201.15	203.5	194.31	199.03	195.53	203.4	198.92	199.6	198.63	198.07	191.62	202.15	203.65	199.82	194.46	197.24	191.16	194.73	195.21	200.41	199.71	204.37	199.58	197.69	205.95	200.9
193.41	201.25	191.81	197.11	203.96	195.5	197.52	195.99	203.17	199.39	197.89	193.47	196.91	195.72	194.66	200.76	198.79	202.68	198.43	205.75	207.46	197.92	193.5	198.09	196.45	198.67	197.73	199.56	191.54	197.03	199.25	201.72	197.51	192.06	191.89	198.24	197.07	199.23	199.73	193.44	201.4	197.44	192.62	200.67	197.02	200.5	203.05	203.95	206.37	191.92
207.65	214.2	207.92	206.32	210.16	217.43	202.13	208.56	213.03	211.49	211.81	213.1	203.86	204.08	210.16	206.65	211.82	206.52	212.3	213.14	203.89	206.27	209.23	210.89	208.92	210.7	209.71	213.75	210.54	212.45	203.48	210.85	203.76	206.64	206.95	208.66	208.52	207.65	207.07	207.66	204.43	208.81	207.64	205.92	212.25	205.34	205.48	211.66	205.25	210.03
209.33	214.22	216.93	213.47	209.34	210.99	206.56	219.5	217.15	209.81	207.56	211.47	214.95	212.6	210.26	203.73	206.77	212.93	215.32	213.24	213.11	214.05	213.61	212.7	208.39	215.89	206.7	206.98	209.2	213.63	207.33	207.64	209.28	212.18	211.69	213.28	212.68	205.59	212.36	213.43	208.81	217.71	216.49	210.3	212.12	211.71	218.73	208.37	213.58	207.95
207.46	198.69	199.78	207.29	201.29	203.36	200.18	201.18	202.45	207.61	200.33	204.5	204.33	201.57	207.75	203.49	201.67	200.13	202.77	205.04	205.24	199.63	208.43	206.83	203	200.41	203.83	202.12	205.34	204.95	205.18	209.87	203	202.72	204.25	207.57	206.57	202.78	205.36	195.1	204.82	194.17	201.91	201.17	200.63	203.74	197.41	208.95	208.18	203.45
219.01	217.2	214.63	217.88	217.32	217.37	221.28	217.03	218.85	217.3	219.16	213.32	215.24	214.16	216.01	222.02	214.12	220.48	207.6	219.76	215.06	217.07	214.64	216.29	221.28	213.45	222.63	213.45	218.69	216.33	215.04	216.01	219.83	215.3	211.43	219.07	218.33	216.43	216.68	216.04	222.72	219.97	218.13	229.84	213.11	221.99	214.11	214.85	218.22	218.94
208.27	204.07	216.58	211.06	208.27	211.09	209.28	204.44	212.8	206.01	203.66	204.67	204.49	212.87	209.76	211.04	200.58	207.48	205.91	207.32	206.9	198.36	208.37	211.47	208.96	205.03	206.95	209.61	209.83	211.89	208.59	202.22	207.22	208.37	211.39	207.6	211.2	209.62	210.06	208.48	205.65	204.29	211.23	207.22	201.87	213.77	207.32	209.29	204.23	208.22
203.79	202.14	209.67	207.02	204.2	211.25	206.3	209.92	208.82	213.25	218.31	212.23	210.47	207.02	204.75	208.47	214.35	204.04	202.1	204.32	202.61	211.89	204.29	209.4	211.96	208.63	208.3	208.42	207.66	207.8	207.47	214.09	210.71	205.95	208.07	207.09	210.02	212	214.16	211.05	211.06	211.01	210.14	204.58	204.38	208.52	215.5	206.26	212.24	198.84
215.68	218.61	212.82	216.25	218.52	216.9	215.12	214.18	210.51	208.42	216.93	212.55	211.2	212.55	208.69	208.56	217.07	211.61	216.96	211.4	218.76	215.9	208.73	214.35	215.32	213.58	216.76	218.84	212.63	213.64	211.16	211.72	210.33	213.02	213.03	209.93	212.9	214.39	210.02	211.29	209.19	217.49	213.34	220.78	210.73	216.86	206.61	209.14	217	212.14
205.32	205.64	206.55	203.84	201.4	200.75	199.73	204.91	206.3	205.37	199.91	206.51	204.96	204.28	206.13	203.24	202.48	202.27	198.44	199.17	203.31	206.78	205.79	203.64	203.36	206.77	205.98	203.16	205.91	201.54	208.49	200.75	201.01	204.85	202.28	206.14	199.15	205.08	203.58	197.02	207.63	200.57	200.46	205.08	199.88	202.43	203.53	201.56	204.52	204.71
210.08	215.24	214.97	211.13	211.4	210.37	212.35	213.08	213.12	211.85	204.35	217.97	214.21	217.01	214	215.25	210.61	217.6	215.9	209.84	209.06	208.89	213.59	209.45	218.24	211.72	214.26	215.31	213.02	217.84	212.47	210.96	216.99	210.87	212.12	213.53	203.87	210.06	212.41	212.21	214.73	215.46	217.04	213.38	218.32	216.47	210.1	209.68	210.12	208.85
205.96	207.97	206.14	205.95	216.16	207.34	208.3	206.48	207.22	213.26	207.04	209.77	207.8	213.69	212.2	210.01	204.7	210.59	207.23	212.62	213.82	207.88	214.14	207.94	208.59	204.92	208.55	204.69	215.76	207.73	209.48	209.87	214.52	213.11	214.76	206.97	207.05	213.55	209.42	214.06	209.29	206.32	213.2	207.92	215.73	205.02	206.45	209.5	210.72	202.06
211.53	211.58	203.11	203.47	205.81	204.95	210.41	207.38	206.23	208.82	208.91	213.41	210.48	209.68	207.12	209.88	207.71	214.71	207.82	208.98	203.61	213.79	210.64	211.46	216.36	207.59	207.93	213.47	207.57	207.88	204.61	215.86	206.19	213.77	214.05	207.49	206.43	213.03	205.07	212.61	211.8	208.19	206.42	207.74	202.4	209.43	211.82	209.4	211.87	206.39
208.21	212.99	210.72	219.59	207.73	209.2	209.44	209.76	202.09	196.33	217.65	213.49	213.94	208.26	211.85	211.14	209.58	208.05	209.47	210.95	207.56	210.38	208.74	210.12	211.1	207.96	216.77	209.9	205.98	204.44	210.2	211.52	208.94	208.78	206.44	204.07	211.51	209.79	211.3	207.42	206.95	205.55	205.9	212.79	204.92	212.1	209.02	208.46	210.38	215.12
208.58	204.1	207.27	209.48	203.4	211.05	201.43	208.32	204.66	203.63	203.93	207.29	207.34	206.69	212.07	209.91	207.35	207.52	208.05	208.46	208.99	209.26	204.78	212.32	201.1	208.18	207.73	209.55	211.42	211.24	206.79	210.53	210.72	206.63	206.77	202.54	202.5	201.54	211.69	208.22	202.6	210.09	210.64	213.94	207.75	213.48	205.27	206.58	204.2	204.15
211.27	210.16	210.77	211.99	212.35	213.44	212.43	215.26	216.02	211.25	210.63	215.06	211.28	213.88	215.47	212.93	205.87	206.78	209.95	210.54	213.34	212.84	214.99	206.66	211.34	211.16	215.98	207.44	209.39	213.24	212.91	214.13	213.88	220.36	213.55	213.38	212.12	213.64	213.92	220.5	219.2	211.72	217.65	214.19	215.05	216.77	216.72	211.48	213.22	207.97
219.67	216.13	226.98	215.34	215.4	218.88	216.76	225.64	218.93	219.81	216.64	217.64	220.12	215.02	213.89	211.64	218.97	217.94	212.47	210.13	219.59	220.54	215.7	216.09	217.72	214.94	217.58	224.34	211.69	217.13	217.31	215.98	218.4	224.52	217.17	218.9	212.67	217.45	213.51	209.63	216.06	215.75	220.36	213.8	220.81	220.69	216.1	221.67	213.3	214.86
201.65	199.58	198.21	197.56	202.51	202.8	201.59	197.33	206.32	200.34	200.59	197.73	200.88	202.69	204.05	197.89	203.03	197.36	198.97	197.42	195.18	195.93	200.99	200.17	202.4	199.53	203.49	195.16	199.9	201.62	205.78	200.24	204.8	202.97	201.19	206.04	202.39	198.02	205.27	200.57	195.75	202.72	204.95	195.84	201.25	200.94	196.66	211.15	203.87	199.11
199.33	195.23	193.81	203.19	198.35	192.26	194.24	201.5	196.92	195.46	196.04	198.87	200.83	196.02	191.57	195	190.97	199.6	192.52	196.57	201.68	191.87	200.17	203.53	193.52	190.54	191.68	194.24	195.82	200.14	195.35	196.26	202.47	198.09	197.76	193.22	195.4	193.38	194.9	198.5	195.14	196.83	196	197.42	192.88	198.63	195.52	190.01	200.27	199.65
222.52	218.64	219.65	213.51	220.73	218	218.33	216.66	215.09	219.23	219.04	218.92	219.43	217.19	222.12	205.92	217.02	218.62	221.38	217.25	220.19	215.12	211.28	220.45	218.49	222.49	216.49	218.05	219.1	212.96	214.58	215.39	216.84	214.45	215.75	217.6	223.48	220.64	224.39	215.51	215.07	217.15	216.64	219.96	218.06	211.52	213.36	216.53	213.12	219.67
198.94	193.4	199.34	202.13	200.83	197.84	201.53	199.71	205.53	204.76	201.84	207.72	202.25	204.63	205.81	204.29	204.2	202.25	200.26	203.35	198.55	194.88	209.12	196.53	203.59	198.74	199.22	206.74	197.04	201.41	197.79	194.48	195.9	197.1	199.66	197.59	200.87	203.03	198.92	203.16	202.72	199.71	203.73	200.75	204.81	193.84	202.12	208.32	197.46	201.26
201.71	206.01	197.71	200.46	203.66	203.87	204.05	202.35	201.12	207.87	207.93	202.62	203.13	203.9	204.84	201.65	205.52	200.79	202.35	204.13	202.35	205.5	203.14	204.29	203.32	199.73	197.6	206.51	203.8	200.58	207.79	203.36	200.28	197.49	200.28	213.01	194.77	201.88	199.44	205.14	198.37	202.95	200.81	206.28	203.34	209.67	202.86	198.59	203.43	206.77
213.83	208.54	206.97	209.57	203.79	208.37	214.62	203.04	208.46	204.99	202.56	202.57	210.76	211.35	212.77	206.63	207.95	206.5	205.09	209.6	214.04	209.9	212.48	210	215.76	208.13	207.72	207.64	208.87	216.16	203.65	207.89	205.65	208.87	211.94	203.91	211.15	201.56	207.23	207.75	212.9	211.09	207.38	206.81	208.63	203.76	209.35	206.56	204.29	210.41
207.48	205.63	204.66	203.39	205.27	202.61	201.83	206.23	198.92	207.73	199.86	204.4	208.13	203.66	197.75	206.91	200.88	205.81	202.93	203.08	202.22	210.35	201.2	210.46	199.28	204.61	201.07	206.9	212.09	206.45	204.73	204.84	199.84	199.32	202.48	199.32	201.64	202.93	203.74	207.37	197.66	205.66	204.36	206.83	200.31	205.56	199.34	208.38	200.47	201.43
208.98	211.34	203.15	209.07	207.49	210.02	211.2	205.67	212.5	208.68	214.38	212.79	209.33	207.25	212.92	208.77	209.73	209.12	207.61	204.9	211.68	206.88	214.21	206.03	211.09	211.49	208.77	208.49	208.3	211.9	210.4	210.22	212.15	212.61	203.86	206.79	214.82	200.53	211.73	204.9	211.99	213.12	208.35	213.73	208.84	209.81	214.08	210.46	205.03	210.5
197.53	202.02	202.25	193.23	197.83	200.57	202.34	197.04	197.72	199.29	197.64	200.24	204.19	197.2	194.45	201.72	200.15	202.94	200.6	196.02	196.76	198.92	194.53	206.21	206.13	194.56	201.03	198.25	201.45	191.71	202.38	200.9	199.48	196.05	199.15	203.83	201.57	198.44	189.01	194.82	196.07	201.1	195.43	199.58	200.62	199.23	199.13	201.92	197.86	201.71
211.06	198.58	200.47	203.16	204.34	204.12	204.73	205.22	198.61	206.61	208.45	198.31	208.65	198.07	206.51	205.46	204.39	207.4	203.8	199.77	204.98	205.84	202.04	205.32	205.53	201.01	208.26	202.4	202.73	203.52	206.07	205.46	203.15	204.92	204.3	203.88	205.56	205.35	209.09	197.03	204.01	195.83	201.44	202.2	195.8	206.36	204.16	204.82	205.61	205.53
216.46	210.69	213.86	204.56	207.27	214.45	203.07	216.33	212.12	212.92	209.18	213.59	211.45	209.41	211.91	208.61	207.1	204.18	211.78	210.34	206.25	209.05	212.97	209.6	206.92	202.72	212.15	211.09	212.08	209.48	209.5	207.06	214.74	216.93	212.34	213.76	215.1	206.83	212.76	208.19	210.76	211.54	211.94	212.31	202.14	205.51	213.77	207.4	208.47	214.2
213.78	209.71	215.42	211.54	215.52	206.9	210.7	209.91	210.35	217.45	213.63	211.91	208.79	208.71	217.11	215.24	214.21	211.36	209.93	215.82	212.71	213.48	204.77	210.32	212.5	218.25	216.95	210.51	213.28	210.43	207.91	206.82	216.23	214.06	209.58	211.04	221.7	213.51	216.41	213.86	217.4	216.31	208.92	210.28	211.47	218.33	215.94	215.01	213.9	213.81
208.55	201.52	210.65	204.16	201.12	200.27	206.01	206.82	200.54	204.02	208.12	203.22	204.13	207.06	203.77	212.26	206.2	205.53	208.2	202.91	207.73	206.92	205.78	204.88	206.88	208.23	213.09	203.94	202.95	207.31	210.24	209.63	203.26	206.28	211.27	203.53	207.64	214.98	207.79	209.46	200.22	208.52	208.26	203.48	209.23	206.09	211.01	211.5	207.83	201.48
196.9	189.57	192.65	195.22	193.26	192.71	198.7	197.35	191.09	192.85	193.75	197.6	200.4	197.17	195.73	195.51	194.87	197.75	198.34	191.77	193.76	194.89	196.46	197.03	199.85	197.65	194.73	193.81	194.11	192.09	192.2	194.11	193.66	196.46	199.09	192.77	198.22	196.36	202.71	198.16	190.64	190.12	192.5	191.29	197.14	193.29	192.9	192.1	199.14	194.9
200.48	209.51	206.38	205.83	198.1	208.34	209.67	206.73	206.88	201.86	209.34	206.82	206.09	203.7	204.15	212.37	208.46	208.3	205.98	207.13	200.2	205.28	202.67	215.38	207.4	207.36	204.03	203.44	207.12	209.3	207.61	207.01	202.93	211.3	210.43	210.18	205.87	210.67	211.14	205.77	201.98	208.05	214.26	206.19	208.54	206.66	200.4	211.3	209.36	209.01
211.17	216.84	219.62	211.68	212.11	215.12	221.94	214.17	217.47	215.4	214.23	211.41	215.16	215.18	219.36	225.34	224.32	220.29	215.68	218.3	218.56	218.36	215.85	215.6	216.79	217.17	220.29	218.06	216.21	222.27	216.62	210.34	224.25	216.64	215.6	222.93	222.38	213.99	215.24	218.22	212.61	223.87	218.86	213.1	220.96	216.68	217.12	215.23	213.68	220.8
216.62	221.98	212.69	218.4	220.42	206.99	220.63	218.51	212.07	214.45	217.96	214.34	218.28	212.18	212.41	219.38	222.44	218.37	215.32	221.37	224.84	210.44	214.76	213.49	215	217.7	219.15	217.03	218.21	217.6	219.96	210.11	212.83	217.36	217.06	209	217.54	221.63	222.18	219.4	221.34	214.89	208.97	218.16	217.01	221.56	206.78	215.4	215.77	206.85
202.66	209.62	209.15	206.29	207.74	208.69	207.85	207.78	208.48	206.9	213.08	209.22	212.09	208.15	208.54	208.18	209.16	208.49	204.25	209.03	215.76	204.3	207.38	205.31	207.86	209.2	210.34	208	209.93	209.99	208.08	207.08	206.95	210.07	205.41	206.28	205.76	205.89	216.3	214.57	208.4	213.37	209.76	206.5	206.88	217.99	204.76	214.42	211.7	208.96
210.82	202.39	201.54	206.25	200.71	199.41	197.96	205.7	202.57	198.28	206.52	208.37	205.73	201.37	202.59	204.42	202.09	207.96	202.95	206.59	205.21	203.52	204.21	209.1	207.15	205.51	206.42	207.91	213.38	209.64	205.54	211.29	199.15	203.09	208.8	209.7	205	206.84	205.52	204.55	208.66	204.78	200.89	207.97	209.93	205.25	209.67	201.79	208.01	206.59
209.72	211.58	212.17	210.47	206.01	211.33	209.33	219.41	215.14	216.23	213.97	213.26	210.58	210.1	209.05	208.15	216.78	212.23	213.87	212.66	213.9	213.03	207.91	216.62	212.65	209.86	207.41	210.08	212.56	209.77	209.87	211.93	210.79	214.43	212.01	211.08	211.53	215.17	218.21	211.78	210.77	213.41	204.5	208.98	209.83	215.83	215.5	210.15	212.12	216.25
197.21	199.18	198.64	205.82	207.29	203.58	200.2	205.28	205.41	200.45	201.57	206.29	205.44	200.58	198.12	199.78	208.36	206.3	203.06	201.29	194.67	208.94	209	207.49	203.69	204.99	200.23	197.5	202.7	201.83	203.03	209.37	205.82	204.14	198.22	204.37	205.97	201.73	203.32	198.1	206.81	203.79	206.51	206.13	201.13	206.29	197.75	205.56	203.62	206.9
214.27	211.31	215.62	217.77	212.56	211.79	214.59	212.67	210.62	206.19	207.68	213.49	212.84	212.48	208.7	213.78	212.39	215.6	218.41	217.39	212.78	216.79	206.57	211.95	216.87	212.89	218.22	211.27	209.37	208.08	211.56	211.03	206.26	217.47	207.95	214.98	213.78	209.11	217.33	219.61	210.03	215.45	219.19	214.39	212.47	209.72	218.09	213.98	213.82	217.53
201.05	199.67	198.75	195.92	204.78	203.97	206.57	202.45	204.94	198.64	206.17	202.14	195.59	199.09	202.31	206.41	199.44	206.87	202.82	205.5	203.06	201.43	201.57	202.6	205.66	205.89	204.72	210.35	201.94	204.32	205.54	199.46	211.01	198.91	202.89	192.31	207.06	203.16	204.91	199.52	200.23	198.05	206.72	202.73	200.83	204.51	203.21	202.8	207.08	204.33
215.82	210.51	208.12	212.75	207.26	217.34	209.28	212.07	214.82	213.95	210.01	213.34	210.8	207.53	212.6	207.11	206.88	214.1	207.99	211.35	213.37	214.2	210.65	213.69	214.81	214.41	213.01	212.47	207.79	212.57	210.84	211.79	214.63	216.52	207.27	206.52	217.25	213.34	206.56	213.29	214.39	214.39	215.88	210.8	214.36	219.5	214.58	212.12	209.67	213.33
206.03	204.55	204.18	202.7	199.34	210.16	209.2	201.17	202.11	205.2	207.31	206.78	201.79	206.62	206.96	208.16	205.46	205.28	207.85	199.22	208.84	205.95	201.66	205.18	201.35	202.72	205.38	205.21	201.5	201.05	213.65	205.86	200.94	206.43	201.16	196.81	202.73	202.41	197.84	203.24	197.26	205.45	203.86	199.61	201.87	196.85	200.38	193.41	196.41	198.3
197.73	206.58	203.46	204.17	202.71	199.93	204.72	204.13	201.07	203.11	206.38	208.04	198.1	203.8	202.81	202.76	205.76	197.71	200.01	206.21	203.37	210.65	204.49	206.23	203.2	210.19	205.92	203.74	211.2	207.57	208.86	206.53	204.97	208.97	203.91	203.37	207.44	198.87	198.46	203.52	207.69	205.51	201.46	203.71	206.14	206.67	204.6	203.17	206.57	203.08
206.03	215.33	203.42	211.43	206.23	208.47	212.29	208.26	211.91	202.65	209.3	209.91	207.68	209.82	202.61	213.76	209.5	205.49	209.68	202.36	205.54	205.23	214.13	209.19	208.87	205.03	204.22	212.59	208.63	209.5	213.77	208.78	208.67	206.89	208.94	209.54	209.19	213.06	206.82	202.29	208.52	209.55	209.97	207.07	208.19	206.22	209.16	203.27	213.84	204.32
215.26	219.83	204.66	213.78	211.67	210.5	212.74	211.97	210.9	205.63	213.02	209.23	212.59	210.06	211.35	214.61	218.23	208.7	212.58	208.1	208.64	208.51	216.83	216.61	202.53	211.34	214.8	215.01	211.74	210.24	210.68	214.27	210.05	211.37	208.05	208.3	212.63	213.14	209.17	212.24	206.71	206.12	211.11	214.85	210.81	220.13	210.93	218.22	211.01	215.61
209.51	208.88	210.05	210.35	215.55	212.48	213.11	213.76	209.27	220.33	210.21	208.27	211.41	210.98	216.5	214.1	214.99	216.13	213.86	216.73	211.32	206.76	214.78	217.8	214.21	212.11	209.22	209.4	213.5	210.37	215.13	215.38	210.07	209.79	218.59	208.92	214.58	210.56	213.66	211.55	204.56	209.17	218.19	209.26	214.23	210.12	209.8	215.87	211.65	215.18
220.25	215.21	219.42	214.53	219.18	216.77	216.9	213.59	221.76	215.87	222.08	217.73	210.11	215.27	217.64	209.39	213.88	222.1	216.87	211.6	222.12	215.67	216.16	221.2	214.56	215.71	223.24	210.91	212.02	220.46	217.69	215.05	218.68	218.32	215.63	216.05	213.19	217.77	220.21	211.19	210.71	216.81	217.98	211.2	212.35	223.64	219	218.76	221.27	215.7
208.93	211.17	210.8	215.35	207.88	205.67	208.71	210.65	205.83	206.25	210.16	205.82	204.88	208.5	211	210.32	198.26	206.13	213.53	214.23	205.27	208.72	211.52	216.51	211.31	204.91	208.11	208.14	206.67	209.17	203.85	212.01	210.11	212.44	210.45	208.99	213.02	205	206.46	204.14	208.88	206.5	205.75	208.67	207.14	212.17	205.71	206.11	212.61	214.71
206.25	203.59	210.76	202.46	202.28	202.04	209.84	205.5	202.16	204.05	199.16	204.68	206.42	203.34	203.91	204.43	199.25	209.49	207.99	209.48	204.85	205.4	204.68	208.16	206.64	203.32	205.26	205.29	206.62	201.1	207.15	202.54	204.13	206.53	203.58	202.6	204.75	208.52	210.22	206.2	199.76	203.56	204.01	196.35	200.58	205.03	203.18	202.8	196.73	204.37
201.19	201.63	199.01	207.41	208.75	200.45	205.41	204.57	195.72	202.91	199.66	206.31	199.04	192.3	201.32	202.06	200.28	194.56	198.86	201.92	202.16	204.7	202.63	202.6	198.88	195.01	201.43	197.71	205.88	197.23	194.24	202.05	195.52	198.78	198.83	201.7	206.13	204.65	200.94	203.06	203.92	201.75	201.07	202.4	197.66	199.7	201.85	200.33	202.73	196.17
212.38	205.78	201.43	211.05	213.9	209.34	210.29	203.56	207.21	203.61	212.4	208.11	205.35	208.82	207.23	213.09	211.07	207.58	204.27	210.92	207.2	203.72	210.04	207.56	205.1	208.03	204.86	210.39	208.63	215.04	213.08	209.14	207.15	208.73	206.13	210.9	211.76	206.53	207.18	210.05	214.43	209.2	203.25	211.56	209.6	211.5	210.21	209.39	206.12	210.27
209.65	197.4	196.24	201.01	196.83	200.74	197.31	194.99	193.97	189.23	200.1	202.31	193.86	198.46	199.76	199.71	197.86	202.26	198.05	193.53	200.64	195.93	197.08	209.59	203.13	193.64	204.46	200.88	204.3	196.61	206.68	201.08	203.69	194.3	201.41	200.73	193.39	194.77	198.62	198.4	203.29	194.92	192.99	195.84	199.98	197.53	198.36	200.85	203.46	197.66
211.08	204.39	212.84	206.32	207.03	209.94	210.19	207.08	205.7	208.92	206.78	212.6	210.37	210.02	208.87	205.97	211.48	204.55	207.37	203.07	209.13	209.24	212.97	206.32	204	211.8	206.05	211.6	208.57	209.75	202.26	211.73	212.29	203.02	212.82	216.19	202.46	206.39	205.89	210.56	206.95	213.04	215.22	206.83	206.3	209.86	211.8	213.45	205.3	211.48
205.83	212.42	210.87	206.44	209.23	212.42	204.58	207.09	202.16	202.37	209.85	207.3	203.43	203.93	206.33	209.81	207.36	202.88	205.83	209.27	200.9	207.88	202.68	211.1	205.88	210.56	208.85	206.14	206.32	208.83	207.23	207.38	209.22	208.43	208.4	214.69	207.64	202.42	207.4	211.82	208.19	211.73	201.88	202.67	205.23	204.72	200.04	200.84	211.42	199.58
217.28	207.3	219.17	208.53	211.92	214.91	218.1	210.28	211.57	211.76	204.71	212.14	216.87	215.28	213.99	210.39	207.83	218.25	210.95	212.49	213.26	215.9	206.05	206.95	210.73	211.61	215.46	211.38	211.86	213.15	212.37	215.67	214.79	213.57	214.25	215.18	214.74	212.74	209.84	209.7	209.79	212.68	214.16	212.46	211.35	217.22	212.41	218.8	213.14	207.74
203.31	198.26	204.9	205.4	200.35	206.74	208.56	201.59	204.42	199.36	201.09	205.33	197.02	203.44	203.09	204.32	200.8	204.06	207.15	207.07	202.27	203.72	205.12	211.07	199.31	199.26	203.33	204.31	208.56	205.31	201.25	201.96	201.65	200.72	201.45	201.41	200.9	205.9	203.39	201.62	204.07	202.4	200.83	205.03	203.12	206.07	204.76	201.44	193.85	201.64
190.11	195.03	200.68	190.41	194.69	195.47	194.42	194.64	188.61	193.89	198.76	191.45	198.94	195.83	192.1	200.1	191.39	194.18	193.57	204.28	193.1	195.9	199.55	197.43	193.19	191.35	202.69	200.61	189.69	202	195.59	194.16	193.98	193.83	191.47	198.25	196.65	193.27	193.04	195.11	199.11	194.08	190.25	194.02	188.17	191.52	195.74	193.48	195.99	191.47
204.22	204.54	198.84	197.1	204.98	206.22	204.58	206.35	201.78	202.15	201.86	205.57	201.27	207.5	201.73	207.2	200.99	203	200.38	202.65	202.56	199.35	201.23	207.25	207.52	207.28	203.53	203.47	195.31	202.48	206.8	211.57	205.71	208.48	202.41	201.5	198.79	206.23	200.82	205.42	196.38	207.12	202.21	198.08	205.85	201.32	204.46	204.91	208.25	206.25
211.37	204.56	207.54	205.68	206.87	204.66	210.85	209.46	208.01	213.03	206.76	204.09	205.89	207.75	202.59	207.94	203.89	209.12	211.24	209.14	206.61	203.53	208.47	210.87	212.6	213.38	211.42	212.33	211.21	205.13	209.06	209.92	208.92	205.87	203.39	204.28	219.19	212.43	213.72	212.03	198.16	205.93	207.84	207.38	208.25	206.93	205.57	211.15	213.02	214.53
196.17	195.54	202.85	198.05	206.94	197.14	196.01	197.81	199.91	202.61	204.69	194.64	197.95	203.24	203.37	197.77	194.23	201.07	199.44	198.58	209.09	200.96	198.75	204.1	199.46	196.24	203.5	198.83	198.4	193.17	203.81	204.87	199.19	205.5	202.84	202.67	199.86	192.89	193.38	200.12	201.61	195.08	197.92	197.23	199.56	200.17	199.5	199.82	203.14	195.21
210.07	206.96	214.68	215.16	209.35	214.6	212.45	210.48	216.85	211.29	203.76	213.45	221.7	208.12	213.47	212.11	212.22	210.97	216.87	213.55	211.12	212.3	211.72	212.81	215.64	211.35	211.03	213.33	212.16	207.88	210.53	205.43	214.5	208.29	213.49	217.62	209.17	215.56	209.85	214.13	211.02	212.28	214.3	211.79	207.41	214.89	217.24	211.47	216.14	211.32
208.26	206.05	197.81	196.59	201.52	195.19	201.71	203.64	201.61	196.55	201.75	201.83	197.32	202.82	200.83	204.5	193.34	198.37	198.2	196.48	202.82	201.91	205.07	198.36	204.95	203.93	199.63	193.24	202.99	202.43	202.67	205.33	200.82	195.84	203.03	198.41	203.68	201.16	200.54	196.59	194.67	205.8	200.79	203.6	204	196.16	200.41	200.7	200.75	199.37
215.91	211.51	206.93	207.64	214.43	213.95	215.07	211.31	211.24	211.67	211.75	219.52	211.91	209.59	213.61	218.63	214.59	208.43	209.79	211.39	209.68	208.36	215.39	211.77	207.57	214.54	200.8	211.3	207.45	214.19	213.45	214.08	210.08	211.7	211.43	203.82	212.44	215.81	217.48	212.78	210.17	213.72	211.51	212.18	217.32	211.14	219.77	212.95	209.52	213.62
202.14	210.41	208.98	207	202	206.74	207.59	199.88	208.15	214.69	206.76	213	205	208.31	205.03	204.46	210.01	203.21	209.39	208.41	208.02	206.89	209.42	205.23	206.6	211.76	208.03	204.62	208.66	209.65	208.37	206.75	206.77	209.09	202.88	206.48	203.45	209.05	204.28	202.1	209.33	209.39	202.61	208	206.93	206.38	209.73	205.52	213.18	209.22
207.06	213.27	209.04	216.3	208.36	204.98	208.94	211.15	213.25	207.44	206.6	207.44	211.84	205.21	211.7	213.26	209.33	205.6	211.26	205.31	210.55	206.34	219.68	216.54	209.92	205.17	209.12	207.21	204.82	211.64	207.62	206.17	214.58	213.46	208.05	204.27	208.87	210.87	211.15	208.77	207.95	208.04	207.21	214.43	219.02	214.14	206.31	213.81	213.38	203.95
210.99	200.06	210.72	200.69	204.31	210.59	209.19	213.38	206.73	215.19	203.78	206.83	206.88	214.33	210.67	202.23	209.37	206.35	205.44	209.06	208.8	208.09	206.84	209.64	206.81	208.34	204.99	209.42	206.67	206.15	205.66	213.27	206.12	210.58	208.3	205.56	212.83	203.77	213.65	208.61	205.86	203.26	207.59	199.18	204.76	200.37	207.91	210.92	203.99	208.7
206.76	212.35	205.25	203.3	200.26	211.14	206.75	206.54	199.19	205.87	205.1	205.27	200.04	210.08	203.44	202.29	204.21	208.64	208.52	204.42	208.17	206.64	203.38	204.2	207.3	206.37	204.42	207.51	209.5	213.77	205.78	207.32	210.07	203.83	205.88	202.85	202.81	206.85	205.27	209.82	201.62	210.9	208.28	202.39	214.38	207.98	201.05	210.88	203.34	206.48
212.85	213.24	215.89	206.21	211.79	211.87	210.31	220.34	212.13	206.67	207.12	210.36	208.61	209.94	208.76	214.34	210.21	207.6	208.96	220.65	213.51	211.94	215.1	211.22	210.67	208.5	207.2	212.69	214.57	210.74	214.8	209.05	212.72	212.57	211.72	213.95	218.29	207.95	215.3	208.06	213.88	212.67	205.33	211.82	213.3	212.7	205.14	215.17	210.12	214.59
209.52	203.59	208.21	206.41	208.89	208.77	207.35	207.23	207.38	201.76	208.51	201.86	210.24	204.97	211.42	209.66	207.25	206.52	209.44	204.91	206.15	211.68	205.02	204.62	205.26	208.18	210.86	209.31	205.61	210.43	204.86	212.78	205.54	208.31	203.85	207.42	207.1	211.95	203.13	210.57	206.53	211.14	208.58	206.35	207.79	209.04	204.72	207.37	205.63	204.14
216.48	211.54	213.16	216.19	213.83	209.18	214.78	215.94	208.66	213.33	212.86	217.93	216.34	209.94	211.7	209.28	207.98	209.36	216.99	214.06	206.01	214.72	212.22	213.43	209.55	207.48	210.06	214.91	210.35	210.93	212.36	213.23	212.38	207.95	212.91	209.88	206.57	212.65	214.27	213.44	211.73	210.11	212.04	220.37	216.25	209.25	206.86	211.12	212.02	212.54
209.41	207.69	205.18	209.39	205.88	211.06	208.33	214.58	209.41	213.68	211.91	207.34	206.43	203.79	206.24	210.66	203.07	201.86	206.05	213.88	202.83	209.51	203.99	207.21	205.7	212.2	213.43	207.99	205.78	207.72	211.13	207.53	208.03	208.33	210.45	201.04	207.61	206.38	206.36	205.51	206.79	207.73	203.38	208.56	204.88	208.78	205.94	207.04	207.34	210.76
212.82	206.13	211.41	213.03	204.21	217.88	210.63	211.27	210.86	205.32	201.82	209.51	209.5	208.94	206.62	205.56	203.64	205.9	206.74	213.39	209.9	203.66	202.03	205.7	212	206.32	205.68	207.26	202.5	202.3	209	213.99	213.07	204.56	208.77	205.51	206.46	202.18	213.25	208.28	214.71	210.86	206.35	204.05	208.48	206.27	208.8	204.08	209.76	210.7
201.31	199.97	198.72	203.48	198.28	206.43	200.18	198.97	199.3	201.07	196.87	203.94	194.37	194.88	196.87	202.47	199.82	206.63	197.11	199.11	200.74	202.77	200.66	205.14	200.57	196.79	204.48	196.16	195.83	196.61	205.97	204.04	199.32	204.53	205.44	203.54	201.35	201.43	195.79	202.81	200.88	203.87	200.17	196.77	198.46	200.86	203.58	195.05	199.08	201.12
204.56	198.24	201.45	206.02	204.76	203.59	202.24	206.09	201.82	208.09	196.9	203.2	207.04	208.2	200.68	201.69	198.08	198.14	205.25	203.56	208.39	202.8	206.95	199.27	204.65	215.92	202.9	194.85	208.57	200.03	196.99	202.47	205.79	202.47	206.14	204.85	206.78	212.89	200.26	197.69	203.08	199.45	212	206.25	204.89	204.66	205.18	207.38	209.37	200.36
198.37	197.62	198.39	195.92	203.35	198.14	203.11	201.83	198.1	195.04	200.01	197.33	202.71	198.57	203.48	204.31	197.11	200.5	192.84	198.62	196.33	196.39	198.22	202.13	206.64	200.12	204.97	205.6	197.26	201.89	205.35	197.47	197.83	198.1	200.5	201.83	198.97	196.42	198.89	197.49	200.11	197.77	201.6	197.7	200.43	196.54	199.64	195.13	203.7	202.88
200.93	201.09	206.26	202.44	197.23	199.45	195.3	203.13	201	198.87	203.76	201.31	201.82	204.82	198.85	199.25	199.71	196.67	204.62	202.27	199.6	202.88	206.53	201.48	203.58	198.64	203.57	204.99	203.01	199.57	202.18	205.86	200.06	198.55	199.72	204.61	205.2	204.55	201.78	202.49	197.64	197.78	202.49	201.14	201	200.5	200.11	211.26	199.77	201.61
201.5	203.6	202.99	201.65	204.47	204.7	197.43	205.74	205.47	202.65	208.38	204.46	201.65	202.97	204.28	202.53	203.4	205.04	208.28	212.49	204.41	208.25	207.85	199.43	208.73	197.99	200.48	204.23	206.39	200.49	207.29	202.73	202.8	203.17	202.42	206.37	201.2	201.92	205.22	200.19	202.17	202.05	201.31	202.96	207.01	200.73	205.99	198.79	199.04	204.33
206.75	217.46	214.28	220.29	210.08	222.61	219.19	215.72	215.32	215.58	208.81	213.75	218.76	208.81	208.24	212.32	213.35	209.25	214.17	208.36	208.31	213.2	205.69	211.53	209.14	215.73	225.83	217.14	213.78	214.15	218.3	212.62	213.81	207.54	206.4	213.98	213.13	219.46	215.59	210.61	213.75	215.26	214.08	216.49	214.79	220.36	210.86	215.25	214.8	219.69
206.64	209.68	203.43	214.38	207.53	207.93	207.16	209.28	212.57	213.23	207.48	217.08	206.58	209.31	211.49	205.46	209.56	206.57	209.7	212.34	213.81	211	216.61	206.1	211.72	211.57	208.19	211.36	204.43	213.39	213.67	213.31	201.55	205.84	214.18	210.98	215.42	206.15	206.67	212.6	209.82	214.26	213.5	206.26	209.07	205.34	207.62	208.99	206.47	202.49
201.5	195.38	200.36	203.98	199.27	203.58	205.11	207.7	205.15	208.66	199.78	206.54	210.07	203.97	212.31	207.33	198.61	206.66	203.83	209.45	203.29	206.67	199.63	204.29	204.14	211.26	198.51	206.57	204.39	210.4	204.63	203.85	201.3	208.23	194.16	212.21	201	202.8	200.9	210.16	208.67	203.69	205.5	201.65	206.45	205.01	202.36	205.96	207.38	208.37
212.56	219.61	216.23	213.02	203.28	207.1	210.31	215.87	207.76	208.64	207.64	218.07	211.88	212.84	213.72	211.26	212.39	208.57	207.58	212.88	210.57	210.64	215.59	213.65	209.51	207.69	214.17	207.64	213.23	211.71	215.17	216.66	207.27	207.59	210.84	205.85	207.65	206.48	210.07	215.08	206.44	212.58	211.34	212.68	210.72	212.27	210.2	209.48	213.38	208.97
204.29	212.99	203.41	203.16	203.22	202.09	197.25	202.49	206.26	203.71	205.32	202.1	205.9	199.85	204.94	200.87	202.45	200.96	196.24	199.44	202.24	201.73	201.92	202.47	198.17	203.93	199.59	205.27	207.43	206.88	202.95	198.71	205.53	199.53	203.19	197.64	199.32	198.64	199.66	196.81	198.82	195.02	199.18	201	207.62	200.98	203.43	208.01	196.63	206.67
213.02	214.5	209.95	212.37	213.01	214.26	210.54	211.62	213.36	211	217.11	210.79	211.78	207.54	209.06	210.77	213.35	210.33	210.25	215.66	209.91	208.55	204.16	213.09	210.26	211.73	211.12	213.63	213.79	213.97	211.43	214.31	210.15	218.68	209.35	211.75	208.07	216.06	216.04	211.1	203.86	207.16	214.56	213.64	211.95	209.77	210.67	214.11	206.58	220.57
206.52	207.2	203.43	204.45	211.12	204.11	206.3	211.23	208.61	205.39	211.38	205.97	213.18	212.29	207.83	210.96	207.5	211.23	217.04	204.98	209.12	207.56	209.14	204.32	202.22	211.93	207.47	208.76	210.89	208.56	209.61	207.73	208.07	207.39	207.34	205.55	202.12	206.82	208.39	206.1	210.51	205.48	203.12	203.57	209.86	201.86	209.73	208.51	208.86	211.56
203.26	205.78	203.67	207.5	199.1	198.49	204.2	204.19	204.34	200.21	204.27	202.95	208.06	202.33	208.48	204.16	206.7	206.84	202.7	203.67	201.61	202.58	201.07	206.38	202.92	208.9	198.39	206.09	201.57	208.72	207.23	198.83	206.17	204.18	201.98	200.87	206.11	202.79	208.13	201.23	199.7	209.04	196.86	206.01	204.22	199.11	205.27	211.25	201.9	199.78
209.49	211.46	204.57	209.44	203.62	212.62	202.82	208.15	210.75	210.34	214.28	211.32	216.22	207.48	212.55	213.58	207.34	206.85	211.91	203.35	212.61	203.12	210.19	207.11	208.42	208.15	212.19	213.3	213.28	210.53	205.16	207.22	210.46	209.06	209.12	210.56	208.44	206.53	212.88	205.71	208.42	214.32	205.95	205.84	210.91	208.87	206.4	208.35	207.46	214.6
200.33	192.6	198.2	197.31	195.94	195.4	199.2	197.39	199.38	200.85	196.05	198.71	200.07	203.55	196.42	200.73	197.13	201.15	198.24	198.29	200.28	193.81	192.81	206.04	198.22	198.14	196.84	203.95	202.49	203.52	200.73	191.48	202.54	197.36	195.14	205.03	202.95	201.47	189.8	198.87	193.43	201	196.4	193.27	202.69	200.21	199.31	197.58	200.49	194.63
197.54	202.22	202.91	207.64	206.52	209.39	206.74	209.26	202.8	205.98	208.4	204.03	203.29	205.41	205.74	202.33	202.45	203.72	208.14	201.1	199.94	200.66	208.52	208.7	205.59	213.92	201.12	208.03	208.61	206.03	207.79	207.51	201.27	199.22	203.63	200.81	205.99	205.86	204.19	206.04	196.32	204.19	210.34	208.39	201.24	200.33	207.44	198.99	206.58	198.99
213.46	209.59	211.97	212.67	213.03	210.89	214.16	207.93	210.1	213.97	212.77	220.16	219.27	212.73	212.27	209.18	216.35	217.62	208.86	209.47	210.37	215.77	206.61	209.17	211.28	214.83	213.03	211.53	211.2	201.52	211.97	205.71	215.72	217.33	210.05	214.79	209.27	211.59	210.54	212.54	212.19	212.51	209.32	208.45	203.49	212.01	210.31	219.5	215.03	211.22
207.5	202.6	205.07	206.45	204.77	205.38	196.2	211.45	207.96	205.84	206.21	209	202.39	200.06	206.05	197.27	206.26	213.11	204.74	207.89	201.66	200.93	204.58	207.82	204.03	205.14	211.68	203.98	203.97	211.08	203.98	205.97	213.54	211.5	204.91	210.16	201.87	204	205.38	206.62	197.97	209.03	209.64	207.3	205.88	201.05	201.73	208.76	210.61	197.8
209.93	207.54	205.59	210.79	204.34	207.71	214.77	213.26	209.44	213.42	214.55	212.32	209.8	211.83	214.37	211.03	210.84	213.2	210.92	215.09	212.95	205.38	207.6	208.63	210.14	215.52	216.67	220.12	217.78	208.85	216.9	212.24	208.81	212.67	211.12	207.14	217.37	214.81	209.09	214.54	207.49	211	219.26	211.6	211.62	206.26	208.52	208.52	214.84	209.99
206.64	199.94	205.29	205.29	202.14	208.2	203.52	213.71	211.61	202.24	204.57	202.79	206.49	209.55	205.54	208.81	200.42	206.38	201.8	204.62	206.59	205.06	202.51	205.9	200.01	195.48	202.31	207.07	204.91	205.29	211.08	201.66	204.22	199.1	203.27	207.11	203.77	208.36	205.82	205.6	200.13	210.78	208.13	202.37	203.87	201.02	206.93	203.87	199.96	204.37
224.87	214.31	215.28	214.78	215.1	212.79	210.95	222.78	217.42	216.39	218.46	216.91	217.49	221.88	215.68	221.17	221.98	218.13	218.34	215.92	216.05	215.03	219.17	214.62	209.92	215.59	224.44	212.47	214.27	217.91	211.48	215.81	221.25	226.12	213.88	221.43	213.36	222.59	217.45	215.71	221.15	216.74	218.22	213.27	213.77	217.8	218.55	212.82	216.17	222.91
202.95	199.19	199.33	203.14	194.7	203.18	195.75	196.14	203.12	198.7	200.89	204.06	198.21	201.86	204.64	195.13	206.75	205.69	204.28	194.54	197.89	195.29	204.31	204.38	201.18	198.57	205.94	203.75	203.78	205.23	205.75	207.33	198.25	204.9	206.33	197.63	200.77	202.83	198.79	206.32	205.95	205.26	193.5	203.87	206.33	197.43	203.24	204.31	195.58	200.89
193.72	196.85	195.23	191.85	200.42	199.63	202.66	202.81	200.02	194.71	196.99	198.06	196.82	200.13	200.51	198.24	193.23	195.88	194.56	198.8	202.67	193.88	199.15	199.09	192.2	196.78	192.41	198.04	199.86	196.15	199.1	197.16	200.92	198.28	201.78	192.71	196.53	196.73	200.2	198.55	189.44	188.28	194.23	196.34	203.13	205.49	194.06	198.86	199.87	198.55
198.86	205.13	207.08	204.05	208.4	204.09	201.84	198.71	203.78	203.54	213.68	203.2	201.8	200.44	209.14	202.98	205.8	207.65	203.28	203.11	202.36	201.96	204.32	202.87	205.15	206.87	202.55	204.43	209.48	207.83	212.62	206.04	203.69	201.23	206.55	201.33	198.92	203.88	206.56	202.8	206.29	200.54	201.34	203.92	205.62	200.78	208.98	209.35	204.27	204.21
207.33	208.34	212.23	209.24	212	212.07	203.09	214.64	210.19	206.13	207.51	208.95	212.5	206.56	211	205.77	207.94	211.56	214.39	210.85	211.17	214.43	206.55	209.67	201.86	211.09	208.49	212.01	212.18	209.54	206.89	211.63	211.51	211.23	206.95	208.85	207.85	213.7	210.15	201.8	207.18	204.92	209.63	208.04	208.61	209.88	203.73	213.62	214.91	208.99
210.59	211.8	203.67	209.71	206.15	205.92	205.84	207.14	205.64	213.82	206.76	209.22	205.63	209.64	203.72	207.96	202.08	204.47	200.48	207.86	211.15	204.17	212.9	205.51	210.47	212.9	202.65	213.41	205.83	208.6	212.92	202.58	205.18	211.75	200.85	203.3	205.49	214.72	204.54	210.59	203.74	206.17	209.32	205.38	204.33	206.24	207.43	209.71	207.3	200.17
215.37	216.01	210.37	212.2	216.7	215.13	212.49	211.99	209.37	211.38	215.65	211.05	214.82	208.49	212.26	213.96	213.02	212.88	211.16	208.85	214.39	215.7	207.89	209.39	212.51	210.92	215.68	205.26	211.44	210.68	220.48	211.99	208.27	206.58	217.56	216.7	214.34	205.08	207.71	215.73	210.5	207.06	213.87	213.1	212.48	210.22	210.66	213.36	205.78	217.02
199.55	207.89	206.21	204.56	194.76	195.82	198.68	206.19	201.17	195.41	198.55	201.97	204.95	203.86	206.23	205.58	203.72	198.59	195.1	200.07	200.17	202.1	201.9	197.96	201.69	202.38	197.12	200.9	202.75	201.57	201.37	199.83	202.22	203.17	200.35	200.89	198.83	200.78	203.18	199.89	204.79	198	203.75	206.03	196.65	192.9	199.33	198.5	202.11	205.48
207.69	202.88	206.85	203.83	208.97	204.44	207.54	201.83	203.67	204.62	208.23	209.7	205.15	196.66	202.74	201.6	201.89	214.73	203.55	198.99	202.64	201.46	200.49	202.77	207.45	205.76	201.61	212.46	205.08	197.6	198.58	202.52	205.58	203.09	204.62	210.06	205.17	202.31	208.36	207	196.71	208.52	208.96	207.35	204.03	205.55	206.66	208.71	198.26	204.23
193.67	195.98	195	191.65	190.75	195.52	191.19	194.28	197.87	192.63	194.75	196.89	200.05	194.37	192.23	193.62	193.17	203.11	200.72	196.6	195.04	195.36	200.51	196.12	197.97	187.44	204.64	196.76	192.65	199.55	193.89	197.44	192.21	197.74	197.18	194.18	197.94	189.1	192.03	198.67	195.48	199.62	190.99	190.28	191.69	196.72	189.63	194.55	185.65	193.02
198.72	197.33	202.8	207.29	203.47	204.97	206.34	196.04	202.84	202.21	207.15	200.66	200.84	204.92	206.77	207.47	204.26	203.68	207.44	204.73	204.01	197.02	207.27	199.41	203.03	204.97	198.79	204.43	201.63	200.41	202.92	209.5	199.74	201.28	203.78	201.35	202.87	204.89	204.49	206.44	201.17	206.41	206.06	205.02	204.01	202.84	205.84	203.71	207.78	215.23
196.4	202.82	200.85	198.71	206.06	197.14	200.55	199.08	199.23	207.37	191.21	205.3	202.72	199.23	199.36	203.12	201.46	199.72	195.71	191.25	203.51	200.55	202.51	198.73	197.33	203.45	196.05	193.54	206.44	207.14	197.26	200.32	202.47	199.51	196.15	194.99	195.83	197.03	200.27	206.88	200.88	194.59	198.02	194.94	203.31	201.81	196.33	200.33	201.88	197.55
205.11	201.99	206.81	198.36	205.05	205.18	207.05	199.03	207.91	202.44	203.95	198.58	203.12	208.99	207.59	202.73	207.15	199.25	203.4	196.09	205.32	204.59	201.11	202.33	202.57	200.52	203.17	206.04	191.4	200.98	204.71	204.75	201.46	201.52	199.3	202.45	207.37	206.52	200.1	200.11	201.1	205.57	201.4	201.53	197.28	205.86	203.19	196.4	204.8	200.41
207.75	209.12	207.54	204.42	211.96	210.73	208.13	213.95	209.43	211.9	202.77	213.37	207.32	206.75	211.07	210.43	204.61	209.38	218.65	208.73	206.71	207.45	202.8	203.68	209.07	210.17	208.04	211.34	208.07	205.84	208.66	209.9	205.31	210.41	209.18	201.33	207.93	207.48	205.78	208.72	210.09	205.16	213.88	207.29	206.55	210.49	207.87	211.33	203.61	208.11
203.72	206.78	203.73	203.34	206.82	207.42	201.54	200.75	212.47	205.09	200.84	203.83	207.07	204.35	197.76	209.68	204.99	195.7	206.43	201.88	197.5	207.19	200.43	201.13	202.64	202.5	204.64	207.45	207.54	203.16	201.59	202.39	199.14	206.8	202.63	210.41	207.4	213.31	204.66	199.76	199.99	201.71	208.11	197.15	211.72	197.36	205.75	201.34	207.51	208.06
214.24	211.66	212.17	207.37	216.05	215.69	210.67	213.93	208.52	212.36	217.31	217.83	219.27	210.46	210.45	210.84	213.17	209.5	207.67	213.78	206.85	206.36	212.75	208.92	211.94	209.45	221.43	209.47	212.94	212.79	211.09	214.76	210.25	211.55	209.28	211.42	208.8	213.56	217.37	213.25	213.02	216.69	214.89	208.46	213.29	218.98	207.67	209.42	217.3	210.77
206.98	208.05	205.98	207.68	210.66	208.79	205.53	201.38	206.5	210.55	207.89	207.94	207.19	201.04	200.65	213.36	203.19	209.3	208.92	210	209.34	208.27	211.39	204.06	208.32	205.72	208.32	203.34	208.26	208.43	208.22	209.96	202.35	202.21	207.29	206.26	208.85	205.4	205.82	211.75	210.19	205.44	201.34	202.84	203.96	207.36	209.87	205.27	205	205.55
211.36	209.81	209.58	207.53	208.9	209.66	212.09	210.05	208.27	208.18	211.68	211.87	210.18	208.16	202.19	213.28	212.4	206.83	207.85	209.42	213.08	210.4	201.04	214.86	202.67	211.22	207.7	208.58	211.63	216.54	205.28	207.12	200.2	211.63	207.14	213.62	206.88	205.73	202.81	201.9	214.4	206.75	212.52	207.23	202.41	209.45	213.33	210.43	198.73	211.63
203.61	209.1	213.89	205.44	210.25	213.66	204.68	212.41	214.7	204.36	202.81	206.34	210.39	204.76	208.64	207.52	212.09	208.57	211.65	207.05	213.33	208.44	212.25	205.51	204.57	209.54	211.44	209.06	203.06	208.81	210.87	205.24	207	214.68	210.05	205.65	207.04	204.23	203.74	210	211.59	210.71	207.09	216.02	214.11	209.86	209.97	209.7	205.99	210.99
195.82	196.34	196.63	196.92	197.37	204.19	204.24	198.57	195.76	202.13	201.22	195.5	196.73	206.51	197.77	201.16	200.96	195.98	198.55	202.72	199.71	199.33	205.23	194.75	195.61	202.95	197.52	197.11	196.96	194.46	195.02	201.54	202.03	194.59	204.45	190.98	200.15	202.61	202.22	202.34	202.91	197.43	199.99	204.27	201.13	197.91	201.25	199.31	196.36	200.6
207.72	207.52	211.76	207.01	207.53	208.47	205.56	213.17	213.55	209.16	200.81	214.06	203.65	210.3	201.26	207.42	212.71	208.26	202.07	213.64	204.22	211.39	210.04	207.79	209.98	205.7	208.14	207.42	206.96	202.79	205.52	208.54	206.62	211.62	211.18	204.61	209.17	213.31	205.08	202.03	209.98	205.46	210.91	203.97	202.34	207.01	209.46	205.71	207.33	208.3
207.65	204.58	208.6	205.63	207.76	206.51	203.76	206.42	210.54	203.11	211.19	204.17	210.52	204.41	203.57	212.13	215.06	199.75	209.75	208.94	212.41	206.05	203.06	212.1	198.28	207.61	204.95	200.37	210.29	207.68	205.92	201.81	203.44	200.59	209.94	202	201.64	208.31	207.54	206.8	205.43	215.99	214.45	209.17	205.75	206.93	204.58	206.83	205.35	210.07
207.09	210.95	212.11	208.91	210.98	205.87	209.41	208.62	208.84	206.36	210.83	207.99	210.03	209.45	206.62	211.2	209.39	203.52	211.26	213.83	207.41	212.34	205.43	198.32	206.13	210.53	206.23	206.68	216	212.7	208.91	208.17	210.66	206.56	199.15	207.81	212.42	205.68	211.48	207.36	209.04	210.95	204.11	210.38	210.2	209	212.07	207.41	210.14	205.91
208.85	201.99	203.13	205.89	207.27	206.73	206.82	206.01	207.05	200.76	207.66	204.2	208.96	215.79	209.44	205.52	208.1	202.21	208.3	206.49	208.68	206.94	207.09	208.7	211.77	206.61	212.61	208.78	206.55	202.8	209.55	211.56	204.45	210.62	205.33	206.18	210.42	204	213.4	209.96	204.71	202.38	202.21	202.39	205.85	209.65	205.17	207.64	207.19	213.79
200.79	208.74	208.98	204.61	201.56	206.19	208.86	206.88	212	208.4	202.22	210.2	210.4	214.23	203.84	206.94	208.93	211.8	206.68	210.45	208.56	212.42	211.14	209.42	213.64	201.95	213	202.2	207.34	209.4	200.14	210.72	208.44	209.75	211.71	209.03	210.72	205.74	209.75	204.55	205.78	203.34	209.83	207.56	205.76	207.43	206.57	208.35	209	202.21
201.82	200.24	203.5	198.93	198.03	196.26	199.87	193.91	201.21	198.61	198.09	199.26	194.52	194.41	202.6	203.68	196.79	193.47	203.04	188.8	195.02	191.82	197.48	199.59	200.45	198.03	196.93	194.02	202.21	196.23	198.39	201.09	200.57	199.18	198.66	202.26	200.38	197.21	193.27	197.86	202.65	202.89	200.12	193.6	194.28	202.76	200.41	197.83	201.79	197.06
205.94	203.03	202.67	201.48	210.29	201.61	202.87	203.08	203.38	204.53	203.97	204.57	202.32	208.3	204.1	208.12	202.61	204.86	206.65	209.15	196.35	203.74	205.74	204.02	205.56	206.93	202.17	206.3	197.05	207.2	202.36	205.26	203.16	203.77	203.31	204.9	202.01	207.03	211.93	208.38	211.97	202.93	196.94	204.15	200.87	204.51	207.39	205.18	209.6	206.89
207.99	213.63	207.53	206.98	204.65	209.55	205.39	211.65	206.95	204.08	203.56	209.17	205.63	208.19	206.43	205.38	202.33	201.58	207.84	211.63	213.08	210.49	208.29	207.03	203.5	207.03	202.49	204.98	212.6	208.72	206.65	209.36	209.57	199.67	202.19	212.22	211.8	204.31	206.26	208.62	213.26	204.84	210.23	205.86	210.72	207.63	206.22	201.18	209.29	217.28
206.74	212.09	213.43	205.32	209.95	210.07	208.44	205.9	211.88	208.08	213.02	204.36	209.21	209.93	207.7	212.09	205.22	206.31	213.99	211.93	205.92	206.12	208.12	212.86	206.81	205.32	212.43	207.17	210.85	212.55	203.9	211.46	209.33	211.3	211.1	213.21	209.32	206.63	203.75	214.43	205.37	207.49	211.83	206.89	210.8	204.06	212.18	206.98	215.56	211.27
204.62	209.97	209.53	207.3	211.08	210.1	211.74	207.81	203.42	207.51	214.48	210.26	214.72	211.27	216.53	211.31	210.47	210.36	205.86	208.5	204.09	206.73	207.58	213.52	210.94	212.77	208.75	209.51	206.32	205.44	208.37	203.1	206.72	206.04	213.22	210.53	208.14	209.43	202.35	211.77	209.08	207.87	211.77	209.54	210.38	209.18	206.1	209.89	206.65	204.54
196.44	200.39	203.94	200.89	205.04	203.3	207.79	196.09	196.77	206.39	200.01	205.48	199.46	201.72	200.18	194.33	205.3	205.56	198.09	201.43	200.56	196.92	201.83	199.22	200.09	202.45	202.77	201.66	195.26	202.83	200.21	205.22	204.57	203.02	201.7	197.81	200.55	202.77	197.07	203.65	204.25	202.91	207.06	195.95	207.89	200.77	203.99	202.42	203.47	198.91
219.61	223.18	217.48	214.73	221.13	217.08	212.91	219.84	215.12	210.28	206.94	210.47	216.21	216.14	220.35	217.52	218.13	220.91	219.92	218.03	216.06	218.92	216.12	219.19	211	218.59	220.5	222.47	217.99	217.03	212.23	213.75	218.44	213.54	224.81	220.16	213.89	219.92	221.2	207.74	212.54	215.17	212.9	211.93	225.86	221.88	211.71	215.32	213.2	218.33
205.99	207.31	208.24	207.75	203.3	205.32	207.42	206.19	206.9	202.11	211.26	205.89	202.44	209.49	206.7	205.09	209.55	208.38	206.01	210.51	207.7	211.2	205.32	203.26	202.82	200.22	199.88	208.17	202.05	200.75	207	198.96	205.94	205.68	208.03	200.05	205.06	208.88	207.8	206	212.53	204.56	204.46	203.21	202.25	207.93	205.32	196.52	206.99	200.04
207.66	198.86	210.83	197.92	200.68	201.3	205.66	200.99	200.86	201.67	198.67	202.65	205.75	203.83	202.9	201.76	202.93	203.77	205.37	201.39	204.22	205.74	204.84	204.59	205.61	208.22	199.55	200.82	202.33	204.22	203.47	198.9	194.77	204.57	205.84	207.67	201.84	204.73	200.57	202.76	209.26	197.47	210.53	205.91	199.91	195.48	207.31	195.24	206.35	204.58
203.78	205.81	212.92	213.81	212.3	211.54	205.03	208.13	208.95	211.86	205.56	211.92	207.08	208.86	207.07	205.81	213.12	204.07	205.14	209.75	208.61	204.16	202.4	206.74	209.01	209.62	210.18	210.16	201.54	205.05	208.85	207.8	211.55	208.01	216.68	213.28	211.21	205.48	214.1	208.29	201.26	207.52	203.92	207.85	208.72	207.01	211.58	205.6	205.63	210.34
216.03	203.55	216.07	205.85	204.24	207.21	210.51	208.53	214.39	207.3	211.08	211.16	200.55	207.48	206.1	213.64	207	207.63	203.43	214.59	207.56	199.87	211.15	216.71	214.04	206.9	206.7	206.46	213.22	213.52	213.75	210.09	210.97	211.27	206.02	206.35	208.32	207.32	211.73	211.14	212.04	206.37	209.79	206.91	211.81	201.35	207.76	208.93	214.51	203.98
208.24	212.97	208.25	208.56	215.56	211.13	211.4	208.88	210.5	208.44	208.94	212.25	206.94	209.4	206.79	202.81	206.77	211.65	209.16	205.52	208.7	208.66	202.98	209.7	214.62	215.96	206.78	206.3	218.01	204.98	209.58	207.32	202.52	209.94	211.15	217.27	208.9	204.72	206.52	210.32	206.66	211.36	207.27	206.87	208.25	208.72	205.99	208.05	205.3	204.66
206.36	199.71	203.42	211.67	202.38	206.73	205.82	203.69	199.87	205.99	200.98	203.62	204.2	200.62	201.97	198.05	206.88	202.84	200.43	207.63	204.14	200.05	206.48	204.86	205.44	208.86	205.53	200.71	202.84	198.72	205.68	200.27	200.22	204.79	209.86	204.93	201.53	195.81	207.73	201.29	197.68	203.2	201.92	202.27	202.97	208.85	195.25	209.21	198.78	195.31
212.48	211.04	210.05	216.06	205.17	208.01	209.3	209.49	210.34	207.68	209.26	213.41	211.65	208.46	208.16	206.15	209.38	210.56	207.3	208.11	214.82	211	211.04	206.62	210.4	214.85	211.52	207.29	209.08	209.15	203.07	212.93	210.16	215.38	200.38	206.73	210.92	211.84	209.04	210.6	213.06	207.62	206.16	204.35	202.4	207.96	207.88	210.6	216.8	202.63
205.97	205.01	211.65	205.16	208.76	199.8	208.92	207.44	202.64	206.41	206.95	206.8	212.22	201.63	210.02	207.49	205.42	208.01	214.59	204.96	205.63	207.66	209.18	208.48	210.79	203	209.26	212.43	206.81	209.5	206.45	206.3	208.91	214.58	204.33	208.82	211.97	209.12	203.54	211.82	206.82	206.29	210.1	201.89	206.72	209.18	212.28	212.5	211.57	208.43
216.37	214.08	208.06	214.13	214.06	211.09	206.96	208.75	211.22	206.46	210.22	216.08	214.06	216.69	213.71	210.1	216.53	213.73	208.78	216.8	208.48	212.2	208.23	211.1	209.04	209.47	213.17	208.89	207.88	212.73	210.96	211.77	209.61	211.64	213.43	212.81	219.01	214.79	211.45	207.84	212.79	211.38	210.99	210.55	213.44	210.77	212.29	207.4	213.21	217.99
212.16	210.06	206.48	204.35	212.95	207.42	210.32	209.75	205.58	207.65	206.3	202.52	209.37	209.24	207.15	204.37	206.11	209.34	203.17	206.16	207.2	209.26	204.69	204.05	209.87	214.5	209.69	205.02	209.19	208.25	210.67	205.36	211.02	205.42	208.77	212.06	211.33	210.9	207.44	207.75	209.33	207.73	212.5	204.47	211.05	210.57	205.32	211.91	211.99	207.6
205.76	197.03	203.16	203.16	197.13	198.32	203.23	203.99	200.67	197.26	204.23	202.98	204.82	200.24	198.97	206.09	202.35	197.66	203.5	199.59	194.41	200.34	204.96	194.91	196.19	202.2	200.11	192.36	202.34	209.27	193.72	199.65	202.54	194.98	204.76	202.89	206.65	198.98	199.26	204.42	206.19	202.2	200.95	204.8	201.58	190.71	196.3	200.45	202.57	203.92
193.15	197.85	195.7	193.47	203.23	201.02	202.68	192.43	198.97	202.49	198.65	196.01	200.68	192.73	200.46	201.96	192.61	200.18	202.55	202.24	193.01	197.42	197.38	196.03	200.3	195.11	201.28	200.2	199.5	191.66	200.14	199.3	202.18	202.64	201.71	201.04	197.04	197.17	201.24	201.09	196.04	198.93	200.58	193.89	196.15	197.95	195.53	200.42	199.96	198.08
219.32	215.15	209.7	210.16	211.67	212.57	217.62	215.52	214	213.51	217.01	208.18	210.3	215.96	208.47	213.34	210.62	212.43	217.54	212.33	211.73	211.45	213.06	205.18	205.92	214.59	209.39	220.43	213.26	213.81	215.17	214.78	213.37	209.16	211.75	216.56	211.31	212.2	211.07	207.37	212.22	215.25	218.34	208.99	213.96	207.18	206.82	213.33	213.27	211.31
211.71	219.05	213.4	210.75	213.57	210.49	217.38	210.06	206.57	215.32	211.21	215.16	213.19	215.32	210.97	212.64	216.29	216.17	212.43	215.69	215.12	208.67	212.61	209.29	214.55	212.99	210.1	214.39	210.5	209.6	211.17	216.24	215.31	207.63	215.27	210.52	210.43	207.21	204.79	213.66	218.75	218.61	210.64	215.24	208.83	214.59	209.73	209.48	210.81	213.33
206.25	207.03	200.23	207.54	204.09	207.69	206.05	200.03	201.62	202.61	200.29	201.27	206.15	200.48	202.03	196.72	206.58	202.9	202.04	205.98	206.11	208.68	210.25	205.23	209.18	206.84	203.06	202.55	207.94	208.9	205.03	212.14	203.81	200.84	204.11	207.08	202.83	207.18	202.55	203.8	200.17	196.44	202.37	196.34	201.89	208.34	204	209.27	205.18	205.4
202.24	203.16	199.55	204.48	212.33	203.64	204.15	204.08	205.07	201.2	207.49	207.85	209.6	204.57	199.18	204.38	205.07	207.12	201.76	201.42	205.2	205.79	202.63	202.75	205.69	197.56	199.05	201.27	205.62	204.97	201.25	203.52	200.9	204.26	201.31	199.6	204.13	197.74	207.89	206.73	205.48	206.64	213.85	201.19	204.12	214.46	209.36	196.99	205.59	202.12
210.99	211.05	219.08	207.29	204.4	210.18	213.46	208.78	215.75	204.03	215.97	208.96	207.04	209.73	219.51	207.12	212.21	211.69	212.61	212.97	216.01	217.52	216.93	215.23	209.05	215.89	212.37	211.91	212.42	214	211.84	216.15	216.48	215.79	208.09	214.19	207.92	216.69	211.53	209.63	213.73	214.99	210.24	215.49	220.31	218.08	211.32	210.51	207.47	208.28
203.64	209.31	208.01	208.05	213.73	215.77	207.21	208.69	213	202.28	213.76	205.09	208.14	206.64	217	209.54	211.99	206.74	204.31	207.47	209.84	216.72	209.22	206.43	213.44	209.77	208.52	214.62	205.93	211.5	205.79	207.1	205.75	211.96	204.94	209.67	208.37	206.2	209.66	208.16	210.69	207.65	207.52	209.31	206.79	207.24	207.11	206.78	206.56	210.23
211.6	215.69	213.98	222.64	217.63	219.89	221.07	213.66	222.37	208.9	220.09	222.58	218.31	219.13	215.77	219.77	220.36	212.62	211.28	221.54	217.5	221.91	215.04	221.83	213.81	211.58	211.93	209.57	216.32	222.19	213.82	216.44	221.19	219.24	213.9	219.07	218.95	218.47	214.17	217.32	215.45	219.97	215.08	217.7	208.44	217.42	219.29	218.35	217.17	211.56
210	199.41	206.27	200.29	207.39	204.46	209.18	202.12	200.72	206.76	203.66	207.08	203.06	204.28	201.43	207.82	195.17	198.49	204.03	204.87	198.5	204.56	207.09	196.81	207.57	208.92	203.99	199.96	202	195.69	198.94	209.3	204.97	200.47	205.02	204.96	204.49	208.24	199.82	203.27	206.11	200.98	202.95	202.67	207.66	203.49	210.08	207.24	201.66	201
209.36	207.81	209.84	214.61	208.03	207.89	208.41	209	201.98	210.27	206.44	211.29	211.56	208.59	205.9	204.09	209.87	204.65	211.3	208.25	208.37	213.59	207.18	208.91	214.22	212.65	208.88	203.92	205.22	203.68	209.79	203.61	207.23	209.6	207.01	205.43	209.03	206.41	213.07	206.72	210.45	206.04	206.66	207.87	204.47	207.2	207.85	214.97	201.73	212.35
214.83	206.33	216.31	213.52	218.56	214.76	220.48	212.74	215.13	214.46	217.65	212.26	208.12	218.12	213.66	213.51	205.69	206.58	207.47	216.14	218.04	214.36	217.02	213.3	214.1	214.88	211.43	210.02	211.5	214.43	216.48	212.89	214.1	210.25	211.53	216.01	213.28	216.87	213.78	213.51	207.96	219.56	220.19	210.66	212.76	214.43	223.49	210.81	212.68	214.44
211.83	211.61	205.19	207.72	209.8	211.07	206.46	217.25	213.08	211.14	212.58	211.94	214.12	206.72	211.37	212.17	212.01	208.33	215.09	209	215.01	211.42	210.62	213.35	209.61	210.13	206.99	216.72	212.81	209.31	214.1	212.15	213.56	208.91	212.81	202.31	213.42	212.39	211.07	204.32	208.87	213.01	213.74	207.87	212.36	216.15	210.45	204.67	217.51	213.79
213.41	212.61	216.05	214.74	210.1	215.22	212.76	211.19	207.89	207.8	211.23	210.39	207.71	207.35	201.36	206.86	213.04	208.07	215.64	210.36	212.68	210.74	208.87	217.53	217.28	206.64	216.02	211.66	216.23	218.61	208.11	213.41	207.56	206.6	211.35	217.5	209.94	211.2	211.23	212.98	208.36	208.12	212.65	208.03	215.26	214.72	209.01	215.47	217.42	212.83
204.7	211.41	215.09	219.63	214.28	224.26	216.31	213.67	216.97	215.12	211.95	215.68	214.61	220.36	213.09	221.82	223.06	212.75	216.28	216.26	220.62	216.42	215.78	216.96	216.5	219.83	220.01	212.29	218.62	216.33	217.21	216.36	214.54	213.79	219.67	218.23	222.03	213.66	223.58	217.96	211.95	215.22	211.9	220.83	227.01	215.6	213.12	222.85	216.43	216.18
215.32	219.89	218.3	221.32	217.46	216.13	217.93	215.6	223.42	218.63	220.74	213.2	218.35	217.1	214.41	215.75	214.2	217.34	217.6	217.97	224.25	214.08	225.07	216.49	221.11	215.44	221.36	218.68	218.19	214.71	216.49	221.62	216.92	215.23	216.17	218.56	218.13	217.31	217.85	218.67	221.46	223.49	216.58	211.95	215.68	216.72	224.15	218.76	222.43	217.96
204.47	204.9	202.75	198.17	208.78	199.16	204.73	196.85	201.89	209.61	204.68	205.24	198.47	205.73	198.51	204.2	207.7	200.23	202.42	205.12	199.51	198.59	197.26	204.15	199.22	200.4	197.62	203.65	202.5	201.75	200.84	210.73	202.56	210.65	201.42	203.49	204.7	199.49	205.04	204.75	203.84	204.37	201.75	200.57	199.17	205.26	207.56	199.11	206.34	198.45
217.18	214.36	212.21	215.08	212.99	210.77	206.87	218.13	211.5	218.56	211.61	204.63	212.44	217.78	214.31	216.55	216.88	216.22	216.14	215.11	223.3	216.94	208.92	214.93	210.52	215.36	214.02	215.15	208.72	215.35	210	212.61	215.39	213.2	210.26	212.28	217.08	212.76	215.33	213.15	214.93	216.06	207.28	212.74	213.02	212.93	219.32	213.03	210.14	208
203.37	202.73	194.76	205.04	201.36	194.73	195.53	202.89	204.99	197.78	198.69	201.62	204.12	198.02	203.28	201.14	199.72	196.33	202.41	197.36	192.66	202.48	206.37	196.89	200.49	202.29	200.47	196.28	201.73	205.11	196.17	202.92	205.27	200.95	200.42	200.23	195.71	200.79	198.23	199.05	195.78	200.97	191.45	195.4	199.17	203.91	200.61	205.05	202.37	194.58
201	198.86	204.66	208.73	212.55	204.36	205.88	201.38	207.32	206.06	203.27	203.26	205.1	206.72	199.44	202.11	203.95	209.77	196.03	199.38	210.84	205.29	198.6	204.69	206.14	196.9	196.05	200.32	202.69	204.49	206.57	206.13	203.77	200.7	204.03	199.24	200.45	203.22	203.97	201.87	205.18	202.15	203.6	198.02	203.29	204.69	199.92	204.44	205.78	206.07
212.97	216.69	222.48	216.53	220.27	219.14	218.68	216.68	216.07	221.67	224.6	215.46	225.21	214.24	217.23	225.85	211.45	219.42	209.27	224.24	220.77	216.99	216.32	221.8	219	212.74	216.77	221.11	213.76	219.3	219.24	218.69	218.05	219.82	212.74	218.37	213.49	216.9	217.09	213.28	216.05	216.12	221.24	217.57	211.24	218.67	215.49	214.76	217.19	215.33
205.75	199.78	207.56	208.3	206.73	208.02	206.72	203.3	202.8	208.2	215.71	207.9	212.89	212.05	204.6	199.98	211.33	210.12	208.92	208.42	207.89	206.6	208.6	206.2	206.51	210.45	208.01	212.96	207.07	204.27	207.88	204.85	205.73	199.69	209.11	209.24	209.28	210.08	206.63	208.38	209.44	205.93	202.12	206.03	206.54	209.61	209.02	208.37	203.76	214.64
216.43	214.27	225.79	218.7	216.71	216.99	217.36	218.33	223.96	216.69	213.97	209.32	221.03	218.43	220.62	211.62	217.31	222.16	218.51	216.3	221.83	217.22	217.95	214.61	214.74	219.47	217.03	215.2	214.94	219.12	220.61	217.29	215.92	221.39	213.23	215.95	226.36	215.32	218.42	217.96	210.99	219.2	216.81	215.29	224.77	216.31	216.17	225.51	218.41	217.45
198.67	206.38	198.93	198.04	201.63	201.72	194.39	202.01	196.03	196.7	199.3	201.49	200.31	206.7	201	195.58	203.54	200.01	201.47	204.35	200.97	201.24	200.83	196.3	198.52	200.54	202.67	202.4	203.82	200.67	204.52	192.97	190.39	197.02	198.13	202.71	196.71	197.9	197.76	199.43	204.28	194.41	202.95	198.71	197.65	198.96	201.36	193.01	196.07	203.52
216.1	220.16	209.71	206.7	218.03	203.72	213.75	213.39	214.57	211.11	217.22	205.82	214.71	208.53	206.94	211.91	208.45	207.32	208.4	213.54	207.49	205.69	211.81	209.52	206.14	213.14	207	212.32	209.85	202.3	210.82	214.11	214.06	209.4	207.83	212.16	210.35	211.84	211.92	216.13	208.93	208.59	208.83	208.23	215.49	207.41	212.16	209.72	211.3	209.88
200.96	202.02	202.97	203.27	200.72	198.72	209.25	202.82	207.59	206.63	203.4	204.79	205.88	201.77	205.87	207.8	208.19	208.74	203.43	205.78	213.84	209.11	207.98	207.24	206.69	201.73	200.6	201.95	208.53	193.76	205.07	202.63	200.44	201.21	202.96	200.66	205.76	200.76	210.39	208.94	202.94	202.43	202.82	193.57	203.98	202.37	205.33	207.74	208.1	208.93
209.9	213.43	214.04	216.67	212.39	212.45	212.82	207.96	211.51	219.82	214.76	218.99	214.21	217.28	215.76	212.4	217.65	214.91	215.82	210.87	215	215.29	210.5	215.43	207.54	214.7	216.95	213.43	215.27	216.58	213.99	213.27	213.7	206.21	209.04	215.4	215.28	210.06	215.58	204.62	212.04	208.82	219.49	213.6	217.2	217.49	218.75	211.71	212.66	215.47
199.5	204.99	197.31	197.46	195.81	193.37	200.14	198.73	200.12	200.62	200.88	192.09	192.19	203.73	198.96	204	200.88	203.98	197.43	204.07	203.22	199.58	196.14	210.28	200.39	206.7	199.32	202.41	200.59	202.02	196.81	203.42	196.91	200.98	205.46	208.95	200.65	203.18	200.47	205.81	199.72	198.16	199.77	203.8	198.15	190.53	200.51	198.1	207.89	199
203.08	197.04	200.29	207.59	194.12	199.3	200.39	205.19	200.9	204.74	206.4	200.5	202.07	203.2	195.6	194.72	206.21	199.22	195.41	204.26	199.57	200.55	202.96	199.69	195.06	193.1	198.66	199.59	200.36	201.08	199.1	202.93	199.7	196.92	197.87	197.1	198.48	198.91	193.88	203.96	192.19	200.04	200.29	197.96	199.95	199.85	199.73	202.19	190.84	202.56
203.07	208.79	211.31	201.95	210.74	213.97	210.54	202.58	204.26	205.43	205.36	206.91	213.64	211.14	202.88	206.34	204.22	206.59	203.2	207.62	205.32	207.03	208.97	211.97	206.07	205.11	200.15	210.56	202.44	206.91	200.72	202.36	205.67	202.24	199.79	200.87	210.56	207.18	205.08	205.27	206.61	209.26	202.36	206.63	208.82	211.02	207.67	210.54	203.73	212.97
206	201.82	200.38	205.23	204.4	207.46	200.78	198.39	203.44	207.25	198.8	207.88	198.34	201.91	205.66	201.17	199.62	198.6	209.43	204.84	200.58	206.27	207.9	202.02	202.1	198.54	208.87	202.25	204.73	200.76	197.83	204.61	202.01	207.19	205.88	208.07	200.11	198.74	205.95	204.28	203.63	204.97	194.76	205.56	198.24	200.16	199.16	217.11	200.87	203.78
217.78	214.33	217.05	220.16	217.17	218.82	218.84	215.23	219.41	218.48	215.73	217.11	212.61	214.34	217.33	212.93	219.66	216.89	221.25	215.41	220.44	215.33	216.91	219.52	223.64	221.11	217.27	214	217.95	221.52	223.48	225.93	215.55	220.35	219.79	219.68	217.52	210.02	213.65	214.14	217.3	209.82	216.52	218.94	219.69	220.31	217.77	215.97	217.17	216.5
199.63	192.32	199.65	197.5	198.51	199.67	204.3	196.16	203.82	198.76	200.78	203.15	194.18	193.12	196.31	197.38	196.11	199.86	193.19	201.59	203.08	193.48	202.42	197.78	202.15	196.13	195.92	198.18	205.18	195.99	195.75	196.52	193.69	196.17	199.39	199.55	201.5	199.92	192.4	198.39	204.21	199.9	200.84	197.57	199.64	201.29	199.78	199.83	201.41	195.07
208.74	205.7	208.14	211.49	209.75	207.11	205.9	209.39	213.17	209.43	208.86	205.45	211.21	207	207.93	214.23	212.44	207.74	205.67	215.46	206.16	205.45	211.47	208.65	204.14	213.14	204.19	207.51	205.31	207.58	204.89	211.24	208.95	207.44	209.48	211.54	203.49	209.25	202.97	209.31	207.37	204.22	203.4	205.4	208.27	205.16	207	208.81	209.5	205.14
204.01	196.04	202.64	201.42	202.71	202.56	199.53	204.72	198.8	201.25	201.35	202.68	203.55	195.32	210.34	207.63	205.78	202.77	199.55	202.42	201.3	206.52	205.1	196.36	204.59	205.55	202.59	204.39	201.21	201.89	206.79	199.07	202.16	199.81	201.08	205.31	196.41	204.68	208.25	202.63	198.38	203.04	201.49	199.46	200.02	206.13	199.86	202.73	205.81	203.47
209.84	218.13	217.8	214.39	219.25	214.77	217.67	208.68	216.89	211.39	210.34	215.11	216.8	215.58	213.07	214.81	212.21	222.22	207.63	209.01	215.67	215.13	209.99	215.99	206.51	210.01	213.72	210.42	211.79	210.4	213.02	212.47	212.78	209.94	217.71	218.53	215.65	213.29	212.4	210.52	212.28	211.79	220.13	210.71	211.58	212.18	212.04	209.7	216.52	207.66
209.05	209.87	215.2	207.42	213.96	212.81	210.44	214.04	211.57	211.87	210.18	212.69	209.68	210.65	207.52	213.91	217.8	208.3	213.72	216.16	217.42	212.91	204.69	216.54	208.94	216.35	214.36	211.83	203.6	208.29	208.63	214.48	208.27	219.53	218.48	210.2	210.13	211.64	210.33	211.86	213.23	213.16	212.64	217.28	217.03	211.71	210.25	211.27	207.94	212.5
207.59	208.31	214.67	205.47	215.97	212.55	218.42	212.08	209.94	212.97	208.08	216.86	213.65	216.76	213.5	211.26	211.91	209.38	213.05	207.98	211.54	208.26	208.41	211.98	212.8	215.73	210.38	213.35	205.28	215.25	211.22	213.66	217.6	212.72	206.19	211.03	216.38	215.14	214.53	217.03	216.55	208	206.22	214.58	217.11	207.53	211.33	208.94	204.41	212.39
202.39	196.11	201.45	198.93	197.75	199.42	196.8	205.28	197.4	197.09	202.53	199.32	197.81	199.75	197.29	198.64	195.47	199.87	197.17	201	201.24	201.7	200.66	201.58	200.21	195.7	201.18	191.11	197.61	195.86	196.45	201.19	199.73	198.47	198.81	202.64	192.25	197.8	203.16	202.46	198.36	199.12	196.85	203.59	198.57	204.29	192.35	197.1	192.22	204.09
205.78	208.32	207.28	215.2	208.62	208.33	211.01	205.61	205.53	215.35	203.11	211.79	203.62	209.79	204.17	203.69	204.91	206.39	207.89	204.08	201.61	210.67	213.4	207.46	212.06	208.31	210.07	216.12	202.21	213.85	202.51	212.12	212.79	201.76	206.4	203.5	211.58	204.3	209.02	208.83	206.25	205.97	208.68	212.5	208.87	210.92	209.16	206.45	203.04	213.97
204.48	205.46	205.11	202.59	209.69	204.06	197.47	205.58	203.23	205.39	202.86	205.17	199.26	204.37	211	204.31	204.57	205.85	204.04	206.18	198.81	206.74	205.35	205.57	211.13	203.66	203.03	206.26	205.08	203.25	204.7	201.34	193.53	204.4	199.05	205.34	206.4	200.84	207.43	204.58	211.66	199.71	202.25	202.87	209.46	204.58	201.59	203.36	201.56	199
197.89	203.69	199.73	201.88	194.36	197.04	193.53	194.31	204.11	201.28	204.81	207.66	197.49	202.66	200.89	200.21	199.24	199.32	196.87	201.32	202.69	200.71	204.81	200.89	190.87	209.5	195.82	196.59	196.12	196.48	204.09	195.44	198.56	199.91	199.75	198.36	205.23	204.29	197.11	197.27	205.71	205.62	193.78	199.25	199.68	204.72	204.76	204.45	205.93	202.58
208.39	204.76	200.16	196.11	197.6	204.22	200.88	198.92	199.88	209.51	215.03	205	201.31	205.53	200.4	206.41	200.66	203.29	206.4	208.26	202.6	203.74	205.15	199.72	205.17	205.88	203.39	201.62	205.31	203.71	211.95	204.41	212.24	205.24	208.08	203.53	205.27	207.86	203.35	203.48	205.36	207.46	202.92	207.86	201.46	199.24	196.78	200.43	199.62	204.76
195.51	202.05	195.74	195.48	199	201.97	197.75	202.72	199.16	198.13	202.91	193.42	197.12	205.75	202.27	197	204.97	192.74	192.35	197.5	196.95	198.44	194.43	200.87	200.77	198.25	195.87	202.41	199.97	195.74	199.4	194.15	197	200.06	199.08	200.5	195.88	198.78	203.64	198.15	198.76	194.4	197.7	201.88	198.78	201.69	196.34	199.52	193.88	196.96
204.13	209.27	211.39	209.7	207.93	209.14	208.51	209.78	206.97	204.06	212.15	207.36	205.05	210.79	200.38	209.7	212.7	203.16	202.43	201.15	208	207.25	203.27	214.33	207.68	211.08	210.2	205.88	211.55	204.98	203.94	211.38	211.39	205.93	206.29	205.23	212.14	211.55	204.57	204.8	208.34	206.96	207.72	204.92	214.65	211.55	205.58	212.32	204.79	207.72
217.26	213.44	214.21	211.45	212.22	217.72	209.82	207.64	220.87	213.81	214.45	215.65	214.34	210.44	214.57	214.01	213.81	217.83	219.87	210.69	210.89	217.43	213.16	212.69	216.56	213.06	212.8	212.53	211.97	214.08	214.02	206.57	211.13	213.45	208.57	207.79	214.57	216.88	207.38	207.21	210.5	214.14	210.59	218.51	213.08	210.3	213.7	208.01	212.47	215.36
202.56	201.41	204.34	206.04	210.69	208.02	207.24	199.7	199.96	203.93	209.68	211.56	200.43	200.48	200.5	210.42	202.08	199.51	208.66	205.92	210.61	205.46	204.32	208.26	204.4	200.23	204.27	200.28	206.2	199.52	201.19	203.63	206.4	205.58	211.78	205.35	200.46	201.18	195.54	207	206.41	205.05	201.47	205.22	208.86	202.03	206.93	198.65	203.66	199.82
207.76	203.17	203.97	200.88	202.41	204.08	206.48	205.14	206.18	198.72	200.31	198.67	199.61	198.98	201.05	205.33	205.58	198.65	202.28	198.55	198.55	201.64	197.22	195.7	199.7	208.93	206.16	193.49	204.39	203.47	202.84	200.66	203.77	199.58	205.66	199.24	201.36	201.77	205.4	200.97	206.66	196.74	202.89	204.21	204.48	199.56	201.38	203.26	202.11	204.99
211.39	208.11	211.02	218.1	205.4	212.94	207.76	206.81	203.83	217	211.53	210.8	215.62	212.93	216.54	207.22	213.07	212.93	213.79	214.92	206.97	214.2	209.14	214.02	212.88	214.93	209.95	215.33	217.44	208.58	215.65	208.45	213.66	207.72	209.66	207.4	212.37	213.13	216.99	211.02	212.33	209.94	209.24	212.59	216.6	211.85	217.42	208.72	209.87	213.23
216.15	214.4	217.86	222.35	214.59	217.97	217.27	215.72	217.87	214.81	222.05	216.37	215.53	221.93	214.47	213.46	216.92	215.14	218.52	212.34	212.73	219.18	214.85	216.82	218.3	217.76	213.06	218.21	214.4	218.42	218.49	217.09	214.55	219.34	221.86	220.4	217.74	216.48	211.55	220.36	210.32	223.14	220.72	220.03	211.79	214.65	218.73	211.5	215.97	217.1
212.51	213.83	208.01	208.04	212.98	203.28	209.98	210.98	210.59	209.69	218	215.65	204.07	205.5	204.59	200.94	208.9	209.44	208.31	208.77	213.45	199.16	207.6	208.02	208.75	211.12	211.08	207.38	207.41	210.16	203.23	209.99	201.49	199.45	204.71	212.55	200.85	204.36	213.59	206.53	205.14	201.93	208.41	208.36	206.41	205.62	214.35	211.76	207.95	209.39
210.5	211.56	203.45	209.06	213.6	209.95	206.91	212.11	209.77	209.04	210.12	205.7	212.21	215.44	212.56	212.62	209.6	204.94	208.62	212.3	208.5	202.83	207.9	203.88	211.09	209.01	208.7	208.83	210.05	213.46	209.68	208.76	208.88	207.93	208.64	203.77	209.99	218.42	199.81	206.69	210	216.31	208.32	216.56	211.61	205.34	215.55	211.37	207.58	208.87
211.2	207.58	211.72	215.21	211.26	209.99	211.07	214.68	214.42	212.89	209.99	211.2	199.6	208.58	206.6	211.82	212.49	216.9	216.26	211.74	208.12	212.11	214.94	206.61	207.48	207.68	212.08	214.44	205.99	211.9	212.95	215.3	210.54	214.7	214.74	206.16	207.14	208.28	213.46	217.14	212.88	209.72	209.06	213.33	212.75	214.94	215.08	208.43	204.76	213.63
208.57	205.71	202.01	209.95	212.18	205.71	201.14	206.58	211.24	211.84	205.72	204.69	211.05	207.39	202.76	207.99	206.27	209.66	206.44	208.39	209.77	205.44	204.38	207.5	206.81	213.93	208.3	205.23	201.02	208.7	209.6	209.97	203.83	208.38	209.61	203.5	210.38	210.96	203.23	201.8	210.65	210.83	205.08	215.28	201	211.69	212.05	204.09	208.29	208.16
208.22	204.68	206.8	208.03	210.94	210.95	202.96	206.68	200.37	206.47	206.81	213.31	205.22	204.78	208.57	202.42	204.61	205.9	210.61	205.65	203.64	206.42	206.57	207.02	204.22	200.36	207.39	205.38	201.43	201.3	204.72	204.35	205.64	208.07	202.77	207.64	200.11	209.22	210.9	202.22	205.12	202.2	208.49	208.09	208.82	201.56	207.33	203.03	203.92	207.77
203.86	210.18	208.11	197.81	198.74	206.09	208.21	210.29	203.71	208.63	207.56	209.24	209.18	212.77	202.77	200.37	206.6	209.83	205.06	207.56	204.36	199.52	202.85	201.6	208.79	204.25	204.33	199.46	212.82	196.28	200.87	207.24	204.47	203.47	208.41	198.77	204.31	204.29	194.55	203.16	200.65	203.89	206.5	201.32	210.74	205.05	202.09	203.56	204.28	205.09
209.67	205.73	205.31	200.12	206.31	206.7	209.67	203.43	204.42	206.86	203.05	207.26	198.43	208.61	206.37	201.43	204.76	204.84	206.32	212.1	201.44	211.04	207.38	202.64	208.59	202.79	206.98	204.55	198.77	202.92	204.54	199.86	202.75	206.66	202.02	200.4	208.93	208.28	205.13	200.67	205.71	203.4	205.04	203.93	205.91	207.03	202.87	206.49	202.89	209.77
210.12	206.52	213.87	205.66	212.67	211	207.5	213.16	207.05	205.87	210.92	205.25	208.55	207.26	208.5	213.3	207.47	211.91	206.83	213.72	212.5	213.01	211.89	212.3	208.44	216.37	209.37	216.25	206.46	217.09	213.09	215.75	207.42	208.13	208.12	213.14	207.99	213.05	208.66	211.52	212.66	215.53	212.96	214.78	218.44	214.14	214.5	215.96	217.28	210.2
209.29	208.06	210.54	207.33	210	215.09	209.8	220.75	211.14	212.13	210.07	215.14	209.01	214.06	213.16	215.22	210.9	212.53	211.96	208.05	212.48	219.32	215.62	213.33	209.73	210.39	209.85	208.85	211.43	208.53	209.69	206.73	210.06	213.49	212.79	208.38	215.85	213.53	211.83	209.82	216.03	216.58	212.61	210.71	218.57	214.64	209.98	215.04	214.19	209.35
208.1	194.52	200.16	192.97	202.95	196.64	194.99	196.92	196.9	198.49	202.15	203.19	192.57	206.12	200.7	201.3	200.12	196.8	206.2	204.6	201.2	200.7	197.56	199.65	201.16	199.43	199.57	202.3	201.6	198.19	202.45	198.82	196.97	198.78	199.12	193.1	198.02	193.57	203.07	196.35	199.8	199.32	195.37	207.07	197.88	198.29	200.88	202.97	199.92	198.93
206.72	203.96	202.62	206.5	208.01	212.99	206.51	210.34	211.68	208.72	212.17	206.23	207.24	207.76	217.25	209.01	207.78	210.26	212.23	210.73	207.3	211.87	210.91	204.73	212.95	202.97	205.03	205.37	219.97	202.93	211.69	207.85	205.66	205.51	209.22	204.42	212.82	209.35	210.47	207.06	207.53	215.5	209.54	207.07	212.28	205.89	208.43	195.81	208.82	206.34
215.73	210.26	212.39	208.86	210.02	208.22	211.17	215.42	218.72	217.06	210.5	211.75	209.53	211.76	215.42	210.88	208.27	216.73	209.69	213.54	213.4	210.69	206.85	212.75	211.39	215.89	211.53	215.46	212.45	213.14	204.41	217.9	216.19	205.62	210.15	209.27	205.09	214.07	209.5	207.53	211.98	214.98	213.23	214.5	213.09	210.77	219.48	211.46	218.01	209.14
203.43	209.21	207.25	206.94	209.46	205.07	211.62	212.48	205.95	202.84	208.42	201.73	207.76	208.55	207.41	209.27	205.64	209.14	214.01	208.31	206.47	211.24	207.51	208.56	206.38	212.37	207.56	206.86	209.38	205.06	213.31	208.3	212.08	206.42	207.89	206.98	210.22	207.72	208.54	209.62	205.77	210.17	213.99	200.23	204.24	207.6	208.5	210.36	208.59	204.75
215.64	207.78	208.82	206.26	210.23	207.75	208.12	207.54	208.52	208.72	213.41	219.74	210.93	209.96	207.83	217.42	211.46	219.81	207.44	211.74	212.75	214.62	212.31	214.74	210.42	206.28	207.41	209.51	205.92	210.96	210.56	215.96	208.25	209.61	209.59	217.98	213.98	208.41	210.7	216.79	210.12	210.94	212.19	212.59	207.11	209.33	213.4	216.06	210.03	213.39
202.99	197.78	189.25	192.68	197.52	196.91	200.61	197.27	199.32	198.5	200.41	202.84	199.83	197.17	201.22	197.94	200.92	202.36	200.26	200.9	201.41	192.01	201.6	196.92	200.86	201.39	198.67	193.51	201.16	202.23	199.71	196.49	195.25	198.37	198.45	200.76	197.69	198.77	199	204.6	196.31	196.09	201.82	206.28	199.12	197.59	198.9	196.37	194.23	196.25
209.66	206.48	210.75	211.86	211.09	205.96	206.31	213.28	212.32	210.41	212.55	210.89	205.35	206.24	207.96	207.93	214.69	213.13	214.62	206.22	206.67	212.73	211.5	203.36	210.94	205.97	209.58	207.03	209.99	211.96	208.85	207.41	206.05	204.06	212.54	211.67	210.77	213.5	213.09	204.48	213.38	208.21	208.63	210.86	205.27	212.74	208.83	206.39	208.53	210.29
197.84	203.2	202.93	203.42	200.16	193.33	197.69	196.3	195.24	200.54	196.67	193.45	203.69	200.52	195.38	197.65	203.95	211.47	202.19	193.6	206.64	200.26	194.74	199.55	199.8	191.02	198.57	202.35	202.35	203.92	202.42	200.74	202.93	196.98	194.4	192.66	198.89	203.88	192.32	199.82	199.73	205.43	197.49	199.15	193.47	192.3	199.77	195.13	201.4	195.75
200.77	196.64	201.53	203.86	199.91	203.15	202.18	206.2	203.11	204.1	203.31	201.35	204.82	198.32	212.06	204.8	201.35	198.6	199.49	202.7	208	196.99	201.06	203.26	202.11	200.57	199.03	204.11	199.8	201.36	201.75	202.42	201.81	194.52	201.28	202.29	200.49	202.72	202.17	203.86	203.41	203.48	207.76	209.6	204.26	198.35	200.89	196.98	202.69	202.76
204.95	204.23	207.67	200.79	206.38	215.07	212.33	200.41	208.42	207.54	208.63	206.06	210.92	205.82	202.61	208.35	199.1	202.85	206.48	212.4	211.37	208.36	206.26	210.21	210.76	210.09	209.25	206.37	206.48	210.36	213.93	211.22	202.03	206.27	203.77	207.89	204.75	205.18	212.65	211.37	209.34	205.86	207.52	210.91	208.41	201.26	208.84	206.46	203.65	199.51
208.94	208.23	212.06	214.41	208.93	214.9	207.99	205.82	210.21	206.72	203.44	210.65	205.36	209.66	209.46	210.9	208.32	207.16	216.63	210.51	209.53	209.35	208.84	206.35	207.98	208.94	207.97	204.38	205.68	212.69	208.85	214.02	207.91	207.78	205.93	208.57	209.22	205.44	206.86	208.49	210.4	207.99	203.99	204.98	208.59	204.38	208.11	206.78	205.92	212.43
207.48	205.9	200.01	204.49	205.79	203.1	202.63	202.92	202.07	204.49	205.16	206.91	206.5	208.41	212.5	203.74	199.69	201.03	201.61	208.44	206.27	208.31	198.81	209.15	208.37	203.96	206.71	200.41	206.58	198.06	204.52	201.31	204.81	198.15	198.57	206.66	205.35	206.41	208.12	205.78	200.48	205.61	206.87	204.89	205.48	210.79	201.08	201.67	206.12	207.96
206.12	208.23	206.21	209.82	208.81	209.51	201.49	209.8	209.7	204.69	207.56	214.91	202.54	201.56	206.24	210.84	206.99	208.98	207.14	206.81	208.57	204.58	211.33	202.96	203.33	208.12	204.24	215.01	210.23	210.12	210.33	209.39	212.63	202.09	208.17	204.62	211.37	210.46	207.1	214.54	207.7	206.83	205.86	210.34	208.71	204.31	205.5	208.8	208.42	213.64
208.37	199.45	206.51	212.27	208.6	209.1	214.26	205.71	205.73	208.39	204.16	205.29	209.42	211.15	203.27	202.62	212.51	209.11	209.6	207.14	209.03	208.5	204.34	204.14	213.3	211.48	203.2	209.74	209.25	205.57	209.46	207.11	206.14	207.46	211.1	209.32	209.11	208.42	210.83	203.54	203.4	205.11	201.78	209.83	212.15	206.74	198.76	204.76	209.28	205.26
220.3	223.32	215.55	215.64	215.87	213.59	223.61	214.74	215.74	219.84	214.93	216.32	222.24	215.17	217.19	209.79	214.36	214.19	224.34	215	216.67	217.31	225.81	220.44	224.39	218.21	212.07	219.46	216.12	215.06	220.01	219.13	221.22	217.06	223.65	217.83	217.69	212.64	211.73	217.66	210.85	220.74	223.95	216.54	218.64	218.31	217.95	216.92	213.03	218.16
219.38	212.77	210.2	210.64	212.8	214.91	207.93	213.61	215.98	209.34	211.49	217.47	217.2	206.6	212.16	209.15	214.69	212.63	212.24	209.46	214.28	219.15	216.91	220.24	211.91	213.39	208.95	210.07	209.75	212.16	216.84	216.71	213.88	208.25	215.22	210.14	208.55	210.55	210.42	215.98	209.36	216.43	214.36	210.74	210.31	217.95	208.97	212.05	206.94	208.51
206.45	200.78	204.44	208.33	206.72	206.27	197.12	202.19	199.02	205.49	199.39	203.99	208.05	203.43	210.34	199.99	204.87	199.68	203.97	209.31	206.56	201.73	201.31	203.39	205.45	200.05	202.6	205.2	203.43	203.27	205.49	200.14	198.39	199.65	207.85	196.89	203.75	201.14	199.75	203.7	201.93	193	204.82	205.39	205.73	204.41	206.09	198.22	203.73	199.84
207.17	198.23	203.69	200.01	205.29	206.83	200.72	205.02	203.94	204.72	201.15	201.04	214.23	206.58	202.92	196.72	206.93	203.41	204.31	207.05	201.35	202.98	197.24	202.14	206.02	198.83	203.94	199.31	202.01	198.31	199.05	204.76	202.81	200.02	204.14	208.08	208.66	207.36	199.86	197.51	197.59	200.95	197.57	194.14	202.96	202.5	206.2	201.08	202.16	207.37
200.32	201.5	203.16	200.84	202.21	199.7	200.77	200.13	194.12	203.99	192.09	201.35	199.78	197.34	202.92	197.31	195.35	193.29	197.87	201.6	193.61	208.12	198.56	199.3	198.49	192.34	200	196.51	200.39	198.56	195.47	196.52	197.15	198.02	197.46	198.74	199.53	199.09	191.82	201.89	193.12	194.94	199.14	201.93	199.35	200.07	190.02	197.89	201.55	197.54
200.95	194.23	197	200.07	198.36	198.44	198.76	202.38	195.39	206.91	198.73	200.19	203.25	202.45	197.17	204.81	196.26	195.66	202.29	197.61	197.58	199.43	202.68	200.61	202.87	202.49	199.43	202.74	200.28	202.43	203.71	199.95	200.59	197.76	200.54	201.66	196.58	201.39	201.1	203.02	206.43	198.67	201.39	209.96	200.87	202.66	199.96	199.53	203.72	193.54
208.59	200.98	202.36	203.29	205.46	200.04	202.6	199.25	204.4	201.48	199.34	202.69	200.79	202.68	200.58	200.71	207.86	198.62	206.21	198.46	202.01	201.82	206.47	210.38	201.02	203.51	200.07	204.26	205.57	200.95	202.26	199.5	199.32	205.99	206.09	200.23	207.15	199.96	208.28	202.55	203.02	203.42	198.47	195.76	203.46	206.22	205.05	198.22	199.53	199.68
211.27	213.96	205.76	217.28	219.54	215.97	214.86	218.97	219.69	214.4	208.11	214.46	216.11	215.37	220.82	220.53	219.39	219.64	215.6	218.5	221.45	218.39	218.9	217.94	218.35	215.89	217.76	211.83	210.98	216.99	213.75	217.9	217.5	221.69	217.59	218.13	218.17	217.87	213.08	212.52	213.89	210.42	215.04	218.22	213.13	213.42	217.65	226.81	216.88	221.65
212.88	213.48	211.65	216.33	212.74	214.24	212.26	212.25	207.76	210.97	209.11	214.98	219.42	211.64	203.5	208.69	215.63	212.07	209.95	208.45	206.67	212.82	209.79	212.1	216.63	214	210.13	212.04	211.38	215.24	211.84	211.6	211.21	205.46	211.25	208	208.99	213.56	215.42	207.56	210.92	214.23	210.47	213	202.92	220.96	211.75	214.32	213.8	205.37
224.4	219.86	216.43	220.37	217.57	213.76	215.98	215.18	219.86	218.01	217.31	218.99	212.5	220.03	218.78	218.72	221.05	214.12	219.13	223.74	216.13	216.17	210.15	213.17	215.9	217.14	216.23	218.03	213.51	213.53	216.91	214.28	220.86	210.32	215.8	216.19	213.41	220.21	215.96	220.17	215.71	214.97	216.3	219.84	216.03	213.68	218.33	216.15	213.8	215.98
198.78	204.14	200.4	198.47	200.13	206.92	203.71	198.82	193.26	199.84	203.34	203.73	201.08	195.29	197.96	198.74	197.43	200.15	205.21	195.91	200.84	198.92	204.59	194.63	199.95	202.79	204.1	200.53	200.24	197.01	206.54	201.11	201.06	206.47	194.02	202.99	203.06	195.92	198.88	195.33	208.64	201.34	202.57	203.08	200.35	200.3	197.31	200.02	198.86	202.49
202.83	208.64	199.82	199.13	199.14	205.64	203.56	201.57	204.97	206.66	208.68	204.1	209.38	203.85	207.47	206.79	206.38	207.14	206.76	197.36	199.88	205.9	207.06	203.05	199.33	200.85	209.57	209.67	203.04	202.04	205.67	200.67	201.85	198.94	209.87	209.85	206.23	203.76	207.55	201.67	203.04	205.41	204.49	205.09	207.2	201.99	200.17	205.47	205.23	196.35
216.72	207.52	205.27	209.87	221.51	214.87	214.74	215.72	212.74	213.73	212.82	213.37	207.02	211.92	210.19	209.65	214.27	204.59	208.11	213.76	215.23	206.34	204.52	207.81	210.3	212.3	202.82	211.52	205.47	215.55	211.32	221.48	211.65	216.87	209.65	209.74	214.85	213.37	215.89	209.03	207.55	222.6	216.28	212.07	206.8	217.57	215.88	211.23	216.11	211.94
210.86	208.07	213.86	211.68	202.96	204.16	208.99	205.64	205.73	209.29	205.48	207.87	206.91	210.7	210.78	211	204.93	205.01	202.19	204.24	210.37	210.89	210.06	208.11	214.11	214.32	208.18	208.1	208.65	204.8	206.18	200.87	209.09	212.16	207.17	203.1	205.45	197.29	210.1	205.71	200.61	212.62	206.98	209.42	204.82	211	204.92	210.26	204.27	212.13
206.71	204.23	198.04	204.89	199.96	203.78	201.26	202.37	197.49	196.61	204.36	205.88	202.59	199.98	198.66	197.83	195.86	197.05	202.07	203.64	198.7	204.96	203.11	195.07	203.12	205.54	206.12	207.12	192.93	207.15	200.92	200.11	202.06	206.51	198.59	201.39	212.05	204.08	202.9	207.86	201.22	209.61	206.65	204	198.44	208.08	201.41	198.8	201.39	199.24
207.93	206.75	213.36	211.23	208.43	211.78	209.74	206.45	206.87	208.68	206.83	214.44	210.33	206.84	207.27	209.87	211.1	211.18	210.8	207.41	206.5	209.17	213.35	201.08	206.97	211.99	205.32	205.02	208.94	206.54	210.02	210.91	213.85	204.7	207.89	209.39	205.29	209.9	209.89	205.06	209.45	209.06	206.79	205.28	211.38	207.15	209.19	210.99	211.91	212.47
211.1	205.03	209.26	208.16	212.98	202.86	205.71	209.53	198.5	207.81	198.77	209.2	204.62	215.87	198.19	209.91	210.07	202.21	211.34	213.56	197.62	208.4	211.87	211.07	203.6	206.47	210.06	205.74	205.88	206.38	205.31	212.08	208.24	212.42	212.41	205.3	207.51	210.1	205.07	206.53	209.15	202.69	205.05	211.23	209.31	209.26	205.9	206.88	205.12	209.14
210.11	206.42	206.41	202.01	208.38	201.29	201.55	206.15	206.52	201.74	207.12	197.67	202.59	200.42	209.34	207.19	201.69	199.42	202.71	204.07	208.12	208.17	204.09	209	203.66	204.87	203.05	199.95	205.18	201.43	195.9	201.09	200.51	198.59	198.14	202.96	195.82	201.98	207.68	203.7	201.04	197.45	207.43	202.87	197.49	201.4	207.24	203.57	205.79	202.54
211.28	212.77	206.56	205.73	208.52	196.46	207.39	206.56	210.2	210.66	201.22	205.74	209.72	204.87	204.98	197.73	203.87	205.81	211.48	206.62	211.35	217.17	204.82	213.4	210.89	206.29	201.34	206.5	207.24	218.56	206.66	207.88	208.04	208.65	205.38	208.64	206.41	203.31	209.37	205.13	210.83	206.71	203.21	209.48	202.82	205.04	208.18	201.18	207.11	205.86
206.38	200.65	206.71	203.33	211.82	201.6	205.13	199.81	200.36	204.92	200.51	203.72	199.35	206.18	200.13	201.44	206.82	204.78	199.16	204.6	199.3	203.95	206.31	197.63	203.97	199.84	203.7	206.53	209.16	205.23	213.08	207.39	210.47	201.91	209.39	204.07	200.68	202.52	198.39	204.87	205.2	206.9	198.89	201.09	199.89	205.74	203.06	199.56	207.69	206.32
208.02	210.99	209.21	208.94	211.29	217.38	206.17	212.25	205.34	209.9	214.37	207.97	208.56	207.49	214.27	204.65	211.38	208.84	205.25	212.39	200.01	213.51	213.57	204.68	208.57	207.82	209.74	210.94	205.53	213.86	211.35	206.66	207.92	211.94	205.66	213.65	206.64	206.58	210.28	210.71	203.8	209.39	214.63	209.89	214.6	208.08	204.3	209.61	211.64	212.98
198.31	208.97	210.16	202.94	206.24	206.2	211.58	203.17	209.07	205.94	200.12	201.04	205.76	205.15	211.33	202.11	198.56	208.22	204.88	200.18	205.01	207.29	203.18	196.2	204.65	202.71	208.34	211.12	208.96	199.89	200.84	204.7	210.55	201.89	204.47	207.36	210.94	203.97	205.12	203.44	199.27	201.95	206.57	199.19	201.46	201.76	200.28	201.5	198.13	198.3
199.99	203.03	199.35	201.66	199.3	202.76	204.81	207.53	198.55	203.35	203.24	204.49	197.93	202.37	198.46	200.05	196.98	197.99	201.67	203.93	201.38	204.6	207.23	202.95	201.09	202.96	193.97	199.22	201.83	199.38	209.42	197.27	197.48	200.32	200.3	199.18	205.19	194.46	197.39	202.79	200.73	199.14	204.68	196.86	200.68	198.2	203.73	204.98	198.49	199.78
210.81	202.52	209.16	205.05	199.58	206.45	207.2	206.46	208.22	198.39	203.98	209.43	207.71	206.66	208.75	203.73	203.24	207.51	213.47	206.7	203.65	205.9	203.57	212.79	208.13	203.99	210.54	206.85	205.43	206.99	202.57	207.22	210.94	204.53	204.32	207.79	212.04	207.09	205.54	211.66	209.1	206.45	208.87	202.13	200.86	204.48	213.16	210.57	206.3	208.07
203.6	209.05	200.16	207.81	199.3	205.48	199.95	207.23	200.48	198.29	201.7	208.53	204.75	204	205.74	204.8	199.2	207.13	202.7	198.83	202.58	199.73	212	205.46	204.11	205.25	198.33	205.93	205.89	198.37	208.91	204.11	201.99	211.2	202.76	207.8	202.84	205.14	208.7	206.52	207.22	205.22	211.45	207.56	203.24	207.39	207.03	198.57	208.18	208.87
210.91	216.88	215.87	207.39	212.87	215.2	209.01	211.59	214.75	214.76	213.4	211.4	213.55	210.56	213.45	211.91	214.72	212.37	207.38	211.25	216.82	207.09	206.2	208.56	207.66	207.75	210.13	213.07	203.54	216.2	213.92	209.54	209.54	209.99	207.79	214.37	211.41	200.79	210.92	215.95	210.42	214.4	212.69	213.17	213.96	210.52	214.8	212.33	211.79	208.29
218.75	212.68	211.83	213.88	217.7	217.56	213.47	221.39	213.38	216.98	215.91	217.05	218.5	221.06	213.91	220.99	220.71	218.53	211.35	221.61	215.9	219.26	212.59	215.81	223.99	219.78	213.04	223.21	217.6	219.9	215.21	215.12	219.77	214.46	219.61	217.28	215.12	214.43	223.32	213.45	213.63	217.24	216.24	220.12	218.72	214.86	213.97	219.67	214.27	220.17
209.81	211.99	212.1	209.68	213.41	208.88	202.26	205.51	205.87	210.87	210.79	199.4	211.1	210.41	204.15	207.02	210.56	202.66	201.69	212.14	207.35	212.03	212.89	206.37	210.13	212.82	213.27	205.66	209.49	209.07	209.61	202.87	203.05	208.15	205.83	209.03	205.67	206.06	206.24	207.01	204.7	207.17	212.37	209.62	207.84	207.9	203.73	217.45	207.68	205.45
202.95	200.43	201.13	203.58	198.5	203.09	192.95	198.79	202.22	198.63	198.3	198.35	193.61	199.1	203.01	201.43	195.66	202.44	195.97	200.25	201.02	191.41	195.95	199.62	197.82	200.72	199.74	202.32	199.2	199.72	207.7	195.74	194.47	199.13	200.32	197.89	196.08	205.98	198.91	201.94	198.18	198.76	200.46	202.48	205.94	197.83	197.29	196.39	197.9	203.66
207.96	202.17	208.52	201.14	201.22	199.26	203.14	206.74	207.97	204.33	204.68	193.9	206.61	201.95	203.52	203.85	201.39	205.47	200.53	202.46	208.35	201.96	204.62	202.89	204.52	201.89	203.57	205.69	201.57	207.69	199.17	208.42	210.2	200.29	205.63	207.7	205.91	202.89	205.25	200	205.19	201.9	206.13	211.58	198.27	207.45	206.52	205.11	199.42	208.43
200.93	201.65	200.76	201.19	196.44	199.83	201.61	208.83	200.17	197.44	202.04	199.11	199.45	199.51	202.81	197.92	200.13	194.28	199.51	201.37	203.44	203.89	201	201.02	202.14	201.92	201.57	200.6	197.67	204.64	201.34	200.89	195.33	200.99	207.14	198.16	194.43	199.57	199.63	201.84	204.8	194.7	202.73	203.13	195.93	206.03	205.93	205.31	196.86	205.1
219.88	223.01	218.96	224	216.05	215.2	215.4	210.54	219.11	221.14	214.4	214.15	216.62	218.02	213.03	217.91	211.6	215.82	214.2	217.2	217.87	216.31	214.07	220.48	218.9	216.48	221.27	216.47	213.38	217.54	218.33	222.54	217.2	223.45	222.65	221.38	217.51	217.54	218.26	207.62	218.16	218.99	217.29	214.82	212.6	216.68	213.55	216.63	221.74	210.9
209	209.71	209.13	210.85	211.63	211.73	217.89	210.47	211.48	212.68	214.85	218.56	211.57	220.34	209.41	209.79	208.92	210.37	214.39	212.96	209.69	207.43	209.24	214.98	213.97	205.51	211.86	210.23	210.09	212.26	210.83	213.15	209.88	215.22	212.36	206.89	211.74	215.6	217.89	208.13	212.05	213.26	214.6	210.18	212.12	209.33	212.75	213.78	212.47	212.56
210.21	209.2	208.95	210.57	208.74	206.16	209.23	216.63	210.03	211.37	207.72	205.69	213.72	209.68	204.59	212.86	208.28	207.28	204.98	209.61	211.65	208.55	212.5	209.08	209.68	203.91	204.73	208.92	210.46	211.01	205.03	207.86	210.87	209.53	210.56	209.51	211.18	210.51	208.41	207.3	203.58	207.49	208.64	214.44	206.35	207.16	214.44	212.83	210.03	212.57
220.96	217.65	211.29	221.9	219.32	217.52	220.02	221.49	219.16	216.85	216.53	217.14	218.83	212.16	218.93	216.1	210.78	217	217.03	225.24	223.52	211.59	214.27	215.6	222.05	213.2	214.39	215.17	216.91	213.28	220.1	212.16	219.85	216.73	214.23	216.14	214.72	210.68	219.21	217.69	217.78	217.1	217.32	218.86	206.14	220.18	220.75	212.76	212	211.29
218.89	214.48	215.27	218.09	211.5	218.48	218.6	226.12	219.13	221.44	215.31	217.9	217.4	210.55	217.65	215.41	213.36	217.99	214.55	212.29	220.48	215.73	219.36	223.25	221.72	215.49	216.97	216.47	221.34	210.25	222.31	214.92	218.56	219.74	224.45	219.36	216.13	217.17	216.64	221.82	215.06	211.3	221.05	217.84	216.95	210.89	212.82	212.87	217.66	222.69
204.89	195.95	196.01	197.48	200.47	206.55	202.15	204.21	191.48	204.73	202.69	205.61	206.62	204.04	201.4	202.87	202.18	199.54	198.39	199.42	204.78	204.34	204.25	200.37	195.01	198.58	200.43	201.08	206.03	196.25	202.31	200.76	200.78	203.33	204.26	200.06	202.09	201.34	200.87	201.85	198.21	200.49	208.99	204.67	206.36	193.49	197.75	197.59	200.92	199.33
201	201.94	200.84	201.76	196.02	195.61	200.27	200.99	197.23	200.06	200	199.42	201.38	205.33	205.61	188.72	203.65	202.22	198.31	200.44	206.09	199.56	205.51	200.8	192.75	204.41	200.92	202.31	201.43	198.67	198.86	201.98	197.92	200.98	200.08	202.25	203.35	202.44	202.35	196.02	200.95	201.38	201.02	196.29	202.26	198.38	202.53	200.05	197.1	203.41
208.67	214.48	212.78	212.46	214.65	216.85	216.31	213.67	218.73	215.38	212.39	216.59	217.19	213.42	212.2	215.31	214.71	215.27	217.62	215.06	216.66	221.2	208.57	215.59	216.54	209.44	215.57	211.98	211.75	212.52	215.73	219.94	208.36	217.17	212.42	210.36	210.39	220.24	215.62	211.02	218.99	214.57	211.73	217.6	208.63	222.1	210.65	212.36	211.37	216.71
216.1	215.69	207.31	217.02	212.9	214.53	210.9	215.56	217.88	210.92	214.2	213.58	209.26	210.43	213.3	214.13	219.31	209.68	214.59	208.95	214.19	218.27	204.26	219	210.74	215.69	211.42	207.84	211.86	213.49	211.24	210.09	216.35	208.54	213.41	215.39	212.41	210.75	209.51	212.93	207.57	207.5	213.6	214.27	211.35	214.61	213.65	213.44	209.16	209.25
215.43	211.2	209.55	204.07	203.34	204.95	213.3	210.23	207.47	207.35	204.12	210.07	212.03	206.22	211.79	210.6	210.56	204.66	217.01	212.1	213.03	205.16	205.57	211.61	203.52	207.82	209.03	204.64	209.13	215.32	207.9	208.53	207.36	208.37	211.2	209.4	202.78	209.51	203.77	212.19	208.67	206.01	210.44	213.37	212.69	212.69	211.88	210.89	212.12	204.36
217.54	215.92	217.29	214.69	218.5	221.61	213.46	212.32	218.46	220.58	218.52	216.19	212.71	223.04	214.66	217.19	212.57	210.87	220.65	220.68	211.52	214.66	213.45	220.4	220.6	214.22	219.27	216.31	217.75	219.95	220.51	209.76	218.09	218.42	222.48	220.64	221.46	217.56	216.16	215.27	216.51	219.94	219.95	213.81	213.11	218.51	221.43	218.77	220.41	218.95
212.71	211.8	211.38	212.14	207.71	208.47	210.03	211.67	204.69	217.86	204.83	209.32	211.73	205.98	211.43	210.05	208.65	206.42	208.84	214.86	214.25	212.9	210.09	214.86	213.67	213.41	209.54	213.57	211.19	212.46	217.38	213.42	214.93	211.81	209.15	213.22	212.17	216.49	211.32	211.33	213.41	212.09	215.29	211.05	208.3	211.99	215.69	218.07	207.34	214.31
204.04	212.68	212.54	208.67	210.88	208.03	206.36	207.61	207.52	208.14	200.49	205.06	207.74	204.82	210.45	206.06	207.34	203.36	205.44	205.31	216.49	204.86	212.91	208.07	206.31	206.36	209.63	208.69	204.64	213.13	211.21	201.52	211.33	210.99	214.91	215.44	210.86	206.59	207.23	206.21	212.51	207.09	204.86	206.93	207.29	211.4	206.44	211.16	210.54	212.26
209.24	210.42	209.92	212.44	211.52	213.45	207.39	207.88	209.12	211.21	213.71	211.97	213.85	211.2	207.85	214.36	213.15	215.61	208.05	214.04	214.42	208.48	215.69	208.85	213.12	209.06	210.19	209.09	213.02	217.53	211.14	211.88	206.49	209.49	210.86	210.77	204.09	211.41	208.65	202.21	214.14	209.51	208.27	214.19	216.18	212.49	216.53	213.95	212.05	213.99
202.44	197.95	197.45	194.28	205.86	199.67	198.65	198.9	208.25	204.88	205.85	199.6	206.02	199.61	197.28	206.34	196.95	200.11	200.57	202.65	204.31	198.71	203.88	198.57	198.2	204.65	202.01	208.39	200.63	200.31	202.4	202.07	202.99	201.08	199.32	191.97	199.47	199.01	199.24	197.35	197.12	203.22	209.08	194.97	204.58	198.64	200.54	200.08	200.19	201.94
193.29	190.88	197.71	194.43	199.88	195.88	198	197.98	198.72	193.22	193.29	190.04	193.55	189.79	194.85	199.83	192.77	193.16	196.18	198.05	195.9	195.13	195.33	191.5	198.47	201.29	202.27	193.72	191.55	190.33	196.28	194.54	199.41	193.14	196.29	197.7	199.35	188.92	197.19	192.84	198.12	193.01	189.43	195.88	196.71	198.42	197.47	189.99	194.91	198.94
207.65	204.76	200.15	201.53	205.08	198.14	195.93	208.34	202.81	196.06	207.46	196.93	201.4	199.19	201.96	201.13	207.11	204.63	199.55	197.29	199.74	204.07	203.4	203.96	203.25	204.88	196.26	202.59	205.25	206.61	204	205.28	203.77	201.59	198.29	197.28	196.74	198.05	204.49	206.72	206.1	202.37	207.03	201.37	202.74	200.37	206.08	209.21	203.91	201.79
209.5	203.84	207.62	203.77	206.29	208.93	206.52	206.36	212.75	204.15	210.95	203	207.32	209.59	210.1	204.61	208.49	201.97	208.16	199.14	209.13	210.41	212	206.79	203.47	209.01	199.99	204.2	205.87	211.75	205.63	205.94	211.67	212.83	206.6	204.22	210.25	212.98	202.94	206.52	207.14	206.41	212.96	210.14	211.26	204.85	207.43	210.4	203.73	211.17
209.68	207.33	207.43	208.77	210.61	209.2	201.73	212.99	204.08	201.77	212.25	202.86	208.81	204	203.81	209.18	204.85	206.79	211.94	204.63	205.68	206.23	214.26	208.06	210.5	210.49	208.59	208.91	208.27	205.81	215.72	210.63	206.96	206.99	205.4	204.21	203.57	211.71	206.81	214.52	204.28	207.1	204.67	200.66	205.25	210.16	206.56	203.69	203.98	205.59
213.99	213.16	215.33	209.37	208.51	212.42	219.07	208.23	211.69	204.89	213.86	212.16	207.66	210.55	215.67	208.46	209.16	207.68	210.78	205.2	211.44	208.88	209.41	206.76	210.05	207.29	208.42	206.78	211.07	210.97	211.09	211.1	209.45	208.51	203.77	210.24	208.61	214.03	210.66	199.63	212.83	206.04	211.13	212.34	210.13	210.55	205.46	206.88	211.28	209.51
199.03	197.54	202.11	203.48	195.69	200.31	199.68	196.42	199.83	204.77	199.95	198.89	196.33	197.77	201.14	199.8	205.75	201.57	205.22	202.24	203.89	203.67	198.89	194.2	204.95	190.79	201.78	197.32	196.24	194.54	204.5	197.13	200.87	200.97	203.32	197.08	199.26	194.7	197.95	201.22	202.73	194.49	196.52	195	197.67	200.42	203.6	201.94	198.75	197.86
218.03	216.93	217.21	214.34	219.62	219.39	217.61	218.79	215.17	223.91	215.43	214.53	219.03	218.52	216.52	216.43	225.85	215.17	220.3	217.4	210.01	220.74	216.42	214.55	219.41	221.24	218.53	219.52	224.77	220.17	224.76	222.8	211.77	211.36	222.87	217.01	220.66	221.98	220.58	219.4	217.25	224.96	217.48	215.15	218.47	217.04	216.57	213.44	213.22	225.41
220.9	218.27	218.01	214.4	216.32	212.52	215.06	225.92	210.05	213.69	218.15	213.6	211.65	220.7	224.84	216.14	216.82	219.91	213.34	211.75	223.76	218.04	216.65	211.11	217.4	213.05	221.06	217.71	223.46	217.05	215.06	213.79	213.63	217.79	221.15	217.25	217.72	216.49	212.06	216.14	210.72	217.16	216.26	221.8	220.46	221.68	218.15	218.51	216.45	216.61
202.08	202.35	206.98	204.75	204.4	208.26	204.31	211.27	208.23	209.68	207.54	210.19	203.13	203.04	207.49	206.48	206.69	206.23	202.55	207.03	200.44	206.6	206.92	203.29	204.84	207.13	205.98	203.29	200.87	201.99	206.44	205.99	203.97	207.96	201	207.44	202.84	209.99	209.99	201.66	208.3	211.18	201.62	201.99	206.94	207.06	199.02	206.15	202.72	203.88
222.62	215.94	216.19	213.94	211.99	213.79	219.57	212.35	221.75	219.96	225.96	214.39	220.31	222.24	213.54	217.32	214.09	219.68	212.82	218.06	217.7	223.24	214.49	218.57	218.61	223.01	216.68	213.04	218.82	213.97	218.04	216.25	213.15	212.95	221.22	213.87	221.8	218.24	217.86	210.61	220.02	215.39	220.32	221.69	216.56	221.58	222.78	220.83	215.97	219.99
207.84	205.89	202.43	199.86	195.55	195.14	208.87	200.9	208.39	201.49	200.74	205.99	198.01	200.89	203.84	207.21	204.21	202.47	202.7	200.06	201.91	197.8	202.64	205.12	202.22	199.9	201.47	204.55	207.51	199.56	203.8	204.28	207.7	202.46	205.1	198.38	204.22	210.41	203.79	210.05	201.98	203.96	203.97	208.15	202.5	201.86	203.8	205.68	207.78	201.98
216.02	215.56	209.8	215.9	202.23	215.39	211.44	211.34	210.11	213.54	209.39	209.44	208.82	206.31	201.92	210.74	207.79	215.45	206.09	212.57	214.46	208.11	207.99	209.83	208.38	210.38	211.35	215.49	208.23	210.71	209.74	215.12	210.43	209.97	214	208.85	215.72	208.56	212.85	216.08	215.35	210.79	210.25	210.5	212.35	206.17	211.77	215.91	210.22	214.06
208.77	212.79	210.13	202.81	212.39	216.46	205.05	208.37	210.6	215.28	211.17	213.02	214.83	213.98	209.2	210.62	208.96	205.18	209.6	206.49	217.83	210.17	218.36	209.3	213.38	214.23	213.16	209.69	203.72	217.46	209.36	211.13	211.41	212.38	213.88	217.69	216.49	210.65	212.77	212.78	211.67	213.07	213.58	219.35	208.11	206.72	207.21	204.24	210.18	221.76
193.17	203.98	199.85	195.54	196.93	204.93	203.19	194.57	198.09	202.06	196.11	191.66	197.8	196.05	190.8	194.48	202.76	197.28	198.53	195.56	202.91	196.64	196.03	199.38	201.84	196	198.86	199.96	197.47	202.76	193.76	194.86	199.68	199.76	202.14	198.34	194.04	192.83	198.92	193.4	199.23	195.4	200.53	206.9	200.75	192.85	197.48	197.32	205.54	196.29
222.43	215.37	217.81	217.95	223.16	214.79	216.88	211.19	220.49	221.24	214.65	215.24	214.23	218.31	223.65	215.72	211.98	216.9	212.4	214.97	217.25	207.84	227.64	219.73	215.88	222.61	220.29	213.77	217.66	218.07	217.55	220.28	218.5	218.54	223.95	217.66	218.82	222.74	223.34	221.68	213.12	218.24	215.94	216.17	219.88	219.23	216.45	212.58	213	217.25
206.21	201.3	204.23	202.14	206.04	205.09	201.2	209.02	202.59	200.6	209.36	203.89	198.33	199.13	202.68	208.68	204.6	201.9	207.06	208.14	201.71	199.39	203.94	203.31	206.46	204.6	203.38	199.52	204.87	200.4	202.32	201.68	204.69	204.41	200.76	206.7	206.14	202.97	208.69	205.38	207.12	194.47	203.68	210.62	204.38	205.71	206.13	206.69	201.29	198.01
204.26	215.72	211.12	215.87	211.29	207.3	212.14	216.69	217.16	216.17	217.92	220.4	205.33	214.9	213.77	210.73	211.54	212.25	216.09	214.86	210.33	213.28	205.82	211.64	215.71	209.55	217.85	209.09	216.21	212.31	219.83	210.79	211.21	213.3	209.99	211.87	214.37	216.89	211.4	212.78	210.19	218.65	213.43	214.21	212.37	207.77	213.29	211.11	213.96	214.16
218.25	218.12	220.15	217.33	219.8	215.67	222.44	216.46	220.78	219.05	218.25	220.4	216.25	213.28	220.34	223.17	223.33	217.79	217.54	215.64	220.25	217.89	220.32	213.54	218.3	216.34	215.74	220.49	218.45	217	216.63	215.28	222.33	217.13	220.75	216.99	220.31	217	218.35	217.27	216.6	226.04	218.21	217.56	223.86	220.86	217.37	213.17	214.73	215.38
202.12	192.36	198.9	200.99	196.43	198.62	198.64	197.71	199.03	202.72	194.03	197.61	204.97	194.71	190.42	199.8	199.26	195.41	202.55	201.65	193.12	203.55	199.39	199.25	191.62	204.66	192.23	192.47	198.39	202.75	201.37	203.68	188.49	198.38	198.68	199.47	199.72	194.22	191.67	199.2	201.64	200.29	197.13	197.56	196.1	193.18	204.6	201.63	195.17	189.07
209.74	202.76	207.25	205.59	211.66	202.32	204.14	206.62	204.98	206.78	207.31	204.02	205.08	211.25	202.4	206.54	197.28	204.65	209.93	203.61	208.3	209.37	216.34	211.62	204.64	205.78	207.44	203.51	208.26	212.57	212.11	204.18	209.02	209.41	203.87	203.46	208.82	210.38	211.76	206.14	209.8	201.59	204.87	211.88	211.78	204.07	208.98	204.76	211.56	207.54
209.95	206.12	205.23	208.42	196.58	204.37	210.21	199.16	204.98	207.72	207.48	198.88	208.52	196.66	205.31	208.17	205.44	205.41	205.87	205.44	198.7	207.19	207.27	202.92	207.95	207.44	206.22	200.12	196.76	208.38	203.18	201.84	205.04	200.15	200.26	198.09	203.72	206.16	200.98	207.45	203.19	203.49	204.71	205.5	204.57	207.33	202.71	198.68	201.46	196.05
205.06	205.79	199.71	205.44	202.76	197.98	198.62	198.16	197.76	196.88	199.64	197.64	193.99	199.92	202.24	195.9	200.11	191.93	200.26	204.17	195.18	197.77	199.76	198.76	195.13	198.14	198.59	205.08	192.72	190.68	208.74	202.12	198.45	196.77	198.72	197.6	200.59	199.64	198.6	198.86	204.39	202.86	200.4	197.97	200.16	196.74	196.57	200.45	193.78	203.58
203.18	204.41	205.73	204	198.34	203.08	199.04	202.4	205.83	203.53	203.86	206.5	210.41	206.35	201.61	203.67	201.68	205.49	202.57	200.68	207.17	206.19	204.7	204.09	206.93	199.7	205.12	205.03	197.29	200.28	204.94	201.3	206.62	197.88	205.29	203.14	204.5	207.23	203.57	200.75	206.81	202.83	204.29	199.98	200.17	200.41	205.88	201.52	201.81	201.9
205.89	210.03	214.74	217.65	213.36	212.45	211.13	212.35	218.84	217.2	214.9	216.76	216.8	212.79	215.99	213.79	213.79	218.12	213.28	209.86	212.38	214.46	214.49	213.12	212.96	212.62	221.26	218.96	212.1	211.72	214.77	211.71	213.45	213.08	217.54	212.85	210.04	207.9	214.04	209.09	215.47	218.54	213.66	213.59	211.42	218.34	215.65	211.21	213.07	211.46
207.34	205.08	197.28	204.94	205.55	205.94	202.36	200.69	206.81	207.52	200.86	202.02	202.94	207.64	208.09	205.92	212.71	209.65	205.42	205.42	202.21	203.26	201.12	206.2	204.86	205.19	207.14	199.72	198.3	208.22	202	202.56	203.41	208.37	209.92	208.27	201.69	201.07	204.49	205.75	208.01	201.98	204.48	203.47	203.38	207.38	203.79	200.3	201.62	205.09
199.45	197.06	198.45	199.93	197.15	197.99	197.93	198.21	193.24	192.57	197.89	198.61	198.9	204.38	192.86	191.04	198.53	201.13	200.12	202.82	200.66	197.48	201.82	196.08	196.28	204.18	204.38	198.47	201.25	194.19	199.6	199.88	202.35	199.48	198.2	204.67	196.75	197.26	198.23	201	193.52	198.11	194.81	197.02	202.46	192.97	194.47	199.87	203.72	202.76
211.54	205.85	207.17	215.47	214.58	209.08	214.11	216.39	221.54	212.37	206.52	209.19	209.59	212.61	214.57	213.51	214.35	216.54	211.95	205.45	218.03	211.8	215.63	212.42	208.17	215.05	211.01	213.92	213.37	209.58	207.99	222.62	210.75	215.69	219.05	215.5	220.74	216.64	211.08	208.4	214.74	216.26	218.11	208.98	210.36	216.4	212.15	222	212.26	214.69
199.31	205.44	214.44	205.94	200.22	207.5	203.49	199.86	205.48	205.91	205.04	196.6	199.31	207.76	202.7	203.12	204.4	205.76	200.55	206.66	200.66	205.78	207.72	206.59	207.86	204.04	208.81	207.47	202.55	200.5	214.76	200.72	202.34	203.73	206.98	208.28	199.91	202.39	202.73	207.42	207.34	211.08	206.44	204.95	204.35	205.99	200.97	199.62	204.28	200.42
211.4	207.35	205.04	207.61	209.98	207.23	210.33	203.51	205.45	209.18	198.51	210.65	199.12	206.71	199.25	207.79	197.92	201.6	204.44	198.73	203.4	209.79	204.72	205.67	200.22	207.42	200.28	204.1	204.32	207.12	207.49	209.62	208.99	205.75	207.76	200.84	203.73	205.04	204.51	208.48	207.17	204.33	201.12	201.33	196.8	205.58	202.3	206.02	205.46	204.47
210.6	203.4	209.76	207.56	200.08	208.87	217.42	215.5	206.56	210.39	203.39	208.43	212.31	208.78	208.7	207.96	205.24	209.21	213.56	206.27	207.61	212.38	208.5	206.08	207.83	214.36	217.25	208.93	204.35	205.76	211.37	204.93	205.77	209.27	209.14	211.26	209.3	204.6	205.81	206.69	214.07	212.27	206.9	205.65	205.45	210.95	199.05	209.71	210.12	215.34
201.14	197.33	196.96	202.49	199.94	193.78	205.06	199.26	205.8	197.15	205.09	199.92	198.98	204.71	196.28	199.98	198.08	203.09	198.06	203.8	201.05	200.94	196.02	204.7	202.35	193.56	205.9	201.16	205.74	201.66	196.66	201.59	206.41	205.2	204.28	200	203.15	198.89	201.28	204.85	209.12	198.82	206.07	205.72	203.66	206.32	203.67	196.71	197.93	200.5
203.6	204.43	207.38	210.87	207.07	208.67	205.6	198.67	207.93	199.95	204.03	205.47	204.24	205.94	205.8	207.51	209.46	206.72	210.16	208.79	207.04	212.35	211.41	204.52	206.41	213.44	202.55	203.93	201.47	205.37	209.37	206.62	212.72	204.04	204.61	205.56	204.34	212.5	203.51	207.62	199.22	204.58	209	203.04	209.04	207.54	209.56	210.91	205.63	207.97
209.38	206.3	196.95	208.95	203.29	197.47	215.78	198.74	203.65	203.06	202.97	204.48	208.84	201.95	201.23	203.12	205.58	206.49	206.18	198.96	202.1	207.29	213.51	211.96	203.28	209.87	205.42	204.4	201.15	206.5	204.66	204.19	201.75	207.32	206.79	201.91	201.22	209.65	208.99	205.41	203.27	209.58	205.95	205.4	201.84	209.78	204.4	206.23	204.73	207.21
209.39	206.78	211.9	216.99	206.01	215.83	207.78	215.62	203.99	209.19	209.87	208.59	209.87	211.84	205.65	207.65	205.18	211.9	209.32	207.06	209.55	213.71	205.59	210.82	201.53	208.72	199.14	204.12	206.5	205.45	212.45	208.41	205.85	206.71	207.27	209.01	212.59	210.11	202.61	204.51	203.31	207.57	206.1	210.92	207.89	211.91	205.14	211.58	206.26	210.41
207.43	209.63	206.87	205.95	201.22	207.3	214.33	209.49	204.23	208.38	202.96	215.06	207.36	205.44	213.07	214.81	213.34	212.24	207.55	213.02	204.83	207.98	206.19	208.02	210.62	204.32	206.96	213.7	203.36	208.17	203.68	214.56	205.56	214.71	207.12	215.73	203.22	203.77	206.94	212.71	205.61	201.23	206.7	213.33	210.45	206.03	209.74	210.65	208.6	210.27
197.54	196.92	202.22	208.41	201.53	197.63	196.67	199.41	200.56	202.18	195.95	200.87	201.98	204.5	201.93	200.96	198.87	205.31	201.02	202.8	208.06	194.93	197.57	200.97	206.05	196.69	194.57	202.76	196.69	202.16	198.36	200.05	201.72	198.83	203.95	201.89	197.96	195.1	198.52	203.06	197.24	197.65	203.89	202.4	195.34	194.93	200.33	204.98	199.97	197.44
201.79	200.01	205.37	205.19	199.4	209.57	207.83	204.66	204.69	201.17	207.37	206.55	199.41	204.43	204.47	207.12	205.99	208.36	205.2	204.46	202.26	201.35	201.85	206.3	208.7	196.72	195.49	202.54	198.3	199.17	204.89	201.16	208.83	203.2	197.98	204.02	203.24	202.61	203.31	206.26	204.55	203.78	202.43	198.64	207.98	196.08	202.32	199.01	207.23	201.87
202.14	205.85	208.27	210.5	204.83	209.62	205.74	206.37	204.98	206.9	206.1	211.56	201.61	197.3	202.37	203.58	207.02	205.78	204.12	208.23	201.94	201.4	202.08	196.9	202.09	210.41	210.69	204.49	205.84	206.75	204.17	196.05	207.56	205.59	206.68	205.12	195.82	201.39	207.61	206.62	203.34	196.81	206.48	199.14	201.2	208.2	208.34	206.51	207.76	208.91
216.73	208.75	204.45	207.77	212.9	217.8	204.87	214.73	212.64	210.89	207.19	214.09	212.45	209.6	209.37	206.01	215.69	213.6	214.48	203.73	212.5	212.53	212.1	214.34	210.43	209.62	211.27	213.07	219.67	213.86	210.37	213.62	210.88	212.48	208.62	209.57	211.32	210.18	216.24	208.83	216.24	210.84	208.06	213.8	204.27	211.13	211.01	206.68	213.52	208.13
205.39	213.57	210.03	214.1	209.96	214.41	209.07	218.72	214.76	210.77	212.2	212.98	214.57	214.66	210.01	203.87	207.77	213.04	211.49	208.29	216.39	215.5	204.64	205.68	212.02	211.58	211.47	210.22	214.12	218.31	212.58	210.92	204.98	216.62	209.37	215.02	210.91	212.01	213.62	215.66	216.38	213.14	211.98	215.99	212.96	204.46	205.97	212.76	207.82	211.14
215.61	203.17	202.32	207.9	206.26	207.22	210.37	206.6	212.27	211.02	211.79	208.42	205.88	206.86	206.49	213.33	211.81	213.64	211.82	203.65	209.3	214.86	209.57	206.05	210.16	212.47	205.88	209.92	211.09	207.74	207.31	208.23	202.21	211.43	210.61	210.01	212.46	208.09	205.52	209.99	209.11	206.62	214.98	210.22	201.12	207.53	214.03	211.38	209.92	206.73
203.07	200.8	201.87	201.39	203.32	202.38	200.14	198.01	206.04	205.38	206.41	202.64	204.14	198.21	207.71	203.58	202.4	207.36	197.58	201.48	210.38	201.88	202.2	207.27	199.38	208.83	205.79	201.08	206.47	197.26	198.23	204.18	202.24	205.48	201.94	200.27	202.06	201.04	205.08	209.49	199.77	201.66	203.67	203.2	204.2	206.67	202.1	204.83	199.82	203
205.89	207.77	214.58	211.25	209.88	210.33	211.11	206.57	206.15	206.9	206.56	204.94	214.73	212.4	214	204.62	210.65	213.57	214.21	208.5	211.18	214.85	207.43	208.23	207.31	205.94	203.04	212.75	209.25	213.45	206.76	211.92	212.45	212.78	210.69	208.09	209.02	210.62	211.83	212.49	216.11	205.1	212.01	213.57	207.04	214.74	205.1	204.99	201.66	208.33
201.14	207.95	204.66	203.27	205.48	214.64	199.04	202.1	208.22	205.64	203.8	204.04	206.26	201.72	207.02	206.11	201.79	207.38	205.31	206.32	211.41	195.76	202.15	203.83	201.74	209.13	209.21	202.23	207.93	204.48	201.78	202.93	202.84	205.83	197.93	206.56	208.32	204.68	206.2	216.23	203.57	206.43	202.22	204.8	205.09	203.59	199.32	204.7	204.55	201.98
209.92	211.14	205.15	213.03	218.03	215.09	211.19	215.43	216.69	217.99	212.56	214.04	210.27	212	214.26	216.36	215.73	209.67	212.97	214.46	219.15	212.56	211.8	207.13	213.26	210.44	208.95	212.53	211.48	211.99	213.11	217.15	212.04	215.08	211.98	217	213.63	214.02	215.33	209.03	207.97	214.67	209.4	219.52	210.82	212.82	214.9	209.86	212.15	209.2
210.83	208.95	207.86	209.66	210.86	216.79	208.62	203.66	208.81	204.64	204.63	209.69	210.61	207.63	208.58	206.25	208.04	212.55	208.21	207.86	212.12	203.55	214.35	206.52	210.54	207.87	203.51	208.95	213.3	209.71	210.86	204.74	207.3	204.52	208.01	205.97	209.26	207.1	213.86	211.37	209.52	211.85	215.2	208.3	209.19	201.95	205.99	211.34	212.33	206.22
195.71	195.21	191.56	195.74	192.06	191.77	193.52	195.72	190.85	193.33	198.93	197.19	193.98	193.62	195.85	194.04	191.56	189.29	198.67	193.73	190.43	195.83	193.89	192.71	201.69	192.03	193.04	202.93	196.23	194.75	190.58	194.77	194.08	195.04	189.01	195.73	196.78	196.76	201.4	190.6	188.03	193.83	189.67	197.02	198.07	192.6	196.87	192.72	199.36	198.34
211.69	208.79	210.09	213.53	206.44	205.04	205.97	208.23	209.93	203.95	208.21	206.24	207.95	210.58	211.14	204.68	209.65	209.97	205.61	205.71	205.45	218.19	207.49	205.45	205.78	206.81	209.95	201.87	206.66	210.05	213.12	209.72	203.88	204.63	209.51	206.94	205.45	214.37	207.59	207.35	209.19	210.74	203.34	212.3	211.51	206.49	208.14	213.26	208.13	205.65
210.81	207.9	212.49	205.63	214.12	214.01	219.13	214.18	208.56	215.85	211.23	213.21	209.53	212.34	212.52	213.7	210.84	214.12	215.24	208.11	210.9	213.08	214.69	215.77	206.32	211.06	211.72	213.05	212.46	213.06	212.81	211.68	214.42	212.17	207.48	211.35	216.04	210.8	216.53	213.57	208.61	214.71	210.64	213.05	213.25	213.82	212.69	207.41	211.77	217.82
199.89	201.88	199.98	201.64	197.77	193.79	197.66	197.19	198.69	195.6	188.83	208.92	196.93	196.66	194	199.72	192.36	193.9	194.99	195.08	207.78	202.35	202.02	202.02	188.82	199.71	195.48	199	197.27	197.39	199.11	199.58	203.6	199.97	196.59	195.03	203.19	195.81	196.74	194.42	201.36	193.33	197.92	201.68	200.31	196.71	191.4	195.44	199.28	197.32
202.61	202.6	205.02	201.16	203.24	209.91	203.24	201.26	195.39	201.55	204.65	197.31	205	200.99	206.13	203.72	210.61	197.24	202.77	204.53	199.87	203.37	201.96	210.42	207.37	204.07	197.39	204.35	200.12	207.89	198.43	201.42	205.51	203.42	208.29	207.91	205.74	201.59	205.6	200.96	200.44	199.63	196.37	205.81	195.88	204.45	206.38	196.98	212.44	203
202.54	206.19	204.4	206.27	204.72	206.12	204.1	204.83	203.38	202.78	205.65	205.02	215.24	203.63	201.5	205.92	201.14	202.72	202.29	197.15	202.03	201.97	204.98	200.9	203.74	201.65	203.8	202.68	202.21	202.82	198.06	202.38	198.18	206.55	203.9	200.18	197.83	204.71	203.23	200.06	201.07	206.11	203.2	201.79	205.67	205.74	203.38	204.25	205.53	198.79
206.9	205.12	200.59	208.43	201.77	207.62	203	203.02	202.08	205.68	204.39	203.35	204.45	200.65	204.14	209	202.74	207.02	202.42	199.25	204.64	207.22	206.18	198.75	206.44	197.26	206.99	200.09	206.69	196.19	202.2	203.65	204.42	204.42	204.05	205.41	207	201.16	201.56	208.98	208.47	198.91	203.4	201.75	209.39	199.58	206.06	199.22	203.81	204.07
216.97	219.97	215.4	213.49	208.82	214.86	214.56	212.28	209.2	213.23	208.42	207.74	209.63	218.15	207.46	210.6	216.75	209.73	216.56	208.1	215.7	211.34	213.22	217.38	214.08	213.02	208.75	213.88	211.17	209.98	211.17	211.02	216.6	210.32	211.3	218.15	215.04	212.59	212.77	218.46	217.5	216.61	213.58	212.25	210.95	209.22	217.03	217.16	206.51	208.46
210.95	208.62	208.12	203.45	211.72	211.6	208.35	207.33	207.57	210.01	211.81	209.68	207.62	210.65	212.65	207.09	209.06	209.31	204.66	213.38	206.43	203.24	210.15	202.18	211.52	215.73	208.82	205.3	210.76	205.62	207.51	204.84	209.17	206.36	206.03	209.69	201.77	212.67	213.69	208.45	202.31	205.67	208.02	208.12	206.85	209.9	212.29	203.62	208.58	205.85
218.84	218.73	215.86	213.41	209.48	213.96	213.37	209.57	220	217.93	214.92	217.35	211.49	222.18	216.58	218.9	223.76	217.34	224.62	217.28	211.09	219.34	218.1	221.35	220.7	218.1	213.41	224.31	220.55	215.16	217.08	219.97	214.66	212.54	216.45	220.01	215.59	215.68	218.88	219.21	211.36	214.7	219.44	216.73	219.49	217.59	222.14	217.91	216.41	214.54
197.04	191.33	196.78	200.18	193.32	198.37	191.67	194.15	194.89	195.76	198.63	196.67	195.2	198.92	190.42	197.03	196.3	196.76	194.79	193.85	193.16	196.74	193.66	194.01	198.63	194.23	188.42	196.99	191.77	187.7	195.21	193.1	190.98	195.22	196.99	199.03	196.72	192.43	194.04	194.77	193.2	195.61	195.22	193.78	194.97	201.31	194.74	192.58	194.49	204.16
192.45	196.72	196.22	192.02	198.57	196.21	193.8	203.94	195.89	198.19	193.71	196.29	189.97	193.66	197.21	194.62	192.75	192.95	196.81	191.77	200.58	195.98	197.68	192.59	192.41	196.73	194.32	189.51	194.28	193.25	193.23	200.55	195.11	201.68	195.41	193.96	197.61	193.26	199.02	192.88	196.17	197.18	196.38	197.79	199.25	182.27	205.79	196.2	192.03	191.7
206.04	199.39	200.53	197.46	202.17	196.38	196.64	207.9	208.76	203.35	198.65	202.29	203.61	202.99	196.69	201.37	201.02	206.35	205.47	197.96	203.53	204.49	199.55	196.82	204.56	207.32	197.24	203.39	202.8	204.05	203.37	204.51	195.57	193.7	195.25	197.39	197.72	202.53	197.2	201.86	204.85	202.57	200.44	201.01	197.87	206.16	205.73	202.5	203.4	198.31
221.42	219.6	210.35	212.77	213.88	213.47	219.87	219.78	211.74	213.47	213.46	219.72	217.63	218.39	220.15	221.38	216.47	218.94	215.73	215.78	217.2	216.59	211.43	211.99	217.86	216.69	221.75	221.49	216.09	219.95	216.69	217.08	209.65	218.69	219.73	215.34	213.71	218.62	218.43	214.12	216.21	223.8	214.2	214.04	212.38	219.44	214.85	211.22	214.72	211.68
206.92	207.37	203.39	208.02	210.96	210.93	217.22	204.46	213.39	208.31	205.99	206.87	205.45	207.83	211.88	212.13	207.12	212.92	217.72	212.09	209.95	205.91	215.6	212.2	205.03	212.57	212.98	211	214.01	207.48	205.34	206.15	209.54	208.46	204.13	206.71	208.14	206.47	205.81	206.83	207.8	210.23	210.52	209.69	211.24	205.01	210.68	210.03	211.8	213.71
196.26	202.42	198.68	203.52	198.61	201.41	197.84	199.06	200.16	202.08	201.12	205.99	202.32	205.08	201.89	199.17	199.37	201.9	199.89	200.23	198.41	201.41	194.97	198.75	200.35	199.37	199.47	196.6	199.3	191.56	202.04	201.7	199.37	198.4	196.71	198.27	200.64	195.1	202.88	197.61	199.31	200.77	200.59	199.02	202.2	202.52	192.51	195.94	192.13	203.01
212.8	217.33	213.28	214.01	218.11	211.94	210.51	211.4	216.53	214.94	214.29	217.61	208.75	208.23	208.61	212.47	219.14	217.32	208.7	207.17	214.94	215.81	212.66	216.24	214.47	214.64	214.6	219.37	210.56	214.77	210.72	210.6	210	210.47	218.66	211.43	216.62	207.44	212.34	216.12	214.69	216.35	213.21	214.38	209.99	214.45	211.92	215.72	212.09	212.28
206.54	200.88	209.17	201.34	198.49	208.72	205.44	206.95	207.5	202.06	209.41	201.22	205.83	205	208.98	208.35	198.16	205.52	205.87	204.35	201.71	207.1	206.23	203.44	208.09	203.73	210.13	208.77	204.24	201.92	209.29	206.29	210.44	205.24	199.09	204.3	204.07	202.25	204.66	198.37	204.11	204.48	206.89	200.34	204.04	206.62	204.97	205.44	205.84	200.86
204.72	202.9	195.64	198.77	196.33	205.33	196.89	198.76	203.74	199.8	205.13	201.52	198.94	203.65	194.65	203.06	197.72	200.87	198.57	197.96	200.71	197.44	193.46	197.96	200.82	206.72	202.49	204.43	200.26	203.54	197.14	203.88	195.99	201.8	192.75	206.44	203.52	201.69	199.77	197.78	199.24	200.76	199.69	195.66	198.4	198.61	198.06	199.39	199.92	201.09
212.4	203.47	209.49	211.25	216.8	206.61	203.81	211.67	208.07	211.1	209.64	210.09	211.05	208.95	210.66	204.91	202.64	211.1	201.91	208.99	206.63	208.05	208.56	209.81	210.74	205.94	207.52	208.43	208.4	205.21	208.57	209.1	212.78	204.73	208.28	205.62	211.82	205.3	202.53	206.53	206.19	207.08	212.91	209.2	207.67	215.14	205.4	213.59	202.54	216.96
204.13	194.89	204.19	202.11	202.58	202.96	202.22	206.47	205.91	206.72	203.94	209.99	203.6	196.65	201.8	208.43	206.93	201.52	203.43	207.03	206.06	206.92	201.29	200.23	200.49	197.55	205.31	202.85	209.72	202.53	210.21	200.53	199.48	196.28	202.24	203.28	206.28	206.14	200.91	203.21	203.46	206.72	209.72	195.15	198.71	205.6	200.28	205.84	202.95	204.87
216.88	209.2	203.95	207.84	208.08	211.18	212.71	211.09	215.69	212.83	206.06	205.28	213.15	207.13	211.18	210.36	215.3	212.83	206.96	212.21	212.91	217.17	209.25	207.72	213.27	212.85	208.95	214.33	212.33	213.84	213.59	210.26	207.26	209.11	214.4	213.57	223.82	213.68	212.11	211.09	207.5	206.51	208.16	205.79	213.82	214.91	207.14	208.55	221.6	212.25
211.81	215.74	211.58	206.84	210.29	203.62	206.5	210.83	206.93	211.27	215.63	208.66	207.56	211.35	206.66	209.36	208.39	214.16	210.28	212.66	210.82	205.87	211.74	216.39	206.17	209.68	213.06	206.76	209.27	211.19	213.33	207.72	210.71	217.47	213.3	205.7	209.47	211.15	206.35	209.46	210.64	213.28	207.38	208.66	214.96	206.51	209.9	216.8	206.32	210.08
208.59	201.18	211.86	208.9	206.21	207.64	210.21	211.8	217.67	208.99	206.36	213.03	204.61	206.05	208.15	206.36	213.27	203.83	203.8	210.89	206.74	201.72	205.53	213.62	209.47	211.7	212.36	206.59	203.07	208.57	200.38	208.61	205.93	213.62	206.66	210.96	203.22	208.55	207.04	201.43	210.59	209.52	206.31	205.65	206.49	205.76	211.43	201.7	206.17	208.29
204.75	203.47	199.35	210.17	202.23	205.62	207.39	205.56	202.4	202.69	212.55	203.14	209.65	209.61	204.45	209.46	210.17	207.8	213.55	208.02	206.39	209.43	213.85	208.78	203.95	206.9	208.54	203.15	208.52	204.31	207.75	209.9	207.74	205.38	205.62	208.32	201.84	201.86	209.24	212.95	204.1	210.41	204.62	208.95	207.95	207.65	204.19	203.88	205.92	204.02
208.56	203.35	206.03	205.63	206.22	210.15	210.09	210.04	206.27	201.34	209.29	208.11	207.1	209.81	206.51	203.55	210.3	208.51	205.28	208.35	203.89	206.32	208.76	207.99	207.9	209.93	208.78	206.28	206.16	208.78	212.85	209.38	205.23	209.59	205.83	204.23	210.37	210.79	208.16	207.86	212.81	202.01	204.9	210.19	204.48	204.85	203.29	210.38	210.22	202.9
210.38	203.62	204.87	212.26	205.5	211.21	213.51	208.03	209.96	203.17	204.9	200.12	208.8	205.24	202.74	202.83	213.92	210.36	204.35	205.83	211.69	204.5	204.33	204.53	211.54	206.57	203.85	206.73	207.12	211.15	208.31	207.4	207.97	212.65	210.41	207.64	209.75	205.17	211.5	212.31	213.22	202.18	206.98	206.92	205.02	206.31	203.5	213.04	203.01	212.57
219.93	216.23	218.37	216.23	212.15	209.77	217.74	215.88	218	220.44	217.42	218.14	215.14	219.59	219.36	217.72	216.32	217.17	218.36	208.82	216.97	220.26	217.6	217	212.27	215.97	214.69	220.61	213.89	218.25	217.66	220.15	219.16	218.34	213.82	218.62	222.54	210.35	220.48	218.21	214.36	217.56	218.82	219.35	218.06	219.14	221.76	222.61	211.76	221.1
207.31	212.2	209.04	211.8	210.04	208.28	214.04	208.58	213.17	210.38	207.69	213.16	212.7	205.07	208.44	203.76	205.78	210.47	213.11	207.92	209.99	201.11	208.31	206.71	211.17	207.58	204.77	208.69	208.56	211.17	207.73	202.59	208.1	211.6	212.42	207.35	211.99	213.24	206.34	209.86	212.94	204.46	205.42	210.14	207.58	208.56	202.88	205.72	213.82	205.52
211.91	201.89	205.82	202.76	200.94	207.59	199.57	208.6	203.07	201.66	209.6	204.19	208.52	206.12	200.41	211.53	194.48	208.75	202.57	201.96	197.31	208.12	201.87	205.63	205.18	206.48	201	203.59	201.53	200.81	204.14	200.58	208.06	205.49	202.37	206.51	203.52	193.84	200.99	199.45	207.91	205.26	202.51	203.79	196.32	203.39	201.49	199.71	202.91	199.51
195.88	197.62	198.12	192.4	193.43	198.85	194.69	190.79	190.49	196.33	193.27	192.15	194.11	196.96	191.95	198.14	196.44	197.53	195.69	192.75	191.72	193.98	192.87	189.01	194.33	192.02	188.08	193.58	193.03	198.04	201.01	197.98	197.93	192	195.82	193.43	197.19	190.68	196.29	196.84	196.44	192.6	200.51	190.23	199.71	198.75	199.11	198.92	198.9	198.13
214.94	213.06	212.49	206.59	215.93	214.34	208.42	209.35	209.07	212.16	212.85	214.84	206.7	210.19	211.59	208.56	210.88	213.22	214.61	217.16	212.08	217.4	213.74	212.42	208.59	211.42	214.9	212.72	209.29	216.62	209.39	203.03	211.29	216.44	210.99	207.2	214.19	206.58	207.9	207.16	212.07	210.8	204.57	217.8	206.37	214.4	215.27	211.08	208.1	213.13
204.33	204.75	205.07	204.77	209.88	207.8	203.19	207.22	208.94	211	209.78	207.5	210.06	207.41	207.18	210.68	204.7	208.43	207.26	209.48	201.07	212.17	206.75	209.19	197.73	209.24	204.15	202.91	210.99	201.97	208.8	203.72	212.27	212.43	212.07	209.57	214.6	213.06	207.89	206.27	205.36	211.54	214.79	208.18	208.78	208.35	204.01	201.94	209.75	211.27
211.89	215.79	216.26	217.04	209.59	206.29	207.39	216.34	208.22	211.2	212.23	215.63	211.92	207	212.29	214.35	218.78	212.08	215.72	211.06	210.97	214.24	207.18	208.22	210.97	213.09	209.67	208.16	206.2	215.84	206.11	210.71	211.45	210.16	208.72	215.15	207.55	206.72	212.05	210.38	213.46	211.28	209.66	210.5	216.56	213.15	215.01	209	206.81	217.01
209.38	210.96	213.46	210.13	211.72	210.03	211.66	210.36	211.46	210.9	205.29	208.76	207.06	211.22	210.57	205.83	206.62	209.09	206.49	206.59	207.71	206.65	205.17	208.59	212.09	209.7	203.59	211.74	210.14	206.94	211.49	205.21	208.09	206.64	207.17	204.72	214.94	211.94	205.63	214.56	209.3	204.72	204.65	208.65	206.19	205.01	208.65	207.61	207.99	206.16
207.43	204.54	213.57	209.07	213.4	211.34	203.96	204.19	203.61	207.09	212.99	203.75	210.48	210.11	211.04	208.3	213.03	206.56	207.89	205	207.75	209.13	213.8	205.23	208.77	206.33	205.65	211.39	208.52	205.76	211.51	211.33	205.46	207.08	210.57	210.19	208.42	205.15	207.1	209.45	211.72	208.73	212.06	209.28	205.93	205.65	207.05	209.6	202.34	209.04
195.96	199.45	202.37	194	192.14	206.55	196.03	203.52	197.9	192.57	186.9	196.67	197.46	194.54	199.84	193.03	195.61	190.66	198.76	203.66	196.92	199.24	193.19	199.9	196.04	198.12	197.32	195.48	205.25	197.72	200.02	198.32	201.5	199.59	198.34	198.6	201.47	197.59	194.64	195.91	199.86	195.25	200.56	197.19	199.07	190.66	200.22	195.39	191.84	191.5
212.61	213.34	206.55	212.49	205.43	208.54	206.24	204.4	210.49	205.61	204.35	211.52	203.96	211.74	212.74	210.92	203.43	207.26	208.45	203.33	207.35	206.6	203.23	215.98	203.68	209.15	213.51	209.3	209.45	212.09	210.13	210.79	206.42	206.7	203.29	205.79	218.19	208.36	207.32	208.5	203.84	209.56	206.37	212.96	207.16	207.63	213.74	206.35	202.24	213.7
194.53	201.68	204.41	197.16	202.24	198.98	197.13	199.67	202.71	201.17	206.77	202.71	198.77	206.86	197.83	207.54	202.87	201.89	202.25	195.93	200	205.02	200.17	198.18	196.25	207.1	198.87	201.18	204.44	203.04	203.13	201.93	195.34	194.77	198.62	199.89	201.41	203.01	202.99	194.57	199.29	197.1	204.83	202.01	192.01	203.73	199.52	201.5	201.53	204.54
196.2	199.79	199.25	200.39	204.52	207.79	203.39	202.92	203.19	199.08	196.02	203.25	199.58	204.02	206.35	204.03	205.69	195.39	210.45	194.83	203.85	205.76	201.51	208.48	202.76	202.26	203.5	203.25	199.98	194.03	202.19	206	201.56	201	201.44	202.04	199.99	200.59	198.94	205.21	204.66	202.21	199.95	201.37	195.68	196.77	201.39	205.82	203.18	202.28
211.7	219.58	215.18	212.76	210.03	214.7	215.44	213.11	208.17	208.24	212.61	212.96	210.94	211.98	205.66	214	213.45	207.43	209.52	213.02	206.72	201.91	210.92	217.77	208.5	212.83	215.4	207.17	207.08	207.89	209.21	207.82	214.89	209.77	211.31	213.49	209.76	214.6	208.51	207.97	209.62	209.18	212.49	215.48	208.54	209.03	204.79	214.29	217.61	215.18
205.21	208.53	214.12	205.89	206.89	205.14	209.71	210.41	200.25	211.28	204.99	210.58	218.28	210.37	209.52	210.32	206.31	201.89	210.7	209.21	204.71	208.72	209.22	205.05	207.02	209.5	216.39	204.66	205.96	210.72	200.49	204.56	206.73	206.58	213.71	204.39	207.61	206.8	201.17	208.85	214.43	205.03	213.24	213.81	209.56	207.09	215.73	205.47	212.39	209.68
217.64	215.38	220.23	217.78	216.67	213.53	216.65	215.57	216.6	218.41	215.74	219.15	216.19	218.86	221.53	218.91	215.3	216.1	212.02	212.14	213.33	210.81	212.02	216.73	218.83	214.97	220.33	221.23	217.7	217.75	212.13	215.84	221.06	215.5	208.92	210.84	219.55	215.55	215.09	218.82	217.71	215.2	212.35	216.25	213.11	217.17	216.73	210.3	219.44	217.08
202.13	198.86	204.89	199.11	202.88	199.51	198.84	194.02	192.09	202.12	198.57	199.09	203.78	199.13	200.5	196.75	203.18	197.48	200.24	200.03	195.18	204.45	198.43	198.32	198.6	199.8	198.31	199.52	197.72	196.04	203.91	200.36	190.38	206.71	201.53	200.89	195.22	205.57	201.85	200.89	202.52	200.91	200.2	202.25	195.26	201.22	195.87	203.22	202.08	196.47
201.67	198.8	199.33	195.81	200.53	198.34	198.22	198.75	193.63	195.43	196.94	196.67	200.29	199.36	202.16	197.35	194.28	193.63	199.43	199.51	195.99	194.02	196.32	199.66	195.77	196.49	205.8	195.52	200.59	199.11	198.16	193.09	199.74	207.64	198.2	203.1	195.54	196.86	202.08	201.46	204.86	196.96	194.68	202.06	198.97	199.4	200.55	199.78	193.65	199.85
206.56	208.2	201.34	204.13	199.33	196.2	203.6	205.93	214.39	207.6	199.92	200.34	205.51	212.29	202.69	204.86	208.46	208.54	207.06	202.19	204.08	205.69	200.52	206.82	204.04	206.83	206.1	204.59	210.86	199.66	198.14	199.1	197.74	199.91	205.74	201.66	204.06	208.51	196.9	205.85	204.58	200.37	197.52	201.13	206.24	204.94	201.34	201.87	205.13	203.21
196.14	203.65	192.55	199.64	199.47	194.08	197.59	202.5	203.65	204.26	203.86	208.19	199.43	196.56	200.31	197.54	198.37	203.1	200.78	200.94	197.65	194.75	200.52	194.58	196.27	206.67	193.97	205.4	194.57	199.8	199.13	197.52	196.8	193.34	192.95	200.14	205.58	202.6	190.99	204.19	202.16	197.11	207.11	202.35	198.56	199.99	204.79	197.88	200.54	196.13
201.96	202.51	199.34	200.28	197.7	200.35	194.74	198.06	204.28	204.12	204.6	202	199	198.47	200.16	204.96	204.47	198.95	195.49	203.75	202.7	201.45	205.95	196.02	198.34	198.17	194.82	192.88	201.51	197.98	191.9	200.56	202.04	204.67	196.01	205.13	195.31	203.57	201.75	204.92	200.57	195.24	206.41	200.67	203.85	199.86	201.99	200.03	207.12	195.55
214.32	212.88	203.67	208.6	215.43	209.39	208.93	211.46	210.8	210.45	211.08	207.53	213.07	208.26	210.5	207.94	201.53	208.64	206.76	208.43	203.8	208.67	209.21	211.88	210.97	208.58	203.65	210.54	200.45	208.27	208.3	204.89	212.3	212.59	204.36	210.51	205.73	210	208.23	210.01	206.72	208.68	214.4	210.84	209.9	202.85	210.85	213.29	205.23	211.37
213.03	204.59	211.33	206.37	208.05	218.59	216.29	209.96	216	207.31	216.62	208.11	207.88	210.21	210.03	213.65	207.25	214.16	215.55	213.98	209.12	212.07	207.14	207.51	212.04	215.18	208.67	205.99	218.36	211.1	210.83	210.99	210.54	207.84	219.25	214.5	213.06	209.19	215.53	214.92	207.81	210.75	212.3	211.59	211.62	210.54	213.45	206.22	214.42	210.18
210.23	204.37	210.18	210.28	204.87	196.91	204.25	200.43	203.95	201.1	205.73	206.77	200.07	203.01	205.01	207.53	206.37	201.81	206.43	205.71	204.71	208.26	202.33	210.58	206.94	207.01	213.99	206.01	205.75	212.81	203.18	205.49	203.08	209.2	195.58	208.67	201.3	206.28	205.13	204.19	210.41	209.97	209.3	207.28	208.35	203.08	202.19	208.19	205.93	207.48
204.86	214	208.54	212.67	208.12	211.02	208.67	210.71	213.75	219.1	214.7	207.3	212.93	206.55	211.88	212.77	213.28	214.54	204.23	211.32	210.15	212.53	215.47	211.22	209.6	212.55	212.36	211.77	211.9	209.03	217.04	216.43	212.81	214.29	210.35	206.25	215.62	215.55	212.08	206.91	209.32	215.69	216.44	212.89	209.27	214.56	218.26	214.3	210.63	215.06
211.33	212.61	215.53	209.41	210.67	207.84	217.41	213.64	209.47	213.76	213.93	213.69	215.36	215.11	204.2	216.16	212.09	212.51	212.03	213.31	208.66	215.03	216	217.56	211.97	211.76	209.69	216.03	212.08	215.28	209.6	210.04	212.94	218.07	215.95	211.86	207.26	210.45	217.2	213.69	211.48	208.55	213.42	211.38	207.67	209.61	209.87	206.53	207.17	208.95
208.82	216.68	212.48	220.22	207.69	214.44	217.95	213.14	211.91	210.77	219.04	206.65	212.7	219.12	209.99	214.33	215.58	215.02	210.75	213.3	210.85	214.5	213.88	216.12	209.34	214.25	212.31	213.34	205.53	211.61	210.9	213.46	215.45	210.67	211.72	208.33	212.2	211.37	211.38	207.49	212.98	213.58	210.84	210	215.57	216.76	211.38	212.61	212.05	221.34
205.62	202.59	204.24	198.95	202.62	201.75	202.47	198.56	205.42	204.75	206.78	197.73	204.43	200.21	200.7	201.57	199.69	201.9	201.71	202.21	198.53	200.7	195.93	200.4	203.89	200.72	199.5	206.36	200.49	208.87	202.77	204.44	204.55	201.34	197.18	196.78	209.87	200.32	207.23	195.92	196.03	197.58	206.23	199.49	203.25	200.87	205.63	204.54	204.73	201.1
210.69	211.81	212.53	206.18	208.9	209.45	207.78	206.81	206.98	205.11	207.71	207.18	208.14	204.75	209.87	205.61	205.92	211.24	204.79	208.3	205.6	203.45	206.35	205.94	202.06	206.27	209.73	212.18	205.16	212.76	212.86	209.03	208.12	209.17	210.33	207.63	212.93	206.49	217.08	209.05	210.72	212.64	213.66	208.76	205.67	212.69	212.31	209.44	210.22	208.96
211.31	211.33	213.58	214.8	209.41	213.37	206.37	210.94	208.96	219.01	201.14	210.98	213.06	214.3	212.59	204.55	214.91	214.04	210.3	208.88	208.26	210.76	213.15	221.69	210.35	208.48	210.75	206.21	214.05	214.86	210.6	207.42	215.37	210.2	213.12	215.91	219.54	209.88	209.89	213.69	211.02	213.18	209.88	212.94	216.83	210.93	209.79	204.32	208.92	209.62
220.86	217.84	214.78	217.94	219.91	218.4	214.03	222.22	212.84	218.18	212.77	213.94	216.49	216.57	217.79	210.62	219.04	222.6	224.05	221.03	218.82	217.02	214.56	218.79	216.13	222.15	213.1	217.14	212.95	216.62	219.43	216.87	216.45	214.01	216.07	222.2	220.25	217.35	217.35	218.94	215.85	215.88	222.9	217.42	213.42	212.85	217.11	218.22	219.72	215.07
203.65	211.79	211.72	207.26	209.22	209.62	207.72	205.7	203.51	214.27	212.57	210.6	211.54	212.62	213.7	205.12	212.18	212.27	205.39	201.53	204.5	213.84	210.14	213.3	202.25	207.7	213.28	204.72	210.95	201.36	205.94	211.69	214.06	212.21	200.97	208.98	208.51	210.33	210.48	208.79	201.06	207.71	207.65	208.66	210.55	210.34	212.99	213.88	209.31	211.43
202.8	210.23	209.19	206.99	212.29	208.45	201.83	203.72	209.14	209.1	204.94	205.3	209.36	206.46	205.68	205.95	208.31	207.51	211.95	203.7	203.49	208.41	210.62	209.88	207.07	205.76	210.62	207.29	208.17	211.94	211.6	204.51	202.92	205.04	209.56	209.61	210.3	201.19	209.62	210.66	206.86	209.37	203.88	213.39	208.53	212.09	211.34	208.97	203.93	202.52
204.07	205.42	202.53	203.86	209.02	207.74	205.54	208.31	211.91	200.64	200.4	204.13	208.11	206.13	207.87	208.73	203.21	209.97	210.25	213.39	204.01	202.85	202.98	210.06	204.16	202.76	205.96	207.13	207.64	204.66	211.32	203.11	203.91	201.72	202.51	204.74	205.95	206.39	208.24	207.96	207.68	207.86	210.89	211.14	202.65	208.52	201.61	206.83	201.02	205.32
207.31	213	205.53	209.7	209.03	205.01	208.04	207.82	214.46	208.18	207.05	210.21	203.16	209.8	213.5	211.21	213.85	206.88	217.36	213.33	205.32	211.67	205.64	210.02	211.33	212.13	208	212.68	211.36	207.88	206.3	208.98	207.88	209.97	210.4	212.19	208.86	208.59	210.77	216.56	209.6	210.87	212.48	217.39	214.27	207.88	206.71	205.67	211.23	204.58
217.18	218.17	216.42	219.15	215.12	219.03	219.52	214.39	218.51	218.64	218.57	222.11	216.89	218.66	222.36	220.12	219.32	216.74	217.14	220.38	216.15	216	215.09	214.01	219.57	215.99	225.22	216.41	216.34	215.34	219.17	217.1	217.14	221.41	220.27	214.73	222.28	224.77	221.04	220.06	217.54	216.38	221.23	217.04	211.84	217.33	215.66	212.88	216.78	218.05
209.04	210.65	214.33	210.45	210.48	211.56	216.45	212.31	210.29	209.65	211.02	216.6	211.16	210.35	212.98	211.31	216.31	217.12	209.31	214.6	216.19	209.99	214.68	213.5	214	215.56	205.75	210.4	213.43	209.28	212.41	213.67	217.69	219.13	209.76	210.95	217.34	212.44	221.46	216.78	205.55	217.21	215.56	215.96	216.77	211.67	212.05	212.08	209.74	208.79
208.54	203.44	207.16	209.76	205.97	207.21	204.61	209.64	211.37	215.89	209.74	212.59	203.72	207.26	208.83	206.56	214.19	214.55	207.38	209.56	202.71	211.61	208.74	208.24	210.22	207.33	207.3	214.35	209.44	213.09	214.32	210.97	207.93	210.52	208.36	207.98	208.15	207.96	204.01	205.67	207.64	208.44	214.59	205.93	199.55	208.16	210.74	208.77	208.79	204.75
199.69	203.74	201.02	199.66	203.16	202.19	201.68	205.32	200.68	203.18	206.37	204.03	203.14	199.82	206.88	205	201.59	210.45	201.4	203.67	205.15	197.38	206.83	208.2	198.55	203.06	202.67	198.87	208.2	211.92	206.46	201.65	204.94	200.07	200.75	205.26	198.73	199.45	206.89	202.69	203.78	207.21	202.5	205.68	210.85	205.23	210.15	207.11	209.13	204.47
205.79	205.56	203.71	201.17	209.14	205.26	201.95	207.63	203.42	211.17	207.72	205.13	203.47	211.95	208.15	199.12	206.64	206.59	207.03	201.69	204.03	199.54	206.92	200.89	206.63	209.17	206.81	208.1	207.48	201.11	203.27	201.56	208.96	202.37	205.64	205.93	207.09	209.72	206.37	208.52	201.7	201.85	207.63	204.61	200.79	205.79	200.41	196.64	203.57	206.37
198.12	195.44	198.65	191.41	198.91	195.94	198.2	194.11	192.53	190.78	199.97	193.11	196.95	202.09	199.5	191.63	193.98	198.13	198.86	188.51	190.08	191.91	192.69	196.16	195.46	196.63	192.3	194.4	201.47	194.09	195.09	195.67	201.62	192.27	199.22	193.51	201.95	193.81	195.93	198.63	201.5	186.05	195.17	194.86	195.72	192.29	191.45	196.38	185.89	195.73
198.54	199.54	196.47	203.79	203.23	197.34	205.06	203.41	202.28	199.03	199.88	198.23	197.38	200.3	203.34	207.15	202.88	195.64	199.12	199.25	203.11	198.71	196.9	204.67	191.77	198.89	200.19	191.61	194.37	203.02	201.43	194.18	196.22	203.75	194.58	202.64	200.65	197.81	200.05	196.13	205.52	200.5	201.97	201.1	201.02	199.85	195.67	199.13	199.86	203.74
215.66	218.65	214.88	215.81	215.63	221.95	218.03	220.62	213.6	215.19	212.61	217.75	214.21	216.25	219.18	212.06	215.19	212.85	213.79	226.14	217.33	214.72	222.54	225.22	217.68	229.87	222.3	215.7	218.68	218.43	217.08	221.31	219.44	218.84	216.2	212.97	214.72	219.64	212.63	214.67	214.83	215.92	215.24	221.66	216.86	218.24	221.27	217.06	220.11	215.02
189.93	193.87	203.57	200.16	194.15	202.31	196.7	192.63	201.07	195.78	200	188.39	196.13	197.46	194.59	190.9	197.23	195.37	197.74	196.17	193.59	199.01	196.62	193.56	191.52	196.8	201.84	185.72	188.86	191.91	192.79	201.04	195.61	195.43	193.99	198.31	197.81	194.34	192.94	190.36	195.93	199.71	195.97	196.87	189.56	194.63	200.9	196.71	202	199.63
203.21	200.04	209.16	200.32	206.86	205.99	201.1	203.72	205.15	202.75	206.27	204.77	201.3	207.94	209.79	200.02	199.83	201.83	207.26	200.24	206.08	201.06	199.65	211.17	201.06	202.95	201.69	206.68	203.92	202.39	205.76	203.33	204.16	215.31	202.21	203.67	198.59	209.37	205.92	207.4	204.17	205.09	205.18	207.98	196.76	201.9	205.31	204.76	196.92	199.62
210.55	206.91	211.36	204.9	212.95	211.57	213.69	208.9	210.5	211.7	207.44	206.11	210.38	210.42	208.37	209.82	210.03	215.92	207.5	213.6	209.84	212.14	212.28	209.85	207.54	206.52	204.01	207.59	213.01	210.69	208.77	199.98	212.4	216.7	213.16	219.12	209.46	204.14	213.75	215.11	213.22	207.6	208.6	207.48	212.22	208.7	208.52	211.28	208.74	212.72
208.29	211.24	209.02	208.18	209.76	205.06	202.55	207.99	200.18	210.72	208.41	210.15	205.6	205.84	207.72	211.31	207.77	208.34	210.66	211.69	204.73	207.09	212.8	206.59	209.08	201.34	211.71	209.8	206.63	209.41	208.92	208.45	211.36	208.9	208.09	205.37	208.11	207.53	211.02	202.26	208.32	219.21	211.43	208.58	209.54	208.84	210.82	207.02	209.57	206.39
201.5	195.64	205.15	197.73	199.77	203.39	205.03	198.56	198.15	198.76	195.07	198.56	197.7	201.67	198.63	193.46	203.52	202.88	204.91	201.97	201.94	195.35	198.4	207.43	196.39	196	202.05	201.66	201.19	197.2	197.21	203.16	196.12	194.75	200.16	202.29	197.77	200.1	202.74	194.52	198.42	203.41	205.05	196.05	202.3	201.73	197.29	200	197.95	197.54
202.44	198.28	207.07	209.93	203.3	210.06	209.72	201.45	195.9	204.04	199.84	201.86	204.58	205.56	206.94	206.22	202.16	199.51	203.94	204.16	203.51	204.39	205.47	204.73	204.12	201.29	203.17	212.07	206.75	202.45	200.8	204.06	203.97	209.71	202.59	207.45	202.4	208.23	206.35	203.38	204.66	200.06	199.95	205.22	207.24	198.79	205.96	206.47	206.43	205.4
208.49	201.8	206.7	204.62	209.51	210.98	207.96	211.62	204.44	211.95	214.66	206.22	211.12	208.76	209.09	202.23	207.4	201.7	211.5	211.25	211.09	201.26	207.41	204.61	211.56	208.62	207.96	214.49	205	211.63	204.66	201.25	212.14	214.35	212.62	204.35	201.19	208.42	205.39	206.61	208.66	203.8	200.51	210.71	210.37	213.08	211.26	207.64	204.67	212.72
207.22	210.28	211.37	210.84	210.69	207.55	203.85	204.9	205.41	211.9	210.93	212.59	204.75	202.6	207.42	204.55	206.72	212.2	207.8	215.09	205.32	208.95	205.33	207.8	206.26	213.14	213	210.31	206.76	206.47	212.67	208.4	215.57	214.57	211.14	213.51	210.81	209.59	207.09	211.22	211.68	206.04	212.29	211.72	208.16	205.02	208.35	206.2	210.02	214.59
210.96	208.38	210.76	215.07	204.75	210.4	202.85	206.71	205.29	206.7	206.87	212.08	207.86	206.25	204.38	214.64	208.6	206.31	200.67	208.69	206.42	205.19	214.93	205.63	210.18	204.63	207.74	208.15	210.73	205.72	205.1	203.05	204.48	202.84	214.06	212.88	204.76	212.26	205.93	206.19	212.79	205.37	204.82	202.36	212.62	212.09	210.26	203.06	201.6	203.22
207.51	211.55	209.81	209.37	214.84	213.65	212.91	213.62	212.41	209.42	208.53	210.15	212.38	211.72	209.05	212.08	215.58	214.36	209.53	214.85	210.7	211.29	210.57	208.52	208.71	213.58	213.64	210.9	210.73	214.9	217.57	210.66	210.65	218.35	221.72	215.83	201.45	209.83	210.84	212.58	217.17	216.38	211.93	216.42	216.13	212.96	213.77	213.34	211.88	207.74
210.89	203.37	211.25	201.93	208.6	209.26	211.68	214.67	207.41	207.27	203.82	206.27	210.76	208.72	204.75	204.29	213.65	209.36	204.76	208.1	207.17	207.05	210.06	211.36	202.31	209.3	208.15	213.92	206.28	203.13	205.26	211.75	207.61	207.88	210.21	209.17	204.88	204.52	203.83	205.46	210.7	204.68	213.87	209.16	204.95	214.05	209.77	207.77	215.14	215.79
206.83	210.32	204.75	200.65	212.55	208.33	206.08	209.92	205.28	208.67	199.69	201.45	210.14	205.91	212.76	208.25	208.95	212.31	206.62	202.12	199.4	206.37	211.37	205.85	200.52	210.4	205.15	207.16	206.29	202.25	203.95	210.03	202.44	203.88	204.08	208.79	205.41	198.21	203.38	199.67	202.98	203.88	208.43	208.48	205.65	202.17	206.9	205.18	206.06	211.55
193.81	192.65	191.88	194.66	192.55	195.1	191.16	194.68	194.18	194.01	193.8	190.45	199.69	194.8	193.2	191.69	195.07	193.52	202.14	197.93	194.9	196.34	193.66	199.91	190.7	190.48	194.29	193.91	194.39	203.72	191.59	196.21	195.23	194.83	197.89	191.16	193	198.88	199.91	196.26	199.07	185.69	198.41	195.43	193.14	196.69	195.68	199.52	197.97	200.35
207.98	206.22	209.47	207.62	203.68	208.11	209.75	201.95	208.59	203.4	210.84	201.1	208.4	209.58	204.36	205.59	206.15	207.98	204.3	203.4	207.35	203.45	202.18	205.91	205.16	198.97	210.89	203.38	205.28	206.19	203.83	206.28	199.41	207.8	211.54	204.68	200.65	196.56	203.44	203.57	204.57	202.37	211.35	208.98	207.77	202.68	199.17	204.2	205.08	199.44
206.27	207.8	205.5	198.57	205.57	203.77	201.84	210.23	210.45	210.85	198.67	201.41	205.93	203.35	205.19	208.32	202.28	204.4	207.84	199.92	202.67	205.22	204.53	208.61	202.13	204.14	203.35	205.96	203.19	201.87	199.19	202.9	207.71	208.57	208.23	204.63	202.38	202.33	204.75	200.55	205.91	205.31	211.19	201.76	211.25	204.73	209.88	206.91	205.77	203.28
210.63	203.83	216.53	210.7	212.2	203.42	212.11	208.5	215.62	207.17	205.44	204.82	209.15	215.26	208.91	208.4	213.56	215.33	207.42	204.97	209.92	213.18	209.86	211.87	213.52	204.8	213.19	210.83	204.74	206.61	200.56	213.1	203.72	202.7	209.94	207.49	206.15	208.12	208.46	213.84	208.2	209.39	205.06	207.93	211.34	204.57	211.17	218.15	206.71	212.78
208.95	211.96	205.81	211.02	212.62	208.64	215.23	212.76	207.91	209.85	217.54	219.55	212.98	213.48	205.56	209.69	210.42	216.21	216.62	216.26	210.96	210.58	210.75	212.29	212.03	211.11	209.72	211.23	208.41	213.75	210.85	211.11	213.36	213.68	209.6	212.71	206.69	208.71	207.65	205.88	209.88	210.64	213.1	214.49	213.87	205.3	214.03	212.72	206.91	207.05
207.7	206.98	204.03	208.07	207.66	209.24	210.23	209.69	212.39	214.88	203.56	208.36	204.36	212.07	211.72	207.82	210.34	203.3	204.77	204.82	199.09	207.67	202.6	200.37	207.27	206.96	206.85	210.02	207.78	198.83	204.65	210.27	206.37	206.15	206.29	208.92	200.29	212.11	204.1	205.08	204.83	204.24	204.6	205.64	205.13	205.24	205.54	206.93	205.6	204.44
190.4	191.87	197.98	193.64	187.94	198.89	191.27	195.67	194.78	194.73	191.81	196.03	191.97	200.83	193.93	195.7	190.51	188.21	187.94	194.38	188.67	199.97	199.76	196.67	192.41	194.47	197.42	192.22	189	191.67	190.78	188.85	195.6	193.47	195.14	191.62	194.76	194.06	198.36	191.39	188.18	196.82	194.48	198.51	192.91	193.87	198.27	196.91	198.6	191.27
216.14	216.97	221.83	221.72	216.8	216.89	219.84	216.5	210.16	218.91	217.76	212.85	212.95	225.38	212.68	216.47	219.83	219.61	214.31	219.74	213.69	220.2	218.01	213.02	216.67	222.03	215.89	220.25	220.87	216.42	209.74	218.86	219.72	215.35	221.25	220.52	218.11	217.41	216.84	216.39	220.56	212.32	223.94	219.52	214.35	215.44	217.94	218.21	214.59	213.19
209.69	203.59	206.66	200.33	211.89	214.07	208.32	210.33	204.45	210.63	207.85	208.89	203.21	207.35	211.76	208.01	206.27	208.03	208.11	208.23	209.33	211.89	206.85	210.55	205.93	211.72	200.72	214.08	210.12	204.63	213.97	208.59	212.78	209.61	203.81	203.11	209.14	214.94	204.46	208.2	209.57	209.16	206.07	212.19	206.35	210.84	206.67	210.03	208.14	208.64
199.45	201.79	203.74	203.65	198.58	199.37	195.1	199.87	196.45	199.09	199.37	201.16	202.03	197.01	197.8	197.49	203.64	203.59	198.32	203.09	202.35	198.84	194.2	200.24	197.53	202.77	200.15	203.33	199.25	197.66	201.1	203.31	199.37	198.05	203.51	193.41	193.29	202.76	197.63	198.45	193.46	204.08	204.61	200.41	201.75	203.51	206.81	205.01	207.21	203.97
215.21	215.63	211.7	211.64	216.82	214.59	217.74	210.78	211.97	213.87	212.34	213.02	212.38	214.81	211.02	211.24	214.38	217.82	207.64	211.08	213.84	213.82	213.1	214.7	206.32	215.72	212.17	214.06	216.23	213.06	208.96	211.56	214.07	211.47	217.17	206.05	213.76	211.45	207	210.36	215.46	213.01	209.7	212.55	213.91	217.24	214.93	211.02	208.5	207.18
209.41	205.01	200.84	208.46	208.58	205.91	209.67	207.92	207.03	214.98	211.04	204.3	211	201.87	212.03	203.79	208.18	215.63	205.09	213.49	209.89	207.71	207.86	207.16	213	204.1	213.05	208.44	206.5	206.89	210.14	200.56	205.74	212.38	207.52	206.42	205.75	206.53	217.23	206.27	207.23	205.08	214.29	205.53	208.06	209.33	203.82	213.16	204.24	205.9
212.27	204.3	209	209.34	202.26	212.14	207.75	213.22	205.1	207.14	205.95	206.26	212	206.73	211.58	204.83	207.13	206.82	210.27	206.24	212.58	208.49	201.29	212.15	209.1	210.24	207.53	206.17	215.24	211.31	203.9	208.04	211.53	208.25	205.83	206.64	209.03	212.82	203.61	207.86	202.46	207.06	208.54	204.47	207.29	216.86	204.75	211.4	208.18	210.61
202.62	200.1	205.18	202.89	196.55	204.96	201.35	200.98	197.04	202.91	203.19	201.49	202.68	197.26	200.38	199.62	203.55	202.18	210.14	197.62	206.29	195.43	201.45	200.61	203.74	208.03	202.79	206.87	204.18	197.26	201.14	207.05	203.95	197.83	200.6	205.46	205.35	199.87	200.94	205.69	202.21	200.01	209.78	198.02	198.72	204.18	202.32	208.65	206.03	202.8
197.7	202.58	204.43	197.65	198.02	198.74	199.94	197.83	197.48	189.94	200.67	201.14	193.61	197.16	198.49	199.97	198.32	194.84	198.88	198.47	204.44	195.4	202.89	199.27	201.65	197.41	202.06	208.2	196.73	198.84	201.21	200.02	204.52	197.74	195.17	197.24	200.38	199.21	199.39	202.73	194.29	199.69	199.86	198.19	197.64	199.69	195.18	196.88	198.04	201.38
198.27	196.43	200.3	203.65	200.18	199.67	207.05	201.4	202.44	202.48	193.36	203.15	201.75	196.01	201.17	202.53	201.26	193.08	189.51	195.13	201.04	200.72	193.81	190.87	200.95	194.97	203.71	197.41	197.2	202.96	198.93	197.09	194.86	195.56	195.72	200.99	191.37	198.37	196.27	196.7	196.87	199.33	198.56	201.86	198.66	199.93	194.58	197.12	199.49	191.59
201.26	202.32	202.49	201	202.1	208.38	208.3	201.13	202.61	196.73	211.73	200.56	205.21	206.61	202.7	205.14	205.29	196.98	208.38	202.51	201.41	204.8	212.7	202.29	201.26	194.58	197	196.55	205.16	200.29	198.41	198.1	200.4	200.34	203.54	204.55	196.8	202.47	202.32	205.42	207.61	203.58	200.9	198.99	205.98	205.67	204.02	203.73	199.15	207.51
209.7	212.31	212.14	217.3	213.5	210.45	204.57	216.87	211.96	210.6	213.05	211.61	210.09	210.34	213.94	208.62	209.92	212.67	210.31	212.32	212.86	209.48	210.07	215.56	219.71	220.33	214.38	216.53	214.88	213.61	211.27	212.19	212.14	207.15	216.29	210.45	213.16	217.77	202.26	209.6	206.54	210.8	212.01	206.61	207.67	209.04	211.82	210.82	211.38	214.37
201.98	205.43	206	202.8	200.83	202.76	205.41	211.5	205.15	202.48	206.43	208.24	206.3	205.37	208.94	201.79	201.66	202.58	201.6	208.49	206.06	209.61	210.65	209.99	209.03	203.1	202.66	209.31	211.59	205.96	210	203.54	211.43	208.24	213.23	203.86	209.33	199.18	199.88	202.95	205.32	207.36	202.69	203.17	205.74	201.93	211.39	203.13	200.42	207.29
207.57	209.16	212.4	208.84	202.78	210.11	211.72	207.04	211.66	212.85	207.5	207.42	206.46	215.87	210.24	211.64	202.21	210.48	210.49	206.38	207.48	209.88	208.72	208.74	211.28	200.83	205.16	212.26	209.74	210.64	205.89	213.7	205.38	207.06	204.59	210.46	209.87	216.85	213.93	207.46	204.3	205.5	209.91	211.11	208.04	210.9	217.16	206.06	210.08	207.23
213.08	212.11	209.25	208.49	211.11	220.07	215.38	214.83	215.73	215.53	209.5	217.78	215	214.85	207.6	217.15	216.05	212.27	211.16	216.27	210.43	220.71	217.35	213.63	213.43	217	211.25	209.08	213.78	211.58	209.04	215.26	212.9	209.21	214.37	214.15	205.23	212.45	215.72	220.29	205.05	213.36	224.72	212.77	214.34	209.59	214.58	216.51	220.37	215.38
201.95	216.9	203.09	208.31	212.61	208.62	211.08	210.63	211.61	211.84	201.65	207.31	207.86	208.8	204.75	209.7	204.93	203.69	206.47	211.64	207.72	209.75	204.33	206.67	203.76	206.8	207.15	210.8	203.64	207.51	211.14	209.25	208.48	207.42	206.65	215.62	210.34	216.37	212.25	208.31	208.56	212.41	209.12	205.07	209.17	211.62	208.1	211.59	211.64	208.54
214.73	207.66	213.94	209.91	211.07	214.82	210.76	212.58	204.66	210.05	206.15	218.36	215.88	208.64	207.28	212.48	214.06	212.78	210.23	216.46	214.31	218.15	212.94	216.05	217.27	211.88	210.33	214.9	208.8	213.24	216.89	210.88	215.4	211.49	211.19	210.71	210.44	213.62	210.15	218.13	207.55	218.72	215.19	208.33	209.58	214.83	213.08	217.41	212.32	216.39
210.13	213.09	206.53	212.37	209.52	213.46	216.09	208.76	211.06	209.65	209.44	214.12	217.12	211.89	213.67	217.01	212.79	210.34	213.84	212.97	215.74	219.7	217	211.9	211.41	215.43	212.25	210.24	212.53	214.14	210.7	207.35	213.33	211.38	216.38	213.83	208.23	214.17	214.65	211.94	208.07	206.39	209.09	211.88	210.99	210.26	217.14	215.97	208.99	213.38
219.51	218.08	213.88	217.27	211.85	215.87	214	215.34	216.09	222.31	211.59	210.89	220.77	213.77	218.84	215.76	217.44	218.12	213.66	216.15	219.3	220.68	215.22	210.4	219.15	213.62	209.79	215.65	210.83	220.16	221.63	216.62	213.21	221.44	219.33	214.94	214.33	218.35	219.66	222.04	214.83	221.26	219.31	208.18	213.92	214.18	219.57	218.25	214.04	213.6
209	220.44	210.81	216.11	214.92	211.37	212.71	211.88	210.49	213.16	216.76	212.94	211.57	213.19	212.51	208.49	208.32	210.91	214.02	207.86	211.71	213.94	212.67	215.17	211.29	208.2	213.37	210.8	208.26	214.95	206.52	217.56	213.3	213.7	211.66	204.71	214.91	207.65	210.51	213.02	211.82	213.38	206.01	208.39	207.37	214.14	216.42	215.7	210.45	209.99
213	205.76	204.56	203.38	204.79	195.99	207.04	205.94	198.32	207.85	204.79	208.59	203.17	203.51	203.89	200.6	202.36	203.71	209.52	198.56	205.21	207.82	202.41	209.11	203.33	207.7	200.38	206.73	203.79	197.54	201.23	208.43	202.16	207.44	206.94	208.16	200.46	206.83	212.83	204.25	208.45	202.92	204.85	206.77	208	204.09	197.61	200.8	207.52	208.68
198.56	204.93	208.12	206.19	201.08	207.69	200.71	200.09	198.77	205.33	207.15	203.81	206.46	205.6	202.38	202.66	200.74	206.81	203.03	201.22	207.88	201.76	211.5	203.38	203.67	204.03	198.61	202.75	201.77	204.19	203.28	204.33	203.57	206.59	202.34	203.29	204.61	202.88	204.65	197.75	205.03	204.6	200.61	201.42	202.56	204.43	197.56	199.27	205.66	195.2
209.37	209.47	207.92	205.55	215.66	210.46	215.95	209.55	208.05	212.28	210.43	214.11	207.67	205.79	214.1	207.3	200.62	208.46	212.9	215.31	204.86	208.47	202.29	204.62	212.13	217.76	206.48	206.53	207.33	212.71	208.52	206.97	205.32	203.66	204.81	206.79	208.59	212.55	211.08	208	210.88	210.86	207.5	208.88	210.35	210.18	213.33	212.25	207.56	207.73
199.96	207.17	201.56	194.81	202.07	199.17	195.32	196.8	199.11	198.79	197.12	192.88	205.51	197.07	202.57	198.46	194.79	206.02	199.61	200.58	205.01	197.61	198.39	198.99	198.43	197.32	193.64	197.82	197.01	192.91	203	200.08	210.68	195.87	198.23	203.85	194.39	202.99	193.59	198.57	198.34	199.45	201.84	199.16	193.4	198.26	199.87	198.88	199.87	208.47
213.39	219.78	221.35	215.83	218.21	216.23	223.67	217.87	218.92	219.26	217.43	223.01	220.59	219.83	217.84	215.01	219.73	215.68	211.39	220.1	213.15	215.89	218.13	219.51	216.16	217.3	215.68	208.43	212.78	219.16	216.52	221.29	220.29	217.13	214.56	215.28	213.56	213.68	219.45	224.1	221.58	216.79	214.36	226.37	214.57	218.79	216.8	215.04	218.23	217.84
204.98	204.3	206.23	209.32	206.63	207.87	206.15	201.3	209.27	203.48	210.4	203.87	207.2	203.84	206.96	204.07	210.04	201.22	201.61	206.77	205.92	207.72	202.48	204.47	203.02	202	208.6	197.19	201.74	205.85	207.71	199.83	207.81	207.41	211.68	200.28	206.79	210.14	206.62	202.51	206.26	197.4	200.42	203.39	202.98	208.01	205.12	200.22	191.32	210.12
204.97	208.01	202.01	205.19	198.82	196.66	205.14	209.57	208.94	203.15	208.08	197.35	205.41	199.3	211.09	204.46	204.28	203.9	200.13	199.76	196.59	201.4	199.84	201.53	197.95	202.69	199.33	202.91	199.31	206.04	205.35	210.7	206.9	206.06	202.08	205.09	203.48	200.59	199.9	213.99	202.17	197.65	202.14	205.2	204.22	202.86	207.61	207.94	202.74	206.43
212.71	211.66	214.04	210.85	209.13	208.36	209.36	211.2	213.02	211.33	213.73	209.76	216.71	213.2	211.38	216.7	214.39	209.75	205.58	210.58	212.87	209.15	214.7	218.07	214.67	212	216.81	213.68	209.58	217.25	212.11	209.44	216.7	212.92	211.82	208.39	207.91	205.12	210.44	215.57	213.1	204.98	213.12	204.32	211.32	204.42	209.15	214.17	216.46	212.93
204.91	208.07	204.17	208.11	201.03	197.24	205.35	209.07	209.48	201.45	206.17	205.09	207.74	214.42	202.02	212.5	210.11	210.03	202.06	211.02	211.14	204.75	207.73	204.39	211.19	209.3	207.86	210.62	206.13	206.31	207.45	205.46	211.65	206.52	207.96	215.03	202.87	211.46	209.77	204.62	208.51	204.28	209.99	208.03	208.17	205.96	199.68	216.03	209.45	209.94
210	206.92	200.94	201.66	202.68	201.23	200.37	208.87	198.59	207.76	198.33	195.14	198.01	209.75	205.47	207.58	204.34	204.11	207.53	206.81	211.25	207.57	200.39	197.05	207.11	207.39	205.72	209.39	203.18	204.93	207.95	211.92	206.94	207.12	198.89	202.24	205.37	207.97	204.72	204.68	201.28	199.62	206.9	203.56	206.92	209.05	197.74	203.54	204.23	205.41
202.84	203.09	202.3	209.71	205.05	200.95	204.83	207.43	203.87	200.28	195.79	200.89	206.97	205.16	207.09	203.82	207	205.27	203.7	204.09	198.58	209.24	200.29	198.29	202.99	201.56	193.82	197.2	202.82	198.37	204.07	202.6	208.43	203.2	202.07	201.07	202.53	206.13	200.09	205.49	200.99	209.16	196.57	207.37	200.31	202.34	210.72	205.75	208.45	208.21
195.48	194.01	192.86	198.66	190.94	190.73	193.16	194.61	195.4	198.82	195.71	191.35	193.94	188.16	194.16	193.66	201.5	191.71	194.82	190.35	194.27	188.99	183.54	195.62	190.28	198.95	195.18	188.37	195.23	195.25	194.58	190.2	197.83	193.1	191.07	198.42	192.01	187.01	193.08	198	191.78	191.89	188.07	197.37	191.37	200.45	198.57	194.57	194.5	189.54
217.18	207.28	210.02	212.54	207.53	208.16	213.79	210.93	210.7	208.4	212.29	214.82	218.52	214.14	214.65	218.28	218.23	210.98	215.62	217.39	209.75	212.35	211.96	212.02	206.79	212.34	216.26	205.56	214.89	212.73	213.31	211.73	215.39	212.84	211.91	210	212.62	214.03	205.61	209.8	209.9	215.34	207	217.33	207.66	217.77	210.36	221.11	211.28	204.44
201.51	198.82	194.06	198.45	201.88	197.76	207.87	200.02	200.45	198.99	206.95	196.68	198.59	198.29	194.75	198.56	195.03	193.46	206.76	199.38	198.82	195.68	205.21	199.73	199.91	204	202.93	198.52	198.08	202.05	199	205.98	199.52	206.04	201.5	202.09	199.89	197.71	201.61	203.91	195.04	198.21	207.11	195.41	201.14	203.77	199.15	204.26	204.83	193.1
205.28	208.95	215.32	205.29	204.85	216.55	211.12	206.15	215.98	203.25	206.16	210.27	213	208.07	211.94	204.11	210.92	203.51	205.26	201.85	208.83	204.42	205.87	202.19	210.4	211.08	203.04	205.36	204.15	198.89	210.37	207.12	208.21	205.34	216.19	208.32	203.73	213.64	205.37	207.53	206.1	205.65	208.55	208.83	210.1	208.76	208.57	212.86	208.8	204.79
200.27	203.92	200.13	198.75	199.97	198.89	196.52	201.16	199.31	200.22	198.84	196.89	200.06	194.33	196.12	191.82	193.24	199.77	194.82	202.61	198.93	204.31	198.51	204.27	196.02	197.42	196.24	195.89	204.24	199.24	197.16	192.97	200.85	199.23	194.03	194.85	201	198.15	200.29	195.49	195.33	201.52	198.92	193.78	201.65	199.15	202.61	195.03	198.84	194.18
202.78	199.92	200.1	203.93	195.22	198.7	195.3	205.05	194.92	202.71	201.15	197.91	200.21	202.68	197.96	194.04	200.16	198.87	195.89	200.53	196.36	197.93	196.61	201.56	193.52	201.52	197.56	202.17	195.45	200.14	202.72	200.25	194.92	199.75	192.5	201.95	195.65	194.69	191.73	200.41	200.18	205.6	197.56	195.91	201	207.46	200.79	196.04	197.13	198.46
210.29	209.14	208.02	207.09	213.92	201.03	204.29	212.1	209.68	212.95	207.84	214.13	214.99	220.89	206.64	214.4	210.39	209.49	213.74	211.17	212.13	215.39	212.57	206.51	210.7	214.06	215.39	213.9	210.29	209.14	210.03	209.32	219.48	214.15	205.73	210.44	210.71	211.28	219.6	209.8	216.51	213.35	210	208.84	215.08	212.85	216.89	209.38	213.75	205.63
212.47	205.72	209.25	209.36	212.79	213.53	221.47	205.08	210.22	207.37	208.86	215.46	211	209.93	212.7	212.99	209.34	218.2	210.45	206.93	214.47	212.66	210.22	209.37	212.49	210.89	213.6	207.92	211.61	207.17	207.31	208.88	209.29	209.74	211.96	209.16	214.32	217.22	216.74	208.4	209.64	205	212.55	213.55	209.35	215.35	207.77	211.31	215.17	212.26
207.66	203.81	206.49	203.6	211.29	210.46	200.06	209.17	206.63	207.06	205.72	206.38	202.23	201.53	210.64	211.7	204.96	205	205.36	206.19	211.93	207.27	205.7	213.81	204.59	210.13	206.36	204.8	202.24	199.27	212.13	204.72	210.44	213	203.38	211.09	207.84	204.03	209.84	203.78	203.3	207.84	207.83	209.87	213.68	207.91	204.28	210.49	204.48	202.26
208.12	209.81	216.14	212.89	215.9	209.95	217.21	216.69	218.73	220.08	215.28	206.15	215.63	217.78	212.14	211.34	210.77	214.27	218.11	216.85	207.56	214.31	212.48	209.29	214.58	218.84	210.2	212.74	211.27	212.07	208.66	217.05	213.86	219.05	209.86	214.81	210.52	211.01	212.37	215.56	216.03	219.65	218.13	211.03	215.99	214.46	212.11	212.03	215.26	210.9
203.56	209.12	205.71	212.34	205.17	204.23	216.89	214.1	210.12	206.16	203.44	208.43	209.89	213.32	204.94	213.39	211.6	209.7	210.13	208.32	206.75	206.34	211.05	211.24	211.43	204.24	211.13	211.59	210.65	209.61	206.14	207.44	205.38	212.02	202.37	207.73	204.62	205.79	212	206.06	206.98	213.34	216.54	205.99	203.07	213.69	211.44	205.48	206.27	206.79
211.7	205.64	205.64	207.66	202.16	204.49	212.25	209.2	211.26	199.77	214.18	211.4	200.76	202.48	207.13	207.33	210.26	209.14	210.83	203.27	211.4	209.59	207.08	209.18	204.01	207.13	207.04	206.31	200.64	210.74	208.36	208.05	207.36	205.94	215.98	208.67	208.36	201.82	206.09	203.2	205.38	210.23	211.5	209.45	212.19	209.03	211.18	208.09	203.17	208.39
208.65	206.48	205.73	211.05	215.72	207.88	212.71	205.43	207.35	211.39	208.98	204.63	211.03	207.64	209.06	206.69	215.31	211	206.64	210.38	207.21	201.83	209.46	209.06	209.8	207.77	210.05	204.61	205.84	211.42	208.24	203.99	212.34	212.87	204.75	213.16	212.89	208.26	208.9	205.4	210	204.91	213.79	209.14	206.8	211.9	216.09	208.64	203.47	207.22
192.54	190.95	196.08	201.56	193.62	193.22	191.82	194.93	196.73	187.86	194.23	191.61	201.53	195.3	193.67	192.87	198.83	196.03	191.91	187.53	191.49	194.28	192.3	199.05	201.68	195.16	202.74	196.66	198.74	193.32	191.17	196.57	190.07	198.15	197.52	184.61	191.34	193.32	192.44	193.09	189.03	194.14	193.22	194.19	193.87	196.53	195.98	192.48	193.12	192.63
205.3	199.42	201.72	204.14	203.6	196.15	200.05	195.83	205.37	204.16	208.37	200.18	204.06	203.59	197.54	202.26	203.05	203.78	202.21	201.66	204.16	201.09	202.34	203.25	201.93	206.61	202.08	203.59	200.22	199.49	202	205.54	206.37	199.79	201.94	204.38	205.92	207.56	205.03	202.36	199.07	207.26	205.81	201.55	204.32	203.98	198.48	204.86	202.62	202.62
208.09	209.87	203.89	214.73	208.9	208.99	203.66	208.83	206.89	207.48	209.89	213.97	205	198.58	207.47	208.88	205	206.68	205.48	209.2	208.04	211.76	209.6	205.28	214.68	200.63	205.47	212.29	210.02	212.27	211	204.27	205.75	210.75	208.46	205.91	208.46	219.65	203.7	205.29	207.68	211.13	206.48	211.79	213.61	208.89	210.68	206.8	209.93	211.67
196.46	198.89	195.46	200.6	200.02	195.64	198.98	202.31	202.7	200.85	195.33	201.6	195.38	197.75	189.7	199.91	201.09	196.69	202.17	203.55	203.2	192.57	204.67	196.93	198.07	204.3	198.16	197.21	199.11	199.39	195.04	200.36	190.59	201.61	194.67	199.08	200.87	196.47	200.95	201.28	200.6	197.37	200.76	202.27	191.49	198.65	202.57	201.68	197.7	189.83
213.95	217.66	218.7	213.03	217.57	219.51	212.06	224.34	214.13	216.68	221.43	222.01	210.54	209.47	220.64	216.54	221.7	216.19	218	217.48	218.35	212.08	218.98	213.94	214.62	223.64	222.65	223.09	220.77	216.47	212.76	216.56	212.12	220.31	220.86	224.16	215.3	213.88	217.59	217.7	224.75	216.64	223.32	220.01	221.06	215.05	218.59	218.18	217.29	221.4
212	202.78	195.83	206.31	209.21	206.36	209.47	209.38	206.85	202.44	208.03	207.77	209.37	207.38	208.32	201.08	205.56	201.58	210.42	206.96	210.44	203.39	210.42	205.04	209.36	207.42	205.76	210.91	209.57	208.19	205.1	207.09	206.82	207.72	206.54	210.37	205.81	210.99	205.81	208.23	216.63	212.93	213.56	206.32	208.72	205.58	217.74	212.71	207.68	211.59
215.3	207.85	215.54	205.86	206.07	208.83	203.89	214.74	205.02	208.67	213.52	206	204.12	201.21	209.91	205.81	214.61	209.53	212.65	209.9	208.3	210.22	210.6	207.13	207.72	205.16	211.76	215.63	206.29	210.05	210.91	203.04	213.04	210.65	207.71	201.54	209.16	211.61	199.71	212.7	209.99	202.95	205.97	207.28	202.38	212.47	210.75	207.63	209.15	207.48
202.16	195.67	194.61	196.05	195.57	197.73	197.92	193.41	206.57	194.13	195.18	199.4	201.59	193.88	196.56	196.81	197.34	200.43	193.11	198.6	195.82	199.34	193.14	196.97	202.93	201.3	194.68	199.56	197.96	199.44	199.34	197.09	193.98	202.83	196.87	189.92	194.25	196.16	202.78	202.16	189.71	193.29	199.14	194.45	197.82	202.37	192.62	192.64	194.56	199.63
214.28	214.82	211.89	206.92	200.77	204.91	208.42	206.54	206.29	209.2	215.7	205.02	212.28	206.9	206.93	208.18	208.07	204.5	208.94	206.75	206.75	207.56	209.49	207.6	212.22	210.61	203.07	216.39	199.89	209.34	209.38	206.42	206.15	209.4	205.87	209.31	210.45	209.09	206.26	204.63	206.82	217.02	210.19	208.91	207.24	212.1	206.06	206.81	202.7	210.79
198.55	202.9	208.81	210.68	205.42	203.65	204.08	206.28	204.49	204.31	204.79	202.89	204.99	206.91	209.82	209.18	203.07	203.25	205.11	209.53	208.05	206.65	210.19	205.43	208.66	207.16	206.42	205.79	206.23	204.91	206.61	201.27	205.82	198.67	203.93	203.72	195.46	203.28	207.43	208.41	206.59	203.41	206.71	209.71	204.52	204.38	200.72	210.5	207.89	207.15
202.23	207.47	203.73	207.4	207.99	205.05	206.4	208.47	203.92	206.95	209.54	204.83	207.68	205.92	206.06	205.72	205.07	205.82	205.71	206.35	206.65	198.56	205.71	204.8	205.91	206.25	207.09	201.07	205.05	202.51	202.5	208.48	197.41	202.44	206.06	204.98	199.42	204.15	201.66	201.91	203.28	204.44	203.78	208.3	201.95	209.63	209	210.39	203.98	202.75
201.16	199.17	204.46	202.4	198.58	205.81	202.79	202.89	206.83	203.76	203.38	201.16	201.85	204.04	203.54	202.16	196	203.16	203.05	204.25	200.99	203.54	200.88	202.79	199.69	193.96	201.32	200.34	196.66	208.02	202.56	197.66	196.8	202.26	196.06	200.73	202.86	197.92	203.42	204.38	202.62	203.55	198.78	199.1	199.98	200.01	195.5	195.65	198.47	202.9
202.53	209.99	213.99	201.31	207.26	208.41	209.33	202.01	206.75	206.99	201.98	204.13	209.34	206.84	209.01	204.6	211.59	203.12	199.94	208.48	205.17	205.16	210.03	208.89	208.16	205.17	202.42	203.83	208.65	209.32	205.15	202.5	206.15	204.92	205.73	206.37	208.57	207.94	208.56	209.05	201.08	204.41	205.42	202.09	200.73	205.25	207.5	205.91	202.49	205.04
200.12	197.34	195.99	197.05	201.14	201.51	195.91	198.65	201.81	197.31	199.83	201.82	203.75	202.04	197.33	198.09	194.53	201.18	193.94	198.18	192.78	197.83	194.02	197.42	202.2	203.88	197.58	196.81	205.62	196.34	195.74	203.74	197.9	205.41	196.87	201.72	197.24	201.33	202.35	199.55	192.51	201.14	198.21	194.84	192.47	198.25	198.95	196.37	200.1	202.05
199.22	199.65	207.65	206.35	205.74	202.24	202.58	195.76	203.1	205.21	203.14	210.31	205.27	202.87	195.98	202.84	204.52	206.11	202.56	201.51	201.96	200.16	206.33	207.81	202.45	200.83	201.57	204.72	202.35	203.14	205.17	203.13	201.61	203.27	203.56	195.92	203.84	207.26	201.14	203.79	202.33	207.22	204.21	201.57	197.84	198.02	201.25	201.39	208.41	201.78
192.46	193.59	201.44	198.47	194.98	202.95	194.78	197.17	193.95	200.71	199.87	198.95	200.81	199.24	193.59	201.17	197.36	196.13	200.62	198.24	194.84	198.78	195.38	202.6	195.83	196.2	197.32	203.49	192.44	195.16	196.72	201.46	200.01	194.62	193.21	203.56	198.99	198.52	198.13	202.1	197.37	193.57	190.33	200.75	194.64	203.68	198.97	197.73	202.01	199.26
217.17	210.77	207.39	207.5	209.29	208.75	208.38	207.48	209.6	215.26	204.02	211.7	212.44	202.74	213.52	211.75	208.32	209.44	205.74	209.21	209.99	206.8	211.16	209.03	208.63	209.43	206	210.19	212.88	206.68	201.11	206.94	201.29	209.39	206.7	201.56	216.14	209.28	204.58	210.2	206.72	204.64	204.61	208.67	204.4	207.29	210.56	207.75	204.15	204.39
211.57	211.68	201.73	203.99	211.93	205.62	205.36	207.11	210.55	209.47	203.22	209.06	212.84	212.36	206.8	206.03	205.17	206.71	204.36	210.64	205.79	211.42	206.12	203.77	206.06	203.75	204.78	207.96	209.4	208.03	208.07	210.62	210.01	199.42	209.69	213.37	206.65	210	212.85	203.32	205.17	204.39	208.52	204.34	212.41	207.91	203.34	210.29	198.1	207.56
203.01	204.37	208.68	201.42	206.57	206.28	216.5	208.55	204.82	205.2	208.2	208.39	211.9	212.91	215.16	205.58	207.24	211.44	206.91	208.43	209.13	205.45	212.75	215.55	210.48	205.91	207.26	207.39	209.24	204.6	208.38	206.37	204.51	211.15	207.05	208.4	214.49	210.08	206.09	213.77	208.78	208.68	208.17	210.75	206.48	206.45	208.69	212.45	203.07	209.54
212.22	214.26	212.55	218.6	206.01	216.83	213.88	207.54	221.19	216.76	213.88	215.53	214.26	212.69	208.38	216.81	215.05	213.81	206.92	210.01	210.87	210.23	218.4	207.87	214.58	210.11	220.14	213.11	215.95	210.57	213.84	218.63	214.89	213.92	205.21	213.41	218.97	215.06	214.29	213.05	206.74	213.66	214.45	212.64	216.18	206.84	212.25	217.69	213.29	213.81
210.73	208.49	210.52	215.17	209.92	213.31	207.05	212.06	209.26	211.78	209.82	213.14	218.7	207.24	213.13	205.97	210.27	214.98	213.87	212.47	214.4	211.26	215.04	214.04	212.87	211.44	208.47	211.98	210.29	211.63	204.85	211.1	215.38	206.96	210.48	205.03	211.94	205.95	209.89	214.03	209.14	208.35	205.37	204.38	214.21	200.84	212.84	217.14	208.55	212.51
220.92	217.3	225.15	219.84	217.72	209.56	218.83	212.06	222.01	218.18	214.62	217.56	219.46	219.54	220.11	220.09	215.85	219.31	211.06	223.66	214.03	213.06	215.19	221	214.11	223.76	212.94	222.81	220.73	223	213.82	211.08	217.46	213.25	214.17	213.82	217.1	211.95	222.09	218.32	214.49	216.77	221.05	221.99	214.99	221.32	218.16	217.49	216.28	220.65
215.8	211.75	216.54	217.06	212.82	215.84	220.16	214.77	222.61	214.96	217.13	216.17	217.74	215.14	215.28	210.89	224.92	216.94	214.61	216.76	210.07	221.31	216.64	209.73	218.71	223.44	216.19	228.51	217.96	221.1	219.97	218.34	213.78	218.09	220.57	214.05	215.15	218.56	219.88	213.63	211.64	212.73	216.34	214.8	212.22	215.5	226.83	221.28	220.39	211.62
218.85	219.3	215.14	212.7	221.91	217.14	216.76	216.32	218.58	219.9	219.4	217.45	213.94	216.53	210.8	214.13	219.53	222.63	222.51	215.62	213.8	213.79	212.06	214.84	216.75	225.93	217.69	213.81	214.95	215.38	219.05	218.56	209.8	210.52	214.79	216.93	214.25	211.36	212.31	215.26	217.14	216.99	215.65	213.62	211.11	218.72	217.54	217.25	218.95	222
208.71	221.48	212.09	209.36	212.9	209.27	212.78	212.73	209.87	213.15	205.2	209.25	220.18	209.22	209.72	213.08	207.32	209.73	213.19	212.1	210.34	212.28	212.82	209.8	211.75	211.88	210.01	211.61	208.46	206.01	215.24	219.01	214.76	201.23	217.54	214.09	213.67	207.16	216.19	207.62	215.01	207.64	215.42	208.2	212.85	209.64	208.29	205.95	205.65	207.48
203.27	207.82	207.03	210.71	199.05	210.33	203.23	207.61	203.39	203.61	207.66	204.33	203.25	209.91	205.03	197.67	205.13	206.68	202.95	199.1	206.89	202.09	210.36	208.46	205.55	202.78	203.54	207.16	207.47	207.61	209.31	203.09	202.42	204.54	204.93	207.27	208.73	208.29	201.17	207.29	203.4	203.47	201.81	205.3	205.3	204.2	197.46	204.45	209.22	209.28
210.87	209.93	214.83	213.29	205.32	212	211.47	216.46	210.61	217.81	209.79	214.97	211.67	212.31	210.15	211.39	210.39	205.73	207.91	211.96	207.7	211.61	210.85	211.01	210.24	214.21	216.11	209.4	209.01	210.95	208.95	203.73	215.82	201.51	212.28	212.49	205.32	206.64	212.6	209.58	213.79	204	204.37	211.34	216.71	209.99	214.96	213.77	210.4	214.02
212.73	219.04	211.42	215.13	214.02	213.72	203.47	211.46	213.52	212.16	207.65	211.41	205.36	213.94	215.27	213.71	210.71	210.26	210.98	212.92	209	215.67	211.91	211.49	206.08	216.28	213.41	206.44	211.56	213.13	213.18	210.93	215.37	215.61	208.45	210.03	206.55	213.19	212.18	217.17	212.89	213.19	217.36	202.75	205.34	208.77	213.71	213.13	212.62	213.06
205.28	204.99	201.21	203.77	196.45	206.48	202.88	201.95	209.92	209.64	202.43	201.87	203.64	205.97	208.1	200.14	201.92	201.11	199.62	195.46	209.42	203.54	202.94	201.43	202.63	203.78	206.22	203.9	207.05	205.35	208.84	208.6	200.32	203.82	203.35	203.93	211.13	203.99	201.4	207.83	203.17	202.48	205.74	209.07	199.46	204.56	207.48	207.41	208.43	206.4
197.37	199.17	198.97	203.61	204.09	207.26	211.24	202.37	202.82	201.26	204.81	200.51	207.8	196.1	203.39	198.6	193.02	200.31	203.03	200.49	205.98	200.44	204.15	203.15	198.18	205.3	206.66	196.01	206.65	200.88	204.97	201.63	202.97	197.42	199.18	203.98	202.91	201.3	196.73	201.48	199.38	200.24	202.93	207.65	200.66	204.54	210.88	206.66	201.99	198.66
210.34	210.13	210.97	209.85	208.7	210.91	214.96	210.83	213.21	211.56	205.17	209.26	208.4	216.51	212.12	206.38	212.37	208.78	203.25	210.53	210.92	207.13	212.69	213.03	207.43	214.06	206.44	202.3	207.4	218.52	207.64	210.46	215.7	210.82	203.74	205.23	206.81	210.72	211.71	212.08	207.42	208.24	204.31	213.96	215.22	206.48	208.7	203.32	204.56	205.98
208.35	209.31	208.39	198.79	208.09	216.69	202.36	207.81	204.83	206.44	210.55	199.46	198.22	203.28	197.97	205.56	208.49	209.78	200.92	204.2	207.06	203.95	200.01	198.66	204.26	208.63	205.01	207.36	202.9	201.54	203.03	205.64	204.87	200.8	202.29	202.22	201.57	205.76	204.34	208.99	202.85	206.75	204.13	198.47	204.31	198.66	206.16	199.54	205.47	198.81
196.89	200.73	201.19	201.24	196.67	201.66	196.8	200.44	205.39	196.5	199.21	205.88	201.67	197.14	204.92	198.13	198.06	197.04	201.3	204.05	195.77	203.44	196.4	202.28	197.25	197.82	199.39	197.87	191.3	199.19	194.73	199.57	197.23	200.47	199.6	200.48	200.57	199.1	192.18	202.71	200.73	201.79	198.28	200.18	199.7	204.34	204.18	204.65	198.67	201.43
213.27	212.22	216.99	215.76	211.97	214.17	208.94	210.26	210.3	211.69	209.26	211.4	216.48	216.4	205.02	215.47	211.33	212.95	214.28	208.53	210.96	209.82	211.45	216.92	212.23	217.18	206.9	215.24	207.43	211.48	212.35	218.25	216.07	212.75	212.12	213.33	213.39	209.91	212.01	218.23	212.93	207.23	211.41	212.58	208.49	218.77	214.95	212.64	216.01	206.24
202.73	207.81	202.74	200.14	199.62	202.23	201.36	199.27	200.31	205.86	199.58	199.71	202.54	206.84	203.54	196.41	202.06	209.26	200.64	197.5	201.19	203.61	198.74	204	201.23	204.41	201.98	201.09	204.46	200.75	201.84	206.16	200.34	201.96	198.55	203.03	204.31	206.31	202.76	203.9	202.2	206.26	199.46	199.56	199.8	201.5	203.59	200.2	205.05	205.77
202.27	205.24	203.43	202.48	199.7	203.69	201.34	201.35	211	205.86	204.8	210.59	206.88	197.88	206.71	209.15	205.78	206.37	201.96	201.24	195.53	203.96	201.75	206.05	208.35	208	203.8	207.59	209.82	207.09	206.43	208.28	204.98	205.22	202.6	200.01	203.41	207.27	206.82	205.48	205.92	205.69	200.3	204.75	200.61	204.49	207.96	200.31	204.64	198.51
201.03	204.57	200.12	199.27	200.07	204.31	195.97	200.8	196.03	197.42	204.63	197.12	200.74	201.26	200.19	198.59	200.63	203.15	201.91	199.58	199.52	200.72	199.04	195.95	202.63	200.92	195.42	197.13	198.59	199.94	196.23	197.37	195.53	194.99	200.11	194.62	195.39	196.15	196.85	201.88	200.66	197.95	198.1	194.36	201.46	205.99	194.13	199.96	200.36	204.06
205.08	212.15	215.35	208.43	209.74	211.22	212.23	206.55	210.46	210.6	209.27	201.96	209.8	214.64	209.43	207.1	209.03	206.16	209.08	210.56	212.13	215.53	207.84	210.4	210.03	209.91	210.08	207.82	206.74	205.59	207.19	210.54	201.8	206.25	210	210.37	214.5	212.93	199.43	205.24	206.3	208.11	212.67	208.22	212.91	205.98	205.53	208.51	210.31	211.43
209.66	211.66	212.8	205.55	211.03	214.05	207.17	211	215.32	201.2	208.17	209.28	209.49	204.65	211.91	204.7	207.19	205.93	203.11	206.62	206.22	212.92	212.11	213.36	215.46	207.81	212.44	208.77	208.33	210.22	206.53	208.16	213.09	206.09	210.51	207.3	216.87	215.04	207.31	203.87	211.31	203.8	211.88	205.28	211.78	203.76	207.51	207.64	211.56	203.59
216.74	216.66	206.9	212.53	204.42	209.48	216.37	213.45	214.21	209.57	214.67	211.35	212.4	208.01	214.28	217.08	203.24	205.93	217.83	217.3	210.87	209.11	214.92	215.46	211.8	209.71	207.75	212.99	212.09	214.92	214.1	216.12	210.73	213	214.51	216.89	217.83	215.67	208.72	212.62	215.73	215.59	209.45	216.9	212.42	218.02	210.86	216.64	214.52	208.84
216.26	216.05	217.44	216.32	216.94	218.3	218.18	225.5	217.1	213.91	215.07	221.78	218.93	225.2	215.14	222.51	212.35	217.51	211.42	216.7	216.28	211.57	218.47	226.24	217.62	223.06	221.69	219.03	218.73	216.26	215.91	221.44	215.11	226.85	219.48	221.38	211.29	217.54	217.76	210.86	217.23	218.53	212.12	217.21	214.77	221.14	214.94	221.18	220.06	214.55
211.78	211.11	214.37	213.23	213.67	212.66	214.75	216.91	210.6	217.15	212.28	217.01	211.72	214.56	213.51	210.45	216.28	207.92	213.63	211.21	216.7	211.12	211.47	210.76	215.64	214.71	212.89	210.39	218.94	212.86	211.77	213.77	220.81	214.44	213.7	219.28	214.22	207.99	214.41	210.15	209.35	214.13	216.68	219.23	219.3	209.72	218.57	210	208.9	213.23
210.07	205.48	200.79	205.35	202.99	211.48	203.04	203.7	199.33	201.46	204.27	200.73	200.98	201.25	203.49	200.3	200.28	205.05	200.26	205.86	207.89	202.29	201.52	202.91	200.76	202.29	206.57	210.21	201.64	200.55	209.78	206.22	200.7	202.71	203.09	205.47	196.76	209.89	205.48	202.75	206.07	205.73	209.08	204.51	205.15	201.28	201.96	201.98	196.41	202.8
207.74	205.93	197.18	201.85	202.24	201.06	199.29	207.96	206.55	207.87	200.83	201.28	198.48	208.24	204.65	202.68	201.78	203.81	206.74	202.73	203.46	206.21	210.15	201.4	202.55	199.81	202.64	201.92	199.64	203.24	202.89	207.54	202.42	206.2	195.24	199.46	209.28	196.16	201.46	200.38	202.06	195.75	201.06	197.5	204.93	200.53	207.37	199.31	198.11	204.51
209.49	214.59	214.04	210.21	213.58	215.26	206.63	214.42	214.66	216.27	207.14	214.86	211.34	210.48	214.29	210.06	201.83	214.42	205.41	209.26	214.99	209.39	213.72	212.03	206.21	210.01	210.25	211.21	212.99	216.35	210.3	213.6	206.92	207.17	208.87	213.36	206.98	212.12	211.95	211.7	209.87	214.42	203.53	205.27	204.5	208.92	211.54	215.01	212.63	206.88
201.12	200.09	199.97	199.68	200.74	205.14	204.42	202.53	203.76	202.99	206.08	202.02	209.51	202	205.64	191.45	206.95	202.02	201.26	200.19	202.11	199.77	199.55	195.41	195.74	190.5	204.24	203.53	206.39	206.78	204.42	195.94	197.25	201.31	201.11	200.83	198.27	203.36	197.49	208.74	195.44	195.6	198.87	202.07	200.27	199.1	196.32	202.16	201.09	204.13
221.94	209.52	218.25	209.42	209.96	223.54	225.58	214.52	222.18	214.46	213.45	216.03	217.64	217.63	214.29	216.51	211.27	217.08	213.57	217.58	219.68	215.93	212.9	217.59	213.7	212.16	220.85	217.69	213.62	215.88	214.12	219.54	214.58	212.6	211.41	218.89	218.77	217.9	218.48	214.21	216.92	217.93	220.59	218.75	222.53	212.77	217.86	213.43	216.56	216.95
211.23	207.35	206.97	203.41	210.82	207.35	210.03	210.95	216.46	209.07	206.55	212.87	206.92	210.42	211.83	206.37	206.11	209.72	202.04	214.38	211.38	207.45	213.17	203.45	210.83	206.1	208.26	209.85	209.12	205.88	209.91	209.72	209.17	210.98	212.59	202.69	209.41	210.33	212.91	208.2	210.42	205.77	209.56	205.09	206.66	206.11	204.95	207.87	211.68	208.27
208.73	211.12	206.19	212.5	213.77	208.16	212.23	214.79	209.14	206.66	218.61	213.54	209.74	216.51	209.42	211.78	216.14	212.76	211.36	212.42	209.15	216.38	208.2	212.37	210.03	214.22	216.63	212.09	209.33	211.3	206.36	212.14	207.82	213.11	208.91	211.34	206.83	213.84	210.48	211.22	211.73	212.87	212.37	219.34	213.58	205.86	206.94	213.29	209.66	208.1
212.43	209.7	210.17	204.8	212.23	209.5	204.77	212.4	199.1	201.58	203.89	207.95	212.07	199.37	211.25	206.95	200.1	204.45	206.49	202.95	203.56	209.54	204.59	212.53	209.03	203.94	206.29	215.38	209.31	202.05	208.83	212.52	207.88	214.14	206.77	210.44	207.57	214.47	206.87	210.76	208.2	216.26	205.92	210.7	208.49	206	209.37	206.65	202.73	206.4
196.5	190.09	191.47	193.61	198.38	194.63	186.69	193.57	192.82	195.95	193.06	192.12	188.89	198.58	193.53	192.26	195.38	195.74	200.39	193.16	190.6	199.71	192.04	191.74	198.54	195.8	191.66	190.14	184.86	195.47	196.22	200.94	194.39	197.66	195.47	192.02	196.7	195.37	194.83	192.19	195.28	194.6	197.05	192.08	198.55	190.38	188.54	191.79	194.89	188.47
206.99	203.88	210.61	202.68	206.68	206.2	211.98	214.83	209.02	205.63	208.21	209.91	204.12	208.97	210.68	206.35	203.08	209.34	208.92	209.16	210.85	208.65	204.17	199.52	210.35	211.51	205.22	201.06	205.57	207.06	214.02	205.04	205.53	208.48	206.35	213.69	211.35	208.7	209.78	212.55	211.06	211.14	211.46	211.52	206.74	207.66	211.34	212.43	213.6	205.42
204.12	210.94	212	208.82	212.65	205.21	209.29	208.44	208.46	217.14	206.32	210.41	209.05	210.04	215.95	205.33	209.03	214.26	209.07	209.84	213.69	210.81	211.12	212.07	204.26	208.21	206.27	207.37	209.86	207.74	205.84	206.68	204.58	215.32	214.59	213.25	209.69	209.19	213	212.04	210.25	210.59	201.88	203.19	206.92	208.02	214.2	205.81	214.6	208.81
209.89	209.3	213.16	211.58	213.4	212.91	211.89	219.26	212.23	215.35	206.86	210.67	208.23	209.12	215.86	212.82	215.83	210.67	211.53	207.85	208.4	212.75	211.16	214.68	213.01	215.49	211.66	211.71	213.31	210.06	209.1	208.19	208.67	215.36	215.67	205.13	215.02	210.3	210.15	208.49	210.18	218.18	210.54	208.71	212.25	218.57	209.4	209.53	212.74	210.01
194.93	201.48	208.98	206.05	196.92	197.97	198.93	202.79	203.33	210.55	199.05	199.32	197.76	200.95	206.62	200.92	198.95	200.22	202.05	202.63	203.78	202.91	200.01	210.16	206.41	206.32	200.36	206.4	205.28	200.19	201.88	202.28	202.43	203.91	198.82	199.97	200.81	199.95	200.71	203.5	200.99	209.37	206.36	203.1	197.49	199.45	201.45	205.36	205.23	196.68
213.83	220.12	221.38	216.5	221.21	219.81	211.98	222.26	219.7	215.28	221.17	219.89	216.46	217.6	217.63	216.95	217.35	215	219.75	213.51	219.67	214.44	221.39	227.01	211.11	222.63	215.76	218.61	223.29	215.61	218.22	218.52	217.45	214.69	219.65	213.71	209.68	215.94	215.33	215.99	217.7	217.65	217.37	216.54	219.61	216.86	217.37	218.03	219.79	220.49
213.26	211.61	211.91	218.24	220.18	211.75	220.43	207.29	217.04	209.61	221.04	214.04	214.31	218.21	207.93	210.64	212.57	210.16	212.37	220.79	217.65	212.18	219.46	219.95	212.04	211.58	217.59	212.62	216.54	215.49	217.55	212.61	217.36	212.31	216.08	219.87	209.69	216.79	215.3	220.14	213.41	211.2	221.65	212.88	215.77	213.26	211.51	208.23	212.21	211.73
196.48	195.53	204.42	206.27	201.71	198.63	201.59	198.81	201.51	198.21	196.94	203.23	207.51	197.14	200.44	198.68	201.24	207.11	200.29	196.74	204.29	198.99	201.02	202.2	207.03	201.31	197.48	206.02	198.91	201.63	199.65	197.1	210.57	202.49	192.57	202.61	199.78	202.01	200.11	205.47	201.89	197.89	198.52	202	191.61	208.03	198.76	199.46	197.94	201.44
205.45	213.25	208.47	205.58	204.54	207.9	206.42	206.08	214.48	213.85	207.5	211.2	212.49	208.25	209.04	209.94	203.38	207.42	206.65	208.1	211.68	214.72	206.73	213.68	203.37	210.46	211.65	202.58	209.02	208.39	207.08	206.88	209.54	205.16	209	207.68	208.76	209.71	216.88	213.16	211.4	210.96	210.76	207.63	207.13	212.75	207.58	211.17	210.54	210.74
202.21	202.31	201.65	198.2	203.32	198.5	195.85	205.81	196.58	199.13	202.96	197.87	200.43	203.21	192.08	199.83	198.14	196.46	201.06	199.25	199.07	197.5	203.71	197.28	197.4	207.65	194.32	200.69	200.65	205.38	198.14	197.64	201.43	200.2	200	193.43	198.82	193.11	199.86	198.16	198.78	200.8	203.6	201.21	195.18	202.96	202.18	198.18	200.33	200.99
210.72	212.31	203.62	213.69	207.27	209.36	207.28	209.45	206.76	213.59	209.63	207.59	206.09	204.21	208.07	210.48	214.45	206.54	208.99	205.23	209.09	206.41	213.02	210.22	202.98	209.37	205.53	213.51	207.38	208.01	204.81	202.28	207.87	207.23	207.47	206.32	200.03	206.69	207.18	206.69	212.41	211.78	210.55	209.3	207.9	207.78	207.47	208.13	205.58	201.05
205.4	209.91	206.19	200.61	208.99	202	204.88	210.76	206.7	205.01	205.73	205.41	205.65	209.86	202.69	209.73	203.2	206.17	205.52	201.49	202.58	206.8	206.42	205.68	209.01	202.03	208.56	202.64	209.78	213.29	200.33	203.6	210.06	203.45	213.59	202.85	199.15	207.26	201.22	198.36	201.41	209.79	205.14	206.2	198.32	209.28	205.27	204.18	206.12	209.72
206.85	214.31	203.45	209.66	206.82	204.87	210.61	207.42	202.44	212.93	211.21	205.38	208.92	205.77	210.54	204.16	209.27	210.37	210.97	206.53	211.42	210.18	210.06	208.49	206.42	210.01	208.83	204.85	214.3	209.96	205.61	213.76	206.08	203.28	213.08	209.65	211.95	205.46	213.34	211.15	209.19	206.62	211.72	213.03	208.77	212.94	204.13	207.12	209.64	206.94
216.28	218.96	221.38	215.81	222.12	213.81	211.28	215.47	218.52	223.92	223.08	216.38	219.05	214.13	222.45	217.69	219.7	217.88	220.96	219.71	224.43	213.58	215.65	220.34	220.27	216.11	215.85	225.37	219.33	217.13	218.79	218.43	218.39	218.14	220.78	213.61	214.32	223.99	217.52	215.85	215.43	224.19	217.18	222.89	222.77	216.26	222.93	220.1	213.95	215.92
206.96	198.01	207.05	202.45	204.99	198.95	206.3	198.53	203.6	202.75	208.88	205.42	208.15	203.53	206.72	204.3	205.34	202.97	204.77	209.57	202.53	208.36	206.63	206.69	214.1	207.09	211.65	200.28	206.44	206.79	206.82	206.15	206.89	204.18	213.69	209.8	205.63	208.85	200.69	201.37	203.16	207.33	208.58	206.48	204.46	208.5	206.03	208.57	197.19	208.25
217.36	215.2	217.42	217.96	222.17	208.26	217.51	218.43	218.37	217.69	215.31	217.3	212.71	217.23	213.64	216.34	215.96	212.17	214.09	221.56	218.86	221.12	221.64	217.5	218.3	215.18	213.12	223.21	218.92	217.88	214.58	218.38	220.66	212.18	217.64	217.15	210.36	219	218.38	216.23	216.62	223.13	218.07	211.61	224.12	213.98	215.4	224.42	213.48	220.98
201.22	204.19	203.77	205.26	201.5	201.9	198.23	198.79	200.63	205.28	198.13	199.43	202	200.45	198.02	197.3	197.33	198.38	204.4	205.08	202.79	198.71	198.84	200	200.1	199.72	194.33	198.86	202.23	198.81	205.4	210.38	196.5	202.44	197.71	203.93	193.05	196.85	201.69	204.41	206.03	202.77	200.32	198.63	193.81	200.63	200.74	201.77	195.06	196.07
216.71	213.26	211.36	213.91	210.75	210.51	207.13	211.4	212.15	213.53	207.52	211.19	212.69	210.81	216.7	212.11	219.11	208.91	218.09	209.87	211.9	216.55	209.99	217.2	208.31	212.89	208.65	209.03	220.6	212.89	216	214.95	212.61	206.56	205.04	206.26	204.34	206.8	213.82	211.03	214.25	208.92	219.5	206.19	211.63	209.63	214.45	210.35	217.55	205.61
209.96	207.97	213.72	213.38	216.27	214.79	210.79	213.96	211.22	213.26	214.13	214.51	210.01	206.83	210.67	209.59	213	217.35	217.63	212.55	215.31	218.18	208.57	202.94	211.72	211.88	208	217.66	220.2	211.6	214.48	213.36	208.82	211.11	219.75	218.17	210.52	215.87	217.35	212.95	212.93	211.14	206.83	218.19	212.28	213.13	215.75	212.79	214.83	217.54
202.04	209.28	206.01	200.32	206.63	204.12	196.23	204.27	208.04	200.36	199.08	198.45	193.69	204.61	200.97	197.5	206.14	199.05	206.36	208.5	205.9	209.44	205.34	205.89	196.87	200.74	199.93	205.58	206.61	203.13	200.83	195.44	201.16	201.55	199.83	201.92	201.78	199.44	210.2	206.03	200.85	204.62	200.76	205.93	199.65	204.77	197.35	202.54	207.2	203.64
201.13	200.9	200.19	195.18	199.49	204.17	201.78	199.65	198.08	195.03	197.78	202.76	203.03	202.03	199.24	193.57	200.46	197.97	205.66	199.94	199.25	202.72	202.42	207.23	190.77	196.78	198.65	201	201.08	196.33	201.16	198.65	199.87	198.26	195.63	198.26	197.42	199.39	201.2	199.06	200.13	200.12	198.26	197.64	204.9	205.51	202.74	196.6	193.45	198.47
211.54	210.61	209.13	206.37	211.05	211.88	214.63	205.3	209.02	212.85	211.82	212.74	212.04	206.19	207.87	209.93	212.21	207.5	216.09	218.38	209.58	214.8	216.32	208.97	209.55	206.67	206.84	214.12	215.88	211.24	207.92	213.53	211.76	216.55	209.46	208.5	209.22	213.75	213.84	210	210.82	212.27	211.75	214.51	210.82	211.45	204.89	218.64	213.68	209.04
213.64	211.66	212.52	219.33	213.94	209.56	218.6	215.7	210.42	218.65	211.46	210.21	212.58	212.7	213.35	213.47	208.94	218.68	215.54	217.4	211.42	217.04	214.64	214.9	212.76	213.05	209.23	216.43	210.12	216.06	212.44	215.13	209.49	212.97	211.5	212.28	215.3	215.25	210.33	214	216.15	220.13	209.77	212.4	214.39	213.11	211.33	209.86	211.73	210.95
199.87	197.37	199.91	202.37	204.23	195.73	195.55	198.8	196.24	203.91	197.72	199.72	196.97	196.11	199.67	199.29	195.11	194.8	200.03	197.53	203.61	195.66	199.91	200.53	189.92	198.89	200.69	194.04	196.31	203.61	200.72	203.92	197.57	199.69	203.88	199.33	197.56	198.73	200.28	197.33	193.96	198.55	198.42	197.39	202.31	197.63	196.22	198.56	193.14	200.29
194.02	200.15	203.73	195.58	198.03	195.74	200.59	198.15	200.34	196.79	203.7	197.31	194.77	206.54	205.97	199.41	202.87	204.54	199.37	199.71	204.2	203.09	200.12	194.84	203.75	196.73	197.05	196.76	199.85	199.39	201.8	196.67	202.34	199.14	199.21	204.86	197.76	201.5	201.09	202.66	191.09	198.55	200.57	197.81	198.27	197.02	194.39	196.77	191.96	200.81
207.76	207.16	214.32	216.33	211.31	210.62	209.79	209.73	211.53	207.57	216.79	212.7	214.53	213.28	208.41	217.74	207.6	215.65	212.27	213.26	213.76	214.76	203.9	212.71	209.21	214.33	209.47	207.51	209.53	210.56	211.71	206.26	215.31	215.42	214.73	221.43	216.48	209.55	217.78	213.28	215.82	208.18	212.89	217.77	206.56	208.05	217.01	216.96	215.43	211.69
209.06	200.34	202.61	201.2	203.14	200.16	200.53	208.76	199.3	204.07	199.96	209.73	204.19	211.13	200.38	197.09	198.88	206.47	203.78	207.61	208.89	204.17	207.67	200.94	205.07	205.53	199.04	205.02	202.02	200.48	203.26	198.63	203.21	205.93	203.78	202.35	199.11	201.88	200.73	204.16	204.68	203.82	203.36	203.65	199.77	209.72	203.46	198.59	199.95	202.26
207.66	219.25	216.66	212.14	213.97	213.82	211.56	214.02	222.2	220.55	208.87	220.48	213.3	217.27	211.31	206.21	217.06	209.19	210.73	214.69	209.87	209.25	215.54	207.99	211.74	211.54	216.92	210.25	206.8	207.55	213.31	204.94	221.5	208.5	213.52	209.53	215.25	208.15	213.73	208.13	212.22	213.15	216.15	214.84	215.87	208.48	211.29	216.1	215.88	211.47
212.75	216.04	204.16	212.26	209.13	213.56	208.78	207.95	212.52	211.88	214.23	205.03	213.63	214.91	213.42	214.25	214.58	212.3	210.92	212.62	209.81	211.02	211.22	215.89	213.17	210.43	213.73	209.8	211.05	205.84	214.79	206.81	212.47	209.17	202.21	210.09	217.04	215.77	209.74	213.79	208.15	216.35	212.86	211.08	209.02	218.19	210.59	215.28	213.48	215.48
208.77	205.74	201.73	204.25	207.95	204.19	203.84	205.81	206.36	208.38	193.7	204.63	203.67	207.36	205.65	210.24	200.66	201.47	205.63	206.8	211.05	205.2	206.56	208.3	207.87	201.07	203.58	204.29	208.67	201.91	199.79	196.04	203.86	200.87	205.61	204.66	202.86	202.65	206.22	203.07	206.89	197.79	204.04	205.59	199.4	202.18	204.34	208.07	208.37	206.4
200.89	207.33	209.98	197.5	205.43	199.61	202.64	207.7	203.74	204.54	200.24	205.48	204.21	201.42	204.77	207.74	207.58	208.43	207.73	207.51	202.36	206.8	201.82	205.15	202.51	195.43	212.78	208.17	203.5	199.92	205.02	203.72	200.13	201.77	205.53	206.84	203.53	203.92	203.57	209.39	202.91	204.13	201.07	201.46	204.01	199.62	204.38	196.85	205.1	201.15
200.53	202.25	207.49	201.56	207.92	209.19	200.24	203.47	200.37	205.63	204.68	204.48	197.51	211.5	202.55	203.28	203.72	198.86	201.17	202.93	205.07	204.59	207.23	210.43	208.11	207.15	205.16	201.86	203.17	202.54	201.48	200.91	205.6	205.65	205.3	201.04	205.22	206.94	206.32	200.82	194.32	205.19	200.17	201.21	202.42	203.97	203.97	204.09	206.37	202.63
210.64	203.97	208.44	204.89	205.69	212.12	206.25	206.23	211.99	204.02	204.43	204.09	209.81	208.23	201.85	215.3	207.75	208.75	210.92	209.85	207.36	205.84	212	207.89	203.04	213.78	202.78	210.06	202.49	210.4	212.86	211.18	210.82	210.93	209.8	209.21	203.67	208.47	204.2	207.13	204.04	203.21	203.25	209.76	211	208.67	215.32	207.11	209.15	203.96
203.43	203.64	208.23	202.43	199.21	201.91	203.73	199.23	203.93	202.12	206.53	201.34	198.69	206.78	204.14	206.72	206.06	202.87	206.6	205.97	209.89	203.14	203.73	197.86	202.56	205.14	199.71	200.88	206.02	203.63	198.59	204.78	193.86	199.12	200.67	200.16	207.95	196.92	201.92	201.93	194.92	201.29	204.42	197.94	203.54	204.29	205.98	208.65	207.62	201.98
203.65	199.91	199.14	203.5	197.99	199.15	201.56	203.69	197.82	203.83	196.5	199.03	203.3	202.06	201.3	197.96	199.96	197.87	205.55	199.92	203.54	197.39	199.94	202.23	201.04	204.03	196.51	196.29	204.35	202.17	207.09	204.55	200.68	190.22	200.52	199.43	204.87	198.12	205.23	196.95	202.12	199.88	197.54	198.8	199.28	198.63	205.39	197.56	204.53	202.76
205.79	204.41	200.32	205.11	206.88	205.97	206.85	204.89	202.4	202.08	203.66	204.63	208.44	196.02	195.11	204.14	207.27	199.91	200.73	209.67	203.15	209.75	206.34	196.46	203.44	202.66	199.34	200.68	193.95	209.75	207.27	206.06	206.86	206.15	200.07	205.74	206.96	205.25	203.7	202.22	199.85	207.79	197.46	205.82	205.31	197.08	201.82	205.02	206.49	197.08
203.59	209.42	198.09	195.77	201.07	202.39	198.23	194.11	203.17	192.41	202.76	203.81	203.54	201.25	203.02	194.76	199.06	198.95	202.79	200.8	201.61	197.39	199.47	202.46	200.07	201.78	202.48	202.75	203.82	206.39	201.01	195.46	201.61	200.2	200.97	203.1	202.27	200.1	203.1	197.5	202.59	195.1	198	205.89	205.05	197.17	208.2	192.97	200.01	196.82
200.17	199.8	205.05	203.34	208.96	205.87	209.51	206.85	208.74	204.47	205.27	206.2	205.58	206.41	207.55	200.86	206.78	202	210.95	205.08	200.56	206.56	205.62	207.02	198.23	204.88	204.28	213.21	204.8	206.71	200.11	207.72	203.73	206.31	209.49	210.89	206.24	199.12	202.89	205.67	203.43	208.88	204.42	201.11	205.39	202.43	204.78	207.56	202.94	204.88
200.37	208.45	200.71	208.04	206.01	203.33	204.37	199.76	203.16	202.93	202.04	202.61	200.92	195.23	202.4	206.08	199.44	199.98	203.32	203.41	206.93	202.54	199.8	207.33	199.72	200.67	211.35	199.45	201.44	200.36	206.39	201.99	198.79	204.88	203.45	200.57	209.02	204.21	201.92	199.37	202.73	199.06	203.25	202.74	199.11	198.5	202.54	206.1	201.47	199.51
210.89	213.84	219.6	210.68	213.86	213.66	216.57	214.06	206.03	219.18	204.71	213.71	209.85	211.33	216.5	213.99	207.38	213.75	217.03	213.23	219.11	215.72	213.22	216.59	208.03	208.32	209.07	207.92	211.61	214.2	212.65	211.81	213.11	208.88	208.62	212.12	207.2	213.51	211.34	209.65	216.13	204.73	211.39	209.84	209.95	211.1	212.27	203.88	202.75	208.54
[truncated: 449 more rows]
[truncated: 150 more columns]
