# Supplementary material for: Genetic dissection of main and epistatic effects of QTL based on augmented triple test cross design
Source: PLoS One. 2017 Dec 14;12(12):e0189054. doi: 10.1371/journal.pone.0189054 (PMC5730204; doi:10.1371/journal.pone.0189054)
Supplement: S6 Supporting Information — (ZIP) [file pone.0189054.s006.zip › z1_1600_0.5_10.csv]

213.96	213.12	212.22	214.42	213.72	211.92	212.18	212.81	212.85	213.17	213.58	211.64	214.35	213.83	213.19	210.8	213.46	211.28	211.03	212.66	209.48	214.03	214.95	212.75	213.03	212.42	213.15	212.2	213.84	212.92	212.14	213.94	211.42	210.53	211.3	212.21	211.88	214.12	213.26	212.62	212.73	212.79	213.04	211.72	213.96	213.61	214.1	212.99	214.14	211.78
212.51	211.62	213.96	212.18	214.84	212.68	213.54	215.63	213.03	214.81	213.56	214.07	213.98	213.17	214.28	214.1	213.12	214.22	214.13	214.62	214.02	214.44	212.98	214.51	212.57	210.16	212.79	213.25	217.05	214.58	213.65	214.18	214.75	213.77	213.9	215.99	213.15	214.15	213.55	211.46	214.47	212.47	215.47	213.1	212.01	214.53	214.68	214.9	213.38	215.56
198.23	200.59	199.52	198.91	198.97	199.47	199.91	198.65	198.1	198.11	200.42	196.86	199.49	201.14	198.57	198.01	200.7	202.81	199.51	200.98	199.68	199.11	198.8	199.85	198.54	198.3	197.33	199.41	198.67	198.23	197.29	199.9	198.3	199.27	200.21	201.12	199.53	199.28	199.38	200.27	198.27	197.86	197.9	199.47	200.56	200.84	198.06	200.18	198.42	198.36
211.84	211.98	212.08	210.03	212.54	211.08	212.92	210.67	210.27	212.54	210.03	211.63	210.91	211.29	210.17	210.47	208.2	209.37	210.7	212.78	211.27	211.37	212.79	210.65	209.56	210.31	211.56	211.18	212.95	211.74	212.73	213.44	211.12	210.77	210.8	210.67	210.37	213.28	211.78	211.65	213.27	210.34	211.1	212.68	212.26	210.83	210.93	209.35	211.89	212.9
196.67	193.2	193.33	194.47	195.35	195.1	195.03	193.15	191.55	193.86	194.11	193.1	194.48	192.25	196.15	191.82	193.95	194.62	193.92	192.79	194.63	195.07	194.94	194.81	193.88	195	194.68	194.79	192.82	194.96	196.48	195.17	193.35	196.84	195.59	194.68	194.16	193.19	193.24	195.26	194.28	193.46	194.97	193.59	194.27	194.47	194.56	196.16	194.47	192.46
202.77	200.9	200.15	200.34	199.33	201.95	198.77	200.2	200.34	200.28	201.24	199.63	201.78	199.82	199.87	200.81	197.32	199.53	200.47	198.53	199.41	201.99	201.03	202.09	198.45	201.99	200.6	201.11	200.87	200.57	201.93	199.41	201.49	199.55	202.14	200.48	197.72	201.54	200.12	198.99	198.48	200.47	200.07	198.81	200.31	199.4	200.08	199.8	200.56	200.86
210.7	208.71	209	209.38	209.54	209.62	209.41	209.9	208.31	206.73	209.3	206.27	209.04	210.13	208.32	207.66	209.51	208.1	209.37	209.49	208.12	208.15	209.35	207.34	207.86	210.11	209.27	208.33	208.42	208.76	206.85	211.72	209.45	207.32	208.83	207.88	209.33	206.81	208.02	209.21	209.25	211.43	209.72	209.14	208.4	210.68	210.26	208.48	207.4	208.13
208.06	208.93	208.45	208.86	209.53	209.93	208.34	208.67	208.31	207.78	209.55	208.23	209.3	208.25	209.08	207.2	209.02	209.51	207.33	207.96	208.56	209.36	209.89	208.73	208.07	210.61	209.88	207.41	209.7	210.29	210.09	209.05	208.56	210.1	207.45	209.69	210.52	208.23	209.69	209.3	207.83	209.26	206.75	211.75	206.72	208.61	208.25	208.2	209.6	207.7
203.61	207.25	202.04	204.48	202.88	205.12	204.64	204	202.23	202.72	204.51	204.32	204.77	204.43	200.75	208.39	203	205.48	205.69	202.35	206.38	204.27	205.23	204.42	203.2	204.21	206.89	204.3	201.72	203.69	205.32	205.15	204.14	203.8	204	204.9	202.29	204.22	205.34	202.89	204.12	203.03	205.42	204.41	204.12	203.66	206.22	204.47	203.46	200.52
206.16	206.84	206.42	206.78	206.07	206.18	204.66	204.01	206.64	206.63	205.96	206.26	206.41	205.62	205.47	205.91	206.75	206.3	204.17	206.29	207.16	206.3	206.22	208	207.02	208.13	206.64	205.26	206.12	205.78	204.64	206.32	206.78	207.42	204.35	208.2	206.73	207.73	207.48	205.72	205	207.46	205.41	206.5	207.06	205.28	206.47	205.81	204.98	206.38
207.23	204.32	205.57	208.16	204.62	207.17	205.06	204.39	206.18	203.87	204.62	207.09	205.64	208.7	203.83	205.82	205.05	206.09	203.81	204.95	204.11	206.8	205.92	205.33	204.2	206.88	206.17	204.13	207.82	205.34	205.73	207.14	205.05	203.63	206.56	206.35	207.71	205.87	204.05	205.61	207.53	206.4	205.49	204.63	204.8	204.75	204.71	205.23	205.94	205.49
209.88	211.53	210.52	209.06	210.51	209.15	208.27	207.43	208.52	209.83	210.59	209.23	210.08	210.75	211.54	210.85	208.82	208.06	208.29	209.64	210.3	209.6	207.9	210.48	208.22	209.38	208.46	207.9	210.07	210.73	209.96	209.66	210.11	210.05	212.54	208.96	208.72	209.11	209.33	208.62	209.57	209.64	208.65	208.26	208.57	208.93	211.03	209.58	210.36	211.16
209.95	207.85	209.81	209.29	207.69	210.08	208.79	208.43	206.64	207.21	206.82	208.73	206.19	211.86	207.62	209.21	207.68	208.13	207.67	207.08	206.59	207.32	206.45	207.29	207.66	210.21	208.71	206.59	207.31	207.45	209.15	207.41	207.52	206.22	207.29	207.24	208.58	208.72	206.96	207.94	210.22	206.52	207.35	207.73	207.89	207.33	207.81	206.9	208.58	210.2
214.5	213.51	212.3	213.6	212.58	215.45	213.75	217.06	211.86	215.03	212.53	215.68	214.09	214.4	214.93	213.37	213.37	213.66	213.64	212.98	212.45	212.52	213.67	213.37	214	214.61	214.07	211.34	214	214.32	216.64	215.26	213.06	211.56	212.31	213.68	213.42	217.38	215.39	211.53	212.49	214.19	214.46	212.65	215.44	213.98	214	212.04	214.77	213.1
196.45	194.07	194.63	195.9	195.11	195.67	193.58	195.03	194.09	194.82	196.72	194.66	194.51	195.34	195.13	194.88	195.57	197.85	195.27	194.29	193.21	193.43	195.56	193.26	194.1	196.35	196.17	197.1	195.01	193.69	195.77	195.06	198.47	197.13	194.46	195.46	195.85	194.13	196.84	195.26	195.54	193.11	193.58	194.42	195.69	195.31	195.33	193.63	195.74	196.53
215.9	218.61	218.72	218.02	217.03	217.39	218.85	216.67	216.17	216.24	217.16	216.03	216.26	219.95	216.66	217.5	215.38	218.54	216.82	216.25	214.17	214.57	216.06	217.83	214.75	217.14	218.7	218.66	218.95	218.38	217.16	217.69	216.12	216.45	217.14	218.56	217.19	216.14	214.53	216.11	218.86	220	218.09	216.92	219.56	216.7	216.64	218.97	216.93	217.45
210.16	211.72	208.38	210.15	208.52	213.03	209.42	208.34	208.28	210.03	211.66	210.87	209.88	208.77	210.8	209.17	211.58	210.38	211.8	208.51	209.28	207.79	209.64	208.89	208.04	208.2	209.96	212.22	210.28	208.4	209.57	209.32	208.68	210.2	210.21	208.68	211.62	211.13	211	209.69	211.04	209.18	209.19	209.34	210.79	209.93	210.14	209.24	208.6	210.28
214.52	213.1	209.4	211.06	212.26	211.02	213.62	212.16	210.77	211.15	210.65	211.75	208.76	210.35	211.24	212.27	211.59	211.12	211.02	209.56	210.64	210.82	209.94	211.89	211.37	210.14	211.7	212.36	209.76	211.7	211.29	212.46	209.56	211.75	209.75	211.66	213.94	211.08	211.12	212.4	212.61	211.43	213.75	209.18	211.63	209.8	209.36	211.08	211.72	211.68
207.58	206.87	204.92	202.83	203.7	207.82	206.73	205.47	206.07	203.02	206.07	205.66	203.74	204.29	205.66	205.1	205.49	205.04	206.62	205.77	206.22	205.16	208.87	207.88	206.51	204.4	205.44	206.92	206.35	202.44	204.78	206.85	207.02	205.6	205	206.5	203.68	204.19	205.05	206.13	205.1	205	206.63	206.82	203.86	205.56	206.9	205.49	203.9	206.48
207.16	208.38	208.03	209.36	210.57	207.29	206.9	207.63	207.24	206.98	204.91	206.44	207.87	207.32	207.74	206.31	206.23	207.27	208.78	206.27	207.47	207.79	208.01	206.81	208.18	206.59	206.83	209.27	207.38	205.7	208.54	209.83	209.77	205.24	209.22	208.11	207.89	207.54	208.19	206.98	209.1	207.24	209.05	207.28	206.94	208.42	207.2	207.83	207.86	206.37
210.85	212.86	213.7	214.45	213.05	213.77	212.44	211.26	213.05	213.56	213.56	212.41	210.89	212.72	211.39	213.33	211.66	212.19	211.74	212.06	212.74	212.64	211.67	210.4	213.55	212.64	212.23	212.88	212.48	212.8	212.6	213	210.41	212.14	211.55	211.25	211.93	212.55	213.15	210.7	215.29	210.18	213.02	212.27	212.15	213.15	213.1	211.98	211.82	213.54
211.57	213.45	212.95	212.31	211.43	211.64	212.14	211.31	212.79	210.81	211.37	212.66	212.11	211.78	214.5	209.8	211.85	209.77	213.4	212.85	212	213.28	211.19	210.6	213.05	211.77	211	214.03	210.94	210.31	213.16	213.86	214.39	211.58	211.85	212.25	211.08	213.99	213.55	212.32	213.18	215.27	212.22	211.75	210.46	210.83	213.11	210.81	213.85	214.35
208.01	206.3	207.94	206.69	207.07	209.47	206.7	208.04	209.52	207.99	204.89	208.52	205.62	208.35	207.37	209.44	208.64	205.24	207.95	208.28	207.68	206.17	206.31	206.15	208.78	208.27	210.67	207.34	207.14	208.26	207.82	207.3	206.07	209.46	206.65	207.51	207.02	209.27	208.03	207.55	209.42	207.22	208.07	208.34	206.86	209.13	208.86	207.19	207.76	208.25
206.74	207.35	208.96	210.18	209.84	205.56	206.61	207.4	207.36	210.35	207.22	207.6	208.91	208.91	208.05	206.77	208.85	210.4	209.74	209.34	208.12	207.68	211.18	208.54	208.85	207.84	207.29	209.67	209.05	210.97	205.46	206.1	208.83	207.06	209.96	207.41	207.05	208.12	208.39	208.93	209.34	210.87	210.37	209.09	209.52	208.7	209.83	207.73	207.53	207.84
207.88	205.79	207.71	207.16	208.73	206.09	209.51	207.89	208.03	206.88	206.84	208.18	207.79	207.04	207.54	209.12	206.26	207.12	208.52	208.74	206.7	209.49	206.84	208.68	208.72	208.32	208.51	207.84	208.22	206.95	207.11	208.17	205.33	204.69	208.14	205.29	207.05	208.26	209.32	206.84	208.28	206.5	205.51	207.68	204.24	206.75	207.68	207.48	207.43	208.94
211.95	210.18	212.3	211.23	211.82	213	212.94	212.62	214.4	213.84	212.41	211.07	212.66	211.73	211.44	211.97	210.05	212.01	213.42	212.01	209.1	210.84	214.4	212.28	212.87	211.11	212.45	211.61	210.98	210.59	210.69	211.37	210.86	210.56	212.89	210.52	210.07	210.03	210.35	211.2	212.59	211.72	210.6	211.34	212.67	213.25	211.2	214.1	211.64	213.82
207.76	207.14	209.1	208.04	209.37	207.88	208.98	209.01	208.65	209.15	207.08	208.97	209.16	210.76	208.85	209.72	209.51	208.44	211.12	206.28	208.14	209.14	209.05	209.32	209.97	207.31	211.72	207.6	210.22	207.6	210.22	209.51	207.48	210.28	207.65	207.55	209.22	208.5	207.98	208.57	210.61	210.34	206.9	210.81	209.59	209.23	207.74	207.87	205.97	208.43
202.06	201.22	199.36	200.01	200.83	199.3	200.91	201.87	200.42	199.25	199.86	199.22	203.65	201.63	199.54	199.24	198.41	199.08	200.25	200.84	199.79	199.49	197.64	199.75	199.87	201.4	202.29	199.18	200.75	200.81	201.3	201.17	200.59	201.69	200.38	198.7	200.05	199.35	200.53	199.46	201.77	203.6	198.75	201.2	201.13	201.69	198.45	201.47	199.67	199.73
210.73	212.8	211.74	210.09	212.17	213.77	210.58	212.46	215.37	211.1	213.56	211.97	213.72	209.97	211.75	210.92	212.35	210.38	210.84	215.35	210.89	210.91	212.74	212.34	210.97	212.16	211.23	210.65	209.92	211.47	214.65	209.77	214.2	210.16	211.6	210.35	211.3	208.86	211.51	210.6	211.27	213.01	210.24	211.27	211.31	211.41	209.07	211.98	212.26	211.48
205.4	207.81	208.01	207.9	208.01	210.5	206.51	208.31	204.48	209.25	207.67	208	206.69	210.89	210.09	206.48	206.52	207.12	210.17	206.81	208.34	208.21	208.34	208.89	208.66	209.65	207.87	207.72	207.79	210.27	207.67	208.09	205.92	208.35	207.06	206.97	206.38	206.05	207.54	206.7	207.15	207.33	205.59	206.6	207.96	206.73	206.29	207.53	205.61	207.17
202.51	202.35	204.7	204.85	202.64	202.34	201.13	201.52	203.09	206.2	205.33	203.53	202.92	203.93	202.76	203.55	205.13	201.24	202.73	203.38	203.59	203.78	203.91	202.33	203.9	204.49	204.73	204.37	204.95	201.97	203.6	202.86	202.36	204.8	200.6	202.71	201.3	203.22	203.24	201.66	203.71	202.07	205.12	201.47	203.64	204.52	202.76	205.04	202.37	203.23
202.53	202.55	204.89	203.3	203.6	201.67	205.11	203.66	201.91	202.81	199.26	204.5	203.82	204.35	203.17	203.35	204.68	202.18	202.14	204.41	203.76	203.85	201.63	202.15	200.72	203.39	203.59	205.51	203.59	203.33	204.34	201.53	204.38	204.23	205.55	202.52	203.4	203.65	204.05	202.47	203.52	203.38	204.53	203.76	201.41	201.56	202.36	203.09	205.25	203.7
206.95	203.16	206.1	205.26	206.14	206.01	204.23	204.72	205.4	204.19	204.74	204.62	204.02	203.54	205.18	204.74	202.79	203.85	203.82	202.15	204.7	206.03	203.73	205.58	206.08	205.97	205.44	204.99	206.06	204.21	204.18	204.25	206.94	206.93	203.78	206.38	203.61	206.41	205.06	206.3	201.93	202.69	203.92	203.94	204.24	201.87	206.12	203.98	204.17	202.54
210.46	211.31	210.55	212.28	210.01	212.06	211.66	210.45	210.03	212.2	212.96	210.78	211.86	211.19	212.47	211.54	213.71	209.65	210.9	211.82	210.18	209.57	213.28	211.85	210.43	211.44	212.56	211.31	210.99	212.02	211.41	209.06	212.81	212.64	210.9	212.33	210.33	211.82	213.07	213.36	211.98	211.37	212.38	211.77	211.95	213.31	210.07	210.18	212.33	212.75
209.68	208.43	212.11	209.68	209.1	208.58	212.19	207.9	208.38	209.82	209.59	208.79	211.65	208.42	208.55	211.13	209.13	210.11	207.5	209.25	206.95	207.4	208.25	207.62	207.73	209.21	209.28	208.17	209.12	207.19	208.78	208.04	208.65	210.82	209.02	208.88	208.13	209.38	206.64	207.9	206.29	206.39	206.28	207.74	209.53	208.87	208.26	209.76	209.47	206.74
213.94	217.88	217.91	215.54	218.17	216.84	216.78	216.32	214.5	215.96	215.77	216.94	217.6	219.91	218.33	218.25	218.65	214.8	215.29	217.09	216.38	216.64	215.43	216.47	218.01	220.58	216.8	216.53	216.85	217.37	217.4	218.3	215.87	219.08	214.83	216.42	216.74	217.91	214.24	219.46	216.28	216	217.86	218.19	216.02	220.49	218.3	216.01	217.85	216.99
208.9	208.61	208.34	206.85	208.13	205.49	206.47	207.56	208.28	207.59	208.5	206.03	206.16	206.85	207.36	207.88	205.25	207.83	209.85	208.7	207.64	208.79	208.18	205.15	207.31	207.93	209.22	207.97	206.53	207.94	207.97	206.77	205.07	208.07	209.31	208.68	207.53	207.18	207.26	208.31	206.75	206.47	207.44	210.28	206.89	207.59	205.65	207.93	205.62	207.4
205.15	207.6	207.13	206.7	207.5	208.69	206.18	206.84	208.89	210.38	208.29	206.35	206.18	208.9	208.52	206.96	208.75	207.86	212.65	208.51	208.46	206.39	207.13	208.88	206.97	205.48	207.4	206.44	206.25	207.9	208.95	211.9	205.7	207.01	209.13	206.99	208.08	209.06	208.31	206.02	207.99	208.82	208.02	205.77	207.31	206.06	208.51	208.32	208.13	207.6
213.46	211.67	211.28	211.78	211.17	212.31	209.98	209.66	209.82	210.36	212.54	210.38	210.66	212.1	210.65	212.05	211.74	210.95	210.77	211.76	210.84	211.42	213.4	210.44	212.44	211.91	211.77	210.81	213.05	212.14	213	211.85	210.65	211.47	211.82	211.64	211.5	211.39	209.74	213.92	211.33	214.05	212.77	212.68	209.82	211.76	211.54	211.17	213.67	211.24
206.67	208.97	208.2	207.1	208.61	206.37	208.93	207.27	207.2	207.59	207.02	206.89	209.53	206.12	205.6	204.65	206.6	207.4	207.22	208.73	208.32	209.47	208.66	207.34	207.12	207.06	208.43	209.08	207.39	208.2	208.33	208.9	207.4	208.32	206.22	207.18	206.28	207.49	207.59	207.96	206.95	205.53	208.28	206.13	206.9	204.53	207.81	208.19	210.77	206.16
201.7	203.73	201.52	204.83	202.32	204.15	202.72	204.89	203.7	205.68	203.58	204.2	201.98	202.67	203.78	204.91	200.11	202.1	201.69	202.03	202.48	203.41	202.34	201.77	204.3	200.73	202.04	204.19	203.77	201.39	201.95	203.01	202.95	204.19	204.24	204.74	203.72	203.73	203.4	201.57	202.24	202.71	203.13	203.97	203.21	203.09	205.56	200.77	204.35	202.17
205.29	201.64	205.19	202.37	201.93	202.68	203.88	202.65	202.38	203.68	203.64	202.28	202.1	203.71	198.72	203.46	202.06	200.69	203.37	201.86	201.45	201.39	203.99	203.14	202.48	202.26	202.26	201.28	202.48	200.73	203.11	201.73	203.51	201.74	201.99	202.85	201.85	203.28	202.15	202.97	203.81	201.08	202.74	200.21	201.89	201.91	205.16	203.11	201.7	202.54
204.07	203.62	205	202.3	205.98	204.55	204.2	202.59	202.11	205.83	202.33	204.04	203.87	204.03	201.69	205.94	202.6	203.45	203.18	204.48	204.83	203.85	204.33	203.01	204.26	204.55	203.61	201.3	202.96	203.77	203.69	202.23	203.22	202.98	203.69	203.85	202.81	201.92	202.67	204.9	204.09	201.69	205.44	202.5	203.13	205.97	203.82	202.92	201.88	202.91
207.82	208.8	209.02	210.12	210.12	208.86	207.58	207.47	209.54	208.78	207.39	208.26	207.37	207.4	208.53	207.72	207.7	209.58	207.99	208.9	207.3	208.6	209.04	208.09	208.6	207.14	207.08	209.08	206.85	210.9	205.72	209.43	209.86	207.54	207.14	209.02	208.08	208.75	208.51	208.66	209.73	208.82	211.75	209.37	208.87	209.26	209.94	205.96	209.37	208.67
207.91	206.8	206.43	206.26	208.05	207.59	207.28	207.53	205.71	205.95	205.17	205.96	204.35	205.82	206.41	206.6	205.29	206.22	204.24	207.47	207.4	205.82	206.4	208.11	206.67	205.19	209.06	204.76	206.63	205.74	205.24	206.55	207.02	204.96	206.81	206.01	204.11	207.35	205.45	205.58	204.72	206.6	207.04	208.03	207.06	207.1	203.99	205.68	206.91	206.41
206.25	208.42	208.39	206.88	208.96	207.54	207.18	205.94	206.86	206.61	205.98	207.9	205.82	208.9	205.21	205.36	204.71	206.83	205.06	207.55	208.18	207.41	204.69	207.65	207.57	207.8	204.92	205.74	204.2	204.41	207.55	205.52	207.2	208.6	207.36	203.94	206.47	205.57	205.03	207.1	207.47	205.35	206.13	206.55	206.73	205.91	206.8	205.46	208.97	208.88
205.83	205.3	207.07	207.24	205.45	205.44	206	206.54	206.58	206.45	205.75	205.47	206.13	206.27	204.84	207	207.86	209.31	203.35	208.18	206.42	206.95	204.7	206.18	205.91	206.96	205.97	207.3	209.12	205.62	207.75	207.17	206.45	207.4	207.87	206.05	205.85	210.25	203.77	206.13	204.84	204.12	207.02	204.51	206.11	204.91	205.2	204.24	206.48	205.28
210.87	208.32	209.75	206.26	206.39	210.12	208.88	207.63	210.06	209.85	208.36	207.86	205.72	204.8	209.96	209.13	208.88	209.94	206.84	209.22	207.34	207.35	208.48	211.38	209.78	209.47	207.08	206.66	208.39	208.12	209.19	209.63	206.27	207.44	210.84	206.56	210.01	210.35	210.83	207.24	210.5	207.84	208.77	207.41	208.48	206.28	209.43	207.48	209	207.32
211.77	211.33	212.94	210.18	210.75	211.81	212.58	211.98	211.71	210.74	211	212.18	210.35	211.7	214.93	210.6	211.26	211.24	209.97	212.72	211.09	211.74	209.97	211.06	210.94	211.49	213.49	211.42	211.01	211.95	213.18	212.02	210.65	210.39	211.06	211.71	211.25	211.28	209.61	212.07	211.69	212.99	210.93	211.4	211.62	212.15	212.16	212.21	210.93	211.71
209.51	208.61	209.33	209.76	210.69	207.96	208.37	207.89	207.42	209.46	208.88	209.52	209.19	206.58	208.6	209.19	208.6	209.3	207.63	209.05	212.28	209.6	209.58	207.9	208.08	206.96	209.08	207.87	208.5	208.91	210.04	208.68	209.23	208.22	208.2	208.12	207.63	204.4	207.84	210.43	208.9	208.05	210.34	209.02	209.7	208.91	208.68	206.68	208.25	208.96
213.49	214.27	214.71	214.75	213.51	213.49	213.51	212.9	214.7	212.51	212.22	214.03	214.77	212.7	215.64	213.76	215.14	214.13	212.73	214.37	212.11	213.37	213.46	212.77	212.93	214.72	213.87	213.98	214.37	213.48	211.77	216.14	216.42	213.87	214.32	212.47	212.98	214.47	213.08	213.76	211.61	213.89	212.07	214.79	212.84	211.65	213.65	212.21	213.77	211.93
203.85	205.86	203.28	203.76	204.98	204.54	203.31	202.16	202.24	202.92	205.99	200.98	204.6	203.15	205.08	204.04	203.36	204.85	205.63	204.99	205.21	204.61	203.33	204.47	204.7	203.66	204.27	203.83	202.94	203.52	203.73	204.34	203.72	202.63	204.71	202.84	205.57	203.18	203.58	203.04	204.19	204.68	205.63	204.62	203.55	201.78	202.9	203.36	204.7	203.57
209.36	208.37	209.25	208.89	208.2	208.92	207.43	207.2	210.61	210.18	208.09	208.21	205.68	208.79	208.25	209.92	208.29	205.88	206.87	208.46	210.95	209.33	207.45	210.21	209.04	209.57	210.11	207.63	207.98	208.55	210.76	208.87	209.62	206.17	209.98	211.39	206.32	209.46	206.91	209.37	207.83	207.54	206.53	208.02	207.59	208.09	208.42	209.02	208.53	209.61
208.97	207.3	205.97	209.13	207.62	207.88	205.84	207.32	205.97	206.37	207.86	207.72	206.92	204.76	210.01	206.57	207.5	209.29	206.8	206.7	205.59	208.01	209.01	208.05	208.37	206.68	209.25	206.53	207.82	206.75	207.4	205.72	207.86	208.07	205.15	207.04	208.71	207.05	206.63	208.89	209.67	207.86	206.59	208.95	207.98	206.04	207.09	208.15	207.63	207.83
208.74	208.62	208.79	208.19	208.66	209.94	209.84	209.59	206.99	208.2	207.47	210.43	209.06	209.43	211.15	207.72	209.54	208.03	208.87	208.52	209.55	206.14	207.57	206.86	208.23	208.58	209.16	207.33	207.84	209.67	208.65	207.96	206.91	208.34	210.12	209.44	205.62	209.07	209.91	209.37	207.14	208.43	207.05	208.82	209.23	208.5	209.18	206.7	209.96	208.52
211.03	207.72	207.69	208.55	207.68	209.6	208.62	209.48	210.91	204.93	209.34	209.09	211.05	209.15	207.35	207.74	209.42	209.67	209.62	208.52	209.55	206.88	210.33	209.71	208.36	209.14	207.97	208.61	209.99	206.85	207.34	210.8	208.22	208.06	209.76	209.61	207.79	208.33	209.94	210.57	210.18	208.18	208.72	210.32	207.36	207.91	207.02	209.42	209.28	209.76
197.85	198.94	198.82	196.3	196.68	198.62	197.59	198.71	195.44	197.94	198.67	197.38	199.29	198.1	198.62	198.54	196.57	196.94	197.7	196.98	198.37	197.08	197.13	196.73	196.97	198.59	198.86	197.26	199.22	199.23	196.36	196.94	197.68	198.56	197.41	198.62	197.45	195.88	197.47	197.64	195.71	197.3	198.3	199.23	197.75	198.94	199.81	197.24	199.06	196.82
208.4	209.08	207.74	209.65	209.62	210.46	207.15	209	207.09	207.62	206.49	209.46	206.53	208.4	206.87	209.67	206.47	207.61	208.87	207.46	206.14	208.39	207.56	207.19	207.13	208.95	208.53	207.17	206.96	205.97	206.93	206.28	206.26	208.47	207.62	206.43	211.16	208.83	206.65	208.83	207.7	207	205.08	206.51	209.88	207.55	208.01	207.62	208.51	204.59
213.44	210.64	212.42	212.88	210.69	211.26	211.16	214.1	212.19	211.58	212.58	211.04	210.21	211.29	212.48	214.57	210.6	212.73	211.56	213.05	212.2	211.61	211.87	210.89	213.13	212.27	212.11	212.58	211.87	210.72	210.1	214.4	210.72	211.45	213.66	212.52	213.44	212.47	211.71	212.43	211.01	211.92	211.48	208.65	211.56	212.36	209.67	212.35	211.35	212.73
204.6	207.41	205.78	206.76	209.67	205.68	209.62	207.75	207.06	207.38	208.26	206.73	207.59	207.86	209.77	210.61	207.78	209.52	207	207.82	208.19	208.88	207.59	208.49	208.29	208.87	208.5	205.35	205.53	206.35	207.04	208.63	208.57	207.32	206.05	207.37	207.39	208.56	205.57	206.14	207.43	208.11	206.32	207.63	207.84	205.65	206.88	209	206.5	207.7
212.81	214.31	213.05	215.45	214.46	211.92	210.73	211.39	213.01	212.74	211.36	213.08	212.25	213.39	213.17	213.83	212.75	211.81	212.04	211.76	215.67	212.54	214.7	210.99	214.68	213.16	212.49	214.65	213.21	211.95	214.31	212.24	211.24	212.83	214.83	214.23	216.73	215.13	213.33	213.08	212.44	213.95	213.42	212.84	211.02	215.38	214.31	213.93	211.9	210
208.22	208.63	206.75	208.01	205.81	209.32	209.17	207.07	208.43	209.43	206.5	208.87	207.28	210.04	211.87	210.03	207.45	207.88	208.71	209.19	207.64	209.9	210.22	209.51	208.04	209.14	208.66	208.41	210.06	209.31	211.1	207.85	208.38	207.49	209.88	209.09	208.27	207.33	210.99	209.07	208.4	209.59	206.95	207.16	209.95	208.27	209.7	210.04	207.62	208.59
206.87	209.39	206.54	208.16	209.17	207.43	208.12	208.45	208.05	210.71	208.73	210.05	207.61	207.28	208.04	208.13	208.26	209.74	208.55	206.95	209.63	209.59	208.83	210.34	209.5	208.52	208.71	208.02	209.33	207.75	206.16	210.94	209.08	208.9	211.3	211.02	207.38	209.4	209.73	208.94	209.02	209.51	207.95	208.19	209.43	209.07	210.25	208.42	209.2	209.16
201.93	203.91	202.23	203.74	206.53	203.6	202.95	202.13	201.9	204.26	204.44	204.74	203.18	204.02	203.34	204.04	202.6	205.49	205.84	205.24	204.14	204.42	205.83	204.37	203.9	203.94	205.01	203.24	203.26	203.81	201.77	203.62	203.04	203.05	204.23	202.29	203.12	204.13	204.17	203.55	202.79	203.07	205.5	205.13	206.1	203.32	202.12	204.05	203.04	202.33
201.56	202.83	201.93	204.79	206.11	201.82	202.46	200.37	202.19	201.49	201.45	202.5	200.86	201.65	203.77	203.08	202.91	201.21	200.76	202.47	203.25	201.68	203.69	202.9	203.52	201.49	202.91	202.73	206.15	201.86	202.81	201.81	202.95	203.66	204.34	203.57	200.75	202.85	202.6	202.01	204.57	201.26	203.74	204.27	204.89	202.84	202	202.78	204.52	201.38
199.99	199.06	198.83	199.52	199.21	198.36	199.86	197.73	198.33	198.25	199.96	199.14	198.6	201.24	197.05	199.2	200.15	198.41	197.79	200.29	200.03	197.35	198.09	200.06	198.02	198.67	197.27	200.5	199.29	198.17	200.28	199.77	201.56	199.38	198.94	200.14	200.63	200.46	197.84	199.23	199.77	200.06	199.8	197.94	200.59	199.65	198.5	200.47	199.1	202.21
202.6	204.72	202.9	203.28	205.36	203.97	202.06	200.42	203.98	204.16	201.84	202.2	202.26	201	201.78	200.93	205.97	201.65	201.16	202.33	204.32	204.6	201.82	203.88	202.27	202.13	203.62	205.75	202.81	202.89	202.22	204.45	204.69	206.63	203.71	203.35	203.12	204.45	201.35	202.93	203.09	203.91	203.96	202.98	201.31	203.11	204.04	204.12	201.85	202.73
207.52	208.6	210.68	210.27	211.53	208.46	211.14	211.24	209.82	209.98	207.74	211.34	209.91	208.62	208.58	211.49	206.9	209.43	208.64	207.81	210.04	208.74	210.33	208.82	209.91	209.3	209.17	206.47	208.6	209.82	208.29	210.14	207.63	208.79	210.14	210.2	210.03	208.78	210.47	210.67	209.01	209.98	210.46	208.77	211.22	207.09	208.7	208.58	207.92	208.82
210.42	209.68	210.57	209.4	209.07	208.7	211.18	209.46	211.32	210.07	208.52	210.21	210.72	208.15	207.95	210.86	206.2	210.64	208.39	208.95	208.11	210.23	208.35	208.23	212.3	207.85	207.64	209.53	211.29	209.34	210.54	209.93	207.72	210.31	208.55	208.72	207.56	207.43	209.44	210.08	209.69	209.2	207.33	207.58	207.54	208.62	210.29	208.99	207.51	209.62
206.56	207.84	208.04	208.43	207.45	207.95	207.64	208.29	209.26	206.06	210.47	206.6	208.74	206.3	208.95	207.38	206.86	207.84	206.02	206.78	209.3	207.94	209.29	208.38	207.71	207.94	209.42	209.11	206.67	206.13	207.92	208.99	205.64	206.43	208.89	210.55	208.6	206.31	209.15	207.96	204.75	207.53	206.31	208.07	208.52	206.91	208.36	208	208.54	209.73
210.42	207.69	208.69	207.23	210.28	208.38	209.91	208.32	207.31	206.85	207.79	207.78	209.06	209.63	210.26	209.41	208.54	209.17	209.41	209.68	209.41	209.38	210.03	209.6	209.48	208.75	208.24	208.3	206.86	207.13	209.35	209.36	208.59	209.38	207.91	210.04	210.22	210.33	208.95	208.78	208.74	209.75	207.87	208.07	208.18	207.98	209.46	208.52	207.98	208.59
203.43	206.47	203.74	205.12	204.09	201.62	203.88	204.87	204.03	203.81	203.87	203.85	201.99	203.53	203.14	203.62	204.55	202.03	204.79	203.55	205.64	204.92	202.21	204.94	203.12	204.84	204.53	204.5	204.05	205.29	205.14	202.41	203.64	204.88	202.12	203.97	202.99	205.54	204.14	206.39	203.54	203.05	205.02	203.62	205.84	202.96	203.02	203.81	202.08	204.59
208.06	207.29	207.28	207.46	207.19	208.64	206.66	206.73	206.19	206.86	206.79	206.94	206.9	207.98	209.33	205.45	206.83	206.89	206.75	206.8	209.16	207.23	207	209.99	206.08	206.85	209.02	207.17	212.08	207.61	207.96	207.48	208.97	205.36	207.02	207.75	205.54	204.02	207.53	205.89	209.51	206.97	207.15	206.87	207.21	209.86	205.92	206.89	206.75	206.57
216.52	216.87	220	217.04	218.19	216.51	216.63	219.17	216.97	218.73	217.69	217.32	215.58	217.15	213.99	217.87	217.02	217.56	219.88	217.46	218.53	216.97	217.84	215.77	215.98	217.36	218.68	216.87	217.19	217.15	217.23	217.17	216.62	216.74	217.57	216.36	217.35	219.19	217.94	216.84	217.76	217.91	213.64	216.69	214.85	215.55	215.99	216.29	214.71	217.52
219.75	218.13	215.97	216.16	218.54	217.93	218.97	217.27	218.43	216.57	215.82	217.74	217.81	219.05	220.82	216.76	219.54	218.22	216.51	219.72	217.95	217.4	219.02	216.18	216.45	216.2	216.56	216.08	215.51	216.12	218.17	217.51	214.8	218.15	216.14	215.04	217.57	218.06	216.06	216.94	218.19	218.55	218.74	215.5	215.94	216.46	216.57	217.59	218.47	215.74
217.22	219.62	218.82	217.99	220.54	215.31	216.28	216.64	218.08	215.6	217.95	216.35	218.73	217.32	216.91	219.22	217.93	218.76	218.49	216.44	216.49	217.08	219.63	218.32	217.2	217.55	216.03	216.78	217.32	218.64	218.17	217.87	218.34	217.54	219.28	216.24	218.3	215.41	215.23	220.02	218.51	216.61	216.76	218.75	218.64	219.53	217.6	218.81	217.57	216.27
209.61	208.52	207.82	209.19	207.66	208.4	209.29	206.22	207.52	209.39	208.48	209.43	209.3	209.03	209.34	209.16	209.17	209.66	209.38	208.81	211.3	208.79	210.22	209.54	208.74	208.72	210.07	208.09	209.92	209.61	210.01	207.88	208.33	205.89	208.76	209.39	208.88	209.72	209.31	208.21	209.23	208.41	207.96	209.66	208.98	206.99	208.58	208.85	208.86	208.25
215.2	217.32	216.73	218.54	218.18	216.76	218.77	216.88	216.28	217.14	216.85	216.56	216.26	218.61	217.75	216.04	216.84	217.08	215.88	215.97	216.9	216.32	216.92	218.81	216.68	214.76	217.64	214.59	216.37	217.11	217.04	216.31	216.76	215.86	213.93	216.24	217.62	216.06	215.63	217.64	218.35	217.5	214.69	216.8	215.33	215.93	217.06	218.27	215.01	216.81
203.62	202.72	205.52	203.96	202.53	203.77	203.57	202.49	202.38	201.42	202.98	202.42	204.84	201.6	203.72	202.44	202.9	200.92	202.56	202.85	205.38	203.44	205.44	203.02	201.74	202.08	204.8	206.66	203.31	202.61	202.19	204.25	204.7	204.32	205.29	203.15	203.48	202.91	203.55	203.01	202.51	203.13	205.79	203.82	202.4	203.93	203.05	203.84	203.62	202.3
210.41	211.78	211.45	213.06	211.74	210.15	213.08	211.47	211.71	211.2	212.15	214.05	212.53	211.67	210.57	213.51	211.5	212.9	210.66	210.84	210.91	211.53	211.69	212.13	211.97	212.04	212.86	213.19	212.64	212.58	211.43	213.16	212.18	211.95	211.82	214.52	213.36	213.12	211.11	209.4	213.68	212.51	213.06	213.75	210.1	211.84	212.27	211.24	212.19	212.33
208.81	209.66	210.22	209.85	209.84	207.09	210.15	209.27	206.95	208.39	209.55	208.36	208.83	209.58	208.42	207.73	209.35	209.47	208.46	209.44	209.53	207.95	208.66	208.35	208.41	208.03	207.38	209.23	208.83	208.5	208.68	208.2	208.34	208.63	209.07	210.66	209.77	209.61	206.56	207.96	209.74	207.31	208.76	208.85	207.19	207.3	207.19	211.27	206.75	207.92
198.03	200.71	201.06	199.38	204.02	201.61	199.36	201	200.61	200.17	200.64	198.87	198.09	200.59	198.37	200.42	200.6	199.78	199.67	201.12	201.76	198.93	199.61	200.08	200.28	202.14	199.95	201.77	201.07	200.73	200.71	202.87	200.49	199.79	198.51	202.36	200.7	201.08	200.6	202.5	198.41	202.44	200.46	201.67	200.57	200.03	199.42	199.6	199.27	199.88
212.97	209.42	211.12	212.57	210.84	210.9	212.55	210.13	214.23	212.48	211.24	212.21	210.87	213.2	211.8	211.47	211.83	210.56	210.53	210.67	210.38	212.25	210.15	209.37	214.26	210.44	211.07	212.8	211.19	212.56	211.94	212.49	209.49	210.68	211.24	212.53	211	211.72	211.6	212.39	210.92	212.68	212.61	212.2	210.43	211.58	210.18	214.97	213.68	210.24
208.69	209.46	205.41	207.01	205.29	207	208.32	206.1	204.91	208.32	209.23	208.73	208.48	209.07	207.31	209.08	208.06	207.08	208.44	208.56	205.62	207.24	205.27	209.16	208.89	207.9	207.9	208.8	209.46	208.31	205.75	206.28	206.89	209.37	207.84	208.03	207.69	207.93	209.17	208.04	209.06	209.97	208.55	208.75	209.66	207.48	209.8	206.47	208.81	207.19
213.92	211.88	213.13	212.11	210.93	212.86	212.14	214.66	214.32	214.81	215.56	214.47	212.21	212.55	214.82	213	213.23	214.88	214.75	214.73	212.3	215.57	214.21	214.98	215.32	213.24	213.25	214.72	213.67	212.85	214.13	214.49	216.78	214.36	215.06	213.61	217	213.57	212.43	210.68	215.34	212.27	211.52	215.18	213.48	212.87	213.64	214.91	215.28	213.07
206.18	205.41	206.39	204.74	205.29	206.29	207.66	204.79	206.79	206.53	206.04	208	205.91	206.84	207.83	206.97	207.88	206.79	205.27	206.15	204.32	206.47	207.98	206.31	208.86	206.1	205.65	206.81	206.93	208.05	205.92	206.63	205.34	207.53	205.3	203.83	207.98	205.66	206.29	205.86	206.08	207.5	207.31	205.44	205.49	204.71	208.36	204.19	205.78	204.49
203.83	202.5	204.62	202.27	202.81	199.62	203.81	202.8	203.61	204.67	201.83	204.61	202.46	205.27	202.65	201.83	204.53	202.42	201.76	204.17	203.6	202.74	203.91	203.86	201.34	202.1	203.39	203.1	205.02	203.25	202.09	204.51	202.12	205.2	202.81	203.66	203.8	200.27	203.07	204.42	204.37	203.17	203.99	203.75	202.77	201.88	202.53	203.75	203.45	202.5
195.44	195.48	193.25	194.49	192.04	194.41	195.31	194.56	194.56	197.69	194.35	195.26	192.99	193.11	195.57	194.25	194.11	194.14	194.95	195.99	193.72	194.63	194.01	195.74	195.29	194.95	194.12	194.45	193.83	196.21	194.73	194.78	195.92	197.28	194.86	198.88	194.93	196.29	196.14	194.12	195.2	195.14	197.69	195.14	195.08	195.65	196.6	196.1	195.04	193.47
209.88	209.41	208.82	209.55	209.43	209.37	206.92	209.33	209.54	207.1	208.53	210.47	208.33	210.4	207.93	208.39	207.49	208.47	207.39	209.75	208.92	207.14	208.38	208.94	207.52	208.83	209.14	206.94	208.44	208.18	208.43	208.52	210.1	207.68	209.82	209.52	208.53	207.19	206.95	209.03	207.98	209.5	208.24	206.58	209.59	206.67	206.72	208.42	209.41	205.56
207.62	209.66	209.21	209.5	210.29	209.77	211.48	208.99	209.11	208.34	209.51	208.77	207.44	207.45	210.33	209.31	208.44	210.94	209.62	208.97	207.39	209.74	208.09	207.61	210.54	210.14	209.73	208.19	208.09	209.68	209.08	207.74	207.87	208.9	206.93	209.77	211.26	207.56	207.21	209.53	209.92	212.14	208.51	209.09	208.74	207.08	206.5	210.01	209.27	206.68
208.39	210.36	208.69	208.38	210.38	210.65	207.26	210.81	209.14	212.17	209.24	210.29	210.2	209.65	207.54	212.42	209.12	210.62	207.76	210.9	209.11	209.17	208.16	208.84	208.54	209.63	209.12	208.42	210.69	209.31	209.45	209.53	210	211.07	210.62	212.03	210.06	209.95	207.83	209.98	209.59	208.24	211.58	210.24	210.47	209.49	210.23	210.27	208.62	209.55
211.31	211.92	211.52	211.14	212.23	212.11	211.55	213.32	209.85	210.59	211.73	212.88	214.16	212.26	211.6	209.72	212.29	213.13	211.74	209.15	214.09	212.51	211.38	211.81	210.76	209.75	211.65	209.69	210.51	211.55	211.89	208.85	212.35	211.93	212.65	211.52	211.63	211.38	211.66	213.19	213.67	213.17	213.13	209.91	211.9	211.05	210.62	211.36	212.11	210.94
208.1	211.52	212.05	214.02	210.99	213.01	212.06	210.97	210.5	211.22	211.2	211.18	210.88	213.89	210.81	210.96	211.47	213.03	210.77	211.87	212.44	211.18	210.6	211.84	212.69	213.19	213.34	210.47	211.07	211.06	211.64	212.28	212.96	212.37	209.34	211.27	210.06	213.09	210	210.53	211.35	212.91	211.43	212.02	214.33	210.74	212.07	210.56	212.02	212.6
207.26	204.17	203.02	203.16	205.05	204.06	204.18	202.35	206.06	204.51	206.43	202.8	203.88	205.76	206.85	207.18	202.46	205.31	206.2	205.27	204.89	205.29	205.91	206.08	203.58	205.47	204.59	204.82	203.64	203.77	204.84	206.22	206.46	205.05	206.29	206.19	201.92	204.23	206.32	206.39	205.39	206.47	203.74	205.56	204.85	202.61	206.24	202.52	203.48	205.54
209.83	207.46	208.37	207.8	207.51	208.42	206.9	206.17	208.84	207.03	205.49	210.15	208.82	208.21	207.56	208.78	207.45	208.34	207.25	209.38	209.33	210.39	206.09	207.34	209.14	208.74	209.52	206.26	209.53	205.43	207.69	209.03	207.38	209.87	209.8	207.14	207.44	207.55	209.51	208.08	208.13	207.89	209.65	208.2	207.1	206.54	208.91	208.28	209.25	206.27
204.78	207.58	207.09	205.8	207.81	206.96	207.7	209.68	207.21	207.25	206.7	208.6	207.98	209.06	208.03	208.56	208.14	207.19	208.82	207.12	208.36	207.95	208.58	209.74	207.27	207.71	207.75	208.95	206.31	209.96	208.04	207.02	207.57	208.91	208.46	207.08	207.16	209.61	207.87	207.46	208.94	206.97	208.33	207.67	206.92	205.29	206.08	205.58	208.02	206.94
198.94	200.51	200	199.43	199.7	197.73	199.41	202.68	199.49	198.63	199.68	197.97	199.55	201.42	199.19	199.84	200.79	200	199.42	199	199.1	198.75	199.9	201.9	198.86	200.45	201.4	198.92	199.64	199.41	201.47	199.39	200.96	200.42	199.33	200.85	198.88	197.18	198.22	202.01	198.65	198.92	199.07	199.32	199.41	201.53	199.82	198.9	201.45	198.65
209.15	209.38	209.42	208.46	208.55	208.97	210.87	205.83	212.42	208.3	206.71	208.62	209.04	209.68	208.06	208.27	207.35	206.11	206.99	209.36	208.9	212.13	207.19	210.49	207.65	208.02	209.66	208.56	209.12	210.14	208.07	210.06	209.6	208.31	210.04	208.67	208.31	208.28	207.64	209.69	208.87	208.53	210.11	208.66	209.31	208.82	207.83	208.8	209.6	209.82
215.82	214.13	213.62	213.42	213.5	215.83	212.72	212.82	215.04	214.03	212.92	216.15	213.86	215.09	213.81	212.97	215.41	213.82	213.33	212.55	214.21	215.53	214.76	216.65	213.61	212.84	211.95	213.43	213.22	212.24	213.28	216.53	215.14	212.58	213.86	214.36	216.03	214.62	212.62	215.07	213.33	213.57	212.18	212.65	214.65	213.06	214.27	214.38	211.92	213.53
197.16	198.34	197.91	198.38	199.22	198.06	198.22	197.21	198.16	197.56	196.05	200.18	198.5	196.35	198.38	197.32	198.41	197.57	195.96	197.75	200.37	201.23	196.72	197.82	198.45	200.56	198.87	199.36	197.92	197.46	196.5	197.92	197.34	198.39	199.79	198.6	197.39	197.04	200.13	197.44	197.79	196.57	199.28	199.39	198.26	196.29	194.03	198.09	197.09	199.59
209.26	210.51	211.05	207.49	211.27	209.39	208.89	209.38	209.69	208.18	209.43	210.84	208.8	207.26	209.63	209.04	210.45	207.62	207.6	211.24	208.66	212.43	209.62	208.8	210.2	207.32	209.26	210.96	209.42	207.13	207.62	211.46	209.16	209.94	209.46	207.43	209.6	207.59	209.71	207.84	207.47	207.42	210.93	208.89	208.32	208.64	209.95	211.37	211.62	207.4
203.36	202.36	204.56	206.04	202.87	202.79	205.59	203.06	202.21	203	205.79	204.07	202.51	203.08	202.54	205.43	204.05	202.45	202.79	204.17	205	206.54	202.14	203.6	201.54	200.59	205.04	202.1	204.81	203.06	205.53	203.2	204.82	203.71	203.1	203.08	204.52	204.52	203.86	203.67	203.27	203.66	205.25	204.46	204.66	203.09	202.3	205.46	203.42	204.85
210.18	208.72	210.48	211.45	210.9	209.3	210.05	209.41	210.27	211.36	209.13	211.11	210.53	209.72	212.13	209.6	209.34	210.67	210.02	207.4	208.96	208.52	211.64	210.63	210.83	210.28	209.66	210.72	209.82	208.23	209.14	208.72	209.42	207.89	209.51	208.6	209.31	210.14	208.98	210.96	212.21	211.64	209.6	209.88	211.36	209.98	211.55	210.21	209.64	209.81
210.04	207.53	209.32	209.44	206.88	206.16	206.01	207.3	210.66	208.64	206.49	208.46	210.59	210.45	208.09	209.47	208.65	208.12	210.43	209.94	209.49	208.88	210.02	210.66	206.54	207.49	209.72	208.67	206.51	209.38	210.14	209.36	208.06	210.72	209.16	208.34	207.68	208.65	209.36	207.64	208.57	206.58	209.6	209.03	205.07	207.19	205.43	211.02	208.02	208.93
193.47	197.27	195.79	193.52	195.19	195.34	197.88	194.68	195.61	195.91	193.27	193.59	196.64	192.84	193.7	195.25	195.31	194.64	194.2	197.38	197	195.11	194.13	196.92	194.58	197.15	195.21	194.4	194.05	193.73	196.68	195.01	195.76	194.88	197.24	194.48	194.94	193.65	194.8	196.13	195.13	196.33	195.06	193.84	194.34	194.53	195.11	195.34	193.82	195.79
199.3	200.66	198.34	198.41	199.12	198.5	199.1	202.03	199.25	200.95	198.21	198.92	200.45	199.76	199.35	195.57	201.36	198.07	200.74	197.32	198.02	198.9	200.69	200.63	198.27	198.76	197.81	198.96	200.7	199.77	200.52	202.12	200.62	198.69	200.28	199.82	198.48	199.84	199.79	198.53	197.39	197.35	198.25	199.42	197.3	199.6	197.76	200.31	200.46	201.68
207.18	205.74	205.24	206.32	207.87	206.66	204.34	208.35	207.03	205.71	206.3	207.36	205.32	206.98	205.46	207.57	206.41	208.47	205.03	205.24	207.47	205.04	206.5	204.83	204.86	206.6	207.42	205.73	203.06	206.14	206.5	210.31	204.98	206.18	205.39	206.89	207.39	206.97	206.31	205.6	208.06	205.39	208.5	207.08	207.52	206.76	207.62	207.76	206.73	207.69
202.07	200.86	201.06	199.45	200.6	199.55	199.8	200.94	200.48	199.79	198.32	199.06	200.64	200.94	202.04	199.83	197.99	200.81	200.03	203.26	200.12	199.31	197.9	199.99	198.79	203.23	201	199.92	198.08	198.57	199.85	197.65	198.76	200.46	198.86	200.95	203.14	200.57	199.6	200.95	200.42	198.39	199.65	199.48	201.15	199.69	199.36	200.55	200.71	199.73
203.22	205.01	206.29	206.59	203.42	207.35	204.97	205.04	206.24	204.32	204.6	204.76	205.9	203.44	203.22	205.08	204.38	203.46	205	204.71	204.46	205.03	205.42	202.49	205.88	205.3	204.43	203.2	204.71	203.95	204.48	204.41	202.41	204.79	202.22	206.19	206.92	205.77	204.9	203.73	205.33	204.33	204.84	206.04	206.25	202.54	205.51	205.25	205.75	206.53
211.83	211.34	211.43	210.75	213.17	211.12	211.93	210.78	209.39	214.12	211.05	211.84	210.65	211.86	211.57	212.51	210.94	209.02	212.07	212.35	211.22	211.57	208.14	209.3	211.89	210.11	214.36	211.73	212.33	209.27	211.63	213.61	212.44	210.03	211.1	210.72	209.95	209.45	209.96	211.71	213.55	212.73	211.22	211.18	211.82	211.53	212.63	211.97	211.84	213.51
195.32	194.42	193.4	194.05	193.76	193.7	193.93	195.73	194.52	192.77	193.41	195.6	194.65	195.24	196.59	195.95	194.27	194.9	194.07	192.76	194.02	194.34	193.31	195.43	195.24	195.76	194.5	193.39	193.56	193.96	193.98	196.15	194.62	193.89	193.9	193.97	194.56	194.51	196.08	196.61	193.41	194.4	196.41	194.85	192.83	195.62	196.35	195	193.16	196.46
214.56	214.07	215.12	213.16	214.98	213.54	214.48	214.48	213.83	214.99	213.12	214.46	213.99	215.52	212.32	214.02	214.14	214.51	214.33	214.12	213.99	215.59	213.18	212.37	213	214.53	212.26	213.56	215.12	212.98	212.54	211.84	215.62	213.18	215.31	213.78	212.2	212.55	213.32	213.74	212.15	214.92	213.74	212.96	216.08	212.44	213.85	213.47	212.2	213.17
206.34	206.96	208.7	207.09	209.76	211.01	208.32	208.57	208.8	209.3	207.14	208.86	209.58	209.24	207.31	208.63	208.81	208.86	209.78	209.88	206.98	208.65	209.1	209.01	208.82	209.35	208.88	210.99	209.22	210.12	209.35	210.28	208.23	208.94	208.15	208.65	207.73	209.11	207.66	207.21	208	207.46	208.7	209.74	211.99	208.92	209.35	209.5	209.1	208.88
207.01	210.3	208.12	209.69	207.82	210.31	207.27	209.32	209.32	207.85	207.34	209.42	208.02	207.34	207.01	206.82	209.85	206.64	208.19	208.83	209.51	206.35	204.26	211.16	208.62	208.05	209.83	208.52	209.66	210.58	209.58	208.56	208.82	208.15	207.98	207.7	207.38	208.08	210.55	209.16	210.18	206.04	206.67	207.71	208.89	208.46	209.06	210.13	208.99	209.17
218.21	216.74	217.29	216.01	217.08	217.17	216.41	215.18	217.46	216.46	216.28	216.36	217.56	216.43	218.97	217.95	218.65	217.13	216.13	216.39	217.29	219.76	215.68	215.88	216.97	217.05	218.02	216.4	215.06	217.95	218.74	217.92	215.55	218.41	218.6	216.08	216.33	217.66	215.62	215.13	217.07	215.1	216.92	218.31	215.52	216.66	216.55	216.51	217.24	218.39
215.13	216.63	215.49	217.1	217.76	216.57	216.68	217.67	214.98	216.92	215.66	219.33	216.27	219.02	217.5	215.47	216.13	218.23	217.79	217.68	215.51	217.14	217.55	217.8	219.88	218.54	215.96	216.82	216.08	217.64	217.46	216.68	216.49	216.71	217.61	214.97	218.03	219.66	218.52	219.01	217.11	216.44	217.56	218.08	218.32	217.81	217.66	218.2	220.23	215
192.8	194.23	193	193.65	192.14	196.59	194.38	195.84	193.76	194.61	194.57	192.55	195.66	193.8	195.39	193.74	191.65	193.88	192.64	192.65	193.59	195.31	194.6	194.3	194.88	196.51	194.11	195.18	194.49	195.55	193.73	194.23	195.35	194.87	195.19	192.62	193.26	193.05	192.42	193.99	193.65	195.03	191.64	195.29	193.78	195.95	195.19	194.15	194.89	193.38
202.84	203.67	204.12	207.48	204.24	206.96	203.43	205.78	203.03	204.42	204.89	204.27	206.37	207.3	203.71	203.75	202.05	204.65	205.34	205.72	205.64	205.35	205.94	206.06	203	202.93	205.32	204.3	204.69	204.89	204.9	204.95	203.78	206.47	206.53	202.47	206.78	204.94	205.98	202.61	205.71	206.52	203.16	205.59	207.46	203.74	208.14	204.1	204.15	205.28
205.57	203.4	204.92	204.94	205.79	203.35	204.99	206.91	203.97	202.94	204.4	202.66	205.68	205.3	202.42	204.45	204.04	205.22	203.45	203.31	207.2	203.65	204.26	207.17	202.7	204.43	206.35	204.05	204.61	204.8	206.02	204.34	204.78	207.79	205.35	206.3	204.56	205.68	205.85	203.83	202.93	206.13	203.38	204.67	205.98	204.36	205.33	204.72	203.75	205.8
206.52	207.29	208.11	209.53	206.23	206.38	203.88	206.29	206.8	207.15	204.69	205.02	208.1	205.27	204.91	206.84	207.77	206.15	205.8	206.87	206.2	209.39	208.38	206.39	207.27	207.44	208.38	207.22	208.3	206.07	206.73	206.49	205.73	207.76	206.92	204.3	206.38	205.47	206.09	205.92	206.64	206.05	206.21	205.58	206.51	206.5	208.25	206.38	205.18	207.75
204.27	206.47	205.66	208.03	207.2	206.55	209.62	207.22	207.67	206.6	207.64	207.34	209.68	205.16	208.39	207.34	208.05	206.7	207.88	208.14	207.8	207.88	208.67	207.51	207.61	207.76	207.76	206.59	206.32	206.92	208.91	210.01	208.9	206.88	206.88	208.8	207.42	208.31	209.45	208.92	208.66	205.73	207.92	205.22	209.47	206.89	208.35	208.92	207.34	206.98
200.74	201.03	199.88	199.79	200.08	200.44	199.42	198.47	202.08	200.89	200.97	201.79	203.81	200.04	199.35	200.5	201.59	197.75	199.84	199.04	201.27	199.79	199.89	200.3	199.69	201.26	200.74	198.54	199.94	199.97	200.69	200.07	200.26	198.78	199.83	200.25	199.53	201.69	200.97	198.55	199.64	202.28	198.54	200.32	199.23	200.58	200.62	202.78	201.35	202.2
209.68	207.82	208.49	205.88	206.41	207.47	206.68	208.79	207.38	206.65	207.05	206.46	207.02	209.37	207.98	208.72	208.18	206.67	207.53	205.88	208.1	207.25	206.98	208.35	206.59	207.75	208.72	208.66	205.77	207.04	207.4	205.58	207.77	207.91	206.41	209.42	207.07	206.72	206.78	206.22	208.24	208.01	206.53	207.39	208.19	207.95	209.28	208.95	207.44	208.13
206.15	205.69	205.29	207.45	205.55	205.44	205.69	204.01	204.32	207.83	208.55	205.2	207.4	205.85	209.54	207	205.42	205.69	206.83	204.7	206.28	205.68	206.66	204.63	204.45	207.14	204.26	206.72	203.36	206.73	206.59	207.82	207.5	206.35	206.47	207.9	204.93	207.34	206.56	206.36	206.02	204.69	207.7	208.12	207.29	205.96	207.55	206.45	204.34	205.11
218.4	217.09	216.62	218.39	216.94	219.47	219.27	216.99	215.89	217.09	219.01	220.66	222.47	218.74	218.34	217.59	218.38	216.49	217.5	218.51	217.38	219.13	215.71	219.7	219.36	215.6	217.51	216.65	217.39	219.6	217.41	216.52	217.4	218.86	218.21	220.12	218.96	219.43	218.14	218.32	219.09	218.36	218.67	218.41	215.02	216.19	217.66	216.56	215.96	215.97
208.7	209.46	207.69	209.34	208.52	206.5	206.61	206.49	208.98	208	208.36	208.24	207.3	208.07	206.51	207.43	209.94	209.59	206.61	205.7	207.04	206.91	203.64	206.66	206.77	206.77	209.92	206.24	207.97	207.49	207.56	205.18	207.54	208.35	207.79	207.54	208.86	208.12	209.73	210.54	209.91	206.51	206.77	208.31	205.34	207.35	206.81	208.84	205.4	209.16
208.3	210.68	211.16	209.92	209.92	209.8	211.55	208.39	211.99	208.72	209.55	208.99	211.49	209.26	206.95	210.24	206.53	210.79	207.94	208.48	208.58	209.47	208.48	209.94	210.02	209.5	209.01	208.6	211.62	209.54	209	210.77	208.37	211.14	209.91	209.1	212.04	209.63	210.23	211.33	206.13	209.91	210.18	210.77	210.03	208.78	208.78	210.75	208.82	207.68
202.25	203.16	202.93	203.38	201.52	203.65	204.44	203.83	203.33	202.53	205.35	204.85	203.19	205.43	204.16	202.76	205.44	202.26	203.73	203.53	204.56	203.36	205.99	204.33	203.14	204.32	203.51	203.22	204.44	205.82	202.31	203.03	204.73	202.97	204.35	201.93	204.71	202.45	204.04	202.93	203.13	204.46	202.75	203.9	203.72	201.04	205.09	203.34	203.81	204.88
204.96	207.47	206.29	208.46	207.71	206.18	204.04	207.18	207.3	205.9	208.54	205.67	206.9	206.58	207.89	204.61	207.57	207.16	206.91	204.88	206.83	205.74	205.04	206.25	206.42	205.2	205.26	205.89	206.75	207.69	204.94	207.09	204.53	205.5	207.25	206.31	207.69	208.29	204.45	206.34	203.8	205.79	208.35	206.85	209.84	206.05	204.66	206.83	208.33	204.52
198.16	198.73	198.25	202.38	198.91	198.99	198.52	200.74	200.15	199.5	200	198.48	199.43	201.07	200.66	199.44	201.17	199.94	198.42	196.44	200.18	197.58	197.12	197.68	198.58	199.71	199.89	198.73	200.7	199.15	199.71	198.39	200.75	199.11	199.4	199.24	200.37	198.85	199.56	200.84	198.15	199.71	197.83	198.83	197.87	200.68	199.37	199.95	198.04	199.96
210.86	210.91	212.81	211.18	211.62	211.08	210.78	212.59	211.53	213.75	210.25	212.03	214.95	210.91	212.05	213.8	211.69	210.07	212.1	210.71	211.19	211.22	211.44	212.87	211.46	212.22	210.76	211.28	213.13	210.83	212.97	211.81	213.12	210.78	213.55	210.98	210.92	210.87	213.74	211.23	211.49	211.27	210.24	211.2	211.12	212.02	211.98	211.36	210.53	210.87
217.47	217.36	218.17	218.39	219.59	217.04	216.14	214.87	214.83	218.63	217.32	214.96	216.29	217.33	214.71	215.61	217.4	216.23	215.16	216.35	217.28	217.09	216.69	215.95	216.94	215.87	216.98	215.93	216.7	218.22	218.38	216.17	216.74	217.09	216.78	218.05	216.6	217.83	216.86	216.65	216.8	217.38	217.09	217.51	218.16	217.75	214.86	219.02	218.99	217.3
199.44	200.66	198.31	201.86	199.58	200.15	197.14	200.3	197.65	200.31	197.79	200.15	198.41	199.99	201.75	201.42	200.49	197.17	198.1	199.46	200.89	197.71	198.88	199.89	201.31	198.96	198.81	198.52	199.92	199.63	198.87	200.34	199.15	198.62	199.83	199.02	201.09	197.5	198.38	200.94	200.68	198.31	201.29	198.47	196.96	196.69	199.63	200.02	200.68	198.19
205.8	204.49	206.43	201.75	204.26	203.64	204.12	205.42	204.6	203.76	204.23	205.35	204.35	202.74	204.94	206.19	203.34	205.97	202.33	202.19	205.72	204.34	204.81	204.29	202.27	203.14	204.83	202.42	205.34	204.8	203.85	204.54	204.15	204.59	203.33	205.03	205.11	202.2	205.37	203.75	203.94	203.12	203.87	203.1	203.32	206.38	203.39	204.62	206.47	204.7
196.65	195.54	195.42	196.13	194.57	195.6	197.12	196.65	197.12	195.27	194.16	195.49	194.67	193.41	193.89	196.02	194.5	192.94	196.32	193.5	196.74	195.21	197.42	193.4	191.69	195.33	196.03	194.65	196.26	195.8	193.7	193.79	195.6	192.82	194.95	195.51	193.29	196.59	195.38	194.16	194.81	196.46	193.84	194.55	195.41	192.21	195.88	195	195.55	195.87
211.2	211.99	213.51	210.39	211.72	210.49	211.91	211.19	209.97	213.12	213.3	209.55	212.43	209.27	212.21	211.8	211.74	210.11	212.83	212.18	213.44	210.54	212.71	213.59	210.28	213.55	211.52	211.67	211.41	212.47	212.88	211.6	213.32	213.07	211.55	213.64	213.74	211.86	211.45	212.06	214.14	213.39	212.89	210.79	211.95	212.18	211.78	210.38	211.67	211.47
209.57	209.57	207.58	208.45	208.89	208.69	208.2	207.91	210.56	209.63	207.77	207.68	206.06	209.82	208.16	209.22	209.51	209.59	209.9	211.93	209.12	208.03	209.15	210.19	207.82	208.62	209.18	210	208.64	209.47	210.54	208.3	207.29	209.6	211.06	209.96	207.88	208.66	210.33	208.92	208.43	208.87	210.01	205.37	209.34	209.41	205.32	208.14	205.78	208.22
218.34	217.29	216.84	217.92	217.46	218.9	217.5	218	216.12	217.97	216.3	215.96	217.86	216.49	218.14	215.1	215.45	216.54	216.53	216	216.88	216.42	217.35	216.29	217.71	215.75	216.51	219.65	217.76	215.72	217.71	218.61	218.53	215.45	216.83	216.24	217.26	221.62	216.24	214.17	218.24	219.05	217.9	215.64	215.7	215.85	216.84	218.36	217.41	218.44
200.71	199.35	200.99	198.89	200.26	198.4	200.17	199.86	201.3	197.84	198.62	200.55	199.08	200.01	197.39	200.61	197.62	198.64	200.3	200.7	198.51	197.78	200.5	199.22	201.74	199.09	199.91	198.88	202.43	199.18	199.95	198.24	199.02	200.16	199.7	199.94	199.73	199.64	198.61	200.2	197.09	199.77	199.63	200.8	199.41	198.35	199.84	198.57	199.51	198.32
205.34	204.82	205.04	203.44	205.5	202.46	205.22	204.64	202.41	203.01	204.57	204.77	206.09	204.84	205.11	202.31	203.91	203.61	204.94	202.84	204.13	204.99	205.78	204.62	203.49	204.25	205.81	203.12	205.12	205.52	204.14	203.9	205.41	204.17	205.13	206.84	206.7	204.37	205.72	204.79	205.88	203.74	203.39	205.22	204.32	202.37	203.94	206.48	204.41	204.69
206.09	208.98	207.78	207.78	209.28	208.27	205.59	209.32	210.63	207.98	206.88	209.3	208.15	207.41	207.9	207.67	206.52	208.51	208.63	207.08	209.58	210.09	206.94	207.24	207.58	206.01	206.13	207.93	207.38	207	207.27	207.5	206.43	206.73	208.26	210.28	207.05	208.08	204.92	209.5	207.43	206.57	206.83	208.42	207.84	205.94	209	207.25	206.95	206.45
207.98	209.72	209.1	207.65	205.92	208.02	207.86	209.22	207.79	209.07	208.17	208.35	208.64	208.2	207.79	206.74	210.14	206.74	207.7	208.4	209.79	210.56	208.74	209.93	208.49	207.2	209.45	210.02	208.88	208.79	207.61	208.87	210.53	207.5	206.82	206.2	210.75	207.92	207.41	207.28	208.33	210.38	207.99	207.74	208.94	208.82	207.48	208.81	206.94	209.46
207.03	204.05	204.03	203.18	202.88	205.02	203.81	203.78	204.19	203.78	202.91	205.27	204.99	202.82	206.21	205.72	206.09	203.49	204.42	205.55	203.13	203.4	204.56	203.37	204.87	205.41	203.59	203.71	204.78	204.27	204.23	207.22	205.24	205.54	202.05	206.81	203.82	205.62	204.8	203.63	205.14	204.53	203.03	202.63	206.79	206.62	203.69	206	205.95	204.68
207.57	209.55	211.44	212.1	209.58	208.9	209.58	209.45	209.43	208.31	211.28	208.05	208.69	209.51	209.11	208.36	208.58	208.59	209.84	208.96	209.47	209.51	209.08	206.11	209.31	208.3	209.49	210.85	209.47	209.72	209.5	209.18	209.64	207.81	209.27	208.5	208.6	207.43	209.12	210.52	208.72	208.41	209.93	209.88	208.63	209.5	207.19	209.15	209.05	210.83
201.43	200.98	199.45	200.04	200.16	199.3	199.68	198.11	201.03	199.24	199.79	199.56	200.86	199.32	201.19	198.37	198.87	199.57	203.18	200.64	200.63	198.5	199.97	200.35	197.77	199.94	199.24	200.89	201.27	200.73	200.86	199.54	199.88	200.36	198.57	200.74	201.04	200.36	201.71	199.79	200.12	198.65	199.69	200.94	198.41	200.03	200.03	201.17	199.22	200.41
209.06	209.87	211.1	207.07	208.97	209.64	209.73	207.9	208.85	205.57	207.43	207.54	209.45	211.31	210.75	207.9	209.09	209.43	209.23	209.54	207.74	206.2	210.07	207.32	209.44	208.58	210.21	209.34	209.08	207.8	208.82	208.02	209.05	208.4	208.19	208.03	209.79	208.5	206.27	210.17	208.28	209.83	207.45	207.27	207.97	209.06	211.31	210.1	208.95	207.78
209.82	208.64	210.8	210.2	208.36	209.97	207.65	209.31	211.04	208.39	212.15	207.89	208.44	208.12	209.79	212.14	211.52	208.15	210.1	207.05	207.88	209.91	208.58	211.1	209.85	210.5	209.63	209.29	204.5	208.83	210.07	207.91	209.31	208.65	210.07	210.36	208.19	209.58	209.32	207.32	211.27	208.28	208.89	209.38	211.56	209.59	208.39	208.3	210.74	211.11
202.68	199.84	205.51	205.39	201.4	205.21	200.9	202.77	200.86	204.55	204.9	202.34	204.42	204.21	203.78	203.18	203.86	203.74	205.72	206.33	206.31	202.63	203.2	204.35	204.59	203.26	204.4	202.7	202.4	203.83	202.18	204.37	204.9	204.95	202.92	205.11	200.55	203.5	202.5	202.11	202.31	202.86	205.85	202.16	203.91	203.93	202.67	204.45	202.6	203.79
217.22	217.99	220.44	217.73	219.21	215.44	217.56	217.67	218.52	216.73	218.36	219.54	215.46	218.55	218.68	219.47	218.58	218.91	219.12	218.52	217.24	218.88	217.6	217.18	217.78	216.92	220.78	216	215.73	217.76	217.75	217.14	219.42	220.34	218.56	215.88	220.21	216.54	217.24	217.77	217.12	217.8	218.16	216.94	217.4	217.14	215.5	218.9	219.77	217.72
205.9	207.51	207.85	207.2	204.48	206.68	205.56	206.52	204.38	203.75	203.79	205.04	206.17	204.23	206.79	205.21	205.76	205.14	206.29	205.13	204.85	206.41	207.26	204.92	206.1	205	204.96	203.44	204.55	205.21	206.5	205.31	206.89	205.66	206.18	207.62	206.16	205.25	205.49	206.12	205.62	206.94	206.46	205.19	206.06	206.89	204.71	205.37	206.4	204.68
217.68	215.65	217.05	216.12	217.93	218.26	217.89	219.35	218.18	215.27	218.12	219.77	216.88	217.11	220.3	217.37	217.63	217.05	217.11	219.36	219.3	217.2	217.97	218.9	218.93	218.28	220.04	215.12	218.54	217.34	218.8	219.63	216.04	216.65	216.46	217.15	219.13	217.49	215.93	219.03	216.69	218.7	218.56	218.31	217.75	216.29	217.14	218.6	214.93	216.83
197.79	199.56	198.45	198.37	199.36	198.19	198.32	198.04	200.55	200.66	199.83	198.57	195.67	198.77	201.41	200.21	198.18	200.24	199.99	198.99	198.4	199.86	199.64	199.39	201.06	198.77	199.77	201.49	198.68	199.71	199.51	199.37	197.9	200.09	198.74	197.72	199.37	200.71	197.58	199.08	200.27	200.53	201.75	200.12	198.87	199.56	199.16	197.47	200.37	200.52
198.54	199.84	201.46	199.67	201.78	199.74	200.4	198.75	199.84	201.7	200.38	198.62	200.14	200.25	199.88	202.05	198.86	196.99	199.73	198.09	200.05	199.58	199.02	200.23	199.93	198.98	201.72	199.64	200.42	198.72	199.67	199.8	198.92	198.69	198.92	199.3	199.61	198.86	199.26	199.67	201.16	201.37	200.68	198.56	200.48	199.89	199.68	199.4	198.07	198.46
210.01	210.55	211.01	210.77	206.97	208.94	210.23	208.25	208.64	210.98	209.23	208.28	210.65	208.74	208.8	208.43	209.28	208.9	208.54	209.45	210.25	207.06	210.27	208.62	208.17	209.19	210.22	208.03	208.97	211.34	211.38	210.17	208.49	209.37	210.44	209.7	208.56	209.35	208.46	209.59	210.56	209.15	209	208.75	209.1	210.81	210.89	209.83	208.24	208.69
209.7	209.4	209.38	209.29	208.87	208.69	210.58	208.67	209.05	210.37	210.47	210.35	209.62	209.89	209.07	211.27	208.91	210.44	212.09	210.54	208.3	210.22	207.9	209.55	209.62	209.67	207.16	209.89	207.59	209.5	209.64	209.19	211.06	210.08	209.12	210.67	208.84	211.55	210.89	209.81	209.11	209.99	209.86	208.11	210.58	210.45	208.51	209.57	210	209.32
208.89	209.83	210.7	209.01	212.97	210.18	212.56	210.73	211.23	212.79	213.02	213.84	212.53	212.05	213.68	211.54	212.43	212.73	212.93	212.71	209.84	212.07	211.61	213.37	208.78	210.72	212.22	210.58	210.89	211.78	212.1	209.96	214.78	213.23	211.64	213.22	210.54	213.82	210.82	211.93	211.12	212.16	211.04	211.96	213.1	211.11	211.39	213.14	213.12	211.61
213.49	213.67	212.81	214.57	214.85	212.04	213.5	214.11	212.12	214.89	213.51	212.53	211.9	213.58	213.45	215.64	214	214.21	212.71	213.63	215.43	213.93	214.3	213.28	213.61	213.27	213.65	214.64	213.19	212.45	212.76	209.9	215.23	210.3	213.63	212.59	211.77	210.7	210.57	213.12	211.1	210.86	214.21	212.48	216.01	214.44	213.51	213.2	213.91	213.33
201.86	203.94	201.79	204.47	203.22	199.5	201.46	202.1	201.89	199.36	202.54	203.9	202.81	203.74	204.21	201.75	204.24	204.21	203.66	201.94	202.77	201.26	202.48	200.66	202.64	203.6	201.11	202.78	203.35	203.18	203.76	200.07	204.73	203.22	203.96	201.16	203.33	202.84	202.86	203.84	203.9	202.43	203.73	202.57	201.72	203.03	202.68	200.3	204.69	202.24
207.43	208.66	210.94	209.35	209.76	207.12	210.4	207.07	205.48	207.91	208.44	207.09	208.67	207.78	208.96	211.45	208.87	208.72	209.17	207.45	205.22	208.66	207.34	208.16	208.55	208.59	208.84	207.44	206.33	209.25	208.08	209.16	208.98	211.2	205.7	206.63	209.18	209.49	208.07	210.3	208.76	210.16	208.58	206.78	210.15	207.78	210.52	208.73	208.3	210.6
212.6	212.8	210.66	212.28	209.49	210.72	211.03	212.1	211.86	211.09	212.68	211.46	214.94	214.24	211	212.09	212.68	210.61	210.72	209.53	210.72	209.99	212.14	210.02	212.69	210.28	211.22	210.79	211.91	212.62	213.13	210.3	212.04	211.49	211.59	211.64	213.12	212.76	211.3	212.36	212.18	209.95	211.04	211.27	211.84	213.62	209.95	213.1	210.22	210.06
210.14	212.67	212.36	211.25	211.78	211.62	210.86	210.76	212.34	211.47	212.24	211.88	211.48	210.48	210.29	212.95	211.16	210.87	211.19	210.67	213.1	210.91	210.71	212.7	211.43	212.41	211.48	213.15	211.17	212.93	211.32	213.32	212.35	211.24	210.06	211.42	211.53	210.71	210.65	213.03	212.32	213.99	213.81	212.58	210.63	211.21	211.54	209.66	209.9	212.73
208.94	208.5	208.42	209.09	206.21	205.14	209.35	208.11	209.26	206.93	208.72	206.48	207.05	208.86	206.2	207.43	208.17	208.86	205.51	208.86	206.22	207.4	208.27	207.45	206.32	210.37	209.81	206.26	205.86	210.33	207.87	207.3	209.84	207.67	207.09	205.89	209.21	206.13	208.33	207.7	206.89	209.28	207.75	207.18	207.75	207.36	206.95	209.22	207.13	207.54
218.06	215.36	216.17	216.04	217.59	218.38	216.93	218.7	214.7	216.56	218.85	218.99	216.74	217.89	218.98	216.55	217.12	219.14	218.83	216.96	215.23	217.17	217.2	214.38	215.72	216.89	217.42	214.47	217.76	217.14	218.55	216.59	217.27	216.46	215.06	216.66	218.4	217.15	216.22	217.71	216.98	218.47	216.97	217.26	215.7	216	217.33	218.1	216.62	216.7
203.54	204.85	203.21	204.43	203.56	203.84	202.14	203.24	204.79	202.13	201.46	204.8	205.1	203.49	203.89	201.93	204.17	202.73	203.28	202.37	205.66	203.34	204.39	205	203.35	202.57	203.83	202.75	204.94	202.2	205.15	203.86	203.5	206.36	203.7	204.6	204.71	202.87	201.61	201.78	203.85	202.35	205.92	204.83	203.6	203.64	204.98	204.05	205.98	204.13
208.67	207.63	207.87	206.43	206.42	207.56	208.22	208.42	207.29	205.34	208.41	208.82	207.51	207.5	210.85	207.63	207.79	207.66	209.84	208.22	206.72	208.84	206.02	207.19	206.54	208.14	205.31	208.59	209.13	207.96	208.48	206.46	207.67	209.57	208.64	208.48	206.54	207.96	207.98	209.74	207.18	208.56	208.58	208.4	207.22	209.57	205.62	207.8	208.18	209.34
207.26	206.54	204.58	208.54	205.5	205.04	205.8	205.7	207.34	204.36	205.26	207.5	206.67	207.72	207.58	206.14	206.33	204.64	204.89	207.77	206.53	208.31	208.02	206.78	206.92	204.47	205.67	206.89	206.17	206.15	208.1	205.67	204.73	207.45	204.7	205.65	205.52	204.77	205.76	206.65	206.34	207.82	206	204.99	206.46	206.13	205.53	204.28	203.01	207.27
203.88	203.06	200.46	200.83	202.55	201.23	202.58	203.1	202.54	202.51	202.57	202.71	201.96	201.93	204	202.38	200.96	199.7	203.2	201.73	201.69	199.13	202.82	201.85	202.66	202.69	202.76	202.48	202.74	200.96	202.22	204.37	203.53	203.41	204.17	202.17	202.21	201.72	201.61	201.6	202.32	202.13	202.56	202.42	201.98	200.6	203.45	202.97	202.41	203.42
216.29	218.1	217.51	216.28	216.41	216.93	220.12	218.44	217.09	217.34	218.21	215.62	216.82	215.66	216.59	213.84	218.34	215.9	215.23	214.39	217.61	215.54	216.96	217.94	217.47	217.09	216.8	217.76	217.97	216.85	215.86	219.67	217.03	213.87	217.33	216.86	216.15	216.1	217.34	218.32	218.03	216.98	220.5	217.71	215.86	217.23	215.4	214.91	215.91	218.88
206.9	209.36	208.88	207.6	207.95	207.35	206.12	208.37	209.43	208.91	206.72	209.04	207.33	207.67	209.15	207.54	209.05	206.81	207.8	206.65	209.11	209.29	209.57	210.37	209.51	208.09	208.4	209.46	209.41	207.64	207.91	209.52	206.48	206.44	209.51	209.94	208.45	208.54	207.55	206.84	210.93	206.9	210	206.81	210.28	209.18	207.73	206.41	209.08	209.85
218.76	216.71	213.77	217.9	216.68	218.88	217.34	215.58	217.57	216.14	215.69	215.31	216.21	216.84	217.56	217.32	215.4	218.61	216.7	215.58	218.29	217.74	217.2	217.65	216.83	216.98	216.52	218.37	216.53	217.61	217.46	215.75	217.91	217.77	215.89	215.45	217.6	216.36	217.71	215.44	216.96	219.44	218.66	217.5	217.42	218.27	215.5	217.49	216.12	216.67
197.25	201.86	196.98	201.02	201.3	200.91	200.96	197.72	199.93	199.57	198.88	198.86	201.98	197.97	198.87	199.35	196.87	199	198.92	201.23	198.69	198.62	198.03	198.12	198.8	198.91	200.19	198.61	199.69	198.88	198.47	199.32	200.76	198.65	198.32	200.28	198.02	200.67	196.76	199.31	198.95	198.98	198.53	200.5	199.93	199.99	199.8	198.04	199.21	198.28
208.48	208.68	207.34	209.12	207.71	206.96	209.21	209.76	208.49	205.4	209.13	206.88	206.2	208.11	207.16	207.5	205.93	207.44	207.12	207.94	206.47	209.98	207	208.37	209.61	206.55	208.91	207.22	206.92	207.2	205.87	208.39	206.43	205.19	207.98	208.09	206.18	207.79	207.06	208.85	209.13	208.23	208.61	209.34	207.63	206.56	207.98	208.14	206.93	208.03
211.35	209.48	210.43	208.65	209.05	208.61	210.64	208.12	208.73	209.24	210.46	208.52	208.72	210.07	209.41	210.02	210.71	209.95	209.03	210.07	211.71	207.4	211	209.15	209.5	209.58	208.21	209.26	210.85	210.47	209.65	206.03	207.46	209.43	208.92	209.58	208.21	211.54	208.3	210.39	209.9	209.04	211.05	209.25	208.64	208.34	209.15	209.83	206.74	211.25
209.26	208.25	206.9	209.36	208.71	207.61	207.26	206.91	208.86	207.45	208.97	207.25	207.35	207.35	205.77	206.29	208	209.05	206.33	207.05	208.34	207.96	208.1	209.36	208.91	208	207.98	206.27	207.05	207.81	207.04	207.86	208.68	206.23	208.31	207.02	207.28	207.57	207.59	206.99	206.44	205.72	207.82	207.83	209.15	208.01	209.36	207.92	208.35	208.34
207.95	205.01	207.07	210.32	210.55	209	209.65	207.32	206.12	209.45	209.21	206.84	207.5	210.19	209.07	209.47	208.91	209.49	206.95	208.25	210.28	210.13	208.82	208.72	206.2	209.25	208.28	209.47	207.07	206.59	208.99	207.76	207.54	206.44	209.18	210.53	207.65	211.02	209.54	208.16	209.49	209.14	208.77	206.93	210.06	207.6	208.57	209.77	207.72	208.78
219.03	215.48	217.43	217.4	218.19	219	216.59	217.06	215.9	215.4	215.63	216.52	216.88	217.79	218.19	218.64	217.61	216.01	215.77	216	217.54	216.43	217.04	219.34	216.17	216.5	217.17	217.85	216.29	215.4	218.28	218.82	218.68	217.46	214.14	214.69	216.57	217.14	217.37	218.67	218.23	215.73	218.67	214.13	217.25	215.58	216.74	215.08	215.83	217.44
214.5	212.74	215.16	213.57	213.46	211.9	212.91	211.96	212.87	212.1	215.39	212.31	212.43	212.06	212.17	212.22	214.1	212.15	214.63	214.08	214.63	212.3	212.94	213.3	214.65	214.43	213.07	213.47	216.2	209.52	210.72	211.57	213.54	212.41	211.21	215.56	212.14	212.12	212.92	213.79	212.04	213.74	210.43	215.4	213.99	214.08	211.95	213.64	212.24	214.79
206.83	209.49	209.91	206.42	207.94	206.39	207.34	206.46	208.34	207.8	208.51	208.08	209.03	208.09	208.04	208.25	206.81	207.92	207.05	205.55	208.88	208.05	208.49	210.29	208.03	208.65	207.56	207.89	205.91	207.45	209.08	205.01	207.83	208.25	206.48	207.89	208.88	207.42	209.01	206.73	207.5	208.2	208.56	208.19	207.65	208.19	207.08	208.39	206.65	206.66
205.21	205.24	204.72	205.46	204.33	204.27	203.19	205.86	204.26	203.85	204.35	204.13	201.89	205.01	202.52	203.76	204.88	204.94	204.38	204.05	204.85	204.59	205.56	204.88	204.75	202.54	199.45	204.49	203.41	204.72	202.37	202.15	203.19	204.7	204.67	205.32	202.72	203.61	203.86	203.63	204.63	206.56	205.3	204.74	203.12	205.73	202.98	203.74	204.47	202.93
219.63	218.61	218.07	219.89	215.47	216.29	218.51	217.55	219.38	216.99	215.68	218.03	217.21	218.47	216.63	218.58	216.62	219.96	217.67	217.79	219.45	218.05	216.54	217.49	220.37	217.51	217.56	218.78	218.43	216.66	219.32	219.21	218.09	217.93	215.86	218.55	218.85	220.99	217.59	217.04	219.76	218.3	218.64	220.7	215.05	219.14	217.59	217.91	216.03	218.33
216.83	215.8	220.99	215.32	215.82	219.49	218.04	216.33	217.6	217.66	218.95	214.62	216.92	216.9	217.69	216.15	216.69	217.7	218.32	217.31	217.47	220.22	216.78	218.05	218.07	217.11	216.14	215.86	216.05	217.58	218.21	218.75	218.81	216.6	216.06	216.09	216.63	216.94	217.18	216.83	215.81	217.67	216.66	214.4	216.15	217.45	218.47	216.25	216.28	216.75
208.77	206.59	207.22	205	205.83	207.43	205.3	206.52	208.05	205.56	206.11	206.27	205.38	206.91	206.97	206.61	205.91	205.74	207.2	206.81	205.17	205.63	208.21	207.8	205.78	206.18	206.1	205.84	206.31	205.64	205.38	209.31	205.5	204.9	206.77	208.22	205.27	206.77	207.11	206.23	208.29	207.96	206.75	207.27	206.18	207.07	206.42	205.28	207.93	206.42
202.16	199.65	200.45	199.87	200.52	200.23	200.6	200.24	201.12	199.86	201.83	199.42	199.94	198.74	201.61	199.49	202.41	202.25	197.81	199.47	201.32	199.37	198.42	200.12	199.39	200.75	199.03	199.65	201.34	200.98	201.19	202.35	201.85	200.74	201.51	199.16	200.71	202.67	201.34	198.87	201.01	200.6	199.84	197.53	199.13	202.21	201.75	199.83	199.01	199.92
217.17	218.15	220.3	220.26	216.9	220.22	216.67	217.03	216.88	220.24	216.49	217.24	218.58	217.79	218.89	218.73	216.56	219.16	219.31	218.07	217.47	218.11	217	218.63	219.19	217.94	217.57	217.47	215.92	218.93	217.84	217.83	218.11	215.6	217.35	216.91	217.89	216.2	218.84	216.71	216.94	217.04	217.72	215.21	217.89	217.15	217.28	217.41	216.24	218.2
211.15	210.41	207.96	206.89	207.42	209.85	208.02	210.32	208.31	211.7	209.19	209.48	209.39	210.95	209.37	208.39	210.68	209.77	207.53	211.15	211.74	211.48	210.17	211.94	209.8	206.83	210.53	208.81	210.37	210.12	208.85	207.77	206.52	208.43	211.42	207.73	208.78	210.46	208.9	211.97	208.15	210.3	211.64	210.15	208.44	208.4	208.33	209.24	209.46	207.03
204.17	202.68	203.5	204.14	200.61	201.52	204.65	204.22	200.14	202.43	202.98	202.71	203.69	200.82	202.35	201.53	203.24	201.08	204.62	202.31	205.66	203.31	204.22	202.6	201.02	203.85	202.48	205.23	202.25	203.97	202.31	203.37	201.44	201.96	202.72	202.29	201.83	202.72	204.53	201.17	201.12	201	204.51	201.66	203.02	203.05	201.07	202.62	201.24	201.75
200.11	201.08	201.81	200.9	202.5	200.16	202.89	201.1	201.39	200.92	199.59	199.8	200.64	201.26	200.69	198.61	199.77	199.12	200.69	201.06	200.3	199.4	200.86	199.17	198.83	201.43	201.26	199.71	201.32	199.86	201.8	198.02	201.07	201.02	200.32	201.9	199.83	199.93	199.89	200.18	199.29	199.19	201.25	200.12	202.41	200.1	200.92	199.69	200.13	200.53
213.6	212.27	211.54	211.71	211.4	212.29	214.66	211.55	211.07	212.62	212.41	211.27	212.78	210.9	211.76	210.39	212.98	210.28	213.16	212	213.39	211.24	213.11	213.3	211.14	212.17	211.4	211.25	211.32	212	212.23	212.05	213.68	213.31	210.56	210.12	211.8	212.72	212.71	213.38	212.2	211.9	210.44	211.21	210.38	210.7	210.75	210.3	208.98	213.25
205.37	204.72	206.73	205.61	205.74	202.96	207.11	203.95	206.34	205.73	204.63	205.38	206.38	204.03	204.96	204.78	208.24	205.54	204.48	204.39	203.82	203.42	204.32	206.08	206.49	205.4	205.86	207.45	204.55	206.9	204.7	206.64	205.79	207.68	206.72	206.05	206.96	207.01	203.87	205.76	204.85	205.71	205.8	204	205.31	204.63	206.11	204.87	204.09	207.72
210.42	212.57	214.02	211.67	210.09	210.71	213.47	213.82	210.63	210.77	213.95	212.56	211.27	212.36	211.16	211.04	213.15	210.28	211.16	211.87	213.15	212.83	212.09	212.87	210.96	211.4	215.52	212.99	214.17	212.45	212.26	212.18	210.15	211.37	214.02	212.16	211.91	214.33	209.01	213.71	214.9	213.63	212.69	211.2	213.42	214.87	211.12	211.53	211.49	210.44
206.33	207.26	207.58	204.88	204.97	204.65	205.57	205.75	207.12	206.45	205.19	206.94	208.21	203.62	207.33	206.72	206.53	206.96	204.41	207.19	208.8	207.62	206.15	207.39	206.66	206.52	206.48	206.98	208.23	206.19	205.98	204.66	206.25	205.68	207.15	205.38	206.8	207.2	208.47	205.7	205.15	207.19	206.24	207.52	206.57	204.84	208.16	207.27	205.72	207.06
202.7	204.42	200.75	203.5	204.02	203.79	205.17	204.61	205.4	203.17	205.96	202.68	203.3	205.2	204.63	204.51	203.11	202.95	202.65	202.64	204.04	204.08	204.91	203.48	203.04	203.73	202.26	205.38	202.33	204.1	202.28	204.79	202.35	204.57	203.88	204.16	202.79	204.37	205.36	205.37	202.24	201.76	203.76	202.46	205.46	201.81	205.64	204.58	205.72	202.63
201.76	197.69	201	198.77	198.85	199.37	201.15	199.75	202.25	198.83	201.83	201.22	202.39	201.75	200.27	198.52	200.52	200.07	201.78	201.62	198.1	202.24	198.25	200.11	200.44	200.05	200.25	201.05	199.97	199.31	199.28	200.36	202.35	199.46	199.33	201.03	198.59	199.27	200.74	198.53	200.02	199.06	198.38	198.51	200.34	200.1	200.11	199.87	200.84	200.85
211.35	209.68	211.35	211.32	213.27	211.35	209.37	212.21	213.8	212.02	210.26	209.28	213.74	210.59	211.59	211.64	213.47	212.15	212.92	211.71	210.82	214.57	212.1	211.3	212.34	209.29	210.68	212.33	211.58	210.32	211.54	209.95	211.2	210.54	210.11	210.82	208.86	210.69	214.17	211.34	210.37	212.56	213.16	212.41	212.92	211.38	212.29	213.11	210.75	209.35
200.99	200.27	199.93	199.4	198.68	198.99	201.58	198.94	199.75	199.48	197.61	199.28	198.4	199.74	199.61	198.02	200.87	197.98	199.8	198.63	199.86	199.29	199.33	200.19	199.09	200.36	200.32	200.38	199.38	197.74	201.51	199.49	201.67	199.57	201.27	197.4	200.31	198.28	201.05	200.2	199.76	199.06	200.25	198.93	198.07	199.03	199.89	199.31	198.15	198.63
201.96	199.9	203.37	200.92	200.89	202.87	205.39	204.83	202.62	204.96	203.89	202.46	201.18	204.52	201.57	202.17	201.59	202.42	203.11	200.85	201.8	200.11	201.36	202.25	201.68	202.43	204.95	202.76	201.25	203.76	202.42	202.98	202.67	200.36	203.51	204.38	202.67	200.08	200.79	202.44	205.66	203.57	202.14	201.69	204.44	204.36	205.73	203.53	201	204.46
194.79	194.56	193.59	195.39	192.5	195.02	194.71	193.64	195	196.22	193.74	193.51	196.39	193.63	194.87	193.1	194.98	197.42	192.64	196.34	194.36	194.43	196.49	193.38	195.18	195.94	194.14	195.28	194.4	193.47	193.96	193.42	194.75	195.32	193.36	194.96	193.19	193.98	195.85	193.16	194.92	195.34	193.89	195.33	193.91	194.62	195.13	193.4	192.33	195.43
196.42	197.34	197.3	199.26	199.1	197.74	198.71	198.76	198.07	198.71	199.04	197.47	197.56	199.71	199.45	198.98	199.06	198.41	196.9	198.34	199.26	197.99	198.57	196.32	199.3	197.99	199.33	199.99	200.92	198	199.23	195.68	200.32	199.49	197.97	199.04	198.07	199.26	197.01	198.25	199.16	200.93	198.49	197.66	196.85	197.93	197.49	198.5	200.6	199.54
202.54	202.3	204.06	202.57	202.07	201.4	202.99	205.29	204.11	204.03	204.19	202.92	203.67	203.73	203.02	204.6	202.48	201.31	202.61	201.76	202.6	204.45	202.54	200.92	204.51	200.39	201.08	202.03	204.68	204.72	202.42	203.93	202.08	203.79	200.28	202.91	202.39	203.7	203.15	202.25	203.66	202.9	203.38	202.73	203.87	203.55	202.01	202.48	204.94	202.58
207.22	206.5	206.63	207.46	207.43	206.98	207.44	208.57	208.99	208.05	208.37	208.34	208.66	207.13	210.24	205.77	208.82	208.79	207.51	208.64	208.62	210.24	208.23	208.13	205.95	206.28	208.67	207.94	207.45	207.34	207.89	207.92	208.21	206.68	205.97	206.52	206.44	208.73	209.14	206.8	209.02	207.5	207.6	207.89	206.94	207.71	207.2	209.66	207.65	206.92
208.17	209.67	208.93	205.88	209.48	210.95	208.35	209.66	210.04	207.08	210.12	209.31	208.15	207.46	208.53	210.02	208.47	206.71	207.81	208.52	210.35	210.3	209.37	209.56	209.47	209.39	208.55	206.03	208.01	207.47	208.34	209.34	208.16	208.52	208.86	207.06	209.75	207.23	208.07	210.11	210.22	208.89	208.76	209.28	210.33	210	206.94	207.39	210.3	209.25
209.96	210.47	207.71	210.61	211.46	206.86	209.08	206.28	207.79	209.74	208.24	207.89	210.52	209.83	208.89	209.8	208.42	209.78	206.73	209.25	205.64	208.68	209.96	210.75	209.06	209.73	209.37	209.45	209.21	206.52	207.9	210.38	209.17	208.44	208.8	211.57	206.61	212.2	207.99	208.09	209.74	207.82	207.66	209.16	206.24	209.33	208.1	208.39	209.34	207.4
200.67	201.53	202.92	203.33	204.16	202.36	203.74	203.5	204.06	203.67	202.28	203.82	204.7	201.73	203.89	203.66	201.29	204.53	201.41	200.55	204.19	200.87	203.86	203.56	205.19	201.8	200.91	205.58	202.9	204.89	203.49	204.42	203.97	201.99	205	202.32	205.57	201.77	206.18	203.02	202.15	202.73	204.43	203.36	202.82	203.48	202.42	203.32	204.49	202.22
212.78	212.63	211.52	210.43	213.71	210.74	212.51	210.64	211.08	212.47	211.21	214.92	211.44	211.47	212	211.04	213.09	214.49	213.04	211.87	210.64	212.05	212.89	210.62	210.21	211.38	212.1	214.05	211.36	211.22	211.49	211.45	214.66	214.54	212.15	211.47	215.01	210.83	210.67	211.72	214.73	214.93	213.25	213.85	213.29	211.17	211.75	212.43	211.57	212.1
207.07	208.57	208.13	206.97	207.9	209.72	206.48	207.5	209.5	205.36	206.24	207.83	207.66	206.1	209.24	207.53	208.77	209.75	207.77	206.78	209.84	207.49	205.38	206.25	208.66	207.95	210.16	209.11	211.07	207.74	207.23	206.52	208.36	207.09	208.44	207.75	207.03	208.22	208.81	207.71	206.8	210.09	207.63	206.51	206.46	205.6	205.79	208.29	207.71	208.75
209.84	207.52	207.93	208.74	208.78	209.76	207.9	208.04	209.57	208.2	211.79	207.84	208.6	208.01	209.04	210.1	208.82	207.9	210.06	207.96	208.86	207.48	211.41	208.65	208.86	209.99	208.02	206.1	207.63	210.67	209.18	209.97	209.54	207.85	208.44	207.65	206.48	209.65	212.21	207.05	208.24	208.56	209.41	209.5	209.03	206.43	209.38	208.86	209	209.52
199.71	199.36	201.03	200.67	198.48	200.03	200.35	199.11	201.12	196.84	202.04	198.99	199.83	203.06	198.42	201.02	201.28	200.7	200.66	198.25	199.98	198.67	199.31	199.7	199.09	198.69	199.4	200.67	198.8	199.68	201.19	200.71	199.98	200.45	200.03	200.27	199.73	199.95	199.68	199.26	198.73	200.12	198.21	200.52	200.71	200.75	200.14	199.76	200.94	200.84
208.68	208.65	204.48	206.79	206.59	208.47	210.76	205.87	207.39	208.03	208.76	209.36	206.58	208.22	205.59	206.04	208.15	207.15	208.06	206.6	206.99	208.95	206.69	208.18	207.18	210.07	209.03	206.28	205.18	209.02	207.26	207.58	208.65	209.15	206.95	208.13	206.71	205.83	207.06	206.83	209.25	202.8	209.37	207.11	206.24	206.03	209.41	206.48	210.53	210.05
209.54	207.55	209.46	207.75	210.88	207.77	211.67	207.14	209.76	208.82	209.46	210.87	211.94	207.19	210.02	210.32	210.23	209.84	209.8	210.13	208.39	211.66	209.2	212.29	207.1	211.03	208.34	208.28	206.69	210.43	210.69	212.2	210.02	210.22	210.49	209.24	210.02	209.01	209.41	210.52	210.75	208.06	210.18	211.67	208.74	209.24	208.46	209.54	209.34	209.24
208.83	208.81	206.69	209.55	210.36	210.16	207.6	207.34	210.3	207.84	209.64	209.76	210.79	207.05	208.42	209.82	209.14	206.88	207.8	207.54	209.94	205.75	210.47	208.13	205.53	208.87	206.11	207.33	208.18	210.89	210.4	207.74	207.57	210.39	208.99	208.73	209.64	207.45	207.94	209	208.52	208.18	207.62	209.9	209.92	210.28	205.99	208.05	208.34	212.84
206.01	208.38	205.55	206.86	204.57	207.02	204.77	204.81	207.46	207.29	206.34	207.41	205.95	206.64	203.49	208.18	205.73	205.97	205.21	206.78	205.24	205.53	209.08	204.5	205.96	206.31	206.82	206.13	204.8	204.72	205.5	206.6	205.63	207.01	207.07	205.68	204.29	206.28	208.77	204.14	205.08	204.79	208.28	206.87	206.55	206.44	204.99	207.42	206.97	206.29
201.34	201.29	202.31	203.53	203.28	201.24	204.34	200.66	205.07	200.4	204.63	200.44	202.81	201.61	203.5	202.61	204.22	203.74	202.29	202.98	202.48	205.73	202.34	199.98	203.71	201.15	203.35	203.29	203.18	203.3	203.96	200.27	202.21	202.25	201.35	202.9	203.52	203.3	202.34	202.77	204.86	204.03	204.22	200.33	200.48	204.67	202.28	202.9	200.33	200.16
217.85	217.19	215.39	216.47	218.63	217.65	217.45	216.22	217.64	217.81	218.74	215.77	217.71	217.72	217.06	218.35	216.35	217	216.94	220.16	217.43	215.9	216.15	218.76	218.55	217.51	216.63	215.88	219.22	216.35	217.83	215.48	218.61	219.19	214.34	216.72	216.34	217.24	217.5	218.62	215.57	218.32	216.11	217.83	216.09	216.77	217.94	217.45	217.83	218
205.72	203.67	204.04	202.89	204.07	204.88	205.78	205.88	204.64	202.42	206.39	204.05	205.2	205.23	204.47	204.91	204.55	205.86	205.96	202.79	203.29	205.3	206.81	204.29	204.17	204.55	206.75	203.09	204.82	206.46	205.75	205.95	206.04	203.98	205.29	203.56	203.16	204.32	205.69	203.24	206.36	205.06	205.13	203.2	206.21	203.42	204.04	204.23	204.2	205.03
211.04	208.29	209.77	211.28	210.75	213.03	212.26	210.26	211.05	212.55	210.57	210.91	210.3	211.3	213.41	211.92	213.79	211.65	212.93	209.91	212.82	210.01	211.51	211.06	210.69	212.39	211.12	211.63	212.38	210.83	212.51	212.27	213.06	213.13	212.23	212.43	209.26	213.23	212.42	212.31	211.3	213.19	211.66	212.5	211.84	211.67	211.98	214.85	212.92	210.6
201.63	205.59	204.9	199.6	203.21	201.77	205.4	204.66	204.32	204.09	205.01	202.81	203.12	205.14	203.97	205.49	203.31	202.19	203.71	202.14	205.72	204.63	203.19	203.81	204.09	202.2	202.64	203.53	203.75	201.83	205.21	202.75	204.08	203.73	204.75	205.69	202.95	203.8	203.58	203.53	205.12	202.86	205.44	206.6	204.33	204.34	203.14	201.75	204.17	204.75
209.72	209.46	210.15	208.5	208.89	208.63	206.89	208.24	208.62	208.84	207.76	207.17	208.65	208.8	208.41	210.89	206.89	208.53	205.11	208.2	208.33	206.75	206.2	207.93	211.67	209.59	208.61	207.24	205.61	209.66	207.02	208.29	206.07	207.03	208.51	207.82	210.43	207.87	209.97	206.74	209.77	208.41	210.06	207.12	206.11	208.8	209.53	206.75	207.58	208.41
209.95	208.99	210.46	206.21	207.96	209.12	208.61	207.36	208.16	207.98	210.34	207.21	207.54	206.67	207.66	208.72	208.17	207.41	205.98	207.6	208.74	208.34	208.2	207.43	207.86	208.27	209.4	210.65	207.44	207.68	207.49	207.97	207.85	209.11	208.17	208.45	207.43	209.14	207.76	207.42	206.48	209.43	209.4	209.44	208.28	211.54	208.75	206.41	208.85	207.02
195.91	193.28	193.4	192.34	194.42	193.37	193.23	196.86	193.72	195.31	193.89	195.43	195.8	195.51	197.25	195.74	194.32	193.1	194.78	195.47	193.72	196.52	194.01	197.96	194.71	192.91	196.02	197.73	194.05	197.19	195.73	194.04	194.35	192.64	195.25	196.26	197.11	197.44	197.08	194.22	194.41	195.35	192.95	195.4	195.11	196.44	198.01	196.28	195.59	196.16
207.37	205.34	208.29	208.34	209.16	208.24	208.75	208.65	209.1	208.58	209.05	208.3	210.24	209.84	210.14	209.27	208.85	210.79	207.73	208.49	209.49	208.28	210.29	211.47	207.2	208.54	206.75	208.89	209.63	205.58	209.14	207.74	207.65	209.55	210.65	210.17	209.4	209.76	209.55	207.78	209.8	209.35	208.6	208.44	209.19	207.04	207.6	211.63	207.43	210.32
205.82	205.71	207.02	207.04	205.01	204.33	206.39	206.8	206.69	207.12	205.98	206.91	205.88	206.91	204.02	205.31	205.85	205.87	205.43	206.13	206.45	205.62	203.57	206.85	205.6	206.97	207.49	205.03	206.37	207.67	206.17	207.29	206.03	205.21	206.96	209.15	205.51	207.19	204.04	205.59	204.85	203.22	204.76	205.65	205.37	207.75	206.54	205.15	205.91	205.44
207.7	207.72	208.4	207.96	208.77	208.25	209.74	207.01	208.78	207.89	206.82	207.66	208.47	207.2	209.13	208.5	208.47	207.92	207.67	209.84	207.76	207.67	208.41	206.59	208.02	209.2	208.39	206.31	207.7	207.92	210.08	207.87	208.29	208.01	207.83	207.37	206.52	209.42	209.04	209.17	206.83	207.36	206.36	207.25	209.41	206.16	209.64	207.16	210.31	206.51
212.38	211.32	213.2	210.54	210.81	211.12	211.31	212.72	211.12	211.07	210.98	211.97	211.51	210.03	212.67	212.19	213.1	213.92	213.63	211.25	211.48	212.11	212.69	208.85	210.67	213.42	213.82	213.17	213.92	208.67	212.01	211.89	211.16	210.73	212.7	211.64	212.39	212.03	208.45	212.37	212.08	209.2	212.63	213.15	210.51	210.83	209.45	211.87	212.43	211.53
207.33	210.19	207.84	209.13	210.98	209.28	208.1	209.77	206.65	207.28	208.63	208.79	207.21	208.38	208.86	209.16	207.61	207.08	208.19	208.4	207.61	209.02	208.05	209.63	209.26	209.17	208.85	210.12	209.07	210.06	208.04	208.39	209.37	209.48	206.62	209.15	208.11	208.58	206.31	206.68	209.74	209.61	208.39	208.92	210.45	208.03	208.96	208.96	207.87	211.06
198.61	198.23	197.78	200.81	198.51	198.25	198.44	198.5	199.86	198.94	196.41	200.04	199.07	199.23	200.24	199.29	202.35	201.94	199.19	200.91	199.34	197.15	199.58	201.09	200.57	200.73	199.36	201.04	200.55	199.39	200.25	201.52	199.27	202.03	198.8	199.68	200.81	201.1	199.16	197.79	198.08	201.2	200.53	198.44	199.4	200.3	199	199.55	199.66	200.12
202.66	201.48	201.18	203.6	203.3	199.56	201.32	200.78	201.12	202.92	200.83	202.6	200.57	199.7	202.59	200.85	198.61	199.18	199.8	200.8	202.22	203.93	200.8	200.27	201.53	200.87	200.37	201.69	199.82	199.91	200.47	202.4	199.99	201.75	201.27	200.63	200.96	201.66	200.6	202.2	201.82	199.72	200.61	201.19	202.74	199.62	203.8	202.89	200.69	200.85
215.7	216.78	213.49	212.62	215.2	213.46	212.57	213.77	214.75	213.17	213.91	214.16	215.58	216.14	211.66	214.27	214.91	214.31	212.96	214.1	213.26	214.39	212.89	211.59	215.27	214.16	215.41	211.69	211.06	214.91	214.77	213.57	210.97	212.63	214.74	212.09	215.37	214.66	212.89	213.43	215.27	212.55	213.41	214.86	215.64	212.93	214	215.3	214.61	217.06
194.75	192.91	194.7	196.36	195.1	194.18	195.18	192.68	194.09	192.38	193.61	194.29	194.69	194.1	194.6	195.75	193.33	194.59	193.78	196.3	194.78	193.32	194.75	194.37	194.8	192.01	195.7	193.55	193.47	195.24	195.38	195.12	195.93	194.29	192.09	194.39	194.17	195.48	195.72	195.49	193.59	193.71	194.39	194.59	192.18	195.11	194.51	195.01	192.5	192.4
212.92	215.63	212.4	213.85	213	213.68	212.09	212.63	213.76	214.78	211.16	212.97	210.49	214.57	213.94	215.96	212.71	213.32	213.77	211.62	212.94	213.92	213.36	212.45	211.71	213.75	214.16	214.04	213.16	212.65	212.49	211.84	211.78	212.83	214.44	212.75	213.54	211.43	212.41	210.9	211.56	212.33	212.62	212.97	212.23	212.34	215.15	213.72	212.04	210.32
202.33	203.12	203.73	201.47	203.11	201.81	202.16	202.04	201.82	203.77	202.22	205.72	201.31	200.99	201.32	200.29	201.04	199.39	203.85	202.43	204.46	201.99	203.87	202.73	200.61	205.74	203.75	204.74	202.13	203.42	202.74	202.42	203.84	203.83	200.93	204.23	203.38	203.05	202.13	205.1	204.17	200.9	202.76	201.37	202.8	202.32	201.23	200.67	203.83	204.3
211.6	212.17	212.31	213.16	211.23	213.02	210.72	209.93	210.42	212.52	211.13	209.35	211.23	212	212.11	211.71	213.07	211.06	211.49	213.52	212.73	211.38	211.08	212.13	211.55	211.49	210.63	210.34	211.18	212.48	210.82	212.41	211.49	211.61	211.43	211.82	212.95	210.41	212.65	213.77	212.94	213.66	210.66	212.6	211.98	212.28	213.84	211.72	209.16	212.11
201.56	200.23	200.14	200.56	198.61	199.56	198.89	200.08	197.75	197.51	199.4	199.4	200.26	200.54	200.21	198.94	202.05	200.13	199.23	199.28	200.74	199.15	201.67	200.09	199.96	199.53	197.96	199.23	199.31	198.08	198.6	200.18	198.52	199.46	200	200.43	200.49	198.87	200.59	198.65	199.17	198.74	199.73	197	197.99	201.01	199.99	201.08	201.85	199.56
203.46	202.59	202.51	203.23	203.18	204.28	203.21	203.83	206.52	202.73	205.89	203.88	206.56	201.28	204.64	201.95	201.68	202.39	203.27	202.65	204.61	203.32	206.2	205.39	203.77	204.16	204.07	201.13	200.84	205.82	201.52	202.77	204.36	202.75	202.95	202.42	202.71	203.78	205.1	205.39	204.09	203.87	203.28	204.33	202.11	204.78	205.3	203.43	204.69	205.63
212.76	211	213.76	212.46	214.01	211.68	212.64	213.53	215.36	212.44	216.34	214.98	214.42	212.23	211.48	216.84	212.89	212.9	213.72	213.94	213.75	212.32	211.43	214.98	212.5	216.16	215.02	216.11	213.01	213.54	214.95	213.93	214.76	212.55	215.1	214.2	213.76	216.41	214.8	213.54	213.39	213.7	214.63	213.69	213.16	215.13	213.98	215.06	213.23	216.85
209.04	208.14	207.26	207.82	206.94	207.29	207.98	207.52	209.94	208.74	208.48	207.53	207.86	208.13	207.06	206.59	208.1	207.28	208	204.42	208.19	208.09	205.68	207.46	206.67	210.19	209.06	206.49	203.41	207.64	206.75	205.7	208.4	208.76	205.92	207.94	207.33	208.52	208.62	208.01	207.41	207.61	204.48	208.7	207.72	208.51	209.19	208.46	206.51	206.88
208.89	211.07	211.54	212.37	213.04	210.72	212.23	210.79	209.95	211.32	213.37	213.25	210.93	209.54	210.47	212.95	210.44	209.31	210.32	210.82	211.98	210.58	212.62	211.79	211.82	210.74	211.3	210.7	211.24	211.42	210.59	210.2	210.6	211.29	209.99	208.82	210.63	211.32	210.7	212.07	211.9	210.23	212.46	211.01	213.69	208.72	210.05	210.17	211.64	210.53
204.96	202.42	204.15	203.36	203.83	203.09	205.18	204.75	203.13	204.51	204.04	203.44	203.83	202.97	204.14	202.69	203.49	203.79	201.95	204.24	203.14	203.66	202.11	204.87	202.87	204.28	203.14	203.28	202.78	202.23	203.84	200.81	205.46	203.25	200.84	204.13	205.19	202.49	204.62	203.29	205.29	203.81	205.04	205.11	205.01	203.57	204.51	207.48	201.27	201.68
198.67	201.9	197.19	199.5	200.29	199.05	199.6	200.15	198.45	200.82	200.69	197.48	199.5	197.24	199.28	199.61	200.63	198.42	198.96	199.78	201.03	199.59	198.84	200.52	198.35	198.71	199.54	201.52	197.25	201.31	200.23	198.62	200.72	201.01	198.54	199.78	200.23	200.77	199.34	200.97	199.19	199.44	200.71	199.76	201.23	198.12	198.36	200.52	200.25	198.95
214.73	211.87	210.97	213.21	212.45	211.57	209.85	209.51	211.26	213.44	212.56	212.89	212.34	212.19	212.36	211.98	213.52	210.84	214.66	210.94	210.25	212.11	214.26	211.24	212.1	211.17	210.13	211.18	211.45	210.41	208.74	212.41	213	209.15	210.45	214.34	211.46	211.44	211.69	211.93	210.98	211.64	211.3	212.52	210.99	213.39	210.79	214.61	211.34	211.05
209.26	211.6	207.25	206.78	208.73	207.31	207.39	208.44	210.22	207.53	209.45	210.83	208.93	209.83	210.48	207.19	208.35	207.7	209.36	208.07	209.1	209.6	210.49	208.22	209.57	209.24	208.22	208.73	208.91	209.25	209.96	209.45	209.69	209.55	209.38	212.31	209.92	209.92	210.81	209.87	209.11	209.62	208.64	208.28	206.5	209.12	208.64	210.14	208.32	210.25
198.45	202.12	201.48	202.79	200.21	200.6	202.63	200.72	203.86	200.03	203.34	199.9	202.17	199.52	202.61	204.7	200.84	200.52	202.31	201.26	200.11	201	201.54	200	201.18	200.15	200.65	199.59	199.08	201.02	200.49	203.78	201.28	201.02	203.84	203.87	200.25	202.04	200.58	199.5	201.26	200.19	199.01	200.97	201.24	202.23	201.3	203.76	200.76	201.48
214.95	217.01	216.41	217.15	216.89	220.14	217.63	215.7	215.84	216.8	216.43	218.46	216.93	215.86	218.94	219.69	217.53	215.64	213.79	218.01	215.04	217.68	217.37	216.34	216.32	217.2	219.11	218.74	218.52	216.32	218.49	216.82	217.37	217.23	217.81	216.71	217.14	218.26	217.84	217.46	215.14	217.76	216.31	215.78	217.58	215.95	214.32	216.25	216.62	218.13
215.26	217.09	215.15	217.68	215.83	215.87	215.82	215.42	215.16	217.68	217.56	216.17	214.56	217	216.6	216.64	215.9	217.04	218.57	217.47	215.66	214.56	216.91	216.82	217.12	218.1	216.43	216.93	215.27	215.98	217.16	217.29	218.14	218.15	218.23	216.72	218.11	215.66	217.22	215.03	217.69	218.13	216.76	217.96	217.1	217.15	215.35	216.91	216.68	216.81
213.36	211.19	210.64	213.38	211.72	212.83	211.48	212.12	210.69	210.69	210.83	212.62	209.79	212.47	211.73	211.86	210.73	212.33	210.79	211.55	212.07	211.94	212.37	211.56	212.21	213.63	213.13	212.02	213.23	213.45	213.37	211.19	212.51	215.23	211.84	211.8	212.94	213.24	209.83	212.15	212.2	209.81	210.26	210.98	212.46	210.96	211.92	211.11	211.2	212.83
209.53	208.79	208.22	207.17	209.31	208.79	207.85	208.69	208.48	210.29	208.41	208.99	211.03	209.5	207.77	207.99	210.01	207.33	208.08	207.95	209.09	208.11	210.74	209.32	208.66	207.73	210.06	209.44	207.94	210.04	208.31	208.41	208.88	208.62	208.89	208.1	208.87	206.93	208.91	206.71	208.04	209.9	208.69	208.7	209.16	208.3	207.27	209.43	208.74	210.38
201.75	198.05	199.63	202.69	201.75	202.49	199.41	199.23	200.44	198.53	199.06	199.46	200.41	202.29	200.29	200.09	198.06	200.26	200.16	202.09	200.39	200.71	200.55	200.18	198.09	203.13	200.8	200.65	200.68	200.83	203.75	196.77	200.34	200.38	201.21	200.77	200.22	200.21	199.06	198.6	199.64	200.76	203.16	200.23	200.81	200.97	200.2	198.02	201.58	200.59
211.05	211.19	212.21	212.46	211.53	212.98	210.18	211.74	210.57	212.86	213.51	212.59	214.58	210.24	211.77	212.58	212.05	212.61	209.73	210.75	211.36	212.17	210.92	213.84	212.4	212.74	212.21	210.91	210.15	214.79	209.51	211.62	212.03	211.61	211.96	214.16	210.8	208.25	211.21	209.62	212.83	210.99	211.99	212.93	211.64	211.24	211.15	211.25	211.76	211.37
206.83	206.23	208.43	205	208.15	207.52	205.62	208.03	206.44	210.93	206.65	207.52	207.74	208.37	208.65	205.9	207.59	207.05	207.74	206.84	209.62	206.53	207.52	207.76	208.07	206.26	208.61	205.58	208.27	210.01	206.89	208.5	209.33	207.13	205.79	204.44	206.98	208.67	205.97	209.06	207.97	208.6	205.07	206.48	207.13	207.6	208.06	209.1	208.62	208.29
216.23	217.37	216.7	216.77	215.35	217.42	219.05	214.56	216.92	216.46	217.56	217.45	217.8	218.23	214.97	218.97	216.89	217.81	216.59	217.33	215.47	216.63	219.08	215.23	217.64	216.84	218.22	219.03	216.48	217.18	216.51	218.06	217.18	216.86	218.3	219.03	216.5	216.84	218.29	216.16	218.12	219.7	215.55	217.08	218.29	217.22	219.07	218.24	218.66	219.01
202.74	204.5	204.6	204.17	205.22	204.18	203.76	205	204.93	205.26	202.45	202.85	205.96	206.17	200.98	201.58	204.29	204.23	206.48	203.16	205.09	203.86	204.11	204.87	203.17	205.54	203.16	203.5	205.42	204.99	202.94	203.25	205.38	202.79	202.22	202.68	206.05	204.46	202.5	203.27	203.41	203.27	202.57	204.3	204.17	200.88	205.71	204.19	205.06	203.54
217.87	216.1	217.91	217.39	219.18	215.32	217.69	216.07	216.62	219.54	218.1	217.08	219.74	216.92	218.27	216.62	217.99	215.53	218.75	216.45	217.75	218.23	218.94	216.15	218.28	220.37	218.05	217.38	218.91	216.41	215.05	215.02	216.39	215.03	216.83	218.11	215.56	215.84	215.8	217.04	215.82	217.81	217.26	216.56	217.13	216.41	215.91	218.25	217.39	217.32
209.52	207.07	207.05	208.5	207.81	207.44	209.01	208.56	207.67	208.48	210.09	207.45	207.12	206.63	208.21	208.19	206.65	209.43	207.04	206.79	208.05	207.86	209.01	209.25	209.44	207.34	207.16	208.98	207.29	208.07	207.81	206.22	206.45	206.49	206.43	209.27	209.37	206.44	212.31	207.04	206.51	208.27	206.93	207	210.49	209.17	207.08	207.38	204.94	206.99
194.48	192.36	197.52	193.88	194.23	194.35	195.88	194.77	194.42	192.77	192.79	194.96	194.11	195.31	195.93	195.4	196.96	195.31	196.15	192.73	193.38	194.75	196.33	195.51	193.86	196.48	194.18	196.57	195.53	192.98	195.26	195.39	196.11	197.7	194.19	195.93	195.42	196.72	195.96	194.5	196.35	195.33	195.85	193.29	196.52	193.98	197.13	194	197.06	195.57
207.86	208.34	206.75	208.79	206.67	207.02	206.86	208.66	209.34	208.8	208.61	206.5	208.19	207.24	209.22	209.66	206.78	207.19	207.24	208.4	206.97	208.35	207.84	209.17	206.26	209.56	207.83	207.87	207.26	208.54	209.12	209.55	207.26	210.58	210.09	209.07	207.96	207.47	207.34	207.65	211.14	207.47	207.42	206.22	206.52	207.06	207.65	205.71	207.42	208.1
207.35	207.98	207.72	208.08	205.87	208.98	207.98	210.24	207.24	208.64	206.43	206.6	208.86	208.33	208.1	208.87	208.07	208.62	206.6	206.54	207.31	208.44	209.93	208.73	205.65	209.73	207.48	209.17	207.53	207.81	207.05	207.56	209.35	207.95	207.07	207.43	209.18	210.07	209.08	205.67	208.28	209.17	206.56	207.44	208.65	207.01	207.23	208.12	208.69	210.33
210.3	209.45	208.66	211.29	208.03	209.99	209.77	208.33	206.86	210.14	208.91	207.77	208.21	209.03	210.28	208.98	210.19	207.86	207.68	209.16	209.84	210.45	207.94	208.8	209.13	209.39	208.48	208.04	209.81	209.74	210.87	212.22	208.36	209.01	209.31	210.26	210.59	208.56	209.17	209.67	208.95	209.96	211.66	209.49	209.84	210.95	209.12	209.92	208.41	208.51
202.59	204.28	201.33	201.67	202.96	203.9	202.6	201.95	202.42	203.39	203.18	205.06	202.3	201.59	201.13	204.82	202.02	203.29	201.55	204.44	203.12	204.34	206.22	204.74	204.47	201.82	204.55	203.37	203.37	202.57	205.79	203.39	205	201.45	202.76	202.66	202.08	202.92	201.26	205.17	206.46	204.74	204.95	202.68	204.96	204.77	201.05	203.05	203.03	203.38
208.74	205.31	205.64	206.72	206.2	206.46	206.56	206.15	207.39	207.45	206.23	206.5	205.76	206.42	203.48	206.49	206.97	204.31	206.75	208.54	206.04	205.29	204.82	206.04	204.67	205.17	205.38	205.08	206.77	206.74	206.65	209.47	204.94	205.38	205.52	204.81	206.74	207.11	206.58	206.16	208.87	208.02	207.99	204.31	205.62	205.57	205.5	208.34	206.67	206.01
194.25	196.14	195.84	195.5	193.97	195.76	196.24	194.26	196.17	197.03	193.09	196.37	194.08	196.24	193.86	195.99	195.29	196.74	194.91	195.56	196.48	195.53	197.42	193.68	195.74	197.84	195.16	195.41	195.46	194.55	194.15	195.33	193.82	194.39	196.95	193.94	194.61	197.2	196.37	197.13	194.06	194.34	193.59	193.17	196.18	195.23	195.92	195.85	193.6	197.08
201.36	207.41	200.68	202.56	203.79	204.6	202.75	203.63	204.2	204.05	203.21	203.04	203.63	202.93	203.2	202.96	203.86	202.84	204.45	201.44	204.34	203.75	201.96	205.15	203.2	202.77	204.57	203.08	202.73	204.79	202.69	204.02	203.21	203.66	203.39	205.24	202.6	204.42	206.79	202.64	204.65	201.89	203.86	204.22	204.31	203.59	205.63	203.38	201.97	203.71
210.56	207.57	211.12	209.43	209.81	212.55	209.88	211.28	209.7	209.38	208.79	209.89	209.72	207.8	207.44	208.76	209.91	209.43	208.82	207.65	209.92	212.18	209.42	208.39	209.63	210.04	209.8	207.83	209.13	210.86	208.96	208.56	209.45	210.34	210.93	208.45	208.18	209.72	208.34	209.9	208.52	207.78	210.51	208.98	207.89	208.01	209.77	211.15	211.84	207.67
209.27	208.61	207.91	208.88	210	209.39	207.92	208.82	209.02	209.74	209.81	209.58	206.84	209.72	209.5	207.74	207.86	209.71	209.89	207.26	208.95	207.58	207.26	209.46	207.99	209.19	208.48	209.06	206.99	209.41	208.46	208.91	209.8	207.7	208.53	208.64	208.81	206.76	206.54	209.17	207.96	210.21	207.3	208.27	208.12	207.03	210.6	208.19	208.52	208.4
210.04	206.94	208.41	208.26	207.51	210.99	207.56	210.38	209.08	208.49	208.68	207.19	207.68	209.1	208.39	207.45	208.29	210.37	207.73	207.28	207.17	206.86	206.35	207.4	207.66	209.35	206.2	208.4	209.58	205.86	205.97	210.39	206.38	207.95	208.74	206.54	207.26	207.54	206.13	208.5	206.68	206	207.2	209.58	206.9	206.51	205.85	208.59	208.25	206.91
207.62	205.79	210.38	209.48	207.88	208.21	206.25	208.18	207.89	208.76	205.93	207.56	209.67	207.94	207.47	209.04	206.76	209.95	210.39	209.51	207.24	207.58	207.09	209.89	207.48	207.35	208.82	209.62	208.38	206.09	208.21	207.67	206.64	205.07	207.86	208.93	207.23	205.96	208.36	209.79	206.96	209.55	208.16	209.66	207.11	208.13	207.74	206.21	208.3	208.65
207.59	208.72	206.41	208.56	209.38	206.51	208.95	208.76	208.42	207.31	208.23	206.66	209.14	208.03	209.94	209.27	207.69	209.17	206.83	209.36	205.31	207.91	205.31	207.2	207.44	210.09	207.85	207.62	206.66	206.51	207.1	204.77	207.69	205.92	209.1	206.85	208.75	206.74	207.89	207.51	208.3	207.53	207.74	208.44	207.71	207.07	206.57	208.62	209.52	208.69
208.91	207.24	209.05	209.21	208.85	205.71	209.43	207.75	208.44	208.22	208.33	208.85	206.91	207.75	208.8	208.66	207.16	208.54	209.72	208.23	209.66	208.88	209.03	208.23	208.09	209.72	208.11	208.81	211.14	206.62	209.3	208.84	207.97	206.58	204.56	206.51	208.51	208.66	207.7	208.69	209.17	208.38	210.14	208.85	207.47	207.12	207.4	209.46	208.45	210.2
211.4	214.16	212.92	213.18	211.2	210.34	209.84	211.45	209.41	211.93	209.47	210.39	213.07	210.88	209.77	211.9	212.2	212.82	213.11	212.78	212.77	211.5	210.89	212.6	212.51	209.4	211.04	210.5	211.05	213.79	210.61	209.1	210.98	211.87	214.24	213.66	212.73	211.67	207.75	213.51	213.22	212.62	212.91	208.28	211.07	209.64	210	212.97	213.98	210.13
203.34	203.3	204.35	204.46	202.84	203.27	203.34	202.97	203.78	202.05	201.18	201.86	204.33	204.13	206.88	204.5	201.35	204.06	206.2	202.96	202.21	202.99	201.37	204.68	203.76	201.33	201.4	202.38	203.83	203.89	202.69	201.13	201.62	202.96	200.22	204.35	202.6	202.64	203.67	202.29	202.93	201.51	203.24	202.01	204.35	205.2	204.17	202.05	205.08	202.41
214.8	211.82	210.74	210.2	210.04	211.29	211.84	210.86	210.76	210.17	212.99	213.03	212.53	212.11	210.45	212.17	211.32	209.86	210.84	210.34	212.17	212.84	211.23	210.36	212.34	213.49	211.52	212.54	210.2	212.59	211.08	214.5	214.77	211.41	212.43	210.16	214.07	211.88	212.58	211.51	213.87	211.69	209.96	209.91	212.73	213.43	211.9	213.08	212.11	209.7
201.32	202.71	202.09	203.62	205.02	201.38	204.21	204.49	203	204.96	203.01	202.51	202.32	206.47	203.66	204.68	203.88	204.81	203.07	204.92	206.17	203.18	205	203.32	201.99	203.4	204.9	203.3	202.62	203.3	202.97	204.76	203.09	202.73	201	201.24	204.32	202.83	203.37	204.81	202.52	200.99	203.16	204	202.56	204.5	203.81	203.44	204.31	203.26
215.28	217.73	217.97	217.17	218.27	214.43	215.62	218.51	216.09	215.59	215.69	217.43	215.47	218.57	218.82	216.67	218.96	215.35	217.63	216.74	217.81	215.79	217.82	217.91	218.01	217.33	215.42	215.48	215.76	215.44	215.15	218.34	216.27	216.99	217.92	215.69	217.96	216.61	216.92	217.75	217.64	217.59	215.97	214.27	221.62	216.53	216.38	215.09	217.52	218.8
211.45	211.14	213.47	210.85	211.65	212.93	211.28	212.1	211.49	209.4	213.74	211.51	212.99	212.25	211.22	212.95	212.98	213.36	210.72	210.99	212.59	211.4	211.48	210.01	210.34	208.73	210.6	211.51	210.36	211.18	212.65	210.97	212.1	214.27	211.72	212.63	211.17	211.49	214.59	212.49	211.04	212.15	210.55	211.43	211.22	210.93	211.71	211.87	211.85	210.84
213.35	211.09	211.62	210.3	211.72	210.1	213.61	211.25	213.23	212.34	211.73	210.71	212.33	210.68	212.65	210.16	212.22	213.63	212.22	213.54	211.37	210.99	211.72	210.74	213.56	211.48	211.35	211.61	211.75	212.19	211.51	209.52	212.75	211.65	211.86	213.14	211.75	211.07	212.76	213.01	212.47	213.29	212.71	212.38	212.33	211.96	214.02	210.81	210.47	211.21
206.78	206.32	207.22	208.73	207.32	207.54	207.67	207.69	208.23	207.57	207.52	206.8	208.75	207.73	207.42	207.08	207.34	207.23	207.44	209.01	207.59	205.74	208.82	207.77	210.58	205.88	209.09	210.14	208.3	206.59	208.04	207.98	207.15	207.92	207.99	207.03	208.23	209.47	206.69	207.5	207.44	206.01	208.49	207.37	208.17	203.81	205.78	205.76	208.4	208.81
205.12	202.42	204.5	204.01	201.19	202.43	201.67	202.7	203.56	203.35	203.58	202.54	202.66	202.82	203.15	203.41	202.46	204.91	203.46	204.25	203.07	203.21	201.83	202.97	203.01	202.52	203.43	203.71	203.9	204.46	204.68	203.04	204.01	203.46	202.62	203.23	202.2	203.24	204.52	202.47	203.67	203.23	203.43	205.87	202.02	207.11	204.14	201.33	203.07	203.35
200.51	201.34	201.41	200.81	199.46	202.62	200.31	201.48	201.71	201.56	199.31	202.1	201.18	199.82	203.38	201.32	200.93	202.86	200.75	199.95	202.46	201.22	200.5	202.46	200.24	204.42	202.21	201.92	201.26	199.32	203.46	201.11	205.38	202.82	199.06	200.43	199.86	200.87	201.92	200.55	202.35	203.4	203.37	200.82	200.7	200.2	204.19	199.85	202.01	200.33
200.38	200.79	201.75	199.55	201.13	198.71	201.46	200.06	201.44	201.69	201.12	200.56	200.8	201.91	200.63	202.34	199.71	200.32	199.29	202.03	198.77	200.32	204.62	201.25	201.91	201.69	202.34	200.88	201	200.56	199.86	201.89	197.23	201.5	202.34	200.65	201.52	200.68	200.41	201.7	202.37	202.08	198.99	199.38	198.51	201.2	201.84	201.23	199.83	201.52
203.9	202.36	205.96	205.01	203.56	202.3	204.71	203.76	202.32	203.78	204.55	203.22	203.12	201.65	203.5	201.07	204.44	202.04	203.39	204.07	202.92	201.7	202.61	201.88	205.99	202.06	202.36	202.79	204.24	204.78	202.2	204.4	202.8	202.72	203.54	202.17	201.38	204.4	202.64	203.24	202.69	205.03	202.06	205.18	203.32	202.49	204.29	203.7	201.09	202.91
205.71	204.64	206.17	204.9	206.08	204.8	202.08	203.58	205.27	203.9	203.19	208.45	206.89	203.78	203.88	204.1	203.99	204.11	205.76	205.66	204.43	203.8	205.55	204.62	205.16	205.4	205.11	207	204.63	203.66	206.54	205.55	205.94	205.74	205.82	205.14	202.43	205.89	204.32	204.55	206.07	205.69	204.09	204.53	204.27	202.94	203.68	201.44	203.54	207.28
210.19	208.94	209.91	209.05	208.33	209.79	209.24	208.64	207.38	209.3	207.99	210.12	209.06	208.39	209.26	208.86	209.78	208.76	210.27	207.89	210.05	208.55	207.72	208.94	208.36	211.97	206.09	209.44	206.36	209.21	209.11	210.49	210.45	207.97	207.71	209.27	210.06	208.9	209.76	209.95	209.64	207.38	209.61	209.64	208.92	207.44	209.77	208.05	210.59	210.12
210.7	211.1	212.14	211.91	211.35	213.12	209.91	211.43	212.1	210.04	213.43	212.43	209.51	211.51	214.25	213.75	212.61	211.05	212.54	213.28	211.08	213.31	210.93	213.06	208.72	210.42	212.05	212.16	209.43	211.7	212.8	212.05	212.07	211.74	211.1	211.34	214.49	213.9	210.78	211	213.3	213.51	210.35	212.39	213.6	211.29	212.03	211.55	209.09	214.13
204.1	203.49	204.2	202.97	204.8	204.58	203.31	205.58	204.78	203.9	204.2	206.41	205.59	205.16	206.96	203.32	205.05	205.64	204.71	203.72	204.66	204.89	202.57	204.12	205.13	204.01	206.55	204.74	205.05	203.05	203.28	203.39	203.82	204.5	202.63	205.24	204.89	205.48	203.12	204.72	205.94	202.2	204.23	206.68	205.66	207.04	204.43	207.97	206.49	205.15
204.86	202.33	204.95	205.39	203.25	201.85	204.43	203.33	206.47	203.26	203.05	207.03	202.94	203.3	202.73	202.33	201.73	203.93	200.83	203.5	204.13	204.87	201.77	202.03	204.83	204.28	205.22	205.71	205.41	206.28	203.9	203.89	203.26	203.4	204.54	204.76	204.27	203.43	205.94	205.74	201.71	204.61	205.27	204.84	205.32	202.62	203.72	203.58	204.16	203.36
195.77	197.66	198	197.26	197.83	200.14	195.12	199.11	196.85	199.82	199.1	200.25	197.64	200.58	200.31	198.75	199.07	198.8	199.67	199.09	199.27	200.31	198.7	199.6	199.05	197.84	199.65	201.32	197.86	197.61	198.14	200.05	200.24	198.69	198.95	197.76	197.37	199.92	198.33	197.55	198.41	198.1	199.69	199.64	197.35	197.09	198.56	200.54	197.51	196.77
202.52	202.45	203.09	202.61	203.44	201.06	200.87	202.73	201.31	202.53	200.87	202.85	202.64	203.37	204.51	203.95	203.12	203.44	200.21	203.59	202.41	204.32	202	201.36	203.85	199.99	203.24	202.85	202.33	202.04	202.85	203.02	203.94	202.39	201.47	201.01	202.03	202.01	203.53	202.99	204.16	202.63	202.47	202.16	204.01	204.41	202.13	204.66	201.85	202.78
199.93	200.11	198.35	198.82	198.53	198.32	197.61	198.88	199.63	199.85	202.98	200.36	198.48	198.97	197.44	200.32	198.35	200.39	200.95	199.01	200.27	199.21	200.24	203.37	198.96	201.57	201.02	198.8	198.03	201.07	199.56	197.69	197.65	199.42	199.4	200.12	200.39	198.03	199.39	198.7	202.34	200.28	200.34	198.55	198.26	199.79	200.99	201.55	199.25	200.12
208.93	207.61	210.24	207.66	208.62	207.94	208.01	207.5	208.91	209.66	210.98	209.03	209.85	209.24	208.87	207.9	209.33	208.16	209.15	208.48	208.32	209.21	208.43	208.92	209.84	206.68	210.12	209.43	210.44	208.77	207.54	205.36	209.1	209.76	210.86	208.53	207.97	207.55	208.24	208.34	208.7	210.13	206.9	209.55	208.44	209.98	208.3	207.34	208.96	208.67
210.08	208.74	206.91	209.85	207.72	206.64	205.79	207.99	207.9	208.96	210.34	209.37	208.31	207.43	209.86	207.87	208.37	211.01	209.95	210.26	209.57	208.79	207.6	205.41	209.88	207.59	206.62	207.29	207.48	207.5	208.12	208.37	208.06	206.12	208.11	207.48	209.23	207.37	211.44	209.14	209.77	207.53	208.4	209.5	207.61	210.08	210.42	209.31	208.45	207.78
200.5	200.71	200.42	198.99	196.36	199.66	198.81	199.25	198.18	196.48	198.6	197.94	200.28	197.72	199.24	198.84	197.86	200.55	199.12	199.25	198.84	197.07	197.74	197.48	197.28	197.8	200.1	200.4	198.37	200.02	198.27	201.14	196.84	197.07	199.3	199.63	199.85	199.58	199.04	196.33	197.37	196.78	198.85	196.72	200.16	197.56	200.3	198.71	196.66	201.04
208.95	209.13	208.32	205.17	206.77	207.17	206.26	209.11	206.95	208.3	208.61	210.77	208.42	208.11	209.18	209.49	209.33	209.06	208.5	207.45	208.91	208.26	206.79	208.06	209.66	208.88	207.42	209.81	209.34	208.03	209.65	208.32	208.71	210.48	208.48	209.82	207.39	206.81	208.25	209.93	205.66	209.13	207.65	210.99	209.49	208.3	208.62	208.03	206.13	208.54
212.6	209.63	209.73	212.34	213.11	211.26	211.06	211.95	210.61	211.14	210.87	213.91	210.1	212.1	211.11	212.54	211.77	214	211.01	212.72	214.22	214.06	212.05	213.56	210.03	212.97	211.82	210.97	213.76	209.8	210.42	209.49	214.15	210.35	211.95	211.12	210.69	213.19	211.91	210.88	212.14	211.5	213.65	212.56	212.9	210.77	209.4	210.57	213.05	212.93
196.7	196.82	195.49	193.42	196.79	192.95	196.08	193.67	195	195.99	194.9	196.37	194.15	196.04	196.16	196.11	195.96	193.75	196.73	195.49	198.23	194.87	195.22	195.1	194.45	194.57	197.58	193.86	195.62	195.79	194.96	194.94	195.2	193.8	193.97	193.62	194.44	196.3	195.71	196.17	197.01	196.55	195.8	196.42	196.49	194.62	195.55	196.69	194.3	195.76
201.5	200.33	198.98	199.66	198.4	201.43	199.46	199.36	201.06	200.12	199.29	200.85	200.76	201.17	200.37	201.38	200.53	198.56	197.17	199.84	200.63	200.35	198.59	198.49	201.24	201.99	199.45	200.36	199	202.52	200.13	200.21	198.69	201.56	198.83	199.45	199.63	199.84	200.73	202.85	199.42	199.64	202.11	202.66	201.84	199.63	198.91	200.99	200.9	199.34
209.09	208.28	208.77	207.35	208.67	206.73	208.01	206.42	206.91	206.06	208.09	206.52	208.02	208.37	205.75	206.8	208.11	206.48	208.63	207.52	206.45	208.1	209.48	205.69	208.72	207.73	208.4	207.04	205.61	207.84	205.97	207.94	207.57	206.85	207.54	206.78	207.23	207.35	204.88	207.68	206.78	208.29	207.34	205.19	208.31	206.26	208.09	208.64	208.33	206.35
217.01	218.41	220.63	218.42	216.73	218.22	217.21	217.55	218.05	216.77	218.86	218.65	218.59	218.45	219.11	217.09	218.47	217.73	218.17	216.93	216.58	217.57	219.37	217.44	217.52	217.63	217.37	217.04	215.41	217.51	218.7	215.69	218.28	218.12	216.94	216.23	215.4	217.18	218.34	217.2	217.66	217.08	217.43	217.93	217.59	218.51	217.23	218.99	218.62	217.24
195.56	195	192.66	197.98	194.48	195.14	198.38	193.63	193.95	193.66	194.77	195.83	193.45	196	197.33	195.17	197.31	193.36	194.96	194.17	194.58	195.53	194.06	197.18	192.51	195.23	195.35	194.7	196.69	197.59	196.02	195.23	196.13	193.07	193.86	194.25	195.86	194.31	194.53	193.11	195.62	195.26	194.97	195.02	196.76	195.16	196.56	197.49	196.67	193.76
209.29	212.48	212.29	213.99	211.35	211.15	212.76	212.68	211.93	212.27	213.87	211.16	210.8	212.25	211.37	211.61	212.02	211.53	214.39	210.82	215.03	211.97	212.38	210.68	212.36	209.87	212.01	212.35	211.55	212.41	213.27	213.4	213.73	213.14	213.31	213.61	210.55	212.33	212.57	213.14	212.95	213.76	213.37	213.55	212.84	212.57	213.39	211.96	214.21	212.9
210.62	212.31	212.73	212.52	213.21	212.42	212.7	211.58	213.96	211.48	212.09	211.57	210.05	213.78	213.75	210.62	213.23	213.28	211.5	212.49	212.21	211.35	213.72	211.6	211.33	210.96	211.4	209.73	209.71	212.99	209.23	210.75	210.61	210.38	211.91	212.11	212.67	210.48	211.12	211.56	215.16	213.39	210.63	212.85	211.84	212.54	212.74	211.25	211.77	211.52
208.54	208.94	208.73	209.34	206.52	206.79	208.21	209.19	207.77	208.16	208.25	206.03	207.49	206.73	207.29	210.19	209.61	208.9	208.41	208.8	209.37	205.13	209.31	204.92	206.84	208.2	208.09	208.67	207.08	208.43	207.6	210.15	209.16	206.6	205.75	208.2	208.89	206.65	207.05	207.31	207.26	209.13	209.16	208.42	210.14	205.94	208.16	208.17	210.05	208.42
202.86	200.4	200.4	200.09	199.84	200.5	197.64	201.27	199.92	201.62	202.35	200.65	199.3	201.19	201.03	200.62	202.89	202.82	197.25	200.19	200.49	200.53	198.89	201.07	201.6	199.76	199.57	199.34	201.52	202.76	199.82	198.63	200.41	198.76	199.27	202.97	200.54	200.58	200.17	202.69	201.49	201.56	197.91	201.33	200.31	199.83	200.24	200.7	201.72	201.44
209.16	207.83	208.9	208.5	207.2	210	207.18	207.16	208.81	210.73	207.54	209.29	209.83	208.24	209.49	208.11	208.21	211.22	207.14	206.38	210.05	209.46	209.4	208.25	207.75	209.27	208.56	210.09	207.4	207.73	209.15	208.36	209	207.63	209.55	209.32	209.59	207.76	209.24	209.42	206.97	210.35	208.46	208.99	208.9	208.82	207.97	208.33	209.24	210.02
203.41	205.06	203.23	205.28	203.68	205.73	203.57	204.41	202.78	204.73	203.38	204.59	206.05	203.24	205.99	203.95	204.14	202.92	202.88	205.65	205.64	203.1	203.37	203.98	204.9	202.7	204.51	202.11	204.72	203.49	203.84	203.31	203.38	205.23	204.56	204.79	204.39	202.49	202.7	202.75	203.19	204.49	202.94	204.96	205.91	205.77	203.61	203.53	206.83	204.64
209.67	207.45	205.17	207.86	206.25	207.75	208.68	208.06	208.58	206.84	207.51	207.32	207.26	208.19	208.15	208.54	208.91	207.83	207.38	208.64	206.91	208.04	208.77	207.68	207.13	208.23	207.53	206.96	209.41	208.68	207.14	206.75	205.74	209.8	208.39	207.49	207.82	210.36	207.22	205.72	207.97	207.16	207.91	210.2	210.73	208.18	207.9	209.96	209.75	207.06
212.89	214.32	213.44	212.42	212.88	215.35	213.7	213.29	216.11	212.77	212.97	215.13	214.25	213.51	210.84	211.29	214.15	214.2	212.66	212.01	212.55	210.6	213.58	213.26	212.41	213.29	212.37	210.26	210.91	213.54	214.37	214.09	214.42	212.91	212.23	212.11	210.8	213.54	214.68	211.51	214.43	212.95	211.97	212.65	213.23	214.07	211.44	213.73	212.83	212.34
203.45	205.05	203.79	202.89	203.83	204.61	203.87	203.06	203.11	202.09	204.93	201.84	203.84	203.1	204.39	201.71	206.05	204.46	203.9	203.45	200.69	203.01	205.9	202.65	203.95	203.16	204.39	203.14	204.44	202.01	204.71	205.17	204.77	202.64	203.91	206.6	203.07	203.65	203.63	203.26	204.36	201.85	203.02	203.43	204.39	202	202.64	202.78	202.86	202.4
209.13	206.38	208.02	207.29	205.5	208.53	208.14	208.55	207.59	205.86	206.79	208.54	208.02	207.84	207.61	207.72	208.32	208.96	207	207.16	207.74	209.24	209.34	206.86	206.72	208.89	207.57	208.72	208.96	208.37	206.65	206.31	208.05	207.32	209.04	207.64	209.28	210.76	208.03	207.93	207.47	207.35	208.6	206.88	207.64	208.87	208.35	206.64	207.78	207.42
199.07	201.38	199.5	200	198.96	199.21	200.44	197.59	200.52	197.03	198.39	199.14	199.96	199.46	202.12	199.5	196.98	199.54	200.85	200.78	200.6	199.73	199.48	199.22	199.35	200.11	200.74	200.29	200.33	200.57	200.25	201.96	198.13	198.75	200.39	199.57	201.63	199.5	201.5	200.35	201.73	203.56	200.5	201.06	199.32	201.51	202.33	197.44	198.09	200.8
204.73	207.54	203.92	205.95	205.03	204.69	206.68	204.95	203.92	205.67	206.28	203.39	205.81	204.98	203.53	203.72	204.88	205.71	203.98	204.69	203.18	201.93	204.42	205.4	201.21	204.06	205.69	204.98	203.06	206.47	203.8	204.34	203.32	205.93	202.07	204.3	204.62	203.74	203.85	204.52	202.74	205.52	204.8	205.32	205.69	205.6	204.2	204.72	205.82	204.29
199.89	199.3	200.62	198.43	200.78	199.71	195.66	199.82	199.42	199.86	199.5	198.54	197.08	198.12	199.01	200.14	200.02	200.53	199.61	198.7	201.68	198.23	198.2	200.43	199.09	200.2	199.75	199.76	199.01	200.79	199.76	199.13	199.58	199	196.34	198.16	200.87	201.5	199.04	199.18	198.06	200.1	199.63	199.47	200.69	199.57	199.44	200.04	199.99	199.39
217.13	214.2	214.63	216.07	214.89	216.68	218.61	215	217.45	214.74	218.51	217.22	218.22	217.4	213.11	217.17	217.61	217.6	217.9	216.18	217.81	216.46	216.91	217.15	218.67	215.61	218.03	217.12	215.02	217.67	214.79	214.78	214.8	216.74	215.97	215.3	217.18	216.39	217.81	216.06	216.28	216.42	215.77	217.31	217.27	218.02	215.96	217.53	217.67	217.96
208.88	211.77	209.98	211.18	207.2	209.23	209.78	208.56	208.92	208.36	207.56	208.6	209.19	210.69	211.42	208.41	210.02	208.19	209.69	209.11	207.32	209.38	209.56	208.25	208.57	209.09	211.19	208.58	209.59	208.71	209.5	211.29	209.31	209.06	207.86	211.36	208.73	208.93	210.55	210.22	211.16	209.09	208.98	210.57	208.16	207.71	209.54	211.39	209.09	206.74
209.09	207.61	209.5	208.74	208.23	209.28	208.79	208.6	207.88	209.04	207.02	207.99	207.45	209.24	207.68	208.93	208.58	207.73	210.5	209.38	208.28	205.98	208.38	208.6	207.64	208.58	210.66	209.23	208.34	207.34	207.37	208.43	211.13	209.4	208.81	208.75	210.75	209.07	207.57	210.32	208.71	209.58	210.17	208.1	208.28	208.57	208.1	209.89	210.47	208.44
207.1	207.41	205.23	204.47	207.53	211.2	208.16	209.74	207.88	207.66	207.44	208.05	206.62	208.54	210.35	207.93	208.23	207.9	208.87	207.84	206.85	208.66	206.36	207.68	208.24	207.58	206.83	207.89	209.03	207.55	208.14	207.33	209.69	207.69	206.22	206.83	206.21	208.15	205.96	211.32	207.84	206.99	207.35	207.93	204.38	209.01	209.55	206.92	206.72	206.47
201.36	202.08	201.16	201.11	201.26	202.73	201.45	201.21	201.21	203.44	199.93	201.01	201.85	200.84	198.82	200.06	201.43	201.68	199.55	200.75	201.91	202.21	199.64	200.59	201.23	199.64	202.31	201.83	200.54	198.2	202.7	200.58	203.71	200.82	200.13	200.83	200.86	201.99	202.45	201.24	200.98	201.8	203.15	201.69	200.17	201.04	201.05	200.66	201.15	204.29
211.48	211.75	208.73	212.69	212.62	209.85	212.29	212.34	212.2	210.43	210.65	210.72	212.1	211.01	211.82	211.99	209.41	211.03	212.38	210.86	213.35	213.13	208.98	213.72	213.13	211.9	211.02	212.09	212.25	211.76	212.41	210.76	213.48	213.43	212.78	214.16	211.98	213.38	212.6	211.18	213.17	210.91	210.83	210.59	210.78	208.31	211.91	212.38	211.12	212.93
211.67	207.94	208.95	207.91	209.18	208.46	212.08	209.08	209.57	207.37	207.72	211.01	208.81	207.43	208.49	206.48	208.36	207.39	209.38	208.83	208.36	209.39	208.53	208.74	210.65	207.17	210.25	206.71	206.46	206.52	209.59	209.56	207.77	206.99	208.27	209.55	210.41	206.37	207.85	207.87	208.47	209.14	208.83	209.15	209.45	208.53	210.71	208.47	210.19	208
211.24	212.42	212.53	213.21	212.74	213.34	211.15	213.5	212.45	214.09	211.89	211.84	212.86	211.84	211.74	214.07	211.33	211.89	213.56	210.63	212.17	211.43	209.95	212.58	213.95	213.34	214.61	210.43	212.84	212.22	212.88	212.2	214.13	212.54	213.93	210.98	213.01	212.31	211.52	211.09	211.49	212.03	210.61	210.98	210.88	212.36	212.42	212.66	213.59	213.39
207.3	206.55	204.78	206.71	205.84	208.71	205.9	205.2	207.4	208.36	208.22	206	208.48	206.3	204.21	206.51	208.68	205.75	207.6	204.26	204.88	204.8	206.24	207.08	207.59	205.44	205.3	206.9	205.81	208.72	206	207.88	205.84	206.83	206.64	206.98	206.78	205.54	206.37	205.92	205.87	205.1	208.4	206.79	204.97	206.21	206.35	205.17	205.93	205.63
217.39	217.73	215.89	216.87	220	218.4	218.05	215.96	218.29	219.23	217.03	217.31	218.46	217.21	218.93	217.94	219.31	217.06	216.5	216.56	215.99	214.62	217.13	218.84	218.23	218.94	219.46	217.66	217.69	216.99	218.6	215.01	217.18	218.94	217.49	217.56	216.94	217.51	217.86	219.52	217.89	214.14	217.3	219.18	216.49	220.43	218.59	218.11	218.66	217.74
209.55	207.44	209.57	209.96	209.77	207.77	208.34	209.58	209.2	209.13	207.42	206.88	207.4	210.78	210.44	209.02	209.16	209.91	208.68	208.36	207.97	208.77	207.8	209.28	208.44	208.02	207.01	212.13	207.8	211.47	207.64	207.21	207.99	209.34	212.44	209.66	208.51	208.67	210.25	210.44	209.06	207.97	209.49	208.45	207.7	206.65	208.44	207.88	208.13	209.55
211.42	210.52	212.42	213.66	210.02	212.11	211.28	213.26	211.41	210.75	212.13	212.61	213.46	213.8	213.73	212.09	211.56	211.2	212.74	212.5	213.18	212.09	212.44	211.52	212.09	210.62	214.69	209.48	211.75	212.97	209.63	211.9	212.77	210.18	211.96	214.14	213.43	211.2	212.07	211.2	212.26	211.72	211.49	212.09	211.59	213.02	210.87	213.52	212.59	211.51
212.99	214.24	214.25	215.72	212.46	214.01	212.72	214.6	213.92	213.26	213.97	212.21	215.34	212.78	214.88	214.46	213.85	214.01	214.11	215.51	211.61	213.4	215.57	214.04	213.23	212.21	212.77	211.51	213.61	211.96	212.47	213.96	213.54	213.94	212.61	213.4	212.84	216.03	214.07	213.36	213.81	214.47	213.11	213.83	213.65	213.15	214.06	213.64	213.48	213.58
209.17	208.99	208.91	207.73	208.77	207	208.58	208.46	208.47	209.49	207.29	206.5	211.01	209.91	209.38	208.52	208.54	207.36	208.02	210.48	207.7	206.8	208.65	208.76	209.71	206.77	209.34	209.18	207.22	206	206.97	209.58	207.8	211.35	209.92	210.53	207.31	209.85	206.94	205.78	209.52	207.35	208.32	208.28	208.83	208.15	209.41	207.07	208.41	207.03
212.56	211.67	212.07	212.03	211.58	210.26	212	211.55	211.03	210.93	209.23	213.32	211.61	210.02	211.76	212.87	211.48	212.31	209.03	213.18	211.04	212.47	213.2	212.48	212.87	211.95	210.7	211.02	211.46	210.69	211.04	211.96	212.66	211.35	213.77	212.65	209.84	210.88	210.73	213.32	213.81	213.58	211.67	212.21	210.94	211.51	211.53	213.52	210	211.09
201.37	203.28	201.24	202.34	202.63	202.78	202.06	201.27	203.25	205.56	201.78	199.65	201.14	200.8	203.24	201.97	201.4	202.97	204.21	201	202.15	202.39	203.45	200.59	200.92	200.62	201.5	204.05	200.85	201.26	200.96	203.65	202.83	201.99	202.89	202.54	199.9	202.06	199.47	201.83	203.98	202.41	203.92	203.56	202.69	201.91	201.37	202.22	201.78	202.54
212.3	212.68	213.49	211.54	214.2	211.93	211.07	211.68	212.73	208.69	211.04	209.42	213.38	210.27	212.71	211.33	212.5	207.53	212.53	213.06	210.81	213.55	212.12	211.78	212.3	211.68	210.9	211.83	210.83	211.11	211.7	212.48	211.91	214.32	212.12	212.47	213.96	211.43	211.92	210.71	211.62	209.97	210.02	211.56	212.64	213.18	209.47	213.11	211.51	211.67
208.01	211.17	210.48	210.58	210.09	210.79	210.6	208.58	210.4	210.19	207.95	209.11	207.66	208.53	210.4	208.87	208.09	210.41	209.45	210.05	209.08	209.84	208.97	209.79	209.44	209.89	207.6	209.55	210.08	207.99	210.24	209.41	210.1	209.35	210.88	209.29	209.29	209.37	207.31	209.89	208.56	207.62	207.59	208.7	209.34	209.97	212	210.14	210.01	209.71
200.57	198.72	200.22	200.71	200.63	199.26	199.45	201.68	200.42	200.51	201.5	201.34	202.61	201.91	201.9	202.14	200.53	199.48	199.74	200.51	201.44	201.19	202.11	201.53	202.83	199.19	198.43	200.03	201.73	197.61	200.89	201.13	198.55	199.8	200.19	201.21	202.05	198.99	199.65	198.09	199.34	201.31	197.76	200.27	199.4	201.22	200.28	200.5	201.22	199.44
202.81	203.2	201.49	204.17	204.26	200.74	202.49	204.91	199.81	203.49	202.31	202.55	201.59	202.96	202.7	203.94	200.45	201.51	205.04	202.06	202.7	202.17	200.96	202.88	201.63	201.49	200.32	203.19	203.15	202.57	203.81	202.16	203.76	202.58	200.67	201.76	204.61	201	203.91	201.99	203.77	200.3	203.2	200.3	201.73	202.37	200.52	202.34	202.29	201.73
208.71	207.48	208.99	206.36	210.07	207.67	210.04	209.96	210.26	206.43	206.25	208.25	209.33	209.18	207.63	208.93	208.5	209.77	207.13	209.63	209.81	207.82	207.47	208.81	209.5	208.58	207.22	209.47	209.07	207.1	208.44	209.13	209.45	210.4	206.97	210.16	211.01	210.23	208.97	207.8	207.99	209.79	208.32	206.88	209.33	207.4	209.32	205.71	207.87	207.57
193.37	191.59	197.33	195.13	196.63	193.09	195.51	196.34	195.18	194.28	193.26	196.07	194.15	192.94	196.81	193.84	195.55	194.86	195.11	196.55	192.49	192.72	195.04	195.45	195.99	194.2	194.98	195.46	192.51	193.71	193.53	196.24	195.03	197.02	194.37	194.56	194.83	191.67	189.93	192.67	195.41	191.98	195.25	194.91	195.15	195.74	195.44	195.5	194.92	193.36
199	198.19	198.7	201.39	200.05	198.9	200.39	199.75	197.5	199.29	198.65	196.92	198.49	197.12	197.23	198.79	199.29	198.82	199.4	199.3	199.76	198.83	197.95	199.74	200.8	198.06	197.4	199.02	199.72	199.75	199.71	199.8	200.56	198.27	200.5	199.94	200.1	200.47	199.46	201.97	199.19	198.47	199.52	202.13	197.24	200.85	200.89	198.92	199.42	198.86
211.6	206.2	210.48	207.62	208.53	211.94	206.71	208.49	207.75	210.34	210.6	210.47	210.89	207.5	210.58	207.99	208.27	207.96	211.49	210.13	208.86	212.15	209.95	212.32	211.98	206.09	212.22	209.9	211.74	209.13	208.85	207.87	208.78	209.67	209.31	208.04	209.17	209.64	210.38	210.26	208.23	209.38	207.89	213.01	209.39	208.09	210.97	208.71	210.1	209.83
215.26	217.54	215.68	217.56	217.47	216.18	217.3	214.81	215.87	216.54	217.17	213.44	215.77	217.24	217.88	216.94	216.66	217.38	216.54	216.59	216.92	217.18	215.83	217.69	218.1	216.59	216.52	217.7	215.87	215.54	217.97	216.84	218.05	217.84	215.68	216.65	216.98	215.45	217.21	214.94	215.19	215.68	217.55	215.4	217.66	218.06	218.56	216.54	219.09	218.37
209.81	212.84	212.3	212.4	210.27	210.26	210.89	214.52	211.82	210.9	210.8	211.09	211.22	212.07	211.85	212.04	211.71	210.04	211.84	210.65	213.98	212.04	212.22	213.06	212.27	211.98	213.67	211.87	212.92	210.12	211.73	212.86	213.02	210.93	213.18	210.83	209.9	215.36	210.86	212.07	210.57	210.99	211.6	211.8	212.79	212.34	214.01	210.42	213.49	211.39
207.43	207.48	207.49	207.28	207.26	206.12	208.36	207.25	206.89	209.81	207.76	208.16	207.5	209.46	209.65	207.64	209.3	207.55	206.86	206.59	209.89	209.76	206.47	207.78	208.32	208.05	208.66	209.7	208.98	208.23	206.9	208.87	207.23	208.87	206.59	208.92	208.08	206.66	208.28	207.16	209.51	209.21	209.25	205.17	207.85	208.66	205.62	208.95	206.73	207.99
201.17	197.67	201.11	201.73	200.66	200.22	199.1	201.94	201.73	199.42	202.9	201.15	197.89	200.96	201.35	198.21	200.38	200.7	200.29	201.11	198.74	200.98	202.66	198.89	197.47	198.79	203.37	199.51	198.79	199.16	201.74	201.18	200.12	201.05	199.16	199.92	200.55	199.6	200.13	200.43	201.06	199.34	201.32	200.07	199.73	199.2	201.37	199.11	200.24	199.55
208.01	208.56	207.58	207.4	210.63	208.23	207.18	206.44	205.49	211.34	209.92	208.22	207.1	208.79	210.15	208.25	207.55	206.86	208.08	207.51	207.13	206.05	209.09	208.54	211.05	209.38	208.01	207.79	209.44	207.02	208.76	208.34	208.39	206.6	207.46	207.37	205.7	208.42	207.07	207.6	206.57	208.64	205.89	205.94	206.53	206.79	206.29	207.74	207.45	209.68
192.33	193.76	194.49	197.65	192.85	193.71	193.85	193.54	195.43	191.91	194.11	193.57	194.2	194.54	194.07	192.51	192.2	193.38	194.86	193.37	192.89	193.65	192.73	196.97	193.92	191.48	194.2	193.38	196	193.82	193.99	192.83	196.04	195.47	193.21	193.33	193.12	194.03	194.72	194.39	192.9	193.91	193.43	195.13	194.01	194.63	192.97	193.92	195.53	195.53
194.49	195.61	195.27	195.07	194.1	193.83	192.59	194.29	193.63	193.48	195.02	193.58	192.75	194.85	194.76	192.94	194.4	196.82	195.48	194.63	194.34	196.2	193.34	197.25	195.79	195.52	195.1	195.92	194.57	194.16	194.66	195.76	194.9	194.43	195.07	192.77	193.2	193.56	193.47	195.74	196.26	193.05	193.91	194.84	194.43	195.89	195.85	194.63	196.93	196.69
197.24	198.15	198.82	198.61	196.34	198.58	196.98	198.12	199.64	198.88	198.25	196.15	199.44	198.96	196.34	196.85	197.49	198.03	200.52	198.31	197.63	196.67	197.44	197.84	196.81	201.49	197.82	196.44	200.11	199.11	197.74	199.14	197.32	196.82	197.24	198.09	197.65	199.96	199.29	197.2	197.69	195.92	198.7	198.67	198.47	197.55	198.83	200.33	198.91	196.69
208.34	209.45	206.97	208.16	208.92	209.73	208.59	208.33	209.71	210.68	207.46	209.14	209.86	208.39	209.58	208.26	211.31	209.77	209.2	209.15	209.61	207.96	210.76	209.98	208.38	207.86	209.57	208.06	209.04	206.79	209.28	210.13	211.49	206.4	208.48	208.34	208.75	209.55	209.69	209.72	209.5	207.56	208.88	209.3	210.95	210.62	209.33	210.83	206.95	208.28
217.77	218.73	216.92	215.7	216.48	217.15	216.56	216.91	217.92	216.6	215.71	216.62	216.48	215.82	217.09	216.87	216.17	218.89	215.42	213.53	217.52	215.92	217.96	217.05	218.58	218.4	218.76	216.46	217.12	215.59	215.49	216.65	217.8	216.65	217.41	216.55	215.34	215.6	216.76	216.67	216.24	217.88	217.54	218.05	217.41	219.16	218.29	217.93	218.38	216.95
212.96	211.6	210.35	211.02	211.4	211.02	211.63	212.58	211.99	211.77	211.57	210.5	211.59	212.28	209.98	211.13	212.95	212.28	213.23	209.87	210.12	211.4	213.62	211.32	211.51	209.96	211.75	211.68	209.66	210.94	210.79	211.98	211.49	212.26	209.71	210.4	212.89	213.1	209.8	212.59	212.26	212.14	213.33	214.25	208.94	212.21	211.1	212.85	209.92	210.88
212.13	213.04	211.61	211.43	212.72	212.42	214.78	213.56	214.29	213.27	212.63	211.93	211.95	214.55	213.14	211.58	210.85	210.11	211.11	211.16	213.74	214.58	212.18	210.2	213.18	211.6	211.14	213.86	213.23	209.03	212.84	213.87	211.89	214.37	213.22	212.39	211.73	212.13	212.74	211.01	211.34	213.85	213.74	212.04	212.28	213.8	212.53	213.34	212.78	214.04
217.85	216.45	215.06	217.14	219.29	216.69	217.67	215.51	217.77	218.58	217.17	217.1	219.26	215.45	218.01	218.09	216.07	218.06	216.71	220.07	221.83	216.99	217.76	217.77	218.5	216.96	217.98	218.03	217.73	218.72	217.17	219.66	219.06	217.02	217.06	217.78	218.11	217.34	217.66	219.56	216.54	218.66	216.54	217.36	216.97	219.5	217.04	216.26	217.23	217
201.75	201.67	202.71	200.18	200.72	201.85	201.2	203.19	199.87	199.92	202.79	201.18	200.53	199.45	198.52	199.74	199.68	199.28	201.21	202.83	201.92	201.2	199.45	199.98	198.62	198.21	199.19	199.81	199.72	198.27	199.07	198.9	199.96	200.56	200.65	201.5	198.86	197.61	199.76	201.54	198.18	200.07	201.17	200.21	201.55	199.97	199.59	200.69	197.75	201.12
199.74	200.29	198.74	199.13	196.88	200.3	199.62	199.05	199.17	198.88	199.37	199.62	200.5	198.54	197.29	200.97	197.55	201.71	198.85	200	198.41	201.15	199.58	198.7	199.43	198.59	201.17	199.63	199.55	200.91	196.47	198.21	197.39	199.08	201.3	198.92	199.7	197.97	201.85	197.66	198.46	201.12	200.99	197.74	197.71	201.28	197.32	198.73	199.67	199.15
209.63	208.2	207.92	208.39	208.01	209.2	208.41	210.65	207.87	208.15	209.03	206.74	209.8	210.11	209.28	209.95	209.17	211.99	207.6	209.2	205.52	207.83	211.86	209.43	207.04	211.88	205.83	211.48	207.37	209.82	209.22	207.19	209.84	208.72	207.92	209.53	208.32	208.7	210.53	209.36	207.35	209.78	209.87	209.5	210.07	208.76	208.57	206.69	207.4	208.7
206.52	206.69	207.13	207.68	207.22	208.18	205.47	208.1	207.59	207.25	208.59	209.52	209.09	206.72	205.05	208.64	206.56	208.81	206.29	207.64	207.93	208.24	207.15	209.2	206.61	208.26	207.75	207.36	207.62	207.7	208.21	208.39	206.63	208.4	208.51	207.53	207.04	208.75	207.31	208.23	209.19	206.73	208.94	207.38	209.76	207.72	208.05	206.33	207.12	207.64
217.37	214.32	216.6	216.38	214.75	217.61	217.03	214.76	219.13	217.22	216.91	217.44	217.71	216.67	218.43	216.09	216.63	218.61	219.64	217.76	218.57	217.26	217.58	217.16	217.51	215.15	217.88	216.77	217.58	214.92	216.13	217.69	218.16	217.68	217.65	215.77	219.3	216.47	214.34	217.5	217.34	217.28	217.93	216.93	217.74	217.95	217.9	218.42	217.41	218.15
209.01	208.69	209.01	209.45	210.03	209.13	209.77	209.13	207.75	208.27	210.37	207.74	208.41	207.46	209.43	208.55	207.53	209.88	209.49	209.86	207.75	209.67	209.31	208.31	208.63	207.62	209.47	207.88	208.37	208.11	207.66	207.77	207.35	209.28	208.24	209.14	208.39	208.15	208.16	209.57	207.9	208	208.36	207.18	210.5	208.52	208.21	207.89	209	208.2
218.43	220.06	217.03	217.35	220.73	217.47	219.47	216.04	217.63	216.76	219.19	217.52	221.16	218.05	218.75	218.44	219.36	217.2	218.71	217.26	217.72	218.12	218.64	216.51	217.32	215.66	217.29	218.11	218.29	218.19	218.48	217.78	217.37	220.4	218.48	218.23	216.46	218.93	218.15	217.74	217.49	218.81	220.48	217.18	219.12	218.73	217.81	218.12	218.89	219.63
215.22	217.81	218.79	216.26	216.81	213.49	215	217.45	215.3	214.45	216.05	216.49	218.64	215.54	216.15	215.79	216.8	217.51	215.99	216.28	215.04	215.62	219.21	215.29	216.77	216.59	217.24	216.11	216.41	216.52	218.76	215.25	218.06	217.84	214.33	216.91	219.95	216.5	216.79	218.98	218.45	215.93	216.12	220.15	216.66	216.62	216.93	217.74	217.33	216.93
203.53	201.32	202.91	202.36	201.72	201.34	201.86	203.19	200.79	203.78	202.76	200.89	202.12	202.65	203.82	201.98	200.67	205.45	202.28	203.51	202.46	202.87	203.63	202.18	201.93	201.11	201.16	202.92	202.88	202.15	201.2	201.43	203.12	202.08	201.07	201.75	203.47	204.16	201.08	202.96	203.96	202.69	203.35	204.19	201.53	203.18	202.3	204.2	201	202.82
207.31	207.84	207.25	207.46	208.49	206.83	208.25	206.53	207.49	207.46	208.36	207.59	207.91	207.61	209.76	208.31	205.3	208.51	209.37	209.2	207.85	209.04	205.81	207.39	208.84	204.71	209.15	207.18	208.06	208.41	209.79	206.92	206.31	207.06	208.59	206.57	208.64	208.6	208.34	208.54	208.61	205.79	209.15	206.72	209.59	210.14	206.59	207.57	208.16	207.73
213.6	213.24	214.18	213.1	212.38	214.14	214.19	213.13	214.69	215.1	215.5	212.56	215.18	214.19	214.05	213.99	213.23	213.63	214.24	211.79	212.08	213.82	212.52	212.67	212.49	212.21	213.67	211.31	213.58	213.01	213.38	213.88	213.53	212.29	214.1	214.87	215.3	211.77	215.33	212.02	213.79	210.45	214.03	212.41	214.55	215	212.38	213.5	213.12	213.13
209.31	209.96	207.07	206.55	209.81	208.02	208.92	207.79	209.5	207.91	206.75	206.86	208.04	208.54	205.71	208.23	207.37	207.42	206.58	207.88	207.73	206.06	207.08	209.14	208.08	206.21	206.33	208.66	207.07	205.4	206.57	207.85	208.54	207.26	209.66	209.54	207.16	208.14	208.22	209.42	208.09	208.03	206.98	208.64	208.49	207.27	206.49	208.36	211.07	209.07
207.85	207.72	207.8	206.32	206.53	206.6	206.72	206.81	206.46	206.28	205.27	206.81	206.96	206.12	205.5	205.12	206.43	206.77	206.51	207.32	207.81	205.43	205.08	206.73	209.09	205.38	208.93	208.56	206.65	208.28	206.52	206.6	207.68	208.05	206.94	204.85	205.78	207.26	207.97	205.61	205.72	206.28	205.73	205.58	205.93	208.93	207.2	205.33	206.48	206.3
214.62	211.24	212.6	214.25	211.38	212.73	213.46	214.28	212.45	214.29	213.31	211.64	215.64	213.45	215.51	214.17	211.63	210.4	212.63	215.18	211.91	213.35	211.78	212.39	213.51	212.2	213.1	213.26	215.69	215.07	211.64	213.84	213.84	211.88	212.17	214.89	214.25	213.87	214.35	212.42	212.72	212.74	212.82	212.08	214.38	211.43	214.35	212.4	213.1	212.35
218.09	215.73	215.85	217.68	217.24	215.68	216.93	215.77	214.15	217.37	218.11	213.6	216.63	215.8	217.09	218.06	214.45	216.7	219.05	218.24	216.44	216.22	217.36	214.87	216.49	219.55	216.46	218.91	218.41	216.88	216.59	218.17	215.17	217.8	217.14	216.69	217.27	216.59	216.61	216.8	216.27	217.45	216.24	216.51	216.87	218.81	215.42	214.9	215.28	218.66
201.38	197.36	199.5	198.84	199.92	198.77	199.29	197.09	196.94	199.47	200.7	200.66	200.37	199.29	198.85	201.2	200.18	199.03	201.03	199.69	199.6	200.09	197.34	200.94	195.76	198.72	200	200.47	197.73	197.9	199.69	198.6	201.25	199.38	200.73	201	197.75	200.27	197.9	198.93	199.46	199.85	199.13	199.2	197.81	198.92	200.36	198.49	199.66	200.08
208.09	210.62	209.11	206.95	211.29	210.02	207.94	209.69	207.97	208.88	209.99	210.48	208.78	210.97	209.11	208.45	211.53	208.2	209.57	210.18	208.93	208.16	206.09	208.97	207.17	208.19	209.29	207.43	207.35	207.32	208.69	207.65	210.59	208.56	209	210.07	207.45	208.82	207.71	209.59	208.49	207.69	207.37	207.73	207.8	208.85	209.05	206.94	206.3	208.83
203.08	202.82	203.2	201.57	201.25	203.88	200.9	204.25	202.18	203.45	203.28	203.44	201.9	203.36	202.17	203.81	203.3	201.25	201.69	202.66	202.79	200.85	203.38	203.91	201.78	202.67	201.57	200.7	202.15	203.16	201.36	202.69	204.55	203.36	202.45	203.57	202.5	203.7	201.53	204.3	201.86	201.29	203.34	203.46	200.74	200.76	202.7	201.05	201.35	200.31
202.9	203.47	202.37	201.65	202.78	204.39	203.34	203.2	203.12	202.81	204.92	203.99	203.3	204.44	201.85	202.46	202.4	201.89	204.79	201.26	202.73	202.02	203.63	203.43	203.22	202.86	200.28	202.59	202.36	203.39	203.64	201.02	202.39	202.72	202.88	204.49	203.31	203.37	202.96	203.67	204.98	203.61	201.76	202.35	204.42	201.32	202.89	205.08	202.15	200.06
217.84	216.66	217.29	217.55	215.93	216.75	217.02	217.59	216.19	217.11	216.13	216.12	218.09	214.32	216.88	217.85	216.86	216.39	216.03	219.55	217.33	214.88	216.57	216.06	214.76	217.05	216.76	215.71	216.41	215.42	216.98	215.23	215.71	216.07	215.68	218.81	215.79	218.49	216.41	216.71	217.07	218.18	214.97	214.61	220.36	216.53	214.99	215.45	214.8	216.51
208.13	208.16	208.85	208.59	205.54	209.61	206.17	207.29	207.66	209.57	209.25	207.14	207.89	207.79	208.61	207.82	206.03	206.13	206.67	209.42	208.67	204.98	208.28	205.99	208.88	207.28	207.25	207.78	208.64	206.62	209.78	208.6	208.99	207.46	208.67	208.47	206.59	205.63	208.54	208.26	207.97	208.1	207.62	208.28	209.22	206.66	207.8	208.28	208.51	208.38
209.89	209.52	209.77	211.51	209.66	210.72	211.43	209.36	208.54	209.42	209.87	212.24	207.24	209.84	210.62	208.59	207.88	210	208.54	208.42	212.68	210.66	209.87	209.44	208.92	208.84	208.94	207.9	209.71	208.19	208.2	208.59	209.07	210.81	208.55	209.57	212.81	210.35	207.67	211	210.97	208.11	209.82	211.22	208.57	208.22	207.57	208.66	210.98	206.54
207.46	208.75	208.03	209.5	207.78	208.06	207.06	206.37	208.66	208.83	206.74	207.76	208.94	209.13	207.59	208.05	208.44	208.75	206.68	209.29	208.03	208.31	207.58	206.34	209.75	208.79	208.28	208.43	208.91	206.04	209.81	207.7	208.77	208.72	206.41	209.88	209.6	209.83	208.58	206.92	209.02	207.95	208.53	207.64	205.39	208.09	209.86	207.86	208.16	207.39
207.63	203.53	204.87	206.12	205.4	204.39	206.15	205.68	205.04	205.03	205.19	207.27	206.04	205.49	207.04	205.46	207.54	205.16	205.33	204.59	204.15	206.67	206.2	207.09	205.12	205.6	207.3	204.77	204.59	204.77	205.02	204.93	206.73	207.21	205.66	208.73	205.76	203.93	207.1	203.32	206.24	206.79	203.84	204.54	205.91	204.28	205.9	205.99	202.97	206.54
199.15	198.49	198.45	200.8	196.38	199.71	198.28	198.93	199.81	199.44	198.21	200.12	198.43	198.25	199.29	198.75	199.56	200.17	197.21	198.95	200.14	197.97	199.45	197.04	198.72	199.22	198.58	197.82	199.78	199.69	201.16	198.07	200.43	198.1	198.67	202.43	198.58	200.4	195.45	195.45	199.87	200.74	197.43	199.43	199.43	201.49	198.07	198.32	201.36	196.93
207.13	210.51	206.41	206.96	208.43	206.1	209.49	208.42	207.77	206.95	209.54	209.73	208.84	207.83	209.62	209.08	207.82	209.1	208.37	207.45	209.74	209.37	208.62	209.15	209.89	207	210.15	210	208.82	207.55	207.52	205.55	209.01	206.5	209.91	208.05	208.57	209.82	207.33	208.25	209.45	206.06	211.89	208.24	208.65	210.39	206.49	208.27	206.71	207.87
214.03	211.37	211.78	212.32	212.48	211.55	212.92	211.17	211.48	210.48	210.54	211.95	211	211.51	215.56	211.62	210.18	211.85	210.66	211.86	212.62	212.59	211.75	211.47	210.99	211.46	211.31	211.81	211.95	212.49	210.55	210.5	211.76	212.7	212.49	211.93	214.42	212.38	213.05	211.5	213.11	212.88	211.51	212.86	212.22	211.71	212.38	214.38	212.29	212.61
203.28	203.9	205.41	203.65	205.15	204.8	203.96	204.7	205.26	205.55	203.95	205.9	204.26	205.28	203.46	204.75	203.68	204.8	202.52	202.08	206.2	205.39	206.52	205.05	206.82	202.72	205.64	205.23	203.36	203.64	206.33	204.75	205.93	205.38	204.8	203.16	204.9	204.21	204.57	204.87	204.08	203.94	204.14	203.51	205.54	203.58	205.29	205.85	204.75	204.07
206.34	206.28	207.55	206.22	206.7	206.42	209.07	205.58	208.12	205.08	207.56	207.29	205.38	206.22	206.04	204.3	207.63	205.2	206.46	206.44	205.51	206.39	207.23	203.81	205.58	206.17	206.56	205.1	203.76	207.18	205.56	204.65	207.16	209.14	206.65	206.59	202.55	206.41	205.27	205.44	208.61	205.82	207.61	204.23	206.28	206.75	206.52	209.15	206.54	206.77
201.14	201.72	204.72	199.25	203.5	200.27	201.77	200.97	203.16	203.58	202.21	202.08	200.85	202.47	203.49	202.99	201.8	200.95	205.23	202.73	201.2	202.94	202.56	202.95	201.33	201.23	200.46	202.48	202.67	201.15	202.34	204.57	199.14	202.9	201.84	203.05	202.35	200.68	203.82	203.39	202.7	201.13	202.06	201.9	203.66	201.96	202.87	202.59	202.61	203.33
208.14	209.6	205.82	208.23	207.89	210.26	207.92	206.45	208.71	206.72	207.31	208.49	207.86	207.64	207.23	206.38	206.92	209.16	207.95	210.05	208.38	207.47	207.49	207.42	209.45	208.66	208.12	207.49	208.01	208.54	209.17	208.71	206.76	208.28	208.71	206.79	207.52	208.11	205.79	206.02	207.73	208.75	208.23	204.98	208.1	208.82	208.43	208.36	208.61	209.5
204.97	203.59	204.54	204.61	203.77	202.7	205.94	206.28	204.04	201.93	204.02	202.93	202.16	202.21	203.02	202.89	203.67	204.01	203.47	203.29	202.36	204.52	203.19	203.08	203.34	202.54	201.57	204.24	205.16	201.78	203.22	205.2	205.4	204.19	202.82	204.97	202.85	206.01	202.79	201.9	204.29	204.77	202.92	205.03	202.29	205.15	205.22	203.83	203.49	203.97
210.88	211.89	214.07	212.86	212.7	211.1	213.48	210.48	213.04	210.65	210.64	212.93	210.38	212.24	212.31	214.76	212.34	214.32	211.59	211.49	212.33	211.85	210.8	213.07	211.06	210.87	209.7	212.25	210.3	210.85	209.74	211.33	211.57	212.03	209.65	210.65	210.59	212.61	211.92	212.78	210.35	213.01	212.49	210.09	211.03	210.58	212.39	211.61	211.4	212.24
205.24	201.85	203.88	202.74	205.22	205.16	203.87	205.57	203.3	204.31	204.09	203.13	205	203.27	203.67	203	203.83	203.37	202.91	200.15	204.97	205.59	204.65	205.22	205.52	205.04	203.98	202.69	202.58	202.88	202.77	205.91	205.87	201.76	203.19	201.4	203.71	206.39	202.14	204.71	204.5	201.7	206.32	203.42	200.44	205.23	202.5	201.73	204.03	204.39
210.86	208.51	209.08	209.15	208.25	207.81	208.26	208.42	209.56	208.52	207.87	208.79	208.28	210.18	207.35	207.29	208.14	206.67	208.29	209.77	208.49	208.15	209.43	209.16	206.48	208.88	207.17	208.47	210.47	207.4	209.22	207.47	206.2	206.47	207.85	210.39	206.8	209.14	208.54	207.98	208.08	207.84	208.81	210.19	209.35	210.04	207.12	210.49	206.5	208.25
204.17	202.96	202.99	207.3	202.93	203.24	204.93	203.69	203.38	204.88	204.63	205.69	202.09	204.03	202.98	202.75	203.64	203.72	204.19	203.81	203.91	205.47	205.72	202.37	203.65	202.62	202.64	206.15	204.83	203.5	203.12	204.76	204.74	204.83	203.8	202.51	203.26	203.97	205.42	202.17	204.96	204.3	205.1	202.49	203.95	203.84	205.91	202.88	204.31	204.74
215.41	216.14	217.34	217.26	217.17	219.39	215.69	218.7	215.86	216.95	216.7	218.42	214.28	215.74	217.94	214.54	217.53	216.73	217.92	218.2	217.01	218.4	216.92	215.53	216.33	217.5	216.48	217.81	216.08	217.14	217.92	220.36	217.7	216.21	217.99	216.46	218.94	217.27	217.87	215.53	217.63	219.12	217.35	217.23	216.12	215.89	216.93	217.72	216.97	216.54
210.56	214.34	212.91	210.27	208.18	214.72	209.4	211.2	212.68	212.12	212.73	213.34	213.67	212.58	211.67	212.42	212.04	212.51	212.38	212.9	211.98	212.95	209.18	211.59	213.85	210.45	210.88	211.49	212.01	211.64	211.27	212.24	209.74	213.42	211.43	212.68	211.03	212.02	212.92	211.04	210.05	212.77	211.87	213.84	210.37	213.92	213.2	210.96	211.21	212.33
209.59	207.6	208.25	210.33	208.57	209.1	208.55	209.84	209.62	209.33	206.82	208.26	208.71	207.67	208.82	208.47	209.59	208.83	208.34	209.11	211.03	207.83	208.15	209.77	209.27	209.3	207.2	208.39	209.18	208.46	208.64	208.92	207.22	209.84	209.35	206.85	209.16	208.37	208.41	210.52	209.74	207.83	210.4	207.58	209.42	210.27	207.99	207.56	208.54	210.66
209.41	208.47	208.39	208.49	208.03	206.78	207.51	206.52	206.54	208.62	206.88	209.09	211.53	206.53	207.98	210.42	208.49	207.58	207.49	207.63	208.87	206.46	207.94	208.91	207.38	207.03	209.25	206.02	210.36	206.76	209.42	209.11	207.51	207.24	207.82	206.06	207.45	208.94	207.24	206.39	209.49	209.97	207.96	207.08	207.69	209	206.03	208.1	208.14	207.18
213.9	212.78	211.32	214.12	215.15	212.08	214.04	211.6	211.07	213.28	210.8	211.49	214.44	212.31	214.06	210.87	214.65	214.04	212.93	212.14	213.68	211.43	213.01	212.17	213.89	213.85	213.15	213.52	212.45	212.61	213.72	210.29	212.41	212.67	211.81	210.94	213.88	213.73	211.54	211.27	211.97	211.45	212.01	213.09	213.55	214.08	210.7	211.52	209.34	210.97
202.68	200.65	198.82	200.92	198.57	200.85	199.1	200.27	200.18	200.44	199.53	199.29	201.14	199.66	201.08	199.48	198.84	202.34	200.17	200.03	199.88	198.63	201.4	199.94	202.56	199.25	201.54	200.38	201.97	199.88	202.38	201.77	201.36	200.82	199.6	202.52	202.35	200.11	202.38	197.07	199.87	200.39	202.49	200.92	201.08	200.33	199.9	201.43	201.12	200.93
209.95	208.55	207.06	208.08	209.04	209.78	207.38	210.22	209.7	208.53	208.23	207.13	210.35	206.71	209.61	211.14	207.24	211.08	210.6	207.45	209.7	209.43	209.53	207.02	207.58	209.4	209.42	209.83	209.37	208.21	207.55	208.35	209.93	208	209.13	206.54	209.13	210.07	209.35	208.86	209.73	207.27	208.89	208.41	206.26	207.72	210.58	207.97	206.92	206.68
208.53	205.7	208.41	207.33	207.77	207.28	206.65	207.8	206.62	208.3	205.85	209.15	210.06	208.63	206.66	206.82	208.09	206.31	208.23	205.61	205.13	207.69	207.61	209.32	206.16	207.49	206.2	206.88	206.91	208	208.86	209.57	207.88	207.14	207.82	208.07	206.12	209.01	210.66	205.46	208.23	208.57	208.98	207.6	207.96	206.51	206.81	209.15	206.82	207.35
210.34	206.86	207.94	206.82	207.35	208.62	207.82	208.42	207.38	209.25	205.64	207.55	207.78	204.35	208.22	207.95	208.52	206.67	205.18	208.17	206.15	208.78	206.23	207.63	206.45	209.85	204.99	207.51	209.28	205.63	206.34	208.3	209.79	207.81	207.83	208.53	206.57	207.08	207.4	208.38	210.2	205.87	208.37	207.57	206.26	206.04	208.46	206.25	205.78	208.95
209.46	210.28	208.5	208.13	209.19	208.03	206.97	205.52	210.38	208.57	210.6	205.89	207.42	205.17	208.22	206.53	207.98	207.99	208.99	210.2	210.72	208.47	211.44	208.5	209.66	208.07	209.62	206.39	211.28	209.23	210.49	207.2	206.6	208.55	208.94	207.63	209.32	206.94	208.51	206.28	207.06	207.71	208.18	209.89	208.61	210.08	208.38	208.01	209.44	209.14
200.64	201.8	200.78	201.25	200.68	201.15	201.5	202.89	202.37	199.4	202.74	203.37	200.36	201.58	200.42	200.07	199.78	201.23	203.13	201.62	202.05	199.6	202.18	202.11	202.54	201.05	202.13	203.61	198.91	200.08	200.51	202.04	199.65	201.15	200.51	200.29	203.42	203.15	200.87	197.95	200.3	203.05	202.49	201.29	201.3	201.88	200.78	199.5	201.12	201.63
218.01	219.23	219.53	217.38	216.59	218.41	216.75	216.4	217.55	217.26	217.86	217.11	219.48	217.42	218.37	219.4	216.82	218.25	218.27	216.71	217.88	217.97	217.11	219.03	217.52	215.99	217.55	217.33	220.27	217.82	217.17	218.55	216.46	218.73	217.47	217.17	217.37	216.29	219.84	216.16	218.42	215.46	214.89	218.56	218.62	214.47	218.21	218.89	216.59	218.45
206.54	206.33	205.11	206.82	207.6	208.92	208.35	208.49	207.63	209.09	207.11	207.6	206.7	207.26	206.54	208.77	206.47	209.05	209.95	206.42	208.5	206.32	208.28	206.7	206.35	208.5	206.2	204.22	206.34	209.91	209.34	205.38	205.22	209.45	207.43	205.63	205.62	205.12	209.06	208.07	207.36	206.31	206.87	207.06	206.61	205.7	208.31	207.65	209	205.72
205.78	207.86	207.14	207.98	207.77	208.02	207.91	207.62	207.02	207.77	207.16	206.5	207.12	206.02	207.9	208.39	207.5	208.47	205.45	209.89	209.55	206.75	205.56	209.36	207.49	206.31	206.62	208.69	207.44	207.86	207.88	208.08	206.66	208.28	208.87	208.22	208.85	207.93	208.29	209.14	208.15	207.96	207.36	206.66	208.84	209.23	207.45	208.04	206.8	207.93
202.04	203.21	205.04	207.83	202.96	203.72	200.9	204.36	205.88	204.23	203.96	206.57	205.38	205.46	204.52	202.8	203.28	205.8	203.87	205.83	203.54	204.29	205.67	205.32	202.22	201.6	206.51	204.28	202.71	206.07	205.09	203.13	202.8	203.15	202.02	204.94	203.95	205.16	203.83	203.92	203.55	203.78	202.36	203.89	203.7	204.32	202.3	202.34	202.58	203.21
201.74	202.21	201.89	203.92	200.35	201.31	203.05	201.76	205.56	203.68	204.01	201.35	203.73	201.49	202.08	202.34	201.83	200.66	201.76	204.24	202.12	202.68	202.18	202.57	201.84	201.16	203.05	204.35	202.54	201.9	202.33	199.71	202.03	202.57	204.23	202.99	201.58	204.5	202.05	204.2	201.77	203.71	203.04	201.51	203.13	202.81	203.43	201.09	200.74	203.34
210.48	211.42	209.08	211.16	212.28	210.66	212.91	212.29	210.28	211.22	210.89	210.13	210.47	213.05	209	213	210.67	211.21	210.04	208.99	211.82	211.25	210.71	212.04	212.4	211.71	213.22	214.94	212.3	212.96	211.57	211.04	213.64	210.48	209.75	212.67	209.33	209.48	213.34	210.5	212.52	212.29	210.15	210.73	213.93	210.89	213.69	211.18	211.7	211.25
209.23	206.35	208.38	209.1	209.66	208.17	207.85	206.56	207.03	209	207.1	207.56	208.29	208.77	206.47	206.19	207.26	206.45	209.25	207	205.91	208.87	205.02	209.06	207.72	208.06	208.45	205.81	207.32	206.02	209.26	207.32	206.03	206.23	208.28	207.17	206.14	207.07	206.73	208.78	208.09	209.3	208.71	207.37	206.29	207.43	208.82	207.93	208.31	207.42
206.88	208.58	207.54	205.75	207.75	209.36	209.48	207.31	207.04	208.8	208.52	207.53	208.25	207.28	206.39	207.83	207.56	206.53	205.89	208.19	207.17	206.77	208.32	206.84	206.98	204.24	207.59	208.69	207.2	207.65	205.75	209.59	207.15	207.61	206.77	208.32	206.74	205.77	208.49	207.33	206.77	206.94	205.79	206.6	208.7	208.61	208.41	206.56	209.26	207.76
211.07	212.67	211.32	211.79	212.83	212.76	213.43	212.49	212.19	213.42	210.79	212.74	212.05	212.75	210.59	211.34	211	211.85	209.3	210.99	213.6	212.82	211.22	210.37	212.89	209.36	211.48	211.84	212.85	212.48	212.06	210.08	212.77	211.46	209.27	213.58	211.37	210.36	211.13	211.59	212.24	210.31	212.13	210.15	215.32	210.92	209.5	212.7	213.51	212.63
203.66	202.84	203.55	203.91	206.05	204.84	202.35	203.76	204.82	201.81	206.19	203.72	202.86	206.38	203.96	205.54	203.59	204.5	204.87	202.92	202.86	203.19	204.34	203.85	203.93	202.82	204.56	202.76	205.47	204.25	200.72	203.57	202.84	205.51	204.42	200.23	204.63	203.05	202.7	202.82	203.39	203.54	203.62	204.87	203.25	204.41	203.17	203.59	205.56	204.31
206.32	204.13	204.33	203.95	204.11	204.86	203.16	202.17	205.87	203.55	204.57	203.4	204.33	203.4	203.88	205.22	203.67	204.74	203.96	203.95	203.54	203.85	202.35	203.26	204.7	203.61	203.54	203.67	203.63	203.68	205.5	202.5	205.81	201.69	204.85	202.81	203.93	203.45	202.98	204.96	202.32	202.47	203.81	202.44	203.15	205.41	201.65	203.51	204.29	205.51
207.52	207.33	211.01	210.73	208.29	206.43	208.34	209.31	210.52	206.33	206.87	209.3	209.5	211.24	209.04	208.52	210.3	207.7	207.25	208.86	209.68	209.15	207.15	209.57	209.35	208.23	209.19	210.17	208.72	207.95	208.65	207.71	208.65	210.14	208.62	207.23	206.54	210.16	207.31	210.88	207.61	207.52	208.97	209.71	210.81	208.26	208.98	210.35	207.77	207.87
209.77	208.4	208.72	208.26	208.63	208.5	207.38	208.63	208.49	208.96	207.98	209.13	208.21	210.16	210.22	210.27	210.23	207.78	210.08	208.03	208.38	209.05	207.58	207.85	210.17	208.08	208.83	207.85	207.55	209.94	210.08	206.76	207.98	209.38	207.5	208.76	208.21	207.23	209.28	211.18	208.44	210.03	206.45	209.24	207.1	209.01	208.81	208.99	209.62	208.65
205.53	202.8	203.44	205.53	205.5	203.23	202.55	202.89	202.92	204.86	203.74	203.31	204.99	201.75	203.96	205.06	205.8	202.82	203.88	205.43	204.12	202.59	203.21	203.82	204.35	202.96	203.13	203.72	203.89	202.27	202.63	203.39	202.61	205.87	202.76	202.33	205.54	204.64	202.73	202.75	201.18	202.6	204.65	201.96	202.99	203.26	202.5	203.87	203.59	203.83
209.69	209.74	210.22	208.63	212.24	209.68	210.98	208.01	211.36	207.63	207.48	208.52	211.18	207.89	210.29	207.57	209.52	208.91	211.64	210.18	210.32	208.05	210.3	211.03	208.78	208.63	208.53	209.81	209.33	211.85	210.21	208.41	209.87	209.18	209.99	210.41	207.61	211.1	208.82	210.76	208.17	209.35	208.77	209.87	211.41	208.64	209.52	208.76	210.49	209.72
210	206.58	209.66	209.53	208.56	210.72	210.04	207.51	210.58	208.1	207.82	207.47	208.68	208.9	210	208.37	208.6	209.78	208.93	208.79	208.57	208.23	208.03	210.17	207.62	209.76	207.72	207.18	206.53	209.74	210.02	209.16	210.7	211.05	208.87	208.97	207.86	208.96	206.5	209.6	209.36	209.31	209.01	208.19	209.59	210	208.46	208.79	209.41	206.53
209.01	210.35	208.84	209.49	206.11	207.34	211.3	208.28	209.72	209.72	207.76	208.51	208.41	209.44	207.43	209.33	207.85	208.8	207.45	207.91	208.32	207.93	210.62	210.81	211.7	209.49	208.81	209.76	207.99	209.99	207.52	208.91	208.93	207.74	208.47	207.59	209.9	209.38	207.8	209.02	211.06	212.76	210.95	209.32	208.46	208.92	209.22	209.08	209.33	210.03
198.57	200.31	198.62	200.61	197.79	201.49	201.77	198.12	199.17	200.04	199.41	200.28	199.9	200.6	198.01	200.55	200.02	199.75	200.91	200.61	198.67	198.93	199.9	199.64	200.48	199.51	200.06	199.62	200.62	198.64	198.93	197.92	198.55	198.26	199.44	198.18	199.23	196.85	200.32	199.8	198.26	200.27	201.27	200.24	201.99	199.26	201.15	198.69	202.73	197.56
209.38	209.5	207.46	208.06	209.69	207.6	206.46	208.43	209.96	207.43	210.23	208.38	208.73	209.84	211.36	209.69	209.57	211.51	209.6	209.59	209.49	208.79	207.96	208.39	210.35	211.39	210.23	208.16	206.72	208.9	206.22	210.22	207.22	209.02	206.27	207.82	208.71	209.18	209.45	210.07	210.41	207.23	206.41	209.16	207.93	208.26	210.16	209.79	208.05	206.7
205.11	204.93	203.45	202.55	203.69	204.27	202.02	204.58	202.18	203.95	204.04	202.11	204.29	202.35	206.15	201.6	204.13	204.51	201.93	203.44	203.9	204.37	205.59	202.66	205.31	202.59	205.28	203.92	203.1	204.29	200.78	203.67	203.38	201.76	204.25	205.81	201.83	201.77	202.95	202.73	202.9	203.91	203.6	202.98	203.18	204.33	202.22	204.58	203.31	202.79
199.35	199.19	199.22	199.03	200.64	199.1	200.74	198.45	198.27	197.59	198.23	199.08	197.25	198.63	199.48	197.75	199.66	200.19	197.68	199.27	196.81	197.23	198.21	198.21	196.89	199.54	199.92	197.18	196.54	198.93	198.57	196.85	202.25	200.52	200.18	196.85	197.59	198.9	199.97	200.36	198.51	197.51	198.09	200.81	198.05	197.92	199.09	198.25	199.93	199.01
216.69	218.68	216.44	219.01	216.53	218.96	216.9	216.88	217.5	218.55	219.16	220.24	215.87	218.65	219.05	218.02	219.41	215.73	216.86	220.72	217.35	218.87	216.5	216.22	218.76	217.09	218.68	216.78	217.57	216.4	218.51	217.33	217.85	217.76	217.07	215.96	215.14	216.8	216.87	218.39	218.29	218.56	219.38	219.64	219.63	217.56	218.4	217.72	219.14	216.8
206.77	208.18	208.45	209.21	205.77	208.74	209.57	207.47	207.32	206.95	208.32	207.21	209.26	209.26	209.91	209.88	207.5	209.12	210.11	209.36	210.18	208.42	208.46	209.04	208.86	210.47	208.82	208.73	208.47	209.05	209.86	209.62	207.12	210.1	207.8	208.44	210.56	209.57	209.23	208.67	208.62	207.6	210.56	208.57	208.23	207.45	208.24	209.88	209.06	206.19
210.84	211.15	210.84	211.76	212.65	212.97	209.61	210.93	209.24	214.3	213.09	208.85	211.43	212.75	209.9	211.82	211.59	211.57	209.78	211.6	213.45	212.26	210.57	210.33	213.3	209.96	211.67	211.33	212.4	211.78	209.74	212.86	212.47	211.95	212.49	211.72	209.92	211.57	210	211.44	213.85	214	210.98	210.86	211.13	212.56	210.14	210.47	212.35	212.65
207.75	209.62	209.15	211.05	209.34	210.48	210.06	207.17	206.97	208.29	208.83	207.02	208.83	208.44	208.76	208.79	208.37	207.57	208.68	211.55	209.14	209.56	208.17	209.75	208.1	207.81	209.69	208.06	209.45	209.61	211.71	207.04	207.07	207.67	208.17	207.07	209.24	206.74	209.36	208.11	207.79	207.93	209.17	207.95	210.28	207.99	211.97	208.54	209.77	210.63
218.03	220.58	216.81	218.68	219.73	218.11	218.05	216.82	218.71	217.51	217.19	217.8	217.3	218.27	218.08	218.27	220.33	217.03	218.48	216.91	217.55	216.61	217.48	218.09	217.04	218.23	219	215.58	217.83	217.05	216.33	216.54	217.99	216.47	219.06	218.12	217.54	217.7	218.05	218.69	218.56	219.64	216.93	217.36	219.13	217.48	221.17	216.93	221	217.81
212.23	213.19	211.34	212.55	212.36	210.79	210.22	214.44	212.77	211.89	212.09	210.01	212.45	212.47	210.45	213.11	212.66	212.79	213.01	213.64	209.96	210.26	212.74	211.22	213.17	209.53	212.54	212.95	213.43	210.1	211.19	212.31	211.88	212.84	213.06	212.68	212.47	211.16	213.58	213.71	213.31	211.5	212.45	210.79	213.61	211.91	211.59	212.74	211.1	213.53
209.11	206.23	209.47	207.7	206.96	205.97	211	207.36	207.98	206.49	207.93	208.36	205.58	209.66	209.05	206.25	208.49	207.75	206.48	209.09	208.92	208.17	208.17	206.24	208.18	210.49	206.95	208.28	207.91	208.24	207.23	207.48	208.23	207.13	208.35	207.29	207.34	207.01	207.37	210.23	206.81	207.51	205.74	207.95	206.8	207.02	207.52	206.21	208.41	207.5
203.32	201.76	204	203.73	202.62	201.45	203.25	203.13	203.95	202.23	206.65	204.3	205.14	205.15	205.21	202.71	203.38	206.11	203.02	205.91	201.96	201.38	203.69	204.55	203	205.04	205.48	206.33	205.89	205.13	204.79	203.57	204.12	205.4	203.03	204.62	203.05	205.4	205.32	204.02	203.63	203.49	202.98	203.84	205.3	204.15	205.23	206.45	203.66	202.35
206.21	203.88	204.84	204.86	205.06	203.43	203.48	206.16	203.53	202.68	206.6	203.4	203.53	204.85	205.66	204.93	203.33	206.53	205.91	205.67	204.68	205.73	205.56	204.81	204.22	204.8	205.2	205.49	206.3	204.04	205.33	205.64	201.93	204.42	202.07	203.77	205.92	204.67	201.27	204.7	204.86	206.1	204.48	204.76	204.19	204.97	205.07	201.85	205.5	205.21
208.77	210.16	208.49	211.11	207.58	210.02	209.16	208.38	210.34	209.56	210.47	208.27	206.54	208.83	207.67	208.26	209.04	206.79	209.98	209.55	209.39	209.4	211.22	206.75	207.97	208.31	206.51	208.96	210.31	210.16	207.52	206.69	207	208.05	207.41	210.32	208.68	210.18	208.03	208.37	207.46	209.32	210.37	206.57	206.32	209.49	210.05	207.21	208.94	209.7
204.59	204.82	205.64	202.67	205.17	205.76	206.37	204.24	205.01	204.91	205.98	205.42	205.73	206.05	204.43	204.2	205.44	205.88	205.33	203.33	205.42	203.14	204.31	204.86	203.95	205.3	203.62	204.96	202.97	203.11	204.19	206.11	204.76	205.44	205.42	205.03	206.96	206.42	204.61	207.99	206.15	201.5	206.6	206.5	203.94	203.68	205.14	207.08	204.54	205.31
205.93	207.82	206.89	208.81	208.46	208.98	208.31	206.77	209.94	210.33	207.49	207.32	207.97	207.37	208.21	207.83	209.86	207.69	208.17	208.65	208.95	207.65	209.33	210.39	208.07	208.18	207.46	208.19	207.16	208.75	208.47	207.6	207.75	206.43	207.5	209.62	209.04	207.24	208.19	207.9	210.69	207.97	208.57	208.68	207.71	207.91	209.88	206.67	208.29	206.07
199.34	200.65	201.91	197.8	197.63	201.13	199.29	199.73	198.17	200.4	197.69	200.7	201.98	199.19	198.32	197.6	197.44	201.52	198.77	201.14	200.18	198.42	199.38	198.86	200.82	200.58	199.6	199.62	200.95	201.27	199.54	198.28	199.34	201.5	199.34	199.57	199.85	200.37	198.82	197.5	198.82	198.15	201.17	201.45	201.25	198.76	197.73	199.99	201.14	197.77
209.5	205.73	205.13	207.53	206.95	207.84	205.2	206.38	208.18	209	207.69	210	207.12	209.61	207.52	207.79	210.1	206.47	206.22	205.93	209.14	208.39	208.84	205.51	208.24	209.49	208.36	207.73	207.3	208.72	209.39	206.96	207.56	206.57	210.49	207.95	209.81	210.4	207.49	209.67	206.77	208.74	208.36	209.03	209.21	207.32	209.19	207.43	207.69	207.41
204.25	203.82	201.72	205.45	201.36	200.58	203.58	203.93	204.67	206.25	205.82	205.79	208.93	203.81	206.13	205.18	203.5	204.06	204.1	203.86	203.52	204.83	202.75	202.33	203.24	203.68	204.94	205.81	203.38	204.38	203.12	203.58	202.45	206.04	203.83	203.34	202.85	203.6	205.38	203.2	205.35	203.22	203.22	205.02	203.18	203.27	203.32	205.02	204.03	205.25
201.9	199.65	198.7	199.18	200.18	200.01	200.88	198.56	196.93	200.76	200.2	199.6	199.47	200.28	199.33	200.02	199.4	198.49	200.35	198.43	198.66	201.27	198.32	200.96	199.44	199.54	197.78	199.47	198.14	198.66	199.24	201.7	199.3	199.24	199.1	199.58	200.77	198.32	199.34	200.87	200.77	198.71	200.79	200.8	197.94	201.79	198.31	199.76	199.42	198.86
202.8	204.41	204.99	203.78	201.77	203.74	202.97	201.69	202.45	203.84	206.56	204.64	205.03	203.8	206.33	202.73	203.7	205.49	204.71	206.49	204.55	206.42	204.09	206.79	203.55	202.56	204.78	203.52	204.34	204.24	203.79	203.28	202.46	203.93	202.85	203.71	204	206.21	203.57	203.17	203.4	204.28	201.89	204.64	204.44	200.85	204.09	203.14	202.32	202.33
210.05	210.92	211.88	211.51	211.94	212.46	213.21	211.41	209.94	209.74	212.21	210.93	213.48	210.85	209.95	210.82	211.18	210.8	212.09	211.47	212.55	210.44	213.64	212.03	211.83	211.18	210.52	213.52	212.88	211.58	211.49	212.05	212.83	212.84	209.12	211.02	212.58	212.49	211.72	210.8	210.64	210.32	210.67	210.18	210.98	210.07	211.31	212.38	211.23	210.26
207.44	207.19	209.21	208.36	205.52	207.77	209.83	208.21	207.94	207.92	209.99	209.65	210.42	207.18	209	207.09	208.34	211.25	206.5	208.11	207.78	207.96	208.54	209.28	210.24	210.16	207.57	208.2	207.43	207.7	207.89	209.4	206.59	208.03	205.78	209.09	208.34	207.2	208.83	207.48	207.01	208.83	211.14	205.49	208.35	207.73	208.75	207.48	209.07	209.06
203.56	201.42	202.94	203.38	203.13	202.73	204.63	202.27	204.29	201.46	202.25	201.78	204.49	206.21	204.02	204.82	202.49	204.81	202.74	203.96	201.04	201.68	204.56	201.81	202.63	203.62	200.25	201.19	202.89	202.97	201.77	203.8	201.92	201.19	203.34	203.01	204.41	203.42	204.94	202.8	203.34	202.66	203.3	202.17	201.87	203.66	199.76	202.79	201.49	202.48
207.64	206.56	209.81	209.08	207.44	210.33	209.95	209.42	209.79	209.4	209.01	208.88	209.07	208.85	208.89	210.69	209.34	206.34	208.07	208.43	209.63	211.06	209.82	208.23	208.41	208.51	209.66	208.59	208.44	208	208.29	208.02	208.08	208.54	209.76	207.94	207.64	207.59	209.75	207.59	209.07	206.26	207.44	210.76	209.37	206.65	207.09	210.19	208.67	207.39
208.79	210.8	211.76	208.61	210.41	206.3	211.07	208.23	210.49	210.67	208.46	208.31	209.43	210.3	209.57	211.58	207.81	209.95	210.17	210.04	210.34	212.77	210.26	210.25	208.28	210.34	208.9	208.03	212.26	209.72	209.25	210.06	209.23	207.56	208.9	209.75	211.41	208.91	212.07	208.37	208.83	211.23	209.28	207.63	209.64	210.34	209.12	208.27	209.36	210.19
202.78	203.12	203.47	204.26	203.09	204.2	204.51	204.64	202.37	204.18	204.9	203.53	204.41	203.31	201.16	203.73	204.57	204.98	204.76	202.58	202.66	203.53	202.23	203.14	200.18	203.49	202.07	202.93	200.04	203.99	201.98	202.5	203.77	203.27	203.22	203.69	203.31	203.25	201.91	202.2	201.32	202.95	203.62	202.75	202.67	201.95	201.65	201.75	205.17	204.23
208.71	208.67	206.53	207.3	208.82	208.27	209.98	207.47	209.91	208.82	207.31	208.94	211.43	208.44	207.26	210.15	207.9	208.65	208.28	210.36	209.41	209.82	208.56	210.05	209.55	208.14	206.4	207.73	209.03	208.8	208.85	211.2	207.13	206.97	209.27	207.48	211.26	205.89	207.57	207.34	208.96	210.87	208.32	208.6	208.01	208.39	206.08	207.05	209.42	207.22
205.49	205.57	201.66	204.23	205.6	205.75	202.22	203.83	202.82	203.16	202.71	202.35	203.96	204	202.78	201.72	204.16	203.36	207.33	205.16	205.51	201.48	205.36	201.14	205.79	204.73	202.66	205.12	201.86	203.65	203.45	204.53	199.99	202.82	202.72	204.31	205.73	201.31	203.14	202.58	203.36	202.11	205.5	204.3	205.35	201.51	203.12	203.41	203.39	204.28
209.82	209.49	208.48	209	210.28	210.38	208.99	209.99	207.25	209.65	209.33	206.37	207.49	210.36	208.7	209.39	207.86	208.24	209.18	208	208.7	208.24	211.47	207.63	209.42	206.49	209.33	209.28	208.63	208.43	208.09	210.32	208.74	208.63	206.69	208.25	210.86	210.13	209.26	208.21	208.43	207.37	209.81	210.05	206.9	208.08	208.91	210.71	208.93	208.24
217.03	216.4	215.87	216.74	217.91	218.85	217.17	216.38	216.47	216.73	216.17	216.87	215.73	217.67	219.05	217.09	218.01	216.55	216.72	217.79	217.95	217.7	218.98	217.71	216.59	216.83	216.8	216.99	216.77	219.67	215.1	216.68	216.36	216.73	215.82	218.84	216.59	215.21	217.67	217.53	217.94	217.36	215.31	216.48	216.98	218.44	216.29	217.17	217.52	216.06
202.38	201.32	204.64	203.88	204.68	203.16	203.64	203.58	202.61	203.82	201.02	205.83	204.46	201.33	203.64	204.75	205.03	205.03	203.13	205.18	204.47	202.84	204.68	202.4	203.12	205.87	203.7	203.98	204.9	204.38	202.25	203.02	203.43	206.01	205.65	202.8	203.34	202.51	201.96	204.7	202.31	204.41	203.87	205.06	203.02	202.65	202.28	203.87	204.98	203.69
212.07	211.03	208.15	210.59	209.44	209.5	213.37	210.66	209.09	209.86	207.18	207.83	208.56	209.6	207.92	209.51	206.67	209.63	209.33	210.65	209.51	210.42	208.78	210.21	210.98	207.86	208.84	210.35	209.56	208.83	211.01	210.37	210.99	209.24	209.91	212.21	210.1	208.64	211.46	208.53	209.46	210.85	211.2	209.09	208.2	209.01	210.73	208.18	209.97	208.1
209.94	213.71	212.65	213.28	212.57	210.25	210.71	211.26	212.34	210.56	213.55	210.87	210.26	210.33	212.87	211.64	213.84	210.61	209.78	211.61	210.91	211.12	213.25	211.13	210.47	213.4	211.43	210.04	210.44	211.28	213.36	211.01	212.79	211.27	210.83	210.85	211.09	210.04	210.65	210.99	212.28	212.26	211.22	212.77	213.5	210.93	211.48	212.43	210.17	210.97
202.86	202.37	202.64	206.73	206.09	204.53	204.72	204.04	203.73	204.06	202.19	204.52	203.23	203.99	203.96	203.88	202.96	203.46	202.46	206.5	203.97	203.59	203.93	203.89	203.39	204.35	203.82	205.27	203.92	201.87	204.28	204.16	204.54	202.9	204.08	202.13	203.79	203.14	200.61	204.42	201.97	201.75	202.76	201.87	204.13	201.61	204.52	203.18	203.53	202.7
199.9	196.18	200.57	199.53	198.29	198.22	199.31	196.69	198.51	199.08	198.2	198.1	197.5	199.84	199.49	198.29	198.33	199.09	198.94	198.92	200.04	199.1	197.51	198.76	199.53	199	196.4	198.92	198.26	199.5	199.1	199.64	199.16	198.79	199.98	198.19	195.55	200.11	198.32	197.52	198.1	198.09	197.17	199.9	198.48	197.05	198.91	198.81	196.82	200.22
207.03	205.78	205.29	203.04	205.43	202.21	204.82	204.34	204.35	206.57	204.53	204.86	205.61	201.82	204.96	203.98	203.32	203.08	204.87	206.1	204.72	206.79	204.49	205.15	203.4	201.46	203.45	205.7	206.14	205.12	206.38	204.19	205.27	205.43	204.36	203.84	206.32	205.85	202.07	205.03	204.28	205.83	204.01	204.45	206.34	205.42	203.2	204.67	205.36	205.98
203.63	202.26	203.09	203.5	204.13	203.57	202.86	203.92	205.81	203.89	204.16	204.45	202.05	203.35	204.69	202.1	205.37	203.05	204.32	204.2	203.97	202.54	201.83	203.28	201.25	202.06	204.66	205.74	204.82	202.97	203.15	202.45	203.06	204.91	204.83	204.89	202.51	204.52	205.55	204.33	203.31	203.59	204.13	202.35	203.61	204.71	206.31	202.75	202.38	205.41
211.84	213.57	212.96	210.42	212.92	212.49	210.22	213.66	210.89	210.52	212.74	211.56	211.56	212.47	212.39	211.62	212.43	213.1	212.37	211.42	213.48	214.19	210.87	213.57	213.77	210.03	211.63	212.59	212.12	213.6	209.83	214.02	211.89	211.39	209.73	214.93	210.2	211.74	210.99	211.48	213.49	214.03	211.61	213.32	211.87	210.5	211.15	211.89	210.21	212.09
208.25	207.04	207.92	206.9	207.56	206.92	208.38	206.34	206.61	205.89	209.52	207.7	207.57	208.59	210.51	208.98	206.9	207.03	208.96	206.83	205.77	205.65	207.61	207.29	207.05	209.41	206.77	208.15	207.42	207.43	207.2	207.9	205.77	207.81	207.67	209.35	207.66	208.6	207.83	208.69	208.07	208.22	207.02	207.82	208.2	209.6	205.24	208.06	207.12	207.15
200.91	202.18	202.62	203.99	202.36	201.01	200.68	204	201.34	202.81	200.42	202.69	204.53	202.14	201.89	201.78	201.45	202.5	201.78	202.59	201.2	203.68	200.66	200.51	202.52	206.24	202.57	203.44	202.57	202.62	202.37	201.08	202.06	201.66	202.94	203.43	201.69	203.52	202.01	202.8	203.52	202.37	200.77	200.79	203.23	201.6	205.65	201.15	204.21	203.29
202.07	206.5	204.01	204.58	203.61	204.25	203.47	204.72	204.21	203.66	204.62	204.28	200.56	202.92	202.92	202.2	202.35	205.16	205.02	202.68	202.29	204.37	204.91	203.2	203.19	204.46	203.89	203.35	204.6	206.23	203.42	203.58	203.92	207.23	205.95	202.34	203.2	202.59	202.54	204.74	204.27	203.32	201.09	205.06	204.25	205	202.84	205.68	204.61	205.09
217.94	216.09	214.57	217.71	217.7	219.41	217.19	216.37	216.17	214.18	217.27	217.53	218.07	219.9	215.24	216.81	216.24	217.32	215.5	216.04	216.83	215.9	216.63	217.64	217.46	215.79	216.14	216.41	215.19	218.01	215.85	216.59	217.05	216.29	217.99	216.88	218.26	219.43	216.83	216.5	217.04	215.82	215.8	216.84	217.11	216.12	216.07	220.08	216.51	220.2
207.53	207.67	209.24	207.39	207.8	209.3	208.81	206.38	207.82	207.79	207.18	206.6	207.8	209.08	207.24	207.22	206.57	207.21	209.94	207.12	208.45	206.47	205.91	209.03	206.8	206.31	207.42	207.98	208.81	207.19	207.75	210.13	206.13	210.02	207.74	207.33	205.9	206.67	207.65	204.74	207.1	207.04	208.88	207.12	209.99	208.08	207.75	209.87	210.13	208.2
211.28	212.02	212.24	209.66	208.97	212.56	211.63	211.47	210.63	214.28	211.69	212.87	211.97	211.53	211.81	212.24	210.65	214.58	209.72	211	212.73	210.48	213.28	213.83	212.45	209.16	210.47	212.3	213.03	211.67	209.41	210.3	212.71	212.17	210.67	212.43	211.26	209.19	209.43	209.52	214	209.87	211.91	211.73	211.5	211.06	210.36	211.28	211.64	211.64
201.19	202.79	203.82	201.1	202.8	202.7	203.22	202.88	201.27	203.14	204.69	202.54	202.09	204.26	202.07	203.74	201.16	200.43	203.77	200.48	203.39	201.74	201.68	204.02	203.52	202.61	201.31	202.5	202.17	201.73	202.23	202.39	204.39	203.01	201.55	202.77	199.86	203.05	201.09	202.09	203.69	202.55	201.15	201.12	201.24	201.65	202.11	204.06	201.46	202.2
210.88	211.31	211.42	212.88	209.59	214.73	210.81	212.17	213.3	213.15	213.66	212.84	211.24	211.81	210.78	210.13	212.06	212.44	212.33	213.23	211.68	213.42	210.31	212.53	210.7	211.44	212.49	209.9	213.67	211.76	211.4	213.14	212.19	209.97	211.17	211.6	210.38	209.81	210.95	210.94	211.31	212.36	212.22	210.63	213.41	211.69	214.02	210.42	212.28	209.82
203.64	202.73	202.57	201.42	203.87	201.8	201.79	204.52	202.79	202.88	202.29	200.85	202.75	203.07	202.47	203.77	202.08	203.91	203.89	201.82	202.74	202.76	202.93	204.76	204.34	203.69	201.38	203.19	201.96	202.1	199.23	201.6	202.75	204.4	204.27	202.91	202.03	203.2	205	202.78	202.38	201.31	202.8	203.21	202.15	201.96	202.82	202.72	202.33	201.68
210.7	206.65	210.08	206.78	211.38	208.73	209.3	208.04	207.36	206.71	209.74	208.05	207.31	209.6	206.97	208.73	207.04	208.26	207.84	208.95	208.31	208.96	209.44	210.66	210.18	210.17	207.14	207.74	209.25	211.29	209.34	207.82	209.24	209.06	209.4	206.98	208.53	209.68	208.98	206.53	209.26	209.69	207.66	209.03	209.19	208.26	209.13	209.95	207.37	209.54
199.56	200.23	200.16	201.59	198.97	200.92	200.07	201.67	200.13	201.6	200.61	198.73	197.94	199.43	199.59	200.58	200.75	201.57	201.25	201.72	199.95	200.57	200.49	200.72	200.48	200.99	201.12	198.59	199.7	200.69	199.53	200.05	200.91	199.08	200.8	199.97	199.98	200.27	199.97	200.46	199.27	200.11	200.54	200.58	202.92	202.72	200.78	201.44	201.43	200.72
199.47	199.48	199.43	198.34	200.64	199.79	200.13	198.28	200.41	198.26	198.04	200.18	199.54	201.49	200.65	199.37	198.5	201.72	199.43	201.37	197.2	197.87	200.15	198.58	198.63	200.98	198.59	201.14	199.9	199.83	197.63	200.1	199.78	200.55	200.06	199.2	198.8	199.48	197.75	200.01	199.41	200.41	199.11	201.12	198.36	200.37	196.86	199.26	199.54	200.18
206.05	208.41	208.4	207.15	206.08	208.29	206.02	205.29	206.53	207.4	205.54	207.37	205.15	204.7	205.36	204.33	205.98	206.1	207.43	206.87	206.76	205.67	206.37	205.63	206.44	207.17	204.4	204.6	204.58	205.5	207.58	205.95	206.63	205.62	206.42	205.37	207.03	205.26	205.95	205.94	207.87	206.63	207.09	207.93	205.9	205.25	207.52	207.79	205.15	208.21
201.1	201.25	202.21	203.97	203.51	204.28	199.86	203.02	203.85	205.17	204.1	202.54	202.75	201.73	202.25	203.29	202.28	200.67	201	201.74	201.74	202.21	203.92	201.08	203.65	203.25	203.33	201.64	202.38	201.49	204.11	203.26	203.38	201.6	204.88	203.37	203.95	200.9	204.19	203.25	202.21	201.02	202.42	199.76	204.29	201.15	201.42	204.56	202.92	202.95
203.97	202.46	204.58	205	205.14	203.63	205.21	204.12	202.7	204.29	203	204.75	203.87	203.4	203.89	202.82	205.28	203.08	204.27	204.65	202.85	203.97	204.78	204.36	206.21	200.35	201.73	204.64	205.01	204.41	203.75	205.02	205.2	203.6	204.1	203.15	201.8	205.31	204.63	204.44	206.47	205.98	204.6	202.76	202.72	203.49	204.9	202.58	199.99	204.3
204.95	204.47	205.14	202.62	204.18	203.48	204.23	205.02	203.32	201.77	201.05	204.96	202.78	200.42	201.82	203.84	204.11	202.38	203.6	204.12	203.02	203.36	202.64	203.58	204.55	204.03	203.4	204.08	202.55	203.35	205.79	203.01	203.54	203.88	203.5	203.95	203.98	202.32	204.17	203.93	203.73	204.77	202.58	204.15	205.46	201.62	202.66	204.07	201.99	205.19
208.75	206.86	207.5	209.54	210.47	208.12	208.71	208.29	207.66	209.73	208.95	207.36	210.39	210.05	210.86	208.44	209.7	209.83	208.07	211.22	210.74	208.61	209.59	208.64	208.07	207.89	209.16	209.75	208.68	211.24	209.18	209.08	208.99	212.09	209.99	209.87	208.86	210.79	209.78	209.33	208.87	209.8	208.01	210.96	209.43	207.29	210.57	207.83	210.78	208.94
213.1	210.48	213.74	213.33	211.17	212.87	213	210.89	212.91	212.67	210.39	213.41	214.21	212.26	213.8	215	211.91	213.57	212.75	212.34	212.62	212.85	212.13	211.36	212.49	213.42	213.04	212.96	209.08	211.14	213.24	212.46	212.31	212.93	212.42	214.05	214.11	210.9	213.65	211.18	210.73	215.24	212.38	212.33	214.29	213.04	214.31	213.29	213.69	212.05
208.26	209.59	209.86	210.53	212.72	209.44	209.33	207.59	210.03	207.74	210.85	210.61	208.4	209.46	211.06	209.86	211.21	209.5	209.87	209.49	206.74	208.17	208.62	208.16	210.63	208.87	209.7	208.15	210.07	209.92	206.78	208.6	209.9	208.89	208.16	210.09	209.24	211.58	210.48	208.08	208.92	209.62	210.62	210.06	210.19	212.42	210.56	208.14	210.09	208.78
207.51	210.22	205.57	208.92	207.74	207.84	206.97	208.63	209.6	208.39	209.17	208.31	208.12	206.84	206.85	206.71	209.33	208.69	208.65	209.28	211.07	209.01	205.58	208.03	206.45	208.47	209.72	207.01	206.61	207.21	207.68	208.3	209.4	208.11	208.87	208.58	209.34	208.71	208.98	206.5	207.64	208.27	205	208.79	206.05	209.28	208.64	208.6	209.23	206.7
194.23	192.87	192.54	195.25	194.8	195.45	196.9	195.39	193.47	192.04	192.71	195.64	192.02	192.52	194.88	193.44	194.83	193.1	194.74	194.7	194.73	193.82	193.5	194.47	193.4	195.74	193.99	192.81	192.9	194.51	193.06	193.41	195.07	194.58	194.69	193.4	193.36	194.25	196.38	193.54	196.16	196.6	195.12	195.41	194.4	193.42	194.31	194.1	194.14	195.76
210.41	210.94	213.42	211.43	210.71	212.82	209.26	211.19	211.21	211.21	213.91	213.22	210.99	211.66	209.9	212.1	211.14	211.62	212.62	213.17	212.23	209.66	209.51	209.14	210.51	211.38	211.75	212.44	213.25	210.71	212.52	211.6	212.02	212.82	212.85	210.86	211.73	209.91	211.81	213.74	209.48	213.26	211.64	211.93	212.33	210.13	211.95	210.27	212.39	213.37
200.25	200.26	200.69	200.31	201.81	201.35	201.8	200.32	202.18	199.41	198.31	200.4	199.81	202.71	202.38	201.06	199.16	198.6	199.25	199.18	200.29	198.05	200.88	198.9	201.61	201.41	202.82	201.29	201.27	199.88	200.02	202	201.26	201.18	200.54	198.84	199.76	198.2	199.41	198.11	200.43	199.89	200.25	200.41	200.5	202.08	200.08	201.31	200	201.25
199.2	200.87	199.61	198.83	199.71	199.96	201.63	200.56	200.38	200.13	200.43	199.13	199.27	199.88	198.15	200.01	200.43	202.02	199.95	201.95	198.25	199.9	200.14	198.97	198.31	200.39	201.47	197.01	199.88	201.21	200	200.38	200.22	199.09	198.84	199.8	198.49	200.89	203.56	199.15	198.72	200.67	200.56	201.13	201.98	199.36	200.88	197.81	198.78	200.9
208.1	208.58	206.99	208.16	209.81	209.83	210.55	210.49	209.99	207.76	208.46	209.61	210	207.58	208.02	210.88	208.87	207.5	207.5	209.91	206.56	208.16	208.67	209.42	211.52	209.45	208.63	208.47	208.93	208.99	210.01	208.46	208.72	207.13	208.69	210.59	209.26	208.66	210.21	210.45	209.93	210.97	208.55	209.49	208.21	207.52	207.74	207.84	208.34	208.99
199.59	201	200.41	201.58	199.98	200.85	200.38	199.9	200.79	201.56	202	200	199.28	202.99	201.19	200.68	199.61	201.56	200.49	201.04	201.86	200.57	201.41	200.32	201.21	200.86	199.37	200.58	200.58	200.89	201.54	199.17	200.14	198.95	199.26	200.65	199.55	200.35	199.05	200.98	200.83	201.24	201	200.45	200.73	198.27	201.02	201.4	199.57	199.99
208.68	207.14	206.76	206.17	210.67	207.11	210.46	209.02	209.26	208.93	209.44	209.61	207.86	208.24	208.47	208.61	209.45	207.04	209.23	210.95	209.29	208.62	206.96	210.48	206.68	206.82	206.52	208.43	208.33	211	209.89	208.74	208.5	208.28	209.36	209.16	207.83	210.58	207.38	209.14	208.1	206.88	210.72	208.26	209.11	208.63	208.22	207.9	208.78	208.56
200.2	202.21	197.44	202.67	202.51	201.97	201.01	202.15	204.35	201.09	202.02	202.56	203.75	202.55	204.22	202.64	200.4	202.7	203.81	204.19	202.72	203.03	202.07	202.41	204.45	202.77	200.53	203.65	204.17	203.87	203.3	201.37	202.91	199.81	201.63	202.59	200.33	204.02	203.74	201.13	200.68	202.94	203.1	202.71	201.72	202.92	202.37	202.32	204.89	203.97
217	213.51	217.98	216.29	216.84	218.84	215.77	218.4	216.17	215.53	216.6	216.2	217.13	217.31	217.63	217.89	215.71	216.26	217.13	217.44	217.18	219.92	217.17	216.1	217.86	214.93	216.09	215.81	217.62	216.99	216.18	217.54	215.85	219.28	215.83	214.88	218.5	216.21	213.48	216.67	215.07	218.34	216.57	215.48	217.44	219.91	215.89	216.48	216.93	217.01
216.83	218.75	216.82	216.79	218.71	217.29	218.14	217.92	218.71	215.96	217.82	217.01	217.23	216.42	216.58	218.92	218.3	213.88	217.72	218.26	216.34	215.08	215.31	219.1	217.88	217.14	216.01	217.42	216.54	217.83	217.33	216.98	216.89	217.13	216.13	216.14	217.64	218.27	219.18	217.64	218.32	216.98	216.72	215.54	215.33	217.37	217.96	217.13	217.48	216.46
217.36	217.57	216.35	217.2	217.86	215.49	215.71	216.47	217.33	215.31	216.01	219.98	217.41	218.57	215.88	214.57	218.54	217.54	217.17	216.69	218.27	219.37	219.03	217.72	216.64	217.02	216.95	217.66	215.45	215.67	215.05	217.94	217.44	216.94	216.95	218.37	218.17	218.35	218.05	217.89	216.12	215.73	217.99	215.48	216.69	216.01	217.06	216.26	216.19	218.34
207.46	207.15	207.39	206.79	207.03	208.73	211.12	206.81	207.08	208.65	210.13	206.11	208.32	208.05	206.87	207.77	207.9	208.82	208.34	208.83	207.38	207.24	207.62	207.99	206.93	205.77	206.6	208.6	209.42	210.99	209.85	208.27	207.5	208.74	208.58	206.54	208.05	209.34	208.36	205.56	205.28	206.09	207.38	205.82	206.4	208.07	209.27	211.32	208.7	206.8
200.54	203.16	203.64	203.47	201.33	203.34	205.54	203.04	204.68	202.91	202.76	203.99	202.8	201.98	203.44	201.68	200.69	203.83	201.01	202.15	202.13	200.74	202.35	201.33	200.86	203.46	202.27	203.61	203.8	201.13	204.27	201.88	201.2	204.61	202.23	203.45	204.12	203.44	202.14	198.42	202.56	200.6	202.19	203.42	204.51	201.79	200.8	202.04	200.43	204.3
218.52	218.51	218.07	215.6	219.04	216.65	219	217.68	215.89	216.32	216.44	216.58	218.69	216.93	216.97	217.88	217.28	217.78	217.54	217.44	217.14	220.09	217.74	218.95	217.05	217.72	214.59	215.23	216.88	217.36	219.92	215.89	216.26	217.07	217.3	215.4	217.41	215.57	218.56	215.25	216.32	217.79	217.06	217.97	216.93	215.45	217.06	215.51	217.59	219.16
219.24	219.21	214.25	218.43	216.32	218.1	216.72	218.76	215.73	216.89	214.47	218.3	216.51	217.88	217.09	219.48	215.44	216.43	217.76	216.95	217.65	219.04	218.71	219.6	217.1	218.8	216.95	217.71	217.94	219.16	217.57	214.57	219.74	219.22	220.07	217.34	216.32	219.86	218.87	217.1	217.47	216.2	216.33	219.62	219.71	219.67	219.39	218.09	218.67	216.38
205.67	209.46	206.65	208.95	208.73	207.65	208.11	209.58	208.69	209.1	207.72	207.93	208.64	207.02	208.53	207.53	206.18	207.36	207.39	206.83	207.89	209.17	208.93	208.04	209.82	206.86	208.63	205.71	207.9	208.51	207.51	207.35	207.36	209.24	207.31	209.18	208.76	207.52	208.55	207.48	206.28	209.64	206.63	206.57	207.11	209.04	207.15	209.26	206.42	208.86
206.74	208.66	207.35	206.52	207.67	206.05	209.82	209.34	206.18	207.76	207.11	206.8	210.49	205.24	209.03	206.57	207.77	207.21	205.91	207.19	208.03	204.91	208.05	207.98	207.03	205.01	207.07	207.33	208.26	207.78	208.95	208.73	207.41	208.01	208.02	205.82	207.57	209.09	206.82	207.21	207.5	206.67	209.55	207	208.33	209.83	208.27	207.38	205.71	206.6
217.43	216.68	217.77	217.99	216.03	218.86	218.15	216.91	219.49	218.21	219.87	216.61	217.5	217.68	218.77	218.49	218.25	217.69	219.56	219.24	218.6	218.89	217.75	219.02	216.04	219.95	215.96	217.76	216.65	217.08	218.74	217.03	214.77	218.6	218.91	217.96	216.92	216.51	216.89	217.04	217.98	219.82	215.84	214.55	216.12	217.33	217.97	219.15	218.29	215.67
198.94	198.58	197.64	196.77	197.93	198.82	200.1	198.78	200.3	198.59	197.9	199.72	199.1	198.08	198.5	199.32	197.2	197.22	199.48	197.11	197.88	201.15	198.11	198.05	199.14	198.15	200.1	198.42	195.21	200.32	197.67	200.24	198.9	195.47	198.43	197.23	197.51	199.11	197.95	197.28	199.29	197.58	201.78	197.29	198.01	197.81	197.46	199.61	197.25	197.82
197.84	200.75	200.99	200.65	199.91	198.83	199.14	200.46	199.57	199.34	199.86	201.07	198.57	199.81	199.18	199.75	199.87	199.79	199.26	198.3	201.96	196.48	200.55	199.79	199.64	199.71	201.04	199.38	199.11	197.85	199.03	199.7	198.58	198.73	199.68	198.77	199.78	200.11	199.3	200.75	200.08	200.5	199.93	198.24	197.06	201.99	199.07	200.52	201.36	198.47
213.82	213.45	212	213.98	213.94	214.75	210.85	212.65	211.74	212.98	213.31	214.04	213.36	213.5	212.86	210.47	213.41	214	213	211.66	211.3	211.32	211.89	214.43	212.64	213.77	212.62	212.67	211.76	212.16	212.56	213.41	213.39	213	211.67	212.53	212.5	212.84	210.84	212.34	210.82	213.89	211.31	212.87	212.21	214.31	213.89	212.64	212.46	212.11
202.91	203.93	204.34	205.13	205.4	203.75	203.11	203.04	205.02	203.94	204.41	202.81	204.35	202.73	204.15	202.91	203.22	203.55	204.56	200.06	204.59	205.17	203.52	202.83	204.91	203.91	203.95	203.16	205.72	204.76	203.25	202.67	205.42	203.83	205.81	205.33	204.23	203.91	202.03	204.35	202.31	203.66	204.36	203.48	206.06	202.03	204.15	202.71	204.48	205.41
218.74	216.71	215.02	217.77	215.69	214.74	216.21	216.52	217.74	217.7	216.33	214.6	215.13	216.83	215.77	216.94	215.78	219.47	217.21	217.12	215.74	215.31	215.98	216.2	217.37	217.45	216.93	218.53	216.6	217.12	219.05	216.54	217.78	215.64	217.91	215.2	216.4	217.23	217.16	217.08	216.33	217.83	215.63	217.29	217	215.71	217.9	214.31	218.57	218.01
207.08	206.38	206.82	206.74	207.42	209.12	208.15	206.71	206.17	207.33	209	207.27	209.69	208.95	206.24	207.01	207.98	208.93	206.61	209.02	207.5	208.2	207.63	209.47	208.02	207.32	207.04	208.37	206.17	208.54	206.45	208.38	207.77	206.17	207.54	206.23	205.66	208.07	208.57	206.48	207.6	209.11	206.23	207.32	209.41	209.02	208.71	206.67	208.83	208.73
205	203.51	204.67	205.75	206.02	204.84	202.77	204.17	205.83	205.45	204.82	205.09	205.21	205.48	205.31	204.19	205.95	206.22	205.42	206.84	205.6	207.6	205.71	203.91	206.63	205.81	206.09	204.81	204.6	204.83	205.52	203.82	205.39	206.83	206.45	207.14	204.69	205	205.02	203.36	204.88	205.36	205.92	205.3	204.97	203.82	206.23	206.13	205.02	204.17
203.6	202.87	199.92	199.45	199.66	200.01	199.75	199.97	198.94	201.48	199.69	202.15	199.19	200.83	201.08	200.52	200.09	199.27	197.89	199.63	203.2	202.61	198.85	198.56	201.59	200.47	200.1	200.09	199.23	199.37	202.29	199.63	200.13	202.55	199.51	199.28	197.84	199.28	197.54	200.45	200.03	201.55	199.15	202.02	198.94	200.87	199.99	199.34	199.13	198.46
202.29	201.77	202.13	203.55	201.57	202.84	203.05	205.41	203.22	204.56	201.3	203.37	203.8	203.81	201.65	199.96	200.82	202.44	203.51	203.24	203.31	200.89	202.87	201.84	202.8	203.81	203.18	202.42	202.45	201.72	202.52	202.9	201.94	202.07	203.01	203.15	199.62	202.66	203.34	204.45	201.06	200.74	201.46	202.66	202.07	202.06	201.97	204.76	201.23	202.47
204.36	204.35	204.73	204.31	201.19	202.18	203.28	203.88	203.19	204.14	201.71	203.87	202.8	202.76	203.55	202.47	201.39	203.21	204.38	205.31	203.2	204.47	202.52	204.36	202.53	204.04	204.49	205.45	204.28	203.52	202.79	201.88	202.94	202.6	204.61	203.07	203.9	205.68	206.23	207.2	206.08	201.66	203.29	202.62	204.52	203.46	201.62	203.35	201.45	204.12
199.2	197.29	196.37	199.67	198.75	197.05	202.21	198.31	200.37	200.55	198.76	198.59	199.88	199.52	198.5	197.99	197.97	199.33	196.85	200.83	198.91	199.79	199.11	199.12	198.09	197.47	199.26	199.46	196.08	199.42	200.62	197.86	198.2	198.56	197.41	196.52	198.45	198.4	197.78	198.12	201.92	199.73	195.96	199.07	201.16	197.29	196.04	196.23	200.13	197.64
214.71	211.96	210.84	213.46	212.31	213.42	212.6	211.8	211.72	213.88	212.44	212.35	214.33	212.53	213.05	212.31	213.57	211.62	211.66	212.67	212.65	211.65	212.27	213.24	211.85	211.2	213.11	214.03	212.74	212.22	212.92	212.23	213.92	211.32	212.7	212.18	211.35	211.41	211.93	211.4	211.48	211.82	213.19	211.75	211.16	211.11	214.45	211.93	209.85	213.08
201.71	202.06	203.65	202.57	202.9	203.89	202.42	204.85	203.55	203.54	202.74	202.75	204.65	203.67	202.07	204.54	203.37	202.72	201.26	201.65	204.38	202.88	199.47	202.47	201.91	204.54	204.22	203.59	201.93	202.41	203.5	202.91	204.02	205.64	202.1	203.45	204.55	201.06	203.76	201.85	205.27	203.61	203.84	201.87	201.93	203.83	202.43	204.61	204.89	204.45
200.71	201.1	200.22	200.77	199.14	199.48	199.36	202.09	199.53	198.84	201.68	199.33	199.22	198.18	200.29	201.81	201.62	199.72	200.39	198.21	198.23	201.23	200.52	199.65	200.09	202.36	198.56	199.07	199.8	198.49	201.54	200.65	198.01	199.05	198.33	198.68	200.04	200.51	200.75	201.17	198.81	199.6	200.8	199.94	199.94	200.07	198.9	199.25	199.51	197.31
210.65	211.17	211.71	209.01	212.79	208.5	210.5	209.87	209.26	210.1	207.99	208.64	207.92	211.71	211.03	208.4	210.95	209.04	207.24	208.92	213.33	209.32	209.68	207.42	210.78	211.08	209.56	209.89	209.92	209.01	209.22	211.05	208.78	210.22	207.1	209.32	209.45	210.77	208.24	210.25	210.56	209.39	209.71	208.88	209.17	209.43	208.58	210.62	207.57	211.4
202.49	201.05	201.8	202.94	202.96	200.95	204.09	202.45	202.34	200.47	201.59	203.32	203.25	201.81	205.02	202.56	200.13	202.15	201.96	203.42	204.68	202.34	205.91	202.17	203.08	203.3	200.72	203.93	203.59	201.03	201.42	202.57	202.8	203.69	199.47	201.6	202.86	204.54	203.19	203.71	202.85	203	201.03	202.15	202.54	201.95	202.84	203.81	203.91	201.07
216.73	216.6	217.01	218.28	218.17	215.91	218.42	215.28	218.37	216.33	215.85	215.97	216.63	219	218.4	218.24	218.09	217.64	218.22	216.57	216.16	216.59	217.91	217.49	216.46	216.08	216.17	216.78	217.01	215.88	219.46	217.75	217.4	219.59	215.55	218.83	218.29	218.56	218.38	216.86	216.76	216.27	219.29	216.82	216.9	216.15	218.12	215.68	216.47	216.3
210.1	210.34	213.17	207.08	206.75	209.99	212.46	211.72	210.28	209.86	207.69	208.67	205.89	210.03	209.73	208.56	209.46	210.73	208.49	206.97	210.8	210.69	209.21	211.07	210.7	210.51	211.23	208.88	210.6	209.62	207.59	210.59	209.97	210.77	210.12	207.12	209.73	211.07	206.95	208.57	213.27	212.18	210.85	207.54	208.9	209.39	209.49	209.68	207.72	209.1
200.86	200.23	199.66	200.65	198.93	199.03	200.34	201.37	200.9	201.48	200.85	200.55	201.25	201.69	199.34	202.87	199.47	199.38	201.3	199.18	199.93	200.23	202.18	201.76	199.6	199.51	198.93	198.54	198.33	199.54	200.94	201.46	198.95	200.51	200.38	202.45	200.47	198.16	199.74	201.21	199.99	200.69	200.91	199.61	200.87	200	202.69	200.94	199.99	201.71
202.89	201.64	201.65	202.22	202.69	204.71	204.39	204.11	202.05	202.86	205.09	206.02	204.06	203.64	203.34	203.42	201.95	205.54	201.51	202.92	203.15	202.49	204.61	204.59	203.75	205.11	206.43	202.74	204.19	202.79	203.1	203.57	203.48	203.56	203.05	203.78	202.18	204.15	204.8	203.46	203.38	202.4	204.38	203.41	205.45	203.66	202.26	201.75	202.26	200.24
203.46	204.11	202.33	205.04	204.92	205.28	202.43	206.32	203.62	206.62	205.93	201.19	204.57	206.77	203.23	204.18	205.81	205.9	204.38	204.64	205.99	205.3	204.65	204.63	203.71	203.21	202.11	205.04	206.29	206.89	204.9	204.56	202.12	206.55	206.29	204.66	205.82	205.12	204.88	205.27	205.67	203.08	205.27	205.66	202.74	206.04	201.63	201.96	204.51	203.24
211.31	210.94	211.34	210.49	211.16	209.1	209.7	212.77	210.75	210.23	212.4	213.91	213.39	211.23	212.67	212.51	210.74	212.03	212	213.14	213.49	212.95	211.53	212.04	213.32	210.25	211.32	215.33	211.7	211.04	212.89	210.74	212.96	211.58	209.81	212.03	212.81	210.89	212.23	210.37	212.59	211.07	213.12	211.89	212.84	210.56	211.89	212.99	211.28	210.72
204.16	203.51	202.69	201.73	203.78	202.53	205.66	205.86	203.52	205.72	199.34	202.42	204.05	203.33	202.82	203.76	201.91	203.25	202.74	204.63	202.88	203.27	203.91	201.38	203.68	203.51	202.32	204.57	204.71	203.7	205.22	204.79	203.71	204.96	202.53	202.23	203.52	202.63	204.2	203.1	203.39	205.55	203.33	203.05	203.54	203.22	203.71	203.41	202.78	206.62
206.74	207.67	206.64	206.52	209.4	208.74	207.7	208.15	208.68	205.53	207.35	207.18	205.59	209.04	207.16	208.83	209.23	207.68	208.63	209.88	208	207.19	207.13	206.61	207.08	207.43	207.49	209.07	206.33	209.53	205.49	207.73	207.25	208.01	209.46	209.63	208.83	206.65	207.25	207.82	209.7	208.83	206.5	207.56	205.2	208.78	205.68	207.82	208.44	209.06
205.44	207.56	205.39	203.62	204.32	205.66	206.52	204.57	205.71	207.01	206.03	206.96	207.72	204.29	208.11	206.32	208.33	207.01	205.77	205.55	204.7	208.07	205.68	206	206.32	206.92	208.73	206.49	204.28	206.81	207.08	202.34	207.09	205.67	207.31	205.01	207.5	205.82	207.31	206.07	208.19	206.68	206.4	206.18	208.36	204.79	207.64	203.13	205.1	207.28
200.87	198.9	198.3	198.87	201.1	199.26	199.62	199.47	200.21	199.28	198.56	200.72	201.85	199.52	198.67	200.65	198.51	200.58	199.95	200.09	199.27	198.87	199.06	202.32	201.94	198.94	199.16	199.96	199.72	199.2	198.31	199.53	200.93	198.1	199.32	198.62	197.49	198.34	198.24	200.71	201.68	200.4	200.5	200.96	197.59	197.68	198.59	198.7	199.78	201.02
204.44	207.68	204.89	204.89	204.68	205.45	204.84	204.42	206.47	205	206.78	205.28	204.24	203.37	205.58	206.15	205.05	203.01	206.68	205.38	208.61	204.77	205.41	205.63	205.37	206.34	203.58	205.07	206.8	204.65	203.84	205.41	204.98	205.55	206.89	206.95	205.37	204.93	205.34	207.94	205.43	204.49	206.77	206.92	207.69	205.52	204.7	204.61	206.47	205.79
208.04	208.64	206.72	207.54	207.22	206.6	209.76	207.03	209.11	206.5	208.87	207.15	210.07	205.72	208.77	209.84	206.97	210.55	208.66	208.17	207.02	208.16	207.43	205.14	207.83	209.46	209.98	204.95	208.26	209.01	208.5	207.65	206.38	206.19	207.61	208.61	208.92	208.47	208.91	207.68	210.74	207.73	207.17	208.29	208.64	207.9	208.75	207	208.04	207.95
203.43	202.26	200.95	203.97	200.65	201.94	200.98	203.07	202.25	202.75	203.53	203.87	203.2	203.57	203.02	201.09	202.21	200.93	200.52	199.65	203.63	201.59	204.56	203.74	202.66	203.07	204.18	201.55	204.3	202.81	204.05	200.82	200.94	198.66	204.68	201.62	204.42	202.62	203.27	200.14	203.18	204.1	201.94	202.63	202.28	201.74	201.56	201.63	200.99	200.61
209.9	209.4	209.7	207.68	208.82	208.56	206.99	207.74	208.42	207.37	208.35	210.53	207.78	208.36	207.76	206.75	208.1	209.84	206.42	205.2	206.91	208.98	208.23	207.24	209.54	206.73	208.27	206.8	205.85	207.66	208.89	208.05	207.33	209.22	208.89	207.84	206.25	208.41	207.19	208.88	206.79	207.41	208.01	206.52	205.41	208.16	206.86	206.91	208.02	207.14
203.58	202.43	203.16	200.08	200.81	202.52	204.16	203.34	203.08	202.39	201.51	203.81	203.81	203.4	203.92	206.78	202.01	202.15	202.97	202.78	202.93	202.11	204.23	203.36	204.27	201.83	203.86	201.88	203.4	200.36	202.8	201.9	202.41	202.53	202.6	202.23	202.24	201.12	204.63	203	201.27	202.85	201.66	202.68	202.92	204.02	205.03	202.09	202.69	203.35
205.78	202.72	201.75	203.03	203.58	206.29	204.29	200.75	203.7	204.08	203.23	203.66	205.94	204.86	204.29	202.15	201.67	204.33	205.06	202.25	205.27	202.53	204.44	204.25	204.44	205.74	202.77	203	206.44	202.64	206.49	203.54	201.76	205.08	202.23	203.7	203.88	202.27	201.93	204.61	203.47	204.6	205.94	204.15	204.72	203	205.91	205.21	202.24	205.61
204.42	203.76	205.86	202.45	203.46	200.78	202.99	203.36	203.18	203.41	203.83	206.39	202.04	201.03	203.18	201.76	203.96	202.39	204.78	203.5	204.29	203.68	201.12	204.76	204.54	204.55	203.58	202.32	205.1	201.72	204.46	204.57	202.84	205.2	204.87	203.69	206.13	202.16	204.78	201.47	201.85	202.98	202.78	200.94	203.81	201.66	203.01	204.1	204.1	202.58
210.9	212.02	213.59	211.23	212.04	211.08	210.83	212.51	211.6	210.2	210.84	210.61	212.91	209.4	213.56	211.73	213.16	213.65	209.63	211.7	209.63	209.7	211.99	212.19	211.56	211.22	210.43	211.21	213.04	211.48	211.8	211.78	211.77	211.01	213.16	210.57	212.42	212.58	213.25	212.55	213.86	213.54	209.65	211.11	210.23	211.89	211.88	210.91	212.17	213.37
210.72	211.84	213.9	212.01	210.98	212.1	212.12	212.2	210.18	209.71	212.58	212.63	213.26	213.42	215.07	212.22	212.6	211.39	211.23	212.83	211.57	210.89	213.81	212.33	213.38	211.93	213.37	211.82	213.77	210.4	211.35	213.46	211.72	211.34	212.11	210.71	211.97	213.44	210.31	211.84	211.35	213.47	213.61	210.25	213.93	211.9	211.12	213.61	217.09	211.78
210.8	212.8	209.29	211	212.17	212.16	211.99	211.62	213.59	214.67	213.46	211.12	212.22	213.6	211.81	210.78	210.99	210.62	211.57	211.63	211.8	210.22	213.54	209.2	211.75	210.94	212.28	211.75	211.31	211.14	212.27	212.34	211.1	209.04	211.97	211.83	210.3	212.04	211.9	212.68	211.13	212.1	210.66	212.41	212.44	211.16	211.65	212.6	210.16	210.95
204.37	203.93	202.08	204.24	201.97	200.19	205.7	202.55	203.23	202.85	204.15	204	203.26	203.9	201.25	202.7	204.05	205.86	201.63	201.91	204.81	203.03	203.53	203.11	202.17	201.2	203.64	201.59	203.31	205.31	202.47	203.73	202.56	204.54	202.42	202.44	203.11	201.82	204.93	202.26	202.08	203.43	204.63	202.32	201.86	199.42	203.9	202.75	202.93	201.73
204.55	202.83	203.09	204.18	202.57	203.09	204.55	203.72	203.49	204.11	202.62	204.22	205.54	203.88	205.02	201.86	203.82	203.98	205.57	203.99	203.68	201.97	204.1	202.91	203.83	204.09	203.86	203.18	201.42	204.72	204.59	203.01	201.54	202.16	202.8	203.04	204.11	203.73	201.62	206.05	204.66	203.35	203.58	205.07	203.85	203.01	203.05	202.79	204.34	205.05
213.95	210.8	212.44	212.72	211.68	210.73	213.2	211.39	211	211.01	213.41	210.49	213.36	211.01	211.39	211.61	214.2	214.05	209.49	211.1	211.29	207.06	209.04	210.53	213.27	212.12	213.53	213.16	210.86	211.5	213.45	214.73	213.4	214.06	211.57	213.55	210.49	210.76	210.05	211.27	212.81	211.49	212.37	210.16	213.81	212.22	208.82	211.55	212.3	209.77
217.1	217.19	215.24	218.1	218.74	218.29	220.61	217.84	216.93	217.43	217.82	219.25	218.69	214.92	217.1	218.08	216.64	218.43	216.49	216.64	218.54	217.45	218.16	217.52	217.32	217.11	215.9	217.3	217.12	217.25	219.01	216.63	219.26	218.03	218.93	217.15	217.8	217.72	217.13	219.88	217.98	221.22	217.42	218.24	216.35	216.32	220.81	219.69	218.99	219.54
200.61	201.16	199.64	201.34	197.83	200.14	196.35	201.32	199.83	198.1	200.64	203.76	197.91	199.64	201.1	201.78	199.69	198.43	199.49	201.19	198.5	200.53	198.49	201.36	200.47	200.6	199.08	200.22	201.21	201.65	201.04	200.73	202.37	199.82	201.91	201.57	199.15	200.72	201.69	199.92	198.94	200.86	202.96	200.47	200.42	200.4	201.69	201.4	201.96	202.51
204.65	204.77	204.04	205.2	203.48	201.65	202.48	203.61	205.56	203.93	202.18	203.14	200.34	204.79	205.57	203.87	202.17	203.94	204.78	203.12	202.85	202.76	201.99	204.44	202.5	202.94	202.91	202.82	202.61	205.36	202.92	204.21	205.54	203.1	203.73	203.65	205.92	201	203.64	204.43	203.93	202.76	202.96	204.4	205.94	201.44	201.44	201.92	202.85	205.11
200.25	203.13	203.25	201.38	202.74	200.41	200.82	202.94	202.38	206.55	203.65	199.61	203.92	202.57	202.67	203.92	202.7	205.78	200.73	203.32	203.86	203.61	203.02	202.5	204.75	203.16	202.26	203.27	203.85	204.69	201.37	204.05	203.77	204.73	202.2	205.4	203.67	202.45	203.35	204.1	203.23	203.28	200.9	201.4	202.58	201.59	203.03	203.01	203.94	202.98
197.87	202.39	199.87	202.16	199.95	199.8	197.71	199.7	199.41	202.18	201.22	201.39	200.86	198.46	198.18	202.09	200.54	200.72	198.75	198.9	200.61	198.41	199.46	200.01	200.96	198.99	201.36	200.44	200.88	200.79	199.55	199.94	201.59	199.91	201.57	202.36	200.22	200.57	200.89	200.63	199.08	200.65	200.33	198.45	198.11	201.65	199.26	201.8	199.41	199.09
210.54	211.64	212.91	213.04	212.78	212.26	212.35	214.63	210.88	213.11	210.17	209.88	210.99	211.25	208.62	211.97	210.78	214.09	211.7	213.45	211.38	210.83	211.48	211.81	211.4	212	212.71	211.82	213.06	212.99	212.09	212.55	210.38	210.15	210.46	213.37	211.98	214.07	212.93	211.46	213.24	213.99	210.84	211.85	211.54	213.29	209.8	212.21	209.84	211.02
202.82	205.64	205.62	204.09	205.37	205.4	203.88	204.94	205.66	203.73	204.65	206.34	203.6	204.38	206.14	205.44	204.36	206.18	202.67	206.76	204.01	205.34	204.77	205.16	203.91	205.42	203.81	204.47	204.36	205.62	203.99	207.03	202.47	205.99	204.99	206.18	204.85	204.59	205.76	206.77	203.75	204.94	204.81	206.13	203.82	204.8	204.61	205.04	204.92	204.54
199.27	199.91	202.57	198.06	200.36	198.24	199.24	199.02	200.8	201.07	196.9	199.09	199.27	200.34	200.6	199.69	198.92	198.91	200.99	199.2	199.82	199.92	198.31	199.39	199.23	201.68	198.02	199.98	201.65	197.9	199.43	199.74	199.21	199.35	199.37	199.29	198.84	199.69	200.06	198.41	196.88	197.18	198.39	198.64	200.37	198.84	198.93	200.62	197.82	198.13
208.13	206.84	205.94	210.08	208.4	207.14	208.98	208.66	208.47	206.37	209.31	209	207.95	208.44	209.7	206.17	208.7	208.85	207.07	208.11	206.54	207.63	207.02	209.56	206.1	210.8	209.29	210.88	208.92	207.38	208.03	209.83	207.24	209.41	210.08	207.17	209.24	207.48	209.34	208.04	207.57	208.97	208.23	209.75	207.07	209.65	208.14	206.61	208.55	207.15
204.07	203.97	206.74	206.03	204.45	206.86	207.21	205.01	204.95	205.61	206.26	207.36	205.12	207.66	204.49	205.86	205.28	206.02	205.38	204.94	206.17	204.66	205.5	204.1	206.61	205	204.63	205.35	206.19	207.27	205.89	204.61	205.22	203.93	204.69	206.33	205.96	207.02	205.14	205.93	206.19	204.72	204.43	205.31	206.73	208.77	207.21	203.19	203.12	208.1
203.62	201.89	201.87	202.91	204.59	201.38	200.99	201.17	203.55	202.64	201.74	201.86	200.87	203.32	204.73	204.7	201.73	205.5	201.36	201.12	204.4	201.41	203.64	200.22	201.8	202.83	202.63	201.65	203.45	204.32	202.72	201.98	203.59	201.66	202.27	202.36	202.72	199.66	204.63	205.5	201.42	201.84	201.73	200.5	200.77	204.65	202.07	201.3	203.53	202.18
216.62	217.21	218.09	218.64	217.11	216.93	217.1	217.98	215.77	217.72	217.45	218.59	215.4	218.92	216.09	215.64	214.75	218.99	215.52	216.77	217.05	215.79	217.7	217.83	215.93	218.07	216.76	218.54	218.91	216.76	216.65	218.2	217.55	220.36	217.35	217.31	215.21	217.31	217.55	214.44	216.6	216.82	217.98	216.24	217.29	215.53	216.7	216.82	215.7	216.65
204.22	200.81	202.61	202.36	203.11	202.6	206.02	206.47	202.53	203.85	202.17	206.06	203.02	204.53	203.31	203.18	204.66	203.6	203.11	203.16	203.62	204.14	205.06	202.12	202.86	203.72	204.21	205.19	206.43	203.65	202.39	206.24	201.78	202.68	202.89	203.33	203.39	202.69	202.77	202.39	203.73	201.96	201.3	204.23	202.95	205.82	203.93	202.64	205.53	204.7
205.21	203.22	204.7	203.72	200.52	205.35	202.83	202.86	202.48	204.36	203.56	203.66	202.46	202.87	202.86	203.97	204.25	204.59	205.47	202.28	202.46	205.12	204.23	204.02	202.6	203.38	203.05	203.8	201.74	203.31	202.53	204.28	203.15	202.11	203.05	202.17	205.19	201.33	204.98	203.45	204.81	202.9	203.91	204.08	203.4	202.61	205.03	204.26	204.02	204.76
215.5	217.48	216.35	216.51	217.11	216.98	216.58	218.05	218.67	217.47	215.29	216.15	217.98	216.44	217.42	215.81	217.87	216.47	216.28	217.31	214	216.48	217.87	216.18	215.38	218.62	215.59	216.23	216.31	215.57	217.59	217.51	216.93	217.2	218.36	214.39	218.71	217.97	216.17	216.14	217.37	218.39	217.99	213.42	219.61	217.99	216.88	214.99	216.37	218.85
215.87	217.68	216.16	218.34	215	218.04	217.43	217.65	217.32	215.97	218.17	218.55	218.5	219.03	216.79	218.06	217.43	215.83	215.89	217.5	215.25	217.45	217.17	219.33	215.58	218.61	215.77	220.1	218.59	219.53	216.77	215.29	215.3	219.33	217.88	218.35	216.65	214.65	218.02	219.97	215.35	215.66	216.24	216.79	215.83	218.16	216.95	216.29	215.88	218.77
200.64	198.54	199.55	197.86	199.19	199.04	199.14	198.4	202.4	199.22	199.81	200.26	197.55	198.82	199.94	200.33	199.69	198.53	200.85	197.71	198.05	197.52	197.44	198.85	198.62	198.37	199.24	200.23	197.73	199.29	200.01	199.11	199.14	198.59	200.27	197.78	200.51	199.89	198.23	199.53	198.04	197.8	198.11	198.34	201.01	198.16	199.79	200.26	199.65	199.92
216.55	214.03	216.7	216.49	218.24	219.14	215.18	214.1	216.63	219.59	213.51	217.79	216.62	218.12	215.22	216.31	218.81	216.01	214.44	216.84	219.51	217.72	216.45	216.48	216.66	217.99	217.73	216.21	218.37	220.38	216.94	213.89	216.82	215.28	215.96	216.58	217.11	218.77	216.61	216.57	216.33	219.19	216.23	216.95	218.23	216.31	215.36	214.74	218.72	217.69
211.23	214.28	210.64	212.49	214.94	211.69	212.18	215.12	213.05	211.68	213.79	212.35	212.98	214.63	210.45	212.86	214.33	212.57	212.86	212.53	214.84	214.11	212.94	212.25	211.67	212.84	213.21	212.41	211.74	212.96	215.68	214.73	212.23	212.66	212.91	212.35	216.21	210.07	212.6	212.74	215.12	214.04	215.85	211.68	213.06	213.68	212	213.02	212.87	213.55
204.49	203.34	202.14	204.28	201.94	200.12	203.63	203.88	201.32	202.76	204.49	200.25	205.46	204.43	201.14	203.9	203.41	202.24	203.32	200.7	202.2	203.67	199.16	200.66	204.46	200.8	204.73	203.33	203.36	202.02	204.01	203.79	202.97	203.96	202.41	204.13	201.86	202.36	202.15	203.78	201.48	203.11	202.23	202.31	201.83	202.3	203.56	203.39	202	201.9
205.06	207.27	208.92	209.01	206.78	209.5	208.79	207.29	208.76	208.08	204.66	205.79	207.86	209.32	205.65	204.55	207.96	206.51	210.41	209.26	209.1	210.96	209.74	207.56	207.7	208.02	207.96	209.16	207.58	207.74	207.78	208.5	205.99	208.92	209.15	210.93	206.79	208.71	206.81	209.22	207.07	207.43	207.65	209.71	207.38	207.01	209.57	206.95	206.87	210.12
216.4	216.12	216.22	217.36	215.21	215.19	217.07	216.75	216.59	218.37	217.79	218.21	217.71	217.6	217.66	219.06	216.53	218.1	217.05	218.52	218.93	218.2	218.44	218.96	215.98	214.3	213.3	216.84	216.15	217.95	216.67	216.1	216.53	216.48	218.09	216.46	217.02	218.6	216.34	216.72	218.07	215.6	217.83	217.16	218	215.82	214.81	218.73	216.5	218.85
202.03	198.73	200.76	200.64	200.23	198.93	200.21	201.81	200.63	200.38	200.14	199.44	198.81	200.53	198.24	199.33	199.04	201.03	200.06	203.74	198.86	199.69	198.92	204.04	199.46	200.67	200.68	196.95	200.02	199.9	198.73	199.95	200.32	199.73	201.94	200.6	202.88	201.56	198.71	201.02	199.95	201.96	201.34	200.44	200.58	201.23	203.25	200.26	198.62	199.38
199.7	197.53	197.82	196.85	199.55	200.97	197.63	196.14	196.96	195.23	196.77	199.09	198.02	199.68	196.65	199.72	198.4	198.28	199.09	198.42	198.49	198.5	199.11	199.17	198.46	197.04	198.29	198.01	197.77	197.72	199.48	198.93	198.39	199.14	196.17	197.7	199.87	197.1	196.38	198.19	199.37	198.04	199.85	196.39	198.54	198.28	198.69	197.82	198.29	198.81
216.3	217.37	218.39	213.89	220.43	219.55	218.59	217.32	215.77	215.64	217.44	215.86	217.3	216.68	218.1	216.76	217.87	215.54	218.1	217.8	216.5	215.23	217.85	216.99	215.75	218.37	215.95	215.22	219.71	217.87	217.43	217.05	216.08	218.6	216.2	218.82	217.33	218.26	215.72	215.23	217.68	216.17	216.65	215.22	217.1	218.97	215.67	217.57	219.85	217.48
215.28	211.71	215.68	213.16	215.11	212.79	210.46	213.38	212.64	212.9	214.52	212.64	215.2	212.28	212.29	213.38	212	213.08	213.84	215.1	211.54	214.01	211.83	214.71	213.02	213.56	210.95	215.21	213.82	214.4	213.57	213.1	213.33	212.73	212.48	213.34	212.49	211.63	211.81	213.22	213.58	211.84	215.61	212.62	213.68	213.49	212.36	211.75	211.18	213.9
208.14	205.58	210.04	207.02	209.92	207.81	206.65	206.6	207.1	207.72	208.34	208.45	207.13	209.23	206.9	208.79	207.78	206.87	205.84	208.44	207.09	208.85	205.97	209.07	208.39	207.18	205.59	206.82	207.21	208.24	207.54	207.11	208.41	208.07	208.51	208.5	207.15	207.55	207.49	207.98	206.16	208.93	206.96	206.17	209.67	207.42	209.1	209.29	208.22	207.77
203.48	202.01	204.63	204.57	204.41	202.99	203.97	201.77	202.57	200.23	202.11	205.6	204.13	203.18	204.26	201.99	201.79	204.09	202.16	199.91	202.33	202.35	205.2	204.02	205.67	203.89	203.71	204.68	202.53	204.01	204.13	203.62	202.93	202.84	202.59	204.43	204.91	203.16	203.69	204.09	202.27	201.78	202.7	203.69	203.05	204.57	203.35	203.83	202.95	202.42
215.76	213.13	212.49	213.2	214.29	214.18	211.32	213.46	211.73	212.21	213.66	214.69	214.45	211.96	212.92	211.9	213.9	212.33	212.48	212.56	213.34	214.4	214.72	212.91	211.34	212.35	212.47	214.26	212.89	210.93	210.97	213.43	212.43	214.47	212.3	212.93	213.07	213.18	213.12	212.62	211.87	215.16	212.19	213.31	212.79	210.24	212.46	213.45	211.85	212.88
210.12	211.26	211.11	214.49	211.31	210.1	211.25	212.39	210.02	211.89	210.72	212.63	211.82	211.72	212.57	211.82	210.64	211.79	211.96	213.91	211.33	212.24	209.11	210.14	212.75	212.77	208.05	211.7	212.98	210.89	211.45	212.16	213.07	211.31	211.94	212.31	213.22	212.6	211.42	211.45	209.85	213.74	212.05	212.84	210.84	210.51	212.75	213.67	209.25	208.5
197.73	196.66	199.79	199.27	199.76	199.68	197.48	196.99	197.57	197.49	200	198.19	199.23	199.45	200.39	196.78	199.22	198	198.48	197.48	196.74	198.36	197.1	198.88	199.63	198.58	197.88	197.41	197.69	198	199.63	199.05	197.74	197.54	197.37	199.44	196.98	196.42	197.19	197.36	197.91	195.77	198.57	200.17	196.83	198.63	198.83	199.46	200.63	195.81
204.12	202.11	202.53	205.4	204.13	203.82	202.91	202.56	202.83	201.65	202.96	201.12	201.28	202.4	204.87	205.02	204.6	202.58	203.12	203.5	205.04	204.31	204.06	204.96	204.27	202.27	206.86	202.92	201.56	202.71	204.98	202.96	206.13	203.76	204.48	203.97	202.93	204.88	203.69	204.87	203.96	204.82	204.16	204.93	202.17	205.24	202.21	204.21	204.8	204.54
201.38	200.99	199.71	198.97	198.65	200.34	201.27	201.19	200.98	201.65	200.61	199.3	202.51	200.04	198.03	198.94	199.53	200.28	198.95	199.32	198.83	199.57	201.4	198.11	197.87	200.93	200.42	199.61	199.86	199.91	200.02	197.74	201.13	199.55	201.93	200.18	200.83	201.05	199.83	200.4	201.04	199.91	201.23	197.78	198.51	202.13	201.83	200.09	199.94	203.63
210.71	207.95	210.74	211.31	211.91	211.14	211.85	210.4	211.18	213.08	211.51	209.75	211.71	213.44	212.72	210.28	212.99	209.86	211.36	212.65	211.99	215.04	213.42	212.75	211.73	214.11	213.43	211.86	214.44	211.66	208.86	213.66	210.7	212.32	213.12	211.74	212.47	210.98	211.34	210.24	211.42	212.93	212.88	211.89	212.73	211.96	212.27	212.02	213.49	209.94
211.51	212.29	209.37	211.11	210.94	210.5	211.99	210.3	211.6	210.96	211.22	209.98	212.15	211.73	212.71	212.65	211.81	211.03	213.12	212.97	213	212.15	211.9	212.73	211.87	211.94	213.03	208.38	211.92	211.07	211.07	211.52	212.04	209.46	211.26	209.41	211.86	211.47	212.9	212.19	212.26	209.4	211.5	212.22	211.33	213.08	210.17	211.51	210.65	211.88
208.51	207.14	207.27	209.4	208.27	208.37	206.91	206.27	206.32	207.75	207.23	209.12	205.91	206.77	206.89	207.92	205.73	209.49	208.24	206.57	207.54	205.23	205.52	207.92	208.21	207.48	209.59	209.55	208.11	206.9	205.71	206.18	209.3	205.44	206.62	207.48	208.53	206.72	207.37	205.35	207.29	207.63	206.9	208.45	208.63	207.69	209.9	207.02	208.35	208.13
209.37	207.92	207.82	207.51	208.94	208.75	206.5	209.33	210.35	207.62	209.8	208.78	208.23	208.32	207.48	208.67	208.08	212.4	207.63	209.06	209.22	210.03	207.56	208.82	206.12	208.76	208.74	206.36	207.72	207.98	207.46	209.71	208.31	210.05	208.22	209.54	210.59	208.8	207.86	208.89	210.06	207.61	206.64	208.99	208.45	209.01	210.61	209.62	207.95	207.12
208.34	209.07	209.89	209.71	209.3	208	209.83	207.77	207.52	209.33	208.23	210.3	208.52	209.69	209.5	207.21	208.35	209.08	207.67	208.9	209.9	210.12	208.25	207.72	208.34	208.34	206.68	210.01	208.74	208.28	206.55	209.17	209.85	208.83	207.44	209.37	208.51	207.51	211.38	209.45	208.76	209.74	208.93	209.41	208.8	208.47	211.09	209.87	207.34	209.18
200.69	199.73	201.02	202.16	200.44	200.87	201.91	203.48	199.86	200.74	201.25	199.68	199.61	198.98	201.15	200.39	200.24	202.01	199.24	203.05	198.58	200.09	200.13	200.11	199.92	200.38	202.44	200.07	200.73	200.14	200.8	203.34	202.29	200.34	200.82	200.71	199.66	201.75	199.41	199.87	198.83	202.34	199.45	200.45	199.54	201.92	199.97	202.79	199.24	200.78
212.14	211.08	211.33	212.52	212.86	211.49	211.98	213.48	213.14	210.24	210.88	209.22	212.32	210.52	211.99	211.26	209.91	212.07	211.42	212.54	214.81	210.07	209.89	210.1	210.71	212.31	211.93	211.83	211.96	211.84	212.54	212.04	212.58	213.68	209.97	211.86	211.7	210.96	211.53	213.85	211.98	210.52	211.49	210.48	210.55	212.34	211.13	210.02	214.21	210.44
205.02	206.4	206.74	206.12	203.5	202.85	206.91	204.26	203.81	204.46	205.06	204.95	205.65	205.93	204.41	204.51	206.78	204.55	205.02	205.94	207.21	205.04	206.35	206.62	205.75	202.71	205.52	205.75	206.16	204.58	206.96	206.05	204.96	206.08	204.16	203.73	206.18	206.31	206.02	205.61	203.69	204.93	205.24	205.09	203.8	205.77	206.08	207.11	207.22	205.12
207.39	208.39	211.04	208.89	207.05	207.5	209.16	208.09	207.14	207.43	208.26	209.33	208.36	207.84	207.86	209.16	207.17	208.13	209.3	207.57	207.85	207.3	210.13	207.37	208.87	208.85	208.46	211.35	209.63	209.26	208.23	208.06	205.61	207.72	206.46	205.83	206.35	207.3	209.63	206.67	207.17	209.53	208.25	208.23	206.46	208.6	207.59	208.35	207.53	208.56
199.09	200.49	199.01	201.09	199.58	199.32	201.45	199.22	199.44	200.82	202.95	199.84	202.17	200.99	202	200.42	200.86	199.85	203.23	197.66	196.81	199.39	203.25	198.79	199.66	198.47	199.68	201.51	198.25	200.9	200.58	201.34	201.12	198.11	200.54	200.75	203.18	201.38	201.46	197.45	199.94	200.04	199.83	199.36	203	198.35	198.46	199.35	198.73	200.25
200.36	201.64	200.91	201.11	198.93	200.86	200.54	199.75	202.62	199.43	199.91	198.32	200.05	201.3	203.9	201.45	201.16	199.65	199.6	202.97	200.65	200.47	201.89	198.63	203.68	200.82	199.87	200.01	200.3	201.42	199.47	201.21	201.02	200.92	202.46	203.1	201.36	199.79	199.07	199.19	201.94	200.39	200.14	198.87	200.66	201.5	199.11	200.87	201.9	199.16
215.79	220.35	217.23	218.15	215.72	218.41	221.47	217.55	217.37	217.8	219.95	217.21	217.05	218.07	217.39	219.36	219.77	219.07	218.49	216.94	218.01	217.63	219.71	217.51	217.29	216.47	220.07	219.61	219.61	216.74	220.19	216.35	217.74	218.48	216.56	219.01	219.86	218.43	218.85	217	219.48	218.28	216.69	216.27	217.21	216.77	219.1	217.37	216.67	219.25
205.5	206.35	206.67	204.48	206.99	205.24	204.78	206.22	207.21	206.66	207.78	205.51	206.29	206.52	206.36	206.26	207.66	205.6	206.28	207.41	205.19	206.13	203.87	205.84	203.53	206.38	204.59	206.25	206.78	205.88	205.98	207.2	206.03	204.14	206.44	208.04	206.2	208.22	207.12	205.77	203.9	206.64	208.07	208.43	205.27	206.28	205.01	205.22	209.49	206.88
205.88	202.7	205.31	202.22	204.69	202.34	206.05	203.27	202.92	203.74	204.11	202.78	204.79	204.33	201.75	204.73	204.91	202.39	202.71	203.6	203.61	200.88	203.83	202.42	203.22	202.58	202.7	204.28	203.75	203.88	204.31	203.9	203.08	204.48	202.61	202.66	204.58	203.39	203.62	204.14	202.34	204.54	204.23	205.02	204.64	203.17	205.36	203.98	203.72	202.73
200.08	200.1	199.16	201.2	199.1	202.57	200.5	200.6	197.65	195.81	201.26	199.82	199.69	201.01	200.51	198.26	197.75	199.8	199.73	198.68	197.8	199.06	198.2	200.96	199.85	199.38	197.69	200.08	201.74	199.01	200.23	199.04	198.95	199.22	198.85	199.51	197.31	199.75	199.3	200.78	198.66	200.29	201.88	199.66	198.11	198.64	198.44	200.43	200.83	200.03
198	196.41	198.56	197.44	199.09	200.39	197.6	196.9	199.26	198.31	196.47	198.15	198.02	199.03	196.13	196.23	198.68	198.97	197.65	200.02	197.69	198.03	200.02	197.34	196.17	194.42	198.14	198.77	197.68	197.13	195.31	197.07	196.3	199.14	199.65	196.49	197.25	196.74	196.17	201.11	199.35	200.19	198.72	197.73	198.59	198.75	199.22	199.33	197.95	199.05
210.01	206.45	210.05	209.92	209.25	208.93	207.66	209.42	210.22	208.72	208.94	208.55	207.64	209.93	206.19	207.67	207.24	208.29	207.41	206.74	207.91	208.21	208.24	206.56	206.85	210.4	205.85	208.95	210.62	207.51	208.23	208.32	210.55	210.31	207.44	210.48	206.84	207.15	207.84	208.1	208.44	208.17	209.55	208.44	208.25	210.58	210.1	210.71	210.11	212.7
208.54	209.02	207.81	208.34	207.02	207.76	208.67	209.2	209.17	206.13	206.02	207.07	206.11	207.36	208.06	207.83	208.8	206.79	209.85	206.89	206.47	207.88	206.1	207.56	208.23	210.1	209.56	208.62	209.67	207.75	208.31	207.61	206.7	207.93	207.33	206.54	207.57	207.41	206.51	208.8	206.42	207.27	206.32	205.93	209.76	208.46	208.41	208.36	208.67	209.85
207.32	207.8	207.77	209.56	208.32	210.08	205.86	208.01	207.74	209.41	208.22	206.88	208.69	209.65	207.4	206.52	205.56	206	207.68	210.55	208.78	208.03	208.84	209.5	208.43	209.27	208.27	207.98	209.15	209.45	206.71	209.95	208.08	208.64	206.93	207.75	207.75	208.77	206.59	207.76	207.54	207.42	205.65	207.57	206.55	206.35	207.72	207.19	206.45	205.65
203.74	203.49	203.61	204.01	206.8	205.92	202.43	206.07	203.69	203.59	205.83	206.78	205.82	205.64	203.66	204.74	204.74	203.88	203.06	204.19	204.28	203.33	206.18	205.04	204.65	206.26	202.99	204.31	205.04	203.57	205.31	206.58	205.88	205.81	205.84	208.2	204.67	205.25	204.81	205.36	205.54	205.32	207.68	205.09	203.47	205.63	204.68	206.08	203.64	203.24
211.39	212.62	211.6	211.03	210.25	208.81	211.67	211.2	210.47	212.96	211.64	212.09	210.45	211.16	209.65	212.35	211.14	212.94	212.15	211.49	213.47	211.24	210.65	209.6	212.67	214.07	211.85	209.84	209.95	213.46	210.94	212.31	210.85	212.69	209.69	212.61	210.62	211.85	212.45	211.1	210.84	210.68	213.36	211.01	211.79	209.01	212.43	210.48	212.43	210.49
192.8	196.17	192.95	194.37	193.13	194.02	196.84	193.22	193.44	191.18	193.98	193.99	193.84	192.31	194.19	195.9	194.03	194.3	193.93	194.83	192.18	197.2	194.52	193.76	194.13	193.42	194	192.84	194.97	193.16	194.77	195.75	193.38	194.68	191.7	192.71	193.82	195.8	193.37	192.56	192.89	195.13	191.06	195.98	196.04	196.1	193.18	195.21	194.97	193.16
199.71	197.94	196.63	199.02	196.56	198.97	200.37	197.43	196.29	194.15	197.85	197.26	198.2	199.63	197.47	198.07	198.06	198.23	199.23	200.01	199.7	200.71	196.36	197.65	200.13	199.16	198.4	199.84	199.44	196.32	198.75	197.06	198.06	198.91	198.39	199.07	197.3	199.27	198.32	198.63	200.4	199.27	200.42	199.8	199.07	197.66	198.59	200.02	196.43	198.68
199.36	199.1	197.93	201.38	200.28	200.82	200.3	199.59	199.69	198.78	200.95	201	197.1	199.01	199.16	199.74	199.54	198.45	201.82	200.77	197.67	199.17	200.07	201.49	196.54	200.03	198.99	200.02	201.15	199.64	201.26	197.98	201.87	199.07	198.81	199.93	198.79	198.98	199.26	199.24	199.74	198.01	200.23	201.04	199.78	201.54	199.81	199.31	198.96	198.44
211.17	210.92	211.95	211.19	210.32	210.83	211.05	210.56	211.87	210.9	212.49	212.21	210	212.84	211.38	211.81	212.02	210.96	209.64	211.44	213.14	212.41	212.13	212.35	212.72	211.2	212.93	213.45	212.45	211.19	214.81	212.35	211.02	211.86	211.34	213.15	212.92	211.25	210.01	212.31	210.1	212.97	211.71	214.36	209.35	210.77	213.06	212.36	211.82	213.65
202.87	203.53	204.41	202.32	202.46	201.62	203.2	204.04	201.2	203.32	203.72	202.59	202.58	203.67	203.9	202.94	203.5	205.05	201.94	201.98	202.4	203.47	203.48	203.74	202.37	205.35	202.87	203.81	202.02	202.57	205.63	201.82	202.54	201.73	202.4	201.71	203.26	202.57	204.19	202.52	206.24	202.96	203.88	204.56	201.11	203.59	203.13	204.01	203.49	201.43
203.89	202.48	204.12	201.94	204.05	203.41	204.27	202.67	202.02	203.77	203.91	201.41	205.6	203.22	202.88	203.77	205.98	202.94	203.46	203.54	202.22	202.19	202.35	202.79	203.09	206.54	203.93	202.87	206.02	202.74	204.57	203.5	204.36	204.89	203.83	203.71	203.6	204.88	204.33	204.04	203.34	203.78	204.96	206.84	202.79	204.51	204.77	204.07	203.03	203.87
200.89	200.23	198.81	197.47	198.39	198.65	198.25	200.74	198.9	198.93	198.74	200.89	200.5	198.63	201.38	197.46	200.6	198.65	197.26	200.29	202.12	198.18	197.96	199.56	201.32	198.14	199.99	196.97	199.09	197.65	199.77	197.98	200.42	199.52	199.43	198.94	198.44	200.09	198.3	200.47	200.61	200.74	199.96	202.28	199.57	197.26	198.37	200.35	200.41	196.63
205.91	205.09	204.55	205.13	203.9	205.25	204.58	203.41	205.37	205.01	204.13	203.55	204.7	204.45	206.36	203.03	206.19	206.15	203.67	205.86	203.88	207.38	206.54	206.5	206.97	205.82	205.81	202.45	206.08	204.65	203.95	202.79	205.03	205.13	204.83	204.55	204.5	206.91	203.67	203.05	205.13	205.16	203.62	205.39	205.7	203.58	204.78	204.37	203.78	205.13
194.91	197.3	198.89	198.61	198.4	194.88	197.13	198.9	199.8	199.11	197.63	197.31	198.42	198.02	197.41	200.27	200.7	195.1	197.17	200.23	198.38	197.1	197.5	197.62	198.83	195.38	196.53	196.96	198.22	198.7	198.78	199.8	198.03	195.32	197.7	197.64	198.62	195.35	197.91	198.08	200.32	199.32	197.16	200.61	198.05	197.42	197.49	197.48	196.85	198.23
218.12	216.4	217.25	217.61	216.23	218.45	216.17	214.67	216.5	219.17	217.67	217.75	217.02	215.9	216.77	216.81	215.6	216.26	216.86	217.01	217.77	215.87	216.1	216.19	218.47	217.75	216.61	216.33	217.75	215.61	217.85	217.03	215.1	216.73	216.18	216.34	217.57	214.7	217.46	217.31	216.06	217.97	214.9	217.95	218.6	216.59	215.07	215.06	215.27	217.9
208.64	209.02	208.58	208.86	208.68	209.2	209	206.91	208.68	209.94	208.57	210.45	208.82	209.04	208.17	209.72	210.01	211.33	210.53	209.62	210.07	208.89	208.13	208.25	211.62	206.06	207.82	208.82	207.12	208.5	209.5	210.3	209.74	208.37	209.57	209.37	210.39	209.5	208.08	209.11	207.88	208.95	209.01	207.93	208.42	207.88	207.91	209.09	208.84	210.2
217.54	215.75	218.58	218.94	217.31	216.03	217.8	217.09	217.06	217.11	216.88	217.59	219.78	218.22	218.64	218.57	218.82	219.18	219.14	217.96	217.42	218.7	218.82	220.1	217.77	218.23	218.38	216.9	218.66	214.51	216.86	218.45	219.21	218.18	218.51	217.21	217.58	214.13	219.62	218.21	217.28	216.07	219.03	216.56	215.53	218	216.84	216.31	216.81	218.98
213.62	213.29	213.03	215.29	215.93	212.2	215.87	214.36	215.33	215.84	215.51	212.19	212.55	211.65	214.04	213.16	213.47	212.8	218.15	214.07	213.17	213.6	213.16	213.12	214.23	212.8	214.55	214.91	210.95	214.35	213.18	213.09	212.06	213.44	213.74	213.81	212.01	212.52	213.63	215.62	214.48	213.47	216.12	214.07	216.46	211	214.83	213.43	212.69	213.26
198.66	199.46	198.99	200.55	199.56	198.39	200.36	198.6	201.27	197.45	200.03	198.95	199.88	200.92	199.35	202.85	200.57	199.01	200.9	198.74	199.1	197.39	198.13	200.47	199.87	199.92	199.78	197.1	199.34	200.88	200.27	199.38	198.34	197.65	198.06	198.69	202.05	199.32	199.96	198.14	200.14	198.13	200.7	201.55	198.12	198.33	198.27	198.26	198.99	198.78
212.58	209.53	210.63	211.82	209.54	211.25	211.61	211.3	210.62	213.2	211.39	210.65	210.87	210.77	211.53	210.25	213.48	212.03	212.89	210.37	214.14	211.73	211.38	211.95	213.32	211.86	209.82	212.14	211.44	210.47	212.05	210.74	210.36	209.13	211.89	212.78	210.32	214.17	210.13	211.78	210.74	209.02	213.45	211.28	211.17	209.21	211.32	213.21	212.82	211.22
213.59	212.36	212.09	214.14	211.88	211.8	212.08	210.67	212.54	212.06	213.73	211.9	211.69	210.72	212.81	211.12	210.75	210.65	210.44	211.96	213.07	211.18	211.3	214.05	212.21	210.85	211.45	212.49	211.28	209.23	211.88	213.63	211.94	211.14	213.71	212.84	210.51	212.85	213.81	212.13	210.73	211.11	211.89	213.38	211.28	214.06	209.29	214.1	213.33	212.81
205.38	205.76	205.68	204.41	204.55	203.22	207.01	202.68	205.76	204.76	204.39	206.64	208.16	205.42	203.92	204.84	204.67	205.97	204.33	204.54	205	204.01	203.47	203.36	204.67	208.12	203.96	204.58	202.19	204.42	205.07	204.93	205.57	205.21	205.2	205.43	205.4	204.64	204.34	206.2	204.48	204.24	205.07	204.32	204.7	203.38	203.78	205.36	202.82	205.14
208.51	205.79	208.94	207.92	206.13	205.45	207.45	206.95	208.24	206.72	207.49	209.09	207.23	207.15	207.65	208.83	208.39	208.06	208.58	208.21	206.43	209.61	211.79	207.44	208.79	208.06	207.4	206.61	208.94	208.94	206.63	207.5	209.22	205.83	209.37	206.74	209.18	205.26	209.79	207.76	207.98	207.43	206.78	205.87	208.14	207.51	206.64	206.6	209.31	209.42
210.62	208.92	210.96	211.53	211.82	208.93	212.36	209.98	212.78	212.51	212.1	211.4	211.15	212.06	209.89	209.76	210.44	211.4	210.36	210.86	210.07	212.15	212.26	212.27	209.59	212.86	211.51	210.61	209.94	211.75	210.36	210.75	208.44	211.59	212.57	210.42	213.13	211.53	212.24	211.99	209.64	210.75	211.47	214.38	211.13	212.77	213.31	211.68	212.08	209.96
209	211.06	212.09	214.33	211.84	210.06	213.27	213.12	211.51	210.79	211.58	208.21	211.36	213.32	211.89	209.2	214.34	211.32	210.95	210.6	211.83	211.44	213.23	210.43	212.48	212.36	212.39	212.23	211.6	213.45	210.81	210.79	212.39	210.09	211.54	211.08	211.63	212.02	212.99	212.17	212.89	213.24	212.35	212.06	212.96	210.94	210.28	214.45	211.42	211.77
204.52	202.92	202.24	205.93	203.8	204.47	203.98	202.85	206.22	204.46	204.52	203.61	203.43	202.89	202.29	202.99	204.32	204.29	203.63	203.81	203.8	204.09	202.62	202.68	203.45	202.22	205.71	204.48	203.31	203.31	204.78	202.19	205.58	205.73	203.2	202.73	202.78	204.18	204.8	206.6	203.76	203.5	203.87	204.89	206.46	203.11	204.61	205.2	205.03	204.95
196.24	198.44	199.26	199.51	201.15	202.58	198.31	198.32	199.49	199.52	201.11	199.62	199.54	198.82	197.93	198.92	198.29	199.63	200.85	199.19	199.86	200.42	200.38	197.15	200.75	200.01	200.9	201.14	200.84	198.98	202.61	199.78	196.79	196.22	198.97	198.25	201.11	199.53	200.01	201.82	199.47	199.85	200.73	197.02	198.79	199.94	198.52	198.47	201.1	200.81
203.76	201.12	201.91	203.17	202.46	204.34	202.58	200.73	200.52	202.86	203.85	204.11	201.91	202.64	203.98	202.56	205.34	203.61	203.45	201.86	201.3	201.85	203.27	203.53	204.01	202.39	202.45	202.07	203.81	202.86	201.11	201.32	202.48	203.07	203.68	203.05	201.77	202.82	201.2	201.44	204.06	203.21	202.35	202.98	205.3	202.35	204.78	203.71	203.85	201.07
214.77	216.97	219.79	213.34	216.98	217.39	217.47	217.88	215.66	216.95	218.88	215.35	218.08	216.46	215.95	216.64	217.73	216.11	219.8	217.48	217.07	216.53	216.84	215.5	216.1	218.45	214.02	217.11	216.1	218.25	216.17	217.33	216.49	216.41	217.14	214.4	218.15	217.39	217.99	217.79	215.86	216.37	215.13	216.11	220.16	215.42	218.1	216.89	216.65	218.85
215.79	216.28	217.46	214.37	216.4	216.39	218.68	217.67	217.71	218.47	217.27	215.03	217.39	217.91	217.54	218.67	216.1	218.52	215.52	218.71	217.63	217.39	216.75	216.67	214.86	217.09	217.25	215.3	217.18	217.91	217.42	214.62	216.23	219.98	215.92	219.11	220.48	216.34	216.1	218.38	215.76	216.43	217.71	217.58	218.76	215.36	220.1	216.75	216.9	216.11
212.13	212.57	211.09	211.8	212.17	214.21	210.23	211.39	211.61	213.93	213.97	213.35	213.22	211.22	211.73	211.51	212.98	213.61	210.74	211.5	212.8	211.24	212.04	213.42	214.43	211.52	211.55	213.06	210.61	213.43	212.2	212.83	213.7	210.98	215.06	213.05	214.56	211.55	211.2	213.01	211.55	213.89	213.63	213.71	209.18	213.06	212.27	213.87	211.67	214.33
202.76	202	203.53	205.58	203.32	204	203.15	204.81	202.3	202.97	204.12	205.16	202.46	203.94	204.36	203.83	202.27	203.89	203.2	203.55	202.94	202.59	204.34	201.69	201.81	202.37	204.38	204.44	202.7	205.71	203.93	202.8	204.66	202.48	204.46	205.97	202.49	203.54	204.08	203.09	205.56	203.94	203.45	202.25	202.57	203.2	204.81	201.68	202.94	204.91
203.32	201.99	205.17	204.41	203.37	203.58	204.57	200.53	205.79	204.66	206.57	201.71	203.32	201.3	200.93	204.94	205.42	203.75	203.5	202.68	205.63	204.85	205.76	203.69	204.35	203.35	205.83	203.63	202.86	202.87	207.47	201.99	206.52	202.89	202.88	204.02	202.98	205.97	204.28	204.42	201.61	206.01	204.33	204.73	204.18	204.49	203.13	202.74	205.37	206.06
206.83	203.52	203.73	204.16	205.45	206.07	203.55	204.46	205.01	204.02	204.55	205.87	204.88	207.37	205.68	204.22	205.44	205.21	203.97	204	204.28	205.48	203.74	203.15	204.44	204.62	204.34	205.69	202.57	203.68	207.39	204.64	205.2	204.39	205.15	205.69	204.63	206.78	206.31	203.65	205.24	204.94	204.56	204.95	205.26	203.11	205.38	203.82	204.16	204.25
203.18	203.63	202.53	200.18	203.77	204.44	205.01	202.16	202.46	202.3	201.3	204.56	203.19	203.38	204.79	203.95	203.57	204.69	204.53	205.03	202.51	204.69	204.81	203.23	203.42	204.58	203.7	205.85	203.05	204.11	203.46	205.37	202.93	203.87	203.1	204.73	203.02	203.86	203.41	206.58	202.12	204.79	200.56	203.27	204.09	202.18	206.09	206.07	203.68	200.72
206.26	203.73	204.11	203.88	204.84	207.31	206.63	204.57	205.13	205.67	207.21	204.45	205.36	205.66	204.43	207.55	207.97	203.52	204.87	204.24	203.13	205.32	206.04	203.32	202.65	208.41	204.93	205.27	206.46	204.02	206.79	205.76	203.83	205.59	205.31	205.56	202.24	205.11	202.48	204.46	205.82	205.09	204.73	203.57	204.75	203.93	205.68	205.29	202.59	203.52
200.2	199.71	200.22	200.63	201.16	201.23	199.66	199.74	200.31	201.71	201.29	200.29	200.46	198.22	199.99	199.25	200.26	200.23	203.15	196.88	200.89	200.48	200.34	199.16	200.35	199.8	196.62	197.52	197.87	200.18	200.47	198.61	198.19	199.45	198.17	201.59	198.29	198.91	200.69	201.06	199.46	199.38	197.35	199.39	198.09	201.11	199.42	201.2	201.45	200.13
207.22	205.47	203.52	206.86	205.17	204.82	207.17	206.69	204.22	207.42	207.39	202.71	203.01	208.56	204.66	204.71	205.71	204.7	205.85	206.53	206.61	206.86	206.34	207.17	205.59	205.33	206.98	205.97	207.08	204.82	204.35	206.48	206.36	207.28	203.83	206.57	206.77	203.3	204.45	205.96	206	205.71	204.96	204.63	205.42	205.78	204.13	206.02	206.31	206.11
200.32	200.46	200.24	201.42	199.26	199.73	201.34	200.53	198.5	201.9	201.16	200.06	200.68	200.63	201.16	201.59	199.9	203.94	202.63	200.79	200.23	199.27	199.87	201.75	200.07	199.12	199.22	199.45	201.86	199.62	201.18	201.25	199.43	199.15	200.11	200.96	199.87	200.78	202	199.35	199.01	200.78	200.36	199.99	199.5	203.51	200.01	201.27	203.06	200.24
211.12	212.5	209.51	211.75	212.81	213.82	214.45	213	211.9	212.61	212.49	212.23	211.9	210.91	211.94	214	212.46	210.74	213.87	210.42	215.44	210.7	214.09	210.7	211.87	211.22	211.39	213.57	211.89	211.38	213.97	212.46	212.62	214.93	212.36	213.99	211.28	213.07	214.22	215.42	212.51	211.54	209.95	214.22	210.28	210.15	214	211.77	212.78	213.48
199.1	198.29	198.77	199.34	199.04	198.19	199.47	202.61	200.06	199.58	198.66	200.22	198.96	195.73	200.51	197.92	201.07	199.7	199.16	199.82	199.7	199.52	199.88	198.07	199.49	198.48	199.92	197.71	198.65	199.34	198.05	201	198.34	200.14	199.87	199.39	197.93	200.23	200.65	197.95	199.03	199.73	198.01	201.18	200.05	199.07	198.29	199.04	198.55	200.68
207.98	207.91	209.36	207.31	207.42	208.51	208.31	208.27	207.86	209.36	208.72	209.67	208.47	208.37	209.24	209.69	209.75	210.5	210.2	207.84	210.43	207.81	209.42	208	209.88	208.51	209.32	207.63	209.48	208.38	208.26	210.17	206.47	207.88	205.9	206.48	210.26	208.61	208.15	209	207.78	209.37	209.43	208.03	207.81	208.14	207.94	208.31	210.42	208.25
201.7	203.46	203.66	200.59	201.67	202.27	202.98	204.55	203.47	203.74	204.49	203.93	202.73	202.1	202.66	202.14	203.64	202.83	203.47	202.1	202.81	205.02	203.62	203.45	202.15	205.04	201.98	201.99	203.29	202.43	203.67	201.07	200.74	201.7	206.31	202.35	204.24	203.02	202.72	205.32	204.32	201.63	203.05	202.87	201.99	202.65	203.38	204.8	203.68	203.5
203.56	201.03	201.56	202.39	201.39	200.84	202.87	203.82	201.06	202.19	200.36	202.06	203.34	204.03	201.2	203.58	202.04	201.71	202.23	199.96	203.87	203.52	201.63	202.74	202.35	202.49	202.57	202.28	201.06	203.24	203.74	203	203.18	200.68	206.3	202.08	200.61	203.35	202.7	199.17	201.27	200.8	201	201.66	201.96	203.71	203.7	202.18	204.85	202.19
200.49	198.51	199.78	198.14	200.13	198.09	197	197.55	199.4	199.4	198.95	200.03	198.58	200.54	199.92	200.45	198.47	197.2	201.12	200.66	199.86	197.85	198.76	202.36	200.45	198.95	198.41	200.98	199.24	201.36	199.74	199.44	198.91	198.61	201.49	199.23	197.43	200.04	198.13	199.17	200.29	198.33	199.25	198.18	200.63	196.74	199.47	197.84	199.82	199.52
199.22	199.36	198.47	197.84	197.77	199.41	199.15	199.17	201.11	200.02	200.06	198.24	196.52	197.51	196.97	200.36	201.62	197.74	197.98	199.29	197.87	199.61	197.84	197.91	197.14	199	198.21	198.18	199.2	197.48	200.14	200.19	199.29	197.48	198.63	196.91	198.8	199.6	198.59	197.46	197.92	198.84	200.97	198.6	196.73	200.03	196.68	199.02	197.69	198.24
202.73	202.51	203.88	203.18	203.09	202.74	204.33	204.23	206.27	202.75	207.22	201.33	204.46	204.91	203.5	207.2	203.88	204.33	202.21	201.27	205.49	204.79	200.26	205.25	205.23	204.9	203.76	204.31	204.51	204.72	203.65	203.98	202.38	200.27	204.57	201.8	203.56	206.69	202.89	205.16	203.68	200.98	204.58	205.66	203.14	205.3	204.54	203.95	202.24	203.89
212.03	211.11	211.88	211.46	211.07	209.75	211.22	211.5	212.54	212.44	211.26	212.96	212.15	210.41	212.04	207.88	213.35	212.28	212.04	211.2	212.17	213.21	211.32	211.16	208.81	213.12	209.49	212.93	211.95	210.95	210.01	210.9	210.04	212.02	213.53	211.13	214.09	212.81	209.03	211.82	211.43	210.87	210.11	210.96	212.52	211.28	211.81	210.83	211.14	212.15
192.76	192.67	195.62	193.51	195.79	193.99	197.39	192.95	193.93	195.79	195.46	194.34	195.02	194.38	193.26	194.01	192.91	193.36	194.77	191.52	194.93	195.29	196.48	194.94	195.47	194.98	192.2	193.9	194.46	196.1	192.96	194.64	193.63	195.12	192.17	194.01	196.57	194.04	195.01	192.89	192.62	195.02	193.34	193.51	193.06	195.57	193.97	195.38	194.76	195.73
203.26	204.21	203.07	204.23	205.8	201.29	201.61	202.01	202.32	202.97	202.59	203.75	204.93	203.08	202.57	201.15	204.44	202.79	202.52	203.38	204.21	203.34	201.73	204.88	201.05	204.3	202.35	204.78	203.32	201.76	200.67	204	203.07	203.45	204.72	202.36	203.45	203.46	204.11	204.25	205.36	202.1	203.47	203.18	201.92	204.83	200.95	202.05	204.55	205.07
210.15	207.86	211.09	211.6	207.02	210.74	210.06	210.38	210.37	209.5	210.56	207.87	209.94	208.44	209.17	208.36	208.36	209	206.78	208.91	209.66	209.01	207.95	210.02	209.38	207.26	210.28	208.17	208.71	207.28	209.73	208.42	208.02	208.79	208.5	208.1	207.66	210.07	208.07	210.3	208.41	207.43	209.41	207.84	210.23	208.64	207.92	209.79	209.33	209.46
199.52	202.94	199.85	201.23	202.77	199.76	200.8	202.94	197.96	200.05	201.08	201.9	202.42	200.85	200.56	201.34	201.67	200.92	198.81	199.87	202.94	199.99	200.12	201.69	201.73	202.05	201.05	198.62	200.03	200.38	201.37	201.52	198.04	198.94	200.03	201.97	199.14	200.25	200.76	202.05	199.74	199.54	198.63	199.11	201.9	200.07	198.92	200.38	199.34	199.92
213.57	212.97	211.33	213.33	214.14	214.36	214.63	211.05	212.59	211.94	212.53	214.49	211.59	213.85	213.56	211.01	211.04	211.87	215.53	214.28	212.42	211.54	211.57	210.57	211.56	213.26	214.38	211.94	211.34	210.03	212.56	211.68	213.68	210.07	211.57	209.31	213.35	212.85	213.13	211.01	213.54	213.37	210.39	212.06	212.79	213.74	213.27	210.84	211.05	213.28
207.82	209.4	209.41	207.44	208.14	207.9	209.81	207.66	210.21	206.52	206.58	209.32	209.23	210.26	207.32	208.28	209.89	206.23	208.21	210.49	205.8	208.96	207.08	209.15	209.95	207.28	209.11	207.32	210.68	208.53	210.42	209.21	210.52	207.88	208.75	207.5	206.75	209.76	208.11	208.16	206.92	208.9	209.42	209.26	208.04	210.26	210.94	209.15	206.63	210.04
208.98	206.97	207.06	208.85	209.26	205.14	205.13	206.4	207.82	211.45	204.95	209.54	209.72	207.13	207.55	206.07	206.84	207.6	207.65	205.9	205.77	207.2	208.64	206.89	207.1	207.83	206.54	206.15	209.17	207.35	208.31	207.07	206.46	206.65	205.88	209.04	204.96	206.58	207.56	205.71	206.93	206.02	206.94	207.63	208.04	209.83	207.05	206.4	207.3	206.38
199.95	201.34	201.2	197.51	204.1	199.92	198.6	199.24	202.92	202.04	199.94	199.66	201.1	199.52	201.53	198.78	198.94	200.08	203.74	200.03	201.63	202.8	199.76	198.3	199.58	203.24	201.06	203.79	201.84	199.1	200.34	199.39	199.49	199.13	201.75	199.9	200.27	198.67	200.71	200.87	200.61	201.31	201.92	201.57	200.92	199.8	202.27	200.48	201.44	199.31
201.22	199.18	201.89	199.18	199.12	200.69	200.05	201.46	201.42	201.6	201.34	199.98	201.17	201.38	198.34	200.5	198.92	200.49	198.66	200.72	199.63	200.28	200.66	201.63	199.62	200.92	200.81	199.2	201.24	201.66	200.94	199.98	200.27	200.16	199.22	200.78	201.24	199.95	201.19	200.75	200.49	200.34	201.09	200.25	201.02	199.82	200.39	199.12	199.31	199.34
210.33	208.08	209.19	206.28	205.51	208.43	208.65	208.84	204.94	207.93	207.33	206.94	205.71	206.76	206.96	208.47	209.49	208.12	208.88	204.3	208.54	208.53	209.12	206.11	207.68	208.55	207.9	207.99	209.52	206.56	206.92	206.71	207.29	208.55	206.23	208.61	207.02	209.42	209.16	208.47	206.5	206.85	207.92	207.1	207.58	209.05	206.37	209.01	209.64	208.01
209.1	210.56	206.84	207.58	209.45	206.88	209.89	207.25	205.76	207.24	210.29	206.69	207.95	208.13	207.92	208.47	208.8	208.96	207.31	207.93	207.63	207.7	206.49	205.46	206.31	209.73	207.53	207.46	206.57	208.41	208.86	206.76	205.73	207.02	208.83	208.32	206.64	207.77	206.95	208.09	207.4	207.72	209.28	205.14	207.86	206.07	206.67	207.79	211.81	207.85
213.98	211.86	211.52	212.18	213.54	212.6	212.26	212.82	212.76	213.2	211.78	210.02	214.66	212.59	211.95	211.37	213	211.41	212.35	213.5	212.11	211.7	213.14	211.59	211.8	213.26	212.95	212.38	211.36	211.89	213.15	213	212.7	211.74	213.31	213.44	211.81	213.25	215.44	212.86	212.27	211.22	212.36	209.94	210.81	215.18	212.57	212.46	213.39	211.19
213.7	213.81	214.92	214.11	214.67	212.89	214.81	212.66	214.77	214.35	214.34	215.11	212.79	214.49	214	214.78	213.04	215.73	213.78	214.49	213.16	212.36	214.14	213.6	214.67	212.55	212.9	214.92	212.18	212.91	213.9	214.37	212.47	210.39	216.16	213.58	213.44	211.36	213.69	213.19	214.42	214.74	211.83	212.03	215.7	213.33	213.18	213.63	212.79	213.52
205.55	202.32	206.63	204.75	204.02	205.16	204.43	202.23	202.89	203.43	203.15	204.2	203.07	203.31	204.15	203.36	203.76	203.73	203.62	205.5	201.94	202.15	203.61	201.98	202.69	203.97	204.85	202.35	202.15	205.23	205.6	203.1	202.53	204.58	206.69	205.82	204.07	203.2	204.54	202.1	204.6	204.43	203.56	203.78	205.79	204.48	204.79	203.35	205.61	202.55
206.94	206.79	208.06	207.8	209.95	208.86	209.41	207	208.95	206.98	208.9	208.94	206.79	207.26	208.06	206.23	207.05	208.73	208.07	208.63	208.85	208.34	207.13	207.91	208.33	208.39	209.18	206.84	205.97	206.71	205.92	209.22	207.38	206.2	208.79	208.79	209.76	205.61	207.64	204.86	209.33	207.64	207.75	205.73	208.1	205.53	209.1	206.61	206.16	207.29
209.99	206.95	208.7	207.6	209.7	209.2	209.55	207.72	208.43	207.85	208.61	205.09	207.63	210.06	210.02	209.8	207.68	207.19	209.52	208.38	206.77	208.67	207.63	208.68	209.35	209.96	207.38	208.46	211.6	211.59	210.36	208.45	208.38	211.52	208.93	208.53	206.29	205.31	209.08	208.79	209.64	206.99	207.85	209.85	208.03	209.04	207.87	209.75	210.78	208.61
212.26	212.02	214.3	211.76	213.57	211.26	213.9	212.96	210.72	212.46	210.86	210.25	213.3	211.79	211.37	211.25	211.65	211.19	209.77	212.2	211.27	206.92	209.47	211.35	210.83	212.89	211.61	211.04	213.2	212.43	212.48	210.19	210.54	211.8	212.44	210.23	209.94	212.15	211.06	212.97	208.82	208.43	211.38	209.78	211.43	212.66	212.44	210.56	213.14	210.62
209.76	209.94	209.15	209.01	207.91	207.6	207.31	207.26	208.32	207.36	207.69	208.36	208.39	208.44	211.82	210.15	207.57	210.18	209.81	209.2	207.52	206.14	209.49	207.39	210.37	208.9	208.31	208.2	209.36	207.92	210.51	209.9	208.65	208.63	204.69	209.38	205.86	209.18	211.31	206.76	208.4	211.43	210	210.34	205.96	210.95	208.71	208.18	207.99	206.04
204.61	203.95	204.56	207.82	205.54	209.22	208.5	206.79	206.73	204	206.99	206.39	206.52	209.38	205.28	207.38	205.19	206.69	207.99	204.13	206.31	203.87	204.4	207.42	204.63	205.19	206.37	204.56	206.42	205.16	205.15	205.59	206.17	208.19	205.44	205.61	203.52	206.24	205.7	206.44	204.3	205.03	203.93	206.99	204.19	205.18	208.15	205.92	205.85	205.87
203.46	205.8	205.68	203.01	204.7	202.29	205.28	203.55	205.46	204.58	204.16	206.32	205.87	202.46	206.44	204.62	204.68	203.16	204.09	203.9	205.43	203.33	205.77	204.61	202.65	203.87	205.69	203.14	203.03	206.7	207.23	206.14	204.7	204.2	203.4	206.3	200.55	207.25	204.31	204.62	206.59	203.41	204.53	204.55	202.66	204.75	203.27	205.51	204.17	203.57
207.56	210.39	208.36	210.05	207.07	209.57	208.96	209.27	207.79	209.18	207.09	208.99	207.79	207.51	208.89	209.94	209.8	209.85	209.54	210.81	208.74	206.8	208.33	207.82	209	207.63	209.72	209.59	211.44	207.38	209.04	209.05	208.79	208.89	207.96	210.74	205.8	208.03	210.67	209.67	209.43	208.37	209.07	207.44	209.69	209.23	208.92	208.73	209.06	207.13
218.38	218.18	218	216.6	217.24	217.62	215.57	216.51	220.14	218.28	218.29	218.11	218.02	216.8	214.65	217.12	216.78	215.85	215.06	217.29	216.59	214.94	219.79	216.55	216.86	218	217.82	220.25	217.58	217.6	216.14	219.68	217.85	217.86	214.85	219.21	216.4	216.72	215.35	216.32	218	219.79	216.46	217.42	217.85	215.95	216.83	215.9	214.78	218.31
203.66	203.39	202.35	203.91	201.85	204.03	205.31	205.26	202.41	201.98	200.97	202.39	203.16	203.22	205.04	200.97	204.55	203.88	202.37	203.75	203.59	203.19	202.64	206.42	202.34	202.56	204.07	200.55	202.37	204.22	202.68	202.47	200.75	206.71	201.62	202.51	205.03	202.54	203.74	201.45	203.55	203.18	204.24	202.81	202.68	203.9	203.39	203.65	203.3	203.36
211.39	211.1	212.59	211.91	210.51	212.26	211.92	209.52	211.06	211.06	210.41	209.45	210.66	212.18	211.24	209.88	212.22	214.31	214.3	211.38	214.38	212.04	212.98	211.19	211.79	212.54	211.87	210.61	212.3	211.94	212.31	211.46	208.92	209.88	209.51	211.08	213.76	208.65	212.12	211.85	212.85	212.71	211.92	210.18	212.44	210.6	210.03	209.71	212.25	211.81
199.41	197.7	196.64	200.23	198.62	199.62	198.9	197.65	199.06	198.89	198.43	199.74	200.05	200.21	199.33	197.88	198.79	200.71	199.54	199.01	198.74	197.55	200.01	198.33	197.44	198.18	200.04	198.54	198.02	199.39	198.98	199.5	199.36	196.73	202.17	200.62	197.93	197.78	200.81	199.04	199.73	201.73	197.12	199.03	198.9	201.08	198.15	199.82	199.78	199.87
199.79	199.54	201.78	197.63	201.33	198.83	197.61	199.26	199.05	199.78	195.83	197.5	198.33	198.92	199.48	201.02	201.6	198.5	200.03	200.24	198.78	199.29	200.77	197.72	200.79	199.51	198.7	199.08	199.09	200.62	199.98	198.79	198.89	198.74	197.42	202.09	198.38	200.36	200.09	198.81	200.84	199.76	198.54	199.6	199.78	198.28	200.61	198.08	198.59	199.07
212.2	211.73	213.67	214.07	212.67	212.06	210.64	211.41	211.66	211.22	211.55	211.95	212.71	212.61	211.35	213.45	213.16	211.97	211.95	212.23	212.33	213.19	210.36	211.98	209.39	210.41	214.18	210.56	212.51	211.57	210.8	211.93	211.33	214.16	213.23	212.23	213.4	212.37	210.73	209.88	210.54	211.63	212.49	211.11	212.31	209.89	211.54	210.39	211.82	208.38
202.46	202.88	202.84	204.48	202.01	202.26	204.24	203.78	202.2	201.92	201.66	202.72	203.6	203.77	203.04	201.51	201.52	203.78	205.17	202.79	204.01	204.36	202.85	201.91	200.03	202.89	204.23	204.28	204.88	205.34	202.01	203.53	202.84	203.83	203.67	203.77	203.24	203.01	204.81	203.89	204.2	204.18	201.67	203.69	202.18	204.47	204.57	202.78	204.11	202.69
207.9	207.2	207.56	209.48	204.37	207.37	207.19	206.89	209.08	208.95	206.96	208.54	208.63	208.91	207.95	207.2	208.38	208.9	205.95	209.26	208.07	209.19	206.04	210.06	209.22	208.09	209.38	208.09	208.07	207.25	208.3	206.95	209.43	208.17	208.79	206.07	205.44	209.15	207.79	209.52	206.82	207.78	207.9	207.93	208.22	207.3	206.41	208.49	207.12	207.74
214.5	213.06	213.75	214.18	213.94	212	212.41	212.04	212.47	211.39	212.58	213.92	211.23	213.39	214.38	210.96	212.79	213.09	212.5	212.73	214.01	215.6	213.35	214.55	212.18	211.47	213.38	213.62	212.79	214	214.44	214.01	212.85	213.5	213.15	214.94	212.7	211.19	216.93	211.92	213.51	213.76	210.67	213.81	215.36	211.62	212.78	213.11	213.49	213.11
206.31	206.61	207.97	208.65	207.17	209.17	209.36	205.09	210.16	207.53	211.26	208.98	206.99	206.25	206.38	209	208.09	207.26	206.39	208.42	207.59	209.01	208.37	206.04	208.57	208.07	208.4	206.98	209.86	206.41	209.35	208.8	207.89	207.57	208.99	210.73	205.87	207.55	207.15	206.2	207.96	207.2	207.85	206.37	206.41	207.37	207.77	208	210.23	207.6
196.99	195.87	199.11	198.74	198.92	198.45	199.42	196.85	200.05	198.88	197.97	196.97	198.21	200.56	197.44	198.11	197.18	200.94	199.75	196.86	199.03	197.33	198.82	198.03	197.25	197.71	197.95	197.39	198.16	200.57	196.1	199.14	197.3	201.07	199.37	198	198.3	199.87	198.85	197.59	197.46	196.95	198	202.04	195.55	200.52	196.36	197.84	198.94	197.41
203.49	204.13	203.29	202.84	201.79	203.54	203.4	201.02	202.09	202.58	201.63	201.57	203.46	202.07	201.22	200.09	202.06	206.78	203.06	202.13	204.97	203.55	201.92	204.3	201.06	204.01	202.31	204.98	202.82	205.29	202.7	205.21	200.97	201.69	201.26	204.25	202.28	201.08	201.89	199.62	201.82	202.11	201.64	204.62	204.2	202.26	203.01	202.79	201.96	200.16
210.08	211.23	208.76	208.66	209.75	207.61	208.22	209.64	211.47	210.97	210.66	209.39	211.57	206.21	210.39	209.92	209.78	208.9	208.33	210.1	209.53	209.32	212.51	208.78	209.31	208.73	210.53	209.53	210.75	210.19	207.35	209.32	208.27	210.81	209.37	209.14	209.15	209.91	208.56	213.22	209.64	209.75	209.58	209.77	209.36	212.48	211.86	210.33	209.44	208.2
211.23	210.04	207.99	210	208.34	211.73	209.69	208.94	209.48	208.4	210.57	209.39	211.57	210.05	209.46	207.65	209.76	209.61	208.58	209.28	209.19	208.06	209.14	208.88	209.89	209.46	210.43	209.1	210.32	211.35	208.13	211.52	209.12	210.77	209.23	207.85	208.36	208.05	209.08	212.03	209.64	209.94	210.04	208.85	210.68	209.1	208.8	207.85	210.22	208.47
205.33	204.21	207.07	204.8	206.21	205.77	206.17	204.66	205.23	204.91	203.42	205.6	203.62	204.36	204.21	204.33	204.74	204.3	204.88	205.49	205.53	203.6	207.42	204.52	203.16	205.01	206.86	202.23	207.42	204.68	203.76	204.89	203.75	205.87	205.15	205.26	203.41	207.49	205.5	207.87	205.19	204.66	205.75	205.48	204.08	206.27	205.43	202.88	205.07	206.22
206.01	204.28	207.61	206.63	205.23	207.72	207.06	204.2	205.79	206.72	206.86	203.8	208.51	204.31	207.7	205.77	207.25	205.49	206.73	206.36	206.87	208.6	207.79	206.29	206.83	202.59	207.06	208.52	204.79	205.28	207.89	208.06	207.78	208.4	206.29	204.85	208.44	205.05	205.78	206.47	207.92	205.98	206.36	206.66	207.42	206.11	206.7	206.59	207.83	208.89
213.42	215.02	212.27	211.52	214.37	212.11	212.43	212.94	210.77	210.39	212.67	211.81	212.85	208.99	215.87	211.31	212.05	214.07	212.46	212.15	213.42	212.52	213.26	216.25	210.93	211.84	211.91	214.94	212.08	211.96	215.89	212.49	215.2	211.88	213.21	212.87	211.41	209.95	212.28	211.37	214.83	213.3	212.29	212.92	211.08	212.35	212.95	213.2	210.67	212.43
211.63	211.3	210.96	209.76	210.22	211.54	209.79	212.83	210.05	212.56	213.04	211.08	212.95	212.98	213.77	209.95	210.3	210.75	210.9	212.41	213.55	210.8	211.23	212.29	209.67	213.53	210.22	211.82	213.84	211.7	210.08	210.77	211.02	211.56	210.94	213.55	210.68	210.29	212.49	211.8	213.6	213.43	209.33	210.64	211.62	210.35	211.97	209.99	210.75	211.03
209.9	204.33	206.62	206.34	207.4	206.4	207.29	210.35	206.5	207.51	206.6	205.17	206.27	208.8	206.6	208.55	208.72	205.57	207.85	207.12	208.64	205.98	207.95	206.1	207	208.61	205.89	208.92	209.72	206.63	209.39	205.97	205.95	203.42	207.76	207	208.44	207.35	207.73	208.37	207.41	209.53	206.65	206.66	208.18	208.27	206.92	208.88	208.17	206.09
204.34	202.29	204.22	202.32	202.54	204.77	204.12	205.59	201.11	203.59	203.07	201.69	203.78	202.4	204.06	202.69	204.18	201.83	205.47	203.61	203.59	202.63	202.55	202.26	202.28	202.12	203.79	202.81	204.45	204.1	204.46	201.92	200.24	203.81	199.97	202.83	203.18	202.45	202.87	202.21	201.6	201.75	202.54	200.99	203	205.28	203.11	201.14	203.33	204.58
217.5	217.59	215.72	216.68	217.82	216.36	218.21	214.18	215.87	215.49	217.99	217.78	216.72	217.33	217.06	214.8	215.68	216.86	215.85	217.98	214.05	219.7	217.56	217.19	216.04	219.41	216.74	217.21	218.22	218.28	218.61	216.35	218.72	218.97	217.14	215.92	215.86	217.69	216.8	217.81	216.6	216.17	217.23	217.57	217.52	219.62	215.43	215.34	217.77	216.44
205.12	206.07	205.18	203.82	205.93	207.53	202.67	202.89	205.9	201.53	203.86	205.48	205.58	205.43	204.49	206.58	206.21	207.47	205.33	206.29	206.92	205.25	207.46	202.39	203.66	204.59	204.89	202.86	205.03	207.39	203.94	203.99	204.96	207.56	204.51	205.58	204.42	205.84	206.17	206.09	206.96	205.02	203.66	203.75	205.24	205.23	203.19	203.2	205.13	203.22
212.09	212.73	211.51	213.75	214.52	213.11	214.47	212.93	212.07	213.08	212.95	211.37	211.35	212.94	214.57	215.53	210.93	212.18	211.41	211.56	214.14	212.71	212.85	211.02	213.91	212.91	212.1	212.76	212.9	213.44	214.05	214.42	213.87	213.56	212.81	213.02	214.58	213.38	214.12	212.57	214.36	211.85	211.93	212.77	214.4	213.54	209.21	211.99	215.78	214.25
217.09	214.73	217.33	217.27	215.03	218.67	218.3	216.24	216.38	217.72	217.05	214	218.76	217.53	218.33	215.59	219.84	216.44	216.8	217.53	217.91	216.16	213.53	217.97	218.16	218.82	216.97	217.04	218.71	218.09	215.5	219.31	216.64	217.05	216.57	216.15	216.86	218.87	217.52	216.21	216.63	218.79	215.35	216.82	218.31	217.84	218.3	218.53	215.68	217.78
210.62	212.66	211.26	210.32	211.11	212.56	213.21	210.44	211.92	212.76	211.92	209.57	211.75	210.89	209.37	212.59	211.56	212.29	211.27	211.62	212.11	214.81	212.3	210.94	212.35	210.83	211.63	211.33	210.27	211.63	212.96	213.18	210.23	208.82	211.2	212.02	210.66	209.82	211.45	211.64	211.05	212.22	211.42	210.58	213.06	214.76	211.14	212.29	213.18	212.73
202.11	201.64	203.62	204.16	202.52	203.92	201.96	203.6	201.29	203.44	203.25	205.11	204.7	202.71	205.12	202.22	203.85	202.8	202.01	204.27	202.66	203.66	206.19	202.56	201.14	203.67	202.73	204.46	203.03	202.11	203.64	203.04	203.79	205.41	202.77	205.39	201.79	202.75	202.47	202.04	204.19	201.97	201.31	204.66	204.04	204.92	203.54	204.75	203.38	203.25
210.3	208.45	208.23	207	208.14	206.27	206.82	205.96	206.41	205.83	207.82	209.61	207.29	208.31	208.88	208.65	206.97	206.44	207.54	209.08	207.9	207.42	208.66	207.21	208.46	208.34	208.39	209.27	207.32	208.19	209.17	206.58	208.19	208.53	207.18	206.11	206.39	206.22	210.96	208.01	209.16	206.84	207.81	207.14	206.18	206.84	209.94	210.36	207.08	209.4
202.51	203.42	202.72	201.53	201.85	203.4	203.45	204.71	203.62	200.75	201.72	205.11	202.07	201.73	203.49	200.87	202.82	202.95	201.65	203.42	204.67	200.67	202.17	203.73	203.59	202.94	203.13	201.14	204.4	203.16	202.93	202.64	204.07	203.94	204.94	203.77	202.85	203.42	201.46	202.21	201.77	202.91	204.2	203.17	203.8	204.31	202.94	202.31	202.45	204.67
208.28	206.89	206.86	206.88	207.01	208.95	207.78	205.57	208.57	207.91	207.49	206.57	208.19	208.5	207.6	207	205.38	207.33	204.26	209	208.86	206.01	209.02	207.37	205.64	206.48	208.2	208.27	204.1	207.53	207.74	208.12	208.65	208.25	206.39	208.72	207.07	207.5	205.92	206.7	207.9	206.67	207.76	208.53	207.71	207.22	209.51	207.19	208.53	206.58
207.38	210.47	209.97	208.67	207.91	207.86	208.74	207.85	208.4	207.47	208.53	210.12	206.37	207.92	207.81	209.47	206.5	206.8	208.94	208.44	206.32	207.44	206.96	208.22	205.53	207.09	206.19	208.08	208.16	207.57	209.09	207.24	204.56	209.04	208.68	206.45	207.36	206.26	210.64	206.59	207.46	206.5	207.27	207.75	209.98	207.74	207.25	209.2	207.57	205.07
208.32	208.68	209.35	208.23	209.51	208.6	208.48	208.37	209.13	208.58	209.82	208.68	206.62	208.14	208.69	209.83	207.79	207.64	208.75	208.19	209.3	209.73	210.12	209.2	209.78	208.07	208.42	208.99	209.04	209.49	209.86	208.63	206.52	207.83	209.05	206.77	208.53	207.72	210.33	208.95	209.74	210.38	206	210.08	208.8	212.26	209.09	210.49	209.16	208.83
207.54	207.94	207.14	211.32	209.73	207.04	208.16	207.97	206.79	208.08	208.77	209.28	208.72	207.59	208.65	206.36	208.59	208.91	209.15	207.84	206.89	207.91	210.52	209.17	208.14	207.33	210.65	209.99	208.33	207.98	207.99	208.97	208.9	209.07	207.28	209.13	208.2	206.69	209.71	207.55	208.49	208.66	210.48	208.84	208.07	206.59	208.61	210.1	207.59	210.71
205.94	208.48	208.17	209.22	209.81	207.81	209.97	210.52	207.08	207.42	206.71	205.13	207.92	208.85	210.19	209.18	210.02	208.19	209.11	210.22	208.68	208.76	210.29	207.63	208.44	207.27	209.37	207.78	207.82	208.98	209.62	206.95	207.41	207.32	209.14	208.88	209.69	210.73	209.24	209.24	209.85	208.78	208.01	210.66	210.22	208.52	206.78	209.22	206.7	206.64
207.76	209.02	210.29	207.44	208.19	208.33	208.58	206.24	209.91	210.48	208.87	208.03	209.83	207.13	208.76	208.36	207.06	207.9	207.01	207.27	207.74	208.08	208.94	207.07	208.04	209.51	208.35	208.01	208.53	207.78	207.94	210.87	209.54	207.19	210.95	207.21	208.68	209.06	209	209.33	205.85	205.25	206.68	206.86	209.13	208.74	205.98	210.47	208.83	207.42
203.57	202.86	204.41	203.85	203.85	204.49	202.32	204.36	202.65	202.64	204.59	203.54	204.56	203.67	204.81	203.16	205.95	202.2	202.89	205.14	202.86	202.78	203.62	202.54	204.21	204.12	203.56	199.5	205.61	204.03	204.26	204.43	203.66	202.89	203.27	203.04	204.56	203.64	202.52	204.28	202.9	202.12	204.59	206.24	203.21	202.3	206.05	205.11	204.88	201.13
208.26	206.26	207.95	207.38	206.84	209.64	206.81	208.48	206.56	207.46	208.55	207.32	207.97	207.19	207.53	206.28	208.1	209	208.08	207.32	208.37	207.72	207.97	207.28	208.74	206.96	208.04	206.49	207.23	208.77	208.43	206.59	207.77	206.15	208.24	208.12	208.66	207.03	208.55	206.77	208.87	208.91	209.92	208.52	207.44	206.81	209.06	207.57	205.36	209.94
206.35	206.96	204.39	207.42	204.8	203.97	204.2	203.64	206.53	205.23	206.6	204.33	206.58	207.59	205.01	207.71	205.05	205.85	204.76	203.76	204.23	206.29	205.74	204.17	206.95	205.02	206.21	206.53	205.42	207.88	204.74	205.93	207.1	204.83	204.36	205.89	205.32	207.57	203.78	204.59	205.26	206.15	209.04	205.79	204.42	204.65	205.01	205.78	206.51	204.54
204.2	205.24	204.48	206.01	204.78	205.42	203.07	206.4	205.22	203.83	206.9	202.98	204.04	204.77	204.93	205.84	203.68	206.64	205.47	202.31	203.11	205.62	203.12	205.31	204.57	203.82	204.5	205.95	201.87	204.78	205.54	202.91	206.14	204.63	205.85	203.62	203.8	205.5	204.57	203.01	205.81	202.31	204.73	205.53	204.39	202.91	206.38	202.88	204.34	204.72
205.35	204.63	203.98	203.4	205.41	204.49	204.18	203.82	203.58	200.97	204.87	203.93	201.74	203.92	201.68	203.29	203.84	202.4	202.96	202.21	201.51	201.63	204.94	203.39	203.66	206	204.35	204.27	204.91	202.9	202.85	204.31	204.87	204.55	204.58	203.74	201.6	204.12	204.33	204.25	203.74	201.24	204.6	204.18	203.21	204.02	206.52	203.85	204.29	203.62
195.2	194.09	195.95	195.67	194.69	197.23	193.98	193.99	194.95	195.84	196.5	195.75	196.11	196.36	194.32	195.81	194.85	195.18	194.8	196.05	192.82	196.6	194.18	195.6	195	196.52	194.39	193.39	194.98	194.26	194.4	194.97	195.86	196.03	195.25	194.45	196.34	193.73	194.99	197.45	197.15	197.36	196.79	195.59	196.11	196.02	194.71	194.46	195.23	195.62
209.95	210.77	208.05	208.57	208.01	210.05	207.69	208.91	210.79	208.24	210.19	207.71	207.44	208.33	209.53	208.39	208.04	209.87	206.78	208.14	208.27	210.55	208.56	207.81	210.47	210.99	208.86	210.56	208.73	207.76	207.81	210.03	208.66	209.94	208.47	209.75	208.83	209.87	208.17	208.73	209.87	207.67	208.9	208.45	207.26	206.86	208.36	208.61	208.8	211.9
195.05	194.27	194.86	194.86	195.76	194.34	195.6	194.95	194.83	195.74	195.01	196.61	196.98	194.69	193.77	195.3	194.5	195.45	195.37	198	194.68	195.16	195.77	195.17	195.14	195.37	195.94	195.49	194.67	195.55	195.8	192.27	194.54	196.28	193.89	196.92	196.28	196.34	197.01	195.6	194.99	196.91	197.98	195.13	196.83	195.93	192.77	195.57	194.81	194.06
203.69	204.14	205.5	203.65	203.93	204.99	201.71	203.66	202.85	203.57	203.69	202.29	203.09	202.11	203.91	204.68	201.43	199.58	203.11	205.63	203.63	203.15	203.18	202.34	204.49	202.05	203.3	200.78	202.66	203.56	200.94	202.01	201.44	201.54	203.17	202.63	202.48	203.57	203.62	204.46	203.17	203.66	204.35	201.14	203.95	205.6	201.66	201.77	201.65	203.78
206.14	206.45	207.34	210.96	205.89	206.68	207.83	205.67	209.97	207.85	206.33	205	208.08	208.52	205.21	208.63	208.43	208.54	207.39	207.73	207.75	205.73	209.24	207.09	207.63	209.72	207.2	207.95	208.31	207.8	209.15	208.02	208.43	208.78	207.48	205.16	203.92	209.35	206.46	210.81	206.39	207.09	209.31	209.51	209.1	209.23	206.94	208.52	205.32	209.33
201.52	200.91	201.81	202.63	203.61	201.23	202.52	201.3	202.67	202.59	200.86	202.52	200.35	202.23	202.33	203.01	201.04	203.44	203.95	201.42	203.37	203.85	203.29	202.93	203.01	202.85	203.07	201.24	199.4	203.92	202.61	201.83	203.78	201.98	202.6	202.44	202.71	201.8	200.76	203.26	204.79	202.49	201.81	203.88	202.7	201.46	202.6	202.63	205.66	203.4
217.65	217.44	217.76	218.58	218.43	216.36	217.11	215.87	218.53	217.21	217.66	216.92	217.17	218.43	218.65	217.21	220.61	218.79	219.19	220.01	221.29	218.83	219.24	218.61	216.23	218.14	217.51	218.66	216.14	217.01	218.25	217.79	220.8	216.1	218.26	215.88	217.78	216.93	216.99	216.93	217.34	218.03	216.76	219.7	217.4	219.03	216.25	218.04	217.56	218.26
194.67	193.32	195.71	196.71	193.52	194.13	193.09	193.05	196.52	194.55	193.01	194.18	194.89	195.86	196.96	195.14	193.47	194.32	196.29	193.69	194.33	192.33	193.93	195.97	195.57	193.64	194.9	192.79	193.95	196.89	193.14	193.4	193.83	194.64	192.36	194.82	193.23	194.57	192.61	194.5	190.88	194.82	192	195.77	194.76	195.11	194.02	193.76	194.87	192.87
203.91	205.19	204.78	203.27	205.89	203.48	204.56	204.68	204.08	204.64	202.55	205.94	206.71	206.67	204.28	203.87	203.61	204.02	203.36	204.8	205.13	201.47	204.38	204.49	206.36	205.95	205.15	204.35	205.32	205.41	204.31	204.2	204.82	204.65	205.43	203.13	204.4	205.43	203.25	206.78	204.03	205.85	205.36	204.26	202.65	201.44	205.85	204.56	203.84	206.17
198.73	197.58	199.78	200.22	200.12	197.03	198.15	200.82	201.26	201.71	200.55	200.02	198.11	200.42	197.62	198.69	197.59	198.97	198.08	201.05	201.72	200.65	198.25	200.13	201.02	198.02	201.62	198.76	198.81	200.14	201.38	199.55	198.71	199.67	198.3	199.15	200.37	200.23	197.25	200.28	201.3	200.27	198.33	201.21	197.23	199.52	199.06	201.65	199.56	201.41
207.74	208.51	207.65	206.85	207.09	207.42	206.65	209.77	205.97	207.76	206.34	206.87	207.97	208.66	205.87	207.8	209.06	209.91	207.32	206.86	207.69	209.13	206.85	208.07	206.05	207.83	207.78	208.52	208.15	208.33	208.13	207.17	206.32	208.72	207.08	207.68	206.08	207.8	208.17	206.22	207.16	210.45	207.85	207.74	207.25	208.83	206.93	210.21	208.65	208.04
200.26	200.43	200.65	201.05	200.08	200.29	200.8	201.48	199.86	199.88	200.45	201.36	198.44	200.65	199.88	199.4	199.18	199.26	199.98	199.16	200.71	200.07	200.65	201.21	201.87	200.55	200.02	198.07	201.53	200.63	200.83	201.3	201.34	198.45	202.05	199.57	200.22	201.5	200.89	201.12	201.61	198.85	201.25	201.09	199.38	200.42	201.98	199.56	199.49	202.14
199.38	198.14	199.06	201.26	199.18	201.01	200.95	199.53	200.01	201.9	201.95	199.99	198.92	200.1	199.11	201.08	200.05	199.26	201.16	201.84	199.35	199.94	200.58	199.21	198.81	200.8	201.26	199.63	201.6	201.6	199.7	199.53	200.69	201.76	201.31	197.7	198.15	199.79	201.3	201.45	198.19	197.9	199.35	199.79	202.81	198.06	198.73	197.64	199.53	201.09
205.56	203.63	203.99	204.73	203.33	202.95	204.11	204.26	204.85	204.34	206.02	204.42	201.04	204.22	205.52	200.55	203.17	203.89	203.13	203.24	204.92	207.36	204.62	204.8	202.62	204.18	203.64	203.55	204.04	202.12	203.46	202.51	201.88	203.83	203.44	203.22	202.4	204.91	202.97	204.54	202.14	205.47	204.61	204.66	205.4	205.77	201.86	204.25	206	202.8
207.68	207.6	210.75	207.58	210.37	208.37	207.79	207.25	208.61	208.59	207.66	205.53	207.83	206.08	207.3	206.72	204.46	206.65	208.17	207.97	207.55	208.3	206.87	207.24	208.03	207.24	206.84	207.96	207.91	207.18	208.46	209.42	208.53	209.63	207.97	207.85	208.95	207.31	205.98	205.77	206.4	207.7	206.76	207.37	204.23	207.42	210.04	206.95	208.19	207.22
206.11	209.11	207.16	208.4	209.11	208.03	207.69	206.59	210.09	207.26	205.78	206.62	208.9	211.02	205.5	208.78	207.46	207.98	207.58	208.05	208.28	207.57	207.83	205.85	208.13	206.55	207.02	207.47	206.96	206.47	208.42	208.34	208.28	209.46	206.31	209.81	208.36	209.28	211.72	206.75	208.87	208.29	208.36	209.66	205.99	209.27	205.4	207.59	207.72	206.98
201.22	201.18	203.3	203.35	200.13	203.32	205.32	201.52	202.65	204.46	202.21	202.06	202.86	201.59	205.59	203.68	203.75	202.93	203.41	203.77	205.4	203.74	204.93	203.78	203.84	201.75	205.01	203.91	202.4	202.14	201.81	201.62	201.77	204	205.89	203.71	202.98	203.78	204.57	202.95	201.66	202.18	203.76	205.49	203.48	201.96	204.23	201.25	202.99	205.83
209	206.74	206.3	208.03	208.25	207.82	207.76	206.95	208.42	207.51	207.11	206.74	206.62	209.03	207	208.61	208.75	208.42	209.06	208.76	206.58	209.66	207.5	208.26	208.32	206.97	208.84	206.23	206.23	206.5	206.69	207.86	209.19	209.64	209.76	208.93	206.86	207.98	205.86	209.21	208.82	208.93	206.63	207.7	206.49	208.62	205.63	207.18	204.19	206.17
204.5	202.72	203.64	203.95	203.74	205.68	205.23	205.53	206.28	205.66	205.65	205.03	205.06	203.73	204.26	204.72	204.06	204.47	203.71	204.04	205.56	204.05	204.05	205.16	205.02	206.82	204.53	203.65	205.31	206.33	205.23	203.92	206.99	205.21	206.43	203.26	206.09	201.91	202.52	201.92	203.9	206.5	203.63	205.49	205.35	205.17	205.49	203.61	204.57	205.71
204.02	199.31	201.79	204.35	201.14	202.81	203.17	202.63	204.43	202.79	203.09	204.64	202.85	205.39	203.09	201.1	201.96	203.27	202.89	204.66	201.65	203.84	201.02	202.96	202.55	203.46	201.95	203.19	202.46	201.92	203.66	200.92	201.7	205.33	203.63	199.5	203.85	203	202.34	200.08	199.64	202.53	203.4	204.04	203.55	202.91	203.48	202.51	202.86	204.62
204.65	204.28	203.61	201.57	203.34	205.66	207.33	204.07	203.12	205.71	205.11	206.38	205.21	205.49	204.35	205.69	205.85	203.93	205.85	204.76	205.77	203.91	205.84	203.5	204.8	208.32	204.74	204.21	205.02	203.36	205.99	206.17	204.84	203.84	206.64	206.06	205.55	206.38	205.62	204.63	202.05	202.27	203.25	205.06	201.97	203.13	205.11	201.02	205.42	204.75
207.84	209.8	208.95	208.96	206.7	209.58	207.76	207.77	208.91	208.44	208.65	209.81	209.07	210.12	210.71	207.43	208.46	211.26	210.01	207.4	209.82	209.48	209.4	207.08	208.94	207.98	208.77	209.42	209.43	209.42	209.87	210.12	209.6	209.28	209.67	209.2	206.73	208.35	209.86	208.37	207.57	206.92	207.49	206.92	209.63	208.94	206.3	208.44	208.12	207.33
212.12	212.69	212.44	211.33	212.4	211.65	211.03	213.65	210.53	211.61	211.81	213.41	212.77	212.42	212.8	211.26	215.05	212.72	211.47	213.59	211.93	212.69	213.2	213.68	210.88	210.65	211.31	213.73	213.33	213.07	210.52	212.48	211.95	211.91	212.72	211.82	211.74	214.39	211.69	212.34	212.07	211.39	212.4	212.79	211.85	212.86	210.61	212.74	213.49	212.11
203.34	204.12	201.93	199.9	202.04	201.35	203.73	202.5	202.75	201.73	202.28	201.67	203.22	202.5	203.05	203.49	202.04	202.95	202.38	202.89	203.28	203.17	202.45	201.1	202.24	203.41	203.56	203.52	202.69	201.12	201.23	203.66	204.15	201.29	204.08	203.06	201.78	203.33	203.31	201.58	204.16	202.83	202.94	203.05	200.45	201.21	200.82	204.2	204.69	203.08
214.79	215.88	215.97	214.12	214.86	214.62	213.24	214.71	213.71	213.69	214.21	213.77	212.59	214.6	214.55	214.8	215	214.04	212.81	213	213.87	215.13	216.24	214.22	211.92	213.48	214.97	215.05	215.34	212.56	212.93	212.38	213.15	213.38	213.93	211.96	211.6	212.68	213.9	212.48	215.16	214.17	214.36	215.57	214.77	211.34	214.61	214.3	213.84	214.45
201.05	202.72	202.6	201.84	202.32	205.71	205.71	202.34	202.38	202.84	201.86	204.74	203.38	202.56	203.8	203.25	204.04	203.71	202.98	203.54	203.3	203.12	202.32	203.18	205.11	201.59	203.16	204.66	200.4	203.18	201.56	201.81	202.41	204.12	204.81	202.28	202.83	205.31	204.63	205.09	203.52	203.02	205.6	202.74	204.79	203.47	202.38	202.64	203.78	202.26
215.79	216.38	216	216.44	216.99	215.58	215.74	217.05	217.77	216.31	217.83	216.96	218.16	216.83	216.47	215.87	216.39	216.67	215.63	217.16	217.48	218.24	216.07	217.48	218.95	214.58	218.16	218.8	215.12	217.22	218.03	215.06	217.52	215.8	217.56	216.27	217.41	217.58	216.24	218.54	217.55	217.04	217.53	219.03	216.91	217.52	217.84	214.88	216.09	215.59
202.18	204.55	202.88	203.05	203.93	201.6	200.61	200.81	202.12	205.54	203.76	202.28	201.39	203.93	203.29	201.96	201.1	200.78	203.98	199.94	200.89	202.82	201.74	200.64	202.91	202.53	202.33	204.1	203.58	201.62	202.91	203.16	201.74	201.59	201.86	201.76	203.61	201.33	203.12	200.6	202.88	203.36	202.72	201.84	202.31	202.14	204.5	202.05	200.61	202.97
215.42	212.49	212.52	212.32	212.52	214.21	214.49	211.74	213.78	212.89	214.34	212.84	213.85	212.81	213.44	212.95	213.9	214.29	212.87	211.73	214.07	213.07	212.47	213.15	215.02	214.64	211.97	213.22	213.39	213.29	215.08	212.1	213.83	214.98	214.98	213.64	213.6	212.42	215.65	213.81	216.12	215.4	213.71	214.83	214.55	213.94	211.76	215.13	212.67	215.77
205.85	206.86	206.46	204.94	204.63	204.48	207.4	206.96	206.97	206.6	209.63	207.18	206.35	205.89	205.7	204.4	207.19	204.25	207.59	207.8	207.21	206.23	204.56	205.24	206.46	207.99	205.01	204.96	207.04	205.48	206.16	206.74	206.22	205.49	204.93	205.61	204.02	205.6	207	204.33	205.35	206.77	204.99	206.6	205.57	206.12	207.35	207.84	206.63	204.77
206.67	206.88	204.24	207.34	208.72	206.74	209.14	206.97	207.1	208.11	208.66	206.72	207.07	206.97	209.04	207.37	208.66	207.42	207.37	206.74	208.12	207.9	207.71	207.15	207.34	207.59	208.24	205.28	208.68	208.06	207.24	209.54	207.23	208.87	207.74	207.04	206.43	207.13	208.73	208.35	208	206.13	210.32	207.27	207.79	208.25	205.68	207.31	207.39	209.29
205.1	206.76	204.53	204.89	204.51	204.94	203.85	201.97	204.88	207.93	205.97	203.74	204.87	203.37	204.09	205.35	206.47	205.37	205.35	204.19	206.79	205.71	202.25	206.25	201.86	204.98	204.69	204.1	205.27	205.65	203.35	204.4	205.5	204.8	205.14	205.92	205.61	205.52	204.11	204.66	204.01	203.36	203.77	206.48	205.03	206.24	204.77	202.59	204.21	205.39
193.25	194.53	193.36	193.9	194	194.51	194.35	192.65	193.52	196.24	193.49	196.46	195.35	194.37	195.29	193.38	193.13	192.69	195.18	196.14	193.34	193.09	195.18	193.12	193.07	193.84	194.2	194.63	193.81	193.58	193.97	193.69	195.26	196.11	194.17	197.14	194.58	193.47	193.69	193.62	194.52	194.61	192.98	192.86	193.48	195.29	195.09	193.85	191.57	192.44
204.22	200.85	204.91	205.04	203.88	205.47	200.22	203.38	204.25	204	203.42	201.59	203.83	204.28	203.27	204.94	202.66	204.4	202.17	204.06	204.82	205.46	204.58	201.56	202.11	203.67	204.66	201.88	203.24	203.67	202.12	202.67	201.74	202.33	202.85	205.26	204.37	201.13	204.54	203.77	203.93	204.11	202.64	202.53	202.83	202.42	203.52	203.86	203.18	203.77
212.29	209.82	213.39	211.6	211.25	211.62	211.23	211.77	209.16	213.98	210.72	210.72	212.76	209.5	212.53	211.2	213.13	211.61	210.84	212.2	213.28	209.96	209.45	211.87	210.53	211.32	210.3	213.15	209.24	212.32	210.88	210.5	211.75	213.91	211.37	210.64	212.78	211.21	212.55	211.9	213.67	212.93	210.85	212.8	212.15	210.6	211.32	211.18	211.3	211.88
202.72	202.48	198.31	199.49	200.5	202.1	201.96	198.91	198.46	198.41	202.49	200.55	202.85	200	201.45	201.06	199.83	200.5	201	201.73	202.97	200.73	201.45	199.16	199.13	198.97	201.31	200.71	198.97	201.65	200.23	200.7	202.06	202.82	202.15	201.63	198.81	199.19	199.5	202.24	201.33	198.99	201.22	200.19	202.1	199.78	200.75	200.32	200.43	201.4
197.71	194.8	194.64	197.76	192.71	195.52	196.94	193.4	195.37	193.52	195.21	195	194.99	195.67	194.73	196.42	195.09	195.21	194.02	193.99	193.46	196.2	194.16	195.07	193.75	195.03	195.51	196.06	194.93	193.95	194.27	195.12	194.6	192.63	194.74	195.67	197.43	195.9	194.7	195.99	193.71	195.42	195.94	194.68	195.5	194.28	194.83	194.69	195.34	194.97
203.85	205.73	204.98	203.47	203.15	204.45	203.92	206.34	204.28	208.64	204.06	205.99	203.26	203.52	202.8	204.14	207.49	204.18	203.1	204.25	205.15	204.45	206.47	207.13	207.46	204.55	204.95	205	205.02	203	204.25	206.76	203.93	205.21	207.72	205.52	204.41	202.89	204.01	203.78	204.85	203.54	202.96	205.19	204.97	203.61	205.57	204.09	204.75	202.69
212.08	211.06	213.17	212.45	212.57	214.82	215.04	209.84	212.47	211.25	213.45	212.72	212.79	212.27	213.53	211.83	211.91	212.54	214.47	212.34	212.77	214.15	211.81	212.32	211.96	211.01	212.84	213.9	210.5	215.33	211.7	215.08	212.09	211.78	211.13	211.27	213.14	211.2	212.76	212.34	213.44	212.59	212.54	211.85	212.63	211.27	211.77	211.88	212.63	214.58
212.37	214.85	213.51	215.66	213.28	214.08	213.57	214.81	213.33	213.79	213.72	215.24	211.22	211.99	213.04	213.96	214.38	211.43	213.08	214.82	213.55	216.84	212.82	214	214.89	214.95	214.74	214.12	213.24	213.6	212.57	212.7	213.33	214.53	213.63	213.16	211.78	214.46	213.2	213.34	215.54	213.33	214.42	215.12	213.77	214.47	212.71	213.5	213.32	213.77
205.12	207.27	206.8	205.49	207.35	207.5	204.54	205.03	207.2	207.22	206.02	207.93	206.24	205.87	206.03	205.94	205.34	205.64	205.4	206.45	206.89	208.15	207.97	206.62	205.77	205.64	204.61	206.41	206.92	206.18	206.75	208.17	205.5	205.52	208.22	206.95	207.65	204.43	203.1	206.19	207.94	205.24	207.15	206.73	207.03	206.39	206.99	207.52	208.47	205.39
218.56	217.25	215.52	219.04	217.37	217.09	217.34	217.9	219.65	218.59	218.78	216.65	217.9	219.63	217.72	217.81	215.99	218.2	217.16	217.95	218.28	216.83	217.23	215.67	217.41	219.05	218.58	218.62	218.48	218.19	219.31	218.86	218.03	216.27	218.07	218.13	218.63	217.68	219.45	217.63	217.16	219.41	217.57	215.78	220.06	219.21	216.19	218.6	217.58	218.81
207.22	206.67	207.19	205.11	207.13	205.75	205.39	206.61	206.17	206.88	205.08	205.79	205.56	203.97	205.44	204.71	209.33	206.18	207.06	206.2	206.66	205.53	205.57	206.35	205.35	205.82	204.49	204.1	203.71	207.45	209.03	207.47	208	208.88	206.3	206.1	205.47	205.78	205.01	207.01	205.57	208.35	205.72	206.12	207.46	205.41	205.62	207.09	204.81	206.69
208.59	209.44	211.24	208.88	209.5	209.92	209.57	209.47	209.87	209.84	211.52	210.27	210.68	211.77	209.25	211.21	209.81	212.19	208.76	210.7	210.33	208.94	210.22	208.26	211.45	207.76	209.46	209.48	210.53	210.7	209.65	208.97	208.48	210.86	208.07	210.15	211.08	207.1	210.13	208.53	209.98	208.77	208.42	207.82	208.59	209.66	209.64	208.12	209.55	211.28
203.45	201.61	202.47	201.91	201.31	201.29	198.52	201.61	200.95	204.9	201.18	202.11	201.19	203.76	201.66	202.41	201.16	200.3	202.75	202.07	202.57	201	201.63	203.38	202.45	201.21	204	202.76	201.9	202	201.28	201.17	203.4	204.18	201.05	200.24	200.9	205.47	202.24	201.63	201.39	203.91	203.45	201.56	202.23	201.3	201.58	201.86	202.88	201.48
207.53	209.54	207.29	209.74	210.98	208.79	211.09	208.32	206.71	209.17	209.24	206.55	208.39	208.09	211.61	208.69	206.29	209.68	209.58	209.1	209.78	208.91	208.54	208.61	207.21	209.04	207.88	209.11	206.43	209.29	208.53	208.14	208.93	208.39	209.87	208.95	210.48	209.71	207.82	209.25	209.42	209.57	207.36	209.93	205.39	208.97	210.92	206.93	211.79	210.12
208.84	208.09	206.77	209.9	210.22	209.85	205.84	210.22	208.35	208.33	208.74	208.76	208.39	207.39	206.56	208.6	209.62	209.24	207.37	209.37	208.59	209.53	210.61	209.13	208.69	209.75	207.29	206.38	210.86	207.42	207.37	207.33	207.3	210.19	207.45	206.6	209.38	208.21	208.39	207.43	209.79	207.49	206.82	210.49	209.9	208.6	209.79	207.94	206.81	210.96
206.48	208.15	209.65	208.36	209.33	207.7	208.5	206.12	206.3	207.92	210.51	208.71	208.82	206.69	207.18	207.8	208.11	206.31	205.67	207.06	208.59	208.08	210.47	207.98	207.62	206.9	205.55	207.4	206.6	207.06	206.94	206.78	208.31	207.88	207.21	207.22	208.99	208.43	208.02	206.11	204.02	207.2	207.58	207.53	208.21	208.67	208.17	205.55	210.19	207.96
200.56	199.95	199.65	200.26	200.26	201.76	200.04	201.36	200.49	200.65	198.95	202.12	200.28	200.68	198.07	200.68	201.81	201.29	199.53	202.08	200.46	200.35	199.3	199.51	197.67	200.21	201.09	200.99	200.33	200.97	198.93	199.27	199.83	199.98	200.86	199.85	199.59	198.75	199.36	199.44	200.27	200.46	202.92	200.5	200.81	200.1	199.32	198.95	200.39	201.35
204.11	203.43	204.88	205.92	203.16	203.12	203.52	204.06	203.66	205	204.31	205	204.75	204.96	204.96	204.14	204.08	207.16	205.93	207.78	206.4	205.89	204.06	206.93	202.18	205.26	206.14	203.12	206	202.09	204.09	205.98	205.42	203.01	203.59	203.4	204.79	203.69	205.88	205.15	205.08	206.71	204.99	201.25	205.4	205.29	203.58	205.08	204.36	205.55
203.55	207.99	203.35	205.19	203.36	204.43	206.1	204.13	205.96	203.72	204.42	202.97	205.92	204.51	203.74	205.04	206.5	203.62	204.22	205.87	203.83	205.16	206.15	201.85	204.52	205.36	202.8	203.28	203.59	200.28	205.37	205.67	203.96	203.63	205.83	205.14	205.45	205.12	204.55	203.74	205.51	206.04	203.65	203.34	205.47	205.14	205.4	205.99	204.72	203.81
219.15	220.34	217.68	218.73	216.67	217.91	218.83	217.01	220.76	218.09	217.8	218.39	218.18	219.24	218.08	218.5	219.3	218.23	218.46	220.34	219.07	216.84	217.31	218.22	217.95	217.55	215.82	218.92	217.93	216.2	221.03	216.89	218.2	218.89	217.67	217.3	217.72	219.85	218.82	216.18	216.28	218.08	218.33	217.48	217.22	218	215.68	219.8	219.96	216.06
203.83	203.32	201.21	204.47	202.75	204.21	203.45	200.17	202.53	203.81	203.74	204.99	200.09	202.99	203.42	202.53	203.39	204.71	203.31	204.99	207.78	201.53	203.15	203.32	203.14	202.91	201.21	205.54	203.7	204.59	203.04	202.38	201.7	204.2	203.72	201.27	201.95	203.11	203.55	203.75	203.47	205.5	204.48	204	204.03	204.55	202.56	204.27	202.81	204.91
210.25	210.2	211.84	210.38	210.64	213.24	211.47	212.2	210.95	210.11	212.65	210.87	213.5	211.36	210.53	211.71	211.44	212.92	210.44	212.27	210.96	210.26	211.65	211.07	213.94	209.88	212.16	211.84	212.42	213.59	210.94	209.73	211.19	211.02	208.85	210.43	210.9	212.73	212.16	212.02	211.06	211.25	210.28	213.47	213.51	212.03	211.88	210.53	212.37	211.8
218.77	216.08	217.18	217.04	216.74	216.76	219.1	217.69	216.09	217.82	216.68	218.21	219.75	215.06	217.86	217.68	217.6	216.76	218.11	217.3	215.75	218.18	218.17	217.82	216.48	217	217.95	217.1	219.48	217.17	214.03	216.97	217.6	218.36	219.14	217.11	217.85	215.33	215.78	218.84	215.73	214.77	219.52	216.92	216.13	217.69	216.4	215.37	216.14	217.15
199.55	197.3	201.94	200.54	201.35	199.66	199.89	199.73	198.59	199.99	199.39	198.71	200.09	200.99	200.11	199.54	197.99	198.13	201.76	198.65	198.16	198.26	201.36	197.94	201.45	199.52	196.8	199.5	198.77	199.73	198.96	198.77	196.86	198.91	199.16	198.44	197.19	196.08	201.51	199.29	200.53	200.34	200.94	199.88	198.88	200.99	199.98	198.75	197.36	198.45
202.58	202.11	204.24	202.83	202.02	203.38	203.04	205.87	203.13	203.58	203.4	205.99	202.47	203.91	202.35	203.06	202.63	201.3	202.12	202.49	202.02	202.19	202.89	201.36	203.62	202.79	204.17	203.87	202.04	203.3	204.92	202.64	203.72	203.96	202.94	203.54	198.73	203.75	204.44	200.18	205.68	200.46	202.78	203.26	202.45	203.21	202.26	203.77	203.74	200.39
204.6	206.77	205.43	206.54	206.4	201.77	204.24	204.94	203.18	206.28	206.17	204.16	203.95	204.48	203.96	205.29	205.58	205.59	204.84	207.43	205.23	204.74	203.63	204.14	204.7	204.66	204.97	205	202.73	203.49	205.55	204.06	204.33	204.2	202.69	206.07	204	207.62	206.46	205.53	204.94	203.12	205.8	204.79	205.07	204.34	204.89	204.47	204.29	204.53
208.07	205.93	208.03	207.91	206.9	208.88	207.42	209.4	207.49	207.9	205.67	207.27	206	206.83	208.23	205.79	206.81	208.56	209.34	209.45	209.07	208.12	205.54	207.31	207.22	204.69	208.48	206.18	209.38	208.4	207.35	208.22	206.27	210.08	207.15	208.68	208.27	206.16	204.41	205.9	207.18	206.12	205.65	203.69	207.42	209.98	204.5	208.22	207.82	209.89
209.58	207.81	208.46	208.68	209.63	208.07	209.01	206.41	209.65	208.06	208.45	211.14	207.87	209.45	209.59	207.59	207.38	209.5	207.84	209.86	207.89	208.82	208.29	207.15	209.14	210.38	208.12	207.68	207.9	208.77	208.4	208.23	209.56	208.84	207.6	209.28	207.79	209.52	208.9	206.27	207.9	208.59	206.8	210.36	208.47	207.21	210.32	207.72	208.94	209.68
203.26	203.45	203.34	204.21	205.78	202.84	202.45	203.73	203.7	203.41	203.19	203.55	202.85	203.82	204.03	204.96	205.4	204.98	202.5	204.09	201.54	202.63	205.54	205.62	203.73	204.41	202.66	200.88	204.89	201.68	202.92	202.99	203.73	204.05	202.99	205.59	203.61	202.49	202.44	204.16	203.37	205.96	202.85	203.49	202.15	203.44	201.31	202.01	202.5	202.1
202.83	203.43	206.31	203.56	204.18	204.8	203.86	203.91	204.13	202.78	205.35	204.42	202.89	204.51	206.07	203.73	202.65	203.71	203.09	206.42	203.85	202.6	202.12	203.15	204.51	205.76	203.38	204.43	205	203.52	205.81	203.97	201.82	203.52	203.84	203.82	204.32	203.36	203.29	202.57	203.56	206.08	204.06	203.46	203.64	204.12	202.35	204.8	204.1	202.57
213.81	214.57	212.41	213.21	214.59	214.89	215.75	213.63	213.3	216.53	212.7	212.2	214.59	211.81	214.82	212.59	214.31	212.93	214.99	212.45	213.26	213.87	213.27	214.01	214.35	212.02	214.43	212.22	214.76	214.36	214.99	213.73	213.58	215.24	213.2	210.46	214.11	214.32	214.29	215.1	214.14	212.76	213.27	213.32	212.43	215	214.77	212.09	213.85	213.34
202.2	201.11	202.1	203.22	202.96	201.2	200.11	201.54	200.89	202.71	204.02	202.28	204.53	201.03	200.9	202.72	200.55	203.27	202.93	202.07	201.53	203.09	200.91	200.84	202.91	200.14	202.2	202.33	204.22	204.79	199.84	202.66	201.05	202.76	201.6	202.34	201.27	204.39	203.25	201.08	203.97	204.21	202.53	204.48	204.53	202.15	201.9	201.11	201.28	203.93
202.49	202.7	205	202.21	205.36	202.1	202.3	202.78	203.3	203.36	204.97	202.6	203.68	203.67	203.91	203.05	204.21	203.25	203.05	204.06	203.55	203.42	202.29	203.94	203.87	203.04	203.73	203.2	204.95	204.71	204.73	204.26	206.81	203.73	201.17	203.86	203.59	203.13	204.27	202.5	204.7	202.74	204.57	203.37	204.9	202.58	203.24	204.44	202.99	203.68
202.96	203.08	202.39	200.62	201.36	202.52	203.12	202.52	200.2	201.85	202.3	202.64	202.42	203.55	202.96	203.48	201.07	203.98	202.29	203.8	204.46	203.16	203.13	201.41	200.86	203.86	202.71	203.96	202.7	204.13	204.64	206.59	201.08	201.28	204.46	203.22	202.54	204.39	202.14	203.34	203.66	202.31	202.41	202.69	204.94	203.07	202.64	201.18	199.32	201.68
203.31	203.38	204.05	203.97	206.15	202.35	204.84	203.61	201.78	206.63	205	204.57	202.74	203.81	202.3	205.07	203.53	204.84	205.25	203.12	202.64	204.41	204.28	202.19	204.64	202.01	204.76	203.94	202.41	203.38	204.46	205.29	202.48	203.75	204.15	203.09	203.79	204.35	204.33	203.61	204.72	203.87	205.36	205.05	204.49	203.73	203.86	203.4	203.77	201.38
204.47	204.55	203.27	205.22	206.79	202.42	203.37	205.54	204.11	205.66	203.63	205.33	200.28	202.51	204.43	205.92	205.91	203.58	204.43	204.51	204.42	202.6	202.6	201.63	202.52	204.19	204.51	202.34	205.63	204.54	203.65	203.32	203.49	203.5	205.18	202.58	203.37	202.48	202.05	202.19	205.36	203.52	203.4	203.97	204.87	204.36	205.26	201.95	204.12	205.48
203.34	204.31	205.84	205.43	209.31	207.61	205.99	205.26	205.01	205.68	206.38	208.79	204.07	206.31	206.24	206.07	206.7	207.27	207.03	206.8	204.99	207.09	205.91	208.25	208.66	205.28	208.24	206.49	206.86	205.48	206.93	206	207.3	207.52	209.66	206.1	207.01	206.05	203.44	207.61	206.66	206.91	207.81	206.61	206.66	205.52	207.24	206.64	208.38	205.86
211.16	210.58	211.86	211.69	212.66	212.03	211.06	209.7	211.12	213.98	212.98	210.46	211.13	211.19	211.96	209.62	211.22	211.06	212.03	211.47	211.71	211.18	212.93	212.72	211.95	211.54	210.71	211.09	213.75	211.88	212.21	212.05	210.84	211.55	210.6	212.97	211.37	211.73	210.53	212.14	211.8	213.43	213.2	210.06	211.17	213.13	212.12	210.52	211.09	214.27
201.91	205.64	203.37	201.34	204.23	202.78	206.08	201.71	204.13	202.93	202.28	203.32	204.64	205.47	205.03	201.73	205.97	203.88	203.9	204.15	204.24	203.53	203.88	203.25	203.16	203.87	203.08	205.44	204.5	206.75	204.25	205.94	203.97	203.68	202.88	203.14	204.22	203.52	202.73	202.5	205.16	204.12	202.91	203.28	201.76	204.24	203.51	202.05	201.59	203.72
215.07	211.75	211.89	212.56	214.68	211.13	213.62	213.39	210.05	214.2	213.94	213.34	209.56	213.77	213.73	210.54	212.09	213.03	213.33	211.95	212.51	213.8	212.1	211.61	210.85	214.25	210.51	210.65	213.67	213.99	211.88	213.45	212.4	212.02	212.38	212.59	211.58	210.67	214.55	211.52	211.45	213.65	213.8	214.03	213.04	209.28	213.18	211.43	212.34	213.76
205.6	202.08	204.18	201.67	202.4	203.78	206.49	202.08	201.12	204.14	202.48	204.52	203.43	202.65	203.31	203.24	202.29	204.2	203.01	202.6	202.5	204.31	202.75	202.62	203.76	204.31	200.7	201.72	203.78	202.41	202.67	203.65	204.15	205.49	201.71	202.97	202.05	203.68	203.16	202.17	203.73	204.18	201.41	205.24	201.93	203.35	202.6	202.91	204.48	202.68
201.66	200.8	202.02	201.28	198.92	203.2	203.63	202.48	200.32	201.66	202.98	200.34	201.47	200.95	200.05	200.6	200	200.18	200.86	202.71	200.43	199.1	202.63	201.32	201.14	201.7	201.42	200.16	199.94	201.25	200.01	201.18	200.35	202.18	203.1	201.1	200.53	201.1	201.19	201.54	202.38	203.7	201.48	201.01	200.34	199.93	201.43	200.02	199.34	198.69
209.42	208.56	209.94	210.08	208.61	208.84	207.31	209.91	208.23	208.89	206.45	209.19	209.72	210.2	211.12	209.57	207.69	211.22	207.76	207.42	209.48	210.11	208.02	208.55	207.85	209.36	209.47	208.17	210.22	208.23	207.21	207.36	209.17	209.75	208.99	211.06	210.11	209.43	209.95	209.23	209.65	209.74	210.67	209.2	208.21	209.11	207.22	207.61	207.83	206.04
203.34	204.63	203.23	202.64	203.66	202.66	202.94	204.01	204.12	203.05	203.3	202.8	203.41	203.61	204.71	204.09	203.14	204.25	204.09	202.71	203.67	205.09	202.9	204.45	203.64	205.53	205.8	203.1	202.76	202.44	202.37	205.55	203.35	204.38	204.81	203.71	203.29	205.09	201.37	204.73	202.62	201.95	205.37	202.44	202.62	203.58	203.93	202.62	203.97	202.82
205.62	202.58	204.42	202.99	201.79	203.75	204.24	200.91	202.25	201.04	202.87	201.94	201.16	201.26	201.21	201.56	203.58	201.31	203.33	203.49	203.04	200.77	202.89	200.94	202.3	203.13	203.41	202.15	203	203.65	203.2	202.39	204.4	202.26	200.45	203.08	202.38	205.07	204.04	201.1	201.28	200.8	203.03	204.79	201.62	202.5	202.25	200.61	203.16	203.65
204.85	206.32	204.13	205.52	203.11	201.34	203.21	205.43	206.84	203.67	203.09	204.82	203.15	204.12	204.38	205.13	202.78	205.08	204.28	203.31	204.63	202.72	199.93	203.03	204.99	204.07	203.65	206.22	204.06	204.47	203.8	205.68	202.03	199.91	203.11	203.73	204.21	204.53	202.59	205.89	204.08	204.22	203.72	203.54	202.3	204.33	203.37	205.14	206.54	204.65
205.81	209.68	207.23	209.68	208.81	208.72	207.38	206.48	208.72	206.72	208	208.06	207.47	210.25	206.8	207	208.01	208.73	208.02	207.89	205.45	207.62	207.19	209.28	209	205.92	206.02	208.34	207.46	209.28	206.42	209.01	207.94	208.25	206.11	206.25	209.09	208.23	207.81	208.2	207.81	209.91	205.8	208.28	205.93	205.84	206.91	207.15	206.7	207.11
207.97	207.61	211.68	208.62	208.18	208.17	209.62	206.99	209.72	208.4	208.86	209.84	204.6	209.33	208.47	207.69	208.1	208.02	210.33	208.49	206.98	210.18	210.89	206.88	207.67	208.37	210.1	210.34	207.81	210.39	209.61	208.57	206.22	209.04	207.6	209.72	207.77	206.9	205.81	209	209	209.57	206.6	210.88	207.47	209.87	206.14	207.5	208.98	208.51
202.64	204.86	203.94	203.49	203.6	202.06	202.13	204.01	202.94	203.32	202.81	201.7	204.01	201	204.03	204.22	203	202.93	204.6	203.69	201.48	204.63	204.95	202.8	205.39	204.12	204.06	204.62	203.84	203.53	206.08	205.77	203.07	200.54	201.97	203.92	203.27	206.7	204.1	204.05	204.12	204.34	202.87	204.47	200.48	203.92	205.94	203.28	206.34	204.9
207.14	206.45	207.58	207.12	207.37	204.5	205.99	209.99	209	208.01	207.18	209.02	207.59	209.32	208.08	208.04	208.97	207.18	208.45	207.42	207.43	206.9	205.34	209.39	207.82	207.86	208.34	203.64	206.89	210.9	205.2	208.01	208.54	206.85	208.99	207.33	205.43	207.7	207.28	209.31	207.73	206.55	207.07	207.84	209.82	207.24	208.21	207.3	209.9	206.25
209.78	207.43	208.63	208.95	209.42	208.04	209.26	208.11	207.64	206.7	207.98	209.9	207.48	207.06	208.73	206.64	210.54	208.57	208.39	211.86	208.59	211.14	208.28	209.74	209.81	209.17	208.6	210.02	207.63	207.54	207.55	210.77	210.37	209.36	210.35	208.22	209.33	208.83	209.16	208.98	207.83	208.7	208.4	209.91	208.8	208.06	208.9	211.74	207.5	208.42
203.56	203.95	204.57	204.85	203.29	203.25	203.25	203.08	203.69	203.43	203.07	202.57	203.26	203.59	201.87	202.44	201.7	204.66	203.17	204.26	205.17	202.07	202.45	202.79	203.58	204.02	204.62	201.73	203.82	203.11	205.23	203.46	202.77	202.78	201.8	205.03	205.29	202.59	202.12	201.85	202.62	203.14	201.93	203	204.9	201.8	203.39	204.56	202.05	202.52
200.89	201.45	202.41	203.03	202.71	202.52	204.68	203.88	203.64	204.52	203.56	202.45	204.45	204.15	201.82	202.29	201.29	200.89	201.9	199.66	202.19	203.43	202.42	202.33	202.62	201.62	204.89	201.91	204.71	200.23	200.19	203.53	200.77	204.9	205.47	203.59	202.99	202.99	202.8	202.34	201.72	201.21	203.09	203.79	202.47	203.76	203.49	202.77	198.89	203.65
206.66	208.33	207.83	209	209.39	206.85	209.13	207.88	207.51	209.4	209.32	207.68	207.87	207.56	211.47	208.46	207.89	206.97	208.28	207.68	209.42	205.35	210.4	207.9	208.21	208.45	206.3	208.67	210.09	209.16	210.46	209.9	208.88	206.35	210.3	210.9	208.44	209.79	207.79	208.27	209.31	210.77	208	206.85	210.64	209.26	208.91	208.27	209.7	209.01
202.97	202.71	202.05	201.41	202.74	204.81	202.21	205.15	205.89	202.16	204.01	204.13	204.96	205.36	201.6	202.07	205.25	202.81	201.83	203.71	203.76	201.14	205.45	202.97	202.69	204.03	204.55	202.24	202.66	202.14	202.59	201.15	201.84	203.74	203.79	203.07	201.53	204.62	202.24	201.96	201.25	205.39	201.96	203.3	202.06	205.9	203.53	202.26	203.34	202.18
197.98	197.66	200.2	198.34	201.08	199.67	198.85	200	199.21	199.49	198.48	198.6	200.21	200.04	200.68	199.15	199.89	197.85	198.86	199.99	201.91	197.43	199.62	200.97	198.75	199.87	199.93	200.31	200.5	198.34	199.41	200.87	200.97	201.03	197.58	200.41	199.49	196.95	196.6	199.35	199.08	200.62	199	200.56	200.18	197.81	199.33	200.36	197.87	201.05
217.17	217.39	217.26	216.57	216.16	218.49	217.52	217.39	217.39	218.23	217.41	216.09	216.71	218.48	217.68	216.49	219.32	218.09	217.91	216.12	217.6	218.01	218.11	218.62	217.89	219.34	217.39	216.55	217.18	218.61	218.99	217.09	215.91	216.59	218.44	217.64	217.62	216.17	218.56	219.11	217.29	219.27	219.92	218.67	218.49	217.95	217.38	218.93	217.02	218.49
202.22	203.66	202.14	202.73	204.08	202.88	202.05	204.36	205.15	203.47	203.59	199.15	204.07	206.38	203.61	202.59	204.22	203.45	202.65	203.8	205.78	203.23	203.44	204.77	203.43	203.45	202.43	202.8	205.54	204.19	202.44	204.16	202.8	203.83	202.24	203.25	203.58	203.85	202.24	203.58	204.19	203.27	203.09	201.27	203.6	202.97	200.8	204.92	202.99	202.41
212.25	213.12	213.25	210.93	212.11	211.39	215.68	211.3	211.89	212.62	211.37	213.15	211.9	214	211.58	211.2	211.47	213.16	210.43	209.83	212.2	212.76	211.78	214.48	212.05	209.72	211.88	211.75	212.37	210.91	211.81	211.94	209.22	212.63	213.12	209.9	210.33	210.96	211.05	212.83	213.28	213.73	211.52	212.14	211.6	211.7	211.28	210.99	209.34	210.58
212.25	210.78	210.8	210.34	213.82	212.13	211.85	211.6	211.2	210.27	213.3	212.62	212.92	212.16	213.86	212.76	211.91	211.34	214.18	211.04	210.2	211.13	211.24	211.66	211.8	212.74	211.23	210.84	212.06	211.14	211.58	211.17	211.33	211.19	210.1	210.62	211.18	211.71	210.02	213.31	212.13	210.64	211.22	211.79	209.95	210.35	212.38	213.72	212.28	212.74
216.04	216.23	216.47	217.23	216.09	216.34	215.47	216.14	216.27	217.48	217.2	215.52	219.76	216.91	216.3	217.21	218.05	214.76	215.64	214.97	216.18	219.01	217.15	216.55	217.46	215.04	217.5	214.59	216.48	216.84	216.26	217.61	216.88	215.43	220.56	219.62	217.33	216.05	217.18	216.69	215.35	217.59	217.1	218.95	219.68	217.41	215.65	218.81	215.57	215.85
203.79	204.27	201.95	202.98	203.93	203.2	203.6	200.21	200.9	203.47	203.62	205.38	204.51	204.31	205.14	204.58	202.82	205.28	204.58	204.71	202.74	204.06	204.66	204.1	203.5	203.51	203.33	202.7	202.98	204.23	204.54	203.38	203.51	206.94	201.34	204.96	203.19	201.64	203.48	206.65	204.08	203.1	202.96	202.1	201.72	203.6	203.02	205.28	202.93	205.42
204.33	203.13	203.03	203.95	204.18	206.17	202.91	204.57	202.56	203.22	201.99	205.26	204.86	205.78	203.3	203.28	205.49	204.36	205.25	206.53	205.35	203.34	203.25	202.72	204.13	203.02	204.38	205.62	205.4	205.45	202.2	203.21	206.24	202.55	203.48	204.62	206.11	204.28	203.92	204.89	204.94	204.94	206.54	204.75	204.52	203.58	202.98	203.2	202.92	201.67
201.73	199.91	205.12	205.67	203.47	202.74	202.06	204.77	203.53	202.46	205.25	204.65	205.75	203.41	201	203.56	204.12	202.68	203.99	202.7	204.31	203.94	204.4	203.57	203.26	203.89	204.73	203.84	204.7	204.39	203.65	201.74	201.55	204.02	202.01	201.64	203.77	205.47	201.13	200.62	202.97	201.01	204.47	202.9	204.55	202.91	202.22	202.22	203.89	202.21
200.38	200.59	198.32	199.12	199.94	198.35	198.83	197.61	197.5	197.88	202.59	199.01	199.47	200.92	198.98	197.99	198.87	200.06	200.27	199.28	198.58	200.19	199.39	199.43	198.65	199.87	200.16	198.29	201.32	199.52	199.71	197.41	197.79	200.99	199.7	197.19	200.6	200.75	199.99	197.97	200.74	197.29	199.25	200.78	195.2	197.57	200.16	201.06	198.38	200.16
215.36	214.61	215.13	211.75	214.64	213.24	213.53	215.95	214.65	212.35	216.21	213.75	211.98	214.1	212.92	213.59	211.4	211.98	215.39	213.65	213.66	214.31	211.6	215.78	212.52	212.84	211.67	215.21	213.77	214.41	213.83	212.08	214.33	213.79	211.51	214.32	215.76	212.17	214.29	213.56	213.35	215.06	212.89	212.98	213.64	212.88	214.41	214.18	215.71	215.18
213.24	210.99	211.91	211.02	211.94	211.14	211.46	212.15	210.66	210.92	212.78	212.42	212.41	211.61	211.71	210.46	210.09	210.44	212.03	211.49	212.86	211.05	213.19	211.79	209.78	211.99	211.11	211.84	211.94	212.38	211.32	213.38	214.59	210.39	212.7	211.47	211.18	211.86	210.42	212.81	213.62	213.52	212.91	211.69	208.96	212.52	213.38	210.62	211.88	211.48
208.7	207.14	210.04	207.06	207.13	207.86	209.03	209.42	207.26	208.76	209.25	208	210.59	208.89	208.6	208.54	209.88	208.78	208.92	206.58	209.09	208.74	206.47	210.42	206.78	209.21	207.8	209.28	206.37	207.04	208.75	209.41	207.49	207.93	210.2	208.55	209.28	208.83	209.9	209.17	209.84	210.77	208.84	208.3	210.41	211.81	208.35	212.93	209.21	208.23
209.5	210.39	208.63	207.07	210.04	210.01	208.47	208.83	209.59	210.54	208.57	210.01	208.86	207.39	210.07	207.93	207.77	208.61	208.7	209.12	210.79	209.12	207.89	209.21	208.53	209.52	208.7	210.09	207.81	208.51	210.44	208.81	206.41	210.22	207.33	209.37	209.54	206.21	209.89	209.35	207.54	208.57	209.42	209.79	206.65	207.05	207.72	209.41	208.2	209.6
218.71	217.83	215.67	217.63	217.85	217.61	217.49	218.7	215.76	218.15	219.81	216.79	216.45	218.34	219.28	219.27	217.4	216.63	218.45	217.89	219.76	217.21	218.35	217.26	216.43	218.96	218.78	217	218.21	217.61	217.9	220.94	217.14	216.56	218.99	215.36	216.28	218.27	217.54	217.93	220.91	216.07	217.26	215.98	217.65	218.33	216.55	218.92	217.05	216.63
221.14	217.57	217.15	217.57	218.65	216.81	219.44	216.22	218.75	218.79	216.58	219.09	220.06	221.05	216.47	218.24	218.5	219.22	218.41	217.7	219.36	218	216.28	218.26	220.13	218.23	220.57	217.49	216.33	219.64	218.77	219.71	217.22	216.9	219.85	217.76	220.18	216.57	217.65	215.76	217.74	217.14	218.14	214.56	218.41	219.89	215.41	218.43	220.45	216.42
205.9	205.43	204.24	204.83	206.24	204.54	205.24	204.92	204.29	202.88	202.62	204.3	205.45	203.62	203.16	206.75	204.13	205.57	205.01	204.55	204.57	204.5	204.45	204.51	204.86	204.12	204.73	205.18	204.06	204.34	202.84	206.17	204.44	204.65	204.98	202.19	204.05	204.34	205.36	205.17	205.77	204.97	205.71	206.37	205.67	203.24	203.46	206.86	205.77	205.42
207.31	209.45	209.06	208.06	208.04	209.39	208.08	208.37	209.2	208.73	206.81	208.14	207.25	210.1	207.06	208.14	208.78	207.41	208.65	205.93	209	210.18	206.15	209.59	209.56	208.31	207.68	208.06	207.82	207.38	205.46	207.52	206.96	207.04	208.43	209.49	209.01	205.64	206.71	207.82	209.9	207.57	208.75	209.27	208.44	206.2	208.57	210.97	207.99	207.19
207.7	208.46	208.3	209.4	206.34	208.62	211.7	207.35	207.35	209.25	208.33	207.64	208.19	207.11	207.46	208.9	208.86	207.51	207.81	210.19	206.04	209.51	207.95	206.53	207.4	207.73	206.4	208.3	210.02	210.75	205.42	208.35	208.79	209.5	207.21	209.01	209.06	207.14	207.72	209.37	208.7	208.37	206.94	208.63	206.4	209.56	208.49	212.03	209.09	207.56
216.55	217.53	217.3	218.03	217.58	216.18	216.65	217.31	217.78	219.26	216.76	217.39	217.77	216.44	215.91	217.67	217.13	215.3	217.36	218.25	216.36	216.81	218.29	217.73	213.64	219.1	217.81	218.45	216.17	217.41	216.76	217.23	218.6	218.34	217.37	217.11	217.15	216.67	215.28	217.58	216.61	217.57	218.43	214.73	220.07	217.35	215.83	214.67	216.89	217.05
203.74	202.66	202.95	203.36	204.33	204.29	203.02	203.45	203.42	202.46	202.8	203.24	202.96	203.5	206.38	202	201.5	202.86	204.93	204.26	204.34	205.77	201.66	201.07	206.95	202.2	203.52	204.06	202.86	202.77	203.51	202.57	206.14	201.6	204.53	201.94	201.51	204.24	204.34	204.78	203.88	203.3	201.19	201.43	202.02	204	203.42	203.06	204.39	205.9
208.19	209.5	207.73	211.29	209.77	207.13	209.61	210.53	208.36	209.99	210.44	208.58	209.24	208.78	209.24	208.01	207.72	208.26	210.46	208.69	209.68	208.41	210.58	209.35	205.71	206.53	208.32	208.89	206.64	209.8	206.6	206.76	208.53	207.38	210.72	211.58	207.99	207.34	207.71	209.24	208.2	207.79	206.94	210.9	210.98	209.48	210.13	211.37	211.76	209.58
210.66	205.51	206.6	208.56	207.48	205.96	209.53	207.82	206.46	209.12	207.23	207.54	208.85	210.75	208.49	209.48	205.93	207.7	209.88	208.67	208.39	208.43	208.06	210.11	208.18	207.09	206.39	208.06	207.73	209.18	206.01	208.12	206.88	208.65	207.49	208.07	210.48	205.95	206.72	207.11	208.29	208.26	206.36	207.19	209.2	205.39	207.64	206.48	206.84	206.95
212.96	210.52	211.46	210.02	211.67	212.36	211.59	209.89	211.53	210.37	210.33	213.79	210.82	210.15	212.19	212.63	213.91	209.92	213.48	211.34	211.27	210.66	210.46	208.32	214.33	211.46	210.95	213.73	212.06	214.54	209.47	213.98	211.14	211.16	211.97	212.23	212.06	214.51	212.16	214.78	209.95	211.92	210.27	212.07	211.56	210.02	212.88	210.17	210.49	213
211.52	213.6	209.78	214.77	212.26	210.87	212.44	211.01	211.18	212.66	213.28	212.73	210.75	211.03	211.98	210.89	212.34	213.18	211.68	213.01	215.53	212.01	212.86	213.59	211.67	210.71	212.05	214.35	212.56	213.37	211.99	212.09	212.17	210.9	212.09	213.21	213.03	209.25	210.83	214.04	212.94	210.94	211.56	211.94	212.84	213.19	212.71	212.88	213.78	213.16
213.49	209.79	212.78	210.91	214.16	213.35	210.75	212.05	212.82	214.58	212.83	212.34	212.88	212.21	211.52	213.33	213.05	211.26	210.76	213.21	210.94	212.61	212.19	213.34	211.08	212.94	212.12	211.62	213.01	211.85	211.58	212.13	214.1	213.05	211.45	213.79	211.53	214.14	208.71	212.26	212.41	214.07	212.39	210.62	215.61	214.72	212.23	212.89	212.45	211.57
205.5	204.87	205.56	205.63	204.79	205.35	203.28	202.77	205.06	205.77	204.67	205.02	205.85	206.05	203.83	206.02	201.8	205.7	204.79	205.1	205.65	204.57	204.05	206.15	203.72	203.6	205.59	202.3	205.35	203.36	203.93	206.65	206.02	205.53	204.21	204.11	204.96	201.37	204.27	202.58	203.45	202.58	206.54	205.37	202.91	203.64	206.58	205.22	203.79	204.57
205.75	208.58	207.3	207.99	207.87	206.89	208.19	207.55	206.39	208.49	206.86	206.32	207.53	207.08	209.83	208.26	206.69	210.52	210.07	207.73	208.37	206.53	205.7	205.42	206.75	206.94	207.87	206.99	208.6	208.79	205.79	207.04	208.38	208.24	205.71	210.44	208.02	208.54	209.22	207.5	208.96	207.47	207.31	209.19	207.92	205.43	208.11	205.38	207.99	207.96
209.96	211.51	212.52	210.87	211.24	211.43	212.09	210.46	211.36	213.7	211.35	212.07	209.31	211.43	209.61	210.15	211.73	211.02	212.49	210.43	212.78	214.87	210.17	209.29	211.89	211.26	212.36	210.83	210.69	211.27	213.14	215.68	210.12	213.91	211.11	210.2	212.86	212.59	211.4	210.92	211.63	211.32	210.13	212.21	210.65	210.17	211.94	211.8	211.73	211.97
206.24	206.68	205.03	207.03	202.39	208.55	206.06	206.6	207.2	207.33	208.55	206.13	207.06	205.95	205.88	205.24	205.94	204.43	208.38	208.27	206.34	205.82	206.2	205.58	205.76	206.98	206.88	204.97	207.06	205.63	205.33	206.83	204.23	205.41	206.78	207.16	206.19	206.7	206.32	205.31	204.82	204.08	206.65	207.28	208.35	209.09	206.79	205.17	206.65	206.91
200.93	202.83	203.87	202.51	202.77	202.36	202.68	201.31	201.97	203.54	203.98	203.34	202.74	202.36	199.74	202.77	201.95	206.04	204.03	204.47	203.32	201.74	201.69	202.4	202.53	204.39	201.19	202.84	202.39	201.63	204	201.97	203.86	203.72	202.9	200.17	202.24	201.41	203.39	202.24	201.82	201.55	202.12	202.5	203.02	202.61	203.93	201.79	202.64	202.23
211.06	212.04	213.53	212.66	214.24	213.29	213.2	210.16	212.37	213.67	213.78	210.78	214.31	209.73	211.76	212.46	213.13	212.93	213.53	213.1	211.66	211.85	213.47	212.57	212.48	212.38	212.72	211.69	212.86	211.98	212.55	211.27	214.26	212.74	212.09	212.17	212.27	210.75	215	213.43	213.88	211.34	213.97	214.13	211.93	210.95	213.76	213.45	212.38	212.98
198.05	197.22	199.83	201.33	199.87	200.76	197.05	200.42	198.29	198.41	199.42	201.32	200.29	199.36	200.69	200.34	199.33	201.51	196.46	199.68	200.84	199.18	198.32	202.24	198.85	198.84	199.1	203.31	200.67	196.77	199.34	198.97	201.95	199.68	198.2	198.56	201.51	195.95	197.94	200.21	197.22	199.84	199.86	201.37	200.94	199.53	199.88	200.39	197.81	199.71
218.53	216.09	219.28	219.46	217.59	216.6	219.4	215.33	216.02	215.61	215.58	217.39	218.5	218.34	216.86	216.45	214.5	216.98	217.63	217.2	215.7	217.66	215.91	217.84	215.99	215.94	217.19	215.95	216.8	218.85	215.88	218.48	217.14	217.13	217.54	218.05	215	217.74	215.41	217.24	215.17	216.73	218.44	217.38	218.33	218.68	218.32	215.19	216.52	217.69
207.49	210.23	209.64	208.11	206.87	206.81	209.56	209.81	208.64	206.58	208.02	208.66	206.95	208.14	209.62	207.24	209.92	207.96	209.32	208.22	208.65	206.94	207.71	210.74	206.67	208.7	210.71	208.01	208.67	211.34	209.41	206.91	209.2	207	206.63	209.41	209.46	210.98	209.71	207.01	205.99	208.26	207.22	208.51	206.3	209.31	208.46	206.74	208.09	209.67
208.41	208.79	209.31	208.28	206.42	208	205.16	206.12	208.25	208.65	207.27	206.86	208.92	208.2	206.02	204.81	208.17	206.52	206.91	207.65	208.85	205.49	210.03	206.51	207.31	206.23	206.95	207.75	207.88	209.35	207.96	207.32	207.23	208.52	205.94	207.5	209.34	206.88	207.33	204.26	209.53	207.37	209.72	205.55	207.32	209.4	207.15	210.31	207.01	208.38
209.61	208.57	207.45	207.6	207.92	207.73	208.73	207.35	207.99	207.8	208.31	206.39	208.21	208.61	206.48	206.97	206.17	208.67	208.21	205.11	209.5	205.68	207.37	209.56	209.16	208.5	210.54	207.09	207.59	207.47	208.43	207.46	208.76	208.29	206.79	209.1	209.08	208.18	207.45	210.79	207.48	207.48	208.39	207.54	207.49	207.14	209.33	206.87	207.53	207.13
202.51	205.21	203.83	202.16	205.82	202.8	203.97	201.77	204.51	203.37	204.17	203.43	205.36	205.32	204.64	203.61	203.16	202.32	203.93	201.79	204.77	201.48	203.46	204.05	203.04	203.97	202.14	203.19	205.07	202.88	201.84	204.45	204.22	205.32	202.95	202.9	202.79	203.88	204.33	205.16	202.96	203.77	203.6	203.48	204.89	202.7	202.8	202.57	202.17	202.58
207.66	207.91	207.61	208.49	211.53	207.83	210.64	207.53	208.61	210.6	211.79	209.77	205.5	209.73	211.47	209.83	208.2	209.75	208.44	208.37	209.06	210.18	207.53	209.04	209.04	210.16	208.95	209.18	208.29	209.03	208.72	210.93	208.66	207.82	208.37	211.1	208.06	205.25	209.14	208.13	208.63	207.87	208.56	209.03	205.92	209.99	206.92	209.8	208.43	208.45
209.07	212.44	212.45	213.9	212.46	212.08	214.35	211.42	214.34	210.62	211.27	211.86	213.26	211.84	210.98	212.66	210.88	213.04	211.57	212.11	212.03	211.21	213.88	211.75	212.67	210.12	213.63	212.33	214.65	213.18	214.31	212.36	214.08	211.43	213.39	210.44	212.65	212.67	213.05	212.61	211.52	212.34	212.38	211.33	213.37	212.23	215.53	212.51	212.27	213.08
200.47	200.19	199.17	199.23	199.14	200.58	199	199.23	200.63	199.57	199.14	199.43	196.84	200.71	200.04	200.7	198.54	198.3	198.7	199.17	198.96	199.41	199.09	197.82	199.13	198.66	199.97	198.32	199.96	197.83	199.5	200.98	199.52	202.26	198.98	198.53	198.56	199.27	200.16	198.9	197.37	199.11	198.44	201.62	197.56	200.7	199.91	200.25	197.59	198.96
212.77	211.55	211.62	212.26	213.55	210.37	211.76	211.79	211.04	211.59	210.55	212.76	210.82	210.95	209.76	211.76	208.19	211.7	213.66	210.78	211.81	213.36	210.36	213.01	210.54	212.85	210.51	209.72	212.92	212.8	211.16	214.32	210.65	213.87	211.8	210.65	212.11	212.9	211.98	211.72	212.44	213.69	211.91	214.48	211.1	209.65	211.97	209.88	211.81	211.59
202.52	206.07	202.25	201.63	204	205.38	206.23	200.79	201.78	203.06	201.78	203.93	202.97	203.71	203.62	203.26	204.8	202.67	203.52	203.51	204.96	201.63	204.77	203.72	205.2	204.47	202.84	204.08	203.7	202.39	202.91	203.18	204.24	203.43	205	202.74	203.66	204.64	202.61	204.88	205.1	202.07	200.74	204.08	205.07	204.25	203.38	204	207.75	204.55
200.37	197.03	199.08	201.16	200.21	202.53	198.14	200.92	200.1	199.8	198.5	196.6	198.99	199.22	200.36	199.7	196.96	200.3	198.93	199.73	197.92	200.35	199.74	200.26	198.29	199.78	199.98	200.52	198.79	199	198.98	199.97	198.79	199.57	199.34	199.96	200.54	202.53	199.83	200.96	199.18	199.55	198.4	201.13	199.25	199.15	200.59	198.96	199.16	200.65
208.36	208.87	207.8	207.99	210.4	206.99	208.6	209.23	209.32	208.73	206.36	207.17	206.88	206.93	207.52	208.74	208.13	207.28	205.97	206.12	208.53	209.96	206.83	207.52	208.83	209.65	208.9	209.06	209.64	208.9	208.56	208.16	207.91	209.17	209.24	208.1	208.06	207.09	209.03	208.59	209.98	208.58	207.15	208.34	207.1	208.35	207.76	207.71	208.93	208.43
206.74	206.8	209.52	209.68	209	207.52	210.53	209.66	208.44	208.36	207.98	209.01	209.72	207.08	209.21	207.39	206.59	207.65	210.16	206.42	207.76	209.42	208.62	208.42	207.22	205.99	208.21	210.08	209.46	208.07	210.35	207.35	210.36	206.89	205.46	207.13	208.31	209.16	209.23	208.86	210.03	208.05	209.21	209.55	209.66	210.4	208.87	208.28	210.54	209.23
206.01	206.67	206.57	207.29	207.78	204.61	207.39	203.78	205.21	205.43	206.75	206.9	207.12	205.83	206.29	204.84	204.74	204.17	208.28	206.35	204.37	204.92	205.71	205.62	202.61	205.42	208.41	205.42	206.3	205.19	207.12	205.99	207.8	205.07	208.39	206.37	202.85	204.69	206.41	206.87	205.18	208.14	203.25	206.05	206.57	205.48	207.18	204.66	205.46	207.88
204.47	204.51	205.2	203.81	207.48	205.39	205.81	205.4	202.96	205.49	204.91	203.62	207.49	207.93	205.86	206.33	204.72	202.69	206	204.7	205.76	204.74	204.74	203.42	203.51	204.7	205.31	205.35	206.53	203.86	204.76	207.86	205.53	203.95	203.53	205.19	205.44	205.51	203.15	203.17	205.53	205.32	205.31	203.88	207.15	206.35	205.93	204.39	204.01	207.17
206.26	206.17	207.05	205.45	204.06	207.82	207.13	206.6	205.06	205.06	208.43	207.06	206.47	205.46	207.52	207.01	206.6	206.88	208.42	206.08	207.12	207.19	206.12	206.26	206.66	206.22	205.47	208.04	206.34	206.59	207.7	207.41	205.48	207.09	206.79	206.35	205.37	205.66	204.95	204.95	207.74	207.84	207.18	206.46	205.84	206.33	207.57	207.25	205.68	204.92
201.44	199.39	199.68	199.88	199.94	202.09	199.5	200.48	199.34	199.03	199.54	198.87	198.98	199.89	198.44	200.22	199	198.47	199.88	198.76	200.99	201.24	201.26	199.51	198.59	198.31	201.35	200.12	199.97	199.96	200.76	200.81	200.85	201.06	198.98	198.45	200.82	198.68	199.24	199.28	199.36	198.09	200.41	200	200.29	198.42	198.85	199.58	198.72	199.61
211.2	212.35	211.91	210.77	213.06	211.76	211.78	214.17	210.3	214.1	211.42	211.3	214.25	213.42	212.26	211.72	212.98	213.6	212.61	214.72	212.81	211.92	217.16	214.52	212.61	211.24	212.36	213	213.93	212.64	212.9	213.53	212.57	211.59	213.84	213.29	211.09	214.7	212.97	213.52	213.47	212.97	211.33	210.99	211.82	213.46	213.98	212.62	212.63	212.49
214.14	214.61	211.64	214.14	214.54	214.51	213.46	214.37	214.09	214.5	214.15	212.49	213.41	214.14	213.21	213.66	213.14	213	210.16	213.74	213.77	215.22	211.97	214.4	214.19	214.23	214.42	212.9	213.2	213.66	212.8	212.51	213.59	214.28	213.33	210.99	211.9	214.26	212.66	213.94	214.22	213.39	213.53	212.37	214.69	214.45	212.13	213.89	215.29	212.12
208.63	208.09	207.76	208.97	207.99	207.94	209.52	210.08	207.53	207.18	208.58	208.34	208.59	208.81	209.35	209.51	206.61	208.83	208.89	211.02	208.03	208.98	208.21	209.27	206.71	211	208.99	210.39	208.41	209.34	210.14	209.47	208.32	208.29	206.94	210.42	207.21	208.99	209.04	207.42	209.11	207.59	207.09	209.29	208.4	209.6	208.97	207.92	207.92	209.4
209.35	207.67	206.48	211.68	207.32	208.35	208.83	207.86	209.94	210.13	205.62	210.46	209.51	210.2	206.47	207.84	207.77	207.95	206.63	210.37	210.34	208.62	207.63	209.25	207.74	208.16	208.78	207.64	209.08	209.59	207.56	205.54	207.8	210.25	207.74	208.37	206.31	208.92	208.76	210.35	210.53	208.32	211.1	206.77	208.7	209.11	211.86	209.87	207.49	209.01
208.06	206.03	207.53	209.41	207.83	207.35	207.57	208.76	208.04	208.36	207.82	206.78	208.47	207.39	207.14	207.11	207.5	205.33	207.64	208.58	207.92	208.52	206.1	206.57	206.38	207.58	207.32	207.58	209.17	208.33	207.53	208.48	208.7	208.19	206.45	208.28	206.95	206.4	205.6	209.02	207.81	205.75	208.71	205.63	205.34	209.18	205.96	206.75	208.87	209.51
208.18	206.85	208.27	205.72	205.84	208.65	209.31	207.62	207.83	207.12	207.87	207.82	210.73	208.63	209.93	207.94	209.01	209.34	209.6	208.61	208.68	207.2	208.56	207.45	208.87	209.11	206.52	206.41	208.55	207.32	208.77	208.61	208.64	208.4	207.94	208.51	210.09	208.11	207.88	207.56	207.09	207.01	208.16	209.47	206.73	206.36	208.05	208.28	208.5	207.05
211.84	212.36	213.12	212.09	211.2	211.51	211.88	212.95	213.06	212.73	216.05	211	213.56	210.48	211.99	210.85	213.13	212.68	212.38	211.48	212.82	212.96	214.89	212.3	213.74	214.57	211.21	212.71	212.11	211.33	211.64	213.23	212.02	210.33	211.04	212.06	212.9	213.54	212.12	214.15	211.97	212.81	212.03	211.51	212.51	211.95	211.89	211.32	212.94	213.71
208.73	206.29	208.17	205.24	206.41	207.6	207.58	206.44	208.5	205.96	206.34	209.46	209.28	209.24	207.41	207.98	206.14	208.62	208.93	208.78	207.11	207.33	208.49	208.07	207.77	207.66	206.82	209.08	207.94	208.64	207.64	208.51	207.04	207.36	206.65	205.69	206.6	208.59	210.54	204.64	207.71	206.86	207.64	206.7	204.62	205.66	208.18	207.36	207.48	205.98
212.29	215.82	213.09	212.72	214.24	214.54	213.35	213.33	213.55	212.84	213.09	213.67	211.68	215.31	210.4	214.07	212.5	214.33	212.53	214.2	212.54	212.79	215.69	213.88	211.09	213.23	212.01	210.61	213.14	214.31	212.09	213.23	213.55	214.47	213.88	213.92	214.26	211.44	212.7	213.67	210.87	215.11	211.39	212.93	212.38	212.9	213.34	214.4	213.29	213.87
212.69	211.45	213.13	210.31	211.91	211.49	212.52	211.8	210.91	212.58	209.08	209.31	212.21	211.58	211.3	210.24	209.96	211.42	212.49	212.46	209.74	210.28	212.31	209.18	212.04	209.42	210.06	210.53	210.32	208.39	211.09	211.82	213.35	209.85	212.25	212.86	213.02	212.58	209.44	212.97	214.01	209.63	212.71	210.11	209.55	210.18	210.28	210.84	211.92	212.81
209.09	210.48	210.43	208.66	209.76	208.67	210.24	209.33	210.7	209.99	209.39	210.79	210.9	212.39	209.5	208.22	211.22	211.73	208.8	209.12	210.18	211.57	210.39	206.37	209.35	206.63	210.31	210.86	207.26	208.31	211.36	209.83	212.67	208.25	210.59	209.26	212	209.32	210.81	209.41	208.52	210.96	211.3	212	208.24	209.39	210.2	211.18	208.38	210.35
208.07	204.97	204.83	206.46	209.27	205.99	209.45	206.05	206.09	208.05	205.87	207.59	208.53	211.55	207.49	208.88	206.44	207.24	208.07	205.95	209.44	206.52	208.9	208.32	208.19	207.09	207.7	207.49	208.11	208.37	209.18	206.92	207.95	207.01	206.66	209.83	206.63	210.42	207.07	205.63	209.89	209.25	207.34	209.71	207.98	208.31	206.88	207.01	206.59	206.66
204.44	201.89	203.27	202.6	202.08	203.53	201.04	201.81	200.1	203.04	200.26	201.37	202.59	203.36	202.45	201.26	200.66	203.3	202.58	204.92	201.27	203.7	201.87	204.05	202.71	202.85	201.62	203.58	201.17	201.82	201.93	202.09	202.33	203.47	204.11	201.76	203.38	202.02	201.26	200.76	205.53	203.51	203.1	203.56	202.34	202.19	200.7	200.85	201.22	203.69
209.79	204.48	205.12	205.56	202.77	207.37	208.47	206.62	205.76	209.19	207.21	205.96	207.01	207.35	206.25	206.82	207.37	207.21	206.61	206.11	205.78	207.28	205.93	207.41	205.59	203.85	207.81	206.37	207.56	206.45	207.7	206.3	207.55	207.82	204.14	207.48	208.42	206.67	208.64	206.88	205.76	204.02	203.13	206.3	208.16	205.88	206.33	205.44	205.89	208.66
212.26	210.16	212.48	213.22	214.58	211.61	213.84	212.05	210.75	211.39	213.31	215.1	212.7	213.04	211.82	211.34	211.81	212.33	211.06	211.79	212.77	210.39	210.74	211.23	212.95	212.85	210.81	210.98	210.15	211.1	212.04	212.2	211.04	211.52	210.42	212.39	210.49	210.51	214.47	212.18	211.3	210.4	210.55	213.25	211.13	213.04	212.43	211.14	212.38	211.47
217.44	216.66	218.31	215.18	219.09	218.37	216.84	218.55	215.95	218.3	215.96	217.08	217.52	216.83	218.46	215.19	215.04	214.42	216.73	216.42	214.33	216.27	217.58	218.71	217.36	216.5	217.98	218.19	215.97	213.04	215.73	216.91	215.9	215.72	215	215.5	217.57	215.61	215.88	215.26	217.56	216.33	216.83	216.45	216.46	217.43	216.61	217.71	218.16	218.09
204.51	201.88	203.04	202.64	202.69	201.94	201.91	201.82	201.47	202.13	202.78	202.11	201.62	203.8	203.38	204.79	201.84	199.49	200.45	201.94	201.63	201.62	201.98	200.47	202.4	203.99	200.95	202.8	202.97	203	201.95	201.15	202.82	205.19	202.92	201.35	202.45	200.45	205.26	204.3	203.86	203.64	201.86	202.37	201.85	204.54	202.38	201.87	202.88	203.89
202.75	203.54	201.97	202.2	201.05	203.04	204.19	199.79	201.57	204.4	201.37	201.36	204.25	204.06	203.27	202.66	203.31	202.17	202.13	201.3	202.34	201.75	201.64	200.36	203.07	203.05	202.11	203.03	201.43	203.33	202.26	203.56	202.13	202.76	204.51	201.85	200.38	202.74	201.56	202.73	203.32	203.45	202.73	202.15	203.61	203.11	200.83	199.55	200.88	204.23
206.69	204.24	205.96	204.94	204.81	206.29	205.56	203.78	205.6	205.11	206.68	203.7	206.67	203.74	205.53	207.61	205.21	204.59	202.79	205.15	205.59	201.76	204.41	203.79	202.08	204.55	203.73	204.04	207.03	204.3	207.61	203.3	204.66	205.57	203.55	206.03	203.53	205.96	205.17	203.58	204.1	204.1	205.31	202.53	203.79	202.67	204.23	203.77	205.63	206.42
211.75	210.48	209.78	210.57	211.8	212.93	211.32	212.34	210.61	211.81	211.8	211.11	211.19	213.29	210.35	213.2	213.06	211.62	214.07	211.02	211.76	212.18	211.66	212.59	212.05	212.26	210.59	210.19	212.09	213.69	211.71	212.89	213.14	212.16	213.98	208.59	211.44	212.32	211.06	210.75	211.52	212.34	210.75	211.1	212.43	212.18	211.66	211.62	210.81	212.68
212.09	213.76	213.09	211.11	216.54	211.49	211.61	214.68	213.83	212.82	212.33	214.57	214.47	213.55	211.79	212.35	210.89	211.56	211.63	214.46	215.8	213.06	215.83	214.12	215.95	212.47	214.75	212.95	214.54	215.08	212.25	215.15	213.04	214.88	213.8	210.85	211.4	212.2	211.98	212.24	213.3	214.51	211.5	213.58	211.97	212.31	212.54	213.83	212.12	214.24
213.12	212.14	212.68	211.8	212.93	211.42	207.47	209.13	211.94	212.47	210.78	209.75	210.77	211.44	212.38	211.4	212.42	211.1	212.21	214	211.89	212.02	211.19	212.89	211.92	211.45	212.46	211.46	214.22	208.76	212.15	210.51	213.3	213.93	210.8	209.54	210.07	212.7	211.81	213.45	211.17	213.48	210.48	210.7	211.9	212.98	213.74	211.46	212.37	209.88
202.75	202.13	201.01	204.15	205.76	202.94	204.7	202.89	203.93	202.46	204.99	203.07	203.19	203.88	204.39	202.12	205.99	204.51	205.34	203.4	201.83	205	203.58	202.99	203.41	204.05	202.01	201.63	203.66	203.11	203.83	204.42	203.23	204.88	206.4	200.94	204.32	203.42	204.59	204.01	203.04	204.45	205.18	204.39	205.77	202.71	202	203.61	204.88	206.69
205.86	207.15	208.53	208.41	208.69	206.51	205.65	206.74	208.72	206.89	206.07	209.56	208.53	208.23	210.01	210.43	207.84	207.03	208.7	209.06	206.59	208.38	207.5	207.51	207.34	209.99	209.73	207.77	206.95	206.83	208.78	207.64	207.97	207.63	209.04	208.94	207.93	208.47	207.98	208.86	207.05	207.17	206.96	207.12	210.55	209.03	207.43	207.28	208.54	206.98
218.81	216.84	218.69	216.43	214.56	218.45	217.86	216.68	215.6	218.61	217.21	217.72	216.24	216.62	217.78	217.27	215.94	217.6	216.42	215.98	218.35	215.74	214.66	219.11	217.82	218.63	217.69	216.32	217.63	217.78	216.23	216.68	219.08	219.45	219.85	219.51	217.9	217.13	218.7	217.71	216.68	217.68	215.56	216.38	216.28	217.17	215.18	219.2	217.06	217.43
203.68	202.86	201.41	202.73	203.52	203.39	200.51	202.71	203.17	202.92	205	202.36	202.8	204.48	203.3	206.57	202.67	201.39	203.21	203.34	204.8	201.61	203.42	204.32	203.47	203.33	204.37	202.75	201.99	203.5	202.51	202.18	201.8	203.31	204.33	203.41	205.11	201.78	203.04	202.53	204.33	205.35	203.45	203.1	204.67	202.02	202.54	203.94	203.42	201.95
212.64	211.51	210.75	215.65	210.87	211.04	210.48	209.26	212.22	211.51	211.15	211.29	210.08	211.56	212.06	211.65	213.34	213.03	210.06	210.16	212.43	213.36	211.12	211.02	212.02	211.36	212.79	211.78	212.13	211.28	211.62	208.99	212.37	212.38	211.52	211.22	212.88	213.23	212.47	209.99	214.61	211.67	210.25	212.48	210.65	211.41	213.59	212.57	211.27	212.41
218.74	216.35	215.42	220.3	219.73	216.61	220.39	218.02	217.3	218.82	218.08	219.21	218.86	214.98	217.85	217.17	219.79	215.34	219.92	218.48	217.89	218.02	217.78	217.57	218.46	217.25	216.68	220.88	218.36	217.61	216.74	219.19	215	216.02	217.55	218.42	218.81	217.16	219	215.84	216.51	216.45	220.35	218.1	216.41	215.19	217.62	217.01	218.76	218.41
199.99	197.59	200.32	200.3	200.1	199.04	200.19	200.67	199.1	199.81	198.79	198.71	199.38	198.91	200.63	198.51	202.39	201.46	198.97	199.15	199.32	200.73	201.21	200.14	197.51	200.83	200.76	198.85	198.82	199.35	201.4	201.81	200.69	200.31	199.44	201.1	199.37	197.11	199.57	200.54	200.65	198.89	198.21	200.56	200.42	197.52	199.16	200.5	199.05	200.93
210.85	212.88	212.85	212.22	211.26	212.66	213.28	210.97	212.57	210.76	211.13	214.15	211.15	209.27	213.11	210.7	212.02	210.51	211.81	210.25	214.62	210.83	210.28	209.98	210.19	208.77	211.09	212.66	213.43	212.1	212.61	211.55	211.34	211.71	210.32	209.69	211.97	208.66	211.07	212.02	211.6	211.81	210.12	212.6	209.99	211.05	215.41	212.82	211.03	213.47
210.36	212.34	210.16	206.62	208.76	206.71	209.41	207.65	208.18	211.59	207.97	211.29	208.36	210.5	208.76	208.75	207.93	208.2	210.71	207.6	208.36	208.27	207.29	209.66	207.93	208.27	210.06	208.24	210.74	210.4	207.19	206.74	207.05	206.49	209.27	207.57	208.75	206.91	210.33	209.77	208.2	208.79	208.98	208.41	206.09	210.06	207.45	211.9	209.7	208.61
217.44	217.61	218.46	219.86	217.87	219.94	215.71	218.53	215.59	217.51	216.96	218.21	216.26	221.34	216.26	216.83	219.77	218.74	216.59	219.38	219.38	218.04	216.9	217.56	218.95	217.51	219.47	218.41	215.99	218.47	220.3	218.53	218.44	217.5	216.91	219.54	215.85	218.42	216.99	217.38	219.13	218.66	217.55	216.87	218.63	218.87	219.36	217.19	217.83	216.61
201.78	201.28	202.92	201.11	199.72	200.58	196.51	202.17	202.56	203.79	200.72	202.2	201.75	202.24	199.86	201.28	198.97	200.43	203.41	201.93	200.11	200.57	202.69	201.19	201.45	203.35	200.53	202.1	198.21	200.19	199.8	201.01	200.51	201.29	199.44	201.36	199.05	199.16	198.99	201.61	199	201.03	202.35	198.68	199.81	200.89	203.38	202.67	200.97	200.13
207.27	206.24	208.15	207.31	207.98	209.02	209.21	209.83	207.35	207.85	208.62	207.69	209.88	207.9	210.07	209.4	208.11	208.13	208.68	209.65	211.22	209.55	207.61	207.75	206.65	208.4	209.03	208.08	209.81	208.1	208.37	208.05	208.87	208.5	207.82	207.83	210.31	208.19	206.38	208.27	208.73	206.77	207.79	209.59	206.39	208.58	208.59	206.43	209.86	209.41
208.83	208.06	207.59	207.88	208.42	208.33	207.89	207.3	205	207.41	206.43	206.44	207.78	207.52	208.36	207.7	208.05	208.87	207.77	207.38	208.08	206.99	207.97	207.11	208.17	209.09	206.65	209.55	209.22	206.34	208.85	207.19	207.83	208.1	208.81	208.47	209.78	207.58	210.45	206.83	209.84	205.78	205.02	206.46	208.97	206.88	206.84	207.07	209.16	207.38
205.97	207.25	207.59	208.54	203.71	205.17	206.4	204.54	205.39	204.75	205.04	205.63	205	205.75	203.95	203.12	205.3	204.61	207.81	206.36	205.02	205.03	203.88	204.3	203.53	206	203.98	205.86	206.16	206.08	205.69	205.01	202.71	207.02	208.14	204.69	207.32	207.18	205.4	206.04	204.79	204.85	205.86	204.3	207.57	206.91	207.45	204.15	206.17	206.14
199.29	199.55	201.78	200.73	199.84	199.28	200.26	200.26	199.05	199.45	199.29	201.37	200.16	198.11	199.99	198.62	196.94	199.61	199.51	199.74	200.41	198.22	199.16	200.3	201.11	197.82	199.57	200.75	199.64	200.35	198.23	199.54	199.1	200.74	199.34	199.75	197.12	199.94	200.58	199.24	199.94	200.87	197.11	198.13	199.47	198.56	200.76	200.11	198.79	198.77
206.42	207.26	207.02	208.11	208.12	208.63	206.65	209.12	206.96	206.69	208.68	206.38	208.53	206.36	207.96	207.67	206.74	208.5	209.43	209.12	206.49	206.14	206.45	206.96	206.57	206.82	208.63	208.22	207.13	205.69	208.99	207.65	207.84	207.95	209.86	207.11	207.28	208.02	207.64	207.68	206.24	208.68	207.7	211.05	210.51	205.59	209.2	207.72	206.45	208.65
216.79	213.94	216.28	217.5	216.69	216.84	217.59	218.15	219.72	217.7	217.13	217.76	216.92	215.24	218.48	216.74	217.06	216.81	215.65	215.8	218.99	216.57	218.03	218.33	217.94	217.55	215.25	217.98	218.37	215.45	215.55	215.72	215.79	215.71	216.17	216.44	217.38	216.41	215.42	217.99	214.94	218.53	215.26	216.82	217.11	216.26	215.08	215.99	216.56	215.92
195.14	194.15	196.64	195.73	195.81	196.19	196.33	192.75	194.75	193.89	195.44	196.08	195.68	195.86	193.52	194.99	195.07	194.32	194.28	193.6	193.51	196.79	196.03	193.59	195.65	195.2	195.6	195.22	195.25	195.56	194.55	192.54	194.02	196.48	197.28	193.3	195.57	194.49	194.04	195.57	192.88	194.66	194.65	195.58	192.09	195.2	194.67	194.65	192.74	194.86
200	198.3	198.77	201.75	200.13	200.72	200.25	200.68	199.59	198.1	198.81	200.46	199.59	199.11	199.1	196.28	199.17	199.13	203.23	202.96	198.09	199.15	197.87	198.14	200.75	199.35	198.47	198.99	200.02	198.56	201.31	199.48	201.19	200.05	201.41	199.84	198.75	197.4	200.78	199.1	198.23	199.86	199.05	200.7	200.47	199	201.33	199.87	197.23	196.7
206.43	208.24	209.17	206.57	209.04	207.46	207.03	206.82	208.74	208.58	206.71	207.83	206.92	207.28	208.43	205.7	207.27	209.77	208.7	206.59	208.79	208.58	209.68	208.12	209.24	208	206.63	208.2	205.95	208.65	207.36	208.64	206.34	208.72	208.83	207.62	208.9	207.07	209.75	206.13	208.8	209.67	206.34	210.39	206.2	209.33	208.12	208.59	208.01	208.99
201.24	198.99	200.7	198.23	200.04	200.74	200.28	203.1	201.12	201.18	200.49	198.64	200.18	200.87	202.24	199.98	198.72	200.21	200.83	199.7	202.23	200.27	198.91	199.92	199.34	201.38	198.84	202.14	199.59	199.47	201.09	199.42	199.71	202.07	199.81	199.14	200.62	200.03	200.53	200.33	200.09	202.21	202.54	203.51	199.96	199.82	198.97	200.31	201.54	202.35
207.79	208.19	208.6	208.58	207.99	209.39	210.44	210.44	209.96	209.5	209.46	210.55	210.57	210.17	210.08	208.59	207.78	209.09	210.15	207.81	210	209.88	208.24	206.48	208.47	206.84	208.85	207.5	207.44	208.32	207.41	207.1	207.01	208.88	210.4	208.66	209.43	207.77	209.15	209.01	207.43	209.72	207.77	207.94	208.8	208.25	207.83	209.4	208.52	208.48
201.12	200.2	199.5	202.58	201.16	200.49	199.58	199.95	197.93	202.15	200.4	199.85	199.82	200	201.38	201.16	200.06	199.69	200.03	201.44	200.29	202.29	199.28	200.35	201.84	201.88	202.74	200.47	198.45	201.14	198.41	200.73	202.27	201.26	201.79	198.1	201.62	198.91	201.17	200.22	198	199.83	200.34	201.53	199.12	201.39	199.24	201.08	200.61	199.43
209.45	209.59	208.49	207.71	207.82	209.62	209.28	208.94	210.25	208.55	208.42	208.95	208.25	209.19	207.91	210.06	208.83	208.37	210.1	209.94	210.29	209.23	208.32	209.17	208.68	209.35	208.99	209.64	208.55	208.5	206.75	207.81	207.77	207.98	208.44	208.25	209.06	209.55	208.02	210.92	209.08	207.37	212.48	209.44	206.32	208.25	208.34	209.46	207.56	208.74
202.68	204	204.02	205.95	203.17	202.09	204.24	204.82	203.07	204.06	202.64	205.23	202.87	204.8	203.38	201.23	203.96	203.29	204.17	203.73	203.9	204.55	203.95	203.84	203.04	204.36	206.43	203.77	204.28	202.39	203.87	204.91	205.44	203.88	204.89	205.46	204.24	203.86	202.02	205.29	204.23	204.05	204.88	201.69	201.3	203.75	202.8	204.41	202.95	204.7
208.3	206.72	207.61	207.34	209.43	209.92	209.65	209.29	207.64	209.49	208.68	210.32	209.17	208.7	208.29	208.6	210.12	208.85	211.25	209.07	209.99	207.73	209.27	210.02	209.08	209.92	209.21	210.23	209.33	209.03	208.62	209.24	208.31	208.34	206.48	209.53	208.51	209.3	208	209.52	207.94	210.46	206.56	206.82	207.38	209.24	209.51	207.7	209.25	212.54
209.69	210.56	208.96	209.78	207.59	209.41	209.47	210.55	209.35	208.06	210.32	207.98	209.67	211.95	211.71	211.11	211.28	210.91	209.39	209.14	209.51	210.57	210.07	207.66	210.05	209.41	209.36	209.71	210.6	209.61	209.48	210.66	208.76	210.55	207.22	209.12	210.06	211.1	210.05	211.03	209.73	209.5	209.39	209.53	209.48	210.67	209.29	210.14	208.71	210.49
207.15	208.36	207.81	208.94	206.47	208.91	208.67	209.8	205.23	210.86	210.73	207.21	209.07	208.53	209.89	210.47	209.08	209.2	209.31	210.52	207.66	208.09	209.12	209.69	211.09	210.47	207.66	207.74	208.48	207.62	208.1	209.84	207.56	206.03	208.39	208.01	209.48	209.79	208.05	210.29	208.45	209.3	205.76	209.51	208.39	208.13	208.82	208.76	208.56	209.07
207.97	210.54	208.58	207.19	207.91	209.05	210.86	208.6	209.49	206.87	209.25	209.08	210.03	209.3	209.23	208.32	207.61	208.57	207.43	209.85	208.54	208.71	209.04	207.13	207.01	207.42	209.17	209.01	209.42	209.6	206.53	211.54	206.17	210.12	207.74	209.05	208.17	209.43	209.2	206.87	207.18	208.27	207.59	207.29	207.53	208.65	208.12	207.41	208.25	209.91
200.67	199.28	199.17	196.28	198.99	198.68	197.7	196.32	199.26	198.48	198.54	199.7	196.38	198.64	196.1	200.63	200.4	198.43	195.16	196.61	196.44	199.83	197.97	195.22	197.47	198.29	199.97	196.98	199.1	199.7	198.07	198.9	197.24	197.34	197.74	195.34	198.46	197.3	196.5	197.1	198.46	196.52	198.53	197.27	196.12	198.09	198.63	198.67	199.22	198.35
209.29	209.67	208.59	209.5	211.01	207.71	209.17	208.89	208.84	210.35	208.3	205.52	208.97	208.36	207.74	210.03	208.29	209.06	209.05	209.88	209.75	210.06	212.09	208.23	207.56	208.27	209.62	209.77	209.64	208.35	210.73	208.05	207.25	208.44	209.01	208.78	208.64	206.98	209.15	209.38	208.44	207.6	211.02	208.08	210.37	209.45	206.48	208.43	207.54	208.22
203.28	202.69	206.71	203.57	202.04	204.11	204.03	203.81	204.21	205.79	205.51	202.99	204.11	204.67	203.75	202.87	205.06	205.27	199.84	204.44	204.08	202.55	205.19	205.37	203.45	204.16	204.53	203.91	203.7	201.98	204.15	202.46	204.14	204.38	204.16	205.01	203.03	203.86	202.4	202.39	202.75	202.2	204.59	202.66	203.34	203.67	204.81	203.81	204.71	204.6
212.45	211	212.44	210.03	212.85	212.98	213.15	213.73	213.3	213.46	214.1	212.4	213.7	211.04	213.22	212.92	213.42	209.54	211.26	211.81	210.9	210.61	212.35	211.3	210.97	210.66	211.51	209.83	211.78	214.77	210.25	212.94	211.91	214.28	209.88	210.91	211.16	213.71	211.09	211.86	211.46	211.08	212.89	211.45	211.41	212.54	213.19	211	211.6	211.63
205.35	208.45	210.81	210.75	207.72	204.77	207.71	205.87	209.84	210.18	208.89	209.15	205.75	208.8	208.24	209.93	208.73	207.41	208.18	206.96	209.42	206.45	207.01	209.62	208.27	209.4	210.01	207.51	210.4	208.69	208	208.38	206.35	206.52	209.4	209.66	210.81	207.03	208.25	209.68	208.45	205.87	208.43	207.32	207.94	206.68	205.25	209.47	206.51	206.48
212.12	212.08	211.46	211.65	209.07	211.01	210.3	209.37	213.12	210.73	211.8	210.92	212.79	211.61	209.81	211.1	212.59	213.05	210.19	213.26	212.77	213.22	211.97	210.67	210.95	212.54	210.1	211.6	209.62	212.41	213.91	212.39	213.07	211.39	211.57	212.59	211.19	210.06	208.91	210.84	212.87	210.69	210.99	211.39	212.8	211.78	212.82	211.32	209.21	210.42
203.65	202.44	202.27	204.2	201.99	203.81	202.95	202.81	202.23	201.35	203.18	203.56	201.68	204.52	203.15	200.98	201.26	200.55	202.36	202.54	203.49	200.69	200.25	201.86	203.65	200.75	203.6	202.9	201.43	203.42	201.54	200.31	202.77	202.3	201.96	201.83	203.6	204.42	200.93	204.02	202.18	201.57	205.72	203.8	200.56	201.86	203.88	201.2	202	203.16
207.93	207.76	207.59	209.36	210.38	209.38	209.55	208.78	207.06	209.06	209.68	207.41	209.62	209.02	209.48	209.22	208.89	208.56	210.56	208.59	208.29	209.22	210.29	207.29	208.43	208.26	207	207.81	207.9	206.79	210.22	209.8	208.16	209.79	208.61	209.28	209.43	208.29	207.97	208.24	207.1	208.23	208.78	209.08	208.01	211.68	210.37	206.5	208.49	208.95
204.24	205.85	204.32	206.07	207.27	207.09	206.52	202.51	203.41	203.14	204.16	202.98	207.04	203.21	204.36	205.93	206.16	204.04	204.73	203.96	203.12	202.11	204.72	204.77	203.49	205.36	206.43	203.3	203.67	205.33	203.18	205.5	206.34	204.34	204.5	203.28	205.98	204.58	203.29	205.59	202.21	204.45	203.6	207.83	205.16	203.48	205.33	205.81	204.43	202.52
204.49	203.46	203.82	203.51	202.16	203.1	203.36	204.37	203.12	203.26	203.49	204.86	201.63	203.3	203.52	203.78	203.03	202.01	200.68	204.72	204.13	205.77	203.56	202	203.04	203.36	202.07	202.4	202.7	202.35	203.54	199.87	204.25	202.35	206.13	204.51	203.53	202.75	203.95	202.16	201.96	201.05	203.58	205.08	202.98	200.58	201.95	202.36	204.87	204.92
196.84	199.37	199.73	198.43	198.04	199.85	196.03	197.22	196.29	197.54	197.58	198.46	198.77	198.28	199.16	197.46	198.4	197.85	198.04	198.37	196.86	196.12	196.26	198.69	197.62	199.44	197.58	199.58	199.17	198.65	198.77	198.11	198.73	198.45	197.58	198.03	197.56	197.84	195.83	197.38	198.38	197.82	198.86	198.62	199.18	199.64	197.76	200.08	196.74	195.55
204.38	202.36	201.57	204.3	202.89	203.5	202.98	203.58	203.74	204.42	203.6	202.96	203.21	203.84	202.59	203.52	206.56	205.07	204.1	202.53	202.72	204.94	202.89	205.58	202.78	203.75	202.69	203.86	204.13	201.8	203.31	204.15	203.94	203.21	204.21	203.89	204.76	203.26	204.86	204	202.72	203.55	204.42	201.84	201.35	202.29	204.44	203.04	203.83	202.09
201.03	199.56	202.3	201.76	200.08	202.32	201.45	202.57	199.13	201.34	202.07	199.05	201.54	203.19	199.8	203.01	200.16	203.41	200.71	201.53	201.12	201.68	202.18	199.66	201.26	202.38	201.15	201.5	201.37	200.19	201.03	200.14	201.98	201	202.29	200.02	202.55	201.86	203.14	201.85	202.84	202.75	202.56	203.46	201	203.86	202.52	200.99	201.32	201.35
218.41	215.55	215.26	216.96	215.6	217.09	216.82	219.33	217.55	217.81	217.01	215.09	216.48	214.95	217.21	218.78	217.62	217.36	216.74	213.64	219	217.25	218.52	218.41	216.76	216.54	216.5	215.4	217.56	216.22	217.08	219.09	217.78	216.13	216.69	216.49	218.16	216.83	216.11	217.03	216.05	215.78	215.47	217.14	218.12	218.39	219.23	215.62	218.51	215.02
203.12	202.22	199.75	201.72	198.8	199.19	198.72	199.65	200.96	199.78	200.12	199.21	200.91	199.22	200.24	201.32	199.27	201.1	197.78	197.54	199.48	201.32	200.2	201.53	197.7	198.27	200.93	200.07	201.38	200.67	200.53	199.86	197.42	201.13	201.6	202.26	199.13	198.72	200.01	199.58	201.65	199.54	199.8	199.16	202.35	199.52	200.85	201.35	200.68	199.59
210.69	212.2	212.84	210.63	212.13	210.5	212.06	210.39	213.06	213.77	209.21	209.63	210.17	210.57	213.36	212.68	211.27	210.57	211.64	211.04	212.85	211.49	211.06	212.95	210.67	211.89	214.76	210.18	212.49	211.86	212.72	211.82	210.84	212.22	212.85	212.24	212.32	210.49	212.06	209.89	210.99	211.16	211.33	212.94	213.02	209.6	211.1	211.02	211.35	208.96
218.31	217.17	216.11	214.71	217.12	214.42	216.28	215.99	216.37	219.33	220.24	215.69	214.62	217.58	216.32	216.58	217.68	215.38	216.73	218.9	217.92	216.36	218.28	214.94	216.83	216.49	215.28	216.53	216.97	218.87	215.6	217.79	215.91	217.18	216.16	215.48	217.77	217.39	218.63	218.19	216.88	215.19	216.76	217.3	215	215.78	215.8	216.17	218.31	219.78
209.62	209.91	205.78	209.39	207.46	206.92	208.52	208	207.23	209.02	208.13	207.78	207.51	207.02	207.68	209.1	208.75	207.61	209.83	206.55	208.75	209.28	208.88	208.02	208.93	207.83	209.6	210.32	208.44	209.46	209.23	207.01	208.78	208.2	209.77	210.7	205.91	209.57	208.09	208.79	208.03	209.67	207.4	208.19	207.89	209.72	208.13	207.49	208.21	207.92
206.73	207.52	208.1	206.35	208.56	210.22	207.04	206.26	207.27	207.67	207.89	207.78	209.12	207.29	205.3	205.84	207.01	208.02	207.29	205.63	208.19	208.29	208.12	207.66	206.78	207.3	209.24	208.93	207.38	206.32	205.22	208.8	208.16	209.08	207.92	208.83	207.78	208.84	208.05	209.73	207.97	208.16	209.31	208.7	207.79	207.05	207.79	207.64	207.2	207.95
211.42	209.56	207.69	210.69	211.06	209.35	208.45	209.46	209.68	210.2	208.98	205.84	211.27	212.12	206.63	208.44	209.31	210.15	210.95	211.49	209	208.95	210.37	211.58	210.12	209.22	209.89	210.8	209.26	211.33	207.48	208.62	210.51	208.06	207.26	210.64	210.42	211.53	209.19	209.54	207.74	209.35	209.3	208.85	208.98	211.9	210.72	209.59	207.68	207.65
206.48	206.96	208.12	207.7	206.77	206.43	207.38	207.59	206.28	208.63	208.74	208.04	207.33	207.67	206.53	207.96	209.18	209.23	208.11	207.05	207.08	207.55	206.75	208.31	207.45	207.58	208.05	207.71	209.3	208.68	206.39	206.22	208.97	207.93	207.54	205.81	208.12	205.47	207.85	209.73	207.94	207.2	207.2	208.65	207.68	206.66	209.48	209.28	208.88	207.62
204.21	204.74	206.45	206.28	205.66	204.88	205.81	207.54	204.77	207.12	207.09	207.63	205.1	204.84	205.39	206.68	205.6	204.7	205.45	205.1	205.79	206.5	203.03	205.84	205.43	207.97	206.62	205.6	206.96	205.37	207.03	203.24	206.89	203.86	205.32	207.2	208.22	206	208.31	205.39	203.74	207.04	206.82	205.81	205.53	205.87	205.16	206.18	206.07	205.46
202.87	202.84	202.54	204.75	205.34	204.41	202.8	204.56	201.81	201.87	201.44	202.01	203	201.69	203.27	205.16	203.42	203.56	204.05	201.6	200.58	202.91	204.26	202.37	201.79	204.41	202.3	203.97	201.65	202.42	203.6	204.91	203.69	203.33	205.64	202.48	206.05	203.13	203.2	202.47	204.95	203.25	206.08	203.93	204.04	203.47	203.04	204.73	204.09	204.33
202.02	203.22	203.43	202.13	200.97	203.05	203.09	203.57	204.1	204.63	201.72	204.24	202.95	202.54	204.73	203.44	201.59	204.6	204.4	203	203.39	204.29	204.26	205.11	205.13	202.67	203.67	201.33	203.17	203.05	204.12	202.68	203.87	203.59	205.43	202.21	203.95	203.77	203.19	202.3	201.58	204.19	203.2	201.4	202.23	204.33	202.64	201.24	203.84	203.03
206.78	208.41	206.3	207.43	208.55	209.2	208.76	206.58	209.8	206.51	209.21	207.22	210.06	210	205.89	209.57	205.48	210.6	209.63	207.36	206.29	207.27	210.03	206.73	209.06	208.46	210.06	207.79	207.83	208.53	208.07	207.25	207.47	208.83	208.46	210.56	209.33	209.94	206.49	206.87	208.25	206.78	208.26	207.49	208.58	208.15	207.97	208.32	208.75	207.97
209.34	211.72	210.98	210.48	209.38	207.8	211.16	210.47	209.82	210.63	208.5	209.16	210.08	207.95	208.62	208.79	208.09	206.67	210.2	208.24	210.56	210.45	211.85	208.22	212.11	206.92	209.59	208.95	207.57	210.62	209.86	210.33	209.81	207.24	209.21	209.19	207.39	209.44	211.51	211.39	209.35	210.35	208	210.04	210.64	209.7	207.54	210.31	209.76	212.1
210.16	207.08	209.86	208.01	209.1	207.13	209.54	208.67	208.48	208.58	208.73	211.01	206.4	208.4	208.5	207.24	209.06	209.01	207.94	210.59	206.83	207.66	209.71	208.21	210.22	208.68	208.65	208.35	208.14	209.86	209.41	207.31	208.53	207.06	206.97	208.31	207.92	207.22	209.4	207.77	209.44	209.6	206.96	207.99	206.21	208.91	210.06	208.08	207.29	210.42
197.08	198.8	197.78	199.87	199.48	198.31	199.95	199.86	200.79	202.32	200.19	200.07	198.65	199.22	200.85	198.79	201.5	197.47	199.37	200.84	197.84	200.58	200.6	201.44	196.95	200.89	199.73	201.5	198.98	197.8	198.98	200.63	198.69	200.5	200.11	196.95	199.55	196.25	199.4	198.36	198.35	199.86	200.76	199.98	200.24	198.15	198.63	198.93	200.33	199.81
202.38	206.69	203.78	205.24	206.27	206.77	203.22	205.38	203.24	205.02	204.29	204.99	205.17	204.59	204.4	204.5	203.34	204.09	207.31	205.67	202.7	203.05	205.77	205.28	204.44	205.69	205.24	206.03	204.92	202.48	204.13	206.3	204.61	204.52	207.98	203.5	203.41	203.83	203.07	205.97	204.9	206.14	204.41	204.05	204.73	207.09	204.06	204.11	206.82	202.52
207.84	208.16	209.17	208.19	208.85	209.16	208.23	208.73	209.16	211.02	209.11	209.9	208.72	210.07	207.82	208.38	207.88	208.07	208.82	209.87	208.15	209.94	207.63	207.62	210.88	209.72	210.28	209.6	206.16	209.22	209.87	208.28	207.41	209.59	210.45	208.49	206.76	207.51	209.49	209.03	206.97	209.93	210.11	208.83	207.87	210.29	208.46	208.55	208.31	208.2
211.05	210.35	211.21	211.18	208.27	212.23	207.46	211.16	208.18	209.05	210.88	206.91	208.82	208.63	210.55	212.26	209.57	211.11	212.02	208.9	209.74	207.85	210.37	207.94	210.95	210.3	210.3	210.53	209.73	210.12	209.99	210.79	207.5	206.82	208.8	207.8	208.53	208.9	210.84	209.66	208.31	207.67	209.15	210.05	208.6	208.81	211.67	210.18	211.82	212.56
205.59	205.99	204.26	202.35	205.35	203.28	206.22	207.71	206.67	206.75	204.67	207.51	205.42	207.05	205.58	206.74	205.3	206.19	206.31	204.74	207.4	204.48	203.86	206.15	204.91	204.38	204.88	206.06	205.6	204.57	206.49	204.47	203.59	205.74	204.73	205.91	203.83	206.1	206.41	207.33	206.6	204.92	205.99	205.22	203.89	203.01	207.38	204.16	205.46	206.17
208.88	208.77	210.44	209.23	208.09	209.4	209.15	207.72	208.56	207.3	209.02	208.51	208.77	206.67	208.91	210.52	209.72	208.26	207.33	207.22	208.62	207.5	206.32	209.29	208.94	209.46	208.57	210.06	206.41	209.23	209.44	210.1	208.96	208.67	209.36	208.76	208.83	210.74	208.69	209.56	210.87	208.04	209.44	207.73	207.49	207.66	206.3	207.35	207.95	207.42
208.86	209.47	206.35	210.17	210.21	208.3	209.4	205.75	206.73	209.28	211.15	209.65	208.89	209.2	209.39	206.9	208.58	206.94	208.66	210.34	208.13	209.7	208.22	209.21	208.95	210.45	209.14	207.88	207.91	208.08	206.5	209.8	210.64	207.78	208.47	208.23	208.76	210.25	206.72	209.62	209.01	207.1	209.78	207.42	208.22	209.38	210.23	210.05	209.66	209.44
212.67	213.68	214.13	214.52	212.81	213.07	213.72	212.84	214.45	213.94	213	214.22	215.13	214.77	213.27	215.61	216.56	213.39	212.66	213.21	211.35	212.44	214.73	213.91	216.22	212.67	212.68	215.45	214.92	214.11	214.87	214.01	213.72	215.18	215.64	213.91	213.43	213.83	214.08	213.93	213.6	214.08	214.74	213	216.48	213.41	214.66	214.09	213.12	213.13
213.72	210.96	211.4	211.16	212.03	210.88	209.77	211.09	212.61	212.83	212.03	211.03	212.85	211.76	208.65	210.86	213.18	212.25	208.88	216.04	212.8	212.73	211.03	210.79	209.59	210.09	211.77	211.95	212.85	210.68	213.38	211.53	213.29	213.65	211.49	210.19	211.13	210.09	211.74	212.8	211.51	213.61	211.68	210.82	214.12	211.56	211.24	209.98	214.97	210.21
209.99	208.49	208.03	207.91	208.71	206.01	206.89	209.31	209	208.44	207.21	209.78	208.86	210.09	207.13	206.77	206.68	206.87	208.52	206.81	208.74	205.55	208.32	210.04	208.37	207.46	209.82	205.99	206.61	208.11	207.98	208.38	208.3	205.51	209.07	209.31	211.2	206.17	208.02	208.15	206.3	206.89	207.77	206.46	206.23	208.24	207.74	209.03	207.03	206.11
193.28	196.48	194.41	194.36	194.47	194.03	195.89	194.02	193.2	195.46	192.92	194.78	195.06	194.12	194.26	192.06	193.69	192.59	191.93	193.37	195.1	192.13	194.47	194.08	193.34	195.42	192.88	195.54	193.97	195.25	194.88	193.77	193.87	192.99	194.61	193.98	194.13	195.97	194.79	193.87	191.71	194.84	195.45	193	194.56	194.33	194.29	193.98	193.98	195.79
209.02	207.74	207.11	207.42	208.49	208.16	208.59	210.47	207.93	208.65	207.14	207.44	211.26	209.2	208.8	208.11	208.86	209.04	206.64	208.43	209.44	209.08	207.37	209.77	209.61	208.52	208.57	208.68	208.3	209.83	211.15	209.66	207.03	209.48	207.4	207.45	207.09	206.29	210.59	208.71	208.39	209.94	207.44	209.96	210.12	208.43	206.96	206.49	206.82	207.32
209.44	206.34	207.41	206.96	207	206.16	204.94	206.63	205.61	208.56	207.05	205.67	206.99	207.23	205.32	206.67	204.16	206.42	207.61	206.47	208.06	207.91	206.64	205.99	204.62	206.77	209	206.29	208.57	204.44	206.64	205.4	206.41	206.41	205.25	207.19	205.43	206.55	204.73	205.85	207.1	204.6	204.54	208.07	205.94	207.13	203.87	204.49	206.3	208.1
194.22	195.35	194.99	196.25	194.59	195.64	193.95	192.82	194.85	193.48	194.72	193.57	194.82	194.96	194.43	195.49	193.71	194.09	195.12	193.45	192.83	196.33	194.68	194.33	193.66	194.04	195.15	192.75	193.66	195.53	195.8	195.76	194.32	195.32	190.6	194.04	193.49	194.41	197.37	191.78	193.95	192.59	194.75	193.47	193.11	195.06	194.9	194.29	194.89	192.95
199.6	200.86	202.04	203.14	203.12	201.96	202.66	201.13	202.51	203.44	201.92	202.86	202.69	203.54	201.4	204.78	202.11	202.27	201.29	202.05	202.41	203.13	203.31	200.63	201.92	202.96	203.39	202.62	205.52	201.03	199.91	200.49	204.52	204.77	202.36	202.46	204.45	204.25	203.23	201.84	203.05	204.03	202.9	203.36	201.31	203.67	201.26	201	200.71	202.78
214.22	211.77	212.14	214.71	211.53	211.94	210.18	211.75	211.58	211.65	212.26	212.88	214.19	208.89	211.44	214.87	210.92	209.14	212.09	214.52	210.49	214.43	213.07	212.49	209.25	212.45	212.33	210.93	211.14	211.51	211.9	210.6	212.28	208.39	211.52	212.8	212.53	213.81	210.98	213.91	212.26	210.11	212	212.43	211.61	212.27	212.83	210.61	212.08	210.32
202.6	202.93	201.23	202.57	199.52	203.27	202.71	199.79	202.76	201.45	202.64	202.63	200.23	201.99	202.02	203.02	203.78	202.84	202.59	204.3	205.03	202.99	201.42	202.67	203.79	201.59	202.89	201.67	200.71	201.53	204.32	203.92	202.24	201.77	200.77	201.83	202.56	204.86	201.52	200.15	203.32	204.37	202.32	204.02	203.86	202.51	202.53	200.78	202.98	202.91
202.9	203.05	201.73	202.79	200.56	203.07	203.4	203.61	202.57	201.85	204.58	206.59	205.84	199.79	200.62	204.84	202.79	200.97	201.73	204.37	207.18	203.35	202.07	202.73	204.57	203.57	203.23	202.96	202.29	202.59	203.39	201.13	204.05	203.39	203.06	202.8	202.29	203.42	202.25	202.81	200.83	203.51	203.15	201.05	201.46	202.9	201.73	201.85	201.57	201.65
200.01	200	198.37	198.08	200.41	198.91	198.76	199.25	200.78	200.4	200.9	198.14	198.7	199.06	202.08	200.73	198.69	200.19	202.07	199.56	197.92	200.16	197.92	199	198.5	201.26	199.28	199.96	200.61	199.94	199.11	197.49	197.62	200.06	200.23	201.28	200.83	199.34	199.17	201.87	199.61	201.11	201.62	199.78	198.18	198.43	199.98	198.34	199.98	199.73
199.91	199.61	199.26	198.11	201.41	201.03	198.62	198.66	199.43	199.3	198.68	197.6	199.07	200.1	199.82	198.96	199.39	198.51	199.23	199.37	200.18	198.09	199.23	199.28	200.29	198.96	197.5	200.23	198.75	198.17	202.12	200.12	197.99	197.16	200.07	198.69	198.83	199.16	197.8	198.94	199.7	198.18	198.66	199.11	200.49	200.13	200.58	198.1	197.82	200.22
204.69	203.45	202.7	203.54	206.57	202.6	204.75	205.18	201.45	204.57	206.48	203.62	203.9	205.9	204.35	206.16	200.41	202.81	203.71	203.83	204.18	203.44	205.78	205.04	204.8	205.22	204.19	203.57	204.24	205.63	204.32	202.08	203.5	204.3	201.99	204.22	203.98	207.06	202.04	202.92	203.34	204.44	203.17	204.8	204.23	204.28	202.1	202.47	205.53	204.03
210.45	207.62	209.53	211.03	208.68	209.94	210.18	208.38	210.95	208.74	208.41	210.38	210.56	211.59	210.34	208.2	210.23	209.64	210.3	210.38	210.32	208.4	210.87	207.45	210.87	209.88	210.9	208.84	210.65	211.82	210.46	207.62	207.95	209.13	209.11	212.05	210.57	209.96	207.13	209.77	210.04	209.64	210.19	208.96	210.25	210.45	211.11	210.51	208.62	210.2
209.21	206.42	207.9	207.13	208.04	206.86	207.47	207.93	207.01	208.38	208.41	207.94	205.79	207.5	206.1	208.23	208.21	208.46	205.3	207.92	207.28	208.28	208.91	207.61	207.35	207.35	207.38	210.1	210.18	207.47	206.07	209.83	207.05	206.94	206.25	206.72	206.85	207.19	208.04	205.91	207.85	204.61	209.18	204.58	207.96	208.36	208.3	208.01	205.99	207.88
202.17	202.65	203.97	203.53	201.74	203.8	204.38	201.6	204.54	203.95	203.21	202.11	202.48	203.72	202.49	204.82	201.17	202.77	203.14	204.94	203.97	203.07	203.42	205.54	204.19	203.99	203.62	204.13	203.54	203.94	203.5	203.34	201.91	202.53	203.2	205.05	202.09	204.49	203.51	203.8	204.47	202.17	204.75	202.49	204.28	203.96	204.88	203.1	205.67	202.34
199.54	200.55	201.61	202.55	197.91	200.4	198.03	200	199.63	201.38	199.69	199.93	197.33	200.59	198.73	199.87	201.37	198.8	199.85	200.13	199.3	202.2	198.26	199.05	198.09	199.14	199.88	200.02	200.36	199.72	200.3	197.61	196.12	197.33	200.15	199.88	198.24	198.18	200.14	202.48	198.48	196.75	197.6	200.79	197.44	198.74	198.53	199.68	197.85	199.41
210.62	209.86	211.81	208.5	207.94	209.38	208.95	210.6	208.93	209.06	208.09	208.71	209.61	208.58	209.36	211.13	209.76	209.05	208.25	208.08	210.12	209.8	209.09	210.11	208.28	209.93	208.96	210.47	210.82	211.05	211.26	212.86	208.89	212.53	209.51	209.56	210.17	209.69	207.99	210.74	210.26	210.56	210.42	209.32	209.95	212.34	211.08	209.09	210.92	208.46
207.65	206.24	208.55	207.2	206.87	209.59	206.36	207.41	206.21	206.81	207.09	208.31	210.1	206.02	207.34	208.49	208.7	208.51	208.37	206.86	207.97	208.15	206.92	209.37	208.1	207.89	207.62	207.73	207.73	207.3	205.5	208.34	206.77	207.31	205.74	207.67	210.63	207.57	206.73	208.94	206.66	207.7	206.6	207.98	207.24	208.01	208.43	208.3	210.23	207.06
197.13	199.06	198.04	195.71	199.15	197.12	195.26	198.4	200.28	198.44	197.56	198.83	198.15	197.3	197.79	199.29	196.76	198.34	197.23	198.03	198.76	199.28	198.32	197.08	200.48	197.92	198.54	197.83	198.64	197.61	198.24	198.45	198.42	200.67	198.66	198.56	195.98	199.33	197.46	195.69	194.91	200.19	199.76	196.88	197.06	196.43	196.96	196.28	197.4	197.29
213.43	212.55	213.58	213	214.59	214.57	213.78	211.98	215.51	215.63	212.13	213.49	213.87	213.22	213.7	212.51	212.39	213.73	212.51	212.38	212.13	210.81	214.48	213.83	214.44	210.83	214.79	213	213.91	212.48	212.51	215.06	213.57	214.06	214.05	212.7	212.47	213.42	212.29	213.89	215.9	212.62	212.41	211.36	213.25	212.71	212.56	213.32	213.77	215.5
202.42	203.33	204.79	204.3	202.48	204.97	204.42	204.55	203.27	204.25	205.05	206.08	206.36	203.32	203.26	202.61	205.57	201.13	203.97	205.25	202.74	202.85	204.14	201.17	203.38	202.39	203.34	204.19	204.05	201.08	202.97	204.59	204.75	202.86	202.6	204.94	204.13	204.54	201.5	206.36	204.02	204.81	203.83	202.3	204.57	205.76	202.48	203.12	201.74	204.25
201.36	200.94	199.99	199.62	198.3	200.01	200.51	200.28	198.13	201.82	200.34	197.45	201.54	200.39	201.38	199.74	200.51	198.57	197.62	200.28	200.11	198.96	200.29	201.98	200.7	202.01	198.78	202.19	200.85	198.57	199.6	200.12	201.6	199.16	201.02	201.98	199.99	200.74	201.23	200.83	199.54	200.2	199.96	199.6	203.24	201.04	200.88	200.2	199.62	200.79
211.36	213.8	211.98	211.34	212.2	211.54	214.49	212.38	211.79	211.2	213.19	212.16	210.8	210.6	212.62	211.96	211.28	214	214.08	212.2	211.66	212.21	212.04	211.71	212.15	214.15	212.39	210.61	213.42	210.8	212.93	208.79	212.75	210.3	210.94	212.19	210.83	212.29	211.7	208.91	212.75	211.78	208.75	211.77	212.2	211.17	211.59	212.44	211.64	212.14
211.61	212.84	211.72	212.53	211.09	212.35	212.3	209.28	213.08	212.95	210.52	213.2	214.25	211.73	214.43	211.48	214.04	211.36	212.3	211.98	211.56	212.39	215.58	212.37	212.5	211.79	215.5	210.96	213.94	212.67	210.39	213.53	213.68	211.62	211.84	212.85	213.51	214	214.36	211.74	212.17	210.96	212.19	211.64	212.63	211.55	213.51	212.04	214.87	213.79
208.47	210.64	209.96	209.18	208.28	209.03	206.78	208.2	209.29	208.42	206.94	208.86	206.95	210.48	208.58	206.59	206.09	206.68	207.83	209.23	211.41	207.25	209.85	209.07	210.65	210.71	208.39	209.11	205.46	206.7	207.74	208.96	208.38	209.47	209.22	206.49	206.96	208.59	208.65	209.78	210.17	208.55	209.49	209.67	208.91	211.65	208.74	207.06	210.86	206.36
205.75	204.14	204.19	203.47	203.38	203.42	203.87	202.52	202.67	200.62	203.3	204.21	204.73	205.18	204.56	203.61	203.98	202.55	205.56	203.34	203.76	202.59	201.74	203.07	204.82	203.94	203.84	204.1	203.26	204.44	201.36	202.38	202.85	203.36	204.21	203.36	203.7	204.56	202.97	201.29	202.29	201.93	201.72	202.61	204.49	203.22	204.42	203.14	203.35	200.71
216.93	217.21	216.63	217.75	214.66	216.47	215.66	214.77	218.24	215.84	216.1	217.8	216.34	215.89	217.75	218.62	216.86	217.77	216.38	217.22	217.95	216.7	217.27	214.94	216.44	217.76	216.66	218.12	218.11	218.84	217.75	215.92	219.26	218.46	218.34	218.83	216.63	217.93	217.64	217.6	219.05	217.13	219.33	219.24	217.13	216.34	216.38	217.83	214.57	218.15
202.68	201.69	204.22	204.2	203.91	202.74	200.31	202.49	204.03	204.95	204.25	201.53	202.24	204.42	204.58	201.88	203.77	203.73	204.09	204.64	204.84	201.97	205.03	203.66	204.59	201.5	203.34	203.09	204.97	202.2	203.94	203.73	203.92	202.94	204.17	202.37	203.66	204.91	203.6	204.07	201.99	201.91	202.97	203.11	203.5	202.47	203.41	204.26	202.65	202.35
199	196.73	198.48	199.01	196.83	197.11	197.41	199.76	198.67	198.47	199.14	199.84	200.15	198.77	199.78	198.99	198.25	196.97	199.62	197.55	200.87	198.19	199.45	197.89	200.81	201.19	199.47	199.06	199.38	199.31	196.45	200.87	198.67	199.91	201.37	196.4	198.18	198.37	199.83	199.56	199.04	199.12	198.3	198.47	198.99	199.38	199.28	199.76	198.45	197.22
206.18	207.46	205.84	206.45	210.09	209.21	207.77	205.98	207.95	207.31	207.82	208.93	209.44	208.97	209.03	208.25	209.63	207.42	206.86	206.54	208.29	206.81	209.27	209	207.58	209	207.33	208.25	207.47	211.57	210.81	210.11	209.18	210.18	208.55	208.8	205.89	208.02	208.08	207.77	206.76	208.21	209.19	206.14	207.76	207.38	207.03	206.17	207.43	209.36
211.64	211.49	209.84	210.38	211.22	212.66	213.24	213.18	211.25	213.88	210.6	212.46	210.63	210.18	213.65	213.63	212.54	210.83	212.75	212.31	212.43	209.77	210.81	212	212.9	211.85	215.44	212.21	211.82	211.81	212.74	211.07	212.51	212.95	211.93	211.14	211.99	213.54	211.15	212.24	213.35	210.26	211.78	212.4	210.64	213.24	210.92	211.94	213.43	211.7
203.29	202.69	202.78	203	204.14	204.19	202.44	205.23	203.79	206.07	203.12	201.36	201.4	202.12	201.68	202.82	203.01	202.91	202.49	202.22	205.1	201.95	203.71	204.32	204.14	201.97	202.54	202.75	204.44	202.24	200.74	203.64	202.83	204.88	204.37	203.64	200.72	202.2	203.15	204.52	203.24	202.46	203.39	203.24	203.32	202.59	205.55	203.94	203.42	202.11
217.62	217.52	218.37	217.54	217.5	219.36	219.39	217.2	217.81	217.26	220.53	220.65	218.48	216.98	217.82	218.25	217.94	215.96	218.11	217.31	219.75	215.18	219.66	218.45	216.15	218.04	216.3	215.52	218.64	217.2	217.71	217.93	216.7	218.14	215.25	214.64	218.3	219.55	219.23	216.12	217.7	219.26	218.85	216.57	217.55	219.68	219.07	218.06	218.49	216.7
208.38	208.04	205.89	207.97	206.25	207	210.41	208.83	207.84	205.56	207.48	206.32	208.62	206.08	208.62	210.38	206.5	207.6	207.51	209.55	208.46	207.21	210.12	206.78	207.75	209.14	209.06	208.67	204.3	205.59	207.64	209.91	209.23	208.61	208.83	205.49	208.85	206.69	208.51	206.89	205.96	207.97	207.96	206.68	209.62	208.18	206.3	207.58	208.87	209.18
212.79	212.89	210.5	211.43	211.65	212.03	213.44	213.9	209.54	212.41	210.67	211.87	213.27	213.22	211.34	211.56	212.33	212.95	210.71	213.04	212.67	211.07	211.68	213.55	209.74	215.05	212.53	211.19	211.7	213.41	212.56	213.21	211.56	211.21	212.08	209.64	209.71	210.09	212.03	208.77	212.33	211.61	211.4	210.8	212.71	212.24	213.39	212.21	212.44	212.86
205.82	206.55	208.06	205.75	204.49	208.22	206.13	206.47	207.73	204.31	208.69	206.45	204.62	208.16	206.2	207.13	204.87	207.88	207.52	209.69	205.36	204.38	206.78	207.34	206.37	206.38	203.08	207.98	206.3	205.76	206.27	208.23	206.9	208.05	207.53	206.77	207.84	205.13	208.18	207.97	206.83	207.6	206.78	206.55	202.9	206.93	206.45	205.16	206.01	205.68
212.85	213.92	211.11	216.2	213.63	213.44	215.25	213.25	214.53	211.96	212.45	215.47	210.99	215.84	213.55	212.44	213.2	214.11	215	214.65	214.14	214.74	214.93	212.92	213.49	212.99	213.14	212.09	213.39	212.07	212	214.71	213.4	214.04	214.48	213.85	216.98	214.25	213.76	214.14	215.08	213.81	213.53	213.44	212.62	214.21	212.9	214.1	210.1	211.65
200.2	199.7	202.43	202.72	201.45	202.28	200.73	201.77	202.17	198.36	201.97	200.63	198.36	200.66	201.44	200.36	201.9	200.48	200.72	197.55	199.11	198.7	200.27	198.87	201.49	199.52	201.03	199.58	199.92	197.9	200.28	199.78	198.71	201.16	201.85	200.82	199.45	200.83	198.21	202.73	201.08	200.55	200.24	197.75	199.84	201.28	201.35	198.99	201.14	202.61
209.79	209.3	209.77	209.94	210.24	209.91	210.66	208.95	209.57	208.8	207.27	209.84	207.87	207.5	208.52	208.51	210.04	209.35	209.73	211.64	208.74	209.11	209.89	209.3	209.54	208.53	211.51	210.12	208.97	209.6	209.64	208.88	209.25	209.57	209.06	208.61	209.31	211.64	210.26	209.93	208.58	209.91	209.01	208.71	209.38	208.37	210.12	211.09	207.99	209.82
211.95	208	209.74	210.37	208.31	208.99	209.67	210.41	209.75	210.15	210.37	212.27	207.61	207.26	208.68	210.26	209.6	209.37	208.36	208.58	211.79	209.22	209.57	210.94	210.08	208.54	209.34	210.18	209.73	208.99	209.27	209.94	209.8	210.53	209.21	209.43	209.13	208.71	208.07	208.54	211.92	206.82	210.95	209.32	210.99	209.7	211.07	212.22	208.63	211.21
202.48	203.6	203.86	202.26	203.67	203.36	201.47	203.6	201.95	203.41	203.47	204.81	205.79	204.39	203.11	201.04	203.41	204.64	199.95	204.98	202.3	203.22	204.89	201.98	203.83	203.91	204.62	204.09	202.61	203.33	203.55	201.97	201.95	204.73	203.94	203.35	205.28	203.53	203.17	203.76	202.44	205	203.98	204.13	205.48	203.65	204.41	201.18	202.13	202.08
205.7	205.35	206.08	207.29	208.12	205.08	206.12	206.51	205.2	202.39	205.03	205.09	204.83	208.17	205.42	203.39	202.43	206.69	206.55	204.89	204.31	207.13	205.77	207.9	206.04	203.89	205.84	204.52	206.98	205.76	206.73	204.49	208.72	204.9	207.11	205.48	207.24	205.98	204.03	204.65	204.83	206.44	205.54	204.56	205.4	206.09	204.46	204.87	207.71	204.97
207.18	207.55	204.38	206.64	206.51	204.59	207.91	208.73	204.56	205.67	206.52	205.23	206.32	204.53	207.48	207.6	207.14	205.66	206.8	205.93	205.75	208.93	205.33	205.69	208.23	206.46	207.57	205.87	205.49	208.68	207.12	208.03	205.8	206.92	208.27	206.71	207.36	205.88	203.89	203.96	206.4	206.99	208.8	203.39	207.34	208.61	207.94	206.72	205.05	204.77
214.95	215.74	217.68	218.35	217.51	216.56	216	216.28	218.17	218.11	217.71	216.31	215.39	217.66	216.66	215.41	215.13	216.78	216.63	215.79	217.51	217.18	218.42	217.41	216.27	218.32	216.4	216.59	216.87	215.55	217.1	217.19	218.63	214.04	217.11	214.84	216.81	216.26	218.45	217.15	218.02	217.9	219.25	216.11	216.08	218.25	218.75	215.87	215.58	216.51
208.41	209.26	208.54	209.33	207.84	208.64	208.25	209.8	208.68	208.54	206.58	208.31	207.03	206.43	207.63	206.18	207.47	204.25	208.39	210.17	208.81	206.97	207.71	207.92	206.71	205.32	208.35	208.82	206.76	207.32	205.71	207.84	208.36	208.03	208.26	206.56	205.89	207.42	209.2	209.28	209.21	206.41	207.2	207.5	207.63	207.08	206.22	207.06	209.28	209.38
208.55	207.29	207.9	210.8	208.94	209.24	208.17	208.59	209.72	208.69	209.13	206.85	208.49	208.29	210.31	208.13	208.86	209.67	208.06	208.54	210.47	211.86	208.31	210.25	209.67	207.52	209.78	206.42	209.73	209.63	208.44	206.36	207.43	208.12	209.31	209.29	209.66	206.5	208.58	205.9	207.78	207.11	207.1	208.97	207.85	206.19	207.92	208.48	207.81	207.91
212.2	211.93	213.55	211.59	210.95	213.42	213.5	212.43	211.19	210.03	210.97	211.24	211.58	211.34	212.69	212.44	211.5	212.22	210.6	210.5	211.22	211.94	212.85	211.8	211.25	211.18	213.7	213.04	212.54	211.14	211.22	212.18	211.9	211.63	212.54	212.75	212.72	211.52	211.34	213.02	211.24	214.19	211.15	210.97	209.9	211.9	213.96	211.7	211.68	212.52
206.73	204.65	207.34	204.3	203.98	206.01	205.21	206.03	204.71	205.08	207.06	206.67	204.51	206.12	206.03	204.77	204.89	206.89	207.01	205.59	206.04	203.63	205.8	206.36	207.57	204.92	206.05	204.16	203.67	203.57	204.74	207.04	205.16	206.43	205.33	205.71	206.34	205.48	207.12	206.66	204.79	206.77	205.93	206.63	204.54	205.15	206.17	206.03	206.58	204.65
208.92	207.76	207.49	208.19	206.81	207.86	207.05	205.96	207.97	208.02	209.01	206.97	207.29	206.71	207.6	206.69	208.33	208.17	207.83	207.35	206.95	206.76	207.88	206.6	207.24	205.58	207.05	208.21	208.16	206.27	209.43	207.08	207.08	207.27	207.59	207.81	208.68	205.4	209.17	207.24	207.51	207.5	209.54	207.94	207.58	206.13	209.47	209.94	205.97	206.67
209.93	208.91	209.02	212.18	208.77	209.93	207.83	209.92	208.1	206.31	210.31	208.94	208.45	208.91	210.18	209.32	209.88	208.46	209.83	209.63	209.62	210.24	208.58	209.49	210.73	207.94	210.53	211.17	209.23	206.31	210.24	211.03	207.15	209.49	210.52	210.98	210.64	206.57	208.51	209.65	210.06	210.03	212.84	211.99	207.88	207.43	210.02	210.3	209.02	209.51
205.08	204.48	204.06	203.15	208.46	205.79	205.47	203	206.71	203.02	203.13	203.6	203.63	204.05	202.83	203.91	205.98	205.65	204.45	206.68	207.07	203.29	206.08	205.78	204.27	205.67	206.3	204.35	206.46	205.48	206.23	205.99	206.72	205.26	203.46	205.16	205.02	204.01	202.81	203.2	203.47	205.27	205.34	203.81	203.19	202.3	203.71	204.76	206.67	204.02
210.05	205.51	207.8	207.68	207.33	206.82	206.06	208.14	209.51	208.6	208.53	209.8	206.5	208.09	208.15	208.1	209.51	205.53	208.62	207.22	205.17	207.31	210.06	209.27	207.12	206.57	207.78	206.6	207.48	208.18	207.57	207.68	207.41	204.82	208.53	207.68	208.17	208.53	209.31	207.74	208.55	207.52	207.32	207.38	206.91	208.37	207.39	207.06	207.43	209.38
214.33	213.24	214.56	212.69	214.32	213.27	212.52	212.6	216.23	213.56	214.04	213.97	214.26	216.75	215.47	214.32	213.93	211.85	212.52	215.28	212.85	213.58	212.89	213.49	213.68	214.3	214.89	214.62	212.57	213.83	211.83	213.41	212.72	211.42	213.42	213.06	212.31	212.81	212.88	214.51	212.25	215.51	212.07	212.54	213.94	210.97	213.05	211.77	213.65	214.78
198.27	197.67	200.46	200.21	202.73	199.29	198.4	198.7	198.76	200.82	198.49	200.14	199.61	202.38	197.49	199.01	200.71	201.04	199.1	199.34	200.87	197.25	199.78	198.55	199.54	199.33	196.75	199.02	200.26	201.7	198.56	199.92	198.41	199.56	199.11	200.6	199.28	199.3	199.99	197.19	199.1	199.7	199.66	200.36	199.29	200.61	201.31	199.97	201.62	197.83
209.15	210.8	208.48	208.63	208.57	209.42	210.79	208.33	209.14	209.04	207.15	207.38	208.43	207.45	209.19	208.41	206.75	206.99	209.56	208.92	209.72	210.41	206.43	208.4	207.48	210.33	209.89	209.72	207.13	209.4	212.4	209.08	208.15	209.33	207.49	208.7	209.43	210.34	209.57	208.85	207.29	205.88	208.92	210.72	208.6	209.19	207.42	208.92	209.84	209.1
211.24	211.33	212.99	211.74	210.95	213.88	213.17	212.13	212.44	210.39	209.98	210.86	213.56	210.41	211.26	214.22	210.17	213.09	211.88	211.09	210.71	211.6	214.16	209.33	211.39	212.61	212.12	211.87	212.32	214.47	212.05	212.54	214.96	212.79	211.94	212.7	211.3	211.04	212.34	209.91	208.55	212.79	211.81	212.87	211.31	211.36	211.22	209.36	210.46	211.88
210.79	209.75	210.36	209.65	207.98	207.54	210.98	210.35	206.05	209.99	209.79	208.85	210.37	206.34	207.17	209.04	206.23	211.14	211.21	210.82	210.96	210.38	209.8	209.26	210.02	205.68	209.16	208.3	206.85	208.96	210.79	206.45	207.78	212.62	209.36	206.62	210.35	206.47	207.6	209.03	208.71	210.86	208.27	208.7	209.46	210.14	208.79	207.85	211.37	207.33
209.31	208.25	206.62	207.93	211.04	210.23	206.36	209.83	208.7	209.95	210.01	208.41	209.12	211.78	208.04	206.09	208.64	208.35	210.51	208.91	208.99	210.35	209.38	209.16	209.37	210.46	209.5	210.94	209.43	211.51	208.12	209.52	209.33	208.4	207.48	209.95	209.79	209.66	209.21	208.69	208.26	207.79	208.51	210.26	206.09	210.29	210.56	210.38	208.87	207.34
211.33	209.46	207.79	208.48	208.77	210.54	208.8	212.37	210.32	208.87	206.49	210.76	210.01	208.54	208.69	208.93	209.42	210.57	208.55	207.54	210.88	208.27	209.53	210.12	210.89	209.03	208.56	210.26	210.8	209.17	207.65	209.06	209.55	209.77	208.16	209.13	208.19	209.36	210.03	207.13	212.36	208.9	208.32	208.44	209.3	209.77	208.86	208.88	210.07	210.13
199.53	198.43	199.84	199.62	200.34	198.48	199.76	197.92	197.53	200.23	198.37	199.94	198.95	201.27	198	197.66	200.43	198.01	198.31	201.33	202.06	201.09	200.3	198.3	199.12	198.8	199.08	199.65	199.8	198.85	198.51	200.54	200.82	201.12	200.52	197.58	200.01	196.97	198.66	198.32	199.35	199.27	196.98	198.25	197.85	199.95	199.86	198.96	196.5	201.67
208.77	207.99	205.56	207.75	207.08	206.94	207.17	207.63	210.74	206.16	207.53	207.51	208.82	206.51	209.07	209.79	209.57	209.32	207.38	207.38	206.44	207.38	208.77	207.63	207.98	204.96	208.01	208.98	207.39	207.83	207.64	208.16	208.08	207.07	208.2	205.46	206.97	206.63	209.32	208.4	209.09	206.38	208.95	207.98	208.57	206.72	206.94	205.96	206.07	208.24
201.95	201.58	201.63	202.01	201.28	200.33	201.26	201.64	201.93	201.17	201.03	199.33	200.52	199.13	200.32	200.16	202.31	201.01	203.42	202.97	199.7	198.75	200.56	203.24	202.39	200.36	200.2	199.39	201.44	200.3	201.62	199.91	201.38	199.88	198.53	200.3	200.87	200.9	201.58	201.63	202.2	200.34	200.8	200.14	200.87	199.91	202.82	201.39	199.39	201.71
207.43	210.34	208.12	208.22	209.87	210.52	210.42	211.9	209.4	207.45	209.89	208.79	210.66	211.01	207.8	207.92	208.31	206.29	208.17	209.05	210.55	209.75	208.75	208.88	208.92	208.56	208.85	209.82	210.55	208.76	208.85	209.18	210.95	209.29	209.32	209.4	210.72	208.01	209.54	211.6	209.73	210.49	211.56	211.62	210.56	208.07	210.77	208.22	208.66	208.43
211.24	209.17	211.53	212.01	211.4	213.59	212.07	210.71	211.48	210.73	213.34	212.1	212.81	211.53	213.87	207.68	211.21	211.37	214.31	212.06	212.07	212.51	211.74	211.56	211.09	212.74	211.24	211.59	211.61	211.7	209.64	213.44	212.79	211.94	210.42	210.01	210.61	210.22	211.57	213.03	213.62	208.41	211.51	212.02	212.06	212.47	211.28	210.19	209.99	213.18
208.68	207.6	209.98	208.28	209.84	210.4	209.2	209.65	207.5	206.69	209.75	210.97	207.94	207.16	206.7	208.22	208.87	208.53	206.51	207.5	210.98	206.43	209.04	209.41	210.58	209.18	208.93	209.7	207.83	209.13	209.98	210.81	207.4	209.7	205.87	207.26	207.81	209.3	208.3	209.83	210.56	210.53	209.95	208.07	209.44	209.63	207.97	207.3	207.85	211.58
207.92	205.01	206.61	207.78	208.5	208.54	209.65	210.35	209.19	206.19	206.38	206.82	208.22	204.92	207.67	207.49	210.39	205.75	206.37	209.95	206.48	204.35	206.84	206.32	207.75	210.38	205.97	205.36	207.85	206.94	209.43	206.8	206.32	209.57	207.29	207.3	209.01	206.61	207.6	205.94	206.47	206.7	208.47	209.21	209.48	206.85	206.32	209.37	210.47	204.76
214.32	212.93	211.53	212.63	213.87	211.24	214.33	214.83	213.66	213.48	212.32	214.42	213.29	214.3	211.74	214.3	214.55	212.47	212.5	210.32	213.19	215.15	212.37	213.07	213.47	211.82	213.85	213.41	212.24	211.41	211.89	214.12	212.5	212.96	212.25	214.77	213.6	213.63	211.89	212.25	211.45	212.63	210.6	214.78	211.67	212.24	214.06	212.47	214.62	212.5
215.91	216.99	217.54	217.57	219.67	217.75	219.25	217.61	221.03	217.31	216.53	216.2	218.68	217.58	220.39	218.36	216.71	217.4	219	216.88	217.08	214.35	215.09	219.36	218.23	219.75	217.69	216.5	216.73	217.27	217.27	216.49	220.39	218.36	219.26	217.43	217.65	219.26	218.36	217.34	219.28	217.13	217.82	219.27	219.87	218.54	218.68	218.42	218.37	219.18
210.47	208.8	209.41	208.66	207.62	209.66	209.22	207.09	208.13	207.07	207.42	206.23	208.64	205.01	209.37	208.13	207.99	209.81	207.59	208.53	209.42	207.2	208.03	206.01	209.47	208.24	207.81	206.84	209.29	206.86	208.81	208.33	207.97	209.4	206.77	208.62	207.3	209.83	209.35	206.58	208.48	210.83	207.92	207.64	208.9	209.64	208.31	206.04	208.17	207.41
205.19	202.82	201.96	206.39	203.52	203.07	203.11	203.21	204.59	202.66	202.9	202.97	204.26	203.45	203.47	202.9	205.92	202.02	202.68	202.81	205.6	203.99	204.2	200.45	204.16	202.38	205.31	205.53	202.54	203.12	204.05	203.67	204.68	203.66	204.02	203.21	201.28	202.77	203.65	203.82	203.42	202.26	203.36	202.73	202.71	204.81	202.83	203.12	204.45	203.94
207.49	209.61	208.21	208.33	208.57	209.22	209.75	209.41	208.11	210.53	208.3	207.78	209.98	209.72	207.96	208.68	208.59	207.32	207.99	208.53	207.54	207.57	206.99	206.43	207.87	207.12	207.95	209.08	209.5	208.63	207.5	210.1	208.23	206.59	207.94	205.62	206.88	207.94	207.8	208.14	207.35	208.43	209.11	210.76	210.54	207.53	207.46	208.99	208.97	211.07
208.53	208.82	207.72	207.37	209.37	206.92	210.64	208.08	209.73	208.57	212.37	207.42	208.62	210.3	209.16	208.89	206.99	209.05	208.59	211.42	210.12	210.26	207.74	209.94	207.31	207.46	208.38	208.3	206.03	209.58	209.41	210.49	209.37	208.69	209.57	208.26	209.48	209.12	209.68	208.49	210.39	207.01	211.18	210.19	210.01	209.73	209.73	208.73	209.61	207.06
203.68	203.73	204.81	203.14	204.46	201.73	203.93	203.83	205.34	206.07	201.97	203.55	205.86	200.52	204.61	204.86	203.18	200.71	204.23	205.09	202.58	204.42	203.19	204.96	204.95	203.26	203.03	202.43	203.47	202.91	204.94	201.36	203.06	202.75	203.09	203.51	202.71	203.51	203.09	206.97	205.06	201.23	204.4	203.29	202.53	203.62	202.41	203.2	203.43	203
215.3	216.93	217.05	216	216.87	217.42	216.42	217.08	217.08	216.11	216.62	218.14	218.52	217.75	215.58	217.8	218.71	218.24	215.69	217.14	216.91	217.5	217.62	218.03	217.99	215.88	215.93	216.45	216.26	217.94	219.21	216.64	219	217.1	216.55	216.01	217.69	214.96	217.63	215.55	218.06	216.61	219.06	215.57	218.83	219.2	213.88	218.11	217.31	214.82
196.97	198.93	197.77	198.67	200.02	198.5	196.48	197.66	199.05	198.11	198.3	197.11	199.37	198.32	197.07	200.07	196.72	199.38	199.22	196.95	198.98	196.79	198.92	198.55	196.57	198.02	197.23	197.64	198.96	198.28	197.61	198.28	196.18	200.52	198.16	200.01	201.25	202.21	197.95	198.05	201.07	200.48	200.32	200.18	197.43	199.76	197.69	200.22	199.31	198.36
204.21	203.09	203.79	203.06	202.79	204.45	203.77	203.17	205.42	204.72	202.95	203.61	205.68	204.21	201.83	206.28	205.48	204.89	203.74	203.32	204.2	204.42	204	202.67	202.24	205.14	201.72	205.76	204.65	205	202.44	204.28	203.85	203.7	202.05	204.68	202.88	204.75	204.13	201.79	204.57	204.42	204.15	200.9	204.3	201.25	202.99	204.54	203.58	204.84
208.45	208.29	206.65	205.86	209.47	209.21	208.44	208.14	208.21	208.77	210.53	209.55	207.81	208.21	206.44	209.33	208.03	207.83	211.74	209.17	207.05	208.35	208.12	210.24	207.86	207.38	206.36	208.18	206.58	206.27	209.45	206.39	207.88	207.38	208.52	209.35	208.5	208.64	207.57	207.87	209.75	209.55	209.77	207.7	207.71	210.6	208.85	207.41	207.37	209.55
203.72	202.92	204.65	205.5	204.49	203.67	202.56	206.43	203.45	204.35	203.75	203.18	205.74	203.42	203.34	203.78	203.73	202.84	205.05	203.8	204.12	206.06	206.21	204.72	206.51	205.26	201.75	203.09	205.42	204.66	203.99	201.35	203	201.58	200.98	204.63	204.55	204.18	206.2	204.74	203.74	202.22	203.99	203.71	206.26	205.44	203.6	201.63	205.13	206.39
204.17	204.48	204.47	205.89	204.03	204.33	204.27	206.83	204.46	204.64	204.25	203.97	205.12	204.91	204.85	203.52	204.52	204.74	203.98	203.36	205.04	204.26	202.49	204.05	201.48	204.46	203.26	205.26	203.51	204.13	204.93	205.04	205.53	202.06	204.47	202.69	203.14	202.48	204.24	203.99	204.6	204.96	205.18	204	203.19	204.2	202.4	203.46	203.38	202
205.09	207.77	207.15	206.58	207.99	208.62	208.3	209.1	208	207.39	208.44	206.34	206.67	207.63	207.15	209.38	207.92	208.51	209.55	210.82	206	208.78	208.81	207.34	207.45	208.28	207.76	208.64	206.53	207.11	207.08	206.34	209.87	206.68	209.8	208.38	209.69	207.72	208.14	207.82	208	207.71	206.15	207.06	209.18	206.68	208.1	208.95	208.55	208.62
217.01	215.07	217.22	218.78	216.27	218.21	216.13	215.19	218.36	216.24	217.56	216.99	219.62	217.47	215.41	216.16	217.42	217.58	216.77	217.08	215.43	215.47	217.6	216.3	217.74	219.14	215.65	219.3	215.33	217.04	217.4	218.12	217.97	216.73	218	218.07	216.87	215.94	216.71	217.44	215.47	217.7	216.8	218.53	216.95	216.98	216.49	215.6	215.94	218.95
206.24	206.07	206.3	205.09	204.89	206.1	206.34	207.86	207.43	209.45	206.94	206.77	206.11	207.36	205.04	206.04	204.33	206.46	206.27	206.39	206.74	207.34	206.96	205.89	206.13	207.04	204.29	205.39	206.65	205.87	204.96	205.9	204.21	205.47	203.96	204.72	205.26	203.58	206.38	206.23	207.15	203.87	204.76	205.86	206.04	206.38	207.18	207.17	207.48	204.09
212.45	210.76	210.35	210.9	209.57	211.36	212.6	211.19	213.01	213.4	213.5	210.7	212.39	210.46	213.13	208.79	212.7	207.42	211.06	211.31	211.14	211.57	213.1	213.98	210.47	211.9	212.28	210.44	211.11	212.64	213.51	213.79	212.39	210.66	209.52	212.85	212.63	211.04	211.06	212.32	210.69	209.99	211.85	211.31	208.41	209.89	211.98	211.39	211.54	210.92
209.14	207.73	208.94	207.54	210.11	207.98	209.12	207.5	209.35	209.19	207.39	209.95	208.19	208.8	211.3	209.07	210.68	210.11	208.93	210.14	208.7	207.13	206.77	210.42	209.42	207.62	208.01	208.48	209.57	209.93	209.58	208.48	210.56	211.85	207.19	211.77	206.73	209.51	207.26	207.73	209	204.88	209.04	208.46	209.73	207.87	210.03	210.59	208.75	207.59
207.46	205.66	207.18	204.36	206.44	205.39	206.53	206.62	205.19	205.05	205.1	206.27	204.03	205.8	207.6	204.95	206.1	207.7	209.47	204.51	204.73	207.39	205.82	207.62	204.64	206.94	205.97	208.68	207.77	207.51	204.68	206.58	205.11	207.05	205.49	207.8	207.76	205.19	204.95	206.33	207.64	207.38	208.98	204.31	206.71	205.34	205.83	208.76	207.73	207.3
209.25	206.74	206.76	208.95	207.69	208.69	208.31	208.41	206.28	206.86	209.21	207.9	208.77	206.45	206.95	209.07	207.15	205.69	206.65	207.47	207.4	208.39	206.95	207.76	207.32	208.4	207.89	207.69	209.08	207.49	205.23	206.37	207.33	209.42	208.91	210.46	207.96	206.89	208.78	208.62	207.74	205.77	209.34	207.84	205.99	208.94	209.04	205.72	208.1	210.24
201.88	199.81	198.94	199.54	199.29	199.78	198.89	199.12	198.92	201.71	200.19	198.82	199.03	201.01	198.46	198.95	198.49	199.97	200.43	201.13	197.54	200.18	199.27	196.91	197.19	199.8	198.87	197.95	200.81	197.24	199.81	199.39	199.03	200.66	196.58	201.26	198.66	200.7	202.05	199.66	200.52	199.19	201.18	198.28	198.5	198.44	200.07	199.02	196.86	197.92
207.26	206.88	208.45	207.88	208.23	208.24	209.56	208.53	207.99	207.31	210.98	208.37	206.51	208.91	208.62	205.7	208.86	207.95	206.68	209.22	208.31	206.85	209.61	205.51	209.34	207.82	208.44	208.68	206.16	209.24	205.39	207.61	207.64	210.46	206.78	207.53	208.57	208.82	207.56	209.27	206.79	210.23	204.88	205.34	208.65	209.2	207.51	209.56	210.32	209.82
212.84	209.76	210.65	214.38	212.61	212.66	213.48	214.21	212.53	213.81	210.49	212.62	212.06	214.18	212.9	213.33	211	212.05	212.12	210.51	211.19	213.82	210.51	212.73	213.22	211.84	211.72	212.11	211.7	211.23	211.88	212.12	211.93	212.43	213.51	211.8	212.17	213.79	211.37	212.86	213.65	213.13	212.46	211.64	211.49	212.13	213.8	212.54	211.74	213.16
209.35	209.65	210.09	210.24	210.14	205.72	208.63	209.38	207.02	205.59	207.44	206.62	209.48	207.63	209.38	211.25	208.16	206.96	210.6	207.86	209.12	208.82	208.36	208.62	207.96	207.72	207.43	209.81	210.31	209.27	207.47	209.24	212.59	209.47	207.87	210.46	208.73	208.73	208.09	208.44	206.43	210.05	207.35	208.13	209.1	207.18	208.37	210.76	210.32	206.83
209.78	209.39	209.34	208.57	208.66	207.56	207.9	209.03	207.03	209.5	208.35	209.75	208.21	208.94	208.24	206.73	209.38	207.6	208.14	208.01	208	207.72	210.83	209.86	209.67	210.52	207.29	207.98	208.37	207.98	209.95	209.84	208.72	210.3	208.87	209.03	208.57	209.85	210.51	207.8	210	206.5	208.36	210.77	210.28	208.82	205.98	208.02	209.07	207.47
212.43	212.75	209.74	211.4	210.73	210.18	211.39	211.79	213.56	211.12	212.85	212.18	211.83	209.61	213.14	212.29	211.15	212.61	210.93	212.48	211.41	211.1	212.27	211.62	212.03	211.82	212.45	212.64	208.4	211.17	213.07	212.36	211.67	212.39	211.51	208.63	212.72	211.16	208.9	211.47	212.81	210.74	211.74	211.28	210.87	210.14	211.53	210.3	210.93	209.76
199.68	199.36	201.75	200.25	198.24	198.05	202.06	202.52	199.74	197.56	200.07	198.63	199.94	199.87	198.97	200.65	200.15	200.82	199.25	197.95	198.33	201.34	199.75	198.35	200.42	200.31	200.8	198.98	200.89	201.49	198.48	197.65	197.44	198.52	200.5	200.29	199.67	197.8	200.01	199.02	200.47	201.28	200.42	197.4	197.78	200.12	195.98	199.33	198.35	198.61
210.17	209.88	213.23	209.36	212.04	211.12	210.92	212.46	213.19	213.14	212.12	211.72	210.67	209.92	212.17	213.06	211.26	213.6	214.01	210.3	214.1	209.93	212.03	213.71	211.01	211.21	209.06	211.15	211.35	213.03	211.75	209.22	210.51	211.43	212.57	210.69	211.09	211.61	211.23	212.06	212.21	210.04	211.88	212.26	209.98	211.99	212.61	211.74	210.96	212.58
207.03	206.7	207.38	208.12	208.12	207.76	205.98	207.15	206.1	209.14	206.69	208.84	207.54	208.79	208.12	206.92	209.24	207.98	207.16	208.43	207.68	207.56	208.54	209.88	207.12	207.43	207.21	208.02	206.5	207.66	208.43	208.22	208.05	208.39	206.02	209.11	206.45	207.96	209.01	206.89	210.21	208.09	207.4	207.35	208.57	208.95	208.09	208.09	207.25	206.72
205.88	207.85	206.93	207.78	206.38	207.37	207.1	207.45	209.45	208.45	207.25	207.18	209.36	206.09	207.27	207.34	207.37	207.79	207.96	208.52	209.67	207.13	207.51	207.9	208.23	207.28	206.34	206.22	206.83	209.32	206.96	206.76	206.43	206.96	210.26	210.49	209.31	208.72	205.46	208.29	207.77	208.24	207.41	208.15	206.89	208.84	207.07	208.04	207.59	205.26
203.81	201.2	200.82	203.72	200.07	200.74	203.19	201.72	204.67	202.88	200.72	202.58	203.5	202.09	202.24	203.62	200.69	204.48	201.11	204	201.79	205.74	202.41	203.13	203.22	200.11	203.7	203.12	202.79	201.47	202.66	202.04	204.12	202.58	203.17	201.94	201.77	200.86	202.8	202.85	201.01	204.59	203.89	203.69	205.38	203.2	204.12	203.87	202.29	201.93
203.22	203.21	204.8	202.14	204.41	203.12	204.75	203.42	201.57	200.52	202.66	202.55	205.09	202.26	205.38	201.11	203.41	203.45	204.47	202.15	202.7	201.87	201.38	205.75	201.97	203.34	204.27	203.14	201.57	203.35	203.75	202.23	204.07	205.93	203.02	204.71	204.43	202.08	202.52	204.16	202.75	201.43	201.75	203.54	205.82	203.4	202.19	203	202.23	204.14
210.07	210.39	208.17	207.1	209.48	206.85	210.4	208.78	209.33	208.39	210.59	207.7	208.87	208.02	207.91	209.34	206.7	211.32	208.43	208.6	209.52	207.39	206.4	208.48	208.63	208.77	208.88	210.46	209.31	208.98	209	209.4	209.04	210.84	208.41	210.28	207.22	213.58	207.69	207.1	207.72	208.72	212.6	207.11	209.73	206.9	210.02	208.35	209.56	208.63
208.07	210.45	211.62	209.56	211.59	208.31	208.1	208.41	210.88	209.91	208.96	212.26	209.36	209.79	208.7	207.53	209.01	211.62	209.09	208.43	209.77	206.94	211.36	210.36	208.91	208.85	211.75	208.31	211.09	209.37	210.09	207.21	208.54	210.31	210.25	209.43	210.94	209.43	208.78	210.4	210.12	211.73	209.56	208.36	210.04	208.37	211.93	209.64	208.27	208.78
213.12	210.82	211.36	211.38	212.53	213.81	211.42	211.63	213.22	213.08	212.35	213.31	212	215.17	213.27	213.05	214.7	211.82	213.48	213.1	211.13	211.98	213.87	209.68	212.3	214.19	214.25	213.37	212.7	211.1	210.94	210.51	211.97	210.12	212.1	214.77	214.63	211.21	214.61	212.25	212.79	212.85	213.13	211.43	213.76	210.83	210.66	212.53	211.67	211.69
209.82	210.05	208.56	207.22	210.96	208.15	207.96	207.19	207.37	207.9	209.51	209.03	209.6	208.46	208.49	208.3	209.08	208.16	207.9	208.11	208.01	211.07	208.15	210.85	207.28	211.14	208.23	210.48	209.33	208.72	210.62	210.52	208.51	207.99	208.78	210.83	208.43	208.32	208.5	212.06	209.34	211.15	208.04	209.16	208.47	210.11	210.76	210	207.37	209.23
205.18	206.8	207.25	206.88	209.48	210.31	206.99	206.34	206.99	209.88	206.29	206.9	207.6	207.32	205.31	208.31	208.19	206.71	206.38	209.63	206.53	206.34	208.55	209.67	207.52	206.28	208.06	209.82	207.1	208.89	207.32	207.28	206.77	206.67	209.19	206.38	209.29	207.69	208.04	207.26	206.76	205.77	208.32	207.52	208.9	205.82	208.17	206.69	207.63	209.38
204.93	201.45	201.42	203.83	201.78	203.29	204.4	203.05	204.18	203.48	203.1	202.5	202.87	203.65	202.73	202.97	204.37	204.83	201.11	202.66	201.8	204.98	202.31	205.96	201.76	201.28	202.89	202.54	202.78	203.66	202.74	205.04	202.03	203.19	205.3	202.55	202.4	203.76	201.9	203.7	200.82	201.94	204.03	201.94	204.47	203.7	202.85	203.46	202.26	204.74
209.09	209.65	209.15	210.34	209.81	209.19	210.69	210.04	207.3	209.45	212.33	210.63	208.08	209.5	211.02	209.2	209.37	208.9	208.4	210.37	207.73	209.64	209.69	209.55	211.93	209.41	209.42	207.97	207.07	209.03	207.65	208.82	211.4	211.13	208.66	207.12	209.08	207.83	207.42	210.8	209.15	209.37	211.23	207.72	209.37	209.64	209.72	211.73	210.03	209.51
207.36	210.37	208.07	207.77	209.86	208.44	207.13	206.98	207.21	206.2	207.48	209.18	205.96	206.1	208.24	208.05	207.27	208	208.71	208.49	207.64	207.15	208.68	208.37	204.48	206.35	207.7	207.34	207.97	207.78	208.01	209.89	206.85	210.22	205.51	208.67	208.06	207.3	208.47	206	206.27	209.5	206.35	208.21	205.16	207.7	205.9	206.21	208.75	207.28
209.9	208.41	206	210.18	208.22	208.29	207.2	207.34	208.24	209.75	209.59	208.45	207	208.71	207.65	208.91	210.18	210.85	209.54	208.16	209.95	207.34	209.56	209.7	206.22	209.62	207.61	207.44	209.59	208.66	208.68	208.8	209.53	208.01	207.85	208.98	209.22	210.93	209.05	206.67	209.32	207.44	210.64	208.19	209.74	208.83	207.22	207.59	208.33	208.91
207.08	206.77	207.94	207.63	208.02	208.56	207.86	208.99	207.1	208.51	208.18	209.14	206.28	208.46	209.79	207.82	210.49	207.43	207.1	206.19	207.2	208.77	207.6	207.96	209.91	207.8	206.56	207.54	207.56	208.31	208.56	207.68	209.07	207.23	210.9	207	207.48	208.93	205.98	208.1	209.06	209.11	209.84	205.47	207.95	209.35	208.23	205.56	206.05	206.66
217.79	217.87	217.97	216.92	215.83	217.97	216.73	218.14	216.51	219.66	218.61	216.96	217.64	215.63	217.4	216.75	218.4	216.54	218.26	215.25	215.58	217.83	218.42	219.04	215.52	220.63	218.95	217.18	217.39	218.07	217.41	218.95	216	218.94	217.74	218.27	218.09	217.29	219.6	216.29	217.87	216.05	217.23	217.76	218.29	218.24	216.99	218.8	217.52	217.28
214.16	211.49	209.91	211.35	212.43	214.06	211.45	209.63	210.39	212.57	212.43	210.54	211.73	212.06	211.69	211.44	210.39	211.99	210.72	212.35	213.11	210.65	210.07	214.27	211.48	211.23	212.32	212.37	211.88	209.09	212.17	209.8	210.44	210.14	208.87	211.8	214.08	211.09	209.12	210.41	211.5	212.62	212.46	212.19	212.06	212.97	210.87	210.41	212.56	213.69
202.99	204.75	204.49	204.69	205.36	204.31	202.93	203.78	203.22	201.5	204.01	202.37	203.09	203.11	203.51	202.39	202.6	204.44	205.57	202.78	203.34	205.34	204.62	204.26	203.09	202.66	203.95	200.66	204.71	203.44	203.34	203.27	203.42	203.17	202.86	204.03	203.67	201.97	203.78	201.02	202.97	205.52	203.87	202.93	204.93	203.08	205.16	201.86	205.24	202.82
210.08	211.69	209	208.73	210.78	204.96	207.51	208.6	209.28	208.94	209.84	208.65	208.68	208.25	210.18	209.18	211.42	209.5	207.64	212.22	208.23	209.2	210.9	207.27	210.98	208.14	208.63	209.18	207.85	209.92	208.58	208.02	207.08	208.42	210.14	207.47	207.6	205.22	207.72	207.09	208.41	209.46	208.3	206.19	207	211.24	210.34	209.76	208.32	208.91
211.46	211.38	212.21	211.8	211.73	210.09	210.34	213.25	209.27	211.79	213.04	209.65	210.81	211.61	212.61	213.03	210.74	212.63	210.97	211.87	211.37	210.24	210.74	211.71	211.73	209.94	211.83	212.7	214.03	211.91	210.61	212.79	209.98	211.67	213.63	211.7	214.06	211.5	211.66	212.23	210.29	212.34	211.72	211.99	212.75	210.14	210.72	210.31	212.19	215.18
207.13	206.23	207.8	206.97	206.77	206.59	206.75	208.63	207.26	208.11	208.65	205.42	208.27	206.75	208.54	205.6	207.81	205.49	207.27	206.24	207.21	206.72	207.27	208.86	208.27	207.99	206.63	208.82	208.59	208.71	206.91	207.37	209.05	207.03	209.8	207.6	206.97	205.53	206	208.62	208.79	206.99	205.32	207.73	205.54	209.85	204.67	206.68	208.39	208
194.74	195.42	194.6	192.43	192.68	196.75	194.52	194.21	196	195.04	193.44	194.85	194.39	193.01	194.52	196.03	193.96	193.63	193.81	194.77	193.45	193.07	193.99	195.07	193.26	193.44	193.58	195.02	194.85	194.52	194.09	195.58	194.47	194.82	194.3	192.66	192.67	194.24	194.13	194.25	194.67	195.51	196.32	196.43	195.45	195.74	193.71	194.23	194.35	195.93
206.72	207.87	207.25	208.43	206.4	209.24	207.76	209.63	209.21	208.09	207.62	208.44	208.45	205.7	207.59	209.75	208.52	207.56	207.04	206.7	207.1	209.57	208.96	206.54	207.52	207.57	208.11	205.07	207.3	207.14	207.31	210.84	209.66	207.01	207.76	208.19	208.97	208.53	208.04	206.63	208.09	207.37	207.5	206.32	207.86	208.35	208.56	210.5	207.82	206.55
218.12	217.27	216.4	216.41	217.13	216.88	218.48	216.98	214.5	217.36	215.61	217.3	217.7	218.74	217.91	218.23	217.43	217.04	217.47	216.61	218.07	216.72	216.21	215.39	218.73	217.32	214.07	214.19	215.64	217.96	216.61	215.14	216.99	217.6	216.73	216.88	218.08	219.72	218.23	217.4	216.55	216.49	218.5	218.39	219.29	217.53	218.1	217.68	217.87	217.41
206.56	206.42	206.54	209.29	210.26	208.16	209.27	206.66	208.57	207.05	207.18	208.17	206.25	206.87	208.32	208.41	208.02	207.75	208.63	210.17	208.3	207.13	206.66	206.18	207.6	209.13	206.13	208.24	207.95	206.89	209.43	207.16	205.21	209.39	210.09	207.39	208.46	206.59	205.54	207.31	206.73	206.98	206.4	210.35	208.01	206.22	209.04	208.54	205.45	208.17
216.46	217.05	217.95	215.53	216.85	214.63	216.4	215.44	216.7	213.39	218.49	216.77	215.39	213.91	216.9	217.49	216.96	218.14	216.56	218.05	217.67	218.01	216.59	216.9	218.84	216.8	217.87	214.26	216.4	217.99	215.5	217.12	217.68	216.97	216.86	214.83	218.65	216.04	220.73	219.8	219.82	216.98	215.92	218.82	216.94	216.25	216.04	214.95	215.03	217.27
203.31	201.97	204.02	205.99	201.79	205.3	204	204.3	204.12	201.96	202.99	199.87	203.92	202.97	203.19	202.23	202.23	204.14	202.36	202.93	203.22	201.8	203.58	203.23	202.27	203.19	202.12	199.16	201.86	202.61	202.33	201.36	201.56	203.56	203.83	202.33	204.31	202.53	200.94	202.71	201.15	200.83	202.21	201.9	204.06	199.59	202.41	203.13	202.05	203.42
218.33	214.55	217.36	220.07	217.78	215.66	216.94	219.1	217.05	219.9	217.45	217.22	218.59	219.51	216.96	216.7	218.04	218.79	218.53	217.11	218.14	218.23	218.6	217.67	215.71	216.64	216.85	218.83	215.92	214.33	217.07	220.1	217.81	218.09	220.6	216.12	219.41	216.88	216.96	217.95	217.87	216.12	217.57	219.89	216.65	215.68	217.15	217.6	217.92	218.51
206.39	204.21	203.67	204.7	205.79	202.58	203.17	206.79	205.2	205.34	204.15	203.4	202.92	203.38	204.55	204.49	202.43	203.05	206.29	204.33	204.61	205.57	204.6	205.89	203.24	203.21	202.6	203.61	204.29	205.93	204.55	204.75	204.63	205	202.62	203.34	204.59	202.75	202.63	203.38	203.07	202.7	204.04	202.6	202.81	204.85	203.22	203.71	206.54	205.04
209.57	211.86	211.96	211.84	213.59	214	212.45	213.04	210.33	213.33	212.81	211.23	213.42	212.01	213.94	213.64	210.94	212.17	212.56	211.32	215.13	212.19	212.8	214.02	212.14	213.75	214.51	212.75	213	214.61	213.13	211.47	212.61	213.47	211.93	210.87	213.6	212.64	213.68	214.44	211.36	213.29	212.99	213.3	212.53	212.63	212.72	213.33	215.64	212.42
218.03	217.24	216.96	220.32	217.2	213.95	217.92	217.16	217.73	217.46	219.18	218.81	216.75	217.84	217.43	216.55	218.07	216.28	217.52	218.11	218.91	216.51	219.92	217.35	218.28	217.56	218.91	218.46	218.26	218.94	217.83	218.88	219.46	217.56	218.11	219.75	216.48	218.26	217.25	219.02	216.35	220.09	216.58	216.72	216.35	215.7	218.42	220.55	217.62	217.05
201.98	202.74	203.53	200.64	202.04	202.24	201.87	201.86	203.97	204.34	204.83	201.66	204.83	204.32	203.76	202.16	204.05	204.25	203.35	204.36	202.14	201.68	203.36	204.24	203.72	201.5	203.5	203.15	204.08	202.27	202.87	202.34	203.08	202.83	202.88	200.61	205.21	202.5	204.21	202.37	203.43	202.77	202.71	201.74	202.99	202.64	203.82	203.57	202.12	205.4
210.69	213.54	208.73	210.96	210.3	210.99	213.9	211.58	211.24	213.49	212.1	212.67	211.04	212.52	211.41	210.9	213.75	214.06	210.18	212.22	209.48	211.68	210.06	213.39	211.23	212.64	211.13	209.31	209.77	210.99	213.67	209.33	211.46	210.87	212.33	210.94	212.87	211.11	211.74	211.01	210.97	211.14	209.72	212.53	211.44	212.1	210.28	212.2	211.59	212.45
210.25	209.12	208.37	205.95	210.72	208.27	206.08	208.47	207.06	206.87	208.89	207.57	209.06	206.98	208.63	209.23	207.67	209.78	208.53	208.44	207.91	209.9	209.91	209.23	209.4	207.86	209.69	208.01	209.56	209.63	207.94	208.64	209.48	209.99	207.15	207.14	208.12	207.32	208.53	207.62	207.05	206.97	208.21	209.89	207.03	208	208.59	207.71	209.07	209.1
211.19	211.22	212.11	211.01	212.22	209.53	211.53	211.18	212.64	212.63	213.84	210.06	211.47	209.26	210.09	212.03	212.93	210.96	213.42	212.13	211.91	213.04	211	211.52	213.57	212.05	210.44	210.98	210.07	210.13	212.83	214.66	212.27	212.74	210	212.71	211.91	212.54	210.95	212.71	212.35	211.47	211.95	210.81	212.08	210.96	212.47	210.13	212.88	211.36
201.35	200.41	201.65	201.33	200.79	201.7	200.68	199.97	198.45	202.65	199.93	201.84	201.91	199.09	201.19	201.18	201.69	200.71	199.81	201.35	202.04	202.05	201.03	202.29	203.1	200.9	199.02	200.67	202.94	200.67	199.76	201.56	199.95	200.75	199.75	200.09	201.04	201.26	201.53	200.02	203.13	200.18	203.08	201.22	201.26	200.47	201.45	200.98	199.96	200.33
213.54	210.73	212.06	212.18	210.14	212.32	211.12	212.92	213.68	212.49	214.06	214.37	211.59	212.21	213.7	212.59	211.78	211.66	211.45	214.45	211.3	213.31	211.9	211.88	211.82	212.53	210.92	212.45	213.48	214.15	213.93	212.45	211.53	213.46	210.04	211.13	214.4	212.41	211.66	211.4	213.1	211.86	214.04	213.41	213.28	211.45	210.01	212.78	212.92	211.26
201.29	202.52	198.2	201.23	198.65	200.32	200.53	199.05	201.41	199.1	198.28	198.72	199.47	203.1	202.75	200.35	201.19	198.14	200.69	197.65	202.12	201.15	198.78	200.37	197.74	200.65	202.42	199	200.72	200.01	198.95	200.76	198.99	198.34	201.19	201.88	199.53	201.78	201.22	200.77	199.63	197.91	199.49	201.63	202.99	201.37	201.32	197.9	201.79	200.19
205.13	201.46	202.09	202.6	204.22	201.62	202	205.16	201.87	201.48	199.81	204.18	202.12	201.33	202.36	201.02	200.92	202.12	200.15	203.12	203.09	202.12	205.56	203.43	203.6	203.24	202.11	202.92	202.49	200.99	202.66	203.55	203.13	202.21	200.48	202.69	204.09	203.45	203.08	200.92	204.33	200.38	204.87	203.9	202.98	202.98	201.51	202.97	207.66	202.88
214.13	211.99	212.19	212.47	210.96	210.76	213.4	214.78	211.85	213.84	213.58	213.58	212.15	211.56	214.15	214.77	212.84	216.16	212.67	213.74	214.41	214.23	214.01	213.82	213.02	214.69	212.79	213.38	215.01	214.08	212.55	212.74	213.12	211.33	214.78	213.31	213.11	215.76	214.26	211.51	213.2	216.54	214.39	214.39	212.43	213.33	213.13	215.27	212.38	215.69
212.4	211.31	212.27	212.93	212.53	211.79	212.12	212.84	212.52	212	209.98	207.98	211.12	213.48	212.04	214.22	212.07	211.51	212.93	211.69	212.07	210.6	211.69	212.99	213.75	211.21	212.69	210.64	212.17	210.87	213.51	212.1	212.09	209.88	208.82	211.39	210	213.3	214.85	212.41	211.55	210.36	209.11	210.29	213.23	209.71	211.42	211.18	214.33	212.93
216.24	217.09	217.89	216.38	218.33	217.37	216.32	215.47	216.13	218.98	217.2	219.22	216.27	214.72	218.82	218.65	219.42	216.24	218.14	217.71	219.28	217.39	218.35	218.61	218.12	217.62	220.16	217.86	216.13	217.6	218.11	218.94	219.11	216.51	217.68	216.97	217.96	217.22	216.66	218.88	217.47	218.26	215.84	219.26	216.76	216.41	218.82	216.31	217.61	218.04
218.17	216.78	215.77	219.94	218.19	217.85	218.3	218.81	217.27	218.36	219.64	219.37	218.22	218.7	220.07	217.78	220.89	214.72	218.94	217.34	217.54	217.59	216.28	218.43	217.46	214.85	217.9	218.08	219.11	218.36	216.09	216.9	218.09	220.85	217.23	220.99	219.63	218.82	219.34	217.69	217.66	221.2	218.32	219.76	218.13	217.3	219.46	218.17	217.02	218.37
215.68	217.38	215.11	216.41	217.4	217.22	215.3	214.6	216.28	218.54	218.28	216.3	217.49	216.47	215.19	216.3	218.24	216.98	215.32	217.98	218.06	217.46	217.45	216.97	218.96	217	217.4	218.32	216.89	219.98	217.15	217.15	217.83	214.96	213.2	219	216.74	218.18	216.76	217.57	218.88	216.68	214.74	216.87	218.69	220.57	217.54	217.34	218.47	215.43
203.53	204.57	206.99	204.24	203.96	204.37	204.76	204.3	206.16	205.6	204.85	205.06	205.86	203.95	205.26	204.92	205.06	205.25	204.42	201.66	203.21	204.02	205.62	204.13	204.25	203.86	201.66	205.58	205.49	206.54	203.98	206.11	204.9	204.95	205.13	203.87	202.5	205.06	203.26	204.65	203.08	204.79	203.68	205.58	204.79	204.57	204.58	205.67	205	204.73
208.77	207.23	209.71	206.68	206.64	211.46	208.61	208.23	207.72	207.8	210.4	209.46	209.07	207.63	208.8	210.47	208.31	205.4	210.39	207.29	207.16	207.82	209.23	207.14	208.79	207.87	208.69	209.91	208.78	209.67	208.42	209.04	208.36	208.94	207.8	208.63	208.23	209.38	209.23	207.73	210.22	208.67	207.43	208.65	211.53	207.95	208.16	208.45	208.83	208.56
217.36	219.63	215.97	217.39	216.87	215.82	217.52	217.67	216.18	215.82	217.5	217.52	217.93	217.66	220.72	218.91	214.23	216.29	217.77	217.02	218.76	215.73	217.82	215.74	218.25	213.66	216.45	219.37	216.25	216.36	215.91	214.71	217.02	217	218.19	218.56	215.15	218.42	216.96	219.26	219.69	216.6	215.91	216.83	218.19	215.27	215.75	216.24	217.26	216.85
198.32	198.49	201.02	199.34	200.47	199.65	199.72	199.4	200.48	199.73	202.83	200.79	198.86	200.45	199.99	199.3	198.95	200.86	196.69	198.95	199.35	198.66	200.79	201.31	198.15	200.71	201.11	200.07	201.03	196.46	200.41	200.01	199.29	199.72	200.28	200.62	199.23	199.78	199.03	201.48	199.77	200.9	199.02	199.93	199.32	201.71	200.48	198.91	201.93	201.49
197.66	199.14	197.5	197.17	196.81	199.98	198.2	199.23	198.29	197.11	197.29	197.05	201.06	198.18	198.65	198.35	195.72	198.03	198.09	197.2	197.31	201.69	197.12	198.95	195.2	200.99	197.82	198.33	196.66	195.55	196.03	197.57	197.83	198.31	198.6	198.68	197.24	195.06	196.2	198.32	194.69	200.63	200.22	199.78	196.68	197.29	195.86	199.23	198.18	196.4
214.12	213.91	212.34	212.42	211.48	212.44	214.78	213.85	213.43	212.48	211.6	210.62	211.7	213.6	211.08	211.35	210.69	213.3	212.5	215.8	212.03	212.27	212.32	212.23	211.37	213.12	211.89	213.46	213.72	213.28	212.26	212.79	211.06	212.97	211.89	212.64	211.28	213.54	214.14	214.35	210.63	211.38	212.23	214.13	213	213.42	213.28	211.29	212.95	212.58
196.6	195.37	195.51	196.32	193.59	194.65	196.12	194.96	195.02	194.36	194.61	193.93	194.51	197.27	194.75	194.17	192.43	193.03	193.38	194.68	194.1	195.61	193.99	192.74	195.24	191.6	193.16	195.12	194.22	193.74	195.24	194.91	193.93	196.02	192.41	195.2	193.6	196.58	191.85	194.97	193.34	192.81	195.7	194.17	194.79	192.32	196.04	192.25	193.22	191.95
211.34	211.21	206.75	209.33	207.44	209.46	211.25	206.85	206.14	208.86	208.64	209.82	209.92	210.53	210.91	208.52	212.62	208.07	211.36	208.53	210.34	211.27	210.63	211.84	211.57	207.95	210.36	209.42	211.96	210.44	207.83	209.17	207.15	209.29	207.77	208.65	209.47	210.15	210.25	207.85	209.46	210.85	210.1	208.8	208.8	211.38	209.28	210.46	209.45	211.24
218.79	216.51	220.35	214.59	219.04	216.5	216.46	217.07	218.18	216.77	219.05	217.84	214.02	217.1	217.9	219	216.44	218.27	218.02	218.2	217.45	216.85	217.9	215.53	213.63	216.8	217.27	217.81	217.81	215.88	216.38	215.59	217.66	218	217.66	215.93	216.13	216.29	216.77	217.02	215.36	217.21	219.41	217.09	218.73	214.82	217.3	217.65	217.24	219.72
212.56	211.39	213.03	210.04	210.93	210.88	209.7	210.13	211.61	212.99	212.29	212.76	211.77	211.5	210.64	213.73	210.36	211.24	211.19	211.75	211.49	210.14	212.3	213.87	211.9	213.48	211.87	210.8	213.58	213.06	213.11	212.38	212.12	212.02	213.68	212.27	210.73	212.3	212.5	212.09	211.41	210.29	212.17	212.49	208.99	213.7	213.66	213.77	210.93	212.94
202.37	204.96	206.63	204	202.21	206.43	204.33	202.25	204.56	202.25	202.07	202.62	204.08	203.53	203.35	203.74	204.64	204.24	204.53	200.83	202.9	203.41	205.23	204.13	204.3	203.83	205.1	204.14	204.5	204.65	204.91	203.49	206.87	203.98	206.6	204.83	204.18	204.94	204.31	204.52	203.22	205.77	203.62	206.23	203.39	206.3	203.07	201.02	203.69	205.4
199.76	200	200.25	197.92	197.53	198.89	198.78	198.67	201.12	199.32	200.04	198.37	199.92	199.38	200.69	200.53	200.6	199.63	200.06	199.02	196.71	199.41	199.55	199.08	199.57	198.74	199.41	200.89	197.67	200.66	200.47	198.15	201.15	200.16	200.33	200.49	199.27	199.04	200.15	200.64	200.38	200.53	198.88	200.22	198.16	198.81	198.91	198.37	199.4	200.81
211.56	212.32	209.7	213.38	212.8	211.37	212.73	211.98	212.93	211.89	212.85	212.7	213.51	213.02	212.43	214.79	210.77	211.81	213.55	212.58	212.46	212.51	211.99	212.09	212.63	211.9	213.46	211.6	213.15	212.61	213.53	212.19	213.9	214.5	211.4	211.32	213.65	213.49	212.16	214.54	211.42	213.45	213.56	211.45	213.38	212.52	213.43	212.49	211.7	211.41
204.7	202.35	202.93	203.17	203.18	202.26	204.08	203.97	202.82	204.51	202.88	203.23	206.07	204.66	200.99	203.31	202.61	204.1	204.86	204.17	205.7	202.38	205.15	203.14	205.89	205.74	204.26	203.73	204.27	201.35	202.23	203.83	205.59	202.77	203.51	204.41	204.79	204.93	204.32	206.15	204.41	203.9	202.32	204.14	202.5	201.9	204.41	204.14	203.6	202.15
203.01	201.51	204.51	203.41	201.93	202.41	202.86	202.05	203.81	203.9	203.86	202.87	201.45	203.33	203.42	202.8	202.27	202.38	204.67	201.59	202.33	202.97	202.24	201.71	202.83	202.87	203.76	200.51	202.62	201.3	203.86	202.49	203.17	204.41	205.14	203.44	202.04	202.51	204.56	201.97	202.11	201.68	201.88	204.19	202.31	203.26	202.78	203.3	201.67	202.58
199.13	201.08	201.36	201.38	199.95	201.19	198.97	200.38	199.88	198.26	200.13	199.64	199.26	197.98	198.82	198.38	199.43	200.02	201.49	202.96	198.94	199.39	197.11	200.84	199.19	200.95	199.3	197.68	199.17	199.65	200.52	197.38	200.28	199.2	200.25	198	198.97	200.08	200.66	200.32	199.83	197.47	199.46	197.85	201.26	200.21	199.03	198.33	200.94	199.24
218.87	216.61	218.72	218.6	218.67	217.12	217.5	217.6	216.48	216.67	218.02	215.35	216.89	216.53	215.82	215.62	213.4	214.5	214.49	217.43	217.68	218.74	218.5	215.57	217.54	217.5	217.08	214.93	216.34	217.95	219.12	218.35	214.92	216.47	218.42	216.62	218.59	214.79	217.68	214.84	219.12	217.7	217.09	215.64	216.14	217.2	216.91	215.84	215.6	217.3
206.62	208.56	206.45	208.31	208.79	206.49	208.64	207.52	208.37	208.06	207.78	207.4	207.76	209.79	207.08	206.92	208.02	207.31	207.13	206.99	208.19	206.24	208.96	206.98	208.42	207.48	208.17	207.4	209.88	205.89	207.39	208.3	210.28	205.66	205.7	206.73	208.56	206.11	207.49	206.09	208.23	208.02	208.06	209.42	207.38	207.02	206.46	208.61	210.71	210.07
198.01	198.81	195.76	196.89	197.48	198.75	197.1	197.52	197.43	197.9	199.2	199.59	197.95	196.53	198.76	196.28	196.09	200.28	196.97	198.53	197.47	198.37	198.28	196.96	198.33	197.94	196.55	197.84	196.26	196.26	197.36	198.95	199.88	198.16	199.04	202.33	197.7	197.57	198.83	199.17	198.78	197.08	199.9	202.15	197.67	197.92	199.3	196.64	199.4	198.25
208.7	209.02	209.35	208.69	208.4	206.35	208.36	209.01	207.91	208.71	206.83	207.7	208.73	210.49	208.09	209.17	207.22	209.54	206.58	207.78	207.92	208.39	209.63	209.77	207.96	209.53	211.77	210.18	206.71	208.07	209.09	209.01	209.24	208.05	206.78	207	208.07	209.64	209.05	209.42	209.23	208.57	207.75	208.44	207.31	209.38	208.85	210.91	207.92	207.55
210.71	209.67	207.13	207.06	206.13	207.19	205.11	207.27	209.54	204.14	206.18	207.58	209.36	209.88	209.44	206.37	208.75	206.48	207.28	208.52	208.01	208.19	208.26	206.58	209.64	207.38	206.88	207.86	207.41	208.68	206.45	208.79	208.31	207.31	209.6	207.95	206.84	207.47	206.07	208.18	206.93	207.12	208.96	207.44	208.28	206.17	207.42	208.11	206.73	205.63
203.81	201.94	201.04	203.36	203.43	200.66	201.32	200.49	202.09	201.53	203.55	201.59	200.85	204.9	204.67	203.51	203.5	200.55	201.95	202.84	200.7	203.06	203.1	203.5	201.57	203.35	202.39	200.83	203.98	201.48	202.35	201.12	205.3	202.64	203.14	202.47	202.34	205.29	202.02	201.38	203.23	205.12	204.51	201.9	204.04	201.35	200.2	204.18	201.82	204.3
208.33	205.35	205.29	205.56	207.09	209.23	207.03	206.69	207.05	204.73	207.1	208.57	205.58	206.49	206.4	208.93	203	209.4	206.57	207.95	207.13	208.11	205.8	206.28	207.94	205.28	208.69	208.6	206.51	203.88	207.77	204	206.34	204.54	205.75	204.91	208.37	206.8	205.87	206.31	207.24	205.54	207.79	206.12	206.76	205.72	206.96	205.43	204.36	206.09
209.44	216.25	212.99	211.91	211.34	210.69	210.94	209.16	212.5	211.59	210.65	211.25	211.29	212.7	210.41	211.16	212.27	213.46	210.6	212.6	212.8	209.53	213.37	213.04	208.59	213.8	213.42	212.77	211.82	211.97	212.79	210.49	213.26	211.12	212.17	210.35	212.68	213.38	212.72	211.67	211.32	211.23	210.71	212.46	211.75	211.91	213.3	212.83	214.06	211.84
201.89	205.12	202.45	202.05	203.15	201.55	205.42	204.25	201.3	202.43	203.46	202.09	205.95	204.97	201.94	204.75	202.79	204.2	203.84	203.33	203.56	203.54	201.02	205.04	204.36	205.39	201.67	203.5	204.04	200.7	203.71	202.3	200.38	203.72	204.32	205.21	203.17	204.86	202.76	204.07	204.49	204.08	205.08	204.56	203.27	204.92	203.08	204.32	201.38	203.27
208.18	208.54	210.23	208.26	209.04	208.85	209.58	210.55	209.4	207.13	208.66	208.68	209.76	207.81	209.51	208.54	210.04	207.36	208.76	210.32	207.48	209.42	209.23	208.69	208.91	208.11	207.92	207.33	207.92	209.54	207.77	209.02	209.25	209.49	210.61	208.32	208.93	208.53	208.4	207.81	210.97	209.2	208.16	207.61	207.75	207.08	208.77	207.62	209.27	208.07
204.2	202.45	204.94	203.23	200.15	204.41	203.72	201.08	202.59	202.85	203.61	202.44	201.8	202.19	201.04	205.8	202.94	202.61	201.33	202.16	202.01	205.28	203.54	202.03	201.59	206.44	204.02	203.53	203.67	204.35	204.43	201.61	202.68	202.48	202.38	204.51	203.22	202.75	203.75	204.43	203.57	204.28	203.25	204.23	203.43	204.13	204.5	201.68	205.01	202.84
200.5	200.36	202.24	202.62	200.23	201.36	200.68	201.59	200.03	199.26	200.04	203.61	200.63	200.94	198.9	201.3	204.52	204.17	200.45	203.48	199.65	199.55	202.77	201.06	200.12	202.84	201.02	200.3	203.47	201.75	202.05	200.48	199.46	199.45	200.91	198.72	202.57	202.49	201.26	202.36	200.64	201.71	199.84	200.42	201.24	200.21	199.77	203.35	201.59	199.09
219.46	217.18	216.19	218.27	215.58	215.76	214.57	216.4	218.35	217.68	215.19	218.37	216.32	217	217.86	218.07	218.24	216.64	218.12	216.8	216.23	215.58	217.24	217.56	217.15	216.51	218.36	218.65	217.56	217.58	217.61	216.88	217.4	216.79	216.12	219.47	217.6	217.12	217.03	216.99	217.43	215.84	217.12	216.33	214.37	216.82	217	215.26	218.27	215.94
199.18	197.74	197.38	200.49	199.81	198.55	197.23	197.3	199.16	198.23	197.26	199.69	199.03	198.03	199.6	199.57	200.32	199.06	197.75	198.66	199.94	201.22	197.78	199.11	197.11	198.62	199.08	197.85	199.13	199.98	199.92	199.02	200.98	200.62	197.94	198.1	198.6	199.68	199.95	196.87	200.7	198.59	198.46	199.48	201.27	201.15	200.44	199.09	199.85	198.4
202.88	200.68	200.94	202.24	202.51	197.13	202.71	201.54	200.04	198.48	201.98	201.56	199.79	200.35	201.34	200.2	200.41	199.99	201.5	202.24	200.28	201.98	202.16	200.5	200.98	201.6	202.16	201.44	200.88	200.03	201.66	199.25	201.09	203.05	200.14	201.78	203.23	201.02	201.94	203.06	200.23	202.59	200.21	200.59	202.25	200.93	204.12	203.25	200.44	201.81
205.77	203.49	204.42	204.07	204.64	205.42	205.49	204.39	202.33	205.31	205.23	203.54	203.07	207.26	206.22	204.52	204.28	204.37	204.11	203.3	204.81	205.05	204.86	203.68	204.08	205.33	206.08	206.41	203.08	204.85	204.52	205.27	205.55	204.27	204.19	204.54	204.01	205.71	204.16	205.76	206.84	204	201.22	205.17	205.22	204.96	205.7	202.03	205.77	203.17
198.33	196.32	198.74	198.43	200.52	197.73	199.93	200.54	199.17	197.85	197.02	197.89	200.55	197.11	200.93	198.91	199.08	197.91	199.22	200.01	198.15	201.65	197.32	196.35	196.85	199.67	198.74	199.4	198.73	199.92	196.38	200.43	198.54	199.25	197.94	198.84	197.77	198.18	199.66	200.39	199.37	201.05	199.88	200.28	199.28	199.1	197.68	199.74	199.93	199.43
217.34	219.97	216.42	217.98	217.13	216.88	214.24	216.99	217.36	217.57	218.55	218.09	218.72	217.71	218.71	215.25	215.27	216.99	217.75	219.56	217.08	217.83	217.8	216.15	219.31	217.93	216.53	215.49	217.19	215.87	215.97	216.94	217.05	215.28	215.62	215.9	216.16	217.1	219.29	216.59	217.59	217.39	217.21	218.73	217.77	216.86	217.1	215.32	214.96	217.8
206.07	204.72	204.53	204.81	204.31	205.89	203.33	204.87	203.9	203.92	205.56	205.56	203.09	204.78	205.39	204.15	205.75	202.64	204.42	204.85	205.23	204.55	204.43	204.94	205.75	203.64	204.68	203.09	205.01	205.24	204.3	203.6	206.43	204.72	204.6	205.77	202.71	205.05	202.01	206.02	205.58	203.99	204.44	205.42	205.46	205.7	204.11	203.48	205.32	204.77
213.71	211.63	213	211.55	211.65	210.7	210.67	212.04	213.51	211.21	211.28	211.02	214	210.3	211.95	212.26	213.12	211.66	211.06	214.84	211.36	212.93	209.31	211.05	211.59	212.96	213.56	210.97	212.16	211.35	211.82	212.75	209.92	214.27	211.47	213.8	212.31	212.45	212.17	211.51	212.94	213.35	213.73	211.2	214.25	212.65	212.92	212.31	211.96	211.79
206.89	206.87	207.82	207.01	206.72	208.21	206.66	207.47	207.67	205.96	206.99	205.65	207.89	206.93	206.67	207.25	207.05	209.72	209.09	210.13	206.85	205.19	207.21	208.42	209.17	206.92	210.55	207.09	206.51	208.45	208.02	209.46	205.08	207.79	207.5	208.01	206.73	210.16	207.42	207.59	208.19	210.17	206.54	207.03	205.05	207.84	207.1	208.58	208.47	207.81
209.22	210.77	208.28	208.94	208.54	207.32	208.15	206.98	208.65	207.34	206.52	209.37	211	208.55	209.19	209.6	212.35	207.98	208.13	207.36	208.07	208.17	209.88	207.42	209.82	208.26	207.69	207.74	208.93	210.03	206.51	206.5	209.19	208.72	210.36	207.21	209.43	207.01	208.26	208.75	206.65	208.43	209.13	206.71	207.44	208.21	207.39	207.45	208.04	209.45
211.86	209.5	211.2	210.4	210.21	212.47	210.85	212.49	208.98	212.53	212.5	213.14	210.87	211.57	210.34	211.01	209.51	211.01	212.29	212.77	210.11	212.43	211.69	208.3	211.12	211.12	212.71	212.41	210.4	212.35	211.26	210.48	211.16	211.63	209.82	212.39	212.9	211.25	211.8	212.09	213.54	212.84	211.1	211.73	210.69	214.74	214.17	213.1	211.25	211.85
204.75	203.34	206.48	202.82	205.33	205.11	203.3	206.79	202.62	204.32	204.33	205.58	205.31	203.67	204.06	204.12	205.38	203.49	205.92	206.56	202.26	205.45	204.92	205.66	207.65	204.89	206.67	205.38	204.7	201.76	204.95	204.47	206.76	206.89	202.3	205.33	204.2	205.06	203.95	204.13	205.91	205.77	204.71	200.4	205.29	203.73	204.93	203.81	206.38	202.99
220.83	214.95	216.03	218.02	216.97	216.14	217.53	215.56	217.16	215.37	216.56	218.31	217.34	215.36	216.7	217.2	218.05	215.44	216.99	216.85	214.51	215.44	219.47	217.91	218.59	215.47	216.91	216.99	216.84	216.59	218.22	215.87	218.45	216.94	217.12	215.19	216.35	218.3	215.93	217.52	216.66	217.19	218.52	217.72	216.35	216.71	217.79	214.4	218.32	216.28
216.44	216.34	217.76	216.94	216.55	216.15	218.6	216.88	217.49	217.08	217.32	217.9	216.21	219.12	218.58	216.06	216.79	218.76	218.42	220.56	216.42	216.26	214.78	216.51	217.38	217.46	216.52	219.76	217.46	216.61	217.27	217.75	215.29	218.1	217.47	216.43	216.89	216.11	215.12	217.32	217.01	216.78	218.02	217.17	216.78	217.2	218.74	214.99	217.58	216.4
205.49	206.27	203.22	204.59	206.37	204.3	204.55	202.97	204.04	205.16	204.66	204.18	204.87	206.06	202.13	206.42	204.33	204.5	205.08	205.08	205.4	205.49	203.95	204.47	203.06	204.9	202.96	204.28	204.44	203.26	205.45	202.29	206.96	205.33	204.31	204.91	203.27	205.42	204.23	205.35	204.64	204.83	205.07	204.54	205.75	205.43	206.94	203.02	203.53	205.06
208.95	209.59	209.63	211.64	209.02	208.37	209.82	208.51	210.32	208.9	210.31	209.47	209.96	209.33	207.85	209.91	208.9	208.14	212.67	208.37	210.63	209.99	210.21	209.25	209.34	208.16	211.08	209.16	210.21	207.81	212.23	212.36	209.49	211.23	211.13	208.36	209.75	211.42	209.26	210.89	208.43	212.42	208.82	209.93	211.05	209.33	209.56	208.26	210.64	209.87
212.99	211.84	214.35	212.01	213.82	214.21	213.46	214.62	213.51	214.33	213.87	213.79	214.2	214.32	211.32	215.1	215.07	211.93	214.51	213.07	212.6	214.18	214.53	213.45	212.49	213	214.38	214.34	217.6	212.42	212.5	215.02	211.94	216.63	214.33	212.95	212.9	214.44	215.63	213.79	214.94	214.46	214.95	212.91	213.59	215.47	214.34	214.12	213.82	213.79
218.15	216.33	217.67	215.47	215.03	218.53	216.54	215.48	215.73	216.27	216.18	217.43	215.74	220.38	218	218.87	216.47	216.13	218.69	218.92	216.47	217.43	217.88	218.51	217.98	218.69	217.24	215.08	217.21	216.47	216.19	216.27	216.96	217.06	216.4	216.06	216.2	217.99	215.44	219.09	216.83	218.66	217.54	215.58	216.62	217.45	218.44	214.1	215.23	214.77
207.98	209.84	211.01	210.95	209.98	208.77	209.8	210.97	210.64	209.86	208.24	208.51	206.95	209.28	211.53	210.58	209.67	208.62	207.05	210.22	209.74	207.32	210.8	209.69	208.3	211.3	210.8	208.69	209.89	209.41	209.65	208.64	208.83	208.91	209.09	208.22	208.57	210.23	209.41	208.04	208.18	209.16	206.78	209.2	210.24	210.7	208.42	209.1	209.67	211.03
212.79	214.41	212.18	213.5	214.93	210.71	213.49	210.96	213.52	212.39	213.09	213.32	213.09	212.72	212.66	213.84	212.2	214.16	213.41	212.08	212.41	213.82	214.31	212.42	212.5	214.06	212.14	213.54	212.22	214.32	215.41	213.47	214.63	210.47	213.65	211.36	211.8	211.26	212.39	212.5	212.88	216.35	212.08	211.36	214.76	214.61	213.27	212.93	212.86	213.46
201.27	202.35	200.27	198.46	200.69	199.1	201.49	201.13	201.01	199.33	199.6	197.99	200.98	199.63	199.47	200.67	203.66	199.47	198.52	200.14	200.87	202.45	200.95	200.11	200.05	198.09	201.7	199.97	202.93	200.56	200.35	200.64	199.23	198.34	197.88	201.11	200.1	200.35	198.66	200.6	199.67	201.37	199.83	198.57	200.45	201.33	197.33	199.87	199.42	197.79
203.74	203.64	202.79	203.2	203.65	205.42	203.58	204.52	202.91	203.3	201.71	203.76	203.93	206.11	200.57	202.44	203.01	204.19	203.08	205.2	203.83	203.71	203.28	203.74	202	203.02	205.38	204.74	204.89	203.98	204.28	205.59	205.17	203.99	202.89	202.5	205.68	202.27	202.88	206.04	206.3	205.42	203.45	205.72	203.91	203.53	203.67	201.63	202.7	205.72
199.09	200.57	198	199.06	199.52	200.06	199.02	195.6	199.59	201.86	201.19	199.21	197.9	197.58	200.35	198.35	199.08	198.07	199.07	201.63	200.4	199.35	198.08	200.65	197.81	197.93	199.64	200.62	198.2	198.36	199.87	198.12	199.46	197.28	197.01	197.77	200.63	198.74	196.42	199.39	200.67	198.36	196.49	198.73	198.44	197.5	198.87	199.87	199.37	197.32
206.13	206.22	204.82	204.42	207.38	203.99	205.95	204.05	204.46	205.48	204.33	206.01	205.69	204.32	203.77	205.99	203.99	203.69	203.43	205.66	204.78	203.93	203.72	204.97	202.84	205.19	205.69	202.6	203.9	204.57	203.77	206.11	206.31	204.37	203.24	203.93	204.14	204.69	203.92	203	207.77	208.94	204.29	206.53	202.98	204.07	205.6	208.7	204.88	205.29
210.02	209.58	208.8	209.07	206.51	208.62	207.17	208.68	208.41	208.71	210	211.18	208.61	208.79	209.01	208.76	211.12	209.6	210.01	209.47	210.17	209.91	209.12	211.6	207.48	208.93	209.55	209.31	205.82	207.3	208.51	208.63	209.73	207.82	206.58	207.38	208.82	208.12	208.63	206.92	209.03	207.17	209.12	208.83	208.68	204.87	208.88	209.41	209.19	206.58
210.93	209.44	210.06	208.41	208.43	209.45	209.62	208.27	206.88	210.29	208.28	208.61	209.18	205.57	207.74	207.27	208.76	208.3	210.04	209.22	207.26	210.19	207.01	209.24	208.46	208.2	206.5	207.02	211.53	207.35	209.42	206.81	208.48	207.97	207.25	210.01	207.06	208.7	209.12	206.26	208.21	209.18	208.41	209.29	209.08	207.26	208.51	205.95	207.86	208.42
203.1	200.44	201.26	202.51	200.91	202.28	201.36	203.3	203.47	203.89	203.45	203.64	201.01	204.29	203.06	203.39	199.43	204.1	202.78	200.56	202.64	201.13	201.92	203.21	202.54	202.48	202.27	201.43	202.47	199.01	202.37	201.84	202.8	201.01	203.72	204.86	203.43	202.26	205.32	201.42	200.26	203.39	204.22	201.27	203.26	202.17	204.54	202.87	201.67	202.73
211.63	211.93	210.49	213.28	211.72	209.55	211.47	210.34	211.33	212.05	210.9	210.73	212.51	212.02	210.31	212.93	211.99	210.82	210.92	212.26	212.53	210.39	211.55	213.15	210.83	212.96	210.38	213.94	212.73	211.46	211.88	212.13	210.34	209.76	209.61	212.85	213.92	212.83	209.4	209.86	210.48	212.21	212.1	211.12	211.39	212.16	212.9	212.92	212.08	212.04
209.5	208.3	208.48	210.44	208.94	209.07	210.11	209.49	208.94	209.17	209.17	208.12	208.32	207.56	209.47	210.17	208.01	207.77	207.74	208.05	209.08	209.51	208.49	207.38	207.89	210.73	209.76	208.3	208.19	209.77	207.92	209.05	208.11	207.25	207.51	208.31	207.82	208.43	208.67	207.62	209.15	208.98	207.99	208.75	209.44	208.63	205.38	208.02	208.78	209.54
208.91	207.76	209.5	209.1	207.47	207.61	206.68	209.03	208.64	205.39	205.24	207	207.3	208.17	207.92	210.46	207.92	207.48	208.04	208.69	208.53	206.99	209.29	208.2	208.8	206.7	206.4	208.51	206.08	209.63	206.02	208.62	210.14	206.6	207.93	207.56	205.93	207.44	208.51	205.88	209.26	208.8	205.98	207.13	208.33	208.17	207.27	206.8	209.64	205.77
208.11	209.08	208.3	208.27	207.56	208.64	208.89	208.36	208.18	209.15	208.78	208.39	208.46	206.89	207.18	206.41	205.68	207.91	206.53	209.12	208.6	210.28	207.38	208.65	207.17	208.32	208.37	209.58	208.94	208.18	205.63	207.44	206.63	208.97	207.88	208.87	209.75	208.25	208.66	208.43	208.27	211.1	206.19	206.33	207.24	207.07	206.31	206.5	207.92	205.89
211.26	212.18	211.61	211.57	210.94	212.19	210.87	210.92	210.36	210.59	212.1	211.4	212.72	212.4	210.66	208.52	212.69	210.76	211.15	209.87	212.14	211.49	211.68	212.39	212.28	211.16	211.14	211.35	210.43	212.21	212.09	214.11	213.41	209.73	210.78	211.68	212.49	208.94	212.69	212.6	211.14	212.92	212.56	211.38	210.76	211.68	210.94	211.92	210.42	209.59
208.13	207.26	209.18	208.29	208.35	207.31	207.4	206.46	205.93	208.15	208.77	208.86	209.6	207.31	208.99	206.44	208.53	209.84	207.68	206.92	209	207.74	207.69	204.62	208.07	209.58	209.35	206.25	207.08	209.25	207.59	207.24	206.83	207.21	206.93	207.03	207.08	208.34	208.09	208.37	208.67	208.2	207.92	207.71	205.27	208.63	206.83	206.42	207.63	206.59
204.78	205.65	208.58	207.83	206.91	203.83	206.21	206.48	207.2	206.25	206.99	206.94	207.28	204.84	204.76	207.85	206.5	206.98	207.02	206.55	207.36	207.12	207.73	204.23	206.74	204.78	208.56	206.53	205.24	207.1	207.6	208.22	205.71	207.81	205.93	207.83	204.05	207.34	205.74	206.74	207.46	206.02	203.14	206.48	205.88	207.71	209.28	206.83	205.02	205.94
201.59	201.7	202.54	202.17	201.7	202.59	198.97	201	202.48	201.74	202.93	202.42	202.38	201.49	201.92	201.59	198.73	202.38	202.41	202.96	204.83	203.91	201.42	203.02	202.85	203.02	201.79	202.92	201.95	202.8	201.54	202.37	203.2	203.34	200.51	202.04	203.5	202.13	201	203.17	203.61	203.08	202.91	202.07	199.44	202.6	203.36	202.07	202.21	202.39
207.88	206.17	208.18	209.64	207.7	210.16	207.92	207.4	209.39	209.37	207.22	211.22	208.93	208	208.83	208.9	209.54	208.2	208.19	208.06	208.72	209.01	209.24	209.46	209.4	208.44	211.49	209.6	207.06	209.61	209.48	210.31	208.09	208.77	209.7	206.77	207.45	207.96	208.33	207.05	205.81	210.63	212.09	207.59	208.16	205.02	208.86	207.22	206.62	207.74
208.12	208.52	207.9	207.85	208.14	207.87	209.48	209.84	210.32	208.03	208.78	209.36	207.51	207.86	208.08	208.35	210.64	209.41	209.33	209.13	208.68	208.8	208.24	207.27	208.4	208.71	207.44	207.71	209.05	209.4	207.27	206.62	207.71	208.26	212.12	208.22	208.38	210.25	208.28	206.84	208.84	210.05	206.29	208.31	207.65	209.48	210.79	210.03	208.67	209.73
208.46	207.2	209.05	207.94	209.89	207.74	210.39	205.17	210.81	206.97	209.31	212.09	206.11	209.14	210.53	211.15	208.96	208.45	210.07	207.37	210.57	209.92	205.8	209.83	206.03	207.44	210.39	207.67	211.07	206.92	209.45	208.25	208.23	207.46	208.35	209.37	209.67	210.59	206.77	207.66	208.73	207.36	210.27	208.43	209.3	211.34	207.54	206.36	207.84	210.77
212.79	216.78	211.67	215.17	213.07	212.92	213.8	216.34	215.06	216.27	215.85	215.88	214.24	214.75	213.58	213.53	212.76	210.6	212.57	215.52	212.46	213.87	213.57	215.06	214.8	214.7	211.7	211.87	214.76	210.84	215.15	215.51	215.05	215.14	213.64	214.55	212.88	215.13	214.96	214.59	212.11	214.16	212.9	212.89	212.09	213.33	213.25	215.08	214.98	214.78
194.03	195.1	197.47	192.54	196.9	196.28	192.65	195.81	195.46	195.87	196.04	195.97	195.85	195.16	195.89	194.85	196.88	197.63	195.31	194.19	196.55	197.16	193.88	196.63	199.27	194.42	196.21	195.22	196.32	194.77	192.88	195.12	196.58	194.56	196.75	193.96	195.08	193.67	197.19	194.39	193.78	192.97	194.61	194.03	194.44	194.67	193.57	192.96	192.42	194.04
210.07	212.24	211.61	211.17	212.55	210.72	210.56	211.75	213.04	211.1	210.42	213.09	212.33	211.93	212	212.21	212.04	211.24	211.07	212.38	211.76	208.79	211.97	211.49	210.26	211.02	209.53	210.91	210.82	211.07	212.37	211.24	210.51	211.37	210.21	213.56	213	212.24	210.66	211.74	209.98	212.82	211.6	210.48	210.22	210.8	213.09	211.37	211.88	210.31
209.67	208.01	208.82	210.59	207.17	208.37	211.25	207.95	209.41	210.04	209.06	207.53	207.74	208.76	207.12	211.01	210.93	209.38	207.48	208.84	207.21	207.52	207.25	206.98	208.84	207.75	208.19	208.28	206.67	210.26	210.42	208.85	207.14	208.57	211.43	209.68	209.13	206.98	211.13	208.28	207.47	209.38	207.99	208.79	206.27	208.48	205.62	207.99	209.95	210.38
208.2	206.07	205.92	206.32	207.15	207.3	208.94	204.95	203.54	205.32	205	207.81	207.4	206.21	205.16	205.39	204.26	207.97	205.67	206.96	209.09	206.13	206.65	205.29	206.64	206.67	205.35	206.29	204.18	208.84	204.43	203.86	207.7	208.75	205.7	203.54	204.96	207.53	203.73	205.53	208.21	206.2	206.15	206.61	207.24	207.18	208.08	205.42	205.5	202.25
216.68	217.46	217.16	219.06	217.49	218.6	216.58	216	216.49	217.77	216.29	218.92	217.03	214.54	216.71	217.06	217.56	217.21	217.71	216.49	213.77	217.19	217.16	217.39	218.4	216.05	216.05	220.59	217.81	216.04	217.5	218.39	215.69	217.51	217.8	217.77	215.59	218.18	217.84	217.64	219.33	215.18	218.07	216.3	215.9	216.29	219.51	218.55	216.74	215.24
207.12	208.32	208.11	207.35	205.66	208.81	205.54	209.07	208.56	208.51	205.93	208.83	207.29	209.76	208.89	207.19	207.78	207.51	208.9	208.18	208.18	207.3	208.37	208.14	205.61	208.71	208.47	208.09	208.98	208.44	207.28	207.96	207.78	206.91	206.95	207.91	206.14	208.34	208.53	208.05	208.58	208.16	208.78	207.79	207.21	208.05	209.13	207.34	208.8	210.34
209.11	213.56	211.57	211.87	213.21	213.65	212.47	210.73	210.6	214.82	211.63	212.03	211.46	212.38	213.01	211.25	213.87	211.73	214.09	213.57	212.16	215.01	212.88	213.31	211.9	213.09	211.72	213.94	211.79	212.26	212.45	213.1	213.21	215.18	209.92	210.85	212.81	212.11	212.24	211.07	213.03	214.37	213.73	214.55	210.77	213.66	214.15	211.83	211.94	213.92
200.08	198.92	200.98	198.73	199.91	199.01	198.21	199.83	201.96	199.39	200.2	197.92	199.75	200	199.68	199.31	199.54	198.86	199.77	198.66	198.6	198.59	200.24	198.7	199.05	200.84	201.26	198.2	200.64	199.12	198.7	198.53	198.18	199.02	199.2	200.2	200.43	199.72	197.3	197.77	197.93	201.96	198.28	197.32	198.13	200.37	197.47	198.76	198.8	200.31
213.78	212.56	212.94	211.44	211.51	214.28	212.52	213.29	212	212.46	213.52	212.98	212.13	212.76	212.9	210.69	212.61	211.34	212.52	212.36	214.44	211.25	212.78	212.51	211.17	212.83	210.58	211.92	214.08	212.14	213.67	211.9	213.07	211.68	212.83	213.58	212.33	210.7	211.6	211.92	212.61	212.88	213.15	212.91	212.3	212.92	212.9	210.93	210.07	212.12
207.26	209.36	208.88	208.65	207.26	209.9	208.74	208.31	206.37	208.75	209.85	208.25	208.35	206.06	209.96	208.49	207.72	209.71	209.07	208.02	207.69	207.97	209.83	207.76	207.57	207.24	210.5	210.11	207.46	207.99	209.36	206.15	209.14	207.62	209.5	208.99	207.55	208.78	207.06	208.88	209.73	207.58	207.24	209.39	207.8	208.53	208.45	208.11	203.98	209.68
208.83	207.96	208.1	207.37	208.67	210.19	207.74	208.53	210.3	208.06	207.66	206.72	211.59	209.25	207.38	208.69	209.37	208.79	208.81	208.07	206.5	209.52	211.04	207.2	207.84	206.96	208.35	208.78	209.13	207.92	207.95	210.7	205.73	209.99	207.61	209.16	210.46	208.42	209.92	208.79	208.06	207.49	208.07	210.12	210.64	209.28	209	210.85	206.34	209.55
215.52	212.65	212.55	212.35	212.49	215.76	213.04	212.88	211.82	212.19	213.82	212.94	212.96	211.35	210.63	211.48	211.72	215.9	212.96	212.08	212.65	212.51	213.49	214.25	209.32	212.81	212.02	212.06	214.69	213.18	212.37	211.05	212.59	211.62	211.34	211	213.1	211.56	213.91	211.98	212.73	212.46	213.07	212.4	212.85	210.68	213.18	212.28	212.03	213.18
203.74	202.91	204.15	203.53	202.79	201.5	204.67	203.29	202.77	201.82	203.6	205.51	202.79	201.02	201.57	203.06	201.71	200.42	202.88	202.9	202.83	205.92	203.51	203.23	202.12	203.01	203.89	204.23	204.37	203.35	203.26	204.08	201.94	204.74	203.07	202.43	202.92	205.17	204.12	202.08	203.53	201.56	203.1	206.38	201.21	202.44	201.43	201.27	203.41	203.84
209.94	207.22	206.55	208.89	208.93	209.09	209.15	210.74	208.18	209.49	211.27	209.23	208.84	209.27	209.61	208.33	210.4	208.32	211.01	206.16	208.21	209.25	210.12	207.41	209.01	209.36	207.61	210.25	208.28	206.8	207.51	207.73	208.41	208.07	207.1	207.65	209.55	209.16	210.93	206.44	208.97	210.14	207.75	211.12	208.62	206.67	210.69	207.99	208.41	208.79
211.01	210.33	211.51	214.09	213.17	209.99	211.14	212.1	212.04	210.04	210.03	213.33	213.13	212.2	214.58	213.26	210.49	210.39	210.8	210.51	210.65	212.31	213.48	212.35	213.44	211.48	212.11	211.34	213.2	214.26	211.54	216.2	211.98	211.58	211.58	211.72	210.53	212.93	211.99	211.63	212.38	212.96	210.17	212.03	213.95	210.98	212.13	209.36	212.06	214.73
203.92	203.62	204.9	201.91	202.3	205.4	203.27	204.98	203.76	202.23	201.82	204.35	202.91	203.46	204.4	204.96	205.27	204.56	204.42	203.45	205.35	201.74	204.6	201.93	201.15	202.58	201.51	200.47	204.01	203.43	202.35	202.27	203.57	202.78	203.35	201.54	204.15	204.57	204.18	204.68	204.01	202	202.17	202.82	203.88	202.26	201.72	202.64	203.76	203.92
217.84	215.74	219.08	218.75	218.47	216.41	218.11	217.85	219.02	220.07	217.24	216.04	216.29	216.82	217.96	217.29	216.07	215.04	217.2	216.91	219.43	217.13	218.03	216.12	217.68	216.8	219.69	218.39	217.86	215.08	219.17	217.49	219.47	216.96	217.69	217.32	216.09	219.3	217.95	216.05	218.16	217.32	220.04	217.32	220.15	217.08	219.49	217.08	215.88	217.53
208.88	207.93	206.86	208.88	207	207.11	209.74	207.93	207.53	209.62	209.4	211.2	209.01	208.62	208.8	208.99	208.81	208.99	209.2	209.89	208.47	207.07	210.15	207.37	207.61	208.32	208.43	209.74	208.87	207.31	207.51	205.96	210.19	209.57	208.7	208.74	208.59	211.7	207.03	208.33	208.63	210.58	207.74	210.11	208.89	207.62	209.03	206.82	208.24	209.48
208.21	209.46	206.36	210.15	207.64	207.66	208.18	207.89	205.51	209.02	209.36	207.23	209.71	207.22	205.22	205.86	205.99	209.37	208.93	206.93	211.56	207.39	207.18	209.44	207.98	207.74	207.59	211.13	206.59	207.88	207.69	209.46	208.76	208.43	204.84	207.87	209.14	207.58	208.43	208.53	207.7	206.51	207.04	209.8	208.93	205.52	207.43	209.84	208.07	207.72
208.72	208.03	206.22	205.58	209.2	207.26	210.24	207.48	207.92	206.53	207.88	208.16	207.23	207.18	209.46	208.14	208.13	208.76	207.61	206.33	207.58	207.11	209.25	207.34	208.97	208.48	207.8	209.45	205	207.99	207.7	206.92	208.37	209.11	207.49	208.04	206.45	206.7	208.83	206.36	206.24	206.94	205.52	209.68	209.61	208.88	208.34	206.9	206.92	205.66
217.82	216.53	215.59	216.36	217.96	215.99	217.81	216.28	216.06	217.88	217.07	217.45	215.81	217.7	216.14	216.45	218.68	216.61	214.79	217.02	216.23	217.89	218.5	216.49	216.7	216.11	219.72	217.56	215.64	216.05	215.5	217.67	217.22	216.92	217.9	215.94	216.61	218.37	216.54	215.59	218.16	218.93	216.71	216.31	215.48	215.04	217.53	215.92	216.92	215.01
208.4	206.49	207.72	207.7	208.2	207.89	206.73	206.27	206.91	207.44	206.41	207.53	206.23	208.34	207.61	207.13	207.91	208.95	206.06	207	207.67	206.35	208.62	209.7	208.38	208.67	209.33	208.74	208.01	208.28	208.48	206.97	207.52	209.24	209.39	209.51	207.09	207.98	207.18	210.14	207.76	208.72	207.2	208.95	207.97	206.75	210.16	207.32	209.73	208.32
194.5	193.9	196.64	194.04	194.15	196.95	194.64	195.03	193.13	193.92	194.69	195.59	194.3	194.07	193.55	195.07	195.15	193.61	195.15	197.84	196.5	196.68	193.34	195.39	197.81	195.87	195.38	195.05	195.55	198.02	194.24	197.07	194.57	195.65	196.32	195.77	194.15	193.83	196.78	196.34	196.1	194.6	196.66	193.04	195.77	195.2	192.9	194.7	193.16	195.74
208.65	209.22	208.3	208.72	206.5	207.83	208.5	210.83	208.84	208.51	209.76	208.83	210.64	206.62	208.27	210.11	209.38	207.38	210.3	208.13	209.82	210.68	209.83	209.26	208.66	208.98	209.92	207.93	208.94	206.45	209.83	207.71	211.73	209.75	210.74	210.38	208.93	207.07	208.28	208.84	209.77	209.19	209.85	207.87	209.73	210.28	210.38	209	207.02	209.01
195.23	196.33	195.65	193.47	195.59	196.09	195.24	195.68	194.79	195.39	196.02	192.14	195.45	196.09	193.98	196.06	196.14	193.47	194.77	195.02	195.41	196.24	195.31	194.71	196.13	195.79	193.28	193.33	193.26	192.65	195.41	194.67	193.71	193.76	193.14	196.8	193.13	194.65	194.23	194.54	195.05	197.06	194.07	195.86	195.87	194.67	194.34	195	192.55	196.18
208.2	205.22	205.63	208.93	208.48	207.99	206.89	208.61	207.24	207.33	207.83	207.53	206.34	208.84	209	207.96	207.03	205.98	209.44	205.94	206.63	210.68	206.41	206.8	207.3	207.01	208.04	206.25	208.04	207.6	205.53	207.47	209.06	207.79	207.9	206.24	210.77	208.52	205.6	208.15	205.49	208.77	207.77	207.93	208.22	205.73	206.21	207.84	206.63	209.51
218.75	217.96	218.51	217.53	218.74	218.46	215.05	220.84	217.16	217.23	217.6	217.44	218.4	218.72	220.47	216.05	216.87	217.06	219.07	214.44	217.69	217.75	218.49	217.03	218.68	215.37	219.08	218.41	218.03	218.44	217.71	217.97	217.22	219.38	216.53	216.93	216.4	216.79	217.19	220	216.66	217.88	217.71	218.45	218.62	215.07	218.87	220.8	217.41	217.39
202.31	201.31	201.33	200.94	199.32	198.23	199.47	199.9	200.08	200.57	202.04	201.23	200.01	199.37	202.01	200.96	199.27	200.21	201.03	202.51	199.89	199.45	200.65	202.21	198.34	200.36	198.64	200.3	201.09	199.43	200.44	201.46	202.54	201.45	200.58	198.96	200.59	198.5	199.38	198.48	200.96	198.43	201.39	200.31	199.53	200.08	200.98	199.51	197.31	202.1
211.87	212.78	210.79	211.55	212.12	211.41	212.21	213.79	212.06	212.04	213.26	212.61	211.98	209.78	210.63	209.74	212.86	213.35	211.33	209.57	212.69	213.56	211.88	211.95	214.04	211.34	211.53	211.12	212.92	209.94	212.93	212.05	212.64	211.29	211.41	211.47	210.53	212.38	214.08	214.73	212.24	211.85	213.49	213.34	211.82	213.16	211.84	210.64	213.65	212.26
204.78	202.59	202.4	202.47	205.19	203.82	203.47	203.76	201.89	205.55	204.98	203	204.31	205.33	205.31	204.84	204.55	203.95	204.05	202.89	203.55	203.67	204.86	203.38	203.6	202.51	202.01	203.52	204.29	205.33	203.27	203.82	204.39	206.09	204.75	202.47	202.62	206.63	204.75	203.82	203.9	201.92	203.63	202.62	203.9	204.52	204.98	201.96	202.21	204.69
201.5	202.35	203.67	201.96	202.37	202.74	201.69	202.65	204.35	202.6	206.54	203.3	204.94	203.85	200.36	203.94	204.19	205.03	205.6	203.78	205.08	202.89	203.79	203.6	203.9	204.06	203.3	205.86	205.34	206.25	205.31	203.68	204.76	203.49	204.16	202.91	202.69	204.96	202.17	203.68	203.77	203.31	202.18	201.66	202.64	205.01	202.92	206.68	203.69	203.12
207.26	206.25	205.96	207.51	206.93	208.95	208.66	207.28	207.21	206.76	207.1	208.86	206.91	208.39	205.58	208.06	206.73	207.23	207.79	208.21	208.89	207.79	207.36	208.38	208.38	208.35	207.46	208.37	208.93	208.38	207.51	206.71	208.36	207.54	206.93	207.01	208.44	208.03	207.02	206.98	209.31	208.51	209.33	207.45	206.17	207.25	206.51	209.41	207.59	206.93
197.86	198.32	199.2	199.58	197.32	199	198.76	200.06	200.12	198.37	200.61	198.33	197.92	200.55	199.15	198.74	200.04	199.17	198.3	198.02	199.97	196.58	198.99	196.99	197.16	198.85	196.65	196.46	200.4	197.9	198.85	201.41	200.9	196.5	197.99	198.4	198.55	197.86	199.34	198.44	197.37	198	196.61	200.81	198.98	201.45	199.53	198.73	199.27	198.95
202.23	202.24	200.94	204.04	202.26	203.22	204.01	204.05	200.2	201.96	203.8	202.26	204.83	202.43	203.91	204.33	203.41	203.8	203.98	199.9	204.85	203.57	203.02	203.24	205.24	206.51	203.14	202.45	201.47	204.34	202.71	204.99	202.3	204.58	202.78	205.4	203.38	203.08	205.31	200.62	202.91	202.99	204.74	204.6	202.55	204.69	205.78	202.78	204.57	203.02
210.99	212.66	212.35	214.01	212.1	212.45	210.51	209.36	212.04	212.84	211.66	212.34	211.75	212.28	210.88	211.79	213.17	212.26	212.7	211.97	213.89	213.97	210.36	212.49	213.14	213.21	210.59	212.87	212.6	214.23	213.51	210.9	213.75	214.14	212.52	211.99	212.98	213.2	212.37	212.25	210.94	214.08	211.98	212.32	210.04	209.93	209.95	213.08	211.42	210.01
201.07	206.92	200.86	206.1	205.14	203.35	203.41	203.53	202.3	203.46	201.72	203.73	203.77	203.56	201.58	201.36	201.97	202.31	201.66	202.04	204.84	201.4	203.84	202.4	200.57	203.47	202.57	200.66	203.22	203.35	201.62	200.86	203.89	205.52	201.36	202.68	201.74	202.7	202.47	202.47	201.67	204.91	201.63	200.15	202.38	201.42	201.28	202.96	202.5	203.25
202.61	201.5	203.12	202.1	201.31	203.53	202.47	205.06	203.3	203.62	202.21	202.18	205.71	203.56	204.13	202.9	203.02	201.94	201.01	203.87	203.88	203.75	202.05	204.19	203.5	203.29	204.85	203.99	202.64	202.79	204.35	201.96	205.14	204.32	203.69	201.76	203.42	201.82	203.14	202.08	203.02	200.96	203.64	202.75	204.43	202.75	203.07	202.54	204.81	203.81
199.85	200.74	198.7	200.89	197.62	198.99	200.26	201.16	199.1	197.69	198.98	197.97	201.78	199.55	197.61	199.7	199.41	199.44	201.38	200.57	200.61	201.59	197.48	198.29	197.34	199.42	202.01	198.27	199.17	201.59	200.03	198.87	198.73	197.05	202.14	199.3	199.75	199.72	199.1	198.1	199.78	199.75	199.42	199.87	199.75	200.28	201.08	201.26	199.27	198.92
207.85	208.73	208.49	208.46	211.02	208.78	208.95	210.07	210.01	209	209.85	207.72	210.07	208.58	210.64	210.53	208.1	210.3	207.45	210.32	208.49	207.4	208.14	207.8	207.13	208.24	207.66	209.41	208.74	208.85	208.6	209.59	208.74	210.88	206.86	205.6	209.69	209.23	210.07	207.75	210.36	208.68	208.59	207.7	208.42	208.34	209.09	208.79	209.5	209.21
[truncated: 450 more rows]
[truncated: 150 more columns]
